# Supplementary material for: A Student's Guide to Randomization Statistics for Multichannel Event-Related Potentials Using Ragu
Source: Front Neurosci. 2018 Jun 19;12:355. doi: 10.3389/fnins.2018.00355 (PMC6020783; doi:10.3389/fnins.2018.00355)
Supplement: Supplementary file 1 [file Data_Sheet_1.ZIP]

Archive with 41 entries (41 files):
- Coordinates.xyz
- RawData/s07_c1.asc
- RawData/s07_c2.asc
- RawData/s07_f1.asc
- RawData/s07_f2.asc
- RawData/s08_c1.asc
- RawData/s08_c2.asc
- RawData/s08_f1.asc
- RawData/s08_f2.asc
- RawData/s09_c1.asc
- RawData/s09_c2.asc
- RawData/s09_f1.asc
- RawData/s09_f2.asc
- RawData/s10_c1.asc
- RawData/s10_c2.asc
- RawData/s10_f1.asc
- RawData/s10_f2.asc
- RawData/s11_c1.asc
- RawData/s11_c2.asc
- RawData/s11_f1.asc
- RawData/s11_f2.asc
- RawData/s12_c1.asc
- RawData/s12_c2.asc
- RawData/s12_f1.asc
- RawData/s12_f2.asc
- RawData/s13_c1.asc
- RawData/s13_c2.asc
- RawData/s13_f1.asc
- RawData/s13_f2.asc
- RawData/s14_c1.asc
- RawData/s14_c2.asc
- RawData/s14_f1.asc
- RawData/s14_f2.asc
- RawData/s15_c1.asc
- RawData/s15_c2.asc
- RawData/s15_f1.asc
- RawData/s15_f2.asc
- RawData/s16_c1.asc
- RawData/s16_c2.asc
- RawData/s16_f1.asc
- RawData/s16_f2.asc
