# Supplementary material for: A Student's Guide to Randomization Statistics for Multichannel Event-Related Potentials Using Ragu
Source: Front Neurosci. 2018 Jun 19;12:355. doi: 10.3389/fnins.2018.00355 (PMC6020783; doi:10.3389/fnins.2018.00355)
Supplement: Supplementary file 1 [file Data_Sheet_1.ZIP › Coordinates.xyz]

74
-0.30883 0.95048 -0.03490 Fp1
0.30883 0.95048 -0.03490 Fp2
-0.54501 0.67303 0.50000 F3
0.54501 0.67303 0.50000 F4
-0.71934 -0.00000 0.69466 C3
0.71934 0.00000 0.69466 C4
-0.54501 -0.67303 0.50000 P3
0.54501 -0.67303 0.50000 P4
-0.30883 -0.95048 -0.03490 O1
0.30883 -0.95048 -0.03490 O2
-0.80852 0.58743 -0.03490 F7
0.80852 0.58743 -0.03490 F8
-0.99939 -0.00000 -0.03490 T3
0.99939 0.00000 -0.03490 T4
-0.80852 -0.58743 -0.03490 T5
0.80852 -0.58743 -0.03490 T6
0.00000 0.71934 0.69466 Fz
0.00000 0.00000 1.00000 Cz
0.00000 -0.71934 0.69466 Pz
0.00000 0.99939 -0.03490 Fpz
0.00000 -0.99939 -0.03490 Oz
-0.28697 0.71026 0.64279 F1
0.28697 0.71026 0.64279 F2
-0.37471 0.37471 0.84805 FC1
0.37471 0.37471 0.84805 FC2
-0.39073 -0.00000 0.92050 C1
0.39073 0.00000 0.92050 C2
-0.37471 -0.37471 0.84805 CP1
0.37471 -0.37471 0.84805 CP2
-0.28697 -0.71026 0.64279 P1
0.28697 -0.71026 0.64279 P2
-0.40625 0.87120 0.27564 AF3
0.40625 0.87120 0.27564 AF4
-0.67638 0.35964 0.64279 FC3
0.67638 0.35964 0.64279 FC4
-0.67638 -0.35964 0.64279 CP3
0.67638 -0.35964 0.64279 CP4
-0.40625 -0.87120 0.27564 PO3
0.40625 -0.87120 0.27564 PO4
-0.72899 0.63370 0.25882 F5
0.72899 0.63370 0.25882 F6
-0.88789 0.34083 0.30902 FC5
0.88789 0.34083 0.30902 FC6
-0.93358 -0.00000 0.35837 C5
0.93358 0.00000 0.35837 C6
-0.88789 -0.34083 0.30902 CP5
0.88789 -0.34083 0.30902 CP6
-0.72899 -0.63370 0.25882 P5
0.72899 -0.63370 0.25882 P6
-0.58743 0.80852 -0.03490 AF7
0.58743 0.80852 -0.03490 AF8
-0.95048 0.30883 -0.03490 FT7
0.95048 0.30883 -0.03490 FT8
-0.95048 -0.30883 -0.03490 TP7
0.95048 -0.30883 -0.03490 TP8
-0.58743 -0.80852 -0.03490 PO7
0.58743 -0.80852 -0.03490 PO8
-0.66341 0.55667 -0.50000 F9
0.66341 0.55667 -0.50000 F10
-0.81380 0.29620 -0.50000 FT9
0.81380 0.29620 -0.50000 FT10
-0.81380 -0.29620 -0.50000 TP9
0.81380 -0.29620 -0.50000 TP10
-0.66341 -0.55667 -0.50000 P9
0.66341 -0.55667 -0.50000 P10
-0.49673 -0.70941 -0.50000 PO9
0.49673 -0.70941 -0.50000 PO10
-0.27534 -0.84740 -0.45399 O9
0.27534 -0.84740 -0.45399 O10
0.00000 0.93358 0.35837 AFz
0.00000 0.39073 0.92050 FCz
0.00000 -0.39073 0.92050 CPz
0.00000 -0.93358 0.35837 POz
0.00000 -0.91355 -0.40674 Iz
