# Supplementary material for: A Student's Guide to Randomization Statistics for Multichannel Event-Related Potentials Using Ragu
Source: Front Neurosci. 2018 Jun 19;12:355. doi: 10.3389/fnins.2018.00355 (PMC6020783; doi:10.3389/fnins.2018.00355)
Supplement: Supplementary file 1 [file Data_Sheet_1.ZIP › RawData/s07_c1.asc]

   2.3376887e+00   2.2115310e+00   1.7445938e+00   1.4683252e+00  -9.2482311e-02  -1.1369346e+00  -2.6004729e+00  -3.8607418e+00  -1.6326607e+00  -2.0916979e+00   2.4248253e+00   2.7423666e+00   1.4946831e+00   1.8084645e+00  -7.2408301e-02  -1.0336820e+00   9.1944613e-01  -1.7848359e+00  -4.5968248e+00   2.3655852e+00  -2.0772082e+00   1.1012279e+00   1.0514614e+00   3.9814081e-01  -5.4228646e-02  -1.2612299e+00  -1.5028475e+00  -2.7233617e+00  -3.4971544e+00  -4.1218955e+00  -4.4706642e+00   1.9956434e+00   1.5812617e+00   6.8611666e-01   2.7231505e-01  -1.5991359e+00  -2.6378481e+00  -3.5871312e+00  -3.7760257e+00   2.5626073e+00   2.1438766e+00   1.2306010e+00   1.1294348e+00   8.5423782e-01   4.2132869e-01  -6.4615828e-02  -6.6005788e-01  -1.6305431e+00  -2.6442334e+00   2.5819753e+00   2.8647257e+00   1.7783161e+00   2.4962776e+00   1.1720822e+00   1.0971642e+00  -1.4711898e+00  -2.4413120e+00   2.3749114e+00   3.4902554e+00   1.9458471e+00   3.1233314e+00   1.6255538e+00   1.8648438e+00   1.4145710e+00   2.4457642e-01   8.1271662e-01   7.3961633e-02   5.7403799e-01  -2.8944654e-02   1.6547304e+00   5.6168207e-01  -3.9112667e+00  -3.8570542e+00   2.2336941e-01
   2.2760867e+00   2.1209613e+00   1.6131700e+00   1.3562089e+00  -1.1320736e-01  -1.0302428e+00  -2.5277246e+00  -3.6893395e+00  -1.4648598e+00  -1.9160137e+00   2.3228134e+00   2.7069341e+00   1.4189875e+00   1.8227871e+00  -7.4628616e-02  -1.0816942e+00   7.5947724e-01  -1.7793171e+00  -4.4285213e+00   2.2539853e+00  -1.8517668e+00   9.6104799e-01   9.0885601e-01   3.0841271e-01  -1.2104424e-01  -1.2624494e+00  -1.4368144e+00  -2.6529332e+00  -3.3471783e+00  -3.9958936e+00  -4.2903663e+00   1.8243674e+00   1.4828094e+00   6.0004345e-01   2.5490127e-01  -1.5681250e+00  -2.4325305e+00  -3.4768895e+00  -3.6068786e+00   2.4252831e+00   2.0424954e+00   1.1368935e+00   1.1156314e+00   7.6133094e-01   4.7359608e-01  -1.1371805e-01  -5.7147326e-01  -1.5958304e+00  -2.5538789e+00   2.5000001e+00   2.7585696e+00   1.6661639e+00   2.6295728e+00   1.0825950e+00   1.1053797e+00  -1.3326689e+00  -2.4150756e+00   2.2740988e+00   3.4708706e+00   1.8809031e+00   3.1984135e+00   1.5302725e+00   1.8022843e+00   1.3531757e+00   1.2617377e-01   8.4266339e-01   1.3147627e-02   6.4747582e-01  -1.3565804e-02   1.5611322e+00   4.6928523e-01  -3.7853406e+00  -3.6094767e+00   2.8019164e-01
   2.1783821e+00   1.9912342e+00   1.4512025e+00   1.2166216e+00  -1.3926355e-01  -9.1649045e-01  -2.4243052e+00  -3.4659653e+00  -1.2621017e+00  -1.6931703e+00   2.1899688e+00   2.6454212e+00   1.3235333e+00   1.8207363e+00  -7.0867789e-02  -1.1156700e+00   5.6791608e-01  -1.7524722e+00  -4.1989722e+00   2.1011061e+00  -1.5855638e+00   7.9206686e-01   7.3307912e-01   2.0283018e-01  -2.0222451e-01  -1.2524884e+00  -1.3515895e+00  -2.5488715e+00  -3.1469052e+00  -3.8209548e+00  -4.0481258e+00   1.6139816e+00   1.3556463e+00   4.9428319e-01   2.2220849e-01  -1.5210628e+00  -2.1922994e+00  -3.3280962e+00  -3.3848157e+00   2.2549653e+00   1.9114020e+00   1.0219626e+00   1.0824828e+00   6.5431206e-01   5.1624374e-01  -1.6407390e-01  -4.7404428e-01  -1.5426061e+00  -2.4246004e+00   2.3817830e+00   2.6187944e+00   1.5306474e+00   2.7459316e+00   9.8053764e-01   1.1036334e+00  -1.1686709e+00  -2.3419194e+00   2.1410479e+00   3.4214039e+00   1.7864895e+00   3.2470515e+00   1.4176206e+00   1.7155894e+00   1.2854581e+00  -3.1621501e-04   8.7783830e-01  -3.9143456e-02   7.3136680e-01   1.9769656e-02   1.4329449e+00   3.5935311e-01  -3.6010480e+00  -3.3076453e+00   3.4749924e-01
   2.0420166e+00   1.8203248e+00   1.2586649e+00   1.0488160e+00  -1.7145787e-01  -7.9887296e-01  -2.2898206e+00  -3.1904761e+00  -1.0254356e+00  -1.4222605e+00   2.0255228e+00   2.5556541e+00   1.2086678e+00   1.8004882e+00  -5.9323092e-02  -1.1302850e+00   3.4543089e-01  -1.7032411e+00  -3.9079227e+00   1.9050093e+00  -1.2812108e+00   5.9463934e-01   5.2397351e-01   8.1478993e-02  -2.9844178e-01  -1.2311139e+00  -1.2480087e+00  -2.4106554e+00  -2.8964588e+00  -3.5968155e+00  -3.7436547e+00   1.3647936e+00   1.1990340e+00   3.6842297e-01   1.7219035e-01  -1.4579652e+00  -1.9201011e+00  -3.1405086e+00  -3.1096281e+00   2.0516770e+00   1.7496846e+00   8.8579218e-01   1.0276993e+00   5.3386514e-01   5.4653244e-01  -2.1467568e-01  -3.6902090e-01  -1.4700583e+00  -2.2536976e+00   2.2256959e+00   2.4445720e+00   1.3723014e+00   2.8400732e+00   8.6795889e-01   1.0921403e+00  -9.7982641e-01  -2.2150535e+00   1.9752971e+00   3.3392370e+00   1.6623384e+00   3.2651229e+00   1.2899191e+00   1.6060905e+00   1.2144661e+00  -1.2926824e-01   9.1968398e-01  -7.7008685e-02   8.2605104e-01   7.5347344e-02   1.2688131e+00   2.3185591e-01  -3.3567867e+00  -2.9542720e+00   4.2598395e-01
   1.8656553e+00   1.6075720e+00   1.0365673e+00   8.5283534e-01  -2.1062206e-01  -6.8109425e-01  -2.1252481e+00  -2.8647891e+00  -7.5725176e-01  -1.1038991e+00   1.8297790e+00   2.4363314e+00   1.0755512e+00   1.7609162e+00  -3.8124520e-02  -1.1200186e+00   9.3791407e-02  -1.6316413e+00  -3.5578102e+00   1.6651291e+00  -9.4301071e-01   3.7009148e-01   2.8248731e-01  -5.5139083e-02  -4.1008188e-01  -1.1987775e+00  -1.1279036e+00  -2.2393209e+00  -2.5981728e+00  -3.3254098e+00  -3.3792812e+00   1.0785138e+00   1.0131923e+00   2.2260598e-01   1.0314454e-01  -1.3796959e+00  -1.6204308e+00  -2.9155265e+00  -2.7832075e+00   1.8165975e+00   1.5573862e+00   7.2906308e-01   9.4956104e-01   4.0109555e-01   5.6202249e-01  -2.6454617e-01  -2.5790163e-01  -1.3781289e+00  -2.0396043e+00   2.0314301e+00   2.2362424e+00   1.1925110e+00   2.9073225e+00   7.4759487e-01   1.0718874e+00  -7.6759161e-01  -2.0287064e+00   1.7776134e+00   3.2228497e+00   1.5095002e+00   3.2496292e+00   1.1505160e+00   1.4766007e+00   1.1439852e+00  -2.5388290e-01   9.6986435e-01  -9.3962151e-02   9.3174939e-01   1.5751545e-01   1.0685849e+00   8.7232750e-02  -3.0534500e+00  -2.5545014e+00   5.1621221e-01
   1.6493785e+00   1.3538529e+00   7.8700919e-01   6.2958212e-01  -2.5758996e-01  -5.6723290e-01  -1.9330496e+00  -2.4929885e+00  -4.6130144e-01  -7.4032407e-01   1.6042088e+00   2.2871805e+00   9.2617829e-01   1.7017333e+00  -5.4073795e-03  -1.0793561e+00  -1.8410199e-01  -1.5389035e+00  -3.1539475e+00   1.3824399e+00  -5.7691233e-01   1.2075455e-01   1.0740830e-02  -2.0609575e-01  -5.3720473e-01  -1.1566886e+00  -9.9413078e-01  -2.0375973e+00  -2.2567200e+00  -3.0110242e+00  -2.9601135e+00   7.5831754e-01   7.9938204e-01   5.7573987e-02   1.3830794e-02  -1.2880368e+00  -1.2992719e+00  -2.6563050e+00  -2.4096500e+00   1.5521169e+00   1.3355901e+00   5.5318327e-01   8.4706552e-01   2.5750751e-01   5.6073804e-01  -3.1280779e-01  -1.4236872e-01  -1.2676069e+00  -1.7820567e+00   1.8001407e+00   1.9953988e+00   9.9352689e-01   2.9438990e+00   6.2280340e-01   1.0446945e+00  -5.3425067e-01  -1.7784660e+00   1.5500756e+00   3.0720027e+00   1.3304185e+00   3.1989606e+00   1.0037363e+00   1.3314688e+00   1.0784366e+00  -3.6635487e-01   1.0302135e+00  -8.3147930e-02   1.0485321e+00   2.7050514e-01   8.3343823e-01  -7.3591755e-02  -2.6946790e+00  -2.1159164e+00   6.1858434e-01
   1.3948137e+00   1.0616908e+00   5.1318280e-01   3.8085762e-01  -3.1316691e-01  -4.6157094e-01  -1.7172049e+00  -2.0813165e+00  -1.4264824e-01  -3.3542236e-01   1.3514958e+00   2.1090717e+00   7.6335744e-01   1.6235954e+00   4.0601650e-02  -1.0030198e+00  -4.8423811e-01  -1.4275464e+00  -2.7045505e+00   1.0595589e+00  -1.9037124e-01  -1.5004500e-01  -2.8795549e-01  -3.7003931e-01  -6.7950942e-01  -1.1068426e+00  -8.5054185e-01  -1.8099568e+00  -1.8791175e+00  -2.6603224e+00  -2.4940505e+00   4.0883855e-01   5.5994121e-01  -1.2531169e-01  -9.6418937e-02  -1.1857092e+00  -9.6394440e-01  -2.3677716e+00  -1.9952407e+00   1.2618351e+00   1.0864614e+00   3.6028663e-01   7.2005192e-01   1.0496298e-01   5.4131917e-01  -3.5875043e-01  -2.4212559e-02  -1.1401807e+00  -1.4822124e+00   1.5345247e+00   1.7249124e+00   7.7843956e-01   2.9471588e+00   4.9745301e-01   1.0132194e+00  -2.8287955e-01  -1.4615905e+00   1.2960918e+00   2.8878603e+00   1.1289265e+00   3.1130924e+00   8.5475848e-01   1.1765372e+00   1.0227161e+00  -4.5813032e-01   1.1026535e+00  -3.7613829e-02   1.1762739e+00   4.1821793e-01   5.6594662e-01  -2.4920806e-01  -2.2869804e+00  -1.6483974e+00   7.3328278e-01
   1.1051966e+00   7.3528248e-01   2.1932679e-01   1.0936647e-01  -3.7808964e-01  -3.6839205e-01  -1.4831516e+00  -1.6380335e+00   1.9245404e-01   1.0532111e-01   1.0755200e+00   1.9040797e+00   5.9063845e-01   1.5281522e+00   1.0148793e-01  -8.8622386e-01  -8.0156702e-01  -1.3013688e+00  -2.2205865e+00   7.0077234e-01   2.0788735e-01  -4.3804127e-01  -6.0913796e-01  -5.4521042e-01  -8.3630371e-01  -1.0519974e+00  -7.0188547e-01  -1.5625567e+00  -1.4745882e+00  -2.2822248e+00  -1.9916217e+00   3.6089239e-02   2.9827100e-01  -3.2407171e-01  -2.2760472e-01  -1.0763361e+00  -6.2286395e-01  -2.0565359e+00  -1.5482981e+00   9.5050007e-01   8.1323796e-01   1.5319651e-01   5.6929218e-01  -5.4374400e-02   5.0314921e-01  -4.0189058e-01   9.4749031e-02  -9.9843932e-01  -1.1427049e+00   1.2388146e+00   1.4288885e+00   5.5110865e-01   2.9157875e+00   3.7576913e-01   9.8089939e-01  -1.7269942e-02  -1.0772681e+00   1.0203431e+00   2.6730357e+00   9.1015046e-01   2.9936855e+00   7.0942229e-01   1.0189928e+00   9.8197305e-01  -5.2025468e-01   1.1890786e+00   4.9356994e-02   1.3145931e+00   6.0398215e-01   2.7007895e-01  -4.3773777e-01  -1.8396828e+00  -1.1638273e+00   8.6020940e-01
   7.8534903e-01   3.8043459e-01  -8.9374407e-02  -1.8131600e-01  -4.5297517e-01  -2.9176055e-01  -1.2376259e+00  -1.1731484e+00   5.3675510e-01   5.7495143e-01   7.8128053e-01   1.6754777e+00   4.1219415e-01   1.4180325e+00   1.7854555e-01  -7.2494899e-01  -1.1301244e+00  -1.1653562e+00  -1.7154366e+00   3.1197704e-01   6.0819496e-01  -7.3813055e-01  -9.4728051e-01  -7.2946857e-01  -1.0064796e+00  -9.9559097e-01  -5.5364154e-01  -1.3030667e+00  -1.0542734e+00  -1.8876267e+00  -1.4656499e+00  -3.5269342e-01   1.8766777e-02  -5.3613363e-01  -3.7898414e-01  -9.6433519e-01  -2.8521930e-01  -1.7306821e+00  -1.0788844e+00   6.2388672e-01   5.2016576e-01  -6.4644321e-02   3.9653845e-01  -2.1810625e-01   4.4644512e-01  -4.4201420e-01   2.1274914e-01  -8.4581654e-01  -7.6763414e-01   9.1868426e-01   1.1125518e+00   3.1605054e-01   2.8499119e+00   2.6214440e-01   9.5181884e-01   2.5818487e-01  -6.2681495e-01   7.2864868e-01   2.4315485e+00   6.8032588e-01   2.8440775e+00   5.7396866e-01   8.6710204e-01   9.6133544e-01  -5.4380439e-01   1.2912077e+00   1.8386252e-01   1.4627762e+00   8.3028485e-01  -4.8875435e-02  -6.3686393e-01  -1.3647152e+00  -6.7564295e-01   9.9891140e-01
   4.4157079e-01   4.4077344e-03  -4.0693947e-01  -4.8681280e-01  -5.3825828e-01  -2.3529276e-01  -9.8839899e-01  -6.9802257e-01   8.8226679e-01   1.0652405e+00   4.7475449e-01   1.4276635e+00   2.3265997e-01   1.2967573e+00   2.7267153e-01  -5.1622805e-01  -1.4632044e+00  -1.0254923e+00  -1.2043728e+00  -9.9465102e-02   1.0003416e+00  -1.0445153e+00  -1.2959426e+00  -9.2032823e-01  -1.1884942e+00  -9.4159647e-01  -4.1178897e-01  -1.0403789e+00  -6.3080260e-01  -1.4889609e+00  -9.3073937e-01  -7.4927279e-01  -2.7330276e-01  -7.5837823e-01  -5.4902502e-01  -8.5474321e-01   3.9418966e-02  -1.3994446e+00  -5.9838649e-01   2.8861931e-01   2.1238187e-01  -2.8927394e-01   2.0452026e-01  -3.8367185e-01   3.7229947e-01  -4.7919616e-01   3.2813910e-01  -6.8647190e-01  -3.6248800e-01   5.8106736e-01   7.8206745e-01   7.8288228e-02   2.7511287e+00   1.6092304e-01   9.3050293e-01   5.3863714e-01  -1.1380276e-01   4.2775956e-01   2.1686907e+00   4.4653061e-01   2.6691561e+00   4.5472256e-01   7.2983292e-01   9.6559331e-01  -5.2039048e-01   1.4104085e+00   3.7095848e-01   1.6196917e+00   1.0984871e+00  -3.8445326e-01  -8.4387335e-01  -8.7620183e-01  -1.9824692e-01   1.1484983e+00
   8.1447098e-02  -3.8432803e-01  -7.2678235e-01  -8.0204895e-01  -6.3411727e-01  -2.0193639e-01  -7.4391934e-01  -2.2486832e-01   1.2205753e+00   1.5669406e+00   1.6269920e-01   1.1660142e+00   5.6939098e-02   1.1685802e+00   3.8426260e-01  -2.5843468e-01  -1.7935739e+00  -8.8848129e-01  -7.0386365e-01  -5.2495601e-01   1.3740327e+00  -1.3508846e+00  -1.6479631e+00  -1.1150006e+00  -1.3803594e+00  -8.9431890e-01  -2.8251651e-01  -7.8420499e-01  -2.1773555e-01  -1.0996171e+00  -4.0261271e-01  -1.1446986e+00  -5.7196691e-01  -9.8720505e-01  -7.3539015e-01  -7.5297179e-01   3.4153745e-01  -1.0727774e+00  -1.1898926e-01  -4.8054245e-02  -1.0425177e-01  -5.1633766e-01  -3.1138037e-03  -5.4842057e-01   2.8266630e-01  -5.1379051e-01   4.3943999e-01  -5.2511158e-01   6.5998051e-02   2.3389706e-01   4.4430730e-01  -1.5682914e-01   2.6224418e+00   7.6171610e-02   9.2164132e-01   8.1895718e-01   4.5588825e-01   1.2508807e-01   1.8908032e+00   2.1635220e-01   2.4751181e+00   3.5773465e-01   6.1637649e-01   9.9885413e-01  -4.4271287e-01   1.5475039e+00   6.1421153e-01   1.7836991e+00   1.4085367e+00  -7.2923043e-01  -1.0557079e+00  -3.8988402e-01   2.5369713e-01   1.3075551e+00
  -2.8642086e-01  -7.7641371e-01  -1.0419376e+00  -1.1213865e+00  -7.4039081e-01  -1.9377116e-01  -5.1287369e-01   2.3382899e-01   1.5431902e+00   2.0700764e+00  -1.4759282e-01   8.9667394e-01  -1.1001447e-01   1.0382558e+00   5.1311936e-01   4.8437560e-02  -2.1137214e+00  -7.6139323e-01  -2.3075012e-01  -9.5496372e-01   1.7193734e+00  -1.6506235e+00  -1.9956975e+00  -1.3104407e+00  -1.5796397e+00  -8.5813955e-01  -1.7189018e-01  -5.4458145e-01   1.7109438e-01  -7.3324696e-01   1.0266896e-01  -1.5296402e+00  -8.7076453e-01  -1.2186136e+00  -9.3495617e-01  -6.6450373e-01   6.1214396e-01  -7.6083658e-01   3.4692522e-01  -3.7852505e-01  -4.2335466e-01  -7.4123243e-01  -2.2190890e-01  -7.0967964e-01   1.8029007e-01  -5.4638842e-01   5.4537197e-01  -3.6675534e-01   5.1003715e-01  -1.1421756e-01   1.0657367e-01  -3.8382796e-01   2.4681105e+00   1.1449301e-02   9.2975398e-01   1.0939210e+00   1.0740921e+00  -1.7161087e-01   1.6049737e+00  -2.4910331e-03   2.2691262e+00   2.8840109e-01   5.3558871e-01   1.0641893e+00  -3.0513761e-01   1.7025671e+00   9.1525134e-01   1.9525604e+00   1.7586922e+00  -1.0750909e+00  -1.2690222e+00   7.7607834e-02   6.6604563e-01   1.4740561e+00
  -6.5274859e-01  -1.1619795e+00  -1.3453059e+00  -1.4387846e+00  -8.5648943e-01  -2.1184457e-01  -3.0369372e-01   6.6593480e-01   1.8419123e+00   2.5642609e+00  -4.4857503e-01   6.2628984e-01  -2.6342512e-01   9.1075336e-01   6.5836161e-01   4.0251946e-01  -2.4161248e+00  -6.5124751e-01   1.9867038e-01  -1.3793831e+00   2.0273535e+00  -1.9370374e+00  -2.3312826e+00  -1.5033950e+00  -1.7834599e+00  -8.3722199e-01  -8.5495592e-02  -3.3130605e-01   5.2229976e-01  -4.0299190e-01   5.6955957e-01  -1.8947482e+00  -1.1629875e+00  -1.4482966e+00  -1.1438675e+00  -5.9454549e-01   8.4322857e-01  -4.7340370e-01   7.8741669e-01  -6.9510866e-01  -7.3826266e-01  -9.5926262e-01  -4.4676692e-01  -8.6481393e-01   6.8577646e-02  -5.7774592e-01   6.4486026e-01  -2.1646387e-01   9.6103143e-01  -4.5435739e-01  -2.2369981e-01  -5.9732342e-01   2.2934198e+00  -3.0408741e-02   9.5881867e-01   1.3584001e+00   1.7304540e+00  -4.5458794e-01   1.3186750e+00  -2.0255066e-01   2.0588858e+00   2.5108289e-01   4.9538350e-01   1.1632924e+00  -1.0426266e-01   1.8747223e+00   1.2733493e+00   2.1233659e+00   2.1452827e+00  -1.4135375e+00  -1.4802439e+00   5.0959443e-01   1.0259883e+00   1.6452921e+00
  -1.0079450e+00  -1.5310580e+00  -1.6299075e+00  -1.7479755e+00  -9.8130852e-01  -2.5605338e-01  -1.2403744e-01   1.0602919e+00   2.1091977e+00   3.0390159e+00  -7.3274773e-01   3.6170817e-01  -3.9892429e-01   7.9092926e-01   8.1835771e-01   7.9985291e-01  -2.6935252e+00  -5.6456273e-01   5.6958992e-01  -1.7879342e+00   2.2903002e+00  -2.2035827e+00  -2.6469149e+00  -1.6904495e+00  -1.9885241e+00  -8.3519619e-01  -2.8075870e-02  -1.5334063e-01   8.2367784e-01  -1.2068563e-01   9.8389680e-01  -2.2310247e+00  -1.4419433e+00  -1.6717388e+00  -1.3576230e+00  -5.4765713e-01   1.0281955e+00  -2.1928864e-01   1.1916202e+00  -9.9033778e-01  -1.0422763e+00  -1.1657991e+00  -6.7215067e-01  -1.0112764e+00  -4.8577484e-02  -6.0868650e-01   7.3701936e-01  -7.9043996e-02   1.4098450e+00  -7.7767699e-01  -5.3925401e-01  -7.9223388e-01   2.1043874e+00  -4.7484692e-02   1.0118855e+00   1.6075407e+00   2.4125989e+00  -7.1645683e-01   1.0393656e+00  -3.7704557e-01   1.8521725e+00   2.4874932e-01   5.0211519e-01   1.2961717e+00   1.6056681e-01   2.0619646e+00   1.6850546e+00   2.2924848e+00   2.5625215e+00  -1.7360257e+00  -1.6856341e+00   8.9025194e-01   1.3228391e+00   1.8178169e+00
  -1.3425124e+00  -1.8740085e+00  -1.8891297e+00  -2.0426512e+00  -1.1131504e+00  -3.2507953e-01   1.9717196e-02   1.4073111e+00   2.3384969e+00   3.4840838e+00  -9.9296268e-01   1.0965255e-01  -5.1276835e-01   6.8318156e-01   9.9067101e-01   1.2342393e+00  -2.9391892e+00  -5.0689896e-01   8.6960665e-01  -2.1705764e+00   2.5022718e+00  -2.4440878e+00  -2.9351318e+00  -1.8680765e+00  -2.1911455e+00  -8.5484257e-01  -3.1878557e-03  -1.8219790e-02   1.0649206e+00   1.0391728e-01   1.3337323e+00  -2.5301798e+00  -1.7012227e+00  -1.8843210e+00  -1.5711908e+00  -5.2738580e-01   1.1622390e+00  -5.7521668e-03   1.5503301e+00  -1.2572458e+00  -1.3289083e+00  -1.3564332e+00  -8.9231708e-01  -1.1466497e+00  -1.6700717e-01  -6.3998886e-01   8.2111970e-01   4.1244695e-02   1.8470952e+00  -1.0757840e+00  -8.3329805e-01  -9.6398743e-01   1.9074248e+00  -3.8937887e-02   1.0907072e+00   1.8369181e+00   3.1063723e+00  -9.5053967e-01   7.7407882e-01  -5.2023348e-01   1.6563413e+00   2.8266708e-01   5.5999426e-01   1.4608963e+00   4.8683450e-01   2.2610123e+00   2.1439225e+00   2.4555489e+00   3.0024006e+00  -2.0343011e+00  -1.8813444e+00   1.2055239e+00   1.5487503e+00   1.9874247e+00
  -1.6474454e+00  -2.1819231e+00  -2.1169533e+00  -2.3166484e+00  -1.2496663e+00  -4.1638396e-01   1.2292865e-01   1.6994889e+00   2.5245462e+00   3.8897231e+00  -1.2227160e+00  -1.2359438e-01  -6.0203550e-01   5.9111538e-01   1.1720239e+00   1.6971703e+00  -3.1471469e+00  -4.8242382e-01   1.0895467e+00  -2.5179145e+00   2.6593664e+00  -2.6529533e+00  -3.1890747e+00  -2.0326774e+00  -2.3872885e+00  -8.9779720e-01  -1.2899727e-02   6.8493754e-02   1.2382522e+00   2.6382961e-01   1.6100643e+00  -2.7849533e+00  -1.9349563e+00  -2.0814216e+00  -1.7791467e+00  -5.3593168e-01   1.2426408e+00   1.6200795e-01   1.8564964e+00  -1.4896252e+00  -1.5921149e+00  -1.5271203e+00  -1.1015639e+00  -1.2686810e+00  -2.8250155e-01  -6.7227158e-01   8.9654234e-01   1.4095792e-01   2.2634533e+00  -1.3410897e+00  -1.0997750e+00  -1.1087105e+00   1.7089783e+00  -5.1247772e-03   1.1954172e+00   2.0426550e+00   3.7961483e+00  -1.1511812e+00   5.2903053e-01  -6.2773511e-01   1.4778545e+00   3.5215547e-01   6.7058017e-01   1.6534176e+00   8.6856004e-01   2.4672122e+00   2.6403668e+00   2.6074775e+00   3.4546867e+00  -2.3007214e+00  -2.0634694e+00   1.4439826e+00   1.6992989e+00   2.1491683e+00
  -1.9146048e+00  -2.4469965e+00  -2.3081468e+00  -2.5641254e+00  -1.3878280e+00  -5.2626130e-01   1.8306151e-01   1.9318151e+00   2.6635942e+00   4.2469734e+00  -1.4164146e+00  -3.3248565e-01  -6.6479501e-01   5.1724305e-01   1.3582815e+00   2.1778633e+00  -3.3123895e+00  -4.9353335e-01   1.2241334e+00  -2.8215738e+00   2.7599238e+00  -2.8253208e+00  -3.4027196e+00  -2.1806246e+00  -2.5726231e+00  -9.6430222e-01  -5.7550282e-02   1.0366621e-01   1.3389508e+00   3.5538557e-01   1.8074211e+00  -2.9893824e+00  -2.1380468e+00  -2.2585145e+00  -1.9758292e+00  -5.7387564e-01   1.2689699e+00   2.8126457e-01   2.1055981e+00  -1.6822449e+00  -1.8264988e+00  -1.6743046e+00  -1.2944746e+00  -1.3753158e+00  -3.9104519e-01  -7.0589111e-01   9.6273151e-01   2.1768516e-01   2.6499409e+00  -1.5671113e+00  -1.3335851e+00  -1.2233933e+00   1.5151742e+00   5.2325040e-02   1.3242842e+00   2.2214946e+00   4.4652080e+00  -1.3140157e+00   3.0927017e-01  -6.9679436e-01   1.3218602e+00   4.5442572e-01   8.3239618e-01   1.8674830e+00   1.2961716e+00   2.6745025e+00   3.1616665e+00   2.7425527e+00   3.9070388e+00  -2.5285455e+00  -2.2280923e+00   1.5975820e+00   1.7738942e+00   2.2974235e+00
  -2.1370463e+00  -2.6628346e+00  -2.4584191e+00  -2.7797186e+00  -1.5239384e+00  -6.4995062e-01   1.9993711e-01   2.1020475e+00   2.7535467e+00   4.5478916e+00  -1.5696013e+00  -5.1246154e-01  -7.0024227e-01   4.6274675e-01   1.5444555e+00   2.6634152e+00  -3.4310145e+00  -5.4055505e-01   1.2724524e+00  -3.0745253e+00   2.8046088e+00  -2.9572000e+00  -3.5710668e+00  -2.3082986e+00  -2.7425890e+00  -1.0530221e+00  -1.3558912e-01   8.6926584e-02   1.3657172e+00   3.7861455e-01   1.9242544e+00  -3.1390037e+00  -2.3063602e+00  -2.4112620e+00  -2.1555035e+00  -6.3999527e-01   1.2431746e+00   3.5202730e-01   2.2958715e+00  -1.8310194e+00  -2.0274706e+00  -1.7950244e+00  -1.4661449e+00  -1.4647322e+00  -4.8903822e-01  -7.4086642e-01   1.0191515e+00   2.7019761e-01   2.9982162e+00  -1.7487130e+00  -1.5307543e+00  -1.3060229e+00   1.3314905e+00   1.3047851e-01   1.4735723e+00   2.3708215e+00   5.0961828e+00  -1.4361732e+00   1.1840104e-01  -7.2646260e-01   1.1918514e+00   5.8451594e-01   1.0407022e+00   2.0946531e+00   1.7565713e+00   2.8754504e+00   3.6921475e+00   2.8545389e+00   4.3452578e+00  -2.7121715e+00  -2.3713248e+00   1.6622503e+00   1.7759748e+00   2.4260032e+00
  -2.3092865e+00  -2.8246874e+00  -2.5645281e+00  -2.9586769e+00  -1.6536898e+00  -7.8179796e-01   1.7584108e-01   2.2108370e+00   2.7940196e+00   4.7857600e+00  -1.6791326e+00  -6.6014279e-01  -7.0879472e-01   4.2732452e-01   1.7247321e+00   3.1390899e+00  -3.5003127e+00  -6.2155653e-01   1.2381760e+00  -3.2713455e+00   2.7963682e+00  -3.0455521e+00  -3.6902746e+00  -2.4121293e+00  -2.8924731e+00  -1.1609438e+00  -2.4351026e-01   2.0848974e-02   1.3208698e+00   3.3740472e-01   1.9631125e+00  -3.2309779e+00  -2.4368662e+00  -2.5356022e+00  -2.3125280e+00  -7.3118938e-01   1.1695565e+00   3.7713920e-01   2.4283799e+00  -1.9331187e+00  -2.1913642e+00  -1.8869931e+00  -1.6123769e+00  -1.5353838e+00  -5.7348568e-01  -7.7684344e-01   1.0652577e+00   2.9851012e-01   3.3008400e+00  -1.8822752e+00  -1.6885430e+00  -1.3556830e+00   1.1624796e+00   2.2511493e-01   1.6375254e+00   2.4886321e+00   5.6715604e+00  -1.5164176e+00  -4.1612365e-02  -7.1769990e-01   1.0894296e+00   7.3533134e-01   1.2874548e+00   2.3244320e+00   2.2334088e+00   3.0613669e+00   4.2135535e+00   2.9368507e+00   4.7536727e+00  -2.8473147e+00  -2.4893412e+00   1.6382812e+00   1.7129675e+00   2.5283221e+00
  -2.4274934e+00  -2.9295962e+00  -2.6243387e+00  -3.0969620e+00  -1.7722719e+00  -9.1546089e-01   1.1547357e-01   2.2616937e+00   2.7862949e+00   4.9552600e+00  -1.7433000e+00  -7.7345556e-01  -6.9214612e-01   4.0913683e-01   1.8925253e+00   3.5887389e+00  -3.5187924e+00  -7.3227656e-01   1.1295254e+00  -3.4083970e+00   2.7402603e+00  -3.0883267e+00  -3.7577317e+00  -2.4886349e+00  -3.0174957e+00  -1.2833729e+00  -3.7588781e-01  -8.9035813e-02   1.2103462e+00   2.3943406e-01   1.9305813e+00  -3.2641328e+00  -2.5277164e+00  -2.6278315e+00  -2.4415160e+00  -8.4252602e-01   1.0546324e+00   3.6218709e-01   2.5069213e+00  -1.9870193e+00  -2.3155024e+00  -1.9486571e+00  -1.7298287e+00  -1.5860522e+00  -6.4214122e-01  -8.1310743e-01   1.1004877e+00   3.0384838e-01   3.5515210e+00  -1.9657889e+00  -1.8054898e+00  -1.3726161e+00   1.0115581e+00   3.3078748e-01   1.8084898e+00   2.5734567e+00   6.1742441e+00  -1.5552137e+00  -1.7053701e-01  -6.7339140e-01   1.0141896e+00   8.9779216e-01   1.5614701e+00   2.5445141e+00   2.7075667e+00   3.2225020e+00   4.7056048e+00   2.9827578e+00   5.1156637e+00  -2.9311145e+00  -2.5784102e+00   1.5304937e+00   1.5960059e+00   2.5976057e+00
  -2.4896000e+00  -2.9764507e+00  -2.6368380e+00  -3.1913166e+00  -1.8745339e+00  -1.0441437e+00   2.5740484e-02   2.2608025e+00   2.7331826e+00   5.0526154e+00  -1.7618947e+00  -8.5168197e-01  -6.5327527e-01   4.0486214e-01   2.0405626e+00   3.9953532e+00  -3.4861443e+00  -8.6618730e-01   9.5896504e-01  -3.4839266e+00   2.6431677e+00  -3.0844543e+00  -3.7720712e+00  -2.5344689e+00  -3.1129067e+00  -1.4140349e+00  -5.2551558e-01  -2.3440536e-01   1.0435137e+00   9.5869402e-02   1.8369920e+00  -3.2389295e+00  -2.5782583e+00  -2.6846838e+00  -2.5374871e+00  -9.6741684e-01   9.0688846e-01   3.1522332e-01   2.5377831e+00  -1.9925020e+00  -2.3982110e+00  -1.9792309e+00  -1.8161121e+00  -1.6159110e+00  -6.9359370e-01  -8.4864619e-01   1.1242773e+00   2.8852157e-01   3.7453277e+00  -1.9988752e+00  -1.8813920e+00  -1.3582459e+00   8.8087700e-01   4.4093005e-01   1.9771778e+00   2.6242454e+00   6.5881569e+00  -1.5547221e+00  -2.6985755e-01  -5.9827878e-01   9.6373174e-01   1.0610878e+00   1.8487943e+00   2.7411439e+00   3.1578457e+00   3.3483188e+00   5.1467344e+00   2.9856245e+00   5.4142935e+00  -2.9621733e+00  -2.6349278e+00   1.3481478e+00   1.4394092e+00   2.6271374e+00
  -2.4953349e+00  -2.9659551e+00  -2.6021095e+00  -3.2392955e+00  -1.9551936e+00  -1.1608515e+00  -8.4605572e-02   2.2166969e+00   2.6387944e+00   5.0757024e+00  -1.7362144e+00  -8.9543653e-01  -5.9640789e-01   4.0986228e-01   2.1610100e+00   4.3417294e+00  -3.4031527e+00  -1.0146894e+00   7.4264383e-01  -3.4980762e+00   2.5134036e+00  -3.0338004e+00  -3.7331198e+00  -2.5464776e+00  -3.1740902e+00  -1.5452779e+00  -6.8364638e-01  -4.0448362e-01   8.3279610e-01  -7.9156753e-02   1.6959145e+00  -3.1573599e+00  -2.5889824e+00  -2.7034114e+00  -2.5960012e+00  -1.0979131e+00   7.3643994e-01   2.4630988e-01   2.5293607e+00  -1.9505995e+00  -2.4387882e+00  -1.9787131e+00  -1.8698321e+00  -1.6246012e+00  -7.2729164e-01  -8.8226116e-01   1.1361034e+00   2.5570932e-01   3.8788697e+00  -1.9827376e+00  -1.9172259e+00  -1.3151601e+00   7.7127993e-01   5.4800916e-01   2.1330683e+00   2.6402299e+00   6.8988659e+00  -1.5187240e+00  -3.4265760e-01  -4.9880982e-01   9.3380451e-01   1.2130317e+00   2.1332676e+00   2.8995826e+00   3.5618264e+00   3.4278428e+00   5.5149700e+00   2.9391639e+00   5.6330340e+00  -2.9405248e+00  -2.6554547e+00   1.1046149e+00   1.2599551e+00   2.6105299e+00
  -2.4461816e+00  -2.9005120e+00  -2.5212775e+00  -3.2392664e+00  -2.0090869e+00  -1.2586510e+00  -2.0545296e-01   2.1398136e+00   2.5082457e+00   5.0241224e+00  -1.6690183e+00  -9.0657310e-01  -5.2692704e-01   4.1845031e-01   2.2456414e+00   4.6112234e+00  -3.2715662e+00  -1.1674323e+00   4.9961038e-01  -3.4528168e+00   2.3602354e+00  -2.9370921e+00  -3.6418021e+00  -2.5217679e+00  -3.1966760e+00  -1.6683758e+00  -8.4032194e-01  -5.8653555e-01   5.9313436e-01  -2.6926247e-01   1.5234639e+00  -3.0227835e+00  -2.5614107e+00  -2.6818662e+00  -2.6132741e+00  -1.2251071e+00   5.5461426e-01   1.6690918e-01   2.4916620e+00  -1.8635085e+00  -2.4374335e+00  -1.9478855e+00  -1.8905721e+00  -1.6123114e+00  -7.4350427e-01  -9.1271703e-01   1.1355500e+00   2.0918011e-01   3.9504378e+00  -1.9200559e+00  -1.9150169e+00  -1.2470546e+00   6.8234988e-01   6.4372220e-01   2.2649219e+00   2.6207816e+00   7.0942051e+00  -1.4524827e+00  -3.9340396e-01  -3.8291005e-01   9.1856619e-01   1.3405083e+00   2.3972604e+00   3.0046692e+00   3.8968661e+00   3.4500742e+00   5.7889301e+00   2.8377049e+00   5.7565415e+00  -2.8675425e+00  -2.6367638e+00   8.1681891e-01   1.0759775e+00   2.5420088e+00
  -2.3452686e+00  -2.7840341e+00  -2.3964311e+00  -3.1903802e+00  -2.0314456e+00  -1.3309254e+00  -3.2591683e-01   2.0419546e+00   2.3473049e+00   4.8992301e+00  -1.5644320e+00  -8.8803017e-01  -4.5123041e-01   4.2424524e-01   2.2860612e+00   4.7885543e+00  -3.0939392e+00  -1.3127486e+00   2.5084817e-01  -3.3518051e+00   2.1933497e+00  -2.7958268e+00  -3.4999994e+00  -2.4577917e+00  -3.1766595e+00  -1.7739128e+00  -9.8477763e-01  -7.6649201e-01   3.4131539e-01  -4.5668566e-01   1.3374635e+00  -2.8397259e+00  -2.4979357e+00  -2.6185855e+00  -2.5862719e+00  -1.3396167e+00   3.7347758e-01   8.9158888e-02   2.4357298e+00  -1.7344760e+00  -2.3951470e+00  -1.8883008e+00  -1.8788253e+00  -1.5798572e+00  -7.4322438e-01  -9.3891382e-01   1.1223944e+00   1.5296513e-01   3.9600979e+00  -1.8148319e+00  -1.8776716e+00  -1.1586388e+00   6.1253965e-01   7.1924370e-01   2.3613878e+00   2.5652829e+00   7.1648608e+00  -1.3625449e+00  -4.2764709e-01  -2.5968445e-01   9.1095292e-01   1.4299959e+00   2.6225396e+00   3.0414568e+00   4.1411840e+00   3.4044536e+00   5.9488679e+00   2.6764551e+00   5.7714463e+00  -2.7457956e+00  -2.5759038e+00   5.0447666e-01   9.0634310e-01   2.4166933e+00
  -2.1972028e+00  -2.6216985e+00  -2.2305339e+00  -3.0925244e+00  -2.0181864e+00  -1.3716157e+00  -4.3498538e-01   1.9356841e+00   2.1620165e+00   4.7041134e+00  -1.4278108e+00  -8.4362738e-01  -3.7653164e-01   4.2058964e-01   2.2739839e+00   4.8606185e+00  -2.8734618e+00  -1.4381772e+00   1.8182470e-02  -3.2001792e+00   2.0222882e+00  -2.6121732e+00  -3.3103853e+00  -2.3524495e+00  -3.1105247e+00  -1.8522376e+00  -1.1059050e+00  -9.2967026e-01   9.5195963e-02  -6.2325685e-01   1.1565079e+00  -2.6136466e+00  -2.4016238e+00  -2.5128787e+00  -2.5127827e+00  -1.4321193e+00   2.0532628e-01   2.5077178e-02   2.3730122e+00  -1.5676700e+00  -2.3136092e+00  -1.8022538e+00  -1.8358837e+00  -1.5287462e+00  -7.2802238e-01  -9.6006362e-01   1.0967056e+00   9.1016023e-02   3.9097318e+00  -1.6722017e+00  -1.8087786e+00  -1.0555023e+00   5.5937536e-01   7.6551970e-01   2.4116668e+00   2.4730348e+00   7.1048926e+00  -1.2564891e+00  -4.5165683e-01  -1.3905410e-01   9.0312870e-01   1.4681528e+00   2.7912225e+00   2.9959044e+00   4.2749766e+00   3.2813636e+00   5.9777259e+00   2.4517483e+00   5.6671046e+00  -2.5788699e+00  -2.4702788e+00   1.8917532e-01   7.6936551e-01   2.2308592e+00
  -2.0078561e+00  -2.4196600e+00  -2.0273284e+00  -2.9462661e+00  -1.9661922e+00  -1.3754389e+00  -5.2218413e-01   1.8336976e+00   1.9583204e+00   4.4435184e+00  -1.2655618e+00  -7.7782630e-01  -3.1060576e-01   4.0100480e-01   2.2015698e+00   4.8172586e+00  -2.6137940e+00  -1.5310578e+00  -1.7687916e-01  -3.0043041e+00   1.8558903e+00  -2.3888752e+00  -3.0762527e+00  -2.2042043e+00  -2.9953770e+00  -1.8939566e+00  -1.1927499e+00  -1.0615495e+00  -1.2713360e-01  -7.5141692e-01   9.9898124e-01  -2.3507025e+00  -2.2760002e+00  -2.3649151e+00  -2.3914699e+00  -1.4939048e+00   6.2165980e-02  -1.4248843e-02   2.3147169e+00  -1.3680431e+00  -2.1950526e+00  -1.6927430e+00  -1.7636951e+00  -1.4612193e+00  -6.9986462e-01  -9.7584962e-01   1.0589421e+00   2.6877140e-02   3.8030169e+00  -1.4982230e+00  -1.7124002e+00  -9.4394493e-01   5.1971770e-01   7.7360988e-01   2.4061850e+00   2.3432138e+00   6.9121464e+00  -1.1426286e+00  -4.7201520e-01  -3.1338925e-02   8.8699234e-01   1.4424422e+00   2.8867567e+00   2.8555930e+00   4.2814978e+00   3.0726467e+00   5.8621195e+00   2.1612738e+00   5.4362629e+00  -2.3711650e+00  -2.3177509e+00  -1.0666394e-01   6.8172169e-01   1.9821725e+00
  -1.7841168e+00  -2.1847439e+00  -1.7912398e+00  -2.7527955e+00  -1.8735674e+00  -1.3380785e+00  -5.7821570e-01   1.7481885e+00   1.7417006e+00   4.1237163e+00  -1.0849352e+00  -6.9547318e-01  -2.6148222e-01   3.5964931e-01   2.0618076e+00   4.6519437e+00  -2.3189202e+00  -1.5791623e+00  -3.1430624e-01  -2.7714830e+00   1.7017741e+00  -2.1291704e+00  -2.8013454e+00  -2.0122137e+00  -2.8290773e+00  -1.8904493e+00  -1.2350258e+00  -1.1485580e+00  -3.0820869e-01  -8.2522146e-01   8.8208486e-01  -2.0575109e+00  -2.1248355e+00  -2.1758044e+00  -2.2219098e+00  -1.5174068e+00  -4.4799790e-02  -1.9435510e-02   2.2711809e+00  -1.1411946e+00  -2.0421379e+00  -1.5634153e+00  -1.6647027e+00  -1.3802555e+00  -6.6091321e-01  -9.8654865e-01   1.0100405e+00  -3.6599636e-02   3.6453414e+00  -1.2996495e+00  -1.5928612e+00  -8.3077215e-01   4.9006082e-01   7.3507102e-01   2.3372388e+00   2.1748915e+00   6.5885300e+00  -1.0296781e+00  -4.9519111e-01   5.3199664e-02   8.5470904e-01   1.3417706e+00   2.8948750e+00   2.6104364e+00   4.1480393e+00   2.7721128e+00   5.5931954e+00   1.8042694e+00   5.0755982e+00  -2.1276822e+00  -2.1167638e+00  -3.6088632e-01   6.5743782e-01   1.6698794e+00
  -1.5336120e+00  -1.9241309e+00  -1.5272765e+00  -2.5138802e+00  -1.7398426e+00  -1.2563427e+00  -5.9553301e-01   1.6902492e+00   1.5168863e+00   3.7523144e+00  -8.9378023e-01  -6.0153758e-01  -2.3709106e-01   2.9175222e-01   1.8489360e+00   4.3623049e+00  -1.9930284e+00  -1.5713359e+00  -3.7664222e-01  -2.5096452e+00   1.5658939e+00  -1.8367208e+00  -2.4897096e+00  -1.7764646e+00  -2.6103797e+00  -1.8343668e+00  -1.2236154e+00  -1.1788268e+00  -4.3202948e-01  -8.3127081e-01   8.2092452e-01  -1.7409291e+00  -1.9519460e+00  -1.9476621e+00  -2.0046127e+00  -1.4966801e+00  -1.0565066e-01   1.6517403e-02   2.2512965e+00  -8.9322829e-01  -1.8578419e+00  -1.4184892e+00  -1.5416785e+00  -1.2895279e+00  -6.1332291e-01  -9.9310052e-01   9.5148230e-01  -9.7472442e-02   3.4436491e+00  -1.0836975e+00  -1.4545510e+00  -7.2305727e-01   4.6684766e-01   6.4237207e-01   2.1995628e+00   1.9671180e+00   6.1401265e+00  -9.2639136e-01  -5.2712238e-01   1.0484040e-01   7.9923511e-01   1.1571133e+00   2.8044594e+00   2.2533462e+00   3.8667543e+00   2.3760150e+00   5.1673110e+00   1.3816829e+00   4.5860913e+00  -1.8538167e+00  -1.8664841e+00  -5.5270886e-01   7.0700550e-01   1.2949468e+00
  -1.2644182e+00  -1.6450584e+00  -1.2409325e+00  -2.2318376e+00  -1.5661176e+00  -1.1282888e+00  -5.6881119e-01   1.6693325e+00   1.2876243e+00   3.3380136e+00  -7.0027805e-01  -5.0086380e-01  -2.4487759e-01   1.9398998e-01   1.5588724e+00   3.9504950e+00  -1.6404300e+00  -1.4981137e+00  -3.4997631e-01  -2.2270289e+00   1.4521985e+00  -1.5155644e+00  -2.1455765e+00  -1.4979016e+00  -2.3390661e+00  -1.7200940e+00  -1.1510413e+00  -1.1428669e+00  -4.8483993e-01  -7.5951279e-01   8.2770824e-01  -1.4078565e+00  -1.7610283e+00  -1.6836508e+00  -1.7410357e+00  -1.4277921e+00  -1.1217929e-01   9.7687235e-02   2.2620146e+00  -6.3060857e-01  -1.6453691e+00  -1.2626563e+00  -1.3975666e+00  -1.1933082e+00  -5.5905283e-01  -9.9711204e-01   8.8532828e-01  -1.5484286e-01   3.2062139e+00  -8.5781361e-01  -1.3017488e+00  -6.2787724e-01   4.4677900e-01   4.8932224e-01   1.9907827e+00   1.7190673e+00   5.5771169e+00  -8.4118558e-01  -5.7283003e-01   1.1488461e-01   7.1480369e-01   8.8208859e-01   2.6082625e+00   1.7808128e+00   3.4352626e+00   1.8834546e+00   4.5864753e+00   8.9627915e-01   3.9732020e+00  -1.5551620e+00  -1.5669535e+00  -6.6377617e-01   8.3668589e-01   8.6014252e-01
  -9.8476107e-01  -1.3545457e+00  -9.3807847e-01  -1.9095229e+00  -1.3551194e+00  -9.5330633e-01  -4.9528901e-01   1.6928002e+00   1.0565421e+00   2.8903257e+00  -5.1264913e-01  -3.9794750e-01  -2.9140289e-01   6.4781480e-02   1.1896233e+00   3.4233216e+00  -1.2655090e+00  -1.3522793e+00  -2.2473676e-01  -1.9318636e+00   1.3624186e+00  -1.1700780e+00  -1.7732781e+00  -1.1785424e+00  -2.0160690e+00  -1.5441392e+00  -1.0118780e+00  -1.0341319e+00  -4.5580895e-01  -6.0386927e-01   9.1109436e-01  -1.0650588e+00  -1.5555330e+00  -1.3879839e+00  -1.4335811e+00  -1.3091026e+00  -5.8253116e-02   2.2486739e-01   2.3079595e+00  -3.6000998e-01  -1.4080840e+00  -1.1009532e+00  -1.2353421e+00  -1.0963148e+00  -4.9970598e-01  -1.0007931e+00   8.1421511e-01  -2.0889678e-01   2.9423505e+00  -6.2944205e-01  -1.1384786e+00  -5.5202777e-01   4.2709546e-01   2.7148812e-01   1.7117163e+00   1.4302284e+00   4.9135138e+00  -7.8176434e-01  -6.3608808e-01   7.6115899e-02   5.9734016e-01   5.1344775e-01   2.3034402e+00   1.1933586e+00   2.8570026e+00   1.2966938e+00   3.8585299e+00   3.5269742e-01   3.2468382e+00  -1.2373355e+00  -1.2192401e+00  -6.7911227e-01   1.0480462e+00   3.7005280e-01
  -7.0272056e-01  -1.0591578e+00  -6.2484542e-01  -1.5503375e+00  -1.1111752e+00  -7.3216132e-01  -3.7495980e-01   1.7655767e+00   8.2510242e-01   2.4192560e+00  -3.3884779e-01  -2.9674784e-01  -3.8195196e-01  -9.5517668e-02   7.4163726e-01   2.7921549e+00  -8.7270347e-01  -1.1293347e+00   3.7368203e-03  -1.6320697e+00   1.2959967e+00  -8.0494836e-01  -1.3771984e+00  -8.2155803e-01  -1.6435737e+00  -1.3054308e+00  -8.0308548e-01  -8.4943280e-01  -3.3757988e-01  -3.6265067e-01   1.0757244e+00  -7.1901504e-01  -1.3385846e+00  -1.0658855e+00  -1.0855810e+00  -1.1414162e+00   5.9907523e-02   3.9540943e-01   2.3911711e+00  -8.8155422e-02  -1.1494700e+00  -9.3860784e-01  -1.0578962e+00  -1.0035118e+00  -4.3640724e-01  -1.0068287e+00   7.4130782e-01  -2.6085347e-01   2.6620644e+00  -4.0579811e-01  -9.6839992e-01  -5.0172988e-01   4.0581295e-01  -1.3429555e-02   1.3665019e+00   1.1006225e+00   4.1667026e+00  -7.5475708e-01  -7.1916768e-01  -1.6790185e-02   4.4478199e-01   5.1443067e-02   1.8918559e+00   4.9582323e-01   2.1412934e+00   6.2133613e-01   2.9970341e+00  -2.4255783e-01   2.4211055e+00  -9.0582577e-01  -8.2557395e-01  -5.8791796e-01   1.3377589e+00  -1.6896814e-01
  -4.2594433e-01  -7.6481534e-01  -3.0749107e-01  -1.1582422e+00  -8.4008968e-01  -4.6699465e-01  -2.1060461e-01   1.8899269e+00   5.9365296e-01   1.9349724e+00  -1.8624998e-01  -2.0054150e-01  -5.2017928e-01  -2.8453601e-01   2.1806293e-01   2.0725877e+00  -4.6650529e-01  -8.2784963e-01   3.3487534e-01  -1.3349809e+00   1.2501648e+00  -4.2513884e-01  -9.6175170e-01  -4.3130863e-01  -1.2250843e+00  -1.0054978e+00  -5.2424312e-01  -5.8918226e-01  -1.2665964e-01  -3.8735041e-02   1.3219614e+00  -3.7578464e-01  -1.1129434e+00  -7.2349549e-01  -7.0126385e-01  -9.2799795e-01   2.4354886e-01   6.0328006e-01   2.5109918e+00   1.7835640e-01  -8.7310362e-01  -7.8086019e-01  -8.6794639e-01  -9.1987002e-01  -3.6972714e-01  -1.0181995e+00   6.7020964e-01  -3.1283361e-01   2.3756580e+00  -1.9364691e-01  -7.9473258e-01  -4.8234058e-01   3.8189876e-01  -3.6529351e-01   9.6253824e-01   7.3102116e-01   3.3568061e+00  -7.6539302e-01  -8.2267076e-01  -1.6693306e-01   2.5728273e-01  -4.9996090e-01   1.3801361e+00  -3.0255461e-01   1.3031006e+00  -1.3364488e-01   2.0208662e+00  -8.8119823e-01   1.5138512e+00  -5.6586481e-01  -3.8944984e-01  -3.8417149e-01   1.6976752e+00  -7.4891800e-01
  -1.6138252e-01  -4.7665402e-01   7.7504258e-03  -7.3776778e-01  -5.4893610e-01  -1.6127261e-01  -7.6670904e-03   2.0653626e+00   3.6155775e-01   1.4474724e+00  -6.1349000e-02  -1.1182055e-01  -7.0781693e-01  -4.9792638e-01  -3.7512585e-01   1.2838678e+00  -5.1465596e-02  -4.4966671e-01   7.6283160e-01  -1.0470992e+00   1.2201623e+00  -3.5844769e-02  -5.3138050e-01  -1.3320233e-02  -7.6544264e-01  -6.4851746e-01  -1.7766615e-01  -2.5745132e-01   1.7637316e-01   3.6049965e-01   1.6458485e+00  -4.0887679e-02  -8.8100466e-01  -3.6771950e-01  -2.8569355e-01  -6.7445174e-01   4.9131027e-01   8.3932796e-01   2.6640982e+00   4.3323508e-01  -5.8264026e-01  -6.3276490e-01  -6.6797384e-01  -8.5010501e-01  -2.9965326e-01  -1.0379681e+00   6.0483042e-01  -3.6766299e-01   2.0933096e+00   9.0733576e-04  -6.2021443e-01  -4.9808249e-01   3.5537705e-01  -7.8133461e-01   5.1023713e-01   3.2313457e-01   2.5059099e+00  -8.1722769e-01  -9.4546202e-01  -3.7495503e-01   3.7287031e-02  -1.1330593e+00   7.7947155e-01  -1.1882849e+00   3.6250898e-01  -9.5605108e-01   9.5354691e-01  -1.5533119e+00   5.4602352e-01  -2.2232255e-01   8.4323202e-02  -6.6998090e-02   2.1151745e+00  -1.3603359e+00
   8.4951007e-02  -1.9893233e-01   3.1483706e-01  -2.9400674e-01  -2.4576999e-01   1.8031176e-01   2.2601803e-01   2.2886852e+00   1.2739511e-01   9.6626540e-01   3.0526721e-02  -3.2234169e-02  -9.4447533e-01  -7.2952376e-01  -1.0291666e+00   4.4812377e-01   3.6780795e-01   5.6230307e-05   1.2767061e+00  -7.7388755e-01   1.1995813e+00   3.5757371e-01  -9.0557969e-02   4.2580577e-01  -2.7078519e-01  -2.4122400e-01   2.3160609e-01   1.3816341e-01   5.6685432e-01   8.2348462e-01   2.0392851e+00   2.8080293e-01  -6.4482276e-01  -6.0228474e-03   1.5532186e-01  -3.8847266e-01   7.9926189e-01   1.0917429e+00   2.8446823e+00   6.7068871e-01  -2.8179769e-01  -4.9898545e-01  -4.6018265e-01  -7.9841439e-01  -2.2560803e-01  -1.0690524e+00   5.4922374e-01  -4.2863492e-01   1.8246435e+00   1.7261918e-01  -4.4708625e-01  -5.5180899e-01   3.2736095e-01  -1.2560925e+00   2.2599542e-02  -1.2025485e-01   1.6371731e+00  -9.1193978e-01  -1.0847013e+00  -6.3892810e-01  -2.1052782e-01  -1.8365801e+00   1.0516818e-01  -2.1440142e+00  -6.5607462e-01  -1.8307873e+00  -1.7767994e-01  -2.2476064e+00  -4.5912526e-01   1.2037905e-01   5.8963831e-01   3.5921415e-01   2.5737647e+00  -1.9925581e+00
   3.0818085e-01   6.5013508e-02   6.0809926e-01   1.6742591e-01   6.0718188e-02   5.5198661e-01   4.8062400e-01   2.5541578e+00  -1.1080005e-01   5.0008289e-01   8.5456888e-02   3.7429491e-02  -1.2275564e+00  -9.7161146e-01  -1.7327247e+00  -4.1057082e-01   7.8667525e-01   5.1297573e-01   1.8610335e+00  -5.1961108e-01   1.1808093e+00   7.4968664e-01   3.5621575e-01   8.7855450e-01   2.5156943e-01   2.0732097e-01   6.9595603e-01   5.8685736e-01   1.0362175e+00   1.3349940e+00   2.4904109e+00   5.8515994e-01  -4.0615054e-01   3.5382370e-01   6.1535923e-01  -7.9488089e-02   1.1610556e+00   1.3466764e+00   3.0447639e+00   8.8561431e-01   2.5671521e-02  -3.8359114e-01  -2.4647733e-01  -7.6823302e-01  -1.4650818e-01  -1.1140101e+00   5.0739960e-01  -4.9925508e-01   1.5783182e+00   3.1727819e-01  -2.7709731e-01  -6.4482184e-01   3.0001030e-01  -1.7815133e+00  -4.8535975e-01  -5.9523781e-01   7.7388314e-01  -1.0492133e+00  -1.2359742e+00  -9.5437404e-01  -4.7943961e-01  -2.5960621e+00  -6.2402256e-01  -3.1491493e+00  -1.7249450e+00  -2.7403671e+00  -1.3429639e+00  -2.9517340e+00  -1.4769490e+00   4.5833544e-01   1.1191861e+00   8.8496141e-01   3.0539003e+00  -2.6340367e+00
   5.0473121e-01   3.1277314e-01   8.8242712e-01   6.4047506e-01   3.6158949e-01   9.4709530e-01   7.4483242e-01   2.8537996e+00  -3.5527304e-01   5.6629566e-02   1.0111740e-01   9.7224859e-02  -1.5522959e+00  -1.2152797e+00  -2.4722931e+00  -1.2672464e+00   1.2005153e+00   1.0778624e+00   2.4965041e+00  -2.8722760e-01   1.1555414e+00   1.1351175e+00   8.0443492e-01   1.3367269e+00   7.9330674e-01   6.8608722e-01   1.2054656e+00   1.0751016e+00   1.5723667e+00   1.8768705e+00   2.9841788e+00   8.6889103e-01  -1.6648004e-01   7.0403418e-01   1.0875481e+00   2.4178877e-01   1.5681837e+00   1.5889828e+00   3.2546215e+00   1.0737780e+00   3.3602610e-01  -2.8987167e-01  -2.8453740e-02  -7.6202771e-01  -6.0860010e-02  -1.1748537e+00   4.8312714e-01  -5.8299229e-01   1.3616550e+00   4.3185797e-01  -1.1152491e-01  -7.7675602e-01   2.7642056e-01  -2.3472111e+00  -9.9730465e-01  -1.0968161e+00  -6.1497661e-02  -1.2267163e+00  -1.3935108e+00  -1.3144202e+00  -7.6098737e-01  -3.3944271e+00  -1.3867575e+00  -4.1806920e+00  -2.8142953e+00  -3.6655796e+00  -2.5110981e+00  -3.6526887e+00  -2.4823863e+00   7.8821423e-01   1.6646316e+00   1.4960289e+00   3.5339701e+00  -3.2727108e+00
   6.7243557e-01   5.4283069e-01   1.1334515e+00   1.1187757e+00   6.4805882e-01   1.3583302e+00   1.0064049e+00   3.1777873e+00  -6.0828908e-01  -3.5761554e-01   7.6898619e-02   1.4799850e-01  -1.9119358e+00  -1.4508557e+00  -3.2327575e+00  -2.0971331e+00   1.6048100e+00   1.6810569e+00   3.1608806e+00  -7.8334526e-02   1.1153231e+00   1.5086918e+00   1.2496322e+00   1.7917278e+00   1.3453711e+00   1.1825438e+00   1.7483130e+00   1.5872682e+00   2.1602195e+00   2.4289051e+00   3.5030842e+00   1.1296115e+00   7.2923228e-02   1.0371187e+00   1.5647747e+00   5.6386678e-01   2.0103345e+00   1.8030360e+00   3.4633167e+00   1.2319755e+00   6.4560489e-01  -2.2017975e-01   1.9260036e-01  -7.8114743e-01   3.3118769e-02  -1.2529121e+00   4.7973971e-01  -6.8305452e-01   1.1803310e+00   5.1462774e-01   4.8798248e-02  -9.4554158e-01   2.6044987e-01  -2.9408898e+00  -1.4963467e+00  -1.6190373e+00  -8.4823962e-01  -1.4401798e+00  -1.5504791e+00  -1.7100865e+00  -1.0453772e+00  -4.2127189e+00  -2.1600878e+00  -5.2142443e+00  -3.8935160e+00  -4.5862841e+00  -3.6508376e+00  -4.3372697e+00  -3.4509565e+00   1.1072951e+00   2.2168708e+00   2.1741350e+00   3.9913979e+00  -3.8964185e+00
   8.1059146e-01   7.5450439e-01   1.3577084e+00   1.5958269e+00   9.1188884e-01   1.7779953e+00   1.2527942e+00   3.5149420e+00  -8.7189638e-01  -7.3753929e-01   1.3943557e-02   1.9130964e-01  -2.2980212e+00  -1.6683807e+00  -3.9980990e+00  -2.8767420e+00   1.9952563e+00   2.3070577e+00   3.8300627e+00   1.0682595e-01   1.0520883e+00   1.8656016e+00   1.6874482e+00   2.2348941e+00   1.8982783e+00   1.6832109e+00   2.3112696e+00   2.1063593e+00   2.7823935e+00   2.9698189e+00   4.0280107e+00   1.3658961e+00   3.1099737e-01   1.3461948e+00   2.0399123e+00   8.7501693e-01   2.4758299e+00   1.9735714e+00   3.6592813e+00   1.3581587e+00   9.5091665e-01  -1.7581498e-01   4.1569633e-01  -8.2574009e-01   1.3735819e-01  -1.3487504e+00   4.9995602e-01  -8.0220300e-01   1.0381606e+00   5.6521929e-01   2.0345259e-01  -1.1474506e+00   2.5649518e-01  -3.5488998e+00  -1.9658422e+00  -2.1552197e+00  -1.5681534e+00  -1.6835803e+00  -1.6993382e+00  -2.1306905e+00  -1.3219632e+00  -5.0309707e+00  -2.9205200e+00  -6.2251255e+00  -4.9325282e+00  -5.4822914e+00  -4.7322113e+00  -4.9925782e+00  -4.3597242e+00   1.4134934e+00   2.7663506e+00   2.8977776e+00   4.4037917e+00  -4.4933354e+00
   9.1995172e-01   9.4786267e-01   1.5527714e+00   2.0652045e+00   1.1457535e+00   2.1982849e+00   1.4717624e+00   3.8532804e+00  -1.1477281e+00  -1.0794739e+00  -8.4899623e-02   2.2932480e-01  -2.7008018e+00  -1.8581049e+00  -4.7521807e+00  -3.5848629e+00   2.3678962e+00   2.9392060e+00   4.4792398e+00   2.6930027e-01   9.5865874e-01   2.2015720e+00   2.1137224e+00   2.6578432e+00   2.4424675e+00   2.1742617e+00   2.8802668e+00   2.6148048e+00   3.4199987e+00   3.4782966e+00   4.5391539e+00   1.5772982e+00   5.4687337e-01   1.6252807e+00   2.5060676e+00   1.1638165e+00   2.9521240e+00   2.0865093e+00   3.8309413e+00   1.4515203e+00   1.2487443e+00  -1.5695663e-01   6.4012717e-01  -8.9474149e-01   2.5378518e-01  -1.4621456e+00   5.4572944e-01  -9.4261070e-01   9.3697815e-01   5.8464019e-01   3.5239772e-01  -1.3772301e+00   2.6922892e-01  -4.1568987e+00  -2.3901707e+00  -2.6982466e+00  -2.2062506e+00  -1.9494123e+00  -1.8322283e+00  -2.5643481e+00  -1.5797781e+00  -5.8291418e+00  -3.6450888e+00  -7.1895291e+00  -5.9030692e+00  -6.3342725e+00  -5.7277562e+00  -5.6065365e+00  -5.1881825e+00   1.7053659e+00   3.3034318e+00   3.6432396e+00   4.7500833e+00  -5.0524189e+00
   1.0026501e+00   1.1236216e+00   1.7173402e+00   2.5207889e+00   1.3435500e+00   2.6115615e+00   1.6519755e+00   4.1805975e+00  -1.4368520e+00  -1.3812120e+00  -2.1521307e-01   2.6468855e-01  -3.1097107e+00  -2.0109763e+00  -5.4795611e+00  -4.2034242e+00   2.7192497e+00   3.5604260e+00   5.0840714e+00   4.1129827e-01   8.2917356e-01   2.5130145e+00   2.5245931e+00   3.0528166e+00   2.9686646e+00   2.6421387e+00   3.4410000e+00   3.0952787e+00   4.0534918e+00   3.9340145e+00   5.0169732e+00   1.7643325e+00   7.7987325e-01   1.8695464e+00   2.9568214e+00   1.4196700e+00   3.4263351e+00   2.1297128e+00   3.9673409e+00   1.5125235e+00   1.5362522e+00  -1.6265166e-01   8.6543917e-01  -9.8593522e-01   3.8417005e-01  -1.5921189e+00   6.1813497e-01  -1.1057639e+00   8.7663555e-01   5.7522809e-01   4.9593531e-01  -1.6283176e+00   3.0330997e-01  -4.7505644e+00  -2.7554505e+00  -3.2409048e+00  -2.7512231e+00  -2.2290428e+00  -1.9413821e+00  -2.9985428e+00  -1.8080815e+00  -6.5880726e+00  -4.3123815e+00  -8.0856502e+00  -6.7798665e+00  -7.1246450e+00  -6.6136081e+00  -6.1683886e+00  -5.9190138e+00   1.9820913e+00   3.8187733e+00   4.3856938e+00   5.0115931e+00  -5.5638368e+00
   1.0620577e+00   1.2830272e+00   1.8512755e+00   2.9569962e+00   1.5006456e+00   3.0106170e+00   1.7835506e+00   4.4850600e+00  -1.7396698e+00  -1.6419592e+00  -3.7122438e-01   3.0037239e-01  -3.5138874e+00  -2.1190908e+00  -6.1662667e+00  -4.7181623e+00   3.0464392e+00   4.1539752e+00   5.6218364e+00   5.3601100e-01   6.5943005e-01   2.7971511e+00   2.9166002e+00   3.4129917e+00   3.4682379e+00   3.0741520e+00   3.9795360e+00   3.5314975e+00   4.6635477e+00   4.3186138e+00   5.4431236e+00   1.9284077e+00   1.0095101e+00   2.0755102e+00   3.3864481e+00   1.6332825e+00   3.8857896e+00   2.0936487e+00   4.0587389e+00   1.5428741e+00   1.8110843e+00  -1.9086001e-01   1.0913893e+00  -1.0960760e+00   5.2997758e-01  -1.7370094e+00   7.1730092e-01  -1.2924006e+00   8.5511496e-01   5.4054370e-01   6.3466617e-01  -1.8931258e+00   3.6308285e-01  -5.3163116e+00  -3.0501471e+00  -3.7762270e+00  -3.1957114e+00  -2.5131262e+00  -2.0195315e+00  -3.4207254e+00  -1.9968987e+00  -7.2903907e+00  -4.9034565e+00  -8.8947017e+00  -7.5416320e+00  -7.8383663e+00  -7.3703964e+00  -6.6691559e+00  -6.5386942e+00   2.2434251e+00   4.3037016e+00   5.1003506e+00   5.1729681e+00  -6.0193579e+00
   1.1025718e+00   1.4277230e+00   1.9555707e+00   3.3689803e+00   1.6140468e+00   3.3889035e+00   1.8585293e+00   4.7557724e+00  -2.0558631e+00  -1.8622288e+00  -5.4609552e-01   3.3950422e-01  -3.9027099e+00  -2.1760871e+00  -6.8004653e+00  -5.1190707e+00   3.3472787e+00   4.7041605e+00   6.0724896e+00   6.4737615e-01   4.4711933e-01   3.0520924e+00   3.2867692e+00   3.7327417e+00   3.9335099e+00   3.4590200e+00   4.4828819e+00   3.9089552e+00   5.2318986e+00   4.6165694e+00   5.8013237e+00   2.0717121e+00   1.2354821e+00   2.2411605e+00   3.7900916e+00   1.7970669e+00   4.3185447e+00   1.9719194e+00   4.0971454e+00   1.5454268e+00   2.0714353e+00  -2.3855725e-01   1.3178855e+00  -1.2210671e+00   6.9222936e-01  -1.8945790e+00   8.4238992e-01  -1.5024739e+00   8.6875090e-01   4.8520050e-01   7.6943604e-01  -2.1633877e+00   4.5227954e-01  -5.8419563e+00  -3.2655467e+00  -4.2978069e+00  -3.5363573e+00  -2.7920562e+00  -2.0602974e+00  -3.8189167e+00  -2.1375214e+00  -7.9213091e+00  -5.4026138e+00  -9.6017548e+00  -8.1718327e+00  -8.4635893e+00  -7.9838893e+00  -7.1020171e+00  -7.0379054e+00   2.4896210e+00   4.7505425e+00   5.7635797e+00   5.2229489e+00  -6.4126817e+00
   1.1293432e+00   1.5596067e+00   2.0322592e+00   3.7527911e+00   1.6824850e+00   3.7407164e+00   1.8712638e+00   4.9832963e+00  -2.3843775e+00  -2.0436826e+00  -7.3226676e-01   3.8518264e-01  -4.2662998e+00  -2.1774591e+00  -7.3729792e+00  -5.4006100e+00   3.6203250e+00   5.1969790e+00   6.4195747e+00   7.4980178e-01   1.9195201e-01   3.2768626e+00   3.6326692e+00   4.0078220e+00   4.3580098e+00   3.7873270e+00   4.9394888e+00   4.2155604e+00   5.7421011e+00   4.8159155e+00   6.0781183e+00   2.1970462e+00   1.4576493e+00   2.3659987e+00   4.1638827e+00   1.9054676e+00   4.7138657e+00   1.7616484e+00   4.0767798e+00   1.5240299e+00   2.3160867e+00  -3.0188975e-01   1.5449082e+00  -1.3561764e+00   8.7138262e-01  -2.0621305e+00   9.9162808e-01  -1.7351320e+00   9.1254845e-01   4.1463521e-01   9.0126553e-01  -2.4305409e+00   5.7373955e-01  -6.3172775e+00  -3.3960724e+00  -4.8000475e+00  -3.7736412e+00  -3.0564337e+00  -2.0585371e+00  -4.1822668e+00  -2.2229455e+00  -8.4692684e+00  -5.7979737e+00  -1.0196351e+01  -8.6592031e+00  -8.9921327e+00  -8.4453817e+00  -7.4625855e+00  -7.4117570e+00   2.7213239e+00   5.1528878e+00   6.3539519e+00   5.1549286e+00  -6.7396842e+00
   1.1479530e+00   1.6806736e+00   2.0842605e+00   4.1054636e+00   1.7064207e+00   4.0613280e+00   1.8186998e+00   5.1600895e+00  -2.7234344e+00  -2.1889302e+00  -9.2184110e-01   4.4028057e-01  -4.5959725e+00  -2.1207776e+00  -7.8775997e+00  -5.5616755e+00   3.8648730e+00   5.6206499e+00   6.6509552e+00   8.4785871e-01  -1.0432298e-01   3.4713622e+00   3.9524327e+00   4.2354713e+00   4.7366434e+00   4.0518775e+00   5.3396621e+00   4.4421478e+00   6.1801935e+00   4.9087959e+00   6.2634945e+00   2.3076139e+00   1.6759894e+00   2.4509969e+00   4.5049892e+00   1.9551927e+00   5.0626355e+00   1.4637084e+00   3.9944160e+00   1.4833116e+00   2.5443912e+00  -3.7637432e-01   1.7724135e+00  -1.4962761e+00   1.0672315e+00  -2.2366275e+00   1.1623819e+00  -1.9887025e+00   9.8057441e-01   3.3482568e-01   1.0312598e+00  -2.6861317e+00   7.2916274e-01  -6.7344427e+00  -3.4394302e+00  -5.2783188e+00  -3.9115252e+00  -3.2975173e+00  -2.0106406e+00  -4.5015416e+00  -2.2482256e+00  -8.9263844e+00  -6.0818495e+00  -1.0672846e+01  -8.9979844e+00  -9.4197316e+00  -8.7517991e+00  -7.7490611e+00  -7.6597943e+00   2.9394281e+00   5.5057798e+00   6.8531490e+00   4.9672847e+00  -6.9985642e+00
   1.1640534e+00   1.7928524e+00   2.1151695e+00   4.4250333e+00   1.6879665e+00   4.3470604e+00   1.7005488e+00   5.2808554e+00  -3.0705597e+00  -2.3012917e+00  -1.1069875e+00   5.0724531e-01  -4.8846028e+00  -2.0058057e+00  -8.3111823e+00  -5.6053441e+00   4.0808933e+00   5.9660161e+00   6.7593272e+00   9.4595671e-01  -4.3799900e-01   3.6362693e+00   4.2447279e+00   4.4144256e+00   5.0657775e+00   4.2479265e+00   5.6758583e+00   4.5828388e+00   6.5352142e+00   4.8918159e+00   6.3513310e+00   2.4067752e+00   1.8905238e+00   2.4984744e+00   4.8115909e+00   1.9453460e+00   5.3576777e+00   1.0827847e+00   3.8496170e+00   1.4284173e+00   2.7562072e+00  -4.5713496e-01   2.0002217e+00  -1.6360922e+00   1.2788353e+00  -2.4147994e+00   1.3512745e+00  -2.2606757e+00   1.0663951e+00   2.5196613e-01   1.1604948e+00  -2.9222197e+00   9.1890872e-01  -7.0882637e+00  -3.3965847e+00  -5.7290032e+00  -3.9569328e+00  -3.5076392e+00  -1.9147552e+00  -4.7695153e+00  -2.2107291e+00  -9.2886727e+00  -6.2509019e+00  -1.1030465e+01  -9.1878827e+00  -9.7460596e+00  -8.9055321e+00  -7.9622462e+00  -7.7858078e+00   3.1449149e+00   5.8058078e+00   7.2466953e+00   4.6634710e+00  -7.1898768e+00
   1.1829940e+00   1.8978357e+00   2.1290048e+00   4.7104660e+00   1.6307388e+00   4.5953074e+00   1.5193450e+00   5.3427768e+00  -3.4226219e+00  -2.3845448e+00  -1.2803408e+00   5.8790348e-01  -5.1268987e+00  -1.8345122e+00  -8.6735200e+00  -5.5384216e+00   4.2689172e+00   6.2268015e+00   6.7424980e+00   1.0480209e+00  -8.0357816e-01   3.7728902e+00   4.5086871e+00   4.5448442e+00   5.3432317e+00   4.3732873e+00   5.9428731e+00   4.6352463e+00   6.7995654e+00   4.7661858e+00   6.3396564e+00   2.4977821e+00   2.1012161e+00   2.5119014e+00   5.0827876e+00   1.8774571e+00   5.5939823e+00   6.2727551e-01   3.6448258e+00   1.3647123e+00   2.9517761e+00  -5.3916117e-01   2.2278980e+00  -1.7704489e+00   1.5044792e+00  -2.5932354e+00   1.5543349e+00  -2.5476875e+00   1.1635314e+00   1.7211608e-01   1.2898828e+00  -3.1317598e+00   1.1418561e+00  -7.3762759e+00  -3.2715806e+00  -6.1494350e+00  -3.9191109e+00  -3.6805581e+00  -1.7709364e+00  -4.9812297e+00  -2.1102783e+00  -9.5560512e+00  -6.3060788e+00  -1.1273085e+01  -9.2337808e+00  -9.9745244e+00  -8.9140252e+00  -8.1054220e+00  -7.7974643e+00   3.3386684e+00   6.0510998e+00   7.5244895e+00   4.2518702e+00  -7.3164501e+00
   1.2094535e+00   1.9969108e+00   2.1299280e+00   4.9615153e+00   1.5396485e+00   4.8045043e+00   1.2803846e+00   5.3456296e+00  -3.7758742e+00  -2.4426612e+00  -1.4353779e+00   6.8328140e-01  -5.3195559e+00  -1.6109754e+00  -8.9670168e+00  -5.3708388e+00   4.4298700e+00   6.3997225e+00   6.6034221e+00   1.1571879e+00  -1.1940088e+00   3.8829621e+00   4.7437924e+00   4.6281561e+00   5.5681862e+00   4.4283141e+00   6.1378988e+00   4.6005148e+00   6.9692081e+00   4.5376533e+00   6.2307118e+00   2.5835079e+00   2.3078457e+00   2.4956440e+00   5.3184494e+00   1.7554126e+00   5.7688254e+00   1.0903810e-01   3.3853265e+00   1.2974656e+00   3.1315574e+00  -6.1757578e-01   2.4546353e+00  -1.8944958e+00   1.7416705e+00  -2.7684504e+00   1.7671732e+00  -2.8455077e+00   1.2658979e+00   1.0084043e-01   1.4200206e+00  -3.3089408e+00   1.3953309e+00  -7.5986448e+00  -3.0712224e+00  -6.5377318e+00  -3.8089169e+00  -3.8117357e+00  -1.5812077e+00  -5.1341396e+00  -1.9491779e+00  -9.7321211e+00  -6.2523600e+00  -1.1408751e+01  -9.1452166e+00  -1.0111854e+01  -8.7891518e+00  -8.1840931e+00  -7.7057711e+00   3.5212904e+00   6.2412380e+00   7.6811165e+00   3.7454213e+00  -7.3831860e+00
   1.2471048e+00   2.0908029e+00   2.1219568e+00   5.1785171e+00   1.4206435e+00   4.9740607e+00   9.9155170e-01   5.2917749e+00  -4.1260007e+00  -2.4795533e+00  -1.5667475e+00   7.9345107e-01  -5.4613116e+00  -1.3411944e+00  -9.1961930e+00  -5.1149362e+00   4.5648810e+00   6.4844596e+00   6.3500034e+00   1.2755413e+00  -1.6009772e+00   3.9684360e+00   4.9497334e+00   4.6668489e+00   5.7410247e+00   4.4157679e+00   6.2604815e+00   4.4831960e+00   7.0436980e+00   4.2162330e+00   6.0308105e+00   2.6661951e+00   2.5098671e+00   2.4546692e+00   5.5190255e+00   1.5852909e+00   5.8817846e+00  -4.5701223e-01   3.0790658e+00   1.2315357e+00   3.2960298e+00  -6.8789559e-01   2.6791512e+00  -2.0039092e+00   1.9871740e+00  -2.9369386e+00   1.9851694e+00  -3.1490381e+00   1.3681976e+00   4.2862355e-02   1.5510318e+00  -3.4494596e+00   1.6751126e+00  -7.7579167e+00  -2.8046377e+00  -6.8925517e+00  -3.6380833e+00  -3.8985212e+00  -1.3495341e+00  -5.2281096e+00  -1.7321232e+00  -9.8237575e+00  -6.0983265e+00  -1.1448994e+01  -8.9356740e+00  -1.0167516e+01  -8.5464185e+00  -8.2056211e+00  -7.5244220e+00   3.6929187e+00   6.3770940e+00   7.7159345e+00   3.1610443e+00  -7.3967574e+00
   1.2983327e+00   2.1795378e+00   2.1086891e+00   5.3621426e+00   1.2804167e+00   5.1042667e+00   6.6303495e-01   5.1860261e+00  -4.4681682e+00  -2.4988406e+00  -1.6705379e+00   9.1741404e-01  -5.5528803e+00  -1.0328129e+00  -9.3670797e+00  -4.7846885e+00   4.6750670e+00   6.4835057e+00   5.9946761e+00   1.4039018e+00  -2.0152364e+00   4.0312448e+00   5.1262446e+00   4.6642146e+00   5.8631263e+00   4.3405852e+00   6.3123808e+00   4.2909870e+00   7.0260620e+00   3.8157497e+00   5.7500138e+00   2.7472353e+00   2.7062650e+00   2.3942275e+00   5.6853399e+00   1.3751090e+00   5.9346585e+00  -1.0534338e+00   2.7363460e+00   1.1710777e+00   3.4454794e+00  -7.4627181e-01   2.8996108e+00  -2.0950584e+00   2.2370892e+00  -3.0952134e+00   2.2036679e+00  -3.4523373e+00   1.4662476e+00   1.7497850e-03   1.6824144e+00  -3.5507181e+00   1.9755191e+00  -7.8586454e+00  -2.4827614e+00  -7.2127952e+00  -3.4185076e+00  -3.9402375e+00  -1.0817051e+00  -5.2653046e+00  -1.4659990e+00  -9.8405399e+00  -5.8555894e+00  -1.1407973e+01  -8.6217422e+00  -1.0153010e+01  -8.2040624e+00  -8.1787615e+00  -7.2690534e+00   3.8530722e+00   6.4606085e+00   7.6329508e+00   2.5188909e+00  -7.3652162e+00
   1.3640251e+00   2.2623375e+00   2.0930563e+00   5.5131391e+00   1.1260947e+00   5.1961807e+00   3.0694365e-01   5.0354069e+00  -4.7970897e+00  -2.5036506e+00  -1.7444684e+00   1.0530341e+00  -5.5968053e+00  -6.9477368e-01  -9.4865519e+00  -4.3949196e+00   4.7613304e+00   6.4019092e+00   5.5537918e+00   1.5416901e+00  -2.4269580e+00   4.0730904e+00   5.2729514e+00   4.6240729e+00   5.9366315e+00   4.2095636e+00   6.2973502e+00   4.0343307e+00   6.9225400e+00   3.3532174e+00   5.4016388e+00   2.8270019e+00   2.8954237e+00   2.3195360e+00   5.8183835e+00   1.1344915e+00   5.9312952e+00  -1.6609024e+00   2.3694039e+00   1.1192889e+00   3.5797964e+00  -7.8969491e-01   3.1135863e+00  -2.1651358e+00   2.4869667e+00  -3.2398411e+00   2.4181686e+00  -3.7486874e+00   1.5572170e+00  -2.0342709e-02   1.8129116e+00  -3.6119265e+00   2.2895730e+00  -7.9069277e+00  -2.1177625e+00  -7.4973065e+00  -3.1616074e+00  -3.9381711e+00  -7.8513336e-01  -5.2499654e+00  -1.1595781e+00  -9.7940709e+00  -5.5381152e+00  -1.1301539e+01  -8.2221829e+00  -1.0081085e+01  -7.7820718e+00  -8.1131493e+00  -6.9564521e+00   4.0005334e+00   6.4945415e+00   7.4404996e+00   1.8414610e+00  -7.2975418e+00
   1.4434537e+00   2.3375592e+00   2.0771229e+00   5.6320817e+00   9.6492139e-01   5.2515166e+00  -6.3162412e-02   4.8488085e+00  -5.1071069e+00  -2.4964633e+00  -1.7879925e+00   1.1970289e+00  -5.5972216e+00  -3.3692147e-01  -9.5616677e+00  -3.9605486e+00   4.8241775e+00   6.2469351e+00   5.0468457e+00   1.6868695e+00  -2.8260934e+00   4.0952575e+00   5.3892276e+00   4.5505006e+00   5.9642045e+00   4.0309856e+00   6.2208641e+00   3.7259107e+00   6.7422063e+00   2.8480871e+00   5.0016253e+00   2.9047461e+00   3.0750272e+00   2.2354815e+00   5.9191339e+00   8.7427405e-01   5.8773472e+00  -2.2589459e+00   1.9918923e+00   1.0782113e+00   3.6983073e+00  -8.1615301e-01   3.3180668e+00  -2.2122440e+00   2.7319643e+00  -3.3674805e+00   2.6245065e+00  -4.0307066e+00   1.6397626e+00  -2.2857393e-02   1.9404200e+00  -3.6341109e+00   2.6092427e+00  -7.9098942e+00  -1.7224510e+00  -7.7445977e+00  -2.8777766e+00  -3.8954675e+00  -4.6857621e-01  -5.1881068e+00  -8.2313504e-01  -9.6972315e+00  -5.1614840e+00  -1.1146254e+01  -7.7569654e+00  -9.9649508e+00  -7.3012087e+00  -8.0187552e+00  -6.6037571e+00   4.1332800e+00   6.4822042e+00   7.1507499e+00   1.1526265e+00  -7.2031486e+00
   1.5342519e+00   2.4026899e+00   2.0619487e+00   5.7191731e+00   8.0394788e-01   5.2725336e+00  -4.3281500e-01   4.6365649e+00  -5.3923000e+00  -2.4790071e+00  -1.8023120e+00   1.3450271e+00  -5.5595597e+00   3.0425502e-02  -9.5990609e+00  -3.4959105e+00   4.8635818e+00   6.0276686e+00   4.4955808e+00   1.8359781e+00  -3.2027312e+00   4.0984728e+00   5.4741022e+00   4.4475805e+00   5.9488131e+00   3.8142056e+00   6.0898029e+00   3.3800658e+00   6.4964964e+00   2.3213917e+00   4.5677911e+00   2.9785668e+00   3.2420038e+00   2.1463606e+00   5.9884206e+00   6.0605450e-01   5.7799660e+00  -2.8267420e+00   1.6182908e+00   1.0486030e+00   3.7996589e+00  -8.2473688e-01   3.5095197e+00  -2.2354444e+00   2.9670355e+00  -3.4749349e+00   2.8190107e+00  -4.2905219e+00   1.7140609e+00  -6.9277746e-03   2.0619544e+00  -3.6200248e+00   2.9257476e+00  -7.8751944e+00  -1.3096927e+00  -7.9526337e+00  -2.5759636e+00  -3.8169459e+00  -1.4179285e-01  -5.0871542e+00  -4.6799685e-01  -9.5634192e+00  -4.7421201e+00  -1.0958449e+01  -7.2463177e+00  -9.8175019e+00  -6.7820652e+00  -7.9053515e+00  -6.2277001e+00   4.2484833e+00   6.4272110e+00   6.7790691e+00   4.7660632e-01  -7.0913919e+00
   1.6324933e+00   2.4543994e+00   2.0475162e+00   5.7741028e+00   6.4974288e-01   5.2619353e+00  -7.8723046e-01   4.4099694e+00  -5.6466250e+00  -2.4522087e+00  -1.7902969e+00   1.4916973e+00  -5.4902147e+00   3.9691535e-01  -9.6044411e+00  -3.0141725e+00   4.8789073e+00   5.7545772e+00   3.9230147e+00   1.9842480e+00  -3.5474400e+00   4.0828257e+00   5.5262085e+00   4.3191911e+00   5.8935419e+00   3.5692156e+00   5.9121147e+00   3.0121454e+00   6.1986595e+00   1.7948341e+00   4.1190201e+00   3.0454620e+00   3.3925327e+00   2.0556694e+00   6.0268427e+00   3.4171084e-01   5.6474543e+00  -3.3439480e+00   1.2632731e+00   1.0298861e+00   3.8817767e+00  -8.1568381e-01   3.6840077e+00  -2.2347664e+00   3.1871415e+00  -3.5592198e+00   2.9986423e+00  -4.5200042e+00   1.7817355e+00   2.4628198e-02   2.1736790e+00  -3.5739690e+00   3.2299229e+00  -7.8105053e+00  -8.9185938e-01  -8.1187128e+00  -2.2633888e+00  -3.7088393e+00   1.8484852e-01  -4.9555420e+00  -1.0605087e-01  -9.4058165e+00  -4.2965335e+00  -1.0753363e+01  -6.7098364e+00  -9.6506456e+00  -6.2442011e+00  -7.7820186e+00  -5.8439087e+00   4.3425694e+00   6.3332544e+00   6.3432823e+00  -1.6305777e-01  -6.9710917e+00
   1.7328674e+00   2.4886605e+00   2.0327333e+00   5.7959861e+00   5.0813218e-01   5.2227825e+00  -1.1119303e+00   4.1807579e+00  -5.8640843e+00  -2.4162000e+00  -1.7563220e+00   1.6309449e+00  -5.3961860e+00   7.5259234e-01  -9.5822230e+00  -2.5268799e+00   4.8688926e+00   5.4390554e+00   3.3524269e+00   2.1258084e+00  -3.8515883e+00   4.0477532e+00   5.5438012e+00   4.1688413e+00   5.8014487e+00   3.3062109e+00   5.6964702e+00   2.6378380e+00   5.8631686e+00   1.2898515e+00   3.6744131e+00   3.1014537e+00   3.5221156e+00   1.9659561e+00   6.0347413e+00   9.2902170e-02   5.4888910e+00  -3.7915312e+00   9.4106211e-01   1.0201760e+00   3.9419042e+00  -7.9036079e-01   3.8373550e+00  -2.2111815e+00   3.3874802e+00  -3.6176506e+00   3.1610981e+00  -4.7110568e+00   1.8456906e+00   6.7419665e-02   2.2710127e+00  -3.5015367e+00   3.5126146e+00  -7.7231027e+00  -4.8033689e-01  -8.2394515e+00  -1.9454021e+00  -3.5784827e+00   5.0079562e-01  -4.8022977e+00   2.5076451e-01  -9.2367269e+00  -3.8406073e+00  -1.0544418e+01  -6.1656948e+00  -9.4747277e+00  -5.7053996e+00  -7.6567179e+00  -5.4663087e+00   4.4113521e+00   6.2039174e+00   5.8628539e+00  -7.4448035e-01  -6.8501068e+00
   1.8289403e+00   2.5009304e+00   2.0155078e+00   5.7833973e+00   3.8397527e-01   5.1584149e+00  -1.3933634e+00   3.9605757e+00  -6.0389227e+00  -2.3703781e+00  -1.7060236e+00   1.7561730e+00  -5.2847213e+00   1.0882964e+00  -9.5353106e+00  -2.0436338e+00   4.8317143e+00   5.0929648e+00   2.8063599e+00   2.2539621e+00  -4.1076311e+00   3.9920870e+00   5.5248328e+00   3.9995662e+00   5.6754724e+00   3.0351735e+00   5.4519254e+00   2.2725021e+00   5.5051013e+00   8.2670095e-01   3.2524501e+00   3.1417891e+00   3.6257206e+00   1.8787390e+00   6.0122329e+00  -1.2942630e-01   5.3137442e+00  -4.1525573e+00   6.6480222e-01   1.0163890e+00   3.9767264e+00  -7.5118861e-01   3.9653555e+00  -2.1665431e+00   3.5637127e+00  -3.6479458e+00   3.3048819e+00  -4.8559479e+00   1.9098650e+00   1.1569658e-01   2.3488124e+00  -3.4092966e+00   3.7650968e+00  -7.6195086e+00  -8.5112780e-02  -8.3108796e+00  -1.6254763e+00  -3.4339575e+00   7.9574981e-01  -4.6366242e+00   5.9096148e-01  -9.0670079e+00  -3.3889588e+00  -1.0342639e+01  -5.6299781e+00  -9.2981051e+00  -5.1810712e+00  -7.5359510e+00  -5.1066493e+00   4.4502288e+00   6.0425454e+00   5.3580333e+00  -1.2483233e+00  -6.7349771e+00
   1.9134893e+00   2.4863908e+00   1.9928892e+00   5.7344794e+00   2.8098893e-01   5.0723800e+00  -1.6194974e+00   3.7604603e+00  -6.1658431e+00  -2.3135100e+00  -1.6459940e+00   1.8605949e+00  -5.1629701e+00   1.3960152e+00  -9.4650369e+00  -1.5719097e+00   4.7651061e+00   4.7281832e+00   2.3056716e+00   2.3615197e+00  -4.3093496e+00   3.9141654e+00   5.4670939e+00   3.8138713e+00   5.5183858e+00   2.7654852e+00   5.1875853e+00   1.9305219e+00   5.1395220e+00   4.2360571e-01   2.8701948e+00   3.1611995e+00   3.6979903e+00   1.7944904e+00   5.9592928e+00  -3.1551185e-01   5.1314844e+00  -4.4129039e+00   4.4598141e-01   1.0144237e+00   3.9825682e+00  -7.0151076e-01   4.0640044e+00  -2.1034988e+00   3.7121777e+00  -3.6483417e+00   3.4293362e+00  -4.9476686e+00   1.9789218e+00   1.6265455e-01   2.4016220e+00  -3.3044394e+00   3.9794802e+00  -7.5052295e+00   2.8554311e-01  -8.3286405e+00  -1.3053227e+00  -3.2837144e+00   1.0600970e+00  -4.4675041e+00   9.0397421e-01  -8.9056202e+00  -2.9544063e+00  -1.0156258e+01  -5.1161705e+00  -9.1268669e+00  -4.6838070e+00  -7.4245182e+00  -4.7741609e+00   4.4544276e+00   5.8521570e+00   4.8489889e+00  -1.6585572e+00  -6.6306520e+00
   1.9788882e+00   2.4402322e+00   1.9612663e+00   5.6471321e+00   2.0162154e-01   4.9683596e+00  -1.7803548e+00   3.5903603e+00  -6.2402285e+00  -2.2438775e+00  -1.5834287e+00   1.9375777e+00  -5.0376743e+00   1.6691699e+00  -9.3712448e+00  -1.1170144e+00   4.6665417e+00   4.3561765e+00   1.8686839e+00   2.4411744e+00  -4.4520439e+00   3.8119933e+00   5.3683974e+00   3.6137344e+00   5.3327905e+00   2.5055832e+00   4.9122959e+00   1.6247207e+00   4.7808825e+00   9.6002068e-02   2.5425793e+00   3.1542086e+00   3.7335030e+00   1.7126845e+00   5.8758685e+00  -4.5719583e-01   4.9512121e+00  -4.5618580e+00   2.9393300e-01   1.0094023e+00   3.9556517e+00  -6.4541594e-01   4.1297394e+00  -2.0253745e+00   3.8300759e+00  -3.6177062e+00   3.5346335e+00  -4.9802946e+00   2.0578977e+00   2.0081337e-01   2.4239732e+00  -3.1944042e+00   4.1490928e+00  -7.3845876e+00   6.2529381e-01  -8.2882770e+00  -9.8511366e-01  -3.1361860e+00   1.2853102e+00  -4.3033289e+00   1.1805762e+00  -8.7593082e+00  -2.5475546e+00  -9.9904989e+00  -4.6348036e+00  -8.9647134e+00  -4.2231086e+00  -7.3253807e+00  -4.4753603e+00   4.4192931e+00   5.6354081e+00   4.3549811e+00  -1.9630606e+00  -6.5403145e+00
   2.0175236e+00   2.3579668e+00   1.9166094e+00   5.5192479e+00   1.4698419e-01   4.8500966e+00  -1.8684569e+00   3.4587110e+00  -6.2583515e+00  -2.1594471e+00  -1.5257448e+00   1.9810009e+00  -4.9148828e+00   1.9028249e+00  -9.2524911e+00  -6.8216866e-01   4.5334514e+00   3.9876040e+00   1.5104621e+00   2.4858943e+00  -4.5326578e+00   3.6834401e+00   5.2267965e+00   3.4006451e+00   5.1211408e+00   2.2626708e+00   4.6343535e+00   1.3658532e+00   4.4424685e+00  -1.4407676e-01   2.2818049e+00   3.1154641e+00   3.7270719e+00   1.6319039e+00   5.7620133e+00  -5.4827505e-01   4.7813114e+00  -4.5925619e+00   2.1544010e-01   9.9596113e-01   3.8923925e+00  -5.8752388e-01   4.1596673e+00  -1.9360374e+00   3.9156111e+00  -3.5556399e+00   3.6217237e+00  -4.9493190e+00   2.1518324e+00   2.2244424e-01   2.4107202e+00  -3.0865110e+00   4.2688054e+00  -7.2606393e+00   9.2984087e-01  -8.1855709e+00  -6.6378122e-01  -2.9994074e+00   1.4643039e+00  -4.1515667e+00   1.4132262e+00  -8.6324083e+00  -2.1765191e+00  -9.8475410e+00  -4.1932737e+00  -8.8129789e+00  -3.8052830e+00  -7.2396256e+00  -4.2139865e+00   4.3405894e+00   5.3945969e+00   3.8935891e+00  -2.1540264e+00  -6.4653040e+00
   2.0222168e+00   2.2357492e+00   1.8547400e+00   5.3489837e+00   1.1684081e-01   4.7213077e+00  -1.8791550e+00   3.3720879e+00  -6.2175589e+00  -2.0580543e+00  -1.4801937e+00   1.9856014e+00  -4.7997227e+00   2.0938077e+00  -9.1063433e+00  -2.6870209e-01   4.3634681e+00   3.6319646e+00   1.2422599e+00   2.4893133e+00  -4.5498395e+00   3.5264568e+00   5.0408144e+00   3.1756801e+00   4.8857860e+00   2.0424912e+00   4.3612442e+00   1.1622016e+00   4.1358995e+00  -2.8845066e-01   2.0968794e+00   3.0400767e+00   3.6740608e+00   1.5499916e+00   5.6180210e+00  -5.8476525e-01   4.6291422e+00  -4.5022784e+00   2.1446461e-01   9.6856851e-01   3.7897067e+00  -5.3274637e-01   4.1517615e+00  -1.8397387e+00   3.9680757e+00  -3.4625564e+00   3.6922409e+00  -4.8519383e+00   2.2653985e+00   2.2001690e-01   2.3573794e+00  -2.9876144e+00   4.3352808e+00  -7.1351738e+00   1.1969192e+00  -8.0169096e+00  -3.3937603e-01  -2.8806606e+00   1.5917228e+00  -4.0184823e+00   1.5963256e+00  -8.5267907e+00  -1.8467888e+00  -9.7266350e+00  -3.7958239e+00  -8.6707821e+00  -3.4334949e+00  -7.1665292e+00  -3.9910825e+00   4.2148008e+00   5.1317005e+00   3.4800350e+00  -2.2281597e+00  -6.4051366e+00
   1.9866286e+00   2.0706840e+00   1.7716094e+00   5.1350260e+00   1.0965965e-01   4.5855918e+00  -1.8108255e+00   3.3349548e+00  -6.1164126e+00  -1.9375897e+00  -1.4534881e+00   1.9472851e+00  -4.6962184e+00   2.2407389e+00  -8.9297370e+00   1.2366113e-01   4.1546650e+00   3.2973009e+00   1.0711563e+00   2.4460922e+00  -4.5039291e+00   3.3392969e+00   4.8096638e+00   2.9396000e+00   4.6290198e+00   1.8491712e+00   4.0994235e+00   1.0192936e+00   3.8707197e+00  -3.3305242e-01   1.9933181e+00   2.9239398e+00   3.5706916e+00   1.4642422e+00   5.4445439e+00  -5.6505838e-01   4.5007749e+00  -4.2924623e+00   2.9201422e-01   9.2185328e-01   3.6453031e+00  -4.8603525e-01   4.1050096e+00  -1.7409410e+00   3.9878746e+00  -3.3397240e+00   3.7483700e+00  -4.6872606e+00   2.4025560e+00   1.8663869e-01   2.2604485e+00  -2.9037988e+00   4.3471304e+00  -7.0087814e+00   1.4261880e+00  -7.7796468e+00  -9.4524922e-03  -2.7861561e+00   1.6641481e+00  -3.9089205e+00   1.7263773e+00  -8.4419231e+00  -1.5612320e+00  -9.6243715e+00  -3.4436840e+00  -8.5352897e+00  -3.1079688e+00  -7.1037044e+00  -3.8051915e+00   4.0394049e+00   4.8484297e+00   3.1266268e+00  -2.1866564e+00  -6.3576164e+00
   1.9056197e+00   1.8610939e+00   1.6635694e+00   4.8768436e+00   1.2272296e-01   4.4463283e+00  -1.6649164e+00   3.3495137e+00  -5.9547757e+00  -1.7961759e+00  -1.4514645e+00   1.8633818e+00  -4.6071709e+00   2.3439685e+00  -8.7193612e+00   4.9644819e-01   3.9057848e+00   2.9899694e+00   9.9989477e-01   2.3522326e+00  -4.3968700e+00   3.1207182e+00   4.5334407e+00   2.6929566e+00   4.3531229e+00   1.6851422e+00   3.8541345e+00   9.3975392e-01   3.6540784e+00  -2.7798578e-01   1.9730150e+00   2.7640094e+00   3.4143254e+00   1.3716151e+00   5.2426864e+00  -4.8996692e-01   4.4007851e+00  -3.9686175e+00   4.4615165e-01   8.5092345e-01   3.4579379e+00  -4.5213207e-01   4.0195037e+00  -1.6441382e+00   3.9764825e+00  -3.1892684e+00   3.7926840e+00  -4.4564227e+00   2.5662495e+00   1.1645309e-01   2.1176807e+00  -2.8401218e+00   4.3049628e+00  -6.8809813e+00   1.6190282e+00  -7.4724177e+00   3.2854000e-01  -2.7207693e+00   1.6802121e+00  -3.8261467e+00   1.8020398e+00  -8.3750513e+00  -1.3202349e+00  -9.5350645e+00  -3.1353510e+00  -8.4020623e+00  -2.8263152e+00  -7.0473207e+00  -3.6526593e+00   3.8131034e+00   4.5463010e+00   2.8423475e+00  -2.0349649e+00  -6.3190297e+00
   1.7755505e+00   1.6067336e+00   1.5276174e+00   4.5748874e+00   1.5229276e-01   4.3065750e+00  -1.4458419e+00   3.4156634e+00  -5.7338370e+00  -1.6323253e+00  -1.4787980e+00   1.7328283e+00  -4.5340966e+00   2.4054267e+00  -8.4720467e+00   8.5204239e-01   3.6164261e+00   2.7144868e+00   1.0269372e+00   2.2053246e+00  -4.2320574e+00   2.8701576e+00   4.2132637e+00   2.4362043e+00   4.0604006e+00   1.5511386e+00   3.6292805e+00   9.2329784e-01   3.4905328e+00  -1.2737922e-01   2.0342914e+00   2.5585291e+00   3.2036907e+00   1.2689594e+00   5.0140621e+00  -3.6264728e-01   4.3321149e+00  -3.5399631e+00   6.7214651e-01   7.5165625e-01   3.2276126e+00  -4.3533067e-01   3.8964664e+00  -1.5536717e+00   3.9363419e+00  -3.0141281e+00   3.8279575e+00  -4.1626056e+00   2.7581655e+00   4.9755172e-03   1.9282942e+00  -2.8004223e+00   4.2113248e+00  -6.7503956e+00   1.7782599e+00  -7.0953968e+00   6.7688771e-01  -2.6878432e+00   1.6406134e+00  -3.7717729e+00   1.8240759e+00  -8.3214835e+00  -1.1219575e+00  -9.4512366e+00  -2.8669880e+00  -8.2654684e+00  -2.5839611e+00  -6.9923843e+00  -3.5280214e+00   3.5359894e+00   4.2267171e+00   2.6326098e+00  -1.7823472e+00  -6.2844056e+00
   1.5945014e+00   1.3089264e+00   1.3616033e+00   4.2307403e+00   1.9382337e-01   4.1689732e+00  -1.1607315e+00   3.5310733e+00  -5.4560745e+00  -1.4450703e+00  -1.5387859e+00   1.5562710e+00  -4.4772394e+00   2.4284027e+00  -8.1851251e+00   1.1932731e+00   3.2871854e+00   2.4734614e+00   1.1467228e+00   2.0047121e+00  -4.0141241e+00   2.5878642e+00   3.8513661e+00   2.1698048e+00   3.7532017e+00   1.4462767e+00   3.4273582e+00   9.6686529e-01   3.3819685e+00   1.1095344e-01   2.1721189e+00   2.3071792e+00   2.9390521e+00   1.1532376e+00   4.7608197e+00  -1.8840994e-01   4.2960060e+00  -3.0189152e+00   9.6275829e-01   6.2094305e-01   2.9557016e+00  -4.3926550e-01   3.7382138e+00  -1.4735532e+00   3.8707059e+00  -2.8179657e+00   3.8569727e+00  -3.8109438e+00   2.9785631e+00  -1.5065600e-01   1.6931014e+00  -2.7871904e+00   4.0705369e+00  -6.6149599e+00   1.9078038e+00  -6.6504657e+00   1.0372830e+00  -2.6890700e+00   1.5480366e+00  -3.7457585e+00   1.7952042e+00  -8.2749584e+00  -9.6269049e-01  -9.3641660e+00  -2.6329155e+00  -8.1191299e+00  -2.3746550e+00  -6.9330590e+00  -3.4244521e+00   3.2096448e+00   3.8910413e+00   2.4991813e+00  -1.4412681e+00  -6.2478330e+00
   1.3623994e+00   9.7061745e-01   1.1643844e+00   3.8471944e+00   2.4221148e-01   4.0356696e+00  -8.1905177e-01   3.6913588e+00  -5.1251619e+00  -1.2340643e+00  -1.6332099e+00   1.3360806e+00  -4.4356477e+00   2.4172661e+00  -7.8567498e+00   1.5230174e+00   2.9197405e+00   2.2676122e+00   1.3501151e+00   1.7515692e+00  -3.7486894e+00   2.2749810e+00   3.4511180e+00   1.8943212e+00   3.4339299e+00   1.3682068e+00   3.2494531e+00   1.0648856e+00   3.3276501e+00   4.2602262e-01   2.3784945e+00   2.0111485e+00   2.6223025e+00   1.0217347e+00   4.4856274e+00   2.5575043e-02   4.2920153e+00  -2.4204295e+00   1.3086305e+00   4.5687530e-01   2.6450031e+00  -4.6673634e-01   3.5480631e+00  -1.4073040e+00   3.7834428e+00  -2.6050432e+00   3.8823295e+00  -3.4083407e+00   3.2261889e+00  -3.5152676e-01   1.4145510e+00  -2.8015098e+00   3.8884370e+00  -6.4721601e+00   2.0123079e+00  -6.1412942e+00   1.4105535e+00  -2.7244565e+00   1.4069785e+00  -3.7464938e+00   1.7198613e+00  -8.2280958e+00  -8.3728310e-01  -9.2644832e+00  -2.4261649e+00  -7.9563863e+00  -2.1910207e+00  -6.8630211e+00  -3.3342507e+00   2.8371546e+00   3.5406766e+00   2.4402876e+00  -1.0266480e+00  -6.2028177e+00
   1.0810505e+00   5.9633769e-01   9.3592180e-01   3.4282638e+00   2.9207028e-01   3.9082624e+00  -4.3212192e-01   3.8903538e+00  -4.7458266e+00  -9.9964725e-01  -1.7622822e+00   1.0762840e+00  -4.4073189e+00   2.3771507e+00  -7.4861568e+00   1.8438410e+00   2.5168764e+00   2.0958802e+00   1.6250092e+00   1.4488830e+00  -3.4420765e+00   1.9335761e+00   3.0169880e+00   1.6104994e+00   3.1050421e+00   1.3133318e+00   3.0953039e+00   1.2096562e+00   3.3243946e+00   8.0431105e-01   2.6429531e+00   1.6731196e+00   2.2569756e+00   8.7224568e-01   4.1916353e+00   2.7065761e-01   4.3181082e+00  -1.7612402e+00   1.6987747e+00   2.5886263e-01   2.2997142e+00  -5.1957713e-01   3.3301915e+00  -1.3578170e+00   3.6788169e+00  -2.3800662e+00   3.9062766e+00  -2.9631952e+00   3.4982807e+00  -5.9689318e-01   1.0966813e+00  -2.8430682e+00   3.6720525e+00  -6.3192876e+00   2.0967671e+00  -5.5733250e+00   1.7964653e+00  -2.7923797e+00   1.2234965e+00  -3.7709618e+00   1.6038937e+00  -8.1728915e+00  -7.3961638e-01  -9.1427782e+00  -2.2390591e+00  -7.7707537e+00  -2.0251230e+00  -6.7758258e+00  -3.2493404e+00   2.4230448e+00   3.1771359e+00   2.4508824e+00  -5.5502842e-01  -6.1426605e+00
   7.5407411e-01   1.9207819e-01   6.7731728e-01   2.9791246e+00   3.3801283e-01   3.7877808e+00  -1.2559405e-02   4.1204634e+00  -4.3236770e+00  -7.4287783e-01  -1.9246766e+00   7.8241683e-01  -4.3894052e+00   2.3136273e+00  -7.0738596e+00   2.1576975e+00   2.0824509e+00   1.9556217e+00   1.9570623e+00   1.1013461e+00  -3.1010301e+00   1.5666224e+00   2.5544453e+00   1.3193316e+00   2.7690433e+00   1.2770827e+00   2.9634317e+00   1.3918124e+00   3.3668626e+00   1.2305185e+00   2.9531799e+00   1.2971781e+00   1.8481802e+00   7.0322884e-01   3.8824137e+00   5.3714956e-01   4.3708296e+00  -1.0590528e+00   2.1211126e+00   2.7675876e-02   1.9253303e+00  -5.9857510e-01   3.0894650e+00  -1.3272514e+00   3.5612650e+00  -2.1480126e+00   3.9305742e+00  -2.4850692e+00   3.7906595e+00  -8.8423012e-01   7.4498971e-01  -2.9102385e+00   3.4292236e+00  -6.1537022e+00   2.1661573e+00  -4.9536695e+00   2.1936067e+00  -2.8897247e+00   1.0048918e+00  -3.8149716e+00   1.4541975e+00  -8.1012468e+00  -6.6308998e-01  -8.9901962e+00  -2.0637848e+00  -7.5563526e+00  -1.8690211e+00  -6.6652741e+00  -3.1617565e+00   1.9731459e+00   2.8021074e+00   2.5230659e+00  -4.3701402e-02  -6.0608429e+00
   3.8674506e-01  -2.3491327e-01   3.9078649e-01   2.5059987e+00   3.7492897e-01   3.6746977e+00   4.2631336e-01   4.3730706e+00  -3.8650080e+00  -4.6553341e-01  -2.1176390e+00   4.6130874e-01  -4.3784648e+00   2.2323817e+00  -6.6217739e+00   2.4657050e+00   1.6213066e+00   1.8428714e+00   2.3304990e+00   7.1516713e-01  -2.7324454e+00   1.1779294e+00   2.0698145e+00   1.0221022e+00   2.4284771e+00   1.2542299e+00   2.8513261e+00   1.6008595e+00   3.4479419e+00   1.6883561e+00   3.2956866e+00   8.8864847e-01   1.4024611e+00   5.1392361e-01   3.5618757e+00   8.1480154e-01   4.4455446e+00  -3.3173720e-01   2.5630437e+00  -2.3458258e-01   1.5284805e+00  -7.0344440e-01   2.8312458e+00  -1.3169652e+00   3.4351777e+00  -1.9139526e+00   3.9563991e+00  -1.9843120e+00   4.0979022e+00  -1.2093689e+00   3.6622980e-01  -3.0002207e+00   3.1682042e+00  -5.9730865e+00   2.2251094e+00  -4.2909247e+00   2.5993577e+00  -3.0121018e+00   7.5934764e-01  -3.8734488e+00   1.2783292e+00  -8.0054952e+00  -6.0109118e-01  -8.7989875e+00  -1.8929271e+00  -7.3082944e+00  -1.7152747e+00  -6.5257646e+00  -3.0640992e+00   1.4943906e+00   2.4175125e+00   2.6466266e+00   4.9014219e-01  -5.9513999e+00
  -1.4241587e-02  -6.7640198e-01   7.9578508e-02   2.0159830e+00   3.9824166e-01   3.5689775e+00   8.7106501e-01   4.6389800e+00  -3.3766042e+00  -1.7007960e-01  -2.3371674e+00   1.2081056e-01  -4.3707441e+00   2.1389181e+00  -6.1332611e+00   2.7680134e+00   1.1391398e+00   1.7526653e+00   2.7289463e+00   2.9781376e-01  -2.3431290e+00   7.7203547e-01   1.5700897e+00   7.2041654e-01   2.0859186e+00   1.2392184e+00   2.7556785e+00   1.8257347e+00   3.5592064e+00   2.1613461e+00   3.6565143e+00   4.5387327e-01   9.2759275e-01   3.0442595e-01   3.2341882e+00   1.0932876e+00   4.5367280e+00   4.0342509e-01   3.0120081e+00  -5.2457965e-01   1.1167058e+00  -8.3285082e-01   2.5611926e+00  -1.3274881e+00   3.3047077e+00  -1.6828768e+00   3.9842962e+00  -1.4716610e+00   4.4135872e+00  -1.5667111e+00  -3.1852256e-02  -3.1092421e+00   2.8972665e+00  -5.7756790e+00   2.2776414e+00  -3.5949210e+00   3.0099467e+00  -3.1541222e+00   4.9554121e-01  -3.9407617e+00   1.0841100e+00  -7.8788999e+00  -5.4741807e-01  -8.5629886e+00  -1.7199284e+00  -7.0230011e+00  -1.5573798e+00  -6.3526133e+00  -2.9499315e+00   9.9456464e-01   2.0255498e+00   2.8096718e+00   1.0301966e+00  -5.8092621e+00
  -4.4106973e-01  -1.1234836e+00  -2.5215353e-01   1.5168360e+00   4.0412863e-01   3.4701513e+00   1.3087205e+00   4.9088658e+00  -2.8655478e+00   1.4038586e-01  -2.5782446e+00  -2.3051990e-01  -4.3624684e+00   2.0383061e+00  -5.6130988e+00   3.0637608e+00   6.4232980e-01   1.6793935e+00   3.1362465e+00  -1.4229573e-01  -1.9396052e+00   3.5406755e-01   1.0627241e+00   4.1620897e-01   1.7439653e+00   1.2265049e+00   2.6726433e+00   2.0553666e+00   3.6914154e+00   2.6335757e+00   4.0219157e+00  -4.8524238e-05   4.3232058e-01   7.5722330e-02   2.9036778e+00   1.3626700e+00   4.6382898e+00   1.1304002e+00   3.4560085e+00  -8.3791245e-01   6.9819378e-01  -9.8448576e-01   2.2850626e+00  -1.3585309e+00   3.1736081e+00  -1.4595318e+00   4.0141786e+00  -9.5785041e-01   4.7305940e+00  -1.9495005e+00  -4.4082297e-01  -3.2327976e+00   2.6243299e+00  -5.5604703e+00   2.3269585e+00  -2.8764226e+00   3.4205833e+00  -3.3097164e+00   2.2225054e-01  -4.0110671e+00   8.7924587e-01  -7.7160918e+00  -4.9663169e-01  -8.2780024e+00  -1.5394557e+00  -6.6984469e+00  -1.3901133e+00  -6.1423308e+00  -2.8141040e+00   4.8202096e-01   1.6287257e+00   2.9993077e+00   1.5617097e+00  -5.6305520e+00
  -8.8514393e-01  -1.5669292e+00  -5.9951847e-01   1.0167357e+00   3.8969982e-01   3.3774129e+00   1.7272668e+00   5.1737009e+00  -2.3390440e+00   4.6221084e-01  -2.8351094e+00  -5.8376091e-01  -4.3501147e+00   1.9349835e+00  -5.0673694e+00   3.3511237e+00   1.3774426e-01   1.6171672e+00   3.5372006e+00  -5.9613293e-01  -1.5279716e+00  -7.0421748e-02   5.5540306e-01   1.1173267e-01   1.4052286e+00   1.2108754e+00   2.5981108e+00   2.2791995e+00   3.8350252e+00   3.0903708e+00   4.3789803e+00  -4.6554511e-01  -7.3939494e-02  -1.7031758e-01   2.5747317e+00   1.6138208e+00   4.7439133e+00   1.8349322e+00   3.8840660e+00  -1.1693162e+00   2.8148205e-01  -1.1551811e+00   2.0085248e+00  -1.4090325e+00   3.0451084e+00  -1.2482752e+00   4.0453731e+00  -4.5323800e-01   5.0414382e+00  -2.3501316e+00  -8.5189193e-01  -3.3659178e+00   2.3566357e+00  -5.3273462e+00   2.3753329e+00  -2.1467875e+00   3.8256625e+00  -3.4724683e+00  -5.2024208e-02  -4.0786408e+00   6.7098350e-01  -7.5134171e+00  -4.4431888e-01  -7.9420623e+00  -1.3476528e+00  -6.3343114e+00  -1.2097701e+00  -5.8928379e+00  -2.6529931e+00  -3.4621171e-02   1.2298649e+00   3.2023300e+00   2.0720039e+00  -5.4128198e+00
  -1.3374505e+00  -1.9975409e+00  -9.5707772e-01   5.2401474e-01   3.5312232e-01   3.2897251e+00   2.1160748e+00   5.4251378e+00  -1.8042693e+00   7.9128399e-01  -3.1015448e+00  -9.2998121e-01  -4.3306496e+00   1.8326127e+00  -4.5032784e+00   3.6274467e+00  -3.6747262e-01   1.5601703e+00   3.9182022e+00  -1.0544111e+00  -1.1138170e+00  -4.9563012e-01   5.5814532e-02  -1.9047103e-01   1.0723180e+00   1.1877287e+00   2.5279711e+00   2.4876574e+00   3.9806781e+00   3.5188473e+00   4.7161687e+00  -9.3485997e-01  -5.8142636e-01  -4.3098674e-01   2.2516954e+00   1.8387782e+00   4.8473804e+00   2.5049222e+00   4.2865837e+00  -1.5129048e+00  -1.2485490e-01  -1.3410561e+00   1.7369876e+00  -1.4772329e+00   2.9218295e+00  -1.0529497e+00   4.0766991e+00   3.2529903e-02   5.3386190e+00  -2.7604780e+00  -1.2562487e+00  -3.5034446e+00   2.1004794e+00  -5.0771644e+00   2.4240616e+00  -1.4176113e+00   4.2190197e+00  -3.6359441e+00  -3.1940580e-01  -4.1381847e+00   4.6582141e-01  -7.2691710e+00  -3.8725427e-01  -7.5555622e+00  -1.1422724e+00  -5.9320366e+00  -1.0142887e+00  -5.6036155e+00  -2.4646470e+00  -5.4677627e-01   8.3209589e-01   3.4058815e+00   2.5508211e+00  -5.1552078e+00
  -1.7889176e+00  -2.4064958e+00  -1.3190489e+00   4.6890239e-02   2.9368849e-01   3.2059245e+00   2.4662251e+00   5.6558237e+00  -1.2682434e+00   1.1231423e+00  -3.3711631e+00  -1.2605909e+00  -4.3017116e+00   1.7340060e+00  -3.9289022e+00   3.8894422e+00  -8.6611892e-01   1.5029777e+00   4.2677288e+00  -1.5079317e+00  -7.0218761e-01  -9.1568674e-01  -4.2857649e-01  -4.8762323e-01   7.4782054e-01   1.1533074e+00   2.4583523e+00   2.6725223e+00   4.1196399e+00   3.9083247e+00   5.0237255e+00  -1.4003272e+00  -1.0803702e+00  -7.0282222e-01   1.9387684e+00   2.0310263e+00   4.9428668e+00   3.1306472e+00   4.6556067e+00  -1.8624249e+00  -5.1252152e-01  -1.5376845e+00   1.4754500e+00  -1.5607672e+00   2.8057394e+00  -8.7677933e-01   4.1065764e+00   4.9080388e-01   5.6149592e+00  -3.1722162e+00  -1.6453898e+00  -3.6402943e+00   1.8610154e+00  -4.8117547e+00   2.4734979e+00  -7.0036401e-01   4.5942283e+00  -3.7939916e+00  -5.7293512e-01  -4.1850677e+00   2.6928757e-01  -6.9836984e+00  -3.2345845e-01  -7.1212421e+00  -9.2268576e-01  -5.4947858e+00  -8.0326136e-01  -5.2757745e+00  -2.2488308e+00  -1.0461779e+00   4.3881111e-01   3.5980432e+00   2.9904866e+00  -4.8585320e+00
  -2.2307513e+00  -2.7856669e+00  -1.6795094e+00  -4.0680672e-01   2.1182571e-01   3.1248176e+00   2.7707203e+00   5.8596351e+00  -7.3772814e-01   1.4530884e+00  -3.6376734e+00  -1.5676707e+00  -4.2617204e+00   1.6411082e+00  -3.3528816e+00   4.1334393e+00  -1.3511512e+00   1.4408185e+00   4.5766704e+00  -1.9479077e+00  -2.9760279e-01  -1.3248302e+00  -8.9074160e-01  -7.7677788e-01   4.3426655e-01   1.1048625e+00   2.3858154e+00   2.8272100e+00   4.2441590e+00   4.2505820e+00   5.2939546e+00  -1.8546207e+00  -1.5613251e+00  -9.8171784e-01   1.6398980e+00   2.1856854e+00   5.0251868e+00   3.7048190e+00   4.9849684e+00  -2.2115085e+00  -8.7380459e-01  -1.7402737e+00   1.2283724e+00  -1.6567728e+00   2.6981437e+00  -7.2228612e-01   4.1331542e+00   9.1415988e-01   5.8639138e+00  -3.5771336e+00  -2.0114200e+00  -3.7716923e+00   1.6421327e+00  -4.5338423e+00   2.5231507e+00  -6.0392168e-03   4.9449122e+00  -3.9409926e+00  -8.0680223e-01  -4.2155149e+00   8.5793183e-02  -6.6593578e+00  -2.5215639e-01  -6.6440360e+00  -6.8978055e-01  -5.0273058e+00  -5.7783689e-01  -4.9120447e+00  -2.0069783e+00  -1.5251338e+00   5.3597078e-02   3.7683277e+00   3.3858907e+00  -4.5252807e+00
  -2.6547337e+00  -3.1279061e+00  -2.0325935e+00  -8.2988813e-01   1.0904914e-01   3.0452585e+00   3.0245919e+00   6.0318188e+00  -2.1914551e-01   1.7763143e+00  -3.8951171e+00  -1.8442656e+00  -4.2099142e+00   1.5550347e+00  -2.7840696e+00   4.3556652e+00  -1.8158932e+00   1.3697706e+00   4.8384847e+00  -2.3662525e+00   9.5895025e-02  -1.7175798e+00  -1.3242836e+00  -1.0549109e+00   1.3408235e-01   1.0407476e+00   2.3074948e+00   2.9469354e+00   4.3477363e+00   4.5399556e+00   5.5213494e+00  -2.2909689e+00  -2.0154834e+00  -1.2630637e+00   1.3586735e+00   2.2996101e+00   5.0899767e+00   4.2225003e+00   5.2703218e+00  -2.5539108e+00  -1.2018514e+00  -1.9438441e+00   9.9957296e-01  -1.7620023e+00   2.5997080e+00  -5.9122947e-01   4.1544370e+00   1.2965662e+00   6.0798368e+00  -3.9674061e+00  -2.3473173e+00  -3.8933628e+00   1.4464060e+00  -4.2468934e+00   2.5718379e+00   6.5517470e-01   5.2650632e+00  -4.0720535e+00  -1.0165043e+00  -4.2267056e+00  -8.1435409e-02  -6.3003464e+00  -1.7364827e-01  -6.1307879e+00  -4.4576037e-01  -4.5357037e+00  -3.4052929e-01  -4.5166822e+00  -1.7420509e+00  -1.9767466e+00  -3.1986216e-01   3.9080503e+00   3.7343096e+00  -4.1595264e+00
  -3.0534704e+00  -3.4272776e+00  -2.3726745e+00  -1.2160439e+00  -1.2138672e-02   2.9662011e+00   3.2249038e+00   6.1690438e+00   2.8148686e-01   2.0880330e+00  -4.1380608e+00  -2.0846288e+00  -4.1463053e+00   1.4761590e+00  -2.2311556e+00   4.5525348e+00  -2.2542293e+00   1.2868813e+00   5.0491874e+00  -2.7558239e+00   4.7467159e-01  -2.0888917e+00  -1.7236097e+00  -1.3190268e+00  -1.5047152e-01   9.6043496e-01   2.2211814e+00   3.0287657e+00   4.4252822e+00   4.7732871e+00   5.7025807e+00  -2.7033284e+00  -2.4349606e+00  -1.5419085e+00   1.0982230e+00   2.3713987e+00   5.1338074e+00   4.6808970e+00   5.5090730e+00  -2.8837192e+00  -1.4909103e+00  -2.1434021e+00   7.9214989e-01  -1.8729362e+00   2.5105059e+00  -4.8456575e-01   4.1684148e+00   1.6334895e+00   6.2581918e+00  -4.3358328e+00  -2.6471508e+00  -4.0016634e+00   1.2751194e+00  -3.9548938e+00   2.6178787e+00   1.2741894e+00   5.5493467e+00  -4.1831291e+00  -1.1989244e+00  -4.2168086e+00  -2.3034717e-01  -5.9124053e+00  -8.9109488e-02  -5.5898573e+00  -1.9386626e-01  -4.0271485e+00  -9.4946273e-02  -4.0952928e+00  -1.4583151e+00  -2.3950880e+00  -6.7790664e-01   4.0105674e+00   4.0350935e+00  -3.7667551e+00
  -3.4205827e+00  -3.6792371e+00  -2.6945269e+00  -1.5600478e+00  -1.4839523e-01   2.8867255e+00   3.3706599e+00   6.2693653e+00   7.5861255e-01   2.3836136e+00  -4.3617463e+00  -2.2844066e+00  -4.0715718e+00   1.4042350e+00  -1.7022806e+00   4.7209344e+00  -2.6607790e+00   1.1902064e+00   5.2071886e+00  -3.1106181e+00   8.3542828e-01  -2.4343018e+00  -2.0840792e+00  -1.5662788e+00  -4.1737630e-01   8.6445925e-01   2.1253419e+00   3.0715664e+00   4.4731775e+00   4.9497404e+00   5.8363572e+00  -3.0865149e+00  -2.8130412e+00  -1.8131406e+00   8.6111192e-01   2.4013191e+00   5.1542235e+00   5.0790620e+00   5.7002292e+00  -3.1955318e+00  -1.7365245e+00  -2.3341024e+00   6.0842518e-01  -1.9858954e+00   2.4300845e+00  -4.0243014e-01   4.1731830e+00   1.9219422e+00   6.3956952e+00  -4.6760306e+00  -2.9062485e+00  -4.0936598e+00   1.1283518e+00  -3.6620788e+00   2.6593094e+00   1.8432691e+00   5.7933746e+00  -4.2710805e+00  -1.3523339e+00  -4.1849341e+00  -3.5998868e-01  -5.5024237e+00  -3.4161614e-04  -5.0306382e+00   6.1954179e-02  -3.5095157e+00   1.5453962e-01  -3.6545882e+00  -1.1610548e+00  -2.7753329e+00  -1.0170414e+00   4.0713754e+00   4.2892595e+00  -3.3536210e+00
  -3.7508437e+00  -3.8807487e+00  -2.9934696e+00  -1.8579256e+00  -2.9572334e-01   2.8060363e+00   3.4626401e+00   6.3321179e+00   1.2071913e+00   2.6587203e+00  -4.5621859e+00  -2.4407551e+00  -3.9868845e+00   1.3385462e+00  -1.2046658e+00   4.8584703e+00  -3.0310494e+00   1.0787782e+00   5.3130062e+00  -3.4259083e+00   1.1751416e+00  -2.7500507e+00  -2.4021236e+00  -1.7940975e+00  -6.6494160e-01   7.5429363e-01   2.0190833e+00   3.0758563e+00   4.4892276e+00   5.0705145e+00   5.9231814e+00  -3.4362976e+00  -3.1443764e+00  -2.0716800e+00   6.4925159e-01   2.3911637e+00   5.1497196e+00   5.4175461e+00   5.8441861e+00  -3.4845988e+00  -1.9356708e+00  -2.5113949e+00   4.4991267e-01  -2.0971450e+00   2.3575462e+00  -3.4414040e-01   4.1670354e+00   2.1604775e+00   6.4903949e+00  -4.9825808e+00  -3.1213094e+00  -4.1671464e+00   1.0051148e+00  -3.3726331e+00   2.6941059e+00   2.3562356e+00   5.9939416e+00  -4.3336722e+00  -1.4763213e+00  -4.1310412e+00  -4.7036844e-01  -5.0779745e+00   9.0502387e-02  -4.4630210e+00   3.1740493e-01  -2.9909944e+00   4.0315474e-01  -3.2020756e+00  -8.5623192e-01  -3.1138474e+00  -1.3340890e+00   4.0880836e+00   4.4990342e+00  -2.9276358e+00
  -4.0402606e+00  -4.0303381e+00  -3.2654867e+00  -2.1070800e+00  -4.4968357e-01   2.7234366e+00   3.5031821e+00   6.3577487e+00   1.6227593e+00   2.9094531e+00  -4.7362249e+00  -2.5523899e+00  -3.8937063e+00   1.2780674e+00  -7.4427711e-01   4.9636824e+00  -3.3615597e+00   9.5250738e-01   5.3688895e+00  -3.6983307e+00   1.4910278e+00  -3.0331881e+00  -2.6753361e+00  -2.0003231e+00  -8.9189749e-01   6.3217158e-01   1.9020672e+00   3.0435848e+00   4.4725382e+00   5.1384828e+00   5.9650314e+00  -3.7494562e+00  -3.4251292e+00  -2.3126779e+00   4.6381593e-01   2.3440482e+00   5.1196544e+00   5.6980350e+00   5.9424784e+00  -3.7469285e+00  -2.0868423e+00  -2.6711555e+00   3.1730593e-01  -2.2029946e+00   2.2916341e+00  -3.0822247e-01   4.1485464e+00   2.3491409e+00   6.5416872e+00  -5.2511308e+00  -3.2904594e+00  -4.2206161e+00   9.0353013e-01  -3.0903857e+00   2.7203967e+00   2.8086200e+00   6.1491978e+00  -4.3695195e+00  -1.5716609e+00  -4.0557888e+00  -5.6227940e-01  -4.6468146e+00   1.8119467e-01  -3.8968385e+00   5.6820006e-01  -2.4796765e+00   6.4609790e-01  -2.7457025e+00  -5.5011933e-01  -3.4082372e+00  -1.6263442e+00   4.0602677e+00   4.6673910e+00  -2.4968121e+00
  -4.2861127e+00  -4.1280803e+00  -3.5073262e+00  -2.3063713e+00  -6.0562106e-01   2.6382786e+00   3.4959298e+00   6.3476139e+00   2.0014974e+00   3.1324822e+00  -4.8815564e+00  -2.6195687e+00  -3.7935668e+00   1.2216268e+00  -3.2554295e-01   5.0361873e+00  -3.6499366e+00   8.1203393e-01   5.3783928e+00  -3.9259142e+00   1.7805394e+00  -3.2816557e+00  -2.9025291e+00  -2.1833299e+00  -1.0974857e+00   5.0086985e-01   1.7743872e+00   2.9778584e+00   4.4233180e+00   5.1577946e+00   5.9649950e+00  -4.0238103e+00  -3.6530641e+00  -2.5317115e+00   3.0517445e-01   2.2641722e+00   5.0641228e+00   5.9230033e+00   5.9975196e+00  -3.9793614e+00  -2.1900722e+00  -2.8097974e+00   2.1048532e-01  -2.2998890e+00   2.2308208e+00  -2.9245749e-01   4.1166230e+00   2.4893838e+00   6.5502740e+00  -5.4784583e+00  -3.4132565e+00  -4.2531871e+00   8.2103292e-01  -2.8185247e+00   2.7366511e+00   3.1977605e+00   6.2587663e+00  -4.3780030e+00  -1.6401340e+00  -3.9603726e+00  -6.3709637e-01  -4.2163943e+00   2.6968876e-01  -3.3413266e+00   8.1039712e-01  -1.9831561e+00   8.7889818e-01  -2.2934760e+00  -2.4892750e-01  -3.6573581e+00  -1.8917209e+00   3.9892281e+00   4.7976209e+00  -2.0692774e+00
  -4.4869469e+00  -4.1755313e+00  -3.7165777e+00  -2.4561464e+00  -7.5889252e-01   2.5499045e+00   3.4455701e+00   6.3037592e+00   2.3403093e+00   3.3251735e+00  -4.9967097e+00  -2.6440090e+00  -3.6878463e+00   1.1680567e+00   4.8856392e-02   5.0767623e+00  -3.8949760e+00   6.5854587e-01   5.3459364e+00  -4.1080612e+00   2.0413958e+00  -3.4943451e+00  -3.0837549e+00  -2.3421377e+00  -1.2815396e+00   3.6347087e-01   1.6364256e+00   2.8826393e+00   4.3426496e+00   5.1334730e+00   5.9268995e+00  -4.2582196e+00  -3.8275794e+00  -2.7249674e+00   1.7284335e-01   2.1565582e+00   4.9837962e+00   6.0954233e+00   6.0123521e+00  -4.1796154e+00  -2.2468995e+00  -2.9243628e+00   1.2854202e-01  -2.3844892e+00   2.1733924e+00  -2.9394983e-01   4.0705272e+00   2.5839516e+00   6.5180656e+00  -5.6624945e+00  -3.4906429e+00  -4.2645129e+00   7.5458540e-01  -2.5593547e+00   2.7418305e+00   3.5228447e+00   6.3237840e+00  -4.3591603e+00  -1.6843175e+00  -3.8463498e+00  -6.9656627e-01  -3.7934073e+00   3.5433628e-01  -2.8046376e+00   1.0406829e+00  -1.5081588e+00   1.0977334e+00  -1.8530744e+00   4.1550651e-02  -3.8612918e+00  -2.1288785e+00   3.8776845e+00   4.8929750e+00  -1.6528837e+00
  -4.6425394e+00  -4.1755933e+00  -3.8917252e+00  -2.5582157e+00  -9.0507923e-01   2.4575769e+00   3.3575751e+00   6.2286974e+00   2.6369044e+00   3.4856936e+00  -5.0810117e+00  -2.6287540e+00  -3.5775882e+00   1.1163237e+00   3.7811287e-01   5.0873491e+00  -4.0966657e+00   4.9358238e-01   5.2763916e+00  -4.2454814e+00   2.2716454e+00  -3.6711272e+00  -3.2202915e+00  -2.4764947e+00  -1.4445468e+00   2.2312339e-01   1.4887022e+00   2.7624387e+00   4.2322351e+00   5.0710374e+00   5.8549544e+00  -4.4525651e+00  -3.9496802e+00  -2.8894023e+00   6.5462095e-02   2.0267874e+00   4.8797494e+00   6.2185394e+00   5.9904243e+00  -4.3463048e+00  -2.2602834e+00  -3.0125929e+00   6.9818479e-02  -2.4537443e+00   2.1175257e+00  -3.0921434e-01   4.0098830e+00   2.6367494e+00   6.4480439e+00  -5.8023185e+00  -3.5248522e+00  -4.2546710e+00   7.0088853e-01  -2.3141211e+00   2.7354923e+00   3.7848943e+00   6.3468629e+00  -4.3135704e+00  -1.7073587e+00  -3.7154723e+00  -7.4260883e-01  -3.3834146e+00   4.3404938e-01  -2.2934388e+00   1.2565933e+00  -1.0602273e+00   1.2996856e+00  -1.4314815e+00   3.1625344e-01  -4.0212897e+00  -2.3373183e+00   3.7294334e+00   4.9564010e+00  -1.2548373e+00
  -4.7538235e+00  -4.1323459e+00  -4.0321748e+00  -2.6157799e+00  -1.0401738e+00   2.3604181e+00   3.2379653e+00   6.1252029e+00   2.8898813e+00   3.6130836e+00  -5.1345308e+00  -2.5779946e+00  -3.4633546e+00   1.0656286e+00   6.6331931e-01   5.0709793e+00  -4.2561662e+00   3.1884094e-01   5.1747210e+00  -4.3400858e+00   2.4697492e+00  -3.8128484e+00  -3.3145864e+00  -2.5869258e+00  -1.5876832e+00   8.2821739e-02   1.3317337e+00   2.6220298e+00   4.0941517e+00   4.9761784e+00   5.7534415e+00  -4.6077068e+00  -4.0218981e+00  -3.0228694e+00  -1.9199896e-02   1.8807508e+00   4.7532904e+00   6.2957256e+00   5.9354098e+00  -4.4789379e+00  -2.2344671e+00  -3.0729723e+00   3.1965357e-02  -2.5049508e+00   2.0613558e+00  -3.3428077e-01   3.9346542e+00   2.6526921e+00   6.3440888e+00  -5.8981188e+00  -3.5192755e+00  -4.2240579e+00   6.5658076e-01  -2.0829089e+00   2.7178447e+00   3.9866934e+00   6.3319742e+00  -4.2422440e+00  -1.7127501e+00  -3.5695443e+00  -7.7714126e-01  -2.9905694e+00   5.0839980e-01  -1.8126199e+00   1.4566529e+00  -6.4347939e-01   1.4829194e+00  -1.0346605e+00   5.7110186e-01  -4.1396840e+00  -2.5174399e+00   3.5489917e+00   4.9903867e+00  -8.8137256e-01
  -4.8227917e+00  -4.0508239e+00  -4.1382529e+00  -2.6333036e+00  -1.1607296e+00   2.2573589e+00   3.0931009e+00   5.9961346e+00   3.0987991e+00   3.7072967e+00  -5.1580073e+00  -2.4968530e+00  -3.3451451e+00   1.0154719e+00   9.0739655e-01   5.0316318e+00  -4.3757488e+00   1.3600570e-01   5.0456928e+00  -4.3948447e+00   2.6346730e+00  -3.9212906e+00  -3.3701603e+00  -2.6747410e+00  -1.7128112e+00  -5.4782100e-02   1.1659160e+00   2.4661938e+00   3.9306289e+00   4.8544987e+00   5.6264675e+00  -4.7254202e+00  -4.0481583e+00  -3.1242038e+00  -8.4201552e-02   1.7244176e+00   4.6058062e+00   6.3304261e+00   5.8510640e+00  -4.5778901e+00  -2.1748015e+00  -3.1047491e+00   1.2015097e-02  -2.5357997e+00   2.0030342e+00  -3.6481399e-01   3.8451076e+00   2.6375430e+00   6.2107805e+00  -5.9511229e+00  -3.4782941e+00  -4.1732928e+00   6.1841315e-01  -1.8646348e+00   2.6897434e+00   4.1326564e+00   6.2842553e+00  -4.1465275e+00  -1.7041176e+00  -3.4103088e+00  -8.0193949e-01  -2.6174609e+00   5.7764977e-01  -1.3651292e+00   1.6404286e+00  -2.6045913e-01   1.6467682e+00  -6.6729755e-01   8.0317276e-01  -4.2197696e+00  -2.6705496e+00   3.3412605e+00   4.9969123e+00  -5.3749204e-01
  -4.8523670e+00  -3.9367784e+00  -4.2111755e+00  -2.6163428e+00  -1.2639658e+00   2.1471128e+00   2.9295039e+00   5.8442945e+00   3.2642269e+00   3.7691912e+00  -5.1527744e+00  -2.3911486e+00  -3.2223776e+00   9.6568089e-01   1.1149196e+00   4.9740252e+00  -4.4586859e+00  -5.3389488e-02   4.8936848e+00  -4.4136177e+00   2.7659768e+00  -3.9990926e+00  -3.3914719e+00  -2.7419911e+00  -1.8224381e+00  -1.8751948e-01   9.9144357e-01   2.2995154e+00   3.7438766e+00   4.7113294e+00   5.4777898e+00  -4.8083101e+00  -4.0335999e+00  -3.1932588e+00  -1.3334900e-01   1.5636397e+00   4.4386386e+00   6.3261637e+00   5.7411284e+00  -4.6443563e+00  -2.0875312e+00  -3.1079243e+00   6.4732746e-03  -2.5444120e+00   1.9407768e+00  -3.9624769e-01   3.7417585e+00   2.5977377e+00   6.0531811e+00  -5.9635034e+00  -3.4070821e+00  -4.1031414e+00   5.8339423e-01  -1.6571237e+00   2.6526384e+00   4.2286429e+00   6.2097506e+00  -4.0280224e+00  -1.6850333e+00  -3.2393735e+00  -8.1854105e-01  -2.2650800e+00   6.4271742e-01  -9.5194572e-01   1.8084969e+00   8.7913515e-02   1.7917261e+00  -3.3262638e-01   1.0107831e+00  -4.2656584e+00  -2.7988179e+00   3.1112272e+00   4.9775032e+00  -2.2678808e-01
  -4.8462510e+00  -3.7964160e+00  -4.2529759e+00  -2.5713284e+00  -1.3478261e+00   2.0281797e+00   2.7537098e+00   5.6723233e+00   3.3877597e+00   3.8004761e+00  -5.1206679e+00  -2.2671480e+00  -3.0939381e+00   9.1639968e-01   1.2918489e+00   4.9033618e+00  -4.5091042e+00  -2.4805383e-01   4.7225819e+00  -4.4009618e+00   2.8638854e+00  -4.0496344e+00  -3.3837461e+00  -2.7913818e+00  -1.9196326e+00  -3.1379251e-01   8.0826982e-01   2.1262319e+00   3.5359605e+00   4.5516224e+00   5.3107195e+00  -4.8596978e+00  -3.9843573e+00  -3.2308893e+00  -1.7107361e-01   1.4039854e+00   4.2529974e+00   6.2866016e+00   5.6092725e+00  -4.6802754e+00  -1.9795513e+00  -3.0832145e+00   1.1428022e-02  -2.5293626e+00   1.8729051e+00  -4.2392949e-01   3.6253145e+00   2.5401926e+00   5.8766151e+00  -5.9382548e+00  -3.3113908e+00  -4.0144553e+00   5.4889973e-01  -1.4572750e+00   2.6084729e+00   4.2817111e+00   6.1150957e+00  -3.8885274e+00  -1.6588598e+00  -3.0581729e+00  -8.2819359e-01  -1.9329085e+00   7.0508273e-01  -5.7218890e-01   1.9623282e+00   4.0228643e-01   1.9193483e+00  -3.2349817e-02   1.1934826e+00  -4.2821054e+00  -2.9051864e+00   2.8637216e+00   4.9333630e+00   4.8640900e-02
  -4.8087475e+00  -3.6361346e+00  -4.2664101e+00  -2.5053139e+00  -1.4109912e+00   1.8988820e+00   2.5721424e+00   5.4826443e+00   3.4719908e+00   3.8036101e+00  -5.0639308e+00  -2.1313155e+00  -2.9582887e+00   8.6804549e-01   1.4451804e+00   4.8250339e+00  -4.5317976e+00  -4.4698300e-01   4.5357602e+00  -4.3619249e+00   2.9293292e+00  -4.0768836e+00  -3.3527706e+00  -2.8261387e+00  -2.0079007e+00  -4.3260532e-01   6.1611728e-01   1.9501371e+00   3.3087420e+00   4.3799088e+00   5.1280968e+00  -4.8834817e+00  -3.9073079e+00  -3.2388842e+00  -2.0227011e-01   1.2506090e+00   4.0499179e+00   6.2156317e+00   5.4590681e+00  -4.6882331e+00  -1.8581479e+00  -3.0319862e+00   2.2677219e-02  -2.4896948e+00   1.7978811e+00  -4.4327613e-01   3.4966130e+00   2.4720995e+00   5.6864469e+00  -5.8790476e+00  -3.1973193e+00  -3.9081349e+00   5.1274459e-01  -1.2612971e+00   2.5595448e+00   4.2998207e+00   6.0071666e+00  -3.7299950e+00  -1.6286297e+00  -2.8679657e+00  -8.3184423e-01  -1.6191177e+00   7.6664452e-01  -2.2335001e-01   2.1041045e+00   6.8471972e-01   2.0320687e+00   2.3333832e-01   1.3519579e+00  -4.2743123e+00  -2.9932275e+00   2.6032391e+00   4.8655646e+00   2.8817842e-01
  -4.7445721e+00  -3.4622657e+00  -4.2548160e+00  -2.4256994e+00  -1.4528509e+00   1.7574419e+00   2.3910061e+00   5.2774397e+00   3.5204330e+00   3.7816582e+00  -4.9851140e+00  -1.9900675e+00  -2.8136203e+00   8.2123676e-01   1.5825277e+00   4.7443276e+00  -4.5320119e+00  -6.4945337e-01   4.3361421e+00  -4.3018274e+00   2.9639488e+00  -4.0852146e+00  -3.3046698e+00  -2.8498420e+00  -2.0910253e+00  -5.4354218e-01   4.1453353e-01   1.7745369e+00   3.0638779e+00   4.2003108e+00   4.9323345e+00  -4.8839754e+00  -3.8098001e+00  -3.2198533e+00  -2.3209941e-01   1.1081466e+00   3.8302637e+00   6.1174651e+00   5.2939835e+00  -4.6713347e+00  -1.7307240e+00  -2.9561674e+00   3.5871870e-02  -2.4249269e+00   1.7143410e+00  -4.4993469e-01   3.3565682e+00   2.4006992e+00   5.4878731e+00  -5.7900581e+00  -3.0710849e+00  -3.7851145e+00   4.7321740e-01  -1.0650001e+00   2.5083423e+00   4.2914925e+00   5.8927117e+00  -3.5545043e+00  -1.5969614e+00  -2.6698601e+00  -8.3016631e-01  -1.3208548e+00   8.2954279e-01   9.8370946e-02   2.2364822e+00   9.3843964e-01   2.1329508e+00   4.6563354e-01   1.4878605e+00  -4.2477154e+00  -3.0669653e+00   2.3338287e+00   4.7752686e+00   4.9258566e-01
  -4.6586501e+00  -3.2808370e+00  -4.2219550e+00  -2.3399410e+00  -1.4734435e+00   1.6020903e+00   2.2161820e+00   5.0586670e+00   3.5373857e+00   3.7381180e+00  -4.8869588e+00  -1.8495482e+00  -2.6580381e+00   7.7670400e-01   1.7116654e+00   4.6661256e+00  -4.5152118e+00  -8.5497077e-01   4.1263111e+00  -4.2260453e+00   2.9700568e+00  -4.0792053e+00  -3.2456682e+00  -2.8662307e+00  -2.1728806e+00  -6.4669903e-01   2.0298926e-01   1.6022477e+00   2.8028736e+00   4.0165918e+00   4.7255123e+00  -4.8657214e+00  -3.6993687e+00  -3.1770723e+00  -2.6576333e-01   9.8063580e-01   3.5947721e+00   5.9966958e+00   5.1173928e+00  -4.6330578e+00  -1.6045296e+00  -2.8581404e+00   4.6672265e-02  -2.3350525e+00   1.6211272e+00  -4.3994792e-01   3.2061248e+00   2.3330405e+00   5.2857354e+00  -5.6757839e+00  -2.9387982e+00  -3.6463537e+00   4.2908136e-01  -8.6412032e-01   2.4573643e+00   4.2654288e+00   5.7779944e+00  -3.3642418e+00  -1.5660109e+00  -2.4648590e+00  -8.2361146e-01  -1.0345921e+00   8.9596133e-01   3.9765392e-01   2.3623252e+00   1.1675217e+00   2.2253945e+00   6.6691379e-01   1.6035724e+00  -4.2077644e+00  -3.1306681e+00   2.0590511e+00   4.6639431e+00   6.6381715e-01
  -4.5559138e+00  -3.0973631e+00  -4.1718287e+00  -2.2552611e+00  -1.4733713e+00   1.4312071e+00   2.0531274e+00   4.8281060e+00   3.5277553e+00   3.6767245e+00  -4.7722897e+00  -1.7154229e+00  -2.4897553e+00   7.3519199e-01   1.8400559e+00   4.5946403e+00  -4.4868416e+00  -1.0631819e+00   3.9086595e+00  -4.1397952e+00   2.9505611e+00  -4.0634221e+00  -3.1818489e+00  -2.8790030e+00  -2.2572288e+00  -7.4257876e-01  -1.8989398e-02   1.4356283e+00   2.5271834e+00   3.8322254e+00   4.5095034e+00  -4.8332929e+00  -3.5834488e+00  -3.1143016e+00  -3.0826281e-01   8.7145357e-01   3.3441406e+00   5.8583218e+00   4.9325882e+00  -4.5770859e+00  -1.4863996e+00  -2.7406222e+00   5.0911830e-02  -2.2205361e+00   1.5173248e+00  -4.0991743e-01   3.0462325e+00   2.2757231e+00   5.0843593e+00  -5.5408491e+00  -2.8062514e+00  -3.4928452e+00   3.7954585e-01  -6.5465505e-01   2.4089447e+00   4.2301193e+00   5.6684624e+00  -3.1614851e+00  -1.5374529e+00  -2.2539121e+00  -8.1247856e-01  -7.5650640e-01   9.6792714e-01   6.7960511e-01   2.4844283e+00   1.3765255e+00   2.3128224e+00   8.4046285e-01   1.7019335e+00  -4.1597017e+00  -3.1886241e+00   1.7819932e+00   4.5335570e+00   8.0477415e-01
  -4.4411103e+00  -2.9166772e+00  -4.1084873e+00  -2.1783771e+00  -1.4537041e+00   1.2434820e+00   1.9067640e+00   4.5874265e+00   3.4968317e+00   3.6012490e+00  -4.6438934e+00  -1.5927072e+00  -2.3072829e+00   6.9736521e-01   1.9743890e+00   4.5331953e+00  -4.4520947e+00  -1.2737584e+00   3.6855486e+00  -4.0479338e+00   2.9088519e+00  -4.0422112e+00  -3.1189277e+00  -2.8916137e+00  -2.3475132e+00  -8.3196278e-01  -2.5166674e-01   1.2766312e+00   2.2383390e+00   3.6504624e+00   4.2861212e+00  -4.7910931e+00  -3.4691069e+00  -3.0355889e+00  -3.6415307e-01   7.8326564e-01   3.0791386e+00   5.7077029e+00   4.7427881e+00  -4.5071322e+00  -1.3825194e+00  -2.6065425e+00   4.4761347e-02  -2.0823063e+00   1.4022987e+00  -3.5715838e-01   2.8778325e+00   2.2346375e+00   4.8874314e+00  -5.3898117e+00  -2.6787340e+00  -3.3256278e+00   3.2421593e-01  -4.3318327e-01   2.3650878e+00   4.1934364e+00   5.5684708e+00  -2.9485871e+00  -1.5124907e+00  -2.0379712e+00  -7.9698808e-01  -4.8286052e-01   1.0471222e+00   9.4929813e-01   2.6052528e+00   1.5701087e+00   2.3983708e+00   9.9014710e-01   1.7859509e+00  -4.1083562e+00  -3.2449145e+00   1.5053320e+00   4.3867224e+00   9.1901778e-01
  -4.3186268e+00  -2.7428082e+00  -4.0358390e+00  -2.1152593e+00  -1.4158770e+00   1.0380838e+00   1.7813647e+00   4.3382670e+00   3.4500366e+00   3.5153080e+00  -4.5044125e+00  -1.4856286e+00  -2.1095973e+00   6.6372462e-01   2.1201674e+00   4.4840585e+00  -4.4157013e+00  -1.4862663e+00   3.4594604e+00  -3.9547809e+00   2.8486639e+00  -4.0195016e+00  -3.0620455e+00  -2.9070934e+00  -2.4466614e+00  -9.1577045e-01  -4.9493532e-01   1.1268672e+00   1.9380964e+00   3.4743854e+00   4.0572621e+00  -4.7431620e+00  -3.3627900e+00  -2.9450678e+00  -4.3731133e-01   7.1798690e-01   2.8007384e+00   5.5504562e+00   4.5511409e+00  -4.4267630e+00  -1.2982231e+00  -2.4589254e+00   2.4885019e-02  -1.9217414e+00   1.2757333e+00  -2.7983890e-01   2.7018660e+00   2.2147113e+00   4.6979133e+00  -5.2269782e+00  -2.5608751e+00  -3.1457993e+00   2.6302906e-01  -1.9714860e-01   2.3273345e+00   4.1622659e+00   5.4810706e+00  -2.7279538e+00  -1.4918850e+00  -1.8180329e+00  -7.7735178e-01  -2.1035234e-01   1.1347215e+00   1.2113445e+00   2.7266973e+00   1.7526516e+00   2.4846102e+00   1.1200726e+00   1.8585175e+00  -4.0579571e+00  -3.3031989e+00   1.2314316e+00   4.2267715e+00   1.0104669e+00
  -4.1923448e+00  -2.5789141e+00  -3.9574780e+00  -2.0709361e+00  -1.3615947e+00   8.1482290e-01   1.6804339e+00   4.0823224e+00   3.3926633e+00   3.4221919e+00  -4.3562466e+00  -1.3975294e+00  -1.8962738e+00   6.3454460e-01   2.2813628e+00   4.4483484e+00  -4.3817512e+00  -1.7000336e+00   3.2331207e+00  -3.8639743e+00   2.7739232e+00  -3.9986393e+00  -3.0156013e+00  -2.9278943e+00  -2.5569133e+00  -9.9491955e-01  -7.4816097e-01   9.8766838e-01   1.6285763e+00   3.3069380e+00   3.8250306e+00  -4.6930072e+00  -3.2701151e+00  -2.8467676e+00  -5.3073336e-01   6.7675113e-01   2.5102485e+00   5.3922866e+00   4.3607066e+00  -4.3392369e+00  -1.2378389e+00  -2.3007802e+00  -1.1421303e-02  -1.7406520e+00   1.1376703e+00  -1.7709417e-01   2.5192953e+00   2.2196744e+00   4.5179957e+00  -5.0562455e+00  -2.4565276e+00  -2.9545306e+00   1.9618641e-01   5.4915179e-02   2.2966617e+00   4.1421712e+00   5.4078811e+00  -2.5020143e+00  -1.4759980e+00  -1.5951669e+00  -7.5383044e-01   6.3593258e-02   1.2312700e+00   1.4695277e+00   2.8499182e+00   1.9279181e+00   2.5733157e+00   1.2342510e+00   1.9221576e+00  -4.0119845e+00  -3.3665237e+00   9.6246063e-01   4.0577615e+00   1.0831060e+00
  -4.0655297e+00  -2.4272662e+00  -3.8765365e+00  -2.0493556e+00  -1.2927430e+00   5.7429270e-01   1.6065915e+00   3.8214218e+00   3.3296253e+00   3.3247315e+00  -4.2014688e+00  -1.3308105e+00  -1.6675740e+00   6.0983412e-01   2.4601718e+00   4.4260031e+00  -4.3535594e+00  -1.9140302e+00   3.0095812e+00  -3.7783602e+00   2.6885916e+00  -3.9822591e+00  -2.9831265e+00  -2.9557775e+00  -2.6796831e+00  -1.0701982e+00  -1.0100504e+00   8.6014597e-01   1.3123888e+00   3.1509229e+00   3.5918313e+00  -4.6434682e+00  -3.1956991e+00  -2.7444442e+00  -6.4637293e-01   6.5989236e-01   2.2094327e+00   5.2387687e+00   4.1744295e+00  -4.2473653e+00  -1.2045861e+00  -2.1350089e+00  -6.6118502e-02  -1.5412553e+00   9.8854200e-01  -4.9106681e-02   2.3311347e+00   2.2518698e+00   4.3490912e+00  -4.8809713e+00  -2.3686925e+00  -2.7530724e+00   1.2408773e-01   3.2323275e-01   2.2734262e+00   4.1371352e+00   5.3490445e+00  -2.2731818e+00  -1.4648455e+00  -1.3705236e+00  -7.2677423e-01   3.4061138e-01   1.3366070e+00   1.7265266e+00   2.9752151e+00   2.0987846e+00   2.6653072e+00   1.3363034e+00   1.9788262e+00  -3.9730633e+00  -3.4371654e+00   7.0051495e-01   3.8843986e+00   1.1407267e+00
  -3.9407621e+00  -2.2892900e+00  -3.7955726e+00  -2.0533112e+00  -1.2113153e+00   3.1797245e-01   1.5614672e+00   3.5575904e+00   3.2652325e+00   3.2252049e+00  -4.0417672e+00  -1.2869188e+00  -1.4244900e+00   5.8932308e-01   2.6568846e+00   4.4158306e+00  -4.3335839e+00  -2.1267701e+00   2.7922453e+00  -3.6999360e+00   2.5965204e+00  -3.9722066e+00  -2.9672132e+00  -2.9917455e+00  -2.8154691e+00  -1.1421580e+00  -1.2785568e+00   7.4523476e-01   9.9271885e-01   3.0089669e+00   3.3604145e+00  -4.5966306e+00  -3.1430426e+00  -2.6414402e+00  -7.8503737e-01   6.6694096e-01   1.9006023e+00   5.0950932e+00   3.9950931e+00  -4.1534091e+00  -1.2005334e+00  -1.9643298e+00  -1.4034791e-01  -1.3261400e+00   8.2919136e-01   1.0285619e-01   2.1384861e+00   2.3121123e+00   4.1918640e+00  -4.7038861e+00  -2.2994891e+00  -2.5427559e+00   4.7274686e-02   6.0672036e-01   2.2573528e+00   4.1493883e+00   5.3032712e+00  -2.0438047e+00  -1.4581540e+00  -1.1453193e+00  -6.9664308e-01   6.2127778e-01   1.4498416e+00   1.9837480e+00   3.1019887e+00   2.2670521e+00   2.7603681e+00   1.4292243e+00   2.0297725e+00  -3.9429098e+00  -3.5165232e+00   4.4772902e-01   3.7118887e+00   1.1867206e+00
  -3.8199108e+00  -2.1656514e+00  -3.7165056e+00  -2.0844336e+00  -1.1193543e+00   4.8279654e-02   1.5456198e+00   3.2930881e+00   3.2030145e+00   3.1252934e+00  -3.8784166e+00  -1.2663741e+00  -1.1687339e+00   5.7247473e-01   2.8698875e+00   4.4156095e+00  -4.3233980e+00  -2.3362506e+00   2.5848371e+00  -3.6298388e+00   2.5013229e+00  -3.9695104e+00  -2.9694956e+00  -3.0360258e+00  -2.9638170e+00  -1.2110344e+00  -1.5508337e+00   6.4372338e-01   6.7336501e-01   2.8834554e+00   3.1338717e+00  -4.5537895e+00  -3.1144689e+00  -2.5405823e+00  -9.4634609e-01   6.9663967e-01   1.5866672e+00   4.9658023e+00   3.8252596e+00  -4.0590166e+00  -1.2266129e+00  -1.7912222e+00  -2.3439534e-01  -1.0982200e+00   6.6087951e-01   2.7645390e-01   1.9425677e+00   2.3996255e+00   4.0462877e+00  -4.5270537e+00  -2.2501696e+00  -2.3249856e+00  -3.3611704e-02   9.0300967e-01   2.2475664e+00   4.1793405e+00   5.2679741e+00  -1.8161116e+00  -1.4554159e+00  -9.2079936e-01  -6.6400735e-01   9.0508838e-01   1.5693827e+00   2.2412767e+00   3.2287714e+00   2.4333631e+00   2.8572504e+00   1.5152264e+00   2.0754804e+00  -3.9223312e+00  -3.6050602e+00   2.0636429e-01   3.5457279e+00   1.2239380e+00
  -3.7041484e+00  -2.0563828e+00  -3.6405963e+00  -2.1432451e+00  -1.0189076e+00  -2.3143784e-01   1.5584884e+00   3.0304145e+00   3.1456026e+00   3.0260881e+00  -3.7122701e+00  -1.2688332e+00  -9.0268055e-01   5.5851873e-01   3.0957874e+00   4.4222606e+00  -4.3237182e+00  -2.5399295e+00   2.3913106e+00  -3.5683833e+00   2.4062732e+00  -3.9744083e+00  -2.9906861e+00  -3.0880991e+00  -3.1233393e+00  -1.2767003e+00  -1.8232477e+00   5.5626711e-01   3.5872134e-01   2.7764457e+00   2.9155792e+00  -4.5154702e+00  -3.1111184e+00  -2.4441174e+00  -1.1287558e+00   7.4698230e-01   1.2711376e+00   4.8545374e+00   3.6672016e+00  -3.9652087e+00  -1.2826902e+00  -1.6178891e+00  -3.4769896e-01  -8.6067763e-01   4.8526999e-01   4.6833726e-01   1.7447344e+00   2.5120553e+00   3.9117287e+00  -4.3518788e+00  -2.2211748e+00  -2.1012234e+00  -1.1785946e-01   1.2085594e+00   2.2426647e+00   4.2256302e+00   5.2394670e+00  -1.5921491e+00  -1.4559423e+00  -6.9818154e-01  -6.2953118e-01   1.1905349e+00   1.6930187e+00   2.4979447e+00   3.3533286e+00   2.5972220e+00   2.9537646e+00   1.5956749e+00   2.1156875e+00  -3.9112803e+00  -3.7023019e+00  -2.1136195e-02   3.3914422e+00   1.2546191e+00
  -3.5940066e+00  -1.9610346e+00  -3.5684736e+00  -2.2292674e+00  -9.1199792e-01  -5.1697362e-01   1.5983869e+00   2.7722816e+00   3.0946750e+00   2.9281382e+00  -3.5437877e+00  -1.2931842e+00  -6.2926674e-01   5.4650128e-01   3.3296637e+00   4.4320502e+00  -4.3344794e+00  -2.7347517e+00   2.2157082e+00  -3.5151477e+00   2.3142314e+00  -3.9864226e+00  -3.0306564e+00  -3.1467777e+00  -3.2917891e+00  -1.3386523e+00  -2.0914510e+00   4.8338556e-01   5.3698297e-02   2.6895647e+00   2.7090893e+00  -4.4815016e+00  -3.1329990e+00  -2.3536904e+00  -1.3296504e+00   8.1527924e-01   9.5806884e-01   4.7638178e+00   3.5228264e+00  -3.8724098e+00  -1.3676825e+00  -1.4462393e+00  -4.7889954e-01  -6.1689639e-01   3.0439174e-01   6.7426687e-01   1.5464797e+00   2.6455717e+00   3.7870450e+00  -4.1791597e+00  -2.2122259e+00  -1.8729673e+00  -2.0469988e-01   1.5188482e+00   2.2408209e+00   4.2852788e+00   5.2132325e+00  -1.3737192e+00  -1.4589101e+00  -4.7858668e-01  -5.9394121e-01   1.4752667e+00   1.8180402e+00   2.7515085e+00   3.4728193e+00   2.7571184e+00   3.0469441e+00   1.6711124e+00   2.1494789e+00  -3.9089604e+00  -3.8068903e+00  -2.3213411e-01   3.2543001e+00   1.2803923e+00
  -3.4894623e+00  -1.8788392e+00  -3.5002042e+00  -2.3411705e+00  -8.0060365e-01  -8.0339887e-01   1.6625471e+00   2.5215512e+00   3.0509697e+00   2.8315378e+00  -3.3730876e+00  -1.3376654e+00  -3.5185304e-01   5.3534672e-01   3.5654202e+00   4.4408279e+00  -4.3549518e+00  -2.9172188e+00   2.0619746e+00  -3.4690956e+00   2.2275964e+00  -4.0044755e+00  -3.0885572e+00  -3.2103142e+00  -3.4661822e+00  -1.3960311e+00  -2.3505134e+00   4.2544792e-01  -2.3641457e-01   2.6239043e+00   2.5179807e+00  -4.4511341e+00  -3.1790809e+00  -2.2703580e+00  -1.5454878e+00   8.9825139e-01   6.5195379e-01   4.6948763e+00   3.3936008e+00  -3.7805232e+00  -1.4797107e+00  -1.2778854e+00  -6.2592985e-01  -3.7038400e-01   1.2057696e-01   8.8928113e-01   1.3494190e+00   2.7950536e+00   3.6706949e+00  -4.0091814e+00  -2.2224418e+00  -1.6417262e+00  -2.9331126e-01   1.8286346e+00   2.2399102e+00   4.3539472e+00   5.1842295e+00  -1.1623201e+00  -1.4634033e+00  -2.6296248e-01  -5.5798592e-01   1.7563189e+00   1.9413967e+00   2.9989122e+00   3.5840045e+00   2.9107395e+00   3.1332742e+00   1.7413668e+00   2.1754444e+00  -3.9139680e+00  -3.9166853e+00  -4.2382564e-01   3.1390167e+00   1.3023352e+00
  -3.3900521e+00  -1.8088742e+00  -3.4353948e+00  -2.4769464e+00  -6.8664629e-01  -1.0852556e+00   1.7472139e+00   2.2811410e+00   3.0143568e+00   2.7360360e+00  -3.2000213e+00  -1.3999991e+00  -7.4060513e-02   5.2392476e-01   3.7962162e+00   4.4442775e+00  -4.3838843e+00  -3.0835026e+00   1.9337456e+00  -3.4287284e+00   2.1482841e+00  -4.0270327e+00  -3.1629613e+00  -3.2765411e+00  -3.6429585e+00  -1.4476712e+00  -2.5951093e+00   3.8264852e-01  -5.0613887e-01   2.5799271e+00   2.3456790e+00  -4.4231914e+00  -3.2474349e+00  -2.1946350e+00  -1.7719926e+00   9.9215119e-01   3.5756438e-01   4.6475603e+00   3.2804832e+00  -3.6890419e+00  -1.6162744e+00  -1.1141577e+00  -7.8613604e-01  -1.2468953e-01  -6.3622428e-02   1.1079071e+00   1.1552522e+00   2.9543492e+00   3.5608494e+00  -3.8418379e+00  -2.2504755e+00  -1.4089943e+00  -3.8281719e-01   2.1322646e+00   2.2376477e+00   4.4262797e+00   5.1472260e+00  -9.5909674e-01  -1.4684474e+00  -5.2010013e-02  -5.2238972e-01   2.0303876e+00   2.0598728e+00   3.2366165e+00   3.6834814e+00   3.0552489e+00   3.2089612e+00   1.8057252e+00   2.1918825e+00  -3.9244660e+00  -4.0289090e+00  -5.9331388e-01   3.0494706e+00   1.3210806e+00
  -3.2949975e+00  -1.7502111e+00  -3.3733183e+00  -2.6340914e+00  -5.7198150e-01  -1.3567944e+00   1.8477920e+00   2.0539090e+00   2.9839613e+00   2.6411611e+00  -3.0242673e+00  -1.4775352e+00   2.0040565e-01   5.1111655e-01   4.0149423e+00   4.4381615e+00  -4.4196628e+00  -3.2295926e+00   1.8341262e+00  -3.3922537e+00   2.0777213e+00  -4.0522631e+00  -3.2520173e+00  -3.3430212e+00  -3.8181685e+00  -1.4921740e+00  -2.8197420e+00   3.5497956e-01  -7.5003583e-01   2.5573923e+00   2.1952607e+00  -4.3962401e+00  -3.3353999e+00  -2.1265653e+00  -2.0043829e+00   1.0929093e+00   7.9755474e-02   4.6203176e+00   3.1838688e+00  -3.5971850e+00  -1.7744342e+00  -9.5612938e-01  -9.5642282e-01   1.1668335e-01  -2.4553676e-01   1.3244042e+00   9.6570914e-01   3.1166021e+00   3.4555046e+00  -3.6767693e+00  -2.2946559e+00  -1.1762291e+00  -4.7228534e-01   2.4240057e+00   2.2317254e+00   4.4962985e+00   5.0971295e+00  -7.6480539e-01  -1.4730398e+00   1.5387790e-01  -4.8780702e-01   2.2941224e+00   2.1702735e+00   3.4609568e+00   3.7679297e+00   3.1876065e+00   3.2702250e+00   1.8631513e+00   2.1970291e+00  -3.9383696e+00  -4.1403182e+00  -7.3771818e-01   2.9884569e+00   1.3369502e+00
  -3.2033375e+00  -1.7020386e+00  -3.3130518e+00  -2.8097835e+00  -4.5838951e-01  -1.6122432e+00   1.9590409e+00   1.8425233e+00   2.9583251e+00   2.5463425e+00  -2.8454343e+00  -1.5673944e+00   4.6793417e-01   4.9587718e-01   4.2147109e+00   4.4185588e+00  -4.4604657e+00  -3.3514736e+00   1.7654788e+00  -3.3577612e+00   2.0168535e+00  -4.0782016e+00  -3.3536008e+00  -3.4072016e+00  -3.9876736e+00  -1.5279992e+00  -3.0190008e+00   3.4220520e-01  -9.6296021e-01   2.5553138e+00   2.0692627e+00  -4.3687637e+00  -3.4397691e+00  -2.0658100e+00  -2.2376130e+00   1.1963009e+00  -1.7675479e-01   4.6102678e+00   3.1035547e+00  -3.5040482e+00  -1.9509884e+00  -8.0465134e-01  -1.1334134e+00   3.5036383e-01  -4.2249247e-01   1.5330264e+00   7.8248278e-01   3.2746193e+00   3.3525869e+00  -3.5135050e+00  -2.3531285e+00  -9.4483384e-01  -5.6073215e-01   2.6983842e+00   2.2199423e+00   4.5578362e+00   5.0293071e+00  -5.7979687e-01  -1.4761756e+00   3.5465852e-01  -4.5478090e-01   2.5444116e+00   2.2696001e+00   3.6684996e+00   3.8343460e+00   3.3048994e+00   3.3135876e+00   1.9125237e+00   2.1892890e+00  -3.9535316e+00  -4.2473958e+00  -8.5431167e-01   2.9574954e+00   1.3500984e+00
  -3.1140589e+00  -1.6637553e+00  -3.2536132e+00  -3.0010440e+00  -3.4756171e-01  -1.8460865e+00   2.0753098e+00   1.6493307e+00   2.9355946e+00   2.4510198e+00  -2.6631729e+00  -1.6666086e+00   7.2517178e-01   4.7728751e-01   4.3893224e+00   4.3820597e+00  -4.5044116e+00  -3.4453129e+00   1.7292405e+00  -3.3233933e+00   1.9661628e+00  -4.1028990e+00  -3.4654526e+00  -3.4665603e+00  -4.1473483e+00  -1.5535657e+00  -3.1878235e+00   3.4384296e-01  -1.1403190e+00   2.5719600e+00   1.9695092e+00  -4.3393254e+00  -3.5569886e+00  -2.0117437e+00  -2.4666220e+00   1.2981268e+00  -4.0761247e-01   4.6133633e+00   3.0387309e+00  -3.4087571e+00  -2.1426360e+00  -6.6039338e-01  -1.3136138e+00   5.7319871e-01  -5.9193220e-01   1.7282904e+00   6.0715494e-01   3.4212609e+00   3.2500535e+00  -3.3515994e+00  -2.4239847e+00  -7.1614828e-01  -6.4713927e-01   2.9505015e+00   2.2003158e+00   4.6049753e+00   4.9398619e+00  -4.0402355e-01  -1.4768736e+00   5.5065212e-01  -4.2371126e-01   2.7786361e+00   2.3552109e+00   3.8563691e+00   3.8802496e+00   3.4046543e+00   3.3361376e+00   1.9528668e+00   2.1674491e+00  -3.9679159e+00  -4.3465437e+00  -9.4067492e-01   2.9567076e+00   1.3606461e+00
  -3.0262140e+00  -1.6350273e+00  -3.1940881e+00  -3.2048747e+00  -2.4108100e-01  -2.0533377e+00   2.1908027e+00   1.4762374e+00   2.9137188e+00   2.3547321e+00  -2.4772817e+00  -1.7722507e+00   9.6916440e-01   4.5459452e-01   4.5336781e+00   4.3259331e+00  -4.5496830e+00  -3.5076589e+00   1.7257872e+00  -3.2874974e+00   1.9256926e+00  -4.1245541e+00  -3.5852970e+00  -3.5187329e+00  -4.2932710e+00  -1.5673532e+00  -3.3217544e+00   3.5915723e-01  -1.2783184e+00   2.6049019e+00   1.8969751e+00  -4.3067083e+00  -3.6833567e+00  -1.9635510e+00  -2.6865699e+00   1.3943997e+00  -6.0904429e-01   4.6246329e+00   2.9880017e+00  -3.3106097e+00  -2.3461150e+00  -5.2388689e-01  -1.4935743e+00   7.8233209e-01  -7.5153145e-01   1.9052329e+00   4.4112494e-01   3.5498381e+00   3.1459847e+00  -3.1907465e+00  -2.5053741e+00  -4.9144599e-01  -7.3048392e-01   3.1763082e+00   2.1711701e+00   4.6324526e+00   4.8258606e+00  -2.3706934e-01  -1.4742032e+00   7.4252274e-01  -3.9483539e-01   2.9948684e+00   2.4249497e+00   4.0225111e+00   3.9038459e+00   3.4851070e+00   3.3357499e+00   1.9835553e+00   2.1308513e+00  -3.9797448e+00  -4.4342665e+00  -9.9485299e-01   2.9847804e+00   1.3687930e+00
  -2.9390227e+00  -1.6158127e+00  -3.1337379e+00  -3.4183692e+00  -1.4039377e-01  -2.2297877e+00   2.2998608e+00   1.3246130e+00   2.8906487e+00   2.2571806e+00  -2.2878064e+00  -1.8815546e+00   1.1974660e+00   4.2723608e-01   4.6441153e+00   4.2482408e+00  -4.5946270e+00  -3.5356251e+00   1.7543548e+00  -3.2487589e+00   1.8950814e+00  -4.1416184e+00  -3.7109367e+00  -3.5616180e+00  -4.4218966e+00  -1.5680009e+00  -3.4171809e+00   3.8716781e-01  -1.3741802e+00   2.6511067e+00   1.8516988e+00  -4.2700263e+00  -3.8152162e+00  -1.9203152e+00  -2.8930532e+00   1.4815277e+00  -7.7804697e-01   4.6384968e+00   2.9494363e+00  -3.2091981e+00  -2.5583173e+00  -3.9556432e-01  -1.6700395e+00   9.7527778e-01  -8.9930618e-01   2.0596436e+00   2.8554546e-01   3.6544818e+00   3.0386656e+00  -3.0308727e+00  -2.5955972e+00  -2.7193845e-01  -8.0978489e-01   3.3728198e+00   2.1311976e+00   4.6360296e+00   4.6854995e+00  -7.8204992e-02  -1.4673176e+00   9.3122351e-01  -3.6822513e-01   3.1920046e+00   2.4772395e+00   4.1658786e+00   3.9041337e+00   3.5454045e+00   3.3112422e+00   2.0044740e+00   2.0795146e+00  -3.9876171e+00  -4.5073468e+00  -1.0155035e+00   3.0390152e+00   1.3748965e+00
  -2.8519509e+00  -1.6063547e+00  -3.0720777e+00  -3.6387968e+00  -4.6773334e-02  -2.3722093e+00   2.3972490e+00   1.1952255e+00   2.8645280e+00   2.1582658e+00  -2.0951166e+00  -1.9920193e+00   1.4082103e+00   3.9484987e-01   4.7186387e+00   4.1479056e+00  -4.6378229e+00  -3.5270617e+00   1.8130315e+00  -3.2062995e+00   1.8736062e+00  -4.1528685e+00  -3.8403218e+00  -3.5934517e+00  -4.5302036e+00  -1.5543907e+00  -3.4715290e+00   4.2667637e-01  -1.4263114e+00   2.7070840e+00   1.8327520e+00  -4.2287967e+00  -3.9491298e+00  -1.8810937e+00  -3.0822882e+00   1.5564863e+00  -9.1253629e-01   4.6491401e+00   2.9206538e+00  -3.1044981e+00  -2.7763760e+00  -2.7579227e-01  -1.8400807e+00   1.1499823e+00  -1.0337033e+00   2.1882622e+00   1.4127443e-01   3.7304752e+00   2.9266617e+00  -2.8721967e+00  -2.6931717e+00  -5.8783313e-02  -8.8416257e-01   3.5382617e+00   2.0794926e+00   4.6127808e+00   4.5181916e+00   7.3535184e-02  -1.4554912e+00   1.1179078e+00  -3.4380167e-01   3.3698175e+00   2.5111358e+00   4.2865222e+00   3.8809545e+00   3.5857310e+00   3.2624641e+00   2.0161224e+00   2.0141959e+00  -3.9905903e+00  -4.5629804e+00  -1.0020223e+00   3.1154683e+00   1.3795166e+00
  -2.7647662e+00  -1.6071510e+00  -3.0089275e+00  -3.8636610e+00   3.8722784e-02  -2.4785129e+00   2.4784251e+00   1.0882135e+00   2.8338628e+00   2.0580988e+00  -1.8999612e+00  -2.1014995e+00   1.6001440e+00   3.5726542e-01   4.7570429e+00   4.0247269e+00  -4.6781268e+00  -3.4806938e+00   1.8988190e+00  -3.1597456e+00   1.8602393e+00  -4.1574492e+00  -3.9715990e+00  -3.6128559e+00  -4.6158103e+00  -1.5257170e+00  -3.4834122e+00   4.7630865e-01  -1.4344178e+00   2.7690673e+00   1.8382698e+00  -4.1829781e+00  -4.0820369e+00  -1.8449773e+00  -3.2512578e+00   1.6169667e+00  -1.0114456e+00   4.6509142e+00   2.8989337e+00  -2.9969239e+00  -2.9977321e+00  -1.6489261e-01  -2.0012083e+00   1.3048771e+00  -1.1536706e+00   2.2889274e+00   8.8434826e-03   3.7745262e+00   2.8088809e+00  -2.7152597e+00  -2.7968754e+00   1.4690584e-01  -9.5290941e-01   3.6721321e+00   2.0155571e+00   4.5613118e+00   4.3245898e+00   2.1925813e-01  -1.4381657e+00   1.3038103e+00  -3.2136947e-01   3.5289305e+00   2.5263343e+00   4.3855873e+00   3.8349782e+00   3.6073440e+00   3.1903093e+00   2.0196581e+00   1.9363869e+00  -3.9882240e+00  -4.5988922e+00  -9.5463794e-01   3.2091723e+00   1.3834216e+00
  -2.6775672e+00  -1.6189000e+00  -2.9444279e+00  -4.0907365e+00   1.1530011e-01  -2.5478367e+00   2.5397862e+00   1.0030988e+00   2.7976662e+00   1.9569921e+00  -1.7034916e+00  -2.2082769e+00   1.7726217e+00   3.1448018e-01   4.7609180e+00   3.8793493e+00  -4.7146832e+00  -3.3962289e+00   2.0077637e+00  -3.1092574e+00   1.8537196e+00  -4.1548831e+00  -4.1031353e+00  -3.6188547e+00  -4.6770565e+00  -1.4815322e+00  -3.4527220e+00   5.3457128e-01  -1.3995512e+00   2.8332280e+00   1.8655408e+00  -4.1329700e+00  -4.2113763e+00  -1.8111261e+00  -3.3978125e+00   1.6614940e+00  -1.0747688e+00   4.6387461e+00   2.8813511e+00  -2.8873402e+00  -3.2201759e+00  -6.3151126e-02  -2.1514572e+00   1.4389175e+00  -1.2587008e+00   2.3606690e+00  -1.1155260e-01   3.7849587e+00   2.6846240e+00  -2.5609230e+00  -2.9057614e+00   3.4405135e-01  -1.0155645e+00   3.7751902e+00   1.9392835e+00   4.4818686e+00   4.1065329e+00   3.6010539e-01  -1.4150006e+00   1.4901062e+00  -3.0066726e-01   3.6707219e+00   2.5231455e+00   4.4652165e+00   3.7676309e+00   3.6125265e+00   3.0966569e+00   2.0168811e+00   1.8482522e+00  -3.9805891e+00  -4.6134130e+00  -8.7446690e-01   3.3144258e+00   1.3875653e+00
  -2.5907873e+00  -1.6424335e+00  -2.8790275e+00  -4.3180841e+00   1.8247335e-01  -2.5805763e+00   2.5788638e+00   9.3883436e-01   2.7555677e+00   1.8554356e+00  -1.5072530e+00  -2.3111142e+00   1.9255688e+00   2.6662188e-01   4.7335407e+00   3.7131909e+00  -4.7469166e+00  -3.2744163e+00   2.1351463e+00  -3.0555223e+00   1.8526396e+00  -4.1450547e+00  -4.2335261e+00  -3.6108655e+00  -4.7130507e+00  -1.4217740e+00  -3.3806566e+00   5.9991901e-01  -1.3240890e+00   2.8959004e+00   1.9111492e+00  -4.0795811e+00  -4.3351763e+00  -1.7787887e+00  -3.5207266e+00   1.6895053e+00  -1.1035480e+00   4.6085192e+00   2.8649258e+00  -2.7770342e+00  -3.4418725e+00   2.9188926e-02  -2.2894481e+00   1.5516063e+00  -1.3488499e+00   2.4037420e+00  -2.2004778e-01   3.7618204e+00   2.5536200e+00  -2.4103347e+00  -3.0191473e+00   5.3160637e-01  -1.0719863e+00   3.8493625e+00   1.8509165e+00   4.3763529e+00   3.8669223e+00   4.9714225e-01  -1.3859258e+00   1.6777591e+00  -2.8143302e-01   3.7971650e+00   2.5024272e+00   4.5283743e+00   3.6809760e+00   3.6044608e+00   2.9842461e+00   2.0101615e+00   1.7525152e+00  -3.9682420e+00  -4.6055235e+00  -7.6352484e-01   3.4251300e+00   1.3930380e+00
  -2.5051747e+00  -1.6786366e+00  -2.8134402e+00  -4.5440479e+00   2.4010607e-01  -2.5783487e+00   2.5944633e+00   8.9388221e-01   2.7078833e+00   1.7540653e+00  -1.3131431e+00  -2.4092861e+00   2.0594157e+00   2.1389919e-01   4.6796636e+00   3.5283329e+00  -4.7745014e+00  -3.1170660e+00   2.2757177e+00  -2.9997140e+00   1.8555457e+00  -4.1281706e+00  -4.3615876e+00  -3.5886703e+00  -4.7236810e+00  -1.3467663e+00  -3.2696880e+00   6.7082529e-01  -1.2116479e+00   2.9538035e+00   1.9711584e+00  -4.0239692e+00  -4.4521023e+00  -1.7473019e+00  -3.6197067e+00   1.7013813e+00  -1.0998096e+00   4.5574016e+00   2.8467767e+00  -2.6676489e+00  -3.6613651e+00   1.1194437e-01  -2.4144185e+00   1.6430005e+00  -1.4247293e+00   2.4195930e+00  -3.1708140e-01   3.7068929e+00   2.4160423e+00  -2.2648743e+00  -3.1365801e+00   7.0855479e-01  -1.1224153e+00   3.8975839e+00   1.7510011e+00   4.2482390e+00   3.6095526e+00   6.3124924e-01  -1.3511914e+00   1.8673707e+00  -2.6347823e-01   3.9106268e+00   2.4654969e+00   4.5786127e+00   3.5775594e+00   3.5870339e+00   2.8565029e+00   2.0023240e+00   1.6523058e+00  -3.9521695e+00  -4.5748592e+00  -6.2469322e-01   3.5351528e+00   1.4010031e+00
  -2.4217508e+00  -1.7283602e+00  -2.7485810e+00  -4.7672336e+00   2.8843829e-01  -2.5439003e+00   2.5867302e+00   8.6631653e-01   2.6556382e+00   1.6536294e+00  -1.1233423e+00  -2.5025838e+00   2.1750128e+00   1.5654728e-01   4.6052167e+00   3.3273854e+00  -4.7973173e+00  -2.9270161e+00   2.4239647e+00  -2.9434183e+00   1.8610472e+00  -4.1047013e+00  -4.4863336e+00  -3.5523684e+00  -4.7095893e+00  -1.2572038e+00  -3.1234684e+00   7.4585125e-01  -1.0669366e+00   3.0042417e+00   2.0413248e+00  -3.9675606e+00  -4.5614560e+00  -1.7160783e+00  -3.6953547e+00   1.6984259e+00  -1.0664563e+00   4.4840896e+00   2.8242726e+00  -2.5610860e+00  -3.8775614e+00   1.8501744e-01  -2.5262263e+00   1.7136961e+00  -1.4874732e+00   2.4107706e+00  -4.0336171e-01   3.6235988e+00   2.2725026e+00  -2.1260758e+00  -3.2577789e+00   8.7391564e-01  -1.1675182e+00   3.9235847e+00   1.6403215e+00   4.1023819e+00   3.3388924e+00   7.6302549e-01  -1.3114074e+00   2.0590453e+00  -2.4676314e-01   4.0136420e+00   2.4140231e+00   4.6197974e+00   3.4602368e+00   3.5645947e+00   2.7173292e+00   1.9964933e+00   1.5509839e+00  -3.9337061e+00  -4.5216921e+00  -4.6164122e-01   3.6386902e+00   1.4126267e+00
  -2.3417492e+00  -1.7923307e+00  -2.6854880e+00  -4.9864635e+00   3.2809522e-01  -2.4809606e+00   2.5571394e+00   8.5393574e-01   2.6005418e+00   1.5549570e+00  -9.4022272e-01  -2.5912924e+00   2.2735300e+00   9.4771286e-02   4.5169401e+00   3.1133401e+00  -4.8153944e+00  -2.7080536e+00   2.5743880e+00  -2.8885341e+00   1.8679273e+00  -4.0753131e+00  -4.6069403e+00  -3.5023193e+00  -4.6721110e+00  -1.1541178e+00  -2.9466824e+00   8.2370569e-01  -8.9555774e-01   3.0452662e+00   2.1173220e+00  -3.9119544e+00  -4.6631312e+00  -1.6845853e+00  -3.7490868e+00   1.6827945e+00  -1.0071249e+00   4.3889451e+00   2.7951715e+00  -2.4593849e+00  -4.0896964e+00   2.4842312e-01  -2.6253238e+00   1.7647910e+00  -1.5386829e+00   2.3807716e+00  -4.7982274e-01   3.5168181e+00   2.1240239e+00  -1.9955399e+00  -3.3825579e+00   1.0267502e+00  -1.2084085e+00   3.9316363e+00   1.5198371e+00   3.9447534e+00   3.0598457e+00   8.9270880e-01  -1.2675677e+00   2.2522831e+00  -2.3146616e-01   4.1086836e+00   2.3499150e+00   4.6558218e+00   3.3319998e+00   3.5416801e+00   2.5708785e+00   1.9959220e+00   1.4519556e+00  -3.9144339e+00  -4.4468775e+00  -2.7870844e-01   3.7306032e+00   1.4290105e+00
  -2.2665406e+00  -1.8710576e+00  -2.6252354e+00  -5.2007228e+00   3.6007348e-01  -2.3940583e+00   2.5084046e+00   8.5438094e-01   2.5449106e+00   1.4589336e+00  -7.6624169e-01  -2.6761366e+00   2.3563506e+00   2.8695446e-02   4.4219765e+00   2.8894183e+00  -4.8288537e+00  -2.4647907e+00   2.7217702e+00  -2.8371497e+00   1.8752460e+00  -4.0407926e+00  -4.7227002e+00  -3.4390818e+00  -4.6131850e+00  -1.0388280e+00  -2.7448531e+00   9.0329084e-01  -7.0376887e-01   3.0757817e+00   2.1949648e+00  -3.8588186e+00  -4.7575212e+00  -1.6523221e+00  -3.7830139e+00   1.6573682e+00  -9.2601886e-01   4.2740134e+00   2.7577340e+00  -2.3645884e+00  -4.2972766e+00   3.0231175e-01  -2.7127031e+00   1.7978245e+00  -1.5803524e+00   2.3338415e+00  -5.4757669e-01   3.3926119e+00   1.9719905e+00  -1.8748401e+00  -3.5107356e+00   1.1661717e+00  -1.2466352e+00   3.9262723e+00   1.3906206e+00   3.7820941e+00   2.7775022e+00   1.0201198e+00  -1.2210510e+00   2.4459142e+00  -2.1803703e-01   4.1979484e+00   2.2752112e+00   4.6903266e+00   3.1958169e+00   3.5227303e+00   2.4213330e+00   2.0038041e+00   1.3584960e+00  -3.8960658e+00  -4.3517819e+00  -8.0752510e-02   3.8067035e+00   1.4511322e+00
  -2.1975463e+00  -1.9647446e+00  -2.5688453e+00  -5.4090846e+00   3.8570195e-01  -2.2883056e+00   2.4443085e+00   8.6524602e-01   2.4915404e+00   1.3664814e+00  -6.0383013e-01  -2.7581990e+00   2.4249613e+00  -4.1676078e-02   4.3274381e+00   2.6589240e+00  -4.8378451e+00  -2.2025009e+00   2.8614175e+00  -2.7914093e+00   1.8824224e+00  -4.0019706e+00  -4.8329700e+00  -3.3633535e+00  -4.5352357e+00  -9.1288689e-01  -2.5241099e+00   9.8372909e-01  -4.9821857e-01   3.0955917e+00   2.2704112e+00  -3.8097842e+00  -4.8453901e+00  -1.6187997e+00  -3.7997900e+00   1.6255825e+00  -8.2772926e-01   4.1429121e+00   2.7108077e+00  -2.2786086e+00  -4.4999993e+00   3.4698233e-01  -2.7898138e+00   1.8146918e+00  -1.6147744e+00   2.2747294e+00  -6.0786537e-01   3.2578737e+00   1.8180763e+00  -1.7654303e+00  -3.6420358e+00   1.2913541e+00  -1.2841380e+00   3.9120037e+00   1.2538015e+00   3.6215224e+00   2.4968972e+00   1.1446330e+00  -1.1735931e+00   2.6380798e+00  -2.0722625e-01   4.2831709e+00   2.1919877e+00   4.7264511e+00   3.0545020e+00   3.5118122e+00   2.2726995e+00   2.0230932e+00   1.2735917e+00  -3.8803213e+00  -4.2381929e+00   1.2702867e-01   3.8639666e+00   1.4797985e+00
  -2.1361431e+00  -2.0732054e+00  -2.5172063e+00  -5.6106190e+00   4.0657661e-01  -2.1691591e+00   2.3694607e+00   8.8417393e-01   2.4435345e+00   1.2785437e+00  -4.5528358e-01  -2.8388027e+00   2.4808474e+00  -1.1648136e-01   4.2399865e+00   2.4251164e+00  -4.8424882e+00  -1.9269218e+00   2.9893599e+00  -2.7533702e+00   1.8892883e+00  -3.9596480e+00  -4.9371108e+00  -3.2759151e+00  -4.4410314e+00  -7.7801841e-01  -2.2909338e+00   1.0643674e+00  -2.8567022e-01   3.1053720e+00   2.3403345e+00  -3.7663383e+00  -4.9277124e+00  -1.5835270e+00  -3.8024332e+00   1.5912174e+00  -7.1704953e-01   4.0005957e+00   2.6538733e+00  -2.2031001e+00  -4.6976542e+00   3.8288171e-01  -2.8584532e+00   1.8175398e+00  -1.6444338e+00   2.2084199e+00  -6.6201287e-01   3.1199222e+00   1.6641580e+00  -1.6685568e+00  -3.7759842e+00   1.4015401e+00  -1.3231651e+00   3.8930479e+00   1.1105235e+00   3.4701079e+00   2.2227920e+00   1.2651797e+00  -1.1272282e+00   2.8262676e+00  -2.0008295e-01   4.3654853e+00   2.1022812e+00   4.7666241e+00   2.9106198e+00   3.5123700e+00   2.1286372e+00   2.0563317e+00   1.1998124e+00  -3.8687982e+00  -4.1082148e+00   3.3929211e-01   3.9006596e+00   1.5156126e+00
  -2.0835700e+00  -2.1957879e+00  -2.4710024e+00  -5.8043046e+00   4.2447274e-01  -2.0421794e+00   2.2889981e+00   9.0893316e-01   2.4040911e+00   1.1960686e+00  -3.2266188e-01  -2.9193754e+00   2.5253928e+00  -1.9599951e-01   4.1654386e+00   2.1911008e+00  -4.8428154e+00  -1.6440342e+00   3.1024923e+00  -2.7248612e+00   1.8960988e+00  -3.9145279e+00  -5.0344277e+00  -3.1775804e+00  -4.3335285e+00  -6.3605643e-01  -2.0518866e+00   1.1447596e+00  -7.2728168e-02   3.1065745e+00   2.4020486e+00  -3.7297273e+00  -5.0054927e+00  -1.5460062e+00  -3.7941318e+00   1.5581575e+00  -5.9879661e-01   3.8530083e+00   2.5870454e+00  -2.1393500e+00  -4.8900075e+00   4.1058921e-01  -2.9206348e+00   1.8086459e+00  -1.6718874e+00   2.1398463e+00  -7.1137906e-01   2.9860639e+00   1.5122104e+00  -1.5851839e+00  -3.9118118e+00   1.4960472e+00  -1.3661564e+00   3.8730764e+00   9.6191358e-01   3.3344450e+00   1.9594867e+00   1.3802786e+00  -1.0841972e+00   3.0073948e+00  -1.9791639e-01   4.4453301e+00   2.0080366e+00   4.8124127e+00   2.7664308e+00   3.5270150e+00   1.9923231e+00   2.1055007e+00   1.1392138e+00  -3.8628488e+00  -3.9641583e+00   5.5075097e-01   3.9163685e+00   1.5589523e+00
  -2.0408331e+00  -2.3313104e+00  -2.4306558e+00  -5.9889294e+00   4.4123886e-01  -1.9127856e+00   2.2082447e+00   9.3746747e-01   2.3762654e+00   1.1199875e+00  -2.0770227e-01  -3.0012881e+00   2.5597953e+00  -2.8062450e-01   4.1084279e+00   1.9597484e+00  -4.8387200e+00  -1.3598274e+00   3.1986493e+00  -2.7073494e+00   1.9034971e+00  -3.8671538e+00  -5.1241070e+00  -3.0691577e+00  -4.2157088e+00  -4.8888613e-01  -1.8133413e+00   1.2246269e+00   1.3441624e-01   3.1012667e+00   2.4535812e+00  -3.7008635e+00  -5.0795814e+00  -1.5057377e+00  -3.7780417e+00   1.5301411e+00  -4.7764431e-01   3.7066473e+00   2.5110313e+00  -2.0881945e+00  -5.0766784e+00   4.3078603e-01  -2.9784366e+00   1.7902902e+00  -1.6996363e+00   2.0736102e+00  -7.5731503e-01   2.8631495e+00   1.3641981e+00  -1.5159291e+00  -4.0483667e+00   1.5742716e+00  -1.4155956e+00   3.8550094e+00   8.0906738e-01   3.2202445e+00   1.7106720e+00   1.4880985e+00  -1.0468250e+00   3.1779412e+00  -2.0222061e-01   4.5224136e+00   1.9110801e+00   4.8644336e+00   2.6238755e+00   3.5573677e+00   1.8663636e+00   2.1718987e+00   1.0932779e+00  -3.8634635e+00  -3.8084272e+00   7.5636877e-01   3.9119271e+00   1.6099597e+00
  -2.0086185e+00  -2.4780122e+00  -2.3962854e+00  -6.1630045e+00   4.5868010e-01  -1.7860296e+00   2.1323508e+00   9.6792159e-01   2.3627197e+00   1.0511837e+00  -1.1174836e-01  -3.0856916e+00   2.5849961e+00  -3.7081220e-01   4.0721382e+00   1.7336379e+00  -4.8299118e+00  -1.0800657e+00   3.2766126e+00  -2.7018214e+00   1.9124275e+00  -3.8178588e+00  -5.2051612e+00  -2.9514190e+00  -4.0904161e+00  -3.3839196e-01  -1.5812273e+00   1.3037983e+00   3.3020887e-01   3.0919164e+00   2.4936889e+00  -3.6802465e+00  -5.1504999e+00  -1.4622327e+00  -3.7570869e+00   1.5105087e+00  -3.5797539e-01   3.5680698e+00   2.4270417e+00  -2.0499622e+00  -5.2570130e+00   4.4421539e-01  -3.0338398e+00   1.7646279e+00  -1.7299939e+00   2.0137199e+00  -8.0111959e-01   2.7571501e+00   1.2219631e+00  -1.4610153e+00  -4.1840469e+00   1.6356938e+00  -1.4738392e+00   3.8408579e+00   6.5305195e-01   3.1319758e+00   1.4793247e+00   1.5865458e+00  -1.0173737e+00   3.3341163e+00  -2.1456417e-01   4.5957273e+00   1.8131120e+00   4.9223222e+00   2.4845907e+00   3.6039609e+00   1.7527465e+00   2.2560505e+00   1.0628860e+00  -3.8711702e+00  -3.6434072e+00   9.5153818e-01   3.8892506e+00   1.6685357e+00
  -1.9872162e+00  -2.6335268e+00  -2.3676829e+00  -6.3246925e+00   4.7843898e-01  -1.6663905e+00   2.0659344e+00   9.9864036e-01   2.3654783e+00   9.9045033e-01  -3.5695965e-02  -3.1733496e+00   2.6016336e+00  -4.6700436e-01   4.0581272e+00   1.5150256e+00  -4.8158800e+00  -8.1006843e-01   3.3360455e+00  -2.7086847e+00   1.9240043e+00  -3.7667248e+00  -5.2763850e+00  -2.8250816e+00  -3.9602053e+00  -1.8641506e-01  -1.3608012e+00   1.3821378e+00   5.0991136e-01   3.0811393e+00   2.5218160e+00  -3.6678984e+00  -5.2182905e+00  -1.4150331e+00  -3.7337754e+00   1.5019707e+00  -2.4375909e-01   3.4433744e+00   2.3366652e+00  -2.0244486e+00  -5.4299719e+00   4.5163590e-01  -3.0885646e+00   1.7335733e+00  -1.7649560e+00   1.9633647e+00  -8.4399801e-01   2.6727851e+00   1.0871167e+00  -1.4202361e+00  -4.3167608e+00   1.6798874e+00  -1.5429314e+00   3.8316252e+00   4.9492270e-01   3.0725770e+00   1.2676463e+00   1.6733724e+00  -9.9788022e-01   3.4720524e+00  -2.3645371e-01   4.6636164e+00   1.7157153e+00   4.9847744e+00   2.3499494e+00   3.6662064e+00   1.6528330e+00   2.3576558e+00   1.0483210e+00  -3.8859522e+00  -3.4713669e+00   1.1322303e+00   3.8510859e+00   1.7343390e+00
  -1.9764621e+00  -2.7948768e+00  -2.3443074e+00  -6.4717643e+00   5.0188362e-01  -1.5576068e+00   2.0127547e+00   1.0281461e+00   2.3857103e+00   9.3843930e-01   2.0045572e-02  -3.2644913e+00   2.6100223e+00  -5.6953461e-01   4.0662496e+00   1.3058350e+00  -4.7958667e+00  -5.5451740e-01   3.3773687e+00  -2.7276962e+00   1.9393456e+00  -3.7135536e+00  -5.3363249e+00  -2.6907999e+00  -3.8272130e+00  -3.4721977e-02  -1.1564595e+00   1.4594629e+00   6.6972881e-01   3.0714276e+00   2.5380008e+00  -3.6633141e+00  -5.2824037e+00  -1.3637345e+00  -3.7100422e+00   1.5064101e+00  -1.3845701e-01   3.3377049e+00   2.2417093e+00  -2.0109236e+00  -5.5940368e+00   4.5377546e-01  -3.1439154e+00   1.6987050e+00  -1.8060785e+00   1.9247412e+00  -8.8702161e-01   2.6132262e+00   9.6094327e-01  -1.3929355e+00  -4.4439180e+00   1.7065348e+00  -1.6244194e+00   3.8272808e+00   3.3575278e-01   3.0432601e+00   1.0770459e+00   1.7463004e+00  -9.8999066e-01   3.5880108e+00  -2.6918102e-01   4.7238915e+00   1.6203770e+00   5.0496400e+00   2.2211161e+00   3.7424305e+00   1.5673859e+00   2.4755743e+00   1.0492981e+00  -3.9071939e+00  -3.2943721e+00   1.2951060e+00   3.8007033e+00   1.8067880e+00
  -1.9757010e+00  -2.9585036e+00  -2.3252953e+00  -6.6015927e+00   5.3001111e-01  -1.4625494e+00   1.9754362e+00   1.0550994e+00   2.4235548e+00   8.9560341e-01   5.5577631e-02  -3.3586918e+00   2.6101631e+00  -6.7852528e-01   4.0946888e+00   1.1076628e+00  -4.7688566e+00  -3.1730664e-01   3.4015845e+00  -2.7579247e+00   1.9593860e+00  -3.6578590e+00  -5.3832751e+00  -2.5491720e+00  -3.6930624e+00   1.1501377e-01  -9.7160364e-01   1.5354615e+00   8.0687725e-01   3.0648822e+00   2.5427388e+00  -3.6654373e+00  -5.3416344e+00  -1.3080114e+00  -3.6871313e+00   1.5247334e+00  -4.4961099e-02   3.2548097e+00   2.1440240e+00  -2.0081636e+00  -5.7471548e+00   4.5129144e-01  -3.2006475e+00   1.6611997e+00  -1.8543742e+00   1.8989445e+00  -9.3109108e-01   2.5798992e+00   8.4432041e-01  -1.3780056e+00  -4.5624620e+00   1.7154501e+00  -1.7191830e+00   3.8268002e+00   1.7667102e-01   3.0434183e+00   9.0815985e-01   1.8031554e+00  -9.9480576e-01   3.6785878e+00  -3.1366865e-01   4.7739824e+00   1.5285113e+00   5.1140713e+00   2.0991019e+00   3.8299714e+00   1.4966213e+00   2.6078533e+00   1.0650144e+00  -3.9336573e+00  -3.1142238e+00   1.4375833e+00   3.7415513e+00   1.8850642e+00
  -1.9837737e+00  -3.1203301e+00  -2.3094866e+00  -6.7111869e+00   5.6337454e-01  -1.3831480e+00   1.9552699e+00   1.0782485e+00   2.4780116e+00   8.6214026e-01   7.1523396e-02  -3.4547954e+00   2.6017856e+00  -7.9378555e-01   4.1400933e+00   9.2179700e-01  -4.7335859e+00  -1.0144225e-01   3.4100666e+00  -2.7977472e+00   1.9846902e+00  -3.5988727e+00  -5.4152985e+00  -2.4007559e+00  -3.5588098e+00   2.6121714e-01  -8.0856589e-01   1.6096155e+00   9.1959163e-01   3.0629697e+00   2.5368166e+00  -3.6726580e+00  -5.3941174e+00  -1.2476413e+00  -3.6655259e+00   1.5567827e+00   3.4434764e-02   3.1966967e+00   2.0453212e+00  -2.0145083e+00  -5.8867250e+00   4.4474157e-01  -3.2588666e+00   1.6218018e+00  -1.9102327e+00   1.8859325e+00  -9.7690490e-01   2.5724001e+00   7.3766204e-01  -1.3738976e+00  -4.6689425e+00   1.7066142e+00  -1.8272921e+00   3.8282752e+00   1.8900839e-02   3.0706506e+00   7.6090666e-01   1.8420017e+00  -1.0127515e+00   3.7409110e+00  -3.7032828e-01   4.8111243e+00   1.4414805e+00   5.1747169e+00   1.9848156e+00   3.9253368e+00   1.4402802e+00   2.7517943e+00   1.0942173e+00  -3.9634957e+00  -2.9324234e+00   1.5578558e+00   3.6769075e+00   1.9681222e+00
  -1.9990343e+00  -3.2758614e+00  -2.2954651e+00  -6.7972788e+00   6.0203926e-01  -1.3203699e+00   1.9521048e+00   1.0963770e+00   2.5469089e+00   8.3794568e-01   6.9027048e-02  -3.5508875e+00   2.5844215e+00  -9.1472174e-01   4.1978122e+00   7.4924289e-01  -4.6885766e+00   9.0999943e-02   3.4043365e+00  -2.8448829e+00   2.0152877e+00  -3.5355758e+00  -5.4302825e+00  -2.2461003e+00  -3.4249405e+00   4.0240525e-01  -6.6860129e-01   1.6811384e+00   1.0070730e+00   3.0663272e+00   2.5211292e+00  -3.6828388e+00  -5.4373812e+00  -1.1825263e+00  -3.6449360e+00   1.6013175e+00   9.8030907e-02   3.1634127e+00   1.9470070e+00  -2.0279340e+00  -6.0096377e+00   4.3456994e-01  -3.3179723e+00   1.5808324e+00  -1.9733738e+00   1.8845676e+00  -1.0249347e+00   2.5885321e+00   6.4088927e-01  -1.3786489e+00  -4.7596287e+00   1.6802190e+00  -1.9479084e+00   3.8290864e+00  -1.3620426e-01   3.1209002e+00   6.3456832e-01   1.8612740e+00  -1.0434876e+00   3.7728117e+00  -4.3894558e-01   4.8325601e+00   1.3606076e+00   5.2279478e+00   1.8791016e+00   4.0244118e+00   1.3977135e+00   2.9040633e+00   1.1352851e+00  -3.9943036e+00  -2.7501692e+00   1.6548632e+00   3.6095525e+00   2.0547067e+00
  -2.0193946e+00  -3.4203238e+00  -2.2816095e+00  -6.8564541e+00   6.4557195e-01  -1.2742576e+00   1.9643401e+00   1.1082547e+00   2.6269556e+00   8.2258243e-01   4.9739906e-02  -3.6443245e+00   2.5575061e+00  -1.0402703e+00   4.2622135e+00   5.9074957e-01  -4.6321947e+00   2.5885696e-01   3.3858421e+00  -2.8964684e+00   2.0505496e+00  -3.4667499e+00  -5.4260251e+00  -2.0857865e+00  -3.2914164e+00   5.3717131e-01  -5.5194651e-01   1.7489319e+00   1.0693815e+00   3.0746291e+00   2.4964989e+00  -3.6933710e+00  -5.4684603e+00  -1.1127088e+00  -3.6243450e+00   1.6560673e+00   1.4468700e-01   3.1529668e+00   1.8500381e+00  -2.0461347e+00  -6.1123688e+00   4.2110950e-01  -3.3766520e+00   1.5382367e+00  -2.0428397e+00   1.8927331e+00  -1.0754102e+00   2.6244634e+00   5.5342943e-01  -1.3899269e+00  -4.8306572e+00   1.6367181e+00  -2.0792400e+00   3.8261326e+00  -2.8713601e-01   3.1887010e+00   5.2789027e-01   1.8598978e+00  -1.0858634e+00   3.7729733e+00  -5.1860362e-01   4.8357575e+00   1.2871768e+00   5.2701018e+00   1.7827609e+00   4.1227053e+00   1.3679700e+00   3.0608318e+00   1.1863163e+00  -4.0232069e+00  -2.5683870e+00   1.7282157e+00   3.5414951e+00   2.1433812e+00
  -2.0423950e+00  -3.5488378e+00  -2.2661539e+00  -6.8853291e+00   6.9306369e-01  -1.2440201e+00   1.9890211e+00   1.1125985e+00   2.7138795e+00   8.1527253e-01   1.5795305e-02  -3.7318219e+00   2.5204986e+00  -1.1688620e+00   4.3270699e+00   4.4683679e-01  -4.5627369e+00   4.0180476e-01   3.3557583e+00  -2.9491652e+00   2.0891226e+00  -3.3910507e+00  -5.4003576e+00  -1.9204767e+00  -3.1577734e+00   6.6416253e-01  -4.5794044e-01   1.8115693e+00   1.1072863e+00   3.0865294e+00   2.4635087e+00  -3.7012581e+00  -5.4840602e+00  -1.0383829e+00  -3.6021167e+00   1.7178545e+00   1.7376121e-01   3.1614047e+00   1.7548174e+00  -2.0666098e+00  -6.1911262e+00   4.0460165e-01  -3.4329304e+00   1.4936656e+00  -2.1170296e+00   1.9075184e+00  -1.1283164e+00   2.6749946e+00   4.7424539e-01  -1.4050888e+00  -4.8782104e+00   1.5768822e+00  -2.2185592e+00   3.8160964e+00  -4.3222253e-01   3.2675141e+00   4.3919333e-01   1.8373930e+00  -1.1379272e+00   3.7410394e+00  -6.0765277e-01   4.8186198e+00   1.2224183e+00   5.2977358e+00   1.6965552e+00   4.2156154e+00   1.3498841e+00   3.2179505e+00   1.2452247e+00  -4.0469879e+00  -2.3877908e+00   1.7780832e+00   3.4737736e+00   2.2325724e+00
  -2.0652967e+00  -3.6566184e+00  -2.2472561e+00  -6.8807588e+00   7.4318493e-01  -1.2281712e+00   2.0220298e+00   1.1080498e+00   2.8026456e+00   8.1491447e-01  -3.0231104e-02  -3.8095947e+00   2.4730133e+00  -1.2984232e+00   4.3859758e+00   3.1781758e-01  -4.4785400e+00   5.2023626e-01   3.3148283e+00  -2.9993015e+00   2.1289336e+00  -3.3071004e+00  -5.3512889e+00  -1.7509682e+00  -3.0232614e+00   7.8205616e-01  -3.8519674e-01   1.8673062e+00   1.1220814e+00   3.0996846e+00   2.4223661e+00  -3.7032290e+00  -5.4807606e+00  -9.5989858e-01  -3.5761550e+00   1.7827778e+00   1.8502987e-01   3.1830320e+00   1.6611368e+00  -2.0867477e+00  -6.2420440e+00   3.8522960e-01  -3.4842740e+00   1.4465858e+00  -2.1937762e+00   1.9254563e+00  -1.1834038e+00   2.7339148e+00   4.0189231e-01  -1.4212566e+00  -4.8987098e+00   1.5018516e+00  -2.3622838e+00   3.7957281e+00  -5.6963848e-01   3.3501333e+00   3.6648716e-01   1.7939545e+00  -1.1969888e+00   3.6776833e+00  -7.0372986e-01   4.7796778e+00   1.1674808e+00   5.3078646e+00   1.6211960e+00   4.2987108e+00   1.3421594e+00   3.3711461e+00   1.3098358e+00  -4.0622416e+00  -2.2089701e+00   1.8050553e+00   3.4063467e+00   2.3206269e+00
  -2.0851901e+00  -3.7391915e+00  -2.2230673e+00  -6.8400614e+00   7.9426919e-01  -1.2247062e+00   2.0583594e+00   1.0931704e+00   2.8877382e+00   8.2012544e-01  -8.5375805e-02  -3.8735430e+00   2.4149468e+00  -1.4264159e+00   4.4327753e+00   2.0381663e-01  -4.3781078e+00   6.1510370e-01   3.2632534e+00  -3.0430338e+00   2.1672656e+00  -3.2135913e+00  -5.2771661e+00  -1.5782460e+00  -2.8870161e+00   8.8953845e-01  -3.3181341e-01   1.9141219e+00   1.1153872e+00   3.1108582e+00   2.3728082e+00  -3.6958735e+00  -5.4552419e+00  -8.7775852e-01  -3.5441043e+00   1.8464454e+00   1.7859553e-01   3.2107685e+00   1.5681729e+00  -2.1039083e+00  -6.2614081e+00   3.6316274e-01  -3.5277417e+00   1.3964076e+00  -2.2704618e+00   1.9427988e+00  -1.2402108e+00   2.7944238e+00   3.3459924e-01  -1.4354067e+00  -4.8890159e+00   1.4131789e+00  -2.5061250e+00   3.7621348e+00  -6.9743683e-01   3.4291308e+00   3.0757902e-01   1.7305043e+00  -1.2597319e+00   3.5846343e+00  -8.0382712e-01   4.7182586e+00   1.1233929e+00   5.2981770e+00   1.5573215e+00   4.3679917e+00   1.3434431e+00   3.5162251e+00   1.3779825e+00  -4.0655515e+00  -2.0324926e+00   1.8099909e+00   3.3380806e+00   2.4058843e+00
  -2.0991134e+00  -3.7926127e+00  -2.1918075e+00  -6.7612466e+00   8.4441724e-01  -1.2312991e+00   2.0924473e+00   1.0664616e+00   2.9634882e+00   8.2930537e-01  -1.4635841e-01  -3.9194703e+00   2.3465918e+00  -1.5499147e+00   4.4619685e+00   1.0478290e-01  -4.2602419e+00   6.8773993e-01   3.2006417e+00  -3.0765256e+00   2.2009020e+00  -3.1093978e+00  -5.1768398e+00  -1.4035268e+00  -2.7482447e+00   9.8529162e-01  -2.9560111e-01   1.9497879e+00   1.0889514e+00   3.1160937e+00   2.3140569e+00  -3.6757955e+00  -5.4045181e+00  -7.9261008e-01  -3.5035765e+00   1.9042401e+00   1.5479478e-01   3.2366057e+00   1.4745310e+00  -2.1154980e+00  -6.2458991e+00   3.3860453e-01  -3.5601744e+00   1.3426173e+00  -2.3441653e+00   1.9558050e+00  -1.2980984e+00   2.8495856e+00   2.7036818e-01  -1.4444718e+00  -4.8466172e+00   1.3128548e+00  -2.6452856e+00   3.7130409e+00  -8.1360081e-01   3.4973088e+00   2.6017150e-01   1.6487098e+00  -1.3223686e+00   3.4646562e+00  -9.0440533e-01   4.6346036e+00   1.0910181e+00   5.2672067e+00   1.5054694e+00   4.4201284e+00   1.3523901e+00   3.6492816e+00   1.4475930e+00  -4.0536751e+00  -1.8590135e+00   1.7938674e+00   3.2668334e+00   2.4867580e+00
  -2.1041732e+00  -3.8136747e+00  -2.1518390e+00  -6.6432224e+00   8.9161536e-01  -1.2455075e+00   2.1185469e+00   1.0264025e+00   3.0244202e+00   8.4071692e-01  -2.0967058e-01  -3.9433198e+00   2.2687227e+00  -1.6657177e+00   4.4690623e+00   2.0499910e-02  -4.1241703e+00   7.3967775e-01   3.1260190e+00  -3.0961261e+00   2.2263267e+00  -2.9936824e+00  -5.0498104e+00  -1.2282897e+00  -2.6064058e+00   1.0679931e+00  -2.7430931e-01   1.9719629e+00   1.0444686e+00   3.1109514e+00   2.2448277e+00  -3.6397777e+00  -5.3261552e+00  -7.0523087e-01  -3.4523833e+00   1.9515978e+00   1.1411449e-01   3.2521343e+00   1.3783386e+00  -2.1190439e+00  -6.1928363e+00   3.1183859e-01  -3.5784090e+00   1.2849022e+00  -2.4118288e+00   1.9610216e+00  -1.3562918e+00   2.8927765e+00   2.0708653e-01  -1.4454532e+00  -4.7697969e+00   1.2033093e+00  -2.7747045e+00   3.6470084e+00  -9.1611377e-01   3.5481295e+00   2.2194382e-01   1.5509655e+00  -1.3808247e+00   3.3214764e+00  -1.0015432e+00   4.5299363e+00   1.0710083e+00   5.2144513e+00   1.4660454e+00   4.4526534e+00   1.3677139e+00   3.7668848e+00   1.5167701e+00  -4.0237270e+00  -1.6893759e+00   1.7576473e+00   3.1896262e+00   2.5618212e+00
  -2.0976650e+00  -3.8000855e+00  -2.1017403e+00  -6.4859593e+00   9.3385728e-01  -1.2649645e+00   2.1311043e+00   9.7151263e-01   3.0655916e+00   8.5257121e-01  -2.7168314e-01  -3.9414155e+00   2.1826446e+00  -1.7704817e+00   4.4508465e+00  -4.9407879e-02  -3.9696581e+00   7.7248259e-01   3.0378998e+00  -3.0985424e+00   2.2399605e+00  -2.8659918e+00  -4.8963530e+00  -1.0542860e+00  -2.4613669e+00   1.1363292e+00  -2.6583068e-01   1.9783073e+00   9.8343333e-01   3.0907839e+00   2.1633923e+00  -3.5849478e+00  -5.2184631e+00  -6.1651019e-01  -3.3887541e+00   1.9842803e+00   5.7128271e-02   3.2490971e+00   1.2773776e+00  -2.1122653e+00  -6.1004002e+00   2.8326448e-01  -3.5794985e+00   1.2232539e+00  -2.4704358e+00   1.9555331e+00  -1.4139268e+00   2.9181054e+00   1.4264377e-01  -1.4355397e+00  -4.6577656e+00   1.0873824e+00  -2.8893268e+00   3.5635937e+00  -1.0030421e+00   3.5760889e+00   1.9061573e-01   1.4403339e+00  -1.4309452e+00   3.1596692e+00  -1.0911142e+00   4.4064711e+00   1.0637614e+00   5.1404279e+00   1.4392953e+00   4.4640954e+00   1.3882244e+00   3.8662470e+00   1.5838545e+00  -3.9733445e+00  -1.5246920e+00   1.7021704e+00   3.1028831e+00   2.6298857e+00
  -2.0771854e+00  -3.7506037e+00  -2.0403757e+00  -6.2906034e+00   9.6926162e-01  -1.2875411e+00   2.1251185e+00   9.0043184e-01   3.0828983e+00   8.6311349e-01  -3.2876780e-01  -3.9106858e+00   2.0902001e+00  -1.8608725e+00   4.4055750e+00  -1.0546735e-01  -3.7970899e+00   7.8761539e-01   2.9344117e+00  -3.0809911e+00   2.2384150e+00  -2.7263329e+00  -4.7175949e+00  -8.8352445e-01  -2.3135198e+00   1.1890263e+00  -2.6836493e-01   1.9666109e+00   9.0704224e-01   3.0510347e+00   2.0676939e+00  -3.5089372e+00  -5.0806358e+00  -5.2742782e-01  -3.3115187e+00   1.9986225e+00  -1.5541578e-02   3.2199337e+00   1.1692462e+00  -2.0931461e+00  -5.9678162e+00   2.5341866e-01  -3.5609229e+00   1.1580402e+00  -2.5171812e+00   1.9371622e+00  -1.4700940e+00   2.9207637e+00   7.5048184e-02  -1.4122277e+00  -4.5107482e+00   9.6826288e-01  -2.9843800e+00   3.4634306e+00  -1.0726242e+00   3.5770127e+00   1.6399333e-01   1.3204481e+00  -1.4687045e+00   2.9844949e+00  -1.1689778e+00   4.2673533e+00   1.0693918e+00   5.0466606e+00   1.4252858e+00   4.4540474e+00   1.4128537e+00   3.9453466e+00   1.6474723e+00  -3.9008272e+00  -1.3663898e+00   1.6280903e+00   3.0027210e+00   2.6900711e+00
  -2.0407356e+00  -3.6651193e+00  -1.9669610e+00  -6.0595220e+00   9.9617563e-01  -1.3114676e+00   2.0964538e+00   8.1201325e-01   3.0733219e+00   8.7069963e-01  -3.7743272e-01  -3.8488635e+00   1.9937309e+00  -1.9337240e+00   4.3330394e+00  -1.4834894e-01  -3.6075143e+00   7.8633509e-01   2.8134629e+00  -3.0413240e+00   2.2187380e+00  -2.5752214e+00  -4.5155448e+00  -7.1823157e-01  -2.1638430e+00   1.2248982e+00  -2.8052856e-01   1.9349254e+00   8.1615053e-01   2.9875366e+00   1.9555041e+00  -3.4100236e+00  -4.9128441e+00  -4.3903102e-01  -3.2202398e+00   1.9917395e+00  -1.0322966e-01   3.1582667e+00   1.0515341e+00  -2.0600084e+00  -5.7954911e+00   2.2297560e-01  -3.5207745e+00   1.0900369e+00  -2.5496248e+00   1.9046069e+00  -1.5238787e+00   2.8972923e+00   2.5354426e-03  -1.3734390e+00  -4.3300217e+00   8.4939311e-01  -3.0556382e+00   3.3482295e+00  -1.1233619e+00   3.5482532e+00   1.3999854e-01   1.1953772e+00  -1.4904120e+00   2.8017000e+00  -1.2311761e+00   4.1165406e+00   1.0877111e+00   4.9356018e+00   1.4238898e+00   4.4231650e+00   1.4406678e+00   4.0030090e+00   1.7065615e+00  -3.8052386e+00  -1.2162203e+00   1.5358535e+00   2.8852621e+00   2.7418507e+00
  -1.9868141e+00  -3.5446761e+00  -1.8811181e+00  -5.7962733e+00   1.0132596e+00  -1.3354040e+00   2.0420889e+00   7.0542665e-01   3.0351018e+00   8.7385662e-01  -4.1446333e-01  -3.7546435e+00   1.8959950e+00  -1.9861897e+00   4.2345356e+00  -1.7885499e-01  -3.4026475e+00   7.6965053e-01   2.6729416e+00  -2.9781199e+00   2.1786296e+00  -2.4136992e+00  -4.2930613e+00  -5.6078367e-01  -2.0139006e+00   1.2429079e+00  -3.0140225e-01   1.8816952e+00   7.1129008e-01   2.8967900e+00   1.8246116e+00  -3.2872468e+00  -4.7162629e+00  -3.5241060e-01  -3.1152821e+00   1.9616793e+00  -2.0520238e-01   3.0593051e+00   9.2200585e-01  -2.0115886e+00  -5.5850826e+00   1.9272824e-01  -3.4579032e+00   1.0204148e+00  -2.5658176e+00   1.8575046e+00  -1.5743915e+00   2.8457455e+00  -7.6336193e-02  -1.3176249e+00  -4.1179014e+00   7.3434575e-01  -3.0996528e+00   3.2206954e+00  -1.1541030e+00   3.4887795e+00   1.1668582e-01   1.0694599e+00  -1.4928997e+00   2.6172885e+00  -1.2741235e+00   3.9586243e+00   1.1182271e+00   4.8104910e+00   1.4347851e+00   4.3730897e+00   1.4708688e+00   4.0389342e+00   1.7603774e+00  -3.6864625e+00  -1.0762203e+00   1.4257252e+00   2.7469482e+00   2.7850739e+00
  -1.9144909e+00  -3.3914294e+00  -1.7829182e+00  -5.5055063e+00   1.0195476e+00  -1.3584547e+00   1.9602844e+00   5.8026080e-01   2.9678204e+00   8.7132614e-01  -4.3706293e-01  -3.6277897e+00   1.8000479e+00  -2.0158851e+00   4.1127288e+00  -1.9790561e-01  -3.1848318e+00   7.3832219e-01   2.5109298e+00  -2.8907387e+00   2.1166101e+00  -2.2433178e+00  -4.0537651e+00  -4.1361601e-01  -1.8657780e+00   1.2422402e+00  -3.3051391e-01   1.8058770e+00   5.9274321e-01   2.7762053e+00   1.6730311e+00  -3.1404912e+00  -4.4930408e+00  -2.6867611e-01  -2.9978135e+00   1.9075157e+00  -3.2060404e-01   2.9201338e+00   7.7877264e-01  -1.9471095e+00  -5.3394988e+00   1.6354959e-01  -3.3720128e+00   9.5068597e-01  -2.5643918e+00   1.7964225e+00  -1.6207910e+00   2.7657430e+00  -1.6260762e-01  -1.2438552e+00  -3.8776734e+00   6.2667887e-01  -3.1139409e+00   3.0843680e+00  -1.1641161e+00   3.3991580e+00   9.2249440e-02   9.4711684e-01  -1.4736826e+00   2.4372752e+00  -1.2947798e+00   3.7986043e+00   1.1601571e+00   4.6751640e+00   1.4574609e+00   4.3063166e+00   1.5027866e+00   4.0536702e+00   1.8084788e+00  -3.5452125e+00  -9.4863052e-01   1.2978635e+00   2.5848281e+00   2.8199556e+00
  -1.8234653e+00  -3.2085482e+00  -1.6729094e+00  -5.1927847e+00   1.0144813e+00  -1.3801353e+00   1.8506655e+00   4.3661772e-01   2.8723937e+00   8.6208652e-01  -4.4298280e-01  -3.4691867e+00   1.7090934e+00  -2.0210101e+00   3.9714285e+00  -2.0652343e-01  -2.9569525e+00   6.9291173e-01   2.3259183e+00  -2.7793369e+00   2.0321265e+00  -2.0660881e+00  -3.8018975e+00  -2.7911461e-01  -1.7219605e+00   1.2223805e+00  -3.6776269e-01   1.7070409e+00   4.6066724e-01   2.6242901e+00   1.4992114e+00  -2.9705261e+00  -4.2462119e+00  -1.8893052e-01  -2.8697390e+00   1.8293766e+00  -4.4838394e-01   2.7398730e+00   6.2044345e-01  -1.8663458e+00  -5.0628270e+00   1.3634025e-01  -3.2637023e+00   8.8260983e-01  -2.5446133e+00   1.7227784e+00  -1.6622955e+00   2.6584197e+00  -2.5686325e-01  -1.1518828e+00  -3.6134853e+00   5.2977966e-01  -3.0971073e+00   2.9434009e+00  -1.1531497e+00   3.2814301e+00   6.5025202e-02   8.3264982e-01  -1.4310855e+00   2.2674313e+00  -1.2908019e+00   3.6416348e+00   1.2124538e+00   4.5338240e+00   1.4912325e+00   4.2259999e+00   1.5358620e+00   4.0485373e+00   1.8506938e+00  -3.3829951e+00  -8.3577467e-01   1.1524285e+00   2.3968030e+00   2.8470362e+00
  -1.7140986e+00  -3.0000628e+00  -1.5521227e+00  -4.8643676e+00   9.9791970e-01  -1.4002939e+00   1.7142153e+00   2.7519192e-01   2.7509765e+00   8.4535553e-01  -4.3063269e-01  -3.2808310e+00   1.6263142e+00  -2.0004467e+00   3.8153008e+00  -2.0581744e-01  -2.7223183e+00   6.3387205e-01   2.1170062e+00  -2.6448465e+00   1.9255899e+00  -1.8843996e+00  -3.5421358e+00  -1.5949617e-01  -1.5851627e+00   1.1831929e+00  -4.1329358e-01   1.5854479e+00   3.1525268e-01   2.4407753e+00   1.3022345e+00  -2.7790013e+00  -3.9795600e+00  -1.1424277e-01  -2.7335762e+00   1.7284112e+00  -5.8721433e-01   2.5197033e+00   4.4624796e-01  -1.7696754e+00  -4.7601930e+00   1.1196806e-01  -3.1344496e+00   8.1807282e-01  -2.5063957e+00   1.6387016e+00  -1.6981921e+00   2.5262765e+00  -3.5920057e-01  -1.0421780e+00  -3.3301951e+00   4.4670846e-01  -3.0489098e+00   2.8022946e+00  -1.1214734e+00   3.1389026e+00   3.3490557e-02   7.3004010e-01  -1.3643285e+00   2.1130370e+00  -1.2606634e+00   3.4927513e+00   1.2738407e+00   4.3907918e+00   1.5352599e+00   4.1357287e+00   1.5696231e+00   4.0255059e+00   1.8870686e+00  -3.2020260e+00  -7.3990987e-01   9.8972025e-01   2.1818079e+00   2.8671125e+00
  -1.5874204e+00  -2.7706758e+00  -1.4220537e+00  -4.5269307e+00   9.7012540e-01  -1.4190051e+00   1.5531866e+00   9.7323022e-02   2.6067866e+00   8.2057711e-01  -3.9916293e-01  -3.0657610e+00   1.5546951e+00  -1.9538290e+00   3.6495334e+00  -1.9696800e-01  -2.4845165e+00   5.6166586e-01   1.8840734e+00  -2.4889201e+00   1.7983428e+00  -1.7009132e+00  -3.2793783e+00  -5.6685962e-02  -1.4581272e+00   1.1249925e+00  -4.6733836e-01   1.4420975e+00   1.5690120e-01   2.2266713e+00   1.0819856e+00  -2.5683965e+00  -3.6974415e+00  -4.5618214e-02  -2.5922817e+00   1.6067006e+00  -7.3541418e-01   2.2627598e+00   2.5612076e-01  -1.6581058e+00  -4.4375581e+00   9.1207705e-02  -2.9865428e+00   7.5894966e-01  -2.4502787e+00   1.5468489e+00  -1.7278406e+00   2.3729545e+00  -4.6922556e-01  -9.1593019e-01  -3.0331911e+00   3.8005503e-01  -2.9702510e+00   2.6656018e+00  -1.0699026e+00   2.9758705e+00  -3.7347449e-03   6.4275929e-01  -1.2735697e+00   1.9786540e+00  -1.2037415e+00   3.3565994e+00   1.3428490e+00   4.2502523e+00   1.5885695e+00   4.0392772e+00   1.6036550e+00   3.9870335e+00   1.9178053e+00  -3.0051130e+00  -6.6305927e-01   8.1033024e-01   1.9399281e+00   2.8811441e+00
  -1.4451039e+00  -2.5255449e+00  -1.2846194e+00  -4.1872747e+00   9.3173122e-01  -1.4364467e+00   1.3709441e+00  -9.4983349e-02   2.4438691e+00   7.8739440e-01  -3.4850860e-01  -2.8279350e+00   1.4968478e+00  -1.8815836e+00   3.4794852e+00  -1.8121601e-01  -2.2472465e+00   4.7690009e-01   1.6279122e+00  -2.3138435e+00   1.6525623e+00  -1.5184352e+00  -3.0185121e+00   2.7799060e-02  -1.3434074e+00   1.0486025e+00  -5.3004063e-01   1.2787423e+00  -1.3598213e-02   1.9842540e+00   8.3928275e-01  -2.3419235e+00  -3.4045837e+00   1.6033640e-02  -2.4490481e+00   1.4671227e+00  -8.9088905e-01   1.9739091e+00   5.0744762e-02  -1.5332730e+00  -4.1014636e+00   7.4687710e-02  -2.8229638e+00   7.0696163e-01  -2.3773764e+00   1.4501931e+00  -1.7506803e+00   2.2029497e+00  -5.8607531e-01  -7.7501441e-01  -2.7281898e+00   3.3181667e-01  -2.8631146e+00   2.5376353e+00  -9.9980277e-01   2.7972965e+00  -4.7885189e-02   5.7360339e-01  -1.1599030e+00   1.8679292e+00  -1.1203641e+00   3.2371838e+00   1.4178544e+00   4.1160118e+00   1.6500732e+00   3.9403510e+00   1.6375663e+00   3.9358832e+00   1.9431903e+00  -2.7955049e+00  -6.0684229e-01   6.1529064e-01   1.6724362e+00   2.8901445e+00
  -1.2894084e+00  -2.2700529e+00  -1.1420876e+00  -3.8520178e+00   8.8369137e-01  -1.4527789e+00   1.1717488e+00  -2.9907102e-01   2.2668169e+00   7.4561494e-01  -2.7939410e-01  -2.5720555e+00   1.4548476e+00  -1.7849380e+00   3.3103455e+00  -1.5985507e-01  -2.0141489e+00   3.8045948e-01   1.3503101e+00  -2.1224257e+00   1.4911109e+00  -1.3397794e+00  -2.7641813e+00   9.2951651e-02  -1.2431559e+00   9.5539367e-01  -6.0128397e-01   1.0978678e+00  -1.9491357e-01   1.7169864e+00   5.7595688e-01  -2.1033885e+00  -3.1058666e+00   6.9932874e-02  -2.3070847e+00   1.3131805e+00  -1.0511015e+00   1.6594294e+00  -1.6844863e-01  -1.3974044e+00  -3.7587411e+00   6.2849338e-02  -2.6472332e+00   6.6354185e-01  -2.2893040e+00   1.3518004e+00  -1.7662408e+00   2.0212968e+00  -7.0846719e-01  -6.2192363e-01  -2.4210202e+00   3.0330663e-01  -2.7304451e+00   2.4221905e+00  -9.1307492e-01   2.6084714e+00  -1.0004157e-01   5.2455991e-01  -1.0253107e+00   1.7834399e+00  -1.0118184e+00   3.1376494e+00   1.4971067e+00   3.9912861e+00   1.7185820e+00   3.8423508e+00   1.6709517e+00   3.8749235e+00   1.9635208e+00  -2.5767228e+00  -5.7231647e-01   4.0620809e-01   1.3817583e+00   2.8950635e+00
  -1.1230902e+00  -2.0095791e+00  -9.9698439e-01  -3.5273022e+00   8.2722149e-01  -1.4680349e+00   9.6050427e-01  -5.1168790e-01   2.0804728e+00   6.9517515e-01  -1.9329372e-01  -2.3033602e+00   1.4300938e+00  -1.6658985e+00   3.1468204e+00  -1.3422647e-01  -1.7886354e+00   2.7362523e-01   1.0540770e+00  -1.9178683e+00   1.3173466e+00  -1.1676284e+00  -2.5205690e+00   1.3835446e-01  -1.1589341e+00   8.4729508e-01  -6.8054077e-01   9.0263615e-01  -3.8505139e-01   1.4293734e+00   2.9487333e-01  -1.8570203e+00  -2.8061020e+00   1.1546371e-01  -2.1694049e+00   1.1488053e+00  -1.2130780e+00   1.3266199e+00  -3.9932003e-01  -1.2532441e+00  -3.4162032e+00   5.5921882e-02  -2.4632310e+00   6.2972078e-01  -2.1880884e+00   1.2546127e+00  -1.7741596e+00   1.8332409e+00  -8.3476904e-01  -4.5966926e-01  -2.1174085e+00   2.9509745e-01  -2.5759870e+00   2.3223038e+00  -8.1212231e-01   2.4146803e+00  -1.6111746e-01   4.9671802e-01  -8.7257686e-01   1.7265897e+00  -8.8031712e-01   3.0601090e+00   1.5787513e+00   3.8785217e+00   1.7928138e+00   3.7481611e+00   1.7033544e+00   3.8069289e+00   1.9790335e+00  -2.3523814e+00  -5.5984488e-01   1.8536601e-01   1.0713718e+00   2.8966737e+00
  -9.4928352e-01  -1.7492854e+00  -8.5198084e-01  -3.2185244e+00   7.6373037e-01  -1.4820371e+00   7.4247905e-01  -7.2907678e-01   1.8896325e+00   6.3610813e-01  -9.2352307e-02  -2.0273830e+00   1.4231990e+00  -1.5271952e+00   2.9928701e+00  -1.0571519e-01  -1.5737340e+00   1.5816351e-01   7.4301323e-01  -1.7036249e+00   1.1349156e+00  -1.0043979e+00  -2.2912056e+00   1.6423103e-01  -1.0915586e+00   7.2677674e-01  -7.6675740e-01   6.9679543e-01  -5.8129159e-01   1.1267673e+00  -1.0553601e-04  -1.6072752e+00  -2.5098226e+00   1.5220651e-01  -2.0386278e+00   9.7814914e-01  -1.3734561e+00   9.8336824e-01  -6.3909856e-01  -1.1039440e+00  -3.0803334e+00   5.3914511e-02  -2.2750005e+00   6.0603913e-01  -2.0760662e+00   1.1612526e+00  -1.7742013e+00   1.6439221e+00  -9.6308759e-01  -2.9165450e-01  -1.8227653e+00   3.0700132e-01  -2.4040944e+00   2.2400656e+00  -6.9979755e-01   2.2208951e+00  -2.3183850e-01   4.9022421e-01  -7.0516357e-01   1.6975574e+00  -7.2892604e-01   3.0055283e+00   1.6608431e+00   3.7792700e+00   1.8713956e+00   3.6599804e+00   1.7342327e+00   3.7343977e+00   1.9898444e+00  -2.1260106e+00  -5.6899992e-01  -4.4217742e-02   7.4564751e-01   2.8954719e+00
  -7.7135940e-01  -1.4939258e+00  -7.0976944e-01  -2.9301104e+00   6.9474868e-01  -1.4943426e+00   5.2302568e-01  -9.4709797e-01   1.6987713e+00   5.6852190e-01   2.0729109e-02  -1.7497082e+00   1.4339166e+00  -1.3721967e+00   2.8515037e+00  -7.5743631e-02  -1.3719532e+00   3.6374613e-02   4.2182116e-01  -1.4832556e+00   9.4754009e-01  -8.5211761e-01  -2.0788171e+00   1.7146526e-01  -1.0409975e+00   5.9679906e-01  -8.5828610e-01   4.8455672e-01  -7.8018208e-01   8.1512992e-01  -3.0421944e-01  -1.3586292e+00  -2.2210915e+00   1.7996554e-01  -1.9168157e+00   8.0537514e-01  -1.5285713e+00   6.3770632e-01  -8.8448794e-01  -9.5292373e-01  -2.7569954e+00   5.6623861e-02  -2.0865507e+00   5.9249423e-01  -1.9557806e+00   1.0738564e+00  -1.7662813e+00   1.4580906e+00  -1.0913655e+00  -1.2152667e-01  -1.5419921e+00   3.3808617e-01  -2.2195219e+00   2.1764892e+00  -5.7933040e-01   2.0315116e+00  -3.1271370e-01   5.0428836e-01  -5.2705754e-01   1.6953031e+00  -5.6145252e-01   2.9736665e+00   1.7413556e+00   3.6941076e+00   1.9528599e+00   3.5791989e+00   1.7629328e+00   3.6593931e+00   1.9959028e+00  -1.9008910e+00  -5.9851165e-01  -2.7878447e-01   4.0964489e-01   2.8916016e+00
  -5.9277037e-01  -1.2476910e+00  -5.7293514e-01  -2.6653419e+00   6.2185594e-01  -1.5042220e+00   3.0730911e-01  -1.1613765e+00   1.5118091e+00   4.9259003e-01   1.4283367e-01  -1.4757256e+00   1.4611107e+00  -1.2047968e+00   2.7246449e+00  -4.5759235e-02  -1.1851767e+00  -8.8905130e-02   9.5959868e-02  -1.2602838e+00   7.5882097e-01  -7.1233193e-01  -1.8852170e+00   1.6158607e-01  -1.0063205e+00   4.6073064e-01  -9.5286993e-01   2.7044424e-01  -9.7759799e-01   5.0076708e-01  -6.1196307e-01  -1.1153741e+00  -1.9433454e+00   1.9878837e-01  -1.8053517e+00   6.3445946e-01  -1.6745769e+00   2.9738327e-01  -1.1317950e+00  -8.0371050e-01  -2.4511836e+00   6.3654151e-02  -1.9016682e+00   5.8852216e-01  -1.8298744e+00   9.9395057e-01  -1.7504839e+00   1.2798652e+00  -1.2174824e+00   4.6983208e-02  -1.2793119e+00   3.8672420e-01  -2.0272143e+00   2.1314477e+00  -4.5423702e-01   1.8501422e+00  -4.0399865e-01   5.3723713e-01  -3.4259600e-01   1.7176291e+00  -3.8230193e-01   2.9630830e+00   1.8181895e+00   3.6226122e+00   2.0356407e+00   3.5063300e+00   1.7886726e+00   3.5834219e+00   1.9969663e+00  -1.6799114e+00  -6.4626602e-01  -5.1388780e-01   6.8880047e-02   2.8848099e+00
  -4.1689172e-01  -1.0140915e+00  -4.4383159e-01  -2.4262454e+00   5.4661140e-01  -1.5106687e+00   1.0006211e-01  -1.3674640e+00   1.3319298e+00   4.0855930e-01   2.7058539e-01  -1.2104094e+00   1.5027709e+00  -1.0292746e+00   2.6130630e+00  -1.7214439e-02  -1.0145885e+00  -2.1435085e-01  -2.2854796e-01  -1.0380646e+00   5.7207021e-01  -5.8602765e-01  -1.7112507e+00   1.3671872e-01  -9.8570808e-01   3.2223675e-01  -1.0476824e+00   5.9124925e-02  -1.1688630e+00   1.9004795e-01  -9.1728821e-01  -8.8142457e-01  -1.6792749e+00   2.0897600e-01  -1.7048614e+00   4.6901259e-01  -1.8075875e+00  -3.0520222e-02  -1.3770699e+00  -6.5976920e-01  -2.1668245e+00   7.4446299e-02  -1.7237479e+00   5.9301517e-01  -1.7009868e+00   9.2237160e-01  -1.7270736e+00   1.1125490e+00  -1.3393498e+00   2.1022687e-01  -1.0381340e+00   4.5066962e-01  -1.8320984e+00   2.1036752e+00  -3.2821253e-01   1.6794723e+00  -5.0565317e-01   5.8661196e-01  -1.5628031e-01   1.7612928e+00  -1.9630614e-01   2.9711967e+00   1.8891873e+00   3.5633877e+00   2.1180712e+00   3.4409944e+00   1.8105412e+00   3.5073567e+00   1.9925984e+00  -1.4654545e+00  -7.0935312e-01  -7.4450531e-01  -2.7092233e-01   2.8744396e+00
  -2.4686959e-01  -7.9588261e-01  -3.2447055e-01  -2.2135489e+00   4.7049025e-01  -1.5124352e+00  -9.4622165e-02  -1.5610044e+00   1.1614594e+00   3.1677136e-01   4.0051076e-01  -9.5813003e-01   1.5560728e+00  -8.5013619e-01   2.5163767e+00   8.4619226e-03  -8.6063650e-01  -3.3624419e-01  -5.4534819e-01  -8.1966832e-01   3.9017961e-01  -4.7359290e-01  -1.5567913e+00   9.9504978e-02  -9.7651693e-01   1.8514428e-01  -1.1394172e+00  -1.4477435e-01  -1.3489248e+00  -1.1087504e-01  -1.2138426e+00  -6.6015222e-01  -1.4307528e+00   2.1108052e-01  -1.6151873e+00   3.1213019e-01  -1.9238355e+00  -3.3991375e-01  -1.6162539e+00  -5.2433279e-01  -1.9066470e+00   8.8312477e-02  -1.5556506e+00   6.0437104e-01  -1.5716535e+00   8.5923311e-01  -1.6964936e+00   9.5850489e-01  -1.4549966e+00   3.6480031e-01  -8.2095888e-01   5.2715859e-01  -1.6388900e+00   2.0908284e+00  -2.0501020e-01   1.5211803e+00  -6.1729696e-01   6.4930520e-01   2.7412303e-02   1.8221648e+00  -8.5333882e-03   2.9943991e+00   1.9521576e+00   3.5141344e+00   2.1983879e+00   3.3819559e+00   1.8275132e+00   3.4314051e+00   1.9821901e+00  -1.2593207e+00  -7.8416183e-01  -9.6520450e-01  -6.0407760e-01   2.8594589e+00
  -8.5487557e-02  -5.9503061e-01  -2.1643061e-01  -2.0267067e+00   3.9482903e-01  -1.5080919e+00  -2.7344913e-01  -1.7378969e+00   1.0018094e+00   2.1769660e-01   5.2919619e-01  -7.2250814e-01   1.6174819e+00  -6.7194415e-01   2.4331138e+00   2.9900836e-02  -7.2303171e-01  -4.5061017e-01  -8.4801514e-01  -6.0778136e-01   2.1553545e-01  -3.7480909e-01  -1.4207856e+00   5.2996802e-02  -9.7539676e-01   5.3290086e-02  -1.2244215e+00  -3.3685238e-01  -1.5125738e+00  -3.9633126e-01  -1.4952345e+00  -4.5425338e-01  -1.1988094e+00   2.0589106e-01  -1.5354083e+00   1.6627949e-01  -2.0198288e+00  -6.2593872e-01  -1.8453257e+00  -4.0024705e-01  -1.6721236e+00   1.0447257e-01  -1.3995958e+00   6.2057011e-01  -1.4442156e+00   8.0394059e-01  -1.6593494e+00   8.1909501e-01  -1.5626385e+00   5.0769501e-01  -6.2932713e-01   6.1302739e-01  -1.4519233e+00   2.0896042e+00  -8.8312340e-02   1.3759227e+00  -7.3816938e-01   7.2172587e-01   2.0420920e-01   1.8954258e+00   1.7591142e-01   3.0282133e+00   2.0049122e+00   3.4717603e+00   2.2747422e+00   3.3272040e+00   1.8384786e+00   3.3551290e+00   1.9650033e+00  -1.0626895e+00  -8.6651618e-01  -1.1703556e+00  -9.2517585e-01   2.8385287e+00
   6.4941999e-02  -4.1271710e-01  -1.2079179e-01  -1.8639876e+00   3.2078254e-01  -1.4960993e+00  -4.3402761e-01  -1.8944451e+00   8.5348213e-01   1.1197448e-01   6.5343368e-01  -5.0632024e-01   1.6828964e+00  -4.9914432e-01   2.3608297e+00   4.5834895e-02  -6.0078466e-01  -5.5338645e-01  -1.1303252e+00  -4.0463173e-01   4.9977180e-02  -2.8887486e-01  -1.3013472e+00   5.2970283e-04  -9.7844881e-01  -6.9637630e-02  -1.2988621e+00  -5.1311207e-01  -1.6546902e+00  -6.6136742e-01  -1.7553070e+00  -2.6565897e-01  -9.8365748e-01   1.9440770e-01  -1.4639051e+00   3.3227231e-02  -2.0924975e+00  -8.8512015e-01  -2.0604414e+00  -2.8983653e-01  -1.4634864e+00   1.2208986e-01  -1.2570898e+00   6.3927400e-01  -1.3207359e+00   7.5525111e-01  -1.6163780e+00   6.9468290e-01  -1.6607307e+00   6.3642907e-01  -4.6381068e-01   7.0484293e-01  -1.2750028e+00   2.0959039e+00   1.8400665e-02   1.2433778e+00  -8.6710048e-01   7.9998660e-01   3.7020648e-01   1.9757924e+00   3.5208559e-01   3.0674873e+00   2.0453187e+00   3.4325262e+00   2.3452204e+00   3.2740765e+00   1.8422855e+00   3.2775088e+00   1.9402295e+00  -8.7611949e-01  -9.5184386e-01  -1.3543786e+00  -1.2292922e+00   2.8100992e+00
   2.0265431e-01  -2.4937444e-01  -3.8097671e-02  -1.7226200e+00   2.4929369e-01  -1.4748912e+00  -5.7491617e-01  -2.0274895e+00   7.1613462e-01   4.5270600e-04   7.7034778e-01  -3.1145292e-01   1.7478248e+00  -3.3589940e-01   2.2962684e+00   5.5137584e-02  -4.9227433e-01  -6.4061486e-01  -1.3865301e+00  -2.1193605e-01  -1.0520022e-01  -2.1446102e-01  -1.1958847e+00  -5.4417720e-02  -9.8141645e-01  -1.8025694e-01  -1.3589140e+00  -6.7012238e-01  -1.7705041e+00  -9.0194183e-01  -1.9884104e+00  -9.5488837e-02  -7.8475790e-01   1.7780513e-01  -1.3984634e+00  -8.5989675e-02  -2.1393254e+00  -1.1154244e+00  -2.2580653e+00  -1.9480090e-01  -1.2798081e+00   1.4030475e-01  -1.1288939e+00   6.5793915e-01  -1.2029302e+00   7.1137191e-01  -1.5684049e+00   5.8469332e-01  -1.7480046e+00   7.4915309e-01  -3.2404654e-01   7.9903979e-01  -1.1112850e+00   2.1050334e+00   1.1197467e-01   1.1223390e+00  -1.0025025e+00   8.8010044e-01   5.2200890e-01   2.0577607e+00   5.1539654e-01   3.1066146e+00   2.0713639e+00   3.3922176e+00   2.4078722e+00   3.2194137e+00   1.8377902e+00   3.1970458e+00   1.9070594e+00  -6.9958358e-01  -1.0353673e+00  -1.5120098e+00  -1.5121625e+00   2.7725298e+00
   3.2647662e-01  -1.0474653e-01   3.1652980e-02  -1.5989835e+00   1.8107726e-01  -1.4429631e+00  -6.9561238e-01  -2.1345174e+00   5.8869188e-01  -1.1578352e-01   8.7750046e-01  -1.3890429e-01   1.8075842e+00  -1.8593926e-01   2.2355592e+00   5.6857162e-02  -3.9534612e-01  -7.0864243e-01  -1.6116141e+00  -3.0869908e-02  -2.4920781e-01  -1.4979179e-01  -1.1012630e+00  -1.0837073e-01  -9.7989584e-01  -2.7563871e-01  -1.4009583e+00  -8.0515469e-01  -1.8558538e+00  -1.1150670e+00  -2.1896562e+00   5.5948787e-02  -6.0092015e-01   1.5738754e-01  -1.3364090e+00  -1.9105018e-01  -2.1584575e+00  -1.3162244e+00  -2.4350879e+00  -1.1614461e-01  -1.1191416e+00   1.5826468e-01  -1.0150292e+00   6.7393987e-01  -1.0921141e+00   6.7009281e-01  -1.5162945e+00   4.8772346e-01  -1.8234919e+00   8.4472446e-01  -2.0880420e-01   8.9205759e-01  -9.6318967e-01   2.1119316e+00   1.8969266e-01   1.0108529e+00  -1.1423898e+00   9.5817761e-01   6.5684073e-01   2.1358574e+00   6.6176944e-01   3.1397741e+00   2.0812242e+00   3.3463373e+00   2.4607434e+00   3.1597362e+00   1.8239083e+00   3.1118991e+00   1.8647535e+00  -5.3253407e-01  -1.1123063e+00  -1.6385729e+00  -1.7703171e+00   2.7242203e+00
   4.3583959e-01   2.2033334e-02   8.8985503e-02  -1.4888307e+00   1.1661675e-01  -1.3989604e+00  -7.9648745e-01  -2.2137493e+00   4.6950072e-01  -2.3539883e-01   9.7297066e-01   1.1175514e-02   1.8575192e+00  -5.2435696e-02   2.1744420e+00   5.0239027e-02  -3.0743295e-01  -7.5432027e-01  -1.8015215e+00   1.3793891e-01  -3.8169474e-01  -9.2748105e-02  -1.0139791e+00  -1.5800447e-01  -9.6955467e-01  -3.5343492e-01  -1.4217773e+00  -9.1628725e-01  -1.9074243e+00  -1.2988938e+00  -2.3551401e+00   1.8911510e-01  -4.3042833e-01   1.3453692e-01  -1.2747651e+00  -2.8229574e-01  -2.1487807e+00  -1.4881798e+00  -2.5889271e+00  -5.4143726e-02  -9.7869855e-01   1.7515117e-01  -9.1481650e-01   6.8469447e-01  -9.8916722e-01   6.2894308e-01  -1.4608975e+00   4.0169656e-01  -1.8865369e+00   9.2274695e-01  -1.1608166e-01   9.8047465e-01  -8.3233994e-01   2.1114167e+00   2.4936431e-01   9.0639108e-01  -1.2844319e+00   1.0306115e+00   7.7262431e-01   2.2048852e+00   7.8778749e-01   3.1611787e+00   2.0733387e+00   3.2903127e+00   2.5019142e+00   3.0914387e+00   1.7996620e+00   3.0200411e+00   1.8127076e+00  -3.7399036e-01  -1.1780807e+00  -1.7302361e+00  -2.0011667e+00   2.6637448e+00
   5.3076111e-01   1.3235431e-01   1.3490330e-01  -1.3875280e+00   5.6173521e-02  -1.3417663e+00  -8.7867464e-01  -2.2642001e+00   3.5651253e-01  -3.5681845e-01   1.0554078e+00   1.3941287e-01   1.8932203e+00   6.2092292e-02   2.1085025e+00   3.4731019e-02  -2.2569169e-01  -7.7518810e-01  -1.9533423e+00   2.9439698e-01  -5.0266029e-01  -4.0986073e-02  -9.3034805e-01  -2.0028235e-01  -9.4634683e-01  -4.1198192e-01  -1.4187394e+00  -1.0024720e+00  -1.9229578e+00  -1.4527361e+00  -2.4821235e+00   3.0516194e-01  -2.7118148e-01   1.1065839e-01  -1.2104257e+00  -3.6064283e-01  -2.1099819e+00  -1.6330448e+00  -2.7176143e+00  -8.3490730e-03  -8.5505546e-01   1.9020282e-01  -8.2694734e-01   6.8778901e-01  -8.9452268e-01   5.8536320e-01  -1.4030083e+00   3.2404821e-01  -1.9368046e+00   9.8357378e-01  -4.3220890e-02   1.0611322e+00  -7.1953656e-01   2.0984382e+00   2.8938900e-01   8.0604588e-01  -1.4260453e+00   1.0942446e+00   8.6802583e-01   2.2601503e+00   8.9080011e-01   3.1653270e+00   2.0464765e+00   3.2197079e+00   2.5295340e+00   3.0109896e+00   1.7642159e+00   2.9194285e+00   1.7505046e+00  -2.2264136e-01  -1.2285026e+00  -1.7842416e+00  -2.2030395e+00   2.5899755e+00
   6.1180681e-01   2.2803497e-01   1.7082089e-01  -1.2903006e+00  -1.9410440e-04  -1.2705835e+00  -9.4391972e-01  -2.2857184e+00   2.4748331e-01  -4.7826535e-01   1.1240576e+00   2.4711668e-01   1.9107385e+00   1.5583950e-01   2.0334206e+00   9.9731069e-03  -1.4714903e-01  -7.6963431e-01  -2.0654451e+00   4.3891054e-01  -6.1235494e-01   7.9371314e-03  -8.4668726e-01  -2.3258084e-01  -9.0671218e-01  -4.5037419e-01  -1.3899611e+00  -1.0635628e+00  -1.9014198e+00  -1.5770330e+00  -2.5691638e+00   4.0582269e-01  -1.2083668e-01   8.7123928e-02  -1.1403319e+00  -4.2746929e-01  -2.0425772e+00  -1.7534215e+00  -2.8198604e+00   2.2376118e-02  -7.4436802e-01   2.0273560e-01  -7.4957878e-01   6.8109440e-01  -8.0817676e-01   5.3688144e-01  -1.3433296e+00   2.5193336e-01  -1.9742865e+00   1.0282729e+00   1.2963829e-02   1.1312452e+00  -6.2476349e-01   2.0683251e+00   3.0879026e-01   7.0674377e-01  -1.5645196e+00   1.1465052e+00   9.4246882e-01   2.2976618e+00   9.6899622e-01   3.1472407e+00   1.9997935e+00   3.1304369e+00   2.5418568e+00   2.9151285e+00   1.7168997e+00   2.8081732e+00   1.6779509e+00  -7.6954784e-02  -1.2599518e+00  -1.7990930e+00  -2.3751699e+00   2.5021883e+00
   6.8003136e-01   3.1122976e-01   1.9847864e-01  -1.1924650e+00  -5.2603637e-02  -1.1850087e+00  -9.9440575e-01  -2.2789988e+00   1.4018029e-01  -5.9782368e-01   1.1787618e+00   3.3616966e-01   1.9067826e+00   2.2774166e-01   1.9452119e+00  -2.4230664e-02  -6.8850463e-02  -7.3702199e-01  -2.1375520e+00   5.7233268e-01  -7.1117866e-01   5.6434328e-02  -7.5949020e-01  -2.5279492e-01  -8.4775234e-01  -4.6850482e-01  -1.3344392e+00  -1.1003023e+00  -1.8431156e+00  -1.6732568e+00  -2.6161875e+00   4.9328190e-01   2.3051793e-02   6.5218741e-02  -1.0616462e+00  -4.8448313e-01  -1.9479215e+00  -1.8524724e+00  -2.8951001e+00   3.9785916e-02  -6.4258260e-01   2.1216088e-01  -6.8045038e-01   6.6287177e-01  -7.2972381e-01   4.8128524e-01  -1.2824559e+00   1.8244293e-01  -1.9993038e+00   1.0585572e+00   5.6051070e-02   1.1884976e+00  -5.4722613e-01   2.0170227e+00   3.0722147e-01   6.0546463e-01  -1.6971741e+00   1.1855096e+00   9.9611836e-01   2.3142920e+00   1.0214432e+00   3.1026912e+00   1.9328756e+00   3.0189674e+00   2.5372737e+00   2.8010557e+00   1.6572166e+00   2.6847063e+00   1.5950928e+00   6.4712579e-02  -1.2695210e+00  -1.7746871e+00  -2.5176384e+00   2.4001458e+00
   7.3690722e-01   3.8433687e-01   2.1984623e-01  -1.0896464e+00  -1.0131567e-01  -1.0850986e+00  -1.0325646e+00  -2.2455710e+00   3.2583095e-02  -7.1352556e-01   1.2199296e+00   4.0890977e-01   1.8788878e+00   2.7747045e-01   1.8404568e+00  -6.7951821e-02   1.1994458e-02  -6.7777386e-01  -2.1707488e+00   6.9589267e-01  -7.9958322e-01   1.0676560e-01  -6.6558447e-01  -2.5942042e-01  -7.6737507e-01  -4.6707215e-01  -1.2521492e+00  -1.1142713e+00  -1.7497474e+00  -1.7437724e+00  -2.6245018e+00   5.7003222e-01   1.6290555e-01   4.6091534e-02  -9.7191396e-01  -5.3358307e-01  -1.8281913e+00  -1.9336209e+00  -2.9435152e+00   4.6155072e-02  -5.4563537e-01   2.1800218e-01  -6.1701425e-01   6.3186303e-01  -6.5841284e-01   4.1677652e-01  -1.2208725e+00   1.1281744e-01  -2.0125135e+00   1.0766832e+00   8.9874483e-02   1.2311201e+00  -4.8542317e-01   1.9413024e+00   2.8494415e-01   4.9945954e-01  -1.8215345e+00   1.2101254e+00   1.0298378e+00   2.3078937e+00   1.0480916e+00   3.0283932e+00   1.8457635e+00   2.8825058e+00   2.5143446e+00   2.6666032e+00   1.5848373e+00   2.5479237e+00   1.5022153e+00   2.0400820e-01  -1.2551340e+00  -1.7123863e+00  -2.6312753e+00   2.2841505e+00
   7.8424211e-01   4.4990827e-01   2.3701938e-01  -9.7796683e-01  -1.4669735e-01  -9.7141932e-01  -1.0608886e+00  -2.1877686e+00  -7.6930924e-02  -8.2345311e-01   1.2484862e+00   4.6800600e-01   1.8255506e+00   3.0540009e-01   1.7165077e+00  -1.2118201e-01   9.7876744e-02  -5.9340964e-01  -2.1674355e+00   8.1110926e-01  -8.7798546e-01   1.6092487e-01  -5.6227045e-01  -2.5160889e-01  -6.6440211e-01  -4.4755171e-01  -1.1441003e+00  -1.1078037e+00  -1.6244107e+00  -1.7916591e+00  -2.5967480e+00   6.3872643e-01   3.0100937e-01   3.0712323e-02  -8.6920719e-01  -5.7671980e-01  -1.6863481e+00  -2.0002538e+00  -2.9660324e+00   4.4158416e-02  -4.4963090e-01   2.1991058e-01  -5.5657534e-01   5.8736195e-01  -5.9322272e-01   3.4210329e-01  -1.1589740e+00   4.0646897e-02  -2.0149110e+00   1.0853238e+00   1.1838599e-01   1.2579471e+00  -4.3724714e-01   1.8389410e+00   2.4278517e-01   3.8645645e-01  -1.9355147e+00   1.2199928e+00   1.0451217e+00   2.2773663e+00   1.0497488e+00   2.9221655e+00   1.7389629e+00   2.7191578e+00   2.4718288e+00   2.5103818e+00   1.4995867e+00   2.3973123e+00   1.3998261e+00   3.4248539e-01  -1.2156268e+00  -1.6150197e+00  -2.7175308e+00   2.1550681e+00
   8.2408923e-01   5.1056224e-01   2.5211412e-01  -8.5420245e-01  -1.8918440e-01  -8.4507984e-01  -1.0817521e+00  -2.1086675e+00  -1.8942738e-01  -9.2584819e-01   1.2657981e+00   5.1633054e-01   1.7463193e+00   3.1255144e-01   1.5716647e+00  -1.8387681e-01   1.9086605e-01  -4.8653341e-01  -2.1312147e+00   9.1969293e-01  -9.4669521e-01   2.2054201e-01  -4.4743580e-01  -2.2919434e-01  -5.3863549e-01  -4.1213489e-01  -1.0123471e+00  -1.0838696e+00  -1.4715254e+00  -1.8205065e+00  -2.5367936e+00   7.0203191e-01   4.3941456e-01   1.9838988e-02  -7.5224120e-01  -6.1576599e-01  -1.5260762e+00  -2.0554477e+00  -2.9642974e+00   3.6733448e-02  -3.5099989e-01   2.1767956e-01  -4.9643514e-01   5.2926326e-01  -5.3295213e-01   2.5665960e-01  -1.0970932e+00  -3.5954640e-02  -2.0078281e+00   1.0874247e+00   1.4552075e-01   1.2684557e+00  -4.0011272e-01   1.7088562e+00   1.8207663e-01   2.6484364e-01  -2.0375885e+00   1.2155079e+00   1.0440100e+00   2.2226773e+00   1.0280260e+00   2.7830468e+00   1.6134407e+00   2.5280555e+00   2.4087218e+00   2.3319000e+00   1.4014274e+00   2.2330421e+00   1.2886307e+00   4.8151451e-01  -1.1507927e+00  -1.4868146e+00  -2.7783262e+00   2.0143224e+00
   8.5865112e-01   5.6889733e-01   2.6716431e-01  -7.1590881e-01  -2.2924293e-01  -7.0774440e-01  -1.0972580e+00  -2.0120077e+00  -3.0529086e-01  -1.0192187e+00   1.2735789e+00   5.5683066e-01   1.6418373e+00   3.0051740e-01   1.4053063e+00  -2.5599031e-01   2.9250737e-01  -3.6076764e-01  -2.0667298e+00   1.0234383e+00  -1.0058618e+00   2.8680487e-01  -3.1964473e-01  -1.9268958e-01  -3.9088152e-01  -3.6363701e-01  -8.5995368e-01  -1.0459361e+00  -1.2967046e+00  -1.8341981e+00  -2.4495750e+00   7.6249393e-01   5.7985957e-01   1.3994058e-02  -6.2046103e-01  -6.5240131e-01  -1.3516989e+00  -2.1017397e+00  -2.9406257e+00   2.6930770e-02  -2.4663119e-01   2.1125861e-01  -4.3403248e-01   4.5808627e-01  -4.7631763e-01   1.6054927e-01  -1.0355436e+00  -1.1820882e-01  -1.9929266e+00   1.0860494e+00   1.7506631e-01   1.2627804e+00  -3.7110360e-01   1.5511925e+00   1.0458585e-01   1.3382025e-01  -2.1269374e+00   1.1977689e+00   1.0289838e+00   2.1448338e+00   9.8525770e-01   2.6113600e+00   1.4706078e+00   2.3094387e+00   2.3242945e+00   2.1316380e+00   1.2904446e+00   2.0560221e+00   1.1695007e+00   6.2220617e-01  -1.0613916e+00  -1.3332610e+00  -2.8158963e+00   1.8638606e+00
   8.9017973e-01   6.2740908e-01   2.8402422e-01  -5.6150760e-01  -2.6733356e-01  -5.6161930e-01  -1.1091127e+00  -1.9020864e+00  -4.2414470e-01  -1.1024334e+00   1.2737838e+00   5.9240357e-01   1.5138360e+00   2.7137671e-01   1.2179723e+00  -3.3749523e-01   4.0374170e-01  -2.2063692e-01  -1.9794577e+00   1.1241147e+00  -1.0554419e+00   3.6040209e-01  -1.7819943e-01  -1.4325394e-01  -2.2293123e-01  -3.0537837e-01  -6.9090762e-01  -9.9780943e-01  -1.1065611e+00  -1.8366955e+00  -2.3408951e+00   8.2241259e-01   7.2370670e-01   1.3451672e-02  -4.7409197e-01  -6.8801876e-01  -1.1680670e+00  -2.1409532e+00  -2.8979275e+00   1.7758227e-02  -1.3397898e-01   2.0076285e-01  -3.6707671e-01   3.7497065e-01  -4.2205407e-01   5.4609275e-02  -9.7466244e-01  -2.0657596e-01  -1.9721765e+00   1.0842256e+00   2.1053694e-01   1.2417067e+00  -3.4713243e-01   1.3673524e+00   1.2438989e-02  -6.4966918e-03  -2.2035553e+00   1.1684917e+00   1.0028510e+00   2.0458153e+00   9.2440281e-01   2.4087253e+00   1.3122942e+00   2.0646926e+00   2.2181428e+00   1.9110862e+00   1.1668426e+00   1.8679202e+00   1.0434453e+00   7.6534830e-01  -9.4912209e-01  -1.1609085e+00  -2.8326349e+00   1.7060986e+00
   9.2087400e-01   6.8840921e-01   3.0428076e-01  -3.9033747e-01  -3.0387857e-01  -4.0941274e-01  -1.1185401e+00  -1.7836320e+00  -5.4482108e-01  -1.1747935e+00   1.2684946e+00   6.2577832e-01   1.3650737e+00   2.2759915e-01   1.0113869e+00  -4.2838371e-01   5.2485418e-01  -7.1403027e-02  -1.8754698e+00   1.2233587e+00  -1.0951893e+00   4.4149113e-01  -2.3171186e-02  -8.2633138e-02  -3.7497163e-02  -2.4104293e-01  -5.0998998e-01  -9.4346636e-01  -9.0846228e-01  -1.8318335e+00  -2.2171857e+00   8.8373733e-01   8.7189484e-01   1.8235564e-02  -3.1415123e-01  -7.2365451e-01  -9.8042560e-01  -2.1740935e+00  -2.8396144e+00   1.2024403e-02  -1.1142969e-02   1.8647850e-01  -2.9366508e-01   2.8164309e-01  -3.6901021e-01  -5.9607685e-02  -9.1485441e-01  -3.0070686e-01  -1.9478223e+00   1.0847980e+00   2.5505722e-01   1.2066371e+00  -3.2510289e-01   1.1599690e+00  -9.1957092e-02  -1.5501800e-01  -2.2683024e+00   1.1299012e+00   9.6862376e-01   1.9284733e+00   8.4892500e-01   2.1780122e+00   1.1407157e+00   1.7963298e+00   2.0902417e+00   1.6727286e+00   1.0309520e+00   1.6711353e+00   9.1158545e-01   9.1135788e-01  -8.1656098e-01  -9.7710919e-01  -2.8309560e+00   1.5438422e+00
   9.5277928e-01   7.5395124e-01   3.2917809e-01  -2.0266593e-01  -3.3923433e-01  -2.5426567e-01  -1.1262373e+00  -1.6616586e+00  -6.6538627e-01  -1.2360784e+00   1.2598022e+00   6.5941065e-01   1.1992260e+00   1.7194699e-01   7.8842007e-01  -5.2864886e-01   6.5545546e-01   8.1142421e-02  -1.7611724e+00   1.3225756e+00  -1.1246691e+00   5.2969193e-01   1.4460050e-01  -1.3074760e-02   1.6189014e-01  -1.7451995e-01  -3.2259936e-01  -8.8688303e-01  -7.1023858e-01  -1.8231416e+00  -2.0852462e+00   9.4798123e-01   1.0249099e+00   2.8125759e-02  -1.4241930e-01  -7.5994415e-01  -7.9425562e-01  -2.2013165e+00  -2.7694889e+00   1.2189980e-02   1.2307929e-01   1.6886019e-01  -2.1237894e-01   1.8035453e-01  -3.1623329e-01  -1.7989082e-01  -8.5662735e-01  -3.9944733e-01  -1.9223330e+00   1.0902947e+00   3.1125664e-01   1.1595310e+00  -3.0206502e-01   9.3281829e-01  -2.0599211e-01  -3.0968858e-01  -2.3229014e+00   1.0846040e+00   9.2939459e-01   1.7963981e+00   7.6265918e-01   1.9232408e+00   9.5843481e-01   1.5079204e+00   1.9410037e+00   1.4199799e+00   8.8324939e-01   1.4687305e+00   7.7513467e-01   1.0602507e+00  -6.6706813e-01  -7.8971327e-01  -2.8131820e+00   1.3801935e+00
   9.8769220e-01   8.2576480e-01   3.5955664e-01   3.3899805e-04  -3.7366951e-01  -9.9654231e-02  -1.1323698e+00  -1.5413029e+00  -7.8322313e-01  -1.2865580e+00   1.2496931e+00   6.9539627e-01   1.0207272e+00   1.0737523e-01   5.5298647e-01  -6.3824908e-01   7.9449698e-01   2.3092004e-01  -1.6430366e+00   1.4228573e+00  -1.1432931e+00   6.2410625e-01   3.2354280e-01   6.2777307e-02   3.7102421e-01  -1.0973505e-01  -1.3453905e-01  -8.3186660e-01  -5.1985840e-01  -1.8136939e+00  -1.9519715e+00   1.0161586e+00   1.1827741e+00   4.2674270e-02   3.8629439e-02  -7.9710618e-01  -6.1509613e-01  -2.2219763e+00  -2.6916177e+00   2.0231452e-02   2.6917096e-01   1.4851948e-01  -1.2235288e-01   7.3789444e-02  -2.6303617e-01  -3.0346654e-01  -8.0061618e-01  -5.0089679e-01  -1.8983332e+00   1.1028147e+00   3.8118061e-01   1.1028163e+00  -2.7535442e-01   6.9067689e-01  -3.2692806e-01  -4.6755815e-01  -2.3698690e+00   1.0354516e+00   8.8821455e-01   1.6537683e+00   6.6966756e-01   1.6494279e+00   7.6831361e-01   1.2039701e+00   1.7713354e+00   1.1570704e+00   7.2439071e-01   1.2643212e+00   6.3538583e-01   1.2116311e+00  -5.0466231e-01  -6.0673098e-01  -2.7814612e+00   1.2184433e+00
   1.0270763e+00   9.0520089e-01   3.9581030e-01   2.1667700e-01  -4.0735076e-01   5.0735403e-02  -1.1366116e+00  -1.4276498e+00  -8.9516962e-01  -1.3269739e+00   1.2399431e+00   7.3540603e-01   8.3457332e-01   3.6931683e-02   3.0988234e-01  -7.5705845e-01   9.4032293e-01   3.7182968e-01  -1.5273321e+00   1.5249195e+00  -1.1503791e+00   7.2336381e-01   5.1142102e-01   1.4200550e-01   5.8519798e-01  -5.0477098e-02   4.8225809e-02  -7.8189761e-01  -3.4508318e-01  -1.8059992e+00  -1.8240738e+00   1.0887460e+00   1.3450572e+00   6.1227489e-02   2.2593450e-01  -8.3495117e-01  -4.4835014e-01  -2.2347435e+00  -2.6101986e+00   3.7527133e-02   4.2690533e-01   1.2620168e-01  -2.3312222e-02  -3.5049986e-02  -2.0904321e-01  -4.2712647e-01  -7.4759204e-01  -6.0251833e-01  -1.8785183e+00   1.1239360e+00   4.6622067e-01   1.0392740e+00  -2.4270786e-01   4.3912553e-01  -4.5197327e-01  -6.2491739e-01  -2.4123918e+00   9.8539656e-01   8.4797853e-01   1.5051800e+00   5.7408815e-01   1.3623893e+00   5.7345789e-01   8.8975071e-01   1.5826848e+00   8.8888293e-01   5.5524903e-01   1.0619255e+00   4.9370139e-01   1.3647041e+00  -3.3386833e-01  -4.3597610e-01  -2.7377237e+00   1.0619529e+00
   1.0719934e+00   9.9319203e-01   4.3786390e-01   4.4362195e-01  -4.4033595e-01   1.9315453e-01  -1.1382178e+00  -1.3255503e+00  -9.9770855e-01  -1.3584882e+00   1.2320255e+00   7.8064723e-01   6.4609416e-01  -3.6340763e-02   6.4569126e-02  -8.8481133e-01   1.0907584e+00   4.9803121e-01  -1.4198742e+00   1.6290637e+00  -1.1452287e+00   8.2569237e-01   7.0544369e-01   2.2155316e-01   7.9940595e-01  -2.2815654e-04   2.1983094e-01  -7.3998849e-01  -1.9311731e-01  -1.8019302e+00  -1.7078167e+00   1.1656710e+00   1.5109104e+00   8.2955549e-02   4.1599078e-01  -8.7291657e-01  -2.9908149e-01  -2.2377888e+00  -2.5294172e+00   6.4771722e-02   5.9538646e-01   1.0275157e-01   8.4422867e-02  -1.4298003e-01  -1.5421157e-01  -5.4738312e-01  -6.9845443e-01  -7.0129560e-01  -1.8655547e+00   1.1546520e+00   5.6706883e-01   9.7189803e-01  -2.0234950e-01   1.8431075e-01  -5.7835476e-01  -7.7749519e-01  -2.4541465e+00   9.3735070e-01   8.1132169e-01   1.3554631e+00   4.7998173e-01   1.0685045e+00   3.7714965e-01   5.7109083e-01   1.3770715e+00   6.2074752e-01   3.7695224e-01   8.6578019e-01   3.5150327e-01   1.5183103e+00  -1.5954142e-01  -2.8470580e-01  -2.6836719e+00   9.1402747e-01
   1.1230579e+00   1.0902279e+00   4.8517400e-01   6.7786390e-01  -4.7257480e-01   3.2395739e-01  -1.1361302e+00  -1.2394382e+00  -1.0871979e+00  -1.3826074e+00   1.2270363e+00   8.3185113e-01   4.6070570e-01  -1.0949975e-01  -1.7708784e-01  -1.0210465e+00   1.2432301e+00   6.0422653e-01  -1.3257940e+00   1.7351653e+00  -1.1272190e+00   9.2901081e-01   9.0239960e-01   2.9836643e-01   1.0085653e+00   3.7996803e-02   3.7478406e-01  -7.0856344e-01  -7.0268806e-02  -1.8026949e+00  -1.6087650e+00   1.2463273e+00   1.6791225e+00   1.0688705e-01   6.0501749e-01  -9.1012245e-01  -1.7180961e-01  -2.2290169e+00  -2.4533044e+00   1.0192734e-01   7.7311981e-01   7.9069082e-02   1.9996733e-01  -2.4678546e-01  -9.8826702e-02  -6.6064411e-01  -6.5420550e-01  -7.9392713e-01  -1.8619695e+00   1.1953331e+00   6.8369830e-01   9.0374047e-01  -1.5304506e-01  -6.7327078e-02  -7.0339042e-01  -9.2070687e-01  -2.4990799e+00   8.9404708e-01   7.8053010e-01   1.2094874e+00   3.9118177e-01   7.7445555e-01   1.8276590e-01   2.5413674e-01   1.1570898e+00   3.5820288e-01   1.9091255e-01   6.8013233e-01   2.1025884e-01   1.6709839e+00   1.3327543e-02  -1.5927380e-01  -2.6208042e+00   7.7778620e-01
   1.1804155e+00   1.1963468e+00   5.3675452e-01   9.1567758e-01  -5.0391695e-01   4.3977610e-01  -1.1291026e+00  -1.1731510e+00  -1.1601300e+00  -1.4010854e+00   1.2256420e+00   8.8928429e-01   2.8365699e-01  -1.7979619e-01  -4.0911135e-01  -1.1650601e+00   1.3949122e+00   6.8592814e-01  -1.2493397e+00   1.8426868e+00  -1.0959053e+00   1.0310399e+00   1.0988197e+00   3.6953703e-01   1.2077453e+00   6.1793058e-02   5.0823024e-01  -6.8936434e-01   1.8361836e-02  -1.8088458e+00  -1.5315616e+00   1.3296186e+00   1.8481980e+00   1.3194898e-01   7.8914431e-01  -9.4544598e-01  -7.0312233e-02  -2.2063322e+00  -2.3855937e+00   1.4821580e-01   9.5810721e-01   5.6057243e-02   3.2193151e-01  -3.4337505e-01  -4.3474050e-02  -7.6339814e-01  -6.1590847e-01  -8.7704679e-01  -1.8700322e+00   1.2457179e+00   8.1537214e-01   8.3774618e-01  -9.4124050e-02  -3.0934593e-01  -8.2456091e-01  -1.0499396e+00  -2.5511620e+00   8.5791222e-01   7.5746742e-01   1.0719618e+00   3.1115261e-01   4.8694960e-01  -6.3175874e-03  -5.4905624e-02   9.2587945e-01   1.0673645e-01  -1.1604147e-03   5.0901726e-01   7.1458488e-02   1.8210308e+00   1.7981795e-01  -6.4813108e-02  -2.5504630e+00   6.5603063e-01
   1.2437503e+00   1.3111423e+00   5.9122785e-01   1.1531101e+00  -5.3412584e-01   5.3769477e-01  -1.1158376e+00  -1.1297643e+00  -1.2133988e+00  -1.4158151e+00   1.2280508e+00   9.5278134e-01   1.1978396e-01  -2.4476305e-01  -6.2571851e-01  -1.3158712e+00   1.5428901e+00   7.3970159e-01  -1.1937153e+00   1.9507151e+00  -1.0511234e+00   1.1294267e+00   1.2911552e+00   4.3243971e-01   1.3923938e+00   6.9485628e-02   6.1619838e-01  -6.8338547e-01   6.9149935e-02  -1.8203224e+00  -1.4797388e+00   1.4140294e+00   2.0164487e+00   1.5701183e-01   9.6460434e-01  -9.7760842e-01   2.5539035e-03  -2.1679125e+00  -2.3295806e+00   2.0215674e-01   1.1479610e+00   3.4566724e-02   4.4850721e-01  -4.2993430e-01   1.1010372e-02  -8.5240046e-01  -5.8463315e-01  -9.4745556e-01  -1.8916363e+00   1.3049328e+00   9.6067955e-01   7.7659269e-01  -2.5473095e-02  -5.3560046e-01  -9.3958191e-01  -1.1608552e+00  -2.6141243e+00   8.3095189e-01   7.4351909e-01   9.4723203e-01   2.4286082e-01   2.1244069e-01  -1.8683771e-01  -3.5003451e-01   6.8705740e-01  -1.2848315e-01  -1.9726942e-01   3.5603549e-01  -6.3417888e-02   1.9666228e+00   3.3528807e-01  -4.9648648e-03  -2.4738953e+00   5.5111857e-01
   1.3123175e+00   1.4337838e+00   6.4690027e-01   1.3861743e+00  -5.6289711e-01   6.1541340e-01  -1.0951247e+00  -1.1114455e+00  -1.2445588e+00  -1.4287158e+00   1.2340101e+00   1.0217914e+00  -2.6714948e-02  -3.0229834e-01  -8.2162371e-01  -1.4722096e+00   1.6843271e+00   7.6336643e-01  -1.1609628e+00   2.0580181e+00  -9.9308362e-01   1.2218732e+00   1.4759591e+00   4.8485816e-01   1.5585474e+00   6.0218933e-02   6.9581327e-01  -6.9083920e-01   8.0155226e-02  -1.8365199e+00  -1.4555709e+00   1.4977187e+00   2.1820952e+00   1.8093798e-01   1.1279217e+00  -1.0052689e+00   4.5003506e-02  -2.1124688e+00  -2.2879926e+00   2.6164898e-01   1.3400284e+00   1.5342208e-02   5.7757160e-01  -5.0406471e-01   6.3605281e-02  -9.2484847e-01  -5.6139102e-01  -1.0023473e+00  -1.9281865e+00   1.3715395e+00   1.1175978e+00   7.2254393e-01   5.2494082e-02  -7.4052992e-01  -1.0464744e+00  -1.2496893e+00  -2.6912054e+00   8.1465528e-01   7.3955420e-01   8.3908352e-01   1.8866411e-01  -4.3138054e-02  -3.5576811e-01  -6.2570861e-01   4.4461098e-01  -3.4286514e-01  -3.9516544e-01   2.2414376e-01  -1.9294581e-01   2.1058985e+00   4.7557649e-01   1.8331381e-02  -2.3923188e+00   4.6484876e-01
   1.3849996e+00   1.5630469e+00   7.0185765e-01   1.6110358e+00  -5.8987896e-01   6.7138894e-01  -1.0659644e+00  -1.1193355e+00  -1.2520501e+00  -1.4416223e+00   1.2428319e+00   1.0954336e+00  -1.5246944e-01  -3.5073976e-01  -9.9231891e-01  -1.6325219e+00   1.8166272e+00   7.5614305e-01  -1.1518890e+00   2.1631152e+00  -9.2244742e-01   1.3062643e+00   1.6500601e+00   5.2509209e-01   1.7030145e+00   3.4011685e-02   7.4546071e-01  -7.1115349e-01   5.1258527e-02  -1.8563754e+00  -1.4599739e+00   1.5786337e+00   2.3433675e+00   2.0263418e-01   1.2760804e+00  -1.0271183e+00   5.6434833e-02  -2.0394655e+00  -2.2628692e+00   3.2409306e-01   1.5315183e+00  -1.0245219e-03   7.0680090e-01  -5.6390158e-01   1.1318012e-01  -9.7853521e-01  -5.4706661e-01  -1.0395127e+00  -1.9804978e+00   1.4436090e+00   1.2835755e+00   6.7732926e-01   1.3888331e-01  -9.1941992e-01  -1.1436320e+00  -1.3135226e+00  -2.7849162e+00   8.0992123e-01   7.4590411e-01   7.5055893e-01   1.5022143e-01  -2.7461819e-01  -5.1045136e-01  -8.7708274e-01   2.0275404e-01  -5.3263060e-01  -5.9241132e-01   1.1547434e-01  -3.1581200e-01   2.2370655e+00   5.9718414e-01   4.9728975e-03  -2.3069742e+00   3.9836346e-01
   1.4603794e+00   1.6973540e+00   7.5407629e-01   1.8241814e+00  -6.1469157e-01   7.0494454e-01  -1.0276720e+00  -1.1534654e+00  -1.2353727e+00  -1.4561846e+00   1.2534416e+00   1.1725550e+00  -2.5508327e-01  -3.8892771e-01  -1.1343141e+00  -1.7950031e+00   1.9375766e+00   7.1873479e-01  -1.1660425e+00   2.2643586e+00  -8.4037514e-01   1.3807834e+00   1.8107160e+00   5.5203932e-01   1.8235179e+00  -8.2273611e-03   7.6489430e-01  -7.4300093e-01  -1.5783979e-02  -1.8784621e+00  -1.4924578e+00   1.6546334e+00   2.4985955e+00   2.2110479e-01   1.4066653e+00  -1.0419654e+00   3.7493037e-02  -1.9492785e+00  -2.2554580e+00   3.8654714e-01   1.7196193e+00  -1.4130546e-02   8.3378523e-01  -6.0820134e-01   1.5857439e-01  -1.0119715e+00  -5.4234869e-01  -1.0575034e+00  -2.0487124e+00   1.5188196e+00   1.4556325e+00   6.4205616e-01   2.3237502e-01  -1.0686222e+00  -1.2298795e+00  -1.3505027e+00  -2.8968412e+00   8.1701021e-01   7.6235681e-01   6.8380134e-01   1.2842738e-01  -4.7780270e-01  -6.4873285e-01  -1.1002101e+00  -3.4247292e-02  -6.9500632e-01  -7.8647066e-01   3.1196983e-02  -4.3087707e-01   2.3584932e+00   6.9742696e-01  -4.3256952e-02  -2.2191593e+00   3.5207643e-01
   1.5368224e+00   1.8348209e+00   8.0154134e-01   2.0225590e+00  -6.3694500e-01   7.1633650e-01  -9.7995161e-01  -1.2127165e+00  -1.1951920e+00  -1.4737817e+00   1.2644502e+00   1.2517844e+00  -3.3322584e-01  -4.1625278e-01  -1.2453216e+00  -1.9576481e+00   2.0454558e+00   6.5333641e-01  -1.2017404e+00   2.3600136e+00  -7.4853819e-01   1.4440088e+00   1.9557332e+00   5.6524772e-01   1.9187878e+00  -6.4724940e-02   7.5527395e-01  -7.8435885e-01  -1.1737596e-01  -1.9010873e+00  -1.5511359e+00   1.7236134e+00   2.6462835e+00   2.3550416e-01   1.5179634e+00  -1.0488116e+00  -9.9204667e-03  -1.8432759e+00  -2.2661358e+00   4.4590391e-01   1.9016043e+00  -2.3783314e-02   9.5613659e-01  -6.3639342e-01   1.9867600e-01  -1.0244672e+00  -5.4766714e-01  -1.0557457e+00  -2.1322454e+00   1.5945717e+00   1.6304709e+00   6.1716188e-01   3.3128197e-01  -1.1857193e+00  -1.3045217e+00  -1.3600000e+00  -3.0274922e+00   8.3552576e-01   7.8816558e-01   6.3993467e-01   1.2337417e-01  -6.4962589e-01  -7.6908683e-01  -1.2922012e+00  -2.6226788e-01  -8.2836508e-01  -9.7481560e-01  -2.8565753e-02  -5.3723960e-01   2.4687856e+00   7.7454824e-01  -1.2273227e-01  -2.1302356e+00   3.2563285e-01
   1.6125619e+00   1.9733096e+00   8.4236475e-01   2.2036800e+00  -6.5625195e-01   7.0677431e-01  -9.2293380e-01  -1.2948273e+00  -1.1333622e+00  -1.4954528e+00   1.2742423e+00   1.3315817e+00  -3.8666491e-01  -4.3268333e-01  -1.3243724e+00  -2.1183202e+00   2.1391156e+00   5.6356402e-01  -1.2561446e+00   2.4483411e+00  -6.4909015e-01   1.4949850e+00   2.0835497e+00   5.6493373e-01   1.9886029e+00  -1.3291110e-01   7.1913214e-01  -8.3259801e-01  -2.4820785e-01  -1.9223823e+00  -1.6327919e+00   1.7836253e+00   2.7851601e+00   2.4518509e-01   1.6090242e+00  -1.0469055e+00  -8.2697906e-02  -1.7238090e+00  -2.2943540e+00   4.9907775e-01   2.0749130e+00  -3.0006566e-02   1.0715842e+00  -6.4859335e-01   2.3249252e-01  -1.0161668e+00  -5.6313984e-01  -1.0345904e+00  -2.2297592e+00   1.6681171e+00   1.8045904e+00   6.0240491e-01   4.3360408e-01  -1.2696224e+00  -1.3673726e+00  -1.3426797e+00  -3.1762173e+00   8.6442550e-01   8.2207133e-01   6.1899193e-01   1.3434352e-01  -7.8825716e-01  -8.7072400e-01  -1.4513287e+00  -4.7752388e-01  -9.3230180e-01  -1.1550465e+00  -6.4761558e-02  -6.3429503e-01   2.5668337e+00   8.2778426e-01  -2.2812514e-01  -2.0415997e+00   3.1790687e-01
   1.6857810e+00   2.1104856e+00   8.7489416e-01   2.3656815e+00  -6.7223678e-01   6.7838968e-01  -8.5717712e-01  -1.3964552e+00  -1.0528646e+00  -1.5218491e+00   1.2810766e+00   1.4102782e+00  -4.1624044e-01  -4.3876891e-01  -1.3718568e+00  -2.2748336e+00   2.2180112e+00   4.5430745e-01  -1.3253889e+00   2.5276704e+00  -5.4459475e-01   1.5332616e+00   2.1932736e+00   5.5196513e-01   2.0337711e+00  -2.0952771e-01   6.6026642e-01  -8.8459806e-01  -4.0147374e-01  -1.9403879e+00  -1.7330079e+00   1.8329800e+00   2.9142027e+00   2.4974038e-01   1.6796704e+00  -1.0357794e+00  -1.7663430e-01  -1.5941129e+00  -2.3386244e+00   5.4318883e-01   2.2372108e+00  -3.3030972e-02   1.1780520e+00  -6.4557730e-01   2.5921287e-01  -9.8803721e-01  -5.8853315e-01  -9.9529902e-01  -2.3391757e+00   1.7366922e+00   1.9744039e+00   5.9689559e-01   5.3707959e-01  -1.3205992e+00  -1.4187661e+00  -1.3004893e+00  -3.3411817e+00   9.0206303e-01   8.6233790e-01   6.1989953e-01   1.5982987e-01  -8.9314483e-01  -9.5367078e-01  -1.5770759e+00  -6.7676447e-01  -1.0076407e+00  -1.3250117e+00  -7.9366208e-02  -7.2178231e-01   2.6518400e+00   8.5737802e-01  -3.5264061e-01  -1.9546306e+00   3.2704027e-01
   1.7546868e+00   2.2438815e+00   8.9780673e-01   2.5073489e+00  -6.8453983e-01   6.3415262e-01  -7.8363380e-01  -1.5132903e+00  -9.5766119e-01  -1.5532043e+00   1.2831911e+00   1.4861127e+00  -4.2377988e-01  -4.3561766e-01  -1.3894871e+00  -2.4250418e+00   2.2821957e+00   3.3150860e-01  -1.4047512e+00   2.5964654e+00  -4.3791286e-01   1.5589027e+00   2.2846764e+00   5.2781018e-01   2.0560575e+00  -2.9077411e-01   5.8356210e-01  -9.3688682e-01  -5.6917182e-01  -1.9531252e+00  -1.8463481e+00   1.8703298e+00   3.0326365e+00   2.4903342e-01   1.7304674e+00  -1.0152632e+00  -2.8659478e-01  -1.4581210e+00  -2.3965420e+00   5.7573065e-01   2.3864225e+00  -3.3270867e-02   1.2737180e+00  -6.2872079e-01   2.7825531e-01  -9.4180814e-01  -6.2324003e-01  -9.3996397e-01  -2.4577266e+00   1.7976515e+00   2.1363498e+00   5.9916171e-01   6.3923344e-01  -1.3402262e+00  -1.4595381e+00  -1.2365551e+00  -3.5194153e+00   9.4625851e-01   9.0680083e-01   6.4051982e-01   1.9759705e-01  -9.6499792e-01  -1.0188089e+00  -1.6701216e+00  -8.5744074e-01  -1.0563712e+00  -1.4829195e+00  -7.5277420e-02  -7.9981104e-01   2.7233165e+00   8.6454132e-01  -4.8833874e-01  -1.8706066e+00   3.5052248e-01
   1.8175750e+00   2.3709627e+00   9.1018121e-01   2.6280986e+00  -6.9281812e-01   5.7774071e-01  -7.0358588e-01  -1.6402242e+00  -8.5247089e-01  -1.5893269e+00   1.2789067e+00   1.5572628e+00  -4.1196449e-01  -4.2484517e-01  -1.3801846e+00  -2.5669271e+00   2.3322769e+00   2.0187549e-01  -1.4888703e+00   2.6533791e+00  -3.3205552e-01   1.5724636e+00   2.3581513e+00   4.9445607e-01   2.0580629e+00  -3.7248398e-01   4.9475233e-01  -9.8579772e-01  -7.4247558e-01  -1.9586617e+00  -1.9665973e+00   1.8947268e+00   3.1399092e+00   2.4321608e-01   1.7626494e+00  -9.8547925e-01  -4.0673359e-01  -1.3202079e+00  -2.4648570e+00   5.9471218e-01   2.5207454e+00  -3.1290010e-02   1.3570540e+00  -5.9990747e-01   2.8930263e-01  -8.7987168e-01  -6.6627725e-01  -8.7137170e-01  -2.5820442e+00   1.8485903e+00   2.2869962e+00   6.0724263e-01   7.3742704e-01  -1.3312747e+00  -1.4909837e+00  -1.1550008e+00  -3.7069296e+00   9.9439488e-01   9.5293038e-01   6.7775278e-01   2.4476759e-01  -1.0057083e+00  -1.0678692e+00  -1.7322682e+00  -1.0178379e+00  -1.0815171e+00  -1.6274296e+00  -5.6150735e-02  -8.6886562e-01   2.7810632e+00   8.5136793e-01  -6.2653025e-01  -1.7906107e+00   3.8531034e-01
   1.8728848e+00   2.4892016e+00   9.1154613e-01   2.7279306e+00  -6.9674537e-01   5.1336422e-01  -6.1855773e-01  -1.7715679e+00  -7.4248693e-01  -1.6296110e+00   1.2667256e+00   1.6218765e+00  -3.8415620e-01  -4.0849558e-01  -1.3478998e+00  -2.6986859e+00   2.3693445e+00   7.2546504e-02  -1.5719958e+00   2.6972976e+00  -2.3001287e-01   1.5749412e+00   2.4146354e+00   4.5430153e-01   2.0430598e+00  -4.5032547e-01   4.0012684e-01  -1.0276415e+00  -9.1215930e-01  -1.9551661e+00  -2.0870437e+00   1.9056549e+00   3.2356503e+00   2.3273196e-01   1.7780135e+00  -9.4682113e-01  -5.3075550e-01  -1.1848821e+00  -2.5395927e+00   5.9876826e-01   2.6386416e+00  -2.7758695e-02   1.4268484e+00  -5.6141541e-01   2.9232135e-01  -8.0514751e-01  -7.1630368e-01  -7.9281864e-01  -2.7082903e+00   1.8874544e+00   2.4231370e+00   6.1880710e-01   8.2891467e-01  -1.2975358e+00  -1.5147867e+00  -1.0606959e+00  -3.8988993e+00   1.0435355e+00   9.9791017e-01   7.2768881e-01   2.9794373e-01  -1.0182206e+00  -1.1033739e+00  -1.7663152e+00  -1.1571588e+00  -1.0869472e+00  -1.7577185e+00  -2.6187442e-02  -9.2978165e-01   2.8251286e+00   8.2070317e-01  -7.5822733e-01  -1.7154326e+00   4.2798158e-01
   1.9192436e+00   2.5961518e+00   9.0190233e-01   2.8073510e+00  -6.9601213e-01   4.4555880e-01  -5.3021430e-01  -1.9013114e+00  -6.3305186e-01  -1.6730669e+00   1.2454169e+00   1.6781099e+00  -3.4419643e-01  -3.8893722e-01  -1.2973752e+00  -2.8188051e+00   2.3948724e+00  -4.9278246e-02  -1.6482654e+00   2.7273742e+00  -1.3457082e-01   1.5677029e+00   2.4555082e+00   4.1003079e-01   2.0147978e+00  -5.2001493e-01   3.0620540e-01  -1.0588845e+00  -1.0690572e+00  -1.9409602e+00  -2.2007962e+00   1.9030397e+00   3.3196201e+00   2.1830345e-01   1.7787866e+00  -8.9992021e-01  -6.5220796e-01  -1.0564535e+00  -2.6162122e+00   5.8723153e-01   2.7388207e+00  -2.3405419e-02   1.4822141e+00  -5.1578771e-01   2.8756632e-01  -7.2092460e-01  -7.7166020e-01  -7.0789443e-01  -2.8323177e+00   1.9126305e+00   2.5418784e+00   6.3128771e-01   9.1091217e-01  -1.2435970e+00  -1.5329246e+00  -9.5895486e-01  -4.0898991e+00   1.0905587e+00   1.0387320e+00   7.8580536e-01   3.5335661e-01  -1.0063573e+00  -1.1285284e+00  -1.7758866e+00  -1.2755543e+00  -1.0771401e+00  -1.8735126e+00   1.0111390e-02  -9.8369627e-01   2.8557634e+00   7.7597941e-01  -8.7462543e-01  -1.6454786e+00   4.7491418e-01
   1.9555054e+00   2.6895259e+00   8.8172057e-01   2.8672815e+00  -6.9032892e-01   3.7895361e-01  -4.4025346e-01  -2.0234117e+00  -5.2931502e-01  -1.7183680e+00   1.2140902e+00   1.7241705e+00  -2.9618928e-01  -3.6873784e-01  -1.2338682e+00  -2.9261238e+00   2.4106086e+00  -1.5671781e-01  -1.7119933e+00   2.7430533e+00  -4.8129523e-02   1.5523992e+00   2.4824744e+00   3.6447504e-01   1.9772893e+00  -5.7753357e-01   2.1939185e-01  -1.0763251e+00  -1.2045335e+00  -1.9145654e+00  -2.3011209e+00   1.8872377e+00   3.3916550e+00   2.0090309e-01   1.7674778e+00  -8.4560463e-01  -7.6479098e-01  -9.3870213e-01  -2.6898252e+00   5.6016520e-01   2.8202184e+00  -1.8965686e-02   1.5225855e+00  -4.6569738e-01   2.7557114e-01  -6.3068864e-01  -8.3043024e-01  -6.2024829e-01  -2.9498607e+00   1.9230147e+00   2.6407159e+00   6.4202634e-01   9.8068145e-01  -1.1745866e+00  -1.5475559e+00  -8.5520652e-01  -4.2741830e+00   1.1323023e+00   1.0723063e+00   8.4719411e-01   4.0703800e-01  -9.7460958e-01  -1.1470652e+00  -1.7652246e+00  -1.3740913e+00  -1.0569176e+00  -1.9750847e+00   4.8209025e-02  -1.0319740e+00   2.8733724e+00   7.2102478e-01  -9.6758827e-01  -1.5807024e+00   5.2248129e-01
   1.9807803e+00   2.7672741e+00   8.5191556e-01   2.9089534e+00  -6.7943267e-01   3.1802901e-01  -3.5030118e-01  -2.1320975e+00  -4.3589644e-01  -1.7639122e+00   1.1722513e+00   1.7583710e+00  -2.4428324e-01  -3.5052607e-01  -1.1628492e+00  -3.0198789e+00   2.4184546e+00  -2.4358181e-01  -1.7579571e+00   2.7440834e+00   2.7462210e-02   1.5308663e+00   2.4974377e+00   3.2046827e-01   1.9345874e+00  -6.1933539e-01   1.4562841e-01  -1.0772610e+00  -1.3109368e+00  -1.8747473e+00  -2.3817819e+00   1.8590085e+00   3.4516201e+00   1.8170961e-01   1.7467215e+00  -7.8485397e-01  -8.6266676e-01  -8.3457659e-01  -2.7554293e+00   5.1835843e-01   2.8819754e+00  -1.5130793e-02   1.5477059e+00  -4.1381303e-01   2.5712307e-01  -5.3794614e-01  -8.9052037e-01  -5.3335563e-01  -3.0567415e+00   1.9180581e+00   2.7176017e+00   6.4842494e-01   1.0356319e+00  -1.0958976e+00  -1.5608950e+00  -7.5465498e-01  -4.4459870e+00   1.1657159e+00   1.0955871e+00   9.0680667e-01   4.5500740e-01  -9.2790751e-01  -1.1630472e+00  -1.7389589e+00  -1.4546665e+00  -1.0311639e+00  -2.0632170e+00   8.3798061e-02  -1.0761133e+00   2.8784690e+00   6.5985706e-01  -1.0301069e+00  -1.5205653e+00   5.6725027e-01
   1.9944584e+00   2.8276562e+00   8.1379883e-01   2.9337978e+00  -6.6309734e-01   2.6687626e-01  -2.6181503e-01  -2.2221702e+00  -3.5658028e-01  -1.8078957e+00   1.1198402e+00   1.7791907e+00  -1.9245942e-01  -3.3684834e-01  -1.0896925e+00  -3.0997308e+00   2.4203422e+00  -3.0471118e-01  -1.7816670e+00   2.7305228e+00   9.1044586e-02   1.5050234e+00   2.5023748e+00   2.8070472e-01   1.8905663e+00  -6.4253469e-01   9.0068977e-02  -1.0596356e+00  -1.3820136e+00  -1.8205566e+00  -2.4373613e+00   1.8194730e+00   3.4993674e+00   1.6205100e-01   1.7191217e+00  -7.1875342e-01  -9.4075449e-01  -7.4594798e-01  -2.8081663e+00   4.6328489e-01   2.9234209e+00  -1.2498576e-02   1.5576095e+00  -3.6267157e-01   2.3322384e-01  -4.4605394e-01  -9.4975610e-01  -4.5029913e-01  -3.1490815e+00   1.8977866e+00   2.7710006e+00   6.4809458e-01   1.0734338e+00  -1.0129084e+00  -1.5750840e+00  -6.6195615e-01  -4.5998466e+00   1.1880092e+00   1.1057041e+00   9.5970557e-01   4.9346403e-01  -8.7137612e-01  -1.1806438e+00  -1.7018648e+00  -1.5198658e+00  -1.0045467e+00  -2.1391306e+00   1.1304999e-01  -1.1176384e+00   2.8716380e+00   5.9647081e-01  -1.0567046e+00  -1.4640291e+00   6.0617368e-01
   1.9962264e+00   2.8693038e+00   7.6901284e-01   2.9433373e+00  -6.4114794e-01   2.2897151e-01  -1.7600211e-01  -2.2892829e+00  -2.9405871e-01  -1.8483932e+00   1.0572487e+00   1.7853395e+00  -1.4433727e-01  -3.3003142e-01  -1.0193780e+00  -3.1657690e+00   2.4181112e+00  -3.3626619e-01  -1.7795990e+00   2.7027315e+00   1.4224723e-01   1.4767684e+00   2.4992102e+00   2.4760357e-01   1.8487140e+00  -6.4506230e-01   5.6790975e-02  -1.0221548e+00  -1.4132552e+00  -1.7513650e+00  -2.4635493e+00   1.7700594e+00   3.5347086e+00   1.4333645e-01   1.6871038e+00  -6.4844772e-01  -9.9499163e-01  -6.7343566e-01  -2.8435847e+00   3.9702740e-01   2.9440666e+00  -1.1529061e-02   1.5525952e+00  -3.1456432e-01   2.0503655e-01  -3.5806212e-01  -1.0059899e+00  -3.7357935e-01  -3.2235066e+00   1.8627949e+00   2.7999354e+00   6.3899627e-01   1.0921364e+00  -9.3071338e-01  -1.5920708e+00  -5.8092901e-01  -4.7308921e+00   1.1967933e+00   1.1000978e+00   1.0013071e+00   5.1897338e-01  -8.1009230e-01  -1.2038920e+00  -1.6586236e+00  -1.5727816e+00  -9.8125824e-01  -2.2043876e+00   1.3283406e-01  -1.1579884e+00   2.8535045e+00   5.3463009e-01  -1.0437586e+00  -1.4095861e+00   6.3676092e-01
   1.9860762e+00   2.8912699e+00   7.1944909e-01   2.9390823e+00  -6.1347646e-01   2.0697909e-01  -9.3753886e-02  -2.3301785e+00  -2.4974317e-01  -1.8834407e+00   9.8531728e-01   1.7758214e+00  -1.0300476e-01  -3.3206041e-01  -9.5621819e-01  -3.2184923e+00   2.4133944e+00  -3.3594365e-01  -1.7493773e+00   2.6613540e+00   1.8154352e-01   1.4478770e+00   2.4897036e+00   2.2318714e-01   1.8119518e+00  -6.2578119e-01   4.8563767e-02  -9.6436686e-01  -1.4021554e+00  -1.6668922e+00  -2.4573706e+00   1.7124393e+00   3.5573995e+00   1.2698143e-01   1.6527826e+00  -5.7509662e-01  -1.0225463e+00  -6.1632133e-01  -2.8578802e+00   3.2217233e-01   2.9436071e+00  -1.2508106e-02   1.5331961e+00  -2.7143950e-01   1.7382007e-01  -2.7657683e-01  -1.0572141e+00  -3.0496401e-01  -3.2773276e+00   1.8142134e+00   2.8040185e+00   6.1956590e-01   1.0902803e+00  -8.5387416e-01  -1.6134999e+00  -5.1431985e-01  -4.8351171e+00   1.1902076e+00   1.0766465e+00   1.0276050e+00   5.2863639e-01  -7.4884827e-01  -1.2364560e+00  -1.6135915e+00  -1.6167980e+00  -9.6478707e-01  -2.2607725e+00   1.4089300e-01  -1.1984058e+00   2.8247094e+00   4.7767525e-01  -9.8971898e-01  -1.3553197e+00   6.5722024e-01
   1.9643043e+00   2.8930561e+00   6.6715200e-01   2.9224350e+00  -5.8005767e-01   2.0259423e-01  -1.5600492e-02  -2.3428719e+00  -2.2365557e-01  -1.9111166e+00   9.0530879e-01   1.7499873e+00  -7.0879986e-02  -3.4448146e-01  -9.0362756e-01  -3.2587700e+00   2.4075081e+00  -3.0310844e-01  -1.6898963e+00   2.6072862e+00   2.1025522e-01   1.4199071e+00   2.4753465e+00   2.0897825e-01   1.7824840e+00  -5.8455222e-01   6.6688250e-02  -8.8669639e-01  -1.3483626e+00  -1.5672235e+00  -2.4173448e+00   1.6484484e+00   3.5671351e+00   1.1432905e-01   1.6178469e+00  -4.9983178e-01  -1.0219673e+00  -5.7255726e-01  -2.8481059e+00   2.4167676e-01   2.9219238e+00  -1.5521337e-02   1.5001399e+00  -2.3482411e-01   1.4085264e-01  -2.0364802e-01  -1.1016727e+00  -2.4538570e-01  -3.3086861e+00   1.7536471e+00   2.7834668e+00   5.8881552e-01   1.0669907e+00  -7.8620284e-01  -1.6406253e+00  -4.6363430e-01  -4.9095905e+00   1.1670217e+00   1.0337771e+00   1.0353644e+00   5.2022965e-01  -6.9193249e-01  -1.2814044e+00  -1.5705917e+00  -1.6553617e+00  -9.5773583e-01  -2.3101597e+00   1.3596563e-01  -1.2398367e+00   2.7858851e+00   4.2835505e-01  -8.9520650e-01  -1.2989962e+00   6.6656167e-01
   1.9315023e+00   2.8746199e+00   6.1421250e-01   2.8946080e+00  -5.4096294e-01   2.1643650e-01   5.8314789e-02  -2.3267563e+00  -2.1440668e-01  -1.9296154e+00   8.1886005e-01   1.7075748e+00  -4.9609196e-02  -3.6833627e-01  -8.6394323e-01  -3.2877782e+00   2.4013595e+00  -2.3882873e-01  -1.6013685e+00   2.5416331e+00   2.3050522e-01   1.3941123e+00   2.4572775e+00   2.0592224e-01   1.7616900e+00  -5.2224673e-01   1.1091923e-01  -7.9042984e-01  -1.2537105e+00  -1.4528110e+00  -2.3435600e+00   1.5800023e+00   3.5635535e+00   1.0657214e-01   1.5834723e+00  -4.2371480e-01  -9.9325872e-01  -5.3886879e-01  -2.8123308e+00   1.5871500e-01   2.8791005e+00  -2.0441424e-02   1.4543074e+00  -2.0576776e-01   1.0734891e-01  -1.4068592e-01  -1.1379633e+00  -1.9489210e-01  -3.3166514e+00   1.6830887e+00   2.7390997e+00   5.4640340e-01   1.0220435e+00  -7.3058725e-01  -1.6742473e+00  -4.2904688e-01  -4.9525974e+00   1.1267109e+00   9.7055077e-01   1.0222758e+00   4.9230837e-01  -6.4293695e-01  -1.3410168e+00  -1.5327351e+00  -1.6917503e+00  -9.6169198e-01  -2.3543785e+00   1.1785012e-01  -1.2828494e+00   2.7376361e+00   3.8869321e-01  -7.6298202e-01  -1.2381776e+00   6.6465454e-01
   1.8885358e+00   2.8363560e+00   5.6265564e-01   2.8565596e+00  -4.9636902e-01   2.4800177e-01   1.2823958e-01  -2.2826321e+00  -2.1926444e-01  -1.9373116e+00   7.2791119e-01   1.6487272e+00  -4.0005369e-02  -4.0413212e-01  -8.3830981e-01  -3.3069174e+00   2.3953732e+00  -1.4581131e-01  -1.4852996e+00   2.4656494e+00   2.4511940e-01   1.3713694e+00   2.4362176e+00   2.1433802e-01   1.7500643e+00  -4.4070344e-01   1.7947812e-01  -6.7765312e-01  -1.1221263e+00  -1.3244643e+00  -2.2376549e+00   1.5089985e+00   3.5462478e+00   1.0468097e-01   1.5502631e+00  -3.4769865e-01  -9.3787425e-01  -5.1094584e-01  -2.7497343e+00   7.6507883e-02   2.8154314e+00  -2.6929540e-02   1.3966832e+00  -1.8480961e-01   7.4375825e-02  -8.8410659e-02  -1.1651216e+00  -1.5265249e-01  -3.3012630e+00   1.6048086e+00   2.6723157e+00   4.9266703e-01   9.5589323e-01  -6.8886547e-01  -1.7146804e+00  -4.0939428e-01  -4.9637067e+00   1.0694945e+00   8.8671638e-01   9.8706503e-01   4.4426413e-01  -6.0459797e-01  -1.4166343e+00  -1.5022811e+00  -1.7288557e+00  -9.7715812e-01  -2.3950798e+00   8.7404462e-02  -1.3275759e+00   2.6805146e+00   3.5989792e-01  -5.9778802e-01  -1.1703491e+00   6.5223445e-01
   1.8365130e+00   2.7790567e+00   5.1432755e-01   2.8089487e+00  -4.4656337e-01   2.9567792e-01   1.9479360e-01  -2.2126482e+00  -2.3430971e-01  -1.9328137e+00   6.3461580e-01   1.5739931e+00  -4.2031866e-02  -4.5184789e-01  -8.2663391e-01  -3.3177162e+00   2.3894407e+00  -2.8238874e-02  -1.3443920e+00   2.3806752e+00   2.5747981e-01   1.3521237e+00   2.4124307e+00   2.3390224e-01   1.7472085e+00  -3.4263093e-01   2.6915684e-01  -5.5114285e-01  -9.5941589e-01  -1.1833242e+00  -2.1027122e+00   1.4372178e+00   3.5147819e+00   1.0934021e-01   1.5182273e+00  -2.7259324e-01  -8.5862765e-01  -4.8371253e-01  -2.6606382e+00  -1.8535664e-03   2.7314381e+00  -3.4453135e-02   1.3283064e+00  -1.7197058e-01   4.2774100e-02  -4.6836954e-02  -1.1826809e+00  -1.1702002e-01  -3.2635129e+00   1.5212261e+00   2.5850510e+00   4.2861595e-01   8.6966147e-01  -6.6175542e-01  -1.7617495e+00  -4.0225420e-01  -4.9437443e+00   9.9633988e-01   7.8272756e-01   9.2954852e-01   3.7633386e-01  -5.7867990e-01  -1.5085653e+00  -1.4805444e+00  -1.7689973e+00  -1.0035458e+00  -2.4336205e+00   4.6484057e-02  -1.3736854e+00   2.6149973e+00   3.4232076e-01  -4.0607128e-01  -1.0930583e+00   6.3085767e-01
   1.7767411e+00   2.7038546e+00   4.7078967e-01   2.7521160e+00  -3.9194223e-01   3.5682667e-01   2.5892699e-01  -2.1201644e+00  -2.5467193e-01  -1.9150077e+00   5.4123688e-01   1.4843061e+00  -5.4828640e-02  -5.1097291e-01  -8.2761335e-01  -3.3217253e+00   2.3829074e+00   1.0848153e-01  -1.1823816e+00   2.2880628e+00   2.7133644e-01   1.3363579e+00   2.3857126e+00   2.6366908e-01   1.7518783e+00  -2.3146195e-01   3.7550843e-01  -4.1421961e-01  -7.7293896e-01  -1.0308277e+00  -1.9430710e+00   1.3662268e+00   3.4687119e+00   1.2090135e-01   1.4867897e+00  -1.9903829e-01  -7.5952267e-01  -4.5165848e-01  -2.5464659e+00  -7.3581930e-02   2.6278804e+00  -4.2318221e-02   1.2502247e+00  -1.6677010e-01   1.3092999e-02  -1.5296157e-02  -1.1907003e+00  -8.5647638e-02  -3.2052688e+00   1.4347735e+00   2.4797178e+00   3.5588324e-01   7.6508689e-01  -6.4884531e-01  -1.8148157e+00  -4.0410539e-01  -4.8946957e+00   9.0892566e-01   6.5972275e-01   8.5063625e-01   2.8956104e-01  -5.6590867e-01  -1.6160530e+00  -1.4678545e+00  -1.8137771e+00  -1.0392333e+00  -2.4709687e+00  -2.1799836e-03  -1.4203919e+00   2.5414644e+00   3.3546985e-01  -1.9560504e-01  -1.0040548e+00   6.0280377e-01
   1.7106729e+00   2.6121551e+00   4.3322764e-01   2.6860932e+00  -3.3300386e-01   4.2792843e-01   3.2185481e-01  -2.0095397e+00  -2.7483292e-01  -1.8830905e+00   4.5003305e-01   1.3809480e+00  -7.6783550e-02  -5.8057357e-01  -8.3884014e-01  -3.3204120e+00   2.3745939e+00   2.5804315e-01  -1.0038236e+00   2.1891087e+00   2.9058348e-01   1.3235914e+00   2.3554162e+00   3.0212603e-01   1.7620845e+00  -1.1116760e-01   4.9311338e-01  -2.7057268e-01  -5.7119168e-01  -8.6866345e-01  -1.7640642e+00   1.2972918e+00   3.4076167e+00   1.3935231e-01   1.4548456e+00  -1.2748648e-01  -6.4551224e-01  -4.0921332e-01  -2.4096428e+00  -1.3635196e-01   2.5057715e+00  -4.9714935e-02   1.1634550e+00  -1.6826834e-01  -1.4454615e-02   7.5036163e-03  -1.1897589e+00  -5.5653033e-02  -3.1291474e+00   1.3477610e+00   2.3591296e+00   2.7663742e-01   6.4444087e-01  -6.4864685e-01  -1.8728292e+00  -4.1056211e-01  -4.8195327e+00   8.0957018e-01   5.1946877e-01   7.5227831e-01   1.8571077e-01  -5.6596078e-01  -1.7373105e+00  -1.4635707e+00  -1.8639861e+00  -1.0816835e+00  -2.5076393e+00  -5.5156317e-02  -1.4664955e+00   2.4601854e+00   3.3807741e-01   2.4965632e-02  -9.0142776e-01   5.7092945e-01
   1.6398425e+00   2.5055649e+00   4.0238404e-01   2.6106436e+00  -2.7033613e-01   5.0478470e-01   3.8496994e-01  -1.8858638e+00  -2.8898246e-01  -1.8365984e+00   3.6314499e-01   1.2655020e+00  -1.0564280e-01  -6.5937949e-01  -8.5697425e-01  -3.3150640e+00   2.3628642e+00   4.1361737e-01  -8.1383968e-01   2.0849945e+00   3.1901192e-01   1.3129101e+00   2.3205082e+00   3.4728538e-01   1.7752437e+00   1.3957850e-02   6.1590683e-01  -1.2406767e-01  -3.6332298e-01  -6.9872368e-01  -1.5717104e+00   1.2313133e+00   3.3311355e+00   1.6431033e-01   1.4208516e+00  -5.8198550e-02  -5.2220035e-01  -3.5114098e-01  -2.2534440e+00  -1.8843055e-01   2.3663902e+00  -5.5771240e-02   1.0689561e+00  -1.7513204e-01  -4.0010103e-02   2.3381940e-02  -1.1809139e+00  -2.3823627e-02  -3.0383468e+00   1.2622552e+00   2.2264101e+00   1.9346177e-01   5.1041746e-01  -6.5871013e-01  -1.9344032e+00  -4.1666908e-01  -4.7219904e+00   7.0112597e-01   3.6427211e-01   6.3735914e-01   6.7146591e-02  -5.7751132e-01  -1.8696224e+00  -1.4661558e+00  -1.9195717e+00  -1.1276174e+00  -2.5436680e+00  -1.0853273e-01  -1.5104618e+00   2.3713167e+00   3.4821993e-01   2.4662590e-01  -7.8373576e-01   5.3848093e-01
   1.5657959e+00   2.3858262e+00   3.7852236e-01   2.5253325e+00  -2.0459956e-01   5.8276698e-01   4.4973680e-01  -1.7546509e+00  -2.9140506e-01  -1.7754311e+00   2.8248700e-01   1.1397980e+00  -1.3865510e-01  -7.4588082e-01  -8.7797848e-01  -3.3067080e+00   2.3457354e+00   5.6825897e-01  -6.1784474e-01   1.9767446e+00   3.6005219e-01   1.3030337e+00   2.2796639e+00   3.9680609e-01   1.7883700e+00   1.3952776e-01   7.3754510e-01   2.1450123e-02  -1.5861360e-01  -5.2305642e-01  -1.3723725e+00   1.1687909e+00   3.2390173e+00   1.9503828e-01   1.3829552e+00   8.7474500e-03  -3.9550606e-01  -2.7292887e-01  -2.0818035e+00  -2.2876755e-01   2.2112933e+00  -5.9612074e-02   9.6761760e-01  -1.8572107e-01  -6.4057389e-02   3.4558496e-02  -1.1656270e+00   1.3149134e-02  -2.9364511e+00   1.1799773e+00   2.0848988e+00   1.0920724e-01   3.6600562e-01  -6.7579547e-01  -1.9979086e+00  -4.1724033e-01  -4.6063115e+00   5.8684608e-01   1.9686335e-01   5.0954338e-01  -6.3323655e-02  -5.9834043e-01  -2.0095059e+00  -1.4733035e+00  -1.9796654e+00  -1.1732328e+00  -2.5786242e+00  -1.5816808e-01  -1.5505308e+00   2.2749160e+00   3.6348333e-01   4.6050724e-01  -6.5012184e-01   5.0887408e-01
   1.4900160e+00   2.2547607e+00   3.6142713e-01   2.4296271e+00  -1.3650610e-01   6.5709741e-01   5.1757354e-01  -1.6215154e+00  -2.7687382e-01  -1.6998722e+00   2.0965297e-01   1.0058544e+00  -1.7274171e-01  -8.3842772e-01  -8.9740067e-01  -3.2960580e+00   2.3210284e+00   7.1531433e-01  -4.2126971e-01   1.8652052e+00   4.1652197e-01   1.2924138e+00   2.2313907e+00   4.4814113e-01   1.7982954e+00   2.6129670e-01   8.5178871e-01   1.6234536e-01   3.4048738e-02  -3.4381765e-01  -1.1724108e+00   1.1098222e+00   3.1311798e+00   2.3048634e-01   1.3391523e+00   7.3434057e-02  -2.7131110e-01  -1.7114561e-01  -1.8991015e+00  -2.5703769e-01   2.0423247e+00  -6.0417471e-02   8.6026484e-01  -1.9819122e-01  -8.7379632e-02   4.3501498e-02  -1.1456614e+00   5.8421316e-02  -2.8272260e+00   1.1022335e+00   1.9380465e+00   2.6830377e-02   2.1435458e-01  -6.9609326e-01  -2.0615788e+00  -4.0721967e-01  -4.4769803e+00   4.7022933e-01   2.0261878e-02   3.7308306e-01  -2.0262122e-01  -6.2549382e-01  -2.1529260e+00  -1.4821160e+00  -2.0426717e+00  -1.2144574e+00  -2.6116636e+00  -1.9996181e-01  -1.5848510e+00   2.1709771e+00   3.8116325e-01   6.5838737e-01  -5.0040894e-01   4.8545549e-01
   1.4138527e+00   2.1142297e+00   3.5044127e-01   2.3230157e+00  -6.6794579e-02   7.2314375e-01   5.8972925e-01  -1.4918533e+00  -2.4102545e-01  -1.6106067e+00   1.4584189e-01   8.6581945e-01  -2.0468277e-01  -9.3532437e-01  -9.1068584e-01  -3.2834916e+00   2.2865506e+00   8.4880358e-01  -2.2929687e-01   1.7510493e+00   4.9039703e-01   1.2793625e+00   2.1741786e+00   4.9870014e-01   1.8019066e+00   3.7538147e-01   9.5287567e-01   2.9536348e-01   2.0666510e-01  -1.6322655e-01  -9.7784967e-01   1.0541387e+00   3.0077754e+00   2.6935666e-01   1.2874660e+00   1.3607061e-01  -1.5511483e-01  -4.3741648e-02  -1.7099418e+00  -2.7362913e-01   1.8616201e+00  -5.7475869e-02   7.4768072e-01  -2.1060664e-01  -1.1098761e-01   5.2760895e-02  -1.1229604e+00   1.1475011e-01  -2.7144169e+00   1.0298765e+00   1.7893136e+00  -5.0773565e-02   5.8639045e-02  -7.1547968e-01  -2.1236212e+00  -3.8203970e-01  -4.3384704e+00   3.5485071e-01  -1.6237106e-01   2.3259407e-01  -3.4757847e-01  -6.5548939e-01  -2.2955455e+00  -1.4893186e+00  -2.1064105e+00  -1.2472195e+00  -2.6416173e+00  -2.3012531e-01  -1.6116265e+00   2.0594810e+00   3.9848482e-01   8.3314091e-01  -3.3516878e-01   4.7126016e-01
   1.3384578e+00   1.9661064e+00   3.4453991e-01   2.2051407e+00   3.7963107e-03   7.7670982e-01   6.6716733e-01  -1.3705486e+00  -1.8068949e-01  -1.5087313e+00   9.1807277e-02   7.2191241e-01  -2.3130808e-01  -1.0349117e+00  -9.1349671e-01  -3.2690600e+00   2.2402944e+00   9.6375254e-01  -4.6622364e-02   1.6348020e+00   5.8262291e-01   1.2621968e+00   2.1066600e+00   5.4601630e-01   1.7963773e+00   4.7845700e-01   1.0358616e+00   4.1777423e-01   3.5256090e-01   1.6478212e-02  -7.9408106e-01   1.0011771e+00   2.8692609e+00   3.1018689e-01   1.2261319e+00   1.9695160e-01  -5.1718562e-02   1.0973170e-01  -1.5189372e+00  -2.7957830e-01   1.6716011e+00  -5.0228803e-02   6.3064012e-01  -2.2105620e-01  -1.3602516e-01   6.4798327e-02  -1.0995152e+00   1.8426800e-01  -2.6015666e+00   9.6330061e-01   1.6420653e+00  -1.2093076e-01  -9.8066835e-02  -7.2979066e-01  -2.1823288e+00  -3.3795318e-01  -4.1950167e+00   2.4418655e-01  -3.4788230e-01   9.2816026e-02  -4.9511761e-01  -6.8455705e-01  -2.4329928e+00  -1.4914986e+00  -2.1683012e+00  -1.2677197e+00  -2.6671065e+00  -2.4543733e-01  -1.6292673e+00   1.9404677e+00   4.1282621e-01   9.7911563e-01  -1.5575800e-01   4.6878257e-01
   1.2647359e+00   1.8122664e+00   3.4243334e-01   2.0759287e+00   7.4556214e-02   8.1430019e-01   7.5046516e-01  -1.2617249e+00  -9.4147134e-02  -1.3957546e+00   4.7833693e-02   5.7636464e-01  -2.4968194e-01  -1.1356327e+00  -9.0202009e-01  -3.2525299e+00   2.1806374e+00   1.0564538e+00   1.2274242e-01   1.5168846e+00   6.9298435e-01   1.2393918e+00   2.0277720e+00   5.8790541e-01   1.7793818e+00   5.6791485e-01   1.0969038e+00   5.2748013e-01   4.6673394e-01   1.9308151e-01  -6.2561773e-01   9.5017565e-01   2.7164619e+00   3.5144753e-01   1.1537771e+00   2.5641090e-01   3.5038245e-02   2.8800309e-01  -1.3305117e+00  -2.7645539e-01   1.4749568e+00  -3.8303363e-02   5.0995249e-01  -2.2776567e-01  -1.6365968e-01   8.1825805e-02  -1.0772325e+00   2.6829506e-01  -2.4918606e+00   9.0246702e-01   1.4994689e+00  -1.8133091e-01  -2.5290202e-01  -7.3509800e-01  -2.2361815e+00  -2.7231269e-01  -4.0504353e+00   1.4144243e-01  -5.3327065e-01  -4.1633356e-02  -6.4241498e-01  -7.0889544e-01  -2.5611327e+00  -1.4853539e+00  -2.2255742e+00  -1.2726866e+00  -2.6866782e+00  -2.4346628e-01  -1.6365265e+00   1.8141139e+00   4.2192722e-01   1.0924115e+00   3.5684121e-02   4.7977913e-01
   1.1933123e+00   1.6545824e+00   3.4268988e-01   1.9357099e+00   1.4483070e-01   8.3334089e-01   8.3973885e-01  -1.1685549e+00   1.8701445e-02  -1.2735814e+00   1.3739716e-02   4.3136136e-01  -2.5727092e-01  -1.2360815e+00  -8.7323617e-01  -3.2334494e+00   2.1065234e+00   1.1246388e+00   2.7562154e-01   1.3976681e+00   8.2004584e-01   1.2097243e+00   1.9369007e+00   6.2260408e-01   1.7492708e+00   6.4197416e-01   1.1334695e+00   6.2308539e-01   5.4609455e-01   3.6443497e-01  -4.7591125e-01   9.0028811e-01   2.5506216e+00   3.9164389e-01   1.0695760e+00   3.1477595e-01   1.0247434e-01   4.8807467e-01  -1.1487281e+00  -2.6621162e-01   1.2746099e+00  -2.1532048e-02   3.8650609e-01  -2.2919928e-01  -1.9496810e-01   1.0566444e-01  -1.0578120e+00   3.6720444e-01  -2.3880066e+00   8.4695567e-01   1.3643960e+00  -2.3014151e-01  -4.0331247e-01  -7.2796666e-01  -2.2839345e+00  -1.8377761e-01  -3.9079882e+00   4.9393069e-02  -7.1581643e-01  -1.6649472e-01  -7.8704130e-01  -7.2492897e-01  -2.6763104e+00  -1.4679309e+00  -2.2754928e+00  -1.2595977e+00  -2.6989397e+00  -2.2274383e-01  -1.6326119e+00   1.6808137e+00   4.2406554e-01   1.1710473e+00   2.3627938e-01   5.0511850e-01
   1.1245230e+00   1.4949271e+00   3.4386767e-01   1.7853100e+00   2.1404631e-01   8.3233918e-01   9.3460084e-01  -1.0931363e+00   1.5627624e-01  -1.1444780e+00  -1.1092413e-02   2.8898371e-01  -2.5208401e-01  -1.3350320e+00  -8.2513165e-01  -3.2112327e+00   2.0176072e+00   1.1675509e+00   4.0976978e-01   1.2775299e+00   9.6117164e-01   1.1723960e+00   1.8340003e+00   6.4887608e-01   1.7051971e+00   6.9973869e-01   1.1444564e+00   7.0392180e-01   5.8958293e-01   5.2850069e-01  -3.4724139e-01   8.5070098e-01   2.3734331e+00   4.2941541e-01   9.7337008e-01   3.7232543e-01   1.4918352e-01   7.0533300e-01  -9.7714960e-01  -2.5099968e-01   1.0736649e+00   4.1734568e-05   2.6130635e-01  -2.2414457e-01  -2.3082804e-01   1.3763327e-01  -1.0426430e+00   4.8035301e-01  -2.2921543e+00   7.9603625e-01   1.2393289e+00  -2.6608848e-01  -5.4712390e-01  -7.0567738e-01  -2.3246844e+00  -7.2431344e-02  -3.7702968e+00  -2.9756415e-02  -8.9318900e-01  -2.7808284e-01  -9.2706930e-01  -7.2954630e-01  -2.7755616e+00  -1.4368363e+00  -2.3155659e+00  -1.2268511e+00  -2.7026892e+00  -1.8287685e-01  -1.6172616e+00   1.5412526e+00   4.1818632e-01   1.2150056e+00   4.4249750e-01   5.4469366e-01
   1.0584282e+00   1.3351716e+00   3.4464374e-01   1.6261074e+00   2.8173083e-01   8.1097201e-01   1.0341547e+00  -1.0364409e+00   3.1537023e-01  -1.0110123e+00  -2.7665223e-02   1.5115270e-01  -2.3277911e-01  -1.4314510e+00  -7.5683984e-01  -3.1852535e+00   1.9143504e+00   1.1859179e+00   5.2391020e-01   1.1569038e+00   1.1126296e+00   1.1271236e+00   1.7196702e+00   6.6607824e-01   1.6471810e+00   7.4119684e-01   1.1302168e+00   7.7003184e-01   5.9815803e-01   6.8339494e-01  -2.4067959e-01   8.0074313e-01   2.1870398e+00   4.6362355e-01   8.6573973e-01   4.2925379e-01   1.7506495e-01   9.3377271e-01  -8.1873521e-01  -2.3298511e-01   8.7533739e-01   2.6170526e-02   1.3550293e-01  -2.1177563e-01  -2.7182457e-01   1.7847511e-01  -1.0327262e+00   6.0608336e-01  -2.2058519e+00   7.4875334e-01   1.1262790e+00  -2.8849801e-01  -6.8259129e-01  -6.6639838e-01  -2.3579097e+00   6.0199772e-02  -3.6393052e+00  -9.4479646e-02  -1.0635262e+00  -3.7346896e-01  -1.0611433e+00  -7.2030529e-01  -2.8567656e+00  -1.3904081e+00  -2.3437379e+00  -1.1738756e+00  -2.6970223e+00  -1.2458871e-01  -1.5907740e+00   1.3964651e+00   4.0397421e-01   1.2261574e+00   6.5028349e-01   5.9740451e-01
   9.9484662e-01   1.1771789e+00   3.4392754e-01   1.4600458e+00   3.4752677e-01   7.7009694e-01   1.1370262e+00  -9.9833246e-01   4.9131398e-01  -8.7597020e-01  -3.7294352e-02   1.9575751e-02  -1.9872995e-01  -1.5244970e+00  -6.6869946e-01  -3.1549337e+00   1.7980535e+00   1.1818244e+00   6.1771373e-01   1.0363183e+00   1.2697723e+00   1.0741864e+00   1.5951854e+00   6.7418085e-01   1.5761099e+00   7.6716564e-01   1.0924862e+00   8.2211022e-01   5.7466201e-01   8.2742945e-01  -1.5612527e-01   7.4997620e-01   1.9940096e+00   4.9342112e-01   7.4802081e-01   4.8564343e-01   1.8126802e-01   1.1663184e+00  -6.7577310e-01  -2.1416326e-01   6.8286930e-01   5.6421912e-02   1.0399527e-02  -1.9169160e-01  -3.1818040e-01   2.2832296e-01  -1.0286264e+00   7.4179802e-01  -2.1300356e+00   7.0401911e-01   1.0267175e+00  -2.9729958e-01  -8.0842574e-01  -6.0929628e-01  -2.3834836e+00   2.1122823e-01  -3.5162828e+00  -1.4400168e-01  -1.2254820e+00  -4.5061942e-01  -1.1885074e+00  -6.9558807e-01  -2.9187376e+00  -1.3278334e+00  -2.3585386e+00  -1.1011711e+00  -2.6814096e+00  -4.9686694e-02  -1.5539908e+00   1.2478680e+00   3.8186274e-01   1.2080701e+00   8.5522084e-01   6.6121451e-01
   9.3340855e-01   1.0227870e+00   3.4095114e-01   1.2896041e+00   4.1119643e-01   7.1168309e-01   1.2414289e+00  -9.7764904e-01   6.7824130e-01  -7.4224824e-01  -4.1523999e-02  -1.0430140e-01  -1.5005190e-01  -1.6135057e+00  -5.6222708e-01  -3.1198228e+00   1.6708282e+00   1.1584985e+00   6.9172376e-01   9.1642027e-01   1.4272872e+00   1.0144290e+00   1.4624784e+00   6.7374115e-01   1.4936751e+00   7.7918290e-01   1.0342230e+00   8.6140864e-01   5.2356928e-01   9.5914798e-01  -9.2409676e-02   6.9825845e-01   1.7972759e+00   5.1829820e-01   6.2226301e-01   5.4144668e-01   1.7005866e-01   1.3952252e+00  -5.4984862e-01  -1.9619829e-01   4.9943029e-01   9.0207154e-02  -1.1255629e-01  -1.6392846e-01  -3.6971492e-01   2.8670787e-01  -1.0304552e+00   8.8410001e-01  -2.0650519e+00   6.6070705e-01   9.4152754e-01  -2.9299194e-01  -9.2379762e-01  -5.3458006e-01  -2.4016577e+00   3.7658112e-01  -3.4018587e+00  -1.7832954e-01  -1.3782385e+00  -5.0848276e-01  -1.3089908e+00  -6.5469868e-01  -2.9612552e+00  -1.2492040e+00  -2.3591825e+00  -1.0102774e+00  -2.6557380e+00   3.9043205e-02  -1.5082328e+00   1.0972672e+00   3.5298174e-01   1.1657165e+00   1.0527202e+00   7.3327851e-01
   8.7362106e-01   8.7378193e-01   3.3532841e-01   1.1177181e+00   4.7261770e-01   6.3866992e-01   1.3452573e+00  -9.7234075e-01   8.6943777e-01  -6.1272876e-01  -4.2033358e-02  -2.1933584e-01  -8.7586566e-02  -1.6979698e+00  -4.4000833e-01  -3.0796565e+00   1.5355065e+00   1.1200275e+00   7.4723251e-01   7.9797943e-01   1.5794970e+00   9.4921930e-01   1.3240725e+00   6.6583438e-01   1.4022495e+00   7.7935745e-01   9.5937116e-01   8.8960989e-01   4.5064099e-01   1.0773556e+00  -4.7455474e-02   6.4577801e-01   1.6000513e+00   5.3810127e-01   4.9113305e-01   5.9647633e-01   1.4461715e-01   1.6125265e+00  -4.4184487e-01  -1.8029635e-01   3.2801242e-01   1.2681766e-01  -2.3180379e-01  -1.2894361e-01  -4.2583578e-01   3.5260470e-01  -1.0378864e+00   1.0289888e+00  -2.0106997e+00   6.1774249e-01   8.7097879e-01  -2.7657740e-01  -1.0283203e+00  -4.4347649e-01  -2.4130181e+00   5.5125578e-01  -3.2960776e+00  -1.9823758e-01  -1.5214868e+00  -5.4701631e-01  -1.4229538e+00  -5.9789603e-01  -2.9850163e+00  -1.1555108e+00  -2.3456151e+00  -9.0367489e-01  -2.6203140e+00   1.3800596e-01  -1.4551977e+00   9.4683273e-01   3.1904901e-01   1.1051012e+00   1.2382253e+00   8.1013103e-01
   8.1494057e-01   7.3185807e-01   3.2708060e-01   9.4766521e-01   5.3177076e-01   5.5476438e-01   1.4461985e+00  -9.7964717e-01   1.0577459e+00  -4.9014450e-01  -4.0539510e-02  -3.2471908e-01  -1.2847430e-02  -1.7775118e+00  -3.0551702e-01  -3.0343919e+00   1.3954974e+00   1.0710252e+00   7.8611850e-01   6.8187832e-01   1.7206902e+00   8.8036525e-01   1.1829721e+00   6.5194791e-01   1.3047195e+00   7.7018779e-01   8.7256479e-01   9.0867996e-01   3.6250853e-01   1.1811367e+00  -1.8482215e-02   5.9305310e-01   1.4057177e+00   5.5302601e-01   3.5776984e-01   6.5040576e-01   1.0878467e-01   1.8105003e+00  -3.5197378e-01  -1.6712165e-01   1.7132341e-01   1.6546666e-01  -3.4571875e-01  -8.7575442e-02  -4.8556185e-01   4.2451107e-01  -1.0501976e+00   1.1720963e+00  -1.9662903e+00   5.7418441e-01   8.1472986e-01  -2.4947191e-01  -1.1220148e+00  -3.3814133e-01  -2.4184225e+00   7.2963464e-01  -3.1984747e+00  -2.0520807e-01  -1.6553748e+00  -5.6715227e-01  -1.5311990e+00  -5.2636314e-01  -2.9915443e+00  -1.0485750e+00  -2.3185020e+00  -7.8462601e-01  -2.5758350e+00   2.4301935e-01  -1.3968307e+00   7.9904389e-01   2.8221744e-01   1.0328321e+00   1.4074215e+00   8.8792037e-01
   7.5684548e-01   5.9857220e-01   3.1662763e-01   7.8291941e-01   5.8871663e-01   4.6419216e-01   1.5418551e+00  -9.9630486e-01   1.2359974e+00  -3.7694442e-01  -3.8701651e-02  -4.1999626e-01   7.2071316e-02  -1.8518561e+00  -1.6287809e-01  -2.9842170e+00   1.2546066e+00   1.0162762e+00   8.1065667e-01   5.6908787e-01   1.8454579e+00   8.1000054e-01   1.0425229e+00   6.3385010e-01   1.2042848e+00   7.5436396e-01   7.7879680e-01   9.2070830e-01   2.6621593e-01   1.2698613e+00  -2.2405367e-03   5.4090310e-01   1.2177024e+00   5.6358576e-01   2.2560299e-01   7.0277715e-01   6.6776635e-02   1.9821185e+00  -2.7983057e-01  -1.5675985e-01   3.1686070e-02   2.0533419e-01  -4.5267778e-01  -4.0979503e-02  -5.4757535e-01   5.0055206e-01  -1.0663350e+00   1.3089452e+00  -1.9307204e+00   5.2929533e-01   7.7185995e-01  -2.1339929e-01  -1.2052589e+00  -2.2151315e-01  -2.4189175e+00   9.0583420e-01  -3.1081544e+00  -2.0132744e-01  -1.7804304e+00  -5.7070219e-01  -1.6348537e+00  -4.4211530e-01  -2.9830414e+00  -9.3092453e-01  -2.2791663e+00  -6.5696847e-01  -2.5233274e+00   3.4957096e-01  -1.3351813e+00   6.5660680e-01   2.4489171e-01   9.5566571e-01   1.5564362e+00   9.6266789e-01
   6.9890391e-01   4.7529292e-01   3.0474960e-01   6.2698602e-01   6.4356982e-01   3.7142098e-01   1.6298667e+00  -1.0187683e+00   1.3974397e+00  -2.7517164e-01  -3.8031340e-02  -5.0507117e-01   1.6461777e-01  -1.9208009e+00  -1.6592622e-02  -2.9295380e+00   1.1168300e+00   9.6038162e-01   8.2331585e-01   4.6063518e-01   1.9490092e+00   7.4044966e-01   9.0624773e-01   6.1344480e-01   1.1042419e+00   7.3456698e-01   6.8307542e-01   9.2774725e-01   1.6875195e-01   1.3431786e+00   4.7388074e-03   4.9039423e-01   1.0393453e+00   5.7055986e-01   9.8150194e-02   7.5301730e-01   2.2884369e-02   2.1214478e+00  -2.2447062e-01  -1.4872837e-01  -8.9049578e-02   2.4561274e-01  -5.5113125e-01   9.4542500e-03  -6.1029751e-01   5.7860273e-01  -1.0849954e+00   1.4352088e+00  -1.9025525e+00   4.8259675e-01   7.4092936e-01  -1.7027617e-01  -1.2787258e+00  -9.7121000e-02  -2.4156520e+00   1.0740615e+00  -3.0238809e+00  -1.8914652e-01  -1.8974653e+00  -5.6020475e-01  -1.7352345e+00  -3.4785521e-01  -2.9622130e+00  -8.0562711e-01  -2.2294853e+00  -5.2487898e-01  -2.4640703e+00   4.5309111e-01  -1.2722635e+00   5.2235078e-01   2.0953148e-01   8.8005328e-01   1.6820147e+00   1.0305309e+00
   6.4083194e-01   3.6315202e-01   2.9252219e-01   4.8323249e-01   6.9646698e-01   2.8087711e-01   1.7080250e+00  -1.0434314e+00   1.5361279e+00  -1.8636549e-01  -3.9812216e-02  -5.8019376e-01   2.6193189e-01  -1.9841932e+00   1.2875282e-01  -2.8709461e+00   9.8614263e-01   9.0743303e-01   8.2655632e-01   3.5756623e-01   2.0274457e+00   6.7408371e-01   7.7767658e-01   5.9262406e-01   1.0077699e+00   7.1327978e-01   5.9009254e-01   9.3166029e-01   7.6602570e-02   1.4009998e+00   5.8973948e-03   4.4276726e-01   8.7377011e-01   5.7492745e-01  -2.1190771e-02   8.0045998e-01  -1.8817076e-02   2.2239758e+00  -1.8450082e-01  -1.4202941e-01  -1.8957484e-01   2.8555131e-01  -6.3967789e-01   6.2197319e-02  -6.7198128e-01   6.5641963e-01  -1.1047181e+00   1.5469557e+00  -1.8801007e+00   4.3390739e-01   7.2006714e-01  -1.2209738e-01  -1.3433119e+00   3.1140796e-02  -2.4097861e+00   1.2289499e+00  -2.9441675e+00  -1.7151058e-01  -2.0074664e+00  -5.3872764e-01  -1.8337021e+00  -2.4678660e-01  -2.9320709e+00  -6.7609012e-01  -2.1717509e+00  -3.9262331e-01  -2.3995060e+00   5.4922115e-01  -1.2099315e+00   3.9910924e-01   1.7845714e-01   8.1172120e-01   1.7816659e+00   1.0880470e+00
   5.8254001e-01   2.6300362e-01   2.8123496e-01   3.5472760e-01   7.4753449e-01   1.9667337e-01   1.7743717e+00  -1.0668397e+00   1.6472521e+00  -1.1149862e-01  -4.5031567e-02  -6.4593007e-01   3.6101375e-01  -2.0419076e+00   2.6877160e-01  -2.8091715e+00   8.6629663e-01   8.6073432e-01   8.2264183e-01   2.6091073e-01   2.0779724e+00   6.1317966e-01   6.6017983e-01   5.7313082e-01   9.1773478e-01   6.9262234e-01   5.0392590e-01   9.3398974e-01  -4.6482279e-03   1.4434677e+00   4.4171617e-03   3.9935503e-01   7.2376678e-01   5.7779280e-01  -1.2933915e-01   8.4437344e-01  -5.4734488e-02   2.2868392e+00  -1.5818431e-01  -1.3523772e-01  -2.6916518e-01   3.2449589e-01  -7.1713402e-01   1.1568681e-01  -7.3081317e-01   7.3177312e-01  -1.1239828e+00   1.6408607e+00  -1.8615220e+00   3.8336477e-01   7.0708183e-01  -7.0825358e-02  -1.4000608e+00   1.5925572e-01  -2.4024093e+00   1.3658511e+00  -2.8673737e+00  -1.5137174e-01  -2.1114836e+00  -5.0963666e-01  -1.9315191e+00  -1.4239957e-01  -2.8957343e+00  -5.4584458e-01  -2.1085167e+00  -2.6431169e-01  -2.3311520e+00   6.3405810e-01  -1.1497852e+00   2.8959582e-01   1.5367339e-01   7.5530765e-01   1.8537647e+00   1.1323403e+00
   5.2416664e-01   1.7539716e-01   2.7230006e-01   2.4410075e-01   7.9685771e-01   1.2236708e-01   1.8272776e+00  -1.0858823e+00   1.7273799e+00  -5.0956306e-02  -5.4325041e-02  -7.0311254e-01   4.5890146e-01  -2.0938303e+00   3.9953685e-01  -2.7450310e+00   7.6064235e-01   8.2258993e-01   8.1347853e-01   1.7165237e-01   2.0990301e+00   5.5979389e-01   5.5681807e-01   5.5644208e-01   8.3652359e-01   6.7422104e-01   4.2779463e-01   9.3585187e-01  -7.0645985e-02   1.4709220e+00   3.0172493e-03   3.6149770e-01   5.9169322e-01   5.8030844e-01  -2.2370254e-01   8.8399118e-01  -8.1981835e-02   2.3089436e+00  -1.4355153e-01  -1.2661261e-01  -3.2769376e-01   3.6192471e-01  -7.8259015e-01   1.6842955e-01  -7.8501708e-01   8.0257267e-01  -1.1413058e+00   1.7143700e+00  -1.8449103e+00   3.3142930e-01   6.9959026e-01  -1.8288788e-02  -1.4500859e+00   2.8333086e-01  -2.3944709e+00   1.4810638e+00  -2.7918054e+00  -1.3159389e-01  -2.2105200e+00  -4.7634787e-01  -2.0297181e+00  -3.8242158e-02  -2.8562428e+00  -4.1832704e-01  -2.0424337e+00  -1.4367485e-01  -2.2605220e+00   7.0435864e-01  -1.0931116e+00   1.9628364e-01   1.3672453e-01   7.1407920e-01   1.8976062e+00   1.1612738e+00
   4.6609870e-01   1.0056809e-01   2.6715962e-01   1.5343241e-01   8.4445403e-01   6.0761491e-02   1.8654957e+00  -1.0979579e+00   1.7745993e+00  -4.5599549e-03  -6.7936977e-02  -7.5277265e-01   5.5284766e-01  -2.1398500e+00   5.1779864e-01  -2.6793781e+00   6.7198435e-01   7.9417042e-01   8.0048839e-01   9.0708653e-02   2.0903422e+00   5.1565746e-01   4.7021691e-01   5.4367951e-01   7.6592336e-01   6.5911923e-01   3.6388222e-01   9.3786565e-01  -1.1850413e-01   1.4838560e+00   3.7886293e-03   3.3046345e-01   4.7940353e-01   5.8360163e-01  -3.0231102e-01   9.1854469e-01  -9.8553976e-02   2.2909664e+00  -1.3851460e-01  -1.1422332e-01  -3.6561378e-01   3.9747647e-01  -8.3545121e-01   2.1910033e-01  -8.3295330e-01   8.6697743e-01  -1.1553312e+00   1.7658113e+00  -1.8283933e+00   2.7887265e-01   6.9515691e-01   3.3907572e-02  -1.4944940e+00   3.9982889e-01  -2.3867269e+00   1.5719847e+00  -2.7158170e+00  -1.1476310e-01  -2.3054324e+00  -4.4208153e-01  -2.1289917e+00   6.2305966e-02  -2.8163887e+00  -2.9667517e-01  -1.9760953e+00  -3.3875426e-02  -2.1890593e+00   7.5769118e-01  -1.0408635e+00   1.2129728e-01   1.2859020e-01   6.8974296e-01   1.9134073e+00   1.1735404e+00
   4.0897845e-01   3.8447846e-02   2.6719819e-01   8.4181059e-02   8.9025210e-01   1.3760436e-02   1.8881908e+00  -1.1011086e+00   1.7885551e+00   2.8365959e-02  -8.5695755e-02  -7.9605879e-01   6.4048241e-01  -2.1798528e+00   6.2114405e-01  -2.6130541e+00   6.0247825e-01   7.7546166e-01   7.8452538e-01   1.8922080e-02   2.0528745e+00   4.8210071e-01   4.0247320e-01   5.3555368e-01   7.0704733e-01   6.4773314e-01   3.1323539e-01   9.4011759e-01  -1.4694263e-01   1.4828745e+00   8.0733186e-03   3.0738102e-01   3.8820516e-01   5.8870899e-01  -3.6390684e-01   9.4729554e-01  -1.0343958e-01   2.2352507e+00  -1.4098097e-01  -9.6077215e-02  -3.8391067e-01   4.3097090e-01  -8.7545712e-01   2.6662653e-01  -8.7320734e-01   9.2348664e-01  -1.1649124e+00   1.7944435e+00  -1.8102298e+00   2.2675215e-01   6.9143539e-01   8.4458936e-02  -1.5343153e+00   5.0577210e-01  -2.3797057e+00   1.6371772e+00  -2.6379161e+00  -1.0301591e-01  -2.3968464e+00  -4.0963484e-01  -2.2296100e+00   1.5624307e-01  -2.7785779e+00  -1.8355037e-01  -1.9118934e+00   6.2635351e-02  -2.1180869e+00   7.9252701e-01  -9.9367369e-01   6.6324700e-02   1.2962793e-01   6.8236350e-01   1.9022588e+00   1.1686878e+00
   3.5369807e-01  -1.1306879e-02   2.7366811e-01   3.7149492e-02   9.3407935e-01  -1.7716345e-02   1.8949443e+00  -1.0941178e+00   1.7703824e+00   4.8891011e-02  -1.0700578e-01  -8.3414453e-01   7.1995181e-01  -2.2137241e+00   7.0809281e-01  -2.5468509e+00   5.5357271e-01   7.6529854e-01   7.6583701e-01  -4.2937216e-02   1.9887133e+00   4.6000975e-01   3.5509688e-01   5.3234357e-01   6.6031247e-01   6.3985372e-01   2.7574283e-01   9.4216615e-01  -1.5632242e-01   1.4686517e+00   1.6394917e-02   2.9318768e-01   3.1884605e-01   5.9652305e-01  -4.0798566e-01   9.6956640e-01  -9.6671041e-02   2.1455987e+00  -1.4896029e-01  -7.0240196e-02  -3.8402826e-01   4.6242040e-01  -9.0268403e-01   3.1025386e-01  -9.0466404e-01   9.7100598e-01  -1.1691811e+00   1.8004479e+00  -1.7889033e+00   1.7637259e-01   6.8630344e-01   1.3242179e-01  -1.5704429e+00   5.9890538e-01  -2.3736949e+00   1.6763566e+00  -2.5568633e+00  -9.7896275e-02  -2.4850893e+00  -3.8118881e-01  -2.3313703e+00   2.4112445e-01  -2.7447276e+00  -8.0998239e-02  -1.8518984e+00   1.4420956e-01  -2.0487718e+00   8.0827016e-01  -9.5189589e-01   3.2554689e-02   1.3956565e-01   6.9038588e-01   1.8660274e+00   1.1470824e+00
   3.0138217e-01  -4.9270286e-02   2.8762924e-01   1.2488709e-02   9.7565841e-01  -3.3756986e-02   1.8857370e+00  -1.0765701e+00   1.7225446e+00   5.8349834e-02  -1.3085712e-01  -8.6813344e-01   7.9002093e-01  -2.2413529e+00   7.7812373e-01  -2.4814840e+00   5.2599393e-01   7.6147722e-01   7.4407135e-01  -9.4159737e-02   1.9008750e+00   4.4981514e-01   3.2898580e-01   5.3391062e-01   6.2546693e-01   6.3469320e-01   2.5019132e-01   9.4308196e-01  -1.4857806e-01   1.4418929e+00   2.8439627e-02   2.8859507e-01   2.7152955e-01   6.0775273e-01  -4.3479101e-01   9.8476898e-01  -7.9311027e-02   2.0269832e+00  -1.6066207e-01  -3.4943237e-02  -3.6777402e-01   4.9203216e-01  -9.1752751e-01   3.4958767e-01  -9.2656482e-01   1.0088859e+00  -1.1676011e+00   1.7848619e+00  -1.7632085e+00   1.2923824e-01   6.7798172e-01   1.7725717e-01  -1.6035851e+00   6.7780702e-01  -2.3687433e+00   1.6903004e+00  -2.4717637e+00  -1.0024990e-01  -2.5701464e+00  -3.5816444e-01  -2.4335807e+00   3.1519936e-01  -2.7161983e+00   9.6435998e-03  -1.7977619e+00   2.1003967e-01  -1.9821046e+00   8.0522763e-01  -9.1566248e-01   2.0642624e-02   1.5754210e-01   7.1076380e-01   1.8072173e+00   1.1098203e+00
   2.5335686e-01  -7.6193045e-02   3.0990689e-01   9.7343214e-03   1.0146141e+00  -3.5421442e-02   1.8609123e+00  -1.0488709e+00   1.6485955e+00   5.8199931e-02  -1.5585406e-01  -8.9896853e-01   8.5013383e-01  -2.2626418e+00   8.3163398e-01  -2.4175743e+00   5.1977198e-01   7.6093762e-01   7.1832817e-01  -1.3407905e-01   1.7930640e+00   4.5151072e-01   3.2443278e-01   5.3974514e-01   6.0166126e-01   6.3097178e-01   2.3439412e-01   9.4152348e-01  -1.2705476e-01   1.4033029e+00   4.3089796e-02   2.9407315e-01   2.4595254e-01   6.2289934e-01  -4.4526495e-01   9.9242811e-01  -5.3378414e-02   1.8852004e+00  -1.7458041e-01   1.1329580e-02  -3.3721180e-01   5.2020042e-01  -9.2067159e-01   3.8460772e-01  -9.3854571e-01   1.0369317e+00  -1.1600048e+00   1.7494681e+00  -1.7323260e+00   8.6996246e-02   6.6512882e-01   2.1885245e-01  -1.6342338e+00   7.4194120e-01  -2.3646804e+00   1.6806957e+00  -2.3821405e+00  -1.1016447e-01  -2.6516384e+00  -3.4113724e-01  -2.5350812e+00   3.7749737e-01  -2.6937598e+00   8.7786604e-02  -1.7506496e+00   2.6014291e-01  -1.9188852e+00   7.8452831e-01  -8.8494797e-01   3.0705620e-02   1.8219226e-01   7.3918050e-01   1.7288002e+00   1.0585988e+00
   2.1110770e-01  -9.2944649e-02   3.4106645e-01   2.7869912e-02   1.0504900e+00  -2.4651674e-02   1.8211292e+00  -1.0122256e+00   1.5528853e+00   4.9880358e-02  -1.8026355e-01  -9.2735329e-01   9.0042564e-01  -2.2775156e+00   8.6983821e-01  -2.3556397e+00   5.3430173e-01   7.6000354e-01   6.8724820e-01  -1.6205457e-01   1.6694007e+00   4.6469840e-01   3.4116003e-01   5.4903963e-01   5.8755633e-01   6.2703803e-01   2.2537956e-01   9.3584082e-01  -9.6262721e-02   1.3535630e+00   5.8502647e-02   3.0985042e-01   2.4136063e-01   6.4224771e-01  -4.4096234e-01   9.9220285e-01  -2.1719960e-02   1.7264905e+00  -1.8956163e-01   6.9773647e-02  -2.9454973e-01   5.4748794e-01  -9.1304752e-01   4.1565457e-01  -9.4065604e-01   1.0553873e+00  -1.1466099e+00   1.6966447e+00  -1.6958784e+00   5.1372501e-02   6.4690599e-01   2.5751850e-01  -1.6626480e+00   7.9164872e-01  -2.3611443e+00   1.6499412e+00  -2.2879872e+00  -1.2695888e-01  -2.7288225e+00  -3.2981589e-01  -2.6342900e+00   4.2785844e-01  -2.6775911e+00   1.5357879e-01  -1.7112000e+00   2.9529670e-01  -1.8597143e+00   7.4799946e-01  -8.5962668e-01   6.2344047e-02   2.1176925e-01   7.7034852e-01   1.6340256e+00   9.9556288e-01
   1.7622570e-01  -1.0045775e-01   3.8140384e-01   6.5409703e-02   1.0827738e+00  -4.1338969e-03   1.7673024e+00  -9.6858092e-01   1.4402335e+00   3.4683866e-02  -2.0208402e-01  -9.5369049e-01   9.4168727e-01  -2.2859347e+00   8.9461712e-01  -2.2960954e+00   5.6843142e-01   7.5466446e-01   6.4913348e-01  -1.7745944e-01   1.5341387e+00   4.8865334e-01   3.7837343e-01   5.6078152e-01   5.8145873e-01   6.2101499e-01   2.1962742e-01   9.2420272e-01  -6.1565118e-02   1.2933134e+00   7.2232527e-02   3.3592633e-01   2.5661639e-01   6.6587130e-01  -4.2393609e-01   9.8390249e-01   1.2163920e-02   1.5571504e+00  -2.0485326e-01   1.4121656e-01  -2.4203034e-01   5.7459788e-01  -8.9578541e-01   4.4338964e-01  -9.3335672e-01   1.0648918e+00  -1.1280174e+00   1.6291920e+00  -1.6539673e+00   2.4103446e-02   6.2300895e-01   2.9396025e-01  -1.6888565e+00   8.2807783e-01  -2.3576226e+00   1.6009216e+00  -2.1897929e+00  -1.4922376e-01  -2.8006155e+00  -3.2308694e-01  -2.7292826e+00   4.6690635e-01  -2.6673110e+00   2.0784239e-01  -1.6795156e+00   3.1693272e-01  -1.8049891e+00   6.9801388e-01  -8.3951809e-01   1.1468629e-01   2.4429510e-01   7.9836945e-01   1.5262210e+00   9.2314051e-01
   1.5034401e-01  -9.9679478e-02   4.3094873e-01   1.2049471e-01   1.1109303e+00   2.2876136e-02   1.7005422e+00  -9.2052830e-01   1.3155962e+00   1.3652079e-02  -2.1913422e-01  -9.7804273e-01   9.7528421e-01  -2.2879025e+00   9.0833055e-01  -2.2392599e+00   6.2057029e-01   7.4088024e-01   6.0209047e-01  -1.7967761e-01   1.3913947e+00   5.2240192e-01   4.3483245e-01   5.7385825e-01   5.8147215e-01   6.1096143e-01   2.1333658e-01   9.0473663e-01  -2.8818734e-02   1.2231486e+00   8.1385247e-02   3.7209272e-01   2.9027282e-01   6.9364893e-01  -3.9660225e-01   9.6749877e-01   4.4328563e-02   1.3831674e+00  -2.2013462e-01   2.2608935e-01  -1.8182934e-01   6.0233485e-01  -8.7016297e-01   4.6873163e-01  -9.1749985e-01   1.0664179e+00  -1.1051890e+00   1.5501495e+00  -1.6071848e+00   6.8625139e-03   5.9366583e-01   3.2921993e-01  -1.7126734e+00   8.5306191e-01  -2.3534929e+00   1.5367764e+00  -2.0885369e+00  -1.7491043e-01  -2.8656370e+00  -3.1912006e-01  -2.8178863e+00   4.9596744e-01  -2.6620318e+00   2.5196724e-01  -1.6551793e+00   3.2699864e-01  -1.7549001e+00   6.3731902e-01  -8.2441486e-01   1.8645155e-01   2.7772712e-01   8.1712877e-01   1.4086002e+00   8.4388196e-01
   1.3506717e-01  -9.1532762e-02   4.8947817e-01   1.9099456e-01   1.1344369e+00   5.2754824e-02   1.6220921e+00  -8.7117654e-01   1.1837494e+00  -1.2497122e-02  -2.2915822e-01  -1.0001176e+00   1.0030381e+00  -2.2834759e+00   9.1360986e-01  -2.1853688e+00   6.8880671e-01   7.1488887e-01   5.4418487e-01  -1.6811496e-01   1.2449078e+00   5.6480593e-01   5.0892919e-01   5.8716524e-01   5.8565432e-01   5.9503752e-01   2.0270664e-01   8.7567395e-01  -3.9902285e-03   1.1436158e+00   8.2797234e-02   4.1795963e-01   3.4064847e-01   7.2529066e-01  -3.6159423e-01   9.4313246e-01   7.0617859e-02   1.2098944e+00  -2.3552710e-01   3.2441348e-01  -1.1596697e-01   6.3155824e-01  -8.3755308e-01   4.9277508e-01  -8.9428901e-01   1.0611913e+00  -1.0794062e+00   1.4626132e+00  -1.5566019e+00   1.1867925e-03   5.5960477e-01   3.6459452e-01  -1.7337276e+00   8.6895377e-01  -2.3480723e+00   1.4606777e+00  -1.9856552e+00  -2.0146233e-01  -2.9222684e+00  -3.1552583e-01  -2.8977893e+00   5.1694328e-01  -2.6604355e+00   2.8777021e-01  -1.6373008e+00   3.2779873e-01  -1.7094323e+00   5.6886107e-01  -8.1409389e-01   2.7602381e-01   3.1012857e-01   8.2070321e-01   1.2840855e+00   7.6031250e-01
   1.3189888e-01  -7.6889274e-02   5.5653644e-01   2.7461124e-01   1.1528213e+00   8.1726076e-02   1.5332709e+00  -8.2399893e-01   1.0490110e+00  -4.3407796e-02  -2.2994256e-01  -1.0192765e+00   1.0270799e+00  -2.2727716e+00   9.1314686e-01  -2.1345938e+00   7.7102804e-01   6.7349649e-01   4.7359896e-01  -1.4222240e-01   1.0978441e+00   6.1464584e-01   5.9877086e-01   5.9970784e-01   5.9216631e-01   5.7166231e-01   1.8421376e-01   8.3548904e-01   7.2288532e-03   1.0552228e+00   7.3227169e-02   4.7298181e-01   4.0590108e-01   7.6036942e-01  -3.2161474e-01   9.1111434e-01   8.6906912e-02   1.0417885e+00  -2.5158453e-01   4.3580246e-01  -4.6235678e-02   6.6312844e-01  -7.9937231e-01   5.1669693e-01  -8.6522418e-01   1.0506022e+00  -1.0522123e+00   1.3695677e+00  -1.5037322e+00   8.4042568e-03   5.2199507e-01   4.0153420e-01  -1.7514985e+00   8.7843073e-01  -2.3406625e+00   1.3756367e+00  -1.8829807e+00  -2.2597790e-01  -2.9687271e+00  -3.0955171e-01  -2.9666562e+00   5.3214818e-01  -2.6608644e+00   3.1733209e-01  -1.6245877e+00   3.2182461e-01  -1.6683703e+00   4.9561441e-01  -8.0831224e-01   3.8153291e-01   3.3982891e-01   8.0375195e-01   1.1551606e+00   6.7480773e-01
   1.4217002e-01  -5.6552337e-02   6.3145990e-01   3.6897798e-01   1.1656960e+00   1.0607882e-01   1.4354219e+00  -7.8266256e-01   9.1501911e-01  -7.9086946e-02  -2.1943681e-01  -1.0345666e+00   1.0496878e+00  -2.2559683e+00   9.0949423e-01  -2.0870635e+00   8.6503382e-01   6.1432881e-01   3.8877876e-01  -1.0153215e-01   9.5265801e-01   6.7069597e-01   7.0226057e-01   6.1068918e-01   5.9940453e-01   5.3965159e-01   1.5486260e-01   7.8302271e-01  -2.1712628e-04   9.5845051e-01   4.9549891e-02   5.3648336e-01   4.8409398e-01   7.9835571e-01  -2.7929484e-01   8.7191958e-01   8.9339806e-02   8.8222511e-01  -2.6926391e-01   5.5947645e-01   2.5853707e-02   6.9784929e-01  -7.5703256e-01   5.4165937e-01  -8.3203237e-01   1.0361124e+00  -1.0253395e+00   1.2737429e+00  -1.4504734e+00   2.9567315e-02   4.8236812e-01   4.4152899e-01  -1.7653570e+00   8.8428624e-01  -2.3305978e+00   1.2843481e+00  -1.7826584e+00  -2.4539535e-01  -3.0031471e+00  -2.9829972e-01  -3.0222408e+00   5.4412515e-01  -2.6614251e+00   3.4282608e-01  -1.6154408e+00   3.1158836e-01  -1.6313125e+00   4.2042707e-01  -8.0679195e-01   5.0093467e-01   3.6556007e-01   7.6186783e-01   1.0237597e+00   5.8949710e-01
   1.6697374e-01  -3.1248600e-02   7.1340457e-01   4.7174838e-01   1.1727871e+00   1.2237183e-01   1.3298696e+00  -7.5084743e-01   7.8457812e-01  -1.1987075e-01  -1.9586977e-01  -1.0447737e+00   1.0731205e+00  -2.2333086e+00   9.0489337e-01  -2.0428921e+00   9.6863368e-01   5.3602532e-01   2.8856507e-01  -4.5701832e-02   8.1101719e-01   7.3178652e-01   8.1717256e-01   6.1957613e-01   6.0610518e-01   4.9832526e-01   1.1239699e-01   7.1758238e-01  -3.0433983e-02   8.5376743e-01   8.9420365e-03   6.0767928e-01   5.7325521e-01   8.3865205e-01  -2.3706823e-01   8.2617525e-01   7.4549108e-02   7.3339668e-01  -2.8987679e-01   6.9428793e-01   9.9104672e-02   7.3641041e-01  -7.1189663e-01   5.6871602e-01  -7.9658892e-01   1.0191633e+00  -1.0006276e+00   1.1775009e+00  -1.3990292e+00   6.5395027e-02   4.4252429e-01   4.8599282e-01  -1.7746080e+00   8.8922492e-01  -2.3172887e+00   1.1890818e+00  -1.6870449e+00  -2.5668248e-01  -3.0236660e+00  -2.7894839e-01  -3.0624920e+00   5.5545608e-01  -2.6600977e+00   3.6635194e-01  -1.6080668e+00   2.9946927e-01  -1.5976954e+00   3.4588960e-01  -8.0920055e-01   6.3208643e-01   3.8655672e-01   6.9186393e-01   8.9120069e-01   5.0619826e-01
   2.0710799e-01  -1.6258067e-03   8.0137501e-01   5.8067105e-01   1.1739552e+00   1.2761435e-01   1.2178870e+00  -7.3206570e-01   6.5958259e-01  -1.6635885e-01  -1.5785315e-01  -1.0484931e+00   1.0994599e+00  -2.2050980e+00   9.0113935e-01  -2.0022047e+00   1.0797258e+00   4.3836150e-01   1.7229721e-01   2.5436610e-02   6.7379353e-01   7.9684875e-01   9.4121859e-01   6.2613866e-01   6.1141244e-01   4.4757584e-01   5.5453509e-02   6.3900981e-01  -8.6330206e-02   7.4164948e-01  -5.0951511e-02   6.8569300e-01   6.7142579e-01   8.8062528e-01  -1.9706800e-01   7.7464089e-01   3.9844244e-02   5.9630058e-01  -3.1502011e-01   8.3875844e-01   1.7264650e-01   7.7933345e-01  -6.6524097e-01   5.9872923e-01  -7.6083383e-01   1.0010937e+00  -9.7993484e-01   1.0827611e+00  -1.3518142e+00   1.1622951e-01   4.0443138e-01   5.3615651e-01  -1.7785312e+00   8.9567605e-01  -2.3002628e+00   1.0916261e+00  -1.5985935e+00  -2.5701978e-01  -3.0285147e+00  -2.4895933e-01  -3.0856479e+00   5.6858126e-01  -2.6548494e+00   3.8978854e-01  -1.6006046e+00   2.8758479e-01  -1.5668255e+00   2.7423454e-01  -8.1512990e-01   7.7281353e-01   4.0261039e-01   5.9197924e-01   7.5816986e-01   4.2638284e-01
   2.6302887e-01   3.1746223e-02   8.9425398e-01   6.9364573e-01   1.1692074e+00   1.1941196e-01   1.1006741e+00  -7.2948741e-01   5.4101957e-01  -2.1932255e-01  -1.0446285e-01  -1.0442163e+00   1.1304744e+00  -2.1717014e+00   8.9949323e-01  -1.9651630e+00   1.1963511e+00   3.2228924e-01   3.9886728e-02   1.1182929e-01   5.4111935e-01   8.6494078e-01   1.0721020e+00   6.3045837e-01   6.1490704e-01   3.8789232e-01  -1.6352043e-02   5.4771341e-01  -1.6945242e-01   6.2259973e-01  -1.3187574e-01   7.6957108e-01   7.7669634e-01   9.2363413e-01  -1.6105129e-01   7.1818317e-01  -1.6641841e-02   4.7081067e-01  -3.4648846e-01   9.9112500e-01   2.4592222e-01   8.2692630e-01  -6.1822562e-01   6.3230385e-01  -7.2668783e-01   9.8307003e-01  -9.6504901e-01   9.9096407e-01  -1.3113431e+00   1.8200709e-01   3.7011988e-01   5.9297778e-01  -1.7764202e+00   9.0563930e-01  -2.2791998e+00   9.9328150e-01  -1.5197305e+00  -2.4396490e-01  -3.0161056e+00  -2.0625471e-01  -3.0903151e+00   5.8564134e-01  -2.6437430e+00   4.1467668e-01  -1.5912547e+00   2.7769370e-01  -1.5379226e+00   2.0727013e-01  -8.2407938e-01   9.2096330e-01   4.1407259e-01   4.6198846e-01   6.2475587e-01   3.5117213e-01
   3.3481341e-01   6.8372188e-02   9.9083167e-01   8.0875807e-01   1.1586969e+00   9.6070228e-02   9.7934693e-01  -7.4578065e-01   4.2904513e-01  -2.7959246e-01  -3.5294475e-02  -1.0304293e+00   1.1675081e+00  -2.1335430e+00   9.0064459e-01  -1.9319842e+00   1.3167218e+00   1.8989199e-01  -1.0814304e-01   2.1315842e-01   4.1250115e-01   9.3525415e-01   1.2075602e+00   6.3290768e-01   6.1659389e-01   3.2033777e-01  -1.0241145e-01   4.4466298e-01  -2.7991218e-01   4.9717062e-01  -2.3485655e-01   8.5829490e-01   8.8723248e-01   9.6705132e-01  -1.3035505e-01   6.5774506e-01  -9.5855894e-02   3.5582512e-01  -3.8616604e-01   1.1493944e+00   3.1865495e-01   8.7924837e-01  -5.7187456e-01   6.6974288e-01  -6.9597304e-01   9.6603280e-01  -9.5760137e-01   9.0307241e-01  -1.2801091e+00   2.6224714e-01   3.4157901e-01   6.5707439e-01  -1.7676227e+00   9.2057245e-01  -2.2539618e+00   8.9490073e-01  -1.4527275e+00  -2.1558852e-01  -2.9851196e+00  -1.4935321e-01  -3.0755331e+00   6.0835266e-01  -2.6250429e+00   4.4213887e-01  -1.5784054e+00   2.7113637e-01  -1.5101681e+00   1.4634996e-01  -8.3544607e-01   1.0744450e+00   4.2180579e-01   3.0321246e-01   4.9053460e-01   2.8135847e-01
   4.2213305e-01   1.0782644e-01   1.0898334e+00   9.2429396e-01   1.1427157e+00   5.6650959e-02   8.5493859e-01  -7.8297130e-01   3.2312580e-01  -3.4793524e-01   4.9509607e-02  -1.0057199e+00   1.2114075e+00  -2.0911027e+00   9.0472420e-01  -1.9029497e+00   1.4392283e+00   4.4258438e-02  -2.7065054e-01   3.2880791e-01   2.8698155e-01   1.0071026e+00   1.3453963e+00   6.3410088e-01   6.1685106e-01   2.4648269e-01  -2.0118312e-01   3.3134803e-01  -4.1640559e-01   3.6598703e-01  -3.6012546e-01   9.5078989e-01   1.0012897e+00   1.0102789e+00  -1.0588316e-01   5.9431162e-01  -1.9777981e-01   2.4947687e-01  -4.3590180e-01   1.3114026e+00   3.9079448e-01   9.3608960e-01  -5.2706591e-01   7.1102508e-01  -6.7034230e-01   9.5066198e-01  -9.5898787e-01   8.1960746e-01  -1.2604543e+00   3.5605868e-01   3.2065674e-01   7.2868367e-01  -1.7515782e+00   9.4132730e-01  -2.2246121e+00   7.9696866e-01  -1.3995737e+00  -1.7057601e-01  -2.9345874e+00  -7.7458538e-02  -3.0408219e+00   6.3792177e-01  -2.5973073e+00   4.7284039e-01  -1.5607443e+00   2.6881381e-01  -1.4827558e+00   9.2377282e-02  -8.4852312e-01   1.2312560e+00   4.2708787e-01   1.1842903e-01   3.5469779e-01   2.1744695e-01
   5.2423653e-01   1.4974592e-01   1.1899456e+00   1.0387360e+00   1.1216735e+00   9.8237904e-04   7.2840974e-01  -8.4232965e-01   2.2222922e-01  -4.2492774e-01   1.4926252e-01  -9.6888580e-01   1.2624821e+00  -2.0449184e+00   9.1136274e-01  -1.8784019e+00   1.5624253e+00  -1.1071458e-01  -4.4590273e-01   4.5784077e-01   1.6333446e-01   1.0798961e+00   1.4835010e+00   6.3482270e-01   6.1634914e-01   1.6830060e-01  -3.1031635e-01   2.0970414e-01  -5.7632198e-01   2.2976956e-01  -5.0708213e-01   1.0459341e+00   1.1172196e+00   1.0527563e+00  -8.8122005e-02   5.2887419e-01  -3.2144013e-01   1.4938805e-01  -4.9737182e-01   1.4748764e+00   4.6244857e-01   9.9696485e-01  -4.8453119e-01   7.5580702e-01  -6.5121987e-01   9.3736223e-01  -9.7030082e-01   7.4071315e-01  -1.2544358e+00   4.6216080e-01   3.0896673e-01   8.0764756e-01  -1.7278593e+00   9.6813313e-01  -2.1914266e+00   6.9970879e-01  -1.3618543e+00  -1.0829177e-01  -2.8639668e+00   9.5023862e-03  -2.9862143e+00   6.7500142e-01  -2.5594691e+00   5.0699124e-01  -1.5373479e+00   2.7120322e-01  -1.4549417e+00   4.5839926e-02  -8.6250904e-01   1.3894939e+00   4.3147991e-01  -8.8305379e-02   2.1621570e-01   1.5971053e-01
   6.3994512e-01   1.9381997e-01   1.2898401e+00   1.1507469e+00   1.0960724e+00  -7.0374400e-02   6.0066733e-01  -9.2428627e-01   1.2504408e-01  -5.1083901e-01   2.6275954e-01  -9.1903939e-01   1.3205011e+00  -1.9955839e+00   9.1978613e-01  -1.8587249e+00   1.6850071e+00  -2.7057346e-01  -6.3162937e-01   5.9898863e-01   4.0275662e-02   1.1531075e+00   1.6198713e+00   6.3594380e-01   6.1594853e-01   8.8034570e-02  -4.2682966e-01   8.2013338e-02  -7.5592747e-01   8.9357346e-02  -6.7429366e-01   1.1425654e+00   1.2334706e+00   1.0939630e+00  -7.7179671e-02   4.6239523e-01  -4.6496620e-01   5.2947729e-02  -5.7193484e-01   1.6374964e+00   5.3380499e-01   1.0611234e+00  -4.4486346e-01   8.0344484e-01  -6.3975510e-01   9.2626527e-01  -9.9227455e-01   6.6624037e-01  -1.2636948e+00   5.7891784e-01   3.0780504e-01   8.9342091e-01  -1.6962110e+00   1.0006273e+00  -2.1548928e+00   6.0320542e-01  -1.3406397e+00  -2.8808028e-02  -2.7732083e+00   1.1088595e-01  -2.9122711e+00   7.1968672e-01  -2.5108961e+00   5.4438362e-01  -1.5077411e+00   2.7840385e-01  -1.4260863e+00   6.8691742e-03  -8.7652644e-01   1.5473602e+00   4.3667171e-01  -3.1190720e-01   7.4022620e-02   1.0825120e-01
   7.6766068e-01   2.3977524e-01   1.3881952e+00   1.2591468e+00   1.0664745e+00  -1.5619629e-01   4.7258813e-01  -1.0283825e+00   3.0207338e-02  -6.0553068e-01   3.8832492e-01  -8.5570031e-01   1.3847244e+00  -1.9437518e+00   9.2893666e-01  -1.8443124e+00   1.8057771e+00  -4.3059331e-01  -8.2510358e-01   7.5065548e-01  -8.3330331e-02   1.2262337e+00   1.7526274e+00   6.3833023e-01   6.1658758e-01   8.0464802e-03  -5.4732573e-01  -4.9213348e-02  -9.5060974e-01  -5.4273186e-02  -8.5953015e-01   1.2394901e+00   1.3485866e+00   1.1334160e+00  -7.2841732e-02   3.9577574e-01  -6.2569230e-01  -4.2409239e-02  -6.6049116e-01   1.7969561e+00   6.0505194e-01   1.1275729e+00  -4.0852978e-01   8.5303361e-01  -6.3678926e-01   9.1724986e-01  -1.0252459e+00   5.9584153e-01  -1.2893358e+00   7.0438499e-01   3.1807894e-01   9.8509759e-01  -1.6565898e+00   1.0379235e+00  -2.1156952e+00   5.0752563e-01  -1.3363952e+00   6.7101540e-02  -2.6628067e+00   2.2537905e-01  -2.8200814e+00   7.7154619e-01  -2.4514322e+00   5.8445776e-01  -1.4719229e+00   2.9020480e-01  -1.3956892e+00  -2.4685828e-02  -8.8965159e-01   1.7031560e+00   4.4432098e-01  -5.4657214e-01  -7.2792945e-02   6.3059481e-02
   9.0539016e-01   2.8735621e-01   1.4837168e+00   1.3628910e+00   1.0334684e+00  -2.5469695e-01   3.4504403e-01  -1.1532597e+00  -6.3483467e-02  -7.0838545e-01   5.2387489e-01  -7.7886866e-01   1.4539602e+00  -1.8901305e+00   9.3760629e-01  -1.8355199e+00   1.9236183e+00  -5.8607416e-01  -1.0232410e+00   9.1093542e-01  -2.0828615e-01   1.2987613e+00   1.8800332e+00   6.4275695e-01   6.1917306e-01  -6.9338461e-02  -6.6822468e-01  -1.8136250e-01  -1.1551612e+00  -1.9999431e-01  -1.0598352e+00   1.3354937e+00   1.4612060e+00   1.1706650e+00  -7.4636181e-02   3.2982804e-01  -8.0029474e-01  -1.3894449e-01  -7.6335691e-01   1.9510200e+00   6.7630495e-01   1.1951180e+00  -3.7588592e-01   9.0346093e-01  -6.4283477e-01   9.0997530e-01  -1.0691316e+00   5.2906664e-01  -1.3318251e+00   8.3636249e-01   3.4025134e-01   1.0814513e+00  -1.6091962e+00   1.0787118e+00  -2.0746884e+00   4.1282828e-01  -1.3489171e+00   1.7799868e-01  -2.5338361e+00   3.5107793e-01  -2.7112441e+00   8.2968135e-01  -2.3814127e+00   6.2638552e-01  -1.4303548e+00   3.0616440e-01  -1.3634119e+00  -4.9177682e-02  -9.0095161e-01   1.8552779e+00   4.5590182e-01  -7.8611146e-01  -2.2480868e-01   2.4065746e-02
   1.0507899e+00   3.3630181e-01   1.5751585e+00   1.4610528e+00   9.9763674e-01  -3.6364549e-01   2.1892423e-01  -1.2966899e+00  -1.5689385e-01  -8.1827265e-01   6.6699165e-01  -6.8907267e-01   1.5266468e+00  -1.8354812e+00   9.4456905e-01  -1.8326128e+00   2.0374717e+00  -7.3262572e-01  -1.2227170e+00   1.0776453e+00  -3.3491844e-01   1.3701381e+00   2.0005194e+00   6.4983374e-01   6.2448234e-01  -1.4197921e-01  -7.8599721e-01  -3.1184488e-01  -1.3640819e+00  -3.4652298e-01  -1.2716301e+00   1.4293553e+00   1.5700640e+00   1.2052871e+00  -8.1900538e-02   2.6525522e-01  -9.8495406e-01  -2.3839980e-01  -8.8016623e-01   2.0975770e+00   7.4754757e-01   1.2624095e+00  -3.4719026e-01   9.5346946e-01  -6.5806609e-01   9.0392584e-01  -1.1234242e+00   4.6545172e-01  -1.3909186e+00   9.7245831e-01   3.7430448e-01   1.1809861e+00  -1.5544982e+00   1.1213787e+00  -2.0328570e+00   3.1944657e-01  -1.3773057e+00   3.0184573e-01  -2.3879591e+00   4.8559136e-01  -2.5878328e+00   8.9280737e-01  -2.3016561e+00   6.6916234e-01  -1.3839163e+00   3.2569093e-01  -1.3290883e+00  -6.7083702e-02  -9.0952968e-01   2.0022146e+00   4.7257686e-01  -1.0242953e+00  -3.8211852e-01  -8.8219877e-03
   1.2012315e+00   3.8632049e-01   1.6613472e+00   1.5528179e+00   9.5953008e-01  -4.8049513e-01   9.5150433e-02  -1.4556507e+00  -2.5042830e-01  -9.3355695e-01   8.1500682e-01  -5.8738474e-01   1.6009541e+00  -1.7806072e+00   9.4870206e-01  -1.8357107e+00   2.1463266e+00  -8.6641941e-01  -1.4200938e+00   1.2483720e+00  -4.6298949e-01   1.4397598e+00   2.1127139e+00   6.5995016e-01   6.3308635e-01  -2.0804723e-01  -8.9737967e-01  -4.3821452e-01  -1.5718799e+00  -4.9242798e-01  -1.4908487e+00   1.5198687e+00   1.6739984e+00   1.2368854e+00  -9.3845435e-02   2.0263901e-01  -1.1755349e+00  -3.4183816e-01  -1.0098142e+00   2.2346943e+00   8.1859150e-01   1.3280061e+00  -3.2261423e-01   1.0017266e+00  -6.8232117e-01   8.9846464e-01  -1.1872057e+00   4.0459295e-01  -1.4656276e+00   1.1101577e+00   4.1972574e-01   1.2819962e+00  -1.4932401e+00   1.1641395e+00  -1.9912638e+00   2.2793599e-01  -1.4199790e+00   4.3609639e-01  -2.2274086e+00   6.2616178e-01  -2.4523405e+00   9.5934799e-01  -2.2134275e+00   7.1169826e-01  -1.3338278e+00   3.4811559e-01  -1.2927238e+00  -7.8940489e-02  -9.1457335e-01   2.1425515e+00   4.9510302e-01  -1.2551810e+00  -5.4422835e-01  -3.5697208e-02
   1.3538900e+00   4.3706742e-01   1.7412089e+00   1.6374870e+00   9.1964898e-01  -6.0251370e-01  -2.5317457e-02  -1.6264458e+00  -3.4396931e-01  -1.0521531e+00   9.6509263e-01  -4.7540346e-01   1.6748985e+00  -1.7263376e+00   9.4908402e-01  -1.8447379e+00   2.2492232e+00  -9.8439118e-01  -1.6119564e+00   1.4205335e+00  -5.9167281e-01   1.5069680e+00   2.2154712e+00   6.7324332e-01   6.4529750e-01  -2.6612615e-01  -9.9955693e-01  -5.5827287e-01  -1.7733521e+00  -6.3615230e-01  -1.7130993e+00   1.6058700e+00   1.7719614e+00   1.2650916e+00  -1.0961084e-01   1.4243707e-01  -1.3677729e+00  -4.4955399e-01  -1.1504523e+00   2.3606708e+00   8.8905975e-01   1.3904438e+00  -3.0224809e-01   1.0468984e+00  -7.1511254e-01   8.9289317e-01  -1.2591811e+00   3.4620130e-01  -1.5542319e+00   1.2469012e+00   4.7551951e-01   1.3826332e+00  -1.4264336e+00   1.2051727e+00  -1.9509898e+00   1.3908211e-01  -1.4747351e+00   5.7780764e-01  -2.0549398e+00   7.6979849e-01  -2.3076053e+00   1.0275391e+00  -2.1183787e+00   7.5290081e-01  -1.2815514e+00   3.7275115e-01  -1.2544852e+00  -8.5295972e-02  -9.1540488e-01   2.2749827e+00   5.2377752e-01  -1.4734058e+00  -7.1000853e-01  -5.6651939e-02
   1.5058505e+00   4.8812697e-01   1.8138027e+00   1.7144881e+00   8.7843842e-01  -7.2691004e-01  -1.4148795e-01  -1.8048674e+00  -4.3688308e-01  -1.1716260e+00   1.1143604e+00  -3.5520105e-01   1.7464665e+00  -1.6735054e+00   9.4506789e-01  -1.8593891e+00   2.3452688e+00  -1.0843823e+00  -1.7950503e+00   1.5914541e+00  -7.1959512e-01   1.5710646e+00   2.3079058e+00   6.8959076e-01   6.6114564e-01  -3.1527643e-01  -1.0903020e+00  -6.7015337e-01  -1.9638304e+00  -7.7605115e-01  -1.9338483e+00   1.6862721e+00   1.8630351e+00   1.2895765e+00  -1.2831328e-01   8.4989705e-02  -1.5574614e+00  -5.6105809e-01  -1.2995420e+00   2.4740907e+00   9.5839364e-01   1.4483136e+00  -2.8610252e-01   1.0877260e+00  -7.5564854e-01   8.8651354e-01  -1.3377309e+00   2.9013501e-01  -1.6543426e+00   1.3801707e+00   5.4024620e-01   1.4809830e+00  -1.3553304e+00   1.2427510e+00  -1.9130699e+00   5.3867795e-02  -1.5388594e+00   7.2377105e-01  -1.8737488e+00   9.1341801e-01  -2.1567189e+00   1.0955356e+00  -2.0184690e+00   7.9174621e-01  -1.2286772e+00   3.9893265e-01  -1.2146822e+00  -8.6682192e-02  -9.1152887e-01   2.3983320e+00   5.5842544e-01  -1.6744278e+00  -8.7771123e-01  -7.1790620e-02
   1.6542297e+00   5.3900477e-01   1.8783578e+00   1.7833935e+00   8.3629313e-01  -8.5095105e-01  -2.5235745e-01  -1.9863962e+00  -5.2808788e-01  -1.2893287e+00   1.2599665e+00  -2.2923824e-01   1.8137431e+00  -1.6229194e+00   9.3632272e-01  -1.8791132e+00   2.4336630e+00  -1.1652121e+00  -1.9664168e+00   1.7584505e+00  -8.4494081e-01   1.6313403e+00   2.3894149e+00   7.0862767e-01   6.8038073e-01  -3.5506147e-01  -1.1680666e+00  -7.7238199e-01  -2.1393810e+00  -9.1044578e-01  -2.1486190e+00   1.7601056e+00   1.9464487e+00   1.3100668e+00  -1.4908370e-01   3.0535456e-02  -1.7406307e+00  -6.7513576e-01  -1.4539678e+00   2.5738772e+00   1.0258821e+00   1.5003416e+00  -2.7410623e-01   1.1231011e+00  -8.0286452e-01   8.7869135e-01  -1.4209803e+00   2.3640975e-01  -1.7630167e+00   1.5075801e+00   6.1208829e-01   1.5751513e+00  -1.2813748e+00   1.2753583e+00  -1.8784292e+00  -2.6594850e-02  -1.6092785e+00   8.7065879e-01  -1.6873647e+00   1.0539874e+00  -2.0029162e+00   1.1615172e+00  -1.9158658e+00   8.2733628e-01  -1.1768058e+00   4.2603993e-01  -1.1737459e+00  -8.3608332e-02  -9.0267357e-01   2.5115825e+00   5.9842721e-01  -1.8547050e+00  -1.0450525e+00  -8.1256981e-02
   1.7963029e+00   5.8913109e-01   1.9343122e+00   1.8439395e+00   7.9357567e-01  -9.7206560e-01  -3.5694149e-01  -2.1664272e+00  -6.1617532e-01  -1.4025705e+00   1.3992235e+00  -1.0025075e-01   1.8750326e+00  -1.5753307e+00   9.2284664e-01  -1.9031224e+00   2.5137326e+00  -1.2266801e+00  -2.1235192e+00   1.9189274e+00  -9.6560750e-01   1.6871129e+00   2.4596993e+00   7.2978493e-01   7.0249960e-01  -3.8553527e-01  -1.2320196e+00  -8.6391297e-01  -2.2969506e+00  -1.0376912e+00  -2.3531953e+00   1.8265632e+00   2.0216004e+00   1.3263685e+00  -1.7109695e-01  -2.0767030e-02  -1.9137109e+00  -7.8997120e-01  -1.6102049e+00   2.6593439e+00   1.0907097e+00   1.5454686e+00  -2.6610240e-01   1.1521389e+00  -8.5546431e-01   8.6891398e-01  -1.5068843e+00   1.8518782e-01  -1.8769177e+00   1.6269712e+00   6.8894139e-01   1.6633572e+00  -1.2061413e+00   1.3017911e+00  -1.8478251e+00  -1.0115925e-01  -1.6827449e+00   1.0151774e+00  -1.4995125e+00   1.1886638e+00  -1.8494579e+00   1.2237903e+00  -1.8128365e+00   8.5894087e-01  -1.1274346e+00   4.5350453e-01  -1.1322022e+00  -7.6570985e-02  -8.8882151e-01   2.6139116e+00   6.4278087e-01  -2.0118037e+00  -1.2093533e+00  -8.5268651e-02
   1.9296282e+00   6.3787702e-01   1.9813495e+00   1.8960417e+00   7.5064079e-01  -1.0879342e+00  -4.5431521e-01  -2.3405108e+00  -6.9956746e-01  -1.5087978e+00   1.5297123e+00   2.8884807e-02   1.9289668e+00  -1.5313992e+00   9.0495286e-01  -1.9304259e+00   2.5849675e+00  -1.2695033e+00  -2.2643532e+00   2.0704776e+00  -1.0793961e+00   1.7377719e+00   2.5187677e+00   7.5234375e-01   7.2679380e-01  -4.0719514e-01  -1.2820361e+00  -9.4413932e-01  -2.4344536e+00  -1.1562523e+00  -2.5438170e+00   1.8850429e+00   2.0880767e+00   1.3383919e+00  -1.9359387e-01  -6.8813256e-02  -2.0736739e+00  -9.0332540e-01  -1.7645294e+00   2.7302342e+00   1.1520174e+00   1.5829233e+00  -2.6184504e-01   1.1742411e+00  -9.1197189e-01   8.5684047e-01  -1.5933229e+00   1.3674984e-01  -1.9925107e+00   1.7365052e+00   7.6852504e-01   1.7440291e+00  -1.1312601e+00   1.3212338e+00  -1.8218015e+00  -1.6875311e-01  -1.7560435e+00   1.1542228e+00  -1.3139605e+00   1.3149242e+00  -1.6995010e+00   1.2808805e+00  -1.7116348e+00   8.8602731e-01  -1.0818603e+00   4.8080579e-01  -1.0906474e+00  -6.6075331e-02  -8.7022647e-01   2.7047265e+00   6.9019107e-01  -2.1444375e+00  -1.3677265e+00  -8.4152474e-02
   2.0521566e+00   6.8458245e-01   2.0194291e+00   1.9398066e+00   7.0786390e-01  -1.1965612e+00  -5.4366031e-01  -2.5045902e+00  -7.7669134e-01  -1.6057736e+00   1.6493882e+00   1.5529738e-01   1.9745893e+00  -1.4916614e+00   8.8323269e-01  -1.9598874e+00   2.6470560e+00  -1.2951975e+00  -2.3875347e+00   2.2109827e+00  -1.1842147e+00   1.7828253e+00   2.5669318e+00   7.7550081e-01   7.5241158e-01  -4.2090585e-01  -1.3186423e+00  -1.0128803e+00  -2.5508024e+00  -1.2647864e+00  -2.7173606e+00   1.9351855e+00   2.1456696e+00   1.3461765e+00  -2.1589742e-01  -1.1352729e-01  -2.2181457e+00  -1.0127488e+00  -1.9132543e+00   2.7867488e+00   1.2089702e+00   1.6122798e+00  -2.6099845e-01   1.1891448e+00  -9.7079250e-01   8.4233794e-01  -1.6782047e+00   9.1453679e-02  -2.1062807e+00   1.8347449e+00   8.4850661e-01   1.8158987e+00  -1.0583365e+00   1.3333067e+00  -1.8006575e+00  -2.2848740e-01  -1.8262001e+00   1.2850245e+00  -1.1343566e+00   1.4306763e+00  -1.5559744e+00   1.3316097e+00  -1.6143917e+00   9.0827779e-01  -1.0411036e+00   5.0746236e-01  -1.0497209e+00  -5.2659817e-02  -8.4741225e-01   2.7837008e+00   7.3917697e-01  -2.2524391e+00  -1.5172924e+00  -7.8373268e-02
   2.1623205e+00   7.2859279e-01   2.0488016e+00   1.9755344e+00   6.6566590e-01  -1.2963307e+00  -6.2431284e-01  -2.6552168e+00  -8.4614923e-01  -1.6917337e+00   1.7566755e+00   2.7626983e-01   2.0114092e+00  -1.4565020e+00   8.5850153e-01  -1.9902985e+00   2.6999146e+00  -1.3059131e+00  -2.4923569e+00   2.3387078e+00  -1.2782740e+00   1.8219414e+00   2.6047873e+00   7.9843703e-01   7.7842966e-01  -4.2780318e-01  -1.3429216e+00  -1.0703495e+00  -2.6458798e+00  -1.3622197e+00  -2.8714839e+00   1.9769034e+00   2.1943928e+00   1.3499102e+00  -2.3742362e-01  -1.5484032e-01  -2.3454851e+00  -1.1158090e+00  -2.0529691e+00   2.8295478e+00   1.2608263e+00   1.6334954e+00  -2.6314064e-01   1.1969518e+00  -1.0302812e+00   8.2550082e-01  -1.7595664e+00   4.9685737e-02  -2.2149480e+00   1.9207198e+00   9.2662922e-01   1.8780811e+00  -9.8887094e-01   1.3380821e+00  -1.7844364e+00  -2.7975094e-01  -1.8906722e+00   1.4052719e+00  -9.6406564e-01   1.5343457e+00  -1.4214605e+00   1.3751570e+00  -1.5230121e+00   9.2559544e-01  -1.0058586e+00   5.3302452e-01  -1.0100780e+00  -3.6916415e-02  -8.2115134e-01   2.8508002e+00   7.8818813e-01  -2.3366683e+00  -1.6553992e+00  -6.8549024e-02
   2.2590913e+00   7.6930068e-01   2.0700087e+00   2.0037126e+00   6.2452887e-01  -1.3860425e+00  -6.9580771e-01  -2.7897287e+00  -9.0686514e-01  -1.7655075e+00   1.8505363e+00   3.8937877e-01   2.0394167e+00  -1.4261345e+00   8.3173220e-01  -2.0204623e+00   2.7437074e+00  -1.3042438e+00  -2.5788115e+00   2.4523797e+00  -1.3602511e+00   1.8549807e+00   2.6331827e+00   8.2038341e-01   8.0392753e-01  -4.2918773e-01  -1.3563964e+00  -1.1171056e+00  -2.7204626e+00  -1.4478156e+00  -3.0047265e+00   2.0103907e+00   2.2344865e+00   1.3499370e+00  -2.5768830e-01  -1.9267672e-01  -2.4548204e+00  -1.2103087e+00  -2.1807609e+00   2.8597259e+00   1.3069977e+00   1.6469197e+00  -2.6777314e-01   1.1981295e+00  -1.0888165e+00   8.0664967e-01  -1.8356698e+00   1.1810568e-02  -2.3156703e+00   1.9939647e+00   1.0008345e+00   1.9301329e+00  -9.2418458e-01   1.3360664e+00  -1.7729328e+00  -3.2227887e-01  -1.9475022e+00   1.5132114e+00  -8.0601843e-01   1.6249287e+00  -1.2980930e+00   1.4110941e+00  -1.4390893e+00   9.3810086e-01  -9.7647275e-01   5.5707274e-01  -9.7236301e-01  -1.9499573e-02  -7.9242273e-01   2.9062988e+00   8.3571933e-01  -2.3988719e+00  -1.7798300e+00  -5.5447455e-02
   2.3420044e+00   8.0618811e-01   2.0838600e+00   2.0250007e+00   5.8499760e-01  -1.4649315e+00  -7.5791466e-01  -2.9063729e+00  -9.5819276e-01  -1.8265845e+00   1.9305091e+00   4.9261511e-01   2.0590621e+00  -1.4005918e+00   8.0398208e-01  -2.0492772e+00   2.7788495e+00  -1.2930228e+00  -2.6475691e+00   2.5512453e+00  -1.4294062e+00   1.8820151e+00   2.6531752e+00   8.4067762e-01   8.2805783e-01  -4.2641815e-01  -1.3608897e+00  -1.1539928e+00  -2.7760986e+00  -1.5212243e+00  -3.1165589e+00   2.0361186e+00   2.2664150e+00   1.3467518e+00  -2.7631047e-01  -2.2695028e-01  -2.5460462e+00  -1.2944769e+00  -2.2943963e+00   2.8787571e+00   1.3471000e+00   1.6532728e+00  -2.7433759e-01   1.1934845e+00  -1.1448754e+00   7.8630776e-01  -1.9050824e+00  -2.1875901e-02  -2.4062041e+00   2.0545295e+00   1.0693704e+00   1.9720777e+00  -8.6535638e-01   1.3281495e+00  -1.7657202e+00  -3.5618609e-01  -1.9954193e+00   1.6077070e+00  -6.6258365e-01   1.7020122e+00  -1.1874794e+00   1.4393954e+00  -1.3638382e+00   9.4611812e-01  -9.5295471e-01   5.7922423e-01  -9.3717944e-01  -1.1192612e-03  -7.6235008e-01   2.9507793e+00   8.8041485e-01  -2.4415039e+00  -1.8889708e+00  -3.9961165e-02
   2.4111475e+00   8.3886292e-01   2.0913888e+00   2.0402016e+00   5.4766377e-01  -1.5326677e+00  -8.1066040e-01  -3.0043617e+00  -9.9997220e-01  -1.8751247e+00   1.9967088e+00   5.8447685e-01   2.0711950e+00  -1.3797299e+00   7.7631869e-01  -2.0758101e+00   2.8059954e+00  -1.2751219e+00  -2.6999193e+00   2.6351000e+00  -1.4856388e+00   1.9033294e+00   2.6659795e+00   8.5880765e-01   8.5010769e-01  -4.2081354e-01  -1.3583846e+00  -1.1820727e+00  -2.8149501e+00  -1.5825093e+00  -3.2073692e+00   2.0548080e+00   2.2908517e+00   1.3409791e+00  -2.9301257e-01  -2.5757084e-01  -2.6197766e+00  -1.3671111e+00  -2.3924450e+00   2.8884076e+00   1.3809829e+00   1.6535912e+00  -2.8223900e-01   1.1841047e+00  -1.1971068e+00   7.6515796e-01  -1.9667401e+00  -5.1184659e-02  -2.4850176e+00   2.1029517e+00   1.1308742e+00   2.0043935e+00  -8.1317625e-01   1.3155251e+00  -1.7621946e+00  -3.8196132e-01  -2.0338768e+00   1.6882595e+00  -5.3547106e-01   1.7657528e+00  -1.0906515e+00   1.4604180e+00  -1.2980533e+00   9.5015069e-01  -9.3500761e-01   5.9914889e-01  -9.0505979e-01   1.7483259e-02  -7.3212359e-01   2.9851128e+00   9.2115381e-01  -2.4675187e+00  -1.9819248e+00  -2.3061973e-02
   2.4671171e+00   8.6708725e-01   2.0937889e+00   2.0502274e+00   5.1313281e-01  -1.5893378e+00  -8.5433531e-01  -3.0838573e+00  -1.0325329e+00  -1.9119049e+00   2.0497883e+00   6.6402716e-01   2.0769770e+00  -1.3632434e+00   7.4974895e-01  -2.0993533e+00   2.8260079e+00  -1.2532690e+00  -2.7376680e+00   2.7042809e+00  -1.5294768e+00   1.9194041e+00   2.6729057e+00   8.7443751e-01   8.6954421e-01  -4.1357216e-01  -1.3508838e+00  -1.2025530e+00  -2.8396110e+00  -1.6321437e+00  -3.2783868e+00   2.0673833e+00   2.3086489e+00   1.3333369e+00  -3.0761853e-01  -2.8446084e-01  -2.6772551e+00  -1.4276586e+00  -2.4743342e+00   2.8906267e+00   1.4087417e+00   1.6491447e+00  -2.9087528e-01   1.1712764e+00  -1.2443962e+00   7.4398196e-01  -2.0199861e+00  -7.6059763e-02  -2.5513384e+00   2.1401997e+00   1.1844293e+00   2.0279625e+00  -7.6811641e-01   1.2995876e+00  -1.7616304e+00  -4.0042311e-01  -2.0630221e+00   1.7549849e+00  -4.2567399e-01   1.8168238e+00  -1.0080492e+00   1.4748562e+00  -1.2420909e+00   9.5084721e-01  -9.2208320e-01   6.1659068e-01  -8.7643516e-01   3.5574909e-02  -7.0291209e-01   3.0104196e+00   9.5711160e-01  -2.4801531e+00  -2.0585620e+00  -5.7385238e-03
   2.5109436e+00   8.9079346e-01   2.0923342e+00   2.0560536e+00   4.8197656e-01  -1.6354092e+00  -8.8948081e-01  -3.1458846e+00  -1.0566440e+00  -1.9382148e+00   2.0908596e+00   7.3091449e-01   2.0777685e+00  -1.3506932e+00   7.2515525e-01  -2.1194580e+00   2.8399092e+00  -1.2298957e+00  -2.7630029e+00   2.7596249e+00  -1.5620059e+00   1.9308819e+00   2.6752946e+00   8.8741555e-01   8.8604184e-01  -4.0571160e-01  -1.3402857e+00  -1.2167156e+00  -2.8529120e+00  -1.6709784e+00  -3.3315511e+00   2.0749103e+00   2.3207955e+00   1.3245876e+00  -3.2004956e-01  -3.0757845e-01  -2.7202337e+00  -1.4762325e+00  -2.5403295e+00   2.8874196e+00   1.4307061e+00   1.6413314e+00  -2.9967041e-01   1.1563788e+00  -1.2859197e+00   7.2358795e-01  -2.0645827e+00  -9.6590532e-02  -2.6051391e+00   2.1675834e+00   1.2295850e+00   2.0439824e+00  -7.3032371e-01   1.2818140e+00  -1.7632443e+00  -4.1264326e-01  -2.0836066e+00   1.8085521e+00  -3.3345429e-01   1.8563279e+00  -9.3953905e-01   1.4836677e+00  -1.1958807e+00   9.4895681e-01  -9.1345082e-01   6.3139095e-01  -8.5160694e-01   5.2480140e-02  -6.7577342e-01   3.0280084e+00   9.8779317e-01  -2.4827088e+00  -2.1194986e+00   1.1075431e-02
   2.5439954e+00   9.1008685e-01   2.0882927e+00   2.0586682e+00   4.5467708e-01  -1.6716782e+00  -9.1685923e-01  -3.1921820e+00  -1.0734215e+00  -1.9557076e+00   2.1213847e+00   7.8535334e-01   2.0750061e+00  -1.3415427e+00   7.0324276e-01  -2.1359426e+00   2.8488200e+00  -1.2070207e+00  -2.7783322e+00   2.8023928e+00  -1.5847440e+00   1.9385186e+00   2.6744498e+00   8.9776502e-01   8.9948867e-01  -3.9803218e-01  -1.3282781e+00  -1.2258479e+00  -2.8577203e+00  -1.7001794e+00  -3.3693306e+00   2.0785220e+00   2.3283602e+00   1.3154815e+00  -3.3031796e-01  -3.2694395e-01  -2.7508206e+00  -1.5135588e+00  -2.5914470e+00   2.8807173e+00   1.4474095e+00   1.6315611e+00  -3.0810877e-01   1.1407710e+00  -1.3211818e+00   7.0473353e-01  -2.1006953e+00  -1.1300926e-01  -2.6470606e+00   2.1866446e+00   1.2663451e+00   2.0538543e+00  -6.9963249e-01   1.2636395e+00  -1.7662594e+00  -4.1984763e-01  -2.0968413e+00   1.8500891e+00  -2.5837185e-01   1.8856900e+00  -8.8446375e-01   1.4879827e+00  -1.1589618e+00   9.4527588e-01  -9.0827413e-01   6.4350728e-01  -8.3072456e-01   6.7632506e-02  -6.5157278e-01   3.0393015e+00   1.0130372e+00  -2.4783477e+00  -2.1660084e+00   2.6572707e-02
   2.5678663e+00   9.2523494e-01   2.0828399e+00   2.0590198e+00   4.3157011e-01  -1.6992022e+00  -9.3740651e-01  -3.2250011e+00  -1.0842039e+00  -1.9662288e+00   2.1430463e+00   8.2806912e-01   2.0700810e+00  -1.3352001e+00   6.8450048e-01  -2.1488748e+00   2.8538854e+00  -1.1861773e+00  -2.7861107e+00   2.8341653e+00  -1.5994817e+00   1.9431252e+00   2.6715712e+00   9.0565970e-01   9.0997276e-01  -3.9110369e-01  -1.3162570e+00  -1.2311786e+00  -2.8567541e+00  -1.7211412e+00  -3.3945082e+00   2.0793390e+00   2.3324282e+00   1.3066971e+00  -3.3851811e-01  -3.4266332e-01  -2.7713130e+00  -1.5408672e+00  -2.6293044e+00   2.8722541e+00   1.4595414e+00   1.6211387e+00  -3.1576660e-01   1.1256778e+00  -1.3500297e+00   6.8805286e-01  -2.1288512e+00  -1.2567540e-01  -2.6782854e+00   2.1990335e+00   1.2951239e+00   2.0590534e+00  -6.7559716e-01   1.2463406e+00  -1.7699650e+00  -4.2330608e-01  -2.1042226e+00   1.8810633e+00  -1.9935510e-01   1.9065323e+00  -8.4172180e-01   1.4889993e+00  -1.1305423e+00   9.4058904e-01  -9.0568921e-01   6.5302309e-01  -8.1377134e-01   8.0620110e-02  -6.3091794e-01   3.0457456e+00   1.0329927e+00  -2.4699149e+00  -2.1998802e+00   4.0134244e-02
   2.5842539e+00   9.3664427e-01   2.0769814e+00   2.0579656e+00   4.1279699e-01  -1.7192205e+00  -9.5217292e-01  -3.2468802e+00  -1.0904135e+00  -1.9716392e+00   2.1576091e+00   8.6021044e-01   2.0642291e+00  -1.3310629e+00   6.6917839e-01  -2.1585330e+00   2.8562032e+00  -1.1683835e+00  -2.7886676e+00   2.8567186e+00  -1.6081051e+00   1.9455058e+00   2.6676973e+00   9.1138865e-01   9.1775014e-01  -3.8527269e-01  -1.3052756e+00  -1.2338220e+00  -2.8524186e+00  -1.7353824e+00  -3.4099528e+00   2.0783929e+00   2.3340338e+00   1.2987888e+00  -3.4481565e-01  -3.5494475e-01  -2.7840277e+00  -1.5597371e+00  -2.6559306e+00   2.8634671e+00   1.4678885e+00   1.6111603e+00  -3.2233731e-01   1.1120908e+00  -1.3726469e+00   6.7399498e-01  -2.1498724e+00  -1.3504876e-01  -2.7003757e+00   2.2063860e+00   1.3166761e+00   2.0610024e+00  -6.5754215e-01   1.2309345e+00  -1.7737666e+00  -4.2422552e-01  -2.1073450e+00   1.9031497e+00  -1.5480856e-01   1.9205476e+00  -8.0986862e-01   1.4878782e+00  -1.1095781e+00   9.3560900e-01  -9.0487645e-01   6.6014333e-01  -8.0056361e-01   9.1216715e-02  -6.1412058e-01   3.0487236e+00   1.0480741e+00  -2.4597949e+00  -2.2232343e+00   5.1371107e-02
   2.5948437e+00   9.4482687e-01   2.0714937e+00   2.0562273e+00   3.9827436e-01  -1.7330676e+00  -9.6225515e-01  -3.2604076e+00  -1.0934211e+00  -1.9736542e+00   2.1667877e+00   8.8323703e-01   2.0584439e+00  -1.3285589e+00   6.5728339e-01  -2.1653522e+00   2.8567535e+00  -1.1541540e+00  -2.7880544e+00   2.8718942e+00  -1.6124239e+00   1.9463992e+00   2.6636559e+00   9.1531393e-01   9.2319992e-01  -3.8068646e-01  -1.2960214e+00  -1.2347334e+00  -2.8466793e+00  -1.7444333e+00  -3.4183992e+00   2.0765604e+00   2.3340968e+00   1.2921439e+00  -3.4943319e-01  -3.6410374e-01  -2.7911404e+00  -1.5719196e+00  -2.6735572e+00   2.8554259e+00   1.4732692e+00   1.6024371e+00  -3.2764667e-01   1.1006957e+00  -1.3895197e+00   6.6278288e-01  -2.1647922e+00  -1.4165469e-01  -2.7150916e+00   2.2102097e+00   1.3320048e+00   2.0609611e+00  -6.4462516e-01   1.2181073e+00  -1.7772201e+00  -4.2365807e-01  -2.1077243e+00   1.9180965e+00  -1.2274957e-01   1.9293789e+00  -7.8723362e-01   1.4856459e+00  -1.0948653e+00   9.3092140e-01  -9.0512070e-01   6.6517547e-01  -7.9076365e-01   9.9392843e-02  -6.0118780e-01   3.0494691e+00   1.0588964e+00  -2.4498152e+00  -2.2383207e+00   6.0140543e-02
   2.6011995e+00   9.5035910e-01   2.0668908e+00   2.0543584e+00   3.8768905e-01  -1.7420849e+00  -9.6872795e-01  -3.2680072e+00  -1.0944306e+00  -1.9737170e+00   2.1721338e+00   8.9879149e-01   2.0534204e+00  -1.3271816e+00   6.4859611e-01  -2.1698603e+00   2.8563441e+00  -1.1435514e+00  -2.7859265e+00   2.8814715e+00  -1.6140258e+00   1.9464289e+00   2.6600362e+00   9.1782719e-01   9.2677128e-01  -3.7732878e-01  -1.2888260e+00  -1.2346768e+00  -2.8409828e+00  -1.7497281e+00  -3.4222568e+00   2.0745159e+00   2.3333706e+00   1.2869609e+00  -3.5263375e-01  -3.7055358e-01  -2.7945515e+00  -1.5791589e+00  -2.6844074e+00   2.8488022e+00   1.4764702e+00   1.5954523e+00  -3.3165592e-01   1.0918343e+00  -1.4013806e+00   6.5439850e-01  -2.1747600e+00  -1.4604527e-01  -2.7242164e+00   2.2117926e+00   1.3422572e+00   2.0599426e+00  -6.3590878e-01   1.2081801e+00  -1.7800483e+00  -4.2243517e-01  -2.1066543e+00   1.9275995e+00  -1.0096508e-01   1.9345147e+00  -7.7204400e-01   1.4831188e+00  -1.0851370e+00   9.2694270e-01  -9.0585405e-01   6.6849696e-01  -7.8390795e-01   1.0530368e-01  -5.9184683e-01   3.0489977e+00   1.0662004e+00  -2.4412011e+00  -2.2473217e+00   6.6532813e-02
   2.6046772e+00   9.5383659e-01   2.0634210e+00   2.0527263e+00   3.8052299e-01  -1.7475356e+00  -9.7258029e-01  -3.2717628e+00  -1.0943954e+00  -1.9729183e+00   2.1749532e+00   9.0856430e-01   2.0495389e+00  -1.3265153e+00   6.4270738e-01  -2.1726122e+00   2.8555758e+00  -1.1362692e+00  -2.7834728e+00   2.8870587e+00  -1.6141719e+00   1.9460713e+00   2.6571784e+00   9.1930958e-01   9.2892983e-01  -3.7506303e-01  -1.2837047e+00  -1.2342112e+00  -2.8362322e+00  -1.7525139e+00  -3.4234703e+00   2.0727074e+00   2.3324089e+00   1.2832481e+00  -3.5470188e-01  -3.7478069e-01  -2.7957899e+00  -1.5830347e+00  -2.6905150e+00   2.8438835e+00   1.4781898e+00   1.5903615e+00  -3.3445049e-01   1.0855115e+00  -1.4091299e+00   6.4859810e-01  -2.1809435e+00  -1.4876034e-01  -2.7293978e+00   2.2121432e+00   1.3486180e+00   2.0586705e+00  -6.3043574e-01   1.2011168e+00  -1.7821367e+00  -4.2113483e-01  -2.1051087e+00   1.9331969e+00  -8.7177916e-02   1.9372124e+00  -7.6254711e-01   1.4808579e+00  -1.0791583e+00   9.2389729e-01  -9.0667716e-01   6.7051372e-01  -7.7944878e-01   1.0925484e-01  -5.8560094e-01   3.0480647e+00   1.0707748e+00  -2.4345908e+00  -2.2521827e+00   7.0830428e-02
   2.6063671e+00   9.5582887e-01   2.0610945e+00   2.0515168e+00   3.7610811e-01  -1.7505336e+00  -9.7466359e-01  -3.2733040e+00  -1.0939791e+00  -1.9719706e+00   2.1762598e+00   9.1416439e-01   2.0468869e+00  -1.3262477e+00   6.3907537e-01  -2.1741338e+00   2.8548315e+00  -1.1317407e+00  -2.7814062e+00   2.8900113e+00  -1.6137468e+00   1.9456426e+00   2.6551931e+00   9.2009881e-01   9.3010953e-01  -3.7367785e-01  -1.2804215e+00  -1.2336930e+00  -2.8328240e+00  -1.7537861e+00  -3.4234469e+00   2.0713627e+00   2.3315563e+00   1.2808492e+00  -3.5592288e-01  -3.7730661e-01  -2.7959657e+00  -1.5848452e+00  -2.6935854e+00   2.8406277e+00   1.4789981e+00   1.5870354e+00  -3.3621460e-01   1.0814449e+00  -1.4137427e+00   6.4495811e-01  -2.1844351e+00  -1.5029231e-01  -2.7320316e+00   2.2119675e+00   1.3522072e+00   2.0575762e+00  -6.2729994e-01   1.1965803e+00  -1.7835107e+00  -4.2008466e-01  -2.1037047e+00   1.9361914e+00  -7.9209560e-02   1.9384514e+00  -7.5712219e-01   1.4791600e+00  -1.0758085e+00   9.2182085e-01  -9.0735820e-01   6.7161676e-01  -7.7680549e-01   1.1165017e-01  -5.8180890e-01   3.0471523e+00   1.0733825e+00  -2.4301042e+00  -2.2544897e+00   7.3445558e-02
   2.6070683e+00   9.5683884e-01   2.0597401e+00   2.0507593e+00   3.7370696e-01  -1.7519905e+00  -9.7565770e-01  -3.2737667e+00  -1.0935635e+00  -1.9712393e+00   2.1767674e+00   9.1700625e-01   2.0453200e+00  -1.3261690e+00   6.3709748e-01  -2.1748733e+00   2.8542953e+00  -1.1292629e+00  -2.7800157e+00   2.8913832e+00  -1.6132686e+00   1.9453087e+00   2.6540041e+00   9.2046678e-01   9.3067568e-01  -3.7293184e-01  -1.2785774e+00  -1.2333007e+00  -2.8307424e+00  -1.7542621e+00  -3.4230618e+00   2.0705211e+00   2.3309662e+00   1.2794910e+00  -3.5656199e-01  -3.7864182e-01  -2.7957792e+00  -1.5855466e+00  -2.6949172e+00   2.8387537e+00   1.4793142e+00   1.5851392e+00  -3.3719391e-01   1.0791535e+00  -1.4161709e+00   6.4294708e-01  -2.1861782e+00  -1.5105845e-01  -2.7331910e+00   2.2116857e+00   1.3539962e+00   2.0568359e+00  -6.2570787e-01   1.1940248e+00  -1.7842961e+00  -4.1939888e-01  -2.1027236e+00   1.9376046e+00  -7.5126656e-02   1.9389241e+00  -7.5437296e-01   1.4780884e+00  -1.0741467e+00   9.2059171e-01  -9.0780968e-01   6.7214387e-01  -7.7541948e-01   1.1292904e-01  -5.7977915e-01   3.0464933e+00   1.0746965e+00  -2.4274700e+00  -2.2554090e+00   7.4844739e-02
   2.6073024e+00   9.5727146e-01   2.0590851e+00   2.0503719e+00   3.7260751e-01  -1.7525883e+00  -9.7605770e-01  -3.2738278e+00  -1.0932984e+00  -1.9708199e+00   2.1769207e+00   9.1822595e-01   2.0445535e+00  -1.3261591e+00   6.3619030e-01  -2.1751757e+00   2.8539970e+00  -1.1281240e+00  -2.7792725e+00   2.8919184e+00  -1.6129515e+00   1.9451155e+00   2.6534152e+00   9.2061044e-01   9.3090374e-01  -3.7259375e-01  -1.2777105e+00  -1.2330773e+00  -2.8296990e+00  -1.7543931e+00  -3.4227366e+00   2.0700920e+00   2.3306453e+00   1.2788477e+00  -3.5684492e-01  -3.7923741e-01  -2.7955813e+00  -1.5857531e+00  -2.6953907e+00   2.8378563e+00   1.4794086e+00   1.5842376e+00  -3.3765002e-01   1.0780737e+00  -1.4172498e+00   6.4201392e-01  -2.1869132e+00  -1.5138280e-01  -2.7336113e+00   2.2114825e+00   1.3547485e+00   2.0564406e+00  -6.2502383e-01   1.1928197e+00  -1.7846697e+00  -4.1904112e-01  -2.1021881e+00   1.9381666e+00  -7.3356012e-02   1.9390612e+00  -7.5319266e-01   1.4775380e+00  -1.0734491e+00   9.1998763e-01  -9.0804767e-01   6.7235405e-01  -7.7480590e-01   1.1350324e-01  -5.7886469e-01   3.0461261e+00   1.0752558e+00  -2.4261877e+00  -2.2556953e+00   7.5473493e-02
   2.6073597e+00   9.5741659e-01   2.0588412e+00   2.0502210e+00   3.7221533e-01  -1.7527804e+00  -9.7618383e-01  -3.2738035e+00  -1.0931812e+00  -1.9706451e+00   2.1769519e+00   9.1863626e-01   2.0442650e+00  -1.3261632e+00   6.3586616e-01  -2.1752720e+00   2.8538745e+00  -1.1277167e+00  -2.7789755e+00   2.8920815e+00  -1.6128089e+00   1.9450342e+00   2.6531916e+00   9.2065400e-01   9.3097538e-01  -3.7247429e-01  -1.2773948e+00  -1.2329843e+00  -2.8292997e+00  -1.7544132e+00  -3.4225755e+00   2.0699256e+00   2.3305152e+00   1.2786117e+00  -3.5694298e-01  -3.7944496e-01  -2.7954764e+00  -1.5857917e+00  -2.6955180e+00   2.8375247e+00   1.4794269e+00   1.5839063e+00  -3.3781505e-01   1.0776795e+00  -1.4176243e+00   6.4167738e-01  -2.1871562e+00  -1.5149062e-01  -2.7337277e+00   2.2113881e+00   1.3549963e+00   2.0562830e+00  -6.2479335e-01   1.1923792e+00  -1.7848067e+00  -4.1890091e-01  -2.1019709e+00   1.9383419e+00  -7.2753998e-02   1.9390862e+00  -7.5279486e-01   1.4773234e+00  -1.0732193e+00   9.1975927e-01  -9.0814179e-01   6.7241901e-01  -7.7459353e-01   1.1370408e-01  -5.7854361e-01   3.0459755e+00   1.0754422e+00  -2.4257076e+00  -2.2557561e+00   7.5693397e-02
   2.6073682e+00   9.5744992e-01   2.0587802e+00   2.0501821e+00   3.7212039e-01  -1.7528229e+00  -9.7621106e-01  -3.2737884e+00  -1.0931486e+00  -1.9705979e+00   2.1769548e+00   9.1873068e-01   2.0441923e+00  -1.3261655e+00   6.3578755e-01  -2.1752930e+00   2.8538416e+00  -1.1276179e+00  -2.7788970e+00   2.8921156e+00  -1.6127685e+00   1.9450120e+00   2.6531346e+00   9.2066301e-01   9.3099076e-01  -3.7244561e-01  -1.2773169e+00  -1.2329591e+00  -2.8291979e+00  -1.7544129e+00  -3.4225275e+00   2.0698829e+00   2.3304806e+00   1.2785533e+00  -3.5696613e-01  -3.7949418e-01  -2.7954445e+00  -1.5857941e+00  -2.6955404e+00   2.8374422e+00   1.4794282e+00   1.5838242e+00  -3.3785545e-01   1.0775822e+00  -1.4177129e+00   6.4159519e-01  -2.1872110e+00  -1.5151516e-01  -2.7337491e+00   2.2113607e+00   1.3550521e+00   2.0562415e+00  -6.2474018e-01   1.1922705e+00  -1.7848405e+00  -4.1886454e-01  -2.1019132e+00   1.9383793e+00  -7.2614034e-02   1.9390876e+00  -7.5270306e-01   1.4772679e+00  -1.0731673e+00   9.1970141e-01  -9.0816634e-01   6.7243267e-01  -7.7454346e-01   1.1375184e-01  -5.7846694e-01   3.0459349e+00   1.0754846e+00  -2.4255869e+00  -2.2557628e+00   7.5745653e-02
   2.6073687e+00   9.5745373e-01   2.0587726e+00   2.0501771e+00   3.7210896e-01  -1.7528275e+00  -9.7621405e-01  -3.2737858e+00  -1.0931442e+00  -1.9705917e+00   2.1769548e+00   9.1874158e-01   2.0441833e+00  -1.3261660e+00   6.3577807e-01  -2.1752953e+00   2.8538373e+00  -1.1276060e+00  -2.7788870e+00   2.8921192e+00  -1.6127632e+00   1.9450091e+00   2.6531274e+00   9.2066395e-01   9.3099242e-01  -3.7244219e-01  -1.2773075e+00  -1.2329559e+00  -2.8291850e+00  -1.7544123e+00  -3.4225209e+00   2.0698774e+00   2.3304761e+00   1.2785461e+00  -3.5696888e-01  -3.7950003e-01  -2.7954400e+00  -1.5857937e+00  -2.6955423e+00   2.8374322e+00   1.4794281e+00   1.5838142e+00  -3.3786035e-01   1.0775704e+00  -1.4177234e+00   6.4158523e-01  -2.1872172e+00  -1.5151799e-01  -2.7337511e+00   2.2113571e+00   1.3550584e+00   2.0562363e+00  -6.2473405e-01   1.1922573e+00  -1.7848446e+00  -4.1885996e-01  -2.1019058e+00   1.9383833e+00  -7.2597740e-02   1.9390874e+00  -7.5269246e-01   1.4772608e+00  -1.0731615e+00   9.1969418e-01  -9.0816945e-01   6.7243409e-01  -7.7453757e-01   1.1375749e-01  -5.7845783e-01   3.0459297e+00   1.0754895e+00  -2.4255719e+00  -2.2557628e+00   7.5751836e-02
