# Supplementary material for: A Student's Guide to Randomization Statistics for Multichannel Event-Related Potentials Using Ragu
Source: Front Neurosci. 2018 Jun 19;12:355. doi: 10.3389/fnins.2018.00355 (PMC6020783; doi:10.3389/fnins.2018.00355)
Supplement: Supplementary file 1 [file Data_Sheet_1.ZIP › RawData/s07_c2.asc]

   4.2085891e-01   1.7599298e-02  -5.5632834e-01  -5.3464810e-01  -3.7105308e-01  -5.4815303e-01  -1.0528438e+00  -1.5632587e+00   6.9130023e-01   2.4048376e-01   5.6098201e-01  -4.5584355e-01   6.3652988e-01  -2.9547869e-01   1.4225178e+00  -1.0669415e+00  -8.3656256e-01   5.9205724e-02  -1.2963901e+00   5.6611861e-01   7.1924837e-01  -6.4132385e-01  -1.3698929e+00   2.0795761e-02  -6.8883734e-04  -4.7918881e-01  -3.5328780e-01  -1.2906124e+00  -2.7243398e-01  -1.3042190e+00  -1.7793586e+00   3.4677048e-01  -7.0241158e-01  -4.0083615e-01  -7.5478963e-01  -1.0050449e+00  -8.9286868e-01  -1.1242987e+00  -8.5091959e-01  -8.0024336e-01  -5.4813419e-01   1.6284396e-01  -3.9289294e-01   8.4675922e-02  -2.3803697e-01   2.0561899e-01  -6.2218587e-01  -2.2584604e-02  -1.3676858e+00   3.4696211e-01  -5.6891416e-01   4.4038607e-01  -1.4363633e-01   1.4030395e+00  -5.1083980e-01   1.1538798e+00  -5.1490103e-01   1.7891397e+00   2.5413336e-01   1.9334097e+00   1.0835718e-01   2.7295654e+00   3.0918379e-01   2.7512319e+00   6.4071579e-01   2.5957437e+00   9.0459605e-01   2.1951242e+00   1.5484393e+00  -2.6713697e-01   7.2204365e-02  -7.3498593e-01  -8.3262519e-01   2.0328188e+00
   2.7483025e-01  -1.5571090e-01  -7.0643088e-01  -7.1610477e-01  -3.2171729e-01  -5.1299610e-01  -9.1470316e-01  -1.3919019e+00   9.5549885e-01   3.6460409e-01   5.1045963e-01  -4.9625233e-01   5.1109943e-01  -3.5789934e-01   1.4548573e+00  -1.1567361e+00  -1.0508653e+00   1.0554508e-01  -1.1021753e+00   3.7571678e-01   9.5679942e-01  -8.5215553e-01  -1.6156941e+00  -3.4444058e-02  -1.3679170e-02  -4.2276025e-01  -2.8409067e-01  -1.1978955e+00  -1.4988914e-01  -1.1107837e+00  -1.5717096e+00   1.8034125e-01  -9.4232300e-01  -4.3962094e-01  -7.9494688e-01  -9.0861502e-01  -7.9219559e-01  -8.5817268e-01  -6.0738584e-01  -8.8975253e-01  -6.9984010e-01   1.4793024e-01  -4.4920209e-01   6.0608602e-02  -2.7925601e-01   2.1102128e-01  -6.0153433e-01   8.1425584e-02  -1.2937966e+00   3.0268428e-01  -6.6745606e-01   3.4775254e-01  -1.4621010e-01   1.3112148e+00  -5.6690481e-01   1.3163349e+00  -5.5412212e-01   1.8415038e+00   2.8567139e-01   1.9257270e+00   1.0758144e-01   2.6476203e+00   2.4205685e-01   2.7327892e+00   5.4461190e-01   2.6431655e+00   8.5065153e-01   2.2938525e+00   1.5794999e+00  -5.1438817e-01   2.1907068e-02  -6.2923601e-01  -5.3292611e-01   2.1191181e+00
   1.1312761e-01  -3.4237699e-01  -8.7100230e-01  -9.0845291e-01  -2.6686148e-01  -4.8003660e-01  -7.6705961e-01  -1.2125517e+00   1.2338018e+00   4.9837040e-01   4.5182510e-01  -5.3416578e-01   3.8296350e-01  -4.2487035e-01   1.4890634e+00  -1.2405656e+00  -1.2827504e+00   1.5733536e-01  -8.9129512e-01   1.6690757e-01   1.2078654e+00  -1.0821184e+00  -1.8773158e+00  -9.4065025e-02  -2.9458746e-02  -3.5898961e-01  -2.1127657e-01  -1.0836864e+00  -1.7729446e-02  -9.0003030e-01  -1.3521934e+00  -3.0837470e-03  -1.2044018e+00  -4.8059557e-01  -8.3852546e-01  -8.0222635e-01  -6.8935208e-01  -5.7448046e-01  -3.5919358e-01  -9.8360447e-01  -8.5882882e-01   1.3209303e-01  -5.1077275e-01   4.0584997e-02  -3.3087067e-01   2.1890076e-01  -5.8425091e-01   1.9156750e-01  -1.2090071e+00   2.4808129e-01  -7.7181480e-01   2.5301321e-01  -1.5073256e-01   1.2210185e+00  -6.2194512e-01   1.4857270e+00  -5.8523516e-01   1.8896555e+00   3.1792106e-01   1.9144125e+00   1.0700091e-01   2.5647587e+00   1.7390330e-01   2.7144004e+00   4.4735809e-01   2.6934759e+00   7.9866119e-01   2.3961996e+00   1.6161807e+00  -7.8596113e-01  -3.5090223e-02  -5.0607030e-01  -2.2136323e-01   2.2100839e+00
  -6.1370784e-02  -5.3897643e-01  -1.0474448e+00  -1.1082751e+00  -2.0810574e-01  -4.5189070e-01  -6.1440080e-01  -1.0299260e+00   1.5196157e+00   6.4062030e-01   3.8686103e-01  -5.6816887e-01   2.5688881e-01  -4.9491930e-01   1.5254104e+00  -1.3128602e+00  -1.5286622e+00   2.1165437e-01  -6.7040532e-01  -5.6854987e-02   1.4669506e+00  -1.3275479e+00  -2.1500346e+00  -1.5809464e-01  -4.9682551e-02  -2.9027047e-01  -1.3824474e-01  -9.5027512e-01   1.1948985e-01  -6.7826867e-01  -1.1276048e+00  -2.0054674e-01  -1.4846947e+00  -5.2367997e-01  -8.8560074e-01  -6.8860715e-01  -5.8832383e-01  -2.8132820e-01  -1.1372789e-01  -1.0795660e+00  -1.0218310e+00   1.1609966e-01  -5.7718294e-01   2.6228971e-02  -3.9337617e-01   2.2966522e-01  -5.7130950e-01   3.0514411e-01  -1.1134962e+00   1.8448073e-01  -8.7923443e-01   1.6002626e-01  -1.5707892e-01   1.1369424e+00  -6.7291599e-01   1.6583484e+00  -6.0338884e-01   1.9333877e+00   3.5023129e-01   1.9009703e+00   1.0687903e-01   2.4853702e+00   1.0862127e-01   2.6987038e+00   3.5498167e-01   2.7474478e+00   7.5376541e-01   2.5011273e+00   1.6608811e+00  -1.0778529e+00  -9.9594781e-02  -3.6888021e-01   9.2273927e-02   2.3054333e+00
  -2.4506309e-01  -7.4152883e-01  -1.2325771e+00  -1.3118157e+00  -1.4748122e-01  -4.3146404e-01  -4.6199693e-01  -8.4922804e-01   1.8055742e+00   7.9016254e-01   3.1795536e-01  -5.9693547e-01   1.3815961e-01  -5.6631782e-01   1.5643305e+00  -1.3675814e+00  -1.7844360e+00   2.6476250e-01  -4.4757678e-01  -2.9136540e-01   1.7279289e+00  -1.5840300e+00  -2.4285684e+00  -2.2665267e-01  -7.6356695e-02  -2.1970423e-01  -6.9046572e-02  -8.0129333e-01   2.5624381e-01  -4.5317699e-01  -9.0577008e-01  -4.0836914e-01  -1.7784305e+00  -5.6887122e-01  -9.3633213e-01  -5.7114877e-01  -4.9354743e-01   1.1865004e-02   1.2120099e-01  -1.1751599e+00  -1.1853063e+00   1.0087083e-01  -6.4795091e-01   1.9155010e-02  -4.6700134e-01   2.4369464e-01  -5.6354751e-01   4.1909255e-01  -1.0076240e+00   1.1389695e-01  -9.8658480e-01   7.3090180e-02  -1.6498496e-01   1.0638681e+00  -7.1643176e-01   1.8302058e+00  -6.0323586e-01   1.9730214e+00   3.8192378e-01   1.8874074e+00   1.0752265e-01   2.4144065e+00   5.0690487e-02   2.6888204e+00   2.7444987e-01   2.8061214e+00   7.2190062e-01   2.6076968e+00   1.7164230e+00  -1.3851421e+00  -1.7254346e-01  -2.2236099e-01   3.9705927e-01   2.4050393e+00
  -4.3372853e-01  -9.4562776e-01  -1.4227210e+00  -1.5151311e+00  -8.7372139e-02  -4.2185147e-01  -3.1572480e-01  -6.7591484e-01   2.0838171e+00   9.4586252e-01   2.4804799e-01  -6.1931200e-01   3.2376334e-02  -6.3713200e-01   1.6064121e+00  -1.3984286e+00  -2.0454248e+00   3.1216137e-01  -2.3206194e-01  -5.3179730e-01   1.9842846e+00  -1.8465261e+00  -2.7072722e+00  -2.9995946e-01  -1.1180050e-01  -1.5104313e-01  -8.2834516e-03  -6.4170344e-01   3.8617437e-01  -2.3357856e-01  -6.9526656e-01  -6.2224807e-01  -2.0801581e+00  -6.1624659e-01  -9.9097593e-01  -4.5381351e-01  -4.0974261e-01   2.9470100e-01   3.3773701e-01  -1.2677568e+00  -1.3455895e+00   8.7454841e-02  -7.2255857e-01   2.0890519e-02  -5.5166860e-01   2.6131706e-01  -5.6159474e-01   5.3009574e-01  -8.9189835e-01   3.9010450e-02  -1.0904856e+00  -3.2324347e-03  -1.7404361e-01   1.0068696e+00  -7.4887879e-01   1.9971864e+00  -5.7909818e-01   2.0094403e+00   4.1230874e-01   1.8761755e+00   1.0926841e-01   2.3571872e+00   5.0214674e-03   2.6882397e+00   2.1344923e-01   2.8707627e+00   7.0961033e-01   2.7151011e+00   1.7859604e+00  -1.7021218e+00  -2.5498728e-01  -7.2461799e-02   6.8136256e-01   2.5089351e+00
  -6.2267467e-01  -1.1465987e+00  -1.6138112e+00  -1.7142471e+00  -3.0426349e-02  -4.2620673e-01  -1.8183073e-01  -5.1542779e-01   2.3463157e+00   1.1067182e+00   1.8052999e-01  -6.3439914e-01  -5.4790821e-02  -7.0528635e-01   1.6523803e+00  -1.3990873e+00  -2.3066422e+00   3.4871331e-01  -3.3954587e-02  -7.7287235e-01   2.2293876e+00  -2.1095265e+00  -2.9803511e+00  -3.7832492e-01  -1.5857386e-01  -8.8581469e-02   3.9045367e-02  -4.7770196e-01   5.0229612e-01  -2.9115822e-02  -5.0506141e-01  -8.3738657e-01  -2.3839156e+00  -6.6594985e-01  -1.0498847e+00  -3.4099480e-01  -3.4170308e-01   5.5623660e-01   5.2840147e-01  -1.3546797e+00  -1.4990463e+00   7.6989684e-02  -8.0047199e-01   3.2793198e-02  -6.4695951e-01   2.8278163e-01  -5.6580427e-01   6.3471869e-01  -7.6693090e-01  -3.6902394e-02  -1.1874590e+00  -6.4334597e-02  -1.8371334e-01   9.7097382e-01  -7.6655760e-01   2.1552371e+00  -5.2518007e-01   2.0440694e+00   4.4069294e-01   1.8700569e+00   1.1246080e-01   2.3191444e+00  -2.3249406e-02   2.7006508e+00   1.8007982e-01   2.9427789e+00   7.2377769e-01   2.8226646e+00   1.8728319e+00  -2.0224713e+00  -3.4805268e-01   7.3749218e-02   9.3337557e-01   2.6172877e+00
  -8.0692261e-01  -1.3396744e+00  -1.8015228e+00  -1.9053138e+00   2.0565096e-02  -4.4758361e-01  -6.6639002e-02  -3.7289506e-01   2.5852241e+00   1.2719154e+00   1.1909407e-01  -6.4162606e-01  -1.1788481e-01  -7.6864123e-01   1.7030532e+00  -1.3635128e+00  -2.5629104e+00   3.6882562e-01   1.3625377e-01  -1.0090595e+00   2.4567851e+00  -2.3672243e+00  -3.2420736e+00  -4.6211353e-01  -2.1936572e-01  -3.6992323e-02   6.7745272e-02  -3.1652579e-01   5.9727043e-01   1.5017289e-01  -3.4407911e-01  -1.0486518e+00  -2.6834207e+00  -7.1815967e-01  -1.1134883e+00  -2.3733371e-01  -2.9405409e-01   7.8550369e-01   6.8653548e-01  -1.4333182e+00  -1.6422289e+00   7.0651595e-02  -8.8115710e-01   5.5966679e-02  -7.5208855e-01   3.0823106e-01  -5.7619011e-01   7.2956342e-01  -6.3339072e-01  -1.1009306e-01  -1.2741061e+00  -1.0582155e-01  -1.9334203e-01   9.6088684e-01  -7.6585060e-01   2.3005413e+00  -4.3583053e-01   2.0787911e+00   4.6637720e-01   1.8719954e+00   1.1741889e-01   2.3055114e+00  -2.9016431e-02   2.7297141e+00   1.8246868e-01   3.0235829e+00   7.7128100e-01   2.9298028e+00   1.9803537e+00  -2.3394521e+00  -4.5287514e-01   2.0831317e-01   1.1417101e+00   2.7303242e+00
  -9.8142050e-01  -1.5201810e+00  -1.9814122e+00  -2.0847428e+00   6.2815443e-02  -4.8875324e-01   2.3783699e-02  -2.5282342e-01   2.7932382e+00   1.4408513e+00   6.7540899e-02  -6.4081226e-01  -1.5197085e-01  -8.2508264e-01   1.7592758e+00  -1.2862387e+00  -2.8090062e+00   3.6670126e-01   2.6820804e-01  -1.2347932e+00   2.6604915e+00  -2.6136987e+00  -3.4869709e+00  -5.5168269e-01  -2.9684253e-01  -1.1108362e-03   7.2675958e-02  -1.6616173e-01   6.6374256e-01   2.9436143e-01  -2.2071583e-01  -1.2507527e+00  -2.9722724e+00  -7.7303926e-01  -1.1822555e+00  -1.4749525e-01  -2.7098570e-01   9.7209300e-01   8.0673327e-01  -1.5012441e+00  -1.7720218e+00   6.9592133e-02  -9.6408818e-01   9.1178909e-02  -8.6588661e-01   3.3767452e-01  -5.9237717e-01   8.1143721e-01  -4.9195726e-01  -1.7651604e-01  -1.3472955e+00  -1.2379251e-01  -2.0220713e-01   9.8069705e-01  -7.4341069e-01   2.4296889e+00  -3.0584629e-01   2.1157918e+00   4.8864098e-01   1.8848753e+00   1.2439065e-01   2.3209653e+00  -7.5037622e-03   2.7787848e+00   2.2831394e-01   3.1144133e+00   8.5858216e-01   3.0359411e+00   2.1115565e+00  -2.6461239e+00  -5.7050191e-01   3.2270314e-01   1.2960382e+00   2.8482158e+00
  -1.1412744e+00  -1.6837229e+00  -2.1490582e+00  -2.2493187e+00   9.3709779e-02  -5.5200468e-01   8.3991956e-02  -1.5880062e-01   2.9639419e+00   1.6131164e+00   2.9550445e-02  -6.3221215e-01  -1.5295564e-01  -8.7262241e-01   1.8218347e+00  -1.1627001e+00  -3.0397922e+00   3.3665015e-01   3.5229112e-01  -1.4446978e+00   2.8352602e+00  -2.8430966e+00  -3.7100080e+00  -6.4729415e-01  -3.9345954e-01   1.4330473e-02   4.9042237e-02  -3.4964609e-02   6.9473161e-01   3.9420696e-01  -1.4232515e-01  -1.4384263e+00  -3.2441536e+00  -8.3066921e-01  -1.2566303e+00  -7.5915206e-02  -2.7597533e-01   1.1067711e+00   8.8523407e-01  -1.5563230e+00  -1.8857688e+00   7.4866664e-02  -1.0487494e+00   1.3878836e-01  -9.8679702e-01   3.7096454e-01  -6.1356889e-01   8.7752511e-01  -3.4328164e-01  -2.3204778e-01  -1.4043552e+00  -1.1513065e-01  -2.0957278e-01   1.0335703e+00  -6.9636325e-01   2.5398179e+00  -1.3080953e-01   2.1573471e+00   5.0671370e-01   1.9112563e+00   1.3349368e-01   2.3692418e+00   4.5405891e-02   2.8505972e+00   3.2437970e-01   3.2161141e+00   9.9126412e-01   3.1403938e+00   2.2688766e+00  -2.9355647e+00  -7.0176499e-01   4.0823473e-01   1.3877371e+00   2.9709226e+00
  -1.2819804e+00  -1.8263585e+00  -2.3002000e+00  -2.3962795e+00   1.1098437e-01  -6.3893928e-01   1.0953389e-01  -9.3228778e-02   3.0921169e+00   1.7884298e+00   8.4314738e-03  -6.1653783e-01  -1.1789961e-01  -9.0950693e-01   1.8913541e+00  -9.8955764e-01  -3.2503314e+00   2.7344994e-01   3.8026313e-01  -1.6338043e+00   2.9768136e+00  -3.0498020e+00  -3.9067161e+00  -7.4900182e-01  -5.1124163e-01   5.0037001e-03  -7.2868670e-03   6.8800250e-02   6.8405656e-01   4.4175319e-01  -1.1470492e-01  -1.6066218e+00  -3.4930262e+00  -8.9096786e-01  -1.3369503e+00  -2.6528915e-02  -3.1151612e-01   1.1820944e+00   9.2024128e-01  -1.5968144e+00  -1.9813760e+00   8.7358514e-02  -1.1346287e+00   1.9868223e-01  -1.1128864e+00   4.0778051e-01  -6.3853844e-01   9.2555736e-01  -1.8796404e-01  -2.7273603e-01  -1.4432507e+00  -7.7781280e-02  -2.1476175e-01   1.1214532e+00  -6.2251337e-01   2.6287315e+00   9.2554281e-02   2.2055552e+00   5.1973568e-01   1.9530839e+00   1.4464386e-01   2.4527419e+00   1.3283148e-01   2.9469292e+00   4.7596852e-01   3.3288863e+00   1.1735430e+00   3.2422140e+00   2.4538186e+00  -3.2010862e+00  -8.4712704e-01   4.5655136e-01   1.4104990e+00   3.0980068e+00
  -1.3996426e+00  -1.9447589e+00  -2.4308601e+00  -2.5233593e+00   1.1290632e-01  -7.5027193e-01   9.7306416e-02  -5.7111158e-02   3.1739955e+00   1.9665267e+00   6.8681097e-03  -5.9495749e-01  -4.5302048e-02  -9.3432977e-01   1.9681803e+00  -7.6500799e-01  -3.4359780e+00   1.7273889e-01   3.4589813e-01  -1.7977462e+00   3.0820179e+00  -3.2285843e+00  -4.0732804e+00  -8.5652282e-01  -6.5154530e-01  -3.2690331e-02  -9.9445596e-02   1.3746659e-01   6.2677668e-01   4.3092911e-01  -1.4161976e-01  -1.7506707e+00  -3.7133098e+00  -9.5360633e-01  -1.4233450e+00  -2.4984026e-03  -3.7886866e-01   1.1929772e+00   9.1213916e-01  -1.6214562e+00  -2.0573829e+00   1.0770403e-01  -1.2212088e+00   2.7023218e-01  -1.2418723e+00   4.4762151e-01  -6.6564770e-01   9.5396112e-01  -2.6552155e-02  -2.9506113e-01  -1.4627395e+00  -1.0998263e-02  -2.1723743e-01   1.2448051e+00  -5.2054651e-01   2.6949699e+00   3.6601518e-01   2.2620415e+00   5.2671305e-01   2.0113942e+00   1.5747590e-01   2.5721574e+00   2.5656493e-01   3.0682671e+00   6.8640475e-01   3.4520340e+00   1.4077841e+00   3.3400273e+00   2.6666083e+00  -3.4364350e+00  -1.0065096e+00   4.6016071e-01   1.3608598e+00   3.2284307e+00
  -1.4911593e+00  -2.0363381e+00  -2.5374491e+00  -2.6287959e+00   9.8441026e-02  -8.8565294e-01   4.5868776e-02  -4.9910613e-02   3.2074435e+00   2.1470039e+00   2.6684246e-02  -5.6906692e-01   6.4660392e-02  -9.4614391e-01   2.0522592e+00  -4.8906250e-01  -3.5924458e+00   3.1417153e-02   2.4557420e-01  -1.9329209e+00   3.1489918e+00  -3.3747182e+00  -4.2065809e+00  -9.6910028e-01  -8.1481711e-01  -1.0129590e-01  -2.2924582e-01   1.6449841e-01   5.1961847e-01   3.5810061e-01  -2.2439406e-01  -1.8664312e+00  -3.9000387e+00  -1.0179264e+00  -1.5156248e+00  -5.9554958e-03  -4.7785507e-01   1.1371729e+00   8.6358472e-01  -1.6295226e+00  -2.1130004e+00   1.3622626e-01  -1.3079514e+00   3.5227116e-01  -1.3711700e+00   4.8980953e-01  -6.9289676e-01   9.6198322e-01   1.4043452e-01  -2.9618673e-01  -1.4624847e+00   8.4463558e-02  -2.1668867e-01   1.4023769e+00  -3.9021204e-01   2.7378385e+00   6.8949600e-01   2.3276606e+00   5.2647450e-01   2.0860417e+00   1.7126222e-01   2.7261453e+00   4.1677787e-01   3.2135000e+00   9.5656528e-01   3.5837252e+00   1.6940571e+00   3.4318678e+00   2.9058712e+00  -3.6359701e+00  -1.1791128e+00   4.1299029e-01   1.2386092e+00   3.3603606e+00
  -1.5543639e+00  -2.0993519e+00  -2.6168459e+00  -2.7113047e+00   6.7394244e-02  -1.0435265e+00  -4.4313742e-02  -6.9494022e-02   3.1920545e+00   2.3291335e+00   6.8646120e-02  -5.4083313e-01   2.0996218e-01  -9.4456412e-01   2.1430137e+00  -1.6377796e-01  -3.7158545e+00  -1.5197159e-01   7.8772234e-02  -2.0366107e+00   3.1771402e+00  -3.4840720e+00  -4.3041902e+00  -1.0853727e+00  -1.0003671e+00  -2.0199684e-01  -3.9688058e-01   1.4500629e-01   3.6136143e-01   2.2253178e-01  -3.6160890e-01  -1.9504025e+00  -4.0489927e+00  -1.0828701e+00  -1.6131679e+00  -3.7780477e-02  -6.0671301e-01   1.0156271e+00   7.7946084e-01  -1.6208520e+00  -2.1481128e+00   1.7288284e-01  -1.3942810e+00   4.4309442e-01  -1.4979550e+00   5.3350239e-01  -7.1800293e-01   9.4977282e-01   3.1245499e-01  -2.7417846e-01  -1.4431190e+00   2.0622866e-01  -2.1310790e-01   1.5910545e+00  -2.3247482e-01   2.7573852e+00   1.0607736e+00   2.4022264e+00   5.1763617e-01   2.1754753e+00   1.8483968e-01   2.9110755e+00   6.1178850e-01   3.3796665e+00   1.2844953e+00   3.7207899e+00   2.0297670e+00   3.5150337e+00   3.1683597e+00  -3.7948130e+00  -1.3632455e+00   3.1092708e-01   1.0470421e+00   3.4909946e+00
  -1.5881078e+00  -2.1329585e+00  -2.6664509e+00  -2.7700275e+00   2.0516789e-02  -1.2210369e+00  -1.7071995e-01  -1.1217003e-01   3.1291522e+00   2.5116679e+00   1.3232366e-01  -5.1250961e-01   3.8664154e-01  -9.2985150e-01   2.2392241e+00   2.0658151e-01  -3.8027571e+00  -3.7690719e-01  -1.5156182e-01  -2.1070541e+00   3.1671122e+00  -3.5531634e+00  -4.3643335e+00  -1.2032629e+00  -1.2061771e+00  -3.3435642e-01  -6.0067948e-01   7.6211966e-02   1.5315071e-01   2.6714421e-02  -5.4893073e-01  -1.9998003e+00  -4.1567973e+00  -1.1469289e+00  -1.7148135e+00  -9.7434723e-02  -7.6202306e-01   8.3266524e-01   6.6668836e-01  -1.5958432e+00  -2.1632420e+00   2.1723417e-01  -1.4795666e+00   5.4048655e-01  -1.6192419e+00   5.7771466e-01  -7.3850610e-01   9.1841046e-01   4.8887614e-01  -2.2816941e-01  -1.4062490e+00   3.5026757e-01  -2.0685204e-01   1.8057844e+00  -4.9621486e-02   2.7543248e+00   1.4752519e+00   2.4842993e+00   4.9858639e-01   2.2765895e+00   1.9655529e-01   3.1208822e+00   8.3791122e-01   3.5617803e+00   1.6651439e+00   3.8585826e+00   2.4093949e+00   3.5859853e+00   3.4487635e+00  -3.9089638e+00  -1.5561773e+00   1.5230004e-01   7.9302952e-01   3.6164407e+00
  -1.5922806e+00  -2.1372367e+00  -2.6842149e+00  -2.8044573e+00  -4.0440301e-02  -1.4139968e+00  -3.2873844e-01  -1.7282076e-01   3.0216963e+00   2.6926564e+00   2.1602358e-01  -4.8652481e-01   5.8880855e-01  -9.0296958e-01   2.3389210e+00   6.1546923e-01  -3.8501583e+00  -6.4064036e-01  -4.3882833e-01  -2.1434727e+00   3.1206922e+00  -3.5791860e+00  -4.3858219e+00  -1.3199014e+00  -1.4287637e+00  -4.9612720e-01  -8.3694004e-01  -4.2178373e-02  -1.0129021e-01  -2.2347008e-01  -7.7909331e-01  -2.0125972e+00  -4.2209898e+00  -1.2081242e+00  -1.8187727e+00  -1.8286489e-01  -9.3872051e-01   5.9598924e-01   5.3390636e-01  -1.5554143e+00  -2.1594744e+00   2.6843490e-01  -1.5631020e+00   6.4177330e-01  -1.7319740e+00   6.2134255e-01  -7.5189303e-01   8.6987527e-01   6.6888989e-01  -1.5845738e-01  -1.3543976e+00   5.1095940e-01  -1.9867651e-01   2.0395893e+00   1.5469231e-01   2.7299122e+00   1.9258361e+00   2.5710589e+00   4.6749516e-01   2.3846707e+00   2.0424215e-01   3.3470368e+00   1.0894076e+00   3.7527553e+00   2.0902507e+00   3.9909229e+00   2.8243818e+00   3.6403007e+00   3.7396268e+00  -3.9753845e+00  -1.7540367e+00  -6.1734418e-02   4.8688902e-01   3.7316605e+00
  -1.5677655e+00  -2.1131650e+00  -2.6686472e+00  -2.8143567e+00  -1.1272919e-01  -1.6169220e+00  -5.1176202e-01  -2.4511936e-01   2.8740970e+00   2.8693033e+00   3.1680572e-01  -4.6534615e-01   8.0875743e-01  -8.6560207e-01   2.4392942e+00   1.0540854e+00  -3.8555249e+00  -9.3804687e-01  -7.7278733e-01  -2.1460461e+00   3.0406300e+00  -3.5600156e+00  -4.3679704e+00  -1.4316019e+00  -1.6631168e+00  -6.8315327e-01  -1.0998545e+00  -2.0772436e-01  -3.9557314e-01  -5.1878226e-01  -1.0420437e+00  -1.9875299e+00  -4.2400588e+00  -1.2640230e+00  -1.9225701e+00  -2.9049182e-01  -1.1301959e+00   3.1646729e-01   3.9104164e-01  -1.5009293e+00  -2.1383559e+00   3.2525063e-01  -1.6440872e+00   7.4389637e-01  -1.8331171e+00   6.6318822e-01  -7.5573057e-01   8.0694384e-01   8.5143113e-01  -6.6523312e-02  -1.2908821e+00   6.8125153e-01  -1.8973326e-01   2.2836827e+00   3.7546563e-01   2.6857704e+00   2.4029327e+00   2.6582790e+00   4.2235589e-01   2.4934541e+00   2.0523644e-01   3.5786592e+00   1.3585516e+00   3.9434472e+00   2.5484019e+00   4.1101347e+00   3.2631756e+00   3.6727010e+00   4.0314008e+00  -3.9920503e+00  -1.9517715e+00  -3.2694030e-01   1.4205578e-01   3.8304976e+00
  -1.5163355e+00  -2.0625592e+00  -2.6188057e+00  -2.7996689e+00  -1.9267393e-01  -1.8231400e+00  -7.1141804e-01  -3.2181964e-01   2.6919514e+00   3.0378903e+00   4.3058359e-01  -4.5132513e-01   1.0371826e+00  -8.2012440e-01   2.5366286e+00   1.5115252e+00  -3.8168016e+00  -1.2616128e+00  -1.1397902e+00  -2.1158522e+00   2.9304329e+00  -3.4942008e+00  -4.3105131e+00  -1.5338974e+00  -1.9027254e+00  -8.8938392e-01  -1.3815504e+00  -4.1515426e-01  -7.2070135e-01  -8.4686423e-01  -1.3252519e+00  -1.9240802e+00  -4.2134458e+00  -1.3117941e+00  -2.0230194e+00  -4.1529406e-01  -1.3284836e+00   7.7161079e-03   2.4879726e-01  -1.4340955e+00  -2.1017512e+00   3.8609802e-01  -1.7216074e+00   8.4350633e-01  -1.9197550e+00   7.0197856e-01  -7.4779696e-01   7.3302125e-01   1.0351113e+00   4.5030702e-02  -1.2196334e+00   8.5291164e-01  -1.8152786e-01   2.5276824e+00   6.0645508e-01   2.6236836e+00   2.8946015e+00   2.7404174e+00   3.6106264e-01   2.5952963e+00   1.9644328e-01   3.8027736e+00   1.6358179e+00   4.1228227e+00   3.0252747e+00   4.2071971e+00   3.7114672e+00   3.6771606e+00   4.3126396e+00  -3.9579695e+00  -2.1431862e+00  -6.3591576e-01  -2.2543568e-01   3.9058019e+00
  -1.4405013e+00  -1.9879730e+00  -2.5342828e+00  -2.7604396e+00  -2.7580694e-01  -2.0249716e+00  -9.1792874e-01  -3.9509804e-01   2.4817184e+00   3.1937939e+00   5.5230530e-01  -4.4653050e-01   1.2634931e+00  -7.6952402e-01   2.6262732e+00   1.9750549e+00  -3.7324368e+00  -1.6015660e+00  -1.5232305e+00  -2.0547702e+00   2.7941342e+00  -3.3809556e+00  -4.2135305e+00  -1.6216505e+00  -2.1397070e+00  -1.1070095e+00  -1.6722559e+00  -6.5643851e-01  -1.0652808e+00  -1.1926870e+00  -1.6141752e+00  -1.8224408e+00  -4.1415233e+00  -1.3483104e+00  -2.1162490e+00  -5.5098955e-01  -1.5245338e+00  -3.1450973e-01   1.1809744e-01  -1.3568424e+00  -2.0516860e+00   4.4910475e-01  -1.7946163e+00   9.3706866e-01  -1.9891763e+00   7.3637601e-01  -7.2619919e-01   6.5191062e-01   1.2181819e+00   1.7261966e-01  -1.1449663e+00   1.0168601e+00  -1.7583410e-01   2.7599192e+00   8.4036084e-01   2.5453716e+00   3.3868676e+00   2.8108190e+00   2.8152211e-01   2.6814626e+00   1.7445569e-01   4.0047079e+00   1.9101868e+00   4.2782617e+00   3.5040642e+00   4.2720042e+00   4.1526080e+00   3.6470991e+00   4.5703517e+00  -3.8731815e+00  -2.3210732e+00  -9.7819142e-01  -5.9763412e-01   3.9496535e+00
  -1.3433248e+00  -1.8925688e+00  -2.4151892e+00  -2.6967528e+00  -3.5707171e-01  -2.2139818e+00  -1.1205871e+00  -4.5692523e-01   2.2503588e+00   3.3316047e+00   6.7620544e-01  -4.5258046e-01   1.4762148e+00  -7.1726937e-01   2.7026599e+00   2.4305184e+00  -3.6014240e+00  -1.9461611e+00  -1.9042008e+00  -1.9653628e+00   2.6360619e+00  -3.2201576e+00  -4.0773980e+00  -1.6892381e+00  -2.3650405e+00  -1.3267255e+00  -1.9605925e+00  -9.2104180e-01  -1.4158860e+00  -1.5391892e+00  -1.8928556e+00  -1.6834740e+00  -4.0255472e+00  -1.3702912e+00  -2.1977784e+00  -6.9031162e-01  -1.7085557e+00  -6.3309116e-01   9.5272231e-03  -1.2711901e+00  -1.9901740e+00   5.1218389e-01  -1.8619218e+00   1.0209769e+00  -2.0389538e+00   7.6497953e-01  -6.8946649e-01   5.6753557e-01   1.3985412e+00   3.1188016e-01  -1.0713123e+00   1.1635664e+00  -1.7457016e-01   2.9678314e+00   1.0690942e+00   2.4522660e+00   3.8642030e+00   2.8620277e+00   1.8179731e-01   2.7425120e+00   1.3572581e-01   4.1686289e+00   2.1695655e+00   4.3959840e+00   3.9660897e+00   4.2937362e+00   4.5682171e+00   3.5756581e+00   4.7905009e+00  -3.7387328e+00  -2.4774380e+00  -1.3405253e+00  -9.5548244e-01   3.9536870e+00
  -1.2282159e+00  -1.7799674e+00  -2.2621477e+00  -2.6086932e+00  -4.3108489e-01  -2.3812941e+00  -1.3083222e+00  -4.9944366e-01   2.0049634e+00   3.4453601e+00   7.9610954e-01  -4.7048606e-01   1.6634601e+00  -6.6713019e-01   2.7593803e+00   2.8628649e+00  -3.4233652e+00  -2.2821143e+00  -2.2623258e+00  -1.8507464e+00   2.4606242e+00  -3.0123647e+00  -3.9027677e+00  -1.7308099e+00  -2.5689035e+00  -1.5381188e+00  -2.2339931e+00  -1.1963485e+00  -1.7575713e+00  -1.8680786e+00  -2.1446195e+00  -1.5086754e+00  -3.8675929e+00  -1.3744846e+00  -2.2626517e+00  -8.2536770e-01  -1.8704174e+00  -9.3043698e-01  -6.7194940e-02  -1.1791203e+00  -1.9190474e+00   5.7311575e-01  -1.9221817e+00   1.0916677e+00  -2.0670095e+00   7.8631775e-01  -6.3661249e-01   4.8363485e-01   1.5737910e+00   4.5792471e-01  -1.0029352e+00   1.2834901e+00  -1.7964472e-01   3.1384344e+00   1.2841181e+00   2.3453092e+00   4.3101630e+00   2.8861842e+00   6.0274466e-02   2.7687680e+00   7.6781972e-02   4.2781906e+00   2.4013016e+00   4.4616003e+00   4.3915529e+00   4.2613296e+00   4.9389462e+00   3.4560499e+00   4.9586381e+00  -3.5566416e+00  -2.6038230e+00  -1.7073884e+00  -1.2797127e+00   3.9095027e+00
  -1.0987310e+00  -1.6540859e+00  -2.0762986e+00  -2.4963406e+00  -4.9244473e-01  -2.5179542e+00  -1.4703203e+00  -5.1532874e-01   1.7523983e+00   3.5288750e+00   9.0577295e-01  -5.0052033e-01   1.8134488e+00  -6.2295983e-01   2.7893287e+00   3.2567850e+00  -3.1985553e+00  -2.5951716e+00  -2.5767294e+00  -1.7144590e+00   2.2721311e+00  -2.7588528e+00  -3.6905855e+00  -1.7406105e+00  -2.7411011e+00  -1.7301597e+00  -2.4792298e+00  -1.4682437e+00  -2.0745069e+00  -2.1607495e+00  -2.3528458e+00  -1.3001469e+00  -3.6704761e+00  -1.3578781e+00  -2.3056267e+00  -9.4806299e-01  -2.0000852e+00  -1.1894396e+00  -1.0367813e-01  -1.0824624e+00  -1.8398056e+00   6.2963262e-01  -1.9739096e+00   1.1457324e+00  -2.0716680e+00   7.9883858e-01  -5.6716207e-01   4.0345546e-01   1.7413467e+00   6.0562839e-01  -9.4364986e-01   1.3675423e+00  -1.9278554e-01   3.2588440e+00   1.4768468e+00   2.2248029e+00   4.7081529e+00   2.8754898e+00  -8.4156547e-02   2.7508408e+00  -5.5190370e-03   4.3172709e+00   2.5927721e+00   4.4607531e+00   4.7604185e+00   4.1640297e+00   5.2453786e+00   3.2819625e+00   5.0606386e+00  -3.3298541e+00  -2.6917146e+00  -2.0616249e+00  -1.5517747e+00   3.8091473e+00
  -9.5838767e-01  -1.5189761e+00  -1.8593210e+00  -2.3597981e+00  -5.3606886e-01  -2.6153328e+00  -1.5966589e+00  -4.9811420e-01   1.4989941e+00   3.5761598e+00   9.9923211e-01  -5.4212636e-01   1.9150507e+00  -5.8845091e-01   2.7849239e+00   3.5974205e+00  -2.9280843e+00  -2.8707842e+00  -2.8270840e+00  -1.5603354e+00   2.0746608e+00  -2.4616765e+00  -3.4421448e+00  -1.7133480e+00  -2.8715650e+00  -1.8917767e+00  -2.6830274e+00  -1.7218190e+00  -2.3507110e+00  -2.3992650e+00  -2.5017607e+00  -1.0605850e+00  -3.4376756e+00  -1.3179266e+00  -2.3214146e+00  -1.0505645e+00  -2.0880794e+00  -1.3944337e+00  -9.3228485e-02  -9.8280376e-01  -1.7534993e+00   6.7950046e-01  -2.0154983e+00   1.1800229e+00  -2.0516934e+00   8.0090124e-01  -4.8114270e-01   3.2947037e-01   1.8985949e+00   7.4992752e-01  -8.9656728e-01   1.4075441e+00  -2.1536565e-01   3.3168371e+00   1.6390837e+00   2.0903195e+00   5.0422900e+00   2.8227058e+00  -2.5192258e-01   2.6801775e+00  -1.1372092e-01   4.2707699e+00   2.7320145e+00   4.3798316e+00   5.0533713e+00   3.9919918e+00   5.4690135e+00   3.0480002e+00   5.0835040e+00  -3.0621948e+00  -2.7330150e+00  -2.3852538e+00  -1.7547462e+00   3.6456350e+00
  -8.1051018e-01  -1.3786737e+00  -1.6134663e+00  -2.1992581e+00  -5.5753913e-01  -2.6655416e+00  -1.6789122e+00  -4.4246708e-01   1.2502962e+00   3.5818877e+00   1.0711448e+00  -5.9387597e-01   1.9583258e+00  -5.6688162e-01   2.7384043e+00   3.8711190e+00  -2.6139476e+00  -3.0948546e+00  -2.9946780e+00  -1.3923975e+00   1.8719741e+00  -2.1237435e+00  -3.1591692e+00  -1.6445841e+00  -2.9509020e+00  -2.0124771e+00  -2.8327312e+00  -1.9421635e+00  -2.5708363e+00  -2.5673418e+00  -2.5772147e+00  -7.9328026e-01  -3.1732509e+00  -1.2527809e+00  -2.3049602e+00  -1.1257732e+00  -2.1259267e+00  -1.5320935e+00  -3.1111265e-02  -8.8143327e-01  -1.6606607e+00   7.2059516e-01  -2.0452604e+00   1.1917484e+00  -2.0063188e+00   7.9077844e-01  -3.7904420e-01   2.6314805e-01   2.0430849e+00   8.8610957e-01  -8.6388626e-01   1.3966582e+00  -2.4824347e-01   3.3014221e+00   1.7634719e+00   1.9406982e+00   5.2983012e+00   2.7216551e+00  -4.4260209e-01   2.5496044e+00  -2.4949734e-01   4.1254158e+00   2.8083670e+00   4.2067218e+00   5.2527995e+00   3.7369080e+00   5.5932798e+00   2.7501273e+00   5.0161772e+00  -2.7583139e+00  -2.7205496e+00  -2.6603708e+00  -1.8741746e+00   3.4134774e+00
  -6.5811306e-01  -1.2370674e+00  -1.3415965e+00  -2.0150978e+00  -5.5342858e-01  -2.6618475e+00  -1.7106833e+00  -3.4440395e-01   1.0108925e+00   3.5418702e+00   1.1171000e+00  -6.5348648e-01   1.9350346e+00  -5.6087183e-01   2.6421896e+00   4.0661803e+00  -2.2591545e+00  -3.2545063e+00  -3.0634426e+00  -1.2147621e+00   1.6674795e+00  -1.7488939e+00  -2.8439151e+00  -1.5311191e+00  -2.9709453e+00  -2.0829763e+00  -2.9169911e+00  -2.1151895e+00  -2.7209686e+00  -2.6512751e+00  -2.5674039e+00  -5.0212454e-01  -2.8817643e+00  -1.1614987e+00  -2.2517449e+00  -1.1677753e+00  -2.1065835e+00  -1.5922114e+00   8.5300412e-02  -7.7931970e-01  -1.5612910e+00   7.5097079e-01  -2.0614871e+00   1.1785630e+00  -1.9352615e+00   7.6667578e-01  -2.6175445e-01   2.0479662e-01   2.1727377e+00   1.0100767e+00  -8.4675150e-01   1.3297699e+00  -2.9163127e-01   3.2033959e+00   1.8439282e+00   1.7741277e+00   5.4644004e+00   2.5676945e+00  -6.5479010e-01   2.3538273e+00  -4.1340389e-01   3.8705471e+00   2.8130797e+00   3.9315453e+00   5.3437463e+00   3.3926073e+00   5.6045147e+00   2.3860866e+00   4.8503166e+00  -2.4236294e+00  -2.6485755e+00  -2.8700949e+00  -1.8988043e+00   3.1091827e+00
  -5.0382572e-01  -1.0977933e+00  -1.0472186e+00  -1.8079959e+00  -5.2158445e-01  -2.5990575e+00  -1.6880253e+00  -2.0144344e-01   7.8432233e-01   3.4534985e+00   1.1338770e+00  -7.1789741e-01   1.8390913e+00  -5.7216757e-01   2.4892992e+00   4.1735460e+00  -1.8678141e+00  -3.3388301e+00  -3.0208729e+00  -1.0315660e+00   1.4642383e+00  -1.3419656e+00  -2.4992736e+00  -1.3713381e+00  -2.9252866e+00  -2.0957881e+00  -2.9264172e+00  -2.2284411e+00  -2.7893902e+00  -2.6407457e+00  -2.4634946e+00  -1.9161304e-01  -2.5682059e+00  -1.0442184e+00  -2.1580962e+00  -1.1722360e+00  -2.0248121e+00  -1.5683029e+00   2.5648630e-01  -6.7712384e-01  -1.4549058e+00   7.6892055e-01  -2.0625234e+00   1.1386432e+00  -1.8387314e+00   7.2677458e-01  -1.3048058e-01   1.5349919e-01   2.2860460e+00   1.1185669e+00  -8.4518754e-01   1.2037963e+00  -3.4500360e-01   3.0158574e+00   1.8760282e+00   1.5883130e+00   5.5320737e+00   2.3581239e+00  -8.8600617e-01   2.0898580e+00  -6.0467487e-01   3.4988198e+00   2.7398566e+00   3.5473537e+00   5.3147670e+00   2.9556047e+00   5.4928414e+00   1.9557599e+00   4.5809709e+00  -2.0642565e+00  -2.5132495e+00  -2.9995075e+00  -1.8211513e+00   2.7316848e+00
  -3.4985666e-01  -9.6415572e-01  -7.3449897e-01  -1.5790531e+00  -4.6134346e-01  -2.4738532e+00  -1.6097204e+00  -1.2697815e-02   5.7306690e-01   3.3161071e+00   1.1196393e+00  -7.8340452e-01   1.6669347e+00  -6.0147409e-01   2.2737986e+00   4.1873787e+00  -1.4451837e+00  -3.3395554e+00  -2.8587910e+00  -8.4690397e-01   1.2650006e+00  -9.0882884e-01  -2.1288539e+00  -1.1654875e+00  -2.8097359e+00  -2.0457384e+00  -2.8541647e+00  -2.2718359e+00  -2.7672578e+00  -2.5294575e+00  -2.2601220e+00   1.3316911e-01  -2.2379142e+00  -9.0227841e-01  -2.0214757e+00  -1.1367089e+00  -1.8774852e+00  -1.4580034e+00   4.8083718e-01  -5.7524173e-01  -1.3406342e+00   7.7303029e-01  -2.0468549e+00   1.0707549e+00  -1.7174322e+00   6.6930063e-01   1.3332204e-02   1.0714836e-01   2.3822409e+00   1.2093195e+00  -8.5811363e-01   1.0179050e+00  -4.0705614e-01   2.7346486e+00   1.8573123e+00   1.3807162e+00   5.4967073e+00   2.0925022e+00  -1.1326577e+00   1.7573401e+00  -8.2108693e-01   3.0067981e+00   2.5852896e+00   3.0507227e+00   5.1586379e+00   2.4255422e+00   5.2528814e+00   1.4614411e+00   4.2071003e+00  -1.6869172e+00  -2.3130189e+00  -3.0365182e+00  -1.6378972e+00   2.2826665e+00
  -1.9799047e-01  -8.3907180e-01  -4.0824901e-01  -1.3299022e+00  -3.7365811e-01  -2.2850500e+00  -1.4773987e+00   2.2109307e-01   3.7861002e-01   3.1312165e+00   1.0740504e+00  -8.4584193e-01   1.4177929e+00  -6.4835267e-01   1.9912453e+00   4.1054830e+00  -9.9765741e-01  -3.2516015e+00  -2.5739022e+00  -6.6477506e-01   1.0722550e+00  -4.5636784e-01  -1.7370287e+00  -9.1585486e-01  -2.6226812e+00  -1.9303585e+00  -2.6964093e+00  -2.2382861e+00  -2.6491585e+00  -2.3155637e+00  -1.9557332e+00   4.6659137e-01  -1.8964902e+00  -7.3826574e-01  -1.8407283e+00  -1.0608359e+00  -1.6638098e+00  -1.2632286e+00   7.5479318e-01  -4.7386770e-01  -1.2173596e+00   7.6222659e-01  -2.0131968e+00   9.7430963e-01  -1.5725561e+00   5.9261997e-01   1.6807372e-01   6.2579638e-02   2.4614002e+00   1.2811777e+00  -8.8343303e-01   7.7362854e-01  -4.7571813e-01   2.3587005e+00   1.7874843e+00   1.1488491e+00   5.3580031e+00   1.7728485e+00  -1.3900656e+00   1.3587468e+00  -1.0589055e+00   2.3953871e+00   2.3491485e+00   2.4422111e+00   4.8728613e+00   1.8055021e+00   4.8842444e+00   9.0799202e-01   3.7318992e+00  -1.2988222e+00  -2.0488973e+00  -2.9726108e+00  -1.3500838e+00   1.7667431e+00
  -4.9609467e-02  -7.2503261e-01  -7.3865100e-02  -1.0627855e+00  -2.6111965e-01  -2.0337647e+00  -1.2954861e+00   4.9757858e-01   2.0155515e-01   2.9026262e+00   9.9830742e-01  -9.0080015e-01   1.0938305e+00  -7.1119277e-01   1.6391051e+00   3.9295274e+00  -5.3268359e-01  -3.0734664e+00  -2.1681110e+00  -4.8902462e-01   8.8828255e-01   7.6043010e-03  -1.3289194e+00  -6.2682585e-01  -2.3653156e+00  -1.7501286e+00  -2.4526747e+00  -2.1241642e+00  -2.4335011e+00  -2.0018574e+00  -1.5527645e+00   8.0256452e-01  -1.5496935e+00  -5.5598400e-01  -1.6162643e+00  -9.4642131e-01  -1.3854481e+00  -9.9009387e-01   1.0730427e+00  -3.7306992e-01  -1.0838865e+00   7.3582067e-01  -1.9605826e+00   8.4941121e-01  -1.4057730e+00   4.9535729e-01   3.3202513e-01   1.5794054e-02   2.5244802e+00   1.3341248e+00  -9.1818540e-01   4.7486861e-01  -5.4822014e-01   1.8902546e+00   1.6684843e+00   8.9059414e-01   5.1201321e+00   1.4037069e+00  -1.6525568e+00   8.9943798e-01  -1.3129276e+00   1.6700758e+00   2.0345050e+00   1.7266462e+00   4.4599329e+00   1.1021532e+00   4.3917528e+00   3.0286773e-01   3.1628877e+00  -9.0751634e-01  -1.7245945e+00  -2.8034114e+00  -9.6310250e-01   1.1914889e+00
   9.4270399e-02  -6.2407376e-01   2.6278137e-01  -7.8058709e-01  -1.2786998e-01  -1.7234750e+00  -1.0709885e+00   8.1285785e-01   4.1779807e-02   2.6363432e+00   8.9508913e-01  -9.4386460e-01   7.0015977e-01  -7.8726591e-01   1.2170988e+00   3.6650416e+00  -5.8597962e-02  -2.8074279e+00  -1.6485825e+00  -3.2327919e-01   7.1519570e-01   4.7450952e-01  -9.1031374e-01  -3.0480991e-01  -2.0417095e+00  -1.5085516e+00  -2.1259952e+00  -1.9295778e+00  -2.1227208e+00  -1.5957135e+00  -1.0576359e+00   1.1346775e+00  -1.2033186e+00  -3.6033542e-01  -1.3501616e+00  -7.9737188e-01  -1.0465346e+00  -6.4860059e-01   1.4287610e+00  -2.7286603e-01  -9.3911554e-01   6.9354902e-01  -1.8884414e+00   6.9689028e-01  -1.2192131e+00   3.7653045e-01   5.0339173e-01  -3.7748644e-02   2.5732574e+00   1.3692524e+00  -9.5874406e-01   1.2778579e-01  -6.2121393e-01   1.3349469e+00   1.5044210e+00   6.0452054e-01   4.7916047e+00   9.9206917e-01  -1.9136246e+00   3.8756417e-01  -1.5766235e+00   8.4096532e-01   1.6476707e+00   9.1320430e-01   3.9273414e+00   3.2571562e-01   3.7853767e+00  -3.4400518e-01   2.5117499e+00  -5.2068348e-01  -1.3464867e+00  -2.5290502e+00  -4.8648383e-01   5.6728874e-01
   2.3295767e-01  -5.3774719e-01   5.9550668e-01  -4.8680650e-01   2.0595805e-02  -1.3599629e+00  -8.1312524e-01   1.1615789e+00  -1.0139398e-01   2.3403396e+00   7.6842464e-01  -9.7085838e-01   2.4471773e-01  -8.7285958e-01   7.2745330e-01   3.3211783e+00   4.1562669e-01  -2.4595364e+00  -1.0275358e+00  -1.7086618e-01   5.5495359e-01   9.3524916e-01  -4.8750521e-01   4.1973815e-02  -1.6587168e+00  -1.2120458e+00  -1.7228869e+00  -1.6584389e+00  -1.7232829e+00  -1.1087910e+00  -4.8057117e-01   1.4563866e+00  -8.6304425e-01  -1.5711956e-01  -1.0461719e+00  -6.1950694e-01  -6.5358220e-01  -2.5211482e-01   1.8138704e+00  -1.7329012e-01  -7.8220640e-01   6.3561125e-01  -1.7966559e+00   5.1832618e-01  -1.0154410e+00   2.3569049e-01   6.8031145e-01  -1.0279028e-01   2.6101822e+00   1.3886689e+00  -1.0010375e+00  -2.5941728e-01  -6.9093745e-01   7.0173915e-01   1.3013679e+00   2.9016705e-01   4.3848580e+00   5.4715635e-01  -2.1661476e+00  -1.6617690e-01  -1.8423751e+00  -7.7428146e-02   1.1979512e+00   1.5275852e-02   3.2873005e+00  -5.1026391e-01   3.0798749e+00  -1.0204961e+00   1.7939326e+00  -1.4591207e-01  -9.2341541e-01  -2.1542851e+00   6.6498914e-02  -9.2979177e-02
   3.6604660e-01  -4.6708775e-01   9.1802700e-01  -1.8546883e-01   1.7772683e-01  -9.5114098e-01  -5.3284244e-01   1.5370719e+00  -2.2903297e-01   2.0241562e+00   6.2349316e-01  -9.7807232e-01  -2.6199261e-01  -9.6348260e-01   1.7502429e-01   2.9102507e+00   8.8070734e-01  -2.0393986e+00  -3.2179085e-01  -3.4716166e-02   4.0934478e-01   1.3805215e+00  -6.7062176e-02   4.0383806e-01  -1.2257191e+00  -8.6966256e-01  -1.2531363e+00  -1.3183245e+00  -1.2454814e+00  -5.5651275e-01   1.6475191e-01   1.7612518e+00  -5.3425918e-01   4.7242426e-02  -7.0962898e-01  -4.2024950e-01  -2.1528158e-01   1.8332320e-01   2.2193092e+00  -7.4442542e-02  -6.1271373e-01   5.6270405e-01  -1.6856013e+00   3.1605466e-01  -7.9742114e-01   7.3055112e-02   8.6084195e-01  -1.8391625e-01   2.6381491e+00   1.3953510e+00  -1.0407743e+00  -6.7680732e-01  -7.5341395e-01   2.6921264e-03   1.0670341e+00  -5.1737405e-02   3.9155772e+00   8.0067360e-02  -2.4026629e+00  -7.4892370e-01  -2.1017985e+00  -1.0666001e+00   6.9722416e-01  -9.4989757e-01   2.5562237e+00  -1.3893252e+00   2.2941581e+00  -1.7126775e+00   1.0280065e+00   2.0957356e-01  -4.6632508e-01  -1.6883823e+00   6.7938574e-01  -7.7442078e-01
   4.9338455e-01  -4.1257172e-01   1.2242080e+00   1.1902554e-01   3.3629490e-01  -5.0676625e-01  -2.4223702e-01   1.9315140e+00  -3.4244775e-01   1.6983738e+00   4.6636719e-01  -9.6246534e-01  -8.0728333e-01  -1.0541262e+00  -4.3272453e-01   2.4470757e+00   1.3274368e+00  -1.5597624e+00   4.4791431e-01   8.2749797e-02   2.7993453e-01   1.8011954e+00   3.4446205e-01   7.7007980e-01  -7.5421893e-01  -4.9264493e-01  -7.2940843e-01  -9.2013424e-01  -7.0304017e-01   4.2642100e-02   8.6170263e-01   2.0432087e+00  -2.2186767e-01   2.4604137e-01  -3.4725671e-01  -2.0822029e-01   2.5780279e-01   6.3981069e-01   2.6352967e+00   2.3481919e-02  -4.3068140e-01   4.7604908e-01  -1.5561526e+00   9.3158199e-02  -5.6846653e-01  -1.1037784e-01   1.0429335e+00  -2.8520965e-01   2.6602081e+00   1.3929557e+00  -1.0736532e+00  -1.1131095e+00  -8.0467187e-01  -7.4741261e-01   8.1033272e-01  -4.1913920e-01   3.4018053e+00  -3.9668243e-01  -2.6156706e+00  -1.3461536e+00  -2.3461284e+00  -2.1046985e+00   1.5937299e-01  -1.9618007e+00   1.7539748e+00  -2.2926799e+00   1.4504193e+00  -2.4053542e+00   2.3484346e-01   5.3920204e-01   1.2240602e-02  -1.1447564e+00   1.3332145e+00  -1.4607376e+00
   6.1504952e-01  -3.7406834e-01   1.5083351e+00   4.2210279e-01   4.8882852e-01  -3.8053890e-02   4.6067337e-02   2.3361255e+00  -4.4308349e-01   1.3739971e+00   3.0371855e-01  -9.2182179e-01  -1.3767696e+00  -1.1395608e+00  -1.0858979e+00   1.9481652e+00   1.7471034e+00  -1.0359269e+00   1.2577938e+00   1.7974291e-01   1.6797731e-01   2.1887158e+00   7.4085579e-01   1.1295138e+00  -2.5730704e-01  -9.3855282e-02  -1.6669824e-01  -4.7757076e-01  -1.1254253e-01   6.6798887e-01   1.5913266e+00   2.2968575e+00   6.9912444e-02   4.3265072e-01   3.3110241e-02   7.2381304e-03   7.5362442e-01   1.0984621e+00   3.0515927e+00   1.2019096e-01  -2.3668673e-01   3.7741111e-01  -1.4096646e+00  -1.4656415e-01  -3.3217242e-01  -3.1275048e-01   1.2243982e+00  -4.0994551e-01   2.6792406e+00   1.3855995e+00  -1.0955463e+00  -1.5561515e+00  -8.4096768e-01  -1.5315940e+00   5.4088233e-01  -8.0862727e-01   2.8628959e+00  -8.6970653e-01  -2.7979573e+00  -1.9422780e+00  -2.5666426e+00  -3.1673547e+00  -4.0038847e-01  -2.9974173e+00   9.0294019e-01  -3.1999415e+00   5.7307551e-01  -3.0826882e+00  -5.6335231e-01   8.3734737e-01   4.9875242e-01  -5.4039135e-01   2.0072967e+00  -2.1349400e+00
   7.3133597e-01  -3.5078939e-01   1.7653861e+00   7.1925215e-01   6.2807146e-01   4.4278900e-01   3.1955299e-01   2.7413969e+00  -5.3245356e-01   1.0617903e+00   1.4250413e-01  -8.5485300e-01  -1.9549425e+00  -1.2146446e+00  -1.7724990e+00   1.4308294e+00   2.1319146e+00  -4.8501470e-01   2.0820269e+00   2.5522999e-01   7.4302295e-02   2.5355119e+00   1.1165842e+00   1.4710508e+00   2.5096146e-01   3.1288923e-01   4.1834370e-01  -6.4749931e-03   5.0728408e-01   1.2975817e+00   2.3330738e+00   2.5177471e+00   3.3774657e-01   6.0090814e-01   4.2287890e-01   2.1657292e-01   1.2591197e+00   1.5403012e+00   3.4577472e+00   2.1531335e-01  -3.1831583e-02   2.6910118e-01  -1.2479184e+00  -3.9865121e-01  -9.2327914e-02  -5.3131052e-01   1.4028869e+00  -5.6034990e-01   2.6976361e+00   1.3776230e+00  -1.1026435e+00  -1.9933394e+00  -8.5899528e-01  -2.3313137e+00   2.6847724e-01  -1.2155101e+00   2.3183956e+00  -1.3253422e+00  -2.9429117e+00  -2.5212980e+00  -2.7550922e+00  -4.2286664e+00  -9.6625360e-01  -4.0321613e+00   2.6986667e-02  -4.0899659e+00  -3.1239905e-01  -3.7288876e+00  -1.3440929e+00   1.0996022e+00   9.7937683e-01   1.0492531e-01   2.6800448e+00  -2.7801188e+00
   8.4274732e-01  -3.4124465e-01   1.9912810e+00   1.0062766e+00   7.4743275e-01   9.2308532e-01   5.6641053e-01   3.1373436e+00  -6.1211832e-01   7.7162044e-01  -1.0351192e-02  -7.6123489e-01  -2.5257969e+00  -1.2746170e+00  -2.4788988e+00   9.1225384e-01   2.4753888e+00   7.4851025e-02   2.8938594e+00   3.0904554e-01  -8.1689327e-04   2.8353729e+00   1.4671017e+00   1.7842818e+00   7.5624310e-01   7.1353065e-01   1.0081715e+00   4.7594236e-01   1.1363869e+00   1.9091973e+00   3.0655932e+00   2.7026296e+00   5.7935630e-01   7.4548052e-01   8.1310056e-01   4.1053484e-01   1.7607231e+00   1.9471152e+00   3.8433425e+00   3.0843590e-01   1.8231891e-01   1.5395926e-01  -1.0730391e+00  -6.5806235e-01   1.4719294e-01  -7.6243092e-01   1.5758852e+00  -7.3744132e-01   2.7169998e+00   1.3733537e+00  -1.0915598e+00  -2.4121423e+00  -8.5606427e-01  -3.1272094e+00   2.5696638e-03  -1.6339998e+00   1.7869339e+00  -1.7502613e+00  -3.0448139e+00  -3.0674851e+00  -2.9041112e+00  -5.2622826e+00  -1.5225711e+00  -5.0409200e+00  -8.4963365e-01  -4.9417541e+00  -1.1806809e+00  -4.3289173e+00  -2.0856712e+00   1.3230104e+00   1.4406777e+00   7.6950811e-01   3.3298132e+00  -3.3802288e+00
   9.4998943e-01  -3.4321386e-01   2.1830920e+00   1.2795337e+00   8.4139359e-01   1.3902371e+00   7.7607655e-01   3.5137907e+00  -6.8370337e-01   5.1185524e-01  -1.4825833e-01  -6.4158005e-01  -3.0734874e+00  -1.3153572e+00  -3.1904219e+00   4.0862119e-01   2.7726852e+00   6.2541139e-01   3.6667370e+00   3.4198063e-01  -5.7793207e-02   3.0837659e+00   1.7891108e+00   2.0600256e+00   1.2445897e+00   1.0944859e+00   1.5851466e+00   9.5192635e-01   1.7542652e+00   2.4813052e+00   3.7675558e+00   2.8496631e+00   7.9365122e-01   8.6218625e-01   1.1948983e+00   5.8065867e-01   2.2449094e+00   2.3022267e+00   4.1982328e+00   3.9915406e-01   4.0384185e-01   3.5310142e-02  -8.8738680e-01  -9.1929150e-01   3.8255965e-01  -1.0016893e+00   1.7407348e+00  -9.4096506e-01   2.7379264e+00   1.3768792e+00  -1.0594014e+00  -2.8005658e+00  -8.3023215e-01  -3.8998917e+00  -2.4819935e-01  -2.0574909e+00   1.2852051e+00  -2.1320592e+00  -3.0990778e+00  -3.5660514e+00  -3.0075756e+00  -6.2425355e+00  -2.0545539e+00  -5.9991502e+00  -1.7033576e+00  -5.7353700e+00  -2.0077656e+00  -4.8691910e+00  -2.7681721e+00   1.5062367e+00   1.8702904e+00   1.4307698e+00   3.9357120e+00  -3.9208375e+00
   1.0539615e+00  -3.5374572e-01   2.3391948e+00   1.5361443e+00   9.0584252e-01   1.8322698e+00   9.3967852e-01   3.8606768e+00  -7.4894800e-01   2.8886116e-01  -2.6524111e-01  -4.9734607e-01  -3.5829785e+00  -1.3335886e+00  -3.8920121e+00  -6.5661695e-02   3.0208433e+00   1.1491287e+00   4.3754120e+00   3.5583446e-01  -9.7840753e-02   3.2780681e+00   2.0807419e+00   2.2908023e+00   1.7030968e+00   1.4433190e+00   2.1323328e+00   1.4040107e+00   2.3408597e+00   2.9939752e+00   4.4184728e+00   2.9585445e+00   9.8080364e-01   9.4824926e-01   1.5598889e+00   7.1968052e-01   2.6987329e+00   2.5911460e+00   4.5127793e+00   4.8712782e-01   6.3059548e-01  -8.3111730e-02  -6.9342967e-01  -1.1765142e+00   6.1012772e-01  -1.2440085e+00   1.8946887e+00  -1.1694214e+00   2.7598622e+00   1.3918442e+00  -1.0038020e+00  -3.1475951e+00  -7.8038188e-01  -4.6307525e+00  -4.7638770e-01  -2.4789126e+00   8.2711605e-01  -2.4597926e+00  -3.1024320e+00  -4.0037760e+00  -3.0608918e+00  -7.1455536e+00  -2.5489053e+00  -6.8839655e+00  -2.5123024e+00  -6.4528169e+00  -2.7720251e+00  -5.3382005e+00  -3.3743739e+00   1.6496566e+00   2.2575214e+00   2.0662482e+00   4.4783640e+00  -4.3897896e+00
   1.1557385e+00  -3.6919325e-01   2.4593482e+00   1.7741475e+00   9.3831271e-01   2.2383399e+00   1.0503693e+00   4.1683750e+00  -8.0976802e-01   1.0663912e-01  -3.5617709e-01  -3.3069020e-01  -4.0406599e+00  -1.3270148e+00  -4.5689378e+00  -4.9857586e-01   3.2189133e+00   1.6299827e+00   4.9969731e+00   3.5341967e-01  -1.2305486e-01   3.4176970e+00   2.3416341e+00   2.4712050e+00   2.1204767e+00   1.7493270e+00   2.6342418e+00   1.8158115e+00   2.8774050e+00   3.4296792e+00   4.9994703e+00   3.0305565e+00   1.1422537e+00   1.0024678e+00   1.9005740e+00   8.2186681e-01   3.1103401e+00   2.8020859e+00   4.7780857e+00   5.7213760e-01   8.6037612e-01  -1.9727051e-01  -4.9360668e-01  -1.4237669e+00   8.2658625e-01  -1.4838514e+00   2.0349965e+00  -1.4201811e+00   2.7810765e+00   1.4212804e+00  -9.2293065e-01  -3.4435899e+00  -7.0623850e-01  -5.3027568e+00  -6.7603421e-01  -2.8911252e+00   4.2315650e-01  -2.7244348e+00  -3.0530283e+00  -4.3695554e+00  -3.0611956e+00  -7.9502964e+00  -2.9943251e+00  -7.6751547e+00  -3.2571161e+00  -7.0788250e+00  -3.4550934e+00  -5.7270436e+00  -3.8904772e+00   1.7553542e+00   2.5938361e+00   2.6546071e+00   4.9405737e+00  -4.7777481e+00
   1.2565416e+00  -3.8529339e-01   2.5446992e+00   1.9925883e+00   9.3810592e-01   2.5991764e+00   1.1035389e+00   4.4280186e+00  -8.6831709e-01  -3.3377310e-02  -4.1699293e-01  -1.4428499e-01  -4.4348945e+00  -1.2943839e+00  -5.2074857e+00  -8.8090625e-01   3.3679676e+00   2.0541604e+00   5.5117426e+00   3.3851192e-01  -1.3644251e-01   3.5041292e+00   2.5729060e+00   2.5981388e+00   2.4875236e+00   2.0040057e+00   3.0774811e+00   2.1727386e+00   3.3472011e+00   3.7739527e+00   5.4939871e+00   3.0685249e+00   1.2806378e+00   1.0252823e+00   2.2106714e+00   8.8323746e-01   3.4694262e+00   2.9263189e+00   4.9862309e+00   6.5413401e-01   1.0910752e+00  -3.0297032e-01  -2.9019406e-01  -1.6551536e+00   1.0290995e+00  -1.7154639e+00   2.1590171e+00  -1.6896728e+00   2.7987440e+00   1.4674769e+00  -8.1548383e-01  -3.6806228e+00  -6.0832837e-01  -5.9011631e+00  -8.4282144e-01  -3.2873287e+00   8.0034198e-02  -2.9192319e+00  -2.9504785e+00  -4.6548524e+00  -3.0074553e+00  -8.6394539e+00  -3.3818693e+00  -8.3560676e+00  -3.9216442e+00  -7.6015010e+00  -4.0425305e+00  -6.0298190e+00  -4.3066334e+00   1.8270245e+00   2.8732021e+00   3.1765554e+00   5.3078909e+00  -5.0785780e+00
   1.3576929e+00  -3.9729474e-01   2.5977081e+00   2.1915273e+00   9.0629401e-01   2.9074315e+00   1.0969035e+00   4.6318201e+00  -9.2702863e-01  -1.3234622e-01  -4.4481066e-01   5.8886376e-02  -4.7564784e+00  -1.2354804e+00  -5.7955991e+00  -1.2064386e+00   3.4709925e+00   2.4106015e+00   5.9040097e+00   3.1573977e-01  -1.4188979e-01   3.5408050e+00   2.7770197e+00   2.6709196e+00   2.7974409e+00   2.2013687e+00   3.4512746e+00   2.4625873e+00   3.7362658e+00   4.0158920e+00   5.8883695e+00   3.0766839e+00   1.3996410e+00   1.0187397e+00   2.4853651e+00   9.0167608e-01   3.7676119e+00   2.9583828e+00   5.1305036e+00   7.3327442e-01   1.3208198e+00  -3.9602522e-01  -8.5187229e-02  -1.8650724e+00   1.2154304e+00  -1.9331482e+00   2.2643508e+00  -1.9736204e+00   2.8091418e+00   1.5318932e+00  -6.8067065e-01  -3.8527487e+00  -4.8788646e-01  -6.4141398e+00  -9.7411594e-01  -3.6614478e+00  -1.9940913e-01  -3.0399380e+00  -2.7958196e+00  -4.8540259e+00  -2.9004763e+00  -9.2001534e+00  -3.7051528e+00  -8.9143115e+00  -4.4933835e+00  -8.0128060e+00  -4.5242396e+00  -6.2438613e+00  -4.6172367e+00   1.8697805e+00   3.0922736e+00   3.6156370e+00   5.5690450e+00  -5.2895604e+00
   1.4605536e+00  -4.0013443e-01   2.6220018e+00   2.3719701e+00   8.4560139e-01   3.1579193e+00   1.0304778e+00   4.7733721e+00  -9.8862337e-01  -1.9386469e-01  -4.3804126e-01   2.7573402e-01  -4.9989816e+00  -1.1510523e+00  -6.3234134e+00  -1.4719370e+00   3.5326692e+00   2.6913737e+00   6.1625718e+00   2.9041375e-01  -1.4405970e-01   3.5329274e+00   2.9575447e+00   2.6912240e+00   3.0460262e+00   2.3381082e+00   3.7478282e+00   2.6759886e+00   4.0338372e+00   4.1484698e+00   6.1723365e+00   3.0604583e+00   1.5037773e+00   9.8635359e-01   2.7214581e+00   8.7692733e-01   3.9987268e+00   2.8961384e+00   5.2056245e+00   8.0994208e-01   1.5480777e+00  -4.7245137e-01   1.1978896e-01  -2.0484515e+00   1.3840331e+00  -2.1315499e+00   2.3489794e+00  -2.2673069e+00   2.8079435e+00   1.6151162e+00  -5.1819901e-01  -3.9561966e+00  -3.4672581e-01  -6.8332349e+00  -1.0688920e+00  -4.0084592e+00  -4.1600423e-01  -3.0849291e+00  -2.5914176e+00  -4.9645253e+00  -2.7428098e+00  -9.6244431e+00  -3.9603916e+00  -9.3422271e+00  -4.9637099e+00  -8.3088342e+00  -4.8946229e+00  -6.3698059e+00  -4.8209787e+00   1.8898777e+00   3.2504071e+00   3.9588525e+00   5.7162523e+00  -5.4114114e+00
   1.5664431e+00  -3.8866020e-01   2.6221596e+00   2.5357210e+00   7.6017737e-01   3.3477329e+00   9.0644389e-01   4.8479184e+00  -1.0560692e+00  -2.2365052e-01  -3.9642484e-01   5.0324445e-01  -5.1589680e+00  -1.0426849e+00  -6.7836486e+00  -1.6769164e+00   3.5590588e+00   2.8918597e+00   6.2810506e+00   2.6829784e-01  -1.4821751e-01   3.4871649e+00   3.1188416e+00   2.6628985e+00   3.2316956e+00   2.4135894e+00   3.9625231e+00   2.8066935e+00   4.2327041e+00   4.1686753e+00   6.3393015e+00   3.0261685e+00   1.5981091e+00   9.3286841e-01   2.9174191e+00   8.1049090e-01   4.1589808e+00   2.7406944e+00   5.2079543e+00   8.8474088e-01   1.7717156e+00  -5.2867097e-01   3.2353216e-01  -2.2009812e+00   1.5341045e+00  -2.3059386e+00   2.4114031e+00  -2.5658384e+00   2.7905907e+00   1.7168562e+00  -3.2827193e-01  -3.9894813e+00  -1.8708283e-01  -7.1536775e+00  -1.1275547e+00  -4.3246318e+00  -5.7380885e-01  -3.0551883e+00  -2.3408240e+00  -4.9869448e+00  -2.5385798e+00  -9.9095202e+00  -4.1462966e+00  -9.6371136e+00  -5.3278881e+00  -8.4898759e+00  -5.1524840e+00  -6.4114815e+00  -4.9206730e+00   1.8943652e+00   3.3495151e+00   4.1970853e+00   5.7453870e+00  -5.4481288e+00
   1.6765420e+00  -3.5789033e-01   2.6034457e+00   2.6851713e+00   6.5527860e-01   3.4762358e+00   7.2893539e-01   4.8525795e+00  -1.1324869e+00  -2.2908190e-01  -3.2102140e-01   7.3862544e-01  -5.2360669e+00  -9.1263535e-01  -7.1718345e+00  -1.8232432e+00   3.5572144e+00   3.0107576e+00   6.2580022e+00   2.5533125e-01  -1.5998819e-01   3.4112770e+00   3.2656876e+00   2.5916411e+00   3.3553619e+00   2.4296922e+00   4.0939378e+00   2.8516959e+00   4.3293609e+00   4.0774688e+00   6.3865399e+00   2.9806797e+00   1.6879213e+00   8.6394582e-01   3.0733220e+00   7.0542840e-01   4.2470254e+00   2.4962224e+00   5.1356887e+00   9.5846132e-01   1.9910011e+00  -5.6171736e-01   5.2526918e-01  -2.3193246e+00   1.6655895e+00  -2.4524608e+00   2.4507617e+00  -2.8643828e+00   2.7527143e+00   1.8359745e+00  -1.1159941e-01  -3.9534272e+00  -1.1455855e-02  -7.3744870e+00  -1.1516844e+00  -4.6076651e+00  -6.7945417e-01  -2.9541760e+00  -2.0485946e+00  -4.9249378e+00  -2.2932368e+00  -1.0057698e+01  -4.2638369e+00  -9.8011838e+00  -5.5848761e+00  -8.5602713e+00  -5.3007031e+00  -6.3756367e+00  -4.9228669e+00   1.8906867e+00   3.3937754e+00   4.3253202e+00   5.6560220e+00  -5.4066659e+00
   1.7917810e+00  -3.0329943e-01   2.5714993e+00   2.8230397e+00   5.3688633e-01   3.5449361e+00   5.0375813e-01   4.7865266e+00  -1.2210007e+00  -2.1862823e-01  -2.1415431e-01   9.7939985e-01  -5.2329140e+00  -7.6364518e-01  -7.4863544e+00  -1.9146064e+00   3.5347442e+00   3.0499031e+00   6.0968074e+00   2.5731271e-01  -1.8505705e-01   3.3136806e+00   3.4028763e+00   2.4845819e+00   3.4201812e+00   2.3905174e+00   4.1437015e+00   2.8111943e+00   4.3239755e+00   3.8795821e+00   6.3152007e+00   2.9310104e+00   1.7783714e+00   7.8579044e-01   3.1906888e+00   5.6610387e-01   4.2639021e+00   2.1696793e+00   4.9890117e+00   1.0320141e+00   2.2055468e+00  -5.6942827e-01   7.2461837e-01  -2.4012981e+00   1.7791378e+00  -2.5683478e+00   2.4669332e+00  -3.1583663e+00   2.6905727e+00   1.9705352e+00   1.3057118e-01  -3.8511079e+00   1.7754799e-01  -7.4983855e+00  -1.1437281e+00  -4.8566972e+00  -7.4134035e-01  -2.7875930e+00  -1.7200886e+00  -4.7849975e+00  -2.0132612e+00  -1.0076118e+01  -4.3159014e+00  -9.8412724e+00  -5.7369605e+00  -8.5280600e+00  -5.3457166e+00  -6.2715197e+00  -4.8372803e+00   1.8862530e+00   3.3892204e+00   4.3426561e+00   5.4513463e+00  -5.2964688e+00
   1.9127200e+00  -2.2111375e-01   2.5319998e+00   2.9520830e+00   4.1128760e-01   3.5572566e+00   2.3806816e-01   4.6510905e+00  -1.3245397e+00  -2.0121271e-01  -7.9312870e-02   1.2234432e+00  -5.1549445e+00  -5.9874589e-01  -7.7283026e+00  -1.9559134e+00   3.4993514e+00   3.0139369e+00   5.8053683e+00   2.7956396e-01  -2.2883028e-01   3.2029840e+00   3.5348167e+00   2.3497874e+00   3.4311895e+00   2.3019840e+00   4.1162070e+00   2.6884073e+00   4.2201966e+00   3.5831734e+00   6.1301712e+00   2.8839237e+00   1.8741329e+00   7.0474034e-01   3.2722470e+00   3.9788073e-01   4.2128882e+00   1.7704633e+00   4.7702131e+00   1.1063297e+00   2.4152025e+00  -5.5061514e-01   9.2150920e-01  -2.4460007e+00   1.8760153e+00  -2.6520594e+00   2.4605946e+00  -3.4436088e+00   2.6014733e+00   2.1178712e+00   3.9640754e-01  -3.6877034e+00   3.7734478e-01  -7.5315190e+00  -1.1066672e+00  -5.0722047e+00  -7.6875061e-01  -2.5630580e+00  -1.3612611e+00  -4.5761205e+00  -1.7058304e+00  -9.9762269e+00  -4.3068901e+00  -9.7683049e+00  -5.7892609e+00  -8.4044543e+00  -5.2968531e+00  -6.1103426e+00  -4.6761132e+00   1.8880080e+00   3.3432383e+00   4.2521199e+00   5.1379699e+00  -5.1288997e+00
   2.0394257e+00  -1.0859671e-01   2.4903253e+00   3.0748008e+00   2.8465113e-01   3.5182212e+00  -5.9970527e-02   4.4497979e+00  -1.4456016e+00  -1.8555167e-01   7.8981252e-02   1.4689644e+00  -5.0100777e+00  -4.2107257e-01  -7.9011771e+00  -1.9526642e+00   3.4583798e+00   2.9098492e+00   5.3956326e+00   3.2659248e-01  -2.9607775e-01   3.0875114e+00   3.6651645e+00   2.1957284e+00   3.3948582e+00   2.1713529e+00   4.0181959e+00   2.4892629e+00   4.0248135e+00   3.1993712e+00   5.8397997e+00   2.8455229e+00   1.9790606e+00   6.2685082e-01   3.3216296e+00   2.0679900e-01   4.0992554e+00   1.3100216e+00   4.4837530e+00   1.1822279e+00   2.6199062e+00  -5.0519552e-01   1.1160691e+00  -2.4538872e+00   1.9579783e+00  -2.7033591e+00   2.4332483e+00  -3.7163979e+00   2.4841438e+00   2.2746590e+00   6.8343386e-01  -3.4702811e+00   5.8547435e-01  -7.4830114e+00  -1.0436911e+00  -5.2557871e+00  -7.7095440e-01  -2.2897207e+00  -9.7845909e-01  -4.3093650e+00  -1.3784775e+00  -9.7730553e+00  -4.2422749e+00  -9.5965778e+00  -5.7491481e+00  -8.2031719e+00  -5.1655781e+00  -5.9046599e+00  -4.4532692e+00   1.9020148e+00   3.2640241e+00   4.0603130e+00   4.7256344e+00  -4.9165899e+00
   2.1713555e+00   3.5695706e-02   2.4512220e+00   3.1931570e+00   1.6262904e-01   3.4340871e+00  -3.8153091e-01   4.1883314e+00  -1.5859992e+00  -1.7951718e-01   2.5533614e-01   1.7144383e+00  -4.8082840e+00  -2.3369792e-01  -8.0104334e+00  -1.9103590e+00   3.4183901e+00   2.7464383e+00   4.8829773e+00   4.0177599e-01  -3.9058271e-01   2.9748467e+00   3.7965098e+00   2.0307432e+00   3.3186038e+00   2.0067144e+00   3.8582616e+00   2.2219961e+00   3.7472902e+00   2.7417296e+00   5.4555028e+00   2.8208786e+00   2.0958949e+00   5.5749736e-01   3.3430391e+00  -7.4544170e-04   3.9299586e+00   8.0143014e-01   4.1362589e+00   1.2602630e+00   2.8195112e+00  -4.3427875e-01   1.3084896e+00  -2.4267780e+00   2.0271218e+00  -2.7233114e+00   2.3872045e+00  -3.9734995e+00   2.3390229e+00   2.4369963e+00   9.8846898e-01  -3.2075085e+00   7.9966554e-01  -7.3643705e+00  -9.5789906e-01  -5.4098646e+00  -7.5636986e-01  -1.9778337e+00  -5.7823041e-01  -3.9973332e+00  -1.0387542e+00  -9.4843513e+00  -4.1281592e+00  -9.3428881e+00  -5.6256244e+00  -7.9396684e+00  -4.9647014e+00  -5.6677019e+00  -4.1835510e+00   1.9330850e+00   3.1600207e+00   3.7769218e+00   4.2268294e+00  -4.6727650e+00
   2.3072603e+00   2.1170979e-01   2.4185069e+00   3.3083380e+00   5.0010439e-02   3.3119462e+00  -7.1745474e-01   3.8744062e+00  -1.7466108e+00  -1.8956882e-01   4.4367533e-01   1.9584973e+00  -4.5610878e+00  -3.9497558e-02  -8.0629331e+00  -1.8339875e+00   3.3847910e+00   2.5337258e+00   4.2854984e+00   5.0708979e-01  -5.1482684e-01   2.8714209e+00   3.9301408e+00   1.8625372e+00   3.2102888e+00   1.8164753e+00   3.6463071e+00   1.8966774e+00   3.3992267e+00   2.2256299e+00   4.9912732e+00   2.8137062e+00   2.2260273e+00   5.0102537e-01   3.3409053e+00  -2.1830232e-01   3.7132757e+00   2.5895798e-01   3.7364486e+00   1.3405566e+00   3.0136078e+00  -3.4019584e-01   1.4988838e+00  -2.3678018e+00   2.0857139e+00  -2.7142038e+00   2.3255242e+00  -4.2121131e+00   2.1684442e+00   2.6004809e+00   1.3075743e+00  -2.9093170e+00   1.0178626e+00  -7.1887996e+00  -8.5205812e-01  -5.5373136e+00  -7.3185188e-01  -1.6383089e+00  -1.6715459e-01  -3.6535990e+00  -6.9392485e-01  -9.1296112e+00  -3.9708716e+00  -9.0255806e+00  -5.4287130e+00  -7.6303202e+00  -4.7076027e+00  -5.4127051e+00  -3.8818757e+00   1.9844754e+00   3.0393842e+00   3.4141265e+00   3.6563535e+00  -4.4105751e+00
   2.4451131e+00   4.1775834e-01   2.3948209e+00   3.4205677e+00  -4.9548396e-02   3.1593263e+00  -1.0585571e+00   3.5175669e+00  -1.9271579e+00  -2.2029228e-01   6.3744151e-01   2.1998005e+00  -4.2810138e+00   1.5894782e-01  -8.0663436e+00  -1.7276383e+00   3.3615446e+00   2.2823720e+00   3.6232257e+00   6.4289903e-01  -6.6973377e-01   2.7821698e+00   4.0659015e+00   1.6977480e+00   3.0777394e+00   1.6088842e+00   3.3929829e+00   1.5247081e+00   2.9937634e+00   1.6676571e+00   4.4631140e+00   2.8261189e+00   2.3693425e+00   4.6047121e-01   3.3195624e+00  -4.3963159e-01   3.4584214e+00  -3.0236704e-01   3.2949726e+00   1.4226324e+00   3.2013585e+00  -2.2646738e-01   1.6871509e+00  -2.2812689e+00   2.1360297e+00  -2.6793991e+00   2.2519185e+00  -4.4297851e+00   1.9766962e+00   2.7602937e+00   1.6360249e+00  -2.5865231e+00   1.2382159e+00  -6.9704492e+00  -7.2842885e-01  -5.6410783e+00  -7.0215452e-01  -1.2822791e+00   2.4830192e-01  -3.2921102e+00  -3.5070399e-01  -8.7290786e+00  -3.7766199e+00  -8.6635631e+00  -5.1688912e+00  -7.2916038e+00  -4.4075230e+00  -5.1522744e+00  -3.5625508e+00   2.0576653e+00   2.9095122e+00   2.9859590e+00   3.0308110e+00  -4.1424773e+00
   2.5820786e+00   6.5046634e-01   2.3814512e+00   3.5289928e+00  -1.3370190e-01   2.9838172e+00  -1.3958954e+00   3.1289049e+00  -2.1260337e+00  -2.7407811e-01   8.2981088e-01   2.4368907e+00  -3.9810115e+00   3.5940780e-01  -8.0285210e+00  -1.5942537e+00   3.3509625e+00   2.0031284e+00   2.9173287e+00   8.0783047e-01  -8.5449527e-01   2.7102800e+00   4.2021471e+00   1.5416052e+00   2.9283215e+00   1.3916225e+00   3.1091565e+00   1.1183127e+00   2.5449809e+00   1.0849819e+00   3.8884302e+00   2.8584691e+00   2.5241488e+00   4.3737220e-01   3.2829689e+00  -6.5892182e-01   3.1751553e+00  -8.6718307e-01   2.8241666e+00   1.5052707e+00   3.3813640e+00  -9.7708559e-02   1.8728596e+00  -2.1724905e+00   2.1801971e+00  -2.6231290e+00   2.1706124e+00  -4.6242961e+00   1.7699474e+00   2.9112850e+00   1.9683121e+00  -2.2504324e+00   1.4590391e+00  -6.7236585e+00  -5.8867238e-01  -5.7237886e+00  -6.6960857e-01  -9.2068682e-01   6.6190036e-01  -2.9265999e+00  -1.5052593e-02  -8.3027624e+00  -3.5512215e+00  -8.2753538e+00  -4.8566007e+00  -6.9393176e+00  -4.0769566e+00  -4.8978156e+00  -3.2386588e+00   2.1522323e+00   2.7766608e+00   2.5076455e+00   2.3680833e+00  -3.8796956e+00
   2.7145247e+00   9.0480712e-01   2.3782339e+00   3.6316462e+00  -2.0149037e-01   2.7927413e+00  -1.7209957e+00   2.7207036e+00  -2.3402016e+00  -3.5096213e-01   1.0139120e+00   2.6680589e+00  -3.6739004e+00   5.6001464e-01  -7.9569292e+00  -1.4355459e+00   3.3536010e+00   1.7063615e+00   2.1893313e+00   9.9873582e-01  -1.0664959e+00   2.6570399e+00   4.3358011e+00   1.3977051e+00   2.7685905e+00   1.1714875e+00   2.8054333e+00   6.9005695e-01   2.0673184e+00   4.9477342e-01   3.2854004e+00   2.9092894e+00   2.6872010e+00   4.3168029e-01   3.2344854e+00  -8.7095401e-01   2.8734028e+00  -1.4202001e+00   2.3377194e+00   1.5863975e+00   3.5515742e+00   4.0528208e-02   2.0551591e+00  -2.0475421e+00   2.2200625e+00  -2.5502429e+00   2.0861754e+00  -4.7935386e+00   1.5560329e+00   3.0480728e+00   2.2981908e+00  -1.9124393e+00   1.6787403e+00  -6.4622321e+00  -4.3384328e-01  -5.7874179e+00  -6.3403103e-01  -5.6391975e-01   1.0677145e+00  -2.5700302e+00   3.0795816e-01  -7.8695235e+00  -3.2999237e+00  -7.8782134e+00  -4.5018597e+00  -6.5878897e+00  -3.7271800e+00  -4.6590629e+00  -2.9215665e+00   2.2658331e+00   2.6456704e+00   1.9949734e+00   1.6867756e+00  -3.6317856e+00
   2.8380910e+00   1.1742298e+00   2.3835465e+00   3.7254938e+00  -2.5331045e-01   2.5928859e+00  -2.0260311e+00   2.3060211e+00  -2.5651804e+00  -4.4863750e-01   1.1830430e+00   2.8912257e+00  -3.3718389e+00   7.5923382e-01  -7.8581382e+00  -1.2520711e+00   3.3682612e+00   1.4016725e+00   1.4603805e+00   1.2107514e+00  -1.3013469e+00   2.6218034e+00   4.4625052e+00   1.2679115e+00   2.6040367e+00   9.5417999e-01   2.4917590e+00   2.5241392e-01   1.5750495e+00  -8.6333700e-02   2.6723589e+00   2.9753388e+00   2.8538171e+00   4.4178449e-01   3.1767260e+00  -1.0712074e+00   2.5629086e+00  -1.9465807e+00   1.8502584e+00   1.6630265e+00   3.7092551e+00   1.8196725e-01   2.2327267e+00  -1.9129889e+00   2.2570845e+00  -2.4659246e+00   2.0033254e+00  -4.9354030e+00   1.3441125e+00   3.1651496e+00   2.6187731e+00  -1.5836392e+00   1.8957342e+00  -6.1987921e+00  -2.6446415e-01  -5.8330112e+00  -5.9287144e-01  -2.2150279e-01   1.4601838e+00  -2.2341026e+00   6.1421054e-01  -7.4462844e+00  -3.0273167e+00  -7.4874035e+00  -4.1139828e+00  -6.2498017e+00  -3.3679234e+00  -4.4437247e+00  -2.6205841e+00   2.3942892e+00   2.5198168e+00   1.4637181e+00   1.0056621e+00  -3.4063238e+00
   2.9478046e+00   1.4508743e+00   2.3943934e+00   3.8065650e+00  -2.9078497e-01   2.3903024e+00  -2.3039544e+00   1.8982280e+00  -2.7951229e+00  -5.6263734e-01   1.3308806e+00   3.1038563e+00  -3.0858613e+00   9.5579778e-01  -7.7374223e+00  -1.0434474e+00   3.3920931e+00   1.0976287e+00   7.5059222e-01   1.4374534e+00  -1.5530334e+00   2.6020700e+00   4.5768539e+00   1.1523852e+00   2.4389383e+00   7.4420725e-01   2.1771187e+00  -1.8260322e-01   1.0818300e+00  -6.4270116e-01   2.0672068e+00   3.0517520e+00   3.0180816e+00   4.6464192e-01   3.1114873e+00  -1.2559071e+00   2.2529287e+00  -2.4322925e+00   1.3768620e+00   1.7312667e+00   3.8510172e+00   3.1987058e-01   2.4037566e+00  -1.7755868e+00   2.2922587e+00  -2.3753992e+00   1.9267111e+00  -5.0476874e+00   1.1442135e+00   3.2570063e+00   2.9226713e+00  -1.2744685e+00   2.1083426e+00  -5.9442356e+00  -8.0674245e-02  -5.8605068e+00  -5.4157497e-01   9.8142610e-02   1.8341390e+00  -1.9288540e+00   9.0053229e-01  -7.0473855e+00  -2.7373343e+00  -7.1156042e+00  -3.7014197e+00  -5.9351528e+00  -3.0072015e+00  -4.2572621e+00  -2.3427799e+00   2.5317742e+00   2.4007866e+00   9.2915272e-01   3.4314381e-01  -3.2087265e+00
   3.0382529e+00   1.7258640e+00   2.4065803e+00   3.8701597e+00  -3.1654471e-01   2.1901861e+00  -2.5485825e+00   1.5105115e+00  -3.0229935e+00  -6.8667478e-01   1.4516753e+00   3.3029171e+00  -2.8254878e+00   1.1486095e+00  -7.5984959e+00  -8.0869419e-01   3.4207950e+00   8.0161220e-01   7.8497825e-02   1.6711020e+00  -1.8141693e+00   2.5936762e+00   4.6727038e+00   1.0497359e+00   2.2763224e+00   5.4489404e-01   1.8693438e+00  -6.0373205e-01   6.0033661e-01  -1.1600680e+00   1.4868763e+00   3.1322842e+00   3.1731273e+00   4.9600863e-01   3.0397552e+00  -1.4220168e+00   1.9519769e+00  -2.8644289e+00   9.3251681e-01   1.7864059e+00   3.9729105e+00   4.4733411e-01   2.5659903e+00  -1.6419690e+00   2.3260766e+00  -2.2836427e+00   1.8606877e+00  -5.1280426e+00   9.6668476e-01   3.3182770e+00   3.2021869e+00  -9.9438065e-01   2.3146973e+00  -5.7073249e+00   1.1756247e-01  -5.8686647e+00  -4.7413254e-01   3.8787120e-01   2.1848033e+00  -1.6623551e+00   1.1646217e+00  -6.6841191e+00  -2.4333326e+00  -6.7725162e+00  -3.2716994e+00  -5.6513824e+00  -2.6512860e+00  -4.1028017e+00  -2.0929431e+00   2.6710985e+00   2.2887746e+00   4.0565258e-01  -2.8327206e-01  -3.0422026e+00
   3.1038026e+00   1.9896620e+00   2.4149717e+00   3.9111208e+00  -3.3393923e-01   1.9968190e+00  -2.7546438e+00   1.1553688e+00  -3.2408391e+00  -8.1311468e-01   1.5404254e+00   3.4848808e+00  -2.5984277e+00   1.3366276e+00  -7.4433934e+00  -5.4665509e-01   3.4488987e+00   5.1977989e-01  -5.3940001e-01   1.9029624e+00  -2.0763494e+00   2.5910851e+00   4.7435321e+00   9.5728072e-01   2.1180280e+00   3.5849413e-01   1.5750202e+00  -1.0006717e+00   1.4199993e-01  -1.6258440e+00   9.4685754e-01   3.2096390e+00   3.3114771e+00   5.3075620e-01   2.9617830e+00  -1.5671843e+00   1.6676232e+00  -3.2314991e+00   5.3153732e-01   1.8230752e+00   4.0705804e+00   5.5760434e-01   2.7167870e+00  -1.5183404e+00   2.3585170e+00  -2.1951133e+00   1.8090904e+00  -5.1739622e+00   8.2159134e-01   3.3438939e+00   3.4495393e+00  -7.5156942e-01   2.5126511e+00  -5.4944221e+00   3.3021077e-01  -5.8551112e+00  -3.8376859e-01   6.4191982e-01   2.5077740e+00  -1.4405242e+00   1.4049166e+00  -6.3644573e+00  -2.1182326e+00  -6.4646627e+00  -2.8314737e+00  -5.4031569e+00  -2.3048130e+00  -3.9811894e+00  -1.8736920e+00   2.8040694e+00   2.1826874e+00  -9.3596017e-02  -8.5745582e-01  -2.9078370e+00
   3.1388561e+00   2.2324742e+00   2.4138152e+00   3.9241611e+00  -3.4669984e-01   1.8135834e+00  -2.9177900e+00   8.4411490e-01  -3.4401425e+00  -9.3354452e-01   1.5930312e+00   3.6457860e+00  -2.4103766e+00   1.5187434e+00  -7.2724918e+00  -2.5646532e-01   3.4701237e+00   2.5712096e-01  -1.0889572e+00   2.1236893e+00  -2.3305789e+00   2.5877625e+00   4.7828337e+00   8.7139010e-01   1.9648650e+00   1.8638131e-01   1.2994944e+00  -1.3642190e+00  -2.8317214e-01  -2.0293213e+00   4.6080315e-01   3.2758628e+00   3.4254326e+00   5.6325268e-01   2.8772329e+00  -1.6896506e+00   1.4063512e+00  -3.5236860e+00   1.8697592e-01   1.8354926e+00   4.1394807e+00   6.4440059e-01   2.8532323e+00  -1.4101894e+00   2.3890692e+00  -2.1135188e+00   1.7750225e+00  -5.1828230e+00   7.1808981e-01   3.3292660e+00   3.6571273e+00  -5.5273974e-01   2.6997115e+00  -5.3093747e+00   5.5690074e-01  -5.8165000e+00  -2.6371056e-01   8.5595381e-01   2.7989961e+00  -1.2670546e+00   1.6204218e+00  -6.0929678e+00  -1.7947067e+00  -6.1953767e+00  -2.3866368e+00  -5.1924160e+00  -1.9709975e+00  -3.8911689e+00  -1.6856991e+00   2.9219154e+00   2.0804347e+00  -5.5679155e-01  -1.3650944e+00  -2.8047884e+00
   3.1381367e+00   2.4446798e+00   2.3971165e+00   3.9042200e+00  -3.5858073e-01   1.6430220e+00  -3.0345856e+00   5.8642272e-01  -3.6122419e+00  -1.0394029e+00   1.6064186e+00   3.7813490e+00  -2.2649170e+00   1.6936635e+00  -7.0846759e+00   6.1981177e-02   3.4777816e+00   1.7589605e-02  -1.5586090e+00   2.3237532e+00  -2.5677573e+00   2.5766116e+00   4.7845329e+00   7.8789136e-01   1.8168368e+00   2.9295614e-02   1.0469571e+00  -1.6863398e+00  -6.6668883e-01  -2.3618065e+00   4.0211832e-02   3.3227852e+00   3.5074862e+00   5.8778194e-01   2.7853633e+00  -1.7881333e+00   1.1734656e+00  -3.7330731e+00  -8.9949677e-02   1.8177803e+00   4.1751326e+00   7.0222548e-01   2.9722744e+00  -1.3220346e+00   2.4167834e+00  -2.0416309e+00   1.7606692e+00  -5.1519763e+00   6.6382239e-01   3.2704674e+00   3.8178125e+00  -4.0293350e-01   2.8730064e+00  -5.1535470e+00   7.9667423e-01  -5.7487713e+00  -1.0797610e-01   1.0270624e+00   3.0547350e+00  -1.1434516e+00   1.8105110e+00  -5.8709198e+00  -1.4653882e+00  -5.9649769e+00  -1.9424984e+00  -5.0185701e+00  -1.6519261e+00  -3.8296734e+00  -1.5280143e+00   3.0157512e+00   1.9792803e+00  -9.7362926e-01  -1.7940769e+00  -2.7305860e+00
   3.0969850e+00   2.6172687e+00   2.3590444e+00   3.8468319e+00  -3.7300553e-01   1.4869383e+00  -3.1024841e+00   3.8992224e-01  -3.7487901e+00  -1.1226195e+00   1.5786357e+00   3.8871266e+00  -2.1635138e+00   1.8598100e+00  -6.8776263e+00   4.0760754e-01   3.4652070e+00  -1.9571419e-01  -1.9394909e+00   2.4938871e+00  -2.7791828e+00   2.5504459e+00   4.7433840e+00   7.0250009e-01   1.6734154e+00  -1.1238463e-01   8.2058249e-01  -1.9601902e+00  -1.0016051e+00  -2.6166881e+00  -3.0580552e-01   3.3424801e+00   3.5507363e+00   5.9897433e-01   2.6852459e+00  -1.8617016e+00   9.7304843e-01  -3.8538371e+00  -2.9037924e-01   1.7643360e+00   4.1734134e+00   7.2664939e-01   3.0708817e+00  -1.2572167e+00   2.4403449e+00  -1.9811579e+00   1.7671485e+00  -5.0788854e+00   6.6437350e-01   3.1644317e+00   3.9252132e+00  -3.0540969e-01   3.0292896e+00  -5.0259842e+00   1.0477644e+00  -5.6475028e+00   8.7886133e-02   1.1537131e+00   3.2715577e+00  -1.0691653e+00   1.9747268e+00  -5.6965498e+00  -1.1330799e+00  -5.7710999e+00  -1.5039843e+00  -4.8788231e+00  -1.3488930e+00  -3.7922042e+00  -1.3984518e+00   3.0770587e+00   1.8762244e+00  -1.3353478e+00  -2.1348168e+00  -2.6814977e+00
   3.0116509e+00   2.7422658e+00   2.2943364e+00   3.7484821e+00  -3.9274684e-01   1.3465149e+00  -3.1198007e+00   2.5987718e-01  -3.8422276e+00  -1.1762223e+00   1.5089164e+00   3.9587186e+00  -2.1056012e+00   2.0152510e+00  -6.6482021e+00   7.7781245e-01   3.4261904e+00  -3.8034633e-01  -2.2254771e+00   2.6255344e+00  -2.9570498e+00   2.5024675e+00   4.6553453e+00   6.1124620e-01   1.5338306e+00  -2.3837566e-01   6.2269709e-01  -2.1801097e+00  -1.2825029e+00  -2.7894511e+00  -5.7068071e-01   3.3277248e+00   3.5492814e+00   5.9221670e-01   2.5759893e+00  -1.9096591e+00   8.0795607e-01  -3.8824057e+00  -4.0825352e-01   1.6702359e+00   4.1308563e+00   7.1455219e-01   3.1462079e+00  -1.2177482e+00   2.4581655e+00  -1.9326808e+00   1.7944123e+00  -4.9613029e+00   7.2282538e-01   3.0091451e+00   3.9739991e+00  -2.6158205e-01   3.1649900e+00  -4.9236895e+00   1.3074320e+00  -5.5083086e+00   3.2616201e-01   1.2356753e+00   3.4463328e+00  -1.0418052e+00   2.1125952e+00  -5.5654675e+00  -8.0094102e-01  -5.6091577e+00  -1.0758367e+00  -4.7685963e+00  -1.0627481e+00  -3.7732693e+00  -1.2940076e+00   3.0981601e+00   1.7683829e+00  -1.6347346e+00  -2.3805055e+00  -2.6529426e+00
   2.8795634e+00   2.8131202e+00   2.1986836e+00   3.6069223e+00  -4.1966355e-01   1.2224393e+00  -3.0856885e+00   1.9895777e-01  -3.8862347e+00  -1.1948662e+00   1.3977116e+00   3.9920074e+00  -2.0887476e+00   2.1576687e+00  -6.3928851e+00   1.1682435e+00   3.3553911e+00  -5.3433108e-01  -2.4131507e+00   2.7112728e+00  -3.0948991e+00   2.4267269e+00   4.5178977e+00   5.1086295e-01   1.3973510e+00  -3.4825471e-01   4.5495236e-01  -2.3415989e+00  -1.5054424e+00  -2.8776509e+00  -7.5046760e-01   3.2724303e+00   3.4985770e+00   5.6401372e-01   2.4569529e+00  -1.9314462e+00   6.7984772e-01  -3.8175732e+00  -4.4064921e-01   1.5316417e+00   4.0449434e+00   6.6431010e-01   3.1957563e+00  -1.2042265e+00   2.4684855e+00  -1.8956539e+00   1.8412051e+00  -4.7974728e+00   8.3944702e-01   2.8038255e+00   3.9601720e+00  -2.7101314e-01   3.2763108e+00  -4.8419885e+00   1.5718759e+00  -5.3272785e+00   6.0649586e-01   1.2739195e+00   3.5762557e+00  -1.0574123e+00   2.2234770e+00  -5.4711593e+00  -4.7262907e-01  -5.4728865e+00  -6.6278720e-01  -4.6820144e+00  -7.9421651e-01  -3.7668432e+00  -1.2112723e+00   3.0726596e+00   1.6533371e+00  -1.8661084e+00  -2.5272883e+00  -2.6399125e+00
   2.6995582e+00   2.8250412e+00   2.0690669e+00   3.4214276e+00  -4.5451690e-01   1.1150174e+00  -3.0001274e+00   2.0712073e-01  -3.8761335e+00  -1.1752476e+00   1.2466839e+00   3.9834098e+00  -2.1088854e+00   2.2843710e+00  -6.1082536e+00   1.5727070e+00   3.2487010e+00  -6.5601118e-01  -2.5017234e+00   2.7451910e+00  -3.1879934e+00   2.3185326e+00   4.3302931e+00   3.9910887e-01   1.2635279e+00  -4.4128625e-01   3.1847619e-01  -2.4413050e+00  -1.6679028e+00  -2.8808621e+00  -8.4385349e-01   3.1720161e+00   3.3957314e+00   5.1227342e-01   2.3279282e+00  -1.9265767e+00   5.8923744e-01  -3.6605676e+00  -3.8798304e-01   1.3461720e+00   3.9143662e+00   5.7591479e-01   3.2175275e+00  -1.2158165e+00   2.4694823e+00  -1.8684720e+00   1.9050825e+00  -4.5863453e+00   1.0115395e+00   2.5490743e+00   3.8813211e+00  -3.3146728e-01   3.3593699e+00  -4.7749511e+00   1.8362295e+00  -5.1013952e+00   9.2561053e-01   1.2705010e+00   3.6589014e+00  -1.1107715e+00   2.3064693e+00  -5.4055558e+00  -1.5238081e-01  -5.3549267e+00  -2.6968066e-01  -4.6124164e+00  -5.4416580e-01  -3.7668167e+00  -1.1468067e+00   2.9958262e+00   1.5294241e+00  -2.0253046e+00  -2.5743578e+00  -2.6373704e+00
   2.4720488e+00   2.7752629e+00   1.9040185e+00   3.1929747e+00  -4.9687921e-01   1.0242681e+00  -2.8639251e+00   2.8160442e-01  -3.8092078e+00  -1.1163732e+00   1.0586654e+00   3.9301330e+00  -2.1605920e+00   2.3923486e+00  -5.7914414e+00   1.9832275e+00   3.1035431e+00  -7.4395364e-01  -2.4929186e+00   2.7232028e+00  -3.2335867e+00   2.1747859e+00   4.0937115e+00   2.7499921e-01   1.1323802e+00  -5.1632571e-01   2.1398581e-01  -2.4770230e+00  -1.7687247e+00  -2.8006069e+00  -8.5210662e-01   3.0237091e+00   3.2397281e+00   4.3649567e-01   2.1892768e+00  -1.8946165e+00   5.3556336e-01  -3.4150585e+00  -2.5406676e-01   1.1132085e+00   3.7392369e+00   4.5101655e-01   3.2101429e+00  -1.2503040e+00   2.4593764e+00  -1.8485962e+00   1.9824955e+00  -4.3277821e+00   1.2334522e+00   2.2469874e+00   3.7368382e+00  -4.3902122e-01   3.4103816e+00  -4.7158445e+00   2.0946492e+00  -4.8289203e+00   1.2772487e+00   1.2284282e+00   3.6923064e+00  -1.1957411e+00   2.3603695e+00  -5.3596181e+00   1.5498087e-01  -5.2474183e+00   9.8469383e-02  -4.5528549e+00  -3.1379148e-01  -3.7673987e+00  -1.0974511e+00   2.8649004e+00   1.3959468e+00  -2.1096698e+00  -2.5239579e+00  -2.6405954e+00
   2.1991285e+00   2.6632243e+00   1.7037925e+00   2.9243287e+00  -5.4514477e-01   9.4998887e-01  -2.6787308e+00   4.1704013e-01  -3.6849118e+00  -1.0196648e+00   8.3757892e-01   3.8304161e+00  -2.2374026e+00   2.4783758e+00  -5.4405523e+00   2.3902582e+00   2.9190842e+00  -7.9692361e-01  -2.3908266e+00   2.6432794e+00  -3.2310702e+00   1.9942231e+00   3.8113240e+00   1.3892966e-01   1.0045065e+00  -5.7181165e-01   1.4184918e-01  -2.4477202e+00  -1.8080610e+00  -2.6402703e+00  -7.7896640e-01   2.8267468e+00   3.0315627e+00   3.3784815e-01   2.0420102e+00  -1.8352073e+00   5.1726809e-01  -3.0870992e+00  -4.6004676e-02   8.3410158e-01   3.5212349e+00   2.9288426e-01   3.1729361e+00  -1.3042185e+00   2.4365326e+00  -1.8327328e+00   2.0689329e+00  -4.0227390e+00   1.4967738e+00   1.9012085e+00   3.5280758e+00  -5.8823142e-01   3.4258653e+00  -4.6575838e+00   2.3404931e+00  -4.5096980e+00   1.6523407e+00   1.1515214e+00   3.6750757e+00  -1.3055814e+00   2.3837060e+00  -5.3239075e+00   4.4412055e-01  -5.1425410e+00   4.3650314e-01  -4.4965459e+00  -1.0470847e-01  -3.7634455e+00  -1.0605458e+00   2.6793066e+00   1.2532901e+00  -2.1180774e+00  -2.3812946e+00  -2.6454486e+00
   1.8845860e+00   2.4906503e+00   1.4704261e+00   2.6200325e+00  -5.9664075e-01   8.9179142e-01  -2.4470573e+00   6.0567720e-01  -3.5049570e+00  -8.8889484e-01   5.8831723e-01   3.6837370e+00  -2.3321448e+00   2.5391494e+00  -5.0549959e+00   2.7830292e+00   2.6963476e+00  -8.1392674e-01  -2.2017360e+00   2.5055854e+00  -3.1819807e+00   1.7775453e+00   3.4882433e+00  -7.3147464e-03   8.8111491e-01  -6.0584764e-01   1.0209305e-01  -2.3535851e+00  -1.7873420e+00  -2.4050046e+00  -6.3047789e-01   2.5824696e+00   2.7742855e+00   2.1912385e-01   1.8878113e+00  -1.7481356e+00   5.3188820e-01  -2.6849964e+00   2.2606841e-01   5.1225205e-01   3.2636706e+00   1.0628064e-01   3.1060080e+00  -1.3730223e+00   2.3995506e+00  -1.8170546e+00   2.1591198e+00  -3.6734074e+00   1.7906884e+00   1.5169123e+00   3.2584337e+00  -7.7235513e-01   3.4028672e+00  -4.5931629e+00   2.5665802e+00  -4.1453622e+00   2.0393891e+00   1.0442583e+00   3.6065048e+00  -1.4332701e+00   2.3748337e+00  -5.2891115e+00   7.0934440e-01  -5.0329946e+00   7.3921944e-01  -4.4372481e+00   8.1059347e-02  -3.7506955e+00  -1.0340535e+00   2.4407567e+00   1.1029357e+00  -2.0509635e+00  -2.1543511e+00  -2.6485487e+00
   1.5338353e+00   2.2615318e+00   1.2076908e+00   2.2862963e+00  -6.4783119e-01   8.4911193e-01  -2.1723028e+00   8.3771325e-01  -3.2732635e+00  -7.2995483e-01   3.1658424e-01   3.4909696e+00  -2.4372781e+00   2.5714602e+00  -4.6357212e+00   3.1500187e+00   2.4382238e+00  -7.9431354e-01  -1.9339435e+00   2.3125157e+00  -3.0898714e+00   1.5274334e+00   3.1313772e+00  -1.6066544e-01   7.6397444e-01  -6.1636316e-01   9.4362385e-02  -2.1960929e+00  -1.7092458e+00  -2.1016145e+00  -4.1477250e-01   2.2942993e+00   2.4729480e+00   8.4581561e-02   1.7289946e+00  -1.6334379e+00   5.7615269e-01  -2.2190974e+00   5.4940159e-01   1.5305568e-01   2.9714636e+00  -1.0274540e-01   3.0102422e+00  -1.4513559e+00   2.3473444e+00  -1.7974546e+00   2.2472615e+00  -3.2832976e+00   2.1024804e+00   1.1007089e+00   2.9333608e+00  -9.8361968e-01   3.3391826e+00  -4.5160423e+00   2.7655177e+00  -3.7394250e+00   2.4250471e+00   9.1160960e-01   3.4867088e+00  -1.5717910e+00   2.3320880e+00  -5.2464991e+00   9.4482727e-01  -4.9123826e+00   1.0015566e+00  -4.3695517e+00   2.4118562e-01  -3.7259026e+00  -1.0165805e+00   2.1532414e+00   9.4738067e-01  -1.9103709e+00  -1.8536052e+00  -2.6473482e+00
   1.1537528e+00   1.9820009e+00   9.2092917e-01   1.9307955e+00  -6.9459965e-01   8.2119904e-01  -1.8587638e+00   1.1017185e+00  -2.9957797e+00  -5.5047472e-01   2.8697115e-02   3.2544764e+00  -2.5452260e+00   2.5723835e+00  -4.1853377e+00   3.4795145e+00   2.1493741e+00  -7.3792877e-01  -1.5975311e+00   2.0686210e+00  -2.9600543e+00   1.2484437e+00   2.7491818e+00  -3.1697964e-01   6.5529440e-01  -6.0133984e-01   1.1784421e-01  -1.9780747e+00  -1.5776689e+00  -1.7384209e+00  -1.4179369e-01   1.9676016e+00   2.1344548e+00  -6.0319561e-02   1.5684117e+00  -1.4915317e+00   6.4609263e-01  -1.7014963e+00   9.0918003e-01  -2.3629059e-01   2.6510294e+00  -3.2714309e-01   2.8872858e+00  -1.5333326e+00   2.2792085e+00  -1.7698156e+00   2.3273233e+00  -2.8572585e+00   2.4181610e+00   6.6046129e-01   2.5602604e+00  -1.2135326e+00   3.2335568e+00  -4.4204823e+00   2.9300753e+00  -3.2972351e+00   2.7948483e+00   7.5886331e-01   3.3167420e+00  -1.7143933e+00   2.2539795e+00  -5.1882969e+00   1.1448990e+00  -4.7754923e+00   1.2188369e+00  -4.2890717e+00   3.7323080e-01  -3.6868702e+00  -1.0073054e+00   1.8229052e+00   7.8996800e-01  -1.6999897e+00  -1.4916539e+00  -2.6401175e+00
   7.5242935e-01   1.6601062e+00   6.1679218e-01   1.5623829e+00  -7.3258926e-01   8.0709169e-01  -1.5116291e+00   1.3851378e+00  -2.6801813e+00  -3.5932120e-01  -2.6864626e-01   2.9781234e+00  -2.6486955e+00   2.5394802e+00  -3.7081139e+00   3.7602346e+00   1.8360364e+00  -6.4528551e-01  -1.2041113e+00   1.7804333e+00  -2.7992337e+00   9.4679336e-01   2.3513308e+00  -4.7133576e-01   5.5754850e-01  -5.5907740e-01   1.7117284e-01  -1.7037737e+00  -1.3976820e+00  -1.3250911e+00   1.7703191e-01   1.6094428e+00   1.7673250e+00  -2.0927282e-01   1.4093139e+00  -1.3233593e+00   7.3716507e-01  -1.1456628e+00   1.2891920e+00  -6.4711144e-01   2.3100789e+00  -5.5920841e-01   2.7394929e+00  -1.6128672e+00   2.1948700e+00  -1.7302856e+00   2.3933342e+00  -2.4014227e+00   2.7231839e+00   2.0502041e-01   2.1482952e+00  -1.4532216e+00   3.0858531e+00  -4.3018129e+00   3.0535839e+00  -2.8258188e+00   3.1340411e+00   5.9143923e-01   3.0986972e+00  -1.8548162e+00   2.1394160e+00  -5.1079795e+00   1.3043699e+00  -4.6184804e+00   1.3870537e+00  -4.1925495e+00   4.7489206e-01  -3.6323965e+00  -1.0058334e+00   1.4578123e+00   6.3464807e-01  -1.4251758e+00  -1.0827500e+00  -2.6258535e+00
   3.3884640e-01   1.3054973e+00   3.0289264e-01   1.1907362e+00  -7.5757491e-01   8.0559541e-01  -1.1369432e+00   1.6748504e+00  -2.3354717e+00  -1.6600879e-01  -5.6862771e-01   2.6672129e+00  -2.7409712e+00   2.4709944e+00  -3.2098616e+00   3.9819676e+00   1.5057439e+00  -5.1773917e-01  -7.6652764e-01   1.4561928e+00  -2.6150578e+00   6.3004805e-01   1.9483184e+00  -6.1839067e-01   4.7326196e-01  -4.8847433e-01   2.5233723e-01  -1.3788723e+00  -1.1754604e+00  -8.7243163e-01   5.2917648e-01   1.2282547e+00   1.3813756e+00  -3.5553949e-01   1.2551805e+00  -1.1305247e+00   8.4439422e-01  -5.6599997e-01   1.6725810e+00  -1.0696794e+00   1.9573366e+00  -7.9098069e-01   2.5698437e+00  -1.6840231e+00   2.0945262e+00  -1.6755439e+00   2.4396984e+00  -1.9230797e+00   3.0032073e+00  -2.5611400e-01   1.7080924e+00  -1.6937927e+00   2.8971681e+00  -4.1566371e+00   3.1303345e+00  -2.3336042e+00   3.4284729e+00   4.1469670e-01   2.8357672e+00  -1.9874803e+00   1.9879261e+00  -5.0004738e+00   1.4188701e+00  -4.4389456e+00   1.5031778e+00  -4.0778707e+00   5.4428710e-01  -3.5621484e+00  -1.0119983e+00   1.0676133e+00   4.8569111e-01  -1.0929287e+00  -6.4226179e-01  -2.6041273e+00
  -7.7506832e-02   9.2903466e-01  -1.2601129e-02   8.2595391e-01  -7.6584130e-01   8.1526584e-01  -7.4153214e-01   1.9577636e+00  -1.9715104e+00   1.9933918e-02  -8.6458724e-01   2.3283308e+00  -2.8161795e+00   2.3660336e+00  -2.6977143e+00   4.1361895e+00   1.1669722e+00  -3.5763784e-01  -2.9850917e-01   1.1054892e+00  -2.4156212e+00   3.0673266e-01   1.5510141e+00  -7.5277119e-01   4.0478344e-01  -3.8929512e-01   3.5860867e-01  -1.0104715e+00  -9.1817611e-01  -3.9213460e-01   9.0144117e-01   8.3343018e-01   9.8733873e-01  -4.9239778e-01   1.1095293e+00  -9.1541283e-01   9.6252937e-01   2.2653409e-02   2.0426476e+00  -1.4937148e+00   1.6021953e+00  -1.0146653e+00   2.3818367e+00  -1.7413612e+00   1.9788678e+00  -1.6030421e+00   2.4615002e+00  -1.4304794e+00   3.2448633e+00  -7.1318882e-01   1.2513609e+00  -1.9266901e+00   2.6698876e+00  -3.9829669e+00   3.1559496e+00  -1.8300559e+00   3.6654656e+00   2.3374111e-01   2.5322602e+00  -2.1076448e+00   1.7998655e+00  -4.8622827e+00   1.4851783e+00  -4.2359295e+00   1.5654512e+00  -3.9440126e+00   5.8024246e-01  -3.4764871e+00  -1.0256389e+00   6.6312850e-01   3.4737555e-01  -7.1181231e-01  -1.8607627e-01  -2.5748980e+00
  -4.8705291e-01   5.4233933e-01  -3.2140379e-01   4.7812284e-01  -7.5453769e-01   8.3440710e-01  -3.3288657e-01   2.2214137e+00  -1.5985000e+00   1.8959900e-01  -1.1503055e+00   1.9691153e+00  -2.8695180e+00   2.2247165e+00  -2.1798234e+00   4.2166219e+00   8.2873709e-01  -1.6842674e-01   1.8571950e-01   7.3883892e-01  -2.2089531e+00  -1.4112479e-02   1.1701949e+00  -8.6947011e-01   3.5406120e-01  -2.6239835e-01   4.8650576e-01  -6.0701340e-01  -6.3384520e-01   1.0352195e-01   1.2804238e+00   4.3487264e-01   5.9642948e-01  -6.1359411e-01   9.7572065e-01  -6.8126988e-01   1.0862193e+00   6.0555638e-01   2.3836584e+00  -1.9089226e+00   1.2543185e+00  -1.2230577e+00   2.1793664e+00  -1.7802702e+00   1.8490849e+00  -1.5112094e+00   2.4547854e+00  -9.3257402e-01   3.4364880e+00  -1.1566252e+00   7.9043795e-01  -2.1440405e+00   2.4076717e+00  -3.7802929e+00   3.1277018e+00  -1.3252414e+00   3.8346229e+00   5.3235300e-02   2.1935585e+00  -2.2115309e+00   1.5765837e+00  -4.6915350e+00   1.5015109e+00  -4.0098362e+00   1.5736466e+00  -3.7909364e+00   5.8255799e-01  -3.3762650e+00  -1.0463750e+00   2.5587026e-01   2.2367535e-01  -2.9180717e-01   2.7003477e-01  -2.5383145e+00
  -8.8055756e-01   1.5730737e-01  -6.1555453e-01   1.5687774e-01  -7.2198286e-01   8.6108909e-01   8.0999832e-02   2.4545431e+00  -1.2264681e+00   3.3529032e-01  -1.4202731e+00   1.5979585e+00  -2.8974383e+00   2.0482783e+00  -1.6649844e+00   4.2196879e+00   5.0016157e-01   4.5307498e-02   6.7186759e-01   3.6721466e-01  -2.0025302e+00  -3.2340320e-01   8.1607459e-01  -9.6421971e-01   3.2244269e-01  -1.0990377e-01   6.3180647e-01  -1.7813232e-01  -3.3112910e-01   6.0201655e-01   1.6530089e+00   4.2526546e-02   2.1988339e-01  -7.1376594e-01   8.5676644e-01  -4.3223717e-01   1.2101964e+00   1.1686113e+00   2.6816182e+00  -2.3055273e+00   9.2321680e-01  -1.4099417e+00   1.9665865e+00  -1.7972586e+00   1.7068543e+00  -1.3996072e+00   2.4167990e+00  -4.3871274e-01   3.5687692e+00  -1.5774501e+00   3.3778808e-01  -2.3389683e+00   2.1153705e+00  -3.5495892e+00   3.0447587e+00  -8.2935991e-01   3.9285166e+00  -1.2277331e-01   1.8260168e+00  -2.2964092e+00   1.3205327e+00  -4.4879642e+00   1.4677479e+00  -3.7622917e+00   1.5292599e+00  -3.6194425e+00   5.5222032e-01  -3.2626196e+00  -1.0734094e+00  -1.4247417e-01   1.1796827e-01   1.5590976e-01   7.1105538e-01  -2.4945279e+00
  -1.2495455e+00  -2.1439044e-01  -8.8783310e-01  -1.2902562e-01  -6.6789607e-01   8.9318379e-01   4.9183540e-01   2.6476240e+00  -8.6477421e-01   4.5102962e-01  -1.6699284e+00   1.2236590e+00  -2.8977764e+00   1.8391232e+00  -1.1622286e+00   4.1448378e+00   1.9004016e-01   2.7786358e-01   1.1460320e+00   1.5547487e-03  -1.8028448e+00  -6.1248313e-01   4.9785482e-01  -1.0338154e+00   3.1051059e-01   6.4718790e-02   7.8961273e-01   2.6556124e-01  -1.9091883e-02   1.0909598e+00   2.0068600e+00  -3.3408428e-01  -1.3151513e-01  -7.8880737e-01   7.5515743e-01  -1.7332618e-01   1.3294625e+00   1.6988938e+00   2.9249615e+00  -2.6747656e+00   6.1782022e-01  -1.5704332e+00   1.7477691e+00  -1.7901849e+00   1.5543062e+00  -1.2690218e+00   2.3461708e+00   4.1700385e-02   3.6352736e+00  -1.9677010e+00  -9.4512858e-02  -2.5058559e+00   1.7988724e+00  -3.2932521e+00   2.9083366e+00  -3.5226278e-01   3.9432089e+00  -2.9100017e-01   1.4368064e+00  -2.3606463e+00   1.0353124e+00  -4.2528239e+00   1.3855759e+00  -3.4959574e+00   1.4356202e+00  -3.4309998e+00   4.9154525e-01  -3.1367794e+00  -1.1053740e+00  -5.2056966e-01   3.2783649e-02   6.1925646e-01   1.1233405e+00  -2.4435292e+00
  -1.5866744e+00  -5.6179914e-01  -1.1321250e+00  -3.7210253e-01  -5.9353498e-01   9.2841944e-01   8.9127216e-01   2.7932968e+00  -5.2167437e-01   5.3294214e-01  -1.8958455e+00   8.5504624e-01  -2.8698228e+00   1.6008155e+00  -6.8039563e-01   3.9947166e+00  -9.3581317e-02   5.2252564e-01   1.5951580e+00  -3.4772363e-01  -1.6150625e+00  -8.7356851e-01   2.2331901e-01  -1.0763692e+00   3.1796661e-01   2.5664955e-01   9.5446572e-01   7.1276531e-01   2.9307577e-01   1.5584895e+00   2.3308877e+00  -6.8628511e-01  -4.4789288e-01  -8.3615252e-01   6.7271349e-01   8.9671345e-02   1.4394657e+00   2.1851367e+00   3.1051196e+00  -3.0093108e+00   3.4606883e-01  -1.7012447e+00   1.5271594e+00  -1.7584135e+00   1.3939683e+00  -1.1214874e+00   2.2430243e+00   4.9956423e-01   3.6328174e+00  -2.3207765e+00  -4.9528006e-01  -2.6405419e+00   1.4648959e+00  -3.0149785e+00   2.7217464e+00   9.7003044e-02   3.8785714e+00  -4.4903210e-01   1.0337061e+00  -2.4037073e+00   7.2563657e-01  -3.9887453e+00   1.2585356e+00  -3.2143119e+00   1.2979004e+00  -3.2275682e+00   4.0423256e-01  -2.9998990e+00  -1.1402398e+00  -8.6794469e-01  -3.0395744e-02   1.0855998e+00   1.4951721e+00  -2.3850349e+00
  -1.8860437e+00  -8.7513835e-01  -1.3437129e+00  -5.6647975e-01  -5.0172652e-01   9.6444808e-01   1.2711739e+00   2.8867006e+00  -2.0396788e-01   5.7949530e-01  -2.0958572e+00   5.0060295e-01  -2.8143223e+00   1.3380103e+00  -2.2771515e-01   3.7751622e+00  -3.4378714e-01   7.7173292e-01   2.0074834e+00  -6.7118169e-01  -1.4427865e+00  -1.1001417e+00  -1.5140035e-03  -1.0914771e+00   3.4356688e-01   4.5981135e-01   1.1205050e+00   1.1518279e+00   5.9635328e-01   1.9936644e+00   2.6156711e+00  -1.0066236e+00  -7.2071494e-01  -8.5495908e-01   6.1046599e-01   3.5033642e-01   1.5362579e+00   2.6181416e+00   3.2169270e+00  -3.3035942e+00   1.1454772e-01  -1.8008497e+00   1.3088376e+00  -1.7028741e+00   1.2286882e+00  -9.6023084e-01   2.1090087e+00   9.2643892e-01   3.5616590e+00  -2.6317063e+00  -8.5467948e-01  -2.7404369e+00   1.1207375e+00  -2.7195793e+00   2.4903316e+00   5.1060366e-01   3.7383808e+00  -5.9538675e-01   6.2485926e-01  -2.4261079e+00   3.9723336e-01  -3.6995400e+00   1.0919637e+00  -2.9214085e+00   1.1230208e+00  -3.0114213e+00   2.9532563e-01  -2.8529421e+00  -1.1752965e+00  -1.1754602e+00  -7.1268157e-02   1.5421554e+00   1.8172224e+00  -2.3184229e+00
  -2.1434211e+00  -1.1462071e+00  -1.5194828e+00  -7.0816791e-01  -3.9678526e-01   9.9891961e-01   1.6238990e+00   2.9256716e+00   8.3254221e-02   5.9157467e-01  -2.2691030e+00   1.6810703e-01  -2.7333967e+00   1.0563231e+00   1.8858191e-01   3.4950257e+00  -5.5511618e-01   1.0173102e+00   2.3729406e+00  -9.6076310e-01  -1.2879450e+00  -1.2872722e+00  -1.7265937e-01  -1.0802915e+00   3.8511145e-01   6.6705203e-01   1.2816604e+00   1.5711316e+00   8.8219070e-01   2.3868385e+00   2.8538037e+00  -1.2891690e+00  -9.4315922e-01  -8.4618038e-01   5.6857705e-01   6.0183668e-01   1.6166208e+00   2.9910927e+00   3.2588416e+00  -3.5540146e+00  -7.1815726e-02  -1.8695323e+00   1.0965882e+00  -1.6260227e+00   1.0615347e+00  -7.8953886e-01   1.9472448e+00   1.3148861e+00   3.4254988e+00  -2.8973236e+00  -1.1646185e+00  -2.8045504e+00   7.7399206e-01  -2.4127359e+00   2.2212968e+00   8.8225579e-01   3.5301853e+00  -7.2951150e-01   2.1850490e-01  -2.4293127e+00   5.6676599e-02  -3.3899576e+00   8.9283568e-01  -2.6216240e+00   9.1945070e-01  -2.7849850e+00   1.7107525e-01  -2.6966099e+00  -1.2072093e+00  -1.4357113e+00  -9.0778273e-02   1.9764147e+00   2.0828958e+00  -2.2427275e+00
  -2.3563733e+00  -1.3687164e+00  -1.6580324e+00  -7.9525479e-01  -2.8432222e-01   1.0295569e+00   1.9425810e+00   2.9107972e+00   3.3674965e-01   5.7239423e-01  -2.4159932e+00  -1.3568457e-01  -2.6303904e+00   7.6214639e-01   5.6260500e-01   3.1658230e+00  -7.2381421e-01   1.2507444e+00   2.6834953e+00  -1.2101252e+00  -1.1508036e+00  -1.4318492e+00  -2.8834801e-01  -1.0454970e+00   4.3948487e-01   8.7040702e-01   1.4318614e+00   1.9595021e+00   1.1427944e+00   2.7299905e+00   3.0401454e+00  -1.5297262e+00  -1.1104208e+00  -8.1252303e-01   5.4629687e-01   8.3719079e-01   1.6781514e+00   3.2997537e+00   3.2329617e+00  -3.7590246e+00  -2.0997735e-01  -1.9093158e+00   8.9378265e-01  -1.5316954e+00   8.9568190e-01  -6.1454781e-01   1.7621843e+00   1.6587735e+00   3.2312849e+00  -3.1163311e+00  -1.4190478e+00  -2.8334257e+00   4.3226198e-01  -2.1007056e+00   1.9234343e+00   1.2074778e+00   3.2649465e+00  -8.5171886e-01  -1.7729484e-01  -2.4155805e+00  -2.8883423e-01  -3.0654072e+00   6.6951297e-01  -2.3194084e+00   6.9691149e-01  -2.5506939e+00   3.8715115e-02  -2.5313253e+00  -1.2321463e+00  -1.6433429e+00  -9.1113022e-02   2.3765762e+00   2.2885261e+00  -2.1566918e+00
  -2.5242982e+00  -1.5385359e+00  -1.7596819e+00  -8.2801233e-01  -1.7095403e-01   1.0542261e+00   2.2213943e+00   2.8453231e+00   5.5515142e-01   5.2725102e-01  -2.5380950e+00  -4.0529559e-01  -2.5096356e+00   4.6242054e-01   8.9008345e-01   2.8012391e+00  -8.4800337e-01   1.4634917e+00   2.9333990e+00  -1.4148814e+00  -1.0300945e+00  -1.5327149e+00  -3.4911264e-01  -9.9119167e-01   5.0274308e-01   1.0614268e+00   1.5652545e+00   2.3066202e+00   1.3713828e+00   3.0169928e+00   3.1719630e+00  -1.7259529e+00  -1.2199323e+00  -7.5829313e-01   5.4196175e-01   1.0495692e+00   1.7193039e+00   3.5425368e+00   3.1448403e+00  -3.9190964e+00  -2.9891233e-01  -1.9237742e+00   7.0328029e-01  -1.4248656e+00   7.3428233e-01  -4.4096641e-01   1.5593933e+00   1.9535307e+00   2.9888380e+00  -3.2892580e+00  -1.6141619e+00  -2.8289854e+00   1.0287066e-01  -1.7899812e+00   1.6067648e+00   1.4837425e+00   2.9564834e+00  -9.6305768e-01  -5.5492089e-01  -2.3877608e+00  -6.3173435e-01  -2.7316494e+00   4.3141313e-01  -2.0190439e+00   4.6600487e-01  -2.3108749e+00  -9.3838168e-02  -2.3572664e+00  -1.2459668e+00  -1.7952623e+00  -7.5630379e-02   2.7319591e+00   2.4334209e+00  -2.0588679e+00
  -2.6483620e+00  -1.6538400e+00  -1.8263928e+00  -8.0891242e-01  -6.3931013e-02   1.0709958e+00   2.4557871e+00   2.7349187e+00   7.3888729e-01   4.6314455e-01  -2.6379479e+00  -6.3672211e-01  -2.3761524e+00   1.6436980e-01   1.1685729e+00   2.4165064e+00  -9.2776116e-01   1.6472978e+00   3.1193398e+00  -1.5727448e+00  -9.2324581e-01  -1.5906945e+00  -3.5777401e-01  -9.2268517e-01   5.7024072e-01   1.2315517e+00   1.6764082e+00   2.6034147e+00   1.5623962e+00   3.2437996e+00   3.2489494e+00  -1.8773837e+00  -1.2714889e+00  -6.8914493e-01   5.5303226e-01   1.2326150e+00   1.7393819e+00   3.7204427e+00   3.0031055e+00  -4.0365795e+00  -3.3965983e-01  -1.9177412e+00   5.2734647e-01  -1.3113124e+00   5.8033214e-01  -2.7474393e-01   1.3452676e+00   2.1963407e+00   2.7103137e+00  -3.4183172e+00  -1.7484928e+00  -2.7942964e+00  -2.0740797e-01  -1.4869203e+00   1.2821094e+00   1.7105322e+00   2.6207494e+00  -1.0651287e+00  -9.0744158e-01  -2.3490511e+00  -9.6437868e-01  -2.3944768e+00   1.8861953e-01  -1.7244235e+00   2.3778240e-01  -2.0676569e+00  -2.1833955e-01  -2.1744383e+00  -1.2444547e+00  -1.8907426e+00  -4.8726911e-02   3.0333756e+00   2.5197453e+00  -1.9477557e+00
  -2.7313489e+00  -1.7151526e+00  -1.8616031e+00  -7.4255297e-01   2.9292019e-02   1.0781815e+00   2.6426689e+00   2.5873138e+00   8.9000562e-01   3.8829252e-01  -2.7188219e+00  -8.2755140e-01  -2.2352921e+00  -1.2478295e-01   1.3975803e+00   2.0276967e+00  -9.6510729e-01   1.7945129e+00   3.2404832e+00  -1.6835686e+00  -8.2668760e-01  -1.6085248e+00  -3.1932884e-01  -8.4622648e-01   6.3679120e-01   1.3725097e+00   1.7604991e+00   2.8424136e+00   1.7116491e+00   3.4085459e+00   3.2731232e+00  -1.9853604e+00  -1.2672727e+00  -6.1174652e-01   5.7617006e-01   1.3807644e+00   1.7384860e+00   3.8368765e+00   2.8189160e+00  -4.1154650e+00  -3.3527628e-01  -1.8969356e+00   3.6759242e-01  -1.1972275e+00   4.3653938e-01  -1.2170318e-01   1.1266983e+00   2.3862602e+00   2.4095386e+00  -3.5071782e+00  -1.8228965e+00  -2.7332727e+00  -4.9259290e-01  -1.1973667e+00   9.6061537e-01   1.8892938e+00   2.2749907e+00  -1.1598593e+00  -1.2288264e+00  -2.3027316e+00  -1.2793368e+00  -2.0593957e+00  -4.8545959e-02  -1.4388572e+00   2.3283543e-02  -1.8229058e+00  -3.2660228e-01  -1.9827745e+00  -1.2235783e+00  -1.9314126e+00  -1.5651970e-02   3.2734431e+00   2.5522591e+00  -1.8219622e+00
  -2.7774386e+00  -1.7252839e+00  -1.8699936e+00  -6.3549795e-01   1.0151438e-01   1.0743751e+00   2.7805434e+00   2.4118305e+00   1.0119268e+00   3.1157912e-01  -2.7844395e+00  -9.7700795e-01  -2.0923521e+00  -3.9810922e-01   1.5786028e+00   1.6509692e+00  -9.6390059e-01   1.8983899e+00   3.2984026e+00  -1.7492836e+00  -7.3620375e-01  -1.5906860e+00  -2.4074387e-01  -7.6867886e-01   6.9685213e-01   1.4767191e+00   1.8134709e+00   3.0180383e+00   1.8164218e+00   3.5115538e+00   3.2486158e+00  -2.0528793e+00  -1.2117732e+00  -5.3338637e-01   6.0734920e-01   1.4895479e+00   1.7174209e+00   3.8973582e+00   2.6052852e+00  -4.1610789e+00  -2.9070338e-01  -1.8675332e+00   2.2493533e-01  -1.0887798e+00   3.0520073e-01   1.2839478e-02   9.1071002e-01   2.5242627e+00   2.1012605e+00  -3.5606722e+00  -1.8404399e+00  -2.6503379e+00  -7.4770518e-01  -9.2627986e-01   6.5326373e-01   2.0233074e+00   1.9368381e+00  -1.2492575e+00  -1.5141227e+00  -2.2518959e+00  -1.5696852e+00  -1.7313251e+00  -2.6996466e-01  -1.1649111e+00  -1.6693210e-01  -1.5781854e+00  -4.1089155e-01  -1.7822481e+00  -1.1797504e+00  -1.9211371e+00   1.7721456e-02   3.4468239e+00   2.5379293e+00  -1.6803643e+00
  -2.7919288e+00  -1.6891673e+00  -1.8572016e+00  -4.9603798e-01   1.4624707e-01   1.0584579e+00   2.8695769e+00   2.2188396e+00   1.1091413e+00   2.4197561e-01  -2.8386803e+00  -1.0859291e+00  -1.9521831e+00  -6.4926239e-01   1.7150787e+00   1.3018089e+00  -9.2965265e-01   1.9533483e+00   3.2969047e+00  -1.7737414e+00  -6.4730158e-01  -1.5431518e+00  -1.3066625e-01  -6.9716038e-01   7.4472926e-01   1.5376690e+00   1.8321568e+00   3.1268229e+00   1.8754868e+00   3.5552456e+00   3.1813614e+00  -2.0843681e+00  -1.1116099e+00  -4.6154364e-01   6.4199875e-01   1.5558525e+00   1.6775736e+00   3.9091458e+00   2.3763189e+00  -4.1797262e+00  -2.1256056e-01  -1.8357144e+00   9.9580509e-02  -9.9167409e-01   1.8809471e-01   1.2444113e-01   7.0409117e-01   2.6131996e+00   1.8003554e+00  -3.5844579e+00  -1.8061991e+00  -2.5500706e+00  -9.6893670e-01  -6.7740168e-01   3.7038014e-01   2.1174738e+00   1.6233831e+00  -1.3351670e+00  -1.7595902e+00  -2.1991985e+00  -1.8292814e+00  -1.4143311e+00  -4.6615358e-01  -9.0428855e-01  -3.2323327e-01  -1.3347361e+00  -4.6430095e-01  -1.5729827e+00  -1.1100728e+00  -1.8657988e+00   4.5158548e-02   3.5503790e+00   2.4854409e+00  -1.5222581e+00
  -2.7809244e+00  -1.6136033e+00  -1.8294998e+00  -3.3388302e-01   1.5814051e-01   1.0296012e+00   2.9115996e+00   2.0191764e+00   1.1868764e+00   1.8797174e-01  -2.8852916e+00  -1.1566758e+00  -1.8188205e+00  -8.7274376e-01   1.8122501e+00   9.9430802e-01  -8.6926964e-01   1.9551958e+00   3.2417619e+00  -1.7624709e+00  -5.5557117e-01  -1.4730712e+00   9.3558430e-04  -6.3867077e-01   7.7479043e-01   1.5502613e+00   1.8143682e+00   3.1675457e+00   1.8890755e+00   3.5439727e+00   3.0787117e+00  -2.0854085e+00  -9.7526130e-01  -4.0344921e-01   6.7517033e-01   1.5781277e+00   1.6207718e+00   3.8808002e+00   2.1464137e+00  -4.1783143e+00  -1.0887239e-01  -1.8072217e+00  -8.9744032e-03  -9.1073105e-01   8.6397678e-02   2.0986155e-01   5.1304200e-01   2.6576838e+00   1.5210416e+00  -3.5846668e+00  -1.7269825e+00  -2.4368618e+00  -1.1537723e+00  -4.5298526e-01   1.2117818e-01   2.1780407e+00   1.3502976e+00  -1.4190479e+00  -1.9627936e+00  -2.1466411e+00  -2.0530139e+00  -1.1114152e+00  -6.2866834e-01  -6.5775702e-01  -4.3732390e-01  -1.0934734e+00  -4.8109034e-01  -1.3553458e+00  -1.0125452e+00  -1.7729965e+00   6.0344279e-02   3.5832345e+00   2.4046449e+00  -1.3474824e+00
  -2.7510096e+00  -1.5069250e+00  -1.7934596e+00  -1.5979888e-01   1.3335494e-01   9.8725668e-01   2.9100393e+00   1.8235483e+00   1.2507524e+00   1.5705342e-01  -2.9276249e+00  -1.1929855e+00  -1.6951694e+00  -1.0641337e+00   1.8769419e+00   7.4052087e-01  -7.9073551e-01   1.9012986e+00   3.1403709e+00  -1.7223655e+00  -4.5701035e-01  -1.3884035e+00   1.4318407e-01  -5.9972437e-01   7.8168241e-01   1.5110933e+00   1.7589448e+00   3.1412729e+00   1.8587914e+00   3.4837712e+00   2.9490007e+00  -2.0624212e+00  -8.1271752e-01  -3.6566033e-01   7.0172433e-01   1.5565230e+00   1.5491353e+00   3.8217183e+00   1.9294667e+00  -4.1639706e+00   1.1255062e-02  -1.7869565e+00  -1.0191151e-01  -8.4952100e-01   6.2946108e-04   2.6732913e-01   3.4286264e-01   2.6638954e+00   1.2761439e+00  -3.5675570e+00  -1.6109933e+00  -2.3146087e+00  -1.3010617e+00  -2.5360789e-01  -8.6641812e-02   2.2122749e+00   1.1310412e+00  -1.5018017e+00  -2.1226477e+00  -2.0954122e+00  -2.2370083e+00  -8.2436892e-01  -7.5045594e-01  -4.2512783e-01  -5.0258865e-01  -8.5500356e-01  -4.5696696e-01  -1.1300199e+00  -8.8622542e-01  -1.6516766e+00   5.7172335e-02   3.5467602e+00   2.3059767e+00  -1.1565062e+00
  -2.7089242e+00  -1.3786002e+00  -1.7556154e+00   1.4797006e-02   6.9850836e-02   9.3114284e-01   2.8697871e+00   1.6419706e+00   1.3064489e+00   1.5525598e-01  -2.9684142e+00  -1.1997718e+00  -1.5827647e+00  -1.2202733e+00   1.9172640e+00   5.4993192e-01  -7.0275422e-01   1.7906965e+00   3.0013603e+00  -1.6613157e+00  -3.4829732e-01  -1.2975252e+00   2.8473744e-01  -5.8600720e-01   7.6054374e-01   1.4186687e+00   1.6657730e+00   3.0513083e+00   1.7874812e+00   3.3820621e+00   2.8010887e+00  -2.0223316e+00  -6.3506755e-01  -3.5367467e-01   7.1652762e-01   1.4929463e+00   1.4649347e+00   3.7416621e+00   1.7381417e+00  -4.1436743e+00   1.3799635e-01  -1.7786421e+00  -1.8104085e-01  -8.1007572e-01  -6.9367018e-02   2.9672412e-01   1.9770089e-01   2.6393245e+00   1.0764520e+00  -3.5391935e+00  -1.4674491e+00  -2.1864659e+00  -1.4110357e+00  -7.8088488e-02  -2.4721720e-01   2.2281033e+00   9.7620241e-01  -1.5836529e+00  -2.2394146e+00  -2.0457953e+00  -2.3787864e+00  -5.5370822e-01  -8.2614168e-01  -2.0529129e-01  -5.1436218e-01  -6.1965402e-01  -3.8929712e-01  -8.9804443e-01  -7.3133227e-01  -1.5117196e+00   3.0027900e-02   3.4444650e+00   2.1998836e+00  -9.5047601e-01
  -2.6612544e+00  -1.2387914e+00  -1.7221467e+00   1.7826532e-01  -3.2418978e-02   8.6122952e-01   2.7970076e+00   1.4832663e+00   1.3593922e+00   1.8681561e-01  -3.0096111e+00  -1.1828807e+00  -1.4816320e+00  -1.3393853e+00   1.9422466e+00   4.2906116e-01  -6.1436851e-01   1.6241596e+00   2.8341668e+00  -1.5878073e+00  -2.2700001e-01  -1.2088312e+00   4.1424699e-01  -6.0207821e-01   7.0720469e-01   1.2735248e+00   1.5357714e+00   2.9030576e+00   1.6790710e+00   3.2473107e+00   2.6439116e+00  -1.9722340e+00  -4.5404382e-01  -3.7160321e-01   7.1465515e-01   1.3910389e+00   1.3704667e+00   3.6503091e+00   1.5832344e+00  -4.1239214e+00   2.6119326e-01  -1.7845733e+00  -2.4872257e-01  -7.9270114e-01  -1.2441029e-01   2.9966305e-01   8.0374109e-02   2.5924516e+00   9.3020831e-01  -3.5051737e+00  -1.3061753e+00  -2.0546701e+00  -1.4852635e+00   7.6478708e-02  -3.5675360e-01   2.2337318e+00   8.9300416e-01  -1.6640992e+00  -2.3146539e+00  -1.9971521e+00  -2.4773609e+00  -2.9869504e-01  -8.5223712e-01   3.6911547e-03  -4.7011198e-01  -3.8752188e-01  -2.7723972e-01  -6.6082884e-01  -5.4928954e-01  -1.3635037e+00  -2.5948835e-02   3.2818172e+00   2.0962916e+00  -7.3122312e-01
  -2.6141626e+00  -1.0978964e+00  -1.6985952e+00   3.1918373e-01  -1.7142734e-01   7.7772679e-01   2.6988915e+00   1.3546497e+00   1.4144786e+00   2.5393503e-01  -3.0522849e+00  -1.1488128e+00  -1.3902590e+00  -1.4211264e+00   1.9614214e+00   3.8122788e-01  -5.3457335e-01   1.4041837e+00   2.6486054e+00  -1.5105075e+00  -9.1716028e-02  -1.1303522e+00   5.2080663e-01  -6.5112755e-01   6.1836877e-01   1.0782683e+00   1.3708501e+00   2.7038096e+00   1.5383823e+00   3.0886624e+00   2.4860602e+00  -1.9190754e+00  -2.8154311e-01  -4.2192081e-01   6.9158914e-01   1.2560664e+00   1.2679539e+00   3.5568410e+00   1.4731665e+00  -4.1104357e+00   3.7075307e-01  -1.8054699e+00  -3.0776284e-01  -7.9590330e-01  -1.6592739e-01   2.7947512e-01  -7.7228311e-03   2.5323842e+00   8.4274962e-01  -3.4704101e+00  -1.1371905e+00  -1.9204509e+00  -1.5265531e+00   2.1456986e-01  -4.1364942e-01   2.2372604e+00   8.8499954e-01  -1.7419283e+00  -2.3511211e+00  -1.9479808e+00  -2.5332639e+00  -5.7445503e-02  -8.2725922e-01   2.0443972e-01  -3.6952621e-01  -1.5853701e-01  -1.2179742e-01  -4.2014203e-01  -3.4270990e-01  -1.2174665e+00  -1.1462981e-01   3.0660015e+00   2.0041383e+00  -5.0123475e-01
  -2.5731516e+00  -9.6608886e-01  -1.6896255e+00   4.2677978e-01  -3.4310648e-01   6.8107930e-01   2.5833676e+00   1.2614235e+00   1.4758410e+00   3.5667163e-01  -3.0965905e+00  -1.1044185e+00  -1.3056853e+00  -1.4665649e+00   1.9843676e+00   4.0648034e-01  -4.7194114e-01   1.1349283e+00   2.4544558e+00  -1.4378554e+00   5.7856713e-02  -1.0694043e+00   5.9437660e-01  -7.3480424e-01   4.9176839e-01   8.3752004e-01   1.1738481e+00   2.4624491e+00   1.3709388e+00   2.9155741e+00   2.3354132e+00  -1.8693655e+00  -1.2914502e-01  -5.0530794e-01   6.4340857e-01   1.0947294e+00   1.1594758e+00   3.4695897e+00   1.4136357e+00  -4.1079321e+00   4.5704511e-01  -1.8404360e+00  -3.6128482e-01  -8.1643519e-01  -1.9586727e-01   2.4106852e-01  -6.6622104e-02   2.4684620e+00   8.1632188e-01  -3.4389768e+00  -9.7029885e-01  -1.7840264e+00  -1.5387940e+00   3.4196177e-01  -4.1850885e-01   2.2463059e+00   9.5196668e-01  -1.8152971e+00  -2.3526197e+00  -1.8960447e+00  -2.5484991e+00   1.7287857e-01  -7.5175616e-01   4.0005863e-01  -2.1450589e-01   6.7458663e-02   7.4214917e-02  -1.7807957e-01  -1.1532303e-01  -1.0836845e+00  -2.3870718e-01   2.8056271e+00   1.9309968e+00  -2.6359269e-01
  -2.5428803e+00  -8.5288201e-01  -1.6988446e+00   4.9134304e-01  -5.4149745e-01   5.7196881e-01   2.4587810e+00   1.2067960e+00   1.5466640e+00   4.9294983e-01  -3.1418049e+00  -1.0565827e+00  -1.2237041e+00  -1.4780848e+00   2.0202384e+00   5.0169279e-01  -4.3427394e-01   8.2209995e-01   2.2610834e+00  -1.3776782e+00   2.2091534e-01  -1.0322870e+00   6.2616535e-01  -8.5312329e-01   3.2628973e-01   5.5776705e-01   9.4845130e-01   2.1891120e+00   1.1827700e+00   2.7374525e+00   2.1988387e+00  -1.8289305e+00  -7.6486250e-03  -6.2059251e-01   5.6696369e-01   9.1490235e-01   1.0469332e+00   3.3957470e+00   1.4074341e+00  -4.1199443e+00   5.1128294e-01  -1.8870308e+00  -4.1257654e-01  -8.4946213e-01  -2.1658442e-01   1.9069161e-01  -9.7701647e-02   2.4098432e+00   8.5007193e-01  -3.4140207e+00  -8.1470970e-01  -1.6446850e+00  -1.5267515e+00   4.6536019e-01  -3.7404487e-01   2.2676490e+00   1.0900071e+00  -1.8818636e+00  -2.3238072e+00  -1.8385608e+00  -2.5264218e+00   3.9580732e-01  -6.2823967e-01   5.9389832e-01  -9.0615531e-03   2.9062008e-01   3.0628117e-01   6.2983177e-02   1.2814698e-01  -9.7148387e-01  -3.9954970e-01   2.5104008e+00   1.8827980e+00  -2.1886327e-02
  -2.5270286e+00  -7.6673331e-01  -1.7286830e+00   5.0460348e-01  -7.5900771e-01   4.5132432e-01   2.3335490e+00   1.1918268e+00   1.6290495e+00   6.5869282e-01  -3.1864281e+00  -1.0119107e+00  -1.1391676e+00  -1.4592235e+00   2.0772905e+00   6.6081808e-01  -4.2829462e-01   4.7278414e-01   2.0771067e+00  -1.3368525e+00   3.9560590e-01  -1.0240416e+00   6.0895816e-01  -1.0044526e+00   1.2206278e-01   2.4712996e-01   6.9909642e-01   1.8948015e+00   9.8022197e-01   2.5633139e+00   2.0819761e+00  -1.8027175e+00   7.3355025e-02  -7.6479562e-01   4.6002958e-01   7.2530977e-01   9.3204198e-01   3.3411407e+00   1.4544353e+00  -4.1487198e+00   5.2588008e-01  -1.9414423e+00  -4.6492173e-01  -8.8883700e-01  -2.3070016e-01   1.3559995e-01  -1.0352697e-01   2.3650891e+00   9.4021247e-01  -3.3977356e+00  -6.7869606e-01  -1.5009411e+00  -1.4958206e+00   5.9194843e-01  -2.8487965e-01   2.3069126e+00   1.2918341e+00  -1.9389594e+00  -2.2699709e+00  -1.7724338e+00  -2.4715491e+00   6.1524681e-01  -4.6102922e-01   7.8928981e-01   2.4087856e-01   5.1099996e-01   5.6836806e-01   3.0044837e-01   3.8214819e-01  -8.8910015e-01  -5.9711214e-01   2.1907751e+00   1.8636614e+00   2.1989513e-01
  -2.5282148e+00  -7.1470485e-01  -1.7803391e+00   4.6006467e-01  -9.8676441e-01   3.2033862e-01   2.2158100e+00   1.2154975e+00   1.7239350e+00   8.4806241e-01  -3.2283319e+00  -9.7642831e-01  -1.0463720e+00  -1.4144531e+00   2.1624383e+00   8.7527706e-01  -4.5938657e-01   9.5235429e-02   1.9101264e+00  -1.3210176e+00   5.7912757e-01  -1.0482722e+00   5.3738405e-01  -1.1855818e+00  -1.1948664e-01  -8.4944375e-02   4.3086340e-01   1.5909729e+00   7.6977720e-01   2.4014744e+00   1.9891025e+00  -1.7946491e+00   1.0585825e-01  -9.3327777e-01   3.2143559e-01   5.3515680e-01   8.1635644e-01   3.3100814e+00   1.5517460e+00  -4.1951807e+00   4.9476589e-01  -1.9987489e+00  -5.2141987e-01  -9.2746995e-01  -2.4095021e-01   8.3647989e-02  -8.7630488e-02   2.3417646e+00   1.0803434e+00  -3.3913849e+00  -5.6930612e-01  -1.3507510e+00  -1.4517547e+00   7.2888525e-01  -1.5725730e-01   2.3682932e+00   1.5472311e+00  -1.9837874e+00  -2.1967753e+00  -1.6945170e+00  -2.3893155e+00   8.3513095e-01  -2.5601922e-01   9.8926731e-01   5.2773811e-01   7.2844847e-01   8.5317196e-01   5.3155889e-01   6.4050265e-01  -8.4339063e-01  -8.2989929e-01   1.8575937e+00   1.8758321e+00   4.5748554e-01
  -2.5479561e+00  -7.0219297e-01  -1.8537859e+00   3.5328155e-01  -1.2150448e+00   1.8048805e-01   2.1130734e+00   1.2748949e+00   1.8310665e+00   1.0537897e+00  -3.2649514e+00  -9.5531339e-01  -9.3950004e-01  -1.3489198e+00   2.2808569e+00   1.1344567e+00  -5.3138757e-01  -3.0136973e-01   1.7665187e+00  -1.3343585e+00   7.6787668e-01  -1.1070358e+00   4.0811532e-01  -1.3918647e+00  -3.9562503e-01  -4.2805061e-01   1.4935821e-01   1.2891136e+00   5.5788952e-01   2.2592789e+00   1.9230832e+00  -1.8075303e+00   8.3747709e-02  -1.1199772e+00   1.5116339e-01   3.5372871e-01   7.0131129e-01   3.3052731e+00   1.6940009e+00  -4.2589532e+00   4.1365176e-01  -2.0532540e+00  -5.8480496e-01  -9.5777041e-01  -2.5002844e-01   4.2828852e-02  -5.4246133e-02   2.3460716e+00   1.2619036e+00  -3.3953697e+00  -4.9213678e-01  -1.1917733e+00  -1.4003827e+00   8.8278520e-01   1.3106409e-03   2.4543465e+00   1.8436483e+00  -2.0136294e+00  -2.1100048e+00  -1.6018824e+00  -2.2857885e+00   1.0590659e+00  -2.0384496e-02   1.1962982e+00   8.4262430e-01   9.4252020e-01   1.1524155e+00   7.5346535e-01   8.9663422e-01  -8.3960748e-01  -1.0949840e+00   1.5217372e+00   1.9197166e+00   6.8647497e-01
  -2.5866772e+00  -7.3273430e-01  -1.9478331e+00   1.8207213e-01  -1.4337596e+00   3.3551296e-02   2.0318946e+00   1.3654895e+00   1.9490210e+00   1.2675744e+00  -3.2934995e+00  -9.5267001e-01  -8.1308702e-01  -1.2681635e+00   2.4356541e+00   1.4262836e+00  -6.4644245e-01  -7.0720569e-01   1.6512977e+00  -1.3794595e+00   9.5762064e-01  -1.2007951e+00   2.1999719e-01  -1.6174271e+00  -7.0234028e-01  -7.7123598e-01  -1.3941172e-01   1.0003273e+00   3.5083195e-01   2.1428770e+00   1.8853983e+00  -1.8430037e+00   3.0405129e-03  -1.3177250e+00  -4.9588719e-02   1.8997928e-01   5.8827695e-01   3.3277878e+00   1.8737771e+00  -4.3384524e+00   2.8023502e-01  -2.0988687e+00  -6.5727399e-01  -9.7213284e-01  -2.6043681e-01   2.0789227e-02  -8.0190097e-03   2.3825340e+00   1.4747211e+00  -3.4093228e+00  -4.5117561e-01  -1.0216528e+00  -1.3473308e+00   1.0592171e+00   1.8244406e-01   2.5658488e+00   2.1668979e+00  -2.0260521e+00  -2.0153156e+00  -1.4920815e+00  -2.1673661e+00   1.2899924e+00   2.3775544e-01   1.4120377e+00   1.1757020e+00   1.1523960e+00   1.4571772e+00   9.6329423e-01   1.1438106e+00  -8.8123391e-01  -1.3880757e+00   1.1937896e+00   1.9940060e+00   9.0244778e-01
  -2.6437553e+00  -8.0789334e-01  -2.0602356e+00  -5.3344491e-02  -1.6329611e+00  -1.1837637e-01   1.9775840e+00   1.4814873e+00   2.0752829e+00   1.4805285e+00  -3.3111891e+00  -9.7135854e-01  -6.6247857e-01  -1.1778321e+00   2.6276361e+00   1.7378375e+00  -8.0491549e-01  -1.1120883e+00   1.5680450e+00  -1.4572336e+00   1.1436916e+00  -1.3284319e+00  -2.5894138e-02  -1.8554248e+00  -1.0344122e+00  -1.1034342e+00  -4.2916876e-01   7.3494327e-01   1.5455961e-01   2.0570496e+00   1.8762387e+00  -1.9015464e+00  -1.3796064e-01  -1.5186168e+00  -2.7838242e-01   5.2129504e-02   4.7861695e-01   3.3770994e+00   2.0820950e+00  -4.4310168e+00   9.4332573e-02  -2.1295175e+00  -7.4033540e-01  -9.6343613e-01  -2.7435052e-01   2.4351355e-02   4.6289083e-02   2.4537543e+00   1.7076226e+00  -3.4322256e+00  -4.4871378e-01  -8.3830655e-01  -1.2977644e+00   1.2622574e+00   3.7731099e-01   2.7017368e+00   2.5019060e+00  -2.0190987e+00  -1.9180109e+00  -1.3633775e+00  -2.0404769e+00   1.5298903e+00   5.0969303e-01   1.6371282e+00   1.5165900e+00   1.3568291e+00   1.7582377e+00   1.1582173e+00   1.3753878e+00  -9.6988350e-01  -1.7036350e+00   8.8373005e-01   2.0958730e+00   1.1011201e+00
  -2.7175991e+00  -9.2723454e-01  -2.1878380e+00  -3.5029263e-01  -1.8033472e+00  -2.7288015e-01   1.9539688e+00   1.6162262e+00   2.2063661e+00   1.6836343e+00  -3.3154461e+00  -1.0128896e+00  -4.8424501e-01  -1.0834131e+00   2.8551844e+00   2.0559657e+00  -1.0053644e+00  -1.5057733e+00   1.5189016e+00  -1.5669299e+00   1.3211906e+00  -1.4873150e+00  -3.2626550e-01  -2.0983395e+00  -1.3855239e+00  -1.4139006e+00  -7.1350182e-01   5.0216513e-01  -2.5414176e-02   2.0050908e+00   1.8946517e+00  -1.9825053e+00  -3.3859871e-01  -1.7144184e+00  -5.3155990e-01  -5.2702851e-02   3.7373977e-01   3.4511741e+00   2.3089714e+00  -4.5330836e+00  -1.4206452e-01  -2.1395433e+00  -8.3469016e-01  -9.2552407e-01  -2.9350622e-01   5.9072785e-02   1.0407858e-01   2.5602582e+00   1.9490636e+00  -3.4625327e+00  -4.8532970e-01  -6.4019532e-01  -1.2561655e+00   1.4941292e+00   5.7703714e-01   2.8591385e+00   2.8334699e+00  -1.9914560e+00  -1.8228571e+00  -1.2149376e+00  -1.9113040e+00   1.7795465e+00   7.8648816e-01   1.8710575e+00   1.8547538e+00   1.5541200e+00   2.0464213e+00   1.3355191e+00   1.5850444e+00  -1.1052639e+00  -2.0350310e+00   6.0065775e-01   2.2212248e+00   1.2784708e+00
  -2.8057599e+00  -1.0883775e+00  -2.3267462e+00  -7.0367362e-01  -1.9367322e+00  -4.2723724e-01   1.9632249e+00   1.7625943e+00   2.3379841e+00   1.8681926e+00  -3.3041034e+00  -1.0773868e+00  -2.7652159e-01  -9.8999550e-01   3.1142578e+00   2.3678670e+00  -1.2445750e+00  -1.8782535e+00   1.5046193e+00  -1.7062118e+00   1.4851919e+00  -1.6734172e+00  -6.7569282e-01  -2.3382933e+00  -1.7484142e+00  -1.6926285e+00  -9.8600950e-01   3.0977300e-01  -1.8412890e-01   1.9887502e+00   1.9387281e+00  -2.0841646e+00  -5.9588160e-01  -1.8969784e+00  -8.0431350e-01  -1.1882248e-01   2.7513728e-01   3.5466146e+00   2.5439894e+00  -4.6403909e+00  -4.2482116e-01  -2.1240821e+00  -9.4015320e-01  -8.5363378e-01  -3.1911936e-01   1.2887476e-01   1.6115937e-01   2.7004401e+00   2.1877396e+00  -3.4983015e+00  -5.5993929e-01  -4.2655673e-01  -1.2261522e+00   1.7549568e+00   7.7308664e-01   3.0334944e+00   3.1469846e+00  -1.9425874e+00  -1.7339473e+00  -1.0469694e+00  -1.7855442e+00   2.0384035e+00   1.0593040e+00   2.1120894e+00   2.1798818e+00   1.7421257e+00   2.3129196e+00   1.4926632e+00   1.7669943e+00  -1.2852042e+00  -2.3747332e+00   3.5256002e-01   2.3649938e+00   1.4308593e+00
  -2.9050682e+00  -1.2871323e+00  -2.4725152e+00  -1.1060922e+00  -2.0264552e+00  -5.7844788e-01   2.0057870e+00   1.9134393e+00   2.4652585e+00   2.0262348e+00  -3.2755607e+00  -1.1636201e+00  -3.9247338e-02  -9.0207500e-01   3.3985240e+00   2.6616174e+00  -1.5176588e+00  -2.2200480e+00   1.5246598e+00  -1.8713058e+00   1.6309437e+00  -1.8814764e+00  -1.0667790e+00  -2.5673688e+00  -2.1150683e+00  -1.9307276e+00  -1.2404486e+00   1.6388958e-01  -3.1727511e-01   2.0082351e+00   2.0058097e+00  -2.2038449e+00  -9.0458900e-01  -2.0586272e+00  -1.0908059e+00  -1.4220661e-01   1.8440359e-01   3.6588532e+00   2.7768509e+00  -4.7481988e+00  -7.4777538e-01  -2.0793885e+00  -1.0556237e+00  -7.4474258e-01  -3.5183424e-01   2.3576468e-01   2.1395295e-01   2.8706195e+00   2.4131457e+00  -3.5373228e+00  -6.6990871e-01  -1.9758708e-01  -1.2103527e+00   2.0426523e+00   9.5759421e-01   3.2187707e+00   3.4290945e+00  -1.8728252e+00  -1.6546150e+00  -8.6079413e-01  -1.6682189e+00   2.3044981e+00   1.3197083e+00   2.3572718e+00   2.4822210e+00   1.9183050e+00   2.5495803e+00   1.6273548e+00   1.9161682e+00  -1.5057453e+00  -2.7145351e+00   1.4612358e-01   2.5214514e+00   1.5551275e+00
  -3.0117889e+00  -1.5177088e+00  -2.6203468e+00  -1.5480776e+00  -2.0677062e+00  -7.2328869e-01   2.0803470e+00   2.0619502e+00   2.5829591e+00   2.1508793e+00  -3.2289038e+00  -1.2691057e+00   2.2571477e-01  -8.2340852e-01   3.6996259e+00   2.9266133e+00  -1.8182099e+00  -2.5224751e+00   1.5773353e+00  -2.0572105e+00   1.7540543e+00  -2.1051972e+00  -1.4903821e+00  -2.7779229e+00  -2.4769464e+00  -2.1207479e+00  -1.4708879e+00   6.8817340e-02  -4.2127994e-01   2.0622725e+00   2.0927071e+00  -2.3380299e+00  -1.2574645e+00  -2.1925381e+00  -1.3843406e+00  -1.2067286e-01   1.0323044e-01   3.7823891e+00   2.9978849e+00  -4.8515177e+00  -1.1029422e+00  -2.0030888e+00  -1.1791078e+00  -5.9781042e-01  -3.9170805e-01   3.7967279e-01   2.5963958e-01   3.0652089e+00   2.6160531e+00  -3.5772472e+00  -8.1122080e-01   4.5441829e-02  -1.2103336e+00   2.3529472e+00   1.1236381e+00   3.4077544e+00   3.6682419e+00  -1.7834163e+00  -1.5873998e+00  -6.5885142e-01  -1.5635341e+00   2.5745000e+00   1.5599315e+00   2.6025288e+00   2.7528672e+00   2.0797977e+00   2.7491540e+00   1.7375987e+00   2.0283589e+00  -1.7612923e+00  -3.0458053e+00  -1.3406433e-02   2.6845276e+00   1.6486798e+00
  -3.1217978e+00  -1.7729915e+00  -2.7652929e+00  -2.0183964e+00  -2.0577500e+00  -8.5839026e-01   2.1839402e+00   2.2019904e+00   2.6857681e+00   2.2366202e+00  -3.1639807e+00  -1.3902661e+00   5.1458682e-01  -7.5692068e-01   4.0075667e+00   3.1539195e+00  -2.1385229e+00  -2.7779048e+00   1.6599801e+00  -2.2579563e+00   1.8506634e+00  -2.3374908e+00  -1.9359117e+00  -2.9628823e+00  -2.8252437e+00  -2.2569399e+00  -1.6718674e+00   2.6949832e-02  -4.9337958e-01   2.1482270e+00   2.1959107e+00  -2.4825234e+00  -1.6454864e+00  -2.2930360e+00  -1.6775811e+00  -5.3956619e-02   3.3377418e-02   3.9110634e+00   3.1984870e+00  -4.9453394e+00  -1.4807990e+00  -1.8943534e+00  -1.3077953e+00  -4.1390275e-01  -4.3822860e-01   5.5841382e-01   2.9624726e-01   3.2769878e+00   2.7888851e+00  -3.6157081e+00  -9.7868841e-01   3.0013956e-01  -1.2265859e+00   2.6795657e+00   1.2654457e+00   3.5924215e+00   3.8550923e+00  -1.6765161e+00  -1.5340552e+00  -4.4463407e-01  -1.4747913e+00   2.8438432e+00   1.7730768e+00   2.8428290e+00   2.9840009e+00   2.2235372e+00   2.9054954e+00   1.8217550e+00   2.1003268e+00  -2.0448282e+00  -3.3597622e+00  -1.2232183e-01   2.8481207e+00   1.7095435e+00
  -3.2307690e+00  -2.0448698e+00  -2.9024557e+00  -2.5044469e+00  -1.9960430e+00  -9.8033788e-01   2.3121201e+00   2.3283659e+00   2.7685562e+00   2.2795380e+00  -3.0814303e+00  -1.5226391e+00   8.2181404e-01  -7.0466115e-01   4.3111988e+00   3.3365198e+00  -2.4698678e+00  -2.9799858e+00   1.7691423e+00  -2.4669047e+00   1.9175931e+00  -2.5707468e+00  -2.3916873e+00  -3.1160132e+00  -3.1511792e+00  -2.3354419e+00  -1.8385577e+00   3.8756527e-02  -5.3167607e-01   2.2622708e+00   2.3117882e+00  -2.6326321e+00  -2.0582105e+00  -2.3558410e+00  -1.9628113e+00   5.6305505e-02  -2.3380719e-02   4.0383617e+00   3.3714732e+00  -5.0248641e+00  -1.8706442e+00  -1.7539760e+00  -1.4381863e+00  -1.9618442e-01  -4.9036296e-01   7.6777736e-01   3.2268165e-01   3.4974696e+00   2.9259788e+00  -3.6504387e+00  -1.1662046e+00   5.6303094e-01  -1.2585653e+00   3.0145322e+00   1.3785311e+00   3.7643565e+00   3.9828247e+00  -1.5551292e+00  -1.4955921e+00  -2.2255387e-01  -1.4043449e+00   3.1069487e+00   1.9532815e+00   3.0724276e+00   3.1690725e+00   2.3463904e+00   3.0137154e+00   1.8785907e+00   2.1298734e+00  -2.3481821e+00  -3.6477650e+00  -1.7850055e-01   3.0063869e+00   1.7364112e+00
  -3.3343659e+00  -2.3246077e+00  -3.0271879e+00  -2.9927276e+00  -1.8842391e+00  -1.0857940e+00   2.4592063e+00   2.4370264e+00   2.8266603e+00   2.2774300e+00  -2.9826666e+00  -1.6611280e+00   1.1403202e+00  -6.6780797e-01   4.5987906e+00   3.4694633e+00  -2.8028177e+00  -3.1238437e+00   1.9007854e+00  -2.6770735e+00   1.9524770e+00  -2.7971342e+00  -2.8453534e+00  -3.2321609e+00  -3.4463063e+00  -2.3543926e+00  -1.9669210e+00   1.0283765e-01  -5.3517845e-01   2.3995964e+00   2.4367575e+00  -2.7833732e+00  -2.4841729e+00  -2.3782411e+00  -2.2322293e+00   2.0668218e-01  -6.5327733e-02   4.1577324e+00   3.5113398e+00  -5.0857168e+00  -2.2610188e+00  -1.5843614e+00  -1.5662658e+00   5.0212235e-02  -5.4663429e-01   1.0017392e+00   3.3869967e-01   3.7173456e+00   3.0237273e+00  -3.6793810e+00  -1.3670221e+00   8.2966480e-01  -1.3047837e+00   3.3485917e+00   1.4597666e+00   3.9152033e+00   4.0472888e+00  -1.4230002e+00  -1.4723443e+00   2.2526688e-03  -1.3535972e+00   3.3575234e+00   2.0958370e+00   3.2851657e+00   3.3029370e+00   2.4453213e+00   3.0702962e+00   1.9073314e+00   2.1158785e+00  -2.6623491e+00  -3.9016195e+00  -1.8141320e-01   3.1539981e+00   1.7286697e+00
  -3.4284359e+00  -2.6032401e+00  -3.1352816e+00  -3.4693588e+00  -1.7260868e+00  -1.1716377e+00   2.6186003e+00   2.5251855e+00   2.8561484e+00   2.2298662e+00  -2.8698211e+00  -1.8002744e+00   1.4618633e+00  -6.4671065e-01   4.8586401e+00   3.5499195e+00  -3.1276184e+00  -3.2062407e+00   2.0504939e+00  -2.8814717e+00   1.9538678e+00  -3.0089219e+00  -3.2843371e+00  -3.3074511e+00  -3.7028290e+00  -2.3139678e+00  -2.0538619e+00   2.1604327e-01  -5.0382431e-01   2.5546648e+00   2.5674328e+00  -2.9297012e+00  -2.9113398e+00  -2.3591889e+00  -2.4782606e+00   3.9213685e-01  -9.0894425e-02   4.2629103e+00   3.6144261e+00  -5.1241513e+00  -2.6401704e+00  -1.3894251e+00  -1.6877113e+00   3.1843440e-01  -6.0522111e-01   1.2527807e+00   3.4483461e-01   3.9269766e+00   3.0806085e+00  -3.7007862e+00  -1.5740509e+00   1.0947911e+00  -1.3629447e+00   3.6717147e+00   1.5073962e+00   4.0371265e+00   4.0470323e+00  -1.2844556e+00  -1.4640489e+00   2.2416977e-01  -1.3230251e+00   3.5889174e+00   2.1972694e+00   3.4748141e+00   3.3819491e+00   2.5175719e+00   3.0731644e+00   1.9077151e+00   2.0583209e+00  -2.9778498e+00  -4.1138855e+00  -1.3208767e-01   3.2863619e+00   1.6864217e+00
  -3.5091959e+00  -2.8719779e+00  -3.2231489e+00  -3.9206382e+00  -1.5272305e+00  -1.2351126e+00   2.7831435e+00   2.5913696e+00   2.8540625e+00   2.1381737e+00  -2.7456537e+00  -1.9345496e+00   1.7774643e+00  -6.4096760e-01   5.0796999e+00   3.5771479e+00  -3.4345926e+00  -3.2256981e+00   2.2136699e+00  -3.0734316e+00   1.9213195e+00  -3.1988102e+00  -3.6963378e+00  -3.3394528e+00  -3.9139190e+00  -2.2163451e+00  -2.0973674e+00   3.7364901e-01  -4.3848013e-01   2.7214755e+00   2.7007376e+00  -3.0667485e+00  -3.3275898e+00  -2.2993277e+00  -2.6938811e+00   6.0628803e-01  -9.8754987e-02   4.3482317e+00   3.6789767e+00  -5.1372376e+00  -2.9965494e+00  -1.1744154e+00  -1.7981318e+00   6.0025437e-01  -6.6407495e-01   1.5122923e+00   3.4228147e-01   4.1169109e+00   3.0971076e+00  -3.7133041e+00  -1.7801684e+00   1.3525945e+00  -1.4301197e+00   3.9736556e+00   1.5209955e+00   4.1232523e+00   3.9832136e+00  -1.1442095e+00  -1.4699336e+00   4.3738426e-01  -1.3122335e+00   3.7945189e+00   2.2553868e+00   3.6354386e+00   3.4040219e+00   2.5608496e+00   3.0217394e+00   1.8800469e+00   1.9582769e+00  -3.2851210e+00  -4.2781831e+00  -3.3034668e-02   3.3997955e+00   1.6105044e+00
  -3.5734063e+00  -3.1226018e+00  -3.2879837e+00  -4.3336082e+00  -1.2949285e+00  -1.2739773e+00   2.9455051e+00   2.6353974e+00   2.8186244e+00   2.0053572e+00  -2.6134320e+00  -2.0586448e+00   2.0778813e+00  -6.4952775e-01   5.2521781e+00   3.5523934e+00  -3.7145582e+00  -3.1825679e+00   2.3857202e+00  -3.2469249e+00   1.8554454e+00  -3.3602582e+00  -4.0698257e+00  -3.3272925e+00  -4.0740162e+00  -2.0655974e+00  -2.0966216e+00   5.6958155e-01  -3.4091576e-01   2.8938524e+00   2.8339893e+00  -3.1900669e+00  -3.7212072e+00  -2.2009462e+00  -2.8729280e+00   8.4172736e-01  -8.7922827e-02   4.4089216e+00   3.7051174e+00  -5.1230236e+00  -3.3193103e+00  -9.4566925e-01  -1.8933157e+00   8.8649027e-01  -7.2104867e-01   1.7710394e+00   3.3275453e-01   4.2783956e+00   3.0755505e+00  -3.7160559e+00  -1.9785282e+00   1.5969703e+00  -1.5029512e+00   4.2445268e+00   1.5013897e+00   4.1680683e+00   3.8594178e+00  -1.0071407e+00  -1.4888036e+00   6.3618700e-01  -1.3200293e+00   3.9681608e+00   2.2693006e+00   3.7617683e+00   3.3686575e+00   2.5735161e+00   2.9169511e+00   1.8252564e+00   1.8179104e+00  -3.5749195e+00  -4.3894764e+00   1.1186568e-01   3.4916534e+00   1.5025099e+00
  -3.6185240e+00  -3.3478315e+00  -3.3279016e+00  -4.6966066e+00  -1.0377046e+00  -1.2866449e+00   3.0985751e+00   2.6582985e+00   2.7493954e+00   1.8359633e+00  -2.4767952e+00  -2.1677539e+00   2.3540957e+00  -6.7081190e-01   5.3680802e+00   3.4787231e+00  -3.9592447e+00  -3.0790510e+00   2.5622242e+00  -3.3968439e+00   1.7579478e+00  -3.4877953e+00  -4.3945322e+00  -3.2717156e+00  -4.1790929e+00  -1.8675220e+00  -2.0520887e+00   7.9668426e-01  -2.1375156e-01   3.0657273e+00   2.9649537e+00  -3.2958629e+00  -4.0813684e+00  -2.0678694e+00  -3.0103855e+00   1.0903775e+00  -5.7837133e-02   4.4413486e+00   3.6947472e+00  -5.0806713e+00  -3.5987959e+00  -7.1031929e-01  -1.9694804e+00   1.1674745e+00  -7.7402944e-01   2.0196567e+00   3.1832873e-01   4.4038577e+00   3.0198660e+00  -3.7086901e+00  -2.1628618e+00   1.8218236e+00  -1.5778768e+00   4.4753518e+00   1.4505360e+00   4.1677633e+00   3.6813898e+00  -8.7805892e-01  -1.5191278e+00   8.1527542e-01  -1.3445155e+00   4.1045137e+00   2.2394200e+00   3.8495412e+00   3.2769504e+00   2.5547619e+00   2.7612372e+00   1.7449533e+00   1.6404503e+00  -3.8387243e+00  -4.4443288e+00   2.9751443e-01   3.5604048e+00   1.3648053e+00
  -3.6428321e+00  -3.5416466e+00  -3.3420511e+00  -4.9997777e+00  -7.6495220e-01  -1.2723024e+00   3.2358450e+00   2.6621806e+00   2.6473776e+00   1.6358985e+00  -2.3396042e+00  -2.2578364e+00   2.5977808e+00  -7.0284452e-01   5.4216577e+00   3.3608128e+00  -4.1616858e+00  -2.9191533e+00   2.7390837e+00  -3.5192393e+00   1.6316162e+00  -3.5772966e+00  -4.6619037e+00  -3.1750928e+00  -4.2268680e+00  -1.6294112e+00  -1.9655543e+00   1.0470147e+00  -6.0375228e-02   3.2314144e+00   3.0918740e+00  -3.3812100e+00  -4.3986004e+00  -1.9052933e+00  -3.1026314e+00   1.3438730e+00  -8.4311510e-03   4.4432255e+00   3.6513595e+00  -5.0105575e+00  -3.8269895e+00  -4.7596933e-01  -2.0235053e+00   1.4335423e+00  -8.2106795e-01   2.2491447e+00   3.0127738e-01   4.4873220e+00   2.9352957e+00  -3.6914171e+00  -2.3277589e+00   2.0213751e+00  -1.6513601e+00   4.6585642e+00   1.3713802e+00   4.1204783e+00   3.4567067e+00  -7.6147356e-01  -1.5591210e+00   9.7003649e-01  -1.3832050e+00   4.1994363e+00   2.1674210e+00   3.8958048e+00   3.1315631e+00   2.5047568e+00   2.5585057e+00   1.6414745e+00   1.4301572e+00  -4.0691188e+00  -4.4411090e+00   5.1778088e-01   3.6056606e+00   1.2005504e+00
  -3.6455375e+00  -3.6995486e+00  -3.3306879e+00  -5.2355114e+00  -4.8651143e-01  -1.2309979e+00   3.3517509e+00   2.6500610e+00   2.5150498e+00   1.4122027e+00  -2.2057916e+00  -2.3258475e+00   2.8017248e+00  -7.4338933e-01   5.4097413e+00   3.2046970e+00  -4.3165638e+00  -2.7085744e+00   2.9126473e+00  -3.6115009e+00   1.4802910e+00  -3.6262085e+00  -4.8654968e+00  -3.0413600e+00  -4.2169572e+00  -1.3597682e+00  -1.8401124e+00   1.3121644e+00   1.1517267e-01   3.3858610e+00   3.2134777e+00  -3.4442266e+00  -4.6651827e+00  -1.7195689e+00  -3.1476227e+00   1.5939465e+00   5.9824630e-02   4.4137448e+00   3.5798062e+00  -4.9143340e+00  -3.9978978e+00  -2.5035592e-01  -2.0531341e+00   1.6755115e+00  -8.6049553e-01   2.4513377e+00   2.8391795e-01   4.5247467e+00   2.8280712e+00  -3.6650201e+00  -2.4689142e+00   2.1904517e+00  -1.7201183e+00   4.7884210e+00   1.2676934e+00   4.0264595e+00   3.1944056e+00  -6.6138192e-01  -1.6068243e+00   1.0967910e+00  -1.4331497e+00   4.2502645e+00   2.0561903e+00   3.8991528e+00   2.9366721e+00   2.4247638e+00   2.3140734e+00   1.5179156e+00   1.1922717e+00  -4.2601291e+00  -4.3801309e+00   7.6572351e-01   3.6281520e+00   1.0137046e+00
  -3.6268359e+00  -3.8187469e+00  -3.2952075e+00  -5.3987914e+00  -2.1223808e-01  -1.1636883e+00   3.4419643e+00   2.6256718e+00   2.3563313e+00   1.1727876e+00  -2.0792127e+00  -2.3699253e+00   2.9601831e+00  -7.9008234e-01   5.3319354e+00   3.0174908e+00  -4.4204851e+00  -2.4545269e+00   3.0798118e+00  -3.6724749e+00   1.3087868e+00  -3.6337069e+00  -5.0012870e+00  -2.8758944e+00  -4.1509386e+00  -1.0679799e+00  -1.6800974e+00   1.5835891e+00   3.0834293e-01   3.5248613e+00   3.3289642e+00  -3.4842079e+00  -4.8754778e+00  -1.5179456e+00  -3.1450134e+00   1.8327994e+00   1.4591014e-01   4.3536443e+00   3.4860160e+00  -4.7949362e+00  -4.1078544e+00  -4.1013369e-02  -2.0571318e+00   1.8851276e+00  -8.9102191e-01   2.6193151e+00   2.6847386e-01   4.5142555e+00   2.7050762e+00  -3.6308427e+00  -2.5833309e+00   2.3247458e+00  -1.7813292e+00   4.8613076e+00   1.1438951e+00   3.8881058e+00   2.9045805e+00  -5.8109165e-01  -1.6601823e+00   1.1929812e+00  -1.4910851e+00   4.2560143e+00   1.9097390e+00   3.8598787e+00   2.6978762e+00   2.3172020e+00   2.0345573e+00   1.3781352e+00   9.3293601e-01  -4.4075056e+00  -4.2637177e+00   1.0338397e+00   3.6296601e+00   8.0901169e-01
  -3.5879324e+00  -3.8982585e+00  -3.2381268e+00  -5.4874223e+00   4.8413955e-02  -1.0722372e+00   3.5036117e+00   2.5932452e+00   2.1764716e+00   9.2614516e-01  -1.9635094e+00  -2.3895229e+00   3.0691449e+00  -8.4055523e-01   5.1906611e+00   2.8070876e+00  -4.4721640e+00  -2.1654881e+00   3.2380938e+00  -3.7025035e+00   1.1227751e+00  -3.6007758e+00  -5.0678690e+00  -2.6853217e+00  -4.0323289e+00  -7.6395479e-01  -1.4909519e+00   1.8529399e+00   5.1424786e-01   3.6452264e+00   3.4379760e+00  -3.5016957e+00  -5.0261639e+00  -1.3082829e+00  -3.0961922e+00   2.0534410e+00   2.4827668e-01   4.2651950e+00   3.3766808e+00  -4.6565388e+00  -4.1557172e+00   1.4504238e-01  -2.0353838e+00   2.0554494e+00  -9.1180590e-01   2.7477385e+00   2.5696179e-01   4.4562470e+00   2.5735096e+00  -3.5907486e+00  -2.6694613e+00   2.4210276e+00  -1.8328075e+00   4.8759185e+00   1.0048710e+00   3.7098943e+00   2.5979618e+00  -5.2308921e-01  -1.7171181e+00   1.2572902e+00  -1.5535828e+00   4.2174889e+00   1.7330855e+00   3.7800345e+00   2.4220637e+00   2.1856503e+00   1.7277254e+00   1.2267231e+00   6.5908315e-01  -4.5089205e+00  -4.0961693e+00   1.3143391e+00   3.6129023e+00   5.9195539e-01
  -3.5310221e+00  -3.9389167e+00  -3.1630104e+00  -5.5021262e+00   2.8677988e-01  -9.5936245e-01   3.5354075e+00   2.5572967e+00   1.9818620e+00   6.8102985e-01  -1.8619890e+00  -2.3854738e+00   3.1264965e+00  -8.9254344e-01   4.9910455e+00   2.5818515e+00  -4.4725003e+00  -1.8508862e+00   3.3856733e+00  -3.7033916e+00   9.2861980e-01  -3.5301955e+00  -5.0665317e+00  -2.4772613e+00  -3.8664613e+00  -4.5774046e-01  -1.2790348e+00   2.1123781e+00   7.2785109e-01   3.7448971e+00   3.5405545e+00  -3.4984856e+00  -5.1163559e+00  -1.0987408e+00  -3.0042327e+00   2.2499766e+00   3.6490029e-01   4.1521010e+00   3.2589185e+00  -4.5044461e+00  -4.1429429e+00   3.0159694e-01  -1.9889312e+00   2.1811557e+00  -9.2249412e-01   2.8330850e+00   2.5110620e-01   4.3533821e+00   2.4405589e+00  -3.5470567e+00  -2.7272778e+00   2.4772959e+00  -1.8731370e+00   4.8333049e+00   8.5578555e-01   3.4981961e+00   2.2854900e+00  -4.8896009e-01  -1.7756038e+00   1.2896806e+00  -1.6172078e+00   4.1372790e+00   1.5321054e+00   3.6633875e+00   2.1172311e+00   2.0347805e+00   1.4022935e+00   1.0689209e+00   3.7828290e-01  -4.5640750e+00  -3.8836375e+00   1.5994298e+00   3.5813772e+00   3.6866915e-01
  -3.4592178e+00  -3.9432822e+00  -3.0743416e+00  -5.4464887e+00   4.9532232e-01  -8.2853218e-01   3.5376937e+00   2.5224058e+00   1.7797807e+00   4.4612817e-01  -1.7775205e+00  -2.3599816e+00   3.1320810e+00  -9.4397452e-01   4.7406623e+00   2.3502952e+00  -4.4245370e+00  -1.5207379e+00   3.5214066e+00  -3.6782978e+00   7.3316989e-01  -3.4264343e+00  -5.0011929e+00  -2.2600151e+00  -3.6602653e+00  -1.5913286e-01  -1.0513745e+00   2.3548638e+00   9.4416753e-01   3.8229932e+00   3.6370813e+00  -3.4775584e+00  -5.1476014e+00  -8.9745905e-01  -2.8737586e+00   2.4178292e+00   4.9336461e-01   4.0193211e+00   3.1399307e+00  -4.3449195e+00  -4.0735305e+00   4.2347721e-01  -1.9199330e+00   2.2587582e+00  -9.2322441e-01   2.8737797e+00   2.5228301e-01   4.2104341e+00   2.3130955e+00  -3.5024541e+00  -2.7582610e+00   2.4928631e+00  -1.9017501e+00   4.7367894e+00   7.0189718e-01   3.2609803e+00   1.9778953e+00  -4.7936519e-01  -1.8337246e+00   1.2913533e+00  -1.6786702e+00   4.0196545e+00   1.3133480e+00   3.5152740e+00   1.7922520e+00   1.8702193e+00   1.0676693e+00   9.1048900e-01   9.8542045e-02  -4.5746973e+00  -3.6338916e+00   1.8816051e+00   3.5391731e+00   1.4579690e-01
  -3.3764306e+00  -3.9154635e+00  -2.9773356e+00  -5.3267537e+00   6.6790724e-01  -6.8381286e-01   3.5123798e+00   2.4930042e+00   1.5780726e+00   2.2971952e-01  -1.7124511e+00  -2.3165253e+00   3.0876516e+00  -9.9303305e-01   4.4491381e+00   2.1207704e+00  -4.3332959e+00  -1.1852450e+00   3.6448056e+00  -3.6315476e+00   5.4351199e-01  -3.2954448e+00  -4.8781954e+00  -2.0422109e+00  -3.4219590e+00   1.2270328e-01  -8.1537473e-01   2.5744046e+00   1.1584634e+00   3.8797966e+00   3.7282070e+00  -3.4429399e+00  -5.1237479e+00  -7.1223611e-01  -2.7107230e+00   2.5538844e+00   6.3096607e-01   3.8728131e+00   3.0266620e+00  -4.1849376e+00  -3.9538208e+00   5.0673854e-01  -1.8315575e+00   2.2867145e+00  -9.1459382e-01   2.8702070e+00   2.6149154e-01   4.0340246e+00   2.1973990e+00  -3.4598852e+00  -2.7652985e+00   2.4683665e+00  -1.9189452e+00   4.5917567e+00   5.4838037e-01   3.0074252e+00   1.6852926e+00  -4.9406946e-01  -1.8897301e+00   1.2646302e+00  -1.7349630e+00   3.8703608e+00   1.0838219e+00   3.3423561e+00   1.4566001e+00   1.6983379e+00   7.3364782e-01   7.5751918e-01  -1.7194162e-01  -4.5444299e+00  -3.3559972e+00   2.1539189e+00   3.4907476e+00  -6.9701319e-02
  -3.2872014e+00  -3.8608510e+00  -2.8777015e+00  -5.1514764e+00   8.0000583e-01  -5.2967908e-01   3.4627845e+00   2.4731746e+00   1.3847833e+00   3.9344439e-02  -1.6685436e+00  -2.2596827e+00   2.9967260e+00  -1.0382012e+00   4.1276450e+00   1.9011570e+00  -4.2054996e+00  -8.5437532e-01   3.7559845e+00  -3.5683842e+00   3.6668805e-01  -3.1443708e+00  -4.7059650e+00  -1.8324206e+00  -3.1606631e+00   3.7958692e-01  -5.7849212e-01   2.7662468e+00   1.3664422e+00   3.9166634e+00   3.8147678e+00  -3.3994930e+00  -5.0506845e+00  -5.5022218e-01  -2.5221150e+00   2.6565475e+00   7.7483396e-01   3.7192163e+00   2.9254763e+00  -4.0318985e+00  -3.7921715e+00   5.4879502e-01  -1.7278068e+00   2.2654338e+00  -8.9759328e-01   2.8246136e+00   2.7935020e-01   3.8322406e+00   2.0989134e+00  -3.4224234e+00  -2.7524962e+00   2.4057083e+00  -1.9258424e+00   4.4053354e+00   4.0015535e-01   2.7474515e+00   1.4168053e+00  -5.3201624e-01  -1.9420753e+00   1.2127681e+00  -1.7834783e+00   3.6963215e+00   8.5075669e-01   3.1522949e+00   1.1200290e+00   1.5259795e+00   4.1006238e-01   6.1619447e-01  -4.2506667e-01  -4.4786110e+00  -3.0599079e+00   2.4102328e+00   3.4406865e+00  -2.7079501e-01
  -3.1964877e+00  -3.7857783e+00  -2.7813628e+00  -4.9310429e+00   8.8881604e-01  -3.7079527e-01   3.3933904e+00   2.4664666e+00   1.2077607e+00  -1.1850839e-01  -1.6469317e+00  -2.1948700e+00   2.8643512e+00  -1.0782739e+00   3.7883131e+00   1.6985820e+00  -4.0491860e+00  -5.3744646e-01   3.8555750e+00  -3.4946659e+00   2.0939175e-01  -2.9811783e+00  -4.4945510e+00  -1.6387679e+00  -2.8859594e+00   6.0462860e-01  -3.4790112e-01   2.9270041e+00   1.5644075e+00   3.9358735e+00   3.8976914e+00  -3.3526523e+00  -4.9359701e+00  -4.1763474e-01  -2.3156069e+00   2.7257125e+00   9.2205409e-01   3.5654776e+00   2.8418610e+00  -3.8932722e+00  -3.5984991e+00   5.4848919e-01  -1.6132841e+00   2.1971814e+00  -8.7351437e-01   2.7409060e+00   3.0610983e-01   3.6141712e+00   2.0220422e+00  -3.3931287e+00  -2.7249029e+00   2.3079309e+00  -1.9242773e+00   4.1859934e+00   2.6173214e-01   2.4912059e+00   1.1802266e+00  -5.9143742e-01  -1.9894412e+00   1.1397237e+00  -1.8220966e+00   3.5052757e+00   6.2134556e-01   2.9533584e+00   7.9222188e-01   1.3601360e+00   1.0640810e-01   4.9250795e-01  -6.5314581e-01  -4.3839529e+00  -2.7559977e+00   2.6454229e+00   3.3934497e+00  -4.5067217e-01
  -3.1094181e+00  -3.6971311e+00  -2.6941501e+00  -4.6770875e+00   9.3329919e-01  -2.1178412e-01   3.3095225e+00   2.4757283e+00   1.0542466e+00  -2.3868179e-01  -1.6480946e+00  -2.1280174e+00   2.6968010e+00  -1.1123535e+00   3.4435952e+00   1.5191576e+00  -3.8732478e+00  -2.4273693e-01   3.9446116e+00  -3.4165246e+00   7.7655199e-02  -2.8142320e+00  -4.2550718e+00  -1.4685500e+00  -2.6074192e+00   7.9247743e-01  -1.3016599e-01   3.0547174e+00   1.7493868e+00   3.9404216e+00   3.9778946e+00  -3.3081145e+00  -4.7883679e+00  -3.1951070e-01  -2.0991613e+00   2.7626465e+00   1.0697883e+00   3.4184499e+00   2.7801698e+00  -3.7762195e+00  -3.3837323e+00   5.0610203e-01  -1.4929182e+00   2.0858927e+00  -8.4383613e-01   2.6243609e+00   3.4167975e-01   3.3893808e+00   1.9699834e+00  -3.3748948e+00  -2.6881687e+00   2.1790326e+00  -1.9166412e+00   3.9430740e+00   1.3707072e-01   2.2485209e+00   9.8173338e-01  -6.6998642e-01  -2.0307402e+00   1.0498863e+00  -1.8492424e+00   3.3053668e+00   4.0248168e-01   2.7539864e+00   4.8242682e-01   1.2075929e+00  -1.6854739e-01   3.9195532e-01  -8.4923839e-01  -4.2681429e+00  -2.4545597e+00   2.8555308e+00   3.3531175e+00  -6.0305613e-01
  -3.0310212e+00  -3.6019204e+00  -2.6214836e+00  -4.4018389e+00   9.3413598e-01  -5.6997591e-02   3.2169773e+00   2.5029639e+00   9.3048406e-01  -3.1758302e-01  -1.6718441e+00  -2.0651873e+00   2.5012211e+00  -1.1398235e+00   3.1056260e+00   1.3677628e+00  -3.6869167e+00   2.2852844e-02   4.0243944e+00  -3.3400064e+00  -2.3456031e-02  -2.6518391e+00  -3.9991008e+00  -1.3278945e+00  -2.3341273e+00   9.3949515e-01   6.9056576e-02   3.1488370e+00   1.9192113e+00   3.9337665e+00   4.0561780e+00  -3.2715040e+00  -4.6173120e+00  -2.5950479e-01  -1.8806185e+00   2.7698025e+00   1.2153784e+00   3.2844841e+00   2.7434174e+00  -3.6871968e+00  -3.1591900e+00   4.2330545e-01  -1.3716622e+00   1.9369098e+00  -8.1010133e-01   2.4812700e+00   3.8565940e-01   3.1673588e+00   1.9446096e+00  -3.3702904e+00  -2.6481460e+00   2.0237409e+00  -1.9056757e+00   3.6862992e+00   2.9461807e-02   2.0283915e+00   8.2566232e-01  -7.6488238e-01  -2.0650993e+00   9.4780040e-01  -1.8639038e+00   3.1047141e+00   2.0049972e-01   2.5623452e+00   1.9909382e-01   1.0745686e+00  -4.0714407e-01   3.1922227e-01  -1.0074788e+00  -4.1393810e+00  -2.1653000e+00   3.0378544e+00   3.3231489e+00  -7.2253126e-01
  -2.9659500e+00  -3.5068509e+00  -2.5680663e+00  -4.1174388e+00   8.9360639e-01   8.9693808e-02   3.1216250e+00   2.5492168e+00   8.4136095e-01  -3.5335634e-01  -1.7173285e+00  -2.0121703e+00   2.2852485e+00  -1.1603108e+00   2.7856164e+00   1.2478684e+00  -3.4992349e+00   2.5406911e-01   4.0963340e+00  -3.2707138e+00  -9.0121425e-02  -2.5017926e+00  -3.7380309e+00  -1.2214722e+00  -2.0742390e+00   1.0438470e+00   2.4526634e-01   3.2101393e+00   2.0725432e+00   3.9195502e+00   4.1331191e+00  -3.2480354e+00  -4.4323416e+00  -2.3974422e-01  -1.6672952e+00   2.7505718e+00   1.3564291e+00   3.1690381e+00   2.7331329e+00  -3.6315713e+00  -2.9359340e+00   3.0306354e-01  -1.2541890e+00   1.7566612e+00  -7.7379236e-01   2.3185454e+00   4.3737056e-01   2.9569783e+00   1.9463940e+00  -3.3814034e+00  -2.6104674e+00   1.8472569e+00  -1.8942404e+00   3.4252773e+00  -5.8568812e-02   1.8384925e+00   7.1435919e-01  -8.7305305e-01  -2.0918286e+00   8.3790287e-01  -1.8656194e+00   2.9109917e+00   2.0935715e-02   2.3858953e+00  -5.0464756e-02   9.6636774e-01  -6.0317788e-01   2.7789079e-01  -1.1233781e+00  -4.0058942e+00  -1.8968612e+00   3.1909669e+00   3.3061645e+00  -8.0485377e-01
  -2.9182172e+00  -3.4179058e+00  -2.5376084e+00  -3.8352723e+00   8.1540524e-01   2.2507792e-01   3.0290141e+00   2.6144843e+00   7.9011928e-01  -3.4598518e-01  -1.7830477e+00  -1.9740772e+00   2.0566304e+00  -1.1736393e+00   2.4933186e+00   1.1614176e+00  -3.3185436e+00   4.4748395e-01   4.1617885e+00  -3.2134747e+00  -1.1999858e-01  -2.3709440e+00  -3.4824581e+00  -1.1522844e+00  -1.8345915e+00   1.1055056e+00   3.9530104e-01   3.2405744e+00   2.2088473e+00   3.9013117e+00   4.2089710e+00  -3.2421930e+00  -4.2425389e+00  -2.6074649e-01  -1.4656151e+00   2.7090011e+00   1.4908612e+00   3.0763326e+00   2.7492788e+00  -3.6132712e+00  -2.7241323e+00   1.4948814e-01  -1.1446043e+00   1.5523066e+00  -7.3621816e-01   2.1433144e+00   4.9588638e-01   2.7660051e+00   1.9743874e+00  -3.4096966e+00  -2.5801220e+00   1.6549887e+00  -1.8850701e+00   3.1690369e+00  -1.2532914e-01   1.6847773e+00   6.4810854e-01  -9.9126787e-01  -2.1103761e+00   7.2429072e-01  -1.8544311e+00   2.7310436e+00  -1.3168181e-01   2.2310055e+00  -2.6037139e-01   8.8707905e-01  -7.5219507e-01   2.7018755e-01  -1.1940783e+00  -3.8754480e+00  -1.6564072e+00   3.3146656e+00   3.3037679e+00  -8.4722382e-01
  -2.8909529e+00  -3.3399767e+00  -2.5326012e+00  -3.5653614e+00   7.0440586e-01   3.4673114e-01   2.9440094e+00   2.6976677e+00   7.7814849e-01  -2.9731535e-01  -1.8668803e+00  -1.9549625e+00   1.8228636e+00  -1.1797804e+00   2.2365969e+00   1.1087685e+00  -3.1520268e+00   6.0157366e-01   4.2219006e+00  -3.1720551e+00  -1.1239313e-01  -2.2648329e+00  -3.2416252e+00  -1.1215373e+00  -1.6204010e+00   1.1261669e+00   5.1743753e-01   3.2430631e+00   2.3283104e+00   3.8822116e+00   4.2835723e+00  -3.2574502e+00  -4.0560044e+00  -3.2140504e-01  -1.2807993e+00   2.6494962e+00   1.6169363e+00   3.0090793e+00   2.7902423e+00  -3.6344932e+00  -2.5324744e+00  -3.2340928e-02  -1.0461963e+00   1.3313715e+00  -6.9842111e-01   1.9625315e+00   5.6005473e-01   2.6006872e+00   2.0262467e+00  -3.4558781e+00  -2.5610641e+00   1.4522946e+00  -1.8805393e+00   2.9256212e+00  -1.7000048e-01   1.5711824e+00   6.2515135e-01  -1.1162516e+00  -2.1202711e+00   6.1053897e-01  -1.8308126e+00   2.5705580e+00  -2.5399698e-01   2.1026365e+00  -4.2641927e-01   8.3933766e-01  -8.5171108e-01   2.9679774e-01  -1.2185363e+00  -3.7548953e+00  -1.4492997e+00   3.4098543e+00   3.3164147e+00  -8.4849529e-01
  -2.8862117e+00  -3.2765633e+00  -2.5541593e+00  -3.3158539e+00   5.6638701e-01   4.5309181e-01   2.8704850e+00   2.7965642e+00   8.0488027e-01  -2.1099471e-01  -1.9661263e+00  -1.9575041e+00   1.5908788e+00  -1.1788080e+00   2.0211295e+00   1.0887015e+00  -3.0053397e+00   7.1668894e-01   4.2774493e+00  -3.1489385e+00  -6.8349761e-02  -2.1874007e+00  -3.0229636e+00  -1.1286148e+00  -1.4350668e+00   1.1090838e+00   6.1140402e-01   3.2212559e+00   2.4317087e+00   3.8647879e+00   4.3562733e+00  -3.2960485e+00  -3.8794078e+00  -4.1904496e-01  -1.1166369e+00   2.5765315e+00   1.7332486e+00   2.9682986e+00   2.8528963e+00  -3.6954912e+00  -2.3676857e+00  -2.3658316e-01  -9.6124481e-01   1.1013935e+00  -6.6111343e-01   1.7826309e+00   6.2851615e-01   2.4654502e+00   2.0983146e+00  -3.5198029e+00  -2.5558797e+00   1.2442523e+00  -1.8824571e+00   2.7017623e+00  -1.9264536e-01   1.4994570e+00   6.4179011e-01  -1.2447771e+00  -2.1210674e+00   4.9957724e-01  -1.7955748e+00   2.4338208e+00  -3.4393792e-01   2.0041145e+00  -5.4623108e-01   8.2417072e-01  -9.0133666e-01   3.5676230e-01  -1.1976228e+00  -3.6497873e+00  -1.2788858e+00   3.4783639e+00   3.3433420e+00  -8.0930357e-01
  -2.9048328e+00  -3.2295601e+00  -2.6019361e+00  -3.0926466e+00   4.0774066e-01   5.4347235e-01   2.8111003e+00   2.9078994e+00   8.6779601e-01  -9.2328334e-02  -2.0775609e+00  -1.9827653e+00   1.3667861e+00  -1.1708599e+00   1.8502518e+00   1.0984960e+00  -2.8823476e+00   7.9491765e-01   4.3287187e+00  -3.1451802e+00   9.3469078e-03  -2.1408050e+00  -2.8317606e+00  -1.1711463e+00  -1.2800934e+00   1.0588271e+00   6.7830187e-01   3.1792641e+00   2.5202391e+00   3.8507626e+00   4.4258857e+00  -3.3588464e+00  -3.7176382e+00  -5.4954517e-01  -9.7535127e-01   2.4943896e+00   1.8386894e+00   2.9532457e+00   2.9327314e+00  -3.7944588e+00  -2.2341614e+00  -4.5686036e-01  -8.9089977e-01   8.6959935e-01  -6.2464791e-01   1.6092462e+00   6.9971770e-01   2.3627246e+00   2.1857565e+00  -3.6004057e+00  -2.5655379e+00   1.0354698e+00  -1.8919027e+00   2.5026479e+00  -1.9418305e-01   1.4691305e+00   6.9258160e-01  -1.3737325e+00  -2.1122887e+00   3.9363093e-01  -1.7497635e+00   2.3235646e+00  -4.0076658e-01   1.9370122e+00  -6.1932957e-01   8.4093953e-01  -9.0279829e-01   4.4747138e-01  -1.1341209e+00  -3.5640731e+00  -1.1464140e+00   3.5227258e+00   3.3825617e+00  -7.3209601e-01
  -2.9463629e+00  -3.1991458e+00  -2.6741240e+00  -2.8991623e+00   2.3517421e-01   6.1800924e-01   2.7671645e+00   3.0274115e+00   9.6254799e-01   5.1946729e-02  -2.1975026e+00  -2.0300574e+00   1.1556928e+00  -1.1561105e+00   1.7249485e+00   1.1340724e+00  -2.7849865e+00   8.3984831e-01   4.3753991e+00  -3.1603517e+00   1.1626724e-01  -2.1253457e+00  -2.6709714e+00  -1.2451696e+00  -1.1551368e+00   9.8098842e-01   7.2044209e-01   3.1213866e+00   2.5953205e+00   3.8409078e+00   4.4906588e+00  -3.4452512e+00  -3.5735829e+00  -7.0752218e-01  -8.5757151e-01   2.4069445e+00   1.9323898e+00   2.9614494e+00   3.0240510e+00  -3.9275212e+00  -2.1337549e+00  -6.8648645e-01  -8.3514276e-01   6.4263317e-01  -5.8902707e-01   1.4470034e+00   7.7192393e-01   2.2929034e+00   2.2827451e+00  -3.6956773e+00  -2.5892467e+00   8.2995078e-01  -1.9091201e+00   2.3317952e+00  -1.7633298e-01   1.4776149e+00   7.7060941e-01  -1.5001669e+00  -2.0933828e+00   2.9422573e-01  -1.6945500e+00   2.2409148e+00  -4.2506435e-01   1.9011371e+00  -6.4711389e-01   8.8738337e-01  -8.5984781e-01   5.6475899e-01  -1.0326208e+00  -3.4999063e+00  -1.0510808e+00   3.5459121e+00   3.4309223e+00  -6.2105724e-01
  -3.0090542e+00  -3.1837818e+00  -2.7675318e+00  -2.7362952e+00   5.5423312e-02   6.7755663e-01   2.7386022e+00   3.1499758e+00   1.0831892e+00   2.1395855e-01  -2.3218980e+00  -2.0969167e+00   9.6160024e-01  -1.1347567e+00   1.6439816e+00   1.1901961e+00  -2.7132566e+00   8.5625016e-01   4.4165235e+00  -3.1925721e+00   2.4652623e-01  -2.1395058e+00  -2.5411887e+00  -1.3453758e+00  -1.0581701e+00   8.8184082e-01   7.4110793e-01   3.0518456e+00   2.6583827e+00   3.8349822e+00   4.5482884e+00  -3.5532357e+00  -3.4480395e+00  -8.8656682e-01  -7.6240928e-01   2.3175001e+00   2.0136461e+00   2.9888599e+00   3.1202214e+00  -4.0888343e+00  -2.0657291e+00  -9.1869403e-01  -7.9283202e-01   4.2634165e-01  -5.5395032e-01   1.2994014e+00   8.4323060e-01   2.2544339e+00   2.3826940e+00  -3.8026843e+00  -2.6244244e+00   6.3101696e-01  -1.9334793e+00   2.1910272e+00  -1.4152808e-01   1.5204320e+00   8.6782598e-01  -1.6213152e+00  -2.0636976e+00   2.0224845e-01  -1.6311333e+00   2.1854377e+00  -4.1865358e-01   1.8946300e+00  -6.3274313e-01   9.5976304e-01  -7.7806241e-01   7.0309698e-01  -8.9931077e-01  -3.4575693e+00  -9.9020625e-01   3.5510586e+00   3.4842351e+00  -4.8192859e-01
  -3.0899273e+00  -3.1803191e+00  -2.8777359e+00  -2.6025189e+00  -1.2501341e-01   7.2353226e-01   2.7240156e+00   3.2697810e+00   1.2224962e+00   3.8505626e-01  -2.4464174e+00  -2.1791957e+00   7.8737903e-01  -1.1070178e+00   1.6041387e+00   1.2607341e+00  -2.6653376e+00   8.4969169e-01   4.4504475e+00  -3.2386270e+00   3.9306060e-01  -2.1800967e+00  -2.4407614e+00  -1.4654190e+00  -9.8575341e-01   7.6797945e-01   7.4426180e-01   2.9745492e+00   2.7106625e+00   3.8317405e+00   4.5959605e+00  -3.6794351e+00  -3.3397709e+00  -1.0795208e+00  -6.8763458e-01   2.2286877e+00   2.0818419e+00   3.0300976e+00   3.2139672e+00  -4.2707907e+00  -2.0268679e+00  -1.1468497e+00  -7.6182985e-01   2.2562629e-01  -5.1889574e-01   1.1687751e+00   9.1158253e-01   2.2440263e+00   2.4785306e+00  -3.9176350e+00  -2.6667932e+00   4.4129294e-01  -1.9635018e+00   2.0805468e+00  -9.2801805e-02   1.5915475e+00   9.7544760e-01  -1.7346083e+00  -2.0224734e+00   1.1805326e-01  -1.5606523e+00   2.1552786e+00  -3.8446110e-01   1.9141605e+00  -5.8093315e-01   1.0530945e+00  -6.6454559e-01   8.5587710e-01  -7.4167555e-01  -3.4355143e+00  -9.5951837e-01   3.5411951e+00   3.5374626e+00  -3.2172996e-01
  -3.1848994e+00  -3.1842049e+00  -2.9992920e+00  -2.4941474e+00  -3.0010770e-01   7.5773003e-01   2.7208320e+00   3.3805451e+00   1.3723665e+00   5.5620756e-01  -2.5665632e+00  -2.2712699e+00   6.3481673e-01  -1.0731482e+00   1.6005748e+00   1.3389533e+00  -2.6378163e+00   8.2612517e-01   4.4748816e+00  -3.2941576e+00   5.4797830e-01  -2.2424951e+00  -2.3660539e+00  -1.5982725e+00  -9.3338559e-01   6.4596119e-01   7.3421731e-01   2.8928870e+00   2.7530224e+00   3.8290126e+00   4.6304340e+00  -3.8193162e+00  -3.2456902e+00  -1.2787815e+00  -6.2993500e-01   2.1424238e+00   2.1363713e+00   3.0787832e+00   3.2976991e+00  -4.4643184e+00  -2.0117472e+00  -1.3646508e+00  -7.3920218e-01   4.4360779e-02  -4.8323009e-01   1.0563368e+00   9.7479966e-01   2.2569603e+00   2.5629985e+00  -4.0359913e+00  -2.7105897e+00   2.6274350e-01  -1.9969540e+00   1.9990964e+00  -3.3652939e-02   1.6837800e+00   1.0843831e+00  -1.8376714e+00  -1.9688640e+00   4.1599773e-02  -1.4841209e+00   2.1473808e+00  -3.2633231e-01   1.9552057e+00  -4.9767951e-01   1.1614575e+00  -5.2754537e-01   1.0157655e+00  -5.6811617e-01  -3.4305170e+00  -9.5352826e-01   3.5189969e+00   3.5849594e+00  -1.4839844e-01
  -3.2889682e+00  -3.1897763e+00  -3.1259929e+00  -2.4057279e+00  -4.6449673e-01   7.8211546e-01   2.7255236e+00   3.4757637e+00   1.5242607e+00   7.1841848e-01  -2.6777850e+00  -2.3663417e+00   5.0472534e-01  -1.0334603e+00   1.6272159e+00   1.4178434e+00  -2.6260057e+00   7.9146660e-01   4.4869627e+00  -3.3539191e+00   7.0296115e-01  -2.3209530e+00  -2.3118213e+00  -1.7366092e+00  -8.9591110e-01   5.2196431e-01   7.1530283e-01   2.8095779e+00   2.7858044e+00   3.8238460e+00   4.6481570e+00  -3.9674092e+00  -3.1611658e+00  -1.4766179e+00  -5.8523834e-01   2.0599198e+00   2.1765770e+00   3.1279229e+00   3.3638584e+00  -4.6592565e+00  -2.0131360e+00  -1.5662981e+00  -7.2147608e-01  -1.1463105e-01  -4.4633686e-01   9.6227956e-01   1.0306137e+00   2.2874576e+00   2.6289791e+00  -4.1526175e+00  -2.7488821e+00   9.6756220e-02  -2.0309957e+00   1.9441859e+00   3.2105089e-02   1.7892555e+00   1.1856754e+00  -1.9283188e+00  -1.9019812e+00  -2.7392387e-02  -1.4023882e+00   2.1577610e+00  -2.4880825e-01   2.0123853e+00  -3.8992378e-01   1.2783567e+00  -3.7601283e-01   1.1751049e+00  -3.8751581e-01  -3.4379297e+00  -9.6596503e-01   3.4865796e+00   3.6207511e+00   2.9633493e-02
  -3.3964412e+00  -3.1906204e+00  -3.2511563e+00  -2.3305284e+00  -6.1363595e-01   7.9862018e-01   2.7338770e+00   3.5489886e+00   1.6696640e+00   8.6315269e-01  -2.7755997e+00  -2.4568283e+00   3.9709480e-01  -9.8835568e-01   1.6771938e+00   1.4904522e+00  -2.6243305e+00   7.5119967e-01   4.4833835e+00  -3.4120767e+00   8.4969605e-01  -2.4089529e+00  -2.2716727e+00  -1.8731832e+00  -8.6795037e-01   4.0148590e-01   6.9153924e-01   2.7265661e+00   2.8087388e+00   3.8127013e+00   4.6454185e+00  -4.1175792e+00  -3.0804202e+00  -1.6654863e+00  -5.4907386e-01   1.9817360e+00   2.2017079e+00   3.1703246e+00   3.4052671e+00  -4.8447911e+00  -2.0225055e+00  -1.7466404e+00  -7.0493470e-01  -2.4954443e-01  -4.0775089e-01   8.8592966e-01   1.0767166e+00   2.3290928e+00   2.6698168e+00  -4.2619626e+00  -2.7739748e+00  -5.5744096e-02  -2.0623714e+00   1.9123644e+00   1.0050471e-01   1.8998759e+00   1.2709325e+00  -2.0045459e+00  -1.8209607e+00  -8.9286371e-02  -1.3161208e+00   2.1818262e+00  -1.5687913e-01   2.0798340e+00  -2.6518210e-01   1.3971139e+00  -2.1912761e-01   1.3263420e+00  -2.0877615e-01  -3.4520130e+00  -9.9023991e-01   3.4453498e+00   3.6388400e+00   2.0389543e-01
  -3.5011932e+00  -3.1799790e+00  -3.3679275e+00  -2.2610947e+00  -7.4390823e-01   8.0895310e-01   2.7412904e+00   3.5941175e+00   1.8005357e+00   9.8273038e-01  -2.8557078e+00  -2.5348045e+00   3.1127601e-01  -9.3835647e-01   1.7432817e+00   1.5502154e+00  -2.6267480e+00   7.1003192e-01   4.4605592e+00  -3.4625337e+00   9.8030954e-01  -2.4995891e+00  -2.2385873e+00  -2.0011923e+00  -8.4432340e-01   2.8909301e-01   6.6635578e-01   2.6449798e+00   2.8209119e+00   3.7916823e+00   4.6185277e+00  -4.2633254e+00  -2.9969959e+00  -1.8383271e+00  -5.1694483e-01   1.9078646e+00   2.2109035e+00   3.1990147e+00   3.4154661e+00  -5.0099184e+00  -2.0306105e+00  -1.9012887e+00  -6.8592829e-01  -3.5952086e-01  -3.6728603e-01   8.2592725e-01   1.1108221e+00   2.3752106e+00   2.6796322e+00  -4.3582641e+00  -2.7778761e+00  -1.9416470e-01  -2.0876321e+00   1.8995217e+00   1.6758817e-01   2.0077677e+00   1.3327258e+00  -2.0645248e+00  -1.7250456e+00  -1.4438135e-01  -1.2258111e+00   2.2147036e+00  -5.5728922e-02   2.1515828e+00  -1.3115757e-01   1.5112630e+00  -6.5818156e-02   1.4624496e+00  -4.0352556e-02  -3.4663236e+00  -1.0199080e+00   3.3959213e+00   3.6335214e+00   3.6634307e-01
  -3.5969416e+00  -3.1511738e+00  -3.4695815e+00  -2.1898295e+00  -8.5269137e-01   8.1444113e-01   2.7430776e+00   3.6056827e+00   1.9097205e+00   1.0706843e+00  -2.9141085e+00  -2.5924770e+00   2.4617617e-01  -8.8413562e-01   1.8183028e+00   1.5912625e+00  -2.6271822e+00   6.7162399e-01   4.4148267e+00  -3.4992639e+00   1.0877777e+00  -2.5859510e+00  -2.2054517e+00  -2.1146035e+00  -8.2043685e-01   1.8823780e-01   6.4236299e-01   2.5651339e+00   2.8207970e+00   3.7567912e+00   4.5640138e+00  -4.3980891e+00  -2.9042570e+00  -1.9888360e+00  -4.8468681e-01   1.8378323e+00   2.2032071e+00   3.2076286e+00   3.3890274e+00  -5.1439220e+00  -2.0281054e+00  -2.0266997e+00  -6.6117771e-01  -4.4454439e-01  -3.2514282e-01   7.8041885e-01   1.1307382e+00   2.4193204e+00   2.6536103e+00  -4.4357659e+00  -2.7527997e+00  -3.1811078e-01  -2.1033689e+00   1.9011928e+00   2.2956721e-01   2.1056851e+00   1.3649349e+00  -2.1066048e+00  -1.6136774e+00  -1.9278629e-01  -1.1318006e+00   2.2515679e+00   4.9515128e-02   2.2219234e+00   4.6425611e-03   1.6149235e+00   7.5694367e-02   1.5773175e+00   1.1018382e-01  -3.4741353e+00  -1.0490978e+00   3.3381034e+00   3.5996903e+00   5.0979946e-01
  -3.6775247e+00  -3.0980276e+00  -3.5498113e+00  -2.1095635e+00  -9.3838435e-01   8.1591243e-01   2.7347577e+00   3.5791286e+00   1.9912966e+00   1.1220549e+00  -2.9472024e+00  -2.6226546e+00   2.0045167e-01  -8.2653701e-01   1.8954943e+00   1.6086883e+00  -2.6199371e+00   6.3840825e-01   4.3426736e+00  -3.5166361e+00   1.1662882e+00  -2.6614863e+00  -2.1655781e+00  -2.2084250e+00  -7.9260933e-01   1.0114399e-01   6.2119752e-01   2.4865883e+00   2.8063489e+00   3.7041860e+00   4.4788325e+00  -4.5155527e+00  -2.7958936e+00  -2.1116938e+00  -4.4878572e-01   1.7708092e+00   2.1776083e+00   3.1907514e+00   3.3218246e+00  -5.2368323e+00  -2.0061578e+00  -2.1202282e+00  -6.2804812e-01  -5.0531846e-01  -2.8198439e-01   7.4724674e-01   1.1344485e+00   2.4554473e+00   2.5882438e+00  -4.4889395e+00  -2.6916723e+00  -4.2726153e-01  -2.1064400e+00   1.9128545e+00   2.8297407e-01   2.1873465e+00   1.3630217e+00  -2.1293179e+00  -1.4865863e+00  -2.3432237e-01  -1.0343174e+00   2.2879420e+00   1.5401596e-01   2.2857383e+00   1.3526520e-01   1.7031310e+00   1.9830318e-01   1.6660890e+00   2.3653157e-01  -3.4688644e+00  -1.0728821e+00   3.2709575e+00   3.5331278e+00   6.2834609e-01
  -3.7371693e+00  -3.0152577e+00  -3.6029924e+00  -2.0140792e+00  -1.0003976e+00   8.1362938e-01   2.7123121e+00   3.5110563e+00   2.0408439e+00   1.1336104e+00  -2.9518848e+00  -2.6191917e+00   1.7268526e-01  -7.6658274e-01   1.9688075e+00   1.5987735e+00  -2.6000701e+00   6.1150562e-01   4.2409729e+00  -3.5097109e+00   1.2115310e+00  -2.7203313e+00  -2.1131757e+00  -2.2789145e+00  -7.5831551e-01   2.8766788e-02   6.0344719e-01   2.4082455e+00   2.7751538e+00   3.6304285e+00   4.3605727e+00  -4.6099187e+00  -2.6663965e+00  -2.2027500e+00  -4.0663529e-01   1.7057171e+00   2.1331116e+00   3.1441914e+00   3.2112493e+00  -5.2798539e+00  -1.9570207e+00  -2.1801484e+00  -5.8477224e-01  -5.4313219e-01  -2.3897136e-01   7.2412246e-01   1.1201992e+00   2.4784188e+00   2.4815215e+00  -4.5126968e+00  -2.5886083e+00  -5.2126540e-01  -2.0941792e+00   1.9301936e+00   3.2479667e-01   2.2476911e+00   1.3242207e+00  -2.1313904e+00  -1.3438718e+00  -2.6845897e-01  -9.3351830e-01   2.3199581e+00   2.5343212e-01   2.3387737e+00   2.5462728e-01   1.7720999e+00   2.9635107e-01   1.7254196e+00   3.3396890e-01  -3.4444776e+00  -1.0875691e+00   3.1929204e+00   3.4307458e+00   7.1763860e-01
  -3.7707358e+00  -2.8988190e+00  -3.6244152e+00  -1.8985542e+00  -1.0391097e+00   8.0727544e-01   2.6723997e+00   3.3994207e+00   2.0556163e+00   1.1039770e+00  -2.9256254e+00  -2.5773722e+00   1.6153672e-01  -7.0546386e-01   2.0331375e+00   1.5591450e+00  -2.5637008e+00   5.9074166e-01   4.1072201e+00  -3.4744964e+00   1.2209007e+00  -2.7575911e+00  -2.0437437e+00  -2.3237153e+00  -7.1633486e-01  -2.9175092e-02   5.8866074e-01   2.3284816e+00   2.7246234e+00   3.5327055e+00   4.2076434e+00  -4.6761556e+00  -2.5114737e+00  -2.2591539e+00  -3.5671637e-01   1.6413293e+00   2.0688247e+00   3.0651704e+00   3.0563595e+00  -5.2657395e+00  -1.8745313e+00  -2.2056485e+00  -5.3060756e-01  -5.5972502e-01  -1.9774935e-01   7.0877656e-01   1.0865877e+00   2.4840793e+00   2.3330471e+00  -4.5025931e+00  -2.4393321e+00  -5.9966240e-01  -2.0645722e+00   1.9493401e+00   3.5259344e-01   2.2830409e+00   1.2476347e+00  -2.1117590e+00  -1.1860663e+00  -2.9428742e-01  -8.2953159e-01   2.3445636e+00   3.4408691e-01   2.3778447e+00   3.5777368e-01   1.8194085e+00   3.6587598e-01   1.7536425e+00   3.9956974e-01  -3.3958588e+00  -1.0908982e+00   3.1019775e+00   3.2907769e+00   7.7512618e-01
  -3.7739324e+00  -2.7461786e+00  -3.6104758e+00  -1.7598982e+00  -1.0557922e+00   7.9599629e-01   2.6125159e+00   3.2436753e+00   2.0346124e+00   1.0336762e+00  -2.8665342e+00  -2.4942097e+00   1.6585921e-01  -6.4451207e-01   2.0844760e+00   1.4888693e+00  -2.5082402e+00   5.7475732e-01   3.9397423e+00  -3.4081516e+00   1.1935988e+00  -2.7695594e+00  -1.9543619e+00  -2.3419144e+00  -6.6679748e-01  -7.4100366e-02   5.7543979e-01   2.2452984e+00   2.6522215e+00   3.4090128e+00   4.0194330e+00  -4.7102008e+00  -2.3283801e+00  -2.2794277e+00  -2.9868759e-01   1.5763610e+00   1.9840615e+00   2.9524260e+00   2.8579533e+00  -5.1890964e+00  -1.7545053e+00  -2.1967997e+00  -4.6591486e-01  -5.5715551e-01  -1.6038706e-01   6.9907991e-01   1.0326470e+00   2.4694267e+00   2.1440826e+00  -4.4550056e+00  -2.2415120e+00  -6.6183688e-01  -2.0163848e+00   1.9670543e+00   3.6458348e-01   2.2911752e+00   1.1342339e+00  -2.0695915e+00  -1.0141722e+00  -3.1053211e-01  -7.2249563e-01   2.3596642e+00   4.2309575e-01   2.4009624e+00   4.4106583e-01   1.8440905e+00   4.0475453e-01   1.7508314e+00   4.3231343e-01  -3.3191125e+00  -1.0821299e+00   2.9958794e+00   3.1129015e+00   8.0016075e-01
  -3.7434926e+00  -2.5565052e+00  -3.5588209e+00  -1.5969639e+00  -1.0525104e+00   7.7849167e-01   2.5310977e+00   3.0448466e+00   1.9785440e+00   9.2506319e-01  -2.7734165e+00  -2.3686487e+00   1.8477505e-01  -5.8515376e-01   2.1199866e+00   1.3884739e+00  -2.4325280e+00   5.6120198e-01   3.7378838e+00  -3.3091259e+00   1.1306284e+00  -2.7538724e+00  -1.8438656e+00  -2.3340266e+00  -6.1112768e-01  -1.0840744e-01   5.6160408e-01   2.1564946e+00   2.5557029e+00   3.2582901e+00   3.7964277e+00  -4.7091169e+00  -2.1161406e+00  -2.2634833e+00  -2.3338205e-01   1.5095468e+00   1.8784504e+00   2.8062213e+00   2.6185601e+00  -5.0466156e+00  -1.5950048e+00  -2.1545036e+00  -3.9215321e-01  -5.3768057e-01  -1.2926728e-01   6.9313347e-01   9.5792263e-01   2.4326687e+00   1.9175110e+00  -4.3672871e+00  -1.9949910e+00  -7.0700330e-01  -1.9492450e+00   1.9808592e+00   3.5970800e-01   2.2713094e+00   9.8675769e-01  -2.0043099e+00  -8.2967288e-01  -3.1560106e-01  -6.1259115e-01   2.3641961e+00   4.8844724e-01   2.4073739e+00   5.0229185e-01   1.8466299e+00   4.1273701e-01   1.7187525e+00   4.3308067e-01  -3.2117898e+00  -1.0620283e+00   2.8723786e+00   2.8982969e+00   7.9398614e-01
  -3.6773018e+00  -2.3307592e+00  -3.4684440e+00  -1.4106154e+00  -1.0319967e+00   7.5315166e-01   2.4275676e+00   2.8055373e+00   1.8897055e+00   7.8217316e-01  -2.6458148e+00  -2.2016517e+00   2.1770800e-01  -5.2884745e-01   2.1380035e+00   1.2598982e+00  -2.3368703e+00   5.4699302e-01   3.5021356e+00  -3.1772264e+00   1.0346845e+00  -2.7095875e+00  -1.7128905e+00  -2.3019017e+00  -5.5189085e-01  -1.3526794e-01   5.4441858e-01   2.0598346e+00   2.4333538e+00   3.0805031e+00   3.5402790e+00  -4.6711925e+00  -1.8756511e+00  -2.2125801e+00  -1.6271162e-01   1.4397092e+00   1.7520415e+00   2.6282703e+00   2.3423492e+00  -4.8372134e+00  -1.3964639e+00  -2.0804197e+00  -3.1178999e-01  -5.0364685e-01  -1.0693752e-01   6.8932778e-01   8.6253715e-01   2.3732065e+00   1.6577212e+00  -4.2378892e+00  -1.7018940e+00  -7.3422467e-01  -1.8636649e+00   1.9891182e+00   3.3766258e-01   2.2239958e+00   8.0952907e-01  -1.9156176e+00  -6.3451409e-01  -3.0767190e-01  -5.0006538e-01   2.3581253e+00   5.3903765e-01   2.3975226e+00   5.4069591e-01   1.8288597e+00   3.9137456e-01   1.6607124e+00   4.0453720e-01  -3.0730222e+00  -1.0327370e+00   2.7294735e+00   2.6496104e+00   7.5960905e-01
  -3.5744817e+00  -2.0716837e+00  -3.3397260e+00  -1.2036556e+00  -9.9750751e-01   7.1822554e-01   2.3023224e+00   2.5298540e+00   1.7717576e+00   6.1048276e-01  -2.4840419e+00  -1.9961667e+00   2.6437015e-01  -4.7700929e-01   2.1379645e+00   1.1063769e+00  -2.2229798e+00   5.2862031e-01   3.2342129e+00  -3.0136178e+00   9.0994740e-01  -2.6371892e+00  -1.5637920e+00  -2.2485671e+00  -4.9255764e-01  -1.5838423e-01   5.2086348e-01   1.9532198e+00   2.2842083e+00   2.8766672e+00   3.2538144e+00  -4.5959857e+00  -1.6096543e+00  -2.1292305e+00  -8.9488206e-02   1.3658156e+00   1.6054008e+00   2.4215844e+00   2.0349576e+00  -4.5620845e+00  -1.1616655e+00  -1.9768799e+00  -2.2813314e-01  -4.5739930e-01  -9.5929441e-02   6.8637282e-01   7.4723751e-01   2.2915518e+00   1.3704200e+00  -4.0664499e+00  -1.3666077e+00  -7.4246293e-01  -1.7610099e+00   1.9910501e+00   2.9889745e-01   2.1509507e+00   6.0819108e-01  -1.8035298e+00  -4.3105685e-01  -2.8481024e-01  -3.8524916e-01   2.3423743e+00   5.7465905e-01   2.3729250e+00   5.5692691e-01   1.7937711e+00   3.4384531e-01   1.5813074e+00   3.5091255e-01  -2.9035580e+00  -9.9756401e-01   2.5656404e+00   2.3708534e+00   7.0155818e-01
  -3.4354193e+00  -1.7836886e+00  -3.1744206e+00  -9.8061680e-01  -9.5266151e-01   6.7201198e-01   2.1566717e+00   2.2232659e+00   1.6294420e+00   4.1660220e-01  -2.2892039e+00  -1.7569788e+00   3.2470429e-01  -4.3093138e-01   2.1202793e+00   9.3226350e-01  -2.0938213e+00   5.0247288e-01   2.9370651e+00  -2.8207467e+00   7.6179451e-01  -2.5385196e+00  -1.4004432e+00  -2.1780117e+00  -4.3720376e-01  -1.8172481e-01   4.8792649e-01   1.8348421e+00   2.1082318e+00   2.6488151e+00   2.9409888e+00  -4.4843099e+00  -1.3225880e+00  -2.0170541e+00  -1.7175549e-02   1.2870271e+00   1.4396875e+00   2.1902559e+00   1.7032496e+00  -4.2246592e+00  -8.9557302e-01  -1.8467906e+00  -1.4509665e-01  -4.0120756e-01  -9.8561996e-02   6.8330086e-01   6.1342323e-01   2.1891911e+00   1.0623828e+00  -3.8538439e+00  -9.9562895e-01  -7.3065876e-01  -1.6434138e+00   1.9866845e+00   2.4458826e-01   2.0548284e+00   3.8938416e-01  -1.6684084e+00  -2.2200593e-01  -2.4511504e-01  -2.6856702e-01   2.3186807e+00   5.9594453e-01   2.3359778e+00   5.5291290e-01   1.7452477e+00   2.7469305e-01   1.4860947e+00   2.7768910e-01  -2.7056987e+00  -9.6068584e-01   2.3800397e+00   2.0672233e+00   6.2554944e-01
  -3.2617466e+00  -1.4726385e+00  -2.9755844e+00  -7.4743331e-01  -9.0126867e-01   6.1305445e-01   1.9927315e+00   1.8923955e+00   1.4682479e+00   2.0791780e-01  -2.0632097e+00  -1.4904560e+00   3.9878672e-01  -3.9169932e-01   2.0861555e+00   7.4280756e-01  -1.9533767e+00   4.6516400e-01   2.6148187e+00  -2.6022050e+00   5.9645289e-01  -2.4166395e+00  -1.2279308e+00  -2.0949241e+00  -3.9016843e-01  -2.0925203e-01   4.4289475e-01   1.7033221e+00   1.9064527e+00   2.3999112e+00   2.6067789e+00  -4.3381616e+00  -1.0203227e+00  -1.8805899e+00   5.0407583e-02   1.2027378e+00   1.2567044e+00   1.9391964e+00   1.3550163e+00  -3.8304679e+00  -6.0502846e-01  -1.6935274e+00  -6.6917485e-02  -3.3721227e-01  -1.1674220e-01   6.7944580e-01   4.6315103e-01   2.0684091e+00   7.4115854e-01  -3.6021911e+00  -5.9729177e-01  -6.9783801e-01  -1.5136454e+00   1.9767604e+00   1.7657774e-01   1.9389615e+00   1.6038450e-01  -1.5110008e+00  -1.0318136e-02  -1.8688208e-01  -1.5054089e-01   2.2893995e+00   6.0427498e-01   2.2897111e+00   5.3167152e-01   1.6877433e+00   1.8949767e-01   1.3812056e+00   1.9122345e-01  -2.4831442e+00  -9.2679662e-01   2.1726771e+00   1.7448656e+00   5.3808021e-01
  -3.0562731e+00  -1.1455610e+00  -2.7474515e+00  -5.1102339e-01  -8.4715407e-01   5.4032667e-01   1.8132826e+00   1.5447611e+00   1.2940558e+00  -7.7936466e-03  -1.8087718e+00  -1.2042055e+00   4.8669656e-01  -3.6011521e-01   2.0373858e+00   5.4389413e-01  -1.8063470e+00   4.1383047e-01   2.2726532e+00  -2.3625337e+00   4.2061801e-01  -2.2756292e+00  -1.0521732e+00  -2.0044021e+00  -3.5569729e-01  -2.4465714e-01   3.8362224e-01   1.5578189e+00   1.6810318e+00   2.1337188e+00   2.2570225e+00  -4.1605999e+00  -7.0980762e-01  -1.7250749e+00   1.0940965e-01   1.1126047e+00   1.0589150e+00   1.6738457e+00   9.9863668e-01  -3.3869206e+00  -2.9834037e-01  -1.5208274e+00   2.1552627e-03  -2.6739125e-01  -1.5178089e-01   6.7440255e-01   2.9911347e-01   1.9320832e+00   4.1474302e-01  -3.3148224e+00  -1.8138890e-01  -6.4323704e-01  -1.3749427e+00   1.9625721e+00   9.7292382e-02   1.8070821e+00  -7.1275246e-02  -1.3324827e+00   2.0090421e-01  -1.0877840e-01  -3.1787884e-02   2.2572578e+00   6.0165454e-01   2.2375015e+00   4.9706997e-01   1.6259268e+00   9.4500292e-02   1.2729303e+00   9.8326381e-02  -2.2407576e+00  -9.0072541e-01   1.9445132e+00   1.4105873e+00   4.4598354e-01
  -2.8228742e+00  -8.1028648e-01  -2.4952592e+00  -2.7881242e-01  -7.9398359e-01   4.5339201e-01   1.6216055e+00   1.1884757e+00   1.1127858e+00  -2.2275348e-01  -1.5293860e+00  -9.0666230e-01   5.8836196e-01  -3.3663316e-01   1.9761233e+00   3.4176360e-01  -1.6578118e+00   3.4638690e-01   1.9166194e+00  -2.1069919e+00   2.4106722e-01  -2.1203388e+00  -8.7948741e-01  -1.9116456e+00  -3.3759554e-01  -2.9111661e-01   3.0875252e-01   1.3981104e+00   1.4352609e+00   1.8546303e+00   1.8982108e+00  -3.9555782e+00  -3.9865150e-01  -1.5561964e+00   1.5626954e-01   1.0165693e+00   8.4942387e-01   1.3998783e+00   6.4271657e-01  -2.9030053e+00   1.5211211e-02  -1.3326797e+00   5.8174835e-02  -1.9354464e-01  -2.0423867e-01   6.6797100e-01   1.2458943e-01   1.7834710e+00   9.1241465e-02  -2.9962012e+00   2.4129079e-01  -5.6644095e-01  -1.2308172e+00   1.9457780e+00   9.6368656e-03   1.6630547e+00  -2.9817991e-01  -1.1345033e+00   4.0852808e-01  -1.0015740e-02   8.6987571e-02   2.2250870e+00   5.9056215e-01   2.1827711e+00   4.5355128e-01   1.5643252e+00  -3.7912413e-03   1.1673039e+00   5.8314704e-03  -1.9842698e+00  -8.8704933e-01   1.6975094e+00   1.0715464e+00   3.5597406e-01
  -2.5663396e+00  -4.7505140e-01  -2.2250301e+00  -5.8235667e-02  -7.4509814e-01   3.5252306e-01   1.4213004e+00   8.3192155e-01   9.3007407e-01  -4.2955067e-01  -1.2292937e+00  -6.0663899e-01   7.0339677e-01  -3.2131323e-01   1.9046545e+00   1.4272312e-01  -1.5128719e+00   2.6171718e-01   1.5534047e+00  -1.8412942e+00   6.4294078e-02  -1.9561038e+00  -7.1614244e-01  -1.8216528e+00  -3.3891627e-01  -3.5108286e-01   2.1787844e-01   1.2246409e+00   1.1734885e+00   1.5674721e+00   1.5372468e+00  -3.7277469e+00  -9.4672165e-02  -1.3798310e+00   1.8801484e-01   9.1486809e-01   6.3191733e-01   1.1229213e+00   2.9572663e-01  -2.3889224e+00   3.2591686e-01  -1.1332170e+00   9.7791412e-02  -1.1729720e-01  -2.7381685e-01   6.6009030e-01  -5.6635401e-02   1.6259986e+00  -2.2146502e-01  -2.6518022e+00   6.5948114e-01  -4.6752539e-01  -1.0848511e+00   1.9281807e+00  -8.3129547e-02   1.5106302e+00  -5.1338043e-01  -9.1922846e-01   6.0950664e-01   1.0948775e-01   2.0500714e-01   2.1955441e+00   5.7378772e-01   2.1286958e+00   4.0584371e-01   1.5069852e+00  -9.8991013e-02   1.0697260e+00  -7.9818792e-02  -1.7199432e+00  -8.8972762e-01   1.4346083e+00   7.3493127e-01   2.7421973e-01
  -2.2921931e+00  -1.4808539e-01  -1.9433171e+00   1.4374265e-01  -7.0336333e-01   2.3877093e-01   1.2161073e+00   4.8341676e-01   7.5099888e-01  -6.2147102e-01  -9.1342059e-01  -3.1286332e-01   8.3094170e-01  -3.1379834e-01   1.8251929e+00  -4.7135568e-02  -1.3762969e+00   1.5979346e-01   1.1900643e+00  -1.5713462e+00  -1.0381100e-01  -1.7884424e+00  -5.6792739e-01  -1.7389338e+00  -3.6170406e-01  -4.2611886e-01   1.1162754e-01   1.0385334e+00   9.0097388e-01   1.2772944e+00   1.1811766e+00  -3.4822344e+00   1.9455391e-01  -1.2017812e+00   2.0251438e-01   8.0803170e-01   4.1056343e-01   8.4830483e-01  -3.4341707e-02  -1.8556716e+00   6.2419042e-01  -9.2661086e-01   1.1850294e-01  -4.0114082e-02  -3.5930327e-01   6.5076985e-01  -2.4037746e-01   1.4630690e+00  -5.1603237e-01  -2.2879492e+00   1.0619832e+00  -3.4718839e-01  -9.4049630e-01   1.9114983e+00  -1.7753026e-01   1.3532452e+00  -7.1069995e-01  -6.8937937e-01   8.0099251e-01   2.4897000e-01   3.2143697e-01   2.1708508e+00   5.5426183e-01   2.0779401e+00   3.5867080e-01   1.4571856e+00  -1.8519432e-01   9.8463949e-01  -1.5294156e-01  -1.4542219e+00  -9.1178135e-01   1.1596473e+00   4.0765100e-01   2.0596981e-01
  -2.0064833e+00   1.6279045e-01  -1.6569250e+00   3.2105962e-01  -6.7104098e-01   1.1397699e-01   1.0097339e+00   1.5088702e-01   5.7987348e-01  -7.9277083e-01  -5.8728572e-01  -3.3533540e-02   9.6952603e-01  -3.1331846e-01   1.7397038e+00  -2.2220161e-01  -1.2522068e+00   4.1716310e-02   8.3373145e-01  -1.3029834e+00  -2.5821670e-01  -1.6227484e+00  -4.3976682e-01  -1.6672567e+00  -4.0681073e-01  -5.1678451e-01  -8.3329350e-03   8.4156779e-01   6.2367729e-01   9.8916141e-01   8.3691064e-01  -3.2244203e+00   4.6210975e-01  -1.0275185e+00   1.9866589e-01   6.9687656e-01   1.8987445e-01   5.8085785e-01  -3.4028628e-01  -1.3146105e+00   9.0109423e-01  -7.1696898e-01   1.1884466e-01   3.6674651e-02  -4.5858046e-01   6.4002267e-01  -4.2219337e-01   1.2978971e+00  -7.8593441e-01  -1.9116197e+00   1.4382038e+00  -2.0686218e-01  -8.0089262e-01   1.8971441e+00  -2.7001896e-01   1.1938717e+00  -8.8498494e-01  -4.4825765e-01   9.8044095e-01   4.0672210e-01   4.3540946e-01   2.1525650e+00   5.3488639e-01   2.0324461e+00   3.1647710e-01   1.4172182e+00  -2.5728806e-01   9.1529361e-01  -2.0891530e-01  -1.1933875e+00  -9.5503780e-01   8.7721161e-01   9.6056025e-02   1.5526295e-01
  -1.7155639e+00   4.5053156e-01  -1.3726170e+00   4.6890540e-01  -6.4968686e-01  -1.9273688e-02   8.0570514e-01  -1.5844213e-01   4.2011227e-01  -9.3888371e-01  -2.5688367e-01   2.2408266e-01   1.1169648e+00  -3.1872253e-01   1.6497733e+00  -3.7758394e-01  -1.1437988e+00  -9.0322007e-02   4.9132462e-01  -1.0417330e+00  -3.9493148e-01  -1.4639985e+00  -3.3540745e-01  -1.6094378e+00  -4.7379164e-01  -6.2257843e-01  -1.3936959e-01   6.3612862e-01   3.4799738e-01   7.0795305e-01   5.1094790e-01  -2.9597118e+00   7.0209785e-01  -8.6194716e-01   1.7650695e-01   5.8248563e-01  -2.5461902e-02   3.2475801e-01  -6.1595689e-01  -7.7700810e-01   1.1488054e+00  -5.0823920e-01   9.8503183e-02   1.1184521e-01  -5.6869738e-01   6.2780876e-01  -5.9754305e-01   1.1333837e+00  -1.0257002e+00  -1.5302217e+00   1.7786589e+00  -4.8789550e-02  -6.6871558e-01   1.8860314e+00  -3.5713278e-01   1.0349282e+00  -1.0322933e+00  -1.9975226e-01   1.1456988e+00   5.8003087e-01   5.4604717e-01   2.1414065e+00   5.1837392e-01   1.9932843e+00   2.8318329e-01   1.3882527e+00  -3.1119724e-01   8.6360229e-01  -2.4439828e-01  -9.4324361e-01  -1.0199541e+00   5.9243794e-01  -1.9429956e-01   1.2473302e-01
  -1.4258590e+00   7.0918461e-01  -1.0968229e+00   5.8397695e-01  -6.4008049e-01  -1.5775493e-01   6.0724028e-01  -4.3832037e-01   2.7417275e-01  -1.0565563e+00   7.1463665e-02   4.5398220e-01   1.2703031e+00  -3.2853857e-01   1.5565281e+00  -5.0931600e-01  -1.0531427e+00  -2.3314462e-01   1.6926678e-01  -7.9260925e-01  -5.1110486e-01  -1.3164895e+00  -2.5719488e-01  -1.5671875e+00  -5.6088713e-01  -7.4193541e-01  -2.7802638e-01   4.2512509e-01   8.0475172e-02   4.3818810e-01   2.0911571e-01  -2.6933340e+00   9.0992137e-01  -7.0919738e-01   1.3724323e-01   4.6618261e-01  -2.3077474e-01   8.3440324e-02  -8.5646144e-01  -2.5361553e-01   1.3609926e+00  -3.0411748e-01   5.8347544e-02   1.8425270e-01  -6.8600080e-01   6.1399307e-01  -7.6197258e-01   9.7202858e-01  -1.2311028e+00  -1.1513537e+00   2.0754103e+00   1.2394389e-01  -5.4606555e-01   1.8784180e+00  -4.3564734e-01   8.7824854e-01  -1.1500180e+00   5.1679930e-02   1.2950732e+00   7.6517370e-01   6.5248635e-01   2.1371452e+00   5.0710037e-01   1.9605792e+00   2.6198097e-01   1.3702917e+00  -3.4405828e-01   8.3010706e-01  -2.5745589e-01  -7.0884631e-01  -1.1055276e+00   3.1078061e-01  -4.5884261e-01   1.1552026e-01
  -1.1436314e+00   9.3413373e-01  -8.3535669e-01   6.6462144e-01  -6.4218847e-01  -2.9775003e-01   4.1716578e-01  -6.8370322e-01   1.4356729e-01  -1.1439125e+00   3.9128169e-01   6.5167590e-01   1.4258188e+00  -3.4105805e-01   1.4606079e+00  -6.1451963e-01  -9.8105166e-01  -3.8275663e-01  -1.2676493e-01  -5.5994520e-01  -6.0505263e-01  -1.1836154e+00  -2.0594973e-01  -1.5410165e+00  -6.6508595e-01  -8.7227789e-01  -4.2022530e-01   2.1188977e-01  -1.7251948e-01   1.8387970e-01  -6.3659946e-02  -2.4301413e+00   1.0824743e+00  -5.7245586e-01   8.3193262e-02   3.4950026e-01  -4.2161391e-01  -1.4043669e-01  -1.0583098e+00   2.4572726e-01   1.5330848e+00  -1.0796360e-01   3.7713880e-04   2.5281092e-01  -8.0631814e-01   5.9832313e-01  -9.1130868e-01   8.1588902e-01  -1.3992923e+00  -7.8255442e-01   2.3224160e+00   3.0743202e-01  -4.3440340e-01   1.8738050e+00  -5.0272784e-01   7.2510602e-01  -1.2369430e+00   3.0106588e-01   1.4273791e+00   9.5747080e-01   7.5389805e-01   2.1385602e+00   5.0297722e-01   1.9335092e+00   2.5517442e-01   1.3622153e+00  -3.5431517e-01   8.1403746e-01  -2.4759535e-01  -4.9429003e-01  -1.2092973e+00   3.7758072e-02  -6.9410644e-01   1.2728705e-01
  -8.7475616e-01   1.1222675e+00  -5.9316599e-01   7.1086770e-01  -6.5516323e-01  -4.3523848e-01   2.3786527e-01  -8.9092934e-01   2.8934068e-02  -1.2004486e+00   6.9614071e-01   8.1434113e-01   1.5790846e+00  -3.5443961e-01   1.3621896e+00  -6.9152313e-01  -9.2703497e-01  -5.3455597e-01  -3.9204830e-01  -3.4727177e-01  -6.7621439e-01  -1.0676996e+00  -1.8094769e-01  -1.5302076e+00  -7.8226346e-01  -1.0101158e+00  -5.6150615e-01   6.1756749e-05  -4.0509563e-01  -5.1572406e-02  -3.0354214e-01  -2.1744556e+00   1.2182340e+00  -4.5384502e-01   1.7656034e-02   2.3414499e-01  -5.9395331e-01  -3.4497243e-01  -1.2194920e+00   7.1242827e-01   1.6624203e+00   7.7273554e-02  -7.2408015e-02   3.1648201e-01  -9.2517870e-01   5.8042932e-01  -1.0418543e+00   6.6657591e-01  -1.5288724e+00  -4.3105620e-01   2.5157719e+00   4.9702972e-01  -3.3453542e-01   1.8708959e+00  -5.5607027e-01   5.7628131e-01  -1.2932376e+00   5.4300732e-01   1.5419622e+00   1.1513963e+00   8.4950543e-01   2.1434742e+00   5.0734627e-01   1.9103784e+00   2.6407451e-01   1.3619060e+00  -3.4173909e-01   8.1345910e-01  -2.1571339e-01  -3.0256092e-01  -1.3274307e+00  -2.2130281e-01  -8.9779573e-01   1.5832874e-01
  -6.2451109e-01   1.2720608e+00  -3.7411943e-01   7.2434977e-01  -6.7737839e-01  -5.6610551e-01   7.1266682e-02  -1.0578361e+00  -6.9847613e-02  -1.2269688e+00   9.7986797e-01   9.4087163e-01   1.7250939e+00  -3.6682436e-01   1.2610542e+00  -7.3992810e-01  -8.8933566e-01  -6.8357298e-01  -6.2297240e-01  -1.5723959e-01  -7.2505590e-01  -9.6989015e-01  -1.7999846e-01  -1.5328536e+00  -9.0738389e-01  -1.1511889e+00  -6.9728610e-01  -2.0653903e-01  -6.1212525e-01  -2.6544890e-01  -5.0791773e-01  -1.9299367e+00   1.3172577e+00  -3.5435441e-01  -5.5288165e-02   1.2195876e-01  -7.4437967e-01  -5.2896222e-01  -1.3394924e+00   1.1394124e+00   1.7482717e+00   2.4911979e-01  -1.5620205e-01   3.7427989e-01  -1.0380571e+00   5.5984792e-01  -1.1505733e+00   5.2528551e-01  -1.6199161e+00  -1.0354981e-01   2.6538334e+00   6.8749496e-01  -2.4664572e-01   1.8676205e+00  -5.9402493e-01   4.3216372e-01  -1.3203934e+00   7.7181247e-01   1.6386959e+00   1.3407472e+00   9.3859658e-01   2.1488497e+00   5.2090165e-01   1.8887468e+00   2.8894737e-01   1.3664367e+00  -3.0737623e-01   8.2548967e-01  -1.6396746e-01  -1.3545930e-01  -1.4548916e+00  -4.6150741e-01  -1.0687920e+00   2.0576388e-01
  -3.9739001e-01   1.3835685e+00  -1.8084991e-01   7.0813489e-01  -7.0649886e-01  -6.8635869e-01  -8.1137304e-02  -1.1838090e+00  -1.5351349e-01  -1.2254665e+00   1.2367660e+00   1.0318265e+00   1.8584424e+00  -3.7645400e-01   1.1566882e+00  -7.6062155e-01  -8.6504811e-01  -8.2472074e-01  -8.1713414e-01   8.4139068e-03  -7.5293028e-01  -8.9012331e-01  -1.9961479e-01  -1.5459586e+00  -1.0347522e+00  -1.2906431e+00  -8.2311970e-01  -4.0404147e-01  -7.8948396e-01  -4.5573816e-01  -6.7547274e-01  -1.6994885e+00   1.3810900e+00  -2.7382928e-01  -1.3102794e-01   1.4878865e-02  -8.7025476e-01  -6.9180417e-01  -1.4192399e+00   1.5213115e+00   1.7917531e+00   4.0562546e-01  -2.4663794e-01   4.2528856e-01  -1.1406219e+00   5.3606534e-01  -1.2352514e+00   3.9285746e-01  -1.6739228e+00   1.9403219e-01   2.7372119e+00   8.7318647e-01  -1.7036903e-01   1.8612224e+00  -6.1569327e-01   2.9287055e-01  -1.3211058e+00   9.8166943e-01   1.7179546e+00   1.5188639e+00   1.0205336e+00   2.1509485e+00   5.4364222e-01   1.8656074e+00   3.2901794e-01   1.3723047e+00  -2.5343192e-01   8.4656012e-01  -9.5584650e-02   6.4077038e-03  -1.5856757e+00  -6.7860377e-01  -1.2071042e+00   2.6578352e-01
  -1.9694893e-01   1.4583364e+00  -1.4662841e-02   6.6647239e-01  -7.3958413e-01  -7.9233579e-01  -2.1824292e-01  -1.2697614e+00  -2.2325800e-01  -1.1989611e+00   1.4618268e+00   1.0892849e+00   1.9735579e+00  -3.8178174e-01   1.0484066e+00  -7.5573031e-01  -8.5030888e-01  -9.5304165e-01  -9.7337411e-01   1.4885529e-01  -7.6191322e-01  -8.2716129e-01  -2.3525638e-01  -1.5655968e+00  -1.1582988e+00  -1.4232330e+00  -9.3494008e-01  -5.8865104e-01  -9.3423412e-01  -6.2112675e-01  -8.0620299e-01  -1.4852030e+00   1.4125923e+00  -2.1101771e-01  -2.0470516e-01  -8.5105100e-02  -9.6983830e-01  -8.3338742e-01  -1.4610011e+00   1.8545740e+00   1.7956257e+00   5.4539903e-01  -3.3906142e-01   4.6869322e-01  -1.2289695e+00   5.0857915e-01  -1.2946193e+00   2.6984840e-01  -1.6937142e+00   4.5670338e-01   2.7686520e+00   1.0483082e+00  -1.0489480e-01   1.8484037e+00  -6.2099044e-01   1.5837108e-01  -1.2991104e+00   1.1668559e+00   1.7805663e+00   1.6788973e+00   1.0947585e+00   2.1455348e+00   5.7485827e-01   1.8375917e+00   3.8252665e-01   1.3756887e+00  -1.8310104e-01   8.7269767e-01  -1.4625115e-02   1.2356632e-01  -1.7130998e+00  -8.6914973e-01  -1.3137713e+00   3.3393719e-01
  -2.5691842e-02   1.4992337e+00   1.2448314e-01   6.0448506e-01  -7.7322147e-01  -8.8089040e-01  -3.3927319e-01  -1.3180448e+00  -2.8057900e-01  -1.1513012e+00   1.6509305e+00   1.1166217e+00   2.0649635e+00  -3.8156644e-01   9.3548366e-01  -7.2851685e-01  -8.4054890e-01  -1.0639352e+00  -1.0917516e+00   2.6410827e-01  -7.5462458e-01  -7.7870074e-01  -2.8163094e-01  -1.5871224e+00  -1.2718812e+00  -1.5435421e+00  -1.0292664e+00  -7.5677309e-01  -1.0447393e+00  -7.6096043e-01  -9.0136227e-01  -1.2883465e+00   1.4157086e+00  -1.6367415e-01  -2.7151165e-01  -1.7599830e-01  -1.0423635e+00  -9.5397625e-01  -1.4682228e+00   2.1374895e+00   1.7640180e+00   6.6762259e-01  -4.2881307e-01   5.0382247e-01  -1.2998282e+00   4.7696933e-01  -1.3284271e+00   1.5661177e-01  -1.6832746e+00   6.8057766e-01   2.7527961e+00   1.2071862e+00  -4.9090003e-02   1.8255175e+00  -6.1066458e-01   2.8601254e-02  -1.2589778e+00   1.3219761e+00   1.8277459e+00   1.8141071e+00   1.1608021e+00   2.1281082e+00   6.1315474e-01   1.8011880e+00   4.4683620e-01   1.3727081e+00  -1.0035689e-01   8.9980688e-01   7.4283297e-02   2.1755579e-01  -1.8301292e+00  -1.0306291e+00  -1.3907271e+00   4.0543350e-01
   1.1499760e-01   1.5102219e+00   2.3791940e-01   5.2782664e-01  -8.0368426e-01  -9.4954195e-01  -4.4371142e-01  -1.3322952e+00  -3.2713600e-01  -1.0869431e+00   1.8010127e+00   1.1182213e+00   2.1275582e+00  -3.7494137e-01   8.1727687e-01  -6.8321803e-01  -8.3079108e-01  -1.1533560e+00  -1.1734668e+00   3.5497401e-01  -7.3404887e-01  -7.4154761e-01  -3.3303087e-01  -1.6054194e+00  -1.3695843e+00  -1.6462124e+00  -1.1033646e+00  -9.0512850e-01  -1.1207047e+00  -8.7518337e-01  -9.6335008e-01  -1.1093881e+00   1.3951866e+00  -1.2871458e-01  -3.2697895e-01  -2.5585380e-01  -1.0880585e+00  -1.0541029e+00  -1.4453329e+00   2.3701353e+00   1.7020879e+00   7.7204779e-01  -5.1149740e-01   5.3019474e-01  -1.3507176e+00   4.4097081e-01  -1.3374638e+00   5.3371525e-02  -1.6475405e+00   8.6298219e-01   2.6958596e+00   1.3445588e+00  -1.6267527e-03   1.7887912e+00  -5.8626803e-01  -9.6441709e-02  -1.2058780e+00   1.4422116e+00   1.8610179e+00   1.9181798e+00   1.2182913e+00   2.0941534e+00   6.5651259e-01   1.7529564e+00   5.1858178e-01   1.3596658e+00  -9.7112734e-03   9.2392919e-01   1.6622227e-01   2.9075745e-01  -1.9297252e+00  -1.1615129e+00  -1.4406371e+00   4.7543532e-01
   2.2487418e-01   1.4960790e+00   3.2813691e-01   4.4233100e-01  -8.2711132e-01  -9.9658163e-01  -5.3124125e-01  -1.3172202e+00  -3.6462940e-01  -1.0107139e+00   1.9101961e+00   1.0991566e+00   2.1568973e+00  -3.6145200e-01   6.9333355e-01  -6.2483366e-01  -8.1597425e-01  -1.2179730e+00  -1.2207368e+00   4.2292576e-01  -7.0336337e-01  -7.1184726e-01  -3.8368277e-01  -1.6151770e+00  -1.4460034e+00  -1.7261729e+00  -1.1553523e+00  -1.0308599e+00  -1.1631421e+00  -9.6426655e-01  -9.9554957e-01  -9.4806911e-01   1.3562753e+00  -1.0241558e-01  -3.6723919e-01  -3.2283397e-01  -1.1081124e+00  -1.1344809e+00  -1.3975117e+00   2.5542517e+00   1.6156569e+00   8.5897093e-01  -5.8321913e-01   5.4756312e-01  -1.3800492e+00   4.0053789e-01  -1.3235105e+00  -3.9719599e-02  -1.5921464e+00   1.0025249e+00   2.6052423e+00   1.4558603e+00   3.8897914e-02   1.7345692e+00  -5.5007894e-01  -2.1663435e-01  -1.1453215e+00   1.5235695e+00   1.8821325e+00   1.9855490e+00   1.2669649e+00   2.0393903e+00   7.0238648e-01   1.6897271e+00   5.9385775e-01   1.3332620e+00   8.4040446e-02   9.4146673e-01   2.5625642e-01   3.4618612e-01  -2.0051915e+00  -1.2612648e+00  -1.4667196e+00   5.3933190e-01
   3.0479825e-01   1.4620959e+00   3.9859009e-01   3.5367847e-01  -8.3969867e-01  -1.0211280e+00  -6.0170447e-01  -1.2783427e+00  -3.9470726e-01  -9.2757403e-01   1.9778687e+00   1.0648557e+00   2.1494524e+00  -3.4105962e-01   5.6346745e-01  -5.5887240e-01  -7.9128164e-01  -1.2552857e+00  -1.2366401e+00   4.6998579e-01  -6.6578030e-01  -6.8535471e-01  -4.2808678e-01  -1.6111773e+00  -1.4964914e+00  -1.7788611e+00  -1.1842447e+00  -1.1316278e+00  -1.1742640e+00  -1.0291336e+00  -1.0021257e+00  -8.0350899e-01   1.3044167e+00  -8.0645852e-02  -3.8923966e-01  -3.7528049e-01  -1.1045866e+00  -1.1959470e+00  -1.3304466e+00   2.6930539e+00   1.5108430e+00   9.2918730e-01  -6.4077007e-01   5.5595154e-01  -1.3871683e+00   3.5589141e-01  -1.2892364e+00  -1.2254518e-01  -1.5231424e+00   1.0991124e+00   2.4891008e+00   1.5374754e+00   7.3861964e-02   1.6595521e+00  -5.0497478e-01  -3.3169680e-01  -1.0828926e+00   1.5631088e+00   1.8929798e+00   2.0116967e+00   1.3066918e+00   1.9600109e+00   7.4783534e-01   1.6087734e+00   6.6843015e-01   1.2907646e+00   1.7607555e-01   9.4935871e-01   3.3968920e-01   3.8725958e-01  -2.0505041e+00  -1.3302977e+00  -1.4725632e+00   5.9297586e-01
   3.5665337e-01   1.4137728e+00   4.5344741e-01   2.6710198e-01  -8.3789673e-01  -1.0231305e+00  -6.5508321e-01  -1.2217132e+00  -4.1890177e-01  -8.4238746e-01   2.0047059e+00   1.0207812e+00   2.1028311e+00  -3.1411126e-01   4.2780009e-01  -4.9107000e-01  -7.5245127e-01  -1.2636929e+00  -1.2249388e+00   4.9859307e-01  -6.2440851e-01  -6.5772566e-01  -4.6132278e-01  -1.5885793e+00  -1.5173620e+00  -1.8004261e+00  -1.1899415e+00  -1.2056928e+00  -1.1573151e+00  -1.0710936e+00  -9.8779860e-01  -6.7434057e-01   1.2449559e+00  -5.9117106e-02  -3.9089611e-01  -4.1179230e-01  -1.0802784e+00  -1.2394374e+00  -1.2500839e+00   2.7909917e+00   1.3937208e+00   9.8392585e-01  -6.8175462e-01   5.5567518e-01  -1.3723299e+00   3.0754051e-01  -1.2380358e+00  -1.9501939e-01  -1.4466966e+00   1.1539177e+00   2.3559172e+00   1.5869437e+00   1.0454521e-01   1.5610170e+00  -4.5426592e-01  -4.4120052e-01  -1.0239883e+00   1.5591270e+00   1.8955078e+00   1.9934191e+00   1.3374919e+00   1.8528896e+00   7.8967902e-01   1.5079489e+00   7.3796371e-01   1.2301352e+00   2.6178816e-01   9.4520662e-01   4.1228918e-01   4.1756338e-01  -2.0606046e+00  -1.3698842e+00  -1.4619537e+00   6.3287446e-01
   3.8322010e-01   1.3565339e+00   4.9730580e-01   1.8715220e-01  -8.1860394e-01  -1.0033220e+00  -6.9151051e-01  -1.1536073e+00  -4.3859578e-01  -7.5971300e-01   1.9926319e+00   9.7214847e-01   2.0159460e+00  -2.8128029e-01   2.8676286e-01  -4.2709441e-01  -6.9604702e-01  -1.2425146e+00  -1.1898934e+00   5.1147109e-01  -5.8213801e-01  -6.2480784e-01  -4.7930447e-01  -1.5431829e+00  -1.5060336e+00  -1.7879046e+00  -1.1731572e+00  -1.2519838e+00  -1.1163520e+00  -1.0917834e+00  -9.5760495e-01  -5.5886257e-01   1.1828869e+00  -3.3640095e-02  -3.7117464e-01  -4.3130834e-01  -1.0385456e+00  -1.2659989e+00  -1.1623901e+00   2.8534726e+00   1.2700342e+00   1.0247653e+00  -7.0464820e-01   5.4733973e-01  -1.3366167e+00   2.5627356e-01  -1.1738206e+00  -2.5711120e-01  -1.3687983e+00   1.1692979e+00   2.2140883e+00   1.6030998e+00   1.3208740e-01   1.4370041e+00  -4.0149946e-01  -5.4461176e-01  -9.7357482e-01   1.5112930e+00   1.8916517e+00   1.9290374e+00   1.3595592e+00   1.7157581e+00   8.2467239e-01   1.3857890e+00   7.9825067e-01   1.1501034e+00   3.3700960e-01   9.2734688e-01   4.7047754e-01   4.4062810e-01  -2.0316414e+00  -1.3820339e+00  -1.4387176e+00   6.5633171e-01
   3.8801385e-01   1.2954806e+00   5.3488876e-01   1.1753524e-01  -7.7934729e-01  -9.6312915e-01  -7.1130823e-01  -1.0802272e+00  -4.5501607e-01  -6.8362616e-01   1.9447214e+00   9.2369522e-01   1.8891140e+00  -2.4348407e-01   1.4106197e-01  -3.7225531e-01  -6.1967115e-01  -1.1919694e+00  -1.1360787e+00   5.1150383e-01  -5.4154824e-01  -5.8291202e-01  -4.7896608e-01  -1.4716593e+00  -1.4611117e+00  -1.7393653e+00  -1.1353071e+00  -1.2701481e+00  -1.0559896e+00  -1.0931281e+00  -9.1666447e-01  -4.5519789e-01   1.1226483e+00  -3.7066620e-04  -3.3009921e-01  -4.3319057e-01  -9.8310404e-01  -1.2768319e+00  -1.0731369e+00   2.8865563e+00   1.1449746e+00   1.0535354e+00  -7.0878832e-01   5.3181679e-01  -1.2818074e+00   2.0311643e-01  -1.1007815e+00  -3.0889617e-01  -1.2949847e+00   1.1486670e+00   2.0715624e+00   1.5861322e+00   1.5747691e-01   1.2864539e+00  -3.5024761e-01  -6.4136659e-01  -9.3597936e-01   1.4207122e+00   1.8832716e+00   1.8185352e+00   1.3732783e+00   1.5473354e+00   8.4968717e-01   1.2415698e+00   8.4542985e-01   1.0501959e+00   3.9819453e-01   8.9487494e-01   5.1147021e-01   4.5973487e-01  -1.9611479e+00  -1.3693458e+00  -1.4065938e+00   6.6153772e-01
   3.7509622e-01   1.2351976e+00   5.7074784e-01   6.1027039e-02  -7.1843935e-01  -9.0454401e-01  -7.1504630e-01  -1.0074231e+00  -4.6924991e-01  -6.1757935e-01   1.8650456e+00   8.7951707e-01   1.7240838e+00  -2.0178826e-01  -8.3888879e-03  -3.3123518e-01  -5.2210433e-01  -1.1131111e+00  -1.0682090e+00   5.0162636e-01  -5.0484015e-01  -5.2904380e-01  -4.5837299e-01  -1.3717347e+00  -1.3824055e+00  -1.6540080e+00  -1.0783554e+00  -1.2605782e+00  -9.8112691e-01  -1.0773102e+00  -8.6995954e-01  -3.6144421e-01   1.0679792e+00   4.3967236e-02  -2.6868714e-01  -4.1729976e-01  -9.1781194e-01  -1.2733549e+00  -9.8771323e-01   2.8966403e+00   1.0230375e+00   1.0722068e+00  -6.9430519e-01   5.1019513e-01  -1.2102079e+00   1.4926015e-01  -1.0231355e+00  -3.5062934e-01  -1.2300987e+00   1.0963292e+00   1.9355390e+00   1.5375610e+00   1.8156456e-01   1.1092899e+00  -3.0389554e-01  -7.3096860e-01  -9.1472352e-01   1.2899201e+00   1.8721032e+00   1.6636141e+00   1.3792386e+00   1.3474099e+00   8.6189072e-01   1.0753305e+00   8.7618332e-01   9.3072115e-01   4.4256600e-01   8.4762602e-01   5.3337150e-01   4.7776072e-01  -1.8481465e+00  -1.3348462e+00  -1.3691322e+00   6.4760863e-01
   3.4887053e-01   1.1796151e+00   6.0898663e-01   1.9463491e-02  -6.3510459e-01  -8.2997524e-01  -7.0361345e-01  -9.4044720e-01  -4.8227655e-01  -5.6430393e-01   1.7584724e+00   8.4296734e-01   1.5239847e+00  -1.5730708e-01  -1.6055857e-01  -3.0785682e-01  -4.0336674e-01  -1.0077327e+00  -9.9097984e-01   4.8473437e-01  -4.7379034e-01  -4.6108287e-01  -4.1675391e-01  -1.2423194e+00  -1.2708849e+00  -1.5322196e+00  -1.0046434e+00  -1.2244159e+00  -8.9667039e-01  -1.0467513e+00  -8.2214134e-01  -2.7580570e-01   1.0218380e+00   1.0189391e-01  -1.8882256e-01  -3.8405686e-01  -8.4645729e-01  -1.2572803e+00  -9.1097431e-01   2.8901447e+00   9.0795071e-01   1.0827754e+00  -6.6200404e-01   4.8371042e-01  -1.1244623e+00   9.5963907e-02  -9.4487869e-01  -3.8282852e-01  -1.1780959e+00   1.0172830e+00   1.8122404e+00   1.4601316e+00   2.0509453e-01   9.0644033e-01  -2.6544409e-01  -8.1309717e-01  -9.1240804e-01   1.1228017e+00   1.8597203e+00   1.4676580e+00   1.3782314e+00   1.1168676e+00   8.5891200e-01   8.8785852e-01   8.8790251e-01   7.9271896e-01   4.6821485e-01   7.8612215e-01   5.3521843e-01   4.9707116e-01  -1.6931797e+00  -1.2818229e+00  -1.3296246e+00   6.1457981e-01
   3.1387196e-01   1.1319297e+00   6.5302364e-01  -6.2048085e-03  -5.2956518e-01  -7.4208613e-01  -6.7828616e-01  -8.8375243e-01  -4.9500551e-01  -5.2575358e-01   1.6304339e+00   8.1661884e-01   1.2932054e+00  -1.1110970e-01  -3.1439855e-01  -3.0489906e-01  -2.6469888e-01  -8.7824281e-01  -9.0892472e-01   4.6361253e-01  -4.4972344e-01  -3.7789973e-01  -3.5445981e-01  -1.0835751e+00  -1.1285828e+00  -1.3755784e+00  -9.1670748e-01  -1.1635262e+00  -8.0727305e-01  -1.0040926e+00  -7.7736481e-01  -1.9669782e-01   9.8637883e-01   1.7503045e-01  -9.3081439e-02  -3.3448204e-01  -7.7255943e-01  -1.2306833e+00  -8.4712341e-01   2.8732124e+00   8.0266944e-01   1.0871466e+00  -6.1321565e-01   4.5365975e-01  -1.0273594e+00   4.4443166e-02  -8.6956122e-01  -4.0635379e-01  -1.1419057e+00   9.1700248e-01   1.7067567e+00   1.3576361e+00   2.2874121e-01   6.7980168e-01  -2.3733922e-01  -8.8771184e-01  -9.3064745e-01   9.2444394e-01   1.8475057e+00   1.2356092e+00   1.3712376e+00   8.5767184e-01   8.3898560e-01   6.8064378e-01   8.7881587e-01   6.3788311e-01   4.7415299e-01   7.1149341e-01   5.1697985e-01   5.1946095e-01  -1.4982652e+00  -1.2136642e+00  -1.2910570e+00   5.6335960e-01
   2.7456104e-01   1.0945745e+00   7.0540577e-01  -1.5809539e-02  -4.0308082e-01  -6.4363581e-01  -6.4078176e-01  -8.4084094e-01  -5.0831217e-01  -5.0308579e-01   1.4866746e+00   8.0227160e-01   1.0372063e+00  -6.4141634e-02  -4.6893919e-01  -3.2396931e-01  -1.0847050e-01  -7.2752935e-01  -8.2629043e-01   4.4088024e-01  -4.3349910e-01  -2.7940887e-01  -2.7286169e-01  -8.9692164e-01  -9.5845461e-01  -1.1868101e+00  -8.1710762e-01  -1.0804436e+00  -7.1710170e-01  -9.5216984e-01  -7.3915714e-01  -1.2282206e-01   9.6297657e-01   2.6400584e-01   1.5473125e-02  -2.7020455e-01  -6.9919932e-01  -1.1960488e+00  -7.9962403e-01   2.8514395e+00   7.0941758e-01   1.0870266e+00  -5.4963434e-01   4.2130863e-01  -9.2165274e-01  -4.2450460e-03  -8.0010098e-01  -4.2246926e-01  -1.1233494e+00   8.0120855e-01   1.6229565e+00   1.2346757e+00   2.5314128e-01   4.3215114e-01  -2.2134006e-01  -9.5513797e-01  -9.7005284e-01   7.0092904e-01   1.8366270e+00   9.7376120e-01   1.3593957e+00   5.7279432e-01   8.0106604e-01   4.5580908e-01   8.4807402e-01   4.6846464e-01   4.6032202e-01   6.2538379e-01   4.7951454e-01   5.4613876e-01  -1.2667872e+00  -1.1337111e+00  -1.2560821e+00   4.9564993e-01
   2.3512896e-01   1.0692249e+00   7.6768120e-01  -9.8337403e-03  -2.5793795e-01  -5.3733478e-01  -5.9328036e-01  -8.1416480e-01  -5.2306031e-01  -4.9667327e-01   1.3329957e+00   8.0099471e-01   7.6228137e-01  -1.7167495e-02  -6.2336700e-01  -3.6543663e-01   6.1969994e-02  -5.5881642e-01  -7.4692689e-01   4.1894908e-01  -4.2550842e-01  -1.6655981e-01  -1.7420311e-01  -6.8498449e-01  -7.6421074e-01  -9.6969633e-01  -7.0827369e-01  -9.7828941e-01  -6.2964670e-01  -8.9397459e-01  -7.1031879e-01  -5.3210178e-02   9.5228560e-01   3.6841782e-01   1.3350590e-01  -1.9343750e-01  -6.2888740e-01  -1.1562798e+00  -7.7113657e-01   2.8296419e+00   6.2975724e-01   1.0838266e+00  -4.7316162e-01   3.8780059e-01  -8.0990831e-01  -4.9306558e-02  -7.3864709e-01  -4.3287127e-01  -1.1231137e+00   6.7563976e-01   1.5634528e+00   1.0963827e+00   2.7891083e-01   1.6701777e-01  -2.1843086e-01  -1.0161176e+00  -1.0302547e+00   4.5908363e-01   1.8280149e+00   6.8948205e-01   1.3439546e+00   2.6610734e-01   7.4490662e-01   2.1602385e-01   7.9578973e-01   2.8716637e-01   4.2756225e-01   5.2984972e-01   4.2449577e-01   5.7774694e-01  -1.0033333e+00  -1.0451309e+00  -1.2269984e+00   4.1384207e-01
   1.9932100e-01   1.0568306e+00   8.4033373e-01   1.0726005e-02  -9.7386330e-02  -4.2572514e-01  -5.3840468e-01  -8.0507795e-01  -5.4010442e-01  -5.0613752e-01   1.1750118e+00   8.1318369e-01   4.7528377e-01   2.9260546e-02  -7.7707050e-01  -4.2842654e-01   2.4248775e-01  -3.7552915e-01  -6.7419163e-01   3.9998587e-01  -4.2567692e-01  -4.1274503e-02  -6.1426937e-02  -4.5148981e-01  -5.5013481e-01  -7.2894058e-01  -5.9238610e-01  -8.6066100e-01  -5.4758415e-01  -8.3259181e-01  -6.9285569e-01   1.2757518e-02   9.5431533e-01   4.8684847e-01   2.5761511e-01  -1.0691533e-01  -5.6347642e-01  -1.1146527e+00  -7.6347235e-01   2.8116745e+00   5.6466403e-01   1.0785903e+00  -3.8577244e-01   3.5407844e-01  -6.9438974e-01  -9.0290516e-02  -6.8650124e-01  -4.3967101e-01  -1.1407757e+00   5.4583075e-01   1.5296118e+00   9.4812825e-01   3.0664113e-01  -1.1147371e-01  -2.2878108e-01  -1.0718130e+00  -1.1099576e+00   2.0619788e-01   1.8223400e+00   3.9088824e-01   1.3262083e+00  -5.7755887e-02   6.7109742e-01  -3.5591692e-02   7.2303399e-01   9.7036332e-02   3.7754741e-01   4.2725971e-01   3.5431018e-01   6.1440387e-01  -7.1349177e-01  -9.5081243e-01  -1.2057285e+00   3.2089573e-01
   1.7028497e-01   1.0576541e+00   9.2278086e-01   4.4484717e-02   7.4476463e-02  -3.1109341e-01  -4.7914912e-01  -8.1383617e-01  -5.6026514e-01  -5.3039713e-01   1.0179318e+00   8.3862017e-01   1.8333362e-01   7.4807149e-02  -9.2964448e-01  -5.1087524e-01   4.2837669e-01  -1.8117507e-01  -6.1086740e-01   3.8587545e-01  -4.3347050e-01   9.3659860e-02   6.2005204e-02  -2.0111503e-01  -3.2090266e-01  -4.7000079e-01  -4.7129853e-01  -7.3150130e-01  -4.7269763e-01  -7.7111413e-01  -6.8794079e-01   7.5354678e-02   9.6850835e-01   6.1693232e-01   3.8451241e-01  -1.3793367e-02  -5.0412203e-01  -1.0747157e+00  -7.7756007e-01   2.8003077e+00   5.1459215e-01   1.0719442e+00  -2.8941693e-01   3.2082663e-01  -5.7698919e-01  -1.2713565e-01  -6.4409937e-01  -4.4532289e-01  -1.1748724e+00   4.1691027e-01   1.5215909e+00   7.9523204e-01   3.3687006e-01  -3.9877297e-01  -2.5175352e-01  -1.1237544e+00  -1.2070179e+00  -5.0268191e-02   1.8199844e+00   8.6488110e-02   1.3074195e+00  -3.9356257e-01   5.8106093e-01  -2.9556348e-01   6.3178877e-01  -9.8633665e-02   3.1269143e-01   3.2019900e-01   2.7193813e-01   6.5575908e-01  -4.0362664e-01  -8.5329379e-01  -1.1937903e+00   2.2020759e-01
   1.5044963e-01   1.0713104e+00   1.0134313e+00   8.9768101e-02   2.5286853e-01  -1.9542051e-01  -4.1875786e-01  -8.3964056e-01  -5.8427680e-01  -5.6772507e-01   8.6637729e-01   8.7652379e-01  -1.0647447e-01   1.1933237e-01  -1.0808486e+00  -6.0963900e-01   6.1458021e-01   2.0749439e-02  -5.5909414e-01   3.7817853e-01  -4.4790596e-01   2.3473167e-01   1.9228464e-01   6.0695160e-02  -8.1416022e-02  -1.9889415e-01  -3.4650714e-01  -5.9495056e-01  -4.0586276e-01  -7.1253187e-01  -6.9590343e-01   1.3452675e-01   9.9380844e-01   7.5547319e-01   5.1116305e-01   8.2487632e-02  -4.5129306e-01  -1.0401244e+00  -8.1342161e-01   2.7971671e+00   4.7951561e-01   1.0640830e+00  -1.8596453e-01   2.8844159e-01  -4.5920546e-01  -1.6017515e-01  -6.1105234e-01  -4.5249576e-01  -1.2230079e+00   2.9342645e-01   1.5383976e+00   6.4270078e-01   3.7003189e-01  -6.9007391e-01  -2.8595752e-01  -1.1737287e+00  -1.3185364e+00  -3.0297656e-01   1.8210130e+00  -2.1518249e-01   1.2887323e+00  -7.3565442e-01   4.7700381e-01  -5.6015725e-01   5.2485984e-01  -2.9639942e-01   2.3603260e-01   2.1138363e-01   1.8082168e-01   7.0104986e-01  -8.0644395e-02  -7.5471909e-01  -1.1922567e+00   1.1547499e-01
   1.4143919e-01   1.0967993e+00   1.1097994e+00   1.4467787e-01   4.3252885e-01  -8.0369121e-02  -3.6055435e-01  -8.8071967e-01  -6.1270935e-01  -6.1581243e-01   7.2424590e-01   9.2559110e-01  -3.8734759e-01   1.6284870e-01  -1.2305204e+00  -7.2065348e-01   7.9590367e-01   2.2682261e-01  -5.2031792e-01   3.7808435e-01  -4.6756674e-01   3.7787043e-01   3.2540756e-01   3.2793885e-01   1.6334235e-01   7.8013921e-02  -2.1916986e-01  -4.5519114e-01  -3.4709502e-01  -6.5960253e-01  -7.1624691e-01   1.8992004e-01   1.0287128e+00   8.9860391e-01   6.3487970e-01   1.7836475e-01  -4.0482629e-01  -1.0144250e+00  -8.7015928e-01   2.8027367e+00   4.5894157e-01   1.0547864e+00  -7.7191001e-02   2.5703310e-01  -3.4216631e-01  -1.9009674e-01  -5.8623905e-01  -4.6389151e-01  -1.2819923e+00   1.7920887e-01   1.5779618e+00   4.9500941e-01   4.0639078e-01  -9.8047341e-01  -3.2934255e-01  -1.2236151e+00  -1.4409641e+00  -5.4498757e-01   1.8251414e+00  -5.0591172e-01   1.2710845e+00  -1.0781254e+00   3.6182683e-01  -8.2546485e-01   4.0575396e-01  -4.9274433e-01   1.5109973e-01   1.0358380e-01   8.4725031e-02   7.4915361e-01   2.4823483e-01  -6.5682829e-01  -1.2017046e+00   1.0558927e-02
   1.4402927e-01   1.1325314e+00   1.2086670e+00   2.0712383e-01   6.0795481e-01   3.2693810e-02  -3.0773502e-01  -9.3444597e-01  -6.4587199e-01  -6.7183923e-01   5.9462519e-01   9.8402352e-01  -6.5304141e-01   2.0546265e-01  -1.3784544e+00  -8.3913504e-01   9.6720983e-01   4.3372877e-01  -4.9526065e-01   3.8635970e-01  -4.9062877e-01   5.1862938e-01   4.5730264e-01   5.9428317e-01   4.0842576e-01   3.5422839e-01  -9.0171450e-02  -3.1629201e-01  -2.9565661e-01  -6.1471115e-01  -7.4769502e-01   2.4092020e-01   1.0713089e+00   1.0419812e+00   7.5336738e-01   2.7033515e-01  -3.6402290e-01  -1.0007985e+00  -9.4595950e-01   2.8164262e+00   4.5189733e-01   1.0434712e+00   3.5194940e-02   2.2645838e-01  -2.2668820e-01  -2.1786063e-01  -5.6794356e-01  -4.8202245e-01  -1.3480071e+00   7.7274746e-02   1.6372227e+00   3.5593827e-01   4.4596810e-01  -1.2651111e+00  -3.7932550e-01  -1.2751778e+00  -1.5702187e+00  -7.7000790e-01   1.8317089e+00  -7.7813320e-01   1.2551236e+00  -1.4149976e+00   2.3899655e-01  -1.0874831e+00   2.7852489e-01  -6.8414800e-01   6.1763561e-02  -4.4434624e-04  -1.2409684e-02   7.9863663e-01   5.7569201e-01  -5.6097834e-01  -1.2221611e+00  -9.0651565e-02
   1.5814800e-01   1.1763535e+00   1.3062893e+00   2.7483107e-01   7.7365906e-01   1.4264573e-01  -2.6314246e-01  -9.9748271e-01  -6.8370919e-01  -7.3255633e-01   4.7975815e-01   1.0495491e+00  -8.9806508e-01   2.4730767e-01  -1.5242552e+00  -9.5981734e-01   1.1235931e+00   6.3826025e-01  -4.8391580e-01   4.0330101e-01  -5.1490067e-01   6.5237958e-01   5.8393539e-01   8.5329927e-01   6.4901305e-01   6.2334085e-01   3.9772881e-02  -1.8206241e-01  -2.5021457e-01  -5.7973080e-01  -7.8826897e-01   2.8669993e-01   1.1193023e+00   1.1810054e+00   8.6472202e-01   3.5514427e-01  -3.2777660e-01  -1.0017848e+00  -1.0381211e+00   2.8366942e+00   4.5690156e-01   1.0292752e+00   1.4949656e-01   1.9638349e-01  -1.1336385e-01  -2.4458193e-01  -5.5402403e-01  -5.0896501e-01  -1.4167899e+00  -1.0216462e-02   1.7122304e+00   2.2847260e-01   4.8847414e-01  -1.5392872e+00  -4.3294393e-01  -1.3298333e+00  -1.7018135e+00  -9.7260260e-01   1.8396621e+00  -1.0252042e+00   1.2411382e+00  -1.7403891e+00   1.1238436e-01  -1.3421856e+00   1.4759339e-01  -8.6714624e-01  -2.7924406e-02  -9.8021256e-02  -1.0660947e-01   8.4779949e-01   8.9450527e-01  -4.6819304e-01  -1.2530510e+00  -1.8437218e-01
   1.8292489e-01   1.2255817e+00   1.3986292e+00   3.4533581e-01   9.2443266e-01   2.4853715e-01  -2.2903851e-01  -1.0659569e+00  -7.2570238e-01  -7.9438189e-01   3.8105902e-01   1.1194485e+00  -1.1178383e+00   2.8847727e-01  -1.6671887e+00  -1.0772128e+00   1.2605343e+00   8.3729645e-01  -4.8557428e-01   4.2869744e-01  -5.3788296e-01   7.7451137e-01   7.0139655e-01   1.0986979e+00   8.8047442e-01   8.7923488e-01   1.6998669e-01  -5.5922481e-02  -2.0903817e-01  -5.5589906e-01  -8.3539567e-01   3.2627761e-01   1.1700454e+00   1.3110553e+00   9.6739158e-01   4.2996660e-01  -2.9472402e-01  -1.0190138e+00  -1.1431168e+00   2.8612147e+00   4.7193393e-01   1.0111655e+00   2.6395830e-01   1.6636690e-01  -2.6650749e-03  -2.7138987e-01  -5.4210058e-01  -5.4611221e-01  -1.4838366e+00  -8.1957253e-02   1.7982672e+00   1.1476526e-01   5.3325578e-01  -1.7985564e+00  -4.8702619e-01  -1.3884179e+00  -1.8310021e+00  -1.1483624e+00   1.8475531e+00  -1.2416279e+00   1.2290099e+00  -2.0486722e+00  -1.3919028e-02  -1.5855915e+00   1.7548827e-02  -1.0383864e+00  -1.1390281e-01  -1.8660388e-01  -1.9401907e-01   8.9472774e-01   1.1977263e+00  -3.7923744e-01  -1.2931618e+00  -2.6705220e-01
   2.1678597e-01   1.2770542e+00   1.4816127e+00   4.1598649e-01   1.0555987e+00   3.4951074e-01  -2.0689910e-01  -1.1356549e+00  -7.7079164e-01  -8.5351770e-01   2.9917223e-01   1.1905951e+00  -1.3087960e+00   3.2896537e-01  -1.8060474e+00  -1.1858888e+00   1.3740382e+00   1.0277685e+00  -4.9888354e-01   4.6181417e-01  -5.5685049e-01   8.8063914e-01   8.0598343e-01   1.3245578e+00   1.0984200e+00   1.1162738e+00   2.9968936e-01   5.9202438e-02  -1.7022114e-01  -5.4372268e-01  -8.8604777e-01   3.5858745e-01   1.2205831e+00   1.4277243e+00   1.0601110e+00   4.9256421e-01  -2.6340698e-01  -1.0529694e+00  -1.2566966e+00   2.8870799e+00   4.9442191e-01   9.8806483e-01   3.7669510e-01   1.3595504e-01   1.0495193e-01  -2.9927617e-01  -5.2974956e-01  -5.9395116e-01  -1.5446158e+00  -1.3743656e-01   1.8899946e+00   1.6156977e-02   5.7927079e-01  -2.0388032e+00  -5.3836959e-01  -1.4509767e+00  -1.9529429e+00  -1.2940224e+00   1.8535630e+00  -1.4232164e+00   1.2181928e+00  -2.3346196e+00  -1.3580472e-01  -1.8138347e+00  -1.0706153e-01  -1.1946837e+00  -1.9227862e-01  -2.6384633e-01  -2.7105003e-01   9.3735356e-01   1.4788365e+00  -2.9470962e-01  -1.3406329e+00  -3.3549916e-01
   2.5759135e-01   1.3272150e+00   1.5513877e+00   4.8396675e-01   1.1632427e+00   4.4472175e-01  -1.9725223e-01  -1.2022354e+00  -8.1733085e-01  -9.0608843e-01   2.3406796e-01   1.2595206e+00  -1.4684412e+00   3.6862140e-01  -1.9390514e+00  -1.2807492e+00   1.4607578e+00   1.2066236e+00  -5.2194054e-01   5.0140493e-01  -5.6895788e-01   9.6680473e-01   8.9428447e-01   1.5255394e+00   1.2987402e+00   1.3294638e+00   4.2785816e-01   1.6095935e-01  -1.3191075e-01  -5.4292323e-01  -9.3691225e-01   3.8256185e-01   1.2677253e+00   1.5270456e+00   1.1418265e+00   5.4141103e-01  -2.3243369e-01  -1.1028132e+00  -1.3740398e+00   2.9110215e+00   5.2126078e-01   9.5898299e-01   4.8563819e-01   1.0477941e-01   2.0895021e-01  -3.2894976e-01  -5.1469077e-01  -6.5188964e-01  -1.5947885e+00  -1.7684145e-01   1.9816306e+00  -6.6754656e-02   6.2509613e-01  -2.2563020e+00  -5.8391805e-01  -1.5166012e+00  -2.0628847e+00  -1.4075302e+00   1.8555525e+00  -1.5671891e+00   1.2077266e+00  -2.5935404e+00  -2.4935180e-01  -2.0232403e+00  -2.2194677e-01  -1.3330827e+00  -2.5950841e-01  -3.2766367e-01  -3.3452804e-01   9.7353594e-01   1.7318877e+00  -2.1514077e-01  -1.3929824e+00  -3.8699789e-01
   3.0280715e-01   1.3722374e+00   1.6045732e+00   5.4635459e-01   1.2444054e+00   5.3327173e-01  -1.9957751e-01  -1.2614542e+00  -8.6308706e-01  -9.4830400e-01   1.8516296e-01   1.3225143e+00  -1.5953489e+00   4.0712529e-01  -2.0638035e+00  -1.3573056e+00   1.5181107e+00   1.3707990e+00  -5.5241609e-01   5.4575973e-01  -5.7136757e-01   1.0296734e+00   9.6327513e-01   1.6970768e+00   1.4776474e+00   1.5145902e+00   5.5311256e-01   2.4761444e-01  -9.2526142e-02  -5.5243129e-01  -9.8458130e-01   3.9722424e-01   1.3081586e+00   1.6056950e+00   1.2116217e+00   5.7577264e-01  -2.0062769e-01  -1.1662905e+00  -1.4899538e+00   2.9296369e+00   5.4888457e-01   9.2314487e-01   5.8851021e-01   7.2644647e-02   3.0863660e-01  -3.6071235e-01  -4.9495727e-01  -7.1815509e-01  -1.6304300e+00  -2.0092446e-01   2.0671592e+00  -1.3401026e-01   6.6897577e-01  -2.4477718e+00  -6.2092996e-01  -1.5833388e+00  -2.1563723e+00  -1.4880617e+00   1.8511445e+00  -1.6722074e+00   1.1962864e+00  -2.8214026e+00  -3.5102767e-01  -2.2104082e+00  -3.2328183e-01  -1.4509269e+00  -3.1257728e-01  -3.7630004e-01  -3.8183538e-01   1.0011632e+00   1.9516303e+00  -1.4109356e-01  -1.4471773e+00  -4.1942203e-01
   3.4970076e-01   1.4081913e+00   1.6384834e+00   6.0022481e-01   1.2972294e+00   6.1416407e-01  -2.1228056e-01  -1.3093926e+00  -9.0529178e-01  -9.7664206e-01   1.5145572e-01   1.3757607e+00  -1.6891254e+00   4.4398494e-01  -2.1773108e+00  -1.4119307e+00   1.5443863e+00   1.5172216e+00  -5.8770494e-01   5.9279092e-01  -5.6139521e-01   1.0667154e+00   1.0104299e+00   1.8355427e+00   1.6317267e+00   1.6683243e+00   6.7363770e-01   3.1806995e-01  -5.0947593e-02  -5.7043527e-01  -1.0257591e+00   4.0178861e-01   1.3386000e+00   1.6611603e+00   1.2686628e+00   5.9573473e-01  -1.6715400e-01  -1.2397375e+00  -1.5991190e+00   2.9396137e+00   5.7339437e-01   8.8010313e-01   6.8284209e-01   3.9599015e-02   4.0311404e-01  -3.9436881e-01  -4.6903865e-01  -7.8978471e-01  -1.6482450e+00  -2.1084897e-01   2.1405698e+00  -1.8616204e-01   7.0890816e-01  -2.6104230e+00  -6.4712976e-01  -1.6481885e+00  -2.2294711e+00  -1.5359854e+00   1.8378390e+00  -1.7383479e+00   1.1822640e+00  -3.0149475e+00  -4.3787210e-01  -2.3723122e+00  -4.0790378e-01  -1.5459418e+00  -3.4916855e-01  -4.0840141e-01  -4.1104417e-01   1.0182778e+00   2.1336323e+00  -7.3246764e-02  -1.4997493e+00  -4.3133490e-01
   3.9554756e-01   1.4312508e+00   1.6513136e+00   6.4279532e-01   1.3210497e+00   6.8628931e-01  -2.3274947e-01  -1.3426790e+00  -9.4074780e-01  -9.8804427e-01   1.3166570e-01   1.4155152e+00  -1.7503331e+00   4.7855663e-01  -2.2760811e+00  -1.4420798e+00   1.5388432e+00   1.6428418e+00  -6.2509287e-01   6.4015591e-01  -5.3666640e-01   1.0763641e+00   1.0338482e+00   1.9383786e+00   1.7580027e+00   1.7883010e+00   7.8716075e-01   3.7185394e-01  -6.6592711e-03  -5.9448231e-01  -1.0574702e+00   3.9576074e-01   1.3559895e+00   1.6918695e+00   1.3121689e+00   6.0217934e-01  -1.3161237e-01  -1.3181972e+00  -1.6963672e+00   2.9379368e+00   5.9074830e-01   8.2982599e-01   7.6603388e-01   5.9792977e-03   4.9126684e-01  -4.2918277e-01  -4.3599093e-01  -8.6271573e-01  -1.6457684e+00  -2.0802451e-01   2.1961239e+00  -2.2413862e-01   7.4276936e-01  -2.7420139e+00  -6.6083634e-01  -1.7071981e+00  -2.2789993e+00  -1.5527813e+00   1.8131545e+00  -1.7670214e+00   1.1638830e+00  -3.1717920e+00  -5.0765473e-01  -2.5064103e+00  -4.7348619e-01  -1.6163288e+00  -3.6781627e-01  -4.2309118e-01  -4.2103446e-01   1.0232208e+00   2.2743900e+00  -1.2454274e-02  -1.5469562e+00  -4.2207611e-01
   4.3783539e-01   1.4379329e+00   1.6422776e+00   6.7160960e-01   1.3164279e+00   7.4844393e-01  -2.5749401e-01  -1.3586951e+00  -9.6598885e-01  -9.8011605e-01   1.2436744e-01   1.4383096e+00  -1.7803851e+00   5.1008591e-01  -2.3562971e+00  -1.4464690e+00   1.5017947e+00   1.7447094e+00  -6.6192958e-01   6.8541082e-01  -4.9527506e-01   1.0581446e+00   1.0323909e+00   2.0041880e+00   1.8540233e+00   1.8731686e+00   8.9098831e-01   4.0908726e-01   4.0166815e-02  -6.2162766e-01  -1.0772588e+00   3.7903478e-01   1.3577117e+00   1.6972704e+00   1.3414179e+00   5.9671148e-01  -9.4091635e-02  -1.3956471e+00  -1.7769800e+00   2.9220802e+00   5.9700128e-01   7.7275571e-01   8.3546206e-01  -2.7572791e-02   5.7178065e-01  -4.6388308e-01  -3.9550892e-01  -9.3197921e-01  -1.6215410e+00  -1.9394568e-01   2.2286345e+00  -2.4911479e-01   7.6846477e-01  -2.8409077e+00  -6.6106317e-01  -1.7556632e+00  -2.3027595e+00  -1.5409165e+00   1.7747912e+00  -1.7608412e+00   1.1393348e+00  -3.2905198e+00  -5.5899767e-01  -2.6107677e+00  -5.1868317e-01  -1.6608691e+00  -3.6803139e-01  -4.2004470e-01  -4.1159040e-01   1.0147876e+00   2.3714325e+00   4.0229995e-02  -1.5849812e+00  -3.9182911e-01
   4.7445505e-01   1.4253507e+00   1.6116924e+00   6.8473884e-01   1.2851280e+00   7.9938170e-01  -2.8236035e-01  -1.3557510e+00  -9.7748742e-01  -9.5131663e-01   1.2811204e-01   1.4411750e+00  -1.7814212e+00   5.3776416e-01  -2.4140563e+00  -1.4252018e+00   1.4346702e+00   1.8200920e+00  -6.9579521e-01   7.2618564e-01  -4.3593398e-01   1.0127629e+00   1.0058123e+00   2.0327897e+00   1.9179610e+00   1.9226136e+00   9.8210832e-01   4.3043288e-01   8.8654486e-02  -6.4862195e-01  -1.0833627e+00   3.5197836e-01   1.3418288e+00   1.6778648e+00   1.3557859e+00   5.8154234e-01  -5.5180880e-02  -1.4653287e+00  -1.8369861e+00   2.8901727e+00   5.8858033e-01   7.0983347e-01   8.8862296e-01  -6.0123595e-02   6.4319488e-01  -4.9672273e-01  -3.4795848e-01  -9.9199096e-01  -1.5752530e+00  -1.7004350e-01   2.2337461e+00  -2.6239434e-01   7.8409573e-01  -2.9061370e+00  -6.4758578e-01  -1.7884207e+00  -2.2997515e+00  -1.5036838e+00   1.7208028e+00  -1.7234516e+00   1.1069315e+00  -3.3707576e+00  -5.9145597e-01  -2.6841845e+00  -5.4323617e-01  -1.6790317e+00  -3.5039253e-01  -3.9955906e-01  -3.8346705e-01   9.9238154e-01   2.4234173e+00   8.3570210e-02  -1.6101593e+00  -3.4166399e-01
   5.0386612e-01   1.3914604e+00   1.5610042e+00   6.8098234e-01   1.2300398e+00   8.3789431e-01  -3.0280735e-01  -1.3332211e+00  -9.7189827e-01  -9.0112557e-01   1.4153264e-01   1.4218636e+00  -1.7561715e+00   5.6079386e-01  -2.4456682e+00  -1.3798354e+00   1.3400493e+00   1.8666320e+00  -7.2464885e-01   7.6036845e-01  -3.5810782e-01   9.4214879e-01   9.5487378e-01   2.0252311e+00   1.9487230e+00   1.9373598e+00   1.0573516e+00   4.3703447e-01   1.3727628e-01  -6.7212369e-01  -1.0748508e+00   3.1550030e-01   1.3073009e+00   1.6351917e+00   1.3548145e+00   5.5933969e-01  -1.5936564e-02  -1.5201628e+00  -1.8734386e+00   2.8411422e+00   5.6256865e-01   6.4249282e-01   9.2330216e-01  -9.0486775e-02   7.0398258e-01  -5.2558638e-01  -2.9436876e-01  -1.0369217e+00  -1.5078406e+00  -1.3755776e-01   2.2081943e+00  -2.6531209e-01   7.8812776e-01  -2.9374671e+00  -6.2097408e-01  -1.8002248e+00  -2.2703514e+00  -1.4450135e+00   1.6497624e+00  -1.6593237e+00   1.0652561e+00  -3.4132323e+00  -6.0555185e-01  -2.7263224e+00  -5.4803492e-01  -1.6710781e+00  -3.1659223e-01  -3.6261065e-01  -3.3842035e-01   9.5615391e-01   2.4302108e+00   1.1620925e-01  -1.6192173e+00  -2.7354987e-01
   5.2522914e-01   1.3352792e+00   1.4927627e+00   6.6004138e-01   1.1550560e+00   8.6291282e-01  -3.1422551e-01  -1.2916251e+00  -9.4632365e-01  -8.3017035e-01   1.6343145e-01   1.3790493e+00  -1.7078130e+00   5.7845585e-01  -2.4479828e+00  -1.3133784e+00   1.2216545e+00   1.8825326e+00  -7.4694814e-01   7.8628437e-01  -2.6211758e-01   8.4945123e-01   8.8142328e-01   1.9837591e+00   1.9460608e+00   1.9191469e+00   1.1136019e+00   4.3044738e-01   1.8397288e-01  -6.8892272e-01  -1.0517106e+00   2.7109478e-01   1.2541719e+00   1.5717706e+00   1.3383007e+00   5.3305732e-01   2.2191208e-02  -1.5532236e+00  -1.8846478e+00   2.7748346e+00   5.1696925e-01   5.7262371e-01   9.3775038e-01  -1.1728306e-01   7.5265007e-01  -5.4813714e-01  -2.3638566e-01  -1.0611241e+00  -1.4215286e+00  -9.7433407e-02   2.1500292e+00  -2.5915654e-01   7.7954285e-01  -2.9354563e+00  -5.8258702e-01  -1.7861779e+00  -2.2164340e+00  -1.3692622e+00   1.5609110e+00  -1.5735249e+00   1.0133069e+00  -3.4198000e+00  -6.0275842e-01  -2.7378154e+00  -5.3512795e-01  -1.6381503e+00  -2.6943107e-01  -3.1089337e-01  -2.7919330e-01   9.0711294e-01   2.3929477e+00   1.3677125e-01  -1.6095083e+00  -1.9033177e-01
   5.3849775e-01   1.2570504e+00   1.4105440e+00   6.2264181e-01   1.0649099e+00   8.7362028e-01  -3.1227600e-01  -1.2326509e+00  -8.9858263e-01  -7.4030113e-01   1.9284833e-01   1.3124853e+00  -1.6398262e+00   5.9017098e-01  -2.4187301e+00  -1.2302176e+00   1.0842973e+00   1.8667535e+00  -7.6173311e-01   8.0285514e-01  -1.4921027e-01   7.3897791e-01   7.8842092e-01   1.9117535e+00   1.9106665e+00   1.8706843e+00   1.1480373e+00   4.1256679e-01   2.2632671e-01  -6.9615960e-01  -1.0148807e+00   2.2085715e-01   1.1836939e+00   1.4910041e+00   1.3063899e+00   5.0575531e-01   5.7467461e-02  -1.5582420e+00  -1.8703525e+00   2.6921054e+00   4.5091880e-01   5.0251282e-01   9.3084896e-01  -1.3901448e-01   7.8784812e-01  -5.6199157e-01  -1.7618858e-01  -1.0595849e+00  -1.3198073e+00  -5.0244688e-02   2.0587810e+00  -2.4511396e-01   7.5796104e-01  -2.9014968e+00  -5.3452682e-01  -1.7421881e+00  -2.1414257e+00  -1.2809900e+00   1.4542702e+00  -1.4714741e+00   9.5061416e-01  -3.3934404e+00  -5.8543425e-01  -2.7203537e+00  -5.0767660e-01  -1.5823350e+00  -2.1275308e-01  -2.4683052e-01  -2.0945310e-01   8.4718776e-01   2.3140594e+00   1.4399589e-01  -1.5792260e+00  -9.5667600e-02
   5.4446555e-01   1.1583357e+00   1.3188281e+00   5.7058645e-01   9.6498359e-01   8.6956323e-01  -2.9322564e-01  -1.1591091e+00  -8.2746559e-01  -6.3460087e-01   2.2911049e-01   1.2231016e+00  -1.5558529e+00   5.9555185e-01  -2.3568371e+00  -1.1359691e+00   9.3376554e-01   1.8191969e+00  -7.6866960e-01   8.0972601e-01  -2.1584807e-02   6.1608112e-01   6.7990029e-01   1.8136199e+00   1.8442400e+00   1.7955805e+00   1.1583807e+00   3.8555349e-01   2.6177478e-01  -6.9152653e-01  -9.6622240e-01   1.6746811e-01   1.0983729e+00   1.3970484e+00   1.2596624e+00   4.8042340e-01   8.8007214e-02  -1.5301042e+00  -1.8318124e+00   2.5948779e+00   3.6482645e-01   4.3476475e-01   9.0224648e-01  -1.5414500e-01   8.0848551e-01  -5.6490647e-01  -1.1637449e-01  -1.0283705e+00  -1.2073405e+00   3.8536807e-03   1.9355531e+00  -2.2422933e-01   7.2372008e-01  -2.8378370e+00  -4.7955340e-01  -1.6654179e+00  -2.0502687e+00  -1.1847365e+00   1.3307118e+00  -1.3586881e+00   8.7732572e-01  -3.3382085e+00  -5.5670815e-01  -2.6767278e+00  -4.6984869e-01  -1.5066880e+00  -1.5131902e-01  -1.7355310e-01  -1.3367578e-01   7.7923477e-01   2.1972627e+00   1.3689161e-01  -1.5275834e+00   6.0771425e-03
   5.4476509e-01   1.0420244e+00   1.2228386e+00   5.0672392e-01   8.6109207e-01   8.5075096e-01  -2.5425407e-01  -1.0748218e+00  -7.3295345e-01  -5.1732364e-01   2.7186338e-01   1.1130301e+00  -1.4595612e+00   5.9444097e-01  -2.2626935e+00  -1.0372562e+00   7.7665315e-01   1.7408647e+00  -7.6805302e-01   8.0734888e-01   1.1762807e-01   4.8698822e-01   5.6085745e-01   1.6946478e+00   1.7495175e+00   1.6982467e+00   1.1431376e+00   3.5175762e-01   2.8784076e-01  -6.7343887e-01  -9.0843435e-01   1.1414332e-01   1.0019227e+00   1.2946576e+00   1.1991982e+00   4.5981691e-01   1.1192635e-01  -1.4653080e+00  -1.7718118e+00   2.4861657e+00   2.6041976e-01   3.7220875e-01   8.5245148e-01  -1.6118165e-01   8.1383578e-01  -5.5496486e-01  -5.9813224e-02  -9.6502813e-01  -1.0897984e+00   6.5147795e-02   1.7830352e+00  -1.9738277e-01   6.7790321e-01  -2.7475682e+00  -4.2095693e-01  -1.5546842e+00  -1.9492874e+00  -1.0848048e+00   1.1919736e+00  -1.2405339e+00   7.9425297e-01  -3.2591351e+00  -5.2031889e-01  -2.6108177e+00  -4.2665204e-01  -1.4152104e+00  -9.0617083e-02  -9.4839834e-02  -5.6978427e-02   7.0697848e-01   2.0475010e+00   1.1489049e-01  -1.4549393e+00   1.0997654e-01
   5.4181739e-01   9.1225072e-01   1.1283486e+00   4.3483253e-01   7.5925275e-01   8.1773074e-01  -1.9371108e-01  -9.8444508e-01  -6.1638342e-01  -3.9375733e-01   3.2108136e-01   9.8555120e-01  -1.3545193e+00   5.8693572e-01  -2.1383438e+00  -9.4141863e-01   6.2013109e-01   1.6339603e+00  -7.6077513e-01   7.9701265e-01   2.6443436e-01   3.5858159e-01   4.3706690e-01   1.5608327e+00   1.6302458e+00   1.5837686e+00   1.1017938e+00   3.1363918e-01   3.0236324e-01  -6.4116691e-01  -8.4491340e-01   6.4547992e-02   8.9912232e-01   1.1890040e+00   1.1266115e+00   4.4631298e-01   1.2749596e-01  -1.3623464e+00  -1.6945706e+00   2.3700462e+00   1.4068945e-01   3.1779333e-01   7.8287132e-01  -1.5875213e-01   8.0363091e-01  -5.3074555e-01  -9.4795609e-03  -8.6891131e-01  -9.7361819e-01   1.3435729e-01   1.6054297e+00  -1.6527788e-01   6.2231417e-01  -2.6345715e+00  -3.6239163e-01  -1.4107773e+00  -1.8459557e+00  -9.8506538e-01   1.0406235e+00  -1.1219935e+00   7.0287402e-01  -3.1620748e+00  -4.8041482e-01  -2.5275220e+00  -3.8370885e-01  -1.3127702e+00  -3.6615380e-02  -1.5016654e-02   1.5096956e-02   6.3488342e-01   1.8708287e+00   7.7984891e-02  -1.3628673e+00   2.1072971e-01
   5.3873142e-01   7.7422251e-01   1.0414581e+00   3.5942533e-01   6.6544368e-01   7.7163257e-01  -1.1130617e-01  -8.9323608e-01  -4.8054473e-01  -2.7001343e-01   3.7705507e-01   8.4496476e-01  -1.2440822e+00   5.7340087e-01  -1.9875766e+00  -8.5615985e-01   4.7166707e-01   1.5019219e+00  -7.4826060e-01   7.8081586e-01   4.1409262e-01   2.3813256e-01   3.1483408e-01   1.4186685e+00   1.4911026e+00   1.4577490e+00   1.0349581e+00   2.7368238e-01   3.0369975e-01  -5.9492252e-01  -7.7957288e-01   2.2677422e-02   7.9558625e-01   1.0854810e+00   1.0440466e+00   4.4179239e-01   1.3329007e-01  -1.2219840e+00  -1.6055629e+00   2.2515800e+00   9.7370298e-03   2.7447035e-01   6.9579460e-01  -1.4567576e-01   7.7813580e-01  -4.9146448e-01   3.1731383e-02  -7.4140022e-01  -8.6569945e-01   2.1259894e-01   1.4082954e+00  -1.2844120e-01   5.5940094e-01  -2.5034235e+00  -3.0767379e-01  -1.2366642e+00  -1.7485640e+00  -8.8879059e-01   8.7997051e-01  -1.0074551e+00   6.0529598e-01  -3.0534999e+00  -4.4132153e-01  -2.4326191e+00  -3.4697739e-01  -1.2049629e+00   4.5350419e-03   6.1183945e-02   7.6839999e-02   5.6796112e-01   1.6742413e+00   2.6829497e-02  -1.2541569e+00   3.0287751e-01
   5.3915752e-01   6.3397128e-01   9.6834780e-01   2.8549297e-01   5.8535750e-01   7.1417577e-01  -8.2166645e-03  -8.0677270e-01  -3.2969128e-01  -1.5275215e-01   4.4035287e-01   6.9639320e-01  -1.1312957e+00   5.5447168e-01  -1.8159019e+00  -7.8914981e-01   3.3870549e-01   1.3493716e+00  -7.3238050e-01   7.6158078e-01   5.6127347e-01   1.3299976e-01   2.0069873e-01   1.2749122e+00   1.3375555e+00   1.3261153e+00   9.4442923e-01   2.3430313e-01   2.9088707e-01  -5.3589486e-01  -7.1663015e-01  -7.2934854e-03   6.9745917e-01   9.8949171e-01   9.5413537e-01   4.4754929e-01   1.2831480e-01  -1.0474058e+00  -1.5112539e+00   2.1366706e+00  -1.2746160e-01   2.4506898e-01   5.9431667e-01  -1.2102847e-01   7.3819823e-01  -4.3707912e-01   6.1197117e-02  -5.8599572e-01  -7.7304559e-01   3.0131895e-01   1.1983161e+00  -8.7234065e-02   4.9213571e-01  -2.3592616e+00  -2.6055263e-01  -1.0375539e+00  -1.6658048e+00  -7.9852967e-01   7.1393193e-01  -9.0054255e-01   5.0417949e-01  -2.9402485e+00  -4.0728896e-01  -2.3325642e+00  -3.2243301e-01  -1.0979165e+00   2.6832282e-02   1.2879915e-01   1.2265615e-01   5.1152141e-01   1.4654487e+00  -3.7206933e-02  -1.1327482e+00   3.8104017e-01
   5.4709818e-01   4.9804034e-01   9.1501637e-01   2.1820667e-01   5.2415707e-01   6.4763763e-01   1.1289509e-01  -7.3064313e-01  -1.6946212e-01  -4.8855609e-02   5.1175418e-01   5.4553189e-01  -1.0188223e+00   5.3104963e-01  -1.6304030e+00  -7.4759958e-01   2.2832661e-01   1.1819774e+00  -7.1535043e-01   7.4271109e-01   7.0025697e-01   5.0304094e-02   1.0111048e-01   1.1363278e+00   1.1756701e+00   1.1949008e+00   8.3318164e-01   1.9775017e-01   2.6374330e-01  -4.6623424e-01  -6.6037575e-01  -2.1186175e-02   6.1106136e-01   9.0622558e-01   8.5991850e-01   4.6423127e-01   1.1211052e-01  -8.4421609e-01  -1.4187654e+00   2.0318608e+00  -2.6535509e-01   2.3216119e-01   4.8221626e-01  -8.4202147e-02   6.8527164e-01  -3.6835001e-01   7.6758766e-02  -4.0827201e-01  -7.0237092e-01   4.0219404e-01   9.8300757e-01  -4.1876173e-02   4.2386105e-01  -2.2076128e+00  -2.2446559e-01  -8.2080648e-01  -1.6062922e+00  -7.1603189e-01   5.4686590e-01  -8.0398951e-01   4.0263214e-01  -2.8292342e+00  -3.8223148e-01  -2.2342254e+00  -3.1572367e-01  -9.9804495e-01   2.4772102e-02   1.8284108e-01   1.4736285e-01   4.7088321e-01   1.2526006e+00  -1.1205099e-01  -1.0035984e+00   4.4016393e-01
   5.6668482e-01   3.7313077e-01   8.8700846e-01   1.6260752e-01   4.8623988e-01   5.7478318e-01   2.4795875e-01  -6.7012164e-01  -6.7062659e-03   3.4932674e-02   5.9215424e-01   3.9836178e-01  -9.0889087e-01   5.0429127e-01  -1.4394703e+00  -7.3783353e-01   1.4690306e-01   1.0062295e+00  -6.9962033e-01   7.2800050e-01   8.2516060e-01  -3.4042431e-03   2.2099824e-02   1.0094179e+00   1.0118724e+00   1.0700011e+00   7.0526776e-01   1.6600153e-01   2.2290418e-01  -3.8898256e-01  -6.1493835e-01  -1.5012706e-02   5.4251001e-01   8.4043178e-01   7.6473579e-01   4.9180881e-01   8.4819050e-02  -6.2028196e-01  -1.3354906e+00   1.9440714e+00  -3.9815309e-01   2.3791978e-01   3.6379227e-01  -3.4958987e-02   6.2140736e-01  -2.8685644e-01   7.6897354e-02  -2.1568480e-01  -6.5969565e-01   5.1700005e-01   7.7037916e-01   7.5156408e-03   3.5811338e-01  -2.0541931e+00  -2.0229384e-01  -5.9568098e-01  -1.5780470e+00  -6.4222327e-01   3.8337878e-01  -7.1956864e-01   3.0407521e-01  -2.7271341e+00  -3.6947873e-01  -2.1445733e+00  -3.3182171e-01  -9.1175988e-01  -6.3093064e-03   2.1852190e-01   1.4647940e-01   4.5106489e-01   1.0439742e+00  -1.9499686e-01  -8.7248721e-01   4.7576279e-01
   6.0193059e-01   2.6572958e-01   8.8914171e-01   1.2330869e-01   4.7502074e-01   4.9876002e-01   3.9166615e-01  -6.2985023e-01   1.5078620e-01   9.2381948e-02   6.8244294e-01   2.6084462e-01  -8.0327603e-01   4.7559038e-01  -1.2524236e+00  -7.6488480e-01   9.9777141e-02   8.2914237e-01  -6.8776050e-01   7.2140328e-01   9.3019000e-01  -2.2469199e-02  -3.1031094e-02   9.0015296e-01   8.5267964e-01   9.5691899e-01   5.6564096e-01   1.4066253e-01   1.6979161e-01  -3.0795159e-01  -5.8405831e-01   1.4820614e-02   4.9734796e-01   7.9619441e-01   6.7209486e-01   5.2957532e-01   4.7211924e-02  -3.8541808e-01  -1.2686777e+00   1.8802905e+00  -5.2017042e-01   2.6397470e-01   2.4367145e-01   2.6519337e-02   5.4921321e-01  -1.9496485e-01   6.0882368e-02  -1.7240009e-02  -6.4995530e-01   6.4745287e-01   5.6856493e-01   6.0874739e-02   2.9843620e-01  -1.9046908e+00  -1.9613781e-01  -3.7293067e-01  -1.5879794e+00  -5.7723829e-01   2.2811833e-01  -6.4807936e-01   2.1209118e-01  -2.6400718e+00  -3.7155452e-01  -2.0703389e+00  -3.7469548e-01  -8.4515783e-01  -6.9921962e-02   2.3148814e-01   1.1649202e-01   4.5647470e-01   8.4763852e-01  -2.8283986e-01  -7.4576577e-01   4.8414290e-01
   6.5647135e-01   1.8174419e-01   9.2524598e-01   1.0423276e-01   4.9274400e-01   4.2296336e-01   5.3772781e-01  -6.1354562e-01   2.9463938e-01   1.1813962e-01   7.8336260e-01   1.3861833e-01  -7.0330432e-01   4.4654891e-01  -1.0790434e+00  -8.3214363e-01   9.0979268e-02   6.5790174e-01  -6.8234708e-01   7.2678015e-01   1.0099029e+00  -2.4248168e-03  -5.3977276e-02   8.1371043e-01   7.0441530e-01   8.6050842e-01   4.1991267e-01   1.2287215e-01   1.0651836e-01  -2.2755123e-01  -5.7088121e-01   7.1309780e-02   4.8020572e-01   7.7672145e-01   5.8552453e-01   5.7617704e-01   6.7660660e-04  -1.5092381e-01  -1.2250072e+00   1.8472287e+00  -6.2615516e-01   3.1127331e-01   1.2659929e-01   9.9588369e-02   4.7177801e-01  -9.5752503e-02   2.8878783e-02   1.7696170e-01  -6.7665293e-01   7.9502622e-01   3.8544676e-01   1.1811707e-01   2.4819360e-01  -1.7645435e+00  -2.0713260e-01  -1.6426005e-01  -1.6414054e+00  -5.2050545e-01   8.5563098e-02  -5.8939507e-01   1.3025603e-01  -2.5733142e+00  -3.9000311e-01  -2.0176578e+00  -4.4702565e-01  -8.0369690e-01  -1.6816151e-01   2.1805341e-01   5.5076712e-02   4.9062417e-01   6.7111382e-01  -3.7205961e-01  -6.3006040e-01   4.6259741e-01
   7.3330881e-01   1.2616541e-01   9.9792697e-01   1.0840072e-01   5.4033746e-01   3.5087969e-01   6.7920520e-01  -6.2375055e-01   4.1631957e-01   1.0806653e-01   8.9535453e-01   3.6709083e-02  -6.0988913e-01   4.1893400e-01  -9.2903767e-01  -9.4108526e-01   1.2300551e-01   4.9947883e-01  -6.8584804e-01   7.4763574e-01   1.0594780e+00   5.9753475e-02  -4.3642866e-02   7.5423815e-01   5.7292427e-01   7.8473593e-01   2.7405967e-01   1.1322721e-01   3.5739077e-02  -1.5257220e-01  -5.7778041e-01   1.5666002e-01   4.9451982e-01   7.8415759e-01   5.0842346e-01   6.2967231e-01  -5.2838909e-02   7.1007801e-02  -1.2101849e+00   1.8509597e+00  -7.1157883e-01   3.7995531e-01   1.7224563e-02   1.8310823e-01   3.9256050e-01   7.1119199e-03  -1.7999875e-02   3.5628139e-01  -7.4158041e-01   9.6075632e-01   2.2828342e-01   1.7906369e-01   2.1039273e-01  -1.6387233e+00  -2.3532323e-01   1.8326772e-02  -1.7416335e+00  -4.7088180e-01  -4.0184545e-02  -5.4256783e-01   6.1962498e-02  -2.5310014e+00  -4.2527859e-01  -1.9917246e+00  -5.4999040e-01  -7.9188333e-01  -3.0152173e-01   1.7541792e-01  -3.8735023e-02   5.5588265e-01   5.2104248e-01  -4.5903836e-01  -5.3194032e-01   4.0956237e-01
   8.3457051e-01   1.0277884e-01   1.1083690e+00   1.3778274e-01   6.1732064e-01   2.8591590e-01   8.0890195e-01  -6.6164632e-01   5.0761752e-01   5.9522015e-02   1.0184044e+00  -4.0725189e-02  -5.2358909e-01   3.9461677e-01  -8.1147416e-01  -1.0911009e+00   1.9666787e-01   3.6024027e-01  -7.0050926e-01   7.8686492e-01   1.0749779e+00   1.6545679e-01   1.7131695e-03   7.2465496e-01   4.6330492e-01   7.3247414e-01   1.3410335e-01   1.1173336e-01  -3.9537030e-02  -8.7929653e-02  -6.0621662e-01   2.7211286e-01   5.4232388e-01   8.1943570e-01   4.4390945e-01   6.8762021e-01  -1.1092014e-01   2.6798149e-01  -1.2285771e+00   1.8965650e+00  -7.7287395e-01   4.6925222e-01  -8.0113130e-02   2.7542620e-01   3.1524520e-01   1.0952609e-01  -7.7701765e-02   5.1016759e-01  -8.4463151e-01   1.1450460e+00   1.0336368e-01   2.4335782e-01   1.8752365e-01  -1.5315398e+00  -2.7961553e-01   1.6325020e-01  -1.8896537e+00  -4.2682691e-01  -1.4559336e-01  -5.0598402e-01   1.0239554e-02  -2.5159297e+00  -4.7670962e-01  -1.9964776e+00  -6.8313832e-01  -8.1298513e-01  -4.6879597e-01   1.0186474e-01  -1.6445805e-01   6.5328966e-01   4.0289153e-01  -5.4029484e-01  -4.5756359e-01   3.2472717e-01
   9.6130133e-01   1.1394042e-01   1.2561898e+00   1.9321209e-01   7.2177809e-01   2.3122471e-01   9.1979498e-01  -7.2693890e-01   5.6116086e-01  -2.8418425e-02   1.1519006e+00  -9.0607587e-02  -4.4468576e-01   3.7548977e-01  -7.3421461e-01  -1.2794493e+00   3.1102487e-01   2.4558216e-01  -7.2824091e-01   8.4652346e-01   1.0535986e+00   3.1432140e-01   8.2400795e-02   7.2650319e-01   3.7967211e-01   7.0534593e-01   5.7809917e-03   1.1779117e-01  -1.1615569e-01  -3.8377437e-02  -6.5663988e-01   4.1780275e-01   6.2411910e-01   8.8217842e-01   3.9467662e-01   7.4719679e-01  -1.7081356e-01   4.2815345e-01  -1.2829068e+00   1.9878103e+00  -8.0760998e-01   5.7742393e-01  -1.6158456e-01   3.7438172e-01   2.4357015e-01   2.0714480e-01  -1.4731449e-01   6.2881487e-01  -9.8372346e-01   1.3474827e+00   1.5698847e-02   3.1038445e-01   1.8142158e-01  -1.4464699e+00  -3.3781278e-01   2.6010752e-01  -2.0839527e+00  -3.8660652e-01  -2.2787938e-01  -4.7756297e-01  -2.2424746e-02  -2.5293982e+00  -5.4254580e-01  -2.0343337e+00  -8.4436381e-01  -8.6879176e-01  -6.6707653e-01  -3.0778678e-03  -3.2012952e-01   7.8243381e-01   3.2070276e-01  -6.1271268e-01  -4.1231579e-01   2.0909455e-01
   1.1132997e+00   1.6042644e-01   1.4393594e+00   2.7435809e-01   8.5040659e-01   1.8953425e-01   1.0054810e+00  -8.1782734e-01   5.7092768e-01  -1.5482611e-01   1.2945183e+00  -1.1110276e-01  -3.7327141e-01   3.6336428e-01  -7.0338613e-01  -1.5013353e+00   4.6339440e-01   1.5961498e-01  -7.7050424e-01   9.2763930e-01   9.9389160e-01   5.0418466e-01   1.9728889e-01   7.5986320e-01   3.2496279e-01   7.0363122e-01  -1.0576785e-01   1.3022262e-01  -1.9103116e-01  -8.2057112e-03  -7.2843742e-01   5.9265178e-01   7.3882490e-01   9.7066206e-01   3.6286360e-01   8.0533594e-01  -2.2957891e-01   5.4100466e-01  -1.3740312e+00   2.1268671e+00  -8.1460565e-01   7.0174217e-01  -2.2405297e-01   4.7733867e-01   1.8113249e-01   2.9559642e-01  -2.2320849e-01   7.0381468e-01  -1.1548348e+00   1.5666843e+00  -3.1233370e-02   3.7920195e-01   1.9315737e-01  -1.3860267e+00  -4.0674031e-01   3.0040589e-01  -2.3204755e+00  -3.4850949e-01  -2.8515574e-01  -4.5498222e-01  -3.4248426e-02  -2.5711355e+00  -6.2008423e-01  -2.1059949e+00  -1.0299882e+00  -9.5943517e-01  -8.9185458e-01  -1.3851732e-01  -5.0235993e-01   9.4140446e-01   2.7690539e-01  -6.7374367e-01  -4.0045869e-01   6.4988226e-02
   1.2890115e+00   2.4136405e-01   1.6541933e+00   3.7974935e-01   9.9863892e-01   1.6299253e-01   1.0606118e+00  -9.3105699e-01   5.3273027e-01  -3.1687213e-01   1.4441429e+00  -1.0171695e-01  -3.0934019e-01   3.5985081e-01  -7.2292478e-01  -1.7501171e+00   6.4944499e-01   1.0492163e-01  -8.2820130e-01   1.0300750e+00   8.9595001e-01   7.3112076e-01   3.4385409e-01   8.2333725e-01   3.0079525e-01   7.2624712e-01  -1.9628126e-01   1.4734011e-01  -2.6134712e-01  -9.3839874e-04  -8.1992925e-01   7.9430973e-01   8.8380449e-01   1.0818494e+00   3.4993832e-01   8.5888993e-01  -2.8425718e-01   5.9808438e-01  -1.5008130e+00   2.3141026e+00  -7.9397936e-01   8.3852999e-01  -2.6523061e-01   5.8125024e-01   1.3118403e-01   3.7071519e-01  -3.0123908e-01   7.2875558e-01  -1.3521598e+00   1.8001929e+00  -3.5681559e-02   4.4849484e-01   2.2295981e-01  -1.3516670e+00  -4.8245091e-01   2.7822616e-01  -2.5927361e+00  -3.1106288e-01  -3.1654800e-01  -4.3591566e-01  -2.4298040e-02  -2.6393064e+00  -7.0586790e-01  -2.2103356e+00  -1.2349461e+00  -1.0832861e+00  -1.1372148e+00  -3.0212940e-01  -7.0645625e-01   1.1268152e+00   2.7220120e-01  -7.2156842e-01  -4.2480756e-01  -1.0399223e-01
   1.4854901e+00   3.5424317e-01   1.8954232e+00   5.0683714e-01   1.1608413e+00   1.5303517e-01   1.0812906e+00  -1.0620546e+00   4.4463427e-01  -5.0987511e-01   1.5978439e+00  -6.3334214e-02  -2.5287424e-01   3.6623133e-01  -7.9422306e-01  -2.0176272e+00   8.6335785e-01   8.2406593e-02  -9.0157240e-01   1.1524515e+00   7.6154311e-01   9.8955364e-01   5.1827873e-01   9.1410745e-01   3.0738641e-01   7.7080430e-01  -2.6260399e-01   1.6705556e-01  -3.2472943e-01  -1.9049215e-02  -9.2841106e-01   1.0191452e+00   1.0549553e+00   1.2114954e+00   3.5660268e-01   9.0480233e-01  -3.3204256e-01   5.9367395e-01  -1.6600953e+00   2.5479460e+00  -7.4714171e-01   9.8326100e-01  -2.8380226e-01   6.8275798e-01   9.6429599e-02   4.2877717e-01  -3.7699269e-01   6.9973237e-01  -1.5683689e+00   2.0444231e+00   2.2601009e-03   5.1655615e-01   2.7017428e-01  -1.3437478e+00  -5.6049602e-01   1.9076944e-01  -2.8920738e+00  -2.7322780e-01  -3.2226615e-01  -4.1826617e-01   7.4037732e-03  -2.7306046e+00  -7.9593967e-01  -2.3443875e+00  -1.4530606e+00  -1.2369352e+00  -1.3961131e+00  -4.9015044e-01  -9.2660986e-01   1.3338955e+00   3.0552916e-01  -7.5520276e-01  -4.8645764e-01  -2.9306840e-01
   1.6984288e+00   4.9500652e-01   2.1563465e+00   6.5208908e-01   1.3305762e+00   1.6028651e-01   1.0653992e+00  -1.2051362e+00   3.0727973e-01  -7.2744409e-01   1.7519060e+00   1.8150456e-03  -2.0391504e-01   3.8333388e-01  -9.1590981e-01  -2.2945870e+00   1.0980488e+00   9.1245795e-02  -9.9010752e-01   1.2921378e+00   5.9418716e-01   1.2724414e+00   7.1558782e-01   1.0280632e+00   3.4353258e-01   8.3373948e-01  -3.0285255e-01   1.8702306e-01  -3.7937931e-01  -6.3717698e-02  -1.0502428e+00   1.2622920e+00   1.2468547e+00   1.3543221e+00   3.8272246e-01   9.4028338e-01  -3.7044630e-01   5.2532049e-01  -1.8467840e+00   2.8248445e+00  -6.7673616e-01   1.1307181e+00  -2.7950779e-01   7.7832260e-01   7.8843917e-02   4.6672537e-01  -4.4605795e-01   6.1572452e-01  -1.7949589e+00   2.2946814e+00   8.0613578e-02   5.8130451e-01   3.3326193e-01  -1.3615268e+00  -6.3623945e-01   3.8742806e-02  -3.2080415e+00  -2.3455850e-01  -3.0362538e-01  -4.0037171e-01   5.9817667e-02  -2.8404230e+00  -8.8613055e-01  -2.5034221e+00  -1.6773912e+00  -1.4152655e+00  -1.6607190e+00  -6.9743578e-01  -1.1561390e+00   1.5566431e+00   3.7411176e-01  -7.7454118e-01  -5.8458052e-01  -4.9642996e-01
   1.9222702e+00   6.5821234e-01   2.4290501e+00   8.1110755e-01   1.5009164e+00   1.8450073e-01   1.0128297e+00  -1.3537761e+00   1.2407264e-01  -9.6171281e-01   1.9019199e+00   9.0252077e-02  -1.6261527e-01   4.1142443e-01  -1.0837827e+00  -2.5710868e+00   1.3454377e+00   1.2894055e-01  -1.0924812e+00   1.4453082e+00   3.9913780e-01   1.5715227e+00   9.2981771e-01   1.1599947e+00   4.0665499e-01   9.1051498e-01  -3.1650701e-01   2.0480564e-01  -4.2415938e-01  -1.3464621e-01  -1.1809796e+00   1.5177536e+00   1.4529508e+00   1.5042542e+00   4.2728964e-01   9.6297649e-01  -3.9744070e-01   3.9419577e-01  -2.0540331e+00   3.1393072e+00  -5.8653173e-01   1.2752048e+00  -2.5317749e-01   8.6438045e-01   7.9523599e-02   4.8236761e-01  -5.0429991e-01   4.7881198e-01  -2.0226668e+00   2.5452579e+00   1.9556525e-01   6.4033768e-01   4.0984157e-01  -1.4032118e+00  -7.0518610e-01  -1.7345258e-01  -3.5288991e+00  -1.9531187e-01  -2.6300827e-01  -3.8117024e-01   1.3088486e-01  -2.9630955e+00  -9.7235724e-01  -2.6811334e+00  -1.9006256e+00  -1.6116187e+00  -1.9228012e+00  -9.1758904e-01  -1.3877736e+00   1.7880310e+00   4.7358167e-01  -7.8033730e-01  -7.1631017e-01  -7.0742950e-01
   2.1503885e+00   8.3726068e-01   2.7047019e+00   9.7876925e-01   1.6647906e+00   2.2455115e-01   9.2559869e-01  -1.5009171e+00  -9.8780497e-02  -1.2036568e+00   2.0429344e+00   1.9741292e-01  -1.2926631e-01   4.5012934e-01  -1.2909064e+00  -2.8370955e+00   1.5967555e+00   1.9147153e-01  -1.2065199e+00   1.6070689e+00   1.8329306e-01   1.8776168e+00   1.1542104e+00   1.3038402e+00   4.9290974e-01   9.9587316e-01  -3.0442332e-01   2.1805311e-01  -4.5862834e-01  -2.2995766e-01  -1.3155390e+00   1.7785650e+00   1.6657933e+00   1.6547031e+00   4.8842187e-01   9.7110434e-01  -4.1157191e-01   2.0524288e-01  -2.2735274e+00   3.4840417e+00  -4.8127120e-01   1.4108001e+00  -2.0671229e-01   9.3751581e-01   9.8589019e-02   4.7453148e-01  -5.4811459e-01   2.9420305e-01  -2.2419226e+00   2.7895935e+00   3.4160323e-01   6.9102050e-01   4.9677725e-01  -1.4660543e+00  -7.6329641e-01  -4.3775617e-01  -3.8421836e+00  -1.5649550e-01  -2.0376472e-01  -3.6030774e-01   2.1758933e-01  -3.0921969e+00  -1.0509031e+00  -2.8699143e+00  -2.1154852e+00  -1.8180527e+00  -2.1741312e+00  -1.1431652e+00  -1.6139684e+00   2.0202594e+00   5.9818299e-01  -7.7412360e-01  -8.7673562e-01  -9.1882114e-01
   2.3753407e+00   1.0246746e+00   2.9738934e+00   1.1493866e+00   1.8153382e+00   2.7847158e-01   8.0782544e-01  -1.6393081e+00  -3.5241301e-01  -1.4434825e+00   2.1696598e+00   3.1786918e-01  -1.0429979e-01   4.9840211e-01  -1.5278810e+00  -3.0829704e+00   1.8428759e+00   2.7354299e-01  -1.3292109e+00   1.7716449e+00  -4.5002649e-02   2.1809621e+00   1.3814318e+00   1.4529734e+00   5.9736036e-01   1.0841317e+00  -2.6876504e-01   2.2467791e-01  -4.8302389e-01  -3.4618930e-01  -1.4484010e+00   2.0370109e+00   1.8772954e+00   1.7988822e+00   5.6340741e-01   9.6358281e-01  -4.1203327e-01  -3.2914350e-02  -2.4958487e+00   3.8501728e+00  -3.6647833e-01   1.5316392e+00  -1.4300466e-01   9.9463736e-01   1.3514947e-01   4.4316208e-01  -5.7464267e-01   7.0062747e-02  -2.4433096e+00   3.0205157e+00   5.1174139e-01   7.3060178e-01   5.9031092e-01  -1.5464872e+00  -8.0725814e-01  -7.4271859e-01  -4.1353228e+00  -1.1984945e-01  -1.3005031e-01  -3.3818150e-01   3.1608760e-01  -3.2208858e+00  -1.1186593e+00  -3.0612180e+00  -2.3151195e+00  -2.0256846e+00  -2.4068835e+00  -1.3659462e+00  -1.8272315e+00   2.2450449e+00   7.4103975e-01  -7.5807930e-01  -1.0590134e+00  -1.1230387e+00
   2.5891774e+00   1.2124245e+00   3.2270260e+00   1.3168929e+00   1.9462552e+00   3.4355129e-01   6.6556956e-01  -1.7618469e+00  -6.2562196e-01  -1.6710705e+00   2.2767146e+00   4.4559814e-01  -8.8264091e-02   5.5454172e-01  -1.7832710e+00  -3.2999261e+00   2.0746632e+00   3.6890281e-01  -1.4567602e+00   1.9326264e+00  -2.7625655e-01   2.4715869e+00   1.6038133e+00   1.6005200e+00   7.1420790e-01   1.1695001e+00  -2.1285712e-01   2.2301550e-01  -4.9819742e-01  -4.7839220e-01  -1.5738298e+00   2.2848966e+00   2.0790288e+00   1.9301345e+00   6.4879872e-01   9.4009365e-01  -3.9869432e-01  -3.0830913e-01  -2.7109108e+00   4.2275464e+00  -2.4822675e-01   1.6322061e+00  -6.5798504e-02   1.0331445e+00   1.8733753e-01   3.8935162e-01  -5.8192663e-01  -1.8285947e-01  -2.6180110e+00   3.2305379e+00   6.9782473e-01   7.5635107e-01   6.8623866e-01  -1.6402992e+00  -8.3469360e-01  -1.0740049e+00  -4.3962562e+00  -8.7760908e-02  -4.6608997e-02  -3.1591533e-01   4.2190130e-01  -3.3422716e+00  -1.1733055e+00  -3.2459846e+00  -2.4934564e+00  -2.2251060e+00  -2.6140049e+00  -1.5772833e+00  -2.0204542e+00   2.4539423e+00   8.9448119e-01  -7.3485695e-01  -1.2546051e+00  -1.3125060e+00
   2.7837996e+00   1.3922834e+00   3.4547176e+00   1.4750519e+00   2.0521057e+00   4.1648023e-01   5.0652913e-01  -1.8619140e+00  -9.0537037e-01  -1.8764566e+00   2.3588998e+00   5.7428865e-01  -8.1778129e-02   6.1626772e-01  -2.0441787e+00  -3.4804428e+00   2.2833280e+00   4.7071878e-01  -1.5847033e+00   2.0832608e+00  -5.0022336e-01   2.7396948e+00   1.8136159e+00   1.7396845e+00   8.3707194e-01   1.2464006e+00  -1.4096858e-01   2.1195726e-01  -5.0550755e-01  -6.2033798e-01  -1.6861141e+00   2.5138633e+00   2.2625439e+00   2.0422575e+00   7.4055724e-01   9.0111075e-01  -3.7208392e-01  -6.0620888e-01  -2.9084430e+00   4.6050985e+00  -1.3287576e-01   1.7076180e+00   2.0508329e-02   1.0510727e+00   2.5241475e-01   3.1529622e-01  -5.6900122e-01  -4.5178695e-01  -2.7582133e+00   3.4122028e+00   8.9090351e-01   7.6570670e-01   7.8012316e-01  -1.7428399e+00  -8.4428628e-01  -1.4151108e+00  -4.6140301e+00  -6.3115437e-02   4.1488866e-02  -2.9526885e-01   5.3016297e-01  -3.4497886e+00  -1.2134194e+00  -3.4151149e+00  -2.6454909e+00  -2.4068525e+00  -2.7895415e+00  -1.7684969e+00  -2.1872275e+00   2.6386857e+00   1.0504103e+00  -7.0738109e-01  -1.4536389e+00  -1.4799714e+00
   2.9513453e+00   1.5562011e+00   3.6482173e+00   1.6176942e+00   2.1285876e+00   4.9353808e-01   3.3961541e-01  -1.9336826e+00  -1.1774487e+00  -2.0503284e+00   2.4114917e+00   6.9766528e-01  -8.5466324e-02   6.8084783e-01  -2.2969314e+00  -3.6185938e+00   2.4607819e+00   5.7199031e-01  -1.7080708e+00   2.2167815e+00  -7.0638734e-01   2.9760581e+00   2.0033177e+00   1.8640759e+00   9.5931095e-01   1.3097775e+00  -5.8036982e-02   1.9104654e-01  -5.0668162e-01  -7.6482647e-01  -1.7798149e+00   2.7157391e+00   2.4197098e+00   2.1298066e+00   8.3424431e-01   8.4787774e-01  -3.3333146e-01  -9.0990656e-01  -3.0785014e+00   4.9712876e+00  -2.6780783e-02   1.7538867e+00   1.1111003e-01   1.0472070e+00   3.2694131e-01   2.2418100e-01  -5.3591460e-01  -7.2262901e-01  -2.8574568e+00   3.5584553e+00   1.0816587e+00   7.5642550e-01   8.6753375e-01  -1.8492463e+00  -8.3582145e-01  -1.7482554e+00  -4.7793404e+00  -4.9095808e-02   1.2913674e-01  -2.7849072e-01   6.3589871e-01  -3.5375542e+00  -1.2385096e+00  -3.5599646e+00  -2.7674967e+00  -2.5619060e+00  -2.9288980e+00  -1.9313147e+00  -2.3221365e+00   2.7915455e+00   1.2007023e+00  -6.7863399e-01  -1.6453837e+00  -1.6188525e+00
   3.0845850e+00   1.6966804e+00   3.7998084e+00   1.7389706e+00   2.1727363e+00   5.7081455e-01   1.7442686e-01  -1.9723934e+00  -1.4272620e+00  -2.1845118e+00   2.4305254e+00   8.0981308e-01  -9.9880511e-02   7.4527043e-01  -2.5278389e+00  -3.7102715e+00   2.5999802e+00   6.6597110e-01  -1.8216037e+00   2.3267554e+00  -8.8450902e-01   3.1724037e+00   2.1659170e+00   1.9680183e+00   1.0743687e+00   1.3553765e+00   3.0649250e-02   1.6053087e-01  -5.0365811e-01  -9.0407914e-01  -1.8500140e+00   2.8829111e+00   2.5430680e+00   2.1883653e+00   9.2525107e-01   7.8233940e-01  -2.8407365e-01  -1.2016822e+00  -3.2119855e+00   5.3145665e+00   6.4009255e-02   1.7681404e+00   2.0107371e-01   1.0211563e+00   4.0699810e-01   1.2000221e-01  -4.8368543e-01  -9.8080688e-01  -2.9109179e+00   3.6630252e+00   1.2608570e+00   7.2672713e-01   9.4430000e-01  -1.9546778e+00  -8.1014216e-01  -2.0553981e+00  -4.8849951e+00  -4.8940474e-02   2.1149147e-01  -2.6812666e-01   7.3432744e-01  -3.6006903e+00  -1.2489733e+00  -3.6728281e+00  -2.8571533e+00  -2.6821996e+00  -3.0290314e+00  -2.0583269e+00  -2.4210173e+00   2.9056841e+00   1.3376149e+00  -6.5144402e-01  -1.8188153e+00  -1.7235760e+00
   3.1773122e+00   1.8071419e+00   3.9031843e+00   1.8336180e+00   2.1830610e+00   6.4444488e-01   2.0658549e-02  -1.9745854e+00  -1.6406969e+00  -2.2724248e+00   2.4130653e+00   9.0548234e-01  -1.2541301e-01   8.0644744e-01  -2.7239830e+00  -3.7533189e+00   2.6952461e+00   7.4657743e-01  -1.9200119e+00   2.4074353e+00  -1.0252075e+00   3.3217813e+00   2.2952453e+00   2.0468341e+00   1.1761275e+00   1.3799829e+00   1.1978929e-01   1.2136625e-01  -4.9842257e-01  -1.0301949e+00  -1.8925529e+00   3.0087045e+00   2.6261846e+00   2.2147711e+00   1.0090528e+00   7.0703297e-01  -2.2633732e-01  -1.4638766e+00  -3.3011340e+00   5.6238831e+00   1.3405519e-01   1.7487983e+00   2.8563588e-01   9.7338908e-01   4.8844176e-01   7.3388187e-03  -4.1420574e-01  -1.2121400e+00  -2.9156157e+00   3.7207960e+00   1.4198092e+00   6.7542636e-01   1.0067638e+00  -2.0545470e+00  -7.6903338e-01  -2.3193172e+00  -4.9262768e+00  -6.5678302e-02   2.8426104e-01  -2.6679892e-01   8.2115578e-01  -3.6355878e+00  -1.2459892e+00  -3.7473825e+00  -2.9135863e+00  -2.7610952e+00  -3.0885612e+00  -2.1434270e+00  -2.4811646e+00   2.9755023e+00   1.4541920e+00  -6.2829132e-01  -1.9632436e+00  -1.7898928e+00
   3.2246998e+00   1.8822566e+00   3.9537762e+00   1.8972200e+00   2.1596073e+00   7.1084301e-01  -1.1251588e-01  -1.9382757e+00  -1.8050112e+00  -2.3094703e+00   2.3574403e+00   9.8035578e-01  -1.6220697e-01   8.6142949e-01  -2.8739764e+00  -3.7475630e+00   2.7425564e+00   8.0875627e-01  -1.9982633e+00   2.4540924e+00  -1.1205416e+00   3.4188953e+00   2.3862737e+00   2.0970851e+00   1.2592489e+00   1.3816038e+00   2.0440487e-01   7.5172647e-02  -4.9285241e-01  -1.1356420e+00  -1.9042536e+00   3.0877472e+00   2.6639837e+00   2.2072891e+00   1.0814713e+00   6.2494723e-01  -1.6241057e-01  -1.6800074e+00  -3.3399750e+00   5.8891862e+00   1.7881302e-01   1.6956870e+00   3.6049394e-01   9.0522550e-01   5.6717019e-01  -1.0890778e-01  -3.3010395e-01  -1.4037330e+00  -2.8705422e+00   3.7281397e+00   1.5508033e+00   6.0204862e-01   1.0520113e+00  -2.1447307e+00  -7.1504827e-01  -2.5246774e+00  -4.9011890e+00  -1.0185667e-01   3.4396057e-01  -2.7697285e-01   8.9284549e-01  -3.6400970e+00  -1.2313606e+00  -3.7790607e+00  -2.9373292e+00  -2.7937986e+00  -3.1078011e+00  -2.1822125e+00  -2.5014826e+00   2.9969543e+00   1.5446392e+00  -6.1114653e-01  -2.0689665e+00  -1.8151499e+00
   3.2236073e+00   1.9182305e+00   3.9490178e+00   1.9264483e+00   2.1039457e+00   7.6691321e-01  -2.1704456e-01  -1.8630809e+00  -1.9096828e+00  -2.2933424e+00   2.2634277e+00   1.0312607e+00  -2.1007046e-01   9.0761498e-01  -2.9686530e+00  -3.6947520e+00   2.7397783e+00   8.4878817e-01  -2.0518875e+00   2.4633133e+00  -1.1645478e+00   3.4603867e+00   2.4353974e+00   2.1167612e+00   1.3194774e+00   1.3595834e+00   2.8014651e-01   2.4141825e-02  -4.8858353e-01  -1.2137501e+00  -1.8831109e+00   3.1162984e+00   2.6530454e+00   2.1657236e+00   1.1389232e+00   5.3935930e-01  -9.4714725e-02  -1.8358512e+00  -3.3247027e+00   6.1019008e+00   1.9488552e-01   1.6100931e+00   4.2206982e-01   8.1879333e-01   6.3937739e-01  -2.2378644e-01  -2.3458370e-01  -1.5448016e+00  -2.7767115e+00   3.6831939e+00   1.6474855e+00   5.0692478e-01   1.0780680e+00  -2.2217496e+00  -6.5129837e-01  -2.6590133e+00  -4.8105710e+00  -1.5928110e-01   3.8811758e-01  -3.0072626e-01   9.4683418e-01  -3.6136265e+00  -1.2073248e+00  -3.7653260e+00  -2.9302147e+00  -2.7776792e+00  -3.0887101e+00  -2.1723082e+00  -2.4825623e+00   2.9678159e+00   1.6046469e+00  -6.0135421e-01  -2.1279032e+00  -1.7984927e+00
   3.1728170e+00   1.9130227e+00   3.8885271e+00   1.9192657e+00   2.0190873e+00   8.1022253e-01  -2.8653798e-01  -1.7502745e+00  -1.9471538e+00  -2.2242215e+00   2.1323810e+00   1.0563157e+00  -2.6839886e-01   9.4293394e-01  -3.0016282e+00  -3.5984161e+00   2.6868358e+00   8.6450150e-01  -2.0772750e+00   2.4332402e+00  -1.1536933e+00   3.4450431e+00   2.4406736e+00   2.1054010e+00   1.3538858e+00   1.3146440e+00   3.4354749e-01  -2.9098134e-02  -4.8691020e-01  -1.2591715e+00  -1.8284429e+00   3.0925205e+00   2.5918436e+00   2.0914626e+00   1.1786349e+00   4.5365956e-01  -2.5686901e-02  -1.9204130e+00  -3.2539539e+00   6.2553599e+00   1.8022206e-01   1.4947525e+00   4.6772578e-01   7.1694972e-01   7.0177533e-01  -3.3256183e-01  -1.3125334e-01  -1.6273784e+00  -2.6371262e+00   3.5860622e+00   1.7051659e+00   3.9126041e-01   1.0840394e+00  -2.2829015e+00  -5.8122573e-01  -2.7135563e+00  -4.6580751e+00  -2.3878584e-01   4.1541281e-01  -3.3953688e-01   9.8169228e-01  -3.5571449e+00  -1.1763475e+00  -3.7058249e+00  -2.8952057e+00  -2.7124703e+00  -3.0347645e+00  -2.1135810e+00  -2.4266794e+00   2.8878846e+00   1.6316385e+00  -5.9957216e-01  -2.1341634e+00  -1.7409787e+00
   3.0731800e+00   1.8664780e+00   3.7741914e+00   1.8750718e+00   1.9093287e+00   8.3912135e-01  -3.1670974e-01  -1.6027758e+00  -1.9134107e+00  -2.1048391e+00   1.9672787e+00   1.0550008e+00  -3.3611296e-01   9.6599044e-01  -2.9697006e+00  -3.4636509e+00   2.5857866e+00   8.5537971e-01  -2.0719521e+00   2.3637307e+00  -1.0872018e+00   3.3739192e+00   2.4019918e+00   2.0641324e+00   1.3610400e+00   1.2488440e+00   3.9220299e-01  -8.1655493e-02  -4.8872744e-01  -1.2682760e+00  -1.7409920e+00   3.0166659e+00   2.4809050e+00   1.9874470e+00   1.1988048e+00   3.7117459e-01   4.2318234e-02  -1.9267101e+00  -3.1289628e+00   6.3451493e+00   1.3425185e-01   1.3537702e+00   4.9591352e-01   6.0317392e-01   7.5176646e-01  -4.3095397e-01  -2.3956767e-02  -1.6468471e+00  -2.4566624e+00   3.4389212e+00   1.7210262e+00   2.5717498e-01   1.0701849e+00  -2.3263433e+00  -5.0837641e-01  -2.6838443e+00  -4.4499991e+00  -3.4005045e-01   4.2574538e-01  -3.9410101e-01   9.9720485e-01  -3.4730806e+00  -1.1409202e+00  -3.6024070e+00  -2.8361812e+00  -2.6003230e+00  -2.9507544e+00  -2.0082290e+00  -2.3377059e+00   2.7590909e+00   1.6249195e+00  -6.0577284e-01  -2.0845063e+00  -1.6455853e+00
   2.9276602e+00   1.7803626e+00   3.6101367e+00   1.7947776e+00   1.7800325e+00   8.5280167e-01  -3.0568338e-01  -1.4250614e+00  -1.8083446e+00  -1.9403955e+00   1.7726979e+00   1.0281520e+00  -4.1161896e-01   9.7615170e-01  -2.8730609e+00  -3.2968414e+00   2.4407949e+00   8.2255017e-01  -2.0348108e+00   2.2564289e+00  -9.6721686e-01   3.2503493e+00   2.3211567e+00   1.9956248e+00   1.3410683e+00   1.1654531e+00   4.2486202e-01  -1.3057537e-01  -4.9451924e-01  -1.2394486e+00  -1.6229603e+00   2.8911638e+00   2.3228700e+00   1.8580613e+00   1.1986976e+00   2.9499780e-01   1.0710406e-01  -1.8523083e+00  -2.9535704e+00   6.3693449e+00   5.7940713e-02   1.1924746e+00   5.0624513e-01   4.8143535e-01   7.8755473e-01  -5.1533807e-01   8.3385101e-02  -1.6022641e+00  -2.2418711e+00   3.2460210e+00   1.6942217e+00   1.0770380e-01   1.0379157e+00  -2.3511131e+00  -4.3619026e-01  -2.5700622e+00  -4.1949780e+00  -4.6147919e-01   4.2021804e-01  -4.6419502e-01   9.9437206e-01  -3.3651264e+00  -1.1033719e+00  -3.4590035e+00  -2.7576845e+00  -2.4457080e+00  -2.8425109e+00  -1.8607167e+00  -2.2209232e+00   2.5855043e+00   1.5857118e+00  -6.1930729e-01  -1.9786489e+00  -1.5170961e+00
   2.7412610e+00   1.6582930e+00   3.4025793e+00   1.6807997e+00   1.6373516e+00   8.5129034e-01  -2.5413967e-01  -1.2230008e+00  -1.6358585e+00  -1.7383248e+00   1.5546969e+00   9.7787618e-01  -4.9279619e-01   9.7357654e-01  -2.7152865e+00  -3.1053317e+00   2.2579861e+00   7.6865136e-01  -1.9662716e+00   2.1147296e+00  -7.9877807e-01   3.0798371e+00   2.2018609e+00   1.9039441e+00   1.2956238e+00   1.0687455e+00   4.4142305e-01  -1.7305631e-01  -5.0439251e-01  -1.1732655e+00  -1.4779766e+00   2.7205856e+00   2.1224418e+00   1.7089419e+00   1.1786606e+00   2.2783755e-01   1.6668414e-01  -1.6995609e+00  -2.7340806e+00   6.3286197e+00  -4.6237482e-02   1.0172071e+00   4.9948024e-01   3.5604238e-01   8.0819201e-01  -5.8289302e-01   1.8691813e-01  -1.4964377e+00  -2.0006991e+00   3.0135729e+00   1.6258666e+00  -5.3243173e-02   9.8971342e-01  -2.3570988e+00  -3.6781723e-01  -2.3770831e+00  -3.9035420e+00  -6.0015584e-01   4.0104263e-01  -5.4859019e-01   9.7532778e-01  -3.2379596e+00  -1.0657098e+00  -3.2813704e+00  -2.6646500e+00  -2.2551591e+00  -2.7165768e+00  -1.6775621e+00  -2.0827506e+00   2.3732207e+00   1.5170603e+00  -6.3902784e-01  -1.8193919e+00  -1.3618652e+00
   2.5208380e+00   1.5055544e+00   3.1595516e+00   1.5369654e+00   1.4879092e+00   8.3537981e-01  -1.6529038e-01  -1.0036149e+00  -1.4037008e+00  -1.5079150e+00   1.3206129e+00   9.0739653e-01  -5.7701757e-01   9.5918080e-01  -2.5031283e+00  -2.8970621e+00   2.0451796e+00   6.9758615e-01  -1.8683631e+00   1.9436368e+00  -5.8959999e-01   2.8698194e+00   2.0495472e+00   1.7943141e+00   1.2277411e+00   9.6372351e-01   4.4283650e-01  -2.0666814e-01  -5.1815024e-01  -1.0725300e+00  -1.3109831e+00   2.5114827e+00   1.8862168e+00   1.5467085e+00   1.1400611e+00   1.7189083e-01   2.1931276e-01  -1.4755261e+00  -2.4789603e+00   6.2262070e+00  -1.7441538e-01   8.3505425e-01   4.7742769e-01   2.3147580e-01   8.1355831e-01  -6.3169291e-01   2.8298304e-01  -1.3357598e+00  -1.7421353e+00   2.7495234e+00   1.5189083e+00  -2.2097042e-01   9.2897126e-01  -2.3449495e+00  -3.0596933e-01  -2.1142016e+00  -3.5875609e+00  -7.5188163e-01   3.7137166e-01  -6.4502671e-01   9.4318119e-01  -3.0969014e+00  -1.0294952e+00  -3.0767157e+00  -2.5621185e+00  -2.0368769e+00  -2.5798314e+00  -1.4669758e+00  -1.9303897e+00   2.1301269e+00   1.4236131e+00  -6.6345802e-01  -1.6125434e+00  -1.1874670e+00
   2.2747958e+00   1.3288152e+00   2.8905168e+00   1.3683324e+00   1.3384499e+00   8.0650455e-01  -4.4675764e-02  -7.7476585e-01  -1.1230276e+00  -1.2597969e+00   1.0787772e+00   8.2083267e-01  -6.6120487e-01   9.3454236e-01  -2.2460935e+00  -2.6801784e+00   1.8115072e+00   6.1417920e-01  -1.7447072e+00   1.7495166e+00  -3.4965819e-01   2.6293046e+00   1.8711520e+00   1.6727931e+00   1.1415938e+00   8.5578591e-01   4.3092531e-01  -2.2955334e-01  -5.3539425e-01  -9.4215810e-01  -1.1280475e+00   2.2720969e+00   1.6223980e+00   1.3786251e+00   1.0851452e+00   1.2875146e-01   2.6349849e-01  -1.1915591e+00  -2.1983957e+00   6.0677144e+00  -3.2153183e-01   6.5353066e-01   4.4277018e-01   1.1221391e-01   8.0428261e-01  -6.6073757e-01   3.6822587e-01  -1.1297916e+00  -1.4757996e+00   2.4632265e+00   1.3778958e+00  -3.9013654e-01   8.5976499e-01  -2.3159459e+00  -2.5281155e-01  -1.7945681e+00  -3.2596037e+00  -9.1129881e-01   3.3506650e-01  -7.5025183e-01   9.0179360e-01  -2.9475365e+00  -9.9576151e-01  -2.8532329e+00  -2.4549558e+00  -1.8002204e+00  -2.4390900e+00  -1.2383777e+00  -1.7714065e+00   1.8655450e+00   1.3112855e+00  -6.9099277e-01  -1.3666370e+00  -1.0022489e+00
   2.0126826e+00   1.1357492e+00   2.6058859e+00   1.1809286e+00   1.1954836e+00   7.6657549e-01   1.0020372e-01  -5.4478851e-01  -8.0771974e-01  -1.0053334e+00   8.3816114e-01   7.2292963e-01  -7.4191984e-01   9.0175453e-01  -1.9558544e+00  -2.4626435e+00   1.5669330e+00   5.2376691e-01  -1.6003996e+00   1.5397592e+00  -9.0606719e-02   2.3684059e+00   1.6747464e+00   1.5458849e+00   1.0421705e+00   7.5036493e-01   4.0814153e-01  -2.4059486e-01  -5.5564400e-01  -7.8891739e-01  -9.3609974e-01   2.0119537e+00   1.3404014e+00   1.2122107e+00   1.0168322e+00   9.9357993e-02   2.9800561e-01  -8.6260018e-01  -1.9037287e+00   5.8608080e+00  -4.8160824e-01   4.8022905e-01   3.9882317e-01   2.5558772e-03   7.8161517e-01  -6.6992459e-01   4.3969253e-01  -8.9063379e-01  -1.2114862e+00   2.1650237e+00   1.2086624e+00  -5.5494246e-01   7.8656772e-01  -2.2718357e+00  -2.0989510e-01  -1.4343641e+00  -2.9322508e+00  -1.0720981e+00   2.9641739e-01  -8.6012253e-01   8.5550413e-01  -2.7953259e+00  -9.6497616e-01  -2.6195768e+00  -2.3475879e+00  -1.5551143e+00  -2.3007072e+00  -1.0018257e+00  -1.6132815e+00   1.5897733e+00   1.1868307e+00  -7.2010848e-01  -1.0924567e+00  -8.1482026e-01
   1.7447094e+00   9.3458927e-01   2.3164719e+00   9.8142803e-01   1.0649423e+00   7.1778751e-01   2.6039779e-01  -3.2208544e-01  -4.7350031e-01  -7.5594902e-01   6.0796917e-01   6.1874974e-01  -8.1548655e-01   8.6323822e-01  -1.6455207e+00  -2.2518591e+00   1.3217055e+00   4.3175495e-01  -1.4417888e+00   1.3223664e+00   1.7493457e-01   2.0977947e+00   1.4690919e+00   1.4201115e+00   9.3489695e-01   6.5256035e-01   3.7728357e-01  -2.3953247e-01  -5.7845616e-01  -6.2103128e-01  -7.4260795e-01   1.7413634e+00   1.0503748e+00   1.0548202e+00   9.3845880e-01   8.3987118e-02   3.2184863e-01  -5.0620782e-01  -1.6068078e+00   5.6147763e+00  -6.4808988e-01   3.2245374e-01   3.4924615e-01  -9.3548177e-02   7.4726236e-01  -6.5996683e-01   4.9490619e-01  -6.3211942e-01  -9.5869213e-01   1.8657603e+00   1.0179409e+00  -7.0936048e-01   7.1392763e-01  -2.2146534e+00  -1.7813235e-01  -1.0517697e+00  -2.6174022e+00  -1.2272991e+00   2.5983328e-01  -9.6976840e-01   8.0882400e-01  -2.6452402e+00  -9.3704778e-01  -2.3843197e+00  -2.2437688e+00  -1.3114273e+00  -2.1702055e+00  -7.6739633e-01  -1.4629542e+00   1.3135489e+00   1.0573503e+00  -7.4955976e-01  -8.0239636e-01  -6.3351500e-01
   1.4812143e+00   7.3363870e-01   2.0329097e+00   7.7677685e-01   9.5187456e-01   6.6241723e-01   4.2612362e-01  -1.1470574e-01  -1.3691628e-01  -5.2244747e-01   3.9720196e-01   5.1334411e-01  -8.7814087e-01   8.2152861e-01  -1.3288258e+00  -2.0543301e+00   1.0857772e+00   3.4318167e-01  -1.2761624e+00   1.1054911e+00   4.3417072e-01   1.8281099e+00   1.2631409e+00   1.3015807e+00   8.2523149e-01   5.6679767e-01   3.4120292e-01  -2.2701394e-01  -6.0352975e-01  -4.4767252e-01  -5.5520856e-01   1.4708579e+00   7.6265651e-01   9.1322565e-01   8.5349375e-01   8.2292264e-02   3.3428341e-01  -1.4140338e-01  -1.3193013e+00   5.3400150e+00  -8.1423479e-01   1.8686050e-01   2.9772717e-01  -1.7265159e-01   7.0319992e-01  -6.3226455e-01   5.3192777e-01  -3.6888927e-01  -7.2615617e-01   1.5762623e+00   8.1293756e-01  -8.4739441e-01   6.4613062e-01  -2.1465311e+00  -1.5781259e-01  -6.6580075e-01  -2.3256297e+00  -1.3695893e+00   2.2952163e-01  -1.0738086e+00   7.6611912e-01  -2.5014422e+00  -9.1137546e-01  -2.1554277e+00  -2.1463959e+00  -1.0783626e+00  -2.0519628e+00  -5.4456836e-01  -1.3264045e+00   1.0474630e+00   9.2978400e-01  -7.7854067e-01  -5.0970066e-01  -4.6587127e-01
   1.2321105e+00   5.4077552e-01   1.7650912e+00   5.7379876e-01   8.6019854e-01   6.0262785e-01   5.8744518e-01   7.0064170e-02   1.8573842e-01  -3.1436690e-01   2.1421597e-01   4.1142259e-01  -9.2619874e-01   7.7905331e-01  -1.0192799e+00  -1.8753833e+00   8.6823765e-01   2.6232706e-01  -1.1113549e+00   8.9696227e-01   6.7493997e-01   1.5693716e+00   1.0655194e+00   1.1955835e+00   7.1827136e-01   4.9654065e-01   3.0252634e-01  -2.0457267e-01  -6.3078441e-01  -2.7838041e-01  -3.8131236e-01   1.2106051e+00   4.8721249e-01   7.9322694e-01   7.6524947e-01   9.3385083e-02   3.3480010e-01   2.1258749e-01  -1.0520180e+00   5.0474592e+00  -9.7352745e-01   7.9124672e-02   2.4766419e-01  -2.3194172e-01   6.5147970e-01  -5.8874216e-01   5.4939685e-01  -1.1541321e-01  -5.2143772e-01   1.3068048e+00   6.0089705e-01  -9.6335532e-01   5.8687280e-01  -2.0695209e+00  -1.4865490e-01  -2.9509481e-01  -2.0656182e+00  -1.4917009e+00   2.0917956e-01  -1.1666124e+00   7.3130236e-01  -2.3670411e+00  -8.8693579e-01  -1.9397947e+00  -2.0573845e+00  -8.6390497e-01  -1.9489768e+00  -3.4165384e-01  -1.2082996e+00   8.0137316e-01   8.1042240e-01  -8.0679276e-01  -2.2763841e-01  -3.1817057e-01
   1.0063555e+00   3.6298409e-01   1.5216476e+00   3.7880293e-01   7.9252997e-01   5.4029742e-01   7.3496357e-01   2.2607189e-01   4.7947764e-01  -1.3942176e-01   6.6305548e-02   3.1704429e-01  -9.5623264e-01   7.3791865e-01  -7.2935113e-01  -1.7189629e+00   6.7679837e-01   1.9239941e-01  -9.5530507e-01   7.0382658e-01   8.8647702e-01   1.3304358e+00   8.8402489e-01   1.1062549e+00   6.1839858e-01   4.4408110e-01   2.6341930e-01  -1.7453015e-01  -6.6040215e-01  -1.2244290e-01  -2.2771111e-01   9.6983948e-01   2.3308557e-01   6.9932315e-01   6.7661229e-01   1.1595276e-01   3.2311752e-01   5.3760293e-01  -8.1428936e-01   4.7480120e+00  -1.1200901e+00   3.6583243e-03   2.0186904e-01  -2.6933953e-01   5.9404436e-01  -5.3166386e-01   5.4655293e-01   1.1496881e-01  -3.5056436e-01   1.0666045e+00   3.8868585e-01  -1.0521363e+00   5.3896967e-01  -1.9854431e+00  -1.4989313e-01   4.3262005e-02  -1.8437355e+00  -1.5868042e+00   2.0171645e-01  -1.2425893e+00   7.0755586e-01  -2.2439361e+00  -8.6240026e-01  -1.7428673e+00  -1.9776133e+00  -6.7437086e-01  -1.8627333e+00  -1.6532192e-01  -1.1117376e+00   5.8385172e-01   7.0448187e-01  -8.3464631e-01   3.1327300e-02  -1.9507357e-01
   8.1147379e-01   2.0594901e-01   1.3095225e+00   1.9722515e-01   7.5009662e-01   4.7688335e-01   8.6046505e-01   3.4860742e-01   7.3157477e-01  -3.0733060e-03  -4.0667475e-02   2.3335069e-01  -9.6524710e-01   6.9972378e-01  -4.6972853e-01  -1.5875103e+00   5.1737469e-01   1.3532692e-01  -8.1558740e-01   5.3194195e-01   1.0600727e+00   1.1185364e+00   7.2518450e-01   1.0363281e+00   5.2899557e-01   4.1042131e-01   2.2541028e-01  -1.3982976e-01  -6.9282740e-01   1.1710882e-02  -1.0021073e-01   7.5635332e-01   7.8996111e-03   6.3446814e-01   5.8981711e-01   1.4839882e-01   2.9918152e-01   8.1772673e-01  -6.1345422e-01   4.4520014e+00  -1.2490615e+00  -3.6604703e-02   1.6231912e-01  -2.8356415e-01   5.3256589e-01  -4.6344394e-01   5.2323431e-01   3.1091583e-01  -2.1777058e-01   8.6336827e-01   1.8242329e-01  -1.1094708e+00   5.0412613e-01  -1.8957651e+00  -1.6038561e-01   3.3478439e-01  -1.6637583e+00  -1.6488899e+00   2.0902687e-01  -1.2964925e+00   6.9710100e-01  -2.1327564e+00  -8.3627373e-01  -1.5683820e+00  -1.9069402e+00  -5.1408655e-01  -1.7931793e+00  -2.0247699e-02  -1.0381067e+00   4.0171301e-01   6.1577636e-01  -8.6299104e-01   2.5631100e-01  -9.9380434e-02
   6.5317038e-01   7.3741998e-02   1.1336571e+00   3.3329810e-02   7.3274228e-01   4.1333505e-01   9.5747670e-01   4.3462852e-01   9.3234005e-01   9.1740887e-02  -1.0257128e-01   1.6236207e-01  -9.5084408e-01   6.6541800e-01  -2.4872133e-01  -1.4819384e+00   3.9379206e-01   9.1668453e-02  -6.9895646e-01   3.8565263e-01   1.1895802e+00   9.3894461e-01   5.9389880e-01   9.8699781e-01   4.5225176e-01   3.9525840e-01   1.8928942e-01  -1.0381535e-01  -7.2872570e-01   1.1706123e-01  -3.3150062e-03   5.7608268e-01  -1.8254489e-01   5.9992954e-01   5.0628683e-01   1.8899473e-01   2.6316711e-01   1.0402959e+00  -4.5448545e-01   4.1686933e+00  -1.3569098e+00  -4.0342603e-02   1.2997922e-01  -2.7416006e-01   4.6832022e-01  -3.8646677e-01   4.7985920e-01   4.6380058e-01  -1.2534318e-01   7.0292374e-01  -1.2814079e-02  -1.1321581e+00   4.8278794e-01  -1.8015274e+00  -1.7874006e-01   5.6843719e-01  -1.5267731e+00  -1.6731193e+00   2.3183045e-01  -1.3237200e+00   7.0103153e-01  -2.0329016e+00  -8.0704388e-01  -1.4182346e+00  -1.8442922e+00  -3.8521782e-01  -1.7388102e+00   9.1089811e-02  -9.8707119e-01   2.5965336e-01   5.4651150e-01  -8.9317814e-01   4.3866116e-01  -3.1931971e-02
   5.3505746e-01  -3.1375307e-02   9.9681244e-01  -1.1000266e-01   7.3901693e-01   3.5005925e-01   1.0216855e+00   4.8288850e-01   1.0756659e+00   1.4469978e-01  -1.1721268e-01   1.0485623e-01  -9.1136684e-01   6.3521383e-01  -7.1832496e-02  -1.4016966e+00   3.0764023e-01   6.0646993e-02  -6.1093273e-01   2.6756994e-01   1.2717302e+00   7.9476795e-01   4.9320332e-01   9.5790384e-01   3.8907436e-01   3.9706752e-01   1.5508697e-01  -6.9974381e-02  -7.6890554e-01   1.8844978e-01   6.0017627e-02   4.3282024e-01  -3.3455311e-01   5.9526012e-01   4.2655072e-01   2.3602615e-01   2.1548305e-01   1.1966594e+00  -3.3977967e-01   3.9059018e+00  -1.4416527e+00  -7.8911957e-03   1.0471151e-01  -2.4148896e-01   4.0210865e-01  -3.0293240e-01   4.1738723e-01   5.6821642e-01  -7.3581952e-02   5.8895681e-01  -1.9319775e-01  -1.1182431e+00   4.7409115e-01  -1.7033184e+00  -2.0344385e-01   7.3722515e-01  -1.4312532e+00  -1.6561159e+00   2.6959065e-01  -1.3205935e+00   7.1922175e-01  -1.9426750e+00  -7.7333071e-01  -1.2924830e+00  -1.7878214e+00  -2.8775849e-01  -1.6968576e+00   1.6845007e-01  -9.5668050e-01   1.6003240e-01   4.9721266e-01  -9.2686560e-01   5.7245276e-01   8.3438578e-03
   4.5851530e-01  -1.0901756e-01   8.9953111e-01  -2.3138405e-01   7.6634042e-01   2.8694211e-01   1.0511886e+00   4.9395977e-01   1.1593036e+00   1.5801122e-01  -8.4442147e-02   6.0343257e-02  -8.4601594e-01   6.0856591e-01   5.8463446e-02  -1.3449185e+00   2.5828134e-01   4.0298990e-02  -5.5546297e-01   1.7847525e-01   1.3062369e+00   6.8690019e-01   4.2416190e-01   9.4723235e-01   3.3910744e-01   4.1327445e-01   1.2213002e-01  -4.1668185e-02  -8.1421126e-01   2.2289793e-01   8.8527969e-02   3.2807420e-01  -4.4667442e-01   6.1838131e-01   3.5025047e-01   2.8791903e-01   1.5677880e-01   1.2826343e+00  -2.6912232e-01   3.6697011e+00  -1.5029578e+00   5.8799616e-02   8.5284820e-02  -1.8668867e-01   3.3423399e-01  -2.1474089e-01   3.3726703e-01   6.2224041e-01  -6.0874054e-02   5.2287136e-01  -3.5625137e-01  -1.0671394e+00   4.7591625e-01  -1.6013006e+00  -2.3298807e-01   8.3848392e-01  -1.3733017e+00  -1.5961816e+00   3.2052075e-01  -1.2845976e+00   7.5031714e-01  -1.8594985e+00  -7.3402507e-01  -1.1894815e+00  -1.7351127e+00  -2.1967204e-01  -1.6635650e+00   2.1371569e-01  -9.4359286e-01   1.0280951e-01   4.6678867e-01  -9.6582164e-01   6.5478234e-01   2.4248293e-02
   4.2269449e-01  -1.6060792e-01   8.4023835e-01  -3.3091222e-01   8.1122543e-01   2.2342457e-01   1.0465579e+00   4.7015317e-01   1.1848549e+00   1.3615441e-01  -6.1484377e-03   2.7141352e-02  -7.5492893e-01   5.8421900e-01   1.4272519e-01  -1.3086427e+00   2.4300867e-01   2.7721067e-02  -5.3467993e-01   1.1735185e-01   1.2956891e+00   6.1411776e-01   3.8589885e-01   9.5192053e-01   3.0085434e-01   4.4049879e-01   8.9169999e-02  -2.1873931e-02  -8.6539881e-01   2.1976789e-01   8.2710345e-02   2.6108153e-01  -5.1968650e-01   6.6577055e-01   2.7623417e-01   3.4333374e-01   8.7951441e-02   1.2986311e+00  -2.3982371e-01   3.4642557e+00  -1.5421144e+00   1.5629496e-01   6.9486161e-02  -1.1160467e-01   2.6453163e-01  -1.2342296e-01   2.4137367e-01   6.2743528e-01  -8.3874027e-02   5.0378014e-01  -5.0085185e-01  -9.7968708e-01   4.8504616e-01  -1.4952857e+00  -2.6597623e-01   8.7385746e-01  -1.3470390e+00  -1.4934214e+00   3.8167907e-01  -1.2145620e+00   7.9181011e-01  -1.7801882e+00  -6.8840675e-01  -1.1061319e+00  -1.6834305e+00  -1.7717235e-01  -1.6345285e+00   2.3063295e-01  -9.4339268e-01   8.5639511e-02   4.5271979e-01  -1.0117074e+00   6.8584790e-01   2.0009656e-02
   4.2465738e-01  -1.8918254e-01   8.1546727e-01  -4.1005036e-01   8.6953876e-01   1.5862385e-01   1.0107143e+00   4.1534040e-01   1.1574877e+00   8.5476080e-02   1.1385683e-01   2.5518327e-03  -6.3921877e-01   5.6032184e-01   1.8433604e-01  -1.2890842e+00   2.5733880e-01   1.9388953e-02  -5.4877969e-01   8.1541815e-02   1.2452432e+00   5.7331071e-01   3.7576479e-01   9.6794645e-01   2.7189008e-01   4.7484601e-01   5.4566303e-02  -1.2960038e-02  -9.2300650e-01   1.8075500e-01   4.4762829e-02   2.2897173e-01  -5.5642732e-01   7.3273424e-01   2.0272914e-01   4.0121893e-01   1.0151187e-02   1.2494442e+00  -2.4701052e-01   3.2917717e+00  -1.5618686e+00   2.7988020e-01   5.4326931e-02  -1.8699846e-02   1.9245414e-01  -3.0122480e-02   1.3193933e-01   5.8859441e-01  -1.3777366e-01   5.2862695e-01  -6.2713345e-01  -8.5814139e-01   4.9741701e-01  -1.3848508e+00  -3.0120876e-01   8.4897122e-01  -1.3451007e+00  -1.3497660e+00   4.4915018e-01  -1.1107733e+00   8.4019897e-01  -1.7012727e+00  -6.3623329e-01  -1.0382300e+00  -1.6299841e+00  -1.5511706e-01  -1.6050757e+00   2.2443161e-01  -9.5097574e-01   1.0411794e-01   4.5134926e-01  -1.0658619e+00   6.6881326e-01   8.8963794e-04
   4.5964759e-01  -1.9908464e-01   8.2018995e-01  -4.7140283e-01   9.3678164e-01   9.1490082e-02   9.4862651e-01   3.3469295e-01   1.0854027e+00   1.3674311e-02   2.7005976e-01  -1.6880103e-02  -5.0096542e-01   5.3459829e-01   1.8910163e-01  -1.2819415e+00   2.9541131e-01   1.1518471e-02  -5.9602625e-01   6.7014508e-02   1.1621450e+00   5.5982381e-01   3.8962137e-01   9.9067658e-01   2.4914330e-01   5.1222163e-01   1.6508274e-02  -1.6514130e-02  -9.8723430e-01   1.0971456e-01  -2.1562882e-02   2.2706621e-01  -5.6148965e-01   8.1374502e-01   1.2757712e-01   4.6082252e-01  -7.5218149e-02   1.1437349e+00  -2.8404585e-01   3.1525609e+00  -1.5661426e+00   4.2382901e-01   3.6327414e-02   8.9052848e-02   1.1719924e-01   6.4371995e-02   1.1480383e-02   5.1325500e-01  -2.1664107e-01   5.9243232e-01  -7.3630840e-01  -7.0609028e-01   5.0844281e-01  -1.2694862e+00  -3.3773792e-01   7.7283442e-01  -1.3592120e+00  -1.1688912e+00   5.1830208e-01  -9.7500521e-01   8.9122188e-01  -1.6193256e+00  -5.7779259e-01  -9.8087866e-01  -1.5721927e+00  -1.4748037e-01  -1.5706565e+00   2.0135629e-01  -9.6097237e-01   1.5215575e-01   4.5825043e-01  -1.1291080e+00   6.0947388e-01  -2.7268954e-02
   5.2146646e-01  -1.9557342e-01   8.4822598e-01  -5.1840821e-01   1.0083692e+00   2.0981397e-02   8.6686244e-01   2.3435461e-01   9.7910103e-01  -7.0789192e-02   4.5555672e-01  -3.5040532e-02  -3.4315947e-01   5.0456079e-01   1.6468888e-01  -1.2827157e+00   3.5046309e-01   4.3490139e-04  -6.7288361e-01   6.8724777e-02   1.0551241e+00   5.6787952e-01   4.2222008e-01   1.0152415e+00   2.2922173e-01   5.4864248e-01  -2.6746188e-02  -3.3236418e-02  -1.0578454e+00   1.2337442e-02  -1.1120323e-01   2.4928811e-01  -5.4080400e-01   9.0281793e-01   4.8509325e-02   5.2166196e-01  -1.6650662e-01   9.9325153e-01  -3.4304444e-01   3.0452102e+00  -1.5596553e+00   5.8171907e-01   1.1853780e-02   2.0829042e-01   3.7868347e-02   1.5955397e-01  -1.1727694e-01   4.1102209e-01  -3.1380648e-01   6.8864563e-01  -8.3042351e-01  -5.2830115e-01   5.1338693e-01  -1.1487579e+00  -3.7489144e-01   6.5702447e-01  -1.3807934e+00  -9.5603601e-01   5.8410361e-01  -8.1046215e-01   9.4015243e-01  -1.5312882e+00  -5.1391557e-01  -9.2893497e-01  -1.5079285e+00  -1.4786736e-01  -1.5272159e+00   1.6814666e-01  -9.6817592e-01   2.2245383e-01   4.6863645e-01  -1.2016043e+00   5.1575419e-01  -5.8516715e-02
   6.0292918e-01  -1.8437981e-01   8.9270151e-01  -5.5497843e-01   1.0798917e+00  -5.3759567e-02   7.7303225e-01   1.2106824e-01   8.5051448e-01  -1.5930399e-01   6.6244138e-01  -5.5886022e-02  -1.6959476e-01   4.6774829e-01   1.1995376e-01  -1.2870211e+00   4.1534031e-01  -1.7081968e-02  -7.7426695e-01   8.1031986e-02   9.3371034e-01   5.9104968e-01   4.6764449e-01   1.0369117e+00   2.0875180e-01   5.8052034e-01  -7.6638631e-02  -6.2905840e-02  -1.1341012e+00  -1.0429743e-01  -2.1810123e-01   2.8864974e-01  -5.0114512e-01   9.9389804e-01  -3.6567203e-02   5.8346194e-01  -2.6183843e-01   8.1185663e-01  -4.1544461e-01   2.9668381e+00  -1.5474870e+00   7.4677855e-01  -2.2524468e-02   3.3538914e-01  -4.6362034e-02   2.5509608e-01  -2.5147307e-01   2.9276213e-01  -4.2226931e-01   8.0958176e-01  -9.1207552e-01  -3.3050310e-01   5.0774849e-01  -1.0224683e+00  -4.1226577e-01   5.1472378e-01  -1.4015595e+00  -7.1773004e-01   6.4148051e-01  -6.2163615e-01   9.8213739e-01  -1.4347562e+00  -4.4594574e-01  -8.7745559e-01  -1.4357195e+00  -1.5002906e-01  -1.4715225e+00   1.3150740e-01  -9.6794480e-01   3.0704096e-01   4.7777841e-01  -1.2827525e+00   3.9707894e-01  -8.7257496e-02
   6.9636804e-01  -1.7124402e-01   9.4652665e-01  -5.8511817e-01   1.1473460e+00  -1.3324731e-01   6.7517120e-01   1.7790268e-03   7.1206975e-01  -2.4370759e-01   8.8224167e-01  -8.3081179e-02   1.5285678e-02   4.2196542e-01   6.4213521e-02  -1.2908673e+00   4.8301027e-01  -4.3506794e-02  -8.9389544e-01   9.8146624e-02   8.0752558e-01   6.2274027e-01   5.1977981e-01   1.0514452e+00   1.8470252e-01   6.0489828e-01  -1.3410765e-01  -1.0441964e-01  -1.2147404e+00  -2.3225772e-01  -3.3558240e-01   3.3778087e-01  -4.4960290e-01   1.0812344e+00  -1.2929982e-01   6.4607048e-01  -3.5914844e-01   6.1444056e-01  -4.9259722e-01   2.9134178e+00  -1.5346267e+00   9.1224420e-01  -6.9690996e-02   4.6660084e-01  -1.3607508e-01   3.5073394e-01  -3.8819366e-01   1.6973335e-01  -5.3510314e-01   9.4691265e-01  -9.8411125e-01  -1.1911314e-01   4.8763067e-01  -8.9079851e-01  -4.4969278e-01   3.5968757e-01  -1.4140691e+00  -4.6144753e-01   6.8568385e-01  -4.1408234e-01   1.0125542e+00  -1.3282074e+00  -3.7566739e-01  -8.2210487e-01  -1.3548970e+00  -1.4833772e-01  -1.4014273e+00   9.7609050e-02  -9.5654708e-01   3.9783562e-01   4.8139760e-01  -1.3711770e+00   2.6366890e-01  -1.0865777e-01
   7.9414657e-01  -1.6147223e-01   1.0028603e+00  -6.1256036e-01   1.2073234e+00  -2.1753063e-01   5.8111450e-01  -1.1676292e-01   5.7576201e-01  -3.1682196e-01   1.1063826e+00  -1.1966714e-01   2.0658604e-01   3.6550311e-01   6.5231027e-03  -1.2908994e+00   5.4703597e-01  -8.0356806e-02  -1.0247225e+00   1.1456940e-01   6.8560765e-01   6.5665719e-01   5.7277301e-01   1.0553823e+00   1.5466437e-01   6.1962322e-01  -1.9943717e-01  -1.5590104e-01  -1.2980095e+00  -3.6333778e-01  -4.5676547e-01   3.8945821e-01  -3.9306083e-01   1.1597170e+00  -2.3066589e-01   7.0936677e-01  -4.5623859e-01   4.1580984e-01  -5.6633225e-01   2.8801445e+00  -1.5255477e+00   1.0717125e+00  -1.3168594e-01   5.9819410e-01  -2.3147305e-01   4.4615308e-01  -5.2455130e-01   5.2725107e-02  -6.4583423e-01   1.0921813e+00  -1.0493380e+00   9.9079639e-02   4.5005969e-01  -7.5441202e-01  -4.8718610e-01   2.0522675e-01  -1.4121923e+00  -1.9520852e-01   7.1264324e-01  -1.9412729e-01   1.0273601e+00  -1.2111526e+00  -3.0519527e-01  -7.5949415e-01  -1.2656721e+00  -1.3818636e-01  -1.3160344e+00   7.1658046e-02  -9.3142214e-01   4.8718992e-01   4.7600150e-01  -1.4647785e+00   1.2581338e-01  -1.1897531e-01
   8.8914908e-01  -1.5954636e-01   1.0555342e+00  -6.4045201e-01   1.2571520e+00  -3.0611979e-01   4.9791519e-01  -2.2837736e-01   4.5230998e-01  -3.7289272e-01   1.3266443e+00  -1.6779290e-01   3.9918770e-01   2.9731966e-01  -4.4986298e-02  -1.2845746e+00   6.0198106e-01  -1.2807678e-01  -1.1594135e+00   1.2548806e-01   5.7581551e-01   6.8721939e-01   6.2144656e-01   1.0462683e+00   1.1705883e-01   6.2344552e-01  -2.7217250e-01  -2.1486457e-01  -1.3817445e+00  -4.8963891e-01  -5.7498203e-01   4.3709777e-01  -3.3772360e-01   1.2251564e+00  -3.4081589e-01   7.7317478e-01  -5.5085533e-01   2.2963665e-01  -6.2946718e-01   2.8618234e+00  -1.5238503e+00   1.2194644e+00  -2.0948671e-01   7.2659714e-01  -3.3227764e-01   5.4089583e-01  -6.5777122e-01  -4.8725000e-02  -7.4877416e-01   1.2373039e+00  -1.1102688e+00   3.1725515e-01   3.9322747e-01  -6.1450945e-01  -5.2487402e-01   6.3283304e-02  -1.3914642e+00   7.2846780e-02   7.1927567e-01   3.1473288e-02   1.0234073e+00  -1.0841939e+00  -2.3683234e-01  -6.8742357e-01  -1.1691340e+00  -1.1628227e-01  -1.2157664e+00   5.7568917e-02  -8.9133833e-01   5.6837715e-01   4.5913736e-01  -1.5608605e+00  -6.8265996e-03  -1.1578171e-01
   9.7521067e-01  -1.6881847e-01   1.0994080e+00  -6.7111873e-01   1.2949846e+00  -3.9797395e-01   4.3135101e-01  -3.2778448e-01   3.5045672e-01  -4.0790170e-01   1.5355864e+00  -2.2853386e-01   5.8800102e-01   2.1716619e-01  -8.3654757e-02  -1.2702724e+00   6.4371670e-01  -1.8602925e-01  -1.2908370e+00   1.2710160e-01   4.8435927e-01   7.0989448e-01   6.6163361e-01   1.0227901e+00   7.1259443e-02   6.1604202e-01  -3.5111469e-01  -2.7842408e-01  -1.4635054e+00  -6.0410595e-01  -6.8417847e-01   4.7517509e-01  -2.8873121e-01   1.2744904e+00  -4.5900070e-01   8.3719433e-01  -6.4078605e-01   6.7549471e-02  -6.7622512e-01   2.8532499e+00  -1.5320085e+00   1.3507453e+00  -3.0288577e-01   8.4853798e-01  -4.3768167e-01   6.3430137e-01  -7.8527909e-01  -1.2697506e-01  -8.3928716e-01   1.3750259e+00  -1.1689223e+00   5.2890730e-01   3.1663871e-01  -4.7282183e-01  -5.6292653e-01  -5.6331809e-02  -1.3493035e+00   3.3488250e-01   7.0372385e-01   2.5590527e-01   9.9869556e-01  -9.4898879e-01  -1.7290491e-01  -6.0500896e-01  -1.0671700e+00  -8.0813523e-02  -1.1023203e+00   5.7762270e-02  -8.3643442e-01   6.3598734e-01   4.2954508e-01  -1.6563210e+00  -1.2583476e-01  -9.8063405e-02
   1.0474583e+00  -1.9131248e-01   1.1306341e+00  -7.0592915e-01   1.3198366e+00  -4.9155133e-01   3.8555790e-01  -4.1087090e-01   2.7646674e-01  -4.1973333e-01   1.7269125e+00  -3.0181323e-01   7.6822372e-01   1.2564553e-01  -1.0468678e-01  -1.2473277e+00   6.6961099e-01  -2.5258957e-01  -1.4125335e+00   1.1684687e-01   4.1548674e-01   7.2143371e-01   6.9040967e-01   9.8481811e-01   1.7614379e-02   5.9796394e-01  -4.3439655e-01  -3.4352546e-01  -1.5407504e+00  -7.0098011e-01  -7.7927219e-01   4.9954404e-01  -2.4988778e-01   1.3059071e+00  -5.8359192e-01   9.0095873e-01  -7.2397040e-01  -6.1569557e-02  -7.0253740e-01   2.8495611e+00  -1.5512370e+00   1.4619827e+00  -4.1047870e-01   9.6117647e-01  -5.4635899e-01   7.2548707e-01  -9.0478848e-01  -1.7673712e-01  -9.1397904e-01   1.4993030e+00  -1.2266922e+00   7.2817154e-01   2.2115089e-01  -3.3154135e-01  -6.0148387e-01  -1.4648561e-01  -1.2850827e+00   5.8376552e-01   6.6550322e-01   4.7267093e-01   9.5254119e-01  -8.0811618e-01  -1.1558713e-01  -5.1268481e-01  -9.6230810e-01  -3.1479344e-02  -9.7851418e-01   7.3102429e-02  -7.6814185e-01   6.8620421e-01   3.8719879e-01  -1.7478932e+00  -2.2453402e-01  -6.6195354e-02
   1.1025395e+00  -2.2764811e-01   1.1468154e+00  -7.4526736e-01   1.3315703e+00  -5.8491870e-01   3.6281565e-01  -4.7487417e-01   2.3385230e-01  -4.0818682e-01   1.8957521e+00  -3.8643148e-01   9.3558982e-01   2.4199756e-02  -1.0536405e-01  -1.2159883e+00   6.7858950e-01  -3.2533404e-01  -1.5191259e+00   9.3511672e-02   3.7134478e-01   7.1999285e-01   7.0620236e-01   9.3335417e-01  -4.2630581e-02   5.7051924e-01  -5.1963403e-01  -4.0718463e-01  -1.6110381e+00  -7.7613547e-01  -8.5643747e-01   5.0763336e-01  -2.2352306e-01   1.3188788e+00  -7.1219310e-01   9.6382383e-01  -7.9861828e-01  -1.5203294e-01  -7.0621231e-01   2.8465349e+00  -1.5814904e+00   1.5509273e+00  -5.2976283e-01   1.0622205e+00  -6.5653118e-01   8.1337420e-01  -1.0143833e+00  -1.9531926e-01  -9.7079786e-01   1.6055801e+00  -1.2842938e+00   9.1011241e-01   1.0890654e-01  -1.9319287e-01  -6.4059326e-01  -2.0302143e-01  -1.2000489e+00   8.1341192e-01   6.0554287e-01   6.7594192e-01   8.8564679e-01  -6.6486033e-01  -6.6728963e-02  -4.1208538e-01  -8.5749825e-01   3.0613096e-02  -8.4803715e-01   1.0297439e-01  -6.8899598e-01   7.1694377e-01   3.3323640e-01  -1.8324131e+00  -2.9832601e-01  -2.1793751e-02
   1.1387253e+00  -2.7708977e-01   1.1470467e+00  -7.8861355e-01   1.3308321e+00  -6.7590928e-01   3.6349732e-01  -5.1847273e-01   2.2334206e-01  -3.7483805e-01   2.0388408e+00  -4.8019814e-01   1.0865915e+00  -8.4973272e-02  -8.5068818e-02  -1.1773029e+00   6.7106617e-01  -4.0130069e-01  -1.6066406e+00   5.7227913e-02   3.5201869e-01   7.0513386e-01   7.0877630e-01   8.7039060e-01  -1.0749867e-01   5.3560108e-01  -6.0413783e-01  -4.6671071e-01  -1.6722368e+00  -8.2727480e-01  -9.1329765e-01   4.9850917e-01  -2.1049183e-01   1.3141059e+00  -8.4183126e-01   1.0249889e+00  -8.6332386e-01  -2.0151674e-01  -6.8696135e-01   2.8408217e+00  -1.6215867e+00   1.6167085e+00  -6.5733546e-01   1.1500184e+00  -7.6608467e-01   8.9675397e-01  -1.1125893e+00  -1.8264073e-01  -1.0090422e+00   1.6909534e+00  -1.3417868e+00   1.0709522e+00  -1.6834911e-02  -6.0457881e-02  -6.8016046e-01  -2.2479784e-01  -1.0971034e+00   1.0190606e+00   5.2611709e-01   8.6086715e-01   8.0006099e-01  -5.2292877e-01  -2.7703311e-02  -3.0581945e-01  -7.5585019e-01   1.0317058e-01  -7.1512544e-01   1.4548749e-01  -6.0235512e-01   7.2784913e-01   2.6978699e-01  -1.9070891e+00  -3.4485551e-01   3.2534842e-02
   1.1558814e+00  -3.3771265e-01   1.1318400e+00  -8.3471621e-01   1.3189469e+00  -7.6231206e-01   3.8617998e-01  -5.4177499e-01   2.4308252e-01  -3.2276804e-01   2.1545906e+00  -5.8015043e-01   1.2186553e+00  -1.9906730e-01  -4.5126264e-02  -1.1329513e+00   6.4875602e-01  -4.7729436e-01  -1.6727123e+00   9.3494602e-03   3.5573702e-01   6.7771178e-01   6.9909799e-01   7.9869615e-01  -1.7451895e-01   4.9548214e-01  -6.8516255e-01  -5.1989520e-01  -1.7227196e+00  -8.5397387e-01  -9.4900883e-01   4.7280323e-01  -2.1030294e-01   1.2933782e+00  -9.6920974e-01   1.0835459e+00  -9.1716254e-01  -2.1094907e-01  -6.4628363e-01   2.8300927e+00  -1.6694349e+00   1.6597994e+00  -7.8917218e-01   1.2236190e+00  -8.7272603e-01   9.7438514e-01  -1.1984282e+00  -1.4103044e-01  -1.0292788e+00   1.7542059e+00  -1.3986675e+00   1.2082224e+00  -1.5194977e-01   6.4032073e-02  -7.1992112e-01  -2.1347905e-01  -9.8046280e-01   1.1974575e+00   4.3067103e-01   1.0238124e+00   6.9903075e-01  -3.8613147e-01   7.1221812e-04  -1.9716299e-01  -6.6035486e-01   1.8302780e-01  -5.8419443e-01   1.9777992e-01  -5.1205630e-01   7.2014593e-01   1.9971528e-01  -1.9697466e+00  -3.6399347e-01   9.3519444e-02
   1.1553191e+00  -4.0666600e-01   1.1029437e+00  -8.8183256e-01   1.2977781e+00  -8.4207125e-01   4.2789982e-01  -5.4620673e-01   2.8904299e-01  -2.5618602e-01   2.2430478e+00  -6.8283422e-01   1.3302608e+00  -3.1486626e-01   1.1509580e-02  -1.0850338e+00   6.1439018e-01  -5.5020233e-01  -1.7166553e+00  -4.7770011e-02   3.7921490e-01   6.3966058e-01   6.7910145e-01   7.2154801e-01  -2.4100561e-01   4.5259319e-01  -7.6016428e-01  -5.6515153e-01  -1.7615179e+00  -8.5757358e-01  -9.6422525e-01   4.3251736e-01  -2.2135727e-01   1.2593671e+00  -1.0909945e+00   1.1385516e+00  -9.5975955e-01  -1.8414070e-01  -5.8721967e-01   2.8130983e+00  -1.7223353e+00   1.6818931e+00  -9.2095728e-01   1.2827921e+00  -9.7415914e-01   1.0451094e+00  -1.2714476e+00  -7.4836689e-02  -1.0331782e+00   1.7957215e+00  -1.4540131e+00   1.3208300e+00  -2.9176517e-01   1.7790960e-01  -7.5943454e-01  -1.7311068e-01  -8.5523112e-01   1.3469394e+00   3.2355468e-01   1.1625139e+00   5.8675609e-01  -2.5805403e-01   1.8404690e-02  -8.9704471e-02  -5.7361896e-01   2.6651804e-01  -4.5946397e-01   2.5638829e-01  -4.2204402e-01   6.9637673e-01   1.2631114e-01  -2.0190164e+00  -3.5764663e-01   1.5758951e-01
   1.1395378e+00  -4.8050530e-01   1.0630735e+00  -9.2800374e-01   1.2695611e+00  -9.1347183e-01   4.8452286e-01  -5.3430541e-01   3.5557644e-01  -1.7998435e-01   2.3057395e+00  -7.8461798e-01   1.4209841e+00  -4.2897804e-01   8.0687861e-02  -1.0358420e+00   5.7136522e-01  -6.1728586e-01  -1.7393960e+00  -1.1107467e-01   4.1809653e-01   5.9370325e-01   6.5138321e-01   6.4243679e-01  -3.0434655e-01   4.0930776e-01  -8.2703592e-01  -6.0159327e-01  -1.7884198e+00  -8.4093405e-01  -9.6094872e-01   3.8072614e-01  -2.4126305e-01   1.2153617e+00  -1.2041039e+00   1.1891080e+00  -9.9131782e-01  -1.2720247e-01  -5.1399620e-01   2.7896384e+00  -1.7773160e+00   1.6856994e+00  -1.0484319e+00   1.3280043e+00  -1.0682652e+00   1.1079675e+00  -1.3317222e+00   1.0107737e-02  -1.0232829e+00   1.8172832e+00  -1.5066613e+00   1.4090272e+00  -4.3140878e-01   2.7926905e-01  -7.9810311e-01  -1.0953076e-01  -7.2692360e-01   1.4674110e+00   2.0968775e-01   1.2761331e+00   4.6806602e-01  -1.4175750e-01   2.5936219e-02   1.3019245e-02  -4.9764235e-01   3.4986065e-01  -3.4461476e-01   3.1764086e-01  -3.3601080e-01   6.6004406e-01   5.2957635e-02  -2.0544504e+00  -3.2941608e-01   2.2123922e-01
   1.1118903e+00  -5.5555763e-01   1.0155817e+00  -9.7132876e-01   1.2367248e+00  -9.7529014e-01   5.5119214e-01  -5.0943770e-01   4.3607501e-01  -9.9268552e-02   2.3454310e+00  -8.8200744e-01   1.4914638e+00  -5.3808352e-01   1.5756271e-01  -9.8762974e-01   5.2336333e-01  -6.7641642e-01  -1.7432712e+00  -1.7714875e-01   4.6745009e-01   5.4301474e-01   6.1886421e-01   5.6477073e-01  -3.6226716e-01   3.6775238e-01  -8.8429161e-01  -6.2904468e-01  -1.8039886e+00  -8.0807527e-01  -9.4227400e-01   3.2120723e-01  -2.6719006e-01   1.1649771e+00  -1.3059691e+00   1.2344484e+00  -1.0125980e+00  -4.7811356e-02  -4.3159338e-01   2.7604439e+00  -1.8314634e+00   1.6746793e+00  -1.1677265e+00   1.3603496e+00  -1.1532667e+00   1.1623012e+00  -1.3798223e+00   1.0710922e-01  -1.0027265e+00   1.8217828e+00  -1.5553977e+00   1.4742920e+00  -5.6616446e-01   3.6682326e-01  -8.3521422e-01  -2.9679325e-02  -6.0098382e-01   1.5602195e+00   9.4183418e-02   1.3652071e+00   3.4804288e-01  -3.9537456e-02   2.4490196e-02   1.0785708e-01  -4.3366351e-01   4.2952458e-01  -2.4251165e-01   3.7803123e-01  -2.5708729e-01   6.1519847e-01  -1.7186519e-02  -2.0765429e+00  -2.8413924e-01   2.8135208e-01
   1.0762011e+00  -6.2828199e-01   9.6409687e-01  -1.0102020e+00   1.2017071e+00  -1.0268893e+00   6.2280711e-01  -4.7546310e-01   5.2365401e-01  -1.8906507e-02   2.3658018e+00  -9.7193066e-01   1.5432869e+00  -6.3917897e-01   2.3711291e-01  -9.4241128e-01   4.7398361e-01  -7.2623066e-01  -1.7317142e+00  -2.4256757e-01   5.2226451e-01   4.9087432e-01   5.8445730e-01   4.9160763e-01  -4.1303876e-01   3.2965886e-01  -9.3117658e-01  -6.4798496e-01  -1.8095041e+00  -7.6373950e-01  -9.1205064e-01   2.5803670e-01  -2.9622177e-01   1.1118528e+00  -1.3947375e+00   1.2740085e+00  -1.0248488e+00   4.5601573e-02  -3.4527159e-01   2.7269875e+00  -1.8822110e+00   1.6527334e+00  -1.2756447e+00   1.3814338e+00  -1.2278587e+00   1.2078244e+00  -1.4167511e+00   2.0926457e-01  -9.7492847e-01   1.8128619e+00  -1.5991324e+00   1.5191203e+00  -6.9180474e-01   4.4000062e-01  -8.7000230e-01   5.9124168e-02  -4.8233948e-01   1.6279311e+00  -1.8036607e-02   1.4314959e+00   2.3162803e-01   4.7232759e-02   1.5755836e-02   1.9231408e-01  -3.8209060e-01   5.0253209e-01  -1.5502099e-01   4.3453452e-01  -1.8761278e-01   5.6601581e-01  -8.1457171e-02  -2.0866569e+00  -2.2735978e-01   3.3545321e-01
   1.0363776e+00  -6.9558827e-01   9.1216882e-01  -1.0434860e+00   1.1667836e+00  -1.0682497e+00   6.9448890e-01  -4.3637399e-01   6.1179628e-01   5.6861775e-02   2.3710788e+00  -1.0519659e+00   1.5788017e+00  -7.2979198e-01   3.1462772e-01  -9.0179990e-01   4.2642032e-01  -7.6618998e-01  -1.7088552e+00  -3.0422245e-01   5.7790066e-01   4.4034059e-01   5.5077703e-01   4.2543645e-01  -4.5560811e-01   2.9626893e-01  -9.6769129e-01  -6.5943341e-01  -1.8068215e+00  -7.1291797e-01  -8.7449454e-01   1.9518776e-01  -3.2566748e-01   1.0593695e+00  -1.4693956e+00   1.3074816e+00  -1.0296893e+00   1.4466275e-01  -2.6010044e-01   2.6912368e+00  -1.9275550e+00   1.6238744e+00  -1.3698722e+00   1.3932260e+00  -1.2912929e+00   1.2446543e+00  -1.4438509e+00   3.1007828e-01  -9.4329058e-01   1.7945233e+00  -1.6370421e+00   1.5467532e+00  -8.0487268e-01   4.9896951e-01  -9.0172408e-01   1.4986701e-01  -3.7503306e-01   1.6740301e+00  -1.2260277e-01   1.4777397e+00   1.2324460e-01   1.1815880e-01   1.7606038e-03   2.6473199e-01  -3.4252466e-01   5.6667580e-01  -8.2937924e-02   4.8483624e-01  -1.2900661e-01   5.1640423e-01  -1.3788061e-01  -2.0868570e+00  -1.6477553e-01   3.8186671e-01
   9.9604625e-01  -7.5508481e-01   8.6294938e-01  -1.0706024e+00   1.1339156e+00  -1.0999320e+00   7.6198817e-01  -3.9594477e-01   6.9489819e-01   1.2472015e-01   2.3656474e+00  -1.1204948e+00   1.6008738e+00  -8.0814999e-01   3.8611451e-01  -8.6690264e-01   3.8321913e-01  -7.9654276e-01  -1.6790812e+00  -3.5958766e-01   6.3045610e-01   3.9398155e-01   5.1992047e-01   3.6802787e-01  -4.8963701e-01   2.6829667e-01  -9.9452674e-01  -6.6479045e-01  -1.7981696e+00  -6.6038620e-01  -8.3378410e-01   1.3617141e-01  -3.5330405e-01   1.0104056e+00  -1.5298016e+00   1.3348454e+00  -1.0289568e+00   2.4179176e-01  -1.8053218e-01   2.6553741e+00  -1.9661821e+00   1.5919070e+00  -1.4490937e+00   1.3978817e+00  -1.3434091e+00   1.2732982e+00  -1.4626901e+00   4.0399001e-01  -9.1091894e-01   1.7707423e+00  -1.6686658e+00   1.5608544e+00  -9.0289133e-01   5.4458786e-01  -9.2973762e-01   2.3643175e-01  -2.8196108e-01   1.7025650e+00  -2.1600219e-01   1.5073473e+00   2.6472275e-02   1.7377946e-01  -1.5332069e-02   3.2436664e-01  -3.1386914e-01   6.2063271e-01  -2.6026535e-02   5.2745754e-01  -8.1747714e-02   4.6967948e-01  -1.8527859e-01  -2.0796721e+00  -1.0171592e-01   4.1976831e-01
   9.5825217e-01  -8.0523124e-01   8.1894020e-01  -1.0915360e+00   1.1046316e+00  -1.1229775e+00   8.2199881e-01  -3.5742363e-01   7.6867024e-01   1.8245519e-01   2.3536829e+00  -1.1767686e+00   1.6126086e+00  -8.7328705e-01   4.4859359e-01  -8.3827754e-01   3.4612951e-01  -8.1819924e-01  -1.6465943e+00  -4.0690484e-01   6.7701504e-01   3.5368249e-01   4.9333728e-01   3.2036195e-01  -5.1545253e-01   2.4594652e-01  -1.0129240e+00  -6.6565200e-01  -1.7859052e+00  -6.1029365e-01  -7.9368355e-01   8.3751613e-02  -3.7752732e-01   9.6715567e-01  -1.5766257e+00   1.3563601e+00  -1.0245334e+00   3.3079547e-01  -1.1005891e-01   2.6215135e+00  -1.9975000e+00   1.5601458e+00  -1.5130101e+00   1.3975609e+00  -1.3846119e+00   1.2945971e+00  -1.4749353e+00   4.8676781e-01  -8.8039740e-01   1.7451186e+00  -1.6939430e+00   1.5651744e+00  -9.8448511e-01   5.7828364e-01  -9.5357581e-01   3.1403837e-01  -2.0473924e-01   1.7177712e+00  -2.9579976e-01   1.5240461e+00  -5.6194549e-02   2.1542788e-01  -3.3436922e-02   3.7136144e-01  -2.9450899e-01   6.6397402e-01   1.6838992e-02   5.6177280e-01  -4.5456139e-02   4.2833570e-01  -2.2327779e-01  -2.0678082e+00  -4.2696809e-02   4.4913713e-01
   9.2524471e-01  -8.4538923e-01   7.8182800e-01  -1.1067611e+00   1.0799501e+00  -1.1387622e+00   8.7235232e-01  -3.2329632e-01   8.3036246e-01   2.2900851e-01   2.3388280e+00  -1.2208876e+00   1.6170686e+00  -9.2507838e-01   5.0025977e-01  -8.1595175e-01   3.1606023e-01  -8.3254109e-01  -1.6150229e+00  -4.4527040e-01   7.1576740e-01   3.2054655e-01   4.7179295e-01   2.8263571e-01  -5.3392152e-01   2.2897916e-01  -1.0244802e+00  -6.6362117e-01  -1.7722625e+00  -5.6584523e-01  -7.5722973e-01   3.9760208e-02  -3.9740820e-01   9.3102087e-01  -1.6112125e+00   1.3725372e+00  -1.0181730e+00   4.0727033e-01  -5.0984622e-02   2.5914408e+00  -2.0215848e+00   1.5311947e+00  -1.5622625e+00   1.3942526e+00  -1.4157966e+00   1.3096353e+00  -1.4822255e+00   5.5573674e-01  -8.5362945e-01   1.7205953e+00  -1.7131992e+00   1.5632299e+00  -1.0494030e+00   6.0188432e-01  -9.7300409e-01   3.7950833e-01  -1.4370037e-01   1.7237101e+00  -3.6075525e-01   1.5315295e+00  -1.2348075e-01   2.4502218e-01  -5.0746628e-02   4.0662979e-01  -2.8253244e-01   6.9707985e-01   4.7455369e-02   5.8793093e-01  -1.9057774e-02   3.9392854e-01  -2.5223140e-01  -2.0538572e+00   8.9066610e-03   4.7062309e-01
   8.9836857e-01  -8.7577113e-01   7.5242004e-01  -1.1171096e+00   1.0603516e+00  -1.1488269e+00   9.1207788e-01  -2.9514619e-01   8.7880532e-01   2.6440624e-01   2.3239545e+00  -1.2537007e+00   1.6170162e+00  -9.6419754e-01   5.4050372e-01  -7.9949375e-01   2.9313169e-01  -8.4119626e-01  -1.5871200e+00  -4.7462194e-01   7.4599794e-01   2.9489086e-01   4.5541779e-01   2.5434292e-01  -5.4627397e-01   2.1681268e-01  -1.0309291e+00  -6.6013809e-01  -1.7591229e+00  -5.2910670e-01  -7.2651806e-01   5.0256785e-03  -4.1265919e-01   9.0258381e-01  -1.6353835e+00   1.3840840e+00  -1.0113501e+00   4.6878228e-01  -4.3332864e-03   2.5664131e+00  -2.0390559e+00   1.5068101e+00  -1.5982717e+00   1.3896305e+00  -1.4382363e+00   1.3196283e+00  -1.4860583e+00   6.0982952e-01  -8.3176180e-01   1.6992756e+00  -1.7270821e+00   1.5580347e+00  -1.0984450e+00   6.1741684e-01  -9.8805299e-01   4.3133721e-01  -9.8017535e-02   1.7239594e+00  -4.1082528e-01   1.5331424e+00  -1.7534258e-01   2.6481519e-01  -6.5891302e-02   4.3166760e-01  -2.7596479e-01   7.2097854e-01   6.8025479e-02   6.0670046e-01  -1.0044638e-03   3.6707277e-01  -2.7307158e-01  -2.0400277e+00   5.1041061e-02   4.8535535e-01
   8.7806613e-01  -8.9730143e-01   7.3068184e-01  -1.1236099e+00   1.0458020e+00  -1.1547054e+00   9.4132996e-01  -2.7362316e-01   9.1427536e-01   2.8958312e-01   2.3110277e+00  -1.2766419e+00   1.6147144e+00  -9.9200022e-01   5.6980205e-01  -7.8812634e-01   2.7680818e-01  -8.4581327e-01  -1.5645907e+00  -4.9563213e-01   7.6795805e-01   2.7633107e-01   4.4382337e-01   2.3441438e-01  -5.5390482e-01   2.0864377e-01  -1.0339308e+00  -6.5634912e-01  -1.7478455e+00  -5.0095069e-01  -7.0260989e-01  -2.0581235e-02  -4.2352890e-01   8.8166488e-01  -1.6512110e+00   1.3918309e+00  -1.0051526e+00   5.1481736e-01   3.0100203e-02   2.5470375e+00  -2.0509108e+00   1.4878612e+00  -1.6230205e+00   1.3849523e+00  -1.4534434e+00   1.3258040e+00  -1.4877009e+00   6.4946408e-01  -8.1519424e-01   1.6823510e+00  -1.7364648e+00   1.5519098e+00  -1.1332955e+00   6.2690622e-01  -9.9901914e-01   4.6958182e-01  -6.5931779e-02   1.7213877e+00  -4.4704803e-01   1.5316376e+00  -2.1285524e-01   2.7713845e-01  -7.8035590e-02   4.4832680e-01  -2.7298030e-01   7.3713929e-01   8.0884311e-02   6.1926777e-01   1.0483934e-02   3.4754420e-01  -2.8711783e-01  -2.0279463e+00   8.2995433e-02   4.9472443e-01
   8.6398514e-01  -9.1141306e-01   7.1586944e-01  -1.1273236e+00   1.0358262e+00  -1.1577768e+00   9.6119572e-01  -2.5852425e-01   9.3821229e-01   3.0612825e-01   2.3010885e+00  -1.2915234e+00   1.6118055e+00  -1.0103438e+00   5.8949675e-01  -7.8086291e-01   2.6608508e-01  -8.4786688e-01  -1.5480622e+00  -5.0952761e-01   7.8264614e-01   2.6393746e-01   4.3626131e-01   2.2139913e-01  -5.5818568e-01   2.0357236e-01  -1.0349012e+00  -6.5303097e-01  -1.7391797e+00  -4.8114727e-01  -6.8557225e-01  -3.7994901e-02  -4.3064914e-01   8.6745461e-01  -1.6607918e+00   1.3966497e+00  -1.0002293e+00   5.4651828e-01   5.3563548e-02   2.5332493e+00  -2.0583433e+00   1.4743924e+00  -1.6388015e+00   1.3810171e+00  -1.4630205e+00   1.3292966e+00  -1.4881353e+00   6.7626836e-01  -8.0367069e-01   1.6701447e+00  -1.7423308e+00   1.5463966e+00  -1.1562825e+00   6.3219823e-01  -1.0064321e+00   4.9558585e-01  -4.5054885e-02   1.7180368e+00  -4.7132204e-01   1.5290330e+00  -2.3798671e-01   2.8417348e-01  -8.6899074e-02   4.5858003e-01  -2.7206521e-01   7.4724569e-01   8.8250963e-02   6.2702020e-01   1.7189084e-02   3.3446463e-01  -2.9587130e-01  -2.0185507e+00   1.0526440e-01   5.0016935e-01
   8.5517457e-01  -9.1980741e-01   7.0673570e-01  -1.1292100e+00   1.0296274e+00  -1.1591605e+00   9.7341034e-01  -2.4897370e-01   9.5283141e-01   3.1598827e-01   2.2943540e+00  -1.3003092e+00   1.6092852e+00  -1.0213597e+00   6.0149499e-01  -7.7664951e-01   2.5970265e-01  -8.4852359e-01  -1.5372063e+00  -5.1786015e-01   7.9153081e-01   2.5643852e-01   4.3179804e-01   2.1366688e-01  -5.6031379e-01   2.0071506e-01  -1.0349036e+00  -6.5057740e-01  -1.7332761e+00  -4.6858663e-01  -6.7464474e-01  -4.8716548e-02  -4.3486163e-01   8.5870596e-01  -1.6660505e+00   1.3993750e+00  -9.9680564e-01   5.6624648e-01   6.8048374e-02   2.5243964e+00  -2.0625696e+00   1.4657792e+00  -1.6479593e+00   1.3781852e+00  -1.4685184e+00   1.3310634e+00  -1.4880421e+00   6.9269111e-01  -7.9643920e-01   1.6622619e+00  -1.7456586e+00   1.5422785e+00  -1.1700828e+00   6.3482901e-01  -1.0109878e+00   5.1158407e-01  -3.2709165e-02   1.7151223e+00  -4.8610091e-01   1.5265815e+00  -2.5328163e-01   2.8777781e-01  -9.2695801e-02   4.6430739e-01  -2.7211058e-01   7.5298157e-01   9.2036532e-02   6.3134417e-01   2.0705157e-02   3.2654008e-01  -3.0082184e-01  -2.0120938e+00   1.1927389e-01   5.0300017e-01
   8.5033932e-01  -9.2421022e-01   7.0178368e-01  -1.1300340e+00   1.0262369e+00  -1.1596656e+00   9.8001662e-01  -2.4367832e-01   9.6068391e-01   3.2116613e-01   2.2904158e+00  -1.3048937e+00   1.6075715e+00  -1.0272052e+00   6.0793104e-01  -7.7449325e-01   2.5635686e-01  -8.4858117e-01  -1.5309913e+00  -5.2226153e-01   7.9625573e-01   2.5244367e-01   4.2947972e-01   2.0960830e-01  -5.6121818e-01   1.9929485e-01  -1.0346147e+00  -6.4904890e-01  -1.7297953e+00  -4.6160275e-01  -6.6851101e-01  -5.4523049e-02  -4.3705106e-01   8.5396424e-01  -1.6685935e+00   1.4007357e+00  -9.9476055e-01   5.7702973e-01   7.5917238e-02   2.5194144e+00  -2.0646889e+00   1.4609590e+00  -1.6526571e+00   1.3764554e+00  -1.4713126e+00   1.3318366e+00  -1.4878232e+00   7.0154729e-01  -7.9245839e-01   1.6578220e+00  -1.7473233e+00   1.5397058e+00  -1.1774036e+00   6.3595518e-01  -1.0134576e+00   5.2023849e-01  -2.6263984e-02   1.7131453e+00  -4.9403814e-01   1.5248535e+00  -2.6149190e-01   2.8938436e-01  -9.6002011e-02   4.6712908e-01  -2.7242708e-01   7.5585285e-01   9.3727836e-02   6.3346371e-01   2.2312438e-02   3.2231816e-01  -3.0329171e-01  -2.0082614e+00   1.2700693e-01   5.0427624e-01
   8.4811566e-01  -9.2615517e-01   6.9952927e-01  -1.1303281e+00   1.0246788e+00  -1.1597977e+00   9.8301808e-01  -2.4121986e-01   9.6422759e-01   3.2345522e-01   2.2885099e+00  -1.3069129e+00   1.6066531e+00  -1.0298210e+00   6.1083404e-01  -7.7356287e-01   2.5488064e-01  -8.4848639e-01  -1.5280263e+00  -5.2421775e-01   7.9836682e-01   2.5065387e-01   4.2846645e-01   2.0781108e-01  -5.6152912e-01   1.9869936e-01  -1.0343660e+00  -6.4827284e-01  -1.7280948e+00  -4.5835140e-01  -6.6563245e-01  -5.7164333e-02  -4.3800711e-01   8.5180405e-01  -1.6696294e+00   1.4013090e+00  -9.9375304e-01   5.8197425e-01   7.9508719e-02   2.5170689e+00  -2.0655851e+00   1.4587033e+00  -1.6546920e+00   1.3755905e+00  -1.4725137e+00   1.3321153e+00  -1.4876581e+00   7.0556138e-01  -7.9062208e-01   1.6557363e+00  -1.7480251e+00   1.5384005e+00  -1.1806787e+00   6.3634924e-01  -1.0145847e+00   5.2417050e-01  -2.3426940e-02   1.7120901e+00  -4.9762719e-01   1.5239099e+00  -2.6520228e-01   2.8997875e-01  -9.7573880e-02   4.6830145e-01  -2.7268722e-01   7.5706492e-01   9.4354634e-02   6.3433716e-01   2.2924258e-02   3.2042823e-01  -3.0433115e-01  -2.0063796e+00   1.3058408e-01   5.0475202e-01
   8.4732166e-01  -9.2682591e-01   6.9873079e-01  -1.1304073e+00   1.0241220e+00  -1.1598147e+00   9.8407939e-01  -2.4033447e-01   9.6547267e-01   3.2424491e-01   2.2878008e+00  -1.3076082e+00   1.6062859e+00  -1.0307350e+00   6.1185416e-01  -7.7324894e-01   2.5437230e-01  -8.4841565e-01  -1.5269340e+00  -5.2489588e-01   7.9910150e-01   2.5002891e-01   4.2812070e-01   2.0718907e-01  -5.6160847e-01   1.9850380e-01  -1.0342420e+00  -6.4797345e-01  -1.7274563e+00  -4.5717746e-01  -6.6458622e-01  -5.8099212e-02  -4.3833262e-01   8.5103801e-01  -1.6699598e+00   1.4014981e+00  -9.9337271e-01   5.8373627e-01   8.0784189e-02   2.5162134e+00  -2.0658817e+00   1.4578855e+00  -1.6553819e+00   1.3752605e+00  -1.4729181e+00   1.3321917e+00  -1.4875803e+00   7.0697799e-01  -7.8996441e-01   1.6549788e+00  -1.7482566e+00   1.5378982e+00  -1.1818229e+00   6.3645312e-01  -1.0149851e+00   5.2556058e-01  -2.2451143e-02   1.7116703e+00  -4.9889240e-01   1.5235288e+00  -2.6650945e-01   2.9014820e-01  -9.8151168e-02   4.6868285e-01  -2.7281443e-01   7.5746527e-01   9.4533453e-02   6.3461831e-01   2.3104448e-02   3.1976920e-01  -3.0467370e-01  -2.0056701e+00   1.3186861e-01   5.0488814e-01
   8.4712962e-01  -9.2698350e-01   6.9853900e-01  -1.1304214e+00   1.0239869e+00  -1.1598129e+00   9.8433409e-01  -2.4011872e-01   9.6576980e-01   3.2443050e-01   2.2876237e+00  -1.3077716e+00   1.6061894e+00  -1.0309524e+00   6.1209772e-01  -7.7317657e-01   2.5425310e-01  -8.4839114e-01  -1.5266629e+00  -5.2505579e-01   7.9927538e-01   2.4988051e-01   4.2804027e-01   2.0704234e-01  -5.6162133e-01   1.9845984e-01  -1.0342051e+00  -6.4789655e-01  -1.7272955e+00  -4.5689075e-01  -6.6432931e-01  -5.8323759e-02  -4.3840813e-01   8.5085360e-01  -1.6700319e+00   1.4015406e+00  -9.9327662e-01   5.8416191e-01   8.1091524e-02   2.5160027e+00  -2.0659490e+00   1.4576852e+00  -1.6555418e+00   1.3751766e+00  -1.4730115e+00   1.3322058e+00  -1.4875578e+00   7.0731751e-01  -7.8980484e-01   1.6547929e+00  -1.7483087e+00   1.5377694e+00  -1.1820949e+00   6.3647107e-01  -1.0150818e+00   5.2589414e-01  -2.2222319e-02   1.7115604e+00  -4.9919551e-01   1.5234280e+00  -2.6682242e-01   2.9018087e-01  -9.8294034e-02   4.6876786e-01  -2.7285191e-01   7.5755582e-01   9.4567903e-02   6.3468019e-01   2.3140491e-02   3.1961299e-01  -3.0475097e-01  -2.0054908e+00   1.3218091e-01   5.0491438e-01
   8.4710654e-01  -9.2700199e-01   6.9851604e-01  -1.1304226e+00   1.0239707e+00  -1.1598121e+00   9.8436448e-01  -2.4009267e-01   9.6580508e-01   3.2445225e-01   2.2876020e+00  -1.3077907e+00   1.6061771e+00  -1.0309782e+00   6.1212668e-01  -7.7316824e-01   2.5423911e-01  -8.4838751e-01  -1.5266297e+00  -5.2507463e-01   7.9929587e-01   2.4986295e-01   4.2803091e-01   2.0702505e-01  -5.6162229e-01   1.9845485e-01  -1.0341999e+00  -6.4788690e-01  -1.7272756e+00  -4.5685604e-01  -6.6429809e-01  -5.8350592e-02  -4.3841690e-01   8.5083154e-01  -1.6700399e+00   1.4015455e+00  -9.9326471e-01   5.8421299e-01   8.1128330e-02   2.5159769e+00  -2.0659566e+00   1.4576609e+00  -1.6555602e+00   1.3751661e+00  -1.4730222e+00   1.3322070e+00  -1.4875547e+00   7.0735797e-01  -7.8978566e-01   1.6547704e+00  -1.7483146e+00   1.5377534e+00  -1.1821272e+00   6.3647255e-01  -1.0150933e+00   5.2593395e-01  -2.2195517e-02   1.7115464e+00  -4.9923167e-01   1.5234151e+00  -2.6685974e-01   2.9018399e-01  -9.8311513e-02   4.6877739e-01  -2.7285704e-01   7.5756606e-01   9.4571204e-02   6.3468703e-01   2.3144097e-02   3.1959453e-01  -3.0475974e-01  -2.0054686e+00   1.3221857e-01   5.0491687e-01
