# Supplementary material for: A Student's Guide to Randomization Statistics for Multichannel Event-Related Potentials Using Ragu
Source: Front Neurosci. 2018 Jun 19;12:355. doi: 10.3389/fnins.2018.00355 (PMC6020783; doi:10.3389/fnins.2018.00355)
Supplement: Supplementary file 1 [file Data_Sheet_1.ZIP › RawData/s07_f1.asc]

   4.1608925e-01   1.1253781e+00   1.7307479e-02   4.8824425e-01   1.0110559e-01   1.0346718e-01  -1.1135536e+00  -1.1408136e+00  -1.1514452e+00  -7.7041964e-01   1.3601041e+00   1.8672855e+00   6.4090045e-01   1.2671683e+00  -5.1000778e-01   4.4505794e-02   4.9490888e-02  -7.6073449e-02  -1.2730341e+00   3.1748791e-01  -7.7195672e-01  -3.4553569e-02  -5.4364484e-02  -2.9792742e-01  -3.5293869e-01  -1.7701010e-01  -7.6380890e-02  -6.2475203e-01  -4.8375205e-01  -1.6630515e+00  -1.5781412e+00   1.4461585e-01  -2.0471434e-01  -8.5852068e-02   1.9095572e-01  -2.6111440e-01  -4.4295494e-01  -2.4026611e+00  -1.3801773e+00  -6.6969803e-03   1.0363653e+00   3.3754976e-01   6.8427874e-01   7.3415865e-02   8.4636839e-01   1.2346465e-02   3.8010331e-01  -9.8770527e-01  -6.4819346e-01   1.1231236e+00   5.3352912e-01   2.8025885e-01   1.9207509e+00   3.1204600e-02   6.8641068e-01  -1.5624020e+00  -6.3116245e-01   7.4635162e-01   1.7486782e+00   1.8645969e-02   1.5736043e+00   2.1023803e-01   9.3429734e-01   2.2038897e-01   4.5499011e-01   9.3370159e-02   3.4039970e-01  -3.3534091e-02   3.2605572e-01  -1.5352754e-01  -2.5646214e-01  -3.9720903e-01  -1.6797926e+00   5.3750439e-01
   4.7042797e-01   1.2994568e+00  -1.8068333e-02   5.1167438e-01  -1.7094802e-03   6.9605212e-02  -1.2233751e+00  -1.1917689e+00  -1.1256409e+00  -7.9218104e-01   1.4013821e+00   2.0025930e+00   5.7566664e-01   1.3253601e+00  -5.2767386e-01   6.4186554e-02   9.1170053e-02  -1.7398252e-01  -1.3900893e+00   4.0657661e-01  -7.4140718e-01  -5.7244559e-02  -2.1848936e-02  -3.7365487e-01  -3.9688256e-01  -2.9156780e-01  -1.5177860e-01  -7.5195935e-01  -5.9702613e-01  -1.7995642e+00  -1.6600414e+00   1.1082122e-01  -1.0854866e-01  -1.6098943e-01   1.9727347e-01  -3.9561667e-01  -5.0793602e-01  -2.4598859e+00  -1.4329799e+00  -3.6974143e-03   1.1020215e+00   3.0619273e-01   7.0353869e-01   3.5133172e-03   8.6060236e-01  -7.8336735e-02   3.9613528e-01  -1.0295761e+00  -6.4678492e-01   1.1119818e+00   7.0461092e-01   3.2964716e-01   2.0396790e+00   5.0416399e-03   7.3818479e-01  -1.5547362e+00  -6.8138888e-01   8.3128671e-01   1.8975148e+00   1.0739877e-01   1.7129214e+00   2.6447470e-01   1.0248727e+00   2.7838693e-01   5.2640662e-01   1.7279289e-01   3.6584256e-01   4.7415237e-02   3.5715292e-01  -9.0312739e-02  -3.1552436e-01  -5.2047994e-01  -1.7504290e+00   6.1087725e-01
   5.1872887e-01   1.4819090e+00  -6.2277305e-02   5.2961971e-01  -1.2919478e-01   4.9351579e-03  -1.3427601e+00  -1.2518493e+00  -1.0545914e+00  -7.7536629e-01   1.4410166e+00   2.1369030e+00   5.1249696e-01   1.3752820e+00  -5.2426575e-01   1.0137023e-01   1.2968303e-01  -3.1030260e-01  -1.5322933e+00   4.9733116e-01  -6.7722891e-01  -9.0130555e-02   6.2303669e-03  -4.7221874e-01  -4.6177910e-01  -4.4099267e-01  -2.6166461e-01  -9.0940396e-01  -7.4759577e-01  -1.9525516e+00  -1.7559151e+00   7.2531474e-02  -5.4852837e-03  -2.5571226e-01   1.8333758e-01  -5.5481230e-01  -5.9895526e-01  -2.4927757e+00  -1.4752729e+00  -3.0267113e-03   1.1637194e+00   2.6218082e-01   7.0695545e-01  -7.7346283e-02   8.5358204e-01  -1.7791234e-01   3.9762916e-01  -1.0611999e+00  -6.3331179e-01   1.0979268e+00   8.8360228e-01   3.7735440e-01   2.1485724e+00  -1.3208407e-02   7.9215755e-01  -1.5079763e+00  -6.9542216e-01   9.2598803e-01   2.0504544e+00   2.1323711e-01   1.8562042e+00   3.3962871e-01   1.1309626e+00   3.6599673e-01   6.2321891e-01   2.9189684e-01   4.2570855e-01   1.7466427e-01   4.2895938e-01  -2.6488530e-02  -3.9495133e-01  -6.8866514e-01  -1.8120029e+00   7.2493149e-01
   5.5894606e-01   1.6687219e+00  -1.1540957e-01   5.4079346e-01  -2.8171428e-01  -9.2756827e-02  -1.4705694e+00  -1.3199651e+00  -9.3520637e-01  -7.1448846e-01   1.4777186e+00   2.2662270e+00   4.5354096e-01   1.4151805e+00  -4.9712141e-01   1.5918402e-01   1.6355662e-01  -4.8759897e-01  -1.6998173e+00   5.8781771e-01  -5.7756229e-01  -1.3394351e-01   2.8528969e-02  -5.9453149e-01  -5.4901882e-01  -6.2678774e-01  -4.0821584e-01  -1.0977726e+00  -9.3687005e-01  -2.1209950e+00  -1.8649797e+00   2.9941361e-02   1.0253267e-01  -3.7036045e-01   1.4666884e-01  -7.3845096e-01  -7.1675582e-01  -2.4986536e+00  -1.5041417e+00  -4.8024246e-03   1.2191243e+00   2.0493029e-01   6.9244157e-01  -1.6855632e-01   8.2317601e-01  -2.8528328e-01   3.8347874e-01  -1.0812068e+00  -6.0540052e-01   1.0805085e+00   1.0662677e+00   4.2224710e-01   2.2432268e+00  -2.1863003e-02   8.4823333e-01  -1.4189467e+00  -6.6605683e-01   1.0291491e+00   2.2038362e+00   3.3592377e-01   2.0005517e+00   4.3688656e-01   1.2527833e+00   4.8523955e-01   7.4783425e-01   4.5288329e-01   5.2500324e-01   3.5067944e-01   5.4645924e-01   3.6497395e-02  -4.9579258e-01  -9.0427686e-01  -1.8625576e+00   8.8170962e-01
   5.8929642e-01   1.8555306e+00  -1.7723218e-01   5.4411706e-01  -4.5884297e-01  -2.2451905e-01  -1.6055124e+00  -1.3945410e+00  -7.6636926e-01  -6.0536972e-01   1.5102814e+00   2.3866041e+00   4.0091928e-01   1.4437774e+00  -4.4434635e-01   2.4053522e-01   1.9144376e-01  -7.0728806e-01  -1.8920841e+00   6.7612704e-01  -4.4208352e-01  -1.8908373e-01   4.3887458e-02  -7.4077813e-01  -6.5929405e-01  -8.4938029e-01  -5.9245614e-01  -1.3168586e+00  -1.1650042e+00  -2.3035027e+00  -1.9859447e+00  -1.6614595e-02   2.1332368e-01  -5.0461368e-01   8.5500679e-02  -9.4555334e-01  -8.6105243e-01  -2.4761075e+00  -1.5170062e+00  -8.9761402e-03   1.2660440e+00   1.3431921e-01   6.5854242e-01  -2.6912145e-01   7.6815137e-01  -3.9911453e-01   3.5331412e-01  -1.0888075e+00  -5.6089077e-01   1.0593157e+00   1.2480116e+00   4.6334799e-01   2.3198581e+00  -1.9485422e-02   9.0650066e-01  -1.2860887e+00  -5.8698145e-01   1.1391082e+00   2.3538597e+00   4.7469535e-01   2.1430295e+00   5.5677184e-01   1.3902431e+00   6.3715275e-01   9.0211710e-01   6.5650638e-01   6.6793951e-01   5.7608398e-01   7.1344431e-01   9.7249827e-02  -6.1845056e-01  -1.1684327e+00  -1.9007427e+00   1.0815793e+00
   6.0839128e-01   2.0378056e+00  -2.4715603e-01   5.3880846e-01  -6.5930481e-01  -3.9005900e-01  -1.7462038e+00  -1.4735498e+00  -5.4923953e-01  -4.4553126e-01   1.5376620e+00   2.4943284e+00   3.5661613e-01   1.4603902e+00  -3.6498190e-01   3.4794234e-01   2.1221243e-01  -9.6944476e-01  -2.1077298e+00   7.6048409e-01  -2.7222837e-01  -2.5555480e-01   5.1421757e-02  -9.1032399e-01  -7.9248513e-01  -1.1079870e+00  -8.1407679e-01  -1.5654825e+00  -1.4307603e+00  -2.4983498e+00  -2.1170324e+00  -6.6649323e-02   3.2457220e-01  -6.5743459e-01  -1.0536960e-03  -1.1743859e+00  -1.0304338e+00  -2.4252109e+00  -1.5118059e+00  -1.5302782e-02   1.3025714e+00   5.0750132e-02   6.0458784e-01  -3.7766156e-01   6.8833052e-01  -5.1787359e-01   3.0759757e-01  -1.0838987e+00  -4.9798376e-01   1.0340184e+00   1.4240919e+00   4.9990582e-01   2.3753565e+00  -4.9777976e-03   9.6725457e-01  -1.1097101e+00  -4.5321048e-01   1.2539037e+00   2.4967771e+00   6.2825649e-01   2.2808219e+00   6.9905161e-01   1.5429257e+00   8.2163416e-01   1.0872417e+00   9.0187370e-01   8.5763799e-01   8.4939372e-01   9.3217193e-01   1.5451967e-01  -7.6258601e-01  -1.4806553e+00  -1.9259774e+00   1.3229836e+00
   6.1535604e-01   2.2110615e+00  -3.2421284e-01   5.2446480e-01  -8.8094251e-01  -5.8763056e-01  -1.8912150e+00  -1.5545813e+00  -2.8744655e-01  -2.3453574e-01   1.5590616e+00   2.5861788e+00   3.2237370e-01   1.4650160e+00  -2.5913029e-01   4.8335309e-01   2.2503156e-01  -1.2726532e+00  -2.3445950e+00   8.3935590e-01  -7.1336321e-02  -3.3290868e-01   5.0605961e-02  -1.1016512e+00  -9.4757610e-01  -1.4005200e+00  -1.0713067e+00  -1.8414443e+00  -1.7314248e+00  -2.7035275e+00  -2.2560287e+00  -1.1950879e-01   4.3394894e-01  -8.2704072e-01  -1.1286884e-01  -1.4224612e+00  -1.2223212e+00  -2.3476594e+00  -1.4871756e+00  -2.3315243e-02   1.3272242e+00  -4.4807963e-02   5.3081150e-01  -4.9243148e-01   5.8469273e-01  -6.3987564e-01   2.4766822e-01  -1.0671251e+00  -4.1539889e-01   1.0044169e+00   1.5898609e+00   5.3145332e-01   2.4075196e+00   2.2338726e-02   1.0309949e+00  -8.9214163e-01  -2.6149945e-01   1.3713481e+00   2.6290960e+00   7.9479856e-01   2.4113774e+00   8.6267073e-01   1.7100789e+00   1.0373309e+00   1.3035500e+00   1.1863158e+00   1.0958404e+00   1.1668382e+00   1.2030573e+00   2.0729632e-01  -9.2704897e-01  -1.8387301e+00  -1.9385758e+00   1.6022675e+00
   6.0992697e-01   2.3710692e+00  -4.0704557e-01   5.0113204e-01  -1.1207239e+00  -8.1400058e-01  -2.0391149e+00  -1.6349461e+00   1.2851977e-02   2.5743508e-02   1.5739961e+00   2.6596368e+00   2.9959503e-01   1.4583694e+00  -1.2802264e-01   6.4795664e-01   2.2944692e-01  -1.6139141e+00  -2.5997493e+00   9.1154888e-01   1.5530708e-01  -4.2020580e-01   4.1342759e-02  -1.3123288e+00  -1.1226086e+00  -1.7235450e+00  -1.3608465e+00  -2.1415128e+00  -2.0627944e+00  -2.9167878e+00  -2.4003575e+00  -1.7435667e-01   5.3924182e-01  -1.0109088e+00  -2.4872241e-01  -1.6865624e+00  -1.4329923e+00  -2.2467990e+00  -1.4426005e+00  -3.2307363e-02   1.3390723e+00  -1.5080425e-01   4.3842319e-01  -6.1135718e-01   4.5940557e-01  -7.6332960e-01   1.7572354e-01  -1.0398891e+00  -3.1253061e-01   9.7049573e-01   1.7410132e+00   5.5784622e-01   2.4152410e+00   6.2662148e-02   1.0983933e+00  -6.3777301e-01  -1.0717130e-02   1.4891186e+00   2.7477763e+00   9.7204098e-01   2.5325415e+00   1.0457193e+00   1.8906024e+00   1.2815817e+00   1.5504194e+00   1.5053397e+00   1.3826509e+00   1.5222929e+00   1.5244212e+00   2.5489333e-01  -1.1098394e+00  -2.2386300e+00  -1.9398162e+00   1.9136010e+00
   5.9251644e-01   2.5140666e+00  -4.9391447e-01   4.6935572e-01  -1.3747869e+00  -1.0645037e+00  -2.1884928e+00  -1.7118092e+00   3.4307064e-01   3.3095707e-01   1.5823541e+00   2.7130703e+00   2.8926327e-01   1.4418629e+00   2.5977034e-02   8.4199955e-01   2.2544231e-01  -1.9886167e+00  -2.8695415e+00   9.7628941e-01   4.0054907e-01  -5.1599131e-01   2.4016041e-02  -1.5390204e+00  -1.3146792e+00  -2.0722948e+00  -1.6778744e+00  -2.4614521e+00  -2.4192334e+00  -3.1356853e+00  -2.5471802e+00  -2.3015819e-01   6.3848938e-01  -1.2058142e+00  -4.0626858e-01  -1.9627933e+00  -1.6576769e+00  -2.1275261e+00  -1.3785334e+00  -4.1327101e-02   1.3378422e+00  -2.6512061e-01   3.2962419e-01  -7.3208783e-01   3.1577660e-01  -8.8638161e-01   9.4732541e-02  -1.0042971e+00  -1.8959401e-01   9.3247767e-01   1.8738298e+00   5.7927884e-01   2.3986398e+00   1.1567073e-01   1.1702266e+00  -3.5295807e-01   2.9785313e-01   1.6048571e+00   2.8504040e+00   1.1572938e+00   2.6426546e+00   1.2454373e+00   2.0830316e+00   1.5504221e+00   1.8261501e+00   1.8526797e+00   1.7163235e+00   1.9073369e+00   1.8923153e+00   2.9702153e-01  -1.3081041e+00  -2.6745203e+00  -1.9319385e+00   2.2490181e+00
   5.6423809e-01   2.6369419e+00  -5.8271883e-01   4.3020799e-01  -1.6385237e+00  -1.3331898e+00  -2.3379593e+00  -1.7823482e+00   6.9246389e-01   6.7423870e-01   1.5844313e+00   2.7458696e+00   2.9188039e-01   1.4175257e+00   1.9943358e-01   1.0646165e+00   2.1348192e-01  -2.3905850e+00  -3.1496785e+00   1.0332803e+00   6.5558054e-01  -6.1829398e-01  -4.8016153e-04  -1.7775355e+00  -1.5199845e+00  -2.4407444e+00  -2.0161343e+00  -2.7960868e+00  -2.7938102e+00  -3.3576022e+00  -2.6935070e+00  -2.8566812e-01   7.3010637e-01  -1.4079058e+00  -5.8207594e-01  -2.2466500e+00  -1.8907222e+00  -1.9960561e+00  -1.2964628e+00  -4.9181925e-02   1.3239883e+00  -3.8512002e-01   2.0755758e-01  -8.5206280e-01   1.5812214e-01  -1.0071551e+00   8.2804397e-03  -9.6304582e-01  -4.7746168e-02   8.9086910e-01   1.9853923e+00   5.9627332e-01   2.3591072e+00   1.8050714e-01   1.2472735e+00  -4.5783506e-02   6.6031148e-01   1.7162711e+00   2.9353273e+00   1.3475361e+00   2.7406158e+00   1.4582541e+00   2.2855203e+00   1.8386497e+00   2.1278755e+00   2.2204439e+00   2.0931110e+00   2.3114452e+00   2.3004410e+00   3.3384206e-01  -1.5181725e+00  -3.1388460e+00  -1.9180606e+00   2.5985834e+00
   5.2688760e-01   2.7373895e+00  -6.7103820e-01   3.8528676e-01  -1.9067022e+00  -1.6130557e+00  -2.4861248e+00  -1.8439186e+00   1.0485582e+00   1.0463080e+00   1.5809396e+00   2.7585177e+00   3.0742914e-01   1.3878654e+00   3.8796277e-01   1.3136893e+00   1.9453020e-01  -2.8122001e+00  -3.4353195e+00   1.0827305e+00   9.1027827e-01  -7.2464829e-01  -3.0740550e-02  -2.0229199e+00  -1.7339139e+00  -2.8217457e+00  -2.3680997e+00  -3.1394036e+00  -3.1785019e+00  -3.5797606e+00  -2.8363123e+00  -3.3942395e-01   8.1299324e-01  -1.6128137e+00  -7.7172916e-01  -2.5331128e+00  -2.1258216e+00  -1.8595617e+00  -1.1989148e+00  -5.4457715e-02   1.2987224e+00  -5.0772851e-01   7.6193044e-02  -9.6859293e-01  -8.4409031e-03  -1.1237868e+00  -7.9645953e-02  -9.1925126e-01   1.1083133e-01   8.4649140e-01   2.0737569e+00   6.0964138e-01   2.2992706e+00   2.5578452e-01   1.3301844e+00   2.7428765e-01   1.0700614e+00   1.8212316e+00   3.0017438e+00   1.5395043e+00   2.8259012e+00   1.6798603e+00   2.4958181e+00   2.1399479e+00   2.4515056e+00   2.5993535e+00   2.5071892e+00   2.7223177e+00   2.7401797e+00   3.6599607e-01  -1.7356322e+00  -3.6225019e+00  -1.9020069e+00   2.9506890e+00
   4.8287847e-01   2.8140224e+00  -7.5619135e-01   3.3668461e-01  -2.1736213e+00  -1.8963524e+00  -2.6315566e+00  -1.8942168e+00   1.3977293e+00   1.4357241e+00   1.5729838e+00   2.7525858e+00   3.3535722e-01   1.3556770e+00   5.8640185e-01   1.5857470e+00   1.7004648e-01  -3.2445966e+00  -3.7211863e+00   1.1253532e+00   1.1536726e+00  -8.3214197e-01  -6.4875221e-02  -2.2695881e+00  -1.9511892e+00  -3.2072183e+00  -2.7252139e+00  -3.4846879e+00  -3.5644630e+00  -3.7992143e+00  -2.9726440e+00  -3.8975200e-01   8.8661995e-01  -1.8157877e+00  -9.6999094e-01  -2.8167581e+00  -2.3562943e+00  -1.7257050e+00  -1.0893842e+00  -5.5553769e-02   1.2639958e+00  -6.2954900e-01  -5.9849715e-02  -1.0789536e+00  -1.7826668e-01  -1.2344620e+00  -1.6491703e-01  -8.7623439e-01   2.8290251e-01   8.0048921e-01   2.1380690e+00   6.2042001e-01   2.2228650e+00   3.3960905e-01   1.4193276e+00   5.9687367e-01   1.5178677e+00   1.9178539e+00   3.0497254e+00   1.7297823e+00   2.8985351e+00   1.9053038e+00   2.7112454e+00   2.4470540e+00   2.7917074e+00   2.9790584e+00   2.9506706e+00   3.1263255e+00   3.2007409e+00   3.9460674e-01  -1.9554447e+00  -4.1150772e+00  -1.8880524e+00   3.2924753e+00
   4.3513525e-01   2.8664325e+00  -8.3531343e-01   2.8692878e-01  -2.4332911e+00  -2.1749402e+00  -2.7727221e+00  -1.9314186e+00   1.7258929e+00   1.8292917e+00   1.5620072e+00   2.7306536e+00   3.7458063e-01   1.3238168e+00   7.8900874e-01   1.8759208e+00   1.4195502e-01  -3.6779248e+00  -4.0016734e+00   1.1623350e+00   1.3745168e+00  -9.3748819e-01  -1.0056412e-01  -2.5114876e+00  -2.1660391e+00  -3.5883895e+00  -3.0781874e+00  -3.8246857e+00  -3.9423388e+00  -4.0128266e+00  -3.0997111e+00  -4.3478882e-01   9.5107735e-01  -2.0118555e+00  -1.1710124e+00  -3.0918840e+00  -2.5753909e+00  -1.6020895e+00  -9.7218358e-01  -5.0732722e-02   1.2224341e+00  -7.4700105e-01  -1.9552826e-01  -1.1804876e+00  -3.4549587e-01  -1.3374492e+00  -2.4354153e-01  -8.3728182e-01   4.6421087e-01   7.5431061e-01   2.1786142e+00   6.2978340e-01   2.1345225e+00   4.2961342e-01   1.5146309e+00   9.1120089e-01   1.9920632e+00   2.0045603e+00   3.0801829e+00   1.9148891e+00   2.9590179e+00   2.1291028e+00   2.9286703e+00   2.7519623e+00   3.1419328e+00   3.3485094e+00   3.4137095e+00   3.5090603e+00   3.6694289e+00   4.2125118e-01  -2.1720933e+00  -4.6051666e+00  -1.8805915e+00   3.6103598e+00
   3.8695112e-01   2.8952035e+00  -9.0544948e-01   2.3889437e-01  -2.6796342e+00  -2.4406725e+00  -2.9079248e+00  -1.9542812e+00   2.0192622e+00   2.2126006e+00   1.5497035e+00   2.6961537e+00   4.2350283e-01   1.2949574e+00   9.8967304e-01   2.1779617e+00   1.1259117e-01  -4.1016675e+00  -4.2709581e+00   1.1952745e+00   1.5619267e+00  -1.0371210e+00  -1.3513717e-01  -2.7422916e+00  -2.3724052e+00  -3.9560701e+00  -3.4173430e+00  -4.1517888e+00  -4.3026062e+00  -4.2172376e+00  -3.2149428e+00  -4.7251973e-01   1.0070916e+00  -2.1959964e+00  -1.3685794e+00  -3.3526503e+00  -2.7766124e+00  -1.4956781e+00  -8.5221598e-01  -3.8187359e-02   1.1772225e+00  -8.5648117e-01  -3.2563934e-01  -1.2707147e+00  -5.0438956e-01  -1.4311409e+00  -3.1194601e-01  -8.0540237e-01   6.4958539e-01   7.0965686e-01   2.1967941e+00   6.3893798e-01   2.0394925e+00   5.2299371e-01   1.6154293e+00   1.2066563e+00   2.4789029e+00   2.0801140e+00   3.0947643e+00   2.0913533e+00   3.0082162e+00   2.3453630e+00   3.1444887e+00   3.0461384e+00   3.4944910e+00   3.6963607e+00   3.8847035e+00   3.8559488e+00   4.1320232e+00   4.4790330e-01  -2.3797616e+00  -5.0807310e+00  -1.8837537e+00   3.8906413e+00
   3.4181902e-01   2.9018669e+00  -9.6365980e-01   1.9569418e-01  -2.9066916e+00  -2.6857739e+00  -3.0352431e+00  -1.9621941e+00   2.2651229e+00   2.5706839e+00   1.5379057e+00   2.6531529e+00   4.8004374e-01   1.2713443e+00   1.1821165e+00   2.4843268e+00   8.4626646e-02  -4.5049949e+00  -4.5231009e+00   1.2260949e+00   1.7060532e+00  -1.1273094e+00  -1.6567448e-01  -2.9556065e+00  -2.5641609e+00  -4.3009534e+00  -3.7329829e+00  -4.4582382e+00  -4.6359191e+00  -4.4088240e+00  -3.3160084e+00  -5.0083879e-01   1.0559973e+00  -2.3633170e+00  -1.5563754e+00  -3.5932269e+00  -2.9540058e+00  -1.4122203e+00  -7.3467592e-01  -1.6121416e-02   1.1319495e+00  -9.5453194e-01  -4.4509617e-01  -1.3474413e+00  -6.4965532e-01  -1.5140999e+00  -3.6722777e-01  -7.8310445e-01   8.3311864e-01   6.6840240e-01   2.1950342e+00   6.4900490e-01   1.9433124e+00   6.1654481e-01   1.7203364e+00   1.4733224e+00   2.9630515e+00   2.1436238e+00   3.0957017e+00   2.2557749e+00   3.0472228e+00   2.5478940e+00   3.3546137e+00   3.3207357e+00   3.8406691e+00   4.0113740e+00   4.3505830e+00   4.1529002e+00   4.5732569e+00   4.7684976e-01  -2.5725272e+00  -5.5294881e+00  -1.9009867e+00   4.1201501e+00
   3.0324918e-01   2.8888143e+00  -1.0071325e+00   1.6055375e-01  -3.1088275e+00  -2.9031882e+00  -3.1524846e+00  -1.9551709e+00   2.4525657e+00   2.8887511e+00   1.5284520e+00   2.6060842e+00   5.4167479e-01   1.2545740e+00   1.3600682e+00   2.7863341e+00   6.0977997e-02  -4.8771376e+00  -4.7521347e+00   1.2569359e+00   1.7987371e+00  -1.2042851e+00  -1.8912119e-01  -3.1451859e+00  -2.7353334e+00  -4.6139221e+00  -4.0157542e+00  -4.7363281e+00  -4.9334425e+00  -4.5836696e+00  -3.4007983e+00  -5.1762432e-01   1.0996719e+00  -2.5092215e+00  -1.7282446e+00  -3.8079514e+00  -3.1024226e+00  -1.3557431e+00  -6.2469572e-01   1.7158570e-02   1.0904197e+00  -1.0380108e+00  -5.4920095e-01  -1.4088703e+00  -7.7674115e-01  -1.5851138e+00  -4.0735936e-01  -7.7221412e-01   1.0084129e+00   6.3249081e-01   2.1766272e+00   6.6090125e-01   1.8514541e+00   7.0669049e-01   1.8271521e+00   1.7024527e+00   3.4281829e+00   2.1945198e+00   3.0856124e+00   2.4048680e+00   3.0771988e+00   2.7303153e+00   3.5544768e+00   3.5667966e+00   4.1708971e+00   4.2827993e+00   4.7971812e+00   4.3869420e+00   4.9773746e+00   5.1058537e-01  -2.7445638e+00  -5.9393157e+00  -1.9346444e+00   4.2869001e+00
   2.7458447e-01   2.8591656e+00  -1.0332974e+00   1.3667840e-01  -3.2809222e+00  -3.0868719e+00  -3.2571622e+00  -1.9337809e+00   2.5731260e+00   3.1529571e+00   1.5230470e+00   2.5594508e+00   6.0545713e-01   1.2454132e+00   1.5174028e+00   3.0743810e+00   4.4703659e-02  -5.2077544e+00  -4.9521397e+00   1.2900318e+00   1.8341009e+00  -1.2643743e+00  -2.0240790e-01  -3.3051360e+00  -2.8803132e+00  -4.8863457e+00  -4.2569946e+00  -4.9786170e+00  -5.1871417e+00  -4.7375477e+00  -3.4673665e+00  -5.2082879e-01   1.1404349e+00  -2.6295632e+00  -1.8784377e+00  -3.9914840e+00  -3.2177218e+00  -1.3281465e+00  -5.2696043e-01   6.3145574e-02   1.0564453e+00  -1.1042462e+00  -6.3389260e-01  -1.4536972e+00  -8.8207424e-01  -1.6432565e+00  -4.3132848e-01  -7.7375108e-01   1.1688806e+00   6.0381454e-01   2.1455237e+00   6.7522698e-01   1.7689723e+00   7.8950852e-01   1.9328171e+00   1.8868510e+00   3.8576583e+00   2.2325017e+00   3.0672733e+00   2.5354864e+00   3.0992104e+00   2.8861529e+00   3.7390446e+00   3.7754339e+00   4.4749533e+00   4.5007169e+00   5.2096631e+00   4.5468079e+00   5.3287369e+00   5.5169362e-01  -2.8903347e+00  -6.2986444e+00  -1.9856089e+00   4.3806960e+00
   2.5882870e-01   2.8166077e+00  -1.0399332e+00   1.2711960e-01  -3.4185397e+00  -3.2320134e+00  -3.3465035e+00  -1.8990255e+00   2.6212786e+00   3.3511584e+00   1.5231234e+00   2.5175264e+00   6.6808277e-01   1.2436714e+00   1.6482382e+00   3.3382213e+00   3.8896857e-02  -5.4872777e+00  -5.1173122e+00   1.3275829e+00   1.8090294e+00  -1.3041293e+00  -2.0256990e-01  -3.4301030e+00  -2.9940388e+00  -5.1103565e+00  -4.4490339e+00  -5.1781285e+00  -5.3900263e+00  -4.8659289e+00  -3.5138437e+00  -5.0857443e-01   1.1809190e+00  -2.7207741e+00  -2.0018251e+00  -4.1389644e+00  -3.2968948e+00  -1.3289470e+00  -4.4531959e-01   1.2303537e-01   1.0336334e+00  -1.1511712e+00  -6.9595283e-01  -1.4811941e+00  -9.6323121e-01  -1.6879523e+00  -4.3920279e-01  -7.8787512e-01   1.3080812e+00   5.8409005e-01   2.1060858e+00   6.9216818e-01   1.7001791e+00   8.6075514e-01   2.0334206e+00   2.0211294e+00   4.2352426e+00   2.2574687e+00   3.0433848e+00   2.6446364e+00   3.1140735e+00   3.0089257e+00   3.9028559e+00   3.9379850e+00   4.7422045e+00   4.6563080e+00   5.5730017e+00   4.6234396e+00   5.6124466e+00   6.0272127e-01  -3.0047722e+00  -6.5968234e+00  -2.0529844e+00   4.3936642e+00
   2.5849603e-01   2.7652111e+00  -1.0252607e+00   1.3465140e-01  -3.5180664e+00  -3.3351679e+00  -3.4174979e+00  -1.8521726e+00   2.5947533e+00   3.4735966e+00   1.5297208e+00   2.4840705e+00   7.2592078e-01   1.2481388e+00   1.7469950e+00   3.5672812e+00   4.6578865e-02  -5.7072182e+00  -5.2420240e+00   1.3716314e+00   1.7234950e+00  -1.3204489e+00  -1.8685748e-01  -3.5154352e+00  -3.0721469e+00  -5.2790890e+00  -4.5854368e+00  -5.3285384e+00  -5.5363293e+00  -4.9640274e+00  -3.5383332e+00  -4.7924783e-01   1.2239218e+00  -2.7799623e+00  -2.0940671e+00  -4.2461596e+00  -3.3381186e+00  -1.3551941e+00  -3.8242938e-01   1.9763980e-01   1.0251834e+00  -1.1774247e+00  -7.3315742e-01  -1.4912692e+00  -1.0190289e+00  -1.7190377e+00  -4.3211766e-01  -8.1390717e-01   1.4200706e+00   5.7474099e-01   2.0628250e+00   7.1142576e-01   1.6483674e+00   9.1589556e-01   2.1242630e+00   2.1018309e+00   4.5458174e+00   2.2694390e+00   3.0163474e+00   2.7294810e+00   3.1222186e+00   3.0922296e+00   4.0400824e+00   4.0461512e+00   4.9618721e+00   4.7420721e+00   5.8724770e+00   4.6103730e+00   5.8149567e+00   6.6605685e-01  -3.0834253e+00  -6.8244457e+00  -2.1338954e+00   4.3206596e+00
   2.7549325e-01   2.7092386e+00  -9.8801579e-01   1.6166077e-01  -3.5768107e+00  -3.3943080e+00  -3.4669844e+00  -1.7945652e+00   2.4946471e+00   3.5134703e+00   1.5433901e+00   2.4620861e+00   7.7507291e-01   1.2565925e+00   1.8084284e+00   3.7510096e+00   7.0598702e-02  -5.8604163e+00  -5.3208875e+00   1.4239481e+00   1.5806967e+00  -1.3106832e+00  -1.5283074e-01  -3.5573100e+00  -3.1110829e+00  -5.3868779e+00  -4.6611823e+00  -5.4243511e+00  -5.6216172e+00  -5.0268854e+00  -3.5388097e+00  -4.3158450e-01   1.2722517e+00  -2.8049764e+00  -2.1517371e+00  -4.3095984e+00  -3.3407325e+00  -1.4015783e+00  -3.3946075e-01   2.8731714e-01   1.0337094e+00  -1.1824144e+00  -7.4436511e-01  -1.4844978e+00  -1.0495359e+00  -1.7368157e+00  -4.1219111e-01  -8.5042300e-01   1.4997385e+00   5.7679985e-01   2.0201403e+00   7.3217688e-01   1.6156007e+00   9.5015047e-01   2.1999751e+00   2.1274172e+00   4.7760497e+00   2.2684697e+00   2.9880610e+00   2.7873443e+00   3.1235853e+00   3.1298276e+00   4.1446181e+00   4.0921231e+00   5.1233235e+00   4.7519694e+00   6.0941797e+00   4.5039903e+00   5.9246360e+00   7.4382101e-01  -3.1225769e+00  -6.9736198e+00  -2.2234153e+00   4.1595317e+00
   3.1104061e-01   2.6529579e+00  -9.2749598e-01   2.1006081e-01  -3.5930694e+00  -3.4087909e+00  -3.4917794e+00  -1.7274268e+00   2.3253238e+00   3.4673426e+00   1.5641369e+00   2.4536337e+00   8.1144604e-01   1.2658743e+00   1.8276484e+00   3.8792445e+00   1.1354491e-01  -5.9412320e+00  -5.3488348e+00   1.4859409e+00   1.3869936e+00  -1.2727154e+00  -9.8434233e-02  -3.5528257e+00  -3.1081665e+00  -5.4294065e+00  -4.6727694e+00  -5.4610527e+00  -5.6428411e+00  -5.0495117e+00  -3.5130389e+00  -3.6473515e-01   1.3285777e+00  -2.7944353e+00  -2.1723907e+00  -4.3266933e+00  -3.3051484e+00  -1.4607258e+00  -3.1590226e-01   3.9192900e-01   1.0611003e+00  -1.1663359e+00  -7.2954061e-01  -1.4621189e+00  -1.0560084e+00  -1.7420922e+00  -3.8237521e-01  -8.9541057e-01   1.5431077e+00   5.9083948e-01   1.9820809e+00   7.5307474e-01   1.6025841e+00   9.5856974e-01   2.2546875e+00   2.0981285e+00   4.9149744e+00   2.2545917e+00   2.9597723e+00   2.8157258e+00   3.1175601e+00   3.1157596e+00   4.2102010e+00   4.0687172e+00   5.2163798e+00   4.6815121e+00   6.2255027e+00   4.3036282e+00   5.9322617e+00   8.3777639e-01  -3.1193204e+00  -7.0381864e+00  -2.3146470e+00   3.9112248e+00
   3.6563499e-01   2.6004663e+00  -8.4357874e-01   2.8122909e-01  -3.5661499e+00  -3.3792569e+00  -3.4888391e+00  -1.6516863e+00   2.0941084e+00   3.3353546e+00   1.5914043e+00   2.4597171e+00   8.3084567e-01   1.2720323e+00   1.8001407e+00   3.9425858e+00   1.7767103e-01  -5.9456741e+00  -5.3212187e+00   1.5585890e+00   1.1516240e+00  -1.2050199e+00  -2.2048877e-02  -3.5000584e+00  -3.0616209e+00  -5.4038088e+00  -4.6182572e+00  -5.4352476e+00  -5.5983264e+00  -5.0270640e+00  -3.4585392e+00  -2.7830880e-01   1.3952938e+00  -2.7477266e+00  -2.1545875e+00  -4.2958395e+00  -3.2327105e+00  -1.5236690e+00  -3.0948775e-01   5.1082749e-01   1.1084278e+00  -1.1301476e+00  -6.8971317e-01  -1.4259966e+00  -1.0407583e+00  -1.7361890e+00  -3.4625785e-01  -9.4647543e-01   1.5475717e+00   6.1693974e-01   1.9521463e+00   7.7228887e-01   1.6086212e+00   9.3614180e-01   2.2822485e+00   2.0157483e+00   4.9544623e+00   2.2277625e+00   2.9319768e+00   2.8123289e+00   3.1029594e+00   3.0444792e+00   4.2305720e+00   3.9695221e+00   5.2316402e+00   4.5278047e+00   6.2556065e+00   4.0115426e+00   5.8314145e+00   9.4926174e-01  -3.0716047e+00  -7.0138747e+00  -2.3989667e+00   3.5797153e+00
   4.3905659e-01   2.5555390e+00  -7.3670940e-01   3.7597366e-01  -3.4963623e+00  -3.3074728e+00  -3.4554521e+00  -1.5678433e+00   1.8108009e+00   3.1212291e+00   1.6241014e+00   2.4802467e+00   8.2909496e-01   1.2705226e+00   1.7218134e+00   3.9327621e+00   2.6483817e-01  -5.8714705e+00  -5.2339455e+00   1.6424078e+00   8.8622327e-01  -1.1066941e+00   7.7478599e-02  -3.3980819e+00  -2.9705640e+00  -5.3087254e+00  -4.4972473e+00  -5.3447758e+00  -5.4877335e+00  -4.9550815e+00  -3.3726014e+00  -1.7238812e-01   1.4744083e+00  -2.6649755e+00  -2.0978676e+00  -4.2164937e+00  -3.1255213e+00  -1.5804587e+00  -3.1626277e-01   6.4287574e-01   1.1759078e+00  -1.0755046e+00  -6.2687569e-01  -1.3785444e+00  -1.0069681e+00  -1.7209297e+00  -3.0783014e-01  -1.0010758e+00   1.5120548e+00   6.5469225e-01   1.9331373e+00   7.8758688e-01   1.6316609e+00   8.7794585e-01   2.2764811e+00   1.8832940e+00   4.8895506e+00   2.1878492e+00   2.9043855e+00   2.7751114e+00   3.0780648e+00   2.9110276e+00   4.1996755e+00   3.7890798e+00   5.1608152e+00   4.2895569e+00   6.1758412e+00   3.6327385e+00   5.6187595e+00   1.0791532e+00  -2.9782427e+00  -6.8984099e+00  -2.4664260e+00   3.1717912e+00
   5.3041769e-01   2.5215049e+00  -6.0786317e-01   4.9452855e-01  -3.3849797e+00  -3.1961374e+00  -3.3894462e+00  -1.4758922e+00   1.4870453e+00   2.8320537e+00   1.6606743e+00   2.5140839e+00   8.0218090e-01   1.2564595e+00   1.5890777e+00   3.8429809e+00   3.7647416e-01  -5.7180891e+00  -5.0836444e+00   1.7374433e+00   6.0416366e-01  -9.7746466e-01   2.0082928e-01  -3.2469616e+00  -2.8349724e+00  -5.1443190e+00  -4.3108153e+00  -5.1888113e+00  -5.3119769e+00  -4.8297553e+00  -3.2523796e+00  -4.7518000e-02   1.5674639e+00  -2.5469932e+00  -2.0026932e+00  -4.0892238e+00  -2.9862542e+00  -1.6208811e+00  -3.3079837e-01   7.8649963e-01   1.2629173e+00  -1.0046549e+00  -5.4383253e-01  -1.3226161e+00  -9.5846515e-01  -1.6985931e+00  -2.7123539e-01  -1.0567653e+00   1.4370816e+00   7.0324184e-01   1.9270671e+00   7.9645277e-01   1.6684313e+00   7.7934755e-01   2.2314716e+00   1.7046733e+00   4.7186179e+00   2.1346400e+00   2.8759613e+00   2.7023571e+00   3.0407100e+00   2.7112465e+00   4.1118961e+00   3.5231059e+00   4.9970656e+00   3.9670818e+00   5.9801188e+00   3.1746864e+00   5.2942033e+00   1.2278533e+00  -2.8388975e+00  -6.6915669e+00  -2.5063035e+00   2.6966908e+00
   6.3824857e-01   2.5011550e+00  -4.5848310e-01   6.3657701e-01  -3.2341756e+00  -3.0486687e+00  -3.2894012e+00  -1.3753146e+00   1.1355992e+00   2.4778634e+00   1.6992098e+00   2.5591582e+00   7.4642444e-01   1.2249027e+00   1.3989712e+00   3.6682521e+00   5.1354850e-01  -5.4867147e+00  -4.8678750e+00   1.8432971e+00   3.1975759e-01  -8.1767356e-01   3.4822405e-01  -3.0477222e+00  -2.6556257e+00  -4.9122528e+00  -4.0614094e+00  -4.9679421e+00  -5.0731491e+00  -4.6482276e+00  -3.0950574e+00   9.5333219e-02   1.6754899e+00  -2.3952092e+00  -1.8703559e+00  -3.9157370e+00  -2.8179706e+00  -1.6352233e+00  -3.4654510e-01   9.3976629e-01   1.3680670e+00  -9.2030704e-01  -4.4400680e-01  -1.2613702e+00  -8.9946895e-01  -1.6718355e+00  -2.4051457e-01  -1.1114217e+00   1.3247505e+00   7.6136065e-01   1.9351330e+00   7.9623640e-01   1.7146519e+00   6.3623435e-01   2.1418804e+00   1.4843408e+00   4.4434086e+00   2.0678831e+00   2.8450214e+00   2.5927666e+00   2.9884165e+00   2.4420255e+00   3.9623312e+00   3.1687416e+00   4.7353359e+00   3.5622872e+00   5.6652132e+00   2.6469480e+00   4.8609225e+00   1.3953032e+00  -2.6540481e+00  -6.3951854e+00  -2.5077752e+00   2.1656293e+00
   7.6061362e-01   2.4966836e+00  -2.9040295e-01   8.0130022e-01  -3.0469411e+00  -2.8689850e+00  -3.1548465e+00  -1.2651451e+00   7.6955813e-01   2.0710447e+00   1.7375664e+00   2.6126516e+00   6.5866810e-01   1.1711669e+00   1.1493280e+00   3.4056709e+00   6.7656201e-01  -5.1801951e+00  -4.5853608e+00   1.9591750e+00   4.7373947e-02  -6.2824423e-01   5.1945227e-01  -2.8022959e+00  -2.4340365e+00  -4.6156399e+00  -3.7527228e+00  -4.6842268e+00  -4.7744286e+00  -4.4088972e+00  -2.8980816e+00   2.5483316e-01   1.7989895e+00  -2.2115937e+00  -1.7028634e+00  -3.6988738e+00  -2.6239536e+00  -1.6150360e+00  -3.5630757e-01   1.1004801e+00   1.4893204e+00  -8.2548076e-01  -3.3121723e-01  -1.1981157e+00  -8.3432794e-01  -1.6435837e+00  -2.1936268e-01  -1.1634426e+00   1.1786141e+00   8.2754594e-01   1.9577474e+00   7.8432172e-01   1.7653124e+00   4.4527733e-01   2.0032596e+00   1.2269857e+00   4.0689018e+00   1.9873501e+00   2.8094003e+00   2.4455616e+00   2.9185769e+00   2.1015725e+00   3.7470836e+00   2.7248316e+00   4.3726709e+00   3.0786662e+00   5.2309911e+00   2.0607364e+00   4.3252589e+00   1.5810162e+00  -2.4249459e+00  -6.0131452e+00  -2.4606660e+00   1.5912471e+00
   8.9524697e-01   2.5096628e+00  -1.0576107e-01   9.8744856e-01  -2.8269933e+00  -2.6612947e+00  -2.9864309e+00  -1.1441036e+00   4.0158437e-01   1.6256015e+00   1.7735187e+00   2.6712315e+00   5.3647135e-01   1.0911375e+00   8.3898352e-01   3.0546481e+00   8.6554788e-01  -4.8029573e+00  -4.2362411e+00   2.0839545e+00  -1.9947268e-01  -4.1063477e-01   7.1391271e-01  -2.5134590e+00  -2.1723731e+00  -4.2589691e+00  -3.3895531e+00  -4.3412249e+00  -4.4200080e+00  -4.1117151e+00  -2.6594527e+00   4.2935918e-01   1.9379581e+00  -1.9985810e+00  -1.5028116e+00  -3.4425738e+00  -2.4075716e+00  -1.5538349e+00  -3.5280778e-01   1.2662894e+00   1.6241522e+00  -7.2334744e-01  -2.0943941e-01  -1.1361509e+00  -7.6725645e-01  -1.6169069e+00  -2.1090628e-01  -1.2118907e+00   1.0034764e+00   9.0013389e-01   1.9946198e+00   7.5830387e-01   1.8150012e+00   2.0420520e-01   1.8123651e+00   9.3727325e-01   3.6030392e+00   1.8929100e+00   2.7666623e+00   2.2605924e+00   2.8286688e+00   1.6896869e+00   3.4635651e+00   2.1922090e+00   3.9084952e+00   2.5212884e+00   4.6805427e+00   1.4284413e+00   3.6964984e+00   1.7841240e+00  -2.1535640e+00  -5.5513065e+00  -2.3562334e+00   9.8701523e-01
   1.0396985e+00   2.5410454e+00   9.3087217e-02   1.1934271e+00  -2.5786731e+00  -2.4299062e+00  -2.7860484e+00  -1.0107823e+00   4.3195029e-02   1.1563380e+00   1.8049023e+00   2.7313149e+00   3.7830080e-01   9.8157777e-01   4.6799995e-01   2.6170737e+00   1.0800819e+00  -4.3609021e+00  -3.8223162e+00   2.2162664e+00  -4.0899871e-01  -1.6678236e-01   9.3065979e-01  -2.1847556e+00  -1.8733804e+00  -3.8480020e+00  -2.9776497e+00  -3.9439953e+00  -4.0150159e+00  -3.7584405e+00  -2.3780446e+00   6.1707999e-01   2.0919277e+00  -1.7589937e+00  -1.2732462e+00  -3.1518080e+00  -2.1721757e+00  -1.4476877e+00  -3.2929634e-01   1.4347933e+00   1.7697323e+00  -6.1707531e-01  -8.2564453e-02  -1.0786035e+00  -7.0208649e-01  -1.5948717e+00  -2.1751343e-01  -1.2565775e+00   8.0512120e-01   9.7741772e-01   2.0448794e+00   7.1615984e-01   1.8582647e+00  -8.7933937e-02   1.5674420e+00   6.1965968e-01   3.0563373e+00   1.7846124e+00   2.7143435e+00   2.0384412e+00   2.7164910e+00   1.2080126e+00   3.1107836e+00   1.5739579e+00   3.3448412e+00   1.8967848e+00   4.0202152e+00   7.6314189e-01   2.9865312e+00   2.0034330e+00  -1.8425441e+00  -5.0174110e+00  -2.1879285e+00   3.6663510e-01
   1.1914777e+00   2.5911928e+00   3.0365292e-01   1.4173899e+00  -2.3068363e+00  -2.1790609e+00  -2.5569014e+00  -8.6386921e-01  -2.9584810e-01   6.7800907e-01   1.8297509e+00   2.7893475e+00   1.8370131e-01   8.4040437e-01   3.7886657e-02   2.0974000e+00   1.3192976e+00  -3.8612787e+00  -3.3472625e+00   2.3545779e+00  -5.7192894e-01   1.0095600e-01   1.1684523e+00  -1.8204159e+00  -1.5403039e+00  -3.3896527e+00  -2.5235612e+00  -3.4990536e+00  -3.5654515e+00  -3.3528365e+00  -2.0539266e+00   8.1603674e-01   2.2600318e+00  -1.4959747e+00  -1.0175260e+00  -2.8324789e+00  -1.9210277e+00  -1.2956418e+00  -2.8016230e-01   1.6036411e+00   1.9231208e+00  -5.0968775e-01   4.5830168e-02  -1.0282858e+00  -6.4204552e-01  -1.5803923e+00  -2.4064299e-01  -1.2980813e+00   5.8999351e-01   1.0577602e+00   2.1072233e+00   6.5640119e-01   1.8899723e+00  -4.3054446e-01   1.2684683e+00   2.7827910e-01   2.4413963e+00   1.6627651e+00   2.6502109e+00   1.7805085e+00   2.5804070e+00   6.6024009e-01   2.6895974e+00   8.7562064e-01   2.6865001e+00   1.2133101e+00   3.2595309e+00   7.8131951e-02   2.2094246e+00   2.2374795e+00  -1.4951443e+00  -4.4209429e+00  -1.9520728e+00  -2.5653716e-01
   1.3481863e+00   2.6599214e+00   5.2338722e-01   1.6573317e+00  -2.0167396e+00  -1.9127996e+00  -2.3034981e+00  -7.0238117e-01  -6.0800884e-01   2.0450308e-01   1.8464132e+00   2.8420713e+00  -4.6566282e-02   6.6691795e-01  -4.4820962e-01   1.5026358e+00   1.5819032e+00  -3.3125360e+00  -2.8167911e+00   2.4972780e+00  -6.8212340e-01   3.8986375e-01   1.4257972e+00  -1.4252699e+00  -1.1768167e+00  -2.8918417e+00  -2.0344804e+00  -3.0142839e+00  -3.0781164e+00  -2.9007766e+00  -1.6886518e+00   1.0242183e+00   2.4410786e+00  -1.2129276e+00  -7.3919163e-01  -2.4912856e+00  -1.6572603e+00  -1.0999604e+00  -2.0149085e-01   1.7706185e+00   2.0814543e+00  -4.0394196e-01   1.7268291e-01  -9.8756811e-01  -5.8957091e-01  -1.5760839e+00  -2.8073988e-01  -1.3377006e+00   3.6485448e-01   1.1396906e+00   2.1800766e+00   5.7819691e-01   1.9056666e+00  -8.2131336e-01   9.1733399e-01  -8.3095764e-02   1.7723455e+00   1.5280013e+00   2.5725114e+00   1.4890756e+00   2.4195750e+00   5.2233006e-02   2.2029090e+00   1.0531809e-01   1.9410774e+00   4.8047044e-01   2.4109866e+00  -6.1352393e-01   1.3809151e+00   2.4845836e+00  -1.1151905e+00  -3.7729452e+00  -1.6483984e+00  -8.7000630e-01
   1.5076310e+00   2.7465646e+00   7.4974335e-01   1.9111686e+00  -1.7139225e+00  -1.6348603e+00  -2.0315681e+00  -5.2588534e-01  -8.8828396e-01  -2.5189113e-01   1.8536480e+00   2.8867657e+00  -3.1043547e-01   4.6196881e-01  -9.8537385e-01   8.4223974e-01   1.8661977e+00  -2.7241504e+00  -2.2387185e+00   2.6427564e+00  -7.3700523e-01   6.9692135e-01   1.7009852e+00  -1.0046535e+00  -7.8695273e-01  -2.3633244e+00  -1.5180891e+00  -2.4987939e+00  -2.5605283e+00  -2.4102438e+00  -1.2854804e+00   1.2396235e+00   2.6336324e+00  -9.1346383e-01  -4.4184839e-01  -2.1355536e+00  -1.3838591e+00  -8.6614036e-01  -9.1519593e-02   1.9337193e+00   2.2421143e+00  -3.0223274e-01   2.9561055e-01  -9.5828020e-01  -5.4617279e-01  -1.5841275e+00  -3.3718103e-01  -1.3773461e+00   1.3643861e-01   1.2219803e+00   2.2617473e+00   4.8145974e-01   1.9018733e+00  -1.2561183e+00   5.1794225e-01  -4.6103310e-01   1.0642528e+00   1.3813305e+00   2.4801945e+00   1.1673333e+00   2.2341456e+00  -6.0794770e-01   1.6557793e+00  -7.2624707e-01   1.1189418e+00  -2.9079723e-01   1.4897384e+00  -1.2993884e+00   5.1785446e-01   2.7428944e+00  -7.0702505e-01  -3.0857823e+00  -1.2803979e+00  -1.4625749e+00
   1.6679076e+00   2.8500375e+00   9.8022503e-01   2.1767983e+00  -1.4040811e+00  -1.3486142e+00  -1.7479047e+00  -3.3468380e-01  -1.1343344e+00  -6.8108040e-01   1.8506878e+00   2.9214432e+00  -6.0450345e-01   2.2804410e-01  -1.5668762e+00   1.2791390e-01   2.1700825e+00  -2.1064284e+00  -1.6229357e+00   2.7894661e+00  -7.3775869e-01   1.0188584e+00   1.9921132e+00  -5.6431490e-01  -3.7504988e-01  -1.8134980e+00  -9.8240405e-01  -1.9627133e+00  -2.0208214e+00  -1.8912096e+00  -8.4950870e-01   1.4603088e+00   2.8360851e+00  -6.0135740e-01  -1.2907022e-01  -1.7730348e+00  -1.1036623e+00  -6.0271722e-01   4.9047419e-02   2.0911953e+00   2.4028573e+00  -2.0652431e-01   4.1301901e-01  -9.4164115e-01  -5.1235270e-01  -1.6061542e+00  -4.0827530e-01  -1.4193859e+00  -8.8867238e-02   1.3036890e+00   2.3505625e+00   3.6689145e-01   1.8763509e+00  -1.7290299e+00   7.6215619e-02  -8.5237771e-01   3.3253068e-01   1.2241678e+00   2.3730879e+00   8.1936998e-01   2.0254111e+00  -1.3101367e+00   1.0554442e+00  -1.6059269e+00   2.3304886e-01  -1.0884093e+00   5.1317114e-01  -1.9679935e+00  -3.6237269e-01   3.0104246e+00  -2.7545720e-01  -2.3728545e+00  -8.5545045e-01  -2.0246828e+00
   1.8274553e+00   2.9689065e+00   1.2124220e+00   2.4521362e+00  -1.0929363e+00  -1.0570370e+00  -1.4601302e+00  -1.2994147e-01  -1.3464381e+00  -1.0755888e+00   1.8372747e+00   2.9449855e+00  -9.2406881e-01  -3.0734544e-02  -2.1842288e+00  -6.2670076e-01   2.4910699e+00  -1.4702861e+00  -9.8125190e-01   2.9359745e+00  -6.8927968e-01   1.3521986e+00   2.2970926e+00  -1.1031557e-01   5.4301615e-02  -1.2521827e+00  -4.3562294e-01  -1.4169368e+00  -1.4676184e+00  -1.3553853e+00  -3.8768077e-01   1.6844172e+00   3.0467194e+00  -2.8050185e-01   1.9567120e-01  -1.4116806e+00  -8.1936884e-01  -3.2085789e-01   2.1690213e-01   2.2415920e+00   2.5619036e+00  -1.1830938e-01   5.2415573e-01  -9.3821931e-01  -4.8758466e-01  -1.6431586e+00  -4.9131811e-01  -1.4664562e+00  -3.0529976e-01   1.3841823e+00   2.4449757e+00   2.3598730e-01   1.8282620e+00  -2.2324160e+00  -3.9999909e-01  -1.2541615e+00  -4.0762485e-01   1.0583409e+00   2.2520105e+00   4.5011803e-01   1.7958893e+00  -2.0422853e+00   4.1122102e-01  -2.5184149e+00  -7.0135528e-01  -1.8993868e+00  -4.9962414e-01  -2.6091200e+00  -1.2424270e+00   3.2850751e+00   1.7428934e-01  -1.6482571e+00  -3.8469923e-01  -2.5486389e+00
   1.9850767e+00   3.1014505e+00   1.4440338e+00   2.7351208e+00  -7.8609591e-01  -7.6271385e-01  -1.1764006e+00   8.6255791e-02  -1.5272772e+00  -1.4307792e+00   1.8136659e+00   2.9572141e+00  -1.2632410e+00  -3.0870723e-01  -2.8273549e+00  -1.4064191e+00   2.8262873e+00  -8.2699924e-01  -3.2711356e-01   3.0809930e+00  -5.9988230e-01   1.6932999e+00   2.6136429e+00   3.5107094e-01   4.9630279e-01  -6.8938499e-01   1.1402816e-01  -8.7281352e-01  -9.0987271e-01  -8.1585246e-01   9.1327490e-02   1.9101921e+00   3.2637565e+00   4.5131030e-02   5.2904874e-01  -1.0593929e+00  -5.3355115e-01  -3.3775268e-02   4.0618688e-01   2.3837645e+00   2.7179766e+00  -3.8593707e-02   6.2909937e-01  -9.4792169e-01  -4.7036159e-01  -1.6954385e+00  -5.8270019e-01  -1.5212519e+00  -5.0793439e-01   1.4631212e+00   2.5436387e+00   9.1000857e-02   1.7582572e+00  -2.7571487e+00  -9.0112972e-01  -1.6635082e+00  -1.1417355e+00   8.8607347e-01   2.1188150e+00   6.5254675e-02   1.5493298e+00  -2.7908058e+00  -2.6569664e-01  -3.4466824e+00  -1.6671486e+00  -2.7101748e+00  -1.5284506e+00  -3.2140081e+00  -2.1055660e+00   3.5646501e+00   6.3663417e-01  -9.2639631e-01   1.1732108e-01  -3.0287435e+00
   2.1399233e+00   3.2457202e+00   1.6728841e+00   3.0236967e+00  -4.8891839e-01  -4.6787691e-01  -9.0506327e-01   3.1092084e-01  -1.6815827e+00  -1.7448654e+00   1.7806121e+00   2.9588883e+00  -1.6151216e+00  -5.9886497e-01  -3.4848747e+00  -2.1949792e+00   3.1724827e+00  -1.8793928e-01   3.2479751e-01   3.2233899e+00  -4.8078179e-01   2.0383897e+00   2.9392758e+00   8.1346232e-01   9.4598627e-01  -1.3504725e-01   6.5844423e-01  -3.4179711e-01  -3.5668301e-01  -2.8658604e-01   5.7735396e-01   2.1359735e+00   3.4853864e+00   3.7153405e-01   8.6789573e-01  -7.2376859e-01  -2.4866640e-01   2.4399996e-01   6.0874534e-01   2.5168786e+00   2.8702946e+00   3.2096389e-02   7.2868997e-01  -9.7001207e-01  -4.5830541e-01  -1.7625741e+00  -6.7806577e-01  -1.5863180e+00  -6.9282877e-01   1.5404241e+00   2.6454375e+00  -6.5125224e-02   1.6684649e+00  -3.2929082e+00  -1.4161765e+00  -2.0775471e+00  -1.8564550e+00   7.0994497e-01   1.9763540e+00  -3.2893955e-01   1.2906380e+00  -3.5410287e+00  -9.6255242e-01  -4.3725481e+00  -2.6458483e+00  -3.5070219e+00  -2.5526533e+00  -3.7755022e+00  -2.9361431e+00   3.8468635e+00   1.1057043e+00  -2.2157219e-01   6.3329172e-01  -3.4613025e+00
   2.2914504e+00   3.3995837e+00   1.8969254e+00   3.3157763e+00  -2.0637734e-01  -1.7446618e-01  -6.5428858e-01   5.4026230e-01  -1.8156663e+00  -2.0187233e+00   1.7393084e+00   2.9516386e+00  -1.9720498e+00  -8.9312302e-01  -4.1444922e+00  -2.9755636e+00   3.5260324e+00   4.3570693e-01   9.5907099e-01   3.3621835e+00  -3.4538846e-01   2.3835975e+00   3.2712707e+00   1.2704721e+00   1.3982557e+00   4.0120835e-01   1.1897879e+00   1.6493018e-01   1.8291910e-01   2.1810384e-01   1.0591148e+00   2.3601820e+00   3.7097811e+00   6.9471003e-01   1.2091982e+00  -4.1184549e-01   3.2935932e-02   4.9743743e-01   8.1455584e-01   2.6403960e+00   3.0185212e+00   9.3686058e-02   8.2440658e-01  -1.0031552e+00  -4.4833361e-01  -1.8434404e+00  -7.7251344e-01  -1.6638546e+00  -8.5708831e-01   1.6162087e+00   2.7494904e+00  -2.2886090e-01   1.5623881e+00  -3.8285671e+00  -1.9330958e+00  -2.4933518e+00  -2.5398808e+00   5.3282912e-01   1.8283707e+00  -7.2575967e-01   1.0257151e+00  -4.2777501e+00  -1.6654354e+00  -5.2773543e+00  -3.6182056e+00  -4.2764064e+00  -3.5517867e+00  -4.2881304e+00  -3.7200380e+00   4.1293429e+00   1.5754084e+00   4.5245661e-01   1.1439189e+00  -3.8445476e+00
   2.4393467e+00   3.5607688e+00   2.1142384e+00   3.6091920e+00   5.7061477e-02   1.1579315e-01  -4.3169768e-01   7.6985244e-01  -1.9368785e+00  -2.2555228e+00   1.6913238e+00   2.9378399e+00  -2.3259009e+00  -1.1826642e+00  -4.7934686e+00  -3.7313491e+00   3.8829605e+00   1.0332201e+00   1.5601538e+00   3.4965197e+00  -2.0846375e-01   2.7249891e+00   3.6066572e+00   1.7158145e+00   1.8479288e+00   9.1032950e-01   1.7006303e+00   6.3683943e-01   7.0019750e-01   6.8417994e-01   1.5246679e+00   2.5812968e+00   3.9350976e+00   1.0107185e+00   1.5500709e+00  -1.2986548e-01   3.0901240e-01   7.1186010e-01   1.0123195e+00   2.7540468e+00   3.1626858e+00   1.4650594e-01   9.1820346e-01  -1.0454873e+00  -4.3687250e-01  -1.9362574e+00  -8.6082943e-01  -1.7555499e+00  -9.9885573e-01   1.6907189e+00   2.8551227e+00  -3.9621647e-01   1.4447188e+00  -4.3526359e+00  -2.4392484e+00  -2.9079080e+00  -3.1817523e+00   3.5781257e-01   1.6793256e+00  -1.1182835e+00   7.6122568e-01  -4.9858342e+00  -2.3597625e+00  -6.1427103e+00  -4.5648485e+00  -5.0054832e+00  -4.5062662e+00  -4.7481171e+00  -4.4449988e+00   4.4096307e+00   2.0395221e+00   1.0829053e+00   1.6288942e+00  -4.1784712e+00
   2.5834440e+00   3.7268929e+00   2.3230242e+00   3.9016530e+00   2.9754534e-01   4.0130582e-01  -2.4401078e-01   9.9485268e-01  -2.0530327e+00  -2.4602180e+00   1.6385093e+00   2.9204377e+00  -2.6684209e+00  -1.4583319e+00  -5.4191471e+00  -4.4460588e+00   4.2389745e+00   1.5946240e+00   2.1129822e+00   3.6256403e+00  -8.5197542e-02   3.0586025e+00   3.9422001e+00   2.1434077e+00   2.2897860e+00   1.3840677e+00   2.1840839e+00   1.0644222e+00   1.1869476e+00   1.0984997e+00   1.9619452e+00   2.7978255e+00   4.1594709e+00   1.3157240e+00   1.8877247e+00   1.1693194e-01   5.7743003e-01   8.7377777e-01   1.1901633e+00   2.8577870e+00   3.3030809e+00   1.9123032e-01   1.0123202e+00  -1.0947100e+00  -4.2010168e-01  -2.0386749e+00  -9.3774138e-01  -1.8624546e+00  -1.1172305e+00   1.7642418e+00   2.9618162e+00  -5.6289420e-01   1.3210806e+00  -4.8537422e+00  -2.9218930e+00  -3.3181179e+00  -3.7735377e+00   1.8809607e-01   1.5341691e+00  -1.4995973e+00   5.0430366e-01  -5.6508428e+00  -3.0308116e+00  -6.9512564e+00  -5.4669381e+00  -5.6825329e+00  -5.3979774e+00  -5.1533476e+00  -5.1008950e+00   4.6851882e+00   2.4917845e+00   1.6583710e+00   2.0679468e+00  -4.4645978e+00
   2.7236177e+00   3.8954922e+00   2.5215928e+00   4.1907109e+00   5.1191485e-01   6.8052489e-01  -9.6735592e-02   1.2102799e+00  -2.1718350e+00  -2.6389438e+00   1.5828930e+00   2.9027447e+00  -2.9915777e+00  -1.7110499e+00  -6.0095001e+00  -5.1044913e+00   4.5895194e+00   2.1109428e+00   2.6036243e+00   3.7488422e+00   9.7311788e-03   3.3804909e+00   4.2744068e+00   2.5474753e+00   2.7186331e+00   1.8151836e+00   2.6339249e+00   1.4395223e+00   1.6357272e+00   1.4494118e+00   2.3593234e+00   3.0082740e+00   4.3810023e+00   1.6060434e+00   2.2194342e+00   3.2447315e-01   8.3617711e-01   9.7164715e-01   1.3364092e+00   2.9517466e+00   3.4401530e+00   2.2880066e-01   1.1090811e+00  -1.1482072e+00  -3.9421230e-01  -2.1478878e+00  -9.9817812e-01  -1.9849012e+00  -1.2121306e+00   1.8370228e+00   3.0691506e+00  -7.2446072e-01   1.1977190e+00  -5.3211170e+00  -3.3686906e+00  -3.7208331e+00  -4.3084165e+00   2.6882176e-02   1.3980775e+00  -1.8630278e+00   2.6221842e-01  -6.2596422e+00  -3.6642714e+00  -7.6874014e+00  -6.3068095e+00  -6.2973801e+00  -6.2108146e+00  -5.5032745e+00  -5.6798683e+00   4.9534077e+00   2.9260084e+00   2.1691937e+00   2.4419211e+00  -4.7057134e+00
   2.8596894e+00   4.0640434e+00   2.7083479e+00   4.4737505e+00   6.9775356e-01   9.5188130e-01   6.0848082e-03   1.4112926e+00  -2.3003560e+00  -2.7983638e+00   1.5265624e+00   2.8882217e+00  -3.2879077e+00  -1.9322432e+00  -6.5536595e+00  -5.6929994e+00   4.9298529e+00   2.5744266e+00   3.0198897e+00   3.8654367e+00   6.3045391e-02   3.6867711e+00   4.5995525e+00   2.9226431e+00   3.1293723e+00   2.1976163e+00   3.0447034e+00   1.7556146e+00   2.0400709e+00   1.7272929e+00   2.7061919e+00   3.2111196e+00   4.5977534e+00   1.8781907e+00   2.5425133e+00   4.8996283e-01   1.0833787e+00   9.9651278e-01   1.4403531e+00   3.0361637e+00   3.5743946e+00   2.6033677e-01   1.2107009e+00  -1.2031797e+00  -3.5566168e-01  -2.2607768e+00  -1.0375212e+00  -2.1224709e+00  -1.2841122e+00   1.9091822e+00   3.1767398e+00  -8.7653433e-01   1.0811586e+00  -5.7450562e+00  -3.7681979e+00  -4.1129123e+00  -4.7811771e+00  -1.2274681e-01   1.2761720e+00  -2.2023672e+00   4.2022356e-02  -6.8009578e+00  -4.2467838e+00  -8.3379846e+00  -7.0685569e+00  -6.8417564e+00  -6.9311219e+00  -5.7987829e+00  -6.1763950e+00   5.2116255e+00   3.3361975e+00   2.6077508e+00   2.7338127e+00  -4.9055649e+00
   2.9913358e+00   4.2299875e+00   2.8817691e+00   4.7480029e+00   8.5340478e-01   1.2137335e+00   6.2052874e-02   1.5934769e+00  -2.4445737e+00  -2.9450348e+00   1.4715437e+00   2.8802590e+00  -3.5508357e+00  -2.1142364e+00  -7.0423833e+00  -6.1999012e+00   5.2551455e+00   2.9787387e+00   3.3518790e+00   3.9747118e+00   6.3660053e-02   3.9736775e+00   4.9137282e+00   3.2640294e+00   3.5170878e+00   2.5266074e+00   3.4118342e+00   2.0080132e+00   2.3946756e+00   1.9249934e+00   2.9934863e+00   3.4047872e+00   4.8077416e+00   2.1289193e+00   2.8543038e+00   6.1193921e-01   1.3173158e+00   9.4249811e-01   1.4929988e+00   3.1113128e+00   3.7062511e+00   2.8703853e-01   1.3191088e+00  -1.2567926e+00  -3.0140702e-01  -2.3740650e+00  -1.0518337e+00  -2.2740055e+00  -1.3341657e+00   1.9806407e+00   3.2841739e+00  -1.0149816e+00   9.7784891e-01  -6.1173316e+00  -4.1103197e+00  -4.4912902e+00  -5.1880527e+00  -2.5795517e-01   1.1732382e+00  -2.5120829e+00  -1.4979599e-01  -7.2658373e+00  -4.7664438e+00  -8.8928162e+00  -7.7385436e+00  -7.3095795e+00  -7.5480314e+00  -6.0420261e+00  -6.5872589e+00   5.4571485e+00   3.7166728e+00   2.9686698e+00   2.9296984e+00  -5.0685588e+00
   3.1180182e+00   4.3907504e+00   3.0403922e+00   5.0105882e+00   9.7795651e-01   1.4643409e+00   7.0517986e-02   1.7531097e+00  -2.6090107e+00  -3.0848219e+00   1.4196820e+00   2.8819730e+00  -3.7749500e+00  -2.2506065e+00  -7.4684381e+00  -6.6158013e+00   5.5605922e+00   3.3190909e+00   3.5924330e+00   4.0758963e+00   3.3182798e-03   4.2376247e+00   5.2129130e+00   3.5673289e+00   3.8771386e+00   2.7987781e+00   3.7316718e+00   2.1940041e+00   2.6955476e+00   2.0381684e+00   3.2141509e+00   3.5876320e+00   5.0089436e+00   2.3552590e+00   3.1521797e+00   6.9027290e-01   1.5364479e+00   8.0712411e-01   1.4876964e+00   3.1774283e+00   3.8360396e+00   3.1008312e-01   1.4358027e+00  -1.3063284e+00  -2.2910234e-01  -2.4844780e+00  -1.0380531e+00  -2.4376573e+00  -1.3635077e+00   2.0510564e+00   3.3909667e+00  -1.1361129e+00   8.9382157e-01  -6.4315257e+00  -4.3866954e+00  -4.8530454e+00  -5.5265198e+00  -3.7627890e-01   1.0934661e+00  -2.7875011e+00  -3.0763152e-01  -7.6479964e+00  -5.2132387e+00  -9.3450646e+00  -8.3058095e+00  -7.6971354e+00  -8.0536790e+00  -6.2362256e+00  -6.9114499e+00   5.6872802e+00   4.0621991e+00   3.2489472e+00   3.0195060e+00  -5.1994705e+00
   3.2389331e+00   4.5437656e+00   3.1827941e+00   5.2585750e+00   1.0711974e+00   1.7018662e+00   3.2598044e-02   1.8873809e+00  -2.7964778e+00  -3.2224207e+00   1.3725293e+00   2.8960259e+00  -3.9562163e+00  -2.3364713e+00  -7.8268576e+00  -6.9338188e+00   5.8415389e+00   3.5923262e+00   3.7374606e+00   4.1681342e+00  -1.2295482e-01   4.4752679e+00   5.4930644e+00   3.8288860e+00   4.2052560e+00   3.0121555e+00   4.0015593e+00   2.3128925e+00   2.9401028e+00   2.0654774e+00   3.3635044e+00   3.7579286e+00   5.1993070e+00   2.5545497e+00   3.4335675e+00   7.2611203e-01   1.7394352e+00   5.9144547e-01   1.4206374e+00   3.2346296e+00   3.9638906e+00   3.3052369e-01   1.5617411e+00  -1.3493354e+00  -1.3724748e-01  -2.5889029e+00  -9.9413953e-01  -2.6109652e+00  -1.3733888e+00   2.1197770e+00   3.4965155e+00  -1.2368681e+00   8.3437636e-01  -6.6832709e+00  -4.5910067e+00  -5.1954532e+00  -5.7950873e+00  -4.7574279e-01   1.0402217e+00  -3.0249588e+00  -4.2703483e-01  -7.9440265e+00  -5.5793977e+00  -9.6914630e+00  -8.7623649e+00  -8.0031438e+00  -8.4433045e+00  -6.3854575e+00  -7.1500058e+00   5.8993583e+00   4.3681092e+00   3.4479671e+00   2.9975758e+00  -5.3031783e+00
   3.3529907e+00   4.6864968e+00   3.3075784e+00   5.4890577e+00   1.1335515e+00   1.9244032e+00  -4.8877080e-02   1.9945611e+00  -3.0079318e+00  -3.3610050e+00   1.3312465e+00   2.9244796e+00  -4.0921196e+00  -2.3686992e+00  -8.1150612e+00  -7.1497105e+00   6.0936109e+00   3.7969466e+00   3.7861291e+00   4.2504626e+00  -3.1660683e-01   4.6835667e+00   5.7502156e+00   4.0457588e+00   4.4976383e+00   3.1661547e+00   4.2198559e+00   2.3659693e+00   3.1272205e+00   2.0086476e+00   3.4394871e+00   3.9138702e+00   5.3767668e+00   2.7244741e+00   3.6959795e+00   7.2178249e-01   1.9251633e+00   3.0000989e-01   1.2911736e+00   3.2828544e+00   4.0897089e+00   3.4919642e-01   1.6972760e+00  -1.3837613e+00  -2.5280614e-02  -2.6845266e+00  -9.1916795e-01  -2.7909499e+00  -1.3649293e+00   2.1858102e+00   3.6000725e+00  -1.3149773e+00   8.0381577e-01  -6.8703779e+00  -4.7191867e+00  -5.5160130e+00  -5.9931058e+00  -5.5496247e-01   1.0158684e+00  -3.2219178e+00  -5.0492282e-01  -8.1534513e+00  -5.8596400e+00  -9.9323305e+00  -9.1033577e+00  -8.2287058e+00  -8.7152408e+00  -6.4944261e+00  -7.3057989e+00   6.0907913e+00   4.6304136e+00   3.5674273e+00   2.8629886e+00  -5.3844336e+00
   3.4588178e+00   4.8164614e+00   3.4133716e+00   5.6992386e+00   1.1659976e+00   2.1300333e+00  -1.6949292e-01   2.0741022e+00  -3.2424432e+00  -3.5020305e+00   1.2965251e+00   2.9686833e+00  -4.1817266e+00  -2.3460318e+00  -8.3328296e+00  -7.2618944e+00   6.3128289e+00   3.9330810e+00   3.7409037e+00   4.3218029e+00  -5.7552358e-01   4.8598440e+00   5.9805821e+00   4.2157667e+00   4.7510403e+00   3.2615171e+00   4.3859394e+00   2.3564032e+00   3.2572420e+00   1.8723977e+00   3.4427756e+00   4.0535758e+00   5.5392626e+00   2.8630846e+00   3.9370592e+00   6.8065134e-01   2.0927676e+00  -5.9351173e-02   1.1019386e+00   3.3218048e+00   4.2131503e+00   3.6664281e-01   1.8421253e+00  -1.4080632e+00   1.0638914e-01  -2.7689492e+00  -8.1336376e-01  -2.9742150e+00  -1.3390029e+00   2.2478150e+00   3.7007244e+00  -1.3690879e+00   8.0523888e-01  -6.9928552e+00  -4.7695276e+00  -5.8124487e+00  -6.1206061e+00  -6.1322542e-01   1.0216405e+00  -3.3770398e+00  -5.3971728e-01  -8.2786409e+00  -6.0513126e+00  -1.0071400e+01  -9.3271181e+00  -8.3771345e+00  -8.8707868e+00  -6.5682356e+00  -7.3833019e+00   6.2590979e+00   4.8459023e+00   3.6111735e+00   2.6196373e+00  -5.4476787e+00
   3.5547845e+00   4.9312505e+00   3.4988260e+00   5.8865032e+00   1.1699823e+00   2.3169026e+00  -3.2343846e-01   2.1266686e+00  -3.4972699e+00  -3.6451913e+00   1.2685344e+00   3.0292005e+00  -4.2256776e+00  -2.2691146e+00  -8.4821377e+00  -7.2713771e+00   6.4957189e+00   4.0024061e+00   3.6074395e+00   4.3809547e+00  -8.9420133e-01   5.0018386e+00   6.1806583e+00   4.3375301e+00   4.9628438e+00   3.3002147e+00   4.5001802e+00   2.2890624e+00   3.3319232e+00   1.6642317e+00   3.3767609e+00   4.1751060e+00   5.6847634e+00   2.9688336e+00   4.1546320e+00   6.0696394e-01   2.2416577e+00  -4.7587877e-01   8.5876364e-01   3.3509161e+00   4.3336114e+00   3.8305438e-01   1.9953858e+00  -1.4212840e+00   2.5640989e-01  -2.8402653e+00  -6.7807596e-01  -3.1570488e+00  -1.2961665e+00   2.3041109e+00   3.7973823e+00  -1.3988462e+00   8.4040636e-01  -7.0528117e+00  -4.7426849e+00  -6.0826712e+00  -6.1781932e+00  -6.5054398e-01   1.0575774e+00  -3.4902206e+00  -5.3140514e-01  -8.3245831e+00  -6.1544142e+00  -1.0115477e+01  -9.4350854e+00  -8.4536820e+00  -8.9140092e+00  -6.6121684e+00  -7.3883286e+00   6.4019479e+00   5.0122156e+00   3.5849575e+00   2.2760453e+00  -5.4969054e+00
   3.6390509e+00   5.0285531e+00   3.5626360e+00   6.0484892e+00   1.1473336e+00   2.4833166e+00  -5.0374493e-01   2.1540977e+00  -3.7680210e+00  -3.7885274e+00   1.2468962e+00   3.1057731e+00  -4.2260941e+00  -2.1404337e+00  -8.5668639e+00  -7.1815952e+00   6.6393963e+00   4.0080205e+00   3.3943330e+00   4.4266068e+00  -1.2641049e+00   5.1077520e+00   6.3473126e+00   4.4104864e+00   5.1311194e+00   3.2853278e+00   4.5639020e+00   2.1702839e+00   3.3543428e+00   1.3941170e+00   3.2473933e+00   4.2764937e+00   5.8112823e+00   3.0406000e+00   4.3467595e+00   5.0566533e-01   2.3715464e+00  -9.3636498e-01   5.7039657e-01   3.3693487e+00   4.4502345e+00   3.9824351e-01   2.1555814e+00  -1.4230910e+00   4.2257163e-01  -2.8971075e+00  -5.1569250e-01  -3.3355201e+00  -1.2366456e+00   2.3527140e+00   3.8887774e+00  -1.4049264e+00   9.0967837e-01  -7.0542606e+00  -4.6415795e+00  -6.3247236e+00  -6.1669892e+00  -6.6767678e-01   1.1225206e+00  -3.5625795e+00  -4.8152039e-01  -8.2985362e+00  -6.1715034e+00  -1.0073955e+01  -9.4316214e+00  -8.4651869e+00  -8.8514498e+00  -6.6314739e+00  -7.3277720e+00   6.5171977e+00   5.1278988e+00   3.4961358e+00   1.8449441e+00  -5.5355691e+00
   3.7096265e+00   5.1061786e+00   3.6035670e+00   6.1831382e+00   1.1001801e+00   2.6278485e+00  -7.0256394e-01   2.1592949e+00  -4.0489036e+00  -3.9286667e+00   1.2306913e+00   3.1973213e+00  -4.1864397e+00  -1.9641680e+00  -8.5924031e+00  -6.9981829e+00   6.7416299e+00   3.9542817e+00   3.1127451e+00   4.4573544e+00  -1.6741828e+00   5.1762804e+00   6.4778589e+00   4.4348997e+00   5.2546590e+00   3.2209009e+00   4.5793131e+00   2.0076002e+00   3.3287710e+00   1.0740613e+00   3.0629023e+00   4.3557786e+00   5.9168976e+00   3.0777155e+00   4.5117930e+00   3.8221353e-01   2.4824766e+00  -1.4257280e+00   2.4804240e-01   3.3760079e+00   4.5619134e+00   4.1164338e-01   2.3207396e+00  -1.4137756e+00   6.0194152e-01  -2.9386541e+00  -3.2950050e-01  -3.5055672e+00  -1.1603685e+00   2.3913892e+00   3.9734617e+00  -1.3890072e+00   1.0120269e+00  -7.0028378e+00  -4.4712078e+00  -6.5367018e+00  -6.0886346e+00  -6.6611594e-01   1.2141672e+00  -3.5964099e+00  -3.9305049e-01  -8.2095877e+00  -6.1075059e+00  -9.9582278e+00  -9.3237282e+00  -8.4196574e+00  -8.6917855e+00  -6.6311852e+00  -7.2093445e+00   6.6029333e+00   5.1924261e+00   3.3533257e+00   1.3426384e+00  -5.5665409e+00
   3.7644405e+00   5.1620802e+00   3.6204934e+00   6.2887292e+00   1.0308793e+00   2.7494485e+00  -9.1147256e-01   2.1460733e+00  -4.3330279e+00  -4.0611744e+00   1.2184960e+00   3.3019785e+00  -4.1113148e+00  -1.7459622e+00  -8.5652156e+00  -6.7286840e+00   6.8008799e+00   3.8466158e+00   2.7759175e+00   4.4717311e+00  -2.1115020e+00   5.2066397e+00   6.5701184e+00   4.4118456e+00   5.3329987e+00   3.1117870e+00   4.5494294e+00   1.8094340e+00   3.2605071e+00   7.1761084e-01   2.8334131e+00   4.4110598e+00   5.9997706e+00   3.0799913e+00   4.6484274e+00   2.4239242e-01   2.5748489e+00  -1.9276507e+00  -9.5238687e-02   3.3695891e+00   4.6673145e+00   4.2233735e-01   2.4884934e+00  -1.3942144e+00   7.9104114e-01  -2.9646042e+00  -1.2350005e-01  -3.6630836e+00  -1.0670441e+00   2.4177277e+00   4.0498156e+00  -1.3536950e+00   1.1451184e+00  -6.9054561e+00  -4.2383700e+00  -6.7166830e+00  -5.9453321e+00  -6.4803863e-01   1.3291828e+00  -3.5950873e+00  -2.7027321e-01  -8.0681529e+00  -5.9694305e+00  -9.7810235e+00  -9.1206870e+00  -8.3258262e+00  -8.4454513e+00  -6.6159630e+00  -7.0413309e+00   6.6575026e+00   5.2062015e+00   3.1660370e+00   7.8819609e-01  -5.5921073e+00
   3.8014146e+00   5.1943819e+00   3.6124498e+00   6.3638994e+00   9.4195765e-01   2.8475539e+00  -1.1217938e+00   2.1189489e+00  -4.6127570e+00  -4.1809729e+00   1.2084502e+00   3.4171607e+00  -4.0062269e+00  -1.4926344e+00  -8.4923538e+00  -6.3822177e+00   6.8163134e+00   3.6913091e+00   2.3986069e+00   4.4682547e+00  -2.5619620e+00   5.1985866e+00   6.6224648e+00   4.3431861e+00   5.3664166e+00   2.9634854e+00   4.4779789e+00   1.5847822e+00   3.1556932e+00   3.3929557e-01   2.5704757e+00   4.4405519e+00   6.0581643e+00   3.0477366e+00   4.7557503e+00   9.2127976e-02   2.6494505e+00  -2.4252547e+00  -4.4523793e-01   3.3486506e+00   4.7648970e+00   4.2911470e-01   2.6562020e+00  -1.3657975e+00   9.8605269e-01  -2.9751242e+00   9.7816852e-02  -3.8039983e+00  -9.5627040e-01   2.4292399e+00   4.1160604e+00  -1.3023985e+00   1.3054589e+00  -6.7699197e+00  -3.9513331e+00  -6.8626598e+00  -5.7399219e+00  -6.1622697e-01   1.4633607e+00  -3.5629395e+00  -1.1853450e-01  -7.8854335e+00  -5.7660092e+00  -9.5557302e+00  -8.8336366e+00  -8.1927064e+00  -8.1242259e+00  -6.5899700e+00  -6.8323568e+00   6.6795556e+00   5.1705305e+00   2.9443008e+00   2.0251531e-01  -5.6140006e+00
   3.8185438e+00   5.2014116e+00   3.5786880e+00   6.4076537e+00   8.3605973e-01   2.9221820e+00  -1.3249205e+00   2.0829035e+00  -4.8800861e+00  -4.2828056e+00   1.1983502e+00   3.5396622e+00  -3.8773299e+00  -1.2118362e+00  -8.3809997e+00  -5.9691216e+00   6.7878064e+00   3.4952878e+00   1.9964626e+00   4.4454836e+00  -3.0110451e+00   5.1524185e+00   6.6338538e+00   4.2315244e+00   5.3559169e+00   2.7819752e+00   4.3693007e+00   1.3428907e+00   3.0211076e+00  -4.5959311e-02   2.2865371e+00   4.4426516e+00   6.0904692e+00   2.9817752e+00   4.8332804e+00  -6.2685686e-02   2.7074722e+00  -2.9017791e+00  -7.8736182e-01   3.3117028e+00   4.8529443e+00   4.3054943e-01   2.8210791e+00  -1.3303303e+00   1.1830426e+00  -2.9707781e+00   3.2970969e-01  -3.9243613e+00  -8.2766433e-01   2.4234675e+00   4.1702765e+00  -1.2391664e+00   1.4885899e+00  -6.6045233e+00  -3.6194473e+00  -6.9725076e+00  -5.4759713e+00  -5.7395561e-01   1.6118214e+00  -3.5050818e+00   5.6020779e-02  -7.6728846e+00  -5.5072862e+00  -9.2957336e+00  -8.4751083e+00  -8.0291682e+00  -7.7408301e+00  -6.5567876e+00  -6.5911781e+00   6.6680816e+00   5.0875725e+00   2.6983041e+00  -3.9268334e-01  -5.6334554e+00
   3.8139742e+00   5.1817389e+00   3.5187367e+00   6.4193622e+00   7.1590730e-01   2.9740015e+00  -1.5126313e+00   2.0431312e+00  -5.1270208e+00  -4.3616971e+00   1.1857653e+00   3.6657806e+00  -3.7311589e+00  -9.1168318e-01  -8.2380418e+00  -5.5005817e+00   6.7159272e+00   3.2658954e+00   1.5853800e+00   4.4020859e+00  -3.4445538e+00   5.0689765e+00   6.6038395e+00   4.0801440e+00   5.3032027e+00   2.5735505e+00   4.2282310e+00   1.0929405e+00   2.8639460e+00  -4.2342440e-01   1.9943810e+00   4.4160128e+00   6.0952388e+00   2.8834511e+00   4.8810054e+00  -2.1635190e-01   2.7505136e+00  -3.3412341e+00  -1.1074055e+00   3.2573136e+00   4.9295979e+00   4.2509624e-01   2.9803286e+00  -1.2899170e+00   1.3781865e+00  -2.9524459e+00   5.6743803e-01  -4.0204295e+00  -6.8099824e-01   2.3981028e+00   4.2104388e+00  -1.1684925e+00   1.6893240e+00  -6.4176592e+00  -3.2527324e+00  -7.0439881e+00  -5.1578626e+00  -5.2485458e-01   1.7692440e+00  -3.4272198e+00   2.4675038e-01  -7.4417042e+00  -5.2041721e+00  -9.0138110e+00  -8.0585488e+00  -7.8435668e+00  -7.3085112e+00  -6.5193662e+00  -6.3264836e+00   6.6224495e+00   4.9602700e+00   2.4380489e+00  -9.7587649e-01  -5.6512841e+00
   3.7860858e+00   5.1342241e+00   3.4324638e+00   6.3987562e+00   5.8426439e-01   3.0043713e+00  -1.6773860e+00   2.0047771e+00  -5.3459499e+00  -4.4133866e+00   1.1681722e+00   3.7914631e+00  -3.5743607e+00  -6.0037727e-01  -8.0697344e+00  -4.9882682e+00   6.6019089e+00   3.0106718e+00   1.1808541e+00   4.3369171e+00  -3.8493016e+00   4.9496357e+00   6.5325834e+00   3.8929324e+00   5.2106277e+00   2.3446595e+00   4.0599806e+00   8.4374797e-01   2.6915934e+00  -7.7913774e-01   1.7065651e+00   4.3596184e+00   6.0712263e+00   2.7546245e+00   4.8993999e+00  -3.6352253e-01   2.7805719e+00  -3.7290044e+00  -1.3922886e+00   3.1842186e+00   4.9929106e+00   4.1119807e-01   3.1312739e+00  -1.2468343e+00   1.5679806e+00  -2.9212375e+00   8.0649995e-01  -4.0887616e+00  -5.1633126e-01   2.3511135e+00   4.2344562e+00  -1.0951031e+00   1.9020042e+00  -6.2174533e+00  -2.8614624e+00  -7.0747936e+00  -4.7908581e+00  -4.7275162e-01   1.9301131e+00  -3.3354273e+00   4.4683307e-01  -7.2023771e+00  -4.8679903e+00  -8.7216185e+00  -7.5978335e+00  -7.6434382e+00  -6.8406580e+00  -6.4800118e+00  -6.0467232e+00   6.5424482e+00   4.7922618e+00   2.1730439e+00  -1.5267165e+00  -5.6679562e+00
   3.7335743e+00   5.0580682e+00   3.3201322e+00   6.3459305e+00   4.4390589e-01   3.0153393e+00  -1.8125895e+00   1.9726850e+00  -5.5299827e+00  -4.4346901e+00   1.1430975e+00   3.9124717e+00  -3.4134391e+00  -2.8584242e-01  -7.8814393e+00  -4.4439875e+00   6.4476141e+00   2.7371372e+00   7.9736644e-01   4.2491030e+00  -4.2137133e+00   4.7962851e+00   6.4208569e+00   3.6742901e+00   5.0811438e+00   2.1017465e+00   3.8700067e+00   6.0349232e-01   2.5113927e+00  -1.1004327e+00   1.4348802e+00   4.2728600e+00   6.0174469e+00   2.5976542e+00   4.8894347e+00  -4.9933511e-01   2.7999987e+00  -4.0523740e+00  -1.6307136e+00   3.0914332e+00   5.0409001e+00   3.8739770e-01   3.2714771e+00  -1.2034014e+00   1.7494250e+00  -2.8784111e+00   1.0428416e+00  -4.1263166e+00  -3.3412618e-01   2.2808658e+00   4.2402376e+00  -1.0237344e+00   2.1207749e+00  -6.0114447e+00  -2.4557622e+00  -7.0626460e+00  -4.3811294e+00  -4.2149908e-01   2.0889732e+00  -3.2359034e+00   6.4958590e-01  -6.9642879e+00  -4.5100342e+00  -8.4292742e+00  -7.1068045e+00  -7.4352690e+00  -6.3504358e+00  -6.4403978e+00  -5.7599493e+00   6.4283308e+00   4.5877766e+00   1.9120322e+00  -2.0269185e+00  -5.6836830e+00
   3.6555315e+00   4.9528776e+00   3.1824447e+00   6.2613398e+00   2.9758678e-01   3.0095910e+00  -1.9128159e+00   1.9511598e+00  -5.6732458e+00  -4.4237818e+00   1.1082665e+00   4.0245587e+00  -3.2545172e+00   2.4604357e-02  -7.6774668e+00  -3.8793625e+00   6.2554947e+00   2.4525915e+00   4.4782755e-01   4.1381255e+00  -4.5283135e+00   4.6113077e+00   6.2700306e+00   3.4290243e+00   4.9182287e+00   1.8511006e+00   3.6638754e+00   3.7947414e-01   2.3304123e+00  -1.3764010e+00   1.1898574e+00   4.1556078e+00   5.9332377e+00   2.4153663e+00   4.8525630e+00  -6.1953404e-01   2.8114313e+00  -4.3009604e+00  -1.8137089e+00   2.9783522e+00   5.0716253e+00   3.5244719e-01   3.3988408e+00  -1.1618565e+00   1.9201647e+00  -2.8253001e+00   1.2730248e+00  -4.1305546e+00  -1.3534262e-01   2.1862351e+00   4.2257663e+00  -9.5891132e-01   2.3398450e+00  -5.8063220e+00  -2.0452436e+00  -7.0054249e+00  -3.9357377e+00  -3.7479463e-01   2.2406753e+00  -3.1347209e+00   8.4876344e-01  -6.7354163e+00  -4.1411551e+00  -8.1450714e+00  -6.5988411e+00  -7.2243513e+00  -5.8504576e+00  -6.4016098e+00  -5.4736756e+00   6.2808539e+00   4.3515192e+00   1.6627636e+00  -2.4610118e+00  -5.6984867e+00
   3.5515242e+00   4.8187254e+00   3.0205811e+00   6.1458071e+00   1.4801052e-01   2.9903515e+00  -1.9739825e+00   1.9437597e+00  -5.7711174e+00  -4.3803655e+00   1.0617442e+00   4.1236475e+00  -3.1031255e+00   3.2452991e-01  -7.4610197e+00  -3.3055512e+00   6.0285414e+00   2.1639229e+00   1.4310208e-01   4.0039037e+00  -4.7860758e+00   4.3975394e+00   6.0820711e+00   3.1622303e+00   4.7258070e+00   1.5987116e+00   3.4471148e+00   1.7791465e-01   2.1552194e+00  -1.5982705e+00   9.8034575e-01   4.0082753e+00   5.8183315e+00   2.2110050e+00   4.7906926e+00  -7.2057221e-01   2.8176892e+00  -4.4670369e+00  -1.9350333e+00   2.8448384e+00   5.0832666e+00   3.0540892e-01   3.5116842e+00  -1.1242435e+00   2.0785804e+00  -2.7632503e+00   1.4943397e+00  -4.0995390e+00   7.8499346e-02   2.0666996e+00   4.1891936e+00  -9.0473482e-01   2.5537356e+00  -5.6077210e+00  -1.6386911e+00  -6.9013349e+00  -3.4625620e+00  -3.3600316e-01   2.3806043e+00  -3.0375761e+00   1.0388236e+00  -6.5221202e+00  -3.7713975e+00  -7.8753092e+00  -6.0864770e+00  -7.0147173e+00  -5.3524920e+00  -6.3641979e+00  -5.1947490e+00   6.1013201e+00   4.0885428e+00   1.4318134e+00  -2.8169209e+00  -5.7122595e+00
   3.4216637e+00   4.6562151e+00   2.8362130e+00   6.0005388e+00  -2.2059130e-03   2.9612393e+00  -1.9934693e+00   1.9531225e+00  -5.8204008e+00  -4.3057390e+00   1.0020665e+00   4.2060160e+00  -2.9640203e+00   6.0859448e-01  -7.2342277e+00  -2.7330065e+00   5.7702369e+00   1.8774364e+00  -1.0836870e-01   3.8468670e+00  -4.9826222e+00   4.1582317e+00   5.8595199e+00   2.8791637e+00   4.5081524e+00   1.3501357e+00   3.2250652e+00   3.7971092e-03   1.9916672e+00  -1.7596858e+00   8.1317752e-01   3.8318681e+00   5.6729364e+00   1.9881696e+00   4.7061347e+00  -7.9969305e-01   2.8216414e+00  -4.5457383e+00  -1.9914207e+00   2.6912884e+00   5.0742254e+00   2.4574095e-01   3.6087972e+00  -1.0923148e+00   2.2238194e+00  -2.6935740e+00   1.7048560e+00  -4.0320326e+00   3.0528837e-01   1.9224130e+00   4.1289472e+00  -8.6469013e-01   2.7574934e+00  -5.4200893e+00  -1.2438138e+00  -6.7490936e+00  -2.9701687e+00  -3.0798811e-01   2.5048765e+00  -2.9495486e+00   1.2151438e+00  -6.3290072e+00  -3.4096940e+00  -7.6242362e+00  -5.5810753e+00  -6.8091479e+00  -4.8672186e+00  -6.3282457e+00  -4.9292374e+00   5.8916063e+00   3.8041193e+00   1.2244473e+00  -3.0863536e+00  -5.7248054e+00
   3.2666657e+00   4.4665356e+00   2.6315036e+00   5.8271389e+00  -1.5057069e-01   2.9260807e+00  -1.9701793e+00   1.9808364e+00  -5.8194232e+00  -4.2027359e+00   9.2834955e-01   4.2684622e+00  -2.8410389e+00   8.7268460e-01  -6.9982619e+00  -2.1712825e+00   5.4844904e+00   1.5987059e+00  -3.0082649e-01   3.6680162e+00  -5.1162767e+00   3.8969944e+00   5.6054740e+00   2.5851071e+00   4.2697840e+00   1.1103722e+00   3.0027271e+00  -1.3924271e-01   1.8446989e+00  -1.8568797e+00   6.9293493e-01   3.6280175e+00   5.4978061e+00   1.7507367e+00   4.6015368e+00  -8.5498947e-01   2.8260510e+00  -4.5351443e+00  -1.9826615e+00   2.5186720e+00   5.0432234e+00   1.7336148e-01   3.6894598e+00  -1.0674555e+00   2.3557697e+00  -2.6175155e+00   1.9034107e+00  -3.9275799e+00   5.4232663e-01   1.7542492e+00   4.0438481e+00  -8.4148353e-01   2.9468673e+00  -5.2466139e+00  -8.6706960e-01  -6.5481157e+00  -2.4676294e+00  -2.9296380e-01   2.6104994e+00  -2.8748874e+00   1.3741808e+00  -6.1588940e+00  -3.0636277e+00  -7.3941087e+00  -5.0925679e+00  -6.6092496e+00  -4.4040212e+00  -6.2934389e+00  -4.6823253e+00   5.6541896e+00   3.5036047e+00   1.0445348e+00  -3.2649853e+00  -5.7358637e+00
   3.0878934e+00   4.2515041e+00   2.4090835e+00   5.6276261e+00  -2.9475996e-01   2.8886920e+00  -1.9045423e+00   2.0273589e+00  -5.7680653e+00  -4.0755681e+00   8.4036997e-01   4.3084585e+00  -2.7369951e+00   1.1139656e+00  -6.7535123e+00  -1.6288872e+00   5.1755821e+00   1.3324473e+00  -4.3133149e-01   3.4689611e+00  -5.1879676e+00   3.6177358e+00   5.3235561e+00   2.2852336e+00   4.0153543e+00   8.8375393e-01   2.7846147e+00  -2.4897751e-01   1.7181820e+00  -1.8887322e+00   6.2182847e-01   3.3989929e+00   5.2943074e+00   1.5027670e+00   4.4797951e+00  -8.8543948e-01   2.8334023e+00  -4.4362510e+00  -1.9115180e+00   2.3285455e+00   4.9894091e+00   8.8686852e-02   3.7534362e+00  -1.0506341e+00   2.4749745e+00  -2.5362364e+00   2.0895347e+00  -3.7865790e+00   7.8636923e-01   1.5638206e+00   3.9332281e+00  -8.3691606e-01   3.1184341e+00  -5.0892132e+00  -5.1356295e-01  -6.2986959e+00  -1.9642899e+00  -2.9237565e-01   2.6954814e+00  -2.8168343e+00   1.5135629e+00  -6.0128430e+00  -2.7392684e+00  -7.1853331e+00  -4.6292637e+00  -6.4155749e+00  -3.9708320e+00  -6.2591313e+00  -4.4582337e+00   5.3921472e+00   3.1923074e+00   8.9451066e-01  -3.3524402e+00  -5.7451104e+00
   2.8873801e+00   4.0135925e+00   2.1720073e+00   5.4044468e+00  -4.3266382e-01   2.8526480e+00  -1.7984614e+00   2.0919900e+00  -5.6677210e+00  -3.9295731e+00   7.3861254e-01   4.3242795e+00  -2.6536183e+00   1.3308564e+00  -6.4998071e+00  -1.1131802e+00   4.8480871e+00   1.0824230e+00  -4.9976872e-01   3.2519367e+00  -5.2009995e+00   3.3245885e+00   5.0178749e+00   1.9844736e+00   3.7495258e+00   6.7385412e-01   2.5746162e+00  -3.2459866e-01   1.6147764e+00  -1.8567169e+00   5.9968914e-01   3.1476869e+00   5.0644658e+00   1.2484034e+00   4.3439577e+00  -8.9091657e-01   2.8457277e+00  -4.2528293e+00  -1.7834883e+00   2.1230347e+00   4.9124515e+00  -7.3597338e-03   3.8009393e+00  -1.0423806e+00   2.5825019e+00  -2.4508126e+00   2.2633274e+00  -3.6103280e+00   1.0336957e+00   1.3534682e+00   3.7970464e+00  -8.5180210e-01   3.2696755e+00  -4.9485829e+00  -1.8701578e-01  -6.0021613e+00  -1.4695067e+00  -3.0681752e-01   2.7588973e+00  -2.7774918e+00   1.6321165e+00  -5.8902705e+00  -2.4410813e+00  -6.9966838e+00  -4.1977251e+00  -6.2277896e+00  -3.5740182e+00  -6.2244084e+00  -4.2601421e+00   5.1091454e+00   2.8753629e+00   7.7538289e-01  -3.3520804e+00  -5.7521455e+00
   2.6678308e+00   3.7559226e+00   1.9236895e+00   5.1604780e+00  -5.6243487e-01   2.8210498e+00  -1.6552080e+00   2.1728993e+00  -5.5211951e+00  -3.7708859e+00   6.2427865e-01   4.3150958e+00  -2.5915381e+00   1.5229333e+00  -6.2366582e+00  -6.3031055e-01   4.5068062e+00   8.5137634e-01  -5.0872733e-01   3.0197893e+00  -5.1607143e+00   3.0218323e+00   4.6929711e+00   1.6873923e+00   3.4768523e+00   4.8341454e-01   2.3758744e+00  -3.6667778e-01   1.5358479e+00  -1.7647409e+00   6.2407241e-01   2.8775772e+00   4.8109945e+00   9.9176161e-01   4.1971162e+00  -8.7217577e-01   2.8644446e+00  -3.9911877e+00  -1.6064340e+00   1.9047907e+00   4.8126234e+00  -1.1337163e-01   3.8325716e+00  -1.0427929e+00   2.6797734e+00  -2.3622467e+00   2.4252923e+00  -3.4010500e+00   1.2802113e+00   1.1262241e+00   3.6359876e+00  -8.8593974e-01   3.3990015e+00  -4.8242933e+00   1.1019694e-01  -5.6609832e+00  -9.9235906e-01  -3.3599247e-01   2.8008963e+00  -2.7577468e+00   1.7298273e+00  -5.7891141e+00  -2.1719059e+00  -6.8255707e+00  -3.8027116e+00  -6.0448519e+00  -3.2183153e+00  -6.1881348e+00  -4.0901386e+00   4.8093961e+00   2.5576180e+00   6.8678604e-01  -3.2706217e+00  -5.7564689e+00
   2.4325947e+00   3.4822368e+00   1.6678221e+00   4.8990125e+00  -6.8253656e-01   2.7963109e+00  -1.4792724e+00   2.2672076e+00  -5.3325415e+00  -3.6060648e+00   4.9925510e-01   4.2810301e+00  -2.5503135e+00   1.6907749e+00  -5.9635072e+00  -1.8519326e-01   4.1566858e+00   6.4100127e-01  -4.6326132e-01   2.7759342e+00  -5.0740633e+00   2.7138099e+00   4.3537488e+00   1.3980801e+00   3.2016594e+00   3.1429402e-01   2.1906905e+00  -3.7708201e-01   1.4814310e+00  -1.6188893e+00   6.9046692e-01   2.5926628e+00   4.5372886e+00   7.3681907e-01   4.0422973e+00  -8.3081545e-01   2.8902173e+00  -3.6598576e+00  -1.3900990e+00   1.6769189e+00   4.6908574e+00  -2.2751232e-01   3.8492467e+00  -1.0515745e+00   2.7683713e+00  -2.2714916e+00   2.5761461e+00  -3.1618867e+00   1.5215714e+00   8.8574980e-01   3.4515390e+00  -9.3813332e-01   3.5057225e+00  -4.7149287e+00   3.7695442e-01  -5.2788392e+00  -5.4135593e-01  -3.7871941e-01   2.8226623e+00  -2.7572530e+00   1.8077423e+00  -5.7060485e+00  -1.9330009e+00  -6.6683374e+00  -3.4471903e+00  -5.8652101e+00  -2.9068017e+00  -6.1489959e+00  -3.9491849e+00   4.4975948e+00   2.2435274e+00   6.2707625e-01  -3.1176100e+00  -5.7574392e+00
   2.1856143e+00   3.1968352e+00   1.4082791e+00   4.6237320e+00  -7.9178883e-01   2.7799754e+00  -1.2761778e+00   2.3711180e+00  -5.1068635e+00  -3.4416941e+00   3.6604450e-01   4.2231740e+00  -2.5285063e+00   1.8357646e+00  -5.6799551e+00   2.1848343e-01   3.8027343e+00   4.5194690e-01  -3.7054672e-01   2.5242843e+00  -4.9491244e+00   2.4048399e+00   4.0053920e+00   1.1200630e+00   2.9279341e+00   1.6744347e-01   2.0204594e+00  -3.5884770e-01   1.4502456e+00  -1.4270884e+00   7.9259287e-01   2.2973763e+00   4.2473907e+00   4.8730652e-01   3.8823533e+00  -7.6921632e-01   2.9228520e+00  -3.2692111e+00  -1.1455491e+00   1.4428879e+00   4.5487732e+00  -3.4759642e-01   3.8520965e+00  -1.0680941e+00   2.8498373e+00  -2.1794811e+00   2.7166223e+00  -2.8968640e+00   1.7533214e+00   6.3624952e-01   3.2460343e+00  -1.0062700e+00   3.5899772e+00  -4.6182595e+00   6.1325042e-01  -4.8606101e+00  -1.2415482e-01  -4.3298699e-01   2.8263258e+00  -2.7744725e+00   1.8678228e+00  -5.6367355e+00  -1.7241478e+00  -6.5205818e+00  -3.1324049e+00  -5.6869846e+00  -2.6409207e+00  -6.1055255e+00  -3.8371065e+00   4.1788268e+00   1.9370671e+00   5.9346394e-01  -2.9047904e+00  -5.7542367e+00
   1.9313446e+00   2.9044819e+00   1.1490132e+00   4.3386522e+00  -8.8940836e-01   2.7725843e+00  -1.0522655e+00   2.4800909e+00  -4.8500704e+00  -3.2839925e+00   2.2766035e-01   4.1435552e+00  -2.5237908e+00   1.9598659e+00  -5.3859581e+00   5.7821935e-01   3.4499383e+00   2.8385925e-01  -2.3945529e-01   2.2691517e+00  -4.7945890e+00   2.0991333e+00   3.6532634e+00   8.5623806e-01   2.6592274e+00   4.2906945e-02   1.8656401e+00  -3.1601877e-01   1.4397693e+00  -1.1987063e+00   9.2277270e-01   1.9964793e+00   3.9459267e+00   2.4660777e-01   3.7198630e+00  -6.9045944e-01   2.9612394e+00  -2.8310360e+00  -8.8456804e-01   1.2064221e+00   4.3886676e+00  -4.7119290e-01   3.8423725e+00  -1.0914667e+00   2.9254790e+00  -2.0871643e+00   2.8472806e+00  -2.6108195e+00   1.9710465e+00   3.8236278e-01   3.0226591e+00  -1.0874435e+00   3.6526185e+00  -4.5314369e+00   8.2001858e-01  -4.4123144e+00   2.5269323e-01  -4.9605150e-01   2.8148318e+00  -2.8067738e+00   1.9127589e+00  -5.5760970e+00  -1.5438094e+00  -6.3774600e+00  -2.8579983e+00  -5.5081400e+00  -2.4205398e+00  -6.0561270e+00  -3.7526102e+00   3.8584528e+00   1.6416688e+00   5.8217894e-01  -2.6454071e+00  -5.7458252e+00
   1.6746469e+00   2.6102820e+00   8.9394625e-01   4.0480495e+00  -9.7503892e-01   2.7735997e+00  -8.1446210e-01   2.5890511e+00  -4.5686202e+00  -3.1384587e+00   8.7494337e-02   4.0450626e+00  -2.5330986e+00   2.0653868e+00  -5.0819811e+00   8.9263912e-01   3.1031790e+00   1.3545957e-01  -8.0068744e-02   2.0151270e+00  -4.6192560e+00   1.8007112e+00   3.3027933e+00   6.0883590e-01   2.3985754e+00  -6.0148827e-02   1.7257653e+00  -2.5345603e-01   1.4463620e+00  -9.4411234e-01   1.0723510e+00   1.6949394e+00   3.6380048e+00   1.7673456e-02   3.5570465e+00  -5.9822599e-01   3.0033498e+00  -2.3580825e+00  -6.1904541e-01   9.7138461e-01   4.2134700e+00  -5.9574131e-01   3.8213442e+00  -1.1206464e+00   2.9961968e+00  -1.9955396e+00   2.9683400e+00  -2.3093004e+00   2.1705194e+00   1.2903734e-01   2.7854102e+00  -1.1781189e+00   3.6950703e+00  -4.4512019e+00   9.9893417e-01  -3.9409708e+00   5.8395275e-01  -5.6457249e-01   2.7917734e+00  -2.8505802e+00   1.9457573e+00  -5.5185995e+00  -1.3893282e+00  -6.2339806e+00  -2.6221868e+00  -5.3266324e+00  -2.2440550e+00  -5.9990868e+00  -3.6933350e+00   3.5419717e+00   1.3601738e+00   5.8866134e-01  -2.3534812e+00  -5.7309179e+00
   1.4206617e+00   2.3195392e+00   6.4686406e-01   3.7563717e+00  -1.0487698e+00   2.7813946e+00  -5.7003605e-01   2.6926190e+00  -4.2692459e+00  -3.0095690e+00  -5.0837037e-02   3.9313308e+00  -2.5527910e+00   2.1547546e+00  -4.7690881e+00   1.1614058e+00   2.7671503e+00   4.6563180e-03   9.6839312e-02   1.7669474e+00  -4.4315604e+00   1.5133332e+00   2.9593581e+00   3.7941265e-01   2.1484427e+00  -1.4337685e-01   1.5994939e+00  -1.7662596e-01   1.4654404e+00  -6.7421496e-01   1.2321407e+00   1.3978024e+00   3.3290910e+00  -1.9704771e-01   3.3956973e+00  -4.9668061e-01   3.0462791e+00  -1.8636001e+00  -3.6039197e-01   7.4165607e-01   4.0266534e+00  -7.1867489e-01   3.7902071e+00  -1.1545214e+00   3.0623488e+00  -1.9056817e+00   3.0795495e+00  -1.9984238e+00   2.3478402e+00  -1.1861384e-01   2.5390143e+00  -1.2743262e+00   3.7191669e+00  -4.3740958e+00   1.1522043e+00  -3.4543978e+00   8.6585892e-01  -6.3478052e-01   2.7611996e+00  -2.9015585e+00   1.9703172e+00  -5.4585346e+00  -1.2571629e+00  -6.0852683e+00  -2.4219683e+00  -5.1405242e+00  -2.1085313e+00  -5.9325908e+00  -3.6559394e+00   3.2348746e+00   1.0948119e+00   6.0777116e-01  -2.0431026e+00  -5.7079662e+00
   1.1746580e+00   2.0375973e+00   4.1131568e-01   3.4681298e+00  -1.1111388e+00   2.7933082e+00  -3.2635343e-01   2.7853512e+00  -3.9586895e+00  -2.9005593e+00  -1.8365740e-01   3.8065845e+00  -2.5788487e+00   2.2303077e+00  -4.4489745e+00   1.3851149e+00   2.4462818e+00  -1.1131286e-01   2.8032565e-01   1.5293511e+00  -4.2391594e+00   1.2404334e+00   2.6281554e+00   1.6887033e-01   1.9106924e+00  -2.0916536e-01   1.4847004e+00  -9.1377370e-02   1.4916910e+00  -4.0000188e-01   1.3928677e+00   1.1100570e+00   3.0248601e+00  -3.9565634e-01   3.2371403e+00  -3.9034259e-01   3.0863525e+00  -1.3608812e+00  -1.1901509e-01   5.2101398e-01   3.8321203e+00  -8.3754027e-01   3.7499994e+00  -1.1920057e+00   3.1236581e+00  -1.8187595e+00   3.1801044e+00  -1.6847078e+00   2.4995600e+00  -3.5546815e-01   2.2887987e+00  -1.3718716e+00   3.7269818e+00  -4.2966660e+00   1.2823574e+00  -2.9609574e+00   1.0962051e+00  -7.0266664e-01   2.7274052e+00  -2.9548400e+00   1.9900043e+00  -5.3902911e+00  -1.1431459e+00  -5.9267896e+00  -2.2533637e+00  -4.9480718e+00  -2.0098811e+00  -5.8547395e+00  -3.6362222e+00   2.9424876e+00   8.4720517e-01   6.3400835e-01  -1.7277733e+00  -5.6751598e+00
   9.4186986e-01   1.7696796e+00   1.9052303e-01   3.1877824e+00  -1.1631182e+00   2.8057696e+00  -9.0639943e-02   2.8619806e+00  -3.6434472e+00  -2.8132881e+00  -3.0739760e-01   3.6754514e+00  -2.6070741e+00   2.2941238e+00  -4.1239398e+00   1.5651741e+00   2.1446683e+00  -2.1571517e-01   4.5977760e-01   1.3069343e+00  -4.0486043e+00   9.8506844e-01   2.3140818e+00  -2.2496576e-02   1.6865821e+00  -2.6052862e-01   1.3786028e+00  -3.7136023e-03   1.5193150e+00  -1.3210117e-01   1.5455965e+00   8.3650363e-01   2.7310320e+00  -5.7682693e-01   3.0822150e+00  -2.8394627e-01   3.1192752e+00  -8.6282432e-01   9.6120005e-02   3.1301773e-01   3.6340558e+00  -9.5010674e-01   3.7015401e+00  -1.2321173e+00   3.1791746e+00  -1.7360389e+00   3.2686164e+00  -1.3748735e+00   2.6227833e+00  -5.7655680e-01   2.0405308e+00  -1.4665512e+00   3.7206666e+00  -4.2156537e+00   1.3920446e+00  -2.4692534e+00   1.2743620e+00  -7.6418435e-01   2.6947140e+00  -3.0052586e+00   2.0082380e+00  -5.3086031e+00  -1.0427521e+00  -5.7545312e+00  -2.1116770e+00  -4.7477764e+00  -1.9430709e+00  -5.7635749e+00  -3.6292821e+00   2.6698181e+00   6.1839247e-01   6.6173584e-01  -1.4198366e+00  -5.6304553e+00
   7.2732314e-01   1.5207291e+00  -1.2697611e-02   2.9196177e+00  -1.2060831e+00   2.8144789e+00   1.3024219e-01   2.9176438e+00  -3.3295435e+00  -2.7481987e+00  -4.1875700e-01   3.5427597e+00  -2.6332988e+00   2.3478873e+00  -3.7967977e+00   1.7036719e+00   1.8660060e+00  -3.1214157e-01   6.2536641e-01   1.1040090e+00  -3.8651044e+00   7.4987694e-01   2.0216187e+00  -1.9493405e-01   1.4767875e+00  -3.0097742e-01   1.2779189e+00   8.0430474e-02   1.5422913e+00   1.1961826e-01   1.6821099e+00   5.8162578e-01   2.4531985e+00  -7.3980979e-01   2.9312859e+00  -1.8229488e-01   3.1403275e+00  -3.8153259e-01   2.7782401e-01   1.2090238e-01   3.4367664e+00  -1.0544586e+00   3.6453872e+00  -1.2740383e+00   3.2272902e+00  -1.6588710e+00   3.3431364e+00  -1.0756263e+00   2.7152472e+00  -7.7723161e-01   1.8002250e+00  -1.5543572e+00   3.7023016e+00  -4.1281561e+00   1.4838613e+00  -1.9878039e+00   1.4012287e+00  -8.1545392e-01   2.6672662e+00  -3.0475976e+00   2.0280977e+00  -5.2087721e+00  -9.5136634e-01  -5.5651392e+00  -1.9917606e+00  -4.5384173e+00  -1.9023550e+00  -5.6571125e+00  -3.6297094e+00   2.4214082e+00   4.0887412e-01   6.8539711e-01  -1.1300137e+00  -5.5716285e+00
   5.3565818e-01   1.2952631e+00  -1.9600028e-01   2.6676353e+00  -1.2417622e+00   2.8146372e+00   3.2999975e-01   2.9480882e+00  -3.0223350e+00  -2.7043681e+00  -5.1484996e-01   3.4133189e+00  -2.6535832e+00   2.3928035e+00  -3.4707426e+00   1.8032429e+00   1.6135355e+00  -4.0431934e-01   7.6843614e-01   9.2447263e-01  -3.6923947e+00   5.3704769e-01   1.7547291e+00  -3.4914607e-01   1.2814496e+00  -3.3437341e-01   1.1790453e+00   1.5540070e-01   1.5546465e+00   3.4639341e-01   1.7952338e+00   3.4947163e-01   2.1966491e+00  -8.8441151e-01   2.7842808e+00  -9.0110237e-02   3.1445938e+00   7.2045391e-02   4.2090184e-01  -5.2517588e-02   3.2445119e+00  -1.1490666e+00   3.5818234e+00  -1.3171527e+00   3.2658115e+00  -1.5886614e+00   3.4012375e+00  -7.9342383e-01   2.7753764e+00  -9.5332950e-01   1.5739307e+00  -1.6316635e+00   3.6737786e+00  -4.0317616e+00   1.5601988e+00  -1.5247042e+00   1.4791215e+00  -8.5295909e-01   2.6488190e+00  -3.0768339e+00   2.0521598e+00  -5.0868520e+00  -8.6453354e-01  -5.3560128e+00  -1.8882784e+00  -4.3190517e+00  -1.8815224e+00  -5.5333991e+00  -3.6318025e+00   2.2012001e+00   2.1866948e-01   6.9972164e-01  -8.6706346e-01  -5.4963545e+00
   3.7095621e-01   1.0972412e+00  -3.5756157e-01   2.4354411e+00  -1.2721720e+00   2.8012143e+00   5.0308874e-01   2.9498501e+00  -2.7263636e+00  -2.6796369e+00  -5.9333429e-01   3.2917066e+00  -2.6644067e+00   2.4295619e+00  -3.1491780e+00   1.8669352e+00   1.3899888e+00  -4.9592922e-01   8.8181224e-01   7.7168586e-01  -3.5327062e+00   3.4829643e-01   1.5167692e+00  -4.8620579e-01   1.1002409e+00  -3.6477379e-01   1.0782480e+00   2.1601751e-01   1.5507194e+00   5.4084971e-01   1.8790913e+00   1.4354493e-01   1.9662029e+00  -1.0109579e+00   2.6407538e+00  -1.1880972e-02   3.1272154e+00   4.8841860e-01   5.2225449e-01  -2.0493291e-01   3.0613404e+00  -1.2328367e+00   3.5108676e+00  -1.3610601e+00   3.2920816e+00  -1.5268245e+00   3.4401460e+00  -5.3423975e-01   2.8023162e+00  -1.1013281e+00   1.3675122e+00  -1.6953828e+00   3.6367121e+00  -3.9246458e+00   1.6231323e+00  -1.0873019e+00   1.5116118e+00  -8.7372873e-01   2.6425672e+00  -3.0883700e+00   2.0823703e+00  -4.9397964e+00  -7.7818356e-01  -5.1253585e+00  -1.7959520e+00  -4.0890150e+00  -1.8741518e+00  -5.3905739e+00  -3.6298031e+00   2.0124207e+00   4.7382376e-02   6.9991138e-01  -6.3757346e-01  -5.4023094e+00
   2.3657700e-01   9.2995592e-01  -4.9611954e-01   2.2261512e+00  -1.2995370e+00   2.7692356e+00   6.4486881e-01   2.9204015e+00  -2.4452494e+00  -2.6708043e+00  -6.5251628e-01   3.1820654e+00  -2.6628314e+00   2.4583466e+00  -2.8355222e+00   1.8980876e+00   1.1975419e+00  -5.9043578e-01   9.6002277e-01   6.4836808e-01  -3.3868306e+00   1.8484708e-01   1.3104167e+00  -6.0746554e-01   9.3244668e-01  -3.9627147e-01   9.7185703e-01   2.5774690e-01   1.5254102e+00   6.9721194e-01   1.9292845e+00  -3.3291136e-02   1.7660510e+00  -1.1202429e+00   2.4999673e+00   4.8287476e-02   3.0836553e+00   8.5979744e-01   5.8086916e-01  -3.3461312e-01   2.8909401e+00  -1.3051343e+00   3.4323158e+00  -1.4055665e+00   3.3031480e+00  -1.4747205e+00   3.4569153e+00  -3.0333260e-01   2.7959485e+00  -1.2184890e+00   1.1864278e+00  -1.7430878e+00   3.5923905e+00  -3.8056303e+00   1.6743487e+00  -6.8190221e-01   1.5033247e+00  -8.7549189e-01   2.6509928e+00  -3.0782443e+00   2.1199569e+00  -4.7655621e+00  -6.8881700e-01  -4.8722082e+00  -1.7097832e+00  -3.8479028e+00  -1.8738633e+00  -5.2269578e+00  -3.6181384e+00   1.8574861e+00  -1.0573296e-01   6.8180355e-01  -4.4587687e-01  -5.2872978e+00
   1.3501325e-01   7.9594413e-01  -6.1100229e-01   2.0423178e+00  -1.3261981e+00   2.7140793e+00   7.5172797e-01   2.8582606e+00  -2.1816371e+00  -2.6738673e+00  -6.9142934e-01   3.0879240e+00  -2.6466377e+00   2.4788901e+00  -2.5330070e+00   1.9002217e+00   1.0377688e+00  -6.9093963e-01   9.9942997e-01   5.5650583e-01  -3.2542663e+00   4.7416599e-02   1.1376161e+00  -7.1447524e-01   7.7705315e-01  -4.3283742e-01   8.5645428e-01   2.7684441e-01   1.4744044e+00   8.1144348e-01   1.9430007e+00  -1.7889866e-01   1.5996187e+00  -1.2134667e+00   2.3609921e+00   8.6816938e-02   3.0099616e+00   1.1802716e+00   5.9771124e-01  -4.4046792e-01   2.7365140e+00  -1.3657883e+00   3.3458037e+00  -1.4506528e+00   3.2959635e+00  -1.4335808e+00   3.4486370e+00  -1.0503277e-01   2.7568922e+00  -1.3029795e+00   1.0355200e+00  -1.7730947e+00   3.5417623e+00  -3.6742015e+00   1.7151180e+00  -3.1352052e-01   1.4597165e+00  -8.5680279e-01   2.6757454e+00  -3.0433102e+00   2.1653847e+00  -4.5631700e+00  -5.9364769e-01  -4.5964079e+00  -1.6252431e+00  -3.5955606e+00  -1.8745564e+00  -5.0411511e+00  -3.5916579e+00   1.7379283e+00  -2.4171075e-01   6.4200607e-01  -2.9408774e-01  -5.1493907e+00
   6.7769132e-02   6.9692024e-01  -7.0214621e-01   1.8858701e+00  -1.3545146e+00   2.6317571e+00   8.2117733e-01   2.7630630e+00  -1.9371895e+00  -2.6842896e+00  -7.0988754e-01   3.0120486e+00  -2.6144225e+00   2.4905625e+00  -2.2444853e+00   1.8769526e+00   9.1159852e-01  -8.0005852e-01   9.9827429e-01   4.9727949e-01  -3.1334292e+00  -6.3800016e-02   9.9954041e-01  -8.0891196e-01   6.3283738e-01  -4.7817064e-01   7.2904500e-01   2.7046867e-01   1.3943613e+00   8.8131054e-01   1.9190470e+00  -2.9193584e-01   1.4694465e+00  -1.2921709e+00   2.2228151e+00   1.0079094e-01   2.9030183e+00   1.4459179e+00   5.7553442e-01  -5.2209894e-01   2.6006852e+00  -1.4150743e+00   3.2508930e+00  -1.4964292e+00   3.2676083e+00  -1.4044268e+00   3.4126667e+00   5.7444415e-02   2.6864937e+00  -1.3539707e+00   9.1882320e-01  -1.7845093e+00   3.4854549e+00  -3.5304905e+00   1.7463028e+00   1.4303050e-02   1.3868381e+00  -8.1712810e-01   2.7175628e+00  -2.9813804e+00   2.2183529e+00  -4.3327219e+00  -4.9069745e-01  -4.2985865e+00  -1.5384267e+00  -3.3320753e+00  -1.8706290e+00  -4.8321377e+00  -3.5458545e+00   1.6543456e+00  -3.6182109e-01   5.7800218e-01  -1.8223754e-01  -4.9870745e+00
   3.5269529e-02   6.3373211e-01  -7.7010581e-01   1.7580787e+00  -1.3867612e+00   2.5191753e+00   8.5191515e-01   2.6355956e+00  -1.7126236e+00  -2.6972776e+00  -7.0851144e-01   2.9563327e+00  -2.5656474e+00   2.4924896e+00  -1.9722555e+00   1.8319205e+00   8.1927756e-01  -9.1983971e-01   9.5663634e-01   4.7100666e-01  -3.0219083e+00  -1.4914223e-01   8.9656928e-01  -8.9252421e-01   4.9845389e-01  -5.3556082e-01   5.8720771e-01   2.3676303e-01   1.2830639e+00   9.0637830e-01   1.8578188e+00  -3.7191293e-01   1.3770986e+00  -1.3581708e+00   2.0844493e+00   8.8075429e-02   2.7607660e+00   1.6548417e+00   5.1862767e-01  -5.7983920e-01   2.4854326e+00  -1.4536843e+00   3.1471674e+00  -1.5430772e+00   3.2155187e+00  -1.3879837e+00   3.3468606e+00   1.8214873e-01   2.5868094e+00  -1.3717034e+00   8.3939937e-01  -1.7772377e+00   3.4238212e+00  -3.3752167e+00   1.7684046e+00   2.9961899e-01   1.2911043e+00  -7.5689217e-01   2.7762263e+00  -2.8913243e+00   2.2778327e+00  -4.0753725e+00  -3.7884289e-01  -3.9800959e+00  -1.4461656e+00  -3.0577726e+00  -1.8571639e+00  -4.5993984e+00  -3.4770587e+00   1.6063764e+00  -4.6752736e-01   4.8822346e-01  -1.0849497e-01  -4.7993968e+00
   3.6804911e-02   6.0633731e-01  -8.1605387e-01   1.6595396e+00  -1.4250274e+00   2.3743532e+00   8.4385967e-01   2.4777882e+00  -1.5077860e+00  -2.7080467e+00  -6.8872774e-01   2.9217291e+00  -2.5006449e+00   2.4836876e+00  -1.7179201e+00   1.7687420e+00   7.6033688e-01  -1.0517050e+00   8.7632787e-01   4.7710705e-01  -2.9167442e+00  -2.0949435e-01   8.2828212e-01  -9.6709227e-01   3.7251258e-01  -6.0776818e-01   4.2921436e-01   1.7490339e-01   1.1395219e+00   8.8794160e-01   1.7612102e+00  -4.1923237e-01   1.3230991e+00  -1.4134891e+00   1.9450381e+00   4.7419307e-02   2.5823853e+00   1.8071477e+00   4.3251729e-01  -6.1478066e-01   2.3920605e+00  -1.4826844e+00   3.0343382e+00  -1.5907871e+00   3.1377063e+00  -1.3845995e+00   3.2497976e+00   2.6849771e-01   2.4605777e+00  -1.3575192e+00   7.9920578e-01  -1.7519643e+00   3.3570034e+00  -3.2096007e+00   1.7816385e+00   5.4211068e-01   1.1790724e+00  -6.7748046e-01   2.8505602e+00  -2.7731195e+00   2.3421438e+00  -3.7932634e+00  -2.5781622e-01  -3.6429443e+00  -1.3461008e+00  -2.7732234e+00  -1.8300825e+00  -4.3430121e+00  -3.3825939e+00   1.5926958e+00  -5.6045437e-01   3.7209004e-01  -6.9445851e-02  -4.5861003e+00
   7.0515618e-02   6.1379908e-01  -8.4177138e-01   1.5901748e+00  -1.4711211e+00   2.1965868e+00   7.9814933e-01   2.2926652e+00  -1.3217585e+00  -2.7120690e+00  -6.5274324e-01   2.9082231e+00  -2.4205690e+00   2.4632056e+00  -1.4822806e+00   1.6909794e+00   7.3357032e-01  -1.1964282e+00   7.6072083e-01   5.1408694e-01  -2.8147104e+00  -2.4629118e-01   7.9346703e-01  -1.0344021e+00   2.5364528e-01  -6.9692339e-01   2.5411675e-01   8.5112914e-02   9.6402572e-01   8.2889865e-01   1.6324713e+00  -4.3520834e-01   1.3068988e+00  -1.4602950e+00   1.8039477e+00  -2.1469370e-02   2.3684242e+00   1.9048498e+00   3.2364200e-01  -6.2878634e-01   2.3211949e+00  -1.5034638e+00   2.9123404e+00  -1.6396968e+00   3.0329525e+00  -1.3941728e+00   3.1209724e+00   3.1732963e-01   2.3111811e+00  -1.3138530e+00   7.9900227e-01  -1.7101047e+00   3.2850063e+00  -3.0352547e+00   1.7860274e+00   7.4306081e-01   1.0572395e+00  -5.8119823e-01   2.9384706e+00  -2.6278510e+00   2.4090607e+00  -3.4894147e+00  -1.2816376e-01  -3.2897089e+00  -1.2367134e+00  -2.4792500e+00  -1.7862550e+00  -4.0637434e+00  -3.2608883e+00   1.6110356e+00  -6.4236381e-01   2.3001830e-01  -6.0413137e-02  -4.3477328e+00
   1.3342023e-01   6.5430260e-01  -8.4962559e-01   1.5492500e+00  -1.5264831e+00   1.9865539e+00   7.1711135e-01   2.0842547e+00  -1.1529827e+00  -2.7052858e+00  -6.0349357e-01   2.9148497e+00  -2.3272989e+00   2.4302606e+00  -1.2652783e+00   1.6021246e+00   7.3702669e-01  -1.3541399e+00   6.1452782e-01   5.7954908e-01  -2.7125790e+00  -2.6151442e-01   7.9014373e-01  -1.0962298e+00   1.4055848e-01  -8.0445135e-01   6.1796311e-02  -3.1357524e-02   7.5814927e-01   7.3357630e-01   1.4760258e+00  -4.2206454e-01   1.3268738e+00  -1.5008447e+00   1.6608395e+00  -1.1787724e-01   2.1208670e+00   1.9517233e+00   1.9901586e-01  -6.2448454e-01   2.2728028e+00  -1.5176790e+00   2.7814178e+00  -1.6898376e+00   2.9009647e+00  -1.4160967e+00   2.9609497e+00   3.3089948e-01   2.1425950e+00  -1.2441845e+00   8.3830154e-01  -1.6537361e+00   3.2077725e+00  -2.8540518e+00   1.7815076e+00   9.0524984e-01   9.3186140e-01  -4.7118783e-01   3.0370231e+00  -2.4576600e+00   2.4759476e+00  -3.1675854e+00   8.8338289e-03  -2.9234369e+00  -1.1173139e+00  -2.1769323e+00  -1.7235673e+00  -3.7631004e+00  -3.1115348e+00   1.6582271e+00  -7.1513414e-01   6.3397261e-02  -7.5796840e-02  -4.0857260e+00
   2.2148781e-01   7.2519069e-01  -8.4253330e-01   1.5354031e+00  -1.5921142e+00   1.7463468e+00   6.0419708e-01   1.8574584e+00  -9.9939985e-01  -2.6842841e+00  -5.4456575e-01   2.9397498e+00  -2.2233006e+00   2.3843637e+00  -1.0659802e+00   1.5055899e+00   7.6801997e-01  -1.5243578e+00   4.4354432e-01   6.7022806e-01  -2.6073596e+00  -2.5767727e-01   8.1560092e-01  -1.1543316e+00   3.2070923e-02  -9.3101961e-01  -1.4702470e-01  -1.7228026e-01   5.2470159e-01   6.0751419e-01   1.2972537e+00  -3.8290686e-01   1.3803557e+00  -1.5374283e+00   1.5157184e+00  -2.4007387e-01   1.8431309e+00   1.9531053e+00   6.5892744e-02  -6.0523982e-01   2.2462312e+00  -1.5271942e+00   2.6421877e+00  -1.7410889e+00   2.7424813e+00  -1.4492226e+00   2.7714599e+00   3.1281500e-01   1.9593194e+00  -1.1529492e+00   9.1536467e-01  -1.5855073e+00   3.1252509e+00  -2.6679884e+00   1.7680353e+00   1.0327943e+00   8.0879550e-01  -3.5130591e-01   3.1425589e+00  -2.2656421e+00   2.5399073e+00  -2.8321051e+00   1.5127378e-01  -2.5475375e+00  -9.8799033e-01  -1.8676099e+00  -1.6409399e+00  -3.4433605e+00  -2.9352957e+00   1.7302675e+00  -7.8074259e-01  -1.2546537e-01  -1.0941500e-01  -3.8024265e+00
   3.2975520e-01   8.2301940e-01  -8.2390677e-01   1.5466817e+00  -1.6685189e+00   1.4794321e+00   4.6388329e-01   1.6178831e+00  -8.5859500e-01  -2.6464306e+00  -4.8009514e-01   2.9802612e+00  -2.1114542e+00   2.3254167e+00  -8.8261317e-01   1.4047019e+00   8.2315911e-01  -1.7060361e+00   2.5436808e-01   7.8205408e-01  -2.4964935e+00  -2.3779284e-01   8.6644853e-01  -1.2104372e+00  -7.2863206e-02  -1.0765121e+00  -3.7081062e-01  -3.3453314e-01   2.6762767e-01   4.5721806e-01   1.1022488e+00  -3.2166659e-01   1.4636949e+00  -1.5723187e+00   1.3689521e+00  -3.8533686e-01   1.5399910e+00   1.9156517e+00  -6.8555936e-02  -5.7509791e-01   2.2402554e+00  -1.5340168e+00   2.4956716e+00  -1.7931481e+00   2.5593174e+00  -1.4918514e+00   2.5554317e+00   2.6791657e-01   1.7662874e+00  -1.0454110e+00   1.0272443e+00  -1.5085310e+00   3.0374561e+00  -2.4790465e+00   1.7456850e+00   1.1309322e+00   6.9336618e-01  -2.2596692e-01   3.2508429e+00  -2.0557024e+00   2.5979413e+00  -2.4876830e+00   2.9677136e-01  -2.1656610e+00  -8.4952163e-01  -1.5528708e+00  -1.5383020e+00  -3.1075551e+00  -2.7340571e+00   1.8224079e+00  -8.4124457e-01  -3.3342530e-01  -1.5483271e-01  -3.5010821e+00
   4.5248675e-01   9.4363474e-01  -7.9757930e-01   1.5805875e+00  -1.7556671e+00   1.1905387e+00   3.0154013e-01   1.3716388e+00  -7.2794033e-01  -2.5899640e+00  -4.1463650e-01   3.0330412e+00  -1.9948537e+00   2.2537844e+00  -7.1264184e-01   1.3026942e+00   8.9840101e-01  -1.8976285e+00   5.4103252e-02   9.1024517e-01  -2.3780046e+00  -2.0532490e-01   9.3868422e-01  -1.2662390e+00  -1.7514444e-01  -1.2400297e+00  -6.0727621e-01  -5.1421053e-01  -8.1359183e-03   2.8988957e-01   8.9756035e-01  -2.4301434e-01   1.5723544e+00  -1.6077216e+00   1.2212622e+00  -5.5001760e-01   1.2174341e+00   1.8470578e+00  -1.9754124e-01  -5.3869868e-01   2.2531361e+00  -1.5402296e+00   2.3432979e+00  -1.8455118e+00   2.3543481e+00  -1.5417510e+00   2.3169522e+00   2.0210027e-01   1.5687515e+00  -9.2749692e-01   1.1698746e+00  -1.4262584e+00   2.9445147e+00  -2.2890611e+00   1.7147339e+00   1.2057671e+00   5.9025311e-01  -9.9955562e-02   3.3572416e+00  -1.8323688e+00   2.6471087e+00  -2.1392012e+00   4.4262116e-01  -1.7815696e+00  -7.0325411e-01  -1.2345281e+00  -1.4165193e+00  -2.7594085e+00  -2.5107294e+00   1.9292662e+00  -8.9874793e-01  -5.5660922e-01  -2.0566726e-01  -3.1857698e+00
   5.8337370e-01   1.0822710e+00  -7.6770958e-01   1.6341243e+00  -1.8529781e+00   8.8547686e-01   1.2326566e-01   1.1251098e+00  -6.0473403e-01  -2.5140456e+00  -3.5300943e-01   3.0942134e+00  -1.8765995e+00   2.1703283e+00  -5.5288908e-01   1.2026911e+00   9.8912683e-01  -2.0971626e+00  -1.4993676e-01   1.0494300e+00  -2.2506007e+00  -1.6411790e-01   1.0277759e+00  -1.3233753e+00  -2.7553042e-01  -1.4199164e+00  -8.5348329e-01  -7.0675966e-01  -2.9684707e-01   1.1314264e-01   6.8992606e-01  -1.5224322e-01   1.7010326e+00  -1.6457251e+00   1.0736848e+00  -7.2964665e-01   8.8244483e-01   1.7557499e+00  -3.1492480e-01  -5.0115570e-01   2.2826785e+00  -1.5479182e+00   2.1868652e+00  -1.8974726e+00   2.1314255e+00  -1.5962052e+00   2.0611564e+00   1.2209049e-01   1.3721453e+00  -8.0560049e-01   1.3382062e+00  -1.3423355e+00   2.8466949e+00  -2.0996030e+00   1.6757239e+00   1.2639834e+00   5.0339833e-01   2.1784695e-02   3.4569155e+00  -1.6005768e+00   2.6846747e+00  -1.7915028e+00   5.8597300e-01  -1.3990073e+00  -5.5095389e-01  -9.1458317e-01  -1.2772852e+00  -2.4032389e+00  -2.2691067e+00   2.0449602e+00  -9.5538005e-01  -7.9054567e-01  -2.5586041e-01  -2.8612770e+00
   7.1576495e-01   1.2336734e+00  -7.3866408e-01   1.7038519e+00  -1.9593229e+00   5.7089801e-01  -6.4312385e-02   8.8470526e-01  -4.8633210e-01  -2.4187695e+00  -3.0011921e-01   3.1595291e+00  -1.7595929e+00   2.0764037e+00  -3.9969115e-01   1.1076822e+00   1.0902418e+00  -2.3023192e+00  -3.5051934e-01   1.1937989e+00  -2.1137255e+00  -1.1830632e-01   1.1287595e+00  -1.3834060e+00  -3.7464611e-01  -1.6138103e+00  -1.1059662e+00  -9.0714006e-01  -5.9217791e-01  -6.5287278e-02   4.8600633e-01  -5.5122064e-02   1.8438144e+00  -1.6882469e+00   9.2750533e-01  -9.1907828e-01   5.4273297e-01   1.6505569e+00  -4.1544835e-01  -4.6790187e-01   2.3262941e+00  -1.5590903e+00   2.0284756e+00  -1.9481254e+00   1.8952364e+00  -1.6520922e+00   1.7940484e+00   3.5169436e-02   1.1819199e+00  -6.8635671e-01   1.5263817e+00  -1.2604429e+00   2.7444240e+00  -1.9118820e+00   1.6294982e+00   1.3125404e+00   4.3593462e-01   1.3437851e-01   3.5450298e+00  -1.3654290e+00   2.7082432e+00  -1.4491825e+00   7.2401316e-01  -1.0215657e+00  -3.9464019e-01  -5.9517352e-01  -1.1229779e+00  -2.0438186e+00  -2.0136896e+00   2.1632656e+00  -1.0132467e+00  -1.0303148e+00  -2.9991238e-01  -2.5329295e+00
   8.4292261e-01   1.3922425e+00  -7.1487756e-01   1.7859445e+00  -2.0730490e+00   2.5400715e-01  -2.5426169e-01   6.5660219e-01  -3.7026878e-01  -2.3051397e+00  -2.6075657e-01   3.2245422e+00  -1.6463441e+00   1.9738193e+00  -2.4908157e-01   1.0204835e+00   1.1962972e+00  -2.5105151e+00  -5.4076619e-01   1.3372823e+00  -1.9675669e+00  -7.2204542e-02   1.2363537e+00  -1.4477755e+00  -4.7300000e-01  -1.8187186e+00  -1.3608793e+00  -1.1099998e+00  -8.8745923e-01  -2.3783131e-01   2.9212825e-01   4.2278338e-02   1.9943467e+00  -1.7369782e+00   7.8417246e-01  -1.1126694e+00   2.0641647e-01   1.5403686e+00  -4.9491592e-01  -4.4450064e-01   2.3810623e+00  -1.5755903e+00   1.8704375e+00  -1.9963838e+00   1.6511063e+00  -1.7059887e+00   1.5222606e+00  -5.1125479e-02   1.0033611e+00  -5.7639642e-01   1.7279487e+00  -1.1841191e+00   2.6382881e+00  -1.7266773e+00   1.5772105e+00   1.3583623e+00   3.9013128e-01   2.3325436e-01   3.6169589e+00  -1.1319428e+00   2.7158669e+00  -1.1163876e+00   8.5414206e-01  -6.5255858e-01  -2.3641284e-01  -2.7850909e-01  -9.5649619e-01  -1.6862061e+00  -1.7494798e+00   2.2777918e+00  -1.0743801e+00  -1.2707149e+00  -3.3307405e-01  -2.2063867e+00
   9.5828955e-01   1.5522015e+00  -7.0069547e-01   1.8762571e+00  -2.1920244e+00  -5.7758519e-02  -4.3959374e-01   4.4648849e-01  -2.5436611e-01  -2.1750090e+00  -2.3938162e-01   3.2847832e+00  -1.5388115e+00   1.8647609e+00  -9.6993873e-02   9.4368474e-01   1.3016333e+00  -2.7189853e+00  -7.1440191e-01   1.4737552e+00  -1.8130247e+00  -3.0178020e-02   1.3450907e+00  -1.5177676e+00  -5.7100220e-01  -2.0311126e+00  -1.6141591e+00  -1.3098665e+00  -1.1759410e+00  -3.9736600e-01   1.1404722e-01   1.3378339e-01   2.1460336e+00  -1.7933251e+00   6.4519708e-01  -1.3044886e+00  -1.1832733e-01   1.4337924e+00  -5.5032535e-01  -4.3642874e-01   2.4437921e+00  -1.5990085e+00   1.7151454e+00  -2.0410022e+00   1.4047618e+00  -1.7542975e+00   1.2527659e+00  -1.2932391e-01   8.4139185e-01  -4.8208661e-01   1.9360989e+00  -1.1165778e+00   2.5290194e+00  -1.5442932e+00   1.5203045e+00   1.4080308e+00   3.6735826e-01   3.1437747e-01   3.6684888e+00  -9.0479655e-01   2.7061301e+00  -7.9664166e-01   9.7413574e-01  -2.9490657e-01  -7.8286836e-02   3.3198407e-02  -7.8108318e-01  -1.3355568e+00  -1.4817639e+00   2.3821776e+00  -1.1406786e+00  -1.5064382e+00  -3.5149450e-01  -1.8874052e+00
   1.0557587e+00   1.7077826e+00  -7.0020241e-01   1.9704019e+00  -2.3136989e+00  -3.5706645e-01  -6.1352366e-01   2.5931984e-01  -1.3682884e-01  -2.0309924e+00  -2.3990017e-01   3.3359319e+00  -1.4382743e+00   1.7516833e+00   6.0525956e-02   8.7958473e-01   1.4005405e+00  -2.9248642e+00  -8.6597055e-01   1.5972589e+00  -1.6516456e+00   3.4995694e-03   1.4494628e+00  -1.5944525e+00  -6.6898102e-01  -2.2470428e+00  -1.8616933e+00  -1.5013422e+00  -1.4510564e+00  -5.3747219e-01  -4.3265281e-02   2.1333033e-01   2.2922474e+00  -1.8583476e+00   5.1204401e-01  -1.4885448e+00  -4.2362326e-01   1.3388206e+00  -5.7994384e-01  -4.4883865e-01   2.5110880e+00  -1.6305863e+00   1.5649481e+00  -2.0806023e+00   1.1620645e+00  -1.7933915e+00   9.9255472e-01  -1.9234961e-01   7.0036799e-01  -4.0926808e-01   2.1439243e+00  -1.0605227e+00   2.4174663e+00  -1.3645477e+00   1.4604656e+00   1.4674970e+00   3.6806709e-01   3.7446970e-01   3.6959966e+00  -6.8808699e-01   2.6782020e+00  -4.9269888e-01   1.0822810e+00   4.8959198e-02   7.7952328e-02   3.3780891e-01  -6.0015017e-01  -9.9692661e-01  -1.2158929e+00   2.4702996e+00  -1.2138373e+00  -1.7322530e+00  -3.5232371e-01  -1.5815954e+00
   1.1299302e+00   1.8534254e+00  -7.1704332e-01   2.0638371e+00  -2.4351842e+00  -6.3702480e-01  -7.6973251e-01   9.9101206e-02  -1.6322772e-02  -1.8763519e+00  -2.6544384e-01   3.3739775e+00  -1.3452515e+00   1.6371809e+00   2.2710927e-01   8.3011337e-01   1.4874352e+00  -3.1252653e+00  -9.9101386e-01   1.7022344e+00  -1.4855291e+00   2.4800618e-02   1.5440808e+00  -1.6786281e+00  -7.6719657e-01  -2.4622683e+00  -2.0994908e+00  -1.6792992e+00  -1.7066810e+00  -6.5266530e-01  -1.7579965e-01   2.7519663e-01   2.4265478e+00  -1.9326989e+00   3.8602527e-01  -1.6590258e+00  -7.0225517e-01   1.2625201e+00  -5.8332745e-01  -4.8630849e-01   2.5794171e+00  -1.6711249e+00   1.4220105e+00  -2.1137025e+00   9.2873051e-01  -1.8197659e+00   7.4829527e-01  -2.3383490e-01   5.8387598e-01  -3.6299984e-01   2.3446808e+00  -1.0179753e+00   2.3045505e+00  -1.1867910e+00   1.3995461e+00   1.5418199e+00   3.9179142e-01   4.1120442e-01   3.6966057e+00  -4.8510999e-01   2.6318615e+00  -2.0643679e-01   1.1774715e+00   3.7716957e-01   2.3086067e-01   6.3332494e-01  -4.1711167e-01  -6.7507664e-01  -9.5707242e-01   2.5364872e+00  -1.2952735e+00  -1.9431857e+00  -3.3376996e-01  -1.2941812e+00
   1.1763448e+00   1.9839840e+00  -7.5424494e-01   2.1519698e+00  -2.5533444e+00  -8.9149846e-01  -9.0261866e-01  -3.1295375e-02   1.0796653e-01  -1.7148594e+00  -3.1816532e-01   3.3953627e+00  -1.2594651e+00   1.5238403e+00   4.0586744e-01   7.9674814e-01   1.5570463e+00  -3.3173541e+00  -1.0862057e+00   1.7837564e+00  -1.3172129e+00   3.0102118e-02   1.6238443e+00  -1.7707597e+00  -8.6584772e-01  -2.6723956e+00  -2.3238424e+00  -1.8390651e+00  -1.9373723e+00  -7.3858907e-01  -2.8064676e-01   3.1423031e-01   2.5429050e+00  -2.0165704e+00   2.6820205e-01  -1.8105341e+00  -9.4800045e-01   1.2107626e+00  -5.6128468e-01  -5.5259384e-01   2.6451861e+00  -1.7208999e+00   1.2881842e+00  -2.1387473e+00   7.1005510e-01  -1.8301895e+00   5.2599774e-01  -2.4840726e-01   4.9454520e-01  -3.4732332e-01   2.5320419e+00  -9.9012341e-01   2.1912142e+00  -1.0099517e+00   1.3394686e+00   1.6349503e+00   4.3716560e-01   4.2336510e-01   3.6683072e+00  -2.9817929e-01   2.5674928e+00   6.1204566e-02   1.2592589e+00   6.8845998e-01   3.7940441e-01   9.1795455e-01  -2.3524310e-01  -3.7429251e-01  -7.1017160e-01   2.5757400e+00  -1.3860480e+00  -2.1346945e+00  -2.9511251e-01  -1.0297781e+00
   1.1916806e+00   2.0949281e+00  -8.1404794e-01   2.2302714e+00  -2.6648962e+00  -1.1153916e+00  -1.0075239e+00  -1.3026772e-01   2.3629939e-01  -1.5506437e+00  -3.9906407e-01   3.3971089e+00  -1.1798522e+00   1.4140879e+00   5.9921610e-01   7.8042626e-01   1.6046046e+00  -3.4984194e+00  -1.1494393e+00   1.8377533e+00  -1.1495425e+00   1.6343710e-02   1.6841122e+00  -1.8709222e+00  -9.6507228e-01  -2.8730234e+00  -2.5314669e+00  -1.9765913e+00  -2.1385836e+00  -7.9216123e-01  -3.5609055e-01   3.2607638e-01   2.6359135e+00  -2.1096429e+00   1.5930247e-01  -1.9383079e+00  -1.1559239e+00   1.1880020e+00  -5.1578868e-01  -6.5039600e-01   2.7048210e+00  -1.7795898e+00   1.1648913e+00  -2.1541423e+00   5.1065337e-01  -1.8218493e+00   3.3069884e-01  -2.3193086e-01   4.3388497e-01  -3.6505902e-01   2.7003356e+00  -9.7720635e-01   2.0783573e+00  -8.3261312e-01   1.2821114e+00   1.7495621e+00   5.0196278e-01   4.1095697e-01   3.6100412e+00  -1.2849434e-01   2.4860547e+00   3.1023240e-01   1.3278504e+00   9.8217976e-01   5.2298057e-01   1.1901611e+00  -5.7567361e-02  -9.8227623e-02  -4.7956265e-01   2.5839346e+00  -1.4867901e+00  -2.3028294e+00  -2.3667014e-01  -7.9220689e-01
   1.1739074e+00   2.1825327e+00  -8.9775743e-01   2.2944054e+00  -2.7665156e+00  -1.3048805e+00  -1.0809207e+00  -1.9756655e-01   3.6837255e-01  -1.3880232e+00  -5.0785424e-01   3.3769146e+00  -1.1046202e+00   1.3100418e+00   8.0873023e-01   7.8146075e-01   1.6260304e+00  -3.6659354e+00  -1.1798631e+00   1.8612035e+00  -9.8552884e-01  -1.8823991e-02   1.7208733e+00  -1.9787489e+00  -1.0649420e+00  -3.0598851e+00  -2.7196346e+00  -2.0885931e+00  -2.3068388e+00  -8.1166650e-01  -4.0165062e-01   3.0738531e-01   2.7009918e+00  -2.2110494e+00   5.9659471e-02  -2.0384122e+00  -1.3226170e+00   1.1971194e+00  -4.4984282e-01  -7.8115906e-01   2.7548567e+00  -1.8462223e+00   1.0530334e+00  -2.1582850e+00   3.3423375e-01  -1.7924759e+00   1.6618587e-01  -1.8169178e-01   4.0215825e-01  -4.1764749e-01   2.8447501e+00  -9.7844233e-01   1.9667727e+00  -6.5311076e-01   1.2291841e+00   1.8869444e+00   5.8315407e-01   3.7526380e-01   3.5217380e+00   2.3930838e-02   2.3890244e+00   5.4155706e-01   1.3840539e+00   1.2582654e+00   6.6138779e-01   1.4486951e+00   1.1322342e-01   1.5022193e-01  -2.6899494e-01   2.5580112e+00  -1.5976275e+00  -2.4443692e+00  -1.5972842e-01  -5.8434786e-01
   1.1223847e+00   2.2440408e+00  -1.0056237e+00   2.3403584e+00  -2.8549410e+00  -1.4575859e+00  -1.1205503e+00  -2.3431888e-01   5.0333866e-01  -1.2313322e+00  -6.4288643e-01   3.3332285e+00  -1.0313449e+00   1.2133747e+00   1.0350367e+00   7.9946729e-01   1.6181066e+00  -3.8176190e+00  -1.1778653e+00   1.8522895e+00  -8.2820288e-01  -7.6907306e-02   1.7309016e+00  -2.0933908e+00  -1.1654509e+00  -3.2289833e+00  -2.8862661e+00  -2.1726576e+00  -2.4398636e+00  -7.9678837e-01  -4.1807202e-01   2.5599417e-01   2.7345551e+00  -2.3193554e+00  -3.0827074e-02  -2.1078915e+00  -1.4463699e+00   1.2393397e+00  -3.6730662e-01  -9.4491330e-01   2.7920276e+00  -1.9191476e+00   9.5292756e-01  -2.1496040e+00   1.8341449e-01  -1.7404466e+00   3.4777494e-02  -9.6514611e-02   3.9830336e-01  -5.0504604e-01   2.9614988e+00  -9.9201051e-01   1.8570844e+00  -4.6965221e-01   1.1820980e+00   2.0469555e+00   6.7698917e-01   3.1884345e-01   3.4043139e+00   1.6027119e-01   2.2783176e+00   7.5689432e-01   1.4291741e+00   1.5171779e+00   7.9475125e-01   1.6926046e+00   2.7480873e-01   3.6900386e-01  -8.1509023e-02   2.4961301e+00  -1.7181317e+00  -2.5569321e+00  -6.6426425e-02  -4.0804807e-01
   1.0379043e+00   2.2777904e+00  -1.1367611e+00   2.3645740e+00  -2.9270758e+00  -1.5726792e+00  -1.1255003e+00  -2.4298789e-01   6.3985256e-01  -1.0847446e+00  -8.0113419e-01   3.2652908e+00  -9.5710107e-01   1.1251986e+00   1.2777477e+00   8.3330838e-01   1.5786314e+00  -3.9514751e+00  -1.1450052e+00   1.8105037e+00  -6.8046709e-01  -1.5846392e-01   1.7118908e+00  -2.2134914e+00  -1.2665016e+00  -3.3767096e+00  -3.0299975e+00  -2.2273094e+00  -2.5366627e+00  -7.4857648e-01  -4.0726056e-01   1.7106775e-01   2.7341550e+00  -2.4325549e+00  -1.1270305e-01  -2.1448712e+00  -1.5272632e+00   1.3142305e+00  -2.7269002e-01  -1.1401760e+00   2.8133617e+00  -1.9960398e+00   8.6427651e-01  -2.1265952e+00   5.9592584e-02  -1.6648567e+00  -6.2826445e-02   2.3193876e-02   4.1991250e-01  -6.2568780e-01   3.0479384e+00  -1.0150885e+00   1.7496949e+00  -2.8045025e-01   1.1418430e+00   2.2280427e+00   7.7909974e-01   2.4546043e-01   3.2596265e+00   2.8282303e-01   2.1561917e+00   9.5861916e-01   1.4648650e+00   1.7598077e+00   9.2340974e-01   1.9212268e+00   4.2524508e-01   5.5695395e-01   8.0608407e-02   2.3977853e+00  -1.8472811e+00  -2.6390471e+00   4.0393869e-02  -2.6408120e-01
   9.2267009e-01   2.2832920e+00  -1.2891145e+00   2.3640756e+00  -2.9800752e+00  -1.6509133e+00  -1.0962177e+00  -2.2726833e-01   7.7614709e-01  -9.5210413e-01  -9.7824876e-01   3.1731440e+00  -8.7862394e-01   1.0459769e+00   1.5354401e+00   8.8106259e-01   1.5065351e+00  -4.0658334e+00  -1.0838941e+00   1.7366900e+00  -5.4495172e-01  -2.6303105e-01   1.6625571e+00  -2.3371795e+00  -1.3678897e+00  -3.4999464e+00  -3.1502143e+00  -2.2520312e+00  -2.5975414e+00  -6.6935066e-01  -3.7216471e-01   5.3188520e-02   2.6985728e+00  -2.5480903e+00  -1.8694750e-01  -2.1486066e+00  -1.5671780e+00   1.4197790e+00  -1.7092447e-01  -1.3639215e+00   2.8162679e+00  -2.0739325e+00   7.8617038e-01  -2.0878657e+00  -3.7129146e-02  -1.5655593e+00  -1.2761496e-01   1.7547842e-01   4.6327444e-01  -7.7651052e-01   3.1026367e+00  -1.0439492e+00   1.6447460e+00  -8.3863569e-02   1.1088759e+00   2.4273249e+00   8.8462444e-01   1.5995570e-01   3.0903842e+00   3.9486705e-01   2.0251288e+00   1.1495778e+00   1.4929537e+00   1.9873518e+00   1.0477752e+00   2.1341557e+00   5.6294032e-01   7.1380063e-01   2.1583124e-01   2.2638654e+00  -1.9834507e+00  -2.6901901e+00   1.5737029e-01  -1.5216092e-01
   7.8021489e-01   2.2612540e+00  -1.4594799e+00   2.3365766e+00  -3.0114285e+00  -1.6945807e+00  -1.0344545e+00  -1.9191935e-01   9.1013227e-01  -8.3676495e-01  -1.1686859e+00   3.0576114e+00  -7.9249092e-01   9.7547112e-01   1.8056792e+00   9.4002507e-01   1.4019568e+00  -4.1593710e+00  -9.9803056e-01   1.6330239e+00  -4.2388000e-01  -3.8909616e-01   1.5827025e+00  -2.4620830e+00  -1.4692904e+00  -3.5961424e+00  -3.2470449e+00  -2.2472397e+00  -2.6240657e+00  -5.6254329e-01  -3.1660684e-01  -9.5616003e-02   2.6278643e+00  -2.6628948e+00  -2.5493505e-01  -2.1194721e+00  -1.5697164e+00   1.5525483e+00  -6.7119738e-02  -1.6116272e+00   2.7986165e+00  -2.1492907e+00   7.1712236e-01  -2.0321756e+00  -1.0795327e-01  -1.4431677e+00  -1.6224994e-01   3.5694061e-01   5.2348564e-01  -9.5305624e-01   3.1253852e+00  -1.0741120e+00   1.5420982e+00   1.2146206e-01   1.0830317e+00   2.6407331e+00   9.8835574e-01   6.8058113e-02   2.9000255e+00   5.0046829e-01   1.8877088e+00   1.3328712e+00   1.5152446e+00   2.2011732e+00   1.1681775e+00   2.3311950e+00   6.8660150e-01   8.4012685e-01   3.2336531e-01   2.0966543e+00  -2.1244281e+00  -2.7107717e+00   2.8082929e-01  -7.1004292e-02
   6.1525652e-01   2.2135453e+00  -1.6435826e+00   2.2805664e+00  -3.0190215e+00  -1.7073972e+00  -9.4314852e-01  -1.4253974e-01   1.0395150e+00  -7.4145225e-01  -1.3659023e+00   2.9202409e+00  -6.9531932e-01   9.1272220e-01   2.0850873e+00   1.0067435e+00   1.2662684e+00  -4.2311230e+00  -8.9159432e-01   1.5029225e+00  -3.1894854e-01  -5.3411439e-01   1.4732335e+00  -2.5853691e+00  -1.5702462e+00  -3.6633630e+00  -3.3213227e+00  -2.2142148e+00  -2.6189654e+00  -4.3248799e-01  -2.4507013e-01  -2.7191213e-01   2.5233474e+00  -2.7734606e+00  -3.1837454e-01  -2.0588975e+00  -1.5400385e+00   1.7079015e+00   3.3683514e-02  -1.8774002e+00   2.7588053e+00  -2.2181194e+00   6.5513471e-01  -1.9584875e+00  -1.5533623e-01  -1.2990257e+00  -1.7096248e-01   5.6291291e-01   5.9462902e-01  -1.1496394e+00   3.1171582e+00  -1.1005457e+00   1.4413297e+00   3.3646092e-01   1.0634637e+00   2.8632026e+00   1.0849044e+00  -2.3855830e-02   2.6925588e+00   6.0422370e-01   1.7464750e+00   1.5116210e+00   1.5333216e+00   2.4026501e+00   1.2847080e+00   2.5122979e+00   7.9516575e-01   9.3729827e-01   4.0308949e-01   1.8997652e+00  -2.2674620e+00  -2.7020822e+00   4.0701339e-01  -1.8440033e-02
   4.3349822e-01   2.1430975e+00  -1.8362125e+00   2.1953734e+00  -3.0011868e+00  -1.6943146e+00  -8.2624619e-01  -8.5294088e-02   1.1619311e+00  -6.6814725e-01  -1.5626149e+00   2.7632218e+00  -5.8397101e-01   8.5607274e-01   2.3694564e+00   1.0770919e+00   1.1020449e+00  -4.2804755e+00  -7.6920979e-01   1.3508934e+00  -2.3122876e-01  -6.9457810e-01   1.3361307e+00  -2.7038073e+00  -1.6701571e+00  -3.7003137e+00  -3.3745066e+00  -2.1549889e+00  -2.5859767e+00  -2.8416531e-01  -1.6244941e-01  -4.7097294e-01   2.3875361e+00  -2.8759316e+00  -3.7922459e-01  -1.9692546e+00  -1.4846146e+00   1.8802844e+00   1.2675531e-01  -2.1541797e+00   2.6958109e+00  -2.2761070e+00   5.9779252e-01  -1.8660124e+00  -1.8287598e-01  -1.1351456e+00  -1.5936391e-01   7.8768904e-01   6.7001636e-01  -1.3595780e+00   3.0800224e+00  -1.1179081e+00   1.3417552e+00   5.6153024e-01   1.0486201e+00   3.0889064e+00   1.1688770e+00  -1.0904543e-01   2.4723850e+00   7.1097101e-01   1.6038001e+00   1.6887346e+00   1.5483623e+00   2.5930282e+00   1.3970755e+00   2.6774991e+00   8.8772233e-01   1.0073598e+00   4.5547397e-01   1.6780119e+00  -2.4093386e+00  -2.6661948e+00   5.3231437e-01   8.4472400e-03
   2.4137962e-01   2.0537477e+00  -2.0314166e+00   2.0811957e+00  -2.9567412e+00  -1.6612693e+00  -6.8847716e-01  -2.6601462e-02   1.2750832e+00  -6.1800682e-01  -1.7511142e+00   2.5892747e+00  -4.5575696e-01   8.0322606e-01   2.6538964e+00   1.1463835e+00   9.1297686e-01  -4.3071455e+00  -6.3568949e-01   1.1823252e+00  -1.6109502e-01  -8.6613500e-01   1.1743723e+00  -2.8138584e+00  -1.7682740e+00  -3.7063352e+00  -3.4085695e+00  -2.0722024e+00  -2.5296349e+00  -1.2291991e-01  -7.3778270e-02  -6.8695962e-01   2.2240187e+00  -2.9662227e+00  -4.3958878e-01  -1.8537035e+00  -1.4109094e+00   2.0635444e+00   2.0790279e-01  -2.4340135e+00   2.6092220e+00  -2.3188008e+00   5.4238105e-01  -1.7542619e+00  -1.9514280e-01  -9.5412135e-01  -1.3417899e-01   1.0247992e+00   7.4248541e-01  -1.5754801e+00   3.0169965e+00  -1.1208197e+00   1.2424613e+00   7.9643560e-01   1.0362603e+00   3.3115192e+00   1.2350605e+00  -1.8071937e-01   2.2441002e+00   8.2547587e-01   1.4617624e+00   1.8666826e+00   1.5609783e+00   2.7732838e+00   1.5044855e+00   2.8268484e+00   9.6343506e-01   1.0529088e+00   4.8148358e-01   1.4372159e+00  -2.5464870e+00  -2.6058244e+00   6.5350211e-01   1.3143183e-02
   4.5790338e-02   1.9500316e+00  -2.2227378e+00   1.9391040e+00  -2.8850120e+00  -1.6148775e+00  -5.3509483e-01   2.7198725e-02   1.3768761e+00  -5.9131870e-01  -1.9236161e+00   2.4015159e+00  -3.0863164e-01   7.5134339e-01   2.9330165e+00   1.2095195e+00   7.0372906e-01  -4.3111432e+00  -4.9577079e-01   1.0032334e+00  -1.0818658e-01  -1.0437556e+00   9.9181189e-01  -2.9117883e+00  -1.8636930e+00  -3.6813756e+00  -3.4258552e+00  -1.9689330e+00  -2.4550219e+00   4.5834684e-02   1.6054415e-02  -9.1316734e-01   2.0372867e+00  -3.0401605e+00  -5.0159238e-01  -1.7160085e+00  -1.3270056e+00   2.2512729e+00   2.7367153e-01  -2.7083908e+00   2.4992537e+00  -2.3418084e+00   4.8602190e-01  -1.6230979e+00  -1.9745890e-01  -7.5902066e-01  -1.0291324e-01   1.2673158e+00   8.0473795e-01  -1.7895699e+00   2.9318726e+00  -1.1041484e+00   1.1423566e+00   1.0402455e+00   1.0235148e+00   3.5244996e+00   1.2786121e+00  -2.3236737e-01   2.0122964e+00   9.5211526e-01   1.3220367e+00   2.0473017e+00   1.5710918e+00   2.9440102e+00   1.6055555e+00   2.9603476e+00   1.0214743e+00   1.0769526e+00   4.8247304e-01   1.1839637e+00  -2.6751023e+00  -2.5241569e+00   7.6793208e-01  -4.8885393e-04
  -1.4624199e-01   1.8369317e+00  -2.4034954e+00   1.7710129e+00  -2.7858508e+00  -1.5620893e+00  -3.7159738e-01   7.0186591e-02   1.4655387e+00  -5.8749923e-01  -2.0726402e+00   2.2033071e+00  -1.4136740e-01   6.9717321e-01   3.2011306e+00   1.2611693e+00   4.7975198e-01  -4.2927235e+00  -3.5386011e-01   8.1996981e-01  -7.1408117e-02  -1.2219396e+00   7.9301873e-01  -2.9938019e+00  -1.9553531e+00  -3.6259416e+00  -3.4289122e+00  -1.8485128e+00  -2.3674834e+00   2.1690741e-01   1.0258189e-01  -1.1423228e+00   1.8325240e+00  -3.0936440e+00  -5.6724593e-01  -1.5603385e+00  -1.2411880e+00   2.4371478e+00   3.2151094e-01  -2.9686213e+00   2.3667414e+00  -2.3410171e+00   4.2582146e-01  -1.4727828e+00  -1.9563642e-01  -5.5326512e-01  -7.3470080e-02   1.5081720e+00   8.4970418e-01  -1.9940424e+00   2.8290009e+00  -1.0633016e+00   1.0402312e+00   1.2912981e+00   1.0069859e+00   3.7213809e+00   1.2952380e+00  -2.5809523e-01   1.7813644e+00   1.0945752e+00   1.1858116e+00   2.2316348e+00   1.5778632e+00   3.1053319e+00   1.6982734e+00   3.0779027e+00   1.0609669e+00   1.0827565e+00   4.6008268e-01   9.2532137e-01  -2.7912865e+00  -2.4246538e+00   8.7371984e-01  -2.8409803e-02
  -3.2787477e-01   1.7196041e+00  -2.5670864e+00   1.5796228e+00  -2.6596421e+00  -1.5098149e+00  -2.0344626e-01   9.7188786e-02   1.5397263e+00  -6.0513221e-01  -2.1913890e+00   1.9980960e+00   4.6302751e-02   6.3720925e-01   3.4524809e+00   1.2959795e+00   2.4705399e-01  -4.2523264e+00  -2.1379970e-01   6.3891448e-01  -4.8970565e-02  -1.3949527e+00   5.8308829e-01  -3.0561909e+00  -2.0420322e+00  -3.5410339e+00  -3.4203111e+00  -1.7143404e+00  -2.2723266e+00   3.8559736e-01   1.8201495e-01  -1.3669209e+00   1.6153669e+00  -3.1228179e+00  -6.3830112e-01  -1.3910617e+00  -1.1615062e+00   2.6152564e+00   3.4989799e-01  -3.2062360e+00   2.2131155e+00  -2.3128203e+00   3.5902513e-01  -1.3040235e+00  -1.9568460e-01  -3.4050380e-01  -5.3736791e-02   1.7404817e+00   8.7091078e-01  -2.1814264e+00   2.7130507e+00  -9.9450265e-01   9.3482174e-01   1.5472053e+00   9.8288925e-01   3.8960548e+00   1.2813667e+00  -2.5294636e-01   1.5553131e+00   1.2555808e+00   1.0537375e+00   2.4198183e+00   1.5796727e+00   3.2568563e+00   1.7800082e+00   3.1792901e+00   1.0809711e+00   1.0736922e+00   4.1614140e-01   6.6852678e-01  -2.8911959e+00  -2.3108396e+00   9.6986736e-01  -6.6606387e-02
  -4.9276938e-01   1.6030913e+00  -2.7072979e+00   1.3683363e+00  -2.5073041e+00  -1.4645466e+00  -3.5798208e-02   1.0407428e-01   1.5985962e+00  -6.4204754e-01  -2.2741121e+00   1.7892506e+00   2.5358472e-01   5.6786988e-01   3.6814667e+00   1.3088009e+00   1.1949166e-02  -4.1905126e+00  -7.8670875e-02   4.6616398e-01  -3.8475887e-02  -1.5570807e+00   3.6743317e-01  -3.0954918e+00  -2.1223492e+00  -3.4280716e+00  -3.4024569e+00  -1.5697022e+00  -2.1745185e+00   5.4792414e-01   2.5145851e-01  -1.5795778e+00   1.3916465e+00  -3.1242522e+00  -7.1610786e-01  -1.2125454e+00  -1.0953403e+00   2.7803832e+00   3.5840974e-01  -3.4133898e+00   2.0403536e+00  -2.2543398e+00   2.8317021e-01  -1.1180114e+00  -2.0349880e-01  -1.2448694e-01  -5.1160828e-02   1.9578403e+00   8.6283599e-01  -2.3449406e+00   2.5887588e+00  -8.9504446e-01   8.2487796e-01   1.8048935e+00   9.4723020e-01   4.0430399e+00   1.2343019e+00  -2.1319415e-01   1.3376095e+00   1.4366750e+00   9.2590849e-01   2.6110204e+00   1.5741623e+00   3.3976639e+00   1.8475738e+00   3.2641452e+00   1.0804816e+00   1.0530938e+00   3.5258327e-01   4.2067180e-01  -2.9711882e+00  -2.1860942e+00   1.0563298e+00  -1.1128225e-01
  -6.3539095e-01   1.4920426e+00  -2.8186113e+00   1.1411463e+00  -2.3302836e+00  -1.4319924e+00   1.2673264e-01   8.8000709e-02   1.6418520e+00  -6.9543357e-01  -2.3164386e+00   1.5798994e+00   4.7857373e-01   4.8569065e-01   3.8828717e+00   1.2949259e+00  -2.1920700e-01  -4.1078967e+00   4.9354249e-02   3.0723291e-01  -3.7037319e-02  -1.7028879e+00   1.5156489e-01  -3.1086444e+00  -2.1947698e+00  -3.2888135e+00  -3.3774101e+00  -1.4176144e+00  -2.0784022e+00   7.0080619e-01   3.0907588e-01  -1.7733854e+00   1.1671277e+00  -3.0951189e+00  -8.0148108e-01  -1.0289771e+00  -1.0489924e+00   2.9282428e+00   3.4774142e-01  -3.5832445e+00   1.8509098e+00  -2.1636313e+00   1.9622856e-01  -9.1644973e-01  -2.2454716e-01   9.1054374e-02  -7.2339034e-02   2.1545952e+00   8.2122808e-01  -2.4788236e+00   2.4606737e+00  -7.6350374e-01   7.0922726e-01   2.0606805e+00   8.9600526e-01   4.1577211e+00   1.1523527e+00  -1.3658959e-01   1.1310485e+00   1.6380599e+00   8.0187922e-01   2.8034364e+00   1.5583387e+00   3.5263365e+00   1.8973471e+00   3.3319725e+00   1.0584646e+00   1.0241252e+00   2.7138095e-01   1.8839555e-01  -3.0279609e+00  -2.0534538e+00   1.1340176e+00  -1.5902729e-01
  -7.5127245e-01   1.3904598e+00  -2.8964799e+00   9.0250587e-01  -2.1305451e+00  -1.4167435e+00   2.8027224e-01   4.7596565e-02   1.6697550e+00  -7.6197792e-01  -2.3156490e+00   1.3727841e+00   7.1826123e-01   3.8752150e-01   4.0520821e+00   1.2503267e+00  -4.4027639e-01  -4.0050893e+00   1.6910302e-01   1.6678499e-01  -4.1437158e-02  -1.8274646e+00  -5.9119948e-02  -3.0931397e+00  -2.2576180e+00  -3.1252782e+00  -3.3467257e+00  -1.2606911e+00  -1.9874466e+00   8.4217810e-01   3.5418903e-01  -1.9422441e+00   9.4726085e-01  -3.0333548e+00  -8.9458669e-01  -8.4420700e-01  -1.0273279e+00   3.0556497e+00   3.1966805e-01  -3.7103064e+00   1.6476266e+00  -2.0398595e+00   9.6733204e-02  -7.0156790e-01  -2.6356978e-01   3.0251824e-01  -1.2264184e-01   2.3260739e+00   7.4336909e-01  -2.5786238e+00   2.3329146e+00  -5.9990574e-01   5.8683585e-01   2.3103876e+00   8.2542347e-01   4.2365546e+00   1.0349324e+00  -2.2549280e-02   9.3765747e-01   1.8585091e+00   6.8071573e-01   2.9943380e+00   1.5287330e+00   3.6410258e+00   1.9254346e+00   3.3821762e+00   1.0139232e+00   9.8966884e-01   1.7449855e-01  -2.2397527e-02  -3.0586774e+00  -1.9154407e+00   1.2047267e+00  -2.0696069e-01
  -8.3723193e-01   1.3014815e+00  -2.9375637e+00   6.5718120e-01  -1.9105516e+00  -1.4219942e+00   4.2183203e-01  -1.6933231e-02   1.6831036e+00  -8.3802634e-01  -2.2708793e+00   1.1701343e+00   9.6859962e-01   2.7071732e-01   4.1852789e+00   1.1718815e+00  -6.4557916e-01  -3.8826437e+00   2.8042895e-01   4.8409165e-02  -4.8305570e-02  -1.9266462e+00  -2.5954062e-01  -3.0471501e+00  -2.3090944e+00  -2.9396684e+00  -3.3113244e+00  -1.1010482e+00  -1.9040465e+00   9.7104019e-01   3.8730723e-01  -2.0811529e+00   7.3695749e-01  -2.9378018e+00  -9.9485773e-01  -6.6162497e-01  -1.0334860e+00   3.1606183e+00   2.7694863e-01  -3.7907045e+00   1.4336266e+00  -1.8834312e+00  -1.6120135e-02  -4.7611663e-01  -3.2430696e-01   5.0652820e-01  -2.0589411e-01   2.4687583e+00   6.2826628e-01  -2.6414299e+00   2.2089555e+00  -4.0582853e-01   4.5686382e-01   2.5494804e+00   7.3213339e-01   4.2772260e+00   8.8262481e-01   1.2772638e-01   7.5863594e-01   2.0953591e+00   5.6107462e-01   3.1801779e+00   1.4816074e+00   3.7395532e+00   1.9278796e+00   3.4141104e+00   9.4598645e-01   9.5223683e-01   6.3862027e-02  -2.0677763e-01  -3.0610683e+00  -1.7739272e+00   1.2710028e+00  -2.5283795e-01
  -8.9152870e-01   1.2272192e+00  -2.9399112e+00   4.1009321e-01  -1.6732322e+00  -1.4493347e+00   5.4939689e-01  -1.0378600e-01   1.6831788e+00  -9.1975150e-01  -2.1832396e+00   9.7356810e-01   1.2246209e+00   1.3331207e-01   4.2796024e+00   1.0575748e+00  -8.3010159e-01  -3.7410203e+00   3.8417437e-01  -4.5548536e-02  -5.4315664e-02  -1.9971958e+00  -4.4510851e-01  -2.9696323e+00  -2.3473059e+00  -2.7343022e+00  -3.2714037e+00  -9.4024597e-01  -1.8293871e+00   1.0874411e+00   4.1008260e-01  -2.1864463e+00   5.4040160e-01  -2.8083130e+00  -1.1009469e+00  -4.8406957e-01  -1.0686806e+00   3.2423843e+00   2.2317948e-01  -3.8223880e+00   1.2121927e+00  -1.6960760e+00  -1.4240036e-01  -2.4334144e-01  -4.0927176e-01   7.0001330e-01  -3.2413105e-01   2.5804006e+00   4.7675731e-01  -2.6660339e+00   2.0914463e+00  -1.8443904e-01   3.1871237e-01   2.7732333e+00   6.1344417e-01   4.2787556e+00   6.9720664e-01   3.1121471e-01   5.9433486e-01   2.3445777e+00   4.4130470e-01   3.3567382e+00   1.4131986e+00   3.8195349e+00   1.9008952e+00   3.4271418e+00   8.5401191e-01   9.1390552e-01  -5.8654167e-02  -3.6097727e-01  -3.0335077e+00  -1.6300454e+00   1.3359431e+00  -2.9511986e-01
  -9.1395060e-01   1.1686548e+00  -2.9030689e+00   1.6615685e-01  -1.4219388e+00  -1.4986256e+00   6.6195544e-01  -2.0962671e-01   1.6716675e+00  -1.0033227e+00  -2.0558373e+00   7.8403052e-01   1.4806038e+00  -2.5834894e-02   4.3332766e+00   9.0665909e-01  -9.8966090e-01  -3.5805608e+00   4.8207279e-01  -1.1408607e-01  -5.6378519e-02  -2.0369335e+00  -6.1187140e-01  -2.8603893e+00  -2.3702990e+00  -2.5115496e+00  -3.2263936e+00  -7.7926795e-01  -1.7633766e+00   1.1923980e+00   4.2519458e-01  -2.2559577e+00   3.6090692e-01  -2.6458138e+00  -1.2107212e+00  -3.1377272e-01  -1.1321013e+00   3.3013619e+00   1.6260179e-01  -3.8052362e+00   9.8664173e-01  -1.4808661e+00  -2.8140442e-01  -6.9311910e-03  -5.1958142e-01   8.8027199e-01  -4.7744439e-01   2.6600739e+00   2.9152115e-01  -2.6530133e+00   1.9820861e+00   5.9545601e-02   1.7206140e-01   2.9769062e+00   4.6752580e-01   4.2415451e+00   4.8162230e-01   5.2311548e-01   4.4427153e-01   2.6009072e+00   3.1956377e-01   3.5193185e+00   1.3199788e+00   3.8785230e+00   1.8411087e+00   3.4207183e+00   7.3769220e-01   8.7627633e-01  -1.9123165e-01  -4.8251692e-01  -2.9750584e+00  -1.4841450e+00   1.4029545e+00  -3.3300010e-01
  -9.0582727e-01   1.1256008e+00  -2.8281188e+00  -6.9878089e-02  -1.1603809e+00  -1.5679676e+00   7.5947429e-01  -3.2973807e-01   1.6505602e+00  -1.0850689e+00  -1.8937043e+00   6.0176862e-01   1.7302788e+00  -2.0692997e-01   4.3456877e+00   7.1976436e-01  -1.1210220e+00  -3.4014809e+00   5.7659877e-01  -1.5757584e-01  -5.1828134e-02  -2.0448119e+00  -7.5662064e-01  -2.7200944e+00  -2.3761055e+00  -2.2737775e+00  -3.1749644e+00  -6.1853754e-01  -1.7046568e+00   1.2877617e+00   4.3617202e-01  -2.2891037e+00   2.0082570e-01  -2.4523146e+00  -1.3213049e+00  -1.5233540e-01  -1.2209252e+00   3.3390291e+00   9.9875224e-02  -3.7410707e+00   7.6019920e-01  -1.2421674e+00  -4.3165742e-01   2.2906051e-01  -6.5485900e-01   1.0450199e+00  -6.6392993e-01   2.7081590e+00   7.6988947e-02  -2.6047294e+00   1.8815494e+00   3.1997551e-01   1.6895247e-02   3.1559327e+00   2.9357440e-01   4.1673634e+00   2.3990942e-01   7.5697924e-01   3.0717934e-01   2.8580709e+00   1.9394148e-01   3.6629486e+00   1.1989153e+00   3.9141517e+00   1.7457950e+00   3.3944383e+00   5.9715224e-01   8.4046007e-01  -3.3210730e-01  -5.7026457e-01  -2.8854818e+00  -1.3358024e+00   1.4754808e+00  -3.6639403e-01
  -8.6996585e-01   1.0967266e+00  -2.7176357e+00  -2.9357797e-01  -8.9254093e-01  -1.6537674e+00   8.4282273e-01  -4.5824799e-01   1.6220400e+00  -1.1616269e+00  -1.7036230e+00   4.2634648e-01   1.9670631e+00  -4.0918303e-01   4.3174116e+00   4.9894184e-01  -1.2219609e+00  -3.2038701e+00   6.7077810e-01  -1.7772299e-01  -3.8578335e-02  -2.0209287e+00  -8.7695867e-01  -2.5502632e+00  -2.3627914e+00  -2.0232967e+00  -3.1150799e+00  -4.5796227e-01  -1.6506847e+00   1.3760430e+00   4.4716543e-01  -2.2868841e+00   6.1508116e-02  -2.2308660e+00  -1.4291667e+00  -7.3105392e-04  -1.3304381e+00   3.3577678e+00   3.9830622e-02  -3.6335712e+00   5.3588170e-01  -9.8552209e-01  -5.9095413e-01   4.6032062e-01  -8.1321430e-01   1.1924230e+00  -8.7974185e-01   2.7262720e+00  -1.6084081e-01  -2.5252369e+00   1.7894749e+00   5.8946305e-01  -1.4648628e-01   3.3060986e+00   9.1927301e-02   4.0592691e+00  -2.2930685e-02   1.0049156e+00   1.8108755e-01   3.1090316e+00   6.2580880e-02   3.7826192e+00   1.0477087e+00   3.9242811e+00   1.6130876e+00   3.3481125e+00   4.3302506e-01   8.0708212e-01  -4.7957450e-01  -6.2442929e-01  -2.7652131e+00  -1.1838740e+00   1.5567242e+00  -3.9589030e-01
  -8.1051364e-01   1.0796431e+00  -2.5755669e+00  -5.0096216e-01  -6.2256428e-01  -1.7509019e+00   9.1365681e-01  -5.8842244e-01   1.5883628e+00  -1.2300693e+00  -1.4938627e+00   2.5669799e-01   2.1843136e+00  -6.3079794e-01   4.2501908e+00   2.4763677e-01  -1.2912792e+00  -2.9877066e+00   7.6797364e-01  -1.7745557e-01  -1.5245343e-02  -1.9664797e+00  -9.7132768e-01  -2.3531837e+00  -2.3285131e+00  -1.7623135e+00  -3.0440995e+00  -2.9700228e-01  -1.5978824e+00   1.4602109e+00   4.6268485e-01  -2.2518009e+00  -5.6686784e-02  -1.9854583e+00  -1.5302554e+00   1.4066909e-01  -1.4542623e+00   3.3606621e+00  -1.2784148e-02  -3.4880997e+00   3.1639312e-01  -7.1746196e-01  -7.5644030e-01   6.8240736e-01  -9.9130865e-01   1.3211189e+00  -1.1192539e+00   2.7171362e+00  -4.1467657e-01  -2.4201078e+00   1.7045116e+00   8.5965154e-01  -3.1747349e-01   3.4237166e+00  -1.3588253e-01   3.9214726e+00  -3.0111232e-01   1.2578741e+00   6.3426231e-02   3.3462873e+00  -7.6210524e-02   3.8735131e+00   8.6498932e-01   3.9071263e+00   1.4421445e+00   3.2818139e+00   2.4649749e-01   7.7630792e-01  -6.3198914e-01  -6.4649310e-01  -2.6153042e+00  -1.0265917e+00   1.6493812e+00  -4.2266907e-01
  -7.3275394e-01   1.0710409e+00  -2.4070417e+00  -6.8862266e-01  -3.5462887e-01  -1.8529715e+00   9.7427397e-01  -7.1300782e-01   1.5517431e+00  -1.2880074e+00  -1.2738340e+00   9.1211372e-02   2.3755875e+00  -8.6901988e-01   4.1468578e+00  -2.9415435e-02  -1.3287734e+00  -2.7528772e+00   8.7166183e-01  -1.6075392e-01   1.8775993e-02  -1.8836583e+00  -1.0390043e+00  -2.1318018e+00  -2.2715773e+00  -1.4928830e+00  -2.9589178e+00  -1.3475330e-01  -1.5418462e+00   1.5434828e+00   4.8732274e-01  -2.1876988e+00  -1.5433688e-01  -1.7208676e+00  -1.6201718e+00   2.7205460e-01  -1.5846780e+00   3.3512741e+00  -5.3548283e-02  -3.3114383e+00   1.0403876e-01  -4.4526012e-01  -9.2473240e-01   8.9090209e-01  -1.1845025e+00   1.4302288e+00  -1.3753212e+00   2.6844104e+00  -6.7628194e-01  -2.2961778e+00   1.6244198e+00   1.1215478e+00  -4.9517031e-01   3.5057750e+00  -3.8714201e-01   3.7591487e+00  -5.8829184e-01   1.5059846e+00  -4.8848933e-02   3.5621849e+00  -2.2386558e-01   3.9312280e+00   6.5045767e-01   3.8613671e+00   1.2332602e+00   3.1959136e+00   3.9318853e-02   7.4788456e-01  -7.8778274e-01  -6.3908667e-01  -2.4373385e+00  -8.6169041e-01   1.7554174e+00  -4.4839210e-01
  -6.4284467e-01   1.0668718e+00  -2.2181204e+00  -8.5382556e-01  -9.2795962e-02  -1.9526327e+00   1.0274505e+00  -8.2460438e-01   1.5142502e+00  -1.3336654e+00  -1.0536794e+00  -7.2159284e-02   2.5349018e+00  -1.1202391e+00   4.0112152e+00  -3.2636803e-01  -1.3351670e+00  -2.4992056e+00   9.8521436e-01  -1.3243126e-01   6.3289172e-02  -1.7755099e+00  -1.0800624e+00  -1.8895760e+00  -2.1905041e+00  -1.2168653e+00  -2.8561395e+00   2.9961592e-02  -1.4776016e+00   1.6291179e+00   5.2547778e-01  -2.0995407e+00  -2.3286485e-01  -1.4424582e+00  -1.6943759e+00   3.9412297e-01  -1.7130236e+00   3.3334193e+00  -7.8589910e-02  -3.1114590e+00  -9.9340432e-02  -1.7663097e-01  -1.0920711e+00   1.0815757e+00  -1.3870824e+00   1.5193619e+00  -1.6396302e+00   2.6324837e+00  -9.3688058e-01  -2.1612265e+00   1.5462188e+00   1.3659038e+00  -6.7843633e-01   3.5500650e+00  -6.5804600e-01   3.5782041e+00  -8.7782930e-01   1.7389474e+00  -1.5911769e-01   3.7492375e+00  -3.8148402e-01   3.9519803e+00   4.0495647e-01   3.7862336e+00   9.8791529e-01   3.0910985e+00  -1.8622803e-01   7.2119857e-01  -9.4548308e-01  -6.0582136e-01  -2.2333262e+00  -6.8655883e-01   1.8758979e+00  -4.7506999e-01
  -5.4751542e-01   1.0625631e+00  -2.0154980e+00  -9.9458793e-01   1.5914944e-01  -2.0419906e+00   1.0762713e+00  -9.1605130e-01   1.4777231e+00  -1.3659218e+00  -8.4381619e-01  -2.3576406e-01   2.6569812e+00  -1.3801477e+00   3.8478775e+00  -6.3650850e-01  -1.3120141e+00  -2.2264901e+00   1.1116997e+00  -9.7877058e-02   1.1732814e-01  -1.6457510e+00  -1.0953145e+00  -1.6303084e+00  -2.0840931e+00  -9.3588689e-01  -2.7322767e+00   1.9849786e-01  -1.3998905e+00   1.7202291e+00   5.8109852e-01  -1.9931331e+00  -2.9441646e-01  -1.1559503e+00  -1.7484144e+00   5.0801930e-01  -1.8301512e+00   3.3109450e+00  -8.4770712e-02  -2.8967421e+00  -2.9241041e-01   8.0606547e-02  -1.2545019e+00   1.2505616e+00  -1.5925527e+00   1.5886144e+00  -1.9031190e+00   2.5662501e+00  -1.1875931e+00  -2.0236059e+00   1.4663748e+00   1.5836309e+00  -8.6594495e-01   3.5552792e+00  -9.4385514e-01   3.3850140e+00  -1.1630726e+00   1.9464510e+00  -2.7094665e-01   3.9004304e+00  -5.4978290e-01   3.9327809e+00   1.3047197e-01   3.6815655e+00   7.0876154e-01   2.9683783e+00  -4.2738894e-01   6.9534632e-01  -1.1037377e+00  -5.5108908e-01  -2.0055864e+00  -4.9840611e-01   2.0108871e+00  -5.0491217e-01
  -4.5373849e-01   1.0532520e+00  -1.8061815e+00  -1.1097319e+00   3.9785762e-01  -2.1130348e+00   1.1239617e+00  -9.8080210e-01   1.4437065e+00  -1.3843197e+00  -6.5446059e-01  -4.0211515e-01   2.7374830e+00  -1.6439429e+00   3.6620826e+00  -9.5255856e-01  -1.2615848e+00  -1.9345442e+00   1.2537132e+00  -6.2778756e-02   1.7924209e-01  -1.4985710e+00  -1.0862356e+00  -1.3579691e+00  -1.9514900e+00  -6.5131120e-01  -2.5839634e+00   3.7229605e-01  -1.3034778e+00   1.8196191e+00   6.5745874e-01  -1.8748164e+00  -3.4171895e-01  -8.6716990e-01  -1.7781602e+00   6.1526974e-01  -1.9269170e+00   3.2875352e+00  -6.9826648e-02  -2.6761630e+00  -4.7436385e-01   3.1888302e-01  -1.4080739e+00   1.3945244e+00  -1.7939821e+00   1.6385617e+00  -2.1564460e+00   2.4908745e+00  -1.4198829e+00  -1.8918379e+00   1.3810122e+00   1.7662204e+00  -1.0562533e+00   3.5210738e+00  -1.2391152e+00   3.1861467e+00  -1.4376476e+00   2.1186049e+00  -3.8793568e-01   4.0095000e+00  -7.2907178e-01   3.8715775e+00  -1.6993344e-01   3.5478432e+00   3.9954575e-01   2.8290751e+00  -6.8102888e-01   6.6921850e-01  -1.2613377e+00  -4.7984151e-01  -1.7566290e+00  -2.9443510e-01   2.1594257e+00  -5.4016475e-01
  -3.6839201e-01   1.0340299e+00  -1.5971585e+00  -1.1989134e+00   6.2056098e-01  -2.1580918e+00   1.1737313e+00  -1.0132723e+00   1.4134154e+00  -1.3890437e+00  -4.9515142e-01  -5.7373931e-01   2.7731900e+00  -1.9065609e+00   3.4594874e+00  -1.2670094e+00  -1.1867400e+00  -1.6232523e+00   1.4132417e+00  -3.2835985e-02   2.4682758e-01  -1.3384252e+00  -1.0548749e+00  -1.0765248e+00  -1.7922521e+00  -3.6422219e-01  -2.4081736e+00   5.5279181e-01  -1.1834596e+00   1.9296503e+00   7.5697599e-01  -1.7511430e+00  -3.7792804e-01  -5.8179595e-01  -1.7800483e+00   7.1770988e-01  -1.9946760e+00   3.2665438e+00  -3.2457615e-02  -2.4584735e+00  -6.4491608e-01   5.3122947e-01  -1.5490451e+00   1.5108157e+00  -1.9843791e+00   1.6702459e+00  -2.3904786e+00   2.4115655e+00  -1.6259827e+00  -1.7742007e+00   1.2861447e+00   1.9061526e+00  -1.2478781e+00   3.4480986e+00  -1.5379232e+00   2.9880881e+00  -1.6957355e+00   2.2463638e+00  -5.1356270e-01   4.0711760e+00  -9.1925027e-01   3.7673597e+00  -4.9224841e-01   3.3861978e+00   6.4979886e-02   2.6748092e+00  -9.4373979e-01   6.4159320e-01  -1.4172345e+00  -3.9736464e-01  -1.4890445e+00  -7.2017217e-02   2.3195834e+00  -5.8294298e-01
  -2.9793286e-01   1.0001845e+00  -1.3950780e+00  -1.2626221e+00   8.2519591e-01  -2.1702710e+00   1.2286329e+00  -1.0091405e+00   1.3877263e+00  -1.3808655e+00  -3.7430346e-01  -7.5303054e-01   2.7621615e+00  -2.1629315e+00   3.2459569e+00  -1.5724715e+00  -1.0908037e+00  -1.2926318e+00   1.5915659e+00  -1.3482570e-02   3.1749821e-01  -1.1698356e+00  -1.0037628e+00  -7.8978634e-01  -1.6064141e+00  -7.5425893e-02  -2.2024355e+00   7.4132860e-01  -1.0355614e+00   2.0521459e+00   8.8107920e-01  -1.6285577e+00  -4.0646863e-01  -3.0512309e-01  -1.7512960e+00   8.1740582e-01  -2.0257583e+00   3.2508654e+00   2.7636052e-02  -2.2519014e+00  -8.0427838e-01   7.1160346e-01  -1.6740814e+00   1.5976023e+00  -2.1570783e+00   1.6851530e+00  -2.5967765e+00   2.3333628e+00  -1.7992789e+00  -1.6783266e+00   1.1779086e+00   1.9972642e+00  -1.4393683e+00   3.3379926e+00  -1.8342219e+00   2.7969803e+00  -1.9323197e+00   2.3219289e+00  -6.5103054e-01   4.0813842e+00  -1.1198244e+00   3.6202261e+00  -8.3168537e-01   3.1983974e+00  -2.8942937e-01   2.5074761e+00  -1.2119541e+00   6.1123943e-01  -1.5705450e+00  -3.0905795e-01  -1.2054112e+00   1.7113760e-01   2.4885821e+00  -6.3506413e-01
  -2.4809736e-01   9.4742662e-01  -1.2059645e+00  -1.3021571e+00   1.0104877e+00  -2.1438772e+00   1.2914389e+00  -9.6558684e-01   1.3671938e+00  -1.3610602e+00  -2.9881197e-01  -9.4210833e-01   2.7038341e+00  -2.4082312e+00   3.0273591e+00  -1.8620137e+00  -9.7744125e-01  -9.4290954e-01   1.7892000e+00  -9.6294335e-03   3.8848072e-01  -9.9721140e-01  -9.3581432e-01  -5.0128502e-01  -1.3945472e+00   2.1452555e-01  -1.9650318e+00   9.3907326e-01  -8.5641092e-01   2.1883245e+00   1.0301290e+00  -1.5131039e+00  -4.3087906e-01  -4.1854566e-02  -1.6900950e+00   9.1656846e-01  -2.0138978e+00   3.2428442e+00   1.0976940e-01  -2.0637905e+00  -9.5311040e-01   8.5516900e-01  -1.7804395e+00   1.6539620e+00  -2.3061113e+00   1.6851810e+00  -2.7680373e+00   2.2609485e+00  -1.9346281e+00  -1.6108305e+00   1.0527912e+00   2.0350567e+00  -1.6293687e+00   3.1933475e+00  -2.1220986e+00   2.6183911e+00  -2.1433839e+00   2.3391019e+00  -8.0311936e-01   4.0373951e+00  -1.3299352e+00   3.4314118e+00  -1.1828822e+00   2.9868196e+00  -6.5757942e-01   2.3292230e+00  -1.4820527e+00   5.7702428e-01  -1.7205400e+00  -2.2022957e-01  -9.0822882e-01   4.3681973e-01   2.6629763e+00  -6.9788760e-01
  -2.2364312e-01   8.7209314e-01  -1.0349792e+00  -1.3195744e+00   1.1759898e+00  -2.0747686e+00   1.3645396e+00  -8.8145816e-01   1.3520905e+00  -1.3312982e+00  -2.7373165e-01  -1.1426879e+00   2.5990686e+00  -2.6381205e+00   2.8093745e+00  -2.1294702e+00  -8.5054523e-01  -5.7460970e-01   2.0058643e+00  -2.5441231e-02   4.5702237e-01  -8.2469732e-01  -8.5423738e-01  -2.1418625e-01  -1.1578129e+00   5.0528496e-01  -1.6951755e+00   1.1469336e+00  -6.4377433e-01   2.3387625e+00   1.2033915e+00  -1.4101675e+00  -4.5466381e-01   2.0406043e-01  -1.5957634e+00   1.0174575e+00  -1.9545929e+00   3.2442242e+00   2.1233839e-01  -1.9003032e+00  -1.0924538e+00   9.5851242e-01  -1.8661214e+00   1.6799349e+00  -2.4265383e+00   1.6725940e+00  -2.8984764e+00   2.1984901e+00  -2.0285891e+00  -1.5769923e+00   9.0783852e-01   2.0169212e+00  -1.8166661e+00   3.0176379e+00  -2.3960684e+00   2.4571239e+00  -2.3260477e+00   2.2935788e+00  -9.7204810e-01   3.9379265e+00  -1.5483957e+00   3.2032806e+00  -1.5401152e+00   2.7544112e+00  -1.0329829e+00   2.1424245e+00  -1.7504590e+00   5.3802198e-01  -1.8666125e+00  -1.3591701e-01  -5.9988266e-01   7.2617120e-01   2.8388750e+00  -7.7216989e-01
  -2.2814674e-01   7.7131586e-01  -8.8624329e-01  -1.3176145e+00   1.3220705e+00  -1.9606352e+00   1.4498616e+00  -7.5734747e-01   1.3424666e+00  -1.2935135e+00  -3.0204851e-01  -1.3559665e+00   2.4501376e+00  -2.8489434e+00   2.5973308e+00  -2.3696897e+00  -7.1413417e-01  -1.8865068e-01   2.2404921e+00  -6.4158147e-02   5.2059822e-01  -6.5605731e-01  -7.6244325e-01   6.8754369e-02  -8.9800925e-01   7.9663544e-01  -1.3931544e+00   1.3654777e+00  -3.9674277e-01   2.5033844e+00   1.3990636e+00  -1.3242743e+00  -4.8116131e-01   4.2953502e-01  -1.4688497e+00   1.1222772e+00  -1.8453761e+00   3.2561367e+00   3.3292990e-01  -1.7661998e+00  -1.2236545e+00   1.0197801e+00  -1.9299895e+00   1.6765297e+00  -2.5147216e+00   1.6499622e+00  -2.9841225e+00   2.1495180e+00  -2.0795521e+00  -1.5805089e+00   7.4083691e-01   1.9422702e+00  -2.0002117e+00   2.8151276e+00  -2.6513166e+00   2.3170789e+00  -2.4786250e+00   2.1831663e+00  -1.1593506e+00   3.7831936e+00  -1.7737274e+00   2.9392846e+00  -1.8975060e+00   2.5046401e+00  -1.4089775e+00   1.9496608e+00  -2.0137076e+00   4.9361735e-01  -2.0082256e+00  -6.0738748e-02  -2.8264279e-01   1.0395536e+00   3.0121916e+00  -8.5794182e-01
  -2.6386526e-01   6.4314649e-01  -7.6273087e-01  -1.2996113e+00   1.4498478e+00  -1.8011854e+00   1.5488083e+00  -5.9558388e-01   1.3382220e+00  -1.2497556e+00  -3.8455763e-01  -1.5825346e+00   2.2606568e+00  -3.0378783e+00   2.3960657e+00  -2.5787132e+00  -5.7226780e-01   2.1355203e-01   2.4912610e+00  -1.2796906e-01   5.7710549e-01  -4.9459866e-01  -6.6396907e-01   3.4519228e-01  -6.1760643e-01   1.0883932e+00  -1.0604367e+00   1.5948578e+00  -1.1586252e-01   2.6814752e+00   1.6143465e+00  -1.2589474e+00  -5.1343301e-01   6.3239417e-01  -1.3111857e+00   1.2330643e+00  -1.6859790e+00   3.2791223e+00   4.6847078e-01  -1.6647081e+00  -1.3482785e+00   1.0387314e+00  -1.9718397e+00   1.6456809e+00  -2.5685201e+00   1.6200869e+00  -3.0230017e+00   2.1168406e+00  -2.0877619e+00  -1.6233318e+00   5.5045304e-01   1.8125654e+00  -2.1791225e+00   2.5907526e+00  -2.8838835e+00   2.2011666e+00  -2.6006057e+00   2.0079086e+00  -1.3657725e+00   3.5749106e+00  -2.0041950e+00   2.6438920e+00  -2.2492094e+00   2.2414412e+00  -1.7789209e+00   1.7536981e+00  -2.2684875e+00   4.4359920e-01  -2.1448398e+00   1.2190104e-03   4.1302061e-02   1.3764371e+00   3.1788974e+00  -9.5441416e-01
  -3.3166800e-01   4.8663153e-01  -6.6623340e-01  -1.2693916e+00   1.5610736e+00  -1.5982283e+00   1.6622190e+00  -4.0013126e-01   1.3391873e+00  -1.2020286e+00  -5.1985262e-01  -1.8223157e+00   2.0354609e+00  -3.2030266e+00   2.2098252e+00  -2.7538655e+00  -4.2897926e-01   6.2998375e-01   2.7556521e+00  -2.1794377e-01   6.2503209e-01  -3.4313712e-01  -5.6241021e-01   6.1315455e-01  -3.1977115e-01   1.3802909e+00  -6.9973264e-01   1.8347386e+00   1.9679996e-01   2.8717134e+00   1.8455636e+00  -1.2166307e+00  -5.5418048e-01   8.1136318e-01  -1.1258833e+00   1.3515726e+00  -1.4783832e+00   3.3131849e+00   6.1540904e-01  -1.5974839e+00  -1.4680315e+00   1.0167036e+00  -1.9924272e+00   1.5901613e+00  -2.5873967e+00   1.5859115e+00  -3.0152033e+00   2.1024951e+00  -2.0552280e+00  -1.7055984e+00   3.3632459e-01   1.6312406e+00  -2.3526595e+00   2.3499829e+00  -3.0907772e+00   2.1112782e+00  -2.6925543e+00   1.7701205e+00  -1.5911959e+00   3.3162479e+00  -2.2378364e+00   2.3224909e+00  -2.5895722e+00   1.9691567e+00  -2.1363616e+00   1.5574693e+00  -2.5116544e+00   3.8823738e-01  -2.2758248e+00   4.6477698e-02   3.6977782e-01   1.7353147e+00   3.3352730e+00  -1.0599186e+00
  -4.3104065e-01   3.0183255e-01  -5.9739483e-01  -1.2311686e+00   1.6579774e+00  -1.3556460e+00   1.7903487e+00  -1.7639974e-01   1.3452067e+00  -1.1521238e+00  -7.0442749e-01  -2.0745443e+00   1.7804326e+00  -3.3434344e+00   2.0421957e+00  -2.8937560e+00  -2.8822387e-01   1.0579371e+00   3.0305289e+00  -3.3402432e-01   6.6359269e-01  -2.0400060e-01  -4.6136773e-01   8.7096720e-01  -8.3762492e-03   1.6718527e+00  -3.1500459e-01   2.0842365e+00   5.3766178e-01   3.0722241e+00   2.0883173e+00  -1.1986776e+00  -6.0569108e-01   9.6600156e-01  -9.1727853e-01   1.4791603e+00  -1.2267532e+00   3.3578734e+00   7.6991712e-01  -1.5646590e+00  -1.5846866e+00   9.5649534e-01  -1.9934469e+00   1.5134552e+00  -2.5724309e+00   1.5504233e+00  -2.9628278e+00   2.1077377e+00  -1.9855321e+00  -1.8256627e+00   9.9095932e-02   1.4035274e+00  -2.5201927e+00   2.0986771e+00  -3.2700098e+00   2.0483078e+00  -2.7559331e+00   1.4743198e+00  -1.8345970e+00   3.0117480e+00  -2.4724866e+00   1.9812681e+00  -2.9132558e+00   1.6924738e+00  -2.4751783e+00   1.3640541e+00  -2.7402168e+00   3.2833897e-01  -2.4003616e+00   7.2205416e-02   7.0053243e-01   2.1136469e+00   3.4781312e+00  -1.1718893e+00
  -5.6015982e-01   8.9790450e-02  -5.5580820e-01  -1.1894380e+00   1.7430797e+00  -1.0792600e+00   1.9328703e+00   6.9020556e-02   1.3562170e+00  -1.1014565e+00  -9.3288209e-01  -2.3377825e+00   1.5022927e+00  -3.4590496e+00   1.8960711e+00  -2.9981917e+00  -1.5384425e-01   1.4939367e+00   3.3122350e+00  -4.7507514e-01   6.9282351e-01  -7.9066648e-02  -3.6440982e-01   1.1171577e+00   3.1200598e-01   1.9622678e+00   8.8571297e-02   2.3418766e+00   9.0169643e-01   3.2806464e+00   2.3376771e+00  -1.2053999e+00  -6.6981734e-01   1.0965904e+00  -6.9082572e-01   1.6166868e+00  -9.3725873e-01   3.4123827e+00   9.2811023e-01  -1.5649694e+00  -1.7000302e+00   8.6218022e-01  -1.9774684e+00   1.4196008e+00  -2.5262386e+00   1.5165492e+00  -2.8698105e+00   2.1330637e+00  -1.8835446e+00  -1.9802202e+00  -1.5960635e-01   1.1361959e+00  -2.6811556e+00   1.8429265e+00  -3.4205574e+00   2.0122253e+00  -2.7928647e+00   1.1270654e+00  -2.0940465e+00   2.6672052e+00  -2.7057992e+00   1.6270714e+00  -3.2153233e+00   1.4163564e+00  -2.7896842e+00   1.1766578e+00  -2.9513010e+00   2.6527654e-01  -2.5173439e+00   7.6222287e-02   1.0311254e+00   2.5078431e+00   3.6050068e+00  -1.2868879e+00
  -7.1603190e-01  -1.4756262e-01  -5.4016124e-01  -1.1488771e+00   1.8189914e+00  -7.7659928e-01   2.0888944e+00   3.2868821e-01   1.3723181e+00  -1.0509140e+00  -1.1982174e+00  -2.6099805e+00   1.2083629e+00  -3.5506193e+00   1.7736538e+00  -3.0680129e+00  -2.9548284e-02   1.9336936e+00   3.5967100e+00  -6.3898670e-01   7.1362961e-01   3.0175331e-02  -2.7504789e-01   1.3503446e+00   6.3613260e-01   2.2502769e+00   5.0469685e-01   2.6055659e+00   1.2825743e+00   3.4942191e+00   2.5883902e+00  -1.2361681e+00  -7.4798404e-01   1.2039859e+00  -4.5294546e-01   1.7644267e+00  -6.1779475e-01   3.4756687e+00   1.0862640e+00  -1.5959474e+00  -1.8158249e+00   7.3886300e-01  -1.9478347e+00   1.3130132e+00  -2.4528090e+00   1.4870511e+00  -2.7416536e+00   2.1782590e+00  -1.7550723e+00  -2.1645199e+00  -4.3725669e-01   8.3722842e-01  -2.8350054e+00   1.5888987e+00  -3.5422534e+00   2.0021895e+00  -2.8058490e+00   7.3670626e-01  -2.3667537e+00   2.2895120e+00  -2.9352702e+00   1.2672544e+00  -3.4912960e+00   1.1459716e+00  -3.0746962e+00   9.9858416e-01  -3.1421010e+00   2.0098985e-01  -2.6252872e+00   5.6975964e-02   1.3588134e+00   2.9132808e+00   3.7143005e+00  -1.4006752e+00
  -8.9468726e-01  -4.0753802e-01  -5.4841741e-01  -1.1142503e+00   1.8882144e+00  -4.5658453e-01   2.2570108e+00   5.9468190e-01   1.3938281e+00  -1.0007270e+00  -1.4921996e+00  -2.8885771e+00   9.0631155e-01  -3.6195439e+00   1.6764838e+00  -3.1048697e+00   8.1104670e-02   2.3720969e+00   3.8796154e+00  -8.2282623e-01   7.2778479e-01   1.2254468e-01  -1.9672211e-01   1.5691279e+00   9.5814351e-01   2.5340830e+00   9.2609505e-01   2.8725997e+00   1.6728654e+00   3.7098762e+00   2.8351046e+00  -1.2895526e+00  -8.4122213e-01   1.2894552e+00  -2.1083446e-01   1.9220095e+00  -2.7761908e-01   3.5465661e+00   1.2410222e+00  -1.6541575e+00  -1.9337925e+00   5.9240113e-01  -1.9085282e+00   1.1982982e+00  -2.3572711e+00   1.4644283e+00  -2.5850695e+00   2.2424787e+00  -1.6064615e+00  -2.3726448e+00  -7.3056634e-01   5.1545028e-01  -2.9811925e+00   1.3426873e+00  -3.6356314e+00   2.0166909e+00  -2.7974616e+00   3.1305412e-01  -2.6491593e+00   1.8864757e+00  -3.1582671e+00   9.0951077e-01  -3.7371815e+00   8.8660876e-01  -3.3255790e+00   8.3320109e-01  -3.3098305e+00   1.3795606e-01  -2.7222594e+00   1.3496075e-02   1.6804457e+00   3.3243724e+00   3.8053714e+00  -1.5083277e+00
  -1.0914147e+00  -6.8685993e-01  -5.7801493e-01  -1.0903199e+00   1.9529575e+00  -1.2914546e-01   2.4353473e+00   8.5899154e-01   1.4213194e+00  -9.5037850e-01  -1.8057706e+00  -3.1706369e+00   6.0389737e-01  -3.6677027e+00   1.6054909e+00  -3.1109605e+00   1.7471425e-01   2.8032531e+00   4.1564712e+00  -1.0230232e+00   7.3787967e-01   1.9708482e-01  -1.3279327e-01   1.7719922e+00   1.2716460e+00   2.8112964e+00   1.3447016e+00   3.1396932e+00   2.0642945e+00   3.9243545e+00   3.0725927e+00  -1.3634916e+00  -9.5021780e-01   1.3545084e+00   2.7758522e-02   2.0883908e+00   7.3071404e-02   3.6239037e+00   1.3895785e+00  -1.7354608e+00  -2.0556112e+00   4.2910723e-01  -1.8640142e+00   1.0800703e+00  -2.2456084e+00   1.4508338e+00  -2.4075790e+00   2.3243415e+00  -1.4441871e+00  -2.5978446e+00  -1.0356625e+00   1.8014113e-01  -3.1191466e+00   1.1101690e+00  -3.7017379e+00   2.0537166e+00  -2.7700563e+00  -1.3300379e-01  -2.9370733e+00   1.4666091e+00  -3.3720715e+00   5.6169836e-01  -3.9494875e+00   6.4359276e-01  -3.5382607e+00   6.8389932e-01  -3.4516802e+00   7.9129143e-02  -2.8058432e+00  -5.4666357e-02   1.9923830e+00   3.7346754e+00   3.8785681e+00  -1.6043972e+00
  -1.3010243e+00  -9.8185692e-01  -6.2606893e-01  -1.0817564e+00   2.0149848e+00   1.9520643e-01   2.6216468e+00   1.1139044e+00   1.4556343e+00  -8.9855609e-01  -2.1294778e+00  -3.4530140e+00   3.0872061e-01  -3.6972702e+00   1.5610692e+00  -3.0887597e+00   2.4805202e-01   3.2205793e+00   4.4227969e+00  -1.2355784e+00   7.4722113e-01   2.5298395e-01  -8.6531737e-02   1.9572345e+00   1.5698330e+00   3.0789248e+00   1.7518999e+00   3.4030492e+00   2.4480397e+00   4.1343066e+00   3.2959658e+00  -1.4554728e+00  -1.0753697e+00   1.4007419e+00   2.5478210e-01   2.2618601e+00   4.2360123e-01   3.7066075e+00   1.5298204e+00  -1.8352836e+00  -2.1829222e+00   2.5545337e-01  -1.8190661e+00   9.6278229e-01  -2.1243413e+00   1.4480070e+00  -2.2170838e+00   2.4220413e+00  -1.2744590e+00  -2.8328961e+00  -1.3482972e+00  -1.5934811e-01  -3.2482873e+00   8.9687552e-01  -3.7419349e+00   2.1109201e+00  -2.7255004e+00  -5.8993445e-01  -3.2258542e+00   1.0388974e+00  -3.5739356e+00   2.3166051e-01  -4.1252268e+00   4.2219140e-01  -3.7092408e+00   5.5404272e-01  -3.5647972e+00   2.7852437e-02  -2.8731371e+00  -1.4750705e-01   2.2904555e+00   4.1370503e+00   3.9352028e+00  -1.6831079e+00
  -1.5181187e+00  -1.2886590e+00  -6.8956272e-01  -1.0930470e+00   2.0755056e+00   5.0582756e-01   2.8133565e+00   1.3523620e+00   1.4978761e+00  -8.4316270e-01  -2.4538990e+00  -3.7325271e+00   2.7992146e-02  -3.7105409e+00   1.5431627e+00  -3.0407578e+00   2.9808099e-01   3.6169509e+00   4.6742495e+00  -1.4562865e+00   7.5968630e-01   2.8950794e-01  -6.1099214e-02   2.1229280e+00   1.8456379e+00   3.3334142e+00   2.1387929e+00   3.6584586e+00   2.8150605e+00   4.3364142e+00   3.5008673e+00  -1.5627152e+00  -1.2168466e+00   1.4297066e+00   4.6215100e-01   2.4400886e+00   7.6328780e-01   3.7937831e+00   1.6604248e+00  -1.9488772e+00  -2.3173329e+00   7.7792006e-02  -1.7785817e+00   8.5057683e-01  -2.0001994e+00   1.4572307e+00  -2.0214454e+00   2.5334669e+00  -1.1028711e+00  -3.0704676e+00  -1.6640714e+00  -4.9395196e-01  -3.3680514e+00   7.0788009e-01  -3.7577161e+00   2.1857938e+00  -2.6649696e+00  -1.0460089e+00  -3.5106207e+00   6.1254670e-01  -3.7611555e+00  -7.2955874e-02  -4.2619234e+00   2.2751804e-01  -3.8355905e+00   4.4691045e-01  -3.6462945e+00  -1.2253923e-02  -2.9208065e+00  -2.6463692e-01   2.5699714e+00   4.5238632e+00   3.9774669e+00  -1.7385834e+00
  -1.7373600e+00  -1.6033914e+00  -7.6551748e-01  -1.1283968e+00   2.1351099e+00   7.9239326e-01   3.0077278e+00   1.5682683e+00   1.5493760e+00  -7.8138519e-01  -2.7700401e+00  -4.0061374e+00  -2.3167098e-01  -3.7097793e+00   1.5513587e+00  -2.9692402e+00   3.2198643e-01   3.9849038e+00   4.9067592e+00  -1.6809554e+00   7.7953720e-01   3.0595397e-01  -5.9516912e-02   2.2669229e+00   2.0919247e+00   3.5707395e+00   2.4965036e+00   3.9014330e+00   3.1564438e+00   4.5275011e+00   3.6836324e+00  -1.6823425e+00  -1.3746338e+00   1.4428058e+00   6.4202582e-01   2.6202130e+00   1.0818996e+00   3.8847732e+00   1.7809002e+00  -2.0715530e+00  -2.4604144e+00  -9.7892766e-02  -1.7473960e+00   7.4716389e-01  -1.8797994e+00   1.4793098e+00  -1.8281001e+00   2.6563208e+00  -9.3412054e-01  -3.3034682e+00  -1.9786580e+00  -8.1520439e-01  -3.4779403e+00   5.4770189e-01  -3.7505546e+00   2.2758279e+00  -2.5888157e+00  -1.4897528e+00  -3.7864804e+00   1.9671766e-01  -3.9311626e+00  -3.4487880e-01  -4.3576284e+00   6.4430590e-02  -3.9149602e+00   3.6563110e-01  -3.6932950e+00  -3.7425761e-02  -2.9451833e+00  -4.0534640e-01   2.8257794e+00   4.8872251e+00   4.0082917e+00  -1.7650951e+00
  -1.9537151e+00  -1.9223462e+00  -8.5113248e-01  -1.1916214e+00   2.1937582e+00   1.0453289e+00   3.2019209e+00   1.7567315e+00   1.6116387e+00  -7.0982441e-01  -3.0696858e+00  -4.2711108e+00  -4.6441841e-01  -3.6971019e+00   1.5849823e+00  -2.8761221e+00   3.1721822e-01   4.3168857e+00   5.1166536e+00  -1.9056118e+00   8.1120554e-01   3.0162684e-01  -8.4616747e-02   2.3868892e+00   2.3017094e+00   3.7865462e+00   2.8164927e+00   4.1273639e+00   3.4637498e+00   4.7046372e+00   3.8414137e+00  -1.8115390e+00  -1.5485671e+00   1.4412306e+00   7.8709510e-01   2.7989551e+00   1.3700797e+00   3.9791872e+00   1.8915696e+00  -2.1988845e+00  -2.6136821e+00  -2.6619526e-01  -1.7300942e+00   6.5572659e-01  -1.7693468e+00   1.5145761e+00  -1.6437263e+00   2.7882366e+00  -7.7181062e-01  -3.5253609e+00  -2.2880097e+00  -1.1154986e+00  -3.5775741e+00   4.2022804e-01  -3.7217918e+00   2.3786499e+00  -2.4965251e+00  -1.9103742e+00  -4.0487650e+00  -1.9974520e-01  -4.0816234e+00  -5.7738473e-01  -4.4109438e+00  -6.2570301e-02  -3.9455944e+00   3.1311217e-01  -3.7030132e+00  -4.3902245e-02  -2.9424136e+00  -5.6866201e-01   3.0523934e+00   5.2192666e+00   4.0311667e+00  -1.7573188e+00
  -2.1626699e+00  -2.2421278e+00  -9.4389363e-01  -1.2860322e+00   2.2508171e+00   1.2562037e+00   3.3931065e+00   1.9142302e+00   1.6862658e+00  -6.2468047e-01  -3.3456909e+00  -4.5251524e+00  -6.6530384e-01  -3.6744024e+00   1.6431861e+00  -2.7628479e+00   2.8154449e-01   4.6055444e+00   5.3007696e+00  -2.1266868e+00   8.5906009e-01   2.7584009e-01  -1.3897557e-01   2.4803975e+00   2.4684046e+00   3.9763325e+00   3.0908814e+00   4.3317020e+00   3.7293489e+00   4.8652318e+00   3.9722617e+00  -1.9476831e+00  -1.7383501e+00   1.4259311e+00   8.9085130e-01   2.9727657e+00   1.6197172e+00   4.0768960e+00   1.9934988e+00  -2.3268723e+00  -2.7785565e+00  -4.2245431e-01  -1.7308340e+00   5.7885520e-01  -1.6743733e+00   1.5629139e+00  -1.4739829e+00   2.9268852e+00  -6.1834736e-01  -3.7304279e+00  -2.5885410e+00  -1.3882885e+00  -3.6667475e+00   3.2865255e-01  -3.6725771e+00   2.4921396e+00  -2.3867714e+00  -2.2981538e+00  -4.2932541e+00  -5.6858154e-01  -4.2105486e+00  -7.6446338e-01  -4.4210598e+00  -1.4944310e-01  -3.9263625e+00   2.9196458e-01  -3.6728696e+00  -2.8081611e-02  -2.9086487e+00  -7.5339480e-01   3.2441690e+00   5.5124314e+00   4.0499218e+00  -1.7105891e+00
  -2.3604022e+00  -2.5597623e+00  -1.0416485e+00  -1.4143160e+00   2.3051366e+00   1.4180721e+00   3.5785615e+00   2.0387014e+00   1.7748646e+00  -5.2198206e-01  -3.5922042e+00  -4.7664996e+00  -8.3038531e-01  -3.6433102e+00   1.7250279e+00  -2.6303636e+00   2.1311416e-01   4.8440417e+00   5.4565500e+00  -2.3411666e+00   9.2716398e-01   2.2793903e-01  -2.2483335e-01   2.5450343e+00   2.5860797e+00   4.1356648e+00   3.3127650e+00   4.5101480e+00   3.9467327e+00   5.0071124e+00   4.0751642e+00  -2.0884543e+00  -1.9435588e+00   1.3976213e+00   9.4784935e-01   3.1379899e+00   1.8242542e+00   4.1779999e+00   2.0883791e+00  -2.4520663e+00  -2.9563042e+00  -5.6287275e-01  -1.7531751e+00   5.1850702e-01  -1.5995160e+00   1.6238030e+00  -1.3233210e+00   3.0700671e+00  -4.7493009e-01  -3.9139749e+00  -2.8772720e+00  -1.6282328e+00  -3.7454771e+00   2.7543010e-01  -3.6038569e+00   2.6145138e+00  -2.2575522e+00  -2.6447764e+00  -4.5163723e+00  -9.0236924e-01  -4.3163949e+00  -9.0097152e-01  -4.3877970e+00  -1.9270597e-01  -3.8567985e+00   3.0442371e-01  -3.6006337e+00   1.3321297e-02  -2.8402625e+00  -9.5818077e-01   3.3955292e+00   5.7597822e+00   4.0684928e+00  -1.6211363e+00
  -2.5439086e+00  -2.8727710e+00  -1.1426504e+00  -1.5784175e+00   2.3551641e+00   1.5257509e+00   3.7557533e+00   2.1295500e+00   1.8789430e+00  -3.9784770e-01  -3.8048177e+00  -4.9939794e+00  -9.5678942e-01  -3.6051855e+00   1.8295317e+00  -2.4791558e+00   1.1052485e-01   5.0263763e+00   5.5821214e+00  -2.5467095e+00   1.0190435e+00   1.5734263e-01  -3.4400038e-01   2.5785360e+00   2.6497183e+00   4.2604108e+00   3.4765067e+00   4.6588435e+00   4.1107869e+00   5.1285863e+00   4.1500440e+00  -2.2319150e+00  -2.1636324e+00   1.3568102e+00   9.5393755e-01   3.2910380e+00   1.9789170e+00   4.2827649e+00   2.1783702e+00  -2.5716493e+00  -3.1479621e+00  -6.8459193e-01  -1.7999282e+00   4.7598820e-01  -1.5483460e+00   1.6963735e+00  -1.1948752e+00   3.2157848e+00  -3.4162836e-01  -4.0724692e+00  -3.1519339e+00  -1.8312850e+00  -3.8140309e+00   2.6224233e-01  -3.5164070e+00   2.7443762e+00  -2.1064038e+00  -2.9435954e+00  -4.7153454e+00  -1.1947552e+00  -4.3981562e+00  -9.8277275e-01  -4.3116531e+00  -1.8953423e-01  -3.7371502e+00   3.5227080e-01  -3.4845819e+00   8.3122454e-02  -2.7340860e+00  -1.1815138e+00   3.5012217e+00   5.9553013e+00   4.0906782e+00  -1.4862935e+00
  -2.7110839e+00  -3.1792033e+00  -1.2455728e+00  -1.7794268e+00   2.3990803e+00   1.5760210e+00   3.9224064e+00   2.1875868e+00   1.9998002e+00  -2.4875949e-01  -3.9806466e+00  -5.2070055e+00  -1.0427409e+00  -3.5611381e+00   1.9557266e+00  -2.3093514e+00  -2.7109124e-02   5.1476913e+00   5.6763516e+00  -2.7417178e+00   1.1374717e+00   6.3598655e-02  -4.9775932e-01   2.5789416e+00   2.6554632e+00   4.3469758e+00   3.5779922e+00   4.7745538e+00   4.2180157e+00   5.2284818e+00   4.1977172e+00  -2.3765607e+00  -2.3978567e+00   1.3038545e+00   9.0644975e-01   3.4285526e+00   2.0808687e+00   4.3915401e+00   2.2659223e+00  -2.6834843e+00  -3.3542499e+00  -7.8572260e-01  -1.8730228e+00   4.5195435e-01  -1.5232489e+00   1.7794654e+00  -1.0904283e+00   3.3622921e+00  -2.1753202e-01  -4.2036133e+00  -3.4110286e+00  -1.9947348e+00  -3.8729389e+00   2.8997411e-01  -3.4108975e+00   2.8807354e+00  -1.9306705e+00  -3.1898198e+00  -4.8883076e+00  -1.4406531e+00  -4.4554367e+00  -1.0068612e+00  -4.1938429e+00  -1.3785372e-01  -3.5684290e+00   4.3675567e-01  -3.3236594e+00   1.8352749e-01  -2.5876391e+00  -1.4217725e+00   3.5565949e+00   6.0941720e+00   4.1199064e+00  -1.3046627e+00
  -2.8607497e+00  -3.4776328e+00  -1.3494985e+00  -2.0174844e+00   2.4349461e+00   1.5677505e+00   4.0765505e+00   2.2149065e+00   2.1384163e+00  -7.1832363e-02  -4.1183371e+00  -5.4055414e+00  -1.0875616e+00  -3.5120616e+00   2.1026616e+00  -2.1208591e+00  -2.0009154e-01   5.2045593e+00   5.7388845e+00  -2.9253640e+00   1.2842898e+00  -5.3551142e-02  -6.8676800e-01   2.5447412e+00   2.6008332e+00   4.3925281e+00   3.6148357e+00   4.8548298e+00   4.2667055e+00   5.3061705e+00   4.2198196e+00  -2.5213432e+00  -2.6453433e+00   1.2390238e+00   8.0434865e-01   3.5475631e+00   2.1292791e+00   4.5046563e+00   2.3535826e+00  -2.7861249e+00  -3.5754795e+00  -8.6533576e-01  -1.9734030e+00   4.4642499e-01  -1.5253560e+00   1.8716891e+00  -1.0104407e+00   3.5081194e+00  -1.0095638e-01  -4.3063526e+00  -3.6538422e+00  -2.1172066e+00  -3.9229786e+00   3.5869723e-01  -3.2879786e+00   3.0229869e+00  -1.7278103e+00  -3.3806224e+00  -5.0343532e+00  -1.6364006e+00  -4.4884882e+00  -9.7146648e-01  -4.0363250e+00  -3.6428873e-02  -3.3524520e+00   5.5852276e-01  -3.1176314e+00   3.1600958e-01  -2.3993425e+00  -1.6772418e+00   3.5578725e+00   6.1730285e+00   4.1590290e+00  -1.0762278e+00
  -2.9926361e+00  -3.7671238e+00  -1.4538862e+00  -2.2917115e+00   2.4608546e+00   1.5019332e+00   4.2165443e+00   2.2147132e+00   2.2953473e+00   1.3494166e-01  -4.2180127e+00  -5.5900182e+00  -1.0916412e+00  -3.4586743e+00   2.2693926e+00  -1.9135424e+00  -4.0808670e-01   5.1952149e+00   5.7701527e+00  -3.0975703e+00   1.4602677e+00  -1.9410149e-01  -9.1097109e-01   2.4750200e+00   2.4848951e+00   4.3951961e+00   3.5865227e+00   4.8981401e+00   4.2570153e+00   5.3615690e+00   4.2187043e+00  -2.6656636e+00  -2.9050082e+00   1.1625723e+00   6.4831133e-01   3.6456162e+00   2.1253115e+00   4.6223179e+00   2.4438075e+00  -2.8787934e+00  -3.8114685e+00  -9.2341654e-01  -2.1009556e+00   4.5881121e-01  -1.5545281e+00   1.9714779e+00  -9.5413772e-01   3.6520709e+00   1.0316447e-02  -4.3808278e+00  -3.8804199e+00  -2.1986207e+00  -3.9651398e+00   4.6766056e-01  -3.1483735e+00   3.1708637e+00  -1.4957062e+00  -3.5151643e+00  -5.1535310e+00  -1.7798698e+00  -4.4982203e+00  -8.7613670e-01  -3.8418092e+00   1.1505790e-01  -3.0918712e+00   7.1754368e-01  -2.8672122e+00   4.8120983e-01  -2.1686946e+00  -1.9461297e+00   3.5024093e+00   6.1901547e+00   4.2101489e+00  -8.0241005e-01
  -3.1073189e+00  -4.0471687e+00  -1.5585172e+00  -2.6001670e+00   2.4750700e+00   1.3816406e+00   4.3410854e+00   2.1911080e+00   2.4706354e+00   3.7248828e-01  -4.2811627e+00  -5.7612219e+00  -1.0563869e+00  -3.4015579e+00   2.4549427e+00  -1.6874015e+00  -6.5007208e-01   5.1197233e+00   5.7713604e+00  -3.2589455e+00   1.6650167e+00  -3.5771511e-01  -1.1695256e+00   2.3695817e+00   2.3083842e+00   4.3542276e+00   3.4944804e+00   4.9039650e+00   4.1909962e+00   5.3951173e+00   4.1973152e+00  -2.8093338e+00  -3.1755481e+00   1.0748085e+00   4.4075109e-01   3.7208757e+00   2.0720296e+00   4.7444949e+00   2.5387833e+00  -2.9613306e+00  -4.0614676e+00  -9.6078633e-01  -2.2544758e+00   4.8795401e-01  -1.6093898e+00   2.0771322e+00  -9.1964303e-01   3.7931988e+00   1.1878123e-01  -4.4282784e+00  -4.0914993e+00  -2.2401223e+00  -4.0005698e+00   6.1528595e-01  -2.9929659e+00   3.3243580e+00  -1.2329655e+00  -3.5945458e+00  -5.2467866e+00  -1.8705277e+00  -4.4861708e+00  -7.2179590e-01  -3.6137400e+00   3.1593730e-01  -2.7901778e+00   9.1306068e-01  -2.5741589e+00   6.7886545e-01  -1.8964016e+00  -2.2265749e+00   3.3889093e+00   6.1456194e+00   4.2744923e+00  -4.8605965e-01
  -3.2061157e+00  -4.3176041e+00  -1.6634252e+00  -2.9398372e+00   2.4761577e+00   1.2118921e+00   4.4491930e+00   2.1488488e+00   2.6637359e+00   6.4050051e-01  -4.3104825e+00  -5.9201612e+00  -9.8415080e-01  -3.3411894e+00   2.6582408e+00  -1.4427470e+00  -9.2430452e-01   4.9800749e+00   5.7444425e+00  -3.4106741e+00   1.8969603e+00  -5.4365543e-01  -1.4607458e+00   2.2290437e+00   2.0737610e+00   4.2700987e+00   3.3420715e+00   4.8728466e+00   4.0725250e+00   5.4077411e+00   4.1590419e+00  -2.9525094e+00  -3.4554162e+00   9.7616258e-01   1.8577167e-01   3.7721901e+00   1.9742302e+00   4.8708272e+00   2.6402724e+00  -3.0341179e+00  -4.3241053e+00  -9.7899679e-01  -2.4316716e+00   5.3217384e-01  -1.6874099e+00   2.1868537e+00  -9.0414635e-01   3.9307563e+00   2.2695598e-01  -4.4509106e+00  -4.2884092e+00  -2.2439780e+00  -4.0305047e+00   7.9917189e-01  -2.8228705e+00   3.4836216e+00  -9.3917755e-01  -3.6216826e+00  -5.3158569e+00  -1.9094413e+00  -4.4544439e+00  -5.1077315e-01  -3.3562465e+00   5.6449923e-01  -2.4516816e+00   1.1435421e+00  -2.2413220e+00   9.0777036e-01  -1.5844468e+00  -2.5166492e+00   3.2175956e+00   6.0413413e+00   4.3523350e+00  -1.3138393e-01
  -3.2909509e+00  -4.5785094e+00  -1.7688149e+00  -3.3066648e+00   2.4630827e+00   9.9944557e-01   4.5401858e+00   2.0930931e+00   2.8734683e+00   9.3735351e-01  -4.3096763e+00  -6.0679198e+00  -8.7814389e-01  -3.2779609e+00   2.8780412e+00  -1.1803541e+00  -1.2283016e+00   4.7801909e+00   5.6919893e+00  -3.5543767e+00   2.1533588e+00  -7.5073038e-01  -1.7820707e+00   2.0548991e+00   1.7851999e+00   4.1445636e+00   3.1345037e+00   4.8063902e+00   3.9071580e+00   5.4007954e+00   4.1075601e+00  -3.0955978e+00  -3.7428022e+00   8.6724122e-01  -1.1094521e-01   3.7991213e+00   1.8382049e+00   5.0005449e+00   2.7494847e+00  -3.0979794e+00  -4.5973559e+00  -9.8020278e-01  -2.6292118e+00   5.8933069e-01  -1.7850269e+00   2.2987665e+00  -9.0409837e-01   4.0641326e+00   3.3714666e-01  -4.4517370e+00  -4.4729444e+00  -2.2134481e+00  -4.0561925e+00   1.0161069e+00  -2.6394809e+00   3.6488465e+00  -6.1511861e-01  -3.6011234e+00  -5.3631268e+00  -1.8992302e+00  -4.4056159e+00  -2.4679710e-01  -3.0740670e+00   8.5795774e-01  -2.0814553e+00   1.4066531e+00  -1.8726465e+00   1.1657671e+00  -1.2360995e+00  -2.8143517e+00   2.9903122e+00   5.8810686e+00   4.4429835e+00   2.5618209e-01
  -3.3641908e+00  -4.8300993e+00  -1.8749709e+00  -3.6956100e+00   2.4352849e+00   7.5251798e-01   4.6136501e+00   2.0291362e+00   3.0979951e+00   1.2600883e+00  -4.2832338e+00  -6.2055170e+00  -7.4233420e-01  -3.2121870e+00   3.1128333e+00  -9.0157814e-01  -1.5588409e+00   4.5258444e+00   5.6171482e+00  -3.6919410e+00   2.4303940e+00  -9.7724600e-01  -2.1300594e+00   1.8495421e+00   1.4485099e+00   3.9806443e+00   2.8786622e+00   4.7072156e+00   3.7019082e+00   5.3759950e+00   4.0466636e+00  -3.2391469e+00  -4.0356104e+00   7.4887084e-01  -4.4231494e-01   3.8019374e+00   1.6714445e+00   5.1324170e+00   2.8669844e+00  -3.1540679e+00  -4.8785359e+00  -9.6702094e-01  -2.8428144e+00   6.5689485e-01  -1.8978114e+00   2.4109338e+00  -9.1542049e-01   4.1927746e+00   4.5124523e-01  -4.4343984e+00  -4.6472075e+00  -2.1526353e+00  -4.0788128e+00   1.2620970e+00  -2.4444885e+00   3.8201387e+00  -2.6288195e-01  -3.5388114e+00  -5.3914601e+00  -1.8439638e+00  -4.3426153e+00   6.5046221e-02  -2.7724387e+00   1.1924410e+00  -1.6852479e+00   1.6992479e+00  -1.4731214e+00   1.4497750e+00  -8.5585721e-01  -3.1175930e+00   2.7105604e+00   5.6702764e+00   4.5448082e+00   6.7015819e-01
  -3.4284661e+00  -5.0726150e+00  -1.9821683e+00  -4.1007484e+00   2.3927233e+00   4.8044901e-01   4.6693932e+00   1.9621536e+00   3.3348286e+00   1.6044681e+00  -4.2361906e+00  -6.3337720e+00  -5.8133323e-01  -3.1441019e+00   3.3607490e+00  -6.0842778e-01  -1.9119795e+00   4.2244899e+00   5.5234935e+00  -3.8253377e+00   2.7233030e+00  -1.2209781e+00  -2.5004151e+00   1.6162497e+00   1.0709856e+00   3.7825550e+00   2.5828661e+00   4.5788605e+00   3.4649534e+00   5.3353292e+00   3.9800918e+00  -3.3837193e+00  -4.3314384e+00   6.2212424e-01  -8.0008162e-01   3.7815716e+00   1.4822955e+00   5.2647306e+00   2.9926309e+00  -3.2037407e+00  -5.1643231e+00  -9.4238020e-01  -3.0673752e+00   7.3202787e-01  -2.0206609e+00   2.5213656e+00  -9.3372120e-01   4.3161122e+00   5.7056950e-01  -4.4029763e+00  -4.8134444e+00  -2.0663164e+00  -4.0993941e+00   1.5324119e+00  -2.2398713e+00   3.9973866e+00   1.1407064e-01  -3.4418071e+00  -5.4040111e+00  -1.7490081e+00  -4.2685874e+00   4.1839786e-01  -2.4569614e+00   1.5630111e+00  -1.2693635e+00   2.0173850e+00  -1.0486749e+00   1.7558519e+00  -4.4932748e-01  -3.4241770e+00   2.3834552e+00   5.4159791e+00   4.6553294e+00   1.1032433e+00
  -3.4864858e+00  -5.3062156e+00  -2.0905843e+00  -4.5154012e+00   2.3358828e+00   1.9331973e-01   4.7074124e+00   1.8969576e+00   3.5808675e+00   1.9651033e+00  -4.1738861e+00  -6.4531892e+00  -4.0027109e-01  -3.0738462e+00   3.6194798e+00  -3.0358619e-01  -2.2830957e+00   3.8850138e+00   5.4148771e+00  -3.9564369e+00   3.0265572e+00  -1.4791630e+00  -2.8880361e+00   1.3591239e+00   6.6119951e-01   3.5555682e+00   2.2565638e+00   4.4256408e+00   3.2052891e+00   5.2809722e+00   3.9113595e+00  -3.5297669e+00  -4.6275652e+00   4.8832917e-01  -1.1750943e+00   3.7395513e+00   1.2795855e+00   5.3953020e+00   3.1255574e+00  -3.2484341e+00  -5.4508064e+00  -9.0937359e-01  -3.2971302e+00   8.1167155e-01  -2.1480172e+00   2.6280276e+00  -9.5451063e-01   4.4334752e+00   6.9575089e-01  -4.3618005e+00  -4.9738677e+00  -1.9597614e+00  -4.1187413e+00   1.8216525e+00  -2.0278545e+00   4.1801412e+00   5.1094287e-01  -3.3179777e+00  -5.4040311e+00  -1.6208250e+00  -4.1867412e+00   8.0575400e-01  -2.1334374e+00   1.9637181e+00  -8.4051157e-01   2.3563675e+00  -6.0602373e-01   2.0792906e+00  -2.3051801e-02  -3.7317746e+00   2.0156116e+00   5.1264655e+00   4.7713439e+00   1.5475692e+00
  -3.5408547e+00  -5.5308841e+00  -2.2002235e+00  -4.9322894e+00   2.2657515e+00  -9.8453694e-02   4.7278535e+00   1.8377785e+00   3.8324601e+00   2.3356392e+00  -4.1017268e+00  -6.5638745e+00  -2.0466017e-01  -3.0014465e+00   3.8862121e+00   9.6177522e-03  -2.6669553e+00   3.5174143e+00   5.2952601e+00  -4.0868352e+00   3.3340728e+00  -1.7485135e+00  -3.2871006e+00   1.0829923e+00   2.2873849e-01   3.3058237e+00   1.9099762e+00   4.2524692e+00   2.9323406e+00   5.2151830e+00   3.8435971e+00  -3.6775101e+00  -4.9209440e+00   3.4905822e-01  -1.5576174e+00   3.6779000e+00   1.0722333e+00   5.5215198e+00   3.2641839e+00  -3.2895442e+00  -5.7335604e+00  -8.7111705e-01  -3.5258461e+00   8.9264328e-01  -2.2740968e+00   2.7288505e+00  -9.7340506e-01   4.5440337e+00   8.2667465e-01  -4.3152545e+00  -5.1304744e+00  -1.8385456e+00  -4.1373661e+00   2.1238458e+00  -1.8108457e+00   4.3675067e+00   9.2171950e-01  -3.1756704e+00  -5.3946779e+00  -1.4667311e+00  -4.1002000e+00   1.2186393e+00  -1.8076954e+00   2.3876926e+00  -4.0563166e-01   2.7108139e+00  -1.5247827e-01   2.4147450e+00   4.1571564e-01  -4.0379036e+00   1.6149564e+00   4.8109652e+00   4.8890855e+00   1.9949703e+00
  -3.5939053e+00  -5.7463439e+00  -2.3108550e+00  -5.3437188e+00   2.1837646e+00  -3.8453513e-01   4.7309806e+00   1.7880787e+00   4.0854947e+00   2.7089927e+00  -4.0249632e+00  -6.6654761e+00  -2.5057066e-04  -2.9267967e+00   4.1575925e+00   3.2728679e-01  -3.0578020e+00   3.1324250e+00   5.1685335e+00  -4.2177027e+00   3.6394445e+00  -2.0252584e+00  -3.6911772e+00   7.9327471e-01  -2.1609979e-01   3.0400953e+00   1.5537085e+00   4.0646493e+00   2.6555564e+00   5.1402080e+00   3.7794029e+00  -3.8268331e+00  -5.2082079e+00   2.0610101e-01  -1.9376611e+00   3.5990226e+00   8.6886311e-01   5.6404211e+00   3.4062666e+00  -3.3283148e+00  -6.0077446e+00  -8.3062225e-01  -3.7470313e+00   9.7173423e-01  -2.3931263e+00   2.8217465e+00  -9.8631435e-01   4.6467454e+00   9.6246952e-01  -4.2675860e+00  -5.2848790e+00  -1.7083602e+00  -4.1554339e+00   2.4325659e+00  -1.5913531e+00   4.5580594e+00   1.3393568e+00  -3.0233763e+00  -5.3788369e+00  -1.2946239e+00  -4.0118497e+00   1.6478234e+00  -1.4854060e+00   2.8272795e+00   2.8299875e-02   3.0747566e+00   3.0428595e-01   2.7563850e+00   8.5926456e-01  -4.3399065e+00   1.1904821e+00   4.4792673e+00   5.0044095e+00   2.4372572e+00
  -3.6475479e+00  -5.9519979e+00  -2.4219679e+00  -5.7417776e+00   2.0917237e+00  -6.5507173e-01   4.7171505e+00   1.7504068e+00   4.3355072e+00   3.0776313e+00  -3.9484880e+00  -6.7571661e+00   2.0712257e-01  -2.8496408e+00   4.4297293e+00   6.4507402e-01  -3.4494698e+00   2.7411020e+00   5.0383389e+00  -4.3496654e+00   3.9361861e+00  -2.3052074e+00  -4.0933640e+00   4.9582041e-01  -6.6264080e-01   2.7655216e+00   1.1983468e+00   3.8676465e+00   2.3840027e+00   5.0581820e+00   3.7207201e+00  -3.9772021e+00  -5.4856946e+00   6.1421281e-02  -2.3053190e+00   3.5055764e+00   6.7743892e-01   5.7487882e+00   3.5489731e+00  -3.3657431e+00  -6.2682263e+00  -7.9068648e-01  -3.9541611e+00   1.0458091e+00  -2.4995715e+00   2.9046329e+00  -9.8960745e-01   4.7403315e+00   1.1015463e+00  -4.2227213e+00  -5.4381620e+00  -1.5748257e+00  -4.1727240e+00   2.7410849e+00  -1.3718924e+00   4.7497938e+00   1.7560349e+00  -2.8694021e+00  -5.3589623e+00  -1.1126856e+00  -3.9242100e+00   2.0835765e+00  -1.1718997e+00   3.2742105e+00   4.5447076e-01   3.4417711e+00   7.5647832e-01   3.0980733e+00   1.2997065e+00  -4.6349403e+00   7.5194777e-01   4.1413019e+00   5.1129835e+00   2.8664809e+00
  -3.7031514e+00  -6.1468889e+00  -2.5327463e+00  -6.1185514e+00   1.9917006e+00  -9.0106979e-01   4.6867903e+00   1.7262958e+00   4.5778082e+00   3.4338696e+00  -3.8766596e+00  -6.8376591e+00   4.1169640e-01  -2.7695689e+00   4.6982358e+00   9.5833227e-01  -3.8355190e+00   2.3543952e+00   4.9078973e+00  -4.4827239e+00   4.2179683e+00  -2.5838415e+00  -4.4864490e+00   1.9672343e-01  -1.1001815e+00   2.4893201e+00   8.5405841e-01   3.6668532e+00   2.1259785e+00   4.9710339e+00   3.6687401e+00  -4.1276114e+00  -5.7494866e+00  -8.2897106e-02  -2.6510989e+00   3.4003389e+00   5.0493714e-01   5.8432649e+00   3.6889859e+00  -3.4025001e+00  -6.5097234e+00  -7.5380150e-01  -4.1409094e+00   1.1119038e+00  -2.5883548e+00   2.9754684e+00  -9.8025158e-01   4.8232725e+00   1.2416761e+00  -4.1840913e+00  -5.5907442e+00  -1.4433100e+00  -4.1886103e+00   3.0425489e+00  -1.1548929e+00   4.9401072e+00   2.1634560e+00  -2.7215578e+00  -5.3369495e+00  -9.2907742e-01  -3.8393158e+00   2.5159557e+00  -8.7199715e-01   3.7198124e+00   8.6643204e-01   3.8051291e+00   1.1964524e+00   3.4335554e+00   1.7292576e+00  -4.9199774e+00   3.0954596e-01   3.8067153e+00   5.2104786e+00   3.2751751e+00
  -3.7614522e+00  -6.3296833e+00  -2.6420586e+00  -6.4663420e+00   1.8859266e+00  -1.1147256e+00   4.6403809e+00   1.7162113e+00   4.8076181e+00   3.7701745e+00  -3.8131509e+00  -6.9052629e+00   6.0793980e-01  -2.6860251e+00   4.9583149e+00   1.2622832e+00  -4.2093892e+00   1.9827250e+00   4.7798519e+00  -4.6162124e+00   4.4788394e+00  -2.8564176e+00  -4.8630900e+00  -9.7871938e-02  -1.5183391e+00   2.2184990e+00   5.3021653e-01   3.4673610e+00   1.8886746e+00   4.8804021e+00   3.6238389e+00  -4.2765565e+00  -5.9954762e+00  -2.2470967e-01  -2.9662356e+00   3.2860794e+00   3.5707201e-01   5.9204841e+00   3.8226211e+00  -3.4388702e+00  -6.7269664e+00  -7.2208039e-01  -4.3013773e+00   1.1673228e+00  -2.6550488e+00   3.0323010e+00  -9.5592277e-01   4.8938351e+00   1.3801031e+00  -4.1544700e+00  -5.7422953e+00  -1.3187542e+00  -4.2020674e+00   3.3301740e+00  -9.4261001e-01   5.1258268e+00   2.5531738e+00  -2.5868711e+00  -5.3140430e+00  -7.5163446e-01  -3.7586334e+00   2.9351146e+00  -5.8986215e-01   4.1552467e+00   1.2582836e+00   4.1579743e+00   1.6169598e+00   3.7566595e+00   2.1405132e+00  -5.1918168e+00  -1.2645153e-01   3.4844575e+00   5.2927446e+00   3.6565721e+00
  -3.8225020e+00  -6.4986848e+00  -2.7484681e+00  -6.7778901e+00   1.7766857e+00  -1.2896980e+00   4.5784465e+00   1.7195479e+00   5.0202056e+00   4.0794603e+00  -3.7608274e+00  -6.9579677e+00   7.9071094e-01  -2.5983364e+00   5.2048875e+00   1.5521917e+00  -4.5645632e+00   1.6355829e+00   4.6561371e+00  -4.7487987e+00   4.7134195e+00  -3.1180939e+00  -5.2160105e+00  -3.8196717e-01  -1.9073871e+00   1.9595806e+00   2.3506560e-01   3.2737485e+00   1.6778899e+00   4.7875625e+00   3.5855476e+00  -4.4220394e+00  -6.2194504e+00  -3.6187170e-01  -3.2429747e+00   3.1654411e+00   2.3808487e-01   5.9771935e+00   3.9459642e+00  -3.4747087e+00  -6.9148706e+00  -6.9720135e-01  -4.4303120e+00   1.2097304e+00  -2.6960465e+00   3.0733253e+00  -9.1508637e-01   4.9501182e+00   1.5136794e+00  -4.1358365e+00  -5.8916911e+00  -1.2055112e+00  -4.2117041e+00   3.5974585e+00  -7.3705445e-01   5.3032771e+00   2.9169272e+00  -2.4713401e+00  -5.2907905e+00  -5.8757697e-01  -3.6830107e+00   3.3316198e+00  -3.2888721e-01   4.5717698e+00   1.6248363e+00   4.4935123e+00   2.0113841e+00   4.0614887e+00   2.5266966e+00  -5.4471153e+00  -5.4605089e-01   3.1824037e+00   5.3559648e+00   4.0047780e+00
  -3.8856494e+00  -6.6518676e+00  -2.8502530e+00  -7.0465895e+00   1.6662144e+00  -1.4213137e+00   4.5015453e+00   1.7346743e+00   5.2110284e+00   4.3553589e+00  -3.7216536e+00  -6.9935614e+00   9.5540872e-01  -2.5057577e+00   5.4327577e+00   1.8235356e+00  -4.8947384e+00   1.3211846e+00   4.5378817e+00  -4.8785240e+00   4.9170616e+00  -3.3640577e+00  -5.5382005e+00  -6.4989850e-01  -2.2585627e+00   1.7183568e+00  -2.4557089e-02   3.0899037e+00   1.4978252e+00   4.6933721e+00   3.5525654e+00  -4.5616028e+00  -6.4171974e+00  -4.9229416e-01  -3.4748146e+00   3.0408428e+00   1.5060720e-01   6.0103815e+00   4.0550121e+00  -3.5094194e+00  -7.0687143e+00  -6.8036684e-01  -4.5233046e+00   1.2372399e+00  -2.7086942e+00   3.0969537e+00  -8.5704717e-01   4.9901298e+00   1.6390177e+00  -4.1292617e+00  -6.0370089e+00  -1.1071963e+00  -4.2158219e+00   3.8384021e+00  -5.3994098e-01   5.4683841e+00   3.2469693e+00  -2.3797280e+00  -5.2670385e+00  -4.4324714e-01  -3.6126637e+00   3.6967645e+00  -9.1618617e-02   4.9610027e+00   1.9617415e+00   4.8052085e+00   2.3739460e+00   4.3426045e+00   2.8818737e+00  -5.6824323e+00  -9.3988058e-01   2.9070361e+00   5.3967803e+00   4.3149093e+00
  -3.9495588e+00  -6.7869383e+00  -2.9454449e+00  -7.2666927e+00   1.5566164e+00  -1.5066970e+00   4.4102644e+00   1.7590255e+00   5.3758654e+00   4.5924520e+00  -3.6966305e+00  -7.0097709e+00   1.0981133e+00  -2.4075385e+00   5.6368002e+00   2.0721587e+00  -5.1939994e+00   1.0461841e+00   4.4253544e+00  -5.0028783e+00   5.0859756e+00  -3.5896650e+00  -5.8231211e+00  -8.9650782e-01  -2.5643368e+00   1.4996821e+00  -2.4343022e-01   2.9188809e+00   1.3509589e+00   4.5982336e+00   3.5228099e+00  -4.6923905e+00  -6.5846339e+00  -6.1399146e-01  -3.6567021e+00   2.9144000e+00   9.5602548e-02   6.0173864e+00   4.1458201e+00  -3.5419501e+00  -7.1843224e+00  -6.7227598e-01  -4.5769687e+00   1.2484919e+00  -2.6913913e+00   3.1018905e+00  -7.8196760e-01   5.0118756e+00   1.7526466e+00  -4.1348305e+00  -6.1755796e+00  -1.0265618e+00  -4.2125049e+00   4.0477161e+00  -3.5266181e-01   5.6168169e+00   3.5363681e+00  -2.3154119e+00  -5.2419816e+00  -3.2388406e-01  -3.5472038e+00   4.0228595e+00   1.2027581e-01   5.3151984e+00   2.2655801e+00   5.0869822e+00   2.6998634e+00   4.5951890e+00   3.2011201e+00  -5.8942958e+00  -1.2995070e+00   2.6632003e+00   5.4123844e+00   4.5831846e+00
  -4.0122657e+00  -6.9014210e+00  -3.0318734e+00  -7.4334941e+00   1.4497978e+00  -1.5448193e+00   4.3052192e+00   1.7892368e+00   5.5109430e+00   4.7864609e+00  -3.6857676e+00  -7.0044131e+00   1.2157104e+00  -2.3029995e+00   5.8121696e+00   2.2944012e+00  -5.4569864e+00   8.1546806e-01   4.3179555e+00  -5.1189060e+00   5.2173109e+00  -3.7905717e+00  -6.0649061e+00  -1.1172921e+00  -2.8186350e+00   1.3073224e+00  -4.1808141e-01   2.7628122e+00   1.2380152e+00   4.5020867e+00   3.4935088e+00  -4.8112364e+00  -6.7179451e+00  -7.2512043e-01  -3.7851710e+00   2.7878752e+00   7.2388406e-02   5.9959936e+00   4.2146468e+00  -3.5708105e+00  -7.2582388e+00  -6.7311061e-01  -4.5890727e+00   1.2427234e+00  -2.6436457e+00   3.0872112e+00  -6.9085468e-01   5.0134607e+00   1.8511699e+00  -4.1516084e+00  -6.3040881e+00  -9.6539880e-01  -4.1997218e+00   4.2210203e+00  -1.7628440e-01   5.7441564e+00   3.7792714e+00  -2.2802870e+00  -5.2142505e+00  -2.3344562e-01  -3.4857032e+00   4.3034907e+00   3.0599379e-01   5.6274934e+00   2.5339113e+00   5.3333984e+00   2.9854646e+00   4.8151803e+00   3.4806359e+00  -6.0792827e+00  -1.6177091e+00   2.4539562e+00   5.4005847e+00   4.8069749e+00
  -4.0712652e+00  -6.9927640e+00  -3.1072280e+00  -7.5434909e+00   1.3474235e+00  -1.5364711e+00   4.1870580e+00   1.8213153e+00   5.6130491e+00   4.9343825e+00  -3.6880898e+00  -6.9755568e+00   1.3059922e+00  -2.1916179e+00   5.9545083e+00   2.4872041e+00  -5.6790552e+00   6.3203570e-01   4.2142573e+00  -5.2233391e+00   5.3092060e+00  -3.9628653e+00  -6.2585525e+00  -1.3085255e+00  -3.0170030e+00   1.1438577e+00  -5.4683813e-01   2.6228652e+00   1.1580206e+00   4.4044218e+00   3.4613319e+00  -4.9147715e+00  -6.8137388e+00  -8.2400963e-01  -3.8584251e+00   2.6626530e+00   7.8736992e-02   5.9445124e+00   4.2580982e+00  -3.5941107e+00  -7.2878856e+00  -6.8253574e-01  -4.5586390e+00   1.2198177e+00  -2.5660851e+00   3.0524359e+00  -5.8551416e-01   4.9931999e+00   1.9314163e+00  -4.1776552e+00  -6.4187264e+00  -9.2447492e-01  -4.1754522e+00   4.3550101e+00  -1.1570318e-02   5.8460813e+00   3.9711235e+00  -2.2747309e+00  -5.1820426e+00  -1.7448518e-01  -3.4267938e+00   4.5337239e+00   4.6554503e-01   5.8921352e+00   2.7652777e+00   5.5398317e+00   3.2282520e+00   4.9993739e+00   3.7178095e+00  -6.2341194e+00  -1.8887009e+00   2.2805205e+00   5.3598371e+00   4.9848085e+00
  -4.1236281e+00  -7.0584655e+00  -3.1691272e+00  -7.5945105e+00   1.2508931e+00  -1.4841573e+00   4.0564695e+00   1.8508435e+00   5.6796346e+00   5.0345736e+00  -3.7016878e+00  -6.9216742e+00   1.3677292e+00  -2.0731101e+00   6.0601459e+00   2.6481877e+00  -5.8564157e+00   4.9696851e-01   4.1120973e+00  -5.3127489e+00   5.3607979e+00  -4.1031847e+00  -6.4000940e+00  -1.4673500e+00  -3.1567130e+00   1.0106457e+00  -6.2979907e-01   2.4992600e+00   1.1084473e+00   4.3043275e+00   3.4225579e+00  -4.9995541e+00  -6.8692035e+00  -9.0918106e-01  -3.8763561e+00   2.5397430e+00   1.1104882e-01   5.8618326e+00   4.2732635e+00  -3.6096232e+00  -7.2716980e+00  -6.9971675e-01  -4.4859881e+00   1.1803333e+00  -2.4604213e+00   2.9975930e+00  -4.6847105e-01   4.9497238e+00   1.9905825e+00  -4.2100930e+00  -6.5153880e+00  -9.0351671e-01  -4.1378112e+00   4.4475818e+00   1.4098972e-01   5.9185624e+00   4.1088281e+00  -2.2976312e+00  -5.1432800e+00  -1.4808844e-01  -3.3687918e+00   4.7102518e+00   5.9966201e-01   6.1046596e+00   2.9591728e+00   5.7026086e+00   3.4269133e+00   5.1454935e+00   3.9112275e+00  -6.3557949e+00  -2.1082942e+00   2.1423154e+00   5.2892585e+00   5.1163421e+00
  -4.1661429e+00  -7.0962138e+00  -3.2152002e+00  -7.5858025e+00   1.1613336e+00  -1.3919244e+00   3.9141910e+00   1.8732062e+00   5.7088971e+00   5.0867787e+00  -3.7238078e+00  -6.8417821e+00   1.4007058e+00  -1.9475021e+00   6.1262718e+00   2.7757025e+00  -5.9862575e+00   4.0948638e-01   4.0087195e+00  -5.3837099e+00   5.3722039e+00  -4.2088284e+00  -6.4867487e+00  -1.5918359e+00  -3.2368064e+00   9.0784040e-01  -6.6872975e-01   2.3913307e+00   1.0854292e+00   4.2005639e+00   3.3732729e+00  -5.0622096e+00  -6.8822622e+00  -9.7936794e-01  -3.8405013e+00   2.4198032e+00   1.6458932e-01   5.7474652e+00   4.2578445e+00  -3.6148665e+00  -7.2092304e+00  -7.2335550e-01  -4.3727345e+00   1.1255029e+00  -2.3293690e+00   2.9232617e+00  -3.4285799e-01   4.8820787e+00   2.0263629e+00  -4.2452287e+00  -6.5898976e+00  -9.0123936e-01  -4.0851683e+00   4.4979101e+00   2.8113154e-01   5.9580550e+00   4.1908536e+00  -2.3464751e+00  -5.0957856e+00  -1.5387380e-01  -3.3098404e+00   4.8314691e+00   7.0968410e-01   6.2620292e+00   3.1159759e+00   5.8191190e+00   3.5812879e+00   5.2522230e+00   4.0606380e+00  -6.4416856e+00  -2.2739970e+00   2.0371070e+00   5.1886182e+00   5.2022949e+00
  -4.1954741e+00  -7.1040339e+00  -3.2431771e+00  -7.5180878e+00   1.0796022e+00  -1.2651286e+00   3.7610209e+00   1.8838344e+00   5.6998439e+00   5.0921107e+00  -3.7509846e+00  -6.7355570e+00   1.4057143e+00  -1.8151812e+00   6.1510749e+00   2.8688612e+00  -6.0668420e+00   3.6708305e-01   3.9009567e+00  -5.4329710e+00   5.3444786e+00  -4.2778454e+00  -6.5170345e+00  -1.6810105e+00  -3.2580743e+00   8.3446388e-01  -6.6689201e-01   2.2976351e+00   1.0840396e+00   4.0916610e+00   3.3095908e+00  -5.0995812e+00  -6.8517170e+00  -1.0335309e+00  -3.7539434e+00   2.3031812e+00   2.3377661e-01   5.6015616e+00   4.2102695e+00  -3.6072123e+00  -7.1012201e+00  -7.5174709e-01  -4.2217259e+00   1.0571996e+00  -2.1765182e+00   2.8305927e+00  -2.1227183e-01   4.7898107e+00   2.0370665e+00  -4.2787256e+00  -6.6382651e+00  -9.1542979e-01  -4.0162563e+00   4.5064650e+00   4.0877182e-01   5.9616742e+00   4.2172799e+00  -2.4174986e+00  -5.0374655e+00  -1.9005619e-01  -3.2480604e+00   4.8974729e+00   7.9742549e-01   6.3627086e+00   3.2368598e+00   5.8878818e+00   3.6922937e+00   5.3192025e+00   4.1668754e+00  -6.4896850e+00  -2.3850457e+00   1.9612280e+00   5.0583234e+00   5.2443576e+00
  -4.2083363e+00  -7.0804352e+00  -3.2509858e+00  -7.3935599e+00   1.0062968e+00  -1.1101570e+00   3.5978353e+00   1.8784545e+00   5.6523395e+00   5.0529776e+00  -3.7792153e+00  -6.6034169e+00   1.3845020e+00  -1.6769206e+00   6.1338334e+00   2.9275523e+00  -6.0975656e+00   3.6572845e-01   3.7854472e+00  -5.4576235e+00   5.2795487e+00  -4.3091035e+00  -6.4908485e+00  -1.7348563e+00  -3.2229786e+00   7.8851808e-01  -6.2881874e-01   2.2160983e+00   1.0986100e+00   3.9760385e+00   3.2278881e+00  -5.1088795e+00  -6.7773695e+00  -1.0708763e+00  -3.6211552e+00   2.1899677e+00   3.1250442e-01   5.4249201e+00   4.1297927e+00  -3.5840108e+00  -6.9496078e+00  -7.8285896e-01  -4.0369277e+00   9.7786809e-01  -2.0061669e+00   2.7212968e+00  -8.0603766e-02   4.6730256e+00   2.0217164e+00  -4.3058185e+00  -6.6569447e+00  -9.4307755e-01  -3.9302506e+00   4.4749694e+00   5.2396698e-01   5.9273448e+00   4.1897941e+00  -2.5058908e+00  -4.9664836e+00  -2.5357302e-01  -3.1816933e+00   4.9099918e+00   8.6503644e-01   6.4066787e+00   3.3236828e+00   5.9085756e+00   3.7618232e+00   5.3469944e+00   4.2317558e+00  -6.4983282e+00  -2.4423730e+00   1.9098639e+00   4.8993955e+00   5.2450786e+00
  -4.2016701e+00  -7.0245480e+00  -3.2368543e+00  -7.2158341e+00   9.4176624e-01  -9.3411591e-01   3.4255989e+00   1.8533333e+00   5.5671239e+00   4.9729729e+00  -3.8041644e+00  -6.4465661e+00   1.3396738e+00  -1.5338721e+00   6.0749517e+00   2.9524374e+00  -6.0789890e+00   4.0012459e-01   3.6588707e+00  -5.4552555e+00   5.1801310e+00  -4.3023381e+00  -6.4094991e+00  -1.7542817e+00  -3.1355171e+00   7.6713226e-01  -5.6004824e-01   2.1441789e+00   1.1230734e+00   3.8521366e+00   3.1250377e+00  -5.0878243e+00  -6.6601143e+00  -1.0908794e+00  -3.4477973e+00   2.0800553e+00   3.9448382e-01   5.2189770e+00   4.0165735e+00  -3.5427301e+00  -6.7575092e+00  -8.1443109e-01  -3.8232605e+00   8.9041899e-01  -1.8231208e+00   2.5976014e+00   4.8152579e-02   4.5324292e+00   1.9801328e+00  -4.3215618e+00  -6.6430831e+00  -9.8055007e-01  -3.8268277e+00   4.4062958e+00   6.2688271e-01   5.8539167e+00   4.1116262e+00  -2.6060457e+00  -4.8814192e+00  -3.4026544e-01  -3.1092331e+00   4.8722444e+00   9.1486899e-01   6.3953948e+00   3.3788681e+00   5.8820196e+00   3.7926140e+00   5.3370190e+00   4.2579446e+00  -6.4669065e+00  -2.4485156e+00   1.8773872e+00   4.7134462e+00   5.2077356e+00
  -4.1728187e+00  -6.9362398e+00  -3.1994127e+00  -6.9898477e+00   8.8611818e-01  -7.4450170e-01   3.2453782e+00   1.8055064e+00   5.4458079e+00   4.8567228e+00  -3.8213955e+00  -6.2669960e+00   1.2745504e+00  -1.3875283e+00   5.9759440e+00   2.9449376e+00  -6.0128260e+00   4.6399839e-01   3.5181932e+00  -5.4240885e+00   5.0496396e+00  -4.2581712e+00  -6.2756892e+00  -1.7410649e+00  -3.0010396e+00   7.6673139e-01  -4.6683275e-01   2.0790505e+00   1.1513094e+00   3.7185559e+00   2.9986343e+00  -5.0347744e+00  -6.5019837e+00  -1.0933126e+00  -3.2404791e+00   1.9731973e+00   4.7358490e-01   4.9857854e+00   3.8717310e+00  -3.4811066e+00  -6.5291320e+00  -8.4409462e-01  -3.5864003e+00   7.9809249e-01  -1.6324683e+00   2.4621734e+00   1.7010533e-01   4.3693346e+00   1.9129929e+00  -4.3210955e+00  -6.5947414e+00  -1.0238035e+00  -3.7061911e+00   4.3043088e+00   7.1777684e-01   5.7412400e+00   3.9874365e+00  -2.7118483e+00  -4.7813979e+00  -4.4510814e-01  -3.0295327e+00   4.7887382e+00   9.4935412e-01   6.3316750e+00   3.4052786e+00   5.8101181e+00   3.7881068e+00   5.2914619e+00   4.2488179e+00  -6.3955603e+00  -2.4074682e+00   1.8577140e+00   4.5026526e+00   5.1361985e+00
  -4.1196920e+00  -6.8161961e+00  -3.1377911e+00  -6.7217099e+00   8.3922286e-01  -5.4886918e-01   3.0583502e+00   1.7329784e+00   5.2908366e+00   4.7097080e+00  -3.8266141e+00  -6.0674454e+00   1.1929911e+00  -1.2396528e+00   5.8393605e+00   2.9072068e+00  -5.9018900e+00   5.5041600e-01   3.3609040e+00  -5.3630869e+00   4.8920811e+00  -4.1781055e+00  -6.0934507e+00  -1.6977765e+00  -2.8260228e+00   7.8321869e-01  -3.5583608e-01   2.0177839e+00   1.1774756e+00   3.5741895e+00   2.8471926e+00  -4.9488351e+00  -6.3061506e+00  -1.0782782e+00  -3.0064909e+00   1.8690636e+00   5.4416198e-01   4.7279833e+00   3.6973725e+00  -3.3972973e+00  -6.2696459e+00  -8.6950426e-01  -3.3325409e+00   7.0429547e-01  -1.4393439e+00   2.3180118e+00   2.8167156e-01   4.1856416e+00   1.8218656e+00  -4.2999150e+00  -6.5110680e+00  -1.0686173e+00  -3.5690691e+00   4.1736611e+00   7.9699702e-01   5.5901931e+00   3.8231569e+00  -2.8169858e+00  -4.6661851e+00  -5.6247561e-01  -2.9418830e+00   4.6650179e+00   9.7089804e-01   6.2195447e+00   3.4060944e+00   5.6957582e+00   3.7522934e+00   5.2131670e+00   4.2083114e+00  -6.2853424e+00  -2.3244910e+00   1.8446633e+00   4.2697328e+00   5.0347856e+00
  -4.0409158e+00  -6.6659658e+00  -3.0517068e+00  -6.4185026e+00   8.0071367e-01  -3.5451221e-01   2.8658075e+00   1.6348836e+00   5.1054308e+00   4.5380647e+00  -3.8159101e+00  -5.8513182e+00   1.0991909e+00  -1.0921884e+00   5.6686642e+00   2.8420908e+00  -5.7500050e+00   6.5210296e-01   3.1852324e+00  -5.2720378e+00   4.7119443e+00  -4.0644882e+00  -5.8680251e+00  -1.6276820e+00  -2.6178129e+00   8.1216277e-01  -2.3383414e-01   1.9575237e+00   1.1963056e+00   3.4183485e+00   2.6703105e+00  -4.8299449e+00  -6.0768731e+00  -1.0462437e+00  -2.7535227e+00   1.7672869e+00   6.0134424e-01   4.4487502e+00   3.4965849e+00  -3.2900272e+00  -5.9850085e+00  -8.8847755e-01  -3.0681439e+00   6.1242188e-01  -1.2486918e+00   2.1683192e+00   3.7977485e-01   3.9837856e+00   1.7092163e+00  -4.2541282e+00  -6.3924196e+00  -1.1108344e+00  -3.4166894e+00   4.0195548e+00   8.6499072e-01   5.4026615e+00   3.6257929e+00  -2.9152654e+00  -4.5362428e+00  -6.8643301e-01  -2.8460570e+00   4.5073797e+00   9.8180003e-01   6.0640270e+00   3.3846953e+00   5.5426781e+00   3.6895635e+00   5.1055100e+00   4.1407759e+00  -6.1382487e+00  -2.2058802e+00   1.8322993e+00   4.0179245e+00   4.9081204e+00
  -3.9359511e+00  -6.4879598e+00  -2.9415366e+00  -6.0880469e+00   7.6998702e-01  -1.6816947e-01   2.6691617e+00   1.5115962e+00   4.8934947e+00   4.3483654e+00  -3.7859839e+00  -5.6225661e+00   9.9746635e-01  -9.4714704e-01   5.4680663e+00   2.7530733e+00  -5.5618786e+00   7.6175663e-01   2.9903270e+00  -5.1515926e+00   4.5140816e+00  -3.9204482e+00  -5.6057018e+00  -1.5346259e+00  -2.3843469e+00   8.4898248e-01  -1.0743079e-01   1.8956458e+00   1.2033623e+00   3.2508641e+00   2.4687823e+00  -4.6789249e+00  -5.8193849e+00  -9.9807200e-01  -2.4893760e+00   1.6675033e+00   6.4127818e-01   4.1517521e+00   3.2733959e+00  -3.1587201e+00  -5.6817554e+00  -8.9913163e-01  -2.7996808e+00   5.2566877e-01  -1.0650431e+00   2.0163556e+00   4.6202156e-01   3.7666691e+00   1.5783764e+00  -4.1806864e+00  -6.2404107e+00  -1.1465973e+00  -3.2507335e+00   3.8474866e+00   9.2232516e-01   5.1814738e+00   3.4031848e+00  -3.0009240e+00  -4.3927411e+00  -8.1103632e-01  -2.7423223e+00   4.3225666e+00   9.8419365e-01   5.8709050e+00   3.3445517e+00   5.3553029e+00   3.6045557e+00   4.9722587e+00   4.0508271e+00  -5.9572080e+00  -2.0587131e+00   1.8152392e+00   3.7509533e+00   4.7609864e+00
  -3.8051771e+00  -6.2854022e+00  -2.8083650e+00  -5.7386388e+00   7.4620577e-01   4.2322603e-03   2.4699415e+00   1.3647809e+00   4.6594983e+00   4.1473976e+00  -3.7343425e+00  -5.3855466e+00   8.9204272e-01  -8.0649385e-01   5.2423302e+00   2.6442028e+00  -5.3429445e+00   8.7233934e-01   2.7763916e+00  -5.0032762e+00   4.3035856e+00  -3.7498068e+00  -5.3136114e+00  -1.4229020e+00  -2.1338638e+00   8.8912484e-01   1.7200682e-02   1.8298952e+00   1.1952370e+00   3.0721661e+00   2.2446567e+00  -4.4975008e+00  -5.5397323e+00  -9.3504492e-01  -2.2216867e+00   1.5693850e+00   6.6131058e-01   3.8410774e+00   3.0326928e+00  -3.0036045e+00  -5.3667644e+00  -9.0000716e-01  -2.5333835e+00   4.4686013e-01  -8.9231810e-01   1.8652907e+00   5.2684381e-01   3.5375646e+00   1.4334744e+00  -4.0775756e+00  -6.0578956e+00  -1.1725615e+00  -3.0732745e+00   3.6629892e+00   9.6971151e-01   4.9302922e+00   3.1637424e+00  -3.0689143e+00  -4.2375325e+00  -9.3062636e-01  -2.6314246e+00   4.1174608e+00   9.8001066e-01   5.6464511e+00   3.2891275e+00   5.1385575e+00   3.5020133e+00   4.8174325e+00   3.9432043e+00  -5.7460302e+00  -1.8905739e+00   1.7889142e+00   3.4729940e+00   4.5981933e+00
  -3.6499319e+00  -6.0622368e+00  -2.6540043e+00  -5.3787670e+00   7.2831098e-01   1.5778724e-01   2.2697895e+00   1.1973783e+00   4.4083386e+00   3.9419360e+00  -3.6594520e+00  -5.1448526e+00   7.8685907e-01  -6.7203345e-01   4.9965582e+00   2.5199962e+00  -5.0991836e+00   9.7734246e-01   2.5447617e+00  -4.8294539e+00   4.0856614e+00  -3.5569644e+00  -4.9994893e+00  -1.2971120e+00  -1.8746166e+00   9.2823140e-01   1.3454179e-01   1.7584962e+00   1.1696847e+00   2.8833289e+00   2.0012283e+00  -4.2882838e+00  -5.2445674e+00  -8.5886880e-01  -1.9576675e+00   1.4726652e+00   6.6010097e-01   3.5211597e+00   2.7801025e+00  -2.8257830e+00  -5.0470099e+00  -8.9017030e-01  -2.2750161e+00   3.7829191e-01  -7.3366847e-01   1.7180624e+00   5.7359741e-01   3.3000085e+00   1.2793245e+00  -3.9439554e+00  -5.8488798e+00  -1.1860750e+00  -2.8867083e+00   3.4713879e+00   1.0080270e+00   4.6534710e+00   2.9161542e+00  -3.1151509e+00  -4.0730829e+00  -1.0401018e+00  -2.5145435e+00   3.8987868e+00   9.7096274e-01   5.3971596e+00   3.2217922e+00   4.8976708e+00   3.3866453e+00   4.6451559e+00   3.8226321e+00  -5.5093150e+00  -1.7092729e+00   1.7497712e+00   3.1886201e+00   4.4244356e+00
  -3.4724998e+00  -5.8229923e+00  -2.4809754e+00  -5.0168276e+00   7.1504793e-01   2.8876588e-01   2.0704558e+00   1.0135211e+00   4.1451798e+00   3.7385192e+00  -3.5608344e+00  -4.9051456e+00   6.8540154e-01  -5.4531094e-01   4.7359738e+00   2.3853235e+00  -4.8369231e+00   1.0710145e+00   2.2979217e+00  -4.6332669e+00   3.8654924e+00  -3.3467646e+00  -4.6714168e+00  -1.1620130e+00  -1.6145928e+00   9.6229158e-01   2.3991296e-01   1.6802343e+00   1.1256962e+00   2.6860857e+00   1.7429640e+00  -4.0547156e+00  -4.9409022e+00  -7.7165904e-01  -1.7038783e+00   1.3771628e+00   6.3766143e-01   3.1966906e+00   2.5218308e+00  -2.6272528e+00  -4.7293162e+00  -8.6928036e-01  -2.0296814e+00   3.2161105e-01  -5.9136506e-01   1.5772545e+00   6.0260699e-01   3.0576856e+00   1.1212730e+00  -3.7802391e+00  -5.6183681e+00  -1.1853096e+00  -2.6936765e+00   3.2775827e+00   1.0383289e+00   4.3558884e+00   2.6690786e+00  -3.1367021e+00  -3.9023719e+00  -1.1351541e+00  -2.3932295e+00   3.6728442e+00   9.5853821e-01   5.1294737e+00   3.1457472e+00   4.6379690e+00   3.2629981e+00   4.4595156e+00   3.6936910e+00  -5.2523189e+00  -1.5225646e+00   1.6954125e+00   2.9027305e+00   4.2441731e+00
  -3.2760473e+00  -5.5726138e+00  -2.2924527e+00  -4.6608506e+00   7.0500854e-01   3.9470927e-01   1.8737880e+00   8.1838051e-01   3.8752812e+00   3.5432347e+00  -3.4391023e+00  -4.6709786e+00   5.9057466e-01  -4.2753401e-01   4.4657096e+00   2.2452606e+00  -4.5626327e+00   1.1485474e+00   2.0394529e+00  -4.4185310e+00   3.6481012e+00  -3.1243402e+00  -4.3375488e+00  -1.0223614e+00  -1.3612586e+00   9.8777906e-01   3.2961205e-01   1.5945077e+00   1.0635035e+00   2.4828023e+00   1.4753586e+00  -3.8009711e+00  -4.6358438e+00  -6.7589697e-01  -1.4660382e+00   1.2828014e+00   5.9531978e-01   2.8725199e+00   2.2644612e+00  -2.4108761e+00  -4.4201284e+00  -8.3761891e-01  -1.8016685e+00   2.7773810e-01  -4.6674015e-01   1.4450013e+00   6.1515293e-01   2.8143117e+00   9.6500245e-01  -3.5881072e+00  -5.3721601e+00  -1.1693421e+00  -2.4969905e+00   3.0858711e+00   1.0618540e+00   4.0427579e+00   2.4308292e+00  -3.1319176e+00  -3.7287661e+00  -1.2124539e+00  -2.2693265e+00   3.4452812e+00   9.4400821e-01   4.8495368e+00   3.0639595e+00   4.3646802e+00   3.1353330e+00   4.2644257e+00   3.5606863e+00  -4.9807912e+00  -1.3378786e+00   1.6246667e+00   2.6204490e+00   4.0615081e+00
  -3.0645043e+00  -5.3162720e+00  -2.0921645e+00  -4.3182442e+00   6.9669302e-01   4.7446133e-01   1.6817179e+00   6.1794897e-01   3.6038216e+00   3.3615182e+00  -3.2959282e+00  -4.4466335e+00   5.0461562e-01  -3.1952320e-01   4.1906155e+00   2.1049245e+00  -4.2827150e+00   1.2062176e+00   1.7739190e+00  -4.1896064e+00   3.4382079e+00  -2.8949458e+00  -4.0058434e+00  -8.8275044e-01  -1.1213316e+00   1.0017699e+00   4.0100499e-01   1.5013468e+00   9.8452445e-01   2.2764156e+00   1.2047275e+00  -3.5318214e+00  -4.3363192e+00  -5.7435660e-01  -1.2488821e+00   1.1896288e+00   5.3561027e-01   2.5535434e+00   2.0147205e+00  -2.1802916e+00  -4.1253058e+00  -7.9607169e-01  -1.5943474e+00   2.4684040e-01  -3.6018596e-01   1.3229247e+00   6.1339720e-01   2.5735198e+00   8.1630166e-01  -3.3704526e+00  -5.1165945e+00  -1.1381733e+00  -2.2995541e+00   2.8998168e+00   1.0800002e+00   3.7194365e+00   2.2090617e+00  -3.1004855e+00  -3.5558712e+00  -1.2697744e+00  -2.1448860e+00   3.2209187e+00   9.2843725e-01   4.5629795e+00   2.9791067e+00   4.0827539e+00   3.0075148e+00   4.0635064e+00   3.4275299e+00  -4.7007796e+00  -1.1620645e+00   1.5375942e+00   2.3470014e+00   3.8800831e+00
  -2.8423988e+00  -5.0591566e+00  -1.8842549e+00  -3.9955735e+00   6.8858901e-01   5.2813891e-01   1.4962397e+00   4.1876510e-01   3.3357237e+00   3.1979735e+00  -3.1339509e+00  -4.2359755e+00   4.2905346e-01  -2.2169414e-01   3.9150951e+00   1.9692866e+00  -4.0033066e+00   1.2414796e+00   1.5066845e+00  -3.9512407e+00   3.2400902e+00  -2.6637818e+00  -3.6837980e+00  -7.4745389e-01  -9.0059015e-01   1.0020410e+00   4.5256720e-01   1.4014031e+00   8.9124677e-01   2.0703347e+00   9.3794111e-01  -3.2524650e+00  -4.0488045e+00  -4.7000202e-01  -1.0560659e+00   1.0978333e+00   4.6209762e-01   2.2445820e+00   1.7792163e+00  -1.9397730e+00  -3.8499529e+00  -7.4606642e-01  -1.4101173e+00   2.2835851e-01  -2.7120914e-01   1.2121082e+00   6.0025278e-01   2.3387542e+00   6.8080834e-01  -3.1312572e+00  -4.8582775e+00  -1.0926902e+00  -2.1042890e+00   2.7221706e+00   1.0942859e+00   3.3912347e+00   2.0104781e+00  -3.0434124e+00  -3.3873746e+00  -1.3060485e+00  -2.0220778e+00   3.0036307e+00   9.1269515e-01   4.2747419e+00   2.8935307e+00   3.7967058e+00   2.8829101e+00   3.8599837e+00   3.2976289e+00  -4.4184196e+00  -1.0011661e+00   1.4354274e+00   2.0875600e+00   3.7029968e+00
  -2.6146519e+00  -4.8062698e+00  -1.6731123e+00  -3.6983823e+00   6.7926418e-01   5.5704116e-01   1.3193827e+00   2.2759461e-01   3.0754922e+00   3.0562180e+00  -2.9566247e+00  -4.0423300e+00   3.6471164e-01  -1.3407189e-01   3.6429790e+00   1.8429763e+00  -3.7300908e+00   1.2530095e+00   1.2436799e+00  -3.7083938e+00   3.0574477e+00  -2.4358155e+00  -3.3782107e+00  -6.2027574e-01  -7.0372534e-01   9.8714125e-01   4.8387557e-01   1.2959086e+00   7.8706264e-01   1.8683084e+00   6.8211340e-01  -2.9683272e+00  -3.7790782e+00  -3.6586059e-01  -8.9012421e-01   1.0077583e+00   3.7914386e-01   1.9502495e+00   1.5641575e+00  -1.6940412e+00  -3.5982887e+00  -6.8946743e-01  -1.2504050e+00   2.2108396e-01  -1.9853646e-01   1.1131068e+00   5.7920074e-01   2.1131773e+00   5.6373810e-01  -2.8754088e+00  -4.6037800e+00  -1.0345726e+00  -1.9140652e+00   2.5548442e+00   1.1062894e+00   3.0632408e+00   1.8405586e+00  -2.9629294e+00  -3.2268850e+00  -1.3213561e+00  -1.9031007e+00   2.7962876e+00   8.9746671e-01   3.9889532e+00   2.8092006e+00   3.5104976e+00   2.7643030e+00   3.6566127e+00   3.1737915e+00  -4.1397130e+00  -8.6022664e-01   1.3204518e+00   1.8470648e+00   3.5327383e+00
  -2.3863470e+00  -4.5622284e+00  -1.4631762e+00  -3.4310603e+00   6.6746653e-01   5.6350589e-01   1.1531744e+00   5.1083509e-02   2.8270753e+00   2.9387639e+00  -2.7680246e+00  -3.8683867e+00   3.1174899e-01  -5.6334909e-02   3.3774398e+00   1.7300812e+00  -3.4681336e+00   1.2407011e+00   9.9112142e-01  -3.4660494e+00   2.8932817e+00  -2.2156112e+00  -3.0949690e+00  -5.0441622e-01  -5.3424000e-01   9.5643867e-01   4.9555386e-01   1.1866061e+00   6.7605985e-01   1.6742633e+00   4.4425846e-01  -2.6848466e+00  -3.5320055e+00  -2.6487767e-01  -7.5247585e-01   9.1991079e-01   2.9163260e-01   1.6748198e+00   1.3750701e+00  -1.4480445e+00  -3.3735587e+00  -6.2843596e-01  -1.1157097e+00   2.2328255e-01  -1.4026337e-01   1.0259908e+00   5.5406833e-01   1.8995896e+00   4.6961523e-01  -2.6084640e+00  -4.3593494e+00  -9.6615028e-01  -1.7316334e+00   2.3989304e+00   1.1175703e+00   2.7401698e+00   1.7033406e+00  -2.8623321e+00  -3.0777785e+00  -1.3168441e+00  -1.7900953e+00   2.6007596e+00   8.8325936e-01   3.7088700e+00   2.7276874e+00   3.2274576e+00   2.6538294e+00   3.4556358e+00   3.0581532e+00  -3.8703062e+00  -7.4313473e-01   1.1958373e+00   1.6300276e+00   3.3711534e+00
  -2.1624896e+00  -4.3310825e+00  -1.2587344e+00  -3.1967644e+00   6.5222305e-01   5.5071920e-01   9.9959498e-01  -1.0459799e-01   2.5937517e+00   2.8469403e+00  -2.5726196e+00  -3.7161307e+00   2.6973348e-01   1.2115057e-02   3.1209524e+00   1.6339607e+00  -3.2217476e+00   1.2056127e+00   7.5519794e-01  -3.2290260e+00   2.7497929e+00  -2.0071723e+00  -2.8388783e+00  -4.0236015e-01  -3.9439649e-01   9.1013497e-01   4.8917400e-01   1.0756551e+00   5.6278133e-01   1.4921225e+00   2.3093479e-01  -2.4072525e+00  -3.3113701e+00  -1.6976494e-01  -6.4347679e-01   8.3496183e-01   2.0466494e-01   1.4220913e+00   1.2165263e+00  -1.2067201e+00  -3.1779902e+00  -5.6526751e-01  -1.0056903e+00   2.3285284e-01  -9.4035987e-02   9.5041519e-01   5.2878004e-01   1.7003704e+00   4.0202051e-01  -2.3363735e+00  -4.1306307e+00  -8.9022178e-01  -1.5595634e+00   2.2547725e+00   1.1295795e+00   2.4262417e+00   1.6012521e+00  -2.7457602e+00  -2.9430568e+00  -1.2945859e+00  -1.6850619e+00   2.4179781e+00   8.7040770e-01   3.4368697e+00   2.6501489e+00   2.9502502e+00   2.5529359e+00   3.2587736e+00   2.9521332e+00  -3.6152813e+00  -6.5251726e-01   1.0654264e+00   1.4403279e+00   3.2194429e+00
  -1.9477721e+00  -4.1161672e+00  -1.0637251e+00  -2.9973892e+00   6.3292800e-01   5.2249013e-01   8.6052118e-01  -2.3409943e-01   2.3780569e+00   2.7808641e+00  -2.3750287e+00  -3.5868062e+00   2.3774193e-01   7.2065345e-02   2.8752994e+00   1.5570798e+00  -2.9943877e+00   1.1498690e+00   5.4174660e-01  -3.0017925e+00   2.6283111e+00  -1.8138114e+00  -2.6135393e+00  -3.1579412e-01  -2.8521456e-01   8.4924697e-01   4.6711938e-01   9.6551655e-01   4.5196419e-01   1.3256120e+00   4.7895900e-02  -2.1403557e+00  -3.1197563e+00  -8.2852849e-02  -5.6251265e-01   7.5373672e-01   1.2324594e-01   1.1952633e+00   1.0919005e+00  -9.7475971e-01  -3.0127879e+00  -5.0221850e-01  -9.1928543e-01   2.4750681e-01  -5.7252594e-02   8.8571011e-01   5.0709765e-01   1.5174352e+00   3.6337458e-01  -2.0651844e+00  -3.9224137e+00  -8.0984749e-01  -1.4001890e+00   2.1220697e+00   1.1435632e+00   2.1250986e+00   1.5350172e+00  -2.6179362e+00  -2.8252283e+00  -1.2573936e+00  -1.5897864e+00   2.2480477e+00   8.5907702e-01   3.1745039e+00   2.5773286e+00   2.6808907e+00   2.4623679e+00   3.0672516e+00   2.8564259e+00  -3.3789726e+00  -5.8968414e-01   9.3349408e-01   1.2810153e+00   3.0781957e+00
  -1.7463618e+00  -3.9199875e+00  -8.8155967e-01  -2.8335889e+00   6.0941189e-01   4.8300242e-01   7.3766583e-01  -3.3320004e-01   2.1817502e+00   2.7394604e+00  -2.1797791e+00  -3.4809073e+00   2.1447843e-01   1.2439382e-01   2.6416191e+00   1.5008793e+00  -2.7885896e+00   1.0765215e+00   3.5593277e-01  -2.7883006e+00   2.5292596e+00  -1.6380502e+00  -2.4212738e+00  -2.4555976e-01  -2.0651681e-01   7.7555543e-01   4.3241685e-01   8.5882097e-01   3.4827369e-01   1.1780652e+00  -1.0022921e-01  -1.8883615e+00  -2.9584924e+00  -5.9601679e-03  -5.0812453e-01   6.7719465e-01   5.1979839e-02   9.9682325e-01   1.0031721e+00  -7.5639230e-01  -2.8781687e+00  -4.4133705e-01  -8.5485727e-01   2.6495865e-01  -2.7272106e-02   8.3098191e-01   4.9236762e-01   1.3522150e+00   3.5477084e-01  -1.8007408e+00  -3.7384327e+00  -7.2813136e-01  -1.2555585e+00   2.0000099e+00   1.1604709e+00   1.8397593e+00   1.5036351e+00  -2.4838778e+00  -2.7262150e+00  -1.2085937e+00  -1.5057760e+00   2.0903992e+00   8.4926617e-01   2.9226009e+00   2.5095684e+00   2.4208032e+00   2.3821878e+00   2.8818611e+00   2.7710272e+00  -3.1648160e+00  -5.5462820e-01   8.0449027e-01   1.1541323e+00   2.9474560e+00
  -1.5617194e+00  -3.7441466e+00  -7.1497628e-01  -2.7048447e+00   5.8198300e-01   4.3655792e-01   6.3251212e-01  -3.9906430e-01   2.0058251e+00   2.7205401e+00  -1.9910766e+00  -3.3981984e+00   1.9840410e-01   1.6996810e-01   2.4204907e+00   1.4656900e+00  -2.6059446e+00   9.8937604e-01   2.0195761e-01  -2.5918412e+00   2.4521627e+00  -1.4815597e+00  -2.2631063e+00  -1.9164679e-01  -1.5701887e-01   6.9151845e-01   3.8854590e-01   7.5822940e-01   2.5604447e-01   1.0522435e+00  -2.1020547e-01  -1.6547189e+00  -2.8276520e+00   5.9708976e-02  -4.7816000e-01   6.0639539e-01  -5.2075152e-03   8.2846024e-01   9.5078948e-01  -5.5519960e-01  -2.7734275e+00  -3.8431177e-01  -8.1034848e-01   2.8310591e-01  -1.6153816e-03   7.8521755e-01   4.8729029e-01   1.2056553e+00   3.7587204e-01  -1.5483987e+00  -3.5812104e+00  -6.4800832e-01  -1.1273948e+00   1.8874253e+00   1.1808745e+00   1.5726142e+00   1.5044439e+00  -2.3486018e+00  -2.6472888e+00  -1.1517827e+00  -1.4342072e+00   1.9439726e+00   8.4081176e-01   2.6814101e+00   2.4468362e+00   2.1709168e+00   2.3118267e+00   2.7030497e+00   2.6953023e+00  -2.9752426e+00  -5.4608032e-01   6.8278053e-01   1.0605745e+00   2.8268220e+00
  -1.3964659e+00  -3.5893213e+00  -5.6593645e-01  -2.6095721e+00   5.5143583e-01   3.8732636e-01   5.4625022e-01  -4.3042419e-01   1.8505579e+00   2.7209312e+00  -1.8126042e+00  -3.3377630e+00   1.8787169e-01   2.0955086e-01   2.2120491e+00   1.4507007e+00  -2.4471196e+00   8.9279032e-01   8.2810756e-02  -2.4149341e+00   2.3956972e+00  -1.3451432e+00  -2.1388000e+00  -1.5322697e-01  -1.3445962e-01   6.0015499e-01   3.3923530e-01   6.6629195e-01   1.7904466e-01   9.5017779e-01  -2.8039169e-01  -1.4420136e+00  -2.7261180e+00   1.1363101e-01  -4.6993852e-01   5.4245424e-01  -4.5301441e-02   6.9100725e-01   9.3360674e-01  -3.7397492e-01  -2.6970347e+00  -3.3235038e-01  -7.8344357e-01   3.0018940e-01   2.1853801e-02   7.4738324e-01   4.9372887e-01   1.0782341e+00   4.2487943e-01  -1.3127765e+00  -3.4519693e+00  -5.7205045e-01  -1.0170657e+00   1.7829554e+00   1.2049049e+00   1.3254515e+00   1.5332607e+00  -2.2168409e+00  -2.5890440e+00  -1.0905799e+00  -1.3758897e+00   1.8074152e+00   8.3339435e-01   2.4507726e+00   2.3887671e+00   1.9317850e+00   2.2501656e+00   2.5310284e+00   2.6280845e+00  -2.8116235e+00  -5.6161940e-01   5.7239878e-01   1.0000020e+00   2.7155656e+00
  -1.2523010e+00  -3.4552846e+00  -4.3556765e-01  -2.5452605e+00   5.1902482e-01   3.3911654e-01   4.7971865e-01  -4.2767415e-01   1.7155926e+00   2.7366569e+00  -1.6473571e+00  -3.2980771e+00   1.8125710e-01   2.4371889e-01   2.0161163e+00   1.4539841e+00  -2.3119157e+00   7.9145619e-01   8.7824011e-05  -2.2592533e+00   2.3577873e+00  -1.2287617e+00  -2.0469449e+00  -1.2872854e-01  -1.3576344e-01   5.0490156e-01   2.8825781e-01   5.8531281e-01   1.2027570e-01   8.7305090e-01  -3.1085494e-01  -1.2519138e+00  -2.6516984e+00   1.5598652e-01  -4.8042527e-01   4.8648915e-01  -6.6372070e-02   5.8441898e-01   9.4890782e-01  -2.1463087e-01  -2.6467574e+00  -2.8609648e-01  -7.7172402e-01   3.1491983e-01   4.4780460e-02   7.1651193e-01   5.1257047e-01   9.6999547e-01   4.9858019e-01  -1.0975535e+00  -3.3506112e+00  -5.0230578e-01  -9.2556563e-01   1.6852098e+00   1.2322132e+00   1.0995104e+00   1.5846023e+00  -2.0927885e+00  -2.5514000e+00  -1.0283896e+00  -1.3312469e+00   1.6792805e+00   8.2654795e-01   2.2303044e+00   2.3347161e+00   1.7037177e+00   2.1956417e+00   2.3658902e+00   2.5678067e+00  -2.6742690e+00  -5.9783057e-01   4.7682533e-01   9.7081587e-01   2.6127648e+00
  -1.1299741e+00  -3.3409766e+00  -3.2415477e-01  -2.5086407e+00   4.8640295e-01   2.9518231e-01   4.3335732e-01  -3.9286910e-01   1.6000488e+00   2.7631582e+00  -1.4975241e+00  -3.2771067e+00   1.7708190e-01   2.7280243e-01   1.8323391e+00   1.4725813e+00  -2.1993629e+00   6.9017341e-01  -4.6114601e-02  -2.1255962e+00   2.3357409e+00  -1.1316013e+00  -1.9850947e+00  -1.1594800e-01  -1.5722768e-01   4.0944939e-01   2.3923357e-01   5.1723059e-01   8.1819855e-02   8.2112296e-01  -3.0338929e-01  -1.0851647e+00  -2.6012904e+00   1.8763932e-01  -5.0640039e-01   4.3956037e-01  -6.7676939e-02   5.0778898e-01   9.9251588e-01  -7.8156628e-02  -2.6197974e+00  -2.4559097e-01  -7.7280943e-01   3.2656186e-01   6.8212233e-02   6.9177254e-01   5.4365029e-01   8.8059576e-01   5.9247454e-01  -9.0533010e-01  -3.2757654e+00  -4.4018046e-01  -8.5351173e-01   1.5929181e+00   1.2619611e+00   8.9555105e-01   1.6519685e+00  -1.9798881e+00  -2.5336391e+00  -9.6819077e-01  -1.3003139e+00   1.5582123e+00   8.1967344e-01   2.0195704e+00   2.2838207e+00   1.4869109e+00   2.1463755e+00   2.2077211e+00   2.5126467e+00  -2.5624806e+00  -6.5050523e-01   3.9880319e-01   9.7020372e-01   2.5174390e+00
  -1.0293134e+00  -3.2446168e+00  -2.3117880e-01  -2.4958690e+00   4.5552882e-01   2.5807520e-01   4.0717431e-01  -3.2962317e-01   1.5026478e+00   2.7955484e+00  -1.3644158e+00  -3.2724236e+00   1.7411890e-01   2.9684987e-01   1.6603174e+00   1.5026458e+00  -2.1078449e+00   5.9362574e-01  -5.7217997e-02  -2.0138956e+00   2.3264179e+00  -1.0521777e+00  -1.9499436e+00  -1.1219315e-01  -1.9472484e-01   3.1756892e-01   1.9545325e-01   4.6351941e-01   6.4743597e-02   7.9370948e-01  -2.6143525e-01  -9.4163279e-01  -2.5710831e+00   2.1007152e-01  -5.4461900e-01   4.0260895e-01  -4.9685699e-02   4.5940300e-01   1.0589916e+00   3.5376746e-02  -2.6129442e+00  -2.1027974e-01  -7.8447656e-01   3.3497076e-01   9.2543203e-02   6.7251678e-01   5.8574625e-01   8.0935784e-01   7.0097752e-01  -7.3755316e-01  -3.2249077e+00  -3.8636951e-01  -8.0115203e-01   1.5050573e+00   1.2928411e+00   7.1392771e-01   1.7281815e+00  -1.8806763e+00  -2.5344706e+00  -9.1236458e-01  -1.2827531e+00   1.4431028e+00   8.1205674e-01   1.8182399e+00   2.2350709e+00   1.2815584e+00   2.1003083e+00   2.0566978e+00   2.4606849e+00  -2.4746528e+00  -7.1487288e-01   3.4020170e-01   9.9425836e-01   2.4286701e+00
  -9.4930308e-01  -3.1638548e+00  -1.5539639e-01  -2.5027220e+00   4.2854805e-01   2.2955222e-01   4.0072925e-01  -2.4291255e-01   1.4218374e+00   2.8288856e+00  -1.2484456e+00  -3.2813370e+00   1.7147494e-01   3.1562198e-01   1.4997151e+00   1.5396394e+00  -2.0352454e+00   5.0617130e-01  -3.6091738e-02  -1.9232726e+00   2.3264175e+00  -9.8846929e-01  -1.9375348e+00  -1.1444872e-01  -2.4391120e-01   2.3293086e-01   1.5972931e-01   4.2511613e-01   6.9063134e-02   7.8921325e-01  -1.8990235e-01  -8.2039206e-01  -2.5567879e+00   2.2528000e-01  -5.9195166e-01   3.7639565e-01  -1.4025145e-02   4.3682964e-01   1.1419082e+00   1.2676687e-01  -2.6227359e+00  -1.7906575e-01  -8.0475156e-01   3.4058015e-01   1.1751182e-01   6.5830333e-01   6.3664634e-01   7.5532992e-01   8.1768782e-01  -5.9450905e-01  -3.1945436e+00  -3.4083741e-01  -7.6838880e-01   1.4209476e+00   1.3231325e+00   5.5465944e-01   1.8057602e+00  -1.7966892e+00  -2.5521192e+00  -8.6257075e-01  -1.2778856e+00   1.3332089e+00   8.0289287e-01   1.6262048e+00   2.1873823e+00   1.0879348e+00   2.0553460e+00   1.9131565e+00   2.4100578e+00  -2.4084205e+00  -7.8585236e-01   3.0193419e-01   1.0381651e+00   2.3457048e+00
  -8.8820391e-01  -3.0959482e+00  -9.4954062e-02  -2.5247946e+00   4.0765734e-01   2.1054370e-01   4.1313500e-01  -1.3879375e-01   1.3559105e+00   2.8584478e+00  -1.1491562e+00  -3.3010292e+00   1.6864516e-01   3.2861729e-01   1.3503389e+00   1.5785748e+00  -1.9791062e+00   4.3165446e-01   1.3099503e-02  -1.8521292e+00   2.3322747e+00  -9.3806963e-01  -1.9434893e+00  -1.1955540e-01  -3.0043082e-01   1.5893273e-01   1.3428218e-01   4.0237756e-01   9.3772483e-02   8.0520625e-01  -9.4905663e-02  -7.1984510e-01  -2.5538800e+00   2.3564060e-01  -6.4550059e-01   3.6144598e-01   3.6652040e-02   4.3703480e-01   1.2341909e+00   1.9759412e-01  -2.6456192e+00  -1.5040033e-01  -8.3197002e-01   3.4434347e-01   1.4225329e-01   6.4889688e-01   6.9328709e-01   7.1734042e-01   9.3571014e-01  -4.7538142e-01  -3.1804438e+00  -3.0284934e-01  -7.5481181e-01   1.3403104e+00   1.3507876e+00   4.1748638e-01   1.8773131e+00  -1.7284324e+00  -2.5844271e+00  -8.1967818e-01  -1.2847338e+00   1.2282231e+00   7.9131759e-01   1.4436521e+00   2.1396708e+00   9.0644093e-01   2.0094983e+00   1.7776287e+00   2.3590960e+00  -2.3608363e+00  -8.5831027e-01   2.8393317e-01   1.0964453e+00   2.2680235e+00
  -8.4370439e-01  -3.0379600e+00  -4.7526763e-02  -2.5576910e+00   3.9495928e-01   2.0118041e-01   4.4307644e-01  -2.4054663e-02   1.3031014e+00   2.8799952e+00  -1.0652914e+00  -3.3286914e+00   1.6553552e-01   3.3512814e-01   1.2121790e+00   1.6142909e+00  -1.9367873e+00   3.7324936e-01   8.5122062e-02  -1.7982728e+00   2.3406495e+00  -8.9834826e-01  -1.9632422e+00  -1.2439184e-01  -3.6010544e-01   9.8538785e-02   1.2066681e-01   3.9506729e-01   1.3693131e-01   8.3855398e-01   1.6566588e-02  -6.3786476e-01  -2.5578429e+00   2.4375053e-01  -7.0268683e-01   3.5800238e-01   9.8865523e-02   4.5651562e-01   1.3284994e+00   2.5010557e-01  -2.6781017e+00  -1.2240558e-01  -8.6480420e-01   3.4763543e-01   1.6540362e-01   6.4424403e-01   7.5195475e-01   6.9404609e-01   1.0480157e+00  -3.7836306e-01  -3.1779188e+00  -2.7104585e-01  -7.5973998e-01   1.2632838e+00   1.3735490e+00   3.0190547e-01   1.9359303e+00  -1.6754159e+00  -2.6289641e+00  -7.8375279e-01  -1.3020720e+00   1.1282905e+00   7.7644695e-01   1.2710834e+00   2.0909275e+00   7.3760636e-01   1.9610065e+00   1.6508344e+00   2.3064414e+00  -2.3285700e+00  -9.2731183e-01   2.8518100e-01   1.1632384e+00   2.1953727e+00
  -8.1309063e-01  -2.9869545e+00  -1.0472601e-02  -2.5972016e+00   3.9231866e-01   2.0087712e-01   4.8884171e-01   9.4179267e-02   1.2616539e+00   2.8900036e+00  -9.9490303e-01  -3.3616465e+00   1.6245275e-01   3.3432495e-01   1.0854101e+00   1.6417492e+00  -1.9056168e+00   3.3333974e-01   1.7395454e-01  -1.7590628e+00   2.3484931e+00  -8.6661107e-01  -1.9922691e+00  -1.2604780e-01  -4.1910130e-01   5.4142201e-02   1.1974054e-01   4.0237194e-01   1.9580572e-01   8.8557189e-01   1.3703220e-01  -5.7194931e-01  -2.5643979e+00   2.5225955e-01  -7.6130433e-01   3.6598783e-01   1.6855883e-01   4.9143928e-01   1.4176290e+00   2.8707641e-01  -2.7168913e+00  -9.3018359e-02  -9.0225608e-01   3.5212275e-01   1.8524753e-01   6.4442866e-01   8.0853909e-01   6.8396633e-01   1.1478195e+00  -3.0081303e-01  -3.1821135e+00  -2.4355657e-01  -7.8226525e-01   1.1903953e+00   1.3890922e+00   2.0718091e-01   1.9755504e+00  -1.6362460e+00  -2.6831356e+00  -7.5410081e-01  -1.3284803e+00   1.0339767e+00   7.5742536e-01   1.1092827e+00   2.0402901e+00   5.8205026e-01   1.9084560e+00   1.5336418e+00   2.2511336e+00  -2.3081141e+00  -9.8835189e-01   3.0379247e-01   1.2326049e+00   2.1277620e+00
  -7.9342099e-01  -2.9401895e+00   1.9010111e-02  -2.6394560e+00   4.0122966e-01   2.0846324e-01   5.4836254e-01   2.0885740e-01   1.2298570e+00   2.8858481e+00  -9.3548758e-01  -3.3974540e+00   1.6006236e-01   3.2536380e-01   9.7034864e-01   1.6563336e+00  -1.8830242e+00   3.1344102e-01   2.7310340e-01  -1.7315750e+00   2.3531814e+00  -8.4024640e-01  -2.0262942e+00  -1.2197860e-01  -4.7406454e-01   2.7455798e-02   1.3167171e-01   4.2294256e-01   2.6705007e-01   9.4220023e-01   2.5891499e-01  -5.1937647e-01  -2.5697064e+00   2.6370262e-01  -8.1954058e-01   3.8498084e-01   2.4138652e-01   5.3777508e-01   1.4949029e+00   3.1165831e-01  -2.7590098e+00  -6.0144023e-02  -9.4361825e-01   3.5961528e-01   1.9990043e-01   6.4961080e-01   8.5882126e-01   6.8550329e-01   1.2289544e+00  -2.3944540e-01  -3.1882989e+00  -2.1814127e-01  -8.2129462e-01   1.1224942e+00   1.3951854e+00   1.3233046e-01   1.9912813e+00  -1.6087675e+00  -2.7442817e+00  -7.2936215e-01  -1.3623967e+00   9.4618575e-01   7.3348240e-01   9.5923333e-01   1.9871100e+00   4.4040398e-01   1.8508642e+00   1.4269858e+00   2.1926587e+00  -2.2959814e+00  -1.0375530e+00   3.3714025e-01   1.2988234e+00   2.0654209e+00
  -7.8169118e-01  -2.8952781e+00   4.3731345e-02  -2.6810418e+00   4.2270257e-01   2.2234942e-01   6.1926068e-01   3.1340690e-01   1.2060448e+00   2.8659302e+00  -8.8414191e-01  -3.4339839e+00   1.5931810e-01   3.0750944e-01   8.6737312e-01   1.6541360e+00  -1.8666423e+00   3.1416573e-01   3.7592985e-01  -1.7127641e+00   2.3525998e+00  -8.1684934e-01  -2.0614618e+00  -1.1012994e-01  -5.2221881e-01   1.9436775e-02   1.5598632e-01   4.5495714e-01   3.4691681e-01   1.0041834e+00   3.7493814e-01  -4.7734772e-01  -2.5705341e+00   2.8034510e-01  -8.7596344e-01   4.1420342e-01   3.1301530e-01   5.9140600e-01   1.5545282e+00   3.2722272e-01  -2.8018769e+00  -2.1809088e-02  -9.8840533e-01   3.7190907e-01   2.0751055e-01   6.5995444e-01   8.9877792e-01   6.9694270e-01   1.2862178e+00  -1.9053660e-01  -3.1921426e+00  -1.9235025e-01  -8.7558346e-01   1.0606482e+00   1.3898582e+00   7.6086177e-02   1.9796599e+00  -1.5902415e+00  -2.8097618e+00  -7.0764665e-01  -1.4021643e+00   8.6603953e-01   7.0399560e-01   8.2199635e-01   1.9310114e+00   3.1320442e-01   1.7877409e+00   1.3317615e+00   2.1309628e+00  -2.2888831e+00  -1.0718206e+00   3.8201286e-01   1.3566596e+00   2.0087241e+00
  -7.7497960e-01  -2.8503170e+00   6.6373107e-02  -2.7190852e+00   4.5717906e-01   2.4071526e-01   6.9889283e-01   4.0209925e-01   1.1885631e+00   2.8297336e+00  -8.3772791e-01  -3.4694595e+00   1.6136884e-01   2.8026485e-01   7.7681350e-01   1.6322094e+00  -1.8543808e+00   3.3523303e-01   4.7596466e-01  -1.6996190e+00   2.3451784e+00  -7.9431653e-01  -2.0944640e+00  -8.9027050e-02  -5.6142188e-01   3.0249511e-02   1.9164681e-01   4.9619877e-01   4.3147885e-01   1.0672403e+00   4.7848498e-01  -4.4311142e-01  -2.5643632e+00   3.0405223e-01  -9.2947734e-01   4.5252192e-01   3.7941792e-01   6.4821839e-01   1.5918918e+00   3.3720815e-01  -2.8433573e+00   2.3699281e-02  -1.0362623e+00   3.9063468e-01   2.0646631e-01   6.7554879e-01   9.2487865e-01   7.1643829e-01   1.3156707e+00  -1.5013826e-01  -3.1899314e+00  -1.6369224e-01  -9.4375623e-01   1.0060145e+00   1.3715665e+00   3.6838290e-02   1.9388285e+00  -1.5775475e+00  -2.8770182e+00  -6.8670226e-01  -1.4460702e+00   7.9472827e-01   6.6855716e-01   6.9855880e-01   1.8719380e+00   2.0076775e-01   1.7191186e+00   1.2486980e+00   2.0664239e+00  -2.2838738e+00  -1.0889459e+00   4.3479305e-01   1.4015868e+00   1.9580932e+00
  -7.7056353e-01  -2.8039655e+00   8.9377244e-02  -2.7512854e+00   5.0448032e-01   2.6170309e-01   7.8439339e-01   4.7035553e-01   1.1757101e+00   2.7778047e+00  -7.9303984e-01  -3.5024604e+00   1.6744830e-01   2.4349590e-01   6.9881924e-01   1.5887709e+00  -1.8444597e+00   3.7551935e-01   5.6719036e-01  -1.6892978e+00   2.3298753e+00  -7.7090613e-01  -2.1226140e+00  -5.7821552e-02  -5.9017841e-01   5.9267749e-02   2.3715587e-01   5.4414363e-01   5.1684834e-01   1.1272143e+00   5.6390365e-01  -4.1406195e-01  -2.5494496e+00   3.3619042e-01  -9.7925286e-01   4.9846144e-01   4.3713798e-01   7.0415910e-01   1.6037747e+00   3.4497877e-01  -2.8817650e+00   7.7716311e-02  -1.0868560e+00   4.1712068e-01   1.9559248e-01   6.9633038e-01   9.3435593e-01   7.4198110e-01   1.3148664e+00  -1.1428516e-01  -3.1787313e+00  -1.2979881e-01  -1.0243123e+00   9.5969196e-01   1.3393443e+00   1.2568315e-02   1.8686186e+00  -1.5673920e+00  -2.9436165e+00  -6.6410319e-01  -1.4923745e+00   7.3334523e-01   6.2704022e-01   5.8966895e-01   1.8101855e+00   1.0305818e-01   1.6455494e+00   1.1782273e+00   1.9997917e+00  -2.2784544e+00  -1.0876550e+00   4.9164380e-01   1.4299430e+00   1.9138824e+00
  -7.6600157e-01  -2.7554716e+00   1.1486043e-01  -2.7759026e+00   5.6379320e-01   2.8360178e-01   8.7271275e-01   5.1497068e-01   1.1656622e+00   2.7116593e+00  -7.4696325e-01  -3.5318898e+00   1.7875637e-01   1.9754084e-01   6.3322009e-01   1.5233366e+00  -1.8354102e+00   4.3314619e-01   6.4427354e-01  -1.6792332e+00   2.3061098e+00  -7.4526296e-01  -2.1438681e+00  -1.6294578e-02  -6.0761319e-01   1.0511630e-01   2.9067709e-01   5.9605517e-01   5.9937723e-01   1.1801983e+00   6.2673773e-01  -3.8781081e-01  -2.5248185e+00   3.7756695e-01  -1.0246387e+00   5.5023243e-01   4.8350619e-01   7.5526847e-01   1.5884720e+00   3.5370101e-01  -2.9158279e+00   1.4111258e-01  -1.1397599e+00   4.5228265e-01   1.7431952e-01   7.2201122e-01   9.2542674e-01   7.7136101e-01   1.2829941e+00  -7.9186895e-02  -3.1564740e+00  -8.8574269e-02  -1.1156154e+00   9.2257084e-01   1.2929263e+00   7.8334487e-04   1.7705346e+00  -1.5565099e+00  -3.0072643e+00  -6.3744436e-01  -1.5393289e+00   6.8272056e-01   5.7965918e-01   4.9567475e-01   1.7464131e+00   1.9565723e-02   1.5680665e+00   1.1203567e+00   1.9320942e+00  -2.2706286e+00  -1.0676004e+00   5.4869057e-01   1.4390148e+00   1.8762613e+00
  -7.5918180e-01  -2.7046426e+00   1.4455908e-01  -2.7917025e+00   6.3369447e-01   3.0500537e-01   9.6065300e-01   5.3424286e-01   1.1563959e+00   2.6336217e+00  -6.9662041e-01  -3.5569079e+00   1.9633883e-01   1.4329391e-01   5.7939261e-01   1.4367820e+00  -1.8260441e+00   5.0559848e-01   7.0273763e-01  -1.6672054e+00   2.2736568e+00  -7.1640903e-01  -2.1567931e+00   3.5181936e-02  -6.1340887e-01   1.6574950e-01   3.5016393e-01   6.4907938e-01   6.7582708e-01   1.2226293e+00   6.6387123e-01  -3.6223060e-01  -2.4902044e+00   4.2840957e-01  -1.0650636e+00   6.0577112e-01   5.1679331e-01   7.9769176e-01   1.5458100e+00   3.6624211e-01  -2.9446125e+00   2.1424204e-01  -1.1943388e+00   4.9654433e-01   1.4281225e-01   7.5201958e-01   8.9744901e-01   8.0212897e-01   1.2209258e+00  -4.1396085e-02  -3.1219628e+00  -3.8322035e-02  -1.2158697e+00   8.9518827e-01   1.2328367e+00  -1.5364321e-03   1.6476362e+00  -1.5418434e+00  -3.0658078e+00  -6.0452760e-01  -1.5851848e+00   6.4326900e-01   5.2701896e-01   4.1638034e-01   1.6816315e+00  -5.0792996e-02   1.4881158e+00   1.0745642e+00   1.8645231e+00  -2.2589126e+00  -1.0293007e+00   6.0218989e-01   1.4270487e+00   1.8451063e+00
  -7.4833778e-01  -2.6517670e+00   1.7980274e-01  -2.7978657e+00   7.1221205e-01   3.2493564e-01   1.0449047e+00   5.2800092e-01   1.1456208e+00   2.5466079e+00  -6.3949576e-01  -3.5768402e+00   2.2097489e-01   8.2254438e-02   5.3614875e-01   1.3313135e+00  -1.8154016e+00   5.8986649e-01   7.3907026e-01  -1.6513758e+00   2.2325177e+00  -6.8370942e-01  -2.1604934e+00   9.5720856e-02  -6.0771636e-01   2.3856200e-01   4.1348734e-01   7.0033940e-01   7.4349805e-01   1.2513547e+00   6.7358204e-01  -3.3547691e-01  -2.4459405e+00   4.8838552e-01  -1.0999412e+00   6.6279277e-01   5.3628906e-01   8.2768008e-01   1.4770639e+00   3.8509199e-01  -2.9674201e+00   2.9692635e-01  -1.2496495e+00   5.4979512e-01   1.0204622e-01   7.8545853e-01   8.5100069e-01   8.3156892e-01   1.1311593e+00   2.0519185e-03  -3.0748031e+00   2.2158592e-02  -1.3230877e+00   8.7760409e-01   1.1604289e+00   2.0394016e-03   1.5043247e+00  -1.5206907e+00  -3.1172137e+00  -5.6352637e-01  -1.6281939e+00   6.1486634e-01   4.7014674e-01   3.5093793e-01   1.6171653e+00  -1.0973838e-01   1.4074569e+00   1.0397234e+00   1.7983062e+00  -2.2423034e+00  -9.7403530e-01   6.4867642e-01   1.3931942e+00   1.8199093e+00
  -7.3203995e-01  -2.5974930e+00   2.2151253e-01  -2.7938707e+00   7.9691837e-01   3.4291849e-01   1.1220882e+00   4.9753091e-01   1.1307411e+00   2.4538703e+00  -5.7353725e-01  -3.5910681e+00   2.5307975e-01   1.6534546e-02   5.0165889e-01   1.2103573e+00  -1.8026858e+00   6.8260292e-01   7.5076685e-01  -1.6302886e+00   2.1827817e+00  -6.4681604e-01  -2.1545053e+00   1.6402373e-01  -5.9104826e-01   3.2052556e-01   4.7855458e-01   7.4702690e-01   8.0031250e-01   1.2636747e+00   6.5550778e-01  -3.0599239e-01  -2.3928108e+00   5.5665479e-01  -1.1285857e+00   7.1885762e-01   5.4230282e-01   8.4159753e-01   1.3847849e+00   4.1230915e-01  -2.9836626e+00   3.8847444e-01  -1.3043623e+00   6.1138520e-01   5.3824225e-02   8.2108734e-01   7.8787456e-01   8.5669205e-01   1.0176630e+00   5.3533175e-02  -3.0152667e+00   9.3510607e-02  -1.4350581e+00   8.6930797e-01   1.0778765e+00   7.4071675e-03   1.3460490e+00  -1.4908104e+00  -3.1595369e+00  -5.1311597e-01  -1.6666019e+00   5.9676609e-01   4.1050098e-01   2.9778574e-01   1.5545904e+00  -1.5964391e-01   1.3280434e+00   1.0140717e+00   1.7345793e+00  -2.2202106e+00  -9.0370276e-01   6.8508432e-01   1.3373923e+00   1.7997200e+00
  -7.0916894e-01  -2.5426772e+00   2.7021941e-01  -2.7793687e+00   8.8504991e-01   3.5900971e-01   1.1888051e+00   4.4540938e-01   1.1088552e+00   2.3587231e+00  -4.9723021e-01  -3.5989182e+00   2.9263040e-01  -5.1178067e-02   4.7342249e-01   1.0783659e+00  -1.7871971e+00   7.8028664e-01   7.3631701e-01  -1.6028414e+00   2.1244945e+00  -6.0560230e-01  -2.1386757e+00   2.3850450e-01  -5.6416515e-01   4.0834424e-01   5.4341218e-01   7.8648957e-01   8.4485051e-01   1.2573666e+00   6.1053082e-01  -2.7249959e-01  -2.3318806e+00   6.3195154e-01  -1.1501528e+00   7.7144894e-01   5.3608855e-01   8.3594176e-01   1.2725501e+00   4.4948813e-01  -2.9927354e+00   4.8773357e-01  -1.3567167e+00   6.8015822e-01   7.2929362e-04   8.5732886e-01   7.1098801e-01   8.7425968e-01   8.8562748e-01   1.1476537e-01  -2.9441092e+00   1.7579528e-01  -1.5493210e+00   8.6916741e-01   9.8810950e-01   9.9935243e-03   1.1789486e+00  -1.4504850e+00  -3.1908870e+00  -4.5255971e-01  -1.6986425e+00   5.8756515e-01   3.4995255e-01   2.5464210e-01   1.4956462e+00  -2.0349911e-01   1.2518875e+00   9.9522802e-01   1.6742656e+00  -2.1923685e+00  -8.2065729e-01   7.0884034e-01   1.2602238e+00   1.7831251e+00
  -6.7888027e-01  -2.4882210e+00   3.2609827e-01  -2.7540624e+00   9.7364587e-01   3.7376935e-01   1.2417063e+00   3.7525857e-01   1.0768027e+00   2.2642731e+00  -4.0964239e-01  -3.5995624e+00   3.3912105e-01  -1.1770427e-01   4.4829411e-01   9.4055516e-01  -1.7682739e+00   8.7938494e-01   6.9514424e-01  -1.5682349e+00   2.0575528e+00  -5.6009608e-01  -2.1130390e+00   3.1742019e-01  -5.2796584e-01   4.9861879e-01   6.0632778e-01   8.1631500e-01   8.7634034e-01   1.2307000e+00   5.4059870e-01  -2.3398882e-01  -2.2643223e+00   7.1268541e-01  -1.1636108e+00   8.1806189e-01   5.1970119e-01   8.0739350e-01   1.1446590e+00   4.9774570e-01  -2.9939013e+00   5.9316606e-01  -1.4045186e+00   7.5451679e-01  -5.3985228e-02   8.9230627e-01   6.2421430e-01   8.8084478e-01   7.4114365e-01   1.8677504e-01  -2.8623612e+00   2.6850433e-01  -1.6631639e+00   8.7542302e-01   8.9469636e-01   4.8779955e-03   1.0094554e+00  -1.3985381e+00  -3.2093997e+00  -3.8174527e-01  -1.7225354e+00   5.8522469e-01   2.9073415e-01   2.1855885e-01   1.4421284e+00  -2.4481469e-01   1.1809194e+00   9.8026270e-01   1.6179750e+00  -2.1587353e+00  -7.2753435e-01   7.1792919e-01   1.1627388e+00   1.7682688e+00
  -6.4056950e-01  -2.4349096e+00   3.8901109e-01  -2.7176063e+00   1.0596976e+00   3.8818795e-01   1.2775786e+00   2.9144347e-01   1.0312671e+00   2.1731734e+00  -3.1043785e-01  -3.5919407e+00   3.9155240e-01  -1.7950296e-01   4.2256994e-01   8.0258734e-01  -1.7452512e+00   9.7650666e-01   6.2751204e-01  -1.5259118e+00   1.9816370e+00  -5.1041728e-01  -2.0777083e+00   3.9899916e-01  -4.8339015e-01   5.8801181e-01   6.6584796e-01   8.3440883e-01   8.9460987e-01   1.1824479e+00   4.4849700e-01  -1.8970304e-01  -2.1912585e+00   7.9705394e-01  -1.1677491e+00   8.5630066e-01   4.9579806e-01   7.5290150e-01   1.0058009e+00   5.5772347e-01  -2.9862004e+00   7.0294548e-01  -1.4451838e+00   8.3251757e-01  -1.0656273e-01   9.2390913e-01   5.3214431e-01   8.7293405e-01   5.9082717e-01   2.6990182e-01  -2.7711170e+00   3.7060732e-01  -1.7736461e+00   8.8573510e-01   8.0167717e-01  -1.3030581e-02   8.4388608e-01  -1.3343148e+00  -3.2132235e+00  -3.0116891e-01  -1.7364953e+00   5.8714504e-01   2.3535634e-01   1.8603236e-01   1.3957686e+00  -2.8747635e-01   1.1168504e+00   9.6581859e-01   1.5659325e+00  -2.1193967e+00  -6.2707859e-01   7.1093256e-01   1.0462866e+00   1.7529180e+00
  -5.9384209e-01  -2.3832696e+00   4.5855516e-01  -2.6695397e+00   1.1402998e+00   4.0357250e-01   1.2934515e+00   1.9873470e-01   9.6892732e-01   2.0874214e+00  -1.9986219e-01  -3.5747235e+00   4.4845765e-01  -2.3284197e-01   3.9213317e-01   6.7022115e-01  -1.7174397e+00   1.0685389e+00   5.3441149e-01  -1.4754944e+00   1.8961911e+00  -4.5672781e-01  -2.0327897e+00   4.8155671e-01  -4.3134266e-01   6.7340392e-01   7.2083062e-01   8.3906632e-01   9.0000695e-01   1.1119001e+00   3.3759576e-01  -1.3912398e-01  -2.1136303e+00   8.8315826e-01  -1.1612247e+00   8.8398152e-01   4.6740245e-01   6.6980499e-01   8.6071771e-01   6.2960297e-01  -2.9684024e+00   8.1506467e-01  -1.4758287e+00   9.1198891e-01  -1.5295864e-01   9.4988674e-01   4.3979725e-01   8.4707182e-01   4.4141346e-01   3.6383766e-01  -2.6713455e+00   4.8062998e-01  -1.8776576e+00   8.9728051e-01   7.1335321e-01  -4.8767152e-02   6.8805092e-01  -1.2576280e+00  -3.2005291e+00  -2.1187134e-01  -1.7387579e+00   5.9029096e-01   1.8649009e-01   1.5316635e-01   1.3581073e+00  -3.3555085e-01   1.0610497e+00   9.4827860e-01   1.5179407e+00  -2.0744820e+00  -5.2198726e-01   6.8704539e-01   9.1236537e-01   1.7345660e+00
  -5.3849322e-01  -2.3334596e+00   5.3411334e-01  -2.6092623e+00   1.2127954e+00   4.2140191e-01   1.2867224e+00   1.0196375e-01   8.8665288e-01   2.0082178e+00  -7.8700126e-02  -3.5463159e+00   5.0796479e-01  -2.7400184e-01   3.5265249e-01   5.4895252e-01  -1.6841293e+00   1.1527619e+00   4.1744214e-01  -1.4167300e+00   1.8004536e+00  -3.9919716e-01  -1.9783311e+00   5.6359070e-01  -3.7264139e-01   7.5203222e-01   7.7045297e-01   8.2903748e-01   8.9329940e-01   1.0188827e+00   2.1159249e-01  -8.1958831e-02  -2.0321098e+00   9.6911358e-01  -1.1426453e+00   8.9923602e-01   4.3765020e-01   5.5598729e-01   7.1388930e-01   7.1313136e-01  -2.9390064e+00   9.2744869e-01  -1.4934077e+00   9.9066418e-01  -1.8909037e-01   9.6796578e-01   3.5229876e-01   8.0003661e-01   2.9935413e-01   4.6769696e-01  -2.5637405e+00   5.9675687e-01  -1.9720168e+00   9.0689522e-01   6.3404399e-01  -1.0704428e-01   5.4690760e-01  -1.1686833e+00  -3.1695490e+00  -1.1533183e-01  -1.7276278e+00   5.9135836e-01   1.4682006e-01   1.1587506e-01   1.3303690e+00  -3.9306003e-01   1.0144429e+00   9.2396825e-01   1.4733765e+00  -2.0241022e+00  -4.1477687e-01   6.4607209e-01   7.6250356e-01   1.7105686e+00
  -4.7449976e-01  -2.2852037e+00   6.1490232e-01  -2.5360544e+00   1.2749059e+00   4.4316620e-01   1.2552922e+00   5.6968363e-03   7.8172869e-01   1.9358954e+00   5.1792208e-02  -3.5049107e+00   5.6789154e-01  -2.9950237e-01   2.9982085e-01   4.4366962e-01  -1.6446166e+00   1.2269381e+00   2.7869994e-01  -1.3494539e+00   1.6935358e+00  -3.3798342e-01  -1.9143062e+00   6.4385051e-01  -3.0799490e-01   8.2160491e-01   8.1419755e-01   8.0358047e-01   8.7556595e-01   9.0378184e-01   7.4270550e-02  -1.8128213e-02  -1.9470601e+00   1.0531490e+00  -1.1106795e+00   9.0060813e-01   4.0953923e-01   4.1005415e-01   5.6926460e-01   8.0765516e-01  -2.8962937e+00   1.0380653e+00  -1.4948886e+00   1.0663216e+00  -2.1110510e-01   9.7598380e-01   2.7454916e-01   7.2904272e-01   1.7044110e-01   5.8011097e-01  -2.4486282e+00   7.1695191e-01  -2.0536065e+00   9.1125388e-01   5.6782592e-01  -1.9196468e-01   4.2428560e-01  -1.0679922e+00  -3.1186466e+00  -1.3332336e-02  -1.7015507e+00   5.8696908e-01   1.1887539e-01   7.0112768e-02   1.3133502e+00  -4.6373659e-01   9.7744054e-01   8.8937826e-01   1.4312279e+00  -1.9683156e+00  -3.0768376e-01   5.8840669e-01   5.9818692e-01   1.6783020e+00
  -4.0202100e-01  -2.2377751e+00   7.0001678e-01  -2.4491437e+00   1.3248397e+00   4.7020261e-01   1.1977052e+00  -8.6049148e-02   6.5208952e-01   1.8699226e+00   1.8997280e-01  -3.4485886e+00   6.2586670e-01  -3.0633761e-01   2.2962015e-01   3.5834913e-01  -1.5982523e+00   1.2893702e+00   1.2067847e-01  -1.2735729e+00   1.5745415e+00  -2.7323253e-01  -1.8406358e+00   7.2137611e-01  -2.3800690e-01   8.8038282e-01   8.5181992e-01   7.6250164e-01   8.4808748e-01   7.6756899e-01  -7.0707985e-02   5.2245310e-02  -1.8585458e+00   1.1336888e+00  -1.0641893e+00   8.8714056e-01   3.8570334e-01   2.3151820e-01   4.3005793e-01   9.1215937e-01  -2.8384304e+00   1.1450261e+00  -1.4774533e+00   1.1369217e+00  -2.1564723e-01   9.7203271e-01   2.1090618e-01   6.3195007e-01   5.9484056e-02   6.9933801e-01  -2.3259361e+00   8.3908813e-01  -2.1195364e+00   9.0707426e-01   5.1826935e-01  -3.0673368e-01   3.2270067e-01  -9.5628317e-01  -3.0464158e+00   9.2194474e-02  -1.6592074e+00   5.7388072e-01   1.0484927e-01   1.2112907e-02   1.3073277e+00  -5.5078061e-01   9.4990222e-01   8.4139244e-01   1.3901660e+00  -1.9071188e+00  -2.0260103e-01   5.1499920e-01   4.2083256e-01   1.6353290e+00
  -3.2140715e-01  -2.1900289e+00   7.8846781e-01  -2.3478086e+00   1.3613704e+00   5.0354390e-01   1.1132812e+00  -1.7002798e-01   4.9654286e-01   1.8089814e+00   3.3391290e-01  -3.3754571e+00   6.7946951e-01  -2.9220153e-01   1.3859193e-01   2.9581504e-01  -1.5445042e+00   1.3389284e+00  -5.3808878e-02  -1.1890722e+00   1.4427142e+00  -2.0509322e-01  -1.7572432e+00   7.9550617e-01  -1.6320713e-01   9.2722707e-01   8.8330309e-01   7.0617835e-01   8.1224929e-01   6.1182301e-01  -2.1996255e-01   1.2884776e-01  -1.7663889e+00   1.2094137e+00  -1.0023674e+00   8.5844211e-01   3.6822789e-01   2.0973612e-02   2.9862301e-01   1.0253107e+00  -2.7636147e+00   1.2466724e+00  -1.4387141e+00   1.2007327e+00  -2.0010508e-01   9.5459788e-01   1.6490469e-01   5.0746434e-01  -2.9934834e-02   8.2338123e-01  -2.1952250e+00   9.6107821e-01  -2.1673265e+00   8.9133148e-01   4.8819427e-01  -4.5339496e-01   2.4327223e-01  -8.3442052e-01  -2.9518037e+00   1.9931822e-01  -1.5996239e+00   5.4919510e-01   1.0642204e-01  -6.1379503e-02   1.3119969e+00  -6.5663440e-01   9.3114035e-01   7.7750175e-01   1.3486454e+00  -1.8404660e+00  -1.0105498e-01   4.2731081e-01   2.3180954e-01   1.5795634e+00
  -2.3321181e-01  -2.1404817e+00   8.7921256e-01  -2.2315099e+00   1.3838812e+00   5.4379166e-01   1.0022235e+00  -2.4390931e-01   3.1495852e-01   1.7511148e+00   4.8150010e-01  -3.2838171e+00   7.2637565e-01  -2.5568628e-01   2.4094290e-02   2.5757951e-01  -1.4830308e+00   1.3750465e+00  -2.4168807e-01  -1.0960422e+00   1.2975964e+00  -1.3374572e-01  -1.6641321e+00   8.6585457e-01  -8.4102684e-02   9.6160633e-01   9.0880311e-01   6.3556058e-01   7.6946015e-01   4.3874163e-01  -3.7049949e-01   2.1118469e-01  -1.6702643e+00   1.2792953e+00  -9.2487114e-01   8.1472833e-01   3.5852087e-01  -2.1976381e-01   1.7641086e-01   1.1455027e+00  -2.6702519e+00   1.3416389e+00  -1.3769222e+00   1.2564333e+00  -1.6281878e-01   9.2268295e-01   1.3903408e-01   3.5531039e-01  -9.5613414e-02   9.5010353e-01  -2.0557778e+00   1.0809953e+00  -2.1950860e+00   8.6146528e-01   4.7946478e-01  -6.3261324e-01   1.8574805e-01  -7.0334130e-01  -2.8342438e+00   3.0624954e-01  -1.5222893e+00   5.1055009e-01   1.2460417e-01  -1.5289753e-01   1.3264487e+00  -7.8279143e-01   9.1996569e-01   6.9598693e-01   1.3050313e+00  -1.7683101e+00  -4.2201807e-03   3.2725889e-01   3.2498783e-02   1.5094197e+00
  -1.3820315e-01  -2.0874279e+00   9.7117519e-01  -2.1000350e+00   1.3923689e+00   5.9102541e-01   8.6569523e-01  -3.0633980e-01   1.0840416e-01   1.6939263e+00   6.3053834e-01  -3.1723421e+00   7.6449835e-01  -1.9643456e-01  -1.1547637e-01   2.4377906e-01  -1.4137564e+00   1.3976866e+00  -4.3966449e-01  -9.9472380e-01   1.1391825e+00  -5.9440856e-02  -1.5614820e+00   9.3225926e-01  -1.2431199e-03   9.8356759e-01   9.2859220e-01   5.5214822e-01   7.2109306e-01   2.5113392e-01  -5.1975978e-01   2.9858875e-01  -1.5698200e+00   1.3426043e+00  -8.3193696e-01   7.5683295e-01   3.5724824e-01  -4.8756743e-01   6.4011569e-02   1.2709006e+00  -2.5571447e+00   1.4288928e+00  -1.2911546e+00   1.3031842e+00  -1.0323221e-01   8.7590885e-01   1.3459001e-01   1.7635894e-01  -1.3677931e-01   1.0773313e+00  -1.9067338e+00   1.1971758e+00  -2.2016821e+00   8.1556427e-01   4.9284130e-01  -8.4352470e-01   1.4863348e-01  -5.6401277e-01  -2.6937862e+00   4.1145241e-01  -1.4272647e+00   4.5628252e-01   1.5961671e-01  -2.6407862e-01   1.3491900e+00  -9.2965460e-01   9.1477251e-01   5.9605908e-01   1.2577386e+00  -1.6906572e+00   8.7031717e-02   2.1715384e-01  -1.7561817e-01   1.4239380e+00
  -3.7371823e-02  -2.0290825e+00   1.0632567e+00  -1.9536397e+00   1.3874089e+00   6.4475547e-01   7.0585017e-01  -3.5692073e-01  -1.2078900e-01   1.6348182e+00   7.7883713e-01  -3.0402524e+00   7.9211287e-01  -1.1522998e-01  -2.8051550e-01   2.5321095e-01  -1.3369412e+00   1.4072794e+00  -6.4425070e-01  -8.8556142e-01   9.6805148e-01   1.7453006e-02  -1.4497465e+00   9.9470763e-01   8.4707549e-02   9.9367003e-01   9.4300287e-01   4.5794301e-01   6.6844981e-01   5.2388242e-02  -6.6561354e-01   3.9022641e-01  -1.4648103e+00   1.3988916e+00  -7.2446425e-01   6.8618243e-01   3.6433594e-01  -7.7798004e-01  -3.8728425e-02   1.3994858e+00  -2.4236750e+00   1.5077437e+00  -1.1814617e+00   1.3406605e+00  -2.1975526e-02   8.1457524e-01   1.5161063e-01  -2.7307698e-02  -1.5403588e-01   1.2029398e+00  -1.7472514e+00   1.3082960e+00  -2.1868676e+00   7.5251131e-01   5.2790557e-01  -1.0836713e+00   1.2940960e-01  -4.1741510e-01  -2.5312094e+00   5.1372038e-01  -1.3152742e+00   3.8554861e-01   2.1082439e-01  -3.9553739e-01   1.3782125e+00  -1.0964539e+00   9.1365938e-01   4.7794323e-01   1.2053779e+00  -1.6076330e+00   1.7205815e-01   9.9628052e-02  -3.9085813e-01   1.3228753e+00
   6.8067922e-02  -1.9637352e+00   1.1543356e+00  -1.7931710e+00   1.3700803e+00   7.0392384e-01   5.2581038e-01  -3.9610858e-01  -3.6904083e-01   1.5712468e+00   9.2428346e-01  -2.8874679e+00   8.0795445e-01  -1.4013217e-02  -4.7010873e-01   2.8346719e-01  -1.2532395e+00   1.4046431e+00  -8.5178821e-01  -7.6925884e-01   7.8546013e-01   9.6402540e-02  -1.3297427e+00   1.0532460e+00   1.7290367e-01   9.9288930e-01   9.5237877e-01   3.5537423e-01   6.1274763e-01  -1.5358935e-01  -8.0630891e-01   4.8510088e-01  -1.3552244e+00   1.4479449e+00  -6.0405825e-01   6.0473563e-01   3.7903504e-01  -1.0852743e+00  -1.3252960e-01   1.5290965e+00  -2.2699650e+00   1.5778242e+00  -1.0489591e+00   1.3690403e+00   7.9128398e-02   7.3967661e-01   1.8890153e-01  -2.5240145e-01  -1.4921210e-01   1.3249165e+00  -1.5766853e+00   1.4134136e+00  -2.1513627e+00   6.7207893e-01   5.8306887e-01  -1.3490296e+00   1.2481989e-01  -2.6454828e-01  -2.3480974e+00   6.1221238e-01  -1.1877599e+00   2.9839702e-01   2.7673297e-01  -5.4679297e-01   1.4111051e+00  -1.2812291e+00   9.1457738e-01   3.4290089e-01   1.1468949e+00  -1.5195473e+00   2.5035502e-01  -2.2441731e-02  -6.1123596e-01   1.2067561e+00
   1.7668533e-01  -1.8899030e+00   1.2432598e+00  -1.6201543e+00   1.3418571e+00   7.6695210e-01   3.2958746e-01  -4.2505327e-01  -6.3162017e-01   1.5009735e+00   1.0648932e+00  -2.7147221e+00   8.1128013e-01   1.0418075e-01  -6.8200648e-01   3.3115375e-01  -1.1637332e+00   1.3908873e+00  -1.0584719e+00  -6.4682317e-01   5.9338975e-01   1.7666554e-01  -1.2027185e+00   1.1078813e+00   2.6226294e-01   9.8249948e-01   9.5703494e-01   2.4720073e-01   5.5512512e-01  -3.6246944e-01  -9.4038880e-01   5.8205461e-01  -1.2413962e+00   1.4897242e+00  -4.7302640e-01   5.1488697e-01   4.0004051e-01  -1.4025967e+00  -2.1846318e-01   1.6574674e+00  -2.0969951e+00   1.6390443e+00  -8.9585424e-01   1.3889490e+00   1.9713670e-01   6.5286875e-01   2.4414509e-01  -4.9451208e-01  -1.2513197e-01   1.4414009e+00  -1.3947539e+00   1.5119729e+00  -2.0968718e+00   5.7496589e-01   6.5566426e-01  -1.6341366e+00   1.3120007e-01  -1.0645974e-01  -2.1468696e+00   7.0644706e-01  -1.0468926e+00   1.9578791e-01   3.5505545e-01  -7.1625436e-01   1.4452076e+00  -1.4808790e+00   9.1549420e-01   1.9319010e-01   1.0816920e+00  -1.4269483e+00   3.2146156e-01  -1.4601785e-01  -8.3438373e-01   1.0768810e+00
   2.8685059e-01  -1.8064641e+00   1.3288347e+00  -1.4368323e+00   1.3044718e+00   8.3183302e-01   1.2194790e-01  -4.4539122e-01  -9.0282188e-01   1.4222869e+00   1.1988412e+00  -2.5236243e+00   8.0189218e-01   2.3536416e-01  -9.1268001e-01   3.9217569e-01  -1.0699407e+00   1.3673114e+00  -1.2603839e+00  -5.1959286e-01   3.9453640e-01   2.5725784e-01  -1.0703865e+00   1.1584865e+00   3.5143306e-01   9.6394219e-01   9.5723011e-01   1.3639321e-01   4.9666150e-01  -5.6962476e-01  -1.0665898e+00   6.7977299e-01  -1.1240822e+00   1.5242843e+00  -3.3432386e-01   4.1933991e-01   4.2565011e-01  -1.7221950e+00  -2.9771767e-01   1.7822658e+00  -1.9066669e+00   1.6915223e+00  -7.2540174e-01   1.4013615e+00   3.2813330e-01   5.5638613e-01   3.1408407e-01  -7.4826584e-01  -8.5325819e-02   1.5507013e+00  -1.2016896e+00   1.6037712e+00  -2.0260349e+00   4.6277203e-01   7.4211778e-01  -1.9323059e+00   1.4481821e-01   5.5714506e-02  -1.9307545e+00   7.9626061e-01  -8.9552842e-01   7.9559031e-02   4.4284518e-01  -9.0126346e-01   1.4777931e+00  -1.6912762e+00   9.1456141e-01   3.1965870e-02   1.0097226e+00  -1.3306628e+00   3.8487365e-01  -2.6798935e-01  -1.0575019e+00   9.3529119e-01
   3.9676291e-01  -1.7127630e+00   1.4098104e+00  -1.2461482e+00   1.2597612e+00   8.9625734e-01  -9.1773449e-02  -4.5901641e-01  -1.1762124e+00   1.3341828e+00   1.3244737e+00  -2.3166601e+00   7.8011984e-01   3.7480623e-01  -1.1574568e+00   4.6206182e-01  -9.7378820e-01   1.3353039e+00  -1.4535431e+00  -3.8923782e-01   1.9224268e-01   3.3693796e-01  -9.3491691e-01   1.2047180e+00   4.3878633e-01   9.3869311e-01   9.5315260e-01   2.6002110e-02   4.3840361e-01  -7.7028471e-01  -1.1837391e+00   7.7679259e-01  -1.0044979e+00   1.5516931e+00  -1.9144899e-01   3.2095593e-01   4.5394617e-01  -2.0357179e+00  -3.7137502e-01   1.9011289e+00  -1.7018000e+00   1.7354998e+00  -5.4178780e-01   1.4074718e+00   4.6743923e-01   4.5291275e-01   3.9476198e-01  -1.0075530e+00  -3.3712088e-02   1.6512964e+00  -9.9834865e-01   1.6888904e+00  -1.9423121e+00   3.3791333e-01   8.3818334e-01  -2.2359232e+00   1.6219550e-01   2.2070319e-01  -1.7037031e+00   8.8173425e-01  -7.3711246e-01  -4.7658882e-02   5.3668541e-01  -1.0981938e+00   1.5062645e+00  -1.9074381e+00   9.1026932e-01  -1.3687295e-01   9.3154532e-01  -1.2318114e+00   4.3997568e-01  -3.8526225e-01  -1.2773544e+00   7.8468996e-01
   5.0449206e-01  -1.6086798e+00   1.4848742e+00  -1.0516665e+00   1.2095089e+00   9.5776547e-01  -3.0590104e-01  -4.6785044e-01  -1.4449292e+00   1.2364804e+00   1.4403041e+00  -2.0971303e+00   7.4676348e-01   5.1729656e-01  -1.4107273e+00   5.3629984e-01  -8.7754558e-01   1.2962501e+00  -1.6339761e+00  -2.5772690e-01  -9.6242355e-03   4.1421534e-01  -7.9888414e-01   1.2459576e+00   5.2244748e-01   9.0813793e-01   9.4491996e-01  -8.0981366e-02   3.8139362e-01  -9.5971082e-01  -1.2906642e+00   8.7152029e-01  -8.8430380e-01   1.5719523e+00  -4.8293941e-02   2.2258939e-01   4.8298280e-01  -2.3345704e+00  -4.4021653e-01   2.0117025e+00  -1.4860611e+00   1.7712502e+00  -3.4994851e-01   1.4085387e+00   6.0987128e-01   3.4541692e-01   4.8179932e-01  -1.2658093e+00   2.5722273e-02   1.7418235e+00  -7.8627490e-01   1.7676028e+00  -1.8498108e+00   2.0348449e-01   9.3922181e-01  -2.5368026e+00   1.8037678e-01   3.8705803e-01  -1.4702449e+00   9.6310092e-01  -5.7553171e-01  -1.8257089e-01   6.3291795e-01  -1.3025991e+00   1.5283472e+00  -2.1237483e+00   9.0157391e-01  -3.0887889e-01   8.4833361e-01  -1.1317933e+00   4.8600222e-01  -4.9485050e-01  -1.4903148e+00   6.2832476e-01
   6.0803197e-01  -1.4946539e+00   1.5526569e+00  -8.5743238e-01   1.1552949e+00   1.0139110e+00  -5.1467516e-01  -4.7363381e-01  -1.7020108e+00   1.1298690e+00   1.5450040e+00  -1.8690231e+00   7.0300554e-01   6.5744148e-01  -1.6662105e+00   6.1065183e-01  -7.8372289e-01   1.2514553e+00  -1.7978073e+00  -1.2726070e-01  -2.0684387e-01   4.8738716e-01  -6.6516353e-01   1.2812878e+00   6.0035573e-01   8.7346636e-01   9.3259202e-01  -1.8176361e-01   3.2669215e-01  -1.1333861e+00  -1.3861283e+00   9.6226595e-01  -7.6554109e-01   1.5849357e+00   9.1040715e-02   1.2691913e-01   5.1096086e-01  -2.6103055e+00  -5.0457980e-01   2.1116853e+00  -1.2638232e+00   1.7989905e+00  -1.5533485e-01   1.4057257e+00   7.5002955e-01   2.3696206e-01   5.7068233e-01  -1.5163344e+00   8.9214428e-02   1.8210671e+00  -5.6770732e-01   1.8402632e+00  -1.7530637e+00   6.3078656e-02   1.0404988e+00  -2.8265795e+00   1.9713066e-01   5.5312513e-01  -1.2352943e+00   1.0406413e+00  -4.1492738e-01  -3.2138275e-01   7.2788934e-01  -1.5094040e+00   1.5422592e+00  -2.3342125e+00   8.8798378e-01  -4.7928240e-01   7.6183580e-01  -1.0322406e+00   5.2203463e-01  -5.9396489e-01  -1.6924624e+00   4.6983479e-01
   7.0536741e-01  -1.3716636e+00   1.6117515e+00  -6.6778020e-01   1.0983673e+00   1.0624238e+00  -7.1252278e-01  -4.7775522e-01  -1.9407420e+00   1.0158779e+00   1.6373906e+00  -1.6368327e+00   6.5029832e-01   7.8996917e-01  -1.9172636e+00   6.8142268e-01  -6.9493202e-01   1.2020880e+00  -1.9413707e+00  -1.7169846e-04  -3.9504818e-01   5.5460616e-01  -5.3678540e-01   1.3095045e+00   6.7035850e-01   8.3559343e-01   9.1619500e-01  -2.7387730e-01   2.7539202e-01  -1.2872075e+00  -1.4687991e+00   1.0472932e+00  -6.5052060e-01   1.5903467e+00   2.2245678e-01   3.6289297e-02   5.3637692e-01  -2.8550272e+00  -5.6427792e-01   2.1988816e+00  -1.0399676e+00   1.8188071e+00   3.6360107e-02   1.3999468e+00   8.8259276e-01   1.3050731e-01   6.5704122e-01  -1.7526281e+00   1.5346738e-01   1.8879484e+00  -3.4553007e-01   1.9071988e+00  -1.6567838e+00  -7.9421438e-02   1.1374748e+00  -3.0971193e+00   2.1106216e-01   7.1703717e-01  -1.0039215e+00   1.1145788e+00  -2.5948123e-01  -4.5999221e-01   8.1818947e-01  -1.7131299e+00   1.5468399e+00  -2.5327401e+00   8.6959597e-01  -6.4323548e-01   6.7428538e-01  -9.3493894e-01   5.4703649e-01  -6.8009785e-01  -1.8797279e+00   3.1307312e-01
   7.9455310e-01  -1.2411626e+00   1.6607549e+00  -4.8709828e-01   1.0395473e+00   1.1013584e+00  -8.9432568e-01  -4.8113165e-01  -2.1549831e+00   8.9678090e-01   1.7164218e+00  -1.4053355e+00   5.9023779e-01   9.1002088e-01  -2.1572137e+00   7.4565988e-01  -6.1372096e-01   1.1491478e+00  -2.0613347e+00   1.2120407e-01  -5.6995112e-01   6.1397641e-01  -4.1675336e-01   1.3291721e+00   7.3033219e-01   7.9511350e-01   8.9575481e-01  -3.5529286e-01   2.2862017e-01  -1.4176695e+00  -1.5372552e+00   1.1248893e+00  -5.4166800e-01   1.5877087e+00   3.4207958e-01  -4.7430457e-02   5.5813461e-01  -3.0617781e+00  -6.1858756e-01   2.2712633e+00  -8.1963641e-01   1.8306050e+00   2.1949309e-01   1.3917379e+00   1.0026022e+00   2.8715192e-02   7.3689729e-01  -1.9687188e+00   2.1582311e-01   1.9415280e+00  -1.2316591e-01   1.9686143e+00  -1.5656055e+00  -2.2006654e-01   1.2260650e+00  -3.3409131e+00   2.2163266e-01   8.7673109e-01  -7.8110439e-01   1.1849828e+00  -1.1319334e-01  -5.9419626e-01   9.0085971e-01  -1.9081429e+00   1.5416257e+00  -2.7134321e+00   8.4707611e-01  -7.9605920e-01   5.8826464e-01  -8.4172112e-01   5.5992680e-01  -7.5110072e-01  -2.0480753e+00   1.6191190e-01
   8.7380255e-01  -1.1049787e+00   1.6983282e+00  -3.1956898e-01   9.7917629e-01   1.1292202e+00  -1.0556687e+00  -4.8414653e-01  -2.3394717e+00   7.7543224e-01   1.7811998e+00  -1.1793378e+00   5.2443541e-01   1.0134068e+00  -2.3796955e+00   8.0127025e-01  -5.4239022e-01   1.0934568e+00  -2.1548341e+00   2.3467243e-01  -7.2758185e-01   6.6367615e-01  -3.0783879e-01   1.3387187e+00   7.7832187e-01   7.5229038e-01   8.7133659e-01  -4.2450618e-01   1.8752707e-01  -1.5220288e+00  -1.5900295e+00   1.1934529e+00  -4.4134270e-01   1.5763872e+00   4.4647551e-01  -1.2295317e-01   5.7561291e-01  -3.2248910e+00  -6.6630399e-01   2.3270434e+00  -6.0795867e-01   1.8340864e+00   3.8876212e-01   1.3811639e+00   1.1057140e+00  -6.6219678e-02   8.0686391e-01  -2.1594671e+00   2.7435733e-01   1.9810213e+00   9.5580706e-02   2.0245196e+00  -1.4838375e+00  -3.5506266e-01   1.3028463e+00  -3.5514410e+00   2.2908724e-01   1.0299930e+00  -5.7147967e-01   1.2516878e+00   2.0331392e-02  -7.1990370e-01   9.7355086e-01  -2.0889157e+00   1.5268594e+00  -2.8708681e+00   8.2158101e-01  -9.3348228e-01   5.0653136e-01  -7.5433981e-01   5.5968488e-01  -8.0525088e-01  -2.1937111e+00   2.0040402e-02
   9.4158416e-01  -9.6518226e-01   1.7232758e+00  -1.6890330e-01   9.1711061e-01   1.1450580e+00  -1.1930548e+00  -4.8664646e-01  -2.4900746e+00   6.5505796e-01   1.8309898e+00  -9.6341557e-01   4.5439951e-01   1.0968083e+00  -2.5789709e+00   8.4704821e-01  -4.8280663e-01   1.0356751e+00  -2.2196023e+00   3.3833270e-01  -8.6451025e-01   7.0209532e-01  -2.1236963e-01   1.3365641e+00   8.1268864e-01   7.0708268e-01   8.4308695e-01  -4.8059691e-01   1.5326433e-01  -1.5984392e+00  -1.6256852e+00   1.2515925e+00  -3.5164041e-01   1.5556436e+00   5.3285103e-01  -1.8964441e-01   5.8868920e-01  -3.3402798e+00  -7.0585878e-01   2.3647583e+00  -4.0976496e-01   1.8287637e+00   5.3947883e-01   1.3677731e+00   1.1884081e+00  -1.5270610e-01   8.6429040e-01  -2.3208229e+00   3.2789414e-01   2.0058270e+00   3.0671947e-01   2.0746925e+00  -1.4152405e+00  -4.8097671e-01   1.3651996e+00  -3.7234845e+00   2.3430305e-01   1.1745279e+00  -3.7911255e-01   1.3142351e+00   1.3807039e-01  -8.3334155e-01   1.0346172e+00  -2.2502925e+00   1.5034335e+00  -3.0003695e+00   7.9462938e-01  -1.0518578e+00   4.3181782e-01  -6.7432733e-01   5.4547839e-01  -8.4130592e-01  -2.3133016e+00  -1.0923214e-01
   9.9671731e-01  -8.2393338e-01   1.7346370e+00  -3.8088345e-02   8.5276304e-01   1.1485231e+00  -1.3040721e+00  -4.8799278e-01  -2.6039806e+00   5.3901265e-01   1.8652517e+00  -7.6166227e-01   3.8143680e-01   1.1579184e+00  -2.7502163e+00   8.8261900e-01  -4.3622639e-01   9.7633664e-01  -2.2540906e+00   4.3072222e-01  -9.7804763e-01   7.2798059e-01  -1.3202860e-01   1.3212731e+00   8.3225415e-01   6.5920112e-01   8.1127576e-01  -5.2325471e-01   1.2695263e-01  -1.6460481e+00  -1.6429168e+00   1.2982342e+00  -2.7419593e-01   1.5247191e+00   5.9922073e-01  -2.4754812e-01   5.9771965e-01  -3.4056540e+00  -7.3548462e-01   2.3833539e+00  -2.2931196e-01   1.8140050e+00   6.6780511e-01   1.3506050e+00   1.2481423e+00  -2.2984686e-01   9.0734581e-01  -2.4500213e+00   3.7594614e-01   2.0155694e+00   5.0629614e-01   2.1186778e+00  -1.3628419e+00  -5.9491303e-01   1.4113806e+00  -3.8533674e+00   2.3857377e-01   1.3080513e+00  -2.0729925e-01   1.3718437e+00   2.3773114e-01  -9.3124618e-01   1.0831420e+00  -2.3877390e+00   1.4727688e+00  -3.0982371e+00   7.6793144e-01  -1.1483481e+00   3.6661742e-01  -6.0285785e-01   5.1680265e-01  -8.5854377e-01  -2.4041848e+00  -2.2315862e-01
   1.0384638e+00  -6.8332065e-01   1.7317825e+00   7.0830934e-02   7.8518950e-01   1.1398879e+00  -1.3875051e+00  -4.8715923e-01  -2.6798255e+00   4.3052112e-01   1.8836834e+00  -5.7746399e-01   3.0658304e-01   1.1955119e+00  -2.8897564e+00   9.0830778e-01  -4.0314711e-01   9.1589927e-01  -2.2575702e+00   5.1094066e-01  -1.0664126e+00   7.4057304e-01  -6.7679531e-02   1.2917188e+00   8.3642971e-01   6.0819142e-01   7.7633332e-01  -5.5277271e-01   1.0964214e-01  -1.6650502e+00  -1.6406651e+00   1.3327215e+00  -2.1000303e-01   1.4829373e+00   6.4453315e-01  -2.9736663e-01   6.0348289e-01  -3.4206487e+00  -7.5341464e-01   2.3822718e+00  -7.0036299e-02   1.7891100e+00   7.7094161e-01   1.3282502e+00   1.2834475e+00  -2.9747618e-01   9.3504315e-01  -2.5457081e+00   4.1859185e-01   2.0101476e+00   6.9062315e-01   2.1558240e+00  -1.3287967e+00  -6.9464988e-01   1.4405212e+00  -3.9391240e+00   2.4335205e-01   1.4283922e+00  -5.8415420e-02   1.4234104e+00   3.1785046e-01  -1.0110280e+00   1.1188949e+00  -2.4975724e+00   1.4366403e+00  -3.1619400e+00   7.4318921e-01  -1.2210713e+00   3.1297266e-01  -5.4062093e-01   4.7361659e-01  -8.5678572e-01  -2.4645604e+00  -3.1971086e-01
   1.0666062e+00  -5.4520133e-01   1.7145080e+00   1.5691969e-01   7.1321198e-01   1.1200321e+00  -1.4433825e+00  -4.8286354e-01  -2.7177478e+00   3.3242223e-01   1.8862713e+00  -4.1331485e-01   2.3056802e-01   1.2094499e+00  -2.9952348e+00   9.2495284e-01  -3.8319924e-01   8.5480407e-01  -2.2302061e+00   5.7874343e-01  -1.1288529e+00   7.3972687e-01  -1.9237306e-02   1.2472419e+00   8.2531914e-01   5.5353549e-01   7.3888037e-01  -5.7000932e-01   1.0226926e-01  -1.6566938e+00  -1.6182371e+00   1.3549053e+00  -1.5926817e-01   1.4298200e+00   6.6874775e-01  -3.4039608e-01   6.0709557e-01  -3.3868612e+00  -7.5809815e-01   2.3615248e+00   6.5647815e-02   1.7534085e+00   8.4725902e-01   1.2989618e+00   1.2939641e+00  -3.5614231e-01   9.4721213e-01  -2.6079858e+00   4.5630846e-01   1.9897860e+00   8.5650262e-01   2.1853518e+00  -1.3142949e+00  -7.7872780e-01   1.4525686e+00  -3.9805780e+00   2.4997494e-01   1.5336044e+00   6.6181634e-02   1.4675456e+00   3.7784162e-01  -1.0708994e+00   1.1422338e+00  -2.5771521e+00   1.3969676e+00  -3.1902555e+00   7.2188637e-01  -1.2691996e+00   2.7228114e-01  -4.8771861e-01   4.1646251e-01  -8.3640280e-01  -2.4936438e+00  -3.9770344e-01
   1.0815053e+00  -4.1105743e-01   1.6831123e+00   2.2045759e-01   6.3556639e-01   1.0903951e+00  -1.4729601e+00  -4.7372057e-01  -2.7193780e+00   2.4693088e-01   1.8733424e+00  -2.7068420e-01   1.5381686e-01   1.2006260e+00  -3.0657103e+00   9.3368570e-01  -3.7508913e-01   7.9353468e-01  -2.1731009e+00   6.3459615e-01  -1.1657209e+00   7.2599773e-01   1.4406726e-02   1.1877928e+00   7.9978577e-01   4.9475951e-01   6.9974653e-01  -5.7632245e-01   1.0561101e-01  -1.6232413e+00  -1.5754198e+00   1.3652085e+00  -1.2130995e-01   1.3652009e+00   6.7285756e-01  -3.7842198e-01   6.0990731e-01  -3.3077960e+00  -7.4841567e-01   2.3217511e+00   1.7649226e-01   1.7063723e+00   8.9636699e-01   1.2608058e+00   1.2804234e+00  -4.0703698e-01   9.4442843e-01  -2.6383815e+00   4.8977844e-01   1.9550805e+00   1.0014251e+00   2.2064448e+00  -1.3195206e+00  -8.4648551e-01   1.4481769e+00  -3.9793391e+00   2.5939636e-01   1.6220724e+00   1.6619353e-01   1.5026400e+00   4.1798989e-01  -1.1099604e+00   1.1539643e+00  -2.6250202e+00   1.3555856e+00  -3.1833458e+00   7.0508556e-01  -1.2930103e+00   2.4513225e-01  -4.4359728e-01   3.4655599e-01  -7.9830481e-01  -2.4917772e+00  -4.5687791e-01
   1.0841297e+00  -2.8187459e-01   1.6384530e+00   2.6296980e-01   5.5106385e-01   1.0529014e+00  -1.4786412e+00  -4.5840220e-01  -2.6877668e+00   1.7543538e-01   1.8456083e+00  -1.4994423e-01   7.6484988e-02   1.1708604e+00  -3.1016733e+00   9.3570156e-01  -3.7659972e-01   7.3267097e-01  -2.0883014e+00   6.7968447e-01  -1.1784994e+00   7.0069010e-01   3.5394022e-02   1.1140390e+00   7.6147611e-01   4.3154032e-01   6.5997471e-01  -5.7348083e-01   1.2024064e-01  -1.5678858e+00  -1.5125776e+00   1.3646618e+00  -9.4516208e-02   1.2893285e+00   6.5885670e-01  -4.1358202e-01   6.1338646e-01  -3.1887271e+00  -7.2387497e-01   2.2642467e+00   2.6249237e-01   1.6477292e+00   9.1911907e-01   1.2118421e+00   1.2445773e+00  -4.5187687e-01   9.2791117e-01  -2.6397409e+00   5.1969178e-01   1.9070324e+00   1.1237275e+00   2.2183557e+00  -1.3436558e+00  -8.9804171e-01   1.4285666e+00  -3.9387159e+00   2.7195055e-01   1.6926070e+00   2.4236436e-01   1.5269622e+00   4.3940235e-01  -1.1282322e+00   1.1551788e+00  -2.6409840e+00   1.3140261e+00  -3.1427715e+00   6.9325287e-01  -1.2938851e+00   2.3118885e-01  -4.0701931e-01   2.6583559e-01  -7.4391298e-01  -2.4604890e+00  -4.9794142e-01
   1.0760525e+00  -1.5805334e-01   1.5819718e+00   2.8717977e-01   4.5875043e-01   1.0098650e+00  -1.4638382e+00  -4.3579179e-01  -2.6272580e+00   1.1834079e-01   1.8041970e+00  -5.0361094e-02  -1.4774775e-03   1.1227599e+00  -3.1049838e+00   9.3204755e-01  -3.8465375e-01   6.7292953e-01  -1.9787674e+00   7.1588046e-01  -1.1697788e+00   6.6585714e-01   4.6840253e-02   1.0274309e+00   7.1279508e-01   3.6380023e-01   6.2080878e-01  -5.6355882e-01   1.4648491e-01  -1.4946283e+00  -1.4307271e+00   1.3549023e+00  -7.6364694e-02   1.2029461e+00   6.2965340e-01  -4.4820613e-01   6.1900228e-01  -3.0364830e+00  -6.8477434e-01   2.1909578e+00   3.2489211e-01   1.5775695e+00   9.1755468e-01   1.1503204e+00   1.1890869e+00  -4.9274719e-01   8.9939988e-01  -2.6160545e+00   5.4656369e-01   1.8470654e+00   1.2227003e+00   2.2205110e+00  -1.3849296e+00  -9.3422615e-01   1.3953708e+00  -3.8635525e+00   2.8716952e-01   1.7445233e+00   2.9641074e-01   1.5387798e+00   4.4391972e-01  -1.1266371e+00   1.1470914e+00  -2.6261279e+00   1.2733271e+00  -3.0714345e+00   6.8612701e-01  -1.2742580e+00   2.2912556e-01  -3.7608188e-01   1.7696399e-01  -6.7511660e-01  -2.4024968e+00  -5.2255910e-01
   1.0594101e+00  -3.9364777e-02   1.5156836e+00   2.9688625e-01   3.5805313e-01   9.6387522e-01  -1.4327857e+00  -4.0512114e-01  -2.5433178e+00   7.4972668e-02   1.7506650e+00   2.9848614e-02  -8.0240808e-02   1.0595520e+00  -3.0787332e+00   9.2344729e-01  -3.9543625e-01   6.1518566e-01  -1.8483046e+00   7.4566583e-01  -1.1431882e+00   6.2425188e-01   5.2709141e-02   9.3021480e-01   6.5683190e-01   2.9178206e-01   5.8366267e-01  -5.4882117e-01   1.8438623e-01  -1.4081205e+00  -1.3315798e+00   1.3381335e+00  -6.3510618e-02   1.1073422e+00   5.8893256e-01  -4.8464390e-01   6.2811349e-01  -2.8591692e+00  -6.3231655e-01   2.1044407e+00   3.6611478e-01   1.4964333e+00   8.9478217e-01   1.0748738e+00   1.1173734e+00  -5.3191950e-01   8.6102037e-01  -2.5722305e+00   5.7058458e-01   1.7770201e+00   1.2986330e+00   2.2126100e+00  -1.4407093e+00  -9.5646586e-01   1.3504826e+00  -3.7599976e+00   3.0367116e-01   1.7776950e+00   3.3090429e-01   1.5364964e+00   4.3399964e-01  -1.1069232e+00   1.1308923e+00  -2.5827539e+00   1.2338922e+00  -2.9734552e+00   6.8264798e-01  -1.2375173e+00   2.3662977e-01  -3.4828182e-01   8.3277979e-02  -5.9421607e-01  -2.3216588e+00  -5.3329821e-01
   1.0368250e+00   7.5054137e-02   1.4421287e+00   2.9676768e-01   2.4889925e-01   9.1767076e-01  -1.3903160e+00  -3.6608112e-01  -2.4423240e+00   4.3548314e-02   1.6869857e+00   9.3400446e-02  -1.5999964e-01   9.8490676e-01  -3.0270425e+00   9.1018018e-01  -4.0457061e-01   5.6047347e-01  -1.7014601e+00   7.7201769e-01  -1.1032825e+00   5.7922861e-01   5.7624547e-02   8.2539114e-01   5.9723744e-01   2.1609831e-01   5.5007067e-01  -5.3160438e-01   2.3366997e-01  -1.3134829e+00  -1.2175507e+00   1.3170478e+00  -5.1935705e-02   1.0043630e+00   5.4097304e-01  -5.2509251e-01   6.4186618e-01  -2.6658419e+00  -5.6866577e-01   2.0077831e+00   3.8962397e-01   1.4053696e+00   8.5480806e-01   9.8469564e-01   1.0334404e+00  -5.7165810e-01   8.1514785e-01  -2.5138262e+00   5.9151599e-01   1.6991247e+00   1.3527972e+00   2.1947066e+00  -1.5076287e+00  -9.6663621e-01   1.2959185e+00  -3.6352180e+00   3.1913206e-01   1.7925823e+00   3.4911475e-01   1.5187941e+00   4.1258100e-01  -1.0715382e+00   1.1076319e+00  -2.5142525e+00   1.1954169e+00  -2.8539870e+00   6.8095490e-01  -1.1878619e+00   2.5047132e-01  -3.2062557e-01  -1.1313709e-02  -5.0385263e-01  -2.2228664e+00  -5.3352526e-01
   1.0112923e+00   1.8665397e-01   1.3642903e+00   2.9212582e-01   1.3180041e-01   8.7400556e-01  -1.3416081e+00  -3.1889862e-01  -2.3313245e+00   2.1221757e-02   1.6155136e+00   1.4376903e-01  -2.4087554e-01   9.0275395e-01  -2.9548091e+00   8.9202619e-01  -4.0733993e-01   5.0996339e-01  -1.5433828e+00   7.9826343e-01  -1.0553886e+00   5.3459919e-01   6.6630006e-02   7.1661782e-01   5.3805900e-01   1.3775000e-01   5.2162010e-01  -5.1420093e-01   2.9372066e-01  -1.2161012e+00  -1.0917279e+00   1.2947148e+00  -3.7155509e-02   8.9638758e-01   4.9042869e-01  -5.7143617e-01   6.6110742e-01  -2.4661452e+00  -4.9693668e-01   1.9044915e+00   3.9972091e-01   1.3059636e+00   8.0232120e-01   8.7968433e-01   9.4167620e-01  -6.1403006e-01   7.6427341e-01  -2.4467544e+00   6.0864151e-01   1.6159410e+00   1.3873665e+00   2.1672681e+00  -1.5817544e+00  -9.6688914e-01   1.2337051e+00  -3.4970700e+00   3.3035052e-01   1.7902340e+00   3.5482323e-01   1.4847697e+00   3.8293749e-01  -1.0234584e+00   1.0781472e+00  -2.4249067e+00   1.1568893e+00  -2.7189764e+00   6.7845929e-01  -1.1301183e+00   2.6663983e-01  -2.8977811e-01  -1.0247982e-01  -4.0692723e-01  -2.1118881e+00  -5.2725852e-01
   9.8603775e-01   2.9738404e-01   1.2854790e+00   2.8858282e-01   7.8933450e-03   8.3551063e-01  -1.2919270e+00  -2.6437534e-01  -2.2177698e+00   4.2026254e-03   1.5389240e+00   1.8496921e-01  -3.2282857e-01   8.1710466e-01  -2.8674192e+00   8.6827840e-01  -3.9893911e-01   4.6491732e-01  -1.3796539e+00   8.2791283e-01  -1.0054116e+00   4.9445345e-01   8.4910891e-02   6.0806217e-01   4.8354008e-01   5.8113693e-02   4.9986883e-01  -4.9875186e-01   3.6356803e-01  -1.1214117e+00  -9.5780228e-01   1.2744405e+00  -1.4468410e-02   7.8626170e-01   4.4208278e-01  -6.2510846e-01   6.8631699e-01  -2.2699284e+00  -4.2111371e-01   1.7983520e+00   4.0128948e-01   1.2003241e+00   7.4244120e-01   7.6054170e-01   8.4663995e-01  -6.6073428e-01   7.1087744e-01  -2.3769850e+00   6.2077524e-01   1.5302855e+00   1.4052804e+00   2.1312085e+00  -1.6587793e+00  -9.5947252e-01   1.1657943e+00  -3.3537421e+00   3.3339884e-01   1.7722606e+00   3.5211553e-01   1.4340535e+00   3.4852691e-01  -9.6598778e-01   1.0430341e+00  -2.3196475e+00   1.1166678e+00  -2.5748786e+00   6.7199018e-01  -1.0695260e+00   2.8054525e-01  -2.5224326e-01  -1.8565605e-01  -3.0651094e-01  -1.9951622e+00  -5.1898215e-01
   9.6435429e-01   4.0955842e-01   1.2091914e+00   2.9174961e-01  -1.2106644e-01   8.0455858e-01  -1.2463645e+00  -2.0388558e-01  -2.1092264e+00  -1.2051213e-02   1.4601304e+00   2.2130490e-01  -4.0558606e-01   7.3188139e-01  -2.7704450e+00   8.3782102e-01  -3.7474500e-01   4.2662502e-01  -1.2160913e+00   8.6447538e-01  -9.5960557e-01   4.6295155e-01   1.1749328e-01   5.0421000e-01   4.3789614e-01  -2.1103579e-02   4.8625291e-01  -4.8715287e-01   4.4188685e-01  -1.0346836e+00  -8.1995755e-01   1.2596054e+00   2.0765197e-02   6.7719508e-01   4.0058924e-01  -6.8698703e-01   7.1756096e-01  -2.0868536e+00  -3.4590017e-01   1.6932720e+00   3.9950443e-01   1.0910332e+00   6.8044407e-01   6.2881590e-01   7.5284375e-01  -7.1296226e-01   6.5731491e-01  -2.3102509e+00   6.2632574e-01   1.4451314e+00   1.4100621e+00   2.0878910e+00  -1.7342433e+00  -9.4655543e-01   1.0940065e+00  -3.2133876e+00   3.2385696e-01   1.7407819e+00   3.4516693e-01   1.3668992e+00   3.1284119e-01  -9.0253805e-01   1.0026597e+00  -2.2037712e+00   1.0726274e+00  -2.4283470e+00   6.5800227e-01  -1.0114964e+00   2.8727282e-01  -2.0456564e-01  -2.5626456e-01  -2.0574724e-01  -1.8795492e+00  -5.1342689e-01
   9.4942833e-01   5.2568818e-01   1.1389530e+00   3.0688716e-01  -2.5275933e-01   7.8313685e-01  -1.2095940e+00  -1.3933288e-01  -2.0130746e+00  -3.2576312e-02   1.3821836e+00   2.5710071e-01  -4.8859551e-01   6.5076209e-01  -2.6693468e+00   7.9926074e-01  -3.3058905e-01   3.9632685e-01  -1.0585325e+00   9.1127182e-01  -9.2431044e-01   4.4410086e-01   1.6894031e-01   4.0964175e-01   4.0508056e-01  -9.7938795e-02   4.8199058e-01  -4.8097753e-01   5.2701313e-01  -9.6080314e-01  -6.8272357e-01   1.2534914e+00   7.2834264e-02   5.7262678e-01   3.7021507e-01  -7.5732874e-01   7.5446964e-01  -1.9260085e+00  -2.7650212e-01   1.5931132e+00   3.9952041e-01   9.8105878e-01   6.2147994e-01   4.8688213e-01   6.6453768e-01  -7.7130192e-01   6.0571349e-01  -2.2517798e+00   6.2341047e-01   1.3634939e+00   1.4056029e+00   2.0391047e+00  -1.8037639e+00  -9.3007349e-01   1.0199998e+00  -3.0837610e+00   2.9711271e-01   1.6983510e+00   3.3803011e-01   1.2842369e+00   2.7926118e-01  -8.3641028e-01   9.5721526e-01  -2.0826406e+00   1.0223634e+00  -2.2859096e+00   6.3283397e-01  -9.6135604e-01   2.8187657e-01  -1.4354037e-01  -3.0994939e-01  -1.0775032e-01  -1.7720454e+00  -5.1532649e-01
   9.4416666e-01   6.4828670e-01   1.0781471e+00   3.3858239e-01  -3.8440267e-01   7.7273690e-01  -1.1856554e+00  -7.3066864e-02  -1.9362017e+00  -6.2595014e-02   1.3081554e+00   2.9643404e-01  -5.7100612e-01   5.7704091e-01  -2.5691985e+00   7.5109648e-01  -2.6301348e-01   3.7512892e-01  -9.1260720e-01   9.7124827e-01  -9.0566480e-01   4.4152987e-01   2.4306261e-01   3.2878875e-01   3.8855552e-01  -1.7027328e-01   4.8798996e-01  -4.8142100e-01   6.1697900e-01  -9.0407312e-01  -5.5079699e-01   1.2591027e+00   1.4539635e-01   4.7606343e-01   3.5460043e-01  -8.3574951e-01   7.9624194e-01  -1.7955364e+00  -2.1835697e-01   1.5015229e+00   4.0616154e-01   8.7363088e-01   5.7029873e-01   3.3785864e-01   5.8551019e-01  -8.3569163e-01   5.5788827e-01  -2.2060612e+00   6.1000812e-01   1.2883051e+00   1.3959300e+00   1.9870057e+00  -1.8632706e+00  -9.1160655e-01   9.4525718e-01  -2.9718741e+00   2.4870407e-01   1.6478542e+00   3.3443618e-01   1.1876799e+00   2.5091856e-01  -7.7059293e-01   9.0679198e-01  -1.9613938e+00   9.6343147e-01  -2.1536511e+00   5.9299433e-01  -9.2408467e-01   2.5969612e-01  -6.6420678e-02  -3.4281624e-01  -1.5500937e-02  -1.6794725e+00  -5.2916181e-01
   9.5103571e-01   7.7966092e-01   1.0298459e+00   3.9046285e-01  -5.1289269e-01   7.7426866e-01  -1.1777754e+00  -7.7636506e-03  -1.8846973e+00  -1.0717204e-01   1.2410137e+00   3.4288595e-01  -6.5168157e-01   5.1351032e-01  -2.4744506e+00   6.9190893e-01  -1.6949847e-01   3.6391810e-01  -7.8350546e-01   1.0468008e+00  -9.0930202e-01   4.5827243e-01   3.4266517e-01   2.6568482e-01   3.9108310e-01  -2.3595252e-01   5.0476960e-01  -4.8926582e-01   7.0956860e-01  -8.6803236e-01  -4.2883637e-01   1.2789944e+00   2.4122498e-01   3.9090077e-01   3.5655258e-01  -9.2125055e-01   8.4167836e-01  -1.7022973e+00  -1.7682197e-01   1.4217734e+00   4.2363355e-01   7.7209184e-01   5.3100119e-01   1.8546272e-01   5.1891301e-01  -9.0542831e-01   5.1527510e-01  -2.1766582e+00   5.8413503e-01   1.2222837e+00   1.3849707e+00   1.9340305e+00  -1.9092234e+00  -8.9229819e-01   8.7108932e-01  -2.8836885e+00   1.7467973e-01   1.5923933e+00   3.3762035e-01   1.0794858e+00   2.3056928e-01  -7.0759394e-01   8.5147057e-01  -1.8446763e+00   8.9360044e-01  -2.0369208e+00   5.3545353e-01  -9.0406003e-01   2.1667240e-01   2.8892014e-02  -3.5165908e-01   6.8256381e-02  -1.6081534e+00  -5.5890467e-01
   9.7192439e-01   9.2170366e-01   9.9664792e-01   4.6496924e-01  -6.3497910e-01   7.8800657e-01  -1.1882339e+00   5.3723840e-02  -1.8635646e+00  -1.7085901e-01   1.1834918e+00   3.9932808e-01  -7.2924385e-01   4.6236750e-01  -2.3887478e+00   6.2055000e-01  -4.8642071e-02   3.6328414e-01  -6.7575458e-01   1.1396206e+00  -9.4004289e-01   4.9657663e-01   4.6934589e-01   2.2372838e-01   4.1455277e-01  -2.9291830e-01   5.3239926e-01  -5.0487075e-01   8.0239495e-01  -8.5530654e-01  -3.2124207e-01   1.3151163e+00   3.6200293e-01   3.2023724e-01   3.7788841e-01  -1.0122893e+00   8.8924160e-01  -1.6515719e+00  -1.5683929e-01   1.3566177e+00   4.5527669e-01   6.7972448e-01   5.0683113e-01   3.3812879e-02   4.6712261e-01  -9.7922722e-01   4.7888591e-01  -2.1660766e+00   5.4403194e-01   1.1678091e+00   1.3763336e+00   1.8827823e+00  -1.9388026e+00  -8.7282244e-01   7.9864296e-01  -2.8238603e+00   7.1945993e-02   1.5351518e+00   3.5018011e-01   9.6246925e-01   2.2048142e-01  -6.4931885e-01   7.9141172e-01  -1.7364178e+00   8.1109485e-01  -1.9400827e+00   4.5791468e-01  -9.0482358e-01   1.4964160e-01   1.4368757e-01  -3.3416072e-01   1.4111143e-01  -1.5635885e+00  -6.0777680e-01
   1.0080383e+00   1.0757041e+00   9.8053263e-01   5.6320284e-01  -7.4746104e-01   8.1357424e-01  -1.2182831e+00   1.0853742e-01  -1.8764656e+00  -2.5735284e-01   1.1379591e+00   4.6776102e-01  -8.0214681e-01   4.2514698e-01  -2.3148048e+00   5.3631364e-01   9.9716645e-02   3.7345622e-01  -5.9301557e-01   1.2505691e+00  -1.0016041e+00   5.5774997e-01   6.2336229e-01   2.0547102e-01   4.5985781e-01  -3.3934398e-01   5.7046805e-01  -5.2818210e-01   8.9299534e-01  -8.6749746e-01  -2.3193200e-01   1.3686818e+00   5.0817846e-01   2.6669179e-01   4.1933773e-01  -1.1068893e+00   9.3714426e-01  -1.6468268e+00  -1.6260411e-01   1.3081674e+00   5.0337754e-01   5.9957062e-01   5.0002240e-01  -1.1280797e-01   4.3164669e-01  -1.0553293e+00   4.4928764e-01  -2.1756916e+00   4.8834394e-01   1.1268036e+00   1.3731155e+00   1.8358915e+00  -1.9500579e+00  -8.5339882e-01   7.2891258e-01  -2.7955458e+00  -6.1429280e-02   1.4792513e+00   3.7397264e-01   8.3987127e-01   2.2234337e-01  -5.9700497e-01   7.2693478e-01  -1.6396675e+00   7.1480320e-01  -1.8663217e+00   3.5904048e-01  -9.2888202e-01   5.6584102e-02   2.7832721e-01  -2.8905322e-01   2.0107739e-01  -1.5501564e+00  -6.7803957e-01
   1.0598325e+00   1.2421914e+00   9.8274314e-01   6.8486153e-01  -8.4739006e-01   8.4997033e-01  -1.2681214e+00   1.5399628e-01  -1.9255124e+00  -3.6919416e-01   1.1063019e+00   5.4921340e-01  -8.6877376e-01   4.0268391e-01  -2.2543501e+00   4.3906950e-01   2.7444374e-01   3.9425980e-01  -5.3791202e-01   1.3795923e+00  -1.0963412e+00   6.4205348e-01   8.0357706e-01   2.1244847e-01   5.2683019e-01  -3.7376294e-01   6.1808425e-01  -5.5876572e-01   9.7894281e-01  -9.0511740e-01  -1.6412843e-01   1.4400734e+00   6.7889487e-01   2.3223781e-01   4.8051535e-01  -1.2027796e+00   9.8345792e-01  -1.6895515e+00  -1.9725764e-01   1.2778009e+00   5.6905257e-01   5.3425043e-01   5.1171028e-01  -2.5021226e-01   4.1308116e-01  -1.1316451e+00   4.2660620e-01  -2.2057358e+00   4.1627836e-01   1.1006335e+00   1.3777515e+00   1.7958607e+00  -1.9420024e+00  -8.3385218e-01   6.6274952e-01  -2.8002838e+00  -2.2598136e-01   1.4276054e+00   4.1005670e-01   7.1519499e-01   2.3719638e-01  -5.5121422e-01   6.5857475e-01  -1.5564970e+00   6.0443138e-01  -1.8175217e+00   2.3861372e-01  -9.7755814e-01  -6.3192970e-02   4.3217432e-01  -2.1622480e-01   2.4666648e-01  -1.5708538e+00  -7.7083052e-01
   1.1269864e+00   1.4208293e+00   1.0037052e+00   8.2826689e-01  -9.3226525e-01   8.9563641e-01  -1.3369227e+00   1.8777797e-01  -2.0111294e+00  -5.0753209e-01   1.0898192e+00   6.4371029e-01  -9.2755374e-01   3.9510826e-01  -2.2081320e+00   3.2934955e-01   4.7313074e-01   4.2509875e-01  -5.1190242e-01   1.5256839e+00  -1.2250490e+00   7.4865392e-01   1.0074892e+00   2.4506715e-01   6.1424163e-01  -3.9517980e-01   6.7390928e-01  -5.9585586e-01   1.0579653e+00  -9.6757385e-01  -1.2017008e-01   1.5287929e+00   8.7200192e-01   2.1806702e-01   5.5996505e-01  -1.2975554e+00   1.0262383e+00  -1.7791838e+00  -2.6263162e-01   1.2661040e+00   6.5221206e-01   4.8579672e-01   5.4191378e-01  -3.7456926e-01   4.1112206e-01  -1.2059233e+00   4.1055572e-01  -2.2553482e+00   3.2772711e-01   1.0900352e+00   1.3919118e+00   1.7649048e+00  -1.9146491e+00  -8.1370911e-01   6.0086736e-01  -2.8379612e+00  -4.2070648e-01   1.3827803e+00   4.5867959e-01   5.9201667e-01   2.6539752e-01  -5.1188275e-01   5.8711133e-01  -1.4879752e+00   4.8058728e-01  -1.7942192e+00   9.7616464e-02  -1.0509052e+00  -2.0895645e-01   6.0358528e-01  -1.1676380e-01   2.7694843e-01  -1.6271002e+00  -8.8606164e-01
   1.2084219e+00   1.6103725e+00   1.0429899e+00   9.9048290e-01  -1.0002043e+00   9.4856248e-01  -1.4229198e+00   2.0808378e-01  -2.1319960e+00  -6.7197755e-01   1.0891456e+00   7.5030920e-01  -9.7708639e-01   4.0187064e-01  -2.1759871e+00   2.0837745e-01   6.9219086e-01   4.6496520e-01  -5.1520756e-01   1.6869036e+00  -1.3868404e+00   8.7564132e-01   1.2313513e+00   3.0255685e-01   7.1987054e-01  -4.0315473e-01   7.3622391e-01  -6.3841805e-01   1.1280662e+00  -1.0532076e+00  -1.0136500e-01   1.6334646e+00   1.0841505e+00   2.2449461e-01   6.5527103e-01  -1.3888413e+00   1.0636572e+00  -1.9131323e+00  -3.5906675e-01   1.2728531e+00   7.5160525e-01   4.5551685e-01   5.8958689e-01  -4.8264846e-01   4.2463014e-01  -1.2759295e+00   4.0049145e-01  -2.3226798e+00   2.2334311e-01   1.0950731e+00   1.4164530e+00   1.7447975e+00  -1.8689853e+00  -7.9232028e-01   5.4384157e-01  -2.9068647e+00  -6.4302781e-01   1.3468682e+00   5.1930902e-01   4.7378680e-01   3.0661556e-01  -4.7842052e-01   5.1356599e-01  -1.4342131e+00   3.4478769e-01  -1.7956396e+00  -6.1781197e-02  -1.1476935e+00  -3.7854317e-01   7.8996131e-01   7.0656255e-03   2.9158685e-01  -1.7186216e+00  -1.0223912e+00
   1.3023625e+00   1.8086918e+00   1.0993280e+00   1.1675146e+00  -1.0500760e+00   1.0064234e+00  -1.5235341e+00   2.1377514e-01  -2.2850886e+00  -8.6056216e-01   1.1042053e+00   8.6719958e-01  -1.0162650e+00   4.2179958e-01  -2.1569594e+00   7.8039924e-02   9.2702786e-01   5.1247798e-01  -5.4679902e-01   1.8604553e+00  -1.5791226e+00   1.0201134e+00   1.4703654e+00   3.8299636e-01   8.4063188e-01  -3.9785199e-01   8.0302273e-01  -6.8522032e-01   1.1876359e+00  -1.1593828e+00  -1.0789712e-01   1.7518946e+00   1.3109652e+00   2.5091605e-01   7.6323060e-01  -1.4744501e+00   1.0941309e+00  -2.0869017e+00  -4.8532517e-01   1.2970385e+00   8.6494271e-01   4.4389562e-01   6.5273551e-01  -5.7202347e-01   4.5174424e-01  -1.3396189e+00   3.9548294e-01  -2.4050475e+00   1.0456280e-01   1.1151361e+00   1.4514237e+00   1.7367405e+00  -1.8068887e+00  -7.6899375e-01   4.9210559e-01  -3.0038186e+00  -8.8887413e-01   1.3213865e+00   5.9070556e-01   3.6363522e-01   3.5986273e-01  -4.4984929e-01   4.3916826e-01  -1.3944715e+00   1.9938747e-01  -1.8198095e+00  -2.3632427e-01  -1.2654744e+00  -5.6845553e-01   9.8786311e-01   1.5191976e-01   2.9085140e-01  -1.8434311e+00  -1.1772753e+00
   1.4064314e+00   2.0128705e+00   1.1706740e+00   1.3545745e+00  -1.0815823e+00   1.0667354e+00  -1.6355468e+00   2.0446867e-01  -2.4658237e+00  -1.0698119e+00   1.1342060e+00   9.9185646e-01  -1.0443859e+00   4.5318783e-01  -2.1494609e+00  -5.9197067e-02   1.1722690e+00   5.6594754e-01  -6.0445404e-01   2.0428211e+00  -1.7976814e+00   1.1783243e+00   1.7189473e+00   4.8341274e-01   9.7276104e-01  -3.8004765e-01   8.7213004e-01  -7.3490828e-01   1.2355460e+00  -1.2826272e+00  -1.3879692e-01   1.8811844e+00   1.5472850e+00   2.9582238e-01   8.8007367e-01  -1.5525208e+00   1.1164359e+00  -2.2943219e+00  -6.3860762e-01   1.3369304e+00   9.8908508e-01   4.5054907e-01   7.2858924e-01  -6.4122057e-01   4.9003509e-01  -1.3952891e+00   3.9440352e-01  -2.4991289e+00  -2.6427268e-02   1.1489691e+00   1.4961191e+00   1.7412678e+00  -1.7309926e+00  -7.4312651e-01   4.4594372e-01  -3.1244031e+00  -1.1528700e+00   1.3072075e+00   6.7103046e-01   2.6419518e-01   4.2356128e-01  -4.2496279e-01   3.6529446e-01  -1.3673199e+00   4.7437312e-02  -1.8637403e+00  -4.2185938e-01  -1.4007235e+00  -7.7405262e-01   1.1931832e+00   3.1353832e-01   2.7560282e-01  -1.9979134e+00  -1.3471018e+00
   1.5177822e+00   2.2193649e+00   1.2543219e+00   1.5463942e+00  -1.0952813e+00   1.1270210e+00  -1.7552971e+00   1.8058071e-01  -2.6683020e+00  -1.2949328e+00   1.1776757e+00   1.1212342e+00  -1.0612316e+00   4.9390435e-01  -2.1514575e+00  -2.0041981e-01   1.4220477e+00   6.2346331e-01  -6.8487659e-01   2.2299483e+00  -2.0368769e+00   1.3458889e+00   1.9710396e+00   5.9994957e-01   1.1120389e+00  -3.5109308e-01   9.4132838e-01  -7.8607920e-01   1.2712160e+00  -1.4188148e+00  -1.9198194e-01   2.0178946e+00   1.7874547e+00   3.5687599e-01   1.0017126e+00  -1.6216264e+00   1.1298015e+00  -2.5278713e+00  -8.1468037e-01   1.3901857e+00   1.1202829e+00   4.7423586e-01   8.1381521e-01  -6.8979791e-01   5.3668854e-01  -1.4417014e+00   3.9602921e-01  -2.6011845e+00  -1.6677943e-01   1.1947473e+00   1.5491824e+00   1.7581993e+00  -1.6445078e+00  -7.1431842e-01   4.0548489e-01  -3.2632429e+00  -1.4286246e+00   1.3045264e+00   7.5798115e-01   1.7745966e-01   4.9564228e-01  -4.0249362e-01   2.9338619e-01  -1.3508309e+00  -1.0751679e-01  -1.9236664e+00  -6.1359170e-01  -1.5490535e+00  -9.8982516e-01   1.4013644e+00   4.8696754e-01   2.4725047e-01  -2.1770126e+00  -1.5273998e+00
   1.6332564e+00   2.4242180e+00   1.3470631e+00   1.7375601e+00  -1.0925481e+00   1.1849701e+00  -1.8788988e+00   1.4331526e-01  -2.8856427e+00  -1.5300992e+00   1.2325421e+00   1.2519861e+00  -1.0671180e+00   5.4152686e-01  -2.1606664e+00  -3.4243429e-01   1.6703178e+00   6.8299794e-01  -7.8387958e-01   2.4174765e+00  -2.2899453e+00   1.5180311e+00   2.2204555e+00   7.2809440e-01   1.2540432e+00  -3.1283593e-01   1.0084894e+00  -8.3735114e-01   1.2946478e+00  -1.5633823e+00  -2.6436859e-01   2.1582461e+00   2.0256479e+00   4.3104351e-01   1.1240051e+00  -1.6808434e+00   1.1339710e+00  -2.7790830e+00  -1.0081059e+00   1.4539871e+00   1.2544487e+00   5.1292837e-01   9.0475851e-01  -7.1835035e-01   5.8870536e-01  -1.4781582e+00   3.9914057e-01  -2.7072927e+00  -3.1312233e-01   1.2501813e+00   1.6087402e+00   1.7866455e+00  -1.5510148e+00  -6.8245727e-01   3.7069959e-01  -3.4143426e+00  -1.7090960e+00   1.3128701e+00   8.4894544e-01   1.0468243e-01   5.7367099e-01  -3.8126927e-01   2.2485697e-01  -1.3427897e+00  -2.6167363e-01  -1.9953226e+00  -8.0638915e-01  -1.7054850e+00  -1.2097353e+00   1.6076528e+00   6.6682822e-01   2.0768273e-01  -2.3745162e+00  -1.7131127e+00
   1.7495570e+00   2.6233073e+00   1.4453766e+00   1.9228476e+00  -1.0754769e+00   1.2385827e+00  -2.0024621e+00   9.4593981e-02  -3.1103899e+00  -1.7688256e+00   1.2962497e+00   1.3806922e+00  -1.0628971e+00   5.9348802e-01  -2.1747507e+00  -4.8195525e-01   1.9111803e+00   7.4252109e-01  -8.9661999e-01   2.6009861e+00  -2.5493910e+00   1.6898559e+00   2.4612258e+00   8.6294911e-01   1.3944063e+00  -2.6750352e-01   1.0716983e+00  -8.8742490e-01   1.3064210e+00  -1.7115692e+00  -3.5205062e-01   2.2983428e+00   2.2561982e+00   5.1477860e-01   1.2430101e+00  -1.7297803e+00   1.1292253e+00  -3.0390093e+00  -1.2125646e+00   1.5252088e+00   1.3874401e+00   5.6393973e-01   9.9769191e-01  -7.2843857e-01   6.4310340e-01  -1.5045362e+00   4.0261958e-01  -2.8135869e+00  -4.6173950e-01   1.3126498e+00   1.6725619e+00   1.8250697e+00  -1.4542404e+00  -6.4776691e-01   3.4140332e-01  -3.5714588e+00  -1.9870071e+00   1.3311479e+00   9.4116650e-01   4.6332536e-02   6.5499179e-01  -3.6034184e-01   1.6099740e-01  -1.3409052e+00  -4.1123475e-01  -2.0742404e+00  -9.9511011e-01  -1.8647596e+00  -1.4275944e+00   1.8073656e+00   8.4761290e-01   1.5917273e-01  -2.5834209e+00  -1.8989159e+00
   1.8634310e+00   2.8126097e+00   1.5456374e+00   2.0975311e+00  -1.0467300e+00   1.2862851e+00  -2.1223051e+00   3.6931782e-02  -3.3349637e+00  -2.0043904e+00   1.3659113e+00   1.5040815e+00  -1.0499131e+00   6.4722780e-01  -2.1914954e+00  -6.1580154e-01   2.1391991e+00   8.0011431e-01  -1.0178744e+00   2.7762552e+00  -2.8074426e+00   1.8566299e+00   2.6879290e+00   9.9952516e-01   1.5290659e+00  -2.1755734e-01   1.1293594e+00  -9.3513492e-01   1.3076506e+00  -1.8586676e+00  -4.5053413e-01   2.4344006e+00   2.4739137e+00   6.0424087e-01   1.3552182e+00  -1.7685638e+00   1.1163656e+00  -3.2987186e+00  -1.4212449e+00   1.6005961e+00   1.5153349e+00   6.2409869e-01   1.0890573e+00  -7.2244832e-01   6.9710711e-01  -1.5212700e+00   4.0553329e-01  -2.9164743e+00  -6.0877570e-01   1.3793522e+00   1.7382347e+00   1.8713997e+00  -1.3578314e+00  -6.1081239e-01   3.1726858e-01  -3.7284748e+00  -2.2552778e+00   1.3577425e+00   1.0319086e+00   2.1072467e-03   7.3688385e-01  -3.3907965e-01   1.0288873e-01  -1.3429982e+00  -5.5265793e-01  -2.1560392e+00  -1.1749271e+00  -2.0216686e+00  -1.6374499e+00   1.9961553e+00   1.0239914e+00   1.0426226e-01  -2.7963559e+00  -2.0795562e+00
   1.9718492e+00   2.9884593e+00   1.6443300e+00   2.2576496e+00  -1.0093468e+00   1.3270082e+00  -2.2351480e+00  -2.6734743e-02  -3.5521222e+00  -2.2302816e+00   1.4384811e+00   1.6192329e+00  -1.0299110e+00   7.0034123e-01  -2.2089534e+00  -7.4108291e-01   2.3496847e+00   8.5407955e-01  -1.1423387e+00   2.9395029e+00  -3.0565381e+00   2.0140473e+00   2.8959784e+00   1.1330411e+00   1.6544861e+00  -1.6552996e-01   1.1802806e+00  -9.7949070e-01   1.2999044e+00  -2.0002666e+00  -5.5501616e-01   2.5629639e+00   2.6743571e+00   6.9553536e-01   1.4577436e+00  -1.7977879e+00   1.0966556e+00  -3.5497930e+00  -1.6272740e+00   1.6769474e+00   1.6346759e+00   6.8995941e-01   1.1756825e+00  -7.0339310e-01   7.4831224e-01  -1.5292906e+00   4.0719724e-01  -3.0128317e+00  -7.5045770e-01   1.4474685e+00   1.8033380e+00   1.9231799e+00  -1.2651424e+00  -5.7246363e-01   2.9784602e-01  -3.8797570e+00  -2.5074451e+00   1.3906372e+00   1.1186154e+00  -2.8996486e-02   8.1671858e-01  -3.1721324e-01   5.1333856e-02  -1.3471575e+00  -6.8288433e-01  -2.2366960e+00  -1.3416202e+00  -2.1713775e+00  -1.8339522e+00   2.1702523e+00   1.1911034e+00   4.5629468e-02  -3.0060332e+00  -2.2501836e+00
   2.0721707e+00   3.1477799e+00   1.7382495e+00   2.4002058e+00  -9.6652831e-01   1.3602237e+00  -2.3382752e+00  -9.3253603e-02  -3.7554014e+00  -2.4406281e+00   1.5109403e+00   1.7237423e+00  -1.0049081e+00   7.5071333e-01  -2.2255531e+00  -8.5536398e-01   2.5389299e+00   9.0303097e-01  -1.2649312e+00   3.0876004e+00  -3.2898035e+00   2.1584630e+00   3.0818512e+00   1.2592016e+00   1.7678392e+00  -1.1385791e-01   1.2237234e+00  -1.0197066e+00   1.2850902e+00  -2.1324809e+00  -6.6068657e-01   2.6810948e+00   2.8540682e+00   7.8495417e-01   1.5484603e+00  -1.8184301e+00   1.0717245e+00  -3.7847932e+00  -1.8241563e+00   1.7512884e+00   1.7426707e+00   7.5802974e-01   1.2549591e+00  -6.7467584e-01   7.9481195e-01  -1.5299279e+00   4.0721236e-01  -3.1001580e+00  -8.8331403e-01   1.5143188e+00   1.8656110e+00   1.9777548e+00  -1.1790481e+00  -5.3382077e-01   2.8259460e-01  -4.0204690e+00  -2.7380333e+00   1.4275708e+00   1.1990521e+00  -4.8557652e-02   8.9210944e-01  -2.9483234e-01   6.8128056e-03  -1.3518504e+00  -7.9952039e-01  -2.3127699e+00  -1.4918175e+00  -2.3097160e+00  -2.0126686e+00   2.3266661e+00   1.3448193e+00  -1.4053902e-02  -3.2056954e+00  -2.4066532e+00
   2.1622827e+00   3.2882723e+00   1.8246767e+00   2.5232915e+00  -9.2141661e-01   1.3859336e+00  -2.4296568e+00  -1.5948313e-01  -3.9394954e+00  -2.6305762e+00   1.5804798e+00   1.8158476e+00  -9.7703847e-01   7.9662976e-01  -2.2401610e+00  -9.5679435e-01   2.7043743e+00   9.4596478e-01  -1.3810840e+00   3.2182364e+00  -3.5014842e+00   2.2870776e+00   3.2432377e+00   1.3744356e+00   1.8671293e+00  -6.4724889e-02   1.2594190e+00  -1.0552214e+00   1.2653144e+00  -2.2521451e+00  -7.6303258e-01   2.7865202e+00   3.0107150e+00   8.6920068e-01   1.6260771e+00  -1.8317477e+00   1.0434391e+00  -3.9976533e+00  -2.0061868e+00   1.8210256e+00   1.8373308e+00   8.2500079e-01   1.3249675e+00  -6.3982966e-01   8.3527616e-01  -1.5247835e+00   4.0547136e-01  -3.1766780e+00  -1.0043790e+00   1.5775096e+00   1.9230988e+00   2.0324618e+00  -1.1017992e+00  -4.9611166e-01   2.7091813e-01  -4.1468184e+00  -2.9428552e+00   1.4662087e+00   1.2714243e+00  -5.8565613e-02   9.6104387e-01  -2.7233821e-01  -3.0533340e-02  -1.3559822e+00  -9.0096089e-01  -2.3815706e+00  -1.6231642e+00  -2.4334162e+00  -2.1703241e+00   2.4633302e+00   1.4819463e+00  -7.2268065e-02  -3.3895228e+00  -2.5457669e+00
   2.2407045e+00   3.4085455e+00   1.9015156e+00   2.6261253e+00  -8.7688380e-01   1.4046166e+00  -2.5080223e+00  -2.2251840e-01  -4.1005447e+00  -2.7965868e+00   1.6446715e+00   1.8945026e+00  -9.4838458e-01   8.3685398e-01  -2.2521005e+00  -1.0441955e+00   2.8446929e+00   9.8229843e-01  -1.4869965e+00   3.3300237e+00  -3.6872900e+00   2.3980591e+00   3.3791067e+00   1.4760766e+00   1.9512565e+00  -1.9928842e-02   1.2875483e+00  -1.0857077e+00   1.2427284e+00  -2.3569601e+00  -8.5812193e-01   2.8777313e+00   3.1431651e+00   9.4557935e-01   1.6901456e+00  -1.8391602e+00   1.0137519e+00  -4.1839784e+00  -2.1688021e+00   1.8840718e+00   1.9175433e+00   8.8795847e-01   1.3845431e+00  -6.0225993e-01   8.6897880e-01  -1.5155890e+00   4.0213376e-01  -3.2413931e+00  -1.1113646e+00   1.6350604e+00   1.9742705e+00   2.0848257e+00  -1.0349247e+00  -4.6057194e-01   2.6220477e-01  -4.2562192e+00  -3.1192093e+00   1.5043209e+00   1.3344639e+00  -6.1229079e-02   1.0219895e+00  -2.5035787e-01  -6.0889094e-02  -1.3589042e+00  -9.8644477e-01  -2.4412563e+00  -1.7344076e+00  -2.5402720e+00  -2.3049455e+00   2.5791835e+00   1.6003686e+00  -1.2678476e-01  -3.5529716e+00  -2.6654385e+00
   2.3066461e+00   3.5081784e+00   1.9673843e+00   2.7090060e+00  -8.3535232e-01   1.4171356e+00  -2.5728822e+00  -2.7989863e-01  -4.2363074e+00  -2.9366196e+00   1.7016091e+00   1.9593973e+00  -9.2081632e-01   8.7066583e-01  -2.2611235e+00  -1.1170992e+00   2.9597988e+00   1.0118773e+00  -1.5798331e+00   3.4225380e+00  -3.8446212e+00   2.4905936e+00   3.4896786e+00   1.5624714e+00   2.0200107e+00   1.9215438e-02   1.3086849e+00  -1.1110716e+00   1.2193704e+00  -2.4455839e+00  -9.4284077e-01   2.9540250e+00   3.2514729e+00   1.0121356e+00   1.7410029e+00  -1.8421322e+00   9.8454146e-01  -4.3412168e+00  -2.3088434e+00   1.9389346e+00   1.9830700e+00   9.4456045e-01   1.4332791e+00  -5.6500842e-01   8.9577256e-01  -1.5040598e+00   3.9757262e-01  -3.2940705e+00  -1.2027882e+00   1.6854996e+00   2.0181000e+00   2.1327326e+00  -9.7919484e-01  -4.2832132e-01   2.5586514e-01  -4.3473571e+00  -3.2659724e+00   1.5399491e+00   1.3874799e+00  -5.8778882e-02   1.0739654e+00  -2.2963299e-01  -8.4724400e-02  -1.3603743e+00  -1.0560418e+00  -2.4908603e+00  -1.8253956e+00  -2.6292136e+00  -2.4159007e+00   2.6741767e+00   1.6991071e+00  -1.7579100e-01  -3.6930087e+00  -2.7647653e+00
   2.3600165e+00   3.5877080e+00   2.0216515e+00   2.7731869e+00  -7.9865905e-01   1.4246149e+00  -2.6244932e+00  -3.2977601e-01  -4.3461950e+00  -3.0501914e+00   1.7500120e+00   2.0109229e+00  -8.9585282e-01   8.9785592e-01  -2.2673464e+00  -1.1757363e+00   3.0507605e+00   1.0349451e+00  -1.6578498e+00   3.4962885e+00  -3.9726568e+00   2.5648634e+00   3.5763125e+00   1.6330080e+00   2.0740010e+00   5.1929280e-02   1.3237091e+00  -1.1314415e+00   1.1970191e+00  -2.5176526e+00  -1.0150654e+00   3.0154917e+00   3.3367848e+00   1.0677332e+00   1.7796564e+00  -1.8420625e+00   9.5745669e-01  -4.4686907e+00  -2.4247024e+00   1.9847637e+00   2.0344784e+00   9.9316261e-01   1.4714660e+00  -5.3056027e-01   9.1601418e-01  -1.4917597e+00   3.9229847e-01  -3.3351777e+00  -1.2780415e+00   1.7279250e+00   2.0541026e+00   2.1745727e+00  -9.3464263e-01  -4.0025159e-01   2.5136445e-01  -4.4201525e+00  -3.3835662e+00   1.5715468e+00   1.4303650e+00  -5.3285107e-02   1.1165722e+00  -2.1089872e-01  -1.0273365e-01  -1.3604793e+00  -1.1105749e+00  -2.5302411e+00  -1.8969899e+00  -2.7002862e+00  -2.5038329e+00   2.7492082e+00   1.7782960e+00  -2.1798702e-01  -3.8082257e+00  -2.8440032e+00
   2.4013818e+00   3.6485444e+00   2.0644172e+00   2.8206836e+00  -7.6797591e-01   1.4283020e+00  -2.6637720e+00  -3.7102822e-01  -4.4311723e+00  -3.1383044e+00   1.7892787e+00   2.0500864e+00  -8.7456349e-01   9.1867747e-01  -2.2711572e+00  -1.2209761e+00   3.1196400e+00   1.0520830e+00  -1.7204336e+00   3.5526184e+00  -4.0722884e+00   2.6219524e+00   3.6413148e+00   1.6880626e+00   2.1145261e+00   7.7974460e-02   1.3336994e+00  -1.1471477e+00   1.1770710e+00  -2.5737328e+00  -1.0737492e+00   3.0629455e+00   3.4011718e+00   1.1120649e+00   1.8076213e+00  -1.8401922e+00   9.3378266e-01  -4.5674786e+00  -2.5163378e+00   2.0213507e+00   2.0730117e+00   1.0328846e+00   1.4999797e+00  -5.0070957e-01   9.3045183e-01  -1.4799874e+00   3.8687055e-01  -3.3657640e+00  -1.3373962e+00   1.7620213e+00   2.0823279e+00   2.2093371e+00  -9.0064327e-01  -3.7693820e-01   2.4824435e-01  -4.4756264e+00  -3.4738134e+00   1.5980794e+00   1.4635597e+00  -4.6506927e-02   1.1499777e+00  -1.9476829e-01  -1.1576136e-01  -1.3595326e+00  -1.1514886e+00  -2.5599715e+00  -1.9509058e+00  -2.7545351e+00  -2.5704946e+00   2.8059934e+00   1.8390750e+00  -2.5264780e-01  -3.8988193e+00  -2.9044470e+00
   2.4318694e+00   3.6928180e+00   2.0964387e+00   2.8540343e+00  -7.4379325e-01   1.4294277e+00  -2.6921603e+00  -4.0330061e-01  -4.4935259e+00  -3.2032446e+00   1.8194829e+00   2.0783814e+00  -8.5751873e-01   9.3376154e-01  -2.2731050e+00  -1.2542209e+00   3.1692647e+00   1.0641223e+00  -1.7680484e+00   3.5935467e+00  -4.1459087e+00   2.6636864e+00   3.6876882e+00   1.7288692e+00   2.1433970e+00   9.7609211e-02   1.3398132e+00  -1.1586893e+00   1.1604578e+00  -2.6152002e+00  -1.1189138e+00   3.0978066e+00   3.4474026e+00   1.1455928e+00   1.8267307e+00  -1.8375347e+00   9.1434437e-01  -4.6401609e+00  -2.5851559e+00   2.0490852e+00   2.1004129e+00   1.0636064e+00   1.5201276e+00  -4.7649550e-01   9.4008690e-01  -1.4696946e+00   3.8180751e-01  -3.3873054e+00  -1.3819372e+00   1.7880344e+00   2.1033040e+00   2.2366587e+00  -8.7604362e-01  -3.5858783e-01   2.4613357e-01  -4.5156836e+00  -3.5396873e+00   1.6190721e+00   1.4879743e+00  -3.9790142e-02   1.1748566e+00  -1.8163973e-01  -1.2472348e-01  -1.3579599e+00  -1.1806770e+00  -2.5811733e+00  -1.9894959e+00  -2.7938158e+00  -2.6185016e+00   2.8468779e+00   1.8834096e+00  -2.7963951e-01  -3.9664344e+00  -2.9482278e+00
   2.4530328e+00   3.7231699e+00   2.1190055e+00   2.8760367e+00  -7.2596689e-01   1.4290817e+00  -2.7114562e+00  -4.2697104e-01  -4.5365290e+00  -3.2482783e+00   1.8413087e+00   2.0976254e+00  -8.4479757e-01   9.4400350e-01  -2.2737900e+00  -1.2772654e+00   3.2029508e+00   1.0720382e+00  -1.8020902e+00   3.6215612e+00  -4.1970757e+00   2.6924239e+00   3.7188395e+00   1.7573235e+00   2.1627313e+00   1.1150109e-01   1.3431698e+00  -1.1666918e+00   1.1476118e+00  -2.6440572e+00  -1.1515421e+00   3.1219414e+00   3.4786767e+00   1.1694242e+00   1.8389345e+00  -1.8348354e+00   8.9946107e-01  -4.6904487e+00  -2.6337668e+00   2.0688623e+00   2.1187213e+00   1.0858952e+00   1.5334700e+00  -4.5821529e-01   9.4602720e-01  -1.4614467e+00   3.7751038e-01  -3.4015218e+00  -1.4134292e+00   1.8066989e+00   2.1179412e+00   2.2567893e+00  -8.5932763e-01  -3.4502940e-01   2.4474585e-01  -4.5428313e+00  -3.5849809e+00   1.6345947e+00   1.5048725e+00  -3.4021510e-02   1.1922898e+00  -1.7163811e-01  -1.3053273e-01  -1.3561931e+00  -1.2002906e+00  -2.5953220e+00  -2.0154976e+00  -2.8205413e+00  -2.6510304e+00   2.8746093e+00   1.9138517e+00  -2.9938437e-01  -4.0138854e+00  -2.9780513e+00
   2.4666825e+00   3.7425033e+00   2.1337739e+00   2.8894909e+00  -7.1382584e-01   1.4281207e+00  -2.7236246e+00  -4.4303681e-01  -4.5640325e+00  -3.2772683e+00   1.8559280e+00   2.1097799e+00  -8.3605059e-01   9.5043586e-01  -2.2737628e+00  -1.2921292e+00   3.2242056e+00   1.0768419e+00  -1.8246578e+00   3.6393796e+00  -4.2300748e+00   2.7108124e+00   3.7382775e+00   1.7757420e+00   2.1747392e+00   1.2060651e-01   1.3447519e+00  -1.1718550e+00   1.1384870e+00  -2.6627020e+00  -1.1733786e+00   3.1374751e+00   3.4983393e+00   1.1851350e+00   1.8461132e+00  -1.8325612e+00   8.8896225e-01  -4.7227324e+00  -2.6656314e+00   2.0819515e+00   2.1300612e+00   1.1008682e+00   1.5416393e+00  -4.4551273e-01   9.4935052e-01  -1.4554260e+00   3.7421046e-01  -3.4101926e+00  -1.4341221e+00   1.8191255e+00   2.1274034e+00   2.2705146e+00  -8.4880127e-01  -3.3575224e-01   2.4386876e-01  -4.5598687e+00  -3.6139223e+00   1.6451880e+00   1.5157307e+00  -2.9641784e-02   1.2036290e+00  -1.6460284e-01  -1.3403513e-01  -1.3545827e+00  -1.2125398e+00  -2.6040398e+00  -2.0317701e+00  -2.8373994e+00  -2.6714925e+00   2.8920897e+00   1.9332648e+00  -3.1277217e-01  -4.0447787e+00  -2.9969024e+00
   2.4747034e+00   3.7537218e+00   2.1425737e+00   2.8969692e+00  -7.0632839e-01   1.4271201e+00  -2.7306062e+00  -4.5293367e-01  -4.5800308e+00  -3.2942571e+00   1.8648283e+00   2.1167708e+00  -8.3061093e-01   9.5410138e-01  -2.2734534e+00  -1.3008751e+00   3.2364284e+00   1.0794792e+00  -1.8382619e+00   3.6497062e+00  -4.2494415e+00   2.7215341e+00   3.7493259e+00   1.7865959e+00   2.1815222e+00   1.2603036e-01   1.3453356e+00  -1.1748932e+00   1.1326384e+00  -2.6736688e+00  -1.1866561e+00   3.1465879e+00   3.5096057e+00   1.1945565e+00   1.8499235e+00  -1.8309211e+00   8.8226622e-01  -4.7415904e+00  -2.6846382e+00   2.0898355e+00   2.1364468e+00   1.1100037e+00   1.5461747e+00  -4.3753377e-01   9.5099449e-01  -1.4514833e+00   3.7195131e-01  -3.4149839e+00  -1.4465099e+00   1.8266529e+00   2.1329599e+00   2.2790071e+00  -8.4277624e-01  -3.2998893e-01   2.4334684e-01  -4.5695800e+00  -3.6307739e+00   1.6517348e+00   1.5220823e+00  -2.6712000e-02   1.2103420e+00  -1.6012300e-01  -1.3596244e-01  -1.3533446e+00  -1.2195134e+00  -2.6089043e+00  -2.0410475e+00  -2.8470687e+00  -2.6832110e+00   2.9021305e+00   1.9445400e+00  -3.2102197e-01  -4.0630778e+00  -3.0077454e+00
   2.4788724e+00   3.7594794e+00   2.1472090e+00   2.9006392e+00  -7.0225110e-01   1.4263754e+00  -2.7341451e+00  -4.5830591e-01  -4.5882505e+00  -3.3030573e+00   1.8696093e+00   2.1203271e+00  -8.2763823e-01   9.5594279e-01  -2.2731344e+00  -1.3054322e+00   3.2426492e+00   1.0807513e+00  -1.8455016e+00   3.6550008e+00  -4.2594847e+00   2.7270649e+00   3.7548815e+00   1.7922500e+00   2.1849073e+00   1.2888202e-01   1.3454600e+00  -1.1764755e+00   1.1293517e+00  -2.6793703e+00  -1.1937776e+00   3.1513184e+00   3.5153187e+00   1.1995462e+00   1.8516943e+00  -1.8299165e+00   8.7851642e-01  -4.7513241e+00  -2.6946544e+00   2.0940305e+00   2.1396223e+00   1.1149188e+00   1.5483929e+00  -4.3313139e-01   9.5168636e-01  -1.4492290e+00   3.7060885e-01  -3.4173130e+00  -1.4530673e+00   1.8306795e+00   2.1358388e+00   2.2836367e+00  -8.3973141e-01  -3.2683395e-01   2.4306443e-01  -4.5744628e+00  -3.6394559e+00   1.6552933e+00   1.5253663e+00  -2.5020491e-02   1.2138542e+00  -1.5761669e-01  -1.3690332e-01  -1.3525450e+00  -1.2230286e+00  -2.6112920e+00  -2.0457269e+00  -2.8519670e+00  -2.6891457e+00   2.9072338e+00   1.9503318e+00  -3.2550629e-01  -4.0726522e+00  -3.0132574e+00
   2.4807023e+00   3.7619749e+00   2.1492687e+00   2.9021593e+00  -7.0038716e-01   1.4259532e+00  -2.7356590e+00  -4.6075831e-01  -4.5918135e+00  -3.3069049e+00   1.8717717e+00   2.1218549e+00  -8.2627497e-01   9.5672222e-01  -2.2729243e+00  -1.3074390e+00   3.2453250e+00   1.0812664e+00  -1.8487480e+00   3.6572939e+00  -4.2638787e+00   2.7294751e+00   3.7572421e+00   1.7947360e+00   2.1863335e+00   1.3014570e-01   1.3454382e+00  -1.1771717e+00   1.1278055e+00  -2.6818718e+00  -1.1969934e+00   3.1533927e+00   3.5177675e+00   1.2017741e+00   1.8523830e+00  -1.8294122e+00   8.7675687e-01  -4.7555636e+00  -2.6991054e+00   2.0959123e+00   2.1409551e+00   1.1171446e+00   1.5493063e+00  -4.3109415e-01   9.5191987e-01  -1.4481536e+00   3.6994710e-01  -3.4182650e+00  -1.4559964e+00   1.8324947e+00   2.1370956e+00   2.2857581e+00  -8.3843330e-01  -3.2538200e-01   2.4293295e-01  -4.5765327e+00  -3.6432346e+00   1.6569176e+00   1.5267994e+00  -2.4211687e-02   1.2154044e+00  -1.5644137e-01  -1.3729286e-01  -1.3521260e+00  -1.2245273e+00  -2.6122781e+00  -2.0477220e+00  -2.8540608e+00  -2.6916844e+00   2.9094256e+00   1.9528445e+00  -3.2755763e-01  -4.0768770e+00  -3.0156230e+00
   2.4813305e+00   3.7628215e+00   2.1499840e+00   2.9026524e+00  -6.9972388e-01   1.4257778e+00  -2.7361661e+00  -4.6162991e-01  -4.5930213e+00  -3.3082208e+00   1.8725341e+00   2.1223689e+00  -8.2578901e-01   9.5698019e-01  -2.2728292e+00  -1.3081306e+00   3.2462269e+00   1.0814291e+00  -1.8498839e+00   3.6580714e+00  -4.2653822e+00   2.7302970e+00   3.7580284e+00   1.7955907e+00   2.1868044e+00   1.3058302e-01   1.3454062e+00  -1.1774115e+00   1.1272418e+00  -2.6827299e+00  -1.1981254e+00   3.1541041e+00   3.5185898e+00   1.2025509e+00   1.8525911e+00  -1.8292191e+00   8.7611653e-01  -4.7570080e+00  -2.7006506e+00   2.0965711e+00   2.1413933e+00   1.1179302e+00   1.5496005e+00  -4.3036185e-01   9.5197733e-01  -1.4477571e+00   3.6969640e-01  -3.4185690e+00  -1.4570184e+00   1.8331332e+00   2.1375240e+00   2.2865149e+00  -8.3800016e-01  -3.2486210e-01   2.4288467e-01  -4.5772194e+00  -3.6445221e+00   1.6574942e+00   1.5272887e+00  -2.3914106e-02   1.2159390e+00  -1.5601383e-01  -1.3741975e-01  -1.3519600e+00  -1.2250283e+00  -2.6125959e+00  -2.0483886e+00  -2.8547613e+00  -2.6925351e+00   2.9101630e+00   1.9536979e+00  -3.2828850e-01  -4.0783338e+00  -3.0164176e+00
   2.4814778e+00   3.7630178e+00   2.1501530e+00   2.9027620e+00  -6.9956371e-01   1.4257303e+00  -2.7362820e+00  -4.6184012e-01  -4.5933007e+00  -3.3085278e+00   1.8727168e+00   2.1224872e+00  -8.2567158e-01   9.5703861e-01  -2.2728020e+00  -1.3082934e+00   3.2464346e+00   1.0814643e+00  -1.8501543e+00   3.6582514e+00  -4.2657331e+00   2.7304884e+00   3.7582074e+00   1.7957911e+00   2.1869105e+00   1.3068613e-01   1.3453936e+00  -1.1774677e+00   1.1271030e+00  -2.6829308e+00  -1.1983962e+00   3.1542707e+00   3.5187787e+00   1.2027352e+00   1.8526341e+00  -1.8291698e+00   8.7595901e-01  -4.7573437e+00  -2.7010158e+00   2.0967282e+00   2.1414918e+00   1.1181185e+00   1.5496653e+00  -4.3018359e-01   9.5198605e-01  -1.4476586e+00   3.6963278e-01  -3.4186353e+00  -1.4572613e+00   1.8332858e+00   2.1376234e+00   2.2866980e+00  -8.3790138e-01  -3.2473588e-01   2.4287260e-01  -4.5773748e+00  -3.6448218e+00   1.6576330e+00   1.5274026e+00  -2.3840482e-02   1.2160648e+00  -1.5590869e-01  -1.3744818e-01  -1.3519163e+00  -1.2251430e+00  -2.6126660e+00  -2.0485412e+00  -2.8549215e+00  -2.6927301e+00   2.9103328e+00   1.9538958e+00  -3.2846522e-01  -4.0786761e+00  -3.0166003e+00
   2.4814950e+00   3.7630404e+00   2.1501730e+00   2.9027742e+00  -6.9954446e-01   1.4257241e+00  -2.7362954e+00  -4.6186534e-01  -4.5933331e+00  -3.3085636e+00   1.8727386e+00   2.1225008e+00  -8.2565752e-01   9.5704523e-01  -2.2727984e+00  -1.3083124e+00   3.2464586e+00   1.0814681e+00  -1.8501864e+00   3.6582724e+00  -4.2657742e+00   2.7305108e+00   3.7582279e+00   1.7958146e+00   2.1869227e+00   1.3069826e-01   1.3453916e+00  -1.1774743e+00   1.1270860e+00  -2.6829542e+00  -1.1984285e+00   3.1542903e+00   3.5188004e+00   1.2027570e+00   1.8526385e+00  -1.8291636e+00   8.7593982e-01  -4.7573828e+00  -2.7010590e+00   2.0967468e+00   2.1415030e+00   1.1181410e+00   1.5496725e+00  -4.3016207e-01   9.5198658e-01  -1.4476465e+00   3.6962482e-01  -3.4186427e+00  -1.4572901e+00   1.8333040e+00   2.1376351e+00   2.2867199e+00  -8.3789006e-01  -3.2472065e-01   2.4287109e-01  -4.5773925e+00  -3.6448566e+00   1.6576496e+00   1.5274159e+00  -2.3831489e-02   1.2160796e+00  -1.5589589e-01  -1.3745138e-01  -1.3519107e+00  -1.2251562e+00  -2.6126739e+00  -2.0485586e+00  -2.8549398e+00  -2.6927525e+00   2.9103523e+00   1.9539188e+00  -3.2848647e-01  -4.0787162e+00  -3.0166213e+00
