# Supplementary material for: A Student's Guide to Randomization Statistics for Multichannel Event-Related Potentials Using Ragu
Source: Front Neurosci. 2018 Jun 19;12:355. doi: 10.3389/fnins.2018.00355 (PMC6020783; doi:10.3389/fnins.2018.00355)
Supplement: Supplementary file 1 [file Data_Sheet_1.ZIP › RawData/s07_f2.asc]

   2.5953012e-01  -4.1398973e-01   3.2519202e-01   1.1888077e-02  -1.8844319e-01   1.8669298e-02  -3.8458420e-01  -8.5835392e-01  -1.3594935e-02  -8.3449526e-01   2.6354866e-01   1.1712337e+00   3.8675921e-01   7.0404600e-01   7.3689749e-02  -4.9047966e-01  -5.5730791e-01  -3.0853648e-01  -1.1633825e+00  -3.8316319e-02   3.4913605e-02   1.8329953e-01  -7.3799867e-01  -6.5714426e-01  -2.1367640e-01  -2.6431365e-01  -3.9816923e-01  -1.2343730e-01  -7.5564868e-01  -6.0844786e-01  -8.5295946e-01   9.5411232e-02  -3.2956571e-01  -1.7646652e-01   3.2948797e-01  -8.1129117e-01  -2.3206009e-01  -3.4245510e-01  -9.0367938e-01   1.6669398e+00   1.3195538e+00   2.4712526e-01   7.5914239e-01  -2.0926608e-01   4.1675614e-01  -3.3323420e-01   8.9951744e-02  -3.6490867e-02  -7.6208801e-01   1.0248792e+00   1.9638397e+00  -1.1261259e+00   5.8876585e-01   9.0025714e-02   3.1063347e-01   1.3857942e-01  -1.3003268e+00   1.7063170e-01   9.2980116e-01  -7.0041628e-01   1.4815190e+00   4.6091955e-01   6.1878984e-01   7.4538665e-01   4.9987893e-01   9.7200422e-01   6.0439398e-02   7.8778600e-01   3.9138966e-01  -2.8472013e-01  -1.3571882e+00  -5.0937004e-01  -8.8463421e-01   5.7025014e-01
   2.8176646e-01  -3.8837154e-01   3.7463580e-01   8.5256987e-02  -7.8033276e-02   7.1279817e-02  -3.5945047e-01  -9.6086056e-01  -4.8784382e-02  -9.0866108e-01   2.8559821e-01   1.1639367e+00   3.9225035e-01   7.7961658e-01   1.0692899e-01  -5.6375463e-01  -5.6612379e-01  -2.7672894e-01  -1.2053742e+00   5.6967062e-03  -1.2029655e-02   2.1470027e-01  -7.2074826e-01  -6.6860611e-01  -1.7101819e-01  -2.1482689e-01  -3.6359031e-01  -1.0321022e-01  -8.1432362e-01  -6.0017372e-01  -9.5020337e-01   1.0102491e-01  -3.0673916e-01  -1.3883474e-01   4.0709298e-01  -8.0650265e-01  -2.3803348e-01  -3.9692910e-01  -9.9311979e-01   1.6953682e+00   1.3386081e+00   3.1137579e-01   8.3239644e-01  -1.6299380e-01   5.2996408e-01  -2.9114259e-01   1.0496126e-01  -3.4523316e-02  -8.8835485e-01   1.0255584e+00   2.1691670e+00  -1.0476607e+00   6.0438685e-01   7.7787452e-02   3.3674519e-01   1.5029781e-01  -1.4556110e+00   1.3952105e-01   8.8002019e-01  -6.9081147e-01   1.4683676e+00   4.0381162e-01   6.0654466e-01   6.9173389e-01   4.6121590e-01   9.0545147e-01  -2.8409548e-02   7.1551107e-01   2.8671055e-01  -2.5142379e-01  -1.3552624e+00  -5.0771244e-01  -9.1939039e-01   4.8303877e-01
   3.1956103e-01  -3.5150478e-01   4.3208393e-01   1.5884021e-01   2.7421416e-02   1.1247375e-01  -3.5859230e-01  -1.0804603e+00  -8.7062865e-02  -9.7555539e-01   3.2547572e-01   1.1598480e+00   4.0696183e-01   8.6183753e-01   1.3425162e-01  -6.2546894e-01  -5.7536623e-01  -2.6426289e-01  -1.2783659e+00   6.6821606e-02  -5.4391592e-02   2.5223949e-01  -7.0360849e-01  -6.8253467e-01  -1.3826058e-01  -1.7853639e-01  -3.4588310e-01  -1.0864845e-01  -8.9531836e-01  -6.2423143e-01  -1.0720866e+00   1.1900976e-01  -2.7659890e-01  -1.0542636e-01   4.7921839e-01  -8.1516358e-01  -2.5976369e-01  -4.7939727e-01  -1.0946684e+00   1.7350052e+00   1.3552937e+00   3.8174853e-01   9.0301707e-01  -1.1314091e-01   6.4138666e-01  -2.5335345e-01   1.1560270e-01  -4.7476738e-02  -1.0187874e+00   1.0473061e+00   2.3896568e+00  -9.5001313e-01   6.2883410e-01   6.7601473e-02   3.7009671e-01   1.5600469e-01  -1.5969088e+00   1.3534334e-01   8.3892980e-01  -6.5897545e-01   1.4621209e+00   3.5537424e-01   6.0312500e-01   6.4525094e-01   4.3863681e-01   8.4883669e-01  -9.9069446e-02   6.5609136e-01   2.0049909e-01  -2.0807573e-01  -1.3581635e+00  -5.3564951e-01  -9.7418389e-01   4.1314944e-01
   3.7302980e-01  -3.0460133e-01   4.9619422e-01   2.2922049e-01   1.2463481e-01   1.3903711e-01  -3.8428184e-01  -1.2153418e+00  -1.2717577e-01  -1.0309378e+00   3.8365588e-01   1.1577961e+00   4.3225334e-01   9.4844410e-01   1.5498600e-01  -6.7149868e-01  -5.8516040e-01  -2.7347531e-01  -1.3834520e+00   1.4437286e-01  -8.9950611e-02   2.9510973e-01  -6.8762126e-01  -6.9898858e-01  -1.1782517e-01  -1.5744843e-01  -3.4772458e-01  -1.4193186e-01  -9.9870088e-01  -6.8316122e-01  -1.2176856e+00   1.4969823e-01  -2.4068775e-01  -7.7778664e-02   5.4200504e-01  -8.3812549e-01  -2.9877522e-01  -5.9048238e-01  -1.2061290e+00   1.7852140e+00   1.3667702e+00   4.5657704e-01   9.6708009e-01  -6.0178955e-02   7.4668405e-01  -2.2092130e-01   1.2058774e-01  -7.6124807e-02  -1.1497083e+00   1.0912782e+00   2.6184855e+00  -8.3373185e-01   6.6127274e-01   6.0880403e-02   4.1066179e-01   1.5560398e-01  -1.7168607e+00   1.6140614e-01   8.0793331e-01  -6.0303452e-01   1.4637111e+00   3.1915686e-01   6.1024890e-01   6.0921178e-01   4.3599138e-01   8.0591533e-01  -1.4577904e-01   6.1319468e-01   1.3858733e-01  -1.5553060e-01  -1.3664483e+00  -5.9531488e-01  -1.0495017e+00   3.6518607e-01
   4.4153731e-01  -2.4967916e-01   5.6514381e-01   2.9261701e-01   2.1054365e-01   1.4801113e-01  -4.3764241e-01  -1.3628884e+00  -1.6763939e-01  -1.0705390e+00   4.5981710e-01   1.1560987e+00   4.6930079e-01   1.0366689e+00   1.6892617e-01  -6.9794817e-01  -5.9568532e-01  -3.0587275e-01  -1.5203321e+00   2.3675279e-01  -1.1659367e-01   3.4215282e-01  -6.7395480e-01  -7.1795399e-01  -1.1184247e-01  -1.5293510e-01  -3.7116559e-01  -2.0404364e-01  -1.1235590e+00  -7.7804537e-01  -1.3849751e+00   1.9281380e-01  -2.0120414e-01  -5.7293807e-02   5.9149878e-01  -8.7555559e-01  -3.5604002e-01  -7.2956093e-01  -1.3246595e+00   1.8447303e+00   1.3698052e+00   5.3385370e-01   1.0203617e+00  -4.6008950e-03   8.4130548e-01  -1.9459255e-01   1.1865841e-01  -1.2045200e-01  -1.2771542e+00   1.1576656e+00   2.8476342e+00  -7.0013787e-01   7.0023827e-01   5.9209990e-02   4.5808093e-01   1.4944570e-01  -1.8082464e+00   2.1998589e-01   7.8790788e-01  -5.2192910e-01   1.4737339e+00   2.9866163e-01   6.2939398e-01   5.8688323e-01   4.5678441e-01   7.8025918e-01  -1.6310759e-01   5.9004186e-01   1.0634564e-01  -9.5235777e-02  -1.3805052e+00  -6.8750437e-01  -1.1449557e+00   3.4316056e-01
   5.2366658e-01  -1.8954376e-01   6.3667741e-01   3.4503099e-01   2.8248354e-01   1.3685640e-01  -5.1845489e-01  -1.5197371e+00  -2.0680693e-01  -1.0902941e+00   5.5279585e-01   1.1525935e+00   5.1903256e-01   1.1233091e+00   1.7641565e-01  -7.0138088e-01  -6.0716704e-01  -3.6197070e-01  -1.6871743e+00   3.4144577e-01  -1.3245875e-01   3.9189073e-01  -6.6385607e-01  -7.3933510e-01  -1.2202243e-01  -1.6560439e-01  -4.1746238e-01  -2.9459212e-01  -1.2679460e+00  -9.0829233e-01  -1.5708214e+00   2.4743804e-01  -1.6095666e-01  -4.5153977e-02   6.2383225e-01  -9.2684320e-01  -4.3188033e-01  -8.9465574e-01  -1.4468717e+00   1.9116747e+00   1.3608964e+00   6.1130461e-01   1.0585172e+00   5.3110680e-02   9.2068871e-01  -1.7472211e-01   1.0863843e-01  -1.7955044e-01  -1.3970648e+00   1.2456075e+00   3.0681853e+00  -5.5132107e-01   7.4364694e-01   6.4308962e-02   5.1162287e-01   1.3836809e-01  -1.8643754e+00   3.1212493e-01   7.7909991e-01  -4.1553084e-01   1.4923599e+00   2.9716929e-01   6.6168662e-01   5.8136233e-01   5.0395724e-01   7.7504178e-01  -1.4626435e-01   5.8916821e-01   1.0834792e-01  -2.9214063e-02  -1.4005230e+00  -8.1148986e-01  -1.2592204e+00   3.5020139e-01
   6.1724469e-01  -1.2770822e-01   7.0819268e-01   3.8242719e-01   3.3834899e-01   1.0360810e-01  -6.2503162e-01  -1.6818896e+00  -2.4295705e-01  -1.0866018e+00   6.6059563e-01   1.1447165e+00   5.8206973e-01   1.2048243e+00   1.7840264e-01  -6.7904988e-01  -6.1986211e-01  -4.4118479e-01  -1.8805613e+00   4.5507691e-01  -1.3608262e-01   4.4258502e-01  -6.5858868e-01  -7.6294616e-01  -1.4953807e-01  -1.9521454e-01  -4.8694089e-01  -4.1170743e-01  -1.4288868e+00  -1.0715074e+00  -1.7710457e+00   3.1202325e-01  -1.2326243e-01  -4.2242586e-02   6.3542417e-01  -9.9054697e-01  -5.2590188e-01  -1.0823996e+00  -1.5689795e+00   1.9836130e+00   1.3364399e+00   6.8649039e-01   1.0772943e+00   1.1251298e-01   9.8047856e-01  -1.6121104e-01   8.9485146e-02  -2.5156310e-01  -1.5054945e+00   1.3531728e+00   3.2707104e+00  -3.9009061e-01   7.8885451e-01   7.7974178e-02   5.7015857e-01   1.2371013e-01  -1.8794908e+00   4.3748853e-01   7.8105548e-01  -2.8471282e-01   1.5192593e+00   3.1755671e-01   7.0779595e-01   5.9540209e-01   5.7967422e-01   7.9281959e-01  -9.1406606e-02   6.1219803e-01   1.4804581e-01   3.9998986e-02  -1.4264670e+00  -9.6491363e-01  -1.3900256e+00   3.8828364e-01
   7.1942672e-01  -6.8247345e-02   7.7686212e-01   4.0094301e-01   3.7672383e-01   4.7012660e-02  -7.5417569e-01  -1.8448740e+00  -2.7440137e-01  -1.0565891e+00   7.8045365e-01   1.1296272e+00   6.5867433e-01   1.2774645e+00   1.7645404e-01  -6.2911346e-01  -6.3403013e-01  -5.4178312e-01  -2.0955322e+00   5.7353863e-01  -1.2654340e-01   4.9232534e-01  -6.5935710e-01  -7.8850558e-01  -1.9493225e-01  -2.4064138e-01  -5.7890800e-01  -5.5202976e-01  -1.6024495e+00  -1.2634697e+00  -1.9805539e+00   3.8445470e-01  -9.1788557e-02  -4.9077221e-02   6.2318620e-01  -1.0643928e+00  -6.3696393e-01  -1.2880810e+00  -1.6869902e+00   2.0576661e+00   1.2929382e+00   7.5692794e-01   1.0727711e+00   1.7322597e-01   1.0167540e+00  -1.5347251e-01   6.0339603e-02  -3.3368233e-01  -1.5988372e+00   1.4774187e+00   3.4457350e+00  -2.1988049e-01   8.3276609e-01   1.0200939e-01   6.3215253e-01   1.0728595e-01  -1.8491576e+00   5.9429810e-01   7.9259762e-01  -1.3136747e-01   1.5535476e+00   3.6211476e-01   7.6783952e-01   6.3123354e-01   6.8512699e-01   8.3532235e-01   4.0716859e-03   6.5964946e-01   2.2747466e-01   1.0946486e-01  -1.4580619e+00  -1.1437795e+00  -1.5342100e+00   4.5800182e-01
   8.2683702e-01  -1.5592140e-02   8.3978649e-01   3.9711734e-01   3.9697247e-01  -3.3362907e-02  -9.0123663e-01  -2.0039471e+00  -2.9960464e-01  -9.9836604e-01   9.0896292e-01   1.1043771e+00   7.4870475e-01   1.3374210e+00   1.7272230e-01  -5.5081836e-01  -6.4989189e-01  -6.6090850e-01  -2.3257270e+00   6.9218119e-01  -1.0358591e-01   5.3914465e-01  -6.6721896e-01  -8.1563286e-01  -2.5805120e-01  -2.9990463e-01  -6.9161729e-01  -7.1079723e-01  -1.7838818e+00  -1.4782252e+00  -2.1935337e+00   4.6216114e-01  -7.0341867e-02  -6.5758538e-02   5.8472820e-01  -1.1453285e+00  -7.6318894e-01  -1.5057755e+00  -1.7969254e+00   2.1306648e+00   1.2272381e+00   8.2022544e-01   1.0416073e+00   2.3494573e-01   1.0262497e+00  -1.5043382e-01   2.0573754e-02  -4.2221312e-01  -1.6740449e+00   1.6145243e+00   3.5842485e+00  -4.4616502e-02   8.7199159e-01   1.3813611e-01   6.9567652e-01   9.1319043e-02  -1.7706121e+00   7.7934595e-01   8.1185325e-01   4.1627366e-02   1.5937595e+00   4.3237491e-01   8.4130843e-01   6.9039198e-01   8.2037278e-01   9.0326627e-01   1.4129074e-01   7.3078599e-01   3.4701343e-01   1.7599591e-01  -1.4947858e+00  -1.3425489e+00  -1.6878317e+00   5.5840548e-01
   9.3575935e-01   2.5726006e-02   8.9417200e-01   3.6812465e-01   3.9928462e-01  -1.3705428e-01  -1.0602661e+00  -2.1543211e+00  -3.1730850e-01  -9.1124470e-01   1.0422407e+00   1.0661088e+00   8.5157804e-01   1.3809966e+00   1.6985719e-01  -4.4463546e-01  -6.6757519e-01  -7.9466898e-01  -2.5636266e+00   8.0605756e-01  -6.7716672e-02   5.8115523e-01  -6.8298919e-01  -8.4384639e-01  -3.3801086e-01  -3.7025197e-01  -8.2229312e-01  -8.8203306e-01  -1.9678059e+00  -1.7082969e+00  -2.4037033e+00   5.4226820e-01  -6.2618091e-02  -9.1938361e-02   5.1854961e-01  -1.2296349e+00  -9.0201069e-01  -1.7285581e+00  -1.8950509e+00   2.1993419e+00   1.1367838e+00   8.7422125e-01   9.8129134e-01   2.9744594e-01   1.0065596e+00  -1.5057744e-01  -3.0165925e-02  -5.1270063e-01  -1.7288216e+00   1.7599927e+00   3.6782247e+00   1.3144546e-01   9.0303926e-01   1.8788640e-01   7.5844865e-01   7.8334019e-02  -1.6430386e+00   9.8809211e-01   8.3633100e-01   2.3048966e-01   1.6378564e+00   5.2895229e-01   9.2701869e-01   7.7355497e-01   9.8421733e-01   9.9620216e-01   3.1969159e-01   8.2352864e-01   5.0521748e-01   2.3634605e-01  -1.5358699e+00  -1.5543412e+00  -1.8463322e+00   6.8691407e-01
   1.0423607e+00   5.1364083e-02   9.3751873e-01   3.1200184e-01   3.8467132e-01  -2.6265930e-01  -1.2242672e+00  -2.2914010e+00  -3.2664893e-01  -7.9590528e-01   1.1761290e+00   1.0122731e+00   9.6623899e-01   1.4047841e+00   1.7086329e-01  -3.1233464e-01  -6.8704997e-01  -9.3829308e-01  -2.8008762e+00   9.1020496e-01  -2.0256828e-02   6.1669721e-01  -7.0714079e-01  -8.7256204e-01  -4.3319331e-01  -4.4829427e-01  -9.6721373e-01  -1.0588221e+00  -2.1484600e+00  -1.9450006e+00  -2.6045934e+00   6.2178315e-01  -7.1929317e-02  -1.2680857e-01   4.2420544e-01  -1.3130905e+00  -1.0502573e+00  -1.9487855e+00  -1.9780941e+00   2.2605442e+00   1.0198645e+00   9.1711570e-01   8.9036585e-01   3.6056651e-01   9.5630814e-01  -1.5202157e-01  -9.1917913e-02  -6.0012017e-01  -1.7617766e+00   1.9089040e+00   3.7211081e+00   3.0389704e-01   9.2253192e-01   2.5247873e-01   8.1790032e-01   7.1010251e-02  -1.4677523e+00   1.2148346e+00   8.6304619e-01   4.3065395e-01   1.6832701e+00   6.5140988e-01   1.0230930e+00   8.8039865e-01   1.1741533e+00   1.1124075e+00   5.3691258e-01   9.3443717e-01   6.9873847e-01   2.8742607e-01  -1.5803037e+00  -1.7712274e+00  -2.0047346e+00   8.3932020e-01
   1.1429306e+00   5.7469240e-02   9.6780681e-01   2.2784984e-01   3.5491341e-01  -4.0783573e-01  -1.3855246e+00  -2.4110054e+00  -3.2725576e-01  -6.5448404e-01   1.3064118e+00   9.4084334e-01   1.0911357e+00   1.4058450e+00   1.7890512e-01  -1.5699065e-01  -7.0805729e-01  -1.0863370e+00  -3.0286697e+00   9.9994277e-01   3.6657250e-02   6.4448803e-01  -7.3970903e-01  -9.0109385e-01  -5.4127706e-01  -5.3018058e-01  -1.1218456e+00  -1.2336592e+00  -2.3199648e+00  -2.1788463e+00  -2.7898411e+00   6.9779646e-01  -1.0092915e-01  -1.6911148e-01   3.0243563e-01  -1.3911790e+00  -1.2042595e+00  -2.1584300e+00  -2.0434204e+00   2.3114482e+00   8.7583625e-01   9.4758438e-01   7.6861369e-01   4.2419028e-01   8.7527906e-01  -1.5263707e-01  -1.6436917e-01  -6.7911983e-01  -1.7725183e+00   2.0561958e+00   3.7082316e+00   4.6835815e-01   9.2742943e-01   3.3267891e-01   8.7127029e-01   7.2003236e-02  -1.2482673e+00   1.4529415e+00   8.8868164e-01   6.3692057e-01   1.7269838e+00   7.9814886e-01   1.1269765e+00   1.0094765e+00   1.3863562e+00   1.2488290e+00   7.8874480e-01   1.0587644e+00   9.2233824e-01   3.2652819e-01  -1.6268433e+00  -1.9846009e+00  -2.1578611e+00   1.0098836e+00
   1.2341147e+00   4.0970888e-02   9.8366424e-01   1.1599501e-01   3.1246736e-01  -5.6933609e-01  -1.5359925e+00  -2.5095541e+00  -3.1932402e-01  -4.9057252e-01   1.4290297e+00   8.5051044e-01   1.2242014e+00   1.3818756e+00   1.9706973e-01   1.7084446e-02  -7.3003808e-01  -1.2329299e+00  -3.2381641e+00   1.0711627e+00   1.0013246e-01   6.6375997e-01  -7.8020708e-01  -9.2865387e-01  -6.5929524e-01  -6.1180154e-01  -1.2810211e+00  -1.3988424e+00  -2.4765966e+00  -2.3999960e+00  -2.9534697e+00   7.6768502e-01  -1.5135828e-01  -2.1717150e-01   1.5524646e-01  -1.4593250e+00  -1.3599767e+00  -2.3494401e+00  -2.0891490e+00   2.3497642e+00   7.0529982e-01   9.6486374e-01   6.1718770e-01   4.8820921e-01   7.6449438e-01  -1.5019361e-01  -2.4682257e-01  -7.4430350e-01  -1.7616766e+00   2.1969517e+00   3.6371279e+00   6.2064704e-01   9.1523834e-01   4.2865237e-01   9.1572364e-01   8.3744135e-02  -9.9023787e-01   1.6951278e+00   9.0977391e-01   8.4362348e-01   1.7656467e+00   9.6632775e-01   1.2354848e+00   1.1581271e+00   1.6157415e+00   1.4010799e+00   1.0691693e+00   1.1905820e+00   1.1689990e+00   3.5154232e-01  -1.6740253e+00  -2.1855948e+00  -2.3005442e+00   1.1915123e+00
   1.3131226e+00  -1.6039168e-04   9.8450178e-01  -2.1903451e-02   2.6033536e-01  -7.4307698e-01  -1.6677149e+00  -2.5842034e+00  -3.0364686e-01  -3.0911791e-01   1.5402776e+00   7.4083942e-01   1.3628456e+00   1.3313522e+00   2.2810179e-01   2.0448071e-01  -7.5207204e-01  -1.3720421e+00  -3.4208941e+00   1.1205898e+00   1.6663906e-01   6.7437261e-01  -8.2756108e-01  -9.5435494e-01  -7.8372019e-01  -6.8900365e-01  -1.4391467e+00  -1.5468856e+00  -2.6130451e+00  -2.5987457e+00  -3.0901322e+00   8.2929856e-01  -2.2383350e-01  -2.6894709e-01  -1.4063890e-02  -1.5131447e+00  -1.5131292e+00  -2.5141045e+00  -2.1141898e+00   2.3739053e+00   5.1021296e-01   9.6880108e-01   4.3867117e-01   5.5248338e-01   6.2623709e-01  -1.4252490e-01  -3.3816975e-01  -7.9053539e-01  -1.7308515e+00   2.3266683e+00   3.5077134e+00   7.5692922e-01   8.8419080e-01   5.3981644e-01   9.4848782e-01   1.0823089e-01  -7.0127243e-01   1.9337583e+00   9.2290908e-01   1.0448097e+00   1.7957172e+00   1.1518150e+00   1.3448827e+00   1.3224142e+00   1.8560744e+00   1.5634919e+00   1.3704770e+00   1.3229720e+00   1.4301244e+00   3.6114579e-01  -1.7201833e+00  -2.3655218e+00  -2.4278163e+00   1.3760192e+00
   1.3778916e+00  -6.6708752e-02   9.7060185e-01  -1.8281145e-01   2.0190837e-01  -9.2424126e-01  -1.7732513e+00  -2.6329188e+00  -2.8160275e-01  -1.1622475e-01   1.6369701e+00   6.1237340e-01   1.5039576e+00   1.2536423e+00   2.7412753e-01   3.9889293e-01  -7.7283354e-01  -1.4977591e+00  -3.5691559e+00   1.1459904e+00   2.3219017e-01   6.7688792e-01  -8.8007255e-01  -9.7721643e-01  -9.1057200e-01  -7.5780125e-01  -1.5904314e+00  -1.6709192e+00  -2.7246387e+00  -2.7659960e+00  -3.1952991e+00   8.8111405e-01  -3.1769700e-01  -3.2210226e-01  -2.0094318e-01  -1.5486916e+00  -1.6593287e+00  -2.6453926e+00  -2.1181962e+00   2.3831122e+00   2.9392748e-01   9.5986359e-01   2.3706036e-01   6.1679678e-01   4.6401637e-01  -1.2770153e-01  -4.3687088e-01  -8.1324763e-01  -1.6824853e+00   2.4414833e+00   3.3223288e+00   8.7383847e-01   8.3337664e-01   6.6470294e-01   9.6699839e-01   1.4682918e-01  -3.9062769e-01   2.1611607e+00   9.2491250e-01   1.2344203e+00   1.8136240e+00   1.3491786e+00   1.4509880e+00   1.4971080e+00   2.1001287e+00   1.7292214e+00   1.6834641e+00   1.4482756e+00   1.6958211e+00   3.5494917e-01  -1.7634737e+00  -2.5163061e+00  -2.5350582e+00   1.5544406e+00
   1.4271947e+00  -1.5808076e-01   9.4315165e-01  -3.6235112e-01   1.4079123e-01  -1.1074087e+00  -1.8460733e+00  -2.6544766e+00  -2.5509298e-01   8.1133719e-02   1.7165676e+00   4.6667367e-01   1.6439273e+00   1.1490775e+00   3.3639270e-01   5.9337598e-01  -7.9057449e-01  -1.6045460e+00  -3.6763319e+00   1.1463154e+00   2.9257351e-01   6.7259842e-01  -9.3541497e-01  -9.9617690e-01  -1.0355443e+00  -8.1457371e-01  -1.7291197e+00  -1.7650496e+00  -2.8075184e+00  -2.8936808e+00  -3.2653784e+00   9.2234546e-01  -4.3094248e-01  -3.7409532e-01  -3.9968819e-01  -1.5626826e+00  -1.7942001e+00  -2.7372476e+00  -2.1014342e+00   2.3775225e+00   6.1139877e-02   9.3910581e-01   1.7665799e-02   6.8081313e-01   2.8247612e-01  -1.0419834e-01  -5.4094470e-01  -8.0872923e-01  -1.6196689e+00   2.5383463e+00   3.0856381e+00   9.6856338e-01   7.6281702e-01   8.0084520e-01   9.6904331e-01   2.0009738e-01  -6.8798845e-02   2.3699298e+00   9.1301816e-01   1.4064720e+00   1.8159389e+00   1.5517200e+00   1.5492949e+00   1.6757134e+00   2.3398858e+00   1.8904129e+00   1.9976984e+00   1.5583884e+00   1.9552503e+00   3.3358484e-01  -1.8019075e+00  -2.6308755e+00  -2.6180944e+00   1.7174001e+00
   1.4606837e+00  -2.7225962e-01   9.0421603e-01  -5.5490842e-01   8.0619163e-02  -1.2867118e+00  -1.8809134e+00  -2.6484009e+00  -2.2642853e-01   2.7547885e-01   1.7772525e+00   3.0628846e-01   1.7786870e+00   1.0189758e+00   4.1503344e-01   7.8063879e-01  -8.0314150e-01  -1.6874897e+00  -3.7371370e+00   1.1217652e+00   3.4362335e-01   6.6350225e-01  -9.9067202e-01  -1.0101136e+00  -1.1541468e+00  -8.5623708e-01  -1.8497206e+00  -1.8246588e+00  -2.8587595e+00  -2.9751243e+00  -3.2977635e+00   9.5299873e-01  -5.6022587e-01  -4.2228272e-01  -6.0361400e-01  -1.5526891e+00  -1.9134900e+00  -2.7848159e+00  -2.0645839e+00   2.3581756e+00  -1.8224635e-01   9.0809605e-01  -2.1306589e-01   7.4403546e-01   8.7250091e-02  -7.1043276e-02  -6.4797213e-01  -7.7437713e-01  -1.5458970e+00   2.6151212e+00   2.8043917e+00   1.0388986e+00   6.7347095e-01   9.4470391e-01   9.5289383e-01   2.6765523e-01   2.5297008e-01   2.5532111e+00   8.8500426e-01   1.5552305e+00   1.7995444e+00   1.7515605e+00   1.6351092e+00   1.8505555e+00   2.5667652e+00   2.0384146e+00   2.3018454e+00   1.6450904e+00   2.1970330e+00   2.9872814e-01  -1.8333956e+00  -2.7034976e+00  -2.6732348e+00   1.8555001e+00
   1.4788670e+00  -4.0585404e-01   8.5664887e-01  -7.5381809e-01   2.4874962e-02  -1.4560132e+00  -1.8740352e+00  -2.6148474e+00  -1.9817072e-01   4.5924375e-01   1.8179584e+00   1.3464827e-01   1.9037830e+00   8.6561657e-01   5.0890607e-01   9.5335979e-01  -8.0802947e-01  -1.7425063e+00  -3.7477739e+00   1.0737735e+00   3.8151706e-01   6.5222461e-01  -1.0424171e+00  -1.0178711e+00  -1.2618563e+00  -8.8038069e-01  -1.9472220e+00  -1.8466198e+00  -2.8764298e+00  -3.0053077e+00  -3.2908113e+00   9.7386760e-01  -7.0096546e-01  -4.6403366e-01  -8.0528527e-01  -1.5172827e+00  -2.0131598e+00  -2.7846007e+00  -2.0084946e+00   2.3269570e+00  -4.2934662e-01   8.6880845e-01  -4.4780355e-01   8.0577320e-01  -1.1523157e-01  -2.7935915e-02  -7.5511747e-01  -7.0889145e-01  -1.4647894e+00   2.6706188e+00   2.4870760e+00   1.0832634e+00   5.6717247e-01   1.0916467e+00   9.1741223e-01   3.4810895e-01   5.6322665e-01   2.7049482e+00   8.3928431e-01   1.6753788e+00   1.7617881e+00   1.9397883e+00   1.7036911e+00   2.0129302e+00   2.7718823e+00   2.1640487e+00   2.5840478e+00   1.7003996e+00   2.4096956e+00   2.5304544e-01  -1.8558061e+00  -2.7300336e+00  -2.6972637e+00   1.9597259e+00
   1.4830263e+00  -5.5424181e-01   8.0394896e-01  -9.5162121e-01  -2.3283521e-02  -1.6091027e+00  -1.8234168e+00  -2.5544419e+00  -1.7293421e-01   6.2521812e-01   1.8383510e+00  -4.4110695e-02   2.0144759e+00   6.9215902e-01   6.1549243e-01   1.1045080e+00  -8.0247489e-01  -1.7665081e+00  -3.7059936e+00   1.0049123e+00   4.0307757e-01   6.4188751e-01  -1.0868380e+00  -1.0183003e+00  -1.3542781e+00  -8.8536445e-01  -2.0172844e+00  -1.8294217e+00  -2.8595934e+00  -2.9810323e+00  -3.2437613e+00   9.8646888e-01  -8.4752957e-01  -4.9685082e-01  -9.9680248e-01  -1.4561261e+00  -2.0894665e+00  -2.7345323e+00  -1.9339223e+00   2.2864800e+00  -6.7260185e-01   8.2348737e-01  -6.7864577e-01   8.6511930e-01  -3.1797818e-01   2.4674019e-02  -8.5917125e-01  -6.1239985e-01  -1.3798036e+00   2.7045603e+00   2.1434644e+00   1.1006904e+00   4.4650107e-01   1.2359918e+00   8.6212715e-01   4.3904575e-01   8.5087165e-01   2.8200913e+00   7.7494838e-01   1.7621734e+00   1.7006086e+00   2.1066714e+00   1.7504016e+00   2.1533263e+00   2.9463253e+00   2.2579315e+00   2.8323465e+00   1.7169357e+00   2.5821405e+00   2.0006993e-01  -1.8670330e+00  -2.7081036e+00  -2.6873884e+00   2.0218475e+00
   1.4750796e+00  -7.1180508e-01   7.5006958e-01  -1.1403892e+00  -6.1176453e-02  -1.7399075e+00  -1.7288292e+00  -2.4681048e+00  -1.5316517e-01   7.6699331e-01   1.8387707e+00  -2.2538767e-01   2.1058741e+00   5.0251236e-01   7.3089530e-01   1.2276545e+00  -7.8358505e-01  -1.7575206e+00  -3.6110682e+00   9.1872528e-01   4.0606048e-01   6.3593670e-01  -1.1199009e+00  -1.0103025e+00  -1.4273057e+00  -8.7037251e-01  -2.0564046e+00  -1.7731943e+00  -2.8082637e+00  -2.9009740e+00  -3.1566107e+00   9.9292376e-01  -9.9350665e-01  -5.1848981e-01  -1.1701326e+00  -1.3700024e+00  -2.1390323e+00  -2.6339585e+00  -1.8412782e+00   2.2399211e+00  -9.0415475e-01   7.7449646e-01  -8.9748452e-01   9.2094066e-01  -5.1370916e-01   8.5555758e-02  -9.5661787e-01  -4.8650095e-01  -1.2939601e+00   2.7174831e+00   1.7841030e+00   1.0907917e+00   3.1459292e-01   1.3711276e+00   7.8726962e-01   5.3710201e-01   1.1057098e+00   2.8947554e+00   6.9175121e-01   1.8115912e+00   1.6146263e+00   2.2419441e+00   1.7708472e+00   2.2617255e+00   3.0814495e+00   2.3108414e+00   3.0351348e+00   1.6882832e+00   2.7041276e+00   1.4400991e-01  -1.8650746e+00  -2.6371522e+00  -2.6411600e+00   2.0348060e+00
   1.4574046e+00  -8.7224267e-01   6.9919493e-01  -1.3121020e+00  -8.6726285e-02  -1.8427152e+00  -1.5918142e+00  -2.3568728e+00  -1.4091141e-01   8.7937846e-01   1.8201404e+00  -4.0441117e-01   2.1730981e+00   3.0115842e-01   8.4993222e-01   1.3172617e+00  -7.4849865e-01  -1.7147498e+00  -3.4636855e+00   8.1950083e-01   3.8940462e-01   6.3793650e-01  -1.1375553e+00  -9.9288127e-01  -1.4772825e+00  -8.3542178e-01  -2.0620494e+00  -1.6796393e+00  -2.7233190e+00  -2.7656352e+00  -3.0299675e+00   9.9579265e-01  -1.1320438e+00  -5.2707026e-01  -1.3174724e+00  -1.2607847e+00  -2.1589100e+00  -2.4835636e+00  -1.7304248e+00   2.1908145e+00  -1.1162796e+00   7.2416368e-01  -1.0964005e+00   9.7188427e-01  -6.9515154e-01   1.5271815e-01  -1.0437303e+00  -3.3422110e-01  -1.2096015e+00   2.7106004e+00   1.4197561e+00   1.0537081e+00   1.7490550e-01   1.4897077e+00   6.9376781e-01   6.3810709e-01   1.3189626e+00   2.9263258e+00   5.9005084e-01   1.8204615e+00   1.5031877e+00   2.3351629e+00   1.7610215e+00   2.3279722e+00   3.1691833e+00   2.3141210e+00   3.1816306e+00   1.6093359e+00   2.7667463e+00   8.9500331e-02  -1.8481202e+00  -2.5184207e+00  -2.5563898e+00   1.9930671e+00
   1.4326377e+00  -1.0289406e+00   6.5549969e-01  -1.4590652e+00  -9.8544723e-02  -1.9124002e+00  -1.4155594e+00  -2.2217455e+00  -1.3760415e-01   9.5875924e-01   1.7838562e+00  -5.7656652e-01   2.2114692e+00   9.2936748e-02   9.6632987e-01   1.3689373e+00  -6.9456786e-01  -1.6385960e+00  -3.2657842e+00   7.1200197e-01   3.5342359e-01   6.5134614e-01  -1.1359627e+00  -9.6519107e-01  -1.5011544e+00  -7.8132576e-01  -2.0327501e+00  -1.5518720e+00  -2.6063900e+00  -2.5772032e+00  -2.8648991e+00   9.9787741e-01  -1.2562396e+00  -5.2116985e-01  -1.4316265e+00  -1.1313426e+00  -2.1466458e+00  -2.2852263e+00  -1.6005386e+00   2.1428266e+00  -1.3018407e+00   6.7463701e-01  -1.2680723e+00   1.0164020e+00  -8.5535366e-01   2.2348272e-01  -1.1166927e+00  -1.5988559e-01  -1.1282072e+00   2.6856361e+00   1.0608435e+00   9.9005061e-01   3.0953223e-02   1.5839234e+00   5.8320099e-01   7.3729544e-01   1.4837132e+00   2.9135142e+00   4.7070497e-01   1.7865873e+00   1.3663649e+00   2.3761275e+00   1.7174450e+00   2.3422115e+00   3.2023416e+00   2.2601049e+00   3.2623535e+00   1.4766090e+00   2.7628627e+00   4.1312748e-02  -1.8146376e+00  -2.3548293e+00  -2.4310805e+00   1.8929308e+00
   1.4034647e+00  -1.1753758e+00   6.2291011e-01  -1.5743428e+00  -9.5975313e-02  -1.9446486e+00  -1.2046850e+00  -2.0635708e+00  -1.4387194e-01   1.0033732e+00   1.7316696e+00  -7.3773429e-01   2.2167164e+00  -1.1719648e-01   1.0730082e+00   1.3796414e+00  -6.1955175e-01  -1.5306152e+00  -3.0203532e+00   6.0117164e-01   2.9991829e-01   6.7929545e-01  -1.1117455e+00  -9.2658410e-01  -1.4966100e+00  -7.0961509e-01  -1.9681586e+00  -1.3941892e+00  -2.4597334e+00  -2.3393348e+00  -2.6627983e+00   1.0020062e+00  -1.3595644e+00  -4.9989299e-01  -1.5063828e+00  -9.8539267e-01  -2.1003469e+00  -2.0418385e+00  -1.4500637e+00   2.0995246e+00  -1.4547540e+00   6.2776270e-01  -1.4061771e+00   1.0527963e+00  -9.8800418e-01   2.9460665e-01  -1.1717486e+00   3.1090167e-02  -1.0502769e+00   2.6446487e+00   7.1690049e-01   9.0084210e-01  -1.1396525e-01   1.6458415e+00   4.5771566e-01   8.2957401e-01   1.5952624e+00   2.8563634e+00   3.3493742e-01   1.7088467e+00   1.2049092e+00   2.3553530e+00   1.6372981e+00   2.2953736e+00   3.1749360e+00   2.1425482e+00   3.2695824e+00   1.2884995e+00   2.6875149e+00   4.0432478e-03  -1.7634586e+00  -2.1507801e+00  -2.2633887e+00   1.7327788e+00
   1.3724203e+00  -1.3055224e+00   6.0488360e-01  -1.6521835e+00  -7.9087095e-02  -1.9361737e+00  -9.6495970e-01  -1.8829875e+00  -1.5940736e-01   1.0134770e+00   1.6655745e+00  -8.8461216e-01   2.1851962e+00  -3.2442279e-01   1.1624429e+00   1.3478389e+00  -5.2180524e-01  -1.3934319e+00  -2.7312143e+00   4.9183433e-01   2.3219308e-01   7.2437434e-01  -1.0622354e+00  -8.7664528e-01  -1.4622023e+00  -6.2241907e-01  -1.8690627e+00  -1.2117807e+00  -2.2861054e+00  -2.0568879e+00  -2.4252846e+00   1.0108187e+00  -1.4362841e+00  -4.6290718e-01  -1.5368645e+00  -8.2730062e-01  -2.0187550e+00  -1.7571014e+00  -1.2767718e+00   2.0641577e+00  -1.5704167e+00   5.8499758e-01  -1.5057595e+00   1.0792861e+00  -1.0877427e+00   3.6244939e-01  -1.2053731e+00   2.3247628e-01  -9.7529633e-01   2.5898664e+00   3.9609318e-01   7.8746514e-01  -2.5702591e-01   1.6677952e+00   3.1990914e-01   9.0982680e-01   1.6513710e+00   2.7562110e+00   1.8418972e-01   1.5872788e+00   1.0201659e+00   2.2645719e+00   1.5185438e+00   2.1796825e+00   3.0824687e+00   1.9570336e+00   3.1977723e+00   1.0454749e+00   2.5382359e+00  -1.8198566e-02  -1.6938503e+00  -1.9118989e+00  -2.0516431e+00   1.5132416e+00
   1.3417155e+00  -1.4142316e+00   6.0422446e-01  -1.6884053e+00  -4.8617291e-02  -1.8849066e+00  -7.0296471e-01  -1.6804301e+00  -1.8290464e-01   9.9138804e-01   1.5877118e+00  -1.0149910e+00   2.1141052e+00  -5.2431349e-01   1.2270839e+00   1.2735827e+00  -4.0044932e-01  -1.2306037e+00  -2.4028120e+00   3.8841613e-01   1.5496287e-01   7.8845604e-01  -9.8570566e-01  -8.1521229e-01  -1.3974390e+00  -5.2231292e-01  -1.7373562e+00  -1.0104025e+00  -2.0886407e+00  -1.7356239e+00  -2.1541520e+00   1.0265722e+00  -1.4818509e+00  -4.1044135e-01  -1.5198358e+00  -6.6184453e-01  -1.9013229e+00  -1.4353233e+00  -1.0779273e+00   2.0394692e+00  -1.6460710e+00   5.4736360e-01  -1.5635438e+00   1.0940960e+00  -1.1504466e+00   4.2317392e-01  -1.2144616e+00   4.3755265e-01  -9.0179042e-01   2.5235467e+00   1.0482116e-01   6.5162321e-01  -3.9610164e-01   1.6428070e+00   1.7268820e-01   9.7323318e-01   1.6523716e+00   2.6156125e+00   1.9975496e-02   1.4231460e+00   8.1396093e-01   2.0972392e+00   1.3600369e+00   1.9891605e+00   2.9221930e+00   1.7013287e+00   3.0439009e+00   7.5017305e-01   2.3152749e+00  -2.2074866e-02  -1.6055699e+00  -1.6447316e+00  -1.7944241e+00   1.2372695e+00
   1.3131038e+00  -1.4975525e+00   6.2294957e-01  -1.6807099e+00  -5.8656029e-03  -1.7901560e+00  -4.2573217e-01  -1.4562026e+00  -2.1208143e-01   9.4138625e-01   1.5002967e+00  -1.1279575e+00   2.0016829e+00  -7.1306357e-01   1.2598011e+00   1.1585225e+00  -2.5550303e-01  -1.0464443e+00  -2.0400289e+00   2.9470482e-01   7.4145437e-02   8.7256762e-01  -8.8156280e-01  -7.4237427e-01  -1.3028377e+00  -4.1213903e-01  -1.5759652e+00  -7.9603765e-01  -1.8707447e+00  -1.3819077e+00  -1.8513702e+00   1.0509831e+00  -1.4932340e+00  -3.4324330e-01  -1.4539390e+00  -4.9395421e-01  -1.7482971e+00  -1.0812395e+00  -8.5055682e-01   2.0275489e+00  -1.6810664e+00   5.1544824e-01  -1.5781697e+00   1.0955626e+00  -1.1734798e+00   4.7297093e-01  -1.1965305e+00   6.3946000e-01  -8.2746503e-01   2.4478709e+00  -1.5256533e-01   4.9531832e-01  -5.2992735e-01   1.5650193e+00   1.9109280e-02   1.0155739e+00   1.6011356e+00   2.4382373e+00  -1.5624580e-01   1.2189669e+00   5.8847090e-01   1.8490082e+00   1.1616099e+00   1.7200922e+00   2.6933171e+00   1.3756613e+00   2.8077141e+00   4.0739611e-01   2.0216958e+00  -5.2542380e-03  -1.4988912e+00  -1.3564139e+00  -1.4907133e+00   9.1009190e-01
   1.2878019e+00  -1.5529679e+00   6.6221372e-01  -1.6288923e+00   4.7453446e-02  -1.6527172e+00  -1.4038529e-01  -1.2106140e+00  -2.4379312e-01   8.6947356e-01   1.4055768e+00  -1.2239995e+00   1.8473892e+00  -8.8769390e-01   1.2543288e+00   1.0058295e+00  -8.7962763e-02  -8.4580769e-01  -1.6480343e+00   2.1366785e-01  -3.4590236e-03   9.7682194e-01  -7.5047817e-01  -6.5844717e-01  -1.1799303e+00  -2.9481043e-01  -1.3887297e+00  -5.7456150e-01  -1.6360030e+00  -1.0024258e+00  -1.5191392e+00   1.0851213e+00  -1.4691514e+00  -2.6249700e-01  -1.3398405e+00  -3.2844104e-01  -1.5607945e+00  -6.9987049e-01  -5.9180762e-01   2.0297426e+00  -1.6769897e+00   4.8945031e-01  -1.5503250e+00   1.0822563e+00  -1.1558847e+00   5.0829212e-01  -1.1499153e+00   8.3155141e-01  -7.4943354e-01   2.3648828e+00  -3.7391367e-01   3.2084594e-01  -6.5819266e-01   1.4301051e+00  -1.3779285e-01   1.0334977e+00   1.5028888e+00   2.2287425e+00  -3.4316089e-01   9.7851596e-01   3.4609280e-01   1.5181421e+00   9.2412780e-01   1.3714124e+00   2.3971366e+00   9.8288808e-01   2.4918481e+00   2.3988737e-02   1.6633333e+00   3.3426864e-02  -1.3745977e+00  -1.0543338e+00  -1.1401098e+00   5.3905861e-01
   1.2664693e+00  -1.5795261e+00   7.2230030e-01  -1.5349180e+00   1.0939009e-01  -1.4749238e+00   1.4619655e-01  -9.4416641e-01  -2.7423929e-01   7.8299517e-01   1.3058174e+00  -1.3049968e+00   1.6520435e+00  -1.0462075e+00   1.2056740e+00   8.2003243e-01   1.0018666e-01  -6.3384502e-01  -1.2321855e+00   1.4734335e-01  -7.0588872e-02   1.1004186e+00  -5.9443777e-01  -5.6392448e-01  -1.0312122e+00  -1.7310660e-01  -1.1802415e+00  -3.5143404e-01  -1.3881057e+00  -6.0394435e-01  -1.1599917e+00   1.1293672e+00  -1.4101824e+00  -1.6970347e-01  -1.1802684e+00  -1.6973530e-01  -1.3408691e+00  -2.9643099e-01  -2.9937129e-01   2.0466190e+00  -1.6376390e+00   4.6926613e-01  -1.4827668e+00   1.0531100e+00  -1.0985048e+00   5.2607764e-01  -1.0739592e+00   1.0077186e+00  -6.6451590e-01   2.2764679e+00  -5.5926650e-01   1.3080604e-01  -7.8155117e-01   1.2356296e+00  -2.9517912e-01   1.0247253e+00   1.3648737e+00   1.9926282e+00  -5.3964894e-01   7.0677883e-01   8.9324593e-02   1.1058281e+00   6.4950294e-01   9.4498284e-01   2.0370689e+00   5.2853210e-01   2.1018036e+00  -3.9140292e-01   1.2485979e+00   9.3893006e-02  -1.2339329e+00  -7.4580400e-01  -7.4310004e-01   1.3335846e-01
   1.2492497e+00  -1.5778532e+00   8.0267625e-01  -1.4028525e+00   1.7795678e-01  -1.2606263e+00   4.2766409e-01  -6.5777845e-01  -2.9925475e-01   6.9014197e-01   1.2033110e+00  -1.3740915e+00   1.4179157e+00  -1.1876884e+00   1.1104570e+00   6.0677009e-01   3.0603939e-01  -4.1573805e-01  -7.9796941e-01   9.6811766e-02  -1.2002117e-01   1.2417179e+00  -4.1669411e-01  -4.5940442e-01  -8.6002988e-01  -4.9475378e-02  -9.5564479e-01  -1.3143576e-01  -1.1307839e+00  -1.9311977e-01  -7.7692730e-01   1.1834338e+00  -1.3187425e+00  -6.6533884e-02  -9.7992892e-01  -2.1648502e-02  -1.0915548e+00   1.2370186e-01   2.8057152e-02   2.0779994e+00  -1.5688335e+00   4.5460611e-01  -1.3802146e+00   1.0075458e+00  -1.0040217e+00   5.2396213e-01  -9.6917320e-01   1.1626697e+00  -5.6959171e-01   2.1843722e+00  -7.1070952e-01  -7.1877783e-02  -9.0154297e-01   9.8133450e-01  -4.5057524e-01   9.8816877e-01   1.1958740e+00   1.7360828e+00  -7.4477727e-01   4.0985995e-01  -1.7932967e-01   6.1636215e-01   3.4066289e-01   4.4572859e-01   1.6185823e+00   2.0674402e-02   1.6457627e+00  -8.2868607e-01   7.8813022e-01   1.7485874e-01  -1.0785119e+00  -4.3775982e-01  -3.0136455e-01  -2.9637507e-01
   1.2358689e+00  -1.5500467e+00   9.0210467e-01  -1.2386291e+00   2.5132727e-01  -1.0150943e+00   6.9841843e-01  -3.5302032e-01  -3.1466807e-01   5.9936088e-01   1.1004009e+00  -1.4354416e+00   1.1487578e+00  -1.3123370e+00   9.6715575e-01   3.7246590e-01   5.2591496e-01  -1.9642610e-01  -3.5099006e-01   6.2249771e-02  -1.4511949e-01   1.3983821e+00  -2.2161478e-01  -3.4549875e-01  -6.7040581e-01   7.4147753e-02  -7.2040243e-01   8.1539086e-02  -8.6775548e-01   2.2362929e-01  -3.7356324e-01   1.2464547e+00  -1.1989129e+00   4.5334119e-02  -7.4529809e-01   1.1282399e-01  -8.1687582e-01   5.5496483e-01   3.9032286e-01   2.1230431e+00  -1.4780574e+00   4.4512933e-01  -1.2491202e+00   9.4558924e-01  -8.7689955e-01   5.0044500e-01  -8.3735806e-01   1.2921348e+00  -4.6198291e-01   2.0902505e+00  -8.3207912e-01  -2.8393669e-01  -1.0204347e+00   6.6931944e-01  -6.0202534e-01   9.2395502e-01   1.0056229e+00   1.4658165e+00  -9.5774657e-01   9.4837240e-02  -4.5742280e-01   5.7179502e-02   1.4691866e-03  -1.1838705e-01   1.1490119e+00  -5.3030217e-01   1.1342516e+00  -1.2767749e+00   2.9431801e-01   2.7395886e-01  -9.1019005e-01  -1.3649458e-01   1.8190950e-01  -7.3855442e-01
   1.2257789e+00  -1.4994559e+00   1.0188034e+00  -1.0496716e+00   3.2801951e-01  -7.4483819e-01   9.5375352e-01  -3.2334937e-02  -3.1670316e-01   5.1871507e-01   9.9950986e-01  -1.4938732e+00   8.4976952e-01  -1.4214352e+00   7.7623300e-01   1.2394623e-01   7.5558107e-01   1.9661711e-02   1.0301290e-01   4.3059276e-02  -1.4039059e-01   1.5675765e+00  -1.4427139e-02  -2.2273250e-01  -4.6680637e-01   1.9648890e-01  -4.8003979e-01   2.8462200e-01  -6.0267241e-01   6.4018850e-01   4.5721443e-02   1.3171256e+00  -1.0561361e+00   1.6438215e-01  -4.8429413e-01   2.3164600e-01  -5.2181162e-01   9.9153738e-01   7.8539901e-01   2.1803802e+00  -1.3739597e+00   4.4057994e-01  -1.0973203e+00   8.6795835e-01  -7.2323020e-01   4.5501052e-01  -6.8166645e-01   1.3929883e+00  -3.3983488e-01   1.9957302e+00  -9.2855306e-01  -5.0174434e-01  -1.1409895e+00   3.0410175e-01  -7.4821980e-01   8.3334760e-01   8.0413274e-01   1.1888812e+00  -1.1777938e+00  -2.3043711e-01  -7.4259074e-01  -5.6128199e-01  -3.6341085e-01  -7.3656078e-01   6.3727002e-01  -1.1121116e+00   5.7966416e-01  -1.7241182e+00  -2.1929808e-01   3.8797049e-01  -7.3090096e-01   1.5255575e-01   7.0174055e-01  -1.1811977e+00
   1.2183299e+00  -1.4303691e+00   1.1506330e+00  -8.4438894e-01   4.0704545e-01  -4.5735547e-01   1.1899164e+00   3.0078402e-01  -3.0239216e-01   4.5524197e-01   9.0315869e-01  -1.5544585e+00   5.2748814e-01  -1.5172413e+00   5.4013350e-01  -1.3197372e-01   9.9053493e-01   2.2885325e-01   5.5812826e-01   3.8058308e-02  -1.0200557e-01   1.7462092e+00   1.9912389e-01  -9.1443750e-02  -2.5386831e-01   3.1704142e-01  -2.3987791e-01   4.7603687e-01  -3.3906827e-01   1.0507585e+00   4.7567245e-01   1.3938854e+00  -8.9679930e-01   2.8940320e-01  -2.0584759e-01   3.3381882e-01  -2.1221122e-01   1.4272399e+00   1.2090626e+00   2.2482763e+00  -1.2657461e+00   4.4091108e-01  -9.3359158e-01   7.7611652e-01  -5.5048237e-01   3.8818857e-01  -5.0659535e-01   1.4632778e+00  -2.0246169e-01   1.9024778e+00  -1.0061557e+00  -7.2132513e-01  -1.2661836e+00  -1.0745964e-01  -8.8858435e-01   7.1857407e-01   6.0099533e-01   9.1247990e-01  -1.4040645e+00  -5.5758581e-01  -1.0325428e+00  -1.2258918e+00  -7.4867204e-01  -1.3955177e+00   9.3467978e-02  -1.7110855e+00  -4.3248851e-03  -2.1592703e+00  -7.3869285e-01   5.1310768e-01  -5.4247353e-01   4.2497304e-01   1.2511277e+00  -1.6125236e+00
   1.2129533e+00  -1.3476319e+00   1.2952951e+00  -6.3158490e-01   4.8801199e-01  -1.6081061e-01   1.4040880e+00   6.4168344e-01  -2.6996397e-01   4.1436184e-01   8.1396554e-01  -1.6220542e+00   1.8960462e-01  -1.6028184e+00   2.6314972e-01  -3.8890316e-01   1.2263214e+00   4.2844103e-01   1.0082358e+00   4.5712086e-02  -2.8240439e-02   1.9311900e+00   4.1317747e-01   4.8300478e-02  -3.6101130e-02   4.3611727e-01  -4.7714978e-03   6.5509174e-01  -8.0300000e-02   1.4498219e+00   9.1009883e-01   1.4751160e+00  -7.2774031e-01   4.1962392e-01   8.0602857e-02   4.1938854e-01   1.0535059e-01   1.8554242e+00   1.6546986e+00   2.3248126e+00  -1.1625033e+00   4.4638000e-01  -7.6713612e-01   6.7228077e-01  -3.6716177e-01   3.0154888e-01  -3.1789645e-01   1.5021679e+00  -5.0619391e-02   1.8122547e+00  -1.0712190e+00  -9.3839135e-01  -1.3988919e+00  -5.5637708e-01  -1.0233184e+00   5.8257339e-01   4.0470836e-01   6.4376257e-01  -1.6354717e+00  -8.7799897e-01  -1.3250206e+00  -1.9212985e+00  -1.1485664e+00  -2.0800340e+00  -4.7152521e-01  -2.3127852e+00  -6.0341432e-01  -2.5714650e+00  -1.2500546e+00   6.4536033e-01  -3.4644582e-01   6.7745826e-01   1.8209236e+00  -2.0215414e+00
   1.2093285e+00  -1.2562360e+00   1.4505202e+00  -4.1982948e-01   5.7116134e-01   1.3633312e-01   1.5942954e+00   9.8453523e-01  -2.1917056e-01   3.9939181e-01   7.3461545e-01  -1.7008407e+00  -1.5529489e-01  -1.6818035e+00  -4.8833721e-02  -6.4125203e-01   1.4588569e+00   6.1683477e-01   1.4469851e+00   6.4379461e-02   8.0207072e-02   2.1196807e+00   6.2218536e-01   1.9676150e-01   1.8240894e-01   5.5483509e-01   2.2113121e-01   8.2209904e-01   1.7051316e-01   1.8320843e+00   1.3418837e+00   1.5593377e+00  -5.5572115e-01   5.5478228e-01   3.6565495e-01   4.8938144e-01   4.2377243e-01   2.2688802e+00   2.1132677e+00   2.4080594e+00  -1.0725183e+00   4.5760227e-01  -6.0703122e-01   5.5937732e-01  -1.8239855e-01   1.9762737e-01  -1.2239759e-01   1.5098036e+00   1.1332501e-01   1.7269491e+00  -1.1298436e+00  -1.1484171e+00  -1.5415703e+00  -1.0318798e+00  -1.1533736e+00   4.2869104e-01   2.2208608e-01   3.8960803e-01  -1.8705609e+00  -1.1831580e+00  -1.6177339e+00  -2.6305443e+00  -1.5571081e+00  -2.7735862e+00  -1.0465522e+00  -2.9026681e+00  -1.2033532e+00  -2.9511563e+00  -1.7404626e+00   7.8084422e-01  -1.4389788e-01   9.0787185e-01   2.3998381e+00  -2.3985950e+00
   1.2075172e+00  -1.1609106e+00   1.6142254e+00  -2.1684931e-01   6.5734436e-01   4.2570921e-01   1.7592717e+00   1.3224288e+00  -1.5151573e-01   4.1121226e-01   6.6779425e-01  -1.7939020e+00  -4.9805222e-01  -1.7581290e+00  -3.8869629e-01  -8.8453386e-01   1.6847244e+00   7.9364349e-01   1.8678065e+00   9.2546658e-02   2.2005877e-01   2.3093091e+00   8.2132151e-01   3.5454585e-01   3.9826514e-01   6.7504229e-01   4.3459155e-01   9.7823056e-01   4.1055479e-01   2.1924077e+00   1.7630806e+00   1.6453765e+00  -3.8691709e-01   6.9514914e-01   6.4048531e-01   5.4567184e-01   7.3567577e-01   2.6597934e+00   2.5734630e+00   2.4962268e+00  -1.0026464e+00   4.7555627e-01  -4.6168158e-01   4.4094362e-01  -5.4832544e-03   7.9787687e-02   7.2263197e-02   1.4871197e+00   2.8535583e-01   1.6485734e+00  -1.1874024e+00  -1.3467514e+00  -1.6959564e+00  -1.5218725e+00  -1.2803643e+00   2.6035192e-01   5.7809249e-02   1.5639665e-01  -2.1073975e+00  -1.4649755e+00  -1.9082853e+00  -3.3357856e+00  -1.9682718e+00  -3.4590871e+00  -1.6206287e+00  -3.4667630e+00  -1.7905874e+00  -3.2904822e+00  -2.1984951e+00   9.1612705e-01   6.4677254e-02   1.1152142e+00   2.9745970e+00  -2.7358219e+00
   1.2080429e+00  -1.0657596e+00   1.7846244e+00  -2.8993750e-02   7.4792514e-01   6.9944541e-01   1.8982840e+00   1.6475778e+00  -7.0356990e-02   4.4812335e-01   6.1608658e-01  -1.9028869e+00  -8.2931133e-01  -1.8357149e+00  -7.4850740e-01  -1.1155669e+00   1.9014063e+00   9.5967565e-01   2.2639657e+00   1.2902258e-01   3.8547973e-01   2.4983244e+00   1.0068334e+00   5.2257238e-01   6.0896979e-01   7.9917000e-01   6.3342748e-01   1.1253176e+00   6.3737355e-01   2.5257566e+00   2.1651013e+00   1.7324830e+00  -2.2646942e-01   8.4148637e-01   8.9734904e-01   5.9079186e-01   1.0336922e+00   3.0197673e+00   3.0220631e+00   2.5877738e+00  -9.5778670e-01   5.0153444e-01  -3.3831467e-01   3.2097862e-01   1.5462170e-01  -4.7972167e-02   2.5798295e-01   1.4356173e+00   4.5991764e-01   1.5792232e+00  -1.2481276e+00  -1.5287699e+00  -1.8628177e+00  -2.0134837e+00  -1.4064100e+00   8.0747699e-02  -8.5838581e-02  -5.0220872e-02  -2.3434948e+00  -1.7161375e+00  -2.1940958e+00  -4.0190801e+00  -2.3761675e+00  -4.1196622e+00  -2.1833624e+00  -3.9923095e+00  -2.3528296e+00  -3.5836238e+00  -2.6147260e+00   1.0484943e+00   2.7944384e-01   1.2995492e+00   3.5302680e+00  -3.0274951e+00
   1.2119071e+00  -9.7397217e-01   1.9602795e+00   1.3917676e-01   8.4462264e-01   9.5053652e-01   2.0109550e+00   1.9516386e+00   1.9140271e-02   5.0591329e-01   5.8184090e-01  -2.0277794e+00  -1.1399249e+00  -1.9181485e+00  -1.1199870e+00  -1.3325488e+00   2.1074287e+00   1.1168510e+00   2.6286706e+00   1.7307225e-01   5.6829378e-01   2.6856722e+00   1.1762971e+00   7.0198467e-01   8.1305471e-01   9.3002787e-01   8.1659237e-01   1.2656114e+00   8.4893754e-01   2.8271770e+00   2.5389923e+00   1.8203885e+00  -7.8143688e-02   9.9494049e-01   1.1299976e+00   6.2769869e-01   1.3107733e+00   3.3399426e+00   3.4444779e+00   2.6814653e+00  -9.4050822e-01   5.3704241e-01  -2.4255308e-01   2.0375040e-01   2.8976557e-01  -1.8125501e-01   4.2660251e-01   1.3571374e+00   6.3017598e-01   1.5209967e+00  -1.3148094e+00  -1.6900557e+00  -2.0417636e+00  -2.4936653e+00  -1.5339137e+00  -1.0742602e-01  -2.0901915e-01  -2.2554955e-01  -2.5757936e+00  -1.9304237e+00  -2.4723423e+00  -4.6631907e+00  -2.7751776e+00  -4.7394155e+00  -2.7252963e+00  -4.4683183e+00  -2.8795122e+00  -3.8270269e+00  -2.9820710e+00   1.1761298e+00   5.0121990e-01   1.4618783e+00   4.0507552e+00  -3.2702211e+00
   1.2205326e+00  -8.8763772e-01   2.1400873e+00   2.8514088e-01   9.4930149e-01   1.1731674e+00   2.0970985e+00   2.2261192e+00   1.1020399e-01   5.7814110e-01   5.6700886e-01  -2.1668037e+00  -1.4213700e+00  -2.0083750e+00  -1.4949610e+00  -1.5349959e+00   2.3023931e+00   1.2680247e+00   2.9552313e+00   2.2447241e-01   7.5838436e-01   2.8709764e+00   1.3287453e+00   8.9400960e-01   1.0101147e+00   1.0705489e+00   9.8417629e-01   1.4015168e+00   1.0436732e+00   3.0918180e+00   2.8757881e+00   1.9092876e+00   5.5874953e-02   1.1568762e+00   1.3339823e+00   6.5951605e-01   1.5605012e+00   3.6112157e+00   3.8254623e+00   2.7763697e+00  -9.5086633e-01   5.8365203e-01  -1.7809605e-01   9.3571970e-02   3.9305748e-01  -3.1552338e-01   5.7035519e-01   1.2536587e+00   7.8841795e-01   1.4758755e+00  -1.3886310e+00  -1.8266027e+00  -2.2311393e+00  -2.9498099e+00  -1.6652897e+00  -3.0215584e-01  -3.1416022e-01  -3.6605846e-01  -2.8007005e+00  -2.1029945e+00  -2.7399236e+00  -5.2523569e+00  -3.1600502e+00  -5.3041356e+00  -3.2381586e+00  -4.8860191e+00  -3.3620945e+00  -4.0194772e+00  -3.2959691e+00   1.2981893e+00   7.3139084e-01   1.6039688e+00   4.5194432e+00  -3.4629844e+00
   1.2356394e+00  -8.0767719e-01   2.3232008e+00   4.0848358e-01   1.0637272e+00   1.3629630e+00   2.1565929e+00   2.4628597e+00   1.9480749e-01   6.5661975e-01   5.7297047e-01  -2.3164677e+00  -1.6661493e+00  -2.1084198e+00  -1.8657760e+00  -1.7235479e+00   2.4868925e+00   1.4167293e+00   3.2372704e+00   2.8348198e-01   9.4425937e-01   3.0544315e+00   1.4646545e+00   1.0997689e+00   1.2007381e+00   1.2234998e+00   1.1373261e+00   1.5353224e+00   1.2204837e+00   3.3150104e+00   3.1669231e+00   1.9997485e+00   1.7503126e-01   1.3286608e+00   1.5068228e+00   6.8927248e-01   1.7773829e+00   3.8245616e+00   4.1499544e+00   2.8717986e+00  -9.8642007e-01   6.4282139e-01  -1.4653043e-01  -5.4381876e-03   4.5925089e-01  -4.4636200e-01   6.8232687e-01   1.1271444e+00   9.2656978e-01   1.4455786e+00  -1.4691493e+00  -1.9350230e+00  -2.4280083e+00  -3.3703408e+00  -1.8026590e+00  -5.0219647e-01  -4.0555827e-01  -4.6955864e-01  -3.0141878e+00  -2.2306215e+00  -2.9934582e+00  -5.7729849e+00  -3.5259437e+00  -5.8019022e+00  -3.7150020e+00  -5.2391638e+00  -3.7942101e+00  -4.1620235e+00  -3.5543839e+00   1.4147591e+00   9.7174199e-01   1.7281496e+00   4.9199663e+00  -3.6070363e+00
   1.2590595e+00  -7.3389529e-01   2.5088950e+00   5.1077724e-01   1.1893082e+00   1.5171510e+00   2.1893063e+00   2.6545461e+00   2.6415283e-01   7.3206318e-01   6.0035969e-01  -2.4717512e+00  -1.8681497e+00  -2.2191619e+00  -2.2256398e+00  -1.8996534e+00   2.6623154e+00   1.5668487e+00   3.4689718e+00   3.5072781e-01   1.1137438e+00   3.2366071e+00   1.5857909e+00   1.3200565e+00   1.3863364e+00   1.3911784e+00   1.2780862e+00   1.6689408e+00   1.3787416e+00   3.4924000e+00   3.4046731e+00   2.0925570e+00   2.8029181e-01   1.5114154e+00   1.6480291e+00   7.1965588e-01   1.9571035e+00   3.9714504e+00   4.4039941e+00   2.9671932e+00  -1.0424540e+00   7.1569515e-01  -1.4728343e-01  -8.9594231e-02   4.8504014e-01  -5.6972437e-01   7.5689639e-01   9.7945310e-01   1.0367954e+00   1.4313946e+00  -1.5544173e+00  -2.0127477e+00  -2.6282284e+00  -3.7452406e+00  -1.9475319e+00  -7.0704769e-01  -4.8879444e-01  -5.3533803e-01  -3.2119450e+00  -2.3118510e+00  -3.2293250e+00  -6.2142157e+00  -3.8684244e+00  -6.2235465e+00  -4.1502342e+00  -5.5241770e+00  -4.1716532e+00  -4.2577562e+00  -3.7576384e+00   1.5267048e+00   1.2242167e+00   1.8370840e+00   5.2370544e+00  -3.7056407e+00
   1.2925069e+00  -6.6514620e-01   2.6963877e+00   5.9528842e-01   1.3268465e+00   1.6346247e+00   2.1950840e+00   2.7952206e+00   3.0925479e-01   7.9484978e-01   6.4890471e-01  -2.6264158e+00  -2.0229390e+00  -2.3401790e+00  -2.5688630e+00  -2.0651644e+00   2.8305530e+00   1.7222450e+00   3.6453537e+00   4.2701748e-01   1.2547543e+00   3.4181852e+00   1.6949251e+00   1.5550971e+00   1.5688849e+00   1.5751184e+00   1.4091702e+00   1.8036819e+00   1.5182539e+00   3.6201317e+00   3.5825991e+00   2.1885051e+00   3.7389234e-01   1.7057535e+00   1.7589807e+00   7.5280574e-01   2.0967257e+00   4.0443344e+00   4.5756430e+00   3.0619726e+00  -1.1123829e+00   8.0290368e-01  -1.7771730e-01  -1.5586105e-01   4.6925077e-01  -6.8214366e-01   7.9012528e-01   8.1232324e-01   1.1121301e+00   1.4340052e+00  -1.6412371e+00  -2.0582009e+00  -2.8266144e+00  -4.0664812e+00  -2.1005111e+00  -9.1682384e-01  -5.7001206e-01  -5.6424174e-01  -3.3895813e+00  -2.3470858e+00  -3.4437457e+00  -6.5683427e+00  -4.1834298e+00  -6.5629554e+00  -4.5395484e+00  -5.7401462e+00  -4.4922214e+00  -4.3114687e+00  -3.9081033e+00   1.6354227e+00   1.4906179e+00   1.9335312e+00   5.4574055e+00  -3.7637020e+00
   1.3373222e+00  -5.9959107e-01   2.8846404e+00   6.6654009e-01   1.4763214e+00   1.7159059e+00   2.1738007e+00   2.8807490e+00   3.2158328e-01   8.3584125e-01   7.1729774e-01  -2.7734168e+00  -2.1279793e+00  -2.4696720e+00  -2.8909893e+00  -2.2218750e+00   2.9936390e+00   1.8863643e+00   3.7625525e+00   5.1309729e-01   1.3561000e+00   3.5996556e+00   1.7954464e+00   1.8043091e+00   1.7505984e+00   1.7758274e+00   1.5336773e+00   1.9400729e+00   1.6392032e+00   3.6950765e+00   3.6959610e+00   2.2881465e+00   4.5896501e-01   1.9115301e+00   1.8426748e+00   7.9015846e-01   2.1948180e+00   4.0371754e+00   4.6558564e+00   3.1553585e+00  -1.1883068e+00   9.0437920e-01  -2.3335581e-01  -2.0203667e-01   4.1291357e-01  -7.8089290e-01   7.8006846e-01   6.2743134e-01   1.1471009e+00   1.4533179e+00  -1.7255168e+00  -2.0709362e+00  -3.0171771e+00  -4.3283360e+00  -2.2610319e+00  -1.1320300e+00  -6.5511840e-01  -5.5868786e-01  -3.5428546e+00  -2.3385811e+00  -3.6329064e+00  -6.8310526e+00  -4.4672034e+00  -6.8171995e+00  -4.8797691e+00  -5.8886631e+00  -4.7554338e+00  -4.3292258e+00  -4.0097702e+00   1.7425194e+00   1.7722762e+00   2.0201137e+00   5.5705302e+00  -3.7873054e+00
   1.3942149e+00  -5.3502322e-01   3.0721541e+00   7.2977066e-01   1.6367247e+00   1.7630158e+00   2.1254692e+00   2.9092078e+00   2.9371792e-01   8.4719050e-01   8.0311226e-01  -2.9053836e+00  -2.1827440e+00  -2.6044769e+00  -3.1888075e+00  -2.3710475e+00   3.1533580e+00   2.0618491e+00   3.8180871e+00   6.0938120e-01   1.4082563e+00   3.7810002e+00   1.8909079e+00   2.0660937e+00   1.9335678e+00   1.9925785e+00   1.6547764e+00   2.0777407e+00   1.7420674e+00   3.7150781e+00   3.7420690e+00   2.3915389e+00   5.3908181e-01   2.1276236e+00   1.9033705e+00   8.3235842e-01   2.2515080e+00   3.9459734e+00   4.6392327e+00   3.2461982e+00  -1.2616672e+00   1.0192063e+00  -3.0822277e-01  -2.2688473e-01   3.1921941e-01  -8.6408371e-01   7.2698259e-01   4.2651224e-01   1.1382830e+00   1.4883170e+00  -1.8026998e+00  -2.0517223e+00  -3.1934228e+00  -4.5275497e+00  -2.4271712e+00  -1.3532679e+00  -7.4898160e-01  -5.2261365e-01  -3.6679153e+00  -2.2903506e+00  -3.7931118e+00  -7.0014963e+00  -4.7162213e+00  -6.9864855e+00  -5.1686454e+00  -5.9735431e+00  -4.9621730e+00  -4.3178811e+00  -4.0677542e+00   1.8494530e+00   2.0697136e+00   2.0991011e+00   5.5694981e+00  -3.7832117e+00
   1.4630253e+00  -4.6922495e-01   3.2567837e+00   7.9033873e-01   1.8059668e+00   1.7792604e+00   2.0503955e+00   2.8811593e+00   2.1996347e-01   8.2307312e-01   9.0277717e-01  -3.0151294e+00  -2.1887329e+00  -2.7401660e+00  -3.4602554e+00  -2.5129733e+00   3.3108565e+00   2.2501881e+00   3.8110935e+00   7.1567879e-01   1.4040522e+00   3.9613950e+00   1.9845477e+00   2.3376672e+00   2.1193907e+00   2.2232749e+00   1.7753778e+00   2.2153647e+00   1.8275246e+00   3.6792040e+00   3.7205479e+00   2.4979982e+00   6.1775813e-01   2.3517725e+00   1.9461574e+00   8.7924001e-01   2.2684545e+00   3.7692535e+00   4.5245769e+00   3.3328015e+00  -1.3239532e+00   1.1455221e+00  -3.9526513e-01  -2.3020818e-01   1.9335923e-01  -9.3069931e-01   6.3341544e-01   2.1152375e-01   1.0847447e+00   1.5369517e+00  -1.8682280e+00  -2.0025668e+00  -3.3486932e+00  -4.6633714e+00  -2.5955427e+00  -1.5809031e+00  -8.5469809e-01  -4.6134904e-01  -3.7615440e+00  -2.2079840e+00  -3.9209576e+00  -7.0821746e+00  -4.9271210e+00  -7.0739568e+00  -5.4046090e+00  -6.0004351e+00  -5.1142753e+00  -4.2845786e+00  -4.0877703e+00   1.9571666e+00   2.3823340e+00   2.1722247e+00   5.4515502e+00  -3.7583461e+00
   1.5425326e+00  -4.0032444e-01   3.4355983e+00   8.5312691e-01   1.9808647e+00   1.7689566e+00   1.9493584e+00   2.7997865e+00   9.6879562e-02   7.6028290e-01   1.0116199e+00  -3.0961510e+00  -2.1493798e+00  -2.8712326e+00  -3.7042328e+00  -2.6466111e+00   3.4662961e+00   2.4514278e+00   3.7425012e+00   8.3095249e-01   1.3392257e+00   4.1389650e+00   2.0788282e+00   2.6149630e+00   2.3088299e+00   2.4643992e+00   1.8978204e+00   2.3507048e+00   1.8963515e+00   3.5879709e+00   3.6334895e+00   2.6058909e+00   6.9796290e-01   2.5804862e+00   1.9764868e+00   9.2988022e-01   2.2487434e+00   3.5084681e+00   4.3152489e+00   3.4128174e+00  -1.3673960e+00   1.2804786e+00  -4.8682699e-01  -2.1285806e-01   4.2262515e-02  -9.8056153e-01   5.0416865e-01  -1.5166858e-02   9.8834123e-01   1.5960750e+00  -1.9180001e+00  -1.9266779e+00  -3.4765216e+00  -4.7374445e+00  -2.7612909e+00  -1.8147281e+00  -9.7299723e-01  -3.8141761e-01  -3.8213583e+00  -2.0983854e+00  -4.0135103e+00  -7.0786682e+00  -5.0966531e+00  -7.0853439e+00  -5.5865437e+00  -5.9763733e+00  -5.2141253e+00  -4.2362791e+00  -4.0756250e+00   2.0657557e+00   2.7081641e+00   2.2405321e+00   5.2185072e+00  -3.7193171e+00
   1.6303287e+00  -3.2711619e-01   3.6047965e+00   9.2199570e-01   2.1572133e+00   1.7371138e+00   1.8237923e+00   2.6708747e+00  -7.6317699e-02   6.5864068e-01   1.1239837e+00  -3.1430806e+00  -2.0698649e+00  -2.9913420e+00  -3.9203443e+00  -2.7693414e+00   3.6185823e+00   2.6639737e+00   3.6151343e+00   9.5313245e-01   1.2128043e+00   4.3106185e+00   2.1750370e+00   2.8926094e+00   2.5015257e+00   2.7110568e+00   2.0235935e+00   2.4807013e+00   1.9493198e+00   3.4435247e+00   3.4854782e+00   2.7124871e+00   7.8167933e-01   2.8090416e+00   1.9997024e+00   9.8271394e-01   2.1967109e+00   3.1682754e+00   4.0192347e+00   3.4831639e+00  -1.3855995e+00   1.4202752e+00  -5.7514018e-01  -1.7667794e-01  -1.2575000e-01  -1.0142411e+00   3.4613115e-01  -2.5060195e-01   8.5382873e-01   1.6614462e+00  -1.9487850e+00  -1.8283567e+00  -3.5709805e+00  -4.7535752e+00  -2.9181945e+00  -2.0536577e+00  -1.1018426e+00  -2.9026979e-01  -3.8459777e+00  -1.9694416e+00  -4.0684756e+00  -6.9992322e+00  -5.2216624e+00  -7.0285157e+00  -5.7135777e+00  -5.9092864e+00  -5.2642855e+00  -4.1793408e+00  -4.0367660e+00   2.1742025e+00   3.0436786e+00   2.3042909e+00   4.8769494e+00  -3.6720006e+00
   1.7227782e+00  -2.4931841e-01   3.7597024e+00   9.9933357e-01   2.3299407e+00   1.6890964e+00   1.6759476e+00   2.5026294e+00  -2.9751503e-01   5.2118201e-01   1.2334205e+00  -3.1520546e+00  -1.9568368e+00  -3.0936435e+00  -4.1086071e+00  -2.8768674e+00   3.7651946e+00   2.8844902e+00   3.4337269e+00   1.0790109e+00   1.0272841e+00   4.4719769e+00   2.2729842e+00   3.1640009e+00   2.6957943e+00   2.9571082e+00   2.1531176e+00   2.6016375e+00   1.9870997e+00   3.2497470e+00   3.2834789e+00   2.8138966e+00   8.6955697e-01   3.0315725e+00   2.0206045e+00   1.0356992e+00   2.1177069e+00   2.7566625e+00   3.6489581e+00   3.5400273e+00  -1.3740569e+00   1.5602630e+00  -6.5279704e-01  -1.2438797e-01  -3.0137759e-01  -1.0329222e+00   1.6799111e-01  -4.9108558e-01   6.8878002e-01   1.7278082e+00  -1.9585601e+00  -1.7128262e+00  -3.6270011e+00  -4.7173942e+00  -3.0588759e+00  -2.2954865e+00  -1.2362734e+00  -1.9595414e-01  -3.8351267e+00  -1.8296389e+00  -4.0843356e+00  -6.8542713e+00  -5.2991103e+00  -6.9129442e+00  -5.7849339e+00  -5.8075078e+00  -5.2671922e+00  -4.1191800e+00  -3.9759220e+00   2.2802018e+00   3.3837194e+00   2.3629407e+00   4.4381444e+00  -3.6212133e+00
   1.8150755e+00  -1.6774146e-01   3.8948406e+00   1.0857424e+00   2.4933365e+00   1.6302904e+00   1.5090054e+00   2.3053382e+00  -5.6164406e-01   3.5410284e-01   1.3329540e+00  -3.1209704e+00  -1.8180634e+00  -3.1711174e+00  -4.2691504e+00  -2.9632794e+00   3.9021383e+00   3.1079174e+00   3.2048315e+00   1.2042356e+00   7.8858991e-01   4.6174224e+00   2.3708297e+00   3.4214595e+00   2.8885244e+00   3.1953901e+00   2.2855943e+00   2.7093547e+00   2.0101727e+00   3.0122744e+00   3.0365883e+00   2.9051014e+00   9.6068795e-01   3.2412556e+00   2.0430816e+00   1.0865158e+00   2.0178107e+00   2.2848876e+00   3.2207981e+00   3.5789374e+00  -1.3305136e+00   1.6951201e+00  -7.1317403e-01  -5.9417593e-02  -4.7479193e-01  -1.0382344e+00  -2.0160781e-02  -7.3209040e-01   5.0330027e-01   1.7890457e+00  -1.9467443e+00  -1.5860023e+00  -3.6406394e+00  -4.6359354e+00  -3.1751114e+00  -2.5367385e+00  -1.3685076e+00  -1.0673945e-01  -3.7896668e+00  -1.6876433e+00  -4.0604559e+00  -6.6557366e+00  -5.3261363e+00  -6.7491213e+00  -5.7998477e+00  -5.6793076e+00  -5.2249452e+00  -4.0600287e+00  -3.8968457e+00   2.3801106e+00   3.7215296e+00   2.4151000e+00   3.9177032e+00  -3.5704905e+00
   1.9014069e+00  -8.4351598e-02   4.0041041e+00   1.1798828e+00   2.6413361e+00   1.5657899e+00   1.3271269e+00   2.0908858e+00  -8.6081659e-01   1.6646156e-01   1.4154023e+00  -3.0496197e+00  -1.6620303e+00  -3.2169395e+00  -4.4019385e+00  -3.0212899e+00   4.0240287e+00   3.3276018e+00   2.9366259e+00   1.3234103e+00   5.0581551e-01   4.7402634e+00   2.4650535e+00   3.6564881e+00   3.0751898e+00   3.4180049e+00   2.4189431e+00   2.7994983e+00   2.0187587e+00   2.7384114e+00   2.7556538e+00   2.9800984e+00   1.0525291e+00   3.4305786e+00   2.0698313e+00   1.1327774e+00   1.9035093e+00   1.7672295e+00   2.7543580e+00   3.5949249e+00  -1.2551525e+00   1.8190868e+00  -7.5078183e-01   1.4301302e-02  -6.3610738e-01  -1.0320724e+00  -2.0731777e-01  -9.6824044e-01   3.0955047e-01   1.8384213e+00  -1.9143155e+00  -1.4542169e+00  -3.6092792e+00  -4.5171667e+00  -3.2582284e+00  -2.7726279e+00  -1.4883121e+00  -3.0701219e-02  -3.7115560e+00  -1.5518674e+00  -3.9971345e+00  -6.4164773e+00  -5.3001667e+00  -6.5479689e+00  -5.7575627e+00  -5.5324774e+00  -5.1392022e+00  -4.0047923e+00  -3.8021877e+00   2.4690232e+00   4.0489058e+00   2.4586176e+00   3.3349897e+00  -3.5219773e+00
   1.9752169e+00  -2.2203394e-03   4.0810051e+00   1.2784931e+00   2.7678447e+00   1.5001270e+00   1.1354239e+00   1.8721497e+00  -1.1846504e+00  -3.0347384e-02   1.4737475e+00  -2.9396853e+00  -1.4975065e+00  -3.2248430e+00  -4.5065489e+00  -3.0426268e+00   4.1243091e+00   3.5355404e+00   2.6386166e+00   1.4303048e+00   1.9075435e-01   4.8330197e+00   2.5505874e+00   3.8601062e+00   3.2499790e+00   3.6166706e+00   2.5498242e+00   2.8677809e+00   2.0127630e+00   2.4369354e+00   2.4527786e+00   3.0321481e+00   1.1409819e+00   3.5916872e+00   2.1021876e+00   1.1722384e+00   1.7813625e+00   1.2205448e+00   2.2715061e+00   3.5827546e+00  -1.1505875e+00   1.9262525e+00  -7.6152367e-01   9.2566602e-02  -7.7584607e-01  -1.0164157e+00  -3.8210837e-01  -1.1933792e+00   1.2110453e-01   1.8688912e+00  -1.8637965e+00  -1.3239066e+00  -3.5317550e+00  -4.3694940e+00  -3.2995653e+00  -2.9971383e+00  -1.5836171e+00   2.4708801e-02  -3.6037369e+00  -1.4300432e+00  -3.8956015e+00  -6.1495662e+00  -5.2190523e+00  -6.3202615e+00  -5.6574030e+00  -5.3739819e+00  -5.0111813e+00  -3.9550207e+00  -3.6934860e+00   2.5409832e+00   4.3564677e+00   2.4906747e+00   2.7122877e+00  -3.4764326e+00
   2.0295648e+00   7.4639959e-02   4.1190011e+00   1.3765834e+00   2.8670761e+00   1.4370524e+00   9.3984357e-01   1.6623063e+00  -1.5207696e+00  -2.2331873e-01   1.5015273e+00  -2.7946065e+00  -1.3331041e+00  -3.1894630e+00  -4.5820177e+00  -3.0185655e+00   4.1955940e+00   3.7227261e+00   2.3212497e+00   1.5181670e+00  -1.4275371e-01   4.8878076e+00   2.6210968e+00   4.0232532e+00   3.4060413e+00   3.7831075e+00   2.6737549e+00   2.9102413e+00   1.9917460e+00   2.1177949e+00   2.1407356e+00   3.0541276e+00   1.2206270e+00   3.7167799e+00   2.1400668e+00   1.2029769e+00   1.6576652e+00   6.6364876e-01   1.7952413e+00   3.5372259e+00  -1.0216702e+00   2.0108706e+00  -7.4285420e-01   1.7114774e-01  -8.8537689e-01  -9.9316623e-01  -5.3338524e-01  -1.4007277e+00  -4.7825652e-02   1.8734805e+00  -1.7991190e+00  -1.2012854e+00  -3.4083946e+00  -4.2012733e+00  -3.2909723e+00  -3.2032249e+00  -1.6413383e+00   5.3086919e-02  -3.4699595e+00  -1.3288241e+00  -3.7579685e+00  -5.8676556e+00  -5.0812367e+00  -6.0760983e+00  -5.4989150e+00  -5.2096966e+00  -4.8417647e+00  -3.9109717e+00  -3.5712746e+00   2.5893218e+00   4.6340382e+00   2.5079221e+00   2.0737810e+00  -3.4333394e+00
   2.0575538e+00   1.4154698e-01   4.1118782e+00   1.4677902e+00   2.9338854e+00   1.3793792e+00   7.4696876e-01   1.4740880e+00  -1.8554554e+00  -3.9871298e-01   1.4932270e+00  -2.6193292e+00  -1.1768539e+00  -3.1066410e+00  -4.6267774e+00  -2.9405646e+00   4.2301271e+00   3.8795820e+00   1.9954473e+00   1.5801187e+00  -4.7962294e-01   4.8968160e+00   2.6694029e+00   4.1372392e+00   3.5358353e+00   3.9094436e+00   2.7853127e+00   2.9234832e+00   1.9549204e+00   1.7917125e+00   1.8323207e+00   3.0389643e+00   1.2851002e+00   3.7985394e+00   2.1820236e+00   1.2235418e+00   1.5381266e+00   1.1653997e-01   1.3484495e+00   3.4535182e+00  -8.7512682e-01   2.0676859e+00  -6.9383500e-01   2.4602093e-01  -9.5730947e-01  -9.6401332e-01  -6.5081994e-01  -1.5831282e+00  -1.8325017e-01   1.8457024e+00  -1.7253713e+00  -1.0920219e+00  -3.2409827e+00  -4.0203602e+00  -3.2253225e+00  -3.3831293e+00  -1.6483490e+00   4.9471867e-02  -3.3145544e+00  -1.2534344e+00  -3.5871289e+00  -5.5823757e+00  -4.8859336e+00  -5.8244574e+00  -5.2820651e+00  -5.0442393e+00  -4.6316921e+00  -3.8717692e+00  -3.4352922e+00   2.6071036e+00   4.8711164e+00   2.5066552e+00   1.4443896e+00  -3.3911082e+00
   2.0528049e+00   1.9350903e-01   4.0541696e+00   1.5448660e+00   2.9640741e+00   1.3288962e+00   5.6374530e-01   1.3190372e+00  -2.1744047e+00  -5.4302676e-01   1.4446473e+00  -2.4199591e+00  -1.0358223e+00  -2.9736815e+00  -4.6386829e+00  -2.8009591e+00   4.2203145e+00   3.9964637e+00   1.6720966e+00   1.6096143e+00  -8.0442186e-01   4.8528371e+00   2.6880176e+00   4.1942238e+00   3.6315636e+00   3.9886222e+00   2.8784175e+00   2.9048826e+00   1.9011829e+00   1.4697175e+00   1.5396857e+00   2.9801280e+00   1.3275836e+00   3.8305621e+00   2.2254176e+00   1.2330517e+00   1.4275884e+00  -4.0048654e-01   9.5262186e-01   3.3275647e+00  -7.1905358e-01   2.0922508e+00  -6.1509498e-01   3.1358318e-01  -9.8582788e-01  -9.3033643e-01  -7.2547211e-01  -1.7333575e+00  -2.7228983e-01   1.7799954e+00  -1.6484492e+00  -1.0009407e+00  -3.0326510e+00  -3.8337157e+00  -3.0970021e+00  -3.5287857e+00  -1.5925291e+00   1.0681076e-02  -3.1421719e+00  -1.2073876e+00  -3.3866244e+00  -5.3038202e+00  -4.6333089e+00  -5.5728355e+00  -5.0074740e+00  -4.8809018e+00  -4.3818164e+00  -3.8356328e+00  -3.2847674e+00   2.5876507e+00   5.0574288e+00   2.4830205e+00   8.4853093e-01  -3.3473547e+00
   2.0099388e+00   2.2564725e-01   3.9415760e+00   1.6002670e+00   2.9546478e+00   1.2863491e+00   3.9715008e-01   1.2068026e+00  -2.4635543e+00  -6.4398922e-01   1.3532160e+00  -2.2033495e+00  -9.1579093e-01  -2.7895431e+00  -4.6151332e+00  -2.5936615e+00   4.1593161e+00   4.0642004e+00   1.3615218e+00   1.6009269e+00  -1.1023161e+00   4.7498160e+00   2.6697545e+00   4.1876874e+00   3.6856680e+00   4.0147844e+00   2.9466799e+00   2.8527506e+00   1.8291811e+00   1.1626281e+00   1.2736881e+00   2.8721450e+00   1.3413740e+00   3.8077670e+00   2.2666684e+00   1.2312441e+00   1.3297923e+00  -8.6779805e-01   6.2661497e-01   3.1564193e+00  -5.6231208e-01   2.0812068e+00  -5.0870605e-01   3.7083141e-01  -9.6695085e-01  -8.9315011e-01  -7.5030013e-01  -1.8444955e+00  -3.0403705e-01   1.6721478e+00  -1.5746390e+00  -9.3177410e-01  -2.7877090e+00  -3.6470966e+00  -2.9023504e+00  -3.6322965e+00  -1.4638153e+00  -6.4436633e-02  -2.9575090e+00  -1.1922893e+00  -3.1604869e+00  -5.0401301e+00  -4.3246445e+00  -5.3270044e+00  -4.6766634e+00  -4.7216682e+00  -4.0933995e+00  -3.8001637e+00  -3.1187548e+00   2.5251069e+00   5.1835194e+00   2.4332409e+00   3.0887358e-01  -3.2992308e+00
   1.9250295e+00   2.3364781e-01   3.7713635e+00   1.6267919e+00   2.9040124e+00   1.2514894e+00   2.5382530e-01   1.1445296e+00  -2.7099147e+00  -6.9151116e-01   1.2182259e+00  -1.9766540e+00  -8.2101865e-01  -2.5549667e+00  -4.5532696e+00  -2.3148163e+00   4.0416429e+00   4.0746543e+00   1.0729744e+00   1.5496280e+00  -1.3599907e+00   4.5833862e+00   2.6083710e+00   4.1128747e+00   3.6913547e+00   3.9836180e+00   2.9837966e+00   2.7664480e+00   1.7374210e+00   8.8052403e-01   1.0433054e+00   2.7110944e+00   1.3204866e+00   3.7267535e+00   2.3015783e+00   1.2184722e+00   1.2472155e+00  -1.2673952e+00   3.8553392e-01   2.9385912e+00  -4.1386987e-01   2.0325129e+00  -3.7799145e-01   4.1549646e-01  -8.9871002e-01  -8.5309125e-01  -7.2058309e-01  -1.9103189e+00  -2.7032734e-01   1.5196774e+00  -1.5101605e+00  -8.8697882e-01  -2.5114305e+00  -3.4648423e+00  -2.6400182e+00  -3.6864381e+00  -1.2551668e+00  -1.7485429e-01  -2.7650411e+00  -1.2077394e+00  -2.9130705e+00  -4.7972129e+00  -3.9624803e+00  -5.0908892e+00  -4.2922924e+00  -4.5673239e+00  -3.7684100e+00  -3.7626572e+00  -2.9364872e+00   2.4150026e+00   5.2413499e+00   2.3538599e+00  -1.5483857e-01  -3.2437787e+00
   1.7959907e+00   2.1420408e-01   3.5426998e+00   1.6182236e+00   2.8120964e+00   1.2231823e+00   1.3970269e-01   1.1363836e+00  -2.9023571e+00  -6.7851495e-01   1.0409732e+00  -1.7468833e+00  -7.5410115e-01  -2.2725234e+00  -4.4502382e+00  -1.9633504e+00   3.8637142e+00   4.0212550e+00   8.1417526e-01   1.4530201e+00  -1.5664898e+00   4.3513451e+00   2.4991870e+00   3.9671755e+00   3.6431110e+00   3.8926454e+00   2.9839707e+00   2.6464479e+00   1.6244091e+00   6.3223792e-01   8.5515083e-01   2.4950462e+00   1.2602413e+00   3.5860820e+00   2.3256960e+00   1.1956570e+00   1.1809826e+00  -1.5838408e+00   2.3981262e-01   2.6743155e+00  -2.8213858e-01   1.9456004e+00  -2.2728526e-01   4.4612408e-01  -7.8124069e-01  -8.1044751e-01  -6.3422894e-01  -1.9256956e+00  -1.6636442e-01   1.3221321e+00  -1.4607098e+00  -8.6763733e-01  -2.2098152e+00  -3.2897696e+00  -2.3112209e+00  -3.6851659e+00  -9.6336960e-01  -3.1734513e-01  -2.5687828e+00  -1.2513444e+00  -2.6488893e+00  -4.5785909e+00  -3.5507111e+00  -4.8665557e+00  -3.8583534e+00  -4.4176307e+00  -3.4097957e+00  -3.7204199e+00  -2.7377133e+00   2.2547646e+00   5.2248759e+00   2.2419903e+00  -5.2681982e-01  -3.1782811e+00
   1.6228588e+00   1.6540871e-01   3.2569039e+00   1.5699182e+00   2.6803933e+00   1.1995657e+00   5.9645865e-02   1.1832483e+00  -3.0322976e+00  -6.0157617e-01   8.2478199e-01  -1.5204950e+00  -7.1593478e-01  -1.9465907e+00  -4.3034942e+00  -1.5413784e+00   3.6243415e+00   3.8994887e+00   5.9094254e-01   1.3104848e+00  -1.7139100e+00   4.0540259e+00   2.3396347e+00   3.7504185e+00   3.5371817e+00   3.7414396e+00   2.9423323e+00   2.4943460e+00   1.4888284e+00   4.2490373e-01   7.1312688e-01   2.2243994e+00   1.1577830e+00   3.3864630e+00   2.3346947e+00   1.1641988e+00   1.1308612e+00  -1.8050874e+00   1.9455836e-01   2.3657358e+00  -1.7435923e-01   1.8214483e+00  -6.1664011e-02   4.6210024e-01  -6.1678352e-01  -7.6522066e-01  -4.9194612e-01  -1.8869517e+00   8.8492378e-03   1.0812824e+00  -1.4310350e+00  -8.7345000e-01  -1.8893418e+00  -3.1231770e+00  -1.9198646e+00  -3.6240749e+00  -5.8960965e-01  -4.8659613e-01  -2.3720948e+00  -1.3188461e+00  -2.3724703e+00  -4.3853943e+00  -3.0946328e+00  -4.6543157e+00  -3.3803098e+00  -4.2715423e+00  -3.0216939e+00  -3.6710629e+00  -2.5229852e+00   2.0441335e+00   5.1305440e+00   2.0955566e+00  -7.9606726e-01  -3.1005766e+00
   1.4079470e+00   8.7054681e-02   2.9175818e+00   1.4792962e+00   2.5119230e+00   1.1782460e+00   1.7136406e-02   1.2826230e+00  -3.0942300e+00  -4.6132232e-01   5.7490869e-01  -1.3030497e+00  -7.0578663e-01  -1.5832507e+00  -4.1111162e+00  -1.0544130e+00   3.3250792e+00   3.7073020e+00   4.0693374e-01   1.1237113e+00  -1.7978969e+00   3.6945421e+00   2.1296844e+00   3.4650507e+00   3.3719661e+00   3.5317528e+00   2.8553290e+00   2.3128216e+00   1.3297357e+00   2.6359280e-01   6.1824472e-01   1.9020907e+00   1.0124908e+00   3.1308381e+00   2.3247315e+00   1.1258606e+00   1.0953413e+00  -1.9231475e+00   2.4921079e-01   2.0169789e+00  -9.6082736e-02   1.6625651e+00   1.1333068e-01   4.6361931e-01  -4.0959720e-01  -7.1721677e-01  -2.9726700e-01  -1.7921806e+00   2.5231286e-01   8.0118151e-01  -1.4245811e+00  -9.0282069e-01  -1.5567289e+00  -2.9649528e+00  -1.4725337e+00  -3.5007816e+00  -1.3975863e-01  -6.7545752e-01  -2.1775511e+00  -1.4043637e+00  -2.0882316e+00  -4.2164934e+00  -2.6009262e+00  -4.4529283e+00  -2.8651464e+00  -4.1274555e+00  -2.6095531e+00  -3.6127460e+00  -2.2938683e+00   1.7854454e+00   4.9576923e+00   1.9135191e+00  -9.5692114e-01  -3.0093146e+00
   1.1558481e+00  -1.9185173e-02   2.5306316e+00   1.3461895e+00   2.3111127e+00   1.1565164e+00   1.4027727e-02   1.4287318e+00  -3.0860652e+00  -2.6254730e-01   2.9832591e-01  -1.0989557e+00  -7.2146390e-01  -1.1901150e+00  -3.8721148e+00  -5.1136051e-01   2.9704183e+00   3.4453891e+00   2.6351874e-01   8.9677872e-01  -1.8179032e+00   3.2788650e+00   1.8721090e+00   3.1161874e+00   3.1483000e+00   3.2675446e+00   2.7210618e+00   2.1055528e+00   1.1467656e+00   1.5106256e-01   5.6862409e-01   1.5336443e+00   8.2623340e-01   2.8243428e+00   2.2927629e+00   1.0826312e+00   1.0717925e+00  -1.9345632e+00   3.9754643e-01   1.6341053e+00  -5.0782549e-02   1.4728837e+00   2.9196073e-01   4.5160152e-01  -1.6578780e-01  -6.6615550e-01  -5.6415784e-02  -1.6414743e+00   5.5708160e-01   4.8807515e-01  -1.4432336e+00  -9.5302902e-01  -1.2187187e+00  -2.8137790e+00  -9.7833107e-01  -3.3151978e+00   3.7565960e-01  -8.7531994e-01  -1.9868806e+00  -1.5007426e+00  -1.8003900e+00  -4.0687522e+00  -2.0775672e+00  -4.2598781e+00  -2.3213231e+00  -3.9834575e+00  -2.1801449e+00  -3.5443541e+00  -2.0530490e+00   1.4837409e+00   4.7087971e+00   1.6960637e+00  -1.0093214e+00  -2.9041263e+00
   8.7328218e-01  -1.4972366e-01   2.1041113e+00   1.1730171e+00   2.0836049e+00   1.1315843e+00   5.0382724e-02   1.6128458e+00  -3.0092525e+00  -1.4024565e-02   3.3954284e-03  -9.1131784e-01  -7.5956930e-01  -7.7608086e-01  -3.5866908e+00   7.5712314e-02   2.5677923e+00   3.1173461e+00   1.5979464e-01   6.3607650e-01  -1.7771865e+00   2.8157269e+00   1.5725546e+00   2.7115232e+00   2.8696028e+00   2.9549047e+00   2.5395385e+00   1.8770891e+00   9.4032572e-01   8.7635389e-02   5.5967562e-01   1.1270529e+00   6.0344695e-01   2.4741574e+00   2.2367958e+00   1.0365778e+00   1.0566909e+00  -1.8406376e+00   6.2803470e-01   1.2249385e+00  -3.9629826e-02   1.2575726e+00   4.6853958e-01   4.2756437e-01   1.0693966e-01  -6.1178704e-01   2.2197364e-01  -1.4370564e+00   9.1257630e-01   1.5016256e-01  -1.4871828e+00  -1.0204755e+00  -8.8188805e-01  -2.6674108e+00  -4.4857545e-01  -3.0696701e+00   9.4183360e-01  -1.0765982e+00  -1.8009756e+00  -1.5999905e+00  -1.5129004e+00  -3.9373876e+00  -1.5336610e+00  -4.0717076e+00  -1.7586153e+00  -3.8375582e+00  -1.7414533e+00  -3.4655899e+00  -1.8043306e+00   1.1466920e+00   4.3895546e+00   1.4447413e+00  -9.5874245e-01  -2.7856978e+00
   5.6879093e-01  -2.9917847e-01   1.6479653e+00   9.6476831e-01   1.8360015e+00   1.1007892e+00   1.2440898e-01   1.8237976e+00  -2.8686728e+00   2.7197640e-01  -3.0055033e-01  -7.4189542e-01  -8.1582092e-01  -3.5102497e-01  -3.2564415e+00   6.9203700e-01   2.1273824e+00   2.7296647e+00   9.2739841e-02   3.5006161e-01  -1.6825449e+00   2.3163429e+00   1.2394041e+00   2.2610944e+00   2.5418640e+00   2.6018661e+00   2.3128212e+00   1.6326884e+00   7.1175923e-01   7.1215173e-02   5.8445491e-01   6.9249047e-01   3.5102166e-01   2.0892397e+00   2.1560510e+00   9.8969604e-01   1.0458987e+00  -1.6474108e+00   9.2452778e-01   7.9877366e-01  -6.1442951e-02   1.0227771e+00   6.3764931e-01   3.9346100e-01   3.9959861e-01  -5.5400811e-01   5.2727856e-01  -1.1833064e+00   1.3051365e+00  -2.0278655e-01  -1.5549127e+00  -1.1009780e+00  -5.5249379e-01  -2.5230083e+00   1.0363509e-01  -2.7689735e+00   1.5403462e+00  -1.2692927e+00  -1.6199768e+00  -1.6937764e+00  -1.2294209e+00  -3.8164102e+00  -9.7919778e-01  -3.8843895e+00  -1.1878484e+00  -3.6878916e+00  -1.3024397e+00  -3.3769809e+00  -1.5525072e+00   7.8433444e-01   4.0087768e+00   1.1625440e+00  -8.1580923e-01  -2.6557411e+00
   2.5229942e-01  -4.6063733e-01   1.1736282e+00   7.2879433e-01   1.5755584e+00   1.0617992e+00   2.3249530e-01   2.0486576e+00  -2.6723121e+00   5.8043980e-01  -6.0369325e-01  -5.9116376e-01  -8.8541204e-01   7.4557119e-02  -2.8844812e+00   1.3208019e+00   1.6617264e+00   2.2915639e+00   5.7493680e-02   4.8863226e-02  -1.5438078e+00   1.7939624e+00   8.8343668e-01   1.7769091e+00   2.1734683e+00   2.2181134e+00   2.0450551e+00   1.3781216e+00   4.6345853e-01   9.7439223e-02   6.3416224e-01   2.4187219e-01   7.8002685e-02   1.6799684e+00   2.0510370e+00   9.4376653e-01   1.0349763e+00  -1.3653758e+00   1.2672402e+00   3.6598348e-01  -1.1281228e-01   7.7530717e-01   7.9432344e-01   3.5149681e-01   7.0229554e-01  -4.9296710e-01   8.4742438e-01  -8.8666833e-01   1.7187810e+00  -5.5993462e-01  -1.6433187e+00  -1.1900959e+00  -2.3634684e-01  -2.3774956e+00   6.6397214e-01  -2.4201587e+00   2.1501309e+00  -1.4435919e+00  -1.4434120e+00  -1.7739603e+00  -9.5330000e-01  -3.6991151e+00  -4.2473847e-01  -3.6936970e+00  -6.2052775e-01  -3.5328722e+00  -8.7269342e-01  -3.2798000e+00  -1.3031300e+00   4.0862065e-01   3.5780935e+00   8.5390329e-01  -5.9561730e-01  -2.5168651e+00
  -6.5427601e-02  -6.2605012e-01   6.9352072e-01   4.7442114e-01   1.3098456e+00   1.0127753e+00   3.6934745e-01   2.2735259e+00  -2.4307407e+00   8.9456618e-01  -8.9624965e-01  -4.5846343e-01  -9.6338254e-01   4.8995319e-01  -2.4754723e+00   1.9439732e+00   1.1851538e+00   1.8146557e+00   4.7739208e-02  -2.5623882e-01  -1.3731213e+00   1.2632728e+00   5.1730001e-01   1.2724511e+00   1.7748579e+00   1.8145947e+00   1.7423641e+00   1.1194532e+00   1.9890833e-01   1.5995365e-01   6.9875109e-01  -2.1171451e-01  -2.0487631e-01   1.2576982e+00   1.9235251e+00   9.0022248e-01   1.0195083e+00  -1.0089517e+00   1.6339533e+00  -6.2456250e-02  -1.8838465e-01   5.2229368e-01   9.3419462e-01   3.0393839e-01   1.0046485e+00  -4.2914939e-01   1.1695086e+00  -5.5544997e-01   2.1361262e+00  -9.0996564e-01  -1.7479332e+00  -1.2834533e+00   6.1288595e-02  -2.2279204e+00   1.2175128e+00  -2.0322579e+00   2.7486424e+00  -1.5904739e+00  -1.2703788e+00  -1.8331165e+00  -6.8757510e-01  -3.5785905e+00   1.1896062e-01  -3.4955674e+00  -6.8386554e-02  -3.3713032e+00  -4.6199036e-01  -3.1759134e+00  -1.0621801e+00   3.2820940e-02   3.1114730e+00   5.2460301e-01  -3.1680447e-01  -2.3723617e+00
  -3.7339576e-01  -7.8671571e-01   2.2047190e-01   2.1241216e-01   1.0463908e+00   9.5249073e-01   5.2821676e-01   2.4843846e+00  -2.1564376e+00   1.1968771e+00  -1.1689908e+00  -3.4221705e-01  -1.0449742e+00   8.8466374e-01  -2.0355582e+00   2.5432232e+00   7.1307293e-01   1.3124592e+00   5.6158638e-02  -5.5342551e-01  -1.1840828e+00   7.3969243e-01   1.5483240e-01   7.6208786e-01   1.3580550e+00   1.4030538e+00   1.4126189e+00   8.6280421e-01  -7.7351653e-02   2.5079230e-01   7.6760153e-01  -6.5466686e-01  -4.8578998e-01   8.3426169e-01   1.7764346e+00   8.6003593e-01   9.9541668e-01  -5.9574219e-01   2.0013597e+00  -4.7549315e-01  -2.8127976e-01   2.7083329e-01   1.0536094e+00   2.5293056e-01   1.2962331e+00  -3.6343672e-01   1.4804764e+00  -1.9951674e-01   2.5394013e+00  -1.2417180e+00  -1.8632428e+00  -1.3770377e+00   3.3577911e-01  -2.0717859e+00   1.7494269e+00  -1.6158745e+00   3.3131576e+00  -1.7022648e+00  -1.0997463e+00  -1.8650143e+00  -4.3497427e-01  -3.4482140e+00   6.4136425e-01  -3.2864244e+00   4.5712403e-01  -3.2024350e+00  -7.9789245e-02  -3.0675719e+00  -8.3567800e-01  -3.2918843e-01   2.6245887e+00   1.8160371e-01  -4.3466076e-04  -2.2259288e+00
  -6.6101468e-01  -9.3382311e-01  -2.3289967e-01  -4.5679574e-02   7.9232800e-01   8.8040495e-01   7.0120811e-01   2.6679520e+00  -1.8630114e+00   1.4703775e+00  -1.4137314e+00  -2.4018598e-01  -1.1259437e+00   1.2488402e+00  -1.5722037e+00   3.1009054e+00   2.6116705e-01   7.9978871e-01   7.4927683e-02  -8.3099663e-01  -9.9079073e-01   2.3859656e-01  -1.8972015e-01   2.6041317e-01   9.3606830e-01   9.9550742e-01   1.0650835e+00   6.1410421e-01  -3.5985291e-01   3.6083436e-01   8.3020890e-01  -1.0735711e+00  -7.5250673e-01   4.2143959e-01   1.6136420e+00   8.2362807e-01   9.5924461e-01  -1.4562440e-01   2.3464610e+00  -8.6254263e-01  -3.8360333e-01   2.7644809e-02   1.1497135e+00   2.0033288e-01   1.5670402e+00  -2.9713410e-01   1.7678082e+00   1.7010045e-01   2.9114895e+00  -1.5448163e+00  -1.9830618e+00  -1.4674502e+00   5.8319628e-01  -1.9073289e+00   2.2456770e+00  -1.1826769e+00   3.8221147e+00  -1.7731154e+00  -9.3035615e-01  -1.8650203e+00  -1.9791219e-01  -3.3021040e+00   1.1325925e+00  -3.0634458e+00   9.4536710e-01  -3.0259767e+00   2.6529431e-01  -2.9571662e+00  -6.2926012e-01  -6.6369998e-01   2.1340606e+00  -1.6721892e-01   3.3123338e-01  -2.0813513e+00
  -9.1870822e-01  -1.0590034e+00  -6.5480473e-01  -2.8822185e-01   5.5406461e-01   7.9668729e-01   8.7965105e-01   2.8124787e+00  -1.5643712e+00   1.6996877e+00  -1.6237525e+00  -1.4974203e-01  -1.2028125e+00   1.5737113e+00  -1.0939478e+00   3.6010053e+00  -1.5545656e-01   2.9204462e-01   9.6213384e-02  -1.0780284e+00  -8.0688276e-01  -2.2547426e-01  -5.0253369e-01  -2.1844055e-01   5.2222250e-01   6.0369025e-01   7.0996211e-01   3.7884508e-01  -6.4240970e-01   4.8031126e-01   8.7684051e-01  -1.4559053e+00  -9.9311044e-01   3.0428065e-02   1.4397276e+00   7.9080949e-01   9.0838675e-01   3.2027743e-01   2.6479167e+00  -1.2140146e+00  -4.8701384e-01  -2.0124256e-01   1.2205108e+00   1.4758859e-01   1.8079209e+00  -2.3196139e-01   2.0201773e+00   5.4166768e-01   3.2369215e+00  -1.8102536e+00  -2.1009396e+00  -1.5520924e+00   8.0038665e-01  -1.7337270e+00   2.6936876e+00  -7.4483373e-01   4.2563929e+00  -1.7993619e+00  -7.6120212e-01  -1.8303969e+00   2.1524934e-02  -3.1355010e+00   1.5838457e+00  -2.8247648e+00   1.3870377e+00  -2.8420668e+00   5.6599532e-01  -2.8469728e+00  -4.4776224e-01  -9.5795896e-01   1.6566231e+00  -5.1340963e-01   6.5601430e-01  -1.9421764e+00
  -1.1384587e+00  -1.1548526e+00  -1.0348637e+00  -5.0422505e-01   3.3699306e-01   7.0219376e-01   1.0545158e+00   2.9084327e+00  -1.2739084e+00   1.8720605e+00  -1.7941368e+00  -6.8131250e-02  -1.2730383e+00   1.8519747e+00  -6.1008517e-01   4.0300009e+00  -5.2310017e-01  -1.9554595e-01   1.1264392e-01  -1.2849852e+00  -6.4463226e-01  -6.3957051e-01  -7.7102665e-01  -6.6147736e-01   1.2945577e-01   2.3850294e-01   3.5787459e-01   1.6184517e-01  -9.1840426e-01   5.9933432e-01   8.9911702e-01  -1.7906947e+00  -1.1967077e+00  -3.2866631e-01   1.2596859e+00   7.6075622e-01   8.4125670e-01   7.8067585e-01   2.8872628e+00  -1.5217874e+00  -5.8330182e-01  -4.1075275e-01   1.2648988e+00   9.5635433e-02   2.0110033e+00  -1.7000709e-01   2.2280402e+00   9.0325638e-01   3.5027561e+00  -2.0308843e+00  -2.2105641e+00  -1.6292803e+00   9.8503884e-01  -1.5512190e+00   3.0829442e+00  -3.1442384e-01   4.6004431e+00  -1.7797470e+00  -5.9157339e-01  -1.7604730e+00   2.2160818e-01  -2.9450543e+00   1.9877905e+00  -2.5695891e+00   1.7746286e+00  -2.6512110e+00   8.1684598e-01  -2.7389083e+00  -2.9484371e-01  -1.2009017e+00   1.2082682e+00  -8.4832529e-01   9.5302447e-01  -1.8114047e+00
  -1.3142467e+00  -1.2153894e+00  -1.3646109e+00  -6.8402561e-01   1.4525685e-01   5.9840158e-01   1.2168516e+00   2.9490307e+00  -1.0037399e+00   1.9782101e+00  -1.9219921e+00   7.2895587e-03  -1.3350990e+00   2.0781284e+00  -1.3029274e-01   4.3775753e+00  -8.3024057e-01  -6.4869532e-01   1.1772320e-01  -1.4442461e+00  -5.1416626e-01  -9.9300655e-01  -9.8461470e-01  -1.0574619e+00  -2.3037037e-01  -9.0507239e-02   1.9294649e-02  -3.2961816e-02  -1.1811278e+00   7.0841387e-01   8.9048323e-01  -2.0690793e+00  -1.3540756e+00  -6.4727696e-01   1.0786168e+00   7.3202613e-01   7.5737909e-01   1.2151984e+00   3.0499188e+00  -1.7796009e+00  -6.6494116e-01  -5.9696361e-01   1.2826792e+00   4.4862836e-02   2.1700557e+00  -1.1364570e-01   2.3841218e+00   1.2432729e+00   3.6992866e+00  -2.2017929e+00  -2.3061403e+00  -1.6982806e+00   1.1357452e+00  -1.3611289e+00   3.4054826e+00   9.7143799e-02   4.8431843e+00  -1.7154883e+00  -4.2115005e-01  -1.6566804e+00   4.0100751e-01  -2.7290040e+00   2.3388799e+00  -2.2982403e+00   2.1028052e+00  -2.4541987e+00   1.0145255e+00  -2.6343199e+00  -1.7268464e-01  -1.3837995e+00   8.0342189e-01  -1.1635596e+00   1.2037989e+00  -1.6912278e+00
  -1.4423576e+00  -1.2364163e+00  -1.6378905e+00  -8.1988541e-01  -1.8412152e-02   4.8730882e-01   1.3582287e+00   2.9305835e+00  -7.6405845e-01   2.0128954e+00  -2.0065545e+00   7.8855833e-02  -1.3884880e+00   2.2487255e+00   3.3577713e-01   4.6371246e+00  -1.0681738e+00  -1.0547795e+00   1.0616907e-01  -1.5505114e+00  -4.2285851e-01  -1.2779080e+00  -1.1353480e+00  -1.3974544e+00  -5.4710189e-01  -3.7560121e-01  -2.9601160e-01  -2.0270154e-01  -1.4241512e+00   7.9894360e-01   8.4654441e-01  -2.2847547e+00  -1.4582035e+00  -9.1874823e-01   9.0142706e-01   7.0261868e-01   6.5740415e-01   1.6054030e+00   3.1259311e+00  -1.9833404e+00  -7.2557703e-01  -7.5723610e-01   1.2745472e+00  -4.8808844e-03   2.2807775e+00  -6.5420726e-02   2.4837707e+00   1.5509844e+00   3.8205312e+00  -2.3205156e+00  -2.3827183e+00  -1.7592704e+00   1.2520515e+00  -1.1657950e+00   3.6562401e+00   4.7966632e-01   4.9786106e+00  -1.6101891e+00  -2.5004891e-01  -1.5224518e+00   5.5884072e-01  -2.4872436e+00   2.6335865e+00  -2.0121090e+00   2.3686660e+00  -2.2519996e+00   1.1580828e+00  -2.5338215e+00  -8.1782082e-02  -1.5007643e+00   4.5420297e-01  -1.4513723e+00   1.3932372e+00  -1.5828299e+00
  -1.5215391e+00  -1.2157671e+00  -1.8511225e+00  -9.0646886e-01  -1.5277784e-01   3.7130798e-01   1.4711590e+00   2.8526383e+00  -5.6263142e-01   1.9752212e+00  -2.0491667e+00   1.4844692e-01  -1.4336271e+00   2.3625267e+00   7.7891422e-01   4.8060425e+00  -1.2315011e+00  -1.4034745e+00   7.4161593e-02  -1.6010691e+00  -3.7493282e-01  -1.4896004e+00  -1.2183928e+00  -1.6752252e+00  -8.1282377e-01  -6.1121177e-01  -5.7950878e-01  -3.4568607e-01  -1.6416968e+00   8.6362661e-01   7.6525289e-01  -2.4342668e+00  -1.5047033e+00  -1.1386063e+00   7.3255438e-01   6.7007906e-01   5.4304648e-01   1.9356721e+00   3.1104088e+00  -2.1311998e+00  -7.6042175e-01  -8.9026689e-01   1.2420513e+00  -5.4233130e-02   2.3410015e+00  -2.7899023e-02   2.5251591e+00   1.8170121e+00   3.8644758e+00  -2.3871052e+00  -2.4364552e+00  -1.8132326e+00   1.3344875e+00  -9.6840929e-01   3.8332417e+00   8.2461000e-01   5.0060675e+00  -1.4696021e+00  -7.8820940e-02  -1.3629944e+00   6.9472331e-01  -2.2212698e+00   2.8705271e+00  -1.7135399e+00   2.5718625e+00  -2.0456617e+00   1.2490127e+00  -2.4371974e+00  -2.0862158e-02  -1.5490904e+00   1.6981102e-01  -1.7050953e+00   1.5103283e+00  -1.4862720e+00
  -1.5530015e+00  -1.1534253e+00  -2.0034224e+00  -9.4117011e-01  -2.5810118e-01   2.5304292e-01   1.5494737e+00   2.7179171e+00  -4.0446724e-01   1.8686436e+00  -2.0531355e+00   2.1738933e-01  -1.4717065e+00   2.4205493e+00   1.1907555e+00   4.8857535e+00  -1.3184267e+00  -1.6872669e+00   1.9493631e-02  -1.5959053e+00  -3.7129707e-01  -1.6268183e+00  -1.2323283e+00  -1.8875245e+00  -1.0222603e+00  -7.9419388e-01  -8.2434310e-01  -4.6148266e-01  -1.8289838e+00   8.9682351e-01   6.4694344e-01  -2.5171393e+00  -1.4920596e+00  -1.3047161e+00   5.7573794e-01   6.3164400e-01   4.1695501e-01   2.1939410e+00   3.0036441e+00  -2.2237130e+00  -7.6653828e-01  -9.9606420e-01   1.1875302e+00  -1.0421778e-01   2.3507937e+00  -3.5039274e-03   2.5093228e+00   2.0337671e+00   3.8330633e+00  -2.4040419e+00  -2.4647955e+00  -1.8617904e+00   1.3845670e+00  -7.7278174e-01   3.9376215e+00   1.1254751e+00   4.9301885e+00  -1.3012625e+00   9.1593734e-02  -1.1849500e+00   8.0881046e-01  -1.9340287e+00   3.0504760e+00  -1.4056514e+00   2.7145757e+00  -1.8362123e+00   1.2911819e+00  -2.3433739e+00   1.3083927e-02  -1.5294064e+00  -4.3920644e-02  -1.9194866e+00   1.5486220e+00  -1.4004651e+00
  -1.5402711e+00  -1.0515108e+00  -2.0965724e+00  -9.2427069e-01  -3.3605868e-01   1.3525885e-01   1.5886402e+00   2.5320630e+00  -2.9166740e-01   1.7006883e+00  -2.0234792e+00   2.8641385e-01  -1.5044670e+00   2.4259980e+00   1.5641565e+00   4.8815031e+00  -1.3308518e+00  -1.9018059e+00  -5.8377623e-02  -1.5376586e+00  -4.0960896e-01  -1.6917250e+00  -1.1792429e+00  -2.0341914e+00  -1.1730209e+00  -9.2394620e-01  -1.0256930e+00  -5.5091852e-01  -1.9825193e+00   8.9480596e-01   4.9422347e-01  -2.5358367e+00  -1.4217115e+00  -1.4173160e+00   4.3384355e-01   5.8442229e-01   2.8252500e-01   2.3722196e+00   2.8109166e+00  -2.2636588e+00  -7.4299580e-01  -1.0758512e+00   1.1140212e+00  -1.5610957e-01   2.3124416e+00   5.6632160e-03   2.4400372e+00   2.1958060e+00   3.7319391e+00  -2.3760018e+00  -2.4665611e+00  -1.9069986e+00   1.4047545e+00  -5.8304626e-01   3.9734692e+00   1.3780441e+00   4.7605047e+00  -1.1140159e+00   2.5994533e-01  -9.9596995e-01   9.0182399e-01  -1.6296682e+00   3.1762614e+00  -1.0921124e+00   2.8013482e+00  -1.6245713e+00   1.2906062e+00  -2.2504664e+00   2.4642348e-02  -1.4456380e+00  -1.8478114e-01  -2.0910101e+00   1.5064289e+00  -1.3232350e+00
  -1.4889094e+00  -9.1414098e-01  -2.1348500e+00  -8.5892205e-01  -3.8958554e-01   2.0653324e-02   1.5859961e+00   2.3032169e+00  -2.2346194e-01   1.4824091e+00  -1.9665860e+00   3.5566409e-01  -1.5339450e+00   2.3840885e+00   1.8935075e+00   4.8019333e+00  -1.2742632e+00  -2.0460816e+00  -1.5837513e-01  -1.4314252e+00  -4.8455928e-01  -1.6897478e+00  -1.0646322e+00  -2.1181004e+00  -1.2656803e+00  -1.0023983e+00  -1.1809991e+00  -6.1601941e-01  -2.1003156e+00   8.5590418e-01   3.1173359e-01  -2.4955635e+00  -1.2979646e+00  -1.4789308e+00   3.0875297e-01   5.2560075e-01   1.4366688e-01   2.4668808e+00   2.5420124e+00  -2.2558532e+00  -6.9089250e-01  -1.1319056e+00   1.0251441e+00  -2.1127246e-01   2.2303319e+00  -1.9984675e-03   2.3235426e+00   2.3000851e+00   3.5699761e+00  -2.3095122e+00  -2.4419530e+00  -1.9511056e+00   1.3983899e+00  -4.0333323e-01   3.9475255e+00   1.5805030e+00   4.5107622e+00  -9.1747598e-01   4.2477818e-01  -8.0423204e-01   9.7505816e-01  -1.3132281e+00   3.2525601e+00  -7.7689199e-01   2.8387880e+00  -1.4114905e+00   1.2550988e+00  -2.1558972e+00   1.9708530e-02  -1.3047831e+00  -2.5423865e-01  -2.2180219e+00   1.3867457e+00  -1.2514737e+00
  -1.4061290e+00  -7.4717555e-01  -2.1247319e+00  -7.5095734e-01  -4.2265281e-01  -8.8263961e-02   1.5408882e+00   2.0414609e+00  -1.9641802e-01   1.2276346e+00  -1.8898045e+00   4.2475417e-01  -1.5621978e+00   2.3017751e+00   2.1749801e+00   4.6584739e+00  -1.1574265e+00  -2.1224204e+00  -2.7793494e-01  -1.2844331e+00  -5.8834210e-01  -1.6292418e+00  -8.9710269e-01  -2.1449464e+00  -1.3036939e+00  -1.0338646e+00  -1.2900647e+00  -6.5988419e-01  -2.1820160e+00   7.8054157e-01   1.0580031e-01  -2.4039246e+00  -1.1277412e+00  -1.4941699e+00   2.0131948e-01   4.5266097e-01   4.5476232e-03   2.4787029e+00   2.2104985e+00  -2.2068435e+00  -6.1324796e-01  -1.1673469e+00   9.2496434e-01  -2.7098403e-01   2.1107200e+00  -2.7422937e-02   2.1681353e+00   2.3460964e+00   3.3586227e+00  -2.2125174e+00  -2.3924621e+00  -1.9963014e+00   1.3695749e+00  -2.3743257e-01   3.8687443e+00   1.7334317e+00   4.1980103e+00  -7.2144506e-01   5.8455011e-01  -6.1792943e-01   1.0303603e+00  -9.9028305e-01   3.2856025e+00  -4.6400300e-01   2.8351663e+00  -1.1975137e+00   1.1938146e+00  -2.0565759e+00   5.1287685e-03  -1.1165200e+00  -2.5729618e-01  -2.3008529e+00   1.1969179e+00  -1.1813638e+00
  -1.3003326e+00  -5.5786608e-01  -2.0744927e+00  -6.0854719e-01  -4.3999354e-01  -1.8929647e-01   1.4547055e+00   1.7581685e+00  -2.0479889e-01   9.5206060e-01  -1.8009963e+00   4.9286760e-01  -1.5910319e+00   2.1873942e+00   2.4066899e+00   4.4646089e+00  -9.9190567e-01  -2.1363013e+00  -4.1321669e-01  -1.1056086e+00  -7.1127032e-01  -1.5210082e+00  -6.8790816e-01  -2.1228885e+00  -1.2931573e+00  -1.0247750e+00  -1.3550226e+00  -6.8650244e-01  -2.2289250e+00   6.7115535e-01  -1.1599195e-01  -2.2704658e+00  -9.2018722e-01  -1.4694245e+00   1.1138679e-01   3.6359136e-01  -1.3067756e-01   2.4126690e+00   1.8328078e+00  -2.1245365e+00  -5.1477550e-01  -1.1858895e+00   8.1783749e-01  -3.3625932e-01   1.9614048e+00  -7.0736334e-02   1.9836567e+00   2.3358815e+00   3.1111255e+00  -2.0938980e+00  -2.3207044e+00  -2.0444717e+00   1.3230224e+00  -8.8474020e-02   3.7477567e+00   1.8396704e+00   3.8415253e+00  -5.3533994e-01   7.3775692e-01  -4.4476686e-01   1.0700851e+00  -6.6657363e-01   3.2828114e+00  -1.5725766e-01   2.7999409e+00  -9.8296957e-01   1.1167262e+00  -1.9491274e+00  -1.1721596e-02  -8.9267348e-01  -2.0216297e-01  -2.3417842e+00   9.4806852e-01  -1.1086598e+00
  -1.1806137e+00  -3.5443154e-01  -1.9937318e+00  -4.4172422e-01  -4.4679603e-01  -2.8066639e-01   1.3308039e+00   1.4653099e+00  -2.4104250e-01   6.7225596e-01  -1.7080798e+00   5.5888816e-01  -1.6217545e+00   2.0502515e+00   2.5887662e+00   4.2350584e+00  -7.9144064e-01  -2.0960101e+00  -5.5937651e-01  -9.0506784e-01  -8.4248677e-01  -1.3776993e+00  -4.5034925e-01  -2.0620734e+00  -1.2424321e+00  -9.8329869e-01  -1.3801774e+00  -7.0052532e-01  -2.2439398e+00   5.3200909e-01  -3.4528009e-01  -2.1061329e+00  -6.8616429e-01  -1.4124851e+00   3.7864889e-02   2.5707778e-01  -2.5812606e-01   2.2775350e+00   1.4272023e+00  -2.0177817e+00  -4.0155212e-01  -1.1915746e+00   7.0824286e-01  -4.0768767e-01   1.7913224e+00  -1.3115338e-01   1.7809098e+00   2.2739149e+00   2.8416837e+00  -1.9629746e+00  -2.2301947e+00  -2.0969738e+00   1.2638753e+00   4.1352118e-02   3.5962725e+00   1.9040723e+00   3.4616547e+00  -3.6765686e-01   8.8305231e-01  -2.9149476e-01   1.0970219e+00  -3.4764573e-01   3.2524014e+00   1.3994833e-01   2.7432376e+00  -7.6798848e-01   1.0340675e+00  -1.8301503e+00  -2.3392056e-02  -6.4657513e-01  -9.9764024e-02  -2.3449168e+00   6.5433081e-01  -1.0290015e+00
  -1.0562478e+00  -1.4559115e-01  -1.8928561e+00  -2.6180804e-01  -4.4838328e-01  -3.6109758e-01   1.1743253e+00   1.1747564e+00  -2.9632238e-01   4.0465137e-01  -1.6185922e+00   6.2154984e-01  -1.6549651e+00   1.9001740e+00   2.7233299e+00   3.9849554e+00  -5.7122029e-01  -2.0121538e+00  -7.1088613e-01  -6.9356478e-01  -9.7071672e-01  -1.2131471e+00  -1.9907082e-01  -1.9740662e+00  -1.1616589e+00  -9.1888512e-01  -1.3717338e+00  -7.0700420e-01  -2.2313892e+00   3.6890852e-01  -5.7342119e-01  -1.9226775e+00  -4.3765772e-01  -1.3321026e+00  -2.1146902e-02   1.3265660e-01  -3.7442429e-01   2.0852040e+00   1.0126818e+00  -1.8959398e+00  -2.8061116e-01  -1.1885041e+00   6.0060906e-01  -4.8529617e-01   1.6100813e+00  -2.0692200e-01   1.5710434e+00   2.1668695e+00   2.5645982e+00  -1.8290264e+00  -2.1250800e+00  -2.1544513e+00   1.1975040e+00   1.5101158e-01   3.4264568e+00   1.9331621e+00   3.0786594e+00  -2.2550977e-01   1.0193528e+00  -1.6351104e-01   1.1142983e+00  -3.8524994e-02   3.2029642e+00   4.2481005e-01   2.6753291e+00  -5.5254400e-01   9.5578443e-01  -1.6964853e+00  -2.2810289e-02  -3.9235748e-01   3.6878697e-02  -2.3159439e+00   3.3193802e-01  -9.3823571e-01
  -9.3621140e-01   5.9916329e-02  -1.7825511e+00  -8.0766845e-02  -4.4989841e-01  -4.2987256e-01   9.9192197e-01   8.9762945e-01  -3.6115058e-01   1.6457890e-01  -1.5392984e+00   6.7958946e-01  -1.6904052e+00   1.7470466e+00   2.8143745e+00   3.7290566e+00  -3.4709423e-01  -1.8970646e+00  -8.6187832e-01  -4.8192995e-01  -1.0850095e+00  -1.0416550e+00   5.0699305e-02  -1.8712279e+00  -1.0621938e+00  -8.4174697e-01  -1.3374316e+00  -7.1111171e-01  -2.1967907e+00   1.8883945e-01  -7.9198085e-01  -1.7320517e+00  -1.8713777e-01  -1.2375205e+00  -6.8201351e-02  -9.1825903e-03  -4.7690474e-01   1.8499432e+00   6.0790856e-01  -1.7684602e+00  -1.5948813e-01  -1.1805901e+00   4.9913902e-01  -5.6845109e-01   1.4274650e+00  -2.9532449e-01   1.3649393e+00   2.0232721e+00   2.2934683e+00  -1.7008601e+00  -2.0098569e+00  -2.2167010e+00   1.1292904e+00   2.4076397e-01   3.2503210e+00   1.9347244e+00   2.7116318e+00  -1.1426871e-01   1.1459178e+00  -6.4554620e-02   1.1252599e+00   2.5655503e-01   3.1430617e+00   6.9523663e-01   2.6061373e+00  -3.3651267e-01   8.9102728e-01  -1.5454723e+00  -3.7035823e-03  -1.4422314e-01   1.9335730e-01  -2.2618422e+00  -1.7730475e-03  -8.3272307e-01
  -8.2874691e-01   2.5379659e-01  -1.6732674e+00   8.9445604e-02  -4.5601516e-01  -4.8686015e-01   7.9140378e-01   6.4373399e-01  -4.2598324e-01  -3.4579950e-02  -1.4758631e+00   7.3188818e-01  -1.7268746e+00   1.6003637e+00   2.8675601e+00   3.4810376e+00  -1.3476633e-01  -1.7641304e+00  -1.0064974e+00  -2.8053140e-01  -1.1754211e+00  -8.7729155e-01   2.8393150e-01  -1.7660718e+00  -9.5599722e-01  -7.6231526e-01  -1.2861083e+00  -7.1786069e-01  -2.1465419e+00  -4.4922792e-04  -9.9318187e-01  -1.5458228e+00   5.3087962e-02  -1.1380046e+00  -1.0632085e-01  -1.6695338e-01  -5.6375151e-01   1.5875027e+00   2.3021139e-01  -1.6444861e+00  -4.5749890e-02  -1.1713360e+00   4.0764035e-01  -6.5580605e-01   1.2529263e+00  -3.9273935e-01   1.1726420e+00   1.8530705e+00   2.0404882e+00  -1.5864412e+00  -1.8890958e+00  -2.2826045e+00   1.0644085e+00   3.1221152e-01   3.0791566e+00   1.9173457e+00   2.3775503e+00  -3.7316310e-02   1.2623966e+00   3.4926061e-03   1.1333318e+00   5.3435422e-01   3.0808513e+00   9.4991661e-01   2.5447914e+00  -1.1974691e-01   8.4771229e-01  -1.3751798e+00   3.9037657e-02   8.4269298e-02   3.5464073e-01  -2.1904981e+00  -3.2938259e-01  -7.0960807e-01
  -7.4100016e-01   4.2861785e-01  -1.5747497e+00   2.3754110e-01  -4.7068904e-01  -5.3251312e-01   5.8133067e-01   4.2110516e-01  -4.8179297e-01  -1.8209015e-01  -1.4326052e+00   7.7758540e-01  -1.7622258e+00   1.4688064e+00   2.8899283e+00   3.2529084e+00   5.0987621e-02  -1.6270824e+00  -1.1392352e+00  -9.8786096e-02  -1.2335993e+00  -7.3322151e-01   4.8655023e-01  -1.6706322e+00  -8.5500537e-01  -6.9069539e-01  -1.2272116e+00  -7.3183690e-01  -2.0875655e+00  -1.9089053e-01  -1.1702901e+00  -1.3746390e+00   2.7149584e-01  -1.0423945e+00  -1.3880192e-01  -3.3819245e-01  -6.3408522e-01   1.3141889e+00  -1.0527549e-01  -1.5325030e+00   5.3460021e-02  -1.1636623e+00   3.2936658e-01  -7.4530343e-01   1.0951026e+00  -4.9476455e-01   1.0028593e+00   1.6671366e+00   1.8158790e+00  -1.4926043e+00  -1.7671898e+00  -2.3501240e+00   1.0076108e+00   3.6825146e-01   2.9230417e+00   1.8899387e+00   2.0905217e+00   4.0682746e-03   1.3688345e+00   4.0685315e-02   1.1418662e+00   7.9274620e-01   3.0237521e+00   1.1883232e+00   2.4992541e+00   9.7842295e-02   8.3217348e-01  -1.1845924e+00   1.0907300e-01   2.8086509e-01   5.0584950e-01  -2.1102868e+00  -6.3437114e-01  -5.6703846e-01
  -6.7873788e-01   5.7816302e-01  -1.4956260e+00   3.5350108e-01  -4.9696219e-01  -5.6783319e-01   3.7057578e-01   2.3569059e-01  -5.2057809e-01  -2.7037085e-01  -1.4123385e+00   8.1615781e-01  -1.7934356e+00   1.3598698e+00   2.8895473e+00   3.0545685e+00   1.9703984e-01  -1.4992828e+00  -1.2552320e+00   5.5257490e-02  -1.2532435e+00  -6.2110651e-01   6.4613223e-01  -1.5958808e+00  -7.7051759e-01  -6.3615227e-01  -1.1702883e+00  -7.5695706e-01  -2.0269241e+00  -3.7454290e-01  -1.3179176e+00  -1.2277707e+00   4.5791017e-01  -9.5870066e-01  -1.6901637e-01  -5.1954037e-01  -6.8798191e-01   1.0459547e+00  -3.8629801e-01  -1.4400398e+00   1.3183379e-01  -1.1597841e+00   2.6687932e-01  -8.3422941e-01   9.6137660e-01  -5.9639782e-01   8.6256194e-01   1.4767342e+00   1.6274810e+00  -1.4248475e+00  -1.6481459e+00  -2.4163687e+00   9.6303021e-01   4.1293597e-01   2.7904353e+00   1.8612685e+00   1.8612392e+00   1.0697117e-02   1.4656372e+00   4.8976412e-02   1.1539824e+00   1.0307507e+00   2.9781656e+00   1.4106591e+00   2.4760299e+00   3.1619739e-01   8.4891438e-01  -9.7375072e-01   2.0841312e-01   4.3518728e-01   6.3300657e-01  -2.0296288e+00  -9.0200830e-01  -4.0432442e-01
  -6.4615388e-01   6.9769793e-01  -1.4430714e+00   4.2910486e-01  -5.3683055e-01  -5.9430427e-01   1.6788750e-01   9.1177215e-02  -5.3578574e-01  -2.9529855e-01  -1.4163019e+00   8.4745567e-01  -1.8167512e+00   1.2795499e+00   2.8751074e+00   2.8935092e+00   2.9253440e-01  -1.3930420e+00  -1.3505245e+00   1.7524963e-01  -1.2304230e+00  -5.5059893e-01   7.5251394e-01  -1.5512120e+00  -7.1262569e-01  -6.0664982e-01  -1.1244723e+00  -7.9626472e-01  -1.9714270e+00  -5.4400498e-01  -1.4322297e+00  -1.1127450e+00   6.0398238e-01  -8.9376224e-01  -2.0021779e-01  -7.0687742e-01  -7.2642589e-01   7.9756122e-01  -6.0396350e-01  -1.3734280e+00   1.8424588e-01  -1.1611419e+00   2.2193675e-01  -9.1932154e-01   8.5751104e-01  -6.9226510e-01   7.5669938e-01   1.2929791e+00   1.4805194e+00  -1.3872066e+00  -1.5354225e+00  -2.4777235e+00   9.3400513e-01   4.5124512e-01   2.6878761e+00   1.8395091e+00   1.6966697e+00  -1.4658640e-02   1.5534958e+00   3.2066633e-02   1.1724059e+00   1.2484790e+00   2.9492536e+00   1.6177438e+00   2.4799567e+00   5.3502231e-01   9.0046101e-01  -7.4383725e-01   3.3731120e-01   5.3919988e-01   7.2372656e-01  -1.9565448e+00  -1.1200996e+00  -2.2203619e-01
  -6.4576318e-01   7.8414796e-01  -1.4225572e+00   4.5835624e-01  -5.9117659e-01  -6.1379447e-01  -1.8523114e-02  -1.1036055e-02  -5.2263435e-01  -2.5630372e-01  -1.4441772e+00   8.7169741e-01  -1.8279042e+00   1.2321036e+00   2.8554794e+00   2.7746610e+00   3.2938896e-01  -1.3189996e+00  -1.4222276e+00   2.5677262e-01  -1.1637492e+00  -5.2894857e-01   7.9828058e-01  -1.5440250e+00  -6.8971052e-01  -6.0846486e-01  -1.0979951e+00  -8.5177090e-01  -1.9272515e+00  -6.9277628e-01  -1.5110506e+00  -1.0350871e+00   7.0356605e-01  -8.5298087e-01  -2.3535885e-01  -8.9550283e-01  -7.5119956e-01   5.8185444e-01  -7.5300618e-01  -1.3376240e+00   2.0701847e-01  -1.1683889e+00   1.9541667e-01  -9.9692150e-01   7.8737364e-01  -7.7688398e-01   6.8804286e-01   1.1263200e+00   1.3775388e+00  -1.3822068e+00  -1.4318181e+00  -2.5300325e+00   9.2293678e-01   4.8878846e-01   2.6197859e+00   1.8318440e+00   1.5999636e+00  -6.7507164e-02   1.6332776e+00  -4.8443250e-03   1.1993186e+00   1.4469966e+00   2.9407727e+00   1.8108520e+00   2.5140792e+00   7.5369034e-01   9.8731218e-01  -4.9721261e-01   4.9424193e-01   5.8754293e-01   7.6781688e-01  -1.8982285e+00  -1.2795529e+00  -2.2040563e-02
  -6.7838207e-01   8.3618036e-01  -1.4376888e+00   4.3779078e-01  -6.5976790e-01  -6.2843070e-01  -1.8134675e-01  -7.1730648e-02  -4.7832618e-01  -1.5627157e-01  -1.4941851e+00   8.8942554e-01  -1.8223764e+00   1.2198898e+00   2.8392626e+00   2.7003721e+00   3.0265465e-01  -1.2855986e+00  -1.4686394e+00   2.9747280e-01  -1.0544034e+00  -5.6073353e-01   7.7911773e-01  -1.5794140e+00  -7.0802769e-01  -6.4589414e-01  -1.0977427e+00  -9.2434511e-01  -1.8995926e+00  -8.1554202e-01  -1.5538651e+00  -9.9817035e-01   7.5297346e-01  -8.4013781e-01  -2.7692923e-01  -1.0803441e+00  -7.6471904e-01   4.0919914e-01  -8.3183739e-01  -1.3360932e+00   1.9809308e-01  -1.1814285e+00   1.8727925e-01  -1.0631642e+00   7.5277140e-01  -8.4494719e-01   6.5715697e-01   9.8606959e-01   1.3184940e+00  -1.4108791e+00  -1.3394133e+00  -2.5688232e+00   9.3118468e-01   5.3145232e-01   2.5883817e+00   1.8441278e+00   1.5705704e+00  -1.4195952e-01   1.7058944e+00  -5.5385803e-02   1.2362247e+00   1.6281177e+00   2.9549671e+00   1.9915127e+00   2.5795962e+00   9.7115579e-01   1.1079761e+00  -2.3740103e-01   6.7596092e-01   5.7772895e-01   7.5776162e-01  -1.8606580e+00  -1.3747404e+00   1.9251889e-01
  -7.4318414e-01   8.5419471e-01  -1.4901339e+00   3.6664815e-01  -7.4131619e-01  -6.4045219e-01  -3.1447189e-01  -9.3640791e-02  -4.0214773e-01  -1.2678374e-03  -1.5632494e+00   9.0143068e-01  -1.7956995e+00   1.2432967e+00   2.8343370e+00   2.6705074e+00   2.1072025e-01  -1.2986730e+00  -1.4892635e+00   2.9709120e-01  -9.0603249e-01  -6.4772146e-01   6.9400854e-01  -1.6599770e+00  -7.7140097e-01  -7.2106390e-01  -1.1288762e+00  -1.0136588e+00  -1.8923604e+00  -9.0836810e-01  -1.5617240e+00  -1.0031772e+00   7.5110431e-01  -8.5729872e-01  -3.2681804e-01  -1.2561806e+00  -7.6982652e-01   2.8709169e-01  -8.4239493e-01  -1.3707575e+00   1.5710516e-01  -1.1994962e+00   1.9657273e-01  -1.1141906e+00   7.5340105e-01  -8.9160614e-01   6.6249545e-01   8.8000293e-01   1.3009784e+00  -1.4728339e+00  -1.2595554e+00  -2.5895620e+00   9.5900579e-01   5.8501692e-01   2.5936887e+00   1.8806216e+00   1.6045315e+00  -2.3111729e-01   1.7721609e+00  -1.1240380e-01   1.2838460e+00   1.7941460e+00   2.9925177e+00   2.1612870e+00   2.6758735e+00   1.1858756e+00   1.2590840e+00   3.0971511e-02   8.7763567e-01   5.1019741e-01   6.8906994e-01  -1.8482645e+00  -1.4036432e+00   4.1729422e-01
  -8.3782641e-01   8.4022631e-01  -1.5796389e+00   2.4690320e-01  -8.3358959e-01  -6.5205095e-01  -4.1319839e-01  -8.1129058e-02  -2.9545982e-01   1.9988298e-01  -1.6472214e+00   9.0865072e-01  -1.7437720e+00   1.3007563e+00   2.8474477e+00   2.6826415e+00   5.5353657e-02  -1.3611691e+00  -1.4847501e+00   2.5739594e-01  -7.2452692e-01  -7.8886113e-01   5.4526927e-01  -1.7857508e+00  -8.8103650e-01  -8.3384846e-01  -1.1945393e+00  -1.1181804e+00  -1.9079386e+00  -9.6879701e-01  -1.5370619e+00  -1.0491626e+00   6.9944217e-01  -9.0480594e-01  -3.8621090e-01  -1.4178671e+00  -7.6955382e-01   2.1996500e-01  -7.8981403e-01  -1.4420061e+00   8.5358159e-02  -1.2212770e+00   2.2148194e-01  -1.1463711e+00   7.8691812e-01  -9.1273920e-01   7.0060827e-01   8.1404617e-01   1.3205614e+00  -1.5663800e+00  -1.1928892e+00  -2.5879199e+00   1.0055393e+00   6.5476777e-01   2.6336482e+00   1.9438098e+00   1.6949151e+00  -3.2749770e-01   1.8326552e+00  -1.6838358e-01   1.3420483e+00   1.9475863e+00   3.0525430e+00   2.3215387e+00   2.8005188e+00   1.3957501e+00   1.4355674e+00   3.0228584e-01   1.0930393e+00   3.8822939e-01   5.6047465e-01  -1.8636715e+00  -1.3677833e+00   6.4685484e-01
  -9.5863275e-01   7.9777201e-01  -1.7041264e+00   8.3150227e-02  -9.3356751e-01  -6.6520874e-01  -4.7436295e-01  -3.9790671e-02  -1.6158287e-01   4.3613522e-01  -1.7411457e+00   9.1205325e-01  -1.6631657e+00   1.3888465e+00   2.8838423e+00   2.7323333e+00  -1.5841739e-01  -1.4730073e+00  -1.4567578e+00   1.8202307e-01  -5.1769672e-01  -9.8040120e-01   3.3841832e-01  -1.9542674e+00  -1.0354682e+00  -9.8189799e-01  -1.2956585e+00  -1.2352192e+00  -1.9470136e+00  -9.9584321e-01  -1.4834405e+00  -1.1332120e+00   6.0191997e-01  -9.8135332e-01  -4.5552627e-01  -1.5605431e+00  -7.6687298e-01   2.0918258e-01  -6.8195115e-01  -1.5487635e+00  -1.4298837e-02  -1.2450496e+00   2.5941606e-01  -1.1565244e+00   8.4911885e-01  -9.0518526e-01   7.6644309e-01   7.9206260e-01   1.3712066e+00  -1.6886803e+00  -1.1394247e+00  -2.5600392e+00   1.0688387e+00   7.4512680e-01   2.7043098e+00   2.0343045e+00   1.8323585e+00  -4.2347233e-01   1.8875954e+00  -2.1588628e-01   1.4098079e+00   2.0908502e+00   3.1326555e+00   2.4732217e+00   2.9495090e+00   1.5980912e+00   1.6308917e+00   5.7008381e-01   1.3147985e+00   2.1772935e-01   3.7397202e-01  -1.9075156e+00  -1.2719520e+00   8.7485607e-01
  -1.1008243e+00   7.3154729e-01  -1.8598663e+00  -1.1765534e-01  -1.0376256e+00  -6.8154151e-01  -4.9637449e-01   2.3986100e-02  -5.5869831e-03   6.9484192e-01  -1.8395548e+00   9.1250920e-01  -1.5514075e+00   1.5024752e+00   2.9469800e+00   2.8134582e+00  -4.2258031e-01  -1.6310907e+00  -1.4077470e+00   7.6233922e-02  -2.9486597e-01  -1.2161253e+00   8.1886707e-02  -2.1607240e+00  -1.2306366e+00  -1.1607678e+00  -1.4308539e+00  -1.3610145e+00  -2.0084815e+00  -9.8989398e-01  -1.4052372e+00  -1.2506774e+00   4.6466034e-01  -1.0841347e+00  -5.3439719e-01  -1.6798150e+00  -7.6445055e-01   2.5320929e-01  -5.2879447e-01  -1.6886126e+00  -1.3768346e-01  -1.2688439e+00   3.0713087e-01  -1.1421204e+00   9.3422210e-01  -8.6692995e-01   8.5371953e-01   8.1574314e-01   1.4457411e+00  -1.8359353e+00  -1.0986407e+00  -2.5027805e+00   1.1459490e+00   8.5932678e-01   2.8000943e+00   2.1508374e+00   2.0056784e+00  -5.1169581e-01   1.9367415e+00  -2.4797518e-01   1.4852194e+00   2.2259793e+00   3.2290697e+00   2.6166994e+00   3.1173667e+00   1.7896282e+00   1.8373324e+00   8.2726723e-01   1.5346868e+00   6.8866598e-03   1.3470357e-01  -1.9783564e+00  -1.1237641e+00   1.0942522e+00
  -1.2587850e+00   6.4718681e-01  -2.0417094e+00  -3.4658427e-01  -1.1417393e+00  -7.0216364e-01  -4.7916651e-01   1.0347556e-01   1.6599988e-01   9.6242207e-01  -1.9367790e+00   9.1066539e-01  -1.4072139e+00   1.6351381e+00   3.0383277e+00   2.9185837e+00  -7.2655291e-01  -1.8294534e+00  -1.3407186e+00  -5.3398440e-02  -6.6405604e-02  -1.4876914e+00  -2.1341962e-01  -2.3982560e+00  -1.4600958e+00  -1.3641424e+00  -1.5964598e+00  -1.4908621e+00  -2.0894394e+00  -9.5252711e-01  -1.3072974e+00  -1.3954794e+00   2.9560202e-01  -1.2090542e+00  -6.2170166e-01  -1.7719074e+00  -7.6442159e-01   3.4793430e-01  -3.4179992e-01  -1.8579622e+00  -2.7957124e-01  -1.2906029e+00   3.6087745e-01  -1.1014517e+00   1.0352327e+00  -7.9723329e-01   9.5535141e-01   8.8460141e-01   1.5363462e+00  -2.0035853e+00  -1.0696165e+00  -2.4139425e+00   1.2330263e+00   9.9914961e-01   2.9141140e+00   2.2903381e+00   2.2025161e+00  -5.8550007e-01   1.9793351e+00  -2.5861103e-01   1.5655485e+00   2.3544071e+00   3.3367639e+00   2.7516125e+00   3.2973829e+00   1.9665559e+00   2.0462914e+00   1.0663369e+00   1.7439547e+00  -2.3426659e-01  -1.4931364e-01  -2.0726781e+00  -9.3306715e-01   1.2975490e+00
  -1.4263470e+00   5.5090292e-01  -2.2433689e+00  -5.9323458e-01  -1.2416914e+00  -7.2757892e-01  -4.2407677e-01   1.9205900e-01   3.4554960e-01   1.2250411e+00  -2.0272496e+00   9.0682497e-01  -1.2306652e+00   1.7792391e+00   3.1572578e+00   3.0393715e+00  -1.0577188e+00  -2.0595434e+00  -1.2589157e+00  -1.9935922e-01   1.5677415e-01  -1.7850559e+00  -5.3468184e-01  -2.6582938e+00  -1.7153409e+00  -1.5841353e+00  -1.7866581e+00  -1.6192763e+00  -2.1852610e+00  -8.8626442e-01  -1.1945720e+00  -1.5604524e+00   1.0403200e-01  -1.3509809e+00  -7.1563844e-01  -1.8337754e+00  -7.6819895e-01   4.8711320e-01  -1.3319079e-01  -2.0522495e+00  -4.3404869e-01  -1.3083341e+00   4.1656967e-01  -1.0337670e+00   1.1443641e+00  -6.9669131e-01   1.0638911e+00   9.9606415e-01   1.6350426e+00  -2.1865239e+00  -1.0511866e+00  -2.2924364e+00   1.3254959e+00   1.1647436e+00   3.0385368e+00   2.4480917e+00   2.4099824e+00  -6.3923720e-01   2.0140803e+00  -2.4299578e-01   1.6473276e+00   2.4767770e+00   3.4496896e+00   2.8768048e+00   3.4818761e+00   2.1246271e+00   2.2486369e+00   1.2796659e+00   1.9336834e+00  -4.9437896e-01  -4.6759204e-01  -2.1849883e+00  -7.1125070e-01   1.4770907e+00
  -1.5970853e+00   4.4911829e-01  -2.4577342e+00  -8.4631333e-01  -1.3332745e+00  -7.5760898e-01  -3.3367077e-01   2.8363219e-01   5.2473709e-01   1.4692717e+00  -2.1057855e+00   9.0084544e-01  -1.0233091e+00   1.9264618e+00   3.3010472e+00   3.1669871e+00  -1.4020544e+00  -2.3106190e+00  -1.1655112e+00  -3.5359988e-01   3.6374804e-01  -2.0969633e+00  -8.6782536e-01  -2.9309834e+00  -1.9862348e+00  -1.8116535e+00  -1.9937173e+00  -1.7401789e+00  -2.2897569e+00  -7.9428265e-01  -1.0717642e+00  -1.7377181e+00  -9.9951598e-02  -1.5040340e+00  -8.1384406e-01  -1.8631797e+00  -7.7633050e-01   6.6289130e-01   8.4739712e-02  -2.2661637e+00  -5.9490547e-01  -1.3202449e+00   4.6996322e-01  -9.3935588e-01   1.2534933e+00  -5.6723097e-01   1.1719703e+00   1.1456477e+00   1.7341429e+00  -2.3793128e+00  -1.0421070e+00  -2.1384092e+00   1.4182416e+00   1.3545319e+00   3.1649756e+00   2.6179670e+00   2.6152720e+00  -6.6855189e-01   2.0391716e+00  -1.9784626e-01   1.7264957e+00   2.5928260e+00   3.5610289e+00   2.9903137e+00   3.6624884e+00   2.2592889e+00   2.4350609e+00   1.4597944e+00   2.0951492e+00  -7.6135895e-01  -8.0769357e-01  -2.3080059e+00  -4.7049841e-01   1.6253664e+00
  -1.7646041e+00   3.4809290e-01  -2.6772012e+00  -1.0942666e+00  -1.4124765e+00  -7.9136313e-01  -2.1152724e-01   3.7295293e-01   6.9496696e-01   1.6827031e+00  -2.1678404e+00   8.9206486e-01  -7.8818448e-01   2.0681711e+00   3.4649835e+00   3.2925056e+00  -1.7448145e+00  -2.5702437e+00  -1.0633056e+00  -5.0796295e-01   5.4409300e-01  -2.4114739e+00  -1.1982338e+00  -3.2056462e+00  -2.2615131e+00  -2.0368024e+00  -2.2083301e+00  -1.8471116e+00  -2.3954124e+00  -6.8010856e-01  -9.4300653e-01  -1.9190654e+00  -3.0601395e-01  -1.6618765e+00  -9.1354026e-01  -1.8587263e+00  -7.8841503e-01   8.6636530e-01   3.0028604e-01  -2.4938761e+00  -7.5603856e-01  -1.3248467e+00   5.1683901e-01  -8.1957991e-01   1.3546241e+00  -4.1203876e-01   1.2727099e+00   1.3272057e+00   1.8266509e+00  -2.5763897e+00  -1.0412208e+00  -1.9533050e+00   1.5058223e+00   1.5652150e+00   3.2848893e+00   2.7927009e+00   2.8062230e+00  -6.7057325e-01   2.0523687e+00  -1.2158312e-01   1.7985761e+00   2.7013408e+00   3.6634899e+00   3.0894230e+00   3.8305036e+00   2.3658527e+00   2.5964375e+00   1.5997338e+00   2.2201827e+00  -1.0229785e+00  -1.1558341e+00  -2.4329375e+00  -2.2303243e-01   1.7353260e+00
  -1.9228036e+00   2.5356751e-01  -2.8940003e+00  -1.3259139e+00  -1.4756438e+00  -8.2725162e-01  -6.2004514e-02   4.5590907e-01   8.4780049e-01   1.8544727e+00  -2.2097051e+00   8.7926656e-01  -5.2976710e-01   2.1958297e+00   3.6425669e+00   3.4072957e+00  -2.0712394e+00  -2.8248551e+00  -9.5446069e-01  -6.5460116e-01   6.8837302e-01  -2.7165067e+00  -1.5114789e+00  -3.4712572e+00  -2.5293348e+00  -2.2493188e+00  -2.4200294e+00  -1.9334681e+00  -2.4937021e+00  -5.4732407e-01  -8.1159312e-01  -2.0963199e+00  -5.0415963e-01  -1.8180046e+00  -1.0116980e+00  -1.8198765e+00  -8.0308426e-01   1.0881436e+00   5.0291365e-01  -2.7292657e+00  -9.1183776e-01  -1.3210265e+00   5.5318599e-01  -6.7685056e-01   1.4403296e+00  -2.3542899e-01   1.3600796e+00   1.5332315e+00   1.9065886e+00  -2.7722609e+00  -1.0476074e+00  -1.7398579e+00   1.5827061e+00   1.7918687e+00   3.3899753e+00   2.9642246e+00   2.9717987e+00  -6.4401740e-01   2.0511160e+00  -1.4422842e-02   1.8588891e+00   2.8001850e+00   3.7496302e+00   3.1707750e+00   3.9771817e+00   2.4396909e+00   2.7241721e+00   1.6932625e+00   2.3015032e+00  -1.2674694e+00  -1.4975412e+00  -2.5498340e+00   1.9601874e-02   1.8006864e+00
  -2.0661159e+00   1.7044689e-01  -3.1005121e+00  -1.5310467e+00  -1.5196162e+00  -8.6304377e-01   1.0999323e-01   5.2969219e-01   9.7535975e-01   1.9756958e+00  -2.2286497e+00   8.6069096e-01  -2.5383459e-01   2.3014083e+00   3.8258013e+00   3.5033667e+00  -2.3672455e+00  -3.0603834e+00  -8.4029447e-01  -7.8636585e-01   7.8856982e-01  -3.0003686e+00  -1.7940233e+00  -3.7169192e+00  -2.7778492e+00  -2.4390102e+00  -2.6176691e+00  -1.9927414e+00  -2.5754657e+00  -3.9930822e-01  -6.7978506e-01  -2.2616861e+00  -6.8527125e-01  -1.9660172e+00  -1.1052039e+00  -1.7469329e+00  -8.1805472e-01   1.3188667e+00   6.8373848e-01  -2.9661243e+00  -1.0575221e+00  -1.3080809e+00   5.7537784e-01  -5.1455145e-01   1.5041519e+00  -4.2660285e-02   1.4291849e+00   1.7551980e+00   1.9692342e+00  -2.9616700e+00  -1.0606983e+00  -1.5020175e+00   1.6435164e+00   2.0281334e+00   3.4725408e+00   3.1240177e+00   3.1024742e+00  -5.8919977e-01   2.0326986e+00   1.2163116e-01   1.9027875e+00   2.8863971e+00   3.8121943e+00   3.2305324e+00   4.0940961e+00   2.4764483e+00   2.8105237e+00   1.7352000e+00   2.3330152e+00  -1.4840799e+00  -1.8183289e+00  -2.6480184e+00   2.4716712e-01   1.8162126e+00
  -2.1896989e+00   1.0254359e-01  -3.2895510e+00  -1.7009454e+00  -1.5418334e+00  -8.9596748e-01   2.9923475e-01   5.9286726e-01   1.0706882e+00   2.0397785e+00  -2.2230048e+00   8.3410007e-01   3.2740361e-02   2.3777692e+00   4.0055602e+00   3.5736671e+00  -2.6200604e+00  -3.2628934e+00  -7.2115862e-01  -8.9714336e-01   8.3843613e-01  -3.2522476e+00  -2.0338521e+00  -3.9323091e+00  -2.9957483e+00  -2.5961869e+00  -2.7899463e+00  -2.0187831e+00  -2.6313360e+00  -2.3903727e-01  -5.4870593e-01  -2.4080493e+00  -8.4157586e-01  -2.0998561e+00  -1.1910143e+00  -1.6410090e+00  -8.3024865e-01   1.5496571e+00   8.3587885e-01  -3.1983426e+00  -1.1893985e+00  -1.2857128e+00   5.8033943e-01  -3.3691162e-01   1.5409395e+00   1.6028947e-01   1.4764709e+00   1.9839194e+00   2.0112662e+00  -3.1397395e+00  -1.0803480e+00  -1.2448084e+00   1.6832767e+00   2.2664831e+00   3.5258329e+00   3.2634733e+00   3.1905224e+00  -5.0795972e-01   1.9944268e+00   2.8290010e-01   1.9259055e+00   2.9563503e+00   3.8444521e+00   3.2645822e+00   4.1734636e+00   2.4722579e+00   2.8488944e+00   1.7216454e+00   2.3100531e+00  -1.6635597e+00  -2.1043580e+00  -2.7165701e+00   4.5124245e-01   1.7779627e+00
  -2.2895836e+00   5.2402043e-02  -3.4546136e+00  -1.8287866e+00  -1.5404136e+00  -9.2284415e-01   5.0035252e-01   6.4533629e-01   1.1280532e+00   2.0426033e+00  -2.1921801e+00   7.9689552e-01   3.2226100e-01   2.4190045e+00   4.1720100e+00   3.6123264e+00  -2.8187759e+00  -3.4192252e+00  -5.9641502e-01  -9.8212037e-01   8.3375790e-01  -3.4626469e+00  -2.2209994e+00  -4.1080870e+00  -3.1727738e+00  -2.7120723e+00  -2.9259395e+00  -2.0060706e+00  -2.6522002e+00  -6.8960763e-02  -4.1833819e-01  -2.5292277e+00  -9.6700929e-01  -2.2140126e+00  -1.2662844e+00  -1.5039891e+00  -8.3597926e-01   1.7724753e+00   9.5466449e-01  -3.4200649e+00  -1.3050243e+00  -1.2539968e+00   5.6569912e-01  -1.4883474e-01   1.5471023e+00   3.6697718e-01   1.4998331e+00   2.2099204e+00   2.0308078e+00  -3.3020815e+00  -1.1068480e+00  -9.7412900e-01   1.6976477e+00   2.4985643e+00   3.5443187e+00   3.3742619e+00   3.2301917e+00  -4.0350578e-01   1.9338364e+00   4.6423628e-01   1.9244050e+00   3.0059674e+00   3.8405204e+00   3.2687729e+00   4.2084537e+00   2.4239517e+00   2.8340731e+00   1.6501706e+00   2.2295664e+00  -1.7985494e+00  -2.3430466e+00  -2.7448520e+00   6.2558009e-01   1.6834824e+00
  -2.3627688e+00   2.1213573e-02  -3.5900847e+00  -1.9099106e+00  -1.5142049e+00  -9.4025346e-01   7.0799927e-01   6.8820015e-01   1.1431742e+00   1.9825886e+00  -2.1366245e+00   7.4628566e-01   6.0652820e-01   2.4207130e+00   4.3150757e+00   3.6148315e+00  -2.9547829e+00  -3.5176064e+00  -4.6451946e-01  -1.0379630e+00   7.7251230e-01  -3.6237432e+00  -2.3479423e+00  -4.2362515e+00  -3.3001563e+00  -2.7791793e+00  -3.0156428e+00  -1.9499754e+00  -2.6296808e+00   1.0903744e-01  -2.8762355e-01  -2.6201648e+00  -1.0574536e+00  -2.3036930e+00  -1.3284661e+00  -1.3384834e+00  -8.3119144e-01   1.9803689e+00   1.0376957e+00  -3.6258203e+00  -1.4032592e+00  -1.2133190e+00   5.2992014e-01   4.4306022e-02   1.5207773e+00   5.7076559e-01   1.4986356e+00   2.4238008e+00   2.0273763e+00  -3.4448761e+00  -1.1408824e+00  -6.9650187e-01   1.6831442e+00   2.7155894e+00   3.5239051e+00   3.4486826e+00   3.2177819e+00  -2.8019353e-01   1.8488892e+00   6.5931253e-01   1.8952071e+00   3.0309811e+00   3.7956546e+00   3.2391730e+00   4.1934713e+00   2.3292611e+00   2.7624317e+00   1.5199649e+00   2.0902422e+00  -1.8838548e+00  -2.5236055e+00  -2.7230593e+00   7.6629356e-01   1.5319488e+00
  -2.4072665e+00   8.8284764e-03  -3.6913942e+00  -1.9419404e+00  -1.4628149e+00  -9.4471971e-01   9.1696604e-01   7.2353049e-01   1.1133765e+00   1.8606275e+00  -2.0577360e+00   6.7949184e-01   8.7719913e-01   2.3802029e+00   4.4249250e+00   3.5781349e+00  -3.0220810e+00  -3.5482129e+00  -3.2321159e-01  -1.0629025e+00   6.5491791e-01  -3.7296566e+00  -2.4098440e+00  -4.3104323e+00  -3.3709673e+00  -2.7916406e+00  -3.0504669e+00  -1.8470253e+00  -2.5566095e+00   2.9359205e-01  -1.5466292e-01  -2.6770607e+00  -1.1108414e+00  -2.3649539e+00  -1.3753692e+00  -1.1477807e+00  -8.1174408e-01   2.1676103e+00   1.0847582e+00  -3.8106321e+00  -1.4842085e+00  -1.1643015e+00   4.7240730e-01   2.3689743e-01   1.4618955e+00   7.6509775e-01   1.4736391e+00   2.6165825e+00   2.0017503e+00  -3.5649225e+00  -1.1834270e+00  -4.1878991e-01   1.6373216e+00   2.9087654e+00   3.4620892e+00   3.4799901e+00   3.1516267e+00  -1.4325087e-01   1.7381630e+00   8.6097820e-01   1.8361909e+00   3.0272287e+00   3.7064930e+00   3.1723431e+00   4.1244012e+00   2.1869973e+00   2.6320688e+00   1.3319250e+00   1.8925670e+00  -1.9165944e+00  -2.6374759e+00  -2.6427664e+00   8.7187036e-01   1.3242559e+00
  -2.4220964e+00   1.3860068e-02  -3.7551286e+00  -1.9247527e+00  -1.3866186e+00  -9.3291036e-01   1.1222656e+00   7.5407120e-01   1.0376607e+00   1.6799188e+00  -1.9577307e+00   5.9397944e-01   1.1261637e+00   2.2966090e+00   4.4924524e+00   3.5006977e+00  -3.0174474e+00  -3.5036523e+00  -1.6979930e-01  -1.0567263e+00   4.8337724e-01  -3.7766215e+00  -2.4046425e+00  -4.3261139e+00  -3.3803732e+00  -2.7454831e+00  -3.0236871e+00  -1.6951491e+00  -2.4274742e+00   4.8373076e-01  -1.7002361e-02  -2.6974408e+00  -1.1271240e+00  -2.3947946e+00  -1.4051914e+00  -9.3579963e-01  -7.7371726e-01   2.3297313e+00   1.0976034e+00  -3.9701087e+00  -1.5490677e+00  -1.1077200e+00   3.9357981e-01   4.2332753e-01   1.3721499e+00   9.4376316e-01   1.4268513e+00   2.7800339e+00   1.9557663e+00  -3.6596636e+00  -1.2356023e+00  -1.4789287e-01   1.5589240e+00   3.0697377e+00   3.3580363e+00   3.4626883e+00   3.0319965e+00   1.5319198e-03   1.6010144e+00   1.0616606e+00   1.7463480e+00   2.9909635e+00   3.5712445e+00   3.0656066e+00   3.9988063e+00   1.9972077e+00   2.4429026e+00   1.0886909e+00   1.6388302e+00  -1.8962182e+00  -2.6786534e+00  -2.4974458e+00   9.4301936e-01   1.0630459e+00
  -2.4072355e+00   3.3870307e-02  -3.7790946e+00  -1.8603159e+00  -1.2867474e+00  -9.0183774e-01   1.3191863e+00   7.8289315e-01   9.1669943e-01   1.4457109e+00  -1.8394811e+00   4.8769685e-01   1.3459217e+00   2.1709240e+00   4.5097447e+00   3.3824690e+00  -2.9404651e+00  -3.3793501e+00  -1.5151233e-03  -1.0206802e+00   2.6232111e-01  -3.7630586e+00  -2.3329903e+00  -4.2807879e+00  -3.3257875e+00  -2.6388315e+00  -2.9308142e+00  -1.4938900e+00  -2.2388128e+00   6.7868706e-01   1.2801784e-01  -2.6801619e+00  -1.1081163e+00  -2.3912243e+00  -1.4165217e+00  -7.0703522e-01  -7.1372542e-01   2.4634686e+00   1.0796228e+00  -4.1005219e+00  -1.5998863e+00  -1.0444237e+00   2.9490444e-01   5.9822723e-01   1.2548693e+00   1.1011435e+00   1.3613111e+00   2.9069615e+00   1.8920659e+00  -3.7271914e+00  -1.2984964e+00   1.0955795e-01   1.4479838e+00   3.1910258e+00   3.2125865e+00   3.3927818e+00   2.8609386e+00   1.4812907e-01   1.4377064e+00   1.2537878e+00   1.6258814e+00   2.9191698e+00   3.3898073e+00   2.9173087e+00   3.8160749e+00   1.7613002e+00   2.1967140e+00   7.9462680e-01   1.3330754e+00  -1.8244053e+00  -2.6438917e+00  -2.2829312e+00   9.8237237e-01   7.5268337e-01
  -2.3635320e+00   6.5617385e-02  -3.7623360e+00  -1.7524190e+00  -1.1650579e+00  -8.4905475e-01   1.5033255e+00   8.1303185e-01   7.5276113e-01   1.1649778e+00  -1.7063371e+00   3.5930294e-01   1.5299398e+00   2.0059355e+00   4.4705003e+00   3.2248121e+00  -2.7934212e+00  -3.1738207e+00   1.8408531e-01  -9.5729595e-01  -2.0337083e-03  -3.6895497e+00  -2.1980657e+00  -4.1740281e+00  -3.2069189e+00  -2.4720380e+00  -2.7698724e+00  -1.2445711e+00  -1.9895326e+00   8.7767548e-01   2.8287971e-01  -2.6253633e+00  -1.0572414e+00  -2.3532936e+00  -1.4083297e+00  -4.6649569e-01  -6.2921524e-01   2.5666435e+00   1.0354410e+00  -4.1988732e+00  -1.6392800e+00  -9.7526550e-01   1.7887980e-01   7.5669927e-01   1.1148035e+00   1.2324288e+00   1.2808233e+00   2.9914630e+00   1.8138161e+00  -3.7662358e+00  -1.3729739e+00   3.4748918e-01   1.3058662e+00   3.2664287e+00   3.0281861e+00   3.2679780e+00   2.6420701e+00   2.9060561e-01   1.2494884e+00   1.4302082e+00   1.4762398e+00   2.8098560e+00   3.1638143e+00   2.7270432e+00   3.5775063e+00   1.4821253e+00   1.8971343e+00   4.5574564e-01   9.8100168e-01  -1.7048533e+00  -2.5327809e+00  -1.9977925e+00   9.9407226e-01   3.9917493e-01
  -2.2925891e+00   1.0534197e-01  -3.7051071e+00  -1.6063215e+00  -1.0240816e+00  -7.7283472e-01   1.6706162e+00   8.4713751e-01   5.4957879e-01   8.4605581e-01  -1.5619370e+00   2.0836479e-01   1.6729681e+00   1.8060768e+00   4.3703876e+00   3.0303806e+00  -2.5810892e+00  -2.8888020e+00   3.8872165e-01  -8.7015957e-01  -3.0199325e-01  -3.5587181e+00  -2.0052754e+00  -4.0074882e+00  -3.0257277e+00  -2.2477221e+00  -2.5415644e+00  -9.5039648e-01  -1.6811264e+00   1.0796583e+00   4.4950509e-01  -2.5343694e+00  -9.7919935e-01  -2.2810973e+00  -1.3799481e+00  -2.1962267e-01  -5.1872706e-01   2.6380025e+00   9.7046787e-01  -4.2629518e+00  -1.6701192e+00  -9.0104669e-01   4.8966233e-02   8.9452332e-01   9.5783442e-01   1.3337963e+00   1.1896659e+00   3.0291372e+00   1.7244256e+00  -3.7761425e+00  -1.4594938e+00   5.6064469e-01   1.1352533e+00   3.2913790e+00   2.8087543e+00   3.0878330e+00   2.3803440e+00   4.2342502e-01   1.0386253e+00   1.5845819e+00   1.3000850e+00   2.6623109e+00   2.8965998e+00   2.4958382e+00   3.2863298e+00   1.1640118e+00   1.5495828e+00   7.9579462e-02   5.8982009e-01  -1.5429813e+00  -2.3477062e+00  -1.6435959e+00   9.8328918e-01   1.0035280e-02
  -2.1966304e+00   1.4906653e-01  -3.6088096e+00  -1.4283642e+00  -8.6695121e-01  -6.7232649e-01   1.8173548e+00   8.8716777e-01   3.1217416e-01   4.9825804e-01  -1.4100229e+00   3.5506445e-02   1.7713005e+00   1.5771968e+00   4.2073239e+00   2.8029581e+00  -2.3104156e+00  -2.5292531e+00   6.1302372e-01  -7.6364450e-01  -6.2874053e-01  -3.3750321e+00  -1.7618831e+00  -3.7848252e+00  -2.7862946e+00  -1.9707178e+00  -2.2493192e+00  -6.1647109e-01  -1.3177724e+00   1.2831353e+00   6.2891014e-01  -2.4095513e+00  -8.7959472e-01  -2.1757509e+00  -1.3310648e+00   2.7812439e-02  -3.8210044e-01   2.6770476e+00   8.9044698e-01  -4.2913753e+00  -1.6952287e+00  -8.2247965e-01  -9.0544266e-02   1.0083271e+00   7.9062655e-01   1.4025437e+00   1.0922828e+00   3.0172452e+00   1.6272768e+00  -3.7568451e+00  -1.5579561e+00   7.4479898e-01   9.4006183e-01   3.2632202e+00   2.5594836e+00   2.8538388e+00   2.0817999e+00   5.4172166e-01   8.0836924e-01   1.7117201e+00   1.1011900e+00   2.4772986e+00   2.5930856e+00   2.2262784e+00   2.9476484e+00   8.1274398e-01   1.1611456e+00  -3.2500396e-01   1.6806473e-01  -1.3455728e+00  -2.0936948e+00  -1.2250267e+00   9.5571025e-01  -4.0590016e-01
  -2.0783567e+00   1.9287954e-01  -3.4758911e+00  -1.2255737e+00  -6.9730373e-01  -5.4767682e-01   1.9402459e+00   9.3415032e-01   4.6654917e-02   1.3149447e-01  -1.2542662e+00  -1.5750613e-01   1.8229608e+00   1.3262545e+00   3.9816595e+00   2.5472672e+00  -1.9901373e+00  -2.1032047e+00   8.5624359e-01  -6.4263239e-01  -9.7271015e-01  -3.1445431e+00  -1.4765932e+00  -3.5115468e+00  -2.4946212e+00  -1.6479244e+00  -1.8992123e+00  -2.4972578e-01  -9.0629627e-01   1.4859860e+00   8.2093231e-01  -2.2541651e+00  -7.6455488e-01  -2.0393352e+00  -1.2617278e+00   2.6984198e-01  -2.2060754e-01   2.6838875e+00   8.0103646e-01  -4.2836189e+00  -1.7171268e+00  -7.4016931e-01  -2.3471989e-01   1.0957155e+00   6.2023429e-01   1.4371777e+00   9.9298439e-01   2.9548212e+00   1.5254915e+00  -3.7088279e+00  -1.6675951e+00   8.9691434e-01   7.2529493e-01   3.1813927e+00   2.2865863e+00   2.5694452e+00   1.7533160e+00   6.4152560e-01   5.6287346e-01   1.8078528e+00   8.8427327e-01   2.2571769e+00   2.2595916e+00   1.9225543e+00   2.5683060e+00   4.3547878e-01   7.4039767e-01  -7.4803343e-01  -2.7463662e-01  -1.1203854e+00  -1.7781620e+00  -7.4985232e-01   9.1704986e-01  -8.3871110e-01
  -1.9408086e+00   2.3317986e-01  -3.3097145e+00  -1.0052945e+00  -5.1916147e-01  -4.0011222e-01   2.0364688e+00   9.8803693e-01  -2.3999954e-01  -2.4408713e-01  -1.0981120e+00  -3.6775691e-01   1.8278064e+00   1.0609573e+00   3.6962574e+00   2.2687574e+00  -1.6303543e+00  -1.6214673e+00   1.1160789e+00  -5.1224465e-01  -1.3239600e+00  -2.8745789e+00  -1.1591224e+00  -3.1947888e+00  -2.1583711e+00  -1.2880611e+00  -1.4997641e+00   1.4125955e-01  -4.5599300e-01   1.6853937e+00   1.0240601e+00  -2.0721714e+00  -6.4036960e-01  -1.8748145e+00  -1.1723694e+00   5.0046956e-01  -3.7000720e-02   2.6591299e+00   7.0745641e-01  -4.2400233e+00  -1.7378298e+00  -6.5461302e-01  -3.7823886e-01   1.1553521e+00   4.5368725e-01   1.4374557e+00   8.9567059e-01   2.8427308e+00   1.4217511e+00  -3.6330892e+00  -1.7869367e+00   1.0152341e+00   4.9682527e-01   3.0475186e+00   1.9969939e+00   2.2400177e+00   1.4023686e+00   7.1992808e-01   3.0704850e-01   1.8708073e+00   6.5477645e-01   2.0059272e+00   1.9035751e+00   1.5904318e+00   2.1566735e+00   4.0599282e-02   2.9716557e-01  -1.1787095e+00  -7.2783149e-01  -8.7575573e-01  -1.4105765e+00  -2.2872037e-01   8.7262553e-01  -1.2776722e+00
  -1.7872402e+00   2.6686168e-01  -3.1144123e+00  -7.7487516e-01  -3.3678990e-01  -2.3197245e-01   2.1037705e+00   1.0476626e+00  -5.4014921e-01  -6.1842441e-01  -9.4465220e-01  -5.9125554e-01   1.7875394e+00   7.8935469e-01   3.3564654e+00   1.9733808e+00  -1.2420885e+00  -1.0972132e+00   1.3886341e+00  -3.7760436e-01  -1.6725182e+00  -2.5734136e+00  -8.1978917e-01  -2.8430369e+00  -1.7865700e+00  -9.0133619e-01  -1.0616204e+00   5.4653782e-01   2.1693834e-02   1.8778639e+00   1.2353864e+00  -1.8680591e+00  -5.1317668e-01  -1.6859300e+00  -1.0638535e+00   7.1387095e-01   1.6453261e-01   2.6038318e+00   6.1422992e-01  -4.1617832e+00  -1.7587414e+00  -5.6621503e-01  -5.1568961e-01   1.1869908e+00   2.9757464e-01   1.4043784e+00   8.0359197e-01   2.6836748e+00   1.3181730e+00  -3.5311007e+00  -1.9138295e+00   1.0993073e+00   2.6111818e-01   2.8653732e+00   1.6980238e+00   1.8727308e+00   1.0368076e+00   7.7518082e-01   4.6365031e-02   1.9000883e+00   4.1859433e-01   1.7290869e+00   1.5333110e+00   1.2371335e+00   1.7223587e+00  -3.6249390e-01  -1.5776729e-01  -1.6057141e+00  -1.1805454e+00  -6.2022864e-01  -1.0020628e+00   3.2520926e-01   8.2703376e-01  -1.7115692e+00
  -1.6210146e+00   2.9142707e-01  -2.8947199e+00  -5.4142148e-01  -1.5453810e-01  -4.6691958e-02   2.1405854e+00   1.1108150e+00  -8.4569234e-01  -9.8181910e-01  -7.9652674e-01  -8.2310004e-01   1.7056251e+00   5.1941412e-01   2.9699776e+00   1.6673665e+00  -8.3684570e-01  -5.4544336e-01   1.6685309e+00  -2.4364419e-01  -2.0086899e+00  -2.2499307e+00  -4.6913559e-01  -2.4657965e+00  -1.3892749e+00  -4.9903900e-01  -5.9713108e-01   9.5517271e-01   5.1362424e-01   2.0593514e+00   1.4506976e+00  -1.6466744e+00  -3.8871271e-01  -1.4770660e+00  -9.3753321e-01   9.0462344e-01   3.7850916e-01   2.5195186e+00   5.2503031e-01  -4.0509150e+00  -1.7806309e+00  -4.7531495e-01  -6.4190609e-01   1.1914569e+00   1.5765231e-01   1.3401420e+00   7.1916275e-01   2.4821365e+00   1.2162578e+00  -3.4047640e+00  -2.0455513e+00   1.1499457e+00   2.4902698e-02   2.6407477e+00   1.3970306e+00   1.4763994e+00   6.6464966e-01   8.0672448e-01  -2.1338911e-01   1.8968565e+00   1.8177343e-01   1.4335875e+00   1.1575285e+00   8.7113755e-01   1.2758507e+00  -7.6364816e-01  -6.1300726e-01  -2.0175436e+00  -1.6216135e+00  -3.6222679e-01  -5.6495626e-01   8.9678746e-01   7.8395110e-01  -2.1290412e+00
  -1.4455250e+00   3.0501921e-01  -2.6558106e+00  -3.1162923e-01   2.3332128e-02   1.5127535e-01   2.1461733e+00   1.1744101e+00  -1.1482467e+00  -1.3251670e+00  -6.5586417e-01  -1.0577188e+00   1.5871212e+00   2.5859649e-01   2.5465906e+00   1.3569940e+00  -4.2620485e-01   1.7630646e-02   1.9491702e+00  -1.1496752e-01  -2.3233137e+00  -1.9132976e+00  -1.1760156e-01  -2.0732298e+00  -9.7722881e-01  -9.3075565e-02  -1.1984389e-01   1.3556996e+00   1.0055275e+00   2.2254870e+00   1.6646963e+00  -1.4130696e+00  -2.7213757e-01  -1.2530998e+00  -7.9531687e-01   1.0679535e+00   5.9837920e-01   2.4082606e+00   4.4264180e-01  -3.9101994e+00  -1.8037040e+00  -3.8222461e-01  -7.5231688e-01   1.1705801e+00   3.8495848e-02   1.2480486e+00   6.4383490e-01   2.2442735e+00   1.1169014e+00  -3.2563700e+00  -2.1789889e+00   1.1691168e+00  -2.0519190e-01   2.3812077e+00   1.1010542e+00   1.0612483e+00   2.9389007e-01   8.1514795e-01  -4.6638613e-01   1.8638068e+00  -4.9805528e-02   1.1275013e+00   7.8501887e-01   5.0189597e-01   8.2810814e-01  -1.1522735e+00  -1.0569393e+00  -2.4028573e+00  -2.0400300e+00  -1.0977774e-01  -1.1233728e-01   1.4695301e+00   7.4607034e-01  -2.5189397e+00
  -1.2641411e+00   3.0638521e-01  -2.4031272e+00  -9.1686318e-02   1.9282092e-01   3.5658925e-01   2.1207640e+00   1.2347603e+00  -1.4393146e+00  -1.6401426e+00  -5.2425666e-01  -1.2891795e+00   1.4384237e+00   1.3460567e-02   2.0978598e+00   1.0483827e+00  -2.1447728e-02   5.7526176e-01   2.2231269e+00   4.2366290e-03  -2.6079655e+00  -1.5726638e+00   2.2474854e-01  -1.6757739e+00  -5.6150610e-01   3.0453186e-01   3.5606115e-01   1.7366451e+00   1.4826528e+00   2.3718908e+00   1.8713405e+00  -1.1723722e+00  -1.6793163e-01  -1.0192340e+00  -6.3972623e-01   1.1999882e+00   8.1683438e-01   2.2727976e+00   3.6902444e-01  -3.7431078e+00  -1.8277507e+00  -2.8726975e-01  -8.4328277e-01   1.1270846e+00  -5.6778262e-02   1.1323824e+00   5.7804089e-01   1.9777508e+00   1.0204687e+00  -3.0885577e+00  -2.3108757e+00   1.1597821e+00  -4.2301233e-01   2.0957582e+00   8.1649105e-01   6.3862460e-01  -6.7670772e-02   8.0208223e-01  -7.0705385e-01   1.8049593e+00  -2.7074291e-01   8.1971126e-01   4.2423766e-01   1.3948719e-01   3.9011316e-01  -1.5176952e+00  -1.4781462e+00  -2.7508285e+00  -2.4253078e+00   1.2969665e-01   3.4244292e-01   2.0263729e+00   7.1516745e-01  -2.8706901e+00
  -1.0801792e+00   2.9477887e-01  -2.1422233e+00   1.1276440e-01   3.5035847e-01   5.6321143e-01   2.0656884e+00   1.2879088e+00  -1.7104375e+00  -1.9193435e+00  -4.0277238e-01  -1.5115431e+00   1.2669460e+00  -2.1068062e-01   1.6366704e+00   7.4729256e-01   3.6676602e-01   1.1108697e+00   2.4826489e+00   1.1023240e-01  -2.8551154e+00  -1.2368903e+00   5.4844551e-01  -1.2837560e+00  -1.5316196e-01   6.8215553e-01   8.1637006e-01   2.0870767e+00   1.9304712e+00   2.4945424e+00   2.0642779e+00  -9.2967655e-01  -7.9858497e-02  -7.8082021e-01  -4.7393413e-01   1.2979907e+00   1.0261773e+00   2.1166821e+00   3.0546384e-01  -3.5537102e+00  -1.8523492e+00  -1.9083200e-01  -9.1239496e-01   1.0644419e+00  -1.2670501e-01   9.9825154e-01   5.2120678e-01   1.6915141e+00   9.2691545e-01  -2.9042739e+00  -2.4380652e+00   1.1256903e+00  -6.2324543e-01   1.7944346e+00   5.4879896e-01   2.2065620e-01  -4.1258903e-01   7.7003531e-01  -9.3037160e-01   1.7253745e+00  -4.7641362e-01   5.1951925e-01   8.2918927e-02  -2.0578380e-01  -2.7590826e-02  -1.8495328e+00  -1.8658415e+00  -3.0514900e+00  -2.7678370e+00   3.4953146e-01   7.8622679e-01   2.5504828e+00   6.9227843e-01  -3.1746478e+00
  -8.9688586e-01   2.6982654e-01  -1.8786074e+00   2.9662122e-01   4.9295698e-01   7.6464344e-01   1.9834811e+00   1.3300048e+00  -1.9533509e+00  -2.1564039e+00  -2.9199992e-01  -1.7192354e+00   1.0807452e+00  -4.1002988e-01   1.1767379e+00   4.5894755e-01   7.2867383e-01   1.6087332e+00   2.7202193e+00   1.9974102e-01  -3.0582427e+00  -9.1430997e-01   8.4479083e-01  -9.0702020e-01   2.3710908e-01   1.0290586e+00   1.2474371e+00   2.3971495e+00   2.3353897e+00   2.5901760e+00   2.2373337e+00  -6.8994849e-01  -1.0977378e-02  -5.4317729e-01  -3.0176889e-01   1.3605608e+00   1.2187301e+00   1.9444119e+00   2.5277807e-01  -3.3465627e+00  -1.8770965e+00  -9.3386819e-02  -9.5870720e-01   9.8669566e-01  -1.7156242e-01   8.5140510e-01   4.7183396e-01   1.3955087e+00   8.3594693e-01  -2.7067329e+00  -2.5578109e+00   1.0711397e+00  -8.0174242e-01   1.4878408e+00   3.0225743e-01  -1.8013631e-01  -7.3393403e-01   7.2218217e-01  -1.1321454e+00   1.6308171e+00  -6.6322105e-01   2.3621644e-01  -2.3227547e-01  -5.2381884e-01  -4.1535317e-01  -2.1380886e+00  -2.2102965e+00  -3.2960623e+00  -3.0592252e+00   5.4391773e-01   1.2064916e+00   3.0260843e+00   6.7795481e-01  -3.4224328e+00
  -7.1742931e-01   2.3137996e-01  -1.6176007e+00   4.5530125e-01   6.1833724e-01   9.5420346e-01   1.8779268e+00   1.3576784e+00  -2.1601482e+00  -2.3460865e+00  -1.9211748e-01  -1.9074081e+00   8.8812003e-01  -5.8248392e-01   7.3205659e-01   1.8788144e-01   1.0556386e+00   2.0546429e+00   2.9291327e+00   2.6992705e-01  -3.2119270e+00  -6.1252037e-01   1.1059985e+00  -5.5458191e-01   5.9929821e-01   1.3358504e+00   1.6367604e+00   2.6586106e+00   2.6854345e+00   2.6566558e+00   2.3850093e+00  -4.5794299e-01   3.6313022e-02  -3.1141278e-01  -1.2767592e-01   1.3877784e+00   1.3872564e+00   1.7615196e+00   2.1154937e-01  -3.1265803e+00  -1.9018390e+00   4.4685257e-03  -9.8287681e-01   8.9826784e-01  -1.9335595e-01   6.9802597e-01   4.2764136e-01   1.1003401e+00   7.4718878e-01  -2.4993763e+00  -2.6680236e+00   1.0007281e+00  -9.5577708e-01   1.1866586e+00   7.9794372e-02  -5.5126730e-01  -1.0254424e+00   6.6212413e-01  -1.3092431e+00   1.5273888e+00  -8.2879320e-01  -2.1360432e-02  -5.1605406e-01  -8.0516961e-01  -7.6483777e-01  -2.3747311e+00  -2.5032447e+00  -3.4772580e+00  -3.2926133e+00   7.0796427e-01   1.5917564e+00   3.4392483e+00   6.7255804e-01  -3.6072350e+00
  -5.4488531e-01   1.7938044e-01  -1.3642007e+00   5.8471802e-01   7.2502079e-01   1.1253281e+00   1.7540384e+00   1.3683863e+00  -2.3234643e+00  -2.4843628e+00  -1.0297820e-01  -2.0722577e+00   6.9720140e-01  -7.2770819e-01   3.1632331e-01  -6.2188364e-02   1.3403340e+00   2.4364820e+00   3.1040318e+00   3.1838223e-01  -3.3119206e+00  -3.3820293e-01   1.3253143e+00  -2.3432181e-01   9.2438486e-01   1.5948778e+00   1.9735027e+00   2.8652320e+00   2.9708603e+00   2.6932929e+00   2.5029495e+00  -2.3812208e-01   6.0217403e-02  -9.0252213e-02   4.3370627e-02   1.3812736e+00   1.5253685e+00   1.5745857e+00   1.8234351e-01  -2.8988921e+00  -1.9268672e+00   1.0200026e-01  -9.8719952e-01   8.0375495e-01  -1.9569490e-01   5.4450640e-01   3.8575759e-01   8.1689146e-01   6.6035488e-01  -2.2858240e+00  -2.7674770e+00   9.1910246e-01  -1.0842162e+00   9.0115717e-01  -1.1711094e-01  -8.8074050e-01  -1.2816731e+00   5.9363487e-01  -1.4597708e+00   1.4211565e+00  -9.7210774e-01  -2.4525997e-01  -7.6472423e-01  -1.0414668e+00  -1.0693907e+00  -2.5522549e+00  -2.7382357e+00  -3.5895483e+00  -3.4629464e+00   8.3773461e-01   1.9319453e+00   3.7785962e+00   6.7654910e-01  -3.7240750e+00
  -3.8220955e-01   1.1375581e-01  -1.1229521e+00   6.8127643e-01   8.1238137e-01   1.2718821e+00   1.6179491e+00   1.3606900e+00  -2.4366840e+00  -2.5684839e+00  -2.4200579e-02  -2.2112728e+00   5.1556323e-01  -8.4710397e-01  -5.7640454e-02  -2.8845848e-01   1.5768890e+00   2.7447101e+00   3.2413567e+00   3.4312068e-01  -3.3552169e+00  -9.6967241e-02   1.4971234e+00   4.7270397e-02   1.2046087e+00   1.8005309e+00   2.2489311e+00   3.0131365e+00   3.1846527e+00   2.7010671e+00   2.5883325e+00  -3.4569165e-02   5.9491018e-02   1.1611696e-01   2.0600556e-01   1.3442086e+00   1.6278918e+00   1.3911527e+00   1.6588698e-01  -2.6686822e+00  -1.9530531e+00   1.9834082e-01  -9.7552885e-01   7.0772694e-01  -1.8356921e-01   3.9721243e-01   3.4294735e-01   5.5590211e-01   5.7539044e-01  -2.0698158e+00  -2.8559359e+00   8.3072720e-01  -1.1875867e+00   6.4072858e-01  -2.8844346e-01  -1.1575149e+00  -1.4981606e+00   5.2041326e-01  -1.5831759e+00   1.3178004e+00  -1.0935354e+00  -4.2880733e-01  -9.7633787e-01  -1.2258109e+00  -1.3243312e+00  -2.6651970e+00  -2.9109265e+00  -3.6293827e+00  -3.5671867e+00   9.3027304e-01   2.2186974e+00   4.0358781e+00   6.9073139e-01  -3.7700084e+00
  -2.3219017e-01   3.4365315e-02  -8.9782737e-01   7.4189796e-01   8.8065209e-01   1.3884575e+00   1.4767147e+00   1.3344434e+00  -2.4941720e+00  -2.5970453e+00   4.4746536e-02  -2.3233954e+00   3.4987571e-01  -9.4366894e-01  -3.7843857e-01  -4.8910437e-01   1.7609976e+00   2.9727276e+00   3.3396672e+00   3.4259554e-01  -3.3401154e+00   1.0678031e-01   1.6170481e+00   2.8529396e-01   1.4337040e+00   1.9494501e+00   2.4567579e+00   3.1009942e+00   3.3228863e+00   2.6827222e+00   2.6401454e+00   1.4910354e-01   3.3400912e-02   3.0418005e-01   3.5465564e-01   1.2811674e+00   1.6911621e+00   1.2195281e+00   1.6317584e-01  -2.4410166e+00  -1.9819099e+00   2.9250964e-01  -9.5308266e-01   6.1453583e-01  -1.6304121e-01   2.6224419e-01   2.9585459e-01   3.2752552e-01   4.9257602e-01  -1.8551353e+00  -2.9341930e+00   7.3968377e-01  -1.2680325e+00   4.1347518e-01  -4.3558691e-01  -1.3719648e+00  -1.6715630e+00   4.4586172e-01  -1.6802695e+00   1.2223056e+00  -1.1947965e+00  -5.6693039e-01  -1.1507447e+00  -1.3531002e+00  -1.5271465e+00  -2.7100917e+00  -3.0192810e+00  -3.5953485e+00  -3.6044556e+00   9.8362663e-01   2.4456183e+00   4.2063831e+00   7.1641209e-01  -3.7442628e+00
  -9.7377472e-02  -5.8998876e-02  -6.9211816e-01   7.6407809e-01   9.3088669e-01   1.4706448e+00   1.3380257e+00   1.2908711e+00  -2.4915231e+00  -2.5700398e+00   1.0447402e-01  -2.4090715e+00   2.0562179e-01  -1.0217609e+00  -6.3659733e-01  -6.6330903e-01   1.8899910e+00   3.1171080e+00   3.3997983e+00   3.1574030e-01  -3.2662860e+00   2.6994164e-01   1.6820436e+00   4.7656912e-01   1.6070918e+00   2.0406219e+00   2.5933644e+00   3.1300761e+00   3.3849205e+00   2.6427187e+00   2.6593220e+00   3.0985589e-01  -1.8288904e-02   4.7120328e-01   4.8376007e-01   1.1979503e+00   1.7132363e+00   1.0684695e+00   1.7550141e-01  -2.2206646e+00  -2.0155655e+00   3.8345195e-01  -9.2614656e-01   5.2814383e-01  -1.4087170e-01   1.4519967e-01   2.4124689e-01   1.4088363e-01   4.1258306e-01  -1.6455186e+00  -3.0040033e+00   6.4951272e-01  -1.3291610e+00   2.2587104e-01  -5.6118028e-01  -1.5163118e+00  -1.7997947e+00   3.7290592e-01  -1.7531607e+00   1.1387145e+00  -1.2788292e+00  -6.5640008e-01  -1.2895488e+00  -1.4202765e+00  -1.6775796e+00  -2.6856528e+00  -3.0636731e+00  -3.4882596e+00  -3.5760902e+00   9.9686957e-01   2.6084627e+00   4.2891654e+00   7.5545795e-01  -3.6482957e+00
   2.0005438e-02  -1.6655710e-01  -5.0834229e-01   7.4597523e-01   9.6487490e-01   1.5152570e+00   1.2098417e+00   1.2325287e+00  -2.4258141e+00  -2.4888942e+00   1.5562413e-01  -2.4701991e+00   8.6892579e-02  -1.0867789e+00  -8.2498374e-01  -8.1125298e-01   1.9628713e+00   3.1776841e+00   3.4248476e+00   2.6203207e-01  -3.1348266e+00   3.9079890e-01   1.6904824e+00   6.1970208e-01   1.7220189e+00   2.0753615e+00   2.6579013e+00   3.1041575e+00   3.3734188e+00   2.5870385e+00   2.6487258e+00   4.4532142e-01  -9.5310476e-02   6.1530880e-01   5.8801494e-01   1.1012864e+00   1.6940011e+00   9.4676778e-01   2.0438740e-01  -2.0119204e+00  -2.0566487e+00   4.7009144e-01  -9.0169456e-01   4.5197687e-01  -1.2410369e-01   5.0950084e-02   1.7624388e-01   3.6382410e-03   3.3647416e-01  -1.4445402e+00  -3.0679276e+00   5.6310532e-01  -1.3757911e+00   8.2512472e-02  -6.6890504e-01  -1.5850103e+00  -1.8821329e+00   3.0386994e-01  -1.8051087e+00   1.0699535e+00  -1.3495776e+00  -6.9597116e-01  -1.3959694e+00  -1.4264738e+00  -1.7775982e+00  -2.5928612e+00  -3.0468709e+00  -3.3111691e+00  -3.4856086e+00   9.7012523e-01   2.7052446e+00   4.2870641e+00   8.1023393e-01  -3.4857676e+00
   1.1816491e-01  -2.8843998e-01  -3.4817402e-01   6.8652536e-01   9.8501862e-01   1.5204991e+00   1.0999670e+00   1.1631523e+00  -2.2958453e+00  -2.3564775e+00   1.9884564e-01  -2.5099640e+00  -3.7284986e-03  -1.1447810e+00  -9.3912564e-01  -9.3406342e-01   1.9803046e+00   3.1574955e+00   3.4199791e+00   1.8156899e-01  -2.9483063e+00   4.6904678e-01   1.6422265e+00   7.1507825e-01   1.7776406e+00   2.0571856e+00   2.6522660e+00   3.0292799e+00   3.2941933e+00   2.5228519e+00   2.6129830e+00   5.5390359e-01  -1.9686435e-01   7.3551221e-01   6.6263009e-01   9.9847878e-01   1.6351781e+00   8.6274983e-01   2.5144674e-01  -1.8184375e+00  -2.1080957e+00   5.5139126e-01  -8.8695072e-01   3.8880743e-01  -1.1962854e-01  -1.6562511e-02   9.8517607e-02  -7.8397740e-02   2.6565195e-01  -1.2554882e+00  -3.1290915e+00   4.8264719e-01  -1.4136152e+00  -1.4030565e-02  -7.6321386e-01  -1.5750623e+00  -1.9192859e+00   2.4041177e-01  -1.8402978e+00   1.0177431e+00  -1.4117082e+00  -6.8641518e-01  -1.4746111e+00  -1.3730620e+00  -1.8312475e+00  -2.4349625e+00  -2.9739094e+00  -3.0692959e+00  -3.3385775e+00   9.0458210e-01   2.7362685e+00   4.2065210e+00   8.8342859e-01  -3.2624261e+00
   1.9584027e-01  -4.2455456e-01  -2.1240550e-01   5.8556893e-01   9.9417290e-01   1.4860684e+00   1.0155967e+00   1.0874080e+00  -2.1023466e+00  -2.1770715e+00   2.3479012e-01  -2.5325846e+00  -6.5191481e-02  -1.2020600e+00  -9.7741613e-01  -1.0337208e+00   1.9445682e+00   3.0625950e+00   3.3920708e+00   7.5148847e-02  -2.7107808e+00   5.0577554e-01   1.5386778e+00   7.6478627e-01   1.7750430e+00   1.9915825e+00   2.5809599e+00   2.9133874e+00   3.1558848e+00   2.4580711e+00   2.5581754e+00   6.3485363e-01  -3.2158014e-01   8.3171871e-01   7.0358124e-01   8.9700398e-01   1.5402235e+00   8.2373598e-01   3.1817368e-01  -1.6430839e+00  -2.1728944e+00   6.2641576e-01  -8.8892266e-01   3.4067014e-01  -1.3375875e-01  -5.4497096e-02   6.4550312e-03  -1.0158679e-01   2.0176271e-01  -1.0812315e+00  -3.1908881e+00   4.0961221e-01  -1.4487991e+00  -6.3260290e-02  -8.4901556e-01  -1.4862434e+00  -1.9134094e+00   1.8352178e-01  -1.8635493e+00   9.8259142e-01  -1.4702703e+00  -6.3044712e-01  -1.5311543e+00  -1.2635828e+00  -1.8443878e+00  -2.2173619e+00  -2.8518452e+00  -2.7698669e+00  -3.1423861e+00   8.0249324e-01   2.7040807e+00   4.0572124e+00   9.7778156e-01  -2.9859030e+00
   2.5239639e-01  -5.7443566e-01  -1.0094584e-01   4.4397859e-01   9.9546217e-01   1.4131855e+00   9.6286254e-01   1.0105635e+00  -1.8481292e+00  -1.9562962e+00   2.6412444e-01  -2.5429801e+00  -9.7919540e-02  -1.2647029e+00  -9.4119163e-01  -1.1129241e+00   1.8594487e+00   2.9017263e+00   3.3492289e+00  -5.5664973e-02  -2.4277715e+00   5.0339936e-01   1.3827961e+00   7.7247326e-01   1.7171971e+00   1.8856936e+00   2.4508341e+00   2.7658606e+00   2.9694982e+00   2.4008196e+00   2.4914201e+00   6.8831854e-01  -4.6747346e-01   9.0467666e-01   7.0784502e-01   8.0409424e-01   1.4141337e+00   8.3549385e-01   4.0569548e-01  -1.4878377e+00  -2.2537870e+00   6.9438581e-01  -9.1393705e-01   3.0880992e-01  -1.7183132e-01  -6.1244325e-02  -1.0072310e-01  -6.4707474e-02   1.4656596e-01  -9.2409701e-01  -3.2566440e+00   3.4480195e-01  -1.4875433e+00  -6.6694932e-02  -9.3133350e-01  -1.3212226e+00  -1.8680633e+00   1.3357596e-01  -1.8799864e+00   9.6386461e-01  -1.5303242e+00  -5.3255297e-01  -1.5719860e+00  -1.1035867e+00  -1.8243386e+00  -1.9474282e+00  -2.6894125e+00  -2.4218795e+00  -2.9059369e+00   6.6715007e-01   2.6133347e+00   3.8515087e+00   1.0957416e+00  -2.6654319e+00
   2.8789216e-01  -7.3710412e-01  -1.2864924e-02   2.6377063e-01   9.9208241e-01   1.3045544e+00   9.4641595e-01   9.3811160e-01  -1.5381602e+00  -1.7009821e+00   2.8755146e-01  -2.5463881e+00  -1.0367364e-01  -1.3381570e+00  -8.3467895e-01  -1.1749184e+00   1.7300887e+00   2.6858928e+00   3.3002086e+00  -2.0850462e-01  -2.1061935e+00   4.6552568e-01   1.1790772e+00   7.4313837e-01   1.6088484e+00   1.7479280e+00   2.2707439e+00   2.5969842e+00   2.7478233e+00   2.3588655e+00   2.4203706e+00   7.1534877e-01  -6.3191170e-01   9.5588916e-01   6.7360168e-01   7.2632962e-01   1.2631722e+00   9.0173655e-01   5.1451247e-01  -1.3537253e+00  -2.3529563e+00   7.5471895e-01  -9.6720881e-01   2.9366320e-01  -2.3786194e-01  -3.6508686e-02  -2.2288961e-01   3.0908161e-02   1.0178571e-01  -7.8576416e-01  -3.3292820e+00   2.8842300e-01  -1.5356352e+00  -2.7720398e-02  -1.0149545e+00  -1.0855599e+00  -1.7881009e+00   9.0434366e-02  -1.8946742e+00   9.5992666e-01  -1.5965551e+00  -3.9873279e-01  -1.6037850e+00  -9.0037776e-01  -1.7794419e+00  -1.6342104e+00  -2.4965908e+00  -2.0357899e+00  -2.6392636e+00   5.0282168e-01   2.4705792e+00   3.6038084e+00   1.2390909e+00  -2.3114993e+00
   3.0311327e-01  -9.1094823e-01   5.3516440e-02   4.8185162e-02   9.8710059e-01   1.1642546e+00   9.6908050e-01   8.7537329e-01  -1.1795422e+00  -1.4189884e+00   3.0582838e-01  -2.5479573e+00  -8.5357256e-02  -1.4268320e+00  -6.6481097e-01  -1.2232933e+00   1.5627857e+00   2.4278325e+00   3.2537876e+00  -3.8019783e-01  -1.7542271e+00   3.9676767e-01   9.3348007e-01   6.8287020e-01   1.4563378e+00   1.5875270e+00   2.0511213e+00   2.4173780e+00   2.5047751e+00   2.3390585e+00   2.3526779e+00   7.1785646e-01  -8.1159777e-01   9.8748743e-01   6.0039323e-01   6.6926770e-01   1.0945356e+00   1.0237084e+00   6.4425688e-01  -1.2408135e+00  -2.4717254e+00   8.0705016e-01  -1.0524715e+00   2.9486983e-01  -3.3426900e-01   1.8665783e-02  -3.5898475e-01   1.8135863e-01   6.8956904e-02  -6.6719479e-01  -3.4110085e+00   2.4019175e-01  -1.5980171e+00   4.8638873e-02  -1.1040908e+00  -7.8757508e-01  -1.6794905e+00   5.3567938e-02  -1.9122551e+00   9.6833091e-01  -1.6729020e+00  -2.3617632e-01  -1.6330935e+00  -6.6268296e-01  -1.7185755e+00  -1.2880844e+00  -2.2841131e+00  -1.6231414e+00  -2.3531007e+00   3.1465214e-01   2.2839674e+00   3.3297771e+00   1.4085768e+00  -1.9354415e+00
   2.9956286e-01  -1.0936469e+00   1.0049148e-01  -1.9828100e-01   9.8326425e-01   9.9757265e-01   1.0316053e+00   8.2711427e-01  -7.8138728e-01  -1.1189670e+00   3.1977611e-01  -2.5523500e+00  -4.6778752e-02  -1.5337582e+00  -4.4091733e-01  -1.2617608e+00   1.3647422e+00   2.1414271e+00   3.2181407e+00  -5.6681497e-01  -1.3811254e+00   3.0250542e-01   6.5329890e-01   5.9854011e-01   1.2673600e+00   1.4141025e+00   1.8034943e+00   2.2374306e+00   2.2546883e+00   2.3468171e+00   2.2954515e+00   6.9852166e-01  -1.0025841e+00   1.0020736e+00   4.8922508e-01   6.3713633e-01   9.1598033e-01   1.1999021e+00   7.9349832e-01  -1.1482594e+00  -2.6102986e+00   8.5122995e-01  -1.1716952e+00   3.1131427e-01  -4.6168227e-01   1.0192977e-01  -5.0703479e-01   3.8028650e-01   4.9283312e-02  -5.6860585e-01  -3.5030524e+00   1.9945674e-01  -1.6784023e+00   1.5601377e-01  -1.2020735e+00  -4.3808217e-01  -1.5490743e+00   2.2197769e-02  -1.9366072e+00   9.8604827e-01  -1.7622257e+00  -5.2892281e-02  -1.6658960e+00  -4.0026392e-01  -1.6506458e+00  -9.2034204e-01  -2.0629420e+00  -1.1961464e+00  -2.0584230e+00   1.0851436e-01   2.0629023e+00   3.0455399e+00   1.6035889e+00  -1.5490108e+00
   2.7940518e-01  -1.2821459e+00   1.3079390e-01  -4.6990031e-01   9.8283261e-01   8.1078095e-01   1.1325410e+00   7.9720146e-01  -3.5457429e-01  -8.1007897e-01   3.3027202e-01  -2.5633788e+00   7.6110980e-03  -1.6603270e+00  -1.7430323e-01  -1.2939246e+00   1.1437814e+00   1.8410714e+00   3.2002593e+00  -7.6376634e-01  -9.9695819e-01   1.8860758e-01   3.4697396e-01   4.9746305e-01   1.0506658e+00   1.2371772e+00   1.5399666e+00   2.0667708e+00   2.0116098e+00   2.3857103e+00   2.2547641e+00   6.6064698e-01  -1.2003231e+00   1.0025405e+00   3.4260208e-01   6.3260734e-01   7.3543466e-01   1.4259377e+00   9.5962102e-01  -1.0744128e+00  -2.7675657e+00   8.8729865e-01  -1.3249096e+00   3.4119326e-01  -6.1884874e-01   2.0972431e-01  -6.6421228e-01   6.1912448e-01   4.3520274e-02  -4.8949021e-01  -3.6054761e+00   1.6532904e-01  -1.7789616e+00   2.8703100e-01  -1.3110979e+00  -4.9993215e-02  -1.4042735e+00  -4.5694688e-03  -1.9705458e+00   1.0097125e+00  -1.8660392e+00   1.4268691e-01  -1.7072347e+00  -1.2348908e-01  -1.5840884e+00  -5.4274350e-01  -1.8437392e+00  -7.6723772e-01  -1.7659804e+00  -1.0917979e-01   1.8176274e+00   2.7668727e+00   1.8219240e+00  -1.1639249e+00
   2.4536333e-01  -1.4726959e+00   1.4739630e-01  -7.5981083e-01   9.8743990e-01   6.1087421e-01   1.2682535e+00   7.8832671e-01   8.8604126e-02  -5.0167349e-01   3.3822402e-01  -2.5837105e+00   7.2987291e-02  -1.8061311e+00   1.2226662e-01  -1.3230590e+00   9.0803263e-01   1.5410324e+00   3.2054674e+00  -9.6594742e-01  -6.1229548e-01   6.1128172e-02   2.3842666e-02   3.8704357e-01   8.1571564e-01   1.0657443e+00   1.2726878e+00   1.9138025e+00   1.7886232e+00   2.4571627e+00   2.2352342e+00   6.0796651e-01  -1.3997613e+00   9.9188218e-01   1.6449198e-01   6.5666786e-01   5.6061527e-01   1.6946279e+00   1.1387905e+00  -1.0169696e+00  -2.9409965e+00   9.1544017e-01  -1.5101479e+00   3.8210651e-01  -8.0264261e-01   3.3743456e-01  -8.2693449e-01   8.8746747e-01   5.1891181e-02  -4.2868629e-01  -3.7170778e+00   1.3681111e-01  -1.9001068e+00   4.3368277e-01  -1.4320387e+00   3.6219749e-01  -1.2527530e+00  -2.7624515e-02  -2.0155953e+00   1.0358640e+00  -1.9843250e+00   3.4210309e-01  -1.7608867e+00   1.5711257e-01  -1.5264097e+00  -1.6705188e-01  -1.6363636e+00  -3.4861031e-01  -1.4858531e+00  -3.3170703e-01   1.5587827e+00   2.5084366e+00   2.0596653e+00  -7.9142389e-01
   2.0057680e-01  -1.6609537e+00   1.5329479e-01  -1.0601860e+00   9.9799903e-01   4.0527644e-01   1.4330784e+00   8.0181660e-01   5.3489752e-01  -2.0294149e-01   3.4452404e-01  -2.6146573e+00   1.4441027e-01  -1.9689186e+00   4.3515529e-01  -1.3519064e+00   6.6560592e-01   1.2548267e+00   3.2370540e+00  -1.1679270e+00  -2.3784153e-01  -7.4003079e-02  -3.0616460e-01   2.7442398e-01   5.7230153e-01   9.0787097e-01   1.0133330e+00   1.7853321e+00   1.5972401e+00   2.5603105e+00   2.2397147e+00   5.4442181e-01  -1.5954810e+00   9.7300364e-01  -3.9786795e-02   7.0859386e-01   3.9867117e-01   1.9962340e+00   1.3260220e+00  -9.7316633e-01  -3.1266383e+00   9.3592002e-01  -1.7235140e+00   4.3116726e-01  -1.0081823e+00   4.7959610e-01  -9.9099593e-01   1.1735572e+00   7.4047229e-02  -3.8449011e-01  -3.8353945e+00   1.1291744e-01  -2.0403897e+00   5.8770623e-01  -1.5643486e+00   7.8302922e-01  -1.1020664e+00  -4.7767737e-02  -2.0718483e+00   1.0611747e+00  -2.1154553e+00   5.3725280e-01  -1.8291253e+00   4.3129601e-01  -1.4837948e+00   1.9542803e-01  -1.4494208e+00   4.8229492e-02  -1.2270454e+00  -5.5228923e-01   1.2969457e+00   2.2830964e+00   2.3111995e+00  -4.4185318e-01
   1.4842613e-01  -1.8421436e+00   1.5129574e-01  -1.3624793e+00   1.0146527e+00   2.0153113e-01   1.6196117e+00   8.3754142e-01   9.7063722e-01   7.7439201e-02   3.4998484e-01  -2.6560743e+00   2.1706398e-01  -2.1446684e+00   7.5048395e-01  -1.3825121e+00   4.2426796e-01   9.9464960e-01   3.2960660e+00  -1.3641674e+00   1.1596765e-01  -2.1127789e-01  -6.3287549e-01   1.6615386e-01   3.3015247e-01   7.7036639e-01   7.7261849e-01   1.6863055e+00   1.4468911e+00   2.6920199e+00   2.2691149e+00   4.7391696e-01  -1.7818840e+00   9.4854654e-01  -2.6375179e-01   7.8602804e-01   2.5587226e-01   2.3189065e+00   1.5153517e+00  -9.4000272e-01  -3.3192223e+00   9.4901378e-01  -1.9593709e+00   4.8512884e-01  -1.2290508e+00   6.3014354e-01  -1.1517295e+00   1.4648535e+00   1.0907145e-01  -3.5480051e-01  -3.9568034e+00   9.2780304e-02  -2.1965244e+00   7.4095507e-01  -1.7060497e+00   1.1967642e+00  -9.5929740e-01  -6.5657186e-02  -2.1379264e+00   1.0826413e+00  -2.2562237e+00   7.2073014e-01  -1.9125805e+00   6.8952198e-01  -1.4608046e+00   5.3428717e-01  -1.2898901e+00   4.1288634e-01  -9.9714033e-01  -7.6436739e-01   1.0421826e+00   2.1013591e+00   2.5693814e+00  -1.2428860e-01
   9.2337262e-02  -2.0112715e+00   1.4382104e-01  -1.6577329e+00   1.0367735e+00   6.9893711e-03   1.8191157e+00   8.9392914e-01   1.3823331e+00   3.3164970e-01   3.5526611e-01  -2.7063720e+00   2.8646220e-01  -2.3277881e+00   1.0547731e+00  -1.4161050e+00   1.9113804e-01   7.7088095e-01   3.3812549e+00  -1.5492650e+00   4.3938370e-01  -3.4587525e-01  -9.4625806e-01   6.7901623e-02   9.8542225e-02   6.5852679e-01   5.5987443e-01   1.6196624e+00   1.3445392e+00   2.8470676e+00   2.3223591e+00   4.0007140e-01  -1.9534139e+00   9.2073942e-01  -5.0001048e-01   8.8515474e-01   1.3735719e-01   2.6492856e+00   1.7001038e+00  -9.1448067e-01  -3.5123789e+00   9.5493509e-01  -2.2106406e+00   5.4052199e-01  -1.4576109e+00   7.8268952e-01  -1.3041916e+00   1.7486637e+00   1.5552760e-01  -3.3728646e-01  -4.0767181e+00   7.5736892e-02  -2.3635399e+00   8.8574816e-01  -1.8538208e+00   1.5881140e+00  -8.3072387e-01  -8.1793773e-02  -2.2110512e+00   1.0977321e+00  -2.4019973e+00   8.8611652e-01  -2.0102103e+00   9.2333676e-01  -1.4601800e+00   8.4040428e-01  -1.1628490e+00   7.3645152e-01  -8.0203079e-01  -9.6187876e-01   8.0363227e-01   1.9709544e+00   2.8258405e+00   1.5377693e-01
   3.5577845e-02  -2.1633758e+00   1.3274748e-01  -1.9369406e+00   1.0630162e+00  -1.7149000e-01   2.0220171e+00   9.6808095e-01   1.7572933e+00   5.5304773e-01   3.6079461e-01  -2.7626411e+00   3.4861750e-01  -2.5114209e+00   1.3355638e+00  -1.4530336e+00  -2.7580667e-02   5.9169299e-01   3.4891981e+00  -1.7181978e+00   7.2375972e-01  -4.7387951e-01  -1.2368168e+00  -1.5777040e-02  -1.1407893e-01   5.7597191e-01   3.8269503e-01   1.5863147e+00   1.2944314e+00   3.0184699e+00   2.3964907e+00   3.2598681e-01  -2.1048049e+00   8.9128388e-01  -7.4057071e-01   1.0009595e+00   4.6951365e-02   2.9732278e+00   1.8732382e+00  -8.9384144e-01  -3.6989461e+00   9.5376975e-01  -2.4691950e+00   5.9379990e-01  -1.6853986e+00   9.3081988e-01  -1.4433632e+00   2.0127934e+00   2.1154816e-01  -3.2956212e-01  -4.1898624e+00   6.1393452e-02  -2.5350529e+00   1.0151802e+00  -2.0031764e+00   1.9429649e+00  -7.2152035e-01  -9.6543956e-02  -2.2872259e+00   1.1044825e+00  -2.5469774e+00   1.0282038e+00  -2.1193820e+00   1.1256915e+00  -1.4827596e+00   1.1062743e+00  -1.0713055e+00   1.0118134e+00  -6.4573722e-01  -1.1395222e+00   5.8914692e-01   1.8965837e+00   3.0714146e+00   3.8667292e-01
  -1.8940917e-02  -2.2938011e+00   1.1929245e-01  -2.1914395e+00   1.0914152e+00  -3.2781326e-01   2.2184646e+00   1.0559793e+00   2.0842325e+00   7.3643864e-01   3.6669005e-01  -2.8208838e+00   4.0016866e-01  -2.6878462e+00   1.5819821e+00  -1.4927629e+00  -2.2681891e-01   4.6277941e-01   3.6145658e+00  -1.8665652e+00   9.6193344e-01  -5.9243690e-01  -1.4959834e+00  -8.1598154e-02  -3.0041038e-01   5.2457774e-01   2.4668301e-01   1.5852404e+00   1.2980025e+00   3.1979372e+00   2.4869072e+00   2.5404740e-01  -2.2313398e+00   8.6128432e-01  -9.7718965e-01   1.1275563e+00  -1.2938729e-02   3.2766089e+00   2.0277564e+00  -8.7578642e-01  -3.8713537e+00   9.4542564e-01  -2.7263113e+00   6.4148463e-01  -1.9035718e+00   1.0683896e+00  -1.5643612e+00   2.2461767e+00   2.7495397e-01  -3.2935869e-01  -4.2905975e+00   4.9664268e-02  -2.7036462e+00   1.1233806e+00  -2.1487272e+00   2.2490572e+00  -6.3552224e-01  -1.1019241e-01  -2.3615161e+00   1.1015350e+00  -2.6845582e+00   1.1431426e+00  -2.2360578e+00   1.2911858e+00  -1.5275157e+00   1.3262569e+00  -1.0161471e+00   1.2338867e+00  -5.3032272e-01  -1.2929965e+00   4.0501083e-01   1.8798345e+00   3.2966797e+00   5.7070554e-01
  -6.8842355e-02  -2.3984716e+00   1.0395508e-01  -2.4133093e+00   1.1195266e+00  -4.5688499e-01   2.3989067e+00   1.1527707e+00   2.3538253e+00   8.7828218e-01   3.7270259e-01  -2.8763294e+00   4.3846642e-01  -2.8489504e+00   1.7852173e+00  -1.5339315e+00  -4.0279723e-01   3.8721656e-01   3.7505269e+00  -1.9908062e+00   1.1485558e+00  -6.9984127e-01  -1.7164767e+00  -1.2762785e-01  -4.5456505e-01   5.0450718e-01   1.5529894e-01   1.6136853e+00   1.3539264e+00   3.3764208e+00   2.5877090e+00   1.8576741e-01  -2.3290999e+00   8.3122563e-01  -1.2017419e+00   1.2585607e+00  -4.1352931e-02   3.5461450e+00   2.1571331e+00  -8.5866309e-01  -4.0220537e+00   9.2960429e-01  -2.9731617e+00   6.8031179e-01  -2.1033892e+00   1.1898055e+00  -1.6626490e+00   2.4394503e+00   3.4339404e-01  -3.3467889e-01  -4.3732881e+00   4.0783998e-02  -2.8613269e+00   1.2057140e+00  -2.2845063e+00   2.4965758e+00  -5.7506490e-01  -1.2301732e-01  -2.4284143e+00   1.0881248e+00  -2.8077576e+00   1.2285092e+00  -2.3550718e+00   1.4162228e+00  -1.5917019e+00   1.4967320e+00  -9.9620605e-01   1.3997480e+00  -4.5590577e-01  -1.4191966e+00   2.5575041e-01   1.9192662e+00   3.4925387e+00   7.0421904e-01
  -1.1243024e-01  -2.4741446e+00   8.6516857e-02  -2.5957505e+00   1.1446014e+00  -5.5479005e-01   2.5546530e+00   1.2531012e+00   2.5591718e+00   9.7682116e-01   3.7817130e-01  -2.9238090e+00   4.6161744e-01  -2.9867276e+00   1.9388863e+00  -1.5744652e+00  -5.5311075e-01   3.6546049e-01   3.8892513e+00  -2.0883831e+00   1.2803396e+00  -7.9554656e-01  -1.8926088e+00  -1.5327802e-01  -5.7225838e-01   5.1433286e-01   1.0982236e-01   1.6674520e+00   1.4583121e+00   3.5447114e+00   2.6921333e+00   1.2170074e-01  -2.3951880e+00   8.0099967e-01  -1.4065842e+00   1.3874851e+00  -3.8729936e-02   3.7701817e+00   2.2557419e+00  -8.4160176e-01  -4.1439628e+00   9.0579829e-01  -3.2013043e+00   7.0736692e-01  -2.2766871e+00   1.2902811e+00  -1.7342400e+00   2.5854302e+00   4.1449318e-01  -3.4392634e-01  -4.4326643e+00   3.5293073e-02  -3.0000316e+00   1.2589122e+00  -2.4043368e+00   2.6786138e+00  -5.4091051e-01  -1.3537875e-01  -2.4822601e+00   1.0640181e+00  -2.9096912e+00   1.2832919e+00  -2.4704734e+00   1.4990688e+00  -1.6710989e+00   1.6161538e+00  -1.0084348e+00   1.5086692e+00  -4.2077023e-01  -1.5163559e+00   1.4404401e-01   2.0106512e+00   3.6508220e+00   7.8756115e-01
  -1.4879057e-01  -2.5186253e+00   6.6101511e-02  -2.7334123e+00   1.1637823e+00  -6.1891541e-01   2.6783807e+00   1.3514795e+00   2.6961376e+00   1.0321217e+00   3.8201061e-01  -2.9581612e+00   4.6849015e-01  -3.0937832e+00   2.0392601e+00  -1.6117397e+00  -6.7673978e-01   3.9547577e-01   4.0224764e+00  -2.1579188e+00   1.3562106e+00  -8.8010427e-01  -2.0205212e+00  -1.5922126e-01  -6.5091333e-01   5.5124155e-01   1.0942140e-01   1.7412560e+00   1.6050270e+00   3.6940469e+00   2.7930419e+00   6.1421071e-02  -2.4279028e+00   7.6997825e-01  -1.5848919e+00   1.5081301e+00  -6.7913787e-03   3.9393861e+00   2.3192398e+00  -8.2459125e-01  -4.2308868e+00   8.7331787e-01  -3.4031428e+00   7.2020975e-01  -2.4163235e+00   1.3660492e+00  -1.7758809e+00   2.6794597e+00   4.8599449e-01  -3.5599884e-01  -4.4641646e+00   3.3998762e-02  -3.1121443e+00   1.2811355e+00  -2.5022197e+00   2.7914736e+00  -5.3226683e-01  -1.4780721e-01  -2.5176876e+00   1.0294153e+00  -2.9840539e+00   1.3078012e+00  -2.5759176e+00   1.5398132e+00  -1.7603424e+00   1.6850013e+00  -1.0481781e+00   1.5620466e+00  -4.2156443e-01  -1.5841220e+00   7.0735131e-02   2.1473495e+00   3.7648525e+00   8.2295516e-01
  -1.7784063e-01  -2.5309234e+00   4.1289306e-02  -2.8226480e+00   1.1743081e+00  -6.4800744e-01   2.7645526e+00   1.4426379e+00   2.7635484e+00   1.0460210e+00   3.8273068e-01  -2.9746344e+00   4.5868667e-01  -3.1638000e+00   2.0853431e+00  -1.6427801e+00  -7.7398614e-01   4.7298403e-01   4.1420925e+00  -2.1992738e+00   1.3773466e+00  -9.5503406e-01  -2.0983281e+00  -1.4723448e-01  -6.8967561e-01   6.1130269e-01   1.5132637e-01   1.8291231e+00   1.7861255e+00   3.8166833e+00   2.8834248e+00   3.5767169e-03  -2.4268498e+00   7.3712577e-01  -1.7309492e+00   1.6149474e+00   5.1631591e-02   4.0472982e+00   2.3448789e+00  -8.0848317e-01  -4.2778895e+00   8.3134516e-01  -3.5723212e+00   7.1698006e-01  -2.5165632e+00   1.4145236e+00  -1.7852085e+00   2.7196081e+00   5.5588456e-01  -3.7034063e-01  -4.4642384e+00   3.7913403e-02  -3.1909878e+00   1.2719605e+00  -2.5727127e+00   2.8347862e+00  -5.4689817e-01  -1.6108136e-01  -2.5300639e+00   9.8482914e-01  -3.0255721e+00   1.3035121e+00  -2.6650701e+00   1.5402355e+00  -1.8533074e+00   1.7056282e+00  -1.1095246e+00   1.5632279e+00  -4.5357688e-01  -1.6235602e+00   3.4939966e-02   2.3207929e+00   3.8299289e+00   8.1428559e-01
  -2.0031976e-01  -2.5113387e+00   1.0276602e-02  -2.8616762e+00   1.1737135e+00  -6.4216351e-01   2.8097200e+00   1.5218685e+00   2.7632193e+00   1.0219831e+00   3.7849355e-01  -2.9692543e+00   4.3248356e-01  -3.1919348e+00   2.0787976e+00  -1.6644833e+00  -8.4634065e-01   5.9181047e-01   4.2407071e+00  -2.2135647e+00   1.3470973e+00  -1.0226360e+00  -2.1261602e+00  -1.1998796e-01  -6.8934345e-01   6.8978107e-01   2.3108983e-01   1.9247987e+00   1.9923549e+00   3.9063916e+00   2.9568837e+00  -5.3979395e-02  -2.3929768e+00   7.0114178e-01  -1.8403735e+00   1.7033512e+00   1.3281531e-01   4.0907028e+00   2.3317191e+00  -7.9492497e-01  -4.2815845e+00   7.7901280e-01  -3.7040322e+00   6.9647980e-01  -2.5733726e+00   1.4343984e+00  -1.7608712e+00   2.7067029e+00   6.2249208e-01  -3.8694834e-01  -4.4305799e+00   4.8175933e-02  -3.2312548e+00   1.2323000e+00  -2.6112735e+00   2.8114378e+00  -5.8132100e-01  -1.7628455e-01  -2.5158827e+00   9.3095661e-01  -3.0303950e+00   1.2728519e+00  -2.7320023e+00   1.5035863e+00  -1.9435235e+00   1.6820242e+00  -1.1857126e+00   1.5172517e+00  -5.1107078e-01  -1.6370814e+00   3.4236194e-02   2.5210421e+00   3.8436875e+00   7.6681149e-01
  -2.1772013e-01  -2.4614715e+00  -2.8931237e-02  -2.8506355e+00   1.1600072e+00  -6.0276220e-01   2.8126917e+00   1.5853065e+00   2.6998196e+00   9.6487262e-01   3.6720612e-01  -2.9391262e+00   3.9074864e-01  -3.1751191e+00   2.0237215e+00  -1.6738468e+00  -8.9629338e-01   7.4430515e-01   4.3121493e+00  -2.2031075e+00   1.2707896e+00  -1.0857586e+00  -2.1061015e+00  -8.0796695e-02  -6.5221951e-01   7.8146948e-01   3.4291722e-01   2.0221456e+00   2.2137061e+00   3.9588452e+00   3.0080619e+00  -1.1399207e-01  -2.3285264e+00   6.6062125e-01  -1.9102630e+00   1.7699582e+00   2.3238953e-01   4.0697935e+00   2.2807241e+00  -7.8622339e-01  -4.2403261e+00   7.1550097e-01  -3.7952182e+00   6.5822651e-01  -2.5846130e+00   1.4256819e+00  -1.7026067e+00   2.6442011e+00   6.8455245e-01  -4.0633033e-01  -4.3622839e+00   6.5961742e-02  -3.2293479e+00   1.1642602e+00  -2.6145503e+00   2.7273081e+00  -6.3106869e-01  -1.9483207e-01  -2.4730842e+00   8.6855676e-01  -2.9963941e+00   1.2189527e+00  -2.7715504e+00   1.4343017e+00  -2.0245935e+00   1.6195052e+00  -1.2695661e+00   1.4305145e+00  -5.8765540e-01  -1.6282946e+00   6.4917111e-02   2.7373841e+00   3.8063112e+00   6.8682565e-01
  -2.3216011e-01  -2.3841538e+00  -7.8308175e-02  -2.7915325e+00   1.1318152e+00  -5.3233727e-01   2.7745572e+00   1.6301468e+00   2.5805767e+00   8.8065938e-01   3.4664706e-01  -2.8826592e+00   3.3483926e-01  -3.1122467e+00   1.9262965e+00  -1.6681883e+00  -9.2709800e-01   9.2180900e-01   4.3518737e+00  -2.1713030e+00   1.1554268e+00  -1.1475391e+00  -2.0420270e+00  -3.3354725e-02  -5.8189794e-01   8.8101772e-01   4.8004416e-01   2.1155017e+00   2.4399748e+00   3.9718709e+00   3.0329903e+00  -1.7955049e-01  -2.2369108e+00   6.1421869e-01  -1.9392604e+00   1.8127413e+00   3.4559602e-01   3.9881189e+00   2.1947301e+00  -7.8514811e-01  -4.1542904e+00   6.4014486e-01  -3.8446571e+00   6.0247377e-01  -2.5501229e+00   1.3896602e+00  -1.6112746e+00   2.5378979e+00   7.4123672e-01  -4.2942115e-01  -4.2599198e+00   9.2387591e-02  -3.1836092e+00   1.0709441e+00  -2.5805931e+00   2.5908387e+00  -6.9100662e-01  -2.1846076e-01  -2.4012749e+00   7.9834703e-01  -2.9233491e+00   1.1453848e+00  -2.7796156e+00   1.3376708e+00  -2.0905859e+00   1.5243540e+00  -1.3539303e+00   1.3103892e+00  -6.7666855e-01  -1.6017937e+00   1.2228588e-01   2.9589324e+00   3.7205663e+00   5.8128307e-01
  -2.4620912e-01  -2.2833090e+00  -1.3959314e-01  -2.6880851e+00   1.0884799e+00  -4.3440733e-01   2.6985674e+00   1.6547794e+00   2.4148457e+00   7.7607610e-01   3.1461885e-01  -2.7996871e+00   2.6648774e-01  -3.0042350e+00   1.7943289e+00  -1.6453388e+00  -9.4250891e-01   1.1151354e+00   4.3572462e+00  -2.1224549e+00   1.0093037e+00  -1.2111308e+00  -1.9393468e+00   1.8526104e-02  -4.8300407e-01   9.8323491e-01   6.3513544e-01   2.1999781e+00   2.6613031e+00   3.9455514e+00   3.0293303e+00  -2.5379703e-01  -2.1225142e+00   5.6080135e-01  -1.9275362e+00   1.8310917e+00   4.6754464e-01   3.8523200e+00   2.0782931e+00  -7.9469082e-01  -4.0254414e+00   5.5254176e-01  -3.8529332e+00   5.3019645e-01  -2.4716785e+00   1.3287952e+00  -1.4888370e+00   2.3955076e+00   7.9214528e-01  -4.5745776e-01  -4.1255190e+00   1.2841811e-01  -3.0944233e+00   9.5621946e-01  -2.5089795e+00   2.4124615e+00  -7.5567243e-01  -2.4918125e-01  -2.3018281e+00   7.2092774e-01  -2.8130097e+00   1.0558951e+00  -2.7533915e+00   1.2194836e+00  -2.1363776e+00   1.4034395e+00  -1.4320779e+00   1.1648224e+00  -7.7154646e-01  -1.5628867e+00   2.0096900e-01   3.1751955e+00   3.5916681e+00   4.5742323e-01
  -2.6267487e-01  -2.1637516e+00  -2.1408927e-01  -2.5454784e+00   1.0301042e+00  -3.1327426e-01   2.5898852e+00   1.6588402e+00   2.2135684e+00   6.5825117e-01   2.6911664e-01  -2.6914923e+00   1.8768215e-01  -2.8539655e+00   1.6367175e+00  -1.6037949e+00  -9.4650960e-01   1.3150401e+00   4.3276908e+00  -2.0615442e+00   8.4155947e-01  -1.2794418e+00  -1.8046832e+00   7.1153877e-02  -3.6090708e-01   1.0833478e+00   8.0068266e-01   2.2716801e+00   2.8686657e+00   3.8821754e+00   2.9965002e+00  -3.3962035e-01  -1.9904432e+00   4.9957907e-01  -1.8766944e+00   1.8257844e+00   5.9345305e-01   3.6716759e+00   1.9374251e+00  -8.1779790e-01  -3.8573954e+00   4.5264936e-01  -3.8222969e+00   4.4303966e-01  -2.3528540e+00   1.2465622e+00  -1.3382914e+00   2.2261383e+00   8.3727145e-01  -4.9182749e-01  -3.9624786e+00   1.7478001e-01  -2.9641917e+00   8.2446241e-01  -2.4008443e+00   2.2039282e+00  -8.1961584e-01  -2.8919077e-01  -2.1778653e+00   6.3673949e-01  -2.6690295e+00   9.5416832e-01  -2.6915019e+00   1.0856802e+00  -2.1579268e+00   1.2638388e+00  -1.4980635e+00   1.0019361e+00  -8.6615431e-01  -1.5172861e+00   2.9522801e-01   3.3765852e+00   3.4269786e+00   3.2241100e-01
  -2.8436977e-01  -2.0309396e+00  -3.0249232e-01  -2.3700538e+00   9.5753932e-01  -1.7380148e-01   2.4552202e+00   1.6431787e+00   1.9886613e+00   5.3434235e-01   2.0850080e-01  -2.5607288e+00   1.0054904e-01  -2.6661055e+00   1.4628832e+00  -1.5428233e+00  -9.4305259e-01   1.5126515e+00   4.2646925e+00  -1.9939663e+00   6.6170114e-01  -1.3548956e+00  -1.6454997e+00   1.2115687e-01  -2.2142440e-01   1.1771993e+00   9.6937591e-01   2.3278453e+00   3.0542845e+00   3.7860422e+00   2.9356808e+00  -4.3935734e-01  -1.8462406e+00   4.3019932e-01  -1.7896178e+00   1.7988578e+00   7.1885895e-01   3.4574949e+00   1.7792430e+00  -8.5709745e-01  -3.6551946e+00   3.4086513e-01  -3.7564361e+00   3.4323460e-01  -2.1987808e+00   1.1472363e+00  -1.1635554e+00   2.0396993e+00   8.7694376e-01  -5.3389913e-01  -3.7754021e+00   2.3188990e-01  -2.7971871e+00   6.8029779e-01  -2.2588151e+00   1.9775879e+00  -8.7771195e-01  -3.4075195e-01  -2.0341094e+00   5.4605478e-01  -2.4967764e+00   8.4362834e-01  -2.5940543e+00   9.4203037e-01  -2.1524611e+00   1.1124862e+00  -1.5470019e+00   8.2965910e-01  -9.5506019e-01  -1.4707797e+00   3.9924711e-01   3.5548427e+00   3.2355647e+00   1.8301761e-01
  -3.1387371e-01  -1.8907010e+00  -4.0476102e-01  -2.1689588e+00   8.7231957e-01  -2.1188022e-02   2.3023809e+00   1.6097527e+00   1.7523716e+00   4.1119602e-01   1.3165938e-01  -2.4112572e+00   7.2455390e-03  -2.4468345e+00   1.2822014e+00  -1.4625049e+00  -9.3582714e-01   1.6998454e+00   4.1716629e+00  -1.9252510e+00   4.7912633e-01  -1.4392366e+00  -1.4697100e+00   1.6563355e-01  -7.0537926e-02   1.2613827e+00   1.1344316e+00   2.3668891e+00   3.2119459e+00   3.6631392e+00   2.8497070e+00  -5.5452842e-01  -1.6955909e+00   3.5280066e-01  -1.6702651e+00   1.7534158e+00   8.3979582e-01   3.2223912e+00   1.6115559e+00  -9.1464127e-01  -3.4250149e+00   2.1807974e-01  -3.6601757e+00   2.3348593e-01  -2.0158395e+00   1.0356437e+00  -9.6930808e-01   1.8462840e+00   9.1175639e-01  -5.8485044e-01  -3.5698730e+00   2.9980122e-01  -2.5993001e+00   5.2835214e-01  -2.0868599e+00   1.7456599e+00  -9.2542619e-01  -4.0604294e-01  -1.8766330e+00   4.4900262e-01  -2.3030359e+00   7.2729146e-01  -2.4626009e+00   7.9385959e-01  -2.1185722e+00   9.5587110e-01  -1.5752596e+00   6.5540772e-01  -1.0337352e+00  -1.4289037e+00   5.0738513e-01   3.7033578e+00   3.0276492e+00   4.5359342e-02
  -3.5331195e-01  -1.7489512e+00  -5.2003979e-01  -1.9497836e+00   7.7654768e-01   1.3925136e-01   2.1397748e+00   1.5614624e+00   1.5166437e+00   2.9505161e-01   3.8147220e-02  -2.2479082e+00  -9.0133420e-02  -2.2034898e+00   1.1034705e+00  -1.3637221e+00  -9.2807244e-01   1.8695461e+00   4.0536823e+00  -1.8607840e+00   3.0267493e-01  -1.5333865e+00  -1.2852962e+00   2.0224882e-01   8.5862884e-02   1.3333059e+00   1.2898606e+00   2.3883698e+00   3.3372135e+00   3.5207178e+00   2.7428572e+00  -6.8562823e-01  -1.5440374e+00   2.6802147e-01  -1.5234397e+00   1.6933745e+00   9.5292629e-01   2.9795003e+00   1.4424240e+00  -9.9168014e-01  -3.1738305e+00   8.5699448e-02  -3.5391303e+00   1.1683829e-01  -1.8112930e+00   9.1689415e-01  -7.6079672e-01   1.6555709e+00   9.4249726e-01  -6.4550542e-01  -3.3521946e+00   3.7817360e-01  -2.3776985e+00   3.7303568e-01  -1.8900570e+00   1.5195515e+00  -9.5901500e-01  -4.8699116e-01  -1.7125107e+00   3.4562088e-01  -2.0956264e+00   6.0767807e-01  -2.3000222e+00   6.4583815e-01  -2.0562213e+00   7.9979552e-01  -1.5805495e+00   4.8582895e-01  -1.0986755e+00  -1.3966380e+00   6.1437965e-01   3.8173825e+00   2.8139944e+00  -8.5296205e-02
  -4.0416495e-01  -1.6114209e+00  -6.4663838e-01  -1.7202137e+00   6.7274524e-01   3.0228926e-01   1.9758896e+00   1.5019371e+00   1.2925310e+00   1.9130705e-01  -7.1709379e-02  -2.0761953e+00  -1.8962656e-01  -1.9441657e+00   9.3445076e-01  -1.2480915e+00  -9.2244421e-01   2.0159478e+00   3.9171390e+00  -1.8055424e+00   1.4023574e-01  -1.6373668e+00  -1.0999602e+00   2.2927512e-01   2.4219908e-01   1.3911956e+00   1.4306675e+00   2.3928763e+00   3.4275317e+00   3.3668029e+00   2.6205608e+00  -8.3198915e-01  -1.3967333e+00   1.7696573e-01  -1.3545464e+00   1.6231704e+00   1.0556309e+00   2.7416839e+00   1.2797164e+00  -1.0884883e+00  -2.9090620e+00  -5.4365023e-02  -3.3993369e+00  -3.4694516e-03  -1.5928995e+00   7.9611118e-01  -5.4361711e-01   1.4762768e+00   9.7008075e-01  -7.1619354e-01  -3.1291011e+00   4.6626915e-01  -2.1404267e+00   2.1836485e-01  -1.6743091e+00   1.3092617e+00  -9.7565244e-01  -5.8509920e-01  -1.5494065e+00   2.3592843e-01  -1.8829525e+00   4.8678340e-01  -2.1103423e+00   5.0183942e-01  -1.9666613e+00   6.4920010e-01  -1.5619343e+00   3.2661395e-01  -1.1474441e+00  -1.3781441e+00   7.1550001e-01   3.8941254e+00   2.6052636e+00  -2.0465158e-01
  -4.6712529e-01  -1.4834084e+00  -7.8207052e-01  -1.4877185e+00   5.6368089e-01   4.6296495e-01   1.8187912e+00   1.4352949e+00   1.0896876e+00   1.0435382e-01  -1.9675183e-01  -1.9019941e+00  -2.8945517e-01  -1.6772795e+00   7.8149867e-01  -1.1178494e+00  -9.2094183e-01   2.1346529e+00   3.7692979e+00  -1.7638641e+00  -1.5721881e-03  -1.7502853e+00  -9.2082929e-01   2.4558425e-01   3.9337349e-01   1.4340458e+00   1.5529757e+00   2.3818577e+00   3.4822228e+00   3.2096677e+00   2.4890452e+00  -9.9172896e-01  -1.2582435e+00   8.1131179e-02  -1.1693530e+00   1.5474557e+00   1.1460504e+00   2.5207775e+00   1.1306992e+00  -1.2042486e+00  -2.6382310e+00  -1.9974229e-01  -3.2468926e+00  -1.2415153e-01  -1.3685170e+00   6.7817968e-01  -3.2347929e-01   1.3156996e+00   9.9549175e-01  -7.9664278e-01  -2.9074621e+00   5.6297565e-01  -1.8959698e+00   6.7836050e-02  -1.4460183e+00   1.1229020e+00  -9.7348237e-01  -7.0128059e-01  -1.3951193e+00   1.2000990e-01  -1.6735274e+00   3.6610007e-01  -1.8984944e+00   3.6486948e-01  -1.8522878e+00   5.0805891e-01  -1.5197454e+00   1.8238080e-01  -1.1786422e+00  -1.3765630e+00   8.0664778e-01   3.9327388e+00   2.4114032e+00  -3.0943250e-01
  -5.4201224e-01  -1.3695685e+00  -9.2314609e-01  -1.2592880e+00   4.5219240e-01   6.1673573e-01   1.6756716e+00   1.3658913e+00   9.1596440e-01   3.7484115e-02  -3.3497836e-01  -1.7312158e+00  -3.8804748e-01  -1.4111448e+00   6.4931617e-01  -9.7570290e-01  -9.2489352e-01   2.2227321e+00   3.6178261e+00  -1.7392569e+00  -1.1762976e-01  -1.8703858e+00  -7.5422396e-01   2.5059948e-01   5.3489528e-01   1.4615281e+00   1.6540830e+00   2.3574124e+00   3.5023847e+00   3.0573130e+00   2.3549495e+00  -1.1617876e+00  -1.1324031e+00  -1.7690360e-02  -9.7376623e-01   1.4708025e+00   1.2230869e+00   2.3269215e+00   1.0016778e+00  -1.3370051e+00  -2.3686408e+00  -3.4767332e-01  -3.0876145e+00  -2.4201509e-01  -1.1457291e+00   5.6752495e-01  -1.0597040e-01   1.1793762e+00   1.0197418e+00  -8.8591542e-01  -2.6939928e+00   6.6685806e-01  -1.6528107e+00  -7.5649166e-02  -1.2117459e+00   9.6636329e-01  -9.5160242e-01  -8.3571579e-01  -1.2571207e+00  -1.8974787e-03  -1.4754923e+00   2.4668310e-01  -1.6700527e+00   2.3706207e-01  -1.7164412e+00   3.7933836e-01  -1.4554344e+00   5.6621334e-02  -1.1918221e+00  -1.3938796e+00   8.8441072e-01   3.9342061e+00   2.2410877e+00  -3.9738040e-01
  -6.2775080e-01  -1.2737463e+00  -1.0661119e+00  -1.0412314e+00   3.4101851e-01   7.5959845e-01   1.5524725e+00   1.2980713e+00   7.7712704e-01  -7.1339147e-03  -4.8358505e-01  -1.5694920e+00  -4.8404221e-01  -1.1535665e+00   5.4082079e-01  -8.2466154e-01  -9.3499641e-01   2.2787122e+00   3.4703130e+00  -1.7342593e+00  -2.0445310e-01  -1.9951573e+00  -6.0549764e-01   2.4421902e-01   6.6295834e-01   1.4738767e+00   1.7324497e+00   2.3220581e+00   3.4907042e+00   2.9169847e+00   2.2249317e+00  -1.3380498e+00  -1.0222369e+00  -1.1752977e-01  -7.7363066e-01   1.3974363e+00   1.2863651e+00   2.1680207e+00   8.9771075e-01  -1.4836869e+00  -2.1070991e+00  -4.9510901e-01  -2.9267445e+00  -3.5408424e-01  -9.3150739e-01   4.6793617e-01   1.0367133e-01   1.0708672e+00   1.0438382e+00  -9.8239355e-01  -2.4949830e+00   7.7623315e-01  -1.4190071e+00  -2.0980661e-01  -9.7788040e-01   8.4313674e-01  -9.0999131e-01  -9.8774581e-01  -1.1421129e+00  -1.2932448e-01  -1.2961661e+00   1.2924309e-01  -1.4309551e+00   1.1972840e-01  -1.5631776e+00   2.6501174e-01  -1.3713765e+00  -4.8296785e-02  -1.1873592e+00  -1.4308613e+00   9.4607563e-01   3.9011459e+00   2.1012611e+00  -4.6719693e-01
  -7.2241705e-01  -1.1988601e+00  -1.2068287e+00  -8.3903234e-01   2.3265497e-01   8.8818229e-01   1.4536052e+00   1.2359400e+00   6.7670179e-01  -2.8421155e-02  -6.3905936e-01  -1.4218908e+00  -5.7627552e-01  -9.1148584e-01   4.5713813e-01  -6.6786545e-01  -9.5139711e-01   2.3025044e+00   3.3338140e+00  -1.7503567e+00  -2.6023298e-01  -2.1214902e+00  -4.7894280e-01   2.2672565e-01   7.7448208e-01   1.4717639e+00   1.7876355e+00   2.2785020e+00   3.4512032e+00   2.7947600e+00   2.1052905e+00  -1.5155476e+00  -9.2993729e-01  -2.1636232e-01  -5.7455485e-01   1.3310147e+00   1.3361629e+00   2.0493568e+00   8.2240755e-01  -1.6402039e+00  -1.8596899e+00  -6.3882547e-01  -2.7687084e+00  -4.5770200e-01  -7.3192721e-01   3.8244189e-01   3.0076058e-01   9.9167950e-01   1.0687609e+00  -1.0838193e+00  -2.3160562e+00   8.8926179e-01  -1.2018115e+00  -3.3294790e-01  -7.5033670e-01   7.5428993e-01  -8.4939568e-01  -1.1558132e+00  -1.0556388e+00  -2.6150661e-01  -1.1416560e+00   1.4252493e-02  -1.1872332e+00   1.3449260e-02  -1.3970326e+00   1.6611857e-01  -1.2706484e+00  -1.3108425e-01  -1.1663019e+00  -1.4870717e+00   9.8961193e-01   3.8375512e+00   1.9967993e+00  -5.1845418e-01
  -8.2334736e-01  -1.1468347e+00  -1.3409756e+00  -6.5725473e-01   1.2924498e-01   9.9981376e-01   1.3817815e+00   1.1831627e+00   6.1595288e-01  -2.6304098e-02  -7.9732255e-01  -1.2926773e+00  -6.6375783e-01  -6.9069055e-01   3.9770838e-01  -5.0842360e-01  -9.7380212e-01   2.2952835e+00   3.2144472e+00  -1.7879524e+00  -2.8478417e-01  -2.2458654e+00  -3.7775401e-01   1.9869300e-01   8.6712262e-01   1.4561817e+00   1.8201923e+00   2.2294323e+00   3.3889362e+00   2.6952295e+00   2.0016300e+00  -1.6887252e+00  -8.5688761e-01  -3.1222308e-01  -3.8176302e-01   1.2744643e+00   1.3733168e+00   1.9733769e+00   7.7782031e-01  -1.8016081e+00  -1.6315978e+00  -7.7555111e-01  -2.6169394e+00  -5.5060712e-01  -5.5194667e-01   3.1324043e-01   4.8133477e-01   9.4132158e-01   1.0954453e+00  -1.1873911e+00  -2.1619645e+00   1.0040483e+00  -1.0073543e+00  -4.4392494e-01  -5.3430251e-01   6.9859358e-01  -7.7119354e-01  -1.3374623e+00  -1.0017661e+00  -3.9734582e-01  -1.0165502e+00  -9.7950252e-02  -9.4476596e-01  -8.1804546e-02  -1.2227925e+00   8.2858411e-02  -1.1568013e+00  -1.9145097e-01  -1.1302162e+00  -1.5609515e+00   1.0136346e+00   3.7484843e+00   1.9303147e+00  -5.5148402e-01
  -9.2730299e-01  -1.1185795e+00  -1.4642665e+00  -4.9949107e-01   3.2510869e-02   1.0925569e+00   1.3379592e+00   1.1428029e+00   5.9398206e-01  -1.5966376e-03  -9.5391474e-01  -1.1851315e+00  -7.4564765e-01  -4.9560604e-01   3.6049023e-01  -3.4927616e-01  -1.0016027e+00   2.2593347e+00   3.1170723e+00  -1.8463924e+00  -2.7941415e-01  -2.3645643e+00  -3.0403886e-01   1.6090216e-01   9.3926372e-01   1.4283392e+00   1.8315306e+00   2.1773459e+00   3.3096606e+00   2.6212908e+00   1.9185809e+00  -1.8517517e+00  -8.0372057e-01  -4.0330676e-01  -1.9997082e-01   1.2298822e+00   1.3991133e+00   1.9396636e+00   7.6442447e-01  -1.9623155e+00  -1.4269851e+00  -9.0209923e-01  -2.4737714e+00  -6.3098500e-01  -3.9525793e-01   2.6168378e-01   6.4228048e-01   9.1748061e-01   1.1247622e+00  -1.2899114e+00  -2.0364257e+00   1.1187374e+00  -8.4040520e-01  -5.4205284e-01  -3.3405016e-01   6.7277994e-01  -6.7725024e-01  -1.5294031e+00  -9.8286841e-01  -5.3540323e-01  -9.2371664e-01  -2.0707015e-01  -7.0907430e-01  -1.6653881e-01  -1.0452922e+00   1.4707409e-02  -1.0336444e+00  -2.3000357e-01  -1.0810376e+00  -1.6499575e+00   1.0173585e+00   3.6397509e+00   1.9021052e+00  -5.6725798e-01
  -1.0306801e+00  -1.1140085e+00  -1.5726695e+00  -3.6833990e-01  -5.6271075e-02   1.1652298e+00   1.3214015e+00   1.1172032e+00   6.0793871e-01   4.4139804e-02  -1.1042150e+00  -1.1014264e+00  -8.2123017e-01  -3.2917595e-01   3.4224284e-01  -1.9309008e-01  -1.0339998e+00   2.1978737e+00   3.0450608e+00  -1.9240410e+00  -2.4672517e-01  -2.4738840e+00  -2.5885975e-01   1.1427414e-01   9.8999560e-01   1.3895832e+00   1.8237692e+00   2.1244236e+00   3.2194980e+00   2.5740644e+00   1.8595942e+00  -1.9988590e+00  -7.7039683e-01  -4.8804554e-01  -3.3282994e-02   1.1985003e+00   1.4151687e+00   1.9450857e+00   7.8118765e-01  -2.1163770e+00  -1.2489148e+00  -1.0155004e+00  -2.3404027e+00  -6.9749475e-01  -2.6421332e-01   2.2830897e-01   7.8141069e-01   9.1630375e-01   1.1574937e+00  -1.3879813e+00  -1.9420048e+00   1.2315959e+00  -7.0422268e-01  -6.2702322e-01  -1.5282130e-01   6.7190921e-01  -5.6978202e-01  -1.7276394e+00  -9.9951410e-01  -6.7392767e-01  -8.6421692e-01  -3.1278789e-01  -4.8515993e-01  -2.4159992e-01  -8.6924619e-01  -3.9450585e-02  -9.0505701e-01  -2.4812692e-01  -1.0209435e+00  -1.7507478e+00   1.0005485e+00   3.5175706e+00   1.9102475e+00  -5.6726676e-01
  -1.1297490e+00  -1.1320964e+00  -1.6626150e+00  -2.6540244e-01  -1.3625527e-01   1.2173999e+00   1.3298405e+00   1.1079125e+00   6.5332204e-01   1.0874503e-01  -1.2436842e+00  -1.0425697e+00  -8.8990409e-01  -1.9283438e-01   3.3886230e-01  -4.2193063e-02  -1.0701164e+00   2.1148587e+00   3.0001784e+00  -2.0183958e+00  -1.9036559e-01  -2.5703448e+00  -2.4229730e-01   5.9823147e-02   1.0190875e+00   1.3413474e+00   1.7995783e+00   2.0724565e+00   3.1246096e+00   2.5529331e+00   1.8268155e+00  -2.1246838e+00  -7.5628984e-01  -5.6516141e-01   1.1489021e-01   1.1807129e+00   1.4233109e+00   1.9841143e+00   8.2571351e-01  -2.2577833e+00  -1.0993165e+00  -1.1131308e+00  -2.2169286e+00  -7.4927521e-01  -1.5982569e-01   2.1290904e-01   8.9748859e-01   9.3275821e-01   1.1942998e+00  -1.4782263e+00  -1.8800389e+00   1.3410719e+00  -6.0049475e-01  -6.9882060e-01   7.2104849e-03   6.8981802e-01  -4.5123673e-01  -1.9276567e+00  -1.0504687e+00  -8.1091929e-01  -8.3734060e-01  -4.1471881e-01  -2.7739704e-01  -3.0804635e-01  -6.9911713e-01  -8.1186422e-02  -7.7483297e-01  -2.4785537e-01  -9.5224810e-01  -1.8593985e+00   9.6347487e-01   3.3882624e+00   1.9508215e+00  -5.5340529e-01
  -1.2209068e+00  -1.1709617e+00  -1.7311826e+00  -1.9129357e-01  -2.0697693e-01   1.2493570e+00   1.3597290e+00   1.1156563e+00   7.2435352e-01   1.8960785e-01  -1.3681167e+00  -1.0084049e+00  -9.5117972e-01  -8.6568570e-02   3.4574690e-01   1.0145202e-01  -1.1090928e+00   2.0147912e+00   2.9825732e+00  -2.1262367e+00  -1.1474834e-01  -2.6508794e+00  -2.5352702e-01  -1.3686184e-03   1.0269564e+00   1.2851264e+00   1.7620241e+00   2.0228252e+00   3.0308954e+00   2.5556964e+00   1.8210408e+00  -2.2245894e+00  -7.6026998e-01  -6.3369242e-01   2.4189832e-01   1.1761554e+00   1.4254633e+00   2.0492832e+00   8.9444961e-01  -2.3807881e+00  -9.7898707e-01  -1.1928292e+00  -2.1024397e+00  -7.8593508e-01  -8.1839657e-02   2.1463355e-01   9.9019792e-01   9.6104612e-01   1.2356760e+00  -1.5575387e+00  -1.8506089e+00   1.4458274e+00  -5.2936921e-01  -7.5764809e-01   1.4490237e-01   7.1961799e-01  -3.2419846e-01  -2.1246558e+00  -1.1328065e+00  -9.4422517e-01  -8.4075365e-01  -5.1239858e-01  -8.9472270e-02  -3.6703382e-01  -5.3902278e-01  -1.1238680e-01  -6.4656339e-01  -2.3173743e-01  -8.7732372e-01  -1.9716378e+00   9.0687337e-01   3.2579586e+00   2.0182487e+00  -5.2786610e-01
  -1.3009250e+00  -1.2279758e+00  -1.7762592e+00  -1.4566423e-01  -2.6827695e-01   1.2620642e+00   1.4065597e+00   1.1403494e+00   8.1439630e-01   2.8380472e-01  -1.4738847e+00  -9.9766793e-01  -1.0046885e+00  -9.0626665e-03   3.5816715e-01   2.3623584e-01  -1.1501562e+00   1.9025217e+00   2.9908722e+00  -2.2438004e+00  -2.4754066e-02  -2.7129941e+00  -2.9090311e-01  -6.8158168e-02   1.0146297e+00   1.2224710e+00   1.7144193e+00   1.9765259e+00   2.9437342e+00   2.5788255e+00   1.8417542e+00  -2.2949526e+00  -7.8077962e-01  -6.9299539e-01   3.4589587e-01   1.1838246e+00   1.4235392e+00   2.1317575e+00   9.8294089e-01  -2.4802277e+00  -8.8762357e-01  -1.2530002e+00  -1.9951761e+00  -8.0752899e-01  -2.8865118e-02   2.3210875e-01   1.0600652e+00   9.9504469e-01   1.2819026e+00  -1.6233158e+00  -1.8525567e+00   1.5447433e+00  -4.8956551e-01  -8.0386879e-01   2.6003788e-01   7.5421260e-01  -1.9131746e-01  -2.3138189e+00  -1.2421199e+00  -1.0716586e+00  -8.7074663e-01  -6.0529204e-01   7.5630885e-02  -4.1971691e-01  -3.9267530e-01  -1.3511886e-01  -5.2355578e-01  -2.0269670e-01  -7.9854544e-01  -2.0830838e+00   8.3191035e-01   3.1323598e+00   2.1057129e+00  -4.9304314e-01
  -1.3671726e+00  -1.2998911e+00  -1.7966554e+00  -1.2724030e-01  -3.2021135e-01   1.2570884e+00   1.4652306e+00   1.1811455e+00   9.1639584e-01   3.8822487e-01  -1.5581550e+00  -1.0080905e+00  -1.0501999e+00   4.2089882e-02   3.7161815e-01   3.6086166e-01  -1.1926676e+00   1.7830586e+00   3.0223673e+00  -2.3669669e+00   7.4563520e-02  -2.7548954e+00  -3.5205353e-01  -1.3933742e-01   9.8370158e-01   1.1549998e+00   1.6601810e+00   1.9342325e+00   2.8677722e+00   2.6177951e+00   1.8872355e+00  -2.3333897e+00  -8.1590140e-01  -7.4272847e-01   4.2586434e-01   1.2022290e+00   1.4193486e+00   2.2219776e+00   1.0861116e+00  -2.5518171e+00  -8.2388604e-01  -1.2926969e+00  -1.8927289e+00  -8.1452495e-01   1.4367119e-03   2.6356655e-01   1.1083401e+00   1.0287434e+00   1.3329893e+00  -1.6736733e+00  -1.8835477e+00   1.6369017e+00  -4.7855723e-01  -8.3796311e-01   3.5317004e-01   7.8680312e-01  -5.5263398e-02  -2.4905843e+00  -1.3728075e+00  -1.1911313e+00  -9.2256046e-01  -6.9281864e-01   2.1561253e-01  -4.6716899e-01  -2.6334572e-01  -1.5150154e-01  -4.0878386e-01  -1.6389127e-01  -7.1825254e-01  -2.1894750e+00   7.4014890e-01   3.0165351e+00   2.2056380e+00  -4.5144332e-01
  -1.4178015e+00  -1.3829839e+00  -1.7921794e+00  -1.3388270e-01  -3.6295694e-01   1.2365077e+00   1.5304265e+00   1.2365182e+00   1.0233167e+00   4.9967972e-01  -1.6190650e+00  -1.0365446e+00  -1.0876418e+00   7.0123384e-02   3.8213164e-01   4.7428352e-01  -1.2361471e+00   1.6613822e+00   3.0732785e+00  -2.4914512e+00   1.7825512e-01  -2.7755806e+00  -4.3398398e-01  -2.1362250e-01   9.3627412e-01   1.0844145e+00   1.6026997e+00   1.8963833e+00   2.8067627e+00   2.6674681e+00   1.9547305e+00  -2.3389158e+00  -8.6342066e-01  -7.8281938e-01   4.8160595e-01   1.2295550e+00   1.4145201e+00   2.3103285e+00   1.1985591e+00  -2.5924000e+00  -7.8549116e-01  -1.3116771e+00  -1.7922759e+00  -8.0776345e-01   1.2129138e-02   3.0697501e-01   1.1368465e+00   1.0566523e+00   1.3886228e+00  -1.7076125e+00  -1.9401800e+00   1.7215546e+00  -4.9280863e-01  -8.6050051e-01   4.2542846e-01   8.1135065e-01   8.1304620e-02  -2.6509075e+00  -1.5184191e+00  -1.3007829e+00  -9.9076217e-01  -7.7438664e-01   3.2881195e-01  -5.1031958e-01  -1.5384405e-01  -1.6358667e-01  -3.0486136e-01  -1.1857341e-01  -6.3872092e-01  -2.2868819e+00   6.3351304e-01   2.9147740e+00   2.3101893e+00  -4.0560611e-01
  -1.4518787e+00  -1.4732098e+00  -1.7636607e+00  -1.6267599e-01  -3.9672329e-01   1.2028001e+00   1.5969930e+00   1.3043648e+00   1.1285516e+00   6.1499642e-01  -1.6558401e+00  -1.0792184e+00  -1.1171195e+00   7.8806923e-02   3.8653289e-01   5.7563673e-01  -1.2802831e+00   1.5422711e+00   3.1390627e+00  -2.6129920e+00   2.8172250e-01  -2.7748882e+00  -5.3319635e-01  -2.8964604e-01   8.7488233e-01   1.0125144e+00   1.5452166e+00   1.8632780e+00   2.7634609e+00   2.7224987e+00   2.0406645e+00  -2.3120240e+00  -9.2088522e-01  -8.1342419e-01   5.1370667e-01   1.2638336e+00   1.4104393e+00   2.3877939e+00   1.3148404e+00  -2.6001379e+00  -7.6933469e-01  -1.3104302e+00  -1.6908340e+00  -7.8841122e-01   6.7536096e-03   3.6016147e-01   1.1478141e+00   1.0741585e+00   1.4481214e+00  -1.7251256e+00  -2.0181379e+00   1.7980862e+00  -5.2804841e-01  -8.7212230e-01   4.7831224e-01   8.2297097e-01   2.1575771e-01  -2.7914898e+00  -1.6720307e+00  -1.3990983e+00  -1.0696400e+00  -8.4942926e-01   4.1414951e-01  -5.4990841e-01  -6.6506758e-02  -1.7325224e-01  -2.1403040e-01  -6.9952100e-02  -5.6213881e-01  -2.3718926e+00   5.1424395e-01   2.8304840e+00   2.4117611e+00  -3.5802700e-01
  -1.4694586e+00  -1.5663672e+00  -1.7129244e+00  -2.1004871e-01  -4.2168037e-01   1.1587177e+00   1.6602750e+00   1.3821275e+00   1.2262795e+00   7.3109635e-01  -1.6688438e+00  -1.1318141e+00  -1.1389301e+00   7.2143400e-02   3.8262674e-01   6.6417047e-01  -1.3249271e+00   1.4301392e+00   3.2147543e+00  -2.7275217e+00   3.8092359e-01  -2.7535079e+00  -6.4582351e-01  -3.6595682e-01   8.0239936e-01   9.4119778e-01   1.4907136e+00   1.8351682e+00   2.7395694e+00   2.7777259e+00   2.1408837e+00  -2.2546816e+00  -9.8566846e-01  -8.3488277e-01   5.2346584e-01   1.3030978e+00   1.4082062e+00   2.4465477e+00   1.4297361e+00  -2.5746210e+00  -7.7164224e-01  -1.2901714e+00  -1.5855146e+00  -7.5791076e-01  -1.0921872e-02   4.2092195e-01   1.1437098e+00   1.0778072e+00   1.5104086e+00  -1.7272268e+00  -2.1123824e+00   1.8659789e+00  -5.7956175e-01  -8.7353281e-01   5.1348826e-01   8.1823775e-01   3.4551545e-01  -2.9099529e+00  -1.8266238e+00  -1.4849999e+00  -1.1535855e+00  -9.1743616e-01   4.7106680e-01  -5.8645479e-01  -3.1822091e-03  -1.8211070e-01  -1.3815609e-01  -2.1061367e-02  -4.9057750e-01  -2.4417625e+00   3.8484665e-01   2.7661376e+00   2.5034256e+00  -3.1108326e-01
  -1.4715867e+00  -1.6582590e+00  -1.6427158e+00  -2.7192651e-01  -4.3790840e-01   1.1071494e+00   1.7163979e+00   1.4669233e+00   1.3117543e+00   8.4506060e-01  -1.6595572e+00  -1.1897614e+00  -1.1535708e+00   5.4083596e-02   3.6930455e-01   7.3919548e-01  -1.3700804e+00   1.3288897e+00   3.2952954e+00  -2.8313183e+00   4.7252817e-01  -2.7129527e+00  -7.6777660e-01  -4.4103252e-01   7.2192301e-01   8.7244703e-01   1.4418149e+00   1.8123313e+00   2.7357322e+00   2.8285266e+00   2.2509051e+00  -2.1702405e+00  -1.0550364e+00  -8.4767525e-01   5.1279510e-01   1.3455175e+00   1.4086097e+00   2.4804450e+00   1.5384785e+00  -2.5168938e+00  -7.8814612e-01  -1.2528026e+00  -1.4737593e+00  -7.1792643e-01  -3.7140717e-02   4.8711343e-01   1.1270782e+00   1.0654939e+00   1.5740067e+00  -1.7159046e+00  -2.2173749e+00   1.9247862e+00  -6.4248048e-01  -8.6549519e-01   5.3261424e-01   7.9537763e-01   4.6806873e-01  -3.0049518e+00  -1.9754448e+00  -1.5579073e+00  -1.2374352e+00  -9.7797619e-01   4.9947418e-01  -6.2024097e-01   3.4790645e-02  -1.9143395e-01  -7.8719010e-02   2.5362904e-02  -4.2595370e-01  -2.4945217e+00   2.4802507e-01   2.7232572e+00   2.5793096e+00  -2.6696034e-01
  -1.4602398e+00  -1.7448489e+00  -1.5565792e+00  -3.4391200e-01  -4.4537472e-01   1.0509835e+00   1.7624735e+00   1.5556747e+00   1.3815092e+00   9.5418239e-01  -1.6304903e+00  -1.2484312e+00  -1.1617374e+00   2.8276147e-02   3.4656608e-01   8.0005253e-01  -1.4158703e+00   1.2417885e+00   3.3758413e+00  -2.9211272e+00   5.5401934e-01  -2.6554936e+00  -8.9490091e-01  -5.1330602e-01   6.3664735e-01   8.0829239e-01   1.4007044e+00   1.7951157e+00   2.7515711e+00   2.8711020e+00   2.3661574e+00  -2.0632719e+00  -1.1262184e+00  -8.5238290e-01   4.8409152e-01   1.3895043e+00   1.4121219e+00   2.4853774e+00   1.6369308e+00  -2.4293941e+00  -8.1427943e-01  -1.2008408e+00  -1.3535415e+00  -6.7028916e-01  -6.8365930e-02   5.5672330e-01   1.1004071e+00   1.0365566e+00   1.6370600e+00  -1.6940001e+00  -2.3273169e+00   1.9741169e+00  -7.1205401e-01  -8.4883010e-01   5.3720260e-01   7.5434530e-01   5.8101237e-01  -3.0762156e+00  -2.1123208e+00  -1.6177621e+00  -1.3167455e+00  -1.0307101e+00   4.9971390e-01  -6.5130901e-01   4.6614410e-02  -2.0209807e-01  -3.6800622e-02   6.6993327e-02  -3.6997887e-01  -2.5290366e+00   1.0660756e-01   2.7024342e+00   2.6348809e+00  -2.2757812e-01
  -1.4382027e+00  -1.8223997e+00  -1.4586967e+00  -4.2148051e-01  -4.4393841e-01   9.9297734e-01   1.7967139e+00   1.6452349e+00   1.4334639e+00   1.0560087e+00  -1.5850338e+00  -1.3033438e+00  -1.1643187e+00  -2.1292292e-03   3.1545844e-01   8.4610691e-01  -1.4625207e+00   1.1713604e+00   3.4520165e+00  -2.9942478e+00   6.2373789e-01  -2.5840582e+00  -1.0231329e+00  -5.8120523e-01   5.4972782e-01   7.5075331e-01   1.3690588e+00   1.7839503e+00   2.7857541e+00   2.9026760e+00   2.4821943e+00  -1.9393312e+00  -1.1964785e+00  -8.4965620e-01   4.4009557e-01   1.4337799e+00   1.4189075e+00   2.4594694e+00   1.7217110e+00  -2.3158125e+00  -8.4537849e-01  -1.1373197e+00  -1.2235156e+00  -6.1694107e-01  -1.0144315e-01   6.2791606e-01   1.0660239e+00   9.9175920e-01   1.6973866e+00  -1.6650211e+00  -2.4363962e+00   2.0136279e+00  -7.8388367e-01  -8.2441709e-01   5.2853527e-01   6.9677391e-01   6.8208828e-01  -3.1245233e+00  -2.2319168e+00  -1.6650200e+00  -1.3879851e+00  -1.0753919e+00   4.7254291e-01  -6.7947058e-01   3.2075671e-02  -2.1454898e-01  -1.3059231e-02   1.0200455e-01  -3.2409713e-01  -2.5450200e+00  -3.6533925e-02   2.7033704e+00   2.6671253e+00  -1.9451863e-01
  -1.4088921e+00  -1.8875914e+00  -1.3536939e+00  -5.0017740e-01  -4.3338104e-01   9.3564151e-01   1.8184521e+00   1.7325022e+00   1.4669351e+00   1.1483708e+00  -1.5272634e+00  -1.3503555e+00  -1.1623829e+00  -3.4612548e-02   2.7793406e-01   8.7676977e-01  -1.5103097e+00   1.1193137e+00   3.5200960e+00  -3.0485847e+00   6.8087123e-01  -2.5020964e+00  -1.1486450e+00  -6.4320280e-01   4.6414851e-01   7.0176004e-01   1.3480023e+00   1.7793181e+00   2.8360941e+00   2.9215932e+00   2.5948705e+00  -1.8046674e+00  -1.2631824e+00  -8.4019025e-01   3.8374506e-01   1.4774046e+00   1.4288503e+00   2.4031026e+00   1.7902565e+00  -2.1808794e+00  -8.7688042e-01  -1.0656662e+00  -1.0831027e+00  -5.5988003e-01  -1.3370933e-01   6.9905619e-01   1.0260312e+00   9.3317221e-01   1.7525573e+00  -1.6329078e+00  -2.5390244e+00   2.0430252e+00  -8.5410692e-01  -7.9319753e-01   5.0763427e-01   6.2580536e-01   7.6923869e-01  -3.1516173e+00  -2.3299196e+00  -1.7006109e+00  -1.4486357e+00  -1.1118627e+00   4.1913555e-01  -7.0432951e-01  -8.4067703e-03  -2.2879149e-01  -7.6969982e-03   1.2914531e-01  -2.8941499e-01  -2.5429886e+00  -1.7856623e-01   2.7249400e+00   2.6746084e+00  -1.6895832e-01
  -1.3761367e+00  -1.9376048e+00  -1.2464214e+00  -5.7580079e-01  -4.1345926e-01   8.8114969e-01   1.8280657e+00   1.8145157e+00   1.4825452e+00   1.2294039e+00  -1.4617132e+00  -1.3858166e+00  -1.1571579e+00  -6.7342120e-02   2.3663984e-01   8.9154182e-01  -1.5595183e+00   1.0864945e+00   3.5771158e+00  -3.0826623e+00   7.2538994e-01  -2.4134166e+00  -1.2679700e+00  -6.9787087e-01   3.8260041e-01   6.6306053e-01   1.3380808e+00   1.7816932e+00   2.8996657e+00   2.9273108e+00   2.7004677e+00  -1.6658930e+00  -1.3238541e+00  -8.2470711e-01   3.1803940e-01   1.5197675e+00   1.4415907e+00   2.3187688e+00   1.8408302e+00  -2.0301000e+00  -9.0450133e-01  -9.8956205e-01  -9.3250503e-01  -5.0110640e-01  -1.6304149e-01   7.6870923e-01   9.8227809e-01   8.6395417e-01   1.7999974e+00  -1.6017718e+00  -2.6300492e+00   2.0620690e+00  -9.1952087e-01  -7.5617982e-01   4.7528516e-01   5.4580699e-01   8.4066425e-01  -3.1600661e+00  -2.4031455e+00  -1.7258732e+00  -1.4972015e+00  -1.1400382e+00   3.4110402e-01  -7.2531702e-01  -7.3734301e-02  -2.4440338e-01  -2.0423072e-02   1.4778392e-01  -2.6662941e-01  -2.5241701e+00  -3.1677450e-01   2.7652579e+00   2.6574202e+00  -1.5160993e-01
  -1.3439300e+00  -1.9701717e+00  -1.1417222e+00  -6.4455483e-01  -3.8397214e-01   8.3127752e-01   1.8268152e+00   1.8885332e+00   1.4820433e+00   1.2975575e+00  -1.3931312e+00  -1.4066883e+00  -1.1500051e+00  -9.9161002e-02   1.9465068e-01   8.9007404e-01  -1.6103675e+00   1.0728734e+00   3.6208930e+00  -3.0956025e+00   7.5793919e-01  -2.3219959e+00  -1.3780934e+00  -7.4393675e-01   3.0738261e-01   6.3611880e-01   1.3392616e+00   1.7914502e+00   2.9729362e+00   2.9202891e+00   2.7957673e+00  -1.5296332e+00  -1.3762138e+00  -8.0394343e-01   2.4592474e-01   1.5605429e+00   1.4565723e+00   2.2107649e+00   1.8724740e+00  -1.8694523e+00  -9.2438385e-01  -9.1278997e-01  -7.7265069e-01  -4.4257066e-01  -1.8784771e-01   8.3562430e-01   9.3636635e-01   7.8805092e-01   1.8371060e+00  -1.5756254e+00  -2.7049315e+00   2.0705796e+00  -9.7764096e-01  -7.1444473e-01   4.3210581e-01   4.6199610e-01   8.9488247e-01  -3.1530888e+00  -2.4495678e+00  -1.7424652e+00  -1.5331344e+00  -1.1598928e+00   2.4052801e-01  -7.4173889e-01  -1.6209183e-01  -2.6057473e-01  -5.0418470e-02   1.5792337e-01  -2.5596241e-01  -2.4903636e+00  -4.4863317e-01   2.8217531e+00   2.6170149e+00  -1.4267946e-01
  -1.3161694e+00  -1.9835858e+00  -1.0441949e+00  -7.0315915e-01  -3.4483629e-01   7.8737283e-01   1.8166082e+00   1.9520869e+00   1.4680493e+00   1.3515971e+00  -1.3262324e+00  -1.4106141e+00  -1.1423798e+00  -1.2950867e-01   1.5516514e-01   8.7223548e-01  -1.6629467e+00   1.0775638e+00   3.6499765e+00  -3.0870731e+00   7.7969450e-01  -2.2317765e+00  -1.4765081e+00  -7.8033357e-01   2.4033112e-01   6.2201316e-01   1.3509529e+00   1.8087527e+00   3.0519044e+00   2.9017909e+00   2.8780730e+00  -1.4021747e+00  -1.4181983e+00  -7.7864104e-01   1.7020888e-01   1.5996168e+00   1.4730904e+00   2.0847523e+00   1.8849180e+00  -1.7050717e+00  -9.3320256e-01  -8.3907753e-01  -6.0507303e-01  -3.8612174e-01  -2.0700841e-01   8.9870370e-01   8.8968081e-01   7.0983190e-01   1.8613806e+00  -1.5581235e+00  -2.7598763e+00   2.0684438e+00  -1.0266939e+00  -6.6914862e-01   3.7864704e-01   3.7999458e-01   9.3077988e-01  -3.1343524e+00  -2.4682710e+00  -1.7522614e+00  -1.5566920e+00  -1.1714449e+00   1.1998565e-01  -7.5283276e-01  -2.7093142e-01  -2.7617204e-01  -9.6311737e-02   1.6018269e-01  -2.5711107e-01  -2.4437645e+00  -5.7186561e-01   2.8912437e+00   2.5559583e+00  -1.4184458e-01
  -1.2963980e+00  -1.9766834e+00  -9.5796718e-01  -7.4891242e-01  -2.9616024e-01   7.5035749e-01   1.7997155e+00   2.0030200e+00   1.4437453e+00   1.3906004e+00  -1.2654622e+00  -1.3959428e+00  -1.1357806e+00  -1.5829029e-01   1.2118784e-01   8.3818189e-01  -1.7171362e+00   1.0988719e+00   3.6635255e+00  -3.0572143e+00   7.9219405e-01  -2.1464518e+00  -1.5612281e+00  -8.0624207e-01   1.8277947e-01   6.2134246e-01   1.3720473e+00   1.8334349e+00   3.1322412e+00   2.8736136e+00   2.9451863e+00  -1.2891329e+00  -1.4479611e+00  -7.4953779e-01   9.3509713e-02   1.6369942e+00   1.4903423e+00   1.9472193e+00   1.8784599e+00  -1.5429402e+00  -9.2822345e-01  -7.7193846e-01  -4.3174203e-01  -3.3345651e-01  -2.1978088e-01   9.5696507e-01   8.4343389e-01   6.3369075e-01   1.8705403e+00  -1.5523324e+00  -2.7919133e+00   2.0556230e+00  -1.0655518e+00  -6.2152132e-01   3.1551103e-01   3.0534379e-01   9.4765464e-01  -3.1077564e+00  -2.4593459e+00  -1.7572312e+00  -1.5687445e+00  -1.1747419e+00  -1.7426094e-02  -7.5783279e-01  -3.9698633e-01  -2.8982373e-01  -1.5617200e-01   1.5574450e-01  -2.6922091e-01  -2.3867643e+00  -6.8449029e-01   2.9700107e+00   2.4776103e+00  -1.4825890e-01
  -1.2875684e+00  -1.9487911e+00  -8.8648648e-01  -7.7970780e-01  -2.3831148e-01   7.2075420e-01   1.7784588e+00   2.0395049e+00   1.4125382e+00   1.4139510e+00  -1.2147772e+00  -1.3617057e+00  -1.1316818e+00  -1.8571133e-01   9.5222107e-02   7.8841411e-01  -1.7725340e+00   1.1343745e+00   3.6611478e+00  -3.0065482e+00   7.9716163e-01  -2.0692602e+00  -1.6307650e+00  -8.2112111e-01   1.3555132e-01   6.3414835e-01   1.4009823e+00   1.8648887e+00   3.2094306e+00   2.8377778e+00   2.9953491e+00  -1.1951599e+00  -1.4638539e+00  -7.1735812e-01   1.8233529e-02   1.6726963e+00   1.5074696e+00   1.8048894e+00   1.8538300e+00  -1.3886008e+00  -9.0732039e-01  -7.1452166e-01  -2.5486458e-01  -2.8606988e-01  -2.2568549e-01   1.0095028e+00   7.9871212e-01   5.6363880e-01   1.8626398e+00  -1.5605408e+00  -2.7989288e+00   2.0321638e+00  -1.0936176e+00  -5.7285465e-01   2.4346863e-01   2.4301874e-01   9.4524490e-01  -3.0772119e+00  -2.4237297e+00  -1.7593128e+00  -1.5705542e+00  -1.1698472e+00  -1.6809095e-01  -7.5603766e-01  -5.3632129e-01  -3.0002255e-01  -2.2752715e-01   1.4626988e-01  -2.9088871e-01  -2.3217433e+00  -7.8485573e-01   3.0538742e+00   2.3857688e+00  -1.6058531e-01
  -1.2918424e+00  -1.8996587e+00  -8.3234709e-01  -7.9400843e-01  -1.7196894e-01   6.9873256e-01   1.7549026e+00   2.0600507e+00   1.3777235e+00   1.4213319e+00  -1.1774583e+00  -1.3075579e+00  -1.1314478e+00  -2.1209705e-01   7.8997914e-02   7.2382313e-01  -1.8283925e+00   1.1810224e+00   3.6427109e+00  -2.9358890e+00   7.9633564e-01  -2.0027988e+00  -1.6840772e+00  -8.2472652e-01   9.8981921e-02   6.5986115e-01   1.4358165e+00   1.9019695e+00   3.2789080e+00   2.7962051e+00   3.0271642e+00  -1.1237082e+00  -1.4644019e+00  -6.8280119e-01  -5.3422507e-02   1.7066575e+00   1.5235939e+00   1.6641252e+00   1.8120561e+00  -1.2469127e+00  -8.6895388e-01  -6.6947210e-01  -7.6678213e-02  -2.4520624e-01  -2.2439176e-01   1.0554548e+00   7.5651425e-01   5.0292593e-01   1.8361631e+00  -1.5841214e+00  -2.7796516e+00   1.9982116e+00  -1.1106808e+00  -5.2447730e-01   1.6356260e-01   1.9697791e-01   9.2374331e-01  -3.0464284e+00  -2.3630173e+00  -1.7602806e+00  -1.5635493e+00  -1.1568303e+00  -3.2790208e-01  -7.4687618e-01  -6.8442327e-01  -3.0523652e-01  -3.0740982e-01   1.3378659e-01  -3.2019684e-01  -2.2508740e+00  -8.7166279e-01   3.1382752e+00   2.2843082e+00  -1.7705783e-01
  -1.3104419e+00  -1.8293841e+00  -7.9715879e-01  -7.9079510e-01  -9.8157000e-02   6.8416428e-01   1.7305760e+00   2.0635023e+00   1.3421800e+00   1.4127235e+00  -1.1559570e+00  -1.2336921e+00  -1.1362359e+00  -2.3771764e-01   7.3261250e-02   6.4571356e-01  -1.8835766e+00   1.2352656e+00   3.6081567e+00  -2.8462577e+00   7.9131787e-01  -1.9488685e+00  -1.7204964e+00  -8.1711698e-01   7.2962035e-02   6.9727408e-01   1.4743171e+00   1.9429349e+00   3.3361974e+00   2.7504175e+00   3.0395138e+00  -1.0768655e+00  -1.4482780e+00  -6.4652801e-01  -1.1945594e-01   1.7386343e+00   1.5378420e+00   1.5303783e+00   1.7543440e+00  -1.1218604e+00  -8.1212593e-01  -6.3881148e-01   1.0073947e-01  -2.1181477e-01  -2.1562255e-01   1.0939801e+00   7.1777164e-01   4.5371937e-01   1.7900975e+00  -1.6234511e+00  -2.7336004e+00   1.9540307e+00  -1.1167579e+00  -4.7771455e-01   7.7182163e-02   1.6978621e-01   8.8379788e-01  -3.0187173e+00  -2.2792583e+00  -1.7616168e+00  -1.5491091e+00  -1.1357554e+00  -4.9232478e-01  -7.2996450e-01  -8.3633245e-01  -3.0402059e-01  -3.9243294e-01   1.2055727e-01  -3.5477955e-01  -2.1759503e+00  -9.4397689e-01   3.2183690e+00   2.1768431e+00  -1.9556991e-01
  -1.3435622e+00  -1.7383466e+00  -7.8146872e-01  -7.6950177e-01  -1.8257531e-02   6.7668000e-01   1.7062482e+00   2.0490381e+00   1.3081197e+00   1.3884056e+00  -1.1517878e+00  -1.1407451e+00  -1.1468917e+00  -2.6263764e-01   7.7641634e-02   5.5580727e-01  -1.9365512e+00   1.2931961e+00   3.5573399e+00  -2.7388151e+00   7.8345481e-01  -1.9083691e+00  -1.7396503e+00  -7.9864892e-01   5.6998161e-02   7.4455133e-01   1.5140532e+00   1.9854252e+00   3.3770410e+00   2.7012865e+00   3.0314869e+00  -1.0552704e+00  -1.4142900e+00  -6.0914817e-01  -1.7804393e-01   1.7681312e+00   1.5493609e+00   1.4077293e+00   1.6819839e+00  -1.0164273e+00  -7.3632678e-01  -6.2384435e-01   2.7562502e-01  -1.8651095e-01  -1.9909045e-01   1.1242501e+00   6.8334714e-01   4.1686860e-01   1.7239832e+00  -1.6778905e+00  -2.6610079e+00   1.9000282e+00  -1.1119428e+00  -4.3383285e-01  -1.3898583e-02   1.6234604e-01   8.2650128e-01  -2.9968203e+00  -2.1747549e+00  -1.7643952e+00  -1.5283831e+00  -1.1066733e+00  -6.5649524e-01  -7.0514944e-01  -9.8680725e-01  -2.9511937e-01  -4.7889158e-01   1.0893804e-01  -3.9191666e-01  -2.0982636e+00  -1.0012334e+00   3.2891352e+00   2.0664446e+00  -2.1378275e-01
  -1.3903540e+00  -1.6271562e+00  -7.8474215e-01  -7.2995446e-01   6.6001413e-02   6.7571994e-01   1.6817835e+00   2.0161720e+00   1.2769199e+00   1.3489658e+00  -1.1654677e+00  -1.0297082e+00  -1.1638461e+00  -2.8660498e-01   9.0614585e-02   4.5622208e-01  -1.9854040e+00   1.3507050e+00   3.4899185e+00  -2.6148183e+00   7.7376016e-01  -1.8812491e+00  -1.7413911e+00  -7.6995990e-01   5.0281075e-02   7.9927065e-01   1.5524941e+00   2.0264953e+00   3.3975337e+00   2.6488603e+00   3.0023325e+00  -1.0581135e+00  -1.3613896e+00  -5.7120851e-01  -2.2753904e-01   1.7943566e+00   1.5573259e+00   1.2985604e+00   1.5962899e+00  -9.3253515e-01  -6.4148686e-01  -6.2509624e-01   4.4663062e-01  -1.6954849e-01  -1.7447577e-01   1.1454559e+00   6.5401139e-01   3.9177921e-01   1.6379390e+00  -1.7458235e+00  -2.5627307e+00   1.8367806e+00  -1.0962808e+00  -3.9397285e-01  -1.0752425e-01   1.7376187e-01   7.5337198e-01  -2.9827730e+00  -2.0518872e+00  -1.7691850e+00  -1.5021523e+00  -1.0696133e+00  -8.1535337e-01  -6.7253242e-01  -1.1305154e+00  -2.7755240e-01  -5.6288657e-01   1.0123792e-01  -4.2864887e-01  -2.0185329e+00  -1.0432350e+00   3.3455117e+00   1.9554332e+00  -2.2924692e-01
  -1.4489748e+00  -1.4966324e+00  -8.0540364e-01  -6.7232500e-01   1.5258111e-01   6.8057389e-01   1.6560861e+00   1.9647626e+00   1.2490469e+00   1.2953110e+00  -1.1965078e+00  -9.0185784e-01  -1.1870285e+00  -3.0898963e-01   1.0956563e-01   3.4943069e-01  -2.0279087e+00   1.4036480e+00   3.4053010e+00  -2.4756061e+00   7.6288392e-01  -1.8665198e+00  -1.7257408e+00  -7.3194467e-01   5.1755560e-02   8.5850228e-01   1.5871061e+00   2.0627018e+00   3.3942479e+00   2.5922867e+00   2.9514445e+00  -1.0832212e+00  -1.2887109e+00  -5.3318559e-01  -2.6648472e-01   1.8162111e+00   1.5609428e+00   1.2033843e+00   1.4985749e+00  -8.7105070e-01  -5.2794801e-01  -6.4228736e-01   6.1286439e-01  -1.6080467e-01  -1.4144729e-01   1.1568309e+00   6.3040067e-01   3.7640990e-01   1.5326668e+00  -1.8247515e+00  -2.4401601e+00   1.7650587e+00  -1.0696844e+00  -3.5907553e-01  -2.0120184e-01   2.0135440e-01   6.6632737e-01  -2.9778086e+00  -1.9129672e+00  -1.7759863e+00  -1.4707467e+00  -1.0245756e+00  -9.6380399e-01  -6.3247053e-01  -1.2622397e+00  -2.5067459e-01  -6.4046280e-01   9.9590314e-02  -4.6190669e-01  -1.9368995e+00  -1.0701452e+00   3.3825540e+00   1.8452627e+00  -2.3952751e-01
  -1.5167088e+00  -1.3478170e+00  -8.4093787e-01  -5.9711130e-01   2.3919108e-01   6.9040875e-01   1.6271454e+00   1.8950299e+00   1.2240802e+00   1.2286777e+00  -1.2434580e+00  -7.5871606e-01  -1.2158061e+00  -3.2877751e-01   1.3095252e-01   2.3819749e-01  -2.0616287e+00   1.4480168e+00   3.3026661e+00  -2.3226105e+00   7.5112663e-01  -1.8623334e+00  -1.6928648e+00  -6.8572362e-01   6.0187745e-02   9.1892193e-01   1.6154465e+00   2.0902442e+00   3.3643593e+00   2.5298416e+00   2.8783850e+00  -1.1272183e+00  -1.1956442e+00  -4.9548383e-01  -2.9365356e-01   1.8323127e+00   1.5594507e+00   1.1208438e+00   1.3901574e+00  -8.3185656e-01  -3.9646156e-01  -6.7434616e-01   7.7386729e-01  -1.5978242e-01  -9.9722219e-02   1.1576892e+00   6.1296324e-01   3.6739700e-01   1.4094368e+00  -1.9114363e+00  -2.2951420e+00   1.6858450e+00  -1.0318991e+00  -3.2980974e-01  -2.9218264e-01   2.4082796e-01   5.6765048e-01  -2.9823128e+00  -1.7601492e+00  -1.7842040e+00  -1.4340222e+00  -9.7152932e-01  -1.0968984e+00  -5.8555438e-01  -1.3770853e+00  -2.1420755e-01  -7.0775552e-01   1.0584517e-01  -4.8864548e-01  -1.8529857e+00  -1.0824758e+00   3.3956169e+00   1.7364999e+00  -2.4232554e-01
  -1.5901447e+00  -1.1820205e+00  -8.8804351e-01  -5.0514774e-01   3.2337038e-01   7.0428474e-01   1.5921790e+00   1.8075804e+00   1.2008306e+00   1.1506367e+00  -1.3040038e+00  -6.0204665e-01  -1.2489614e+00  -3.4461825e-01   1.5055795e-01   1.2550016e-01  -2.0840577e+00   1.4801086e+00   3.1810535e+00  -2.1573997e+00   7.3849530e-01  -1.8661216e+00  -1.6430744e+00  -6.3260393e-01   7.4224423e-02   9.7695483e-01   1.6352540e+00   2.1051589e+00   3.3057631e+00   2.4590632e+00   2.7829420e+00  -1.1857584e+00  -1.0819415e+00  -4.5843990e-01  -3.0810837e-01   1.8410614e+00   1.5521285e+00   1.0478844e+00   1.2723938e+00  -8.1397323e-01  -2.4821644e-01  -7.1946208e-01   9.2953224e-01  -1.6562997e-01  -4.9155284e-02   1.1474754e+00   6.0190387e-01   3.6030193e-01   1.2700557e+00  -2.0020813e+00  -2.1299160e+00   1.6003393e+00  -9.8252361e-01  -3.0650775e-01  -3.7757425e-01   2.8658195e-01   4.5994897e-01  -2.9958299e+00  -1.5953872e+00  -1.7926675e+00  -1.3913960e+00  -9.1041438e-01  -1.2100252e+00  -5.3256308e-01  -1.4706778e+00  -1.6823982e-01  -7.6113682e-01   1.2148915e-01  -5.0597869e-01  -1.7660151e+00  -1.0810681e+00   3.3805627e+00   1.6289002e+00  -2.3558746e-01
  -1.6654008e+00  -1.0008994e+00  -9.4283162e-01  -3.9764456e-01   4.0258811e-01   7.2116293e-01   1.5478655e+00   1.7034353e+00   1.1775409e+00   1.0630856e+00  -1.3751079e+00  -4.3388455e-01  -1.2847155e+00  -3.5492127e-01   1.6381331e-01   1.4435485e-02  -2.0927871e+00   1.4966914e+00   3.0395168e+00  -1.9817333e+00   7.2479053e-01  -1.8747846e+00  -1.5768631e+00  -5.7403617e-01   9.2444613e-02   1.0289454e+00   1.6445331e+00   2.1035537e+00   3.2171852e+00   2.3769847e+00   2.6652195e+00  -1.2538056e+00  -9.4784813e-01  -4.2233326e-01  -3.0928151e-01   1.8407398e+00   1.5383085e+00   9.8008056e-01   1.1467272e+00  -8.1572489e-01  -8.4895179e-02  -7.7517597e-01   1.0799752e+00  -1.7717884e-01   1.0156408e-02   1.1258234e+00   5.9713526e-01   3.4996410e-01   1.1168219e+00  -2.0925413e+00  -1.9470733e+00   1.5099472e+00  -9.2108183e-01  -2.8911881e-01  -4.5447515e-01   3.3214350e-01   3.4610338e-01  -3.0171219e+00  -1.4204492e+00  -1.7996999e+00  -1.3419395e+00  -8.4115152e-01  -1.2991010e+00  -4.7440271e-01  -1.5393398e+00  -1.1319922e-01  -7.9735760e-01   1.4759614e-01  -5.1130430e-01  -1.6749817e+00  -1.0670696e+00   3.3339790e+00   1.5215644e+00  -2.1759841e-01
  -1.7383812e+00  -8.0655057e-01  -1.0010558e+00  -2.7625043e-01   4.7436013e-01   7.3990917e-01   1.4906529e+00   1.5840591e+00   1.1521482e+00   9.6822386e-01  -1.4531895e+00  -2.5659150e-01  -1.3207992e+00  -3.5798961e-01   1.6617125e-01  -9.1884438e-02  -2.0856942e+00   1.4951566e+00   2.8773216e+00  -1.7976334e+00   7.0971453e-01  -1.8849171e+00  -1.4949697e+00  -5.1156456e-01   1.1340278e-01   1.0713464e+00   1.6416337e+00   2.0818719e+00   3.0982756e+00   2.2804441e+00   2.5257453e+00  -1.3259510e+00  -7.9425103e-01  -3.8740063e-01  -2.9706151e-01   1.8296459e+00   1.5174009e+00   9.1209381e-01   1.0147397e+00  -8.3493263e-01   9.1252264e-02  -8.3850474e-01   1.2253746e+00  -1.9299752e-01   7.7768978e-02   1.0926215e+00   5.9824579e-01   3.3093494e-01   9.5246833e-01  -2.1785484e+00  -1.7495340e+00   1.4162499e+00  -8.4713573e-01  -2.7718562e-01  -5.2012134e-01   3.7068909e-01   2.2920435e-01  -3.0442809e+00  -1.2369795e+00  -1.8032332e+00  -1.2845150e+00  -7.6366371e-01  -1.3607490e+00  -4.1203428e-01  -1.5802389e+00  -4.9801949e-02  -8.1367833e-01   1.8480786e-01  -5.0241936e-01  -1.5788535e+00  -1.0419007e+00   3.2534014e+00   1.4131621e+00  -1.8705616e-01
  -1.8050443e+00  -6.0161147e-01  -1.0583595e+00  -1.4312444e-01   5.3637549e-01   7.5929889e-01   1.4171142e+00   1.4513797e+00   1.1225785e+00   8.6850872e-01  -1.5343314e+00  -7.2926024e-02  -1.3545716e+00  -3.5217903e-01   1.5349569e-01  -1.9044361e-01  -2.0611294e+00   1.4736552e+00   2.6941771e+00  -1.6074490e+00   6.9298490e-01  -1.8930539e+00  -1.3984607e+00  -4.4677410e-01   1.3566437e-01   1.1009165e+00   1.6253239e+00   2.0371698e+00   2.9496850e+00   2.1664459e+00   2.3655874e+00  -1.3967440e+00  -6.2282214e-01  -3.5385231e-01  -2.7187810e-01   1.8062480e+00   1.4889262e+00   8.3821764e-01   8.7820139e-01  -8.6911926e-01   2.7732911e-01  -9.0609333e-01   1.3657958e+00  -2.1145836e-01   1.5280201e-01   1.0480765e+00   6.0448923e-01   2.9795923e-01   7.8009358e-01  -2.2559396e+00  -1.5405358e+00   1.3209538e+00  -7.6042864e-01  -2.6984940e-01  -5.7203559e-01   3.9561143e-01   1.1247649e-01  -3.0748833e+00  -1.0465975e+00  -1.8009683e+00  -1.2179469e+00  -6.7790911e-01  -1.3924552e+00  -3.4640107e-01  -1.5915010e+00   2.1012207e-02  -8.0798516e-01   2.3334032e-01  -4.7761924e-01  -1.4767908e+00  -1.0072151e+00   3.1375238e+00   1.3021952e+00  -1.4312524e-01
  -1.8616671e+00  -3.8934507e-01  -1.1105257e+00  -1.0057863e-03   5.8662562e-01   7.7802746e-01   1.3243255e+00   1.3077952e+00   1.0870451e+00   7.6659034e-01  -1.6145015e+00   1.1388896e-01  -1.3831779e+00  -3.3606650e-01   1.2243877e-01  -2.7843489e-01  -2.0180930e+00   1.4312099e+00   2.4904675e+00  -1.4139077e+00   6.7444353e-01  -1.8959146e+00  -1.2888177e+00  -3.8123263e-01   1.5783773e-01   1.1149172e+00   1.5948563e+00   1.9673846e+00   2.7731127e+00   2.0325450e+00   2.1864609e+00  -1.4610181e+00  -4.3614139e-01  -3.2188691e-01  -2.3477067e-01   1.7693484e+00   1.4525591e+00   7.5296722e-01   7.3910390e-01  -9.1570939e-01   4.6972381e-01  -9.7438611e-01   1.5010203e+00  -2.3081435e-01   2.3387800e-01   9.9277215e-01   6.1480008e-01   2.4646459e-01   6.0308419e-01  -2.3208786e+00  -1.3236264e+00   1.2258204e+00  -6.6103973e-01  -2.6588656e-01  -6.0816969e-01   4.0108548e-01  -8.0992540e-04  -3.1061805e+00  -8.5101964e-01  -1.7905642e+00  -1.1412107e+00  -5.8392711e-01  -1.3926939e+00  -2.7836432e-01  -1.5722840e+00   9.8149520e-02  -7.7888705e-01   2.9300965e-01  -4.3577986e-01  -1.3683568e+00  -9.6484675e-01   2.9863802e+00   1.1872767e+00  -8.5471782e-02
  -1.9050842e+00  -1.7369383e-01  -1.1537110e+00   1.4673812e-01   6.2352676e-01   7.9472948e-01   1.2102328e+00   1.1561609e+00   1.0443206e+00   6.6522962e-01  -1.6897739e+00   3.0011696e-01  -1.4037376e+00  -3.0861383e-01   7.0771998e-02  -3.5336798e-01  -1.9563775e+00   1.3677959e+00   2.2674623e+00  -1.2201389e+00   6.5414769e-01  -1.8906295e+00  -1.1680164e+00  -3.1643170e-01   1.7860419e-01   1.1112947e+00   1.5500229e+00   1.8715712e+00   2.5713244e+00   1.8772130e+00   1.9908114e+00  -1.5141871e+00  -2.3777741e-01  -2.9170233e-01  -1.8742996e-01   1.7182421e+00   1.4081742e+00   6.5166122e-01   5.9967357e-01  -9.7221106e-01   6.6407055e-01  -1.0398092e+00   1.6303964e+00  -2.4928218e-01   3.1909973e-01   9.2771316e-01   6.2783403e-01   1.7301852e-01   4.2502696e-01  -2.3700521e+00  -1.1026473e+00   1.1325829e+00  -5.4953283e-01  -2.6377624e-01  -6.2703043e-01   3.8258487e-01  -1.0743707e-01  -3.1353077e+00  -6.5218669e-01  -1.7698483e+00  -1.0536221e+00  -4.8189556e-01  -1.3610146e+00  -2.0865625e-01  -1.5228111e+00   1.8042678e-01  -7.2578901e-01   3.6326993e-01  -3.7641927e-01  -1.2536990e+00  -9.1674870e-01   2.8014808e+00   1.0673991e+00  -1.4280716e-02
  -1.9328842e+00   4.0714763e-02  -1.1846493e+00   2.9610112e-01   6.4602592e-01   8.0800881e-01   1.0739720e+00   9.9975016e-01   9.9395593e-01   5.6720426e-01  -1.7565382e+00   4.8149517e-01  -1.4135465e+00  -2.6931057e-01  -2.3574601e-03  -4.1316817e-01  -1.8766627e+00   1.2843856e+00   2.0274809e+00  -1.0296591e+00   6.3243570e-01  -1.8749251e+00  -1.0385780e+00  -2.5372622e-01   1.9674780e-01   1.0888350e+00   1.4911991e+00   1.7500890e+00   2.3481288e+00   1.7001560e+00   1.7818609e+00  -1.5524960e+00  -3.2305933e-02  -2.6350001e-01  -1.3220153e-01   1.6528520e+00   1.3558923e+00   5.3094604e-01   4.6235862e-01  -1.0363631e+00   8.5525670e-01  -1.0989525e+00   1.7527281e+00  -2.6512811e-01   4.0607228e-01   8.5435017e-01   6.4203098e-01   7.5711988e-02   2.4961259e-01  -2.4008376e+00  -8.8169954e-01   1.0428524e+00  -4.2708263e-01  -2.6179609e-01  -6.2778184e-01   3.3730295e-01  -2.0434330e-01  -3.1594986e+00  -4.5237753e-01  -1.7370258e+00  -9.5500932e-01  -3.7219576e-01  -1.2980848e+00  -1.3785682e-01  -1.4443624e+00   2.6662292e-01  -6.4893816e-01   4.4325557e-01  -2.9973734e-01  -1.1336808e+00  -8.6492083e-01   2.5858832e+00   9.4216325e-01   6.9743537e-02
  -1.9435518e+00   2.4862502e-01  -1.2008119e+00   4.4247912e-01   6.5368055e-01   8.1648032e-01   9.1611241e-01   8.4218584e-01   9.3641989e-01   4.7520830e-01  -1.8116831e+00   6.5327011e-01  -1.4102798e+00  -2.1828456e-01  -9.6270817e-02  -4.5625927e-01  -1.7805505e+00   1.1829497e+00   1.7739864e+00  -8.4631421e-01   6.0996090e-01  -1.8472591e+00  -9.0358259e-01  -1.9427635e-01   2.1118758e-01   1.0472775e+00   1.4193669e+00   1.6047137e+00   2.1083092e+00   1.5025470e+00   1.5636022e+00  -1.5732087e+00   1.7474721e-01  -2.3748151e-01  -7.2044032e-02   1.5738246e+00   1.2961184e+00   3.8921402e-01   3.2978974e-01  -1.1062399e+00   1.0374902e+00  -1.1487423e+00   1.8662168e+00  -2.7675341e-01   4.9197100e-01   7.7457504e-01   6.5569471e-01  -4.5567053e-02   8.0531341e-02  -2.4114302e+00  -6.6508462e-01   9.5802305e-01  -2.9556276e-01  -2.5814022e-01  -6.1031695e-01   2.6444243e-01  -2.8872658e-01  -3.1762875e+00  -2.5429358e-01  -1.6908739e+00  -8.4585203e-01  -2.5547858e-01  -1.2056865e+00  -6.6397088e-02  -1.3392268e+00   3.5551213e-01  -5.4943903e-01   5.3182231e-01  -2.0663060e-01  -1.0099476e+00  -8.1132867e-01   2.3441862e+00   8.1194959e-01   1.6539167e-01
  -1.9365423e+00   4.4427725e-01  -1.2005115e+00   5.8077236e-01   6.4670452e-01   8.1882157e-01   7.3879691e-01   6.8734142e-01   8.7315133e-01   3.9175402e-01  -1.8527414e+00   8.1029125e-01  -1.3921766e+00  -1.5636919e-01  -2.0871643e-01  -4.8162679e-01  -1.6705275e+00   1.0664114e+00   1.5115961e+00  -6.7417113e-01   5.8769187e-01  -1.8068882e+00  -7.6662639e-01  -1.3899354e-01   2.2101256e-01   9.8737785e-01   1.3361161e+00   1.4386634e+00   1.8575044e+00   1.2871506e+00   1.3407354e+00  -1.5747170e+00   3.7704774e-01  -2.1383611e-01  -1.0438835e-02   1.4825749e+00   1.2295663e+00   2.2687884e-01   2.0471295e-01  -1.1803060e+00   1.2044370e+00  -1.1865936e+00   1.9684624e+00  -2.8277583e-01   5.7365235e-01   6.9068458e-01   6.6708168e-01  -1.8899587e-01  -7.8638589e-02  -2.4009178e+00  -4.5720939e-01   8.7918469e-01  -1.5758351e-01  -2.5105158e-01  -5.7529459e-01   1.6534492e-01  -3.5814384e-01  -3.1836830e+00  -6.1098492e-02  -1.6308979e+00  -7.2737227e-01  -1.3272432e-01  -1.0866641e+00   5.4106361e-03  -1.2106140e+00   4.4587680e-01  -4.2923496e-01   6.2758293e-01  -9.8680889e-02  -8.8491598e-01  -7.5781993e-01   2.0824382e+00   6.7801281e-01   2.7097871e-01
  -1.9122837e+00   6.2160299e-01  -1.1829448e+00   7.0555303e-01   6.2597409e-01   8.1383238e-01   5.4575953e-01   5.3921101e-01   8.0651072e-01   3.1907958e-01  -1.8779897e+00   9.4716564e-01  -1.3581919e+00  -8.5121185e-02  -3.3595255e-01  -4.8886040e-01  -1.5498548e+00   9.3855116e-01   1.2459925e+00  -5.1736655e-01   5.6687823e-01  -1.7538674e+00  -6.3172343e-01  -8.8493139e-02   2.2551868e-01   9.1091100e-01   1.2436151e+00   1.2565237e+00   1.6020405e+00   1.0583181e+00   1.1185424e+00  -1.5565687e+00   5.6768021e-01  -1.9272014e-01   4.8749893e-02   1.3812687e+00   1.1572620e+00   4.6480387e-02   8.9897245e-02  -1.2574188e+00   1.3494305e+00  -1.2105340e+00   2.0565318e+00  -2.8210365e-01   6.4780161e-01   6.0530904e-01   6.7449174e-01  -3.5083320e-01  -2.2454860e-01  -2.3693097e+00  -2.6246097e-01   8.0705259e-01  -1.6472251e-02  -2.3895803e-01  -5.2413878e-01   4.3448179e-02  -4.1060033e-01  -3.1802996e+00   1.2359724e-01  -1.5574393e+00  -6.0156843e-01  -5.2881550e-03  -9.4482764e-01   7.7320307e-02  -1.0625352e+00   5.3650102e-01  -2.9105565e-01   7.2893533e-01   2.1883517e-02  -7.6168266e-01  -7.0603636e-01   1.8079497e+00   5.4249069e-01   3.8438723e-01
  -1.8721067e+00   7.7448439e-01  -1.1481706e+00   8.1129550e-01   5.9299266e-01   8.0049848e-01   3.4221303e-01   4.0175139e-01   7.3963802e-01   2.5906815e-01  -1.8864954e+00   1.0584700e+00  -1.3081028e+00  -6.7857584e-03  -4.7294760e-01  -4.7817445e-01  -1.4223893e+00   8.0386304e-01   9.8373770e-01  -3.7991381e-01   5.4898428e-01  -1.6889809e+00  -5.0314665e-01  -4.3056735e-02   2.2424626e-01   8.2061219e-01   1.1445500e+00   1.0640742e+00   1.3487100e+00   8.2184994e-01   9.0269917e-01  -1.5194091e+00   7.3945212e-01  -1.7422833e-01   1.0145783e-01   1.2727419e+00   1.0805240e+00  -1.4739395e-01  -1.1980065e-02  -1.3367804e+00   1.4657499e+00  -1.2192913e+00   2.1270928e+00  -2.7399797e-01   7.1110749e-01   5.2130740e-01   6.7635238e-01  -5.2559138e-01  -3.5420108e-01  -2.3175052e+00  -8.5049638e-02   7.4192309e-01   1.2380820e-01  -2.2060109e-01  -4.5900024e-01  -9.5926770e-02  -4.4462777e-01  -3.1654378e+00   2.9581117e-01  -1.4717165e+00  -4.7118551e-01   1.2507736e-01  -7.8481448e-01   1.4908397e-01  -8.9965219e-01   6.2614929e-01  -1.3833142e-01   8.3408397e-01   1.5225320e-01  -6.4385606e-01  -6.5733410e-01   1.5290197e+00   4.0832424e-01   5.0312369e-01
  -1.8181077e+00   8.9706437e-01  -1.0970261e+00   8.9265899e-01   5.4981659e-01   7.7805523e-01   1.3460891e-01   2.7870314e-01   6.7622600e-01   2.1317996e-01  -1.8781094e+00   1.1390114e+00  -1.2425565e+00   7.5789552e-02  -6.1368699e-01  -4.5040794e-01  -1.2923479e+00   6.6736774e-01   7.3199503e-01  -2.6548238e-01   5.3559463e-01  -1.6136095e+00  -3.8522001e-01  -2.6073046e-03   2.1701555e-01   7.2005562e-01   1.0420293e+00   8.6802022e-01   1.1045092e+00   5.8472650e-01   6.9903551e-01  -1.4648432e+00   8.8526086e-01  -1.5835939e-01   1.4363818e-01   1.1603592e+00   1.0009174e+00  -3.4836717e-01  -9.8464568e-02  -1.4178476e+00   1.5469537e+00  -1.2123382e+00   2.1766079e+00  -2.5811888e-01   7.6045112e-01   4.4163512e-01   6.7129175e-01  -7.0635612e-01  -4.6507163e-01  -2.2472155e+00   7.1168702e-02   6.8366007e-01   2.5880085e-01  -1.9514556e-01  -3.8268198e-01  -2.4594326e-01  -4.5934744e-01  -3.1391053e+00   4.5132331e-01  -1.3757987e+00  -3.3962114e-01   2.5622873e-01  -6.1191566e-01   2.2037630e-01  -7.2710694e-01   7.1353607e-01   2.4922888e-02   9.4105630e-01   2.8912835e-01  -5.3532095e-01  -6.1271115e-01   1.2545815e+00   2.7909343e-01   6.2438707e-01
  -1.7529553e+00   9.8408996e-01  -1.0309906e+00   9.4480407e-01   4.9894639e-01   7.4604552e-01  -6.9716223e-02   1.7339837e-01   6.2022691e-01   1.8239816e-01  -1.8534077e+00   1.1841208e+00  -1.1630583e+00   1.5928775e-01  -7.5156165e-01  -4.0700758e-01  -1.1640285e+00   5.3438723e-01   4.9817293e-01  -1.7716313e-01   5.2829778e-01  -1.5295509e+00  -2.8206885e-01   3.3302180e-02   2.0395624e-01   6.1347818e-01   9.3945527e-01   6.7564284e-01   8.7634026e-01   3.5472512e-01   5.1325052e-01  -1.3952293e+00   9.9849939e-01  -1.4497895e-01   1.7150080e-01   1.0478212e+00   9.2018282e-01  -5.4869354e-01  -1.6746641e-01  -1.5002103e+00   1.5872494e+00  -1.1898950e+00   2.2015764e+00  -2.3455161e-01   7.9309809e-01   3.6919265e-01   6.5819573e-01  -8.8522852e-01  -5.5522633e-01  -2.1608380e+00   2.0288383e-01   6.3171851e-01   3.8374960e-01  -1.6226018e-01  -2.9853184e-01  -3.9874042e-01  -4.5451749e-01  -3.1019834e+00   5.8586257e-01  -1.2725086e+00  -2.1077258e-01   3.8567089e-01  -4.3187553e-01   2.9072201e-01  -5.5033517e-01   7.9729378e-01   1.9425034e-01   1.0477176e+00   4.2883062e-01  -4.3995333e-01  -5.7275093e-01   9.9378597e-01   1.5878033e-01   7.4514782e-01
  -1.6796570e+00   1.0312648e+00  -9.5200810e-01   9.6372339e-01   4.4319307e-01   7.0436832e-01  -2.6298252e-01   8.8567462e-02   5.7551875e-01   1.6718879e-01  -1.8135880e+00   1.1899586e+00  -1.0718955e+00   2.4009338e-01  -8.7980882e-01  -3.4999350e-01  -1.0415134e+00   4.1029283e-01   2.8951248e-01  -1.1723760e-01   5.2855464e-01  -1.4388072e+00  -1.9735268e-01   6.5481868e-02   1.8552872e-01   5.0555810e-01   8.4036776e-01   4.9439156e-01   6.7069312e-01   1.3994893e-01   3.5060402e-01  -1.3134201e+00   1.0734743e+00  -1.3378341e-01   1.8175706e-01   9.3893441e-01   8.4014746e-01  -7.3980764e-01  -2.1740333e-01  -1.5834516e+00   1.5818775e+00  -1.1528879e+00   2.1988087e+00  -2.0380930e-01   8.0687817e-01   3.0666628e-01   6.3624760e-01  -1.0538580e+00  -6.2342814e-01  -2.0612895e+00   3.0751964e-01   5.8520266e-01   4.9383693e-01  -1.2216262e-01  -2.1030680e-01  -5.4600993e-01  -4.3056253e-01  -3.0553405e+00   6.9533315e-01  -1.1652641e+00  -8.8833484e-02   5.1062974e-01  -2.5067106e-01   3.5943517e-01  -3.7487212e-01   8.7594637e-01   3.6491367e-01   1.1517886e+00   5.6743273e-01  -3.6130706e-01  -5.3758529e-01   7.5554534e-01   5.1477638e-02   8.6223563e-01
  -1.6013047e+00   1.0355841e+00  -8.6228652e-01   9.4655977e-01   3.8552769e-01   6.5331249e-01  -4.3746592e-01   2.6158618e-02   5.4555719e-01   1.6747449e-01  -1.7603318e+00   1.1538113e+00  -9.7200604e-01   3.1449188e-01  -9.9197270e-01  -2.8191008e-01  -9.2837419e-01   3.0023848e-01   1.1264674e-01  -8.6969269e-02   5.3756283e-01  -1.3433620e+00  -1.3399805e-01   9.5080482e-02   1.6253124e-01   4.0116213e-01   7.4826692e-01   3.3144330e-01   4.9332486e-01  -5.1698996e-02   2.1560262e-01  -1.2224754e+00   1.1058056e+00  -1.2427014e-01   1.7185317e-01   8.3736335e-01   7.6262097e-01  -9.1296066e-01  -2.4733485e-01  -1.6670089e+00   1.5274780e+00  -1.1028679e+00   2.1657110e+00  -1.6681065e-01   8.0034219e-01   2.5637309e-01   6.0495244e-01  -1.2040242e+00  -6.6922297e-01  -1.9518179e+00   3.8341080e-01   5.4295574e-01   5.8444987e-01  -7.5623764e-02  -1.2201442e-01  -6.7961217e-01  -3.8858320e-01  -3.0009059e+00   7.7606468e-01  -1.0578699e+00   2.1945642e-02   6.2815486e-01  -7.4280394e-02   4.2557786e-01  -2.0615663e-01   9.4789647e-01   5.3207229e-01   1.2508710e+00   7.0090054e-01  -3.0229713e-01  -5.0688066e-01   5.4806124e-01  -3.8934482e-02   9.7243451e-01
  -1.5208215e+00   9.9562612e-01  -7.6409164e-01   8.9188602e-01   3.2892510e-01   5.9357264e-01  -5.8601567e-01  -1.2814976e-02   5.3304466e-01   1.8262309e-01  -1.6956465e+00   1.0743552e+00  -8.6680070e-01   3.7888387e-01  -1.0823501e+00  -2.0575854e-01  -8.2740543e-01   2.0889285e-01  -2.6837624e-02  -8.6436011e-02   5.5612585e-01  -1.2449657e+00  -9.3954540e-02   1.2353947e-01   1.3609197e-01   3.0507746e-01   6.6642490e-01   1.9325870e-01   3.4895470e-01  -2.1305666e-01   1.1170336e-01  -1.1253707e+00   1.0927796e+00  -1.1571932e-01   1.4017370e-01   7.4638107e-01   6.8928781e-01  -1.0598928e+00  -2.5707648e-01  -1.7500518e+00   1.4224164e+00  -1.0418984e+00   2.1005610e+00  -1.2483386e-01   7.7288422e-01   2.2012087e-01   5.6414678e-01  -1.3282227e+00  -6.9299791e-01  -1.8357969e+00   4.2995122e-01   5.0367167e-01   6.5145626e-01  -2.3933388e-02  -3.7737585e-02  -7.9218182e-01  -3.3034286e-01  -2.9407169e+00   8.2506725e-01  -9.5427928e-01   1.1751693e-01   7.3524716e-01   9.1551923e-02   4.8794582e-01  -4.9337960e-02   1.0114307e+00   6.9096639e-01   1.3424847e+00   8.2524290e-01  -2.6490698e-01  -4.7985050e-01   3.7836793e-01  -1.0911706e-01   1.0725835e+00
  -1.4407312e+00   9.1177496e-01  -6.5955559e-01   7.9992220e-01   2.7621144e-01   5.2624503e-01  -7.0255193e-01  -2.8385786e-02   5.3964463e-01   2.1145290e-01  -1.6217039e+00   9.5186606e-01  -7.5995508e-01   4.3000144e-01  -1.1463891e+00  -1.2491253e-01  -7.4040678e-01   1.4018413e-01  -1.2480369e-01  -1.1442021e-01   5.8454129e-01  -1.1449540e+00  -7.7993659e-02   1.5252659e-01   1.0764262e-01   2.2174403e-01   5.9769866e-01   8.5166188e-02   2.4099538e-01  -3.3821902e-01   4.1057872e-02  -1.0247272e+00   1.0336252e+00  -1.0719269e-01   8.6199733e-02   6.6864022e-01   6.2160459e-01  -1.1734882e+00  -2.4728158e-01  -1.8313969e+00   1.2670385e+00  -9.7242233e-01   2.0027441e+00  -7.9449205e-02   7.2482094e-01   1.9909289e-01   5.1399872e-01  -1.4202126e+00  -6.9600216e-01  -1.7165266e+00   4.4770500e-01   4.6601769e-01   6.9147393e-01   3.1170817e-02   3.8551303e-02  -8.7767855e-01  -2.5822869e-01  -2.8769551e+00   8.4027174e-01  -8.5834506e-01   1.9429675e-01   8.2900330e-01   2.4154517e-01   5.4508290e-01   9.0909453e-02   1.0647490e+00   8.3710357e-01   1.4241204e+00   9.3666574e-01  -2.4994436e-01  -4.5529369e-01   2.5191733e-01  -1.5658018e-01   1.1596823e+00
  -1.3629703e+00   7.8635377e-01  -5.5051845e-01   6.7267126e-01   2.2992238e-01   4.5280158e-01  -7.8250635e-01  -2.1687869e-02   5.6576681e-01   2.5225773e-01  -1.5406865e+00   7.8835708e-01  -6.5518791e-01   4.6511257e-01  -1.1810133e+00  -4.3011728e-02  -6.6803271e-01   9.7074207e-02  -1.7890239e-01  -1.6837055e-01   6.2251812e-01  -1.0441123e+00  -8.5569922e-02   1.8384975e-01   7.8872856e-02   1.5500337e-01   5.4435617e-01   1.1001703e-02   1.7133981e-01  -4.2298985e-01   4.3176827e-03  -9.2258984e-01   9.2969423e-01  -9.7554136e-02   1.0608133e-02   6.0598141e-01   5.6071079e-01  -1.2483622e+00  -2.1948010e-01  -1.9094715e+00   1.0638363e+00  -8.9711624e-01   1.8729405e+00  -3.2437030e-02   6.5742248e-01   1.9376421e-01   4.5500046e-01  -1.4754834e+00  -6.8032438e-01  -1.5970497e+00   4.3846959e-01   4.2875379e-01   7.0211226e-01   8.7602314e-02   1.0317856e-01  -9.3184108e-01  -1.7518312e-01  -2.8117846e+00   8.2073694e-01  -7.7358097e-01   2.4941054e-01   9.0676779e-01   3.7110037e-01   5.9532779e-01   2.1056062e-01   1.1060199e+00   9.6644133e-01   1.4933126e+00   1.0317251e+00  -2.5686950e-01  -4.3165857e-01   1.7223352e-01  -1.7994446e-01   1.2310020e+00
  -1.2887604e+00   6.2365525e-01  -4.3841807e-01   5.1395886e-01   1.9217916e-01   3.7504392e-01  -8.2317258e-01   5.0506452e-03   6.1044370e-01   3.0285456e-01  -1.4546620e+00   5.8763306e-01  -5.5604477e-01   4.8220026e-01  -1.1848513e+00   3.6166356e-02  -6.0972054e-01   8.1373380e-02  -1.8881751e-01  -2.4444420e-01   6.6913550e-01  -9.4260354e-01  -1.1475641e-01   2.1935528e-01   5.1665709e-02   1.0787850e-01   5.0792830e-01  -2.7169897e-02   1.4021819e-01  -4.6523509e-01   5.1830805e-04  -8.2027687e-01   7.8452545e-01  -8.5514835e-02  -8.4696128e-02   5.5929153e-01   5.0736081e-01  -1.2813356e+00  -1.7606587e-01  -1.9823398e+00   8.1750577e-01  -8.1874973e-01   1.7132322e+00   1.4302299e-02   5.7289152e-01   2.0385336e-01   3.8795548e-01  -1.4916096e+00  -6.4882285e-01  -1.4800040e+00   4.0528434e-01   3.9083546e-01   6.8216967e-01   1.4304345e-01   1.5295153e-01  -9.5251257e-01  -8.4604218e-02  -2.7472082e+00   7.6680689e-01  -7.0295162e-01   2.8090336e-01   9.6628301e-01   4.7649663e-01   6.3688951e-01   3.0639999e-01   1.1334592e+00   1.0755603e+00   1.5477306e+00   1.1074774e+00  -2.8371341e-01  -4.0713031e-01   1.4065926e-01  -1.7913384e-01   1.2841984e+00
  -1.2185506e+00   4.2985885e-01  -3.2423835e-01   3.2936828e-01   1.6458682e-01   2.9503755e-01  -8.2394071e-01   4.8582474e-02   6.7131136e-01   3.6065776e-01  -1.3654912e+00   3.5525207e-01  -4.6570392e-01   4.8010449e-01  -1.1583551e+00   1.0885636e-01  -5.6370433e-01   9.3610445e-02  -1.5639688e-01  -3.3763214e-01   7.2285060e-01  -8.3996280e-01  -1.6226276e-01   2.6081221e-01   2.8017441e-02   8.2397500e-02   4.8909847e-01  -2.9232284e-02   1.4613895e-01  -4.6510990e-01   2.7054498e-02  -7.1831163e-01   6.0378580e-01  -6.9703391e-02  -1.9662054e-01   5.2842514e-01   4.6188186e-01  -1.2717580e+00  -1.2022718e-01  -2.0477935e+00   5.3488807e-01  -7.4005689e-01   1.5271284e+00   5.8837811e-02   4.7429006e-01   2.2831128e-01   3.1396059e-01  -1.4684674e+00  -6.0500749e-01  -1.3675199e+00   3.5237758e-01   3.5148780e-01   6.3177149e-01   1.9507257e-01   1.8532495e-01  -9.3981381e-01   9.7858103e-03  -2.6849495e+00   6.8020575e-01  -6.4870568e-01   2.8790031e-01   1.0058273e+00   5.5505828e-01   6.6794948e-01   3.7616138e-01   1.1454330e+00   1.1618220e+00   1.5852880e+00   1.1616210e+00  -3.2709737e-01  -3.7973793e-01   1.5621392e-01  -1.5548231e-01   1.3174278e+00
  -1.1520353e+00   2.1283596e-01  -2.0852073e-01   1.2607210e-01   1.4815834e-01   2.1503037e-01  -7.8639776e-01   1.0478275e-01   7.4469995e-01   4.2278173e-01  -1.2747791e+00   9.8391701e-02  -3.8681836e-01   4.5861643e-01  -1.1038019e+00   1.7147225e-01  -5.2711422e-01   1.3296621e-01  -8.5654389e-02  -4.4196469e-01   7.8156131e-01  -7.3516101e-01  -2.2353727e-01   3.0979150e-01   9.9448459e-03   7.9470922e-02   4.8763793e-01   2.9203193e-03   1.8592053e-01  -4.2514042e-01   7.9753358e-02  -6.1644865e-01   3.9508634e-01  -4.8758514e-02  -3.2099683e-01   5.1219278e-01   4.2416047e-01  -1.2216542e+00  -5.5819463e-02  -2.1035033e+00   2.2479265e-01  -6.6362978e-01   1.3194955e+00   9.9290181e-02   3.6541795e-01   2.6534688e-01   2.3438185e-01  -1.4082985e+00  -5.5287892e-01  -1.2611734e+00   2.8504985e-01   3.1024223e-01   5.5243599e-01   2.4129050e-01   1.9854158e-01  -8.9615483e-01   1.0410183e-01  -2.6263716e+00   5.6405955e-01  -6.1226231e-01   2.7070349e-01   1.0243337e+00   6.0528236e-01   6.8678325e-01   4.1864269e-01   1.1405773e+00   1.2235043e+00   1.6042675e+00   1.1926262e+00  -3.8235778e-01  -3.4747559e-01   2.1557480e-01  -1.1174232e-01   1.3294618e+00
  -1.0882452e+00  -1.8153003e-02  -9.1435893e-02  -8.7435058e-02   1.4326704e-01   1.3735790e-01  -7.1428501e-01   1.6885031e-01   8.2583082e-01   4.8617158e-01  -1.1838711e+00  -1.7437821e-01  -3.2140451e-01   4.1851694e-01  -1.0251797e+00   2.2078533e-01  -4.9615508e-01   1.9727845e-01   1.7362663e-02  -5.5078750e-01   8.4272224e-01  -6.2673157e-01  -2.9295211e-01   3.6754627e-01  -6.1564760e-04   9.8829934e-02   5.0239438e-01   6.5443167e-02   2.5481493e-01  -3.5015085e-01   1.5304539e-01  -5.1378881e-01   1.6767735e-01  -2.1439018e-02  -4.5275980e-01   5.0841958e-01   3.9365718e-01  -1.1356824e+00   1.2815425e-02  -2.1472212e+00  -1.0229712e-01  -5.9184098e-01   1.0963945e+00   1.3390083e-01   2.5064594e-01   3.1248868e-01   1.5082068e-01  -1.3156187e+00  -4.9673193e-01  -1.1620005e+00   2.0949096e-01   2.6693386e-01   4.4706080e-01   2.7943916e-01   1.9173605e-01  -8.2608407e-01   1.9448203e-01  -2.5724312e+00   4.2283965e-01  -5.9415584e-01   2.3081664e-01   1.0214800e+00   6.2691743e-01   6.9189400e-01   4.3378658e-01   1.1179247e+00   1.2599058e+00   1.6034517e+00   1.1998437e+00  -4.4377165e-01  -3.0842977e-01   3.1318910e-01  -5.1990381e-02   1.3197938e+00
  -1.0257026e+00  -2.5285558e-01   2.7093027e-02  -3.0169205e-01   1.4962970e-01   6.4340669e-02  -6.1331396e-01   2.3555775e-01   9.0910866e-01   5.4775925e-01  -1.0938895e+00  -4.5341055e-01  -2.7078132e-01   3.6155467e-01  -9.2796211e-01   2.5410195e-01  -4.6635179e-01   2.8312083e-01   1.4483847e-01  -6.5709142e-01   9.0351071e-01  -5.1294784e-01  -3.6406116e-01   4.3490239e-01  -1.9114426e-03   1.3903089e-01   5.3133627e-01   1.5272306e-01   3.4672053e-01  -2.4703668e-01   2.4022733e-01  -4.0897314e-01  -6.7961734e-02   1.3257149e-02  -5.8618407e-01   5.1407023e-01   3.6944776e-01  -1.0209017e+00   8.1075508e-02  -2.1770127e+00  -4.3462424e-01  -5.2679525e-01   8.6483176e-01   1.6108538e-01   1.3471248e-01   3.6667933e-01   6.5068621e-02  -1.1969745e+00  -4.4093542e-01  -1.0705695e+00   1.3253398e-01   2.2165807e-01   3.1982632e-01   3.0750700e-01   1.6499265e-01  -7.3598568e-01   2.7728959e-01  -2.5236733e+00   2.6222576e-01  -5.9403769e-01   1.7089263e-01   9.9774857e-01   6.2098487e-01   6.8214996e-01   4.2271872e-01   1.0770329e+00   1.2714138e+00   1.5822533e+00   1.1835880e+00  -5.0487081e-01  -2.6090769e-01   4.4151397e-01   1.8568951e-02   1.2887324e+00
  -9.6262744e-01  -4.8050121e-01   1.4722976e-01  -5.0669554e-01   1.6632131e-01  -1.8217887e-03  -4.9085024e-01   2.9953501e-01   9.8848966e-01   6.0463807e-01  -1.0058054e+00  -7.2837320e-01  -2.3556104e-01   2.9036248e-01  -8.1878772e-01   2.6942703e-01  -4.3284682e-01   3.8595554e-01   2.8757507e-01  -7.5387779e-01   9.6103033e-01  -3.9203540e-01  -4.2991808e-01   5.1216647e-01   7.5282727e-03   1.9752619e-01   5.7165167e-01   2.5767407e-01   4.5447323e-01  -1.2439534e-01   3.3380440e-01  -3.0043569e-01  -3.0061868e-01   5.5974767e-02  -7.1516612e-01   5.2543273e-01   3.5028636e-01  -8.8636306e-01   1.4435705e-01  -2.1914993e+00  -7.5964764e-01  -4.7031018e-01   6.3243553e-01   1.7947099e-01   2.2492853e-02   4.2440000e-01  -2.0953390e-02  -1.0605662e+00  -3.8970366e-01  -9.8710719e-01   6.1350551e-02   1.7469487e-01   1.7601874e-01   3.2381722e-01   1.1934933e-01  -6.3364700e-01   3.4931895e-01  -2.4802621e+00   8.8891474e-02  -6.1073282e-01   9.4604765e-02   9.5444676e-01   5.8973703e-01   6.5691325e-01   3.8773557e-01   1.0180980e+00   1.2595241e+00   1.5408314e+00   1.1451836e+00  -5.5882409e-01  -2.0355609e-01   5.9137651e-01   9.3890873e-02   1.2374684e+00
  -8.9717522e-01  -6.9032481e-01   2.6904482e-01  -6.9237283e-01   1.9182217e-01  -5.9154778e-02  -3.5548583e-01   3.5556910e-01   1.0579001e+00   6.5424535e-01  -9.2053392e-01  -9.8870149e-01  -2.1568599e-01   2.0831499e-01  -7.0506158e-01   2.6560018e-01  -3.9072898e-01   5.0035378e-01   4.3547914e-01  -8.3453515e-01   1.0125384e+00  -2.6240030e-01  -4.8343828e-01   5.9906170e-01   2.8804273e-02   2.7079961e-01   6.1989829e-01   3.7213129e-01   5.7020196e-01   7.9644028e-03   4.2589375e-01  -1.8669024e-01  -5.1890376e-01   1.0689519e-01  -8.3353665e-01   5.3835103e-01   3.3468661e-01  -7.4254826e-01   1.9832918e-01  -2.1900836e+00  -1.0645989e+00  -4.2392024e-01   4.0707883e-01   1.8791959e-01  -8.1247836e-02   4.8182157e-01  -1.0527119e-01  -9.1575876e-01  -3.4687355e-01  -9.1166142e-01   3.1013194e-03   1.2641010e-01   2.1780402e-02   3.2709834e-01   5.6743593e-02  -5.2772584e-01   4.0799210e-01  -2.4420410e+00  -8.9779764e-02  -6.4234319e-01   6.4486865e-03   8.9369008e-01   5.3654775e-01   6.1615130e-01   3.3223328e-01   9.4204709e-01   1.2268089e+00   1.4801820e+00   1.0869681e+00  -5.9886280e-01  -1.3546279e-01   7.5243697e-01   1.6745421e-01   1.1681090e+00
  -8.2768635e-01  -8.7211160e-01   3.9233585e-01  -8.4907822e-01   2.2409656e-01  -1.0600404e-01  -2.1652607e-01   3.9890023e-01   1.1116755e+00   6.9453951e-01  -8.3904079e-01  -1.2240912e+00  -2.1050373e-01   1.1933508e-01  -5.9450416e-01   2.4238916e-01  -3.3537082e-01   6.2027403e-01   5.7812186e-01  -8.9320306e-01   1.0556774e+00  -1.2285260e-01  -5.1778082e-01   6.9469603e-01   6.2575780e-02   3.5455998e-01   6.7219623e-01   4.8732053e-01   6.8573066e-01   1.3960393e-01   5.0866600e-01  -6.6621579e-02  -7.1183232e-01   1.6565359e-01  -9.3538431e-01   5.4848947e-01   3.2101437e-01  -6.0069589e-01   2.3920508e-01  -2.1731348e+00  -1.3370776e+00  -3.8889758e-01   1.9647106e-01   1.8554118e-01  -1.7210463e-01   5.3497591e-01  -1.8594835e-01  -7.7251462e-01  -3.1570367e-01  -8.4428696e-01  -3.5443105e-02   7.7144466e-02  -1.3619963e-01   3.1653591e-01  -2.0099081e-02  -4.2715374e-01   4.5152708e-01  -2.4086192e+00  -2.6603500e-01  -6.8638948e-01  -8.8512756e-02   8.1834587e-01   4.6573683e-01   5.6052049e-01   2.6057406e-01   8.5059472e-01   1.1768262e+00   1.4021910e+00   1.0122419e+00  -6.1871783e-01  -5.6232490e-02   9.1373118e-01   2.3267838e-01   1.0836652e+00
  -7.5292535e-01  -1.0167285e+00   5.1646803e-01  -9.6808179e-01   2.6070045e-01  -1.4111765e-01  -8.3426908e-02   4.2549448e-01   1.1449851e+00   7.2415487e-01  -7.6244600e-01  -1.4250032e+00  -2.1887131e-01   2.7660653e-02  -4.9467476e-01   2.0052855e-01  -2.6275142e-01   7.3938553e-01   7.0533703e-01  -9.2509981e-01   1.0886899e+00   2.7194544e-02  -5.2672847e-01   7.9757063e-01   1.0901324e-01   4.4398288e-01   7.2445290e-01   5.9437530e-01   7.9300360e-01   2.6008932e-01   5.7479761e-01   6.0246870e-02  -8.6940010e-01   2.3128961e-01  -1.0153726e+00   5.5161445e-01   3.0758725e-01  -4.7205980e-01   2.6398961e-01  -2.1421147e+00  -1.5656534e+00  -3.6628096e-01   7.7463835e-03   1.7170040e-01  -2.4627192e-01   5.7994149e-01  -2.6118811e-01  -6.4078327e-01  -2.9871066e-01  -7.8523000e-01  -4.8286036e-02   2.7105257e-02  -2.9103597e-01   2.9180805e-01  -1.0783084e-01  -3.4051760e-01   4.7906320e-01  -2.3794702e+00  -4.3212982e-01  -7.3998113e-01  -1.8494447e-01   7.3193674e-01   3.8233404e-01   4.9141173e-01   1.7788927e-01   7.4625485e-01   1.1139676e+00   1.3096371e+00   9.2516152e-01  -6.1303766e-01   3.3970281e-02   1.0642628e+00   2.8336422e-01   9.8798720e-01
  -6.7228952e-01  -1.1166056e+00   6.4025245e-01  -1.0420233e+00   2.9891435e-01  -1.6370871e-01   3.4780720e-02   4.3227455e-01   1.1542102e+00   7.4251828e-01  -6.9211164e-01  -1.5831508e+00  -2.3927584e-01  -6.2412581e-02  -4.1250148e-01   1.4169345e-01  -1.6974177e-01   8.5141954e-01   8.0781910e-01  -9.2679038e-01   1.1105960e+00   1.8756840e-01  -5.0503841e-01   9.0563032e-01   1.6777859e-01   5.3398821e-01   7.7260790e-01   6.8486843e-01   8.8451168e-01   3.5963676e-01   6.1790476e-01   1.9353661e-01  -9.8311176e-01   3.0223960e-01  -1.0690309e+00   5.4387233e-01   2.9277486e-01  -3.6715212e-01   2.7068243e-01  -2.0996264e+00  -1.7404345e+00  -3.5690498e-01  -1.5292242e-01   1.4602170e-01  -3.0075660e-01   6.1303488e-01  -3.2944056e-01  -5.2988877e-01  -2.9755368e-01  -7.3509016e-01  -3.0566594e-02  -2.3728630e-02  -4.3601647e-01   2.5310264e-01  -2.0269051e-01  -2.7546325e-01   4.9072752e-01  -2.3540369e+00  -5.8072081e-01  -8.0000391e-01  -2.7755317e-01   6.3850758e-01   2.9179320e-01   4.1095052e-01   8.9823463e-02   6.3230047e-01   1.0432488e+00   1.2061373e+00   8.3057341e-01  -5.7775500e-01   1.3441858e-01   1.1936112e+00   3.1412706e-01   8.8564060e-01
  -5.8596729e-01  -1.1661351e+00   7.6187654e-01  -1.0652986e+00   3.3589496e-01  -1.7349349e-01   1.3003768e-01   4.1729130e-01   1.1372435e+00   7.4991156e-01  -6.2970172e-01  -1.6919366e+00  -2.6996313e-01  -1.4679418e-01  -3.5384653e-01   6.8406355e-02  -5.4328668e-02   9.5052816e-01   8.7768032e-01  -8.9637791e-01   1.1213138e+00   3.5723712e-01  -4.4873999e-01   1.0163570e+00   2.3803784e-01   6.1953701e-01   8.1288375e-01   7.5132413e-01   9.5369543e-01   4.2972316e-01   6.3292845e-01   3.3187105e-01  -1.0464301e+00   3.7637507e-01  -1.0929985e+00   5.2204646e-01   2.7509447e-01  -2.9503010e-01   2.5841762e-01  -2.0493839e+00  -1.8535707e+00  -3.6142115e-01  -2.8065728e-01   1.0839452e-01  -3.3355223e-01   6.3099726e-01  -3.8950677e-01  -4.4795559e-01  -3.1297778e-01  -6.9493912e-01   2.1130097e-02  -7.5676906e-02  -5.6496583e-01   2.0111801e-01  -3.0074303e-01  -2.3816417e-01   4.8763110e-01  -2.3318317e+00  -7.0524619e-01  -8.6331354e-01  -3.6139773e-01   5.4245950e-01   1.9967188e-01   3.2194711e-01   2.2300597e-03   5.1266731e-01   9.7004701e-01   1.0960288e+00   7.3379256e-01  -5.1037334e-01   2.4386169e-01   1.2925189e+00   3.2078673e-01   7.8172375e-01
  -4.9503193e-01  -1.1619553e+00   8.7889602e-01  -1.0343532e+00   3.6883700e-01  -1.7070195e-01   1.9573727e-01   3.7982288e-01   1.0936805e+00   7.4746743e-01  -5.7720420e-01  -1.7468057e+00  -3.0906353e-01  -2.2184882e-01  -3.2313845e-01  -1.6122910e-02   8.4237722e-02   1.0316309e+00   9.0892830e-01  -8.3360347e-01   1.1217087e+00   5.3427776e-01  -3.5535726e-01   1.1269014e+00   3.1850853e-01   6.9593098e-01   8.4202709e-01   7.8767535e-01   9.9530062e-01   4.6361985e-01   6.1644330e-01   4.7282043e-01  -1.0551115e+00   4.5108780e-01  -1.0852076e+00   4.8377454e-01   2.5329691e-01  -2.6267776e-01   2.2752574e-01  -1.9960933e+00  -1.8996507e+00  -3.8030660e-01  -3.7213049e-01   5.8980194e-02  -3.4376070e-01   6.3116511e-01  -4.4063086e-01  -4.0141258e-01  -3.4481868e-01  -6.6638026e-01   1.0854116e-01  -1.2939617e-01  -6.7257879e-01   1.3704505e-01  -3.9813266e-01  -2.3289475e-01   4.7179046e-01  -2.3125197e+00  -8.0026672e-01  -9.2692480e-01  -4.3217364e-01   4.4835570e-01   1.1129596e-01   2.2779360e-01  -7.9164954e-02   3.9180079e-01   8.9979925e-01   9.8419013e-01   6.4033320e-01  -4.1015098e-01   3.6060729e-01   1.3534227e+00   3.0068186e-01   6.8163082e-01
  -4.0146093e-01  -1.1031019e+00   9.8829259e-01  -9.4786213e-01   3.9513578e-01  -1.5605901e-01   2.2710432e-01   3.2039501e-01   1.0248869e+00   7.3709406e-01  -5.3690944e-01  -1.7454875e+00  -3.5470877e-01  -2.8461240e-01  -3.2309578e-01  -1.0821269e-01   2.4538686e-01   1.0907281e+00   8.9783003e-01  -7.3984693e-01   1.1135596e+00   7.1591641e-01  -2.2403930e-01   1.2342487e+00   4.0754058e-01   7.5909521e-01   8.5752763e-01   7.8963597e-01   1.0056668e+00   4.5680942e-01   5.6686642e-01   6.1294295e-01  -1.0074052e+00   5.2341821e-01  -1.0449905e+00   4.2771189e-01   2.2643890e-01  -2.7453325e-01   1.7950942e-01  -1.9452562e+00  -1.8759684e+00  -4.1385703e-01  -4.2572377e-01  -1.7812664e-03  -3.3165060e-01   6.1161383e-01  -4.8257021e-01  -3.9460896e-01  -3.9206849e-01  -6.5153788e-01   2.3159577e-01  -1.8588136e-01  -7.5469695e-01   6.2528867e-02  -4.9132888e-01  -2.6173924e-01   4.4597532e-01  -2.2959830e+00  -8.6174188e-01  -9.8818610e-01  -4.8645024e-01   3.6070682e-01   3.1431932e-02   1.3231148e-01  -1.4911125e-01   2.7445175e-01   8.3767702e-01   8.7580456e-01   5.5560591e-01  -2.7816747e-01   4.8264338e-01   1.3708952e+00   2.5288083e-01   5.9077104e-01
  -3.0807509e-01  -9.9101224e-01   1.0865946e+00  -8.0678143e-01   4.1253958e-01  -1.3073530e-01   2.2144661e-01   2.4072025e-01   9.3392888e-01   7.2132907e-01  -5.1134267e-01  -1.6881054e+00  -4.0513530e-01  -3.3295789e-01  -3.5456350e-01  -2.0396557e-01   4.2726479e-01   1.1251598e+00   8.4313522e-01  -6.1802795e-01   1.0994425e+00   8.9863900e-01  -5.5588624e-02   1.3354041e+00   5.0322685e-01   8.0582652e-01   8.5779951e-01   7.5496206e-01   9.8293040e-01   4.0725610e-01   4.8455033e-01   7.4791990e-01  -9.0410366e-01   5.9021840e-01  -9.7310390e-01   3.5362751e-01   1.9393823e-01  -3.3219995e-01   1.1693094e-01  -1.9029054e+00  -1.7826371e+00  -4.6216448e-01  -4.4157877e-01  -7.3166987e-02  -2.9864683e-01   5.7126216e-01  -5.1563474e-01  -4.2956986e-01  -4.5299568e-01  -6.5297451e-01   3.8840065e-01  -2.4643006e-01  -8.0850985e-01  -2.0391604e-02  -5.7734629e-01  -3.2446089e-01   4.1349445e-01  -2.2823562e+00  -8.8721826e-01  -1.0449285e+00  -5.2184405e-01   2.8374479e-01  -3.6010167e-02   3.9554694e-02  -2.0316889e-01   1.6543017e-01   7.8826080e-01   7.7607916e-01   4.8459945e-01  -1.1726692e-01   6.0779104e-01   1.3419686e+00   1.7826781e-01   5.1425920e-01
  -2.1840080e-01  -8.2938393e-01   1.1700535e+00  -6.1426672e-01   4.1928084e-01  -9.6270637e-02   1.7826108e-01   1.4356241e-01   8.2536803e-01   7.0313195e-01  -5.0315269e-01  -1.5771424e+00  -4.5877000e-01  -3.6569603e-01  -4.1647419e-01  -2.9954299e-01   6.2686209e-01   1.1337957e+00   7.4614350e-01  -4.7241398e-01   1.0825361e+00   1.0783664e+00   1.4761535e-01   1.4275890e+00   6.0353819e-01   8.3399049e-01   8.4231571e-01   6.8358431e-01   9.2713181e-01   3.1551055e-01   3.7175224e-01   8.7277500e-01  -7.4843725e-01   6.4833806e-01  -8.7166484e-01   2.6242662e-01   1.5561012e-01  -4.3436345e-01   4.3219252e-02  -1.8752844e+00  -1.6225384e+00  -5.2508321e-01  -4.2153557e-01  -1.5417387e-01  -2.4724813e-01   5.0992964e-01  -5.4068782e-01  -5.0590881e-01  -5.2530809e-01  -6.7354067e-01   5.7534663e-01  -3.1257316e-01  -8.3266457e-01  -1.0936757e-01  -6.5391894e-01  -4.1854104e-01   3.7793557e-01  -2.2720311e+00  -8.7591573e-01  -1.0955818e+00  -5.3711536e-01   2.2119621e-01  -8.8218765e-02  -4.6420770e-02  -2.3800357e-01   6.9330020e-02   7.5523678e-01   6.8993411e-01   4.3156866e-01   6.8117185e-02   7.3387686e-01   1.2663202e+00   7.9494043e-02   4.5659683e-01
  -1.3646307e-01  -6.2390210e-01   1.2348625e+00  -3.7546375e-01   4.1417716e-01  -5.4473539e-02   9.9190215e-02   3.2538215e-02   7.0493332e-01   6.8563030e-01  -5.1496377e-01  -1.4172634e+00  -5.1429870e-01  -3.8260271e-01  -5.0593915e-01  -3.9143469e-01   8.4022031e-01   1.1171396e+00   6.1060975e-01  -3.0834677e-01   1.0663581e+00   1.2506802e+00   3.8178871e-01   1.5084291e+00   7.0647190e-01   8.4265433e-01   8.1168411e-01   5.7760356e-01   8.4021793e-01   1.8464098e-01   2.3248214e-01   9.8216222e-01  -5.4582765e-01   6.9481871e-01  -7.4400570e-01   1.5609688e-01   1.1168371e-01  -5.7692387e-01  -3.7588855e-02  -1.8684948e+00  -1.4011149e+00  -6.0218891e-01  -3.6896422e-01  -2.4353262e-01  -1.8087568e-01   4.2833964e-01  -5.5910506e-01  -6.2090244e-01  -6.0634186e-01  -7.1616795e-01   7.8732989e-01  -3.8597741e-01  -8.2727589e-01  -2.0184805e-01  -7.1961369e-01  -5.3938606e-01   3.4288237e-01  -2.2656343e+00  -8.2870474e-01  -1.1392505e+00  -5.3218194e-01   1.7606721e-01  -1.2364855e-01  -1.2180724e-01  -2.5161733e-01  -9.7567642e-03   7.4114046e-01   6.2168316e-01   3.9974997e-01   2.7224187e-01   8.5891245e-01   1.1463074e+00  -3.9205154e-02   4.2136590e-01
  -6.6524483e-02  -3.8185571e-01   1.2774018e+00  -9.7189165e-02   3.9669450e-01  -7.3030958e-03  -1.2165881e-02  -8.8127531e-02   5.7909234e-01   6.7184283e-01  -5.4919968e-01  -1.2150041e+00  -5.7071553e-01  -3.8437007e-01  -6.1846421e-01  -4.7669790e-01   1.0627005e+00   1.0773437e+00   4.4249572e-01  -1.3190804e-01   1.0544565e+00   1.4110833e+00   6.4199736e-01   1.5761227e+00   8.1020309e-01   8.3214547e-01   7.6766004e-01   4.4115080e-01   7.2594227e-01   1.9998156e-02   7.2241061e-02   1.0706985e+00  -3.0351637e-01   7.2708084e-01  -5.9445522e-01   3.7582212e-02   6.2799238e-02  -7.5333188e-01  -1.2115214e-01  -1.8881298e+00  -1.1260175e+00  -6.9273851e-01  -2.8850482e-01  -3.3973582e-01  -1.0366068e-01   3.2806786e-01  -5.7268951e-01  -7.6972292e-01  -6.9326065e-01  -7.8362439e-01   1.0180745e+00  -4.6832953e-01  -7.9383753e-01  -2.9520855e-01  -7.7387242e-01  -6.8068777e-01   3.1163432e-01  -2.2639770e+00  -7.4797509e-01  -1.1757439e+00  -5.0805018e-01   1.5045263e-01  -1.4209781e-01  -1.8329905e-01  -2.4349366e-01  -6.8518675e-02   7.4716916e-01   5.7472678e-01   3.9112772e-01   4.8841592e-01   9.8126294e-01   9.8684885e-01  -1.7231474e-01   4.1095777e-01
  -1.2789807e-02  -1.1167522e-01   1.2944918e+00   2.1247534e-01   3.6696879e-01   4.3258706e-02  -1.5056272e-01  -2.1387233e-01   4.5455555e-01   6.6440264e-01  -6.0789462e-01  -9.7835215e-01  -6.2735411e-01  -3.7248584e-01  -7.4827536e-01  -5.5314418e-01   1.2892888e+00   1.0181258e+00   2.4958600e-01   5.0453642e-02   1.0500803e+00   1.5552757e+00   9.2247395e-01   1.6295735e+00   9.1322640e-01   8.0403272e-01   7.1309141e-01   2.8012387e-01   5.8966688e-01  -1.7116692e-01  -1.0232994e-01   1.1333161e+00  -3.0101737e-02   7.4308876e-01  -4.2806240e-01  -8.9405885e-02   9.9871547e-03  -9.5510121e-01  -2.0314666e-01  -1.9389183e+00  -8.0663653e-01  -7.9563757e-01  -1.8573388e-01  -4.4108217e-01  -2.0183882e-02   2.1143816e-01  -5.8354779e-01  -9.4580789e-01  -7.8324660e-01  -8.7825199e-01   1.2605293e+00  -5.6121095e-01  -7.3504325e-01  -3.8689621e-01  -8.1697877e-01  -8.3491095e-01   2.8695206e-01  -2.2679817e+00  -6.3741120e-01  -1.2055602e+00  -4.6667065e-01   1.4538316e-01  -1.4468606e-01  -2.2833045e-01  -2.1464117e-01  -1.0467406e-01   7.7307979e-01   5.5128244e-01   4.0627007e-01   7.0941524e-01   1.0997908e+00   7.9516021e-01  -3.1344160e-01   4.2635975e-01
   2.0900431e-02   1.7757374e-01   1.2836322e+00   5.4464537e-01   3.2578510e-01   9.5335903e-02  -3.0952323e-01  -3.4007076e-01   3.3775252e-01   6.6530687e-01  -6.9250614e-01  -7.1625024e-01  -6.8389851e-01  -3.4905213e-01  -8.8873059e-01  -6.1945659e-01   1.5149141e+00   9.4459516e-01   4.0997090e-02   2.3230743e-01   1.0558536e+00   1.6794231e+00   1.2169681e+00   1.6684771e+00   1.0144741e+00   7.6103002e-01   6.5179807e-01   1.0181969e-01   4.3807870e-01  -3.8020235e-01  -2.8386349e-01   1.1656063e+00   2.6498324e-01   7.4148005e-01  -2.5028330e-01  -2.2062492e-01  -4.5369444e-02  -1.1724554e+00  -2.7957898e-01  -2.0244052e+00  -4.5355386e-01  -9.0942174e-01  -6.6787062e-02  -5.4573572e-01   6.4815285e-02   8.1373694e-02  -5.9393388e-01  -1.1413405e+00  -8.7366813e-01  -1.0017107e+00   1.5073097e+00  -6.6597301e-01  -6.5453535e-01  -4.7458214e-01  -8.4995467e-01  -9.9386817e-01   2.7085239e-01  -2.2785976e+00  -5.0169224e-01  -1.2298264e+00  -4.1073275e-01   1.6072243e-01  -1.3373190e-01  -2.5527877e-01  -1.6752952e-01  -1.1717075e-01   8.1718391e-01   5.5217528e-01   4.4424945e-01   9.2791945e-01   1.2139592e+00   5.8035880e-01  -4.5578134e-01   4.6701920e-01
   3.1361659e-02   4.7670253e-01   1.2432111e+00   8.9011582e-01   2.7451753e-01   1.4727970e-01  -4.8181276e-01  -4.6229378e-01   2.3432531e-01   6.7571719e-01  -8.0374722e-01  -4.3806104e-01  -7.4037461e-01  -3.1656162e-01  -1.0327878e+00  -6.7522852e-01   1.7347515e+00   8.6299332e-01  -1.7338524e-01   4.0760924e-01   1.0734897e+00   1.7803994e+00   1.5191045e+00   1.6933537e+00   1.1134004e+00   7.0683022e-01   5.8838804e-01  -8.5509698e-02   2.7883633e-01  -5.9763304e-01  -4.6471245e-01   1.1641298e+00   5.7200917e-01   7.2165026e-01  -6.6655676e-02  -3.5156707e-01  -1.0158692e-01  -1.3950560e+00  -3.4706543e-01  -2.1466894e+00  -7.7957074e-02  -1.0322586e+00   6.2035639e-02  -6.5179698e-01   1.4674099e-01  -5.8784108e-02  -6.0607408e-01  -1.3477999e+00  -9.6221344e-01  -1.1547520e+00   1.7511517e+00  -7.8362236e-01  -5.5660335e-01  -5.5630986e-01  -8.7439589e-01  -1.1493375e+00   2.6446756e-01  -2.2967057e+00  -3.4614507e-01  -1.2501974e+00  -3.4341768e-01   1.9512625e-01  -1.1253909e-01  -2.6361446e-01  -1.0591881e-01  -1.0631667e-01   8.7644251e-01   5.7671108e-01   5.0265868e-01   1.1369371e+00   1.3238862e+00   3.5296341e-01  -5.9261159e-01   5.3080138e-01
   1.6317949e-02   7.7688240e-01   1.1726641e+00   1.2398294e+00   2.1503561e-01   1.9777190e-01  -6.5993924e-01  -5.7653577e-01   1.4868252e-01   6.9582879e-01  -9.4145263e-01  -1.5303410e-01  -7.9711975e-01  -2.7765144e-01  -1.1734917e+00  -7.2092308e-01   1.9444893e+00   7.8036391e-01  -3.8350071e-01   5.7102906e-01   1.1035699e+00   1.8559817e+00   1.8227209e+00   1.7055236e+00   1.2100211e+00   6.4587950e-01   5.2802049e-01  -2.7314741e-01   1.2016725e-01  -8.1377275e-01  -6.3739718e-01   1.1266676e+00   8.8146984e-01   6.8378668e-01   1.1751615e-01  -4.7773243e-01  -1.5674586e-01  -1.6127537e+00  -4.0305437e-01  -2.3062380e+00   3.0894219e-01  -1.1619712e+00   1.9465135e-01  -7.5738091e-01   2.2143238e-01  -2.0547397e-01  -6.2198557e-01  -1.5565407e+00  -1.0469828e+00  -1.3370430e+00   1.9853402e+00  -9.1472293e-01  -4.4586040e-01  -6.3062717e-01  -8.9226545e-01  -1.2936723e+00   2.6797830e-01  -2.3230296e+00  -1.7638160e-01  -1.2687246e+00  -2.6813413e-01   2.4607133e-01  -8.5107460e-02  -2.5398172e-01  -3.4594312e-02  -7.3824718e-02   9.4665610e-01   6.2264906e-01   5.7772635e-01   1.3301900e+00   1.4303398e+00   1.2431752e-01  -7.1777118e-01   6.1405234e-01
  -2.5405260e-02   1.0700665e+00   1.0725722e+00   1.5852978e+00   1.4958572e-01   2.4590245e-01  -8.3663926e-01  -6.7939678e-01   8.3655445e-02   7.2482434e-01  -1.1044924e+00   1.3018396e-01  -8.5473093e-01  -2.3486021e-01  -1.3044449e+00  -7.5775990e-01   2.1405376e+00   7.0416847e-01  -5.7970104e-01   7.1821395e-01   1.1454128e+00   1.9049858e+00   2.1221594e+00   1.7070261e+00   1.3049021e+00   5.8310726e-01   4.7612539e-01  -4.5241484e-01  -2.9563399e-02  -1.0193268e+00  -7.9502454e-01   1.0523943e+00   1.1845467e+00   6.2885061e-01   2.9744068e-01  -5.9488925e-01  -2.0876780e-01  -1.8163007e+00  -4.4597641e-01  -2.5017942e+00   6.9644287e-01  -1.2960859e+00   3.2553652e-01  -8.6069414e-01   2.8542319e-01  -3.5511389e-01  -6.4330664e-01  -1.7593558e+00  -1.1265374e+00  -1.5470605e+00   2.2040829e+00  -1.0593191e+00  -3.2692513e-01  -6.9668683e-01  -9.0566584e-01  -1.4203553e+00   2.8062311e-01  -2.3580533e+00   2.0491163e-03  -1.2877005e+00  -1.8826073e-01   3.0995980e-01  -5.5793258e-02  -2.2819838e-01   4.0973929e-02  -2.2760662e-02   1.0227376e+00   6.8628558e-01   6.6452840e-01   1.5024294e+00   1.5346735e+00  -9.4028564e-02  -8.2608613e-01   7.1177068e-01
  -9.3765574e-02   1.3493262e+00   9.4469068e-01   1.9189503e+00   8.0656570e-02   2.9121457e-01  -1.0053146e+00  -7.6821299e-01   4.0288371e-02   7.6091562e-01  -1.2907403e+00   4.0396188e-01  -9.1399153e-01  -1.9041063e-01  -1.4202217e+00  -7.8754499e-01   2.3201687e+00   6.4186929e-01  -7.5328984e-01   8.4597073e-01   1.1970535e+00   1.9273298e+00   2.4124932e+00   1.7004881e+00   1.3990945e+00   5.2362881e-01   4.3809483e-01  -6.1515643e-01  -1.6228833e-01  -1.2059419e+00  -9.3165257e-01   9.4196222e-01   1.4734915e+00   5.5851154e-01   4.6906410e-01  -6.9930234e-01  -2.5550177e-01  -1.9979675e+00  -4.7531350e-01  -2.7303803e+00   1.0748095e+00  -1.4318999e+00   4.5000623e-01  -9.6010526e-01   3.3615128e-01  -5.0428500e-01  -6.7115309e-01  -1.9489778e+00  -1.1999085e+00  -1.7820610e+00   2.4028020e+00  -1.2168827e+00  -2.0413591e-01  -7.5430502e-01  -9.1661324e-01  -1.5244482e+00   3.0077837e-01  -2.4019561e+00   1.8396483e-01  -1.3094912e+00  -1.0691913e-01   3.8229785e-01  -2.8948921e-02  -1.8916871e-01   1.1502061e-01   4.2609734e-02   1.0990491e+00   7.6265148e-01   7.5728581e-01   1.6496667e+00   1.6387038e+00  -2.9094054e-01  -9.1370889e-01   8.1788371e-01
  -1.8747145e-01   1.6090864e+00   7.9190379e-01   2.2343892e+00   1.0838776e-02   3.3371204e-01  -1.1603905e+00  -8.4113324e-01   1.7783939e-02   8.0147201e-01  -1.4971000e+00   6.6199070e-01  -9.7577965e-01  -1.4603835e-01  -1.5166999e+00  -8.1246346e-01   2.4815777e+00   6.0050041e-01  -8.9698356e-01   9.5235711e-01   1.2553366e+00   1.9240216e+00   2.6896735e+00   1.6889482e+00   1.4940177e+00   4.7243816e-01   4.1896230e-01  -7.5417739e-01  -2.7065712e-01  -1.3666691e+00  -1.0425810e+00   7.9749113e-01   1.7419066e+00   4.7503996e-01   6.2922531e-01  -7.8791445e-01  -2.9481989e-01  -2.1520204e+00  -4.9158537e-01  -2.9874009e+00   1.4356227e+00  -1.5665647e+00   5.6441516e-01  -1.0542003e+00   3.7210244e-01  -6.4988583e-01  -7.0601511e-01  -2.1194872e+00  -1.2665729e+00  -2.0381342e+00   2.5783261e+00  -1.3862826e+00  -8.1318082e-02  -8.0396753e-01  -9.2683798e-01  -1.6029051e+00   3.2609922e-01  -2.4545661e+00   3.6478788e-01  -1.3363660e+00  -2.6795388e-02   4.5794338e-01  -8.5734735e-03  -1.4071137e-01   1.8189174e-01   1.1707014e-01   1.1697777e+00   8.4581524e-01   8.4972936e-01   1.7693056e+00   1.7445349e+00  -4.5629328e-01  -9.7834462e-01   9.2561382e-01
  -3.0403507e-01   1.8452502e+00   6.1811358e-01   2.5265440e+00  -5.7312248e-02   3.7382859e-01  -1.2975733e+00  -8.9714384e-01   1.3610008e-02   8.4322399e-01  -1.7195876e+00   8.9947045e-01  -1.0409618e+00  -1.0288268e-01  -1.5912810e+00  -8.3485871e-01   2.6238660e+00   5.8625168e-01  -1.0052658e+00   1.0366824e+00   1.3161239e+00   1.8970744e+00   2.9505901e+00   1.6756536e+00   1.5912978e+00   4.3411011e-01   4.2308825e-01  -8.6360985e-01  -3.4841627e-01  -1.4963094e+00  -1.1245533e+00   6.2246603e-01   1.9849140e+00   3.8116995e-01   7.7573347e-01  -8.5847145e-01  -3.2471919e-01  -2.2750237e+00  -4.9625933e-01  -3.2668312e+00   1.7720091e+00  -1.6971800e+00   6.6627139e-01  -1.1418192e+00   3.9287877e-01  -7.8924721e-01  -7.4770486e-01  -2.2665954e+00  -1.3264038e+00  -2.3103316e+00   2.7289698e+00  -1.5657772e+00   3.8380327e-02  -8.4677917e-01  -9.3762809e-01  -1.6547237e+00   3.5370416e-01  -2.5153351e+00   5.4070324e-01  -1.3703324e+00   4.9978266e-02   5.3140778e-01   1.9957453e-03  -8.7312159e-02   2.3643691e-01   1.9478470e-01   1.2293226e+00   9.2927331e-01   9.3550724e-01   1.8601737e+00   1.8543449e+00  -5.8150107e-01  -1.0193499e+00   1.0279124e+00
  -4.3990266e-01   2.0552166e+00   4.2806894e-01   2.7917231e+00  -1.2140208e-01   4.1235978e-01  -1.4139962e+00  -9.3604702e-01   2.3758475e-02   8.8252300e-01  -1.9534604e+00   1.1131707e+00  -1.1102797e+00  -6.1446543e-02  -1.6429899e+00  -8.5702187e-01   2.7469562e+00   6.0408861e-01  -1.0746190e+00   1.0994221e+00   1.3746003e+00   1.8493585e+00   3.1930495e+00   1.6638400e+00   1.6925728e+00   4.1252858e-01   4.5387107e-01  -9.3919044e-01  -3.9073044e-01  -1.5916266e+00  -1.1758632e+00   4.2155451e-01   2.1992114e+00   2.7994299e-01   9.0736729e-01  -9.0958720e-01  -3.4342670e-01  -2.3659484e+00  -4.9159550e-01  -3.5614795e+00   2.0787528e+00  -1.8208880e+00   7.5426090e-01  -1.2220687e+00   3.9918769e-01  -9.2020172e-01  -7.9536074e-01  -2.3877892e+00  -1.3796074e+00  -2.5928580e+00   2.8545034e+00  -1.7530264e+00   1.5257788e-01  -8.8435948e-01  -9.4973248e-01  -1.6809267e+00   3.8038522e-01  -2.5833315e+00   7.0873159e-01  -1.4129847e+00   1.2187712e-01   5.9719390e-01   3.2324036e-04  -3.3819731e-02   2.7435392e-01   2.6968724e-01   1.2726622e+00   1.0063992e+00   1.0086035e+00   1.9224592e+00   1.9701480e+00  -6.5995496e-01  -1.0376986e+00   1.1179297e+00
  -5.9064783e-01   2.2377994e+00   2.2715022e-01   3.0275712e+00  -1.7930462e-01   4.5036374e-01  -1.5082518e+00  -9.5839961e-01   4.3132172e-02   9.1563450e-01  -2.1933839e+00   1.3013735e+00  -1.1842377e+00  -2.1626546e-02  -1.6724489e+00  -8.8101138e-01   2.8514471e+00   6.5743325e-01  -1.1036224e+00   1.1420598e+00   1.4256526e+00   1.7844017e+00   3.4156799e+00   1.6565123e+00   1.7992808e+00   4.1065715e-01   5.1350258e-01  -9.7843577e-01  -3.9442958e-01  -1.6514174e+00  -1.1963653e+00   2.0035992e-01   2.3830228e+00   1.7454670e-01   1.0238029e+00  -9.4074907e-01  -3.4950264e-01  -2.4260888e+00  -4.8044236e-01  -3.8633051e+00   2.3522895e+00  -1.9349646e+00   8.2818906e-01  -1.2943132e+00   3.9275358e-01  -1.0411067e+00  -8.4750708e-01  -2.4823348e+00  -1.4266531e+00  -2.8793111e+00   2.9560182e+00  -1.9451245e+00   2.5967447e-01  -9.1869064e-01  -9.6332909e-01  -1.6843816e+00   4.0282605e-01  -2.6572502e+00   8.6672245e-01  -1.4653731e+00   1.8797605e-01   6.5014468e-01  -1.4970794e-02   1.4891014e-02   2.9245959e-01   3.3589767e-01   1.2956729e+00   1.0709151e+00   1.0637360e+00   1.9575642e+00   2.0935531e+00  -6.8734457e-01  -1.0358237e+00   1.1894827e+00
  -7.5121087e-01   2.3930621e+00   2.1125412e-02   3.2329468e+00  -2.2924579e-01   4.8903965e-01  -1.5803172e+00  -9.6542138e-01   6.6022566e-02   9.3903678e-01  -2.4336255e+00   1.4637159e+00  -1.2630018e+00   1.7193308e-02  -1.6817361e+00  -9.0851838e-01   2.9384305e+00   7.4792569e-01  -1.0929171e+00   1.1668759e+00   1.4642881e+00   1.7061597e+00   3.6177795e+00   1.6562450e+00   1.9124521e+00   4.3036645e-01   6.0278660e-01  -9.8071057e-01  -3.5816616e-01  -1.6764455e+00  -1.1873923e+00  -3.4869024e-02   2.5359602e+00   6.8159884e-02   1.1254823e+00  -9.5226914e-01  -3.4193528e-01  -2.4588018e+00  -4.6600158e-01  -4.1637657e+00   2.5906064e+00  -2.0368994e+00   8.8885003e-01  -1.3581444e+00   3.7616032e-01  -1.1508254e+00  -9.0216619e-01  -2.5511482e+00  -1.4682074e+00  -3.1629467e+00   3.0357032e+00  -2.1386540e+00   3.5879874e-01  -9.5193321e-01  -9.7806007e-01  -1.6694799e+00   4.1780990e-01  -2.7354374e+00   1.0132785e+00  -1.5279026e+00   2.4788820e-01   6.8577355e-01  -4.4154951e-02   5.4258755e-02   2.8886479e-01   3.8812988e-01   1.2953758e+00   1.1173441e+00   1.0966987e+00   1.9678926e+00   2.2255413e+00  -6.6184742e-01  -1.0173502e+00   1.2374813e+00
  -9.1616392e-01   2.5220934e+00  -1.8410502e-01   3.4077442e+00  -2.6986014e-01   5.2959478e-01  -1.6313861e+00  -9.5887946e-01   8.6633744e-02   9.4970024e-01  -2.6682607e+00   1.6009569e+00  -1.3463216e+00   5.5997731e-02  -1.6741456e+00  -9.4078826e-01   3.0092910e+00   8.7528504e-01  -1.0450463e+00   1.1767033e+00   1.4860564e+00   1.6187752e+00   3.7991324e+00   1.6650149e+00   2.0325259e+00   4.7232843e-01   7.2103489e-01  -9.4718825e-01  -2.8247356e-01  -1.6692485e+00  -1.1515898e+00  -2.7754902e-01   2.6588143e+00  -3.6185393e-02   1.2134407e+00  -9.4519030e-01  -3.2022064e-01  -2.4690949e+00  -4.5158082e-01  -4.4541823e+00   2.7930654e+00  -2.1244604e+00   9.3784083e-01  -1.4133369e+00   3.5263807e-01  -1.2486726e+00  -9.5701104e-01  -2.5965518e+00  -1.5050725e+00  -3.4369535e+00   3.0965575e+00  -2.3297626e+00   4.4970215e-01  -9.8622584e-01  -9.9312543e-01  -1.6417085e+00   4.2240203e-01  -2.8159303e+00   1.1476283e+00  -1.6002664e+00   3.0166323e-01   7.0055032e-01  -8.6431263e-02   8.0348970e-02   2.6304055e-01   4.2205465e-01   1.2700902e+00   1.1414048e+00   1.1046211e+00   1.9565964e+00   2.3662856e+00  -5.8417594e-01  -9.8674696e-01   1.2582773e+00
  -1.0799842e+00   2.6267473e+00  -3.8275884e-01   3.5526806e+00  -3.0021865e-01   5.7311319e-01  -1.6636290e+00  -9.4095720e-01   9.9602861e-02   9.4532250e-01  -2.8913873e+00   1.7146996e+00  -1.4334818e+00   9.5963043e-02  -1.6538716e+00  -9.7859837e-01   3.0655118e+00   1.0372862e+00  -9.6418656e-01   1.1746717e+00   1.4874349e+00   1.5263443e+00   3.9598152e+00   1.6840829e+00   2.1592122e+00   5.3598689e-01   8.6605333e-01  -8.8070883e-01  -1.6971995e-01  -1.6338390e+00  -1.0926837e+00  -5.2107210e-01   2.7533029e+00  -1.3571703e-01   1.2891119e+00  -9.2115678e-01  -2.8441818e-01  -2.4631103e+00  -4.4035239e-01  -4.7260989e+00   2.9601783e+00  -2.1957463e+00   9.7733878e-01  -1.4597927e+00   3.2581108e-01  -1.3343352e+00  -1.0095458e+00  -2.6219476e+00  -1.5381366e+00  -3.6947228e+00   3.1420645e+00  -2.5142640e+00   5.3261559e-01  -1.0234898e+00  -1.0074245e+00  -1.6071564e+00   4.1409908e-01  -2.8965076e+00   1.2694704e+00  -1.6814233e+00   3.4965919e-01   6.9211649e-01  -1.4007200e-01   9.0112311e-02   2.1577309e-01   4.3458580e-01   1.2194859e+00   1.1403110e+00   1.0861228e+00   1.9273025e+00   2.5150324e+00  -4.5748104e-01  -9.4892664e-01   1.2499021e+00
  -1.2373184e+00   2.7093693e+00  -5.6940522e-01   3.6690718e+00  -3.1982853e-01   6.2043760e-01  -1.6799066e+00  -9.1411557e-01   1.0046903e-01   9.2450021e-01  -3.0973391e+00   1.8070973e+00  -1.5232944e+00   1.3826618e-01  -1.6256502e+00  -1.0222882e+00   3.1085039e+00   1.2298550e+00  -8.5579576e-01   1.1639612e+00   1.4661400e+00   1.4327079e+00   4.1000207e+00   1.7139307e+00   2.2914191e+00   6.1960600e-01   1.0342234e+00  -7.8554644e-01  -2.3958701e-02  -1.5753309e+00  -1.0151954e+00  -7.5909557e-01   2.8217977e+00  -2.2800774e-01   1.3541313e+00  -8.8226094e-01  -2.3517736e-01  -2.4475471e+00  -4.3513539e-01  -4.9716240e+00   3.0933584e+00  -2.2492238e+00   1.0098613e+00  -1.4974889e+00   2.9942600e-01  -1.4077809e+00  -1.0572995e+00  -2.6314360e+00  -1.5683334e+00  -3.9301011e+00   3.1758574e+00  -2.6877717e+00   6.0808674e-01  -1.0652573e+00  -1.0197276e+00  -1.5719995e+00   3.9093814e-01  -2.9747602e+00   1.3788049e+00  -1.7696262e+00   3.9240370e-01   6.5941272e-01  -2.0263388e-01   8.1567031e-02   1.4901469e-01   4.2406414e-01   1.1445304e+00   1.1129496e+00   1.0413497e+00   1.8838414e+00   2.6700629e+00  -2.8711834e-01  -9.0883156e-01   1.2121737e+00
  -1.3832246e+00   2.7725398e+00  -7.3917026e-01   3.7586250e+00  -3.2860650e-01   6.7207634e-01  -1.6834597e+00  -8.8095273e-01   8.6048535e-02   8.8682472e-01  -3.2808920e+00   1.8805751e+00  -1.6141311e+00   1.8390041e-01  -1.5943826e+00  -1.0718307e+00   3.1394827e+00   1.4472869e+00  -7.2620119e-01   1.1475854e+00   1.4213398e+00   1.3412840e+00   4.2199208e+00   1.7542633e+00   2.4272529e+00   7.2039627e-01   1.2206780e+00  -6.6710211e-01   1.4931582e-01  -1.4995154e+00  -9.2412717e-01  -9.8579610e-01   2.8670603e+00  -3.1102965e-01   1.4101576e+00  -8.3087886e-01  -1.7372931e-01  -2.4290758e+00  -4.3821449e-01  -5.1837438e+00   3.1946773e+00  -2.2837537e+00   1.0380282e+00  -1.5264290e+00   2.7708118e-01  -1.4691634e+00  -1.0980160e+00  -2.6294192e+00  -1.5966101e+00  -4.1376165e+00   3.2014081e+00  -2.8458570e+00   6.7681663e-01  -1.1125385e+00  -1.0288587e+00  -1.5420087e+00   3.5156476e-01  -3.0481752e+00   1.4757778e+00  -1.8625003e+00   4.3045830e-01   6.0270821e-01  -2.7122677e-01   5.3891650e-02   6.5646879e-02   3.9032470e-01   1.0473441e+00   1.0599238e+00   9.7189604e-01   1.8300028e+00   2.8287439e+00  -8.0294021e-02  -8.7103827e-01   1.1466636e+00
  -1.5133828e+00   2.8188516e+00  -8.8790753e-01   3.8232592e+00  -3.2683095e-01   7.2814271e-01  -1.6776065e+00  -8.4406933e-01   5.4683357e-02   8.3289519e-01  -3.4374608e+00   1.9375877e+00  -1.7039989e+00   2.3351518e-01  -1.5647752e+00  -1.1269305e+00   3.1593951e+00   1.6825724e+00  -5.8216426e-01   1.1282152e+00   1.3537416e+00   1.2549454e+00   4.3195823e+00   1.8040689e+00   2.5641011e+00   8.3470908e-01   1.4195628e+00  -5.3154227e-01   3.4349540e-01  -1.4124275e+00  -8.2463887e-01  -1.1960777e+00   2.8920039e+00  -3.8318109e-01   1.4587227e+00  -7.6950618e-01  -1.0184160e-01  -2.4137956e+00  -4.5120802e-01  -5.3565942e+00   3.2666422e+00  -2.2986103e+00   1.0643407e+00  -1.5466105e+00   2.6197568e-01  -1.5187386e+00  -1.1298255e+00  -2.6202217e+00  -1.6239032e+00  -4.3126794e+00   3.2217628e+00  -2.9842356e+00   7.3951063e-01  -1.1657420e+00  -1.0338703e+00  -1.5221223e+00   2.9526249e-01  -3.1142403e+00   1.5605503e+00  -1.9571753e+00   4.6429932e-01   5.2353207e-01  -3.4280929e-01   7.4237882e-03  -3.0817122e-02   3.3464399e-01   9.3097511e-01   9.8345688e-01   8.8061610e-01   1.7693301e+00   2.9876665e+00   1.5438834e-01  -8.3941564e-01   1.0565279e+00
  -1.6242636e+00   2.8507370e+00  -1.0123301e+00   3.8649747e+00  -3.1507854e-01   7.8833152e-01  -1.6654680e+00  -8.0594520e-01   6.3430770e-03   7.6425047e-01  -3.5632785e+00   1.9804333e+00  -1.7906523e+00   2.8729613e-01  -1.5410171e+00  -1.1871305e+00   3.1689095e+00   1.9278149e+00  -4.3045168e-01   1.1080557e+00   1.2655515e+00   1.1759506e+00   4.3989508e+00   1.8617377e+00   2.6987912e+00   9.5828672e-01   1.6243686e+00  -3.8540785e-01   5.5124588e-01  -1.3199298e+00  -7.2173940e-01  -1.3857279e+00   2.8995029e+00  -4.4328933e-01   1.5011266e+00  -7.0060639e-01  -2.1737863e-02  -2.4067741e+00  -4.7499131e-01  -5.4856914e+00   3.3120131e+00  -2.2934969e+00   1.0909950e+00  -1.5580078e+00   2.5669540e-01  -1.5567980e+00  -1.1513838e+00  -2.6077564e+00  -1.6511154e+00  -4.4517453e+00   3.2393498e+00  -3.0989729e+00   7.9675724e-01  -1.2246507e+00  -1.0341886e+00  -1.5161110e+00   2.2194906e-01  -3.1705592e+00   1.6332082e+00  -2.0504604e+00   4.9422531e-01   4.2451627e-01  -4.1448216e-01  -5.6429555e-02  -1.3656192e-01   2.5957616e-01   7.9912300e-01   8.8717027e-01   7.7135129e-01   1.7049672e+00   3.1428682e+00   4.0744908e-01  -8.1686287e-01   9.4622023e-01
  -1.7132537e+00   2.8703582e+00  -1.1101005e+00   3.8857665e+00  -2.9415214e-01   8.5193365e-01  -1.6497453e+00  -7.6883299e-01  -5.7425538e-02   6.8322789e-01  -3.6555538e+00   2.0111284e+00  -1.8717340e+00   3.4489557e-01  -1.5265213e+00  -1.2519131e+00   3.1684582e+00   2.1747091e+00  -2.7744258e-01   1.0887781e+00   1.1603046e+00   1.1059228e+00   4.4578881e+00   1.9252188e+00   2.8278117e+00   1.0865492e+00   1.8283105e+00  -2.3521936e-01   7.6493120e-01  -1.2273471e+00  -6.2001217e-01  -1.5515187e+00   2.8922546e+00  -4.9059481e-01   1.5383748e+00  -6.2648130e-01   6.4014605e-02  -2.4117103e+00  -5.0967896e-01  -5.5680966e+00   3.3336620e+00  -2.2685554e+00   1.1197351e+00  -1.5605779e+00   2.6305079e-01  -1.5836277e+00  -1.1619701e+00  -2.5952642e+00  -1.6790949e+00  -4.5524459e+00   3.2558682e+00  -3.1866980e+00   8.4894287e-01  -1.2884554e+00  -1.0297182e+00  -1.5263638e+00   1.3214540e-01  -3.2149796e+00   1.6937151e+00  -2.1390538e+00   5.2029872e-01   3.0916738e-01  -4.8374898e-01  -1.3535750e-01  -2.4779582e-01   1.6869711e-01   6.5583753e-01   7.7575701e-01   6.4859891e-01   1.6395614e+00   3.2901144e+00   6.6908788e-01  -8.0514813e-01   8.2111406e-01
  -1.7787329e+00   2.8795560e+00  -1.1798810e+00   3.8875921e+00  -2.6500860e-01   9.1788557e-01  -1.6325621e+00  -7.3467186e-01  -1.3369239e-01   5.9276441e-01  -3.7125971e+00   2.0313495e+00  -1.9449335e+00   4.0541982e-01  -1.5237407e+00  -1.3207781e+00   3.1583262e+00   2.4150458e+00  -1.2879828e-01   1.0715098e+00   1.0425852e+00   1.0458750e+00   4.4962743e+00   1.9922082e+00   2.9475749e+00   1.2148953e+00   2.0247286e+00  -8.7105069e-02   9.7704544e-01  -1.1391761e+00  -5.2339229e-01  -1.6912555e+00   2.8727015e+00  -5.2472380e-01   1.5711616e+00  -5.4917297e-01   1.5264079e-01  -2.4307362e+00  -5.5466387e-01  -5.6025268e+00   3.3344818e+00  -2.2243754e+00   1.1517547e+00  -1.5542843e+00   2.8197512e-01  -1.5994939e+00  -1.1615346e+00  -2.5851425e+00  -1.7086114e+00  -4.6136715e+00   3.2722672e+00  -3.2448134e+00   8.9620819e-01  -1.3558404e+00  -1.0208910e+00  -1.5538005e+00   2.6924399e-02  -3.2457177e+00   1.7419143e+00  -2.2197670e+00   5.4232582e-01   1.8159070e-01  -5.4871962e-01  -2.2636602e-01  -3.6104223e-01   6.6283432e-02   5.0522211e-01   6.5458461e-01   5.1715472e-01   1.5752247e+00   3.4252194e+00   9.2973581e-01  -8.0485621e-01   6.8707165e-01
  -1.8201000e+00   2.8798597e+00  -1.2213413e+00   3.8723777e+00  -2.2869336e-01   9.8484809e-01  -1.6153826e+00  -7.0502495e-01  -2.1845858e-01   4.9616061e-01  -3.7339086e+00   2.0424314e+00  -2.0081501e+00   4.6747471e-01  -1.5340695e+00  -1.3932898e+00   3.1387677e+00   2.6412058e+00   1.0787442e-02   1.0568708e+00   9.1766221e-01   9.9626810e-01   4.5141363e+00   2.0603402e+00   3.0546992e+00   1.3389933e+00   2.2074786e+00   5.3523496e-02   1.1806226e+00  -1.0588842e+00  -4.3500804e-01  -1.8037774e+00   2.8430083e+00  -5.4565566e-01   1.5998929e+00  -4.7040205e-01   2.4130932e-01  -2.4643733e+00  -6.0870581e-01  -5.5893898e+00   3.3173306e+00  -2.1619963e+00   1.1876506e+00  -1.5391385e+00   3.1348980e-01  -1.6046582e+00  -1.1506934e+00  -2.5788681e+00  -1.7403273e+00  -4.6356148e+00   3.2888041e+00  -3.2716825e+00   9.3844594e-01  -1.4251091e+00  -1.0086538e+00  -1.5979109e+00  -9.2151448e-02  -3.2614765e+00   1.7775724e+00  -2.2897472e+00   5.5987639e-01   4.6193078e-02  -6.0823583e-01  -3.2603144e-01  -4.7336762e-01  -4.3041214e-02   3.5117109e-01   5.2926416e-01   3.8176436e-01   1.5135426e+00   3.5443704e+00   1.1805686e+00  -8.1544535e-01   5.4999984e-01
  -1.8377520e+00   2.8725375e+00  -1.2351303e+00   3.8420528e+00  -1.8628897e-01   1.0513062e+00  -1.5990058e+00  -6.8104019e-01  -3.0705817e-01   3.9683057e-01  -3.7202169e+00   2.0454160e+00  -2.0596456e+00   5.2926515e-01  -1.5578298e+00  -1.4690851e+00   3.1101323e+00   2.8466021e+00   1.3774512e-01   1.0450529e+00   7.9107384e-01   9.5709382e-01   4.5118020e+00   2.1273693e+00   3.1462778e+00   1.4550384e+00   2.3712860e+00   1.8222700e-01   1.3695970e+00  -9.8881175e-01  -3.5709216e-01  -1.8889159e+00   2.8050838e+00  -5.5369129e-01   1.6247388e+00  -3.9154579e-01   3.2728789e-01  -2.5116309e+00  -6.7005916e-01  -5.5307523e+00   3.2850135e+00  -2.0829028e+00   1.2274282e+00  -1.5152530e+00   3.5673771e-01  -1.5994150e+00  -1.1306702e+00  -2.5770165e+00  -1.7747644e+00  -4.6197602e+00   3.3051721e+00  -3.2667791e+00   9.7533796e-01  -1.4943372e+00  -9.9439533e-01  -1.6569115e+00  -2.2309937e-01  -3.2615427e+00   1.8004596e+00  -2.3466779e+00   5.7234005e-01  -9.2609903e-02  -6.6190823e-01  -4.3076153e-01  -5.8252587e-01  -1.5465977e-01   1.9716285e-01   4.0522657e-01   2.4681501e-01   1.4556249e+00   3.6444291e+00   1.4139472e+00  -8.3540179e-01   4.1543303e-01
  -1.8330153e+00   2.8586771e+00  -1.2228136e+00   3.7986003e+00  -1.3888103e-01   1.1156805e+00  -1.5836310e+00  -6.6343439e-01  -3.9460499e-01   2.9806259e-01  -3.6734694e+00   2.0411300e+00  -2.0981770e+00   5.8874118e-01  -1.5943399e+00  -1.5478457e+00   3.0729794e+00   3.0260376e+00   2.4969199e-01   1.0359201e+00   6.6820347e-01   9.2796659e-01   4.4900362e+00   2.1913230e+00   3.2201120e+00   1.5599549e+00   2.5120329e+00   2.9570957e-01   1.5390888e+00  -9.3017245e-01  -2.9096449e-01  -1.9474207e+00   2.7606303e+00  -5.4942674e-01   1.6457064e+00  -3.1365354e-01   4.0809196e-01  -2.5702356e+00  -7.3662598e-01  -5.4302343e+00   3.2402767e+00  -1.9890111e+00   1.2705520e+00  -1.4829007e+00   4.1008049e-01  -1.5841491e+00  -1.1031921e+00  -2.5793656e+00  -1.8122672e+00  -4.5688227e+00   3.3206703e+00  -3.2307852e+00   1.0064255e+00  -1.5615382e+00  -9.7981889e-01  -1.7279952e+00  -3.6358691e-01  -3.2458564e+00   1.8104512e+00  -2.3889411e+00   5.7901418e-01  -2.3065633e-01  -7.1006215e-01  -5.3704060e-01  -6.8700958e-01  -2.6428247e-01   4.6124695e-02   2.8734406e-01   1.1609303e-01   1.4021800e+00   3.7231742e+00   1.6237572e+00  -8.6247147e-01   2.8818017e-01
  -1.8080379e+00   2.8392740e+00  -1.1867801e+00   3.7441019e+00  -8.7543487e-02   1.1764411e+00  -1.5689822e+00  -6.5249943e-01  -4.7644007e-01   2.0281151e-01  -3.5967637e+00   2.0302833e+00  -2.1230944e+00   6.4377678e-01  -1.6420512e+00  -1.6292383e+00   3.0281633e+00   3.1759528e+00   3.4540326e-01   1.0291218e+00   5.5388511e-01   9.0821589e-01   4.4501542e+00   2.2506117e+00   3.2748839e+00   1.6515316e+00   2.6269613e+00   3.9189744e-01   1.6855986e+00  -8.8314628e-01  -2.3707963e-01  -1.9808594e+00   2.7112094e+00  -5.3373438e-01   1.6627206e+00  -2.3749458e-01   4.8161600e-01  -2.6369587e+00  -8.0611997e-01  -5.2928382e+00   3.1858131e+00  -1.8826424e+00   1.3160405e+00  -1.4425734e+00   4.7125215e-01  -1.5594002e+00  -1.0703425e+00  -2.5850650e+00  -1.8529637e+00  -4.4866382e+00   3.3343993e+00  -3.1656214e+00   1.0312040e+00  -1.6248258e+00  -9.6677112e-01  -1.8076457e+00  -5.1100182e-01  -3.2150422e+00   1.8076403e+00  -2.4157230e+00   5.7921511e-01  -3.6425262e-01  -7.5360190e-01  -6.4163893e-01  -7.8600865e-01  -3.6820945e-01  -9.9624633e-02   1.7962811e-01  -7.3754183e-03   1.3536024e+00   3.7794677e+00   1.8056302e+00  -8.9394241e-01   1.7206386e-01
  -1.7656442e+00   2.8153125e+00  -1.1301244e+00   3.6807683e+00  -3.3339917e-02   1.2322151e+00  -1.5544717e+00  -6.4812798e-01  -5.4853565e-01   1.1354038e-01  -3.4942230e+00   2.0135670e+00  -2.1343970e+00   6.9236570e-01  -1.6987368e+00  -1.7128355e+00   2.9768763e+00   3.2945455e+00   4.2470532e-01   1.0242013e+00   4.5207476e-01   8.9696693e-01   4.3940788e+00   2.3040920e+00   3.3102532e+00   1.7284793e+00   2.7147756e+00   4.6992448e-01   1.8070999e+00  -8.4704745e-01  -1.9513032e-01  -1.9914997e+00   2.6583031e+00  -5.0775051e-01   1.6757035e+00  -1.6362936e-01   5.4623764e-01  -2.7080049e+00  -8.7622786e-01  -5.1247200e+00   3.1242610e+00  -1.7664786e+00   1.3625921e+00  -1.3950277e+00   5.3755563e-01  -1.5259268e+00  -1.0343906e+00  -2.5928513e+00  -1.8967317e+00  -4.3779973e+00   3.3454502e+00  -3.0744032e+00   1.0492303e+00  -1.6825580e+00  -9.5704627e-01  -1.8919830e+00  -6.6252196e-01  -3.1704008e+00   1.7924441e+00  -2.4270610e+00   5.7240075e-01  -4.9032683e-01  -7.9381079e-01  -7.4177289e-01  -8.7928915e-01  -4.6351585e-01  -2.3835862e-01   8.5026473e-02  -1.2139440e-01   1.3100575e+00   3.8133300e+00   1.9570365e+00  -9.2694819e-01   6.9767982e-02
  -1.7091666e+00   2.7878204e+00  -1.0565061e+00   3.6109414e+00   2.2663841e-02   1.2818780e+00  -1.5393829e+00  -6.4985567e-01  -6.0781788e-01   3.2120923e-02  -3.3708179e+00   1.9917343e+00  -2.1327426e+00   7.3281498e-01  -1.7617153e+00  -1.7980351e+00   2.9206412e+00   3.3817609e+00   4.8830802e-01   1.0206861e+00   3.6561502e-01   8.9320601e-01   4.3243392e+00   2.3510795e+00   3.3268736e+00   1.7904147e+00   2.7756424e+00   5.3003330e-01   1.9030263e+00  -8.2054453e-01  -1.6419177e-01  -1.9821803e+00   2.6033595e+00  -4.7286498e-01   1.6846432e+00  -9.2491826e-02   6.0088760e-01  -2.7794225e+00  -9.4475626e-01  -4.9329116e+00   3.0581897e+00  -1.6435003e+00   1.4087302e+00  -1.3413155e+00   6.0608608e-01  -1.4847545e+00  -9.9760693e-01  -2.6012773e+00  -1.9431759e+00  -4.2484400e+00   3.3530674e+00  -2.9613173e+00   1.0602305e+00  -1.7334519e+00  -9.5218634e-01  -1.9771093e+00  -8.1518834e-01  -3.1138570e+00   1.7656877e+00  -2.4238221e+00   5.5829067e-01  -6.0651528e-01  -8.3211403e-01  -8.3520763e-01  -9.6701532e-01  -5.4815095e-01  -3.6886727e-01   5.3298715e-03  -2.2458326e-01   1.2715540e+00   3.8259142e+00   2.0772500e+00  -9.5876055e-01  -1.7201325e-02
  -1.6422578e+00   2.7578931e+00  -9.6999180e-01   3.5370617e+00   7.9384745e-02   1.3246249e+00  -1.5230484e+00  -6.5691900e-01  -6.5238041e-01  -4.0204465e-02  -3.2321405e+00   1.9656599e+00  -2.1194096e+00   7.6391476e-01  -1.8280859e+00  -1.8839929e+00   2.8612537e+00   3.4391580e+00   5.3759760e-01   1.0181552e+00   2.9611105e-01   8.9582866e-01   4.2440000e+00   2.3913188e+00   3.3263249e+00   1.8377767e+00   2.8110886e+00   5.7340687e-01   1.9741632e+00  -8.0190694e-01  -1.4289099e-01  -1.9561729e+00   2.5478115e+00  -4.3070620e-01   1.6896445e+00  -2.4469434e-02   6.4508027e-01  -2.8474958e+00  -1.0097551e+00  -4.7250075e+00   2.9900663e+00  -1.5169022e+00   1.4529558e+00  -1.2827864e+00   6.7396176e-01  -1.4372029e+00  -9.6208567e-01  -2.6089346e+00  -1.9916228e+00  -4.1040092e+00   3.3567684e+00  -2.8314247e+00   1.0641935e+00  -1.7766612e+00  -9.5330244e-01  -2.0594196e+00  -9.6598482e-01  -3.0478644e+00   1.7286553e+00  -2.4076214e+00   5.3696942e-01  -7.1118593e-01  -8.6983556e-01  -9.2030251e-01  -1.0495441e+00  -6.2095201e-01  -4.9034327e-01  -5.8813243e-02  -3.1629163e-01   1.2379973e+00   3.8193941e+00   2.1671998e+00  -9.8704398e-01  -8.8450237e-02
  -1.5686973e+00   2.7266824e+00  -8.7488056e-01   3.4616060e+00   1.3571395e-01   1.3600156e+00  -1.5049993e+00  -6.6832472e-01  -6.8157310e-01  -1.0280488e-01  -3.0841387e+00   1.9363623e+00  -2.0962093e+00   7.8506540e-01  -1.8949595e+00  -1.9695870e+00   2.8006832e+00   3.4696719e+00   5.7441192e-01   1.0162781e+00   2.4392097e-01   9.0367304e-01   4.1565282e+00   2.4249208e+00   3.3109758e+00   1.8716913e+00   2.8238110e+00   6.0195141e-01   2.0224571e+00  -7.8924997e-01  -1.2958452e-01  -1.9170390e+00   2.4930675e+00  -3.8311313e-01   1.6909583e+00   4.0031866e-02   6.7890345e-01  -2.9090772e+00  -1.0696131e+00  -4.5088265e+00   2.9222049e+00  -1.3899861e+00   1.4938917e+00  -1.2210602e+00   7.3854225e-01  -1.3848763e+00  -9.2958982e-01  -2.6146403e+00  -2.0411408e+00  -3.9509743e+00   3.3564138e+00  -2.6903932e+00   1.0614358e+00  -1.8118098e+00  -9.6093924e-01  -2.1358569e+00  -1.1119302e+00  -2.9752720e+00   1.6830921e+00  -2.3806825e+00   5.0895750e-01  -8.0340643e-01  -9.0798164e-01  -9.9600549e-01  -1.1272264e+00  -6.8158306e-01  -6.0225529e-01  -1.0778720e-01  -3.9646674e-01   1.2092232e+00   3.7967712e+00   2.2292246e+00  -1.0100484e+00  -1.4454676e-01
  -1.4921989e+00   2.6953550e+00  -7.7551720e-01   3.3869944e+00   1.9052239e-01   1.3879905e+00  -1.4850718e+00  -6.8292842e-01  -6.9596390e-01  -1.5559802e-01  -2.9328210e+00   1.9049942e+00  -2.0653617e+00   7.9634508e-01  -1.9596648e+00  -2.0534284e+00   2.7409433e+00   3.4772971e+00   6.0082152e-01   1.0148270e+00   2.0825463e-01   9.1554495e-01   4.0656098e+00   2.4522801e+00   3.2837880e+00   1.8938028e+00   2.8174170e+00   6.1805411e-01   2.0507622e+00  -7.8075383e-01  -1.2252832e-01  -1.8684805e+00   2.4404750e+00  -3.3208696e-01   1.6889907e+00   1.0054850e-01   7.0296820e-01  -2.9618360e+00  -1.1231220e+00  -4.2920615e+00   2.8567029e+00  -1.2660322e+00   1.5304047e+00  -1.1579656e+00   7.9761495e-01  -1.3296189e+00  -9.0143482e-01  -2.6175744e+00  -2.0905895e+00  -3.7955386e+00   3.3522192e+00  -2.5441787e+00   1.0526312e+00  -1.8389854e+00  -9.7500310e-01  -2.2040891e+00  -1.2501854e+00  -2.8991587e+00   1.6311570e+00  -2.3456582e+00   4.7523662e-01  -8.8287119e-01  -9.4708208e-01  -1.0618077e+00  -1.2002456e+00  -7.3041586e-01  -7.0423428e-01  -1.4282621e-01  -4.6549834e-01   1.1850120e+00   3.7616294e+00   2.2667592e+00  -1.0267262e+00  -1.8681158e-01
  -1.4162284e+00   2.6650311e+00  -6.7609756e-01   3.3154849e+00   2.4268613e-01   1.4088593e+00  -1.4634555e+00  -6.9951932e-01  -6.9718515e-01  -1.9895660e-01  -2.7839523e+00   1.8727975e+00  -2.0293368e+00   7.9850675e-01  -2.0199178e+00  -2.1339224e+00   2.6839499e+00   3.4667224e+00   6.1893315e-01   1.0136681e+00   1.8736298e-01   9.3024207e-01   3.9749285e+00   2.4739887e+00   3.2480826e+00   1.9060897e+00   2.7961144e+00   6.2433953e-01   2.0625514e+00  -7.7483629e-01  -1.2002668e-01  -1.8141856e+00   2.3912667e+00  -2.7971776e-01   1.6842887e+00   1.5655236e-01   7.1832437e-01  -3.0043999e+00  -1.1695084e+00  -4.0819302e+00   2.7953707e+00  -1.1481528e+00   1.5616986e+00  -1.0954462e+00   8.4953357e-01  -1.2734314e+00  -8.7842165e-01  -2.6173518e+00  -2.1386960e+00  -3.6435417e+00   3.3447234e+00  -2.3986777e+00   1.0387947e+00  -1.8586921e+00  -9.9476497e-01  -2.2626065e+00  -1.3781738e+00  -2.8226467e+00   1.5753214e+00  -2.3054226e+00   4.3722124e-01  -9.4980334e-01  -9.8711007e-01  -1.1176709e+00  -1.2685180e+00  -7.6837378e-01  -7.9599326e-01  -1.6578497e-01  -5.2406602e-01   1.1650919e+00   3.7178566e+00   2.2839812e+00  -1.0367631e+00  -2.1707994e-01
  -1.3438425e+00   2.6367131e+00  -5.8047241e-01   3.2490616e+00   2.9113254e-01   1.4232594e+00  -1.4406818e+00  -7.1690571e-01  -6.8768656e-01  -2.3359921e-01  -2.6427533e+00   1.8410356e+00  -1.9906806e+00   7.9290307e-01  -2.0739472e+00  -2.2093797e+00   2.6313844e+00   3.4429441e+00   6.3073159e-01   1.0127396e+00   1.7879331e-01   9.4658280e-01   3.8879383e+00   2.4907503e+00   3.2072900e+00   1.9106826e+00   2.7643800e+00   6.2344426e-01   2.0616095e+00  -7.7026576e-01  -1.2054969e-01  -1.7576717e+00   2.3464961e+00  -2.2808583e-01   1.6775106e+00   2.0747747e-01   7.2634870e-01  -3.0363834e+00  -1.2084360e+00  -3.8848443e+00   2.7396679e+00  -1.0391384e+00   1.5873646e+00  -1.0354421e+00   8.9329732e-01  -1.2183562e+00  -8.6082482e-01  -2.6140327e+00  -2.1841581e+00  -3.5001766e+00   3.3347137e+00  -2.2593705e+00   1.0212219e+00  -1.8717760e+00  -1.0189417e+00  -2.3107323e+00  -1.4937110e+00  -2.7487070e+00   1.5182197e+00  -2.2628550e+00   3.9667258e-01  -1.0048451e+00  -1.0274921e+00  -1.1639418e+00  -1.3316719e+00  -7.9676038e-01  -8.7729323e-01  -1.7889087e-01  -5.7300907e-01   1.1491348e+00   3.6693580e+00   2.2854443e+00  -1.0405302e+00  -2.3746280e-01
  -1.2775526e+00   2.6112205e+00  -4.9196032e-01   3.1893328e+00   3.3490332e-01   1.4320926e+00  -1.4175569e+00  -7.3399649e-01  -6.7042635e-01  -2.6047943e-01  -2.5136255e+00   1.8109087e+00  -1.9518338e+00   7.8134336e-01  -2.1205667e+00  -2.2781657e+00   2.5845779e+00   3.4108957e+00   6.3796624e-01   1.0120224e+00   1.7968132e-01   9.6344485e-01   3.8076407e+00   2.5033129e+00   3.1647037e+00   1.9096993e+00   2.7266289e+00   6.1782762e-01   2.0517396e+00  -7.6621006e-01  -1.2281407e-01  -1.7021292e+00   2.3069764e+00  -1.7914348e-01   1.6693813e+00   2.5277545e-01   7.2861459e-01  -3.0583094e+00  -1.2399787e+00  -3.7061096e+00   2.6906523e+00  -9.4130359e-01   1.6073916e+00  -9.7975574e-01   9.2856547e-01  -1.1663402e+00  -8.4843544e-01  -2.6080695e+00  -2.2257596e+00  -3.3697387e+00   3.3231310e+00  -2.1309904e+00   1.0013902e+00  -1.8793260e+00  -1.0458473e+00  -2.3485619e+00  -1.5951321e+00  -2.6799694e+00   1.4624674e+00  -2.2206331e+00   3.5556012e-01  -1.0489513e+00  -1.0672067e+00  -1.2012650e+00  -1.3891007e+00  -8.1709150e-01  -9.4795714e-01  -1.8450370e-01  -6.1323062e-01   1.1367544e+00   3.6197888e+00   2.2757274e+00  -1.0389612e+00  -2.5013084e-01
  -1.2192245e+00   2.5891387e+00  -4.1318287e-01   3.1374528e+00   3.7322701e-01   1.4364400e+00  -1.3950502e+00  -7.4987210e-01  -6.4853515e-01  -2.8068261e-01  -2.3999248e+00   1.7834656e+00  -1.9149631e+00   7.6589988e-01  -2.1591966e+00  -2.3388698e+00   2.5444281e+00   3.3751094e+00   6.4208595e-01   1.0115137e+00   1.8704979e-01   9.7981231e-01   3.7364003e+00   2.5124166e+00   3.1232564e+00   1.9051052e+00   2.6869101e+00   6.0962789e-01   2.0364983e+00  -7.6222433e-01  -1.2582521e-01  -1.6502745e+00   2.2732327e+00  -1.3458747e-01   1.6606390e+00   2.9199038e-01   7.2675602e-01  -3.0714390e+00  -1.2645683e+00  -3.5496800e+00   2.6489522e+00  -8.5634966e-01   1.6221343e+00  -9.2991616e-01   9.5560829e-01  -1.1190907e+00  -8.4064998e-01  -2.6002085e+00  -2.2624865e+00  -3.2554233e+00   3.3109608e+00  -2.0172434e+00   9.8083041e-01  -1.8825650e+00  -1.0735958e+00  -2.3768380e+00  -1.6814026e+00  -2.6185584e+00   1.4104601e+00  -2.1810529e+00   3.1588395e-01  -1.0832906e+00  -1.1049545e+00  -1.2304999e+00  -1.4400827e+00  -8.3094515e-01  -1.0079227e+00  -1.8490356e-01  -6.4564009e-01   1.1275096e+00   3.5723202e+00   2.2591224e+00  -1.0333802e+00  -2.5713737e-01
  -1.1700201e+00   2.5707900e+00  -3.4593668e-01   3.0940692e+00   4.0558929e-01   1.4374648e+00  -1.3741566e+00  -7.6383891e-01  -6.2499013e-01  -2.9533735e-01  -2.3038030e+00   1.7595235e+00  -1.8818169e+00   7.4868521e-01  -2.1898337e+00  -2.3904660e+00   2.5113599e+00   3.3394408e+00   6.4421687e-01   1.0112066e+00   1.9808518e-01   9.9482862e-01   3.6758084e+00   2.5187559e+00   3.0853381e+00   1.8986056e+00   2.6486497e+00   6.0056922e-01   2.0189793e+00  -7.5818881e-01  -1.2888363e-01  -1.6042224e+00   2.2454729e+00  -9.5737745e-02   1.6519786e+00   3.2483888e-01   7.2233561e-01  -3.0775349e+00  -1.2829225e+00  -3.4179840e+00   2.6147656e+00  -7.8525945e-01   1.6322434e+00  -8.8705745e-01   9.7520289e-01  -1.0779405e+00  -8.3659389e-01  -2.5913577e+00  -2.2936280e+00  -3.1591959e+00   3.2991285e+00  -1.9206050e+00   9.6098456e-01  -1.8827391e+00  -1.1003286e+00  -2.3967850e+00  -1.7521942e+00  -2.5659647e+00   1.3641805e+00  -2.1458905e+00   2.7947793e-01  -1.1091608e+00  -1.1393734e+00  -1.2526480e+00  -1.4839397e+00  -8.3983871e-01  -1.0573181e+00  -1.8212226e-01  -6.7112895e-01   1.1209168e+00   3.5294590e+00   2.2393756e+00  -1.0252965e+00  -2.6028958e-01
  -1.1303850e+00   2.5562294e+00  -2.9111915e-01   3.0593112e+00   4.3178901e-01   1.4363105e+00  -1.3557539e+00  -7.7546149e-01  -6.0233336e-01  -3.0554425e-01  -2.2261337e+00   1.7396065e+00  -1.8536193e+00   7.3162896e-01  -2.2129749e+00  -2.4324438e+00   2.4853307e+00   3.3068679e+00   6.4517785e-01   1.0110786e+00   2.1036727e-01   1.0078466e+00   3.6266137e+00   2.5229615e+00   3.0526656e+00   1.8915734e+00   2.6144608e+00   5.9191913e-01   2.0016535e+00  -7.5421267e-01  -1.3156126e-01  -1.5653917e+00   2.2235857e+00  -6.3439360e-02   1.6439956e+00   3.5128037e-01   7.1672929e-01  -3.0785927e+00  -1.2959561e+00  -3.3118447e+00   2.5878850e+00  -7.2823822e-01   1.6385702e+00  -8.5182648e-01   9.8848778e-01  -1.0437410e+00  -8.3526158e-01  -2.5824448e+00  -2.3188483e+00  -3.0817441e+00   3.2884081e+00  -1.8422171e+00   9.4307000e-01  -1.8810140e+00  -1.1244357e+00  -2.4099199e+00  -1.8079121e+00  -2.5229694e+00   1.3250367e+00  -2.1163139e+00   2.4782032e-01  -1.1279154e+00  -1.1692648e+00  -1.2687871e+00  -1.5202037e+00  -8.4513819e-01  -1.0965364e+00  -1.7782639e-01  -6.9057041e-01   1.1164714e+00   3.4929324e+00   2.2195004e+00  -1.0161984e+00  -2.6106956e-01
  -1.1000885e+00   2.5452653e+00  -2.4872130e-01   3.0328110e+00   4.5196721e-01   1.4340040e+00  -1.3404793e+00  -7.8456983e-01  -5.8246424e-01  -3.1232255e-01  -2.1665415e+00   1.7239091e+00  -1.8310155e+00   7.1628359e-01  -2.2295081e+00  -2.4648818e+00   2.4658762e+00   3.2793802e+00   6.4552013e-01   1.0110894e+00   2.2203184e-01   1.0184675e+00   3.5887276e+00   2.5255857e+00   3.0262171e+00   1.8850102e+00   2.5860344e+00   5.8449147e-01   1.9862812e+00  -7.5052324e-01  -1.3365648e-01  -1.5344596e+00   2.2071627e+00  -3.8004760e-02   1.6371390e+00   3.7156201e-01   7.1103749e-01  -3.0765745e+00  -1.3046865e+00  -3.2305142e+00   2.5677484e+00  -6.8471553e-01   1.6420538e+00  -8.2433584e-01   9.9679527e-01  -1.0167994e+00  -8.3565488e-01  -2.5742835e+00  -2.3382146e+00  -3.0225267e+00   3.2793530e+00  -1.7818988e+00   9.2796615e-01  -1.8783895e+00  -1.1447381e+00  -2.4178602e+00  -1.8496609e+00  -2.4896309e+00   1.2937541e+00  -2.0928563e+00   2.2187984e-01  -1.1409010e+00  -1.1937909e+00  -1.2800148e+00  -1.5487600e+00  -8.4799870e-01  -1.1262899e+00  -1.7325568e-01  -7.0482948e-01   1.1136740e+00   3.4636427e+00   2.2016681e+00  -1.0073703e+00  -2.6060259e-01
  -1.0783124e+00   2.5375026e+00  -2.1789775e-01   3.0137673e+00   4.6660029e-01   1.4313762e+00  -1.3286407e+00  -7.9123939e-01  -5.6652672e-01  -3.1657309e-01  -2.1235308e+00   1.7122972e+00  -1.8140738e+00   7.0368719e-01  -2.2405726e+00  -2.4884471e+00   2.4521967e+00   3.2579642e+00   6.4558237e-01   1.0111880e+00   2.3185388e-01   1.0265586e+00   3.5613044e+00   2.5270983e+00   3.0062381e+00   1.8795431e+00   2.5641232e+00   5.7868856e-01   1.9738929e+00  -7.4736119e-01  -1.3513670e-01  -1.5113750e+00   2.1955489e+00  -1.9210045e-02   1.6316770e+00   3.8622674e-01   7.0603072e-01  -3.0731792e+00  -1.3101398e+00  -3.1718291e+00   2.5535124e+00  -6.5341580e-01   1.6436101e+00  -8.0417038e-01   1.0014827e+00  -9.9687076e-01  -8.3690185e-01  -2.5674664e+00  -2.3521766e+00  -2.9799196e+00   3.2722577e+00  -1.7382737e+00   9.1614347e-01  -1.8756360e+00  -1.1606038e+00  -2.4221505e+00  -1.8791422e+00  -2.4653355e+00   1.2703421e+00  -2.0754484e+00   2.0202393e-01  -1.1494010e+00  -1.2126116e+00  -1.2873963e+00  -1.5699319e+00  -8.4933597e-01  -1.1476199e+00  -1.6921424e-01  -7.1477205e-01   1.1120613e+00   3.4416984e+00   2.1871808e+00  -9.9975485e-01  -2.5966582e-01
  -1.0637892e+00   2.5324031e+00  -1.9711552e-01   3.0010427e+00   4.7645209e-01   1.4290092e+00  -1.3201858e+00  -7.9574710e-01  -5.5490219e-01  -3.1905597e-01  -2.0947193e+00   1.7043420e+00  -1.8023470e+00   6.9430405e-01  -2.2474155e+00  -2.5043179e+00   2.4432658e+00   3.2426880e+00   6.4554888e-01   1.0113216e+00   2.3924628e-01   1.0322426e+00   3.5428942e+00   2.5278819e+00   2.9923190e+00   1.8754524e+00   2.5486198e+00   5.7457209e-01   1.9648428e+00  -7.4489736e-01  -1.3607794e-01  -1.4954402e+00   2.1879140e+00  -6.3524404e-03   1.6276843e+00   3.9607794e-01   7.0213628e-01  -3.0696799e+00  -1.3132663e+00  -3.1324972e+00   2.5441419e+00  -6.3249969e-01   1.6440338e+00  -7.9045403e-01   1.0037845e+00  -9.8321569e-01  -8.3834070e-01  -2.5623037e+00  -2.3614987e+00  -2.9514569e+00   3.2671545e+00  -1.7090108e+00   9.0764714e-01  -1.8732628e+00  -1.1719790e+00  -2.4241261e+00  -1.8984906e+00  -2.4489161e+00   1.2541477e+00  -2.0635082e+00   1.8800915e-01  -1.1545871e+00  -1.2259335e+00  -1.2919184e+00  -1.5844927e+00  -8.4982341e-01  -1.1618557e+00  -1.6610874e-01  -7.2126257e-01   1.1112321e+00   3.4265188e+00   2.1765309e+00  -9.9388277e-01  -2.5872862e-01
  -1.0549758e+00   2.5293539e+00  -1.8437469e-01   2.9932934e+00   4.8248649e-01   1.4272196e+00  -1.3147287e+00  -7.9850661e-01  -5.4730713e-01  -3.2038077e-01  -2.0771569e+00   1.6993934e+00  -1.7949918e+00   6.8805427e-01  -2.2512499e+00  -2.5140301e+00   2.4379557e+00   3.2328747e+00   6.4550370e-01   1.0114475e+00   2.4417849e-01   1.0358551e+00   3.5316530e+00   2.5282315e+00   2.9835397e+00   1.8727278e+00   2.5387236e+00   5.7195473e-01   1.9589277e+00  -7.4318534e-01  -1.3660946e-01  -1.4854614e+00   2.1833394e+00   1.6316288e-03   1.6250537e+00   4.0210134e-01   6.9946683e-01  -3.0668487e+00  -1.3148755e+00  -3.1084949e+00   2.5385118e+00  -6.1976999e-01   1.6439316e+00  -7.8197348e-01   1.0047031e+00  -9.7471845e-01  -8.3955830e-01  -2.5588109e+00  -2.3671502e+00  -2.9341480e+00   3.2638453e+00  -1.6911599e+00   9.0214259e-01  -1.8715204e+00  -1.1793262e+00  -2.4248234e+00  -1.9100578e+00  -2.4388255e+00   1.2439943e+00  -2.0560800e+00   1.7906255e-01  -1.1574781e+00  -1.2344609e+00  -1.2944486e+00  -1.5935912e+00  -8.4991198e-01  -1.1705190e+00  -1.6402354e-01  -7.2514504e-01   1.1108679e+00   3.4170032e+00   2.1695341e+00  -9.8987305e-01  -2.5801414e-01
  -1.0502517e+00   2.5277430e+00  -1.7748132e-01   2.9891197e+00   4.8574926e-01   1.4260829e+00  -1.3116385e+00  -7.9999314e-01  -5.4297940e-01  -3.2100795e-01  -2.0677019e+00   1.6966807e+00  -1.7909324e+00   6.8443055e-01  -2.2531415e+00  -2.5192707e+00   2.4351637e+00   3.2273538e+00   6.4547367e-01   1.0115401e+00   2.4702904e-01   1.0378718e+00   3.5255937e+00   2.5283563e+00   2.9786708e+00   1.8711510e+00   2.5331842e+00   5.7050075e-01   1.9555569e+00  -7.4215441e-01  -1.3686934e-01  -1.4799582e+00   2.1809151e+00   5.9994293e-03   1.6235365e+00   4.0535332e-01   6.9788791e-01  -3.0649779e+00  -1.3155954e+00  -3.0955535e+00   2.5355157e+00  -6.1292343e-01   1.6436937e+00  -7.7734838e-01   1.0049542e+00  -9.7005825e-01  -8.4038107e-01  -2.5567566e+00  -2.3701702e+00  -2.9248481e+00   3.2619650e+00  -1.6815470e+00   8.9901914e-01  -1.8704371e+00  -1.1834804e+00  -2.4249490e+00  -1.9161715e+00  -2.4333520e+00   1.2383929e+00  -2.0520096e+00   1.7404795e-01  -1.1589072e+00  -1.2392513e+00  -1.2957037e+00  -1.5986010e+00  -8.4986584e-01  -1.1751808e+00  -1.6282035e-01  -7.2720741e-01   1.1107417e+00   3.4117536e+00   2.1655292e+00  -9.8750512e-01  -2.5757234e-01
  -1.0481175e+00   2.5270252e+00  -1.7434104e-01   2.9872233e+00   4.8723471e-01   1.4254956e+00  -1.3101742e+00  -8.0066601e-01  -5.4092351e-01  -3.2125971e-01  -2.0634125e+00   1.6954305e+00  -1.7890512e+00   6.8268218e-01  -2.2539263e+00  -2.5216501e+00   2.4339246e+00   3.2247548e+00   6.4545968e-01   1.0115932e+00   2.4839626e-01   1.0388154e+00   3.5228421e+00   2.5283861e+00   2.9764046e+00   1.8703919e+00   2.5305879e+00   5.6982555e-01   1.9539551e+00  -7.4164054e-01  -1.3697483e-01  -1.4774085e+00   2.1798305e+00   8.0078789e-03   1.6228055e+00   4.0683197e-01   6.9711515e-01  -3.0639875e+00  -1.3158622e+00  -3.0896726e+00   2.5341684e+00  -6.0981927e-01   1.6435093e+00  -7.7522597e-01   1.0049669e+00  -9.6790931e-01  -8.4082196e-01  -2.5557523e+00  -2.3715282e+00  -2.9206360e+00   3.2610712e+00  -1.6771867e+00   8.9753732e-01  -1.8698866e+00  -1.1854436e+00  -2.4249042e+00  -1.9188976e+00  -2.4308522e+00   1.2357984e+00  -2.0501350e+00   1.7169319e-01  -1.1595055e+00  -1.2415050e+00  -1.2962310e+00  -1.6009191e+00  -8.4980974e-01  -1.1772959e+00  -1.6224668e-01  -7.2813431e-01   1.1107128e+00   3.4093208e+00   2.1636190e+00  -9.8634705e-01  -2.5735328e-01
  -1.0473654e+00   2.5267751e+00  -1.7322621e-01   2.9865508e+00   4.8776173e-01   1.4252655e+00  -1.3096366e+00  -8.0090312e-01  -5.4016886e-01  -3.2133928e-01  -2.0618949e+00   1.6949821e+00  -1.7883736e+00   6.8203178e-01  -2.2541807e+00  -2.5224915e+00   2.4334945e+00   3.2238070e+00   6.4545509e-01   1.0116157e+00   2.4890132e-01   1.0391579e+00   3.5218677e+00   2.5283882e+00   2.9755852e+00   1.8701100e+00   2.5296442e+00   5.6958243e-01   1.9533668e+00  -7.4144421e-01  -1.3700793e-01  -1.4764898e+00   2.1794514e+00   8.7263798e-03   1.6225333e+00   4.0735596e-01   6.9682469e-01  -3.0635934e+00  -1.3159382e+00  -3.0875884e+00   2.5336947e+00  -6.0872135e-01   1.6434202e+00  -7.7446762e-01   1.0049399e+00  -9.6713839e-01  -8.4099863e-01  -2.5553747e+00  -2.3720038e+00  -2.9191478e+00   3.2607424e+00  -1.6756446e+00   8.9699318e-01  -1.8696735e+00  -1.1861616e+00  -2.4248570e+00  -1.9198471e+00  -2.4299622e+00   1.2348645e+00  -2.0494629e+00   1.7083579e-01  -1.1597024e+00  -1.2423267e+00  -1.2964048e+00  -1.6017529e+00  -8.4977982e-01  -1.1780445e+00  -1.6203644e-01  -7.2846029e-01   1.1107114e+00   3.4084443e+00   2.1629154e+00  -9.8591194e-01  -2.5727121e-01
  -1.0471850e+00   2.5267157e+00  -1.7295744e-01   2.9863889e+00   4.8788869e-01   1.4252057e+00  -1.3095035e+00  -8.0095986e-01  -5.3998218e-01  -3.2135660e-01  -2.0615299e+00   1.6948732e+00  -1.7882084e+00   6.8186911e-01  -2.2542372e+00  -2.5226937e+00   2.4333927e+00   3.2235734e+00   6.4545407e-01   1.0116219e+00   2.4902680e-01   1.0392420e+00   3.5216333e+00   2.5283870e+00   2.9753847e+00   1.8700395e+00   2.5294122e+00   5.6952324e-01   1.9532211e+00  -7.4139402e-01  -1.3701498e-01  -1.4762657e+00   2.1793613e+00   8.9006561e-03   1.6224650e+00   4.0748208e-01   6.9675144e-01  -3.0634900e+00  -1.3159526e+00  -3.0870863e+00   2.5335814e+00  -6.0845742e-01   1.6433937e+00  -7.7428380e-01   1.0049270e+00  -9.6695093e-01  -8.4104524e-01  -2.5552793e+00  -2.3721173e+00  -2.9187902e+00   3.2606608e+00  -1.6752740e+00   8.9685842e-01  -1.8696187e+00  -1.1863388e+00  -2.4248393e+00  -1.9200723e+00  -2.4297472e+00   1.2346370e+00  -2.0492998e+00   1.7062483e-01  -1.1597467e+00  -1.2425290e+00  -1.2964441e+00  -1.6019562e+00  -8.4977070e-01  -1.1782245e+00  -1.6198464e-01  -7.2853837e-01   1.1107128e+00   3.4082305e+00   2.1627407e+00  -9.8580227e-01  -2.5725076e-01
  -1.0471635e+00   2.5267088e+00  -1.7292522e-01   2.9863693e+00   4.8790391e-01   1.4251980e+00  -1.3094872e+00  -8.0096661e-01  -5.3995936e-01  -3.2135852e-01  -2.0614863e+00   1.6948600e+00  -1.7881884e+00   6.8184902e-01  -2.2542434e+00  -2.5227178e+00   2.4333808e+00   3.2235450e+00   6.4545394e-01   1.0116227e+00   2.4904217e-01   1.0392522e+00   3.5216052e+00   2.5283868e+00   2.9753603e+00   1.8700308e+00   2.5293841e+00   5.6951608e-01   1.9532033e+00  -7.4138771e-01  -1.3701575e-01  -1.4762385e+00   2.1793506e+00   8.9216414e-03   1.6224565e+00   4.0749718e-01   6.9674237e-01  -3.0634766e+00  -1.3159540e+00  -3.0870262e+00   2.5335679e+00  -6.0842584e-01   1.6433901e+00  -7.7426170e-01   1.0049248e+00  -9.6692829e-01  -8.4105121e-01  -2.5552674e+00  -2.3721307e+00  -2.9187475e+00   3.2606508e+00  -1.6752296e+00   8.9684190e-01  -1.8696118e+00  -1.1863604e+00  -2.4248367e+00  -1.9200988e+00  -2.4297214e+00   1.2346094e+00  -2.0492800e+00   1.7059912e-01  -1.1597517e+00  -1.2425536e+00  -1.2964485e+00  -1.6019807e+00  -8.4976946e-01  -1.1782461e+00  -1.6197835e-01  -7.2854768e-01   1.1107132e+00   3.4082045e+00   2.1627192e+00  -9.8578869e-01  -2.5724827e-01
