# Supplementary material for: A Student's Guide to Randomization Statistics for Multichannel Event-Related Potentials Using Ragu
Source: Front Neurosci. 2018 Jun 19;12:355. doi: 10.3389/fnins.2018.00355 (PMC6020783; doi:10.3389/fnins.2018.00355)
Supplement: Supplementary file 1 [file Data_Sheet_1.ZIP › RawData/s08_c1.asc]

   1.3047925e+00   1.6171914e+00   8.6493510e-01   1.0051422e+00  -4.6140469e-01  -1.2067830e+00  -1.1301033e+00  -2.0510531e+00  -6.1401368e-01  -1.1079121e+00   1.2101058e+00   9.8709094e-01   5.4000932e-01  -3.3937812e-02  -1.3202441e-01  -7.3305583e-01   1.1205561e+00  -7.8713119e-01  -2.2515669e+00   2.1373234e+00  -8.0932469e-01   1.0380597e+00   2.1062653e+00   9.5323533e-02  -1.4966309e-01  -3.3982972e-01  -1.1666651e+00  -1.2103505e+00  -1.6974727e+00  -2.0401027e+00  -2.2909496e+00   1.4850338e+00   1.2137775e+00   2.3456162e-01  -1.2826664e-01  -7.6312685e-01  -1.9071468e+00  -1.5272376e+00  -2.2885800e+00   9.1393256e-01   1.0390650e+00   5.9129750e-01   9.4595551e-02   1.9913908e-03  -8.5846997e-01  -2.9900742e-01  -1.3821633e+00  -4.4833732e-01  -1.8794685e+00   9.4633823e-01   8.8697147e-01   1.5184244e+00   2.8312969e-01  -2.1868581e-01   8.2897812e-02  -2.2822345e-01  -1.3067317e+00   1.1211656e+00   2.0510030e+00   1.8294946e+00   1.0305547e+00   1.0437197e+00   5.9568691e-01   9.1282123e-01   3.9441585e-02   8.4044921e-01   6.3960754e-01   8.4695458e-01   5.5833655e-01   1.9447657e+00   3.2615542e-02  -1.5729981e+00  -2.5722678e+00   7.8862613e-01
   1.3629285e+00   1.7135337e+00   8.6273956e-01   1.0622656e+00  -5.6313413e-01  -1.1905856e+00  -1.1965742e+00  -2.0468761e+00  -5.6028205e-01  -1.0659777e+00   1.2166537e+00   1.0675813e+00   4.6837112e-01  -2.5018749e-02  -1.9646484e-01  -8.3268857e-01   1.1452058e+00  -8.5912341e-01  -2.2376160e+00   2.2134789e+00  -7.0172560e-01   1.0308444e+00   2.1535197e+00   4.5392486e-02  -1.4248448e-01  -4.2300448e-01  -1.1694337e+00  -1.2758410e+00  -1.6992293e+00  -2.0415930e+00  -2.2529913e+00   1.4705435e+00   1.2472421e+00   1.8509931e-01  -7.8999219e-02  -8.6737364e-01  -1.8895883e+00  -1.5199619e+00  -2.2254006e+00   8.9707178e-01   1.0957757e+00   5.2465695e-01   1.4489645e-01  -1.0873920e-01  -8.5888499e-01  -4.4868845e-01  -1.4090072e+00  -5.3637045e-01  -1.8914470e+00   9.9353117e-01   9.4630104e-01   1.3988363e+00   3.0883700e-01  -3.3545542e-01  -9.6273692e-03  -2.4457198e-01  -1.3900720e+00   1.1740147e+00   2.0934711e+00   1.9080091e+00   1.0393718e+00   1.0645972e+00   5.4303175e-01   9.2870152e-01   5.2232804e-02   8.7511379e-01   6.9022721e-01   9.5290846e-01   6.5089256e-01   1.9623738e+00  -8.0522866e-03  -1.6123387e+00  -2.4816972e+00   9.0666926e-01
   1.4130714e+00   1.7927973e+00   8.5335804e-01   1.1045526e+00  -6.6974067e-01  -1.1691985e+00  -1.2653843e+00  -2.0236675e+00  -5.0221895e-01  -9.9645727e-01   1.2157067e+00   1.1466843e+00   3.8969234e-01  -9.3254974e-03  -2.6867031e-01  -9.2095923e-01   1.1521157e+00  -9.3631887e-01  -2.2124013e+00   2.2742873e+00  -5.8388697e-01   1.0080613e+00   2.1823093e+00  -1.6284995e-02  -1.4555597e-01  -5.1427960e-01  -1.1708841e+00  -1.3395304e+00  -1.6897891e+00  -2.0371126e+00  -2.1962699e+00   1.4416550e+00   1.2628761e+00   1.2940616e-01  -3.6852472e-02  -9.7409665e-01  -1.8556590e+00  -1.5156843e+00  -2.1346074e+00   8.7511034e-01   1.1424237e+00   4.5264245e-01   1.9562388e-01  -2.2363257e-01  -8.5016953e-01  -6.0613333e-01  -1.4218067e+00  -6.3305568e-01  -1.8835768e+00   1.0376054e+00   9.9839807e-01   1.2675385e+00   3.3363736e-01  -4.5884105e-01  -9.7551607e-02  -2.6253896e-01  -1.4470782e+00   1.2219313e+00   2.1303571e+00   1.9836054e+00   1.0483335e+00   1.0813430e+00   4.9456156e-01   9.4315285e-01   7.8358717e-02   9.1685987e-01   7.5693775e-01   1.0702464e+00   7.5961477e-01   1.9587097e+00  -6.2585347e-02  -1.6429415e+00  -2.3761910e+00   1.0373722e+00
   1.4514525e+00   1.8488092e+00   8.3503563e-01   1.1274402e+00  -7.7915530e-01  -1.1433770e+00  -1.3348370e+00  -1.9788965e+00  -4.3891953e-01  -8.9530115e-01   1.2059107e+00   1.2209303e+00   3.0557038e-01   1.3706402e-02  -3.4529333e-01  -9.9076896e-01   1.1371245e+00  -1.0182115e+00  -2.1758940e+00   2.3144169e+00  -4.5743041e-01   9.6701242e-01   2.1875193e+00  -9.0456530e-02  -1.6155379e-01  -6.1283873e-01  -1.1718955e+00  -1.4000786e+00  -1.6686958e+00  -2.0265312e+00  -2.1199336e+00   1.3959641e+00   1.2564601e+00   6.7635582e-02  -5.3213080e-03  -1.0808140e+00  -1.8042779e+00  -1.5145171e+00  -2.0133257e+00   8.4701003e-01   1.1750489e+00   3.7617911e-01   2.4457331e-01  -3.3992653e-01  -8.3173923e-01  -7.6746707e-01  -1.4178424e+00  -7.3581736e-01  -1.8511975e+00   1.0758028e+00   1.0394242e+00   1.1262613e+00   3.5597224e-01  -5.8535014e-01  -1.7733391e-01  -2.7886670e-01  -1.4674964e+00   1.2624051e+00   2.1588056e+00   2.0535159e+00   1.0565097e+00   1.0943544e+00   4.5257769e-01   9.5768346e-01   1.2108643e-01   9.6775909e-01   8.4239001e-01   1.1988600e+00   8.8502706e-01   1.9292791e+00  -1.3258796e-01  -1.6637356e+00  -2.2573342e+00   1.1795068e+00
   1.4742306e+00   1.8755581e+00   8.0598220e-01   1.1265325e+00  -8.8921252e-01  -1.1142612e+00  -1.4031308e+00  -1.9105070e+00  -3.6912552e-01  -7.5883851e-01   1.1860148e+00   1.2865866e+00   2.1790084e-01   4.4396964e-02  -4.2210987e-01  -1.0345338e+00   1.0963231e+00  -1.1043229e+00  -2.1286427e+00   2.3286630e+00  -3.2424989e-01   9.0525719e-01   2.1642359e+00  -1.7766067e-01  -1.9310704e-01  -7.1773550e-01  -1.1736468e+00  -1.4563788e+00  -1.6360712e+00  -2.0100543e+00  -2.0237905e+00   1.3312505e+00   1.2240604e+00   2.4702193e-06   1.2016979e-02  -1.1850109e+00  -1.7349674e+00  -1.5163299e+00  -1.8591522e+00   8.1163666e-01   1.1896869e+00   2.9625365e-01   2.8929683e-01  -4.5472017e-01  -8.0343333e-01  -9.2842963e-01  -1.3947588e+00  -8.4150782e-01  -1.7897133e+00   1.1051669e+00   1.0654228e+00   9.7705671e-01   3.7410888e-01  -7.1101883e-01  -2.4546200e-01  -2.8949896e-01  -1.4406058e+00   1.2929288e+00   2.1758719e+00   2.1149515e+00   1.0627675e+00   1.1045042e+00   4.1933623e-01   9.7434989e-01   1.8379238e-01   1.0301705e+00   9.4926438e-01   1.3385925e+00   1.0274015e+00   1.8699108e+00  -2.1945360e-01  -1.6741955e+00  -2.1273614e+00   1.3315161e+00
   1.4776574e+00   1.8674907e+00   7.6443238e-01   1.0978223e+00  -9.9777328e-01  -1.0833550e+00  -1.4684470e+00  -1.8170343e+00  -2.9121601e-01  -5.8395069e-01   1.1549093e+00   1.3397977e+00   1.2878603e-01   8.2770714e-02  -4.9412906e-01  -1.0444442e+00   1.0262688e+00  -1.1942369e+00  -2.0717955e+00   2.3122022e+00  -1.8641531e-01   8.2074994e-01   2.1079976e+00  -2.7818989e-01  -2.4266171e-01  -8.2794499e-01  -1.1775868e+00  -1.5076512e+00  -1.5926628e+00  -1.9882417e+00  -1.9083597e+00   1.2455894e+00   1.1622438e+00  -7.3244056e-02   1.1667261e-02  -1.2842837e+00  -1.6479218e+00  -1.5207105e+00  -1.6702488e+00   7.6777763e-01   1.1825440e+00   2.1383870e-01   3.2719183e-01  -5.6513822e-01  -7.6556754e-01  -1.0845784e+00  -1.3507064e+00  -9.4650983e-01  -1.6947606e+00   1.1226536e+00   1.0724873e+00   8.2220054e-01   3.8619376e-01  -8.3157157e-01  -2.9863062e-01  -2.8968060e-01  -1.3556067e+00   1.3111064e+00   2.1786470e+00   2.1652219e+00   1.0657898e+00   1.1131482e+00   3.9692984e-01   9.9571533e-01   2.6984501e-01   1.1066620e+00   1.0801778e+00   1.4892479e+00   1.1867356e+00   1.7769799e+00  -3.2427871e-01  -1.6744303e+00  -1.9890744e+00   1.4915576e+00
   1.4582550e+00   1.8198137e+00   7.0871595e-01   1.0379158e+00  -1.1028532e+00  -1.0524749e+00  -1.5290428e+00  -1.6976959e+00  -2.0323244e-01  -3.6824372e-01   1.1116538e+00   1.3767468e+00   4.0418497e-02   1.2851200e-01  -5.5577662e-01  -1.0127721e+00   9.2420337e-01  -1.2876201e+00  -2.0070787e+00   2.2608525e+00  -4.6058083e-02   7.1197900e-01   2.0150527e+00  -3.9205411e-01  -3.1232944e-01  -9.4241652e-01  -1.1853743e+00  -1.5535138e+00  -1.5398505e+00  -1.9619980e+00  -1.7748808e+00   1.1374608e+00   1.0682883e+00  -1.5184830e-01  -9.5990536e-03  -1.3764869e+00  -1.5440399e+00  -1.5269351e+00  -1.4454140e+00   7.1417138e-01   1.1501810e+00   1.2981180e-01   3.5560939e-01  -6.6850993e-01  -7.1896103e-01  -1.2315211e+00  -1.2844689e+00  -1.0468810e+00  -1.5623870e+00   1.1252601e+00   1.0569493e+00   6.6407582e-01   3.9032170e-01  -9.4261983e-01  -3.3392387e-01  -2.7413174e-01  -1.2020741e+00   1.3147623e+00   2.1643943e+00   2.2018563e+00   1.0641090e+00   1.1220872e+00   3.8716635e-01   1.0247523e+00   3.8246295e-01   1.1998882e+00   1.2375650e+00   1.6505800e+00   1.3627274e+00   1.6476312e+00  -4.4777027e-01  -1.6652327e+00  -1.8457101e+00   1.6575484e+00
   1.4130026e+00   1.7287847e+00   6.3733646e-01   9.4425043e-01  -1.2027459e+00  -1.0236675e+00  -1.5833434e+00  -1.5524510e+00  -1.0294554e-01  -1.1021718e-01   1.0554992e+00   1.3938308e+00  -4.5053067e-02   1.8093052e-01  -6.0115275e-01  -9.3221960e-01   7.8826639e-01  -1.3842238e+00  -1.9367251e+00   2.1713305e+00   9.4751386e-02   5.7809928e-01   1.8826134e+00  -5.1894471e-01  -4.0372631e-01  -1.0601208e+00  -1.1987874e+00  -1.5940273e+00  -1.4796052e+00  -1.9325312e+00  -1.6252738e+00   1.0058608e+00   9.4038185e-01  -2.3557165e-01  -5.4548593e-02  -1.4598717e+00  -1.4249146e+00  -1.5339552e+00  -1.1841311e+00   6.4954999e-01   1.0896974e+00   4.4876246e-02   3.7197748e-01  -7.6255056e-01  -6.6493425e-01  -1.3651654e+00  -1.1955688e+00  -1.1385358e+00  -1.3892357e+00   1.1101721e+00   1.0155766e+00   5.0504294e-01   3.8461354e-01  -1.0398900e+00  -3.4899265e-01  -2.3729953e-01  -9.7046831e-01   1.3020473e+00   2.1306954e+00   2.2227228e+00   1.0561550e+00   1.1334815e+00   3.9144921e-01   1.0646851e+00   5.2454844e-01   1.3124218e+00   1.4235325e+00   1.8222550e+00   1.5547390e+00   1.4799919e+00  -5.9015140e-01  -1.6480781e+00  -1.7007558e+00   1.8272112e+00
   1.3395228e+00   1.5919785e+00   5.4905868e-01   8.1529356e-01  -1.2961285e+00  -9.9909901e-01  -1.6300236e+00  -1.3820257e+00   1.2030724e-02   1.9057167e-01   9.8590857e-01   1.3878445e+00  -1.2566423e-01   2.3893822e-01  -6.2435686e-01  -7.9630327e-01   6.1769093e-01  -1.4838613e+00  -1.8633527e+00   2.0414902e+00   2.3412395e-01   4.1905273e-01   1.7090889e+00  -6.5819799e-01  -5.1780927e-01  -1.1800836e+00  -1.2196027e+00  -1.6296991e+00  -1.4143975e+00  -1.9012755e+00  -1.4620522e+00   8.5040701e-01   7.7779973e-01  -3.2420664e-01  -1.2528908e-01  -1.5331993e+00  -1.2927808e+00  -1.5403998e+00  -8.8659715e-01   5.7270051e-01   9.9891043e-01  -4.0505465e-02   3.7393428e-01  -8.4552800e-01  -6.0527622e-01  -1.4819675e+00  -1.0843445e+00  -1.2174566e+00  -1.1727334e+00   1.0749246e+00   9.4577540e-01   3.4730650e-01   3.6730302e-01  -1.1194710e+00  -3.4221646e-01  -1.7368256e-01  -6.5269154e-01   1.2715398e+00   2.0755974e+00   2.2261413e+00   1.0403160e+00   1.1497177e+00   4.1066543e-01   1.1187719e+00   6.9849694e-01   1.4465409e+00   1.6396805e+00   2.0037836e+00   1.7617513e+00   1.2733645e+00  -7.5106620e-01  -1.6250647e+00  -1.5577244e+00   1.9981111e+00
   1.2362617e+00   1.4085112e+00   4.4300414e-01   6.5071148e-01  -1.3821374e+00  -9.8092144e-01  -1.6680705e+00  -1.1879069e+00   1.4407713e-01   5.3334815e-01   9.0258033e-01   1.3561652e+00  -1.9976800e-01   3.0104155e-01  -6.1986631e-01  -5.9976422e-01   4.1297085e-01  -1.5863599e+00  -1.7897961e+00   1.8705310e+00   3.7045640e-01   2.3567075e-01   1.4942855e+00  -8.0875688e-01  -6.5471857e-01  -1.3013998e+00  -1.2494497e+00  -1.6614451e+00  -1.3470599e+00  -1.8697818e+00  -1.2881938e+00   6.7143661e-01   5.8104736e-01  -4.1757500e-01  -2.2308141e-01  -1.5958188e+00  -1.1504236e+00  -1.5445973e+00  -5.5374044e-01   4.8254523e-01   8.7651951e-01  -1.2615540e-01   3.5946459e-01  -9.1639798e-01  -5.4218024e-01  -1.5791555e+00  -9.5199489e-01  -1.2799203e+00  -9.1128402e-01   1.0175697e+00   8.4578377e-01   1.9279153e-01   3.3682663e-01  -1.1780633e+00  -3.1284162e-01  -7.8216613e-02  -2.4267667e-01   1.2223399e+00   1.9977556e+00   2.2109857e+00   1.0150143e+00   1.1732331e+00   4.4508648e-01   1.1900392e+00   9.0598661e-01   1.6039782e+00   1.8868962e+00   2.1944209e+00   1.9822975e+00   1.0283876e+00  -9.2948848e-01  -1.5987954e+00  -1.4199004e+00   2.1676817e+00
   1.1026526e+00   1.1792112e+00   3.1875357e-01   4.5150164e-01  -1.4604026e+00  -9.7112575e-01  -1.6968207e+00  -9.7230997e-01   2.9536090e-01   9.1596470e-01   8.0548153e-01   1.2969294e+00  -2.6614707e-01   3.6535213e-01  -5.8294812e-01  -3.3899328e-01   1.7598960e-01  -1.6914860e+00  -1.7189030e+00   1.6591651e+00   5.0250659e-01   2.9752821e-02   1.2395635e+00  -9.6913114e-01  -8.1363538e-01  -1.4232201e+00  -1.2896487e+00  -1.6905045e+00  -1.2806101e+00  -1.8395805e+00  -1.1069793e+00   4.7009486e-01   3.5196397e-01  -5.1550558e-01  -3.4817150e-01  -1.6476993e+00  -1.0010552e+00  -1.5446196e+00  -1.8723866e-01   3.7824378e-01   7.2224912e-01  -2.1219080e-01   3.2703218e-01  -9.7489187e-01  -4.7815385e-01  -1.6549124e+00  -8.0059334e-01  -1.3227291e+00  -6.0446682e-01   9.3684540e-01   7.1484813e-01   4.3042749e-02   2.9191479e-01  -1.2132172e+00  -2.6108867e-01   5.3297490e-02   2.6300821e-01   1.1541518e+00   1.8965636e+00   2.1767662e+00   9.7879121e-01   1.2063077e+00   4.9428544e-01   1.2809771e+00   1.1477513e+00   1.7856453e+00   2.1651212e+00   2.3930415e+00   2.2143827e+00   7.4715874e-01  -1.1236389e+00  -1.5722030e+00  -1.2900821e+00   2.3332342e+00
   9.3926030e-01   9.0672939e-01   1.7645406e-01   2.2008043e-01  -1.5310343e+00  -9.7138936e-01  -1.7159687e+00  -7.3812658e-01   4.6758836e-01   1.3347503e+00   6.9489723e-01   1.2091945e+00  -3.2409207e-01   4.2961930e-01  -5.1007897e-01  -1.2456663e-02  -8.9898415e-02  -1.7988483e+00  -1.6533090e+00   1.4097325e+00   6.2942737e-01  -1.9588322e-01   9.4793957e-01  -1.1373570e+00  -9.9266381e-01  -1.5447113e+00  -1.3410417e+00  -1.7183126e+00  -1.2180465e+00  -1.8120277e+00  -9.2181457e-01   2.4840879e-01   9.3780092e-02  -6.1778743e-01  -4.9965210e-01  -1.6894089e+00  -8.4816939e-01  -1.5383484e+00   2.1045309e-01   2.5931435e-01   5.3696709e-01  -2.9899318e-01   2.7570241e-01  -1.0215440e+00  -4.1590519e-01  -1.7084967e+00  -6.3306809e-01  -1.3434283e+00  -2.5323663e-01   8.3233642e-01   5.5337136e-01  -1.0083742e-01   2.3167985e-01  -1.2235376e+00  -1.8822406e-01   2.2374826e-01   8.6456411e-01   1.0673571e+00   1.7722681e+00   2.1236893e+00   9.3039983e-01   1.2508401e+00   5.5707335e-01   1.3932203e+00   1.4233456e+00   1.9913493e+00   2.4731025e+00   2.5979897e+00   2.4553865e+00   4.3330961e-01  -1.3309147e+00  -1.5483321e+00  -1.1703382e+00   2.4919511e+00
   7.4789391e-01   5.9557895e-01   1.6927525e-02  -3.9676205e-02  -1.5945572e+00  -9.8293020e-01  -1.7255456e+00  -4.8886241e-01   6.6172860e-01   1.7843715e+00   5.7149695e-01   1.0930799e+00  -3.7343635e-01   4.9128787e-01  -3.9934446e-01   3.7889723e-01  -3.7984075e-01  -1.9077829e+00  -1.5952086e+00   1.1262577e+00   7.5074993e-01  -4.3738236e-01   6.2412898e-01  -1.3109562e+00  -1.1887465e+00  -1.6649870e+00  -1.4038275e+00  -1.7463385e+00  -1.1621307e+00  -1.7881473e+00  -7.3605027e-01   9.3431917e-03  -1.8887498e-01  -7.2409739e-01  -6.7536249e-01  -1.7220414e+00  -6.9538482e-01  -1.5235659e+00   6.3605426e-01   1.2577079e-01   3.2277117e-01  -3.8713093e-01   2.0524846e-01  -1.0576501e+00  -3.5821285e-01  -1.7402922e+00  -4.5315250e-01  -1.3404964e+00   1.3987802e-01   7.0462064e-01   3.6302362e-01  -2.3819740e-01   1.5570007e-01  -1.2088441e+00  -9.6593008e-02   4.3427978e-01   1.5584031e+00   9.6307329e-01   1.6260573e+00   2.0526873e+00   8.6890338e-01   1.3081180e+00   6.3145743e-01   1.5272363e+00   1.7309127e+00   2.2195219e+00   2.8081421e+00   2.8069240e+00   2.7019583e+00   9.2030391e-02  -1.5478384e+00  -1.5300877e+00  -1.0618064e+00   2.6408659e+00
   5.3168466e-01   2.5210234e-01  -1.5822557e-01  -3.2244329e-01  -1.6517943e+00  -1.0063766e+00  -1.7258719e+00  -2.2856907e-01   8.7772604e-01   2.2577122e+00   4.3642040e-01   9.4987329e-01  -4.1454289e-01   5.4758223e-01  -2.5078873e-01   8.3127405e-01  -6.8751828e-01  -2.0172330e+00  -1.5461453e+00   8.1444045e-01   8.6631092e-01  -6.8986944e-01   2.7452227e-01  -1.4869014e+00  -1.3976226e+00  -1.7830135e+00  -1.4774164e+00  -1.7758988e+00  -1.1151727e+00  -1.7684842e+00  -5.5281708e-01  -2.4316601e-01  -4.9001721e-01  -8.3390478e-01  -8.7183515e-01  -1.7470938e+00  -5.4628811e-01  -1.4980681e+00   1.0853884e+00  -2.1732251e-02   8.3040912e-02  -4.7723637e-01   1.1623605e-01  -1.0851574e+00  -3.0778531e-01  -1.7517787e+00  -2.6530639e-01  -1.3134998e+00   5.7058956e-01   5.5538901e-01   1.4680799e-01  -3.6878369e-01   6.4095576e-02  -1.1702678e+00   1.0387738e-02   6.8390175e-01   2.3366667e+00   8.4319725e-01   1.4601212e+00   1.9654132e+00   7.9377111e-01   1.3786069e+00   7.1462145e-01   1.6820451e+00   2.0669690e+00   2.4669820e+00   3.1658639e+00   3.0166694e+00   2.9499151e+00  -2.6996354e-01  -1.7700341e+00  -1.5199741e+00  -9.6455965e-01   2.7768306e+00
   2.9511881e-01  -1.1563730e-01  -3.4653455e-01  -6.2151086e-01  -1.7037090e+00  -1.0416625e+00  -1.7174889e+00   3.8223568e-02   1.1142211e+00   2.7457935e+00   2.9137492e-01   7.8210104e-01  -4.4824302e-01   5.9561575e-01  -6.6685554e-02   1.3377429e+00  -1.0052398e+00  -2.1256305e+00  -1.5068368e+00   4.8157859e-01   9.7612655e-01  -9.4750309e-01  -9.2906352e-02  -1.6615899e+00  -1.6138375e+00  -1.8975022e+00  -1.5603126e+00  -1.8079631e+00  -1.0788356e+00  -1.7529837e+00  -3.7488979e-01  -5.0420689e-01  -8.0240536e-01  -9.4635796e-01  -1.0842950e+00  -1.7663047e+00  -4.0428600e-01  -1.4597994e+00   1.5532942e+00  -1.8175667e-01  -1.7755210e-01  -5.6984281e-01   1.0080818e-02  -1.1064893e+00  -2.6711726e-01  -1.7454256e+00  -7.4610349e-02  -1.2631949e+00   1.0326959e+00   3.8753128e-01  -9.0926047e-02  -4.9262202e-01  -4.2406913e-02  -1.1102787e+00   1.2827835e-01   9.6917629e-01   3.1868655e+00   7.1042895e-01   1.2776761e+00   1.8642010e+00   7.0496679e-01   1.4617666e+00   8.0293119e-01   1.8549980e+00   2.4262267e+00   2.7287620e+00   3.5400270e+00   3.2230870e+00   3.1941589e+00  -6.4452457e-01  -1.9922347e+00  -1.5198399e+00  -8.7755203e-01   2.8964824e+00
   4.4018248e-02  -4.9804141e-01  -5.4458960e-01  -9.2890431e-01  -1.7512167e+00  -1.0879569e+00  -1.7010791e+00   3.0657534e-01   1.3683055e+00   3.2377517e+00   1.3873611e-01   5.9354673e-01  -4.7573294e-01   6.3252042e-01   1.4829491e-01   1.8880522e+00  -1.3241008e+00  -2.2307956e+00  -1.4770543e+00   1.3641773e-01   1.0802228e+00  -1.2035710e+00  -4.6876098e-01  -1.8308360e+00  -1.8308093e+00  -2.0067961e+00  -1.6500430e+00  -1.8429676e+00  -1.0539746e+00  -1.7409114e+00  -2.0459028e-01  -7.6792254e-01  -1.1176936e+00  -1.0601647e+00  -1.3067179e+00  -1.7814673e+00  -2.7247443e-01  -1.4069998e+00   2.0335309e+00  -3.5195454e-01  -4.5308186e-01  -6.6519507e-01  -1.1092712e-01  -1.1243202e+00  -2.3835232e-01  -1.7245176e+00   1.1336495e-01  -1.1915751e+00   1.5179765e+00   2.0517669e-01  -3.4452822e-01  -6.0984244e-01  -1.6242649e-01  -1.0326331e+00   2.5170527e-01   1.2840138e+00   4.0916931e+00   5.6827174e-01   1.0829458e+00   1.7519965e+00   6.0302137e-01   1.5559177e+00   8.9196764e-01   2.0416384e+00   2.8014710e+00   2.9980173e+00   3.9224086e+00   3.4209950e+00   3.4286308e+00  -1.0222296e+00  -2.2083314e+00  -1.5306544e+00  -7.9866155e-01   2.9962187e+00
  -2.1453950e-01  -8.8423655e-01  -7.4800817e-01  -1.2355643e+00  -1.7949842e+00  -1.1436364e+00  -1.6773834e+00   5.7120695e-01   1.6353396e+00   3.7209062e+00  -1.8363693e-02   3.8921370e-01  -4.9843732e-01   6.5558907e-01   3.8704481e-01   2.4685871e+00  -1.6342054e+00  -2.3298686e+00  -1.4555696e+00  -2.1107004e-01   1.1784393e+00  -1.4506270e+00  -8.4245668e-01  -1.9898903e+00  -2.0409613e+00  -2.1087704e+00  -1.7431398e+00  -1.8806561e+00  -1.0405236e+00  -1.7308232e+00  -4.3734648e-02  -1.0275845e+00  -1.4266388e+00  -1.1734794e+00  -1.5319534e+00  -1.7942335e+00  -1.5353005e-01  -1.3383608e+00   2.5186986e+00  -5.2897379e-01  -7.3645959e-01  -7.6305214e-01  -2.4363778e-01  -1.1413178e+00  -2.2316012e-01  -1.6929262e+00   2.9271265e-01  -1.1018543e+00   2.0161659e+00   1.3680003e-02  -6.0715423e-01  -7.2046576e-01  -2.9390369e-01  -9.4224564e-01   3.7449183e-01   1.6196078e+00   5.0290646e+00   4.2100384e-01   8.8109400e-01   1.6322643e+00   4.8908129e-01   1.6581659e+00   9.7659197e-01   2.2356626e+00   3.1835193e+00   3.2660424e+00   4.3027896e+00   3.6041469e+00   3.6463210e+00  -1.3926024e+00  -2.4114729e+00  -1.5523341e+00  -7.2482870e-01   3.0721905e+00
  -4.7236864e-01  -1.2624067e+00  -9.5144950e-01  -1.5315885e+00  -1.8352370e+00  -1.2063039e+00  -1.6471220e+00   8.2658012e-01   1.9088608e+00   4.1809388e+00  -1.7597716e-01   1.7522223e-01  -5.1785313e-01   6.6241832e-01   6.4011915e-01   3.0625027e+00  -1.9249544e+00  -2.4192876e+00  -1.4401756e+00  -5.4997818e-01   1.2702296e+00  -1.6806756e+00  -1.2025218e+00  -2.1334953e+00  -2.2359237e+00  -2.2007579e+00  -1.8351893e+00  -1.9199625e+00  -1.0374420e+00  -1.7205927e+00   1.0637541e-01  -1.2757177e+00  -1.7193645e+00  -1.2838132e+00  -1.7519156e+00  -1.8059257e+00  -4.9628008e-02  -1.2531739e+00   3.0002022e+00  -7.0841305e-01  -1.0195877e+00  -8.6250417e-01  -3.8410096e-01  -1.1598758e+00  -2.2263782e-01  -1.6548428e+00   4.5736502e-01  -9.9838488e-01   2.5150335e+00  -1.8045573e-01  -8.7093703e-01  -8.2417999e-01  -4.3410961e-01  -8.4498529e-01   4.8983054e-01   1.9645297e+00   5.9724265e+00   2.7361663e-01   6.7810304e-01   1.5088802e+00   3.6492522e-01   1.7644010e+00   1.0510480e+00   2.4289990e+00   3.5612870e+00   3.5224131e+00   4.6690665e+00   3.7652955e+00   3.8393553e+00  -1.7444020e+00  -2.5942182e+00  -1.5836366e+00  -6.5228383e-01   3.1203309e+00
  -7.2039419e-01  -1.6201911e+00  -1.1486892e+00  -1.8065344e+00  -1.8715953e+00  -1.2728590e+00  -1.6109296e+00   1.0669947e+00   2.1806110e+00   4.6022142e+00  -3.2933276e-01  -4.1361739e-02  -5.3538823e-01   6.5104151e-01   8.9598567e-01   3.6500589e+00  -2.1853904e+00  -2.4948245e+00  -1.4277815e+00  -8.6882394e-01   1.3544856e+00  -1.8853984e+00  -1.5369662e+00  -2.2559868e+00  -2.4068061e+00  -2.2795221e+00  -1.9209510e+00  -1.9589524e+00  -1.0427255e+00  -1.7074949e+00   2.4492187e-01  -1.5042797e+00  -1.9856765e+00  -1.3879854e+00  -1.9578415e+00  -1.8173739e+00   3.7613134e-02  -1.1514596e+00   3.4682816e+00  -8.8484030e-01  -1.2935790e+00  -9.6182882e-01  -5.2767449e-01  -1.1818615e+00  -2.3724263e-01  -1.6144970e+00   6.0128773e-01  -8.8650780e-01   3.0005923e+00  -3.6972612e-01  -1.1272217e+00  -9.2013871e-01  -5.7969468e-01  -7.4740970e-01   5.9049684e-01   2.3050054e+00   6.8913778e+00   1.3171405e-01   4.8059661e-01   1.3860174e+00   2.3294467e-01   1.8693780e+00   1.1091083e+00   2.6120127e+00   3.9219760e+00   3.7552663e+00   5.0075115e+00   3.8963517e+00   3.9991718e+00  -2.0659753e+00  -2.7487518e+00  -1.6221335e+00  -5.7684653e-01   3.1364299e+00
  -9.4894344e-01  -1.9451380e+00  -1.3327643e+00  -2.0497824e+00  -1.9029590e+00  -1.3396209e+00  -1.5693093e+00   1.2867089e+00   2.4407011e+00   4.9682489e+00  -4.7289151e-01  -2.5276631e-01  -5.5221093e-01   6.2003857e-01   1.1414233e+00   4.2091704e+00  -2.4045979e+00  -2.5516905e+00  -1.4145794e+00  -1.1559638e+00   1.4294110e+00  -2.0564293e+00  -1.8337094e+00  -2.3514480e+00  -2.5445337e+00  -2.3412842e+00  -1.9945499e+00  -1.9948324e+00  -1.0534862e+00  -1.6883458e+00   3.7150782e-01  -1.7049007e+00  -2.2154292e+00  -1.4821307e+00  -2.1406161e+00  -1.8287936e+00   1.0715843e-01  -1.0340661e+00   3.9121409e+00  -1.0518898e+00  -1.5490429e+00  -1.0584090e+00  -6.6918296e-01  -1.2084021e+00  -2.6676303e-01  -1.5758794e+00   7.1868878e-01  -7.7234131e-01   3.4574519e+00  -5.4584700e-01  -1.3668610e+00  -1.0068157e+00  -7.2678393e-01  -6.5645057e-01   6.6910225e-01   2.6253691e+00   7.7526098e+00   1.3692928e-03   2.9560643e-01   1.2680274e+00   9.6085723e-02   1.9668773e+00   1.1442661e+00   2.7738372e+00   4.2514005e+00   3.9517172e+00   5.3031908e+00   3.9886485e+00   4.1167942e+00  -2.3456668e+00  -2.8671560e+00  -1.6642734e+00  -4.9427498e-01   3.1162618e+00
  -1.1481039e+00  -2.2251960e+00  -1.4961923e+00  -2.2509473e+00  -1.9274572e+00  -1.4024982e+00  -1.5226067e+00   1.4800890e+00   2.6779264e+00   5.2623338e+00  -6.0048239e-01  -4.5081488e-01  -5.6912408e-01   5.6861563e-01   1.3620583e+00   4.7161712e+00  -2.5721406e+00  -2.5847088e+00  -1.3962704e+00  -1.4000541e+00   1.4924711e+00  -2.1856633e+00  -2.0810527e+00  -2.4139157e+00  -2.6402422e+00  -2.3818167e+00  -2.0497361e+00  -2.0240315e+00  -1.0660976e+00  -1.6596860e+00   4.8607417e-01  -1.8691765e+00  -2.3989268e+00  -1.5617729e+00  -2.2911514e+00  -1.8397136e+00   1.5855805e-01  -9.0272073e-01   4.3201879e+00  -1.2024424e+00  -1.7764317e+00  -1.1487306e+00  -8.0312411e-01  -1.2397312e+00  -3.1032995e-01  -1.5424892e+00   8.0423733e-01  -6.6251199e-01   3.8693217e+00  -7.0004789e-01  -1.5805629e+00  -1.0819415e+00  -8.7111799e-01  -5.7906864e-01   7.1838291e-01   2.9086918e+00   8.5211562e+00  -1.1106400e-01   1.3029106e-01   1.1593164e+00  -4.2246139e-02   2.0499510e+00   1.1499754e+00   2.9028243e+00   4.5344566e+00   4.0984095e+00   5.5405349e+00   4.0333089e+00   4.1832022e+00  -2.5722753e+00  -2.9417373e+00  -1.7055302e+00  -4.0063367e-01   3.0557739e+00
  -1.3081379e+00  -2.4492268e+00  -1.6312603e+00  -2.4003254e+00  -1.9424733e+00  -1.4572008e+00  -1.4710111e+00   1.6417865e+00   2.8802267e+00   5.4682899e+00  -7.0551989e-01  -6.2727771e-01  -5.8647654e-01   4.9664857e-01   1.5430168e+00   5.1467725e+00  -2.6785237e+00  -2.5885569e+00  -1.3683349e+00  -1.5905382e+00   1.5404318e+00  -2.2655996e+00  -2.2681822e+00  -2.4376401e+00  -2.6857113e+00  -2.3966049e+00  -2.0802023e+00  -2.0423564e+00  -1.0763988e+00  -1.6180003e+00   5.8880582e-01  -1.9890129e+00  -2.5273503e+00  -1.6219720e+00  -2.4008078e+00  -1.8489652e+00   1.9192483e-01  -7.6002667e-01   4.6803947e+00  -1.3288914e+00  -1.9664396e+00  -1.2284702e+00  -9.2391382e-01  -1.2751090e+00  -3.6646865e-01  -1.5171243e+00   8.5328420e-01  -5.6384228e-01   4.2196523e+00  -8.2343076e-01  -1.7592804e+00  -1.1425391e+00  -1.0082370e+00  -5.2190099e-01   7.3151453e-01   3.1375595e+00   9.1619121e+00  -1.9918642e-01  -8.3831349e-03   1.0642112e+00  -1.7831586e-01   2.1112328e+00   1.1199326e+00   2.9870950e+00   4.7557188e+00   4.1821691e+00   5.7040463e+00   4.0217052e+00   4.1897837e+00  -2.7355365e+00  -2.9653944e+00  -1.7406346e+00  -2.9265104e-01   2.9513255e+00
  -1.4199333e+00  -2.6075145e+00  -1.7303739e+00  -2.4893554e+00  -1.9447499e+00  -1.4994785e+00  -1.4145769e+00   1.7669432e+00   3.0352816e+00   5.5713257e+00  -7.8129929e-01  -7.7425533e-01  -6.0412115e-01   4.0468997e-01   1.6696629e+00   5.4771713e+00  -2.7156576e+00  -2.5580614e+00  -1.3263303e+00  -1.7181376e+00   1.5694982e+00  -2.2896939e+00  -2.3856741e+00  -2.4173795e+00  -2.6738101e+00  -2.3810709e+00  -2.0799380e+00  -2.0452124e+00  -1.0799423e+00  -1.5599544e+00   6.8003768e-01  -2.0569998e+00  -2.5931831e+00  -1.6575409e+00  -2.4618321e+00  -1.8547316e+00   2.0789203e-01  -6.0940104e-01   4.9807681e+00  -1.4234848e+00  -2.1104296e+00  -1.2926733e+00  -1.0261582e+00  -1.3128277e+00  -4.3318575e-01  -1.5017281e+00   8.6207575e-01  -4.8300856e-01   4.4923882e+00  -9.0738028e-01  -1.8946236e+00  -1.1850608e+00  -1.1336955e+00  -4.9092105e-01   7.0243967e-01   3.2949623e+00   9.6413406e+00  -2.5682932e-01  -1.1398226e-01   9.8681212e-01  -3.0821556e-01   2.1433031e+00   1.0483874e+00   3.0151631e+00   4.9001459e+00   4.1907391e+00   5.7791037e+00   3.9459881e+00   4.1288475e+00  -2.8266121e+00  -2.9320064e+00  -1.7638729e+00  -1.6803586e-01   2.7999722e+00
  -1.4754695e+00  -2.6922400e+00  -1.7864499e+00  -2.5110669e+00  -1.9305666e+00  -1.5253755e+00  -1.3532686e+00   1.8514091e+00   3.1311991e+00   5.5589378e+00  -8.2135441e-01  -8.8457277e-01  -6.2142321e-01   2.9394261e-01   1.7283814e+00   5.6852500e+00  -2.6772967e+00  -2.4885295e+00  -1.2661927e+00  -1.7753229e+00   1.5755460e+00  -2.2527106e+00  -2.4259787e+00  -2.3487218e+00  -2.5989349e+00  -2.3308463e+00  -2.0436034e+00  -2.0278766e+00  -1.0722736e+00  -1.4826367e+00   7.6017115e-01  -2.0668018e+00  -2.5906146e+00  -1.6633222e+00  -2.4677897e+00  -1.8546582e+00   2.0755560e-01  -4.5495155e-01   5.2099092e+00  -1.4787277e+00  -2.2008708e+00  -1.3360172e+00  -1.1049342e+00  -1.3503005e+00  -5.0808313e-01  -1.4973026e+00   8.2794956e-01  -4.2619016e-01   4.6727912e+00  -9.4400539e-01  -1.9792791e+00  -1.2056175e+00  -1.2432943e+00  -4.9113443e-01   6.2619159e-01   3.3652432e+00   9.9292791e+00  -2.7836230e-01  -1.8094685e-01   9.3082396e-01  -4.2804256e-01   2.1390769e+00   9.3046555e-01   2.9765923e+00   4.9538519e+00   4.1135347e+00   5.7528140e+00   3.7996475e+00   3.9941616e+00  -2.8385556e+00  -2.8368199e+00  -1.7694345e+00  -2.5726107e-02   2.5997698e+00
  -1.4682685e+00  -2.6978993e+00  -1.7933228e+00  -2.4604880e+00  -1.8959825e+00  -1.5314766e+00  -1.2870210e+00   1.8919663e+00   3.1572647e+00   5.4217964e+00  -8.1985568e-01  -9.5216107e-01  -6.3732021e-01   1.6620434e-01   1.7073613e+00   5.7517939e+00  -2.5594227e+00  -2.3760912e+00  -1.1845262e+00  -1.7567331e+00   1.5544329e+00  -2.1510462e+00  -2.3838496e+00  -2.2284002e+00  -2.4574012e+00  -2.2420768e+00  -1.9668896e+00  -1.9858051e+00  -1.0492179e+00  -1.3837846e+00   8.2960571e-01  -2.0135362e+00  -2.5158929e+00  -1.6345062e+00  -2.4139571e+00  -1.8460126e+00   1.9240550e-01  -3.0129992e-01   5.3576317e+00  -1.4878207e+00  -2.2317547e+00  -1.3531372e+00  -1.1560623e+00  -1.3842303e+00  -5.8849012e-01  -1.5038902e+00   7.4950124e-01  -3.9873003e-01   4.7482810e+00  -9.2658698e-01  -2.0074069e+00  -1.2002745e+00  -1.3333108e+00  -5.2632832e-01   4.9919198e-01   3.3350497e+00   1.0000714e+01  -2.5901853e-01  -2.0491313e-01   8.9937330e-01  -5.3409087e-01   2.0921967e+00   7.6248092e-01   2.8626471e+00   4.9048963e+00   3.9423774e+00   5.6148606e+00   3.5780688e+00   3.7814734e+00  -2.7667241e+00  -2.6768016e+00  -1.7517825e+00   1.3394976e-01   2.3500753e+00
  -1.3938020e+00  -2.6216309e+00  -1.7461402e+00  -2.3349826e+00  -1.8371222e+00  -1.5151325e+00  -1.2158098e+00   1.8865391e+00   3.1046908e+00   5.1545451e+00  -7.7201719e-01  -9.7239990e-01  -6.5042747e-01   2.3791004e-02   1.5973277e+00   5.6616461e+00  -2.3605485e+00  -2.2180264e+00  -1.0788536e+00  -1.6595173e+00   1.5023639e+00  -1.9830061e+00  -2.2566886e+00  -2.0545886e+00  -2.2477586e+00  -2.1117318e+00  -1.8468418e+00  -1.9149514e+00  -1.0071565e+00  -1.2619817e+00   8.8869243e-01  -1.8941131e+00  -2.3676016e+00  -1.5669665e+00  -2.2976499e+00  -1.8258863e+00   1.6425109e-01  -1.5336056e-01   5.4155877e+00  -1.4451035e+00  -2.1989644e+00  -1.3389959e+00  -1.1763482e+00  -1.4108435e+00  -6.7160184e-01  -1.5206261e+00   6.2670981e-01  -4.0482993e-01   4.7092354e+00  -8.5000236e-01  -1.9749932e+00  -1.1653914e+00  -1.4007077e+00  -5.9889026e-01   3.1950136e-01   3.1942236e+00   9.8374093e+00  -1.9521732e-01  -1.8299432e-01   8.9481424e-01  -6.2304671e-01   1.9973967e+00   5.4220902e-01   2.6668887e+00   4.7440369e+00   3.6721511e+00   5.3582709e+00   3.2790310e+00   3.4889724e+00  -2.6091073e+00  -2.4509327e+00  -1.7060226e+00   3.0921238e-01   2.0518124e+00
  -1.2498255e+00  -2.4634346e+00  -1.6417157e+00  -2.1344900e+00  -1.7504827e+00  -1.4746423e+00  -1.1397273e+00   1.8343732e+00   2.9673114e+00   4.7564436e+00  -6.7448179e-01  -9.4240300e-01  -6.5918044e-01  -1.3055650e-01   1.3921772e+00   5.4047175e+00  -2.0819127e+00  -2.0130453e+00  -9.4781903e-01  -1.4835729e+00   1.4162775e+00  -1.7490063e+00  -2.0447795e+00  -1.8271394e+00  -1.9710072e+00  -1.9378924e+00  -1.6821179e+00  -1.8120719e+00  -9.4327066e-01  -1.1168087e+00   9.3771013e-01  -1.7075111e+00  -2.1468334e+00  -1.4575877e+00  -2.1184551e+00  -1.7914171e+00   1.2514496e-01  -1.6089122e-02   5.3778587e+00  -1.3464718e+00  -2.1005656e+00  -1.2892624e+00  -1.1637771e+00  -1.4261701e+00  -7.5461332e-01  -1.5458506e+00   4.6101262e-01  -4.4729964e-01   4.5496889e+00  -7.1109692e-01  -1.8801319e+00  -1.0979660e+00  -1.4433047e+00  -7.0970492e-01   8.7002237e-02   2.9365650e+00   9.4292570e+00  -8.4859173e-02  -1.1400119e-01   9.1853901e-01  -6.9218020e-01   1.8508175e+00   2.6910104e-01   2.3856724e+00   4.4653912e+00   3.3013180e+00   4.9800487e+00   2.9031072e+00   3.1176472e+00  -2.3665475e+00  -2.1604123e+00  -1.6282411e+00   4.9687572e-01   1.7076748e+00
  -1.0366123e+00  -2.2262617e+00  -1.4788090e+00  -1.8616475e+00  -1.6332372e+00  -1.4093802e+00  -1.0590538e+00   1.7361672e+00   2.7421626e+00   4.2317880e+00  -5.2565026e-01  -8.6122429e-01  -6.6200095e-01  -2.9377568e-01   1.0894686e+00   4.9767755e+00  -1.7275482e+00  -1.7615007e+00  -7.9132354e-01  -1.2316612e+00   1.2942160e+00  -1.4516857e+00  -1.7513903e+00  -1.5477486e+00  -1.6306863e+00  -1.7199966e+00  -1.4731604e+00  -1.6749949e+00  -8.5573810e-01  -9.4894075e-01   9.7686422e-01  -1.4549659e+00  -1.8572497e+00  -1.3045555e+00  -1.8783518e+00  -1.7400191e+00   7.7309102e-02   1.0578072e-01   5.2414588e+00  -1.1897337e+00  -1.9370030e+00  -1.2006754e+00  -1.1176473e+00  -1.4263486e+00  -8.3484113e-01  -1.5772724e+00   2.5532067e-01  -5.2737868e-01   4.2678746e+00  -5.0897550e-01  -1.7232164e+00  -9.9596125e-01  -1.4599022e+00  -8.5813284e-01  -1.9650134e-01   2.5604128e+00   8.7752522e+00   7.2430134e-02   1.4148956e-03   9.7081095e-01  -7.3952031e-01   1.6502503e+00  -5.5583000e-02   2.0185074e+00   4.0669521e+00   2.8322574e+00   4.4816130e+00   2.4539198e+00   2.6715015e+00  -2.0428296e+00  -1.8087535e+00  -1.5157891e+00   6.9249225e-01   1.3222348e+00
  -7.5706834e-01  -1.9159614e+00  -1.2583118e+00  -1.5217803e+00  -1.4835089e+00  -1.3198555e+00  -9.7431833e-01   1.5941454e+00   2.4299004e+00   3.5900671e+00  -3.2592673e-01  -7.2997171e-01  -6.5747184e-01  -4.6259279e-01   6.9073551e-01   4.3799564e+00  -1.3042117e+00  -1.4655091e+00  -6.1058838e-01  -9.0938551e-01   1.1356439e+00  -1.0959122e+00  -1.3827265e+00  -1.2200214e+00  -1.2328295e+00  -1.4590111e+00  -1.2222667e+00  -1.5028327e+00  -7.4386448e-01  -7.6017970e-01   1.0063059e+00  -1.1400507e+00  -1.5050091e+00  -1.1075855e+00  -1.5817037e+00  -1.6695979e+00   2.3065931e-02   2.0799440e-01   5.0067059e+00  -9.7487695e-01  -1.7111786e+00  -1.0713566e+00  -1.0386327e+00  -1.4079303e+00  -9.0982634e-01  -1.6121667e+00   1.3970545e-02  -6.4464230e-01   3.8665668e+00  -2.4518854e-01  -1.5070224e+00  -8.5858054e-01  -1.4503460e+00  -1.0420679e+00  -5.2727753e-01   2.0689961e+00   7.8840000e+00   2.7512937e-01   1.6070669e-01   1.0506375e+00  -7.6400370e-01   1.3952977e+00  -4.2873246e-01   1.5682501e+00   3.5509211e+00   2.2713918e+00   3.8690099e+00   1.9382241e+00   2.1576051e+00  -1.6446266e+00  -1.4017510e+00  -1.3674923e+00   8.9058452e-01   9.0194153e-01
  -4.1671566e-01  -1.5410877e+00  -9.8332128e-01  -1.1227536e+00  -1.3005915e+00  -1.2077023e+00  -8.8634351e-01   1.4120563e+00   2.0350118e+00   2.8458247e+00  -7.7857651e-02  -5.5182031e-01  -6.4450398e-01  -6.3363699e-01   2.0159313e-01   3.6229575e+00  -8.2117036e-01  -1.1289689e+00  -4.0814200e-01  -5.2502779e-01   9.4167825e-01  -6.8867699e-01  -9.4773534e-01  -8.4943334e-01  -7.8577891e-01  -1.1575203e+00  -9.3355039e-01  -1.2961175e+00  -6.0814503e-01  -5.5342165e-01   1.0261660e+00  -7.6863960e-01  -1.0985707e+00  -8.6806664e-01  -1.2351232e+00  -1.5787369e+00  -3.5223768e-02   2.8700801e-01   4.6774268e+00  -7.0422414e-01  -1.4284048e+00  -9.0105227e-01  -9.2876843e-01  -1.3681588e+00  -9.7741369e-01  -1.6475908e+00  -2.5738863e-01  -7.9699925e-01   3.3531888e+00   7.6202712e-02  -1.2366717e+00  -6.8647603e-01  -1.4155357e+00  -1.2580657e+00  -8.9975599e-01   1.4705244e+00   6.7737203e+00   5.1974472e-01   3.5947057e-01   1.1557022e+00  -7.6558248e-01   1.0874419e+00  -8.4543923e-01   1.0411143e+00   2.9238281e+00   1.6290803e+00   3.1528647e+00   1.3658000e+00   1.5859633e+00  -1.1813036e+00  -9.4732276e-01  -1.1837709e+00   1.0849470e+00   4.5499459e-01
  -2.3539454e-02  -1.1125700e+00  -6.5909168e-01  -6.7469278e-01  -1.0851001e+00  -1.0755964e+00  -7.9626873e-01   1.1950972e+00   1.5657977e+00   2.0182216e+00   2.1384951e-01  -3.3192113e-01  -6.2247989e-01  -8.0355576e-01  -3.6837426e-01   2.7208924e+00  -2.8985718e-01  -7.5747243e-01  -1.8773273e-01  -8.9249641e-02   7.1520802e-01  -2.3887602e-01  -4.5776823e-01  -4.4317892e-01  -2.9986909e-01  -8.1971750e-01  -6.1279360e-01  -1.0568558e+00  -4.5025143e-01  -3.3256057e-01   1.0365989e+00  -3.4875015e-01  -6.4837733e-01  -5.8911082e-01  -8.4721187e-01  -1.4668398e+00  -9.5215239e-02   3.4017679e-01   4.2609713e+00  -3.8246200e-01  -1.0962346e+00  -6.9127950e-01  -7.9136470e-01  -1.3052035e+00  -1.0358076e+00  -1.6806001e+00  -5.5196902e-01  -9.8078385e-01   2.7396750e+00   4.4869175e-01  -9.1947487e-01  -4.8187217e-01  -1.3573771e+00  -1.5015291e+00  -1.3067066e+00   7.7799794e-01   5.4717233e+00   8.0083766e-01   5.9158239e-01   1.2823665e+00  -7.4528066e-01   7.3002121e-01  -1.2991400e+00   4.4649294e-01   2.1964309e+00   9.1928264e-01   2.3480777e+00   7.4915012e-01   9.6920660e-01  -6.6458097e-01  -4.5522562e-01  -9.6666685e-01   1.2689923e+00  -8.9051432e-03
   4.1229478e-01  -6.4326229e-01  -2.9286929e-01  -1.8958332e-01  -8.3903863e-01  -9.2710902e-01  -7.0555117e-01   9.4976089e-01   1.0341175e+00   1.1303183e+00   5.4243193e-01  -7.7209018e-02  -5.9136136e-01  -9.6912994e-01  -1.0059434e+00   1.6948115e+00   2.7659068e-01  -3.5811581e-01   4.5826889e-02   3.8532887e-01   4.6088431e-01   2.4301110e-01   7.3884345e-02  -9.9178178e-03   2.1300218e-01  -4.5130088e-01  -2.6720252e-01  -7.8849365e-01  -2.7294855e-01  -1.0233500e-01   1.0378305e+00   1.0972998e-01  -1.6643479e-01  -2.7549737e-01  -4.2819431e-01  -1.3342202e+00  -1.5462673e-01   3.6588738e-01   3.7680306e+00  -1.6538285e-02  -7.2417285e-01  -4.4536909e-01  -6.3085248e-01  -1.2183297e+00  -1.0836051e+00  -1.7084501e+00  -8.6207243e-01  -1.1909363e+00   2.0420906e+00   8.6352322e-01  -5.6465938e-01  -2.4859568e-01  -1.2786873e+00  -1.7669380e+00  -1.7394973e+00   8.7446945e-03   4.0133933e+00   1.1111626e+00   8.4942494e-01   1.4257502e+00  -7.0518841e-01   3.2811953e-01  -1.7818356e+00  -2.0339408e-01   1.3833929e+00   1.5901230e-01   1.4732804e+00   1.0302279e-01   3.2211927e-01  -1.0807659e-01   6.3335873e-02  -7.1977319e-01   1.4361189e+00  -4.7891732e-01
   8.7884019e-01  -1.4739861e-01   1.0638336e-01   3.1922398e-01  -5.6578149e-01  -7.6650848e-01  -6.1594178e-01   6.8361221e-01   4.5490871e-01   2.0811961e-01   8.9929579e-01   2.0388101e-01  -5.5175110e-01  -1.1273846e+00  -1.6947825e+00   5.7091920e-01   8.6388067e-01   6.0778513e-02   2.8687380e-01   8.8465057e-01   1.8498121e-01   7.4532745e-01   6.3255594e-01   4.4056774e-01   7.3988811e-01  -5.9279159e-02   9.4918832e-02  -4.9580039e-01  -7.9948202e-02   1.3187240e-01   1.0302029e+00   5.9541611e-01   3.3418594e-01   6.6480413e-02   1.0533258e-02  -1.1821345e+00  -2.1128016e-01   3.6362598e-01   3.2122648e+00   3.8456748e-01  -3.2328846e-01  -1.6839771e-01  -4.5257546e-01  -1.1079950e+00  -1.1198092e+00  -1.7287701e+00  -1.1793623e+00  -1.4212608e+00   1.2800255e+00   1.3100103e+00  -1.8299605e-01   7.9907027e-03  -1.1830635e+00  -2.0481031e+00  -2.1884132e+00  -8.1629076e-01   2.4407322e+00   1.4419110e+00   1.1241950e+00   1.5798892e+00  -6.4838995e-01  -1.1162526e-01  -2.2843685e+00  -8.9400615e-01   5.0276778e-01  -6.3238837e-01   5.5008421e-01  -5.5621423e-01  -3.3896752e-01   4.7324679e-01   5.9618376e-01  -4.4807853e-01   1.5800751e+00  -9.4351264e-01
   1.3628605e+00   3.6001634e-01   5.2835398e-01   8.3757638e-01  -2.6997209e-01  -5.9852517e-01  -5.2943850e-01   4.0500521e-01  -1.5448666e-01  -7.2056092e-01   1.2743464e+00   5.0177323e-01  -5.0490332e-01  -1.2756929e+00  -2.4161537e+00  -6.2047333e-01   1.4571691e+00   4.9000823e-01   5.2915453e-01   1.3938132e+00  -1.0486401e-01   1.2557077e+00   1.2028329e+00   8.9778017e-01   1.2673598e+00   3.4829675e-01   4.6455180e-01  -1.8467892e-01   1.2428652e-01   3.6427116e-01   1.0142118e+00   1.0958786e+00   8.3989631e-01   4.2925655e-01   4.5690801e-01  -1.0127578e+00  -2.6313702e-01   3.3397912e-01   2.6097631e+00   8.1018751e-01   9.4252578e-02   1.3298445e-01  -2.6254178e-01  -9.7586531e-01  -1.1438268e+00  -1.7397004e+00  -1.4951663e+00  -1.6647459e+00   4.7580140e-01   1.7759568e+00   2.1365642e-01   2.8114938e-01  -1.0747269e+00  -2.3384309e+00  -2.6430197e+00  -1.6734660e+00   8.0055880e-01   1.7830518e+00   1.4062733e+00   1.7379653e+00  -5.7882345e-01  -5.8127571e-01  -2.7967420e+00  -1.6091044e+00  -4.2468602e-01  -1.4341009e+00  -3.9782704e-01  -1.2113014e+00  -9.9687446e-01   1.0636997e+00   1.1306924e+00  -1.5773655e-01   1.6952990e+00  -1.3909812e+00
   1.8503871e+00   8.6384494e-01   9.6181393e-01   1.3511157e+00   4.2650706e-02  -4.2809891e-01  -4.4821786e-01   1.2275565e-01  -7.7514147e-01  -1.6273399e+00   1.6564026e+00   8.0616510e-01  -4.5268344e-01  -1.4118687e+00  -3.1497400e+00  -1.8461914e+00   2.0416827e+00   9.1987932e-01   7.6611710e-01   1.8976994e+00  -4.0000891e-01   1.7615810e+00   1.7692101e+00   1.3509500e+00   1.7820890e+00   7.6265669e-01   8.3237678e-01   1.3808155e-01   3.3477086e-01   5.8891988e-01   9.9053526e-01   1.5981470e+00   1.3371549e+00   8.0430299e-01   8.9872855e-01  -8.2910776e-01  -3.0833220e-01   2.7857447e-01   1.9783763e+00   1.2484021e+00   5.1570213e-01   4.5081830e-01  -6.7152375e-02  -8.2475495e-01  -1.1554558e+00  -1.7399869e+00  -1.8007974e+00  -1.9139218e+00  -3.4646380e-01   2.2481604e+00   6.1286211e-01   5.6301547e-01  -9.5834922e-01  -2.6311810e+00  -3.0925476e+00  -2.5375070e+00  -8.5753154e-01   2.1237497e+00   1.6856375e+00   1.8925975e+00  -5.0108277e-01  -1.0718993e+00  -3.3084581e+00  -2.3314516e+00  -1.3763105e+00  -2.2247550e+00  -1.3457056e+00  -1.8448690e+00  -1.6343202e+00   1.6475115e+00   1.6543298e+00   1.4421970e-01   1.7772182e+00  -1.8099617e+00
   2.3273080e+00   1.3494445e+00   1.3950907e+00   1.8458730e+00   3.6548356e-01  -2.6012870e-01  -3.7454768e-01  -1.5421304e-01  -1.3874512e+00  -2.4845294e+00   2.0336703e+00   1.1064726e+00  -3.9748123e-01  -1.5342420e+00  -3.8745498e+00  -3.0715687e+00   2.6033197e+00   1.3406095e+00   9.9121932e-01   2.3816064e+00  -6.9123116e-01   2.2506774e+00   2.3167330e+00   1.7894846e+00   2.2714086e+00   1.1746642e+00   1.1891883e+00   4.6509174e-01   5.4624501e-01   7.9999260e-01   9.6004776e-01   2.0892354e+00   1.8130151e+00   1.1824859e+00   1.3241716e+00  -6.3492438e-01  -3.4520748e-01   1.9997076e-01   1.3369565e+00   1.6865427e+00   9.2826531e-01   7.7617387e-01   1.2707654e-01  -6.5849807e-01  -1.1548652e+00  -1.7290335e+00  -2.0878755e+00  -2.1612338e+00  -1.1618768e+00   2.7129665e+00   1.0021432e+00   8.4491686e-01  -8.3887597e-01  -2.9197058e+00  -3.5262849e+00  -3.3826536e+00  -2.4833180e+00   2.4528380e+00   1.9522907e+00   2.0361734e+00  -4.2017111e-01  -1.5739037e+00  -3.8088631e+00  -3.0435433e+00  -2.3284306e+00  -2.9833662e+00  -2.2687830e+00  -2.4402169e+00  -2.2346660e+00   2.2094684e+00   2.1551774e+00   4.5019916e-01   1.8224973e+00  -2.1899533e+00
   2.7799542e+00   1.8032492e+00   1.8165493e+00   2.3088258e+00   6.9132690e-01  -9.9242339e-02  -3.1068535e-01  -4.1722925e-01  -1.9720645e+00  -3.2663457e+00   2.3942449e+00   1.3922782e+00  -3.4208666e-01  -1.6417116e+00  -4.5698382e+00  -4.2618658e+00   3.1291941e+00   1.7427186e+00   1.1982389e+00   2.8318446e+00  -9.6918542e-01   2.7115081e+00   2.8315890e+00   2.2033916e+00   2.7238181e+00   1.5751759e+00   1.5262845e+00   7.8866868e-01   7.5342052e-01   9.9204092e-01   9.2382436e-01   2.5566583e+00   2.2556253e+00   1.5544424e+00   1.7222677e+00  -4.3451591e-01  -3.7234671e-01   1.0151248e-01   7.0456676e-01   2.1117294e+00   1.3196235e+00   1.0995374e+00   3.1378000e-01  -4.8176475e-01  -1.1425721e+00  -1.7069115e+00  -2.3486375e+00  -2.3994035e+00  -1.9458167e+00   3.1568437e+00   1.3695081e+00   1.1177489e+00  -7.2134585e-01  -3.1976640e+00  -3.9339542e+00  -4.1838085e+00  -4.0280921e+00   2.7593177e+00   2.1966834e+00   2.1612046e+00  -3.4122736e-01  -2.0773863e+00  -4.2874839e+00  -3.7283256e+00  -3.2572610e+00  -3.6902237e+00  -3.1432869e+00  -2.9820425e+00  -2.7826116e+00   2.7355044e+00   2.6223956e+00   7.5238781e-01   1.8292264e+00  -2.5217740e+00
   3.1956535e+00   2.2132753e+00   2.2150568e+00   2.7283903e+00   1.0126718e+00   5.0398533e-02  -2.5876444e-01  -6.5821730e-01  -2.5107705e+00  -3.9499909e+00   2.7266160e+00   1.6537598e+00  -2.8954007e-01  -1.7337718e+00  -5.2159924e+00  -5.3836616e+00   3.6080924e+00   2.1173833e+00   1.3815709e+00   3.2362677e+00  -1.2248541e+00   3.1337915e+00   3.3016161e+00   2.5836516e+00   3.1294027e+00   1.9553838e+00   1.8358077e+00   1.1011439e+00   9.5121140e-01   1.1602405e+00   8.8313420e-01   2.9889091e+00   2.6546541e+00   1.9109527e+00   2.0833078e+00  -2.3258107e-01  -3.8861253e-01  -1.2833055e-02   9.9701588e-02   2.5114156e+00   1.6784165e+00   1.4112226e+00   4.8698671e-01  -2.9983728e-01  -1.1194164e+00  -1.6743311e+00  -2.5762204e+00  -2.6217517e+00  -2.6749486e+00   3.5669466e+00   1.7039429e+00   1.3723802e+00  -6.1071604e-01  -3.4591989e+00  -4.3060640e+00  -4.9176206e+00  -5.4466623e+00   3.0328542e+00   2.4101025e+00   2.2606762e+00  -2.6924591e-01  -2.5724799e+00  -4.7343439e+00  -4.3698601e+00  -4.1397895e+00  -4.3276829e+00  -3.9473747e+00  -3.4570688e+00  -3.2647988e+00   3.2132183e+00   3.0466066e+00   1.0430774e+00   1.7970478e+00  -2.7979354e+00
   3.5632151e+00   2.5695222e+00   2.5804001e+00   3.0948165e+00   1.3219858e+00   1.8524638e-01  -2.2067562e-01  -8.7000611e-01  -2.9872901e+00  -4.5165440e+00   3.0201409e+00   1.8820727e+00  -2.4296993e-01  -1.8105088e+00  -5.7953283e+00  -6.4061386e+00   4.0308207e+00   2.4567350e+00   1.5364977e+00   3.5847083e+00  -1.4499598e+00   3.5088008e+00   3.7166956e+00   2.9225162e+00   3.4801472e+00   2.3071216e+00   2.1110156e+00   1.3951545e+00   1.1349375e+00   1.3006099e+00   8.3942613e-01   3.3758729e+00   3.0016192e+00   2.2432838e+00   2.3991643e+00  -3.4019384e-02  -3.9318398e-01  -1.3864222e-01  -4.6043208e-01   2.8739021e+00   1.9946591e+00   1.7017784e+00   6.4132491e-01  -1.1836520e-01  -1.0865354e+00  -1.6325814e+00  -2.7649052e+00  -2.8224668e+00  -3.3281481e+00   3.9316357e+00   1.9958364e+00   1.6000664e+00  -5.1169482e-01  -3.6990833e+00  -4.6342179e+00  -5.5634329e+00  -6.6991169e+00   3.2642377e+00   2.5850065e+00   2.3283737e+00  -2.0881179e-01  -3.0496828e+00  -5.1402575e+00  -4.9539039e+00  -4.9545929e+00  -4.8808147e+00  -4.6619350e+00  -3.8545415e+00  -3.6702954e+00   3.6322835e+00   3.4201725e+00   1.3149700e+00   1.7272171e+00  -3.0129098e+00
   3.8733288e+00   2.8642570e+00   2.9036421e+00   3.4004787e+00   1.6119829e+00   3.0246331e-01  -1.9794788e-01  -1.0465847e+00  -3.3879193e+00  -4.9516185e+00   3.2654690e+00   2.0696715e+00  -2.0543091e-01  -1.8725638e+00  -6.2927588e+00  -7.3022050e+00   4.3904277e+00   2.7540900e+00   1.6594192e+00   3.8693043e+00  -1.6373081e+00   3.8296219e+00   4.0690233e+00   3.2137233e+00   3.7701327e+00   2.6231223e+00   2.3464755e+00   1.6639076e+00   1.3004915e+00   1.4101948e+00   7.9430865e-01   3.7091578e+00   3.2901074e+00   2.5434910e+00   2.6635073e+00   1.5626107e-01  -3.8559200e-01  -2.7119221e-01  -9.6053340e-01   3.1888005e+00   2.2600733e+00   1.9623723e+00   7.7218418e-01   5.6885108e-02  -1.0453366e+00  -1.5834427e+00  -2.9103078e+00  -2.9967979e+00  -3.8872882e+00   4.2409297e+00   2.2373191e+00   1.7928457e+00  -4.2858209e-01  -3.9128281e+00  -4.9113711e+00  -6.1040515e+00  -7.7522620e+00   3.4457809e+00   2.7152928e+00   2.3591615e+00  -1.6387226e-01  -3.5001587e+00  -5.4970859e+00  -5.4683756e+00  -5.6825503e+00  -5.3378895e+00  -5.2712153e+00  -4.1665734e+00  -3.9909304e+00   3.9847418e+00   3.7373630e+00   1.5614445e+00   1.6226013e+00  -3.1632813e+00
   4.1188569e+00   3.0921726e+00   3.1773979e+00   3.6400392e+00   1.8758664e+00   3.9996294e-01  -1.9163426e-01  -1.1832916e+00  -3.7019964e+00  -5.2457619e+00   3.4548919e+00   2.2105548e+00  -1.7975369e-01  -1.9210679e+00  -6.6963029e+00  -8.0494009e+00   4.6822953e+00   3.0041048e+00   1.7480318e+00   4.0846943e+00  -1.7810481e+00   4.0913042e+00   4.3532395e+00   3.4526162e+00   3.9956068e+00   2.8972163e+00   2.5381717e+00   1.9014048e+00   1.4444644e+00   1.4872066e+00   7.4952570e-01   3.9823284e+00   3.5158786e+00   2.8046596e+00   2.8719193e+00   3.3353153e-01  -3.6574927e-01  -4.0559980e-01  -1.3876998e+00   3.4474148e+00   2.4683206e+00   2.1851272e+00   8.7582824e-01   2.2027222e-01  -9.9746808e-01  -1.5290788e+00  -3.0095134e+00  -3.1411701e+00  -4.3378540e+00   4.4868655e+00   2.4224975e+00   1.9438928e+00  -3.6512431e-01  -4.0967594e+00  -5.1320267e+00  -6.5262962e+00  -8.5806823e+00   3.5716314e+00   2.7964854e+00   2.3492004e+00  -1.3756009e-01  -3.9159997e+00  -5.7979594e+00  -5.9036985e+00  -6.3074222e+00  -5.6906725e+00  -5.7632661e+00  -4.3883200e+00  -4.2214761e+00   4.2651629e+00   3.9944019e+00   1.7767761e+00   1.4876116e+00  -3.2477744e+00
   4.2950107e+00   3.2504217e+00   3.3960244e+00   3.8104955e+00   2.1075350e+00   4.7640228e-01  -2.0221144e-01  -1.2769297e+00  -3.9221815e+00  -5.3945917e+00   3.5826096e+00   2.3004283e+00  -1.6841516e-01  -1.9575491e+00  -6.9974197e+00  -8.6305564e+00   4.9041115e+00   3.2028591e+00   1.8014461e+00   4.2280871e+00  -1.8768369e+00   4.2909099e+00   4.5664307e+00   3.6361777e+00   4.1549465e+00   3.1244670e+00   2.6835329e+00   2.1026217e+00   1.5642288e+00   1.5311114e+00   7.0692962e-01   4.1910368e+00   3.6768588e+00   3.0210861e+00   3.0219044e+00   4.9341744e-01  -3.3397013e-01  -5.3694004e-01  -1.7317769e+00   3.6430341e+00   2.6151334e+00   2.3633997e+00   9.4945782e-01   3.6650151e-01  -9.4478494e-01  -1.4719139e+00  -3.0611433e+00  -3.2532161e+00  -4.6693595e+00   4.6637532e+00   2.5475811e+00   2.0478088e+00  -3.2438690e-01  -4.2480644e+00  -5.2923649e+00  -6.8213194e+00  -9.1673826e+00   3.6379792e+00   2.8258397e+00   2.2960936e+00  -1.3207811e-01  -4.2904438e+00  -6.0374545e+00  -6.2530087e+00  -6.8162845e+00  -5.9345420e+00  -6.1301721e+00  -4.5180005e+00  -4.3596753e+00   4.4706780e+00   4.1894146e+00   1.9563029e+00   1.3280745e+00  -3.2671712e+00
   4.3994112e+00   3.3385415e+00   3.5557222e+00   3.9111113e+00   2.3017554e+00   5.3113199e-01  -2.2949576e-01  -1.3258059e+00  -4.0445423e+00  -5.3986793e+00   3.6449036e+00   2.3367819e+00  -1.7343398e-01  -1.9838218e+00  -7.1911617e+00  -9.0341864e+00   5.0557317e+00   3.3478701e+00   1.8202386e+00   4.2992048e+00  -1.9219114e+00   4.4274654e+00   4.7080087e+00   3.7629838e+00   4.2485118e+00   3.3012519e+00   2.7813883e+00   2.2636428e+00   1.6579817e+00   1.5426624e+00   6.6845013e-01   4.3330545e+00   3.7730305e+00   3.1883959e+00   3.1128053e+00   6.3205648e-01  -2.9097613e-01  -6.6034531e-01  -1.9855613e+00   3.7711167e+00   2.6983432e+00   2.4919891e+00   9.9122632e-01   4.9081970e-01  -8.8931154e-01  -1.4145005e+00  -3.0653549e+00  -3.3317297e+00  -4.8755594e+00   4.7683172e+00   2.6108999e+00   2.1008339e+00  -3.0865168e-01  -4.3648157e+00  -5.3903017e+00  -6.9846950e+00  -9.5040198e+00   3.6431536e+00   2.8023669e+00   2.1989598e+00  -1.4864837e-01  -4.6180406e+00  -6.2117229e+00  -6.5122357e+00  -7.1998048e+00  -6.0684300e+00  -6.3680983e+00  -4.5567661e+00  -4.4061294e+00   4.6008897e+00   4.3222770e+00   2.0965395e+00   1.1510397e+00  -3.2241309e+00
   4.4320371e+00   3.3582747e+00   3.6545523e+00   3.9432462e+00   2.4542921e+00   5.6411520e-01  -2.7258512e-01  -1.3296973e+00  -4.0684716e+00  -5.2632177e+00   3.6402154e+00   2.3188875e+00  -1.9629458e-01  -2.0018656e+00  -7.2761571e+00  -9.2546212e+00   5.1389435e+00   3.4380505e+00   1.8064306e+00   4.3001163e+00  -1.9150793e+00   4.5018242e+00   4.7794917e+00   3.8330868e+00   4.2784236e+00   3.4252847e+00   2.8318608e+00   2.3817480e+00   1.7247505e+00   1.5238757e+00   6.3605860e-01   4.4082024e+00   3.8062363e+00   3.3035996e+00   3.1456430e+00   7.4623755e-01  -2.3788439e-01  -7.7109060e-01  -2.1448643e+00   3.8293708e+00   2.7178159e+00   2.5672767e+00   1.0002134e+00   5.8917645e-01  -8.3319685e-01  -1.3593814e+00  -3.0237786e+00  -3.3765547e+00  -4.9544589e+00   4.7997215e+00   2.6128211e+00   2.1009662e+00  -3.1934425e-01  -4.4459636e+00  -5.4254796e+00  -7.0162942e+00  -9.5907352e+00   3.5876072e+00   2.7267845e+00   2.0584352e+00  -1.8752345e-01  -4.8947675e+00  -6.3185689e+00  -6.6800635e+00  -7.4523675e+00  -6.0946128e+00  -6.4771497e+00  -4.5084526e+00  -4.3640649e+00   4.6576793e+00   4.3944004e+00   2.1952384e+00   9.6453133e-01  -3.1229360e+00
   4.3950758e+00   3.3133168e+00   3.6923757e+00   3.9101052e+00   2.5620060e+00   5.7582875e-01  -3.2982919e-01  -1.2897550e+00  -3.9964562e+00  -4.9975028e+00   3.5691330e+00   2.2477195e+00  -2.3789842e-01  -2.0137010e+00  -7.2544360e+00  -9.2918935e+00   5.1571779e+00   3.4736221e+00   1.7634003e+00   4.2349720e+00  -1.8566402e+00   4.5164580e+00   4.7842050e+00   3.8478546e+00   4.2482815e+00   3.4955931e+00   2.8362198e+00   2.4554582e+00   1.7643695e+00   1.4779494e+00   6.1172714e-01   4.4182100e+00   3.7799177e+00   3.3650985e+00   3.1228971e+00   8.3351710e-01  -1.7617516e-01  -8.6467014e-01  -2.2084510e+00   3.8177328e+00   2.6753046e+00   2.5872922e+00   9.7636606e-01   6.5835359e-01  -7.7866171e-01  -1.3089529e+00  -2.9393940e+00  -3.3884244e+00  -4.9081397e+00   4.7594886e+00   2.5555820e+00   2.0479875e+00  -3.5699461e-01  -4.4913163e+00  -5.3991933e+00  -6.9199786e+00  -9.4356418e+00   3.4737935e+00   2.6014018e+00   1.8766174e+00  -2.4804960e-01  -5.1180883e+00  -6.3574739e+00  -6.7577863e+00  -7.5720525e+00  -6.0183854e+00  -6.4610829e+00  -4.3792324e+00  -4.2390094e+00   4.6449242e+00   4.4084659e+00   2.2514062e+00   7.7724697e-01  -2.9691885e+00
   4.2926868e+00   3.2090054e+00   3.6707295e+00   3.8164318e+00   2.6229189e+00   5.6715859e-01  -3.9883374e-01  -1.2083523e+00  -3.8337352e+00  -4.6142861e+00   3.4342943e+00   2.1258181e+00  -2.9854150e-01  -2.0212719e+00  -7.1311242e+00  -9.1513998e+00   5.1151712e+00   3.4559982e+00   1.6957267e+00   4.1096685e+00  -1.7482585e+00   4.4751976e+00   4.7269381e+00   3.8097776e+00   4.1628507e+00   3.5124620e+00   2.7967084e+00   2.4845412e+00   1.7774332e+00   1.4091278e+00   5.9738065e-01   4.3664945e+00   3.6988109e+00   3.3726447e+00   3.0482512e+00   8.9231039e-01  -1.0763860e-01  -9.3687473e-01  -2.1778724e+00   3.7382510e+00   2.5742405e+00   2.5517142e+00   9.2041685e-01   6.9605852e-01  -7.2793721e-01  -1.2653326e+00  -2.8163533e+00  -3.3687655e+00  -4.7424247e+00   4.6513150e+00   2.4430545e+00   1.9433953e+00  -4.2123150e-01  -4.5014936e+00  -5.3142592e+00  -6.7031509e+00  -9.0540106e+00   3.3059600e+00   2.4299524e+00   1.6569531e+00  -3.2877074e-01  -5.2869574e+00  -6.3295652e+00  -6.7490799e+00  -7.5604884e+00  -5.8476393e+00  -6.3268969e+00  -4.1772062e+00  -4.0384027e+00   4.5681584e+00   4.3681424e+00   2.2652786e+00   5.9821392e-01  -2.7694845e+00
   4.1307030e+00   3.0519693e+00   3.5926473e+00   3.6681643e+00   2.6362457e+00   5.3930344e-01  -4.7650431e-01  -1.0888979e+00  -3.5878816e+00  -4.1290436e+00   3.2402132e+00   1.9570991e+00  -3.7791459e-01  -2.0263386e+00  -6.9140382e+00  -8.8433819e+00   5.0186148e+00   3.3876467e+00   1.6089752e+00   3.9314606e+00  -1.5928092e+00   4.3829408e+00   4.6135750e+00   3.7222581e+00   4.0277386e+00   3.4773460e+00   2.7163606e+00   2.4699831e+00   1.7652311e+00   1.3225193e+00   5.9484221e-01   4.2578993e+00   3.5686197e+00   3.3272650e+00   2.9263213e+00   9.2195655e-01  -3.4300473e-02  -9.8387490e-01  -2.0572181e+00   3.5948944e+00   2.4194756e+00   2.4618120e+00   8.3379056e-01   7.0098521e-01  -6.8319200e-01  -1.2302409e+00  -2.6597636e+00  -3.3194947e+00  -4.4664168e+00   4.4808087e+00   2.2804661e+00   1.7902507e+00  -5.1081108e-01  -4.4778671e+00  -5.1748385e+00  -6.3762040e+00  -8.4672365e+00   3.0898671e+00   2.2173910e+00   1.4040885e+00  -4.2755900e-01  -5.4017734e+00  -6.2375340e+00  -6.6597085e+00  -7.4225955e+00  -5.5923881e+00  -6.0843363e+00  -3.9119644e+00  -3.7711806e+00   4.4341898e+00   4.2778039e+00   2.2382631e+00   4.3641557e-01  -2.5310929e+00
   3.9162867e+00   2.8497665e+00   3.4624433e+00   3.4720864e+00   2.6024000e+00   4.9369472e-01  -5.5912805e-01  -9.3562174e-01  -3.2683470e+00  -3.5592108e+00   2.9930446e+00   1.7466346e+00  -4.7512305e-01  -2.0303862e+00  -6.6132057e+00  -8.3822639e+00   4.8738158e+00   3.2719462e+00   1.5094385e+00   3.7085533e+00  -1.3942081e+00   4.2453491e+00   4.4507372e+00   3.5894048e+00   3.8490879e+00   3.3927624e+00   2.5988261e+00   2.4139302e+00   1.7296726e+00   1.2238750e+00   6.0577273e-01   4.0983975e+00   3.3956938e+00   3.2311580e+00   2.7623901e+00   9.2275357e-01   4.1670913e-02  -1.0023134e+00  -1.8528071e+00   3.3932969e+00   2.2170009e+00   2.3203327e+00   7.1851021e-01   6.7284107e-01  -6.4644850e-01  -1.2048990e+00  -2.4754365e+00  -3.2428200e+00  -4.0919426e+00   4.2551605e+00   2.0740959e+00   1.5929609e+00  -6.2367154e-01  -4.4224842e+00  -4.9862221e+00  -5.9519136e+00  -7.7016504e+00   2.8324637e+00   1.9696623e+00   1.1236841e+00  -5.4175699e-01  -5.4642823e+00  -6.0855029e+00  -6.4971855e+00  -7.1662390e+00  -5.2642687e+00  -5.7453497e+00  -3.5941417e+00  -3.4473520e+00   4.2507097e+00   4.1422684e+00   2.1728532e+00   3.0040395e-01  -2.2616558e+00
   3.6575608e+00   2.6105208e+00   3.2854671e+00   3.2354888e+00   2.5229673e+00   4.3194170e-01  -6.4249688e-01  -7.5335037e-01  -2.8860000e+00  -2.9234245e+00   2.7002987e+00   1.5004122e+00  -5.8872329e-01  -2.0345531e+00  -6.2403513e+00  -7.7858892e+00   4.6873812e+00   3.1130413e+00   1.4038433e+00   3.4496869e+00  -1.1572477e+00   4.0685458e+00   4.2454428e+00   3.4158382e+00   3.6332998e+00   3.2621717e+00   2.4482118e+00   2.3196024e+00   1.6732035e+00   1.1193385e+00   6.3160665e-01   3.8947799e+00   3.1867225e+00   3.0875685e+00   2.5621604e+00   8.9596123e-01   1.1807235e-01  -9.8940890e-01  -1.5728416e+00   3.1404561e+00   1.9736521e+00   2.1313509e+00   5.7711113e-01   6.1234231e-01  -6.1948841e-01  -1.1899537e+00  -2.2696188e+00  -3.1410700e+00  -3.6329365e+00   3.9827737e+00   1.8309662e+00   1.3570150e+00  -7.5701123e-01  -4.3379789e+00  -4.7545906e+00  -5.4448143e+00  -6.7872372e+00   2.5415379e+00   1.6934589e+00   8.2220513e-01  -6.6831987e-01  -5.4774380e+00  -5.8788520e+00  -6.2704106e+00  -6.8018199e+00  -4.8760420e+00  -5.3235288e+00  -3.2349954e+00  -3.0775967e+00   4.0259046e+00   3.9665732e+00   2.0725202e+00   1.9791634e-01  -1.9689310e+00
   3.3632351e+00   2.3425781e+00   3.0678464e+00   2.9658610e+00   2.4006492e+00   3.5580269e-01  -7.2206821e-01  -5.4728397e-01  -2.4526790e+00  -2.2408112e+00   2.3705183e+00   1.2250935e+00  -7.1677395e-01  -2.0395740e+00  -5.8083671e+00  -7.0746969e+00   4.4659440e+00   2.9157037e+00   1.2990395e+00   3.1637482e+00  -8.8744058e-01   3.8588406e+00   4.0048129e+00   3.2065159e+00   3.3868000e+00   3.0898482e+00   2.2689482e+00   2.1911832e+00   1.5987185e+00   1.0151781e+00   6.7348657e-01   3.6543504e+00   2.9484655e+00   2.9006478e+00   2.3315422e+00   8.4376917e-01   1.9278216e-01  -9.4306745e-01  -1.2270380e+00   2.8444086e+00   1.6968259e+00   1.9000812e+00   4.1256783e-01   5.2117691e-01  -6.0375108e-01  -1.1854338e+00  -2.0487162e+00  -3.0165618e+00  -3.1048060e+00   3.6728708e+00   1.5585454e+00   1.0886967e+00  -9.0738120e-01  -4.2274812e+00  -4.4867600e+00  -4.8705915e+00  -5.7563404e+00   2.2253648e+00   1.3959767e+00   5.0668696e-01  -8.0394842e-01  -5.4452284e+00  -5.6240061e+00  -5.9892963e+00  -6.3418153e+00  -4.4411224e+00  -4.8335594e+00  -2.8460210e+00  -2.6729027e+00   3.7681018e+00   3.7557942e+00   1.9415851e+00   1.3551579e-01  -1.6605822e+00
   3.0422466e+00   2.0541937e+00   2.8162262e+00   2.6706288e+00   2.2391784e+00   2.6718166e-01  -7.9315612e-01  -3.2278401e-01  -1.9807878e+00  -1.5303428e+00   2.0129390e+00   9.2777756e-01  -8.5689941e-01  -2.0457442e+00  -5.3308017e+00  -6.2708747e+00   4.2159402e+00   2.6851997e+00   1.2016885e+00   2.8594153e+00  -5.9087721e-01   3.6224802e+00   3.7358289e+00   2.9665840e+00   3.1158531e+00   2.8807442e+00   2.0656798e+00   2.0336831e+00   1.5094701e+00   9.1751626e-01   7.3220053e-01   3.3846321e+00   2.6875255e+00   2.6753023e+00   2.0764754e+00   7.6922801e-01   2.6387775e-01  -8.6199543e-01  -8.2625356e-01   2.5138936e+00   1.3942139e+00   1.6326700e+00   2.2823659e-01   4.0193739e-01  -6.0022935e-01  -1.1907420e+00  -1.8190212e+00  -2.8715217e+00  -2.5237951e+00   3.3351014e+00   1.2644761e+00   7.9480091e-01  -1.0707884e+00  -4.0945156e+00  -4.1899221e+00  -4.2455218e+00  -4.6423976e+00   1.8923706e+00   1.0846779e+00   1.8448696e-01  -9.4520482e-01  -5.3724716e+00  -5.3281953e+00  -5.6644008e+00  -5.8002980e+00  -3.9731450e+00  -4.2907012e+00  -2.4386175e+00  -2.2442491e+00   3.4854524e+00   3.5149095e+00   1.7850751e+00   1.1827531e-01  -1.3440208e+00
   2.7034282e+00   1.7532644e+00   2.5375158e+00   2.3569424e+00   2.0432009e+00   1.6814402e-01  -8.5114703e-01  -8.5181562e-02  -1.4829330e+00  -8.1027994e-01   1.6371418e+00   6.1578265e-01  -1.0063646e+00  -2.0528994e+00  -4.8213830e+00  -5.3975273e+00   3.9434437e+00   2.4271688e+00   1.1179657e+00   2.5448598e+00  -2.7409646e-01   3.3654468e+00   3.4451451e+00   2.7012510e+00   2.8264322e+00   2.6403513e+00   1.8431849e+00   1.8527832e+00   1.4089745e+00   8.3206549e-01   8.0812433e-01   3.0931041e+00   2.4101715e+00   2.4170360e+00   1.8027992e+00   6.7614284e-01   3.2974559e-01  -7.4580654e-01  -3.8211796e-01   2.1580226e+00   1.0735684e+00   1.3359712e+00   2.7810367e-02   2.5802401e-01  -6.0937199e-01  -1.2046856e+00  -1.5864597e+00  -2.7080529e+00  -1.9063833e+00   2.9791674e+00   9.5633414e-01   4.8236921e-01  -1.2428081e+00  -3.9429028e+00  -3.8713878e+00  -3.5859704e+00  -3.4787584e+00   1.5508276e+00   7.6706830e-01  -1.3697705e-01  -1.0886094e+00  -5.2645951e+00  -4.9991923e+00  -5.3065720e+00  -5.1924425e+00  -3.4855807e+00  -3.7103234e+00  -2.0238037e+00  -1.8023427e+00   3.1856691e+00   3.2487168e+00   1.6085649e+00   1.4952365e-01  -1.0262947e+00
   2.3552170e+00   1.4471102e+00   2.2386523e+00   2.0315216e+00   1.8181320e+00   6.0944118e-02  -8.9172502e-01   1.6038821e-01  -9.7161515e-01  -9.7712121e-02   1.2527137e+00   2.9644613e-01  -1.1621576e+00  -2.0604233e+00  -4.2935895e+00  -4.4778857e+00   3.6540480e+00   2.1475065e+00   1.0532897e+00   2.2275105e+00   5.6036272e-02   3.0932952e+00   3.1389599e+00   2.4156914e+00   2.5241304e+00   2.3745576e+00   1.6063092e+00   1.6546569e+00   1.3009138e+00   7.6388554e-01   9.0117411e-01   2.7869726e+00   2.1222091e+00   2.1317893e+00   1.5161532e+00   5.6893234e-01   3.8917528e-01  -5.9511121e-01   9.3320646e-02   1.7859669e+00   7.4250202e-01   1.0173156e+00  -1.8471761e-01   9.3522110e-02  -6.3100024e-01  -1.2255463e+00  -1.3563671e+00  -2.5281572e+00  -1.2687368e+00   2.6144782e+00   6.4142422e-01   1.5846400e-01  -1.4187033e+00  -3.7766604e+00  -3.5383472e+00  -2.9079675e+00  -2.2976198e+00   1.2085930e+00   4.5049147e-01  -4.5048900e-01  -1.2307182e+00  -5.1274104e+00  -4.6450443e+00  -4.9266176e+00  -4.5340447e+00  -2.9914080e+00  -3.1074888e+00  -1.6119917e+00  -1.3574066e+00   2.8758245e+00   2.9617835e+00   1.4180042e+00   2.3066847e-01  -7.1401735e-01
   2.0054144e+00   1.1423148e+00   1.9263894e+00   1.7005535e+00   1.5699875e+00  -5.1946561e-02  -9.1109524e-01   4.0912010e-01  -4.5896474e-01   5.9180488e-01   8.6893292e-01  -2.3051361e-02  -1.3210781e+00  -2.0672706e+00  -3.7602864e+00  -3.5345856e+00   3.3528072e+00   1.8522565e+00   1.0120949e+00   1.9138824e+00   3.9244940e-01   2.8110446e+00   2.8229367e+00   2.1149694e+00   2.2141189e+00   2.0895063e+00   1.3599183e+00   1.4457781e+00   1.1890356e+00   7.1717181e-01   1.0107707e+00   2.4729850e+00   1.8288991e+00   1.8257794e+00   1.2219166e+00   4.5245542e-01   4.4142901e-01  -4.1157899e-01   5.8792820e-01   1.4066756e+00   4.0832736e-01   6.8428316e-01  -4.0508983e-01  -8.6943011e-02  -6.6424999e-01  -1.2511824e+00  -1.1333047e+00  -2.3337956e+00  -6.2622915e-01   2.2498566e+00   3.2661357e-01  -1.7001490e-01  -1.5935503e+00  -3.5999034e+00  -3.1976481e+00  -2.2268523e+00  -1.1291080e+00   8.7289699e-01   1.4194622e-01  -7.4928842e-01  -1.3681824e+00  -4.9668883e+00  -4.2738045e+00  -4.5349992e+00  -3.8410610e+00  -2.5028342e+00  -2.4966079e+00  -1.2128049e+00  -9.1901700e-01   2.5622083e+00   2.6584384e+00   1.2195355e+00   3.6110701e-01  -4.1332156e-01
   1.6609993e+00   8.4462173e-01   1.6071187e+00   1.3696389e+00   1.3051958e+00  -1.6781943e-01  -9.0619157e-01   6.5663935e-01   4.3478859e-02   1.2445183e+00   4.9448336e-01  -3.3583974e-01  -1.4798296e+00  -2.0720188e+00  -3.2334227e+00  -2.5890338e+00   3.0442150e+00   1.5475049e+00   9.9765183e-01   1.6094784e+00   7.2799088e-01   2.5231145e+00   2.5021675e+00   1.8039831e+00   1.9011346e+00   1.7914530e+00   1.1088523e+00   1.2327130e+00   1.0770500e+00   6.9508387e-01   1.1358202e+00   2.1572867e+00   1.5349149e+00   1.5053456e+00   9.2517121e-01   3.3181502e-01   4.8628111e-01  -1.9796454e-01   1.0897914e+00   1.0286302e+00   7.7932013e-02   3.4448237e-01  -6.2882672e-01  -2.7836822e-01  -7.0754837e-01  -1.2791604e+00  -9.2092555e-01  -2.1269777e+00   6.9585573e-03   1.8932967e+00   1.8202317e-02  -4.9646823e-01  -1.7623763e+00  -3.4167483e+00  -2.8556070e+00  -1.5569922e+00  -5.2331577e-04   5.5018617e-01  -1.5207361e-01  -1.0273016e+00  -1.4977938e+00  -4.7889516e+00  -3.8932812e+00  -4.1415636e+00  -3.1291878e+00  -2.0310681e+00  -1.8911528e+00  -8.3493822e-01  -4.9597849e-01   2.2502439e+00   2.3427847e+00   1.0193041e+00   5.3823079e-01  -1.2983142e-01
   1.3279984e+00   5.5888767e-01   1.2867271e+00   1.0437787e+00   1.0303999e+00  -2.8372680e-01  -8.7485378e-01   8.9906795e-01   5.2495594e-01   1.8486611e+00   1.3721330e-01  -6.3549249e-01  -1.6351101e+00  -2.0729390e+00  -2.7238003e+00  -1.6608826e+00   2.7322243e+00   1.2392788e+00   1.0119473e+00   1.3187516e+00   1.0555636e+00   2.2333058e+00   2.1811746e+00   1.4874239e+00   1.5894908e+00   1.4866259e+00   8.5788186e-01   1.0219101e+00   9.6852584e-01   6.9962294e-01   1.2747115e+00   1.8453232e+00   1.2443353e+00   1.1768025e+00   6.3068242e-01   2.1214588e-01   5.2402337e-01   4.1910486e-02   1.5874953e+00   6.5964253e-01  -2.4231355e-01   5.3433344e-03  -8.5128252e-01  -4.7554533e-01  -7.5863092e-01  -1.3069042e+00  -7.2189497e-01  -1.9098607e+00   6.1814786e-01   1.5517819e+00  -2.7817099e-01  -8.1469821e-01  -1.9203013e+00  -3.2312149e+00  -2.5178555e+00  -9.1156559e-01   1.0642413e+00   2.4602075e-01  -4.2571537e-01  -1.2793386e+00  -1.6165211e+00  -4.5992871e+00  -3.5108148e+00  -3.7553083e+00  -2.4134866e+00  -1.5861349e+00  -1.3034334e+00  -4.8605092e-01  -9.6233143e-02   1.9444594e+00   2.0187305e+00   8.2326646e-01   7.5752397e-01   1.3136448e-01
   1.0114125e+00   2.8908388e-01   9.7049342e-01   7.2738854e-01   7.5225393e-01  -3.9650293e-01  -8.1596358e-01   1.1330594e+00   9.7565059e-01   2.3945597e+00  -1.9605883e-01  -9.1614016e-01  -1.7837002e+00  -2.0680958e+00  -2.2409054e+00  -7.6761516e-01   2.4202889e+00   9.3344585e-01   1.0556253e+00   1.0451255e+00   1.3682746e+00   1.9448202e+00   1.8639296e+00   1.1697490e+00   1.2831005e+00   1.1810923e+00   6.1165832e-01   8.1948988e-01   8.6679058e-01   7.3156325e-01   1.4253360e+00   1.5417832e+00   9.6066169e-01   8.4630428e-01   3.4289099e-01   9.8396702e-02   5.5543707e-01   3.0322401e-01   2.0703696e+00   3.0669843e-01  -5.4662140e-01  -3.2607047e-01  -1.0677174e+00  -6.7323764e-01  -8.1460412e-01  -1.3318535e+00  -5.3786923e-01  -1.6848477e+00   1.1963862e+00   1.2311647e+00  -5.5759175e-01  -1.1189817e+00  -2.0626906e+00  -3.0471321e+00  -2.1892313e+00  -3.0239506e-01   2.0451070e+00  -3.4978108e-02  -6.7387970e-01  -1.5012435e+00  -1.7215433e+00  -4.4031888e+00  -3.1330942e+00  -3.3841897e+00  -1.7080654e+00  -1.1767344e+00  -7.4442776e-01  -1.7268355e-01   2.7320830e-01   1.6485033e+00   1.6900251e+00   6.3700323e-01   1.0127523e+00   3.6574505e-01
   7.1519410e-01   3.8336983e-02   6.6302388e-01   4.2433345e-01   4.7722530e-01  -5.0281239e-01  -7.2953058e-01   1.3558067e+00   1.3868378e+00   2.8746805e+00  -4.9968720e-01  -1.1725669e+00  -1.9225465e+00  -2.0554562e+00  -1.7928002e+00   7.5749031e-02   2.1114223e+00   6.3561725e-01   1.1279936e+00   7.9106014e-01   1.6595988e+00   1.6603117e+00   1.5538919e+00   8.5516107e-01   9.8550510e-01   8.8063216e-01   3.7465482e-01   6.3104700e-01   7.7483594e-01   7.9043984e-01   1.5851285e+00   1.2505798e+00   6.8685471e-01   5.1972365e-01   6.5906575e-02  -4.8804368e-03   5.8173346e-01   5.8027100e-01   2.5287065e+00  -2.4155864e-02  -8.2983327e-01  -6.4323021e-01  -1.2733908e+00  -8.6635495e-01  -8.7205220e-01  -1.3516189e+00  -3.6953009e-01  -1.4546615e+00   1.7325852e+00   9.3610548e-01  -8.1590343e-01  -1.4041298e+00  -2.1853073e+00  -2.8680470e+00  -1.8737133e+00   2.6017510e-01   2.9260487e+00  -2.8913999e-01  -8.9230991e-01  -1.6899936e+00  -1.8102824e+00  -4.2054329e+00  -2.7660203e+00  -3.0349724e+00  -1.0258169e+00  -8.1012989e-01  -2.2366208e-01   9.9805346e-02   6.0631924e-01   1.3651976e+00   1.3602931e+00   4.6554291e-01   1.2962330e+00   5.6940001e-01
   4.4226657e-01  -1.9100137e-01   3.6822192e-01   1.3796906e-01   2.1140747e-01  -5.9922536e-01  -6.1672039e-01   1.5650286e+00   1.7510194e+00   3.2836243e+00  -7.6928885e-01  -1.4002906e+00  -2.0488409e+00  -2.0330195e+00  -1.3860704e+00   8.5683416e-01   1.8082628e+00   3.5105149e-01   1.2270902e+00   5.5814938e-01   1.9235547e+00   1.3819565e+00   1.2540471e+00   5.4759030e-01   6.9989757e-01   5.9062163e-01   1.5109943e-01   4.6147089e-01   6.9523506e-01   8.7459354e-01   1.7511311e+00   9.7486047e-01   4.2537956e-01   2.0254271e-01  -1.9650026e-01  -9.3723250e-02   6.0446934e-01   8.6663084e-01   2.9539443e+00  -3.2788576e-01  -1.0874545e+00  -9.4028743e-01  -1.4636728e+00  -1.0501196e+00  -9.2718358e-01  -1.3641252e+00  -2.1667017e-01  -1.2223884e+00   2.2195800e+00   6.7006193e-01  -1.0497181e+00  -1.6655444e+00  -2.2844645e+00  -2.6971418e+00  -1.5744048e+00   7.6737098e-01   3.6951805e+00  -5.1372595e-01  -1.0776583e+00  -1.8437478e+00  -1.8804436e+00  -4.0101880e+00  -2.4146208e+00  -2.7131273e+00  -3.7822004e-01  -4.9207138e-01   2.5086884e-01   3.2728843e-01   8.9810191e-01   1.0966152e+00   1.0330597e+00   3.1320660e-01   1.5991733e+00   7.3908852e-01
   1.9458135e-01  -3.9726905e-01   8.9287065e-02  -1.2881735e-01  -3.9648212e-02  -6.8231753e-01  -4.7982470e-01   1.7589430e+00   2.0620504e+00   3.6180850e+00  -1.0017845e+00  -1.5956287e+00  -2.1600932e+00  -1.9989431e+00  -1.0258144e+00   1.5659810e+00   1.5131337e+00   8.4562920e-02   1.3498121e+00   3.4723994e-01   2.1548868e+00   1.1115367e+00   9.6694639e-01   2.5067749e-01   4.2913869e-01   3.1592878e-01  -5.5100538e-02   3.1479486e-01   6.3007488e-01   9.8127207e-01   1.9200824e+00   7.1704062e-01   1.7825648e-01  -1.0024083e-01  -4.4091276e-01  -1.6492478e-01   6.2544402e-01   1.1553799e+00   3.3388267e+00  -6.0050622e-01  -1.3156828e+00  -1.2121977e+00  -1.6341714e+00  -1.2202200e+00  -9.7601048e-01  -1.3677329e+00  -7.8321017e-02  -9.9147872e-01   2.6521262e+00   4.3532225e-01  -1.2564067e+00  -1.8992819e+00  -2.3571650e+00  -2.5371653e+00  -1.2935588e+00   1.2120578e+00   4.3447057e+00  -7.0689074e-01  -1.2275321e+00  -1.9618448e+00  -1.9300599e+00  -3.8209602e+00  -2.0830156e+00  -2.4227754e+00   2.2480717e-01  -2.2674850e-01   6.7274889e-01   5.0690612e-01   1.1446281e+00   8.4417232e-01   7.1175810e-01   1.8347939e-01   1.9120607e+00   8.7230995e-01
  -2.6801243e-02  -5.7940175e-01  -1.7126448e-01  -3.7357344e-01  -2.7107920e-01  -7.4878849e-01  -3.2217397e-01   1.9362337e+00   2.3152552e+00   3.8767796e+00  -1.1953944e+00  -1.7557482e+00  -2.2542023e+00  -1.9516695e+00  -7.1567096e-01   2.1962250e+00   1.2280932e+00  -1.5956603e-01   1.4920929e+00   1.5855657e-01   2.3492475e+00   8.5052238e-01   6.9473664e-01  -3.2248839e-02   1.7576097e-01   6.0822175e-02  -2.4043919e-01   1.9407950e-01   5.8090709e-01   1.1067804e+00   2.0885278e+00   4.7885029e-01  -5.2890911e-02  -3.8419612e-01  -6.6429020e-01  -2.1616258e-01   6.4658628e-01   1.4393421e+00   3.6775323e+00  -8.3909155e-01  -1.5114328e+00  -1.4548217e+00  -1.7808670e+00  -1.3729458e+00  -1.0145473e+00  -1.3613325e+00   4.7087596e-02  -7.6570143e-01   3.0268408e+00   2.3307137e-01  -1.4340760e+00  -2.1021222e+00  -2.4012229e+00  -2.3903824e+00  -1.0326403e+00   1.5887923e+00   4.8707548e+00  -8.6763705e-01  -1.3405162e+00  -2.0447632e+00  -1.9575444e+00  -3.6405665e+00  -1.7744259e+00  -2.1666798e+00   7.7500151e-01  -1.6772105e-02   1.0371614e+00   6.3709079e-01   1.3430794e+00   6.0872732e-01   3.9972077e-01   7.8915880e-02   2.2250906e+00   9.6738391e-01
  -2.2161389e-01  -7.3684502e-01  -4.1156585e-01  -5.9425998e-01  -4.7883118e-01  -7.9559207e-01  -1.4799798e-01   2.0960155e+00   2.5075322e+00   4.0603572e+00  -1.3495950e+00  -1.8787014e+00  -2.3295201e+00  -1.8900323e+00  -4.5787550e-01   2.7431949e+00   9.5496857e-01  -3.7766570e-01   1.6491235e+00  -8.1756164e-03   2.5033687e+00   6.0014533e-01   4.3918251e-01  -2.9820204e-01  -5.8039193e-02  -1.7110646e-01  -4.0189398e-01   1.0133516e-01   5.4871928e-01   1.2466732e+00   2.2529481e+00   2.6138812e-01  -2.6679254e-01  -6.4553029e-01  -8.6399675e-01  -2.4608553e-01   6.6983842e-01   1.7113651e+00   3.9657751e+00  -1.0417637e+00  -1.6723599e+00  -1.6650040e+00  -1.9002496e+00  -1.5053026e+00  -1.0390169e+00  -1.3444060e+00   1.6154947e-01  -5.4905594e-01   3.3421033e+00   6.3479776e-02  -1.5815326e+00  -2.2716476e+00  -2.4153568e+00  -2.2585477e+00  -7.9241694e-01   1.8938601e+00   5.2731329e+00  -9.9577058e-01  -1.4161781e+00  -2.0940494e+00  -1.9617465e+00  -3.4711427e+00  -1.4912218e+00  -1.9462828e+00   1.2658081e+00   1.3681364e-01   1.3408910e+00   7.1757626e-01   1.4917842e+00   3.9067482e-01   1.0014677e-01   1.0843228e-03   2.5286032e+00   1.0235306e+00
  -3.9027525e-01  -8.6947490e-01  -6.3035889e-01  -7.8924169e-01  -6.5975131e-01  -8.2007028e-01   3.7757019e-02   2.2378040e+00   2.6374317e+00   4.1712876e+00  -1.4650432e+00  -1.9634430e+00  -2.3849153e+00  -1.8133421e+00  -2.5333859e-01   3.2049478e+00   6.9537286e-01  -5.6675144e-01   1.8156017e+00  -1.5361895e-01   2.6152097e+00   3.6145721e-01   2.0167898e-01  -5.4457511e-01  -2.7041973e-01  -3.7700452e-01  -5.3700425e-01   3.7486176e-02   5.3392778e-01   1.3959802e+00   2.4099022e+00   6.5176586e-02  -4.6249606e-01  -8.8114972e-01  -1.0378363e+00  -2.5435556e-01   6.9704424e-01   1.9646088e+00   4.2008739e+00  -1.2076640e+00  -1.7968806e+00  -1.8406295e+00  -1.9894482e+00  -1.6151028e+00  -1.0460495e+00  -1.3170576e+00   2.6729797e-01  -3.4564580e-01   3.5979272e+00  -7.4193617e-02  -1.6982428e+00  -2.4063181e+00  -2.3992464e+00  -2.1429032e+00  -5.7306768e-01   2.1252972e+00   5.5550004e+00  -1.0918597e+00  -1.4550473e+00  -2.1122178e+00  -1.9420092e+00  -3.3141743e+00  -1.2349948e+00  -1.7617855e+00   1.6923985e+00   2.3448859e-01   1.5823065e+00   7.4938904e-01   1.5902530e+00   1.9003306e-01  -1.8394758e-01  -4.9448689e-02   2.8135172e+00   1.0409432e+00
  -5.3378168e-01  -9.7753123e-01  -8.2695196e-01  -9.5729033e-01  -8.1165210e-01  -8.2008175e-01   2.2964152e-01   2.3614870e+00   2.7052108e+00   4.2137328e+00  -1.5434748e+00  -2.0098311e+00  -2.4198259e+00  -1.7214406e+00  -1.0174063e-01   3.5817574e+00   4.5070561e-01  -7.2458473e-01   1.9859987e+00  -2.7872697e-01   2.6840707e+00   1.3536748e-01  -1.6743216e-02  -7.6918605e-01  -4.5991853e-01  -5.5480603e-01  -6.4394191e-01   2.3773582e-03   5.3639087e-01   1.5494498e+00   2.5561717e+00  -1.0978488e-01  -6.3933877e-01  -1.0887119e+00  -1.1840881e+00  -2.4164168e-01   7.2984656e-01   2.1928306e+00   4.3817860e+00  -1.3369124e+00  -1.8841890e+00  -1.9806562e+00  -2.0463430e+00  -1.7010311e+00  -1.0328619e+00  -1.2800103e+00   3.6662802e-01  -1.5952436e-01   3.7958089e+00  -1.8149081e-01  -1.7842857e+00  -2.5055403e+00  -2.3535463e+00  -2.0442061e+00  -3.7429709e-01   2.2828904e+00   5.7225033e+00  -1.1571983e+00  -1.4585733e+00  -2.1026293e+00  -1.8982194e+00  -3.1705498e+00  -1.0066474e+00  -1.6122624e+00   2.0516611e+00   2.7818235e-01   1.7613290e+00   7.3481675e-01   1.6392005e+00   6.5197618e-03  -4.4979433e-01  -7.3092613e-02   3.0717297e+00   1.0208414e+00
  -6.5359981e-01  -1.0615642e+00  -1.0011791e+00  -1.0975975e+00  -9.3334587e-01  -7.9411800e-01   4.2193632e-01   2.4673034e+00   2.7128402e+00   4.1933943e+00  -1.5875825e+00  -2.0186097e+00  -2.4343051e+00  -1.6147220e+00  -1.6386023e-03   3.8758682e+00   2.2213893e-01  -8.4972031e-01   2.1548262e+00  -3.8466509e-01   2.7106605e+00  -7.7339959e-02  -2.1541579e-01  -9.7032721e-01  -6.2548240e-01  -7.0326217e-01  -7.2156949e-01  -5.1801911e-03   5.5543981e-01   1.7017973e+00   2.6889037e+00  -2.6397021e-01  -7.9692681e-01  -1.2666661e+00  -1.3015420e+00  -2.0957132e-01   7.6959769e-01   2.3906513e+00   4.5090981e+00  -1.4305539e+00  -1.9342636e+00  -2.0851230e+00  -2.0696556e+00  -1.7626807e+00  -9.9740548e-01  -1.2345724e+00   4.6173410e-01   5.4748544e-03   3.9385630e+00  -2.6064046e-01  -1.8403045e+00  -2.5697145e+00  -2.2798564e+00  -1.9627723e+00  -1.9544862e-01   2.3681551e+00   5.7843700e+00  -1.1937696e+00  -1.4290609e+00  -2.0693454e+00  -1.8308480e+00  -3.0406291e+00  -8.0648644e-01  -1.4958053e+00   2.3421689e+00   2.7116875e-01   1.8793815e+00   6.7734949e-01   1.6405548e+00  -1.6038354e-01  -6.9494827e-01  -7.1169626e-02   3.2964664e+00   9.6549760e-01
  -7.5156392e-01  -1.1223930e+00  -1.1533616e+00  -1.2097938e+00  -1.0246498e+00  -7.4140038e-01   6.0889219e-01   2.5558195e+00   2.6639671e+00   4.1173348e+00  -1.6008766e+00  -1.9913724e+00  -2.4290462e+00  -1.4941214e+00   4.9418434e-02   4.0912285e+00   1.0596140e-02  -9.4153656e-01   2.3168902e+00  -4.7274782e-01   2.6971092e+00  -2.7600850e-01  -3.9403059e-01  -1.1468140e+00  -7.6649465e-01  -8.2195349e-01  -7.6948120e-01   1.2673243e-02   5.8992557e-01   1.8479473e+00   2.8057349e+00  -3.9827933e-01  -9.3511905e-01  -1.4142800e+00  -1.3895285e+00  -1.6063835e-01   8.1728552e-01   2.5537824e+00   4.5849719e+00  -1.4904937e+00  -1.9478643e+00  -2.1551292e+00  -2.0590120e+00  -1.8005589e+00  -9.3847777e-01  -1.1825785e+00   5.5457179e-01   1.4591120e-01   4.0301428e+00  -3.1444110e-01  -1.8674543e+00  -2.6002555e+00  -2.1806495e+00  -1.8985425e+00  -3.5605327e-02   2.3842735e+00   5.7514849e+00  -1.2042010e+00  -1.3695820e+00  -2.0169611e+00  -1.7409765e+00  -2.9243207e+00  -6.3431300e-01  -1.4096857e+00   2.5641246e+00   2.1793018e-01   1.9393172e+00   5.8159040e-01   1.5974393e+00  -3.1137695e-01  -9.1736330e-01  -4.5818285e-02   3.4825635e+00   8.7822597e-01
  -8.2977841e-01  -1.1610732e+00  -1.2842668e+00  -1.2939707e+00  -1.0863600e+00  -6.6195271e-01   7.8496232e-01   2.6279024e+00   2.5638193e+00   3.9937681e+00  -1.5875329e+00  -1.9305090e+00  -2.4053885e+00  -1.3610752e+00   5.4768946e-02   4.2332128e+00  -1.8327234e-01  -1.0002472e+00   2.4675173e+00  -5.4439101e-01   2.6469191e+00  -4.6012483e-01  -5.5263434e-01  -1.2980264e+00  -8.8279793e-01  -9.1128156e-01  -7.8802536e-01   5.2961495e-02   6.3827600e-01   1.9832531e+00   2.9048945e+00  -5.1399074e-01  -1.0540142e+00  -1.5316490e+00  -1.4479426e+00  -9.8075721e-02   8.7347587e-01   2.6792067e+00   4.6130351e+00  -1.5194170e+00  -1.9265150e+00  -2.1927835e+00  -2.0149749e+00  -1.8160591e+00  -8.5579214e-01  -1.1263028e+00   6.4674731e-01   2.5890245e-01   4.0754517e+00  -3.4614251e-01  -1.8673481e+00  -2.5995735e+00  -2.0591634e+00  -1.8511521e+00   1.0632446e-01   2.3360032e+00   5.6364445e+00  -1.1917051e+00  -1.2838660e+00  -1.9504186e+00  -1.6303000e+00  -2.8211592e+00  -4.8950121e-01  -1.3505253e+00   2.7192892e+00   1.2399652e-01   1.9453250e+00   4.5313313e-01   1.5141250e+00  -4.4729588e-01  -1.1154635e+00   1.2954746e-04   3.6266631e+00   7.6333018e-01
  -8.9052661e-01  -1.1788734e+00  -1.3950686e+00  -1.3507013e+00  -1.1201950e+00  -5.5664583e-01   9.4502048e-01   2.6846841e+00   2.4190552e+00   3.8318112e+00  -1.5522296e+00  -1.8391371e+00  -2.3652918e+00  -1.2174593e+00   1.8517771e-02   4.3083389e+00  -3.5911007e-01  -1.0268919e+00   2.6027429e+00  -6.0107513e-01   2.5648532e+00  -6.2934311e-01  -6.9161649e-01  -1.4239369e+00  -9.7470935e-01  -9.7243829e-01  -7.7830537e-01   1.1201291e-01   6.9856028e-01   2.1036854e+00   2.9852705e+00  -6.1271174e-01  -1.1539367e+00  -1.6196823e+00  -1.4772577e+00  -2.5696001e-02   9.3827192e-01   2.7652982e+00   4.5982173e+00  -1.5206939e+00  -1.8724704e+00  -2.2011192e+00  -1.9390459e+00  -1.8113957e+00  -7.5000616e-01  -1.0683532e+00   7.3943679e-01   3.4227280e-01   4.0801404e+00  -3.5932417e-01  -1.8419995e+00  -2.5710134e+00  -1.9192648e+00  -1.8199994e+00   2.3153975e-01   2.2295411e+00   5.4531000e+00  -1.1600003e+00  -1.1761722e+00  -1.8748050e+00  -1.5011109e+00  -2.7303767e+00  -3.7106176e-01  -1.3144637e+00   2.8108862e+00  -4.2379109e-03   1.9028042e+00   2.9840736e-01   1.3959441e+00  -5.6907018e-01  -1.2882012e+00   6.3290217e-02   3.7273152e+00   6.2600611e-01
  -9.3618459e-01  -1.1772551e+00  -1.4872971e+00  -1.3810561e+00  -1.1287069e+00  -4.2721219e-01   1.0845539e+00   2.7275149e+00   2.2375514e+00   3.6412050e+00  -1.4999758e+00  -1.7210182e+00  -2.3112772e+00  -1.0655148e+00  -5.4582782e-02   4.3239853e+00  -5.1686723e-01  -1.0233057e+00   2.7194516e+00  -6.4431698e-01   2.4567613e+00  -7.8351087e-01  -8.1168968e-01  -1.5251187e+00  -1.0430250e+00  -1.0073509e+00  -7.4215955e-01   1.8562239e-01   7.6855605e-01   2.2059807e+00   3.0464372e+00  -6.9632251e-01  -1.2354226e+00  -1.6800652e+00  -1.4785295e+00   5.2291326e-02   1.0112894e+00   2.8118760e+00   4.5465309e+00  -1.4982650e+00  -1.7886689e+00  -2.1839739e+00  -1.8336366e+00  -1.7895029e+00  -6.2271053e-01  -1.0115431e+00   8.3333474e-01   3.9467757e-01   4.0503928e+00  -3.5777111e-01  -1.7937632e+00  -2.5187467e+00  -1.7652970e+00  -1.8043028e+00   3.4129684e-01   2.0723478e+00   5.2160923e+00  -1.1132079e+00  -1.0511463e+00  -1.7951432e+00  -1.3562533e+00  -2.6509596e+00  -2.7768917e-01  -1.2973160e+00   2.8434831e+00  -1.5971226e-01   1.8182089e+00   1.2449496e-01   1.2491624e+00  -6.7768664e-01  -1.4350974e+00   1.3988059e-01   3.7849781e+00   4.7220074e-01
  -9.6914226e-01  -1.1578544e+00  -1.5627829e+00  -1.3866083e+00  -1.1151611e+00  -2.7622926e-01   1.1998268e+00   2.7579022e+00   2.0281439e+00   3.4319993e+00  -1.4359333e+00  -1.5804605e+00  -2.2463335e+00  -9.0776497e-01  -1.5924591e-01   4.2881137e+00  -6.5680307e-01  -9.9206751e-01   2.8154636e+00  -6.7564601e-01   2.3293522e+00  -9.2269093e-01  -9.1386121e-01  -1.6027306e+00  -1.0890124e+00  -1.0186028e+00  -6.8211979e-01   2.6922590e-01   8.4581512e-01   2.2877448e+00   3.0886386e+00  -7.6691335e-01  -1.2992023e+00  -1.7151896e+00  -1.4533884e+00   1.3148099e-01   1.0916476e+00   2.8201929e+00   4.4648009e+00  -1.4565118e+00  -1.6786677e+00  -2.1458346e+00  -1.7020118e+00  -1.7538949e+00  -4.7638148e-01  -9.5874911e-01   9.2863029e-01   4.1569811e-01   3.9927021e+00  -3.4534734e-01  -1.7252757e+00  -2.4476165e+00  -1.6019222e+00  -1.8031346e+00   4.3687368e-01   1.8729383e+00   4.9403797e+00  -1.0557269e+00  -9.1366786e-01  -1.7161855e+00  -1.1990529e+00  -2.5816883e+00  -2.0779365e-01  -1.2947087e+00   2.8228470e+00  -3.3490532e-01   1.6988605e+00  -6.1077052e-02   1.0808104e+00  -7.7415424e-01  -1.5562599e+00   2.2587198e-01   3.8019200e+00   3.0843151e-01
  -9.9173155e-01  -1.1224636e+00  -1.6235912e+00  -1.3694263e+00  -1.0833871e+00  -1.0707125e-01   1.2880091e+00   2.7774310e+00   1.8003269e+00   3.2142148e+00  -1.3652373e+00  -1.4222117e+00  -2.1737843e+00  -7.4693254e-01  -2.8975406e-01   4.2090020e+00  -7.7947596e-01  -9.3642834e-01   2.8895654e+00  -6.9658449e-01   2.1899209e+00  -1.0471744e+00  -9.9939921e-01  -1.6584770e+00  -1.1143917e+00  -1.0093329e+00  -6.0135117e-01   3.5808250e-01   9.2772529e-01   2.3475048e+00   3.1127288e+00  -8.2671371e-01  -1.3461816e+00  -1.7280593e+00  -1.4040192e+00   2.0748207e-01   1.1779755e+00   2.7928586e+00   4.3603525e+00  -1.4001097e+00  -1.5465622e+00  -2.0916520e+00  -1.5482037e+00  -1.7084909e+00  -3.1430092e-01  -9.1275361e-01   1.0250074e+00   4.0590593e-01   3.9136371e+00  -3.2587019e-01  -1.6393927e+00  -2.3629418e+00  -1.4339612e+00  -1.8154298e+00   5.1954427e-01   1.6406420e+00   4.6407680e+00  -9.9208954e-01  -7.6869300e-01  -1.6422177e+00  -1.0332197e+00  -2.5211575e+00  -1.5952197e-01  -1.3021927e+00   2.7557683e+00  -5.2204266e-01   1.5527289e+00  -2.5056019e-01   8.9847413e-01  -8.5947338e-01  -1.6523780e+00   3.1713888e-01   3.7820272e+00   1.4157233e-01
  -1.0061643e+00  -1.0730117e+00  -1.6719481e+00  -1.3320505e+00  -1.0376038e+00   7.6170379e-02   1.3472703e+00   2.7876781e+00   1.5639202e+00   2.9974917e+00  -1.2928199e+00  -1.2513427e+00  -2.0971266e+00  -5.8585800e-01  -4.4005264e-01   4.0949892e+00  -8.8572229e-01  -8.6022199e-01   2.9414853e+00  -7.0862974e-01   2.0460416e+00  -1.1574836e+00  -1.0697924e+00  -1.6945429e+00  -1.1213033e+00  -9.8311366e-01  -5.0357414e-01   4.4745671e-01   1.0115667e+00   2.3847166e+00   3.1200725e+00  -8.7801529e-01  -1.3774228e+00  -1.7221664e+00  -1.3331272e+00   2.7612840e-01   1.2684336e+00   2.7337059e+00   4.2406696e+00  -1.3338713e+00  -1.3968929e+00  -2.0266286e+00  -1.3769015e+00  -1.6574133e+00  -1.4044786e-01  -8.7608148e-01   1.1216684e+00   3.6689173e-01   3.8196071e+00  -3.0298806e-01  -1.5391320e+00  -2.2702862e+00  -1.2662424e+00  -1.8399638e+00   5.9055971e-01   1.3853426e+00   4.3314513e+00  -9.2680563e-01  -6.2110127e-01  -1.5768861e+00  -8.6273051e-01  -2.4677764e+00  -1.3077189e-01  -1.3153306e+00   2.6498612e+00  -7.1329875e-01   1.3881877e+00  -4.3621443e-01   7.1005171e-01  -9.3460990e-01  -1.7246950e+00   4.0959572e-01   3.7305330e+00  -2.1383887e-02
  -1.0144809e+00  -1.0115408e+00  -1.7101610e+00  -1.2774522e+00  -9.8222645e-01   2.6879583e-01   1.3768361e+00   2.7901142e+00   1.3287269e+00   2.7907393e+00  -1.2232442e+00  -1.0731227e+00  -2.0198424e+00  -4.2742236e-01  -6.0383292e-01   3.9542403e+00  -9.7662660e-01  -7.6776000e-01   2.9718173e+00  -7.1323796e-01   1.9052441e+00  -1.2543622e+00  -1.1267085e+00  -1.7135071e+00  -1.1122643e+00  -9.4381495e-01  -3.9297148e-01   5.3279475e-01   1.0945623e+00   2.3997240e+00   3.1124129e+00  -9.2309101e-01  -1.3941296e+00  -1.7013471e+00  -1.2438905e+00   3.3368091e-01   1.3607516e+00   2.6476071e+00   4.1130445e+00  -1.2625837e+00  -1.2345400e+00  -1.9559919e+00  -1.1933157e+00  -1.6047641e+00   4.0635146e-02  -8.5083624e-01   1.2173759e+00   3.0126099e-01   3.7166350e+00  -2.8006657e-01  -1.4276171e+00  -2.1752100e+00  -1.1034589e+00  -1.8753045e+00   6.5113155e-01   1.1172069e+00   4.0255778e+00  -8.6420461e-01  -4.7555109e-01  -1.5230517e+00  -6.9169267e-01  -2.4197564e+00  -1.1920621e-01  -1.3297595e+00   2.5133350e+00  -9.0098872e-01   1.2137504e+00  -6.1053624e-01   5.2348397e-01  -1.0004760e+00  -1.7749592e+00   4.9931757e-01   3.6536806e+00  -1.7357638e-01
  -1.0185133e+00  -9.4018282e-01  -1.7405367e+00  -1.2089736e+00  -9.2166318e-01   4.6563320e-01   1.3770092e+00   2.7860086e+00   1.1041895e+00   2.6018074e+00  -1.1605539e+00  -8.9289094e-01  -1.9451998e+00  -2.7447499e-01  -7.7460648e-01   3.7945380e+00  -1.0534849e+00  -6.6371382e-01   2.9819033e+00  -7.1181275e-01   1.7746887e+00  -1.3387538e+00  -1.1719539e+00  -1.7182387e+00  -1.0901123e+00  -8.9545925e-01  -2.7408255e-01   6.0988807e-01   1.1739234e+00   2.3936806e+00   3.0917206e+00  -9.6411539e-01  -1.3976353e+00  -1.6696236e+00  -1.1398977e+00   3.7701248e-01   1.4522856e+00   2.5402524e+00   3.9842355e+00  -1.1908487e+00  -1.0646076e+00  -1.8847616e+00  -1.0030234e+00  -1.5543946e+00   2.2399699e-01  -8.3854498e-01   1.3105140e+00   2.1259378e-01   3.6101463e+00  -2.6008965e-01  -1.3080268e+00  -2.0830128e+00  -9.5003749e-01  -1.9197432e+00   7.0241689e-01   8.4641253e-01   3.7348564e+00  -8.0828334e-01  -3.3635260e-01  -1.4826820e+00  -5.2420033e-01  -2.3750901e+00  -1.2227191e-01  -1.3412361e+00   2.3547480e+00  -1.0777457e+00   1.0377972e+00  -7.6647569e-01   3.4647207e-01  -1.0579213e+00  -1.8053583e+00   5.8264207e-01   3.5583441e+00  -3.0852885e-01
  -1.0198637e+00  -8.6113446e-01  -1.7653036e+00  -1.1302507e+00  -8.6011164e-01   6.6119928e-01   1.3491538e+00   2.7763449e+00   8.9906342e-01   2.4371963e+00  -1.1081507e+00  -7.1592694e-01  -1.8760507e+00  -1.2976449e-01  -9.4577472e-01   3.6231069e+00  -1.1177655e+00  -5.5298691e-01   2.9736817e+00  -7.0569854e-01   1.6608551e+00  -1.4117718e+00  -1.2074356e+00  -1.7117839e+00  -1.0579406e+00  -8.4207236e-01  -1.5168559e-01   6.7502017e-01   1.2468933e+00   2.3684386e+00   3.0600319e+00  -1.0030906e+00  -1.3894000e+00  -1.6310376e+00  -1.0250713e+00   4.0376491e-01   1.5400926e+00   2.4179031e+00   3.8601563e+00  -1.1229330e+00  -8.9230399e-01  -1.8175293e+00  -8.1179695e-01  -1.5096817e+00   4.0444995e-01  -8.4002261e-01   1.3991673e+00   1.0536904e-01   3.5047895e+00  -2.4557977e-01  -1.1835516e+00  -1.9984910e+00  -8.1002097e-01  -1.9712176e+00   7.4550528e-01   5.8288271e-01   3.4692214e+00  -7.6257162e-01  -2.0736056e-01  -1.4567831e+00  -3.6419146e-01  -2.3315320e+00  -1.3722741e-01  -1.3456700e+00   2.1827495e+00  -1.2366811e+00   8.6830587e-01  -8.9763491e-01   1.8619434e-01  -1.1077354e+00  -1.8184398e+00   6.5625198e-01   3.4516303e+00  -4.2039140e-01
  -1.0199008e+00  -7.7663347e-01  -1.7865397e+00  -1.0451211e+00  -8.0136773e-01   8.4988001e-01   1.2956454e+00   2.7617551e+00   7.2112110e-01   2.3018273e+00  -1.0687030e+00  -5.4732332e-01  -1.8146471e+00   4.1261049e-03  -1.1106987e+00   3.4464797e+00  -1.1710692e+00  -4.4057855e-01   2.9495141e+00  -6.9618234e-01   1.5692634e+00  -1.4746609e+00  -1.2351275e+00  -1.6972463e+00  -1.0190217e+00  -7.8753945e-01  -3.0669776e-02   7.2509065e-01   1.3107925e+00   2.3264150e+00   3.0192942e+00  -1.0417838e+00  -1.3710136e+00  -1.5894891e+00  -9.0357754e-01   4.1247025e-01   1.6210284e+00   2.2871286e+00   3.7456204e+00  -1.0626367e+00  -7.2281751e-01  -1.7582577e+00  -6.2542150e-01  -1.4733257e+00   5.7675448e-01  -8.5526642e-01   1.4812162e+00  -1.5145865e-02   3.4043008e+00  -2.3854491e-01  -1.0573548e+00  -1.9257217e+00  -6.8696651e-01  -2.0272382e+00   7.8140929e-01   3.3603921e-01   3.2365796e+00  -7.3002371e-01  -9.1894713e-02  -1.4453794e+00  -2.1531484e-01  -2.2865871e+00  -1.6118005e-01  -1.3391516e+00   2.0058252e+00  -1.3715265e+00   7.1259871e-01  -9.9844214e-01   4.9038204e-02  -1.1506619e+00  -1.8170235e+00   7.1723953e-01   3.3404838e+00  -5.0416032e-01
  -1.0197723e+00  -6.8894122e-01  -1.8061138e+00  -9.5752011e-01  -7.4865864e-01   1.0261266e+00   1.2197882e+00   2.7424838e+00   5.7689990e-01   2.1988903e+00  -1.0440963e+00  -3.9186535e-01  -1.7624888e+00   1.2484254e-01  -1.2627744e+00   3.2704123e+00  -1.2150920e+00  -3.3144281e-01   2.9120056e+00  -6.8450461e-01   1.5042416e+00  -1.5287578e+00  -1.2570413e+00  -1.6776726e+00  -9.7672246e-01  -7.3547040e-01   8.4101578e-02   7.5771274e-01   1.3630685e+00   2.2704414e+00   2.9712333e+00  -1.0816821e+00  -1.3442077e+00  -1.5485860e+00  -7.7972255e-01   4.0262832e-01   1.6918676e+00   2.1545450e+00   3.6441556e+00  -1.0131885e+00  -5.6119571e-01  -1.7101192e+00  -4.4950758e-01  -1.4471878e+00   7.3581149e-01  -8.8339124e-01   1.5544493e+00  -1.4304004e-01   3.3114244e+00  -2.4045549e-01  -9.3254266e-01  -1.8678878e+00  -5.8386097e-01  -2.0848354e+00   8.1106361e-01   1.1457779e-01   3.0426513e+00  -7.1294365e-01   7.3110075e-03  -1.4475452e+00  -8.0816010e-02  -2.2375194e+00  -1.9113336e-01  -1.3179867e+00   1.8320527e+00  -1.4767583e+00   5.7712080e-01  -1.0642975e+00  -5.9638167e-02  -1.1874273e+00  -1.8041072e+00   7.6315488e-01   3.2313215e+00  -5.5586539e-01
  -1.0204372e+00  -6.0033078e-01  -1.8256434e+00  -8.7137015e-01  -7.0451147e-01   1.1846620e+00   1.1256982e+00   2.7183887e+00   4.7150366e-01   2.1297802e+00  -1.0354291e+00  -2.5392086e-01  -1.7202196e+00   2.3032020e-01  -1.3955203e+00   3.0998477e+00  -1.2515911e+00  -2.3034508e-01   2.8638278e+00  -6.7188008e-01   1.4687518e+00  -1.5754509e+00  -1.2752007e+00  -1.6559443e+00  -9.3441172e-01  -6.8908275e-01   1.8793612e-01   7.7127974e-01   1.4013537e+00   2.2036113e+00   2.9172520e+00  -1.1239685e+00  -1.3108685e+00  -1.5115181e+00  -6.5783651e-01   3.7473338e-01   1.7494437e+00   2.0265628e+00   3.5579063e+00  -9.7717268e-01  -4.1222722e-01  -1.6753813e+00  -2.8930433e-01  -1.4321797e+00   8.7685727e-01  -9.2261512e-01   1.6166913e+00  -2.7193553e-01   3.2278975e+00  -2.5225491e-01  -8.1213839e-01  -1.8271605e+00  -5.0305707e-01  -2.1405405e+00   8.3533471e-01  -7.3727915e-02   2.8909193e+00  -7.1295102e-01   8.8129690e-02  -1.4614919e+00   3.6550096e-02  -2.1813854e+00  -2.2404135e-01  -1.2787406e+00   1.6688876e+00  -1.5477046e+00   4.6725969e-01  -1.0916883e+00  -1.3570030e-01  -1.2187781e+00  -1.7827720e+00   7.9204099e-01   3.1297170e+00  -5.7271595e-01
  -1.0227114e+00  -5.1308299e-01  -1.8464699e+00  -7.9046417e-01  -6.7066766e-01   1.3206905e+00   1.0181572e+00   2.6889861e+00   4.0846645e-01   2.0941310e+00  -1.0430563e+00  -1.3734437e-01  -1.6875827e+00   3.1884526e-01  -1.5026798e+00   2.9389336e+00  -1.2823546e+00  -1.4171920e-01   2.8075612e+00  -6.5952850e-01   1.4642863e+00  -1.6161445e+00  -1.2916167e+00  -1.6346854e+00  -8.9536084e-01  -6.5110613e-01   2.7646392e-01   7.6499938e-01   1.4235351e+00   2.1291285e+00   2.8583698e+00  -1.1695213e+00  -1.2730507e+00  -1.4809587e+00  -5.4214610e-01   3.3024811e-01   1.7908109e+00   1.9091554e+00   3.4876292e+00  -9.5649410e-01  -2.8033019e-01  -1.6553501e+00  -1.4952017e-01  -1.4282184e+00   9.9565505e-01  -9.7030188e-01   1.6659446e+00  -3.9519120e-01   3.1545045e+00  -2.7440442e-01  -6.9906188e-01  -1.8046441e+00  -4.4623114e-01  -2.1904116e+00   8.5504578e-01  -2.2219075e-01   2.7826946e+00  -7.3098899e-01   1.4903306e-01  -1.4847114e+00   1.3457905e-01  -2.1150990e+00  -2.5686605e-01  -1.2183001e+00   1.5229825e+00  -1.5806354e+00   3.8721775e-01  -1.0782722e+00  -1.7637653e-01  -1.2455279e+00  -1.7560865e+00   8.0245875e-01   3.0401514e+00  -5.5319871e-01
  -1.0273266e+00  -4.2948843e-01  -1.8696572e+00  -7.1835125e-01  -6.4805032e-01   1.4301046e+00   9.0244113e-01   2.6535348e+00   3.8968109e-01   2.0899476e+00  -1.0666789e+00  -4.5397411e-02  -1.6634466e+00   3.8911598e-01  -1.5783447e+00   2.7910880e+00  -1.3091771e+00  -6.9529811e-02   2.7455605e+00  -6.4871157e-01   1.4908384e+00  -1.6522320e+00  -1.3082630e+00  -1.6161888e+00  -8.6263920e-01  -6.2371255e-01   3.4579205e-01   7.3889338e-01   1.4278344e+00   2.0501662e+00   2.7952124e+00  -1.2189385e+00  -1.2329848e+00  -1.4590038e+00  -4.3663872e-01   2.7152192e-01   1.8134196e+00   1.8076557e+00   3.4327835e+00  -9.5238126e-01  -1.6944779e-01  -1.6503765e+00  -3.4155855e-02  -1.4342520e+00   1.0886776e+00  -1.0230627e+00   1.7005397e+00  -5.0612987e-01   3.0912000e+00  -3.0695904e-01  -5.9611143e-01  -1.8003904e+00  -4.1436161e-01  -2.2301165e+00   8.7101780e-01  -3.2534183e-01   2.7172893e+00  -7.6737345e-01   1.8905746e-01  -1.5141708e+00   2.1164929e-01  -2.0355326e+00  -2.8663374e-01  -1.1339550e+00   1.4000525e+00  -1.5728417e+00   3.3994245e-01  -1.0229318e+00  -1.8033361e-01  -1.2686053e+00  -1.7270155e+00   7.9350447e-01   2.9658445e+00  -4.9712522e-01
  -1.0349959e+00  -3.5185226e-01  -1.8960096e+00  -6.5822621e-01  -6.3678749e-01   1.5096806e+00   7.8412561e-01   2.6111665e+00   4.1539542e-01   2.1138280e+00  -1.1054739e+00   1.9312663e-02  -1.6458994e+00   4.4030355e-01  -1.6170984e+00   2.6591039e+00  -1.3338348e+00  -1.7143803e-02   2.6798592e+00  -6.4077254e-01   1.5469504e+00  -1.6850765e+00  -1.3270473e+00  -1.6023646e+00  -8.3900936e-01  -6.0847606e-01   3.9265807e-01   6.9376258e-01   1.4128998e+00   1.9697431e+00   2.7280493e+00  -1.2725829e+00  -1.1930726e+00  -1.4471502e+00  -3.4492131e-01   2.0165734e-01   1.8152983e+00   1.7265900e+00   3.3917108e+00  -9.6542879e-01  -8.2953410e-02  -1.6599233e+00   5.3643150e-02  -1.4483581e+00   1.1532734e+00  -1.0769164e+00   1.7192898e+00  -5.9828158e-01   3.0372911e+00  -3.4966930e-01  -5.0594397e-01  -1.8134801e+00  -4.0772958e-01  -2.2550680e+00   8.8412378e-01  -3.7902965e-01   2.6922942e+00  -8.2187768e-01   2.0774702e-01  -1.5465516e+00   2.6672952e-01  -1.9396529e+00  -3.1048616e-01  -1.0234988e+00   1.3047894e+00  -1.5226981e+00   3.2711546e-01  -9.2579754e-01  -1.4768531e-01  -1.2891014e+00  -1.6983326e+00   7.6482145e-01   2.9086729e+00  -4.0562623e-01
  -1.0464819e+00  -2.8249715e-01  -1.9261091e+00  -6.1282920e-01  -6.3629006e-01   1.5572524e+00   6.6887785e-01   2.5610416e+00   4.8427309e-01   2.1612609e+00  -1.1582522e+00   5.4876342e-02  -1.6324103e+00   4.7211028e-01  -1.6141770e+00   2.5452812e+00  -1.3580658e+00   1.2783602e-02   2.6121090e+00  -6.3717340e-01   1.6298354e+00  -1.7160052e+00  -1.3497803e+00  -1.5947112e+00  -8.2682286e-01  -6.0636108e-01   4.1457556e-01   6.3112093e-01   1.3779031e+00   1.8906207e+00   2.6568783e+00  -1.3306479e+00  -1.1558670e+00  -1.4463115e+00  -2.7008091e-01   1.2433244e-01   1.7952323e+00   1.6695497e+00   3.3618863e+00  -9.9567412e-01  -2.3566470e-02  -1.6826907e+00   1.1170889e-01  -1.4679085e+00   1.1878078e+00  -1.1274992e+00   1.7216380e+00  -6.6563235e-01   2.9916661e+00  -4.0209948e-01  -4.3105243e-01  -1.8421671e+00  -4.2593907e-01  -2.2606125e+00   8.9535428e-01  -3.8048671e-01   2.7039311e+00  -8.9384149e-01   2.0508052e-01  -1.5785179e+00   2.9936720e-01  -1.8246901e+00  -3.2572328e-01  -8.8534640e-01   1.2408226e+00  -1.4297153e+00   3.4919788e-01  -7.8824197e-01  -7.9934344e-02  -1.3083085e+00  -1.6725417e+00   7.1660734e-01   2.8691771e+00  -2.8109585e-01
  -1.0626584e+00  -2.2375943e-01  -1.9603667e+00  -5.8435907e-01  -6.4537658e-01   1.5718537e+00   5.6224202e-01   2.5025263e+00   5.9351395e-01   2.2269783e+00  -1.2236300e+00   6.0105548e-02  -1.6200434e+00   4.8482017e-01  -1.5656434e+00   2.4515700e+00  -1.3835492e+00   1.8402712e-02   2.5435657e+00  -6.3952233e-01   1.7355661e+00  -1.7463108e+00  -1.3781395e+00  -1.5943097e+00  -8.2792510e-01  -6.1773987e-01   4.0996347e-01   5.5310176e-01   1.3226368e+00   1.8152268e+00   2.5815446e+00  -1.3932321e+00  -1.1240322e+00  -1.4568703e+00  -2.1455385e-01   4.3588386e-02   1.7529249e+00   1.6391082e+00   3.3402243e+00  -1.0427014e+00   6.7176683e-03  -1.7167869e+00   1.3894115e-01  -1.4897875e+00   1.1917723e+00  -1.1703124e+00   1.7077851e+00  -7.0286967e-01   2.9530475e+00  -4.6375240e-01  -3.7373616e-01  -1.8840704e+00  -4.6795441e-01  -2.2422617e+00   9.0588377e-01  -3.2836522e-01   2.7474618e+00  -9.8229386e-01   1.8139051e-01  -1.6069944e+00   3.0966256e-01  -1.6883285e+00  -3.2983793e-01  -7.1865846e-01   1.2107255e+00  -1.2945733e+00   4.0552328e-01  -6.1284615e-01   2.0146714e-02  -1.3277441e+00  -1.6518086e+00   6.4961587e-01   2.8466563e+00  -1.2708850e-01
  -1.0845590e+00  -1.7797220e-01  -1.9990830e+00  -5.7440675e-01  -6.6243470e-01   1.5538152e+00   4.6942830e-01   2.4353703e+00   7.3902785e-01   2.3053384e+00  -1.3001968e+00   3.4540415e-02  -1.6057078e+00   4.7933530e-01  -1.4685637e+00   2.3797071e+00  -1.4118845e+00  -1.2623375e-03   2.4751127e+00  -6.4958454e-01   1.8593195e+00  -1.7772623e+00  -1.4136297e+00  -1.6018387e+00  -8.4357369e-01  -6.4243544e-01   3.7824970e-01   4.6234178e-01   1.2476018e+00   1.7456058e+00   2.5018874e+00  -1.4604182e+00  -1.1002844e+00  -1.4787561e+00  -1.8001283e-01  -3.6402464e-02   1.6891253e+00   1.6367808e+00   3.3234117e+00  -1.1057611e+00   6.6806073e-03  -1.7599290e+00   1.3535809e-01  -1.5106470e+00   1.1658497e+00  -1.2009910e+00   1.6787875e+00  -7.0560980e-01   2.9202483e+00  -5.3418720e-01  -3.3606363e-01  -1.9364018e+00  -5.3215456e-01  -2.1959495e+00   9.1712868e-01  -2.2274173e-01   2.8176153e+00  -1.0860724e+00   1.3728022e-01  -1.6294331e+00   2.9823112e-01  -1.5289075e+00  -3.2054246e-01  -5.2346516e-01   1.2160560e+00  -1.1191374e+00   4.9442815e-01  -4.0333394e-01   1.4868733e-01  -1.3491576e+00  -1.6379050e+00   5.6515204e-01   2.8393329e+00   5.1826596e-02
  -1.1134056e+00  -1.4743325e-01  -2.0425081e+00  -5.8391175e-01  -6.8560311e-01   1.5048063e+00   3.9511588e-01   2.3598719e+00   9.1565194e-01   2.3907092e+00  -1.3866658e+00  -2.1563029e-02  -1.5864217e+00   4.5719000e-01  -1.3211757e+00   2.3313274e+00  -1.4445677e+00  -4.6276128e-02   2.4073200e+00  -6.6927263e-01   1.9956622e+00  -1.8101159e+00  -1.4575438e+00  -1.6176056e+00  -8.7437639e-01  -6.7978570e-01   3.1993863e-01   3.6184862e-01   1.1540750e+00   1.6833952e+00   2.4178929e+00  -1.5323460e+00  -1.0873142e+00  -1.5115423e+00  -1.6728279e-01  -1.1157391e-01   1.6057098e+00   1.6630287e+00   3.3082423e+00  -1.1838949e+00  -2.4087643e-02  -1.8096578e+00   1.0210207e-01  -1.5271748e+00   1.1119289e+00  -1.2155738e+00   1.6366077e+00  -6.7059621e-01   2.8924038e+00  -6.1311946e-01  -3.1982634e-01  -1.9962044e+00  -6.1640331e-01  -2.1182980e+00   9.3078676e-01  -6.5091228e-02   2.9090047e+00  -1.2039301e+00   7.3546911e-02  -1.6440432e+00   2.6615801e-01  -1.3456125e+00  -2.9579267e-01  -3.0077341e-01   1.2574213e+00  -9.0644506e-01   6.1340537e-01  -1.6447541e-01   3.0093148e-01  -1.3745121e+00  -1.6321677e+00   4.6505800e-01   2.8445826e+00   2.5024697e-01
  -1.1506086e+00  -1.3435571e-01  -2.0908930e+00  -6.1314576e-01  -7.1295862e-01   1.4278141e+00   3.4327943e-01   2.2770017e+00   1.1174011e+00   2.4778293e+00  -1.4819862e+00  -1.0726087e-01  -1.5595674e+00   4.2053611e-01  -1.1230331e+00   2.3080347e+00  -1.4829647e+00  -1.1578905e-01   2.3405321e+00  -7.0060985e-01   2.1388620e+00  -1.8461235e+00  -1.5109224e+00  -1.6415892e+00  -9.2025643e-01  -7.2872387e-01   2.3663379e-01   2.5486119e-01   1.0441478e+00   1.6298300e+00   2.3298443e+00  -1.6092676e+00  -1.0876904e+00  -1.5545472e+00  -1.7629307e-01  -1.7819207e-01   1.5057022e+00   1.7173050e+00   3.2919267e+00  -1.2760486e+00  -8.5180685e-02  -1.8635442e+00   4.1395857e-02  -1.5363553e+00   1.0330624e+00  -1.2107542e+00   1.5841077e+00  -5.9585612e-01   2.8691576e+00  -7.0049231e-01  -3.2648413e-01  -2.0605850e+00  -7.1813243e-01  -2.0068690e+00   9.4884450e-01   1.4176876e-01   3.0165003e+00  -1.3346156e+00  -8.8817338e-03  -1.6499614e+00   2.1494539e-01  -1.1386372e+00  -2.5381332e-01  -5.2644298e-02   1.3345556e+00  -6.6066175e-01   7.5926931e-01   9.8044112e-02   4.7147794e-01  -1.4059394e+00  -1.6354754e+00   3.5168559e-01   2.8592051e+00   4.6214868e-01
  -1.1977363e+00  -1.4080105e-01  -2.1445242e+00  -6.6172323e-01  -7.4268959e-01   1.3270496e+00   3.1704702e-01   2.1884810e+00   1.3377373e+00   2.5621163e+00  -1.5854138e+00  -2.2096477e-01  -1.5231166e+00   3.7209406e-01  -8.7511776e-01   2.3114168e+00  -1.5282792e+00  -2.0807151e-01   2.2749707e+00  -7.4566374e-01   2.2832028e+00  -1.8865301e+00  -1.5745178e+00  -1.6734896e+00  -9.8044632e-01  -7.8786693e-01   1.3100841e-01   1.4470830e-01   9.2072239e-01   1.5857657e+00   2.2384447e+00  -1.6915797e+00  -1.1037543e+00  -1.6069325e+00  -2.0607338e-01  -2.3305450e-01   1.3932226e+00   1.7981342e+00   3.2723495e+00  -1.3811656e+00  -1.7539344e-01  -1.9193727e+00  -4.3551189e-02  -1.5356995e+00   9.3336227e-01  -1.1840942e+00   1.5249785e+00  -4.8080549e-01   2.8507794e+00  -7.9651020e-01  -3.5710368e-01  -2.1269196e+00  -8.3443556e-01  -1.8603842e+00   9.7354545e-01   3.9376344e-01   3.1355287e+00  -1.4769233e+00  -1.0899434e-01  -1.6473461e+00   1.4645424e-01  -9.0929840e-01  -1.9313071e-01   2.1777292e-01   1.4463976e+00  -3.8699577e-01   9.2831816e-01   3.7778940e-01   6.5453442e-01  -1.4456711e+00  -1.6482425e+00   2.2785237e-01   2.8797161e+00   6.8112000e-01
  -1.2564472e+00  -1.6859665e-01  -2.2037335e+00  -7.2863844e-01  -7.7324167e-01   1.2077829e+00   3.1859467e-01   2.0967936e+00   1.5698484e+00   2.6399049e+00  -1.6965285e+00  -3.6049631e-01  -1.4758046e+00   3.1506846e-01  -5.7990315e-01   2.3430001e+00  -1.5815149e+00  -3.2058522e-01   2.2108416e+00  -8.0645111e-01   2.4232885e+00  -1.9325554e+00  -1.6487630e+00  -1.7127766e+00  -1.0535151e+00  -8.5560736e-01   6.7196780e-03   3.4673184e-02   7.8746149e-01   1.5517184e+00   2.1449029e+00  -1.7798219e+00  -1.1375052e+00  -1.6677816e+00  -2.5479617e-01  -2.7365091e-01   1.2733600e+00   1.9032232e+00   3.2482571e+00  -1.4982449e+00  -2.9276445e-01  -1.9752838e+00  -1.4868393e-01  -1.5234273e+00   8.1783781e-01  -1.1341833e+00   1.4635973e+00  -3.2629659e-01   2.8382027e+00  -9.0162983e-01  -4.1229441e-01  -2.1930166e+00  -9.6216562e-01  -1.6788933e+00   1.0073130e+00   6.8567273e-01   3.2622795e+00  -1.6297105e+00  -2.2572162e-01  -1.6373828e+00   6.2841027e-02  -6.6008505e-01  -1.1261829e-01   5.0626079e-01   1.5911585e+00  -9.1571659e-02   1.1164839e+00   6.6777370e-01   8.4417215e-01  -1.4959394e+00  -1.6704294e+00   9.6777826e-02   2.9026374e+00   9.0060929e-01
  -1.3283897e+00  -2.1924111e-01  -2.2688780e+00  -8.1232377e-01  -8.0342230e-01   1.0761106e+00   3.4908107e-01   2.0051234e+00   1.8069171e+00   2.7085998e+00  -1.8151989e+00  -5.2315112e-01  -1.4172420e+00   2.5302986e-01  -2.4136552e-01   2.4041393e+00  -1.6434307e+00  -4.5008882e-01   2.1484354e+00  -8.8481518e-01   2.5543142e+00  -1.9853543e+00  -1.7337446e+00  -1.7587334e+00  -1.1374265e+00  -9.3019947e-01  -1.3173201e-01  -7.2130997e-02   6.4868513e-01   1.5279129e+00   2.0509689e+00  -1.8746412e+00  -1.1904832e+00  -1.7361555e+00  -3.1986519e-01  -2.9827448e-01   1.1519686e+00   2.0295913e+00   3.2193592e+00  -1.6263596e+00  -4.3463990e-01  -2.0298652e+00  -2.6928350e-01  -1.4985864e+00   6.9217912e-01  -1.0607343e+00   1.4048214e+00  -1.3460394e-01   2.8329733e+00  -1.0165053e+00  -4.9214217e-01  -2.2572224e+00  -1.0980348e+00  -1.4638756e+00   1.0526260e+00   1.0112668e+00   3.3938019e+00  -1.7918820e+00  -3.5793945e-01  -1.6222010e+00  -3.3507545e-02  -3.9463561e-01  -1.1557658e-02   8.0761502e-01   1.7663728e+00   2.1874062e-01   1.3194618e+00   9.6068541e-01   1.0345674e+00  -1.5588566e+00  -1.7015692e+00  -3.8002034e-02   2.9247658e+00   1.1141768e+00
  -1.4150684e+00  -2.9379977e-01  -2.3402902e+00  -9.1072429e-01  -8.3245577e-01   9.3866538e-01   4.0862380e-01   1.9172222e+00   2.0423718e+00   2.7667318e+00  -1.9414975e+00  -7.0576657e-01  -1.3479532e+00   1.8976657e-01   1.3506304e-01   2.4958471e+00  -1.7144911e+00  -5.9277303e-01   2.0882040e+00  -9.8227991e-01   2.6722885e+00  -2.0459542e+00  -1.8291821e+00  -1.8104904e+00  -1.2296260e+00  -1.0098350e+00  -2.7919508e-01  -1.7286886e-01   5.0921546e-01   1.5143328e+00   1.9589103e+00  -1.9767176e+00  -1.2636543e+00  -1.8111178e+00  -3.9804555e-01  -3.0607904e-01   1.0353946e+00   2.1737128e+00   3.1863342e+00  -1.7646308e+00  -5.9775461e-01  -2.0821850e+00  -4.0017844e-01  -1.4611021e+00   5.6249653e-01  -9.6460642e-01   1.3537217e+00   9.0649233e-02   2.8371106e+00  -1.1418899e+00  -5.9614672e-01  -2.3184685e+00  -1.2387039e+00  -1.2182690e+00   1.1118512e+00   1.3634610e+00   3.5279928e+00  -1.9623491e+00  -5.0444998e-01  -1.6047093e+00  -1.4004113e-01  -1.1763835e-01   1.1028461e-01   1.1157883e+00   1.9689273e+00   5.3653525e-01   1.5328143e+00   1.2491350e+00   1.2202197e+00  -1.6362753e+00  -1.7408045e+00  -1.7274190e-01   2.9433976e+00   1.3157399e+00
  -1.5176878e+00  -3.9279709e-01  -2.4181992e+00  -1.0213822e+00  -8.5998474e-01   8.0228062e-01   4.9631538e-01   1.8372059e+00   2.2701067e+00   2.8139209e+00  -2.0755714e+00  -9.0479193e-01  -1.2693409e+00   1.2911310e-01   5.4259886e-01   2.6185767e+00  -1.7948113e+00  -7.4441705e-01   2.0308112e+00  -1.0998889e+00   2.7741951e+00  -2.1151696e+00  -1.9344133e+00  -1.8670451e+00  -1.3271525e+00  -1.0927025e+00  -4.3010018e-01  -2.6506958e-01   3.7417390e-01   1.5107678e+00   1.8714282e+00  -2.0866581e+00  -1.3573053e+00  -1.8917259e+00  -4.8562739e-01  -2.9707847e-01   9.3014415e-01   2.3316611e+00   3.1507405e+00  -1.9121604e+00  -7.7832590e-01  -2.1317640e+00  -5.3597568e-01  -1.4117523e+00   4.3502714e-01  -8.4775899e-01   1.3152725e+00   3.4462156e-01   2.8528904e+00  -1.2784989e+00  -7.2316657e-01  -2.3762446e+00  -1.3808645e+00  -9.4641833e-01   1.1870408e+00   1.7344845e+00   3.6634735e+00  -2.1399675e+00  -6.6394339e-01  -1.5883657e+00  -2.5411127e-01   1.6533889e-01   2.5256767e-01   1.4240917e+00   2.1950702e+00   8.5411193e-01   1.7520472e+00   1.5259121e+00   1.3961357e+00  -1.7296376e+00  -1.7869336e+00  -3.0361308e-01   2.9564966e+00   1.4998006e+00
  -1.6369822e+00  -5.1611017e-01  -2.5026280e+00  -1.1415247e+00  -8.8601850e-01   6.7363162e-01   6.1027826e-01   1.7692919e+00   2.4846583e+00   2.8507491e+00  -2.2174803e+00  -1.1163572e+00  -1.1835793e+00   7.4761644e-02   9.7326625e-01   2.7719728e+00  -1.8841030e+00  -9.0055679e-01   1.9771446e+00  -1.2380406e+00   2.8580833e+00  -2.1935014e+00  -2.0483848e+00  -1.9272685e+00  -1.4267659e+00  -1.1770258e+00  -5.7872175e-01  -3.4668850e-01   2.4874062e-01   1.5168522e+00   1.7915143e+00  -2.2048646e+00  -1.4709525e+00  -1.9769937e+00  -5.7861315e-01  -2.7209078e-01   8.4251137e-01   2.4992500e+00   3.1148387e+00  -2.0679258e+00  -9.7215377e-01  -2.1784924e+00  -6.7129766e-01  -1.3520736e+00   3.1582386e-01  -7.1313428e-01   1.2940155e+00   6.2143410e-01   2.8825642e+00  -1.4268441e+00  -8.7137472e-01  -2.4305147e+00  -1.5213076e+00  -6.5394573e-01   1.2797103e+00   2.1160604e+00   3.7993785e+00  -2.3234629e+00  -8.3494579e-01  -1.5769023e+00  -3.7303447e-01   4.4807936e-01   4.1428123e-01   1.7254463e+00   2.4404040e+00   1.1637384e+00   1.9726604e+00   1.7842393e+00   1.5579721e+00  -1.8398233e+00  -1.8384614e+00  -4.2684339e-01   2.9627920e+00   1.6616434e+00
  -1.7730448e+00  -6.6287253e-01  -2.5932778e+00  -1.2681504e+00  -9.1083417e-01   5.5887213e-01   7.4775567e-01   1.7174957e+00   2.6813382e+00   2.8785581e+00  -2.3670131e+00  -1.3363403e+00  -1.0934450e+00   3.0065083e-02   1.4181079e+00   2.9546158e+00  -1.9816211e+00  -1.0566556e+00   1.9282927e+00  -1.3963309e+00   2.9230851e+00  -2.2810245e+00  -2.1696497e+00  -1.9898967e+00  -1.5250856e+00  -1.2610818e+00  -7.1945284e-01  -4.1614208e-01   1.3788944e-01   1.5320927e+00   1.7222597e+00  -2.3313878e+00  -1.6032733e+00  -2.0658253e+00  -6.7291567e-01  -2.3263202e-01   7.7818765e-01   2.6721653e+00   3.0813364e+00  -2.2306515e+00  -1.1747254e+00  -2.2224980e+00  -8.0101380e-01  -1.2842029e+00   2.1044173e-01  -5.6448136e-01   1.2937171e+00   9.1439285e-01   2.9280378e+00  -1.5870521e+00  -1.0382317e+00  -2.4815660e+00  -1.6569799e+00  -3.4754733e-01   1.3906119e+00   2.4995932e+00   3.9350728e+00  -2.5113512e+00  -1.0157588e+00  -1.5740283e+00  -4.9415133e-01   7.2399320e-01   5.9365501e-01   2.0126712e+00   2.6998700e+00   1.4579205e+00   2.1901757e+00   2.0180105e+00   1.7021321e+00  -1.9670062e+00  -1.8936507e+00  -5.3886411e-01   2.9618062e+00   1.7974953e+00
  -1.9251716e+00  -8.3139515e-01  -2.6894096e+00  -1.3981105e+00  -9.3483984e-01   4.6329031e-01   9.0523160e-01   1.6853058e+00   2.8563172e+00   2.8991848e+00  -2.5235010e+00  -1.5604335e+00  -1.0020970e+00  -2.1603039e-03   1.8674368e+00   3.1637815e+00  -2.0861248e+00  -1.2082666e+00   1.8854855e+00  -1.5734194e+00   2.9693548e+00  -2.3772777e+00  -2.2963728e+00  -2.0535129e+00  -1.6187298e+00  -1.3431969e+00  -8.4707641e-01  -4.7231555e-01   4.6113915e-02   1.5558854e+00   1.6666244e+00  -2.4657811e+00  -1.7520676e+00  -2.1569349e+00  -7.6455605e-01  -1.8076694e-01   7.4187613e-01   2.8460814e+00   3.0530788e+00  -2.3986682e+00  -1.3813225e+00  -2.2639774e+00  -9.2045676e-01  -1.2106718e+00   1.2363768e-01  -4.0613079e-01   1.3170457e+00   1.2162460e+00   2.9905359e+00  -1.7586827e+00  -1.2204822e+00  -2.5298189e+00  -1.7850357e+00  -3.4725450e-02   1.5195252e+00   2.8763624e+00   4.0698286e+00  -2.7018617e+00  -1.2044028e+00  -1.5831345e+00  -6.1488342e-01   9.8642105e-01   7.8808386e-01   2.2787913e+00   2.9677388e+00   1.7296671e+00   2.4001468e+00   2.2219983e+00   1.8258141e+00  -2.1105336e+00  -1.9505737e+00  -6.3645529e-01   2.9538070e+00   1.9046370e+00
  -2.0917341e+00  -1.0191152e+00  -2.7897371e+00  -1.5281819e+00  -9.5841223e-01   3.9100608e-01   1.0785807e+00   1.6753604e+00   3.0066584e+00   2.9146608e+00  -2.6856441e+00  -1.7842113e+00  -9.1282338e-01  -1.9821708e-02   2.3111270e+00   3.3952480e+00  -2.1958481e+00  -1.3511787e+00   1.8500057e+00  -1.7669324e+00   2.9979442e+00  -2.4811651e+00  -2.4263453e+00  -2.1165210e+00  -1.7044485e+00  -1.4217249e+00  -9.5701498e-01  -5.1454336e-01  -2.2836243e-02   1.5875235e+00   1.6271890e+00  -2.6069700e+00  -1.9142545e+00  -2.2487568e+00  -8.4984750e-01  -1.1892862e-01   7.3693764e-01   3.0167673e+00   3.0327071e+00  -2.5697786e+00  -1.5871278e+00  -2.3030101e+00  -1.0256127e+00  -1.1341626e+00   5.9101040e-02  -2.4273295e-01   1.3652904e+00   1.5194643e+00   3.0702816e+00  -1.9405651e+00  -1.4141788e+00  -2.5756063e+00  -1.9028863e+00   2.7653163e-01   1.6650846e+00   3.2377232e+00   4.2024964e+00  -2.8928691e+00  -1.3985707e+00  -1.6070158e+00  -7.3278672e-01   1.2289480e+00   9.9408173e-01   2.5173493e+00   3.2376145e+00   1.9727353e+00   2.5981630e+00   2.3920258e+00   1.9270116e+00  -2.2688371e+00  -2.0071584e+00  -7.1688027e-01   2.9396985e+00   1.9814614e+00
  -2.2700973e+00  -1.2225823e+00  -2.8923436e+00  -1.6551343e+00  -9.8172404e-01   3.4472998e-01   1.2632369e+00   1.6891509e+00   3.1303076e+00   2.9268970e+00  -2.8513692e+00  -2.0032027e+00  -8.2877208e-01  -2.1713625e-02   2.7389292e+00   3.6431720e+00  -2.3084975e+00  -1.4815395e+00   1.8230774e+00  -1.9734169e+00   3.0106162e+00  -2.5908876e+00  -2.5570114e+00  -2.1771212e+00  -1.7792458e+00  -1.4950144e+00  -1.0455442e+00  -5.4256607e-01  -6.6191058e-02   1.6261968e+00   1.6059036e+00  -2.7531529e+00  -2.0859137e+00  -2.3393624e+00  -9.2555596e-01  -4.9719106e-02   7.6509355e-01   3.1801753e+00   3.0223097e+00  -2.7411485e+00  -1.7873345e+00  -2.3393720e+00  -1.1132794e+00  -1.0572528e+00   1.9230474e-02  -7.8976880e-02   1.4381452e+00   1.8165354e+00   3.1662199e+00  -2.1306687e+00  -1.6147383e+00  -2.6189495e+00  -2.0082472e+00   5.7810699e-01   1.8246635e+00   3.5753078e+00   4.3312015e+00  -3.0818420e+00  -1.5956023e+00  -1.6476293e+00  -8.4560050e-01   1.4457097e+00   1.2072757e+00   2.7227015e+00   3.5024709e+00   2.1818437e+00   2.7798490e+00   2.5250825e+00   2.0044689e+00  -2.4393855e+00  -2.0612336e+00  -7.7800085e-01   2.9208550e+00   2.0274743e+00
  -2.4565934e+00  -1.4374883e+00  -2.9946342e+00  -1.7757882e+00  -1.0045777e+00   3.2559982e-01   1.4543788e+00   1.7267764e+00   3.2260462e+00   2.9373786e+00  -3.0177365e+00  -2.2129680e+00  -7.5268647e-01  -7.6446280e-03   3.1408073e+00   3.9000591e+00  -2.4212719e+00  -1.5959512e+00   1.8057438e+00  -2.1883558e+00   3.0096156e+00  -2.7039059e+00  -2.6855069e+00  -2.2332877e+00  -1.8404813e+00  -1.5613682e+00  -1.1099575e+00  -5.5646906e-01  -8.2351928e-02   1.6709873e+00   1.6038572e+00  -2.9017452e+00  -2.2623690e+00  -2.4263946e+00  -9.8902735e-01   2.4295236e-02   8.2620755e-01   3.3325192e+00   3.0230996e+00  -2.9092387e+00  -1.9772545e+00  -2.3723658e+00  -1.1811827e+00  -9.8215995e-01   4.9739137e-03   8.0693628e-02   1.5335788e+00   2.1002590e+00   3.2758128e+00  -2.3260239e+00  -1.8170329e+00  -2.6593562e+00  -2.0991903e+00   8.6213138e-01   1.9943307e+00   3.8812362e+00   4.4530984e+00  -3.2658156e+00  -1.7924872e+00  -1.7058986e+00  -9.5129106e-01   1.6316744e+00   1.4224490e+00   2.8902825e+00   3.7547270e+00   2.3528449e+00   2.9408735e+00   2.6193916e+00   2.0575987e+00  -2.6186889e+00  -2.1105703e+00  -8.1836686e-01   2.8989169e+00   2.0432395e+00
  -2.6465619e+00  -1.6587504e+00  -3.0933373e+00  -1.8870697e+00  -1.0262608e+00   3.3310755e-01   1.6471222e+00   1.7867693e+00   3.2934082e+00   2.9468901e+00  -3.1809096e+00  -2.4091844e+00  -6.8666507e-01   2.1487049e-02   3.5072792e+00   4.1568415e+00  -2.5309153e+00  -1.6915369e+00   1.7987425e+00  -2.4062529e+00   2.9974086e+00  -2.8169563e+00  -2.8087134e+00  -2.2827609e+00  -1.8859504e+00  -1.6190085e+00  -1.1486728e+00  -5.5660791e-01  -7.1023801e-02   1.7208626e+00   1.6210847e+00  -3.0493789e+00  -2.4383199e+00  -2.5070288e+00  -1.0382754e+00   1.0077887e-01   9.1816615e-01   3.4703415e+00   3.0351384e+00  -3.0697920e+00  -2.1524284e+00  -2.4006929e+00  -1.2280490e+00  -9.1051359e-01   1.5744022e-02   2.3234992e-01   1.6478031e+00   2.3640301e+00   3.3949275e+00  -2.5227063e+00  -2.0155191e+00  -2.6956642e+00  -2.1741934e+00   1.1213589e+00   2.1688893e+00   4.1483219e+00   4.5642097e+00  -3.4413941e+00  -1.9858990e+00  -1.7815747e+00  -1.0480896e+00   1.7828839e+00   1.6336391e+00   3.0168202e+00   3.9863737e+00   2.4828446e+00   3.0769687e+00   2.6744120e+00   2.0863683e+00  -2.8023579e+00  -2.1529190e+00  -8.3727254e-01   2.8755634e+00   2.0302675e+00
  -2.8344589e+00  -1.8806452e+00  -3.1845544e+00  -1.9860583e+00  -1.0454372e+00   3.6512216e-01   1.8367142e+00   1.8660129e+00   3.3325753e+00   2.9552970e+00  -3.3361962e+00  -2.5877374e+00  -6.3196475e-01   6.3682845e-02   3.8297548e+00   4.4030738e+00  -2.6337989e+00  -1.7659793e+00   1.8023915e+00  -2.6207862e+00   2.9764146e+00  -2.9261127e+00  -2.9233268e+00  -2.3230563e+00  -1.9139380e+00  -1.6660495e+00  -1.1612737e+00  -5.4352755e-01  -3.3277729e-02   1.7746741e+00   1.6564324e+00  -3.1919623e+00  -2.6080127e+00  -2.5779748e+00  -1.0720253e+00   1.7780130e-01   1.0368709e+00   3.5905709e+00   3.0571360e+00  -3.2178850e+00  -2.3087316e+00  -2.4223767e+00  -1.2536261e+00  -8.4316773e-01   4.9420050e-02   3.7281745e-01   1.7753551e+00   2.6021008e+00   3.5178365e+00  -2.7158928e+00  -2.2043984e+00  -2.7259531e+00  -2.2321813e+00   1.3495216e+00   2.3420062e+00   4.3702750e+00   4.6593699e+00  -3.6047845e+00  -2.1722620e+00  -1.8731573e+00  -1.1345200e+00   1.8966424e+00   1.8342924e+00   3.1004898e+00   4.1891527e+00   2.5702665e+00   3.1839707e+00   2.6907859e+00   2.0911665e+00  -2.9852176e+00  -2.1860490e+00  -8.3477790e-01   2.8522849e+00   1.9908585e+00
  -3.0140380e+00  -2.0969958e+00  -3.2638683e+00  -2.0700363e+00  -1.0600878e+00   4.1800856e-01   2.0187178e+00   1.9597601e+00   3.3442560e+00   2.9613944e+00  -3.4781677e+00  -2.7448179e+00  -5.8886368e-01   1.1590581e-01   4.1008526e+00   4.6272455e+00  -2.7260353e+00  -1.8175332e+00   1.8164945e+00  -2.8250303e+00   2.9487448e+00  -3.0269069e+00  -3.0259434e+00  -2.3514952e+00  -1.9232486e+00  -1.7004887e+00  -1.1484876e+00  -5.1788254e-01   2.8463445e-02   1.8311589e+00   1.7074922e+00  -3.3248019e+00  -2.7654490e+00  -2.6355202e+00  -1.0897154e+00   2.5397878e-01   1.1763495e+00   3.6905723e+00   3.0863434e+00  -3.3480524e+00  -2.4424772e+00  -2.4347514e+00  -1.2586540e+00  -7.8007276e-01   1.0244041e-01   4.9986916e-01   1.9092878e+00   2.8098016e+00   3.6373344e+00  -2.8999924e+00  -2.3778106e+00  -2.7475395e+00  -2.2725579e+00   1.5416409e+00   2.5064262e+00   4.5418926e+00   4.7322832e+00  -3.7518691e+00  -2.3478524e+00  -1.9778876e+00  -1.2094179e+00   1.9716371e+00   2.0174719e+00   3.1409932e+00   4.3547903e+00   2.6148551e+00   3.2578800e+00   2.6702271e+00   2.0726603e+00  -3.1614765e+00  -2.2077879e+00  -8.1169225e-01   2.8301712e+00   1.9279056e+00
  -3.1785930e+00  -2.3014019e+00  -3.3265017e+00  -2.1365364e+00  -1.0675070e+00   4.8683627e-01   2.1891839e+00   2.0617625e+00   3.3295590e+00   2.9628436e+00  -3.6008483e+00  -2.8770214e+00  -5.5659560e-01   1.7421778e-01   4.3146846e+00   4.8171994e+00  -2.8036185e+00  -1.8450158e+00   1.8402776e+00  -3.0117357e+00   2.9159705e+00  -3.1144961e+00  -3.1131588e+00  -2.3652595e+00  -1.9132106e+00  -1.7202185e+00  -1.1121000e+00  -4.8036323e-01   1.1051794e-01   1.8889522e+00   1.7706200e+00  -3.4427813e+00  -2.9046195e+00  -2.6756206e+00  -1.0914559e+00   3.2857432e-01   1.3289856e+00   3.7681934e+00   3.1185524e+00  -3.4544719e+00  -2.5505102e+00  -2.4345244e+00  -1.2447839e+00  -7.2021667e-01   1.6998543e-01   6.1236062e-01   2.0414705e+00   2.9837176e+00   3.7449757e+00  -3.0688484e+00  -2.5300503e+00  -2.7570599e+00  -2.2952162e+00   1.6942777e+00   2.6542680e+00   4.6592280e+00   4.7757012e+00  -3.8783134e+00  -2.5089241e+00  -2.0918124e+00  -1.2719392e+00   2.0079874e+00   2.1761135e+00   3.1395618e+00   4.4752771e+00   2.6176230e+00   3.2949466e+00   2.6153657e+00   2.0316574e+00  -3.3249410e+00  -2.2160624e+00  -7.6952122e-01   2.8097340e+00   1.8446743e+00
  -3.3212555e+00  -2.4875034e+00  -3.3675221e+00  -2.1833912e+00  -1.0643618e+00   5.6566628e-01   2.3447987e+00   2.1645071e+00   3.2898690e+00   2.9561993e+00  -3.6979733e+00  -2.9814487e+00  -5.3336249e-01   2.3398598e-01   4.4670932e+00   4.9606387e+00  -2.8625890e+00  -1.8477808e+00   1.8723623e+00  -3.1736553e+00   2.8789369e+00  -3.1838740e+00  -3.1816831e+00  -2.3614772e+00  -1.8836612e+00  -1.7230647e+00  -1.0548151e+00  -4.3163339e-01   2.0811405e-01   1.9466104e+00   1.8410405e+00  -3.5405896e+00  -3.0197571e+00  -2.6940387e+00  -1.0779547e+00   4.0155097e-01   1.4858592e+00   3.8218047e+00   3.1482097e+00  -3.5312141e+00  -2.6302918e+00  -2.4179071e+00  -1.2144540e+00  -6.6164313e-01   2.4624117e-01   7.1029755e-01   2.1629795e+00   3.1218068e+00   3.8314220e+00  -3.2160056e+00  -2.6557980e+00  -2.7506402e+00  -2.3005310e+00   1.8057036e+00   2.7773837e+00   4.7197310e+00   4.7817117e+00  -3.9797099e+00  -2.6518594e+00  -2.2099279e+00  -1.3215634e+00   2.0072145e+00   2.3033170e+00   3.0988790e+00   4.5431854e+00   2.5807432e+00   3.2917747e+00   2.5295526e+00   1.9689824e+00  -3.4692686e+00  -2.2089465e+00  -7.1037821e-01   2.7907841e+00   1.7445721e+00
  -3.4353301e+00  -2.6492636e+00  -3.3820836e+00  -2.2087874e+00  -1.0468130e+00   6.4789816e-01   2.4830044e+00   2.2595537e+00   3.2267382e+00   2.9370315e+00  -3.7632966e+00  -3.0558014e+00  -5.1642624e-01   2.9014709e-01   4.5558288e+00   5.0456970e+00  -2.8992099e+00  -1.8256807e+00   1.9107843e+00  -3.3038981e+00   2.8376453e+00  -3.2301147e+00  -3.2284660e+00  -2.3373263e+00  -1.8349141e+00  -1.7068488e+00  -9.8007081e-01  -3.7228272e-01   3.1562760e-01   2.0026493e+00   1.9130380e+00  -3.6129853e+00  -3.1055896e+00  -2.6865205e+00  -1.0504160e+00   4.7357585e-01   1.6371824e+00   3.8503397e+00   3.1686447e+00  -3.5725338e+00  -2.6799714e+00  -2.3808162e+00  -1.1707277e+00  -6.0154680e-01   3.2472970e-01   7.9483034e-01   2.2645626e+00   3.2234576e+00   3.8868854e+00  -3.3350279e+00  -2.7503533e+00  -2.7241404e+00  -2.2893290e+00   1.8759826e+00   2.8677647e+00   4.7223523e+00   4.7421248e+00  -4.0517533e+00  -2.7733335e+00  -2.3263979e+00  -1.3580886e+00   1.9721339e+00   2.3926585e+00   3.0229266e+00   4.5520065e+00   2.5073958e+00   3.2454491e+00   2.4166468e+00   1.8853832e+00  -3.5882480e+00  -2.1847160e+00  -6.3686607e-01   2.7723725e+00   1.6309269e+00
  -3.5146491e+00  -2.7812550e+00  -3.3656914e+00  -2.2113239e+00  -1.0106960e+00   7.2665847e-01   2.6020844e+00   2.3379591e+00   3.1417988e+00   2.9001406e+00  -3.7909345e+00  -3.0984730e+00  -5.0227444e-01   3.3750887e-01   4.5806544e+00   5.0615394e+00  -2.9101557e+00  -1.7790236e+00   1.9530580e+00  -3.3962929e+00   2.7912090e+00  -3.2486360e+00  -3.2508282e+00  -2.2901647e+00  -1.7677170e+00  -1.6694749e+00  -8.9182203e-01  -3.0279713e-01   4.2687554e-01   2.0555945e+00   1.9802285e+00  -3.6550815e+00  -3.1575877e+00  -2.6490094e+00  -1.0104228e+00   5.4597361e-01   1.7728081e+00   3.8533304e+00   3.1724017e+00  -3.5731919e+00  -2.6984446e+00  -2.3191259e+00  -1.1171069e+00  -5.3644233e-01   3.9868606e-01   8.6817534e-01   2.3371480e+00   3.2894829e+00   3.9016426e+00  -3.4198496e+00  -2.8098640e+00  -2.6734540e+00  -2.2628455e+00   1.9069536e+00   2.9179674e+00   4.6676023e+00   4.6489327e+00  -4.0904391e+00  -2.8704872e+00  -2.4348459e+00  -1.3816276e+00   1.9066773e+00   2.4385073e+00   2.9167655e+00   4.4964893e+00   2.4015792e+00   3.1536737e+00   2.2807887e+00   1.7814713e+00  -3.6760900e+00  -2.1419093e+00  -5.5193381e-01   2.7528098e+00   1.5067895e+00
  -3.5539256e+00  -2.8789273e+00  -3.3144714e+00  -2.1900705e+00  -9.5175125e-01   7.9520593e-01   2.7012137e+00   2.3907641e+00   3.0367078e+00   2.8398565e+00  -3.7757238e+00  -3.1086281e+00  -4.8684903e-01   3.7106888e-01   4.5433725e+00   4.9989599e+00  -2.8926929e+00  -1.7085286e+00   1.9962911e+00  -3.4457365e+00   2.7378997e+00  -3.2354623e+00  -3.2465976e+00  -2.2176753e+00  -1.6832025e+00  -1.6090367e+00  -7.9430534e-01  -2.2354724e-01   5.3545014e-01   2.1040484e+00   2.0358993e+00  -3.6626340e+00  -3.1721889e+00  -2.5778788e+00  -9.5981242e-01   6.2063251e-01   1.8827860e+00   3.8309440e+00   3.1516637e+00  -3.5287849e+00  -2.6853930e+00  -2.2289618e+00  -1.0573317e+00  -4.6239652e-01   4.6145849e-01   9.3346439e-01   2.3723699e+00   3.3220514e+00   3.8665937e+00  -3.4651385e+00  -2.8315309e+00  -2.5948385e+00  -2.2226666e+00   1.9021174e+00   2.9215371e+00   4.5575651e+00   4.4948195e+00  -4.0922824e+00  -2.9410943e+00  -2.5287017e+00  -1.3926027e+00   1.8156561e+00   2.4363293e+00   2.7862646e+00   4.3729614e+00   2.2678999e+00   3.0149161e+00   2.1261901e+00   1.6577064e+00  -3.7277185e+00  -2.0793944e+00  -4.5871695e-01   2.7297586e+00   1.3747774e+00
  -3.5490848e+00  -2.9388481e+00  -3.2254373e+00  -2.1446310e+00  -8.6589440e-01   8.4733126e-01   2.7804660e+00   2.4095215e+00   2.9131254e+00   2.7504066e+00  -3.7135738e+00  -3.0862678e+00  -4.6582278e-01   3.8632646e-01   4.4477681e+00   4.8509401e+00  -2.8448533e+00  -1.6152857e+00   2.0373391e+00  -3.4485098e+00   2.6752781e+00  -3.1874806e+00  -3.2142399e+00  -2.1180202e+00  -1.5828373e+00  -1.5239395e+00  -6.9180140e-01  -1.3479611e-01   6.3507429e-01   2.1467639e+00   2.0733990e+00  -3.6323162e+00  -3.1469899e+00  -2.4701770e+00  -9.0055510e-01   6.9986692e-01   1.9579316e+00   3.7840098e+00   3.0987386e+00  -3.4360672e+00  -2.6413132e+00  -2.1070131e+00  -9.9518093e-01  -3.7531051e-01   5.0690577e-01   9.9453178e-01   2.3630756e+00   3.3245610e+00   3.7738336e+00  -3.4666487e+00  -2.8137840e+00  -2.4852558e+00  -2.1706689e+00   1.8664295e+00   2.8734013e+00   4.3958601e+00   4.2736853e+00  -4.0545431e+00  -2.9837173e+00  -2.6015881e+00  -1.3917427e+00   1.7044822e+00   2.3829554e+00   2.6377944e+00   4.1796044e+00   2.1113521e+00   2.8285505e+00   1.9569421e+00   1.5144237e+00  -3.7390438e+00  -1.9964423e+00  -3.6037051e-01   2.7004064e+00   1.2369691e+00
  -3.4975491e+00  -2.9588928e+00  -3.0967312e+00  -2.0751998e+00  -7.4950914e-01   8.7772794e-01   2.8407822e+00   2.3868289e+00   2.7727280e+00   2.6263323e+00  -3.6017931e+00  -3.0322745e+00  -4.3490444e-01   3.7956817e-01   4.2994714e+00   4.6131368e+00  -2.7655819e+00  -1.5007205e+00   2.0729999e+00  -3.4025369e+00   2.6004100e+00  -3.1026654e+00  -3.1529768e+00  -1.9899918e+00  -1.4683739e+00  -1.4130287e+00  -5.8840864e-01  -3.6725687e-02   7.1995647e-01   2.1827280e+00   2.0865540e+00  -3.5619645e+00  -3.0808954e+00  -2.3238652e+00  -8.3464329e-01   7.8624506e-01   1.9903785e+00   3.7140427e+00   3.0065851e+00  -3.2932386e+00  -2.5675221e+00  -1.9508445e+00  -9.3428259e-01  -2.7123313e-01   5.2976782e-01   1.0556502e+00   2.3037901e+00   3.3014607e+00   3.6172023e+00  -3.4215388e+00  -2.7564137e+00  -2.3426867e+00  -2.1089566e+00   1.8060157e+00   2.7702122e+00   4.1875558e+00   3.9811535e+00  -3.9754443e+00  -2.9978373e+00  -2.6477194e+00  -1.3800803e+00   1.5788653e+00   2.2768049e+00   2.4779069e+00   3.9166732e+00   1.9371030e+00   2.5949862e+00   1.7768592e+00   1.3519027e+00  -3.7072029e+00  -1.8927993e+00  -2.5990518e-01   2.6616969e+00   1.0948584e+00
  -3.3984671e+00  -2.9383831e+00  -2.9278297e+00  -1.9826136e+00  -5.9974526e-01   8.8231183e-01   2.8838963e+00   2.3168363e+00   2.6172514e+00   2.4629249e+00  -3.4393675e+00  -2.9484327e+00  -3.9015053e-01   3.4810866e-01   4.1057434e+00   4.2842655e+00  -2.6548569e+00  -1.3665700e+00   2.1002283e+00  -3.3075752e+00   2.5101459e+00  -2.9802661e+00  -3.0628879e+00  -1.8331591e+00  -1.3418056e+00  -1.2757196e+00  -4.8784147e-01   7.0520652e-02   7.8512420e-01   2.2112410e+00   2.0700850e+00  -3.4507775e+00  -2.9742165e+00  -2.1380367e+00  -7.6399766e-01   8.8238908e-01   1.9740763e+00   3.6232486e+00   2.8693404e+00  -3.1001868e+00  -2.4661465e+00  -1.7591847e+00  -8.7794541e-01  -1.4668440e-01   5.2598764e-01   1.1212330e+00   2.1911015e+00   3.2580318e+00   3.3927777e+00  -3.3286395e+00  -2.6606524e+00  -2.1664028e+00  -2.0398004e+00   1.7278254e+00   2.6106150e+00   3.9390330e+00   3.6150260e+00  -3.8543754e+00  -2.9839475e+00  -2.6622851e+00  -1.3589472e+00   1.4445078e+00   2.1180401e+00   2.3130193e+00   3.5866327e+00   1.7502921e+00   2.3157718e+00   1.5893670e+00   1.1704671e+00  -3.6307578e+00  -1.7687575e+00  -1.6003637e-01   2.6106143e+00   9.4936736e-01
  -3.2528585e+00  -2.8781580e+00  -2.7196969e+00  -1.8683862e+00  -4.1480104e-01   8.5847219e-01   2.9122282e+00   2.1956955e+00   2.4485560e+00   2.2566565e+00  -3.2271716e+00  -2.8374187e+00  -3.2826234e-01   2.9047468e-01   3.8751956e+00   3.8663619e+00  -2.5137702e+00  -1.2148657e+00   2.1163608e+00  -3.1653208e+00   2.4014464e+00  -2.8209418e+00  -2.9449846e+00  -1.6479917e+00  -1.2053263e+00  -1.1121148e+00  -3.9326505e-01   1.8678220e-01   8.2671400e-01   2.2319888e+00   2.0199948e+00  -3.2994617e+00  -2.8287105e+00  -1.9130978e+00  -6.9039432e-01   9.9076255e-01   1.9052072e+00   3.5145117e+00   2.6828118e+00  -2.8586587e+00  -2.3400916e+00  -1.5321673e+00  -8.2901851e-01   1.0335116e-03   4.9296507e-01   1.1955210e+00   2.0239523e+00   3.2001406e+00   3.0992797e+00  -3.1886443e+00  -2.5291955e+00  -1.9571672e+00  -1.9655792e+00   1.6392477e+00   2.3954338e+00   3.6578041e+00   3.1756531e+00  -3.6920585e+00  -2.9436003e+00  -2.6417898e+00  -1.3299587e+00   1.3068222e+00   1.9086551e+00   2.1491247e+00   3.1942078e+00   1.5558578e+00   1.9936684e+00   1.3974364e+00   9.7060993e-01  -3.5098375e+00  -1.6252163e+00  -6.3057217e-02   2.5444895e+00   8.0091598e-01
  -3.0636772e+00  -2.7805804e+00  -2.4748780e+00  -1.7347256e+00  -1.9416938e-01   8.0523821e-01   2.9287387e+00   2.0219136e+00   2.2687016e+00   2.0055648e+00  -2.9680978e+00  -2.7027566e+00  -2.4684555e-01   2.0652410e-01   3.6174570e+00   3.3648981e+00  -2.3445665e+00  -1.0479254e+00   2.1193305e+00  -2.9794215e+00   2.2717238e+00  -2.6268381e+00  -2.8012511e+00  -1.4359558e+00  -1.0612963e+00  -9.2310426e-01  -3.0717347e-01   3.1181564e-01   8.4219971e-01   2.2450975e+00   1.9338981e+00  -3.1103076e+00  -2.6475619e+00  -1.6509003e+00  -6.1541460e-01   1.1134563e+00   1.7824895e+00   3.3913523e+00   2.4448963e+00  -2.5723542e+00  -2.1929854e+00  -1.2715073e+00  -7.8978095e-01   1.7356100e-01   4.2973026e-01   1.2822767e+00   1.8038131e+00   3.1339718e+00   2.7383533e+00  -3.0042156e+00  -2.3661596e+00  -1.7173485e+00  -1.8887221e+00   1.5477144e+00   2.1277588e+00   3.3522917e+00   2.6661879e+00  -3.4906692e+00  -2.8794014e+00  -2.5843274e+00  -1.2949875e+00   1.1706809e+00   1.6524831e+00   1.9915417e+00   2.7463337e+00   1.3583966e+00   1.6326769e+00   1.2035607e+00   7.5312289e-01  -3.3462161e+00  -1.4637285e+00   2.9257320e-02   2.4613043e+00   6.4953538e-01
  -2.8357728e+00  -2.6494749e+00  -2.1975208e+00  -1.5845221e+00   6.1172937e-02   7.2335247e-01   2.9367630e+00   1.7965935e+00   2.0800168e+00   1.7095661e+00  -2.6670878e+00  -2.5487338e+00  -1.4461419e-01   9.7497200e-02   3.3428041e+00   2.7887444e+00  -2.1506329e+00  -8.6834719e-01   2.1078541e+00  -2.7553943e+00   2.1191692e+00  -2.4015935e+00  -2.6346450e+00  -1.1995702e+00  -9.1220846e-01  -7.1043697e-01  -2.3131743e-01   4.4522617e-01   8.3054337e-01   2.2511644e+00   1.8112683e+00  -2.8871940e+00  -2.4353002e+00  -1.3548098e+00  -5.4041639e-01   1.2519881e+00   1.6073485e+00   3.2578523e+00   2.1558949e+00  -2.2469271e+00  -2.0290969e+00  -9.8059204e-01  -7.6186516e-01   3.7126252e-01   3.3702776e-01   1.3845071e+00   1.5347313e+00   3.0657603e+00   2.3147089e+00  -2.7799900e+00  -2.1769729e+00  -1.4509330e+00  -1.8116479e+00   1.4603178e+00   1.8129336e+00   3.0315706e+00   2.0927031e+00  -3.2538932e+00  -2.7949415e+00  -2.4897650e+00  -1.2561151e+00   1.0402236e+00   1.3551263e+00   1.8447198e+00   2.2520048e+00   1.1620583e+00   1.2380166e+00   1.0097756e+00   5.1922015e-01  -3.1433194e+00  -1.2865254e+00   1.1570874e-01   2.3599665e+00   4.9501291e-01
  -2.5757577e+00  -2.4900009e+00  -1.8933212e+00  -1.4213044e+00   3.4864905e-01   6.1524674e-01   2.9398244e+00   1.5235280e+00   1.8851454e+00   1.3706637e+00  -2.3310592e+00  -2.3802785e+00  -2.1523561e-02  -3.3999543e-02   3.0617717e+00   2.1499758e+00  -1.9364380e+00  -6.7900488e-01   2.0815719e+00  -2.5004496e+00   1.9430318e+00  -2.1502788e+00  -2.4490539e+00  -9.4241700e-01  -7.6065633e-01  -4.7675509e-01  -1.6668127e-01   5.8640173e-01   7.9225960e-01   2.2512570e+00   1.6535781e+00  -2.6355166e+00  -2.1976578e+00  -1.0297021e+00  -4.6652541e-01   1.4071296e+00   1.3839406e+00   3.1185444e+00   1.8186864e+00  -1.8898857e+00  -1.8532261e+00  -6.6447923e-01  -7.4621127e-01   5.9308293e-01   2.1730890e-01   1.5042346e+00   1.2232466e+00   3.0015290e+00   1.8361009e+00  -2.5224802e+00  -1.9681987e+00  -1.1634336e+00  -1.7367000e+00   1.3834647e+00   1.4584404e+00   2.7050794e+00   1.4641479e+00  -2.9869091e+00  -2.6946701e+00  -2.3598291e+00  -1.2155648e+00   9.1872522e-01   1.0238100e+00   1.7121039e+00   1.7220294e+00   9.7047617e-01   8.1604602e-01   8.1770697e-01   2.7063694e-01  -2.9061591e+00  -1.0965141e+00   1.9569286e-01   2.2405260e+00   3.3705004e-01
  -2.2917826e+00  -2.3084638e+00  -1.5693871e+00  -1.2491607e+00   6.6405301e-01   4.8492210e-01   2.9414409e+00   1.2091433e+00   1.6870670e+00   9.9303035e-01  -1.9687213e+00  -2.2028002e+00   1.2117732e-01  -1.8407317e-01   2.7847608e+00   1.4635253e+00  -1.7074179e+00  -4.8303367e-01   2.0411304e+00  -2.2232298e+00   1.7438236e+00  -1.8792635e+00  -2.2492043e+00  -6.6909643e-01  -6.0929568e-01  -2.2558554e-01  -1.1350693e-01   7.3445634e-01   7.2938840e-01   2.2468796e+00   1.4643205e+00  -2.3620376e+00  -1.9413737e+00  -6.8187912e-01  -3.9464183e-01   1.5787733e+00   1.1190253e+00   2.9782637e+00   1.4387514e+00  -1.5103956e+00  -1.6705687e+00  -3.2979171e-01  -7.4305101e-01   8.3649091e-01   7.4634241e-02   1.6423324e+00   8.7817918e-01   2.9468463e+00   1.3131393e+00  -2.2398755e+00  -1.7472977e+00  -8.6169519e-01  -1.6660718e+00   1.3225899e+00   1.0736851e+00   2.3823126e+00   7.9214553e-01  -2.6962916e+00  -2.5837106e+00  -2.1980836e+00  -1.1756116e+00   8.0853115e-01   6.6716526e-01   1.5960630e+00   1.1686895e+00   7.8673153e-01   3.7412719e-01   6.2863974e-01   9.6920302e-03  -2.6411926e+00  -8.9724000e-01   2.6917814e-01   2.1043108e+00   1.7541592e-01
  -1.9932236e+00  -2.1120697e+00  -1.2340244e+00  -1.0726212e+00   1.0016142e+00   3.3774172e-01   2.9449352e+00   8.6228667e-01   1.4890714e+00   5.8295308e-01  -1.5902890e+00  -2.0219963e+00   2.8097711e-01  -3.4768309e-01   2.5216636e+00   7.4669437e-01  -1.4698108e+00  -2.8380378e-01   1.9881953e+00  -1.9334708e+00   1.5234288e+00  -1.5960078e+00  -2.0405227e+00  -3.8512577e-01  -4.6080090e-01   3.8717020e-02  -7.1358395e-02   8.8818894e-01   6.4538006e-01   2.2399060e+00   1.2489051e+00  -2.0746632e+00  -1.6739511e+00  -3.1890537e-01  -3.2545759e-01   1.7658509e+00   8.2168929e-01   2.8419680e+00   1.0240283e+00  -1.1189842e+00  -1.4865528e+00   1.5486407e-02  -7.5192012e-01   1.0975157e+00  -8.5508001e-02   1.7984332e+00   5.1029597e-01   2.9066156e+00   7.5893621e-01  -1.9417412e+00  -1.5223330e+00  -5.5361040e-01  -1.6017240e+00   1.2819409e+00   6.6968958e-01   2.0724992e+00   9.0630162e-02  -2.3898326e+00  -2.4676283e+00  -2.0098031e+00  -1.1384780e+00   7.1106063e-01   2.9494943e-01   1.4978809e+00   6.0532795e-01   6.1334477e-01  -7.9568279e-02   4.4359456e-01  -2.6069705e-01  -2.3561111e+00  -6.9281198e-01   3.3664863e-01   1.9539659e+00   1.0080683e-02
  -1.6903031e+00  -1.9086387e+00  -8.9644792e-01  -8.9650902e-01   1.3541586e+00   1.8014855e-01   2.9532613e+00   4.9386624e-01   1.2946923e+00   1.4863602e-01  -1.2071007e+00  -1.8436368e+00   4.5421431e-01  -5.1883289e-01   2.2815184e+00   1.8538445e-02  -1.2304443e+00  -8.4874421e-02   1.9253916e+00  -1.6416064e+00   1.2851049e+00  -1.3087959e+00  -1.8289529e+00  -9.6779793e-02  -3.1781050e-01   3.1107644e-01  -3.9218455e-02   1.0460655e+00   5.4489956e-01   2.2324816e+00   1.0144321e+00  -1.7821556e+00  -1.4033761e+00   5.0633550e-02  -2.5947996e-01   1.9663090e+00   5.0293640e-01   2.7145356e+00   5.8461133e-01  -7.2716042e-01  -1.3066572e+00   3.6230508e-01  -7.7169665e-01   1.3708765e+00  -2.5645801e-01   1.9709186e+00   1.3187060e-01   2.8848991e+00   1.8860230e-01  -1.6386387e+00  -1.3016358e+00  -2.4776491e-01  -1.5452994e+00   1.2644432e+00   2.5869644e-01   1.7842820e+00  -6.2466105e-01  -2.0762852e+00  -2.3521675e+00  -1.8017515e+00  -1.1062221e+00   6.2687007e-01  -8.2290083e-02   1.4178018e+00   4.5870513e-02   4.5228842e-01  -5.3630384e-01   2.6340190e-01  -5.3705093e-01  -2.0595671e+00  -4.8778864e-01   3.9901725e-01   1.7933920e+00  -1.5868470e-01
  -1.3936581e+00  -1.7062795e+00  -5.6642961e-01  -7.2576075e-01   1.7133583e+00   1.9326155e-02   2.9688543e+00   1.1636228e-01   1.1076007e+00  -3.0012506e-01  -8.3116227e-01  -1.6733373e+00   6.3626135e-01  -6.9080942e-01   2.0722088e+00  -7.0084482e-01  -9.9648147e-01   1.1007536e-01   1.8561770e+00  -1.3583318e+00   1.0333749e+00  -1.0264084e+00  -1.6207369e+00   1.8912399e-01  -1.8286150e-01   5.8584995e-01  -1.5606399e-02   1.2062263e+00   4.3356473e-01   2.2269036e+00   7.6935810e-01  -1.4937881e+00  -1.1378128e+00   4.1744072e-01  -1.9705551e-01   2.1771449e+00   1.7516603e-01   2.6005539e+00   1.3230557e-01  -3.4696292e-01  -1.1362148e+00   7.0092005e-01  -8.0066305e-01   1.6501965e+00  -4.3070298e-01   2.1569857e+00  -2.4384325e-01   2.8847875e+00  -3.8138449e-01  -1.3416776e+00  -1.0934456e+00   4.6964948e-02  -1.4980405e+00   1.2716495e+00  -1.4629694e-01   1.5254143e+00  -1.3368103e+00  -1.7650431e+00  -2.2429717e+00  -1.5818742e+00  -1.0806274e+00   5.5576861e-01  -4.5359271e-01   1.3551244e+00  -4.9569016e-01   3.0501694e-01  -9.8706382e-01   8.8766818e-02  -8.1541597e-01  -1.7608475e+00  -2.8702467e-01   4.5751948e-01   1.6275797e+00  -3.3024901e-01
  -1.1138810e+00  -1.5130495e+00  -2.5389856e-01  -5.6522977e-01   2.0700603e+00  -1.3717710e-01   2.9935184e+00  -2.5676363e-01   9.3146527e-01  -7.5237929e-01  -4.7463858e-01  -1.5163350e+00   8.2176710e-01  -8.5646259e-01   1.9002214e+00  -1.3910972e+00  -7.7513623e-01   2.9734037e-01   1.7846530e+00  -1.0941496e+00   7.7382064e-01  -7.5775682e-01  -1.4221661e+00   4.6548626e-01  -5.8313131e-02   8.5702539e-01   1.2932428e-03   1.3665216e+00   3.1763620e-01   2.2254856e+00   5.2307332e-01  -1.2189638e+00  -8.8528716e-01   7.7187247e-01  -1.3839185e-01   2.3945074e+00  -1.4843007e-01   2.5041113e+00  -3.1993448e-01   9.5393070e-03  -9.8021554e-01   1.0213196e+00  -8.3659362e-01   1.9282885e+00  -6.0024285e-01   2.3527870e+00  -6.0320132e-01   2.9083147e+00  -9.3390166e-01  -1.0620302e+00  -9.0554356e-01   3.2183302e-01  -1.4607227e+00   1.3037663e+00  -5.3206109e-01   1.3024849e+00  -2.0284247e+00  -1.4657717e+00  -2.1453125e+00  -1.3589275e+00  -1.0631083e+00   4.9697215e-01  -8.0799162e-01   1.3083356e+00  -1.0058288e+00   1.7250765e-01  -1.4228673e+00  -7.9679965e-02  -1.0914967e+00  -1.4695088e+00  -9.5485210e-02   5.1359583e-01   1.4623586e+00  -5.0360464e-01
  -8.6105617e-01  -1.3366102e+00   3.1488572e-02  -4.1948076e-01   2.4146724e+00  -2.8183868e-01   3.0283566e+00  -6.1172678e-01   7.6979223e-01  -1.1965363e+00  -1.4932092e-01  -1.3772809e+00   1.0049396e+00  -1.0085193e+00   1.7704683e+00  -2.0324144e+00  -5.7337042e-01   4.7330532e-01   1.7153292e+00  -8.5892102e-01   5.1279215e-01  -5.1149353e-01  -1.2393179e+00   7.2522107e-01   5.3737555e-02   1.1184522e+00   1.3501499e-02   1.5245757e+00   2.0367936e-01   2.2304194e+00   2.8541771e-01  -9.6681353e-01  -6.5337404e-01   1.1043387e+00  -8.3574261e-02   2.6138477e+00  -4.5451855e-01   2.4286113e+00  -7.5864508e-01   3.3076952e-01  -8.4311529e-01   1.3136816e+00  -8.7686368e-01   2.1974919e+00  -7.5698801e-01   2.5536280e+00  -9.3279328e-01   2.9564238e+00  -1.4519591e+00  -8.1043109e-01  -7.4490520e-01   5.6863586e-01  -1.4336107e+00   1.3597497e+00  -8.8569196e-01   1.1206910e+00  -2.6823816e+00  -1.1880102e+00  -2.0638430e+00  -1.1420599e+00  -1.0546397e+00   4.4928119e-01  -1.1349338e+00   1.2752726e+00  -1.4720125e+00   5.5309329e-02  -1.8350925e+00  -2.4134656e-01  -1.3608219e+00  -1.1949903e+00   8.1966196e-02   5.6877235e-01   1.3040739e+00  -6.7739114e-01
  -6.4431699e-01  -1.1838969e+00   2.8078173e-01  -2.9258843e-01   2.7375884e+00  -4.0754445e-01   3.0737457e+00  -9.3510534e-01   6.2575989e-01  -1.6209259e+00   1.3389985e-01  -1.2600596e+00   1.1798505e+00  -1.1399206e+00   1.6861820e+00  -2.6063535e+00  -3.9758892e-01   6.3457899e-01   1.6528599e+00  -6.6144128e-01   2.5706165e-01  -2.9561849e-01  -1.0777888e+00   9.6156947e-01   1.5154438e-01   1.3640939e+00   2.3124621e-02   1.6778734e+00   9.8219291e-02   2.2436407e+00   6.6166089e-02  -7.4579199e-01  -4.4890125e-01   1.4057169e+00  -3.2575919e-02   2.8301196e+00  -7.3028423e-01   2.3766174e+00  -1.1705314e+00   6.0615908e-01  -7.2866507e-01   1.5688332e+00  -9.1857906e-01   2.4500413e+00  -8.9316817e-01   2.7542114e+00  -1.2200708e+00   3.0289779e+00  -1.9194860e+00  -5.9669085e-01  -6.1738844e-01   7.8009133e-01  -1.4164536e+00   1.4374601e+00  -1.1951777e+00   9.8366921e-01  -3.2825713e+00  -9.4076867e-01  -2.0023911e+00  -9.4037028e-01  -1.0557166e+00   4.1126774e-01  -1.4246960e+00   1.2533083e+00  -1.8831912e+00  -4.6402647e-02  -2.2157926e+00  -3.9565731e-01  -1.6189287e+00  -9.4622333e-01   2.4079244e-01   6.2454729e-01   1.1592196e+00  -8.4995092e-01
  -4.7144682e-01  -1.0608202e+00   4.8615256e-01  -1.8795377e-01   3.0296221e+00  -5.0794310e-01   3.1293550e+00  -1.2145147e+00   5.0206023e-01  -2.0143649e+00   3.6552566e-01  -1.1676493e+00   1.3407411e+00  -1.2441703e+00   1.6488798e+00  -3.0965965e+00  -2.5334782e-01   7.7813750e-01   1.6017640e+00  -5.0906390e-01   1.3447578e-02  -1.1710555e-01  -9.4244141e-01   1.1684127e+00   2.3379796e-01   1.5882861e+00   3.2247598e-02   1.8238623e+00   7.4084354e-03   2.2667082e+00  -1.2548572e-01  -5.6329805e-01  -2.7768428e-01   1.6677578e+00   1.4737899e-02   3.0380106e+00  -9.6406240e-01   2.3497415e+00  -1.5431404e+00   8.2662737e-01  -6.3976878e-01   1.7786869e+00  -9.5872206e-01   2.6784425e+00  -1.0017340e+00   2.9489103e+00  -1.4539485e+00   3.1248155e+00  -2.3220827e+00  -4.2924971e-01  -5.2747769e-01   9.5015949e-01  -1.4085200e+00   1.5338564e+00  -1.4499487e+00   8.9339655e-01  -3.8145909e+00  -7.3213929e-01  -1.9638078e+00  -7.6246268e-01  -1.0663503e+00   3.8145524e-01  -1.6687772e+00   1.2395461e+00  -2.2302275e+00  -1.3276673e-01  -2.5579846e+00  -5.4204017e-01  -1.8615498e+00  -7.3125726e-01   3.7700802e-01   6.8228870e-01   1.0340511e+00  -1.0194068e+00
  -3.4854300e-01  -9.7201355e-01   6.4126520e-01  -1.0814781e-01   3.2824292e+00  -5.7775433e-01   3.1942039e+00  -1.4392314e+00   4.0076177e-01  -2.3666925e+00   5.3788130e-01  -1.1020255e+00   1.4823114e+00  -1.3156789e+00   1.6583972e+00  -3.4896285e+00  -1.4509351e-01   9.0146671e-01   1.5661519e+00  -4.0738924e-01  -2.1156116e-01   1.8429207e-02  -8.3717699e-01   1.3405650e+00   2.9970251e-01   1.7859847e+00   4.2845773e-02   1.9600640e+00  -6.3275737e-02   2.3007033e+00  -2.8140415e-01  -4.2533596e-01  -1.4430232e-01   1.8834546e+00   5.8609532e-02   3.2321916e+00  -1.1459082e+00   2.3485804e+00  -1.8654861e+00   9.8499690e-01  -5.7837839e-01   1.9366254e+00  -9.9430700e-01   2.8758316e+00  -1.0767298e+00   3.1320520e+00  -1.6253443e+00   3.2418461e+00  -2.6476950e+00  -3.1479533e-01  -4.7809620e-01   1.0742897e+00  -1.4086740e+00   1.6452179e+00  -1.6413812e+00   8.5016553e-01  -4.2663560e+00  -5.6894226e-01  -1.9498718e+00  -6.1601861e-01  -1.0860966e+00   3.5847853e-01  -1.8602502e+00   1.2310198e+00  -2.5062432e+00  -2.0417173e-01  -2.8558941e+00  -6.7991896e-01  -2.0847864e+00  -5.5691774e-01   4.8738842e-01   7.4314658e-01   9.3420760e-01  -1.1837488e+00
  -2.7976103e-01  -9.2063983e-01   7.4157988e-01  -5.4793074e-02   3.4888883e+00  -6.1301584e-01   3.2667527e+00  -1.6007311e+00   3.2320540e-01  -2.6692407e+00   6.4545958e-01  -1.0641141e+00   1.5999770e+00  -1.3500823e+00   1.7129853e+00  -3.7753024e+00  -7.5947835e-02   1.0026918e+00   1.5494738e+00  -3.6003192e-01  -4.1215314e-01   1.0699777e-01  -7.6474662e-01   1.4740269e+00   3.4903543e-01   1.9529883e+00   5.6715177e-02   2.0841823e+00  -1.0928924e-01   2.3461526e+00  -3.9494230e-01  -3.3623858e-01  -5.1924660e-02   2.0473590e+00   9.9390195e-02   3.4075647e+00  -1.2680734e+00   2.3727007e+00  -2.1285899e+00   1.0763194e+00  -5.4543038e-01   2.0378165e+00  -1.0225377e+00   3.0363007e+00  -1.1136155e+00   3.2981968e+00  -1.7276320e+00   3.3771768e+00  -2.8871767e+00  -2.5796337e-01  -4.7049637e-01   1.1495818e+00  -1.4154861e+00   1.7673757e+00  -1.7632270e+00   8.5263531e-01  -4.6285925e+00  -4.5642300e-01  -1.9612548e+00  -5.0741012e-01  -1.1141146e+00   3.4121253e-01  -1.9940531e+00   1.2248879e+00  -2.7068677e+00  -2.6118983e-01  -3.1051411e+00  -8.0870636e-01  -2.2852547e+00  -4.2851742e-01   5.6964915e-01   8.0798130e-01   8.6436717e-01  -1.3409208e+00
  -2.6715003e-01  -9.0826641e-01   7.8457101e-01  -2.8489331e-02   3.6434221e+00  -6.1126004e-01   3.3450141e+00  -1.6931135e+00   2.6994075e-01  -2.9152150e+00   6.8516208e-01  -1.0537913e+00   1.6900798e+00  -1.3445150e+00   1.8094602e+00  -3.9472568e+00  -4.7552447e-02   1.0806823e+00   1.5543039e+00  -3.6847924e-01  -5.8349083e-01   1.4643146e-01  -7.2661351e-01   1.5661833e+00   3.8218351e-01   2.0861211e+00   7.5419803e-02   2.1942020e+00  -1.2722653e-01   2.4029787e+00  -4.6128337e-01  -2.9846810e-01  -2.1937889e-03   2.1558211e+00   1.3753928e-01   3.5594983e+00  -1.3253676e+00   2.4206734e+00  -2.3259051e+00   1.0980933e+00  -5.4082630e-01   2.0794373e+00  -1.0409572e+00   3.1551676e+00  -1.1095216e+00   3.4423971e+00  -1.7569797e+00   3.5272632e+00  -3.0347051e+00  -2.6113556e-01  -5.0423096e-01   1.1748558e+00  -1.4273674e+00   1.8959425e+00  -1.8119414e+00   8.9795317e-01  -4.8951864e+00  -3.9801429e-01  -1.9975402e+00  -4.4137381e-01  -1.1492485e+00   3.2886134e-01  -2.0672061e+00   1.2186146e+00  -2.8303680e+00  -3.0450807e-01  -3.3028574e+00  -9.2779408e-01  -2.4601946e+00  -3.4963117e-01   6.2258066e-01   8.7730803e-01   8.2795741e-01  -1.4888947e+00
  -3.1058518e-01  -9.3481437e-01   7.6984599e-01  -2.8787885e-02   3.7422428e+00  -5.7161347e-01   3.4266777e+00  -1.7133914e+00   2.4070796e-01  -3.0999636e+00   6.5642479e-01  -1.0699298e+00   1.7500440e+00  -1.2978180e+00   1.9433973e+00  -4.0031710e+00  -5.9981260e-02   1.1351234e+00   1.5821736e+00  -4.3204537e-01  -7.2193781e-01   1.3648220e-01  -7.2287277e-01   1.6159318e+00   4.0014985e-01   2.1833635e+00   1.0025337e-01   2.2884679e+00  -1.1496500e-01   2.4704788e+00  -4.7768560e-01  -3.1250421e-01   4.8298502e-03   2.2071436e+00   1.7361900e-01   3.6840339e+00  -1.3153866e+00   2.4901505e+00  -2.4536056e+00   1.0503626e+00  -5.6345609e-01   2.0608025e+00  -1.0475812e+00   3.2291837e+00  -1.0634186e+00   3.5604248e+00  -1.7125540e+00   3.6880798e+00  -3.0880353e+00  -3.2434515e-01  -5.7720307e-01   1.1506347e+00  -1.4427111e+00   2.0265260e+00  -1.7868914e+00   9.8194035e-01  -5.0633836e+00  -3.9517430e-01  -2.0572917e+00  -4.2076698e-01  -1.1901232e+00   3.2100397e-01  -2.0789420e+00   1.2101269e+00  -2.8776646e+00  -3.3485982e-01  -3.4477348e+00  -1.0365391e+00  -2.6075365e+00  -3.2194940e-01   6.4612969e-01   9.5125767e-01   8.2693824e-01  -1.6257298e+00
  -4.0779920e-01  -9.9858184e-01   6.9915907e-01  -5.4215987e-02   3.7835096e+00  -4.9481817e-01   3.5092382e+00  -1.6616314e+00   2.3446564e-01  -3.2211259e+00   5.6122254e-01  -1.1104844e+00   1.7784713e+00  -1.2106645e+00   2.1093577e+00  -3.9448465e+00  -1.1172719e-01   1.1665451e+00   1.6334631e+00  -5.4792388e-01  -8.2520528e-01   7.8827540e-02  -7.5223310e-01   1.6237347e+00   4.0452896e-01   2.2439269e+00   1.3221209e-01   2.3657426e+00  -7.1746488e-02   2.5473334e+00  -4.4361831e-01  -3.7682696e-01  -2.9340346e-02   2.2016396e+00   2.0828162e-01   3.7780546e+00  -1.2386030e+00   2.5779809e+00  -2.5107246e+00   9.3569164e-01  -6.1126168e-01   1.9833856e+00  -1.0410033e+00   3.2566671e+00  -9.7619350e-01   3.6489562e+00  -1.5965799e+00   3.8552989e+00  -3.0485788e+00  -4.4529290e-01  -6.8579133e-01   1.0790470e+00  -1.4600247e+00   2.1549205e+00  -1.6904262e+00   1.0993281e+00  -5.1338259e+00  -4.4730957e-01  -2.1381615e+00  -4.4642325e-01  -1.2352483e+00   3.1759562e-01  -2.0307423e+00   1.1979379e+00  -2.8522254e+00  -3.5296048e-01  -3.5400005e+00  -1.1342467e+00  -2.7259270e+00  -3.4521528e-01   6.4141922e-01   1.0295544e+00   8.6167030e-01  -1.7496122e+00
  -5.5450871e-01  -1.0963407e+00   5.7631961e-01  -1.0234907e-01   3.7673953e+00  -3.8317659e-01   3.5901197e+00  -1.5409432e+00   2.4946389e-01  -3.2786595e+00   4.0395412e-01  -1.1726117e+00   1.7751742e+00  -1.0855880e+00   2.3011373e+00  -3.7781085e+00  -1.9976428e-01   1.1763065e+00   1.7073575e+00  -7.1133437e-01  -8.9241293e-01  -2.3020529e-02  -8.1206432e-01   1.5915933e+00   3.9744941e-01   2.2682694e+00   1.7197565e-01   2.4252389e+00   1.8048657e-03   2.6316462e+00  -3.6078414e-01  -4.8799434e-01  -1.0168889e-01   2.1415971e+00   2.4224785e-01   3.8394111e+00  -1.0983144e+00   2.6803558e+00  -2.4991419e+00   7.5902269e-01  -6.8133631e-01   1.8507449e+00  -1.0204682e+00   3.2375610e+00  -8.5062471e-01   3.7057117e+00  -1.4142515e+00   4.0244711e+00  -2.9213080e+00  -6.1947324e-01  -8.2503953e-01   9.6366665e-01  -1.4780406e+00   2.2772663e+00  -1.5278021e+00   1.2440314e+00  -5.1104381e+00  -5.5178633e-01  -2.2370300e+00  -5.1712027e-01  -1.2831181e+00   3.1892828e-01  -1.9262769e+00   1.1812311e+00  -2.7598545e+00  -3.5945108e-01  -3.5813286e+00  -1.2201526e+00  -2.8147129e+00  -4.1724970e-01   6.1070547e-01   1.1115110e+00   9.3087456e-01  -1.8588764e+00
  -7.4462808e-01  -1.2234987e+00   4.0700218e-01  -1.6992677e-01   3.6960575e+00  -2.4042649e-01   3.6667926e+00  -1.3573189e+00   2.8335642e-01  -3.2747510e+00   1.9121634e-01  -1.2528167e+00   1.7411471e+00  -9.2691243e-01   2.5120255e+00  -3.5125432e+00  -3.1968189e-01   1.1665357e+00   1.8018691e+00  -9.1575575e-01  -9.2406542e-01  -1.6389597e-01  -8.9850641e-01   1.5229436e+00   3.8148575e-01   2.2580487e+00   2.1989494e-01   2.4666302e+00   1.0372671e-01   2.7210111e+00  -2.3302848e-01  -6.4080978e-01  -2.0783151e-01   2.0311501e+00   2.7627634e-01   3.8669970e+00  -9.0046114e-01   2.7929794e+00  -2.4234269e+00   5.2742504e-01  -7.7005339e-01   1.6683493e+00  -9.8590732e-01   3.1734178e+00  -6.9125987e-01   3.7295420e+00  -1.1734984e+00   4.1912028e+00  -2.7144962e+00  -8.4040130e-01  -9.8890114e-01   8.0930244e-01  -1.4957948e+00   2.3901758e+00  -1.3069648e+00   1.4094451e+00  -5.0001700e+00  -7.0403314e-01  -2.3501688e+00  -6.2966109e-01  -1.3323035e+00   3.2555767e-01  -1.7712491e+00   1.1598951e+00  -2.6083820e+00  -3.5485459e-01  -3.5746961e+00  -1.2934092e+00  -2.8738966e+00  -5.3406275e-01   5.5727374e-01   1.1960433e+00   1.0316859e+00  -1.9520145e+00
  -9.7055792e-01  -1.3743196e+00   1.9847024e-01  -2.5300669e-01   3.5735241e+00  -7.1553343e-02   3.7368766e+00  -1.1193362e+00   3.3334446e-01  -3.2136208e+00  -6.8518036e-02  -1.3471200e+00   1.6784806e+00  -7.4058151e-01   2.7350698e+00  -3.1610753e+00  -4.6588409e-01   1.1400271e+00   1.9139250e+00  -1.1532322e+00  -9.2195153e-01  -3.3723771e-01  -1.0066387e+00   1.4224839e+00   3.5954410e-01   2.2160264e+00   2.7598513e-01   2.4900375e+00   2.3082042e-01   2.8126090e+00  -6.6143506e-02  -8.2856905e-01  -3.4220457e-01   1.8760668e+00   3.1112498e-01   3.8607779e+00  -6.5332347e-01   2.9112564e+00  -2.2905511e+00   2.4975515e-01  -8.7321889e-01   1.4433243e+00  -9.3793451e-01   3.0673076e+00  -5.0420272e-01   3.7204624e+00  -8.8462251e-01   4.3513218e+00  -2.4393095e+00  -1.0999291e+00  -1.1705238e+00   6.2175918e-01  -1.5126668e+00   2.4908229e+00  -1.0381959e+00   1.5887460e+00  -4.8126234e+00  -8.9773190e-01  -2.4734179e+00  -7.7906537e-01  -1.3815277e+00   3.3820632e-01  -1.5731541e+00   1.1345073e+00  -2.4072808e+00  -3.3954942e-01  -3.5241958e+00  -1.3530811e+00  -2.9040655e+00  -6.9004511e-01   4.8527873e-01   1.2817049e+00   1.1597960e+00  -2.0276774e+00
  -1.2235330e+00  -1.5421878e+00  -4.0769873e-02  -3.4714699e-01   3.4054966e+00   1.1744792e-01   3.7982302e+00  -8.3773923e-01   3.9634252e-01  -3.1012464e+00  -3.6529922e-01  -1.4512329e+00   1.5902271e+00  -5.3389942e-01   2.9633274e+00  -2.7394142e+00  -6.3184499e-01   1.1001049e+00   2.0395155e+00  -1.4147368e+00  -8.8897764e-01  -5.3541147e-01  -1.1306984e+00   1.2959425e+00   3.3472699e-01   2.1459217e+00   3.3992437e-01   2.4960017e+00   3.7880510e-01   2.9033282e+00   1.3242114e-01  -1.0433735e+00  -4.9830425e-01   1.6834700e+00   3.4750650e-01   3.8217711e+00  -3.6711678e-01   3.0304909e+00  -2.1094892e+00  -6.3752650e-02  -9.8624062e-01   1.1841283e+00  -8.7780356e-01   2.9236669e+00  -2.9682135e-01   3.6796336e+00  -5.5982297e-01   4.5010257e+00  -2.1092765e+00  -1.3886317e+00  -1.3625600e+00   4.0758312e-01  -1.5283802e+00   2.5769982e+00  -7.3364246e-01   1.7751847e+00  -4.5595779e+00  -1.1250877e+00  -2.6023700e+00  -9.5885253e-01  -1.4297215e+00   3.5765344e-01  -1.3409610e+00   1.1062694e+00  -2.1672278e+00  -3.1376350e-01  -3.4348183e+00  -1.3981552e+00  -2.9063099e+00  -8.7823045e-01   3.9953816e-01   1.3667437e+00   1.3096765e+00  -2.0846746e+00
  -1.4940114e+00  -1.7199075e+00  -3.0136425e-01  -4.4760824e-01   3.1990837e+00   3.1984948e-01   3.8490237e+00  -5.2492524e-01   4.6915304e-01  -2.9450151e+00  -6.8815173e-01  -1.5607349e+00   1.4802274e+00  -3.1519545e-01   3.1901044e+00  -2.2653934e+00  -8.1040562e-01   1.0504577e+00   2.1738938e+00  -1.6905709e+00  -8.2895131e-01  -7.5007559e-01  -1.2643429e+00   1.1497992e+00   3.1018358e-01   2.0522298e+00   4.1105910e-01   2.4854411e+00   5.4251628e-01   2.9899045e+00   3.5392522e-01  -1.2764910e+00  -6.6896392e-01   1.4615015e+00   3.8604044e-01   3.7519854e+00  -5.3509170e-02   3.1460856e+00  -1.8907369e+00  -4.0194071e-01  -1.1043061e+00   9.0017831e-01  -8.0733336e-01   2.7480892e+00  -7.7395448e-02   3.6092919e+00  -2.1263761e-01   4.6370052e+00  -1.7396639e+00  -1.6962411e+00  -1.5574893e+00   1.7380523e-01  -1.5429700e+00   2.6471297e+00  -4.0675566e-01   1.9623530e+00  -4.2544485e+00  -1.3771657e+00  -2.7325495e+00  -1.1613946e+00  -1.4760535e+00   3.8462340e-01  -1.0847331e+00   1.0768951e+00  -1.8996363e+00  -2.7759106e-01  -3.3122164e+00  -1.4275676e+00  -2.8821353e+00  -1.0906134e+00   3.0529033e-01   1.4491789e+00   1.4748700e+00  -2.1219815e+00
  -1.7720844e+00  -1.9000196e+00  -5.7353458e-01  -5.4956522e-01   2.9624802e+00   5.2849200e-01   3.8877966e+00  -1.9435981e-01   5.4863808e-01  -2.7533377e+00  -1.0255531e+00  -1.6712423e+00   1.3529100e+00  -9.3433170e-02   3.4091689e+00  -1.7582327e+00  -9.9409845e-01   9.9495569e-01   2.3118140e+00  -1.9707823e+00  -7.4633083e-01  -9.7257057e-01  -1.4009395e+00   9.9097636e-01   2.8895339e-01   1.9400108e+00   4.8841667e-01   2.4596020e+00   7.1613988e-01   3.0690746e+00   5.8876166e-01  -1.5187462e+00  -8.4665742e-01   1.2189512e+00   4.2720518e-01   3.6543199e+00   2.7491617e-01   3.2537343e+00  -1.6457726e+00  -7.5320354e-01  -1.2225641e+00   6.0144290e-01  -7.2880343e-01   2.5470707e+00   1.4527759e-01   3.5126330e+00   1.4267159e-01   4.7565400e+00  -1.3467911e+00  -2.0121034e+00  -1.7479330e+00  -7.2307853e-02  -1.5567198e+00   2.7002746e+00  -7.1668593e-02   2.1444132e+00  -3.9117006e+00  -1.6442745e+00  -2.8595834e+00  -1.3783093e+00  -1.5199344e+00   4.1968218e-01  -8.1520739e-01   1.0484630e+00  -1.6161863e+00  -2.3103210e-01  -3.1624659e+00  -1.4402520e+00  -2.8333779e+00  -1.3185081e+00   2.0792982e-01   1.5268951e+00   1.6483284e+00  -2.1387544e+00
  -2.0478868e+00  -2.0751213e+00  -8.4750569e-01  -6.4831644e-01   2.7046061e+00   7.3609620e-01   3.9134975e+00   1.4004612e-01   6.3187391e-01  -2.5352377e+00  -1.3659109e+00  -1.7785601e+00   1.2130779e+00   1.2221450e-01   3.6149326e+00  -1.2377610e+00  -1.1754815e+00   9.3745887e-01   2.4477940e+00  -2.2455746e+00  -6.4596164e-01  -1.1943102e+00  -1.5338718e+00   8.2651514e-01   2.7381068e-01   1.8146631e+00   5.7072663e-01   2.4200035e+00   8.9347059e-01   3.1377342e+00   8.2691461e-01  -1.7609164e+00  -1.0238147e+00   9.6487010e-01   4.7129291e-01   3.5324307e+00   6.0522586e-01   3.3495980e+00  -1.3864927e+00  -1.1059607e+00  -1.3362993e+00   2.9802424e-01  -6.4482921e-01   2.3277274e+00   3.6229771e-01   3.3936563e+00   4.9175623e-01   4.8575602e+00  -9.4731802e-01  -2.3256339e+00  -1.9269492e+00  -3.2348895e-01  -1.5700762e+00   2.7360864e+00   2.5745136e-01   2.3162785e+00  -3.5462508e+00  -1.9163775e+00  -2.9793493e+00  -1.6008660e+00  -1.5609963e+00   4.6314931e-01  -5.4334837e-01   1.0232421e+00  -1.3283684e+00  -1.7405289e-01  -2.9918327e+00  -1.4352083e+00  -2.7621290e+00  -1.5529266e+00   1.1273462e-01   1.5977492e+00   1.8227798e+00  -2.1343614e+00
  -2.3119880e+00  -2.2381755e+00  -1.1139151e+00  -7.3948157e-01   2.4347218e+00   9.3557048e-01   3.9255026e+00   4.6456694e-01   7.1627664e-01  -2.2999479e+00  -1.6980168e+00  -1.8788098e+00   1.0656937e+00   3.2280171e-01   3.8025926e+00  -7.2363067e-01  -1.3474654e+00   8.8162666e-01   2.5763868e+00  -2.5056955e+00  -5.3281695e-01  -1.4071550e+00  -1.6568464e+00   6.6325462e-01   2.6711744e-01   1.6816897e+00   6.5645099e-01   2.3683780e+00   1.0681827e+00   3.1930901e+00   1.0584284e+00  -1.9941162e+00  -1.1931322e+00   7.0818645e-01   5.1837134e-01   3.3905734e+00   9.2470217e-01   3.4304498e+00  -1.1246529e+00  -1.4491038e+00  -1.4410988e+00  -2.5016351e-04  -5.5822206e-01   2.0974911e+00   5.6507641e-01   3.2569765e+00   8.2081121e-01   4.9386705e+00  -5.5753917e-01  -2.6267473e+00  -2.0882934e+00  -5.7268661e-01  -1.5835489e+00   2.7547601e+00   5.6704092e-01   2.4737352e+00  -3.1728827e+00  -2.1835042e+00  -3.0881013e+00  -1.8203796e+00  -1.5990503e+00   5.1503032e-01  -2.7990019e-01   1.0035022e+00  -1.0470688e+00  -1.0666382e-01  -2.8065602e+00  -1.4115903e+00  -2.6706725e+00  -1.7849581e+00   2.4600622e-02   1.6596837e+00   1.9910989e+00  -2.1084250e+00
  -2.5557445e+00  -2.3827880e+00  -1.3641828e+00  -8.1917795e-01   2.1620428e+00   1.1203010e+00   3.9236194e+00   7.6626924e-01   7.9968909e-01  -2.0565227e+00  -2.0114499e+00  -1.9685269e+00   9.1567872e-01   5.0003425e-01   3.9682318e+00  -2.3456075e-01  -1.5036143e+00   8.3073894e-01   2.6924440e+00  -2.7427786e+00  -4.1175970e-01  -1.6037452e+00  -1.7641815e+00   5.0753049e-01   2.7069346e-01   1.5464721e+00   7.4382404e-01   2.3066141e+00   1.2341012e+00   3.2327975e+00   1.2738618e+00  -2.2101484e+00  -1.3478648e+00   4.5734457e-01   5.6825475e-01   3.2334262e+00   1.2213835e+00   3.4937855e+00  -8.7134280e-01  -1.7723987e+00  -1.5329972e+00  -2.8420576e-01  -4.7184404e-01   1.8638085e+00   7.4572990e-01   3.1076147e+00   1.1171660e+00   4.9991361e+00  -1.9271775e-01  -2.9062398e+00  -2.2266332e+00  -8.1325849e-01  -1.5976029e+00   2.7569639e+00   8.4473626e-01   2.6135036e+00  -2.8056978e+00  -2.4361442e+00  -3.1825639e+00  -2.0285705e+00  -1.6340236e+00   5.7497177e-01  -3.4955460e-02   9.9132643e-01  -7.8220763e-01  -2.9008645e-02  -2.6126817e+00  -1.3688073e+00  -2.5614377e+00  -2.0061291e+00  -5.2201230e-02   1.7108393e+00   2.1466576e+00  -2.0608779e+00
  -2.7715970e+00  -2.5034481e+00  -1.5908244e+00  -8.8416675e-01   1.8953676e+00   1.2844103e+00   3.9080672e+00   1.0335649e+00   8.8042220e-01  -1.8134965e+00  -2.2969189e+00  -2.0447286e+00   7.6773145e-01   6.4666119e-01   4.1088705e+00   2.1235910e-01  -1.6384059e+00   7.8753808e-01   2.7913556e+00  -2.9496298e+00  -2.8734079e-01  -1.7777805e+00  -1.8510638e+00   3.6491003e-01   2.8571078e-01   1.4140578e+00   8.3090040e-01   2.2366962e+00   1.3854593e+00   3.2550723e+00   1.4647040e+00  -2.4018057e+00  -1.4820844e+00   2.1998593e-01   6.2048670e-01   3.0659050e+00   1.4845546e+00   3.5378866e+00  -6.3652203e-01  -2.0668245e+00  -1.6086021e+00  -5.4565099e-01  -3.8846270e-01   1.6338496e+00   8.9743229e-01   2.9507775e+00   1.3698092e+00   5.0388336e+00   1.3351121e-01  -3.1561103e+00  -2.3377073e+00  -1.0391377e+00  -1.6125467e+00   2.7437586e+00   1.0798956e+00   2.7332415e+00  -2.4576271e+00  -2.6655975e+00  -3.2599972e+00  -2.2178801e+00  -1.6658892e+00   6.4223966e-01   1.8244025e-01   9.8843148e-01  -5.4244247e-01   5.8541267e-02  -2.4158633e+00  -1.3066323e+00  -2.4369667e+00  -2.2087274e+00  -1.1423102e-01   1.7496579e+00   2.2836365e+00  -1.9920254e+00
  -2.9533060e+00  -2.5957115e+00  -1.7876899e+00  -9.3196366e-01   1.6427409e+00   1.4229737e+00   3.8794415e+00   1.2566844e+00   9.5724883e-01  -1.5785914e+00  -2.5465248e+00  -2.1049514e+00   6.2617728e-01   7.5681415e-01   4.2224748e+00   6.0227534e-01  -1.7474361e+00   7.5410071e-01   2.8692534e+00  -3.1204426e+00  -1.6364393e-01  -1.9242309e+00  -1.9137592e+00   2.3997592e-01   3.1261917e-01   1.2889749e+00   9.1561070e-01   2.1606486e+00   1.5171312e+00   3.2587705e+00   1.6237328e+00  -2.5631082e+00  -1.5908932e+00   2.6857787e-03   6.7433640e-01   2.8929770e+00   1.7051649e+00   3.5618341e+00  -4.2863820e-01  -2.3248384e+00  -1.6651919e+00  -7.7764354e-01  -3.1061480e-01   1.4142446e+00   1.0147116e+00   2.7916367e+00   1.5698252e+00   5.0581682e+00   4.0964302e-01  -3.3698037e+00  -2.4184270e+00  -1.2449669e+00  -1.6284299e+00   2.7165134e+00   1.2640248e+00   2.8314855e+00  -2.1400197e+00  -2.8642686e+00  -3.3182316e+00  -2.3817303e+00  -1.6945890e+00   7.1572068e-01   3.6463198e-01   9.9601456e-01  -3.3494598e-01   1.5529635e-01  -2.2212870e+00  -1.2253111e+00  -2.2998951e+00  -2.3860729e+00  -1.5903673e-01   1.7749709e+00   2.3972709e+00  -1.9026122e+00
  -3.0961117e+00  -2.6563252e+00  -1.9501237e+00  -9.6091048e-01   1.4111658e+00   1.5321842e+00   3.8386604e+00   1.4280486e+00   1.0293543e+00  -1.3584911e+00  -2.7539431e+00  -2.1472646e+00   4.9485006e-01   8.2627752e-01   4.3079220e+00   9.2306569e-01  -1.8275584e+00   7.3174568e-01   2.9231669e+00  -3.2509412e+00  -4.4182101e-02  -2.0394710e+00  -1.9497634e+00   1.3616961e-01   3.5110774e-01   1.1750793e+00   9.9582239e-01   2.0804797e+00   1.6248295e+00   3.2434291e+00   1.7452959e+00  -2.6894706e+00  -1.6705837e+00  -1.8924224e-01   7.2880849e-01   2.7194802e+00   1.8761568e+00   3.5654718e+00  -2.5434450e-01  -2.5405592e+00  -1.7007843e+00  -9.7468267e-01  -2.4048678e-01   1.2108604e+00   1.0936744e+00   2.6351210e+00   1.7107202e+00   5.0579668e+00   6.2669125e-01  -3.5423716e+00  -2.4669162e+00  -1.4261982e+00  -1.6449543e+00   2.6768175e+00   1.3910893e+00   2.9075509e+00  -1.8623155e+00  -3.0258931e+00  -3.3556787e+00  -2.5147258e+00  -1.7199647e+00   7.9394611e-01   5.0563463e-01   1.0146314e+00  -1.6525660e-01   2.6017126e-01  -2.0335649e+00  -1.1256567e+00  -2.1529421e+00  -2.5327257e+00  -1.8525306e-01   1.7860651e+00   2.4840294e+00  -1.7938818e+00
  -3.1968213e+00  -2.6832896e+00  -2.0750383e+00  -9.7020636e-01   1.2063753e+00   1.6094584e+00   3.7868966e+00   1.5425232e+00   1.0962499e+00  -1.1586839e+00  -2.9145249e+00  -2.1702641e+00   3.7700828e-01   8.5267737e-01   4.3649291e+00   1.1657047e+00  -1.8769542e+00   7.2098377e-01   2.9511241e+00  -3.3384448e+00   6.8152571e-02  -2.1213365e+00  -1.9578877e+00   5.5700028e-02   4.0010562e-01   1.0754385e+00   1.0694027e+00   1.9981298e+00   1.7052561e+00   3.2092659e+00   1.8255045e+00  -2.7777930e+00  -1.7187395e+00  -3.5186849e-01   7.8266665e-01   2.5499572e+00   1.9926908e+00   3.5493225e+00  -1.1832575e-01  -2.7098633e+00  -1.7141765e+00  -1.1328226e+00  -1.7981789e-01   1.0286226e+00   1.1321484e+00   2.4857296e+00   1.7886304e+00   5.0393557e+00   7.7844866e-01  -3.6705509e+00  -2.4824966e+00  -1.5791546e+00  -1.6614068e+00   2.6263968e+00   1.4577010e+00   2.9613947e+00  -1.6318185e+00  -3.1456905e+00  -3.3713210e+00  -2.6127942e+00  -1.7417006e+00   8.7513717e-01   6.0133912e-01   1.0441179e+00  -3.7201559e-02   3.7162890e-01  -1.8566881e+00  -1.0091264e+00  -1.9989045e+00  -2.6446253e+00  -1.9263826e-01   1.7827237e+00   2.5417036e+00  -1.6676243e+00
  -3.2538212e+00  -2.6758593e+00  -2.1609087e+00  -9.5989969e-01   1.0326743e+00   1.6534800e+00   3.7255008e+00   1.5975490e+00   1.1576618e+00  -9.8337266e-01  -3.0253215e+00  -2.1730557e+00   2.7528295e-01   8.3557937e-01   4.3939516e+00   1.3244929e+00  -1.8951316e+00   7.2151086e-01   2.9521973e+00  -3.3818605e+00   1.7109081e-01  -2.1691039e+00  -1.9382749e+00  -4.8160912e-04   4.5782182e-01   9.9225626e-01   1.1342824e+00   1.9154224e+00   1.7562043e+00   3.1571416e+00   1.8623330e+00  -2.8264764e+00  -1.7342726e+00  -4.8269620e-01   8.3446941e-01   2.3885114e+00   2.0522611e+00   3.5144708e+00  -2.3235831e-02  -2.8304022e+00  -1.7049532e+00  -1.2497081e+00  -1.2983265e-01   8.7139151e-01   1.1297382e+00   2.3473785e+00   1.8024037e+00   5.0036318e+00   8.6161581e-01  -3.7527588e+00  -2.4656206e+00  -1.7010544e+00  -1.6766234e+00   2.5670366e+00   1.4631810e+00   2.9934632e+00  -1.4535592e+00  -3.2204440e+00  -3.3646875e+00  -2.6732653e+00  -1.7592847e+00   9.5726970e-01   6.4963982e-01   1.0835583e+00   4.7115233e-02   4.8765406e-01  -1.6940008e+00  -8.7786260e-01  -1.8406489e+00  -2.7191565e+00  -1.8204775e-01   1.7652396e+00   2.5694201e+00  -1.5262006e+00
  -3.2670269e+00  -2.6344919e+00  -2.2076955e+00  -9.3084450e-01   8.9285259e-01   1.6641854e+00   3.6559196e+00   1.5931462e+00   1.2134105e+00  -8.3545036e-01  -3.0850451e+00  -2.1552341e+00   1.9165338e-01   7.7649241e-01   4.3960657e+00   1.3971457e+00  -1.8828638e+00   7.3224389e-01   2.9264894e+00  -3.3816099e+00   2.6294749e-01  -2.1834040e+00  -1.8923478e+00  -3.2644047e-02   5.2182244e-01   9.2683630e-01   1.1885170e+00   1.8340187e+00   1.7766058e+00   3.0884864e+00   1.8556232e+00  -2.8353722e+00  -1.7174031e+00  -5.8064152e-01   8.8261705e-01   2.2386847e+00   2.0546999e+00   3.4624162e+00   3.0258940e-02  -2.9015412e+00  -1.6734674e+00  -1.3245370e+00  -9.1205313e-02   7.4189191e-01   1.0877906e+00   2.2232833e+00   1.7535560e+00   4.9521422e+00   8.7579869e-01  -3.7890186e+00  -2.4177644e+00  -1.7900057e+00  -1.6889904e+00   2.5005136e+00   1.4094985e+00   3.0045357e+00  -1.3302524e+00  -3.2485156e+00  -3.3358209e+00  -2.6948874e+00  -1.7719945e+00   1.0381551e+00   6.5048223e-01   1.1313062e+00   8.7269114e-02   6.0576325e-01  -1.5481954e+00  -7.3469580e-01  -1.6810939e+00  -2.7551494e+00  -1.5535028e-01   1.7344006e+00   2.5675707e+00  -1.3725386e+00
  -3.2377735e+00  -2.5607525e+00  -2.2167085e+00  -8.8462528e-01   7.8816787e-01   1.6426901e+00   3.5796122e+00   1.5318001e+00   1.2632933e+00  -7.1653076e-01  -3.0939754e+00  -2.1168607e+00   1.2744630e-01   6.7877928e-01   4.3728408e+00   1.3847472e+00  -1.8420683e+00   7.5139813e-01   2.8750729e+00  -3.3395001e+00   3.4255365e-01  -2.1660801e+00  -1.8226946e+00  -4.2182111e-02   5.8914171e-01   8.7958542e-01   1.2303438e+00   1.7553774e+00   1.7665259e+00   3.0051986e+00   1.8069998e+00  -2.8056739e+00  -1.6695785e+00  -6.4595326e-01   9.2540804e-01   2.1033644e+00   2.0020770e+00   3.3949202e+00   4.3342150e-02  -2.9242431e+00  -1.6207937e+00  -1.3579631e+00  -6.4057672e-02   6.4169351e-01   1.0092772e+00   2.1158828e+00   1.6461131e+00   4.8861789e+00   8.2338534e-01  -3.7808229e+00  -2.3412894e+00  -1.8449741e+00  -1.6964854e+00   2.4285397e+00   1.3010982e+00   2.9955801e+00  -1.2623366e+00  -3.2298003e+00  -3.2852377e+00  -2.6777862e+00  -1.7789066e+00   1.1155333e+00   6.0583089e-01   1.1850513e+00   8.4423995e-02   7.2305266e-01  -1.4213171e+00  -5.8310147e-01  -1.5231806e+00  -2.7528182e+00  -1.1529251e-01   1.6914511e+00   2.5376805e+00  -1.2100955e+00
  -3.1686661e+00  -2.4571836e+00  -2.1904299e+00  -8.2345627e-01   7.1839501e-01   1.5911705e+00   3.4979732e+00   1.4182400e+00   1.3069851e+00  -6.2702475e-01  -3.0538272e+00  -2.0584440e+00   8.3351770e-02   5.4747881e-01   4.3262113e+00   1.2915769e+00  -1.7756469e+00   7.7660002e-01   2.7998836e+00  -3.2585523e+00   4.0917160e-01  -2.1200020e+00  -1.7329018e+00  -3.1475796e-02   6.5642114e-01   8.5005178e-01   1.2582363e+00   1.6807213e+00   1.7271083e+00   2.9095269e+00   1.7197071e+00  -2.7397635e+00  -1.5933476e+00  -6.8008391e-01   9.6110417e-01   1.9847186e+00   1.8985056e+00   3.3138550e+00   1.8831627e-02  -2.9008958e+00  -1.5486600e+00  -1.3519482e+00  -4.7988398e-02   5.7123877e-01   8.9860107e-01   2.0268033e+00   1.4863470e+00   4.8068960e+00   7.0931478e-01  -3.7309515e+00  -2.2392840e+00  -1.8657374e+00  -1.6967592e+00   2.3527160e+00   1.1446299e+00   2.9676335e+00  -1.2480878e+00  -3.1656363e+00  -3.2138896e+00  -2.6233654e+00  -1.7789307e+00   1.1871689e+00   5.1956059e-01   1.2419322e+00   4.1204529e-02   8.3628406e-01  -1.3147763e+00  -4.2710970e-01  -1.3698253e+00  -2.7136499e+00  -6.5322860e-02   1.6380295e+00   2.4822214e+00  -1.0427820e+00
  -3.0633948e+00  -2.3271516e+00  -2.1323085e+00  -7.5006065e-01   6.8193260e-01   1.5127091e+00   3.4122645e+00   1.2591309e+00   1.3439680e+00  -5.6625077e-01  -2.9675913e+00  -1.9809213e+00   5.9451962e-02   3.8905176e-01   4.2583553e+00   1.1248254e+00  -1.6872919e+00   8.0503097e-01   2.7035834e+00  -3.1428021e+00   4.6240487e-01  -2.0488570e+00  -1.6273416e+00  -3.7121522e-03   7.2007170e-01   8.3699563e-01   1.2709540e+00   1.6110126e+00   1.6604789e+00   2.8039431e+00   1.5983822e+00  -2.6410270e+00  -1.4921913e+00  -6.8552318e-01   9.8800304e-01   1.8841607e+00   1.7498699e+00   3.2210686e+00  -3.9093708e-02  -2.8351110e+00  -1.4593590e+00  -1.3095816e+00  -4.2128777e-02   5.2991047e-01   7.6134369e-01   1.9568607e+00   1.2824275e+00   4.7152554e+00   5.4075739e-01  -3.6432598e+00  -2.1153956e+00  -1.8528314e+00  -1.6872521e+00   2.2744982e+00   9.4859364e-01   2.9217140e+00  -1.2837974e+00  -3.0586751e+00  -3.1231247e+00  -2.5341607e+00  -1.7708651e+00   1.2509455e+00   3.9727464e-01   1.2986819e+00  -3.8460826e-02   9.4200364e-01  -1.2293589e+00  -2.7117166e-01  -1.2238572e+00  -2.6402538e+00  -9.3853223e-03   1.5760921e+00   2.4043943e+00  -8.7485168e-01
  -2.9265336e+00  -2.1746825e+00  -2.0465440e+00  -6.6753534e-01   6.7595920e-01   1.4111158e+00   3.3235603e+00   1.0626967e+00   1.3734965e+00  -5.3256932e-01  -2.8393571e+00  -1.8856403e+00   5.5258320e-02   2.1106317e-01   4.1715871e+00   8.9421037e-01  -1.5812759e+00   8.3359441e-01   2.5894023e+00  -2.9970817e+00   5.0211355e-01  -1.9569276e+00  -1.5109317e+00   3.7319177e-02   7.7645096e-01   8.3848974e-01   1.2675887e+00   1.5469373e+00   1.5696157e+00   2.6910165e+00   1.4487820e+00  -2.5136537e+00  -1.3703244e+00  -6.6560647e-01   1.0045162e+00   1.8023420e+00   1.5634957e+00   3.1182781e+00  -1.2520364e-01  -2.7315010e+00  -1.3556449e+00  -1.2348766e+00  -4.5218862e-02   5.1613149e-01   6.0396632e-01   1.9060946e+00   1.0440081e+00   4.6120020e+00   3.2672575e-01  -3.5224489e+00  -1.9736606e+00  -1.8074990e+00  -1.6653368e+00   2.1951698e+00   7.2292372e-01   2.8587662e+00  -1.3640012e+00  -2.9127273e+00  -3.0146491e+00  -2.4136550e+00  -1.7534693e+00   1.3049494e+00   2.4605536e-01   1.3517974e+00  -1.4952055e-01   1.0366863e+00  -1.1652389e+00  -1.1998967e-01  -1.0879416e+00  -2.5361852e+00   4.8306190e-02   1.5078241e+00   2.3078953e+00  -7.1076027e-01
  -2.7633281e+00  -2.0042906e+00  -1.9378684e+00  -5.7920742e-01   6.9662857e-01   1.2907378e+00   3.2327099e+00   8.3829844e-01   1.3945995e+00  -5.2353287e-01  -2.6741269e+00  -1.7743378e+00   6.9754846e-02   2.1818876e-02   4.0682630e+00   6.1151367e-01  -1.4622343e+00   8.5909784e-01   2.4609680e+00  -2.8267980e+00   5.2834236e-01  -1.8488635e+00  -1.3888755e+00   8.7447047e-02   8.2204908e-01   8.5204470e-01   1.2476097e+00   1.4889016e+00   1.4581935e+00   2.5732972e+00   1.2774801e+00  -2.3624261e+00  -1.2324800e+00  -6.2430823e-01   1.0092506e+00   1.7391715e+00   1.3477791e+00   3.0069952e+00  -2.3354215e-01  -2.5954461e+00  -1.2406204e+00  -1.1325573e+00  -5.5696845e-02   5.2748799e-01   4.3348628e-01   1.8738298e+00   7.8176748e-01   4.4976630e+00   7.7637255e-02  -3.3738299e+00  -1.8183401e+00  -1.7316422e+00  -1.6284778e+00   2.1158225e+00   4.7852420e-01   2.7796426e+00  -1.4817544e+00  -2.7325869e+00  -2.8904917e+00  -2.2660682e+00  -1.7255501e+00   1.3475368e+00   7.4153304e-02   1.3977182e+00  -2.8600139e-01   1.1168935e+00  -1.1219912e+00   2.1677375e-02  -9.6449626e-01  -2.4057532e+00   1.0350072e-01   1.4355482e+00   2.1966839e+00  -5.5500251e-01
  -2.5794840e+00  -1.8208066e+00  -1.8113368e+00  -4.8848756e-01   7.3929255e-01   1.1562674e+00   3.1403169e+00   5.9598903e-01   1.4061211e+00  -5.3604348e-01  -2.4776280e+00  -1.6491099e+00   1.0144672e-01  -1.7002483e-01   3.9507046e+00   2.9005455e-01  -1.3349502e+00   8.7844245e-01   2.3221383e+00  -2.6377144e+00   5.4126756e-01  -1.7294690e+00  -1.2663975e+00   1.4234679e-01   8.5367422e-01   8.7475519e-01   1.2109034e+00   1.4370401e+00   1.3304133e+00   2.4532153e+00   1.0915496e+00  -2.1925142e+00  -1.0836841e+00  -5.6602867e-01   1.0010915e+00   1.6938600e+00   1.1117958e+00   2.8884864e+00  -3.5774948e-01  -2.4328637e+00  -1.1176179e+00  -1.0078461e+00  -7.1794342e-02   5.6087057e-01   2.5714414e-01   1.8587589e+00   5.0692760e-01   4.3725734e+00  -1.9515230e-01  -3.2030940e+00  -1.6537655e+00  -1.6277801e+00  -1.5743950e+00   2.0373409e+00   2.2677964e-01   2.6851125e+00  -1.6289425e+00  -2.5238414e+00  -2.7529690e+00  -2.0961354e+00  -1.6860539e+00   1.3773811e+00  -1.0937460e-01   1.4330027e+00  -4.4122721e-01   1.1794355e+00  -1.0986104e+00   1.4922057e-01  -8.5560913e-01  -2.2538214e+00   1.5214078e-01   1.3616317e+00   2.0747680e+00  -4.1193594e-01
  -2.3809615e+00  -1.6292143e+00  -1.6721312e+00  -3.9872594e-01   7.9874174e-01   1.0125565e+00   3.0467375e+00   3.4606449e-01   1.4067919e+00  -5.6651325e-01  -2.2561244e+00  -1.5123714e+00   1.4841381e-01  -3.5586031e-01   3.8211392e+00  -5.5879250e-02  -1.2041508e+00   8.8880770e-01   2.1768373e+00  -2.4357427e+00   5.4116409e-01  -1.6035016e+00  -1.1484872e+00   1.9776486e-01   8.6862891e-01   9.0345995e-01   1.1578070e+00   1.3912352e+00   1.1908238e+00   2.3330008e+00   8.9825098e-01  -2.0092768e+00  -9.2903633e-01  -4.9538274e-01   9.7927825e-01   1.6649874e+00   8.6490630e-01   2.7637709e+00  -4.9136491e-01  -2.2499844e+00  -9.9007852e-01  -8.6625619e-01  -9.1632083e-02   6.1262624e-01   8.2079217e-02   1.8590378e+00   2.3076932e-01   4.2369178e+00  -4.7982545e-01  -3.0160972e+00  -1.4841994e+00  -1.4990078e+00  -1.5012196e+00   1.9603921e+00  -2.0942852e-02   2.5758980e+00  -1.7966186e+00  -2.2926704e+00  -2.6046485e+00  -1.9088863e+00  -1.6341586e+00   1.3935031e+00  -2.9506679e-01   1.4544924e+00  -6.0805566e-01   1.2215241e+00  -1.0935416e+00   2.5838523e-01  -7.6296301e-01  -2.0856096e+00   1.9057875e-01   1.2883999e+00   1.9460168e+00  -2.8560419e-01
  -2.1737734e+00  -1.4344897e+00  -1.5253793e+00  -3.1307754e-01   8.6945358e-01   8.6444261e-01   2.9520987e+00   9.8629914e-02   1.3953295e+00  -6.1102394e-01  -2.0162264e+00  -1.3668019e+00   2.0837010e-01  -5.2751813e-01   3.6816596e+00  -4.1162417e-01  -1.0743190e+00   8.8782218e-01   2.0289105e+00  -2.2267493e+00   5.2839306e-01  -1.4754930e+00  -1.0396613e+00   2.4973076e-01   8.6486688e-01   9.3490865e-01   1.0891336e+00   1.3511490e+00   1.0441427e+00   2.2146245e+00   7.0473364e-01  -1.8180741e+00  -7.7350137e-01  -4.1699693e-01   9.4347265e-01   1.6505913e+00   6.1637523e-01   2.6336497e+00  -6.2809822e-01  -2.0531360e+00  -8.6143384e-01  -7.1339468e-01  -1.1331246e-01   6.7871514e-01  -8.4973909e-02   1.8723921e+00  -3.5836138e-02   4.0907897e+00  -7.6457414e-01  -2.8186590e+00  -1.3137106e+00  -1.3489498e+00  -1.4076337e+00   1.8854226e+00  -2.5378019e-01   2.4527272e+00  -1.9753612e+00  -2.0456339e+00  -2.4483074e+00  -1.7094353e+00  -1.5693591e+00   1.3952833e+00  -4.7348282e-01   1.4594575e+00  -7.7913002e-01   1.2409099e+00  -1.1047266e+00   3.4545984e-01  -6.8777749e-01  -1.9064970e+00   2.1576956e-01   1.2180568e+00   1.8140097e+00  -1.7956964e-01
  -1.9638052e+00  -1.2414548e+00  -1.3759941e+00  -2.3438116e-01   9.4583837e-01   7.1658704e-01   2.8563317e+00  -1.3680264e-01   1.3705547e+00  -6.6548052e-01  -1.7647048e+00  -1.2152814e+00   2.7873079e-01  -6.7763027e-01   3.5341991e+00  -7.6273408e-01  -9.4952973e-01   8.7370942e-01   1.8819920e+00  -2.0163807e+00   5.0340883e-01  -1.3495948e+00  -9.4375762e-01   2.9474691e-01   8.4112064e-01   9.6592716e-01   1.0061816e+00   1.3162616e+00   8.9508156e-01   2.0997626e+00   5.1776389e-01  -1.6240982e+00  -6.2172290e-01  -3.3532100e-01   8.9380775e-01   1.6482700e+00   3.7501318e-01   2.4987596e+00  -7.6205965e-01  -1.8485482e+00  -7.3499283e-01  -5.5478182e-01  -1.3500603e-01   7.5486962e-01  -2.3795553e-01   1.8962287e+00  -2.8286245e-01   3.9342569e+00  -1.0380492e+00  -2.6163861e+00  -1.1460682e+00  -1.1817039e+00  -1.2929858e+00   1.8126599e+00  -4.6183043e-01   2.3163975e+00  -2.1556410e+00  -1.7894560e+00  -2.2868880e+00  -1.5027918e+00  -1.4915402e+00   1.3824631e+00  -6.3563462e-01   1.4457153e+00  -9.4714245e-01   1.2359933e+00  -1.1296715e+00   4.0743974e-01  -6.3077065e-01  -1.7218399e+00   2.2542886e-01   1.1526154e+00   1.6819262e+00  -9.6764408e-02
  -1.7566401e+00  -1.0546383e+00  -1.2285307e+00  -1.6505808e-01   1.0224726e+00   5.7332992e-01   2.7592215e+00  -3.5167209e-01   1.3315202e+00  -7.2575647e-01  -1.5083030e+00  -1.0608151e+00   3.5668695e-01  -7.9995233e-01   3.3805256e+00  -1.0955535e+00  -8.3331138e-01   8.4539866e-01   1.7393963e+00  -1.8099060e+00   4.6678191e-01  -1.2294520e+00  -8.6377031e-01   3.2994622e-01   7.9699075e-01   9.9357086e-01   9.1072589e-01   1.2859182e+00   7.4817973e-01   1.9897825e+00   3.4348601e-01  -1.4322176e+00  -4.7786564e-01  -2.5446061e-01   8.3091598e-01   1.6553035e+00   1.4885534e-01   2.3596496e+00  -8.8794470e-01  -1.6421703e+00  -6.1383945e-01  -3.9568580e-01  -1.5503151e-01   8.3675116e-01  -3.7171048e-01   1.9277506e+00  -5.0151611e-01   3.7674370e+00  -1.2897755e+00  -2.4145160e+00  -9.8465401e-01  -1.0017679e+00  -1.1573761e+00   1.7421269e+00  -6.3656348e-01   2.1678467e+00  -2.3281846e+00  -1.5308027e+00  -2.1234443e+00  -1.2936945e+00  -1.4010314e+00   1.3551390e+00  -7.7340335e-01   1.4117262e+00  -1.1051035e+00   1.2059076e+00  -1.1655351e+00   4.4215673e-01  -5.9214563e-01  -1.5367974e+00   2.1814865e-01   1.0938383e+00   1.5524796e+00  -3.9367978e-02
  -1.5574070e+00  -8.7815084e-01  -1.0870660e+00  -1.0703494e-01   1.0943119e+00   4.3855915e-01   2.6604671e+00  -5.3866973e-01   1.2776390e+00  -7.8782668e-01  -1.2535529e+00  -9.0645268e-01   4.3928898e-01  -8.8963189e-01   3.2222485e+00  -1.3977478e+00  -7.2853997e-01   8.0259297e-01   1.6040308e+00  -1.6120839e+00   4.1923366e-01  -1.1181056e+00  -8.0173399e-01   3.5321037e-01   7.3298857e-01   1.0152588e+00   8.0498502e-01   1.2593753e+00   6.0765139e-01   1.8857486e+00   1.8722365e-01  -1.2468448e+00  -3.4548917e-01  -1.7803633e-01   7.5592837e-01   1.6687798e+00  -5.5115228e-02   2.2168684e+00  -1.0011702e+00  -1.4395105e+00  -5.0074150e-01  -2.4097645e-01  -1.7192819e-01   9.2010186e-01  -4.8217013e-01   1.9640713e+00  -6.8456324e-01   3.5905733e+00  -1.5105205e+00  -2.2177897e+00  -8.3239510e-01  -8.1394627e-01  -1.0017088e+00   1.6736674e+00  -7.7116861e-01   2.0082216e+00  -2.4843240e+00  -1.2760635e+00  -1.9610827e+00  -1.0864769e+00  -1.2986397e+00   1.3137531e+00  -8.7991967e-01   1.3566601e+00  -1.2466083e+00   1.1505701e+00  -1.2092376e+00   4.4837055e-01  -5.7159897e-01  -1.3561748e+00   1.9346318e-01   1.0431880e+00   1.4278894e+00  -8.7151208e-03
  -1.3706452e+00  -7.1557342e-01  -9.5510023e-01  -6.1694263e-02   1.1568763e+00   3.1559581e-01   2.5597510e+00  -6.9197493e-01   1.2088059e+00  -8.4788512e-01  -1.0065954e+00  -7.5520419e-01   5.2353687e-01  -9.4341146e-01   3.0608411e+00  -1.6587658e+00  -6.3736772e-01   7.4578953e-01   1.4783299e+00  -1.4270494e+00   3.6167777e-01  -1.0179271e+00  -7.5866460e-01   3.6324102e-01   6.5052784e-01   1.0288795e+00   6.9156421e-01   1.2358494e+00   4.7724796e-01   1.7884419e+00   5.3324701e-02  -1.0718243e+00  -2.2746026e-01  -1.0907411e-01   6.7044450e-01   1.6857295e+00  -2.3119172e-01   2.0710554e+00  -1.0979626e+00  -1.2454970e+00  -3.9807605e-01  -9.4999967e-02  -1.8452107e-01   1.0008869e+00  -5.6648242e-01   2.0023269e+00  -8.2658356e-01   3.4041114e+00  -1.6926024e+00  -2.0303445e+00  -6.9171523e-01  -6.2323283e-01  -8.2770657e-01   1.6069844e+00  -8.6082398e-01   1.8389414e+00  -2.6163116e+00  -1.0311392e+00  -1.8028925e+00  -8.8496398e-01  -1.1856581e+00   1.2590842e+00  -9.4988548e-01   1.2804396e+00  -1.3660870e+00   1.0707030e+00  -1.2575823e+00   4.2582000e-01  -5.6835007e-01  -1.1842858e+00   1.5186024e-01   1.0017891e+00   1.3098932e+00  -5.2378154e-03
  -1.2001908e+00  -5.6986352e-01  -8.3548512e-01  -2.9853782e-02   1.2064007e+00   2.0709846e-01   2.4568082e+00  -8.0741861e-01   1.1254997e+00  -9.0244397e-01  -7.7300867e-01  -6.0995885e-01   6.0647551e-01  -9.5975503e-01   2.8976708e+00  -1.8702172e+00  -5.6118938e-01   6.7624978e-01   1.3642090e+00  -1.2582282e+00   2.9526416e-01  -9.3058690e-01  -7.3455902e-01   3.5958181e-01   5.5186406e-01   1.0328641e+00   5.7337198e-01   1.2145596e+00   3.6014108e-01   1.6983934e+00  -5.4947814e-02  -9.1034945e-01  -1.2590166e-01  -4.9930623e-02   5.7647196e-01   1.7032543e+00  -3.7510806e-01   1.9230276e+00  -1.1754029e+00  -1.0643664e+00  -3.0777212e-01   3.8524726e-02  -1.9197520e-01   1.0754247e+00  -6.2308546e-01   2.0397836e+00  -9.2414262e-01   3.2087684e+00  -1.8301326e+00  -1.8556331e+00  -5.6450626e-01  -4.3467238e-01  -6.3788720e-01   1.5416910e+00  -9.0287598e-01   1.6617486e+00  -2.7175960e+00  -8.0124923e-01  -1.6518702e+00  -6.9240507e-01  -1.0638493e+00   1.1922332e+00  -9.7981723e-01   1.1837562e+00  -1.4590259e+00   9.6782092e-01  -1.3073864e+00   3.7523357e-01  -5.8118459e-01  -1.0248387e+00   9.4736734e-02   9.7039989e-01   1.1997866e+00  -2.8441748e-02
  -1.0490897e+00  -4.4327872e-01  -7.3037636e-01  -1.1774945e-02   1.2399448e+00   1.1498798e-01   2.3514915e+00  -8.8256972e-01   1.0288586e+00  -9.4841354e-01  -5.5765241e-01  -4.7340744e-01   6.8529064e-01  -9.3889146e-01   2.7340332e+00  -2.0261461e+00  -5.0064724e-01   5.9592206e-01   1.2630394e+00  -1.1082780e+00   2.2141666e-01  -8.5705500e-01  -7.2845381e-01   3.4258921e-01   4.3998367e-01   1.0262218e+00   4.5351446e-01   1.1947642e+00   2.5882895e-01   1.6159223e+00  -1.3547783e-01  -7.6490622e-01  -4.2177963e-02  -2.2556660e-03   4.7633890e-01   1.7186471e+00  -4.8413848e-01   1.7738519e+00  -1.2314324e+00  -8.9957982e-01  -2.3127263e-01   1.5658516e-01  -1.9383710e-01   1.1404990e+00  -6.5172296e-01   2.0739318e+00  -9.7587382e-01   3.0055915e+00  -1.9191784e+00  -1.6963678e+00  -4.5211595e-01  -2.5320225e-01  -4.3549674e-01   1.4773684e+00  -8.9691883e-01   1.4787416e+00  -2.7830376e+00  -5.9076636e-01  -1.5108365e+00  -5.1144200e-01  -9.3540197e-01   1.1146062e+00  -9.6819537e-01   1.0680595e+00  -1.5221471e+00   8.4418935e-01  -1.3556104e+00   2.9830176e-01  -6.0850828e-01  -8.8085061e-01   2.4301243e-02   9.4939417e-01   1.0984854e+00  -7.6916980e-02
  -9.1953472e-01  -3.3732298e-01  -6.4121411e-01  -7.1976466e-03   1.2554611e+00   4.0398152e-02   2.2438279e+00  -9.1674456e-01   9.2072007e-01  -9.8316250e-01  -3.6453060e-01  -3.4797183e-01   7.5740054e-01  -8.8276819e-01   2.5711838e+00  -2.1231853e+00  -4.5567361e-01   5.0732222e-01   1.1756402e+00  -9.7905556e-01   1.4185962e-01  -7.9763225e-01  -7.3853842e-01   3.1335669e-01   3.1844994e-01   1.0085421e+00   3.3517146e-01   1.1757875e+00   1.7506996e-01   1.5411745e+00  -1.8731156e-01  -6.3724807e-01   2.3084016e-02   3.3009084e-02   3.7258556e-01   1.7294989e+00  -5.5712912e-01   1.6248945e+00  -1.2648253e+00  -7.5376871e-01  -1.6951338e-01   2.5692919e-01  -1.9005934e-01   1.1934501e+00  -6.5339998e-01   2.1025668e+00  -9.8246739e-01   2.7959967e+00  -1.9578454e+00  -1.5544885e+00  -3.5535160e-01  -8.3480685e-02  -2.2440091e-01   1.4136266e+00  -8.4476975e-01   1.2923841e+00  -2.8090600e+00  -4.0308848e-01  -1.3823477e+00  -3.4411076e-01  -8.0286482e-01   1.0278900e+00  -9.1550771e-01   9.3551996e-01  -1.5535289e+00   7.0275423e-01  -1.3994759e+00   1.9761255e-01  -6.4840392e-01  -7.5458983e-01  -5.6571274e-02   9.3875429e-01   1.0066008e+00  -1.4838240e-01
  -8.1283285e-01  -2.5271454e-01  -5.6872889e-01  -1.5396735e-02   1.2518183e+00  -1.6344746e-02   2.1340562e+00  -9.1094043e-01   8.0361507e-01  -1.0045603e+00  -1.9668200e-01  -2.3574104e-01   8.2053832e-01  -7.9491522e-01   2.4103599e+00  -2.1605906e+00  -4.2556658e-01   4.1338006e-01   1.1022867e+00  -8.7161388e-01   5.8625082e-02  -7.5201013e-01  -7.6231232e-01   2.7359889e-01   1.9121597e-01   9.7996113e-01   2.2146211e-01   1.1570359e+00   1.0984600e-01   1.4741588e+00  -2.1062895e-01  -5.2840009e-01   6.9945434e-02   5.5597464e-02   2.6784191e-01   1.7337786e+00  -5.9446122e-01   1.4778395e+00  -1.2751388e+00  -6.2871196e-01  -1.2292089e-01   3.3809141e-01  -1.8100335e-01   1.2322405e+00  -6.3028028e-01   2.1238499e+00  -9.4656488e-01   2.5817834e+00  -1.9462735e+00  -1.4311538e+00  -2.7449717e-01   7.0288280e-02  -8.9355913e-03   1.3501606e+00  -7.5033941e-01   1.1054837e+00  -2.7937297e+00  -2.4055793e-01  -1.2686059e+00  -1.9187196e-01  -6.6905739e-01   9.3401340e-01  -8.2418337e-01   7.8896157e-01  -1.5526628e+00   5.4704402e-01  -1.4365676e+00   7.6553503e-02  -6.9868978e-01  -6.4755132e-01  -1.4452114e-01   9.3807492e-01   9.2451427e-01  -2.3976233e-01
  -7.2939995e-01  -1.8937794e-01  -5.1297042e-01  -3.5255110e-02   1.2287823e+00  -5.5710411e-02   2.0226432e+00  -8.6770168e-01   6.8071267e-01  -1.0110041e+00  -5.6104099e-02  -1.3841549e-01   8.7281963e-01  -6.8022493e-01   2.2527915e+00  -2.1401490e+00  -4.0909305e-01   3.1726503e-01   1.0427326e+00  -7.8622261e-01  -2.5964415e-02  -7.1935109e-01  -7.9677645e-01   2.2550557e-01   6.2417472e-02   9.4110140e-01   1.1530801e-01   1.1380027e+00   6.3357377e-02   1.4147750e+00  -2.0667443e-01  -4.3869046e-01   9.9084223e-02   6.5857852e-02   1.6470137e-01   1.7298895e+00  -5.9794966e-01   1.3346718e+00  -1.2626472e+00  -5.2534202e-01  -9.1422951e-02   3.9939281e-01  -1.6741792e-01   1.2554923e+00  -5.8553067e-01   2.1363450e+00  -8.7256560e-01   2.3651167e+00  -1.8865511e+00  -1.3267544e+00  -2.0934049e-01   2.0452139e-01   2.0627889e-01   1.2867952e+00  -6.1940316e-01   9.2113921e-01  -2.7367696e+00  -1.0443226e-01  -1.1713721e+00  -5.5661535e-02  -5.3696373e-01   8.3509847e-01  -6.9842032e-01   6.3176384e-01  -1.5204356e+00   3.8104650e-01  -1.4649108e+00  -6.0816621e-02  -7.5697640e-01  -5.6046012e-01  -2.3591069e-01   9.4657835e-01   8.5244664e-01  -3.4729395e-01
  -6.6878301e-01  -1.4645905e-01  -4.7335553e-01  -6.5346661e-02   1.1869582e+00  -7.8919950e-02   1.9102798e+00  -7.9092688e-01   5.5571383e-01  -1.0014350e+00   5.6284961e-02  -5.7259503e-02   9.1279340e-01  -5.4465813e-01   2.0996929e+00  -2.0659775e+00  -4.0460938e-01   2.2220218e-01   9.9624449e-01  -7.2241229e-01  -1.0934240e-01  -6.9838363e-01  -8.3864349e-01   1.7157852e-01  -6.3840213e-02   8.9299112e-01   1.9302604e-02   1.1182638e+00   3.5049078e-02   1.3628295e+00  -1.7765272e-01  -3.6780387e-01   1.1170810e-01   6.4670649e-02   6.5599141e-02   1.7166963e+00  -5.7068390e-01   1.1976202e+00  -1.2282664e+00  -4.4377715e-01  -7.4473086e-02   4.4091326e-01  -1.5039152e-01   1.2624949e+00  -5.2311892e-01   2.1390334e+00  -7.6635433e-01   2.1484786e+00  -1.7825519e+00  -1.2409480e+00  -1.5920896e-01   3.1639999e-01   4.1654998e-01   1.2235151e+00  -4.5928607e-01   7.4265402e-01  -2.6395032e+00   5.0908893e-03  -1.0918881e+00   6.4048287e-02  -4.0961367e-01   7.3339653e-01  -5.4391808e-01   4.6773624e-01  -1.4590421e+00   2.0906490e-01  -1.4830213e+00  -2.0992196e-01  -8.2072211e-01  -4.9330288e-01  -3.2704073e-01   9.6314162e-01   7.9051000e-01  -4.6666250e-01
  -6.2970890e-01  -1.2236310e-01  -4.4873114e-01  -1.0402204e-01   1.1277015e+00  -8.7869655e-02   1.7978501e+00  -6.8563087e-01   4.3269526e-01  -9.7534515e-01   1.4064215e-01   6.9370154e-03   9.3947362e-01  -3.9489461e-01   1.9522416e+00  -1.9442208e+00  -4.1019155e-01   1.3129245e-01   9.6164750e-01  -6.7903830e-01  -1.8877627e-01  -6.8750323e-01  -8.8455058e-01   1.1446329e-01  -1.8368651e-01   8.3697044e-01  -6.4404618e-02   1.0974648e+00   2.3666520e-02   1.3180418e+00  -1.2659587e-01  -3.1485189e-01   1.0946010e-01   5.3352077e-02  -2.7295958e-02   1.6935258e+00  -5.1682211e-01   1.0690639e+00  -1.1734801e+00  -3.8337572e-01  -7.1083795e-02   4.6343933e-01  -1.3128032e-01   1.2531860e+00  -4.4757892e-01   2.1313066e+00  -6.3496633e-01   1.9345870e+00  -1.6397062e+00  -1.1727132e+00  -1.2301113e-01   4.0397798e-01   6.1733864e-01   1.1604759e+00  -2.7847801e-01   5.7341813e-01  -2.5047438e+00   8.8798631e-02  -1.0308113e+00   1.6718762e-01  -2.8995575e-01   6.3121407e-01  -3.6753239e-01   3.0096643e-01  -1.3718288e+00   3.5557020e-02  -1.4899279e+00  -3.6584447e-01  -8.8728960e-01  -4.4538201e-01  -4.1436185e-01   9.8633503e-01   7.3873769e-01  -5.9316154e-01
  -6.1015724e-01  -1.1481367e-01  -4.3744711e-01  -1.4949189e-01   1.0530046e+00  -8.5026313e-02   1.6863817e+00  -5.5767725e-01   3.1591119e-01  -9.3278031e-01   1.9815417e-01   5.3887021e-02   9.5235385e-01  -2.3795186e-01   1.8115424e+00  -1.7826740e+00  -4.2376242e-01   4.7349047e-02   9.3737902e-01  -6.5435777e-01  -2.6147483e-01  -6.8487261e-01  -9.3126069e-01   5.6789111e-02  -2.9366802e-01   7.7459408e-01  -1.3420199e-01   1.0753051e+00   2.7337592e-02   1.2800385e+00  -5.7210077e-02  -2.7845357e-01   9.4323765e-02   3.3552926e-02  -1.1216955e-01   1.6601437e+00  -4.4135190e-01   9.5140423e-01  -1.1002675e+00  -3.4280668e-01  -7.9867948e-02   4.6839143e-01  -1.1161540e-01   1.2281092e+00  -3.6375616e-01   2.1129402e+00  -4.8620944e-01   1.7262872e+00  -1.4647197e+00  -1.1204207e+00  -9.9283565e-02   4.6624400e-01   8.0448355e-01   1.0979993e+00  -8.6202014e-02   4.1676475e-01  -2.3366371e+00   1.4834549e-01  -9.8816953e-01   2.5403457e-01  -1.8072842e-01   5.3083123e-01  -1.7687611e-01   1.3565041e-01  -1.2630819e+00  -1.3503472e-01  -1.4851679e+00  -5.2351330e-01  -9.5400457e-01  -4.1538809e-01  -4.9466751e-01   1.0144711e+00   6.9708969e-01  -7.2187285e-01
  -6.0745418e-01  -1.2093257e-01  -4.3743509e-01  -1.9990193e-01   9.6536947e-01  -7.3299759e-02   1.5769804e+00  -4.1349667e-01   2.0956410e-01  -8.7433910e-01   2.3095185e-01   8.3822972e-02   9.5140672e-01  -8.0797189e-02   1.6785839e+00  -1.5903530e+00  -4.4320988e-01  -2.7240359e-02   9.2155004e-01  -6.4611935e-01  -3.2472276e-01  -6.8851459e-01  -9.7583913e-01   1.0272032e-03  -3.9089930e-01   7.0753670e-01  -1.8908226e-01   1.0515208e+00   4.3675608e-02   1.2483387e+00   2.6290781e-02  -2.5682044e-01   6.8532235e-02   7.1592098e-03  -1.8762469e-01   1.6167133e+00  -3.4983190e-01   8.4691096e-01  -1.0110414e+00  -3.2013201e-01  -9.9085921e-02   4.5773483e-01  -9.2995518e-02   1.1883533e+00  -2.7654969e-01   2.0840562e+00  -3.2826542e-01   1.5264232e+00  -1.2652573e+00  -1.0819193e+00  -8.6240047e-02   5.0313283e-01   9.7440553e-01   1.0365538e+00   1.0804090e-01   2.7580929e-01  -2.1404672e+00   1.8610442e-01  -9.6333694e-01   3.2517076e-01  -8.4334963e-02   4.3441845e-01   2.0107812e-02  -2.4087602e-02  -1.1377756e+00  -2.9845565e-01  -1.4687598e+00  -6.7790120e-01  -1.0182202e+00  -4.0148627e-01  -5.6525552e-01   1.0456637e+00   6.6543222e-01  -8.4786039e-01
  -6.1838486e-01  -1.3733938e-01  -4.4628998e-01  -2.5339713e-01   8.6767349e-01  -5.5898991e-02   1.4707556e+00  -2.5980529e-01   1.1755845e-01  -8.0116769e-01   2.4198983e-01   9.7501371e-02   9.3707225e-01   7.0018384e-02   1.5541924e+00  -1.3770396e+00  -4.6648731e-01  -9.0618220e-02   9.1201148e-01  -6.5165940e-01  -3.7603268e-01  -6.9639232e-01  -1.0157954e+00  -5.0624755e-02  -4.7317305e-01   6.3750729e-01  -2.2867837e-01   1.0258697e+00   6.9897506e-02   1.2223330e+00   1.1935601e-01  -2.4784138e-01   3.4486744e-02  -2.3798820e-02  -2.5271716e-01   1.5637441e+00  -2.4812874e-01   7.5755367e-01  -9.0859207e-01  -3.1289598e-01  -1.2669828e-01   4.3388102e-01  -7.6973107e-02   1.1354797e+00  -1.9066658e-01   2.0450793e+00  -1.6929337e-01   1.3376971e+00  -1.0496085e+00  -1.0546332e+00  -8.1824448e-02   5.1549003e-01   1.1242786e+00   9.7672734e-01   2.9492388e-01   1.5328131e-01  -1.9224365e+00   2.0500061e-01  -9.5503607e-01   3.8144589e-01  -2.7246745e-03   3.4395794e-01   2.1557352e-01  -1.7437461e-01  -1.0012958e+00  -4.5080393e-01  -1.4411587e+00  -8.2422056e-01  -1.0773885e+00  -4.0141084e-01  -6.2405160e-01   1.0778943e+00   6.4349553e-01  -9.6637013e-01
  -6.3931962e-01  -1.6026969e-01  -4.6135153e-01  -3.0817302e-01   7.6303784e-01  -3.6178963e-02   1.3687458e+00  -1.0333802e-01   4.3254299e-02  -7.1495004e-01   2.3489801e-01   9.6193476e-02   9.1023801e-01   2.0868049e-01   1.4389882e+00  -1.1528264e+00  -4.9169286e-01  -1.4152481e-01   9.0642373e-01  -6.6800459e-01  -4.1330667e-01  -7.0647665e-01  -1.0491822e+00  -9.6327083e-02  -5.3902741e-01   5.6617646e-01  -2.5326713e-01   9.9812214e-01   1.0295091e-01   1.2012624e+00   2.1726708e-01  -2.4916454e-01  -5.3151420e-03  -5.7225572e-02  -3.0696328e-01   1.5020332e+00  -1.4216221e-01   6.8483130e-01  -7.9603918e-01  -3.1821753e-01  -1.6042192e-01   3.9958565e-01  -6.4942555e-02   1.0714466e+00  -1.1040278e-01   1.9966950e+00  -1.7057197e-02   1.1625313e+00  -8.2634898e-01  -1.0356678e+00  -8.3766298e-02   5.0499753e-01   1.2521545e+00   9.1919832e-01   4.6571891e-01   5.1361484e-02  -1.6894317e+00   2.0834033e-01  -9.6136482e-01   4.2394660e-01   6.2712355e-02   2.6117529e-01   4.0217186e-01  -3.1175603e-01  -8.5916139e-01  -5.8868022e-01  -1.4032009e+00  -9.5810993e-01  -1.1291382e+00  -4.1256543e-01  -6.6968771e-01   1.1090823e+00   6.3081543e-01  -1.0730283e+00
  -6.6635097e-01  -1.8571044e-01  -4.7978468e-01  -3.6251391e-01   6.5470361e-01  -1.7485155e-02   1.2718456e+00   4.9395250e-02  -1.0761751e-02  -6.1788941e-01   2.1381306e-01   8.1658589e-02   8.7221431e-01   3.3036488e-01   1.3333507e+00  -9.2768569e-01  -5.1712585e-01  -1.7932827e-01   9.0232872e-01  -6.9197656e-01  -4.3499399e-01  -7.1679796e-01  -1.0746510e+00  -1.3465036e-01  -5.8776928e-01   4.9511849e-01  -2.6374162e-01   9.6805906e-01   1.3964417e-01   1.1841972e+00   3.1529855e-01  -2.5827349e-01  -4.8339857e-02  -9.1025097e-02  -3.5032178e-01   1.4326065e+00  -3.7669139e-02   6.2961601e-01  -6.7678673e-01  -3.3288444e-01  -1.9779087e-01   3.5784804e-01  -5.8039201e-02   9.9853181e-01  -3.9461387e-02   1.9398105e+00   1.2140452e-01   1.0029411e+00  -6.0401631e-01  -1.0219215e+00  -8.9639915e-02   4.7407328e-01   1.3570325e+00   8.6470734e-01   6.1267220e-01  -2.8463377e-02  -1.4487796e+00   1.9964825e-01  -9.7984839e-01   4.5396530e-01   1.1123275e-01   1.8748685e-01   5.7339763e-01  -4.3334077e-01  -7.1676219e-01  -7.0931376e-01  -1.3560432e+00  -1.0758042e+00  -1.1713595e+00  -4.3212570e-01  -7.0153559e-01   1.1371574e+00   6.2666713e-01  -1.1640281e+00
  -6.9543607e-01  -2.0955033e-01  -4.9865843e-01  -4.1481967e-01   5.4591947e-01  -3.0024709e-03   1.1807494e+00   1.9232225e-01  -4.2870230e-02  -5.1267714e-01   1.8319791e-01   5.6101376e-02   8.2470494e-01   4.3141203e-01   1.2373960e+00  -7.1107865e-01  -5.4132099e-01  -2.0401902e-01   8.9722209e-01  -7.2029967e-01  -4.4023288e-01  -7.2548539e-01  -1.0914623e+00  -1.6459675e-01  -6.1945660e-01   4.2576831e-01  -2.6155455e-01   9.3547588e-01   1.7677369e-01   1.1700256e+00   4.0886705e-01  -2.7255780e-01  -9.2069096e-02  -1.2315240e-01  -3.8315398e-01   1.3566633e+00   6.0005808e-02   5.9202318e-01  -5.5447532e-01  -3.5344816e-01  -2.3622007e-01   3.1181668e-01  -5.7055539e-02   9.1926055e-01   1.9184047e-02   1.8755246e+00   2.4005186e-01   8.6042910e-01  -3.9080811e-01  -1.0101968e+00  -9.6929020e-02   4.2575746e-01   1.4388731e+00   8.1403523e-01   7.2931271e-01  -8.5516638e-02  -1.2080003e+00   1.8252044e-01  -1.0075159e+00   4.7296487e-01   1.4280360e-01   1.2396660e-01   7.2386484e-01  -5.3691501e-01  -5.7912583e-01  -8.1065811e-01  -1.3011028e+00  -1.1742805e+00  -1.2022912e+00  -4.5713980e-01  -7.1969707e-01   1.1601303e+00   6.3000183e-01  -1.2362960e+00
  -7.2254086e-01  -2.2774065e-01  -5.1502329e-01  -4.6362340e-01   4.3984306e-01   4.3855332e-03   1.0959090e+00   3.1998694e-01  -5.2561997e-02  -4.0244401e-01   1.4765739e-01   2.2109629e-02   7.6977271e-01   5.0941676e-01   1.1509692e+00  -5.1162142e-01  -5.6306255e-01  -2.1617234e-01   8.8862646e-01  -7.4970925e-01  -4.2896211e-01  -7.3079610e-01  -1.0994576e+00  -1.8559432e-01  -6.3484454e-01   3.5939145e-01  -2.4863708e-01   9.0019262e-01   2.1124446e-01   1.1574523e+00   4.9366605e-01  -2.8937864e-01  -1.3404393e-01  -1.5165356e-01  -4.0616655e-01   1.2755269e+00   1.4608768e-01   5.7132399e-01  -4.3292749e-01  -3.7632018e-01  -2.7307355e-01   2.6470059e-01  -6.2380789e-02   8.3633697e-01   6.3377859e-02   1.8051013e+00   3.3405045e-01   7.3590767e-01  -1.9431224e-01  -9.9731040e-01  -1.0309708e-01   3.6359584e-01   1.4985568e+00   7.6798713e-01   8.1068122e-01  -1.2000912e-01  -9.7456282e-01   1.6049969e-01  -1.0410002e+00   4.8253936e-01   1.5813446e-01   7.1333574e-02   8.4949565e-01  -6.2101924e-01  -4.5072898e-01  -8.9145196e-01  -1.2400009e+00  -1.2513717e+00  -1.2206031e+00  -4.8462653e-01  -7.2495437e-01   1.1761576e+00   6.3939583e-01  -1.2876288e+00
  -7.4378150e-01  -2.3646074e-01  -5.2598917e-01  -5.0760358e-01   3.3945532e-01   2.2221332e-03   1.0175116e+00   4.2769296e-01  -4.0517973e-02  -2.9068928e-01   1.1175711e-01  -1.7426299e-02   7.0979709e-01   5.6323619e-01   1.0736510e+00  -3.3681344e-01  -5.8138399e-01  -2.1688425e-01   8.7416310e-01  -7.7705865e-01  -4.0199088e-01  -7.3113697e-01  -1.0989986e+00  -1.9746940e-01  -6.3530283e-01   2.9706556e-01  -2.2729640e-01   8.6206908e-01   2.4018038e-01   1.1450102e+00   5.6578476e-01  -3.0613010e-01  -1.7190438e-01  -1.7469808e-01  -4.2034321e-01   1.1905996e+00   2.1651428e-01   5.6590886e-01  -3.1607907e-01  -3.9787190e-01  -3.0573755e-01   2.1968646e-01  -7.3967504e-02   7.5257749e-01   9.1823054e-02   1.7299478e+00   3.9990825e-01   6.2965412e-01  -2.1274375e-02  -9.8019832e-01  -1.0566407e-01   2.9152269e-01   1.5377954e+00   7.2738142e-01   8.5347361e-01  -1.3306933e-01  -7.5564360e-01   1.3697285e-01  -1.0766599e+00   4.8437173e-01   1.5867216e-01   2.9958946e-02   9.4761724e-01  -6.8498491e-01  -3.3535804e-01  -9.5124196e-01  -1.1745115e+00  -1.3058448e+00  -1.2254715e+00  -5.1166790e-01  -7.1868890e-01   1.1836010e+00   6.5302331e-01  -1.3167919e+00
  -7.5555903e-01  -2.3228067e-01  -5.2880323e-01  -5.4559297e-01   2.4748617e-01  -1.1416434e-02   9.4547802e-01   5.1161319e-01  -8.6171022e-03  -1.8118400e-01   7.9850615e-02  -5.9410273e-02   6.4741993e-01   5.9292537e-01   1.0047792e+00  -1.9283104e-01  -5.9555668e-01  -2.0768655e-01   8.5162431e-01  -7.9942340e-01  -3.6101681e-01  -7.2508389e-01  -1.0908815e+00  -2.0040292e-01  -6.2271065e-01   2.3967021e-01  -2.0009858e-01   8.2102066e-01   2.6102233e-01   1.1310912e+00   6.2181216e-01  -3.2029850e-01  -2.0342905e-01  -1.9060777e-01  -4.2686945e-01   1.1033226e+00   2.6804453e-01   5.7330876e-01  -2.0789260e-01  -4.1453868e-01  -3.3169550e-01   1.7985749e-01  -9.1325461e-02   6.7084318e-01   1.0407835e-01   1.6515921e+00   4.3554276e-01   5.4129988e-01   1.2259531e-01  -9.5601160e-01  -1.0228867e-01   2.1374267e-01   1.5590070e+00   6.9303924e-01   8.5609853e-01  -1.2672448e-01  -5.5789107e-01   1.1508852e-01  -1.1107205e+00   4.8019284e-01   1.4655286e-01  -1.1058061e-04   1.0169681e+00  -7.2893274e-01  -2.3601946e-01  -9.9036867e-01  -1.1065120e+00  -1.3374368e+00  -1.2166356e+00  -5.3549439e-01  -7.0277339e-01   1.1810771e+00   6.6865974e-01  -1.3235718e+00
  -7.5468392e-01  -2.1231253e-01  -5.2092995e-01  -5.7658739e-01   1.6634982e-01  -3.7837699e-02   8.7947981e-01   5.6886797e-01   4.0130183e-02  -7.7848151e-02   5.5920169e-02  -1.0064919e-01   5.8547501e-01   5.9961455e-01   9.4347827e-01  -8.4384754e-02  -6.0507090e-01  -1.9044675e-01   8.1904547e-01  -8.1419881e-01  -3.0858619e-01  -7.1140046e-01  -1.0762373e+00  -1.9487668e-01  -5.9933717e-01   1.8788295e-01  -1.6974152e-01   7.7703373e-01   2.7161245e-01   1.1139914e+00   6.5892594e-01  -3.2952054e-01  -2.2657652e-01  -1.9788626e-01  -4.2705555e-01   1.0151376e+00   2.9833271e-01   5.9027665e-01  -1.1225022e-01  -4.2292960e-01  -3.4860737e-01   1.4810996e-01  -1.1354263e-01   5.9396546e-01   1.0051684e-01   1.5716507e+00   4.4028281e-01   4.6985214e-01   2.3277472e-01  -9.2220492e-01  -9.0854481e-02   1.3460438e-01   1.5651617e+00   6.6577046e-01   8.1865387e-01  -1.0383124e-01  -3.8720079e-01   9.7689673e-02  -1.1394318e+00   4.7174333e-01   1.2451069e-01  -1.9118637e-02   1.0576238e+00  -7.5373442e-01  -1.5489717e-01  -1.0099156e+00  -1.0379363e+00  -1.3468463e+00  -1.1944283e+00  -5.5356307e-01  -6.7944713e-01   1.1674986e+00   6.8372290e-01  -1.3087786e+00
  -7.3848588e-01  -1.7434115e-01  -5.0013233e-01  -5.9975571e-01   9.8086417e-02  -7.7674508e-02   8.1896954e-01   5.9757512e-01   1.0172218e-01   1.5397489e-02   4.3435276e-02  -1.3796920e-01   5.2689856e-01   5.8534556e-01   8.8869649e-01  -1.4634609e-02  -6.0961551e-01  -1.6725874e-01   7.7477556e-01  -8.1918902e-01  -2.4799461e-01  -6.8905884e-01  -1.0564258e+00  -1.8161500e-01  -5.6771392e-01   1.4217960e-01  -1.3892341e-01   7.3017794e-01   2.7026426e-01   1.0919724e+00   6.7496687e-01  -3.3164126e-01  -2.3953206e-01  -1.9525169e-01  -4.2226202e-01   9.2744952e-01   3.0597117e-01   6.1292392e-01  -3.2826602e-02  -4.1994220e-01  -3.5438770e-01   1.2706536e-01  -1.3932926e-01   5.2466231e-01   8.2254708e-02   1.4917865e+00   4.1481340e-01   4.1374427e-01   3.0604267e-01  -8.7661487e-01  -6.9555223e-02   5.8459103e-02   1.5596141e+00   6.4635104e-01   7.4283224e-01  -6.7960799e-02  -2.4850434e-01   8.7256253e-02  -1.1592328e+00   4.6074068e-01   9.5747531e-02  -2.7559340e-02   1.0708571e+00  -7.6094306e-01  -9.3349099e-02  -1.0116276e+00  -9.7072351e-01  -1.3356814e+00  -1.1597769e+00  -5.6362850e-01  -6.5118105e-01   1.1421066e+00   6.9535201e-01  -1.2741946e+00
  -7.0490733e-01  -1.1692766e-01  -4.6455428e-01  -6.1445180e-01   4.4309822e-02  -1.3085327e-01   7.6322242e-01   5.9687468e-01   1.7136964e-01   9.4797221e-02   4.5230952e-02  -1.6833142e-01   4.7461852e-01   5.5288377e-01   8.3924266e-01   1.4841465e-02  -6.0905770e-01  -1.4032993e-01   7.1754667e-01  -8.1268195e-01  -1.8313161e-01  -6.5726415e-01  -1.0329316e+00  -1.6152654e-01  -5.3050581e-01   1.0283705e-01  -1.1021278e-01   6.8061396e-01   2.5581744e-01   1.0633351e+00   6.6849920e-01  -3.2477275e-01  -2.4075976e-01  -1.8167484e-01  -4.1383008e-01   8.4158608e-01   2.9050305e-01   6.3690587e-01   2.7054397e-02  -4.0287975e-01  -3.4728173e-01   1.1897626e-01  -1.6708163e-01   4.6544215e-01   5.1057068e-02   1.4136517e+00   3.6107239e-01   3.7090823e-01   3.4055241e-01  -8.1752888e-01  -3.6973509e-02  -1.0500583e-02   1.5459303e+00   6.3548848e-01   6.3176849e-01  -2.3245963e-02  -1.4558116e-01   8.5852591e-02  -1.1669200e+00   4.4884809e-01   6.3769427e-02  -2.6137608e-02   1.0589514e+00  -7.5269846e-01  -5.1934811e-02  -9.9780199e-01  -9.0676097e-01  -1.3063621e+00  -1.1141681e+00  -5.6380550e-01  -6.2053982e-01   1.1044938e+00   7.0052406e-01  -1.2224693e+00
  -6.5257788e-01  -3.9478191e-02  -4.1280085e-01  -6.2022830e-01   6.1603708e-03  -1.9658942e-01   7.1138274e-01   5.6693041e-01   2.4375247e-01   1.5693700e-01   6.3410989e-02  -1.8894089e-01   4.3142601e-01   5.0552207e-01   7.9382216e-01   4.0326042e-03  -6.0342539e-01  -1.1187074e-01   6.4653766e-01  -7.9350889e-01  -1.1827875e-01  -6.1548305e-01  -1.0072705e+00  -1.3565016e-01  -4.9038530e-01   6.9937698e-02  -8.5925945e-02   6.2859356e-01   2.2767662e-01   1.0265017e+00   6.3885521e-01  -3.0735279e-01  -2.2906161e-01  -1.5642173e-01  -4.0302003e-01   7.5875437e-01   2.5240734e-01   6.5764153e-01   6.4572326e-02  -3.6956710e-01  -3.2593382e-01   1.2562948e-01  -1.9496000e-01   4.1849923e-01   9.2281027e-03   1.3388148e+00   2.8210863e-01   3.3886539e-01   3.3586561e-01  -7.4374390e-01   7.8514738e-03  -6.8419822e-02   1.5277223e+00   6.3377523e-01   4.8984190e-01   2.5800697e-02  -8.0901512e-02   9.5079295e-02  -1.1598052e+00   4.3764287e-01   3.2202951e-02  -1.5732460e-02   1.0249881e+00  -7.3161251e-01  -3.0464955e-02  -9.7115958e-01  -8.4782017e-01  -1.2619844e+00  -1.0595781e+00  -5.5262471e-01  -5.9004784e-01   1.0546196e+00   6.9620144e-01  -1.1569656e+00
  -5.8086523e-01   5.7725225e-02  -3.4401431e-01  -6.1685070e-01  -1.5735354e-02  -2.7341070e-01   6.6251162e-01   5.0890962e-01   3.1331066e-01   1.9891885e-01   9.9278007e-02  -1.9734260e-01   3.9983395e-01   4.4688973e-01   7.5106720e-01  -4.5563306e-02  -5.9289476e-01  -8.3991374e-02   5.6143120e-01  -7.6108548e-01  -5.7872976e-02  -5.6347522e-01  -9.8090955e-01  -1.0510703e-01  -4.4991549e-01   4.3375884e-02  -6.8017747e-02   5.7445434e-01   1.8583343e-01   9.8010067e-01   5.8616320e-01  -2.7820250e-01  -2.0363840e-01  -1.1909855e-01  -3.9095911e-01   6.7999509e-01   1.9305803e-01   6.7055396e-01   7.7562366e-02  -3.1845918e-01  -2.8944584e-01   1.4825151e-01  -2.2097596e-01   3.8560299e-01  -4.0508355e-02   1.2686783e+00   1.8191156e-01   3.1482986e-01   2.9294661e-01  -6.5461430e-01   6.5373932e-02  -1.1196973e-01   1.5084942e+00   6.4163164e-01   3.2244817e-01   7.4486767e-02  -5.5511917e-02   1.1602858e-01  -1.1358542e+00   4.2857919e-01   4.6024665e-03   2.6350513e-03   9.7262475e-01  -7.0064023e-01  -2.8066184e-02  -9.3470177e-01  -7.9548659e-01  -1.2061489e+00  -9.9836841e-01  -5.2908214e-01  -5.6206545e-01   9.9281577e-01   6.7950121e-01  -1.0815658e+00
  -4.8990324e-01   1.7353318e-01  -2.5794050e-01  -6.0431137e-01  -2.1295573e-02  -3.5920754e-01   6.1563346e-01   4.2494080e-01   3.7455175e-01   2.1852145e-01   1.5329418e-01  -1.9149997e-01   3.8193134e-01   3.8077590e-01   7.0956323e-01  -1.3103821e-01  -5.7778170e-01  -5.8610256e-02   4.6245811e-01  -7.1543100e-01  -6.2525529e-03  -5.0132480e-01  -9.5520547e-01  -7.1060505e-02  -4.1144541e-01   2.2866044e-02  -5.7991113e-02   5.1860783e-01   1.3086987e-01   9.2304799e-01   5.1135561e-01  -2.3658087e-01  -1.6415158e-01  -6.9695022e-02  -3.7859943e-01   6.0613797e-01   1.1465870e-01   6.7131541e-01   6.4655397e-02  -2.4873510e-01  -2.3742130e-01   1.8742487e-01  -2.4308410e-01   3.6799202e-01  -9.5132854e-02   1.2043900e+00   6.5220211e-02   2.9581878e-01   2.1411583e-01  -5.5008676e-01   1.3551352e-01  -1.3853022e-01   1.4915073e+00   6.5924392e-01   1.3575203e-01   1.1814711e-01  -6.8973805e-02   1.4924750e-01  -1.0937970e+00   4.2294303e-01  -1.5738155e-02   2.7829979e-02   9.0587995e-01  -6.6294244e-01  -4.3256607e-02  -8.9156106e-01  -7.5108674e-01  -1.1427655e+00  -9.3315693e-01  -4.9268069e-01  -5.3868022e-01   9.1978285e-01   6.4787481e-01  -1.0004463e+00
  -3.8059230e-01   3.0597488e-01  -1.5498032e-01  -5.8284004e-01  -1.0999756e-02  -4.5130916e-01   5.6977837e-01   3.1804888e-01   4.2235450e-01   2.1433441e-01   2.2507428e-01  -1.6985448e-01   3.7924461e-01   3.1097267e-01   6.6787283e-01  -2.4821217e-01  -5.5853684e-01  -3.7377196e-02   3.5042636e-01  -6.5716608e-01   3.2596631e-02  -4.2946990e-01  -9.3136151e-01  -3.4683722e-02  -3.7702043e-01   7.9541629e-03  -5.6829529e-02   4.6152298e-01   6.3942952e-02   8.5462157e-01   4.1615550e-01  -1.8223257e-01  -1.1077769e-01  -8.6205775e-03  -3.6668785e-01   5.3775851e-01   2.0153926e-02   6.5608065e-01   2.5394959e-02  -1.6037019e-01  -1.6999300e-01   2.4302433e-01  -2.5927551e-01   3.6628131e-01  -1.5145619e-01   1.1467608e+00  -6.2681513e-02   2.7876727e-01   1.0296170e-01  -4.3072088e-01   2.1765034e-01  -1.4634897e-01   1.4796654e+00   6.8650465e-01  -6.3568878e-02   1.5234773e-01  -1.1936350e-01   1.9471459e-01  -1.0332006e+00   4.2180054e-01  -2.5960045e-02   5.8629764e-02   8.2893394e-01  -6.2174352e-01  -7.4030059e-02  -8.4485211e-01  -7.1561952e-01  -1.0758432e+00  -8.6667092e-01  -4.4346257e-01  -5.2161665e-01   8.3657710e-01   5.9928493e-01  -9.1783817e-01
  -2.5457381e-01   4.5233877e-01  -3.6220300e-02  -5.5291008e-01   1.4113319e-02  -5.4658352e-01   5.2402104e-01   1.9206752e-01   4.5224918e-01   1.8585493e-01   3.1341131e-01  -1.3136612e-01   3.9261828e-01   2.4113960e-01   6.2456025e-01  -3.9181014e-01  -5.3574310e-01  -2.1612721e-02   2.2672905e-01  -5.8748685e-01   5.5277598e-02  -3.4872399e-01  -9.1040360e-01   2.8671148e-03  -3.4831070e-01  -1.9655702e-03  -6.4955520e-02   4.0370716e-01  -1.3250160e-02   7.7452125e-01   3.0303885e-01  -1.1542486e-01  -4.4249641e-02   6.3272250e-02  -3.5574614e-01   4.7514547e-01  -8.6880865e-02   6.2169446e-01  -3.9680707e-02  -5.4178941e-02  -8.7832200e-02   3.1418206e-01  -2.6766871e-01   3.8039352e-01  -2.0624469e-01   1.0961949e+00  -1.9617705e-01   2.6064409e-01  -3.5789895e-02  -2.9769288e-01   3.1064571e-01  -1.3465993e-01   1.4754194e+00   7.2296335e-01  -2.6858129e-01   1.7307855e-01  -2.0333968e-01   2.5183429e-01  -9.5449983e-01   4.2594330e-01  -2.3790466e-02   9.3750817e-02   7.4595083e-01  -5.8019154e-01  -1.1794953e-01  -7.9753004e-01  -6.8969868e-01  -1.0092769e+00  -8.0159442e-01  -3.8203071e-01  -5.1216720e-01   7.4458696e-01   5.3236605e-01  -8.3778821e-01
  -1.1417652e-01   6.0928249e-01   9.6562622e-02  -5.1523638e-01   5.2469610e-02  -6.4155687e-01   4.7751605e-01   5.1526604e-02   4.6065974e-01   1.3353991e-01   4.1633468e-01  -7.5536133e-02   4.2212575e-01   1.7468869e-01   5.7821953e-01  -5.5567635e-01  -5.1011050e-01  -1.2263449e-02   9.3329309e-02  -5.0811732e-01   5.9184550e-02  -2.6028479e-01  -8.9317048e-01   4.0475754e-02  -3.2655633e-01  -7.6273104e-03  -8.2215728e-02   3.4568822e-01  -9.8525779e-02   6.8291222e-01   1.7517041e-01  -3.6969127e-02   3.4121989e-02   1.4468306e-01  -3.4606088e-01   4.1827952e-01  -2.0236912e-01   5.6586181e-01  -1.2900079e-01   6.8177162e-02   7.8611354e-03   3.9928763e-01  -2.6659537e-01   4.0952324e-01  -2.5634242e-01   1.0526420e+00  -3.2953227e-01   2.3856580e-01  -1.9644717e-01  -1.5278066e-01   4.1288387e-01  -1.0374916e-01   1.4806904e+00   7.6779544e-01  -4.7234932e-01   1.7692708e-01  -3.1628025e-01   3.1945335e-01  -8.5898674e-01   4.3583911e-01  -7.6633712e-03   1.3187688e-01   6.6092359e-01  -5.4122437e-01  -1.7225141e-01  -7.5226343e-01  -6.7351485e-01  -9.4664699e-01  -7.4042148e-01  -3.0955315e-01  -5.1114417e-01   6.4550113e-01   4.4655597e-01  -7.6393611e-01
   3.7662877e-02   7.7296509e-01   2.4092723e-01  -4.7076331e-01   1.0200991e-01  -7.3254858e-01   4.2953099e-01  -9.8484801e-02   4.4509210e-01   5.8806433e-02   5.3119702e-01  -2.4157628e-03   4.6702139e-01   1.1468781e-01   5.2751101e-01  -7.3302363e-01  -4.8246633e-01  -9.8721548e-03  -4.7282325e-02  -4.2123948e-01   4.2657985e-02  -1.6572569e-01  -8.8031589e-01   7.7088459e-02  -3.1253170e-01  -9.8615154e-03  -1.0789155e-01   2.8799952e-01  -1.8928485e-01   5.8044828e-01   3.6313428e-02   5.1777734e-02   1.2245597e-01   2.3388196e-01  -3.3768104e-01   3.6683215e-01  -3.2187946e-01   4.8727240e-01  -2.3997556e-01   2.0422108e-01   1.1538698e-01   4.9602736e-01  -2.5467847e-01   4.5214070e-01  -2.9878853e-01   1.0155813e+00  -4.5710842e-01   2.0990552e-01  -3.7256240e-01   1.6715662e-03   5.2233447e-01  -5.4960953e-02   1.4968091e+00   8.1979538e-01  -6.6817783e-01   1.6122736e-01  -4.5248579e-01   3.9590205e-01  -7.4875914e-01   4.5159556e-01   2.3194803e-02   1.7168949e-01   5.7754047e-01  -5.0744902e-01  -2.3396175e-01  -7.1132802e-01  -6.6682308e-01  -8.9104091e-01  -6.8532644e-01  -2.2774767e-01  -5.1885198e-01   5.4126777e-01   3.4218730e-01  -6.9932400e-01
   1.9750349e-01   9.3919591e-01   3.9382769e-01  -4.2064031e-01   1.6026728e-01  -8.1581552e-01   3.7947671e-01  -2.5247981e-01   4.0426032e-01  -3.6019999e-02   6.5478627e-01   8.7397974e-02   5.2574019e-01   6.3780707e-02   4.7120611e-01  -9.1671236e-01  -4.5373638e-01  -1.4560986e-02  -1.9215782e-01  -3.2940479e-01   5.0826483e-03  -6.6965896e-02  -8.7231620e-01   1.1173846e-01  -3.0652578e-01  -9.5534511e-03  -1.4073332e-01   2.3117034e-01  -2.8259941e-01   4.6827309e-01  -1.0928817e-01   1.4893584e-01   2.1833913e-01   3.2875387e-01  -3.3042248e-01   3.2018415e-01  -4.4078539e-01   3.8567416e-01  -3.6906512e-01   3.5073228e-01   2.3259298e-01   6.0146336e-01  -2.3089941e-01   5.0603883e-01  -3.3092721e-01   9.8403756e-01  -5.7356824e-01   1.7239325e-01  -5.5717595e-01   1.6280989e-01   6.3663070e-01   9.3553476e-03   1.5244741e+00   8.7739758e-01  -8.4984227e-01   1.2417893e-01  -6.0544212e-01   4.7905902e-01  -6.2663253e-01   4.7294335e-01   6.8718117e-02   2.1189980e-01   4.9907164e-01  -4.8103954e-01  -3.0002506e-01  -6.7652686e-01  -6.6896244e-01  -8.4491016e-01  -6.3806148e-01  -1.3884123e-01  -5.3508015e-01   4.3404738e-01   2.2053043e-01  -6.4625092e-01
   3.6152587e-01   1.1035935e+00   5.5170712e-01  -3.6618402e-01   2.2447035e-01  -8.8769999e-01   3.2693312e-01  -4.0475741e-01   3.3814451e-01  -1.4781013e-01   7.8345845e-01   1.9277713e-01   5.9594903e-01   2.4123408e-02   4.0824101e-01  -1.0995499e+00  -4.2491534e-01  -2.6026301e-02  -3.3798971e-01  -2.3542800e-01  -5.3077600e-02   3.3783772e-02  -8.6948040e-01   1.4357430e-01  -3.0833938e-01  -7.5930571e-03  -1.7901507e-01   1.7572377e-01  -3.7531226e-01   3.4799812e-01  -2.5705179e-01   2.5215158e-01   3.1890008e-01   4.2686966e-01  -3.2387748e-01   2.7746603e-01  -5.5443325e-01   2.6189277e-01  -5.1190480e-01   5.0385884e-01   3.5693989e-01   7.1214995e-01  -1.9464972e-01   5.6842301e-01  -3.5050538e-01   9.5663211e-01  -6.7406866e-01   1.2420461e-01  -7.4308720e-01   3.2735011e-01   7.5316045e-01   8.5954287e-02   1.5637270e+00   9.3872521e-01  -1.0117988e+00   6.4931967e-02  -7.6813194e-01   5.6643758e-01  -4.9602130e-01   4.9924276e-01   1.2799523e-01   2.5128022e-01   4.2827386e-01  -4.6365797e-01  -3.6744293e-01  -6.4914026e-01  -6.7890730e-01  -8.0997064e-01  -5.9988835e-01  -4.5502923e-02  -5.5911246e-01   3.2615999e-01   8.3781221e-02  -6.0618040e-01
   5.2567505e-01   1.2617480e+00   7.1062320e-01  -3.0882699e-01   2.9166823e-01  -9.4477541e-01   2.7167063e-01  -5.4960472e-01   2.4797838e-01  -2.7278275e-01   9.1328602e-01   3.1208878e-01   6.7464780e-01  -2.6624833e-03   3.3777600e-01  -1.2745992e+00  -3.9702601e-01  -4.3545130e-02  -4.8123462e-01  -1.4226801e-01  -1.3030977e-01   1.3409870e-01  -8.7195677e-01   1.7189198e-01  -3.1729788e-01  -4.8189197e-03  -2.2060639e-01   1.2218004e-01  -4.6414674e-01   2.2165709e-01  -4.0222067e-01   3.5867381e-01   4.2091721e-01   5.2558124e-01  -3.1742889e-01   2.3762041e-01  -6.5831382e-01   1.1779695e-01  -6.6348380e-01   6.5926623e-01   4.8558455e-01   8.2428199e-01  -1.4576513e-01   6.3603883e-01  -3.5575456e-01   9.3166595e-01  -7.5443495e-01   6.4032134e-02  -9.2314256e-01   4.9167936e-01   8.6916667e-01   1.7085140e-01   1.6139525e+00   1.0016648e+00  -1.1493688e+00  -1.6366187e-02  -9.3337864e-01   6.5528911e-01  -3.6079354e-01   5.2951282e-01   1.9930559e-01   2.8869470e-01   3.6731427e-01  -4.5640362e-01  -4.3341703e-01  -6.2990815e-01  -6.9534892e-01  -7.8715259e-01  -5.7154841e-01   4.9253162e-02  -5.8975345e-01   2.2002702e-01  -6.5007988e-02  -5.7970709e-01
   6.8581600e-01   1.4093840e+00   8.6640163e-01  -2.5005458e-01   3.5886897e-01  -9.8398291e-01   2.1366324e-01  -6.8151240e-01   1.3616921e-01  -4.0669630e-01   1.0402169e+00   4.4323255e-01   7.5831558e-01  -1.5518297e-02   2.5925602e-01  -1.4354812e+00  -3.7106834e-01  -6.5994133e-02  -6.1825894e-01  -5.2898992e-02  -2.2414397e-01   2.3143937e-01  -8.7973605e-01   1.9616921e-01  -3.3227907e-01  -1.9606238e-03  -2.6305877e-01   7.1063887e-02  -5.4582427e-01   9.1636788e-02  -5.4004507e-01   4.6545587e-01   5.2095713e-01   6.2213589e-01  -3.1026898e-01   1.9947733e-01  -7.4823104e-01  -4.3788541e-02  -8.1836973e-01   8.1231679e-01   6.1547853e-01   9.3386818e-01  -8.4537734e-02   7.0533170e-01  -3.4545277e-01   9.0722550e-01  -8.1130843e-01  -8.8640338e-03  -1.0905295e+00   6.5197898e-01   9.8185338e-01   2.5951947e-01   1.6739057e+00   1.0639612e+00  -1.2588905e+00  -1.1856560e-01  -1.0942049e+00   7.4271752e-01  -2.2510825e-01   5.6247993e-01   2.8019644e-01   3.2312654e-01   3.1771560e-01  -4.5979126e-01  -4.9548797e-01  -6.1904405e-01  -7.1680091e-01  -7.7660017e-01  -5.5327092e-01   1.4219071e-01  -6.2537001e-01   1.1810912e-01  -2.2205405e-01  -5.6658177e-01
   8.3789573e-01   1.5425174e+00   1.0148091e+00  -1.9133391e-01   4.2318294e-01  -1.0027541e+00   1.5308783e-01  -7.9539421e-01   6.1551097e-03  -5.4506972e-01   1.1602395e+00   5.8369157e-01   8.4309218e-01  -1.3956093e-02   1.7246625e-01  -1.5766521e+00  -3.4796121e-01  -9.1883116e-02  -7.4550118e-01   2.9822207e-02  -3.3130112e-01   3.2326636e-01  -8.9264991e-01   2.1609869e-01  -3.5175707e-01   4.1464599e-04  -3.0370369e-01   2.2911287e-02  -6.1718597e-01  -3.9414429e-02  -6.6597416e-01   5.6927935e-01   6.1553667e-01   7.1380261e-01  -3.0142489e-01   1.6183851e-01  -8.2046142e-01  -2.1921732e-01  -9.7096815e-01   9.5827279e-01   7.4348006e-01   1.0369192e+00  -1.1705303e-02   7.7262661e-01  -3.1896105e-01   8.8130615e-01  -8.4226116e-01  -9.4630741e-02  -1.2390616e+00   8.0436573e-01   1.0884962e+00   3.4711406e-01   1.7417714e+00   1.1233264e+00  -1.3378288e+00  -2.3955199e-01  -1.2441835e+00   8.2579938e-01  -9.3238139e-02   5.9664110e-01   3.6759958e-01   3.5370395e-01   2.8032786e-01  -4.7375890e-01  -5.5165949e-01  -6.1627831e-01  -7.4171832e-01  -7.7771964e-01  -5.4481652e-01   2.2999678e-01  -6.6394916e-01   2.2838629e-02  -3.8301882e-01  -5.6578901e-01
   9.7810466e-01   1.6576033e+00   1.1517381e+00  -1.3403981e-01   4.8195893e-01  -9.9911457e-01   9.0310882e-02  -8.8680213e-01  -1.3779026e-01  -6.8341749e-01   1.2695479e+00   7.3059792e-01   9.2498267e-01   1.9549825e-03   7.7576230e-02  -1.6936392e+00  -3.2848232e-01  -1.1940580e-01  -8.5964327e-01   1.0328609e-01  -4.4788581e-01   4.0716345e-01  -9.1036528e-01   2.3161565e-01  -3.7386220e-01   1.9444325e-03  -3.3976036e-01  -2.1728088e-02  -6.7531591e-01  -1.6869777e-01  -7.7585071e-01   6.6689295e-01   7.0129854e-01   7.9800034e-01  -2.8979211e-01   1.2356097e-01  -8.7189704e-01  -4.0419810e-01  -1.1158022e+00   1.0925125e+00   8.6647654e-01   1.1296396e+00   7.1582268e-02   8.3431537e-01  -2.7623385e-01   8.5193855e-01  -8.4587204e-01  -1.9282382e-01  -1.3634412e+00   9.4504613e-01   1.1865532e+00   4.2871696e-01   1.8152554e+00   1.1775530e+00  -1.3848379e+00  -3.7632918e-01  -1.3777576e+00   9.0170319e-01   3.0614446e-02   6.3033772e-01   4.5798344e-01   3.7972344e-01   2.5533111e-01  -4.9770232e-01  -6.0049587e-01  -6.2092524e-01  -7.6861852e-01  -7.8926855e-01  -5.4554742e-01   3.0944104e-01  -7.0316964e-01  -6.3452830e-02  -5.4322647e-01  -5.7566952e-01
   1.1030295e+00   1.7516706e+00   1.2733907e+00  -7.9384041e-02   5.3290193e-01  -9.7176488e-01   2.5856423e-02  -9.5212443e-01  -2.9079433e-01  -8.1748392e-01   1.3647019e+00   8.8081305e-01   1.0000713e+00   3.1623649e-02  -2.4832559e-02  -1.7832163e+00  -3.1321271e-01  -1.4650936e-01  -9.5778222e-01   1.6525214e-01  -5.6961073e-01   4.8095922e-01  -9.3238003e-01   2.4291499e-01  -3.9645751e-01   2.4964088e-03  -3.6845119e-01  -6.2297416e-02  -7.1766086e-01  -2.9339237e-01  -8.6609788e-01   7.5515931e-01   7.7518825e-01   8.7241923e-01  -2.7417822e-01   8.3631682e-02  -9.0016593e-01  -5.9400482e-01  -1.2477945e+00   1.2107479e+00   9.8151086e-01   1.2086119e+00   1.6381793e-01   8.8703983e-01  -2.1780164e-01   8.1731169e-01  -8.2175936e-01  -3.0243666e-01  -1.4594832e+00   1.0704772e+00   1.2737730e+00   4.9958591e-01   1.8917082e+00   1.2246282e+00  -1.3997702e+00  -5.2514441e-01  -1.4905097e+00   9.6780347e-01   1.4250080e-01   6.6183637e-01   5.4753499e-01   4.0067171e-01   2.4227353e-01  -5.3053231e-01  -6.4118291e-01  -6.3196702e-01  -7.9619194e-01  -8.0947710e-01  -5.5451657e-01   3.7753932e-01  -7.4048920e-01  -1.3861121e-01  -6.9790943e-01  -5.9407438e-01
   1.2097890e+00   1.8224382e+00   1.3764515e+00  -2.8354377e-02   5.7416370e-01  -9.2013583e-01  -3.9642543e-02  -9.8875585e-01  -4.4764963e-01  -9.4345990e-01   1.4427761e+00   1.0310222e+00   1.0647309e+00   7.3991209e-02  -1.3375983e-01  -1.8435073e+00  -3.0249188e-01  -1.7098329e-01  -1.0375918e+00   2.1395293e-01  -6.9203773e-01   5.4283884e-01  -9.5802328e-01   2.5045350e-01  -4.1723117e-01   2.1723803e-03  -3.8712177e-01  -9.8250598e-02  -7.4214259e-01  -4.1079280e-01  -9.3389014e-01   8.3119938e-01   8.3461985e-01   9.3512520e-01  -2.5335774e-01   4.1225463e-02  -9.0372351e-01  -7.8370926e-01  -1.3625334e+00   1.3092320e+00   1.0859066e+00   1.2709619e+00   2.6320973e-01   9.2785790e-01  -1.4472708e-01   7.7588036e-01  -7.7056781e-01  -4.2195758e-01  -1.5242870e+00   1.1775248e+00   1.3482957e+00   5.5539790e-01   1.9682729e+00   1.2628391e+00  -1.3836300e+00  -6.8165222e-01  -1.5793569e+00   1.0217859e+00   2.3890283e-01   6.8941506e-01   6.3236323e-01   4.1624626e-01   2.4014625e-01  -5.7074884e-01  -6.7354438e-01  -6.4814750e-01  -8.2338903e-01  -8.3619085e-01  -5.7056365e-01   4.3170872e-01  -7.7324471e-01  -2.0073977e-01  -8.4246740e-01  -6.1853710e-01
   1.2961471e+00   1.8684054e+00   1.4582392e+00   1.8329497e-02   6.0440028e-01  -8.4441650e-01  -1.0550535e-01  -9.9522853e-01  -6.0308868e-01  -1.0581674e+00   1.5014887e+00   1.1778399e+00   1.1158154e+00   1.2760305e-01  -2.4780142e-01  -1.8740095e+00  -2.9638899e-01  -1.9056547e-01  -1.0974645e+00   2.4817478e-01  -8.1081927e-01   5.9143573e-01  -9.8646319e-01   2.5493467e-01  -4.3380344e-01   1.2894829e-03  -3.9336240e-01  -1.2908220e-01  -7.4725741e-01  -5.1845074e-01  -9.7729612e-01   8.9252615e-01   8.7761611e-01   9.8464054e-01  -2.2613871e-01  -4.2573253e-03  -8.8191152e-01  -9.6842456e-01  -1.4565060e+00   1.3849443e+00   1.1773834e+00   1.3144945e+00   3.6776525e-01   9.5438301e-01  -5.8538918e-02   7.2645199e-01  -6.9391114e-01  -5.4944730e-01  -1.5563457e+00   1.2636117e+00   1.4087413e+00   5.9247327e-01   2.0420514e+00   1.2908656e+00  -1.3384758e+00  -8.4111011e-01  -1.6426619e+00   1.0617404e+00   3.1689513e-01   7.1145475e-01   7.0871436e-01   4.2637473e-01   2.4749261e-01  -6.1652571e-01  -6.9801051e-01  -6.6806692e-01  -8.4947574e-01  -8.6702246e-01  -5.9240836e-01   4.6990263e-01  -7.9876399e-01  -2.4827907e-01  -9.7272408e-01  -6.4644945e-01
   1.3605933e+00   1.8889126e+00   1.5168245e+00   6.0239501e-02   6.2279458e-01  -7.4555509e-01  -1.7107396e-01  -9.7129612e-01  -7.5205528e-01  -1.1591983e+00   1.5393071e+00   1.3179218e+00   1.1508250e+00   1.9069267e-01  -3.6518758e-01  -1.8755381e+00  -2.9469459e-01  -2.0306086e-01  -1.1366241e+00   2.6730771e-01  -9.2192601e-01   6.2589652e-01  -1.0167265e+00   2.5727499e-01  -4.4384413e-01   3.3987305e-04  -3.8512664e-01  -1.5436750e-01  -7.3215818e-01  -6.1431091e-01  -9.9538617e-01   9.3715788e-01   9.0291274e-01   1.0199969e+00  -1.9143944e-01  -5.3175263e-02  -8.3498119e-01  -1.1435465e+00  -1.5272816e+00   1.4357414e+00   1.2541544e+00   1.3377934e+00   4.7538168e-01   9.6489091e-01   3.8852401e-02   6.6824956e-01  -5.9427415e-01  -6.8263464e-01  -1.5555861e+00   1.3268444e+00   1.4542806e+00   6.0796923e-01   2.1102757e+00   1.3078582e+00  -1.2672748e+00  -9.9859630e-01  -1.6802513e+00   1.0862417e+00   3.7428541e-01   7.2653366e-01   7.7318568e-01   4.3123186e-01   2.6254488e-01  -6.6579961e-01  -7.1554100e-01  -6.9027030e-01  -8.7405115e-01  -8.9950137e-01  -6.1873179e-01   4.9071450e-01  -8.1448572e-01  -2.8008246e-01  -1.0851636e+00  -6.7522835e-01
   1.4023915e+00   1.8841666e+00   1.5511124e+00   9.7238900e-02   6.2904835e-01  -6.2523401e-01  -2.3578358e-01  -9.1796392e-01  -8.8995618e-01  -1.2450027e+00   1.5555213e+00   1.4480810e+00   1.1680361e+00   2.6127392e-01  -4.8383975e-01  -1.8500972e+00  -2.9693461e-01  -2.0646602e-01  -1.1552003e+00   2.7136147e-01  -1.0218466e+00   6.4591414e-01  -1.0477331e+00   2.5855356e-01  -4.4519651e-01  -6.6755552e-05  -3.6084187e-01  -1.7380810e-01  -6.9671309e-01  -6.9683266e-01  -9.8829758e-01   9.6370435e-01   9.1001719e-01   1.0407586e+00  -1.4837194e-01  -1.0565019e-01  -7.6408053e-01  -1.3049789e+00  -1.5736357e+00   1.4604625e+00   1.3150000e+00   1.3402797e+00   5.8393627e-01   9.5839000e-01   1.4524901e-01   6.0095000e-01  -4.7488099e-01  -8.1902289e-01  -1.5233388e+00   1.3661126e+00   1.4846819e+00   6.0003316e-01   2.1704738e+00   1.3134948e+00  -1.1737213e+00  -1.1492390e+00  -1.6933424e+00   1.0944153e+00   4.0972674e-01   7.3352218e-01   8.2292414e-01   4.3125260e-01   2.8337753e-01  -7.1635729e-01  -7.2750878e-01  -7.1332359e-01  -8.9702726e-01  -9.3121153e-01  -6.4824033e-01   4.9344265e-01  -8.1808031e-01  -2.9548287e-01  -1.1771334e+00  -7.0246273e-01
   1.4215899e+00   1.8552254e+00   1.5608807e+00   1.2945787e-01   6.2334684e-01  -4.8582073e-01  -2.9922481e-01  -8.3746429e-01  -1.0128793e+00  -1.3149174e+00   1.5502810e+00   1.5653985e+00   1.1665904e+00   3.3723543e-01  -6.0144373e-01  -1.8006920e+00  -3.0240472e-01  -1.9909116e-01  -1.1542579e+00   2.6094500e-01  -1.1077496e+00   6.5172772e-01  -1.0783409e+00   2.5994853e-01  -4.3600031e-01   7.2894111e-04  -3.1950613e-01  -1.8727728e-01  -6.4153799e-01  -7.6508745e-01  -9.5725163e-01   9.7142098e-01   8.9921860e-01   1.0470198e+00  -9.6326554e-02  -1.6158529e-01  -6.7120810e-01  -1.4493284e+00  -1.5956060e+00   1.4589875e+00   1.3593113e+00   1.3222277e+00   6.9136981e-01   9.3465475e-01   2.5826446e-01   5.2469997e-01  -3.3953949e-01  -9.5599826e-01  -1.4622412e+00   1.3811527e+00   1.5003311e+00   5.6790845e-01   2.2206183e+00   1.3080180e+00  -1.0620312e+00  -1.2884418e+00  -1.6843894e+00   1.0859893e+00   4.2279533e-01   7.3167197e-01   8.5579566e-01   4.2713938e-01   3.0806316e-01  -7.6591690e-01  -7.3555537e-01  -7.3587354e-01  -9.1857418e-01  -9.5990868e-01  -6.7970940e-01   4.7811131e-01  -8.0756887e-01  -2.9434474e-01  -1.2469976e+00  -7.2603240e-01
   1.4189946e+00   1.8039449e+00   1.5467766e+00   1.5724890e-01   6.0630660e-01  -3.3029814e-01  -3.6119027e-01  -7.3317767e-01  -1.1177674e+00  -1.3691443e+00   1.5245944e+00   1.6673282e+00   1.1465400e+00   4.1643297e-01  -7.1553357e-01  -1.7311017e+00  -3.1022282e-01  -1.7967082e-01  -1.1357807e+00   2.3721175e-01  -1.1776000e+00   6.4409106e-01  -1.1074046e+00   2.6266583e-01  -4.1480667e-01   3.3659222e-03  -2.6076538e-01  -1.9485814e-01  -5.6799884e-01  -8.1882484e-01  -9.0452195e-01   9.6022855e-01   8.7154822e-01   1.0393768e+00  -3.5052013e-02  -2.2069211e-01  -5.5913640e-01  -1.5740604e+00  -1.5944803e+00   1.4322382e+00   1.3871003e+00   1.2847397e+00   7.9575871e-01   8.9422374e-01   3.7541895e-01   4.4011169e-01  -1.9247205e-01  -1.0909347e+00  -1.3760857e+00   1.3725733e+00   1.5022172e+00   5.1198785e-01   2.2592450e+00   1.2922465e+00  -9.3672640e-01  -1.4120950e+00  -1.6568649e+00   1.0613288e+00   4.1402965e-01   7.2069221e-01   8.7051182e-01   4.1986143e-01   3.3481612e-01  -8.1219972e-01  -7.4143262e-01  -7.5668867e-01  -9.3903942e-01  -9.8361225e-01  -7.1200712e-01   4.4544821e-01  -7.8142912e-01  -2.7709619e-01  -1.2942364e+00  -7.4419476e-01
   1.3961105e+00   1.7328864e+00   1.5102726e+00   1.8112627e-01   5.7891443e-01  -1.6217730e-01  -4.2169783e-01  -6.0950336e-01  -1.2025363e+00  -1.4086769e+00   1.4802876e+00   1.7517887e+00   1.1088474e+00   4.9677452e-01  -8.2358119e-01  -1.6456296e+00  -3.1939468e-01  -1.4745453e-01  -1.1026029e+00   2.0177582e-01  -1.2302249e+00   6.2421366e-01  -1.1338369e+00   2.6786563e-01  -3.8067684e-01   8.3979020e-03  -1.8496618e-01  -1.9686851e-01  -4.7818324e-01  -8.5849902e-01  -8.3335343e-01   9.3069979e-01   8.2869539e-01   1.0188828e+00   3.5277809e-02  -2.8251907e-01  -4.3130955e-01  -1.6776000e+00  -1.5727162e+00   1.3821276e+00   1.3989764e+00   1.2296843e+00   8.9537200e-01   8.3836678e-01   4.9422464e-01   3.4824279e-01  -3.8144206e-02  -1.2212875e+00  -1.2696193e+00   1.3418380e+00   1.4918875e+00   4.3381289e-01   2.2855356e+00   1.2675617e+00  -8.0242333e-01  -1.5167548e+00  -1.6149945e+00   1.0214520e+00   3.8492575e-01   7.0080402e-01   8.6670318e-01   4.1064337e-01   3.6210978e-01  -8.5299084e-01  -7.4684426e-01  -7.7468249e-01  -9.5885202e-01  -1.0006680e+00  -7.4410090e-01   3.9682200e-01  -7.3868403e-01  -2.4473736e-01  -1.3194769e+00  -7.5563720e-01
   1.3550517e+00   1.6451913e+00   1.4535868e+00   2.0169626e-01   5.4246376e-01   1.4603889e-02  -4.8098733e-01  -4.7168635e-01  -1.2661347e+00  -1.4351886e+00   1.4199272e+00   1.8172384e+00   1.0553407e+00   5.7629351e-01  -9.2308631e-01  -1.5488553e+00  -3.2888558e-01  -1.0227104e-01  -1.0582958e+00   1.5660653e-01  -1.2653293e+00   5.9368125e-01  -1.1566727e+00   2.7659337e-01  -3.3325686e-01   1.6240632e-02  -9.3179012e-02  -1.9386818e-01  -3.7484016e-01  -8.8525345e-01  -7.4783464e-01   8.8401476e-01   7.7288637e-01   9.8698978e-01   1.1401675e-01  -3.4647634e-01  -2.9172119e-01  -1.7593783e+00  -1.5337999e+00   1.3114597e+00   1.3960917e+00   1.1596012e+00   9.8871014e-01   7.6902411e-01   6.1225674e-01   2.5056241e-01   1.1889947e-01  -1.3446724e+00  -1.1483145e+00   1.2912073e+00   1.4713685e+00   3.3601854e-01   2.2993552e+00   1.2358659e+00  -6.6363992e-01  -1.5997835e+00  -1.5634700e+00   9.6802334e-01   3.3788703e-01   6.7276535e-01   8.4493277e-01   4.0094153e-01   3.8875608e-01  -8.8618930e-01  -7.5330295e-01  -7.8892001e-01  -9.7842350e-01  -1.0097819e+00  -7.7505287e-01   3.3414648e-01  -6.7896476e-01  -1.9882204e-01  -1.3244609e+00  -7.5949695e-01
   1.2984303e+00   1.5444307e+00   1.3795754e+00   2.1958507e-01   4.9849285e-01   1.9579289e-01  -5.3948867e-01  -3.2560723e-01  -1.3085400e+00  -1.4508882e+00   1.3467082e+00   1.8627300e+00   9.8862631e-01   6.5320630e-01  -1.0116629e+00  -1.4453997e+00  -3.3769142e-01  -4.4560727e-02  -1.0070099e+00   1.0390962e-01  -1.2834594e+00   5.5436332e-01  -1.1751274e+00   2.8971965e-01  -2.7282178e-01   2.7135495e-02   1.2811068e-02  -1.8664562e-01  -2.6129066e-01  -9.0086102e-01  -6.5272849e-01   8.2189090e-01   7.0673729e-01   9.4548137e-01   2.0002455e-01  -4.1185295e-01  -1.4477738e-01  -1.8198136e+00  -1.4820515e+00   1.2237868e+00   1.3800579e+00   1.0775802e+00   1.0745256e+00   6.8872012e-01   7.2720731e-01   1.4890540e-01   2.7418438e-01  -1.4589237e+00  -1.0181190e+00   1.2236423e+00   1.4430599e+00   2.2222377e-01   2.3012448e+00   1.1995125e+00  -5.2463113e-01  -1.6594379e+00  -1.5071596e+00   9.0332044e-01   2.7612651e-01   6.3786239e-01   8.0664814e-01   3.9240522e-01   4.1394038e-01  -9.0984987e-01  -7.6201438e-01  -7.9861223e-01  -9.9805718e-01  -1.0100263e+00  -8.0400687e-01   2.5976158e-01  -6.0254454e-01  -1.4141177e-01  -1.3119429e+00  -7.5535124e-01
   1.2292281e+00   1.4344359e+00   1.2916007e+00   2.3537218e-01   4.4872761e-01   3.7694293e-01  -5.9776569e-01  -1.7754364e-01  -1.3306947e+00  -1.4583579e+00   1.2643135e+00   1.8879412e+00   9.1196137e-01   7.2595155e-01  -1.0871186e+00  -1.3397206e+00  -3.4490347e-01   2.4626106e-02  -9.5328272e-01   4.6005607e-02  -1.2859216e+00   5.0831550e-01  -1.1886437e+00   3.0789327e-01  -2.0028568e-01   4.1131795e-02   1.3054794e-01  -1.7618418e-01  -1.4131180e-01  -9.0762234e-01  -5.5326730e-01   7.4649322e-01   6.3309252e-01   8.9639991e-01   2.9167580e-01  -4.7782684e-01   4.8509358e-03  -1.8602319e+00  -1.4223866e+00   1.1232312e+00   1.3528414e+00   9.8711979e-01   1.1518251e+00   6.0045743e-01   8.3692121e-01   4.5415640e-02   4.2343467e-01  -1.5621345e+00  -8.8519752e-01   1.1426745e+00   1.4096042e+00   9.6871019e-02   2.2923665e+00   1.1612083e+00  -3.8926050e-01  -1.6949042e+00  -1.4508310e+00   8.3017158e-01   2.0352363e-01   5.9786510e-01   7.5407457e-01   3.8682139e-01   4.3720996e-01  -9.2221904e-01  -7.7379746e-01  -8.0310363e-01  -1.0178761e+00  -1.0008240e+00  -8.3017457e-01   1.7630088e-01  -5.1033891e-01  -7.5003087e-02  -1.2855287e+00  -7.4318320e-01
   1.1506600e+00   1.3191207e+00   1.1933871e+00   2.4953351e-01   3.9502749e-01   5.5353913e-01  -6.5643802e-01  -3.3911552e-02  -1.3343855e+00  -1.4603769e+00   1.1767508e+00   1.8931790e+00   8.2909415e-01   7.9320893e-01  -1.1475265e+00  -1.2359433e+00  -3.4976091e-01   1.0366493e-01  -9.0181842e-01  -1.4786984e-02  -1.2746585e+00   4.5768473e-01  -1.1969251e+00   3.3150975e-01  -1.1717524e-01   5.8087264e-02   2.5698171e-01  -1.6361072e-01  -1.8997635e-02  -9.0822687e-01  -4.5492008e-01   6.6033117e-01   5.5486081e-01   8.4197012e-01   3.8689995e-01  -5.4346862e-01   1.5238205e-01  -1.8827304e+00  -1.3600451e+00   1.0142861e+00   1.3166447e+00   8.9197001e-01   1.2198569e+00   5.0759158e-01   9.3941585e-01  -5.7522680e-02   5.6268028e-01  -1.6526753e+00  -7.5567641e-01   1.0522465e+00   1.3737419e+00  -3.4981991e-02   2.2744043e+00   1.1238906e+00  -2.6091217e-01  -1.7062766e+00  -1.3989033e+00   7.5186191e-01   1.2443838e-01   5.5495009e-01   6.9005749e-01   3.8604138e-01   4.5841951e-01  -9.2176988e-01  -7.8904452e-01  -8.0185720e-01  -1.0377755e+00  -9.8191431e-01  -8.5282221e-01   8.6556409e-02  -4.0387347e-01  -2.4309410e-03  -1.2494570e+00  -7.2332849e-01
   1.0660369e+00   1.2023065e+00   1.0888692e+00   2.6239899e-01   3.3933202e-01   7.2112820e-01  -7.1609148e-01   9.9004602e-02  -1.3220772e+00  -1.4597415e+00   1.0881755e+00   1.8793560e+00   7.4407569e-01   8.5389737e-01  -1.1912866e+00  -1.1377261e+00  -3.5168823e-01   1.9042472e-01  -8.5725173e-01  -7.6256240e-02  -1.2520934e+00   4.0462259e-01  -1.1999491e+00   3.6069564e-01  -2.5568689e-02   7.7684676e-02   3.8857806e-01  -1.5013024e-01   1.0139660e-01  -9.0558561e-01  -3.6314138e-01   5.6614867e-01   4.7485927e-01   7.8452001e-01   4.8325232e-01  -6.0774335e-01   2.9308102e-01  -1.8899942e+00  -1.3002990e+00   9.0160242e-01   1.2737789e+00   7.9596642e-01   1.2780848e+00   4.1368953e-01   1.0328879e+00  -1.5736541e-01   6.8834279e-01  -1.7291971e+00  -6.3539412e-01   9.5653585e-01   1.3381608e+00  -1.6791108e-01   2.2494318e+00   1.0905834e+00  -1.4244055e-01  -1.6944852e+00  -1.3552316e+00   6.7200843e-01   4.3490802e-02   5.1159469e-01   6.1786655e-01   3.9188973e-01   4.7764233e-01  -9.0723970e-01  -8.0772164e-01  -7.9444381e-01  -1.0574016e+00  -9.5331028e-01  -8.7126091e-01  -6.6510086e-03  -2.8521963e-01   7.3247587e-02  -1.2083411e+00  -6.9640979e-01
   9.7863140e-01   1.0875540e+00   9.8203799e-01   2.7412649e-01   2.8360387e-01   8.7544885e-01  -7.7718524e-01   2.1532341e-01  -1.2967134e+00  -1.4590905e+00   1.0027028e+00   1.8479367e+00   6.6105434e-01   9.0715405e-01  -1.2171832e+00  -1.0481627e+00  -3.5031513e-01   2.8236302e-01  -8.2390705e-01  -1.3638428e-01  -1.2209504e+00   3.5121223e-01  -1.1979642e+00   3.9530858e-01   7.1997129e-02   9.9460625e-02   5.2145519e-01  -1.3695315e-01   2.1562191e-01  -9.0264562e-01  -2.8311226e-01   4.6681395e-01   3.9567658e-01   7.2639945e-01   5.7801213e-01  -6.6951445e-01   4.2241772e-01  -1.8850780e+00  -1.2481532e+00   7.8977593e-01   1.2265379e+00   7.0286080e-01   1.3261535e+00   3.2237705e-01   1.1157113e+00  -2.5150183e-01   7.9730328e-01  -1.7906232e+00  -5.2966521e-01   8.5976657e-01   1.3053477e+00  -2.9640553e-01   2.2197487e+00   1.0642378e+00  -3.6154635e-02  -1.6611841e+00  -1.3229304e+00   5.9440824e-01  -3.4683503e-02   4.7044828e-01   5.4097685e-01   4.0605625e-01   4.9506011e-01  -8.7767366e-01  -8.2940344e-01  -7.8053895e-01  -1.0761595e+00  -9.1525248e-01  -8.8484094e-01  -1.0058728e-01  -1.5690283e-01   1.4888360e-01  -1.1668811e+00  -6.6326443e-01
   8.9155696e-01   9.7801910e-01   8.7679521e-01   2.8469352e-01   2.2976635e-01   1.0125602e+00  -8.3996560e-01   3.0982874e-01  -1.2614975e+00  -1.4607370e+00   9.2422460e-01   1.8008595e+00   5.8406119e-01   9.5229755e-01  -1.2244329e+00  -9.6971198e-01  -3.4547903e-01   3.7664233e-01  -8.0556561e-01  -1.9341411e-01  -1.1840627e+00   2.9941009e-01  -1.1914658e+00   4.3495123e-01   1.7264507e-01   1.2284218e-01   6.5154223e-01  -1.2522199e-01   3.1960653e-01  -9.0219929e-01  -2.1948554e-01   3.6521332e-01   3.1956123e-01   6.6989796e-01   6.6830192e-01  -7.2755648e-01   5.3622196e-01  -1.8711723e+00  -1.2080518e+00   6.8314509e-01   1.1770817e+00   6.1615430e-01   1.3638500e+00   2.3717676e-01   1.1864314e+00  -3.3735873e-01   8.8695584e-01  -1.8361358e+00  -4.4306292e-01   7.6602135e-01   1.2774546e+00  -4.1516473e-01   2.1877055e+00   1.0475650e+00   5.6171161e-02  -1.6086080e+00  -1.3042360e+00   5.2286564e-01  -1.0568764e-01   4.3418692e-01   4.6284495e-01   4.2997496e-01   5.1084606e-01  -8.3247634e-01  -8.5333492e-01  -7.5993152e-01  -1.0932412e+00  -8.6816694e-01  -8.9295049e-01  -1.9270148e-01  -2.1789211e-02   2.2137372e-01  -1.1295652e+00  -6.2487234e-01
   8.0765986e-01   8.7633305e-01   7.7681654e-01   2.9390614e-01   1.7963313e-01   1.1289641e+00  -9.0439750e-01   3.7821113e-01  -1.2196749e+00  -1.4665209e+00   8.5623383e-01   1.7404344e+00   5.1679867e-01   9.8878281e-01  -1.2127307e+00  -9.0415306e-01  -3.3720971e-01   4.7026079e-01  -8.0525340e-01  -2.4589384e-01  -1.1441830e+00   2.5100516e-01  -1.1811576e+00   4.7899701e-01   2.7329468e-01   1.4718699e-01   7.7475177e-01  -1.1594320e-01   4.0962326e-01  -9.0670277e-01  -1.7614824e-01   2.6415550e-01   2.4834215e-01   6.1716240e-01   7.5122087e-01  -7.8058053e-01   6.3083165e-01  -1.8513731e+00  -1.1836059e+00   5.8560943e-01   1.1273344e+00   5.3894090e-01   1.3910658e+00   1.6134357e-01   1.2437610e+00  -4.1251517e-01   9.5525037e-01  -1.8651657e+00  -3.7922544e-01   6.7906534e-01   1.2561873e+00  -5.1939274e-01   2.1555242e+00   1.0428696e+00   1.3326790e-01  -1.5394185e+00  -1.3004088e+00   4.6100830e-01  -1.6560985e-01   4.0535723e-01   3.8669859e-01   4.6469652e-01   5.2505760e-01  -7.7147056e-01  -8.7851031e-01  -7.3254473e-01  -1.1076748e+00  -8.1263227e-01  -8.9501817e-01  -2.8069890e-01   1.1704098e-01   2.8779685e-01  -1.1003801e+00  -5.8228810e-01
   7.2943269e-01   7.8451913e-01   6.8543123e-01   3.0142455e-01   1.3483118e-01   1.2217188e+00  -9.7012259e-01   4.1727566e-01  -1.1743290e+00  -1.4776858e+00   8.0167233e-01   1.6692276e+00   4.6244260e-01   1.0161532e+00  -1.1822921e+00  -8.5256029e-01  -3.2570006e-01   5.6018947e-01  -8.2506336e-01  -2.9269708e-01  -1.1038063e+00   2.0759355e-01  -1.1678958e+00   5.2662521e-01   3.7080925e-01   1.7182188e-01   8.8715779e-01  -1.0993172e-01   4.8244475e-01  -9.1811682e-01  -1.5601529e-01   1.6628872e-01   1.8338584e-01   5.7011782e-01   8.2398521e-01  -8.2727624e-01   7.0322840e-01  -1.8284732e+00  -1.1773602e+00   5.0047897e-01   1.0789087e+00   4.7376810e-01   1.4077644e+00   9.7704759e-02   1.2865825e+00  -4.7482289e-01   1.0007277e+00  -1.8773892e+00  -3.4069429e-01   6.0219084e-01   1.2427247e+00  -6.0507036e-01   2.1251352e+00   1.0518943e+00   1.9433240e-01  -1.4565496e+00  -1.3116773e+00   4.1210340e-01  -2.1124292e-01   3.8621615e-01   3.1535553e-01   5.1076256e-01   5.3755223e-01  -6.9496144e-01  -9.0375973e-01  -6.9846953e-01  -1.1183851e+00  -7.4936099e-01  -8.9052040e-01  -3.6258901e-01   2.5642907e-01   3.4554290e-01  -1.0825480e+00  -5.3658451e-01
   6.5895085e-01   7.0394914e-01   6.0552155e-01   3.0680363e-01   9.6719965e-02   1.2885354e+00  -1.0364507e+00   4.2510329e-01  -1.1282117e+00  -1.4947906e+00   7.6280789e-01   1.5899381e+00   4.2346929e-01   1.0340020e+00  -1.1338915e+00  -8.1529732e-01  -3.1126417e-01   6.4350854e-01  -8.6602343e-01  -3.3301986e-01  -1.0650225e+00   1.7056798e-01  -1.1526242e+00   5.7686310e-01   4.6214651e-01   1.9607733e-01   9.8516940e-01  -1.0777248e-01   5.3547864e-01  -9.3778337e-01  -1.6086741e-01   7.4034557e-02   1.2558984e-01   5.3039395e-01   8.8406657e-01  -8.6637045e-01   7.5115441e-01  -1.8047945e+00  -1.1906137e+00   4.3036078e-01   1.0330574e+00   4.2252229e-01   1.4139592e+00   4.8511490e-02   1.3139570e+00  -5.2252806e-01   1.0225465e+00  -1.8727401e+00  -3.2879390e-01   5.3809475e-01   1.2376760e+00  -6.6918279e-01   2.0980431e+00   1.0756834e+00   2.3898329e-01  -1.3630695e+00  -1.3372287e+00   3.7888681e-01  -2.4025918e-01   3.7857481e-01   2.5108694e-01   5.6809305e-01   5.4793810e-01  -6.0379888e-01  -9.2783524e-01  -6.5800704e-01  -1.1242659e+00  -6.7919500e-01  -8.7899412e-01  -4.3670691e-01   3.9327155e-01   3.9242517e-01  -1.0783123e+00  -4.8880897e-01
   5.9783451e-01   6.3534318e-01   5.3944521e-01   3.0954711e-01   6.6310153e-02   1.3278593e+00  -1.1023864e+00   4.0115379e-01  -1.0836140e+00  -1.5176645e+00   7.4115144e-01   1.5052809e+00   4.0151818e-01   1.0419483e+00  -1.0688927e+00  -7.9203208e-01  -2.9428603e-01   7.1753518e-01  -9.2802085e-01  -3.6635508e-01  -1.0294063e+00   1.4111804e-01  -1.1362980e+00   6.2863271e-01   5.4450368e-01   2.1931480e-01   1.0656918e+00  -1.0980309e-01   5.6687515e-01  -9.6634735e-01  -1.9124599e-01  -1.0460749e-02   7.5411901e-02   4.9926148e-01   9.2932163e-01  -8.9670397e-01   7.7320324e-01  -1.7820726e+00  -1.2233107e+00   3.7708773e-01   9.9066042e-01   3.8634674e-01   1.4097060e+00   1.5311346e-02   1.3251482e+00  -5.5438723e-01   1.0205021e+00  -1.8514341e+00  -3.4356303e-01   4.8879455e-01   1.2410798e+00  -7.0988269e-01   2.0752356e+00   1.1144799e+00   2.6721691e-01  -1.2620666e+00  -1.3752479e+00   3.6341833e-01  -2.5132467e-01   3.8365774e-01   1.9553350e-01   6.3589804e-01   5.5556415e-01  -4.9943136e-01  -9.4949116e-01  -6.1171497e-01  -1.1242550e+00  -6.0311527e-01  -8.6005624e-01  -5.0171079e-01   5.2464818e-01   4.2677008e-01  -1.0887828e+00  -4.3995698e-01
   5.4723758e-01   5.7881213e-01   4.8898271e-01   3.0917156e-01   4.4189932e-02   1.3389249e+00  -1.1666936e+00   3.4630013e-01  -1.0422904e+00  -1.5454130e+00   7.3741878e-01   1.4178805e+00   3.9729909e-01   1.0396357e+00  -9.8926824e-01  -7.8177613e-01  -2.7516317e-01   7.7993787e-01  -1.0097902e+00  -3.9244675e-01  -9.9795436e-01   1.2023890e-01  -1.1198051e+00   6.8079943e-01   6.1545122e-01   2.4094522e-01   1.1262660e+00  -1.1611866e-01   5.7560134e-01  -1.0037303e+00  -2.4641346e-01  -8.5356234e-02   3.2931210e-02   4.7758139e-01   9.5810640e-01  -9.1731953e-01   7.6887882e-01  -1.7614029e+00  -1.2740137e+00   3.4169132e-01   9.5224441e-01   3.6559642e-01   1.3951098e+00  -1.1495334e-03   1.3196517e+00  -5.6976985e-01   9.9503190e-01  -1.8140077e+00  -3.8374739e-01   4.5558799e-01   1.2524444e+00  -7.2657674e-01   2.0571444e+00   1.1676601e+00   2.7936522e-01  -1.1565660e+00  -1.4230119e+00   3.6697519e-01  -2.4414277e-01   4.0199003e-01   1.4967859e-01   7.1262670e-01   5.5955220e-01  -3.8394081e-01  -9.6755564e-01  -5.6045103e-01  -1.1174127e+00  -5.2226090e-01  -8.3342987e-01  -5.5655682e-01   6.4793706e-01   4.4747794e-01  -1.1138595e+00  -3.9096087e-01
   5.0786223e-01   5.3393950e-01   4.5530974e-01   3.0527642e-01   3.0463239e-02   1.3217865e+00  -1.2279893e+00   2.6278891e-01  -1.0054328e+00  -1.5764769e+00   7.5153842e-01   1.3301862e+00   4.1055115e-01   1.0267541e+00  -8.9759896e-01  -7.8295270e-01  -2.5424883e-01   8.2883080e-01  -1.1089678e+00  -4.1122923e-01  -9.7107188e-01   1.0874357e-01  -1.1038861e+00   7.3222043e-01   6.7304846e-01   2.6043882e-01   1.1651786e+00  -1.2659810e-01   5.6147786e-01  -1.0491578e+00  -3.2438508e-01  -1.4912961e-01  -2.0669499e-03   4.6577015e-01   9.6936788e-01  -9.2755697e-01   7.3861637e-01  -1.7432479e+00  -1.3399649e+00   3.2441720e-01   9.1803362e-01   3.5983362e-01   1.3703481e+00  -9.8727129e-04   1.2972359e+00  -5.6873951e-01   9.4720640e-01  -1.7613618e+00  -4.4686041e-01   4.3905553e-01   1.2708293e+00  -7.1992741e-01   2.0436626e+00   1.2337184e+00   2.7605703e-01  -1.0494734e+00  -1.4770414e+00   3.8999286e-01  -2.1942232e-01   4.3332609e-01   1.1387696e-01   7.9596301e-01   5.5886635e-01  -2.6004860e-01  -9.8099206e-01  -5.0540421e-01  -1.1029988e+00  -4.3795187e-01  -7.9897741e-01  -6.0045872e-01   7.6091214e-01   4.5405211e-01  -1.1522355e+00  -3.4269319e-01
   4.7999608e-01   4.9989503e-01   4.3899428e-01   2.9761457e-01   2.4706893e-02   1.2773181e+00  -1.2848616e+00   1.5412574e-01  -9.7369392e-01  -1.6087420e+00   7.8270286e-01   1.2444120e+00   4.4005831e-01   1.0030813e+00  -7.9704637e-01  -7.9349525e-01  -2.3179812e-01   8.6284547e-01  -1.2222125e+00  -4.2275710e-01  -9.4860936e-01   1.0727542e-01  -1.0890590e+00   7.8179007e-01   7.1593546e-01   2.7732628e-01   1.1815387e+00  -1.4094956e-01   5.2517616e-01  -1.1012370e+00  -4.2203171e-01  -2.0057673e-01  -2.9991217e-02   4.6378349e-01   9.6270936e-01  -9.2714686e-01   6.8376290e-01  -1.7275005e+00  -1.4172373e+00   3.2477870e-01   8.8802468e-01   3.6786460e-01   1.3357054e+00   1.4802151e-02   1.2579840e+00  -5.5210478e-01   8.7869995e-01  -1.6948031e+00  -5.2931405e-01   4.3910199e-01   1.2949589e+00  -6.9177438e-01   2.0342129e+00   1.3103031e+00   2.5818240e-01  -9.4354380e-01  -1.5333048e+00   4.3205898e-01  -1.7877454e-01   4.7663172e-01   8.7932043e-02   8.8287615e-01   5.5241173e-01  -1.3108242e-01  -9.8894996e-01  -4.4810660e-01  -1.0805435e+00  -3.5170747e-01  -7.5673706e-01  -6.3283546e-01   8.6181991e-01   4.4659417e-01  -1.2014839e+00  -2.9597933e-01
   4.6356719e-01   4.7556936e-01   4.4001519e-01   2.8615724e-01   2.5952216e-02   1.2071855e+00  -1.3359980e+00   2.4890538e-02  -9.4725026e-01  -1.6396974e+00   8.2945608e-01   1.1625027e+00   4.8372184e-01   9.6854114e-01  -6.9129110e-01  -8.1097568e-01  -2.0792223e-01   8.8117706e-01  -1.3453830e+00  -4.2713345e-01  -9.2994178e-01   1.1631714e-01  -1.0755547e+00   8.2847958e-01   7.4339747e-01   2.9119276e-01   1.1753148e+00  -1.5876950e-01   4.6817725e-01  -1.1580777e+00  -5.3524918e-01  -2.3880030e-01  -5.1339154e-02   4.7111868e-01   9.3842351e-01  -9.1629256e-01   6.0651635e-01  -1.7135917e+00  -1.5009664e+00   3.4164177e-01   8.6207532e-01   3.8781481e-01   1.2916142e+00   4.4371720e-02   1.2023354e+00  -5.2143444e-01   7.9173975e-01  -1.6160766e+00  -6.2661667e-01   4.5502954e-01   1.3233619e+00  -6.4498473e-01   2.0278593e+00   1.3943066e+00   2.2686074e-01  -8.4136511e-01  -1.5874694e+00   4.9196075e-01  -1.2454713e-01   5.3012668e-01   7.1211215e-02   9.6972792e-01   5.3915291e-01  -8.9765041e-04  -9.9080569e-01  -3.9041782e-01  -1.0499098e+00  -2.6525200e-01  -7.0696003e-01  -6.5325666e-01   9.4943183e-01   4.2576705e-01  -1.2582209e+00  -2.5161422e-01
   4.5821056e-01   4.5971689e-01   4.5779914e-01   2.7114603e-01   3.2693833e-02   1.1137879e+00  -1.3803130e+00  -1.1950752e-01  -9.2589286e-01  -1.6666256e+00   8.8980857e-01   1.0861234e+00   5.3868696e-01   9.2326513e-01  -5.8443192e-01  -8.3275643e-01  -1.8255499e-01   8.8360378e-01  -1.4737647e+00  -4.2444411e-01  -9.1408172e-01   1.3619336e-01  -1.0632680e+00   8.7137011e-01   7.5539753e-01   3.0166671e-01   1.1473328e+00  -1.7961052e-01   3.9269444e-01  -1.2174462e+00  -6.5918425e-01  -2.6319328e-01  -6.6597969e-02   4.8683587e-01   8.9749220e-01  -8.9573291e-01   5.0982639e-01  -1.7006305e+00  -1.5856510e+00   3.7333241e-01   8.3999631e-01   4.1723785e-01   1.2386972e+00   8.5098713e-02   1.1311186e+00  -4.7903219e-01   6.8903372e-01  -1.5273734e+00  -7.3362657e-01   4.8563245e-01   1.3545205e+00  -5.8324930e-01   2.0234477e+00   1.4820065e+00   1.8341295e-01  -7.4534598e-01  -1.6351828e+00   5.6778142e-01  -5.9611351e-02   5.9138730e-01   6.2785238e-02   1.0524353e+00   5.1823863e-01   1.2624976e-01  -9.8619238e-01  -3.3447734e-01  -1.0113400e+00  -1.8050167e-01  -6.5014234e-01  -6.6139117e-01   1.0230715e+00   3.9272901e-01  -1.3183341e+00  -2.1037743e-01
   4.6333935e-01   4.5109310e-01   4.9127205e-01   2.5312646e-01   4.2928538e-02   1.0001732e+00  -1.4170610e+00  -2.7311913e-01  -9.0913401e-01  -1.6868142e+00   9.6136769e-01   1.0166696e+00   6.0151561e-01   8.6765136e-01  -4.8084513e-01  -8.5615776e-01  -1.5543548e-01   8.7048020e-01  -1.6023304e+00  -4.1470544e-01  -8.9981453e-01   1.6706641e-01  -1.0517282e+00   9.0967669e-01   7.5257673e-01   3.0840619e-01   1.0992337e+00  -2.0305018e-01   3.0156507e-01  -1.2769381e+00  -7.8850285e-01  -2.7342002e-01  -7.6158562e-02   5.0959726e-01   8.4155114e-01  -8.6677615e-01   3.9726226e-01  -1.6875567e+00  -1.6654994e+00   4.1775753e-01   8.2163473e-01   4.5325120e-01   1.1778022e+00   1.3370414e-01   1.0455731e+00  -4.2786817e-01   5.7367821e-01  -1.4313146e+00  -8.4484581e-01   5.2930369e-01   1.3870189e+00  -5.1084260e-01   2.0197583e+00   1.5692486e+00   1.2933751e-01  -6.5770052e-01  -1.6723663e+00   6.5703686e-01   1.2879214e-02   6.5750303e-01   6.1576924e-02   1.1266804e+00   4.8912110e-01   2.4587609e-01  -9.7501914e-01  -2.8262399e-01  -9.6548305e-01  -9.9527636e-02  -5.8704684e-01  -6.5696720e-01   1.0826162e+00   3.4904369e-01  -1.3772603e+00  -1.7304115e-01
   4.7821371e-01   4.4857345e-01   5.3892163e-01   2.3295818e-01   5.4224232e-02   8.6993060e-01  -1.4459267e+00  -4.2976975e-01  -8.9631768e-01  -1.6977713e+00   1.0414734e+00   9.5529018e-01   6.6839437e-01   8.0241130e-01  -3.8500836e-01  -8.7862589e-01  -1.2610855e-01   8.4270559e-01  -1.7260164e+00  -3.9783087e-01  -8.8584324e-01   2.0892582e-01  -1.0400956e+00   9.4276402e-01   7.3622040e-01   3.1108532e-01   1.0333935e+00  -2.2875430e-01   1.9811753e-01  -1.3341592e+00  -9.1768344e-01  -2.6939931e-01  -8.0250165e-02   5.3772358e-01   7.7282164e-01  -8.3130004e-01   2.7285532e-01  -1.6732946e+00  -1.7347994e+00   4.7253100e-01   8.0693982e-01   4.9269066e-01   1.1100249e+00   1.8640933e-01   9.4735346e-01  -3.7146988e-01   4.4905172e-01  -1.3309008e+00  -9.5473327e-01   5.8414451e-01   1.4196744e+00  -4.3236627e-01   2.0156545e+00   1.6516606e+00   6.6290596e-02  -5.8042213e-01  -1.6954968e+00   7.5684057e-01   8.9737872e-02   7.2527085e-01   6.6505054e-02   1.1881520e+00   4.5165668e-01   3.5348038e-01  -9.5747735e-01  -2.3728599e-01  -9.1339841e-01  -2.4494490e-02  -5.1870998e-01  -6.3974776e-01   1.1284740e+00   2.9657356e-01  -1.4302944e+00  -1.4036813e-01
   5.0200173e-01   4.5124355e-01   5.9886780e-01   2.1179905e-01   6.3818366e-02   7.2706648e-01  -1.4670812e+00  -5.8337930e-01  -8.8672307e-01  -1.6974262e+00   1.1273293e+00   9.0291920e-01   7.3536119e-01   7.2859838e-01  -3.0129776e-01  -8.9788994e-01  -9.3943208e-02   8.0166986e-01  -1.8400021e+00  -3.7362024e-01  -8.7093023e-01   2.6157263e-01  -1.0271829e+00   9.7015378e-01   7.0819381e-01   3.0938354e-01   9.5281103e-01  -2.5652930e-01   8.6020560e-02  -1.3868976e+00  -1.0413180e+00  -2.5129113e-01  -7.8898995e-02   5.6926510e-01   6.9401255e-01  -7.9171333e-01   1.4092530e-01  -1.6568934e+00  -1.7882859e+00   5.3509620e-01   7.9600444e-01   5.3227475e-01   1.0367159e+00   2.3912230e-01   8.3851859e-01  -3.1377658e-01   3.1870037e-01  -1.2294318e+00  -1.0580135e+00   6.4806935e-01   1.4516402e+00  -3.5249248e-01   2.0102152e+00   1.7248834e+00  -3.9306575e-03  -5.1524613e-01  -1.7018533e+00   8.6408123e-01   1.6797986e-01   7.9140988e-01   7.6610238e-02   1.2328061e+00   4.0617868e-01   4.4477805e-01  -9.3403402e-01  -2.0084867e-01  -8.5653237e-01   4.2423338e-02  -4.4643054e-01  -6.0952541e-01   1.1615389e+00   2.3736378e-01  -1.4729070e+00  -1.1309865e-01
   5.3382813e-01   4.5845406e-01   6.6893821e-01   1.9106387e-01   6.8741903e-02   5.7586776e-01  -1.4812027e+00  -7.2826572e-01  -8.7965496e-01  -1.6843008e+00   1.2161236e+00   8.6030875e-01   7.9853516e-01   6.4761560e-01  -2.3377277e-01  -9.1209246e-01  -5.8169022e-02   7.4918102e-01  -1.9399697e+00  -3.4177233e-01  -8.5402663e-01   3.2460283e-01  -1.0115045e+00   9.9152552e-01   6.7084925e-01   3.0297993e-01   8.6096882e-01  -2.8635789e-01  -3.0877247e-02  -1.4332794e+00  -1.1544004e+00  -2.1948816e-01  -7.1912542e-02   6.0208570e-01   6.0819911e-01  -7.5088037e-01   5.9002750e-03  -1.6376447e+00  -1.8214773e+00   6.0284011e-01   7.8908025e-01   5.6877028e-01   9.5946901e-01   2.8764211e-01   7.2150116e-01  -2.5896491e-01   1.8622218e-01  -1.1303984e+00  -1.1499590e+00   7.1890150e-01   1.4824705e+00  -2.7572115e-01   2.0028385e+00   1.7848014e+00  -7.9403296e-02  -4.6360196e-01  -1.6897076e+00   9.7559957e-01   2.4502741e-01   8.5277449e-01   9.1153488e-02   1.2571188e+00   3.5353320e-01   5.1594047e-01  -9.0541173e-01  -1.7551060e-01  -7.9666681e-01   9.9141464e-02  -3.7173863e-01  -5.6613447e-01   1.1831274e+00   1.7352389e-01  -1.5010513e+00  -9.1927066e-02
   5.7280811e-01   4.6983829e-01   7.4674782e-01   1.7235896e-01   6.5963592e-02   4.2076018e-01  -1.4894606e+00  -8.5941407e-01  -8.7451551e-01  -1.6576398e+00   1.3051320e+00   8.2805893e-01   8.5433188e-01   5.6120249e-01  -1.8596497e-01  -9.1988412e-01  -1.7927561e-02   6.8737706e-01  -2.0223357e+00  -3.0191842e-01  -8.3437947e-01   3.9739296e-01  -9.9135009e-01   1.0067116e+00   6.2691036e-01   2.9155418e-01   7.6167449e-01  -3.1841567e-01  -1.4871015e-01  -1.4718961e+00  -1.2525872e+00  -1.7461160e-01  -5.8888588e-02   6.3395664e-01   5.1868507e-01  -7.1200910e-01  -1.2786028e-01  -1.6151708e+00  -1.8309630e+00   6.7319473e-01   7.8656742e-01   5.9915086e-01   8.8009116e-01   3.2786950e-01   5.9906134e-01  -2.1125403e-01   5.5157866e-02  -1.0373547e+00  -1.2266265e+00   7.9445657e-01   1.5121407e+00  -2.0616213e-01   1.9933139e+00   1.8277577e+00  -1.5809423e-01  -4.2656121e-01  -1.6584429e+00   1.0883509e+00   3.1886849e-01   9.0654716e-01   1.0968181e-01   1.2583190e+00   2.9507428e-01   5.6382039e-01  -8.7255457e-01  -1.6314045e-01  -7.3584220e-01   1.4377364e-01  -2.9634542e-01  -5.0948170e-01   1.1948990e+00   1.0711577e-01  -1.5114426e+00  -7.7470932e-02
   6.1806660e-01   4.8529457e-01   8.2977937e-01   1.5739857e-01   5.2547558e-02   2.6616688e-01  -1.4934635e+00  -9.7269489e-01  -8.7085576e-01  -1.6174866e+00   1.3918046e+00   8.0664097e-01   8.9965002e-01   4.7140335e-01  -1.6068829e-01  -9.2047544e-01   2.7664526e-02   6.1862855e-01  -2.0844377e+00  -2.5367249e-01  -8.1161119e-01   4.7909104e-01  -9.6487917e-01   1.0156883e+00   5.7933943e-01   2.7479540e-01   6.5889083e-01  -3.5306717e-01  -2.6375334e-01  -1.5018978e+00  -1.3324142e+00  -1.1750974e-01  -3.9247172e-02   6.6265683e-01   4.2885767e-01  -6.7851032e-01  -2.5623090e-01  -1.5894827e+00  -1.8146199e+00   7.4372302e-01   7.8898286e-01   6.2074004e-01   8.0055718e-01   3.5601197e-01   4.7422599e-01  -1.7470373e-01  -7.1107285e-02  -9.5377709e-01  -1.2850310e+00   8.7261258e-01   1.5410271e+00  -1.4735116e-01   1.9818586e+00   1.8507389e+00  -2.3787932e-01  -4.0478892e-01  -1.6085911e+00   1.1995424e+00   3.8816153e-01   9.5039724e-01   1.3205873e-01   1.2345761e+00   2.3261766e-01   5.8614449e-01  -8.3658166e-01  -1.6514714e-01  -6.7625750e-01   1.7473905e-01  -2.2207604e-01  -4.3958808e-01   1.1987678e+00   4.0053351e-02  -1.5017866e+00  -7.0236520e-02
   6.6874353e-01   5.0493894e-01   9.1546432e-01   1.4790765e-01   2.5816117e-02   1.1637161e-01  -1.4951787e+00  -1.0650225e+00  -8.6840709e-01  -1.5647050e+00   1.4738335e+00   7.9641155e-01   9.3201754e-01   3.8051949e-01  -1.5988680e-01  -9.1364368e-01   7.9444442e-02   5.4543451e-01  -2.1246671e+00  -1.9669350e-01  -7.8576716e-01   5.6861595e-01  -9.3023284e-01   1.0185650e+00   5.3119502e-01   2.5241856e-01   5.5656318e-01  -3.9084097e-01  -3.7256923e-01  -1.5230477e+00  -1.3914571e+00  -4.9257960e-02  -1.2282576e-02   6.8607447e-01   3.4204213e-01  -6.5383395e-01  -3.7546723e-01  -1.5610026e+00  -1.7717449e+00   8.1218842e-01   7.9691318e-01   6.3133244e-01   7.2295115e-01   3.6877159e-01   3.5021470e-01  -1.5301498e-01  -1.8942686e-01  -8.8292190e-01  -1.3232483e+00   9.5136712e-01   1.5698452e+00  -1.0210701e-01   1.9691237e+00   1.8515166e+00  -3.1656861e-01  -3.9850672e-01  -1.5417879e+00   1.3067398e+00   4.5228187e-01   9.8259667e-01   1.5845970e-01   1.1851338e+00   1.6835610e-01   5.8165643e-01  -7.9873028e-01  -1.8237450e-01  -6.2015458e-01   1.9085870e-01  -1.5079033e-01  -3.5663863e-01   1.1968077e+00  -2.5980081e-02  -1.4709493e+00  -7.0584502e-02
   7.2398905e-01   5.2903626e-01   1.0012620e+00   1.4551947e-01  -1.6493577e-02  -2.4608749e-02  -1.4968269e+00  -1.1344452e+00  -8.6709317e-01  -1.5009404e+00   1.5492037e+00   7.9761682e-01   9.4969110e-01   2.9104856e-01  -1.8453147e-01  -8.9969744e-01   1.3812957e-01   4.7031818e-01  -2.1425422e+00  -1.3075211e-01  -7.5732978e-01   6.6466717e-01  -8.8565328e-01   1.0155711e+00   4.8548655e-01   2.2418771e-01   4.5845262e-01  -4.3238666e-01  -4.7213604e-01  -1.5357349e+00  -1.4284299e+00   2.8843981e-02   2.2769553e-02   7.0230607e-01   2.6136432e-01  -6.4129379e-01  -4.8232990e-01  -1.5305569e+00  -1.7030983e+00   8.7660907e-01   8.1095765e-01   6.2928674e-01   6.4939801e-01   3.6350594e-01   2.3035488e-01  -1.4934590e-01  -2.9696127e-01  -8.2768883e-01  -1.3404476e+00   1.0288827e+00   1.5995594e+00  -7.2436112e-02   1.9561685e+00   1.8287408e+00  -3.9194035e-01  -4.0747376e-01  -1.4606519e+00   1.4079375e+00   5.1131044e-01   1.0020902e+00   1.8933604e-01   1.1103789e+00   1.0474400e-01   5.5019895e-01  -7.6029100e-01  -2.1502867e-01  -5.6969383e-01   1.9143418e-01  -8.4296229e-02  -2.6103225e-01   1.1911547e+00  -8.9593011e-02  -1.4190519e+00  -7.8699606e-02
   7.8295256e-01   5.5791820e-01   1.0847349e+00   1.5167374e-01  -7.6086214e-02  -1.5313976e-01  -1.5007610e+00  -1.1801702e+00  -8.6702441e-01  -1.4285290e+00   1.6162286e+00   8.1038589e-01   9.5170672e-01   2.0561231e-01  -2.3457449e-01  -8.7940674e-01   2.0424587e-01   3.9572663e-01  -2.1387159e+00  -5.5796078e-02  -7.2719883e-01   7.6574523e-01  -8.2960575e-01   1.0070419e+00   4.4503421e-01   1.8994469e-01   3.6798272e-01  -4.7841566e-01  -5.5995303e-01  -1.5409461e+00  -1.4432143e+00   1.1527939e-01   6.6653082e-02   7.0974673e-01   1.8962724e-01  -6.4388912e-01  -5.7418131e-01  -1.4993388e+00  -1.6108566e+00   9.3529625e-01   8.3166749e-01   6.1358745e-01   5.8198930e-01   3.3835370e-01   1.1798699e-01  -1.6615217e-01  -3.9123153e-01  -7.9049747e-01  -1.3368543e+00   1.1035208e+00   1.6312712e+00  -5.9487990e-02   1.9444093e+00   1.7819801e+00  -4.6178534e-01  -4.3099063e-01  -1.3686028e+00   1.5015941e+00   5.6597085e-01   1.0085208e+00   2.2535236e-01   1.0118416e+00   4.4360766e-02   4.9272967e-01  -7.2253888e-01  -2.6264422e-01  -5.2683198e-01   1.7630071e-01  -2.4262971e-02  -1.5342670e-01   1.1839128e+00  -1.4972245e-01  -1.3474865e+00  -9.4567648e-02
   8.4476936e-01   5.9189779e-01   1.1636185e+00   1.6752297e-01  -1.5398961e-01  -2.6607055e-01  -1.5093336e+00  -1.2025220e+00  -8.6847717e-01  -1.3503605e+00   1.6735732e+00   8.3471495e-01   9.3788344e-01   1.2687331e-01  -3.0896205e-01  -8.5390741e-01   2.7806395e-01   3.2393950e-01  -2.1149200e+00   2.7991350e-02  -6.9664061e-01   8.7018263e-01  -7.6089388e-01   9.9340486e-01   4.1234034e-01   1.4964074e-01   2.8810763e-01  -5.2963132e-01  -6.3411862e-01  -1.5401963e+00  -1.4368222e+00   2.0832998e-01   1.2000638e-01   7.0716727e-01   1.2920618e-01  -6.6413504e-01  -6.4905423e-01  -1.4688415e+00  -1.4984773e+00   9.8687929e-01   8.5948604e-01   5.8387166e-01   5.2270526e-01   2.9231960e-01   1.6360815e-02  -2.0506054e-01  -4.7016227e-01  -7.7318376e-01  -1.3136546e+00   1.1738647e+00   1.6660986e+00  -6.3562338e-02   1.9355444e+00   1.7117123e+00  -5.2396280e-01  -4.6792686e-01  -1.2696331e+00   1.5866356e+00   6.1752325e-01   1.0022146e+00   2.6730341e-01   8.9213169e-01  -1.0235672e-02   4.1127002e-01  -6.8666464e-01  -3.2409120e-01  -4.9321079e-01   1.4585131e-01   2.7860160e-02  -3.4772341e-02   1.1770648e+00  -2.0564565e-01  -1.2588492e+00  -1.1796212e-01
   9.0854925e-01   6.3118804e-01   1.2358830e+00   1.9385248e-01  -2.5046843e-01  -3.6081821e-01  -1.5247633e+00  -1.2028467e+00  -8.7185931e-01  -1.2697061e+00   1.7202668e+00   8.7044376e-01   9.0878528e-01   5.7441294e-02  -4.0570277e-01  -8.2459080e-01   3.5954696e-01   2.5699031e-01  -2.0738458e+00   1.2014490e-01  -6.6720897e-01   9.7618443e-01  -6.7876023e-01   9.7516590e-01   3.8947934e-01   1.0336876e-01   2.2120708e-01  -5.8665150e-01  -6.9337708e-01  -1.5354234e+00  -1.4112928e+00   3.0610174e-01   1.8327707e-01   6.9377315e-01   8.1965923e-02  -7.0390981e-01  -7.0569074e-01  -1.4407696e+00  -1.3704898e+00   1.0303186e+00   8.9469337e-01   5.4042286e-01   4.7333658e-01   2.2531658e-01  -7.1474374e-02  -2.6678270e-01  -5.3211617e-01  -7.7691942e-01  -1.2728556e+00   1.2387349e+00   1.7050579e+00  -8.4164143e-02   1.9314586e+00   1.6192694e+00  -5.7646686e-01  -5.1677018e-01  -1.1680571e+00   1.6624291e+00   6.6762465e-01   9.8412818e-01   3.1601805e-01   7.5481194e-01  -5.6653858e-02   3.0879331e-01  -6.5371132e-01  -3.9762133e-01  -4.7006583e-01   1.0102993e-01   7.0913225e-02   9.3668877e-02   1.1723945e+00  -2.5696751e-01  -1.1567931e+00  -1.4844173e-01
   9.7336967e-01   6.7583222e-01   1.2997861e+00   2.3102004e-01  -3.6497526e-01  -4.3543344e-01  -1.5490038e+00  -1.1833683e+00  -8.7766414e-01  -1.1900230e+00   1.7557061e+00   9.1722674e-01   8.6564888e-01  -2.3012314e-04  -5.2198367e-01  -7.9299067e-01   4.4831533e-01   1.9660434e-01  -2.0189717e+00   2.1988685e-01  -6.4064341e-01   1.0818763e+00  -5.8296590e-01   9.5289488e-01   3.7801088e-01   5.1392625e-02   1.6901327e-01  -6.4993160e-01  -7.3713296e-01  -1.5288519e+00  -1.3695341e+00   4.0656246e-01   2.5664182e-01   6.6924156e-01   4.9202393e-02  -7.6433044e-01  -7.4355196e-01  -1.4169285e+00  -1.2322234e+00   1.0649073e+00   9.3735768e-01   4.8413188e-01   4.3540866e-01   1.3816364e-01  -1.4278381e-01  -3.5107188e-01  -5.7592331e-01  -8.0215781e-01  -1.2171145e+00   1.2971940e+00   1.7489560e+00  -1.2009864e-01   1.9341109e+00   1.5067465e+00  -6.1750155e-01  -5.7569252e-01  -1.0682546e+00   1.7287346e+00   7.1816726e-01   9.5576341e-01   3.7225671e-01   6.0422243e-01  -9.2802574e-02   1.8906165e-01  -6.2452130e-01  -4.8095055e-01  -4.5816295e-01   4.3294380e-02   1.0407869e-01   2.3032327e-01   1.1714194e+00  -3.0358623e-01  -1.0458102e+00  -1.8535923e-01
   1.0382750e+00   7.2565071e-01   1.3539114e+00   2.7891729e-01  -4.9614598e-01  -4.8864557e-01  -1.5836245e+00  -1.1470115e+00  -8.8641598e-01  -1.1147512e+00   1.7796491e+00   9.7450195e-01   8.1028418e-01  -4.3952717e-02  -6.5432336e-01  -7.6067509e-01   5.4363070e-01   1.4415411e-01  -1.9543449e+00   3.2611607e-01  -6.1875077e-01   1.1853573e+00  -4.7384300e-01   9.2721139e-01   3.7892042e-01  -5.8295267e-03   1.3257239e-01  -7.1969261e-01  -7.6543285e-01  -1.5228359e+00  -1.3151185e+00   5.0759123e-01   3.3993886e-01   6.3373451e-01   3.1609700e-02  -8.4566392e-01  -7.6279898e-01  -1.3991006e+00  -1.0894950e+00   1.0902623e+00   9.8729627e-01   4.1643057e-01   4.1011141e-01   3.2541023e-02  -1.9526007e-01  -4.5672573e-01  -6.0090585e-01  -8.4860684e-01  -1.1495525e+00   1.3485442e+00   1.7983012e+00  -1.6959454e-01   1.9454077e+00   1.3768835e+00  -6.4556100e-01  -6.4262672e-01  -9.7442843e-01   1.7856399e+00   7.7110706e-01   9.1905592e-01   4.3660985e-01   4.4526337e-01  -1.1700513e-01   5.6424246e-02  -5.9969814e-01  -5.7137056e-01  -4.5776685e-01  -2.5447919e-02   1.2691487e-01   3.7332378e-01   1.1753380e+00  -3.4564181e-01  -9.3095680e-01  -2.2788061e-01
   1.1022834e+00   7.8020827e-01   1.3971975e+00   3.3695708e-01  -6.4183994e-01  -5.1988550e-01  -1.6297073e+00  -1.0972011e+00  -8.9860912e-01  -1.0471143e+00   1.7922026e+00   1.0414638e+00   7.4495594e-01  -7.1914152e-02  -7.9874893e-01  -7.2915252e-01   6.4440100e-01   1.0063366e-01  -1.8843314e+00   4.3741684e-01  -6.0327758e-01   1.2847572e+00  -3.5231514e-01   8.9876942e-01   3.9258961e-01  -6.7632273e-02   1.1224077e-01  -7.9586215e-01  -7.7891679e-01  -1.5196897e+00  -1.2520461e+00   6.0703830e-01   4.3261783e-01   5.8788536e-01   2.9273256e-02  -9.4728144e-01  -7.6424714e-01  -1.3889138e+00  -9.4827070e-01   1.1063088e+00   1.0440487e+00   3.3920173e-01   3.9823876e-01  -8.9093760e-02  -2.2712954e-01  -5.8163496e-01  -6.0689749e-01  -9.1523118e-01  -1.0735644e+00   1.3923189e+00   1.8532417e+00  -2.3044433e-01   1.9670723e+00   1.2329298e+00  -6.5950962e-01  -7.1534689e-01  -8.9038815e-01   1.8334848e+00   8.2829289e-01   8.7624137e-01   5.0940494e-01   2.8315098e-01  -1.2808849e-01  -8.4407703e-02  -5.7958831e-01  -6.6588266e-01  -4.6864344e-01  -1.0292657e-01   1.3936846e-01   5.2054779e-01   1.1849945e+00  -3.8345318e-01  -8.1753703e-01  -2.7501334e-01
   1.1644005e+00   8.3880399e-01   1.4289494e+00   4.0408699e-01  -7.9922511e-01  -5.2928473e-01  -1.6877683e+00  -1.0376520e+00  -9.1464497e-01  -9.8993744e-01   1.7937988e+00   1.1170428e+00   6.7225330e-01  -8.2782884e-02  -9.5098461e-01  -6.9979502e-01   7.4920784e-01   6.6650103e-02  -1.8133540e+00   5.5208997e-01  -5.9578182e-01   1.3782919e+00  -2.1988513e-01   8.6824118e-01   4.1879724e-01  -1.3314302e-01   1.0771446e-01  -8.7803401e-01  -7.7874328e-01  -1.5215208e+00  -1.1844931e+00   7.0279323e-01   5.3371297e-01   5.3276090e-01   4.1688423e-02  -1.0676592e+00  -7.4929549e-01  -1.3877129e+00  -8.1432964e-01   1.1132543e+00   1.1068643e+00   2.5467204e-01   4.0014164e-01  -2.2362615e-01  -2.3724522e-01  -7.2287656e-01  -5.9425516e-01  -1.0002824e+00  -9.9263717e-01   1.4282671e+00   1.9135292e+00  -3.0014862e-01   2.0005126e+00   1.0784999e+00  -6.5865518e-01  -7.9154612e-01  -8.1937201e-01   1.8727832e+00   8.9130710e-01   8.2971017e-01   5.9062801e-01   1.2315951e-01  -1.2544347e-01  -2.2859515e-01  -5.6428303e-01  -7.6134457e-01  -4.9009432e-01  -1.8661107e-01   1.4176615e-01   6.6967152e-01   1.2008579e+00  -4.1745068e-01  -7.1077193e-01  -3.2564147e-01
   1.2236396e+00   9.0048431e-01   1.4488388e+00   4.7882937e-01  -9.6490486e-01  -5.1765080e-01  -1.7577082e+00  -9.7216172e-01  -9.3477054e-01  -9.4549318e-01   1.7851638e+00   1.1998990e+00   5.9495358e-01  -7.5798587e-02  -1.1066405e+00  -6.7378236e-01   8.5635494e-01   4.2431130e-02  -1.7456299e+00   6.6820483e-01  -5.9751274e-01   1.4643199e+00  -7.8587965e-02   8.3629923e-01   4.5674990e-01  -2.0129783e-01   1.1808817e-01  -9.6545131e-01  -7.6649363e-01  -1.5300776e+00  -1.1165612e+00   7.9285710e-01   6.4184396e-01   4.6979897e-01   6.7803903e-02  -1.2044303e+00  -7.1983530e-01  -1.3964423e+00  -6.9294543e-01   1.1115578e+00   1.1747069e+00   1.6529290e-01   4.1569857e-01  -3.6743446e-01  -2.2515912e-01  -8.7684746e-01  -5.6385840e-01  -1.1013588e+00  -9.1018231e-01   1.4563369e+00   1.9785159e+00  -3.7605639e-01   2.0467006e+00   9.1742711e-01  -6.4280780e-01  -8.6890848e-01  -7.6391180e-01   1.9041461e+00   9.6132808e-01   7.8185944e-01   6.7986731e-01  -2.9635893e-02  -1.0905363e-01  -3.7139927e-01  -5.5364169e-01  -8.5462142e-01  -5.2101917e-01  -2.7382322e-01   1.3478734e-01   8.1824021e-01   1.2230188e+00  -4.4811042e-01  -6.1547388e-01  -3.7856544e-01
   1.2790478e+00   9.6407788e-01   1.4568923e+00   5.5934684e-01  -1.1350811e+00  -4.8641921e-01  -1.8387956e+00  -9.0441455e-01  -9.5902540e-01  -9.1538460e-01   1.7672780e+00   1.2884332e+00   5.1588534e-01  -5.0841343e-02  -1.2613911e+00  -6.5206457e-01   9.6393590e-01   2.7845728e-02  -1.6849305e+00   7.8367047e-01  -6.0930820e-01   1.5413954e+00   6.9087851e-02   8.0359845e-01   5.0514083e-01  -2.7087416e-01   1.4193891e-01  -1.0570168e+00  -7.4406291e-01  -1.5466224e+00  -1.0520435e+00   8.7541525e-01   7.5524639e-01   4.0072648e-01   1.0608821e-01  -1.3544850e+00  -6.7814173e-01  -1.4155518e+00  -5.8860709e-01   1.1018924e+00   1.2462792e+00   7.3616374e-02   4.4430761e-01  -5.1656367e-01  -1.9116796e-01  -1.0394324e+00  -5.1709302e-01  -1.2154925e+00  -8.2938863e-01   1.4766540e+00   2.0471812e+00  -4.5549400e-01   2.1060730e+00   7.5361894e-01  -6.1231734e-01  -9.4517185e-01  -7.2574360e-01   1.9282151e+00   1.0390238e+00   7.3495256e-01   7.7628432e-01  -1.7060192e-01  -7.9491985e-02  -5.0839163e-01  -5.4733224e-01  -9.4273294e-01  -5.5999918e-01  -3.6185325e-01   1.1941983e-01   9.6374916e-01   1.2512028e+00  -4.7589670e-01  -5.3575142e-01  -4.3254454e-01
   1.3297356e+00   1.0282495e+00   1.4534676e+00   6.4353020e-01  -1.3057433e+00  -4.3758314e-01  -1.9296900e+00  -8.3780783e-01  -9.8720210e-01  -9.0047132e-01   1.7413271e+00   1.3808194e+00   4.3779654e-01  -8.4709472e-03  -1.4111409e+00  -6.3534277e-01   1.0699183e+00   2.2435968e-02  -1.6343776e+00   8.9632303e-01  -6.3151782e-01   1.6083171e+00   2.2030861e-01   7.7075703e-01   5.6223340e-01  -3.4053960e-01   1.7742778e-01  -1.1513304e+00  -7.1354370e-01  -1.5718447e+00  -9.9422317e-01   9.4890613e-01   8.7183226e-01   3.2746292e-01   1.5461630e-01  -1.5141183e+00  -6.2675368e-01  -1.4449360e+00  -5.0479542e-01   1.0851035e+00   1.3200665e+00  -1.7828996e-02   4.8490173e-01  -6.6691523e-01  -1.3632577e-01  -1.2062004e+00  -4.5581507e-01  -1.3392654e+00  -7.5309812e-01   1.4895022e+00   2.1181877e+00  -5.3588038e-01   2.1784563e+00   5.9091825e-01  -5.6808226e-01  -1.0181856e+00  -7.0576482e-01   1.9456094e+00   1.1244842e+00   6.9099666e-01   8.7861640e-01  -2.9576188e-01  -3.7886435e-02  -6.3563614e-01  -5.4488497e-01  -1.0229889e+00  -6.0539370e-01  -4.4807403e-01   9.6901958e-02   1.1037339e+00   1.2848003e+00  -5.0121694e-01  -4.7476672e-01  -4.8633995e-01
   1.3749108e+00   1.0915694e+00   1.4392246e+00   7.2910503e-01  -1.4728739e+00  -3.7360308e-01  -2.0285013e+00  -7.7530637e-01  -1.0188259e+00  -9.0084240e-01   1.7086494e+00   1.4750586e+00   3.6323047e-01   5.0068522e-02  -1.5521669e+00  -6.2406310e-01   1.1722403e+00   2.5457615e-02  -1.5962880e+00   1.0040245e+00  -6.6395912e-01   1.6641723e+00   3.7202743e-01   7.3833933e-01   6.2596497e-01  -4.0891373e-01   2.2241363e-01  -1.2467537e+00  -6.7711028e-01  -1.6058166e+00  -9.4571552e-01   1.0120829e+00   9.8927900e-01   2.5201568e-01   2.1117315e-01  -1.6792157e+00  -5.6834814e-01  -1.4839137e+00  -4.4382706e-01   1.0621655e+00   1.3944015e+00  -1.0665607e-01   5.3598896e-01  -8.1444421e-01  -6.2421178e-02  -1.3726192e+00  -3.8229200e-01  -1.4689490e+00  -6.8370685e-01   1.4953018e+00   2.1899605e+00  -6.1482689e-01   2.2630336e+00   4.3297055e-01  -5.1152632e-01  -1.0859627e+00  -7.0403495e-01   1.9568913e+00   1.2171957e+00   6.5164515e-01   9.8521402e-01  -4.0197155e-01   1.4144982e-02  -7.4983594e-01  -5.4575142e-01  -1.0931071e+00  -6.5544185e-01  -5.3004846e-01   6.8654323e-02   1.2358652e+00   1.3229108e+00  -5.2439186e-01  -4.3456253e-01  -5.3875753e-01
   1.4139139e+00   1.1525924e+00   1.4150899e+00   8.1375130e-01  -1.6326564e+00  -2.9729960e-01  -2.1328872e+00  -7.1933130e-01  -1.0531594e+00  -9.1583721e-01   1.6706773e+00   1.5690548e+00   2.9441591e-01   1.2288376e-01  -1.6812435e+00  -6.1842165e-01   1.2689133e+00   3.5928117e-02  -1.5720783e+00   1.1047676e+00  -7.0591162e-01   1.7083759e+00   5.2113273e-01   7.0684119e-01   6.9406565e-01  -4.7463859e-01   2.7457281e-01  -1.3414946e+00  -6.3690893e-01  -1.6479996e+00  -9.0836183e-01   1.0640640e+00   1.1051417e+00   1.7637452e-01   2.7336903e-01  -1.8454665e+00  -5.0561390e-01  -1.5312536e+00  -4.0677349e-01   1.0341383e+00   1.4675448e+00  -1.9072566e-01   5.9571727e-01  -9.5535384e-01   2.8084116e-02  -1.5342772e+00  -2.9912136e-01  -1.6006667e+00  -6.2309186e-01   1.4945895e+00   2.2607874e+00  -6.9022159e-01   2.3583502e+00   2.8310015e-01  -4.4454087e-01  -1.1467326e+00  -7.1981726e-01   1.9625530e+00   1.3160631e+00   6.1813261e-01   1.0941109e+00  -4.8704694e-01   7.4585514e-02  -8.4844140e-01  -5.4936091e-01  -1.1513095e+00  -7.0836107e-01  -6.0562680e-01   3.6205100e-02   1.3580440e+00   1.3644023e+00  -5.4564176e-01  -4.1597025e-01  -5.8868901e-01
   1.4462530e+00   1.2099401e+00   1.3822185e+00   8.9522877e-01  -1.7816709e+00  -2.1173260e-01  -2.2401849e+00  -6.7168460e-01  -1.0892349e+00  -9.4411174e-01   1.6288792e+00   1.6607067e+00   2.3317417e-01   2.0750841e-01  -1.7957440e+00  -6.1837611e-01   1.3581282e+00   5.2680482e-02  -1.5622322e+00   1.1967780e+00  -7.5615082e-01   1.7406991e+00   6.6460475e-01   6.7667939e-01   7.6418545e-01  -5.3645156e-01   3.3151828e-01  -1.4337080e+00  -5.9495959e-01  -1.6972959e+00  -8.8317917e-01   1.1043693e+00   1.2169816e+00   1.0241239e-01   3.3876141e-01  -2.0085929e+00  -4.4113148e-01  -1.5852469e+00  -3.9345811e-01   1.0021241e+00   1.5377766e+00  -2.6823620e-01   6.6196146e-01  -1.0862768e+00   1.3215472e-01  -1.6871030e+00  -2.0912776e-01  -1.7305724e+00  -5.7256404e-01   1.4879995e+00   2.3289305e+00  -7.6029775e-01   2.4623653e+00   1.4419611e-01  -3.6939562e-01  -1.1989977e+00  -7.5165621e-01   1.9630235e+00   1.4194752e+00   5.9124198e-01   1.2031244e+00  -5.4983793e-01   1.4113279e-01  -9.2971752e-01  -5.5516890e-01  -1.1963926e+00  -7.6243565e-01  -6.7302988e-01   1.1127193e-03   1.4684931e+00   1.4079813e+00  -5.6508724e-01  -4.1860483e-01  -6.3515125e-01
   1.4716354e+00   1.2623822e+00   1.3419533e+00   9.7149962e-01  -1.9170668e+00  -1.2007230e-01  -2.3475654e+00  -6.3351255e-01  -1.1259129e+00  -9.8374539e-01   1.5847020e+00   1.7480095e+00   1.8084814e-01   3.0101979e-01  -1.8937227e+00  -6.2366253e-01   1.4383522e+00   7.4421467e-02  -1.5663327e+00   1.2786091e+00  -8.1302100e-01   1.7612884e+00   7.9966998e-01   6.4818663e-01   8.3402270e-01  -5.9325522e-01   3.9091292e-01  -1.5216033e+00  -5.5307394e-01  -1.7521455e+00  -8.7036615e-01   1.1329406e+00   1.3225005e+00   3.1798633e-02   4.0497572e-01  -2.1645767e+00  -3.7726453e-01  -1.6438191e+00  -4.0252930e-01   9.6722985e-01   1.6034959e+00  -3.3779311e-01   7.3242730e-01  -1.2044337e+00   2.4631530e-01  -1.8275659e+00  -1.1524313e-01  -1.8550355e+00  -5.3284871e-01   1.4762457e+00   2.3927424e+00  -8.2368558e-01   2.5725513e+00   1.8612417e-02  -2.8862253e-01  -1.2415910e+00  -7.9748565e-01   1.9586928e+00   1.5254102e+00   5.7130546e-01   1.3099773e+00  -5.9024495e-01   2.1132738e-01  -9.9277180e-01  -5.6268972e-01  -1.2277697e+00  -8.1609088e-01  -7.3091668e-01  -3.5109861e-02   1.5658388e+00   1.4522730e+00  -5.8276295e-01  -4.4094461e-01  -6.7732119e-01
   1.4899945e+00   1.3089083e+00   1.2957826e+00   1.0408395e+00  -2.0366969e+00  -2.5466400e-02  -2.4522045e+00  -6.0530622e-01  -1.1619644e+00  -1.0323801e+00   1.5395188e+00   1.8291607e+00   1.3825700e-01   4.0019070e-01  -1.9739726e+00  -6.3381566e-01   1.5084172e+00   9.9792910e-02  -1.5831514e+00   1.3492198e+00  -8.7454118e-01   1.7706722e+00   9.2394291e-01   6.2161122e-01   9.0144549e-01  -6.4417632e-01   4.5057206e-01  -1.6035487e+00  -5.1279117e-01  -1.8106538e+00  -8.6936142e-01   1.1501429e+00   1.4196728e+00  -3.4069914e-02   4.6981887e-01  -2.3098726e+00  -3.1606771e-01  -1.7046774e+00  -4.3160184e-01   9.3053220e-01   1.6633121e+00  -3.9845316e-01   8.0476753e-01  -1.3077568e+00   3.6681418e-01  -1.9528471e+00  -2.0376104e-02  -1.9708226e+00  -5.0409289e-01   1.4601053e+00   2.4507763e+00  -8.7944545e-01   2.6860323e+00  -9.1913599e-02  -2.0488142e-01  -1.2737365e+00  -8.5476114e-01   1.9499506e+00   1.6315738e+00   5.5823563e-01   1.4124333e+00  -6.0917820e-01   2.8268869e-01  -1.0375445e+00  -5.7151271e-01  -1.2454832e+00  -8.6794908e-01  -7.7843119e-01  -7.1064773e-02   1.6491779e+00   1.4959050e+00  -5.9864028e-01  -4.8048712e-01  -7.1456708e-01
   1.5015058e+00   1.3487852e+00   1.2452956e+00   1.1019293e+00  -2.1392073e+00   6.9088933e-02  -2.5514561e+00  -5.8693827e-01  -1.1961689e+00  -1.0873819e+00   1.4945817e+00   1.9026580e+00   1.0568034e-01   5.0166720e-01  -2.0360588e+00  -6.4819330e-01   1.5675841e+00   1.2743367e-01  -1.6107911e+00   1.4080302e+00  -9.3853611e-01   1.7697476e+00   1.0355447e+00   5.9712225e-01   9.6459949e-01  -6.8861104e-01   5.0855076e-01  -1.6781682e+00  -4.7533528e-01  -1.8707430e+00  -8.7894714e-01   1.1567455e+00   1.5068602e+00  -9.4116423e-02   5.3137767e-01  -2.4415855e+00  -2.5921643e-01  -1.7654771e+00  -4.7745610e-01   8.9304971e-01   1.7161288e+00  -4.4974226e-01   8.7670129e-01  -1.3949732e+00   4.8980677e-01  -2.0609700e+00   7.2720167e-02  -2.0752622e+00  -4.8589960e-01   1.4404039e+00   2.5018834e+00  -9.2708004e-01   2.7997557e+00  -1.8631825e-01  -1.2081787e-01  -1.2951039e+00  -9.2060948e-01   1.9372276e+00   1.7355557e+00   5.5158042e-01   1.5084322e+00  -6.0846258e-01   3.5284993e-01  -1.0647626e+00  -5.8130104e-01  -1.2501884e+00  -9.1686655e-01  -8.1522751e-01  -1.0552891e-01   1.7181222e+00   1.5375900e+00  -6.1265582e-01  -5.3396714e-01  -7.4647189e-01
   1.5065923e+00   1.3815984e+00   1.1921367e+00   1.1539176e+00  -2.2240734e+00   1.6086829e-01  -2.6430134e+00  -5.7773220e-01  -1.2274165e+00  -1.1460130e+00   1.4509869e+00   1.9673815e+00   8.2873681e-02   6.0215974e-01  -2.0803208e+00  -6.6600507e-01   1.6155849e+00   1.5603988e-01  -1.6468644e+00   1.4549497e+00  -1.0027815e+00   1.7597526e+00   1.1331906e+00   5.7481897e-01   1.0219934e+00  -7.2625023e-01   5.6321192e-01  -1.7444180e+00  -4.4159412e-01  -1.9303103e+00  -8.9738929e-01   1.1538846e+00   1.5829037e+00  -1.4760823e-01   5.8809603e-01  -2.5576071e+00  -2.0796142e-01  -1.8239903e+00  -5.3628015e-01   8.5572088e-01   1.7612070e+00  -4.9164450e-01   9.4612885e-01  -1.4656362e+00   6.1154831e-01  -2.1508755e+00   1.6157297e-01  -2.1663801e+00  -4.7738867e-01   1.4180025e+00   2.5452872e+00  -9.6652263e-01   2.9106813e+00  -2.6423758e-01  -3.8923709e-02  -1.3058481e+00  -9.9198794e-01   1.9210364e+00   1.8349964e+00   5.5059660e-01   1.5962164e+00  -5.9069418e-01   4.1968269e-01  -1.0758616e+00  -5.9177637e-01  -1.2431035e+00  -9.6195286e-01  -8.4146910e-01  -1.3750010e-01   1.7728188e+00   1.5762036e+00  -6.2474143e-01  -5.9761768e-01  -7.7284830e-01
   1.5059133e+00   1.4072695e+00   1.1379537e+00   1.1964511e+00  -2.2915817e+00   2.4751873e-01  -2.7250458e+00  -5.7656015e-01  -1.2548040e+00  -1.2056023e+00   1.4096499e+00   2.0226523e+00   6.9115666e-02   6.9863115e-01  -2.1078421e+00  -6.8634750e-01   1.6526317e+00   1.8442007e-01  -1.6886981e+00   1.4903739e+00  -1.0651508e+00   1.7422138e+00   1.2162361e+00   5.5474220e-01   1.0725584e+00  -7.5708468e-01   6.1327313e-01  -1.8016414e+00  -4.1212068e-01  -1.9873830e+00  -9.2260189e-01   1.1430035e+00   1.6471799e+00  -1.9415788e-01   6.3882636e-01  -2.6566950e+00  -1.6311139e-01  -1.8782650e+00  -6.0393800e-01   8.1938808e-01   1.7982030e+00  -5.2456356e-01   1.0112329e+00  -1.5201058e+00   7.2858165e-01  -2.2224391e+00   2.4409746e-01  -2.2429896e+00  -4.7728129e-01   1.3937830e+00   2.5806283e+00  -9.9810029e-01   3.0159754e+00  -3.2599775e-01   3.8589013e-02  -1.3066249e+00  -1.0658453e+00   1.9019988e+00   1.9277456e+00   5.5433230e-01   1.6744330e+00  -5.5905659e-01   4.8140262e-01  -1.0728768e+00  -6.0269566e-01  -1.2259315e+00  -1.0025738e+00  -8.5780038e-01  -1.6622737e-01   1.8139376e+00   1.6108483e+00  -6.3485320e-01  -6.6745259e-01  -7.9374261e-01
   1.5003381e+00   1.4260541e+00   1.0843462e+00   1.2296683e+00  -2.3427568e+00   3.2713847e-01  -2.7962972e+00  -5.8196251e-01  -1.2777115e+00  -1.2637009e+00   1.3712940e+00   2.0682594e+00   6.3285298e-02   7.8846492e-01  -2.1203774e+00  -7.0824532e-01   1.6793945e+00   2.1154233e-01  -1.7335449e+00   1.5151513e+00  -1.1237508e+00   1.7188770e+00   1.2846830e+00   5.3688683e-01   1.1156758e+00  -7.8138940e-01   6.5782924e-01  -1.8495947e+00  -3.8715403e-01  -2.0402525e+00  -9.5232431e-01   1.1257780e+00   1.6996204e+00  -2.3370234e-01   6.8285115e-01  -2.7384907e+00  -1.2504343e-01  -1.9267547e+00  -6.7624502e-01   7.8478785e-01   1.8271774e+00  -5.4925857e-01   1.0705577e+00  -1.5594746e+00   8.3790656e-01  -2.2764235e+00   3.1867810e-01  -2.3047281e+00  -4.8400496e-01   1.3686327e+00   2.6079756e+00  -1.0224719e+00   3.1131867e+00  -3.7256585e-01   1.0989149e-01  -1.2985726e+00  -1.1392770e+00   1.8808574e+00   2.0120043e+00   5.6171216e-01   1.7422089e+00  -5.1710765e-01   5.3664877e-01  -1.0583071e+00  -6.1382590e-01  -1.2007537e+00  -1.0383419e+00  -8.6529045e-01  -1.9122366e-01   1.8426281e+00   1.6409003e+00  -6.4299510e-01  -7.3954789e-01  -8.0942540e-01
   1.4909024e+00   1.4385150e+00   1.0328108e+00   1.2541578e+00  -2.3792431e+00   3.9832740e-01  -2.8561397e+00  -5.9228144e-01  -1.2958490e+00  -1.3182146e+00   1.3364533e+00   2.1044526e+00   6.3964389e-02   8.6959781e-01  -2.1202393e+00  -7.3070089e-01   1.6969458e+00   2.3657049e-01  -1.7787855e+00   1.5305182e+00  -1.1770339e+00   1.6916186e+00   1.3391397e+00   5.2121373e-01   1.1511732e+00  -7.9968785e-01   6.9635298e-01  -1.8884425e+00  -3.6665828e-01  -2.0875816e+00  -9.8429690e-01   1.1040251e+00   1.7406898e+00  -2.6646404e-01   7.1987541e-01  -2.8034761e+00  -9.3740523e-02  -1.9684082e+00  -7.4923227e-01   7.5254484e-01   1.8485751e+00  -5.6675969e-01   1.1230633e+00  -1.5854442e+00   9.3711670e-01  -2.3143706e+00   3.8421749e-01  -2.3520341e+00  -4.9581356e-01   1.3434252e+00   2.6278024e+00  -1.0405443e+00   3.2003903e+00  -4.0546079e-01   1.7361176e-01  -1.2832535e+00  -1.2096653e+00   1.8584623e+00   2.0864353e+00   5.7161863e-01   1.7991850e+00  -4.6855037e-01   5.8453061e-01  -1.0349570e+00  -6.2492446e-01  -1.1698968e+00  -1.0690969e+00  -8.6534957e-01  -2.1226154e-01   1.8604446e+00   1.6660347e+00  -6.4923571e-01  -8.1030063e-01  -8.2036881e-01
   1.4787487e+00   1.4454728e+00   9.8468293e-01   1.2708825e+00  -2.4031474e+00   4.6020747e-01  -2.9045760e+00  -6.0580020e-01  -1.3092692e+00  -1.3675008e+00   1.3054829e+00   2.1318980e+00   6.9558416e-02   9.4060577e-01  -2.1101436e+00  -7.5274800e-01   1.7066744e+00   2.5888748e-01  -1.8221080e+00   1.5380069e+00  -1.2238798e+00   1.6623406e+00   1.3807410e+00   5.0765855e-01   1.1792879e+00  -8.1270104e-01   7.2867299e-01  -1.9187256e+00  -3.5037398e-01  -2.1284732e+00  -1.0164229e+00   1.0796004e+00   1.7713224e+00  -2.9289805e-01   7.4999142e-01  -2.8528725e+00  -6.8851154e-02  -2.0027114e+00  -8.1938069e-01   7.2316850e-01   1.8631732e+00  -5.7826965e-01   1.1681462e+00  -1.6001642e+00   1.0244945e+00  -2.3384382e+00   4.4014940e-01  -2.3860601e+00  -5.1091432e-01   1.3189937e+00   2.6409284e+00  -1.0533749e+00   3.2762862e+00  -4.2662834e-01   2.2887454e-01  -1.2625524e+00  -1.2748013e+00   1.8357363e+00   2.1502348e+00   5.8296479e-01   1.8455129e+00  -4.1700207e-01   6.2464017e-01  -1.0057616e+00  -6.3572913e-01  -1.1357844e+00  -1.0948812e+00  -8.5962182e-01  -2.2935238e-01   1.8692388e+00   1.6862253e+00  -6.5371572e-01  -8.7664478e-01  -8.2720917e-01
   1.4650544e+00   1.4479401e+00   9.4108264e-01   1.2810795e+00  -2.4168555e+00   5.1241277e-01  -2.9421874e+00  -6.2087585e-01  -1.3183409e+00  -1.4104281e+00   1.2785771e+00   2.1516009e+00   7.8426143e-02   1.0007356e+00  -2.0930213e+00  -7.7350975e-01   1.7101757e+00   2.7810408e-01  -1.8616486e+00   1.5393327e+00  -1.2636370e+00   1.6328614e+00   1.4110337e+00   4.9613796e-01   1.2006049e+00  -8.2128383e-01   7.5493335e-01  -1.9412991e+00  -3.3787732e-01  -2.1624979e+00  -1.0469047e+00   1.0542909e+00   1.7928268e+00  -3.1363149e-01   7.7362012e-01  -2.8884879e+00  -4.9765731e-02  -2.0296763e+00  -8.8381089e-01   6.9704949e-01   1.8720051e+00  -5.8506091e-01   1.2056306e+00  -1.6060416e+00   1.0990559e+00  -2.3511974e+00   4.8641576e-01  -2.4085330e+00  -5.2759362e-01   1.2960999e+00   2.6484331e+00  -1.0620686e+00   3.3402418e+00  -4.3828724e-01   2.7530502e-01  -1.2385386e+00  -1.3329764e+00   1.8136163e+00   2.2031585e+00   5.9475665e-01   1.8818087e+00  -3.6577601e-01   6.5702831e-01  -9.7360255e-01  -6.4596201e-01  -1.1007763e+00  -1.1159102e+00  -8.4986086e-01  -2.4271233e-01   1.8710344e+00   1.7017201e+00  -6.5664465e-01  -9.3621017e-01  -8.3069850e-01
   1.4509530e+00   1.4470379e+00   9.0286257e-01   1.2861427e+00  -2.4228424e+00   5.5505206e-01  -2.9700397e+00  -6.3605712e-01  -1.3236885e+00  -1.4463918e+00   1.2557882e+00   2.1648050e+00   8.9006901e-02   1.0498839e+00  -2.0718044e+00  -7.9225371e-01   1.7091273e+00   2.9405384e-01  -1.8960810e+00   1.5362680e+00  -1.2961235e+00   1.6048028e+00   1.4318391e+00   4.8655154e-01   1.2159719e+00  -8.2635550e-01   7.7553954e-01  -1.9572500e+00  -3.2864125e-01  -2.1896786e+00  -1.0743441e+00   1.0297087e+00   1.8067633e+00  -3.2940037e-01   7.9143550e-01  -2.9125301e+00  -3.5701565e-02  -2.0497824e+00  -9.4041274e-01   6.7445435e-01   1.8762648e+00  -5.8837674e-01   1.2357310e+00  -1.6055406e+00   1.1605433e+00  -2.3554038e+00   5.2341147e-01  -2.4215676e+00  -5.4433159e-01   1.2753978e+00   2.6515509e+00  -1.0676810e+00   3.3922795e+00  -4.4275875e-01   3.1299858e-01  -1.2132996e+00  -1.3830434e+00   1.7929845e+00   2.2455026e+00   6.0614439e-01   1.9090750e+00  -3.1769113e-01   6.8214788e-01  -9.4112710e-01  -6.5534638e-01  -1.0670102e+00  -1.1325410e+00  -8.3779780e-01  -2.5271772e-01   1.8678841e+00   1.7129955e+00  -6.5828816e-01  -9.8741339e-01  -8.3164583e-01
   1.4374534e+00   1.4439047e+00   8.7056498e-01   1.2874976e+00  -2.4234868e+00   5.8864734e-01  -2.9895486e+00  -6.5017577e-01  -1.3261056e+00  -1.4752913e+00   1.2370423e+00   2.1728727e+00   9.9934106e-02   1.0885272e+00  -2.0492112e+00  -8.0843963e-01   1.7051588e+00   3.0677436e-01  -1.9246553e+00   1.5305118e+00  -1.3215897e+00   1.5794903e+00   1.4451003e+00   4.7878034e-01   1.2264022e+00  -8.2882991e-01   7.9109416e-01  -1.9677999e+00  -3.2209285e-01  -2.2104355e+00  -1.0978012e+00   1.0071933e+00   1.8148053e+00  -3.4098994e-01   8.0427943e-01  -2.9274012e+00  -2.5788341e-02  -2.0638744e+00  -9.8790987e-01   6.5551738e-01   1.8772001e+00  -5.8934709e-01   1.2589894e+00  -1.6009926e+00   1.2093702e+00  -2.3537694e+00   5.5190329e-01  -2.4274567e+00  -5.5989470e-01   1.2573937e+00   2.6515552e+00  -1.0711405e+00   3.4330100e+00  -4.4229432e-01   3.4246067e-01  -1.1887652e+00  -1.4244398e+00   1.7745912e+00   2.2780391e+00   6.1646120e-01   1.9285910e+00  -2.7492347e-01   7.0077036e-01  -9.1058250e-01  -6.6363301e-01  -1.0362587e+00  -1.1452402e+00  -8.2501223e-01  -2.5985386e-01   1.8617277e+00   1.7206921e+00  -6.5894630e-01  -1.0294764e+00  -8.3085527e-01
   1.4253677e+00   1.4396039e+00   8.4439329e-01   1.2864839e+00  -2.4209104e+00   6.1405448e-01  -3.0023251e+00  -6.6240498e-01  -1.3264531e+00  -1.4974679e+00   1.2221495e+00   2.1771648e+00   1.1012362e-01   1.1176152e+00  -2.0275441e+00  -8.2175257e-01   1.6997310e+00   3.1647716e-01  -1.9471788e+00   1.5235706e+00  -1.3406459e+00   1.5578719e+00   1.4527321e+00   4.7268323e-01   1.2329721e+00  -8.2955166e-01   8.0232892e-01  -1.9742025e+00  -3.1766295e-01  -2.2255013e+00  -1.1168073e+00   9.8773334e-01   1.8186009e+00  -3.4918272e-01   8.1307498e-01  -2.9354916e+00  -1.9146452e-02  -2.0730346e+00  -1.0258520e+00   6.4023171e-01   1.8760049e+00  -5.8892467e-01   1.2761966e+00  -1.5944299e+00   1.2465219e+00  -2.3487516e+00   5.7293151e-01  -2.4284580e+00  -5.7339891e-01   1.2424116e+00   2.6496465e+00  -1.0731976e+00   3.4635253e+00  -4.3891784e-01   3.6452291e-01  -1.1665414e+00  -1.4571716e+00   1.7589864e+00   2.3019144e+00   6.2524841e-01   1.9417892e+00  -2.3891096e-01   7.1388290e-01  -8.8368197e-01  -6.7063131e-01  -1.0098162e+00  -1.1545494e+00  -8.1281879e-01  -2.6466205e-01   1.8542605e+00   1.7255399e+00  -6.5892627e-01  -1.0623761e+00  -8.2906481e-01
   1.4152546e+00   1.4350391e+00   8.2420384e-01   1.2842536e+00  -2.4168558e+00   6.3237153e-01  -3.0100167e+00  -6.7227979e-01  -1.3255579e+00  -1.5136159e+00   1.2108107e+00   2.1789291e+00   1.1882852e-01   1.1384374e+00  -2.0085323e+00  -8.3211614e-01   1.6940354e+00   3.2350855e-01  -1.9639478e+00   1.5166576e+00  -1.3541656e+00   1.5404696e+00   1.4564848e+00   4.6809291e-01   1.2367254e+00  -8.2924343e-01   8.1003707e-01  -1.9776461e+00  -3.1482462e-01  -2.2358134e+00  -1.1313345e+00   9.7191607e-01   1.8196445e+00  -3.5471688e-01   8.1874542e-01  -2.9389956e+00  -1.4951836e-02  -2.0784421e+00  -1.0545414e+00   6.2844234e-01   1.8737228e+00  -5.8784808e-01   1.2883017e+00  -1.5874646e+00   1.2734233e+00  -2.3423860e+00   5.8770340e-01  -2.4265979e+00  -5.8433647e-01   1.2305672e+00   2.6468558e+00  -1.0744043e+00   3.4852595e+00  -4.3429880e-01   3.8024430e-01  -1.1477778e+00  -1.4817578e+00   1.7464683e+00   2.3185229e+00   6.3226550e-01   1.9501271e+00  -2.1032135e-01   7.2257810e-01  -8.6151679e-01  -6.7623700e-01  -9.8842848e-01  -1.1610515e+00  -8.0218328e-01  -2.6768858e-01   1.8468296e+00   1.7282816e+00  -6.5851368e-01  -1.0867327e+00  -8.2689424e-01
   1.4073903e+00   1.4308898e+00   8.0952476e-01   1.2816995e+00  -2.4126098e+00   6.4484017e-01  -3.0141602e+00  -6.7967869e-01  -1.3241235e+00  -1.5246722e+00   1.2026268e+00   2.1792135e+00   1.2565436e-01   1.1524809e+00  -1.9932335e+00  -8.3968193e-01   1.6889280e+00   3.2830428e-01  -1.9756394e+00   1.5106276e+00  -1.3631742e+00   1.5273713e+00   1.4578381e+00   4.6481394e-01   1.2385925e+00  -8.2847102e-01   8.1501083e-01  -1.9791694e+00  -3.1311972e-01  -2.2423995e+00  -1.1417258e+00   9.5991414e-01   1.8191777e+00  -3.5825620e-01   8.2214533e-01  -2.9397652e+00  -1.2483414e-02  -2.0812371e+00  -1.0748973e+00   6.1984693e-01   1.8711744e+00  -5.8663143e-01   1.2963236e+00  -1.5812199e+00   1.2917856e+00  -2.3361752e+00   5.9748744e-01  -2.4235208e+00  -5.9256352e-01   1.2217596e+00   2.6439736e+00  -1.0751258e+00   3.4998381e+00  -4.2967070e-01   3.9080535e-01  -1.1330874e+00  -1.4991372e+00   1.7370610e+00   2.3293669e+00   6.3748168e-01   1.9549700e+00  -1.8908859e-01   7.2794639e-01  -8.4452922e-01  -6.8045069e-01  -9.7227777e-01  -1.1653344e+00  -7.9367728e-01  -2.6944072e-01   1.8403690e+00   1.7296034e+00  -6.5794690e-01  -1.1036520e+00  -8.2480712e-01
   1.4017701e+00   1.4275738e+00   7.9960608e-01   1.2794182e+00  -2.4089854e+00   6.5274620e-01  -3.0160637e+00  -6.8477041e-01  -1.3226697e+00  -1.5316979e+00   1.1971098e+00   2.1788110e+00   1.3053395e-01   1.1612873e+00  -1.9820193e+00  -8.4479302e-01   1.6849041e+00   3.3134192e-01  -1.9831771e+00   1.5059542e+00  -1.3687380e+00   1.5182676e+00   1.4579328e+00   4.6262529e-01   1.2393320e+00  -8.2762689e-01   8.1798762e-01  -1.9796037e+00  -3.1217325e-01  -2.2462671e+00  -1.1485969e+00   9.5151532e-01   1.8181246e+00  -3.6037114e-01   8.2400942e-01  -2.9392155e+00  -1.1151390e-02  -2.0824101e+00  -1.0882777e+00   6.1400974e-01   1.8689150e+00  -5.8557952e-01   1.3012647e+00  -1.5763237e+00   1.3034428e+00  -2.3310497e+00   6.0351670e-01  -2.4203973e+00  -5.9825003e-01   1.2156850e+00   2.6415159e+00  -1.0755750e+00   3.5089261e+00  -4.2580336e-01   3.9740515e-01  -1.1225360e+00  -1.5105439e+00   1.7305263e+00   2.3359222e+00   6.4104766e-01   1.9574969e+00  -1.7451787e-01   7.3098397e-01  -8.3255381e-01  -6.8338043e-01  -9.6102947e-01  -1.1679578e+00  -7.8748053e-01  -2.7035254e-01   1.8353840e+00   1.7300794e+00  -6.5739870e-01  -1.1145397e+00  -8.2309359e-01
   1.3981453e+00   1.4252472e+00   7.9350257e-01   1.2777152e+00  -2.4063564e+00   6.5732461e-01  -3.0167349e+00  -6.8793315e-01  -1.3215056e+00  -1.5357627e+00   1.1937093e+00   2.1782436e+00   1.3366525e-01   1.1663232e+00  -1.9746477e+00  -8.4792656e-01   1.6821208e+00   3.3309430e-01  -1.9875865e+00   1.5027545e+00  -1.3718623e+00   1.5125358e+00   1.4575488e+00   4.6128917e-01   1.2395012e+00  -8.2693583e-01   8.1960749e-01  -1.9795441e+00  -3.1169757e-01  -2.2483123e+00  -1.1527189e+00   9.4619620e-01   1.8170751e+00  -3.6152932e-01   8.2492179e-01  -2.9382942e+00  -1.0507178e-02  -2.0827263e+00  -1.0962714e+00   6.1039418e-01   1.8672307e+00  -5.8482307e-01   1.3040397e+00  -1.5729595e+00   1.3101926e+00  -2.3274021e+00   6.0690713e-01  -2.4179032e+00  -6.0179871e-01   1.2118772e+00   2.6397278e+00  -1.0758605e+00   3.5140900e+00  -4.2303351e-01   4.0116834e-01  -1.1157067e+00  -1.5173598e+00   1.7264121e+00   2.3395199e+00   6.4324766e-01   1.9586401e+00  -1.6545230e-01   7.3252469e-01  -8.2492882e-01  -6.8522674e-01  -9.5393944e-01  -1.1694225e+00  -7.8343147e-01  -2.7076447e-01   1.8319883e+00   1.7301386e+00  -6.5696931e-01  -1.1209078e+00  -8.2187587e-01
   1.3960958e+00   1.4238428e+00   7.9018450e-01   1.2766484e+00  -2.4047423e+00   6.5967542e-01  -3.0168557e+00  -6.8965727e-01  -1.3207424e+00  -1.5378424e+00   1.1918524e+00   2.1777851e+00   1.3542096e-01   1.1688736e+00  -1.9704191e+00  -8.4961909e-01   1.6804636e+00   3.3398846e-01  -1.9898609e+00   1.5008617e+00  -1.3734124e+00   1.5093615e+00   1.4571315e+00   4.6056616e-01   1.2394564e+00  -8.2648003e-01   8.2038581e-01  -1.9793545e+00  -3.1148753e-01  -2.2492569e+00  -1.1548987e+00   9.4323581e-01   1.8163135e+00  -3.6209384e-01   8.2530671e-01  -2.9375155e+00  -1.0237118e-02  -2.0826984e+00  -1.1004870e+00   6.0841393e-01   1.8661747e+00  -5.8436686e-01   1.3054197e+00  -1.5709712e+00   1.3136538e+00  -2.3251896e+00   6.0859704e-01  -2.4162736e+00  -6.0374236e-01   1.2097728e+00   2.6386254e+00  -1.0760336e+00   3.5166881e+00  -4.2134795e-01   4.0306994e-01  -1.1118362e+00  -1.5209593e+00   1.7241333e+00   2.3412614e+00   6.4443755e-01   1.9590629e+00  -1.6048630e-01   7.3320299e-01  -8.2066864e-01  -6.8624985e-01  -9.5001149e-01  -1.1701463e+00  -7.8112215e-01  -2.7091703e-01   1.8299904e+00   1.7300565e+00  -6.5669125e-01  -1.1241972e+00  -8.2113713e-01
   1.3951262e+00   1.4231434e+00   7.8866499e-01   1.2761048e+00  -2.4039319e+00   6.6069697e-01  -3.0168128e+00  -6.9044537e-01  -1.3203410e+00  -1.5387414e+00   1.1909965e+00   2.1775169e+00   1.3624320e-01   1.1699664e+00  -1.9683965e+00  -8.5038782e-01   1.6796487e+00   3.3437388e-01  -1.9908490e+00   1.4999348e+00  -1.3740619e+00   1.5078860e+00   1.4568590e+00   4.6023576e-01   1.2393819e+00  -8.2624025e-01   8.2070129e-01  -1.9792053e+00  -3.1140972e-01  -2.2496209e+00  -1.1558692e+00   9.4185399e-01   1.8158894e+00  -3.6232774e-01   8.2543944e-01  -2.9370492e+00  -1.0143814e-02  -2.0826047e+00  -1.1023609e+00   6.0750006e-01   1.8656355e+00  -5.8414270e-01   1.3060004e+00  -1.5700004e+00   1.3151545e+00  -2.3240877e+00   6.0931020e-01  -2.4154191e+00  -6.0463489e-01   1.2087950e+00   2.6380696e+00  -1.0761251e+00   3.5177936e+00  -4.2050735e-01   4.0388330e-01  -1.1100024e+00  -1.5225627e+00   1.7230742e+00   2.3419723e+00   6.4497637e-01   1.9591773e+00  -1.5820050e-01   7.3344998e-01  -8.1867475e-01  -6.8672539e-01  -9.4818599e-01  -1.1704486e+00  -7.8002347e-01  -2.7095864e-01   1.8290171e+00   1.7299728e+00  -6.5654601e-01  -1.1256303e+00  -8.2076890e-01
   1.3947708e+00   1.4228766e+00   7.8812265e-01   1.2758945e+00  -2.4036219e+00   6.6104501e-01  -3.0167678e+00  -6.9072533e-01  -1.3201821e+00  -1.5390457e+00   1.1906888e+00   2.1774041e+00   1.3654134e-01   1.1703335e+00  -1.9676493e+00  -8.5065973e-01   1.6793413e+00   3.3450398e-01  -1.9911846e+00   1.4995861e+00  -1.3742750e+00   1.5073533e+00   1.4567375e+00   4.6011793e-01   1.2393390e+00  -8.2614553e-01   8.2080155e-01  -1.9791332e+00  -3.1138724e-01  -2.2497297e+00  -1.1562063e+00   9.4135332e-01   1.8157156e+00  -3.6240408e-01   8.2547384e-01  -2.9368499e+00  -1.0119259e-02  -2.0825465e+00  -1.1030113e+00   6.0717153e-01   1.8654264e+00  -5.8405870e-01   1.3061921e+00  -1.5696367e+00   1.3156644e+00  -2.3236685e+00   6.0954654e-01  -2.4150815e+00  -6.0495329e-01   1.2084419e+00   2.6378560e+00  -1.0761625e+00   3.5181627e+00  -4.2018742e-01   4.0415627e-01  -1.1093300e+00  -1.5231207e+00   1.7226916e+00   2.3421993e+00   6.4516574e-01   1.9591943e+00  -1.5738206e-01   7.3351896e-01  -8.1795097e-01  -6.8689698e-01  -9.4752717e-01  -1.1705476e+00  -7.7961946e-01  -2.7096504e-01   1.8286528e+00   1.7299289e+00  -6.5648872e-01  -1.1261186e+00  -8.2062870e-01
   1.3946830e+00   1.4228084e+00   7.8799122e-01   1.2758404e+00  -2.4035428e+00   6.6112602e-01  -3.0167508e+00  -6.9079280e-01  -1.3201405e+00  -1.5391162e+00   1.1906137e+00   2.1773736e+00   1.3661435e-01   1.1704179e+00  -1.9674633e+00  -8.5072500e-01   1.6792637e+00   3.3453399e-01  -1.9912622e+00   1.4994981e+00  -1.3743230e+00   1.5072230e+00   1.4567034e+00   4.6008935e-01   1.2393254e+00  -8.2612085e-01   8.2082337e-01  -1.9791119e+00  -3.1138280e-01  -2.2497518e+00  -1.1562859e+00   9.4123059e-01   1.8156691e+00  -3.6242125e-01   8.2547968e-01  -2.9367950e+00  -1.0114978e-02  -2.0825274e+00  -1.1031651e+00   6.0709143e-01   1.8653725e+00  -5.8403766e-01   1.3062356e+00  -1.5695454e+00   1.3157829e+00  -2.3235619e+00   6.0960024e-01  -2.4149933e+00  -6.0503024e-01   1.2083555e+00   2.6378014e+00  -1.0761729e+00   3.5182469e+00  -4.2010611e-01   4.0421897e-01  -1.1091636e+00  -1.5232529e+00   1.7225982e+00   2.3422491e+00   6.4521080e-01   1.9591936e+00  -1.5718340e-01   7.3353189e-01  -8.1777334e-01  -6.8693888e-01  -9.4736624e-01  -1.1705698e+00  -7.7951938e-01  -2.7096492e-01   1.8285613e+00   1.7299155e+00  -6.5647382e-01  -1.1262322e+00  -8.2059306e-01
   1.3946722e+00   1.4227999e+00   7.8797543e-01   1.2758336e+00  -2.4035328e+00   6.6113549e-01  -3.0167482e+00  -6.9080085e-01  -1.3201353e+00  -1.5391243e+00   1.1906047e+00   2.1773696e+00   1.3662320e-01   1.1704276e+00  -1.9674404e+00  -8.5073280e-01   1.6792540e+00   3.3453745e-01  -1.9912713e+00   1.4994871e+00  -1.3743284e+00   1.5072072e+00   1.4566989e+00   4.6008593e-01   1.2393235e+00  -8.2611770e-01   8.2082575e-01  -1.9791091e+00  -3.1138235e-01  -2.2497540e+00  -1.1562953e+00   9.4121569e-01   1.8156632e+00  -3.6242318e-01   8.2548016e-01  -2.9367879e+00  -1.0114616e-02  -2.0825246e+00  -1.1031832e+00   6.0708171e-01   1.8653657e+00  -5.8403510e-01   1.3062405e+00  -1.5695341e+00   1.3157966e+00  -2.3235486e+00   6.0960638e-01  -2.4149821e+00  -6.0503948e-01   1.2083450e+00   2.6377945e+00  -1.0761742e+00   3.5182566e+00  -4.2009598e-01   4.0422621e-01  -1.1091432e+00  -1.5232685e+00   1.7225868e+00   2.3422546e+00   6.4521617e-01   1.9591931e+00  -1.5715945e-01   7.3353308e-01  -8.1775177e-01  -6.8694395e-01  -9.4734675e-01  -1.1705723e+00  -7.7950710e-01  -2.7096474e-01   1.8285500e+00   1.7299136e+00  -6.5647191e-01  -1.1262454e+00  -8.2058859e-01
