# Supplementary material for: A Student's Guide to Randomization Statistics for Multichannel Event-Related Potentials Using Ragu
Source: Front Neurosci. 2018 Jun 19;12:355. doi: 10.3389/fnins.2018.00355 (PMC6020783; doi:10.3389/fnins.2018.00355)
Supplement: Supplementary file 1 [file Data_Sheet_1.ZIP › RawData/s08_c2.asc]

   7.0735666e-01   4.6125724e-01   4.2587128e-01   4.1527476e-01   3.0276492e-01  -1.7989305e-01  -1.4339740e+00  -1.9889263e+00  -6.0101072e-01  -1.5144194e+00   9.1574332e-01   6.9408568e-01   1.3197414e+00   2.0957055e-01   4.8477742e-01  -8.1011907e-01   3.7236344e-01   4.0993824e-01  -1.8413301e+00   7.9880449e-01  -1.0376328e+00   3.5527205e-01   3.7891945e-01   5.6774046e-01   4.1203424e-01   5.8514884e-02   1.8860659e-02  -4.4097654e-01  -7.2926572e-01  -2.1164972e+00  -1.8442100e+00   9.8006173e-01   7.7262857e-01   6.9310656e-01  -1.5432582e-01  -5.7572249e-01  -1.0560093e+00  -1.9022299e+00  -2.6294845e+00   4.8299643e-01   1.0026976e+00   9.3779739e-01   2.3552238e-01   5.3250178e-01  -1.4752076e-01  -1.5213856e-02  -7.2270397e-01  -1.0335652e+00  -1.5937598e+00   1.1624714e+00   5.3973683e-01   1.2659618e+00   3.2139620e-01   7.7047577e-01  -2.5581599e-01  -4.6831981e-01  -1.0836614e+00   1.3225467e+00   6.9387349e-01   1.5573732e+00   6.9255080e-01   1.7225980e+00   4.1674691e-01   9.5681843e-01  -4.4426880e-01   6.7433890e-01   1.3525797e-01   4.6913275e-01   1.5867194e-01   8.5944339e-01   7.1641573e-01  -7.4476335e-01  -2.6925148e+00   6.7612180e-01
   6.2997659e-01   4.1106100e-01   3.5551854e-01   3.5636438e-01   2.1403624e-01  -1.1076103e-01  -1.3928852e+00  -1.7977445e+00  -5.5645387e-01  -1.4093284e+00   8.5239698e-01   6.3717671e-01   1.2466138e+00   1.7358579e-01   4.2651100e-01  -8.2897143e-01   2.6515748e-01   4.7240450e-01  -1.6257053e+00   6.9101794e-01  -9.2361020e-01   2.5320537e-01   2.7869929e-01   5.1479550e-01   4.1635294e-01   6.1810914e-02   9.3769628e-02  -3.8529144e-01  -5.8104096e-01  -1.9662683e+00  -1.5940058e+00   8.6560877e-01   6.8411578e-01   6.0433419e-01  -1.6528051e-01  -5.8809666e-01  -9.3576424e-01  -1.8143131e+00  -2.3972051e+00   3.9922459e-01   9.3240996e-01   8.4307684e-01   2.1170817e-01   4.9358670e-01  -1.7873339e-01  -1.3252296e-01  -6.9151072e-01  -1.0525989e+00  -1.4977775e+00   1.1071981e+00   4.7219367e-01   1.1769933e+00   2.6419057e-01   7.0649381e-01  -2.6708828e-01  -4.9915187e-01  -1.0460646e+00   1.2359665e+00   6.5863778e-01   1.4834969e+00   6.5850587e-01   1.7164265e+00   4.0025984e-01   9.4887646e-01  -4.6913706e-01   6.7697759e-01   1.6525400e-01   5.0038131e-01   2.1335347e-01   7.3912390e-01   7.2559662e-01  -6.2307893e-01  -2.4431520e+00   7.3909660e-01
   5.4788439e-01   3.5752134e-01   2.8131484e-01   2.9027961e-01   1.1675017e-01  -4.4344976e-02  -1.3506526e+00  -1.5921914e+00  -5.0371517e-01  -1.2853740e+00   7.8829859e-01   5.7659571e-01   1.1701465e+00   1.3429724e-01   3.6237972e-01  -8.3738167e-01   1.4789412e-01   5.2770911e-01  -1.3983425e+00   5.7326882e-01  -7.9719229e-01   1.3998842e-01   1.6744958e-01   4.5150487e-01   4.1368167e-01   5.7074980e-02   1.6334944e-01  -3.3341755e-01  -4.3040813e-01  -1.8092952e+00  -1.3286765e+00   7.4216436e-01   5.8807533e-01   5.0797205e-01  -1.8099244e-01  -6.0466690e-01  -8.1265516e-01  -1.7208903e+00  -2.1421262e+00   3.0717222e-01   8.5512142e-01   7.4291889e-01   1.8408539e-01   4.4983880e-01  -2.1503286e-01  -2.5117461e-01  -6.5902676e-01  -1.0741567e+00  -1.3872897e+00   1.0503156e+00   4.0005164e-01   1.0839411e+00   2.0204298e-01   6.3851659e-01  -2.7457605e-01  -5.2588852e-01  -9.8900171e-01   1.1495755e+00   6.2161313e-01   1.4083898e+00   6.2286680e-01   1.7069739e+00   3.8608934e-01   9.4121878e-01  -4.8557760e-01   6.8246310e-01   2.0634128e-01   5.3859525e-01   2.7994423e-01   6.0694043e-01   7.2841947e-01  -5.0104220e-01  -2.1734885e+00   8.0954217e-01
   4.6132764e-01   2.9989516e-01   2.0363915e-01   2.1624410e-01   1.1690200e-02   1.5881777e-02  -1.3079015e+00  -1.3750388e+00  -4.3990764e-01  -1.1404129e+00   7.2443103e-01   5.1230943e-01   1.0919827e+00   9.2192919e-02   2.9586017e-01  -8.3033932e-01   2.0790641e-02   5.7139700e-01  -1.1648509e+00   4.4579658e-01  -6.5877414e-01   1.5606732e-02   4.4993222e-02   3.7636560e-01   4.0132498e-01   4.1812718e-02   2.2313046e-01  -2.8866321e-01  -2.8246028e-01  -1.6492874e+00  -1.0534999e+00   6.1054730e-01   4.8456400e-01   4.0439579e-01  -2.0322591e-01  -6.2636805e-01  -6.9000692e-01  -1.6219687e+00  -1.8652167e+00   2.0718610e-01   7.7043020e-01   6.3866722e-01   1.5174174e-01   4.0150374e-01  -2.5665290e-01  -3.6757926e-01  -6.2569440e-01  -1.0963265e+00  -1.2601533e+00   9.9224710e-01   3.2312572e-01   9.8867416e-01   1.3523507e-01   5.6896305e-01  -2.7655009e-01  -5.4348588e-01  -9.0647555e-01   1.0651714e+00   5.8290559e-01   1.3334019e+00   5.8573466e-01   1.6953326e+00   3.7596076e-01   9.3606114e-01  -4.9008018e-01   6.9336950e-01   2.6114028e-01   5.8560824e-01   3.6007136e-01   4.6348518e-01   7.2218251e-01  -3.8356698e-01  -1.8878054e+00   8.8791334e-01
   3.7034236e-01   2.3708521e-01   1.2268447e-01   1.3329695e-01  -1.0025985e-01   6.6225218e-02  -1.2651976e+00  -1.1492791e+00  -3.6159737e-01  -9.7220428e-01   6.6159384e-01   4.4410037e-01   1.0138621e+00   4.7872798e-02   2.3130851e-01  -8.0225856e-01  -1.1601481e-01   5.9873270e-01  -9.3150176e-01   3.0875488e-01  -5.0882669e-01  -1.1999346e-01  -8.8911695e-02   2.8774171e-01   3.7635248e-01   1.3398068e-02   2.6835375e-01  -2.5456823e-01  -1.4270009e-01  -1.4902728e+00  -7.7428008e-01   4.7152429e-01   3.7348788e-01   2.9390581e-01  -2.3397614e-01  -6.5420206e-01  -5.7130380e-01  -1.5172568e+00  -1.5674390e+00   9.9618481e-02   6.7776089e-01   5.3166180e-01   1.1360450e-01   3.4891163e-01  -3.0375455e-01  -4.7798328e-01  -5.9188624e-01  -1.1166733e+00  -1.1138478e+00   9.3319468e-01   2.4097727e-01   8.9314924e-01   6.4039575e-02   5.0066768e-01  -2.7112068e-01  -5.4605515e-01  -7.9185112e-01   9.8437534e-01   5.4251932e-01   1.2598062e+00   5.4710280e-01   1.6830232e+00   3.7180399e-01   9.3611936e-01  -4.7889472e-01   7.1276860e-01   3.3246722e-01   6.4348750e-01   4.5540340e-01   3.0937807e-01   7.0391838e-01  -2.7600767e-01  -1.5909861e+00   9.7472237e-01
   2.7469252e-01   1.6762205e-01   3.8393093e-02   4.0285243e-02  -2.1817581e-01   1.0292871e-01  -1.2230031e+00  -9.1794239e-01  -2.6487206e-01  -7.7846555e-01   6.0031291e-01   3.7153535e-01   9.3752487e-01   2.0403988e-03   1.7386838e-01  -7.4711768e-01  -2.6251609e-01   6.0487510e-01  -7.0497326e-01   1.6215529e-01  -3.4785007e-01  -2.6694660e-01  -2.3460217e-01   1.8389030e-01   3.3569129e-01  -3.0839132e-02   2.9415949e-01  -2.3477025e-01  -1.6805576e-02  -1.3364176e+00  -4.9707781e-01   3.2572629e-01   2.5455557e-01   1.7666747e-01  -2.7541403e-01  -6.8920843e-01  -4.6001015e-01  -1.4061053e+00  -1.2496112e+00  -1.5220331e-02   5.7634111e-01   4.2314209e-01   6.8461520e-02   2.9245617e-01  -3.5640554e-01  -5.7865219e-01  -5.5785160e-01  -1.1322878e+00  -9.4547914e-01   8.7307097e-01   1.5287431e-01   7.9929747e-01  -1.1304068e-02   4.3678291e-01  -2.5628628e-01  -5.2701555e-01  -6.3802437e-01   9.0850885e-01   5.0033780e-01   1.1887228e+00   5.0683756e-01   1.6719660e+00   3.7570082e-01   9.4454988e-01  -4.4814847e-01   7.4415358e-01   4.2325072e-01   7.1447207e-01   5.6759532e-01   1.4519607e-01   6.7047556e-01  -1.8395190e-01  -1.2882931e+00   1.0705268e+00
   1.7382927e-01   8.9677889e-02  -4.9593191e-02  -6.4120929e-02  -3.4115384e-01   1.2235733e-01  -1.1816402e+00  -6.8390111e-01  -1.4546881e-01  -5.5696051e-01   5.4075994e-01   2.9395564e-01   8.6460759e-01  -4.4506054e-02   1.2931045e-01  -6.5864794e-01  -4.1887416e-01   5.8508255e-01  -4.9204568e-01   5.8278632e-03  -1.7633433e-01  -4.2549513e-01  -3.9252178e-01   6.3008506e-02   2.7624722e-01  -9.3506615e-02   2.9580839e-01  -2.3284726e-01   8.9640815e-02  -1.1918216e+00  -2.2790341e-01   1.7357700e-01   1.2725206e-01   5.2663047e-02  -3.2980428e-01  -7.3242347e-01  -3.5937480e-01  -1.2874765e+00  -9.1228615e-01  -1.3710324e-01   4.6520044e-01   3.1415184e-01   1.5002180e-02   2.3256947e-01  -4.1455464e-01  -6.6607027e-01  -5.2366201e-01  -1.1398785e+00  -7.5182406e-01   8.1144615e-01   5.7776649e-02   7.0890393e-01  -9.0605419e-02   3.8064657e-01  -2.2999500e-01  -4.7932659e-01  -4.3766348e-01   8.3848264e-01   4.5611729e-01   1.1210549e+00   4.6467222e-01   1.6644198e+00   3.8981457e-01   9.6484383e-01  -3.9398871e-01   7.9131319e-01   5.3641822e-01   8.0087657e-01   6.9821210e-01  -2.8589140e-02   6.1862655e-01  -1.1297475e-01  -9.8510669e-01   1.1758953e+00
   6.6879937e-02   1.1189669e-03  -1.4195954e-01  -1.8138378e-01  -4.6836507e-01   1.2120087e-01  -1.1412635e+00  -4.4967859e-01   1.0320037e-03  -3.0562823e-01   4.8269174e-01   2.1049375e-01   7.9653359e-01  -9.0881935e-02   1.0379977e-01  -5.3057366e-01  -5.8542448e-01   5.3494275e-01  -2.9926460e-01  -1.6059225e-01   5.2627116e-03  -5.9599369e-01  -5.6320434e-01  -7.6694487e-02   1.9505352e-01  -1.7702528e-01   2.6892824e-01  -2.5214105e-01   1.7144734e-01  -1.0603035e+00   2.7603337e-02   1.5243360e-02  -9.1580958e-03  -7.8336498e-02  -3.9939540e-01  -7.8482740e-01  -2.7222931e-01  -1.1599531e+00  -5.5566686e-01  -2.6591616e-01   3.4319938e-01   2.0545570e-01  -4.8119625e-02   1.6969535e-01  -4.7800090e-01  -7.3714560e-01  -4.8916157e-01  -1.1359111e+00  -5.2942293e-01   7.4751884e-01  -4.5646837e-02   6.2348605e-01  -1.7372637e-01   3.3561561e-01  -1.9021874e-01  -3.9580112e-01  -1.8352609e-01   7.7470494e-01   4.0949631e-01   1.0574424e+00   4.2021609e-01   1.6628756e+00   4.1630197e-01   1.0006735e+00  -3.1274735e-01   8.5815138e-01   6.7475004e-01   9.0495730e-01   8.4862853e-01  -2.1165406e-01   5.4520405e-01  -6.8363419e-02  -6.8664711e-01   1.2913485e+00
  -4.7326105e-02  -1.0039909e-01  -2.3971416e-01  -3.1301932e-01  -5.9909619e-01   9.6685690e-02  -1.1018482e+00  -2.1727951e-01   1.7894583e-01  -2.2754031e-02   4.2541771e-01   1.2012218e-01   7.3440896e-01  -1.3612403e-01   1.0359459e-01  -3.5690029e-01  -7.6264866e-01   4.5061968e-01  -1.3258810e-01  -3.3764453e-01   1.9651453e-01  -7.7888264e-01  -7.4722345e-01  -2.3689747e-01   8.9445037e-02  -2.8348939e-01   2.0977454e-01  -2.9556839e-01   2.2411661e-01  -9.4518365e-01   2.6448815e-01  -1.4938147e-01  -1.5559140e-01  -2.1677233e-01  -4.8628361e-01  -8.4727855e-01  -2.0079471e-01  -1.0217975e+00  -1.7957587e-01  -4.0166981e-01   2.0909284e-01   9.7476227e-02  -1.2220038e-01   1.0426323e-01  -5.4635925e-01  -7.8940601e-01  -4.5392807e-01  -1.1167944e+00  -2.7472909e-01   6.8012046e-01  -1.5896304e-01   5.4417996e-01  -2.6056833e-01   3.0487289e-01  -1.3503925e-01  -2.6949604e-01   1.3114898e-01   7.1702056e-01   3.6002241e-01   9.9823623e-01   3.7298124e-01   1.6699149e+00   4.5720776e-01   1.0556901e+00  -2.0112611e-01   9.4845496e-01   8.4070222e-01   1.0287413e+00   1.0199048e+00  -4.0383787e-01   4.4726364e-01  -5.4824846e-02  -3.9769400e-01   1.4172713e+00
  -1.7018897e-01  -2.1729279e-01  -3.4414822e-01  -4.6048290e-01  -7.3276967e-01   4.6783083e-02  -1.0631932e+00   1.1941784e-02   3.9216149e-01   2.9281914e-01   3.6780297e-01   2.1735304e-02   6.7892974e-01  -1.7919875e-01   1.3468480e-01  -1.3224507e-01  -9.5110470e-01   3.2910639e-01   2.9624040e-03  -5.2598334e-01   3.9699590e-01  -9.7462589e-01  -9.4510419e-01  -4.1903887e-01  -4.2748458e-02  -4.1451568e-01   1.1549341e-01  -3.6542756e-01   2.4414074e-01  -8.4908152e-01   4.7876942e-01  -3.2065487e-01  -3.1306571e-01  -3.6326528e-01  -5.9225476e-01  -9.2043650e-01  -1.4650983e-01  -8.7106037e-01   2.1650922e-01  -5.4448879e-01   6.1630839e-02  -9.7397035e-03  -2.0838175e-01   3.6665552e-02  -6.1902529e-01  -8.2117284e-01  -4.1725082e-01  -1.0791053e+00   1.5682929e-02   6.0775727e-01  -2.8387881e-01   4.7164631e-01  -3.5104394e-01   2.9121595e-01  -6.2745354e-02  -9.4168789e-02   5.1218402e-01   6.6468668e-01   3.0719542e-01   9.4349932e-01   3.2242614e-01   1.6880315e+00   5.1434397e-01   1.1332795e+00  -5.6397027e-02   1.0656155e+00   1.0362012e+00   1.1738230e+00   1.2126398e+00  -6.0511971e-01   3.2227039e-01  -7.6190121e-02  -1.2232542e-01   1.5537995e+00
  -3.0322641e-01  -3.5187214e-01  -4.5675599e-01  -6.2502127e-01  -8.6893772e-01  -2.9598413e-02  -1.0249407e+00   2.3735971e-01   6.4377064e-01   6.4144642e-01   3.0831266e-01  -8.5738180e-02   6.3030977e-01  -2.1901273e-01   2.0238704e-01   1.4780051e-01  -1.1513144e+00   1.6847325e-01   1.0362656e-01  -7.2627752e-01   6.0622252e-01  -1.1836113e+00  -1.1571976e+00  -6.2416267e-01  -2.0299833e-01  -5.7108694e-01  -1.5628872e-02  -4.6320921e-01   2.2926921e-01  -7.7373456e-01   6.6767651e-01  -4.9911695e-01  -4.8258104e-01  -5.1854681e-01  -7.1861189e-01  -1.0046767e+00  -1.0989504e-01  -7.0574068e-01   6.3334591e-01  -6.9457405e-01  -1.0030671e-01  -1.1651843e-01  -3.0753049e-01  -3.2758055e-02  -6.9514304e-01  -8.3169811e-01  -3.7813073e-01  -1.0198434e+00   3.4485442e-01   5.2869470e-01  -4.2210608e-01   4.0600411e-01  -4.4503396e-01   2.9684073e-01   2.8060319e-02   1.3522024e-01   9.6395308e-01   6.1639178e-01   2.5052447e-01   8.9302976e-01   2.6801283e-01   1.7194300e+00   5.8915693e-01   1.2362858e+00   1.2338639e-01   1.2123171e+00   1.2624188e+00   1.3411370e+00   1.4268084e+00  -8.1555408e-01   1.6830356e-01  -1.3513168e-01   1.3630742e-01   1.7006847e+00
  -4.4792139e-01  -5.0613081e-01  -5.7911592e-01  -8.0749821e-01  -1.0072475e+00  -1.3245057e-01  -9.8660862e-01   4.5909215e-01   9.3566871e-01   1.0224185e+00   2.4509991e-01  -2.0319914e-01   5.8823580e-01  -2.5442892e-01   3.1091798e-01   4.8628808e-01  -1.3636117e+00  -3.1903082e-02   1.6718400e-01  -9.3907117e-01   8.2356144e-01  -1.4060164e+00  -1.3835252e+00  -8.5274505e-01  -3.9187335e-01  -7.5339800e-01  -1.8394493e-01  -5.8942168e-01   1.7873109e-01  -7.1985310e-01   8.2982076e-01  -6.8537795e-01  -6.6496568e-01  -6.8335372e-01  -8.6599904e-01  -1.1000002e+00  -9.0463752e-02  -5.2398693e-01   1.0717425e+00  -8.5213804e-01  -2.7754837e-01  -2.2351682e-01  -4.2011141e-01  -1.0372733e-01  -7.7358150e-01  -8.2125294e-01  -3.3530831e-01  -9.3669843e-01   7.1513224e-01   4.4108269e-01  -5.7519352e-01   3.4680367e-01  -5.4233419e-01   3.2313586e-01   1.3834653e-01   4.2198575e-01   1.4888465e+00   5.7031936e-01   1.8959344e-01   8.4640480e-01   2.0927251e-01   1.7658077e+00   6.8258590e-01   1.3667161e+00   3.3917612e-01   1.3902083e+00   1.5195358e+00   1.5307216e+00   1.6615910e+00  -1.0351644e+00  -1.5729869e-02  -2.3290976e-01   3.7615157e-01   1.8571481e+00
  -6.0553619e-01  -6.8151637e-01  -7.1273413e-01  -1.0082043e+00  -1.1473762e+00  -2.6054689e-01  -9.4763311e-01   6.7794517e-01   1.2681553e+00   1.4336978e+00   1.7613647e-01  -3.3122840e-01   5.5185757e-01  -2.8429117e-01   4.6297363e-01   8.8452760e-01  -1.5879601e+00  -2.7114364e-01   1.9316927e-01  -1.1646138e+00   1.0481185e+00  -1.6416446e+00  -1.6236004e+00  -1.1045111e+00  -6.0885038e-01  -9.6071305e-01  -3.8826939e-01  -7.4344065e-01   9.3395509e-02  -6.8701860e-01   9.6528605e-01  -8.7996515e-01  -8.6069747e-01  -8.5829034e-01  -1.0342327e+00  -1.2059449e+00  -8.6691045e-02  -3.2432666e-01   1.5323077e+00  -1.0173131e+00  -4.7045364e-01  -3.3163818e-01  -5.4606273e-01  -1.7601630e-01  -8.5292473e-01  -7.9115757e-01  -2.8732198e-01  -8.2831135e-01   1.1278273e+00   3.4311691e-01  -7.4433395e-01   2.9304484e-01  -6.4259716e-01   3.7050382e-01   2.6853392e-01   7.6721088e-01   2.0867370e+00   5.2425620e-01   1.2412814e-01   8.0304143e-01   1.4587334e-01   1.8281412e+00   7.9492018e-01   1.5254477e+00   5.9072307e-01   1.5995800e+00   1.8065115e+00   1.7414900e+00   1.9152075e+00  -1.2637987e+00  -2.2988387e-01  -3.6916440e-01   5.9635821e-01   2.0217336e+00
  -7.7690521e-01  -8.7869707e-01  -8.5885808e-01  -1.2266662e+00  -1.2889413e+00  -4.1137776e-01  -9.0741417e-01   8.9528772e-01   1.6395640e+00   1.8716778e+00   9.9381229e-02  -4.6993658e-01   5.1981541e-01  -3.0746010e-01   6.5934380e-01   1.3417207e+00  -1.8237509e+00  -5.4671798e-01   1.8300625e-01  -1.4026684e+00   1.2786108e+00  -1.8897454e+00  -1.8762463e+00  -1.3782536e+00  -8.5215334e-01  -1.1912438e+00  -6.2575976e-01  -9.2339317e-01  -2.4144212e-02  -6.7363397e-01   1.0756292e+00  -1.0831385e+00  -1.0697134e+00  -1.0436651e+00  -1.2221549e+00  -1.3215071e+00  -9.6045891e-02  -1.0590545e-01   2.0151478e+00  -1.1900359e+00  -6.7873499e-01  -4.4191006e-01  -6.8468527e-01  -2.4943510e-01  -9.3148098e-01  -7.4374763e-01  -2.3259789e-01  -6.9450704e-01   1.5828608e+00   2.3322799e-01  -9.3016139e-01   2.4324485e-01  -7.4527517e-01   4.3822500e-01   4.1837474e-01   1.1692933e+00   2.7544860e+00   4.7574111e-01   5.4058394e-02   7.6226714e-01   7.7683529e-02   1.9064876e+00   9.2566224e-01   1.7119557e+00   8.7638911e-01   1.8390738e+00   2.1208731e+00   1.9710275e+00   2.1847688e+00  -1.5009568e+00  -4.7297821e-01  -5.4176811e-01   7.9731366e-01   2.1921743e+00
  -9.6222055e-01  -1.0973427e+00  -1.0182710e+00  -1.4614701e+00  -1.4313907e+00  -5.8114928e-01  -8.6536049e-01   1.1128615e+00   2.0459545e+00   2.3309868e+00   1.2977183e-02  -6.1882776e-01   4.9030760e-01  -3.2286197e-01   8.9859331e-01   1.8546348e+00  -2.0695996e+00  -8.5435479e-01   1.4004875e-01  -1.6523142e+00   1.5132358e+00  -2.1488290e+00  -2.1394214e+00  -1.6716692e+00  -1.1186346e+00  -1.4420588e+00  -8.9186728e-01  -1.1260867e+00  -1.6957181e-01  -6.7693209e-01   1.1637880e+00  -1.2946886e+00  -1.2912234e+00  -1.2393129e+00  -1.4275194e+00  -1.4450788e+00  -1.1508947e-01   1.3128484e-01   2.5195317e+00  -1.3699152e+00  -9.0129447e-01  -5.5533039e-01  -8.3455562e-01  -3.2379955e-01  -1.0073151e+00  -6.8227434e-01  -1.6956919e-01  -5.3647798e-01   2.0784228e+00   1.1028529e-01  -1.1325521e+00   1.9555462e-01  -8.4957194e-01   5.2437807e-01   5.8683789e-01   1.6235821e+00   3.4855244e+00   4.2224694e-01  -2.0431518e-02   7.2339493e-01   4.8233276e-03   1.9998193e+00   1.0734061e+00   1.9240855e+00   1.1929901e+00   2.1054464e+00   2.4585431e+00   2.2154377e+00   2.4661617e+00  -1.7456038e+00  -7.4243438e-01  -7.4675208e-01   9.8059035e-01   2.3652895e+00
  -1.1608276e+00  -1.3359381e+00  -1.1910790e+00  -1.7101174e+00  -1.5738817e+00  -7.6484968e-01  -8.2092901e-01   1.3325379e+00   2.4809014e+00   2.8043641e+00  -8.4534720e-02  -7.7669002e-01   4.6119471e-01  -3.2954975e-01   1.1768381e+00   2.4173435e+00  -2.3231595e+00  -1.1880222e+00   6.9519445e-02  -1.9117595e+00   1.7495499e+00  -2.4164937e+00  -2.4100724e+00  -1.9812251e+00  -1.4037107e+00  -1.7090324e+00  -1.1803659e+00  -1.3469911e+00  -3.3694025e-01  -6.9304569e-01   1.2338987e+00  -1.5137329e+00  -1.5235451e+00  -1.4444149e+00  -1.6469241e+00  -1.5744112e+00  -1.3963612e-01   3.8620882e-01   3.0435547e+00  -1.5560895e+00  -1.1360913e+00  -6.7269249e-01  -9.9347361e-01  -3.9888920e-01  -1.0783049e+00  -6.1074384e-01  -9.6818760e-02  -3.5689958e-01   2.6106700e+00  -2.6199237e-02  -1.3504482e+00   1.4791779e-01  -9.5440777e-01   6.2582664e-01   7.7200697e-01   2.1221463e+00   4.2695562e+00   3.6138503e-01  -9.8868326e-02   6.8579851e-01  -7.2299198e-02   2.1059085e+00   1.2357414e+00   2.1578919e+00   1.5356847e+00   2.3934154e+00   2.8137256e+00   2.4692542e+00   2.7539820e+00  -1.9959851e+00  -1.0341572e+00  -9.7831579e-01   1.1488182e+00   2.5369226e+00
  -1.3710491e+00  -1.5916459e+00  -1.3765113e+00  -1.9689280e+00  -1.7151634e+00  -9.5638428e-01  -7.7365652e-01   1.5560390e+00   2.9354044e+00   3.2826274e+00  -1.9400183e-01  -9.4152496e-01   4.3013527e-01  -3.2677422e-01   1.4876407e+00   3.0210579e+00  -2.5809683e+00  -1.5399858e+00  -2.1656553e-02  -2.1781835e+00   1.9843696e+00  -2.6892828e+00  -2.6840331e+00  -2.3020734e+00  -1.7013623e+00  -1.9868421e+00  -1.4834624e+00  -1.5802805e+00  -5.1885388e-01  -7.1714023e-01   1.2910330e+00  -1.7385295e+00  -1.7639758e+00  -1.6573336e+00  -1.8757967e+00  -1.7066113e+00  -1.6497032e-01   6.5664025e-01   3.5838230e+00  -1.7470879e+00  -1.3800553e+00  -7.9440240e-01  -1.1584508e+00  -4.7439793e-01  -1.1422212e+00  -5.3370301e-01  -1.3236920e-02  -1.5996353e-01   3.1734889e+00  -1.7588369e-01  -1.5817179e+00   9.8261257e-02  -1.0584037e+00   7.3827615e-01   9.7100099e-01   2.6537040e+00   5.0924097e+00   2.9111954e-01  -1.8047515e-01   6.4898207e-01  -1.5297130e-01   2.2212699e+00   1.4091936e+00   2.4075637e+00   1.8979226e+00   2.6956087e+00   3.1788636e+00   2.7254391e+00   3.0415271e+00  -2.2494637e+00  -1.3424766e+00  -1.2289258e+00   1.3054801e+00   2.7019356e+00
  -1.5900541e+00  -1.8602365e+00  -1.5727466e+00  -2.2330032e+00  -1.8534732e+00  -1.1487751e+00  -7.2318269e-01   1.7846428e+00   3.3979473e+00   3.7547490e+00  -3.1546200e-01  -1.1105240e+00   3.9474382e-01  -3.1405932e-01   1.8220436e+00   3.6540725e+00  -2.8383508e+00  -1.9009490e+00  -1.2512178e-01  -2.4476247e+00   2.2137074e+00  -2.9625867e+00  -2.9559813e+00  -2.6280244e+00  -2.0042074e+00  -2.2690228e+00  -1.7919903e+00  -1.8189424e+00  -7.0673562e-01  -7.4360908e-01   1.3408676e+00  -1.9663278e+00  -2.0087169e+00  -1.8754774e+00  -2.1084416e+00  -1.8381777e+00  -1.8610758e-01   9.3907904e-01   4.1351962e+00  -1.9407065e+00  -1.6290544e+00  -9.2030454e-01  -1.3257434e+00  -5.4988099e-01  -1.1968266e+00  -4.5598684e-01   8.1817978e-02   4.8680120e-02   3.7583534e+00  -3.3744276e-01  -1.8230696e+00   4.4702106e-02  -1.1598874e+00   8.5640203e-01   1.1799280e+00   3.2037391e+00   5.9360818e+00   2.0997595e-01  -2.6417721e-01   6.1264157e-01  -2.3617936e-01   2.3411743e+00   1.5892106e+00   2.6654515e+00   2.2714638e+00   3.0026319e+00   3.5446896e+00   2.9754753e+00   3.3208630e+00  -2.5023981e+00  -1.6601614e+00  -1.4895070e+00   1.4546411e+00   2.8542635e+00
  -1.8137877e+00  -2.1360932e+00  -1.7767876e+00  -2.4962588e+00  -1.9864622e+00  -1.3344174e+00  -6.6926531e-01   2.0188965e+00   3.8547158e+00   4.2080540e+00  -4.4798038e-01  -1.2800975e+00   3.5275959e-01  -2.9127518e-01   2.1687502e+00   4.3018488e+00  -3.0893908e+00  -2.2602773e+00  -2.3145250e-01  -2.7149342e+00   2.4327569e+00  -3.2306066e+00  -3.2194672e+00  -2.9515937e+00  -2.3036469e+00  -2.5480788e+00  -2.0956812e+00  -2.0549543e+00  -8.9116893e-01  -7.6632450e-01   1.3893061e+00  -2.1932741e+00  -2.2528615e+00  -2.0952125e+00  -2.3381508e+00  -1.9650786e+00  -1.9808392e-01   1.2287426e+00   4.6906142e+00  -2.1339136e+00  -1.8779284e+00  -1.0495313e+00  -1.4909331e+00  -6.2470386e-01  -1.2399879e+00  -3.8244308e-01   1.8836912e-01   2.6207312e-01   4.3543000e+00  -5.0846396e-01  -2.0700307e+00  -1.4246858e-02  -1.2569221e+00   9.7404303e-01   1.3938834e+00   3.7548203e+00   6.7789945e+00   1.1722841e-01  -3.4862838e-01   5.7671400e-01  -3.2063232e-01   2.4597401e+00   1.7702041e+00   2.9222078e+00   2.6464824e+00   3.3032686e+00   3.9003720e+00   3.2095661e+00   3.5829706e+00  -2.7500778e+00  -1.9785165e+00  -1.7497242e+00   1.6006245e+00   2.9870436e+00
  -2.0369760e+00  -2.4123031e+00  -1.9843999e+00  -2.7515346e+00  -2.1111626e+00  -1.5053817e+00  -6.1179150e-01   2.2583645e+00   4.2899826e+00   4.6285451e+00  -5.8953757e-01  -1.4459564e+00   3.0221324e-01  -2.5870074e-01   2.5144559e+00   4.9472507e+00  -3.3269872e+00  -2.6063046e+00  -3.3060623e-01  -2.9738044e+00   2.6359323e+00  -3.4863946e+00  -3.4670214e+00  -3.2641298e+00  -2.5900895e+00  -2.8156618e+00  -2.3835091e+00  -2.2795302e+00  -1.0622996e+00  -7.7893806e-01   1.4420757e+00  -2.4143874e+00  -2.4904563e+00  -2.3118347e+00  -2.5573799e+00  -2.0828749e+00  -1.9625671e-01   1.5196355e+00   5.2410367e+00  -2.3227996e+00  -2.1205887e+00  -1.1803928e+00  -1.6490526e+00  -6.9799955e-01  -1.2697925e+00  -3.1765381e-01   3.0569588e-01   4.7218757e-01   4.9480403e+00  -6.8540592e-01  -2.3169998e+00  -7.9491440e-02  -1.3473589e+00   1.0844515e+00   1.6070002e+00   4.2871231e+00   7.5964774e+00   1.3050851e-02  -4.3225534e-01   5.4141169e-01  -4.0480394e-01   2.5701009e+00   1.9456503e+00   3.1670493e+00   3.0117584e+00   3.5848137e+00   4.2337702e+00   3.4169401e+00   3.8179770e+00  -2.9867331e+00  -2.2875678e+00  -1.9983486e+00   1.7476531e+00   3.0928131e+00
  -2.2532109e+00  -2.6808323e+00  -2.1901270e+00  -2.9907812e+00  -2.2240065e+00  -1.6537498e+00  -5.5078618e-01   2.5014330e+00   4.6866514e+00   5.0013515e+00  -7.3698292e-01  -1.6032458e+00   2.4157842e-01  -2.1706847e-01   2.8443226e+00   5.5709478e+00  -3.5430006e+00  -2.9267155e+00  -4.1243170e-01  -3.2168859e+00   2.8169769e+00  -3.7219745e+00  -3.6903433e+00  -3.5560266e+00  -2.8532456e+00  -3.0628105e+00  -2.6440939e+00  -2.4834307e+00  -1.2102820e+00  -7.7521710e-01   1.5043242e+00  -2.6236190e+00  -2.7146343e+00  -2.5196143e+00  -2.7579850e+00  -2.1868838e+00  -1.7659781e-01   1.8046996e+00   5.7755224e+00  -2.5025831e+00  -2.3501829e+00  -1.3103206e+00  -1.7947510e+00  -7.6863943e-01  -1.2846616e+00  -2.6567406e-01   4.3224587e-01   6.7024161e-01   5.5242263e+00  -8.6362920e-01  -2.5573736e+00  -1.5120844e-01  -1.4289080e+00   1.1805874e+00   1.8125609e+00   4.7791444e+00   8.3614827e+00  -1.0138247e-01  -5.1331733e-01   5.0723787e-01  -4.8698960e-01   2.6646530e+00   2.1082541e+00   3.3881346e+00   3.3549668e+00   3.8335372e+00   4.5317985e+00   3.5862600e+00   4.0154721e+00  -3.2056271e+00  -2.5763389e+00  -2.2236975e+00   1.8994778e+00   3.1637787e+00
  -2.4551217e+00  -2.9327852e+00  -2.3873911e+00  -3.2053179e+00  -2.3209030e+00  -1.7719656e+00  -4.8642177e-01   2.7451940e+00   5.0269447e+00   5.3112936e+00  -8.8606344e-01  -1.7467224e+00   1.6989597e-01  -1.6758458e-01   3.1425777e+00   6.1519709e+00  -3.7284934e+00  -3.2089958e+00  -4.6721492e-01  -3.4359932e+00   2.9691394e+00  -3.9285519e+00  -3.8805694e+00  -3.8170199e+00  -3.0824902e+00  -3.2802515e+00  -2.8661534e+00  -2.6573305e+00  -1.3257444e+00  -7.4940137e-01   1.5802445e+00  -2.8139963e+00  -2.9178285e+00  -2.7119205e+00  -2.9315164e+00  -2.2723803e+00  -1.3596062e-01   2.0760372e+00   6.2814513e+00  -2.6676824e+00  -2.5593230e+00  -1.4358754e+00  -1.9224937e+00  -8.3522318e-01  -1.2834516e+00  -2.2980530e-01   5.6559600e-01   8.4707691e-01   6.0658675e+00  -1.0375027e+00  -2.7837493e+00  -2.2874997e-01  -1.4992282e+00   1.2554422e+00   2.0031720e+00   5.2085839e+00   9.0455151e+00  -2.2385822e-01  -5.8997832e-01   4.7498097e-01  -5.6537579e-01   2.7353697e+00   2.2501755e+00   3.5730448e+00   3.6630564e+00   4.0352617e+00   4.7808886e+00   3.7061155e+00   4.1649018e+00  -3.3992338e+00  -2.8332140e+00  -2.4141328e+00   2.0590205e+00   3.1921492e+00
  -2.6346291e+00  -3.1587408e+00  -2.5686844e+00  -3.3861597e+00  -2.3973764e+00  -1.8531901e+00  -4.1903058e-01   2.9854249e+00   5.2932061e+00   5.5435418e+00  -1.0315339e+00  -1.8709689e+00   8.6860265e-02  -1.1192164e-01   3.3932113e+00   6.6684303e+00  -3.8740597e+00  -3.4409352e+00  -4.8623225e-01  -3.6223980e+00   3.0854210e+00  -4.0968080e+00  -4.0286141e+00  -4.0365644e+00  -3.2672764e+00  -3.4587515e+00  -3.0389839e+00  -2.7922288e+00  -1.4002580e+00  -6.9656119e-01   1.6727500e+00  -2.9778610e+00  -3.0920492e+00  -2.8814274e+00  -3.0695575e+00  -2.3348284e+00  -7.2304164e-02   2.3252029e+00   6.7449054e+00  -2.8118580e+00  -2.7403644e+00  -1.5528265e+00  -2.0267893e+00  -8.9609251e-01  -1.2655383e+00  -2.1242124e-01   7.0246926e-01   9.9357727e-01   6.5549068e+00  -1.2005871e+00  -2.9881945e+00  -3.1061205e-01  -1.5560289e+00   1.3023717e+00   2.1709992e+00   5.5533513e+00   9.6197643e+00  -3.5115406e-01  -6.6038665e-01   4.4568303e-01  -6.3811717e-01   2.7741741e+00   2.3633098e+00   3.7093548e+00   3.9227132e+00   4.1760296e+00   4.9675416e+00   3.7655868e+00   4.2560272e+00  -3.5595027e+00  -3.0463820e+00  -2.5585988e+00   2.2280573e+00   3.1705190e+00
  -2.7832717e+00  -3.3491482e+00  -2.7258450e+00  -3.5243923e+00  -2.4487619e+00  -1.8916410e+00  -3.4911871e-01   3.2166713e+00   5.4687813e+00   5.6843508e+00  -1.1673472e+00  -1.9706332e+00  -7.1381633e-03  -5.2182049e-02   3.5807384e+00   7.0983580e+00  -3.9702298e+00  -3.6111643e+00  -4.6227607e-01  -3.7671987e+00   3.1588910e+00  -4.2172715e+00  -4.1255667e+00  -4.2042734e+00  -3.3975927e+00  -3.5895128e+00  -3.1529500e+00  -2.8798863e+00  -1.4267792e+00  -6.1293373e-01   1.7832291e+00  -3.1071808e+00  -3.2292196e+00  -3.0203974e+00  -3.1640980e+00  -2.3701271e+00   1.5140325e-02   2.5435510e+00   7.1512001e+00  -2.9284267e+00  -2.8857257e+00  -1.6563014e+00  -2.1024322e+00  -9.4937059e-01  -1.2308779e+00  -2.1485681e-01   8.3881107e-01   1.1011064e+00   6.9729241e+00  -1.3458859e+00  -3.1625721e+00  -3.9447102e-01  -1.5971805e+00   1.3154262e+00   2.3080567e+00   5.7926520e+00   1.0056362e+01  -4.7914097e-01  -7.2275946e-01   4.2058191e-01  -7.0341894e-01   2.7733527e+00   2.4396156e+00   3.7852591e+00   4.1208943e+00   4.2428306e+00   5.0789450e+00   3.7548462e+00   4.2794340e+00  -3.6781976e+00  -3.2043404e+00  -2.6471726e+00   2.4069722e+00   3.0922890e+00
  -2.8925941e+00  -3.4947691e+00  -2.8504069e+00  -3.6115847e+00  -2.4704509e+00  -1.8829005e+00  -2.7738030e-01   3.4324405e+00   5.5389297e+00   5.7218272e+00  -1.2869190e+00  -2.0406821e+00  -1.1101807e-01   9.1658067e-03   3.6909840e+00   7.4206464e+00  -4.0079353e+00  -3.7097023e+00  -3.9011962e-01  -3.8617494e+00   3.1830573e+00  -4.2807486e+00  -4.1631282e+00  -4.3104060e+00  -3.4644354e+00  -3.6645909e+00  -3.1999629e+00  -2.9132653e+00  -1.4000432e+00  -4.9621345e-01   1.9113933e+00  -3.1939314e+00  -3.3215535e+00  -3.1210304e+00  -3.2079234e+00  -2.3748603e+00   1.2577145e-01   2.7226269e+00   7.4855430e+00  -3.0105400e+00  -2.9882338e+00  -1.7410045e+00  -2.1447528e+00  -9.9302728e-01  -1.1800461e+00  -2.3736815e-01   9.6992211e-01   1.1619415e+00   7.3019502e+00  -1.4661563e+00  -3.2989061e+00  -4.7728891e-01  -1.6208277e+00   1.2896523e+00   2.4065380e+00   5.9080870e+00   1.0329752e+01  -6.0295518e-01  -7.7546771e-01   4.0102630e-01  -7.5961979e-01   2.7259833e+00   2.4714708e+00   3.7902209e+00   4.2454097e+00   4.2243402e+00   5.1036260e+00   3.6657657e+00   4.2270620e+00  -3.7472957e+00  -3.2964399e+00  -2.6715989e+00   2.5946033e+00   2.9520998e+00
  -2.9545710e+00  -3.5871437e+00  -2.9340091e+00  -3.6402152e+00  -2.4581716e+00  -1.8241796e+00  -2.0470773e-01   3.6254916e+00   5.4917173e+00   5.6466851e+00  -1.3834528e+00  -2.0766549e+00  -2.2305997e-01   6.9373297e-02   3.7118459e+00   7.6160398e+00  -3.9790082e+00  -3.7284865e+00  -2.6688839e-01  -3.8981228e+00   3.1522780e+00  -4.2787971e+00  -4.1340666e+00  -4.3463736e+00  -3.4602818e+00  -3.6773176e+00  -3.1739182e+00  -2.8869462e+00  -1.3168893e+00  -3.4577511e-01   2.0552359e+00  -3.2305226e+00  -3.3619542e+00  -3.1758628e+00  -3.1950042e+00  -2.3465321e+00   2.5759499e-01   2.8545837e+00   7.7337890e+00  -3.0515130e+00  -3.0414772e+00  -1.8014903e+00  -2.1498623e+00  -1.0249683e+00  -1.1142503e+00  -2.7916460e-01   1.0906420e+00   1.1696808e+00   7.5253511e+00  -1.5542612e+00  -3.3897715e+00  -5.5548103e-01  -1.6255011e+00   1.2213557e+00   2.4591699e+00   5.8847089e+00   1.0418060e+01  -7.1723147e-01  -8.1711908e-01   3.8836728e-01  -8.0527373e-01   2.6263566e+00   2.4520450e+00   3.7156062e+00   4.2855220e+00   4.1116362e+00   5.0321055e+00   3.4924927e+00   4.0927291e+00  -3.7594237e+00  -3.3134415e+00  -2.6257791e+00   2.7882018e+00   2.7462545e+00
  -2.9620474e+00  -3.6190551e+00  -2.9688381e+00  -3.6040884e+00  -2.4082852e+00  -1.7145198e+00  -1.3219230e-01   3.7882117e+00   5.3188375e+00   5.4529575e+00  -1.4503066e+00  -2.0749045e+00  -3.4100036e-01   1.2551363e-01   3.6339926e+00   7.6681246e+00  -3.8766824e+00  -3.6618539e+00  -9.2309580e-02  -3.8695827e+00   3.0621907e+00  -4.2042123e+00  -4.0326601e+00  -4.3052393e+00  -3.3795324e+00  -3.6227027e+00  -3.0710731e+00  -2.7974950e+00  -1.1764918e+00  -1.6280627e-01   2.2111024e+00  -3.2102428e+00  -3.3444158e+00  -3.1781927e+00  -3.1208600e+00  -2.2837683e+00   4.0727873e-01   2.9326076e+00   7.8832544e+00  -3.0451864e+00  -3.0401491e+00  -1.8324789e+00  -2.1148823e+00  -1.0431415e+00  -1.0353209e+00  -3.3850749e-01   1.1955734e+00   1.1196034e+00   7.6287273e+00  -1.6035453e+00  -3.4286824e+00  -6.2513475e-01  -1.6102222e+00   1.1083101e+00   2.4595694e+00   5.7119621e+00   1.0304401e+01  -8.1638531e-01  -8.4663467e-01   3.8383348e-01  -8.3922700e-01   2.4703588e+00   2.3756584e+00   3.5552577e+00   4.2325329e+00   3.8988327e+00   4.8575133e+00   3.2319540e+00   3.8726181e+00  -3.7083064e+00  -3.2480520e+00  -2.5061823e+00   2.9835156e+00   2.4731020e+00
  -2.9091679e+00  -3.5849660e+00  -2.9480794e+00  -3.4987222e+00  -2.3180791e+00  -1.5549241e+00  -6.1111046e-02   3.9130506e+00   5.0163006e+00   5.1385960e+00  -1.4813816e+00  -2.0328144e+00  -4.6216024e-01   1.7459272e-01   3.4514503e+00   7.5642561e+00  -3.6960703e+00  -3.5069426e+00   1.3118063e-01  -3.7710324e+00   2.9101287e+00  -4.0514985e+00  -3.8551074e+00  -4.1821776e+00  -3.2188974e+00  -3.4977888e+00  -2.8903359e+00  -2.6437527e+00  -9.8048665e-01   4.9663472e-02   2.3738741e+00  -3.1276980e+00  -3.2643987e+00  -3.1225048e+00  -2.9828816e+00  -2.1864689e+00   5.7028185e-01   2.9513272e+00   7.9235271e+00  -2.9863008e+00  -2.9803623e+00  -1.8291911e+00  -2.0381461e+00  -1.0456550e+00  -9.4567956e-01  -4.1286592e-01   1.2793318e+00   1.0089624e+00   7.6007790e+00  -1.6082118e+00  -3.4104649e+00  -6.8226446e-01  -1.5745955e+00   9.4989990e-01   2.4025804e+00   5.3844508e+00   9.9780382e+00  -8.9492525e-01  -8.6331715e-01   3.8839988e-01  -8.6068763e-01   2.2557906e+00   2.2381157e+00   3.3059711e+00   4.0803222e+00   3.5836009e+00   4.5761227e+00   2.8842510e+00   3.5656799e+00  -3.5891970e+00  -3.0954069e+00  -2.3121472e+00   3.1749939e+00   2.1333493e+00
  -2.7917640e+00  -3.4813981e+00  -2.8663468e+00  -3.3216784e+00  -2.1860301e+00  -1.3484065e+00   7.1054307e-03   3.9929855e+00   4.5849464e+00   4.7059129e+00  -1.4715024e+00  -1.9489784e+00  -5.8359704e-01   2.1366265e-01   3.1620439e+00   7.2963698e+00  -3.4345798e+00  -3.2639856e+00   3.9848425e-01  -3.5994074e+00   2.6954914e+00  -3.8172936e+00  -3.5998702e+00  -3.9748613e+00  -2.9777019e+00  -3.3019344e+00  -2.6334512e+00  -2.4270229e+00  -7.3297743e-01   2.8684589e-01   2.5372451e+00  -2.9792082e+00  -3.1191594e+00  -3.0048661e+00  -2.7805864e+00  -2.0558967e+00   7.4105253e-01   2.9071863e+00   7.8472217e+00  -2.8708524e+00  -2.8599171e+00  -1.7876811e+00  -1.9193599e+00  -1.0308964e+00  -8.4828780e-01  -4.9911398e-01   1.3368074e+00   8.3719852e-01   7.4340747e+00  -1.5636787e+00  -3.3315813e+00  -7.2308347e-01  -1.5188822e+00   7.4719163e-01   2.2845717e+00   4.9024804e+00   9.4353116e+00  -9.4777486e-01  -8.6690686e-01   4.0266326e-01  -8.6928437e-01   1.9825991e+00   2.0369833e+00   2.9678410e+00   3.8257926e+00   3.1675232e+00   4.1877625e+00   2.4529112e+00   3.1739364e+00  -3.3992612e+00  -2.8534638e+00  -2.0460541e+00   3.3561042e+00   1.7302788e+00
  -2.6076773e+00  -3.3072262e+00  -2.7200604e+00  -3.0728140e+00  -2.0120166e+00  -1.0999505e+00   7.0924923e-02   4.0219833e+00   4.0307328e+00   4.1618292e+00  -1.4167666e+00  -1.8233326e+00  -7.0226760e-01   2.3993166e-01   2.7676632e+00   6.8616163e+00  -3.0922387e+00  -2.9364691e+00   7.0204322e-01  -3.3539856e+00   2.4200344e+00  -3.5007153e+00  -3.2679279e+00  -3.6837464e+00  -2.6580830e+00  -3.0369990e+00  -2.3050569e+00  -2.1511384e+00  -4.4042064e-01   5.4238795e-01   2.6940872e+00  -2.7631381e+00  -2.9080113e+00  -2.8232611e+00  -2.5157850e+00  -1.8946875e+00   9.1328172e-01   2.7987496e+00   7.6506206e+00  -2.6964107e+00  -2.6785040e+00  -1.7051406e+00  -1.7597105e+00  -9.9764259e-01  -7.4657388e-01  -5.9375317e-01   1.3634226e+00   6.0605912e-01   7.1256687e+00  -1.4668885e+00  -3.1903961e+00  -7.4427350e-01  -1.4440492e+00   5.0293235e-01   2.1036746e+00   4.2723314e+00   8.6802532e+00  -9.7058304e-01  -8.5762270e-01   4.2673717e-01  -8.6511166e-01   1.6530039e+00   1.7718012e+00   2.5444436e+00   3.4692003e+00   2.6562609e+00   3.6960766e+00   1.9449746e+00   2.7026390e+00  -3.1378835e+00  -2.5232788e+00  -1.7133444e+00   3.5197374e+00   1.2698409e+00
  -2.3569929e+00  -3.0638653e+00  -2.5077483e+00  -2.7544383e+00  -1.7974617e+00  -8.1637565e-01   1.2878432e-01   3.9954229e+00   3.3647676e+00   3.5178808e+00  -1.3148389e+00  -1.6572291e+00  -8.1519095e-01   2.5086805e-01   2.2743297e+00   6.2627717e+00  -2.6719011e+00  -2.5311405e+00   1.0321856e+00  -3.0365888e+00   2.0880440e+00  -3.1036059e+00  -2.8629202e+00  -3.3122341e+00  -2.2650642e+00  -2.7074136e+00  -1.9126119e+00  -1.8223962e+00  -1.1139092e-01   8.0866619e-01   2.8368612e+00  -2.4801335e+00  -2.6324910e+00  -2.5778448e+00  -2.1926474e+00  -1.7067832e+00   1.0802003e+00   2.6269182e+00   7.3341437e+00  -2.4623696e+00  -2.4378275e+00  -1.5801543e+00  -1.5619117e+00  -9.4515423e-01  -6.4433924e-01  -6.9314066e-01   1.3553716e+00   3.1961426e-01   6.6775170e+00  -1.3165561e+00  -2.9873561e+00  -7.4323169e-01  -1.3517884e+00   2.2147339e-01   1.8599482e+00   3.5062371e+00   7.7248550e+00  -9.6000067e-01  -8.3618299e-01   4.6017870e-01  -8.4875575e-01   1.2715039e+00   1.4442098e+00   2.0428418e+00   3.0143317e+00   2.0595086e+00   3.1085997e+00   1.3708928e+00   2.1602693e+00  -2.8068735e+00  -2.1091403e+00  -1.3223828e+00   3.6586686e+00   7.6060816e-01
  -2.0421658e+00  -2.7553306e+00  -2.2302478e+00  -2.3713558e+00  -1.5453913e+00  -5.0611150e-01   1.7917288e-01   3.9104509e+00   2.6030650e+00   2.7899759e+00  -1.1651679e+00  -1.4534466e+00  -9.1960013e-01   2.4429599e-01   1.6920602e+00   5.5083961e+00  -2.1793170e+00  -2.0578549e+00   1.3775964e+00  -2.6516552e+00   1.7063718e+00  -2.6306462e+00  -2.3911610e+00  -2.8666887e+00  -1.8064888e+00  -2.3201242e+00  -1.4661805e+00  -1.4493609e+00   2.4376428e-01   1.0771619e+00   2.9580641e+00  -2.1332436e+00  -2.2964225e+00  -2.2710881e+00  -1.8176527e+00  -1.4972849e+00   1.2349038e+00   2.3950310e+00   6.9026041e+00  -2.1701155e+00  -2.1416404e+00  -1.4128835e+00  -1.3301777e+00  -8.7324476e-01  -5.4564094e-01  -7.9370820e-01   1.3098320e+00  -1.5836355e-02   6.0966558e+00  -1.1133332e+00  -2.7250722e+00  -7.1827721e-01  -1.2445009e+00  -9.1376063e-02   1.5554623e+00   2.6220560e+00   6.5889191e+00  -9.1390538e-01  -8.0380153e-01   5.0195504e-01  -8.2129740e-01   8.4476322e-01   1.0579847e+00   1.4734070e+00   2.4685142e+00   1.3907335e+00   2.4366388e+00   7.4423987e-01   1.5583666e+00  -2.4105516e+00  -1.6185465e+00  -8.8416457e-01   3.7660379e+00   2.1357906e-01
  -1.6680285e+00  -2.3881587e+00  -1.8907920e+00  -1.9307905e+00  -1.2604016e+00  -1.7888333e-01   2.2072117e-01   3.7662429e+00   1.7660258e+00   1.9978918e+00  -9.6911188e-01  -1.2161318e+00  -1.0130743e+00   2.1848432e-01   1.0345255e+00   4.6127166e+00  -1.6230503e+00  -1.5292643e+00   1.7258817e+00  -2.2061766e+00   1.2843084e+00  -2.0893327e+00  -1.8615168e+00  -2.3563081e+00  -1.2928127e+00  -1.8844048e+00  -9.7808762e-01  -1.0425407e+00   6.1336462e-01   1.3388917e+00   3.0506686e+00  -1.7279229e+00  -1.9058653e+00  -1.9078058e+00  -1.3994206e+00  -1.2722367e+00   1.3706898e+00   2.1088349e+00   6.3652247e+00  -1.8230985e+00  -1.7956794e+00  -1.2051674e+00  -1.0701185e+00  -7.8232201e-01  -4.5465033e-01  -8.9215644e-01   1.2251378e+00  -3.9196618e-01   5.3951243e+00  -8.5987921e-01  -2.4082953e+00  -6.6880270e-01  -1.1252409e+00  -4.2855956e-01   1.1942964e+00   1.6426483e+00   5.2995209e+00  -8.3156069e-01  -7.6215609e-01   5.5045454e-01  -7.8428658e-01   3.8137857e-01   6.1897789e-01   8.4945951e-01   1.8424538e+00   6.6670267e-01   1.6949576e+00   8.1241049e-02   9.1118572e-01  -1.9557022e+00  -1.0620196e+00  -4.1187792e-01   3.8358120e+00  -3.5816713e-01
  -1.2416764e+00  -1.9711934e+00  -1.4949752e+00  -1.4421869e+00  -9.4853482e-01   1.5468153e-01   2.5228509e-01   3.5641536e+00   8.7765785e-01   1.1645366e+00  -7.2996346e-01  -9.5067082e-01  -1.0936447e+00   1.7222901e-01   3.1852122e-01   3.5952312e+00  -1.0142482e+00  -9.6035609e-01   2.0641950e+00  -1.7094966e+00   8.3329757e-01  -1.4898084e+00  -1.2851504e+00  -1.7928482e+00  -7.3675910e-01  -1.4115459e+00  -4.6245001e-01  -6.1395738e-01   9.8491081e-01   1.5848646e+00   3.1085399e+00  -1.2718997e+00  -1.4689424e+00  -1.4950591e+00  -9.4842324e-01  -1.0383557e+00   1.4813923e+00   1.7763160e+00   5.7354068e+00  -1.4268006e+00  -1.4075040e+00  -9.6053139e-01  -7.8855816e-01  -6.7339984e-01  -3.7548582e-01  -9.8561493e-01   1.1009115e+00  -7.9873101e-01   4.5896224e+00  -5.6083337e-01  -2.0437802e+00  -5.9536127e-01  -9.9762002e-01  -7.8204057e-01   7.8245612e-01   5.9497913e-01   3.8900694e+00  -7.1370069e-01  -7.1332625e-01   6.0354128e-01  -7.3968641e-01  -1.0846082e-01   1.3496789e-01   1.8674644e-01   1.1498990e+00  -9.3178131e-02   9.0127560e-01  -5.9985796e-01   2.3519387e-01  -1.4513936e+00  -4.5276273e-01   7.9653762e-02   3.8631905e+00  -9.3995074e-01
  -7.7223679e-01  -1.5152430e+00  -1.0505974e+00  -9.1689792e-01  -6.1707142e-01   4.8351041e-01   2.7301589e-01   3.3077505e+00  -3.5427776e-02   3.1501201e-01  -4.5287463e-01  -6.6349664e-01  -1.1598755e+00   1.0493049e-01  -4.3672457e-01   2.4800582e+00  -3.6626932e-01  -3.6786803e-01   2.3798840e+00  -1.1729797e+00   3.6649439e-01  -8.4455874e-01  -6.7513922e-01  -1.1902184e+00  -1.5285083e-01  -9.1443315e-01   6.5393242e-02  -1.7663188e-01   1.3456476e+00   1.8065326e+00   3.1268013e+00  -7.7492890e-01  -9.9556109e-01  -1.0419419e+00  -4.7659322e-01  -8.0272743e-01   1.5616985e+00   1.4073935e+00   5.0302589e+00  -9.8860404e-01  -9.8624167e-01  -6.8410525e-01  -4.9327764e-01  -5.4808292e-01  -3.1202295e-01  -1.0717621e+00   9.3814853e-01  -1.2247721e+00   3.7009330e+00  -2.2268900e-01  -1.6400461e+00  -4.9968383e-01  -8.6567101e-01  -1.1431155e+00   3.2771573e-01  -4.9100420e-01   2.3990338e+00  -5.6253716e-01  -6.5969977e-01   6.5864799e-01  -6.8978497e-01  -6.1340150e-01  -3.8457212e-01  -4.9721643e-01   4.0715385e-01  -8.6768094e-01   7.5607273e-02  -1.2795522e+00  -4.5156535e-01  -9.0867242e-01   1.9382212e-01   5.7461986e-01   3.8449304e+00  -1.5160858e+00
  -2.7053167e-01  -1.0326273e+00  -5.6739827e-01  -3.6776685e-01  -2.7425452e-01   7.9658614e-01   2.8240846e-01   3.0027335e+00  -9.4518830e-01  -5.2446910e-01  -1.4468612e-01  -3.6184021e-01  -1.2109129e+00   1.6665562e-02  -1.2103684e+00   1.2950607e+00   3.0580966e-01   2.3039488e-01   2.6611226e+00  -6.0956921e-01  -1.0180328e-01  -1.6798123e-01  -4.5988337e-02  -5.6396373e-01   4.4315873e-01  -4.0704091e-01   5.8952270e-01   2.5598301e-01   1.6831482e+00   1.9962111e+00   3.1021307e+00  -2.4843569e-01  -4.9703603e-01  -5.5925878e-01   3.1579575e-03  -5.7248558e-01   1.6074364e+00   1.0134921e+00   4.2699163e+00  -5.1756789e-01  -5.4225089e-01  -3.8245537e-01  -1.9269383e-01  -4.0852882e-01  -2.6768680e-01  -1.1489018e+00   7.3925851e-01  -1.6578957e+00   2.7531266e+00   1.4642183e-01  -1.2070424e+00  -3.8462915e-01  -7.3367550e-01  -1.5027594e+00  -1.6060456e-01  -1.5836597e+00   8.6839054e-01  -3.8169195e-01  -6.0385014e-01   7.1289836e-01  -6.3707807e-01  -1.1214193e+00  -9.2877593e-01  -1.1839027e+00  -3.6753746e-01  -1.6346824e+00  -7.6052405e-01  -1.9379258e+00  -1.1302089e+00  -3.4014835e-01   8.6073039e-01   1.0569253e+00   3.7795689e+00  -2.0705550e+00
   2.5133931e-01  -5.3664652e-01  -5.6699257e-02   1.9136705e-01   7.1037371e-02   1.0834676e+00   2.8032329e-01   2.6567456e+00  -1.8234204e+00  -1.3277444e+00   1.8632486e-01  -5.3437989e-02  -1.2465118e+00  -9.1748576e-02  -1.9808504e+00   7.0790250e-02   9.8577555e-01   8.1630280e-01   2.8974930e+00  -3.3263485e-02  -5.5681662e-01   5.2413662e-01   5.8693232e-01   6.9326912e-02   1.0349231e+00   9.6132491e-02   1.0941211e+00   6.7058989e-01   1.9858894e+00   2.1474394e+00   3.0329777e+00   2.9491981e-01   1.4360015e-02  -5.9122454e-02   4.7748353e-01  -3.5450176e-01   1.6158196e+00   6.0701939e-01   3.4767002e+00  -2.4130504e-02  -8.6720984e-02  -6.3346069e-02   1.0451072e-01  -2.5739399e-01  -2.4523551e-01  -1.2159986e+00   5.0805767e-01  -2.0856036e+00   1.7726089e+00   5.3702005e-01  -7.5574235e-01  -2.5407241e-01  -6.0596541e-01  -1.8519915e+00  -6.7191277e-01  -2.6510328e+00  -6.5811340e-01  -1.7606274e-01  -5.4839269e-01   7.6324805e-01  -5.8412782e-01  -1.6203498e+00  -1.4857393e+00  -1.8545899e+00  -1.1546975e+00  -2.3721479e+00  -1.5849535e+00  -2.5555397e+00  -1.7818096e+00   2.4050365e-01   1.5300305e+00   1.5109083e+00   3.6675312e+00  -2.5877243e+00
   7.8047483e-01  -4.1002105e-02   4.6902343e-01   7.4621927e-01   4.0964495e-01   1.3348009e+00   2.6698082e-01   2.2790987e+00  -2.6430538e+00  -2.0698706e+00   5.3076058e-01   2.5378742e-01  -1.2670370e+00  -2.1870286e-01  -2.7268217e+00  -1.1606847e+00   1.6569177e+00   1.3721630e+00   3.0804879e+00   5.4145943e-01  -9.8399527e-01   1.2152073e+00   1.2079970e+00   6.9266092e-01   1.6061750e+00   5.8065288e-01   1.5641591e+00   1.0546204e+00   2.2437913e+00   2.2552690e+00   2.9196927e+00   8.4173303e-01   5.2589130e-01   4.4551080e-01   9.3317699e-01  -1.5510149e-01   1.5856396e+00   2.0078402e-01   2.6741661e+00   4.8024457e-01   3.6877166e-01   2.6455378e-01   3.8978579e-01  -9.7770105e-02  -2.4654844e-01  -1.2726721e+00   2.4971615e-01  -2.4956430e+00   7.8706138e-01   9.3862914e-01  -2.9768617e-01  -1.1274303e-01  -4.8670609e-01  -2.1822398e+00  -1.1946593e+00  -3.6622480e+00  -2.1367830e+00   4.8368265e-02  -4.9582667e-01   8.0663162e-01  -5.3340609e-01  -2.0984243e+00  -2.0429121e+00  -2.4911831e+00  -1.9343742e+00  -3.0591152e+00  -2.3757742e+00  -3.1143056e+00  -2.3882027e+00   8.1909238e-01   2.1835798e+00   1.9220342e+00   3.5111324e+00  -3.0530551e+00
   1.3036751e+00   4.4079041e-01   9.9660938e-01   1.2826332e+00   7.3248964e-01   1.5427910e+00   2.4293130e-01   1.8804238e+00  -3.3793863e+00  -2.7282236e+00   8.7846344e-01   5.5205463e-01  -1.2734464e+00  -3.6176390e-01  -3.4280535e+00  -2.3670083e+00   2.3026838e+00   1.8814601e+00   3.2039062e+00   1.1002314e+00  -1.3697244e+00   1.8884634e+00   1.8019406e+00   1.2892896e+00   2.1413943e+00   1.0327293e+00   1.9860446e+00   1.3967642e+00   2.4486887e+00   2.3164627e+00   2.7645628e+00   1.3783676e+00   1.0248698e+00   9.4133376e-01   1.3577468e+00   2.0175989e-02   1.5173942e+00  -1.9260521e-01   1.8861050e+00   9.8345559e-01   8.1272452e-01   5.9199916e-01   6.5511661e-01   6.6883052e-02  -2.7243374e-01  -1.3191583e+00  -2.9341166e-02  -2.8765453e+00  -1.7566211e-01   1.3401627e+00   1.5549605e-01   3.3975000e-02  -3.7967570e-01  -2.4856940e+00  -1.7166768e+00  -4.5888356e+00  -3.5257791e+00   2.8476851e-01  -4.4837517e-01   8.4010439e-01  -4.8713464e-01  -2.5447796e+00  -2.5875092e+00  -3.0770014e+00  -2.6869078e+00  -3.6766213e+00  -3.1122201e+00  -3.5982953e+00  -2.9327575e+00   1.3814772e+00   2.8037407e+00   2.2775282e+00   3.3144738e+00  -3.4537676e+00
   1.8079431e+00   8.9596244e-01   1.5126993e+00   1.7871439e+00   1.0309189e+00   1.7016062e+00   2.0900496e-01   1.4722794e+00  -4.0111850e+00  -3.2834683e+00   1.2188980e+00   8.3403977e-01  -1.2672568e+00  -5.1766882e-01  -4.0662707e+00  -3.5167564e+00   2.9073128e+00   2.3295349e+00   3.2641274e+00   1.6293621e+00  -1.7019800e+00   2.5275730e+00   2.3544490e+00   1.8433305e+00   2.6264369e+00   1.4397515e+00   2.3482026e+00   1.6874234e+00   2.5947136e+00   2.3296057e+00   2.5717584e+00   1.8914608e+00   1.4991509e+00   1.4151828e+00   1.7399558e+00   1.6676309e-01   1.4133445e+00  -5.6131629e-01   1.1355614e+00   1.4731635e+00   1.2341617e+00   9.0951189e-01   8.9340576e-01   2.3280384e-01  -3.2247356e-01  -1.3562408e+00  -3.2158078e-01  -3.2181168e+00  -1.0886206e+00   1.7303282e+00   5.9255596e-01   1.8026581e-01  -2.8805677e-01  -2.7556220e+00  -2.2255350e+00  -5.4059084e+00  -4.7868007e+00   5.2571948e-01  -4.0783648e-01   8.6096700e-01  -4.4713477e-01  -2.9499162e+00  -3.1069229e+00  -3.5974830e+00  -3.3936656e+00  -4.2085131e+00  -3.7754787e+00  -3.9944349e+00  -3.4010676e+00   1.9141167e+00   3.3740584e+00   2.5669140e+00   3.0832516e+00  -3.7794121e+00
   2.2809582e+00   1.3129921e+00   2.0042095e+00   2.2475014e+00   1.2970190e+00   1.8076856e+00   1.6625029e-01   1.0667273e+00  -4.5215833e+00  -3.7203374e+00   1.5415373e+00   1.0931627e+00  -1.2504971e+00  -6.8235487e-01  -4.6258738e+00  -4.5805833e+00   3.4564159e+00   2.7041655e+00   3.2602532e+00   2.1163523e+00  -1.9708881e+00   3.1172180e+00   2.8526900e+00   2.3403352e+00   3.0490854e+00   1.7907579e+00   2.6415515e+00   1.9190748e+00   2.6785650e+00   2.2951255e+00   2.3471921e+00   2.3683946e+00   1.9375853e+00   1.8545075e+00   2.0702958e+00   2.8118795e-01   1.2774930e+00  -8.9480913e-01   4.4391990e-01   1.9371869e+00   1.6230529e+00   1.2077201e+00   1.0988093e+00   3.9599273e-01  -3.9492306e-01  -1.3851605e+00  -6.1855233e-01  -3.5118553e+00  -1.9267996e+00   2.0980270e+00   1.0030652e+00   3.2011381e-01  -2.1425342e-01  -2.9866397e+00  -2.7088988e+00  -6.0931303e+00  -5.8865611e+00   7.6349723e-01  -3.7545919e-01   8.6686492e-01  -4.1469884e-01  -3.3060705e+00  -3.5891208e+00  -4.0407641e+00  -4.0377042e+00  -4.6421048e+00  -4.3493998e+00  -4.2930472e+00  -3.7815239e+00   2.4045699e+00   3.8798666e+00   2.7824342e+00   2.8244996e+00  -4.0223143e+00
   2.7114959e+00   1.6820159e+00   2.4587717e+00   2.6531258e+00   1.5238793e+00   1.8599308e+00   1.1586874e-01   6.7590337e-01  -4.8987310e+00  -4.0281813e+00   1.8362328e+00   1.3238266e+00  -1.2256490e+00  -8.5103107e-01  -5.0945098e+00  -5.5322420e+00   3.9374705e+00   2.9960237e+00   3.1941111e+00   2.5503257e+00  -2.1691522e+00   3.6436081e+00   3.2857578e+00   2.7677744e+00   3.3995011e+00   2.0768128e+00   2.8598490e+00   2.0865209e+00   2.6996529e+00   2.2152281e+00   2.0983002e+00   2.7977097e+00   2.3304045e+00   2.2477942e+00   2.3413677e+00   3.6113691e-01   1.1154790e+00  -1.1842557e+00  -1.6988928e-01   2.3638742e+00   1.9706760e+00   1.4776778e+00   1.2670047e+00   5.5227464e-01  -4.8667760e-01  -1.4075098e+00  -9.1112537e-01  -3.7512657e+00  -2.6680028e+00   2.4327331e+00   1.3777974e+00   4.4753259e-01  -1.5974969e-01  -3.1749189e+00  -3.1548810e+00  -6.6354244e+00  -6.7979743e+00   9.9035590e-01  -3.5185105e-01   8.5585599e-01  -3.9049573e-01  -3.6074950e+00  -4.0230162e+00  -4.3981144e+00  -4.6043331e+00  -4.9686396e+00  -4.8210547e+00  -4.4882138e+00  -4.0657365e+00   2.8419221e+00   4.3087919e+00   2.9193318e+00   2.5462806e+00  -4.1778686e+00
   3.0897807e+00   1.9951338e+00   2.8651198e+00   2.9954697e+00   1.7057995e+00   1.8597676e+00   5.9152455e-02   3.1159756e-01  -5.1361595e+00  -4.2012645e+00   2.0935568e+00   1.5215999e+00  -1.1955768e+00  -1.0182956e+00  -5.4634644e+00  -6.3494321e+00   4.3402113e+00   3.1989862e+00   3.0701302e+00   2.9223632e+00  -2.2923232e+00   4.0949100e+00   3.6450123e+00   3.1154269e+00   3.6705498e+00   2.2912782e+00   2.9998962e+00   2.1870261e+00   2.6601092e+00   2.0937642e+00   1.8337529e+00   3.1694473e+00   2.6695246e+00   2.5849253e+00   2.5481499e+00   4.0545795e-01   9.3439386e-01  -1.4228432e+00  -6.9003215e-01   2.7424454e+00   2.2699057e+00   1.7111530e+00   1.3953744e+00   6.9736257e-01  -5.9331915e-01  -1.4251174e+00  -1.1897665e+00  -3.9320596e+00  -3.2935840e+00   2.7248350e+00   1.7090348e+00   5.5678019e-01  -1.2502077e-01  -3.3183190e+00  -3.5523795e+00  -7.0233928e+00  -7.5010110e+00   1.1988026e+00  -3.3693209e-01   8.2644454e-01  -3.7451854e-01  -3.8506213e+00  -4.3987962e+00  -4.6641966e+00  -5.0815488e+00  -5.1835405e+00  -5.1811291e+00  -4.5779334e+00  -4.2487885e+00   3.2171193e+00   4.6511410e+00   2.9759854e+00   2.2573518e+00  -4.2446610e+00
   3.4077565e+00   2.2465948e+00   3.2134103e+00   3.2682735e+00   1.8384336e+00   1.8110698e+00  -2.5677382e-03  -1.5142172e-02  -5.2328545e+00  -4.2388045e+00   2.3051041e+00   1.6833283e+00  -1.1634492e+00  -1.1783000e+00  -5.7278711e+00  -7.0144445e+00   4.6569041e+00   3.3102881e+00   2.8950926e+00   3.2257208e+00  -2.3389038e+00   4.4615759e+00   3.9243010e+00   3.3756562e+00   3.8579911e+00   2.4299704e+00   3.0615865e+00   2.2203335e+00   2.5646645e+00   1.9360324e+00   1.5631106e+00   3.4754089e+00   2.9487513e+00   2.8574637e+00   2.6881393e+00   4.1411355e-01   7.4251727e-01  -1.6059482e+00  -1.1042365e+00   3.0632914e+00   2.5154129e+00   1.9008732e+00   1.4830897e+00   8.2692752e-01  -7.0924589e-01  -1.4399337e+00  -1.4448514e+00  -4.0522319e+00  -3.7889963e+00   2.9659294e+00   1.9907887e+00   6.4255348e-01  -1.0950550e-01  -3.4164425e+00  -3.8913919e+00  -7.2534372e+00  -7.9831878e+00   1.3818530e+00  -3.2993576e-01   7.7758393e-01  -3.6608061e-01  -4.0341135e+00  -4.7081996e+00  -4.8371536e+00  -5.4603330e+00  -5.2864414e+00  -5.4241344e+00  -4.5640842e+00  -4.3293139e+00   3.5231975e+00   4.9001540e+00   2.9538957e+00   1.9668165e+00  -4.2244250e+00
   3.6592715e+00   2.4328663e+00   3.4954693e+00   3.4677031e+00   1.9188742e+00   1.7199523e+00  -6.7960279e-02  -2.9436745e-01  -5.1930447e+00  -4.1447621e+00   2.4637494e+00   1.8071792e+00  -1.1326480e+00  -1.3249571e+00  -5.8867274e+00  -7.5145836e+00   4.8824987e+00   3.3305194e+00   2.6777830e+00   3.4559390e+00  -2.3102858e+00   4.7365665e+00   4.1200609e+00   3.5435753e+00   3.9605303e+00   2.4912059e+00   3.0478060e+00   2.1885733e+00   2.4204013e+00   1.7485386e+00   1.2964390e+00   3.7093301e+00   3.1638918e+00   3.0588596e+00   2.7613628e+00   3.8809161e-01   5.4898868e-01  -1.7311783e+00  -1.4040711e+00   3.3182301e+00   2.7037723e+00   2.0407269e+00   1.5310954e+00   9.3667875e-01  -8.2788433e-01  -1.4539198e+00  -1.6670007e+00  -4.1120129e+00  -4.1441417e+00   3.1490590e+00   2.2189255e+00   7.0015667e-01  -1.1164417e-01  -3.4706071e+00  -4.1632991e+00  -7.3275938e+00  -8.2396860e+00   1.5332604e+00  -3.2945968e-01   7.0865296e-01  -3.6386158e-01  -4.1588092e+00  -4.9447384e+00  -4.9185205e+00  -5.7348027e+00  -5.2810092e+00  -5.5484319e+00  -4.4521914e+00  -4.3094020e+00   3.7554064e+00   5.0521278e+00   2.8575311e+00   1.6837840e+00  -4.1218324e+00
   3.8401760e+00   2.5525902e+00   3.7049635e+00   3.5923680e+00   1.9456750e+00   1.5944410e+00  -1.3571455e-01  -5.1754029e-01  -5.0257377e+00  -3.9274160e+00   2.5638500e+00   1.8926161e+00  -1.1066689e+00  -1.4521848e+00  -5.9427299e+00  -7.8423614e+00   5.0146638e+00   3.2634705e+00   2.4285537e+00   3.6108409e+00  -2.2105383e+00   4.9154678e+00   4.2313004e+00   3.6170963e+00   3.9797326e+00   2.4757393e+00   2.9641932e+00   2.0960730e+00   2.2363926e+00   1.5387212e+00   1.0438993e+00   3.8669711e+00   3.3127690e+00   3.1845764e+00   2.7702611e+00   3.2928620e-01   3.6342363e-01  -1.7982924e+00  -1.5850425e+00   3.5007130e+00   2.8334723e+00   2.1259166e+00   1.5419932e+00   1.0224601e+00  -9.4197495e-01  -1.4689500e+00  -1.8474318e+00  -4.1137113e+00  -4.3535184e+00   3.2688912e+00   2.3911978e+00   7.2564052e-01  -1.2898059e-01  -3.4837395e+00  -4.3611144e+00  -7.2531056e+00  -8.2731218e+00   1.6477095e+00  -3.3356400e-01   6.1941622e-01  -3.6600097e-01  -4.2275638e+00  -5.1038570e+00  -4.9129790e+00  -5.9022230e+00  -5.1745767e+00  -5.5560879e+00  -4.2510251e+00  -4.1943440e+00   3.9112280e+00   5.1064092e+00   2.6940430e+00   1.4170433e+00  -3.9441470e+00
   3.9483381e+00   2.6064418e+00   3.8374997e+00   3.6432293e+00   1.9188224e+00   1.4440423e+00  -2.0454636e-01  -6.7778882e-01  -4.7440399e+00  -3.5987527e+00   2.6014014e+00   1.9403118e+00  -1.0890102e+00  -1.5541748e+00  -5.9019484e+00  -7.9954719e+00   5.0537144e+00   3.1158393e+00   2.1588305e+00   3.6904345e+00  -2.0460672e+00   4.9965068e+00   4.2594777e+00   3.5968781e+00   3.9198166e+00   2.3866075e+00   2.8187784e+00   1.9490827e+00   2.0232504e+00   1.3146572e+00   8.1533239e-01   3.9461308e+00   3.3951503e+00   3.2321435e+00   2.7194601e+00   2.4035982e-01   1.9549427e-01  -1.8090129e+00  -1.6465201e+00   3.6059862e+00   2.9048386e+00   2.1530658e+00   1.5198372e+00   1.0803643e+00  -1.0439188e+00  -1.4867283e+00  -1.9783088e+00  -4.0614604e+00  -4.4161824e+00   3.3218361e+00   2.5071910e+00   7.1591291e-01  -1.5832260e-01  -3.4601957e+00  -4.4796886e+00  -7.0417794e+00  -8.0930041e+00   1.7209720e+00  -3.3990994e-01   5.0997898e-01  -3.7023356e-01  -4.2450074e+00  -5.1830253e+00  -4.8279761e+00  -5.9628901e+00  -4.9776167e+00  -5.4525727e+00  -3.9720656e+00  -3.9922432e+00   3.9903034e+00   5.0652676e+00   2.4728733e+00   1.1747669e+00  -3.7007641e+00
   3.9835873e+00   2.5969139e+00   3.8906594e+00   3.6234053e+00   1.8396638e+00   1.2792354e+00  -2.7319000e-01  -7.7010453e-01  -4.3643178e+00  -3.1737284e+00   2.5741368e+00   1.9520107e+00  -1.0830520e+00  -1.6256742e+00  -5.7733616e+00  -7.9765605e+00   5.0024439e+00   2.8968259e+00   1.8805841e+00   3.6967359e+00  -1.8251777e+00   4.9804755e+00   4.2082830e+00   3.4861792e+00   3.7873388e+00   2.2288953e+00   2.6215227e+00   1.7554391e+00   1.7926060e+00   1.0847581e+00   6.1985325e-01   3.9465958e+00   3.4126030e+00   3.2011431e+00   2.6154414e+00   1.2459730e-01   5.4491748e-02  -1.7667535e+00  -1.5915122e+00   3.6312037e+00   2.9198781e+00   2.1202823e+00   1.4698532e+00   1.1068666e+00  -1.1261651e+00  -1.5087258e+00  -2.0530774e+00  -3.9608826e+00  -4.3355288e+00   3.3061074e+00   2.5681873e+00   6.6882055e-01  -1.9594980e-01  -3.4055165e+00  -4.5158676e+00  -6.7091731e+00  -7.7149262e+00   1.7500220e+00  -3.4592927e-01   3.8074767e-01  -3.7405599e-01  -4.2172355e+00  -5.1817760e+00  -4.6732329e+00  -5.9199065e+00  -4.7030963e+00  -5.2463335e+00  -3.6288540e+00  -3.7135228e+00   3.9942790e+00   4.9336635e+00   2.2052744e+00   9.6424591e-01  -3.4026708e+00
   3.9475942e+00   2.5280448e+00   3.8639789e+00   3.5378960e+00   1.7108024e+00   1.1109155e+00  -3.4038082e-01  -7.9147843e-01  -3.9052567e+00  -2.6694492e+00   2.4815820e+00   1.9303532e+00  -1.0919265e+00  -1.6622600e+00  -5.5682868e+00  -7.7928342e+00   4.8658806e+00   2.6176339e+00   1.6057912e+00   3.6335302e+00  -1.5575761e+00   4.8705774e+00   4.0833493e+00   3.2906295e+00   3.5907970e+00   2.0094400e+00   2.3837906e+00   1.5241834e+00   1.5565458e+00   8.5746475e-01   4.6547064e-01   3.8700314e+00   3.3682919e+00   3.0931400e+00   2.4661401e+00  -1.4238867e-02  -5.1108810e-02  -1.6762882e+00  -1.4263219e+00   3.5754925e+00   2.8820613e+00   2.0271827e+00   1.3981042e+00   1.0989728e+00  -1.1816188e+00  -1.5361362e+00  -2.0667700e+00  -3.8187141e+00  -4.1189365e+00   3.2217306e+00   2.5769699e+00   5.8320417e-01  -2.3785332e-01  -3.3261334e+00  -4.4685978e+00  -6.2736730e+00  -7.1595701e+00   1.7331088e+00  -3.4901122e-01   2.3240592e-01  -3.7491230e-01  -4.1514506e+00  -5.1016673e+00  -4.4601773e+00  -5.7788705e+00  -4.3657536e+00  -4.9482750e+00  -3.2362925e+00  -3.3703593e+00   3.9265915e+00   4.7189351e+00   1.9037674e+00   7.9166468e-01  -3.0618672e+00
   3.8437045e+00   2.4051190e+00   3.7588843e+00   3.3932460e+00   1.5359639e+00   9.4981972e-01  -4.0483421e-01  -7.4097725e-01  -3.3868789e+00  -2.1043247e+00   2.3250581e+00   1.8786765e+00  -1.1183813e+00  -1.6605932e+00  -5.2997355e+00  -7.4555186e+00   4.6509839e+00   2.2909134e+00   1.3459087e+00   3.5060941e+00  -1.2538429e+00   4.6722098e+00   3.8919097e+00   3.0179406e+00   3.3401724e+00   1.7364951e+00   2.1177770e+00   1.2651509e+00   1.3270336e+00   6.4094863e-01   3.5874728e-01   3.7198358e+00   3.2667352e+00   2.9115649e+00   2.2804919e+00  -1.7204436e-01  -1.1406108e-01  -1.5433890e+00  -1.1601102e+00   3.4399739e+00   2.7960609e+00   1.8748828e+00   1.3111229e+00   1.0543791e+00  -1.2040419e+00  -1.5698529e+00  -2.0162653e+00  -3.6423942e+00  -3.7772903e+00   3.0705026e+00   2.5375794e+00   4.5892930e-01  -2.7999171e-01  -3.2290372e+00  -4.3389739e+00  -5.7555164e+00  -6.4515776e+00   1.6697915e+00  -3.4669229e-01   6.5912400e-02  -3.7038383e-01  -4.0555705e+00  -4.9462031e+00  -4.2013311e+00  -5.5475029e+00  -3.9813379e+00  -4.5711803e+00  -2.8099190e+00  -2.9760839e+00   3.7922099e+00   4.4304114e+00   1.5815636e+00   6.6191557e-01  -2.6907798e+00
   3.6767371e+00   2.2343592e+00   3.5785913e+00   3.1971690e+00   1.3198480e+00   8.0596672e-01  -4.6522756e-01  -6.1976142e-01  -2.8295794e+00  -1.4972422e+00   2.1076431e+00   1.8008084e+00  -1.1646412e+00  -1.6186323e+00  -4.9817324e+00  -6.9792357e+00   4.3663034e+00   1.9301686e+00   1.1113851e+00   3.3208988e+00  -9.2491444e-01   4.3926987e+00   3.6424231e+00   2.6775663e+00   3.0464382e+00   1.4193675e+00   1.8359246e+00   9.8855631e-01   1.1153424e+00   4.4282619e-01   3.0451415e-01   3.5009613e+00   3.1135378e+00   2.6615603e+00   2.0679586e+00  -3.4449579e-01  -1.2871881e-01  -1.3744584e+00  -8.0440070e-01   3.2277415e+00   2.6674638e+00   1.6659578e+00   1.2155375e+00   9.7163074e-01  -1.1884260e+00  -1.6104616e+00  -1.9004853e+00  -3.4396591e+00  -3.3244226e+00   2.8559120e+00   2.4550423e+00   2.9689477e-01  -3.1854333e-01  -3.1214285e+00  -4.1302252e+00  -5.1758166e+00  -5.6183663e+00   1.5609381e+00  -3.3683397e-01  -1.1747743e-01  -3.5836746e-01  -3.9378224e+00  -4.7206841e+00  -3.9096871e+00  -5.2352386e+00  -3.5658598e+00  -4.1291084e+00  -2.3652024e+00  -2.5445793e+00   3.5973539e+00   4.0789842e+00   1.2519746e+00   5.7845638e-01  -2.3017061e+00
   3.4527640e+00   2.0226316e+00   3.3279793e+00   2.9581609e+00   1.0679694e+00   6.8813975e-01  -5.2019160e-01  -4.3104796e-01  -2.2532263e+00  -8.6680655e-01   1.8340928e+00   1.7008681e+00  -1.2322724e+00  -1.5357917e+00  -4.6286359e+00  -6.3813076e+00   4.0216160e+00   1.5491628e+00   9.1122432e-01   3.0853140e+00  -5.8159988e-01   4.0409989e+00   3.3441896e+00   2.2803333e+00   2.7210612e+00   1.0680506e+00   1.5503585e+00   7.0458276e-01   9.3152578e-01   2.6989265e-01   3.0564780e-01   3.2197189e+00   2.9151182e+00   2.3497977e+00   1.8380577e+00  -5.2715771e-01  -9.1347446e-02  -1.1761829e+00  -3.7255554e-01   2.9437947e+00   2.5024805e+00   1.4043754e+00   1.1177120e+00   8.5027154e-01  -1.1313104e+00  -1.6582476e+00  -1.7205230e+00  -3.2181566e+00  -2.7765093e+00   2.5830228e+00   2.3350911e+00   9.9021385e-02  -3.5013764e-01  -3.0103653e+00  -3.8476381e+00  -4.5556402e+00  -4.6889486e+00   1.4086920e+00  -3.1777410e-01  -3.1616716e-01  -3.3722858e-01  -3.8063379e+00  -4.4320154e+00  -3.5981040e+00  -4.8528028e+00  -3.1348815e+00  -3.6368003e+00  -1.9168911e+00  -2.0897074e+00   3.3492050e+00   3.6766527e+00   9.2783941e-01   5.4321141e-01  -1.9063142e+00
   3.1788803e+00   1.7771763e+00   3.0134400e+00   2.6851169e+00   7.8649060e-01   6.0344003e-01  -5.6831618e-01  -1.8002172e-01  -1.6763798e+00  -2.3067786e-01   1.5107168e+00   1.5830830e+00  -1.3220605e+00  -1.4130319e+00  -4.2544881e+00  -5.6810456e+00   3.6275584e+00   1.1613468e+00   7.5262294e-01   2.8073241e+00  -2.3415926e-01   3.6273731e+00   3.0069758e+00   1.8380538e+00   2.3755177e+00   6.9285969e-01   1.2723609e+00   4.2299495e-01   7.8394876e-01   1.2788258e-01   3.6292110e-01   2.8835720e+00   2.6784405e+00   1.9842690e+00   1.5999218e+00  -7.1557464e-01  -3.6086378e-04  -9.5522596e-01   1.2075267e-01   2.5949322e+00   2.3076640e+00   1.0954039e+00   1.0234224e+00   6.9096707e-01  -1.0310266e+00  -1.7132127e+00  -1.4796854e+00  -2.9851061e+00  -2.1514438e+00   2.2583288e+00   2.1838912e+00  -1.3177873e-01  -3.7204959e-01  -2.9024285e+00  -3.4984134e+00  -3.9151789e+00  -3.6928173e+00   1.2164117e+00  -2.8844072e-01  -5.2816023e-01  -3.0591597e-01  -3.6687680e+00  -4.0884715e+00  -3.2787491e+00  -4.4117924e+00  -2.7028888e+00  -3.1091191e+00  -1.4784492e+00  -1.6247936e+00   3.0556265e+00   3.2360655e+00   6.2098817e-01   5.5651723e-01  -1.5152262e+00
   2.8629766e+00   1.5053761e+00   2.6427081e+00   2.3869808e+00   4.8205258e-01   5.5693413e-01  -6.0817437e-01   1.2630380e-01  -1.1156465e+00   3.9497079e-01   1.1452205e+00   1.4516365e+00  -1.4339063e+00  -1.2528744e+00  -3.8724334e+00  -4.8990490e+00   3.1952672e+00   7.7933617e-01   6.4069260e-01   2.4952708e+00   1.0804270e-01   3.1630619e+00   2.6406648e+00   1.3631354e+00   2.0208485e+00   3.0408863e-01   1.0119131e+00   1.5278674e-01   6.7890228e-01   2.1267533e-02   4.7493495e-01   2.5009263e+00   2.4107669e+00   1.5740590e+00   1.3619106e+00  -9.0534948e-01   1.4353110e-01  -7.1797578e-01   6.6005136e-01   2.1896012e+00   2.0896571e+00   7.4549712e-01   9.3758858e-01   4.9559326e-01  -8.8785296e-01  -1.7750989e+00  -1.1834488e+00  -2.7470183e+00  -1.4682202e+00   1.8895797e+00   2.0077899e+00  -3.9165150e-01  -3.8234400e-01  -2.8034196e+00  -3.0914593e+00  -3.2730515e+00  -2.6589291e+00   9.8858602e-01  -2.4841844e-01  -7.5099503e-01  -2.6403045e-01  -3.5319335e+00  -3.6994176e+00  -2.9626109e+00  -3.9242756e+00  -2.2827642e+00  -2.5605457e+00  -1.0615976e+00  -1.1621842e+00   2.7249041e+00   2.7700718e+00   3.4176679e-01   6.1711670e-01  -1.1376939e+00
   2.5135178e+00   1.2145640e+00   2.2246696e+00   2.0724334e+00   1.6160382e-01   5.5141203e-01  -6.3836582e-01   4.7927300e-01  -5.8520230e-01   9.9586145e-01   7.4650518e-01   1.3105442e+00  -1.5667549e+00  -1.0593339e+00  -3.4942299e+00  -4.0565332e+00   2.7360431e+00   4.1445742e-01   5.7827989e-01   2.1576273e+00   4.3679724e-01   2.6599518e+00   2.2549462e+00   8.6819867e-01   1.6672697e+00  -8.8308321e-02   7.7732078e-01  -9.8125780e-02   6.2031988e-01  -4.6901496e-02   6.3813619e-01   2.0809170e+00   2.1194355e+00   1.1291007e+00   1.1312920e+00  -1.0922128e+00   3.3727316e-01  -4.7035720e-01   1.2295460e+00   1.7377040e+00   1.8549747e+00   3.6215166e-01   8.6407248e-01   2.6727433e-01  -7.0406856e-01  -1.8434147e+00  -8.3932288e-01  -2.5094870e+00  -7.4634143e-01   1.4855850e+00   1.8130997e+00  -6.7587121e-01  -3.7996276e-01  -2.7181066e+00  -2.6371232e+00  -2.6457561e+00  -1.6148322e+00   7.3072479e-01  -1.9796594e-01  -9.8168739e-01  -2.1184321e-01  -3.4015268e+00  -3.2750026e+00  -2.6591037e+00  -3.4024247e+00  -1.8853818e+00  -2.0047501e+00  -6.7597779e-01  -7.1289261e-01   2.3655125e+00   2.2913036e+00   9.8642750e-02   7.2220282e-01  -7.8137656e-01
   2.1393328e+00   9.1187121e-01   1.7691475e+00   1.7496362e+00  -1.6777234e-01   5.8726806e-01  -6.5757786e-01   8.6882205e-01  -9.6485301e-02   1.5598856e+00   3.2443220e-01   1.1635683e+00  -1.7185633e+00  -8.3777546e-01  -3.1298694e+00  -3.1747155e+00   2.2610403e+00   7.6381043e-02   5.6589253e-01   1.8028035e+00   7.4522472e-01   2.1302508e+00   1.8590520e+00   3.6571486e-01   1.3238549e+00  -4.7499954e-01   5.7493801e-01  -3.2315557e-01   6.0960967e-01  -7.5095549e-02   8.4692473e-01   1.6331981e+00   1.8116694e+00   6.5991289e-01   9.1400672e-01  -1.2720856e+00   5.7552082e-01  -2.1770804e-01   1.8135574e+00   1.2503598e+00   1.6098314e+00  -4.6261593e-02   8.0555065e-01   1.0363892e-02  -4.8390325e-01  -1.9174636e+00  -4.5662742e-01  -2.2770597e+00  -5.2690950e-03   1.0559933e+00   1.6059182e+00  -9.7893279e-01  -3.6475043e-01  -2.6500329e+00  -2.1468737e+00  -2.0472874e+00  -5.8594339e-01   4.4922681e-01  -1.3798301e-01  -1.2166938e+00  -1.5026419e-01  -3.2818813e+00  -2.8258287e+00  -2.3757786e+00  -2.8581843e+00  -1.5193350e+00  -1.4542379e+00  -3.2894366e-01  -2.8633897e-01   1.9859142e+00   1.8118008e+00  -1.0209220e-01   8.6751587e-01  -4.5222156e-01
   1.7494149e+00   6.0411084e-01   1.2866666e+00   1.4260349e+00  -4.9902993e-01   6.6250920e-01  -6.6465986e-01   1.2837592e+00   3.4194469e-01   2.0772512e+00  -1.1044884e-01   1.0141635e+00  -1.8863178e+00  -5.9469944e-01  -2.7873273e+00  -2.2742653e+00   1.7809918e+00  -2.2714704e-01   6.0173583e-01   1.4389848e+00   1.0278650e+00   1.5861747e+00   1.4615466e+00  -1.3233045e-01   9.9829328e-01  -8.4751886e-01   4.0899789e-01  -5.1723230e-01   6.4561129e-01  -6.3345556e-02   1.0938512e+00   1.1677273e+00   1.4944216e+00   1.7732784e-01   7.1452242e-01  -1.4411405e+00   8.5080314e-01   3.5282369e-02   2.3969152e+00   7.3962212e-01   1.3600119e+00  -4.7069561e-01   7.6346433e-01  -2.6963782e-01  -2.3338485e-01  -1.9963726e+00  -4.6186988e-02  -2.0531879e+00   7.3607802e-01   6.1105156e-01   1.3919921e+00  -1.2946693e+00  -3.3741999e-01  -2.6013959e+00  -1.6329387e+00  -1.4889161e+00   4.0501118e-01   1.5122116e-01  -6.9933419e-02  -1.4519079e+00  -8.0765013e-02  -3.1758237e+00  -2.3626144e+00  -2.1181450e+00  -2.3029862e+00  -1.1907978e+00  -9.2008293e-01  -2.5478963e-02   1.0981691e-01   1.5943882e+00   1.3426889e+00  -2.5650883e-01   1.0474960e+00  -1.5443778e-01
   1.3527326e+00   2.9769241e-01   7.8819518e-01   1.1082224e+00  -8.2533182e-01   7.7288883e-01  -6.5870501e-01   1.7120879e+00   7.2439127e-01   2.5405185e+00  -5.4720325e-01   8.6545001e-01  -2.0661035e+00  -3.3746941e-01  -2.4724412e+00  -1.3748265e+00   1.3059735e+00  -4.9046872e-01   6.8185823e-01   1.0739960e+00   1.2806938e+00   1.0396548e+00   1.0701696e+00  -6.1473865e-01   6.9673472e-01  -1.1984640e+00   2.8155677e-01  -6.7692102e-01   7.2468238e-01  -1.3211246e-02   1.3699001e+00   6.9455480e-01   1.1742483e+00  -3.0779363e-01   5.3577863e-01  -1.5958612e+00   1.1537895e+00   2.8458159e-01   2.9653050e+00   2.1815341e-01   1.1107857e+00  -9.0165443e-01   7.3804324e-01  -5.6623132e-01   3.9907356e-02  -2.0791207e+00   3.8004391e-01  -1.8402527e+00   1.4597735e+00   1.6134547e-01   1.1766181e+00  -1.6163959e+00  -2.9946489e-01  -2.5730040e+00  -1.1079177e+00  -9.7912640e-01   1.3383956e+00  -1.5561874e-01   4.2683375e-03  -1.6827023e+00  -5.2657830e-03  -3.0846153e+00  -1.8958559e+00  -1.8896138e+00  -1.7475071e+00  -9.0351857e-01  -4.1174103e-01   2.3176675e-01   4.6975415e-01   1.1988893e+00   8.9391713e-01  -3.6310939e-01   1.2554905e+00   1.0944687e-01
   9.5804719e-01  -1.4407810e-03   2.8486691e-01   8.0185989e-01  -1.1402177e+00   9.1215692e-01  -6.3913127e-01   2.1413702e+00   1.0478724e+00   2.9445396e+00  -9.7483923e-01   7.2021095e-01  -2.2532300e+00  -7.3998052e-02  -2.1889223e+00  -4.9461558e-01   8.4520737e-01  -7.1006986e-01   8.0040024e-01   7.1518604e-01   1.5010768e+00   5.0206254e-01   6.9173030e-01  -1.0713591e+00   4.2371700e-01  -1.5216462e+00   1.9254802e-01  -8.0046739e-01   8.4091029e-01   7.2320116e-02   1.6648500e+00   2.2360785e-01   8.5721479e-01  -7.8484901e-01   3.7922041e-01  -1.7331065e+00   1.4736515e+00   5.2678082e-01   3.5055762e+00  -3.0113640e-01   8.6685953e-01  -1.3294473e+00   7.2839616e-01  -8.7212565e-01   3.2716981e-01  -2.1645683e+00   8.0941091e-01  -1.6396572e+00   2.1492783e+00  -2.8247728e-01   9.6458189e-01  -1.9370823e+00  -2.5302663e-01  -2.5643140e+00  -5.8438297e-01  -5.2369024e-01   2.1979154e+00  -4.6329000e-01   8.2395774e-02  -1.9040219e+00   7.4004036e-02  -3.0079886e+00  -1.4355084e+00  -1.6915519e+00  -1.2014767e+00  -6.5893002e-01   6.3058805e-02   4.4233761e-01   7.8948889e-01   8.0693100e-01   4.7406135e-01  -4.2277609e-01   1.4840108e+00   3.3846001e-01
   5.7373921e-01  -2.8785845e-01  -2.1230962e-01   5.1164768e-01  -1.4377646e+00   1.0724130e+00  -6.0575398e-01   2.5591238e+00   1.3118633e+00   3.2863278e+00  -1.3826522e+00   5.8090333e-01  -2.4424095e+00   1.8759034e-01  -1.9384792e+00   3.4990267e-01   4.0690515e-01  -8.8453361e-01   9.4993488e-01   3.6933158e-01   1.6876756e+00  -1.6035700e-02   3.3204905e-01  -1.4933052e+00   1.8217281e-01  -1.8121903e+00   1.3993994e-01  -8.8776984e-01   9.8644141e-01   1.8900154e-01   1.9676992e+00  -2.3552277e-01   5.4882632e-01  -1.2437792e+00   2.4491034e-01  -1.8501709e+00   1.7985082e+00   7.5903348e-01   4.0060065e+00  -8.0548092e-01   6.3236264e-01  -1.7444661e+00   7.3265807e-01  -1.1794990e+00   6.1876462e-01  -2.2514865e+00   1.2290268e+00  -1.4519713e+00   2.7897840e+00  -7.0999499e-01   7.6012460e-01  -2.2495506e+00  -2.0072933e-01  -2.5735431e+00  -7.4485460e-02  -1.2585690e-01   2.9707358e+00  -7.6370235e-01   1.6206125e-01  -2.1105299e+00   1.5465633e-01  -2.9442775e+00  -9.9069627e-01  -1.5234407e+00  -6.7353024e-01  -4.5636537e-01   4.9835185e-01   6.0774390e-01   1.0668023e+00   4.2548940e-01   9.0193486e-02  -4.3860324e-01   1.7250347e+00   5.3300694e-01
   2.0763933e-01  -5.5668044e-01  -6.9274753e-01   2.4134087e-01  -1.7127366e+00   1.2445414e+00  -5.5884153e-01   2.9532387e+00   1.5179604e+00   3.5648718e+00  -1.7605735e+00   4.4967696e-01  -2.6279802e+00   4.3930179e-01  -1.7210476e+00   1.1442676e+00  -1.8477273e-03  -1.0143993e+00   1.1218832e+00   4.2550081e-02   1.8403193e+00  -5.0509644e-01  -4.0601549e-03  -1.8731239e+00  -2.6491528e-02  -2.0665801e+00   1.1998570e-01  -9.4027955e-01   1.1519105e+00   3.3155238e-01   2.2671363e+00  -6.7379391e-01   2.5397894e-01  -1.6753404e+00   1.3170820e-01  -1.9448473e+00   2.1159337e+00   9.7897935e-01   4.4565318e+00  -1.2826636e+00   4.1085458e-01  -2.1374769e+00   7.4818039e-01  -1.4802994e+00   9.0465170e-01  -2.3385868e+00   1.6262560e+00  -1.2771151e+00   3.3685021e+00  -1.1113067e+00   5.6692958e-01  -2.5466979e+00  -1.4549577e-01  -2.5978529e+00   4.1041416e-01   2.1336782e-01   3.6474817e+00  -1.0489428e+00   2.4086630e-01  -2.2968044e+00   2.3429477e-01  -2.8906329e+00  -5.6946969e-01  -1.3831261e+00  -1.7111117e-01  -2.9335618e-01   8.8991207e-01   7.3116731e-01   1.3011105e+00   6.0922647e-02  -2.5218612e-01  -4.1562334e-01   1.9703388e+00   6.9465703e-01
  -1.3313325e-01  -8.0360939e-01  -1.1465733e+00  -6.2033186e-03  -1.9607146e+00   1.4187067e+00  -4.9914696e-01   3.3124063e+00   1.6694955e+00   3.7809153e+00  -2.0995119e+00   3.2839415e-01  -2.8041656e+00   6.7360053e-01  -1.5350964e+00   1.8762043e+00  -3.7517082e-01  -1.1019408e+00   1.3069818e+00  -2.5977745e-01   1.9598536e+00  -9.5678397e-01  -3.1277444e-01  -2.2049136e+00  -2.0225670e-01  -2.2826531e+00   1.2754927e-01  -9.6083518e-01   1.3269501e+00   4.9393044e-01   2.5520370e+00  -1.0829154e+00  -2.3072223e-02  -2.0713563e+00   3.7502324e-02  -2.0154841e+00   2.4135084e+00   1.1846664e+00   4.8489335e+00  -1.7214258e+00   2.0534978e-01  -2.4999180e+00   7.7175162e-01  -1.7665690e+00   1.1748416e+00  -2.4245508e+00   1.9891951e+00  -1.1145611e+00   3.8749018e+00  -1.4773250e+00   3.8812391e-01  -2.8217342e+00  -9.0356732e-02  -2.6335909e+00   8.6007635e-01   4.9488256e-01   4.2221391e+00  -1.3115549e+00   3.1653915e-01  -2.4575753e+00   3.1065164e-01  -2.8433087e+00  -1.7861738e-01  -1.2671388e+00   2.9958037e-01  -1.6599097e-01   1.2351716e+00   8.1712035e-01   1.4932876e+00  -2.8109892e-01  -5.4915699e-01  -3.6044290e-01   2.2118487e+00   8.2590941e-01
  -4.4232323e-01  -1.0249636e+00  -1.5649033e+00  -2.2895344e-01  -2.1782026e+00   1.5848834e+00  -4.2791106e-01   3.6265376e+00   1.7711283e+00   3.9367204e+00  -2.3916724e+00   2.1864510e-01  -2.9653530e+00   8.8370702e-01  -1.3779823e+00   2.5357370e+00  -7.0843246e-01  -1.1508802e+00   1.4957793e+00  -5.3307631e-01   2.0479801e+00  -1.3641202e+00  -5.9122147e-01  -2.4843936e+00  -3.4630229e-01  -2.4595437e+00   1.5648732e-01  -9.5343961e-01   1.5007522e+00   6.6963486e-01   2.8119605e+00  -1.4555446e+00  -2.7873363e-01  -2.4249353e+00  -4.0523734e-02  -2.0610318e+00   2.6793852e+00   1.3744817e+00   5.1769879e+00  -2.1118572e+00   1.8350397e-02  -2.8241885e+00   7.9983268e-01  -2.0307744e+00   1.4198463e+00  -2.5080576e+00   2.3071306e+00  -9.6353748e-01   4.3008921e+00  -1.8000593e+00   2.2628544e-01  -3.0684330e+00  -3.8267877e-02  -2.6765721e+00   1.2656606e+00   7.2111902e-01   4.6918781e+00  -1.5448217e+00   3.8704965e-01  -2.5879879e+00   3.8170121e-01  -2.7979991e+00   1.7645595e-01  -1.1710622e+00   7.3359475e-01  -6.9310035e-02   1.5330932e+00   8.7108026e-01   1.6454535e+00  -5.9565427e-01  -7.9833498e-01  -2.8080933e-01   2.4419889e+00   9.2995141e-01
  -7.1467925e-01  -1.2177119e+00  -1.9400926e+00  -4.2561765e-01  -2.3627033e+00   1.7333930e+00  -3.4683273e-01   3.8871558e+00   1.8284439e+00   4.0358222e+00  -2.6308377e+00   1.2175472e-01  -3.1063771e+00   1.0638518e+00  -1.2463295e+00   3.1152420e+00  -9.9826164e-01  -1.1660575e+00   1.6791332e+00  -7.7364100e-01   2.1070929e+00  -1.7215977e+00  -8.3742071e-01  -2.7089241e+00  -4.6078463e-01  -2.5975792e+00   2.0006441e-01  -9.2299123e-01   1.6626546e+00   8.5202335e-01   3.0376217e+00  -1.7854639e+00  -5.1008512e-01  -2.7306488e+00  -1.0560758e-01  -2.0810783e+00   2.9028454e+00   1.5470977e+00   5.4365675e+00  -2.4457512e+00  -1.4812036e-01  -3.1039166e+00   8.2879447e-01  -2.2661240e+00   1.6311057e+00  -2.5878084e+00   2.5709531e+00  -8.2321705e-01   4.6409485e+00  -2.0728769e+00   8.3450544e-02  -3.2813771e+00   8.0563909e-03  -2.7223833e+00   1.6199414e+00   8.9566396e-01   5.0568073e+00  -1.7430377e+00   4.5069395e-01  -2.6838758e+00   4.4574236e-01  -2.7502005e+00   4.9178206e-01  -1.0899240e+00   1.1271983e+00   2.2873170e-03   1.7840055e+00   8.9911710e-01   1.7607378e+00  -8.7862684e-01  -9.9878521e-01  -1.8513329e-01   2.6540115e+00   1.0104204e+00
  -9.4607697e-01  -1.3795109e+00  -2.2659471e+00  -5.9555070e-01  -2.5127563e+00   1.8554194e+00  -2.5800760e-01   4.0877407e+00   1.8475734e+00   4.0827849e+00  -2.8126013e+00   3.8779460e-02  -3.2227881e+00   1.2094765e+00  -1.1364031e+00   3.6094389e+00  -1.2425318e+00  -1.1530744e+00   1.8486822e+00  -9.7868858e-01   2.1401203e+00  -2.0252540e+00  -1.0502135e+00  -2.8774788e+00  -5.4859434e-01  -2.6981356e+00   2.5137844e-01  -8.7498317e-01   1.8027182e+00   1.0346253e+00   3.2213137e+00  -2.0677364e+00  -7.1488540e-01  -2.9846582e+00  -1.6112481e-01  -2.0758660e+00   3.0748162e+00   1.7014396e+00   5.6256926e+00  -2.7169042e+00  -2.9248891e-01  -3.3341906e+00   8.5514500e-01  -2.4668524e+00   1.8013709e+00  -2.6625462e+00   2.7735109e+00  -6.9287382e-01   4.8921731e+00  -2.2907312e+00  -3.8881160e-02  -3.4561903e+00   4.6283267e-02  -2.7666869e+00   1.9174554e+00   1.0228956e+00   5.3196771e+00  -1.9017530e+00   5.0614448e-01  -2.7420235e+00   5.0144704e-01  -2.6955779e+00   7.6481392e-01  -1.0185874e+00   1.4778028e+00   5.4646097e-02   1.9894078e+00   9.0753372e-01   1.8430290e+00  -1.1267537e+00  -1.1509005e+00  -8.1993677e-02   2.8422871e+00   1.0711781e+00
  -1.1336194e+00  -1.5087438e+00  -2.5378876e+00  -7.3866095e-01  -2.6279392e+00   1.9434803e+00  -1.6383680e-01   4.2240055e+00   1.8348569e+00   4.0829661e+00  -2.9345353e+00  -2.9505748e-02  -3.3110881e+00   1.3173738e+00  -1.0444493e+00   4.0153306e+00  -1.4403195e+00  -1.1179342e+00   1.9972658e+00  -1.1464006e+00   2.1503742e+00  -2.2727075e+00  -1.2291873e+00  -2.9905739e+00  -6.1310776e-01  -2.7634614e+00   3.0377225e-01  -8.1518700e-01   1.9122648e+00   1.2114345e+00   3.3572557e+00  -2.2988307e+00  -8.9157250e-01  -3.1847878e+00  -2.1032324e-01  -2.0462878e+00   3.1883211e+00   1.8366742e+00   5.7445242e+00  -2.9213429e+00  -4.1361018e-01  -3.5117404e+00   8.7573461e-01  -2.6284544e+00   1.9250276e+00  -2.7310705e+00   2.9098871e+00  -5.7199903e-01   5.0542901e+00  -2.4503458e+00  -1.3974663e-01  -3.5897415e+00   7.4569505e-02  -2.8055015e+00   2.1545799e+00   1.1076531e+00   5.4855454e+00  -2.0179775e+00   5.5246542e-01  -2.7603984e+00   5.4787348e-01  -2.6303041e+00   9.9434690e-01  -9.5211788e-01   1.7838631e+00   9.3488735e-02   2.1517551e+00   9.0253190e-01   1.8967187e+00  -1.3376670e+00  -1.2562552e+00   2.0346862e-02   3.0025380e+00   1.1161025e+00
  -1.2757092e+00  -1.6045572e+00  -2.7530591e+00  -8.5532228e-01  -2.7088257e+00   1.9918278e+00  -6.6911617e-02   4.2940873e+00   1.7965548e+00   4.0422920e+00  -2.9962861e+00  -8.2627931e-02  -3.3689183e+00   1.3857668e+00  -9.6698580e-01   4.3320917e+00  -1.5918433e+00  -1.0666956e+00   2.1192702e+00  -1.2759490e+00   2.1414085e+00  -2.4631511e+00  -1.3745982e+00  -3.0501563e+00  -6.5794448e-01  -2.7964791e+00   3.5120984e-01  -7.4933670e-01   1.9843467e+00   1.3771657e+00   3.4418505e+00  -2.4767124e+00  -1.0392591e+00  -3.3305360e+00  -2.5608895e-01  -1.9938632e+00   3.2388397e+00   1.9522182e+00   5.7952875e+00  -3.0574640e+00  -5.1075534e-01  -3.6350571e+00   8.8793166e-01  -2.7478601e+00   1.9983436e+00  -2.7922458e+00   2.9775897e+00  -4.6036847e-01   5.1295713e+00  -2.5503415e+00  -2.1872286e-01  -3.6803023e+00   9.1634771e-02  -2.8354398e+00   2.3295425e+00   1.1549514e+00   5.5614117e+00  -2.0903274e+00   5.8909549e-01  -2.7383353e+00   5.8444812e-01  -2.5513555e+00   1.1803883e+00  -8.8610617e-01   2.0447556e+00   1.2409498e-01   2.2742308e+00   8.8991668e-01   1.9264508e+00  -1.5099247e+00  -1.3174427e+00   1.1438968e-01   3.1319994e+00   1.1489029e+00
  -1.3720883e+00  -1.6668912e+00  -2.9103803e+00  -9.4629436e-01  -2.7569078e+00   1.9967598e+00   3.0118176e-02   4.2986368e+00   1.7386150e+00   3.9670368e+00  -2.9995858e+00  -1.2044035e-01  -3.3951844e+00   1.4143249e+00  -9.0102183e-01   4.5609163e+00  -1.6983828e+00  -1.0051577e+00   2.2108809e+00  -1.3675050e+00   2.1168874e+00  -2.5973071e+00  -1.4872946e+00  -3.0594577e+00  -6.8674283e-01  -2.8005790e+00   3.8859750e-01  -6.8282985e-01   2.0141207e+00   1.5274620e+00   3.4738320e+00  -2.6008879e+00  -1.1577219e+00  -3.4230293e+00  -3.0075567e-01  -1.9206921e+00   3.2245580e+00   2.0477596e+00   5.7821373e+00  -3.1260752e+00  -5.8360921e-01  -3.7044403e+00   8.8976098e-01  -2.8235322e+00   2.0196305e+00  -2.8450061e+00   2.9766444e+00  -3.5805901e-01   5.1226820e+00  -2.5912971e+00  -2.7593099e-01  -3.7276513e+00   9.6798011e-02  -2.8538894e+00   2.4423693e+00   1.1697460e+00   5.5558327e+00  -2.1191033e+00   6.1580414e-01  -2.6766554e+00   6.1092169e-01  -2.4567381e+00   1.3239873e+00  -8.1693088e-01   2.2606405e+00   1.5104038e-01   2.3605164e+00   8.7484700e-01   1.9368802e+00  -1.6430279e+00  -1.3379055e+00   1.9378705e-01   3.2294978e+00   1.1729586e+00
  -1.4238389e+00  -1.6964972e+00  -3.0105281e+00  -1.0126521e+00  -2.7744809e+00   1.9568257e+00   1.2468295e-01   4.2407965e+00   1.6664964e+00   3.8636267e+00  -2.9481802e+00  -1.4314599e-01  -3.3901108e+00   1.4041220e+00  -8.4420265e-01   4.7048297e+00  -1.7621830e+00  -9.3858791e-01   2.2702307e+00  -1.4222224e+00   2.0804619e+00  -2.6773398e+00  -1.5686422e+00  -3.0228179e+00  -7.0296241e-01  -2.7794104e+00   4.1203534e-01  -6.2046076e-01   1.9991071e+00   1.6590451e+00   3.4542999e+00  -2.6724077e+00  -1.2473818e+00  -3.4649156e+00  -3.4596569e-01  -1.8293879e+00   3.1464908e+00   2.1232900e+00   5.7109456e+00  -3.1303304e+00  -6.3227327e-01  -3.7219673e+00   8.8000106e-01  -2.8554941e+00   1.9893164e+00  -2.8883574e+00   2.9095873e+00  -2.6541857e-01   5.0404620e+00  -2.5757351e+00  -3.1203629e-01  -3.7331067e+00   8.9978984e-02  -2.8591228e+00   2.4947793e+00   1.1567556e+00   5.4785337e+00  -2.1062937e+00   6.3262801e-01  -2.5777114e+00   6.2730669e-01  -2.3456402e+00   1.4270420e+00  -7.4195040e-01   2.4323227e+00   1.7800157e-01   2.4145689e+00   8.6163836e-01   1.9324539e+00  -1.7374192e+00  -1.3217626e+00   2.5364875e-01   3.2954425e+00   1.1911859e+00
  -1.4333443e+00  -1.6949386e+00  -3.0558607e+00  -1.0557255e+00  -2.7645013e+00   1.8729175e+00   2.1442875e-01   4.1260658e+00   1.5850446e+00   3.7384451e+00  -2.8476724e+00  -1.5131512e-01  -3.3552200e+00   1.3575404e+00  -7.9487565e-01   4.7684713e+00  -1.7863457e+00  -8.7150565e-01   2.2974358e+00  -1.4421987e+00   2.0356537e+00  -2.7067298e+00  -1.6204523e+00  -2.9454860e+00  -7.0972070e-01  -2.7366888e+00   4.1898784e-01  -5.6619862e-01   1.9393204e+00   1.7698006e+00   3.3866335e+00  -2.6938118e+00  -1.3092763e+00  -3.4602057e+00  -3.9258695e-01  -1.7229950e+00   3.0084704e+00   2.1791366e+00   5.5890375e+00  -3.0755660e+00  -6.5727249e-01  -3.6913871e+00   8.5823771e-01  -2.8452749e+00   1.9099217e+00  -2.9213817e+00   2.7813564e+00  -1.8299547e-01   4.8916317e+00  -2.5080330e+00  -3.2824042e-01  -3.6994881e+00   7.1666751e-02  -2.8503398e+00   2.4900332e+00   1.1203368e+00   5.3400164e+00  -2.0555009e+00   6.3979569e-01  -2.4453482e+00   6.3380495e-01  -2.2184967e+00   1.4920980e+00  -6.5961805e-01   2.5611165e+00   2.0763135e-01   2.4404097e+00   8.5362032e-01   1.9172156e+00  -1.7944595e+00  -1.2736415e+00   2.9075459e-01   3.3317290e+00   1.2059314e+00
  -1.4042065e+00  -1.6645686e+00  -3.0502796e+00  -1.0770502e+00  -2.7304237e+00   1.7482410e+00   2.9734057e-01   3.9620559e+00   1.4984170e+00   3.5976587e+00  -2.7052848e+00  -1.4589339e-01  -3.2932410e+00   1.2781296e+00  -7.5208080e-01   4.7578600e+00  -1.7747068e+00  -8.0752504e-01   2.2945202e+00  -1.4304075e+00   1.9857471e+00  -2.6901109e+00  -1.6449117e+00  -2.8334050e+00  -7.0966893e-01  -2.6760227e+00   4.0836919e-01  -5.2301973e-01   1.8372658e+00   1.8588002e+00   3.2762969e+00  -2.6690295e+00  -1.3450180e+00  -3.4140677e+00  -4.4068655e-01  -1.6048894e+00   2.8170004e+00   2.2159903e+00   5.4248684e+00  -2.9690394e+00  -6.5955978e-01  -3.6179373e+00   8.2487357e-01  -2.7957957e+00   1.7859457e+00  -2.9432449e+00   2.5990868e+00  -1.1143714e-01   4.6864431e+00  -2.3942566e+00  -3.2626045e-01  -3.6310017e+00   4.2860511e-02  -2.8276393e+00   2.4327481e+00   1.0644095e+00   5.1511853e+00  -1.9717917e+00   6.3764978e-01  -2.2847824e+00   6.3073301e-01  -2.0769727e+00   1.5221544e+00  -5.6952023e-01   2.6487258e+00   2.4150375e-01   2.4419387e+00   8.5304964e-01   1.8946440e+00  -1.8163814e+00  -1.1985174e+00   3.0366546e-01   3.3415635e+00   1.2188952e+00
  -1.3411239e+00  -1.6084844e+00  -2.9990400e+00  -1.0783255e+00  -2.6760257e+00   1.5881706e+00   3.7184499e-01   3.7581471e+00   1.4100502e+00   3.4470583e+00  -2.5295602e+00  -1.2819709e-01  -3.2079529e+00   1.1704236e+00  -7.1547611e-01   4.6801490e+00  -1.7317079e+00  -7.4926187e-01   2.2652379e+00  -1.3906070e+00   1.9336914e+00  -2.6330765e+00  -1.6445152e+00  -2.6929876e+00  -7.0490976e-01  -2.6007708e+00   3.8054232e-01  -4.9280022e-01   1.6978034e+00   1.9262611e+00   3.1305417e+00  -2.6032263e+00  -1.3567427e+00  -3.3325850e+00  -4.8955913e-01  -1.4786693e+00   2.5809797e+00   2.2349244e+00   5.2276706e+00  -2.8195862e+00  -6.4051695e-01  -3.5080973e+00   7.8109412e-01  -2.7111889e+00   1.6236655e+00  -2.9532117e+00   2.3718187e+00  -5.1370163e-02   4.4362878e+00  -2.2419265e+00  -3.0829223e-01  -3.5330545e+00   4.9864460e-03  -2.7919344e+00   2.3286866e+00   9.9242680e-01   4.9229974e+00  -1.8614827e+00   6.2657217e-01  -2.1024057e+00   6.1845194e-01  -1.9238675e+00   1.5204871e+00  -4.7234102e-01   2.6971415e+00   2.8012474e-01   2.4227766e+00   8.6107783e-01   1.8675274e+00  -1.8062173e+00  -1.1015615e+00   2.9273055e-01   3.3292226e+00   1.2310855e+00
  -1.2497301e+00  -1.5304541e+00  -2.9085175e+00  -1.0613821e+00  -2.6052300e+00   1.3999961e+00   4.3688729e-01   3.5250684e+00   1.3226647e+00   3.2919229e+00  -2.3300022e+00  -9.9894684e-02  -3.1039776e+00   1.0397316e+00  -6.8520997e-01   4.5433808e+00  -1.6622554e+00  -6.9830254e-01   2.2148078e+00  -1.3272227e+00   1.8820160e+00  -2.5419611e+00  -1.6219994e+00  -2.5308904e+00  -6.9695673e-01  -2.5139305e+00   3.3723708e-01  -4.7627143e-01   1.5278912e+00   1.9734517e+00   2.9580303e+00  -2.5026116e+00  -1.3470439e+00  -3.2224881e+00  -5.3780398e-01  -1.3480336e+00   2.3113163e+00   2.2374009e+00   5.0070744e+00  -2.6372129e+00  -6.0194633e-01  -3.3692888e+00   7.2879370e-01  -2.5965799e+00   1.4308604e+00  -2.9506663e+00   2.1101313e+00  -3.2722167e-03   4.1532756e+00  -2.0597264e+00  -2.7695791e-01  -3.4120092e+00  -4.0202778e-02  -2.7448184e+00   2.1845301e+00   9.0738460e-01   4.6661492e+00  -1.7318696e+00   6.0691907e-01  -1.9055213e+00   5.9730663e-01  -1.7629538e+00   1.4905003e+00  -3.6976150e-01   2.7085679e+00   3.2300269e-01   2.3861452e+00   8.7777122e-01   1.8378822e+00  -1.7677027e+00  -9.8800180e-01   2.5999703e-01   3.2997633e+00   1.2428039e+00
  -1.1364030e+00  -1.4348229e+00  -2.7859455e+00  -1.0281572e+00  -2.5219346e+00   1.1925725e+00   4.9197999e-01   3.2744181e+00   1.2383025e+00   3.1369066e+00  -2.1166905e+00  -6.2974654e-02  -2.9865370e+00   8.9190302e-01  -6.6175445e-01   4.3562471e+00  -1.5715805e+00  -6.5523317e-01   2.1495766e+00  -1.2452145e+00   1.8327636e+00  -2.4236065e+00  -1.5802820e+00  -2.3537975e+00  -6.8673476e-01  -2.4180661e+00   2.8139553e-01  -4.7303667e-01   1.3362219e+00   2.0025515e+00   2.7684009e+00  -2.3742068e+00  -1.3188978e+00  -3.0908759e+00  -5.8344408e-01  -1.2166532e+00   2.0204441e+00   2.2252628e+00   4.7727425e+00  -2.4326540e+00  -5.4605379e-01  -3.2095423e+00   6.7046425e-01  -2.4578293e+00   1.2164702e+00  -2.9351414e+00   1.8257183e+00   3.2653190e-02   3.8498043e+00  -1.8571678e+00  -2.3523774e-01  -3.2748941e+00  -9.0740941e-02  -2.6884008e+00   2.0076434e+00   8.1186387e-01   4.3908083e+00  -1.5909198e+00   5.7896862e-01  -1.7020341e+00   5.6757769e-01  -1.5987620e+00   1.4356082e+00  -2.6430437e-01   2.6853716e+00   3.6876998e-01   2.3347818e+00   9.0218005e-01   1.8069138e+00  -1.7051616e+00  -8.6299684e-01   2.0903108e-01   3.2587068e+00   1.2536637e+00
  -1.0080503e+00  -1.3263980e+00  -2.6391357e+00  -9.8067588e-01  -2.4298564e+00   9.7589671e-01   5.3722280e-01   3.0181598e+00   1.1583929e+00   2.9859587e+00  -1.8998787e+00  -1.9701782e-02  -2.8611883e+00   7.3308491e-01  -6.4571524e-01   4.1278719e+00  -1.4650942e+00  -6.1972231e-01   2.0766365e+00  -1.1499283e+00   1.7874465e+00  -2.2851230e+00  -1.5224021e+00  -2.1682170e+00  -6.7461801e-01  -2.3152722e+00   2.1695697e-01  -4.8164565e-01   1.1327766e+00   2.0164787e+00   2.5717997e+00  -2.2255965e+00  -1.2755801e+00  -2.9449357e+00  -6.2407780e-01  -1.0880350e+00   1.7217747e+00   2.2007166e+00   4.5340122e+00  -2.2169090e+00  -4.7542054e-01  -3.0371471e+00   6.0905265e-01  -2.3012639e+00   9.9020725e-01  -2.9063481e+00   1.5309252e+00   5.6590673e-02   3.5381433e+00  -1.6442302e+00  -1.8638969e-01  -3.1290856e+00  -1.4456714e-01  -2.6251207e+00   1.8058378e+00   7.0810031e-01   4.1064023e+00  -1.4469417e+00   5.4288327e-01  -1.5001095e+00   5.2944672e-01  -1.4363265e+00   1.3591520e+00  -1.5913523e-01   2.6300606e+00   4.1534653e-01   2.2709033e+00   9.3245220e-01   1.7750262e+00  -1.6233748e+00  -7.3152388e-01   1.4466494e-01   3.2117189e+00   1.2626428e+00
  -8.7188359e-01  -1.2103219e+00  -2.4761984e+00  -9.2104145e-01  -2.3323996e+00   7.6062719e-01   5.7329617e-01   2.7681150e+00   1.0838405e+00   2.8422778e+00  -1.6896046e+00   2.7435699e-02  -2.7335575e+00   5.6947396e-01  -6.3763257e-01   3.8676040e+00  -1.3482490e+00  -5.9065016e-01   2.0034182e+00  -1.0469435e+00   1.7470307e+00  -2.1336582e+00  -1.4514693e+00  -1.9803023e+00  -6.6050115e-01  -2.2071736e+00   1.4859501e-01  -4.9971997e-01   9.2831973e-01   2.0186975e+00   2.3784046e+00  -2.0646620e+00  -1.2205800e+00  -2.7916808e+00  -6.5705457e-01  -9.6538445e-01   1.4291067e+00   2.1663029e+00   4.2995963e+00  -2.0007937e+00  -3.9296609e-01  -2.8603079e+00   5.4779187e-01  -2.1333980e+00   7.6213667e-01  -2.8642075e+00   1.2382673e+00   6.9208779e-02   3.2300470e+00  -1.4309943e+00  -1.3386198e-01  -2.9819822e+00  -1.9964620e-01  -2.5575550e+00   1.5871377e+00   5.9807531e-01   3.8214650e+00  -1.3082526e+00   4.9868677e-01  -1.3078287e+00   4.8297480e-01  -1.2809106e+00   1.2643465e+00  -5.7834051e-02   2.5452857e+00   4.6013490e-01   2.1962071e+00   9.6598623e-01   1.7418764e+00  -1.5274407e+00  -5.9828314e-01   7.2686532e-02   3.1643062e+00   1.2681670e+00
  -7.3518972e-01  -1.0919364e+00  -2.3052724e+00  -8.5143004e-01  -2.2325511e+00   5.5757316e-01   6.0143234e-01   2.5354817e+00   1.0151343e+00   2.7083051e+00  -1.4953248e+00   7.5784586e-02  -2.6090830e+00   4.0707799e-01  -6.3778613e-01   3.5848493e+00  -1.2264057e+00  -5.6627504e-01   1.9372866e+00  -9.4192032e-01   1.7119528e+00  -1.9761808e+00  -1.3706177e+00  -1.7956992e+00  -6.4389901e-01  -2.0949569e+00   8.1422649e-02  -5.2412174e-01   7.3386140e-01   2.0130202e+00   2.1979739e+00  -1.8993217e+00  -1.1575120e+00  -2.6377120e+00  -6.7966394e-01  -8.5146729e-01   1.1560256e+00   2.1248631e+00   4.0773246e+00  -1.7945226e+00  -3.0190141e-01  -2.6868213e+00   4.9001335e-01  -1.9606639e+00   5.4224356e-01  -2.8088754e+00   9.5995219e-01   7.1732961e-02   2.9364156e+00  -1.2272828e+00  -8.1202544e-02  -2.8406890e+00  -2.5408487e-01  -2.4882276e+00   1.3595600e+00   4.8362370e-01   3.5435445e+00  -1.1828583e+00   4.4625511e-01  -1.1328545e+00   4.2809369e-01  -1.1377212e+00   1.1542579e+00   3.5850190e-02   2.4338636e+00   5.0023665e-01   2.1119153e+00   9.9961712e-01   1.7064726e+00  -1.4226322e+00  -4.6761949e-01  -5.0977646e-04   3.1215508e+00   1.2682258e+00
  -6.0511112e-01  -9.7664583e-01  -2.1342789e+00  -7.7409107e-01  -2.1328091e+00   3.7717557e-01   6.2336796e-01   2.3304008e+00   9.5247078e-01   2.5857566e+00  -1.3255961e+00   1.2258816e-01  -2.4927830e+00   2.5149298e-01  -6.4601642e-01   3.2889143e+00  -1.1047150e+00  -5.4442614e-01   1.8851572e+00  -8.4045363e-01   1.6821680e+00  -1.8192920e+00  -1.2829700e+00  -1.6194281e+00  -6.2406773e-01  -1.9794320e+00   2.0680423e-02  -5.5115545e-01   5.6011546e-01   2.0034130e+00   2.0394295e+00  -1.7372823e+00  -1.0900349e+00  -2.4890172e+00  -6.8932927e-01  -7.4848175e-01   9.1531706e-01   2.0795017e+00   3.8739587e+00  -1.6073467e+00  -2.0567513e-01  -2.5237929e+00   4.3894973e-01  -1.7891622e+00   3.4000760e-01  -2.7407588e+00   7.0742178e-01   6.5992649e-02   2.6670151e+00  -1.0423291e+00  -3.1971221e-02  -2.7117316e+00  -3.0624032e-01  -2.4194335e+00   1.1309047e+00   3.6655056e-01   3.2791713e+00  -1.0781624e+00   3.8532096e-01  -9.8213399e-01   3.6460799e-01  -1.0116299e+00   1.0318032e+00   1.1824953e-01   2.2988139e+00   5.3267932e-01   2.0188564e+00   1.0298269e+00   1.6673109e+00  -1.3142596e+00  -3.4346181e-01  -6.8292384e-02   3.0878943e+00   1.2605117e+00
  -4.8844098e-01  -8.6978077e-01  -1.9707029e+00  -6.9135129e-01  -2.0351453e+00   2.2900511e-01   6.4128203e-01   2.1615911e+00   8.9588643e-01   2.4756940e+00  -1.1878124e+00   1.6504774e-01  -2.3890531e+00   1.0770578e-01  -6.6157316e-01   2.9888838e+00  -9.8801165e-01  -5.2271306e-01   1.8531545e+00  -7.4793827e-01   1.6572316e+00  -1.6690664e+00  -1.1916072e+00  -1.4557998e+00  -6.0014098e-01  -1.8611140e+00  -2.8577910e-02  -5.7679336e-01   4.1697646e-01   1.9938190e+00   1.9105050e+00  -1.5858115e+00  -1.0217752e+00  -2.3508126e+00  -6.8379699e-01  -6.5794550e-01   7.1842409e-01   2.0335491e+00   3.6950743e+00  -1.4472558e+00  -1.0791286e-01  -2.3774054e+00   3.9753620e-01  -1.6244365e+00   1.6400213e-01  -2.6605189e+00   4.9093605e-01   5.4439320e-02   2.4302633e+00  -8.8448118e-01   1.0342373e-02  -2.6008072e+00  -3.5481524e-01  -2.3530798e+00   9.0856780e-01   2.4874986e-01   3.0338779e+00  -1.0007133e+00   3.1548912e-01  -8.6164497e-01   2.9220713e-01  -9.0690958e-01   8.9976973e-01   1.8601889e-01   2.1434024e+00   5.5464257e-01   1.9175738e+00   1.0529719e+00   1.6225435e+00  -1.2075379e+00  -2.2928097e-01  -1.2416356e-01   3.0669818e+00   1.2425821e+00
  -3.9144047e-01  -7.7646752e-01  -1.8214086e+00  -6.0561856e-01  -1.9410006e+00   1.2129859e-01   6.5772210e-01   2.0360628e+00   8.4539179e-01   2.3786267e+00  -1.0880039e+00   2.0038266e-01  -2.3015028e+00  -2.0071109e-02  -6.8299933e-01   2.6935138e+00  -8.8072850e-01  -4.9873855e-01   1.8463248e+00  -6.6944643e-01   1.6364056e+00  -1.5309306e+00  -1.0995473e+00  -1.3083676e+00  -5.7127317e-01  -1.7403217e+00  -6.1786850e-02  -5.9691371e-01   3.1304089e-01   1.9880022e+00   1.8174613e+00  -1.4515426e+00  -9.5625999e-01  -2.2274328e+00  -6.6131200e-01  -5.8060916e-01   5.7496576e-01   1.9905206e+00   3.5450124e+00  -1.3207575e+00  -1.2350906e-02  -2.2527448e+00   3.6822159e-01  -1.4712872e+00   2.1535705e-02  -2.5690597e+00   3.1921188e-01   4.0134470e-02   2.2330841e+00  -7.6095386e-01   4.2392771e-02  -2.5125898e+00  -3.9893599e-01  -2.2905544e+00   6.9937275e-01   1.3231580e-01   2.8122622e+00  -9.5599993e-01   2.3626308e-01  -7.7620109e-01   2.1048693e-01  -8.2700094e-01   7.6084367e-01   2.3635865e-01   1.9711834e+00   5.6367276e-01   1.8084579e+00   1.0655123e+00   1.5701670e+00  -1.1074684e+00  -1.2806511e-01  -1.6211550e-01   3.0615679e+00   1.2120311e+00
  -3.1967945e-01  -7.0150227e-01  -1.6924883e+00  -5.1938374e-01  -1.8513102e+00   6.0554320e-02   6.7551958e-01   1.9589171e+00   8.0109804e-01   2.2946416e+00  -1.0307021e+00   2.2588771e-01  -2.2328314e+00  -1.2852753e-01  -7.0806009e-01   2.4111396e+00  -7.8682650e-01  -4.7030444e-01   1.8684162e+00  -6.0961909e-01   1.6187857e+00  -1.4095723e+00  -1.0097250e+00  -1.1799094e+00  -5.3678102e-01  -1.6172811e+00  -7.5143999e-02  -6.0754079e-01   2.5519197e-01   1.9894193e+00   1.7648875e+00  -1.3403091e+00  -8.9685727e-01  -2.1222633e+00  -6.2077261e-01  -5.1640482e-01   4.9233847e-01   1.9540740e+00   3.4268914e+00  -1.2327341e+00   7.7235276e-02  -2.1536883e+00   3.5279914e-01  -1.3336252e+00  -8.1649294e-02  -2.4674994e+00   1.9912731e-01   2.6705319e-02   2.0808302e+00  -6.7763300e-01   6.1044389e-02  -2.4505874e+00  -4.3820960e-01  -2.2326259e+00   5.0942879e-01   1.9636208e-02   2.6180819e+00  -9.4829578e-01   1.4708023e-01  -7.2931642e-01   1.1897927e-01  -7.7431519e-01   6.1764502e-01   2.6720651e-01   1.7860340e+00   5.5787533e-01   1.6918882e+00   1.0642403e+00   1.5082222e+00  -1.0187289e+00  -4.2310482e-02  -1.7695556e-01   3.0734828e+00   1.1666666e+00
  -2.7790171e-01  -6.4923209e-01  -1.5891426e+00  -4.3521440e-01  -1.7665563e+00   5.1204983e-02   6.9769538e-01   1.9332364e+00   7.6332814e-01   2.2235450e+00  -1.0188705e+00   2.3898909e-01  -2.1847456e+00  -2.1534192e-01  -7.3372203e-01   2.1495897e+00  -7.0974093e-01  -4.3559888e-01   1.9217267e+00  -5.7256824e-01   1.6034363e+00  -1.3088840e+00  -9.2497599e-01  -1.0724416e+00  -4.9627381e-01  -1.4922312e+00  -6.5845904e-02  -6.0507560e-01   2.4826604e-01   2.0011160e+00   1.7555803e+00  -1.2570142e+00  -8.4672308e-01  -2.0377198e+00  -5.6185549e-01  -4.6443766e-01   4.7541303e-01   1.9279565e+00   3.3426702e+00  -1.1863752e+00   1.5710825e-01  -2.0828529e+00   3.5226760e-01  -1.2143704e+00  -1.4160783e-01  -2.3571284e+00   1.3550216e-01   1.8267217e-02   1.9772622e+00  -6.3893431e-01   6.3430849e-02  -2.4170619e+00  -4.7275477e-01  -2.1793795e+00   3.4401250e-01  -8.6542424e-02   2.4543619e+00  -9.8055678e-01   4.7356549e-02  -7.2313028e-01   1.7190400e-02  -7.5008446e-01   4.7275937e-01   2.7738977e-01   1.5921678e+00   5.3607339e-01   1.5683730e+00   1.0464839e+00   1.4349908e+00  -9.4557565e-01   2.5975976e-02  -1.6458678e-01   3.1036500e+00   1.1046780e+00
  -2.6991375e-01  -6.2344153e-01  -1.5155885e+00  -3.5573845e-01  -1.6868388e+00   9.5382491e-02   7.2735463e-01   1.9600581e+00   7.3270087e-01   2.1650079e+00  -1.0538910e+00   2.3729934e-01  -2.1579182e+00  -2.7922519e-01  -7.5618901e-01   1.9161017e+00  -6.5234103e-01  -3.9335402e-01   2.0070284e+00  -5.6178947e-01   1.5895246e+00  -1.2319295e+00  -8.4801252e-01  -9.8725392e-01  -4.4976361e-01  -1.3655149e+00  -3.2272539e-02  -5.8650692e-01   2.9481332e-01   2.0256479e+00   1.7905058e+00  -1.2055314e+00  -8.0875124e-01  -1.9752633e+00  -4.8510547e-01  -4.2302545e-01   5.2633790e-01   1.9159413e+00   3.2932489e+00  -1.1831793e+00   2.2365133e-01  -2.0415985e+00   3.6673142e-01  -1.1153976e+00  -1.5634462e-01  -2.2393536e+00   1.3095771e-01   1.9311169e-02   1.9245785e+00  -6.4771743e-01   4.7010103e-02  -2.4129977e+00  -5.0320418e-01  -2.1301918e+00   2.0747508e-01  -1.8308880e-01   2.3235021e+00  -1.0543670e+00  -6.3461742e-02  -7.5838728e-01  -9.5353207e-02  -7.5426729e-01   3.2876305e-01   2.6672865e-01   1.3941286e+00   4.9792431e-01   1.4386766e+00   1.0102854e+00   1.3491757e+00  -8.9175196e-01   7.5266251e-02  -1.2223263e-01   3.1521469e+00   1.0247889e+00
  -2.9849483e-01  -6.2724532e-01  -1.4749937e+00  -2.8361239e-01  -1.6119594e+00   1.9278620e-01   7.6757042e-01   2.0384274e+00   7.1018039e-01   2.1186975e+00  -1.1356037e+00   2.1867369e-01  -2.1519861e+00  -3.1992121e-01  -7.7099700e-01   1.7172270e+00  -6.1689796e-01  -3.4296484e-01   2.1235602e+00  -5.8007993e-01   1.5764396e+00  -1.1809315e+00  -7.8139438e-01  -9.2495962e-01  -3.9774586e-01  -1.2376561e+00   2.5889377e-02  -5.4959180e-01   3.9496349e-01   2.0650201e+00   1.8688359e+00  -1.1886336e+00  -7.8552307e-01  -1.9354479e+00  -3.9198183e-01  -3.8978805e-01   6.4445470e-01   1.9217427e+00   3.2785895e+00  -1.2230162e+00   2.7345739e-01  -2.0300805e+00   3.9534797e-01  -1.0375275e+00  -1.2588130e-01  -2.1156342e+00   1.8585835e-01   3.4557859e-02   1.9234794e+00  -7.0525064e-01   9.6194547e-03  -2.4381294e+00  -5.3067555e-01  -2.0837488e+00   1.0317308e-01  -2.6650794e-01   2.2273694e+00  -1.1699299e+00  -1.8583931e-01  -8.3446635e-01  -2.1905114e-01  -7.8551425e-01   1.8823503e-01   2.3608531e-01   1.1967509e+00   4.4398562e-01   1.3039198e+00   9.5453636e-01   1.2500535e+00  -8.6040403e-01   1.0449816e-01  -4.8595746e-02   3.2182937e+00   9.2638211e-01
  -3.6532578e-01  -6.6298768e-01  -1.4694317e+00  -2.2147229e-01  -1.5415100e+00   3.4066156e-01   8.2125804e-01   2.1655170e+00   6.9708410e-01   2.0843858e+00  -1.2623882e+00   1.8126938e-01  -2.1655849e+00  -3.3816674e-01  -7.7316799e-01   1.5587257e+00  -6.0505822e-01  -2.8456118e-01   2.2690882e+00  -6.2946197e-01   1.5638882e+00  -1.1572696e+00  -7.2748682e-01  -8.8555625e-01  -3.4124329e-01  -1.1094087e+00   1.0759119e-01  -4.9299639e-01   5.4640118e-01   2.1206423e+00   1.9880512e+00  -1.2079478e+00  -7.7925327e-01  -1.9179910e+00  -2.8485819e-01  -3.6178383e-01   8.2632760e-01   1.9489109e+00   3.2978453e+00  -1.3042394e+00   3.0342356e-01  -2.0473405e+00   4.3632698e-01  -9.8055955e-01  -5.2236281e-02  -1.9874150e+00   2.9833398e-01   6.8778612e-02   1.9732575e+00  -8.1122443e-01  -5.0467811e-02  -2.4910115e+00  -5.5671021e-01  -2.0381051e+00   3.3422954e-02  -3.3301499e-01   2.1673600e+00  -1.3261002e+00  -3.2008740e-01  -9.4945249e-01  -3.5416838e-01  -8.4119805e-01   5.3753413e-02   1.8735418e-01   1.0050888e+00   3.7572608e-01   1.1656462e+00   8.7906441e-01   1.1375875e+00  -8.5400018e-01   1.1306364e-01   5.6056060e-02   3.3007609e+00   8.0959055e-01
  -4.7093730e-01  -7.3215024e-01  -1.4998575e+00  -1.7186646e-01  -1.4749599e+00   5.3389116e-01   8.9104058e-01   2.3368045e+00   6.9504483e-01   2.0620219e+00  -1.4312799e+00   1.2360908e-01  -2.1964215e+00  -3.3561324e-01  -7.5742011e-01   1.4454459e+00  -6.1781864e-01  -2.1902739e-01   2.4400238e+00  -7.1110980e-01   1.5519572e+00  -1.1614900e+00  -6.8840532e-01  -8.6848782e-01  -2.8180771e-01  -9.8177873e-01   2.1044023e-01  -4.1638912e-01   7.4445231e-01   2.1932928e+00   2.1440999e+00  -1.2639331e+00  -7.9173099e-01  -1.9218613e+00  -1.6697167e-01  -3.3568613e-01   1.0658852e+00   2.0006994e+00   3.3494805e+00  -1.4238394e+00   3.1085016e-01  -2.0914279e+00   4.8698465e-01  -9.4334452e-01   6.0681117e-02  -1.8560614e+00   4.6437962e-01   1.2658836e-01   2.0718993e+00  -9.6380751e-01  -1.3448136e-01  -2.5691274e+00  -5.8318023e-01  -1.9907862e+00  -5.2327180e-04  -3.7866275e-01   2.1444222e+00  -1.5204519e+00  -4.6629600e-01  -1.1002444e+00  -5.0077014e-01  -9.1750877e-01  -7.2125780e-02   1.2339337e-01   8.2431085e-01   2.9547979e-01   1.0258433e+00   7.8466721e-01   1.0124936e+00  -8.7425546e-01   1.0080226e-01   1.8988080e-01   3.3976828e+00   6.7534853e-01
  -6.1467688e-01  -8.3527093e-01  -1.5661016e+00  -1.3717096e-01  -1.4117325e+00   7.6519628e-01   9.7911121e-01   2.5462915e+00   7.0592780e-01   2.0517613e+00  -1.6381113e+00   4.4648545e-02  -2.2413786e+00  -3.1471573e-01  -7.1842580e-01   1.3811888e+00  -6.5550201e-01  -1.4796691e-01   2.6315972e+00  -8.2528167e-01   1.5411370e+00  -1.1933156e+00  -6.6594790e-01  -8.7270402e-01  -2.2147744e-01  -8.5601114e-01   3.3079131e-01  -3.2047977e-01   9.8227782e-01   2.2830924e+00   2.3316018e+00  -1.3558794e+00  -8.2425545e-01  -1.9453734e+00  -4.2321606e-02  -3.0798929e-01   1.3546676e+00   2.0799135e+00   3.4313730e+00  -1.5776268e+00   2.9354168e-01  -2.1595403e+00   5.4385145e-01  -9.2388909e-01   2.0725740e-01  -1.7228019e+00   6.7802758e-01   2.1221740e-01   2.2161917e+00  -1.1597415e+00  -2.4308853e-01  -2.6690319e+00  -6.1216788e-01  -1.9389258e+00   1.5188846e-03  -3.9951871e-01   2.1590363e+00  -1.7493771e+00  -6.2426548e-01  -1.2826923e+00  -6.5865366e-01  -1.0096106e+00  -1.8690746e-01   4.7899799e-02   6.5956087e-01   2.0634572e-01   8.8691850e-01   6.7309029e-01   8.7625457e-01  -9.2206232e-01   6.8001496e-02   3.4953208e-01   3.5067665e+00   5.2540059e-01
  -7.9469685e-01  -9.7187714e-01  -1.6668836e+00  -1.1949127e-01  -1.3512667e+00   1.0254395e+00   1.0870980e+00   2.7867548e+00   7.3170645e-01   2.0539481e+00  -1.8776729e+00  -5.6153341e-02  -2.2966524e+00  -2.7859424e-01  -6.5110795e-01   1.3685621e+00  -7.1773271e-01  -7.3612555e-02   2.8380682e+00  -9.7126000e-01   1.5323052e+00  -1.2516619e+00  -6.6151594e-01  -8.9671253e-01  -1.6269164e-01  -7.3354732e-01   4.6390886e-01  -2.0700090e-01   1.2511655e+00   2.3894848e+00   2.5440842e+00  -1.4819264e+00  -8.7756871e-01  -1.9862884e+00   8.4479527e-02  -2.7522998e-01   1.6821679e+00   2.1887375e+00   3.5408906e+00  -1.7604354e+00   2.4990602e-01  -2.2481755e+00   6.0283001e-01  -9.1948800e-01   3.8043375e-01  -1.5886850e+00   9.3158443e-01   3.2927127e-01   2.4018239e+00  -1.3944667e+00  -3.7632768e-01  -2.7865156e+00  -6.4582305e-01  -1.8794371e+00   3.8683363e-02  -3.9188294e-01   2.2111470e+00  -2.0082119e+00  -7.9344086e-01  -1.4917613e+00  -8.2728152e-01  -1.1118531e+00  -2.8821258e-01  -3.4765287e-02   5.1579244e-01   1.1203886e-01   7.5162567e-01   5.4695286e-01   7.3107870e-01  -9.9743097e-01   1.5404240e-02   5.3030445e-01   3.6253921e+00   3.6226816e-01
  -1.0079670e+00  -1.1404382e+00  -1.7998444e+00  -1.2055617e-01  -1.2930590e+00   1.3040163e+00   1.2159390e+00   3.0500142e+00   7.7430469e-01   2.0690495e+00  -2.1438850e+00  -1.7876643e-01  -2.3579172e+00  -2.3087477e-01  -5.5095666e-01   1.4088315e+00  -8.0341565e-01   1.3124397e-03   3.0529710e+00  -1.1473053e+00   1.5266689e+00  -1.3346549e+00  -6.7603063e-01  -9.3862301e-01  -1.0816687e-01  -6.1595308e-01   6.0419077e-01  -7.8631828e-02   1.5409068e+00   2.5112275e+00   2.7742426e+00  -1.6391046e+00  -9.5178991e-01  -2.0419091e+00   2.0839715e-01  -2.3420947e-01   2.0362555e+00   2.3285553e+00   3.6749372e+00  -1.9663394e+00   1.7904526e-01  -2.3532856e+00   6.5939433e-01  -9.2687755e-01   5.7202471e-01  -1.4545512e+00   1.2159233e+00   4.8049122e-01   2.6234855e+00  -1.6622768e+00  -5.3354412e-01  -2.9167860e+00  -6.8620783e-01  -1.8092044e+00   1.0909036e-01  -3.5253316e-01   2.3000614e+00  -2.2913841e+00  -9.7285443e-01  -1.7217151e+00  -1.0057224e+00  -1.2180268e+00  -3.7384742e-01  -1.1979109e-01   3.9757896e-01   1.6702061e-02   6.2294931e-01   4.0962690e-01   5.7981152e-01  -1.0994446e+00  -5.5779274e-02   7.2634852e-01   3.7506992e+00   1.8917632e-01
  -1.2503138e+00  -1.3383423e+00  -1.9616006e+00  -1.4161022e-01  -1.2366849e+00   1.5893156e+00   1.3657736e+00   3.3272101e+00   8.3541767e-01   2.0975517e+00  -2.4299792e+00  -3.2252778e-01  -2.4205140e+00  -1.7551704e-01  -4.1434981e-01   1.5017780e+00  -9.1072150e-01   7.3774088e-02   3.2693783e+00  -1.3506287e+00   1.5256740e+00  -1.4396556e+00  -7.0984967e-01  -9.9618216e-01  -6.0743522e-02  -5.0482454e-01   7.4544386e-01   6.1132010e-02   1.8402404e+00   2.6463966e+00   3.0142104e+00  -1.8233978e+00  -1.0463565e+00  -2.1091712e+00   3.2419835e-01  -1.8220146e-01   2.4036607e+00   2.4997734e+00   3.8299712e+00  -2.1888724e+00   8.0832828e-02  -2.4704276e+00   7.0882086e-01  -9.4240435e-01   7.7308212e-01  -1.3210228e+00   1.5208224e+00   6.6752975e-01   2.8749580e+00  -1.9564939e+00  -7.1333476e-01  -3.0546530e+00  -7.3513849e-01  -1.7252885e+00   2.0990305e-01  -2.7897962e-01   2.4243161e+00  -2.5925790e+00  -1.1610819e+00  -1.9663137e+00  -1.1926022e+00  -1.3216514e+00  -4.4188245e-01  -2.0215954e-01   3.0891280e-01  -7.5308871e-02   5.0395195e-01   2.6507847e-01   4.2580138e-01  -1.2262346e+00  -1.4385837e-01   9.3094526e-01   3.8796584e+00   9.9456792e-03
  -1.5164929e+00  -1.5619031e+00  -2.1478191e+00  -1.8331304e-01  -1.1817983e+00   1.8692297e+00   1.5358643e+00   3.6090814e+00   9.1632477e-01   2.1398231e+00  -2.7286781e+00  -4.8609367e-01  -2.4796554e+00  -1.1663666e-01  -2.3885515e-01   1.6455762e+00  -1.0370842e+00   1.4063570e-01   3.4801733e+00  -1.5773917e+00   1.5308842e+00  -1.5632928e+00  -7.6269301e-01  -1.0668026e+00  -2.3212640e-02  -4.0167996e-01   8.8119462e-01   2.0815698e-01   2.1373414e+00   2.7924103e+00   3.2558304e+00  -2.0298313e+00  -1.1599799e+00  -2.1847280e+00   4.2669687e-01  -1.1713156e-01   2.7705025e+00   2.7016625e+00   4.0020005e+00  -2.4212442e+00  -4.4030665e-02  -2.5949045e+00   7.4643758e-01  -9.6220275e-01   9.7428760e-01  -1.1885125e+00   1.8353356e+00   8.9075652e-01   3.1492061e+00  -2.2696615e+00  -9.1350850e-01  -3.1947177e+00  -7.9403612e-01  -1.6251291e+00   3.3740399e-01  -1.6971042e-01   2.5815360e+00  -2.9049207e+00  -1.3562170e+00  -2.2190202e+00  -1.3860763e+00  -1.4162781e+00  -4.9073740e-01  -2.7690121e-01   2.5300119e-01  -1.5965339e-01   3.9759678e-01   1.1768118e-01   2.7273217e-01  -1.3749826e+00  -2.4665361e-01   1.1368255e+00   4.0091273e+00  -1.7114457e-01
  -1.8002928e+00  -1.8064001e+00  -2.3533154e+00  -2.4565355e-01  -1.1281145e+00   2.1316871e+00   1.7245499e+00   3.8862340e+00   1.0177093e+00   2.1959585e+00  -3.0323823e+00  -6.6741184e-01  -2.5306378e+00  -5.8329499e-02  -2.3492969e-02   1.8367037e+00  -1.1792169e+00   1.9887992e-01   3.6783210e+00  -1.8227399e+00   1.5438423e+00  -1.7015115e+00  -8.3358488e-01  -1.1475888e+00   1.8643374e-03  -3.0784736e-01   1.0050181e+00   3.5788601e-01   2.4203340e+00   2.9460761e+00   3.4909197e+00  -2.2525838e+00  -1.2906205e+00  -2.2650269e+00   5.1100656e-01  -3.7717200e-02   3.1228365e+00   2.9322301e+00   4.1865622e+00  -2.6565462e+00  -1.9398797e-01  -2.7218955e+00   7.6787784e-01  -9.8237584e-01   1.1663553e+00  -1.0572451e+00   2.1481840e+00   1.1491099e+00   3.4384717e+00  -2.5937503e+00  -1.1310705e+00  -3.3315490e+00  -8.6379752e-01  -1.5067335e+00   4.8709097e-01  -2.4407363e-02   2.7682973e+00  -3.2211624e+00  -1.5558711e+00  -2.4732064e+00  -1.5838216e+00  -1.4957935e+00  -5.1926742e-01  -3.3935008e-01   2.3207267e-01  -2.3223356e-01   3.0655824e-01  -2.7985907e-02   1.2443253e-01  -1.5419522e+00  -3.6149893e-01   1.3365184e+00   4.1358987e+00  -3.4951601e-01
  -2.0946768e+00  -2.0661586e+00  -2.5721758e+00  -3.2788609e-01  -1.0753780e+00   2.3651845e+00   1.9292409e+00   4.1493985e+00   1.1395004e+00   2.2656194e+00  -3.3333467e+00  -8.6371996e-01  -2.5690523e+00  -4.5051703e-03   2.3106186e-01   2.0699019e+00  -1.3331512e+00   2.4582873e-01   3.8571269e+00  -2.0808755e+00   1.5659223e+00  -1.8496374e+00  -9.2081989e-01  -1.2353667e+00   1.2330698e-02  -2.2435661e-01   1.1108679e+00   5.0557743e-01   2.6778025e+00   3.1036660e+00   3.7115203e+00  -2.4851316e+00  -1.4354911e+00  -2.3463825e+00   5.7278930e-01   5.6441115e-02   3.4472007e+00   3.1881420e+00   4.3786961e+00  -2.8879395e+00  -3.6662723e-01  -2.8465727e+00   7.6932375e-01  -9.9917217e-01   1.3404268e+00  -9.2729218e-01   2.4481536e+00   1.4400071e+00   3.7343821e+00  -2.9203733e+00  -1.3622375e+00  -3.4598492e+00  -9.4469626e-01  -1.3688379e+00   6.5379225e-01   1.5588622e-01   2.9800188e+00  -3.5338827e+00  -1.7571982e+00  -2.7223524e+00  -1.7830594e+00  -1.5547070e+00  -5.2684493e-01  -3.8538213e-01   2.4720643e-01  -2.8940697e-01   2.3303510e-01  -1.6734703e-01  -1.5325500e-02  -1.7225576e+00  -4.8526050e-01   1.5227117e+00   4.2567364e+00  -5.2046617e-01
  -2.3919590e+00  -2.3346706e+00  -2.7979051e+00  -4.2849440e-01  -1.0233236e+00   2.5592934e+00   2.1464590e+00   4.3896734e+00   1.2807489e+00   2.3478848e+00  -3.6238607e+00  -1.0715753e+00  -2.5909813e+00   4.1264258e-02   5.2235600e-01   2.3381957e+00  -1.4943055e+00   2.7934566e-01   4.0104739e+00  -2.3451742e+00   1.5981809e+00  -2.0024670e+00  -1.0219603e+00  -1.3267175e+00   6.5933088e-03  -1.5184546e-01   1.1933886e+00   6.4655324e-01   2.8992778e+00   3.2610206e+00   3.9101307e+00  -2.7204131e+00  -1.5910904e+00  -2.4250463e+00   6.0848405e-01   1.6482272e-01   3.7311372e+00   3.4647023e+00   4.5729329e+00  -3.1088234e+00  -5.5871806e-01  -2.9642051e+00   7.4772652e-01  -1.0091524e+00   1.4884435e+00  -7.9861382e-01   2.7244884e+00   1.7593249e+00   4.0280749e+00  -3.2410062e+00  -1.6024896e+00  -3.5746039e+00  -1.0363208e+00  -1.2110299e+00   8.3179977e-01   3.6866113e-01   3.2108971e+00  -3.8356844e+00  -1.9569512e+00  -2.9602307e+00  -1.9806064e+00  -1.5884056e+00  -5.1343182e-01  -4.1162578e-01   2.9819694e-01  -3.2817492e-01   1.7857932e-01  -2.9603342e-01  -1.4302770e-01  -1.9114695e+00  -6.1437736e-01   1.6886012e+00   4.3684103e+00  -6.7935399e-01
  -2.6840157e+00  -2.6047594e+00  -3.0235977e+00  -5.4518838e-01  -9.7163721e-01   2.7051189e+00   2.3719237e+00   4.5987523e+00   1.4395474e+00   2.4411259e+00  -3.8964217e+00  -1.2869177e+00  -2.5931721e+00   7.5875174e-02   8.4612535e-01   2.6329885e+00  -1.6575854e+00   2.9800658e-01   4.1330335e+00  -2.6083500e+00   1.6412195e+00  -2.1543829e+00  -1.1338670e+00  -1.4180260e+00  -1.6245265e-02  -9.0485770e-02   1.2481964e+00   7.7644251e-01   3.0756798e+00   3.4136832e+00   4.0799129e+00  -2.9510271e+00  -1.7532741e+00  -2.4972780e+00   6.1550431e-01   2.8600626e-01   3.9636722e+00   3.7559049e+00   4.7632988e+00  -3.3129787e+00  -7.6628257e-01  -3.0702529e+00   7.0099078e-01  -1.0093369e+00   1.6034758e+00  -6.7110445e-01   2.9672620e+00   2.1014562e+00   4.3103531e+00  -3.5472114e+00  -1.8466613e+00  -3.6712086e+00  -1.1375544e+00  -1.0338232e+00   1.0150201e+00   6.0991262e-01   3.4539063e+00  -4.1193917e+00  -2.1515660e+00  -3.1810677e+00  -2.1729560e+00  -1.5933639e+00  -4.7963645e-01  -4.1563274e-01   3.8346608e-01  -3.4633620e-01   1.4395358e-01  -4.1007604e-01  -2.5560714e-01  -2.1027608e+00  -7.4492683e-01   1.8282170e+00   4.4677279e+00  -8.2179047e-01
  -2.9625273e+00  -2.8687863e+00  -3.2421317e+00  -6.7493630e-01  -9.1992075e-01   2.7956903e+00   2.6006823e+00   4.7691348e+00   1.6130020e+00   2.5429182e+00  -4.1439049e+00  -1.5051689e+00  -2.5731759e+00   9.6798865e-02   1.1963625e+00   2.9442349e+00  -1.8175189e+00   3.0122774e-01   4.2204416e+00  -2.8626649e+00   1.6950623e+00  -2.2994981e+00  -1.2527696e+00  -1.5055425e+00  -5.6289436e-02  -3.9935069e-02   1.2721124e+00   8.9140617e-01   3.1996961e+00   3.5570588e+00   4.2148740e+00  -3.1694515e+00  -1.9173608e+00  -2.5594199e+00   5.9239393e-01   4.1774636e-01   4.1357305e+00   4.0545585e+00   4.9433544e+00  -3.4946899e+00  -9.8469985e-01  -3.1604535e+00   6.2811386e-01  -9.9732864e-01   1.6800027e+00  -5.4463852e-01   3.1677194e+00   2.4594455e+00   4.5718696e+00  -3.8308618e+00  -2.0890770e+00  -3.7455771e+00  -1.2465997e+00  -8.3868307e-01   1.1971406e+00   8.7419176e-01   3.7008698e+00  -4.3782437e+00  -2.3372731e+00  -3.3796799e+00  -2.3563878e+00  -1.5672988e+00  -4.2674876e-01  -3.9600146e-01   5.0003218e-01  -3.4260077e-01   1.2902770e-01  -5.0608016e-01  -3.5061372e-01  -2.2900905e+00  -8.7271613e-01   1.9367068e+00   4.5515702e+00  -9.4382942e-01
  -3.2192452e+00  -3.1188955e+00  -3.4463792e+00  -8.1403388e-01  -8.6766638e-01   2.8262677e+00   2.8272832e+00   4.8943198e+00   1.7972578e+00   2.6500015e+00  -4.3597290e+00  -1.7213642e+00  -2.5294444e+00   1.0216077e-01   1.5654841e+00   3.2607007e+00  -1.9684212e+00   2.8934370e-01   4.2694395e+00  -3.1001811e+00   1.7590598e+00  -2.4318268e+00  -1.3743732e+00  -1.5854592e+00  -1.1279388e-01   6.8378076e-04   1.2633407e+00   9.8833130e-01   3.2660837e+00   3.6865935e+00   4.3100212e+00  -3.3682816e+00  -2.0782750e+00  -2.6079755e+00   5.3893231e-01   5.5710338e-01   4.2404783e+00   4.3524864e+00   5.1062772e+00  -3.6488414e+00  -1.2088407e+00  -3.2309010e+00   5.2927224e-01  -9.7140129e-01   1.7141261e+00  -4.1911386e-01   3.3185764e+00   2.8252025e+00   4.8033502e+00  -4.0843623e+00  -2.3237235e+00  -3.7942283e+00  -1.3610420e+00  -6.2799342e-01   1.3718093e+00   1.1547380e+00   3.9426191e+00  -4.6060793e+00  -2.5102303e+00  -3.5515821e+00  -2.5270994e+00  -1.5092589e+00  -3.5674901e-01  -3.5244866e-01   6.4354359e-01  -3.1666018e-01   1.3272141e-01  -5.8137675e-01  -4.2635603e-01  -2.4669220e+00  -9.9339970e-01   2.0105636e+00   4.6169341e+00  -1.0421529e+00
  -3.4462785e+00  -3.3472918e+00  -3.6294311e+00  -9.5821010e-01  -8.1424360e-01   2.7945520e+00   3.0459827e+00   4.9689835e+00   1.9875798e+00   2.7582914e+00  -4.5380184e+00  -1.9303147e+00  -2.4613794e+00   9.0791064e-02   1.9445943e+00   3.5703026e+00  -2.1045891e+00   2.6363142e-01   4.2779773e+00  -3.3130504e+00   1.8318218e+00  -2.5454830e+00  -1.4940022e+00  -1.6540064e+00  -1.8415116e-01   3.2774555e-02   1.2215801e+00   1.0649859e+00   3.2718831e+00   3.7979661e+00   4.3614887e+00  -3.5404831e+00  -2.2307235e+00  -2.6396939e+00   4.5618279e-01   7.0062061e-01   4.2735738e+00   4.6407965e+00   5.2449988e+00  -3.7709960e+00  -1.4332286e+00  -3.2781218e+00   4.0585004e-01  -9.3055104e-01   1.7037152e+00  -2.9448910e-01   3.4142679e+00   3.1897834e+00   4.9958476e+00  -4.3008643e+00  -2.5444607e+00  -3.8143550e+00  -1.4779519e+00  -4.0497778e-01   1.5328247e+00   1.4436887e+00   4.1692332e+00  -4.7975131e+00  -2.6666726e+00  -3.6930691e+00  -2.6813561e+00  -1.4196489e+00  -2.7228604e-01  -2.8582655e-01   8.0837919e-01  -2.6921324e-01   1.5299770e-01  -6.3414679e-01  -4.8200952e-01  -2.6267685e+00  -1.1026175e+00   2.0477906e+00   4.6609815e+00  -1.1142453e+00
  -3.6363900e+00  -3.5465439e+00  -3.7848265e+00  -1.1027673e+00  -7.5890085e-01   2.7007887e+00   3.2509794e+00   4.9891338e+00   2.1784858e+00   2.8629501e+00  -4.6737585e+00  -2.1267944e+00  -2.3693350e+00   6.2245945e-02   2.3238313e+00   3.8605211e+00  -2.2205155e+00   2.2628001e-01   4.2452769e+00  -3.4938274e+00   1.9111869e+00  -2.6348963e+00  -1.6067753e+00  -1.7075598e+00  -2.6792535e-01   5.8232108e-02   1.1480677e+00   1.1201281e+00   3.2165367e+00   3.8872812e+00   4.3666401e+00  -3.6796499e+00  -2.3693967e+00  -2.6516578e+00   3.4648064e-01   8.4454039e-01   4.2333240e+00   4.9102139e+00   5.3523845e+00  -3.8574579e+00  -1.6522200e+00  -3.2991503e+00   2.6040799e-01  -8.7450483e-01   1.6484740e+00  -1.7081308e-01   3.4511351e+00   3.5437319e+00   5.1410322e+00  -4.4744725e+00  -2.7452591e+00  -3.8038798e+00  -1.5940171e+00  -1.7357194e-01   1.6743315e+00   1.7323582e+00   4.3703599e+00  -4.9480944e+00  -2.8030722e+00  -3.8012743e+00  -2.8156519e+00  -1.3001877e+00  -1.7662206e-01  -1.9808646e-01   9.8781720e-01  -2.0194694e-01   1.8690841e-01  -6.6351321e-01  -5.1768568e-01  -2.7634583e+00  -1.1961502e+00   2.0479934e+00   4.6810999e+00  -1.1585489e+00
  -3.7832901e+00  -3.7098953e+00  -3.9067780e+00  -1.2427513e+00  -7.0078025e-01   2.5477637e+00   3.4366649e+00   4.9522448e+00   2.3639274e+00   2.9585136e+00  -4.7629465e+00  -2.3057443e+00  -2.2545721e+00   1.6800492e-02   2.6927818e+00   4.1188708e+00  -2.3111164e+00   1.8030980e-01   4.1718579e+00  -3.6357950e+00   1.9942339e+00  -2.6950404e+00  -1.7078051e+00  -1.7427623e+00  -3.6092994e-01   7.9382255e-02   1.0455511e+00   1.1535676e+00   3.1019104e+00   3.9512575e+00   4.3241416e+00  -3.7802552e+00  -2.4891924e+00  -2.6413738e+00   2.1336045e-01   9.8504760e-01   4.1207362e+00   5.1514579e+00   5.4214717e+00  -3.9053251e+00  -1.8601984e+00  -3.2915992e+00   9.6594005e-02  -8.0368749e-01   1.5499330e+00  -4.8243881e-02   3.4275485e+00   3.8774632e+00   5.2314921e+00  -4.6004361e+00  -2.9204559e+00  -3.7614955e+00  -1.7056979e+00   6.1739802e-02   1.7910156e+00   2.0115722e+00   4.5355993e+00  -5.0544481e+00  -2.9162990e+00  -3.8742079e+00  -2.9268707e+00  -1.1538053e+00  -7.3543579e-02  -9.2191607e-02   1.1742655e+00  -1.1747417e-01   2.3069016e-01  -6.6959778e-01  -5.3445962e-01  -2.8714067e+00  -1.2700830e+00   2.0124005e+00   4.6749759e+00  -1.1745886e+00
  -3.8819171e+00  -3.8315764e+00  -3.9903842e+00  -1.3731464e+00  -6.3894569e-01   2.3406879e+00   3.5978822e+00   4.8573624e+00   2.5375153e+00   3.0390744e+00  -4.8027285e+00  -2.4624851e+00  -2.1191731e+00  -4.4586112e-02   3.0409395e+00   4.3334038e+00  -2.3719590e+00   1.2944627e-01   4.0595280e+00  -3.7332867e+00   2.0773386e+00  -2.7216621e+00  -1.7924140e+00  -1.7566486e+00  -4.5934825e-01   9.8899978e-02   9.1819257e-01   1.1661774e+00   2.9322185e+00   3.9873995e+00   4.2340118e+00  -3.8378885e+00  -2.5854438e+00  -2.6068607e+00   6.1424742e-02   1.1185263e+00   3.9394693e+00   5.3556525e+00   5.4457428e+00  -3.9125372e+00  -2.0517729e+00  -3.2537318e+00  -8.1002047e-02  -7.1914952e-01   1.4113645e+00   7.2944204e-02   3.3439583e+00   4.1816751e+00   5.2610523e+00  -4.6753200e+00  -3.0650151e+00  -3.6866987e+00  -1.8093985e+00   2.9611561e-01   1.8782929e+00   2.2720458e+00   4.6549384e+00  -5.1143997e+00  -3.0037752e+00  -3.9107831e+00  -3.0124434e+00  -9.8448747e-01   3.2758007e-02   2.8015266e-02   1.3595447e+00  -1.9231250e-02   2.7990562e-01  -6.5353733e-01  -5.3435212e-01  -2.9458824e+00  -1.3209702e+00   1.9438137e+00   4.6406833e+00  -1.1630600e+00
  -3.9286899e+00  -3.9070959e+00  -4.0318224e+00  -1.4890873e+00  -5.7242085e-01   2.0869811e+00   3.7301779e+00   4.7051771e+00   2.6927750e+00   3.0985127e+00  -4.7915260e+00  -2.5929274e+00  -1.9659237e+00  -1.2033070e-01   3.3581851e+00   4.4932292e+00  -2.3994789e+00   7.7956845e-02   3.9113400e+00  -3.7819860e+00   2.1562801e+00  -2.7114992e+00  -1.8563571e+00  -1.7467725e+00  -5.5888988e-01   1.1971077e-01   7.7140694e-01   1.1598595e+00   2.7138565e+00   3.9941459e+00   4.0976441e+00  -3.8494641e+00  -2.6541483e+00  -2.5467343e+00  -1.0383977e-01   1.2418155e+00   3.6956840e+00   5.5147488e+00   5.4194339e+00  -3.8779215e+00  -2.2219755e+00  -3.1845274e+00  -2.6704173e-01  -6.2246330e-01   1.2376256e+00   1.9236715e-01   3.2028721e+00   4.4477666e+00   5.2250674e+00  -4.6971504e+00  -3.1747787e+00  -3.5798132e+00  -1.9016432e+00   5.2456390e-01   1.9324811e+00   2.5047841e+00   4.7192080e+00  -5.1270711e+00  -3.0636181e+00  -3.9108307e+00  -3.0704915e+00  -7.9708273e-01   1.3783215e-01   1.5798198e-01   1.5352102e+00   8.8660528e-02   3.2962360e-01  -6.1745758e-01  -5.2026625e-01  -2.9832532e+00  -1.3459918e+00   1.8464911e+00   4.5767815e+00  -1.1258666e+00
  -3.9217185e+00  -3.9334940e+00  -4.0285083e+00  -1.5860759e+00  -5.0023439e-01   1.7959589e+00   3.8300377e+00   4.4980573e+00   2.8234304e+00   3.1307684e+00  -4.7291418e+00  -2.6937686e+00  -1.7981745e+00  -2.0830920e-01   3.6352586e+00   4.5890049e+00  -2.3911744e+00   3.0458783e-02   3.7315177e+00  -3.7791873e+00   2.2263979e+00  -2.6624735e+00  -1.8960365e+00  -1.7113255e+00  -6.5497645e-01   1.4487899e-01   6.1164276e-01   1.1374673e+00   2.4551491e+00   3.9709865e+00   3.9178013e+00  -3.8133894e+00  -2.6921793e+00  -2.4602822e+00  -2.7629032e-01   1.3524461e+00   3.3978006e+00   5.6219386e+00   5.3378548e+00  -3.8012389e+00  -2.3664475e+00  -3.0837422e+00  -4.5567145e-01  -5.1559695e-01   1.0349382e+00   3.0955122e-01   3.0087577e+00   4.6682409e+00   5.1207012e+00  -4.6655270e+00  -3.2466923e+00  -3.4420081e+00  -1.9792536e+00   7.4215547e-01   1.9509466e+00   2.7014891e+00   4.7205337e+00  -5.0929504e+00  -3.0947603e+00  -3.8751050e+00  -3.0999495e+00  -5.9708353e-01   2.3713283e-01   2.9264564e-01   1.6928959e+00   2.0156328e-01   3.7462870e-01  -5.6440195e-01  -4.9587914e-01  -2.9811972e+00  -1.3430916e+00   1.7259716e+00   4.4824280e+00  -1.0661009e+00
  -3.8609569e+00  -3.9095438e+00  -3.9792202e+00  -1.6601963e+00  -4.2147103e-01   1.4784415e+00   3.8950932e+00   4.2400374e+00   2.9236979e+00   3.1301410e+00  -4.6168380e+00  -2.7626660e+00  -1.6196904e+00  -3.0595991e-01   3.8642015e+00   4.6133885e+00  -2.3457651e+00  -8.2909820e-03   3.5253525e+00  -3.7240014e+00   2.2827976e+00  -2.5738461e+00  -1.9087000e+00  -1.6492422e+00  -7.4294725e-01   1.7748797e-01   4.4611564e-01   1.1026912e+00   2.1660254e+00   3.9185431e+00   3.6985812e+00  -3.7296820e+00  -2.6974697e+00  -2.3475256e+00  -4.4938943e-01   1.4488438e+00   3.0561702e+00   5.6720371e+00   5.1977000e+00  -3.6832283e+00  -2.4816105e+00  -2.9519608e+00  -6.4078435e-01  -4.0077755e-01   8.1061360e-01   4.2396527e-01   2.7678742e+00   4.8370776e+00   4.9471402e+00  -4.5816908e+00  -3.2789903e+00  -3.2753038e+00  -2.0395126e+00   9.4422915e-01   1.9322158e+00   2.8549535e+00   4.6527610e+00  -5.0139222e+00  -3.0970428e+00  -3.8052835e+00  -3.1006589e+00  -3.9039835e-01   3.2619139e-01   4.2664894e-01   1.8246636e+00   3.1451356e-01   4.0964976e-01  -4.9821636e-01  -4.6549150e-01  -2.9388654e+00  -1.3110902e+00   1.5888500e+00   4.3574967e+00  -9.8796174e-01
  -3.7482878e+00  -3.8358823e+00  -3.8841788e+00  -1.7083098e+00  -3.3532518e-01   1.1462978e+00   3.9242857e+00   3.9367577e+00   2.9885818e+00   3.0916031e+00  -4.4573792e+00  -2.7983741e+00  -1.4345006e+00  -4.1040331e-01   4.0387374e+00   4.5614039e+00  -2.2633039e+00  -3.3615234e-02   3.2990728e+00  -3.6174878e+00   2.3205987e+00  -2.4463212e+00  -1.8926052e+00  -1.5602838e+00  -8.1827366e-01   2.2051591e-01   2.8250444e-01   1.0599071e+00   1.8576320e+00   3.8386067e+00   3.4453493e+00  -3.6000275e+00  -2.6691584e+00  -2.2092644e+00  -6.1648631e-01   1.5304818e+00   2.6826757e+00   5.6618148e+00   4.9973417e+00  -3.5256440e+00  -2.5648085e+00  -2.7906319e+00  -8.1629753e-01  -2.8035533e-01   5.7273334e-01   5.3506356e-01   2.4880355e+00   4.9500490e+00   4.7057529e+00  -4.4485430e+00  -3.2713269e+00  -3.0825685e+00  -2.0803112e+00   1.1265801e+00   1.8760432e+00   2.9594193e+00   4.5118214e+00  -4.8932623e+00  -3.0712749e+00  -3.7039522e+00  -3.0734276e+00  -1.8312955e-01   4.0078863e-01   5.5456293e-01   1.9233361e+00   4.2242733e-01   4.2959681e-01  -4.2339277e-01  -4.3384063e-01  -2.8569814e+00  -1.2497639e+00   1.4425117e+00   4.2026969e+00  -8.9660740e-01
  -3.5875273e+00  -3.7150565e+00  -3.7450767e+00  -1.7282226e+00  -2.4115537e-01   8.1194778e-01   3.9179782e+00   3.5953476e+00   3.0141494e+00   3.0111136e+00  -4.2550290e+00  -2.8008361e+00  -1.2467559e+00  -5.1857374e-01   4.1545732e+00   4.4307162e+00  -2.1452318e+00  -4.1135532e-02   3.0596869e+00  -3.4627006e+00   2.3352146e+00  -2.2820900e+00  -1.8471442e+00  -1.4450927e+00  -8.7677071e-01   2.7671154e-01   1.2862416e-01   1.0139992e+00   1.5418994e+00   3.7341294e+00   3.1646339e+00  -3.4277685e+00  -2.6076796e+00  -2.0470989e+00  -7.7110384e-01   1.5979690e+00   2.2902753e+00   5.5902555e+00   4.7370689e+00  -3.3312827e+00  -2.6144216e+00  -2.6020873e+00  -9.7643057e-01  -1.5668050e-01   3.2980283e-01   6.4233406e-01   2.1783142e+00   5.0049598e+00   4.4001605e+00  -4.2706049e+00  -3.2248400e+00  -2.8674987e+00  -2.1002689e+00   1.2856202e+00   1.7834293e+00   3.0108835e+00   4.2960164e+00  -4.7355874e+00  -3.0192519e+00  -3.5745747e+00  -3.0200498e+00   1.8633323e-02   4.5711653e-01   6.7110546e-01   1.9827990e+00   5.2030911e-01   4.2979466e-01  -3.4487883e-01  -4.0588395e-01  -2.7378712e+00  -1.1598823e+00   1.2948370e+00   4.0196831e+00  -7.9794768e-01
  -3.3843412e+00  -3.5514793e+00  -3.5650558e+00  -1.7188098e+00  -1.3853905e-01   4.8784312e-01   3.8780018e+00   3.2242559e+00   2.9977782e+00   2.8859072e+00  -4.0154912e+00  -2.7712223e+00  -1.0606006e+00  -6.2735794e-01   4.2095998e+00   4.2217816e+00  -1.9943692e+00  -2.6981810e-02   2.8147970e+00  -3.2646419e+00   2.3226474e+00  -2.0848040e+00  -1.7729120e+00  -1.3052153e+00  -9.1479448e-01   3.4847256e-01  -7.9112437e-03   9.7015639e-01   1.2310761e+00   3.6091650e+00   2.8639825e+00  -3.2178208e+00  -2.5147998e+00  -1.8634271e+00  -9.0721653e-01   1.6530638e+00   1.8925083e+00   5.4587205e+00   4.4192694e+00  -3.1039838e+00  -2.6299393e+00  -2.3895349e+00  -1.1159703e+00  -3.2000521e-02   9.0389481e-02   7.4534830e-01   1.8486963e+00   5.0018051e+00   4.0362118e+00  -4.0539142e+00  -3.1421430e+00  -2.6345746e+00  -2.0988204e+00   1.4185038e+00   1.6565853e+00   3.0073317e+00   4.0062082e+00  -4.5467560e+00  -2.9437308e+00  -3.4214408e+00  -2.9432809e+00   2.0899632e-01   4.9192112e-01   7.7134522e-01   1.9982560e+00   6.0345568e-01   4.0620237e-01  -2.6786164e-01  -3.8656346e-01  -2.5854148e+00  -1.0432059e+00   1.1538854e+00   3.8111404e+00  -6.9838349e-01
  -3.1460706e+00  -3.3512901e+00  -3.3486279e+00  -1.6800878e+00  -2.7324957e-02   1.8595030e-01   3.8076307e+00   2.8330239e+00   2.9383458e+00   2.7147469e+00  -3.7457896e+00  -2.7119079e+00  -8.8005970e-01  -7.3373417e-01   4.2039832e+00   3.9378783e+00  -1.8148402e+00   1.2014585e-02   2.5723871e+00  -3.0301157e+00   2.2797784e+00  -1.8594759e+00  -1.6717158e+00  -1.1430844e+00  -9.2941330e-01   4.3773039e-01  -1.2002162e-01   9.3364831e-01   9.3724849e-01   3.4687552e+00   2.5517735e+00  -2.9765154e+00  -2.3935791e+00  -1.6614114e+00  -1.0195047e+00   1.6986069e+00   1.5029790e+00   5.2710041e+00   4.0485181e+00  -2.8486007e+00  -2.6119881e+00  -2.1570228e+00  -1.2305073e+00   9.1616469e-02  -1.3723657e-01   8.4380533e-01   1.5097012e+00   4.9428157e+00   3.6218721e+00  -3.8058525e+00  -3.0272389e+00  -2.3889933e+00  -2.0762640e+00   1.5232128e+00   1.4988439e+00   2.9488842e+00   3.6458954e+00  -4.3337117e+00  -2.8483589e+00  -3.2495867e+00  -2.8467646e+00   3.8241740e-01   5.0262036e-01   8.5088285e-01   1.9664261e+00   6.6764428e-01   3.5560834e-01  -1.9753669e-01  -3.8056300e-01  -2.4049164e+00  -9.0243397e-01   1.0275695e+00   3.5808357e+00  -6.0450707e-01
  -2.8814702e+00  -3.1221211e+00  -3.1015396e+00  -1.6132253e+00   9.2318895e-02  -8.2741287e-02   3.7114790e+00   2.4320102e+00   2.8363528e+00   2.4981115e+00  -3.4540801e+00  -2.6263907e+00  -7.0894328e-01  -8.3490345e-01   4.1401391e+00   3.5850003e+00  -1.6119258e+00   7.8153106e-02   2.3405829e+00  -2.7674849e+00   2.2046297e+00  -1.6123075e+00  -1.5465188e+00  -9.6196279e-01  -9.1854277e-01   5.4584453e-01  -2.0147422e-01   9.0958944e-01   6.7186281e-01   3.3187633e+00   2.2369843e+00  -2.7113719e+00  -2.2482719e+00  -1.4449143e+00  -1.1035715e+00   1.7383696e+00   1.1348398e+00   5.0332642e+00   3.6315696e+00  -2.5709288e+00  -2.5623114e+00  -1.9093687e+00  -1.3166313e+00   2.1233091e-01  -3.4544268e-01   9.3756715e-01   1.1719806e+00   4.8323965e+00   3.1670001e+00  -3.5349073e+00  -2.8853583e+00  -2.1365671e+00  -2.0337660e+00   1.5985983e+00   1.3145230e+00   2.8378406e+00   3.2211709e+00  -4.1042795e+00  -2.7375543e+00  -3.0646877e+00  -2.7349143e+00   5.3383872e-01   4.8739380e-01   9.0600488e-01   1.8856740e+00   7.0929775e-01   2.7579230e-01  -1.3887420e-01  -3.9207068e-01  -2.2028961e+00  -7.4111286e-01   9.2332557e-01   3.3336153e+00  -5.2278045e-01
  -2.6003647e+00  -2.8727791e+00  -2.8305816e+00  -1.5204904e+00   2.1986383e-01  -3.0866477e-01   3.5953176e+00   2.0320602e+00   2.6939678e+00   2.2383092e+00  -3.1493983e+00  -2.5191452e+00  -5.5076357e-01  -9.2840746e-01   4.0225907e+00   3.1716340e+00  -1.3918543e+00   1.7272648e-01   2.1273849e+00  -2.4863388e+00   2.0965741e+00  -1.3504495e+00  -1.4013150e+00  -7.6584729e-01  -8.8103804e-01   6.7350957e-01  -2.4716487e-01   9.0269473e-01   4.4526580e-01   3.1656525e+00   1.9289161e+00  -2.4308023e+00  -2.0841512e+00  -1.2184002e+00  -1.1561119e+00   1.7768269e+00   8.0029276e-01   4.7538252e+00   3.1772444e+00  -2.2775872e+00  -2.4836957e+00  -1.6520521e+00  -1.3720732e+00   3.2855487e-01  -5.2754006e-01   1.0266768e+00   8.4591440e-01   4.6769524e+00   2.6830442e+00  -3.2503733e+00  -2.7227280e+00  -1.8835870e+00  -1.9733214e+00   1.6443801e+00   1.1087464e+00   2.6786194e+00   2.7405596e+00  -3.8669064e+00  -2.6163406e+00  -2.8729191e+00  -2.6127479e+00   6.5879759e-01   4.4524098e-01   9.3380460e-01   1.7560718e+00   7.2561887e-01   1.6564548e-01  -9.6396296e-02  -4.2456171e-01  -1.9868109e+00  -5.6350097e-01   8.4779832e-01   3.0753389e+00  -4.5921156e-01
  -2.3132400e+00  -2.6128573e+00  -2.5433478e+00  -1.4051318e+00   3.5438990e-01  -4.8405484e-01   3.4658168e+00   1.6441478e+00   2.5149756e+00   1.9394965e+00  -2.8413429e+00  -2.3954220e+00  -4.0866167e-01  -1.0122237e+00   3.8577256e+00   2.7084220e+00  -1.1615326e+00   2.9592132e-01   1.9403823e+00  -2.1970832e+00   1.9564717e+00  -1.0817060e+00  -1.2409458e+00  -5.5933220e-01  -8.1673700e-01   8.2067930e-01  -2.5335444e-01   9.1703885e-01   2.6628297e-01   3.0162170e+00   1.6368801e+00  -2.1437702e+00  -1.9072760e+00  -9.8680485e-01  -1.1750264e+00   1.8188619e+00   5.1012700e-01   4.4428525e+00   2.6961925e+00  -1.9758487e+00  -2.3798446e+00  -1.3910670e+00  -1.3957867e+00   4.3895426e-01  -6.7804182e-01   1.1113601e+00   5.4122107e-01   4.4846030e+00   2.1826499e+00  -2.9620011e+00  -2.5462806e+00  -1.6366459e+00  -1.8976676e+00   1.6611099e+00   8.8723635e-01   2.4775853e+00   2.2147427e+00  -3.6303570e+00  -2.4901440e+00  -2.6807832e+00  -2.4856837e+00   7.5352376e-01   3.7601095e-01   9.3227028e-01   1.5793913e+00   7.1468960e-01   2.5243838e-02  -7.3975991e-02  -4.8061294e-01  -1.7647147e+00  -3.7440083e-01   8.0654227e-01   2.8127387e+00  -4.1904909e-01
  -2.0307865e+00  -2.3522944e+00  -2.2479491e+00  -1.2712025e+00   4.9456976e-01  -6.0324569e-01   3.3302248e+00   1.2789799e+00   2.3046351e+00   1.6075964e+00  -2.5397119e+00  -2.2609980e+00  -2.8533919e-01  -1.0848324e+00   3.6534596e+00   2.2077329e+00  -9.2823626e-01   4.4676088e-01   1.7864514e+00  -1.9104743e+00   1.7867137e+00  -8.1419350e-01  -1.0708595e+00  -3.4744115e-01  -7.2645451e-01   9.8651205e-01  -2.1784897e-01   9.5582901e-01   1.4185111e-01   2.8772726e+00   1.3698524e+00  -1.8594078e+00  -1.7242021e+00  -7.5537552e-01  -1.1594748e+00   1.8694236e+00   2.7331070e-01   4.1119108e+00   2.2005470e+00  -1.6734233e+00  -2.2552066e+00  -1.1327388e+00  -1.3879672e+00   5.4243611e-01  -7.9286136e-01   1.1920088e+00   2.6659815e-01   4.2648039e+00   1.6791990e+00  -2.6796093e+00  -2.3633213e+00  -1.4024306e+00  -1.8101578e+00   1.6501024e+00   6.5608541e-01   2.2427747e+00   1.6561752e+00  -3.4033768e+00  -2.3645577e+00  -2.4949081e+00  -2.3593054e+00   8.1502680e-01   2.8040395e-01   9.0033959e-01   1.3590276e+00   6.7553179e-01  -1.4413013e-01  -7.4668721e-02  -5.6176146e-01  -1.5448769e+00  -1.7896526e-01   8.0375944e-01   2.5532024e+00  -4.0651520e-01
  -1.7634163e+00  -2.1009061e+00  -1.9526973e+00  -1.1233365e+00   6.3867094e-01  -6.6287575e-01   3.1959977e+00   9.4659295e-01   2.0694499e+00   1.2501116e+00  -2.2541046e+00  -2.1218951e+00  -1.8299118e-01  -1.1452532e+00   3.4188371e+00   1.6831610e+00  -6.9927029e-01   6.2309404e-01   1.6714545e+00  -1.6371195e+00   1.5911679e+00  -5.5597911e-01  -8.9683256e-01  -1.3543279e-01  -6.1192838e-01   1.1693419e+00  -1.4011578e-01   1.0212038e+00   7.6720617e-02   2.7553222e+00   1.1361140e+00  -1.5866204e+00  -1.5416586e+00  -5.2948574e-01  -1.1098711e+00   1.9331591e+00   9.6652530e-02   3.7734275e+00   1.7034736e+00  -1.3781984e+00  -2.1147580e+00  -8.8350878e-01  -1.3500042e+00   6.3812759e-01  -8.6944333e-01   1.2691455e+00   2.9408477e-02   4.0278893e+00   1.1863024e+00  -2.4126780e+00  -2.1811683e+00  -1.1874809e+00  -1.7145982e+00   1.6133435e+00   4.2152413e-01   1.9835303e+00   1.0786174e+00  -3.1943323e+00  -2.2450864e+00  -2.3218164e+00  -2.2391054e+00   8.4117749e-01   1.5994819e-01   8.3792224e-01   1.0998643e+00   6.0812982e-01  -3.4001855e-01  -1.0058425e-01  -6.6841552e-01  -1.3353799e+00   1.7511867e-02   8.4208175e-01   2.3044827e+00  -4.2459271e-01
  -1.5207847e+00  -1.8679150e+00  -1.6657692e+00  -9.6649102e-01   7.8457942e-01  -6.6199271e-01   3.0704064e+00   6.5594979e-01   1.8168624e+00   8.7583943e-01  -1.9935085e+00  -1.9840790e+00  -1.0323951e-01  -1.1930464e+00   3.1635889e+00   1.1489801e+00  -4.8162321e-01   8.2163420e-01   1.5999505e+00  -1.3869742e+00   1.3750228e+00  -3.1471215e-01  -7.2466622e-01   7.1410884e-02  -4.7572319e-01   1.3666808e+00  -2.1329801e-02   1.1140715e+00   7.3242386e-02   2.6562149e+00   9.4288810e-01  -1.3336958e+00  -1.3662041e+00  -3.1443451e-01  -1.0278219e+00   2.0140468e+00  -1.5453736e-02   3.4400891e+00   1.2186324e+00  -1.0979491e+00  -1.9637622e+00  -6.4969508e-01  -1.2843765e+00   7.2535326e-01  -9.0682308e-01   1.3433780e+00  -1.6457526e-01   3.7845723e+00   7.1726104e-01  -2.1699441e+00  -2.0067917e+00  -9.9792961e-01  -1.6150580e+00   1.5533880e+00   1.8969359e-01   1.7100646e+00   4.9659964e-01  -3.0108512e+00  -2.1368845e+00  -2.1676756e+00  -2.1302238e+00   8.3078202e-01   1.6954799e-02   7.4589213e-01   8.0808433e-01   5.1341631e-01  -5.5887131e-01  -1.5280310e-01  -7.9982308e-01  -1.1437183e+00   2.0980849e-01   9.2241242e-01   2.0743469e+00  -4.7487966e-01
  -1.3113387e+00  -1.6615041e+00  -1.3948704e+00  -8.0567646e-01   9.2984718e-01  -6.0205686e-01   2.9601413e+00   4.1455877e-01   1.5548900e+00   4.9450195e-01  -1.7659020e+00  -1.8531586e+00  -4.7067696e-02  -1.2282835e+00   2.8976771e+00   6.1957467e-01  -2.8163567e-01   1.0380472e+00   1.5749387e+00  -1.1688608e+00   1.1445399e+00  -9.7274953e-02  -5.5987877e-01   2.6800111e-01  -3.2109886e-01   1.5752548e+00   1.3565314e-01   1.2339997e+00   1.3125014e-01   2.5848195e+00   7.9599834e-01  -1.1079390e+00  -1.2038860e+00  -1.1523786e-01  -9.1601658e-01   2.1150600e+00  -6.1190957e-02   3.1242122e+00   7.5957930e-01  -8.4003246e-01  -1.8075060e+00  -4.3724120e-01  -1.1944954e+00   8.0361480e-01  -9.0561402e-01   1.4153439e+00  -3.1135794e-01   3.5454241e+00   2.8452432e-01  -1.9590183e+00  -1.8464666e+00  -8.3923638e-01  -1.5156620e+00   1.4732510e+00  -3.3566186e-02   1.4329783e+00  -7.5156086e-02  -2.8594797e+00  -2.0445009e+00  -2.0380355e+00  -2.0371931e+00   7.8364706e-01  -1.4554655e-01   6.2605178e-01   4.9093869e-01   3.9322427e-01  -7.9617786e-01  -2.3134029e-01  -9.5409930e-01  -9.7642398e-01   3.9297980e-01   1.0438372e+00   1.8701865e+00  -5.5751812e-01
  -1.1419229e+00  -1.4884221e+00  -1.1469149e+00  -6.4568993e-01   1.0717631e+00  -4.8684412e-01   2.8709458e+00   2.2813252e-01   1.2917337e+00   1.1630848e-01  -1.5778881e+00  -1.7341031e+00  -1.4761064e-02  -1.2514917e+00   2.6308518e+00   1.0887602e-01  -1.0470325e-01   1.2670887e+00   1.5976504e+00  -9.9004373e-01   9.0672925e-01   9.0528068e-02  -4.0741384e-01   4.4965336e-01  -1.5185353e-01   1.7910770e+00   3.2639483e-01   1.3791664e+00   2.4804619e-01   2.5447355e+00   6.9956449e-01  -9.1535661e-01  -1.0599247e+00   6.3575294e-02  -7.7807757e-01   2.2378858e+00  -4.1380021e-02   2.8371246e+00   3.3913615e-01  -6.1108276e-01  -1.6510416e+00  -2.5146523e-01  -1.0845097e+00   8.7257710e-01  -8.6792728e-01   1.4856554e+00  -4.0883568e-01   3.3203714e+00  -1.0083076e-01  -1.7860481e+00  -1.7054681e+00  -7.1592900e-01  -1.4203796e+00   1.3763011e+00  -2.4290496e-01   1.1627613e+00  -6.2232992e-01  -2.7453794e+00  -1.9716486e+00  -1.9375705e+00  -1.9637083e+00   7.0062926e-01  -3.2389042e-01   4.8107112e-01   1.5647969e-01   2.5021049e-01  -1.0466419e+00  -3.3515546e-01  -1.1283101e+00  -8.3874151e-01   5.6254527e-01   1.2036129e+00   1.6986089e+00  -6.7120001e-01
  -1.0174619e+00  -1.3536609e+00  -9.2773950e-01  -4.9087170e-01   1.2074459e+00  -3.2225651e-01   2.8073003e+00   1.0030729e-01   1.0353791e+00  -2.4852306e-01  -1.4343864e+00  -1.6309939e+00  -5.8586042e-03  -1.2635756e+00   2.3722491e+00  -3.7017506e-01   4.4967968e-02   1.5027845e+00   1.6674084e+00  -8.5588008e-01   6.6897404e-01   2.4422595e-01  -2.7138197e-01   6.1228085e-01   2.7849491e-02   2.0095589e+00   5.4504210e-01   1.5463817e+00   4.1849440e-01   2.5380642e+00   6.5575832e-01  -7.6040500e-01  -9.3844026e-01   2.1815190e-01  -6.1837989e-01   2.3827226e+00   4.0562805e-02   2.5886001e+00  -3.1233732e-02  -4.1672570e-01  -1.4989403e+00  -9.6823815e-02  -9.5908147e-01   9.3206054e-01  -7.9722971e-01   1.5548465e+00  -4.5683223e-01   3.1182434e+00  -4.2957574e-01  -1.6554432e+00  -1.5878187e+00  -6.3137001e-01  -1.3328195e+00   1.2661597e+00  -4.3362260e-01   9.0930766e-01  -1.1315847e+00  -2.6720791e+00  -1.9210108e+00  -1.8698366e+00  -1.9124327e+00   5.8366072e-01  -5.1387531e-01   3.1440333e-01  -1.8672717e-01   8.7754901e-02  -1.3043913e+00  -4.6220595e-01  -1.3186081e+00  -7.3437208e-01   7.1464831e-01   1.3972396e+00   1.5650441e+00  -8.1324691e-01
  -9.4074147e-01  -1.2602238e+00  -7.4186741e-01  -3.4489890e-01   1.3339559e+00  -1.1604827e-01   2.7721818e+00   3.2439901e-02   7.9321773e-01  -5.9025835e-01  -1.3384032e+00  -1.5468234e+00  -1.9123958e-02  -1.2657265e+00   2.1300446e+00  -8.0611854e-01   1.6453899e-01   1.7386502e+00   1.7815670e+00  -7.6957088e-01   4.3862654e-01   3.6086611e-01  -1.5485286e-01   7.5256021e-01   2.1366138e-01   2.2256583e+00   7.8455550e-01   1.7311772e+00   6.3521774e-01   2.5652557e+00   6.6463454e-01  -6.4581757e-01  -8.4224193e-01   3.4547783e-01  -4.4185083e-01   2.5481692e+00   1.7877240e-01   2.3863817e+00  -3.4200912e-01  -2.6132767e-01  -1.3550786e+00   2.3295773e-02  -8.2315080e-01   9.8203964e-01  -6.9814997e-01   1.6233296e+00  -4.5705940e-01   2.9463926e+00  -6.9473474e-01  -1.5696789e+00  -1.4961080e+00  -5.8756345e-01  -1.2560448e+00   1.1466095e+00  -6.0179858e-01   6.8147225e-01  -1.5911075e+00  -2.6413008e+00  -1.8940960e+00  -1.8370644e+00  -1.8848549e+00   4.3574483e-01  -7.1087997e-01   1.3017906e-01  -5.2990448e-01  -9.0159105e-02  -1.5632129e+00  -6.0953896e-01  -1.5204097e+00  -6.6530149e-01   8.4618206e-01   1.6186148e+00   1.4733890e+00  -9.7975688e-01
  -9.1229763e-01  -1.2089987e+00  -5.9233650e-01  -2.1062817e-01   1.4484171e+00   1.2251888e-01   2.7669110e+00   2.3497676e-02   5.7171271e-01  -9.0012177e-01  -1.2908903e+00  -1.4833553e+00  -5.2543069e-02  -1.2593253e+00   1.9111783e+00  -1.1893982e+00   2.5263972e-01   1.9679389e+00   1.9355397e+00  -7.3202445e-01   2.2260786e-01   4.3912057e-01  -5.9709961e-02   8.6806057e-01   4.0122483e-01   2.4340565e+00   1.0369909e+00   1.9279685e+00   8.8889466e-01   2.6250451e+00   7.2405205e-01  -5.7251801e-01  -7.7269097e-01   4.4350553e-01  -2.5375863e-01   2.7312217e+00   3.6518071e-01   2.2358234e+00  -5.8611645e-01  -1.4779749e-01  -1.2224655e+00   1.0674194e-01  -6.8169822e-01   1.0226451e+00  -5.7624241e-01   1.6913615e+00  -4.1300329e-01   2.8104110e+00  -8.9189734e-01  -1.5291893e+00  -1.4313900e+00  -5.8501758e-01  -1.1924145e+00   1.0215065e+00  -7.4438866e-01   4.8669122e-01  -1.9910847e+00  -2.6528666e+00  -1.8911529e+00  -1.8400016e+00  -1.8812046e+00   2.6091299e-01  -9.0999486e-01  -6.6918339e-02  -8.6436578e-01  -2.7907868e-01  -1.8168017e+00  -7.7341749e-01  -1.7286053e+00  -6.3172098e-01   9.5487688e-01   1.8602650e+00   1.4257197e+00  -1.1658065e+00
  -9.3042065e-01  -1.1987382e+00  -4.8059924e-01  -8.9994620e-02   1.5481461e+00   3.8307666e-01   2.7910959e+00   7.0052613e-02   3.7612509e-01  -1.1707250e+00  -1.2907040e+00  -1.4410475e+00  -1.0335596e-01  -1.2458473e+00   1.7211589e+00  -1.5127030e+00   3.0939053e-01   2.1839072e+00   2.1229218e+00  -7.4183918e-01   2.7035062e-02   4.7930853e-01   1.3423968e-02   9.5732920e-01   5.8633994e-01   2.6293642e+00   1.2938205e+00   2.1302775e+00   1.1686415e+00   2.7144815e+00   8.2969331e-01  -5.3962339e-01  -7.2964485e-01   5.1123880e-01  -5.9499275e-02   2.9273678e+00   5.8985339e-01   2.1396660e+00  -7.5932540e-01  -7.7449809e-02  -1.1031222e+00   1.5271329e-01  -5.3951980e-01   1.0541653e+00  -4.3772207e-01   1.7590209e+00  -3.2974319e-01   2.7139517e+00  -1.0194195e+00  -1.5323545e+00  -1.3931626e+00  -6.2267364e-01  -1.1434630e+00   8.9469867e-01  -8.5928829e-01   3.3068787e-01  -2.3240870e+00  -2.7046941e+00  -1.9111479e+00  -1.8778189e+00  -1.9004313e+00   6.4138282e-02  -1.1061669e+00  -2.7179517e-01  -1.1818088e+00  -4.7422667e-01  -2.0590111e+00  -9.4947256e-01  -1.9377881e+00  -6.3204457e-01   1.0393478e+00   2.1136459e+00   1.4220909e+00  -1.3656963e+00
  -9.9127195e-01  -1.2261500e+00  -4.0650037e-01   1.6030635e-02   1.6307762e+00   6.5459135e-01   2.8426717e+00   1.6638663e-01   2.1031394e-01  -1.3964221e+00  -1.3346651e+00  -1.4190456e+00  -1.6812662e-01  -1.2267706e+00   1.5639456e+00  -1.7712109e+00   3.3634570e-01   2.3800869e+00   2.3357010e+00  -7.9540417e-01  -1.4309886e-01   4.8333695e-01   6.5187658e-02   1.0199294e+00   7.6511302e-01   2.8063398e+00   1.5462819e+00   2.3310075e+00   1.4624663e+00   2.8290480e+00   9.7518673e-01  -5.4453466e-01  -7.1148482e-01   5.4876938e-01   1.3561114e-01   3.1307838e+00   8.4140566e-01   2.0979598e+00  -8.6050651e-01  -4.9942111e-02  -9.9801943e-01   1.6181296e-01  -4.0102300e-01   1.0770450e+00  -2.8917980e-01   1.8261953e+00  -2.1370900e-01   2.6586593e+00  -1.0784993e+00  -1.5755839e+00  -1.3794264e+00  -6.9790945e-01  -1.1098208e+00   7.6994279e-01  -9.4536266e-01   2.1727314e-01  -2.5853448e+00  -2.7928791e+00  -1.9518091e+00  -1.9480927e+00  -1.9402489e+00  -1.4879713e-01  -1.2943537e+00  -4.7910509e-01  -1.4745903e+00  -6.7065397e-01  -2.2840926e+00  -1.1328759e+00  -2.1424899e+00  -6.6301903e-01   1.0991021e+00   2.3694969e+00   1.4604388e+00  -1.5732221e+00
  -1.0891061e+00  -1.2860881e+00  -3.6833212e-01   1.0742482e-01   1.6943704e+00   9.2582568e-01   2.9180323e+00   3.0470833e-01   7.6616613e-02  -1.5735671e+00  -1.4177174e+00  -1.4152406e+00  -2.4285355e-01  -1.2034965e+00   1.4419062e+00  -1.9627250e+00   3.3636284e-01   2.5505509e+00   2.5645513e+00  -8.8711074e-01  -2.8417346e-01   4.5456314e-01   9.7409217e-02   1.0564293e+00   9.3408116e-01   2.9601147e+00   1.7857370e+00   2.5227537e+00   1.7577741e+00   2.9628624e+00   1.1523288e+00  -5.8310870e-01  -7.1522394e-01   5.5726358e-01   3.2653072e-01   3.3346116e+00   1.1074814e+00   2.1081268e+00  -8.9173076e-01  -6.3288005e-02  -9.0707496e-01   1.3603756e-01  -2.7005384e-01   1.0918762e+00  -1.3729170e-01   1.8925759e+00  -7.2387489e-02   2.6442007e+00  -1.0731180e+00  -1.6534930e+00  -1.3868192e+00  -8.0662075e-01  -1.0911828e+00   6.5081998e-01  -1.0024425e+00   1.4824602e-01  -2.7728964e+00  -2.9118596e+00  -2.0097292e+00  -2.0468684e+00  -1.9972423e+00  -3.7148062e-01  -1.4696806e+00  -6.8341914e-01  -1.7359687e+00  -8.6339686e-01  -2.4869092e+00  -1.3185263e+00  -2.3374088e+00  -7.1991960e-01   1.1345085e+00   2.6182312e+00   1.5365965e+00  -1.7819589e+00
  -1.2165845e+00  -1.3718353e+00  -3.6296322e-01   1.8504343e-01   1.7375149e+00   1.1858041e+00   3.0122387e+00   4.7547737e-01  -2.4189971e-02  -1.7006581e+00  -1.5331733e+00  -1.4263909e+00  -3.2311960e-01  -1.1772786e+00   1.3558394e+00  -2.0876935e+00   3.1340841e-01   2.6901595e+00   2.7991957e+00  -1.0096609e+00  -3.9410361e-01   3.9758918e-01   1.1296628e-01   1.0683410e+00   1.0903094e+00   3.0864097e+00   2.0040268e+00   2.6981353e+00   2.0419006e+00   3.1089472e+00   1.3514016e+00  -6.4990123e-01  -7.3668762e-01   5.3889731e-01   5.0866578e-01   3.5313012e+00   1.3752779e+00   2.1651553e+00  -8.5819950e-01  -1.1394843e-01  -8.2921060e-01   7.8699507e-02  -1.4975975e-01   1.0993795e+00   1.1467912e-02   1.9576585e+00   8.6012759e-02   2.6683883e+00  -1.0098451e+00  -1.7591620e+00  -1.4108132e+00  -9.4337794e-01  -1.0863228e+00   5.4064587e-01  -1.0312862e+00   1.2339298e-01  -2.8876048e+00  -3.0546551e+00  -2.0805255e+00  -2.1688064e+00  -2.0670272e+00  -5.9708973e-01  -1.6275957e+00  -8.7940439e-01  -1.9603093e+00  -1.0476354e+00  -2.6631163e+00  -1.5012420e+00  -2.5176190e+00  -7.9681882e-01   1.1467314e+00   2.8503475e+00   1.6444256e+00  -1.9855395e+00
  -1.3651635e+00  -1.4754609e+00  -3.8603360e-01   2.5050223e-01   1.7593880e+00   1.4242607e+00   3.1192883e+00   6.6782426e-01  -9.2850274e-02  -1.7783589e+00  -1.6730371e+00  -1.4482991e+00  -4.0427494e-01  -1.1491679e+00   1.3050533e+00  -2.1491102e+00   2.7230963e-01   2.7947748e+00   3.0288235e+00  -1.1544544e+00  -4.7240892e-01   3.1799861e-01   1.1558747e-01   1.0580135e+00   1.2314550e+00   3.1817311e+00   2.1938048e+00   2.8501302e+00   2.3026529e+00   3.2595490e+00   1.5615725e+00  -7.3846817e-01  -7.7075667e-01   4.9674469e-01   6.7801839e-01   3.7129958e+00   1.6320940e+00   2.2619053e+00  -7.6800382e-01  -1.9699753e-01  -7.6246393e-01  -5.7150191e-03  -4.2494840e-02   1.1003761e+00   1.5109849e-01   2.0207468e+00   2.5292503e-01   2.7273739e+00  -8.9751202e-01  -1.8844682e+00  -1.4459678e+00  -1.1016517e+00  -1.0931577e+00   4.4237664e-01  -1.0335076e+00   1.4057994e-01  -2.9330343e+00  -3.2131688e+00  -2.1590442e+00  -2.3074061e+00  -2.1444561e+00  -8.1864679e-01  -1.7640149e+00  -1.0620064e+00  -2.1432413e+00  -1.2188501e+00  -2.8092961e+00  -1.6759526e+00  -2.6787492e+00  -8.8691390e-01   1.1376309e+00   3.0568369e+00   1.7760573e+00  -2.1779162e+00
  -1.5255338e+00  -1.5882327e+00  -4.3220468e-01   3.0601899e-01   1.7597996e+00   1.6320527e+00   3.2324310e+00   8.7004899e-01  -1.3152017e-01  -1.8093955e+00  -1.8283849e+00  -1.4760336e+00  -4.8164512e-01  -1.1199667e+00   1.2874878e+00  -2.1522943e+00   2.1846645e-01   2.8614338e+00   3.2425423e+00  -1.3120335e+00  -5.2018787e-01   2.2204991e-01   1.0960554e-01   1.0284866e+00   1.3557992e+00   3.2435351e+00   2.3488332e+00   2.9723950e+00   2.5288325e+00   3.4064916e+00   1.7713615e+00  -8.4170951e-01  -8.1165923e-01   4.3462317e-01   8.3130054e-01   3.8719357e+00   1.8658798e+00   2.3895074e+00  -6.3172223e-01  -3.0635561e-01  -7.0414884e-01  -1.1174656e-01   5.0231474e-02   1.0957509e+00   2.7632009e-01   2.0809623e+00   4.1980277e-01   2.8159040e+00  -7.4676861e-01  -2.0204717e+00  -1.4862205e+00  -1.2740946e+00  -1.1088525e+00   3.5851358e-01  -1.0114716e+00   1.9592665e-01  -2.9151980e+00  -3.3785345e+00  -2.2395975e+00  -2.4552974e+00  -2.2238569e+00  -1.0292960e+00  -1.8754479e+00  -1.2266274e+00  -2.2817609e+00  -1.3729698e+00  -2.9230432e+00  -1.8378820e+00  -2.8171262e+00  -9.8289551e-01   1.1096367e+00   3.2295738e+00   1.9222360e+00  -2.3535907e+00
  -1.6880917e+00  -1.7010650e+00  -4.9545130e-01   3.5422365e-01   1.7391973e+00   1.8015192e+00   3.3445104e+00   1.0701744e+00  -1.4359518e-01  -1.7983388e+00  -1.9897850e+00  -1.5041873e+00  -5.5075278e-01  -1.0901963e+00   1.2998734e+00  -2.1045627e+00   1.5753751e-01   2.8884686e+00   3.4298459e+00  -1.4725630e+00  -5.4000148e-01   1.1634167e-01   9.9676048e-02   9.8330823e-01   1.4622426e+00   3.2703498e+00   2.4642273e+00   3.0595551e+00   2.7107151e+00   3.5415440e+00   1.9691557e+00  -9.5223834e-01  -8.5329702e-01   3.5690484e-01   9.6601085e-01   4.0008565e+00   2.0657633e+00   2.5378276e+00  -4.6187665e-01  -4.3507781e-01  -6.5105548e-01  -2.3321142e-01   1.2776086e-01   1.0864086e+00   3.8278548e-01   2.1372567e+00   5.7849703e-01   2.9276102e+00  -5.6954172e-01  -2.1578392e+00  -1.5252051e+00  -1.4528642e+00  -1.1299690e+00   2.9101074e-01  -9.6815922e-01   2.8405139e-01  -2.8421897e+00  -3.5414969e+00  -2.3162221e+00  -2.6045846e+00  -2.2992913e+00  -1.2225879e+00  -1.9591033e+00  -1.3692947e+00  -2.3742799e+00  -1.5065102e+00  -3.0029964e+00  -1.9827191e+00  -2.9298736e+00  -1.0773390e+00   1.0655971e+00   3.3616660e+00   2.0727471e+00  -2.5078067e+00
  -1.8434138e+00  -1.8049778e+00  -5.6938060e-01   3.9794782e-01   1.6986450e+00   1.9267720e+00   3.4483150e+00   1.2565293e+00  -1.3348761e-01  -1.7512892e+00  -2.1477331e+00  -1.5271591e+00  -6.0753896e-01  -1.0600790e+00   1.3379162e+00  -2.0148069e+00   9.5115997e-02   2.8755697e+00   3.5810757e+00  -1.6263205e+00  -5.3567585e-01   7.4668301e-03   9.0476848e-02   9.2633179e-01   1.5502679e+00   3.2618471e+00   2.5366374e+00   3.1074508e+00   2.8404697e+00   3.6567882e+00   2.1437479e+00  -1.0627573e+00  -8.8958927e-01   2.6830269e-01   1.0804697e+00   4.0933629e+00   2.2225292e+00   2.6959751e+00  -2.7227631e-01  -5.7568469e-01  -5.9967961e-01  -3.6348679e-01   1.9024933e-01   1.0732297e+00   4.6724901e-01   2.1884342e+00   7.2161636e-01   3.0553296e+00  -3.7842491e-01  -2.2872833e+00  -1.5565817e+00  -1.6299682e+00  -1.1526446e+00   2.4119294e-01  -9.0700927e-01   3.9837215e-01  -2.7237188e+00  -3.6928064e+00  -2.3829457e+00  -2.7472228e+00  -2.3648211e+00  -1.3927553e+00  -2.0129649e+00  -1.4868086e+00  -2.4206189e+00  -1.6166915e+00  -3.0488247e+00  -2.1067659e+00  -3.0149712e+00  -1.1630995e+00   1.0086118e+00   3.4477542e+00   2.2169104e+00  -2.6366979e+00
  -1.9827155e+00  -1.8915459e+00  -6.4756137e-01   4.4000381e-01   1.6397694e+00   2.0039032e+00   3.5369242e+00   1.4183263e+00  -1.0636372e-01  -1.6754847e+00  -2.2930831e+00  -1.5394463e+00  -6.4857030e-01  -1.0295309e+00   1.3965054e+00  -1.8929991e+00   3.6411098e-02   2.8237885e+00   3.6878610e+00  -1.7641734e+00  -5.1203871e-01  -9.8326568e-02   8.6403961e-02   8.6149865e-01   1.6198730e+00   3.2188621e+00   2.5643588e+00   3.1133302e+00   2.9124933e+00   3.7449721e+00   2.2848731e+00  -1.1664229e+00  -9.1481817e-01   1.7364378e-01   1.1738120e+00   4.1442562e+00   2.3290287e+00   2.8528319e+00  -7.7286010e-02  -7.2051680e-01  -5.4646886e-01  -4.9581659e-01   2.3859021e-01   1.0570284e+00   5.2768409e-01   2.2331849e+00   8.4285259e-01   3.1914352e+00  -1.8603301e-01  -2.3999974e+00  -1.5743665e+00  -1.7976137e+00  -1.1727967e+00   2.0969107e-01  -8.3174098e-01   5.3144991e-01  -2.5705823e+00  -3.8236100e+00  -2.4340510e+00  -2.8754052e+00  -2.4147710e+00  -1.5349615e+00  -2.0358416e+00  -1.5768629e+00  -2.4219488e+00  -1.7015330e+00  -3.0611653e+00  -2.2070598e+00  -3.0712723e+00  -1.2336910e+00   9.4185567e-01   3.4842428e+00   2.3441144e+00  -2.7373890e+00
  -2.0982682e+00  -1.9533171e+00  -7.2384698e-01   4.8296588e-01   1.5646845e+00   2.0311034e+00   3.6040371e+00   1.5462057e+00  -6.7853871e-02  -1.5788645e+00  -2.4174551e+00  -1.5359341e+00  -6.7121876e-01  -9.9817235e-01   1.4699386e+00  -1.7496556e+00  -1.4048148e-02   2.7354763e+00   3.7435118e+00  -1.8780197e+00  -4.7460792e-01  -1.9545037e-01   9.1281768e-02   7.9262286e-01   1.6714792e+00   3.1433578e+00   2.5473667e+00   3.0759805e+00   2.9236496e+00   3.7998374e+00   2.3837190e+00  -1.2571801e+00  -9.2395836e-01   7.7641692e-02   1.2459377e+00   4.1498051e+00   2.3804949e+00   2.9975801e+00   1.0893809e-01  -8.6209429e-01  -4.8807323e-01  -6.2362182e-01   2.7430191e-01   1.0385181e+00   5.6334322e-01   2.2701317e+00   9.3725419e-01   3.3281704e+00  -4.3580570e-03  -2.4880649e+00  -1.5732450e+00  -1.9485407e+00  -1.1863431e+00   1.9640286e-01  -7.4617112e-01   6.7535889e-01  -2.3941006e+00  -3.9258234e+00  -2.4643254e+00  -2.9819402e+00  -2.4439763e+00  -1.6455045e+00  -2.0273880e+00  -1.6381293e+00  -2.3806886e+00  -1.7599172e+00  -3.0415305e+00  -2.2814655e+00  -3.0984873e+00  -1.2836312e+00   8.6840284e-01   3.4694570e+00   2.4443632e+00  -2.8080506e+00
  -2.1837550e+00  -1.9841772e+00  -7.9267590e-01   5.2896591e-01   1.4758981e+00   2.0086822e+00   3.6442704e+00   1.6327108e+00  -2.3747546e-02  -1.4696153e+00  -2.5135935e+00  -1.5121711e+00  -6.7380129e-01  -9.6535437e-01   1.5521609e+00  -1.5952924e+00  -5.2670119e-02   2.6141686e+00   3.7433493e+00  -1.9611726e+00  -4.2925270e-01  -2.7924971e-01   1.0810442e-01   7.2319092e-01   1.7058235e+00   3.0383405e+00   2.4872755e+00   2.9957961e+00   2.8733973e+00   3.8164129e+00   2.4333774e+00  -1.3300507e+00  -9.1297339e-01  -1.5318376e-02   1.2974274e+00   4.1079428e+00   2.3747508e+00   3.1202084e+00   2.7320017e-01  -9.9346123e-01  -4.2158617e-01  -7.4079810e-01   2.9938679e-01   1.0182896e+00   5.7475634e-01   2.2978942e+00   1.0014325e+00   3.4579777e+00   1.5583481e-01  -2.5448244e+00  -1.5488568e+00  -2.0763248e+00  -1.1894265e+00   2.0048575e-01  -6.5403561e-01   8.2206871e-01  -2.2055543e+00  -3.9924689e+00  -2.4692908e+00  -3.0605934e+00  -2.4480103e+00  -1.7219650e+00  -1.9881015e+00  -1.6703016e+00  -2.3003681e+00  -1.7916201e+00  -2.9921921e+00  -2.3287347e+00  -3.0971392e+00  -1.3087330e+00   7.9106213e-01   3.4037179e+00   2.5088097e+00  -2.8479107e+00
  -2.2345498e+00  -1.9796489e+00  -8.4933441e-01   5.7951612e-01   1.3762072e+00   1.9389939e+00   3.6534175e+00   1.6726659e+00   2.0311661e-02  -1.3557324e+00  -2.5756686e+00  -1.4646159e+00  -6.5567004e-01  -9.3020647e-01   1.6370136e+00  -1.4399059e+00  -7.7003904e-02   2.4644174e+00   3.6849605e+00  -2.0086692e+00  -3.8184845e-01  -3.4622031e-01   1.3882477e-01   6.5618921e-01   1.7238448e+00   2.9077312e+00   2.3872275e+00   2.8747804e+00   2.7638034e+00   3.7912635e+00   2.4292204e+00  -1.3813605e+00  -8.7906354e-01  -1.0137015e-01   1.3294277e+00   4.0183870e+00   2.3122937e+00   3.2119786e+00   4.0395940e-01  -1.1084972e+00  -3.4476297e-01  -8.4198510e-01   3.1616882e-01   9.9680091e-01   5.6366581e-01   2.3151700e+00   1.0336868e+00   3.5738110e+00   2.8553403e-01  -2.5651735e+00  -1.4980384e+00  -2.1756323e+00  -1.1786335e+00   2.2038580e-01  -5.5882870e-01   9.6382106e-01  -2.0156563e+00  -4.0179632e+00  -2.4454032e+00  -3.1063793e+00  -2.4233792e+00  -1.7632877e+00  -1.9193001e+00  -1.6740951e+00  -2.1854666e+00  -1.7973054e+00  -2.9160484e+00  -2.3485301e+00  -3.0684996e+00  -1.3063284e+00   7.1223403e-01   3.2893338e+00   2.5302452e+00  -2.8572274e+00
  -2.2479035e+00  -1.9371051e+00  -8.9016720e-01   6.3537160e-01   1.2685910e+00   1.8262726e+00   3.6286591e+00   1.6634340e+00   5.9117711e-02  -1.2446195e+00  -2.5995034e+00  -1.3908436e+00  -6.1724606e-01  -8.9170440e-01   1.7184864e+00  -1.2925114e+00  -8.5874685e-02   2.2915865e+00   3.5683595e+00  -2.0174889e+00  -3.3794569e-01  -3.9415666e-01   1.8420581e-01   5.9397206e-01   1.7265749e+00   2.7562028e+00   2.2517200e+00   2.7164856e+00   2.5994414e+00   3.7226885e+00   2.3691698e+00  -1.4088936e+00  -8.2084968e-01  -1.7732068e-01   1.3435181e+00   3.8826810e+00   2.1962515e+00   3.2658330e+00   4.9192748e-01  -1.2021777e+00  -2.5620254e-01  -9.2279174e-01   3.2712025e-01   9.7438238e-01   5.3290019e-01   2.3208268e+00   1.0340406e+00   3.6694258e+00   3.7789998e-01  -2.5457973e+00  -1.4190110e+00  -2.2424206e+00  -1.1511955e+00   2.5390489e-01  -4.6367165e-01   1.0934850e+00  -1.8340844e+00  -3.9983474e+00  -2.3902172e+00  -3.1157831e+00  -2.3676848e+00  -1.7697936e+00  -1.8230819e+00  -1.6512013e+00  -2.0412361e+00  -1.7784814e+00  -2.8164949e+00  -2.3414139e+00  -3.0145098e+00  -1.2754101e+00   6.3380096e-01   3.1305092e+00   2.5035203e+00  -2.8372258e+00
  -2.2230314e+00  -1.8558895e+00  -9.1272578e-01   6.9644335e-01   1.1561063e+00   1.6763862e+00   3.5687154e+00   1.6050365e+00   8.8164891e-02  -1.1427510e+00  -2.5827169e+00  -1.2897009e+00  -5.5999449e-01  -8.4875784e-01   1.7909635e+00  -1.1607651e+00  -7.9441671e-02   2.1016191e+00   3.3960472e+00  -1.9866711e+00  -3.0247233e-01  -4.2222396e-01   2.4374601e-01   5.3817853e-01   1.7150433e+00   2.5889915e+00   2.0863846e+00   2.5258947e+00   2.3871766e+00   3.6108576e+00   2.2538505e+00  -1.4119668e+00  -7.3848096e-01  -2.4076125e-01   1.3415700e+00   3.7041465e+00   2.0322111e+00   3.2767249e+00   5.3053411e-01  -1.2707700e+00  -1.5548075e-01  -9.7996667e-01   3.3468669e-01   9.5125320e-01   4.8619213e-01   2.3140040e+00   1.0041840e+00   3.7396334e+00   4.2855081e-01  -2.4853107e+00  -1.3115031e+00  -2.2740730e+00  -1.1051606e+00   2.9830363e-01  -3.7121955e-01   1.2048722e+00  -1.6691030e+00  -3.9314434e+00  -2.3025107e+00  -3.0869059e+00  -2.2797443e+00  -1.7431260e+00  -1.7022723e+00  -1.6042030e+00  -1.8735205e+00  -1.7374238e+00  -2.6972989e+00  -2.3088049e+00  -2.9376954e+00  -1.2166838e+00   5.5705878e-01   2.9331773e+00   2.4258703e+00  -2.7900080e+00
  -2.1610998e+00  -1.7373363e+00  -9.1584730e-01   7.6176966e-01   1.0417892e+00   1.4965230e+00   3.4739307e+00   1.5001256e+00   1.0386646e-01  -1.0554097e+00  -2.5247802e+00  -1.1614012e+00  -4.8634153e-01  -8.0031406e-01   1.8494521e+00  -1.0506934e+00  -5.9172643e-02   1.9007924e+00   3.1729651e+00  -1.9173271e+00  -2.7948418e-01  -4.3094932e-01   3.1568593e-01   4.8970318e-01   1.6902060e+00   2.4116929e+00   1.8977266e+00   2.3092471e+00   2.1358512e+00   3.4578753e+00   2.0866133e+00  -1.3914201e+00  -6.3365775e-01  -2.9012912e-01   1.3256079e+00   3.4877613e+00   1.8279253e+00   3.2418543e+00   5.1623709e-01  -1.3119566e+00  -4.3225167e-02  -1.0115056e+00   3.4112195e-01   9.2754681e-01   4.2795087e-01   2.2942103e+00   9.4732386e-01   3.7805098e+00   4.3569857e-01  -2.3843080e+00  -1.1767978e+00  -2.2694639e+00  -1.0395261e+00   3.5043491e-01  -2.8361183e-01   1.2929960e+00  -1.5272865e+00  -3.8169395e+00  -2.1823634e+00  -3.0195250e+00  -2.1596665e+00  -1.6861394e+00  -1.5603613e+00  -1.5364550e+00  -1.6885761e+00  -1.6770720e+00  -2.5624823e+00  -2.2529082e+00  -2.8410763e+00  -1.1325258e+00   4.8269505e-01   2.7047604e+00   2.2971252e+00  -2.7184385e+00
  -2.0651109e+00  -1.5846858e+00  -8.9965943e-01   8.2955202e-01   9.2856958e-01   1.2948298e+00   3.3462832e+00   1.3538133e+00   1.0371598e-01  -9.8650966e-01  -2.4269862e+00  -1.0075479e+00  -3.9953897e-01  -7.4547056e-01   1.8897817e+00  -9.6653328e-01  -2.7734750e-02   1.6954727e+00   2.9063360e+00  -1.8125432e+00  -2.7197624e-01  -4.2213408e-01   3.9709815e-01   4.4872137e-01   1.6529044e+00   2.2300510e+00   1.6928458e+00   2.0738175e+00   1.8558817e+00   3.2677650e+00   1.8734222e+00  -1.3495233e+00  -5.0956473e-01  -3.2471851e-01   1.2976877e+00   3.2399595e+00   1.5929141e+00   3.1607933e+00   4.4866064e-01  -1.3248813e+00   7.8876934e-02  -1.0166910e+00   3.4834414e-01   9.0334084e-01   3.6300256e-01   2.2614095e+00   8.6795511e-01   3.7895453e+00   4.0013364e-01  -2.2453156e+00  -1.0176988e+00  -2.2289553e+00  -9.5431826e-01   4.0689930e-01  -2.0246542e-01   1.3542564e+00  -1.4133547e+00  -3.6563928e+00  -2.0311854e+00  -2.9150739e+00  -2.0088756e+00  -1.6027395e+00  -1.4014251e+00  -1.4519371e+00  -1.4928966e+00  -1.6009028e+00  -2.4162216e+00  -2.1766181e+00  -2.7280746e+00  -1.0268471e+00   4.1081675e-01   2.4538705e+00   2.1197922e+00  -2.6260138e+00
  -1.9396978e+00  -1.4028991e+00  -8.6551294e-01   8.9725521e-01   8.1919518e-01   1.0800218e+00   3.1893165e+00   1.1733652e+00   8.6379913e-02  -9.3850473e-01  -2.2923332e+00  -8.3108709e-01  -3.0348376e-01  -6.8358610e-01   1.9087598e+00  -9.1068891e-01   1.1193042e-02   1.4918804e+00   2.6053998e+00  -1.6771822e+00  -2.8176317e-01  -3.9869372e-01   4.8405697e-01   4.1476443e-01   1.6038574e+00   2.0497491e+00   1.4791474e+00   1.8276527e+00   1.5587892e+00   3.0463619e+00   1.6226085e+00  -1.2898063e+00  -3.7071440e-01  -3.4464381e-01   1.2597980e+00   2.9683637e+00   1.3379822e+00   3.0354924e+00   3.3055779e-01  -1.3101192e+00   2.0814028e-01  -9.9606315e-01   3.5782241e-01   8.7868788e-01   2.9631480e-01   2.2160861e+00   7.7156350e-01   3.7657253e+00   3.2506272e-01  -2.0726514e+00  -8.3841113e-01  -2.1543241e+00  -8.5061458e-01   4.6421274e-01  -1.2890602e-01   1.3865428e+00  -1.3301168e+00  -3.4531524e+00  -1.8516875e+00  -2.7765398e+00  -1.8300820e+00  -1.4976892e+00  -1.2300363e+00  -1.3550922e+00  -1.2930446e+00  -1.5127912e+00  -2.2627583e+00  -2.0834062e+00  -2.6024201e+00  -9.0486947e-01   3.4102442e-01   2.1899614e+00   1.8989982e+00  -2.5167179e+00
  -1.7908412e+00  -1.1983804e+00  -8.1584734e-01   9.6176666e-01   7.1616727e-01   8.6098158e-01   3.0079857e+00   9.6777820e-01   5.1714234e-02  -9.1238177e-01  -2.1253315e+00  -6.3618416e-01  -2.0250446e-01  -6.1438042e-01   1.9042734e+00  -8.8379562e-01   5.3174861e-02   1.2958747e+00   2.2810448e+00  -1.5175935e+00  -3.0943299e-01  -3.6443586e-01   5.7187873e-01   3.8683676e-01   1.5436854e+00   1.8762082e+00   1.2640575e+00   1.5792726e+00   1.2566818e+00   2.8011099e+00   1.3445020e+00  -1.2168204e+00  -2.2270796e-01  -3.5076029e-01   1.2137896e+00   2.6814634e+00   1.0746769e+00   2.8701581e+00   1.6760194e-01  -1.2695764e+00   3.4101217e-01  -9.5132971e-01   3.7050232e-01   8.5364198e-01   2.3272281e-01   2.1592737e+00   6.6428232e-01   3.7095329e+00   2.1581351e-01  -1.8721973e+00  -6.4434231e-01  -2.0486270e+00  -7.3050190e-01   5.1897430e-01  -6.3628010e-02   1.3892437e+00  -1.2785221e+00  -3.2122082e+00  -1.6477960e+00  -2.6082932e+00  -1.6271941e+00  -1.3763943e+00  -1.0511545e+00  -1.2506557e+00  -1.0954908e+00  -1.4168667e+00  -2.1063153e+00  -1.9771947e+00  -2.4680558e+00  -7.7282787e-01   2.7252578e-01   1.9229430e+00   1.6422909e+00  -2.3948737e+00
  -1.6255236e+00  -9.7862077e-01  -7.5399763e-01   1.0196071e+00   6.2168621e-01   6.4637124e-01   2.8084278e+00   7.4726676e-01   7.0404491e-04  -9.0772921e-01  -1.9317447e+00  -4.2803133e-01  -1.0112751e-01  -5.3800947e-01   1.8753307e+00  -8.8487423e-01   9.3324522e-02   1.1127644e+00   1.9453526e+00  -1.3412437e+00  -3.5437382e-01  -3.2379038e-01   6.5541750e-01   3.6356311e-01   1.4729632e+00   1.7143974e+00   1.0547538e+00   1.3373463e+00   9.6171331e-01   2.5407651e+00   1.0509528e+00  -1.1358454e+00  -7.1924222e-02  -3.4455032e-01   1.1613381e+00   2.3882492e+00   8.1471514e-01   2.6710072e+00  -3.1978612e-02  -1.2063289e+00   4.7326648e-01  -8.8521851e-01   3.8677480e-01   8.2827830e-01   1.7667424e-01   2.0925498e+00   5.5252480e-01   3.6228724e+00   7.9431767e-02  -1.6510939e+00  -4.4182671e-01  -1.9160124e+00  -5.9697068e-01   5.6802499e-01  -6.9712974e-03   1.3631680e+00  -1.2577984e+00  -2.9399662e+00  -1.4245052e+00  -2.4158516e+00  -1.4051704e+00  -1.2446765e+00  -8.6999548e-01  -1.1434829e+00  -9.0645499e-01  -1.3173690e+00  -1.9510218e+00  -1.8622217e+00  -2.3290379e+00  -6.3761181e-01   2.0427888e-01   1.6627751e+00   1.3593049e+00  -2.2649901e+00
  -1.4513397e+00  -7.5178315e-01  -6.8395622e-01   1.0671776e+00   5.3760467e-01   4.4427059e-01   2.5976589e+00   5.2268766e-01  -6.4669270e-02  -9.2287316e-01  -1.7182797e+00  -2.1259411e-01  -3.8356370e-03  -4.5510788e-01   1.8220408e+00  -9.1155745e-01   1.2664386e-01   9.4714562e-01   1.6110678e+00  -1.1562908e+00  -4.1487037e-01  -2.8150852e-01   7.2939746e-01   3.4335212e-01   1.3922920e+00   1.5686648e+00   8.5791610e-01   1.1103509e+00   6.8554102e-01   2.2750083e+00   7.5476478e-01  -1.0525588e+00   7.4846279e-02  -3.2798501e-01   1.1039360e+00   2.0978237e+00   5.6940840e-01   2.4459065e+00  -2.5790252e-01  -1.1244096e+00   6.0024975e-01  -8.0128600e-01   4.0648962e-01   8.0270503e-01   1.3200734e-01   2.0179868e+00   4.4261478e-01   3.5089167e+00  -7.5804133e-02  -1.4173772e+00  -2.3779155e-01  -1.7614864e+00  -4.5374920e-01   6.0858880e-01   4.0997159e-02   1.3103829e+00  -1.2656657e+00  -2.6439635e+00  -1.1876723e+00  -2.2055983e+00  -1.1698172e+00  -1.1085442e+00  -6.9187857e-01  -1.0383824e+00  -7.3174997e-01  -1.2185108e+00  -1.8008362e+00  -1.7429034e+00  -2.1894316e+00  -5.0636794e-01   1.3515140e-01   1.4190512e+00   1.0613020e+00  -2.1316125e+00
  -1.2760859e+00  -5.2625170e-01  -6.1010417e-01   1.1010255e+00   4.6538848e-01   2.6185689e-01   2.3832163e+00   3.0493435e-01  -1.4162150e-01  -9.5506766e-01  -1.4922406e+00   3.6888426e-03   8.5167438e-02  -3.6679277e-01   1.7455368e+00  -9.6036497e-01   1.4837092e-01   8.0277303e-01   1.2910182e+00  -9.7112325e-01  -4.8826176e-01  -2.4234858e-01   7.8876058e-01   3.2456190e-01   1.3023813e+00   1.4425864e+00   6.7950520e-01   9.0622685e-01   4.3880448e-01   2.0139851e+00   4.6906516e-01  -9.7268465e-01   2.1080044e-01  -3.0337140e-01   1.0429098e+00   1.8190058e+00   3.4911272e-01   2.2039175e+00  -4.9844506e-01  -1.0285602e+00   7.1716461e-01  -7.0369342e-01   4.2901033e-01   7.7706644e-01   1.0177306e-01   1.9380666e+00   3.4043679e-01   3.3718874e+00  -2.4091807e-01  -1.1795712e+00  -3.9379626e-02  -1.5906491e+00  -3.0508807e-01   6.3838956e-01   8.0408216e-02   1.2339880e+00  -1.2986049e+00  -2.3325320e+00  -9.4376161e-01  -1.9844621e+00  -9.2753270e-01  -9.7396484e-01  -5.2205053e-01  -9.3995335e-01  -5.7662627e-01  -1.1243463e+00  -1.6594629e+00  -1.6236895e+00  -2.0532027e+00  -3.8608482e-01   6.4081610e-02   1.2005922e+00   7.6060996e-01  -1.9991770e+00
  -1.1073468e+00  -3.1017427e-01  -5.3692900e-01   1.1181110e+00   4.0608389e-01   1.0513468e-01   2.1727627e+00   1.0433311e-01  -2.2680275e-01  -1.0007280e+00  -1.2611664e+00   2.1423502e-01   1.6217382e-01  -2.7462571e-01   1.6478504e+00  -1.0270030e+00   1.5431460e-01   6.8245722e-01   9.9750574e-01  -7.9388957e-01  -5.7114952e-01  -2.1076684e-01   8.2900478e-01   3.0565421e-01   1.2041285e+00   1.3388432e+00   5.2457018e-01   7.3204125e-01   2.3064775e-01   1.7677920e+00   2.0664020e-01  -9.0164297e-01   3.2953091e-01  -2.7319537e-01   9.7945346e-01   1.5599476e+00   1.6273029e-01   1.9547740e+00  -7.4112432e-01  -9.2395847e-01   8.1937165e-01  -5.9696393e-01   4.5330344e-01   7.5153876e-01   8.8108398e-02   1.8555612e+00   2.5112505e-01   3.2167860e+00  -4.0679007e-01  -9.4626229e-01   1.4644630e-01  -1.4094141e+00  -1.5550940e-01   6.5574212e-01   1.1153021e-01   1.1378456e+00  -1.3521600e+00  -2.0144257e+00  -6.9954829e-01  -1.7595789e+00  -6.8501501e-01  -8.4664326e-01  -3.6549132e-01  -8.5243218e-01  -4.4561778e-01  -1.0386449e+00  -1.5302667e+00  -1.5089196e+00  -1.9241034e+00  -2.8318422e-01  -9.7736640e-03   1.0150603e+00   4.6998103e-01  -1.8718721e+00
  -9.5210130e-01  -1.1102397e-01  -4.6874536e-01   1.1160513e+00   3.6029335e-01  -2.1278210e-02   1.9736773e+00  -6.9926329e-02  -3.1655634e-01  -1.0556906e+00  -1.0324688e+00   4.1265609e-01   2.2415947e-01  -1.8053658e-01   1.5317556e+00  -1.1066681e+00   1.4115395e-01   5.8799433e-01   7.4170165e-01  -6.3204534e-01  -6.5964122e-01  -1.9063158e-01   8.4649037e-01   2.8532498e-01   1.0986822e+00   1.2591270e+00   3.9708679e-01   5.9367578e-01   6.8304114e-02   1.5459380e+00  -2.0730801e-02  -8.4421773e-01   4.2541718e-01  -2.3996896e-01   9.1466879e-01   1.3277837e+00   1.7283730e-02   1.7083274e+00  -9.7342701e-01  -8.1593520e-01   9.0268891e-01  -4.8573417e-01   4.7805204e-01   7.2631984e-01   9.2162691e-02   1.7733914e+00   1.7880469e-01   3.0490950e+00  -5.6469602e-01  -7.2567374e-01   3.1329321e-01  -1.2237233e+00  -9.5377638e-03   6.5961449e-01   1.3472839e-01   1.0262948e+00  -1.4212538e+00  -1.6984326e+00  -4.6179671e-01  -1.5379482e+00  -4.4894333e-01  -7.3180539e-01  -2.2670765e-01  -7.7954275e-01  -3.4239186e-01  -9.6476973e-01  -1.4161765e+00  -1.4026748e+00  -1.8055547e+00  -2.0314188e-01  -8.6916782e-02   8.6861347e-01   2.0190888e-01  -1.7535068e+00
  -8.1636927e-01   6.4792786e-02  -4.0943626e-01   1.0933252e+00   3.2815954e-01  -1.1430535e-01   1.7926596e+00  -2.1029690e-01  -4.0717670e-01  -1.1154871e+00  -8.1308875e-01   5.9308282e-01   2.6893374e-01  -8.6716440e-02   1.4005964e+00  -1.1943332e+00   1.0668136e-01   5.2012250e-01   5.3307417e-01  -4.9194381e-01  -7.4961188e-01  -1.8497667e-01   8.3869299e-01   2.6260260e-01   9.8748246e-01   1.2040795e+00   2.9982904e-01   4.9555227e-01  -4.3238904e-02   1.3568170e+00  -2.0291039e-01  -8.0426356e-01   4.9397388e-01  -2.0609048e-01   8.4960386e-01   1.1283331e+00  -8.2418349e-02   1.4739950e+00  -1.1835348e+00  -7.0969507e-01   9.6366695e-01  -3.7451360e-01   5.0178102e-01   7.0161542e-01   1.1407512e-01   1.6944737e+00   1.2639639e-01   2.8744722e+00  -7.0680401e-01  -5.2526543e-01   4.5569625e-01  -1.0392728e+00   1.2856612e-01   6.4966389e-01   1.5044533e-01   9.0387669e-01  -1.5004979e+00  -1.3929825e+00  -2.3693261e-01  -1.3261027e+00  -2.2565445e-01  -6.3399312e-01  -1.0952523e-01  -7.2435424e-01  -2.6960865e-01  -9.0555945e-01  -1.3195857e+00  -1.3086266e+00  -1.7005257e+00  -1.5016103e-01  -1.6742343e-01   7.6561341e-01  -3.2062318e-02  -1.6473872e+00
  -7.0491478e-01   2.1225873e-01  -3.6222890e-01   1.0494191e+00   3.0936018e-01  -1.7250684e-01   1.6353697e+00  -3.1128994e-01  -4.9514377e-01  -1.1756159e+00  -6.0918900e-01   7.5045660e-01   2.9524436e-01   4.5112074e-03   1.2581121e+00  -1.2850040e+00   4.9973644e-02   4.7850773e-01   3.7888017e-01  -3.7849435e-01  -8.3696631e-01  -1.9580922e-01   8.0438468e-01   2.3690781e-01   8.7226418e-01   1.1732651e+00   2.3427477e-01   4.4041145e-01  -1.0147932e-01   1.2072207e+00  -3.3196983e-01  -7.8446815e-01   5.3213253e-01  -1.7372391e-01   7.8527781e-01   9.6586284e-01  -1.3400957e-01   1.2602479e+00  -1.3610106e+00  -6.1005411e-01   9.9982014e-01  -2.6746336e-01   5.2298120e-01   6.7762276e-01   1.5299886e-01   1.6215668e+00   9.5490962e-02   2.6984581e+00  -8.2660064e-01  -3.5137770e-01   5.6942150e-01  -8.6126146e-01   2.5505033e-01   6.2624618e-01   1.5920013e-01   7.7509096e-01  -1.5844817e+00  -1.1057769e+00  -3.0728549e-02  -1.1298049e+00  -2.0832867e-02  -5.5687270e-01  -1.6892165e-02  -6.8914566e-01  -2.2879687e-01  -8.6321083e-01  -1.2422502e+00  -1.2298883e+00  -1.6114159e+00  -1.2691778e-01  -2.5089988e-01   7.0840284e-01  -2.2199372e-01  -1.5562032e+00
  -6.2102231e-01   3.2798056e-01  -3.2951906e-01   9.8490486e-01   3.0311451e-01  -1.9611450e-01   1.5061300e+00  -3.6977788e-01  -5.7731565e-01  -1.2317973e+00  -4.2589351e-01   8.8076929e-01   3.0283330e-01   9.0827766e-02   1.1082774e+00  -1.3739311e+00  -2.8520991e-02   4.6175883e-01   2.8375248e-01  -2.9490813e-01  -9.1788270e-01  -2.2398319e-01   7.4373112e-01   2.0807339e-01   7.5502340e-01   1.1651844e+00   2.0054773e-01   4.2915765e-01  -1.0653242e-01   1.1019300e+00  -4.0265664e-01  -7.8618380e-01   5.3843711e-01  -1.4470269e-01   7.2268675e-01   8.4293024e-01  -1.3767853e-01   1.0741740e+00  -1.4974045e+00  -5.2120610e-01   1.0097953e+00  -1.6820564e-01   5.4022113e-01   6.5451387e-01   2.0716516e-01   1.5571302e+00   8.6296055e-02   2.5262175e+00  -9.1922470e-01  -2.0893820e-01   6.5169428e-01  -6.9417163e-01   3.6687747e-01   5.9040067e-01   1.6160146e-01   6.4420561e-01  -1.6680239e+00  -8.4345432e-01   1.5197591e-01  -9.5378657e-01   1.6076485e-01  -5.0306603e-01   4.9292716e-02  -6.7528161e-01  -2.2025444e-01  -8.3916631e-01  -1.1851910e+00  -1.1688666e+00  -1.5399417e+00  -1.3439443e-01  -3.3648648e-01   6.9716487e-01  -3.6013248e-01  -1.4819240e+00
  -5.6635624e-01   4.1032397e-01  -3.1275320e-01   9.0143740e-01   3.0820286e-01  -1.8700773e-01   1.4077050e+00  -3.8516754e-01  -6.5106648e-01  -1.2801972e+00  -2.6708740e-01   9.8123812e-01   2.9244244e-01   1.7005393e-01   9.5516199e-01  -1.4567758e+00  -1.2698575e-01   4.6747315e-01   2.4940926e-01  -2.4254608e-01  -9.8902202e-01  -2.6914633e-01   6.5829718e-01   1.7632484e-01   6.3794499e-01   1.1773266e+00   1.9740015e-01   4.6078008e-01  -6.1146318e-02   1.0434123e+00  -4.1273105e-01  -8.0933839e-01   5.1314020e-01  -1.2046102e-01   6.6278755e-01   7.6030498e-01  -9.6159696e-02   9.2113846e-01  -1.5867437e+00  -4.4652754e-01   9.9346632e-01  -7.9671084e-02   5.5223506e-01   6.3241929e-01   2.7398056e-01   1.5032013e+00   9.7654581e-02   2.3623264e+00  -9.8169184e-01  -1.0124523e-01   7.0133894e-01  -5.4159159e-01   4.6187728e-01   5.4381150e-01   1.5836733e-01   5.1512521e-01  -1.7463801e+00  -6.1131031e-01   3.0750304e-01  -8.0153972e-01   3.1553417e-01  -4.7401256e-01   8.8311971e-02  -6.8310577e-01  -2.4298382e-01  -8.3401037e-01  -1.1486075e+00  -1.1271253e+00  -1.4870355e+00  -1.7181105e-01  -4.2290581e-01   7.2987628e-01  -4.4137913e-01  -1.4257083e+00
  -5.4090918e-01   4.5944445e-01  -3.1237311e-01   8.0167739e-01   3.2299955e-01  -1.4863063e-01   1.3411723e+00  -3.5943319e-01  -7.1436448e-01  -1.3176096e+00  -1.3528229e-01   1.0504067e+00   2.6577030e-01   2.4026926e-01   8.0281519e-01  -1.5297278e+00  -2.4232755e-01   4.9231594e-01   2.7450679e-01  -2.2087665e-01  -1.0476893e+00  -3.2976378e-01   5.5096154e-01   1.4222668e-01   5.2329563e-01   1.2062605e+00   2.2224008e-01   5.3235708e-01   2.9403198e-02   1.0316471e+00  -3.6314864e-01  -8.5243119e-01   4.5819341e-01  -1.0199474e-01   6.0645847e-01   7.1697448e-01  -1.4602435e-02   8.0456196e-01  -1.6258750e+00  -3.8843192e-01   9.5194827e-01  -3.9906621e-03   5.5798422e-01   6.1141359e-01   3.5015033e-01   1.4613005e+00   1.2713097e-01   2.2106126e+00  -1.0130019e+00  -2.9836726e-02   7.1882318e-01  -4.0608455e-01   5.3883706e-01   4.8874597e-01   1.5034412e-01   3.9132033e-01  -1.8154005e+00  -4.1308345e-01   4.3349944e-01  -6.7516877e-01   4.4118129e-01  -4.6987511e-01   1.0070937e-01  -7.1186138e-01  -2.9467220e-01  -8.4738429e-01  -1.1318110e+00  -1.1052665e+00  -1.4527618e+00  -2.3665918e-01  -5.0855054e-01   8.0236070e-01  -4.6361007e-01  -1.3878299e+00
  -5.4303950e-01   4.7721553e-01  -3.2782400e-01   6.8914103e-01   3.4551942e-01  -8.5851075e-02   1.3058904e+00  -2.9700691e-01  -7.6579154e-01  -1.3415876e+00  -3.1550826e-02   1.0881692e+00   2.2538328e-01   2.9990858e-01   6.5517062e-01  -1.5895816e+00  -3.7035188e-01   5.3213370e-01   3.5465008e-01  -2.2754306e-01  -1.0919393e+00  -4.0321654e-01   4.2574715e-01   1.0660147e-01   4.1329139e-01   1.2477654e+00   2.7120667e-01   6.3914698e-01   1.5753740e-01   1.0640920e+00  -2.5807256e-01  -9.1261298e-01   3.7713331e-01  -8.9850993e-02   5.5444240e-01   7.1022790e-01   9.9677383e-02   7.2582072e-01  -1.6146381e+00  -3.4827799e-01   8.8752967e-01   5.7564436e-02   5.5668598e-01   5.9150427e-01   4.3182289e-01   1.4323642e+00   1.7115950e-01   2.0740536e+00  -1.0141262e+00   5.5505625e-03   7.0620626e-01  -2.8910870e-01   5.9752679e-01   4.2797067e-01   1.3851639e-01   2.7580958e-01  -1.8716376e+00  -2.5081760e-01   5.2902376e-01  -5.7530803e-01   5.3680777e-01  -4.8949904e-01   8.8307022e-02  -7.5964958e-01  -3.7172485e-01  -8.7792814e-01  -1.1331874e+00  -1.1028408e+00  -1.4362596e+00  -3.2483560e-01  -5.9160281e-01   9.0844440e-01  -4.2783183e-01  -1.3676249e+00
  -5.6959184e-01   4.6706358e-01  -3.5762098e-01   5.6799088e-01   3.7347755e-01  -4.7624990e-03   1.2995594e+00  -2.0453187e-01  -8.0451282e-01  -1.3505214e+00   4.4470103e-02   1.0957226e+00   1.7458705e-01   3.4782896e-01   5.1596776e-01  -1.6337793e+00  -5.0600722e-01   5.8210239e-01   4.8256568e-01  -2.5853386e-01  -1.1206224e+00  -4.8596700e-01   2.8758118e-01   7.0430995e-02   3.0995313e-01   1.2969935e+00   3.3929733e-01   7.7476368e-01   3.1371228e-01   1.1357927e+00  -1.0471019e-01  -9.8584398e-01   2.7487234e-01  -8.4144501e-02   5.0728033e-01   7.3581264e-01   2.3755292e-01   6.8426684e-01  -1.5558600e+00  -3.2633492e-01   8.0353192e-01   1.0459498e-01   5.4781679e-01   5.7262526e-01   5.1475010e-01   1.4167106e+00   2.2524563e-01   1.9547236e+00  -9.8788109e-01   6.9337801e-03   6.6699908e-01  -1.9098934e-01   6.3866118e-01   3.6464656e-01   1.2400207e-01   1.7118136e-01  -1.9124098e+00  -1.2480458e-01   5.9455667e-01  -5.0110539e-01   6.0291783e-01  -5.3043386e-01   5.4152878e-02  -8.2343610e-01  -4.6935871e-01  -9.2326250e-01  -1.1501988e+00  -1.1182978e+00  -1.4357202e+00  -4.3086650e-01  -6.7017331e-01   1.0402112e+00  -3.3815559e-01  -1.3634691e+00
  -6.1609063e-01   4.3372348e-01  -3.9946548e-01   4.4278487e-01   4.0436124e-01   8.7568425e-02   1.3183701e+00  -9.0492465e-02  -8.3020828e-01  -1.3436584e+00   9.4510160e-02   1.0754523e+00   1.1726471e-01   3.8334524e-01   3.8868048e-01  -1.6604297e+00  -6.4368150e-01   6.3690826e-01   6.4843145e-01  -3.0844275e-01  -1.1333711e+00  -5.7377985e-01   1.4200189e-01   3.4749381e-02   2.1496179e-01   1.3486645e+00   4.2054727e-01   9.3143072e-01   4.8685637e-01   1.2396300e+00   8.7020896e-02  -1.0671191e+00   1.5740996e-01  -8.4596552e-02   4.6524426e-01   7.8815081e-01   3.8853374e-01   6.7735877e-01  -1.4551691e+00  -3.2180402e-01   7.0410671e-01   1.3753959e-01   5.3109195e-01   5.5463615e-01   5.9446093e-01   1.4140347e+00   2.8421065e-01   1.8537884e+00  -9.3870125e-01  -2.2046961e-02   6.0594794e-01  -1.1094472e-01   6.6380563e-01   3.0220440e-01   1.0802802e-01   7.9638384e-02  -1.9358249e+00  -3.3610918e-02   6.3193455e-01  -4.5027361e-01   6.4135065e-01  -5.8902249e-01   2.3974408e-03  -8.9911637e-01  -5.8176008e-01  -9.8001972e-01  -1.1794298e+00  -1.1489849e+00  -1.4484029e+00  -5.4820851e-01  -7.4244926e-01   1.1883471e+00  -2.0159117e-01  -1.3727879e+00
  -6.7699346e-01   3.8293329e-01  -4.5040062e-01   3.1820306e-01   4.3551317e-01   1.8340328e-01   1.3572249e+00   3.5258078e-02  -8.4298155e-01  -1.3210728e+00   1.2153676e-01   1.0307661e+00   5.7689571e-02   4.0623459e-01   2.7644553e-01  -1.6683167e+00  -7.7752969e-01   6.9095727e-01   8.4034779e-01  -3.7080047e-01  -1.1305377e+00  -6.6198263e-01  -5.1650176e-03   5.3846889e-04   1.2953046e-01   1.3972800e+00   5.0825992e-01   1.1003041e+00   6.6488972e-01   1.3666858e+00   3.0498209e-01  -1.1507449e+00   3.1484985e-02  -9.0591646e-02   4.2828139e-01   8.6060640e-01   5.4128471e-01   7.0088437e-01  -1.3206438e+00  -3.3289501e-01   5.9398928e-01   1.5759870e-01   5.0643304e-01   5.3732857e-01   6.6644409e-01   1.4234299e+00   3.4246793e-01   1.7715347e+00  -8.7232969e-01  -7.6333738e-02   5.2875790e-01  -4.7163523e-02   6.7523637e-01   2.4420365e-01   9.1885851e-02   3.0482045e-03  -1.9407747e+00   2.5814914e-02   6.4421430e-01  -4.1920671e-01   6.5514466e-01  -6.6055808e-01  -6.1897314e-02  -9.8164413e-01  -7.0230452e-01  -1.0439315e+00  -1.2166856e+00  -1.1912062e+00  -1.4707007e+00  -6.6960666e-01  -8.0683717e-01   1.3425603e+00  -2.7672506e-02  -1.3921096e+00
  -7.4598867e-01   3.2108831e-01  -5.0699306e-01   1.9877261e-01   4.6422404e-01   2.7467459e-01   1.4100211e+00   1.6204530e-01  -8.4325850e-01  -1.2835885e+00   1.2957322e-01   9.6588605e-01   3.2078696e-04   4.1671359e-01   1.8198615e-01  -1.6568986e+00  -9.0181053e-01   7.3860597e-01   1.0449266e+00  -4.3845696e-01  -1.1130869e+00  -7.4574781e-01  -1.4813906e-01  -3.1365698e-02   5.4303820e-02   1.4373543e+00   5.9528142e-01   1.2718506e+00   8.3530098e-01   1.5067078e+00   5.3543096e-01  -1.2306516e+00  -9.5808117e-02  -1.0124618e-01   3.9597904e-01   9.4578784e-01   6.8419212e-01   7.4925822e-01  -1.1623173e+00  -3.5694880e-01   4.7822487e-01   1.6662272e-01   4.7392806e-01   5.2043968e-01   7.2633707e-01   1.4434347e+00   3.9431768e-01   1.7074294e+00  -7.9544717e-01  -1.4971871e-01   4.4177365e-01   3.0665345e-03   6.7576819e-01   1.9417849e-01   7.6869698e-02  -5.7014411e-02  -1.9269056e+00   5.7958419e-02   6.3547909e-01  -4.0315992e-01   6.4834368e-01  -7.3950249e-01  -1.3300687e-01  -1.0652238e+00  -8.2383347e-01  -1.1099775e+00  -1.2571412e+00  -1.2403414e+00  -1.4982548e+00  -7.8748912e-01  -8.6209113e-01   1.4920564e+00   1.7206305e-01  -1.4171638e+00
  -8.1632141e-01   2.5487467e-01  -5.6552884e-01   8.8610560e-02   4.8783248e-01   3.5335681e-01   1.4699744e+00   2.7896544e-01  -8.3168844e-01  -1.2326623e+00   1.2347200e-01   8.8561591e-01  -5.0410241e-02   4.1539335e-01   1.0752949e-01  -1.6263062e+00  -1.0112115e+00   7.7440384e-01   1.2479671e+00  -5.0399235e-01  -1.0824586e+00  -8.2037863e-01  -2.8150484e-01  -6.0348109e-02  -1.0703236e-02   1.4636484e+00   6.7431029e-01   1.4362622e+00   9.8575434e-01   1.6486443e+00   7.6373502e-01  -1.3007223e+00  -2.1741462e-01  -1.1548409e-01   3.6755719e-01   1.0358757e+00   8.0594930e-01   8.1587228e-01  -9.9157062e-01  -3.9060226e-01   3.6188844e-01   1.6697102e-01   4.3379587e-01   5.0367221e-01   7.7011588e-01   1.4720994e+00   4.3424722e-01   1.6602012e+00  -7.1526364e-01  -2.3516146e-01   3.5163614e-01   4.3183714e-02   6.6856286e-01   1.5547597e-01   6.4201549e-02  -9.9243373e-02  -1.8945710e+00   6.8485707e-02   6.1059811e-01  -3.9648882e-01   6.2575790e-01  -8.1975738e-01  -2.0483747e-01  -1.1435627e+00  -9.3897388e-01  -1.1725901e+00  -1.2955369e+00  -1.2910248e+00  -1.5261167e+00  -8.9437583e-01  -9.0741507e-01   1.6260468e+00   3.8471028e-01  -1.4430274e+00
  -8.8113296e-01   1.9090235e-01  -6.2221271e-01  -8.7993171e-03   5.0382858e-01   4.1185116e-01   1.5299703e+00   3.7549019e-01  -8.0905468e-01  -1.1702399e+00   1.0865283e-01   7.9509359e-01  -9.0313974e-02   4.0321904e-01   5.4720041e-02  -1.5773357e+00  -1.1011425e+00   7.9333561e-01   1.4351796e+00  -5.6013406e-01  -1.0404132e+00  -8.8158089e-01  -4.0050030e-01  -8.6066733e-02  -6.6123727e-02   1.4714008e+00   7.3822808e-01   1.5838941e+00   1.1046969e+00   1.7812192e+00   9.7514152e-01  -1.3551208e+00  -3.2670361e-01  -1.3211429e-01   3.4189313e-01   1.1229613e+00   8.9613425e-01   8.9348209e-01  -8.2045281e-01  -4.2998445e-01   2.4981361e-01   1.6134986e-01   3.8635722e-01   4.8671895e-01   7.9428011e-01   1.5070697e+00   4.5722341e-01   1.6279384e+00  -6.3909543e-01  -3.2514119e-01   2.6493227e-01   7.7136454e-02   6.5693140e-01   1.3109246e-01   5.4952049e-02  -1.2259919e-01  -1.8447677e+00   6.3930389e-02   5.7495427e-01  -3.9294267e-01   5.9269362e-01  -8.9497304e-01  -2.7124489e-01  -1.2101718e+00  -1.0404846e+00  -1.2259103e+00  -1.3264146e+00  -1.3373813e+00  -1.5489565e+00  -9.8327959e-01  -9.4253487e-01   1.7342633e+00   5.9670889e-01  -1.4643170e+00
  -9.3379972e-01   1.3535467e-01  -6.7336169e-01  -9.0783567e-02   5.0995794e-01   4.4336536e-01   1.5829252e+00   4.4205072e-01  -7.7619985e-01  -1.0985898e+00   9.0815335e-02   6.9954285e-01  -1.1564926e-01   3.8140055e-01   2.4536519e-02  -1.5114288e+00  -1.1679832e+00   7.9105195e-01   1.5929228e+00  -6.0015855e-01  -9.8886845e-01  -9.2570570e-01  -5.0125841e-01  -1.0847897e-01  -1.1321101e-01   1.4565414e+00   7.8043523e-01   1.7056993e+00   1.1819359e+00   1.8935188e+00   1.1555610e+00  -1.3886037e+00  -4.1781998e-01  -1.4990679e-01   3.1757721e-01   1.1993867e+00   9.4574895e-01   9.7460738e-01  -6.6096553e-01  -4.7093496e-01   1.4634660e-01   1.5263748e-01   3.3201730e-01   4.6928915e-01   7.9602489e-01   1.5456840e+00   4.5896342e-01   1.6082042e+00  -5.7394895e-01  -4.1202852e-01   1.8785456e-01   1.0913548e-01   6.4414242e-01   1.2351469e-01   4.9965530e-02  -1.2632904e-01  -1.7790595e+00   5.1333456e-02   5.3415402e-01  -3.8600359e-01   5.5466595e-01  -9.5887825e-01  -3.2635841e-01  -1.2586986e+00  -1.1216074e+00  -1.2640776e+00  -1.3443785e+00  -1.3733033e+00  -1.5613037e+00  -1.0480788e+00  -9.6773491e-01   1.8074571e+00   7.9459169e-01  -1.4754218e+00
  -9.6825772e-01   9.3669838e-02  -7.1558546e-01  -1.5560251e-01   5.0432057e-01   4.4226808e-01   1.6221411e+00   4.7057218e-01  -7.3396754e-01  -1.0201289e+00   7.5638420e-02   6.0403187e-01  -1.2331527e-01   3.5134042e-01   1.7220206e-02  -1.4306350e+00  -1.2092719e+00   7.6407541e-01   1.7089107e+00  -6.1825877e-01  -9.2974477e-01  -9.4995057e-01  -5.8099072e-01  -1.2784249e-01  -1.5376811e-01   1.4158833e+00   7.9517371e-01   1.7936463e+00   1.2091570e+00   1.9755594e+00   1.2923232e+00  -1.3968003e+00  -4.8598620e-01  -1.6766398e-01   2.9299665e-01   1.2580731e+00   9.4769449e-01   1.0519316e+00  -5.2435701e-01  -5.0923591e-01   5.5135495e-02   1.4370493e-01   2.7125964e-01   4.5113257e-01   7.7339161e-01   1.5850794e+00   4.3617172e-01   1.5981645e+00  -5.2613049e-01  -4.8846047e-01   1.2588508e-01   1.4338494e-01   6.3324482e-01   1.3457289e-01   4.9798394e-02  -1.1000424e-01  -1.6994829e+00   3.7852115e-02   4.9373413e-01  -3.6925941e-01   5.1710910e-01  -1.0056140e+00  -3.6488884e-01  -1.2832741e+00  -1.1763993e+00  -1.2815419e+00  -1.3443667e+00  -1.3927598e+00  -1.5578118e+00  -1.0838436e+00  -9.8385911e-01   1.8378534e+00   9.6572489e-01  -1.4707668e+00
  -9.7930087e-01   7.0267782e-02  -7.4594767e-01  -2.0251615e-01   4.8546027e-01   4.0439748e-01   1.6416406e+00   4.5493029e-01  -6.8316050e-01  -9.3724932e-01   6.8478689e-02   5.1324915e-01  -1.1101992e-01   3.1456434e-01   3.2223926e-02  -1.3375444e+00  -1.2238295e+00   7.0997088e-01   1.7728531e+00  -6.0985984e-01  -8.6482455e-01  -9.5250959e-01  -6.3810648e-01  -1.4469221e-01  -1.9004060e-01   1.3472781e+00   7.7781926e-01   1.8410971e+00   1.1803555e+00   2.0188090e+00   1.3748647e+00  -1.3764502e+00  -5.2773989e-01  -1.8428535e-01   2.6643984e-01   1.2928248e+00   8.9715682e-01   1.1186807e+00  -4.2046262e-01  -5.4084398e-01  -2.1036073e-02   1.3724120e-01   2.0464899e-01   4.3205838e-01   7.2538810e-01   1.6223032e+00   3.8673161e-01   1.5947246e+00  -5.0089861e-01  -5.4770244e-01   8.3518491e-02   1.8380682e-01   6.2691419e-01   1.6531308e-01   5.4678661e-02  -7.3568299e-02  -1.6084386e+00   3.0355439e-02   4.5887934e-01  -3.3679463e-01   4.8509835e-01  -1.0300528e+00  -3.8240064e-01  -1.2788529e+00  -1.2000242e+00  -1.2733760e+00  -1.3219157e+00  -1.3901172e+00  -1.5335300e+00  -1.0871003e+00  -9.9227763e-01   1.8195436e+00   1.0989985e+00  -1.4450956e+00
  -9.6284055e-01   6.8332796e-02  -7.6210254e-01  -2.3179304e-01   4.5243890e-01   3.2730580e-01   1.6364653e+00   3.9130951e-01  -6.2451547e-01  -8.5215484e-01   7.4082260e-02   4.3130279e-01  -7.7418084e-02   2.7265782e-01   6.8189745e-02  -1.2351859e+00  -1.2118113e+00   6.2747259e-01   1.7769978e+00  -5.7186793e-01  -7.9563760e-01  -9.3266635e-01  -6.7226332e-01  -1.5979644e-01  -2.2458004e-01   1.2497320e+00   7.2512556e-01   1.8431286e+00   1.0921626e+00   2.0166375e+00   1.3953103e+00  -1.3255859e+00  -5.4109680e-01  -1.9882321e-01   2.3621375e-01   1.2986014e+00   7.9188288e-01   1.1689651e+00  -3.5712861e-01  -5.6211256e-01  -8.0365981e-02   1.3559214e-01   1.3283993e-01   4.1194577e-01   6.5206964e-01   1.6544255e+00   3.0984188e-01   1.5946753e+00  -5.0217342e-01  -5.8398043e-01   6.4035659e-02   2.3377479e-01   6.2732673e-01   2.1589641e-01   6.4492230e-02  -1.7388220e-02  -1.5085662e+00   3.5027986e-02   4.3416417e-01  -2.8357898e-01   4.6309651e-01  -1.0280885e+00  -3.7553107e-01  -1.2415233e+00  -1.1889818e+00  -1.2355678e+00  -1.2733993e+00  -1.3604541e+00  -1.4841676e+00  -1.0560185e+00  -9.9482243e-01   1.7487943e+00   1.1854281e+00  -1.3937548e+00
  -9.1611551e-01   8.9661134e-02  -7.6240139e-01  -2.4466556e-01   4.0489078e-01   2.1042348e-01   1.6029234e+00   2.7844251e-01  -5.5869447e-01  -7.6671886e-01   9.6325172e-02   3.6154998e-01  -2.2211479e-02   2.2721226e-01   1.2295974e-01  -1.1268896e+00  -1.1746900e+00   5.1656038e-01   1.7165420e+00  -5.0284123e-01  -7.2337853e-01  -8.9082616e-01  -6.8435042e-01  -1.7409619e-01  -2.6008826e-01   1.1234741e+00   6.3540734e-01   1.7967825e+00   9.4404352e-01   1.9646725e+00   1.3489173e+00  -1.2436531e+00  -5.2563261e-01  -2.1052747e-01   2.0076317e-01   1.2717402e+00   6.3233317e-01   1.1980655e+00  -3.3975052e-01  -5.6999206e-01  -1.2209826e-01   1.4062146e-01   5.6586964e-02   3.9074508e-01   5.5457444e-01   1.6786478e+00   2.0609093e-01   1.5948374e+00  -5.3231382e-01  -5.9276640e-01   6.9338931e-02   2.9587481e-01   6.3606507e-01   2.8553263e-01   7.8798523e-02   5.7698024e-02  -1.4026065e+00   5.7003749e-02   4.2333145e-01  -2.0582973e-01   4.5473755e-01  -9.9687850e-01  -3.4214400e-01  -1.1687711e+00  -1.1412621e+00  -1.1652794e+00  -1.1962293e+00  -1.2998531e+00  -1.4063340e+00  -9.9051511e-01  -9.9369573e-01   1.6242578e+00   1.2186343e+00  -1.3129678e+00
  -8.3784221e-01   1.3457896e-01  -7.4596552e-01  -2.4323703e-01   3.4305410e-01   5.5131806e-02   1.5387752e+00   1.1772050e-01  -4.8629285e-01  -6.8237070e-01   1.3799681e-01   3.0646198e-01   5.3796423e-02   1.7978038e-01   1.9362344e-01  -1.0161157e+00  -1.1151681e+00   3.7848230e-01   1.5898950e+00  -4.0307484e-01  -6.4886121e-01  -8.2848696e-01  -6.7640762e-01  -1.8863178e-01  -2.9925261e-01   9.6997316e-01   5.0865068e-01   1.7012281e+00   7.3836352e-01   1.8610425e+00   1.2343584e+00  -1.1315618e+00  -4.8248286e-01  -2.1887730e-01   1.5878435e-01   1.2101242e+00   4.2170085e-01   1.2026484e+00  -3.7095056e-01  -5.6219481e-01  -1.4653544e-01   1.5360250e-01  -2.3248481e-02   3.6846929e-01   4.3510779e-01   1.6924051e+00   7.7463878e-02   1.5922005e+00  -5.9197329e-01  -5.7100199e-01   9.9855555e-02   3.7170963e-01   6.5405704e-01   3.7245463e-01   9.6874391e-02   1.5034379e-01  -1.2932582e+00   1.0005297e-01   4.2911734e-01  -1.0132180e-01   4.6265705e-01  -9.3502722e-01  -2.8141151e-01  -1.0596755e+00  -1.0564139e+00  -1.0610500e+00  -1.0890035e+00  -1.2056516e+00  -1.2977426e+00  -8.9226733e-01  -9.9135707e-01   1.4470739e+00   1.1951747e+00  -1.2000780e+00
  -7.2829627e-01   2.0193500e-01  -7.1271949e-01  -2.3034828e-01   2.6777700e-01  -1.3526254e-01   1.4433434e+00  -8.6834067e-02  -4.0786391e-01  -6.0001855e-01   2.0064027e-01   2.6752997e-01   1.4869756e-01   1.3184161e-01   2.7660013e-01  -9.0625977e-01  -1.0370307e+00   2.1572167e-01   1.3987741e+00  -2.7459633e-01  -5.7251226e-01  -7.4815147e-01  -6.5148627e-01  -2.0446160e-01  -3.4458100e-01   7.9190195e-01   3.4654523e-01   1.5578329e+00   4.8031224e-01   1.7064923e+00   1.0538255e+00  -9.9166309e-01  -4.1426139e-01  -2.2359746e-01   1.0932381e-01   1.1132823e+00   1.6579510e-01   1.1808960e+00  -4.5041131e-01  -5.3731584e-01  -1.5499993e-01   1.7514778e-01  -1.0569739e-01   3.4517808e-01   2.9687417e-01   1.6934569e+00  -7.2719866e-02   1.5840470e+00  -6.8004131e-01  -5.1724815e-01   1.5451480e-01   4.6176208e-01   6.8154884e-01   4.7393949e-01   1.1778235e-01   2.5867046e-01  -1.1830337e+00   1.6634334e-01   4.5313139e-01   3.0380255e-02   4.8837722e-01  -8.4269678e-01  -1.9382106e-01  -9.1502737e-01  -9.3552726e-01  -9.2293530e-01  -9.5159411e-01  -1.0766363e+00  -1.1573642e+00  -7.6463401e-01  -9.9039417e-01   1.2208581e+00   1.1147089e+00  -1.0537472e+00
  -5.8931971e-01   2.8916806e-01  -6.6338283e-01  -2.0941150e-01   1.8049773e-01  -3.5565090e-01   1.3175440e+00  -3.2873219e-01  -3.2395947e-01  -5.2001351e-01   2.8446144e-01   2.4521523e-01   2.5953227e-01   8.4775597e-02   3.6775327e-01  -8.0045057e-01  -9.4494003e-01   3.1910479e-02   1.1481316e+00  -1.2107218e-01  -4.9440223e-01  -6.5318495e-01  -6.1346078e-01  -2.2257711e-01  -3.9824581e-01   5.9305000e-01   1.5243554e-01   1.3701288e+00   1.7769062e-01   1.5043624e+00   8.1294811e-01  -8.2765174e-01  -3.2490549e-01  -2.2465730e-01   5.1856339e-02   9.8241716e-01  -1.2720633e-01   1.1325428e+00  -5.7487560e-01  -4.9490118e-01  -1.4974749e-01   2.0518213e-01  -1.8969128e-01   3.2095697e-01   1.4395848e-01   1.6799662e+00  -2.3993692e-01   1.5680556e+00  -7.9367531e-01  -4.3174923e-01   2.3079878e-01   5.6532913e-01   7.1811086e-01   5.8638012e-01   1.4045578e-01   3.8026273e-01  -1.0741295e+00   2.5629306e-01   4.9579698e-01   1.8779218e-01   5.3225189e-01  -7.2163713e-01  -8.1112743e-02  -7.3735798e-01  -7.8113657e-01  -7.5257033e-01  -7.8517258e-01  -9.1316915e-01  -9.8552215e-01  -6.1248833e-01  -9.9338383e-01   9.5157236e-01   9.7999120e-01  -8.7409437e-01
  -4.2425050e-01   3.9244657e-01  -5.9941847e-01  -1.8422104e-01   8.3199968e-02  -5.9933908e-01   1.1638314e+00  -5.9931524e-01  -2.3518295e-01  -4.4215692e-01   3.8831388e-01   2.3894669e-01   3.8240014e-01   3.9841582e-02   4.6253167e-01  -7.0135475e-01  -8.4418888e-01  -1.6830803e-01   8.4591221e-01   5.2369942e-02  -4.1431062e-01  -5.4762692e-01  -5.6680108e-01  -2.4381944e-01  -4.6194531e-01   3.7818714e-01  -6.8806778e-02   1.1436798e+00  -1.5943081e-01   1.2604301e+00   5.2052783e-01  -6.4439679e-01  -2.1945615e-01  -2.2225125e-01  -1.3663541e-02   8.2035719e-01  -4.4712586e-01   1.0588166e+00  -7.3831214e-01  -4.3545820e-01  -1.3383792e-01   2.4296190e-01  -2.7408041e-01   2.9589473e-01  -1.8839399e-02   1.6505637e+00  -4.1865380e-01   1.5423760e+00  -9.2842503e-01  -3.1640841e-01   3.2486581e-01   6.8053381e-01   7.6267575e-01   7.0540838e-01   1.6379191e-01   5.1218556e-01  -9.6831633e-01   3.6852788e-01   5.5635356e-01   3.6749856e-01   5.9347217e-01  -5.7513155e-01   5.3845157e-02  -5.3087426e-01  -5.9705277e-01  -5.5315013e-01  -5.9217079e-01  -7.1723367e-01  -7.8392447e-01  -4.4197048e-01  -1.0027498e+00   6.4728622e-01   7.9669224e-01  -6.6276635e-01
  -2.3777504e-01   5.0687443e-01  -5.2293880e-01  -1.5875019e-01  -2.1654556e-02  -8.5834659e-01   9.8606353e-01  -8.8817091e-01  -1.4225019e-01  -3.6575056e-01   5.0976299e-01   2.4716689e-01   5.1262687e-01  -1.8389332e-03   5.5613242e-01  -6.1101033e-01  -7.4042065e-01  -3.7946214e-01   5.0265740e-01   2.3939415e-01  -3.3181749e-01  -4.3596585e-01  -5.1631893e-01  -2.6880188e-01  -5.3678859e-01   1.5288326e-01  -3.1098349e-01   8.8584869e-01  -5.1916779e-01   9.8261868e-01   1.8810140e-01  -4.4770790e-01  -1.0378624e-01  -2.1676095e-01  -8.6778949e-02   6.3143419e-01  -7.8225781e-01   9.6228932e-01  -9.3223966e-01  -3.6040736e-01  -1.1096938e-01   2.8714024e-01  -3.5766174e-01   2.7006240e-01  -1.8620842e-01   1.6043963e+00  -6.0257663e-01   1.5056760e+00  -1.0784463e+00  -1.7467333e-01   4.3173956e-01   8.0441581e-01   8.1360482e-01   8.2606702e-01   1.8674223e-01   6.5102588e-01  -8.6686434e-01   4.9994831e-01   6.3291888e-01   5.6427036e-01   6.7013096e-01  -4.0785481e-01   2.0722984e-01  -3.0130197e-01  -3.8814337e-01  -3.2932861e-01  -3.7618406e-01  -4.9239970e-01  -5.5562831e-01  -2.6017232e-01  -1.0206237e+00   3.1783299e-01   5.7306122e-01  -4.2292846e-01
  -3.5710052e-02   6.2675344e-01  -4.3657274e-01  -1.3694359e-01  -1.3121302e-01  -1.1237731e+00   7.8929226e-01  -1.1836497e+00  -4.6050623e-02  -2.8968592e-01   6.4522724e-01   2.6742511e-01   6.4498090e-01  -3.9298967e-02   6.4367949e-01  -5.3070391e-01  -6.3933374e-01  -5.9547306e-01   1.3097392e-01   4.3277137e-01  -2.4641295e-01  -3.2289029e-01  -4.6689979e-01  -2.9784326e-01  -6.2321038e-01  -7.6707974e-02  -5.6683399e-01   6.0547631e-01  -8.8837023e-01   6.8059133e-01  -1.7064501e-01  -2.4404742e-01   1.5708461e-02  -2.0870061e-01  -1.6653843e-01   4.2129050e-01  -1.1199215e+00   8.4664963e-01  -1.1461919e+00  -2.7197958e-01  -8.5283950e-02   3.3587458e-01  -4.3921561e-01   2.4349620e-01  -3.5255946e-01   1.5411596e+00  -7.8494580e-01   1.4571585e+00  -1.2367966e+00  -1.1337593e-02   5.4555629e-01   9.3309699e-01   8.6877965e-01   9.4302552e-01   2.0839040e-01   7.9296194e-01  -7.7050604e-01   6.4590501e-01   7.2260671e-01   7.7130859e-01   7.5934141e-01  -2.2565259e-01   3.7447323e-01  -5.5641964e-02  -1.6007657e-01  -8.7037519e-02  -1.4182211e-01  -2.4370266e-01  -3.0494024e-01  -7.4771092e-02  -1.0487161e+00  -2.5621131e-02   3.1945072e-01  -1.5917648e-01
   1.7527657e-01   7.4588947e-01  -3.4330065e-01  -1.2251438e-01  -2.4233384e-01  -1.3862138e+00   5.7949393e-01  -1.4734556e+00   5.2299966e-02  -2.1256651e-01   7.9018830e-01   2.9651432e-01   7.7392940e-01  -7.1744333e-02   7.2041272e-01  -4.6090509e-01  -5.4638345e-01  -8.0990560e-01  -2.5510306e-01   6.2474059e-01  -1.5761395e-01  -2.1302934e-01  -4.2323602e-01  -3.3091636e-01  -7.2091914e-01  -3.0409308e-01  -8.2835020e-01   3.1248407e-01  -1.2532372e+00   3.6524962e-01  -5.4057951e-01  -4.0204416e-02   1.3243987e-01  -1.9864858e-01  -2.5153388e-01   1.9662510e-01  -1.4470668e+00   7.1641670e-01  -1.3682978e+00  -1.7306603e-01  -6.1153780e-02   3.8696943e-01  -5.1754917e-01   2.1618675e-01  -5.1227595e-01   1.4611132e+00  -9.5886160e-01   1.3965549e+00  -1.3957994e+00   1.6772960e-01   6.5985786e-01   1.0620098e+00   9.2571317e-01   1.0508295e+00   2.2800966e-01   9.3386124e-01  -6.7944397e-01   8.0047219e-01   8.2169150e-01   9.8060380e-01   8.5740064e-01  -3.5251508e-02   5.5049168e-01   1.9814782e-01   8.0952217e-02   1.6676598e-01   1.0548260e-01   2.2557010e-02  -3.7255715e-02   1.0636802e-01  -1.0882044e+00  -3.7107797e-01   4.7732224e-02   1.2263029e-01
   3.8799170e-01   8.5792673e-01  -2.4626630e-01  -1.1875539e-01  -3.5170012e-01  -1.6362028e+00   3.6325557e-01  -1.7452803e+00   1.5142364e-01  -1.3285505e-01   9.3945874e-01   3.3064542e-01   8.9391995e-01  -9.8574387e-02   7.8188217e-01  -4.0126537e-01  -4.6649759e-01  -1.0162375e+00  -6.4081924e-01   8.0739779e-01  -6.5078752e-02  -1.1069723e-01  -3.8957237e-01  -3.6761513e-01  -8.2888191e-01  -5.2269887e-01  -1.0871270e+00   1.7421113e-02  -1.5999670e+00   4.8168136e-02  -9.0590750e-01   1.5705148e-01   2.3996259e-01  -1.8717068e-01  -3.3996545e-01  -3.5108911e-02  -1.7509047e+00   5.7661832e-01  -1.5859487e+00  -6.7030059e-02  -4.2957740e-02   4.3804438e-01  -5.9154367e-01   1.8807558e-01  -6.5996968e-01   1.3650800e+00  -1.1176251e+00   1.3240977e+00  -1.5474589e+00   3.5591043e-01   7.6791669e-01   1.1861754e+00   9.8167557e-01   1.1441719e+00   2.4509405e-01   1.0694081e+00  -5.9340083e-01   9.5680357e-01   9.2581052e-01   1.1833878e+00   9.5998991e-01   1.5608353e-01   7.2992212e-01   4.5152808e-01   3.2849354e-01   4.2441005e-01   3.5969842e-01   2.9908431e-01   2.4115462e-01   2.7559847e-01  -1.1396433e+00  -7.0625388e-01  -2.2936451e-01   4.1560686e-01
   5.9507263e-01   9.5669341e-01  -1.4857751e-01  -1.2837231e-01  -4.5593941e-01  -1.8646598e+00   1.4743662e-01  -1.9874479e+00   2.4966901e-01  -4.9035847e-02   1.0874893e+00   3.6565071e-01   9.9967128e-01  -1.1940479e-01   8.2414132e-01  -3.5068327e-01  -4.0382055e-01  -1.2081363e+00  -1.0114440e+00   9.7309297e-01   3.1289324e-02  -1.9656449e-02  -3.6947847e-01  -4.0714327e-01  -9.4534618e-01  -7.2613734e-01  -1.3347314e+00  -2.6902300e-01  -1.9154121e+00  -2.5900251e-01  -1.2509928e+00   3.4131685e-01   3.3229729e-01  -1.7474044e-01  -4.2973009e-01  -2.6604194e-01  -2.0195264e+00   4.3245703e-01  -1.7865108e+00   4.2505443e-02  -3.4858852e-02   4.8671502e-01  -6.6020245e-01   1.5905964e-01  -7.9072917e-01   1.2544277e+00  -1.2550768e+00   1.2404817e+00  -1.6839028e+00   5.4620135e-01   8.6307698e-01   1.3005102e+00   1.0338275e+00   1.2181708e+00   2.5936168e-01   1.1952580e+00  -5.1170939e-01   1.1075479e+00   1.0301924e+00   1.3706483e+00   1.0623993e+00   3.4092390e-01   9.0735197e-01   6.9579106e-01   5.7610267e-01   6.7786181e-01   6.1443883e-01   5.7791668e-01   5.2340084e-01   4.2588484e-01  -1.2029013e+00  -1.0191460e+00  -4.9895129e-01   7.1213877e-01
   7.8935242e-01   1.0365395e+00  -5.3108518e-02  -1.5334600e-01  -5.5174548e-01  -2.0633210e+00  -6.1174099e-02  -2.1895339e+00   3.4512830e-01   4.0217157e-02   1.2286972e+00   3.9720648e-01   1.0864553e+00  -1.3408995e-01   8.4393298e-01  -3.0742896e-01  -3.6149863e-01  -1.3797284e+00  -1.3530088e+00   1.1148142e+00   1.3125619e-01   5.7087298e-02  -3.6565757e-01  -4.4832602e-01  -1.0678978e+00  -9.0846247e-01  -1.5630721e+00  -5.3651405e-01  -2.1877033e+00  -5.4512918e-01  -1.5611710e+00   5.0688130e-01   4.0422684e-01  -1.6166410e-01  -5.1852715e-01  -4.8824322e-01  -2.2424828e+00   2.8898883e-01  -1.9580497e+00   1.5188157e-01  -4.0592645e-02   5.3077358e-01  -7.2269601e-01   1.2900421e-01  -9.0034676e-01   1.1310347e+00  -1.3659142e+00   1.1468179e+00  -1.7978285e+00   7.3159116e-01   9.3909573e-01   1.4001425e+00   1.0793559e+00   1.2686372e+00   2.7073154e-01   1.3072112e+00  -4.3343294e-01   1.2452989e+00   1.1299003e+00   1.5336691e+00   1.1597671e+00   5.1206267e-01   1.0775333e+00   9.2248642e-01   8.1757277e-01   9.1910297e-01   8.6321616e-01   8.5078829e-01   8.0225897e-01   5.5116004e-01  -1.2771296e+00  -1.2985901e+00  -7.4868435e-01   1.0042198e+00
   9.6421535e-01   1.0926505e+00   3.7683022e-02  -1.9482922e-01  -6.3599657e-01  -2.2251268e+00  -2.5618668e-01  -2.3429223e+00   4.3568451e-01   1.3587780e-01   1.3577952e+00   4.2106421e-01   1.1503534e+00  -1.4274203e-01   8.3886010e-01  -2.6931911e-01  -3.4151735e-01  -1.5258508e+00  -1.6529998e+00   1.2265422e+00   2.3419298e-01   1.1744737e-01  -3.7980091e-01  -4.8964479e-01  -1.1935518e+00  -1.0644067e+00  -1.7647506e+00  -7.7555185e-01  -2.4068123e+00  -8.0015331e-01  -1.8235114e+00   6.4901633e-01   4.5155174e-01  -1.4801591e-01  -6.0397409e-01  -6.9407778e-01  -2.4112912e+00   1.5083403e-01  -2.0900236e+00   2.5762386e-01  -6.3275415e-02   5.6835617e-01  -7.7839952e-01   9.7764117e-02  -9.8551386e-01   9.9723906e-01  -1.4459708e+00   1.0445861e+00  -1.8829250e+00   9.0543098e-01   9.9046595e-01   1.4807171e+00   1.1156078e+00   1.2923192e+00   2.7927859e-01   1.4014005e+00  -3.5750621e-01   1.3630516e+00   1.2200786e+00   1.6645616e+00   1.2473219e+00   6.6288836e-01   1.2355731e+00   1.1238356e+00   1.0471339e+00   1.1405073e+00   1.0996932e+00   1.1095108e+00   1.0704706e+00   6.4662773e-01  -1.3607636e+00  -1.5347816e+00  -9.6743261e-01   1.2838121e+00
   1.1139235e+00   1.1213186e+00   1.2191136e-01  -2.5308200e-01  -7.0586668e-01  -2.3445515e+00  -4.3190702e-01  -2.4412756e+00   5.1908488e-01   2.3841984e-01   1.4700985e+00   4.3327881e-01   1.1884715e+00  -1.4574223e-01   8.0753107e-01  -2.3392551e-01  -3.4459900e-01  -1.6422701e+00  -1.9009738e+00   1.3035538e+00   3.3903633e-01   1.6036689e-01  -4.1249441e-01  -5.2929311e-01  -1.3188724e+00  -1.1895854e+00  -1.9333784e+00  -9.7790693e-01  -2.5650234e+00  -1.0155819e+00  -2.0274884e+00   7.6420958e-01   4.7129417e-01  -1.3359054e-01  -6.8372380e-01  -8.7654715e-01  -2.5198445e+00   2.1936252e-02  -2.1739070e+00   3.5664685e-01  -1.0524034e-01   5.9808476e-01  -8.2691972e-01   6.5212293e-02  -1.0439727e+00   8.5577316e-01  -1.4924420e+00   9.3558616e-01  -1.9342466e+00   1.0617757e+00   1.0127068e+00   1.5386691e+00   1.1402148e+00   1.2871027e+00   2.8517378e-01   1.4744766e+00  -2.8288536e-01   1.4546364e+00   1.2961929e+00   1.7567480e+00   1.3206176e+00   7.8772564e-01   1.3770936e+00   1.2931116e+00   1.2596134e+00   1.3351976e+00   1.3179230e+00   1.3463488e+00   1.3210423e+00   7.0899517e-01  -1.4515593e+00  -1.7197342e+00  -1.1458788e+00   1.5432041e+00
   1.2338955e+00   1.1201593e+00   1.9838043e-01  -3.2744781e-01  -7.5892554e-01  -2.4178550e+00  -5.8358864e-01  -2.4808819e+00   5.9303399e-01   3.4769293e-01   1.5617962e+00   4.3042411e-01   1.1991035e+00  -1.4374081e-01   7.4966951e-01  -1.9880132e-01  -3.7016455e-01  -1.7258583e+00  -2.0890610e+00   1.3426654e+00   4.4427325e-01   1.8587269e-01  -4.6318061e-01  -5.6525127e-01  -1.4401150e+00  -1.2806614e+00  -2.0638425e+00  -1.1369925e+00  -2.6572933e+00  -1.1848893e+00  -2.1655243e+00   8.5033210e-01   4.6184160e-01  -1.1787669e-01  -7.5557689e-01  -1.0295987e+00  -2.5647032e+00  -9.4621577e-02  -2.2037101e+00   4.4643076e-01  -1.6790772e-01   6.1917438e-01  -8.6810819e-01   3.1274579e-02  -1.0746162e+00   7.0968481e-01  -1.5040407e+00   8.2188793e-01  -1.9485147e+00   1.1956792e+00   1.0026069e+00   1.5714514e+00   1.1512085e+00   1.2521615e+00   2.8861647e-01   1.5237825e+00  -2.0869390e-01   1.5151069e+00   1.3542526e+00   1.8053698e+00   1.3757520e+00   8.8212450e-01   1.4983619e+00   1.4249599e+00   1.4505575e+00   1.4973619e+00   1.5125651e+00   1.5543666e+00   1.5475278e+00   7.3662563e-01  -1.5466627e+00  -1.8476510e+00  -1.2770226e+00   1.7753496e+00
   1.3209270e+00   1.0882584e+00   2.6665658e-01  -4.1637045e-01  -7.9322272e-01  -2.4432465e+00  -7.0762926e-01  -2.4608697e+00   6.5529871e-01   4.6283138e-01   1.6301650e+00   4.0978483e-01   1.1818313e+00  -1.3764244e-01   6.6617787e-01  -1.6170561e-01  -4.1636100e-01  -1.7747193e+00  -2.2123357e+00   1.3423997e+00   5.4795069e-01   1.9507109e-01  -5.3017753e-01  -5.9537411e-01  -1.5533847e+00  -1.3354589e+00  -2.1525110e+00  -1.2481534e+00  -2.6814767e+00  -1.3038127e+00  -2.2333757e+00   9.0673167e-01   4.2302638e-01  -1.0005444e-01  -8.1758088e-01  -1.1483890e+00  -2.5452534e+00  -1.9673884e-01  -2.1763636e+00   5.2516163e-01  -2.5169420e-01   6.3149953e-01  -9.0205836e-01  -4.0310044e-03  -1.0775332e+00   5.6224674e-01  -1.4810788e+00   7.0577765e-01  -1.9243300e+00   1.3034267e+00   9.5840657e-01   1.5777017e+00   1.1471191e+00   1.1880418e+00   2.8976757e-01   1.5474969e+00  -1.3435423e-01   1.5410559e+00   1.3910052e+00   1.8075924e+00   1.4095577e+00   9.4308269e-01   1.5963846e+00   1.5156464e+00   1.6163112e+00   1.6225110e+00   1.6790718e+00   1.7277292e+00   1.7442797e+00   7.2960520e-01  -1.6427126e+00  -1.9151930e+00  -1.3565611e+00   1.9741636e+00
   1.3733380e+00   1.0262451e+00   3.2709240e-01  -5.1745108e-01  -8.0735419e-01  -2.4209523e+00  -8.0170671e-01  -2.3832724e+00   7.0381459e-01   5.8220228e-01   1.6737218e+00   3.6951613e-01   1.1375632e+00  -1.2857548e-01   5.5914541e-01  -1.2081007e-01  -4.8015241e-01  -1.7882549e+00  -2.2690343e+00   1.3030712e+00   6.4770880e-01   1.9008616e-01  -6.1075292e-01  -6.1748735e-01  -1.6548031e+00  -1.3530254e+00  -2.1973648e+00  -1.3088574e+00  -2.6384119e+00  -1.3705285e+00  -2.2303469e+00   9.3424710e-01   3.5613718e-01  -7.9017351e-02  -8.6811141e-01  -1.2294881e+00  -2.4637269e+00  -2.8335724e-01  -2.0919434e+00   5.9182879e-01  -3.5596455e-01   6.3561633e-01  -9.2908720e-01  -4.0553550e-02  -1.0539907e+00   4.1685691e-01  -1.4254634e+00   5.8969554e-01  -1.8622817e+00   1.3826987e+00   8.7991413e-01   1.5573438e+00   1.1270576e+00   1.0966776e+00   2.8869029e-01   1.5447398e+00  -5.9694449e-02   1.5308457e+00   1.4040993e+00   1.7627940e+00   1.4197611e+00   9.6919128e-01   1.6689699e+00   1.5632175e+00   1.7540640e+00   1.7076662e+00   1.8138359e+00   1.8619397e+00   1.9066606e+00   6.8972298e-01  -1.7359689e+00  -1.9216265e+00  -1.3831253e+00   2.1347647e+00
   1.3910461e+00   9.3628303e-01   3.8080165e-01  -6.2754347e-01  -8.0050769e-01  -2.3531854e+00  -8.6485078e-01  -2.2529433e+00   7.3678497e-01   7.0339874e-01   1.6923026e+00   3.0876252e-01   1.0685030e+00  -1.1784538e-01   4.3179277e-01  -7.4872339e-02  -5.5746916e-01  -1.7671745e+00  -2.2606125e+00   1.2267850e+00   7.4083779e-01   1.7394545e-01  -7.0125052e-01  -6.2948718e-01  -1.7406773e+00  -1.3336398e+00  -2.1980584e+00  -1.3187814e+00  -2.5318615e+00  -1.3857101e+00  -2.1593125e+00   9.3514589e-01   2.6386363e-01  -5.3417886e-02  -9.0593370e-01  -1.2710178e+00  -2.3250823e+00  -3.5446229e-01  -1.9537251e+00   6.4627520e-01  -4.7902900e-01   6.3274131e-01  -9.4970199e-01  -7.7970470e-02  -1.0063634e+00   2.7693201e-01  -1.3406143e+00   4.7616235e-01  -1.7649495e+00   1.4326562e+00   7.6854435e-01   1.5116165e+00   1.0907744e+00   9.8133347e-01   2.8530410e-01   1.5156243e+00   1.4976537e-02   1.4847379e+00   1.3922004e+00   1.6726277e+00   1.4050983e+00   9.6069614e-01   1.7147576e+00   1.5675658e+00   1.8618612e+00   1.7514649e+00   1.9142959e+00   1.9540041e+00   2.0312007e+00   6.2036875e-01  -1.8224652e+00  -1.8688466e+00  -1.3583599e+00   2.2536485e+00
   1.3755593e+00   8.2198156e-01   4.2958833e-01  -7.4288319e-01  -7.7248637e-01  -2.2440243e+00  -8.9745216e-01  -2.0773237e+00   7.5276651e-01   8.2328250e-01   1.6870699e+00   2.2772910e-01   9.7806062e-01  -1.0687373e-01   2.8835131e-01  -2.3365243e-02  -6.4340787e-01  -1.7134420e+00  -2.1916414e+00   1.1173481e+00   8.2435836e-01   1.5041979e-01  -7.9726265e-01  -6.2943594e-01  -1.8076645e+00  -1.2787676e+00  -2.1559024e+00  -1.2797909e+00  -2.3683157e+00  -1.3524621e+00  -2.0265565e+00   9.1298951e-01   1.5017600e-01  -2.1733179e-02  -9.3024127e-01  -1.2727151e+00  -2.1367586e+00  -4.1103177e-01  -1.7680559e+00   6.8920125e-01  -6.1818711e-01   6.2468971e-01  -9.6455572e-01  -1.1575513e-01  -9.3800603e-01   1.4579733e-01  -1.2313024e+00   3.6769213e-01  -1.6367960e+00   1.4539503e+00   6.2728120e-01   1.4430357e+00   1.0386936e+00   8.4647735e-01   2.7935691e-01   1.4612539e+00   8.8828579e-02   1.4049177e+00   1.3550633e+00   1.5409584e+00   1.3653847e+00   9.1947420e-01   1.7332184e+00   1.5304019e+00   1.9385874e+00   1.7541842e+00   1.9789946e+00   2.0025172e+00   2.1157002e+00   5.2635516e-01  -1.8981757e+00  -1.7612760e+00  -1.2868402e+00   2.3287906e+00
   1.3298931e+00   6.8822993e-01   4.7583530e-01  -8.5924786e-01  -7.2370999e-01  -2.0992038e+00  -9.0121048e-01  -1.8660806e+00   7.5073577e-01   9.3807674e-01   1.6604503e+00   1.2769959e-01   8.7070347e-01  -9.7126776e-02   1.3387860e-01   3.3446080e-02  -7.3247223e-01  -1.6301701e+00  -2.0695471e+00   9.8009778e-01   8.9512468e-01   1.2382577e-01  -8.9384150e-01  -6.1565148e-01  -1.8529243e+00  -1.1909675e+00  -2.0737784e+00  -1.1958124e+00  -2.1566655e+00  -1.2761416e+00  -1.8414309e+00   8.7243510e-01   2.0144439e-02   1.7652369e-02  -9.4067507e-01  -1.2359199e+00  -1.9083109e+00  -4.5493805e-01  -1.5440557e+00   7.2212172e-01  -7.6981913e-01   6.1377770e-01  -9.7439670e-01  -1.5315526e-01  -8.5308313e-01   2.6575750e-02  -1.1034209e+00   2.6669199e-01  -1.4839573e+00   1.4486575e+00   4.6056170e-01   1.3552893e+00   9.7191901e-01   6.9758905e-01   2.7041674e-01   1.3836604e+00   1.6050912e-01   1.2954157e+00   1.2935511e+00   1.3736818e+00   1.3015341e+00   8.4892685e-01   1.7246273e+00   1.4551361e+00   1.9839256e+00   1.7176850e+00   2.0075915e+00   2.0076707e+00   2.1592758e+00   4.1367403e-01  -1.9591907e+00  -1.6056413e+00  -1.1758254e+00   2.3596785e+00
   1.2584149e+00   5.4096475e-01   5.2236029e-01  -9.7214159e-01  -6.5519419e-01  -1.9258341e+00  -8.7902615e-01  -1.6306303e+00   7.3013654e-01   1.0435081e+00   1.6160049e+00   1.0998870e-02   7.5176081e-01  -9.0037381e-02  -2.5981938e-02   9.4481732e-02  -8.1884298e-01  -1.5214661e+00  -1.9042101e+00   8.2165483e-01   9.4995013e-01   9.8801161e-02  -9.8574039e-01  -5.8678523e-01  -1.8742557e+00  -1.0737588e+00  -1.9559858e+00  -1.0726140e+00  -1.9077709e+00  -1.1640760e+00  -1.6158556e+00   8.1898400e-01  -1.2029506e-01   6.6352631e-02  -9.3732432e-01  -1.1634872e+00  -1.6509510e+00  -4.8881039e-01  -1.2931578e+00   7.4727902e-01  -9.2952207e-01   6.0269633e-01  -9.8001406e-01  -1.8918714e-01  -7.5636092e-01  -7.7920680e-02  -9.6370122e-01   1.7535338e-01  -1.3139451e+00   1.4201460e+00   2.7408746e-01   1.2530746e+00   8.9220747e-01   5.4091349e-01   2.5788462e-01   1.2856891e+00   2.2817710e-01   1.1619282e+00   1.2096020e+00   1.1784382e+00   1.2155266e+00   7.5379667e-01   1.6900108e+00   1.3466787e+00   1.9982989e+00   1.6452804e+00   2.0008297e+00   1.9711893e+00   2.1623447e+00   2.8920042e-01  -2.0018916e+00  -1.4106449e+00  -1.0348612e+00   2.3472743e+00
   1.1666245e+00   3.8688339e-01   5.7224704e-01  -1.0769960e+00  -5.6850975e-01  -1.7320637e+00  -8.3484160e-01  -1.3835745e+00   6.9090785e-01   1.1349936e+00   1.5582464e+00  -1.1910074e-01   6.2718583e-01  -8.6925909e-02  -1.8528383e-01   1.5788032e-01  -8.9666383e-01  -1.3922380e+00  -1.7074429e+00   6.4961244e-01   9.8575247e-01   8.0064147e-02  -1.0676721e+00  -5.4188763e-01  -1.8702094e+00  -9.3145709e-01  -1.8080372e+00  -9.1749822e-01  -1.6339368e+00  -1.0251881e+00  -1.3636855e+00   7.5869168e-01  -2.6461827e-01   1.2587788e-01  -9.2071097e-01  -1.0596284e+00  -1.3770160e+00  -5.1586466e-01  -1.0285155e+00   7.6751650e-01  -1.0922878e+00   5.9436316e-01  -9.8218798e-01  -2.2264909e-01  -6.5297650e-01  -1.6529341e-01  -8.1938719e-01   9.5540300e-02  -1.1352741e+00   1.3728831e+00   7.4571624e-02   1.1418861e+00   8.0191160e-01   3.8317020e-01   2.4102638e-01   1.1708410e+00   2.8957273e-01   1.0115517e+00   1.1061459e+00   9.6424140e-01   1.1103244e+00   6.3991846e-01   1.6310757e+00   1.2111766e+00   1.9827977e+00   1.5415435e+00   1.9604612e+00   1.8962026e+00   2.1265648e+00   1.6035799e-01  -2.0231180e+00  -1.1865429e+00  -8.7524824e-01   2.2939211e+00
   1.0608816e+00   2.3312000e-01   6.2866071e-01  -1.1693803e+00  -4.6572378e-01  -1.5266998e+00  -7.7343926e-01  -1.1380806e+00   6.3349489e-01   1.2078629e+00   1.4924035e+00  -2.5852540e-01   5.0328759e-01  -8.8925273e-02  -3.3808586e-01   2.2108320e-01  -9.6032932e-01  -1.2479746e+00  -1.4923756e+00   4.7217787e-01   9.9971500e-01   7.2167753e-02  -1.1345734e+00  -4.8045957e-01  -1.8401751e+00  -7.6898655e-01  -1.6364074e+00  -7.3893526e-01  -1.3483352e+00  -8.6955008e-01  -1.0999809e+00   6.9785223e-01  -4.0602076e-01   1.9753096e-01  -8.9176032e-01  -9.2969009e-01  -1.0993889e+00  -5.3970650e-01  -7.6430818e-01   7.8611657e-01  -1.2527151e+00   5.9175953e-01  -9.8164519e-01  -2.5215664e-01  -5.4819420e-01  -2.3365015e-01  -6.7788794e-01   2.8684645e-02  -9.5703998e-01   1.3121904e+00  -1.3056656e-01   1.0277606e+00   7.0388887e-01   2.3123504e-01   2.1902131e-01   1.0430818e+00   3.4211686e-01   8.5244116e-01   9.8697224e-01   7.4104110e-01   9.8974076e-01   5.1391831e-01   1.5501175e+00   1.0556954e+00   1.9390953e+00   1.4120643e+00   1.8891360e+00   1.7870641e+00   2.0547214e+00   3.4762710e-02  -2.0203209e+00  -9.4465777e-01  -7.0940682e-01   2.2031951e+00
   9.4809306e-01   8.6902626e-02   6.9465471e-01  -1.2452064e+00  -3.4932720e-01  -1.3188054e+00  -7.0020407e-01  -9.0723198e-01   5.5884612e-01   1.2576063e+00   1.4241524e+00  -4.0259182e-01   3.8644079e-01  -9.6916012e-02  -4.7876525e-01   2.8096462e-01  -1.0047603e+00  -1.0945100e+00  -1.2727771e+00   2.9778332e-01   9.8945582e-01   7.9260357e-02  -1.1818601e+00  -4.0248945e-01  -1.7844316e+00  -5.9168207e-01  -1.4482504e+00  -5.4614585e-01  -1.0643885e+00  -7.0788091e-01  -8.4021639e-01   6.4267397e-01  -5.3774261e-01   2.8230518e-01  -8.5175889e-01  -7.7987957e-01  -8.3089959e-01  -5.6411588e-01  -5.1498448e-01   8.0660862e-01  -1.4052453e+00   5.9775997e-01  -9.7902441e-01  -2.7620118e-01  -4.4716233e-01  -2.8168466e-01  -5.4642385e-01  -2.4302475e-02  -7.8846311e-01   1.2439613e+00  -3.3354401e-01   9.1699094e-01   6.0138190e-01   9.1807284e-02   1.9102252e-01   9.0663648e-01   3.8303328e-01   6.9341076e-01   8.5655618e-01   5.1924360e-01   8.5826564e-01   3.8287622e-01   1.4499161e+00   8.8787300e-01   1.8693580e+00   1.2631734e+00   1.7902603e+00   1.6491316e+00   1.9505824e+00  -8.0139302e-02  -1.9916905e+00  -6.9684302e-01  -5.5016917e-01   2.0797257e+00
   8.3537261e-01  -4.4788495e-02   7.7297895e-01  -1.3009221e+00  -2.2214963e-01  -1.1172938e+00  -6.2085952e-01  -7.0338811e-01   4.6839975e-01   1.2801318e+00   1.3593188e+00  -5.4623409e-01   2.8278647e-01  -1.1147507e-01  -6.0231353e-01   3.3399938e-01  -1.0256529e+00  -9.3778224e-01  -1.0623510e+00   1.3468824e-01   9.5319758e-01   1.0486379e-01  -1.2056592e+00  -3.0847578e-01  -1.7041622e+00  -4.0508641e-01  -1.2510970e+00  -3.4866162e-01  -7.9515357e-01  -5.5101241e-01  -5.9947617e-01   5.9896176e-01  -6.5339066e-01   3.8079022e-01  -8.0229951e-01  -6.1695339e-01  -5.8373608e-01  -5.9282054e-01  -2.9448880e-01   8.3255522e-01  -1.5444129e+00   6.1496161e-01  -9.7485174e-01  -2.9322918e-01  -3.5468145e-01  -3.0873869e-01  -4.3168439e-01  -6.3092962e-02  -6.3843109e-01   1.1743508e+00  -5.2657391e-01   8.1581686e-01   4.9787353e-01  -2.8919086e-02   1.5622519e-01   7.6578079e-01   4.0948962e-01   5.4349504e-01   7.1985106e-01   3.0921273e-01   7.2085772e-01   2.5397198e-01   1.3336187e+00   7.1555631e-01   1.7761499e+00   1.1016440e+00   1.6678333e+00   1.4885204e+00   1.8187200e+00  -1.7742158e-01  -1.9362602e+00  -4.5493300e-01  -4.1004254e-01   1.9289817e+00
   7.2969323e-01  -1.5554363e-01   8.6589646e-01  -1.3336766e+00  -8.7267401e-02  -9.3053425e-01  -5.4118926e-01  -5.3758043e-01   3.6405903e-01   1.2720162e+00   1.3035692e+00  -6.8425298e-01   1.9793373e-01  -1.3284248e-01  -7.0459611e-01   3.7645667e-01  -1.0196882e+00  -7.8360093e-01  -8.7403763e-01  -9.4077612e-03   8.8992482e-01   1.5167875e-01  -1.2030049e+00  -1.9943491e-01  -1.6014273e+00  -2.1475405e-01  -1.0525428e+00  -1.5588197e-01  -5.5272919e-01  -4.0934599e-01  -3.9167542e-01   5.7182103e-01  -7.4724251e-01   4.9308905e-01  -7.4521441e-01  -4.4788355e-01  -3.6888934e-01  -6.2926871e-01  -1.1551255e-01   8.6732506e-01  -1.6650916e+00   6.4552104e-01  -9.6952659e-01  -3.0174011e-01  -2.7499551e-01  -3.1484267e-01  -3.3951471e-01  -8.7970319e-02  -5.1505763e-01   1.1094526e+00  -7.0222456e-01   7.3010647e-01   3.9692509e-01  -1.2556479e-01   1.1393588e-01   6.2464672e-01   4.1874593e-01   4.1149014e-01   5.8205616e-01   1.2077456e-01   5.8271145e-01   1.3413125e-01   1.2046156e+00   5.4644251e-01   1.6623351e+00   9.3439000e-01   1.5262679e+00   1.3118403e+00   1.6643145e+00  -2.5099880e-01  -1.8539730e+00  -2.3019967e-01  -3.0048597e-01   1.7570442e+00
   6.3754603e-01  -2.3980907e-01   9.7501704e-01  -1.3414505e+00   5.2093656e-02  -7.6598695e-01  -4.6675512e-01  -4.1897825e-01   2.4815830e-01   1.2307325e+00   1.2621019e+00  -8.1157121e-01   1.3667759e-01  -1.6090742e-01  -7.8255704e-01   4.0461001e-01  -9.8469302e-01  -6.3742772e-01  -7.1936074e-01  -1.2771985e-01   7.9951831e-01   2.2142732e-01  -1.1719872e+00  -7.6893187e-02  -1.4790954e+00  -2.6066257e-02  -8.5994008e-01   2.3352054e-02  -3.4771565e-01  -2.9232574e-01  -2.2885111e-01   5.6539944e-01  -8.1451276e-01   6.1875251e-01  -6.8249581e-01  -2.7951923e-01  -1.9566122e-01  -6.7641101e-01   1.1184187e-02   9.1386476e-01  -1.7627258e+00   6.9100609e-01  -9.6331635e-01  -3.0039588e-01  -2.1161291e-01  -3.0073101e-01  -2.7464545e-01  -9.9820165e-02  -4.2528430e-01   1.0549788e+00  -8.5375682e-01   6.6504255e-01   3.0200615e-01  -1.9383830e-01   6.3638286e-02   4.8705038e-01   4.0830192e-01   3.0549702e-01   4.4837174e-01  -3.7252574e-02   4.4901117e-01   2.9691310e-02   1.0664101e+00   3.8773989e-01   1.5309790e+00   7.6817211e-01   1.3702054e+00   1.1259271e+00   1.4929439e+00  -2.9590413e-01  -1.7457146e+00  -3.2844155e-02  -2.3124394e-01   1.5703694e+00
   5.6462487e-01  -2.9312173e-01   1.1011572e+00  -1.3231414e+00   1.9265669e-01  -6.2988332e-01  -4.0262595e-01  -3.5445044e-01   1.2341693e-01   1.1548354e+00   1.2393557e+00  -9.2347893e-01   1.0274640e-01  -1.9521371e-01  -8.3435795e-01   4.1494867e-01  -9.1974136e-01  -5.0418094e-01  -6.0785267e-01  -2.1468291e-01   6.8285200e-01   3.1474080e-01  -1.1118433e+00   5.7137460e-02  -1.3407319e+00   1.5593608e-01  -6.8010584e-01   1.8114732e-01  -1.8875125e-01  -2.0795509e-01  -1.2055972e-01   5.8267924e-01  -8.5156718e-01   7.5673505e-01  -6.1620727e-01  -1.1826268e-01  -7.1256369e-02  -7.3650417e-01   7.7342838e-02   9.7448304e-01  -1.8335309e+00   7.5227138e-01  -9.5635644e-01  -2.8813479e-01  -1.6716603e-01  -2.6782930e-01  -2.4047914e-01  -1.0008168e-01  -3.7454596e-01   1.0159571e+00  -9.7542098e-01   6.2483111e-01   2.1632728e-01  -2.3075774e-01   5.0499371e-03   3.5635254e-01   3.7603471e-01   2.3248908e-01   3.2375428e-01  -1.5748182e-01   3.2468536e-01  -5.3898960e-02   9.2248788e-01   2.4586257e-01   1.3852507e+00   6.0932150e-01   1.2043295e+00   9.3757877e-01   1.3103698e+00  -3.0850902e-01  -1.6133050e+00   1.2845370e-01  -2.0977852e-01   1.3755493e+00
   5.1555313e-01  -3.1228142e-01   1.2442339e+00  -1.2785990e+00   3.3119128e-01  -5.2696489e-01  -3.5313060e-01  -3.4824519e-01  -7.1216743e-03   1.0440927e+00   1.2387516e+00  -1.0158533e+00   9.8593183e-02  -2.3498350e-01  -8.5944383e-01   4.0438039e-01  -8.2519495e-01  -3.8806807e-01  -5.4658656e-01  -2.6619070e-01   5.4184283e-01   4.3109924e-01  -1.0229883e+00   2.0020173e-01  -1.1904524e+00   3.2669813e-01  -5.1905542e-01   3.1089483e-01  -8.2146160e-02  -1.6238289e-01  -7.3414020e-02   6.2533147e-01  -8.5607295e-01   9.0537716e-01  -5.4838698e-01   3.0222841e-02  -4.7915388e-04  -8.1094926e-01   7.7636667e-02   1.0506627e+00  -1.8746506e+00   8.2936550e-01  -9.4865470e-01  -2.6428150e-01  -1.4331262e-01  -2.1821114e-01  -2.3894252e-01  -9.0664081e-02  -3.6651748e-01   9.9646259e-01  -1.0626976e+00   6.1245019e-01   1.4268655e-01  -2.3480903e-01  -6.1834223e-02   2.3535366e-01   3.2031781e-01   1.9792742e-01   2.1268494e-01  -2.3431568e-01   2.1417446e-01  -1.1233049e-01   7.7619232e-01   1.2617041e-01   1.2283287e+00   4.6349306e-01   1.0331886e+00   7.5330103e-01   1.1223256e+00  -2.8667485e-01  -1.4594505e+00   2.4690706e-01  -2.4083459e-01   1.1790792e+00
   4.9366671e-01  -2.9545474e-01   1.4032015e+00  -1.2086111e+00   4.6460706e-01  -4.6029240e-01  -3.2165003e-01  -4.0180409e-01  -1.4016783e-01   8.9955175e-01   1.2624841e+00  -1.0853389e+00   1.2524414e-01  -2.7915597e-01  -8.5853541e-01   3.7041294e-01  -7.0267874e-01  -2.9245067e-01  -5.3984082e-01  -2.7975798e-01   3.7944347e-01   5.6882787e-01  -9.0698356e-01   3.4946152e-01  -1.0327433e+00   4.8227212e-01  -3.8177401e-01   4.0753859e-01  -3.1630692e-02  -1.5958390e-01  -9.0781924e-02   6.9364059e-01  -8.2707715e-01   1.0624170e+00  -4.8094946e-01   1.6125685e-01   1.4450911e-02  -9.0017581e-01   9.9369323e-03   1.1429152e+00  -1.8842629e+00   9.2147773e-01  -9.4009698e-01  -2.2864324e-01  -1.4068271e-01  -1.5452483e-01  -2.7041191e-01  -7.3834982e-02  -4.0295470e-01   9.9939924e-01  -1.1124688e+00   6.2945807e-01   8.3340410e-02  -2.0603037e-01  -1.3671409e-01   1.2622511e-01   2.4011528e-01   2.0544577e-01   1.1896419e-01  -2.6422060e-01   1.2122607e-01  -1.4262748e-01   6.3060641e-01   3.2763305e-02   1.0633117e+00   3.3545330e-01   8.6103296e-01   5.7907051e-01   9.3431204e-01  -2.2982967e-01  -1.2876564e+00   3.1789845e-01  -3.2616514e-01   9.8713374e-01
   5.0086535e-01  -2.4220823e-01   1.5760353e+00  -1.1148393e+00   5.9004123e-01  -4.3113451e-01  -3.1045999e-01  -5.1371901e-01  -2.7228307e-01   7.2353388e-01   1.3113755e+00  -1.1294780e+00   1.8221546e-01  -3.2643740e-01  -8.3355253e-01   3.1130565e-01  -5.5499565e-01  -2.1974473e-01  -5.8891200e-01  -2.5459873e-01   1.9957403e-01   7.2515143e-01  -7.6644718e-01   5.0177498e-01  -8.7226450e-01   6.1941142e-01  -2.7203511e-01   4.6776665e-01  -3.8228740e-02  -2.0115372e-01  -1.7266249e-01   7.8650392e-01  -7.6501196e-01   1.2250346e+00  -4.1559034e-01   2.7132327e-01  -2.6044359e-02  -1.0035821e+00  -1.2459623e-01   1.2506909e+00  -1.8616288e+00   1.0269303e+00  -9.3045329e-01  -1.8158381e-01  -1.5887116e-01  -7.9891403e-02  -3.3371364e-01  -5.2090277e-02  -4.8363542e-01   1.0263436e+00  -1.1231147e+00   6.7587555e-01   3.9907704e-02  -1.4601766e-01  -2.1897357e-01   3.0473958e-02   1.3504685e-01   2.5662590e-01   4.5545469e-02  -2.4590289e-01   4.8729787e-02  -1.4327549e-01   4.8845286e-01  -3.1663884e-02   8.9313997e-01   2.2891075e-01   6.9167031e-01   4.2012156e-01   7.5140972e-01  -1.3896703e-01  -1.1021015e+00   3.3914937e-01  -4.6443187e-01   8.0535949e-01
   5.3753915e-01  -1.5347400e-01   1.7597693e+00  -9.9971375e-01   7.0493778e-01  -4.3894127e-01  -3.2063484e-01  -6.7983273e-01  -3.9999652e-01   5.1956138e-01   1.3848050e+00  -1.1467878e+00   2.6750603e-01  -3.7535831e-01  -7.8747884e-01   2.2618589e-01  -3.8598552e-01  -1.7135814e-01  -6.9208649e-01  -1.9161913e-01   6.9927611e-03   8.9630589e-01  -6.0491243e-01   6.5379229e-01  -7.1364024e-01   7.3563686e-01  -1.9227377e-01   4.9011686e-01  -1.0026178e-01  -2.8623286e-01  -3.1574187e-01   9.0150472e-01  -6.7163065e-01   1.3899301e+00  -3.5370228e-01   3.5818139e-01  -1.1897466e-01  -1.1195384e+00  -3.2160094e-01   1.3723546e+00  -1.8070853e+00   1.1432186e+00  -9.1938380e-01  -1.2406781e-01  -1.9647566e-01   2.2218265e-03  -4.2619899e-01  -2.8016653e-02  -6.0640195e-01   1.0774606e+00  -1.0945303e+00   7.5015369e-01   1.3312552e-02  -5.7849731e-02  -3.0768654e-01  -5.1063623e-02   5.4234006e-03   3.5087916e-01  -5.5835507e-03  -1.8037501e-01  -1.3991855e-03  -1.1428037e-01   3.5201409e-01  -6.5902080e-02   7.2052815e-01   1.4639196e-01   5.2835110e-01   2.8076252e-01   5.7811114e-01  -1.6568687e-02  -9.0748230e-01   3.1077656e-01  -6.5128574e-01   6.3868865e-01
   6.0257276e-01  -3.1454660e-02   1.9505857e+00  -8.6629454e-01   8.0711581e-01  -4.8140429e-01  -3.5201792e-01  -8.9347516e-01  -5.1993738e-01   2.9221918e-01   1.4807180e+00  -1.1367804e+00   3.7766861e-01  -4.2433355e-01  -7.2417883e-01   1.1512377e-01  -2.0033784e-01  -1.4766590e-01  -8.4476809e-01  -9.3328096e-02  -1.9288896e-01   1.0777016e+00  -4.2664633e-01   8.0206569e-01  -5.6125502e-01   8.2927414e-01  -1.4352022e-01   4.7499471e-01  -2.1348141e-01  -4.1156552e-01  -5.1362238e-01   1.0350544e+00  -5.4988192e-01   1.5534299e+00  -2.9630826e-01   4.2090042e-01  -2.5897823e-01  -1.2454533e+00  -5.7376800e-01   1.5052312e+00  -1.7219844e+00   1.2671018e+00  -9.0644751e-01  -5.7670332e-02  -2.5117696e-01   8.8146083e-02  -5.4388807e-01  -4.1569243e-03  -7.6729832e-01   1.1514968e+00  -1.0280678e+00   8.4923078e-01   3.7687054e-03   5.4062881e-02  -4.0163754e-01  -1.1820422e-01  -1.4774559e-01   4.8544492e-01  -3.3464171e-02  -7.0906378e-02  -2.8279759e-02  -5.7156064e-02   2.2307982e-01  -7.0242859e-02   5.4791637e-01   8.9167617e-02   3.7368323e-01   1.6422893e-01   4.1818093e-01   1.3354273e-01  -7.0882879e-01   2.3523446e-01  -8.7961898e-01   4.9117925e-01
   6.9342510e-01   1.2052146e-01   2.1439533e+00  -7.1811052e-01   8.9482567e-01  -5.5460032e-01  -4.0326052e-01  -1.1458202e+00  -6.2897750e-01   4.6965640e-02   1.5957153e+00  -1.0999339e+00   5.0795773e-01  -4.7172251e-01  -6.4818247e-01  -2.0832379e-02  -3.3689556e-03  -1.4802333e-01  -1.0397543e+00   3.6325555e-02  -3.9423641e-01   1.2641290e+00  -2.3643961e-01   9.4316862e-01  -4.1906335e-01   8.9946268e-01  -1.2539741e-01   4.2460395e-01  -3.7132200e-01  -5.7169088e-01  -7.5720783e-01   1.1825924e+00  -4.0373471e-01   1.7116227e+00  -2.4401822e-01   4.5981959e-01  -4.3863048e-01  -1.3779046e+00  -8.7124398e-01   1.6457176e+00  -1.6085900e+00   1.3947358e+00  -8.9111324e-01   1.5450280e-02  -3.1985792e-01   1.7416675e-01  -6.8167361e-01   1.7112355e-02  -9.6079078e-01   1.2458510e+00  -9.2641147e-01   9.6867637e-01   1.0804098e-02   1.8419678e-01  -4.9935486e-01  -1.7137917e-01  -3.2277092e-01   6.5550868e-01  -3.8173754e-02   7.7140849e-02  -3.2067378e-02   2.5157015e-02   1.0292468e-01  -4.6428044e-02   3.7744022e-01   5.7230990e-02   2.2958326e-01   7.2578948e-02   2.7454928e-01   3.0641130e-01  -5.1130547e-01   1.1714903e-01  -1.1399701e+00   3.6588965e-01
   8.0627868e-01   2.9818235e-01   2.3348103e+00  -5.5898806e-01   9.6678964e-01  -6.5321084e-01  -4.7192588e-01  -1.4263405e+00  -7.2437557e-01  -2.1009501e-01   1.7252191e+00  -1.0376167e+00   6.5254698e-01  -5.1588609e-01  -5.6445070e-01  -1.7966124e-01   1.9922317e-01  -1.7081597e-01  -1.2676436e+00   1.9217814e-01  -5.9105214e-01   1.4499967e+00  -3.9381913e-02   1.0738192e+00  -2.9042646e-01   9.4613675e-01  -1.3618102e-01   3.4279526e-01  -5.6525870e-01  -7.5925525e-01  -1.0352194e+00   1.3388321e+00  -2.3796677e-01   1.8605127e+00  -1.9701263e-01   4.7643832e-01  -6.4884552e-01  -1.5128221e+00  -1.2021547e+00   1.7894560e+00  -1.4699393e+00   1.5218445e+00  -8.7277671e-01   9.2615672e-02  -3.9875474e-01   2.5668082e-01  -8.3357342e-01   3.3684291e-02  -1.1800544e+00   1.3567178e+00  -7.9339667e-01   1.1029115e+00   3.3321776e-02   3.2618947e-01  -5.9915223e-01  -2.1158024e-01  -5.1732083e-01   8.5443488e-01  -2.0775996e-02   2.5658206e-01  -1.3899765e-02   1.2844054e-01  -7.6812723e-03   2.4629018e-03   2.1092258e-01   4.9329855e-02   9.7264924e-02   6.6379688e-03   1.4924309e-01   4.9620274e-01  -3.2000320e-01  -3.6946199e-02  -1.4210542e+00   2.6479254e-01
   9.3624677e-01   4.9651839e-01   2.5177795e+00  -3.9287914e-01   1.0222255e+00  -7.7080510e-01  -5.5465124e-01  -1.7233327e+00  -8.0391304e-01  -4.7246198e-01   1.8637036e+00  -9.5198004e-01   8.0480309e-01  -5.5523912e-01  -4.7813629e-01  -3.5841082e-01   4.0161364e-01  -2.1354453e-01  -1.5173472e+00   3.6812388e-01  -7.7745001e-01   1.6295861e+00   1.5936531e-01   1.1910008e+00  -1.7798351e-01   9.6997942e-01  -1.7291973e-01   2.3484077e-01  -7.8525077e-01  -9.6542506e-01  -1.3348099e+00   1.4980353e+00  -5.7931254e-02   1.9961852e+00  -1.5505449e-01   4.7324629e-01  -8.7934635e-01  -1.6457156e+00  -1.5532157e+00   1.9315542e+00  -1.3096831e+00   1.6439183e+00  -8.5078500e-01   1.7072289e-01  -4.8363437e-01   3.3234681e-01  -9.9301551e-01   4.3801089e-02  -1.4173063e+00   1.4792952e+00  -6.3378702e-01   1.2454928e+00   6.9690665e-02   4.7315170e-01  -6.9917582e-01  -2.4029212e-01  -7.2847448e-01   1.0741017e+00   1.6777774e-02   4.5877041e-01   2.4207374e-02   2.4740674e-01  -1.0843007e-01   7.2182556e-02   4.9887439e-02   6.3051482e-02  -2.2733788e-02  -3.4003715e-02   4.3359538e-02   6.9649185e-01  -1.3973533e-01  -2.1895738e-01  -1.7103816e+00   1.8873502e-01
   1.0776278e+00   7.1000026e-01   2.6874024e+00  -2.2370060e-01   1.0608510e+00  -9.0017106e-01  -6.4735736e-01  -2.0244852e+00  -8.6601026e-01  -7.3349382e-01   2.0049753e+00  -8.4582503e-01   9.5760153e-01  -5.8829685e-01  -3.9435209e-01  -5.5327286e-01   5.9810190e-01  -2.7294208e-01  -1.7766808e+00   5.5741929e-01  -9.4792582e-01   1.7973093e+00   3.5478674e-01   1.2920756e+00  -8.3564174e-02   9.7235136e-01  -2.3160781e-01   1.0714600e-01  -1.0202455e+00  -1.1803761e+00  -1.6422390e+00   1.6542977e+00   1.3068621e-01   2.1149721e+00  -1.1752845e-01   4.5350651e-01  -1.1191761e+00  -1.7719317e+00  -1.9103926e+00   2.0668365e+00  -1.1319151e+00   1.7564237e+00  -8.2446684e-01   2.4636553e-01  -5.6998838e-01   3.9821754e-01  -1.1531416e+00   4.6106804e-02  -1.6641653e+00   1.6080400e+00  -4.5302536e-01   1.3894393e+00   1.1785768e-01   6.1800031e-01  -7.9745294e-01  -2.5941302e-01  -9.5278610e-01   1.3053171e+00   7.1789491e-02   6.7402427e-01   7.9505432e-02   3.7595753e-01  -1.9940414e-01   1.5753482e-01  -1.0440542e-01   9.4958353e-02  -1.3048722e-01  -5.0938380e-02  -4.2916250e-02   9.0056638e-01   2.5152999e-02  -4.1964217e-01  -1.9949304e+00   1.3744794e-01
   1.2241908e+00   9.3279727e-01   2.8383845e+00  -5.5189536e-02   1.0828677e+00  -1.0336764e+00  -7.4549352e-01  -2.3174509e+00  -9.0981434e-01  -9.8665612e-01   2.1424883e+00  -7.2245513e-01   1.1036653e+00  -6.1371349e-01  -3.1795739e-01  -7.5968580e-01   7.8334810e-01  -3.4512000e-01  -2.0329987e+00   7.5300302e-01  -1.0976061e+00   1.9479562e+00   5.4221202e-01   1.3748814e+00  -8.1451396e-03   9.5519669e-01  -3.0740218e-01  -3.3087471e-02  -1.2587171e+00  -1.3938285e+00  -1.9435729e+00   1.8018326e+00   3.2210810e-01   2.2136091e+00  -8.3503530e-02   4.2100502e-01  -1.3572228e+00  -1.8869242e+00  -2.2595729e+00   2.1901101e+00  -9.4100122e-01   1.8550158e+00  -7.9317097e-01   3.1597312e-01  -6.5323536e-01   4.5184798e-01  -1.3071109e+00   3.9672985e-02  -1.9120150e+00   1.7369607e+00  -2.5697295e-01   1.5275854e+00   1.7547358e-01   7.5379194e-01  -8.9193975e-01  -2.7116542e-01  -1.1863562e+00   1.5382913e+00   1.4098604e-01   8.9209480e-01   1.4868863e-01   5.0748356e-01  -2.8098099e-01   2.5263388e-01  -2.5090836e-01   1.4076956e-01  -2.2658597e-01  -4.6833203e-02  -1.1025004e-01   1.1017328e+00   1.7095180e-01  -6.2906604e-01  -2.2618295e+00   1.0960622e-01
   1.3694775e+00   1.1589892e+00   2.9658301e+00   1.0921801e-01   1.0889228e+00  -1.1636398e+00  -8.4430276e-01  -2.5904033e+00  -9.3524914e-01  -1.2257499e+00   2.2696752e+00  -5.8552395e-01   1.2359075e+00  -6.3031458e-01  -2.5336974e-01  -9.7246032e-01   9.5258410e-01  -4.2573847e-01  -2.2738433e+00   9.4781466e-01  -1.2224611e+00   2.0769174e+00   7.1748866e-01   1.4378097e+00   4.8148825e-02   9.2092939e-01  -3.9487194e-01  -1.7823298e-01  -1.4892123e+00  -1.5955961e+00  -2.2253695e+00   1.9352346e+00   5.1069392e-01   2.2893736e+00  -5.1813588e-02   3.7978376e-01  -1.5827296e+00  -1.9865215e+00  -2.5872154e+00   2.2964277e+00  -7.4141602e-01   1.9357378e+00  -7.5630813e-01   3.7596007e-01  -7.2892206e-01   4.9137084e-01  -1.4483917e+00   2.3997738e-02  -2.1523531e+00   1.8599231e+00  -5.1651404e-02   1.6529354e+00   2.4002255e-01   8.7403996e-01  -9.8056583e-01  -2.7799760e-01  -1.4249082e+00   1.7631351e+00   2.2070952e-01   1.1026444e+00   2.2808666e-01   6.3518734e-01  -3.5372214e-01   3.5119183e-01  -3.8872062e-01   1.9558100e-01  -3.1201439e-01  -2.5272415e-02  -1.6005592e-01   1.2936082e+00   2.9472174e-01  -8.3708070e-01  -2.4990177e+00   1.0293825e-01
   1.5071071e+00   1.3827640e+00   3.0654618e+00   2.6648296e-01   1.0800523e+00  -1.2826940e+00  -9.3909382e-01  -2.8325413e+00  -9.4302349e-01  -1.4451116e+00   2.3802720e+00  -4.3888466e-01   1.3477592e+00  -6.3712119e-01  -2.0440822e-01  -1.1859233e+00   1.1017913e+00  -5.1019554e-01  -2.4875690e+00   1.1350981e+00  -1.3194711e+00   2.1803724e+00   8.7712241e-01   1.4798628e+00   8.6001588e-02   8.7230445e-01  -4.8826920e-01  -3.2062669e-01  -1.7008768e+00  -1.7761192e+00  -2.4753154e+00   2.0497128e+00   6.9114972e-01   2.3401960e+00  -2.1150278e-02   3.3387168e-01  -1.7857646e+00  -2.0671746e+00  -2.8809417e+00   2.3813330e+00  -5.3759383e-01   1.9951963e+00  -7.1339552e-01   4.2287631e-01  -7.9291450e-01   5.1553614e-01  -1.5710230e+00  -1.0186895e-03  -2.3771080e+00   1.9709594e+00   1.5700121e-01   1.7590072e+00   3.0894865e-01   9.7299792e-01  -1.0612749e+00  -2.8247820e-01  -1.6638675e+00   1.9703568e+00   3.0711491e-01   1.2957088e+00   3.1386341e-01   7.5241501e-01  -4.1825526e-01   4.4682158e-01  -5.1701616e-01   2.5411500e-01  -3.8800948e-01   9.4449058e-03  -1.9435828e-01   1.4703852e+00   3.9439173e-01  -1.0338031e+00  -2.6958412e+00   1.1437900e-01
   1.6310687e+00   1.5985997e+00   3.1338077e+00   4.1403215e-01   1.0576052e+00  -1.3841235e+00  -1.0255046e+00  -3.0345230e+00  -9.3459398e-01  -1.6397787e+00   2.4686246e+00  -2.8644664e-01   1.4334662e+00  -6.3336773e-01  -1.7417074e-01  -1.3940770e+00   1.2278381e+00  -5.9382845e-01  -2.6639185e+00   1.3086755e+00  -1.3867353e+00   2.2554383e+00   1.0183823e+00   1.5006817e+00   1.0682534e-01   8.1227981e-01  -5.8180744e-01  -4.5295335e-01  -1.8839388e+00  -1.9269520e+00  -2.6827848e+00   2.1412845e+00   8.5871255e-01   2.3647385e+00   9.8388760e-03   2.8703039e-01  -1.9576332e+00  -2.1261699e+00  -3.1300435e+00   2.4410734e+00  -3.3379895e-01   2.0307060e+00  -6.6410101e-01   4.5355224e-01  -8.4157205e-01   5.2371382e-01  -1.6698408e+00  -3.5118344e-02  -2.5789130e+00   2.0645566e+00   3.6334985e-01   1.8401412e+00   3.7977146e-01   1.0458970e+00  -1.1320617e+00  -2.8718520e-01  -1.8984459e+00   2.1513252e+00   3.9636397e-01   1.4621179e+00   4.0220975e-01   8.5297882e-01  -4.7515989e-01   5.3334152e-01  -6.3497085e-01   3.1098809e-01  -4.5591039e-01   5.2541730e-02  -2.1562553e-01   1.6270603e+00   4.6881568e-01  -1.2100733e+00  -2.8435650e+00   1.4025926e-01
   1.7359859e+00   1.8014266e+00   3.1683506e+00   5.4979993e-01   1.0231558e+00  -1.4621629e+00  -1.0997423e+00  -3.1888109e+00  -9.1208463e-01  -1.8056169e+00   2.5299548e+00  -1.3204496e-01   1.4883405e+00  -6.1851488e-01  -1.6494643e-01  -1.5907685e+00   1.3285751e+00  -6.7211961e-01  -2.7945171e+00   1.4631814e+00  -1.4235217e+00   2.3002693e+00   1.1393670e+00   1.5005514e+00   1.1264868e-01   7.4387563e-01  -6.6993563e-01  -5.6861149e-01  -2.0301262e+00  -2.0411788e+00  -2.8392940e+00   2.2069213e+00   1.0093040e+00   2.3624403e+00   4.2452531e-02   2.4252839e-01  -2.0912138e+00  -2.1617938e+00  -3.3258844e+00   2.4727749e+00  -1.3401766e-01   2.0403954e+00  -6.0828416e-01   4.6523238e-01  -8.7189751e-01   5.1586140e-01  -1.7406584e+00  -7.7745123e-02  -2.7513278e+00   2.1359152e+00   5.6225039e-01   1.8917636e+00   4.5018585e-01   1.0891282e+00  -1.1910076e+00  -2.9459332e-01  -2.1237288e+00   2.2986750e+00   4.8480458e-01   1.5938609e+00   4.8952086e-01   9.3145354e-01  -5.2486675e-01   6.0506732e-01  -7.4169694e-01   3.6098428e-01  -5.1700954e-01   9.9022226e-02  -2.2658591e-01   1.7596152e+00   5.1778634e-01  -1.3578695e+00  -2.9357701e+00   1.7651976e-01
   1.8173477e+00   1.9867682e+00   3.1676311e+00   6.7224385e-01   9.7841026e-01  -1.5122424e+00  -1.1587880e+00  -3.2899199e+00  -8.7816696e-01  -1.9394084e+00   2.5605792e+00   2.0675011e-02   1.5089567e+00  -5.9225916e-01  -1.7816191e-01  -1.7698682e+00   1.4028827e+00  -7.4089752e-01  -2.8732625e+00   1.5942465e+00  -1.4302563e+00   2.3141092e+00   1.2390329e+00   1.4803793e+00   1.0598047e-01   6.7003847e-01  -7.4759506e-01  -6.6203849e-01  -2.1330052e+00  -2.1137405e+00  -2.9388362e+00   2.2446446e+00   1.1396500e+00   2.3335256e+00   7.7843555e-02   2.0295716e-01  -2.1812077e+00  -2.1734365e+00  -3.4621821e+00   2.4745659e+00   5.8126159e-02   2.0232717e+00  -5.4603200e-01   4.5569347e-01  -8.8165926e-01   4.9246217e-01  -1.7803983e+00  -1.2811293e-01  -2.8890045e+00   2.1811625e+00   7.4920143e-01   1.9105910e+00   5.1814152e-01   1.1003634e+00  -1.2363164e+00  -3.0696319e-01  -2.3347667e+00   2.4066343e+00   5.6912805e-01   1.6843794e+00   5.7254947e-01   9.8343123e-01  -5.6757979e-01   6.5707852e-01  -8.3619128e-01   3.9932035e-01  -5.7241486e-01   1.4394076e-01  -2.3003619e-01   1.8651450e+00   5.4200823e-01  -1.4706634e+00  -2.9686247e+00   2.1893854e-01
   1.8716886e+00   2.1508594e+00   3.1313012e+00   7.8033606e-01   9.2511163e-01  -1.5311746e+00  -1.2005522e+00  -3.3345551e+00  -8.3590795e-01  -2.0389013e+00   2.5580631e+00   1.6835488e-01   1.4932859e+00  -5.5454083e-01  -2.1435996e-01  -1.9254561e+00   1.4506729e+00  -7.9652407e-01  -2.8965950e+00   1.6986292e+00  -1.4084549e+00   2.2972937e+00   1.3171816e+00   1.4416492e+00   8.9657645e-02   5.9351770e-01  -8.1044795e-01  -7.2897746e-01  -2.1882219e+00  -2.1416549e+00  -2.9780831e+00   2.2535675e+00   1.2473635e+00   2.2789788e+00   1.1693732e-01   1.7010043e-01  -2.2243018e+00  -2.1616301e+00  -3.5351648e+00   2.4456516e+00   2.3943148e-01   1.9792438e+00  -4.7768738e-01   4.2334328e-01  -8.6948170e-01   4.5444284e-01  -1.7871761e+00  -1.8527644e-01  -2.9877972e+00   2.1975146e+00   9.2045639e-01   1.8947664e+00   5.8190046e-01   1.0786154e+00  -1.2663551e+00  -3.2623668e-01  -2.5266762e+00   2.4712541e+00   6.4649723e-01   1.7287872e+00   6.4852933e-01   1.0057228e+00  -6.0322811e-01   6.8544529e-01  -9.1730483e-01   4.2188976e-01  -6.2293370e-01   1.8266605e-01  -2.2865559e-01   1.9419294e+00   5.4303233e-01  -1.5436984e+00  -2.9410157e+00   2.6335887e-01
   1.8967157e+00   2.2907391e+00   3.0601287e+00   8.7353311e-01   8.6495660e-01  -1.5172748e+00  -1.2239744e+00  -3.3216519e+00  -7.8859492e-01  -2.1028211e+00   2.5213104e+00   3.0800079e-01   1.4407637e+00  -5.0555171e-01  -2.7320762e-01  -2.0520122e+00   1.4728446e+00  -8.3605792e-01  -2.8636303e+00   1.7742856e+00  -1.3606027e+00   2.2512057e+00   1.3744111e+00   1.3863538e+00   6.6684291e-02   5.1676087e-01  -8.5506745e-01  -7.6667072e-01  -2.1936440e+00  -2.1241240e+00  -2.9564490e+00   2.2338829e+00   1.3309868e+00   2.2004888e+00   1.6036330e-01   1.4486436e-01  -2.2192354e+00  -2.1280160e+00  -3.5435958e+00   2.3863335e+00   4.0715770e-01   1.9091043e+00  -4.0386881e-01   3.6729882e-01  -8.3490213e-01   4.0307854e-01  -1.7603358e+00  -2.4819748e-01  -3.0448203e+00   2.1833773e+00   1.0730955e+00   1.8439210e+00   6.4007179e-01   1.0242374e+00  -1.2797003e+00  -3.5394378e-01  -2.6947448e+00   2.4905386e+00   7.1464096e-01   1.7240138e+00   7.1526448e-01   9.9649755e-01  -6.3145156e-01   6.8740754e-01  -9.8373761e-01   4.2547239e-01  -6.6898640e-01   2.1112637e-01  -2.2483607e-01   1.9894461e+00   5.2315710e-01  -1.5741770e+00  -2.8545432e+00   3.0590515e-01
   1.8913761e+00   2.4043161e+00   2.9559523e+00   9.5172617e-01   7.9952482e-01  -1.4704128e+00  -1.2290571e+00  -3.2523135e+00  -7.3954823e-01  -2.1308471e+00   2.4505857e+00   4.3704084e-01   1.3522941e+00  -4.4574377e-01  -3.5353222e-01  -2.1446100e+00   1.4711994e+00  -8.5738584e-01  -2.7761532e+00   1.8203867e+00  -1.2899907e+00   2.1781889e+00   1.4120325e+00   1.3169094e+00   4.0070092e-02   4.4183332e-01  -8.7908122e-01  -7.7396819e-01  -2.1493958e+00  -2.0625225e+00  -2.8760201e+00   2.1868049e+00   1.3899959e+00   2.1003677e+00   2.0840308e-01   1.2727347e-01  -2.1667837e+00  -2.0752422e+00  -3.4886812e+00   2.2979804e+00   5.5904118e-01   1.8144763e+00  -3.2547974e-01   2.8744141e-01  -7.7839264e-01   3.3989647e-01  -1.7004418e+00  -3.1580189e-01  -3.0584618e+00   2.1383888e+00   1.2050587e+00   1.7591630e+00   6.9162473e-01   9.3886599e-01  -1.2751919e+00  -3.9112547e-01  -2.8345484e+00   2.4644676e+00   7.7191237e-01   1.6688752e+00   7.7118221e-01   9.5535794e-01  -6.5162226e-01   6.6149554e-01  -1.0340639e+00   4.0789914e-01  -7.1055588e-01   2.2602406e-01  -2.2054001e-01   2.0083286e+00   4.8530177e-01  -1.5613503e+00  -2.7133743e+00   3.4317538e-01
   1.8558635e+00   2.4904021e+00   2.8215915e+00   1.0151769e+00   7.3022900e-01  -1.3919978e+00  -1.2168362e+00  -3.1296627e+00  -6.9193341e-01  -2.1235606e+00   2.3474677e+00   5.5336247e-01   1.2301886e+00  -3.7583776e-01  -4.5338197e-01  -2.1991114e+00   1.4483152e+00  -8.5931428e-01  -2.6384741e+00   1.8372777e+00  -1.2005190e+00   2.0814196e+00   1.4319559e+00   1.2360536e+00   1.2674733e-02   3.7036578e-01  -8.8126256e-01  -7.5134434e-01  -2.0577923e+00  -1.9602777e+00  -2.7413561e+00   2.1144615e+00   1.4247639e+00   1.9814483e+00   2.6095579e-01   1.1653231e-01  -2.0696546e+00  -2.0068010e+00  -3.3738658e+00   2.1829525e+00   6.9329421e-01   1.6977268e+00  -2.4370627e-01   1.8444769e-01  -7.0134701e-01   2.6658587e-01  -1.6092321e+00  -3.8702239e-01  -3.0283586e+00   2.0634001e+00   1.3151422e+00   1.6429919e+00   7.3588280e-01   8.2531492e-01  -1.2519963e+00  -4.3827738e-01  -2.9420752e+00   2.3949197e+00   8.1731085e-01   1.5640769e+00   8.1535058e-01   8.8334684e-01  -6.6289957e-01   6.0758959e-01  -1.0667874e+00   3.6816294e-01  -7.4717708e-01   2.2500710e-01  -2.1719296e-01   2.0002705e+00   4.3285714e-01  -1.5065056e+00  -2.5239755e+00   3.7240146e-01
   1.7915655e+00   2.5487143e+00   2.6607184e+00   1.0644411e+00   6.5828817e-01  -1.2848987e+00  -1.1892882e+00  -2.9586216e+00  -6.4858367e-01  -2.0823658e+00   2.2147445e+00   6.5533136e-01   1.0780503e+00  -2.9683043e-01  -5.7010974e-01  -2.2123566e+00   1.4073929e+00  -8.4161706e-01  -2.4571562e+00   1.8263910e+00  -1.0964782e+00   1.9647498e+00   1.4365508e+00   1.1467306e+00  -1.2935059e-02   3.0353026e-01  -8.6156531e-01  -7.0082344e-01  -1.9231752e+00  -1.8226413e+00  -2.5591829e+00   2.0197553e+00   1.4364877e+00   1.8469676e+00   3.1752257e-01   1.1114894e-01  -1.9323181e+00  -1.9268151e+00  -3.2045441e+00   2.0444841e+00   8.0859016e-01   1.5618562e+00  -1.6000272e-01   5.9795750e-02  -6.0603274e-01   1.8492182e-01  -1.4895354e+00  -4.6082483e-01  -2.9553443e+00   1.9604043e+00   1.4029610e+00   1.4991483e+00   7.7250169e-01   6.8742596e-01  -1.2096735e+00  -4.9531759e-01  -3.0138619e+00   2.2855052e+00   8.5047005e-01   1.4121522e+00   8.4746288e-01   7.8289352e-01  -6.6431357e-01   5.2691571e-01  -1.0804253e+00   3.0647083e-01  -7.7796723e-01   2.0679079e-01  -2.1561731e-01   1.9678860e+00   3.6952160e-01  -1.4128540e+00  -2.2947336e+00   3.9157002e-01
   1.7009601e+00   2.5798446e+00   2.4777001e+00   1.1002876e+00   5.8472316e-01  -1.1533017e+00  -1.1491788e+00  -2.7456308e+00  -6.1184437e-01  -2.0093919e+00   2.0562588e+00   7.4179368e-01   9.0060751e-01  -2.0999761e-01  -7.0047708e-01  -2.1823445e+00   1.3520760e+00  -8.0503638e-01  -2.2406333e+00   1.7901179e+00  -9.8231961e-01   1.8325249e+00   1.4284922e+00   1.0519728e+00  -3.4610459e-02   2.4204384e-01  -8.2110329e-01  -6.2581946e-01  -1.7516634e+00  -1.6563745e+00  -2.3379944e+00   1.9061961e+00   1.4270846e+00   1.7004406e+00   3.7720905e-01   1.0911088e-01  -1.7607683e+00  -1.8397861e+00  -2.9876998e+00   1.8865406e+00   9.0403883e-01   1.4103710e+00  -7.6063522e-02  -8.4254571e-02  -4.9550958e-01   9.6706322e-02  -1.3451581e+00  -5.3621872e-01  -2.8413776e+00   1.8324155e+00   1.4688862e+00   1.3324131e+00   8.0143593e-01   5.2988605e-01  -1.1482444e+00  -5.6158174e-01  -3.0471352e+00   2.1413275e+00   8.7161647e-01   1.2173465e+00   8.6779384e-01   6.5770106e-01  -6.5486975e-01   4.2197935e-01  -1.0736152e+00   2.2423478e-01  -8.0169459e-01   1.7122321e-01  -2.1601041e-01   1.9145361e+00   2.9912828e-01  -1.2853247e+00  -2.0354918e+00   3.9949946e-01
   1.5874666e+00   2.5851954e+00   2.2774171e+00   1.1236137e+00   5.1037428e-01  -1.0025174e+00  -1.0998700e+00  -2.4983341e+00  -5.8344862e-01  -1.9073867e+00   1.8767136e+00   8.1206539e-01   7.0350781e-01  -1.1688891e-01  -8.4077630e-01  -2.1083959e+00   1.2862574e+00  -7.5123760e-01  -1.9987376e+00   1.7316483e+00  -8.6243168e-01   1.6893865e+00   1.4105953e+00   9.5477649e-01  -5.0722568e-02   1.8619755e-01  -7.6207522e-01  -5.3090176e-01  -1.5508369e+00  -1.4693639e+00  -2.0875863e+00   1.7777187e+00   1.3990602e+00   1.5455297e+00   4.3874678e-01   1.0810032e-01  -1.5622393e+00  -1.7503291e+00  -2.7315103e+00   1.7136524e+00   9.7915688e-01   1.2471439e+00   6.2186729e-03  -2.4470708e-01  -3.7351576e-01   3.7295233e-03  -1.1807455e+00  -6.1225292e-01  -2.6894614e+00   1.6833130e+00   1.5139577e+00   1.1483631e+00   8.2289782e-01   3.5802084e-01  -1.0682540e+00  -6.3584641e-01  -3.0399615e+00   1.9686894e+00   8.8150397e-01   9.8544690e-01   8.7713352e-01   5.1258376e-01  -6.3366530e-01   2.9644292e-01  -1.0452412e+00   1.2400356e-01  -8.1688103e-01   1.1929276e-01  -2.1796593e-01   1.8441281e+00   2.2547152e-01  -1.1302819e+00  -1.7570247e+00   3.9587167e-01
   1.4552637e+00   2.5668887e+00   2.0650718e+00   1.1353673e+00   4.3593493e-01  -8.3874103e-01  -1.0450924e+00  -2.2252372e+00  -5.6443343e-01  -1.7796036e+00   1.6814563e+00   8.6591092e-01   4.9308389e-01  -1.9311281e-02  -9.8696676e-01  -1.9912878e+00   1.2138817e+00  -6.8272182e-01  -1.7421709e+00   1.6547897e+00  -7.4093089e-01   1.5400697e+00   1.3856503e+00   8.5798219e-01  -6.0236664e-02   1.3590541e-01  -6.8764028e-01  -4.2150426e-01  -1.3293621e+00  -1.2701902e+00  -1.8185548e+00   1.6384973e+00   1.3553596e+00   1.3859190e+00   5.0053140e-01   1.0573187e-01  -1.3448828e+00  -1.6629061e+00  -2.4449385e+00   1.5307411e+00   1.0338365e+00   1.0762756e+00   8.4808408e-02  -4.1790012e-01  -2.4432626e-01  -9.2251004e-02  -1.0016194e+00  -6.8800172e-01  -2.5035535e+00   1.5176601e+00   1.5397838e+00   9.5310917e-01   8.3731362e-01   1.7757320e-01  -9.7081992e-01  -7.1638164e-01  -2.9913941e+00   1.7747659e+00   8.8133183e-01   7.2356847e-01   8.7670520e-01   3.5326239e-01  -6.0000584e-01   1.5495333e-01  -9.9456433e-01   9.3391818e-03  -8.2193133e-01   5.3077964e-02  -2.2053668e-01   1.7609038e+00   1.5213928e-01  -9.5517853e-01  -1.4704846e+00   3.8121799e-01
   1.3090857e+00   2.5276481e+00   1.8459963e+00   1.1364764e+00   3.6199874e-01  -6.6877860e-01  -9.8870575e-01  -1.9353639e+00  -5.5510104e-01  -1.6296962e+00   1.4762465e+00   9.0351594e-01   2.7610126e-01   8.0703201e-02  -1.1348221e+00  -1.8333489e+00   1.1387528e+00  -6.0269833e-01  -1.4819475e+00   1.5637720e+00  -6.2148356e-01   1.3892073e+00   1.3562673e+00   7.6416582e-01  -6.2756417e-02   9.0769740e-02  -6.0175157e-01  -3.0359664e-01  -1.0965855e+00  -1.0676770e+00  -1.5417843e+00   1.4927678e+00   1.2992066e+00   1.2251948e+00   5.6067795e-01   9.9794390e-02  -1.1174221e+00  -1.5815797e+00  -2.1373359e+00   1.3429448e+00   1.0683148e+00   9.0195704e-01   1.5759608e-01  -5.9960198e-01  -1.1258548e-01  -1.8951496e-01  -8.1359601e-01  -7.6254535e-01  -2.2884785e+00   1.3405056e+00   1.5484277e+00   7.5302368e-01   8.4527987e-01  -5.5224883e-03  -8.5766071e-01  -8.0103135e-01  -2.9016153e+00   1.5672641e+00   8.7265313e-01   4.3989998e-01   8.6807507e-01   1.8612641e-01  -5.5351257e-01   2.9298676e-03  -9.2134958e-01  -1.1535412e-01  -8.1527924e-01  -2.4357675e-02  -2.2233283e-01   1.6692250e+00   8.2360329e-02  -7.6816791e-01  -1.1868530e+00   3.5686225e-01
   1.1540093e+00   2.4706655e+00   1.6254647e+00   1.1277927e+00   2.8911220e-01  -4.9974615e-01  -9.3445922e-01  -1.6379196e+00  -5.5503083e-01  -1.4616223e+00   1.2670277e+00   9.2545485e-01   5.9499966e-02   1.8094706e-01  -1.2800830e+00  -1.6385011e+00   1.0643586e+00  -5.1492602e-01  -1.2288401e+00   1.4630495e+00  -5.0716735e-01   1.2411450e+00   1.3247384e+00   6.7554419e-01  -5.8533324e-02   5.0157609e-02  -5.0895364e-01  -1.8333937e-01  -8.6211003e-01  -8.7044431e-01  -1.2679516e+00   1.3446649e+00   1.2339421e+00   1.0667406e+00   6.1709135e-01   8.8477182e-02  -8.8879371e-01  -1.5098042e+00  -1.8180849e+00   1.1554495e+00   1.0831463e+00   7.2834378e-01   2.2247817e-01  -7.8512872e-01   1.6880202e-02  -2.8637276e-01  -6.2278742e-01  -8.3495117e-01  -2.0498313e+00   1.1571825e+00   1.5422922e+00   5.5447882e-01   8.4752368e-01  -1.8536208e-01  -7.3109467e-01  -8.8731790e-01  -2.7720577e+00   1.3540889e+00   8.5727917e-01   1.4341747e-01   8.5305767e-01   1.7972099e-02  -4.9420787e-01  -1.5367747e-01  -8.2597680e-01  -2.4503953e-01  -7.9553939e-01  -1.0911978e-01  -2.2164787e-01   1.5733697e+00   1.8873530e-02  -5.7769490e-01  -9.1642404e-01   3.2482480e-01
   9.9523987e-01   2.3994535e+00   1.4085230e+00   1.1100531e+00   2.1782775e-01  -3.3875702e-01  -8.8577102e-01  -1.3419725e+00  -5.6314086e-01  -1.2795610e+00   1.0597063e+00   9.3265600e-01  -1.4986102e-01   2.7910553e-01  -1.4186109e+00  -1.4122333e+00   9.9372066e-01  -4.2352857e-01  -9.9286328e-01   1.3571069e+00  -4.0038209e-01   1.0997830e+00   1.2929249e+00   5.9390224e-01  -4.8441459e-02   1.3283770e-02  -4.1415511e-01  -6.6743781e-02  -6.3537334e-01  -6.8649142e-01  -1.0070741e+00   1.1980815e+00   1.1628664e+00   9.1364832e-01   6.6755058e-01   7.0561598e-02  -6.6779082e-01  -1.4502664e+00  -1.4962896e+00   9.7333325e-01   1.0791773e+00   5.5944230e-01   2.7744596e-01  -9.6948294e-01   1.3926320e-01  -3.8115366e-01  -4.3539013e-01  -9.0426074e-01  -1.7938756e+00   9.7310801e-01   1.5240018e+00   3.6360125e-01   8.4486748e-01  -3.5628222e-01  -5.9400545e-01  -9.7256880e-01  -2.6054923e+00   1.1430250e+00   8.3718486e-01  -1.5642981e-01   8.3362283e-01  -1.4427440e-01  -4.2257242e-01  -3.0864947e-01  -7.0952235e-01  -3.7428628e-01  -7.6165323e-01  -1.9667988e-01  -2.1660416e-01   1.4773449e+00  -3.6173393e-02  -3.9208762e-01  -6.6835295e-01   2.8769208e-01
   8.3790679e-01   2.3176937e+00   1.1998379e+00   1.0838571e+00   1.4875190e-01  -1.9260554e-01  -8.4553932e-01  -1.0561629e+00  -5.7779489e-01  -1.0878476e+00   8.5994793e-01   9.2636438e-01  -3.4544776e-01   3.7284176e-01  -1.5465374e+00  -1.1614983e+00   9.2927851e-01  -3.3279233e-01  -7.8281824e-01   1.2502751e+00  -3.0281310e-01   9.6844645e-01   1.2621768e+00   5.2054591e-01  -3.3916576e-02  -2.0703672e-02  -3.2238434e-01   4.0644178e-02  -4.2524521e-01  -5.2283059e-01  -7.6811670e-01   1.0565529e+00   1.0890947e+00   7.6864977e-01   7.0980497e-01   4.5562284e-02  -4.6271740e-01  -1.4047849e+00  -1.1805284e+00   8.0142190e-01   1.0575220e+00   3.9901002e-01   3.2068007e-01  -1.1475102e+00   2.4998219e-01  -4.7219367e-01  -2.5746427e-01  -9.6948610e-01  -1.5274253e+00   7.9359294e-01   1.4962895e+00   1.8605484e-01   8.3820017e-01  -5.1305376e-01  -4.4976912e-01  -1.0540571e+00  -2.4060683e+00   9.4145055e-01   8.1441899e-01  -4.5005141e-01   8.1180663e-01  -2.9383992e-01  -3.3956693e-01  -4.5576726e-01  -5.7380240e-01  -4.9752609e-01  -7.1301673e-01  -2.8210543e-01  -2.0530699e-01   1.3847256e+00  -8.1289573e-02  -2.1916921e-01  -4.5029251e-01   2.4845888e-01
   6.8687528e-01   2.2290835e+00   1.0035715e+00   1.0496669e+00   8.2582355e-02  -6.7460655e-02  -8.1599558e-01  -7.8844256e-01  -5.9694940e-01  -8.9091760e-01   6.7299586e-01   9.0810078e-01  -5.2127785e-01   4.5989519e-01  -1.6604033e+00  -8.9452273e-01   8.7281239e-01  -2.4695570e-01  -6.0592258e-01   1.1465648e+00  -2.1544774e-01   8.4979164e-01   1.2332873e+00   4.5628303e-01  -1.6861140e-02  -5.2638977e-02  -2.3853928e-01   1.3401939e-01  -2.3965902e-01  -3.8518787e-01  -5.5867565e-01   9.2316860e-01   1.0154305e+00   6.3406747e-01   7.4167931e-01   1.3805688e-02  -2.8106487e-01  -1.3742702e+00  -8.7866509e-01   6.4416080e-01   1.0195380e+00   2.5046992e-01   3.5064563e-01  -1.3140693e+00   3.4488737e-01  -5.5782956e-01  -9.4709276e-02  -1.0296190e+00  -1.2577019e+00   6.2366354e-01   1.4618895e+00   2.6853860e-02   8.2845288e-01  -6.5105451e-01  -3.0214361e-01  -1.1291492e+00  -2.1792867e+00   7.5608384e-01   7.9102069e-01  -7.2805876e-01   7.8962838e-01  -4.2438454e-01  -2.4661714e-01  -5.8908147e-01  -4.2137027e-01  -6.0931683e-01  -6.4958030e-01  -3.6031336e-01  -1.8599815e-01   1.2985246e+00  -1.1566748e-01  -6.5908431e-02  -2.6813204e-01   2.1034944e-01
   5.4657801e-01   2.1371911e+00   8.2328315e-01   1.0078216e+00   2.0130414e-02   3.1417864e-02  -7.9860686e-01  -5.4584639e-01  -6.1832730e-01  -6.9325726e-01   5.0351198e-01   8.7961610e-01  -6.7212455e-01   5.3818752e-01  -1.7572824e+00  -6.2052886e-01   8.2540788e-01  -1.6999940e-01  -4.6754001e-01   1.0495197e+00  -1.3863981e-01   7.4575110e-01   1.2064853e+00   4.0143277e-01   4.8061006e-04  -8.3259505e-02  -1.6714231e-01   2.0953921e-01  -8.5290712e-02  -2.7778314e-01  -3.8474403e-01   8.0051036e-01   9.4426246e-01   5.1178558e-01   7.6118387e-01  -2.3560566e-02  -1.2922107e-01  -1.3587460e+00  -5.9771530e-01   5.0549920e-01   9.6680148e-01   1.1683636e-01   3.6618321e-01  -1.4642132e+00   4.2045374e-01  -6.3640301e-01   4.7756690e-02  -1.0836529e+00  -9.9216120e-01   4.6789839e-01   1.4234376e+00  -1.0979043e-01   8.1657870e-01  -7.6641796e-01  -1.5512402e-01  -1.1954514e+00  -1.9318980e+00   5.9277018e-01   7.6894273e-01  -9.8160903e-01   7.6901402e-01  -5.3027038e-01  -1.4556245e-01  -7.0317058e-01  -2.5546406e-01  -7.0460234e-01  -5.7191197e-01  -4.2633538e-01  -1.5719811e-01   1.2210968e+00  -1.3916895e-01   6.1877209e-02  -1.2584840e-01   1.7662628e-01
   4.2087039e-01   2.0453214e+00   6.6185975e-01   9.5857107e-01  -3.7674723e-02   9.9928441e-02  -7.9403013e-01  -3.3430028e-01  -6.3960612e-01  -4.9935270e-01   3.5544359e-01   8.4284061e-01  -7.9369420e-01   6.0592901e-01  -1.8348854e+00  -3.4937519e-01   7.8746307e-01  -1.0544831e-01  -3.7101883e-01   9.6209806e-01  -7.2212299e-02   6.5751642e-01   1.1814656e+00   3.5586169e-01   1.5670719e-02  -1.1313573e-01  -1.1211127e-01   2.6448178e-01   3.2702627e-02  -2.0319580e-01  -2.5056356e-01   6.9061357e-01   8.7748712e-01   4.0323776e-01   7.6662492e-01  -6.4629254e-02  -1.2221632e-02  -1.3574219e+00  -3.4375626e-01   3.8878745e-01   9.0107757e-01   6.5154042e-04   3.6658963e-01  -1.5933725e+00   4.7395289e-01  -7.0627851e-01   1.6560524e-01  -1.1306158e+00  -7.3828608e-01   3.3028275e-01   1.3833840e+00  -2.2058928e-01   8.0353409e-01  -8.5615635e-01  -1.2770613e-02  -1.2509449e+00  -1.6717108e+00   4.5630711e-01   7.4998253e-01  -1.2027386e+00   7.5172704e-01  -6.0680956e-01  -3.8574514e-02  -7.9337949e-01  -7.9905925e-02  -7.7895808e-01  -4.8121923e-01  -4.7558373e-01  -1.1783022e-01   1.1540808e+00  -1.5227263e-01   1.5975290e-01  -2.5468287e-02   1.5039527e-01
   3.1291114e-01   1.9563978e+00   5.2147235e-01   9.0211781e-01  -8.9801351e-02   1.3532831e-01  -8.0211745e-01  -1.5846429e-01  -6.5860466e-01  -3.1362907e-01   2.3191472e-01   7.9982610e-01  -8.8277302e-01   6.6171684e-01  -1.8916382e+00  -9.1129045e-02   7.5873466e-01  -5.6195776e-02  -3.1763993e-01   8.8658144e-01  -1.5586401e-02   5.8555796e-01   1.1574541e+00   3.1904240e-01   2.6240965e-02  -1.4261461e-01  -7.6558451e-02   2.9733567e-01   1.1087455e-01  -1.6231747e-01  -1.5855978e-01   5.9495141e-01   8.1646164e-01   3.0940898e-01   7.5670870e-01  -1.0685990e-01   6.6446443e-02  -1.3688104e+00  -1.2186740e-01   2.9668667e-01   8.2428731e-01  -9.6069853e-02   3.5168283e-01  -1.6975365e+00   5.0359227e-01  -7.6587556e-01   2.5548382e-01  -1.1696131e+00  -5.0334428e-01   2.1408226e-01   1.3439167e+00  -3.0326138e-01   7.9025962e-01  -9.1825418e-01   1.2098040e-01  -1.2941000e+00  -1.4073178e+00   3.5031022e-01   7.3572065e-01  -1.3846728e+00   7.3930700e-01  -6.5048121e-01   7.1947177e-02  -8.5602854e-01   1.0104253e-01  -8.2881038e-01  -3.7932716e-01  -5.0410197e-01  -6.7317466e-02   1.0983756e+00  -1.5598808e-01   2.2482457e-01   3.2867332e-02   1.3441660e-01
   2.2507034e-01   1.8728671e+00   4.0355954e-01   8.3866895e-01  -1.3515066e-01   1.3637383e-01  -8.2196753e-01  -2.1614247e-02  -6.7345320e-01  -1.4037483e-01   1.3514257e-01   7.5268311e-01  -9.3733888e-01   7.0461685e-01  -1.9267321e+00   1.4440591e-01   7.3841775e-01  -2.4361306e-02  -3.0666976e-01   8.2451869e-01   3.2078004e-02   5.2967543e-01   1.1333015e+00   2.9012803e-01   2.9860086e-02  -1.7178082e-01  -6.2629634e-02   3.0781890e-01   1.4760382e-01  -1.5438858e-01  -1.0935538e-01   5.1443762e-01   7.6198620e-01   2.3084810e-01   7.3063148e-01  -1.4726000e-01   1.0497923e-01  -1.3908717e+00   6.3910312e-02   2.3109169e-01   7.3847026e-01  -1.7188846e-01   3.2184456e-01  -1.7734216e+00   5.0861294e-01  -8.1371467e-01   3.1516803e-01  -1.1998732e+00  -2.9412072e-01   1.2173892e-01   1.3069003e+00  -3.5658365e-01   7.7765960e-01  -9.5173012e-01   2.4251015e-01  -1.3239622e+00  -1.1477459e+00   2.7711923e-01   7.2746737e-01  -1.5220978e+00   7.3301662e-01  -6.5910631e-01   1.8349285e-01  -8.8858276e-01   2.8285868e-01  -8.5161876e-01  -2.6861500e-01  -5.0878899e-01  -5.6480107e-03   1.0541559e+00  -1.5174437e-01   2.5581784e-01   5.0750441e-02   1.3093222e-01
   1.5886608e-01   1.7966297e+00   3.0883345e-01   7.6848939e-01  -1.7261049e-01   1.0339007e-01  -8.5201731e-01   7.4435321e-02  -6.8273315e-01   1.6352621e-02   6.6381005e-02   7.0351276e-01  -9.5663229e-01   7.3422220e-01  -1.9401409e+00   3.4817800e-01   7.2525123e-01  -1.1191400e-02  -3.3550766e-01   7.7670345e-01   7.1744469e-02   4.8907384e-01   1.1075998e+00   2.6803630e-01   2.4493424e-02  -2.0043919e-01  -7.1392807e-02   2.9682985e-01   1.4312586e-01  -1.7711248e-01  -1.0185388e-01   4.4944492e-01   7.1431675e-01   1.6768738e-01   6.8814960e-01  -1.8260554e-01   1.0331949e-01  -1.4211765e+00   2.1060523e-01   1.9306978e-01   6.4574334e-01  -2.2597930e-01   2.7803677e-01  -1.8186184e+00   4.8933741e-01  -8.4847441e-01   3.4366950e-01  -1.2207949e+00  -1.1663595e-01   5.4793206e-02   1.2738319e+00  -3.8040653e-01   7.6657912e-01  -9.5666215e-01   3.4870064e-01  -1.3402009e+00  -9.0204552e-01   2.3774680e-01   7.2621861e-01  -1.6113762e+00   7.3379853e-01  -6.3196960e-01   2.9356351e-01  -8.8977185e-01   4.6096015e-01  -8.4601030e-01  -1.5191522e-01  -4.8758093e-01   6.6595164e-02   1.0209200e+00  -1.4126274e-01   2.5307664e-01   3.1284181e-02   1.4152065e-01
   1.1493245e-01   1.7289974e+00   2.3730686e-01   6.9195178e-01  -2.0112363e-01   3.8261145e-02  -8.9016512e-01   1.2936196e-01  -6.8557653e-01   1.5283879e-01   2.5892883e-02   6.5433791e-01  -9.4118074e-01   7.5068173e-01  -1.9326054e+00   5.1235851e-01   7.1764001e-01  -1.7010540e-02  -3.9991340e-01   7.4318805e-01   1.0437745e-01   4.6245786e-01   1.0788120e+00   2.5153544e-01   8.5422692e-03  -2.2812134e-01  -1.0278610e-01   2.6633543e-01   9.9478691e-02  -2.2683725e-01  -1.3338402e-01   3.9983818e-01   6.7320630e-01   1.1966692e-01   6.2962153e-01  -2.0968226e-01   6.3143342e-02  -1.4570725e+00   3.1634196e-01   1.8282029e-01   5.4825625e-01  -2.5815961e-01   2.2178709e-01  -1.8317079e+00   4.4716158e-01  -8.6905518e-01   3.4128871e-01  -1.2319885e+00   2.4130552e-02   1.3837307e-02   1.2458127e+00  -3.7563327e-01   7.5777939e-01  -9.3417201e-01   4.3709484e-01  -1.3431197e+00  -6.7885128e-01   2.3187229e-01   7.3262235e-01  -1.6506945e+00   7.4224374e-01  -5.6987575e-01   3.9978629e-01  -8.5965112e-01   6.3091448e-01  -8.1185636e-01  -3.2382459e-02  -4.3957952e-01   1.4824244e-01   9.9756870e-01  -1.2642403e-01   2.1848270e-01  -2.1187574e-02   1.6698941e-01
   9.3021050e-02   1.6706840e+00   1.8833913e-01   6.0957851e-01  -2.1976553e-01  -5.5661901e-02  -9.3391643e-01   1.4431592e-01  -6.8171708e-01   2.6583727e-01   1.2955085e-02   6.0703440e-01  -8.9277224e-01   7.5469514e-01  -1.9055832e+00   6.3076122e-01   7.1378436e-01  -4.1227266e-02  -4.9429832e-01   7.2333224e-01   1.3084500e-01   4.4813727e-01   1.0454049e+00   2.3932563e-01  -1.9046709e-02  -2.5411699e-01  -1.5562944e-01   2.1920543e-01   2.0363406e-02  -2.9879383e-01  -1.9989590e-01   3.6501916e-01   6.3797124e-01   8.6162612e-02   5.5601730e-01  -2.2552900e-01  -1.2234732e-02  -1.4958447e+00   3.8036140e-01   1.9965978e-01   4.4814577e-01  -2.6890157e-01   1.5514170e-01  -1.8123384e+00   3.8448818e-01  -8.7464563e-01   3.0960514e-01  -1.2333105e+00   1.2449058e-01  -1.4965387e-03   1.2235396e+00  -3.4416191e-01   7.5191279e-01  -8.8636623e-01   5.0602062e-01  -1.3336275e+00  -4.8594026e-01   2.5788434e-01   7.4695756e-01  -1.6401255e+00   7.5857266e-01  -4.7513167e-01   5.0001641e-01  -7.9959766e-01   7.8864326e-01  -7.5028525e-01   8.6659059e-02  -3.6511616e-01   2.3758354e-01   9.8251070e-01  -1.0914115e-01   1.5530135e-01  -1.0137956e-01   2.0731391e-01
   9.2038210e-02   1.6218272e+00   1.6069847e-01   5.2207053e-01  -2.2782445e-01  -1.7373562e-01  -9.8054308e-01   1.2184602e-01  -6.7149204e-01   3.5269993e-01   2.5900003e-02   5.6326717e-01  -8.1437224e-01   7.4747377e-01  -1.8611668e+00   6.9917828e-01   7.1180749e-01  -8.2395080e-02  -6.1206204e-01   7.1588409e-01   1.5185273e-01   4.4413650e-01   1.0059772e+00   2.3011112e-01  -5.8711473e-02  -2.7752832e-01  -2.2770196e-01   1.5900476e-01  -8.9074556e-02  -3.8737703e-01  -2.9619950e-01   3.4398180e-01   6.0757828e-01   6.6217955e-02   4.6889245e-01  -2.2766346e-01  -1.1803830e-01  -1.5348596e+00   4.0303165e-01   2.4204022e-01   3.4748822e-01  -2.5932479e-01   8.0585148e-02  -1.7612537e+00   3.0460238e-01  -8.6478549e-01   2.5140053e-01  -1.2248854e+00   1.8224865e-01   7.4921215e-03   1.2073143e+00  -2.8879076e-01   7.4949890e-01  -8.1623233e-01   5.5466890e-01  -1.3131690e+00  -3.2982344e-01   3.1297582e-01   7.6912743e-01  -1.5815992e+00   7.8263128e-01  -3.5144788e-01   5.9242070e-01  -7.1223730e-01   9.3060666e-01  -6.6362572e-01   2.0187987e-01  -2.6574558e-01   3.3244890e-01   9.7378784e-01  -9.1245357e-02   6.7962762e-02  -2.0337403e-01   2.6162922e-01
   1.1011909e-01   1.5820377e+00   1.5263944e-01   4.3032025e-01  -2.2487612e-01  -3.1027342e-01  -1.0272460e+00   6.5768644e-02  -6.5579547e-01   4.1150181e-01   6.2196419e-02   5.2443414e-01  -7.0998437e-01   7.3066770e-01  -1.8019745e+00   7.1560531e-01   7.0987378e-01  -1.3832386e-01  -7.4595709e-01   7.1908836e-01   1.6791128e-01   4.4830408e-01   9.5937001e-01   2.2266002e-01  -1.1024876e-01  -2.9734380e-01  -3.1588162e-01   8.9756958e-02  -2.2253568e-01  -4.8645608e-01  -4.1623605e-01   3.3537735e-01   5.8074646e-01   5.8580712e-02   3.7032686e-01  -2.1427245e-01  -2.4828191e-01  -1.5716910e+00   3.8583903e-01   3.0760388e-01   2.4825256e-01  -2.3116369e-01   9.2993702e-04  -1.6802715e+00   2.1149479e-01  -8.3941979e-01   1.7051535e-01  -1.2071170e+00   1.9683461e-01   3.8642153e-02   1.1970692e+00  -2.1308691e-01   7.5090324e-01  -7.2749240e-01   5.8311980e-01  -1.2836270e+00  -2.1540089e-01   3.9329140e-01   7.9866855e-01  -1.4787788e+00   8.1390314e-01  -2.0375843e-01   6.7553877e-01  -6.0130341e-01   1.0539574e+00  -5.5528344e-01   3.1011100e-01  -1.4416642e-01   4.3032231e-01   9.6921419e-01  -7.4392781e-02  -3.8209691e-02  -3.2092561e-01   3.2827835e-01
   1.4473799e-01   1.5504771e+00   1.6199311e-01   3.3540603e-01  -2.1084520e-01  -4.5885822e-01  -1.0713139e+00  -1.9020293e-02  -6.3598934e-01   4.4114891e-01   1.1857107e-01   4.9162027e-01  -5.8445749e-01   7.0626548e-01  -1.7310192e+00   6.8033913e-01   7.0629176e-01  -2.0623389e-01  -8.8846377e-01   7.3081657e-01   1.7933571e-01   4.5841700e-01   9.0475914e-01   2.1585077e-01  -1.7283401e-01  -3.1252524e-01  -4.1633842e-01   1.5693825e-02  -3.7291292e-01  -5.8969996e-01  -5.5337313e-01   3.3758709e-01   5.5605718e-01   6.1746504e-02   2.6283023e-01  -1.8435356e-01  -3.9608982e-01  -1.6042207e+00   3.3135131e-01   3.9327827e-01   1.5225383e-01  -1.8670669e-01  -8.0819328e-02  -1.5722082e+00   1.0964063e-01  -7.9893944e-01   7.1643736e-02  -1.1806848e+00   1.6935089e-01   8.9043047e-02   1.1924078e+00  -1.2122098e-01   7.5632134e-01  -6.2441996e-01   5.9231463e-01  -1.2471984e+00  -1.4570782e-01   4.9412635e-01   8.3477673e-01  -1.3368470e+00   8.5153821e-01  -3.7965510e-02   7.4832168e-01  -4.7143433e-01   1.1566543e+00  -4.2955461e-01   4.0850103e-01  -4.0728786e-03   5.2847794e-01   9.6652105e-01  -5.9995059e-02  -1.5730882e-01  -4.4774953e-01   4.0491500e-01
   1.9285091e-01   1.5259542e+00   1.8626805e-01   2.3856803e-01  -1.8604569e-01  -6.1269961e-01  -1.1102702e+00  -1.2678466e-01  -6.1378072e-01   4.4145753e-01   1.9116850e-01   4.6556528e-01  -4.4324635e-01   6.7647143e-01  -1.6515631e+00   5.9593751e-01   6.9959851e-01  -2.8294049e-01  -1.0321598e+00   7.4871059e-01   1.8627264e-01   4.7227784e-01   8.4171827e-01   2.0870616e-01  -2.4508379e-01  -3.2210014e-01  -5.2476929e-01  -5.8993319e-02  -5.3267733e-01  -6.9090293e-01  -7.0071391e-01   3.4880157e-01   5.3206565e-01   7.4011045e-02   1.4922102e-01  -1.3779674e-01  -5.5406533e-01  -1.6307149e+00   2.4314381e-01   4.9540951e-01   6.1108487e-02  -1.2870542e-01  -1.6161929e-01  -1.4407535e+00   3.7486429e-03  -7.4420224e-01  -3.9922399e-02  -1.1465280e+00   1.0252644e-01   1.5518625e-01   1.1926594e+00  -1.7773015e-02   7.6576920e-01  -5.1162837e-01   5.8397658e-01  -1.2062577e+00  -1.2177132e-01   6.1017026e-01   8.7634959e-01  -1.1622142e+00   8.9439799e-01   1.3937892e-01   8.1014796e-01  -3.2791982e-01   1.2375290e+00  -2.9138790e-01   4.9465521e-01   1.5005423e-01   6.2413289e-01   9.6350070e-01  -4.9174739e-02  -2.8317381e-01  -5.7778488e-01   4.8865535e-01
   2.5106414e-01   1.5070372e+00   2.2275837e-01   1.4116718e-01  -1.5119521e-01  -7.6501433e-01  -1.1419987e+00  -2.5123112e-01  -5.9107606e-01   4.1319515e-01   2.7574368e-01   4.4664671e-01  -2.9213808e-01   6.4357157e-01  -1.5669661e+00   4.6704342e-01   6.8862297e-01  -3.6505513e-01  -1.1700687e+00   7.7033045e-01   1.8874808e-01   4.8780255e-01   7.7025374e-01   2.0041685e-01  -3.2515476e-01  -3.2525138e-01  -6.3665829e-01  -1.3038623e-01  -6.9428108e-01  -7.8429649e-01  -8.5140989e-01   3.6710336e-01   5.0740643e-01   9.3531771e-02   3.2486572e-02  -7.5400339e-02  -7.1468930e-01  -1.6498742e+00   1.2568189e-01   6.0992898e-01  -2.3807124e-02  -6.0255514e-02  -2.3854918e-01  -1.2902997e+00  -1.0150425e-01  -6.7653130e-01  -1.5858550e-01  -1.1058166e+00   5.7472160e-04   2.3314859e-01   1.1969413e+00   9.2483952e-02   7.7908112e-01  -3.9384328e-01   5.6048508e-01  -1.1632142e+00  -1.4258812e-01   7.3578425e-01   9.2204513e-01  -9.6216891e-01   9.4111641e-01   3.2143452e-01   8.6081858e-01  -1.7641233e-01   1.2963045e+00  -1.4610903e-01   5.6674828e-01   3.1320371e-01   7.1460583e-01   9.5813980e-01  -4.2744027e-02  -4.0972243e-01  -7.0542703e-01   5.7626756e-01
   3.1581942e-01   1.4921713e+00   2.6865492e-01   4.4630982e-02  -1.0739984e-01  -9.0940406e-01  -1.1648459e+00  -3.8582130e-01  -5.6982394e-01   3.5807578e-01   3.6787710e-01   4.3487970e-01  -1.3696059e-01   6.0979591e-01  -1.4805346e+00   3.0008606e-01   6.7252860e-01  -4.4918787e-01  -1.2959737e+00   7.9329876e-01   1.8672857e-01   5.0309757e-01   6.9080982e-01   1.9035647e-01  -4.1086944e-01  -3.2139590e-01  -7.4754330e-01  -1.9504278e-01  -8.5055443e-01  -8.6483177e-01  -9.9896487e-01   3.9055050e-01   4.8088715e-01   1.1839851e-01  -8.4366464e-02   1.1794932e-03  -8.7072488e-01  -1.6608603e+00  -1.5839659e-02   7.3254458e-01  -1.0139318e-01   1.5345729e-02  -3.0896848e-01  -1.1257357e+00  -2.0173464e-01  -5.9768625e-01  -2.7875163e-01  -1.0599105e+00  -1.3103708e-01   3.1879786e-01   1.2042283e+00   2.0481310e-01   7.9591743e-01  -2.7567210e-01   5.2471421e-01  -1.1203770e+00  -2.0522471e-01   8.6529616e-01   9.7035275e-01  -7.4449333e-01   9.9017236e-01   5.0145135e-01   9.0053348e-01  -2.2622012e-02   1.3335652e+00   8.7413858e-04   6.2360398e-01   4.8011927e-01   7.9746959e-01   9.4873563e-01  -4.1203283e-02  -5.3126659e-01  -8.2572468e-01   6.6438512e-01
   3.8358420e-01   1.4797956e+00   3.2115522e-01  -4.9610287e-02  -5.6108863e-02  -1.0402059e+00  -1.1776924e+00  -5.2409676e-01  -5.5185929e-01   2.7870616e-01   4.6319970e-01   4.2993459e-01   1.6708224e-02   5.7718935e-01  -1.3953802e+00   1.0287961e-01   6.5083578e-01  -5.3213689e-01  -1.4046837e+00   8.1543085e-01   1.8018719e-01   5.1652536e-01   6.0424664e-01   1.7809039e-01  -4.9985793e-01  -3.1024513e-01  -8.5327128e-01  -2.5015953e-01  -9.9507263e-01  -9.2841968e-01  -1.1375176e+00   4.1725638e-01   4.5156506e-01   1.4671059e-01  -1.9846061e-01   8.9541763e-02  -1.0156020e+00  -1.6632978e+00  -1.7569831e-01   8.5894385e-01  -1.7085502e-01   9.4757467e-02  -3.7065920e-01  -9.5221737e-01  -2.9309219e-01  -5.0980678e-01  -3.9513654e-01  -1.0103072e+00  -2.8589252e-01   4.0800822e-01   1.2134253e+00   3.1474319e-01   8.1578037e-01  -1.6138494e-01   4.7984615e-01  -1.0798317e+00  -3.0503085e-01   9.9329504e-01   1.0196747e+00  -5.1706961e-01   1.0399716e+00   6.7313990e-01   9.2985162e-01   1.2798503e-01   1.3506817e+00   1.4436623e-01   6.6473695e-01   6.4559474e-01   8.7068793e-01   9.3398830e-01  -4.4755012e-02  -6.4279398e-01  -9.3453774e-01   7.4972710e-01
   4.5103479e-01   1.4684504e+00   3.7756724e-01  -1.4019044e-01   9.5728656e-04  -1.1527912e+00  -1.1799919e+00  -6.5999659e-01  -5.3876039e-01   1.7848329e-01   5.5761246e-01   4.3117247e-01   1.6381154e-01   5.4749934e-01  -1.3142932e+00  -1.1585422e-01   6.2342534e-01  -6.1105230e-01  -1.4922406e+00   8.3484558e-01   1.6916645e-01   5.2675734e-01   5.1179395e-01   1.6337947e-01  -5.8970358e-01  -2.9184248e-01  -9.5022400e-01  -2.9368611e-01  -1.1224705e+00  -9.7211506e-01  -1.2620901e+00   4.4546319e-01   4.1880284e-01   1.7665661e-01  -3.0718513e-01   1.8670712e-01  -1.1437561e+00  -1.6572560e+00  -3.4787734e-01   9.8499594e-01  -2.3172100e-01   1.7475820e-01  -4.2194225e-01  -7.7492770e-01  -3.7245997e-01  -4.1532939e-01  -5.0304731e-01  -9.5858093e-01  -4.5698424e-01   4.9687079e-01   1.2234373e+00   4.1828460e-01   8.3804051e-01  -5.4719830e-02   4.2917303e-01  -1.0433383e+00  -4.3595274e-01   1.1149053e+00   1.0684112e+00  -2.8750213e-01   1.0889317e+00   8.3100347e-01   9.4963733e-01   2.7046482e-01   1.3496969e+00   2.7965874e-01   6.9035415e-01   8.0475734e-01   9.3272565e-01   9.1306362e-01  -5.3328806e-02  -7.4019899e-01  -1.0286536e+00   8.2930700e-01
   5.1522035e-01   1.4568713e+00   4.3540285e-01  -2.2587161e-01   6.1900266e-02  -1.2437910e+00  -1.1717765e+00  -7.8814732e-01  -5.3172939e-01   6.1446078e-02   6.4748527e-01   4.3769697e-01   3.0004577e-01   5.2208925e-01  -1.2396356e+00  -3.4700333e-01   5.9052558e-01  -6.8356459e-01  -1.5560582e+00   8.5004933e-01   1.5383140e-01   5.3281201e-01   4.1498573e-01   1.4617885e-01  -6.7808162e-01  -2.6657467e-01  -1.0354992e+00  -3.2438683e-01  -1.2286841e+00  -9.9423402e-01  -1.3687866e+00   4.7360481e-01   3.8230176e-01   2.0659138e-01  -4.0831309e-01   2.8932292e-01  -1.2508993e+00  -1.6432109e+00  -5.2631914e-01   1.1069391e+00  -2.8384685e-01   2.5240237e-01  -4.6175729e-01  -5.9884082e-01  -4.3760120e-01  -3.1687995e-01  -5.9862017e-01  -9.0631466e-01  -6.3710069e-01   5.8188576e-01   1.2332371e+00   5.1211662e-01   8.6197008e-01   4.1275434e-02   3.7590126e-01  -1.0122551e+00  -5.9092008e-01   1.2260202e+00   1.1150467e+00  -6.2777869e-02   1.1355669e+00   9.7060938e-01   9.6099545e-01   4.0063230e-01   1.3331815e+00   4.0276612e-01   7.0131470e-01   9.5331998e-01   9.8262454e-01   8.8562442e-01  -6.6613279e-02  -8.2045203e-01  -1.1058590e+00   9.0061415e-01
   5.7369709e-01   1.4440599e+00   4.9245700e-01  -3.0560055e-01   1.2475005e-01  -1.3112346e+00  -1.1536280e+00  -9.0410608e-01  -5.3150678e-01  -6.7909837e-02   7.2982001e-01   4.4842026e-01   4.2203778e-01   5.0188267e-01  -1.1732598e+00  -5.8158874e-01   5.5268407e-01  -7.4787211e-01  -1.5949854e+00   8.5999155e-01   1.3450703e-01   5.3407848e-01   3.1558108e-01   1.2663125e-01  -7.6288104e-01  -2.3515734e-01  -1.1070366e+00  -3.4184900e-01  -1.3111068e+00  -9.9439645e-01  -1.4549341e+00   5.0035709e-01   3.4211144e-01   2.3510399e-01  -5.0009090e-01   3.9389122e-01  -1.3342047e+00  -1.6219918e+00  -7.0518315e-01   1.2215398e+00  -3.2740384e-01   3.2515785e-01  -4.8970121e-01  -4.2850494e-01  -4.8724228e-01  -2.1715066e-01  -6.7899770e-01  -8.5502785e-01  -8.1921434e-01   6.6012216e-01   1.2419236e+00   5.9373206e-01   8.8678324e-01   1.2435558e-01   3.2297152e-01  -9.8749179e-01  -7.6228213e-01   1.3234801e+00   1.1582289e+00   1.5101719e-01   1.1785651e+00   1.0887812e+00   9.6519828e-01   5.1524174e-01   1.3040681e+00   5.1060766e-01   6.9905281e-01   1.0877856e+00   1.0200389e+00   8.5182863e-01  -8.4092319e-02  -8.8169706e-01  -1.1649651e+00   9.6175265e-01
   6.2462438e-01   1.4293340e+00   5.4686977e-01  -3.7855192e-01   1.8757481e-01  -1.3545922e+00  -1.1266202e+00  -1.0045401e+00  -5.3832423e-01  -2.0484530e-01   8.0236698e-01   4.6213983e-01   5.2745635e-01   4.8734299e-01  -1.1164546e+00  -8.1125640e-01   5.1072670e-01  -8.0278497e-01  -1.6092894e+00   8.6408938e-01   1.1169631e-01   5.3032197e-01   2.1547629e-01   1.0505335e-01  -8.4230243e-01  -1.9859653e-01  -1.1636820e+00  -3.4644069e-01  -1.3686488e+00  -9.7348939e-01  -1.5191527e+00   5.2467341e-01   2.9861693e-01   2.6107139e-01  -5.8129482e-01   4.9699922e-01  -1.3923920e+00  -1.5947149e+00  -8.7909274e-01   1.3262156e+00  -3.6284994e-01   3.9101432e-01  -5.0602053e-01  -2.6785706e-01  -5.2108692e-01  -1.1876806e-01  -7.4243401e-01  -8.0610566e-01  -9.9684464e-01   7.2933520e-01   1.2487706e+00   6.6152633e-01   9.1168023e-01   1.9313831e-01   2.7290721e-01  -9.6949236e-01  -9.4226097e-01   1.4051809e+00   1.1968389e+00   3.4891183e-01   1.2168544e+00   1.1836993e+00   9.6360863e-01   6.1210139e-01   1.2654752e+00   6.0112466e-01   6.8546737e-01   1.2055910e+00   1.0452292e+00   8.1229622e-01  -1.0508378e-01  -9.2327534e-01  -1.2057846e+00   1.0115285e+00
   6.6681693e-01   1.4123491e+00   5.9716855e-01  -4.4415589e-01   2.4858491e-01  -1.3747185e+00  -1.0922322e+00  -1.0873307e+00  -5.5190106e-01  -3.4460528e-01   8.6368601e-01   4.7762082e-01   6.1505131e-01   4.7848795e-01  -1.0699226e+00  -1.0287048e+00   4.6570567e-01  -8.4772720e-01  -1.6005600e+00   8.6222295e-01   8.6077013e-02   5.2167187e-01   1.1661373e-01   8.1914105e-02  -9.1492750e-01  -1.5813010e-01  -1.2051876e+00  -3.3922346e-01  -1.4016989e+00  -9.3355318e-01  -1.5613501e+00   5.4580413e-01   2.5250496e-01   2.8369207e-01  -6.5125205e-01   5.9553341e-01  -1.4257088e+00  -1.5627077e+00  -1.0433553e+00   1.4191109e+00  -3.9088457e-01   4.4855337e-01  -5.1155968e-01  -1.2007971e-01  -5.3976186e-01  -2.4163417e-02  -7.8832038e-01  -7.6073320e-01  -1.1643716e+00   7.8803383e-01   1.2532615e+00   7.1482353e-01   9.3589197e-01   2.4710989e-01   2.2770087e-01  -9.5824905e-01  -1.1233918e+00   1.4701089e+00   1.2300464e+00   5.2718596e-01   1.2496547e+00   1.2549081e+00   9.5760409e-01   6.9011675e-01   1.2205331e+00   6.7332665e-01   6.6278653e-01   1.3051827e+00   1.0590133e+00   7.6804761e-01  -1.2878000e-01  -9.4567426e-01  -1.2290624e+00   1.0494790e+00
   6.9975199e-01   1.3930948e+00   6.4228935e-01  -5.0210814e-01   3.0622195e-01  -1.3737058e+00  -1.0522434e+00  -1.1515953e+00  -5.7148348e-01  -4.8264776e-01   9.1314907e-01   4.9367852e-01   6.8462051e-01   4.7493721e-01  -1.0337885e+00  -1.2280187e+00   4.1883759e-01  -8.8270037e-01  -1.5715381e+00   8.5470290e-01   5.8477502e-02   5.0858994e-01   2.0891558e-02   5.7803895e-02  -9.7975783e-01  -1.1515455e-01  -1.2321529e+00  -3.2182856e-01  -1.4119928e+00  -8.7759642e-01  -1.5826421e+00   5.6329985e-01   2.0471154e-01   3.0249719e-01  -7.0982640e-01   6.8685920e-01  -1.4358116e+00  -1.5274274e+00  -1.1941411e+00   1.4991250e+00  -4.1238971e-01   4.9697514e-01  -5.0766872e-01   1.2491356e-02  -5.4470055e-01   6.4544331e-02  -8.1713270e-01  -7.1984135e-01  -1.3172791e+00   8.3549465e-01   1.2551100e+00   7.5383569e-01   9.5872266e-01   2.8657706e-01   1.8874615e-01  -9.5334391e-01  -1.2989210e+00   1.5182996e+00   1.2573456e+00   6.8342586e-01   1.2765094e+00   1.3032334e+00   9.4850631e-01   7.4926300e-01   1.1722206e+00   7.2726597e-01   6.3341839e-01   1.3860233e+00   1.0626837e+00   7.2041853e-01  -1.5429026e-01  -9.5040833e-01  -1.2363611e+00   1.0758465e+00
   7.2353088e-01   1.3718670e+00   6.8157541e-01  -5.5236281e-01   3.5922646e-01  -1.3546580e+00  -1.0086125e+00  -1.1976264e+00  -5.9592194e-01  -6.1485857e-01   9.5088744e-01   5.0925445e-01   7.3690968e-01   4.7598734e-01  -1.0076391e+00  -1.4048894e+00   3.7143465e-01  -9.0821565e-01  -1.5258765e+00   8.4221392e-01   2.9834232e-02   4.9182051e-01  -6.9921383e-02   3.3394909e-02  -1.0362235e+00  -7.1142563e-02  -1.2459107e+00  -2.9630626e-01  -1.4023985e+00  -8.0935282e-01  -1.5851975e+00   5.7699847e-01   1.5635418e-01   3.1733721e-01  -7.5737155e-01   7.6895368e-01  -1.4255533e+00  -1.4903782e+00  -1.3286101e+00   1.5658920e+00  -4.2836112e-01   5.3607994e-01  -4.9607885e-01   1.2840512e-01  -5.3797514e-01   1.4564305e-01  -8.3030487e-01  -6.8406833e-01  -1.4523139e+00   8.7172412e-01   1.2542641e+00   7.7956050e-01   9.7958743e-01   3.1257054e-01   1.5681840e-01  -9.5401568e-01  -1.4631341e+00   1.5507276e+00   1.2785715e+00   8.1650113e-01   1.2972979e+00   1.3306210e+00   9.3752127e-01   7.9049169e-01   1.1232264e+00   7.6394551e-01   5.9979849e-01   1.4485332e+00   1.0578941e+00   6.7095732e-01  -1.8068493e-01  -9.3984116e-01  -1.2299069e+00   1.0914994e+00
   7.3880133e-01   1.3492158e+00   7.1475461e-01  -5.9511003e-01   4.0667957e-01  -1.3214043e+00  -9.6335069e-01  -1.2267545e+00  -6.2378017e-01  -7.3773817e-01   9.7768792e-01   5.2348044e-01   7.7345702e-01   4.8070663e-01  -9.9059430e-01  -1.5567084e+00   3.2483026e-01  -9.2520103e-01  -1.4678526e+00   8.2573696e-01   1.1346425e-03   4.7232261e-01  -1.5426323e-01   9.3943561e-03  -1.0841644e+00  -2.7557276e-02  -1.2483713e+00  -2.6495955e-01  -1.3766369e+00  -7.3299674e-01  -1.5720238e+00   5.8699634e-01   1.0865229e-01   3.2834631e-01  -7.9465762e-01   8.4048047e-01  -1.3986995e+00  -1.4530296e+00  -1.4449773e+00   1.6197134e+00  -4.3983612e-01   5.6620809e-01  -4.7875628e-01   2.2707861e-01  -5.2209327e-01   2.1789219e-01  -8.3004210e-01  -6.5374223e-01  -1.5675520e+00   8.9737346e-01   1.2508927e+00   7.9362586e-01   9.9804177e-01   3.2670748e-01   1.3210284e-01  -9.5924512e-01  -1.6115969e+00   1.5691389e+00   1.2938923e+00   9.2646887e-01   1.3122247e+00   1.3399116e+00   9.2569407e-01   8.1558051e-01   1.0758389e+00   7.8516927e-01   5.6424537e-01   1.4939736e+00   1.0465284e+00   6.2131062e-01  -2.0704119e-01  -9.1696194e-01  -1.2124051e+00   1.0978137e+00
   7.4664598e-01   1.3258769e+00   7.4189728e-01  -6.3074202e-01   4.4801765e-01  -1.2781760e+00  -9.1839713e-01  -1.2411471e+00  -6.5346522e-01  -8.4854746e-01   9.9485230e-01   5.3572452e-01   7.9639667e-01   4.8804018e-01  -9.8140395e-01  -1.6825373e+00   2.8030270e-01  -9.3489188e-01  -1.4020457e+00   8.0645662e-01  -2.6648551e-02   4.5118904e-01  -2.3084566e-01  -1.3506435e-02  -1.1237882e+00   1.4231160e-02  -1.2418379e+00  -2.3017328e-01  -1.3389563e+00  -6.5283853e-01  -1.5467016e+00   5.9360659e-01   6.2840611e-02   3.3588802e-01  -8.2277626e-01   9.0080666e-01  -1.3595905e+00  -1.4167424e+00  -1.5425137e+00   1.6614559e+00  -4.4782380e-01   5.8814489e-01  -4.5774651e-01   3.0872959e-01  -4.9977655e-01   2.8055277e-01  -8.1908816e-01  -6.2888623e-01  -1.6623694e+00   9.1361510e-01   1.2453574e+00   7.9809844e-01   1.0138016e+00   3.3102500e-01   1.1426564e-01  -9.6785367e-01  -1.7412905e+00   1.5758404e+00   1.3037793e+00   1.0144171e+00   1.3217867e+00   1.3345715e+00   9.1388023e-01   8.2693880e-01   1.0318729e+00   7.9334730e-01   5.2883494e-01   1.5242837e+00   1.0305621e+00   5.7310593e-01  -2.3248908e-01  -8.8513261e-01  -1.1868341e+00   1.0965230e+00
   7.4844882e-01   1.3026904e+00   7.6335808e-01  -6.5980986e-01   4.8302155e-01  -1.2292728e+00  -8.7550393e-01  -1.2435590e+00  -6.8336645e-01  -9.4540260e-01   1.0040314e+00   5.4561504e-01   8.0823853e-01   4.9691492e-01  -9.7856465e-01  -1.7829570e+00   2.3900051e-01  -9.3871257e-01  -1.3330057e+00   7.8565767e-01  -5.2625357e-02   4.2955658e-01  -2.9870752e-01  -3.4682735e-02  -1.1556100e+00   5.3021715e-02  -1.2288047e+00  -1.9425012e-01  -1.2937884e+00  -5.7302252e-01  -1.5130910e+00   5.9730628e-01   2.0081000e-02   3.4048843e-01  -8.4303507e-01   9.4996246e-01  -1.3127810e+00  -1.3827019e+00  -1.6214800e+00   1.6924213e+00  -4.5324412e-01   6.0300097e-01  -4.3502248e-01   3.7426626e-01  -4.7373954e-01   3.3338150e-01  -8.0046955e-01  -6.0924706e-01  -1.7373261e+00   9.2199239e-01   1.2381711e+00   7.9527470e-01   1.0267514e+00   3.2779687e-01   1.0255906e-01  -9.7860769e-01  -1.8506395e+00   1.5734669e+00   1.3089550e+00   1.0822603e+00   1.3267206e+00   1.3183979e+00   9.0273389e-01   8.2738349e-01   9.9263480e-01   7.9127231e-01   4.9530211e-01   1.5418860e+00   1.0119271e+00   5.2783867e-01  -2.5625611e-01  -8.4782467e-01  -1.1562320e+00   1.0895565e+00
   7.4575017e-01   1.2805128e+00   7.7970711e-01  -6.8297788e-01   5.1178388e-01  -1.1787439e+00  -8.3613910e-01  -1.2370578e+00  -7.1199074e-01  -1.0273113e+00   1.0070507e+00   5.5303959e-01   8.1164382e-01   5.0633524e-01  -9.8045029e-01  -1.8598234e+00   2.0187437e-01  -9.3815776e-01  -1.2649387e+00   7.6461933e-01  -7.6051663e-02   4.0851457e-01  -3.5725283e-01  -5.3622189e-02  -1.1803808e+00   8.7846679e-02  -1.2117592e+00  -1.5926354e-01  -1.2454113e+00  -4.9724939e-01  -1.4750313e+00   5.9867743e-01  -1.8621314e-02   3.4276409e-01  -8.5684761e-01   9.8855303e-01  -1.2626839e+00  -1.3518664e+00  -1.6830037e+00   1.7142005e+00  -4.5688149e-01   6.1208067e-01  -4.1234871e-01   4.2514480e-01  -4.4648903e-01   3.7659175e-01  -7.7723517e-01  -5.9434398e-01  -1.7939754e+00   9.2425612e-01   1.2299420e+00   7.8747497e-01   1.0369396e+00   3.1934757e-01   9.5949043e-02  -9.9031939e-01  -1.9394331e+00   1.5647445e+00   1.3103225e+00   1.1325058e+00   1.3279320e+00   1.2952214e+00   8.9271180e-01   8.1990180e-01   9.5892260e-01   7.8188304e-01   4.6497516e-01   1.5494709e+00   9.9238924e-01   4.8677168e-01  -2.7770748e-01  -8.0836382e-01  -1.1234915e+00   1.0788728e+00
   7.4010304e-01   1.2601324e+00   7.9165623e-01  -7.0097687e-01   5.3466038e-01  -1.1301092e+00  -8.0141254e-01  -1.2247457e+00  -7.3808118e-01  -1.0941490e+00   1.0057436e+00   5.5812029e-01   8.0921374e-01   5.1545987e-01  -9.8544481e-01  -1.9159482e+00   1.6962028e-01  -9.3468018e-01  -1.2014308e+00   7.4451313e-01  -9.6380803e-02   3.8901944e-01  -4.0627106e-01  -6.9960880e-02  -1.1990103e+00   1.1801988e-01  -1.1929981e+00  -1.2693667e-01  -1.1976450e+00  -4.2854582e-01  -1.4360574e+00   5.9834591e-01  -5.2490580e-02   3.4335271e-01  -8.6562910e-01   1.0176339e+00  -1.2132476e+00  -1.3249287e+00  -1.7289018e+00   1.7285273e+00  -4.5935636e-01   6.1675183e-01  -3.9117309e-01   4.6320749e-01  -4.2015742e-01   4.1078682e-01  -7.5221636e-01  -5.8353378e-01  -1.8346140e+00   9.2220137e-01   1.2213143e+00   7.7685926e-01   1.0445623e+00   3.0787820e-01   9.3252298e-02  -1.0019378e+00  -2.0086532e+00   1.5522706e+00   1.3088822e+00   1.1680085e+00   1.3264141e+00   1.2686273e+00   8.8408927e-01   8.0741803e-01   9.3106125e-01   7.6803390e-01   4.3874515e-01   1.5497816e+00   9.7344832e-01   4.5085434e-01  -2.9637890e-01  -7.6970150e-01  -1.0911744e+00   1.0663081e+00
   7.3294272e-01   1.2421934e+00   7.9998656e-01  -7.1456264e-01   5.5221053e-01  -1.0861452e+00  -7.7203111e-01  -1.2095010e+00  -7.6070819e-01  -1.1465761e+00   1.0018038e+00   5.6116648e-01   8.0330684e-01   5.2365472e-01  -9.9206660e-01  -1.9547434e+00   1.4263955e-01  -9.2959289e-01  -1.1452346e+00   7.2631331e-01  -1.1329771e-01   3.7182309e-01  -4.4593726e-01  -8.3506028e-02  -1.2124895e+00   1.4316541e-01  -1.1744748e+00  -9.8554741e-02  -1.1536037e+00  -3.6909656e-01  -1.3991552e+00   5.9692301e-01  -8.1036213e-02   3.4285252e-01  -8.7070535e-01   1.0385652e+00  -1.1676932e+00  -1.3022960e+00  -1.7614704e+00   1.7371392e+00  -4.6111749e-01   6.1832788e-01  -3.7255443e-01   4.9051460e-01  -3.9638461e-01   4.3687310e-01  -7.2782383e-01  -5.7608304e-01  -1.8620022e+00   9.1751834e-01   1.2129051e+00   7.6528044e-01   1.0499336e+00   2.9531701e-01   9.3268913e-02  -1.0126204e+00  -2.0602268e+00   1.5383282e+00   1.3056420e+00   1.1917332e+00   1.3231598e+00   1.2417141e+00   8.7698456e-01   7.9258134e-01   9.0896322e-01   7.5228800e-01   4.1707005e-01   1.5454097e+00   9.5626559e-01   4.2066904e-01  -3.1199865e-01  -7.3423050e-01  -1.0613618e+00   1.0534477e+00
   7.2548101e-01   1.2271368e+00   8.0548261e-01  -7.2448005e-01   5.6513409e-01  -1.0487484e+00  -7.4828484e-01  -1.1937643e+00  -7.7932366e-01  -1.1859036e+00   9.9667052e-01   5.6261132e-01   7.9589883e-01   5.3051726e-01  -9.9907269e-01  -1.9798591e+00   1.2102001e-01  -9.2399146e-01  -1.0981358e+00   7.1072749e-01  -1.2673106e-01   3.5742227e-01  -4.7679027e-01  -9.4242815e-02  -1.2218201e+00   1.6322408e-01  -1.1576883e+00  -7.4916285e-02  -1.1155258e+00  -3.2015326e-01  -1.3665795e+00   5.9495548e-01  -1.0408557e-01   3.4177605e-01  -8.7324109e-01   1.0528598e+00  -1.1283339e+00  -1.2840881e+00  -1.7832530e+00   1.7416575e+00  -4.6245359e-01   6.1797289e-01  -3.5713108e-01   5.0918285e-01  -3.7625467e-01   4.5596252e-01  -7.0590069e-01  -5.7124146e-01  -1.8790740e+00   9.1166852e-01   1.2052441e+00   7.5418411e-01   1.0534485e+00   2.8320614e-01   9.4898116e-02  -1.0217796e+00  -2.0967305e+00   1.5247467e+00   1.3015303e+00   1.2065392e+00   1.3190786e+00   1.2169117e+00   8.7138824e-01   7.7759276e-01   8.9220927e-01   7.3675058e-01   4.0001057e-01   1.5386211e+00   9.4162397e-01   3.9640791e-01  -3.2449596e-01  -7.0365848e-01  -1.0355513e+00   1.0415307e+00
   7.1863225e-01   1.2151633e+00   8.0887726e-01  -7.3143616e-01   5.7420704e-01  -1.0188896e+00  -7.3006514e-01  -1.1793837e+00  -7.9377362e-01  -1.2139199e+00   9.9145201e-01   5.6294015e-01   7.8849241e-01   5.3587320e-01  -1.0055315e+00  -1.9948502e+00   1.0454223e-01  -9.1870227e-01  -1.0609118e+00   6.9815466e-01  -1.3684137e-01   3.4603420e-01  -4.9968854e-01  -1.0232431e-01  -1.2279535e+00   1.7843592e-01  -1.1436227e+00  -5.6326378e-02  -1.0846942e+00  -2.8202707e-01  -1.3397492e+00   5.9288630e-01  -1.2178968e-01   3.4052080e-01  -8.7419251e-01   1.0620405e+00  -1.0964903e+00  -1.2701530e+00  -1.7968134e+00   1.7434941e+00  -4.6352145e-01   6.1663500e-01  -3.4513164e-01   5.2124235e-01  -3.6029053e-01   4.6927279e-01  -6.8764129e-01  -5.6830534e-01  -1.8886684e+00   9.0579650e-01   1.1987252e+00   7.4455991e-01   1.0555375e+00   2.7263328e-01   9.7226527e-02  -1.0291004e+00  -2.1210747e+00   1.5128204e+00   1.2973213e+00   1.2150054e+00   1.3149249e+00   1.1958706e+00   8.6719337e-01   7.6408508e-01   8.8014033e-01   7.2295722e-01   3.8729206e-01   1.5312249e+00   9.2992255e-01   3.7788355e-01  -3.3399382e-01  -6.7894986e-01  -1.0146080e+00   1.0313970e+00
   7.1297821e-01   1.2062254e+00   8.1081042e-01  -7.3608026e-01   5.8022288e-01  -9.9666032e-01  -7.1691403e-01  -1.1675362e+00  -8.0426702e-01  -1.2326929e+00   9.8689231e-01   5.6261948e-01   7.8208247e-01   5.3974798e-01  -1.0108564e+00  -2.0029010e+00   9.2712548e-02  -9.1426048e-01  -1.0333868e+00   6.8867567e-01  -1.4398579e-01   3.3760217e-01  -5.1574281e-01  -1.0804549e-01  -1.2317437e+00   1.8929887e-01  -1.1327409e+00  -4.2632687e-02  -1.0614537e+00  -2.5416589e-01  -1.3192303e+00   5.9103111e-01  -1.3459898e-01   3.3935791e-01  -8.7428573e-01   1.0675187e+00  -1.0725096e+00  -1.2601018e+00  -1.8045301e+00   1.7437876e+00  -4.6438479e-01   6.1501184e-01  -3.3642471e-01   5.2852061e-01  -3.4850362e-01   4.7803387e-01  -6.7358246e-01  -5.6666639e-01  -1.8933041e+00   9.0068314e-01   1.1935739e+00   7.3694369e-01   1.0566230e+00   2.6421374e-01   9.9582021e-02  -1.0345254e+00  -2.1362021e+00   1.5032897e+00   1.2935809e+00   1.2193033e+00   1.3112468e+00   1.1794365e+00   8.6422494e-01   7.5306812e-01   8.7195233e-01   7.1182737e-01   3.7838578e-01   1.5244981e+00   9.2120490e-01   3.6457324e-01  -3.4078464e-01  -6.6034123e-01  -9.9877652e-01   1.0234776e+00
   7.0877289e-01   1.2000455e+00   8.1180321e-01  -7.3899175e-01   5.8394008e-01  -9.8140664e-01  -7.0810170e-01  -1.1587326e+00  -8.1130619e-01  -1.2443670e+00   9.8338102e-01   5.6203788e-01   7.7717673e-01   5.4231893e-01  -1.0147969e+00  -2.0066323e+00   8.4822175e-02  -9.1091854e-01  -1.0145783e+00   6.8207883e-01  -1.4866308e-01   3.3183073e-01  -5.2622838e-01  -1.1180384e-01  -1.2339149e+00   1.9650472e-01  -1.1250349e+00  -3.3302228e-02  -1.0453261e+00  -2.3531109e-01  -1.3048119e+00   5.8957075e-01  -1.4320926e-01   3.3843692e-01  -8.7402011e-01   1.0705049e+00  -1.0558859e+00  -1.2533614e+00  -1.8084360e+00   1.7433746e+00  -4.6505676e-01   6.1354761e-01  -3.3060066e-01   5.3256117e-01  -3.4049041e-01   4.8340627e-01  -6.6366620e-01  -5.6584037e-01  -1.8950222e+00   8.9674323e-01   1.1898350e+00   7.3146485e-01   1.0570776e+00   2.5812315e-01   1.0154985e-01  -1.0382130e+00  -2.1448266e+00   1.4963798e+00   1.2906406e+00   1.2211266e+00   1.3083626e+00   1.1677095e+00   8.6226647e-01   7.4494486e-01   8.6678748e-01   7.0368825e-01   3.7260144e-01   1.5191726e+00   9.1521787e-01   3.5569381e-01  -3.4529070e-01  -6.4742977e-01  -9.8775269e-01   1.0178294e+00
   7.0598650e-01   1.1961649e+00   8.1224781e-01  -7.4067145e-01   5.8603919e-01  -9.7193432e-01  -7.0272636e-01  -1.1529011e+00  -8.1558597e-01  -1.2509747e+00   9.8100132e-01   5.6146669e-01   7.7386624e-01   5.4385644e-01  -1.0173878e+00  -2.0080032e+00   8.0029246e-02  -9.0868550e-01  -1.0029244e+00   6.7792082e-01  -1.5144536e-01   3.2824850e-01  -5.3248101e-01  -1.1405025e-01  -1.2350453e+00   2.0085773e-01  -1.1201211e+00  -2.7532756e-02  -1.0352078e+00  -2.2372053e-01  -1.2956665e+00   5.8856177e-01  -1.4847959e-01   3.3780465e-01  -8.7369424e-01   1.0719568e+00  -1.0454684e+00  -1.2492417e+00  -1.8101177e+00   1.7427947e+00  -4.6553722e-01   6.1245871e-01  -3.2707444e-01   5.3457981e-01  -3.3556348e-01   4.8641706e-01  -6.5736562e-01  -5.6547475e-01  -1.8953076e+00   8.9406669e-01   1.1873879e+00   7.2793168e-01   1.0571956e+00   2.5417698e-01   1.0295273e-01  -1.0404719e+00  -2.1492409e+00   1.4918961e+00   1.2886044e+00   1.2216795e+00   1.3063691e+00   1.1601867e+00   8.6108488e-01   7.3959792e-01   8.6381567e-01   6.9836623e-01   3.6918262e-01   1.5154872e+00   9.1149569e-01   3.5030171e-01  -3.4801119e-01  -6.3932586e-01  -9.8080951e-01   1.0142103e+00
   7.0438214e-01   1.1940174e+00   8.1241228e-01  -7.4153654e-01   5.8709135e-01  -9.6676228e-01  -6.9982932e-01  -1.1495431e+00  -8.1787668e-01  -1.2542815e+00   9.7961011e-01   5.6104817e-01   7.7193674e-01   5.4466238e-01  -1.0188653e+00  -2.0083110e+00   7.7456241e-02  -9.0739117e-01  -9.9656562e-01   6.7561611e-01  -1.5290567e-01   3.2629084e-01  -5.3578393e-01  -1.1523629e-01  -1.2355647e+00   2.0318197e-01  -1.1173771e+00  -2.4389048e-02  -1.0296312e+00  -2.1743690e-01  -1.2905774e+00   5.8796158e-01  -1.5132988e-01   3.3743336e-01  -8.7344698e-01   1.0725646e+00  -1.0397339e+00  -1.2470147e+00  -1.8106843e+00   1.7423268e+00  -4.6583853e-01   6.1178269e-01  -3.2519622e-01   5.3545906e-01  -3.3290044e-01   4.8791497e-01  -6.5385864e-01  -5.6533841e-01  -1.8950950e+00   8.9249690e-01   1.1859849e+00   7.2594174e-01   1.0571781e+00   2.5194641e-01   1.0380053e-01  -1.0416844e+00  -2.1512060e+00   1.4893591e+00   1.2873884e+00   1.2217177e+00   1.3051802e+00   1.1559655e+00   8.6045220e-01   7.3653509e-01   8.6230048e-01   6.9533434e-01   3.6739638e-01   1.5132968e+00   9.0946021e-01   3.4740882e-01  -3.4946171e-01  -6.3485573e-01  -9.7696660e-01   1.0121824e+00
   7.0361372e-01   1.1930187e+00   8.1245788e-01  -7.4191568e-01   5.8753832e-01  -9.6439121e-01  -6.9851319e-01  -1.1479345e+00  -8.1890748e-01  -1.2556794e+00   9.7893681e-01   5.6081166e-01   7.7100506e-01   5.4501661e-01  -1.0195653e+00  -2.0082806e+00   7.6291703e-02  -9.0676794e-01  -9.9364952e-01   6.7454400e-01  -1.5355148e-01   3.2539182e-01  -5.3725831e-01  -1.1576430e-01  -1.2357659e+00   2.0422850e-01  -1.1160948e+00  -2.2948516e-02  -1.0270530e+00  -2.1456999e-01  -1.2882049e+00   5.8766665e-01  -1.5262895e-01   3.3725371e-01  -8.7330876e-01   1.0727725e+00  -1.0370859e+00  -1.2459994e+00  -1.8108053e+00   1.7420534e+00  -4.6599535e-01   6.1144181e-01  -3.2435540e-01   5.3577735e-01  -3.3169172e-01   4.8854699e-01  -6.5222482e-01  -5.6529836e-01  -1.8948525e+00   8.9173456e-01   1.1853125e+00   7.2500577e-01   1.0571361e+00   2.5089445e-01   1.0421993e-01  -1.0422294e+00  -2.1519314e+00   1.4881617e+00   1.2867882e+00   1.2216352e+00   1.3045941e+00   1.1539859e+00   8.6016544e-01   7.3507442e-01   8.6164667e-01   6.9389500e-01   3.6660849e-01   1.5122227e+00   9.0852531e-01   3.4610050e-01  -3.5011349e-01  -6.3278679e-01  -9.7518233e-01   1.0112329e+00
   7.0332995e-01   1.1926575e+00   8.1246546e-01  -7.4204638e-01   5.8768752e-01  -9.6354595e-01  -6.9804677e-01  -1.1473403e+00  -8.1926879e-01  -1.2561425e+00   9.7868630e-01   5.6071320e-01   7.7065900e-01   5.4513773e-01  -1.0198210e+00  -2.0082194e+00   7.5880465e-02  -9.0653673e-01  -9.9260881e-01   6.7415664e-01  -1.5377445e-01   3.2507068e-01  -5.3777298e-01  -1.1594786e-01  -1.2358271e+00   2.0459634e-01  -1.1156305e+00  -2.2434649e-02  -1.0261271e+00  -2.1355098e-01  -1.2873468e+00   5.8755550e-01  -1.5309061e-01   3.3718711e-01  -8.7325260e-01   1.0728259e+00  -1.0361359e+00  -1.2456382e+00  -1.8108069e+00   1.7419381e+00  -4.6605769e-01   6.1131129e-01  -3.2406214e-01   5.3586623e-01  -3.3126482e-01   4.8875663e-01  -6.5163460e-01  -5.6529012e-01  -1.8947227e+00   8.9145002e-01   1.1850634e+00   7.2466496e-01   1.0571104e+00   2.5051078e-01   1.0437826e-01  -1.0424199e+00  -2.1521374e+00   1.4877248e+00   1.2865609e+00   1.2215766e+00   1.3043722e+00   1.1532667e+00   8.6006376e-01   7.3453674e-01   8.6142537e-01   6.9336715e-01   3.6633673e-01   1.5118187e+00   9.0819135e-01   3.4563884e-01  -3.5034200e-01  -6.3204285e-01  -9.7453889e-01   1.0108885e+00
   7.0325938e-01   1.1925689e+00   8.1246558e-01  -7.4207726e-01   5.8772162e-01  -9.6334162e-01  -6.9793448e-01  -1.1471925e+00  -8.1935486e-01  -1.2562476e+00   9.7862366e-01   5.6068656e-01   7.7057263e-01   5.4516587e-01  -1.0198840e+00  -2.0081946e+00   7.5781734e-02  -9.0647903e-01  -9.9235693e-01   6.7406193e-01  -1.5382691e-01   3.2499287e-01  -5.3789541e-01  -1.1599132e-01  -1.2358400e+00   2.0468430e-01  -1.1155168e+00  -2.2310282e-02  -1.0259019e+00  -2.1330508e-01  -1.2871369e+00   5.8752743e-01  -1.5320206e-01   3.3717051e-01  -8.7323782e-01   1.0728349e+00  -1.0359051e+00  -1.2455510e+00  -1.8107990e+00   1.7419068e+00  -4.6607417e-01   6.1127803e-01  -3.2399261e-01   5.3588304e-01  -3.3116248e-01   4.8880437e-01  -6.5149042e-01  -5.6528917e-01  -1.8946829e+00   8.9137873e-01   1.1850010e+00   7.2458115e-01   1.0571021e+00   2.5041637e-01   1.0441819e-01  -1.0424650e+00  -2.1521767e+00   1.4876171e+00   1.2865032e+00   1.2215568e+00   1.3043161e+00   1.1530902e+00   8.6003921e-01   7.3440346e-01   8.6137417e-01   6.9323668e-01   3.6627278e-01   1.5117170e+00   9.0811041e-01   3.4552810e-01  -3.5039651e-01  -6.3186172e-01  -9.7438177e-01   1.0108041e+00
   7.0325074e-01   1.1925582e+00   8.1246546e-01  -7.4208090e-01   5.8772555e-01  -9.6331707e-01  -6.9792101e-01  -1.1471743e+00  -8.1936505e-01  -1.2562595e+00   9.7861597e-01   5.6068304e-01   7.7056202e-01   5.4516915e-01  -1.0198916e+00  -2.0081907e+00   7.5769928e-02  -9.0647194e-01  -9.9232665e-01   6.7405042e-01  -1.5383306e-01   3.2498351e-01  -5.3790995e-01  -1.1599645e-01  -1.2358413e+00   2.0469478e-01  -1.1155029e+00  -2.2295329e-02  -1.0258747e+00  -2.1327558e-01  -1.2871115e+00   5.8752391e-01  -1.5321544e-01   3.3716849e-01  -8.7323591e-01   1.0728356e+00  -1.0358773e+00  -1.2455405e+00  -1.8107973e+00   1.7419027e+00  -4.6607628e-01   6.1127386e-01  -3.2398438e-01   5.3588459e-01  -3.3115026e-01   4.8880983e-01  -6.5147295e-01  -5.6528917e-01  -1.8946773e+00   8.9136991e-01   1.1849934e+00   7.2457096e-01   1.0571009e+00   2.5040487e-01   1.0442314e-01  -1.0424703e+00  -2.1521805e+00   1.4876040e+00   1.2864961e+00   1.2215539e+00   1.3043090e+00   1.1530688e+00   8.6003623e-01   7.3438713e-01   8.6136821e-01   6.9322077e-01   3.6626527e-01   1.5117043e+00   9.0810070e-01   3.4551486e-01  -3.5040298e-01  -6.3183984e-01  -9.7436276e-01   1.0107938e+00
