# Supplementary material for: A Student's Guide to Randomization Statistics for Multichannel Event-Related Potentials Using Ragu
Source: Front Neurosci. 2018 Jun 19;12:355. doi: 10.3389/fnins.2018.00355 (PMC6020783; doi:10.3389/fnins.2018.00355)
Supplement: Supplementary file 1 [file Data_Sheet_1.ZIP › RawData/s08_f1.asc]

   1.0185133e+00   1.1059118e+00   1.0304740e+00   9.1746096e-01   2.5024339e-02   4.3504633e-01  -8.7411912e-01  -1.6646763e+00  -8.8014306e-01  -2.0993478e+00   1.4620071e+00   8.7316047e-01   1.0547802e+00  -9.9428876e-01   2.0130007e-01  -1.9878610e+00   7.6940446e-01   6.4650135e-01  -1.5147619e+00   6.7503463e-01  -1.6287810e+00   7.0548873e-01   3.0116479e-01   4.8081730e-01   5.9161364e-01   2.6881985e-01   6.1886518e-01  -2.7694280e-01  -1.3791984e-01  -1.5129028e+00  -1.6650514e+00   8.2727782e-01   3.5970493e-01   4.9489288e-01   8.0924599e-01  -3.9301141e-01  -6.3400681e-01  -1.9226833e+00  -3.3273086e+00   1.0899776e+00   8.8125174e-01   6.7050777e-01   1.1019044e+00   3.5952704e-01  -4.1559876e-01  -6.1200574e-02  -9.3748207e-01  -1.1935779e+00  -2.0409507e+00   1.2814907e+00   9.3299346e-01   1.1352780e+00   1.5902205e-01   1.0672856e+00  -1.1016544e+00  -7.0177151e-01  -2.2786633e+00   1.4474742e+00   1.0750074e+00   1.6941352e+00   1.0365140e+00   1.5458971e+00  -1.1845067e-02   1.0943335e+00  -3.5727496e-01   7.2346883e-01  -5.3941329e-01   3.3304252e-01  -3.8550205e-01   6.2493418e-01   5.7441096e-01  -2.0483310e-01  -2.4767930e+00  -2.8059943e-01
   1.1161127e+00   1.2300658e+00   1.0762684e+00   1.0028286e+00   2.8769136e-02   4.6142057e-01  -9.3849194e-01  -1.7886833e+00  -1.0122471e+00  -2.2383537e+00   1.5617974e+00   9.4686640e-01   1.0995971e+00  -9.4353473e-01   7.9662681e-02  -2.1074519e+00   8.3736337e-01   6.4469779e-01  -1.6299672e+00   7.5937093e-01  -1.7695644e+00   7.7654803e-01   3.9501027e-01   5.2047569e-01   6.8178362e-01   2.7361226e-01   6.3291330e-01  -3.4033429e-01  -2.1035465e-01  -1.6100893e+00  -1.7929988e+00   9.0027357e-01   4.2790708e-01   5.2596343e-01   9.0404106e-01  -4.5068800e-01  -7.2163105e-01  -2.0504789e+00  -3.4711955e+00   1.1313051e+00   9.4348401e-01   7.1579522e-01   1.1922221e+00   3.7351859e-01  -3.6623555e-01  -1.1811268e-01  -9.8336219e-01  -1.3174686e+00  -2.1946700e+00   1.4061469e+00   1.0220196e+00   1.3247364e+00   2.3084909e-01   1.0120218e+00  -1.0656680e+00  -8.3678513e-01  -2.4402595e+00   1.5630302e+00   1.1448635e+00   1.5957999e+00   1.1765027e+00   1.6449362e+00   1.0065437e-02   1.1573389e+00  -3.6520290e-01   7.1260661e-01  -5.6203472e-01   2.8800837e-01  -4.3400955e-01   7.4198324e-01   6.6747761e-01  -2.8975296e-01  -2.5827661e+00  -3.0566811e-01
   1.2133941e+00   1.3544869e+00   1.1210589e+00   1.0767566e+00   4.1709472e-02   4.7017040e-01  -1.0002862e+00  -1.9216916e+00  -1.1356453e+00  -2.3653568e+00   1.6624264e+00   1.0161832e+00   1.1539542e+00  -8.9066798e-01  -3.0087779e-02  -2.2263382e+00   8.9835840e-01   6.3245016e-01  -1.7526594e+00   8.4307509e-01  -1.9050008e+00   8.4461563e-01   4.7882091e-01   5.5895042e-01   7.6064109e-01   2.7759736e-01   6.2924909e-01  -4.0670330e-01  -2.9800759e-01  -1.7110744e+00  -1.9301742e+00   9.7037338e-01   4.8633947e-01   5.6089073e-01   9.8431068e-01  -5.0405926e-01  -8.2628913e-01  -2.1797155e+00  -3.6144946e+00   1.1718754e+00   9.9638729e-01   7.6801180e-01   1.2715427e+00   3.9785927e-01  -3.2368598e-01  -1.6903956e-01  -1.0381240e+00  -1.4388089e+00  -2.3536487e+00   1.5284979e+00   1.1072684e+00   1.5202076e+00   2.9614323e-01   9.6648364e-01  -1.0257470e+00  -9.6272779e-01  -2.5933393e+00   1.6824596e+00   1.2150718e+00   1.5060984e+00   1.3148824e+00   1.7605323e+00   3.4758498e-02   1.2379405e+00  -3.6720950e-01   7.1987968e-01  -5.7121606e-01   2.5948181e-01  -4.6779139e-01   8.5432624e-01   7.5487810e-01  -3.8565809e-01  -2.6916636e+00  -3.1348706e-01
   1.3051942e+00   1.4736531e+00   1.1614350e+00   1.1341644e+00   6.3624346e-02   4.5844420e-01  -1.0571078e+00  -2.0589033e+00  -1.2432953e+00  -2.4712826e+00   1.7589155e+00   1.0773336e+00   1.2167619e+00  -8.3690623e-01  -1.2123899e-01  -2.3367082e+00   9.4772216e-01   6.0756393e-01  -1.8799211e+00   9.2146494e-01  -2.0292705e+00   9.0532835e-01   5.4700800e-01   5.9344782e-01   8.2306548e-01   2.7940448e-01   6.0492976e-01  -4.7529833e-01  -4.0044479e-01  -1.8132514e+00  -2.0724534e+00   1.0329789e+00   5.3037693e-01   5.9758766e-01   1.0447496e+00  -5.5152063e-01  -9.4640462e-01  -2.3054320e+00  -3.7493509e+00   1.2081419e+00   1.0355966e+00   8.2494666e-01   1.3355986e+00   4.3225904e-01  -2.8991292e-01  -2.1206013e-01  -1.1001562e+00  -1.5521727e+00  -2.5101987e+00   1.6426468e+00   1.1840521e+00   1.7152923e+00   3.5190265e-01   9.3351706e-01  -9.8136644e-01  -1.0714722e+00  -2.7257682e+00   1.8009769e+00   1.2826956e+00   1.4261466e+00   1.4470774e+00   1.8919305e+00   6.2853896e-02   1.3375469e+00  -3.5979692e-01   7.4953117e-01  -5.6190411e-01   2.5186883e-01  -4.8228506e-01   9.5620473e-01   8.3185228e-01  -4.9168573e-01  -2.7995778e+00  -3.0064474e-01
   1.3856557e+00   1.5814201e+00   1.1934350e+00   1.1699641e+00   9.3603251e-02   4.2395326e-01  -1.1065595e+00  -2.1944780e+00  -1.3277268e+00  -2.5463094e+00   1.8455770e+00   1.1263277e+00   1.2862682e+00  -7.8358233e-01  -1.8695832e-01  -2.4294500e+00   9.8046684e-01   5.6790232e-01  -2.0083274e+00   9.8924249e-01  -2.1362528e+00   9.5383715e-01   5.9382558e-01   6.2075561e-01   8.6394304e-01   2.7734768e-01   5.5746406e-01  -5.4544288e-01  -5.1663864e-01  -1.9137227e+00  -2.2148494e+00   1.0829434e+00   5.5527472e-01   6.3333654e-01   1.0802446e+00  -5.9176493e-01  -1.0794786e+00  -2.4221005e+00  -3.8667213e+00   1.2359179e+00   1.0566180e+00   8.8361782e-01   1.3803118e+00   4.7571540e-01  -2.6662353e-01  -2.4558461e-01  -1.1671519e+00  -1.6517580e+00  -2.6552236e+00   1.7421048e+00   1.2472885e+00   1.9028376e+00   3.9524340e-01   9.1564631e-01  -9.3183625e-01  -1.1542792e+00  -2.8237590e+00   1.9130353e+00   1.3444567e+00   1.3560782e+00   1.5683351e+00   2.0377832e+00   9.5107076e-02   1.4572307e+00  -3.3893180e-01   8.0565941e-01  -5.2869225e-01   2.6935220e-01  -4.7298932e-01   1.0414418e+00   8.9338302e-01  -6.0663575e-01  -2.9020171e+00  -2.6410479e-01
   1.4483897e+00   1.6712197e+00   1.2126352e+00   1.1792884e+00   1.2997272e-01   3.6513757e-01  -1.1463578e+00  -2.3216485e+00  -1.3813037e+00  -2.5801657e+00   1.9161679e+00   1.1591101e+00   1.3600271e+00  -7.3209903e-01  -2.2060261e-01  -2.4943479e+00   9.9146071e-01   5.1147142e-01  -2.1340233e+00   1.0406531e+00  -2.2197279e+00   9.8495355e-01   6.1361578e-01   6.3731798e-01   8.7839773e-01   2.6944091e-01   4.8496803e-01  -6.1659500e-01  -6.4495084e-01  -2.0093888e+00  -2.3516074e+00   1.1147193e+00   5.5636301e-01   6.6481032e-01   1.0861260e+00  -6.2390277e-01  -1.2220901e+00  -2.5237879e+00  -3.9565650e+00   1.2504605e+00   1.0550062e+00   9.4028636e-01   1.4019929e+00   5.2644160e-01  -2.5516284e-01  -2.6849667e-01  -1.2361218e+00  -1.7316202e+00  -2.7784060e+00   1.8199904e+00   1.2916722e+00   2.0751797e+00   4.2354095e-01   9.1489306e-01  -8.7629030e-01  -1.2021178e+00  -2.8722199e+00   2.0124646e+00   1.3968306e+00   1.2948872e+00   1.6739084e+00   2.1961461e+00   1.3239803e-01   1.5976487e+00  -3.0012867e-01   8.9201834e-01  -4.6598813e-01   3.1567752e-01  -4.3565879e-01   1.1036637e+00   9.3438485e-01  -7.2899887e-01  -2.9939879e+00  -2.0137719e-01
   1.4866927e+00   1.7363034e+00   1.2142814e+00   1.1577283e+00   1.7026134e-01   2.8130375e-01  -1.1744521e+00  -2.4328939e+00  -1.3965184e+00  -2.5624945e+00   1.9640942e+00   1.1717265e+00   1.4349012e+00  -6.8388240e-01  -2.1605472e-01  -2.5203626e+00   9.7563608e-01   4.3651087e-01  -2.2528183e+00   1.0696930e+00  -2.2735907e+00   9.9333437e-01   6.0107834e-01   6.3934244e-01   8.6203302e-01   2.5343640e-01   3.8630284e-01  -6.8839728e-01  -7.8314398e-01  -2.0970449e+00  -2.4763448e+00   1.1225496e+00   5.2926124e-01   6.8813498e-01   1.0584174e+00  -6.4756553e-01  -1.3699489e+00  -2.6043472e+00  -4.0081035e+00   1.2466067e+00   1.0265580e+00   9.9051775e-01   1.3975306e+00   5.8183260e-01  -2.5642432e-01  -2.8028129e-01  -1.3034515e+00  -1.7859369e+00  -2.8684882e+00   1.8692703e+00   1.3118783e+00   2.2244363e+00   4.3456437e-01   9.3260367e-01  -8.1369333e-01  -1.2060437e+00  -2.8552329e+00   2.0926588e+00   1.4361635e+00   1.2403432e+00   1.7592424e+00   2.3644982e+00   1.7570408e-01   1.7589632e+00  -2.3858063e-01   1.0118039e+00  -3.6822348e-01   3.9393733e-01  -3.6650746e-01   1.1365560e+00   9.4991703e-01  -8.5699676e-01  -3.0701091e+00  -1.1067699e-01
   1.4938111e+00   1.7700243e+00   1.1934631e+00   1.1015712e+00   2.1121369e-01   1.7272362e-01  -1.1891385e+00  -2.5201840e+00  -1.3663142e+00  -2.4832692e+00   1.9826639e+00   1.1605015e+00   1.5071023e+00  -6.4033772e-01  -1.6807272e-01  -2.4960074e+00   9.2822514e-01   3.4158872e-01  -2.3602998e+00   1.0703638e+00  -2.2920704e+00   9.7370360e-01   5.5155323e-01   6.2293867e-01   8.1117282e-01   2.2688900e-01   2.6118604e-01  -7.6071008e-01  -9.2842170e-01  -2.1734834e+00  -2.5822375e+00   1.1006997e+00   4.7010509e-01   6.9899819e-01   9.9406682e-01  -6.6298224e-01  -1.5180025e+00  -2.6576366e+00  -4.0101562e+00   1.2189529e+00   9.6751676e-01   1.0292954e+00   1.3645573e+00   6.3847886e-01  -2.7078535e-01  -2.8112646e-01  -1.3650095e+00  -1.8092992e+00  -2.9136462e+00   1.8830361e+00   1.3027933e+00   2.3428335e+00   4.2659397e-01   9.6929906e-01  -7.4287214e-01  -1.1576293e+00  -2.7566633e+00   2.1468081e+00   1.4588101e+00   1.1889977e+00   1.8201578e+00   2.5397820e+00   2.2605405e-01   1.9407655e+00  -1.4934124e-01   1.1674315e+00  -2.3010530e-01   5.0636218e-01  -2.6241543e-01   1.1341476e+00   9.3541298e-01  -9.8863133e-01  -3.1247406e+00   8.9378212e-03
   1.4632508e+00   1.7661496e+00   1.1453277e+00   1.0080290e+00   2.4886349e-01   4.0686604e-02  -1.1891596e+00  -2.5752757e+00  -1.2844232e+00  -2.3332618e+00   1.9653832e+00   1.1222212e+00   1.5722790e+00  -6.0280952e-01  -7.2633597e-02  -2.4098218e+00   8.4501412e-01   2.2570029e-01  -2.4519597e+00   1.0369659e+00  -2.2699452e+00   9.2110410e-01   4.6130311e-01   5.8429071e-01   7.2309139e-01   1.8725112e-01   1.1027121e-01  -8.3362100e-01  -1.0774973e+00  -2.2355970e+00  -2.6622491e+00   1.0437233e+00   3.7577790e-01   6.9280770e-01   8.9115265e-01  -6.7101833e-01  -1.6605995e+00  -2.6777583e+00  -3.9515496e+00   1.1620890e+00   8.7477824e-01   1.0511922e+00   1.3015856e+00   6.9223657e-01  -2.9807222e-01  -2.7198681e-01  -1.4163042e+00  -1.7970102e+00  -2.9019588e+00   1.8548122e+00   1.2597658e+00   2.4230534e+00   3.9851695e-01   1.0245587e+00  -6.6257379e-01  -1.0494294e+00  -2.5608938e+00   2.1681835e+00   1.4612893e+00   1.1362988e+00   1.8530230e+00   2.7184669e+00   2.8446248e-01   2.1420018e+00  -2.7562592e-02   1.3603147e+00  -4.6908590e-02   6.5412792e-01  -1.2113235e-01   1.0911130e+00   8.8692012e-01  -1.1217384e+00  -3.1521376e+00   1.5745622e-01
   1.3891238e+00   1.7191912e+00   1.0653337e+00   8.7544413e-01   2.7867051e-01  -1.1249842e-01  -1.1737833e+00  -2.5900732e+00  -1.1457119e+00  -2.1045486e+00   1.9062880e+00   1.0543156e+00   1.6256540e+00  -5.7254724e-01   7.2742541e-02  -2.2509252e+00   7.2261103e-01   8.8370402e-02  -2.5233318e+00   9.6442296e-01  -2.2027546e+00   8.3117385e-01   3.2778390e-01   5.1985933e-01   5.9622248e-01   1.3199957e-01  -6.4807441e-02  -9.0742646e-01  -1.2266885e+00  -2.2804767e+00  -2.7094003e+00   9.4676013e-01   2.4413790e-01   6.6489919e-01   7.4904932e-01  -6.7316977e-01  -1.7917043e+00  -2.6593105e+00  -3.8216008e+00   1.0708739e+00   7.4609287e-01   1.0505959e+00   1.2081085e+00   7.3835869e-01  -3.3755694e-01  -2.5460081e-01  -1.4526869e+00  -1.7453800e+00  -2.8219632e+00   1.7788854e+00   1.1788715e+00   2.4585863e+00   3.4989844e-01   1.0969499e+00  -5.7155530e-01  -8.7546538e-01  -2.2536732e+00   2.1504530e+00   1.4404563e+00   1.0768148e+00   1.8549117e+00   2.8966273e+00   3.5184379e-01   2.3609036e+00   1.3121219e-01   1.5906504e+00   1.8519528e-01   8.3718582e-01   5.8526237e-02   1.0030814e+00   8.0134030e-01  -1.2540423e+00  -3.1466266e+00   3.3383407e-01
   1.2665179e+00   1.6247427e+00   9.4953203e-01   7.0346760e-01   2.9572504e-01  -2.8355086e-01  -1.1428581e+00  -2.5570235e+00  -9.4652802e-01  -1.7910472e+00   1.8002980e+00   9.5503383e-01   1.6622098e+00  -5.5067534e-01   2.6870590e-01  -2.0096516e+00   5.5871433e-01  -7.0241580e-02  -2.5701413e+00   8.4862256e-01  -2.0870058e+00   7.0043760e-01   1.4988988e-01   4.2661178e-01   4.3034005e-01   5.8793833e-02  -2.6142538e-01  -9.8258228e-01  -1.3720331e+00  -2.3055098e+00  -2.7170722e+00   8.0585050e-01   7.4233224e-02   6.1079186e-01   5.6855088e-01  -6.7150766e-01  -1.9051549e+00  -2.5976495e+00  -3.6106622e+00   9.4074785e-01   5.8025687e-01   1.0219894e+00   1.0846621e+00   7.7168911e-01  -3.8798321e-01  -2.3145509e-01  -1.4695954e+00  -1.6520011e+00  -2.6632842e+00   1.6506472e+00   1.0571790e+00   2.4440680e+00   2.8102988e-01   1.1840096e+00  -4.6870202e-01  -6.3170934e-01  -1.8230544e+00   2.0880304e+00   1.3936848e+00   1.0045608e+00   1.8237413e+00   3.0700365e+00   4.2890805e-01   2.5949224e+00   3.3070868e-01   1.8572215e+00   4.6878308e-01   1.0541226e+00   2.7649492e-01   8.6694264e-01   6.7666584e-01  -1.3832070e+00  -3.1028051e+00   5.3594571e-01
   1.0918755e+00   1.4798082e+00   7.9486953e-01   4.9320327e-01   2.9501311e-01  -4.6831210e-01  -1.0968395e+00  -2.4695498e+00  -6.8503370e-01  -1.3890631e+00   1.6435796e+00   8.2360522e-01   1.6769211e+00  -5.3816493e-01   5.1384108e-01  -1.6782329e+00   3.5237492e-01  -2.4923696e-01  -2.5884632e+00   6.8675826e-01  -1.9203762e+00   5.2660255e-01  -7.1837020e-02   3.0227063e-01   2.2670349e-01  -3.4337473e-02  -4.7599210e-01  -1.0596252e+00  -1.5094209e+00  -2.3084675e+00  -2.6793360e+00   6.1825637e-01  -1.3350518e-01   5.2648119e-01   3.5194681e-01  -6.6857310e-01  -1.9949547e+00  -2.4891521e+00  -3.3107227e+00   7.6807020e-01   3.7728672e-01   9.6027289e-01   9.3285177e-01   7.8691380e-01  -4.4761814e-01  -2.0569439e-01  -1.4628245e+00  -1.5159894e+00  -2.4173142e+00   1.4669358e+00   8.9300869e-01   2.3755861e+00   1.9295855e-01   1.2822803e+00  -3.5317250e-01  -3.1654366e-01  -1.2603805e+00   1.9764423e+00   1.3190549e+00   9.1340951e-01   1.7583915e+00   3.2342657e+00   5.1604168e-01   2.8406750e+00   5.7354419e-01   2.1572255e+00   8.0481063e-01   1.3020546e+00   5.3129105e-01   6.8113611e-01   5.1220088e-01  -1.5068825e+00  -3.0157677e+00   7.6056604e-01
   8.6336011e-01   1.2831078e+00   5.9949768e-01   2.4731088e-01   2.7173394e-01  -6.6187858e-01  -1.0367900e+00  -2.3224883e+00  -3.6151674e-01  -8.9782488e-01   1.4338963e+00   6.6038078e-01   1.6650201e+00  -5.3580421e-01   8.0449695e-01  -1.2515070e+00   1.0423632e-01  -4.4687748e-01  -2.5748884e+00   4.7765428e-01  -1.7019126e+00   3.0884481e-01  -3.3504444e-01   1.4557213e-01  -1.1838974e-02  -1.4879042e-01  -7.0400739e-01  -1.1390696e+00  -1.6347381e+00  -2.2875929e+00  -2.5912969e+00   3.8277433e-01  -3.7710136e-01   4.0875823e-01   1.0304894e-01  -6.6722590e-01  -2.0555823e+00  -2.3314719e+00  -2.9160394e+00   5.5046183e-01   1.3857129e-01   8.6111307e-01   7.5534773e-01   7.7886051e-01  -5.1432335e-01  -1.8097847e-01  -1.4288101e+00  -1.3381792e+00  -2.0779109e+00   1.2263614e+00   6.8617034e-01   2.2509404e+00   8.7503473e-02   1.3873999e+00  -2.2455877e-01   6.8829777e-02  -5.6127560e-01   1.8126861e+00   1.2155360e+00   7.9755789e-01   1.6587990e+00   3.3847890e+00   6.1318046e-01   3.0939021e+00   8.6083609e-01   2.4861420e+00   1.1922521e+00   1.5765629e+00   8.1987238e-01   4.4590932e-01   3.0875996e-01  -1.6227443e+00  -2.8813533e+00   1.0033822e+00
   5.8118915e-01   1.0353447e+00   3.6306923e-01  -2.9935014e-02   2.2165059e-01  -8.5876734e-01  -9.6435202e-01  -2.1125180e+00   2.1340298e-02  -3.1996942e-01   1.1709296e+00   4.6694829e-01   1.6222841e+00  -5.4416562e-01   1.1346945e+00  -7.2759975e-01  -1.8326003e-01  -6.6049881e-01  -2.5266938e+00   2.2205155e-01  -1.4322213e+00   4.8070374e-02  -6.3546360e-01  -4.3482673e-02  -2.8079558e-01  -2.8517176e-01  -9.4014866e-01  -1.2212865e+00  -1.7440157e+00  -2.2416775e+00  -2.4494366e+00   1.0002120e-01  -6.5291465e-01   2.5553607e-01  -1.7283143e-01  -6.7045737e-01  -2.0823025e+00  -2.1237787e+00  -2.4237677e+00   2.8713562e-01  -1.3300694e-01   7.2130339e-01   5.5585097e-01   7.4282908e-01  -5.8564038e-01  -1.6129340e-01  -1.3649067e+00  -1.1212534e+00  -1.6420738e+00   9.2959838e-01   4.3816554e-01   2.0698460e+00  -3.2739741e-02   1.4942418e+00  -8.3051574e-02   5.2005952e-01   2.7343332e-01   1.5955706e+00   1.0831536e+00   6.5201246e-01   1.5260266e+00   3.5170873e+00   7.1968304e-01   3.3494495e+00   1.1918203e+00   2.8376520e+00   1.6277724e+00   1.8716762e+00   1.1375279e+00   1.6353076e-01   6.8830776e-02  -1.7285276e+00  -2.6964170e+00   1.2590348e+00
   2.4790655e-01   7.3941107e-01   8.7001389e-02  -3.3263760e-01   1.4145286e-01  -1.0531068e+00  -8.8169723e-01  -1.8385507e+00   4.5825137e-01   3.3805401e-01   8.5654027e-01   2.4621100e-01   1.5453229e+00  -5.6356948e-01   1.4961265e+00  -1.0854276e-01  -5.0572186e-01  -8.8644724e-01  -2.4420107e+00  -7.7165479e-02  -1.1136434e+00  -2.5286879e-01  -9.6686976e-01  -2.6340138e-01  -5.7403212e-01  -4.4309329e-01  -1.1783881e+00  -1.3063773e+00  -1.8335814e+00  -2.1701386e+00  -2.2519372e+00  -2.2732871e-01  -9.5557218e-01   6.6161698e-02  -4.6895783e-01  -6.8117659e-01  -2.0714646e+00  -1.8669654e+00  -1.8345530e+00  -2.0810509e-02  -4.3299090e-01   5.3910936e-01   3.3903159e-01   6.7493434e-01  -6.5888565e-01  -1.5072732e-01  -1.2696431e+00  -8.6980312e-01  -1.1105520e+00   5.7962162e-01   1.5233965e-01   1.8340676e+00  -1.6440611e-01   1.5970940e+00   7.0404237e-02   1.0294254e+00   1.2369296e+00   1.3260044e+00   9.2312450e-01   4.7305650e-01   1.3622992e+00   3.6267514e+00   8.3421821e-01   3.6012780e+00   1.5635144e+00   3.2036249e+00   2.1054663e+00   2.1799071e+00   1.4778173e+00  -1.6155969e-01  -2.0331048e-01  -1.8220570e+00  -2.4591029e+00   1.5211900e+00
  -1.3142962e-01   4.0052076e-01  -2.2531719e-01  -6.5332774e-01   2.9104433e-02  -1.2388460e+00  -7.9145507e-01  -1.5020514e+00   9.4120361e-01   1.0657097e+00   4.9495240e-01   2.4236061e-03   1.4318476e+00  -5.9404711e-01   1.8782580e+00   5.9923508e-01  -8.5672347e-01  -1.1200532e+00  -2.3199860e+00  -4.1482435e-01  -7.5039874e-01  -5.8902411e-01  -1.3211188e+00  -5.1102124e-01  -8.8383738e-01  -6.2099306e-01  -1.4121412e+00  -1.3940530e+00  -1.9002055e+00  -2.0730809e+00  -1.9989630e+00  -5.9437637e-01  -1.2779665e+00  -1.5831272e-01  -7.7729611e-01  -7.0198719e-01  -2.0207661e+00  -1.5638102e+00  -1.1530347e+00  -3.7016306e-01  -7.5531910e-01   3.1457390e-01   1.1044019e-01   5.7243593e-01  -7.3125176e-01  -1.5322415e-01  -1.1429345e+00  -5.9029989e-01  -4.8833148e-01   1.8186716e-01  -1.6603188e-01   1.5474781e+00  -3.0338595e-01   1.6898733e+00   2.3398038e-01   1.5857595e+00   2.3158370e+00   1.0072119e+00   7.3794885e-01   2.5866087e-01   1.1710055e+00   3.7095810e+00   9.5467909e-01   3.8425132e+00   1.9704580e+00   3.5741879e+00   2.6166936e+00   2.4923545e+00   1.8325723e+00  -5.2267955e-01  -5.0154845e-01  -1.9012768e+00  -2.1691183e+00   1.7826463e+00
  -5.4917003e-01   2.6243381e-02  -5.6840141e-01  -9.8307897e-01  -1.1585439e-01  -1.4099750e+00  -6.9662220e-01  -1.1072667e+00   1.4594433e+00   1.8482728e+00   9.2834227e-02  -2.5882466e-01   1.2808992e+00  -6.3530852e-01   2.2685390e+00   1.3845911e+00  -1.2278118e+00  -1.3556545e+00  -2.1609218e+00  -7.8342171e-01  -3.4868218e-01  -9.5328737e-01  -1.6882695e+00  -7.8139902e-01  -1.2010610e+00  -8.1600417e-01  -1.6344442e+00  -1.4835324e+00  -1.9412409e+00  -1.9513477e+00  -1.6928791e+00  -9.9392379e-01  -1.6113280e+00  -4.1492547e-01  -1.0886973e+00  -7.3496915e-01  -1.9294679e+00  -1.2190726e+00  -3.8821174e-01  -7.5544919e-01  -1.0923593e+00   4.9756102e-02  -1.2361161e-01   4.3403112e-01  -7.9991360e-01  -1.7233051e-01  -9.8623587e-01  -2.9097344e-01   2.1504800e-01  -2.5570692e-01  -5.0973726e-01   1.2160382e+00  -4.4487653e-01   1.7663622e+00   4.0487711e-01   2.1745370e+00   3.4899421e+00   6.4485394e-01   5.3144388e-01   8.8033597e-03   9.5665770e-01   3.7616820e+00   1.0781388e+00   4.0655489e+00   2.4045680e+00   3.9378905e+00   3.1500459e+00   2.7988794e+00   2.1919801e+00  -9.1092868e-01  -8.1795694e-01  -1.9642806e+00  -1.8279734e+00   2.0354822e+00
  -9.9512673e-01  -3.7357110e-01  -9.3464798e-01  -1.3116934e+00  -2.9207629e-01  -1.5607522e+00  -6.0045690e-01  -6.6133017e-01   1.9995936e+00   2.6669396e+00  -3.4074238e-01  -5.3068602e-01   1.0930174e+00  -6.8672008e-01   2.6527304e+00   2.2315780e+00  -1.6086176e+00  -1.5866803e+00  -1.9663862e+00  -1.1731995e+00   8.3308110e-02  -1.3364349e+00  -2.0567971e+00  -1.0677920e+00  -1.5153298e+00  -1.0238892e+00  -1.8381656e+00  -1.5734712e+00  -1.9547468e+00  -1.8065523e+00  -1.3383828e+00  -1.4165129e+00  -1.9453826e+00  -6.9869286e-01  -1.3931381e+00  -7.8148347e-01  -1.7985438e+00  -8.3950728e-01   4.4637936e-01  -1.1689025e+00  -1.4350177e+00  -2.5112200e-01  -3.5620284e-01   2.6008516e-01  -8.6213750e-01  -2.1095354e-01  -8.0262083e-01   1.8408591e-02   9.8539263e-01  -7.2267676e-01  -8.6971456e-01   8.4768855e-01  -5.8347100e-01   1.8204600e+00   5.7929247e-01   2.7781531e+00   4.7322706e+00   2.4702906e-01   3.0871033e-01  -2.7432734e-01   7.2480750e-01   3.7795617e+00   1.2008591e+00   4.2622026e+00   2.8551358e+00   4.2819780e+00   3.6914722e+00   3.0883595e+00   2.5447611e+00  -1.3153246e+00  -1.1429218e+00  -2.0093485e+00  -1.4391741e+00   2.2712497e+00
  -1.4567712e+00  -7.8699206e-01  -1.3144368e+00  -1.6279641e+00  -4.9627433e-01  -1.6859282e+00  -5.0636039e-01  -1.7422430e-01   2.5459227e+00   3.4991788e+00  -7.9447625e-01  -8.0519502e-01   8.7033429e-01  -7.4729953e-01   3.0153483e+00   3.1196155e+00  -1.9870846e+00  -1.8058060e+00  -1.7392801e+00  -1.5723525e+00   5.3543313e-01  -1.7272960e+00  -2.4139048e+00  -1.3617471e+00  -1.8153463e+00  -1.2390578e+00  -2.0162421e+00  -1.6619327e+00  -1.9395953e+00  -1.6410858e+00  -9.4252883e-01  -1.8505941e+00  -2.2686010e+00  -1.0026103e+00  -1.6800183e+00  -8.4201418e-01  -1.6307517e+00  -4.3378271e-01   1.3327189e+00  -1.6005560e+00  -1.7729300e+00  -5.8164213e-01  -5.7999085e-01   5.2778973e-02  -9.1539125e-01  -2.7114479e-01  -5.9677396e-01   3.2685961e-01   1.8040057e+00  -1.2063429e+00  -1.2352408e+00   4.5215513e-01  -7.1329365e-01   1.8464395e+00   7.5245752e-01   3.3764016e+00   6.0095681e+00  -1.7585627e-01   7.6025738e-02  -5.8626149e-01   4.8191659e-01   3.7602240e+00   1.3183608e+00   4.4239420e+00   3.3089918e+00   4.5927767e+00   4.2245773e+00   3.3490302e+00   2.8784553e+00  -1.7230588e+00  -1.4653676e+00  -2.0349883e+00  -1.0083410e+00   2.4812168e+00
  -1.9195825e+00  -1.2003364e+00  -1.6963645e+00  -1.9200152e+00  -7.2320426e-01  -1.7809633e+00  -4.1774911e-01   3.4141576e-01   3.0807697e+00   4.3193425e+00  -1.2551502e+00  -1.0734757e+00   6.1658346e-01  -8.1572950e-01   3.3402118e+00   4.0239462e+00  -2.3498212e+00  -2.0051809e+00  -1.4838525e+00  -1.9673701e+00   9.9578303e-01  -2.1130534e+00  -2.7459312e+00  -1.6533085e+00  -2.0892683e+00  -1.4546773e+00  -2.1619409e+00  -1.7464074e+00  -1.8955518e+00  -1.4580947e+00  -5.1463300e-01  -2.2828322e+00  -2.5685402e+00  -1.3177805e+00  -1.9385127e+00  -9.1606164e-01  -1.4306165e+00  -1.2292690e-02   2.2486211e+00  -2.0384749e+00  -2.0947433e+00  -9.3328423e-01  -7.8743404e-01  -1.8384290e-01  -9.5745141e-01  -3.5392636e-01  -3.7489105e-01   6.2258363e-01   2.6481117e+00  -1.6920610e+00  -1.5942257e+00   4.0667877e-02  -8.2818461e-01   1.8391987e+00   9.1874587e-01   3.9471480e+00   7.2832030e+00  -6.1135614e-01  -1.5933526e-01  -9.2031878e-01   2.3518330e-01   3.7012655e+00   1.4255570e+00   4.5421652e+00   3.7508420e+00   4.8561839e+00   4.7311052e+00   3.5689057e+00   3.1798176e+00  -2.1198758e+00  -1.7730947e+00  -2.0399877e+00  -5.4323232e-01   2.6566626e+00
  -2.3675422e+00  -1.5986233e+00  -2.0676157e+00  -2.1757142e+00  -9.6577444e-01  -1.8422238e+00  -3.3792152e-01   8.7066195e-01   3.5851276e+00   5.0995300e+00  -1.7080785e+00  -1.3260123e+00   3.3702049e-01  -8.9039066e-01   3.6110828e+00   4.9163788e+00  -2.6825721e+00  -2.1767258e+00  -1.2056512e+00  -2.3435099e+00   1.4509657e+00  -2.4796769e+00  -3.0388462e+00  -1.9313466e+00  -2.3251602e+00  -1.6628818e+00  -2.2691371e+00  -1.8238837e+00  -1.8233248e+00  -1.2614257e+00  -6.6046448e-02  -2.6985487e+00  -2.8322756e+00  -1.6336748e+00  -2.1579704e+00  -1.0020977e+00  -1.2043170e+00   4.1314039e-01   3.1683293e+00  -2.4691262e+00  -2.3884820e+00  -1.2956554e+00  -9.7104677e-01  -4.4393381e-01  -9.8650261e-01  -4.5917144e-01  -1.4448454e-01   8.9346049e-01   3.4915567e+00  -2.1637127e+00  -1.9336094e+00  -3.7440547e-01  -9.2193117e-01   1.7944997e+00   1.0718563e+00   4.4671810e+00   8.5104821e+00  -1.0453896e+00  -3.8934948e-01  -1.2678196e+00  -7.6722139e-03   3.6009717e+00   1.5169456e+00   4.6085480e+00   4.1637786e+00   5.0582555e+00   5.1915963e+00   3.7362724e+00   3.4353221e+00  -2.4905734e+00  -2.0532197e+00  -2.0234694e+00  -5.3655588e-02   2.7892135e+00
  -2.7837600e+00  -1.9661430e+00  -2.4144556e+00  -2.3831455e+00  -1.2152830e+00  -1.8671524e+00  -2.6992514e-01   1.3968103e+00   4.0393680e+00   5.8106845e+00  -2.1376707e+00  -1.5529773e+00   3.8256618e-02  -9.6941235e-01   3.8123715e+00   5.7662991e+00  -2.9707939e+00  -2.3124899e+00  -9.1140570e-01  -2.6853854e+00   1.8865178e+00  -2.8124761e+00  -3.2788193e+00  -2.1839988e+00  -2.5115003e+00  -1.8550738e+00  -2.3325917e+00  -1.8909708e+00  -1.7245798e+00  -1.0555354e+00   3.9019958e-01  -3.0822880e+00  -3.0469048e+00  -1.9385225e+00  -2.3283467e+00  -1.0975879e+00  -9.5948031e-01   8.2966612e-01   4.0633815e+00  -2.8778815e+00  -2.6419906e+00  -1.6568505e+00  -1.1236784e+00  -7.2001811e-01  -1.0012218e+00  -5.8554860e-01   8.5900160e-02   1.1275844e+00   4.3057664e+00  -2.6043036e+00  -2.2398514e+00  -7.8000011e-01  -9.8853376e-01   1.7091835e+00   1.2050647e+00   4.9132092e+00   9.6463349e+00  -1.4627696e+00  -6.0555234e-01  -1.6184279e+00  -2.3865833e-01   3.4584115e+00   1.5868515e+00   4.6154249e+00   4.5299447e+00   5.1858600e+00   5.5861943e+00   3.8402327e+00   3.6317506e+00  -2.8196060e+00  -2.2927091e+00  -1.9849538e+00   4.4874195e-01   2.8712185e+00
  -3.1512024e+00  -2.2871186e+00  -2.7228319e+00  -2.5311293e+00  -1.4617736e+00  -1.8544006e+00  -2.1642855e-01   1.9020406e+00   4.4240787e+00   6.4238718e+00  -2.5280907e+00  -1.7446043e+00  -2.7198693e-01  -1.0507353e+00   3.9298699e+00   6.5419066e+00  -3.2003145e+00  -2.4050512e+00  -6.0884109e-01  -2.9776458e+00   2.2874310e+00  -3.0967521e+00  -3.4528405e+00  -2.3992040e+00  -2.6377224e+00  -2.0223090e+00  -2.3482234e+00  -1.9440660e+00  -1.6019133e+00  -8.4536621e-01   8.3986911e-01  -3.4184849e+00  -3.2001140e+00  -2.2198116e+00  -2.4406521e+00  -1.1990826e+00  -7.0488480e-01   1.2238968e+00   4.9037202e+00  -3.2496299e+00  -2.8434388e+00  -2.0039296e+00  -1.2388048e+00  -1.0032706e+00  -1.0008416e+00  -7.3053590e-01   3.0704769e-01   1.3138279e+00   5.0609253e+00  -2.9966657e+00  -2.4994967e+00  -1.1628558e+00  -1.0224908e+00   1.5813485e+00   1.3115294e+00   5.2629521e+00   1.0645292e+01  -1.8478336e+00  -7.9939071e-01  -1.9606105e+00  -4.4979170e-01   3.2735227e+00   1.6296982e+00   4.5561975e+00   4.8313163e+00   5.2273686e+00   5.8955625e+00   3.8712743e+00   3.7568434e+00  -3.0917692e+00  -2.4789807e+00  -1.9244191e+00   9.5080682e-01   2.8961368e+00
  -3.4534888e+00  -2.5464289e+00  -2.9790449e+00  -2.6097588e+00  -1.6944924e+00  -1.8039145e+00  -1.7960363e-01   2.3681863e+00   4.7209785e+00   6.9116810e+00  -2.8639717e+00  -1.8915910e+00  -5.8519190e-01  -1.1321817e+00   3.9514783e+00   7.2116187e+00  -3.3580365e+00  -2.4479341e+00  -3.0642083e-01  -3.2057099e+00   2.6387759e+00  -3.3185119e+00  -3.5493590e+00  -2.5653028e+00  -2.6947612e+00  -2.1557424e+00  -2.3133478e+00  -1.9795575e+00  -1.4587831e+00  -6.3618778e-01   1.2680997e+00  -3.6921970e+00  -3.2807695e+00  -2.4648771e+00  -2.4873931e+00  -1.3023722e+00  -4.5008617e-01   1.5824686e+00   5.6589959e+00  -3.5694701e+00  -2.9818623e+00  -2.3234908e+00  -1.3108189e+00  -1.2838889e+00  -9.8518359e-01  -8.9050537e-01   5.0949699e-01   1.4423987e+00   5.7273157e+00  -3.3242290e+00  -2.6997859e+00  -1.5100569e+00  -1.0190817e+00   1.4104848e+00   1.3846379e+00   5.4962714e+00   1.1463653e+01  -2.1851480e+00  -9.6260422e-01  -2.2821908e+00  -6.3339692e-01   3.0471805e+00   1.6402948e+00   4.4257353e+00   5.0505660e+00   5.1733363e+00   6.1018575e+00   3.8218275e+00   3.7999688e+00  -3.2929286e+00  -2.6005437e+00  -1.8423570e+00   1.4383313e+00   2.8589199e+00
  -3.6757097e+00  -2.7303545e+00  -3.1704533e+00  -2.6109280e+00  -1.9024194e+00  -1.7169654e+00  -1.6102405e-01   2.7775815e+00   4.9138544e+00   7.2496608e+00  -3.1311500e+00  -1.9855129e+00  -8.9240725e-01  -1.2115284e+00   3.8678778e+00   7.7455643e+00  -3.4326481e+00  -2.4360179e+00  -1.3029410e-02  -3.3565163e+00   2.9263950e+00  -3.4652049e+00  -3.5589082e+00  -2.6716666e+00  -2.6755683e+00  -2.2471065e+00  -2.2268738e+00  -1.9940476e+00  -1.2993953e+00  -4.3340952e-01   1.6600576e+00  -3.8898634e+00  -3.2795097e+00  -2.6615388e+00  -2.4629807e+00  -1.4026978e+00  -2.0498182e-01   1.8926449e+00   6.3000005e+00  -3.8234450e+00  -3.0477113e+00  -2.6023054e+00  -1.3353021e+00  -1.5515406e+00  -9.5466281e-01  -1.0608756e+00   6.8400537e-01   1.5053560e+00   6.2767523e+00  -3.5718195e+00  -2.8292858e+00  -1.8095874e+00  -9.7462721e-01   1.1975525e+00   1.4183678e+00   5.5962694e+00   1.2061711e+01  -2.4602491e+00  -1.0876171e+00  -2.5709717e+00  -7.8241642e-01   2.7812436e+00   1.6141133e+00   4.2207463e+00   5.1719473e+00   5.0171268e+00   6.1896985e+00   3.6867733e+00   3.7527695e+00  -3.4107568e+00  -2.6476342e+00  -1.7398123e+00   1.8966080e+00   2.7563601e+00
  -3.8052175e+00  -2.8273041e+00  -3.2861676e+00  -2.5288178e+00  -2.0748429e+00  -1.5961217e+00  -1.6158353e-01   3.1139372e+00   4.9894708e+00   7.4177049e+00  -3.3173759e+00  -2.0192263e+00  -1.1846478e+00  -1.2865784e+00   3.6731084e+00   8.1170810e+00  -3.4152936e+00  -2.3659050e+00   2.6239713e-01  -3.4192457e+00   3.1376284e+00  -3.5264341e+00  -3.4746763e+00  -2.7093136e+00  -2.5755655e+00  -2.2891979e+00  -2.0894384e+00  -1.9845799e+00  -1.1285485e+00  -2.4236993e-01   2.0016373e+00  -4.0000398e+00  -3.1892993e+00  -2.7987558e+00  -2.3640806e+00  -1.4950027e+00   2.0664711e-02   2.1429322e+00   6.8001435e+00  -3.9992735e+00  -3.0333776e+00  -2.8279805e+00  -1.3092615e+00  -1.7958583e+00  -9.1025381e-01  -1.2363235e+00   8.2202609e-01   1.4970552e+00   6.6840222e+00  -3.7264373e+00  -2.8784954e+00  -2.0508680e+00  -8.8670967e-01   9.4499661e-01   1.4076436e+00   5.5502913e+00   1.2405910e+01  -2.6603786e+00  -1.1679205e+00  -2.8153917e+00  -8.9071701e-01   2.4785617e+00   1.5475377e+00   3.9400766e+00   5.1821454e+00   4.7554372e+00   6.1470731e+00   3.4638622e+00   3.6097351e+00  -3.4354293e+00  -2.6128103e+00  -1.6184036e+00   2.3110660e+00   2.5873764e+00
  -3.8323419e+00  -2.8284719e+00  -3.3176856e+00  -2.3603072e+00  -2.2019419e+00  -1.4451584e+00  -1.8143891e-01   3.3631948e+00   4.9383867e+00   7.4012926e+00  -3.4129567e+00  -1.9872427e+00  -1.4533051e+00  -1.3552291e+00   3.3650134e+00   8.3041270e+00  -3.3001596e+00  -2.2362201e+00   5.1127531e-01  -3.3859663e+00   3.2620271e+00  -3.4945950e+00  -3.2929856e+00  -2.6714723e+00  -2.3930015e+00  -2.2763283e+00  -1.9034638e+00  -1.9488519e+00  -9.5143972e-01  -6.8109971e-02   2.2801691e+00  -4.0140664e+00  -3.0059096e+00  -2.8672494e+00  -2.1898791e+00  -1.5742116e+00   2.1771480e-01   2.3236714e+00   7.1368888e+00  -4.0870330e+00  -2.9336633e+00  -2.9896087e+00  -1.2313165e+00  -2.0069584e+00  -8.5342561e-01  -1.4110455e+00   9.1617294e-01   1.4144923e+00   6.9282501e+00  -3.7779657e+00  -2.8403995e+00  -2.2252466e+00  -7.5433729e-01   6.5669574e-01   1.3486633e+00   5.3507603e+00   1.2470784e+01  -2.7751762e+00  -1.1984257e+00  -3.0051834e+00  -9.5338057e-01   2.1429403e+00   1.4380715e+00   3.5849255e+00   5.0710462e+00   4.3886731e+00   5.9661000e+00   3.1540058e+00   3.3686562e+00  -3.3602373e+00  -2.4914593e+00  -1.4803127e+00   2.6679557e+00   2.3532126e+00
  -3.7509852e+00  -2.7283896e+00  -3.2594276e+00  -2.1052805e+00  -2.2753416e+00  -1.2689050e+00  -2.1998146e-01   3.5143144e+00   4.7556273e+00   7.1924965e+00  -3.4112976e+00  -1.8860510e+00  -1.6905525e+00  -1.4155350e+00   2.9455149e+00   8.2905266e+00  -3.0849352e+00  -2.0478125e+00   7.2579364e-01  -3.2521649e+00   3.2920055e+00  -3.3653968e+00  -3.0136459e+00  -2.5540495e+00  -2.1291829e+00  -2.2047196e+00  -1.6731301e+00  -1.8853977e+00  -7.7343866e-01   8.4858754e-02   2.4850952e+00  -3.9266167e+00  -2.7282951e+00  -2.8600581e+00  -1.9422441e+00  -1.6355140e+00   3.7813435e-01   2.4275691e+00   7.2930548e+00  -4.0797480e+00  -2.7461641e+00  -3.0783661e+00  -1.1018212e+00  -2.1759496e+00  -7.8604563e-01  -1.5790525e+00   9.6064375e-01   1.2575253e+00   6.9941022e+00  -3.7197655e+00  -2.7109287e+00  -2.3264158e+00  -5.7804420e-01   3.3784113e-01   1.2391757e+00   4.9957888e+00   1.2240563e+01  -2.7972801e+00  -1.1757684e+00  -3.1319855e+00  -9.6696176e-01   1.7790584e+00   1.2844874e+00   3.1589384e+00   4.8323619e+00   3.9211428e+00   5.6436169e+00   2.7614135e+00   3.0309212e+00  -3.1820746e+00  -2.2821823e+00  -1.3282412e+00   2.9550454e+00   2.0575251e+00
  -3.5590547e+00  -2.5253308e+00  -3.1091347e+00  -1.7668071e+00  -2.2886053e+00  -1.0730386e+00  -2.7583898e-01   3.5599381e+00   4.4411566e+00   6.7906849e+00  -3.3093050e+00  -1.7143715e+00  -1.8897199e+00  -1.4657615e+00   2.4207022e+00   8.0669672e+00  -2.7711089e+00  -1.8038457e+00   8.9932411e-01  -3.0171252e+00   3.2233860e+00  -3.1382278e+00  -2.6401532e+00  -2.3559719e+00  -1.7885594e+00  -2.0728036e+00  -1.4042559e+00  -1.7937241e+00  -5.9984018e-01   2.1277867e-01   2.6085724e+00  -3.7361036e+00  -2.3588341e+00  -2.7729867e+00  -1.6257649e+00  -1.6746406e+00   4.9543582e-01   2.4501357e+00   7.2579004e+00  -3.9738477e+00  -2.4715379e+00  -3.0880206e+00  -9.2291207e-01  -2.2954062e+00  -7.1025897e-01  -1.7344806e+00   9.5158033e-01   1.0289586e+00   6.8727562e+00  -3.5491183e+00  -2.4892972e+00  -2.3507276e+00  -3.5992233e-01  -5.2478435e-03   1.0786923e+00   4.4895174e+00   1.1710322e+01  -2.7228082e+00  -1.0985468e+00  -3.1898804e+00  -9.2969765e-01   1.3923342e+00   1.0869190e+00   2.6681821e+00   4.4640867e+00   3.3610498e+00   5.1815330e+00   2.2935562e+00   2.6016280e+00  -2.9017609e+00  -1.9870222e+00  -1.1653314e+00   3.1622922e+00   1.7063460e+00
  -3.2587088e+00  -2.2215450e+00  -2.8681033e+00  -1.3511751e+00  -2.2376373e+00  -8.6382852e-01  -3.4691219e-01   3.4968931e+00   4.0001084e+00   6.2028634e+00  -3.1076315e+00  -1.4733241e+00  -2.0456212e+00  -1.5044315e+00   1.8007193e+00   7.6316969e+00  -2.3640812e+00  -1.5097580e+00   1.0267991e+00  -2.6841283e+00   3.0557906e+00  -2.8163379e+00  -2.1797164e+00  -2.0793725e+00  -1.3786518e+00  -1.8814128e+00  -1.1040912e+00  -1.6743923e+00  -4.3560894e-01   3.1284912e-01   2.6459639e+00  -3.4448972e+00  -1.9034161e+00  -2.6049197e+00  -1.2476633e+00  -1.6881104e+00   5.6505557e-01   2.3899960e+00   7.0279180e+00  -3.7694595e+00  -2.1136389e+00  -3.0153237e+00  -6.9847737e-01  -2.3597754e+00  -6.2835120e-01  -1.8719024e+00   8.8734104e-01   7.3448189e-01   6.5625727e+00  -3.2674888e+00  -2.1781939e+00  -2.2973946e+00  -1.0358439e-01  -3.6536632e-01   8.6861737e-01   3.8421502e+00   1.0886619e+01  -2.5516799e+00  -9.6747641e-01  -3.1758102e+00  -8.4165482e-01   9.8874803e-01   8.4688981e-01   2.1209835e+00   3.9687519e+00   2.7202689e+00   4.5869305e+00   1.7609478e+00   2.0894987e+00  -2.5241790e+00  -1.6115181e+00  -9.9505286e-01   3.2824313e+00   1.3079179e+00
  -2.8563953e+00  -1.8233001e+00  -2.5412381e+00  -8.6776967e-01  -2.1209672e+00  -6.4784779e-01  -4.3044539e-01   3.3264992e+00   3.4427530e+00   5.4436266e+00  -2.8107470e+00  -1.1664994e+00  -2.1548141e+00  -1.5303598e+00   1.0994478e+00   6.9908683e+00  -1.8730765e+00  -1.1730972e+00   1.1050283e+00  -2.2604566e+00   2.7928452e+00  -2.4068213e+00  -1.6430988e+00  -1.7296088e+00  -9.0981974e-01  -1.6338435e+00  -7.8103049e-01  -1.5290380e+00  -2.8513022e-01   3.8339298e-01   2.5961859e+00  -3.0593505e+00  -1.3713624e+00  -2.3579805e+00  -8.1757398e-01  -1.6734371e+00   5.8464389e-01   2.2490506e+00   6.6072733e+00  -3.4705227e+00  -1.6795037e+00  -2.8602577e+00  -4.3404443e-01  -2.3656972e+00  -5.4260243e-01  -1.9866167e+00   7.6867251e-01   3.8246481e-01   6.0694248e+00  -2.8805874e+00  -1.7838095e+00  -2.1685622e+00   1.8593708e-01  -7.3471071e-01   6.1229669e-01   3.0696725e+00   9.7875549e+00  -2.2877634e+00  -7.8544851e-01  -3.0898459e+00  -7.0479984e-01   5.7463019e-01   5.6728928e-01   1.5276486e+00   3.3534691e+00   2.0139203e+00   3.8719067e+00   1.1767594e+00   1.5065979e+00  -2.0582078e+00  -1.1645698e+00  -8.2106222e-01   3.3114578e+00   8.7240486e-01
  -2.3626772e+00  -1.3407279e+00  -2.1369193e+00  -3.2879785e-01  -1.9399013e+00  -4.3166516e-01  -5.2313200e-01   3.0546500e+00   2.7841870e+00   4.5347139e+00  -2.4268299e+00  -7.9992238e-01  -2.2157746e+00  -1.5426772e+00   3.3400300e-01   6.1585257e+00  -1.3108552e+00  -8.0323276e-01   1.1329290e+00  -1.7571955e+00   2.4421730e+00  -1.9203981e+00  -1.0442803e+00  -1.3151088e+00  -3.9487934e-01  -1.3357846e+00  -4.4426206e-01  -1.3603316e+00  -1.5198586e-01   4.2397120e-01   2.4618811e+00  -2.5896206e+00  -7.7517471e-01  -2.0375202e+00  -3.4720347e-01  -1.6292823e+00   5.5424627e-01   2.0324680e+00   6.0078670e+00  -3.0847114e+00  -1.1791840e+00  -2.6261254e+00  -1.3659075e-01  -2.3122140e+00  -4.5514414e-01  -2.0749002e+00   5.9876600e-01  -1.6382552e-02   5.4066569e+00  -2.3982351e+00  -1.3156946e+00  -1.9692514e+00   5.0234821e-01  -1.1051961e+00   3.1497541e-01   2.1932616e+00   8.4422552e+00  -1.9388300e+00  -5.5748436e-01  -2.9352878e+00  -5.2298448e-01   1.5642646e-01   2.5230005e-01   9.0007653e-01   2.6297669e+00   1.2597610e+00   3.0531656e+00   5.5628225e-01   8.6787322e-01  -1.5164481e+00  -6.5812353e-01  -6.4704475e-01   3.2489497e+00   4.1149470e-01
  -1.7918529e+00  -7.8748431e-01  -1.6666885e+00   2.5113032e-01  -1.6985308e+00  -2.2153875e-01  -6.2125328e-01   2.6916638e+00   2.0437590e+00   3.5041905e+00  -1.9674839e+00  -3.8190767e-01  -2.2289812e+00  -1.5408427e+00  -4.7593626e-01   5.1562138e+00  -6.9323924e-01  -4.1096749e-01   1.1116501e+00  -1.1888405e+00   2.0151683e+00  -1.3710021e+00  -3.9995089e-01  -8.4705117e-01   1.5140907e-01  -9.9511971e-01  -1.0337497e-01  -1.1718818e+00  -3.8770997e-02   4.3543348e-01   2.2494005e+00  -2.0492963e+00  -1.3012257e-01  -1.6519411e+00   1.5011658e-01  -1.5555506e+00   4.7636128e-01   1.7485047e+00   5.2489978e+00  -2.6231705e+00  -6.2543114e-01  -2.3194749e+00   1.8571279e-01  -2.2008626e+00  -3.6782854e-01  -2.1342086e+00   3.8319418e-01  -4.4946816e-01   4.5946713e+00  -1.8340242e+00  -7.8644791e-01  -1.7071742e+00   8.3830116e-01  -1.4687860e+00  -1.6328239e-02   1.2384113e+00   6.8897992e+00  -1.5163184e+00  -2.9058316e-01  -2.7185859e+00  -3.0184033e-01  -2.5954082e-01  -9.2711591e-02   2.5129089e-01   1.8132344e+00   4.7743199e-01   2.1513916e+00  -8.3723091e-02   1.9054732e-01  -9.1475376e-01  -1.0669077e-01  -4.7655293e-01   3.0982123e+00  -6.2082671e-02
  -1.1613897e+00  -1.8023269e-01  -1.1447734e+00   8.5554583e-01  -1.4035954e+00  -2.3130584e-02  -7.2084449e-01   2.2518950e+00   1.2442611e+00   2.3853007e+00  -1.4472915e+00   7.7193510e-02  -2.1968927e+00  -1.5246457e+00  -1.3089307e+00   4.0122391e+00  -3.8472387e-02  -8.0695631e-03   1.0445741e+00  -5.7272457e-01   1.5265599e+00  -7.7519934e-01   2.7114441e-01  -3.3890004e-01   7.1295519e-01  -6.2160985e-01   2.3205258e-01  -9.6809284e-01   5.3031814e-02   4.1989751e-01   1.9685866e+00  -1.4548482e+00   5.4631551e-01  -1.2123624e+00   6.5995880e-01  -1.4534196e+00   3.5586555e-01   1.4081560e+00   4.3566333e+00  -2.1000809e+00  -3.3244777e-02  -1.9498610e+00   5.2381297e-01  -2.0356363e+00  -2.8212126e-01  -2.1633100e+00   1.2972672e-01  -9.0287082e-01   3.6601571e+00  -1.2048004e+00  -2.1125071e-01  -1.3924302e+00   1.1856414e+00  -1.8178159e+00  -3.7303035e-01   2.3382570e-01   5.1776596e+00  -1.0349104e+00   6.5329788e-03  -2.4490837e+00  -4.8582959e-02  -6.6730039e-01  -4.6133237e-01  -4.0508024e-01   9.2299511e-01  -3.1239574e-01   1.1904351e+00  -7.2575240e-01  -5.0659780e-01  -2.7158825e-01   4.7327112e-01  -3.1285296e-01   2.8662225e+00  -5.3509073e-01
  -4.9119831e-01   4.6201974e-01  -5.8747536e-01   1.4667619e+00  -1.0642103e+00   1.5873824e-01  -8.1788177e-01   1.7531322e+00   4.1093063e-01   1.2150541e+00  -8.8322968e-01   5.6534302e-01  -2.1238274e+00  -1.4941994e+00  -2.1426725e+00   2.7606107e+00   6.3354736e-01   3.9324408e-01   9.3719053e-01   7.1704441e-02   9.9378573e-01  -1.5146843e-01   9.4897115e-01   1.9417786e-01   1.2730195e+00  -2.2647971e-01   5.5285573e-01  -7.5398595e-01   1.2310960e-01   3.8065213e-01   1.6323636e+00  -8.2493180e-01   1.2351302e+00  -7.3214764e-01   1.1673832e+00  -1.3253080e+00   1.9980463e-01   1.0246575e+00   3.3623415e+00  -1.5320758e+00   5.8069270e-01  -1.5294563e+00   8.6812222e-01  -1.8228225e+00  -1.9902659e-01  -2.1623479e+00  -1.5196985e-01  -1.3619579e+00   2.6349963e+00  -5.2999181e-01   3.9272981e-01  -1.0371024e+00   1.5356830e+00  -2.1452941e+00  -7.4526054e-01  -7.8985936e-01   3.3597251e+00  -5.1194299e-01   3.2376527e-01  -2.1385998e+00   2.2826767e-01  -1.0614332e+00  -8.4625823e-01  -1.0553446e+00  -1.8959469e-02  -1.0889200e+00   1.9636923e-01  -1.3523120e+00  -1.2040021e+00   3.9276096e-01   1.0640787e+00  -1.5879500e-01   2.5633727e+00  -9.9434311e-01
   1.9721368e-01   1.1187005e+00  -1.2453891e-02   2.0665803e+00  -6.9147310e-01   3.2027554e-01  -9.0847937e-01   1.2158031e+00  -4.2967681e-01   3.2633223e-02  -2.9397265e-01   1.0692487e+00  -2.0157473e+00  -1.4499254e+00  -2.9549160e+00   1.4397197e+00   1.3021226e+00   7.8084102e-01   7.9684194e-01   7.2371855e-01   4.3621519e-01   4.8061418e-01   1.6130466e+00   7.3598036e-01   1.8149214e+00   1.7807021e-01   8.5065278e-01  -5.3499660e-01   1.7230024e-01   3.2198885e-01   1.2561519e+00  -1.7957983e-01   1.9165454e+00  -2.2632155e-01   1.6575425e+00  -1.1747817e+00   1.7057322e-02   6.1286678e-01   2.3019256e+00  -9.3753949e-01   1.1986682e+00  -1.0725327e+00   1.2088864e+00  -1.5707232e+00  -1.1905161e-01  -2.1328266e+00  -4.5073554e-01  -1.8120335e+00   1.5549079e+00   1.6918686e-01   1.0070383e+00  -6.5476463e-01   1.8795030e+00  -2.4451614e+00  -1.1222016e+00  -1.8014476e+00   1.4940301e+00   3.3320554e-02   6.5005961e-01  -1.8008723e+00   5.1923862e-01  -1.4372356e+00  -1.2394651e+00  -1.6862751e+00  -9.8853896e-01  -1.8320993e+00  -8.0353711e-01  -1.9466567e+00  -1.8821268e+00   1.0570667e+00   1.6475997e+00  -1.6715445e-02   2.2030263e+00  -1.4272473e+00
   8.8166250e-01   1.7685280e+00   5.6204982e-01   2.6370258e+00  -2.9797088e-01   4.5883627e-01  -9.8908471e-01   6.6203417e-01  -1.2508741e+00  -1.1222977e+00   3.0087866e-01   1.5748589e+00  -1.8799542e+00  -1.3925316e+00  -3.7243982e+00   9.0813388e-02   1.9466511e+00   1.1431911e+00   6.3235821e-01   1.3622135e+00  -1.2573093e-01   1.1012390e+00   2.2433100e+00   1.2699799e+00   2.3227355e+00   5.7939591e-01   1.1181598e+00  -3.1676100e-01   2.0249729e-01   2.4897160e-01   8.5713948e-01   4.6067055e-01   2.5708284e+00   2.8908767e-01   2.1162774e+00  -1.0064070e+00  -1.8211018e-01   1.8856265e-01   1.2138407e+00  -3.3582656e-01   1.8026426e+00  -5.9483837e-01   1.5365507e+00  -1.2892742e+00  -4.2213182e-02  -2.0775206e+00  -7.5440548e-01  -2.2389784e+00   4.5789640e-01   8.7060852e-01   1.6126922e+00  -2.5992803e-01   2.2082436e+00  -2.7124984e+00  -1.4924764e+00  -2.7705648e+00  -3.5969071e-01   5.8052059e-01   9.7388007e-01  -1.4509001e+00   8.1430979e-01  -1.7908363e+00  -1.6323918e+00  -2.2855978e+00  -1.9603939e+00  -2.5234833e+00  -1.7818716e+00  -2.4934685e+00  -2.5222268e+00   1.7000978e+00   2.2060430e+00   1.1162074e-01   1.8009056e+00  -1.8223047e+00
   1.5402367e+00   2.3904018e+00   1.1180076e+00   3.1610682e+00   1.0278261e-01   5.7296491e-01  -1.0566586e+00   1.1461193e-01  -2.0270178e+00  -2.2112842e+00   8.8160408e-01   2.0678952e+00  -1.7247247e+00  -1.3229842e+00  -4.4316945e+00  -1.2436528e+00   2.5475082e+00   1.4698398e+00   4.5359588e-01   1.9666309e+00  -6.7151266e-01   1.6912267e+00   2.8209727e+00   1.7800360e+00   2.7819359e+00   9.6495581e-01   1.3494334e+00  -1.0490238e-01   2.1648434e-01   1.6715849e-01   4.5344812e-01   1.0756683e+00   3.1791029e+00   7.9774559e-01   2.5306692e+00  -8.2555627e-01  -3.8657605e-01  -2.3229527e-01   1.3748433e-01   2.5355647e-01   2.3749721e+00  -1.1290848e-01   1.8421087e+00  -9.8958462e-01   3.1912395e-02  -2.0003159e+00  -1.0503591e+00  -2.6298490e+00  -6.1741018e-01   1.5521446e+00   2.1909644e+00   1.3255214e-01   2.5134096e+00  -2.9436693e+00  -1.8445655e+00  -3.6689689e+00  -2.1424980e+00   1.1090900e+00   1.2837088e+00  -1.1042212e+00   1.1033523e+00  -2.1192663e+00  -2.0161343e+00  -2.8424158e+00  -2.9087892e+00  -3.1469369e+00  -2.7121046e+00  -2.9794412e+00  -3.1070597e+00   2.3015551e+00   2.7227127e+00   2.2503478e-01   1.3743539e+00  -2.1695407e+00
   2.1522207e+00   2.9642830e+00   1.6383748e+00   3.6232982e+00   4.9695030e-01   6.6236213e-01  -1.1088277e+00  -4.0409061e-01  -2.7346051e+00  -3.1986871e+00   1.4291668e+00   2.5343947e+00  -1.5588973e+00  -1.2424739e+00  -5.0599666e+00  -2.5217085e+00   3.0868707e+00   1.7518115e+00   2.7091483e-01   2.5178492e+00  -1.1813977e+00   2.2328434e+00   3.3293075e+00   2.2510702e+00   3.1799571e+00   1.3228409e+00   1.5400319e+00   9.5172674e-02   2.1771098e-01   8.2295448e-02   6.3246146e-02   1.6465087e+00   3.7241235e+00   1.2837081e+00   2.8895218e+00  -6.3817641e-01  -5.8494839e-01  -6.3429853e-01  -8.8854905e-01   8.1176428e-01   2.8991074e+00   3.5665772e-01   2.1174133e+00  -6.8342277e-01   1.0410169e-01  -1.9059894e+00  -1.3261011e+00  -2.9733989e+00  -1.6334427e+00   2.1925659e+00   2.7241475e+00   5.0808034e-01   2.7871518e+00  -3.1363993e+00  -2.1672363e+00  -4.4717145e+00  -3.7986565e+00   1.5991549e+00   1.5685452e+00  -7.7617028e-01   1.3765759e+00  -2.4204781e+00  -2.3816519e+00  -3.3475495e+00  -3.8084760e+00  -3.6892224e+00  -3.5695431e+00  -3.3937419e+00  -3.6214969e+00   2.8429530e+00   3.1826873e+00   3.2290754e-01   9.4151119e-01  -2.4608441e+00
   2.6989473e+00   3.4720221e+00   2.1077915e+00   4.0105201e+00   8.7098066e-01   7.2778121e-01  -1.1439966e+00  -8.7316486e-01  -3.3532273e+00  -4.0531210e+00   1.9259721e+00   2.9612382e+00  -1.3914415e+00  -1.1523778e+00  -5.5955567e+00  -3.7035221e+00   3.5494388e+00   1.9819234e+00   9.4623186e-02   2.9989944e+00  -1.6373295e+00   2.7105220e+00   3.7543279e+00   2.6696695e+00   3.5066427e+00   1.6422611e+00   1.6870900e+00   2.7845947e-01   2.1002660e-01   2.6596381e-06  -2.9614269e-01   2.1563140e+00   4.1909696e+00   1.7320805e+00   3.1837529e+00  -4.5053240e-01  -7.6616951e-01  -1.0032719e+00  -1.8281542e+00   1.3213788e+00   3.3602394e+00   7.9790995e-01   2.3554414e+00  -3.8267710e-01   1.7536553e-01  -1.7999443e+00  -1.5698415e+00  -3.2604958e+00  -2.5553063e+00   2.7723871e+00   3.1962610e+00   8.5290900e-01   3.0225242e+00  -3.2897822e+00  -2.4499644e+00  -5.1581053e+00  -5.2778434e+00   2.0324002e+00   1.8183784e+00  -4.8115846e-01   1.6249611e+00  -2.6933209e+00  -2.7199873e+00  -3.7937783e+00  -4.6355309e+00  -4.1404065e+00  -4.3321704e+00  -3.7283317e+00  -4.0530118e+00   3.3084038e+00   3.5733865e+00   4.0511713e-01   5.2045575e-01  -2.6902038e+00
   3.1645339e+00   3.8980919e+00   2.5131827e+00   4.3122340e+00   1.2121925e+00   7.7086669e-01  -1.1614142e+00  -1.2741334e+00  -3.8663379e+00  -4.7486586e+00   2.3565451e+00   3.3366362e+00  -1.2310309e+00  -1.0542201e+00  -6.0284127e+00  -4.7529348e+00   3.9230171e+00   2.1549977e+00  -6.5572636e-02   3.3961292e+00  -2.0236906e+00   3.1114541e+00   4.0853282e+00   3.0245834e+00   3.7545632e+00   1.9139627e+00   1.7893082e+00   4.4051665e-01   1.9739261e-01  -7.4526013e-02  -6.0908014e-01   2.5908972e+00   4.5676256e+00   2.1296047e+00   3.4066733e+00  -2.6893706e-01  -9.2010135e-01  -1.3268658e+00  -2.6492535e+00   1.7670890e+00   3.7458516e+00   1.1962155e+00   2.5504990e+00  -9.8821939e-02   2.4681116e-01  -1.6879151e+00  -1.7710437e+00  -3.4844150e+00  -3.3522441e+00   3.2746173e+00   3.5936681e+00   1.1546849e+00   3.2137049e+00  -3.4042260e+00  -2.6833281e+00  -5.7123965e+00  -6.5370502e+00   2.3928533e+00   2.0246061e+00  -2.3201496e-01   1.8406523e+00  -2.9374758e+00  -3.0224985e+00  -4.1759848e+00  -5.3681335e+00  -4.4940900e+00  -4.9813432e+00  -3.9781376e+00  -4.3920335e+00   3.6852587e+00   3.8850027e+00   4.7194814e-01   1.2836080e-01  -2.8538365e+00
   3.5364715e+00   4.2301899e+00   2.8442262e+00   4.5209885e+00   1.5093043e+00   7.9395023e-01  -1.1611860e+00  -1.5917797e+00  -4.2617969e+00  -5.2657475e+00   2.7080985e+00   3.6505540e+00  -1.0856446e+00  -9.4962898e-01  -6.3523139e+00  -5.6388029e+00   4.1989318e+00   2.2679668e+00  -2.0107945e-01   3.6987861e+00  -2.3279208e+00   3.4260260e+00   4.3152553e+00   3.3070999e+00   3.9191953e+00   2.1305593e+00   1.8468660e+00   5.7759866e-01   1.8359363e-01  -1.3679049e-01  -8.6235705e-01   2.9392756e+00   4.8454185e+00   2.4651478e+00   3.5541492e+00  -9.9480306e-02  -1.0380568e+00  -1.5950307e+00  -3.3251080e+00   2.1362546e+00   4.0461656e+00   1.5388471e+00   2.6983632e+00   1.5758320e-01   3.1949642e-01  -1.5756621e+00  -1.9209065e+00  -3.6409973e+00  -3.9988727e+00   3.6853772e+00   3.9055742e+00   1.4029284e+00   3.3561743e+00  -3.4813394e+00  -2.8593563e+00  -6.1242136e+00  -7.5420932e+00   2.6675483e+00   2.1803833e+00  -3.9423977e-02   2.0172950e+00  -3.1533605e+00  -3.2811007e+00  -4.4911903e+00  -5.9872555e+00  -4.7474479e+00  -5.5023212e+00  -4.1410750e+00  -4.6321506e+00   3.9645768e+00   4.1107779e+00   5.2398207e-01  -2.1928642e-01  -2.9502033e+00
   3.8060366e+00   4.4596887e+00   3.0936700e+00   4.6325847e+00   1.7528824e+00   7.9982080e-01  -1.1442365e+00  -1.8147967e+00  -4.5321750e+00  -5.5918073e+00   2.9709667e+00   3.8950580e+00  -9.6222000e-01  -8.4029494e-01  -6.5649075e+00  -6.3360943e+00   4.3722664e+00   2.3198748e+00  -3.0485837e-01   3.9003216e+00  -2.5409643e+00   3.6480804e+00   4.4408976e+00   3.5112821e+00   3.9989568e+00   2.2867618e+00   1.8612715e+00   6.8675579e-01   1.7196880e-01  -1.8320428e-01  -1.0457977e+00   3.1940101e+00   5.0192943e+00   2.7300723e+00   3.6246420e+00   5.2228821e-02  -1.1132449e+00  -1.8003521e+00  -3.8353402e+00   2.4193281e+00   4.2544504e+00   1.8154643e+00   2.7963580e+00   3.7733509e-01   3.9428984e-01  -1.4686736e+00  -2.0127579e+00  -3.7286748e+00  -4.4761361e+00   3.9943624e+00   4.1243912e+00   1.5894259e+00   3.4468416e+00  -3.5237741e+00  -2.9718174e+00  -6.3886866e+00  -8.2686805e+00   2.8470374e+00   2.2808834e+00   8.8517321e-02   2.1502951e+00  -3.3420073e+00  -3.4885148e+00  -4.7385000e+00  -6.4772419e+00  -4.9010982e+00  -5.8846225e+00  -4.2179345e+00  -4.7701787e+00   4.1414023e+00   4.2471238e+00   5.6198092e-01  -5.0936149e-01  -2.9799284e+00
   3.9685175e+00   4.5819046e+00   3.2574903e+00   4.6461393e+00   1.9356895e+00   7.9148907e-01  -1.1122233e+00  -1.9362215e+00  -4.6748231e+00  -5.7214916e+00   3.1388893e+00   4.0645678e+00  -8.6637192e-01  -7.2793048e-01  -6.6675609e+00  -6.8266876e+00   4.4419128e+00   2.3117821e+00  -3.7177064e-01   3.9980769e+00  -2.6575316e+00   3.7750031e+00   4.4628889e+00   3.6340649e+00   3.9951100e+00   2.3795027e+00   1.8351602e+00   7.6590223e-01   1.6518185e-01  -2.1125429e-01  -1.1526940e+00   3.3513634e+00   5.0879242e+00   2.9184732e+00   3.6191341e+00   1.8129582e-01  -1.1411058e+00  -1.9382376e+00  -4.1666258e+00   2.6101222e+00   4.3671972e+00   2.0184657e+00   2.8433685e+00   5.5294711e-01   4.7174892e-01  -1.3718963e+00  -2.0423370e+00  -3.7483676e+00  -4.7719324e+00   4.1951348e+00   4.2459523e+00   1.7085144e+00   3.4841222e+00  -3.5350328e+00  -3.0164350e+00  -6.5063150e+00  -8.7030018e+00   2.9257285e+00   2.3234634e+00   1.4660460e-01   2.2369959e+00  -3.5049253e+00  -3.6385139e+00  -4.9189613e+00  -6.8262647e+00  -4.9588178e+00  -6.1221932e+00  -4.2121437e+00  -4.8060902e+00   4.2148382e+00   4.2935864e+00   5.8677340e-01  -7.3164236e-01  -2.9456268e+00
   4.0232484e+00   4.5961868e+00   3.3348901e+00   4.5640032e+00   2.0529177e+00   7.7196301e-01  -1.0674118e+00  -1.9536416e+00  -4.6917131e+00  -5.6566227e+00   3.2091414e+00   4.1560108e+00  -8.0219107e-01  -6.1423140e-01  -6.6650527e+00  -7.0998557e+00   4.4104444e+00   2.2465865e+00  -3.9880958e-01   3.9933481e+00  -2.6761737e+00   3.8076362e+00   4.3855326e+00   3.6752150e+00   3.9115440e+00   2.4079523e+00   1.7720613e+00   8.1385011e-01   1.6504488e-01  -2.1959441e-01  -1.1800503e+00   3.4112753e+00   5.0536396e+00   3.0272808e+00   3.5409493e+00   2.8373832e-01  -1.1195174e+00  -2.0069569e+00  -4.3130301e+00   2.7059175e+00   4.3841502e+00   2.1432001e+00   2.8397977e+00   6.7891402e-01   5.5202699e-01  -1.2895055e+00  -2.0079525e+00  -3.7032726e+00  -4.8813975e+00   4.2852351e+00   4.2695763e+00   1.7572491e+00   3.4679625e+00  -3.5192555e+00  -2.9910272e+00  -6.4825919e+00  -8.8418348e+00   2.9020373e+00   2.3077280e+00   1.3268978e-01   2.2767569e+00  -3.6439553e+00  -3.7261575e+00  -5.0353520e+00  -7.0266412e+00  -4.9271358e+00  -6.2134092e+00  -4.1294382e+00  -4.7428253e+00   4.1879274e+00   4.2526714e+00   5.9915400e-01  -8.7918776e-01  -2.8516620e+00
   3.9734613e+00   4.5058228e+00   3.3281505e+00   4.3915436e+00   2.1023023e+00   7.4404993e-01  -1.0125213e+00  -1.8691658e+00  -4.5890825e+00  -5.4058130e+00   3.1825106e+00   4.1688725e+00  -7.7212778e-01  -5.0084058e-01  -6.5651320e+00  -7.1524222e+00   4.2838289e+00   2.1287813e+00  -3.8520879e-01   3.8911738e+00  -2.5991757e+00   3.7500379e+00   4.2164661e+00   3.6371672e+00   3.7544600e+00   2.3734362e+00   1.6761507e+00   8.3031246e-01   1.7240727e-01  -2.0807097e-01  -1.1286296e+00   3.3771696e+00   4.9222085e+00   3.0562319e+00   3.3954868e+00   3.5663816e-01  -1.0488644e+00  -2.0075443e+00  -4.2759836e+00   2.7074174e+00   4.3082063e+00   2.1880345e+00   2.7874746e+00   7.5186976e-01   6.3481715e-01  -1.2247308e+00  -1.9105127e+00  -3.5985625e+00  -4.8068426e+00   4.2661235e+00   4.1979839e+00   1.7354428e+00   3.3998165e+00  -3.4809952e+00  -2.8955615e+00  -6.3274272e+00  -8.6921967e+00   2.7783544e+00   2.2354989e+00   4.7704541e-02   2.2709383e+00  -3.7611213e+00  -3.7480023e+00  -5.0919130e+00  -7.0750030e+00  -4.8148354e+00  -6.1609152e+00  -3.9774561e+00  -4.5860069e+00   4.0673491e+00   4.1295521e+00   5.9980240e-01  -9.4854227e-01  -2.7038503e+00
   3.8259751e+00   4.3177740e+00   3.2423505e+00   4.1368267e+00   2.0841124e+00   7.1019789e-01  -9.5055512e-01  -1.6891739e+00  -4.3769148e+00  -4.9838188e+00   3.0631298e+00   4.1051504e+00  -7.7696166e-01  -3.8931385e-01  -6.3779839e+00  -6.9886034e+00   4.0710055e+00   1.9641642e+00  -3.3242509e-01   3.6999609e+00  -2.4322901e+00   3.6091105e+00   3.9661920e+00   3.5247566e+00   3.5319809e+00   2.2792620e+00   1.5520052e+00   8.1587407e-01   1.8711462e-01  -1.7768279e-01  -1.0028091e+00   3.2556099e+00   4.7024681e+00   3.0077209e+00   3.1898872e+00   3.9824149e-01  -9.3197218e-01  -1.9435798e+00  -4.0639256e+00   2.6185576e+00   4.1451919e+00   2.1542820e+00   2.6895227e+00   7.7063784e-01   7.1933767e-01  -1.1797438e+00  -1.7534297e+00  -3.4410236e+00  -4.5573681e+00   4.1429593e+00   4.0370805e+00   1.6455774e+00   3.2825782e+00  -3.4249974e+00  -2.7321303e+00  -6.0544241e+00  -8.2705811e+00   2.5608332e+00   2.1106879e+00  -1.0444764e-01   2.2227914e+00  -3.8584862e+00  -3.7022760e+00  -5.0940474e+00  -6.9723180e+00  -4.6324046e+00  -5.9713238e+00  -3.7652941e+00  -4.3435724e+00   3.8629591e+00   3.9316813e+00   5.8922794e-01  -9.3976555e-01  -2.5091343e+00
   3.5907404e+00   4.0422599e+00   3.0849788e+00   3.8101990e+00   2.0010287e+00   6.7238458e-01  -8.8462935e-01  -1.4238662e+00  -4.0683015e+00  -4.4106677e+00   2.8581855e+00   3.9692096e+00  -8.1585167e-01  -2.8108744e-01  -6.1156343e+00  -6.6195577e+00   3.7833538e+00   1.7595202e+00  -2.4400148e-01   3.4309768e+00  -2.1843348e+00   3.3941259e+00   3.6475059e+00   3.3448646e+00   3.2537112e+00   2.1304712e+00   1.4043722e+00   7.7193494e-01   2.0803954e-01  -1.3048230e-01  -8.1025706e-01   3.0558366e+00   4.4058401e+00   2.8865447e+00   2.9326550e+00   4.0800233e-01  -7.7391057e-01  -1.8208751e+00  -3.6916411e+00   2.4461946e+00   3.9035389e+00   2.0460045e+00   2.5501985e+00   7.3617692e-01   8.0436064e-01  -1.1556113e+00  -1.5424054e+00  -3.2386551e+00  -4.1481898e+00   3.9242398e+00   3.7956125e+00   1.4925937e+00   3.1204731e+00  -3.3559876e+00  -2.5048464e+00  -5.6800583e+00  -7.6018436e+00   2.2590248e+00   1.9390902e+00  -3.1711678e-01   2.1372625e+00  -3.9380169e+00  -3.5889996e+00  -5.0480002e+00  -6.7237647e+00  -4.3914664e+00  -5.6547945e+00  -3.5030461e+00  -4.0253628e+00   3.5872099e+00   3.6683378e+00   5.6774296e-01  -8.5629354e-01  -2.2752460e+00
   3.2802793e+00   3.6922199e+00   2.8654670e+00   3.4238126e+00   1.8579164e+00   6.3205840e-01  -8.1780885e-01  -1.0866496e+00  -3.6787253e+00  -3.7106207e+00   2.5775172e+00   3.7675595e+00  -8.8645743e-01  -1.7744611e-01  -5.7913354e+00  -6.0626791e+00   3.4340894e+00   1.5222935e+00  -1.2532312e-01   3.0977416e+00  -1.8666876e+00   3.1161794e+00   3.2748568e+00   3.1060073e+00   2.9302744e+00   1.9335331e+00   1.2379679e+00   7.0062848e-01   2.3317932e-01  -6.9426584e-02  -5.6145893e-01   2.7892127e+00   4.0457627e+00   2.6995644e+00   2.6332583e+00   3.8656874e-01  -5.8168392e-01  -1.6470832e+00  -3.1793430e+00   2.1996931e+00   3.5938761e+00   1.8697071e+00   2.3747072e+00   6.5143283e-01   8.8828077e-01  -1.1523120e+00  -1.2851179e+00  -3.0002583e+00  -3.5997289e+00   3.6213228e+00   3.4847338e+00   1.2835779e+00   2.9189143e+00  -3.2784792e+00  -2.2196639e+00  -5.2228149e+00  -6.7178138e+00   1.8853796e+00   1.7281068e+00  -5.8123509e-01   2.0207216e+00  -4.0014647e+00  -3.4100450e+00  -4.9605377e+00  -6.3384708e+00  -4.1042255e+00  -5.2245243e+00  -3.2013553e+00  -3.6426788e+00   3.2544796e+00   3.3501341e+00   5.3546442e-01  -7.0464800e-01  -2.0103777e+00
   2.9090485e+00   3.2826821e+00   2.5946731e+00   2.9911074e+00   1.6615167e+00   5.9013071e-01  -7.5296459e-01  -6.9339559e-01  -3.2253123e+00  -2.9110268e+00   2.2331404e+00   3.5085601e+00  -9.8511926e-01  -7.9492362e-02  -5.4189647e+00  -5.3406852e+00   3.0376219e+00   1.2602665e+00   1.6715376e-02   2.7153556e+00  -1.4927083e+00   2.7876079e+00   2.8636767e+00   2.8178896e+00   2.5728497e+00   1.6960020e+00   1.0573136e+00   6.0471812e-01   2.5981268e-01   1.8104601e-03  -2.6912290e-01   2.4686169e+00   3.6370637e+00   2.4553081e+00   2.3017263e+00   3.3571401e-01  -3.6382881e-01  -1.4312641e+00  -2.5515690e+00   1.8904423e+00   3.2285575e+00   1.6339497e+00   2.1690061e+00   5.2111163e-01   9.6921917e-01  -1.1688109e+00  -9.9082491e-01  -2.7350376e+00  -2.9365225e+00   3.2478620e+00   3.1174938e+00   1.0273644e+00   2.6843252e+00  -3.1966050e+00  -1.8841373e+00  -4.7023299e+00  -5.6557181e+00   1.4546525e+00   1.4864122e+00  -8.8573185e-01   1.8806381e+00  -4.0502689e+00  -3.1691206e+00  -4.8386429e+00  -5.8291209e+00  -3.7829545e+00  -4.6961687e+00  -2.8709977e+00  -3.2078291e+00   2.8803567e+00   2.9885141e+00   4.9234184e-01  -4.9401716e-01  -1.7228809e+00
   2.4927619e+00   2.8300758e+00   2.2843424e+00   2.5262786e+00   1.4200699e+00   5.4701719e-01  -6.9265612e-01  -2.6161977e-01  -2.7260856e+00  -2.0411324e+00   1.8387128e+00   3.2020753e+00  -1.1070820e+00   1.1882994e-02  -5.0124692e+00  -4.4805478e+00   2.6089052e+00   9.8125825e-01   1.7411084e-01   2.2998007e+00  -1.0771236e+00   2.4214006e+00   2.4297124e+00   2.4909504e+00   2.1927286e+00   1.4261528e+00   8.6661056e-01   4.8747871e-01   2.8470392e-01   7.9053376e-02   5.2498426e-02   2.1078192e+00   3.1953169e+00   2.1635338e+00   1.9482644e+00   2.5821934e-01  -1.2994256e-01  -1.1834275e+00  -1.8359470e+00   1.5313238e+00   2.8211532e+00   1.3489016e+00   1.9395991e+00   3.5139081e-01   1.0451539e+00  -1.2031827e+00  -6.6990843e-01  -2.4522292e+00  -2.1860251e+00   2.8191853e+00   2.7082787e+00   7.3408643e-01   2.4239341e+00  -3.1139793e+00  -1.5071187e+00  -4.1385793e+00  -4.4564985e+00   9.8323927e-01   1.2235849e+00  -1.2180165e+00   1.7252117e+00  -4.0854844e+00  -2.8716807e+00  -4.6892389e+00  -5.2114596e+00  -3.4395475e+00  -4.0872296e+00  -2.5225169e+00  -2.7337000e+00   2.4809159e+00   2.5952614e+00   4.3820897e-01  -2.3573461e-01  -1.4210013e+00
   2.0477106e+00   2.3515177e+00   1.9465766e+00   2.0437486e+00   1.1428999e+00   5.0271901e-01  -6.3904456e-01   1.9037544e-01  -2.1992600e+00  -1.1309022e+00   1.4089734e+00   2.8590886e+00  -1.2467491e+00   9.6028706e-02  -4.5853725e+00  -3.5123258e+00   2.1628113e+00   6.9285491e-01   3.3819630e-01   1.8672480e+00  -6.3540438e-01   2.0306334e+00   1.9883885e+00   2.1359184e+00   1.8009100e+00   1.1326196e+00   6.6966006e-01   3.5256698e-01   3.0433979e-01   1.5785589e-01   3.8833233e-01   1.7208675e+00   2.7362079e+00   1.8347812e+00   1.5829006e+00   1.5771558e-01   1.0982838e-01  -9.1407559e-01  -1.0619019e+00   1.1361638e+00   2.3859222e+00   1.0258658e+00   1.6933298e+00   1.4958933e-01   1.1140668e+00  -1.2527712e+00  -3.3338675e-01  -2.1607738e+00  -1.3773582e+00   2.3516478e+00   2.2722349e+00   4.1470623e-01   2.1455457e+00  -3.0335932e+00  -1.0984162e+00  -3.5511453e+00  -3.1631093e+00   4.8848387e-01   9.4971802e-01  -1.5645123e+00   1.5629923e+00  -4.1077423e+00  -2.5247569e+00  -4.5189538e+00  -4.5037084e+00  -3.0851483e+00  -3.4164302e+00  -2.1659186e+00  -2.2333496e+00   2.0720210e+00   2.1820407e+00   3.7285348e-01   5.7314327e-02  -1.1126626e+00
   1.5901057e+00   1.8641092e+00   1.5933324e+00   1.5576643e+00   8.3997899e-01   4.5693629e-01  -5.9383458e-01   6.4435082e-01  -1.6626013e+00  -2.0990377e-01   9.5917874e-01   2.4912976e+00  -1.3979527e+00   1.7255824e-01  -4.1503712e+00  -2.4679524e+00   1.7135520e+00   4.0217596e-01   5.0010693e-01   1.4334034e+00  -1.8316015e-01   1.6279482e+00   1.5542282e+00   1.7633976e+00   1.4077436e+00   8.2404845e-01   4.6982282e-01   2.0388716e-01   3.1518435e-01   2.3373740e-01   7.2321927e-01   1.3215181e+00   2.2749389e+00   1.4799296e+00   1.2151721e+00   3.8495472e-02   3.4531381e-01  -6.3376678e-01  -2.5936729e-01   7.1918684e-01   1.9372865e+00   6.7679691e-01   1.4371759e+00  -7.6184341e-02   1.1740958e+00  -1.3143724e+00   7.5846221e-03  -1.8690418e+00  -5.4007596e-01   1.8619896e+00   1.8246924e+00   8.0551064e-02   1.8572948e+00  -2.9577481e+00  -6.6842264e-01  -2.9585880e+00  -1.8188701e+00  -1.2015836e-02   6.7502695e-01  -1.9112179e+00   1.4024969e+00  -4.1172467e+00  -2.1367236e+00  -4.3339306e+00  -3.7259217e+00  -2.7298685e+00  -2.7030996e+00  -1.8104345e+00  -1.7196473e+00   1.6686863e+00   1.7599860e+00   2.9610073e-01   3.7132930e-01  -8.0529827e-01
   1.1354731e+00   1.3842655e+00   1.2359687e+00   1.0814313e+00   5.2149793e-01   4.0920069e-01  -5.5824367e-01   1.0829335e+00  -1.1328671e+00   6.9370952e-01   5.0455364e-01   2.1107024e+00  -1.5542283e+00   2.4137088e-01  -3.7190138e+00  -1.3800276e+00   1.2741699e+00   1.1568412e-01   6.5124341e-01   1.0129150e+00   2.6442673e-01   1.2250965e+00   1.1403475e+00   1.3834969e+00   1.0226303e+00   5.0878152e-01   2.7001431e-01   4.5459233e-02   3.1393495e-01   3.0241486e-01   1.0426208e+00   9.2272594e-01   1.8256921e+00   1.1097819e+00   8.5386124e-01  -9.4691672e-02   5.6683131e-01  -3.5271016e-01   5.4244622e-01   2.9449480e-01   1.4893278e+00   3.1383386e-01   1.1780523e+00  -3.1738899e-01   1.2236837e+00  -1.3844298e+00   3.4219804e-01  -1.5846101e+00   2.9700669e-01   1.3667213e+00   1.3806107e+00  -2.5711880e-01   1.5673885e+00  -2.8880252e+00  -2.2773174e-01  -2.3779296e+00  -4.6593193e-01  -5.0107423e-01   4.0947094e-01  -2.2442766e+00   1.2518488e+00  -4.1138040e+00  -1.7170048e+00  -4.1396896e+00  -2.8993102e+00  -2.3825909e+00  -1.9665905e+00  -1.4643499e+00  -1.2049590e+00   1.2845162e+00   1.3393476e+00   2.0790412e-01   6.9224622e-01  -5.0573353e-01
   6.9812214e-01   9.2710864e-01   8.8485687e-01   6.2729948e-01   1.9745910e-01   3.5901611e-01  -5.3299297e-01   1.4903404e+00  -6.2533910e-01   1.5540827e+00   5.9777432e-02   1.7292018e+00  -1.7090839e+00   3.0266797e-01  -3.3014786e+00  -2.8066773e-01   8.5611045e-01  -1.6096169e-01   7.8371256e-01   6.1886274e-01   6.9311267e-01   8.3255994e-01   7.5803726e-01   1.0055115e+00   6.5378343e-01   1.9458341e-01   7.2728181e-02  -1.1870564e-01   2.9776385e-01   3.6002182e-01   1.3332707e+00   5.3621399e-01   1.4011665e+00   7.3468541e-01   5.0678229e-01  -2.3684979e-01   7.6565831e-01  -8.0405718e-02   1.3161748e+00  -1.2441371e-01   1.0553210e+00  -5.1136679e-02   9.2262381e-01  -5.6539637e-01   1.2617097e+00  -1.4592275e+00   6.6044342e-01  -1.3140955e+00   1.1068769e+00   8.8155853e-01   9.5406681e-01  -5.8749670e-01   1.2838514e+00  -2.8252933e+00   2.1324181e-01  -1.8242588e+00   8.5608768e-01  -9.6253271e-01   1.6240352e-01  -2.5505268e+00   1.1184515e+00  -4.0968926e+00  -1.2757383e+00  -3.9410383e+00  -2.0455539e+00  -2.0508549e+00  -1.2257411e+00  -1.1348946e+00  -7.0088411e-01   9.3124532e-01   9.2920243e-01   1.0843556e-01   1.0063765e+00  -2.2010655e-01
   2.9069690e-01   5.0593938e-01   5.4906185e-01   2.0600845e-01  -1.2269090e-01   3.0599423e-01  -5.1831477e-01   1.8529950e+00  -1.5345173e-01   2.3483936e+00  -3.6148597e-01   1.3582110e+00  -1.8562543e+00   3.5696123e-01  -2.9064282e+00   7.9955913e-01   4.6888871e-01  -4.2301159e-01   8.9072425e-01   2.6234336e-01   1.0900401e+00   4.5925526e-01   4.1644250e-01   6.3766379e-01   3.0805228e-01  -1.1158560e-01  -1.1992160e-01  -2.8471814e-01   2.6453061e-01   4.0330674e-01   1.5837455e+00   1.7212879e-01   1.0122059e+00   3.6420382e-01   1.8061940e-01  -3.8294088e-01   9.3444319e-01   1.7466546e-01   2.0372822e+00  -5.2507310e-01   6.4732076e-01  -4.0687482e-01   6.7713363e-01  -8.1181364e-01   1.2876007e+00  -1.5350717e+00   9.5350475e-01  -1.0630363e+00   1.8652434e+00   4.2092575e-01   5.5779685e-01  -9.0056168e-01   1.0142799e+00  -2.7697495e+00   6.4462085e-01  -1.3104497e+00   2.1112725e+00  -1.3818039e+00  -5.7736741e-02  -2.8180133e+00   1.0087126e+00  -4.0657523e+00  -8.2341956e-01  -3.7420271e+00  -1.1861330e+00  -1.7408156e+00  -4.9839317e-01  -8.2818304e-01  -2.1803819e-01   6.1838545e-01   5.3723360e-01  -1.8301473e-03   1.3010097e+00   4.6177817e-02
  -7.6175086e-02   1.3180712e-01   2.3609993e-01  -1.7350039e-01  -4.3037733e-01   2.4997406e-01  -5.1397231e-01   2.1600161e+00   2.7148614e-01   3.0574289e+00  -7.4700185e-01   1.0083075e+00  -1.9899357e+00   4.0507061e-01  -2.5409459e+00   1.8325705e+00   1.1985293e-01  -6.6669038e-01   9.6692881e-01  -4.7841452e-02   1.4441128e+00   1.1232567e-01   1.2233952e-01   2.8690228e-01  -9.1954586e-03  -4.0374264e-01  -3.0614844e-01  -4.4890937e-01   2.1295235e-01   4.2980281e-01   1.7849297e+00  -1.6121411e-01   6.6751501e-01   6.8419348e-03  -1.1918537e-01  -5.2807399e-01   1.0675355e+00   4.0529481e-01   2.6848694e+00  -8.9641955e-01   2.7581135e-01  -7.4313119e-01   4.4725010e-01  -1.0487730e+00   1.3014067e+00  -1.6084544e+00   1.2140878e+00  -8.3582082e-01   2.5512911e+00  -2.4657812e-03   2.0280364e-01  -1.1873552e+00   7.6561705e-01  -2.7209906e+00   1.0573892e+00  -8.4698787e-01   3.2683521e+00  -1.7463315e+00  -2.4368474e-01  -3.0364377e+00   9.2782399e-01  -4.0194983e+00  -3.7053641e-01  -3.5459442e+00  -3.4169504e-01  -1.4572594e+00   1.9902733e-01  -5.4919562e-01   2.3412052e-01   3.5298568e-01   1.6957689e-01  -1.2204602e-01   1.5649561e+00   2.8847361e-01
  -3.9413625e-01  -1.8680900e-01  -4.8225336e-02  -5.0429612e-01  -7.1815342e-01   1.9111575e-01  -5.1928800e-01   2.4035656e+00   6.4048124e-01   3.6659965e+00  -1.0863158e+00   6.8892080e-01  -2.1049922e+00   4.4810775e-01  -2.2105270e+00   2.7935619e+00  -1.8595061e-01  -8.8922709e-01   1.0086786e+00  -3.0538690e-01   1.7462961e+00  -2.0297867e-01  -1.1998397e-01  -4.1235679e-02  -2.9413217e-01  -6.7700141e-01  -4.8443985e-01  -6.0791278e-01   1.4272121e-01   4.3796247e-01   1.9303621e+00  -4.5749324e-01   3.7347445e-01  -3.3016872e-01  -3.8849595e-01  -6.6767365e-01   1.1612213e+00   6.0574013e-01   3.2422897e+00  -1.2290924e+00  -5.0570422e-02  -1.0509363e+00   2.3793575e-01  -1.2691820e+00   1.3038420e+00  -1.6761928e+00   1.4366667e+00  -6.3565409e-01   3.1482520e+00  -3.7795394e-01  -1.0195845e-01  -1.4402044e+00   5.4395491e-01  -2.6781078e+00   1.4436663e+00  -4.4189030e-01   4.3014154e+00  -2.0459536e+00  -3.8955074e-01  -3.1975301e+00   8.7960655e-01  -3.9572509e+00   7.2781987e-02  -3.3553400e+00   4.6852058e-01  -1.2036649e+00   8.5186184e-01  -3.0178922e-01   6.4742857e-01   1.3950861e-01  -1.6926530e-01  -2.5094378e-01   1.7890094e+00   5.0290930e-01
  -6.5725085e-01  -4.4419983e-01  -2.9990840e-01  -7.8159168e-01  -9.7989240e-01   1.2996113e-01  -5.3317949e-01   2.5790437e+00   9.4696251e-01   4.1631778e+00  -1.3710365e+00   4.0806815e-01  -2.1971315e+00   4.8744190e-01  -1.9191224e+00   3.6616357e+00  -4.4581222e-01  -1.0888512e+00   1.0142032e+00  -5.0657686e-01   1.9898351e+00  -4.8333377e-01  -3.0874732e-01  -3.4270143e-01  -5.4447320e-01  -9.2763761e-01  -6.5350953e-01  -7.5872955e-01   5.4562703e-02   4.2724893e-01   2.0164498e+00  -7.1245554e-01   1.3405272e-01  -6.4102349e-01  -6.2450090e-01  -7.9762021e-01   1.2138539e+00   7.7185664e-01   3.6975649e+00  -1.5156630e+00  -3.2523081e-01  -1.3228306e+00   5.3341188e-02  -1.4669297e+00   1.2962831e+00  -1.7355410e+00   1.6176412e+00  -4.6456328e-01   3.6437856e+00  -6.9717374e-01  -3.4981361e-01  -1.6528932e+00   3.5437182e-01  -2.6398016e+00   1.7969234e+00  -1.0070869e-01   5.1903885e+00  -2.2731658e+00  -4.9096051e-01  -3.2953316e+00   8.6641905e-01  -3.8782572e+00   4.9709067e-01  -3.1720764e+00   1.2271861e+00  -9.8229554e-01   1.4475035e+00  -8.8726431e-02   1.0151229e+00  -2.0181149e-02  -4.7644296e-01  -3.8681212e-01   1.9663088e+00   6.8640062e-01
  -8.6205772e-01  -6.3750027e-01  -5.1674871e-01  -1.0027920e+00  -1.2109126e+00   6.7457491e-02  -5.5420379e-01   2.6851351e+00   1.1868114e+00   4.5424259e+00  -1.5950437e+00   1.7214688e-01  -2.2630448e+00   5.2464642e-01  -1.6692181e+00   4.4202535e+00  -6.5929435e-01  -1.2647581e+00   9.8368700e-01  -6.5026633e-01   2.1703911e+00  -7.2729180e-01  -4.4459484e-01  -6.1495076e-01  -7.5942562e-01  -1.1531023e+00  -8.1225858e-01  -8.9877746e-01  -4.9768797e-02   3.9817860e-01   2.0425451e+00  -9.2390499e-01  -4.9183584e-02  -9.2143492e-01  -8.2568864e-01  -9.1436384e-01   1.2258745e+00   9.0116264e-01   4.0435879e+00  -1.7507854e+00  -5.4372976e-01  -1.5530342e+00  -1.0327337e-01  -1.6370463e+00   1.2807214e+00  -1.7842745e+00   1.7553999e+00  -3.2343552e-01   4.0301678e+00  -9.5421485e-01  -5.3650186e-01  -1.8207853e+00   2.0080531e-01  -2.6045077e+00   2.1121337e+00   1.7339792e-01   5.9212806e+00  -2.4232805e+00  -5.4513309e-01  -3.3263786e+00   8.8913282e-01  -3.7820172e+00   8.9391359e-01  -2.9973919e+00   1.9193052e+00  -7.9431150e-01   1.9756122e+00   8.8282549e-02   1.3319176e+00  -1.2671886e-01  -7.5071392e-01  -5.2750520e-01   2.0925863e+00   8.3666482e-01
  -1.0075266e+00  -7.6663771e-01  -6.9828239e-01  -1.1674566e+00  -1.4080367e+00   4.9434002e-03  -5.8061126e-01   2.7237027e+00   1.3583205e+00   4.8015134e+00  -1.7546165e+00  -1.4213473e-02  -2.3005073e+00   5.6142679e-01  -1.4619415e+00   5.0575082e+00  -8.2807282e-01  -1.4170449e+00   9.1924849e-01  -7.3775956e-01   2.2860920e+00  -9.3515292e-01  -5.3041723e-01  -8.5689995e-01  -9.3958500e-01  -1.3519858e+00  -9.5974895e-01  -1.0259244e+00  -1.6755630e-01   3.5230956e-01   2.0108807e+00  -1.0916102e+00  -1.7696467e-01  -1.1686598e+00  -9.9178091e-01  -1.0150099e+00   1.1997263e+00   9.9283657e-01   4.2781193e+00  -1.9312673e+00  -7.0380446e-01  -1.7375526e+00  -2.2958699e-01  -1.7758145e+00   1.2596772e+00  -1.8207484e+00   1.8502911e+00  -2.1208909e-01   4.3042901e+00  -1.1456885e+00  -6.6022018e-01  -1.9408991e+00   8.5964321e-02  -2.5705268e+00   2.3858535e+00   3.7953010e-01   6.4862106e+00  -2.4944785e+00  -5.5089727e-01  -3.2897851e+00   9.4716528e-01  -3.6683908e+00   1.2559770e+00  -2.8319809e+00   2.5325382e+00  -6.3989511e-01   2.4282596e+00   2.2852790e-01   1.5940542e+00  -1.8303964e-01  -9.9233702e-01  -6.7048302e-01   2.1662858e+00   9.5223710e-01
  -1.0949241e+00  -8.3415875e-01  -8.4564242e-01  -1.2771765e+00  -1.5695880e+00  -5.5900514e-02  -6.1041155e-01   2.6995403e+00   1.4620844e+00   4.9423434e+00  -1.8484793e+00  -1.4823452e-01  -2.3084391e+00   5.9953347e-01  -1.2971902e+00   5.5662137e+00  -9.5569107e-01  -1.5466176e+00   8.2481560e-01  -7.7259126e-01   2.3374921e+00  -1.1087659e+00  -5.7108340e-01  -1.0688230e+00  -1.0867823e+00  -1.5239374e+00  -1.0951867e+00  -1.1385072e+00  -2.9524347e-01   2.9217353e-01   1.9263705e+00  -1.2171361e+00  -2.5212178e-01  -1.3814634e+00  -1.1236275e+00  -1.0973776e+00   1.1396650e+00   1.0476474e+00   4.4035884e+00  -2.0560599e+00  -8.0530694e-01  -1.8742190e+00  -3.2423604e-01  -1.8808332e+00   1.2360712e+00  -1.8439307e+00   1.9045011e+00  -1.2937543e-01   4.4674789e+00  -1.2707052e+00  -7.2156462e-01  -2.0119339e+00   1.1278823e-02  -2.5361599e+00   2.6162306e+00   5.1886365e-01   6.8832256e+00  -2.4877666e+00  -5.0865015e-01  -3.1872235e+00   1.0385666e+00  -3.5376864e+00   1.5773844e+00  -2.6760815e+00   3.0574256e+00  -5.1838145e-01   2.8000051e+00   3.3223921e-01   1.7993201e+00  -1.9408551e-01  -1.2029059e+00  -8.1288233e-01   2.1885454e+00   1.0324842e+00
  -1.1275948e+00  -8.4494411e-01  -9.6135347e-01  -1.3353692e+00  -1.6953245e+00  -1.1313098e-01  -6.4145236e-01   2.6200034e+00   1.5008289e+00   4.9706270e+00  -1.8777584e+00  -2.2900634e-01  -2.2869235e+00   6.4066572e-01  -1.1737741e+00   5.9438216e+00  -1.0472376e+00  -1.6550716e+00   7.0590706e-01  -7.6022225e-01   2.3274437e+00  -1.2512677e+00  -5.7309245e-01  -1.2521924e+00  -1.2038857e+00  -1.6695429e+00  -1.2179140e+00  -1.2353364e+00  -4.2860680e-01   2.2115184e-01   1.7962856e+00  -1.3036086e+00  -2.7931022e-01  -1.5600221e+00  -1.2230651e+00  -1.1600328e+00   1.0514829e+00   1.0678179e+00   4.4266998e+00  -2.1261684e+00  -8.5006147e-01  -1.9626699e+00  -3.8680123e-01  -1.9510327e+00   1.2130705e+00  -1.8534103e+00   1.9218531e+00  -7.3311081e-02   4.5251457e+00  -1.3307646e+00  -7.2337829e-01  -2.0342461e+00  -2.3112556e-02  -2.4998313e+00   2.8029458e+00   5.9442289e-01   7.1159288e+00  -2.4068311e+00  -4.2026400e-01  -3.0228079e+00   1.1601514e+00  -3.3907257e+00   1.8537271e+00  -2.5295709e+00   3.4875080e+00  -4.2839270e-01   3.0879022e+00   4.0051312e-01   1.9470370e+00  -1.6643297e-01  -1.3851304e+00  -9.5161354e-01   2.1630460e+00   1.0776110e+00
  -1.1106726e+00  -8.0582702e-01  -1.0490714e+00  -1.3470053e+00  -1.7863203e+00  -1.6464520e-01  -6.7151141e-01   2.4945270e+00   1.4791802e+00   4.8954469e+00  -1.8458546e+00  -2.5743860e-01  -2.2371844e+00   6.8637383e-01  -1.0895709e+00   6.1921703e+00  -1.1089622e+00  -1.7445473e+00   5.6932735e-01  -7.0766443e-01   2.2608832e+00  -1.3667735e+00  -5.4416215e-01  -1.4094711e+00  -1.2945642e+00  -1.7901698e+00  -1.3274063e+00  -1.3156886e+00  -5.6296587e-01   1.4329922e-01   1.6298193e+00  -1.3554222e+00  -2.6466382e-01  -1.7057712e+00  -1.2927459e+00  -1.2022968e+00   9.4215703e-01   1.0568284e+00   4.3578874e+00  -2.1444865e+00  -8.4165114e-01  -2.0042597e+00  -4.1776508e-01  -1.9866444e+00   1.1939093e+00  -1.8493854e+00   1.9075347e+00  -4.1234847e-02   4.4862949e+00  -1.3295653e+00  -6.7051113e-01  -2.0097800e+00  -1.8338602e-02  -2.4602068e+00   2.9470900e+00   6.1081892e-01   7.1929428e+00  -2.2578124e+00  -2.8894889e-01  -2.8028859e+00   1.3076641e+00  -3.2288772e+00   2.0821308e+00  -2.3920654e+00   3.8193430e+00  -3.6797321e-01   3.2914359e+00   4.3522751e-01   2.0380110e+00  -1.0785800e-01  -1.5425720e+00  -1.0834791e+00   2.0957252e+00   1.0886506e+00
  -1.0507308e+00  -7.2513469e-01  -1.1132799e+00  -1.3182763e+00  -1.8447989e+00  -2.0829912e-01  -6.9839855e-01   2.3340661e+00   1.4033853e+00   4.7287194e+00  -1.7582301e+00  -2.3614814e-01  -2.1615203e+00   7.3796682e-01  -1.0416847e+00   6.3170902e+00  -1.1478486e+00  -1.8175677e+00   4.2279081e-01  -6.2305309e-01   2.1445369e+00  -1.4600340e+00  -4.9277230e-01  -1.5438636e+00  -1.3630234e+00  -1.8877858e+00  -1.4232727e+00  -1.3792869e+00  -6.9341966e-01   6.3124219e-02   1.4375650e+00  -1.3779038e+00  -2.1539768e-01  -1.8212032e+00  -1.3359431e+00  -1.2242310e+00   8.1944577e-01   1.0191679e+00   4.2106191e+00  -2.1155659e+00  -7.8514614e-01  -2.0019125e+00  -4.1844233e-01  -1.9891242e+00   1.1817018e+00  -1.8326276e+00   1.8677700e+00  -2.9984555e-02   4.3628999e+00  -1.2727388e+00  -5.6950386e-01  -1.9419480e+00   2.3264611e-02  -2.4162894e+00   3.0509883e+00   5.7396267e-01   7.1272313e+00  -2.0489925e+00  -1.1907967e-01  -2.5357464e+00   1.4759723e+00  -3.0540577e+00   2.2612378e+00  -2.2630189e+00   4.0524198e+00  -3.3472123e-01   3.4123937e+00   4.3894104e-01   2.0744444e+00  -2.6860020e-02  -1.6793462e+00  -1.2053050e+00   1.9943786e+00   1.0674342e+00
  -9.5539080e-01  -6.1217897e-01  -1.1589592e+00  -1.2562247e+00  -1.8739283e+00  -2.4203419e-01  -7.2006445e-01   2.1504775e+00   1.2809888e+00   4.4845768e+00  -1.6221188e+00  -1.6928827e-01  -2.0632015e+00   7.9643251e-01  -1.0266087e+00   6.3278824e+00  -1.1711668e+00  -1.8768624e+00   2.7449424e-01  -5.1518785e-01   1.9865602e+00  -1.5360765e+00  -4.2768698e-01  -1.6590382e+00  -1.4137249e+00  -1.9647611e+00  -1.5052553e+00  -1.4262702e+00  -8.1509518e-01  -1.4663746e-02   1.2309317e+00  -1.3769495e+00  -1.3938092e-01  -1.9096271e+00  -1.3563421e+00  -1.2265988e+00   6.9145251e-01   9.6004815e-01   4.0006095e+00  -2.0453275e+00  -6.8678986e-01  -1.9599213e+00  -3.9088797e-01  -1.9610346e+00   1.1792566e+00  -1.8044256e+00   1.8094535e+00  -3.6084463e-02   4.1691948e+00  -1.1675215e+00  -4.2821341e-01  -1.8354660e+00   9.8248775e-02  -2.3674911e+00   3.1179766e+00   4.9076284e-01   6.9353119e+00  -1.7904200e+00   8.4004114e-02  -2.2312645e+00   1.6592776e+00  -2.8686992e+00   2.3911320e+00  -2.1418189e+00   4.1889850e+00  -3.2591545e-01   3.4546758e+00   4.1477827e-01   2.0598093e+00   6.7831526e-02  -1.7998066e+00  -1.3140787e+00   1.8681627e+00   1.0165340e+00
  -8.3290857e-01  -4.7672379e-01  -1.1912464e+00  -1.1683571e+00  -1.8775868e+00  -2.6400447e-01  -7.3470861e-01   1.9558789e+00   1.1204815e+00   4.1786940e+00  -1.4461713e+00  -6.2326492e-02  -1.9463255e+00   8.6237425e-01  -1.0403801e+00   6.2366998e+00  -1.1860276e+00  -1.9251915e+00   1.3266116e-01  -3.9306396e-01   1.7961259e+00  -1.5998509e+00  -3.5748017e-01  -1.7588379e+00  -1.4511068e+00  -2.0236671e+00  -1.5732284e+00  -1.4571545e+00  -9.2339659e-01  -8.5425498e-02   1.0215263e+00  -1.3586534e+00  -4.4700743e-02  -1.9749020e+00  -1.3578290e+00  -1.2108058e+00   5.6618100e-01   8.8509321e-01   3.7449570e+00  -1.9407318e+00  -5.5366009e-01  -1.8836992e+00  -3.3778810e-01  -1.9058881e+00   1.1889033e+00  -1.7665052e+00   1.7397637e+00  -5.5932285e-02   3.9208944e+00  -1.0223749e+00  -2.5539839e-01  -1.6961451e+00   2.0218246e-01  -2.3136756e+00   3.1521492e+00   3.6882073e-01   6.6363938e+00  -1.4934821e+00   3.1421608e-01  -1.9004858e+00   1.8513372e+00  -2.6756778e+00   2.4732134e+00  -2.0278704e+00   4.2337868e+00  -3.3863038e-01   3.4240494e+00   3.6630431e-01   1.9986825e+00   1.6774124e-01  -1.9082283e+00  -1.4070865e+00   1.7270292e+00   9.3918043e-01
  -6.9175560e-01  -3.2845999e-01  -1.2151050e+00  -1.0622612e+00  -1.8601159e+00  -2.7269871e-01  -7.4087966e-01   1.7620121e+00   9.3093406e-01   3.8275870e+00  -1.2400495e+00   7.8216783e-02  -1.8156407e+00   9.3596613e-01  -1.0787267e+00   6.0578617e+00  -1.1989668e+00  -1.9651762e+00   5.0809008e-03  -2.6541878e-01   1.5829819e+00  -1.6558992e+00  -2.9009146e-01  -1.8469964e+00  -1.4793208e+00  -2.0670830e+00  -1.6271998e+00  -1.4727881e+00  -1.0142424e+00  -1.4486665e-01   8.2053416e-01  -1.3289478e+00   6.0757271e-02  -2.0211603e+00  -1.3442879e+00  -1.1788184e+00   4.5110335e-01   8.0002659e-01   3.4612580e+00  -1.8094195e+00  -3.9332373e-01  -1.7794920e+00  -2.6234085e-01  -1.8279545e+00   1.2123412e+00  -1.7209308e+00   1.6657756e+00  -8.5975119e-02   3.6343928e+00  -8.4657366e-01  -6.0286709e-02  -1.5306455e+00   3.2981156e-01  -2.2551607e+00   3.1580876e+00   2.1613454e-01   6.2514719e+00  -1.1704347e+00   5.6495087e-01  -1.5551793e+00   2.0456902e+00  -2.4782089e+00   2.5100330e+00  -1.9206596e+00   4.1937522e+00  -3.6983670e-01   3.3278569e+00   2.9739331e-01   1.8965496e+00   2.6509621e-01  -2.0085103e+00  -1.4820444e+00   1.5811248e+00   8.3915394e-01
  -5.4021817e-01  -1.7651749e-01  -1.2350244e+00  -9.4524860e-01  -1.8260669e+00  -2.6705128e-01  -7.3755985e-01   1.5796464e+00   7.2163290e-01   3.4479145e+00  -1.0139862e+00   2.4505818e-01  -1.6763377e+00   1.0169281e+00  -1.1371926e+00   5.8071297e+00  -1.2155783e+00  -1.9991515e+00  -1.0133159e-01  -1.4031440e-01   1.3570016e+00  -1.7080682e+00  -2.3243487e-01  -1.9268776e+00  -1.5020021e+00  -2.0974218e+00  -1.6673118e+00  -1.4743040e+00  -1.0842813e+00  -1.8929791e-01   6.3813013e-01  -1.2932741e+00   1.6969019e-01  -2.0525357e+00  -1.3194177e+00  -1.1330641e+00   3.5276368e-01   7.1037102e-01   3.1667419e+00  -1.6593429e+00  -2.1350223e-01  -1.6540694e+00  -1.6813278e-01  -1.7320446e+00   1.2505199e+00  -1.6699835e+00   1.5940903e+00  -1.2286103e-01   3.3259722e+00  -6.4977592e-01   1.4785063e-01  -1.3461994e+00   4.7524795e-01  -2.1926838e+00   3.1405858e+00   4.0825908e-02   5.8024195e+00  -8.3391440e-01   8.2931364e-01  -1.2073635e+00   2.2358821e+00  -2.2797114e+00   2.5050944e+00  -1.8197973e+00   4.0776151e+00  -4.1648072e-01   3.1746896e+00   2.1209851e-01   1.7595882e+00   3.5321373e-01  -2.1039151e+00  -1.5372170e+00   1.4401895e+00   7.2065872e-01
  -3.8603138e-01  -2.9041281e-02  -1.2547629e+00  -8.2404261e-01  -1.7799595e+00  -2.4653797e-01  -7.2422646e-01   1.4180462e+00   5.0173606e-01   3.0558104e+00  -7.7833490e-01   4.3045385e-01  -1.5338177e+00   1.1045189e+00  -1.2112440e+00   5.5009822e+00  -1.2402208e+00  -2.0290490e+00  -1.8093147e-01  -2.4777164e-02   1.1277539e+00  -1.7592812e+00  -1.9008212e-01  -2.0012546e+00  -1.5220875e+00  -2.1167908e+00  -1.6938486e+00  -1.4630710e+00  -1.1310754e+00  -2.1586554e-01   4.8294870e-01  -1.2563025e+00   2.7570100e-01  -2.0729115e+00  -1.2865792e+00  -1.0763157e+00   2.7643577e-01   6.2118287e-01   2.8774588e+00  -1.4983991e+00  -2.1763106e-02  -1.5144030e+00  -5.9018498e-02  -1.6232710e+00   1.3035562e+00  -1.6160272e+00   1.5305004e+00  -1.6355829e-01   3.0110576e+00  -4.4159733e-01   3.6009796e-01  -1.1503137e+00   6.3217969e-01  -2.1273220e+00   3.1043858e+00  -1.4909982e-01   5.3111124e+00  -4.9644520e-01   1.1003430e+00  -8.6882828e-01   2.4156806e+00  -2.0836485e+00   2.4626445e+00  -1.7250306e+00   3.8955159e+00  -4.7554086e-01   2.9740409e+00   1.1452992e-01   1.5944361e+00   4.2680771e-01  -2.1968627e+00  -1.5715206e+00   1.3129919e+00   5.8818395e-01
  -2.3606448e-01   1.0714586e-01  -1.2771535e+00  -7.0452602e-01  -1.7260634e+00  -2.1125211e-01  -7.0088394e-01   1.2845301e+00   2.7996324e-01   2.6662794e+00  -5.4312809e-01   6.2650041e-01  -1.3934446e+00   1.1975476e+00  -1.2963483e+00   5.1559120e+00  -1.2758105e+00  -2.0563208e+00  -2.2967333e-01   7.5489500e-02   9.0410970e-01  -1.8113822e+00  -1.6703554e-01  -2.0721435e+00  -1.5416931e+00  -2.1268920e+00  -1.7072496e+00  -1.4406505e+00  -1.1532478e+00  -2.2273685e-01   3.6164258e-01  -1.2217151e+00   3.7354760e-01  -2.0857057e+00  -1.2486815e+00  -1.0115663e+00   2.2585149e-01   5.3683452e-01   2.6075657e+00  -1.3340871e+00   1.7474980e-01  -1.3673508e+00   6.0992603e-02  -1.5068054e+00   1.3706923e+00  -1.5613636e+00   1.4797061e+00  -2.0543380e-01   2.7035552e+00  -2.3120718e-01   5.6824593e-01  -9.5046987e-01   7.9409639e-01  -2.0603790e+00   3.0539399e+00  -3.4595160e-01   4.7986141e+00  -1.6996210e-01   1.3712198e+00  -5.5066522e-01   2.5792771e+00  -1.8933534e+00   2.3874515e+00  -1.6362279e+00   3.6585799e+00  -5.4405947e-01   2.7359486e+00   8.7463043e-03   1.4079586e+00   4.8219846e-01  -2.2887935e+00  -1.5846073e+00   1.2068337e+00   4.4636117e-01
  -9.6071602e-02   2.2677899e-01  -1.3039757e+00  -5.9155833e-01  -1.6682106e+00  -1.6195774e-01  -6.6806411e-01   1.1841447e+00   6.4333617e-02   2.2926790e+00  -3.1766653e-01   8.2541991e-01  -1.2602913e+00   1.2944009e+00  -1.3880282e+00   4.7877838e+00  -1.3237097e+00  -2.0819066e+00  -2.4535566e-01   1.5630669e-01   6.9390971e-01  -1.8650573e+00  -1.6560054e-01  -2.1407009e+00  -1.5620583e+00  -2.1289705e+00  -1.7081304e+00  -1.4087556e+00  -1.1505822e+00  -2.0922959e-01   2.7855158e-01  -1.1920607e+00   4.5930755e-01  -2.0937000e+00  -1.2081114e+00  -9.4189727e-01   2.0301283e-01   4.6085692e-01   2.3687441e+00  -1.1732007e+00   3.6953730e-01  -1.2193604e+00   1.8783808e-01  -1.3876348e+00   1.4502970e+00  -1.5080882e+00   1.4450974e+00  -2.4628842e-01   2.4153032e+00  -2.6964543e-02   7.6507855e-01  -7.5383156e-01   9.5451916e-01  -1.9932404e+00   2.9932081e+00  -5.4250467e-01   4.2844593e+00   1.3463277e-01   1.6354572e+00  -2.6282298e-01   2.7214686e+00  -1.7118512e+00   2.2845937e+00  -1.5533373e+00   3.3785052e+00  -6.1915219e-01   2.4706504e+00  -1.0133540e-01   1.2070241e+00   5.1741743e-01  -2.3801060e+00  -1.5769258e+00   1.1271538e+00   2.9982570e-01
   2.9484319e-02   3.2627714e-01  -1.3359016e+00  -4.8886826e-01  -1.6096515e+00  -1.0011613e-01  -6.2679329e-01   1.1194660e+00  -1.3804051e-01   1.9463063e+00  -1.1015942e-01   1.0198173e+00  -1.1388923e+00   1.3930871e+00  -1.4818949e+00   4.4112717e+00  -1.3837152e+00  -2.1062482e+00  -2.2776651e-01   2.1513018e-01   5.0370399e-01  -1.9198378e+00  -1.8635991e-01  -2.2071873e+00  -1.5835568e+00  -2.1238113e+00  -1.6973112e+00  -1.3692184e+00  -1.1240762e+00  -1.7587575e-01   2.3549930e-01  -1.1686865e+00   5.3045366e-01  -2.0989252e+00  -1.1667078e+00  -8.7034669e-01   2.0809657e-01   3.9584932e-01   2.1697704e+00  -1.0215703e+00   5.5691132e-01  -1.0762084e+00   3.1749148e-01  -1.2703362e+00   1.5399107e+00  -1.4579532e+00   1.4286112e+00  -2.8435054e-01   2.1556601e+00   1.6388952e-01   9.4458524e-01  -5.6697949e-01   1.1072269e+00  -1.9272124e+00   2.9255065e+00  -7.3210576e-01   3.7860519e+00   4.0786252e-01   1.8870634e+00  -1.3707427e-02   2.8378131e+00  -1.5416897e+00   2.1592642e+00  -1.4763243e+00   3.0671655e+00  -6.9800046e-01   2.1882528e+00  -2.1201148e-01   9.9829856e-01   5.3220520e-01  -2.4701744e+00  -1.5497554e+00   1.0772555e+00   1.5308714e-01
   1.3752872e-01   4.0375997e-01  -1.3725140e+00  -3.9902084e-01  -1.5529558e+00  -2.7882804e-02  -5.7852934e-01   1.0905395e+00  -3.2110147e-01   1.6361108e+00   7.2568248e-02   1.2028998e+00  -1.0330155e+00   1.4912981e+00  -1.5736633e+00   4.0394013e+00  -1.4541420e+00  -2.1293466e+00  -1.7872153e-01   2.5106652e-01   3.3857332e-01  -1.9741792e+00  -2.2824793e-01  -2.2710013e+00  -1.6057733e+00  -2.1117851e+00  -1.6758489e+00  -1.3239618e+00  -1.0759387e+00  -1.2441652e-01   2.3172806e-01  -1.1517477e+00   5.8584137e-01  -2.1026029e+00  -1.1257785e+00  -7.9978649e-01   2.3945580e-01   3.4345539e-01   2.0162618e+00  -8.8386403e-01   7.3210384e-01  -9.4278149e-01   4.4603874e-01  -1.1588758e+00   1.6363347e+00  -1.4122505e+00   1.4306743e+00  -3.1823389e-01   1.9312492e+00   3.3547072e-01   1.1020923e+00  -3.9568327e-01   1.2464682e+00  -1.8633594e+00   2.8534105e+00  -9.0873824e-01   3.3182080e+00   6.4200045e-01   2.1206773e+00   1.9015367e-01   2.9247580e+00  -1.3847937e+00   2.0165994e+00  -1.4050995e+00   2.7362483e+00  -7.7783482e-01   1.8984392e+00  -3.1984596e-01   7.8806390e-01   5.2790935e-01  -2.5574400e+00  -1.5052114e+00   1.0581701e+00   1.0412822e-02
   2.2639356e-01   4.5896218e-01  -1.4123934e+00  -3.2345345e-01  -1.4999648e+00   5.1927903e-02  -5.2507349e-01   1.0949587e+00  -4.7993689e-01   1.3685303e+00   2.2528956e-01   1.3686527e+00  -9.4546988e-01   1.5864869e+00  -1.6591639e+00   3.6832098e+00  -1.5319939e+00  -2.1508542e+00  -1.0199162e-01   2.6479939e-01   2.0203409e-01  -2.0256113e+00  -2.8871366e-01  -2.3307735e+00  -1.6276342e+00  -2.0929328e+00  -1.6450707e+00  -1.2749785e+00  -1.0095347e+00  -5.7727537e-02   2.6397577e-01  -1.1402891e+00   6.2561515e-01  -2.1051468e+00  -1.0861545e+00  -7.3281094e-01   2.9371810e-01   3.0440239e-01   1.9105996e+00  -7.6345762e-01   8.9131907e-01  -8.2291737e-01   5.6974391e-01  -1.0564470e+00   1.7357577e+00  -1.3717233e+00   1.4502302e+00  -3.4686788e-01   1.7458658e+00   4.8341236e-01   1.2343134e+00  -2.4471975e-01   1.3671516e+00  -1.8023573e+00   2.7787198e+00  -1.0670534e+00   2.8928441e+00   8.3131287e-01   2.3316721e+00   3.4436051e-01   2.9797367e+00  -1.2423550e+00   1.8615415e+00  -1.3394468e+00   2.3969332e+00  -8.5591802e-01   1.6102158e+00  -4.2171141e-01   5.8206663e-01   5.0729326e-01  -2.6395713e+00  -1.4462153e+00   1.0686612e+00  -1.2427416e-01
   2.9575976e-01   4.9305847e-01  -1.4532631e+00  -2.6257188e-01  -1.4517902e+00   1.3591249e-01  -4.6846372e-01   1.1280796e+00  -6.1081797e-01   1.1474576e+00   3.4450244e-01   1.5119690e+00  -8.7795955e-01   1.6759631e+00  -1.7343547e+00   3.3515348e+00  -1.6132076e+00  -2.1701946e+00  -3.1220923e-03   2.5843387e-01   9.6024110e-02  -2.0709431e+00  -3.6396003e-01  -2.3845158e+00  -1.6475819e+00  -2.0670805e+00  -1.6066005e+00  -1.2243093e+00  -9.2927194e-01   2.0321368e-02   3.2669049e-01  -1.1323902e+00   6.5104508e-01  -2.1062172e+00  -1.0482713e+00  -6.7164302e-01   3.6597585e-01   2.7859294e-01   1.8520330e+00  -6.6237307e-01   1.0317334e+00  -7.1930266e-01   6.8510711e-01  -9.6535379e-01   1.8339200e+00  -1.3365142e+00   1.4848548e+00  -3.6941207e-01   1.6005491e+00   6.0494226e-01   1.3393236e+00  -1.1774191e-01   1.4650059e+00  -1.7443779e+00   2.7024832e+00  -1.2023804e+00   2.5188217e+00   9.7220802e-01   2.5162310e+00   4.4678616e-01   3.0012307e+00  -1.1147678e+00   1.6987344e+00  -1.2789632e+00   2.0596266e+00  -9.2953730e-01   1.3317081e+00  -5.1482094e-01   3.8539904e-01   4.7427251e-01  -2.7136758e+00  -1.3764286e+00   1.1053699e+00  -2.4748230e-01
   3.4653057e-01   5.0841625e-01  -1.4921806e+00  -2.1589397e-01  -1.4088587e+00   2.2018300e-01  -4.1085695e-01   1.1833566e+00  -7.1119402e-01   9.7432931e-01   4.2846687e-01   1.6287309e+00  -8.3099882e-01   1.7570017e+00  -1.7953459e+00   3.0509358e+00  -1.6929525e+00  -2.1866950e+00   1.1084785e-01   2.3526998e-01   2.0962445e-02  -2.1065125e+00  -4.4924180e-01  -2.4298095e+00  -1.6637761e+00  -2.0339722e+00  -1.5623738e+00  -1.1740219e+00  -8.4043394e-01   1.0506483e-01   4.1237192e-01  -1.1253639e+00   6.6430838e-01  -2.1048240e+00  -1.0122695e+00  -6.1806290e-01   4.5005916e-01   2.6523800e-01   1.8369487e+00  -5.8129083e-01   1.1514481e+00  -6.3343649e-01   7.8891762e-01  -8.8694541e-01   1.9263049e+00  -1.3061546e+00   1.5309480e+00  -3.8516681e-01   1.4938057e+00   6.9887401e-01   1.4164666e+00  -1.7199586e-02   1.5367055e+00  -1.6890205e+00   2.6250826e+00  -1.3107244e+00   2.2019461e+00   1.0632822e+00   2.6713901e+00   4.9760421e-01   2.9887963e+00  -1.0016197e+00   1.5324568e+00  -1.2230189e+00   1.7337514e+00  -9.9601404e-01   1.0700106e+00  -5.9675650e-01   2.0241363e-01   4.3359818e-01  -2.7765504e+00  -1.3001470e+00   1.1630848e+00  -3.5622530e-01
   3.8064569e-01   5.0829607e-01  -1.5257684e+00  -1.8222744e-01  -1.3709941e+00   3.0050528e-01  -3.5440773e-01   1.2527834e+00  -7.7965069e-01   8.4832406e-01   4.7715330e-01   1.7158473e+00  -8.0389649e-01   1.8269633e+00  -1.8384420e+00   2.7857390e+00  -1.7659679e+00  -2.1997201e+00   2.3175263e-01   1.9952005e-01  -2.4126127e-02  -2.1284613e+00  -5.3920138e-01  -2.4640233e+00  -1.6743054e+00  -1.9934082e+00  -1.5146326e+00  -1.1261839e+00  -7.4896199e-01   1.9128847e-01   5.1202201e-01  -1.1159962e+00   6.6823285e-01  -2.0994686e+00  -9.7810221e-01  -5.7335878e-01   5.3887862e-01   2.6301694e-01   1.8592871e+00  -5.1963032e-01   1.2494045e+00  -5.6565679e-01   8.7830418e-01  -8.2160741e-01   2.0083516e+00  -1.2795972e+00   1.5839950e+00  -3.9348936e-01   1.4219693e+00   7.6551509e-01   1.4662038e+00   5.5688687e-02   1.5799564e+00  -1.6352970e+00   2.5463630e+00  -1.3887635e+00   1.9451042e+00   1.1052596e+00   2.7950538e+00   4.9919259e-01   2.9430581e+00  -9.0173948e-01   1.3665887e+00  -1.1707459e+00   1.4275987e+00  -1.0527356e+00   8.3108943e-01  -6.6549647e-01   3.6670327e-02   3.9050743e-01  -2.8249523e+00  -1.2221547e+00   1.2351210e+00  -4.4808209e-01
   4.0084839e-01   4.9652132e-01  -1.5504627e+00  -1.5986854e-01  -1.3375292e+00   3.7246769e-01  -3.0114919e-01   1.3274140e+00  -8.1584108e-01   7.6665508e-01   4.9210840e-01   1.7712492e+00  -7.9481238e-01   1.8834178e+00  -1.8602052e+00   2.5581996e+00  -1.8269177e+00  -2.2087958e+00   3.5073691e-01   1.5598660e-01  -4.1433533e-02  -2.1330221e+00  -6.2822324e-01  -2.4845422e+00  -1.6773952e+00  -1.9453712e+00  -1.4658971e+00  -1.0828277e+00  -6.6119284e-01   2.7351099e-01   6.1568153e-01  -1.1008117e+00   6.6601967e-01  -2.0883141e+00  -9.4564075e-01  -5.3830189e-01   6.2482071e-01   2.7025288e-01   1.9110789e+00  -4.7569448e-01   1.3252701e+00  -5.1522678e-01   9.5078385e-01  -7.6880771e-01   2.0756788e+00  -1.2552889e+00   1.6388778e+00  -3.9372510e-01   1.3796658e+00   8.0649858e-01   1.4899235e+00   1.0091400e-01   1.5935388e+00  -1.5816753e+00   2.4657986e+00  -1.4338488e+00   1.7485291e+00   1.1008284e+00   2.8859860e+00   4.5592039e-01   2.8656604e+00  -8.1329948e-01   1.2046073e+00  -1.1210558e+00   1.1482374e+00  -1.0972091e+00   6.1973744e-01  -7.1944434e-01  -1.0908467e-01   3.5036197e-01  -2.8558703e+00  -1.1475405e+00   1.3137820e+00  -5.2124280e-01
   4.1041936e-01   4.7713806e-01  -1.5627730e+00  -1.4680837e-01  -1.3074391e+00   4.3167304e-01  -2.5288252e-01   1.3979356e+00  -8.2039504e-01   7.2493597e-01   4.7624751e-01   1.7938469e+00  -8.0088471e-01   1.9242668e+00  -1.8575368e+00   2.3687589e+00  -1.8707449e+00  -2.2137130e+00   4.5873864e-01   1.0971858e-01  -3.4149569e-02  -2.1168004e+00  -7.1078722e-01  -2.4889982e+00  -1.6715969e+00  -1.8901358e+00  -1.4189098e+00  -1.0459076e+00  -5.8356230e-01   3.4628685e-01   7.1302362e-01  -1.0763531e+00   6.6096296e-01  -2.0693749e+00  -9.1477136e-01  -5.1314513e-01   7.0017584e-01   2.8508897e-01   1.9830672e+00  -4.4686983e-01   1.3793053e+00  -4.8047624e-01   1.0043078e+00  -7.2719501e-01   2.1243045e+00  -1.2312806e+00   1.6902213e+00  -3.8515858e-01   1.3603565e+00   8.2454916e-01   1.4897196e+00   1.1960605e-01   1.5773045e+00  -1.5261788e+00   2.3826835e+00  -1.4440147e+00   1.6101636e+00   1.0543819e+00   2.9437711e+00   3.7383194e-01   2.7591872e+00  -7.3396663e-01   1.0496067e+00  -1.0726880e+00   9.0147938e-01  -1.1271375e+00   4.3957652e-01  -7.5745766e-01  -2.3291187e-01   3.1829320e-01  -2.8667839e+00  -1.0814831e+00   1.3908765e+00  -5.7453947e-01
   4.1289270e-01   4.5408705e-01  -1.5595376e+00  -1.4093566e-01  -1.2794853e+00   4.7394609e-01  -2.1107924e-01   1.4552617e+00  -7.9481250e-01   7.1759730e-01   4.3358671e-01   1.7834567e+00  -8.1841946e-01   1.9478567e+00  -1.8277736e+00   2.2163755e+00  -1.8930049e+00  -2.2146042e+00   5.4699444e-01   6.5665539e-02  -6.2135722e-03  -2.0770357e+00  -7.8180182e-01  -2.4754851e+00  -1.6559469e+00  -1.8283492e+00  -1.3765526e+00  -1.0172437e+00  -5.2228749e-01   4.0451359e-01   7.9397314e-01  -1.0394574e+00   6.5618133e-01  -2.0407122e+00  -8.8547606e-01  -4.9764347e-01   7.5757777e-01   3.0565738e-01   2.0653812e+00  -4.2986989e-01   1.4122197e+00  -4.5898849e-01   1.0373029e+00  -6.9474268e-01   2.1508552e+00  -1.2053621e+00   1.7327508e+00  -3.6698795e-01   1.3569192e+00   8.2319909e-01   1.4681593e+00   1.1391434e-01   1.5321305e+00  -1.4665275e+00   2.2963249e+00  -1.4179936e+00   1.5261009e+00   9.7168314e-01   2.9687569e+00   2.6025426e-01   2.6270444e+00  -6.6108847e-01   9.0433442e-01  -1.0242800e+00   6.9189644e-01  -1.1405068e+00   2.9310250e-01  -7.7887392e-01  -3.3364535e-01   2.9887217e-01  -2.8558922e+00  -1.0290114e+00   1.4582587e+00  -6.0745836e-01
   4.1177042e-01   4.3090590e-01  -1.5381599e+00  -1.4022647e-01  -1.2523624e+00   4.9554448e-01  -1.7680059e-01   1.4911123e+00  -7.4134420e-01   7.3832931e-01   3.6893089e-01   1.7407035e+00  -8.4312962e-01   1.9530782e+00  -1.7687897e+00   2.0989082e+00  -1.8901644e+00  -2.2119891e+00   6.0753913e-01   2.8348101e-02   3.7950976e-02  -2.0118315e+00  -8.3690308e-01  -2.4427523e+00  -1.6300882e+00  -1.7610787e+00  -1.3417432e+00  -9.9846314e-01  -4.8304416e-01   4.4372679e-01   8.4931644e-01  -9.8751591e-01   6.5437605e-01  -2.0006275e+00  -8.5789494e-01  -4.9109505e-01   7.9043032e-01   3.3023121e-01   2.1482194e+00  -4.2100952e-01   1.4250298e+00  -4.4782392e-01   1.0487049e+00  -6.6893075e-01   2.1527486e+00  -1.1752159e+00   1.7616418e+00  -3.3832381e-01   1.3622337e+00   8.0647238e-01   1.4280538e+00   8.6843056e-02   1.4598302e+00  -1.4003133e+00   2.2062321e+00  -1.3552360e+00   1.4910689e+00   8.5947164e-01   2.9619773e+00   1.2335362e-01   2.4733124e+00  -5.9189962e-01   7.7123715e-01  -9.7445427e-01   5.2287640e-01  -1.1356815e+00   1.8176379e-01  -7.8353010e-01  -4.1083656e-01   2.9581861e-01  -2.8223032e+00  -9.9475686e-01   1.5083611e+00  -6.2013219e-01
   4.1025205e-01   4.1047932e-01  -1.4968198e+00  -1.4291201e-01  -1.2248412e+00   4.9336119e-01  -1.5063749e-01   1.4985472e+00  -6.6286097e-01   7.8052594e-01   2.8753706e-01   1.6669043e+00  -8.7040619e-01   1.9394455e+00  -1.6790944e+00   2.0135129e+00  -1.8598490e+00  -2.2067914e+00   6.3367237e-01   1.5637994e-03   9.3707707e-02  -1.9203405e+00  -8.7270461e-01  -2.3903627e+00  -1.5943501e+00  -1.6898288e+00  -1.3173100e+00  -9.9093567e-01  -4.7065572e-01   4.6036615e-01   8.7126745e-01  -9.1870461e-01   6.5762688e-01  -1.9478421e+00  -8.3236728e-01  -4.9240075e-01   7.9329916e-01   3.5735347e-01   2.2225025e+00  -4.1649268e-01   1.4189213e+00  -4.4376556e-01   1.0379818e+00  -6.4695261e-01   2.1283393e+00  -1.1385768e+00   1.7728379e+00  -2.9821120e-01   1.3697310e+00   7.7855839e-01   1.3722442e+00   4.2045635e-02   1.3630268e+00  -1.3251884e+00   2.1122811e+00  -1.2559294e+00   1.4989295e+00   7.2504170e-01   2.9250575e+00  -2.8325546e-02   2.3025761e+00  -5.2373217e-01   6.5250959e-01  -9.2191182e-01   3.9671232e-01  -1.1114940e+00   1.0606660e-01  -7.7177022e-01  -4.6468006e-01   3.1176307e-01  -2.7661731e+00  -9.8270808e-01   1.5346877e+00  -6.1330817e-01
   4.1099555e-01   3.9484919e-01  -1.4346425e+00  -1.4761799e-01  -1.1958962e+00   4.6510620e-01  -1.3267504e-01   1.4724207e+00  -5.6271588e-01   8.3770598e-01   1.9477308e-01   1.5639450e+00  -8.9560258e-01   1.9071566e+00  -1.5579183e+00   1.9570357e+00  -1.8010289e+00  -2.2003223e+00   6.2036491e-01  -1.1855175e-02   1.5647242e-01  -1.8028957e+00  -8.8698839e-01  -2.3188092e+00  -1.5497809e+00  -1.6165230e+00  -1.3058617e+00  -9.9571144e-01  -4.8881363e-01   4.5199681e-01   8.5395700e-01  -8.3217024e-01   6.6723496e-01  -1.8816551e+00  -8.0945122e-01  -5.0014090e-01   7.6224632e-01   3.8593698e-01   2.2804630e+00  -4.1269731e-01   1.3951304e+00  -4.4357293e-01   1.0051426e+00  -6.2593489e-01   2.0770224e+00  -1.0933885e+00   1.7633238e+00  -2.4567317e-01   1.3738772e+00   7.4349684e-01   1.3034180e+00  -1.6412084e-02   1.2449998e+00  -1.2390509e+00   2.0148485e+00  -1.1210106e+00   1.5431630e+00   5.7581861e-01   2.8601153e+00  -1.8631303e-01   2.1197386e+00  -4.5421266e-01   5.5013931e-01  -8.6552274e-01   3.1471158e-01  -1.0673217e+00   6.5696965e-02  -7.4443709e-01  -4.9592339e-01   3.4807158e-01  -2.6887879e+00  -9.9598687e-01   1.5322406e+00  -5.8829235e-01
   4.1592395e-01   3.8509446e-01  -1.3518203e+00  -1.5346867e-01  -1.1648176e+00   4.0945470e-01  -1.2248504e-01   1.4097299e+00  -4.4459963e-01   9.0388804e-01   9.5792286e-02   1.4341560e+00  -9.1431284e-01   1.8571282e+00  -1.4052790e+00   1.9263684e+00  -1.7141318e+00  -2.1942385e+00   5.6458008e-01  -1.0218449e-02   2.2196051e-01  -1.6610809e+00  -8.7882948e-01  -2.2295838e+00  -1.4981357e+00  -1.5434589e+00  -1.3096512e+00  -1.0134671e+00  -5.3984583e-01   4.1747176e-01   7.9381483e-01  -7.2816146e-01   6.8361997e-01  -1.8020671e+00  -7.8992153e-01  -5.1266587e-01   6.9508731e-01   4.1533124e-01   2.3161268e+00  -4.0643895e-01   1.3548455e+00  -4.4422782e-01   9.5073282e-01  -6.0315556e-01   1.9992852e+00  -1.0379474e+00   1.7313325e+00  -1.7977381e-01   1.3705575e+00   7.0489514e-01   1.2239630e+00  -8.4305204e-02   1.1095120e+00  -1.1402165e+00   1.9149050e+00  -9.5216823e-01   1.6173052e+00   4.1895985e-01   2.7696573e+00  -3.4263075e-01   1.9298317e+00  -3.8143158e-01   4.6594166e-01  -8.0440569e-01   2.7731323e-01  -1.0031431e+00   5.9650533e-02  -7.0284593e-01  -5.0576818e-01   4.0474188e-01  -2.5925847e+00  -1.0366594e+00   1.4978538e+00  -5.4687012e-01
   4.2609099e-01   3.8128466e-01  -1.2496765e+00  -1.6015112e-01  -1.1312957e+00   3.2615263e-01  -1.1914867e-01   1.3098329e+00  -3.1239583e-01   9.7390015e-01  -4.7556661e-03   1.2801973e+00  -9.2262518e-01   1.7910081e+00  -1.2220235e+00   1.9187437e+00  -1.6010762e+00  -2.1904734e+00   4.6549082e-01   6.9227316e-03   2.8640503e-01  -1.4977333e+00  -8.4864741e-01  -2.1251891e+00  -1.4418182e+00  -1.4732358e+00  -1.3304513e+00  -1.0444636e+00  -6.2454885e-01   3.5702366e-01   6.8982012e-01  -6.0809504e-01   7.0627499e-01  -1.7098659e+00  -7.7474617e-01  -5.2819746e-01   5.9155620e-01   4.4535238e-01   2.3256688e+00  -3.9519613e-01   1.2991387e+00  -4.4315540e-01   8.7581468e-01  -5.7624614e-01   1.8967072e+00  -9.7102504e-01   1.6764764e+00  -9.9697282e-02   1.3573402e+00   6.6569704e-01   1.1358678e+00  -1.5750080e-01   9.6063215e-01  -1.0275571e+00   1.8140588e+00  -7.5183194e-01   1.7153166e+00   2.6100687e-01   2.6564805e+00  -4.9015694e-01   1.7378333e+00  -3.0407410e-01   4.0158004e-01  -7.3799127e-01   2.8420121e-01  -9.1956847e-01   8.6359689e-02  -6.4873879e-01  -4.9576574e-01   4.8037661e-01  -2.4811082e+00  -1.1055953e+00   1.4304163e+00  -4.9120694e-01
   4.4161458e-01   3.8250782e-01  -1.1306655e+00  -1.6793476e-01  -1.0954769e+00   2.1607167e-01  -1.2131034e-01   1.1745228e+00  -1.7003910e-01   1.0436072e+00  -1.0296009e-01   1.1049593e+00  -9.1733532e-01   1.7111606e+00  -1.0098434e+00   1.9319499e+00  -1.4652222e+00  -2.1911524e+00   3.2457735e-01   3.8758773e-02   3.4673478e-01  -1.3168769e+00  -7.9818378e-01  -2.0090957e+00  -1.3837808e+00  -1.4086614e+00  -1.3694447e+00  -1.0885202e+00  -7.4209587e-01   2.7228047e-01   5.4360403e-01  -4.7454880e-01   7.3378195e-01  -1.6066623e+00  -7.6504271e-01  -5.4493628e-01   4.5336612e-01   4.7627391e-01   2.3076121e+00  -3.7728266e-01   1.2289290e+00  -4.3840472e-01   7.8193452e-01  -5.4336493e-01   1.7719068e+00  -8.9196573e-01   1.5997952e+00  -4.8404747e-03   1.3336029e+00   6.2801840e-01   1.0406684e+00  -2.3218575e-01   8.0256285e-01  -9.0060638e-01   1.7145500e+00  -5.2314846e-01   1.8318576e+00   1.0760692e-01   2.5235860e+00  -6.2292133e-01   1.5484993e+00  -2.2150431e-01   3.5856713e-01  -6.6606365e-01   3.3440293e-01  -8.1784402e-01   1.4380993e-01  -5.8422099e-01  -4.6771465e-01   5.7223655e-01  -2.3589047e+00  -1.2023862e+00   1.3309669e+00  -4.2373495e-01
   4.6168328e-01   3.8696793e-01  -9.9830454e-01  -1.7764437e-01  -1.0579844e+00   8.1209634e-02  -1.2726277e-01   1.0079503e+00  -2.1383698e-02   1.1100456e+00  -1.9581714e-01   9.1148520e-01  -8.9610814e-01   1.6206261e+00  -7.7126508e-01   1.9644533e+00  -1.3112372e+00  -2.1984841e+00   1.4559749e-01   8.3288972e-02   4.0070189e-01  -1.1235845e+00  -7.3040562e-01  -1.8856362e+00  -1.3273865e+00  -1.3526383e+00  -1.4271347e+00  -1.1450070e+00  -8.9002650e-01   1.6619987e-01   3.5939503e-01  -3.3117860e-01   7.6388616e-01  -1.4948744e+00  -7.6201611e-01  -5.6117051e-01   2.8416080e-01   5.0877756e-01   2.2628637e+00  -3.5195487e-01   1.1449808e+00  -4.2877638e-01   6.7107934e-01  -5.0332915e-01   1.6284395e+00  -8.0075079e-01   1.5037158e+00   1.0508627e-01   1.3005151e+00   5.9305925e-01   9.3944538e-01  -3.0505144e-01   6.3948966e-01  -7.5962251e-01   1.6191901e+00  -2.6994305e-01   1.9624596e+00  -3.6681208e-02   2.3741046e+00  -7.3632126e-01   1.3662210e+00  -1.3379937e-01   3.3824283e-01  -5.8878189e-01   4.2636294e-01  -6.9982772e-01   2.2963578e-01  -5.1168364e-01  -4.2356640e-01   6.7637385e-01  -2.2313513e+00  -1.3253270e+00   1.2026578e+00  -3.4703344e-01
   4.8463603e-01   3.9214444e-01  -8.5703817e-01  -1.9058607e-01  -1.0199020e+00  -7.5364324e-02  -1.3505832e-01   8.1639936e-01   1.2991198e-01   1.1714600e+00  -2.8132070e-01   7.0291957e-01  -8.5758022e-01   1.5230478e+00  -5.0961611e-01   2.0154176e+00  -1.1448826e+00  -2.2146421e+00  -6.5569821e-02   1.3746908e-01   4.4695201e-01  -9.2377297e-01  -6.4933900e-01  -1.7598386e+00  -1.2762375e+00  -1.3080353e+00  -1.5032835e+00  -1.2128548e+00  -1.0643225e+00   4.2927113e-02   1.4380906e-01  -1.8255976e-01   7.9362776e-01  -1.3776542e+00  -7.6688055e-01  -5.7537857e-01   8.9357761e-02   5.4386541e-01   2.1945829e+00  -3.1944678e-01   1.0479359e+00  -4.1388736e-01   5.4562529e-01  -4.5569793e-01   1.4706507e+00  -6.9803063e-01   1.3919282e+00   2.2995468e-01   1.2608802e+00   5.6109711e-01   8.3286431e-01  -3.7341932e-01   4.7545519e-01  -6.0560933e-01   1.5312503e+00   3.3306152e-03   2.1035838e+00  -1.6849021e-01   2.2112434e+00  -8.2725147e-01   1.1949097e+00  -4.1732821e-02   3.4172877e-01  -5.0667862e-01   5.5798527e-01  -5.6794158e-01   3.4119179e-01  -4.3371574e-01  -3.6534492e-01   7.8784081e-01  -2.1044312e+00  -1.4714614e+00   1.0505847e+00  -2.6371125e-01
   5.0811043e-01   3.9500182e-01  -7.1203855e-01  -2.0842925e-01  -9.8272089e-01  -2.4961696e-01  -1.4264158e-01   6.0792758e-01   2.8047922e-01   1.2272418e+00  -3.5847387e-01   4.8247879e-01  -8.0140034e-01   1.4225684e+00  -2.2897193e-01   2.0846232e+00  -9.7272912e-01  -2.2416338e+00  -3.0120048e-01   1.9742938e-01   4.8503222e-01  -7.2394029e-01  -5.5983988e-01  -1.6372074e+00  -1.2339783e+00  -1.2775468e+00  -1.5968815e+00  -1.2905836e+00  -1.2595639e+00  -9.2417393e-02  -9.4503526e-02  -3.3958647e-02   8.1952354e-01  -1.2587615e+00  -7.8076855e-01  -5.8632008e-01  -1.2410889e-01   5.8273789e-01   2.1078926e+00  -2.8093067e-01   9.3837705e-01  -3.9416907e-01   4.0827986e-01  -4.0080092e-01   1.3034927e+00  -5.8512167e-01   1.2691797e+00   3.6911782e-01   1.2188472e+00   5.3155890e-01   7.2125628e-01  -4.3529896e-01   3.1426492e-01  -4.4029847e-01   1.4543020e+00   2.9165247e-01   2.2525691e+00  -2.8565667e-01   2.0382453e+00  -8.9414451e-01   1.0379102e+00   5.3288069e-02   3.6985883e-01  -4.2063991e-01   7.2664311e-01  -4.2510203e-01   4.7559419e-01  -3.5301146e-01  -2.9508487e-01   9.0096697e-01  -1.9844572e+00  -1.6366901e+00   8.8149234e-01  -1.7629967e-01
   5.2924891e-01   3.9223586e-01  -5.6895094e-01  -2.3305081e-01  -9.4825010e-01  -4.3670498e-01  -1.4799397e-01   3.9189564e-01   4.2730750e-01   1.2777790e+00  -4.2722385e-01   2.5344308e-01  -7.2821056e-01   1.3236899e+00   6.5915656e-02   2.1722953e+00  -8.0181496e-01  -2.2811635e+00  -5.5210547e-01   2.5875015e-01   5.1533587e-01  -5.3085546e-01  -4.6731381e-01  -1.5234543e+00  -1.2040832e+00  -1.2635458e+00  -1.7061451e+00  -1.3763454e+00  -1.4691594e+00  -2.3400812e-01  -3.4533398e-01   1.0895423e-01   8.3779110e-01  -1.1423882e+00  -8.0463229e-01  -5.9310751e-01  -3.4813224e-01   6.2664492e-01   2.0094539e+00  -2.3840694e-01   8.1691338e-01  -3.7080024e-01   2.6202054e-01  -3.3971153e-01   1.1323115e+00  -4.6396898e-01   1.1410060e+00   5.2132137e-01   1.1795167e+00   5.0316228e-01   6.0473008e-01  -4.8937832e-01   1.5942393e-01  -2.6609616e-01   1.3920156e+00   5.8950879e-01   2.4074823e+00  -3.8715036e-01   1.8583636e+00  -9.3692283e-01   8.9794661e-01   1.4932628e-01   4.2308934e-01  -3.3186953e-01   9.2915721e-01  -2.7463328e-01   6.2973447e-01  -2.7227734e-01  -2.1479194e-01   1.0096902e+00  -1.8777608e+00  -1.8159312e+00   7.0337410e-01  -8.7162482e-02
   5.4494897e-01   3.8054067e-01  -4.3359741e-01  -2.6635000e-01  -9.1849538e-01  -6.3116744e-01  -1.4928052e-01   1.7841426e-01   5.6778547e-01   1.3242316e+00  -4.8832932e-01   1.9162032e-02  -6.3957318e-01   1.2310991e+00   3.6970464e-01   2.2788559e+00  -6.3926241e-01  -2.3344945e+00  -8.0809375e-01   3.1677595e-01   5.3898844e-01  -3.5121739e-01  -3.7739774e-01  -1.4241969e+00  -1.1896363e+00  -1.2679343e+00  -1.8285477e+00  -1.4679776e+00  -1.6856360e+00  -3.7562540e-01  -5.9748462e-01   2.4043365e-01   8.4460417e-01  -1.0329403e+00  -8.3914223e-01  -5.9525415e-01  -5.7384357e-01   6.7672053e-01   1.9069358e+00  -1.9453087e-01   6.8428365e-01  -3.4558108e-01   1.1002990e-01  -2.7416840e-01   9.6261767e-01  -3.3707663e-01   1.0134087e+00   6.8463531e-01   1.1484707e+00   4.7411290e-01   4.8330537e-01  -5.3495535e-01   1.4099452e-02  -8.5999396e-02   1.3479311e+00   8.9097581e-01   2.5668870e+00  -4.7293335e-01   1.6748443e+00  -9.5686701e-01   7.7709285e-01   2.4405053e-01   5.0139478e-01  -2.4183938e-01   1.1617501e+00  -1.2016663e-01   8.0026868e-01  -1.9414356e-01  -1.2642595e-01   1.1079269e+00  -1.7903544e+00  -2.0033256e+00   5.2498755e-01   1.5718669e-03
   5.5213867e-01   3.5688097e-01  -3.1165620e-01  -3.1004681e-01  -8.9551391e-01  -8.2714613e-01  -1.4498712e-01  -2.2255264e-02   6.9971458e-01   1.3682475e+00  -5.4317423e-01  -2.1693345e-01  -5.3785171e-01   1.1494649e+00   6.7656336e-01   2.4046191e+00  -4.9187474e-01  -2.4023153e+00  -1.0584920e+00   3.6694948e-01   5.5768196e-01  -1.9130139e-01  -2.9562094e-01  -1.3446380e+00  -1.1931189e+00  -1.2920001e+00  -1.9608792e+00  -1.5630675e+00  -1.9009754e+00  -5.1098885e-01  -8.3939697e-01   3.5501219e-01   8.3636574e-01  -9.3479623e-01  -8.8458945e-01  -5.9269311e-01  -7.9206755e-01   7.3381303e-01   1.8084123e+00  -1.5238925e-01   5.4146348e-01  -3.2075991e-01  -4.4371358e-02  -2.0645108e-01   7.9984502e-01  -2.0740833e-01   8.9250080e-01   8.5641454e-01   1.1312574e+00   4.4233892e-01   3.5705708e-01  -5.7182636e-01  -1.1889704e-01   9.6512415e-02   1.3252088e+00   1.1898151e+00   2.7295593e+00  -5.4376652e-01   1.4909107e+00  -9.5640965e-01   6.7677031e-01   3.3489202e-01   6.0415755e-01  -1.5223040e-01   1.4199875e+00   3.4470328e-02   9.8358999e-01  -1.2108256e-01  -3.1905434e-02   1.1899582e+00  -1.7275914e+00  -2.1924752e+00   3.5531787e-01   8.8054039e-02
   5.4805841e-01   3.1875311e-01  -2.0833526e-01  -3.6547683e-01  -8.8125358e-01  -1.0186227e+00  -1.3403855e-01  -2.0031087e-01   8.2129713e-01   1.4116488e+00  -5.9354560e-01  -4.5132200e-01  -4.2605607e-01   1.0832116e+00   9.8028447e-01   2.5494644e+00  -3.6573661e-01  -2.4846219e+00  -1.2926909e+00   4.0514298e-01   5.7346924e-01  -5.6613443e-02  -2.2706280e-01  -1.2892444e+00  -1.2162127e+00  -1.3362881e+00  -2.0993336e+00  -1.6590180e+00  -2.1069761e+00  -6.3409362e-01  -1.0598014e+00   4.4785364e-01   8.0998417e-01  -8.5204683e-01  -9.4079767e-01  -5.8576606e-01  -9.9379609e-01   7.9832425e-01   1.7217370e+00  -1.1524267e-01   3.8976790e-01  -2.9882733e-01  -1.9779296e-01  -1.3921950e-01   6.4911618e-01  -7.8262670e-02   7.8414329e-01   1.0332957e+00   1.1328712e+00   4.0574272e-01   2.2625842e-01  -6.0015110e-01  -2.3711718e-01   2.7760508e-01   1.3263803e+00   1.4795805e+00   2.8941776e+00  -6.0098408e-01   1.3097453e+00  -9.3886898e-01   5.9776457e-01   4.1921022e-01   7.3006167e-01  -6.4867361e-02   1.6987204e+00   1.8537067e-01   1.1757938e+00  -5.5338485e-02   6.6869156e-02   1.2508131e+00  -1.6938368e+00  -2.3767007e+00   2.0302214e-01   1.7073261e-01
   5.3052728e-01   2.6441993e-01  -1.2806125e-01  -4.3339677e-01  -8.7738628e-01  -1.1996611e+00  -1.1588664e-01  -3.4699250e-01   9.3110191e-01   1.4561062e+00  -6.4139409e-01  -6.8039216e-01  -3.0766169e-01   1.0362821e+00   1.2744139e+00   2.7125105e+00  -2.6584021e-01  -2.5806199e+00  -1.5006893e+00   4.2796676e-01   5.8853196e-01   4.8427585e-02  -1.7602570e-01  -1.2614470e+00  -1.2596334e+00  -1.4004938e+00  -2.2396229e+00  -1.7531198e+00  -2.2956257e+00  -7.3952861e-01  -1.2483494e+00   5.1508491e-01   7.6313518e-01  -7.8824170e-01  -1.0070509e+00  -5.7518108e-01  -1.1706548e+00   8.7007206e-01   1.6539286e+00  -8.6251270e-02   2.3093853e-01  -2.8229279e-01  -3.4684492e-01  -7.5327944e-02   5.1501982e-01   4.6872426e-02   6.9358932e-01   1.2112358e+00   1.1572643e+00   3.6244943e-01   9.1511179e-02  -6.2031443e-01  -3.3847944e-01   4.5323150e-01   1.3531108e+00   1.7537386e+00   3.0590166e+00  -6.4625539e-01   1.1344638e+00  -9.0813996e-01   5.4025899e-01   4.9445634e-01   8.7700241e-01   1.8349338e-02   1.9920413e+00   3.2866757e-01   1.3726462e+00   1.1306890e-03   1.6797929e-01   1.2866213e+00  -1.6921708e+00  -2.5493091e+00   7.5889308e-02   2.4834927e-01
   4.9817571e-01   1.9310477e-01  -7.4202478e-02  -5.1381594e-01  -8.8514608e-01  -1.3646431e+00  -9.0562642e-02  -4.5510447e-01   1.0280113e+00   1.5028311e+00  -6.8859673e-01  -9.0045917e-01  -1.8641383e-01   1.0119064e+00   1.5523945e+00   2.8918197e+00  -1.9576007e-01  -2.6886561e+00  -1.6736057e+00   4.3303436e-01   6.0493791e-01   1.2076106e-01  -1.4574248e-01  -1.2633802e+00  -1.3230044e+00  -1.4833879e+00  -2.3771103e+00  -1.8426197e+00  -2.4594634e+00  -8.2276088e-01  -1.3961926e+00   5.5408376e-01   6.9449401e-01  -7.4615085e-01  -1.0820428e+00  -5.6194204e-01  -1.3153368e+00   9.4818645e-01   1.6106145e+00  -6.8202913e-02   6.7206085e-02  -2.7346021e-01  -4.8820770e-01  -1.7625391e-02   4.0141305e-01   1.6448050e-01   6.2516111e-01   1.3855961e+00   1.2069213e+00   3.1103280e-01  -4.6147883e-02  -6.3280124e-01  -4.2127535e-01   6.1928302e-01   1.4059927e+00   2.0058002e+00   3.2216799e+00  -6.8135405e-01   9.6807909e-01  -8.6836553e-01   5.0387984e-01   5.5832284e-01   1.0420213e+00   9.5512450e-02   2.2932703e+00   4.6065139e-01   1.5695660e+00   4.6694934e-02   2.6944464e-01   1.2949147e+00  -1.7241431e+00  -2.7038570e+00  -1.9650251e-02   3.1991249e-01
   4.5062652e-01   1.0513204e-01  -4.8843270e-02  -6.0586590e-01  -9.0518159e-01  -1.5084871e+00  -5.8688229e-02  -5.1944834e-01   1.1111545e+00   1.5523043e+00  -7.3673887e-01  -1.1078008e+00  -6.6125175e-02   1.0123889e+00   1.8077255e+00   3.0841669e+00  -1.5739689e-01  -2.8061911e+00  -1.8041309e+00   4.1916781e-01   6.2440311e-01   1.5889285e-01  -1.3813562e-01  -1.2956779e+00  -1.4047805e+00  -1.5827781e+00  -2.5069612e+00  -1.9247907e+00  -2.5919147e+00  -8.8036770e-01  -1.4964778e+00   5.6370437e-01   6.0392028e-01  -7.2755760e-01  -1.1638517e+00  -5.4725332e-01  -1.4219821e+00   1.0310500e+00   1.5955667e+00  -6.3262051e-02  -9.8678237e-02  -2.7421672e-01  -6.1870200e-01   3.1247551e-02   3.1125733e-01   2.7118676e-01   5.8197522e-01   1.5512681e+00   1.2825277e+00   2.5070273e-01  -1.8517405e-01  -6.3809562e-01  -4.8418150e-01   7.7174598e-01   1.4843818e+00   2.2294637e+00   3.3788923e+00  -7.0795012e-01   8.1345444e-01  -8.2361103e-01   4.8774853e-01   6.0887056e-01   1.2212757e+00   1.6477400e-01   2.5949799e+00   5.7787984e-01   1.7616289e+00   8.0076450e-02   3.6917769e-01   1.2748558e+00  -1.7895925e+00  -2.8344015e+00  -7.8935465e-02   3.8465261e-01
   3.8861143e-01   2.0030988e-03  -5.2623425e-02  -7.0772026e-01  -9.3743167e-01  -1.6268397e+00  -2.1444414e-02  -5.3714309e-01   1.1798329e+00   1.6040644e+00  -7.8693024e-01  -1.2987147e+00   4.9523796e-02   1.0389342e+00   2.0341370e+00   3.2848913e+00  -1.5080718e-01  -2.9298120e+00  -1.8868971e+00   3.8652804e-01   6.4807417e-01   1.6302741e-01  -1.5364406e-01  -1.3573406e+00  -1.5022268e+00  -1.6955145e+00  -2.6243051e+00  -1.9969960e+00  -2.6875842e+00  -9.1020772e-01  -1.5447294e+00   5.4442229e-01   4.9258220e-01  -7.3309443e-01  -1.2499457e+00  -5.3240523e-01  -1.4864808e+00   1.1162891e+00   1.6103590e+00  -7.2756354e-02  -2.6344869e-01  -2.8584716e-01  -7.3535762e-01   6.9052364e-02   2.4649596e-01   3.6393001e-01   5.6573304e-01   1.7028421e+00   1.3827537e+00   1.8144178e-01  -3.2348261e-01  -6.3660893e-01  -5.2627835e-01   9.0685918e-01   1.5862929e+00   2.4187676e+00   3.5263731e+00  -7.2743777e-01   6.7324629e-01  -7.7756611e-01   4.9053683e-01   6.4462801e-01   1.4100521e+00   2.2440770e-01   2.8890726e+00   6.7727663e-01   1.9436013e+00   1.0035469e-01   4.6494296e-01   1.2273757e+00  -1.8865459e+00  -2.9357284e+00  -9.9380781e-02   4.4196155e-01
   3.1401393e-01  -1.1359989e-01  -8.4652960e-02  -8.1657457e-01  -9.8103189e-01  -1.7162353e+00   1.9500494e-02  -5.0781691e-01   1.2334415e+00   1.6565662e+00  -8.3966571e-01  -1.4695963e+00   1.5717408e-01   1.0915208e+00   2.2257770e+00   3.4878515e+00  -1.7413135e-01  -3.0552951e+00  -1.9187499e+00   3.3666170e-01   6.7634559e-01   1.3511495e-01  -1.9113076e-01  -1.4456847e+00  -1.6114602e+00  -1.8175421e+00  -2.7244033e+00  -2.0567502e+00  -2.7424952e+00  -9.1151917e-01  -1.5391025e+00   4.9838972e-01   3.6300591e-01  -7.6213175e-01  -1.3372222e+00  -5.1864826e-01  -1.5066875e+00   1.2008182e+00   1.6541675e+00  -9.7015709e-02  -4.2337137e-01  -3.0888426e-01  -8.3548063e-01   9.4128489e-02   2.0797828e-01   4.4013047e-01   5.7658762e-01   1.8348081e+00   1.5041665e+00   1.0408291e-01  -4.5846236e-01  -6.2863451e-01  -5.4707491e-01   1.0212680e+00   1.7083606e+00   2.5682496e+00   3.6588048e+00  -7.4080705e-01   5.4983926e-01  -7.3329484e-01   5.1052308e-01   6.6465926e-01   1.6028242e+00   2.7286577e-01   3.1669091e+00   7.5621528e-01   2.1100067e+00   1.0695225e-01   5.5432701e-01   1.1552090e+00  -2.0112063e+00  -3.0035478e+00  -8.0659509e-02   4.9132207e-01
   2.2983384e-01  -2.3788658e-01  -1.4250818e-01  -9.2869118e-01  -1.0342588e+00  -1.7742132e+00   6.2099660e-02  -4.3366119e-01   1.2713967e+00   1.7071236e+00  -8.9473882e-01  -1.6170334e+00   2.5395924e-01   1.1688375e+00   2.3774057e+00   3.6854916e+00  -2.2362849e-01  -3.1777162e+00  -1.8988995e+00   2.7245894e-01   7.0872453e-01   7.8808273e-02  -2.4788061e-01  -1.5563783e+00  -1.7275522e+00  -1.9439977e+00  -2.8028154e+00  -2.1017737e+00  -2.7542567e+00  -8.8494363e-01  -1.4804922e+00   4.2939249e-01   2.1904305e-01  -8.1272665e-01  -1.4220810e+00  -5.0706306e-01  -1.4825341e+00   1.2809394e+00   1.7237260e+00  -1.3527521e-01  -5.7433262e-01  -3.4300277e-01  -9.1671869e-01   1.0554108e-01   1.9543356e-01   4.9784347e-01   6.1309484e-01   1.9417841e+00   1.6412811e+00   2.0324896e-02  -5.8703652e-01  -6.1432466e-01  -5.4653612e-01   1.1121696e+00   1.8458744e+00   2.6731098e+00   3.7699075e+00  -7.4856475e-01   4.4527671e-01  -6.9305190e-01   5.4564628e-01   6.6860035e-01   1.7933635e+00   3.0882987e-01   3.4194992e+00   8.1258401e-01   2.2552272e+00   9.9602903e-02   6.3472459e-01   1.0628179e+00  -2.1580304e+00  -3.0346519e+00  -2.4753680e-02   5.3223231e-01
   1.4007502e-01  -3.6610576e-01  -2.2231042e-01  -1.0395123e+00  -1.0945175e+00  -1.7993936e+00   1.0406558e-01  -3.1934526e-01   1.2930746e+00   1.7519397e+00  -9.5121022e-01  -1.7379167e+00   3.3765153e-01   1.2682862e+00   2.4845946e+00   3.8690250e+00  -2.9381951e-01  -3.2916088e+00  -1.8289561e+00   1.9802371e-01   7.4375496e-01  -6.7114314e-04  -3.1969269e-01  -1.6835663e+00  -1.8446944e+00  -2.0693550e+00  -2.8555596e+00  -2.1300418e+00  -2.7221630e+00  -8.3247241e-01  -1.3724953e+00   3.4270928e-01   6.5752362e-02  -8.8163777e-01  -1.5005342e+00  -4.9843641e-01  -1.4160353e+00   1.3524926e+00   1.8134393e+00  -1.8564986e-01  -7.1196856e-01  -3.8696363e-01  -9.7712412e-01   1.0319106e-01   2.0749534e-01   5.3589181e-01   6.7225216e-01   2.0187585e+00   1.7867441e+00  -6.7314120e-02  -7.0576974e-01  -5.9368231e-01  -5.2511092e-01   1.1774447e+00   1.9928910e+00   2.7293744e+00   3.8526089e+00  -7.5070473e-01   3.6118958e-01  -6.5817460e-01   5.9355835e-01   6.5666602e-01   1.9748972e+00   3.3125518e-01   3.6377418e+00   8.4483299e-01   2.3736427e+00   7.8306352e-02   7.0334653e-01   9.5620696e-01  -2.3199050e+00  -3.0270278e+00   6.4133172e-02   5.6413285e-01
   4.9561129e-02  -4.9276243e-01  -3.1888546e-01  -1.1438388e+00  -1.1583781e+00  -1.7915077e+00   1.4302804e-01  -1.7179637e-01   1.2977694e+00   1.7862251e+00  -1.0074316e+00  -1.8295571e+00   4.0677567e-01   1.3860540e+00   2.5439144e+00   4.0287300e+00  -3.7773509e-01  -3.3911652e+00  -1.7128374e+00   1.1846300e-01   7.7901007e-01  -9.6753760e-02  -4.0106617e-01  -1.8200821e+00  -1.9564198e+00  -2.1876101e+00  -2.8792598e+00  -2.1398279e+00  -2.6472101e+00  -7.5732015e-01  -1.2212278e+00   2.4487728e-01  -9.0802236e-02  -9.6440993e-01  -1.5683491e+00  -4.9315224e-01  -1.3111884e+00   1.4110511e+00   1.9156480e+00  -2.4518452e-01  -8.3183209e-01  -4.3861256e-01  -1.0152134e+00   8.7880747e-02   2.4177434e-01   5.5396713e-01   7.4962326e-01   2.0613366e+00   1.9316447e+00  -1.5560047e-01  -8.1101535e-01  -5.6656198e-01  -4.8375572e-01   1.2157686e+00   2.1424175e+00   2.7340551e+00   3.8993106e+00  -7.4672638e-01   2.9872753e-01  -6.2905501e-01   6.5167453e-01   6.2962951e-01   2.1403127e+00   3.3940812e-01   3.8127187e+00   8.5200240e-01   2.4597967e+00   4.3274896e-02   7.5725396e-01   8.4263422e-01  -2.4884059e+00  -2.9799208e+00   1.7979579e-01   5.8634527e-01
  -3.6310108e-02  -6.1189357e-01  -4.2599714e-01  -1.2360693e+00  -1.2216623e+00  -1.7513833e+00   1.7670127e-01   1.4236428e-04   1.2846799e+00   1.8044011e+00  -1.0611236e+00  -1.8898084e+00   4.6068343e-01   1.5172498e+00   2.5531127e+00   4.1543429e+00  -4.6725852e-01  -3.4704716e+00  -1.5565584e+00   3.9606659e-02   8.1115910e-01  -2.0182127e-01  -4.8547260e-01  -1.9577365e+00  -2.0558746e+00  -2.2925022e+00  -2.8712754e+00  -2.1297383e+00  -2.5320356e+00  -6.6373268e-01  -1.0350076e+00   1.4337521e-01  -2.4382857e-01  -1.0555277e+00  -1.6212219e+00  -4.9110762e-01  -1.1737710e+00   1.4521537e+00   2.0210295e+00  -3.0997852e-01  -9.2959163e-01  -4.9493599e-01  -1.0300226e+00   6.1326234e-02   2.9497551e-01   5.5269142e-01   8.3954289e-01   2.0659802e+00   2.0659339e+00  -2.4073969e-01  -8.9909676e-01  -5.3267739e-01  -4.2394984e-01   1.2266941e+00   2.2866652e+00   2.6852999e+00   3.9022338e+00  -7.3569778e-01   2.5849524e-01  -6.0518972e-01   7.1722271e-01   5.8877727e-01   2.2824037e+00   3.3289608e-01   3.9360220e+00   8.3373460e-01   2.5085935e+00  -5.1203683e-03   7.9342171e-01   7.3023280e-01  -2.6541419e+00  -2.8938468e+00   3.1436780e-01   5.9803101e-01
  -1.1185996e-01  -7.1738784e-01  -5.3664391e-01  -1.3104850e+00  -1.2795820e+00  -1.6808863e+00   2.0304961e-01   1.8615956e-01   1.2529313e+00   1.8003794e+00  -1.1095011e+00  -1.9171840e+00   4.9958403e-01   1.6561031e+00   2.5112571e+00   4.2355298e+00  -5.5354600e-01  -3.5237675e+00  -1.3679124e+00  -3.2325376e-02   8.3611144e-01  -3.0757056e-01  -5.6570129e-01  -2.0876730e+00  -2.1361261e+00  -2.3777614e+00  -2.8298074e+00  -2.0987438e+00  -2.3807817e+00  -5.5673765e-01  -8.2391863e-01   4.6240221e-02  -3.8614349e-01  -1.1486363e+00  -1.6549730e+00  -4.9166016e-01  -1.0110451e+00   1.4715642e+00   2.1191122e+00  -3.7537901e-01  -1.0012513e+00  -5.5217450e-01  -1.0211559e+00   2.6113819e-02   3.6305423e-01   5.3363235e-01   9.3539174e-01   2.0302233e+00   2.1789326e+00  -3.1857236e-01  -9.6651106e-01  -4.9161549e-01  -3.4769960e-01   1.2107007e+00   2.4173578e+00   2.5825280e+00   3.8538264e+00  -7.1635770e-01   2.4049826e-01  -5.8529799e-01   7.8729291e-01   5.3584189e-01   2.3941452e+00   3.1168867e-01   4.0001082e+00   7.9027213e-01   2.5155098e+00  -6.6395630e-02   8.0883343e-01   6.2756510e-01  -2.8071607e+00  -2.7705522e+00   4.5876540e-01   5.9817959e-01
  -1.7145251e-01  -8.0333297e-01  -6.4340525e-01  -1.3615668e+00  -1.3269263e+00  -1.5828216e+00   2.2043939e-01   3.7500496e-01   1.2016332e+00   1.7679053e+00  -1.1494408e+00  -1.9109660e+00   5.2452464e-01   1.7962091e+00   2.4188449e+00   4.2624123e+00  -6.2750321e-01  -3.5457163e+00  -1.1560595e+00  -9.1089838e-02   8.4923531e-01  -4.0542598e-01  -6.3425868e-01  -2.2007749e+00  -2.1904927e+00  -2.4373739e+00  -2.7539759e+00  -2.0462017e+00  -2.1988881e+00  -4.4185488e-01  -5.9928172e-01  -3.8361959e-02  -5.1055174e-01  -1.2368201e+00  -1.6657557e+00  -4.9361568e-01  -8.3138483e-01   1.4655425e+00   2.1988754e+00  -4.3623434e-01  -1.0433803e+00  -6.0599177e-01  -9.8882340e-01  -1.4403038e-02   4.4140337e-01   4.9926515e-01   1.0299277e+00   1.9528592e+00   2.2598979e+00  -3.8480173e-01  -1.0101431e+00  -4.4286071e-01  -2.5752662e-01   1.1692018e+00   2.5260861e+00   2.4265411e+00   3.7472074e+00  -6.8725203e-01   2.4410070e-01  -5.6749718e-01   8.5888810e-01   4.7291477e-01   2.4689881e+00   2.7612806e-01   3.9986517e+00   7.2244484e-01   2.4768147e+00  -1.3998609e-01   8.0060602e-01   5.4313345e-01  -2.9374040e+00  -2.6129239e+00   6.0320915e-01   5.8563210e-01
  -2.0982946e-01  -8.6436979e-01  -7.3881928e-01  -1.3843241e+00  -1.3582921e+00  -1.4607973e+00   2.2776790e-01   5.5507429e-01   1.1299770e+00   1.7009476e+00  -1.1776824e+00  -1.8712971e+00   5.3731992e-01   1.9308119e+00   2.2778611e+00   4.2261190e+00  -6.8029098e-01  -3.5316715e+00  -9.3104510e-01  -1.3079820e-01   8.4564300e-01  -4.8697806e-01  -6.8379835e-01  -2.2881024e+00  -2.2128806e+00  -2.4658489e+00  -2.6438661e+00  -1.9718771e+00  -1.9928268e+00  -3.2477895e-01  -3.7305788e-01  -1.0258863e-01  -6.1024253e-01  -1.3129300e+00  -1.6502666e+00  -4.9525706e-01  -6.4384512e-01   1.4311132e+00   2.2493980e+00  -4.8719303e-01  -1.0533373e+00  -6.5169398e-01  -9.3386529e-01  -5.6264562e-02   5.2506419e-01   4.5287939e-01   1.1156570e+00   1.8340784e+00   2.2986202e+00  -4.3524082e-01  -1.0274780e+00  -3.8583315e-01  -1.5643666e-01   1.1045046e+00   2.6046844e+00   2.2196016e+00   3.5766239e+00  -6.4689700e-01   2.6799901e-01  -5.4952089e-01   9.2897816e-01   4.0234168e-01   2.5011559e+00   2.2692700e-01   3.9268870e+00   6.3164659e-01   2.3897843e+00  -2.2525779e-01   7.6613988e-01   4.8487838e-01  -3.0351861e+00  -2.4248538e+00   7.3779543e-01   5.5914237e-01
  -2.2243633e-01  -8.9603328e-01  -8.1577312e-01  -1.3746109e+00  -1.3683490e+00  -1.3190546e+00   2.2456003e-01   7.1501953e-01   1.0373648e+00   1.5941147e+00  -1.1910526e+00  -1.7992484e+00   5.4042984e-01   2.0531102e+00   2.0917766e+00   4.1193264e+00  -7.0382880e-01  -3.4779219e+00  -7.0327222e-01  -1.4628427e-01   8.2052828e-01  -5.4442548e-01  -7.0755517e-01  -2.3413360e+00  -2.1981053e+00  -2.4584777e+00  -2.5005364e+00  -1.8759532e+00  -1.7697870e+00  -2.1105444e-01  -1.5721609e-01  -1.3936864e-01  -6.7917942e-01  -1.3699406e+00  -1.6059414e+00  -4.9441730e-01  -4.5769071e-01   1.3663168e+00   2.2605222e+00  -5.2303188e-01  -1.0294721e+00  -6.8448960e-01  -8.5775625e-01  -9.5117318e-02   6.0895146e-01   3.9843143e-01   1.1852270e+00   1.6755532e+00   2.2860141e+00  -4.6606728e-01  -1.0167968e+00  -3.1994515e-01  -4.7865632e-02   1.0197207e+00   2.6456216e+00   1.9654701e+00   3.3378885e+00  -5.9396206e-01   3.1021524e-01  -5.2896439e-01   9.9455667e-01   3.2660449e-01   2.4859305e+00   1.6515208e-01   3.7819055e+00   5.1980329e-01   2.2528961e+00  -3.2149797e-01   7.0328672e-01   4.5969475e-01  -3.0916712e+00  -2.2110631e+00   8.5308445e-01   5.1747448e-01
  -2.0572019e-01  -8.9505926e-01  -8.6788330e-01  -1.3294094e+00  -1.3521234e+00  -1.1622750e+00   2.1102592e-01   8.4435221e-01   9.2356160e-01   1.4430700e+00  -1.1867005e+00  -1.6968571e+00   5.3678998e-01   2.1565715e+00   1.8654875e+00   3.9367591e+00  -6.9126788e-01  -3.3819029e+00  -4.8295790e-01  -1.3344035e-01   7.6953414e-01  -5.7099596e-01  -6.9975606e-01  -2.3532068e+00  -2.1421785e+00  -2.4115667e+00  -2.3259901e+00  -1.7590379e+00  -1.5373304e+00  -1.0576120e-01   3.6900027e-02  -1.4282114e-01  -7.1245805e-01  -1.4013204e+00  -1.5311219e+00  -4.8859290e-01  -2.8191254e-01   1.2704228e+00   2.2234910e+00  -5.3899411e-01  -9.7128627e-01  -6.9977764e-01  -7.6258585e-01  -1.2646953e-01   6.8808433e-01   3.4034738e-01   1.2318205e+00   1.4804594e+00   2.2146765e+00  -4.7407320e-01  -9.7734157e-01  -2.4467844e-01   6.4399435e-02   9.1862675e-01   2.6423775e+00   1.6693905e+00   3.0287748e+00  -5.2746287e-01   3.6811265e-01  -5.0354150e-01   1.0527020e+00   2.4819419e-01   2.4199043e+00   9.2190950e-02   3.5628956e+00   3.8933047e-01   2.0659920e+00  -4.2788628e-01   6.1052313e-01   4.7299710e-01  -3.0993234e+00  -1.9768955e+00   9.4066998e-01   4.5952824e-01
  -1.5738125e-01  -8.5963695e-01  -8.8984690e-01  -1.2470588e+00  -1.3052891e+00  -9.9536608e-01   1.8807705e-01   9.3400909e-01   7.8885569e-01   1.2449212e+00  -1.1623303e+00  -1.5671287e+00   5.2960213e-01   2.2352409e+00   1.6051866e+00   3.6756201e+00  -6.3740210e-01  -3.2423578e+00  -2.7960314e-01  -8.9500647e-02   6.8912508e-01  -5.6132035e-01  -6.5598099e-01  -2.3178840e+00  -2.0425434e+00  -2.3226352e+00  -2.1231065e+00  -1.6221627e+00  -1.3030297e+00  -1.3228458e-02   1.9917318e-01  -1.0861958e-01  -7.0660834e-01  -1.4013918e+00  -1.4251838e+00  -4.7509090e-01  -1.2475453e-01   1.1440904e+00   2.1315238e+00  -5.3111641e-01  -8.7954353e-01  -6.9344763e-01  -6.5101103e-01  -1.4597349e-01   7.5781311e-01   2.8328593e-01   1.2495318e+00   1.2534274e+00   2.0793721e+00  -4.5689608e-01  -9.0943985e-01  -1.5968163e-01   1.7632629e-01   8.0548068e-01   2.5897894e+00   1.3380158e+00   2.6493344e+00  -4.4695340e-01   4.3843605e-01  -4.7133522e-01   1.1006422e+00   1.6948266e-01   2.3011896e+00   9.7040718e-03   3.2713046e+00   2.4308016e-01   1.8303889e+00  -5.4345231e-01   4.8711617e-01   5.2836175e-01  -3.0523017e+00  -1.7280903e+00   9.9369617e-01   3.8448061e-01
  -7.6563127e-02  -7.8959012e-01  -8.7774200e-01  -1.1274101e+00  -1.2244461e+00  -8.2324166e-01   1.5729856e-01   9.7684860e-01   6.3420730e-01   9.9855208e-01  -1.1164165e+00  -1.4139987e+00   5.2209687e-01   2.2840284e+00   1.3181734e+00   3.3359145e+00  -5.3899134e-01  -3.0594400e+00  -1.0150449e-01  -1.3256020e-02   5.7693386e-01  -5.1173997e-01  -5.7345069e-01  -2.2313010e+00  -1.8982422e+00  -2.1905640e+00  -1.8955361e+00  -1.4667735e+00  -1.0741113e+00   6.3205235e-02   3.2124787e-01  -3.4279473e-02  -6.5982235e-01  -1.3656617e+00  -1.2886102e+00  -4.5120049e-01   6.7219070e-03   9.8946106e-01   1.9802921e+00  -4.9652458e-01  -7.5631088e-01  -6.6217423e-01  -5.2617842e-01  -1.4971912e-01   8.1403339e-01   2.3187494e-01   1.2337038e+00   1.0004237e+00   1.8774261e+00  -4.1321770e-01  -8.1457699e-01  -6.4884044e-02   2.8376841e-01   6.8480420e-01   2.4843544e+00   9.7926920e-01   2.2021171e+00  -3.5270185e-01   5.1737851e-01  -4.3102456e-01   1.1358222e+00   9.2600696e-02   2.1295670e+00  -8.0438263e-02   2.9109076e+00   8.4274255e-02   1.5489362e+00  -6.6702807e-01   3.3326542e-01   6.2726825e-01  -2.9467770e+00  -1.4705447e+00   1.0072882e+00   2.9192841e-01
   3.6028821e-02  -6.8647211e-01  -8.2926142e-01  -9.7189670e-01  -1.1073676e+00  -6.5060126e-01   1.2088127e-01   9.6805138e-01   4.6137024e-01   7.0487273e-01  -1.0483879e+00  -1.2422509e+00   5.1728398e-01   2.2989648e+00   1.0126122e+00   2.9206550e+00  -3.9497965e-01  -2.8347490e+00   4.4663910e-02   9.4813291e-02   4.3205226e-01  -4.2052760e-01  -4.5122343e-01  -2.0913961e+00  -1.7100017e+00  -2.0156846e+00  -1.6475613e+00  -1.2947103e+00  -8.5711973e-01   1.2137241e-01   3.9697093e-01   8.0647860e-02  -5.7209318e-01  -1.2910981e+00  -1.1230067e+00  -4.1437631e-01   1.0701272e-01   8.1017215e-01   1.7682690e+00  -4.3367874e-01  -6.0492956e-01  -6.0368442e-01  -3.9161825e-01  -1.3451653e-01   8.5337711e-01   1.9043905e-01   1.1812105e+00   7.2856564e-01   1.6089924e+00  -3.4291836e-01  -6.9541042e-01   3.9380852e-02   3.8261706e-01   5.6114525e-01   2.3244636e+00   6.0214103e-01   1.6922752e+00  -2.4583750e-01   6.0067392e-01  -3.8207060e-01   1.1559719e+00   1.9330684e-02   1.9065663e+00  -1.7622941e-01   2.4877784e+00  -8.3576139e-02   1.2260010e+00  -7.9720622e-01   1.5020627e-01   7.6895589e-01  -2.7811527e+00  -1.2100777e+00   9.7886891e-01   1.8201513e-01
   1.7808766e-01  -5.5356749e-01  -7.4386623e-01  -7.8351435e-01  -9.5319911e-01  -4.8172435e-01   8.1518452e-02   9.0540287e-01   2.7296672e-01   3.6696211e-01  -9.5876643e-01  -1.0573921e+00   5.1770953e-01   2.2774100e+00   6.9724718e-01   2.4359238e+00  -2.0659378e-01  -2.5712960e+00   1.5417663e-01   2.3249463e-01   2.5523860e-01  -2.8800943e-01  -2.9028961e-01  -1.8982596e+00  -1.4802346e+00  -1.7998049e+00  -1.3839307e+00  -1.1081760e+00  -6.5762039e-01   1.6038755e-01   4.2271305e-01   2.3448654e-01  -4.4525739e-01  -1.1763385e+00  -9.3105396e-01  -3.6241897e-01   1.7246277e-01   6.1128429e-01   1.4969276e+00  -3.4255126e-01  -4.2991253e-01  -5.1698073e-01  -2.5111263e-01  -9.8146637e-02   8.7337307e-01   1.6273800e-01   1.0906663e+00   4.4587532e-01   1.2771849e+00  -2.4717554e-01  -5.5572268e-01   1.5225307e-01   4.6896715e-01   4.3883768e-01   2.1105659e+00   2.1642170e-01   1.1275343e+00  -1.2845207e-01   6.8371431e-01  -3.2484623e-01   1.1591723e+00  -4.8979600e-02   1.6354761e+00  -2.7560707e-01   2.0101614e+00  -2.5676557e-01   8.6738447e-01  -9.3231305e-01  -5.9737523e-02   9.5040313e-01  -2.5561735e+00  -9.5220604e-01   9.0833989e-01   5.5526863e-02
   3.4574506e-01  -3.9579674e-01  -6.2285146e-01  -5.6671127e-01  -7.6259300e-01  -3.2028827e-01   4.2275702e-02   7.8944102e-01   7.2503364e-02  -9.9115536e-03  -8.4924921e-01  -8.6548915e-01   5.2523944e-01   2.2182067e+00   3.8109068e-01   1.8907862e+00   2.2680471e-02  -2.2734039e+00   2.2447333e-01   3.9589212e-01   4.9020132e-02  -1.1658260e-01  -9.3560541e-02  -1.6541709e+00  -1.2129538e+00  -1.5461677e+00  -1.1096743e+00  -9.0969315e-01  -4.7995790e-01   1.8068269e-01   3.9755375e-01   4.2345778e-01  -2.8293964e-01  -1.0218147e+00  -7.1640303e-01  -2.9363819e-01   2.0145774e-01   3.9912287e-01   1.1707752e+00  -2.2472560e-01  -2.3677501e-01  -4.0250042e-01  -1.0854665e-01  -3.9559448e-02   8.7256745e-01   1.5173594e-01   9.6255187e-01   1.6098527e-01   8.8806066e-01  -1.2849912e-01  -4.0031549e-01   2.7223746e-01   5.3928707e-01   3.2177869e-01   1.8452429e+00  -1.6761431e-01   5.1803187e-01  -3.6428288e-03   7.6168892e-01  -2.6069852e-01   1.1439151e+00  -1.1147555e-01   1.3212818e+00  -3.7653455e-01   1.4882472e+00  -4.3150195e-01   4.8016576e-01  -1.0704055e+00  -2.9316183e-01   1.1664286e+00  -2.2749197e+00  -7.0194271e-01   7.9811445e-01  -8.6055422e-02
   5.3368872e-01  -2.1952892e-01  -4.6931982e-01  -3.2719875e-01  -5.3776545e-01  -1.6922158e-01   6.4428442e-03   6.2346142e-01  -1.3567990e-01  -4.1840154e-01  -7.2272635e-01  -6.7296958e-01   5.4088836e-01   2.1217668e+00   7.3102533e-02   1.2970578e+00   2.8723973e-01  -1.9465422e+00   2.5525540e-01   5.7956528e-01  -1.8232301e-01   8.9372523e-02   1.3424539e-01  -1.3635298e+00  -9.1360534e-01  -1.2593416e+00  -8.2990879e-01  -7.0204378e-01  -3.2708079e-01   1.8396741e-01   3.2332068e-01   6.4181000e-01  -9.0405345e-02  -8.2978470e-01  -4.8351837e-01  -2.0698470e-01   1.9450488e-01   1.8103998e-01   7.9721963e-01  -8.3407626e-02  -3.1808913e-02  -2.6219762e-01   3.2248892e-02   4.0998876e-02   8.5059857e-01   1.5942102e-01   7.9924798e-01  -1.1718971e-01   4.5045131e-01   9.3017885e-03  -2.3484785e-01   3.9712351e-01   5.9058064e-01   2.1324151e-01   1.5331965e+00  -5.3956312e-01  -1.2397531e-01   1.2451157e-01   8.2973986e-01  -1.9193787e-01   1.1091550e+00  -1.6782433e-01   9.7053593e-01  -4.7707791e-01   9.3386256e-01  -6.0402388e-01   7.2480976e-02  -1.2092979e+00  -5.4565484e-01   1.4099058e+00  -1.9426845e+00  -4.6362406e-01   6.5299916e-01  -2.4055571e-01
   7.3535095e-01  -3.2313004e-02  -2.8806622e-01  -7.1695522e-02  -2.8246845e-01  -3.0600026e-02  -2.2621408e-02   4.1337852e-01  -3.4652938e-01  -8.4932412e-01  -5.8322848e-01  -4.8639913e-01   5.6471078e-01   1.9900912e+00  -2.1812327e-01   6.6893213e-01   5.7961176e-01  -1.5971100e+00   2.4845950e-01   7.7674900e-01  -4.3289642e-01   3.2367908e-01   3.8680928e-01  -1.0326827e+00  -5.8883287e-01  -9.4505073e-01  -5.4964448e-01  -4.8819663e-01  -2.0044078e-01   1.7311750e-01   2.0448230e-01   8.8205032e-01   1.2566857e-01  -6.0427065e-01  -2.3748194e-01  -1.0213913e-01   1.5419845e-01  -3.4892455e-02   3.8627456e-01   7.6653428e-02   1.7818259e-01  -9.9536851e-02   1.6765177e-01   1.4194225e-01   8.0822091e-01   1.8669032e-01   6.0497503e-01  -3.7979580e-01  -2.4348334e-02   1.6122127e-01  -6.5626994e-02   5.2394866e-01   6.2052934e-01   1.1573909e-01   1.1811451e+00  -8.8926549e-01  -7.8452195e-01   2.5104745e-01   8.8312887e-01  -1.2175466e-01   1.0543488e+00  -2.1821155e-01   5.9116875e-01  -5.7547273e-01   3.6008786e-01  -7.7072360e-01  -3.4675540e-01  -1.3466201e+00  -8.1193317e-01   1.6720763e+00  -1.5667474e+00  -2.4077327e-01   4.7993170e-01  -4.0515812e-01
   9.4315950e-01   1.5745673e-01  -8.5377713e-02   1.9237555e-01  -1.8740489e-03   9.4408433e-02  -4.1642268e-02   1.6745130e-01  -5.5446079e-01  -1.2920202e+00  -4.3580427e-01  -3.1224492e-01   5.9576551e-01   1.8267133e+00  -4.8464873e-01   2.2482614e-02   8.9079479e-01  -1.2321780e+00   2.0811192e-01   9.7964237e-01  -6.9544634e-01   5.7863859e-01   6.5649573e-01  -6.6965499e-01  -2.4618771e-01  -6.0995206e-01  -2.7360191e-01  -2.7121934e-01  -9.9971083e-02   1.5200058e-01   4.7901581e-02   1.1352652e+00   3.5748962e-01  -3.5090163e-01   1.6228925e-02   2.0449321e-02   8.5072408e-02  -2.4024078e-01  -4.9881448e-02   2.4933306e-01   3.8617290e-01   8.0605845e-02   2.9438869e-01   2.6039199e-01   7.4727557e-01   2.3331097e-01   3.8563911e-01  -6.1838224e-01  -5.2302119e-01   3.2122607e-01   1.0063735e-01   6.4901785e-01   6.2760404e-01   3.0949394e-02   7.9763082e-01  -1.2071790e+00  -1.4484459e+00   3.7028346e-01   9.1740779e-01  -5.4069360e-02   9.7947893e-01  -2.6330789e-01   1.9224492e-01  -6.7017850e-01  -2.1918329e-01  -9.2827042e-01  -7.6817354e-01  -1.4799072e+00  -1.0860368e+00   1.9429415e+00  -1.1560553e+00  -3.6002179e-02   2.8759203e-01  -5.7651588e-01
   1.1488393e+00   3.4092175e-01   1.3124083e-01   4.5721837e-01   2.9762612e-01   2.0554710e-01  -4.7572152e-02  -1.0411300e-01  -7.5359560e-01  -1.7348180e+00  -2.8632958e-01  -1.5663726e-01   6.3215970e-01   1.6365733e+00  -7.1944506e-01  -6.2493701e-01   1.2106665e+00  -8.5920025e-01   1.4007454e-01   1.1797517e+00  -9.6171553e-01   8.4537958e-01   9.3469738e-01  -2.8380485e-01   1.0619742e-01  -2.6136745e-01  -6.0488745e-03  -5.4179327e-02  -2.4142758e-02   1.2525021e-01  -1.3753395e-01   1.3915140e+00   5.9649502e-01  -7.6672451e-02   2.7197509e-01   1.5957736e-01  -6.6507026e-03  -4.2659934e-01  -4.9746664e-01   4.2738219e-01   5.8520405e-01   2.7213387e-01   4.0965201e-01   3.9231430e-01   6.7060791e-01   2.9796146e-01   1.4859180e-01  -8.2522406e-01  -1.0307763e+00   4.8248594e-01   2.5710355e-01   7.6798921e-01   6.1113708e-01  -4.0293650e-02   3.9274477e-01  -1.4847303e+00  -2.0999747e+00   4.7605197e-01   9.2858349e-01   6.6732005e-03   8.8506065e-01  -3.0420674e-01  -2.1632422e-01  -7.5991620e-01  -7.8972460e-01  -1.0737287e+00  -1.1823008e+00  -1.6067131e+00  -1.3615723e+00   2.2117133e+00  -7.2083010e-01   1.4904551e-01   8.5911526e-02  -7.5090743e-01
   1.3437539e+00   5.0916492e-01   3.5340379e-01   7.1500211e-01   6.0869496e-01   3.0342309e-01  -3.7717057e-02  -3.8965507e-01  -9.3803592e-01  -2.1655716e+00  -1.4125614e-01  -2.5141788e-02   6.7116975e-01   1.4258223e+00  -9.1660066e-01  -1.2553689e+00   1.5284437e+00  -4.8571576e-01   5.1698195e-02   1.3682696e+00  -1.2228772e+00   1.1142622e+00   1.2122207e+00   1.1458366e-01   4.5995225e-01   9.3011068e-02   2.4933581e-01   1.5996222e-01   2.9905768e-02   9.8001169e-02  -3.4138439e-01   1.6402771e+00   8.3372818e-01   2.1037178e-01   5.2418696e-01   3.1335382e-01  -1.1339976e-01  -5.8599002e-01  -9.4174798e-01   6.0274999e-01   7.6866596e-01   4.6800457e-01   5.1118581e-01   5.3274028e-01   5.8193426e-01   3.7834828e-01  -9.7685529e-02  -9.9361016e-01  -1.5319785e+00   6.3765566e-01   3.9707999e-01   8.7602876e-01   5.7134895e-01  -9.7946120e-02  -2.2224975e-02  -1.7146293e+00  -2.7233600e+00   5.6198250e-01   9.1327088e-01   5.5752324e-02   7.7212899e-01  -3.4233792e-01  -6.2410505e-01  -8.4368975e-01  -1.3374805e+00  -1.2046646e+00  -1.5799276e+00  -1.7247435e+00  -1.6319908e+00   2.4672981e+00  -2.7212818e-01   3.1370948e-01  -1.1448876e-01  -9.2442973e-01
   1.5192712e+00   6.5361993e-01   5.7222967e-01   9.5818953e-01   9.2338322e-01   3.8941287e-01  -9.8438353e-03  -6.7663432e-01  -1.1021604e+00  -2.5722417e+00  -7.3102206e-03   7.7446094e-02   7.0943187e-01   1.2015647e+00  -1.0714775e+00  -1.8509732e+00   1.8331662e+00  -1.1904867e-01  -4.8596004e-02   1.5364723e+00  -1.4700176e+00   1.3753216e+00   1.4796942e+00   5.1474671e-01   8.0681263e-01   4.4543194e-01   4.8956566e-01   3.6845790e-01   6.6174140e-02   7.5601092e-02  -5.5220546e-01   1.8709387e+00   1.0602277e+00   5.0150834e-01   7.6758151e-01   4.7930943e-01  -2.2666497e-01  -7.1124990e-01  -1.3677473e+00   7.6696413e-01   9.3055021e-01   6.6057365e-01   5.9733628e-01   6.7605351e-01   4.8566337e-01   4.7138940e-01  -3.4395887e-01  -1.1180840e+00  -2.0108287e+00   7.7919655e-01   5.1430522e-01   9.6803038e-01   5.0932752e-01  -1.4264603e-01  -4.3520798e-01  -1.8911301e+00  -3.3035263e+00   6.2182115e-01   8.6882495e-01   8.8446131e-02   6.4220809e-01  -3.7936176e-01  -1.0204928e+00  -9.2079045e-01  -1.8490707e+00  -1.3192362e+00  -1.9524678e+00  -1.8319945e+00  -1.8908853e+00   2.6987940e+00   1.7863040e-01   4.5828717e-01  -3.0289609e-01  -1.0932136e+00
   1.6671438e+00   7.6646416e-01   7.7875744e-01   1.1798403e+00   1.2335020e+00   4.6552702e-01   3.7733957e-02  -9.5224423e-01  -1.2409210e+00  -2.9434856e+00   1.0884385e-01   1.4727508e-01   7.4318694e-01   9.7154765e-01  -1.1808142e+00  -2.3947633e+00   2.1141884e+00   2.3397343e-01  -1.5178427e-01   1.6761178e+00  -1.6946359e+00   1.6187289e+00   1.7279796e+00   9.0590464e-01   1.1389473e+00   7.8839271e-01   7.1241366e-01   5.6887548e-01   8.9551672e-02   6.3313052e-02  -7.5814254e-01   2.0732831e+00   1.2674109e+00   7.8774719e-01   9.9735479e-01   6.5454023e-01  -3.3745540e-01  -7.9638661e-01  -1.7609642e+00   9.1155021e-01   1.0656674e+00   8.4198986e-01   6.6706656e-01   8.1632452e-01   3.8667940e-01   5.7344739e-01  -5.8066316e-01  -1.1946277e+00  -2.4520608e+00   8.9972304e-01   6.0321336e-01   1.0388896e+00   4.2696069e-01  -1.7556454e-01  -8.3381648e-01  -2.0102287e+00  -3.8267053e+00   6.4976733e-01   7.9344754e-01   1.0031741e-01   4.9726309e-01  -4.1705019e-01  -1.3950796e+00  -9.9078698e-01  -2.3122781e+00  -1.4162610e+00  -2.2922950e+00  -1.9268845e+00  -2.1322868e+00   2.8959796e+00   6.2013619e-01   5.8396863e-01  -4.6910427e-01  -1.2536460e+00
   1.7798809e+00   8.4097704e-01   9.6437505e-01   1.3738767e+00   1.5310100e+00   5.3424284e-01   1.0609123e-01  -1.2040419e+00  -1.3501242e+00  -3.2692221e+00   2.0095780e-01   1.8157378e-01   7.6856002e-01   7.4380758e-01  -1.2427787e+00  -2.8713215e+00   2.3616523e+00   5.6727287e-01  -2.4873151e-01   1.7798263e+00  -1.8891285e+00   1.8352507e+00   1.9485703e+00   1.2777216e+00   1.4492537e+00   1.1149325e+00   9.1644171e-01   7.5918576e-01   1.0552883e-01   6.6023558e-02  -9.4754008e-01   2.2379805e+00   1.4474371e+00   1.0602579e+00   1.2093429e+00   8.3587143e-01  -4.3678001e-01  -8.3688286e-01  -2.1080773e+00   1.0284688e+00   1.1698236e+00   1.0046157e+00   7.1993586e-01   9.4766792e-01   2.9009634e-01   6.8059239e-01  -7.9834894e-01  -1.2207838e+00  -2.8416246e+00   9.9235710e-01   6.5917221e-01   1.0838134e+00   3.2682600e-01  -1.9823322e-01  -1.2058432e+00  -2.0697914e+00  -4.2810214e+00   6.4080730e-01   6.8626365e-01   8.7493151e-02   3.3963933e-01  -4.5716146e-01  -1.7380258e+00  -1.0535027e+00  -2.7164977e+00  -1.4952580e+00  -2.5930393e+00  -2.0083705e+00  -2.3509443e+00   3.0497734e+00   1.0416488e+00   6.9273522e-01  -6.0397819e-01  -1.4025812e+00
   1.8511050e+00   8.7184884e-01   1.1212411e+00   1.5353053e+00   1.8083944e+00   5.9831502e-01   1.9564654e-01  -1.4205594e+00  -1.4266746e+00  -3.5411322e+00   2.6355072e-01   1.7874338e-01   7.8185286e-01   5.2629198e-01  -1.2569701e+00  -3.2674596e+00   2.5669282e+00   8.7573447e-01  -3.3068101e-01   1.8414262e+00  -2.0472245e+00   2.0166855e+00   2.1339596e+00   1.6207395e+00   1.7316114e+00   1.4188931e+00   1.1009930e+00   9.3783023e-01   1.1988320e-01   8.7970392e-02  -1.1095348e+00   2.3570424e+00   1.5935334e+00   1.3107894e+00   1.4001471e+00   1.0200260e+00  -5.1612757e-01  -8.2993541e-01  -2.3975877e+00   1.1105466e+00   1.2399509e+00   1.1414483e+00   7.5604995e-01   1.0645966e+00   2.0099466e-01   7.8887298e-01  -9.8813305e-01  -1.1957104e+00  -3.1673166e+00   1.0510734e+00   6.7868479e-01   1.0986426e+00   2.1204652e-01  -2.1236412e-01  -1.5397707e+00  -2.0696096e+00  -4.6569979e+00   5.9102501e-01   5.4736670e-01   4.6923535e-02   1.7199250e-01  -5.0131653e-01  -2.0404212e+00  -1.1089826e+00  -3.0531265e+00  -1.5564576e+00  -2.8498258e+00  -2.0760312e+00  -2.5425663e+00   3.1526471e+00   1.4334191e+00   7.8722461e-01  -6.9995252e-01  -1.5375235e+00
   1.8758669e+00   8.5542577e-01   1.2426768e+00   1.6603840e+00   2.0590184e+00   6.6057581e-01   3.0613690e-01  -1.5918675e+00  -1.4687693e+00  -3.7530763e+00   2.9223561e-01   1.3840574e-01   7.7982575e-01   3.2647210e-01  -1.2243780e+00  -3.5727951e+00   2.7229977e+00   1.1553665e+00  -3.8971722e-01   1.8562525e+00  -2.1643467e+00   2.1562567e+00   2.2779630e+00   1.9267660e+00   1.9810826e+00   1.6951371e+00   1.2661479e+00   1.1037619e+00   1.3835615e-01   1.3250369e-01  -1.2346034e+00   2.4242225e+00   1.7002738e+00   1.5320604e+00   1.5672189e+00   1.2037869e+00  -5.6792134e-01  -7.7461481e-01  -2.6203730e+00   1.1518777e+00   1.2741945e+00   1.2465115e+00   7.7598733e-01   1.1623480e+00   1.2415352e-01   8.9457422e-01  -1.1421318e+00  -1.1201729e+00  -3.4193341e+00   1.0710158e+00   6.5954471e-01   1.0801599e+00   8.6121853e-02  -2.1967894e-01  -1.8252698e+00  -2.0113821e+00  -4.9479611e+00   4.9787032e-01   3.7783247e-01  -2.3396079e-02  -2.7849712e-03  -5.5088538e-01  -2.2946212e+00  -1.1574541e+00  -3.3158762e+00  -1.6007815e+00  -3.0594425e+00  -2.1301126e+00  -2.7040119e+00   3.1989715e+00   1.7870561e+00   8.7056935e-01  -7.5143945e-01  -1.6567683e+00
   1.8509093e+00   7.8988225e-01   1.3235085e+00   1.7467368e+00   2.2774194e+00   7.2373516e-01   4.3661196e-01  -1.7100626e+00  -1.4760239e+00  -3.9013908e+00   2.8399969e-01   6.1407335e-02   7.5994731e-01   1.5096987e-01  -1.1472995e+00  -3.7802083e+00   2.8247674e+00   1.4034048e+00  -4.1917842e-01   1.8213817e+00  -2.2378728e+00   2.2489431e+00   2.3759859e+00   2.1891995e+00   2.1940551e+00   1.9397118e+00   1.4126494e+00   1.2564567e+00   1.6633622e-01   2.0189185e-01  -1.3150359e+00   2.4353431e+00   1.7637983e+00   1.7180994e+00   1.7089065e+00   1.3841398e+00  -5.8592456e-01  -6.7193793e-01  -2.7701211e+00   1.1481702e+00   1.2719536e+00   1.3151980e+00   7.8071047e-01   1.2371604e+00   6.3792840e-02   9.9444372e-01  -1.2538545e+00  -9.9647080e-01  -3.5907189e+00   1.0487689e+00   6.0093922e-01   1.0263601e+00  -4.7252230e-02  -2.2176074e-01  -2.0536615e+00  -1.8986256e+00  -5.1503183e+00   3.6036784e-01   1.7970211e-01  -1.2425464e-01  -1.8163793e-01  -6.0689013e-01  -2.4945418e+00  -1.1992837e+00  -3.5009925e+00  -1.6297878e+00  -3.2204294e+00  -2.1715262e+00  -2.8334174e+00   3.1852854e+00   2.0958240e+00   9.4621397e-01  -7.5512283e-01  -1.7594876e+00
   1.7748589e+00   6.7531148e-01   1.3603388e+00   1.7934088e+00   2.4595345e+00   7.9019388e-01   5.8544931e-01  -1.7696521e+00  -1.4495257e+00  -3.9850584e+00   2.3741808e-01  -5.0218788e-02   7.2059378e-01   5.2225922e-03  -1.0292207e+00  -3.8861633e+00   2.8692957e+00   1.6183542e+00  -4.1399735e-01   1.7357933e+00  -2.2672816e+00   2.2917255e+00   2.4252156e+00   2.4032752e+00   2.3683206e+00   2.1499542e+00   1.5417990e+00   1.3958947e+00   2.0856535e-01   2.9718384e-01  -1.3453127e+00   2.3885266e+00   1.7819653e+00   1.8645138e+00   1.8244605e+00   1.5583886e+00  -5.6557658e-01  -5.2484658e-01  -2.8436254e+00   1.0970165e+00   1.2338798e+00   1.3445336e+00   7.7146998e-01   1.2864816e+00   2.3340049e-02   1.0858706e+00  -1.3185373e+00  -8.2830754e-01  -3.6776715e+00   9.8256728e-01   5.0349519e-01   9.3665370e-01  -1.8436271e-01  -2.1993819e-01  -2.2183190e+00  -1.7365163e+00  -5.2636944e+00   1.7925239e-01  -4.4064072e-02  -2.5511792e-01  -3.6142078e-01  -6.6993180e-01  -2.6359016e+00  -1.2349336e+00  -3.6073686e+00  -1.6455853e+00  -3.3330821e+00  -2.2017995e+00  -2.9302519e+00   3.1104666e+00   2.3548571e+00   1.0177199e+00  -7.1012560e-01  -1.8457554e+00
   1.6483346e+00   5.1372943e-01   1.3517295e+00   1.8008628e+00   2.6028489e+00   8.6187843e-01   7.5039087e-01  -1.7678203e+00  -1.3918041e+00  -4.0057350e+00   1.5278474e-01  -1.9333096e-01   6.6118375e-01  -1.0679283e-01  -8.7466552e-01  -3.8908669e+00   2.8559207e+00   1.7999660e+00  -3.7095278e-01   1.6004454e+00  -2.2541743e+00   2.2837378e+00   2.4247397e+00   2.5662197e+00   2.5030889e+00   2.3245284e+00   1.6553296e+00   1.5225123e+00   2.6888228e-01   4.1813586e-01  -1.3223644e+00   2.2843193e+00   1.7544294e+00   1.9686736e+00   1.9140032e+00   1.7242397e+00  -5.0424208e-01  -3.3809193e-01  -2.8409234e+00   9.9807016e-01   1.1618329e+00   1.3333498e+00   7.4970863e-01   1.3090978e+00   5.2349345e-03   1.1670085e+00  -1.3333975e+00  -6.2060883e-01  -3.6797181e+00   8.7242935e-01   3.6926554e-01   8.1199000e-01  -3.2164442e-01  -2.1520897e-01  -2.3149830e+00  -1.5316702e+00  -5.2909180e+00  -4.2979538e-02  -2.8966214e-01  -4.1409518e-01  -5.3896906e-01  -7.4014463e-01  -2.7163955e+00  -1.2649197e+00  -3.6365491e+00  -1.6507201e+00  -3.3993720e+00  -2.2229813e+00  -2.9952978e+00   2.9758014e+00   2.5612809e+00   1.0885676e+00  -6.1804136e-01  -1.9165095e+00
   1.4739651e+00   3.0899318e-01   1.2982859e+00   1.7709192e+00   2.7064556e+00   9.4010614e-01   9.2860352e-01  -1.7045572e+00  -1.3067182e+00  -3.9676333e+00   3.2150135e-02  -3.6379285e-01   5.8224087e-01  -1.8275602e-01  -6.8901600e-01  -3.7982603e+00   2.7862822e+00   1.9491550e+00  -2.8881828e-01   1.4182651e+00  -2.2021686e+00   2.2263106e+00   2.3755764e+00   2.6773101e+00   2.5989379e+00   2.4634026e+00   1.7552644e+00   1.6371321e+00   3.5001634e-01   5.6320797e-01  -1.2457009e+00   2.1256968e+00   1.6826422e+00   2.0298032e+00   1.9784624e+00   1.8798541e+00  -4.0136040e-01  -1.1802543e-01  -2.7652691e+00   8.5311668e-01   1.0587951e+00   1.2823552e+00   7.1697210e-01   1.3051772e+00   1.0785215e-02   1.2368382e+00  -1.2977944e+00  -3.7929810e-01  -3.5997182e+00   7.2020798e-01   2.0165621e-01   6.5488606e-01  -4.5582072e-01  -2.0820458e-01  -2.3419806e+00  -1.2918659e+00  -5.2378598e+00  -3.0210678e-01  -5.5254842e-01  -5.9798349e-01  -7.1117188e-01  -8.1717814e-01  -2.7357961e+00  -1.2897739e+00  -3.5926205e+00  -1.6480369e+00  -3.4227899e+00  -2.2375063e+00  -3.0305589e+00   2.7849413e+00   2.7142393e+00   1.1619657e+00  -4.8283012e-01  -1.9734534e+00
   1.2563051e+00   6.6636428e-02   1.2026302e+00   1.7066394e+00   2.7710322e+00   1.0254883e+00   1.1167652e+00  -1.5826464e+00  -1.1992668e+00  -3.8772718e+00  -1.2073804e-01  -5.5662055e-01   4.8538243e-01  -2.2210593e-01  -4.7830899e-01  -3.6158405e+00   2.6642360e+00   2.0678617e+00  -1.6840066e-01   1.1940435e+00  -2.1166733e+00   2.1229025e+00   2.2806174e+00   2.7378324e+00   2.6577031e+00   2.5677639e+00   1.8437640e+00   1.7408735e+00   4.5344107e-01   7.2963272e-01  -1.1174044e+00   1.9179490e+00   1.5697742e+00   2.0489716e+00   2.0194744e+00   2.0238675e+00  -2.5848718e-01   1.2769364e-01  -2.6229421e+00   6.6603153e-01   9.2874514e-01   1.1940984e+00   6.7483001e-01   1.2762289e+00   4.0080823e-02   1.2951704e+00  -1.2132882e+00  -1.1104001e-01  -3.4437166e+00   5.2955215e-01   5.2956193e-03   4.6935879e-01  -5.8401371e-01  -1.9919486e-01  -2.3003222e+00  -1.0257250e+00  -5.1131264e+00  -5.9230931e-01  -8.2757200e-01  -8.0238820e-01  -8.7504793e-01  -9.0021003e-01  -2.6959740e+00  -1.3100133e+00  -3.4819957e+00  -1.6405256e+00  -3.4081243e+00  -2.2480320e+00  -3.0391062e+00   2.5437511e+00   2.8148240e+00   1.2406773e+00  -3.1058354e-01  -2.0189081e+00
   1.0016621e+00  -2.0636753e-01   1.0692714e+00   1.6121593e+00   2.7987335e+00   1.1178728e+00   1.3111747e+00  -1.4075124e+00  -1.0753287e+00  -3.7430999e+00  -3.0058728e-01  -7.6615844e-01   3.7323745e-01  -2.2604386e-01  -2.4901531e-01  -3.3543188e+00   2.4956606e+00   2.1588679e+00  -1.2467126e-02   9.3424602e-01  -2.0045592e+00   1.9789224e+00   2.1444824e+00   2.7509442e+00   2.6823123e+00   2.6398793e+00   1.9229720e+00   1.8350554e+00   5.7929416e-01   9.1355296e-01  -9.4198696e-01   1.6684469e+00   1.4205593e+00   2.0289901e+00   2.0392611e+00   2.1553858e+00  -7.9227905e-02   3.9046212e-01  -2.4229006e+00   4.4262897e-01   7.7649315e-01   1.0728310e+00   6.2480893e-01   1.2249841e+00   9.1972058e-02   1.3425939e+00  -1.0835902e+00   1.7703672e-01  -3.2206428e+00   3.0578132e-01  -2.1414701e-01   2.6076638e-01  -7.0382098e-01  -1.8812738e-01  -2.1936824e+00  -7.4235807e-01  -4.9276278e+00  -9.0637563e-01  -1.1091334e+00  -1.0219116e+00  -1.0278287e+00  -9.8798386e-01  -2.6008374e+00  -1.3261176e+00  -3.3131072e+00  -1.6311582e+00  -3.3611850e+00  -2.2572600e+00  -3.0248689e+00   2.2600491e+00   2.8659137e+00   1.3268705e+00  -1.0917343e-01  -2.0556264e+00
   7.1783143e-01  -5.0190252e-01   9.0437198e-01   1.4924784e+00   2.7930172e+00   1.2163306e+00   1.5078845e+00  -1.1869351e+00  -9.4135136e-01  -3.5750262e+00  -5.0079578e-01  -9.8627734e-01   2.4930420e-01  -1.9743800e-01  -7.8079105e-03  -3.0271375e+00   2.2881689e+00   2.2255788e+00   1.7443344e-01   6.4674193e-01  -1.8737449e+00   1.8014526e+00   1.9732973e+00   2.7214511e+00   2.6765769e+00   2.6829117e+00   1.9948676e+00   1.9210933e+00   7.2636628e-01   1.1102213e+00  -7.2612119e-01   1.3863069e+00   1.2410716e+00   1.9742215e+00   2.0404857e+00   2.2739575e+00   1.3093209e-01   6.6114956e-01  -2.1762979e+00   1.9040893e-01   6.0748291e-01   9.2427897e-01   5.6833798e-01   1.1552111e+00   1.6411202e-01   1.3803788e+00  -9.1441006e-01   4.7762412e-01  -2.9418730e+00   5.5678516e-02  -4.5018786e-01   3.5570919e-02  -8.1335920e-01  -1.7469329e-01  -2.0282566e+00  -4.5099568e-01  -4.6940405e+00  -1.2359802e+00  -1.3913664e+00  -1.2503953e+00  -1.1670459e+00  -1.0788691e+00  -2.4561908e+00  -1.3385135e+00  -3.0960223e+00  -1.6227287e+00  -3.2884950e+00  -2.2677526e+00  -2.9923873e+00   1.9432569e+00   2.8719340e+00   1.4220043e+00   1.1219594e-01  -2.0865817e+00
   4.1376171e-01  -8.1104883e-01   7.1543024e-01   1.3532153e+00   2.7584126e+00   1.3191817e+00   1.7028499e+00  -9.3065175e-01  -8.0400433e-01  -3.3838756e+00  -7.1375545e-01  -1.2105894e+00   1.1775939e-01  -1.4063885e-01   2.3867158e-01  -2.6498677e+00   2.0507369e+00   2.2717827e+00   3.8624207e-01   3.4046898e-01  -1.7327277e+00   1.5988866e+00   1.7743986e+00   2.6555090e+00   2.6449492e+00   2.7007034e+00   2.0611296e+00   2.0004006e+00   8.9215664e-01   1.3142499e+00  -4.7826376e-01   1.0819664e+00   1.0384397e+00   1.8903153e+00   2.0260923e+00   2.3795312e+00   3.6488942e-01   9.3054430e-01  -1.8958869e+00  -8.1782842e-02   4.2756576e-01   7.5533984e-01   5.0670556e-01   1.0714792e+00   2.5305990e-01   1.4103434e+00  -7.1320566e-01   7.8351370e-01  -2.6206853e+00  -2.1278750e-01  -6.9578787e-01  -1.9895974e-01  -9.1128000e-01  -1.5840962e-01  -1.8125025e+00  -1.6061970e-01  -4.4261958e+00  -1.5720150e+00  -1.6683371e+00  -1.4811978e+00  -1.2906242e+00  -1.1709389e+00  -2.2695200e+00  -1.3475669e+00  -2.8420050e+00  -1.6177021e+00  -3.1969661e+00  -2.2817614e+00  -2.9465451e+00   1.6039694e+00   2.8385518e+00   1.5267489e+00   3.4350572e-01  -2.1147518e+00
   9.9164547e-02  -1.1244470e+00   5.1089719e-01   1.2003412e+00   2.7002479e+00   1.4240591e+00   1.8920872e+00  -6.4986578e-01  -6.6982088e-01  -3.1808050e+00  -9.3120256e-01  -1.4326697e+00  -1.6764699e-02  -6.1219244e-02   4.8403832e-01  -2.2395242e+00   1.7932715e+00   2.3014044e+00   6.1573574e-01   2.5048823e-02  -1.5900856e+00   1.3805062e+00   1.5559856e+00   2.5602712e+00   2.5922601e+00   2.6975378e+00   2.1230220e+00   2.0742976e+00   1.0729904e+00   1.5198923e+00  -2.0819292e-01   7.6669785e-01   8.2051650e-01   1.7838878e+00   1.9991450e+00   2.4724004e+00   6.1426028e-01   1.1898026e+00  -1.5953513e+00  -3.6416087e-01   2.4275662e-01   5.7372609e-01   4.4102636e-01   9.7888955e-01   3.5443875e-01   1.4347000e+00  -4.8884943e-01   1.0878559e+00  -2.2716301e+00  -4.9079648e-01  -9.4363311e-01  -4.3509028e-01  -9.9675933e-01  -1.3870654e-01  -1.5567810e+00   1.2038407e-01  -4.1384271e+00  -1.9049550e+00  -1.9342492e+00  -1.7074867e+00  -1.3969688e+00  -1.2620609e+00  -2.0497082e+00  -1.3535814e+00  -2.5630444e+00  -1.6180829e+00  -3.0935751e+00  -2.3010779e+00  -2.8922959e+00   1.2534739e+00   2.7723259e+00   1.6409487e+00   5.7447955e-01  -2.1429070e+00
  -2.1590740e-01  -1.4326672e+00   2.9974994e-01   1.0399050e+00   2.6243560e+00   1.5280084e+00   2.0718319e+00  -3.5669461e-01  -5.4485068e-01  -2.9767182e+00  -1.1445950e+00  -1.6462763e+00  -1.4941880e-01   3.4341666e-02   7.2237065e-01  -1.8138320e+00   1.5261388e+00   2.3182656e+00   8.5492489e-01  -2.8962377e-01  -1.4539858e+00   1.1560191e+00   1.3267364e+00   2.4435005e+00   2.5234520e+00   2.6778945e+00   2.1813058e+00   2.1439320e+00   1.2641901e+00   1.7213417e+00   7.3509398e-02   4.5208743e-01   5.9552178e-01   1.6621646e+00   1.9626611e+00   2.5531413e+00   8.6977449e-01   1.4308724e+00  -1.2885980e+00  -6.4644858e-01   5.8983835e-02   3.8757774e-01   3.7221882e-01   8.8279083e-01   4.6313882e-01   1.4558870e+00  -2.5122807e-01   1.3843878e+00  -1.9098552e+00  -7.6904997e-01  -1.1864222e+00  -6.6497413e-01  -1.0694676e+00  -1.1500958e-01  -1.2729134e+00   3.8453468e-01  -3.8449114e+00  -2.2252372e+00  -2.1836465e+00  -1.9225250e+00  -1.4850413e+00  -1.3499928e+00  -1.8066978e+00  -1.3567991e+00  -2.2713738e+00  -1.6253108e+00  -2.9850560e+00  -2.3269151e+00  -2.8343974e+00   9.0324130e-01   2.6803321e+00   1.7636246e+00   7.9514661e-01  -2.1734198e+00
  -5.2149039e-01  -1.7265673e+00   9.1049798e-02   8.7776584e-01   2.5367704e+00   1.6276134e+00   2.2386843e+00  -6.3586705e-02  -4.3434747e-01  -2.7817077e+00  -1.3454940e+00  -1.8455574e+00  -2.7537584e-01   1.3901020e-01   9.4838662e-01  -1.3904847e+00   1.2596815e+00   2.3258651e+00   1.0954758e+00  -5.9379696e-01  -1.3317274e+00   9.3508656e-01   1.0954076e+00   2.3131672e+00   2.4433211e+00   2.6462067e+00   2.2361811e+00   2.2102116e+00   1.4602898e+00   1.9130218e+00   3.5599897e-01   1.4950713e-01   3.7167365e-01   1.5326083e+00   1.9194601e+00   2.6225410e+00   1.1217027e+00   1.6468640e+00  -9.8905700e-01  -9.1834389e-01  -1.1815434e-01   2.0506693e-01   3.0099303e-01   7.8849740e-01   5.7355524e-01   1.4764005e+00  -1.0797613e-02   1.6676163e+00  -1.5504219e+00  -1.0381648e+00  -1.4171459e+00  -8.8100731e-01  -1.1295232e+00  -8.6809270e-02  -9.7367602e-01   6.2550796e-01  -3.5590424e+00  -2.5236348e+00  -2.4115981e+00  -2.1199366e+00  -1.5544153e+00  -1.4324822e+00  -1.5511034e+00  -1.3574059e+00  -1.9790036e+00  -1.6401904e+00  -2.8776261e+00  -2.3598272e+00  -2.7771723e+00   5.6441695e-01   2.5697852e+00   1.8930136e+00   9.9637551e-01  -2.2081050e+00
  -8.0812378e-01  -1.9976241e+00  -1.0648949e-01   7.1934746e-01   2.4434309e+00   1.7191462e+00   2.3897323e+00   2.1725990e-01  -3.4250925e-01  -2.6045599e+00  -1.5259304e+00  -2.0252359e+00  -3.9005621e-01   2.4556510e-01   1.1575807e+00  -9.8643149e-01   1.0037503e+00   2.3271906e+00   1.3291313e+00  -8.7825973e-01  -1.2293465e+00   7.2686707e-01   8.7044178e-01   2.1770587e+00   2.3562848e+00   2.6066384e+00   2.2872669e+00   2.2737515e+00   1.6552806e+00   2.0898523e+00   6.2870269e-01  -1.3038914e-01   1.5683280e-01   1.4025509e+00   1.8720300e+00   2.6815233e+00   1.3602955e+00   1.8323447e+00  -7.0902760e-01  -1.1699753e+00  -2.8361220e-01   3.4015699e-02   2.2785080e-01   7.0102416e-01   6.7984925e-01   1.4986300e+00   2.2188537e-01   1.9329513e+00  -1.2076473e+00  -1.2890657e+00  -1.6293452e+00  -1.0761595e+00  -1.1774309e+00  -5.3713099e-02  -6.7225410e-01   8.3831839e-01  -3.2928643e+00  -2.7916031e+00  -2.6138559e+00  -2.2939370e+00  -1.6052987e+00  -1.5073614e+00  -1.2937976e+00  -1.3555342e+00  -1.6972826e+00  -1.6628574e+00  -2.7767503e+00  -2.3996711e+00  -2.7243021e+00   2.4734126e-01   2.4476833e+00   2.0266454e+00   1.1703480e+00  -2.2480974e+00
  -1.0672265e+00  -2.2382256e+00  -2.8489823e-01   5.6942686e-01   2.3499068e+00   1.7987329e+00   2.5226420e+00   4.7444707e-01  -2.7228943e-01  -2.4523484e+00  -1.6787379e+00  -2.1807653e+00  -4.8932878e-01   3.4696006e-01   1.3463151e+00  -6.1722359e-01   7.6727524e-01   2.3245736e+00   1.5481046e+00  -1.1347009e+00  -1.1513037e+00   5.3960135e-01   6.5960249e-01   2.0424167e+00   2.2661868e+00   2.5628873e+00   2.3336161e+00   2.3348359e+00   1.8428760e+00   2.2474722e+00   8.8181290e-01  -3.7811926e-01  -4.1824022e-02   1.2788488e+00   1.8224190e+00   2.7310652e+00   1.5762123e+00   1.9835366e+00  -4.5911125e-01  -1.3923239e+00  -4.3308577e-01  -1.1845366e-01   1.5309903e-01   6.2484935e-01   7.7621963e-01   1.5247089e+00   4.3663251e-01   2.1767796e+00  -8.9450691e-01  -1.5133582e+00  -1.8173353e+00  -1.2442673e+00  -1.2140085e+00  -1.5480020e-02  -3.8168344e-01   1.0194222e+00  -3.0565959e+00  -3.0215865e+00  -2.7869738e+00  -2.4395193e+00  -1.6385214e+00  -1.5726382e+00  -1.0454807e+00  -1.3512654e+00  -1.4365073e+00  -1.6927855e+00  -2.6869577e+00  -2.4456102e+00  -2.6786679e+00  -3.8876095e-02   2.3204883e+00   2.1614479e+00   1.3109436e+00  -2.2937743e+00
  -1.2914173e+00  -2.4419148e+00  -4.3729114e-01   4.3196932e-01   2.2611525e+00   1.8625281e+00   2.6357086e+00   6.9786665e-01  -2.2528734e-01  -2.3301322e+00  -1.7978369e+00  -2.3084481e+00  -5.6968066e-01   4.3666420e-01   1.5118600e+00  -2.9644909e-01   5.5789951e-01   2.3195913e+00   1.7454238e+00  -1.3560128e+00  -1.1002748e+00   3.8025961e-01   4.6965516e-01   1.9156239e+00   2.1761487e+00   2.5180257e+00   2.3737679e+00   2.3933945e+00   2.0167830e+00   2.3824046e+00   1.1067172e+00  -5.8575364e-01  -2.1808382e-01   1.1675799e+00   1.7721605e+00   2.7721112e+00   1.7609182e+00   2.0984082e+00  -2.4775949e-01  -1.5775916e+00  -5.6315746e-01  -2.4622026e-01   7.6877691e-02   5.6371633e-01   8.5717211e-01   1.5563791e+00   6.2406949e-01   2.3964808e+00  -6.2212464e-01  -1.7036617e+00  -1.9763849e+00  -1.3802748e+00  -1.2403029e+00   2.7960815e-02  -1.1430260e-01   1.1667397e+00  -2.8582642e+00  -3.2072718e+00  -2.9283843e+00  -2.5525961e+00  -1.6554836e+00  -1.6265733e+00  -8.1625327e-01  -1.3446308e+00  -1.2055890e+00  -1.7288304e+00  -2.6117091e+00  -2.4961581e+00  -2.6422391e+00  -2.8670665e-01   2.1938629e+00   2.2938786e+00   1.4140144e+00  -2.3447227e+00
  -1.4747659e+00  -2.6035789e+00  -5.5813616e-01   3.1001539e-01   2.1813022e+00   1.9068927e+00   2.7278675e+00   8.7910980e-01  -2.0172250e-01  -2.2407831e+00  -1.8784617e+00  -2.4055155e+00  -6.2835079e-01   5.0896544e-01   1.6523860e+00  -3.5273190e-02   3.8169203e-01   2.3130237e+00   1.9152123e+00  -1.5365265e+00  -1.0770508e+00   2.5426770e-01   3.0611110e-01   1.8019525e+00   2.0884766e+00   2.4743842e+00   2.4058341e+00   2.4489929e+00   2.1709687e+00   2.4921590e+00   1.2963440e+00  -7.4720591e-01  -3.6691886e-01   1.0737921e+00   1.7222329e+00   2.8054868e+00   1.9070356e+00   2.1766576e+00  -8.0961015e-02  -1.7194980e+00  -6.7138969e-01  -3.4440666e-01  -7.9827384e-04   5.2047736e-01   9.1777444e-01   1.5948786e+00   7.7603853e-01   2.5903904e+00  -3.9937323e-01  -1.8538896e+00  -2.1028460e+00  -1.4804147e+00  -1.2574992e+00   7.6502029e-02   1.1876101e-01   1.2795998e+00  -2.7034605e+00  -3.3437808e+00  -3.0364281e+00  -2.6300949e+00  -1.6580665e+00  -1.6677466e+00  -6.1520999e-01  -1.3356087e+00  -1.0117856e+00  -1.7693090e+00  -2.5533203e+00  -2.5492593e+00  -2.6160177e+00  -4.9046218e-01   2.0724737e+00   2.4200751e+00   1.4775352e+00  -2.3997541e+00
  -1.6129676e+00  -2.7195800e+00  -6.4344156e-01   2.0562291e-01   2.1135103e+00   1.9285673e+00   2.7986650e+00   1.0117793e+00  -2.0049036e-01  -2.1849321e+00  -1.9173232e+00  -2.4701665e+00  -6.6342730e-01   5.5922460e-01   1.7669137e+00   1.5790332e-01   2.4295134e-01   2.3048634e+00   2.0528914e+00  -1.6721733e+00  -1.0805486e+00   1.6532136e-01   1.7304342e-01   1.7053849e+00   2.0046240e+00   2.4334842e+00   2.4276163e+00   2.5008408e+00   2.2999126e+00   2.5752675e+00   1.4454085e+00  -8.5842395e-01  -4.8464251e-01   1.0013150e+00   1.6730558e+00   2.8318154e+00   2.0086347e+00   2.2195930e+00   3.7920742e-02  -1.8134964e+00  -7.5636393e-01  -4.0955419e-01  -7.9985561e-02   4.9698507e-01   9.5388495e-01   1.6408512e+00   8.8594019e-01   2.7577120e+00  -2.3259622e-01  -1.9594649e+00  -2.1942299e+00  -1.5423242e+00  -1.2668255e+00   1.2985616e-01   3.0804836e-01   1.3586170e+00  -2.5952242e+00  -3.4278010e+00  -3.1103421e+00  -2.6700118e+00  -1.6485133e+00  -1.6951056e+00  -4.5006943e-01  -1.3241198e+00  -8.6050547e-01  -1.8121049e+00  -2.5129352e+00  -2.6023970e+00  -2.6000322e+00  -6.4645452e-01   1.9598668e+00   2.5360190e+00   1.5016257e+00  -2.4569612e+00
  -1.7034389e+00  -2.7878246e+00  -6.9085872e-01   1.1986298e-01   2.0598445e+00   1.9248324e+00   2.8481958e+00   1.0916964e+00  -2.1929073e-01  -2.1610450e+00  -1.9127069e+00  -2.5015687e+00  -6.7390871e-01   5.8407015e-01   1.8552288e+00   2.7766374e-01   1.4410487e-01   2.2943752e+00   2.1553035e+00  -1.7605702e+00  -1.1079338e+00   1.1529298e-01   7.2981960e-02   1.6285103e+00   1.9252098e+00   2.3960178e+00   2.4367443e+00   2.5478163e+00   2.3988343e+00   2.6312585e+00   1.5505568e+00  -9.1747802e-01  -5.6899648e-01   9.5263869e-01   1.6245218e+00   2.8514443e+00   2.0614529e+00   2.2299269e+00   1.0815838e-01  -1.8569061e+00  -8.1766617e-01  -4.3972796e-01  -1.6075128e-01   4.9403161e-01   9.6234417e-01   1.6942857e+00   9.4899983e-01   2.8983980e+00  -1.2545758e-01  -2.0174655e+00  -2.2492322e+00  -1.5650944e+00  -1.2694622e+00   1.8755585e-01   4.4615132e-01   1.4055167e+00  -2.5340475e+00  -3.4576516e+00  -3.1502125e+00  -2.6714310e+00  -1.6292892e+00  -1.7079982e+00  -3.2685619e-01  -1.3100229e+00  -7.5518316e-01  -1.8547960e+00  -2.4905486e+00  -2.6527249e+00  -2.5933833e+00  -7.5305318e-01   1.8584163e+00   2.6377068e+00   1.4884462e+00  -2.5138151e+00
  -1.7453374e+00  -2.8077778e+00  -6.9970253e-01   5.2864760e-02   2.0212331e+00   1.8936544e+00   2.8770197e+00   1.1170005e+00  -2.5481656e-01  -2.1656112e+00  -1.8645061e+00  -2.4998264e+00  -6.5973064e-01   5.8152768e-01   1.9177777e+00   3.2167411e-01   8.5702509e-02   2.2802013e+00   2.2207556e+00  -1.8010323e+00  -1.1548371e+00   1.0422811e-01   6.8870487e-03   1.5724986e+00   1.8500861e+00   2.3618768e+00   2.4308324e+00   2.5885087e+00   2.4638868e+00   2.6605802e+00   1.6104062e+00  -9.2454978e-01  -6.1917039e-01   9.2886237e-01   1.5760589e+00   2.8643904e+00   2.0630432e+00   2.2115059e+00   1.3152858e-01  -1.8489589e+00  -8.5582414e-01  -4.3455144e-01  -2.4310934e-01   5.1133636e-01   9.4112137e-01   1.7544878e+00   9.6245113e-01   3.0130067e+00  -7.8915209e-02  -2.0266957e+00  -2.2677109e+00  -1.5492548e+00  -1.2664574e+00   2.4895445e-01   5.2800563e-01   1.4229265e+00  -2.5179953e+00  -3.4332947e+00  -3.1568996e+00  -2.6345167e+00  -1.6029306e+00  -1.7061874e+00  -2.4964913e-01  -1.2931090e+00  -6.9722649e-01  -1.8947902e+00  -2.4850680e+00  -2.6972086e+00  -2.5943312e+00  -8.1064692e-01   1.7693422e+00   2.7213216e+00   1.4419807e+00  -2.5672950e+00
  -1.7395138e+00  -2.7804231e+00  -6.7089765e-01   3.9011923e-03   1.9974682e+00   1.8338047e+00   2.8860624e+00   1.0881434e+00  -3.0298720e-01  -2.1934294e+00  -1.7741960e+00  -2.4659218e+00  -6.2175988e-01   5.5107929e-01   1.9555518e+00   2.9066627e-01   6.6497603e-02   2.2605017e+00   2.2489901e+00  -1.7945210e+00  -1.2156577e+00   1.3042506e-01  -2.5801233e-02   1.5371430e+00   1.7784465e+00   2.3302239e+00   2.4076398e+00   2.6212798e+00   2.4923163e+00   2.6644817e+00   1.6254894e+00  -8.8183056e-01  -6.3575922e-01   9.2970921e-01   1.5267182e+00   2.8703099e+00   2.0128446e+00   2.1689983e+00   1.1205490e-01  -1.7907702e+00  -8.7220435e-01  -3.9517354e-01  -3.2696058e-01   5.4758181e-01   8.8940944e-01   1.8200875e+00   9.2563082e-01   3.1025525e+00  -9.1310314e-02  -1.9876902e+00  -2.2506279e+00  -1.4967031e+00  -1.2586619e+00   3.1322707e-01   5.5108268e-01   1.4141505e+00  -2.5429220e+00  -3.3562922e+00  -3.1319487e+00  -2.5604839e+00  -1.5718959e+00  -1.6898515e+00  -2.2040783e-01  -1.2731009e+00  -6.8603443e-01  -1.9294661e+00  -2.4944136e+00  -2.7327749e+00  -2.6004219e+00  -8.2151775e-01   1.6927882e+00   2.7833992e+00   1.3677241e+00  -2.6140465e+00
  -1.6884043e+00  -2.7081675e+00  -6.0686066e-01  -2.8493845e-02   1.9872670e+00   1.7449539e+00   2.8765195e+00   1.0077887e+00  -3.5920927e-01  -2.2379713e+00  -1.6447521e+00  -2.4016356e+00  -5.6175741e-01   4.9365339e-01   1.9699766e+00   1.8831322e-01   8.3603829e-02   2.2331219e+00   2.2410935e+00  -1.7435367e+00  -1.2839267e+00   1.9058693e-01  -2.7046584e-02   1.5209685e+00   1.7089663e+00   2.2996038e+00   2.3652304e+00   2.6443439e+00   2.4825745e+00   2.6448675e+00   1.5981163e+00  -7.9334125e-01  -6.2066516e-01   9.5360378e-01   1.4752814e+00   2.8685012e+00   1.9121811e+00   2.1075678e+00   5.5650345e-02  -1.6852376e+00  -8.6887958e-01  -3.2417312e-01  -4.1204211e-01   6.0049418e-01   8.0766490e-01   1.8890865e+00   8.3998487e-01   3.1683636e+00  -1.5855822e-01  -1.9026516e+00  -2.1999597e+00  -1.4105827e+00  -1.2466845e+00   3.7937418e-01   5.1547292e-01   1.3829461e+00  -2.6027712e+00  -3.2297182e+00  -3.0774939e+00  -2.4515519e+00  -1.5384265e+00  -1.6595697e+00  -2.3888620e-01  -1.2496584e+00  -7.1908280e-01  -1.9563060e+00  -2.5156478e+00  -2.7564568e+00  -2.6086418e+00  -7.8964164e-01   1.6279469e+00   2.8209806e+00   1.2722993e+00  -2.6505582e+00
  -1.5958733e+00  -2.5947079e+00  -5.1133043e-01  -4.6387505e-02   1.9883866e+00   1.6277328e+00   2.8497680e+00   8.8062596e-01  -4.1864807e-01  -2.2917976e+00  -1.4805180e+00  -2.3094534e+00  -4.8230985e-01   4.1154649e-01   1.9628119e+00   2.1005649e-02   1.3271404e-01   2.1957758e+00   2.1993537e+00  -1.6519639e+00  -1.3527126e+00   2.8003305e-01  -4.3879450e-05   1.5213910e+00   1.6399626e+00   2.2680841e+00   2.3021224e+00   2.6558638e+00   2.4343920e+00   2.6041451e+00   1.5321665e+00  -6.6468907e-01  -5.7695240e-01   9.9780493e-01   1.4203798e+00   2.8579436e+00   1.7641913e+00   2.0325573e+00  -3.0312281e-02  -1.5368792e+00  -8.4847832e-01  -2.2540826e-01  -4.9789137e-01   6.6696697e-01   6.9759243e-01   1.9589468e+00   7.0898812e-01   3.2119585e+00  -2.7442486e-01  -1.7753300e+00  -2.1185851e+00  -1.2951230e+00  -1.2308746e+00   4.4623058e-01   4.2385667e-01   1.3333157e+00  -2.6899380e+00  -3.0580339e+00  -2.9961669e+00  -2.3108825e+00  -1.5044280e+00  -1.6163001e+00  -3.0264146e-01  -1.2223924e+00  -7.9207439e-01  -1.9730204e+00  -2.5451321e+00  -2.7655310e+00  -2.6155962e+00  -7.2043193e-01   1.5732226e+00   2.8317490e+00   1.1630297e+00  -2.6733510e+00
  -1.4670197e+00  -2.4448571e+00  -3.8916003e-01  -5.2298933e-02   1.9977857e+00   1.4837590e+00   2.8072980e+00   7.1311436e-01  -4.7649359e-01  -2.3470053e+00  -1.2870280e+00  -2.1924669e+00  -3.8673120e-01   3.0828327e-01   1.9360699e+00  -2.0246034e-01   2.0836570e-01   2.1462341e+00   2.1270838e+00  -1.5248825e+00  -1.4150412e+00   3.9295701e-01   5.0997585e-02   1.5349203e+00   1.5695632e+00   2.2334183e+00   2.2174199e+00   2.6540604e+00   2.3488002e+00   2.5450678e+00   1.4328305e+00  -5.0277617e-01  -5.0866428e-01   1.0585847e+00   1.3606178e+00   2.8373709e+00   1.5736962e+00   1.9492000e+00  -1.3747105e-01  -1.3516221e+00  -8.1402799e-01  -1.0381731e-01  -5.8382812e-01   7.4322245e-01   5.6207547e-01   2.0267160e+00   5.3798357e-01   3.2349473e+00  -4.3087163e-01  -1.6108519e+00  -2.0101597e+00  -1.1554458e+00  -1.2113351e+00   5.1248369e-01   2.8136310e-01   1.2693244e+00  -2.7956781e+00  -2.8469271e+00  -2.8910133e+00  -2.1425051e+00  -1.4713798e+00  -1.5613479e+00  -4.0714147e-01  -1.1908916e+00  -8.9915052e-01  -1.9776550e+00  -2.5787064e+00  -2.7576432e+00  -2.6177020e+00  -6.2044057e-01   1.5264155e+00   2.8141409e+00   1.0474978e+00  -2.6791725e+00
  -1.3079508e+00  -2.2643422e+00  -2.4608120e-01  -4.9048840e-02   2.0118281e+00   1.3156256e+00   2.7506665e+00   5.1317037e-01  -5.2820736e-01  -2.3956736e+00  -1.0707875e+00  -2.0542723e+00  -2.7893436e-01   1.8842251e-01   1.8919516e+00  -4.7127461e-01   3.0423683e-01   2.0825097e+00   2.0284213e+00  -1.3683499e+00  -1.4643050e+00   5.2271688e-01   1.2110013e-01   1.5573918e+00   1.4958753e+00   2.1932220e+00   2.1109196e+00   2.6373293e+00   2.2281095e+00   2.4705960e+00   1.3063170e+00  -3.1547498e-01  -4.2061317e-01   1.1314441e+00   1.2946939e+00   2.8053791e+00   1.3470105e+00   1.8623776e+00  -2.5695723e-01  -1.1365496e+00  -7.6880115e-01   3.4818234e-02  -6.6895693e-01   8.2500482e-01   4.0505657e-01   2.0891897e+00   3.3394665e-01   3.2389638e+00  -6.1845195e-01  -1.4155064e+00  -1.8789805e+00  -9.9735260e-01  -1.1879630e+00   5.7670296e-01   9.5320941e-02   1.1949491e+00  -2.9105442e+00  -2.6031221e+00  -2.7654200e+00  -1.9512196e+00  -1.4402783e+00  -1.4963301e+00  -5.4597234e-01  -1.1547594e+00  -1.0331603e+00  -1.9686823e+00  -2.6118890e+00  -2.7309163e+00  -2.6113883e+00  -4.9703413e-01   1.4849197e+00   2.7674314e+00   9.3311871e-01  -2.6651846e+00
  -1.1255389e+00  -2.0595821e+00  -8.8452275e-02  -3.9614732e-02   2.0265142e+00   1.1268496e+00   2.6814720e+00   2.8981334e-01  -5.6973809e-01  -2.4302972e+00  -8.3902144e-01  -1.8988698e+00  -1.6327482e-01   5.7319050e-02   1.8327999e+00  -7.7307134e-01   4.1345826e-01   2.0030309e+00   1.9081191e+00  -1.1891654e+00  -1.4946407e+00   6.6214556e-01   2.0478005e-01   1.5842158e+00   1.4171433e+00   2.1451525e+00   1.9831878e+00   2.6043593e+00   2.0758421e+00   2.3837740e+00   1.1595428e+00  -1.1128538e-01  -3.1815212e-01   1.2113544e+00   1.2215121e+00   2.7605583e+00   1.0917054e+00   1.7764315e+00  -3.7986177e-01  -8.9961659e-01  -7.1617329e-01   1.8414021e-01  -7.5219023e-01   9.0779645e-01   2.3137296e-01   2.1430964e+00   1.0518504e-01   3.2256271e+00  -8.2674306e-01  -1.1964966e+00  -1.7298454e+00  -8.2709544e-01  -1.1605147e+00   6.3738186e-01  -1.2508994e-01   1.1139595e+00  -3.0248345e+00  -2.3341668e+00  -2.6230575e+00  -1.7424799e+00  -1.4116184e+00  -1.4231344e+00  -7.1114009e-01  -1.1136624e+00  -1.1859799e+00  -1.9450717e+00  -2.6400915e+00  -2.6840428e+00  -2.5932969e+00  -3.5805821e-01   1.4459203e+00   2.6917893e+00   8.2675404e-01  -2.6291395e+00
  -9.2716176e-01  -1.8374542e+00   7.7001446e-02  -2.6997811e-02   2.0377309e+00   9.2178177e-01   2.6013515e+00   5.2783125e-02  -5.9769726e-01  -2.4441721e+00  -5.9939343e-01  -1.7305677e+00  -4.4370002e-02  -7.9147346e-02   1.7610666e+00  -1.0944421e+00   5.2892768e-01   1.9067955e+00   1.7713397e+00  -9.9462158e-01  -1.5012448e+00   8.0386865e-01   2.9631161e-01   1.6106351e+00   1.3318908e+00   2.0870831e+00   1.8356035e+00   2.5542491e+00   1.8966218e+00   2.2876313e+00   9.9982124e-01   1.0101349e-01  -2.0693917e-01   1.2930138e+00   1.1402791e+00   2.7016413e+00   8.1632983e-01   1.6950333e+00  -4.9766326e-01  -6.4934212e-01  -6.5949744e-01   3.3749812e-01  -8.3229179e-01   9.8704779e-01   4.6553359e-02   2.1853006e+00  -1.3901735e-01   3.1965330e+00  -1.0447982e+00  -9.6166307e-01  -1.5679095e+00  -6.5113944e-01  -1.1286902e+00   6.9299256e-01  -3.6927307e-01   1.0298324e+00  -3.1290366e+00  -2.0481894e+00  -2.4678261e+00  -1.5222475e+00  -1.3854159e+00  -1.3438721e+00  -8.9345634e-01  -1.0673841e+00  -1.3488734e+00  -1.9063393e+00  -2.6588428e+00  -2.6163518e+00  -2.5604718e+00  -2.1150375e-01   1.4065864e+00   2.5882983e+00   7.3438972e-01  -2.5695309e+00
  -7.2043873e-01  -1.6050638e+00   2.4344848e-01  -1.4105279e-02   2.0415027e+00   7.0547371e-01   2.5119927e+00  -1.8785645e-01  -6.0948868e-01  -2.4317291e+00  -3.5970934e-01  -1.5538888e+00   7.3099833e-02  -2.1486457e-01   1.6792840e+00  -1.4214874e+00   6.4361481e-01   1.7934947e+00   1.6234572e+00  -7.9224993e-01  -1.4806206e+00   9.4061856e-01   3.8998194e-01   1.6319776e+00   1.2390374e+00   2.0172622e+00   1.6703615e+00   2.4866054e+00   1.6960197e+00   2.1851127e+00   8.3455913e-01   3.1270538e-01  -9.2703182e-02   1.3711074e+00   1.0505783e+00   2.6276524e+00   5.3009819e-01   1.6211143e+00  -6.0259898e-01  -3.9448900e-01  -6.0199834e-01   4.8824130e-01  -9.0793730e-01   1.0584108e+00  -1.4341591e-01   2.2130048e+00  -3.8879855e-01   3.1532653e+00  -1.2616052e+00  -7.1919222e-01  -1.3985419e+00  -4.7592299e-01  -1.0922282e+00   7.4205093e-01  -6.2571748e-01   9.4569133e-01  -3.2142589e+00  -1.7536421e+00  -2.3038113e+00  -1.2968180e+00  -1.3612689e+00  -1.2608230e+00  -1.0829905e+00  -1.0158809e+00  -1.5128832e+00  -1.8525766e+00  -2.6640138e+00  -2.5278575e+00  -2.5105336e+00  -6.5186757e-02   1.3642483e+00   2.4589451e+00   6.6089259e-01  -2.4857147e+00
  -5.1296692e-01  -1.3695172e+00   4.0420593e-01  -3.6501083e-03   2.0342325e+00   4.8350848e-01   2.4151541e+00  -4.2211609e-01  -6.0338817e-01  -2.3887945e+00  -1.2761326e-01  -1.3734797e+00   1.8460102e-01  -3.4379034e-01   1.5900407e+00  -1.7403877e+00   7.5084634e-01   1.6636060e+00   1.4698776e+00  -5.8956693e-01  -1.4307331e+00   1.0655353e+00   4.8032512e-01   1.6438960e+00   1.1379876e+00   1.9344510e+00   1.4904383e+00   2.4016281e+00   1.4803659e+00   2.0790275e+00   6.7097618e-01   5.1546176e-01   1.8978199e-02   1.4405612e+00   9.5242132e-01   2.5380491e+00   2.4255250e-01   1.5568474e+00  -6.8796740e-01  -1.4373939e-01  -5.4668723e-01   6.3000669e-01  -9.7778927e-01   1.1179635e+00  -3.3234720e-01   2.2239438e+00  -6.3414518e-01   3.0974249e+00  -1.4665352e+00  -4.7731309e-01  -1.2271830e+00  -3.0762084e-01  -1.0510011e+00   7.8318937e-01  -8.8254480e-01   8.6427285e-01  -3.2726232e+00  -1.4590206e+00  -2.1352333e+00  -1.0726184e+00  -1.3384535e+00  -1.1763710e+00  -1.2695658e+00  -9.5933346e-01  -1.6692351e+00  -1.7844543e+00  -2.6520327e+00  -2.4192785e+00  -2.4418234e+00   7.3547742e-02   1.3165559e+00   2.3065742e+00   6.0985591e-01  -2.3779877e+00
  -3.1206389e-01  -1.1377143e+00   5.5298393e-01   1.9305251e-03   2.0129188e+00   2.6179610e-01   2.3126882e+00  -6.4046861e-01  -5.7857419e-01  -2.3127724e+00   8.9709689e-02  -1.1940233e+00   2.8595577e-01  -4.6025158e-01   1.4959519e+00  -2.0379740e+00   8.4456264e-01   1.5184437e+00   1.3158778e+00  -3.9382656e-01  -1.3510760e+00   1.1724429e+00   5.6232779e-01   1.6425835e+00   1.0286868e+00   1.8380302e+00   1.2995123e+00   2.3001631e+00   1.2565263e+00   1.9720225e+00   5.1585113e-01   7.0164059e-01   1.2288193e-01   1.4967798e+00   8.4627031e-01   2.4328421e+00  -3.6790202e-02   1.5036765e+00  -7.4835481e-01   9.4623720e-02  -4.9629624e-01   7.5699036e-01  -1.0405811e+00   1.1624136e+00  -5.1411946e-01   2.2165517e+00  -8.6533011e-01   3.0306648e+00  -1.6497694e+00  -2.4399702e-01  -1.0592061e+00  -1.5191655e-01  -1.0051036e+00   8.1523310e-01  -1.1280754e+00   7.8791027e-01  -3.2976137e+00  -1.1725801e+00  -1.9663931e+00  -8.5598130e-01  -1.3160491e+00  -1.0929309e+00  -1.4432731e+00  -8.9818551e-01  -1.8097407e+00  -1.7032042e+00  -2.6200806e+00  -2.2920326e+00  -2.3535146e+00   1.9808884e-01   1.2616124e+00   2.1348084e+00   5.8353357e-01  -2.2476231e+00
  -1.2452577e-01  -9.1615750e-01   6.8411355e-01   5.3898682e-04   1.9753373e+00   4.6343189e-02   2.2065605e+00  -8.3421339e-01  -5.3511204e-01  -2.2027408e+00   2.8581117e-01  -1.0201474e+00   3.7353949e-01  -5.5922760e-01   1.3996263e+00  -2.3022720e+00   9.1953836e-01   1.3601648e+00   1.1664659e+00  -2.1178646e-01  -1.2426468e+00   1.2560941e+00   6.3159989e-01   1.6249593e+00   9.1164290e-01   1.7280742e+00   1.1018473e+00   2.1837274e+00   1.0316538e+00   1.8665698e+00   3.7530135e-01   8.6455034e-01   2.1431582e-01   1.5358585e+00   7.3303191e-01   2.3126844e+00  -2.9879416e-01   1.4623812e+00  -7.7978505e-01   3.1301810e-01  -4.5323057e-01   8.6419170e-01  -1.0952052e+00   1.1892719e+00  -6.8294664e-01   2.1900948e+00  -1.0733410e+00   2.9547290e+00  -1.8026868e+00  -2.6668552e-02  -8.9978160e-01  -1.3792332e-02  -9.5492114e-01   8.3727585e-01  -1.3513844e+00   7.1853237e-01  -3.2843634e+00  -9.0204580e-01  -1.8016061e+00  -6.5290488e-01  -1.2930779e+00  -1.0128652e+00  -1.5949717e+00  -8.3316637e-01  -1.9271737e+00  -1.6105735e+00  -2.5662531e+00  -2.1482014e+00  -2.2456797e+00   3.0278190e-01   1.1980797e+00   1.9479390e+00   5.8285795e-01  -2.0968534e+00
   4.3593017e-02  -7.1078636e-01   7.9275303e-01  -9.5365213e-03   1.9201763e+00  -1.5699430e-01   2.0988570e+00  -9.9580420e-01  -4.7389676e-01  -2.0594670e+00   4.5522474e-01  -8.5633393e-01   4.4445394e-01  -6.3660230e-01   1.3036237e+00  -2.5229989e+00   9.7156189e-01   1.1917266e+00   1.0262595e+00  -4.9494462e-02  -1.1078388e+00   1.3123730e+00   6.8450736e-01   1.5888158e+00   7.8791224e-01   1.6053859e+00   9.0213971e-01   2.0544978e+00   8.1292014e-01   1.7649603e+00   2.5459983e-01   9.9867146e-01   2.8926323e-01   1.5547610e+00   6.1402379e-01   2.1789225e+00  -5.3505029e-01   1.4331666e+00  -7.7979411e-01   5.0483607e-01  -4.1953649e-01   9.4761913e-01  -1.1407961e+00   1.1969848e+00  -8.3363284e-01   2.1447579e+00  -1.2502798e+00   2.8714799e+00  -1.9181987e+00   1.6806148e-01  -7.5374783e-01   1.0265522e-01  -9.0117325e-01   8.4875010e-01  -1.5428181e+00   6.5767305e-01  -3.2298662e+00  -6.5433670e-01  -1.6451248e+00  -4.6880914e-01  -1.2686517e+00  -9.3839587e-01  -1.7167492e+00  -7.6529230e-01  -2.0156044e+00  -1.5087583e+00  -2.4896802e+00  -1.9904684e+00  -2.1193124e+00   3.8310324e-01   1.1252500e+00   1.7507876e+00   6.0752802e-01  -1.9288057e+00
   1.8717018e-01  -5.2683466e-01   8.7506390e-01  -2.9591679e-02   1.8471219e+00  -3.4276145e-01   1.9917789e+00  -1.1191286e+00  -3.9656290e-01  -1.8853358e+00   5.9366543e-01  -7.0682251e-01   4.9666393e-01  -6.8937092e-01   1.2104079e+00  -2.6919801e+00   9.9756760e-01   1.0167968e+00   8.9938498e-01   8.7897540e-02  -9.5026612e-01   1.3384496e+00   7.1826405e-01   1.5329206e+00   6.5905166e-01   1.4714930e+00   7.0533312e-01   1.9152637e+00   6.0724152e-01   1.6693028e+00   1.5802995e-01   1.0998290e+00   3.4449262e-01   1.5514553e+00   4.9091575e-01   2.0336044e+00  -7.3819643e-01   1.4157660e+00  -7.4743479e-01   6.6467870e-01  -3.9688217e-01   1.0044468e+00  -1.1768064e+00   1.1850156e+00  -9.6180081e-01   2.0816777e+00  -1.3897102e+00   2.7829182e+00  -1.9910159e+00   3.3462883e-01  -6.2548917e-01   1.9436332e-01  -8.4492391e-01   8.4948594e-01  -1.6944405e+00   6.0648776e-01  -3.1331036e+00  -4.3531447e-01  -1.5010478e+00  -3.0830532e-01  -1.2421099e+00  -8.7151282e-01  -1.8023106e+00  -6.9584447e-01  -2.0706677e+00  -1.4003131e+00  -2.3905933e+00  -1.8220312e+00  -1.9762983e+00   4.3578268e-01   1.0430832e+00   1.5485435e+00   6.5615178e-01  -1.7473900e+00
   3.0216917e-01  -3.6871270e-01   9.2835167e-01  -6.0490103e-02   1.7568857e+00  -5.0614355e-01   1.8876159e+00  -1.1997263e+00  -3.0536840e-01  -1.6842093e+00   6.9817468e-01  -5.7551012e-01   5.2908816e-01  -7.1578685e-01   1.1222934e+00  -2.8034737e+00   9.9571737e-01   8.3961853e-01   7.8939059e-01   1.9628521e-01  -7.7453378e-01   1.3328786e+00   7.3098436e-01   1.4570716e+00   5.2704051e-01   1.3286038e+00   5.1641467e-01   1.7693429e+00   4.2100659e-01   1.5815174e+00   8.8781371e-02   1.1653104e+00   3.7763005e-01   1.5250011e+00   3.6565062e-01   1.8794410e+00  -9.0219585e-01   1.4095466e+00  -6.8321929e-01   7.8853997e-01  -3.8654891e-01   1.0331154e+00  -1.2030613e+00   1.1538736e+00  -1.0640795e+00   2.0029187e+00  -1.4869325e+00   2.6911819e+00  -2.0178335e+00   4.6870484e-01  -5.1882199e-01   2.5940576e-01  -7.8755680e-01   8.3975395e-01  -1.8003853e+00   5.6577458e-01  -2.9950764e+00  -2.4957142e-01  -1.3732180e+00  -1.7499295e-01  -1.2131353e+00  -8.1388596e-01  -1.8472718e+00  -6.2632445e-01  -2.0897486e+00  -1.2880431e+00  -2.2703340e+00  -1.6464901e+00  -1.8193390e+00   4.5887097e-01   9.5220848e-01   1.3465824e+00   7.2642442e-01  -1.5571446e+00
   3.8574930e-01  -2.3991412e-01   9.5116180e-01  -1.0266054e-01   1.6511727e+00  -6.4317841e-01   1.7886995e+00  -1.2349367e+00  -2.0306224e-01  -1.4612153e+00   7.6720201e-01  -4.6584791e-01   5.4163598e-01  -7.1543623e-01   1.0413876e+00  -2.8543733e+00   9.6543025e-01   6.6483461e-01   6.9917547e-01   2.7272343e-01  -5.8597243e-01   1.2956374e+00   7.2169756e-01   1.3620981e+00   3.9417743e-01   1.1795234e+00   3.4019982e-01   1.6204635e+00   2.5982227e-01   1.5033193e+00   4.8886934e-02   1.1939222e+00   3.8719481e-01   1.4755828e+00   2.4035090e-01   1.7197219e+00  -1.0225591e+00   1.4136070e+00  -5.8900667e-01   8.7393093e-01  -3.8942969e-01   1.0333692e+00  -1.2197939e+00   1.1050814e+00  -1.1382380e+00   1.9113912e+00  -1.5391701e+00   2.5985223e+00  -1.9974259e+00   5.6733179e-01  -4.3689168e-01   2.9704219e-01  -7.3071445e-01   8.2028579e-01  -1.8570909e+00   5.3599709e-01  -2.8187397e+00  -1.0027268e-01  -1.2651139e+00  -7.1302419e-02  -1.1818387e+00  -7.6678503e-01  -1.8493428e+00  -5.5839062e-01  -2.0720731e+00  -1.1748823e+00  -2.1313039e+00  -1.4677192e+00  -1.6518310e+00   4.5175081e-01   8.5388755e-01   1.1502723e+00   8.1532406e-01  -1.3630502e+00
   4.3632780e-01  -1.4294906e-01   9.4332461e-01  -1.5610613e-01   1.5325931e+00  -7.5092776e-01   1.6973347e+00  -1.2239647e+00  -9.2743772e-02  -1.2224819e+00   8.0062066e-01  -3.8073631e-01   5.3518669e-01  -6.8923392e-01   9.6953283e-01  -2.8442789e+00   9.0735744e-01   4.9728368e-01   6.3093220e-01   3.1549345e-01  -3.9035516e-01   1.2281019e+00   6.9032673e-01   1.2498126e+00   2.6295908e-01   1.0275368e+00   1.8112032e-01   1.4726159e+00   1.2828927e-01   1.4361950e+00   3.9201157e-02   1.1859849e+00   3.7259932e-01   1.4044859e+00   1.1721726e-01   1.5581901e+00  -1.0964966e+00   1.4268624e+00  -4.6784379e-01   9.1993610e-01  -4.0603377e-01   1.0062298e+00  -1.2276481e+00   1.0410860e+00  -1.1832583e+00   1.8107140e+00  -1.5456508e+00   2.5072603e+00  -1.9306400e+00   6.2899659e-01  -3.8208439e-01   3.0770926e-01  -6.7620875e-01   7.9226826e-01  -1.8634021e+00   5.1730685e-01  -2.6088381e+00   1.0936243e-02  -1.1797357e+00   1.6029904e-03  -1.1487993e+00  -7.3101522e-01  -1.8083841e+00  -4.9377908e-01  -2.0186966e+00  -1.0637640e+00  -1.9768532e+00  -1.2897231e+00  -1.4777050e+00   4.1509269e-01   7.4994467e-01   9.6477572e-01   9.1930996e-01  -1.1703186e+00
   4.5359114e-01  -7.9303652e-02   9.0594438e-01  -2.2042355e-01   1.4045202e+00  -8.2759508e-01   1.6157101e+00  -1.1678641e+00   2.2279650e-02  -9.7482916e-01   7.9967734e-01  -3.2242378e-01   5.1151255e-01  -6.3933876e-01   9.0824792e-01  -2.7754346e+00   8.2330546e-01   3.4177551e-01   5.8610478e-01   3.2412324e-01  -1.9361123e-01   1.1329580e+00   6.3763634e-01   1.1229101e+00   1.3594941e-01   8.7626037e-01   4.3027699e-02   1.3298808e+00   2.9820680e-02   1.3813646e+00   5.9420976e-02   1.1432649e+00   3.3411673e-01   1.3140174e+00  -1.5730785e-03   1.3988770e+00  -1.1229904e+00   1.4481102e+00  -3.2376763e-01   9.2719940e-01  -4.3649372e-01   9.5390526e-01  -1.2276541e+00   9.6511528e-01  -1.1993379e+00   1.7050279e+00  -1.5075809e+00   2.4197138e+00  -1.8202890e+00   6.5363959e-01  -3.5595432e-01   2.9295478e-01  -6.2590816e-01   7.5730750e-01  -1.8205359e+00   5.0956455e-01  -2.3716513e+00   8.3950042e-02  -1.1194924e+00   4.3853491e-02  -1.1150599e+00  -7.0687213e-01  -1.7263382e+00  -4.3421569e-01  -1.9323899e+00  -9.5749238e-01  -1.8111164e+00  -1.1164880e+00  -1.3012361e+00   3.5075927e-01   6.4266488e-01   7.9485539e-01   1.0345118e+00  -9.8416880e-01
   4.3845570e-01  -4.9427383e-02   8.4133029e-01  -2.9483139e-01   1.2709011e+00  -8.7258220e-01   1.5457933e+00  -1.0694352e+00   1.3862968e-01  -7.2543394e-01   7.6688105e-01  -2.9241383e-01   4.7314966e-01  -5.6899518e-01   8.5867244e-01  -2.6525276e+00   7.1611148e-01   2.0285994e-01   5.6536251e-01   2.9936028e-01  -1.5512563e-03   1.0140532e+00   5.6515402e-01   9.8482359e-01   1.5647783e-02   7.2946924e-01  -7.0975208e-02   1.1962435e+00  -3.3486285e-02   1.3397354e+00   1.0814723e-01   1.0688436e+00   2.7281994e-01   1.2073703e+00  -1.1396199e-01   1.2459094e+00  -1.1027845e+00   1.4760759e+00  -1.6157782e-01   8.9783895e-01  -4.8057413e-01   8.7964034e-01  -1.2211733e+00   8.8098604e-01  -1.1878293e+00   1.5987692e+00  -1.4280129e+00   2.3381078e+00  -1.6709507e+00   6.4259690e-01  -3.5917312e-01   2.5531995e-01  -5.8161443e-01   7.1736080e-01  -1.7319142e+00   5.1235819e-01  -2.1146610e+00   1.2014997e-01  -1.0860961e+00   5.6823082e-02  -1.0820748e+00  -6.9412476e-01  -1.6070432e+00  -3.8132685e-01  -1.8174324e+00  -8.5862154e-01  -1.6388042e+00  -9.5183128e-01  -1.1268332e+00   2.6166386e-01   5.3466731e-01   6.4469171e-01   1.1569027e+00  -8.0960113e-01
   3.9298085e-01  -5.2747505e-02   7.5287185e-01  -3.7820550e-01   1.1360320e+00  -8.8648178e-01   1.4892156e+00  -9.3304451e-01   2.5298379e-01  -4.8148178e-01   7.0583884e-01  -2.9138710e-01   4.2322634e-01  -4.8231407e-01   8.2151667e-01  -2.4823708e+00   5.8947698e-01   8.4603352e-02   5.6859301e-01   2.4310033e-01   1.8038506e-01   8.7619738e-01   4.7507096e-01   8.3954189e-01  -9.5634597e-02   5.9091250e-01  -1.5866442e-01   1.0754018e+00  -6.0917782e-02   1.3118536e+00   1.8298496e-01   9.6693615e-01   1.9049809e-01   1.0884450e+00  -2.1809353e-01   1.1032999e+00  -1.0382920e+00   1.5094419e+00   1.3411237e-02   8.3529739e-01  -5.3768017e-01   7.8752027e-01  -1.2098171e+00   7.9287783e-01  -1.1511149e+00   1.4964164e+00  -1.3116154e+00   2.2644649e+00  -1.4886787e+00   5.9848110e-01  -3.9150186e-01   1.9818081e-01  -5.4494138e-01   6.7463807e-01  -1.6028777e+00   5.2501891e-01  -1.8461591e+00   1.2228041e-01  -1.0804684e+00   4.3006224e-02  -1.0516156e+00  -6.9202753e-01  -1.4559422e+00  -3.3655473e-01  -1.6793260e+00  -7.6935061e-01  -1.4649627e+00  -7.9925736e-01  -9.5882078e-01   1.5159247e-01   4.2876024e-01   5.1772187e-01   1.2824517e+00  -6.5118142e-01
   3.2023942e-01  -8.7710584e-02   6.4486501e-01  -4.6911904e-01   1.0043135e+00  -8.7100700e-01   1.4471590e+00  -7.6437566e-01   3.6218795e-01  -2.4982631e-01   6.2105086e-01  -3.1914571e-01   3.6526123e-01  -3.8401136e-01   7.9702023e-01  -2.2734843e+00   4.4777101e-01  -9.6141950e-03   5.9491613e-01   1.5827599e-01   3.4734869e-01   7.2492233e-01   3.7012860e-01   6.9140157e-01  -1.9588229e-01   4.6412292e-01  -2.1877897e-01   9.7058192e-01  -5.3146208e-02   1.2978559e+00   2.8067806e-01   8.4266344e-01   8.9556848e-02   9.6163455e-01  -3.1237999e-01   9.7473136e-01  -9.3342742e-01   1.5468604e+00   1.9562761e-01   7.4413696e-01  -6.0686544e-01   6.8223652e-01  -1.1953438e+00   7.0508507e-01  -1.0924352e+00   1.4022276e+00  -1.1643666e+00   2.2004895e+00  -1.2806499e+00   5.2500877e-01  -4.5179018e-01   1.2556097e-01  -5.1720676e-01   6.3147607e-01  -1.4403076e+00   5.4663345e-01  -1.5748205e+00   9.4264915e-02  -1.1026674e+00   5.8307990e-03  -1.0256438e+00  -6.9936547e-01  -1.2797152e+00  -3.0108532e-01  -1.5244506e+00  -6.9144210e-01  -1.2947152e+00  -6.6182742e-01  -8.0122504e-01   2.4999713e-02   3.2778823e-01   4.1650817e-01   1.4072571e+00  -5.1284572e-01
   2.2415469e-01  -1.5184918e-01   5.2229890e-01  -5.6588587e-01   8.7999692e-01  -8.2886639e-01   1.4202505e+00  -5.7012972e-01   4.6335134e-01  -3.6672757e-02   5.1767769e-01  -3.7458447e-01   3.0294493e-01  -2.7912518e-01   7.8492060e-01  -2.0356089e+00   2.9581329e-01  -7.7268687e-02   6.4272079e-01   4.8713359e-02   4.9526158e-01   5.6621519e-01   2.5349614e-01   5.4486582e-01  -2.8345999e-01   3.5223547e-01  -2.5105500e-01   8.8437155e-01  -1.2169283e-02   1.2974312e+00   3.9727223e-01   7.0179632e-01  -2.7090815e-02   8.3158913e-01  -3.9554727e-01   8.6335114e-01  -7.9337904e-01   1.5869556e+00   3.7949675e-01   6.2979397e-01  -6.8683961e-01   5.6883261e-01  -1.1795453e+00   6.2176302e-01  -1.0156788e+00   1.3199816e+00  -9.9319252e-01   2.1474512e+00  -1.0547685e+00   4.2678699e-01  -5.3800127e-01   4.1929524e-02  -4.9934697e-01   5.9019414e-01  -1.2521830e+00   5.7605466e-01  -1.3092702e+00   4.0975738e-02  -1.1518432e+00  -5.0575462e-02  -1.0061650e+00  -7.1452996e-01  -1.0858615e+00  -2.7579424e-01  -1.3596904e+00  -6.2616929e-01  -1.1330058e+00  -5.4204843e-01  -6.5757915e-01  -1.1320928e-01   2.3448160e-01   3.4264299e-01   1.5276590e+00  -3.9773730e-01
   1.0931236e-01  -2.4187113e-01   3.9061724e-01  -6.6660495e-01   7.6694350e-01  -7.6359369e-01   1.4084820e+00  -3.5769088e-01   5.5392145e-01   1.5269675e-01   4.0129368e-01  -4.5569457e-01   2.3992043e-01  -1.7273350e-01   7.8443651e-01  -1.7791878e+00   1.3865123e-01  -1.1681766e-01   7.0972561e-01  -8.1035868e-02   6.2095212e-01   4.0624248e-01   1.2864630e-01   4.0430521e-01  -3.5716892e-01   2.5782459e-01  -2.5620918e-01   8.1858413e-01   5.8810323e-02   1.3097979e+00   5.2829831e-01   5.5048387e-01  -1.5613629e-01   7.0297496e-01  -4.6665860e-01   7.7158945e-01  -6.2433500e-01   1.6283230e+00   5.5968087e-01   4.9830841e-01  -7.7597727e-01   4.5244466e-01  -1.1641281e+00   5.4668574e-01  -9.2515517e-01   1.2527456e+00  -8.0557902e-01   2.1060803e+00  -8.1925399e-01   3.0907365e-01  -6.4726384e-01  -4.8004859e-02  -4.9186091e-01   5.5294101e-01  -1.0471117e+00   6.1191188e-01  -1.0576676e+00  -3.2026686e-02  -1.2262299e+00  -1.2164445e-01  -9.9507387e-01  -7.3562248e-01  -8.8226361e-01  -2.6121433e-01  -1.1920531e+00  -5.7429559e-01  -9.8435814e-01  -4.4178886e-01  -5.3075929e-01  -2.5789864e-01   1.5131791e-01   2.9669594e-01   1.6403348e+00  -3.0808396e-01
  -1.9241893e-02  -3.5376992e-01   2.5546733e-01  -7.6920476e-01   6.6840933e-01  -6.7934724e-01   1.4111599e+00  -1.3478043e-01   6.3173822e-01   3.1414110e-01   2.7763877e-01  -5.5960187e-01   1.7957623e-01  -6.9689894e-02   7.9426978e-01  -1.5148411e+00  -1.8657164e-02  -1.2777402e-01   7.9306249e-01  -2.2587796e-01   7.2224239e-01   2.5107930e-01  -7.6647961e-04   2.7379362e-01  -4.1627284e-01   1.8277250e-01  -2.3587454e-01   7.7416287e-01   1.5555657e-01   1.3337030e+00   6.6896657e-01   3.9498166e-01  -2.9398455e-01   5.8024428e-01  -5.2511635e-01   7.0101533e-01  -4.3318405e-01   1.6695279e+00   7.3129056e-01   3.5604481e-01  -8.7232967e-01   3.3805148e-01  -1.1505996e+00   4.8303101e-01  -8.2536413e-01   1.2026812e+00  -6.0918381e-01   2.0764848e+00  -5.8224096e-01   1.7752672e-01  -7.7594938e-01  -1.3949493e-01  -4.9478542e-01   5.2154455e-01  -8.3386447e-01   6.5262321e-01  -8.2733657e-01  -1.1876739e-01  -1.3231794e+00  -2.0263161e-01  -9.9400630e-01  -7.6057782e-01  -6.7676546e-01  -2.5752702e-01  -1.0283121e+00  -5.3608694e-01  -8.5266843e-01  -3.6222472e-01  -4.2286184e-01  -4.0391251e-01   8.0405331e-02   2.7820698e-01   1.7423783e+00  -2.4512234e-01
  -1.5621008e-01  -4.8295314e-01   1.2245052e-01  -8.7148697e-01   5.8687131e-01  -5.8069302e-01   1.4268951e+00   9.0883126e-02   6.9506835e-01   4.4481056e-01   1.5238057e-01  -6.8263997e-01   1.2486463e-01   2.5606205e-02   8.1262772e-01  -1.2528756e+00  -1.7124325e-01  -1.1072202e-01   8.8938152e-01  -3.8036872e-01   7.9798626e-01   1.0645790e-01  -1.3102181e-01   1.5693252e-01  -4.6049376e-01   1.2817757e-01  -1.9249414e-01   7.5113206e-01   2.7301221e-01   1.3674468e+00   8.1436317e-01   2.4139399e-01  -4.3685765e-01   4.6742921e-01  -5.7064445e-01   6.5224104e-01  -2.2720875e-01   1.7091086e+00   8.9005779e-01   2.0941948e-01  -9.7364391e-01   2.3024796e-01  -1.1401672e+00   4.3320625e-01  -7.2077609e-01   1.1709056e+00  -4.1147406e-01   2.0581031e+00  -3.5141606e-01   3.7957114e-02  -9.1977282e-01  -2.2794503e-01  -5.0770040e-01   4.9737864e-01  -6.2094612e-01   6.9641398e-01  -6.2445761e-01  -2.1312780e-01  -1.4392419e+00  -2.8886576e-01  -1.0042087e+00  -7.8729792e-01  -4.7679050e-01  -2.6457734e-01  -8.7469049e-01  -5.1135321e-01  -7.4104209e-01  -3.0381842e-01  -3.3512898e-01  -5.4626836e-01   2.3394902e-02   2.8572785e-01   1.8313621e+00  -2.0907218e-01
  -2.9624660e-01  -6.2438722e-01  -3.1138760e-03  -9.7117050e-01   5.2390568e-01  -4.7238447e-01   1.4536386e+00   3.1189905e-01   7.4262153e-01   5.4322349e-01   3.0894984e-02  -8.2045735e-01   7.8155686e-02   1.0939668e-01   8.3726995e-01  -1.0028478e+00  -3.1460283e-01  -6.7275475e-02   9.9497317e-01  -5.3890706e-01   8.4805982e-01  -2.2453408e-02  -2.5844045e-01   5.6711425e-02  -4.8998005e-01   9.4308545e-02  -1.2918073e-01   7.4860172e-01   4.0553968e-01   1.4089328e+00   9.5963876e-01   9.5439230e-02  -5.8089061e-01   3.6797075e-01  -6.0325487e-01   6.2488322e-01  -1.3787518e-02   1.7455895e+00   1.0324633e+00   6.4645675e-02  -1.0773921e+00   1.3305210e-01  -1.1336579e+00   3.9872580e-01  -6.1563660e-01   1.1574173e+00  -2.1940942e-01   2.0496931e+00  -1.3370944e-01  -1.0390354e-01  -1.0739140e+00  -3.0908598e-01  -5.2976055e-01   4.8125808e-01  -4.1622551e-01   7.4134420e-01  -4.5383848e-01  -3.0910046e-01  -1.5702913e+00  -3.7596948e-01  -1.0264337e+00  -8.1378622e-01  -2.8902156e-01  -2.8190942e-01  -7.3660584e-01  -4.9951382e-01  -6.5168185e-01  -2.6633157e-01  -2.6792629e-01  -6.8032695e-01  -1.8574069e-02   3.1690978e-01   1.9053832e+00  -1.9916059e-01
  -4.3415379e-01  -7.7275556e-01  -1.1640196e-01  -1.0659366e+00   4.8012371e-01  -3.5915201e-01   1.4887594e+00   5.2146233e-01   7.7355171e-01   6.0926873e-01  -8.1928064e-02  -9.6815478e-01   4.1133116e-02   1.7870272e-01   8.6558098e-01  -7.7320104e-01  -4.4474139e-01   1.9620555e-05   1.1059042e+00  -6.9592618e-01   8.7330730e-01  -1.3123485e-01  -3.7948304e-01  -2.4589468e-02  -5.0525217e-01   8.0607842e-02  -4.9551268e-02   7.6482398e-01   5.4717774e-01   1.4557459e+00   1.1001824e+00  -3.7753273e-02  -7.2222119e-01   2.8458983e-01  -6.2320279e-01   6.1758358e-01   1.9988082e-01   1.7775022e+00   1.1558136e+00  -7.2494705e-02  -1.1808139e+00   4.9753081e-02  -1.1314632e+00   3.8014562e-01  -5.1380163e-01   1.1610910e+00  -3.9183904e-02   2.0493718e+00   6.4945470e-02  -2.4261167e-01  -1.2331604e+00  -3.7913188e-01  -5.5974751e-01   4.7337253e-01  -2.2663968e-01   7.8534842e-01  -3.1876635e-01  -4.0101787e-01  -1.7116896e+00  -4.6004086e-01  -1.0608697e+00  -8.3827131e-01  -1.1915522e-01  -3.0881827e-01  -6.1848443e-01  -4.9967854e-01  -5.8583146e-01  -2.4886864e-01  -2.2077029e-01  -8.0193733e-01  -4.4894565e-02   3.6863471e-01   1.9630909e+00  -2.1369248e-01
  -5.6506316e-01  -9.2262743e-01  -2.1326975e-01  -1.1534765e+00   4.5516922e-01  -2.4551050e-01   1.5291668e+00   7.1359434e-01   7.8744693e-01   6.4413835e-01  -1.8184937e-01  -1.1204502e+00   1.4736401e-02   2.3141297e-01   8.9466717e-01  -5.7098673e-01  -5.5828736e-01   8.7831872e-02   1.2181605e+00  -8.4607748e-01   8.7544777e-01  -2.1635927e-01  -4.9083958e-01  -8.5453910e-02  -5.0713245e-01   8.5742610e-02   4.2453992e-02   7.9729976e-01   6.9190242e-01   1.5052500e+00   1.2317744e+00  -1.5381147e-01  -8.5707472e-01   2.1920313e-01  -6.3093565e-01   6.2808861e-01   4.0702127e-01   1.8034178e+00   1.2582692e+00  -1.9684769e-01  -1.2809774e+00  -1.7195327e-02  -1.1335141e+00   3.7705817e-01  -4.1860912e-01   1.1797427e+00   1.2396731e-01   2.0546986e+00   2.3977919e-01  -3.7319179e-01  -1.3920683e+00  -4.3491505e-01  -5.9613751e-01   4.7326519e-01  -5.7978613e-02   8.2629021e-01  -2.2094290e-01  -4.8374884e-01  -1.8584815e+00  -5.3779207e-01  -1.1071065e+00  -8.5931144e-01   2.8262632e-02  -3.4441243e-01  -5.2364789e-01  -5.1073514e-01  -5.4377173e-01  -2.4994819e-01  -1.9240163e-01  -9.0755514e-01  -5.5480344e-02   4.3718274e-01   2.0036946e+00  -2.5016109e-01
  -6.8459936e-01  -1.0686330e+00  -2.9040398e-01  -1.2315439e+00   4.4777308e-01  -1.3559189e-01   1.5714650e+00   8.8332269e-01   7.8431193e-01   6.5019909e-01  -2.6541357e-01  -1.2718630e+00  -8.5081931e-04   2.6632280e-01   9.2147551e-01  -4.0167405e-01  -6.5257504e-01   1.9222973e-01   1.3277945e+00  -9.8440608e-01   8.5694949e-01  -2.7529587e-01  -5.8951273e-01  -1.2514385e-01  -4.9666639e-01   1.0769842e-01   1.4275847e-01   8.4292648e-01   8.3388052e-01   1.5547043e+00   1.3507157e+00  -2.4925228e-01  -9.8184766e-01   1.7288361e-01  -6.2704136e-01   6.5338252e-01   6.0149042e-01   1.8219893e+00   1.3388315e+00  -3.0404951e-01  -1.3748558e+00  -6.6235804e-02  -1.1392837e+00   3.8814483e-01  -3.3278807e-01   1.2102608e+00   2.6589427e-01   2.0628035e+00   3.8728128e-01  -4.9128645e-01  -1.5451398e+00  -4.7399618e-01  -6.3717832e-01   4.7985957e-01   8.5248566e-02   8.6203007e-01  -1.6049709e-01  -5.5285915e-01  -2.0056050e+00  -6.0664334e-01  -1.1641375e+00  -8.7587239e-01   1.4992342e-01  -3.8768139e-01  -4.5426752e-01  -5.3143444e-01  -5.2486279e-01  -2.6759591e-01  -1.8089559e-01  -9.9433692e-01  -5.0727346e-02   5.1842801e-01   2.0269553e+00  -3.0538990e-01
  -7.8902337e-01  -1.2056389e+00  -3.4543651e-01  -1.2980130e+00   4.5585772e-01  -3.3006969e-02   1.6121300e+00   1.0268085e+00   7.6454678e-01   6.3081500e-01  -3.3004820e-01  -1.4169142e+00  -6.1680998e-03   2.8312886e-01   9.4292828e-01  -2.6904622e-01  -7.2569826e-01   3.0889389e-01   1.4310675e+00  -1.1065122e+00   8.2088056e-01  -3.0657435e-01  -6.7289379e-01  -1.4367822e-01  -4.7504303e-01   1.4390859e-01   2.4733326e-01   8.9817890e-01   9.6770665e-01   1.6013879e+00   1.4539291e+00  -3.2157645e-01  -1.0931917e+00   1.4586243e-01  -6.1220035e-01   6.8986353e-01   7.7794632e-01   1.8319984e+00   1.3972910e+00  -3.9065310e-01  -1.4594220e+00  -9.6722993e-02  -1.1478252e+00   4.1127989e-01  -2.5840384e-01   1.2487903e+00   3.8359699e-01   2.0705512e+00   5.0523022e-01  -5.9327570e-01  -1.6870128e+00  -4.9474552e-01  -6.8097201e-01   4.9153134e-01   1.9987413e-01   8.9050522e-01  -1.3606679e-01  -6.0473564e-01  -2.1481046e+00  -6.6477504e-01  -1.2303997e+00  -8.8737479e-01   2.4377057e-01  -4.3756130e-01  -4.1137973e-01  -5.6046572e-01  -5.2762511e-01  -2.9945239e-01  -1.8379894e-01  -1.0602097e+00  -3.1454208e-02   6.0805121e-01   2.0331524e+00  -3.7569627e-01
  -8.7535177e-01  -1.3289197e+00  -3.7702040e-01  -1.3509420e+00   4.7668393e-01   5.9261404e-02   1.6476995e+00   1.1414232e+00   7.2892215e-01   5.9013446e-01  -3.7412877e-01  -1.5503314e+00  -2.4066941e-03   2.8238299e-01   9.5606502e-01  -1.7517776e-01  -7.7653913e-01   4.3334254e-01   1.5245866e+00  -1.2086974e+00   7.7074411e-01  -3.0981136e-01  -7.3883311e-01  -1.4178268e-01  -4.4352100e-01   1.9140800e-01   3.5237004e-01   9.5930930e-01   1.0886146e+00   1.6427260e+00   1.5390366e+00  -3.6932699e-01  -1.1880995e+00   1.3756688e-01  -5.8714573e-01   7.3355027e-01   9.3198129e-01   1.8324079e+00   1.4341538e+00  -4.5421896e-01  -1.5317581e+00  -1.0889826e-01  -1.1578334e+00   4.4367643e-01  -1.9683705e-01   1.2909598e+00   4.7523530e-01   2.0747265e+00   5.9266653e-01  -6.7636756e-01  -1.8126558e+00  -4.9639223e-01  -7.2555868e-01   5.0622006e-01   2.8406711e-01   9.0981485e-01  -1.4493982e-01  -6.3667474e-01  -2.2813326e+00  -7.1114031e-01  -1.3038430e+00  -8.9370922e-01   3.0895456e-01  -4.9299459e-01  -3.9494971e-01  -5.9651701e-01  -5.4984967e-01  -3.4288905e-01  -1.9828347e-01  -1.1039177e+00   1.1705233e-03   7.0175769e-01   2.0230421e+00  -4.5706652e-01
  -9.4144843e-01  -1.4343152e+00  -3.8486610e-01  -1.3886410e+00   5.0702496e-01   1.3893317e-01   1.6749581e+00   1.2257782e+00   6.7855384e-01   5.3285601e-01  -3.9700852e-01  -1.6672541e+00   8.6942972e-03   2.6541187e-01   9.5818230e-01  -1.2048487e-01  -8.0477265e-01   5.6115468e-01   1.6054274e+00  -1.2880868e+00   7.1030786e-01  -2.8570122e-01  -7.8570346e-01  -1.2081716e-01  -4.0336562e-01   2.4700149e-01   4.5443603e-01   1.0225538e+00   1.1926574e+00   1.6764107e+00   1.6044096e+00  -3.9211146e-01  -1.2639918e+00   1.4668866e-01  -5.5263350e-01   7.8030404e-01   1.0602185e+00   1.8224107e+00   1.4505521e+00  -4.9336956e-01  -1.5891720e+00  -1.0382835e-01  -1.1677331e+00   4.8206349e-01  -1.4879174e-01   1.3321337e+00   5.4009309e-01   2.0722305e+00   6.4981993e-01  -7.3866031e-01  -1.9175597e+00  -4.7903938e-01  -7.6899890e-01   5.2157088e-01   3.3727636e-01   9.1830601e-01  -1.8324254e-01  -6.4693616e-01  -2.4011243e+00  -7.4544255e-01  -1.3820279e+00  -8.9521972e-01   3.4574028e-01  -5.5297820e-01  -4.0397302e-01  -6.3831631e-01  -5.8872835e-01  -3.9512471e-01  -2.2130338e-01  -1.1250445e+00   4.5707664e-02   7.9548778e-01   1.9977946e+00  -5.4533223e-01
  -9.8608470e-01  -1.5183691e+00  -3.6973741e-01  -1.4097438e+00   5.4335767e-01   2.0447369e-01   1.6911061e+00   1.2797110e+00   6.1487496e-01   4.6398652e-01  -3.9901271e-01  -1.7634275e+00   2.4975573e-02   2.3420787e-01   9.4696146e-01  -1.0383916e-01  -8.1085175e-01   6.8817765e-01   1.6712432e+00  -1.3427260e+00   6.4343763e-01  -2.3597210e-01  -8.1245452e-01  -8.2687612e-02  -3.5580084e-01   3.0743462e-01   5.5060399e-01   1.0843298e+00   1.2768475e+00   1.7005082e+00   1.6491969e+00  -3.9058792e-01  -1.3188037e+00   1.7127592e-01  -5.0942534e-01   8.2605189e-01   1.1603748e+00   1.8014743e+00   1.4481490e+00  -5.0780767e-01  -1.6293199e+00  -8.3313460e-02  -1.1757860e+00   5.2288085e-01  -1.1432884e-01   1.3676734e+00   5.7850510e-01   2.0602682e+00   6.7799980e-01  -7.7917683e-01  -1.9979169e+00  -4.4364413e-01  -8.0945080e-01   5.3509456e-01   3.6013037e-01   9.1465175e-01  -2.4616599e-01  -6.3476443e-01  -2.5039423e+00  -7.6808071e-01  -1.4622423e+00  -8.9265710e-01   3.5537952e-01  -6.1659688e-01  -4.3660194e-01  -6.8465489e-01  -6.4099580e-01  -4.5333618e-01  -2.4974876e-01  -1.1240130e+00   1.0052630e-01   8.8560844e-01   1.9589297e+00  -6.3633829e-01
  -1.0089644e+00  -1.5784416e+00  -3.3340726e-01  -1.4132766e+00   5.8205693e-01   2.5510498e-01   1.6939012e+00   1.3042315e+00   5.3960609e-01   3.8860460e-01  -3.8139746e-01  -1.8353762e+00   4.4000500e-02   1.9129824e-01   9.2057603e-01  -1.2273426e-01  -7.9596967e-01   8.1070738e-01   1.7203508e+00  -1.3716437e+00   5.7394253e-01  -1.6330925e-01  -8.1865580e-01  -2.9748029e-02  -3.0197791e-01   3.6955660e-01   6.3855325e-01   1.1414147e+00   1.3392559e+00   1.7135472e+00   1.6733292e+00  -3.6641497e-01  -1.3510635e+00   2.0884304e-01  -4.5828319e-01   8.6699658e-01   1.2312915e+00   1.7693761e+00   1.4290454e+00  -4.9829782e-01  -1.6503214e+00  -4.9772031e-02  -1.1802093e+00   5.6247895e-01  -9.2920638e-02   1.3931905e+00   5.9175485e-01   2.0365127e+00   6.7945879e-01  -7.9786993e-01  -2.0507750e+00  -3.9196406e-01  -8.4523947e-01   5.4433268e-01   3.5430514e-01   8.9791631e-01  -3.2821775e-01  -6.0037739e-01  -2.5869767e+00  -7.8006662e-01  -1.5416303e+00  -8.8710494e-01   3.3995955e-01  -6.8303914e-01  -4.9028821e-01  -7.3439152e-01  -7.0307679e-01  -5.1475663e-01  -2.8058559e-01  -1.1020545e+00   1.6387754e-01   9.6907376e-01   1.9082439e+00  -7.2609443e-01
  -1.0107110e+00  -1.6127908e+00  -2.7857498e-01  -1.3987222e+00   6.1958148e-01   2.9078623e-01   1.6817622e+00   1.3014313e+00   4.5472177e-01   3.1163960e-01  -3.4627331e-01  -1.8805497e+00   6.3204639e-02   1.3959905e-01   8.7777235e-01  -1.7349405e-01  -7.6200435e-01   9.2563000e-01   1.7517960e+00  -1.3748775e+00   5.0543901e-01  -7.1246601e-02  -8.0452368e-01   3.5302423e-02  -2.4296112e-01   4.3046453e-01   7.1663602e-01   1.1910922e+00   1.3790621e+00   1.7145816e+00   1.6775014e+00  -3.2216612e-01  -1.3599622e+00   2.5649252e-01  -3.9997522e-01   8.9979806e-01   1.2729307e+00   1.7262253e+00   1.3956904e+00  -4.6661142e-01  -1.6508649e+00  -6.1081418e-03  -1.1792963e+00   5.9731247e-01  -8.3522699e-02   1.4047763e+00   5.8194950e-01   1.9992376e+00   6.5723582e-01  -7.9559765e-01  -2.0741575e+00  -3.2647286e-01  -8.7491391e-01   5.4701652e-01   3.2236721e-01   8.6760195e-01  -4.2348889e-01  -5.4492328e-01  -2.6482068e+00  -7.8291861e-01  -1.6173274e+00  -8.7988124e-01   3.0223753e-01  -7.5159309e-01  -5.6193457e-01  -7.8644261e-01  -7.7123365e-01  -5.7675717e-01  -3.1097612e-01  -1.0611554e+00   2.3395898e-01   1.0435454e+00   1.8477417e+00  -8.1090353e-01
  -9.9281523e-01  -1.6206207e+00  -2.0874718e-01  -1.3660739e+00   6.5264209e-01   3.1216513e-01   1.6538281e+00   1.2743601e+00   3.6241260e-01   2.3767480e-01  -2.9649515e-01  -1.8974324e+00   8.0044497e-02   8.2260747e-02   8.1792053e-01  -2.5151060e-01  -7.1144203e-01   1.0305187e+00   1.7653865e+00  -1.3534587e+00   4.4123825e-01   3.5971020e-02  -7.7092866e-01   1.0952344e-01  -1.7972872e-01   4.8762222e-01   7.8390744e-01   1.2312579e+00   1.3965548e+00   1.7032257e+00   1.6631317e+00  -2.6121006e-01  -1.3454031e+00   3.1104287e-01  -3.3529074e-01   9.2171951e-01   1.2863378e+00   1.6724696e+00   1.3507957e+00  -4.1543559e-01  -1.6302925e+00   4.4432421e-02  -1.1715358e+00   6.2411686e-01  -8.4659855e-02   1.3991975e+00   5.5187854e-01   1.9474035e+00   6.1498603e-01  -7.7406607e-01  -2.0671411e+00  -2.5024859e-01  -8.9728895e-01   5.4120895e-01   2.6760014e-01   8.2367530e-01  -5.2592448e-01  -4.7040463e-01  -2.6864171e+00  -7.7853761e-01  -1.6865942e+00  -8.7242154e-01   2.4546894e-01  -8.2162265e-01  -6.4804963e-01  -8.3975927e-01  -8.4170774e-01  -6.3690726e-01  -3.3837572e-01  -1.0039728e+00   3.0896848e-01   1.1074659e+00   1.7795685e+00  -8.8746253e-01
  -9.5754583e-01  -1.6020927e+00  -1.2808646e-01  -1.3158722e+00   6.7834316e-01   3.2050158e-01   1.6099722e+00   1.2268707e+00   2.6504175e-01   1.7078063e-01  -2.3552059e-01  -1.8856073e+00   9.2139584e-02   2.2511346e-02   7.4103688e-01  -3.5149993e-01  -6.4728095e-01   1.1236813e+00   1.7616975e+00  -1.3093539e+00   3.8425885e-01   1.5355149e-01  -7.1937932e-01   1.8983517e-01  -1.1318681e-01   5.3894721e-01   8.4011678e-01   1.2604806e+00   1.3930795e+00   1.6796585e+00   1.6322969e+00  -1.8755977e-01  -1.3080291e+00   3.6915897e-01  -2.6506163e-01   9.3072913e-01   1.2735700e+00   1.6088867e+00   1.2972537e+00  -3.4824713e-01  -1.5886603e+00   9.8412318e-02  -1.1557160e+00   6.4006100e-01  -9.4523715e-02   1.3740482e+00   5.0485884e-01   1.8806980e+00   5.5680142e-01  -7.3573907e-01  -2.0298851e+00  -1.6683798e-01  -9.1147174e-01   5.2542125e-01   1.9382034e-01   7.6657323e-01  -6.2958731e-01  -3.7956970e-01  -2.7011762e+00  -7.6907392e-01  -1.7469413e+00  -8.6614777e-01   1.7323647e-01  -8.9252509e-01  -7.4490191e-01  -8.9329781e-01  -9.1085221e-01  -6.9301416e-01  -3.6060251e-01  -9.3372615e-01   3.8714595e-01   1.1600799e+00   1.7059499e+00  -9.5293404e-01
  -9.0782472e-01  -1.5583016e+00  -4.1232791e-02  -1.2492229e+00   6.9429335e-01   3.1756622e-01   1.5507698e+00   1.1634357e+00   1.6509566e-01   1.1438138e-01  -1.6724065e-01  -1.8457742e+00   9.7402964e-02  -3.6497202e-02   6.4777932e-01  -4.6776369e-01  -5.7291820e-01   1.2041573e+00   1.7420384e+00  -1.2453661e+00   3.3696378e-01   2.7634037e-01  -6.5198055e-01   2.7311531e-01  -4.4192091e-02   5.8286235e-01   8.8565985e-01   1.2780149e+00   1.3709355e+00   1.6445969e+00   1.5876417e+00  -1.0569507e-01  -1.2492196e+00   4.2748019e-01  -1.9018671e-01   9.2555473e-01   1.2375872e+00   1.5365593e+00   1.2380528e+00  -2.6915407e-01  -1.5267690e+00   1.5235511e-01  -1.1310132e+00   6.4287100e-01  -1.1107920e-01   1.3278532e+00   4.4457263e-01   1.7995322e+00   4.8702878e-01  -6.8371501e-01  -1.9636100e+00  -8.0098953e-02  -9.1687253e-01   4.9870107e-01   1.0519037e-01   6.9718984e-01  -7.2890380e-01  -2.7577224e-01  -2.6927793e+00  -7.5679227e-01  -1.7962422e+00  -8.6233261e-01   8.9286659e-02  -9.6367326e-01  -8.4866956e-01  -9.4598701e-01  -9.7525122e-01  -7.4314084e-01  -3.7588122e-01  -8.5406324e-01   4.6680439e-01   1.2014014e+00   1.6291335e+00  -1.0049888e+00
  -8.4707306e-01  -1.4912152e+00   4.6896054e-02  -1.1677903e+00   6.9868238e-01   3.0551727e-01   1.4774265e+00   1.0889414e+00   6.5127922e-02   7.1156202e-02  -9.5787810e-02  -1.7797156e+00   9.4157113e-02  -9.1834711e-02   5.3942175e-01  -5.9444551e-01  -4.9202050e-01   1.2716689e+00   1.7083842e+00  -1.1649976e+00   3.0131899e-01   3.9902098e-01  -5.7136505e-01   3.5628964e-01   2.6419800e-02   6.1831124e-01   9.2149497e-01   1.2837684e+00   1.3332227e+00   1.5992389e+00   1.5322626e+00  -2.0364480e-02  -1.1710558e+00   4.8274346e-01  -1.1165589e-01   9.0569015e-01   1.1821075e+00   1.4568374e+00   1.1761889e+00  -1.8270894e-01  -1.4461616e+00   2.0289673e-01  -1.0970538e+00   6.3092299e-01  -1.3217704e-01   1.2601225e+00   3.7490071e-01   1.7049943e+00   4.1008831e-01  -6.2157272e-01  -1.8705256e+00   5.9755207e-03  -9.1320424e-01   4.6068866e-01   6.0355202e-03   6.1684729e-01  -8.1888370e-01  -1.6280234e-01  -2.6621652e+00  -7.4394308e-01  -1.8328265e+00  -8.6196737e-01  -2.6199087e-03  -1.0343482e+00  -9.5558195e-01  -9.9669759e-01  -1.0318232e+00  -7.8560631e-01  -3.8286142e-01  -7.6890968e-01   5.4635103e-01   1.2321300e+00   1.5513356e+00  -1.0418226e+00
  -7.7903512e-01  -1.4035807e+00   1.3131705e-01  -1.0737652e+00   6.9032315e-01   2.8676069e-01   1.3916749e+00   1.0084657e+00  -3.2302649e-02   4.2974210e-02  -2.5329144e-02  -1.6902135e+00   8.1232189e-02  -1.4092597e-01   4.1781023e-01  -7.2577151e-01  -4.0838447e-01   1.3265290e+00   1.6632680e+00  -1.0722783e+00   2.7876947e-01   5.1632199e-01  -4.8060020e-01   4.3641410e-01   9.7804531e-02   6.4474002e-01   9.4902668e-01   1.2782278e+00   1.2836456e+00   1.5451813e+00   1.4695673e+00   6.3625588e-02  -1.0762545e+00   5.3189794e-01  -3.0570955e-02   8.7135926e-01   1.1114321e+00   1.3712890e+00   1.1145705e+00  -9.3699352e-02  -1.3490856e+00   2.4693260e-01  -1.0539532e+00   6.0330394e-01  -1.5566888e-01   1.1713569e+00   2.9975728e-01   1.5987716e+00   3.3029893e-01  -5.5319127e-01  -1.7537137e+00   8.7449416e-02  -9.0047523e-01   4.1164151e-01  -9.9327774e-02   5.2725408e-01  -8.9530453e-01  -4.4693873e-02  -2.6108101e+00  -7.3264506e-01  -1.8555471e+00  -8.6564526e-01  -9.8839254e-02  -1.1036708e+00  -1.0620492e+00  -1.0442195e+00  -1.0779059e+00  -8.1897387e-01  -3.8061389e-01  -6.8230393e-01   6.2430051e-01   1.2535212e+00   1.4746867e+00  -1.0621520e+00
  -7.0758799e-01  -1.2988022e+00   2.0719876e-01  -9.6980659e-01   6.6866108e-01   2.6380011e-01   1.2956482e+00   9.2704549e-01  -1.2469939e-01   3.0862177e-02   4.0146495e-02  -1.5809185e+00   5.8043475e-02  -1.8166695e-01   2.8530582e-01  -8.5626558e-01  -3.2579104e-01   1.3695172e+00   1.6096407e+00  -9.7157142e-01   2.7022886e-01   6.2322345e-01  -3.8307325e-01   5.1074746e-01   1.6908123e-01   6.6204926e-01   9.6996333e-01   1.2623504e+00   1.2262829e+00   1.4843156e+00   1.4031130e+00   1.4162525e-01  -9.6807054e-01   5.7220837e-01   5.1840259e-02   8.2344087e-01   1.0302399e+00   1.2816440e+00   1.0559178e+00  -6.9250069e-03  -1.2384240e+00   2.8175499e-01  -1.0023250e+00   5.5984124e-01  -1.7952017e-01   1.0630086e+00   2.2293129e-01   1.4830506e+00   2.5171604e-01  -4.8255087e-01  -1.6169712e+00   1.6064473e-01  -8.7898103e-01   3.5242840e-01  -2.0674542e-01   4.3045297e-01  -9.5485441e-01   7.4482689e-02  -2.5406109e+00  -7.2478256e-01  -1.8638177e+00  -8.7347142e-01  -1.9595055e-01  -1.1705408e+00  -1.1647727e+00  -1.0872515e+00  -1.1113194e+00  -8.4203259e-01  -3.6860947e-01  -5.9822700e-01   6.9928166e-01   1.2672199e+00   1.4011771e+00  -1.0651944e+00
  -6.3654732e-01  -1.1807900e+00   2.7007234e-01  -8.5895908e-01   6.3375342e-01   2.3908428e-01   1.1917417e+00   8.4944648e-01  -2.0969897e-01   3.5003363e-02   9.7035705e-02  -1.4561780e+00   2.4644136e-02  -2.1251941e-01   1.4471555e-01  -9.8093152e-01  -2.4786180e-01   1.4017339e+00   1.5507028e+00  -8.6736101e-01   2.7607966e-01   7.1515238e-01  -2.8236115e-01   5.7681281e-01   2.3930931e-01   6.7052233e-01   9.8615808e-01   1.2374341e+00   1.1653360e+00   1.4187108e+00   1.3364333e+00   2.0934865e-01  -8.5017395e-01   6.0134351e-01   1.3421834e-01   7.6336503e-01   9.4336546e-01   1.1897333e+00   1.0026615e+00   7.3028772e-02  -1.1175923e+00   3.0517572e-01  -9.4326418e-01   5.0110090e-01  -2.0191514e-01   9.3740225e-01   1.4794111e-01   1.3603996e+00   1.7798731e-01  -4.1352498e-01  -1.4646235e+00   2.2234154e-01  -8.4929812e-01   2.8449500e-01  -3.1235552e-01   3.2876021e-01  -9.9522781e-01   1.9083134e-01  -2.4537628e+00  -7.2191858e-01  -1.8576154e+00  -8.8500738e-01  -2.9083526e-01  -1.2335929e+00  -1.2608337e+00  -1.1244052e+00  -1.1304071e+00  -8.5377836e-01  -3.4668469e-01  -5.2043420e-01   7.7004004e-01   1.2750719e+00   1.3326030e+00  -1.0506376e+00
  -5.6947903e-01  -1.0537923e+00   3.1602581e-01  -7.4454997e-01   5.8622100e-01   2.1486103e-01   1.0824736e+00   7.7994611e-01  -2.8514446e-01   5.4766547e-02   1.4230957e-01  -1.3208314e+00  -1.8251386e-02  -2.3257820e-01  -7.8783562e-04  -1.0953964e+00  -1.7792376e-01   1.4244439e+00   1.4897176e+00  -7.6403753e-01   2.9618262e-01   7.8815760e-01  -1.8209145e-01   6.3244685e-01   3.0747228e-01   6.7073729e-01   9.9944302e-01   1.2049734e+00   1.1048702e+00   1.3504899e+00   1.2728592e+00   2.6306381e-01  -7.2650883e-01   6.1744668e-01   2.1507745e-01   6.9298663e-01   8.5556664e-01   1.0974277e+00   9.5684399e-01   1.4200858e-01  -9.9041204e-01   3.1562670e-01  -8.7830386e-01   4.2835524e-01  -2.2134740e-01   7.9762044e-01   7.7908475e-02   1.2336469e+00   1.1223312e-01  -3.4967572e-01  -1.3013185e+00   2.6996287e-01  -8.1228087e-01   2.0980170e-01  -4.1268907e-01   2.2469743e-01  -1.0151709e+00   3.0083191e-01  -2.3526395e+00  -7.2522298e-01  -1.8374460e+00  -8.9925776e-01  -3.8072775e-01  -1.2911780e+00  -1.3477548e+00  -1.1542289e+00  -1.1340536e+00  -8.5339866e-01  -3.1499920e-01  -4.5229701e-01   8.3543684e-01   1.2789248e+00   1.2705124e+00  -1.0186028e+00
  -5.0952729e-01  -9.2221387e-01   3.4187148e-01  -6.3006910e-01   5.2717845e-01   1.9304700e-01   9.7035245e-01   7.2214154e-01  -3.4915747e-01   8.8764958e-02   1.7367141e-01  -1.1799822e+00  -6.9278098e-02  -2.4160536e-01  -1.4775689e-01  -1.1960109e+00  -1.1888996e-01   1.4389234e+00   1.4298201e+00  -6.6568949e-01   3.2989634e-01   8.3905439e-01  -8.5801981e-02   6.7583571e-01   3.7246994e-01   6.6346995e-01   1.0114689e+00   1.1665161e+00   1.0485665e+00   1.2817091e+00   1.2153489e+00   2.9975430e-01  -6.0113962e-01   6.1918549e-01   2.9282198e-01   6.1444811e-01   7.7129809e-01   1.0065778e+00   9.2003642e-01   1.9648866e-01  -8.6096074e-01   3.1223021e-01  -8.0934866e-01   3.4351985e-01  -2.3668920e-01   6.4735929e-01   1.5458204e-02   1.1057557e+00   5.6957104e-02  -2.9406520e-01  -1.1318133e+00   3.0172811e-01  -7.6905783e-01   1.3073586e-01  -5.0474115e-01   1.2091521e-01  -1.0144744e+00   4.0151803e-01  -2.2396824e+00  -7.3541613e-01  -1.8042735e+00  -9.1470118e-01  -4.6323784e-01  -1.3413762e+00  -1.4235303e+00  -1.1752473e+00  -1.1216802e+00  -8.4026500e-01  -2.7398690e-01  -3.9666333e-01   8.9444582e-01   1.2804385e+00   1.2161577e+00  -9.6960409e-01
  -4.5926909e-01  -7.9042904e-01   3.4527673e-01  -5.1903884e-01   4.5814522e-01   1.7512149e-01   8.5775777e-01   6.7879470e-01  -4.0020562e-01   1.3494517e-01   1.8967142e-01  -1.0387562e+00  -1.2646953e-01  -2.4002520e-01  -2.9257379e-01  -1.2799061e+00  -7.3162149e-02   1.4463219e+00   1.3738307e+00  -5.7591484e-01   3.7610896e-01   8.6553295e-01   3.1929204e-03   7.0553710e-01   4.3311997e-01   6.4959665e-01   1.0235607e+00   1.1235294e+00   9.9949988e-01   1.2142478e+00   1.1663363e+00   3.1724306e-01  -4.7809438e-01   6.0577758e-01   3.6577516e-01   5.3003641e-01   6.9449981e-01   9.1895600e-01   8.9327695e-01   2.3373242e-01  -7.3340843e-01   2.9483249e-01  -7.3858647e-01   2.4906059e-01  -2.4723358e-01   4.9076053e-01  -3.7351768e-02   9.7970231e-01   1.3990958e-02  -2.4909666e-01  -9.6076373e-01   3.1675853e-01  -7.2102133e-01   5.0000567e-02  -5.8601109e-01   2.0110090e-02  -9.9391405e-01   4.9061885e-01  -2.1173027e+00  -7.5272934e-01  -1.7594170e+00  -9.2936305e-01  -5.3635065e-01  -1.3820426e+00  -1.4866269e+00  -1.1860151e+00  -1.0932186e+00  -8.1393162e-01  -2.2430424e-01  -3.5574363e-01   9.4614907e-01   1.2809147e+00   1.1704571e+00  -9.0450398e-01
  -4.2060336e-01  -6.6259977e-01   3.2485101e-01  -4.1488037e-01   3.8094214e-01   1.6205168e-01   7.4684110e-01   6.5172335e-01  -4.3716180e-01   1.9070560e-01   1.8976882e-01  -9.0206090e-01  -1.8734670e-01  -2.2887608e-01  -4.3156657e-01  -1.3450076e+00  -4.2560312e-02   1.4475481e+00   1.3240933e+00  -4.9766186e-01   4.3328568e-01   8.6622217e-01   8.1923162e-02   7.2048792e-01   4.8816907e-01   6.3000110e-01   1.0366005e+00   1.0772847e+00   9.5995906e-01   1.1497140e+00   1.1276114e+00   3.1427103e-01  -3.6121234e-01   5.7699111e-01   4.3221846e-01   4.4204274e-01   6.2841639e-01   8.3620289e-01   8.7703899e-01   2.5190929e-01  -6.1184791e-01   2.6399550e-01  -6.6838261e-01   1.4787307e-01  -2.5270501e-01   3.3222440e-01  -7.9066480e-02   8.5835937e-01  -1.5524293e-02  -2.1639659e-01  -7.9252920e-01   3.1512204e-01  -6.6980073e-01  -2.9517079e-02  -6.5451548e-01  -7.5065816e-02  -9.5514366e-01   5.6665382e-01  -1.9877997e+00  -7.7688536e-01  -1.7044258e+00  -9.4092473e-01  -5.9840676e-01  -1.4108855e+00  -1.5359555e+00  -1.1851814e+00  -1.0490630e+00  -7.7414021e-01  -1.6677544e-01  -3.3102873e-01   9.8973194e-01   1.2811653e+00   1.1339698e+00  -8.2446536e-01
  -3.9468139e-01  -5.4250562e-01   2.8018433e-01  -3.2078290e-01   2.9757881e-01   1.5425371e-01   6.3944566e-01   6.4174604e-01  -4.5935091e-01   2.5304264e-01   1.7433625e-01  -7.7435285e-01  -2.4904527e-01  -2.0971739e-01  -5.6113696e-01  -1.3900126e+00  -2.8282132e-02   1.4431865e+00   1.2823428e+00  -4.3310839e-01   4.9953419e-01   8.4070945e-01   1.4786476e-01   7.1999854e-01   5.3631353e-01   6.0549223e-01   1.0509431e+00   1.0287678e+00   9.3131971e-01   1.0893727e+00   1.1002377e+00   2.9052624e-01  -2.5400317e-01   5.3311992e-01   4.9044111e-01   3.5263288e-01   5.7545584e-01   7.5977635e-01   8.7123448e-01   2.5015968e-01  -5.0012672e-01   2.2094542e-01  -6.0116076e-01   4.3138150e-02  -2.5323713e-01   1.7621207e-01  -1.0883629e-01   7.4438596e-01  -3.1121131e-02  -1.9674687e-01  -6.3100016e-01   2.9781044e-01  -6.1721194e-01  -1.0489309e-01  -7.0877767e-01  -1.6209924e-01  -9.0054500e-01   6.2897474e-01  -1.8532978e+00  -8.0710292e-01  -1.6409416e+00  -9.4686067e-01  -6.4807129e-01  -1.4255723e+00  -1.5708197e+00  -1.1715579e+00  -9.9000704e-01  -7.2082591e-01  -1.0233653e-01  -3.2324427e-01   1.0244778e+00   1.2814216e+00   1.1068895e+00  -7.3089862e-01
  -3.8188176e-01  -4.3339371e-01   2.1183671e-01  -2.3958205e-01   2.1013690e-01   1.5159183e-01   5.3704871e-01   6.4868141e-01  -4.6657990e-01   3.1872029e-01   1.4460636e-01  -6.5943103e-01  -3.0847483e-01  -1.8449496e-01  -6.7789595e-01  -1.4143354e+00  -3.0892789e-02   1.4334497e+00   1.2496168e+00  -3.8358586e-01   5.7268930e-01   7.8951348e-01   1.9901908e-01   7.0373518e-01   5.7622851e-01   5.7673622e-01   1.0663723e+00   9.7861804e-01   9.1397918e-01   1.0340965e+00   1.0845157e+00   2.4662230e-01  -1.5952389e-01   4.7493614e-01   5.3879679e-01   2.6373089e-01   5.3709663e-01   6.9090606e-01   8.7525285e-01   2.2860476e-01  -4.0168898e-01   1.6748066e-01  -5.3927623e-01  -6.1838858e-02  -2.4931960e-01   2.7045019e-02  -1.2638663e-01   6.4012719e-01  -3.2955877e-02  -1.9007153e-01  -4.7945796e-01   2.6665069e-01  -5.6517874e-01  -1.7332142e-01  -7.4780082e-01  -2.3871081e-01  -8.3304547e-01   6.7775316e-01  -1.7157021e+00  -8.4212910e-01  -1.5705649e+00  -9.4459211e-01  -6.8429755e-01  -1.4238548e+00  -1.5908485e+00  -1.1441820e+00  -9.1716658e-01  -6.5412210e-01  -3.1977765e-02  -3.3234411e-01   1.0497633e+00   1.2812952e+00   1.0890561e+00  -6.2540256e-01
  -3.8183012e-01  -3.3785625e-01   1.2128023e-01  -1.7365404e-01   1.2065534e-01   1.5341399e-01   4.4072549e-01   6.7140285e-01  -4.5914774e-01   3.8445536e-01   1.0256610e-01  -5.6026246e-01  -3.6250003e-01  -1.5537407e-01  -7.7880188e-01  -1.4180320e+00  -5.0343872e-02   1.4181678e+00   1.2262112e+00  -3.4955086e-01   6.5041486e-01   7.1401707e-01   2.3396645e-01   6.7169247e-01   6.0660563e-01   5.4420630e-01   1.0821006e+00   9.2710082e-01   9.0735487e-01   9.8434357e-01   1.0799928e+00   1.8402925e-01  -8.0279068e-02   4.0362386e-01   5.7576505e-01   1.7692463e-01   5.1384733e-01   6.3055305e-01   8.8803289e-01   1.8830253e-01  -3.1943621e-01   1.0584662e-01  -4.8488863e-01  -1.6379650e-01  -2.4171974e-01  -1.1128875e-01  -1.3196119e-01   5.4752616e-01  -2.1733002e-02  -1.9547846e-01  -3.4047278e-01   2.2415955e-01  -5.1562436e-01  -2.3226758e-01  -7.7103086e-01  -3.0294611e-01  -7.5591465e-01   7.1391670e-01  -1.5766745e+00  -8.8030245e-01  -1.4947381e+00  -9.3164833e-01  -7.0629307e-01  -1.4037048e+00  -1.5959211e+00  -1.1023740e+00  -8.3189591e-01  -5.7436069e-01   4.3312713e-02  -3.5754265e-01   1.0650565e+00   1.2797910e+00   1.0799860e+00  -5.0970097e-01
  -3.9345994e-01  -2.5774177e-01   1.0801480e-02  -1.2482937e-01   3.1025514e-02   1.5862014e-01   3.5113440e-01   7.0794080e-01  -4.3783229e-01   4.4710801e-01   5.0808654e-02  -4.7885330e-01  -4.0812953e-01  -1.2455358e-01  -8.6129345e-01  -1.4017113e+00  -8.6017578e-02   1.3968120e+00   1.2116878e+00  -3.3060463e-01   7.3031859e-01   6.1636398e-01   2.5189350e-01   6.2416105e-01   6.2619768e-01   5.0815247e-01   1.0968092e+00   8.7411139e-01   9.0994654e-01   9.4015918e-01   1.0855158e+00   1.0496333e-01  -1.8147721e-02   3.2070027e-01   6.0001359e-01   9.3395934e-02   5.0525938e-01   5.7937680e-01   9.0816043e-01   1.3115567e-01  -2.5561388e-01   3.8588092e-02  -4.3984242e-01  -2.5968166e-01  -2.3138772e-01  -2.3531040e-01  -1.2624409e-01   4.6805153e-01   1.3888925e-03  -2.1135137e-01  -2.1584215e-01   1.7335799e-01  -4.7034382e-01  -2.7960988e-01  -7.7831616e-01  -3.5325598e-01  -6.7255356e-01   7.3904202e-01  -1.4376278e+00  -9.1964408e-01  -1.4146577e+00  -9.0582301e-01  -7.1349253e-01  -1.3634516e+00  -1.5860955e+00  -1.0457784e+00  -7.3570349e-01  -4.8206582e-01   1.2260101e-01  -3.9738460e-01   1.0699184e+00   1.2753687e+00   1.0789186e+00  -3.8557639e-01
  -4.1510873e-01  -1.9410412e-01  -1.1662834e-01  -9.4330543e-02  -5.7098085e-02   1.6575658e-01   2.6852341e-01   7.5562580e-01  -4.0385332e-01   5.0386442e-01  -7.6436338e-03  -4.1617321e-01  -4.4269751e-01  -9.4080561e-02  -9.2340897e-01  -1.3664453e+00  -1.3679114e-01   1.3685513e+00   1.2049263e+00  -3.2555782e-01   8.1007208e-01   4.9932895e-01   2.5259472e-01   5.6169332e-01   6.3386984e-01   4.6859331e-01   1.1087299e+00   8.1921108e-01   9.1945560e-01   9.0120025e-01   1.0993221e+00   1.2244827e-02   2.5660640e-02   2.2793014e-01   6.1045856e-01   1.3881272e-02   5.0999130e-01   5.3771241e-01   9.3398167e-01   5.9780648e-02  -2.1173112e-01  -3.1607980e-02  -4.0556412e-01  -3.4679740e-01  -2.1935629e-01  -3.4219830e-01  -1.1027067e-01   4.0264530e-01   3.4900194e-02  -2.3548344e-01  -1.0657458e-01   1.1756506e-01  -4.3086769e-01  -3.1375806e-01  -7.6987105e-01  -3.8856094e-01  -5.8629178e-01   7.5521560e-01  -1.2997393e+00  -9.5797168e-01  -1.3312276e+00  -8.6531823e-01  -7.0554094e-01  -1.3019091e+00  -1.5615487e+00  -9.7439067e-01  -6.3017361e-01  -3.7794142e-01   2.0505078e-01  -4.4984697e-01   1.0640096e+00   1.2660497e+00   1.0848714e+00  -2.5480532e-01
  -4.4464124e-01  -1.4719284e-01  -2.5750402e-01  -8.2735607e-02  -1.4236385e-01   1.7312840e-01   1.9275790e-01   8.1126063e-01  -3.5881243e-01   5.5239778e-01  -6.9530496e-02  -3.7213934e-01  -4.6402259e-01  -6.5684566e-02  -9.6388263e-01  -1.3136811e+00  -2.0111538e-01   1.3323387e+00   1.2042178e+00  -3.3253504e-01   8.8752710e-01   3.6617219e-01   2.3645007e-01   4.8507260e-01   6.2865554e-01   4.2533248e-01   1.1157605e+00   7.6169293e-01   9.3295293e-01   8.6678164e-01   1.1191626e+00  -9.0864966e-02   5.0619712e-02   1.2724274e-01   6.0631829e-01  -6.1334679e-02   5.2591800e-01   5.0555950e-01   9.6372139e-01  -2.2650713e-02  -1.8851794e-01  -1.0206617e-01  -3.8298471e-01  -4.2292459e-01  -2.0664618e-01  -4.2989761e-01  -8.5334847e-02   3.5169332e-01   7.7044239e-02  -2.6524104e-01  -1.2914130e-02   6.0191033e-02  -3.9833573e-01  -3.3374030e-01  -7.4624509e-01  -4.0829385e-01  -5.0020636e-01   7.6487356e-01  -1.1639825e+00  -9.9302686e-01  -1.2450535e+00  -8.0886538e-01  -6.8229003e-01  -1.2184861e+00  -1.5225340e+00  -8.8856668e-01  -5.1690120e-01  -2.6285327e-01   2.8995364e-01  -5.1246727e-01   1.0471053e+00   1.2495624e+00   1.0967013e+00  -1.1909980e-01
  -4.7959048e-01  -1.1648525e-01  -4.0794782e-01  -8.9968567e-02  -2.2376091e-01   1.7892178e-01   1.2336843e-01   8.7130957e-01  -3.0461264e-01   5.9099477e-01  -1.3154531e-01  -3.4566224e-01  -4.7053147e-01  -4.0650611e-02  -9.8221035e-01  -1.2451660e+00  -2.7710087e-01   1.2870193e+00   1.2073930e+00  -3.4911276e-01   9.6081840e-01   2.2048564e-01   2.0438182e-01   3.9528894e-01   6.0981589e-01   3.7799852e-01   1.1156102e+00   7.0067292e-01   9.4708460e-01   8.3593755e-01   1.1424428e+00  -2.0083619e-01   5.6870754e-02   2.0655210e-02   5.8715826e-01  -1.3239092e-01   5.5027752e-01   4.8258548e-01   9.9559467e-01  -1.1258484e-01  -1.8592203e-01  -1.7026097e-01  -3.7249339e-01  -4.8640794e-01  -1.9418696e-01  -4.9718548e-01  -5.2900676e-02   3.1502288e-01   1.2591457e-01  -2.9774452e-01   6.5596159e-02   4.5464067e-03  -3.7339798e-01  -3.3925194e-01  -7.0830066e-01  -4.1241718e-01  -4.1697413e-01   7.7063435e-01  -1.0311727e+00  -1.0226041e+00  -1.1564787e+00  -7.3581857e-01  -6.4380676e-01  -1.1132713e+00  -1.4693636e+00  -7.8901667e-01  -3.9744467e-01  -1.3780869e-01   3.7674307e-01  -5.8248950e-01   1.0191178e+00   1.2235149e+00   1.1131608e+00   1.9939716e-02
  -5.1730739e-01  -1.0075872e-01  -5.6387125e-01  -1.1531519e-01  -3.0062597e-01   1.8132768e-01   5.9617111e-02   9.3209381e-01  -2.4336355e-01   6.1863620e-01  -1.9051503e-01  -3.3475016e-01  -4.6133928e-01  -1.9743076e-02  -9.7867839e-01  -1.1628818e+00  -3.6260589e-01   1.2314558e+00   1.2119720e+00  -3.7248074e-01   1.0284428e+00   6.6042030e-02   1.5779443e-01   2.9352368e-01   5.7689948e-01   3.2610841e-01   1.1059629e+00   6.3520069e-01   9.5830054e-01   8.0749686e-01   1.1663769e+00  -3.1404148e-01   4.5180568e-02  -8.9791348e-02   5.5292441e-01  -1.9978981e-01   5.7984681e-01   4.6814258e-01   1.0279023e+00  -2.0626389e-01  -2.0314430e-01  -2.3393201e-01  -3.7392612e-01  -5.3620248e-01  -1.8275963e-01  -5.4368840e-01  -1.4523855e-02   2.9192610e-01   1.7954068e-01  -3.3005332e-01   1.3001843e-01  -4.6322292e-02  -3.5615654e-01  -3.3066414e-01  -6.5719704e-01  -4.0141379e-01  -3.3876632e-01   7.7513338e-01  -9.0202432e-01  -1.0446716e+00  -1.0656544e+00  -6.4621572e-01  -5.9039156e-01  -9.8708861e-01  -1.4024129e+00  -6.7678563e-01  -2.7329879e-01  -3.9365793e-03   4.6498985e-01  -6.5701817e-01   9.8012705e-01   1.1855840e+00   1.1329482e+00   1.6085605e-01
  -5.5511026e-01  -9.8198812e-02  -7.2112976e-01  -1.5746234e-01  -3.7261979e-01   1.7866036e-01   5.7872047e-04   9.8998059e-01  -1.7727874e-01   6.3502617e-01  -2.4355911e-01  -3.3666526e-01  -4.3628405e-01  -3.1868626e-03  -9.5435290e-01  -1.0689918e+00  -4.5532103e-01   1.1646631e+00   1.2153280e+00  -3.9961778e-01   1.0893083e+00  -9.3347083e-02   9.8502476e-02   1.8114330e-01   5.2979983e-01   2.6914962e-01   1.0846537e+00   5.6438263e-01   9.6309347e-01   7.8016575e-01   1.1881422e+00  -4.2691659e-01   1.6877432e-02  -2.0208155e-01   5.0396378e-01  -2.6430814e-01   6.1113556e-01   4.6129902e-01   1.0591031e+00  -2.9989748e-01  -2.3870836e-01  -2.9117106e-01  -3.8658838e-01  -5.7187991e-01  -1.7296346e-01  -5.6985252e-01   2.8214056e-02   2.8120895e-01   2.3595954e-01  -3.5934334e-01   1.8190022e-01  -8.9764330e-02  -3.4615673e-01  -3.0899339e-01  -5.9437756e-01  -3.7625216e-01  -2.6719026e-01   7.8086908e-01  -7.7721219e-01  -1.0574758e+00  -9.7263114e-01  -5.4080336e-01  -5.2260165e-01  -8.4151702e-01  -1.3221466e+00  -5.5322389e-01  -1.4588766e-01   1.3752992e-01   5.5437906e-01  -7.3317073e-01   9.3041797e-01   1.1337109e+00   1.1547443e+00   3.0234919e-01
  -5.9042667e-01  -1.0653542e-01  -8.7566428e-01  -2.1455680e-01  -4.3967681e-01   1.6946529e-01  -5.4768492e-02   1.0415583e+00  -1.0857360e-01   6.4056690e-01  -2.8822137e-01  -3.4811829e-01  -3.9591672e-01   9.2965476e-03  -9.1103046e-01  -9.6579723e-01  -5.5284648e-01   1.0859429e+00   1.2148537e+00  -4.2747079e-01   1.1427485e+00  -2.5395821e-01   2.8652083e-02   5.9700858e-02   4.6880634e-01   2.0667584e-01   1.0498399e+00   4.8750873e-01   9.5823248e-01   7.5261362e-01   1.2050258e+00  -5.3610353e-01  -2.6229311e-02  -3.1426124e-01   4.4103245e-01  -3.2688718e-01   6.4058895e-01   4.6088178e-01   1.0878605e+00  -3.8982134e-01  -2.9055606e-01  -3.4047978e-01  -4.0930800e-01  -5.9359895e-01  -1.6520484e-01  -5.7687210e-01   7.3758553e-02   2.8126188e-01   2.9327320e-01  -3.8306667e-01   2.2313912e-01  -1.2362410e-01  -3.4242697e-01  -2.7583753e-01  -5.2155499e-01  -3.3832999e-01  -2.0327841e-01   7.9006584e-01  -6.5743081e-01  -1.0596245e+00  -8.7745969e-01  -4.2102675e-01  -4.4127624e-01  -6.7887597e-01  -1.2291590e+00  -4.1995107e-01  -1.6575624e-02   2.8526537e-01   6.4467241e-01  -8.0821870e-01   8.7051900e-01   1.0662867e+00   1.1772354e+00   4.4327183e-01
  -6.2092134e-01  -1.2319776e-01  -1.0236264e+00  -2.8427925e-01  -5.0193509e-01   1.5261242e-01  -1.0744878e-01   1.0837902e+00  -3.9371458e-02   6.3628308e-01  -3.2257127e-01  -3.6548712e-01  -3.4145501e-01   1.8407914e-02  -8.5115376e-01  -8.5569867e-01  -6.5276047e-01   9.9500731e-01   1.2081170e+00  -4.5312753e-01   1.1885028e+00  -4.1226500e-01  -4.9359707e-02  -6.9059340e-02   3.9464501e-01   1.3840655e-01   1.0001645e+00   4.0417126e-01   9.4097880e-01   7.2355775e-01   1.2145578e+00  -6.3857164e-01  -8.1939427e-02  -4.2446145e-01   3.6529056e-01  -3.8851186e-01   6.6479013e-01   4.6552828e-01   1.1130638e+00  -4.7263869e-01  -3.5616043e-01  -3.8080099e-01  -4.4051137e-01  -6.0204657e-01  -1.5970340e-01  -5.6658437e-01   1.2062404e-01   2.9014567e-01   3.4969378e-01  -3.9908620e-01   2.5584141e-01  -1.4631089e-01  -3.4356212e-01  -2.3328581e-01  -4.4069012e-01  -2.8940162e-01  -1.4752042e-01   8.0455700e-01  -5.4344293e-01  -1.0501529e+00  -7.8028842e-01  -2.8898569e-01  -3.4755477e-01  -5.0217434e-01  -1.1242230e+00  -2.7881672e-01   1.1330990e-01   4.3785757e-01   7.3565928e-01  -8.7970867e-01   8.0123845e-01   9.8231790e-01   1.1991246e+00   5.8260802e-01
  -6.4460537e-01  -1.4547673e-01  -1.1614865e+00  -3.6392895e-01  -5.5965427e-01   1.2737253e-01  -1.5839890e-01   1.1141419e+00   2.8376247e-02   6.2370416e-01  -3.4527281e-01  -3.8504169e-01  -2.7470902e-01   2.5156583e-02  -7.7769867e-01  -7.4116067e-01  -7.5267795e-01   8.9208278e-01   1.1930045e+00  -4.7397218e-01   1.2266647e+00  -5.6502787e-01  -1.3296357e-01  -2.0319793e-01   3.0850309e-01   6.4321365e-02   9.3489185e-01   3.1436702e-01   9.0927049e-01   6.9184193e-01   1.2146262e+00  -7.3171392e-01  -1.4775590e-01  -5.3091446e-01   2.7828571e-01  -4.5008877e-01   6.8065241e-01   4.7374388e-01   1.1338260e+00  -5.4534129e-01  -4.3264595e-01  -4.1152701e-01  -4.7831420e-01  -5.9835884e-01  -1.5650830e-01  -5.4134092e-01   1.6742840e-01   3.0568704e-01   4.0358010e-01  -4.0577913e-01   2.8218445e-01  -1.5684322e-01  -3.4783799e-01  -1.8381152e-01  -3.5395781e-01  -2.3149565e-01  -9.9930648e-02   8.2569030e-01  -4.3611005e-01  -1.0285703e+00  -6.8144420e-01  -1.4736179e-01  -2.4288443e-01  -3.1502501e-01  -1.0083367e+00  -1.3186071e-01   2.4244937e-01   5.9380748e-01   8.2710352e-01  -9.4555709e-01   7.2369119e-01   8.8156083e-01   1.2191342e+00   7.1943894e-01
  -6.5992333e-01  -1.7068298e-01  -1.2861234e+00  -4.5051564e-01  -6.1313261e-01   9.3474523e-02  -2.0838882e-01   1.1306814e+00   9.2951045e-02   6.0471629e-01  -3.5562162e-01  -4.0315981e-01  -1.9798930e-01   3.0730889e-02  -6.9404204e-01  -6.2467565e-01  -8.5030104e-01   7.7798306e-01   1.1678389e+00  -4.8781676e-01   1.2576076e+00  -7.0936479e-01  -2.1949185e-01  -3.4058432e-01   2.1203449e-01  -1.5261426e-02   8.5401182e-01   2.1857308e-01   8.6186706e-01   6.5650652e-01   1.2035707e+00  -8.1341816e-01  -2.2097815e-01  -6.3196726e-01   1.8192464e-01  -5.1233531e-01   6.8559520e-01   4.8396264e-01   1.1494685e+00  -6.0540976e-01  -5.1690777e-01  -4.3249090e-01  -5.2061905e-01  -5.8403136e-01  -1.5551828e-01  -5.0386716e-01   2.1292357e-01   3.2557593e-01   4.5346834e-01  -4.0210684e-01   3.0428980e-01  -1.5487140e-01  -3.5334532e-01  -1.3015641e-01  -2.6369764e-01  -1.6682966e-01  -6.0141190e-02   8.5425584e-01  -3.3640160e-01  -9.9489565e-01  -5.8148803e-01   6.8067121e-04  -1.2901093e-01  -1.2152816e-01  -8.8276066e-01   1.8725739e-02   3.6950301e-01   7.5152467e-01   9.1869174e-01  -1.0041145e+00   6.3930975e-01   7.6461248e-01   1.2360058e+00   8.5290091e-01
  -6.6581503e-01  -1.9629029e-01  -1.3948990e+00  -5.4085532e-01  -6.6263214e-01   5.1142629e-02  -2.5795928e-01   1.1321510e+00   1.5290829e-01   5.8139881e-01  -3.5355139e-01  -4.1652021e-01  -1.1400621e-01   3.6366429e-02  -6.0381881e-01  -5.0872568e-01  -9.4346133e-01   6.5414330e-01   1.1314727e+00  -4.9300144e-01   1.2818965e+00  -8.4280423e-01  -3.0624655e-01  -4.7891254e-01   1.0734181e-01  -9.9631701e-02   7.5830200e-01   1.1778828e-01   7.9844597e-01   6.1684700e-01   1.1802551e+00  -8.8211266e-01  -2.9879049e-01  -7.2609678e-01   7.8434240e-02  -5.7568875e-01   6.7769464e-01   4.9460837e-01   1.1594976e+00  -6.5089211e-01  -6.0572443e-01  -4.4394461e-01  -5.6521252e-01  -5.6082729e-01  -1.5650014e-01  -4.5711968e-01   2.5602540e-01   3.4745988e-01   4.9810102e-01  -3.8764924e-01   3.2411465e-01  -1.4068036e-01  -3.5813034e-01  -7.5213943e-02  -1.7234770e-01  -9.7727452e-02  -2.7508889e-02   8.9043817e-01  -2.4537912e-01  -9.4968287e-01  -4.8124090e-01   1.5161141e-01  -7.9497442e-03   7.3871698e-02  -7.4903790e-01   1.7063784e-01   4.9308994e-01   9.0932092e-01   1.0099891e+00  -1.0541981e+00   5.4983374e-01   6.3295367e-01   1.2485042e+00   9.8214116e-01
  -6.6175107e-01  -2.2005514e-01  -1.4857164e+00  -6.3166747e-01  -7.0832059e-01   1.1119530e-03  -3.0738047e-01   1.1180114e+00   2.0709791e-01   5.5586013e-01  -3.3961231e-01  -4.2226127e-01  -2.5766225e-02   4.3224482e-02  -5.1077685e-01  -3.9574185e-01  -1.0301585e+00   5.2261152e-01   1.0833492e+00  -4.8845974e-01   1.3001943e+00  -9.6332190e-01  -3.9056227e-01  -6.1573324e-01  -3.0670739e-03  -1.8766591e-01   6.4934232e-01   1.3536005e-02   7.1964684e-01   5.7245841e-01   1.1441170e+00  -9.3678746e-01  -3.7834427e-01  -8.1193015e-01  -2.9688762e-02  -6.4024362e-01   6.5580347e-01   5.0415459e-01   1.1635809e+00  -6.8046090e-01  -6.9585970e-01  -4.4652841e-01  -6.0985724e-01  -5.3068993e-01  -1.5910313e-01  -4.0415028e-01   2.9584363e-01   3.6902931e-01   5.3645476e-01  -3.6260450e-01   3.4336653e-01  -1.1517228e-01  -3.6033094e-01  -2.1917315e-02  -8.2363220e-02  -2.6543470e-02  -1.2254133e-03   9.3379369e-01  -1.6415653e-01  -8.9403841e-01  -3.8177726e-01   3.0166569e-01   1.1806455e-01   2.6655033e-01  -6.0899398e-01   3.2149463e-01   6.1177918e-01   1.0654055e+00   1.1004083e+00  -1.0950937e+00   4.5727527e-01   4.8893973e-01   1.2554298e+00   1.1062775e+00
  -6.4774050e-01  -2.4010630e-01  -1.5570615e+00  -7.1967299e-01  -7.5023587e-01  -5.5378748e-02  -3.5663463e-01   1.0884596e+00   2.5466667e-01   5.3008650e-01  -3.1492393e-01  -4.1809954e-01   6.3531028e-02   5.2290128e-02  -4.1863818e-01  -2.8806223e-01  -1.1085941e+00   3.8599507e-01   1.0235349e+00  -4.7374667e-01   1.3131749e+00  -1.0693615e+00  -4.6986504e-01  -7.4850304e-01  -1.1634779e-01  -2.7784057e-01   5.2948056e-01  -9.2173649e-02   6.2706201e-01   5.2326445e-01   1.0951969e+00  -9.7699232e-01  -4.5683308e-01  -8.8827135e-01  -1.3973878e-01  -7.0572133e-01   6.1963396e-01   5.1118080e-01   1.1615290e+00  -6.9344737e-01  -7.8415336e-01  -4.4123305e-01  -6.5237547e-01  -4.9566354e-01  -1.6286884e-01  -3.4798320e-01   3.3171146e-01   3.8809065e-01   5.6776743e-01  -3.2775591e-01   3.6344497e-01  -7.9827538e-02  -3.5829984e-01   2.6864158e-02   3.8760170e-03   4.4402467e-02   1.9578921e-02   9.8325591e-01  -9.3839480e-02  -8.2962711e-01  -2.8438874e-01   4.4698493e-01   2.4664621e-01   4.5188217e-01  -4.6471341e-01   4.6887715e-01   7.2409503e-01   1.2178859e+00   1.1891924e+00  -1.1265288e+00   3.6385854e-01   3.3573817e-01   1.2556433e+00   1.2243668e+00
  -6.2431101e-01  -2.5500128e-01  -1.6080303e+00  -8.0169032e-01  -7.8827558e-01  -1.1661786e-01  -4.0542326e-01   1.0444196e+00   2.9504451e-01   5.0581416e-01  -2.8110591e-01  -4.0240375e-01   1.5059488e-01   6.4296333e-02  -3.3097259e-01  -1.8789095e-01  -1.1772026e+00   2.4736514e-01   9.5271918e-01  -4.4903008e-01   1.3214481e+00  -1.1598415e+00  -5.4172883e-01  -8.7465087e-01  -2.2941197e-01  -3.6828051e-01   4.0175089e-01  -1.9692061e-01   5.2317407e-01   4.6952894e-01   1.0341431e+00  -1.0028126e+00  -5.3156111e-01  -9.5413325e-01  -2.4887282e-01  -7.7147541e-01   5.6979879e-01   5.1442244e-01   1.1532844e+00  -6.8985168e-01  -8.6760000e-01  -4.2935536e-01  -6.9072298e-01  -4.5782427e-01  -1.6723848e-01  -2.9150919e-01   3.6321243e-01   4.0262594e-01   5.9156182e-01  -2.8440938e-01   3.8541176e-01  -3.6641458e-02  -3.5070635e-01   6.8418590e-02   8.4162501e-02   1.1287906e-01   3.5744248e-02   1.0371709e+00  -3.5448762e-02  -7.5866196e-01  -1.9052229e-01   5.8376183e-01   3.7534132e-01   6.2542500e-01  -3.1849656e-01   6.1036935e-01   8.2853713e-01   1.3647752e+00   1.2754154e+00  -1.1486248e+00   2.7193701e-01   1.7721661e-01   1.2481021e+00   1.3353859e+00
  -5.9246138e-01  -2.6374821e-01  -1.6383359e+00  -8.7472836e-01  -8.2221142e-01  -1.8047599e-01  -4.5319805e-01   9.8750504e-01   3.2791760e-01   4.8443117e-01  -2.4018962e-01  -3.7422524e-01   2.3214578e-01   7.9678375e-02  -2.5108830e-01  -9.7261053e-02  -1.2346789e+00   1.1012503e-01   8.7218275e-01  -4.1504703e-01   1.3255013e+00  -1.2341461e+00  -6.0392991e-01  -9.9165729e-01  -3.3903912e-01  -4.5683853e-01   2.6974919e-01  -2.9798619e-01   4.1124465e-01   4.1184839e-01   9.6219500e-01  -1.0148236e+00  -6.0000447e-01  -1.0087722e+00  -3.5419113e-01  -8.3652977e-01   5.0780531e-01   5.1281234e-01   1.1389180e+00  -6.7032740e-01  -9.4341860e-01  -4.1244612e-01  -7.2305182e-01  -4.1922096e-01  -1.7156029e-01  -2.3739807e-01   3.9020016e-01   4.1083737e-01   6.0766222e-01  -2.3430554e-01   4.0998980e-01   1.1964779e-02  -3.3661074e-01   1.0027459e-01   1.5655323e-01   1.7678603e-01   4.8007149e-02   1.0933653e+00   1.0165054e-02  -6.8386916e-01  -1.0169939e-01   7.0838650e-01   5.0171717e-01   7.8310122e-01  -1.7280010e-01   7.4360260e-01   9.2361303e-01   1.5040114e+00   1.3579968e+00  -1.1618294e+00   1.8389269e-01   1.7786044e-02   1.2319057e+00   1.4382270e+00
  -5.5358918e-01  -2.6579519e-01  -1.6482986e+00  -9.3607428e-01  -8.5172512e-01  -2.4448415e-01  -4.9921294e-01   9.1995625e-01   3.5319082e-01   4.6691171e-01  -1.9451385e-01  -3.3328648e-01   3.0501930e-01   9.8559724e-02  -1.8194236e-01  -1.8003448e-02  -1.2800000e+00  -2.2148504e-02   7.8373746e-01  -3.7302883e-01   1.3256596e+00  -1.2921021e+00  -6.5450003e-01  -1.0971427e+00  -4.4200190e-01  -5.4120030e-01   1.3747315e-01  -3.9249219e-01   2.9516010e-01   3.5112451e-01   8.8114075e-01  -1.0140254e+00  -6.5986611e-01  -1.0517217e+00  -4.5282527e-01  -8.9964714e-01   4.3600140e-01   5.0551138e-01   1.1186296e+00  -6.3613893e-01  -1.0091120e+00  -3.9224984e-01  -7.4776186e-01  -3.8182320e-01  -1.7510032e-01  -1.8803026e-01   4.1280715e-01   4.1117833e-01   6.1619918e-01  -1.7951249e-01   4.3758784e-01   6.3258172e-02  -3.1550543e-01   1.2027351e-01   2.1944974e-01   2.3418574e-01   5.6945668e-02   1.1492480e+00   4.2408810e-02  -6.0842051e-01  -1.9425585e-02   8.1758879e-01   6.2345002e-01   9.2136667e-01  -3.0167236e-02   8.6630503e-01   1.0078799e+00   1.6334871e+00   1.4357300e+00  -1.1668371e+00   1.0202570e-01  -1.3779201e-01   1.2063452e+00   1.5317084e+00
  -5.0939640e-01  -2.6099172e-01  -1.6388129e+00  -9.8337236e-01  -8.7646034e-01  -3.0593321e-01  -5.4259357e-01   8.4454653e-01   3.7094358e-01   4.5378196e-01  -1.4660835e-01  -2.7993330e-01   3.6627254e-01   1.2076864e-01  -1.2607208e-01   4.8276191e-02  -1.3124414e+00  -1.4588001e-01   6.8963775e-01  -3.2459912e-01   1.3220669e+00  -1.3339401e+00  -6.9177631e-01  -1.1889579e+00  -5.3519723e-01  -6.1900595e-01   9.1368597e-03  -4.7755823e-01   1.7924213e-01   2.8851709e-01   7.9324987e-01  -1.0017614e+00  -7.0912245e-01  -1.0828190e+00  -5.4203019e-01  -9.5942107e-01   3.5747287e-01   4.9192557e-01   1.0927479e+00  -5.8909181e-01  -1.0625171e+00  -3.7063536e-01  -7.6354083e-01  -3.4747592e-01  -1.7705941e-01  -1.4544597e-01   4.3143874e-01   4.0237185e-01   6.1759958e-01  -1.2230472e-01   4.6834573e-01   1.1432865e-01  -2.8732076e-01   1.2663165e-01   2.7165756e-01   2.8332689e-01   6.2942986e-02   1.2019442e+00   6.1028455e-02  -5.3582552e-01   5.4901634e-02   9.0857121e-01   7.3840341e-01   1.0373572e+00   1.0684583e-01   9.7635457e-01   1.0799905e+00   1.7510925e+00   1.5073200e+00  -1.1645045e+00   2.8442924e-02  -2.8462461e-01   1.1709505e+00   1.6145975e+00
  -4.6177844e-01  -2.4952857e-01  -1.6112942e+00  -1.0146920e+00  -8.9608399e-01  -3.6199067e-01  -5.8241908e-01   7.6446279e-01   3.8138153e-01   4.4511505e-01  -9.9069939e-02  -2.1505771e-01   4.1329183e-01   1.4588137e-01  -8.5546420e-02   1.0021352e-01  -1.3315839e+00  -2.5767444e-01   5.9246965e-01  -2.7165244e-01   1.3146802e+00  -1.3602424e+00  -7.1444671e-01  -1.2652696e+00  -6.1577521e-01  -6.8797956e-01  -1.1102895e-01  -5.5046753e-01   6.8033322e-02   2.2537811e-01   7.0118113e-01  -9.7962181e-01  -7.4606161e-01  -1.1022214e+00  -6.1927668e-01  -1.0143846e+00   2.7589466e-01   4.7171004e-01   1.0617268e+00  -5.3143762e-01  -1.1018466e+00  -3.4951882e-01  -7.6939212e-01  -3.1785790e-01  -1.7659844e-01  -1.1131088e-01   4.4674953e-01   3.8341768e-01   6.1255910e-01  -6.5035918e-02   5.0219436e-01   1.6223713e-01  -2.5239528e-01   1.1799206e-01   3.1242068e-01   3.2266213e-01   6.6170140e-02   1.2484555e+00   6.6178157e-02  -4.6978132e-01   1.2007769e-01   9.7912760e-01   8.4469112e-01   1.1290040e+00   2.3574193e-01   1.0718347e+00   1.1387411e+00   1.8547692e+00   1.5714286e+00  -1.1557614e+00  -3.5044895e-02  -4.1792021e-01   1.1255294e+00   1.6856483e+00
  -4.1270359e-01  -2.3186357e-01  -1.5676056e+00  -1.0285812e+00  -9.1035016e-01  -4.0982963e-01  -6.1780979e-01   6.8316262e-01   3.8478790e-01   4.4055115e-01  -5.4436519e-02  -1.4000024e-01   4.4389789e-01   1.7328505e-01  -6.1935737e-02   1.3669621e-01  -1.3373109e+00  -3.5448863e-01   4.9502204e-01  -2.1622051e-01   1.3032828e+00  -1.3718797e+00  -7.2158714e-01  -1.3246386e+00  -6.8125762e-01  -7.4605770e-01  -2.1897922e-01  -6.0882981e-01  -3.3931299e-02   1.6317086e-01   6.0786782e-01  -9.4934089e-01  -7.6931126e-01  -1.1104089e+00  -6.8234016e-01  -1.0631270e+00   1.9534369e-01   4.4475894e-01   1.0261341e+00  -4.6575732e-01  -1.1257197e+00  -3.3078112e-01  -7.6465113e-01  -2.9444446e-01  -1.7287244e-01  -8.6896731e-02   4.5960201e-01   3.5359173e-01   6.0199820e-01  -1.0012780e-02   5.3892176e-01   2.0416580e-01  -2.1141560e-01   9.3465493e-02   3.4142946e-01   3.5086297e-01   6.6586823e-02   1.2858375e+00   5.8469222e-02  -4.1398473e-01   1.7516123e-01   1.0277412e+00   9.4072048e-01   1.1951118e+00   3.5415129e-01   1.1510907e+00   1.1831168e+00   1.9425750e+00   1.6267238e+00  -1.1415295e+00  -8.7008609e-02  -5.3322334e-01   1.0701931e+00   1.7436454e+00
  -3.6409055e-01  -2.0864247e-01  -1.5099657e+00  -1.0241035e+00  -9.1916023e-01  -4.4676273e-01  -6.4801394e-01   6.0421289e-01   3.8147886e-01   4.3933959e-01  -1.5065656e-02  -5.6440101e-02   4.5644267e-01   2.0225121e-01  -5.6296573e-02   1.5687363e-01  -1.3297951e+00  -4.3378358e-01   4.0014781e-01  -1.6033463e-01   1.2875075e+00  -1.3699373e+00  -7.1268772e-01  -1.3660772e+00  -7.2963838e-01  -7.9150759e-01  -3.1104751e-01  -6.5073095e-01  -1.2235434e-01   1.0337843e-01   5.1638533e-01  -9.1268943e-01  -7.7785574e-01  -1.1081696e+00  -7.2938047e-01  -1.1044095e+00   1.2008165e-01   4.1118397e-01   9.8663320e-01  -3.9482872e-01  -1.1331825e+00  -3.1618391e-01  -7.4899034e-01  -2.7847396e-01  -1.6507329e-01  -7.3075638e-02   4.7100951e-01   3.1244005e-01   5.8700456e-01   4.0622941e-02   5.7823791e-01   2.3755984e-01  -1.6533412e-01   5.2659645e-02   3.5880454e-01   3.6683460e-01   6.3960417e-02   1.3113818e+00   3.8994207e-02  -3.7191759e-01   2.1952541e-01   1.0536566e+00   1.0252163e+00   1.2353939e+00   4.5989479e-01   1.2127834e+00   1.2123341e+00   2.0127568e+00   1.6719327e+00  -1.1226447e+00  -1.2646197e-01  -6.2663733e-01   1.0053673e+00   1.7874559e+00
  -3.1769323e-01  -1.8062246e-01  -1.4408452e+00  -1.0008570e+00  -9.2261314e-01  -4.7037476e-01  -6.7248672e-01   5.3111851e-01   3.7176556e-01   4.4039932e-01   1.6975464e-02   3.3717097e-02   4.4989056e-01   2.3200965e-01  -6.9167732e-02   1.6016977e-01  -1.3094753e+00  -4.9364894e-01   3.1062168e-01  -1.0589367e-01   1.2668722e+00  -1.3556394e+00  -6.8766546e-01  -1.3890929e+00  -7.5946080e-01  -8.2302844e-01  -3.8411945e-01  -6.7485976e-01  -1.9339612e-01   4.7407510e-02   4.2980656e-01  -8.7137294e-01  -7.7104354e-01  -1.0965702e+00  -7.5900972e-01  -1.1372727e+00   5.4320873e-02   3.7128365e-01   9.4395650e-01  -3.2148590e-01  -1.1237178e+00  -3.0728942e-01  -7.2241455e-01  -2.7092039e-01  -1.5247941e-01  -7.0327400e-02   4.8206675e-01   2.5976885e-01   5.6876755e-01   8.4997581e-02   6.1983109e-01   2.6024956e-01  -1.1527607e-01  -4.3049438e-03   3.6506194e-01   3.6973268e-01   5.7902889e-02   1.3227874e+00   9.3221681e-03  -3.4662533e-01   2.5288838e-01   1.0569213e+00   1.0972300e+00   1.2504632e+00   5.5104506e-01   1.2559387e+00   1.2258802e+00   2.0638275e+00   1.7058979e+00  -1.0997965e+00  -1.5289387e-01  -6.9502377e-01   9.3178547e-01   1.8160843e+00
  -2.7500079e-01  -1.4860527e-01  -1.3628559e+00  -9.5897482e-01  -9.2104123e-01  -4.7864679e-01  -6.9095454e-01   4.6714979e-01   3.5592648e-01   4.4239493e-01   4.0001828e-02   1.2844690e-01   4.2387678e-01   2.6181378e-01  -1.0057519e-01   1.4630378e-01  -1.2770243e+00  -5.3289310e-01   2.2900262e-01  -5.4546279e-02   1.2408226e+00  -1.3302734e+00  -6.4686201e-01  -1.3937065e+00  -7.6986800e-01  -8.3982966e-01  -4.3577770e-01  -6.8060408e-01  -2.4387341e-01  -3.5064036e-03   3.5105293e-01  -8.2694016e-01  -7.4858580e-01  -1.0769106e+00  -7.7034394e-01  -1.1611282e+00   1.9871181e-03   3.2550730e-01   8.9887538e-01  -2.4847899e-01  -1.0972454e+00  -3.0538867e-01  -6.8524859e-01  -2.7247236e-01  -1.3450924e-01  -7.8758222e-02   4.9387403e-01   1.9563451e-01   5.4851021e-01   1.2158868e-01   6.6341021e-01   2.7054628e-01  -6.2448305e-02  -7.6792937e-02   3.6106642e-01   3.5898348e-01   4.7924447e-02   1.3183051e+00  -2.8536659e-02  -3.4051059e-01   2.7532288e-01   1.0383932e+00   1.1561367e+00   1.2417807e+00   6.2598827e-01   1.2799878e+00   1.2235499e+00   2.0946432e+00   1.7276347e+00  -1.0734803e+00  -1.6627077e-01  -7.3616795e-01   8.5046711e-01   1.8287279e+00
  -2.3716011e-01  -1.1338346e-01  -1.2786389e+00  -8.9910906e-01  -9.1502958e-01  -4.7006487e-01  -7.0345913e-01   4.1517834e-01   3.3419181e-01   4.4382555e-01   5.2778548e-02   2.2570224e-01   3.7873734e-01   2.9099057e-01  -1.5004306e-01   1.1532096e-01  -1.2333118e+00  -5.5109577e-01   1.5750764e-01  -7.5951754e-03   1.2087840e+00  -1.2951210e+00  -5.9102600e-01  -1.3804503e+00  -7.6062523e-01  -8.4168225e-01  -4.6441286e-01  -6.6811096e-01  -2.7142726e-01  -4.8385197e-02   2.8274868e-01  -7.8070955e-01  -7.1054797e-01  -1.0506666e+00  -7.6303719e-01  -1.1758266e+00  -3.3506090e-02   2.7441640e-01   8.5216756e-01  -1.7834257e-01  -1.0541128e+00  -3.1144284e-01  -6.3811820e-01  -2.8352111e-01  -1.1077461e-01  -9.8129565e-02   5.0746138e-01   1.2033422e-01   5.2742667e-01   1.4928461e-01   7.0873053e-01   2.6730851e-01  -8.0610006e-03  -1.6366701e-01   3.4798105e-01   3.3430685e-01   3.3501869e-02   1.2968440e+00  -7.2196180e-02  -3.5516649e-01   2.8724874e-01   9.9971421e-01   1.2016334e+00   1.2115658e+00   6.8348951e-01   1.2847999e+00   1.2054815e+00   2.1044754e+00   1.7363914e+00  -1.0439705e+00  -1.6701066e-01  -7.4890195e-01   7.6268143e-01   1.8248316e+00
  -2.0492542e-01  -7.5702285e-02  -1.1907617e+00  -8.2239851e-01  -9.0541610e-01  -4.4370887e-01  -7.1037778e-01   3.7753096e-01   3.0674013e-01   4.4312271e-01   5.4561699e-02   3.2349512e-01   3.1550661e-01   3.1897241e-01  -2.1661010e-01   6.7634279e-02  -1.1793634e+00  -5.4862294e-01   9.7902680e-02   3.4070993e-02   1.1702153e+00  -1.2514001e+00  -5.2128109e-01  -1.3503434e+00  -7.3211596e-01  -8.2894132e-01  -4.6929592e-01  -6.3830766e-01  -2.7465236e-01  -8.6581086e-02   2.2708624e-01  -7.3371765e-01  -6.5733847e-01  -1.0194259e+00  -7.3729679e-01  -1.1816988e+00  -4.9457645e-02   2.1864679e-01   8.0458608e-01  -1.1328089e-01  -9.9507859e-01  -3.2604125e-01  -5.8192572e-01  -3.0415711e-01  -8.1128558e-02  -1.2789580e-01   5.2371910e-01   3.4398223e-02   5.0662795e-01   1.6741887e-01   7.5560292e-01   2.4997994e-01   4.6730290e-02  -2.6331577e-01   3.2721957e-01   2.9573986e-01   1.4157379e-02   1.2580307e+00  -1.1898634e-01  -3.9126667e-01   2.8941283e-01   9.4324896e-01   1.2337383e+00   1.1626754e+00   7.2276303e-01   1.2707019e+00   1.1721904e+00   2.0930726e+00   1.7317094e+00  -1.0113138e+00  -1.5593431e-01  -7.3318032e-01   6.6989925e-01   1.8041376e+00
  -1.7863785e-01  -3.6235653e-02  -1.1016265e+00  -7.3042353e-01  -8.9327343e-01  -3.9931651e-01  -7.1241786e-01   3.5586876e-01   2.7370749e-01   4.3875287e-01   4.5110382e-02   4.1996173e-01   2.3588244e-01   3.4531213e-01  -2.9885247e-01   4.0732690e-03  -1.1163214e+00  -5.2660706e-01   5.1415331e-02   7.0014692e-02   1.1246641e+00  -1.2002239e+00  -4.3908151e-01  -1.3048520e+00  -6.8531462e-01  -8.0254134e-01  -4.5061206e-01  -5.9288379e-01  -2.5318243e-01  -1.1783042e-01   1.8570969e-01  -6.8669315e-01  -5.8969542e-01  -9.8481902e-01  -6.9387939e-01  -1.1795678e+00  -4.4041597e-02   1.5887419e-01   7.5683168e-01  -5.5075966e-02  -9.2128899e-01  -3.4937742e-01  -5.1782127e-01  -3.3417603e-01  -4.5702212e-02  -1.6724797e-01   5.4334072e-01  -6.1415993e-02   4.8710091e-01   1.7577914e-01   8.0388901e-01   2.1860281e-01   1.0085948e-01  -3.7369629e-01   3.0040518e-01   2.4365804e-01  -1.0457836e-02   1.2022185e+00  -1.6606566e-01  -4.4852408e-01   2.8286109e-01   8.7199292e-01   1.2527991e+00   1.0984599e+00   7.4354658e-01   1.2384857e+00   1.1245993e+00   2.0607055e+00   1.7134804e+00  -9.7534218e-01  -1.3420059e-01  -6.9010510e-01   5.7373605e-01   1.7667293e+00
  -1.5823444e-01   4.4253811e-03  -1.0133986e+00  -6.2515046e-01  -8.7987377e-01  -3.3732035e-01  -7.1058568e-01   3.5109890e-01   2.3520616e-01   4.2931900e-01   2.4671768e-02   5.1341150e-01   1.4216117e-01   3.6968575e-01  -3.9491453e-01  -7.4066008e-02  -1.0454105e+00  -4.8689737e-01   1.8672918e-02   1.0025505e-01   1.0718216e+00  -1.1425772e+00  -3.4615817e-01  -1.2458330e+00  -6.2174054e-01  -7.6396456e-01  -4.0945610e-01  -5.3423592e-01  -2.0772839e-01  -1.4228513e-01   1.5962280e-01  -6.4005687e-01  -5.0867369e-01  -9.4845452e-01  -6.3406911e-01  -1.1707289e+00  -1.6422595e-02   9.5785116e-02   7.0953069e-01  -5.0235197e-03  -8.3424791e-01  -3.8124432e-01  -4.4716903e-01  -3.7309279e-01  -4.9255893e-03  -2.1516200e-01   5.6678198e-01  -1.6612973e-01   4.6968079e-01   1.7459246e-01   8.5348586e-01   1.7381150e-01   1.5336377e-01  -4.9239137e-01   2.6933656e-01   1.7879049e-01  -4.0482904e-02   1.1304499e+00  -2.1054723e-01  -5.2571823e-01   2.6890651e-01   7.8945420e-01   1.2595094e+00   1.0226056e+00   7.4617396e-01   1.1894005e+00   1.0640604e+00   2.0081901e+00   1.6819964e+00  -9.3570729e-01  -1.0323424e-01  -6.2189969e-01   4.7588841e-01   1.7130653e+00
  -1.4328383e-01   4.5775435e-02  -9.2795543e-01  -5.0886719e-01  -8.6663846e-01  -2.5885515e-01  -7.0613251e-01   3.6332388e-01   1.9135084e-01   4.1365575e-01  -6.0578366e-03   6.0236134e-01   3.7146947e-02   3.9188878e-01  -5.0255047e-01  -1.6497846e-01  -9.6790795e-01  -4.3198518e-01  -3.3084349e-04   1.2524291e-01   1.0115692e+00  -1.0793127e+00  -2.4445908e-01  -1.1754687e+00  -5.4339735e-01  -7.1518640e-01  -3.4779154e-01  -4.6537809e-01  -1.4006701e-01  -1.6051922e-01   1.4912720e-01  -5.9394692e-01  -4.1563181e-01  -9.1185872e-01  -5.5963854e-01  -1.1568999e+00   3.3182583e-02   3.0054173e-02   6.6321869e-01   3.6100513e-02  -7.3578129e-01  -4.2104862e-01  -3.7150793e-01  -4.2016326e-01   4.0472082e-02  -2.7044843e-01   5.9423889e-01  -2.7855031e-01   4.5503624e-01   1.6448942e-01   9.0430506e-01   1.1680950e-01   2.0338308e-01  -6.1668007e-01   2.3595782e-01   1.0222341e-01  -7.5776913e-02   1.0443811e+00  -2.4962918e-01  -6.2078301e-01   2.4909492e-01   6.9951453e-01   1.2549278e+00   9.3897327e-01   7.3163791e-01   1.1251304e+00   9.9236711e-01   1.9368879e+00   1.6379859e+00  -8.9193140e-01  -6.4653777e-02  -5.3183321e-01   3.7806852e-01   1.6440031e+00
  -1.3304382e-01   8.7391030e-02  -8.4685903e-01  -3.8411295e-01  -8.5507726e-01  -1.6573470e-01  -7.0048159e-01   3.9183161e-01   1.4228923e-01   3.9091248e-01  -4.5991350e-02   6.8555809e-01  -7.5959076e-02   4.1183168e-01  -6.1917882e-01  -2.6632505e-01  -8.8512396e-01  -3.6490964e-01  -6.2384795e-03   1.4580948e-01   9.4401903e-01  -1.0111659e+00  -1.3608634e-01  -1.0961954e+00  -4.5270210e-01  -6.5860193e-01  -2.6837625e-01  -3.8982307e-01  -5.2980323e-02  -1.7350804e-01   1.5379582e-01  -5.4826515e-01  -3.1221675e-01  -8.7642675e-01  -4.7279452e-01  -1.1401443e+00   1.0350079e-01  -3.7670184e-02   6.1833287e-01   6.8041797e-02  -6.2799387e-01  -4.6784281e-01  -2.9250648e-01  -4.7441285e-01   8.9484218e-02  -3.3180200e-01   6.2564439e-01  -3.9728235e-01   4.4366521e-01   1.4645126e-01   9.5625026e-01   4.9330953e-02   2.5015283e-01  -7.4362128e-01   2.0232809e-01   1.5390526e-02  -1.1586662e-01   9.4617654e-01  -2.8072178e-01  -7.3094099e-01   2.2516847e-01   6.0627688e-01   1.2404937e+00   8.5143913e-01   7.0163227e-01   1.0477562e+00   9.1174627e-01   1.8486781e+00   1.5826316e+00  -8.4347110e-01  -2.0206068e-02  -4.2409753e-01   2.8194011e-01   1.5608076e+00
  -1.2653537e-01   1.2892260e-01  -7.7134986e-01  -2.5360413e-01  -8.4672035e-01  -6.0397816e-02  -6.9514157e-01   4.3512749e-01   8.8234949e-02   3.6061965e-01  -9.3723369e-02   7.6199018e-01  -1.9368381e-01   4.2953746e-01  -7.4195130e-01  -3.7523545e-01  -7.9838766e-01  -2.8914810e-01  -2.9872066e-04   1.6309254e-01   8.6954306e-01  -9.3878568e-01  -2.3233962e-02  -1.0106280e+00  -3.5240732e-01  -5.9693648e-01  -1.7465709e-01  -3.1143905e-01   4.9853268e-02  -1.8258084e-01   1.7248395e-01  -5.0274069e-01  -2.0034517e-01  -8.4338678e-01  -3.7611024e-01  -1.1227711e+00   1.9225558e-01  -1.0677220e-01   5.7521151e-01   9.1038416e-02  -5.1321841e-01  -5.2037473e-01  -2.1191240e-01  -5.3467090e-01   1.4087040e-01  -3.9784939e-01   6.6068207e-01  -5.2074553e-01   4.3589883e-01   1.2174383e-01   1.0091961e+00  -2.6415047e-02   2.9299839e-01  -8.7014772e-01   1.7058300e-01  -7.9952670e-02  -1.5991799e-01   8.3838873e-01  -3.0156220e-01  -8.5286648e-01   1.9902395e-01   5.1390671e-01   1.2180275e+00   7.6374875e-01   6.5856205e-01   9.5970248e-01   8.2482790e-01   1.7459078e+00   1.5175648e+00  -7.8979046e-01   2.8288799e-02  -3.0364133e-01   1.8905937e-01   1.4651455e+00
  -1.2262608e-01   1.7008310e-01  -7.0236097e-01  -1.2015698e-01  -8.4304843e-01   5.4175753e-02  -6.9161234e-01   4.9100854e-01   2.9499311e-02   3.2273482e-01  -1.4761175e-01   8.3089187e-01  -3.1241585e-01   4.4514232e-01  -8.6783514e-01  -4.8834560e-01  -7.0904062e-01  -2.0849375e-01   1.5696812e-02   1.7844584e-01   7.8878995e-01  -8.6277602e-01   9.1872055e-02  -9.2148415e-01  -2.4551738e-01  -5.3314392e-01  -7.0637029e-02  -2.3428724e-01   1.6401344e-01  -1.8934749e-01   2.0338108e-01  -4.5700393e-01  -8.2176369e-02  -8.1377862e-01  -2.7244515e-01  -1.1072168e+00   2.9627513e-01  -1.7666660e-01   5.3410270e-01   1.0576368e-01  -3.9395640e-01  -5.7715199e-01  -1.3149769e-01  -5.9961091e-01   1.9321818e-01  -4.6719341e-01   6.9881382e-01  -6.4719937e-01   4.3191089e-01   9.1843251e-02   1.0629699e+00  -1.0781969e-01   3.3133574e-01  -9.9316917e-01   1.4288404e-01  -1.8176989e-01  -2.0673517e-01   7.2382959e-01  -3.1031118e-01  -9.8286275e-01   1.7266341e-01   4.2647435e-01   1.1897080e+00   6.7938759e-01   6.0551133e-01   8.6367174e-01   7.3458876e-01   1.6313188e+00   1.4448330e+00  -7.3043684e-01   7.8981209e-02  -1.7596612e-01   1.0082584e-01   1.3590629e+00
  -1.2011764e-01   2.1063354e-01  -6.4054746e-01   1.3391125e-02  -8.4542383e-01   1.7457744e-01  -6.9128991e-01   5.5667644e-01  -3.3479285e-02   2.7766620e-01  -2.0586366e-01   8.9174025e-01  -4.2854280e-01   4.5889591e-01  -9.9370683e-01  -6.0187591e-01  -6.1843372e-01  -1.2692214e-01   3.9508957e-02   1.9333713e-01   7.0268952e-01  -7.8374470e-01   2.0702987e-01  -8.3150990e-01  -1.3520024e-01  -4.7029544e-01   3.9282280e-02  -1.6244698e-01   2.8453269e-01  -1.9560249e-01   2.4410146e-01  -4.1066463e-01   3.9925384e-02  -7.8844572e-01  -1.6485477e-01  -1.0959168e+00   4.1164880e-01  -2.4678881e-01   4.9518042e-01   1.1324511e-01  -2.7280969e-01  -6.3651902e-01  -5.3001967e-02  -6.6779549e-01   2.4501752e-01  -5.3845305e-01   7.3931675e-01  -7.7477605e-01   4.3173026e-01   5.8356824e-02   1.1173379e+00  -1.9197194e-01   3.6468123e-01  -1.1096802e+00   1.2135135e-01  -2.8779913e-01  -2.5478793e-01   6.0544365e-01  -3.0562616e-01  -1.1170419e+00   1.4813357e-01   3.4780501e-01   1.1580174e+00   6.0147291e-01   5.4616188e-01   7.6256632e-01   6.4426827e-01   1.5079591e+00   1.3668414e+00  -6.6511447e-01   1.3002574e-01  -4.6891284e-02   1.8444914e-02   1.2449474e+00
  -1.1783150e-01   2.5036565e-01  -5.8632618e-01   1.4426038e-01  -8.5502684e-01   2.9710612e-01  -6.9537687e-01   6.2888330e-01  -1.0011095e-01   2.2627193e-01  -2.6662236e-01   9.4424671e-01  -5.3858787e-01   4.7115734e-01  -1.1164539e+00  -7.1175074e-01  -5.2792430e-01  -4.8448325e-02   6.8574756e-02   2.0924157e-01   6.1244381e-01  -7.0235097e-01   3.2011277e-01  -7.4340451e-01  -2.4694477e-02  -4.1146171e-01   1.5047831e-01  -9.9835039e-02   4.0612430e-01  -2.0321160e-01   2.9181054e-01  -3.6338740e-01   1.6344238e-01  -7.6803916e-01  -5.6492225e-02  -1.0911722e+00   5.3392339e-01  -3.1657928e-01   4.5856646e-01   1.1476608e-01  -1.5240490e-01  -6.9674235e-01   2.1923288e-02  -7.3772537e-01   2.9474068e-01  -6.1029893e-01   7.8132558e-01  -9.0152132e-01   4.3525526e-01   2.2942803e-02   1.1719940e+00  -2.7577799e-01   3.9266727e-01  -1.2168685e+00   1.0798037e-01  -3.9561894e-01  -3.0226665e-01   4.8618776e-01  -2.8670871e-01  -1.2514989e+00   1.2745250e-01   2.8134215e-01   1.1256514e+00   5.3267068e-01   4.8465932e-01   6.5940327e-01   5.5725783e-01   1.3790829e+00   1.2862685e+00  -5.9374922e-01   1.7960874e-01   7.7703476e-02  -5.7096348e-02   1.1254733e+00
  -1.1468749e-01   2.8908281e-01  -5.3991993e-01   2.6980634e-01  -8.7279888e-01   4.1792397e-01  -7.0480479e-01   7.0410381e-01  -1.6963704e-01   1.6983420e-01  -3.2805015e-01   9.8834281e-01  -6.3934071e-01   4.8238184e-01  -1.2330793e+00  -8.1375702e-01  -4.3887012e-01   2.3023651e-02   1.0015352e-01   2.2753642e-01   5.1950358e-01  -6.1934586e-01   4.2911632e-01  -6.5974720e-01   8.2788699e-02  -3.5959037e-01   2.5830035e-01  -5.0025895e-02   5.2343349e-01  -2.1398808e-01   3.4338053e-01  -3.1495746e-01   2.8576980e-01  -7.5302871e-01   4.9496774e-02  -1.0950208e+00   6.5832882e-01  -3.8546510e-01   4.2435591e-01   1.1175787e-01  -3.5311535e-02  -7.5609936e-01   9.1766805e-02  -8.0789097e-01   3.4092067e-01  -6.8148293e-01   8.2387684e-01  -1.0254420e+00   4.4226788e-01  -1.2768175e-02   1.2265523e+00  -3.5609968e-01   4.1506062e-01  -1.3122203e+00   1.0454564e-01  -5.0272341e-01  -3.4716208e-01   3.6892106e-01  -2.5332435e-01  -1.3824749e+00   1.1252432e-01   2.3002784e-01   1.0953962e+00   4.7513770e-01   4.2542951e-01   5.5722277e-01   4.7696845e-01   1.2480439e+00   1.2059599e+00  -5.1653971e-01   2.2597484e-01   1.9214652e-01  -1.2504056e-01   1.0035299e+00
  -1.0977122e-01   3.2658119e-01  -5.0140023e-01   3.8759551e-01  -8.9939403e-01   5.3322447e-01  -7.2017425e-01   7.7872217e-01  -2.4112331e-01   1.1000761e-01  -3.8840466e-01   1.0241610e+00  -7.2797882e-01   4.9309466e-01  -1.3408061e+00  -9.0373432e-01  -3.5261717e-01   8.3855875e-02   1.3148571e-01   2.4940396e-01   4.2552967e-01  -5.3559946e-01   5.3220159e-01  -5.8292281e-01   1.8416836e-01  -3.1738245e-01   3.5827065e-01  -1.6082398e-02   6.3129932e-01  -2.2956776e-01   3.9556522e-01  -2.6533096e-01   4.0429676e-01  -7.4371766e-01   1.5008280e-01  -1.1091181e+00   7.8002001e-01  -4.5284271e-01   3.9264072e-01   1.0569063e-01   7.6042511e-02  -8.1296419e-01   1.5520320e-01  -8.7682294e-01   3.8222191e-01  -7.5086247e-01   8.6595154e-01  -1.1445601e+00   4.5244811e-01  -4.7247358e-02   1.2805445e+00  -4.2990484e-01   4.3177692e-01  -1.3936138e+00   1.1249841e-01  -6.0660332e-01  -3.8736545e-01   2.5630731e-01  -2.0579683e-01  -1.5065059e+00   1.0504544e-01   1.9620360e-01   1.0699801e+00   4.3048782e-01   3.7295366e-01   4.5899320e-01   4.0668190e-01   1.1181859e+00   1.1288065e+00  -4.3398958e-01   2.6745740e-01   2.9124147e-01  -1.8486046e-01   8.8213647e-01
  -1.0238616e-01   3.6263390e-01  -4.7072224e-01   4.9547677e-01  -9.3514122e-01   6.3940548e-01  -7.4171783e-01   8.4922396e-01  -3.1346647e-01   4.8741691e-02  -4.4610466e-01   1.0520107e+00  -8.0217339e-01   5.0385128e-01  -1.4371742e+00  -9.7778643e-01  -2.7047734e-01   1.3083111e-01   1.5995385e-01   2.7574973e-01   3.3233829e-01  -4.5210896e-01   6.2773572e-01  -5.1504822e-01   2.7660026e-01  -2.8717221e-01   4.4628506e-01  -4.0484177e-04   7.2501295e-01  -2.5129254e-01   4.4518300e-01  -2.1466530e-01   5.1649909e-01  -7.4025638e-01   2.4246286e-01  -1.1346376e+00   8.9432227e-01  -5.1806660e-01   3.6352791e-01   9.7972215e-02   1.7945448e-01  -8.6588515e-01   2.1113059e-01  -9.4314207e-01   4.1749813e-01  -8.1741918e-01   9.0651559e-01  -1.2569719e+00   4.6538763e-01  -7.9135038e-02   1.3334220e+00  -4.9442134e-01   4.4288610e-01  -1.4594009e+00   1.3286864e-01  -7.0483167e-01  -4.2078466e-01   1.5073099e-01  -1.4497830e-01  -1.6205494e+00   1.0640870e-01   1.8153344e-01   1.0519085e+00   3.9978056e-01   3.3151482e-01   3.6751502e-01   3.4939431e-01   9.9273555e-01   1.0576110e+00  -3.4691633e-01   3.0251666e-01   3.7051754e-01  -2.3625144e-01   7.6434116e-01
  -9.2087229e-02   3.9698194e-01  -4.4774862e-01   5.9164707e-01  -9.8001697e-01   7.3323772e-01  -7.6928880e-01   9.1238056e-01  -3.8541733e-01  -1.1821042e-02  -4.9978309e-01   1.0723521e+00  -8.6017640e-01   5.1518629e-01  -1.5201298e+00  -1.0325011e+00  -1.9369607e-01   1.6130016e-01   1.8323357e-01   3.0714224e-01   2.4183048e-01  -3.6998485e-01   7.1433006e-01  -4.5789974e-01   3.5758377e-01  -2.7081480e-01   5.1880364e-01  -4.6079357e-03   8.0055706e-01  -2.8011246e-01   4.8929508e-01  -1.6332581e-01   6.2004052e-01  -7.4265089e-01   3.2416774e-01  -1.1721964e+00   9.9696587e-01  -5.8044769e-01   3.3714865e-01   8.9862685e-02   2.7302549e-01  -9.1364761e-01   2.5869928e-01  -1.0056023e+00   4.4583623e-01  -8.8027169e-01   9.4455777e-01  -1.3609114e+00   4.8060323e-01  -1.0729716e-01   1.3845672e+00  -5.4728379e-01   4.4860641e-01  -1.5084680e+00   1.6618023e-01  -7.9515179e-01  -4.4547011e-01   5.4228316e-02  -7.2199126e-02  -1.7220869e+00   1.1761318e-01   1.8695043e-01   1.0433008e+00   3.8352839e-01   3.0493484e-01   2.8532467e-01   3.0766044e-01   8.7469463e-01   9.9495063e-01  -2.5643529e-01   3.2978780e-01   4.2644791e-01  -2.7911930e-01   6.5310679e-01
  -7.8693968e-02   4.2933394e-01  -4.3225946e-01   6.7470865e-01  -1.0336318e+00   8.1201999e-01  -8.0237712e-01   9.6541504e-01  -4.5562197e-01  -6.9468034e-02  -5.4832484e-01   1.0857644e+00  -9.0088262e-01   5.2755718e-01  -1.5881005e+00  -1.0651616e+00  -1.2340970e-01   1.7331253e-01   1.9942273e-01   3.4377853e-01   1.5590699e-01  -2.9041486e-01   7.9087548e-01  -4.1284506e-01   4.2506491e-01  -2.6958956e-01   5.7301967e-01  -2.9434216e-02   8.5481106e-01  -3.1651534e-01   5.2536689e-01  -1.1186858e-01   7.1287541e-01  -7.5076629e-01   3.9316232e-01  -1.2218113e+00   1.0842987e+00  -6.3926484e-01   3.1365530e-01   8.2410658e-02   3.5522972e-01  -9.5531924e-01   2.9733120e-01  -1.0631295e+00   4.6658526e-01  -9.3868460e-01   9.7912644e-01  -1.4548165e+00   4.9755059e-01  -1.3086814e-01   1.4333114e+00  -5.8666332e-01   4.4928612e-01  -1.5402753e+00   2.1239136e-01  -8.7556608e-01  -4.5974387e-01  -3.1565962e-02   1.0799515e-02  -1.8091960e+00   1.3918964e-01   2.1262823e-01   1.0457408e+00   3.8171981e-01   2.9632209e-01   2.1460165e-01   2.8344928e-01   7.6673739e-01   9.4304333e-01  -1.6391756e-01   3.4813751e-01   4.5662205e-01  -3.1356557e-01   5.5118887e-01
  -6.2282994e-02   4.5937677e-01  -4.2394932e-01   7.4371533e-01  -1.0952314e+00   8.7371127e-01  -8.4015150e-01   1.0061406e+00  -5.2268089e-01  -1.2205475e-01  -5.9088941e-01   1.0929183e+00  -9.2386450e-01   5.4128997e-01  -1.6400534e+00  -1.0739338e+00  -6.0595855e-02   1.6572176e-01   2.0713948e-01   3.8547830e-01   7.6372728e-02  -2.1460797e-01   8.5657393e-01  -3.8078366e-01   4.7752850e-01  -2.8412510e-01   6.0699634e-01  -7.4711219e-02   8.8570832e-01  -3.6049034e-01   5.5140148e-01  -6.1001614e-02   7.9334699e-01  -7.6432468e-01   4.4793291e-01  -1.2828900e+00   1.1534632e+00  -6.9379039e-01   2.9320659e-01   7.6414600e-02   4.2497034e-01  -9.9027510e-01   3.2673101e-01  -1.1148498e+00   4.7937234e-01  -9.9207248e-01   1.0093657e+00  -1.5373939e+00   5.1563923e-01  -1.4927669e-01   1.4789665e+00  -6.1137111e-01   4.4537602e-01  -1.5548705e+00   2.7086757e-01  -9.4442166e-01  -4.6232374e-01  -1.0545538e-01   1.0194658e-01  -1.8805893e+00   1.7115049e-01   2.5797998e-01   1.0601622e+00   3.9385502e-01   3.0785285e-01   1.5708147e-01   2.7802073e-01   6.7111449e-01   9.0362619e-01  -7.0924655e-02   3.5672547e-01   4.5985858e-01  -3.3987270e-01   4.6100988e-01
  -4.3161210e-02   4.8679567e-01  -4.2241444e-01   7.9820380e-01  -1.1637145e+00   9.1703168e-01  -8.8152351e-01   1.0330620e+00  -5.8522334e-01  -1.6764861e-01  -6.2691905e-01   1.0945454e+00  -9.2937627e-01   5.5653719e-01  -1.6755355e+00  -1.0580125e+00  -6.0212799e-03   1.3825557e-01   2.0558230e-01   4.3170647e-01   4.8365033e-03  -1.4372431e-01   9.1096286e-01  -3.6210176e-01   5.1407246e-01  -3.1435402e-01   6.1976073e-01  -1.3935687e-01   8.9233456e-01  -4.1152915e-01   5.6603614e-01  -1.1528548e-02   8.6027179e-01  -7.8290059e-01   4.8755575e-01  -1.3542586e+00   1.2025300e+00  -7.4332877e-01   2.7594251e-01   7.2409767e-02   4.8161826e-01  -1.0182036e+00   3.4688882e-01  -1.1601124e+00   4.8410798e-01  -1.0400025e+00   1.0345522e+00  -1.6076815e+00   5.3424976e-01  -1.6225298e-01   1.5208617e+00  -6.2092742e-01   4.3739746e-01  -1.5528795e+00   3.4039346e-01  -1.0004887e+00  -4.5243331e-01  -1.6670177e-01   1.9893358e-01  -1.9356223e+00   2.1297167e-01   3.2168553e-01   1.0867736e+00   4.1899196e-01   3.4060679e-01   1.1397994e-01   2.9183386e-01   5.8956722e-01   8.7785385e-01   2.0874891e-02   3.5506398e-01   4.3625049e-01  -3.5848903e-01   3.8453732e-01
  -2.1823194e-02   5.1130210e-01  -4.2713569e-01   8.3820771e-01  -1.2376689e+00   9.4152456e-01  -9.2522843e-01   1.0454365e+00  -6.4199073e-01  -2.0466756e-01  -6.5613420e-01   1.0914145e+00  -9.1832752e-01   5.7325440e-01  -1.6946884e+00  -1.0177108e+00   3.9806526e-02   9.1543246e-02   1.9454895e-01   4.8162054e-01  -5.7386306e-02  -7.8799230e-02   9.5393120e-01  -3.5664774e-01   5.3445601e-01  -3.5950215e-01   6.1134743e-01  -2.2143502e-01   8.7495952e-01  -4.6866472e-01   5.6859731e-01   3.5717774e-02   9.1300332e-01  -8.0591864e-01   5.1174056e-01  -1.4342246e+00   1.2305801e+00  -7.8726460e-01   2.6195317e-01   7.0677828e-02   5.2503060e-01  -1.0390940e+00   3.5807579e-01  -1.1985018e+00   4.8098316e-01  -1.0821943e+00   1.0541325e+00  -1.6651007e+00   5.5275380e-01  -1.6981707e-01   1.5583905e+00  -6.1558987e-01   4.2591109e-01  -1.5354698e+00   4.1922485e-01  -1.0430261e+00  -4.2988772e-01  -2.1502885e-01   2.9931419e-01  -1.9742737e+00   2.6361220e-01   4.0174895e-01   1.1250429e+00   4.5580094e-01   3.9447432e-01   8.5933405e-02   3.2449513e-01   5.2325719e-01   8.6622643e-01   1.0980027e-01   3.4306874e-01   3.8713871e-01  -3.7001372e-01   3.2317643e-01
   1.1023084e-03   5.3266476e-01  -4.3746360e-01   8.6425118e-01  -1.3154282e+00   9.4757460e-01  -9.6991517e-01   1.0432895e+00  -6.9192274e-01  -2.3200004e-01  -6.7851903e-01   1.0843088e+00  -8.9222653e-01   5.9120117e-01  -1.6982412e+00  -9.5448257e-01   7.6677437e-02   2.7095417e-02   1.7441512e-01   5.3413801e-01  -1.0935921e-01  -2.0670717e-02   9.8572288e-01  -3.6373328e-01   5.3911601e-01  -4.1811754e-01   5.8278595e-01  -3.1825842e-01   8.3500002e-01  -5.3054352e-01   5.5911074e-01   7.9944412e-02   9.5146720e-01  -8.3265724e-01   5.2084385e-01  -1.5206730e+00   1.2377306e+00  -8.2511421e-01   2.5124682e-01   7.1274633e-02   5.5554716e-01  -1.0532109e+00   3.6083187e-01  -1.2298430e+00   4.7045959e-01  -1.1185190e+00   1.0677586e+00  -1.7094957e+00   5.7053779e-01  -1.7225020e-01   1.5910571e+00  -5.9633656e-01   4.1149179e-01  -1.5042933e+00   5.0517927e-01  -1.0718271e+00  -3.9514490e-01  -2.5060989e-01   4.0060918e-01  -1.9971046e+00   3.2157235e-01   4.9558566e-01   1.1737353e+00   5.0262706e-01   4.6814750e-01   7.2961639e-02   3.7475554e-01   4.7271834e-01   8.6855517e-01   1.9425599e-01   3.2109202e-01   3.1501429e-01  -3.7517990e-01   2.7768616e-01
   2.4910733e-02   5.5073957e-01  -4.5261236e-01   8.7731938e-01  -1.3951449e+00   9.3637852e-01  -1.0142375e+00   1.0273866e+00  -7.3423542e-01  -2.4909359e-01  -6.9429995e-01   1.0740105e+00  -8.5309650e-01   6.0996674e-01  -1.6874746e+00  -8.7087049e-01   1.0470039e-01  -5.2766934e-02   1.4607631e-01   5.8801596e-01  -1.5058942e-01   3.0080259e-02   1.0069255e+00  -3.8216440e-01   5.2914570e-01  -4.8813941e-01   5.3603147e-01  -4.2653574e-01   7.7491604e-01  -5.9552504e-01   5.3826855e-01   1.2046169e-01   9.7616278e-01  -8.6226262e-01   5.1584779e-01  -1.6111869e+00   1.2251010e+00  -8.5657497e-01   2.4372350e-01   7.4069753e-02   5.7396231e-01  -1.0610564e+00   3.5594581e-01  -1.2541987e+00   4.5325331e-01  -1.1489969e+00   1.0753192e+00  -1.7411529e+00   5.8702986e-01  -1.7005314e-01   1.6185221e+00  -5.6480213e-01   3.9471184e-01  -1.4614092e+00   5.9575878e-01  -1.0872399e+00  -3.4931339e-01  -2.7404063e-01   5.0041203e-01  -2.0052019e+00   3.8498793e-01   6.0013829e-01   1.2310095e+00   5.5755882e-01   5.5919813e-01   7.4458703e-02   4.4055907e-01   4.3783633e-01   8.8397060e-01   2.7282356e-01   2.8993161e-01   2.2335605e-01  -3.7483497e-01   2.4812861e-01
   4.8879290e-02   5.6549277e-01  -4.7166715e-01   8.7880685e-01  -1.4748788e+00   9.0986850e-01  -1.0569386e+00   9.9916228e-01  -7.6848296e-01  -2.5600061e-01  -7.0391956e-01   1.0612867e+00  -8.0336848e-01   6.2901714e-01  -1.6641608e+00  -7.7037779e-01   1.2430419e-01  -1.4503202e-01   1.1086019e-01   6.4193657e-01  -1.8106394e-01   7.3169501e-02   1.0184431e+00  -4.1030321e-01   5.0623431e-01  -5.6700573e-01   4.7384068e-01  -5.4255251e-01   6.9804564e-01  -6.6179851e-01   5.0735697e-01   1.5673460e-01   9.8812851e-01  -8.9377639e-01   4.9830365e-01  -1.7031890e+00   1.1947238e+00  -8.8156370e-01   2.3915977e-01   7.8791747e-02   5.8147427e-01  -1.0633265e+00   3.4442594e-01  -1.2718591e+00   4.3031069e-01  -1.1737931e+00   1.0769612e+00  -1.7607967e+00   6.0172948e-01  -1.6389546e-01   1.6406372e+00  -5.2316800e-01   3.7613382e-01  -1.4091910e+00   6.8829575e-01  -1.0901558e+00  -2.9411021e-01  -2.8629816e-01   5.9649094e-01  -2.0001122e+00   4.5175316e-01   7.1201637e-01   1.2945606e+00   6.1850294e-01   6.6424033e-01   8.9216346e-02   5.1914516e-01   4.1786074e-01   9.1097697e-01   3.4433940e-01   2.5081047e-01   1.1641350e-01  -3.6991558e-01   2.3385962e-01
   7.2318234e-02   5.7701423e-01  -4.9360803e-01   8.7044295e-01  -1.5526962e+00   8.7059047e-01  -1.0969237e+00   9.6061286e-01  -7.9459522e-01  -2.5337398e-01  -7.0800558e-01   1.0468801e+00  -7.4575672e-01   6.4775696e-01  -1.6304751e+00  -6.5727023e-01   1.3621524e-01  -2.4616155e-01   7.0416741e-02   6.9459095e-01  -2.0125157e-01   1.0862394e-01   1.0214519e+00  -4.4615922e-01   4.7256904e-01  -6.5179459e-01   3.9959922e-01  -6.6237602e-01   6.0838964e-01  -7.2750721e-01   4.6815106e-01   1.8841728e-01   9.8887172e-01  -9.2617479e-01   4.7024020e-01  -1.7940905e+00   1.1494008e+00  -9.0023944e-01   2.3720877e-01   8.5073411e-02   5.7961174e-01  -1.0608624e+00   3.2746070e-01  -1.2833230e+00   4.0277469e-01  -1.1932100e+00   1.0730980e+00  -1.7695585e+00   6.1423751e-01  -1.5456114e-01   1.6574678e+00  -4.7401342e-01   3.5631063e-01  -1.3502205e+00   7.8010985e-01  -1.0819650e+00  -2.3176715e-01  -2.8868685e-01   6.8688133e-01  -1.9837639e+00   5.1966110e-01   8.2765492e-01   1.3617986e+00   6.8326375e-01   7.7916458e-01   1.1548230e-01   6.0720089e-01   4.1145295e-01   9.4755056e-01   4.0795287e-01   2.0532468e-01  -1.0513443e-03  -3.6141706e-01   2.3356539e-01
   9.4612485e-02   5.8551732e-01  -5.1734933e-01   8.5419831e-01  -1.6267730e+00   8.2154433e-01  -1.1333143e+00   9.1415695e-01  -8.1288435e-01  -2.4240995e-01  -7.0733716e-01   1.0314976e+00  -6.8312135e-01   6.6559593e-01  -1.5888879e+00  -5.3631874e-01   1.4141277e-01  -3.5229155e-01   2.6595389e-02   7.4475602e-01  -2.1206816e-01   1.3676956e-01   1.0173410e+00  -4.8750519e-01   4.3070398e-01  -7.3939117e-01   3.1711081e-01  -7.8207167e-01   5.1035956e-01  -7.9087003e-01   4.2278344e-01   2.1536852e-01   9.8026679e-01  -9.5842006e-01   4.3404142e-01  -1.8814386e+00   1.0925141e+00  -9.1300520e-01   2.3741748e-01   9.2493375e-02   5.7014213e-01  -1.0546002e+00   3.0636925e-01  -1.2892711e+00   3.7193958e-01  -1.2076763e+00   1.0643978e+00  -1.7689197e+00   6.2428353e-01  -1.4289414e-01   1.6692959e+00  -4.2013692e-01   3.3578981e-01  -1.2871741e+00   8.6866382e-01  -1.0644771e+00  -1.6488876e-01  -2.8277182e-01   7.6996294e-01  -1.9583810e+00   5.8654848e-01   9.4348333e-01   1.4300425e+00   7.4962632e-01   8.9942608e-01   1.5105409e-01   7.0105491e-01   4.1676996e-01   9.9127702e-01   4.6316082e-01   1.5536062e-01  -1.2404647e-01  -3.5035633e-01   2.4534557e-01
   1.1525143e-01   5.9132572e-01  -5.4179232e-01   8.3217730e-01  -1.6954945e+00   7.6599415e-01  -1.1654835e+00   8.6247398e-01  -8.2401989e-01  -2.2474168e-01  -7.0280574e-01   1.0158005e+00  -6.1832539e-01   6.8201174e-01  -1.5420360e+00  -4.1250108e-01   1.4106475e-01  -4.5945786e-01  -1.8682672e-02   7.9136123e-01  -2.1480651e-01   1.5819465e-01   1.0076408e+00  -5.3201030e-01   3.8340356e-01  -8.2667003e-01   2.3036094e-01  -8.9791725e-01   4.0850415e-01  -8.5029088e-01   3.7359654e-01   2.3764853e-01   9.6442993e-01  -9.8951779e-01   3.9230074e-01  -1.9630546e+00   1.0278026e+00  -9.2048751e-01   2.3925977e-01   1.0061173e-01   5.5496677e-01  -1.0455213e+00   2.8254159e-01  -1.2905303e+00   3.3919321e-01  -1.2177303e+00   1.0517531e+00  -1.7606282e+00   6.3174708e-01  -1.2974766e-01   1.6766057e+00  -3.6436297e-01   3.1511705e-01  -1.2227031e+00   9.5170535e-01  -1.0398105e+00  -9.6272094e-02  -2.7030126e-01   8.4451701e-01  -1.9263829e+00   6.5043052e-01   1.0560961e+00   1.4967158e+00   8.1544192e-01   1.0203624e+00   1.9340502e-01   7.9690077e-01   4.3158128e-01   1.0395179e+00   5.0981643e-01   1.0298600e-01  -2.4764023e-01  -3.3772967e-01   2.6684012e-01
   1.3384685e-01   5.9484836e-01  -5.6588558e-01   8.0650207e-01  -1.7575433e+00   7.0726225e-01  -1.1930696e+00   8.0833015e-01  -8.2897201e-01  -2.0229362e-01  -6.9537154e-01   1.0003909e+00  -5.5409208e-01   6.9660017e-01  -1.4925825e+00  -2.9068396e-01   1.3645026e-01  -5.6383279e-01  -6.3548985e-02   8.3354053e-01  -2.1103594e-01   1.7369327e-01   9.9394080e-01  -5.7738152e-01   3.3347177e-01  -9.1068044e-01   1.4327025e-01  -1.0066019e+00   3.0723259e-01  -9.0444812e-01   3.2298630e-01   2.5549933e-01   9.4357928e-01  -1.0185757e+00   3.4766090e-01  -2.0371512e+00   9.5911762e-01  -9.2349515e-01   2.4218064e-01   1.0899915e-01   5.3600952e-01  -1.0346022e+00   2.5737095e-01  -1.2880311e+00   3.0594727e-01  -1.2239974e+00   1.0362257e+00  -1.7465965e+00   6.3666901e-01  -1.1593902e-01   1.6800477e+00  -3.0935100e-01   2.9483506e-01  -1.1593131e+00   1.0273847e+00  -1.0102586e+00  -2.8703513e-02  -2.5311819e-01   9.0975895e-01  -1.8902676e+00   7.0961490e-01   1.1624156e+00   1.5595217e+00   8.7871370e-01   1.1375147e+00   2.3983642e-01   8.9103326e-01   4.5341274e-01   1.0895923e+00   5.4811397e-01   5.0321517e-02  -3.6724106e-01  -3.2446838e-01   2.9539099e-01
   1.5014025e-01   5.9654588e-01  -5.8868634e-01   7.7919639e-01  -1.8119691e+00   6.4851982e-01  -1.2159714e+00   7.5440080e-01  -8.2892936e-01  -1.7711110e-01  -6.8601458e-01   9.8579646e-01  -4.9286976e-01   7.0910628e-01  -1.4430720e+00  -1.7531126e-01   1.2887497e-01  -6.6195636e-01  -1.0630233e-01   8.7067051e-01  -2.0248043e-01   1.8419575e-01   9.7780586e-01  -6.2150132e-01   2.8357906e-01  -9.8882090e-01   5.9455076e-02  -1.1053965e+00   2.1055202e-01  -9.5236086e-01   2.7324713e-01   2.6931236e-01   9.1989268e-01  -1.0448576e+00   3.0265100e-01  -2.1024186e+00   8.9017344e-01  -9.2296003e-01   2.4564568e-01   1.1726005e-01   5.1510669e-01  -1.0227692e+00   2.3218177e-01  -1.2827575e+00   2.7355892e-01  -1.2271619e+00   1.0189750e+00  -1.7287848e+00   6.3924826e-01  -1.0221108e-01   1.6803905e+00  -2.5742441e-01   2.7547375e-01  -1.0992482e+00   1.0943390e+00  -9.7814035e-01   3.5247245e-02  -2.3306469e-01   9.6534420e-01  -1.8524828e+00   7.6278473e-01   1.2598377e+00   1.6165856e+00   9.3768037e-01   1.2469263e+00   2.8764723e-01   9.8008002e-01   4.7970823e-01   1.1389592e+00   5.7855172e-01  -5.9660368e-04  -4.7884934e-01  -3.1139549e-01   3.2822789e-01
   1.6400153e-01   5.9689275e-01  -6.0941621e-01   7.5207786e-01  -1.8582320e+00   5.9259144e-01  -1.2343251e+00   7.0310227e-01  -8.2519933e-01  -1.5118333e-01  -6.7568263e-01   9.7245482e-01  -4.3671193e-01   7.1943448e-01  -1.3957905e+00  -7.0123815e-02   1.1958776e-01  -7.5094350e-01  -1.4550695e-01   9.0239171e-01  -1.9088627e-01   1.9069428e-01   9.6069334e-01  -6.6255268e-01   2.3610028e-01  -1.0589893e+00  -1.7987811e-02  -1.1922833e+00   1.2183760e-01  -9.9342664e-01   2.2642715e-01   2.7958805e-01   8.9537410e-01  -1.0678257e+00   2.5953309e-01  -2.1580790e+00   8.2431159e-01  -9.1986772e-01   2.4918757e-01   1.2505109e-01   4.9390692e-01  -1.0108547e+00   2.0815814e-01  -1.2756916e+00   2.4324913e-01  -1.2279335e+00   1.0011725e+00  -1.7090817e+00   6.3982365e-01  -8.9200721e-02   1.6784593e+00  -2.1043540e-01   2.5753067e-01  -1.0443839e+00   1.1517398e+00  -9.4564845e-01   9.3414567e-02  -2.1188261e-01   1.0113491e+00  -1.8152869e+00   8.0904762e-01   1.3463517e+00   1.6665549e+00   9.9089436e-01   1.3453915e+00   3.3430872e-01   1.0612090e+00   5.0799779e-01   1.1853858e+00   6.0187695e-01  -4.7951870e-02  -5.7926484e-01  -2.9918846e-01   3.6266253e-01
   1.7542110e-01   5.9634045e-01  -6.2750414e-01   7.2666588e-01  -1.8962170e+00   5.4178783e-01  -1.2484678e+00   6.5644386e-01  -8.1910005e-01  -1.2627912e-01  -6.6523823e-01   9.6069762e-01  -3.8718036e-01   7.2763762e-01  -1.3526387e+00   2.2064122e-02   1.0970536e-01  -8.2865116e-01  -1.8006921e-01   9.2861321e-01  -1.7789218e-01   1.9417056e-01   9.4387773e-01  -6.9911841e-01   1.9297691e-01  -1.1196970e+00  -8.6655510e-02  -1.2660370e+00   4.3652001e-02  -1.0274313e+00   1.8420312e-01   2.8689137e-01   8.7173960e-01  -1.0871679e+00   2.2017060e-01  -2.2038990e+00   7.6429579e-01  -9.1518411e-01   2.5244272e-01   1.3209529e-01   4.7378746e-01  -9.9956146e-01   1.8627879e-01  -1.2677578e+00   2.1602498e-01  -1.2270107e+00   9.8391089e-01  -1.6891881e+00   6.3883957e-01  -7.7414815e-02   1.6750721e+00  -1.6967803e-01   2.4144222e-01  -9.9613902e-01   1.1993008e+00  -9.1470793e-01   1.4418536e-01  -1.9111690e-01   1.0482273e+00  -1.7806156e+00   8.4795067e-01   1.4206256e+00   1.7086469e+00   1.0372883e+00   1.4306376e+00   3.7763002e-01   1.1322936e+00   5.3605816e-01   1.2270861e+00   6.1901840e-01  -9.0268251e-02  -6.6623494e-01  -2.8835192e-01   3.9627498e-01
   1.8449720e-01   5.9528605e-01  -6.4261206e-01   7.0411281e-01  -1.9262161e+00   4.9778242e-01  -1.2588908e+00   6.1591188e-01  -8.1185641e-01  -1.0381263e-01  -6.5540966e-01   9.5073853e-01  -3.4527939e-01   7.3388974e-01  -1.3150323e+00   9.9511123e-02   1.0015174e-01  -8.9378735e-01  -2.0928755e-01   9.4950102e-01  -1.6491430e-01   1.9553288e-01   9.2838917e-01  -7.3024853e-01   1.5561501e-01  -1.1701348e+00  -1.4495749e-01  -1.3262483e+00  -2.2371286e-02  -1.0545303e+00   1.4778472e-01   2.9180820e-01   8.5033146e-01  -1.1028049e+00   1.8592971e-01  -2.2401637e+00   7.1215651e-01  -9.0978607e-01   2.5517253e-01   1.3819290e-01   4.5579485e-01  -9.8943361e-01   1.6726501e-01  -1.2597695e+00   1.9261491e-01  -1.2250431e+00   9.6811751e-01  -1.6705192e+00   6.3679908e-01  -6.7213544e-02   1.6709776e+00  -1.3585471e-01   2.2754965e-01  -9.5541414e-01   1.2372473e+00  -8.8685723e-01   1.8659226e-01  -1.7203005e-01   1.0767467e+00  -1.7499662e+00   8.7946353e-01   1.4820498e+00   1.7426474e+00   1.0762249e+00   1.5014225e+00   4.1589935e-01   1.1920208e+00   5.6205253e-01   1.2628176e+00   6.3101141e-01  -1.2650428e-01  -7.3853292e-01  -2.7920379e-01   4.2707507e-01
   1.9141927e-01   5.9404948e-01  -6.5464029e-01   6.8516424e-01  -1.9488788e+00   4.6154195e-01  -1.2661848e+00   5.8239594e-01  -8.0450949e-01  -8.4754169e-02  -6.4675030e-01   9.4266632e-01  -3.1142858e-01   7.3844799e-01  -1.2838353e+00   1.6160200e-01   9.1616318e-02  -9.4595233e-01  -2.3287265e-01   9.6544889e-01  -1.5305792e-01   1.9556650e-01   9.1496989e-01  -7.5548783e-01   1.2482819e-01  -1.2101847e+00  -1.9216745e-01  -1.3732889e+00  -7.5570122e-02  -1.0752064e+00   1.1785623e-01   2.9490501e-01   8.3206639e-01  -1.1148788e+00   1.5762289e-01  -2.2676109e+00   6.6909805e-01  -9.0440378e-01   2.5726616e-01   1.4322784e-01   4.4061255e-01  -9.8083839e-01   1.5154764e-01  -1.2523821e+00   1.7342529e-01  -1.2225959e+00   9.5448503e-01  -1.6541295e+00   6.3420877e-01  -5.8802396e-02   1.6668036e+00  -1.0909711e-01   2.1606544e-01  -9.2256311e-01   1.2662530e+00  -8.6316469e-01   2.2034088e-01  -1.5553683e-01   1.0979122e+00  -1.7243166e+00   9.0393570e-01   1.5307360e+00   1.7688618e+00   1.1075218e+00   1.5575426e+00   4.4798496e-01   1.2399309e+00   5.8463433e-01   1.2919295e+00   6.3892105e-01  -1.5611075e-01  -7.9595730e-01  -2.7187738e-01   4.5362207e-01
   1.9644834e-01   5.9286161e-01  -6.6371081e-01   6.7015221e-01  -1.9651348e+00   4.3332003e-01  -1.2709850e+00   5.5616697e-01  -7.9784982e-01  -6.9593959e-02  -6.3961254e-01   9.3644692e-01  -2.8547959e-01   7.4161275e-01  -1.2593398e+00   2.0880109e-01   8.4534875e-02  -9.8560248e-01  -2.5093449e-01   9.7703506e-01  -1.4306451e-01   1.9490156e-01   9.0405293e-01  -7.7486066e-01   1.0083208e-01  -1.2403740e+00  -2.2840158e-01  -1.4082165e+00  -1.1621540e-01  -1.0902031e+00   9.4563416e-02   2.9669591e-01   8.1742175e-01  -1.1237201e+00   1.3550085e-01  -2.2873334e+00   6.3548006e-01  -8.9957998e-01   2.5872581e-01   1.4716949e-01   4.2855962e-01  -9.7396068e-01   1.3925846e-01  -1.2460609e+00   1.5852605e-01  -1.2201220e+00   9.4342490e-01  -1.6406708e+00   6.3152410e-01  -5.2233320e-02   1.6630198e+00  -8.9034506e-02   2.0704802e-01  -8.9740680e-01   1.2873474e+00  -8.4418825e-01   2.4576942e-01  -1.4216800e-01   1.1128800e+00  -1.7040918e+00   9.2203243e-01   1.5674641e+00   1.7880261e+00   1.1314449e+00   1.5997485e+00   4.7338368e-01   1.2763823e+00   6.0300465e-01   1.3143539e+00   6.4377042e-01  -1.7904378e-01  -8.3925126e-01  -2.6633881e-01   4.7509013e-01
   1.9989408e-01   5.9186436e-01  -6.7013084e-01   6.5902216e-01  -1.9760968e+00   4.1271544e-01  -1.2739166e+00   5.3691162e-01  -7.9238122e-01  -5.8362200e-02  -6.3413953e-01   9.3193454e-01  -2.6677953e-01   7.4369050e-01  -1.2412939e+00   2.4250696e-01   7.9093878e-02  -1.0139384e+00  -2.6393618e-01   9.8496581e-01  -1.3529976e-01   1.9399863e-01   8.9576668e-01  -7.8881394e-01   8.3292221e-02  -1.2617732e+00  -2.5452306e-01  -1.4326285e+00  -1.4539301e-01  -1.1004431e+00   7.7549015e-02   2.9761789e-01   8.0645944e-01  -1.1298012e+00   1.1929488e-01  -2.3006567e+00   6.1087764e-01  -8.9565056e-01   2.5963763e-01   1.5006822e-01   4.1961930e-01  -9.6881037e-01   1.3024864e-01  -1.2410638e+00   1.4766961e-01  -1.2179418e+00   9.3505354e-01  -1.6303891e+00   6.2910188e-01  -4.7416686e-02   1.6599200e+00  -7.4900272e-02   2.0039187e-01  -8.7929063e-01   1.3018035e+00  -8.2998478e-01   2.6374538e-01  -1.3207012e-01   1.1228686e+00  -1.6891875e+00   9.3465430e-01   1.5935796e+00   1.8011868e+00   1.1486658e+00   1.6295811e+00   4.9220670e-01   1.3024441e+00   6.1691398e-01   1.3305430e+00   6.4647824e-01  -1.9572972e-01  -8.6994588e-01  -2.6241832e-01   4.9126951e-01
   2.0208954e-01   5.9111987e-01  -6.7434020e-01   6.5139382e-01  -1.9829506e+00   3.9879196e-01  -1.2755475e+00   5.2382319e-01  -7.8831912e-01  -5.0700761e-02  -6.3027919e-01   9.2889278e-01  -2.5427939e-01   7.4496650e-01  -1.2289820e+00   2.6482071e-01   7.5258143e-02  -1.0327240e+00  -2.7261655e-01   9.9001061e-01  -1.2978372e-01   1.9315239e-01   8.8996582e-01  -7.9812218e-01   7.1422845e-02  -1.2758464e+00  -2.7197899e-01  -1.4484736e+00  -1.6481375e-01  -1.1069363e+00   6.6037461e-02   2.9801639e-01   7.9888653e-01  -1.1336768e+00   1.0830762e-01  -2.3090028e+00   5.9421693e-01  -8.9274872e-01   2.6013492e-01   1.5204397e-01   4.1349565e-01  -9.6524496e-01   1.2413451e-01  -1.2374463e+00   1.4034370e-01  -1.2162370e+00   9.2921321e-01  -1.6231609e+00   6.2716835e-01  -4.4144519e-02   1.6576259e+00  -6.5662995e-02   1.9583831e-01  -8.6718596e-01   1.3110130e+00  -8.2017024e-01   2.7551310e-01  -1.2504471e-01   1.1290740e+00  -1.6790497e+00   9.4284521e-01   1.6108438e+00   1.8095646e+00   1.1601791e+00   1.6491377e+00   5.0510089e-01   1.3197226e+00   6.2660657e-01   1.3413567e+00   6.4781146e-01  -2.0698247e-01  -8.9013834e-01  -2.5985171e-01   5.0250177e-01
   2.0336446e-01   5.9062771e-01  -6.7684778e-01   6.4665119e-01  -1.9868462e+00   3.9024962e-01  -1.2763525e+00   5.1574455e-01  -7.8562453e-01  -4.5975933e-02  -6.2781962e-01   9.2702512e-01  -2.4667964e-01   7.4568687e-01  -1.2213528e+00   2.7825052e-01   7.2819029e-02  -1.0440529e+00  -2.7788692e-01   9.9293432e-01  -1.2625889e-01   1.9251099e-01   8.8628916e-01  -8.0376323e-01   6.4128821e-02  -1.2842662e+00  -2.8258350e-01  -1.4578384e+00  -1.7656772e-01  -1.1106852e+00   5.8963084e-02   2.9814107e-01   7.9414693e-01  -1.1359211e+00   1.0154496e-01  -2.3137568e+00   5.8397571e-01  -8.9083167e-01   2.6036091e-01   1.5326757e-01   4.0969379e-01  -9.6300616e-01   1.2036767e-01  -1.2350884e+00   1.3585425e-01  -1.2150599e+00   9.2552743e-01  -1.6185681e+00   6.2580989e-01  -4.2125008e-02   1.6561108e+00  -6.0168749e-02   1.9300918e-01  -8.5982820e-01   1.3163612e+00  -8.1402608e-01   2.8251118e-01  -1.2062491e-01   1.1325928e+00  -1.6728044e+00   9.4769362e-01   1.6212445e+00   1.8144132e+00   1.1671867e+00   1.6607989e+00   5.1310984e-01   1.3301394e+00   6.3271050e-01   1.3479128e+00   6.4835850e-01  -2.1387949e-01  -9.0222510e-01  -2.5832628e-01   5.0955353e-01
   2.0401939e-01   5.9034561e-01  -6.7816592e-01   6.4405392e-01  -1.9888008e+00   3.8562949e-01  -1.2766914e+00   5.1134895e-01  -7.8406871e-01  -4.3415741e-02  -6.2644447e-01   9.2601155e-01  -2.4260048e-01   7.4605035e-01  -1.2171849e+00   2.8538530e-01   7.1458816e-02  -1.0500859e+00  -2.8071172e-01   9.9443303e-01  -1.2428782e-01   1.9210816e-01   8.8424020e-01  -8.0677880e-01   6.0176760e-02  -1.2887155e+00  -2.8826920e-01  -1.4627314e+00  -1.8284759e-01  -1.1125988e+00   5.5129706e-02   2.9815202e-01   7.9153656e-01  -1.1370680e+00   9.7875870e-02  -2.3161477e+00   5.7842754e-01  -8.8972790e-01   2.6043879e-01   1.5393575e-01   4.0761550e-01  -9.6176816e-01   1.1832212e-01  -1.2337431e+00   1.3342871e-01  -1.2143579e+00   9.2348366e-01  -1.6160056e+00   6.2498801e-01  -4.1025974e-02   1.6552400e+00  -5.7280206e-02   1.9146037e-01  -8.5587908e-01   1.3191098e+00  -8.1064184e-01   2.8618305e-01  -1.1818233e-01   1.1343616e+00  -1.6694199e+00   9.5023446e-01   1.6267862e+00   1.8168911e+00   1.1709546e+00   1.6669398e+00   5.1748948e-01   1.3356835e+00   6.3608580e-01   1.3514162e+00   6.4852386e-01  -2.1760887e-01  -9.0861608e-01  -2.5752650e-01   5.1344298e-01
   2.0430344e-01   5.9021107e-01  -6.7874976e-01   6.4285813e-01  -1.9896278e+00   3.8352699e-01  -1.2768061e+00   5.0933717e-01  -7.8332093e-01  -4.2251423e-02  -6.2580039e-01   9.2554770e-01  -2.4075598e-01   7.4620692e-01  -1.2152697e+00   2.8857909e-01   7.0823443e-02  -1.0527936e+00  -2.8198718e-01   9.9508188e-01  -1.2336614e-01   1.9190342e-01   8.8328204e-01  -8.0813619e-01   5.8374983e-02  -1.2906976e+00  -2.9083692e-01  -1.4648887e+00  -1.8567441e-01  -1.1134235e+00   5.3381984e-02   2.9813469e-01   7.9032890e-01  -1.1375620e+00   9.6201193e-02  -2.3171622e+00   5.7589922e-01  -8.8919832e-01   2.6045419e-01   1.5424263e-01   4.0666065e-01  -9.6119299e-01   1.1738771e-01  -1.2331015e+00   1.3232607e-01  -1.2140112e+00   9.2253325e-01  -1.6148069e+00   6.2457768e-01  -4.0522832e-02   1.6548235e+00  -5.5998619e-02   1.9074772e-01  -8.5409322e-01   1.3203037e+00  -8.0907651e-01   2.8780640e-01  -1.1705030e-01   1.1351142e+00  -1.6678794e+00   9.5135925e-01   1.6292775e+00   1.8179592e+00   1.1726619e+00   1.6696666e+00   5.1950178e-01   1.3381698e+00   6.3765065e-01   1.3529917e+00   6.4854667e-01  -2.1930640e-01  -9.1146549e-01  -2.5717311e-01   5.1524232e-01
   2.0439986e-01   5.9016155e-01  -6.7895163e-01   6.4242970e-01  -1.9899017e+00   3.8278170e-01  -1.2768345e+00   5.0862031e-01  -7.8304357e-01  -4.1839605e-02  -6.2556643e-01   9.2538219e-01  -2.4010552e-01   7.4626021e-01  -1.2145845e+00   2.8969474e-01   7.0593222e-02  -1.0537419e+00  -2.8243629e-01   9.9530171e-01  -1.2303218e-01   1.9182459e-01   8.8293414e-01  -8.0861266e-01   5.7735114e-02  -1.2913870e+00  -2.9174123e-01  -1.4656323e+00  -1.8666707e-01  -1.1137016e+00   5.2761360e-02   2.9812186e-01   7.8989451e-01  -1.1377283e+00   9.5605894e-02  -2.3174991e+00   5.7500188e-01  -8.8900210e-01   2.6045300e-01   1.5435236e-01   4.0631931e-01  -9.6098514e-01   1.1705534e-01  -1.2328647e+00   1.3193563e-01  -1.2138798e+00   9.2219012e-01  -1.6143719e+00   6.2442081e-01  -4.0343487e-02   1.6546696e+00  -5.5554149e-02   1.9049266e-01  -8.5346330e-01   1.3207096e+00  -8.0851371e-01   2.8836684e-01  -1.1664288e-01   1.1353655e+00  -1.6673339e+00   9.5174878e-01   1.6301521e+00   1.8183193e+00   1.1732653e+00   1.6706123e+00   5.2022098e-01   1.3390399e+00   6.3821392e-01   1.3535440e+00   6.4853882e-01  -2.1990849e-01  -9.1245754e-01  -2.5705112e-01   5.1588892e-01
   2.0442218e-01   5.9014920e-01  -6.7899915e-01   6.4232568e-01  -1.9899637e+00   3.8260228e-01  -1.2768389e+00   5.0844697e-01  -7.8297438e-01  -4.1740786e-02  -6.2550899e-01   9.2534206e-01  -2.3994962e-01   7.4627260e-01  -1.2144182e+00   2.8995995e-01   7.0536796e-02  -1.0539680e+00  -2.8254380e-01   9.9535260e-01  -1.2295042e-01   1.9180439e-01   8.8284866e-01  -8.0872633e-01   5.7580833e-02  -1.2915503e+00  -2.9195776e-01  -1.4658071e+00  -1.8690414e-01  -1.1137657e+00   5.2611742e-02   2.9811744e-01   7.8978864e-01  -1.1377666e+00   9.5462252e-02  -2.3175753e+00   5.7478575e-01  -8.8895317e-01   2.6045130e-01   1.5437894e-01   4.0623651e-01  -9.6093436e-01   1.1697508e-01  -1.2328059e+00   1.3184173e-01  -1.2138465e+00   9.2210624e-01  -1.6142651e+00   6.2438069e-01  -4.0300116e-02   1.6546314e+00  -5.5449087e-02   1.9043077e-01  -8.5331228e-01   1.3208039e+00  -8.0837663e-01   2.8849865e-01  -1.1654363e-01   1.1354229e+00  -1.6672027e+00   9.5184074e-01   1.6303611e+00   1.8184023e+00   1.1734103e+00   1.6708357e+00   5.2039526e-01   1.3392471e+00   6.3835118e-01   1.3536756e+00   6.4853368e-01  -2.2005352e-01  -9.1269269e-01  -2.5702243e-01   5.1604620e-01
   2.0442478e-01   5.9014771e-01  -6.7900475e-01   6.4231310e-01  -1.9899707e+00   3.8258080e-01  -1.2768391e+00   5.0842617e-01  -7.8296586e-01  -4.1728991e-02  -6.2550201e-01   9.2533723e-01  -2.3993101e-01   7.4627409e-01  -1.2143982e+00   2.8999136e-01   7.0529950e-02  -1.0539948e+00  -2.8255661e-01   9.9535851e-01  -1.2294050e-01   1.9180185e-01   8.8283823e-01  -8.0873986e-01   5.7562338e-02  -1.2915696e+00  -2.9198357e-01  -1.4658276e+00  -1.8693235e-01  -1.1137731e+00   5.2593810e-02   2.9811678e-01   7.8977583e-01  -1.1377710e+00   9.5445020e-02  -2.3175842e+00   5.7475982e-01  -8.8894715e-01   2.6045094e-01   1.5438215e-01   4.0622655e-01  -9.6092816e-01   1.1696545e-01  -1.2327986e+00   1.3183049e-01  -1.2138423e+00   9.2209611e-01  -1.6142521e+00   6.2437568e-01  -4.0294903e-02   1.6546267e+00  -5.5436688e-02   1.9042332e-01  -8.5329427e-01   1.3208148e+00  -8.0836006e-01   2.8851412e-01  -1.1653163e-01   1.1354295e+00  -1.6671871e+00   9.5185159e-01   1.6303860e+00   1.8184118e+00   1.1734276e+00   1.6708621e+00   5.2041624e-01   1.3392717e+00   6.3836775e-01   1.3536912e+00   6.4853279e-01  -2.2007089e-01  -9.1272052e-01  -2.5701906e-01   5.1606522e-01
