# Supplementary material for: A Student's Guide to Randomization Statistics for Multichannel Event-Related Potentials Using Ragu
Source: Front Neurosci. 2018 Jun 19;12:355. doi: 10.3389/fnins.2018.00355 (PMC6020783; doi:10.3389/fnins.2018.00355)
Supplement: Supplementary file 1 [file Data_Sheet_1.ZIP › RawData/s08_f2.asc]

   7.8233510e-01  -4.3157220e-02   1.3109297e-01  -9.0467590e-01   5.0700712e-01  -2.1144211e-01  -4.8906156e-01  -1.4639654e+00   3.7548322e-01  -9.1228056e-01   7.5822026e-01   8.4413395e-02   1.3005543e+00  -1.2965798e-02   9.4516868e-01  -9.5546239e-01  -8.4973353e-01  -7.1812677e-01  -1.3280090e+00   1.9608325e-01  -1.0429317e-01  -6.5836066e-01  -6.0261136e-01  -1.9395405e-01  -6.1285048e-01  -3.8476014e-01  -3.6222118e-01  -3.8819936e-01  -6.0925436e-01  -9.6131283e-01  -1.7409091e+00  -3.2598060e-01  -3.6216599e-01   2.1595657e-01  -4.4228893e-01  -8.3074271e-01  -5.6645864e-01  -8.8840568e-01  -2.3469769e+00  -1.0126555e-01  -3.5342723e-01   6.6344339e-01  -1.7146721e-01   7.5484056e-01   1.1998433e-01   7.5271875e-01  -3.5262644e-01   1.5590054e-01  -1.7204298e+00   9.8678875e-01  -4.4375559e-01   1.1671134e+00   1.0634440e-01   1.3977653e+00  -2.9044026e-01   8.8825900e-01  -1.1058838e+00   1.7700912e+00   5.6270427e-01   2.6474730e+00   5.8662147e-01   2.1692461e+00   3.9548511e-01   1.8981180e+00   3.5773379e-01   1.7751387e+00   6.3124824e-01   1.1291802e+00   8.4066367e-01  -2.6556760e-01  -1.0418640e+00  -5.2964240e-01  -1.3517085e+00   9.4552702e-01
   7.9953034e-01   4.8142689e-02   7.5998384e-02  -8.1812720e-01   3.9381973e-01  -1.3514827e-01  -5.8680157e-01  -1.4026843e+00   3.0720754e-01  -8.4383886e-01   7.0241691e-01   1.7936718e-01   1.1740881e+00   6.9867480e-02   8.2659073e-01  -9.2259793e-01  -7.8868203e-01  -7.5036250e-01  -1.3188760e+00   2.4638961e-01  -1.0045747e-01  -6.1712651e-01  -5.2419488e-01  -2.2981529e-01  -5.5015807e-01  -4.3634211e-01  -3.2952981e-01  -4.5883055e-01  -5.7568871e-01  -1.0121183e+00  -1.6991018e+00  -2.9278211e-01  -3.1696372e-01   1.5233143e-01  -3.7989394e-01  -8.6755632e-01  -4.9632399e-01  -9.5077132e-01  -2.2168223e+00  -8.2521898e-02  -2.5361739e-01   5.8627696e-01  -7.5309915e-02   6.1753829e-01   2.0822327e-01   6.0902525e-01  -2.7227102e-01   3.0510980e-02  -1.6915111e+00   9.6192594e-01  -3.9271547e-01   1.0884121e+00   2.0003183e-01   1.2648434e+00  -1.8474810e-01   7.6459284e-01  -1.1476550e+00   1.6947613e+00   6.4042051e-01   2.5389910e+00   6.6613145e-01   2.0828121e+00   4.6057381e-01   1.8125543e+00   4.0699752e-01   1.7081445e+00   6.3055457e-01   1.0882341e+00   8.3679546e-01  -1.9639806e-01  -1.0422837e+00  -5.5999111e-01  -1.2965619e+00   9.4307835e-01
   8.2321510e-01   1.5475044e-01   2.4664616e-02  -7.1880379e-01   2.6915050e-01  -6.5289403e-02  -6.9460549e-01  -1.3438374e+00   2.3824463e-01  -7.6537170e-01   6.4795265e-01   2.8170598e-01   1.0397264e+00   1.5025102e-01   7.0027278e-01  -8.9694228e-01  -7.0908036e-01  -7.7859934e-01  -1.3134876e+00   3.0629689e-01  -9.7792054e-02  -5.6006422e-01  -4.2989364e-01  -2.6157036e-01  -4.8049893e-01  -4.8784562e-01  -2.9906633e-01  -5.3579154e-01  -5.4708584e-01  -1.0717412e+00  -1.6576315e+00  -2.4821820e-01  -2.6090195e-01   8.9497482e-02  -3.1479230e-01  -9.0605827e-01  -4.3443348e-01  -1.0183721e+00  -2.0764659e+00  -5.6643928e-02  -1.4491215e-01   5.0695500e-01   2.3830777e-02   4.6731506e-01   2.9125599e-01   4.5247475e-01  -1.9891974e-01  -1.0402133e-01  -1.6642256e+00   9.3953375e-01  -3.3316492e-01   1.0040982e+00   2.9622624e-01   1.1210276e+00  -8.2767809e-02   6.3655863e-01  -1.1859397e+00   1.6163409e+00   7.1807096e-01   2.4299083e+00   7.4534235e-01   1.9876377e+00   5.2109627e-01   1.7172318e+00   4.5240877e-01   1.6332574e+00   6.2700764e-01   1.0435351e+00   8.3057479e-01  -1.1316624e-01  -1.0309825e+00  -5.9307274e-01  -1.2452473e+00   9.3988845e-01
   8.5145299e-01   2.7398247e-01  -2.2570625e-02  -6.0946049e-01   1.3433137e-01  -5.2866495e-03  -8.0980351e-01  -1.2874998e+00   1.7306648e-01  -6.7544361e-01   5.9498368e-01   3.8791929e-01   9.0005479e-01   2.2492839e-01   5.7086394e-01  -8.7684157e-01  -6.1256411e-01  -8.0247529e-01  -1.3118003e+00   3.7328682e-01  -9.5792309e-02  -4.8836639e-01  -3.2201101e-01  -2.8921237e-01  -4.0639367e-01  -5.3852983e-01  -2.7279069e-01  -6.1797347e-01  -5.2467903e-01  -1.1388966e+00  -1.6162857e+00  -1.9413509e-01  -1.9632961e-01   2.8180822e-02  -2.4939992e-01  -9.4506713e-01  -3.8296278e-01  -1.0874545e+00  -1.9251601e+00  -2.4662569e-02  -3.1018034e-02   4.2633907e-01   1.2232669e-01   3.0644975e-01   3.6549626e-01   2.8661446e-01  -1.3513740e-01  -2.4314584e-01  -1.6360835e+00   9.1864238e-01  -2.6790734e-01   9.1487567e-01   3.9119337e-01   9.6975372e-01   1.2511715e-02   5.1079224e-01  -1.2144592e+00   1.5356626e+00   7.9233418e-01   2.3232678e+00   8.2087837e-01   1.8861042e+00   5.7480530e-01   1.6149008e+00   4.9348972e-01   1.5532183e+00   6.2183962e-01   9.9690054e-01   8.2284812e-01  -1.8333689e-02  -1.0081097e+00  -6.2832411e-01  -1.1985129e+00   9.3658481e-01
   8.8146004e-01   4.0207169e-01  -6.5953397e-02  -4.9381342e-01  -9.0431427e-03   4.1490234e-02  -9.2907193e-01  -1.2331123e+00   1.1691353e-01  -5.7234040e-01   5.4321513e-01   4.9375245e-01   7.5793526e-01   2.9053962e-01   4.4389829e-01  -8.5943165e-01  -5.0200429e-01  -8.2203480e-01  -1.3134203e+00   4.4388840e-01  -9.3655013e-02  -4.0431419e-01  -2.0396212e-01  -3.1328800e-01  -3.3105269e-01  -5.8785066e-01  -2.5281408e-01  -7.0407560e-01  -5.0947162e-01  -1.2117284e+00  -1.5744146e+00  -1.3339272e-01  -1.2662175e-01  -3.1232797e-02  -1.8651852e-01  -9.8326489e-01  -3.4362569e-01  -1.1533611e+00  -1.7615703e+00   1.1754490e-02   8.3490349e-02   3.4508822e-01   2.1606943e-01   1.3766274e-01   4.2736989e-01   1.1569864e-01  -8.3129071e-02  -3.8143971e-01  -1.6035438e+00   8.9767215e-01  -2.0067087e-01   8.2143817e-01   4.8072252e-01   8.1509850e-01   9.8327197e-02   3.9508292e-01  -1.2257357e+00   1.4534196e+00   8.5956106e-01   2.2221191e+00   8.8904950e-01   1.7811803e+00   6.1963603e-01   1.5090710e+00   5.3026650e-01   1.4715321e+00   6.1681870e-01   9.5059619e-01   8.1484035e-01   8.4534741e-02  -9.7464493e-01  -6.6508969e-01  -1.1565885e+00   9.3401715e-01
   9.0960479e-01   5.3419996e-01  -1.0640400e-01  -3.7649065e-01  -1.5919026e-01   7.1886905e-02  -1.0485201e+00  -1.1793842e+00   7.5664111e-02  -4.5406305e-01   4.9184078e-01   5.9431023e-01   6.1637998e-01   3.4377331e-01   3.2564062e-01  -8.4056884e-01  -3.8154012e-01  -8.3779120e-01  -1.3175564e+00   5.1370824e-01  -9.0246133e-02  -3.1132251e-01  -8.0263309e-02  -3.3496612e-01  -2.5831884e-01  -6.3552928e-01  -2.4132531e-01  -7.9265648e-01  -5.0216078e-01  -1.2878209e+00  -1.5308668e+00  -6.9872431e-02  -5.6163482e-02  -8.8783733e-02  -1.2925773e-01  -1.0192547e+00  -3.1752681e-01  -1.2106206e+00  -1.5836674e+00   5.0283917e-02   1.9326979e-01   2.6357812e-01   3.0060143e-01  -3.5987727e-02   4.7348491e-01  -5.5456839e-02  -4.4578604e-02  -5.1277297e-01  -1.5619893e+00   8.7441189e-01  -1.3605138e-01   7.2441823e-01   5.6026996e-01   6.6164095e-01   1.7232010e-01   2.9815478e-01  -1.2112412e+00   1.3700905e+00   9.1590435e-01   2.1293369e+00   9.4598300e-01   1.6763513e+00   6.5383828e-01   1.4039394e+00   5.6335551e-01   1.3924008e+00   6.1425370e-01   9.0729136e-01   8.0816162e-01   1.9078714e-01  -9.3247169e-01  -7.0265281e-01  -1.1190624e+00   9.3325931e-01
   9.3146766e-01   6.6459788e-01  -1.4556682e-01  -2.6292037e-01  -3.1422257e-01   8.3130071e-02  -1.1638195e+00  -1.1242392e+00   5.5643329e-02  -3.1835099e-01   4.3951998e-01   6.8421114e-01   4.7841037e-01   3.8153002e-01   2.2286523e-01  -8.1484460e-01  -2.5653457e-01  -8.5075992e-01  -1.3229965e+00   5.7752610e-01  -8.4083429e-02  -2.1391832e-01   4.3549189e-02  -3.5606777e-01  -1.9256389e-01  -6.8160480e-01  -2.4050378e-01  -8.8219451e-01  -5.0307541e-01  -1.3642415e+00  -1.4839508e+00  -8.4158087e-03   9.7355938e-03  -1.4499783e-01  -8.0930641e-02  -1.0516295e+00  -3.0504417e-01  -1.2531072e+00  -1.3886694e+00   8.7968478e-02   2.9236597e-01   1.8183999e-01   3.7128038e-01  -2.1123134e-01   5.0080479e-01  -2.2166874e-01  -2.0509055e-02  -6.3054013e-01  -1.5057770e+00   8.4604526e-01  -7.9387455e-02   6.2434722e-01   6.2513865e-01   5.1428152e-01   2.3270184e-01   2.2935534e-01  -1.1616439e+00   1.2858773e+00   9.5747364e-01   2.0474342e+00   9.8778189e-01   1.5755082e+00   6.7610056e-01   1.3042662e+00   5.9401513e-01   1.3205984e+00   6.1696053e-01   8.6998225e-01   8.0478770e-01   2.9477144e-01  -8.8439834e-01  -7.4027281e-01  -1.0847857e+00   9.3559397e-01
   9.4196884e-01   7.8671721e-01  -1.8580493e-01  -1.5915378e-01  -4.7223317e-01   7.2984254e-02  -1.2703739e+00  -1.0648179e+00   6.3368952e-02  -1.6274520e-01   3.8440190e-01   7.5779036e-01   3.4690962e-01   4.0108801e-01   1.4256982e-01  -7.7570268e-01  -1.3344320e-01  -8.6245503e-01  -1.3281060e+00   6.2946204e-01  -7.3340499e-02  -1.1764058e-01   1.6107575e-01  -3.7904652e-01  -1.3853642e-01  -7.2646346e-01  -2.5242051e-01  -9.7115048e-01  -5.1213493e-01  -1.4376176e+00  -1.4314345e+00   4.5313990e-02   6.5004146e-02  -2.0090862e-01  -4.4924820e-02  -1.0790487e+00  -3.0575492e-01  -1.2742674e+00  -1.1730450e+00   1.2128780e-01   3.7442900e-01   9.9528713e-02   4.2347256e-01  -3.8472673e-01   5.0681386e-01  -3.7762218e-01  -1.1179054e-02  -7.2795375e-01  -1.4283801e+00   8.0923382e-01  -3.6563461e-02   5.2163009e-01   6.7068807e-01   3.7802235e-01   2.7838964e-01   1.9825200e-01  -1.0671582e+00   1.2006686e+00   9.8051254e-01   1.9783856e+00   1.0107028e+00   1.4828006e+00   6.8565408e-01   1.2151957e+00   6.2415127e-01   1.2612874e+00   6.2818275e-01   8.4187845e-01   8.0700813e-01   3.9000062e-01  -8.3411416e-01  -7.7722504e-01  -1.0518146e+00   9.4247667e-01
   9.3556894e-01   8.9347721e-01  -2.3012935e-01  -7.1622839e-02  -6.3137334e-01   3.9889941e-02  -1.3635229e+00  -9.9754797e-01   1.0523761e-01   1.5300343e-02   3.2420389e-01   8.0934728e-01   2.2447939e-01   4.0026052e-01   9.1630826e-02  -7.1566986e-01  -1.9589534e-02  -8.7484269e-01  -1.3308543e+00   6.6321606e-01  -5.5878272e-02  -2.8853884e-02   2.6528860e-01  -4.0691029e-01  -1.0116290e-01  -7.7083712e-01  -2.7893173e-01  -1.0580295e+00  -5.2883296e-01  -1.5042478e+00  -1.3705897e+00   8.5053811e-02   1.0305108e-01  -2.5803267e-01  -2.4552038e-02  -1.1003157e+00  -3.1841480e-01  -1.2674143e+00  -9.3260079e-01   1.4628346e-01   4.3298326e-01   1.5929142e-02   4.5276732e-01  -5.5320822e-01   4.8966513e-01  -5.1813637e-01  -1.6026666e-02  -7.9838919e-01  -1.3226299e+00   7.6026154e-01  -1.3742624e-02   4.1653950e-01   6.9256551e-01   2.5772078e-01   3.0909855e-01   2.1414579e-01  -9.1800009e-01   1.1140336e+00   9.8159004e-01   1.9234794e+00   1.0113476e+00   1.4024540e+00   6.8234749e-01   1.1420243e+00   6.5626753e-01   1.2197748e+00   6.5146179e-01   8.2625128e-01   8.1733675e-01   4.6939922e-01  -7.8607379e-01  -8.1284004e-01  -1.0174030e+00   9.5547355e-01
   9.0654243e-01   9.7758139e-01  -2.8205674e-01  -6.8382549e-03  -7.8991424e-01  -1.6925327e-02  -1.4387695e+00  -9.1829078e-01   1.8715794e-01   2.1825243e-01   2.5634650e-01   8.3342887e-01   1.1331085e-01   3.7753556e-01   7.6412626e-02  -6.2670427e-01   7.7150770e-02  -8.9024924e-01  -1.3288709e+00   6.7237742e-01  -2.9311232e-02   4.5524426e-02   3.4884186e-01  -4.4308047e-01  -8.5306697e-02  -8.1576644e-01  -3.2156735e-01  -1.1414356e+00  -5.5224883e-01  -1.5602443e+00  -1.2982870e+00   1.0424192e-01   1.1708279e-01  -3.1829183e-01  -2.2880904e-02  -1.1144501e+00  -3.4099703e-01  -1.2260788e+00  -6.6266375e-01   1.5874083e-01   4.6174408e-01  -6.9993250e-02   4.5520485e-01  -7.1362798e-01   4.4830052e-01  -6.3844507e-01  -3.3669762e-02  -8.3576410e-01  -1.1810614e+00   6.9524134e-01  -1.7037895e-02   3.0923242e-01   6.8694712e-01   1.5782834e-01   3.2537840e-01   2.8551967e-01  -7.0493882e-01   1.0252534e+00   9.5779915e-01   1.8832136e+00   9.8686082e-01   1.3385566e+00   6.6668255e-01   1.0899214e+00   6.9335420e-01   1.2012170e+00   6.9045491e-01   8.2624597e-01   8.3838190e-01   5.2562721e-01  -7.4530618e-01  -8.4653710e-01  -9.7805308e-01   9.7617037e-01
   8.4931607e-01   1.0318953e+00  -3.4539657e-01   2.8961367e-02  -9.4628583e-01  -9.7369605e-02  -1.4920204e+00  -8.2256286e-01   3.1414349e-01   4.4827635e-01   1.7814155e-01   8.2513739e-01   1.5080309e-02   3.3218871e-01   1.0234744e-01  -5.0065546e-01   1.4874811e-01  -9.1122495e-01  -1.3195296e+00   6.5079237e-01   8.8866418e-03   9.8377413e-02   4.0444703e-01  -4.9119060e-01  -9.5494443e-02  -8.6252700e-01  -3.8142006e-01  -1.2201137e+00  -5.8108674e-01  -1.6016995e+00  -1.2111433e+00   9.6390671e-02   1.0048504e-01  -3.8388150e-01  -4.2558604e-02  -1.1207479e+00  -3.7079125e-01  -1.1444042e+00  -3.5836439e-01   1.5442480e-01   4.5496852e-01  -1.5949591e-01   4.2750673e-01  -8.6328416e-01   3.8253761e-01  -7.3447340e-01  -6.1966055e-02  -8.3493255e-01  -9.9635642e-01   6.1037565e-01  -5.2134873e-02   1.9978723e-01   6.5077616e-01   8.2130021e-02   3.2858820e-01   4.1944416e-01  -4.1992824e-01   9.3339379e-01   9.0695186e-01   1.8572528e+00   9.3512089e-01   1.2948264e+00   6.3980485e-01   1.0636116e+00   7.3871465e-01   1.2102782e+00   7.4870373e-01   8.4466035e-01   8.7267662e-01   5.5147130e-01  -7.1715241e-01  -8.7784897e-01  -9.2963069e-01   1.0060508e+00
   7.5885787e-01   1.0498705e+00  -4.2397557e-01   3.0193830e-02  -1.0990884e+00  -2.0044629e-01  -1.5198250e+00  -7.0582733e-01   4.8988309e-01   7.0696261e-01   8.7024088e-02   7.8044858e-01  -6.9122320e-02   2.6436131e-01   1.7350890e-01  -3.2981656e-01   1.8748345e-01  -9.4036774e-01  -1.3000583e+00   5.9297445e-01   6.1234022e-02   1.2280717e-01   4.2529728e-01  -5.5483113e-01  -1.3562141e-01  -9.1251925e-01  -4.5903895e-01  -1.2929778e+00  -6.1373869e-01  -1.6248707e+00  -1.1057194e+00   5.5513407e-02   4.7251726e-02  -4.5708952e-01  -8.5628068e-02  -1.1188225e+00  -4.0455786e-01  -1.0175643e+00  -1.5015876e-02   1.2936135e-01   4.0782484e-01  -2.5391970e-01   3.6729892e-01  -9.9992535e-01   2.9311790e-01  -8.0309329e-01  -9.8131632e-02  -7.9206894e-01  -7.6186738e-01   5.0225880e-01  -1.2388638e-01   8.8260511e-02   5.8198526e-01   3.3500398e-02   3.2080670e-01   6.2097468e-01  -5.6788897e-02   8.3741739e-01   8.2776048e-01   1.8444512e+00   8.5491814e-01   1.2743697e+00   6.0344621e-01   1.0670358e+00   7.9573455e-01   1.2507642e+00   8.2936092e-01   8.8369908e-01   9.2247268e-01   5.4028650e-01  -7.0694301e-01  -9.0643279e-01  -8.6754511e-01   1.0463469e+00
   6.3109332e-01   1.0259910e+00  -5.2131445e-01  -7.6693998e-03  -1.2470764e+00  -3.2425267e-01  -1.5195956e+00  -5.6384004e-01   7.1631139e-01   9.9501424e-01  -1.9186582e-02   6.9652247e-01  -1.3882595e-01   1.7509981e-01   2.9220670e-01  -1.0754020e-01   1.8645304e-01  -9.8011769e-01  -1.2676706e+00   4.9453356e-01   1.3005441e-01   1.1259621e-01   4.0551906e-01  -6.3725490e-01  -2.0865149e-01  -9.6713055e-01  -5.5433340e-01  -1.3591197e+00  -6.4836753e-01  -1.6263725e+00  -9.7875793e-01  -2.3419570e-02  -4.7563266e-02  -5.4007549e-01  -1.5334941e-01  -1.1086228e+00  -4.3872691e-01  -8.4218098e-01   3.7142544e-01   8.0149640e-02   3.1676029e-01  -3.5451473e-01   2.7331611e-01  -1.1218254e+00   1.8171503e-01  -8.4233702e-01  -1.3891042e-01  -7.0501597e-01  -4.7219450e-01   3.6820119e-01  -2.3590366e-01  -2.5242027e-02   4.7968870e-01   1.3692845e-02   3.0468323e-01   8.9257543e-01   3.8809716e-01   7.3632913e-01   7.1999364e-01   1.8429439e+00   7.4610536e-01   1.2794464e+00   5.5981993e-01   1.1030108e+00   8.6760383e-01   1.3252487e+00   9.3488847e-01   9.4471591e-01   9.8950755e-01   4.8646408e-01  -7.1962995e-01  -9.3206597e-01  -7.8699041e-01   1.0978680e+00
   4.6332224e-01   9.5621969e-01  -6.4027891e-01  -8.7716319e-02  -1.3891157e+00  -4.6601520e-01  -1.4897992e+00  -3.9302943e-01   9.9320760e-01   1.3119148e+00  -1.4201637e-01   5.7198843e-01  -1.9416874e-01   6.6352329e-02   4.5862951e-01   1.7112174e-01   1.4008405e-01  -1.0325353e+00  -1.2197106e+00   3.5259714e-01   2.1725335e-01   6.2683723e-02   3.4062423e-01  -7.4106238e-01  -3.1632946e-01  -1.0275759e+00  -6.6649268e-01  -1.4178017e+00  -6.8300275e-01  -1.6033673e+00  -8.2744942e-01  -1.4402518e-01  -1.8739984e-01  -6.3462637e-01  -2.4603412e-01  -1.0904240e+00  -4.6962658e-01  -6.1671225e-01   8.0384578e-01   4.2852377e-03   1.7984571e-01  -4.6224443e-01   1.4557557e-01  -1.2278239e+00   5.0903368e-02  -8.5155384e-01  -1.8078277e-01  -5.7357166e-01  -1.2377939e-01   2.0655157e-01  -3.9017160e-01  -1.4048544e-01   3.4433301e-01   2.3176036e-02   2.8323891e-01   1.2336108e+00   9.1512480e-01   6.2934603e-01   5.8459534e-01   1.8502987e+00   6.0971095e-01   1.3112579e+00   5.1147415e-01   1.1729092e+00   9.5700707e-01   1.4347215e+00   1.0667458e+00   1.0279609e+00   1.0747586e+00   3.8589611e-01  -7.5939605e-01  -9.5462636e-01  -6.8323962e-01   1.1608191e+00
   2.5460280e-01   8.3840735e-01  -7.8273194e-01  -2.1124296e-01  -1.5241229e+00  -6.2215798e-01  -1.4301037e+00  -1.9088261e-01   1.3178514e+00   1.6556026e+00  -2.8207811e-01   4.0718479e-01  -2.3584731e-01  -5.9076750e-02   6.7056711e-01   5.0880016e-01   4.4625229e-02  -1.0990773e+00  -1.1538077e+00   1.6619111e-01   3.2407315e-01  -3.0378872e-02   2.2793288e-01  -8.6789005e-01  -4.5892458e-01  -1.0947302e+00  -7.9392557e-01  -1.4684326e+00  -7.1564220e-01  -1.5537438e+00  -6.4971023e-01  -3.0808644e-01  -3.7378292e-01  -7.4190717e-01  -3.6290245e-01  -1.0647932e+00  -4.9372362e-01  -3.4178500e-01   1.2834409e+00  -9.9529737e-02  -2.9270586e-03  -5.7758390e-01  -1.4489034e-02  -1.3173310e+00  -9.5909664e-02  -8.3149569e-01  -2.2019689e-01  -3.9969187e-01   2.8452907e-01   1.6992931e-02  -5.8671712e-01  -2.5702204e-01   1.7779521e-01   6.1030752e-02   2.5963316e-01   1.6399460e+00   1.5208895e+00   5.1607759e-01   4.2375742e-01   1.8637134e+00   4.4800476e-01   1.3697757e+00   4.6111257e-01   1.2763858e+00   1.0658045e+00   1.5782832e+00   1.2250912e+00   1.1323536e+00   1.1782033e+00   2.3640485e-01  -8.2926779e-01  -9.7405826e-01  -5.5197882e-01   1.2346229e+00
   6.0707034e-03   6.7263755e-01  -9.4921568e-01  -3.7746397e-01  -1.6509922e+00  -7.8840032e-01  -1.3414702e+00   4.3691873e-02   1.6847677e+00   2.0221823e+00  -4.3884817e-01   2.0433341e-01  -2.6502889e-01  -1.9761258e-01   9.2323729e-01   9.0526220e-01  -1.0142365e-01  -1.1803905e+00  -1.0680327e+00  -6.3449890e-02   4.5084009e-01  -1.6802564e-01   6.6936582e-02  -1.0181280e+00  -6.3502470e-01  -1.1689669e+00  -9.3422738e-01  -1.5105328e+00  -7.4435255e-01  -1.4762742e+00  -4.4445166e-01  -5.1520076e-01  -6.0598269e-01  -8.6222818e-01  -5.0197330e-01  -1.0325300e+00  -5.0785699e-01  -2.0442874e-02   1.8092068e+00  -2.3111579e-01  -2.2941747e-01  -7.0033142e-01  -2.0394531e-01  -1.3902976e+00  -2.5458425e-01  -7.8432456e-01  -2.5380567e-01  -1.8759075e-01   7.5098297e-01  -1.9921505e-01  -8.2335862e-01  -3.7411061e-01  -1.6579539e-02   1.2491575e-01   2.3691365e-01   2.1036957e+00   2.1977494e+00   3.9670095e-01   2.4093649e-01   1.8802434e+00   2.6450965e-01   1.4536257e+00   4.1139439e-01   1.4111783e+00   1.1947275e+00   1.7529193e+00   1.4085210e+00   1.2553048e+00   1.2986055e+00   3.8102358e-02  -9.3076006e-01  -9.9032912e-01  -3.8966396e-01   1.3177634e+00
  -2.7883777e-01   4.6147171e-01  -1.1386925e+00  -5.8330825e-01  -1.7685224e+00  -9.5987812e-01  -1.2261857e+00   3.1005636e-01   2.0855910e+00   2.4057069e+00  -6.1049917e-01  -3.2367361e-02  -2.8323409e-01  -3.4503156e-01   1.2092390e+00   1.3569830e+00  -2.9697910e-01  -1.2761379e+00  -9.6104744e-01  -3.3267298e-01   5.9672615e-01  -3.4936324e-01  -1.4042786e-01  -1.1906908e+00  -8.4139958e-01  -1.2500155e+00  -1.0841780e+00  -1.5436933e+00  -7.6736245e-01  -1.3707427e+00  -2.1182063e-01  -7.6252952e-01  -8.8077441e-01  -9.9485067e-01  -6.5999809e-01  -9.9459156e-01  -5.0944725e-01   3.4171495e-01   2.3775005e+00  -3.8860986e-01  -4.9519935e-01  -8.2945129e-01  -4.1833922e-01  -1.4471543e+00  -4.2037666e-01  -7.1353820e-01  -2.7869019e-01   5.6274737e-02   1.2705645e+00  -4.3906903e-01  -1.0955605e+00  -4.9064520e-01  -2.3400643e-01   2.1110842e-01   2.1776956e-01   2.6131518e+00   2.9335758e+00   2.7211437e-01   4.0810982e-02   1.8970322e+00   6.3952188e-02   1.5600412e+00   3.6472976e-01   1.5729993e+00   1.3431141e+00   1.9533770e+00   1.6138761e+00   1.3926094e+00   1.4333532e+00  -2.0635059e-01  -1.0635817e+00  -1.0033818e+00  -1.9387963e-01   1.4076700e+00
  -5.9428421e-01   2.1007031e-01  -1.3483709e+00  -8.2332239e-01  -1.8753545e+00  -1.1312852e+00  -1.0878316e+00   6.0561940e-01   2.5090771e+00   2.7980616e+00  -7.9380635e-01  -2.9674500e-01  -2.9220089e-01  -4.9661303e-01   1.5186484e+00   1.8568785e+00  -5.3816781e-01  -1.3848758e+00  -8.3224425e-01  -6.3532207e-01   7.5954750e-01  -5.7097516e-01  -3.8961992e-01  -1.3828669e+00  -1.0729493e+00  -1.3368535e+00  -1.2397776e+00  -1.5675366e+00  -7.8314403e-01  -1.2380366e+00   4.6608180e-02  -1.0446769e+00  -1.1923233e+00  -1.1378499e+00  -8.3244786e-01  -9.5200732e-01  -4.9666676e-01   7.3652246e-01   2.9817138e+00  -5.6834665e-01  -7.9353163e-01  -9.6296600e-01  -6.5173933e-01  -1.4887268e+00  -5.8809087e-01  -6.2381873e-01  -2.9255417e-01   3.2334140e-01   1.8347771e+00  -6.9774911e-01  -1.3964112e+00  -6.0510001e-01  -4.6835813e-01   3.1462124e-01   2.0430744e-01   3.1529207e+00   3.7117336e+00   1.4405224e-01  -1.7082489e-01   1.9115322e+00  -1.4784776e-01   1.6848898e+00   3.2308453e-01   1.7555434e+00   1.5087113e+00   2.1721690e+00   1.8361347e+00   1.5384325e+00   1.5783682e+00  -4.9161336e-01  -1.2254281e+00  -1.0130896e+00   3.6323816e-02   1.5006607e+00
  -9.3206464e-01  -7.3830409e-02  -1.5736345e+00  -1.0896958e+00  -1.9699295e+00  -1.2970308e+00  -9.3118612e-01   9.2571850e-01   2.9412773e+00   3.1889794e+00  -9.8414056e-01  -5.8075909e-01  -2.9374163e-01  -6.4731435e-01   1.8392637e+00   2.3942307e+00  -8.1827096e-01  -1.5039944e+00  -6.8186418e-01  -9.6279399e-01   9.3562420e-01  -8.2686572e-01  -6.7347161e-01  -1.5902617e+00  -1.3227499e+00  -1.4276430e+00  -1.3963215e+00  -1.5816832e+00  -7.9047952e-01  -1.0801949e+00   3.2770671e-01  -1.3537155e+00  -1.5322116e+00  -1.2880528e+00  -1.0135626e+00  -9.0579532e-01  -4.6856044e-01   1.1533792e+00   3.6121026e+00  -7.6484416e-01  -1.1154482e+00  -1.0979113e+00  -8.9685313e-01  -1.5161335e+00  -7.5224869e-01  -5.2081267e-01  -2.9387520e-01   6.0319670e-01   2.4316295e+00  -9.6865277e-01  -1.7167360e+00  -7.1549831e-01  -7.1233038e-01   4.2938967e-01   1.9786708e-01   3.7042778e+00   4.5113214e+00   1.5147821e-02  -3.8722820e-01   1.9216915e+00  -3.6414729e-01   1.8227809e+00   2.8781124e-01   1.9506153e+00   1.6875651e+00   2.3997181e+00   2.0684178e+00   1.6854040e+00   1.7281087e+00  -8.0968182e-01  -1.4118831e+00  -1.0192220e+00   3.0014046e-01   1.5919605e+00
  -1.2817940e+00  -3.8009591e-01  -1.8080883e+00  -1.3724187e+00  -2.0504774e+00  -1.4514118e+00  -7.6206709e-01   1.2636258e+00   3.3658977e+00   3.5662075e+00  -1.1755560e+00  -8.7471498e-01  -2.8960623e-01  -7.9196180e-01   2.1569954e+00   2.9548269e+00  -1.1278339e+00  -1.6297318e+00  -5.1108886e-01  -1.3042440e+00   1.1197253e+00  -1.1085573e+00  -9.8231162e-01  -1.8068508e+00  -1.5822056e+00  -1.5197238e+00  -1.5485207e+00  -1.5857338e+00  -7.8851099e-01  -9.0040888e-01   6.2674879e-01  -1.6793692e+00  -1.8896187e+00  -1.4410593e+00  -1.1964701e+00  -8.5688878e-01  -4.2511125e-01   1.5795284e+00   4.2558003e+00  -9.7090538e-01  -1.4499722e+00  -1.2303650e+00  -1.1452180e+00  -1.5306765e+00  -9.0727521e-01  -4.1085680e-01  -2.8200550e-01   8.8394867e-01   3.0458330e+00  -1.2435416e+00  -2.0453471e+00  -8.1941284e-01  -9.5767249e-01   5.4852234e-01   1.9889061e-01   4.2457462e+00   5.3076840e+00  -1.1106892e-01  -6.0093124e-01   1.9260972e+00  -5.7750620e-01   1.9672447e+00   2.5951777e-01   2.1483861e+00   1.8740164e+00   2.6246501e+00   2.3021179e+00   1.8248319e+00   1.8756770e+00  -1.1500620e+00  -1.6164474e+00  -1.0214235e+00   5.9479116e-01   1.6758071e+00
  -1.6312348e+00  -6.9652377e-01  -2.0437256e+00  -1.6595755e+00  -2.1150390e+00  -1.5887976e+00  -5.8711778e-01   1.6106869e+00   3.7648348e+00   3.9158372e+00  -1.3609728e+00  -1.1675806e+00  -2.8136395e-01  -9.2545079e-01   2.4563903e+00   3.5213183e+00  -1.4549427e+00  -1.7572654e+00  -3.2209639e-01  -1.6469371e+00   1.3051187e+00  -1.4053421e+00  -1.3042408e+00  -2.0251445e+00  -1.8413062e+00  -1.6096648e+00  -1.6906644e+00  -1.5792674e+00  -7.7677374e-01  -7.0297132e-01   9.3745787e-01  -2.0093504e+00  -2.2516528e+00  -1.5913552e+00  -1.3733766e+00  -8.0608104e-01  -3.6724876e-01   2.0004798e+00   4.8970393e+00  -1.1778380e+00  -1.7844536e+00  -1.3555537e+00  -1.3874659e+00  -1.5337367e+00  -1.0476950e+00  -3.0066778e-01  -2.5721662e-01   1.1526939e+00   3.6592194e+00  -1.5127997e+00  -2.3694240e+00  -9.1400431e-01  -1.1954769e+00   6.6460027e-01   2.0685391e-01   4.7538856e+00   6.0732001e+00  -2.3024480e-01  -8.0401455e-01   1.9240638e+00  -7.8005980e-01   2.1109790e+00   2.3798515e-01   2.3377665e+00   2.0608119e+00   2.8342274e+00   2.5271553e+00   1.9470348e+00   2.0130383e+00  -1.5001017e+00  -1.8307005e+00  -1.0192138e+00   9.1540481e-01   1.7456476e+00
  -1.9667595e+00  -1.0093160e+00  -2.2712100e+00  -1.9377670e+00  -2.1615291e+00  -1.7038261e+00  -4.1354583e-01   1.9565911e+00   4.1188823e+00   4.2227985e+00  -1.5324503e+00  -1.4473979e+00  -2.7031426e-01  -1.0429481e+00   2.7212669e+00   4.0737912e+00  -1.7856631e+00  -1.8808802e+00  -1.1807250e-01  -1.9767348e+00   1.4837405e+00  -1.7046833e+00  -1.6255530e+00  -2.2364603e+00  -2.0889886e+00  -1.6933776e+00  -1.8168238e+00  -1.5618588e+00  -7.5521217e-01  -4.9316813e-01   1.2521532e+00  -2.3298376e+00  -2.6038259e+00  -1.7325121e+00  -1.5358314e+00  -7.5399529e-01  -2.9680304e-01   2.4005648e+00   5.5175912e+00  -1.3757873e+00  -2.1050204e+00  -1.4680370e+00  -1.6136564e+00  -1.5266814e+00  -1.1683362e+00  -1.9701578e-01  -2.2068964e-01   1.3960628e+00   4.2513668e+00  -1.7657953e+00  -2.6750110e+00  -9.9610345e-01  -1.4165184e+00   7.7000709e-01   2.2026403e-01   5.2042591e+00   6.7783095e+00  -3.3735143e-01  -9.8841970e-01   1.9156636e+00  -9.6382992e-01   2.2461449e+00   2.2213989e-01   2.5068833e+00   2.2393347e+00   3.0149113e+00   2.7323608e+00   2.0417849e+00   2.1313504e+00  -1.8454679e+00  -2.0445965e+00  -1.0120059e+00   1.2550185e+00   1.7944266e+00
  -2.2739253e+00  -1.3036718e+00  -2.4802614e+00  -2.1926480e+00  -2.1878338e+00  -1.7916080e+00  -2.4882414e-01   2.2897665e+00   4.4085869e+00   4.4715056e+00  -1.6815402e+00  -1.7017725e+00  -2.5743549e-01  -1.1400904e+00   2.9354317e+00   4.5905304e+00  -2.1046195e+00  -1.9942079e+00   9.6831663e-02  -2.2786928e+00   1.6464896e+00  -1.9927448e+00  -1.9312868e+00  -2.4312947e+00  -2.3135858e+00  -1.7662871e+00  -1.9210918e+00  -1.5331139e+00  -7.2417863e-01  -2.7711477e-01   1.5619968e+00  -2.6260739e+00  -2.9306498e+00  -1.8574689e+00  -1.6750561e+00  -7.0108088e-01  -2.1640994e-01   2.7636027e+00   6.0974125e+00  -1.5541690e+00  -2.3971286e+00  -1.5619605e+00  -1.8136698e+00  -1.5107930e+00  -1.2645378e+00  -1.0640213e-01  -1.7445471e-01   1.6008186e+00   4.8004140e+00  -1.9913316e+00  -2.9476071e+00  -1.0623387e+00  -1.6116324e+00   8.5727034e-01   2.3672120e-01   5.5725422e+00   7.3927579e+00  -4.2690499e-01  -1.1462895e+00   1.9016945e+00  -1.1210612e+00   2.3646984e+00   2.1008292e-01   2.6436367e+00   2.3999450e+00   3.1530203e+00   2.9059672e+00   2.0988412e+00   2.2213890e+00  -2.1707511e+00  -2.2468818e+00  -9.9914249e-01   1.6047161e+00   1.8149542e+00
  -2.5381335e+00  -1.5644702e+00  -2.6601283e+00  -2.4095580e+00  -2.1919407e+00  -1.8479350e+00  -1.0036622e-01   2.5978826e+00   4.6152090e+00   4.6466301e+00  -1.7997021e+00  -1.9184206e+00  -2.4337528e-01  -1.2131734e+00   3.0834387e+00   5.0489362e+00  -2.3956911e+00  -2.0905234e+00   3.1760199e-01  -2.5377447e+00   1.7836445e+00  -2.2550270e+00  -2.2058841e+00  -2.5997716e+00  -2.5033504e+00  -1.8235532e+00  -1.9978484e+00  -1.4927169e+00  -6.8441521e-01  -6.1534152e-02   1.8573360e+00  -2.8830520e+00  -3.2163302e+00  -1.9588789e+00  -1.7823312e+00  -6.4763485e-01  -1.2937402e-01   3.0736488e+00   6.6154865e+00  -1.7021789e+00  -2.6461860e+00  -1.6313666e+00  -1.9776472e+00  -1.4872248e+00  -1.3323555e+00  -3.4759686e-02  -1.2128638e-01   1.7544802e+00   5.2840255e+00  -2.1781661e+00  -3.1728217e+00  -1.1093062e+00  -1.7721169e+00   9.1939349e-01   2.5303982e-01   5.8357161e+00   7.8869861e+00  -4.9324947e-01  -1.2703220e+00   1.8835908e+00  -1.2445702e+00   2.4587358e+00   1.9917324e-01   2.7363008e+00   2.5324169e+00   3.2354535e+00   3.0361877e+00   2.1085418e+00   2.2740494e+00  -2.4601642e+00  -2.4256171e+00  -9.7994696e-01   1.9539125e+00   1.8003341e+00
  -2.7453400e+00  -1.7770084e+00  -2.8001207e+00  -2.5742158e+00  -2.1720928e+00  -1.8694844e+00   2.4809998e-02   2.8684370e+00   4.7217456e+00   4.7339636e+00  -1.8787621e+00  -2.0857483e+00  -2.2848487e-01  -1.2593267e+00   3.1513525e+00   5.4265553e+00  -2.6427821e+00  -2.1630844e+00   5.3852747e-01  -2.7394312e+00   1.8853868e+00  -2.4770697e+00  -2.4339217e+00  -2.7321445e+00  -2.6470188e+00  -1.8603302e+00  -2.0420395e+00  -1.4404868e+00  -6.3701846e-01   1.4651690e-01   2.1281313e+00  -3.0862497e+00  -3.4455188e+00  -2.0295046e+00  -1.8494203e+00  -5.9384527e-01  -3.9499181e-02   3.3157889e+00   7.0508176e+00  -1.8093563e+00  -2.8382252e+00  -1.6705466e+00  -2.0964573e+00  -1.4569865e+00  -1.3687588e+00   1.2807113e-02  -6.4564723e-02   1.8459372e+00   5.6804606e+00  -2.3155728e+00  -3.3370613e+00  -1.1337776e+00  -1.8901442e+00   9.5015899e-01   2.6541788e-01   5.9732791e+00   8.2336103e+00  -5.3089054e-01  -1.3541248e+00   1.8632773e+00  -1.3280923e+00   2.5208355e+00   1.8615902e-01   2.7741400e+00   2.6264485e+00   3.2504298e+00   3.1118471e+00   2.0624224e+00   2.2808927e+00  -2.6983024e+00  -2.5687762e+00  -9.5377948e-01   2.2907835e+00   1.7444250e+00
  -2.8827781e+00  -1.9277517e+00  -2.8901748e+00  -2.6734399e+00  -2.1269521e+00  -1.8540095e+00   1.2041619e-01   3.0893951e+00   4.7139554e+00   4.7213202e+00  -1.9113882e+00  -2.1934332e+00  -2.1289212e-01  -1.2766660e+00   3.1274739e+00   5.7021680e+00  -2.8306331e+00  -2.2054920e+00   7.5342968e-01  -2.8706436e+00   1.9424050e+00  -2.6451897e+00  -2.6008775e+00  -2.8193214e+00  -2.7343945e+00  -1.8720498e+00  -2.0494523e+00  -1.3764306e+00  -5.8338639e-01   3.3996609e-01   2.3644519e+00  -3.2223758e+00  -3.6040849e+00  -2.0626359e+00  -1.8690112e+00  -5.3984836e-01   4.9105729e-02   3.4769407e+00   7.3835345e+00  -1.8661630e+00  -2.9605884e+00  -1.6744072e+00  -2.1621687e+00  -1.4209547e+00  -1.3718102e+00   3.2232101e-02  -8.1099611e-03   1.8660291e+00   5.9696899e+00  -2.3939182e+00  -3.4282107e+00  -1.1329310e+00  -1.9591605e+00   9.4438812e-01   2.6964363e-01   5.9684101e+00   8.4088927e+00  -5.3486052e-01  -1.3925502e+00   1.8429788e+00  -1.3666101e+00   2.5443807e+00   1.6734795e-01   2.7479959e+00   2.6722141e+00   3.1882015e+00   3.1230290e+00   1.9538135e+00   2.2347050e+00  -2.8709185e+00  -2.6648843e+00  -9.2009398e-01   2.6028285e+00   1.6423071e+00
  -2.9396554e+00  -2.0050579e+00  -2.9214204e+00  -2.6958602e+00  -2.0557631e+00  -1.8005044e+00   1.8120900e-01   3.2498518e+00   4.5813180e+00   4.5994202e+00  -1.8915568e+00  -2.2329804e+00  -1.9660655e-01  -1.2644199e+00   3.0029882e+00   5.8568751e+00  -2.9456166e+00  -2.2120541e+00   9.5594850e-01  -2.9203309e+00   1.9465407e+00  -2.7472046e+00  -2.6938907e+00  -2.8533810e+00  -2.7569107e+00  -1.8547090e+00  -2.0169719e+00  -1.3007911e+00  -5.2514932e-01   5.1207426e-01   2.5570141e+00  -3.2800845e+00  -3.6798667e+00  -2.0525056e+00  -1.8351478e+00  -4.8579219e-01   1.3223562e-01   3.5466129e+00   7.5960380e+00  -1.8645483e+00  -3.0025891e+00  -1.6388336e+00  -2.1685017e+00  -1.3799063e+00  -1.3408171e+00   2.0638855e-02   4.3999256e-02   1.8080543e+00   6.1344959e+00  -2.4052182e+00  -3.4362777e+00  -1.1045929e+00  -1.9742566e+00   8.9814553e-01   2.6132464e-01   5.8090073e+00   8.3941328e+00  -5.0109324e-01  -1.3819983e+00   1.8249949e+00  -1.3566475e+00   2.5238439e+00   1.3880402e-01   2.6508151e+00   2.6609224e+00   3.0416900e+00   3.0616955e+00   1.7783749e+00   2.1300229e+00  -2.9656750e+00  -2.7036620e+00  -8.7848780e-01   2.8775393e+00   1.4907121e+00
  -2.9077853e+00  -1.9998299e+00  -2.8867172e+00  -2.6325720e+00  -1.9584964e+00  -1.7093298e+00   2.0327099e-01   3.3406702e+00   4.3178626e+00   4.3626896e+00  -1.8149811e+00  -2.1982187e+00  -1.7964394e-01  -1.2230204e+00   2.7725004e+00   5.8751203e+00  -2.9764803e+00  -2.1781262e+00   1.1398717e+00  -2.8801373e+00   1.8914305e+00  -2.7731064e+00  -2.7024694e+00  -2.8280481e+00  -2.7081383e+00  -1.8051461e+00  -1.9428001e+00  -1.2140785e+00  -4.6408562e-01   6.5679725e-01   2.6977307e+00  -3.2506155e+00  -3.6633543e+00  -1.9946767e+00  -1.7436247e+00  -4.3189768e-01   2.0580341e-01   3.5175787e+00   7.6741201e+00  -1.7984618e+00  -2.9561161e+00  -1.5610217e+00  -2.1112317e+00  -1.3345650e+00  -1.2764442e+00  -2.3568133e-02   8.7616315e-02   1.6681828e+00   6.1614911e+00  -2.3436452e+00  -3.3539594e+00  -1.0474707e+00  -1.9324858e+00   8.0888369e-01   2.3612647e-01   5.4885413e+00   8.1768857e+00  -4.2678128e-01  -1.3206678e+00   1.8114547e+00  -1.2965126e+00   2.4550230e+00   9.6559381e-02   2.4780785e+00   2.5853487e+00   2.8070022e+00   2.9222349e+00   1.5345237e+00   1.9635912e+00  -2.9728251e+00  -2.6766330e+00  -8.2873813e-01   3.1031333e+00   1.2883841e+00
  -2.7821119e+00  -1.9060607e+00  -2.7811277e+00  -2.4776938e+00  -1.8359637e+00  -1.5822841e+00   1.8424157e-01   3.3550661e+00   3.9228036e+00   4.0099165e+00  -1.6794713e+00  -2.0857093e+00  -1.6215590e-01  -1.1541499e+00   2.4344261e+00   5.7455952e+00  -2.9149854e+00  -2.1004086e+00   1.2994878e+00  -2.7449300e+00   1.7730925e+00  -2.7156408e+00  -2.6191020e+00  -2.7390954e+00  -2.5842082e+00  -1.7212811e+00  -1.8266189e+00  -1.1170816e+00  -4.0202560e-01   7.6913742e-01   2.7802379e+00  -3.1283243e+00  -3.5482643e+00  -1.8863711e+00  -1.5923156e+00  -3.7850889e-01   2.6605044e-01   3.3864152e+00   7.6079762e+00  -1.6642787e+00  -2.8161395e+00  -1.4397511e+00  -1.9885144e+00  -1.2856489e+00  -1.1807718e+00  -1.0067103e-01   1.1871837e-01   1.4457469e+00   6.0419924e+00  -2.2059503e+00  -3.1770976e+00  -9.6135368e-01  -1.8331074e+00   6.7552565e-01   1.9000722e-01   5.0066588e+00   7.7519200e+00  -3.1068893e-01  -1.2087382e+00   1.8040710e+00  -1.1864721e+00   2.3352234e+00   3.6828680e-02   2.2281144e+00   2.4403014e+00   2.4837897e+00   2.7019022e+00   1.2237228e+00   1.7347131e+00  -2.8857822e+00  -2.5776534e+00  -7.7082177e-01   3.2693074e+00   1.0363421e+00
  -2.5610997e+00  -1.7212378e+00  -2.6022955e+00  -2.2287957e+00  -1.6898860e+00  -1.4226117e+00   1.2348228e-01   3.2890886e+00   3.4009217e+00   3.5446995e+00  -1.4852036e+00  -1.8950405e+00  -1.4454856e-01  -1.0607382e+00   1.9912153e+00   5.4619659e+00  -2.7564069e+00  -1.9771832e+00   1.4299408e+00  -2.5131775e+00   1.5904034e+00  -2.5707590e+00  -2.4397360e+00  -2.5846480e+00  -2.3841177e+00  -1.6023075e+00  -1.6696872e+00  -1.0108583e+00  -3.4074814e-01   8.4546082e-01   2.8003582e+00  -2.9110710e+00  -3.3319708e+00  -1.7267233e+00  -1.3814118e+00  -3.2612593e-01   3.0974334e-01   3.1538681e+00   7.3930381e+00  -1.4611129e+00  -2.5810877e+00  -1.2755844e+00  -1.8011099e+00  -1.2339136e+00  -1.0572940e+00  -2.0966078e-01   1.3359272e-01   1.1433905e+00   5.7726878e+00  -1.9917740e+00  -2.9050056e+00  -8.4726752e-01  -1.6777381e+00   4.9848913e-01   1.1943727e-01   4.3694900e+00   7.1218494e+00  -1.5339358e-01  -1.0484699e+00   1.8039137e+00  -1.0288446e+00   2.1633776e+00  -4.3785271e-02   1.9022641e+00   2.2229937e+00   2.0754236e+00   2.4011143e+00   8.5059737e-01   1.4454614e+00  -2.7015456e+00  -2.4033350e+00  -7.0491643e-01   3.3679484e+00   7.3801099e-01
  -2.2469563e+00  -1.4465793e+00  -2.3507046e+00  -1.8871658e+00  -1.5229098e+00  -1.2349380e+00   2.2164164e-02   3.1419745e+00   2.7626568e+00   2.9756444e+00  -1.2348723e+00  -1.6289858e+00  -1.2757504e-01  -9.4690162e-01   1.4493926e+00   5.0233818e+00  -2.4998597e+00  -1.8084738e+00   1.5275567e+00  -2.1871633e+00   1.3454211e+00  -2.3379101e+00  -2.1640913e+00  -2.3653676e+00  -2.1098952e+00  -1.4488158e+00  -1.4748580e+00  -8.9670366e-01  -2.8187680e-01   8.8375438e-01   2.7564662e+00  -2.6004390e+00  -3.0157656e+00  -1.5169327e+00  -1.1135489e+00  -2.7541557e-01   3.3434874e-01   2.8250089e+00   7.0305591e+00  -1.1909882e+00  -2.2530717e+00  -1.0709667e+00  -1.5524817e+00  -1.1801779e+00  -9.1084283e-01  -3.4830707e-01   1.2901193e-01   7.6706296e-01   5.3560506e+00  -1.7038199e+00  -2.5406350e+00  -7.0756083e-01  -1.4703926e+00   2.7965629e-01   2.1594701e-02   3.5896307e+00   6.2973838e+00   4.2568026e-02  -8.4420842e-01   1.8112229e+00  -8.2799917e-01   1.9400993e+00  -1.4810337e-01   1.5049025e+00   1.9332972e+00   1.5889705e+00   2.0235804e+00   4.2286915e-01   1.1007324e+00  -2.4209518e+00  -2.1533253e+00  -6.3138580e-01   3.3937512e+00   3.9921028e-01
  -1.8456716e+00  -1.0870872e+00  -2.0297959e+00  -1.4578951e+00  -1.3385652e+00  -1.0251282e+00  -1.1673267e-01   2.9163401e+00   2.0238827e+00   2.3162782e+00  -9.3371029e-01  -1.2935097e+00  -1.1238863e-01  -8.1781955e-01   8.1940584e-01   4.4347298e+00  -2.1484325e+00  -1.5961182e+00   1.5901175e+00  -1.7730065e+00   1.0435148e+00  -2.0201604e+00  -1.7957875e+00  -2.0845051e+00  -1.7666131e+00  -1.2628429e+00  -1.2465143e+00  -7.7610107e-01  -2.2678174e-01   8.8380073e-01   2.6497228e+00  -2.2017734e+00  -2.6049244e+00  -1.2603075e+00  -7.9380794e-01  -2.2719808e-01   3.3817653e-01   2.4091592e+00   6.5278938e+00  -8.5886003e-01  -1.8379353e+00  -8.3022143e-01  -1.2487590e+00  -1.1253299e+00  -7.4743743e-01  -5.1326914e-01   1.0239260e-01   3.2585101e-01   4.8004649e+00  -1.3478765e+00  -2.0905730e+00  -5.4591371e-01  -1.2174043e+00   2.2295277e-02  -1.0547002e-01   2.6857846e+00   5.2971742e+00   2.7266697e-01  -6.0228600e-01   1.8252793e+00  -5.9025289e-01   1.6676743e+00  -2.7820690e-01   1.0433008e+00   1.5738588e+00   1.0349660e+00   1.5762527e+00  -4.8896272e-02   7.0813130e-01  -2.0487377e+00  -1.8304324e+00  -5.5075158e-01   3.3446849e+00   2.7991812e-02
  -1.3668647e+00  -6.5141031e-01  -1.6459302e+00  -9.4977030e-01  -1.1411650e+00  -8.0007287e-01  -2.8851172e-01   2.6181936e+00   1.2053672e+00   1.5846732e+00  -5.8936974e-01  -8.9761432e-01  -1.0054779e-01  -6.7954882e-01   1.1528639e-01   3.7066188e+00  -1.7091171e+00  -1.3437505e+00   1.6170575e+00  -1.2804908e+00   6.9328121e-01  -1.6241232e+00  -1.3422756e+00  -1.7478173e+00  -1.3622431e+00  -1.0478392e+00  -9.9042245e-01  -6.5065976e-01  -1.7649498e-01   8.4725318e-01   2.4841556e+00  -1.7240290e+00  -2.1085758e+00  -9.6219322e-01  -4.2958721e-01  -1.8241077e-01   3.2048512e-01   1.9195795e+00   5.8984442e+00  -4.7247543e-01  -1.3451227e+00  -5.5943390e-01  -8.9855524e-01  -1.0703106e+00  -5.7405802e-01  -7.0024046e-01   5.1932665e-02  -1.6834708e-01   4.1200471e+00  -9.3267664e-01  -1.5648668e+00  -3.6726036e-01  -9.2722174e-01  -2.6906117e-01  -2.6270452e-01   1.6820789e+00   4.1472330e+00   5.3047267e-01  -3.3081656e-01   1.8443491e+00  -3.2366457e-01   1.3499870e+00  -4.3530413e-01   5.2734581e-01   1.1500749e+00   4.2699722e-01   1.0691013e+00  -5.5171546e-01   2.7769444e-01  -1.5934050e+00  -1.4405811e+00  -4.6365705e-01   3.2222681e+00  -3.6566492e-01
  -8.2344150e-01  -1.5152054e-01  -1.2082003e+00  -3.7498193e-01  -9.3565171e-01  -5.6740730e-01  -4.8694467e-01   2.2567652e+00   3.3193786e-01   8.0279130e-01  -2.1166276e-01  -4.5302870e-01  -9.3969634e-02  -5.3877812e-01  -6.4586698e-01   2.8550871e+00  -1.1925419e+00  -1.0566911e+00   1.6095639e+00  -7.2270208e-01   3.0624480e-01  -1.1597100e+00  -8.1457704e-01  -1.3633542e+00  -9.0736013e-01  -8.0855583e-01  -7.1351188e-01  -5.2204888e-01  -1.3164621e-01   7.7759946e-01   2.2665720e+00  -1.1794339e+00  -1.5393763e+00  -6.2978762e-01  -3.0347517e-02  -1.4205223e-01   2.8154243e-01   1.3729291e+00   5.1612561e+00  -4.2082181e-02  -7.8737038e-01  -2.6622837e-01  -5.1264875e-01  -1.0160762e+00  -3.9835151e-01  -9.0412127e-01  -2.3277452e-02  -7.0129364e-01   3.3341640e+00  -4.6960037e-01  -9.7668212e-01  -1.7762645e-01  -6.1008488e-01  -5.8877515e-01  -4.4996291e-01   6.0708351e-01   2.8799694e+00   8.0786783e-01  -3.9389988e-02   1.8657103e+00  -3.7729194e-02   9.9238832e-01  -6.1963015e-01  -3.0872276e-02   6.6992754e-01  -2.1888345e-01   5.1472283e-01  -1.0707637e+00  -1.7853587e-01  -1.0668959e+00  -9.9260371e-01  -3.7082922e-01   3.0316275e+00  -7.7028494e-01
  -2.3107941e-01   3.9777838e-01  -7.2809292e-01   2.5134109e-01  -7.2740228e-01  -3.3518017e-01  -7.0454026e-01   1.8441601e+00  -5.6860341e-01  -4.4151009e-03   1.8782480e-01   2.6248859e-02  -9.4834751e-02  -4.0253137e-01  -1.4445565e+00   1.9010464e+00  -6.1252166e-01  -7.4175460e-01   1.5705682e+00  -1.1550022e-01  -1.0364414e-01  -6.3971091e-01  -2.2684623e-01  -9.4112898e-01  -4.1471256e-01  -5.5086095e-01  -4.2359306e-01  -3.9193253e-01  -9.2423862e-02   6.8001287e-01   2.0063065e+00  -5.8298899e-01  -9.1300846e-01  -2.7185656e-01   3.9275511e-01  -1.0711377e-01   2.2263904e-01   7.8852664e-01   4.3402983e+00   4.1999947e-01  -1.8023051e-01   4.0547335e-02  -1.0353900e-01  -9.6354724e-01  -2.2828213e-01  -1.1192139e+00  -1.2317420e-01  -1.2570078e+00   2.4666754e+00   2.7767990e-02  -3.4180615e-01   1.6110906e-02  -2.7759669e-01  -9.3029631e-01  -6.6595341e-01  -5.0741453e-01   1.5328821e+00   1.0953768e+00   2.6132416e-01   1.8857626e+00   2.5701543e-01   6.0150610e-01  -8.3038313e-01  -6.1757840e-01   1.4369129e-01  -8.8487686e-01  -7.2188726e-02  -1.5900633e+00  -6.4705641e-01  -4.8409642e-01  -4.9788202e-01  -2.7304489e-01   2.7813264e+00  -1.1734269e+00
   3.9243379e-01   9.7948620e-01  -2.1902403e-01   9.1174272e-01  -5.2200350e-01  -1.1148801e-01  -9.3288442e-01   1.3948508e+00  -1.4667478e+00  -8.1009182e-01   5.9622708e-01   5.2453283e-01  -1.0545123e-01  -2.7783281e-01  -2.2596734e+00   8.6949411e-01   1.4546186e-02  -4.0698448e-01   1.5046307e+00   5.2315286e-01  -5.2068105e-01  -7.9236239e-02   4.0421918e-01  -4.9269542e-01   1.0131779e-01  -2.8149643e-01  -1.2902960e-01  -2.6191473e-01  -5.8564812e-02   5.6109783e-01   1.7148146e+00   4.8172742e-02  -2.4753103e-01   1.0163394e-01   8.2733032e-01  -7.8505233e-02   1.4605355e-01   1.8745342e-01   3.4634413e+00   8.9991668e-01   4.5854715e-01   3.5121164e-01   3.1509772e-01  -9.1354975e-01  -7.1744144e-02  -1.3394360e+00  -2.4667403e-01  -1.8184547e+00   1.5449406e+00   5.4420391e-01   3.2197759e-01   2.0652679e-01   5.7792276e-02  -1.2863823e+00  -9.0822479e-01  -1.6278092e+00   1.4698169e-01   1.3825893e+00   5.6004503e-01   1.9002158e+00   5.4945210e-01   1.8500987e-01  -1.0656973e+00  -1.2179100e+00  -4.1646629e-01  -1.5522449e+00  -6.7547652e-01  -2.0932425e+00  -1.1135312e+00   1.3780430e-01   3.0139595e-02  -1.7110518e-01   2.4829773e+00  -1.5622760e+00
   1.0279700e+00   1.5751481e+00   3.0422503e-01   1.5871638e+00  -3.2501489e-01   9.5903039e-02  -1.1630335e+00   9.2504156e-01  -2.3326560e+00  -1.5866936e+00   9.9996925e-01   1.0251279e+00  -1.2809092e-01  -1.7135068e-01  -3.0693647e+00  -2.1146947e-01   6.7040080e-01  -6.1329484e-02   1.4177181e+00   1.1739648e+00  -9.2820102e-01   5.0495130e-01   1.0600819e+00  -3.0657113e-02   6.2533135e-01  -7.7923537e-03   1.6161710e-01  -1.3349937e-01  -2.9373706e-02   4.2854405e-01   1.4051380e+00   6.9552899e-01   4.3738425e-01   4.7994432e-01   1.2602803e+00  -5.6984008e-02   5.4970830e-02  -4.0844553e-01   2.5612215e+00   1.3829016e+00   1.1097444e+00   6.5568686e-01   7.2902322e-01  -8.6675888e-01   6.3840836e-02  -1.5585466e+00  -3.9166301e-01  -2.3682893e+00   5.9864557e-01   1.0634964e+00   9.9561078e-01   3.8599581e-01   3.8335675e-01  -1.6493422e+00  -1.1731918e+00  -2.7201668e+00  -1.2349651e+00   1.6586503e+00   8.4539634e-01   1.9043387e+00   8.2839316e-01  -2.4866539e-01  -1.3226539e+00  -1.8165574e+00  -9.9696785e-01  -2.2021597e+00  -1.2782217e+00  -2.5643142e+00  -1.5634616e+00   7.8005994e-01   5.7653612e-01  -6.5822542e-02   2.1506602e+00  -1.9242604e+00
   1.6558945e+00   2.1656627e+00   8.2613798e-01   2.2577385e+00  -1.4173535e-01   2.7992629e-01  -1.3859379e+00   4.5194187e-01  -3.1375545e+00  -2.3072420e+00   1.3853811e+00   1.5110653e+00  -1.6481405e-01  -8.9040375e-02  -3.8519304e+00  -1.3117623e+00   1.3357108e+00   2.8571739e-01   1.3168909e+00   1.8171418e+00  -1.3094395e+00   1.0951702e+00   1.7211452e+00   4.3185877e-01   1.1415690e+00   2.6264199e-01   4.3994912e-01  -8.0680388e-03  -3.7712815e-03   2.9071143e-01   1.0912761e+00   1.3399694e+00   1.1212843e+00   8.5201981e-01   1.6783638e+00  -4.3095193e-02  -4.6641922e-02  -9.7760150e-01   1.6654560e+00   1.8539283e+00   1.7534771e+00   9.4395664e-01   1.1240876e+00  -8.2365242e-01   1.7191851e-01  -1.7703811e+00  -5.5502484e-01  -2.8896156e+00  -3.4147695e-01   1.5691533e+00   1.6595420e+00   5.4706022e-01   6.8669655e-01  -2.0112956e+00  -1.4561968e+00  -3.7517186e+00  -2.5702658e+00   1.9127867e+00   1.1064418e+00   1.8932530e+00   1.0831075e+00  -6.9062165e-01  -1.5973291e+00  -2.3984125e+00  -1.5833619e+00  -2.8165412e+00  -1.8634665e+00  -2.9884263e+00  -1.9828558e+00   1.4231771e+00   1.1255434e+00   4.1978174e-02   1.8001955e+00  -2.2476511e+00
   2.2569141e+00   2.7321107e+00   1.3311233e+00   2.9036185e+00   2.3011132e-02   4.3455219e-01  -1.5928740e+00  -7.0091798e-03  -3.8550676e+00  -2.9465502e+00   1.7393147e+00   1.9658568e+00  -2.1729933e-01  -3.5808087e-02  -4.5867065e+00  -2.4005187e+00   1.9908933e+00   6.2450081e-01   1.2099187e+00   2.4332272e+00  -1.6484005e+00   1.6735793e+00   2.3675646e+00   8.8173365e-01   1.6345740e+00   5.2223038e-01   6.9808030e-01   1.1312233e-01   1.9631683e-02   1.5617275e-01   7.8750038e-01   1.9626114e+00   1.7837911e+00   1.2069521e+00   2.0687644e+00  -3.7129776e-02  -1.5419555e-01  -1.4997378e+00   8.0779332e-01   2.2983703e+00   2.3700253e+00   1.2065136e+00   1.4868784e+00  -7.8448266e-01   2.4716407e-01  -1.9690876e+00  -7.3270762e-01  -3.3667186e+00  -1.2449643e+00   2.0451166e+00   2.2945277e+00   6.8279486e-01   9.5632857e-01  -2.3644396e+00  -1.7516094e+00  -4.6922720e+00  -3.8181058e+00   2.1348311e+00   1.3332091e+00   1.8622436e+00   1.3038347e+00  -1.1318158e+00  -1.8848779e+00  -2.9491905e+00  -2.1608799e+00  -3.3788370e+00  -2.4149159e+00  -3.3525368e+00  -2.3588539e+00   2.0477428e+00   1.6612220e+00   1.5144446e-01   1.4483092e+00  -2.5221082e+00
   2.8128954e+00   3.2565590e+00   1.8041648e+00   3.5057834e+00   1.6505706e-01   5.5507526e-01  -1.7758573e+00  -4.3492183e-01  -4.4624039e+00  -3.4823469e+00   2.0497307e+00   2.3742260e+00  -2.8669593e-01  -1.5217368e-02  -5.2548839e+00  -3.4473029e+00   2.6169165e+00   9.4558409e-01   1.1048497e+00   3.0039033e+00  -1.9306735e+00   2.2229196e+00   2.9800485e+00   1.3063663e+00   2.0898241e+00   7.6372716e-01   9.2895254e-01   2.2892378e-01   4.2438771e-02   3.3241238e-02   5.0765702e-01   2.5455841e+00   2.4054366e+00   1.5344185e+00   2.4196333e+00  -3.9105688e-02  -2.6266822e-01  -1.9568025e+00   1.8289591e-02   2.7026194e+00   2.9406546e+00   1.4347707e+00   1.8053308e+00  -7.4926946e-01   2.8578910e-01  -2.1493572e+00  -9.1982869e-01  -3.7857271e+00  -2.0829037e+00   2.4764494e+00   2.8824114e+00   7.8714540e-01   1.1822377e+00  -2.7013131e+00  -2.0529572e+00  -5.5154563e+00  -4.9412214e+00   2.3157145e+00   1.5171711e+00   1.8070646e+00   1.4822569e+00  -1.5633775e+00  -2.1796507e+00  -3.4559897e+00  -2.7149845e+00  -3.8746983e+00  -2.9175814e+00  -3.6459771e+00  -2.6802741e+00   2.6352271e+00   2.1681055e+00   2.6166826e-01   1.1117594e+00  -2.7391363e+00
   3.3076053e+00   3.7228003e+00   2.2314277e+00   4.0467978e+00   2.8102974e-01   6.3833339e-01  -1.9280166e+00  -8.1619637e-01  -4.9413332e+00  -3.8962304e+00   2.3062158e+00   2.7227753e+00  -3.7351169e-01  -2.9258123e-02  -5.8402213e+00  -4.4232682e+00   3.1960431e+00   1.2401110e+00   1.0095566e+00   3.5127188e+00  -2.1441480e+00   2.7272015e+00   3.5406116e+00   1.6941341e+00   2.4943000e+00   9.8048330e-01   1.1266040e+00   3.3826629e-01   6.6355774e-02  -7.0486596e-02   2.6449484e-01   3.0727425e+00   2.9684358e+00   1.8250740e+00   2.7205802e+00  -4.8774755e-02  -3.6681586e-01  -2.3337647e+00  -6.7591112e-01   3.0546330e+00   3.4483801e+00   1.6214124e+00   2.0692657e+00  -7.1781748e-01   2.8577287e-01  -2.3066403e+00  -1.1108159e+00  -4.1351775e+00  -2.8291072e+00   2.8499542e+00   3.4068437e+00   8.5521842e-01   1.3563543e+00  -3.0150520e+00  -2.3530902e+00  -6.1997456e+00  -5.9073590e+00   2.4478925e+00   1.6516584e+00   1.7242163e+00   1.6119008e+00  -1.9769153e+00  -2.4753386e+00  -3.9077644e+00  -3.2318803e+00  -4.2925195e+00  -3.3583309e+00  -3.8608698e+00  -2.9380483e+00   3.1687194e+00   2.6318029e+00   3.7164853e-01   8.0647106e-01  -2.8924336e+00
   3.7273383e+00   4.1169884e+00   2.6007902e+00   4.5114753e+00   3.6844056e-01   6.8284737e-01  -2.0439072e+00  -1.1371869e+00  -5.2789033e+00  -4.1744092e+00   2.5004093e+00   3.0005552e+00  -4.7754694e-01  -7.8194485e-02  -6.3296259e+00  -5.3022102e+00   3.7124850e+00   1.5001304e+00   9.3129163e-01   3.9457018e+00  -2.2795857e+00   3.1723048e+00   4.0332429e+00   2.0347850e+00   2.8369676e+00   1.1666693e+00   1.2863777e+00   4.4011726e-01   9.3069061e-02  -1.4854575e-01   6.9057740e-02   3.5302708e+00   3.4573600e+00   2.0708801e+00   2.9630844e+00  -6.5654979e-02  -4.6139349e-01  -2.6192349e+00  -1.2517212e+00   3.3443827e+00   3.8786384e+00   1.7606673e+00   2.2708287e+00  -6.8975676e-01   2.4700319e-01  -2.4373353e+00  -1.2995811e+00  -4.4064463e+00  -3.4611228e+00   3.1546945e+00   3.8539082e+00   8.8350724e-01   1.4729313e+00  -3.2996188e+00  -2.6443720e+00  -6.7292035e+00  -6.6904419e+00   2.5256838e+00   1.7321766e+00   1.6111762e+00   1.6884471e+00  -2.3647955e+00  -2.7651449e+00  -4.2956889e+00  -3.6989649e+00  -4.6238192e+00  -3.7263215e+00  -3.9923881e+00  -3.1255298e+00   3.6335654e+00   3.0395252e+00   4.8024933e-01   5.4673277e-01  -2.9781092e+00
   4.0614021e+00   4.4281438e+00   2.9022787e+00   4.8874243e+00   4.2572267e-01   6.8887348e-01  -2.1197495e+00  -1.3867566e+00  -5.4678642e+00  -4.3081972e+00   2.6263149e+00   3.1995063e+00  -5.9788017e-01  -1.6050305e-01  -6.7135670e+00  -6.0614574e+00   4.1529382e+00   1.7188700e+00   8.7627221e-01   4.2918404e+00  -2.3310186e+00   3.5464690e+00   4.4444678e+00   2.3197525e+00   3.1091521e+00   1.3174456e+00   1.4050612e+00   5.3343684e-01   1.2412042e-01  -1.9595145e-01  -6.9828530e-02   3.9071591e+00   3.8596857e+00   2.2653559e+00   3.1408122e+00  -8.9085956e-02  -5.4137914e-01  -2.8058798e+00  -1.6910255e+00   3.5641890e+00   4.2198394e+00   1.8484939e+00   2.4048057e+00  -6.6460269e-01   1.7131666e-01  -2.5389423e+00  -1.4797220e+00  -4.5940377e+00  -3.9610388e+00   3.3823932e+00   4.2126244e+00   8.7004072e-01   1.5288014e+00  -3.5500037e+00  -2.9188950e+00  -7.0939295e+00  -7.2714059e+00   2.5455044e+00   1.7566152e+00   1.4665707e+00   1.7099308e+00  -2.7203824e+00  -3.0419726e+00  -4.6133964e+00  -4.1051995e+00  -4.8634426e+00  -4.0133001e+00  -4.0388429e+00  -3.2386617e+00   4.0178774e+00   3.3805206e+00   5.8615835e-01   3.4450156e-01  -2.9947707e+00
   4.3024434e+00   4.6485056e+00   3.1283854e+00   5.1654576e+00   4.5221950e-01   6.5836747e-01  -2.1535774e+00  -1.5566987e+00  -5.5067950e+00  -4.2942472e+00   2.6804871e+00   3.3147539e+00  -7.3290442e-01  -2.7290644e-01  -6.9863182e+00  -6.6825691e+00   4.5069832e+00   1.8909472e+00   8.4932585e-01   4.5434088e+00  -2.2959639e+00   3.8406519e+00   4.7637786e+00   2.5423783e+00   3.3047945e+00   1.4290768e+00   1.4809545e+00   6.1713720e-01   1.6078670e-01  -2.0946120e-01  -1.4594971e-01   4.1955246e+00   4.1661920e+00   2.4037446e+00   3.2498268e+00  -1.1830156e-01  -6.0219013e-01  -2.8906177e+00  -1.9813280e+00   3.7089280e+00   4.4637679e+00   1.8826713e+00   2.4688033e+00  -6.4182984e-01   6.2435067e-02  -2.6101688e+00  -1.6447445e+00  -4.6957117e+00  -4.3160473e+00   3.5276939e+00   4.4753097e+00   8.1444956e-01   1.5234990e+00  -3.7623840e+00  -3.1687137e+00  -7.2901956e+00  -7.6386705e+00   2.5059866e+00   1.7253324e+00   1.2902805e+00   1.6768209e+00  -3.0382300e+00  -3.2986280e+00  -4.8570939e+00  -4.4413935e+00  -5.0096012e+00  -4.2137662e+00  -4.0016147e+00  -3.2760078e+00   4.3129019e+00   3.6463989e+00   6.8785311e-01   2.0884729e-01  -2.9434806e+00
   4.4466042e+00   4.7737268e+00   3.2742633e+00   5.3398432e+00   4.4812879e-01   5.9486261e-01  -2.1452955e+00  -1.6420091e+00  -5.3999353e+00  -4.1345278e+00   2.6620902e+00   3.3447434e+00  -8.8041052e-01  -4.1050208e-01  -7.1460181e+00  -7.1518131e+00   4.7673444e+00   2.0125128e+00   8.5361180e-01   4.6961364e+00  -2.1754483e+00   4.0487532e+00   4.9839243e+00   2.6980461e+00   3.4205803e+00   1.4989895e+00   1.5138661e+00   6.9005051e-01   2.0397079e-01  -1.8773690e-01  -1.5596071e-01   4.3907794e+00   4.3712005e+00   2.4830975e+00   3.2886833e+00  -1.5251332e-01  -6.3988277e-01  -2.8745972e+00  -2.1161128e+00   3.7761115e+00   4.6058268e+00   1.8627974e+00   2.4632865e+00  -6.2095341e-01  -7.4199857e-02  -2.6509791e+00  -1.7882992e+00  -4.7124568e+00  -4.5187536e+00   3.5882784e+00   4.6377844e+00   7.1794739e-01   1.4592450e+00  -3.9342345e+00  -3.3860909e+00  -7.3202892e+00  -7.7882381e+00   2.4079849e+00   1.6411165e+00   1.0834807e+00   1.5919773e+00  -3.3142201e+00  -3.5280276e+00  -5.0255452e+00  -4.7003947e+00  -5.0637384e+00  -4.3250004e+00  -3.8849288e+00  -3.2386540e+00   4.5132317e+00   3.8313424e+00   7.8357962e-01   1.4556399e-01  -2.8275970e+00
   4.4935130e+00   4.8028997e+00   3.3377961e+00   5.4084047e+00   4.1441061e-01   5.0326999e-01  -2.0966369e+00  -1.6410022e+00  -5.1567541e+00  -3.8360606e+00   2.5728373e+00   3.2912175e+00  -1.0377079e+00  -5.6697832e-01  -7.1945582e+00  -7.4604155e+00   4.9300002e+00   2.0813202e+00   8.9043685e-01   4.7492165e+00  -1.9738568e+00   4.1676992e+00   5.1010531e+00   2.7842299e+00   3.4559487e+00   1.5257753e+00   1.5050403e+00   7.5091269e-01   2.5411152e-01  -1.3139836e-01  -9.9497834e-02   4.4916381e+00   4.4726519e+00   2.5022751e+00   3.2584132e+00  -1.9099552e-01  -6.5132592e-01  -2.7629627e+00  -2.0949112e+00   3.7658473e+00   4.6451096e+00   1.7902054e+00   2.3914796e+00  -6.0160981e-01  -2.3168374e-01  -2.6625813e+00  -1.9044214e+00  -4.6483055e+00  -4.5672284e+00   3.5648400e+00   4.6994184e+00   5.8323218e-01   1.3407961e+00  -4.0643831e+00  -3.5637456e+00  -7.1920854e+00  -7.7234579e+00   2.2544743e+00   1.5090265e+00   8.4861722e-01   1.4604895e+00  -3.5456334e+00  -3.7234062e+00  -5.1199418e+00  -4.8771874e+00  -5.0302559e+00  -4.3469702e+00  -3.6955133e+00  -3.1299997e+00   4.6168646e+00   3.9322032e+00   8.7135102e-01   1.5695896e-01  -2.6525134e+00
   4.4461205e+00   4.7384341e+00   3.3195446e+00   5.3724640e+00   3.5266894e-01   3.8961238e-01  -2.0110311e+00  -1.5552706e+00  -4.7912857e+00  -3.4104445e+00   2.4168146e+00   3.1590372e+00  -1.2017723e+00  -7.3490673e-01  -7.1373131e+00  -7.6045930e+00   4.9941533e+00   2.0967262e+00   9.5917523e-01   4.7051690e+00  -1.6986225e+00   4.1973918e+00   5.1147120e+00   2.8004554e+00   3.4129827e+00   1.5091479e+00   1.4570243e+00   7.9836673e-01   3.1111816e-01  -4.2966843e-02   2.0855263e-02   4.4999826e+00   4.4720228e+00   2.4618740e+00   3.1623943e+00  -2.3316345e-01  -6.3434154e-01  -2.5644390e+00  -1.9230916e+00   3.6806884e+00   4.5843118e+00   1.6678026e+00   2.2591353e+00  -5.8362967e-01  -4.0198544e-01  -2.6473498e+00  -1.9877665e+00  -4.5100228e+00  -4.4648192e+00   3.4609237e+00   4.6630233e+00   4.1431573e-01   1.1751714e+00  -4.1530106e+00  -3.6950976e+00  -6.9183914e+00  -7.4544732e+00   2.0503529e+00   1.3361218e+00   5.8932692e-01   1.2894066e+00  -3.7311608e+00  -3.8785183e+00  -5.1436646e+00  -4.9689099e+00  -4.9161155e+00  -4.2821309e+00  -3.4421522e+00  -2.9554576e+00   4.6251090e+00   3.9484849e+00   9.4896787e-01   2.4182409e-01  -2.4253175e+00
   4.3103959e+00   4.5857927e+00   3.2225811e+00   5.2366444e+00   2.6501729e-01   2.6070621e-01  -1.8933890e+00  -1.3895004e+00  -4.3212889e+00  -2.8732091e+00   2.2002112e+00   2.9558670e+00  -1.3694051e+00  -9.0609221e-01  -6.9827278e+00  -7.5853785e+00   4.9620749e+00   2.0596251e+00   1.0572969e+00   4.5695693e+00  -1.3597857e+00   4.1405346e+00   5.0277058e+00   2.7481939e+00   3.2961914e+00   1.4498588e+00   1.3734843e+00   8.3098646e-01   3.7433483e-01   7.3297046e-02   1.9974243e-01   4.4205920e+00   4.3740961e+00   2.3640921e+00   3.0061275e+00  -2.7863614e-01  -5.8780495e-01  -2.2907565e+00  -1.6113966e+00   3.5253920e+00   4.4294826e+00   1.4998545e+00   2.0741917e+00  -5.6709556e-01  -5.7634262e-01  -2.6086860e+00  -2.0338286e+00  -4.3066729e+00  -4.2197421e+00   3.2826497e+00   4.5345985e+00   2.1629440e-01   9.7127314e-01  -4.2015885e+00  -3.7744973e+00  -6.5161121e+00  -6.9974135e+00   1.8021676e+00   1.1310995e+00   3.1030937e-01   1.0873749e+00  -3.8708451e+00  -3.9878276e+00  -5.1019662e+00  -4.9747923e+00  -4.7303517e+00  -4.1351426e+00  -3.1351743e+00  -2.7220882e+00   4.5423543e+00   3.8822243e+00   1.0140645e+00   3.9558323e-01  -2.1543968e+00
   4.0949140e+00   4.3531180e+00   3.0522276e+00   5.0085450e+00   1.5393868e-01   1.2380868e-01  -1.7498155e+00  -1.1511554e+00  -3.7672776e+00  -2.2430369e+00   1.9309780e+00   2.6917413e+00  -1.5373948e+00  -1.0719639e+00  -6.7417969e+00  -7.4082812e+00   4.8388320e+00   1.9723259e+00   1.1805032e+00   4.3506647e+00  -9.6945286e-01   4.0023580e+00   4.8458319e+00   2.6306907e+00   3.1122061e+00   1.3495843e+00   1.2589820e+00   8.4732306e-01   4.4253749e-01   2.1164995e-01   4.2933708e-01   4.2607661e+00   4.1866060e+00   2.2125398e+00   2.7969228e+00  -3.2727713e-01  -5.1170111e-01  -1.9559589e+00  -1.1752657e+00   3.3066054e+00   4.1896454e+00   1.2917240e+00   1.8463373e+00  -5.5237925e-01  -7.4569583e-01  -2.5508243e+00  -2.0391359e+00  -4.0491013e+00  -3.8444952e+00   3.0383373e+00   4.3229552e+00  -4.9226182e-03   7.3942578e-01  -4.2127632e+00  -3.7974357e+00  -6.0052904e+00  -6.3733958e+00   1.5177818e+00   9.0385926e-01   1.7157193e-02   8.6420572e-01  -3.9659638e+00  -4.0466799e+00  -5.0015864e+00  -4.8960437e+00  -4.4835228e+00  -3.9125258e+00  -2.7859070e+00  -2.4381942e+00   4.3757230e+00   3.7377790e+00   1.0641813e+00   6.1060047e-01  -1.8490115e+00
   3.8103556e+00   4.0507617e+00   2.8157165e+00   4.6983123e+00   2.2149348e-02  -1.3752213e-02  -1.5872700e+00  -8.5005449e-01  -3.1514893e+00  -1.5409006e+00   1.6184298e+00   2.3785422e+00  -1.7026646e+00  -1.2239839e+00  -6.4274593e+00  -7.0828037e+00   4.6319251e+00   1.8383825e+00   1.3229604e+00   4.0589056e+00  -5.4118990e-01   3.7902531e+00   4.5775146e+00   2.4527459e+00   2.8694005e+00   1.2107932e+00   1.1187247e+00   8.4597028e-01   5.1396538e-01   3.6520178e-01   6.9975329e-01   4.0298662e+00   3.9197755e+00   2.0120177e+00   2.5435200e+00  -3.7920766e-01  -4.0713411e-01  -1.5756344e+00  -6.3398909e-01   3.0325029e+00   3.8763032e+00   1.0495884e+00   1.5865066e+00  -5.4015397e-01  -9.0113806e-01  -2.4785938e+00  -2.0014110e+00  -3.7493572e+00  -3.3551300e+00   2.7380595e+00   4.0392360e+00  -2.4290862e-01   4.9085868e-01  -4.1901851e+00  -3.7607212e+00  -5.4080811e+00  -5.6073923e+00   1.2060065e+00   6.6502047e-01  -2.8384875e-01   6.3039625e-01  -4.0188565e+00  -4.0514550e+00  -4.8503309e+00  -4.7356787e+00  -4.1871371e+00  -3.6222816e+00  -2.4061260e+00  -2.1129005e+00   4.1346268e+00   3.5215411e+00   1.0968596e+00   8.7662900e-01  -1.5188592e+00
   3.4689574e+00   3.6907604e+00   2.5217924e+00   4.3181295e+00  -1.2752451e-01  -1.4494486e-01  -1.4131928e+00  -4.9786784e-01  -2.4968369e+00  -7.8916116e-01   1.2728232e+00   2.0294161e+00  -1.8623992e+00  -1.3540535e+00  -6.0539460e+00  -6.6218629e+00   4.3508572e+00   1.6623885e+00   1.4776194e+00   3.7064161e+00  -8.9384028e-02   3.5133521e+00   4.2333507e+00   2.2204621e+00   2.5774617e+00   1.0366057e+00   9.5830386e-01   8.2564657e-01   5.8638589e-01   5.2631019e-01   9.9954246e-01   3.7388053e+00   3.5857839e+00   1.7682659e+00   2.2556577e+00  -4.3478919e-01  -2.7628882e-01  -1.1661117e+00  -9.7424176e-03   2.7123961e+00   3.5028600e+00   7.8014778e-01   1.3063380e+00  -5.3137858e-01  -1.0343551e+00  -2.3971510e+00  -1.9196899e+00  -3.4200921e+00  -2.7704313e+00   2.3931510e+00   3.6963644e+00  -4.9101813e-01   2.3716073e-01  -4.1382981e+00  -3.6626230e+00  -4.7477136e+00  -4.7270413e+00   8.7621574e-01   4.2541899e-01  -5.8597107e-01   3.9663007e-01  -4.0327091e+00  -3.9996934e+00  -4.6566401e+00  -4.4983278e+00  -3.8530848e+00  -3.2734971e+00  -2.0075329e+00  -1.7557396e+00   3.8302555e+00   3.2415895e+00   1.1097579e+00   1.1813732e+00  -1.1736570e+00
   3.0839359e+00   3.2862807e+00   2.1802851e+00   3.8816565e+00  -2.9225047e-01  -2.6338018e-01  -1.2351179e+00  -1.0755999e-01  -1.8259106e+00  -1.0670612e-02   9.0492551e-01   1.6581631e+00  -2.0141426e+00  -1.4548980e+00  -5.6361161e+00  -6.0411559e+00   4.0066560e+00   1.4497529e+00   1.6366020e+00   3.3064345e+00   3.7139319e-01   3.1820663e+00   3.8256024e+00   1.9409662e+00   2.2469329e+00   8.3065342e-01   7.8343497e-01   7.8528796e-01   6.5719001e-01   6.8701069e-01   1.3162481e+00   3.3995117e+00   3.1981844e+00   1.4877094e+00   1.9436173e+00  -4.9457522e-01  -1.2234808e-01  -7.4366714e-01   6.7344307e-01   2.3563389e+00   3.0839933e+00   4.9034475e-01   1.0176185e+00  -5.2725298e-01  -1.1380347e+00  -2.3117007e+00  -1.7943949e+00  -3.0739623e+00  -2.1110517e+00   2.0156983e+00   3.3084496e+00  -7.4267007e-01  -1.0265956e-02  -4.0620977e+00  -3.5029713e+00  -4.0474974e+00  -3.7614640e+00   5.3796564e-01   1.9560768e-01  -8.8226987e-01   1.7328222e-01  -4.0113112e+00  -3.8901964e+00  -4.4291650e+00  -4.1900140e+00  -3.4931070e+00  -2.8759612e+00  -1.6012806e+00  -1.3762676e+00   3.4750260e+00   2.9073042e+00   1.1007804e+00   1.5111332e+00  -8.2275726e-01
   2.6689202e+00   2.8510603e+00   1.8016752e+00   3.4034432e+00  -4.6926835e-01  -3.6361807e-01  -1.0602946e+00   3.0719031e-01  -1.1600679e+00   7.7208287e-01   5.2559883e-01   1.2786289e+00  -2.1558625e+00  -1.5204093e+00  -5.1888114e+00  -5.3584982e+00   3.6113824e+00   1.2064654e+00   1.7916330e+00   2.8727525e+00   8.2699067e-01   2.8076209e+00   3.3676571e+00   1.6221290e+00   1.8887514e+00   5.9695119e-01   5.9971196e-01   7.2414667e-01   7.2351385e-01   8.3945716e-01   1.6369903e+00   3.0244035e+00   2.7713102e+00   1.1772046e+00   1.6177658e+00  -5.5923360e-01   5.0632455e-02  -3.2378047e-01   1.3907254e+00   1.9747442e+00   2.6350051e+00   1.8710787e-01   7.3174555e-01  -5.2914678e-01  -1.2062230e+00  -2.2272195e+00  -1.6273538e+00  -2.7230698e+00  -1.3986425e+00   1.6180375e+00   2.8901819e+00  -9.9159818e-01  -2.4072572e-01  -3.9668702e+00  -3.2832123e+00  -3.3299123e+00  -2.7401336e+00   2.0063461e-01  -1.4613785e-02  -1.1658685e+00  -3.0045576e-02  -3.9588043e+00  -3.7230951e+00  -4.1763846e+00  -3.8179289e+00  -3.1183277e+00  -2.4398028e+00  -1.1975772e+00  -9.8372399e-01   3.0820245e+00   2.5289572e+00   1.0682126e+00   1.8514976e+00  -4.7481697e-01
   2.2374144e+00   2.3988693e+00   1.3966721e+00   2.8983452e+00  -6.5594055e-01  -4.4141741e-01  -8.9533861e-01   7.3256533e-01  -5.1865597e-01   1.5377543e+00   1.4541428e-01   9.0412890e-01  -2.2859819e+00  -1.5459344e+00  -4.7262666e+00  -4.5931723e+00   3.1776395e+00   9.3886589e-01   1.9344907e+00   2.4191761e+00   1.2642245e+00   2.4015956e+00   2.8734839e+00   1.2722838e+00   1.5138023e+00   3.3978336e-01   4.1238819e-01   6.4188747e-01   7.8237944e-01   9.7634731e-01   1.9490519e+00   2.6258881e+00   2.3196929e+00   8.4380286e-01   1.2881146e+00  -6.2944354e-01   2.3788546e-01   7.9518719e-02   2.1174629e+00   1.5780327e+00   2.1711834e+00  -1.2287067e-01   4.5923068e-01  -5.3850289e-01  -1.2346102e+00  -2.1482026e+00  -1.4217691e+00  -2.3784690e+00  -6.5502448e-01   1.2122814e+00   2.4562414e+00  -1.2320568e+00  -4.4469885e-01  -3.8579335e+00  -3.0064144e+00  -2.6158264e+00  -1.6918516e+00  -1.2690236e-01  -1.9661763e-01  -1.4302230e+00  -2.0493856e-01  -3.8794386e+00  -3.4998905e+00  -3.9062722e+00  -3.3902106e+00  -2.7388694e+00  -1.9751715e+00  -8.0537422e-01  -5.8674939e-01   2.6644647e+00   2.1173041e+00   1.0108528e+00   2.1880500e+00  -1.3753195e-01
   1.8023157e+00   1.9430163e+00   9.7583158e-01   2.3809698e+00  -8.4977340e-01  -4.9391680e-01  -7.4593084e-01   1.1551535e+00   8.1606810e-02   2.2668190e+00  -2.2568946e-01   5.4693062e-01  -2.4033823e+00  -1.5284918e+00  -4.2615988e+00  -3.7653038e+00   2.7181096e+00   6.5342981e-01   2.0574544e+00   1.9590347e+00   1.6713455e+00   1.9755058e+00   2.3571115e+00   8.9996386e-01   1.1325114e+00   6.3611751e-02   2.2619373e-01   5.3867561e-01   8.3084745e-01   1.0913088e+00   2.2404378e+00   2.2159202e+00   1.8575211e+00   4.9453989e-01   9.6392400e-01  -7.0577454e-01   4.3412263e-01   4.5418913e-01   2.8301521e+00   1.1763182e+00   1.7072086e+00  -4.3331479e-01   2.0927153e-01  -5.5672329e-01  -1.2207297e+00  -2.0784461e+00  -1.1821284e+00  -2.0497615e+00   9.8573928e-02   8.0989683e-01   2.0207527e+00  -1.4589755e+00  -6.1423921e-01  -3.7403936e+00  -2.6772258e+00  -1.9238634e+00  -6.4385908e-01  -4.3655431e-01  -3.4329789e-01  -1.6693815e+00  -3.4451281e-01  -3.7773597e+00  -3.2234564e+00  -3.6260364e+00  -2.9157228e+00  -2.3635657e+00  -1.4919658e+00  -4.3215280e-01  -1.9316893e-01   2.2351897e+00   1.6831892e+00   9.2813224e-01   2.5070527e+00   1.8255550e-01
   1.3755014e+00   1.4959129e+00   5.4922048e-01   1.8651714e+00  -1.0484128e+00  -5.1973572e-01  -6.1658075e-01   1.5624434e+00   6.2707136e-01   2.9421285e+00  -5.7869502e-01   2.1781579e-01  -2.5073775e+00  -1.4669119e+00  -3.8064009e+00  -2.8952867e+00   2.2451352e+00   3.5657266e-01   2.1537193e+00   1.5047500e+00   2.0384108e+00   1.5404247e+00   1.8321449e+00   5.1365737e-01   7.5449125e-01  -2.2699615e-01   4.5195558e-02   4.1524909e-01   8.6617384e-01   1.1792246e+00   2.5003842e+00   1.8056252e+00   1.3981570e+00   1.3625530e-01   6.5336738e-01  -7.8855618e-01   6.3374696e-01   7.9057417e-01   3.5072550e+00   7.7913932e-01   1.2566255e+00  -7.3849984e-01  -1.0590799e-02  -5.8504399e-01  -1.1640633e+00  -2.0208775e+00  -9.1406652e-01  -1.7447966e+00   8.4218285e-01   4.2134363e-01   1.5968044e+00  -1.6680614e+00  -7.4328258e-01  -3.6189309e+00  -2.3017808e+00  -1.2699403e+00   3.7889246e-01  -7.2124334e-01  -4.4933688e-01  -1.8782232e+00  -4.4367551e-01  -3.6564366e+00  -2.8980075e+00  -3.3419396e+00  -2.4038502e+00  -1.9997784e+00  -9.9961665e-01  -8.3809159e-02   1.9015685e-01   1.8062378e+00   1.2371837e+00   8.2021175e-01   2.7960757e+00   4.8017225e-01
   9.6749747e-01   1.0687084e+00   1.2614590e-01   1.3636167e+00  -1.2496190e+00  -5.1899058e-01  -5.1046366e-01   1.9432465e+00   1.1074151e+00   3.5493340e+00  -9.0573651e-01  -7.4260301e-02  -2.5976732e+00  -1.3618905e+00  -3.3704536e+00  -2.0032616e+00   1.7703537e+00   5.4484130e-02   2.2177601e+00   1.0674827e+00   2.3575506e+00   1.1066685e+00   1.3113408e+00   1.2159294e-01   3.8825577e-01  -5.2742040e-01  -1.2729460e-01   2.7296829e-01   8.8596165e-01   1.2364805e+00   2.7197962e+00   1.4049978e+00   9.5373016e-01  -2.2455335e-01   3.6327097e-01  -8.7775040e-01   8.3107805e-01   1.0816467e+00   4.1298933e+00   3.9524114e-01   8.3139938e-01  -1.0333441e+00  -1.9471288e-01  -6.2440926e-01  -1.0660455e+00  -1.9774491e+00  -6.2417686e-01  -1.4694877e+00   1.5576480e+00   5.5787676e-02   1.1960473e+00  -1.8558547e+00  -8.2785303e-01  -3.4976297e+00  -1.8875566e+00  -6.6697449e-01   1.3543052e+00  -9.7507805e-01  -5.1137871e-01  -2.0526617e+00  -4.9929142e-01  -3.5201431e+00  -2.5290306e+00  -3.0591955e+00  -1.8643038e+00  -1.6533165e+00  -5.0692338e-01   2.3536640e-01   5.5741405e-01   1.3884830e+00   7.8926652e-01   6.8805206e-01   3.0445413e+00   7.5135678e-01
   5.8723607e-01   6.7100671e-01  -2.8505251e-01   8.8743242e-01  -1.4512288e+00  -4.9322650e-01  -4.2933986e-01   2.2880421e+00   1.5157189e+00   4.0771743e+00  -1.2002701e+00  -3.2240340e-01  -2.6743130e+00  -1.2159558e+00  -2.9615559e+00  -1.1086543e+00   1.3043980e+00  -2.4700907e-01   2.2456213e+00   6.5685990e-01   2.6231268e+00   6.8354335e-01   8.0625608e-01  -2.6844880e-01   4.1009813e-02  -8.3302859e-01  -2.8876373e-01   1.1383726e-01   8.8830045e-01   1.2611240e+00   2.8915978e+00   1.0226858e+00   5.3481635e-01  -5.8184430e-01   9.8940163e-02  -9.7283915e-01   1.0205806e+00   1.3230978e+00   4.6823884e+00   3.2403498e-02   4.4157970e-01  -1.3134619e+00  -3.3948097e-01  -6.7535535e-01  -9.2996809e-01  -1.9490925e+00  -3.1978038e-01  -1.2277457e+00   2.2290691e+00  -2.7910942e-01   8.2838514e-01  -2.0197453e+00  -8.6616048e-01  -3.3798582e+00  -1.4431817e+00  -1.2475953e-01   2.2635327e+00  -1.1934704e+00  -5.2810511e-01  -2.1898004e+00  -5.1025179e-01  -3.3714971e+00  -2.1231736e+00  -2.7819480e+00  -1.3069358e+00  -1.3284506e+00  -2.1940575e-02   5.2262631e-01   9.0385756e-01   9.9136337e-01   3.4855857e-01   5.3344598e-01   3.2441583e+00   9.9343374e-01
   2.4189970e-01   3.1066430e-01  -6.7714569e-01   4.4594732e-01  -1.6511136e+00  -4.4526908e-01  -3.7355593e-01   2.5892317e+00   1.8483809e+00   4.5176269e+00  -1.4571852e+00  -5.2190271e-01  -2.7376204e+00  -1.0333499e+00  -2.5854788e+00  -2.2977576e-01   8.5666171e-01  -5.4254976e-01   2.2351226e+00   2.8078699e-01   2.8317854e+00   2.7915683e-01   3.2697144e-01  -6.4929399e-01  -2.8148231e-01  -1.1392086e+00  -4.3749437e-01  -5.9506467e-02   8.7188634e-01   1.2529270e+00   3.0109832e+00   6.6584864e-01   1.5020671e-01  -9.3011567e-01  -1.3592562e-01  -1.0727401e+00   1.1970872e+00   1.5132779e+00   5.1526424e+00  -3.0268636e-01   9.5070751e-02  -1.5751846e+00  -4.4333145e-01  -7.3791573e-01  -7.6079211e-01  -1.9357429e+00  -8.6614768e-03  -1.0215254e+00   2.8431184e+00  -5.7732239e-01   5.0176176e-01  -2.1579607e+00  -8.5858652e-01  -3.2682067e+00  -9.7820196e-01   3.5000780e-01   3.0912196e+00  -1.3731982e+00  -5.0021288e-01  -2.2880335e+00  -4.7744456e-01  -3.2130540e+00  -1.6880977e+00  -2.5133174e+00  -7.4156663e-01  -1.0280083e+00   4.4809255e-01   7.7663258e-01   1.2257823e+00   6.2269398e-01  -7.6885668e-02   3.5901347e-01   3.3892309e+00   1.2049326e+00
  -6.3149820e-02  -6.3274307e-03  -1.0440999e+00   4.6527078e-02  -1.8471441e+00  -3.7900795e-01  -3.4212364e-01   2.8413017e+00   2.1048863e+00   4.8659337e+00  -1.6728594e+00  -6.7024447e-01  -2.7881429e+00  -8.1983156e-01  -2.2460281e+00   6.1652445e-01   4.3513065e-01  -8.2732869e-01   2.1859687e+00  -5.4660569e-02   2.9824088e+00  -9.9710892e-02  -1.1810250e-01  -1.0145074e+00  -5.7495088e-01  -1.4414022e+00  -5.7251854e-01  -2.4383626e-01   8.3611684e-01   1.2133546e+00   3.0755611e+00   3.4008997e-01  -1.9323225e-01  -1.2644655e+00  -3.3923001e-01  -1.1757624e+00   1.3560045e+00   1.6530047e+00   5.5323537e+00  -6.0452188e-01  -2.0248205e-01  -1.8155577e+00  -5.0666494e-01  -8.1155671e-01  -5.6487925e-01  -1.9364239e+00   3.0121886e-01  -8.5097278e-01   3.3892429e+00  -8.3452047e-01   2.2204377e-01  -2.2695338e+00  -8.0756439e-01  -3.1644790e+00  -5.0280697e-01   7.5356929e-01   3.8256035e+00  -1.5124143e+00  -4.3029864e-01  -2.3470814e+00  -4.0363191e-01  -3.0469477e+00  -1.2322895e+00  -2.2555039e+00  -1.7781658e-01  -7.5353451e-01   8.9678847e-01   9.9727218e-01   1.5204559e+00   2.8856592e-01  -4.8022623e-01   1.6815578e-01   3.4768284e+00   1.3854638e+00
  -3.2436570e-01  -2.7588031e-01  -1.3811115e+00  -3.0549505e-01  -2.0371680e+00  -2.9912534e-01  -3.3286694e-01   3.0408940e+00   2.2874632e+00   5.1205082e+00  -1.8451616e+00  -7.6702365e-01  -2.8266008e+00  -5.8240977e-01  -1.9452003e+00   1.4151449e+00   4.6276902e-02  -1.0971377e+00   2.0997620e+00  -3.4526971e-01   3.0759821e+00  -4.4767991e-01  -5.2234033e-01  -1.3584983e+00  -8.3660403e-01  -1.7351432e+00  -6.9353655e-01  -4.3541405e-01   7.8115508e-01   1.1454446e+00   3.0853918e+00   4.9452518e-02  -4.9061301e-01  -1.5806334e+00  -5.1039603e-01  -1.2796073e+00   1.4934952e+00   1.7452612e+00   5.8170676e+00  -8.6883125e-01  -4.4769767e-01  -2.0323222e+00  -5.3166500e-01  -8.9515254e-01  -3.4965679e-01  -1.9493878e+00   6.0202023e-01  -7.1465316e-01   3.8597577e+00  -1.0480574e+00  -7.0042267e-03  -2.3542595e+00  -7.1736261e-01  -3.0697341e+00  -2.7527894e-02   1.0848428e+00   4.4584899e+00  -1.6106102e+00  -3.2265881e-01  -2.3679652e+00  -2.9324415e-01  -2.8749671e+00  -7.6483962e-01  -2.0099261e+00   3.7505493e-01  -5.0549307e-01   1.3186233e+00   1.1854402e+00   1.7860246e+00  -6.6786065e-03  -8.5592702e-01  -3.5028363e-02   3.5068140e+00   1.5355668e+00
  -5.3994468e-01  -4.9577501e-01  -1.6846023e+00  -6.0680076e-01  -2.2190064e+00  -2.1078893e-01  -3.4262368e-01   3.1867915e+00   2.4006544e+00   5.2827431e+00  -1.9734090e+00  -8.1376752e-01  -2.8538450e+00  -3.2902384e-01  -1.6834078e+00   2.1529656e+00  -3.0499026e-01  -1.3484005e+00   1.9799193e+00  -5.8865556e-01   3.1153847e+00  -7.6079532e-01  -8.8094219e-01  -1.6766025e+00  -1.0650480e+00  -2.0161091e+00  -8.0080721e-01  -6.3009807e-01   7.0796117e-01   1.0536095e+00   3.0429166e+00  -2.0353421e-01  -7.3900398e-01  -1.8750290e+00  -6.5021297e-01  -1.3814248e+00   1.6066245e+00   1.7948113e+00   6.0060831e+00  -1.0926029e+00  -6.3936516e-01  -2.2238873e+00  -5.2203819e-01  -9.8700407e-01  -1.2323861e-01  -1.9722982e+00   8.8631621e-01  -6.0984036e-01   4.2498380e+00  -1.2169031e+00  -1.8366121e-01  -2.4126443e+00  -5.9378835e-01  -2.9843699e+00   4.3708435e-01   1.3450842e+00   4.9851261e+00  -1.6685389e+00  -1.8301955e-01  -2.3529180e+00  -1.5210405e-01  -2.6986534e+00  -2.9519203e-01  -1.7773861e+00   9.0830460e-01  -2.8349277e-01   1.7089332e+00   1.3428087e+00   2.0214056e+00  -2.6040408e-01  -1.1997892e+00  -2.4586132e-01   3.4817372e+00   1.6565450e+00
  -7.0970103e-01  -6.6556242e-01  -1.9521819e+00  -8.5599187e-01  -2.3904723e+00  -1.1932787e-01  -3.6748591e-01   3.2798169e+00   2.4508422e+00   5.3567312e+00  -2.0582816e+00  -8.1368830e-01  -2.8708212e+00  -6.8185443e-02  -1.4597525e+00   2.8190270e+00  -6.1532238e-01  -1.5781857e+00   1.8315011e+00  -7.8417018e-01   3.1051267e+00  -1.0365096e+00  -1.1909081e+00  -1.9651384e+00  -1.2601564e+00  -2.2801823e+00  -8.9502087e-01  -8.2347551e-01   6.1828754e-01   9.4337646e-01   2.9527882e+00  -4.1776433e-01  -9.3733886e-01  -2.1447486e+00  -7.6062897e-01  -1.4779147e+00   1.6934678e+00   1.8077632e+00   6.1022185e+00  -1.2740859e+00  -7.7826562e-01  -2.3892974e+00  -4.8269555e-01  -1.0849026e+00   1.0597726e-01  -2.0024380e+00   1.1473689e+00  -5.3284099e-01   4.5574248e+00  -1.3415242e+00  -3.0811879e-01  -2.4458486e+00  -4.4382995e-01  -2.9082343e+00   8.8078770e-01   1.5375027e+00   5.4039887e+00  -1.6881019e+00  -1.8212172e-02  -2.3052430e+00   1.2901386e-02  -2.5194041e+00   1.6712666e-01  -1.5582342e+00   1.4138528e+00  -8.6515332e-02   2.0639029e+00   1.4716005e+00   2.2261782e+00  -4.7158494e-01  -1.5089342e+00  -4.5923432e-01   3.4066013e+00   1.7503012e+00
  -8.3489861e-01  -7.8641136e-01  -2.1825905e+00  -1.0534330e+00  -2.5494079e+00  -2.9912606e-02  -4.0306117e-01   3.3226633e+00   2.4457479e+00   5.3489166e+00  -2.1017036e+00  -7.7138455e-01  -2.8785417e+00   1.9139832e-01  -1.2723206e+00   3.4046517e+00  -8.8288458e-01  -1.7842049e+00   1.6609612e+00  -9.3276294e-01   3.0510435e+00  -1.2736274e+00  -1.4509539e+00  -2.2214384e+00  -1.4229015e+00  -2.5235245e+00  -9.7716351e-01  -1.0110131e+00   5.1463823e-01   8.2108103e-01   2.8216079e+00  -5.9343369e-01  -1.0862716e+00  -2.3875844e+00  -8.4450550e-01  -1.5654766e+00   1.7531709e+00   1.7911084e+00   6.1114569e+00  -1.4127671e+00  -8.6692782e-01  -2.5281968e+00  -4.1939838e-01  -1.1862352e+00   3.2971226e-01  -2.0369296e+00   1.3793729e+00  -4.7933085e-01   4.7830510e+00  -1.4237272e+00  -3.8229100e-01  -2.4556226e+00  -2.7526067e-01  -2.8407535e+00   1.2939723e+00   1.6668550e+00   5.7165022e+00  -1.6722119e+00   1.6418625e-01  -2.2291236e+00   1.9418265e-01  -2.3385710e+00   6.1279021e-01  -1.3525259e+00   1.8844202e+00   8.6869523e-02   2.3805490e+00   1.5743784e+00   2.4004801e+00  -6.4066477e-01  -1.7817430e+00  -6.6977812e-01   3.2885204e+00   1.8191819e+00
  -9.1805275e-01  -8.6091424e-01  -2.3756211e+00  -1.2010454e+00  -2.6937392e+00   5.2742054e-02  -4.4473834e-01   3.3196547e+00   2.3939454e+00   5.2676942e+00  -2.1066907e+00  -6.9251235e-01  -2.8780630e+00   4.4120155e-01  -1.1184770e+00   3.9035117e+00  -1.1072689e+00  -1.9647987e+00   1.4758339e+00  -1.0368036e+00   2.9599683e+00  -1.4722189e+00  -1.6613810e+00  -2.4438517e+00  -1.5551583e+00  -2.7426608e+00  -1.0483818e+00  -1.1882183e+00   4.0019266e-01   6.9353239e-01   2.6575870e+00  -7.3189308e-01  -1.1879889e+00  -2.6020224e+00  -9.0535189e-01  -1.6403928e+00   1.7859616e+00   1.7522673e+00   6.0424931e+00  -1.5093246e+00  -9.0933825e-01  -2.6407917e+00  -3.3839132e-01  -1.2881246e+00   5.4019044e-01  -2.0729468e+00   1.5776565e+00  -4.4468154e-01   4.9296038e+00  -1.4664706e+00  -4.0957896e-01  -2.4442356e+00  -9.6227477e-02  -2.7810626e+00   1.6679643e+00   1.7390424e+00   5.9267132e+00  -1.6246333e+00   3.5622834e-01  -2.1294027e+00   3.8382341e-01  -2.1575401e+00   1.0329554e+00  -1.1601575e+00   2.3136501e+00   2.3831414e-01   2.6567054e+00   1.6538635e+00   2.5449149e+00  -7.6938368e-01  -2.0177567e+00  -8.7204952e-01   3.1362903e+00   1.8658404e+00
  -9.6271159e-01  -8.9286120e-01  -2.5320316e+00  -1.3020682e+00  -2.8215397e+00   1.2463461e-01  -4.8794238e-01   3.2764615e+00   2.3044028e+00   5.1229748e+00  -2.0771781e+00  -5.8344550e-01  -2.8704634e+00   6.7323856e-01  -9.9513890e-01   4.3116393e+00  -1.2893729e+00  -2.1189132e+00   1.2843706e+00  -1.0998749e+00   2.8393931e+00  -1.6335019e+00  -1.8239089e+00  -2.6317194e+00  -1.6594967e+00  -2.9345673e+00  -1.1098590e+00  -1.3508025e+00   2.7869494e-01   5.6766890e-01   2.4701452e+00  -8.3548231e-01  -1.2459933e+00  -2.7872301e+00  -9.4705672e-01  -1.6990345e+00   1.7931127e+00   1.6986622e+00   5.9062027e+00  -1.5655578e+00  -9.1062505e-01  -2.7278076e+00  -2.4604370e-01  -1.3875938e+00   7.3048227e-01  -2.1079054e+00   1.7388310e+00  -4.2425842e-01   5.0020337e+00  -1.4736554e+00  -3.9460431e-01  -2.4143892e+00   8.5154432e-02  -2.7281278e+00   1.9953013e+00   1.7607299e+00   6.0409150e+00  -1.5498100e+00   5.4996877e-01  -2.0113385e+00   5.7395141e-01  -1.9777887e+00   1.4195347e+00  -9.8097129e-01   2.6962115e+00   3.6953633e-01   2.8910059e+00   1.7127832e+00   2.6604754e+00  -8.6058219e-01  -2.2175472e+00  -1.0607265e+00   2.9598951e+00   1.8931162e+00
  -9.7322677e-01  -8.8699440e-01  -2.6534442e+00  -1.3608015e+00  -2.9310996e+00   1.8268057e-01  -5.2836601e-01   3.1997734e+00   2.1860729e+00   4.9257284e+00  -2.0178246e+00  -4.5094301e-01  -2.8568217e+00   8.8038941e-01  -8.9901410e-01   4.6273814e+00  -1.4312487e+00  -2.2460703e+00   1.0951448e+00  -1.1265438e+00   2.6971360e+00  -1.7596999e+00  -1.9414808e+00  -2.7853186e+00  -1.7389715e+00  -3.0967583e+00  -1.1627082e+00  -1.4948414e+00   1.5431287e-01   4.5021870e-01   2.2694626e+00  -9.0735082e-01  -1.2648664e+00  -2.9430291e+00  -9.7363142e-01  -1.7380774e+00   1.7768565e+00   1.6373382e+00   5.7150589e+00  -1.5842931e+00  -8.7673430e-01  -2.7904400e+00  -1.4851887e-01  -1.4817402e+00   8.9479430e-01  -2.1396229e+00   1.8608852e+00  -4.1367690e-01   5.0070215e+00  -1.4499040e+00  -3.4292496e-01  -2.3691201e+00   2.6118096e-01  -2.6808509e+00   2.2699647e+00   1.7389988e+00   6.0672613e+00  -1.4526834e+00   7.3781665e-01  -1.8803540e+00   7.5708802e-01  -1.8009115e+00   1.7654484e+00  -8.1483184e-01   3.0278802e+00   4.8219879e-01   3.0828674e+00   1.7537548e+00   2.7484787e+00  -9.1799132e-01  -2.3825666e+00  -1.2308068e+00   2.7699752e+00   1.9039329e+00
  -9.5452114e-01  -8.4875239e-01  -2.7422354e+00  -1.3823441e+00  -3.0209923e+00   2.2485264e-01  -5.6216861e-01   3.0969503e+00   2.0475476e+00   4.6875274e+00  -1.9338047e+00  -3.0183728e-01  -2.8381917e+00   1.0566785e+00  -8.2679392e-01   4.8513110e+00  -1.5359279e+00  -2.3463340e+00   9.1664212e-01  -1.1221181e+00   2.5410223e+00  -1.8538750e+00  -2.0180523e+00  -2.9057786e+00  -1.7969214e+00  -3.2273686e+00  -1.2078910e+00  -1.6169242e+00   3.1470283e-02   3.4738140e-01   2.0660083e+00  -9.5126786e-01  -1.2500220e+00  -3.0698545e+00  -9.8898007e-01  -1.7547123e+00   1.7402577e+00   1.5746470e+00   5.4825208e+00  -1.5692627e+00  -8.1411375e-01  -2.8302970e+00  -5.1485793e-02  -1.5679071e+00   1.0286920e+00  -2.1664307e+00   1.9432206e+00  -4.0900673e-01   4.9526179e+00  -1.4003320e+00  -2.6074485e-01  -2.3116896e+00   4.2489611e-01  -2.6381490e+00   2.4875674e+00   1.6810457e+00   6.0153520e+00  -1.3385057e+00   9.1285417e-01  -1.7417939e+00   9.2646156e-01  -1.6286185e+00   2.0648458e+00  -6.6166779e-01   3.3055964e+00   5.7782577e-01   3.2324672e+00   1.7792000e+00   2.8105137e+00  -9.4601370e-01  -2.5149803e+00  -1.3778002e+00   2.5772851e+00   1.9012113e+00
  -9.1186041e-01  -7.8401375e-01  -2.8014194e+00  -1.3723366e+00  -3.0901348e+00   2.5025126e-01  -5.8613616e-01   2.9756659e+00   1.8967745e+00   4.4201006e+00  -1.8305963e+00  -1.4275536e-01  -2.8155745e+00   1.1974976e+00  -7.7529490e-01   4.9860839e+00  -1.6072266e+00  -2.4202749e+00   7.5685316e-01  -1.0923965e+00   2.3785883e+00  -1.9197462e+00  -2.0583695e+00  -2.9949738e+00  -1.8367858e+00  -3.3252250e+00  -1.2461649e+00  -1.7142888e+00  -8.5341093e-02   2.6454240e-01   1.8700615e+00  -9.7142768e-01  -1.2074576e+00  -3.1686999e+00  -9.9670565e-01  -1.7468377e+00   1.6870494e+00   1.5159994e+00   5.2224167e+00  -1.5249614e+00  -7.2941697e-01  -2.8493315e+00   4.0115583e-02  -1.6438387e+00   1.1292485e+00  -2.1872441e+00   1.9866289e+00  -4.0692031e-01   4.8478678e+00  -1.3303225e+00  -1.5462813e-01  -2.2454625e+00   5.7037389e-01  -2.5990096e+00   2.6454824e+00   1.5939269e+00   5.8958300e+00  -1.2126541e+00   1.0691085e+00  -1.6007041e+00   1.0762746e+00  -1.4627028e+00   2.3132883e+00  -5.2148473e-01   3.5274964e+00   6.5775502e-01   3.3407150e+00   1.7912888e+00   2.8483962e+00  -9.4950330e-01  -2.6174954e+00  -1.4979135e+00   2.3921631e+00   1.8877922e+00
  -8.5063560e-01  -6.9884957e-01  -2.8345218e+00  -1.3367154e+00  -3.1378377e+00   2.5910388e-01  -5.9779848e-01   2.8435578e+00   1.7408482e+00   4.1349158e+00  -1.7137654e+00   2.0120713e-02  -2.7898865e+00   1.2997638e+00  -7.4154908e-01   5.0362644e+00  -1.6495391e+00  -2.4689339e+00   6.2288909e-01  -1.0434177e+00   2.2168216e+00  -1.9614929e+00  -2.0677438e+00  -3.0553956e+00  -1.8619458e+00  -3.3899050e+00  -1.2780617e+00  -1.7849378e+00  -1.9176299e-01   2.0603102e-01   1.6912487e+00  -9.7225321e-01  -1.1435062e+00  -3.2410498e+00  -9.9996043e-01  -1.7132199e+00   1.6214406e+00   1.4656954e+00   4.9483499e+00  -1.4564808e+00  -6.2923563e-01  -2.8497658e+00   1.2224845e-01  -1.7078053e+00   1.1951170e+00  -2.2015777e+00   1.9932158e+00  -4.0478350e-01   4.7024293e+00  -1.2453094e+00  -3.1226558e-02  -2.1737733e+00   6.9293581e-01  -2.5625167e+00   2.7429173e+00   1.4843584e+00   5.7199793e+00  -1.0804465e+00   1.2017698e+00  -1.4616456e+00   1.2019151e+00  -1.3049811e+00   2.5078866e+00  -3.9435137e-01   3.6929238e+00   7.2312068e-01   3.4092159e+00   1.7919107e+00   2.8641286e+00  -9.3354798e-01  -2.6931889e+00  -1.5882147e+00   2.2240429e+00   1.8663690e+00
  -7.7616154e-01  -5.9929137e-01  -2.8454475e+00  -1.2814866e+00  -3.1638433e+00   2.5269551e-01  -5.9550266e-01   2.7078982e+00   1.5858671e+00   3.8428016e+00  -1.5887625e+00   1.8124888e-01  -2.7619268e+00   1.3620108e+00  -7.2284554e-01   5.0081168e+00  -1.6676250e+00  -2.4937875e+00   5.2063550e-01  -9.8121755e-01   2.0619367e+00  -1.9835563e+00  -2.0518300e+00  -3.0900139e+00  -1.8755942e+00  -3.4217767e+00  -1.3038966e+00  -1.8277302e+00  -2.8377609e-01   1.7493237e-01   1.5381146e+00  -9.5820527e-01  -1.0645972e+00  -3.2888030e+00  -1.0013441e+00  -1.6536147e+00   1.5479048e+00   1.4268273e+00   4.6731473e+00  -1.3693303e+00  -5.1986532e-01  -2.8340089e+00   1.9189024e-01  -1.7586915e+00   1.2265243e+00  -2.2095212e+00   1.9662753e+00  -4.0069132e-01   4.5262013e+00  -1.1505758e+00   1.0297240e-01  -2.0997991e+00   7.8929813e-01  -2.5278548e+00   2.7809273e+00   1.3585648e+00   5.4993468e+00  -9.4696694e-01   1.3073486e+00  -1.3285543e+00   1.3001066e+00  -1.1572159e+00   2.6473871e+00  -2.8036361e-01   3.8024157e+00   7.7486451e-01   3.4402211e+00   1.7826664e+00   2.8598619e+00  -9.0326064e-01  -2.7453467e+00  -1.6467754e+00   2.0810247e+00   1.8394233e+00
  -6.9349663e-01  -4.9112134e-01  -2.8383449e+00  -1.2125210e+00  -3.1683503e+00   2.3323740e-01  -5.7844232e-01   2.5753004e+00   1.4368568e+00   3.5536219e+00  -1.4607350e+00   3.3587576e-01  -2.7323466e+00   1.3844113e+00  -7.1672999e-01   4.9093711e+00  -1.6663982e+00  -2.4967118e+00   4.5446415e-01  -9.1160010e-01   1.9191961e+00  -1.9904420e+00  -2.0164104e+00  -3.1021333e+00  -1.8806369e+00  -3.4220193e+00  -1.3238052e+00  -1.8424477e+00  -3.5789971e-01   1.7295976e-01   1.4177461e+00  -9.3360208e-01  -9.7702693e-01  -3.3141902e+00  -1.0028492e+00  -1.5688377e+00   1.4709589e+00   1.4012563e+00   4.4083711e+00  -1.2692488e+00  -4.0710806e-01  -2.8045707e+00   2.4708132e-01  -1.7960404e+00   1.2251919e+00  -2.2116686e+00   1.9101216e+00  -3.9345335e-01   4.3289739e+00  -1.0510761e+00   2.4187013e-01  -2.0264328e+00   8.5764648e-01  -2.4942935e+00   2.7623655e+00   1.2221792e+00   5.2453834e+00  -8.1690453e-01   1.3837681e+00  -1.2046507e+00   1.3689939e+00  -1.0210217e+00   2.7322027e+00  -1.7959284e-01   3.8576698e+00   8.1376947e-01   3.4365668e+00   1.7648793e+00   2.8378562e+00  -8.6358343e-01  -2.7773171e+00  -1.6727794e+00   1.9695292e+00   1.8091673e+00
  -6.0728945e-01  -3.7969007e-01  -2.8174666e+00  -1.1353735e+00  -3.1520231e+00   2.0368425e-01  -5.4664524e-01   2.4514729e+00   1.2977493e+00   3.2760095e+00  -1.3343662e+00   4.8013870e-01  -2.7016237e+00   1.3687296e+00  -7.2097095e-01   4.7489731e+00  -1.6507270e+00  -2.4799462e+00   4.2701552e-01  -8.3993002e-01   1.7927784e+00  -1.9865343e+00  -1.9671910e+00  -3.0952514e+00  -1.8796253e+00  -3.3926190e+00  -1.3378013e+00  -1.8298269e+00  -4.1137435e-01   2.0039259e-01   1.3354662e+00  -9.0245696e-01  -8.8674493e-01  -3.3196920e+00  -1.0058515e+00  -1.4607804e+00   1.3949444e+00   1.3896546e+00   4.1639120e+00  -1.1620143e+00  -2.9611309e-01  -2.7639793e+00   2.8691552e-01  -1.8200536e+00   1.1941896e+00  -2.2090176e+00   1.8298845e+00  -3.8253530e-01   4.1201011e+00  -9.5128639e-01   3.7994842e-01  -1.9561738e+00   8.9763824e-01  -2.4611619e+00   2.6917748e+00   1.0801890e+00   4.9691316e+00  -6.9441124e-01   1.4303921e+00  -1.0924046e+00   1.4081632e+00  -8.9776858e-01   2.7643863e+00  -9.2023929e-02   3.8614916e+00   8.4051077e-01   3.4015970e+00   1.7396229e+00   2.8004393e+00  -8.1911143e-01  -2.7923847e+00  -1.6665912e+00   1.8940440e+00   1.7774920e+00
  -5.2165462e-01  -2.6976581e-01  -2.7870291e+00  -1.0551278e+00  -3.1159881e+00   1.6751341e-01  -5.0092192e-01   2.3410262e+00   1.1714137e+00   3.0171675e+00  -1.2137453e+00   6.1112253e-01  -2.6700466e+00   1.3182115e+00  -7.3350336e-01   4.5368192e+00  -1.6252484e+00  -2.4460517e+00   4.3906538e-01  -7.7095361e-01   1.6856956e+00  -1.9759290e+00  -1.9096130e+00  -3.0729256e+00  -1.8747172e+00  -3.3363388e+00  -1.3458493e+00  -1.7915570e+00  -4.4231607e-01   2.5608264e-01   1.2946109e+00  -8.6833938e-01  -7.9915996e-01  -3.3079551e+00  -1.0111389e+00  -1.3323684e+00   1.3238196e+00   1.3916067e+00   3.9476823e+00  -1.0532609e+00  -1.9125511e-01  -2.7147027e+00   3.1147895e-01  -1.8315486e+00   1.1377339e+00  -2.2028459e+00   1.7312812e+00  -3.6796482e-01   3.9082231e+00  -8.5508801e-01   5.1242320e-01  -1.8910439e+00   9.1033689e-01  -2.4278136e+00   2.5752203e+00   9.3692331e-01   4.6809456e+00  -5.8298608e-01   1.4479871e+00  -9.9354788e-01   1.4185979e+00  -7.8848954e-01   2.7475454e+00  -1.7491300e-02   3.8177203e+00   8.5571853e-01   3.3390765e+00   1.7077590e+00   2.7499625e+00  -7.7393921e-01  -2.7936679e+00  -1.6297792e+00   1.8569766e+00   1.7459218e+00
  -4.4008173e-01  -1.6541775e-01  -2.7510780e+00  -9.7626777e-01  -3.0618132e+00   1.2848152e-01  -4.4277890e-01   2.2473418e+00   1.0597263e+00   2.7827389e+00  -1.1022772e+00   7.2687302e-01  -2.6377106e+00   1.2374125e+00  -7.5235929e-01   4.2834842e+00  -1.5942077e+00  -2.3978644e+00   4.8948250e-01  -7.0865448e-01   1.5997578e+00  -1.9622900e+00  -1.8486827e+00  -3.0386537e+00  -1.8676631e+00  -3.2566593e+00  -1.3479427e+00  -1.7302386e+00  -4.4983210e-01   3.3752821e-01   1.2964004e+00  -8.3426567e-01  -7.1897157e-01  -3.2817176e+00  -1.0189709e+00  -1.1874614e+00   1.2609762e+00   1.4057581e+00   3.7654037e+00  -9.4830765e-01  -9.6050754e-02  -2.6590830e+00   3.2174568e-01  -1.8318778e+00   1.0609412e+00  -2.1945761e+00   1.6203708e+00  -3.5021134e-01   3.7010247e+00  -7.6568838e-01   6.3535683e-01  -1.8325290e+00   8.9808421e-01  -2.3935967e+00   2.4200699e+00   7.9607515e-01   4.3902618e+00  -4.8538916e-01   1.4386246e+00  -9.0913041e-01   1.4025730e+00  -6.9380363e-01   2.6866981e+00   4.4380471e-02   3.7311343e+00   8.6004512e-01   3.2530889e+00   1.6699834e+00   2.6887528e+00  -7.3153718e-01  -2.7840424e+00  -1.5650850e+00   1.8586157e+00   1.7155773e+00
  -3.6537851e-01  -6.9935213e-02  -2.7133601e+00  -9.0257806e-01  -2.9914740e+00   9.0374877e-02  -3.7430251e-01   2.1725065e+00   9.6367221e-01   2.5767473e+00  -1.0026304e+00   8.2637017e-01  -2.6045280e+00   1.1319773e+00  -7.7559877e-01   3.9999463e+00  -1.5613260e+00  -2.3384400e+00   5.7528113e-01  -6.5614874e-01   1.5355861e+00  -1.9487364e+00  -1.7888253e+00  -2.9957691e+00  -1.8598141e+00  -3.1576904e+00  -1.3441785e+00  -1.6493018e+00  -4.3408931e-01   4.4101249e-01   1.3399096e+00  -8.0262131e-01  -6.5003163e-01  -3.2437368e+00  -1.0291601e+00  -1.0307008e+00   1.2090873e+00   1.4300024e+00   3.6205129e+00  -8.5200525e-01  -1.3112078e-02  -2.5992819e+00   3.1943943e-01  -1.8228188e+00   9.6955066e-01  -2.1856378e+00   1.5033026e+00  -3.3004911e-01   3.5050530e+00  -6.8557871e-01   7.4572568e-01  -1.7815592e+00   8.6431938e-01  -2.3578270e+00   2.2347273e+00   6.6075092e-01   4.1054193e+00  -4.0359215e-01   1.4055255e+00  -8.3960552e-01   1.3634952e+00  -6.1386187e-01   2.5880780e+00   9.4224026e-02   3.6073331e+00   8.5422938e-01   3.1479255e+00   1.6268755e+00   2.6190643e+00  -6.9466049e-01  -2.7660886e+00  -1.4763396e+00   1.8971985e+00   1.6871502e+00
  -2.9964903e-01   1.4216577e-02  -2.6772111e+00  -8.3707329e-01  -2.9073039e+00   5.6769048e-02  -2.9801902e-01   2.1173124e+00   8.8346747e-01   2.4016058e+00  -9.1672578e-01   9.0946439e-01  -2.5702530e+00   1.0083756e+00  -8.0124762e-01   3.6973135e+00  -1.5296988e+00  -2.2709885e+00   6.9176552e-01  -6.1562452e-01   1.4926693e+00  -1.9377615e+00  -1.7337666e+00  -2.9473553e+00  -1.8521461e+00  -3.0440529e+00  -1.3348234e+00  -1.5528863e+00  -3.9632937e-01   5.6179974e-01   1.4221418e+00  -7.7511987e-01  -5.9524402e-01  -3.1967259e+00  -1.0411666e+00  -8.6731013e-01   1.1699954e+00   1.4616946e+00   3.5141730e+00  -7.6860419e-01   5.5862163e-02  -2.5372422e+00   3.0687115e-01  -1.8064426e+00   8.6963311e-01  -2.1773389e+00   1.3860714e+00  -3.0841347e-01   3.3255891e+00  -6.1652866e-01   8.4144351e-01  -1.7385194e+00   8.1335500e-01  -2.3197740e+00   2.0283288e+00   5.3353921e-01   3.8335323e+00  -3.3876493e-01   1.3528585e+00  -7.8493330e-01   1.3056932e+00  -5.4832241e-01   2.4588901e+00   1.3295809e-01   3.4525947e+00   8.3915153e-01   3.0279691e+00   1.5789450e+00   2.5430285e+00  -6.6529402e-01  -2.7420622e+00  -1.3683251e+00   1.9690781e+00   1.6608919e+00
  -2.4430517e-01   8.5404682e-02  -2.6454595e+00  -7.8196023e-01  -2.8119300e+00   3.0811744e-02  -2.1673749e-01   2.0813190e+00   8.1869533e-01   2.2581875e+00  -8.4576187e-01   9.7678008e-01  -2.5345176e+00   8.7360945e-01  -8.2725135e-01   3.3865549e+00  -1.5017316e+00  -2.1988009e+00   8.3275898e-01  -5.8832679e-01   1.4694623e+00  -1.9311873e+00  -1.6864441e+00  -2.8961790e+00  -1.8452978e+00  -2.9207330e+00  -1.3203634e+00  -1.4456856e+00  -3.3882818e-01   6.9437870e-01   1.5381996e+00  -7.5279627e-01  -5.5650471e-01  -3.1432961e+00  -1.0542000e+00  -7.0286093e-01   1.1446466e+00   1.4978782e+00   3.4453885e+00  -7.0164708e-01   1.1005869e-01  -2.4746650e+00   2.8676184e-01  -1.7849709e+00   7.6729562e-01  -2.1707547e+00   1.2742863e+00  -2.8625832e-01   3.1665801e+00  -5.5961422e-01   9.2134067e-01  -1.7032941e+00   7.5012305e-01  -2.2786561e+00   1.8104123e+00   4.1658928e-01   3.5804133e+00  -2.9130031e-01   1.2854981e+00  -7.4468742e-01   1.2341725e+00  -4.9635635e-01   2.3070316e+00   1.6179528e-01   3.2737116e+00   8.1587519e-01   2.8975734e+00   1.5266767e+00   2.4626083e+00  -6.4463458e-01  -2.7138873e+00  -1.2465881e+00   2.0689770e+00   1.6366185e+00
  -2.0010895e-01   1.4280211e-01  -2.6203565e+00  -7.3863269e-01  -2.7081975e+00   1.5039734e-02  -1.3338406e-01   2.0629717e+00   7.6844691e-01   2.1459540e+00  -7.9027117e-01   1.0295907e+00  -2.4968783e+00   7.3490190e-01  -8.5144860e-01   3.0782431e+00  -1.4791105e+00  -2.1251690e+00   9.9090498e-01  -5.7458723e-01   1.4635208e+00  -1.9301539e+00  -1.6489550e+00  -2.8446416e+00  -1.8396187e+00  -2.7929165e+00  -1.3015351e+00  -1.3327632e+00  -2.6480181e-01   8.3274095e-01   1.6815457e+00  -7.3603536e-01  -5.3468812e-01  -3.0859086e+00  -1.0673216e+00  -5.4301489e-01   1.1330744e+00   1.5355151e+00   3.4112190e+00  -6.5388734e-01   1.4948618e-01  -2.4129986e+00   2.6205879e-01  -1.7606311e+00   6.6840040e-01  -2.1666404e+00   1.1729656e+00  -2.6442362e-01   3.0306292e+00  -5.1527501e-01   9.8510253e-01  -1.6753371e+00   6.7990153e-01  -2.2336506e+00   1.5905748e+00   3.1169378e-01   3.3505514e+00  -2.6087342e-01   1.2087563e+00  -7.1815360e-01   1.1543425e+00  -4.5668364e-01   2.1407865e+00   1.8222701e-01   3.0778044e+00   7.8566991e-01   2.7609494e+00   1.4705686e+00   2.3795562e+00  -6.3311232e-01  -2.6831643e+00  -1.1172141e+00   2.1903115e+00   1.6137346e+00
  -1.6724059e-01   1.8632946e-01  -2.6035313e+00  -7.0770100e-01  -2.5990829e+00   1.1237595e-02  -5.0834444e-02   2.0597692e+00   7.3146269e-01   2.0631314e+00  -7.5020030e-01   1.0696718e+00  -2.4568648e+00   5.9938178e-01  -8.7156626e-01   2.7823089e+00  -1.4628087e+00  -2.0533017e+00   1.1580239e+00  -5.7389501e-01   1.4716686e+00  -1.9351414e+00  -1.6225416e+00  -2.7947499e+00  -1.8352259e+00  -2.6658060e+00  -1.2793381e+00  -1.2193498e+00  -1.7826405e-01   9.7068015e-01   1.8443408e+00  -7.2463027e-01  -5.2968040e-01  -3.0268327e+00  -1.0795435e+00  -3.9326027e-01   1.1344296e+00   1.5717076e+00   3.4070712e+00  -6.2723359e-01   1.7487815e-01  -2.3534414e+00   2.3575398e-01  -1.7355196e+00   5.7830522e-01  -2.1653706e+00   1.0863639e+00  -2.4351790e-01   2.9190419e+00  -4.8339429e-01   1.0331730e+00  -1.6537600e+00   6.0803631e-01  -2.1839117e+00   1.3781297e+00   2.2036764e-01   3.1471363e+00  -2.4653098e-01   1.1281003e+00  -7.0441058e-01   1.0717314e+00  -4.2763260e-01   1.9685115e+00   1.9598708e-01   2.8721228e+00   7.5001583e-01   2.6220582e+00   1.4111638e+00   2.2953845e+00  -6.3044634e-01  -2.6511928e+00  -9.8657116e-01   2.3255702e+00   1.5912770e+00
  -1.4538643e-01   2.1656865e-01  -2.5959763e+00  -6.8905559e-01  -2.4876031e+00   2.0343039e-02   2.8245840e-02   2.0684655e+00   7.0626852e-01   2.0069237e+00  -7.2500583e-01   1.0991379e+00  -2.4140300e+00   4.7377813e-01  -8.8523593e-01   2.5078176e+00  -1.4531272e+00  -1.9862446e+00   1.3255053e+00  -5.8500340e-01   1.4901896e+00  -1.9460230e+00  -1.6076159e+00  -2.7481050e+00  -1.8320666e+00  -2.5444338e+00  -1.2550306e+00  -1.1106319e+00  -8.3844390e-02   1.1020952e+00   2.0178376e+00  -7.1786824e-01  -5.4045847e-01  -2.9681143e+00  -1.0899239e+00  -2.5865692e-01   1.1470564e+00   1.6039000e+00   3.4270557e+00  -6.2272069e-01   1.8756643e-01  -2.2969543e+00   2.1071029e-01  -1.7114823e+00   5.0163803e-01  -2.1669096e+00   1.0178363e+00  -2.2382155e-01   2.8319226e+00  -4.6339497e-01   1.0666288e+00  -1.6374311e+00   5.3967086e-01  -2.1285962e+00   1.1817793e+00   1.4391777e-01   2.9721256e+00  -2.4680364e-01   1.0488698e+00  -7.0238736e-01   9.9170229e-01  -4.0721765e-01   1.7983244e+00   2.0499882e-01   2.6638365e+00   7.1059069e-01   2.4845184e+00   1.3490753e+00   2.2113441e+00  -6.3573399e-01  -2.6190063e+00  -8.6104283e-01   2.4667173e+00   1.5679806e+00
  -1.3383955e-01   2.3465398e-01  -2.5980605e+00  -6.8196082e-01  -2.3767206e+00   4.2400181e-02   1.0154635e-01   2.0852998e+00   6.9130230e-01   1.9737526e+00  -7.1375668e-01   1.1202702e+00  -2.3679942e+00   3.6413792e-01  -8.9002997e-01   2.2627691e+00  -1.4497669e+00  -1.9268045e+00   1.4847143e+00  -6.0606348e-01   1.5150417e+00  -1.9621447e+00  -1.6038229e+00  -2.7059063e+00  -1.8299852e+00  -2.4334759e+00  -1.2301080e+00  -1.0115437e+00   1.3421952e-02   1.2212818e+00   2.1928128e+00  -7.1463597e-01  -5.6521082e-01  -2.9115509e+00  -1.0976537e+00  -1.4360556e-01   1.1686056e+00   1.6300526e+00   3.4643880e+00  -6.4050597e-01   1.8933129e-01  -2.2442784e+00   1.8950278e-01  -1.6900203e+00   4.4211233e-01  -2.1708094e+00   9.6974605e-01  -2.0521545e-01   2.7683144e+00  -4.5434427e-01   1.0870322e+00  -1.6250747e+00   4.7949588e-01  -2.0668949e+00   1.0093165e+00   8.3500265e-02   2.8263522e+00  -2.5983313e-01   9.7600925e-01  -7.1089578e-01   9.1918564e-01  -3.9322734e-01   1.6378144e+00   2.1130943e-01   2.4598275e+00   6.6923988e-01   2.3515316e+00   1.2850074e+00   2.1284209e+00  -6.4756691e-01  -2.5874116e+00  -7.4675983e-01   2.6056114e+00   1.5423644e+00
  -1.3160518e-01   2.4214681e-01  -2.6095684e+00  -6.8517634e-01  -2.2692517e+00   7.6560232e-02   1.6723296e-01   2.1062338e+00   6.8502811e-01   1.9595115e+00  -7.1523556e-01   1.1353472e+00  -2.3184803e+00   2.7557936e-01  -8.8351431e-01   2.0539288e+00  -1.4519238e+00  -1.8774853e+00   1.6273929e+00  -6.3477561e-01   1.5420796e+00  -1.9824233e+00  -1.6101385e+00  -2.6689711e+00  -1.8287932e+00  -2.3370810e+00  -1.2062696e+00  -9.2657396e-01   1.0832063e-01   1.3231980e+00   2.3600137e+00  -7.1353897e-01  -6.0149428e-01  -2.8586770e+00  -1.1021350e+00  -5.1654709e-02   1.1961805e+00   1.6487750e+00   3.5118102e+00  -6.7989114e-01   1.8223688e-01  -2.1959580e+00   1.7428050e-01  -1.6722239e+00   4.0238953e-01  -2.1762384e+00   9.4341484e-01  -1.8713841e-01   2.7263743e+00  -4.5505956e-01   1.0962725e+00  -1.6153652e+00   4.3153110e-01  -1.9980609e+00   8.6736825e-01   4.0160092e-02   2.7096597e+00  -2.8350559e-01   9.1382972e-01  -7.2864136e-01   8.5844246e-01  -3.8331696e-01   1.4937839e+00   2.1701792e-01   2.2664921e+00   6.2793318e-01   2.2258298e+00   1.2197698e+00   2.0473470e+00  -6.6416558e-01  -2.5570336e+00  -6.4934853e-01   2.7344076e+00   1.5128345e+00
  -1.3750410e-01   2.4090140e-01  -2.6297639e+00  -6.9709581e-01  -2.1677814e+00   1.2112767e-01   2.2403884e-01   2.1271903e+00   6.8603283e-01   1.9598221e+00  -7.2803283e-01   1.1464820e+00  -2.2653378e+00   2.1209333e-01  -8.6331737e-01   1.8866940e+00  -1.4584031e+00  -1.8404387e+00   1.7460315e+00  -6.6854924e-01   1.5672809e+00  -2.0054615e+00  -1.6249979e+00  -2.6377664e+00  -1.8283364e+00  -2.2587212e+00  -1.1853741e+00  -8.5959714e-01   1.9568888e-01   1.4036867e+00   2.5105943e+00  -7.1302622e-01  -6.4641505e-01  -2.8107563e+00  -1.1030484e+00   1.4644548e-02   1.2265024e+00   1.6594154e+00   3.5620128e+00  -7.3936784e-01   1.6846121e-01  -2.1523660e+00   1.6665492e-01  -1.6587452e+00   3.8399381e-01  -2.1820315e+00   9.3911976e-01  -1.6857737e-01   2.7035710e+00  -4.6420884e-01   1.0964027e+00  -1.6070103e+00   3.9894849e-01  -1.9214431e+00   7.6119101e-01   1.4852233e-02   2.6210603e+00  -3.1558305e-01   8.6581153e-01  -7.5421780e-01   8.1287056e-01  -3.7510150e-01   1.3720344e+00   2.2420079e-01   2.0895616e+00   5.8871168e-01   2.1096432e+00   1.1542879e+00   1.9686267e+00  -6.8352562e-01  -2.5283619e+00  -5.7370686e-01   2.8459284e+00   1.4777989e+00
  -1.5026849e-01   2.3292949e-01  -2.6574719e+00  -7.1589529e-01  -2.0745890e+00   1.7364905e-01   2.7131897e-01   2.1442790e+00   6.9310200e-01   1.9702828e+00  -7.5062823e-01   1.1554820e+00  -2.2085557e+00   1.7640119e-01  -8.2721185e-01   1.7650026e+00  -1.4677442e+00  -1.8174271e+00   1.8341978e+00  -7.0466256e-01   1.5869644e+00  -2.0296662e+00  -1.6464433e+00  -2.6124501e+00  -1.8285552e+00  -2.2010719e+00  -1.1693847e+00  -8.1373656e-01   2.7064023e-01   1.4596479e+00   2.6365245e+00  -7.1151411e-01  -6.9682443e-01  -2.7687823e+00  -1.1004026e+00   5.3828648e-02   1.2560934e+00   1.6620977e+00   3.6080361e+00  -8.1668728e-01   1.5013224e-01  -2.1137285e+00   1.6761962e-01  -1.6498034e+00   3.8728169e-01  -2.1867659e+00   9.5613408e-01  -1.4809298e-01   2.6968980e+00  -4.8040128e-01   1.0894828e+00  -1.5988190e+00   3.8394487e-01  -1.8365137e+00   6.9452816e-01   8.4407323e-03   2.5589049e+00  -3.5382592e-01   8.3445895e-01  -7.8609395e-01   7.8486347e-01  -3.6624765e-01   1.2772037e+00   2.3483885e-01   1.9339512e+00   5.5362630e-01   2.0046931e+00   1.0896086e+00   1.8925770e+00  -7.0356607e-01  -2.5017929e+00  -5.2381909e-01   2.9339869e+00   1.4357918e+00
  -1.6862608e-01   2.2027103e-01  -2.6911742e+00  -7.3968155e-01  -1.9915874e+00   2.3104059e-01   3.0906355e-01   2.1540015e+00   7.0527142e-01   1.9866972e+00  -7.8145886e-01   1.1637335e+00  -2.1482672e+00   1.6987572e-01  -7.7320940e-01   1.6912864e+00  -1.4783481e+00  -1.8098027e+00   1.8868053e+00  -7.4041326e-01   1.5979886e+00  -2.0533688e+00  -1.6722853e+00  -2.5929186e+00  -1.8295337e+00  -2.1659300e+00  -1.1603045e+00  -7.9126496e-01   3.2877367e-01   1.4891489e+00   2.7309482e+00  -7.0750291e-01  -7.4951655e-01  -2.7334857e+00  -1.0945655e+00   6.5553871e-02   1.2814625e+00   1.6577034e+00   3.6436315e+00  -9.0895260e-01   1.2918078e-01  -2.0801518e+00   1.7750628e-01  -1.6452276e+00   4.1146775e-01  -2.1888520e+00   9.9281090e-01  -1.2388308e-01   2.7030893e+00  -5.0226427e-01   1.0774370e+00  -1.5897563e+00   3.8766866e-01  -1.7428993e+00   6.6953164e-01   2.1675763e-02   2.5210557e+00  -3.9610163e-01   8.2121175e-01  -8.2260365e-01   7.7572721e-01  -3.5456461e-01   1.2126578e+00   2.5074738e-01   1.8036392e+00   5.2466994e-01   1.9122036e+00   1.0268971e+00   1.8193789e+00  -7.2227115e-01  -2.4776683e+00  -5.0261558e-01   2.9936488e+00   1.3855937e+00
  -1.9136960e-01   2.0487820e-01  -2.7291146e+00  -7.6662756e-01  -1.9202807e+00   2.8975140e-01   3.3787017e-01   2.1534270e+00   7.2185277e-01   2.0052749e+00  -8.1897259e-01   1.1721248e+00  -2.0847443e+00   1.9252808e-01  -6.9966520e-01   1.6664716e+00  -1.4885974e+00  -1.8184949e+00   1.9003126e+00  -7.7325476e-01   1.5979244e+00  -2.0749374e+00  -1.7002610e+00  -2.5788561e+00  -1.8315294e+00  -2.1541675e+00  -1.1601006e+00  -7.9354561e-01   3.6636119e-01   1.4914709e+00   2.7884809e+00  -6.9967867e-01  -8.0141569e-01  -2.7053455e+00  -1.0862685e+00   5.0571414e-02   1.2992928e+00   1.6478001e+00   3.6635696e+00  -1.0127333e+00   1.0722040e-01  -2.0516463e+00   1.9597974e-01  -1.6445287e+00   4.5470568e-01  -2.1866404e+00   1.0467072e+00  -9.3882804e-02   2.7188295e+00  -5.2850563e-01   1.0619334e+00  -1.5789837e+00   4.1020291e-01  -1.6404092e+00   6.8675005e-01   5.5149193e-02   2.5050563e+00  -4.4047541e-01   8.2641768e-01  -8.6194838e-01   7.8565776e-01  -3.3809293e-01   1.1804385e+00   2.7350973e-01   1.7015869e+00   5.0370466e-01   1.8329333e+00   9.6742725e-01   1.7491359e+00  -7.3781574e-01  -2.4563044e+00  -5.1188040e-01   3.0214204e+00   1.3263463e+00
  -2.1741165e-01   1.8851752e-01  -2.7694083e+00  -7.9508801e-01  -1.8617368e+00   3.4595589e-01   3.5887538e-01   2.1403350e+00   7.4243145e-01   2.0227960e+00  -8.6166956e-01   1.1810051e+00  -2.0183898e+00   2.4305916e-01  -6.0539003e-01   1.6900259e+00  -1.4969652e+00  -1.8440052e+00   1.8728458e+00  -8.0091269e-01   1.5851866e+00  -2.0928765e+00  -1.7281853e+00  -2.5697843e+00  -1.8349810e+00  -2.1657284e+00  -1.1706170e+00  -8.2101162e-01   3.8050799e-01   1.4670905e+00   2.8054296e+00  -6.8699773e-01  -8.4974165e-01  -2.6846059e+00  -1.0765818e+00   1.0649635e-02   1.3066194e+00   1.6345192e+00   3.6638786e+00  -1.1242012e+00   8.5461659e-02  -2.0281516e+00   2.2207333e-01  -1.6469954e+00   5.1422034e-01  -2.1785365e+00   1.1147406e+00  -5.5899339e-02   2.7409467e+00  -5.5796112e-01   1.0442925e+00  -1.5658879e+00   4.5060257e-01  -1.5290701e+00   7.4517993e-01   1.0923056e-01   2.5082830e+00  -4.8528229e-01   8.4936051e-01  -9.0222128e-01   8.1377642e-01  -3.1519206e-01   1.1812611e+00   3.0441610e-01   1.6296929e+00   4.9238698e-01   1.7672192e+00   9.1255931e-01   1.6819333e+00  -7.4866946e-01  -2.4380120e+00  -5.5220767e-01   3.0153622e+00   1.2576472e+00
  -2.4582405e-01   1.7269420e-01  -2.8101463e+00  -8.2368601e-01  -1.8165776e+00   3.9576920e-01   3.7365144e-01   2.1133199e+00   7.6683747e-01   2.0367331e+00  -9.0813262e-01   1.1901879e+00  -1.9497249e+00   3.1897047e-01  -4.8976386e-01   1.7600465e+00  -1.5021035e+00  -1.8864043e+00   1.8042459e+00  -8.2147802e-01   1.5591233e+00  -2.1059070e+00  -1.7540774e+00  -2.5651050e+00  -1.8404883e+00  -2.1996589e+00  -1.1934750e+00  -8.7318004e-01   3.6928212e-01   1.4176018e+00   2.7799342e+00  -6.6874898e-01  -8.9214457e-01  -2.6712935e+00  -1.0668569e+00  -5.1549068e-02   1.3009951e+00   1.6203928e+00   3.6420076e+00  -1.2392817e+00   6.4665609e-02  -2.0095563e+00   2.5426277e-01  -1.6518028e+00   5.8648466e-01  -2.1631174e+00   1.1933742e+00  -7.7732863e-03   2.7665784e+00  -5.8962763e-01   1.0254286e+00  -1.5501006e+00   5.0698196e-01  -1.4091595e+00   8.4237354e-01   1.8398725e-01   2.5280757e+00  -5.2917892e-01   8.8834071e-01  -9.4145811e-01   8.5821568e-01  -2.8462291e-01   1.2145586e+00   3.4440660e-01   1.5887852e+00   4.9209117e-01   1.7150292e+00   8.6370766e-01   1.6178944e+00  -7.5367261e-01  -2.4230993e+00  -6.2300283e-01   2.9751229e+00   1.1796219e+00
  -2.7586294e-01   1.5860000e-01  -2.8494953e+00  -8.5136587e-01  -1.7849828e+00   4.3547582e-01   3.8407695e-01   2.0718542e+00   7.9509228e-01   2.0453235e+00  -9.5704979e-01   1.1989904e+00  -1.8793791e+00   4.1672494e-01  -3.5284472e-01   1.8733803e+00  -1.5029075e+00  -1.9453277e+00   1.6960388e+00  -8.3347494e-01   1.5200490e+00  -2.1130237e+00  -1.7762603e+00  -2.5641366e+00  -1.8487673e+00  -2.2541722e+00  -1.2299663e+00  -9.4869716e-01   3.3181008e-01   1.3455878e+00   2.7120203e+00  -6.4459092e-01  -9.2680199e-01  -2.6652345e+00  -1.0586394e+00  -1.3262660e-01   1.2806332e+00   1.6081587e+00   3.5969070e+00  -1.3538195e+00   4.5137402e-02  -1.9957155e+00   2.9057374e-01  -1.6581205e+00   6.6743069e-01  -2.1392440e+00   1.2788146e+00   5.2443799e-02   2.7933022e+00  -6.2268383e-01   1.0058273e+00  -1.5315078e+00   5.7664459e-01  -1.2812432e+00   9.7459214e-01   2.7909511e-01   2.5618378e+00  -5.7117588e-01   9.4079798e-01  -9.7771747e-01   9.1624778e-01  -2.4562091e-01   1.2785624e+00   3.9402121e-01   1.5786425e+00   5.0383478e-01   1.6760167e+00   8.2229393e-01   1.5572244e+00  -7.5208110e-01  -2.4118635e+00  -7.2252501e-01   2.9018985e+00   1.0929645e+00
  -3.0697839e-01   1.4708523e-01  -2.8857793e+00  -8.7741087e-01  -1.7667040e+00   4.6176000e-01   3.9219280e-01   2.0163060e+00   8.2733490e-01   2.0475908e+00  -1.0072297e+00   1.2063089e+00  -1.8080755e+00   5.3194626e-01  -1.9546281e-01   2.0257667e+00  -1.4985526e+00  -2.0199672e+00   1.5513378e+00  -8.3590113e-01   1.4692234e+00  -2.1135291e+00  -1.7934219e+00  -2.5661394e+00  -1.8605755e+00  -2.3267371e+00  -1.2809385e+00  -1.0454047e+00   2.6833610e-01   1.2544511e+00   2.6035663e+00  -6.1456285e-01  -9.5247315e-01  -2.6660699e+00  -1.0535541e+00  -2.2863023e-01   1.2445242e+00   1.6005507e+00   3.5290221e+00  -1.4637486e+00   2.6758629e-02  -1.9864589e+00   3.2871647e-01  -1.6652103e+00   7.5268222e-01  -2.1061601e+00   1.3672160e+00   1.2630905e-01   2.8192214e+00  -6.5649854e-01   9.8555638e-01  -1.5102496e+00   6.5624543e-01  -1.1462091e+00   1.1369930e+00   3.9374687e-01   2.6070963e+00  -6.1064999e-01   1.0034661e+00  -1.0091859e+00   9.8444535e-01  -1.9795404e-01   1.3704118e+00   4.5335783e-01   1.5980416e+00   5.2821030e-01   1.6495663e+00   7.8968741e-01   1.5002376e+00  -7.4357806e-01  -2.4045655e+00  -8.4796386e-01   2.7983185e+00   9.9894060e-01
  -3.3880982e-01   1.3865330e-01  -2.9175437e+00  -9.0142552e-01  -1.7610828e+00   4.7192451e-01   4.0005579e-01   1.9479135e+00   8.6373385e-01   2.0433116e+00  -1.0576108e+00   1.2107201e+00  -1.7366165e+00   6.5964159e-01  -1.9290300e-02   2.2119901e+00  -1.4885012e+00  -2.1090572e+00   1.3746850e+00  -8.2824031e-01   1.4087719e+00  -2.1070369e+00  -1.8046399e+00  -2.5703268e+00  -1.8766195e+00  -2.4141846e+00  -1.3466833e+00  -1.1604233e+00   1.8024167e-01   1.1482198e+00   2.4581873e+00  -5.7906822e-01  -9.6851054e-01  -2.6732631e+00  -1.0531699e+00  -3.3524362e-01   1.1925158e+00   1.6000883e+00   3.4402015e+00  -1.5652576e+00   9.0523639e-03  -1.9815889e+00   3.6623701e-01  -1.6724967e+00   8.3779451e-01  -2.0635689e+00   1.4548720e+00   2.1482118e-01   2.8430016e+00  -6.9062797e-01   9.6430864e-01  -1.4867080e+00   7.4197456e-01  -1.0052932e+00   1.3238377e+00   5.2656587e-01   2.6615243e+00  -6.4733723e-01   1.0725483e+00  -1.0343012e+00   1.0588614e+00  -1.4195827e-01   1.4862837e+00   5.2204117e-01   1.6448233e+00   5.6532523e-01   1.6348328e+00   7.6713213e-01   1.4473614e+00  -7.2825364e-01  -2.4013925e+00  -9.9554536e-01   2.6682727e+00   8.9934918e-01
  -3.7116662e-01   1.3347548e-01  -2.9435918e+00  -9.2328701e-01  -1.7670721e+00   4.6408274e-01   4.0960297e-01   1.8687070e+00   9.0439072e-01   2.0329276e+00  -1.1072643e+00   1.2105988e+00  -1.6658652e+00   7.9443457e-01   1.7312362e-01   2.4260276e+00  -1.4724844e+00  -2.2108585e+00   1.1718410e+00  -8.1044755e-01   1.3415483e+00  -2.0934498e+00  -1.8093664e+00  -2.5758662e+00  -1.8974476e+00  -2.5128266e+00  -1.4268343e+00  -1.2902451e+00   7.0023447e-02   1.0313383e+00   2.2810402e+00  -5.3883145e-01  -9.7482953e-01  -2.6861014e+00  -1.0588566e+00  -4.4797436e-01   1.1253492e+00   1.6088808e+00   3.3335207e+00  -1.6549432e+00  -8.7256133e-03  -1.9808666e+00   4.0067493e-01  -1.6796060e+00   9.1848555e-01  -2.0116794e+00   1.5383833e+00   3.1828334e-01   2.8638504e+00  -7.2480128e-01   9.4146969e-01  -1.4614785e+00   8.2975044e-01  -8.6009321e-01   1.5287057e+00   6.7553511e-01   2.7229164e+00  -6.8130598e-01   1.1439028e+00  -1.0518799e+00   1.1352194e+00  -7.8545303e-02   1.6215330e+00   5.9920635e-01   1.7159684e+00   6.1475637e-01   1.6307579e+00   7.5566473e-01   1.3991125e+00  -7.0655486e-01  -2.4024076e+00  -1.1606600e+00   2.5166815e+00   7.9644444e-01
  -4.0399487e-01   1.3142325e-01  -2.9629929e+00  -9.4307114e-01  -1.7832525e+00   4.3731041e-01   4.2253797e-01   1.7813871e+00   9.4924234e-01   2.0174084e+00  -1.1553907e+00   1.2042444e+00  -1.5967197e+00   9.3079363e-01   3.7836097e-01   2.6611901e+00  -1.4504550e+00  -2.3231415e+00   9.4953542e-01  -7.8290941e-01   1.2709454e+00  -2.0729110e+00  -1.8073770e+00  -2.5818638e+00  -1.9233375e+00  -2.6185743e+00  -1.5202841e+00  -1.4308311e+00  -5.8773175e-02   9.0846066e-01   2.0785606e+00  -4.9482967e-01  -9.7184016e-01  -2.7036859e+00  -1.0716419e+00  -5.6232722e-01   1.0446485e+00   1.6284607e+00   3.2130340e+00  -1.7299385e+00  -2.7478471e-02  -1.9839839e+00   4.2971628e-01  -1.6863644e+00   9.9084519e-01  -1.9512172e+00   1.6147914e+00   4.3620835e-01   2.8814459e+00  -7.5889470e-01   9.1620378e-01  -1.4353275e+00   9.1541146e-01  -7.1255971e-01   1.7447082e+00   8.3794902e-01   2.7891279e+00  -7.1291150e-01   1.2132279e+00  -1.0612357e+00   1.2091016e+00  -9.1794876e-03   1.7708406e+00   6.8349885e-01   1.8076833e+00   6.7552124e-01   1.6360701e+00   7.5602315e-01   1.3560434e+00  -6.7920937e-01  -2.4074912e+00  -1.3380088e+00   2.3492253e+00   6.9281612e-01
  -4.3733096e-01   1.3211435e-01  -2.9750620e+00  -9.6096033e-01  -1.8078442e+00   3.9174294e-01   4.4024670e-01   1.6891586e+00   9.9796778e-01   1.9980735e+00  -1.2013065e+00   1.1900064e+00  -1.5300797e+00   1.0632446e+00   5.9219151e-01   2.9102453e+00  -1.4225189e+00  -2.4431742e+00   7.1519053e-01  -7.4638266e-01   1.2006630e+00  -2.0457312e+00  -1.7986890e+00  -2.5873383e+00  -1.9541897e+00  -2.7270552e+00  -1.6251300e+00  -1.5777117e+00  -2.0166535e-01   7.8425443e-01   1.8581413e+00  -4.4820303e-01  -9.6034712e-01  -2.7249132e+00  -1.0920828e+00  -6.7395389e-01   9.5285648e-01   1.6596579e+00   3.0834633e+00  -1.7880073e+00  -4.8152393e-02  -1.9905210e+00   4.5133149e-01  -1.6927571e+00   1.0515081e+00  -1.8833928e+00   1.6816658e+00   5.6727832e-01   2.8958146e+00  -7.9289455e-01   8.8754922e-01  -1.4091303e+00   9.9489587e-01  -5.6496340e-01   1.9646892e+00   1.0103963e+00   2.8579821e+00  -7.4273354e-01   1.2762403e+00  -1.0622710e+00   1.2761298e+00   6.4176971e-02   1.9283644e+00   7.7309376e-01   1.9154905e+00   7.4606913e-01   1.6492654e+00   7.6855403e-01   1.3186623e+00  -6.4712960e-01  -2.4162768e+00  -1.5217625e+00   2.1720499e+00   5.9123534e-01
  -4.7124513e-01   1.3496915e-01  -2.9793095e+00  -9.7714319e-01  -1.8387151e+00   3.2861055e-01   4.6374754e-01   1.5955268e+00   1.0499071e+00   1.9763818e+00  -1.2444265e+00   1.1663976e+00  -1.4668058e+00   1.1865602e+00   8.0968139e-01   3.1655302e+00  -1.3888525e+00  -2.5677206e+00   4.7662488e-01  -7.0191541e-01   1.1344421e+00  -2.0123005e+00  -1.7834601e+00  -2.5911851e+00  -1.9894367e+00  -2.8337238e+00  -1.7386586e+00  -1.7260887e+00  -3.5338797e-01   6.6322271e-01   1.6277706e+00  -4.0014913e-01  -9.4142833e-01  -2.7484474e+00  -1.1201633e+00  -7.7877357e-01   8.5311750e-01   1.7025197e+00   2.9498449e+00  -1.8276000e+00  -7.1622279e-02  -1.9998963e+00   4.6389005e-01  -1.6988543e+00   1.0977839e+00  -1.8098333e+00   1.7371445e+00   7.0936272e-01   2.9071710e+00  -8.2685032e-01   8.5451487e-01  -1.3837969e+00   1.0644031e+00  -4.1983258e-01   2.1814118e+00   1.1887790e+00   2.9271569e+00  -7.7150013e-01   1.3288369e+00  -1.0555311e+00   1.3321284e+00   1.3914797e-01   2.0878899e+00   8.6573515e-01   2.0343249e+00   8.2429550e-01   1.6685717e+00   7.9312358e-01   1.2873278e+00  -6.1130335e-01  -2.4280889e+00  -1.7057307e+00   1.9914521e+00   4.9447272e-01
  -5.0577896e-01   1.3927335e-01  -2.9753690e+00  -9.9171578e-01  -1.8733858e+00   2.5020430e-01   4.9367685e-01   1.5040705e+00   1.1039964e+00   1.9537068e+00  -1.2842357e+00   1.1321925e+00  -1.4076695e+00   1.2959182e+00   1.0253506e+00   3.4190593e+00  -1.3496085e+00  -2.6930554e+00   2.4175341e-01  -6.5075707e-01   1.0757821e+00  -1.9729889e+00  -1.7618761e+00  -2.5921354e+00  -2.0279770e+00  -2.9339628e+00  -1.8573742e+00  -1.8709409e+00  -5.0808924e-01   5.4955286e-01   1.3956438e+00  -3.5180818e-01  -9.1629969e-01  -2.7726877e+00  -1.1552254e+00  -8.7306266e-01   7.4911369e-01   1.7562835e+00   2.8171532e+00  -1.8478629e+00  -9.8588395e-02  -2.0113096e+00   4.6624533e-01  -1.7047107e+00   1.1277383e+00  -1.7324756e+00   1.7799256e+00   8.5959721e-01   2.9157350e+00  -8.6082148e-01   8.1616963e-01  -1.3601874e+00   1.1205303e+00  -2.7986368e-01   2.3877292e+00   1.3683716e+00   2.9940703e+00  -8.0000197e-01   1.3672390e+00  -1.0422087e+00   1.3732691e+00   2.1305133e-01   2.2429826e+00   9.5879448e-01   2.1586373e+00   9.0758014e-01   1.6919048e+00   8.2903755e-01   1.2621296e+00  -5.7268047e-01  -2.4418847e+00  -1.8835404e+00   1.8135704e+00   4.0509988e-01
  -5.4088237e-01   1.4424203e-01  -2.9629073e+00  -1.0045932e+00  -1.9090379e+00   1.5977428e-01   5.3030644e-01   1.4182022e+00   1.1587261e+00   1.9311135e+00  -1.3202590e+00   1.0865030e+00  -1.3532998e+00   1.3870323e+00   1.2333746e+00   3.6626344e+00  -1.3048235e+00  -2.8149998e+00   1.8292280e-02  -5.9426399e-01   1.0276587e+00  -1.9280423e+00  -1.7340381e+00  -2.5887151e+00  -2.0681419e+00  -3.0231764e+00  -1.9770748e+00  -2.0071330e+00  -6.5956023e-01   4.4699357e-01   1.1697734e+00  -3.0414840e-01  -8.8617929e-01  -2.7957363e+00  -1.1959418e+00  -9.5351484e-01   6.4486019e-01   1.8194015e+00   2.6899326e+00  -1.8486059e+00  -1.2949171e-01  -2.0236895e+00   4.5778597e-01  -1.7102532e+00   1.1402234e+00  -1.6534302e+00   1.8092189e+00   1.0145159e+00   2.9215427e+00  -8.9482238e-01   7.7171836e-01  -1.3390249e+00   1.1603823e+00  -1.4780792e-01   2.5767434e+00   1.5439221e+00   3.0557785e+00  -8.2900497e-01   1.3881127e+00  -1.0240944e+00   1.3961908e+00   2.8302554e-01   2.3871443e+00   1.0493480e+00   2.2825105e+00   9.9284915e-01   1.7168241e+00   8.7498108e-01   1.2427650e+00  -5.3206440e-01  -2.4562065e+00  -2.0488162e+00   1.6440894e+00   3.2528762e-01
  -5.7635784e-01   1.4908111e-01  -2.9415326e+00  -1.0154427e+00  -1.9425313e+00   6.1364949e-02   5.7358837e-01   1.3409339e+00   1.2121252e+00   1.9091551e+00  -1.3520298e+00   1.0288279e+00  -1.3041302e+00   1.4562495e+00   1.4278207e+00   3.8879752e+00  -1.2543338e+00  -2.9289853e+00  -1.8652031e-01  -5.3380782e-01   9.9226218e-01  -1.8774901e+00  -1.6998651e+00  -2.5792107e+00  -2.1077008e+00  -3.0968773e+00  -2.0929782e+00  -2.1295318e+00  -8.0148900e-01   3.5876262e-01   9.5761198e-01  -2.5786060e-01  -8.5216219e-01  -2.8153758e+00  -1.2403351e+00  -1.0172748e+00   5.4447430e-01   1.8896141e+00   2.5719559e+00  -1.8302305e+00  -1.6445446e-01  -2.0356521e+00   4.3845275e-01  -1.7151723e+00   1.1348627e+00  -1.5748259e+00   1.8246646e+00   1.1702299e+00   2.9242730e+00  -9.2877192e-01   7.2055948e-01  -1.3208160e+00   1.1816527e+00  -2.6341259e-02   2.7419505e+00   1.7097939e+00   3.1089058e+00  -8.5916776e-01   1.3886656e+00  -1.0034792e+00   1.3980950e+00   3.4616595e-01   2.5139713e+00   1.1342708e+00   2.3997891e+00   1.0766597e+00   1.7405014e+00   9.2898315e-01   1.2284236e+00  -4.9001783e-01  -2.4691527e+00  -2.1953647e+00   1.4879760e+00   2.5661760e-01
  -6.1181805e-01   1.5304157e-01  -2.9107059e+00  -1.0236440e+00  -1.9704368e+00  -4.0401074e-02   6.2321964e-01   1.2746669e+00   1.2617779e+00   1.8877074e+00  -1.3790636e+00   9.5907607e-01  -1.2603503e+00   1.5006237e+00   1.6029061e+00   4.0868746e+00  -1.1977098e+00  -3.0301451e+00  -3.6617723e-01  -4.7069350e-01   9.7077641e-01  -1.8210697e+00  -1.6590186e+00  -2.5616521e+00  -2.1439079e+00  -3.1507720e+00  -2.1998900e+00  -2.2331291e+00  -9.2772696e-01   2.8748503e-01   7.6571497e-01  -2.1327308e-01  -8.1511656e-01  -2.8290619e+00  -1.2858417e+00  -1.0619525e+00   4.5193472e-01   1.9640673e+00   2.4659413e+00  -1.7936300e+00  -2.0325032e-01  -2.0454811e+00   4.0872258e-01  -1.7188286e+00   1.1119947e+00  -1.4986465e+00   1.8262349e+00   1.3226386e+00   2.9231099e+00  -9.6245399e-01   6.6232130e-01  -1.3057859e+00   1.1826780e+00   8.2072524e-02   2.8773831e+00   1.8601453e+00   3.1496216e+00  -8.9097265e-01   1.3667181e+00  -9.8301187e-01   1.3768164e+00   3.9966520e-01   2.6173197e+00   1.2103443e+00   2.5042275e+00   1.1553072e+00   1.7597100e+00   9.8841640e-01   1.2176968e+00  -4.4679240e-01  -2.4783736e+00  -2.3173555e+00   1.3492603e+00   1.9992336e-01
  -6.4666444e-01   1.5546211e-01  -2.8696760e+00  -1.0282831e+00  -1.9890924e+00  -1.4057547e-01   6.7872005e-01   1.2210203e+00   1.3048739e+00   1.8658577e+00  -1.4008422e+00   8.7756216e-01  -1.2218736e+00   1.5179647e+00   1.7532643e+00   4.2513872e+00  -1.1342180e+00  -3.1134375e+00  -5.1511985e-01  -4.0609360e-01   9.6321785e-01  -1.7581780e+00  -1.6108612e+00  -2.5338153e+00  -2.1735915e+00  -3.1808456e+00  -2.2924112e+00  -2.3131715e+00  -1.0325540e+00   2.3516041e-01   5.9945678e-01  -1.7029524e-01  -7.7561021e-01  -2.8339433e+00  -1.3294191e+00  -1.0856220e+00   3.7084764e-01   2.0394684e+00   2.3733441e+00  -1.7400697e+00  -2.4530626e-01  -2.0511369e+00   3.6956286e-01  -1.7201914e+00   1.0725863e+00  -1.4265739e+00   1.8141307e+00   1.4676584e+00   2.9166547e+00  -9.9549580e-01   5.9687704e-01  -1.2938360e+00   1.1624653e+00   1.7531538e-01   2.9777478e+00   1.9891396e+00   3.1736735e+00  -9.2467690e-01   1.3207495e+00  -9.6552968e-01   1.3308665e+00   4.4094836e-01   2.6914753e+00   1.2743726e+00   2.5896558e+00   1.2249504e+00   1.7708477e+00   1.0500367e+00   1.2085234e+00  -4.0228939e-01  -2.4810973e+00  -2.4094974e+00   1.2308731e+00   1.5517604e-01
  -6.8009140e-01   1.5579755e-01  -2.8174418e+00  -1.0281804e+00  -1.9946849e+00  -2.3415514e-01   7.3951373e-01   1.1807152e+00   1.3382966e+00   1.8418614e+00  -1.4168121e+00   7.8498004e-01  -1.1883198e+00   1.5068693e+00   1.8742043e+00   4.3740531e+00  -1.0628169e+00  -3.1737980e+00  -6.2891241e-01  -3.4100421e-01   9.6835295e-01  -1.6878591e+00  -1.5544513e+00  -2.4932567e+00  -2.1932777e+00  -3.1834511e+00  -2.3651699e+00  -2.3652941e+00  -1.1109277e+00   2.0315800e-01   4.6281890e-01  -1.2839790e-01  -7.3387464e-01  -2.8269123e+00  -1.3676889e+00  -1.0868145e+00   3.0423952e-01   2.1122695e+00   2.2942435e+00  -1.6710626e+00  -2.8973492e-01  -2.0503002e+00   3.2236136e-01  -1.7178158e+00   1.0181251e+00  -1.3598483e+00   1.7886893e+00   1.6014549e+00   2.9029051e+00  -1.0273672e+00   5.2433948e-01  -1.2845290e+00   1.1206976e+00   2.5173388e-01   3.0385629e+00   2.0911790e+00   3.1764852e+00  -9.6029039e-01   1.2499211e+00  -9.5387503e-01   1.2594554e+00   4.6779577e-01   2.7313284e+00   1.3233049e+00   2.6501635e+00   1.2817529e+00   1.7700006e+00   1.1100659e+00   1.1981868e+00  -3.5605689e-01  -2.4741884e+00  -2.4672011e+00   1.1345487e+00   1.2142936e-01
  -7.1111771e-01   1.5363059e-01  -2.7527578e+00  -1.0219516e+00  -1.9833625e+00  -3.1635251e-01   8.0500857e-01   1.1535229e+00   1.3587452e+00   1.8131728e+00  -1.4264029e+00   6.8235407e-01  -1.1590245e+00   1.4667356e+00   1.9619460e+00   4.4481504e+00  -9.8219099e-01  -3.2063148e+00  -7.0436706e-01  -2.7622523e-01   9.8370478e-01  -1.6088323e+00  -1.4885822e+00  -2.4373787e+00  -2.1993520e+00  -3.1554034e+00  -2.4130686e+00  -2.3856566e+00  -1.1587014e+00   1.9223587e-01   3.5825912e-01  -8.6634774e-02  -6.8980899e-01  -2.8046928e+00  -1.3971087e+00  -1.0645092e+00   2.5439132e-01   2.1788709e+00   2.2273290e+00  -1.5882521e+00  -3.3539488e-01  -2.0404537e+00   2.6883785e-01  -1.7098656e+00   9.5050094e-01  -1.2991594e+00   1.7503133e+00   1.7206614e+00   2.8793030e+00  -1.0574038e+00   4.4503761e-01  -1.2771044e+00   1.0577159e+00   3.1023500e-01   3.0562918e+00   2.1611507e+00   3.1533158e+00  -9.9758347e-01   1.1540751e+00  -9.5071699e-01   1.1624906e+00   4.7844599e-01   2.7325456e+00   1.3543569e+00   2.6802957e+00   1.3220327e+00   1.7530498e+00   1.1643208e+00   1.1833679e+00  -3.0732586e-01  -2.4542475e+00  -2.4867273e+00   1.0607978e+00   9.6832734e-02
  -7.3864520e-01   1.4866701e-01  -2.6741835e+00  -1.0080986e+00  -1.9513740e+00  -3.8284695e-01   8.7466621e-01   1.1382835e+00   1.3628909e+00   1.7765551e+00  -1.4290656e+00   5.7097506e-01  -1.1330749e+00   1.3977617e+00   2.0138191e+00   4.4679654e+00  -8.9082509e-01  -3.2064249e+00  -7.3961645e-01  -2.1236575e-01   1.0056563e+00  -1.5195613e+00  -1.4118582e+00  -2.3635298e+00  -2.1882369e+00  -3.0940789e+00  -2.4315311e+00  -2.3710760e+00  -1.1728026e+00   2.0258045e-01   2.8666818e-01  -4.3705639e-02  -6.4302307e-01  -2.7639639e+00  -1.4141617e+00  -1.0181238e+00   2.2272676e-01   2.2358309e+00   2.1699916e+00  -1.4933137e+00  -3.8097328e-01  -2.0189976e+00   2.1094325e-01  -1.6941852e+00   8.7188703e-01  -1.2445773e+00   1.6994265e+00   1.8225704e+00   2.8428529e+00  -1.0848527e+00   3.5947975e-01  -1.2705247e+00   9.7448200e-01   3.5035115e-01   3.0284699e+00   2.1946715e+00   3.0994762e+00  -1.0361239e+00   1.0337135e+00  -9.5839232e-01   1.0405532e+00   4.7167259e-01   2.6917358e+00   1.3651242e+00   2.6752537e+00   1.3424154e+00   1.7158242e+00   1.2083821e+00   1.1602610e+00  -2.5508326e-01  -2.4177436e+00  -2.4653117e+00   1.0089526e+00   7.8716817e-02
  -7.6153993e-01   1.4071543e-01  -2.5801755e+00  -9.8512142e-01  -1.8952324e+00  -4.3000190e-01   9.4805802e-01   1.1329932e+00   1.3475605e+00   1.7282659e+00  -1.4243279e+00   4.5232532e-01  -1.1093705e+00   1.3009312e+00   2.0284120e+00   4.4290690e+00  -7.8711264e-01  -3.1701174e+00  -7.3413240e-01  -1.4987271e-01   1.0296475e+00  -1.4183626e+00  -1.3228069e+00  -2.2691353e+00  -2.1565896e+00  -2.9975174e+00  -2.4167359e+00  -2.3191498e+00  -1.1513575e+00   2.3386146e-01   2.4741284e-01   1.9416282e-03  -5.9291678e-01  -2.7015164e+00  -1.4155523e+00  -9.4751190e-01   2.0976187e-01   2.2800748e+00   2.1185114e+00  -1.3878825e+00  -4.2508369e-01  -1.9833964e+00   1.5075306e-01  -1.6684118e+00   7.8462679e-01  -1.1955271e+00   1.6364641e+00   1.9052863e+00   2.7903051e+00  -1.1089366e+00   2.6830579e-01  -1.2635482e+00   8.7252457e-01   3.7227006e-01   2.9538190e+00   2.1883206e+00   3.0105907e+00  -1.0753414e+00   8.8995881e-01  -9.7877829e-01   8.9485843e-01   4.4682927e-01   2.6066014e+00   1.3536850e+00   2.6310939e+00   1.3399848e+00   1.6542916e+00   1.2377988e+00   1.1247479e+00  -1.9817822e-01  -2.3611801e+00  -2.4012633e+00   9.7727783e-01   6.3748545e-02
  -7.7872954e-01   1.2965493e-01  -2.4692192e+00  -9.5164208e-01  -1.8118918e+00  -4.5503549e-01   1.0249021e+00   1.1349556e+00   1.3099353e+00   1.6643074e+00  -1.4118653e+00   3.2799717e-01  -1.0867060e+00   1.1779823e+00   2.0056634e+00   4.3285766e+00  -6.6949348e-01  -3.0941381e+00  -6.8869326e-01  -8.9078462e-02   1.0504585e+00  -1.3035448e+00  -1.2200157e+00  -2.1518514e+00  -2.1014943e+00  -2.8645210e+00  -2.3658197e+00  -2.2283649e+00  -1.0937581e+00   2.8529718e-01   2.3845979e-01   5.1977121e-02  -5.3878621e-01  -2.6144347e+00  -1.3983961e+00  -8.5296188e-01   2.1511727e-01   2.3090861e+00   2.0683303e+00  -1.2735109e+00  -4.6637241e-01  -1.9313449e+00   9.0360680e-02  -1.6301243e+00   6.9113406e-01  -1.1508128e+00   1.5618916e+00   1.9678286e+00   2.7183881e+00  -1.1289311e+00   1.7223432e-01  -1.2548258e+00   7.5386711e-01   3.7682863e-01   2.8323405e+00   2.1398435e+00   2.8828855e+00  -1.1146128e+00   7.2449799e-01  -1.0132052e+00   7.2719808e-01   4.0386160e-01   2.4760650e+00   1.3186826e+00   2.5449133e+00   1.3124195e+00   1.5647781e+00   1.2483150e+00   1.0726238e+00  -1.3545207e-01  -2.2812848e+00  -2.2940311e+00   9.6314212e-01   4.8146808e-02
  -7.8930716e-01   1.1539530e-01  -2.3399899e+00  -9.0653239e-01  -1.6989282e+00  -4.5613609e-01   1.1050808e+00   1.1409833e+00   1.2477540e+00   1.5807252e+00  -1.3915790e+00   1.9961085e-01  -1.0638714e+00   1.0313615e+00   1.9468873e+00   4.1653745e+00  -5.3660999e-01  -2.9761779e+00  -6.0530422e-01  -3.0260724e-02   1.0625577e+00  -1.1735715e+00  -1.1022854e+00  -2.0097337e+00  -2.0206492e+00  -2.6947448e+00  -2.2770436e+00  -2.0981853e+00  -1.0006721e+00   3.5572418e-01   2.5656914e-01   1.0803368e-01  -4.7994766e-01  -2.5002878e+00  -1.3603934e+00  -7.3519711e-01   2.3758950e-01   2.3210700e+00   2.0143893e+00  -1.1516585e+00  -5.0362334e-01  -1.8609431e+00   3.1776260e-02  -1.5770146e+00   5.9380951e-01  -1.1086849e+00   1.4762514e+00   2.0101814e+00   2.6240742e+00  -1.1442472e+00   7.2008732e-02  -1.2430123e+00   6.2094416e-01   3.6547127e-01   2.6653793e+00   2.0483167e+00   2.7134845e+00  -1.1533600e+00   5.3951492e-01  -1.0624104e+00   5.3987076e-01   3.4328415e-01   2.3003645e+00   1.2593864e+00   2.4150105e+00   1.2581108e+00   1.4442055e+00   1.2361058e+00   9.9985870e-01  -6.5881115e-02  -2.1752105e+00  -2.1442370e+00   9.6323266e-01   2.7942437e-02
  -7.9263340e-01   9.7834813e-02  -2.1915226e+00  -8.4903281e-01  -1.5547116e+00  -4.3252020e-01   1.1886341e+00   1.1476345e+00   1.1595035e+00   1.4739318e+00  -1.3636727e+00   6.8735870e-02  -1.0397571e+00   8.6416001e-01   1.8547332e+00   3.9402966e+00  -3.8746850e-01  -2.8150399e+00  -4.8707797e-01   2.6292877e-02   1.0604901e+00  -1.0272297e+00  -9.6878390e-01  -1.8414066e+00  -1.9125256e+00  -2.4887698e+00  -2.1499093e+00  -1.9291144e+00  -8.7399219e-01   4.4366516e-01   2.9754145e-01   1.7154355e-01  -4.1586702e-01  -2.3573215e+00  -1.2999736e+00  -5.9537415e-01   2.7527238e-01   2.3150766e+00   1.9515042e+00  -1.0237093e+00  -5.3585546e-01  -1.7708626e+00  -2.3164181e-02  -1.5070689e+00   4.9497445e-01  -1.0669501e+00   1.3802253e+00   2.0332842e+00   2.5048551e+00  -1.1545110e+00  -3.1653227e-02  -1.2268867e+00   4.7650642e-01   3.4017713e-01   2.4556481e+00   1.9142590e+00   2.5006890e+00  -1.1911514e+00   3.3761214e-01  -1.1265333e+00   3.3560137e-01   2.6612945e-01   2.0811085e+00   1.1757260e+00   2.2410125e+00   1.1762538e+00   1.2903244e+00   1.1980039e+00   9.0287651e-01   1.1280017e-02  -2.0407350e+00  -1.9536732e+00   9.7379906e-01  -7.3794864e-04
  -7.8842477e-01   7.6822425e-02  -2.0233820e+00  -7.7885196e-01  -1.3785536e+00  -3.8443134e-01   1.2757327e+00   1.1514665e+00   1.0445803e+00   1.3410294e+00  -1.3287181e+00  -6.3179088e-02  -1.0134540e+00   6.8003418e-01   1.7330829e+00   3.6562297e+00  -2.2159169e-01  -2.6107658e+00  -3.3808342e-01   8.0224301e-02   1.0392737e+00  -8.6379502e-01  -8.1918917e-01  -1.6462198e+00  -1.7764942e+00  -2.2481507e+00  -1.9852176e+00  -1.7227261e+00  -7.1673540e-01   5.4738983e-01   3.5650083e-01   2.4358007e-01  -3.4628115e-01  -2.1846302e+00  -1.2164030e+00  -4.3507305e-01   3.2571664e-01   2.2910728e+00   1.8747553e+00  -8.9100984e-01  -5.6240330e-01  -1.6604937e+00  -7.2874461e-02  -1.4187421e+00   3.9682391e-01  -1.0231107e+00   1.2747053e+00   2.0389647e+00   2.3590066e+00  -1.1596326e+00  -1.3810145e-01  -1.2054691e+00   3.2351967e-01   3.0336168e-01   2.2072117e+00   1.7396770e+00   2.2442178e+00  -1.2277928e+00   1.2172785e-01  -1.2051469e+00   1.1745476e-01   1.7387357e-01   1.8212858e+00   1.0683001e+00   2.0239598e+00   1.0669057e+00   1.1019279e+00   1.1317029e+00   7.7882990e-01   9.6368696e-02  -1.8764451e+00  -1.7252627e+00   9.9090674e-01  -4.1386937e-02
  -7.7682167e-01   5.2129007e-02  -1.8358080e+00  -6.9623923e-01  -1.1708208e+00  -3.1308466e-01   1.3666309e+00   1.1492852e+00   9.0340639e-01   1.1801050e+00  -1.2877017e+00  -1.9486367e-01  -9.8434162e-01   4.8311031e-01   1.5868875e+00   3.3181409e+00  -3.9148801e-02  -2.3647166e+00  -1.6317287e-01   1.3105578e-01   9.9477113e-01  -6.8317532e-01  -6.5380561e-01  -1.4243787e+00  -1.6129060e+00  -1.9754316e+00  -1.7850674e+00  -1.4816630e+00  -5.3289562e-01   6.6496546e-01   4.2819378e-01   3.2471836e-01  -2.7130079e-01  -1.9822963e+00  -1.1098455e+00  -2.5627639e-01   3.8611350e-01   2.2499558e+00   1.7798587e+00  -7.5491934e-01  -5.8297502e-01  -1.5300547e+00  -1.1607541e-01  -1.3111135e+00   3.0139587e-01  -9.7452622e-01   1.1608635e+00   2.0298196e+00   2.1858167e+00  -1.1598564e+00  -2.4678376e-01  -1.1781263e+00   1.6506234e-01   2.5775916e-01   1.9254175e+00   1.5280438e+00   1.9453857e+00  -1.2634026e+00  -1.0495054e-01  -1.2973158e+00  -1.1125469e-01   6.8348772e-02   1.5252229e+00   9.3835855e-01   1.7663373e+00   9.3100703e-01   8.7902636e-01   1.0359190e+00   6.2584609e-01   1.8920971e-01  -1.6818887e+00  -1.4629863e+00   1.0106809e+00  -9.6857422e-02
  -7.5842745e-01   2.3432300e-02  -1.6298266e+00  -6.0202242e-01  -9.3300308e-01  -2.2056301e-01   1.4616030e+00   1.1383735e+00   7.3748659e-01   9.9046658e-01  -1.2420401e+00  -3.2526682e-01  -9.5214875e-01   2.7787723e-01   1.4219552e+00   2.9330111e+00   1.5894734e-01  -2.0795988e+00   3.2204256e-02   1.7815738e-01   9.2400561e-01  -4.8602344e-01  -4.7364534e-01  -1.1770364e+00  -1.4231227e+00  -1.6741225e+00  -1.5527922e+00  -1.2095996e+00  -3.2726224e-01   7.9429452e-01   5.0728445e-01   4.1492747e-01  -1.9148327e-01  -1.7514838e+00  -9.8137523e-01  -6.1332822e-02   4.5348726e-01   2.1935044e+00   1.6634954e+00  -6.1686106e-01  -5.9768237e-01  -1.3806578e+00  -1.5183069e-01  -1.1840086e+00   2.1055612e-01  -9.1858293e-01   1.0402088e+00   2.0090495e+00   1.9857629e+00  -1.1557870e+00  -3.5726170e-01  -1.1446559e+00   4.2262228e-03   2.0629476e-01   1.6167797e+00   1.2842021e+00   1.6072019e+00  -1.2984563e+00  -3.3907170e-01  -1.4016761e+00  -3.4705283e-01  -4.8348084e-02   1.1984917e+00   7.8776096e-01   1.4720508e+00   7.7036344e-01   6.2296508e-01   9.1049694e-01   4.4322352e-01   2.8904651e-01  -1.4576837e+00  -1.1717755e+00   1.0295238e+00  -1.6915001e-01
  -7.3431439e-01  -9.6816529e-03  -1.4073124e+00  -4.9760593e-01  -6.6772885e-01  -1.0967345e-01   1.5608694e+00   1.1166805e+00   5.4939770e-01   7.7280544e-01  -1.1935626e+00  -4.5357851e-01  -9.1698642e-01   6.9068331e-02   1.2447020e+00   2.5096797e+00   3.7098693e-01  -1.7594291e+00   2.4219333e-01   2.2073521e-01   8.2539307e-01  -2.7380682e-01  -2.8046430e-01  -9.0633835e-01  -1.2094936e+00  -1.3486343e+00  -1.2928401e+00  -9.1116954e-01  -1.0521312e-01   9.3314045e-01   5.8862989e-01   5.1350241e-01  -1.0786916e-01  -1.4944771e+00  -8.3293558e-01   1.4709627e-01   5.2488380e-01   2.1242699e+00   1.5235721e+00  -4.7836537e-01  -6.0703982e-01  -1.2143198e+00  -1.7955969e-01  -1.0380813e+00   1.2599518e-01  -8.5286302e-01   9.1462528e-01   1.9802605e+00   1.7606161e+00  -1.1483873e+00  -4.6921073e-01  -1.1053395e+00  -1.5597431e-01   1.5195351e-01   1.2888103e+00   1.0141976e+00   1.2343767e+00  -1.3338011e+00  -5.7720221e-01  -1.5165262e+00  -5.8639253e-01  -1.7394484e-01   8.4776275e-01   6.1891292e-01   1.1463424e+00   5.8758770e-01   3.3647381e-01   7.5645374e-01   2.3156028e-01   3.9451443e-01  -1.2055748e+00  -8.5737736e-01   1.0442920e+00  -2.5926543e-01
  -7.0599562e-01  -4.7700462e-02  -1.1709962e+00  -3.8492906e-01  -3.7872475e-01   1.6225102e-02   1.6645189e+00   1.0829617e+00   3.4270847e-01   5.2926433e-01  -1.1444564e+00  -5.7923120e-01  -8.7934566e-01  -1.3846254e-01   1.0618769e+00   2.0585934e+00   5.9445703e-01  -1.4094395e+00   4.6072573e-01   2.5784031e-01   6.9887507e-01  -4.8829792e-02  -7.6749561e-02  -6.1541522e-01  -9.7527814e-01  -1.0041715e+00  -1.0106005e+00  -5.9185779e-01   1.2750608e-01   1.0791443e+00   6.6752040e-01   6.1904192e-01  -2.1978376e-02  -1.2146590e+00  -6.6725087e-01   3.6610705e-01   5.9754288e-01   2.0454134e+00   1.3594003e+00  -3.4109622e-01  -6.1193228e-01  -1.0339171e+00  -1.9902801e-01  -8.7484622e-01   4.9233834e-02  -7.7530003e-01   7.8638464e-01   1.9472457e+00   1.5134672e+00  -1.1389470e+00  -5.8240586e-01  -1.0609610e+00  -3.1268200e-01   9.7653809e-02   9.4980717e-01   7.2504807e-01   8.3322895e-01  -1.3706322e+00  -8.1590271e-01  -1.6399227e+00  -8.2573485e-01  -3.0607378e-01   4.8061222e-01   4.3468499e-01   7.9564738e-01   3.8600266e-01   2.3636791e-02   5.7595158e-01  -7.1990468e-03   5.0365853e-01  -9.2843139e-01  -5.2619219e-01   1.0524249e+00  -3.6713529e-01
  -6.7536323e-01  -9.1152117e-02  -9.2441415e-01  -2.6638745e-01  -7.0719033e-02   1.5341229e-01   1.7724377e+00   1.0368609e+00   1.2183298e-01   2.6340796e-01  -1.0971746e+00  -7.0188152e-01  -8.4006189e-01  -3.3986904e-01   8.8027848e-01   1.5914764e+00   8.2608492e-01  -1.0359221e+00   6.8170543e-01   2.8839652e-01   5.4594005e-01   1.8579544e-01   1.3434256e-01  -3.0832051e-01  -7.2451924e-01  -6.4658229e-01  -7.1218764e-01  -2.5785883e-01   3.6500777e-01   1.2298381e+00   7.3987587e-01   7.2947330e-01   6.4233676e-02  -9.1642629e-01  -4.8769425e-01   5.9263874e-01   6.6904451e-01   1.9605054e+00   1.1717811e+00  -2.0685630e-01  -6.1355351e-01  -8.4308504e-01  -2.1031769e-01  -6.9666039e-01  -1.8366411e-02  -6.8431352e-01   6.5812911e-01   1.9137651e+00   1.2486715e+00  -1.1290231e+00  -6.9669532e-01  -1.0127840e+00  -4.6326240e-01   4.6132579e-02   6.0859962e-01   4.2446173e-01   4.1149781e-01  -1.4104348e+00  -1.0517973e+00  -1.7697745e+00  -1.0616230e+00  -4.4234132e-01   1.0528388e-01   2.3831512e-01   4.2739476e-01   1.6951097e-01  -3.1021802e-01   3.7220312e-01  -2.6980351e-01   6.1399485e-01  -6.3018523e-01  -1.8508928e-01   1.0520232e+00  -4.9163412e-01
  -6.4459828e-01  -1.4056013e-01  -6.7180274e-01  -1.4472268e-01   2.5070765e-01   2.9800265e-01   1.8842501e+00   9.7893431e-01  -1.0817287e-01  -1.9903753e-02  -1.0543159e+00  -8.2137481e-01  -8.0024872e-01  -5.3044126e-01   7.0647552e-01   1.1209234e+00   1.0619272e+00  -6.4602188e-01   8.9918884e-01   3.1124335e-01   3.6953762e-01   4.2622759e-01   3.4909263e-01   1.0082568e-02  -4.6187744e-01  -2.8217653e-01  -4.0419278e-01   8.4096360e-02   6.0148420e-01   1.3826608e+00   8.0239269e-01   8.4212252e-01   1.4845588e-01  -6.0504971e-01  -2.9812250e-01   8.2357028e-01   7.3742416e-01   1.8733014e+00   9.6299567e-01  -7.7568684e-02  -6.1332045e-01  -6.4606938e-01  -2.1378071e-01  -5.0665567e-01  -7.5592358e-02  -5.7891426e-01   5.3282341e-01   1.8833374e+00   9.7171047e-01  -1.1203575e+00  -8.1196580e-01  -9.6249161e-01  -6.0535536e-01  -1.5297992e-04   2.7426302e-01   1.2051907e-01  -2.1935437e-02  -1.4548968e+00  -1.2816363e+00  -1.9039322e+00  -1.2907497e+00  -5.8038650e-01  -2.6958272e-01   3.3299352e-02   4.9757506e-02  -5.7565068e-02  -6.5870783e-01   1.4931395e-01  -5.5182323e-01   7.2261002e-01  -3.1571231e-01   1.5879654e-01   1.0418782e+00  -6.3067172e-01
  -6.1605970e-01  -1.9639233e-01  -4.1794619e-01  -2.2888275e-02   5.7931736e-01   4.4613590e-01   1.9992842e+00   9.1061684e-01  -3.4185490e-01  -3.1472865e-01  -1.0184819e+00  -9.3769750e-01  -7.6120809e-01  -7.0573411e-01   5.4654720e-01   6.5994170e-01   1.2974997e+00  -2.4748388e-01   1.1075565e+00   3.2518810e-01   1.7389372e-01   6.6801956e-01   5.6336203e-01   3.3428093e-01  -1.9243321e-01   8.2487313e-02  -9.3417140e-02   4.2694181e-01   8.3141776e-01   1.5349862e+00   8.5263988e-01   9.5382341e-01   2.2813078e-01  -2.8648219e-01  -1.0268954e-01   1.0558240e+00   8.0125167e-01   1.7875151e+00   7.3670545e-01   4.4762878e-02  -6.1277149e-01  -4.4753698e-01  -2.0998177e-01  -3.0862329e-01  -1.2137180e-01  -4.5877609e-01   4.1367635e-01   1.8590622e+00   6.8898645e-01  -1.1147759e+00  -9.2810402e-01  -9.1209063e-01  -7.3691330e-01  -3.9102467e-02  -4.4189425e-02  -1.7866049e-01  -4.5739815e-01  -1.5057960e+00  -1.5023529e+00  -2.0402675e+00  -1.5100157e+00  -7.1793017e-01  -6.3524989e-01  -1.7672524e-01  -3.2863746e-01  -2.9066286e-01  -1.0146537e+00  -8.7927790e-02  -8.4785542e-01   8.2629057e-01   9.3359041e-03   4.9828287e-01   1.0214597e+00  -7.8135548e-01
  -5.9216111e-01  -2.5900900e-01  -1.6798746e-01   9.6096641e-02   9.0844656e-01   5.9415091e-01   2.1165642e+00   8.3413852e-01  -5.7362699e-01  -6.1432570e-01  -9.9212586e-01  -1.0509230e+00  -7.2432350e-01  -8.6169254e-01   4.0585519e-01   2.2145665e-01   1.5279403e+00   1.5163112e-01   1.3016760e+00   3.2906214e-01  -3.5754198e-02   9.0628029e-01   7.7276344e-01   6.5830857e-01   7.8526383e-02   4.4083238e-01   2.1340073e-01   7.6350189e-01   1.0497733e+00   1.6841656e+00   8.8910628e-01   1.0610584e+00   3.0058498e-01   3.2870358e-02   9.4348496e-02   1.2864696e+00   8.5967309e-01   1.7066080e+00   4.9777377e-01   1.5811182e-01  -6.1345684e-01  -2.5236019e-01  -1.9963624e-01  -1.0685896e-01  -1.5477371e-01  -3.2426959e-01   3.0403424e-01   1.8434829e+00   4.0755535e-01  -1.1140804e+00  -1.0449593e+00  -8.6378848e-01  -8.5622918e-01  -6.9026047e-02  -3.3812606e-01  -4.6525001e-01  -8.8483106e-01  -1.5648738e+00  -1.7111158e+00  -2.1767426e+00  -1.7165861e+00  -8.5281705e-01  -9.8319274e-01  -3.8810264e-01  -6.9902902e-01  -5.2517032e-01  -1.3703936e+00  -3.3429956e-01  -1.1517951e+00   9.2167348e-01   3.3874214e-01   8.2636679e-01   9.9087096e-01  -9.4020712e-01
  -5.7524513e-01  -3.2861643e-01   7.2785562e-02   2.0929594e-01   1.2312631e+00   7.3873336e-01   2.2348356e+00   7.5239892e-01  -7.9803883e-01  -9.1148763e-01  -9.7740262e-01  -1.1611576e+00  -6.9094580e-01  -9.9477404e-01   2.8885789e-01  -1.8219500e-01   1.7481942e+00   5.4324967e-01   1.4770537e+00   3.2177625e-01  -2.5347858e-01   1.1358657e+00   9.7284759e-01   9.7597123e-01   3.4572632e-01   7.8650082e-01   5.0984860e-01   1.0867336e+00   1.2521665e+00   1.8275914e+00   9.1120256e-01   1.1601210e+00   3.6316998e-01   3.4640456e-01   2.8882281e-01   1.5128241e+00   9.1241605e-01   1.6336127e+00   2.5202460e-01   2.6049829e-01  -6.1683219e-01  -6.5387914e-02  -1.8355002e-01   9.4023234e-02  -1.7501930e-01  -1.7645717e-01   2.0725010e-01   1.8385012e+00   1.3482026e-01  -1.1199394e+00  -1.1623105e+00  -8.1985205e-01  -9.6195596e-01  -8.8674063e-02  -5.9961539e-01  -7.3202377e-01  -1.2942229e+00  -1.6337033e+00  -1.9053798e+00  -2.3114664e+00  -1.9079408e+00  -9.8305254e-01  -1.3054111e+00  -5.9727841e-01  -1.0528569e+00  -7.5661533e-01  -1.7181310e+00  -5.8441239e-01  -1.4571516e+00   1.0054069e+00   6.6596169e-01   1.1364548e+00   9.5078368e-01  -1.1034138e+00
  -5.6746443e-01  -4.0523102e-01   2.9916392e-01   3.1399659e-01   1.5410349e+00   8.7703035e-01   2.3526232e+00   6.6880880e-01  -1.0100262e+00  -1.1988989e+00  -9.7603430e-01  -1.2684932e+00  -6.6228034e-01  -1.1020642e+00   1.9897399e-01  -5.3976025e-01   1.9532127e+00   9.1959260e-01   1.6299748e+00   3.0237139e-01  -4.7301378e-01   1.3515887e+00   1.1592932e+00   1.2810861e+00   6.0411266e-01   1.1135857e+00   7.9008297e-01   1.3899776e+00   1.4350039e+00   1.9627805e+00   9.1922329e-01   1.2472904e+00   4.1340486e-01   6.4758537e-01   4.7682358e-01   1.7325387e+00   9.5975892e-01   1.5710027e+00   5.9546948e-03   3.5006485e-01  -6.2416389e-01   1.0878230e-01  -1.6256752e-01   2.8929863e-01  -1.8150588e-01  -1.7050314e-02   1.2653474e-01   1.8453450e+00  -1.2179937e-01  -1.1337875e+00  -1.2798403e+00  -7.8245934e-01  -1.0531217e+00  -9.7243029e-02  -8.2173099e-01  -9.7262724e-01  -1.6760493e+00  -1.7135598e+00  -2.0829344e+00  -2.4427378e+00  -2.0819242e+00  -1.1068348e+00  -1.5947281e+00  -8.0091347e-01  -1.3820963e+00  -9.8084315e-01  -2.0502982e+00  -8.3297982e-01  -1.7573855e+00   1.0743124e+00   9.8437730e-01   1.4225881e+00   9.0235911e-01  -1.2670912e+00
  -5.7067604e-01  -4.8865695e-01   5.0623964e-01   4.0783106e-01   1.8313959e+00   1.0067256e+00   2.4683145e+00   5.8710985e-01  -1.2051263e+00  -1.4694958e+00  -9.8919917e-01  -1.3729712e+00  -6.3928343e-01  -1.1813846e+00   1.3849997e-01  -8.4152914e-01   2.1381555e+00   1.2734693e+00   1.7576238e+00   2.7006309e-01  -6.8811179e-01   1.5484368e+00   1.3280896e+00   1.5677245e+00   8.4904181e-01   1.4168452e+00   1.0490383e+00   1.6672061e+00   1.5955861e+00   2.0874730e+00   9.1427313e-01   1.3190080e+00   4.4911068e-01   9.3020742e-01   6.5484350e-01   1.9436706e+00   1.0024674e+00   1.5206149e+00  -2.3358196e-01   4.2515223e-01  -6.3645471e-01   2.6601725e-01  -1.3753281e-01   4.7434877e-01  -1.7384435e-01   1.5166857e-01   6.4796108e-02   1.8645874e+00  -3.5520435e-01  -1.1567406e+00  -1.3971198e+00  -7.5355543e-01  -1.1291421e+00  -9.4359887e-02  -9.9882961e-01  -1.1817948e+00  -2.0216910e+00  -1.8053049e+00  -2.2419545e+00  -2.5690750e+00  -2.2367930e+00  -1.2225819e+00  -1.8450630e+00  -9.9598450e-01  -1.6795770e+00  -1.1941700e+00  -2.3599099e+00  -1.0750686e+00  -2.0462457e+00   1.1255383e+00   1.2875576e+00   1.6796525e+00   8.4716510e-01  -1.4275364e+00
  -5.8635400e-01  -5.7847969e-01   6.8961336e-01   4.8887410e-01   2.0965969e+00   1.1260747e+00   2.5802657e+00   5.1117953e-01  -1.3796441e+00  -1.7168038e+00  -1.0174515e+00  -1.4745608e+00  -6.2257520e-01  -1.2313891e+00   1.0858174e-01  -1.0797366e+00   2.2985868e+00   1.5985460e+00   1.8581824e+00   2.2427907e-01  -8.9287601e-01   1.7217894e+00   1.4757021e+00   1.8304474e+00   1.0764406e+00   1.6918886e+00   1.2825931e+00   1.9132577e+00   1.7321753e+00   2.1997423e+00   8.9816221e-01   1.3720483e+00   4.6852871e-01   1.1886390e+00   8.1988569e-01   2.1447296e+00   1.0417010e+00   1.4836273e+00  -4.5970125e-01   4.8437022e-01  -6.5439479e-01   4.0283408e-01  -1.0926693e-01   6.4487692e-01  -1.5190885e-01   3.2695397e-01   2.4474526e-02   1.8962111e+00  -5.5894117e-01  -1.1895297e+00  -1.5136014e+00  -7.3472331e-01  -1.1898313e+00  -8.0047762e-02  -1.1267890e+00  -1.3555060e+00  -2.3238087e+00  -1.9092889e+00  -2.3810475e+00  -2.6892279e+00  -2.3712626e+00  -1.3289528e+00  -2.0516630e+00  -1.1798657e+00  -1.9392689e+00  -1.3935036e+00  -2.6408840e+00  -1.3063131e+00  -2.3180783e+00   1.1566998e+00   1.5695061e+00   1.9035646e+00   7.8709396e-01  -1.5814479e+00
  -6.1552099e-01  -6.7407379e-01   8.4557911e-01   5.5570986e-01   2.3317254e+00   1.2338987e+00   2.6869154e+00   4.4482984e-01  -1.5307626e+00  -1.9352345e+00  -1.0606759e+00  -1.5731530e+00  -6.1237518e-01  -1.2516436e+00   1.0923853e-01  -1.2488867e+00   2.4306567e+00   1.8895724e+00   1.9308958e+00   1.6469105e-01  -1.0820522e+00   1.8676213e+00   1.5992113e+00   2.0645173e+00   1.2829307e+00   1.9353221e+00   1.4876864e+00   2.1240421e+00   1.8440164e+00   2.2981005e+00   8.7327435e-01   1.4036755e+00   4.7041663e-01   1.4180359e+00   9.6953180e-01   2.3346994e+00   1.0788947e+00   1.4605854e+00  -6.6581199e-01   5.2666046e-01  -6.7834065e-01   5.1655014e-01  -7.8562121e-02   7.9711070e-01  -1.1589525e-01   5.0572862e-01   7.3828297e-03   1.9397071e+00  -7.2750066e-01  -1.2324591e+00  -1.6286217e+00  -7.2707812e-01  -1.2354111e+00  -5.4676692e-02  -1.2031942e+00  -1.4910777e+00  -2.5766515e+00  -2.0252778e+00  -2.4992997e+00  -2.8021748e+00  -2.4845492e+00  -1.4248597e+00  -2.2112851e+00  -1.3503859e+00  -2.1565194e+00  -1.5764222e+00  -2.8883092e+00  -1.5230804e+00  -2.5680868e+00   1.1659979e+00   1.8248898e+00   2.0914224e+00   7.2428240e-01  -1.7260964e+00
  -6.5870071e-01  -7.7462334e-01   9.7127765e-01   6.0746663e-01   2.5328858e+00   1.3295405e+00   2.7868956e+00   3.9160725e-01  -1.6565941e+00  -2.1203239e+00  -1.1180788e+00  -1.6685686e+00  -6.0846336e-01  -1.2426840e+00   1.3943343e-01  -1.3459836e+00   2.5312615e+00   2.1425603e+00   1.9761007e+00   9.1242308e-02  -1.2512601e+00   1.9826858e+00   1.6964205e+00   2.2660840e+00   1.4659124e+00   2.1448501e+00   1.6623798e+00   2.2967058e+00   1.9313155e+00   2.3815949e+00   8.4241246e-01   1.4117794e+00   4.5411741e-01   1.6145156e+00   1.1019700e+00   2.5130289e+00   1.1156185e+00   1.4514697e+00  -8.4592212e-01   5.5134850e-01  -7.0832164e-01   6.0538905e-01  -4.6191757e-02   9.2798167e-01  -6.6383173e-02   6.8473028e-01   1.4560814e-02   1.9941907e+00  -8.5657723e-01  -1.2853856e+00  -1.7414125e+00  -7.3119182e-01  -1.2665166e+00  -1.8904214e-02  -1.2274606e+00  -1.5871900e+00  -2.7762873e+00  -2.1524100e+00  -2.5963144e+00  -2.9071033e+00  -2.5764038e+00  -1.5094695e+00  -2.3223171e+00  -1.5058600e+00  -2.3282301e+00  -1.7412103e+00  -3.0986437e+00  -1.7225754e+00  -2.7925300e+00   1.1523129e+00   2.0492373e+00   2.2416089e+00   6.6103332e-01  -1.8594340e+00
  -7.1588779e-01  -8.7915070e-01   1.0648137e+00   6.4381968e-01   2.6973303e+00   1.4127905e+00   2.8791292e+00   3.5459962e-01  -1.7561738e+00  -2.2689011e+00  -1.1882115e+00  -1.7605760e+00  -6.1017127e-01  -1.2060453e+00   1.9718318e-01  -1.3706585e+00   2.5981749e+00   2.3549023e+00   1.9952088e+00   4.1722540e-03  -1.3971542e+00   2.0646677e+00   1.7659283e+00   2.4323271e+00   1.6236101e+00   2.3193252e+00   1.8058641e+00   2.4297445e+00   1.9951730e+00   2.4498778e+00   8.0862652e-01   1.3949870e+00   4.1959821e-01   1.7752856e+00   1.2159853e+00   2.6795929e+00   1.1534284e+00   1.4557908e+00  -9.9491633e-01   5.5818384e-01  -7.4406953e-01   6.6853993e-01  -1.2932253e-02   1.0352728e+00  -4.3944459e-03   8.6066549e-01   4.6153593e-02   2.0585258e+00  -9.4327790e-01  -1.3477188e+00  -1.8511166e+00  -7.4705208e-01  -1.2841942e+00   2.6389587e-02  -1.2008864e+00  -1.6438505e+00  -2.9207420e+00  -2.2891819e+00  -2.6722381e+00  -3.0033731e+00  -2.6471324e+00  -1.5821944e+00  -2.3848297e+00  -1.6450923e+00  -2.4529626e+00  -1.8868486e+00  -3.2698319e+00  -1.9028818e+00  -2.9888396e+00   1.1152716e+00   2.2390974e+00   2.3538464e+00   5.9973924e-01  -1.9801354e+00
  -7.8653447e-01  -9.8655031e-01   1.1253326e+00   6.6496452e-01   2.8235341e+00   1.4837876e+00   2.9629033e+00   3.3625861e-01  -1.8294038e+00  -2.3791854e+00  -1.2690261e+00  -1.8489151e+00  -6.1640189e-01  -1.1442576e+00   2.7969887e-01  -1.3251863e+00   2.6301439e+00   2.5254274e+00   1.9906421e+00  -9.5961317e-02  -1.5175100e+00   2.1122978e+00   1.8071614e+00   2.5615552e+00   1.7550763e+00   2.4587486e+00   1.9184148e+00   2.5230542e+00   2.0374749e+00   2.5032440e+00   7.7502992e-01   1.3527419e+00   3.6745795e-01   1.8987219e+00   1.3109180e+00   2.8346272e+00   1.1937086e+00   1.4726990e+00  -1.1087958e+00   5.4736759e-01  -7.8506611e-01   7.0616885e-01   2.0408423e-02   1.1177258e+00   6.8560355e-02   1.0303622e+00   1.0132392e-01   2.1314397e+00  -9.8627279e-01  -1.4184407e+00  -1.9568088e+00  -7.7405683e-01  -1.2898888e+00   8.0167726e-02  -1.1266286e+00  -1.6623059e+00  -3.0100457e+00  -2.4334685e+00  -2.7277715e+00  -3.0904691e+00  -2.6975998e+00  -1.6426711e+00  -2.4005577e+00  -1.7673531e+00  -2.5309662e+00  -2.0129647e+00  -3.4013350e+00  -2.0629425e+00  -3.1556608e+00   1.0552819e+00   2.3921524e+00   2.4291881e+00   5.4280510e-01  -2.0875730e+00
  -8.6955353e-01  -1.0956237e+00   1.1530556e+00   6.7156462e-01   2.9112148e+00   1.5429065e+00   3.0379094e+00   3.3824454e-01  -1.8769574e+00  -2.4508043e+00  -1.3579546e+00  -1.9333214e+00  -6.2567838e-01  -1.0607998e+00   3.8354824e-01  -1.2143921e+00   2.6269481e+00   2.6543927e+00   1.9657211e+00  -2.0826288e-01  -1.6112390e+00   2.1254243e+00   1.8203703e+00   2.6532533e+00   1.8601599e+00   2.5642177e+00   2.0012955e+00   2.5779158e+00   2.0607471e+00   2.5426297e+00   7.4461285e-01   1.2853512e+00   2.9890398e-01   1.9843938e+00   1.3865960e+00   2.9786393e+00   1.2375242e+00   1.5010967e+00  -1.1848705e+00   5.1956735e-01  -8.3060171e-01   7.1938400e-01   5.2961772e-02   1.1751035e+00   1.5045525e-01   1.1909129e+00   1.7820675e-01   2.2116210e+00  -9.8588028e-01  -1.4961380e+00  -2.0575164e+00  -8.1104269e-01  -1.2854164e+00   1.4129798e-01  -1.0095984e+00  -1.6449063e+00  -3.0461853e+00  -2.5825732e+00  -2.7641576e+00  -3.1679450e+00  -2.7292112e+00  -1.6907292e+00  -2.3728076e+00  -1.8723350e+00  -2.5641301e+00  -2.1197484e+00  -3.4940775e+00  -2.2024844e+00  -3.2928131e+00   9.7353677e-01   2.5072815e+00   2.4699525e+00   4.9256752e-01  -2.1817330e+00
  -9.6333624e-01  -1.2051114e+00   1.1492714e+00   6.6467922e-01   2.9612963e+00   1.5906419e+00   3.1042508e+00   3.6130186e-01  -1.9001535e+00  -2.4847444e+00  -1.4520075e+00  -2.0135453e+00  -6.3621826e-01  -9.6001012e-01   5.0482981e-01  -1.0454506e+00   2.5894136e+00   2.7434122e+00   1.9245054e+00  -3.3148463e-01  -1.6783345e+00   2.1050345e+00   1.8065878e+00   2.7080781e+00   1.9394428e+00   2.6378319e+00   2.0566241e+00   2.5969147e+00   2.0679826e+00   2.5695693e+00   7.2006165e-01   1.1939977e+00   2.1570002e-01   2.0330412e+00   1.4432520e+00   3.1123063e+00   1.2854885e+00   1.5397434e+00  -1.2218967e+00   4.7591971e-01  -8.7983711e-01   7.1015905e-01   8.3775684e-02   1.2082024e+00   2.3874966e-01   1.3398027e+00   2.7391373e-01   2.2977929e+00  -9.4408400e-01  -1.5790460e+00  -2.1522391e+00  -8.5634310e-01  -1.2729149e+00   2.0860653e-01  -8.5628099e-01  -1.5949344e+00  -3.0329705e+00  -2.7333084e+00  -2.7831441e+00  -3.2353643e+00  -2.7438658e+00  -1.7263543e+00  -2.3062966e+00  -1.9600914e+00  -2.5558580e+00  -2.2078436e+00  -3.5503154e+00  -2.3218983e+00  -3.4011810e+00   8.7198513e-01   2.5845723e+00   2.4795975e+00   4.5121389e-01  -2.2630849e+00
  -1.0657865e+00  -1.3137228e+00   1.1162854e+00   6.4567732e-01   2.9758206e+00   1.6274968e+00   3.1624130e+00   4.0517323e-01  -1.9008172e+00  -2.4832415e+00  -1.5478872e+00  -2.0893633e+00  -6.4602847e-01  -8.4695149e-01   6.3935148e-01  -8.2759095e-01   2.5193857e+00   2.7953237e+00   1.8715964e+00  -4.6401955e-01  -1.7197661e+00   2.0532256e+00   1.7675544e+00   2.7277990e+00   1.9941492e+00   2.6825538e+00   2.0872031e+00   2.5837932e+00   2.0624495e+00   2.5861119e+00   7.0359438e-01   1.0807119e+00   1.2008845e-01   2.0465020e+00   1.4814304e+00   3.2363649e+00   1.3376593e+00   1.5873440e+00  -1.2201547e+00   4.1801994e-01  -9.3186260e-01   6.8122082e-01   1.1180290e-01   1.2188143e+00   3.3042227e-01   1.4750129e+00   3.8459127e-01   2.3887590e+00  -8.6447931e-01  -1.6651003e+00  -2.2399677e+00  -9.0787078e-01  -1.2547766e+00   2.8092145e-01  -6.7448236e-01  -1.5164093e+00  -2.9758259e+00  -2.8821010e+00  -2.7869200e+00  -3.2922494e+00  -2.7438862e+00  -1.7496481e+00  -2.2069301e+00  -2.0309655e+00  -2.5108785e+00  -2.2782277e+00  -3.5734395e+00  -2.4220909e+00  -3.4825503e+00   7.5327127e-01   2.6252786e+00   2.4625412e+00   4.2070006e-01  -2.3324243e+00
  -1.1743724e+00  -1.4201582e+00   1.0573279e+00   6.1614398e-01   2.9578169e+00   1.6538863e+00   3.2132052e+00   4.6855954e-01  -1.8811326e+00  -2.4496211e+00  -1.6421066e+00  -2.1605789e+00  -6.5301557e-01  -7.2723170e-01   7.8280536e-01  -5.7171520e-01   2.4196585e+00   2.8140069e+00   1.8119112e+00  -6.0390623e-01  -1.7373288e+00   1.9731235e+00   1.7056167e+00   2.7151938e+00   2.0260342e+00   2.7020453e+00   2.0963281e+00   2.5432504e+00   2.0474931e+00   2.5947040e+00   6.9682286e-01   9.4831167e-01   1.4692587e-02   2.0275989e+00   1.5018957e+00   3.3515075e+00   1.3934706e+00   1.6426192e+00  -1.1814582e+00   3.4789828e-01  -9.8574837e-01   6.3590787e-01   1.3590475e-01   1.2096409e+00   4.2204044e-01   1.5950999e+00   5.0553302e-01   2.4834240e+00  -7.5215145e-01  -1.7519938e+00  -2.3196959e+00  -9.6321698e-01  -1.2335577e+00   3.5710422e-01  -4.7301420e-01  -1.4138748e+00  -2.8815202e+00  -3.0251185e+00  -2.7780234e+00  -3.3380388e+00  -2.7319190e+00  -1.7607891e+00  -2.0815243e+00  -2.0855149e+00  -2.4349975e+00  -2.3320855e+00  -3.5677301e+00  -2.5043186e+00  -3.5394034e+00   6.2064425e-01   2.6317290e+00   2.4239381e+00   4.0267090e-01  -2.3907017e+00
  -1.2861943e+00  -1.5231294e+00   9.7642426e-01   5.7778565e-01   2.9111326e+00   1.6700618e+00   3.2576754e+00   5.4913048e-01  -1.8435028e+00  -2.3881030e+00  -1.7311120e+00  -2.2270131e+00  -6.5510287e-01  -6.0678687e-01   9.3093357e-01  -2.8995290e-01   2.2938628e+00   2.8041534e+00   1.7504363e+00  -7.4884798e-01  -1.7334683e+00   1.8687542e+00   1.6236032e+00   2.6738972e+00   2.0372577e+00   2.7004742e+00   2.0875838e+00   2.4806943e+00   2.0263402e+00   2.5980441e+00   7.0065019e-01   8.0030439e-01  -9.7595236e-02   1.9799893e+00   1.5055465e+00   3.4582886e+00   1.4517077e+00   1.7043524e+00  -1.1091004e+00   2.6798199e-01  -1.0405832e+00   5.7800839e-01   1.5487249e-01   1.1841613e+00   5.0986467e-01   1.6992409e+00   6.3134394e-01   2.5807917e+00  -6.1348858e-01  -1.8372398e+00  -2.3904319e+00  -1.0197611e+00  -1.2118701e+00   4.3607042e-01  -2.6133063e-01  -1.2921821e+00  -2.7578500e+00  -3.1584106e+00  -2.7592271e+00  -3.3720646e+00  -2.7108152e+00  -1.7600000e+00  -1.9374932e+00  -2.1244402e+00  -2.3348093e+00  -2.3706911e+00  -3.5380800e+00  -2.5700231e+00  -3.5746951e+00   4.7784124e-01   2.6071896e+00   2.3694207e+00   3.9838658e-01  -2.4388621e+00
  -1.3980714e+00  -1.6213726e+00   8.7823159e-01   5.3234000e-01   2.8402413e+00   1.6760620e+00   3.2970091e+00   6.4358843e-01  -1.7904211e+00  -2.3035809e+00  -1.8114039e+00  -2.2884861e+00  -6.5034722e-01  -4.9163552e-01   1.0796787e+00   4.8318022e-03   2.1463188e+00   2.7710084e+00   1.6919793e+00  -8.9624905e-01  -1.7110904e+00   1.7448716e+00   1.5246892e+00   2.6082171e+00   2.0302509e+00   2.6823126e+00   2.0646385e+00   2.4019667e+00   2.0019211e+00   2.5989214e+00   7.1521039e-01   6.4076007e-01  -2.1373295e-01   1.9079884e+00   1.4933418e+00   3.5570546e+00   1.5105292e+00   1.7714170e+00  -1.0077280e+00   1.8104185e-01  -1.0954988e+00   5.1158560e-01   1.6746540e-01   1.1464648e+00   5.8998419e-01   1.7872468e+00   7.5614805e-01   2.6799451e+00  -4.5593702e-01  -1.9182366e+00  -2.4512054e+00  -1.0747833e+00  -1.1922607e+00   5.1680101e-01  -4.9132515e-02  -1.1562775e+00  -2.6132931e+00  -3.2780560e+00  -2.7334040e+00  -3.3935448e+00  -2.6834914e+00  -1.7475215e+00  -1.7825104e+00  -2.1485158e+00  -2.2173804e+00  -2.3953055e+00  -3.4897040e+00  -2.6206750e+00  -3.5916230e+00   3.2894922e-01   2.5556875e+00   2.3048195e+00   4.0865982e-01  -2.4777037e+00
  -1.5066425e+00  -1.7136592e+00   7.6784869e-01   4.8149617e-01   2.7500340e+00   1.6716903e+00   3.3324205e+00   7.4778493e-01  -1.7243625e+00  -2.2013918e+00  -1.8796513e+00  -2.3447939e+00  -6.3704644e-01  -3.8761688e-01   1.2253159e+00   2.9955681e-01   1.9818609e+00   2.7200910e+00   1.6409260e+00  -1.0432690e+00  -1.6733722e+00   1.6067511e+00   1.4122534e+00   2.5229241e+00   2.0075806e+00   2.6521262e+00   2.0310482e+00   2.3130513e+00   1.9767126e+00   2.6000470e+00   7.3985471e-01   4.7415842e-01  -3.3064811e-01   1.8163708e+00   1.4662429e+00   3.6478959e+00   1.5675319e+00   1.8427833e+00  -8.8315551e-01   9.0122837e-02  -1.1496816e+00   4.4079922e-01   1.7246430e-01   1.1010550e+00   6.5847655e-01   1.8595399e+00   8.7383087e-01   2.7800184e+00  -2.8770838e-01  -1.9923383e+00  -2.5010735e+00  -1.1255744e+00  -1.1770865e+00   5.9834786e-01   1.5404065e-01  -1.0110022e+00  -2.4566480e+00  -3.3803099e+00  -2.7033829e+00  -3.4015991e+00  -2.6527835e+00  -1.7235969e+00  -1.6241651e+00  -2.1585366e+00  -2.0899240e+00  -2.4070920e+00  -3.4278542e+00  -2.6576432e+00  -3.5934087e+00   1.7825158e-01   2.4818057e+00   2.2358755e+00   4.3380709e-01  -2.5077726e+00
  -1.6084807e+00  -1.7988031e+00   6.5060690e-01   4.2682829e-01   2.6456025e+00   1.6565209e+00   3.3650432e+00   8.5688457e-01  -1.6476964e+00  -2.0870812e+00  -1.9327987e+00  -2.3956830e+00  -6.1382929e-01  -3.0012679e-01   1.3645616e+00   5.8143922e-01   1.8056394e+00   2.6569107e+00   1.6010199e+00  -1.1868949e+00  -1.6235817e+00   1.4599590e+00   1.2897396e+00   2.4230268e+00   1.9718188e+00   2.6143699e+00   1.9900763e+00   2.2197833e+00   1.9526153e+00   2.6038892e+00   7.7318439e-01   3.0521807e-01  -4.4535098e-01   1.7101627e+00   1.4251731e+00   3.7306285e+00   1.6198582e+00   1.9175070e+00  -7.4212203e-01  -1.5417081e-03  -1.2023722e+00   3.6973133e-01   1.6873513e-01   1.0526363e+00   7.1158102e-01   1.9170976e+00   9.7830203e-01   2.8801613e+00  -1.1745045e-01  -2.0569272e+00  -2.5391285e+00  -1.1695382e+00  -1.1683936e+00   6.7983630e-01   3.3921113e-01  -8.6091605e-01  -2.2966749e+00  -3.4617414e+00  -2.6718004e+00  -3.3952775e+00  -2.6213004e+00  -1.6884663e+00  -1.4696305e+00  -2.1552718e+00  -1.9594801e+00  -2.4070575e+00  -3.3575544e+00  -2.6820900e+00  -3.5831053e+00   3.0065681e-02   2.3904576e+00   2.1679630e+00   4.7361794e-01  -2.5292969e+00
  -1.7002137e+00  -1.8756654e+00   5.3185263e-01   3.6974612e-01   2.5320304e+00   1.6299306e+00   3.3958306e+00   9.6556923e-01  -1.5626230e+00  -1.9661753e+00  -1.9681588e+00  -2.4408278e+00  -5.7972196e-01  -2.3386663e-01   1.4946551e+00   8.3849057e-01   1.6229141e+00   2.5866947e+00   1.5751736e+00  -1.3240261e+00  -1.5649161e+00   1.3101124e+00   1.1605270e+00   2.3135455e+00   1.9254253e+00   2.5731955e+00   1.9445439e+00   2.1275761e+00   1.9308655e+00   2.6125219e+00   8.1312820e-01   1.3871506e-01  -5.5503610e-01   1.5944326e+00   1.3709967e+00   3.8048024e+00   1.6643360e+00   1.9947050e+00  -5.9200296e-01  -9.0629786e-02  -1.2528560e+00   3.0222502e-01   1.5529893e-01   1.0058971e+00   7.4587664e-01   1.9613657e+00   1.0637646e+00   2.9795032e+00   4.6103448e-02  -2.1094882e+00  -2.5645044e+00  -1.2042813e+00  -1.1678078e+00   7.6046869e-01   4.9833673e-01  -7.1015051e-01  -2.1417503e+00  -3.5193546e+00  -2.6409602e+00  -3.3736021e+00  -2.5912857e+00  -1.6423716e+00  -1.3253594e+00  -2.1394346e+00  -1.8326185e+00  -2.3960178e+00  -3.2833671e+00  -2.6948986e+00  -3.5634341e+00  -1.1142019e-01   2.2866583e+00   2.1058314e+00   5.2734503e-01  -2.5421624e+00
  -1.7786480e+00  -1.9431597e+00   4.1673125e-01   3.1146330e-01   2.4141926e+00   1.5911531e+00   3.4254669e+00   1.0682720e+00  -1.4711357e+00  -1.8439655e+00  -1.9834938e+00  -2.4798151e+00  -5.3418522e-01  -1.9261941e-01   1.6134128e+00   1.0599682e+00   1.4388440e+00   2.5141374e+00   1.5653228e+00  -1.4515726e+00  -1.5003638e+00   1.1626354e+00   1.0278143e+00   2.1992931e+00   1.8706439e+00   2.5322768e+00   1.8967110e+00   2.0411784e+00   1.9119877e+00   2.6274933e+00   8.5705871e-01  -2.0700748e-02  -6.5716832e-01   1.4740909e+00   1.3045140e+00   3.8697333e+00   1.6976426e+00   2.0735177e+00  -4.4049039e-01  -1.7384254e-01  -1.3004486e+00   2.4174263e-01   1.3140171e-01   9.6529729e-01   7.5845165e-01   1.9941432e+00   1.1249768e+00   3.0771188e+00   1.9449208e-01  -2.1476858e+00  -2.5763892e+00  -1.2276873e+00  -1.1764480e+00   8.3953161e-01   6.2463922e-01  -5.6229811e-01  -1.9995509e+00  -3.5506883e+00  -2.6127098e+00  -3.3356188e+00  -2.5644983e+00  -1.5855695e+00  -1.1968240e+00  -2.1116656e+00  -1.7151767e+00  -2.3745879e+00  -3.2092043e+00  -2.6966375e+00  -3.5366627e+00  -2.4230450e-01   2.1752974e+00   2.0533818e+00   5.9371597e-01  -2.5459305e+00
  -1.8408883e+00  -2.0002557e+00   3.0998306e-01   2.5298242e-01   2.2965778e+00   1.5393507e+00   3.4543003e+00   1.1594288e+00  -1.3750019e+00  -1.7253110e+00  -1.9770779e+00  -2.5121356e+00  -4.7712238e-01  -1.7906563e-01   1.7192516e+00   1.2367647e+00   1.2582883e+00   2.4431905e+00   1.5723302e+00  -1.5665588e+00  -1.4325910e+00   1.0225326e+00   8.9452498e-01   2.0846755e+00   1.8094231e+00   2.4946651e+00   1.8481994e+00   1.9644736e+00   1.8957876e+00   2.6497239e+00   9.0193890e-01  -1.6868348e-01  -7.4955113e-01   1.3537065e+00   1.2264709e+00   3.9245543e+00   1.7164827e+00   2.1530666e+00  -2.9525722e-01  -2.4802352e-01  -1.3444788e+00   1.9124875e-01   9.6578797e-02   9.3487351e-01   7.4705570e-01   2.0174495e+00   1.1574930e+00   3.1720013e+00   3.1987448e-01  -2.1694377e+00  -2.5740369e+00  -1.2379737e+00  -1.1948628e+00   9.1640572e-01   7.1287231e-01  -4.2034216e-01  -1.8767758e+00  -3.5538896e+00  -2.5883389e+00  -3.2804502e+00  -2.5421184e+00  -1.5183514e+00  -1.0883079e+00  -2.0725275e+00  -1.6120444e+00  -2.3431922e+00  -3.1381863e+00  -2.6875525e+00  -3.5045229e+00  -3.5911853e-01   2.0609328e+00   2.0134930e+00   6.7096786e-01  -2.5398889e+00
  -1.8844510e+00  -2.0459879e+00   2.1576171e-01   1.9509523e-01   2.1831340e+00   1.4736990e+00   3.4822973e+00   1.2337338e+00  -1.2757641e+00  -1.6144665e+00  -1.9477468e+00  -2.5371879e+00  -4.0885748e-01  -1.9464849e-01   1.8111836e+00   1.3617229e+00   1.0856210e+00   2.3768975e+00   1.5959453e+00  -1.6662321e+00  -1.3638589e+00   8.9418285e-01   7.6323019e-01   1.9735197e+00   1.7433583e+00   2.4626719e+00   1.7999546e+00   1.9003313e+00   1.8813857e+00   2.6794373e+00   9.4449108e-01  -3.0135603e-01  -8.3037825e-01   1.2373481e+00   1.1375808e+00   3.9682809e+00   1.7177685e+00   2.2324080e+00  -1.6362126e-01  -3.1028093e-01  -1.3842737e+00   1.5312222e-01   5.0709201e-02   9.1806869e-01   7.1022575e-01   2.0333797e+00   1.1578712e+00   3.2630414e+00   4.1535457e-01  -2.1729880e+00  -2.5567869e+00  -1.2337312e+00  -1.2229994e+00   9.9057965e-01   7.5951801e-01  -2.8662677e-01  -1.7789157e+00  -3.5277613e+00  -2.5685113e+00  -3.2073558e+00  -2.5246862e+00  -1.4410683e+00  -1.0027639e+00  -2.0225132e+00  -1.5270034e+00  -2.3020957e+00  -3.0725556e+00  -2.6675924e+00  -3.4681705e+00  -4.5895572e-01   1.9476092e+00   1.9878990e+00   7.5690393e-01  -2.5231307e+00
  -1.9073642e+00  -2.0794686e+00   1.3748210e-01   1.3839334e-01   2.0771464e+00   1.3934805e+00   3.5090236e+00   1.2863911e+00  -1.1747527e+00  -1.5149374e+00  -1.8949285e+00  -2.5542923e+00  -3.3009017e-01  -2.3949543e-01   1.8887855e+00   1.4298646e+00   9.2457282e-01   2.3172878e+00   1.6348232e+00  -1.7481699e+00  -1.2959656e+00   7.8116607e-01   6.3609403e-01   1.8689380e+00   1.6736596e+00   2.4377936e+00   1.7522537e+00   1.8505141e+00   1.8672918e+00   2.7161309e+00   9.8137730e-01  -4.1545636e-01  -8.9826936e-01   1.1284562e+00   1.0385541e+00   3.9998850e+00   1.6987954e+00   2.3104927e+00  -5.2225475e-02  -3.5810769e-01  -1.4191494e+00   1.2909771e-01  -5.9448972e-03   9.1759449e-01   6.4737898e-01   2.0439586e+00   1.1238391e+00   3.3490185e+00   4.7526866e-01  -2.1569749e+00  -2.5240873e+00  -1.2139465e+00  -1.2602008e+00   1.0616639e+00   7.6290482e-01  -1.6286439e-01  -1.7100747e+00  -3.4717861e+00  -2.5532308e+00  -3.1157924e+00  -2.5120750e+00  -1.3541553e+00  -9.4173801e-01  -1.9620627e+00  -1.4626244e+00  -2.2514475e+00  -3.0136417e+00  -2.6364566e+00  -3.4281844e+00  -5.3958112e-01   1.8387112e+00   1.9771325e+00   8.4896975e-01  -2.4946500e+00
  -1.9082565e+00  -2.0999090e+00   7.7703564e-02   8.3286373e-02   1.9811495e+00   1.2981813e+00   3.5336528e+00   1.3133445e+00  -1.0731063e+00  -1.4293685e+00  -1.8186611e+00  -2.5627160e+00  -2.4183359e-01  -3.1239909e-01   1.9521437e+00   1.4385325e+00   7.7809998e-01   2.2653313e+00   1.6866031e+00  -1.8103853e+00  -1.2302182e+00   6.8612942e-01   5.1483676e-01   1.7732291e+00   1.6011468e+00   2.4206746e+00   1.7047539e+00   1.8156486e+00   1.8515136e+00   2.7585864e+00   1.0093830e+00  -5.0846008e-01  -9.5229355e-01   1.0297494e+00   9.3013259e-01   4.0183709e+00   1.6574035e+00   2.3861356e+00   3.3252178e-02  -3.8949487e-01  -1.4484082e+00   1.2023637e-01  -7.2715999e-02   9.3532952e-01   5.5886993e-01   2.0510037e+00   1.0544143e+00   3.4286056e+00   4.9542579e-01  -2.1204929e+00  -2.4755261e+00  -1.1780103e+00  -1.3052341e+00   1.1294016e+00   7.2324434e-01  -5.0175579e-02  -1.6728494e+00  -3.3861303e+00  -2.5418460e+00  -3.0054807e+00  -2.5035047e+00  -1.2581558e+00  -9.0536163e-01  -1.8915884e+00  -1.4202231e+00  -2.1913311e+00  -2.9618766e+00  -2.5936622e+00  -3.3846013e+00  -5.9951857e-01   1.7368574e+00   1.9805315e+00   9.4434795e-01  -2.4534454e+00
  -1.8864310e+00  -2.1066530e+00   3.8050549e-02   3.0022399e-02   1.8968735e+00   1.1875868e+00   3.5550018e+00   1.3114839e+00  -9.7179560e-01  -1.3594703e+00  -1.7195985e+00  -2.5617099e+00  -1.4534422e-01  -4.1085817e-01   2.0017834e+00   1.3874434e+00   6.4828827e-01   2.2209554e+00   1.7480419e+00  -1.8514260e+00  -1.1674286e+00   6.1069621e-01   4.0071513e-01   1.6878233e+00   1.5262662e+00   2.4111126e+00   1.6565789e+00   1.7952554e+00   1.8316999e+00   2.8049236e+00   1.0255951e+00  -5.7867680e-01  -9.9198256e-01   9.4316747e-01   8.1312324e-01   4.0228489e+00   1.5921202e+00   2.4580023e+00   8.8346855e-02  -4.0303366e-01  -1.4713484e+00   1.2692258e-01  -1.4852883e-01   9.7225799e-01   4.4600769e-01   2.0560074e+00   9.4997342e-01   3.5003877e+00   4.7329305e-01  -2.0631511e+00  -2.4108679e+00  -1.1257180e+00  -1.3563477e+00   1.1936711e+00   6.4258959e-01   5.0847785e-02  -1.6682639e+00  -3.2716346e+00  -2.5330939e+00  -2.8764765e+00  -2.4975917e+00  -1.1537435e+00  -8.9241008e-01  -1.8115065e+00  -1.3998706e+00  -2.1218211e+00  -2.9168548e+00  -2.5386257e+00  -3.3369815e+00  -6.3811372e-01   1.6438363e+00   1.9963145e+00   1.0400669e+00  -2.3986242e+00
  -1.8419215e+00  -2.0992206e+00   1.9171554e-02  -2.1293086e-02   1.8252295e+00   1.0618725e+00   3.5715948e+00   1.2788171e+00  -8.7164364e-01  -1.3059825e+00  -1.5990057e+00  -2.5505537e+00  -4.2052996e-02  -5.3117542e-01   2.0385874e+00   1.2786583e+00   5.3629239e-01   2.1831251e+00   1.8152014e+00  -1.8704627e+00  -1.1079353e+00   5.5542036e-01   2.9451688e-01   1.6132697e+00   1.4491301e+00   2.4081084e+00   1.6064410e+00   1.7878404e+00   1.8053099e+00   2.8526953e+00   1.0275692e+00  -6.2531702e-01  -1.0173376e+00   8.6984851e-01   6.8843146e-01   4.0126075e+00   1.5022801e+00   2.5246176e+00   1.1000450e-01  -3.9800237e-01  -1.4872832e+00   1.4888309e-01  -2.3191835e-01   1.0284468e+00   3.1103622e-01   2.0600454e+00   8.1226905e-01   3.5629002e+00   4.0812065e-01  -1.9851209e+00  -2.3301049e+00  -1.0572641e+00  -1.4113523e+00   1.2544795e+00   5.2471943e-01   1.4006396e-01  -1.6957601e+00  -3.1297961e+00  -2.5251800e+00  -2.7292455e+00  -2.4924346e+00  -1.0417393e+00  -9.0041910e-01  -1.7222704e+00  -1.4004529e+00  -2.0430373e+00  -2.8774291e+00  -2.4707500e+00  -3.2844967e+00  -6.5557186e-01   1.5605854e+00   2.0217181e+00   1.1331186e+00  -2.3294944e+00
  -1.7755359e+00  -2.0773667e+00   2.0733258e-02  -7.0681432e-02   1.7663281e+00   9.2168250e-01   3.5817529e+00   1.2146012e+00  -7.7334277e-01  -1.2686776e+00  -1.4587466e+00  -2.5286111e+00   6.6494545e-02  -6.6860769e-01   2.0637082e+00   1.1164750e+00   4.4231309e-01   2.1499759e+00   1.8836755e+00  -1.8673654e+00  -1.0516460e+00   5.1978661e-01   1.9656779e-01   1.5492634e+00   1.3695728e+00   2.4099520e+00   1.5527853e+00   1.7910368e+00   1.7698034e+00   2.8990210e+00   1.0134779e+00  -6.4852844e-01  -1.0288312e+00   8.1014033e-01   5.5708804e-01   3.9871734e+00   1.3881162e+00   2.5843958e+00   9.6722742e-02  -3.7443356e-01  -1.4955740e+00   1.8522387e-01  -3.2106812e-01   1.1030614e+00   1.5707599e-01   2.0637177e+00   6.4439704e-01   3.6146809e+00   3.0100413e-01  -1.8871779e+00  -2.2335106e+00  -9.7324000e-01  -1.4677244e+00   1.3119398e+00   3.7495770e-01   2.1769692e-01  -1.7532402e+00  -2.9627494e+00  -2.5158926e+00  -2.5647439e+00  -2.4857339e+00  -9.2312835e-01  -9.2585270e-01  -1.6244080e+00  -1.4197713e+00  -1.9551935e+00  -2.8418342e+00  -2.3895155e+00  -3.2260374e+00  -6.5296898e-01   1.4872106e+00   2.0531892e+00   1.2205849e+00  -2.2456456e+00
  -1.6888783e+00  -2.0411461e+00   4.1447629e-02  -1.1828078e-01   1.7195321e+00   7.6819395e-01   3.5837028e+00   1.1194308e+00  -6.7746396e-01  -1.2464032e+00  -1.3012638e+00  -2.4953892e+00   1.7868291e-01  -8.1756056e-01   2.0784814e+00   9.0725296e-01   3.6561262e-01   2.1189947e+00   1.9488518e+00  -1.8427593e+00  -9.9809755e-01   5.0225471e-01   1.0674940e-01   1.4947120e+00   1.2872207e+00   2.4143491e+00   1.4939520e+00   1.8017959e+00   1.7228398e+00   2.9407537e+00   9.8223810e-01  -6.4940060e-01  -1.0274028e+00   7.6364105e-01   4.2026915e-01   3.9463639e+00   1.2508228e+00   2.6356993e+00   4.8631925e-02  -3.3315725e-01  -1.4956721e+00   2.3448013e-01  -4.1386790e-01   1.1944166e+00  -1.1968668e-02   2.0671274e+00   4.5071434e-01   3.6543391e+00   1.5488251e-01  -1.7707319e+00  -2.1217056e+00  -8.7463428e-01  -1.5227264e+00   1.3662355e+00   1.9993775e-01   2.8425406e-01  -1.8371556e+00  -2.7732444e+00  -2.5027449e+00  -2.3844917e+00  -2.4749358e+00  -7.9907263e-01  -9.6431107e-01  -1.5185569e+00  -1.4546747e+00  -1.8586403e+00  -2.8078277e+00  -2.2945650e+00  -3.1603270e+00  -6.3223411e-01   1.4230443e+00   2.0866267e+00   1.2997640e+00  -2.1470080e+00
  -1.5843507e+00  -1.9909853e+00   7.9128341e-02  -1.6433994e-01   1.6835384e+00   6.0315617e-01   3.5757016e+00   9.9527838e-01  -5.8445946e-01  -1.2371604e+00  -1.1295532e+00  -2.4506034e+00   2.9285326e-01  -9.7182063e-01   2.0843433e+00   6.5917601e-01   3.0456706e-01   2.0872334e+00   2.0061904e+00  -1.7980576e+00  -9.4653080e-01   5.0034459e-01   2.4526434e-02   1.4478343e+00   1.2015699e+00   2.4185706e+00   1.4283422e+00   1.8166092e+00   1.6624766e+00   2.9746719e+00   9.3361183e-01  -6.2993674e-01  -1.0144480e+00   7.2926607e-01   2.7930655e-01   3.8903271e+00   1.0925817e+00   2.6769162e+00  -3.2485826e-02  -2.7581630e-01  -1.4871717e+00   2.9467608e-01  -5.0798891e-01   1.3000557e+00  -1.9153501e-01   2.0698953e+00   2.3670973e-01   3.6806320e+00  -2.5528832e-02  -1.6378444e+00  -1.9957178e+00  -7.6284055e-01  -1.5735386e+00   1.4175690e+00   7.3223282e-03   3.4045144e-01  -1.9426417e+00  -2.5646266e+00  -2.4831382e+00  -2.1906385e+00  -2.4573981e+00  -6.7092542e-01  -1.0107680e+00  -1.4054974e+00  -1.5012150e+00  -1.7538964e+00  -2.7728414e+00  -2.1857831e+00  -3.0860395e+00  -5.9610287e-01   1.3667345e+00   2.1176525e+00   1.3682954e+00  -2.0338890e+00
  -1.4651309e+00  -1.9277495e+00   1.3077383e-01  -2.0921547e-01   1.6564856e+00   4.2890345e-01   3.5561699e+00   8.4548228e-01  -4.9465925e-01  -1.2382129e+00  -9.4712783e-01  -2.3942402e+00   4.0731238e-01  -1.1248137e+00   2.0827560e+00   3.8196104e-01   2.5675493e-01   2.0515434e+00   2.0515074e+00  -1.7354638e+00  -8.9597113e-01   5.1075928e-01  -5.1015328e-02   1.4062883e+00   1.1120660e+00   2.4196276e+00   1.3545765e+00   1.8317549e+00   1.5873550e+00   2.9976880e+00   8.6827641e-01  -5.9299357e-01  -9.9179787e-01   7.0533692e-01   1.3568645e-01   3.8195676e+00   9.1655224e-01   2.7065603e+00  -1.4323909e-01  -2.0485009e-01  -1.4698653e+00   3.6339196e-01  -6.0097368e-01   1.4168563e+00  -3.7655578e-01   2.0712108e+00   8.8313111e-03   3.6925482e+00  -2.3386956e-01  -1.4912280e+00  -1.8570418e+00  -6.3966871e-01  -1.6173980e+00   1.4661013e+00  -1.9450892e-01   3.8715153e-01  -2.0636922e+00  -2.3408106e+00  -2.4545372e+00  -1.9860072e+00  -2.4305645e+00  -5.4024286e-01  -1.0598263e+00  -1.2861817e+00  -1.5548206e+00  -1.6416702e+00  -2.7341321e+00  -2.0633615e+00  -3.0019105e+00  -5.4803903e-01   1.3163616e+00   2.1419002e+00   1.4242778e+00  -1.9069893e+00
  -1.3351194e+00  -1.8527963e+00   1.9267644e-01  -2.5336968e-01   1.6360828e+00   2.4833209e-01   3.5238247e+00   6.7468001e-01  -4.0826367e-01  -1.2462234e+00  -7.5797062e-01  -2.3266155e+00   5.2032782e-01  -1.2698809e+00   2.0751427e+00   8.6518771e-02   2.1907748e-01   2.0088158e+00   2.0812467e+00  -1.6579395e+00  -8.4531163e-01   5.2953900e-01  -1.2112187e-01   1.3673211e+00   1.0181822e+00   2.4144576e+00   1.2716371e+00   1.8435516e+00   1.4968570e+00   3.0070591e+00   7.8786040e-01  -5.4218875e-01  -9.6168505e-01   6.8968810e-01  -8.9649487e-03   3.7349585e+00   7.2681857e-01   2.7233780e+00  -2.7873098e-01  -1.2344282e-01  -1.4438008e+00   4.3783731e-01  -6.9033735e-01   1.5411543e+00  -5.6163823e-01   2.0699137e+00  -2.2572749e-01   3.6893878e+00  -4.6233045e-01  -1.3342254e+00  -1.7076777e+00  -5.0735681e-01  -1.6517366e+00   1.5118859e+00  -3.9679371e-01   4.2531479e-01  -2.1933732e+00  -2.1062462e+00  -2.4146480e+00  -1.7741063e+00  -2.3921408e+00  -4.0879427e-01  -1.1059795e+00  -1.1617553e+00  -1.6104800e+00  -1.5228697e+00  -2.6889305e+00  -1.9278490e+00  -2.9068396e+00  -4.9212598e-01   1.2695759e+00   2.1553059e+00   1.4663774e+00  -1.7673971e+00
  -1.1988553e+00  -1.7680074e+00   2.6055679e-01  -2.9736629e-01   1.6197523e+00   6.4840171e-02   3.4778024e+00   4.8868394e-01  -3.2533446e-01  -1.2574096e+00  -5.6647119e-01  -2.2484222e+00   6.3011494e-01  -1.4005594e+00   2.0628318e+00  -2.1542707e-01   1.8790743e-01   1.9562127e+00   2.0927237e+00  -1.5691342e+00  -7.9339084e-01   5.5224201e-01  -1.8731347e-01   1.3279361e+00   9.1948959e-01   2.4001113e+00   1.1789791e+00   1.8486066e+00   1.3912250e+00   3.0005914e+00   6.9494036e-01  -4.8177770e-01  -9.2669228e-01   6.7978987e-01  -1.5290961e-01   3.6377355e+00   5.2829078e-01   2.7264608e+00  -4.3272266e-01  -3.5434749e-02  -1.4093320e+00   5.1493159e-01  -7.7367625e-01   1.6688824e+00  -7.4126258e-01   2.0646030e+00  -4.5927790e-01   3.6708318e+00  -7.0191279e-01  -1.1707593e+00  -1.5501480e+00  -3.6857524e-01  -1.6743138e+00   1.5548049e+00  -5.9073189e-01   4.5596442e-01  -2.3240725e+00  -1.8658663e+00  -2.3615871e+00  -1.5591038e+00  -2.3402616e+00  -2.7856627e-01  -1.1438690e+00  -1.0335701e+00  -1.6629356e+00  -1.3986031e+00  -2.6345798e+00  -1.7801868e+00  -2.7999772e+00  -4.3292752e-01   1.2237488e+00   2.1543797e+00   1.4939184e+00  -1.6165627e+00
  -1.0613948e+00  -1.6757871e+00   3.2972351e-01  -3.4186110e-01   1.6047831e+00  -1.1777219e-01   3.4177624e+00   2.9429776e-01  -2.4578807e-01  -1.2677146e+00  -3.7734061e-01  -2.1607612e+00   7.3482385e-01  -1.5108598e+00   2.0470132e+00  -5.1175555e-01   1.5926019e-01   1.8913776e+00   2.0843259e+00  -1.4732759e+00  -7.3906264e-01   5.7414499e-01  -2.5131699e-01   1.2850689e+00   8.1571719e-01   2.3739361e+00   1.0766081e+00   1.8440432e+00   1.2716300e+00   2.9768189e+00   5.9299383e-01  -4.1650185e-01  -8.8968226e-01   6.7288235e-01  -2.9434034e-01   3.5294758e+00   3.2655940e-01   2.7153477e+00  -5.9785482e-01   5.4803467e-02  -1.3671584e+00   5.9139320e-01  -8.4877845e-01   1.7957199e+00  -9.0999469e-01   2.0537626e+00  -6.8391684e-01   3.6369945e+00  -9.4274768e-01  -1.0052517e+00  -1.3874806e+00  -2.2641551e-01  -1.6833346e+00   1.5945171e+00  -7.6783010e-01   4.8016158e-01  -2.4477817e+00  -1.6250129e+00  -2.2940308e+00  -1.3457520e+00  -2.2736348e+00  -1.5175709e-01  -1.1685273e+00  -9.0318832e-01  -1.7068816e+00  -1.2701697e+00  -2.5686642e+00  -1.6217227e+00  -2.6807953e+00  -3.7532160e-01   1.1761323e+00   2.1364449e+00   1.5069525e+00  -1.4562584e+00
  -9.2815254e-01  -1.5790210e+00   3.9525863e-01  -3.8758615e-01   1.5884872e+00  -2.9543952e-01   3.3439629e+00   9.9075598e-02  -1.6939489e-01  -1.2729845e+00  -1.9550128e-01  -2.0651500e+00   8.3253475e-01  -1.5955247e+00   2.0287032e+00  -7.9038969e-01   1.2898143e-01   1.8126146e+00   2.0556550e+00  -1.3750237e+00  -6.8125329e-01   5.9045669e-01  -3.1498901e-01   1.2357681e+00   7.0679774e-01   2.3337421e+00   9.6511748e-01   1.8276947e+00   1.1401831e+00   2.9351482e+00   4.8630556e-01  -3.5141055e-01  -8.5370556e-01   6.6611942e-01  -4.3143586e-01   3.4120579e+00   1.2770235e-01   2.6901073e+00  -7.6592246e-01   1.4253177e-01  -1.3183471e+00   6.6383984e-01  -9.1373090e-01   1.9172493e+00  -1.0627030e+00   2.0358975e+00  -8.9183054e-01   3.5884502e+00  -1.1744690e+00  -8.4250657e-01  -1.2231528e+00  -8.4354016e-02  -1.6775473e+00   1.6304238e+00  -9.2023543e-01   4.9898668e-01  -2.5564055e+00  -1.3893306e+00  -2.2113335e+00  -1.1392632e+00  -2.1916566e+00  -3.0755076e-02  -1.1755974e+00  -7.7237216e-01  -1.7371700e+00  -1.1390436e+00  -2.4891236e+00  -1.4542106e+00  -2.5491395e+00  -3.2431034e-01   1.1240201e+00   2.0998297e+00   1.5062989e+00  -1.2885274e+00
  -8.0470974e-01  -1.4809948e+00   4.5222598e-01  -4.3532444e-01   1.5683515e+00  -4.6399892e-01   3.2572987e+00  -8.8972278e-02  -9.5787771e-02  -1.2691488e+00  -2.5949113e-02  -1.9635061e+00   9.2126846e-01  -1.6502609e+00   2.0087168e+00  -1.0397512e+00   9.2943661e-02   1.7190256e+00   2.0075994e+00  -1.2792889e+00  -6.1900688e-01   5.9653782e-01  -3.8022984e-01   1.1773698e+00   5.9289914e-01   2.2779467e+00   8.4568321e-01   1.7982527e+00   9.9988472e-01   2.8759515e+00   3.7982421e-01  -2.9166175e-01  -8.2188726e-01   6.5671759e-01  -5.6242562e-01   3.2876027e+00  -6.1949559e-02   2.6513910e+00  -9.2819864e-01   2.2283255e-01  -1.2643346e+00   7.2890066e-01  -9.6701599e-01   2.0291162e+00  -1.1947724e+00   2.0096691e+00  -1.0756104e+00   3.5262306e+00  -1.3866304e+00  -6.8755616e-01  -1.0609958e+00   5.3815491e-02  -1.6563160e+00   1.6616590e+00  -1.0410469e+00   5.1352166e-01  -2.6420908e+00  -1.1646285e+00  -2.1136086e+00  -9.4513548e-01  -2.0944858e+00   8.1901781e-02  -1.1615220e+00  -6.4306433e-01  -1.7490156e+00  -1.0068533e+00  -2.3943546e+00  -1.2797934e+00  -2.4052644e+00  -2.8481401e-01   1.0649047e+00   2.0439975e+00   1.4935485e+00  -1.1156265e+00
  -6.9658931e-01  -1.3852699e+00   4.9589781e-01  -4.8587562e-01   1.5421807e+00  -6.1937966e-01   3.1592977e+00  -2.6171740e-01  -2.4482862e-02  -1.2523953e+00   1.2641139e-01  -1.8581009e+00   9.9901770e-01  -1.6719320e+00   1.9876475e+00  -1.2492136e+00   4.7244771e-02   1.6106024e+00   1.9423306e+00  -1.1910263e+00  -5.5151965e-01   5.8811973e-01  -4.4889058e-01   1.1076646e+00   4.7444169e-01   2.2056899e+00   7.2002111e-01   1.7553623e+00   8.5451255e-01   2.8006029e+00   2.7897073e-01  -2.4230637e-01  -7.9729595e-01   6.4210544e-01  -6.8566002e-01   3.1583991e+00  -2.3608126e-01   2.6004434e+00  -1.0757965e+00   2.9082624e-01  -1.2069012e+00   7.8334097e-01  -1.0075915e+00   2.1271892e+00  -1.3023024e+00   1.9740205e+00  -1.2285681e+00   3.4517868e+00  -1.5691509e+00  -5.4547312e-01  -9.0505953e-01   1.8408525e-01  -1.6196593e+00   1.6871085e+00  -1.1245922e+00   5.2482734e-01  -2.6975627e+00  -9.5670428e-01  -2.0017602e+00  -7.6893427e-01  -1.9830712e+00   1.8358920e-01  -1.1236943e+00  -5.1735367e-01  -1.7382007e+00  -8.7535520e-01  -2.2832952e+00  -1.1009687e+00  -2.2498512e+00  -2.6145579e-01   9.9662672e-01   1.9696126e+00   1.4710275e+00  -9.3996539e-01
  -6.0901152e-01  -1.2955245e+00   5.2199132e-01  -5.4001122e-01   1.5082191e+00  -7.5780206e-01   3.0520690e+00  -4.1128169e-01   4.5084908e-02  -1.2193372e+00   2.5695486e-01  -1.7514834e+00   1.0638018e+00  -1.6587012e+00   1.9658515e+00  -1.4095346e+00  -1.1598633e-02   1.4882677e+00   1.8632166e+00  -1.1150117e+00  -4.7816705e-01   5.6151361e-01  -5.2267461e-01   1.0250422e+00   3.5210223e-01   2.1169140e+00   5.9030933e-01   1.6996559e+00   7.0845432e-01   2.7114460e+00   1.8940215e-01  -2.0806484e-01  -7.8279774e-01   6.2006671e-01  -7.9968016e-01   3.0268140e+00  -3.8868289e-01   2.5390682e+00  -1.2000585e+00   3.4190108e-01  -1.1481197e+00   8.2419641e-01  -1.0349466e+00   2.2077160e+00  -1.3822799e+00   1.9282818e+00  -1.3450339e+00   3.3669183e+00  -1.7127695e+00  -4.2115482e-01  -7.5944393e-01   3.0237220e-01  -1.5682552e+00   1.7054560e+00  -1.1666604e+00   5.3391321e-01  -2.7164545e+00  -7.7113901e-01  -1.8774661e+00  -6.1604159e-01  -1.8591319e+00   2.7168341e-01  -1.0605676e+00  -3.9742951e-01  -1.7012703e+00  -7.4640541e-01  -2.1554916e+00  -9.2054312e-01  -2.0840104e+00  -2.5834672e-01   9.1750939e-01   1.8785298e+00   1.4417125e+00  -7.6404850e-01
  -5.4664045e-01  -1.2153691e+00   5.2690321e-01  -5.9842050e-01   1.4652502e+00  -8.7597167e-01   2.9382056e+00  -5.3041893e-01   1.1351180e-01  -1.1671657e+00   3.6153713e-01  -1.6463774e+00   1.1137423e+00  -1.6101169e+00   1.9434353e+00  -1.5132489e+00  -8.6471680e-02   1.3538658e+00   1.7746560e+00  -1.0556123e+00  -3.9852679e-01   5.1380170e-01  -6.0303724e-01   9.2861360e-01   2.2680783e-01   2.0124067e+00   4.5908481e-01   1.6327259e+00   5.6649232e-01   2.6116935e+00   1.1673810e-01  -1.9310438e-01  -7.8090358e-01   5.8887088e-01  -9.0328097e-01   2.8951901e+00  -5.1434457e-01   2.4695467e+00  -1.2929568e+00   3.7194497e-01  -1.0902746e+00   8.4891153e-01  -1.0491284e+00   2.2674669e+00  -1.4327136e+00   1.8722450e+00  -1.4206229e+00   3.2736689e+00  -1.8094870e+00  -3.1909102e-01  -6.2810701e-01   4.0468711e-01  -1.5034078e+00   1.7152542e+00  -1.1646774e+00   5.4169643e-01  -2.6936155e+00  -6.1306798e-01  -1.7431104e+00  -4.9138713e-01  -1.7250851e+00   3.4366691e-01  -9.7171920e-01  -2.8552472e-01  -1.6357080e+00  -6.2192666e-01  -2.0111452e+00  -7.4157083e-01  -1.9092680e+00  -2.7888167e-01   8.2647419e-01   1.7737135e+00   1.4090984e+00  -5.9041846e-01
  -5.1333550e-01  -1.1481478e+00   5.0792858e-01  -6.6164920e-01   1.4126625e+00  -9.7125372e-01   2.8206444e+00  -6.1288801e-01   1.8136349e-01  -1.0937848e+00   4.3670037e-01  -1.5455538e+00   1.1471569e+00  -1.5271345e+00   1.9202474e+00  -1.5549982e+00  -1.7950198e-01   1.2101010e+00   1.6818393e+00  -1.0165643e+00  -3.1240198e-01   4.4300214e-01  -6.9108626e-01   8.1829771e-01   9.9721578e-02   1.8938017e+00   3.2912108e-01   1.5570356e+00   4.3355578e-01   2.5052607e+00   6.6262816e-02  -2.0082769e-01  -7.9361710e-01   5.4738191e-01  -9.9556133e-01   2.7657390e+00  -6.0853812e-01   2.3945079e+00  -1.3474860e+00   3.7756655e-01  -1.0357558e+00   8.5547498e-01  -1.0507356e+00   2.3038652e+00  -1.4527214e+00   1.8062044e+00  -1.4524512e+00   3.1741963e+00  -1.8529691e+00  -2.4312812e-01  -5.1465931e-01   4.8732528e-01  -1.4269771e+00   1.7150138e+00  -1.1178143e+00   5.4895201e-01  -2.6253783e+00  -4.8694009e-01  -1.6016680e+00  -3.9918014e-01  -1.5839291e+00   3.9724949e-01  -8.5786429e-01  -1.8384918e-01  -1.5400831e+00  -5.0387117e-01  -1.8511357e+00  -5.6727943e-01  -1.7275385e+00  -3.2555649e-01   7.2313324e-01   1.6590889e+00   1.3770193e+00  -4.2160496e-01
  -5.1192527e-01  -1.0967414e+00   4.6344788e-01  -7.3003243e-01   1.3504825e+00  -1.0418152e+00   2.7024919e+00  -6.5379619e-01   2.4910415e-01  -9.9792336e-01   4.7986663e-01  -1.4516870e+00   1.1626619e+00  -1.4120693e+00   1.8958740e+00  -1.5317816e+00  -2.9192876e-01   1.0604308e+00   1.5904490e+00  -1.0007706e+00  -2.1984648e-01   3.4819711e-01  -7.8748905e-01   6.9487012e-01  -2.7776467e-02   1.7635388e+00   2.0329762e-01   1.4757765e+00   3.1445436e-01   2.3965411e+00   4.2616991e-02  -2.3368608e-01  -8.2229351e-01   4.9513866e-01  -1.0759565e+00   2.6404337e+00  -6.6786729e-01   2.3167629e+00  -1.3580287e+00   3.5629142e-01  -9.8693096e-01   8.4254176e-01  -1.0408759e+00   2.3150908e+00  -1.4425637e+00   1.7309565e+00  -1.4392877e+00   3.0706243e+00  -1.8388880e+00  -1.9624670e-01  -4.2215924e-01   5.4706586e-01  -1.3412752e+00   1.7033014e+00  -1.0270246e+00   5.5625678e-01  -2.5097709e+00  -3.9628281e-01  -1.4565482e+00  -3.4266161e-01  -1.4390866e+00   4.3049301e-01  -7.2082304e-01  -9.4516741e-02  -1.4141584e+00  -3.9417802e-01  -1.6770182e+00  -4.0098249e-01  -1.5410820e+00  -3.9981698e-01   6.0785330e-01   1.5393319e+00   1.3494280e+00  -2.6007687e-01
  -5.4401942e-01  -1.0633853e+00   3.9306758e-01  -8.0362644e-01   1.2793678e+00  -1.0867226e+00   2.5868270e+00  -6.4988997e-01   3.1702349e-01  -8.7922301e-01   4.8950536e-01  -1.3672022e+00   1.1592741e+00  -1.2684843e+00   1.8696399e+00  -1.4431082e+00  -4.2400577e-01   9.0891431e-01   1.5063166e+00  -1.0101304e+00  -1.2119415e-01   2.2961817e-01  -8.9238884e-01   5.5996833e-01  -1.5411188e-01   1.6247818e+00   8.4469181e-02   1.3926780e+00   2.1361161e-01   2.2901368e+00   4.9498510e-02  -2.9302790e-01  -8.6751785e-01   4.3240021e-01  -1.1442484e+00   2.5209100e+00  -6.9026866e-01   2.2391093e+00  -1.3206747e+00   3.0672185e-01  -9.4600036e-01   8.0953268e-01  -1.0210903e+00   2.3001537e+00  -1.4036185e+00   1.6477610e+00  -1.3816326e+00   2.9648931e+00  -1.7651794e+00  -1.8036830e-01  -3.5292252e-01   5.8136556e-01  -1.2489343e+00   1.6788382e+00  -8.9500215e-01   5.6393323e-01  -2.3466609e+00  -3.4348907e-01  -1.3114070e+00  -3.2389691e-01  -1.2942170e+00   4.4193099e-01  -5.6343641e-01  -1.9467968e-02  -1.2589482e+00  -2.9472520e-01  -1.4909933e+00  -2.4598016e-01  -1.3524482e+00  -5.0194909e-01   4.8178850e-01   1.4196133e+00   1.3301459e+00  -1.0819843e-01
  -6.0987271e-01  -1.0495153e+00   2.9770093e-01  -8.8214285e-01   1.2005657e+00  -1.1059865e+00   2.4764962e+00  -5.9977449e-01   3.8516717e-01  -7.3829765e-01   4.6526014e-01  -1.2941223e+00   1.1365034e+00  -1.1010139e+00   1.8406170e+00  -1.2910446e+00  -5.7494409e-01   7.6002907e-01   1.4350569e+00  -1.0454113e+00  -1.7090989e-02   8.8680314e-02  -1.0053382e+00   4.1605149e-01  -2.7753921e-01   1.4813013e+00  -2.4656249e-02   1.3117855e+00   1.3481559e-01   2.1905639e+00   8.9390846e-02  -3.7899442e-01  -9.2901404e-01   3.6015167e-01  -1.2005501e+00   2.4083841e+00  -6.7514844e-01   2.1641271e+00  -1.2334723e+00   2.2864865e-01  -9.1484613e-01   7.5670092e-01  -9.9324532e-01   2.2589343e+00  -1.3382985e+00   1.5582663e+00  -1.2817113e+00   2.8586159e+00  -1.6321990e+00  -1.9620691e-01  -3.0836005e-01   5.8853106e-01  -1.1527545e+00   1.6405914e+00  -7.2606094e-01   5.7199781e-01  -2.1378221e+00  -3.2964487e-01  -1.1699389e+00  -3.4362621e-01  -1.1530100e+00   4.3067007e-01  -3.8943739e-01   3.9605664e-02  -1.0767197e+00  -2.0727689e-01  -1.2958467e+00  -1.0545106e-01  -1.1644078e+00  -6.3101716e-01   3.4687798e-01   1.3053116e+00   1.3225986e+00   3.1811522e-02
  -7.0831234e-01  -1.0556541e+00   1.7958080e-01  -9.6489144e-01   1.1158377e+00  -1.1005509e+00   2.3739170e+00  -5.0404585e-01   4.5327782e-01  -5.7676345e-01   4.0802344e-01  -1.2339286e+00   1.0944246e+00  -9.1513527e-01   1.8076440e+00  -1.0801506e+00  -7.4289799e-01   6.1846107e-01   1.3817040e+00  -1.1061732e+00   9.1472385e-02  -7.2037342e-02  -1.1252533e+00   2.6631605e-01  -3.9616680e-01   1.3373212e+00  -1.2162412e-01   1.2372179e+00   8.1002948e-02   2.1019496e+00   1.6333885e-01  -4.9047125e-01  -1.0055911e+00   2.8006935e-01  -1.2452674e+00   2.3035921e+00  -6.2344492e-01   2.0939781e+00  -1.0966034e+00   1.2310832e-01  -8.9488197e-01   6.8515944e-01  -9.5940245e-01   2.1921860e+00  -1.2499156e+00   1.4644080e+00  -1.1433853e+00   2.7529573e+00  -1.4427679e+00  -2.4317766e-01  -2.8885553e-01   5.6785786e-01  -1.0555416e+00   1.5878505e+00  -5.2594245e-01   5.8012294e-01  -1.8869203e+00  -3.5441268e-01  -1.0356633e+00  -4.0118432e-01  -1.0189741e+00   3.9646566e-01  -2.0328103e-01   8.1333158e-02  -8.7093729e-01  -1.3342727e-01  -1.0948637e+00   1.7661569e-02  -9.7987342e-01  -7.8485549e-01   2.0580816e-01   1.2017111e+00   1.3295517e+00   1.5791738e-01
  -8.3673467e-01  -1.0813438e+00   4.2200250e-02  -1.0507354e+00   1.0273566e+00  -1.0722276e+00   2.2809040e+00  -3.6532618e-01   5.2075248e-01  -3.9723794e-01   3.1995110e-01  -1.1874414e+00   1.0337234e+00  -7.1689792e-01   1.7693581e+00  -8.1730790e-01  -9.2499609e-01   4.8888175e-01   1.3503716e+00  -1.1907493e+00   2.0313160e-01  -2.4886687e-01  -1.2503942e+00   1.1456983e-01  -5.0798245e-01   1.1973409e+00  -2.0431943e-01   1.1729221e+00   5.4090244e-02   2.0277452e+00   2.7078919e-01  -6.2510104e-01  -1.0951339e+00   1.9444673e-01  -1.2790376e+00   2.2067580e+00  -5.3761049e-01   2.0302262e+00  -9.1246249e-01  -7.6186833e-03  -8.8691576e-01   5.9686385e-01  -9.2167170e-01   2.1015005e+00  -1.1424996e+00   1.3682885e+00  -9.7198309e-01   2.6485469e+00  -1.2021028e+00  -3.1937106e-01  -2.9369311e-01   5.1972215e-01  -9.5994528e-01   1.5202848e+00  -3.0155773e-01   5.8761649e-01  -1.5994175e+00  -4.1598256e-01  -9.1171844e-01  -4.9449940e-01  -8.9523311e-01   3.3975975e-01  -9.9425492e-03   1.0472529e-01  -6.4614733e-01  -7.4545580e-02  -8.9172120e-01   1.2076204e-01  -8.0181338e-01  -9.6011551e-01   6.1938209e-02   1.1137046e+00   1.3528693e+00   2.6830141e-01
  -9.9117442e-01  -1.1251302e+00  -1.0981692e-01  -1.1380669e+00   9.3758355e-01  -1.0235789e+00   2.1985354e+00  -1.8819733e-01   5.8662139e-01  -2.0330562e-01   2.0441356e-01  -1.1547322e+00   9.5571051e-01  -5.1262774e-01   1.7242420e+00  -5.1144864e-01  -1.1174175e+00   3.7572293e-01   1.3439617e+00  -1.2962842e+00   3.1612919e-01  -4.3717994e-01  -1.3783753e+00  -3.4928274e-02  -6.1088230e-01   1.0659370e+00  -2.7102949e-01   1.1224391e+00   5.4862488e-02   1.9704781e+00   4.0950997e-01  -7.7935983e-01  -1.1946410e+00   1.0608594e-01  -1.3026506e+00   2.1175921e+00  -4.2151453e-01   1.9736977e+00  -6.8564029e-01  -1.6006906e-01  -8.9103605e-01   4.9455057e-01  -8.8206126e-01   1.9892374e+00  -1.0205845e+00   1.2720522e+00  -7.7406140e-01   2.5454354e+00  -9.1763176e-01  -4.2159681e-01  -3.2104157e-01   4.4562004e-01  -8.6830659e-01   1.4379814e+00  -6.0678792e-02   5.9342466e-01  -1.2823986e+00  -5.1109739e-01  -8.0067505e-01  -6.2016822e-01  -7.8434230e-01   2.6168106e-01   1.8530582e-01   1.0922168e-01  -4.0781196e-01  -3.1724465e-02  -6.9035794e-01   2.0170651e-01  -6.3316299e-01  -1.1523659e+00  -8.0809486e-02   1.0455179e+00   1.3933128e+00   3.6139415e-01
  -1.1664426e+00  -1.1846008e+00  -2.7090876e-01  -1.2248059e+00   8.4913350e-01  -9.5775955e-01   2.1270671e+00   2.0964846e-02   6.4955135e-01   5.5106010e-04   6.5884762e-02  -1.1350770e+00   8.6230333e-01  -3.0862464e-01   1.6706872e+00  -1.7320006e-01  -1.3155116e+00   2.8296085e-01   1.3639424e+00  -1.4188302e+00   4.2830963e-01  -6.3156323e-01  -1.5062101e+00  -1.7765503e-01  -7.0270471e-01   9.4755538e-01  -3.2048325e-01   1.0886959e+00   8.2924262e-02   1.9315563e+00   5.7559933e-01  -9.4869189e-01  -1.3003090e+00   1.8161252e-02  -1.3169599e+00   2.0353210e+00  -2.8027223e-01   1.9243906e+00  -4.2280437e-01  -3.2971429e-01  -9.0653221e-01   3.8163285e-01  -8.4233396e-01   1.8584265e+00  -8.8897471e-01   1.1777631e+00  -5.5710875e-01   2.4430988e+00  -5.9870641e-01  -5.4549645e-01  -3.6799841e-01   3.4814782e-01  -7.8252940e-01   1.3414600e+00   1.8840422e-01   5.9616037e-01  -9.4432943e-01  -6.3515316e-01  -7.0438664e-01  -7.7360515e-01  -6.8814032e-01   1.6400368e-01   3.7712569e-01   9.4720558e-02  -1.6209893e-01  -5.7363955e-03  -4.9483793e-01   2.5889297e-01  -4.7673668e-01  -1.3562426e+00  -2.1809130e-01   1.0004721e+00   1.4503979e+00   4.3590028e-01
  -1.3563274e+00  -1.2564737e+00  -4.3481942e-01  -1.3084285e+00   7.6463656e-01  -8.7833114e-01   2.0659038e+00   2.5424783e-01   7.0787482e-01   2.0905892e-01  -9.0225829e-02  -1.1269540e+00   7.5597505e-01  -1.1087071e-01   1.6070723e+00   1.8554048e-01  -1.5139577e+00   2.1392010e-01   1.4102072e+00  -1.5534965e+00   5.3713719e-01  -8.2603427e-01  -1.6303890e+00  -3.0902668e-01  -7.8127189e-01   8.4630219e-01  -3.5186859e-01   1.0738338e+00   1.3671456e-01   1.9111444e+00   7.6358728e-01  -1.1276984e+00  -1.4076623e+00  -6.5936579e-02  -1.3227925e+00   1.9587468e+00  -1.2001099e-01   1.8814434e+00  -1.3248004e-01  -5.1112880e-01  -9.3185874e-01   2.6206039e-01  -8.0388250e-01   1.7126463e+00  -7.5250836e-01   1.0872974e+00  -3.2921012e-01   2.3404910e+00  -2.5622238e-01  -6.8571915e-01  -4.3069332e-01   2.3092332e-01  -7.0397999e-01   1.2316695e+00   4.3724112e-01   5.9415821e-01  -5.9475155e-01  -7.8236963e-01  -6.2388142e-01  -9.4925197e-01  -6.0764255e-01   4.9071239e-02   5.6033794e-01   6.1590002e-02   8.4359811e-02   2.9991132e-03  -3.0920615e-01   2.9133014e-01  -3.3514531e-01  -1.5656410e+00  -3.4531220e-01   9.8079441e-01   1.5223241e+00   4.9082057e-01
  -1.5538466e+00  -1.3367342e+00  -5.9487925e-01  -1.3860275e+00   6.8660482e-01  -7.8906081e-01   2.0136294e+00   5.0253966e-01   7.5964656e-01   4.1630223e-01  -2.5778902e-01  -1.1280933e+00   6.3967516e-01   7.5231961e-02   1.5318525e+00   5.5207940e-01  -1.7069603e+00   1.7110630e-01   1.4810269e+00  -1.6946451e+00   6.3974120e-01  -1.0142862e+00  -1.7469955e+00  -4.2460892e-01  -8.4444199e-01   7.6574495e-01  -3.6483107e-01   1.0790820e+00   2.1358158e-01   1.9081182e+00   9.6663054e-01  -1.3103673e+00  -1.5117237e+00  -1.4276568e-01  -1.3208665e+00   1.8863277e+00   5.2411667e-02   1.8431656e+00   1.7526432e-01  -6.9820086e-01  -9.6465061e-01   1.4015118e-01  -7.6763342e-01   1.5558876e+00  -6.1583076e-01   1.0022547e+00  -9.8690191e-02   2.2361395e+00   9.7836039e-02  -8.3615140e-01  -5.0444708e-01   9.8452179e-02  -6.3342319e-01   1.1099636e+00   6.7757597e-01   5.8555569e-01  -2.4392537e-01  -9.4602237e-01  -5.5930779e-01  -1.1408335e+00  -5.4298768e-01  -8.0307701e-02   7.3012902e-01   1.0659716e-02   3.2472887e-01  -5.5635958e-03  -1.3734638e-01   2.9868235e-01  -2.1071956e-01  -1.7739446e+00  -4.5781777e-01   9.8748805e-01   1.6059879e+00   5.2547052e-01
  -1.7515415e+00  -1.4208108e+00  -7.4430584e-01  -1.4544051e+00   6.1730964e-01  -6.9372021e-01   1.9680921e+00   7.5592871e-01   8.0272509e-01   6.1591376e-01  -4.3020882e-01  -1.1355740e+00   5.1672382e-01   2.4507959e-01   1.4436599e+00   9.1343058e-01  -1.8884711e+00   1.5607453e-01   1.5730997e+00  -1.8361228e+00   7.3299397e-01  -1.1899510e+00  -1.8518514e+00  -5.2032327e-01  -8.9017247e-01   7.0873226e-01  -3.5945856e-01   1.1046827e+00   3.0991043e-01   1.9201020e+00   1.1767925e+00  -1.4903326e+00  -1.6072157e+00  -2.0899956e-01  -1.3117251e+00   1.8162800e+00   2.2972171e-01   1.8071295e+00   4.8921795e-01  -8.8437658e-01  -1.0017935e+00   2.0404213e-02  -7.3398822e-01   1.3924076e+00  -4.8319228e-01   9.2389608e-01   1.2624578e-01   2.1282784e+00   4.5090542e-01  -9.9018847e-01  -5.8397900e-01  -4.4055707e-02  -5.7099973e-01   9.7806312e-01   9.0167869e-01   5.6839539e-01   9.7568163e-02  -1.1187227e+00  -5.0993561e-01  -1.3416422e+00  -4.9343880e-01  -2.2098218e-01   8.8222785e-01  -5.6803695e-02   5.5223609e-01  -3.1088821e-02   1.7155626e-02   2.8128816e-01  -1.0544138e-01  -1.9742781e+00  -5.5110108e-01   1.0202657e+00   1.6970835e+00   5.3949727e-01
  -1.9417949e+00  -1.5037851e+00  -8.7650905e-01  -1.5101989e+00   5.5867561e-01  -5.9589825e-01   1.9265387e+00   1.0041473e+00   8.3487644e-01   8.0130901e-01  -6.0069941e-01  -1.1459714e+00   3.9068647e-01   3.9502912e-01   1.3414040e+00   1.2568294e+00  -2.0524330e+00   1.6933878e-01   1.6816936e+00  -1.9715227e+00   8.1362249e-01  -1.3468691e+00  -1.9406946e+00  -5.9263967e-01  -9.1659651e-01   6.7724206e-01  -3.3625684e-01   1.1498662e+00   4.2129432e-01   1.9435835e+00   1.3853963e+00  -1.6611510e+00  -1.6887890e+00  -2.6158593e-01  -1.2956968e+00   1.7466881e+00   4.0455686e-01   1.7703176e+00   7.9750146e-01  -1.0629258e+00  -1.0395499e+00  -9.2696515e-02  -7.0280657e-01   1.2265815e+00  -3.5828028e-01   8.5310461e-01   3.3785566e-01   2.0150035e+00   7.9038658e-01  -1.1410333e+00  -6.6365258e-01  -1.9090922e-01  -5.1624499e-01   8.3800056e-01   1.1026390e+00   5.4074468e-01   4.1925522e-01  -1.2927314e+00  -4.7421397e-01  -1.5448332e+00  -4.5744143e-01  -3.6958943e-01   1.0130452e+00  -1.3913606e-01   7.6043322e-01  -7.2863323e-02   1.5114005e-01   2.4015417e-01  -2.0882172e-02  -2.1597772e+00  -6.2101553e-01   1.0775468e+00   1.7902893e+00   5.3289749e-01
  -2.1171618e+00  -1.5806232e+00  -9.8538538e-01  -1.5500354e+00   5.1219437e-01  -4.9883815e-01   1.8857881e+00   1.2370378e+00   8.5389642e-01   9.6595840e-01  -7.6257279e-01  -1.1555421e+00   2.6523362e-01   5.2249757e-01   1.2243704e+00   1.5702366e+00  -2.1930347e+00   2.1032564e-01   1.8008739e+00  -2.0944601e+00   8.7835280e-01  -1.4793541e+00  -2.0093771e+00  -6.3874753e-01  -9.2210861e-01   6.7226616e-01  -2.9611965e-01   1.2128789e+00   5.4273836e-01   1.9741029e+00   1.5834327e+00  -1.8165798e+00  -1.7512638e+00  -2.9789182e-01  -1.2728827e+00   1.6756200e+00   5.6979261e-01   1.7293135e+00   1.0880955e+00  -1.2272190e+00  -1.0737368e+00  -1.9487756e-01  -6.7343303e-01   1.0627525e+00  -2.4409374e-01   7.9037205e-01   5.2917353e-01   1.8944410e+00   1.1041969e+00  -1.2820068e+00  -7.3774715e-01  -3.3618709e-01  -4.6814742e-01   6.9205586e-01   1.2746100e+00   5.0082604e-01   7.1121029e-01  -1.4602894e+00  -4.4988318e-01  -1.7437137e+00  -4.3273514e-01  -5.2268251e-01   1.1197719e+00  -2.3432513e-01   9.4343976e-01  -1.2981018e-01   2.6198922e-01   1.7692570e-01   4.1853050e-02  -2.3238641e+00  -6.6398366e-01   1.1565192e+00   1.8795340e+00   5.0603668e-01
  -2.2706949e+00  -1.6464188e+00  -1.0655895e+00  -1.5707041e+00   4.7886141e-01  -4.0530650e-01   1.8424304e+00   1.4450176e+00   8.5774561e-01   1.1036885e+00  -9.0952317e-01  -1.1604403e+00   1.4399197e-01   6.2599708e-01   1.0923088e+00   1.8428120e+00  -2.3049671e+00   2.7737500e-01   1.9238046e+00  -2.1988537e+00   9.2408093e-01  -1.5824414e+00  -2.0540747e+00  -6.5669731e-01  -9.0545754e-01   6.9373824e-01  -2.4029533e-01   1.2910572e+00   6.6888465e-01   2.0064989e+00   1.7620025e+00  -1.9508453e+00  -1.7898758e+00  -3.1582836e-01  -1.2431767e+00   1.6012378e+00   7.1885093e-01   1.6805249e+00   1.3494003e+00  -1.3710029e+00  -1.0999442e+00  -2.8226198e-01  -6.4476554e-01   9.0508767e-01  -1.4286293e-01   7.3580642e-01   6.9427891e-01   1.7649131e+00   1.3813057e+00  -1.4068546e+00  -8.0074070e-01  -4.7400270e-01  -4.2524348e-01   5.4268058e-01   1.4129913e+00   4.4714971e-01   9.6449252e-01  -1.6139488e+00  -4.3413175e-01  -1.9320101e+00  -4.1651071e-01  -6.7684750e-01   1.2004347e+00  -3.4006731e-01   1.0961613e+00  -2.0051078e-01   3.4772934e-01   9.3836629e-02   8.2174861e-02  -2.4605188e+00  -6.7719166e-01   1.2532592e+00   1.9583253e+00   4.5966895e-01
  -2.3962500e+00  -1.6966335e+00  -1.1127713e+00  -1.5693415e+00   4.5913679e-01  -3.1749969e-01   1.7930387e+00   1.6195217e+00   8.4468711e-01   1.2089959e+00  -1.0358940e+00  -1.1569491e+00   3.0394503e-02   7.0510686e-01   9.4550432e-01   2.0653375e+00  -2.3836672e+00   3.6778802e-01   2.0431018e+00  -2.2791974e+00   9.4806004e-01  -1.6521095e+00  -2.0714993e+00  -6.4550542e-01  -8.6583959e-01   7.4051035e-01  -1.7035174e-01   1.3809464e+00   7.9424781e-01   2.0351985e+00   1.9127660e+00  -2.0588891e+00  -1.8005150e+00  -3.1395148e-01  -1.2063124e+00   1.5219024e+00   8.4597803e-01   1.6204241e+00   1.5707986e+00  -1.4886641e+00  -1.1137835e+00  -3.5153770e-01  -6.1535942e-01   7.5743855e-01  -5.6015007e-02   6.8915857e-01   8.2851184e-01   1.6250890e+00   1.6122275e+00  -1.5100328e+00  -8.4758805e-01  -5.9876817e-01  -3.8574027e-01   3.9241708e-01   1.5145510e+00   3.7864018e-01   1.1715532e+00  -1.7468879e+00  -4.2378899e-01  -2.1041009e+00  -4.0560298e-01  -8.2880448e-01   1.2539135e+00  -4.5382845e-01   1.2144740e+00  -2.8323459e-01   4.0711422e-01  -6.3586154e-03   1.0005058e-01  -2.5645337e+00  -6.5875863e-01   1.3629060e+00   2.0201214e+00   3.9495493e-01
  -2.4887577e+00  -1.7273241e+00  -1.1237702e+00  -1.5436148e+00   4.5293137e-01  -2.3698840e-01   1.7343809e+00   1.7533963e+00   8.1341919e-01   1.2773511e+00  -1.1369154e+00  -1.1417130e+00  -7.2462977e-02   7.6039061e-01   7.8482637e-01   2.2305681e+00  -2.4255422e+00   4.7792288e-01   2.1512231e+00  -2.3308118e+00   9.4808933e-01  -1.6854650e+00  -2.0590957e+00  -6.0521725e-01  -8.0298487e-01   8.1038156e-01  -8.8137777e-02   1.4784556e+00   9.1345140e-01   2.0545325e+00   2.0283749e+00  -2.1365836e+00  -1.7799444e+00  -2.9153350e-01  -1.1619353e+00   1.4362652e+00   9.4648036e-01   1.5457885e+00   1.7431867e+00  -1.5754676e+00  -1.1111470e+00  -4.0010056e-01  -5.8355782e-01   6.2321183e-01   1.5817373e-02   6.4986411e-01   9.2862633e-01   1.4741132e+00   1.7894420e+00  -1.5869606e+00  -8.7397817e-01  -7.0544180e-01  -3.4765846e-01   2.4381527e-01   1.5774779e+00   2.9474696e-01   1.3265901e+00  -1.8531960e+00  -4.1553873e-01  -2.2552069e+00  -3.9670506e-01  -9.7548917e-01   1.2799211e+00  -5.7290647e-01   1.2953681e+00  -3.7597504e-01   4.3968579e-01  -1.2046865e-01   9.6033065e-02  -2.6317416e+00  -6.0786823e-01   1.4798815e+00   2.0587217e+00   3.1347272e-01
  -2.5444468e+00  -1.7353375e+00  -1.0967566e+00  -1.4918873e+00   4.5961904e-01  -1.6469985e-01   1.6636197e+00   1.8412269e+00   7.6319152e-01   1.3054703e+00  -1.2088985e+00  -1.1119510e+00  -1.6195043e-01   7.9326814e-01   6.1175066e-01   2.3334944e+00  -2.4281548e+00   6.0333591e-01   2.2408671e+00  -2.3500560e+00   9.2268771e-01  -1.6808807e+00  -2.0152126e+00  -5.3692407e-01  -7.1722788e-01   9.0017867e-01   4.2592838e-03   1.5790439e+00   1.0214551e+00   2.0590565e+00   2.1028587e+00  -2.1809018e+00  -1.7259852e+00  -2.4860364e-01  -1.1096875e+00   1.3433449e+00   1.0169091e+00   1.4539284e+00   1.8594431e+00  -1.6277600e+00  -1.0884582e+00  -4.2616564e-01  -5.4763812e-01   5.0525325e-01   7.2749193e-02   6.1709767e-01   9.9287688e-01   1.3117029e+00   1.9077219e+00  -1.6342224e+00  -8.7655413e-01  -7.8974593e-01  -3.0898434e-01   9.9351819e-02   1.6013748e+00   1.9553059e-01   1.4258221e+00  -1.9281133e+00  -4.0613893e-01  -2.3815263e+00  -3.8658858e-01  -1.1141148e+00   1.2789565e+00  -6.9449514e-01   1.3370466e+00  -4.7649259e-01   4.4580585e-01  -2.4496371e-01   7.1271534e-02  -2.6592031e+00  -5.2485496e-01   1.5981488e+00   2.0686480e+00   2.1721548e-01
  -2.5610076e+00  -1.7184685e+00  -1.0313212e+00  -1.4133565e+00   4.7807518e-01  -1.0093417e-01   1.5784873e+00   1.8795754e+00   6.9389562e-01   1.2915251e+00  -1.2493792e+00  -1.0656382e+00  -2.3600913e-01   8.0585412e-01   4.2835084e-01   2.3714988e+00  -2.3903606e+00   7.3896507e-01   2.3053615e+00  -2.3344996e+00   8.7123648e-01  -1.6380798e+00  -1.9392329e+00  -4.4273087e-01  -6.0955533e-01   1.0058885e+00   1.0456363e-01   1.6779293e+00   1.1137654e+00   2.0438599e+00   2.1319439e+00  -2.1900428e+00  -1.6376592e+00  -1.8595406e-01  -1.0492995e+00   1.2425870e+00   1.0551848e+00   1.3428850e+00   1.9147953e+00  -1.6431277e+00  -1.0428987e+00  -4.2884090e-01  -5.0596162e-01   4.0575127e-01   1.1556479e-01   5.8983675e-01   1.0210362e+00   1.1382093e+00   1.9643396e+00  -1.6497139e+00  -8.5308167e-01  -8.4834214e-01  -2.6782083e-01  -3.8644152e-02   1.5871894e+00   8.1716460e-02   1.4676593e+00  -1.9682162e+00  -3.9263087e-01  -2.4803172e+00  -3.7231364e-01  -1.2422149e+00   1.2522309e+00  -8.1574848e-01   1.3389723e+00  -5.8236524e-01   4.2665283e-01  -3.7608715e-01   2.7498526e-02  -2.6453462e+00  -4.1123589e-01   1.7114944e+00   2.0454885e+00   1.0856882e-01
  -2.5376859e+00  -1.6755627e+00  -9.2849967e-01  -1.3081509e+00   5.0674072e-01  -4.5411321e-02   1.4774301e+00   1.8671176e+00   6.0612109e-01   1.2352718e+00  -1.2572016e+00  -1.0016372e+00  -2.9322693e-01   8.0077687e-01   2.3725918e-01   2.3443963e+00  -2.3123897e+00   8.7934795e-01   2.3390171e+00  -2.2830322e+00   7.9407325e-01  -1.5581607e+00  -1.8316527e+00  -3.2567486e-01  -4.8162350e-01   1.1228350e+00   2.1036818e-01   1.7703119e+00   1.1866197e+00   2.0048456e+00   2.1132767e+00  -2.1634968e+00  -1.5152742e+00  -1.0511050e-01  -9.8067543e-01   1.1339063e+00   1.0606597e+00   1.2115869e+00   1.9070601e+00  -1.6205023e+00  -9.7258970e-01  -4.0815923e-01  -4.5711455e-01   3.2616570e-01   1.4561496e-01   5.6693247e-01   1.0143440e+00   9.5464053e-01   1.9591425e+00  -1.6327193e+00  -8.0255494e-01  -8.7895605e-01  -2.2252637e-01  -1.6805402e-01   1.5370962e+00  -4.5289608e-02   1.4527542e+00  -1.9715388e+00  -3.7252340e-01  -2.5499208e+00  -3.5141364e-01  -1.3576694e+00   1.2015787e+00  -9.3384496e-01   1.3018653e+00  -6.9104681e-01   3.8417968e-01  -5.0997791e-01  -3.3013197e-02  -2.5900431e+00  -2.6968286e-01   1.8138272e+00   1.9861813e+00  -9.7354382e-03
  -2.4753027e+00  -1.6065653e+00  -7.9073784e-01  -1.1773764e+00   5.4370913e-01   2.6568491e-03   1.3597125e+00   1.8046663e+00   5.0117042e-01   1.1380830e+00  -1.2325379e+00  -9.1977129e-01  -3.3287755e-01   7.8099110e-01   4.1596623e-02   2.2543587e+00  -2.1958650e+00   1.0188668e+00   2.3374276e+00  -2.1959136e+00   6.9252792e-01  -1.4435589e+00  -1.6941009e+00  -1.8959710e-01  -3.3574149e-01   1.2458941e+00   3.1919995e-01   1.8515994e+00   1.2371393e+00   1.9389619e+00   2.0465476e+00  -2.1020558e+00  -1.3604483e+00  -8.2689803e-03  -9.0396425e-01   1.0177097e+00   1.0341119e+00   1.0599570e+00   1.8367333e+00  -1.5602048e+00  -8.7671814e-01  -3.6506692e-01  -4.0002975e-01   2.6718810e-01   1.6469723e-01   5.4718497e-01   9.7539142e-01   7.6264897e-01   1.8944891e+00  -1.5839197e+00  -7.2523263e-01  -8.8044617e-01  -1.7183259e-01  -2.8701800e-01   1.4543349e+00  -1.8342564e-01   1.3839236e+00  -1.9376255e+00  -3.4393916e-01  -2.5897289e+00  -3.2204190e-01  -1.4587188e+00   1.1293548e+00  -1.0460518e+00   1.2276482e+00  -7.9993221e-01   3.2103112e-01  -6.4280066e-01  -1.0752520e-01  -2.4946256e+00  -1.0393605e-01   1.8994734e+00   1.8892110e+00  -1.3469324e-01
  -2.3761955e+00  -1.5125090e+00  -6.2179395e-01  -1.0231087e+00   5.8683238e-01   4.4474584e-02   1.2254779e+00   1.6950820e+00   3.8103262e-01   1.0028768e+00  -1.1768452e+00  -8.2083365e-01  -3.5492077e-01   7.4959580e-01  -1.5512487e-01   2.1057250e+00  -2.0437511e+00   1.1520062e+00   2.2976956e+00  -2.0747583e+00   5.6889395e-01  -1.2979476e+00  -1.5292984e+00  -3.8973706e-02  -1.7481860e-01   1.3697357e+00   4.2859206e-01   1.9176262e+00   1.2634403e+00   1.8443770e+00   1.9334930e+00  -2.0077613e+00  -1.1760675e+00   1.0180018e-01  -8.1960960e-01   8.9490131e-01   9.7767303e-01   8.8895980e-01   1.7069220e+00  -1.4639290e+00  -7.5559779e-01  -3.0136850e-01  -3.3408039e-01   2.2873811e-01   1.7492641e-01   5.2942107e-01   9.0794650e-01   5.6448118e-01   1.7750474e+00  -1.5053309e+00  -6.2260219e-01  -8.5281559e-01  -1.1493272e-01  -3.9396720e-01   1.3430163e+00  -3.3003803e-01   1.2659473e+00  -1.8675132e+00  -3.0571385e-01  -2.6001013e+00  -2.8307059e-01  -1.5439677e+00   1.0383274e+00  -1.1497887e+00   1.1193433e+00  -9.0642788e-01   2.4042258e-01  -7.7087804e-01  -1.9293960e-01  -2.3618312e+00   8.1339401e-02   1.9634556e+00   1.7547131e+00  -2.6312622e-01
  -2.2440873e+00  -1.3954465e+00  -4.2658396e-01  -8.4833117e-01   6.3383989e-01   8.1556305e-02   1.0757610e+00   1.5430736e+00   2.4831371e-01   8.3394818e-01  -1.0927612e+00  -7.0653207e-01  -3.5996364e-01   7.0966833e-01  -3.4912289e-01   1.9047124e+00  -1.8602418e+00   1.2736107e+00   2.2185749e+00  -1.9224562e+00   4.2633622e-01  -1.1260814e+00  -1.3409572e+00   1.2128447e-01  -2.2778070e-03   1.4890749e+00   5.3615885e-01   1.9648524e+00   1.2647007e+00   1.7205839e+00   1.7777893e+00  -1.8837969e+00  -9.6617813e-01   2.2187470e-01  -7.2837217e-01   7.6686578e-01   8.9469414e-01   7.0058935e-01   1.5231205e+00  -1.3346625e+00  -6.1066253e-01  -2.1963118e-01  -2.5913934e-01   2.0999877e-01   1.7860231e-01   5.1257037e-01   8.1673126e-01   3.6289732e-01   1.6074714e+00  -1.4001766e+00  -4.9727554e-01  -7.9716910e-01  -5.1535666e-02  -4.8763858e-01   1.2079089e+00  -4.8198201e-01   1.1052567e+00  -1.7636458e+00  -2.5744305e-01  -2.5822423e+00  -2.3413698e-01  -1.6123837e+00   9.3156778e-01  -1.2426887e+00   9.8092930e-01  -1.0080255e+00   1.4598771e-01  -8.9081867e-01  -2.8593088e-01  -2.1956835e+00   2.8074496e-01   2.0017394e+00   1.5844722e+00  -3.9179928e-01
  -2.0838893e+00  -1.2583324e+00  -2.1097488e-01  -6.5682216e-01   6.8246232e-01   1.1561232e-01   9.1245400e-01   1.3549051e+00   1.0613172e-01   6.3671904e-01  -9.8394675e-01  -5.7937540e-01  -3.4918605e-01   6.6412275e-01  -5.3648360e-01   1.6590503e+00  -1.6505925e+00   1.3791267e+00   2.1005203e+00  -1.7430343e+00   2.6874297e-01  -9.3359108e-01  -1.1336275e+00   2.8605150e-01   1.7806058e-01   1.5989247e+00   6.3967048e-01   1.9905312e+00   1.2411770e+00   1.5684320e+00   1.5848345e+00  -1.7343334e+00  -7.3581893e-01   3.4842263e-01  -6.3132317e-01   6.3543277e-01   7.8955381e-01   4.9779551e-01   1.2928489e+00  -1.1765502e+00  -4.4439371e-01  -1.2305401e-01  -1.7560164e-01   2.0948784e-01   1.7808083e-01   4.9573694e-01   7.0716255e-01   1.6106181e-01   1.3999795e+00  -1.2727054e+00  -3.5282491e-01  -7.1562089e-01   1.8117292e-02  -5.6707467e-01   1.0542165e+00  -6.3575233e-01   9.0954308e-01  -1.6297250e+00  -1.9947588e-01  -2.5380490e+00  -1.7563578e-01  -1.6632952e+00   8.1234502e-01  -1.3226573e+00   8.1716506e-01  -1.1023744e+00   4.1605158e-02  -9.9963380e-01  -3.8309444e-01  -2.0013133e+00   4.8837738e-01   2.0114312e+00   1.3818200e+00  -5.1754911e-01
  -1.9014485e+00  -1.1048655e+00   1.8463405e-02  -4.5299718e-01   7.3055187e-01   1.4843189e-01   7.3822483e-01   1.1380267e+00  -4.2018024e-02   4.1743019e-01  -8.5488639e-01  -4.4251085e-01  -3.2423771e-01   6.1559847e-01  -7.1331284e-01   1.3775640e+00  -1.4209010e+00   1.4648132e+00   1.9456434e+00  -1.5414712e+00   1.0053339e-01  -7.2673914e-01  -9.1250071e-01   4.5021152e-01   3.6211726e-01   1.6948261e+00   7.3712226e-01   1.9928356e+00   1.1941692e+00   1.3900835e+00   1.3614408e+00  -1.5643291e+00  -4.9080274e-01   4.7775575e-01  -5.2980981e-01   5.0281986e-01   6.6742244e-01   2.8435424e-01   1.0251845e+00  -9.9470642e-01  -2.6018879e-01  -1.5310181e-02  -8.4369910e-02   2.2516122e-01   1.7565405e-01   4.7826197e-01   5.8507171e-01  -3.7588922e-02   1.1618651e+00  -1.1279632e+00  -1.9357141e-01  -6.1116079e-01   9.3273076e-02  -6.3161174e-01   8.8735792e-01  -7.8763578e-01   6.8731269e-01  -1.4705077e+00  -1.3285840e-01  -2.4699433e+00  -1.0866082e-01  -1.6963890e+00   6.8402633e-01  -1.3879267e+00   6.3339165e-01  -1.1873520e+00  -6.8782089e-02  -1.0948353e+00  -4.8110014e-01  -1.7847317e+00   6.9808057e-01   1.9909150e+00   1.1514428e+00  -6.3741276e-01
  -1.7032569e+00  -9.3930027e-01   2.5473502e-01  -2.4171791e-01   7.7618953e-01   1.8176979e-01   5.5639490e-01   9.0065744e-01  -1.9241819e-01   1.8280425e-01  -7.1065805e-01  -2.9952559e-01  -2.8711626e-01   5.6638148e-01  -8.7589392e-01   1.0697344e+00  -1.1778580e+00   1.5279073e+00   1.7575809e+00  -1.3234714e+00  -7.3562238e-02  -5.1215264e-01  -6.8318472e-01   6.0887566e-01   5.4570719e-01   1.7730487e+00   8.2679435e-01   1.9709352e+00   1.1259360e+00   1.1888987e+00   1.1154570e+00  -1.3793027e+00  -2.3745904e-01   6.0618475e-01  -4.2539498e-01   3.7155458e-01   5.3399273e-01   6.4688232e-02   7.3022130e-01  -7.9498843e-01  -6.2182043e-02   9.9628251e-02   1.3195064e-02   2.5453916e-01   1.7344428e-01   4.5977249e-01   4.5641836e-01  -2.2949526e-01   9.0297529e-01  -9.7153649e-01  -2.4341494e-02  -4.8748830e-01   1.7272231e-01  -6.8086133e-01   7.1276197e-01  -9.3387744e-01   4.4743171e-01  -1.2915619e+00  -5.9233237e-02  -2.3807090e+00  -3.4902293e-02  -1.7117119e+00   5.4998764e-01  -1.4371043e+00   4.3532327e-01  -1.2611247e+00  -1.8134062e-01  -1.1745096e+00  -5.7683727e-01  -1.5525666e+00   9.0370521e-01   1.9399230e+00   8.9911440e-01  -7.4874589e-01
  -1.4961399e+00  -7.6624095e-01   4.9070979e-01  -2.8076408e-02   8.1777150e-01   2.1724079e-01   3.7077803e-01   6.5134860e-01  -3.4129595e-01  -6.0290692e-02  -5.5668824e-01  -1.5422805e-01  -2.4003781e-01   5.1836038e-01  -1.0208453e+00   7.4526525e-01  -9.2847656e-01   1.5667376e+00   1.5412837e+00  -1.0952143e+00  -2.4873399e-01  -2.9654550e-01  -4.5146071e-01   7.5757647e-01   7.2469831e-01   1.8307455e+00   9.0729804e-01   1.9250182e+00   1.0395635e+00   9.6925778e-01   8.5534770e-01  -1.1850889e+00   1.7646077e-02   7.3016716e-01  -3.1977665e-01   2.4437595e-01   3.9519394e-01  -1.5635287e-01   4.1850395e-01  -5.8374327e-01   1.4497144e-01   2.1767247e-01   1.1535319e-01   2.9484440e-01   1.7331586e-01   4.4021124e-01   3.2701469e-01  -4.1113590e-01   6.3319797e-01  -8.0927955e-01   1.4979181e-01  -3.4882479e-01   2.5488491e-01  -7.1469104e-01   5.3568143e-01  -1.0708517e+00   1.9869006e-01  -1.0989964e+00   1.9295188e-02  -2.2733413e+00   4.3490621e-02  -1.7096728e+00   4.1353548e-01  -1.4692128e+00   2.2883785e-01  -1.3222016e+00  -2.9250016e-01  -1.2373623e+00  -6.6753947e-01  -1.3117773e+00   1.0993616e+00   1.8595282e+00   6.3137651e-01  -8.4932040e-01
  -1.2869412e+00  -5.9042849e-01   7.1941463e-01   1.8283138e-01   8.5406844e-01   2.5622786e-01   1.8549148e-01   3.9855493e-01  -4.8499050e-01  -3.0515017e-01  -3.9850523e-01  -1.0422525e-02  -1.8531195e-01   4.7301397e-01  -1.1452720e+00   4.1368291e-01  -6.7981532e-01   1.5807742e+00   1.3027428e+00  -8.6309054e-01  -4.2031714e-01  -8.6446074e-02  -2.2303893e-01   8.9242945e-01   8.9516727e-01   1.8660556e+00   9.7760675e-01   1.8562588e+00   9.3879835e-01   7.3632947e-01   5.8975772e-01  -9.8759081e-01   2.6799849e-01   8.4643999e-01  -2.1469238e-01   1.2411733e-01   2.5690464e-01  -3.7373903e-01   1.0047588e-01  -3.6754342e-01   3.5633305e-01   3.3479539e-01   2.2008764e-01   3.4313998e-01   1.7680811e-01   4.1984419e-01   2.0227543e-01  -5.7919385e-01   3.6198694e-01  -6.4704379e-01   3.2376740e-01  -1.9971489e-01   3.3791903e-01  -7.3320951e-01   3.6103771e-01  -1.1952288e+00  -5.0583211e-02  -8.9917614e-01   1.0031993e-01  -2.1509246e+00   1.2407181e-01  -1.6910450e+00   2.7784053e-01  -1.4837224e+00   1.9778046e-02  -1.3694749e+00  -3.9907604e-01  -1.2827336e+00  -7.5087824e-01  -1.0693640e+00   1.2796520e+00   1.7520693e+00   3.5518990e-01  -9.3739393e-01
  -1.0822243e+00  -4.1653146e-01   9.3430822e-01   3.8613169e-01   8.8425373e-01   2.9980757e-01   4.7481483e-03   1.5024312e-01  -6.2011249e-01  -5.4549439e-01  -2.4150438e-01   1.2830737e-01  -1.2523135e-01   4.3142812e-01  -1.2469039e+00   8.3988113e-02  -4.3871148e-01   1.5706173e+00   1.0486704e+00  -6.3343878e-01  -5.8399726e-01   1.1205547e-01  -3.3249432e-03   1.0102539e+00   1.0535441e+00   1.8781498e+00   1.0370706e+00   1.7667309e+00   8.2784806e-01   4.9580346e-01   3.2709049e-01  -7.9254241e-01   5.0741618e-01   9.5213013e-01  -1.1181666e-01   1.3573644e-02   1.2468024e-01  -5.8252044e-01  -2.1401773e-01  -1.5292646e-01   5.6692545e-01   4.4719635e-01   3.2522296e-01   3.9645629e-01   1.8509090e-01   3.9924203e-01   8.7004853e-02  -7.3072143e-01   9.7957654e-02  -4.9042024e-01   4.9277912e-01  -4.4828447e-02   4.1984527e-01  -7.3675962e-01   1.9329597e-01  -1.3041300e+00  -2.9283245e-01  -6.9844450e-01   1.8130310e-01  -2.0165452e+00   2.0427258e-01  -1.6569639e+00   1.4588292e-01  -1.4805701e+00  -1.8623109e-01  -1.4022460e+00  -4.9835385e-01  -1.3105828e+00  -8.2502062e-01  -8.3208842e-01   1.4398702e+00   1.6210068e+00   7.7581686e-02  -1.0117468e+00
  -8.8800319e-01  -2.4894955e-01   1.1295259e+00   5.7738665e-01   9.0790019e-01   3.4869627e-01  -1.6735973e-01  -8.6441386e-02  -7.4368789e-01  -7.7566721e-01  -9.0736408e-02   2.5879402e-01  -6.1984200e-02   3.9433563e-01  -1.3242149e+00  -2.3562636e-01  -2.1153285e-01   1.5379259e+00   7.8615776e-01  -4.1229286e-01  -7.3598292e-01   2.9352901e-01   2.0279179e-01   1.1086488e+00   1.1967394e+00   1.8672185e+00   1.0854143e+00   1.6592755e+00   7.1116904e-01   2.5360075e-01   7.5125437e-02  -6.0529270e-01   7.3030624e-01   1.0448389e+00  -1.2657303e-02  -8.4642116e-02   3.5092640e-03  -7.7808543e-01  -5.1614370e-01   5.3848427e-02   7.7197055e-01   5.5144367e-01   4.2855058e-01   4.5189736e-01   1.9894347e-01   3.7923548e-01  -1.4768917e-02  -8.6329570e-01  -1.5142837e-01  -3.4450876e-01   6.5249161e-01   1.1122700e-01   4.9867705e-01  -7.2592195e-01   3.6373597e-02  -1.3952627e+00  -5.2150407e-01  -5.0286033e-01   2.5974894e-01  -1.8732357e+00   2.8157727e-01  -1.6089168e+00   2.0408314e-02  -1.4601663e+00  -3.8394129e-01  -1.4202385e+00  -5.8813401e-01  -1.3214451e+00  -8.8864698e-01  -6.0621574e-01   1.5761616e+00   1.4707239e+00  -1.9469025e-01  -1.0716860e+00
  -7.0951657e-01  -9.1639386e-02   1.3000826e+00   7.5278469e-01   9.2494668e-01   4.0321936e-01  -3.2707213e-01  -3.0543367e-01  -8.5327874e-01  -9.9076889e-01   4.9273557e-02   3.7844916e-01   2.4058959e-03   3.6217330e-01  -1.3765149e+00  -5.3798519e-01  -3.9591649e-03   1.4852933e+00   5.2232857e-01  -2.0515226e-01  -8.7313817e-01   4.5338453e-01   3.9111699e-01   1.1860241e+00   1.3222494e+00   1.8344077e+00   1.1227223e+00   1.5373334e+00   5.9324820e-01   1.5581085e-02  -1.5930457e-01  -4.3062030e-01   9.3188550e-01   1.1226978e+00   8.1541492e-02  -1.6824679e-01  -1.0238992e-01  -9.5640103e-01  -7.9839025e-01   2.4701645e-01   9.6710761e-01   6.4458896e-01   5.2795358e-01   5.0672151e-01   2.1875586e-01   3.6084540e-01  -9.9907802e-02  -9.7515689e-01  -3.8007907e-01  -2.1372233e-01   7.9921927e-01   2.6407342e-01   5.7254835e-01  -7.0152728e-01  -1.0641967e-01  -1.4670299e+00  -7.3118852e-01  -3.1796651e-01   3.3336766e-01  -1.7239504e+00   3.5368900e-01  -1.5487186e+00  -9.6106471e-02  -1.4233861e+00  -5.6861435e-01  -1.4235949e+00  -6.6673802e-01  -1.3163654e+00  -9.4093238e-01  -3.9729308e-01   1.6856381e+00   1.3062869e+00  -4.5543395e-01  -1.1170182e+00
  -5.5105499e-01   5.2032315e-02   1.4420254e+00   9.0929695e-01   9.3563953e-01   4.6330443e-01  -4.7115669e-01  -5.0192449e-01  -9.4707540e-01  -1.1867238e+00   1.7467036e-01   4.8538675e-01   6.6111468e-02   3.3514949e-01  -1.4040105e+00  -8.1706796e-01   1.7919877e-01   1.4160776e+00   2.6401039e-01  -1.6783691e-02  -9.9307141e-01   5.8800485e-01   5.5829212e-01   1.2415920e+00   1.4282348e+00   1.7817068e+00   1.1494118e+00   1.4047506e+00   4.7839444e-01  -2.1273545e-01  -3.7056068e-01  -2.7258739e-01   1.1083540e+00   1.1843961e+00   1.6988334e-01  -2.3543138e-01  -1.8972257e-01  -1.1142204e+00  -1.0547644e+00   4.2148813e-01   1.1485797e+00   7.2424861e-01   6.2152215e-01   5.5839434e-01   2.4455101e-01   3.4519204e-01  -1.6622380e-01  -1.0653219e+00  -5.8338556e-01  -1.0163358e-01   9.3006220e-01   4.0970256e-01   6.3983026e-01  -6.6467563e-01  -2.3241261e-01  -1.5186087e+00  -9.1768095e-01  -1.4859638e-01   4.0022039e-01  -1.5715642e+00   4.1867619e-01  -1.4784753e+00  -2.0147928e-01  -1.3715471e+00  -7.3612807e-01  -1.4128613e+00  -7.3298201e-01  -1.2968153e+00  -9.8149691e-01  -2.0997116e-01   1.7664460e+00   1.1331778e+00  -6.9926772e-01  -1.1479969e+00
  -4.1584332e-01   1.7940159e-01   1.5525314e+00   1.0447925e+00   9.4045482e-01   5.2849881e-01  -5.9707560e-01  -6.7244984e-01  -1.0239567e+00  -1.3602927e+00   2.8237431e-01   5.7850002e-01   1.2750690e-01   3.1331526e-01  -1.4078273e+00  -1.0680798e+00   3.3413838e-01   1.3342039e+00   1.7440781e-02   1.4893810e-01  -1.0941786e+00   6.9482766e-01   7.0189027e-01   1.2753206e+00   1.5135713e+00   1.7117994e+00   1.1661975e+00   1.2655751e+00   3.7055008e-01  -4.2641731e-01  -5.5436201e-01  -1.3443579e-01   1.2570140e+00   1.2291809e+00   2.5188552e-01  -2.8499328e-01  -2.5621589e-01  -1.2492434e+00  -1.2808774e+00   5.7299267e-01   1.3133794e+00   7.8865181e-01   7.0765363e-01   6.0461579e-01   2.7602534e-01   3.3338956e-01  -2.1248712e-01  -1.1336648e+00  -7.5824095e-01  -1.0867182e-02   1.0429948e+00   5.4458497e-01   6.9922946e-01  -6.1675663e-01  -3.3957853e-01  -1.5499926e+00  -1.0779722e+00   1.2737359e-03   4.5883770e-01  -1.4188835e+00   4.7509177e-01  -1.4005328e+00  -2.9384078e-01  -1.3063721e+00  -8.8305475e-01  -1.3889586e+00  -7.8612580e-01  -1.2645987e+00  -1.0103334e+00  -4.7875539e-02   1.8177881e+00   9.5701925e-01  -9.2180111e-01  -1.1652523e+00
  -3.0598105e-01   2.8858369e-01   1.6299487e+00   1.1581059e+00   9.4000953e-01   5.9800904e-01  -7.0311392e-01  -8.1489844e-01  -1.0835152e+00  -1.5090404e+00   3.7014755e-01   6.5749013e-01   1.8515366e-01   2.9663356e-01  -1.3899918e+00  -1.2874631e+00   4.5816021e-01   1.2439465e+00  -2.1197740e-01   2.8914481e-01  -1.1756448e+00   7.7237701e-01   8.2046633e-01   1.2878639e+00   1.5778722e+00   1.6278882e+00   1.1740523e+00   1.1238545e+00   2.7313291e-01  -6.2132651e-01  -7.0786477e-01  -1.8527577e-02   1.3763299e+00   1.2568347e+00   3.2752215e-01  -3.1644682e-01  -3.0065972e-01  -1.3602226e+00  -1.4739309e+00   6.9818323e-01   1.4593472e+00   8.3665579e-01   7.8513103e-01   6.4332705e-01   3.1260421e-01   3.2643413e-01  -2.3838670e-01  -1.1809578e+00  -9.0297729e-01   5.6960130e-02   1.1369062e+00   6.6574615e-01   7.4986332e-01  -5.5946500e-01  -4.2651946e-01  -1.5619965e+00  -1.2101846e+00   1.2862360e-01   5.0830584e-01  -1.2686593e+00   5.2205890e-01  -1.3174152e+00  -3.7164528e-01  -1.2299402e+00  -1.0067133e+00  -1.3531460e+00  -8.2580639e-01  -1.2217539e+00  -1.0277226e+00   8.6470058e-02   1.8399022e+00   7.8330719e-01  -1.1197476e+00  -1.1697104e+00
  -2.2243762e-01   3.7851077e-01   1.6737840e+00   1.2490545e+00   9.3496925e-01   6.7076016e-01  -7.8846258e-01  -9.2844707e-01  -1.1260482e+00  -1.6312753e+00   4.3662262e-01   7.2284651e-01   2.3777223e-01   2.8504145e-01  -1.3533693e+00  -1.4728641e+00   5.4971743e-01   1.1497076e+00  -4.1986138e-01   4.0203986e-01  -1.2374074e+00   8.2024664e-01   9.1356057e-01   1.2804696e+00   1.6214801e+00   1.5335037e+00   1.1741638e+00   9.8344666e-01   1.8891487e-01  -7.9427165e-01  -8.2966101e-01   7.3671281e-02   1.4659282e+00   1.2676323e+00   3.9724079e-01  -3.3010378e-01  -3.2289141e-01  -1.4470050e+00  -1.6326189e+00   7.9470569e-01   1.5852195e+00   8.6773092e-01   8.5317660e-01   6.7270404e-01   3.5350829e-01   3.2509446e-01  -2.4445033e-01  -1.2088680e+00  -1.0172370e+00   1.0125197e-01   1.2115926e+00   7.7081144e-01   7.9130775e-01  -4.9480471e-01  -4.9243420e-01  -1.5562230e+00  -1.3134696e+00   2.3143852e-01   5.4831571e-01  -1.1235957e+00   5.5931932e-01  -1.2317571e+00  -4.3367547e-01  -1.1446279e+00  -1.1051982e+00  -1.3069753e+00  -8.5196602e-01  -1.1704579e+00  -1.0341474e+00   1.9166750e-01   1.8340006e+00   6.1716396e-01  -1.2909702e+00  -1.1625122e+00
  -1.6509795e-01   4.4893190e-01   1.6846446e+00   1.3184047e+00   9.2596132e-01   7.4546975e-01  -8.5324901e-01  -1.0134366e+00  -1.1525138e+00  -1.7259714e+00   4.8129627e-01   7.7578336e-01   2.8421003e-01   2.7850172e-01  -1.3015595e+00  -1.6230626e+00   6.0842019e-01   1.0558030e+00  -6.0296917e-01   4.8691380e-01  -1.2800871e+00   8.3904129e-01   9.8165888e-01   1.2548762e+00   1.6454327e+00   1.4323098e+00   1.1678903e+00   8.4785646e-01   1.1994225e-01  -9.4310254e-01  -9.1970617e-01   1.4156789e-01   1.5265430e+00   1.2622843e+00   4.6195123e-01  -3.2711563e-01  -3.2372880e-01  -1.5105110e+00  -1.7569661e+00   8.6123401e-01   1.6906266e+00   8.8192201e-01   9.1147840e-01   6.9114608e-01   3.9782727e-01   3.2981563e-01  -2.3193222e-01  -1.2199038e+00  -1.1017978e+00   1.2240011e-01   1.2677061e+00   8.5802555e-01   8.2361716e-01  -4.2507494e-01  -5.3707188e-01  -1.5349892e+00  -1.3878806e+00   3.0871183e-01   5.7917446e-01  -9.8634547e-01   5.8724219e-01  -1.1462316e+00  -4.7904128e-01  -1.0530402e+00  -1.1773856e+00  -1.2522411e+00  -8.6478281e-01  -1.1129375e+00  -1.0302115e+00   2.6741797e-01   1.8021764e+00   4.6312672e-01  -1.4344636e+00  -1.1449350e+00
  -1.3285128e-01   5.0037666e-01   1.6641381e+00   1.3677915e+00   9.1349997e-01   8.2073094e-01  -8.9851604e-01  -1.0712048e+00  -1.1644580e+00  -1.7926911e+00   5.0449170e-01   8.1813665e-01   3.2341291e-01   2.7704130e-01  -1.2387484e+00  -1.7378795e+00   6.3499816e-01   9.6626444e-01  -7.5925527e-01   5.4411044e-01  -1.3048953e+00   8.3028271e-01   1.0261130e+00   1.2132053e+00   1.6513982e+00   1.3279154e+00   1.1567130e+00   7.2010209e-01   6.7496914e-02  -1.0667458e+00  -9.7918926e-01   1.8538423e-01   1.5599073e+00   1.2418692e+00   5.2298488e-01  -3.0947230e-01  -3.0485932e-01  -1.5526534e+00  -1.8481262e+00   8.9747431e-01   1.7760426e+00   8.7979026e-01   9.6018948e-01   6.9726767e-01   4.4459506e-01   3.4064414e-01  -2.0267777e-01  -1.2173157e+00  -1.1583707e+00   1.2171116e-01   1.3066634e+00   9.2624934e-01   8.4731581e-01  -3.5283301e-01  -5.6067608e-01  -1.5012186e+00  -1.4342371e+00   3.6040356e-01   6.0177709e-01  -8.5949085e-01   6.0679485e-01  -1.0634794e+00  -5.0717465e-01  -9.5793615e-01  -1.2229215e+00  -1.1909255e+00  -8.6461131e-01  -1.0513912e+00  -1.0165758e+00   3.1445016e-01   1.7472805e+00   3.2497649e-01  -1.5502822e+00  -1.1183280e+00
  -1.2371528e-01   5.3408647e-01   1.6147436e+00   1.3995941e+00   8.9792997e-01   8.9509911e-01  -9.2614906e-01  -1.1038918e+00  -1.1639145e+00  -1.8315128e+00   5.0729406e-01   8.5223133e-01   3.5440839e-01   2.8077517e-01  -1.1695251e+00  -1.8180700e+00   6.3122398e-01   8.8466818e-01  -8.8786524e-01   5.7494778e-01  -1.3135245e+00   7.9628909e-01   1.0490282e+00   1.1578539e+00   1.6415903e+00   1.2237025e+00   1.1421892e+00   6.0261614e-01   3.2096806e-02  -1.1651852e+00  -1.0103604e+00   2.0607210e-01   1.5686057e+00   1.2077615e+00   5.8202643e-01  -2.7995386e-01  -2.6869434e-01  -1.5762017e+00  -1.9081585e+00   9.0413988e-01   1.8426961e+00   8.6234403e-01   9.9990112e-01   6.8989951e-01   4.9286295e-01   3.5718275e-01  -1.5897428e-01  -1.2049475e+00  -1.1893870e+00   1.0129830e-01   1.3305221e+00   9.7494245e-01   8.6336285e-01  -2.8083091e-01  -5.6392162e-01  -1.4583005e+00  -1.4539887e+00   3.8736255e-01   6.1754436e-01  -7.4550574e-01   6.1947591e-01  -9.8603957e-01  -5.1782119e-01  -8.6214607e-01  -1.2421902e+00  -1.1251387e+00  -8.5193747e-01  -9.8792225e-01  -9.9391168e-01   3.3441038e-01   1.6727770e+00   2.0561481e-01  -1.6394264e+00  -1.0840591e+00
  -1.3498707e-01   5.5191801e-01   1.5396633e+00   1.4167803e+00   8.7939320e-01   9.6717451e-01  -9.3875779e-01  -1.1142359e+00  -1.1532846e+00  -1.8429741e+00   4.9146317e-01   8.8072662e-01   3.7630485e-01   2.8991483e-01  -1.0986657e+00  -1.8652090e+00   5.9980254e-01   8.1399236e-01  -9.8907580e-01   5.8160011e-01  -1.3080305e+00   7.4003671e-01   1.0531238e+00   1.0913908e+00   1.6186583e+00   1.1226789e+00   1.1258984e+00   4.9718426e-01   1.3530235e-02  -1.2393918e+00  -1.0163311e+00   2.0520781e-01   1.5558925e+00   1.1615593e+00   6.4101992e-01  -2.4203508e-01  -2.1820028e-01  -1.5846049e+00  -1.9398036e+00   8.8289897e-01   1.8924453e+00   8.3096336e-01   1.0315928e+00   6.6810273e-01   5.4176508e-01   3.7857954e-01  -1.0339739e-01  -1.1870503e+00  -1.1977885e+00   6.3944857e-02   1.3418310e+00   1.0041344e+00   8.7309383e-01  -2.1192517e-01  -5.4784776e-01  -1.4099262e+00  -1.4490886e+00   3.9121757e-01   6.2832759e-01  -6.4670231e-01   6.2721799e-01  -9.1628207e-01  -5.1103063e-01  -7.6848354e-01  -1.2362697e+00  -1.0570564e+00  -8.2735045e-01  -9.2448487e-01  -9.6287711e-01   3.2972191e-01   1.5825834e+00   1.0698791e-01  -1.7036964e+00  -1.0434778e+00
  -1.6341182e-01   5.5622414e-01   1.4426620e+00   1.4227244e+00   8.5781959e-01   1.0356755e+00  -9.3951985e-01  -1.1053718e+00  -1.1352042e+00  -1.8280319e+00   4.5932815e-01   9.0645012e-01   3.8830945e-01   3.0476239e-01  -1.0308990e+00  -1.8815759e+00   5.4423097e-01   7.5650999e-01  -1.0641908e+00   5.6694886e-01  -1.2907113e+00   6.6501150e-01   1.0415772e+00   1.0164614e+00   1.5855618e+00   1.0273616e+00   1.1093866e+00   4.0491718e-01   1.0917579e-02  -1.2912139e+00  -1.0008607e+00   1.8487486e-01   1.5254920e+00   1.1050155e+00   7.0205304e-01  -1.9974592e-01  -1.5671757e-01  -1.5817835e+00  -1.9462708e+00   8.3629540e-01   1.9276306e+00   7.8732380e-01   1.0565630e+00   6.3119719e-01   5.9057292e-01   4.0355334e-01  -3.8661564e-02  -1.1680643e+00  -1.1868331e+00   1.2947583e-02   1.3434634e+00   1.0143871e+00   8.7814292e-01  -1.4896330e-01  -5.1379004e-01  -1.3599058e+00  -1.4218783e+00   3.7424657e-01   6.3628993e-01  -5.6516257e-01   6.3226482e-01  -8.5634199e-01  -4.8714724e-01  -6.7965183e-01  -1.2068695e+00  -9.8885164e-01  -7.9153117e-01  -8.6284163e-01  -9.2411366e-01   3.0342361e-01   1.4809019e+00   3.0057465e-02  -1.7455295e+00  -9.9789217e-01
  -2.0536063e-01   5.4971822e-01   1.3279060e+00   1.4210135e+00   8.3294334e-01   1.0994985e+00  -9.3199645e-01  -1.0806428e+00  -1.1124065e+00  -1.7880376e+00   4.1366874e-01   9.3222990e-01   3.8976343e-01   3.2569074e-01  -9.7066252e-01  -1.8700391e+00   4.6863623e-01   7.1371766e-01  -1.1154015e+00   5.3441199e-01  -1.2639925e+00   5.7505866e-01   1.0178564e+00   9.3570079e-01   1.5454340e+00   9.3969597e-01   1.0941075e+00   3.2625609e-01   2.2794150e-02  -1.3232345e+00  -9.6814184e-01   1.4754220e-01   1.4813900e+00   1.0399752e+00   7.6722570e-01  -1.5749381e-01  -8.7777771e-02  -1.5719061e+00  -1.9310472e+00   7.6764436e-01   1.9509131e+00   7.3332335e-01   1.0763439e+00   5.7880099e-01   6.3873454e-01   4.3045397e-01   3.2518707e-02  -1.1523833e+00  -1.1599214e+00  -4.8051595e-02   1.3384432e+00   1.0067504e+00   8.8035055e-01  -9.4652690e-02  -4.6331398e-01  -1.3119807e+00  -1.3749877e+00   3.3923073e-01   6.4377030e-01  -5.0265877e-01   6.3703199e-01  -8.0805437e-01  -4.4680033e-01  -5.9814618e-01  -1.1562561e+00  -9.2262439e-01  -7.4525426e-01  -8.0453102e-01  -8.7826042e-01   2.5899740e-01   1.3720491e+00  -2.5185145e-02  -1.7678304e+00  -9.4855682e-01
  -2.5700926e-01   5.3532804e-01   1.1998051e+00   1.4152498e+00   8.0434120e-01   1.1577593e+00  -9.1993260e-01  -1.0434363e+00  -1.0875837e+00  -1.7247243e+00   3.5758752e-01   9.6073348e-01   3.8019044e-01   3.5311160e-01  -9.2186671e-01  -1.8339427e+00   3.7759549e-01   6.8630046e-01  -1.1456224e+00   4.8776118e-01  -1.2303202e+00   4.7423548e-01   9.8555065e-01   8.5165865e-01   1.5014366e+00   8.6101115e-01   1.0813586e+00   2.6100511e-01   4.7206706e-02  -1.3386079e+00  -9.2259186e-01   9.5943636e-02   1.4276269e+00   9.6832175e-01   8.3850951e-01  -1.1985680e-01  -1.4929408e-02  -1.5591631e+00  -1.8977356e+00   6.8090410e-01   1.9651061e+00   6.7101396e-01   1.0926070e+00   5.1087577e-01   6.8589765e-01   4.5735217e-01   1.0755036e-01  -1.1441167e+00  -1.1204498e+00  -1.1523751e-01   1.3297697e+00   9.8270673e-01   8.8166148e-01  -5.1421278e-02  -3.9815312e-01  -1.2696396e+00  -1.3112477e+00   2.8930170e-01   6.5313846e-01  -4.6056812e-01   6.4395875e-01  -7.7289026e-01  -3.9089578e-01  -5.2615612e-01  -1.0871626e+00  -8.6032891e-01  -6.8940001e-01  -7.5084346e-01  -8.2598119e-01   2.0019276e-01   1.2602888e+00  -5.9666091e-02  -1.7738029e+00  -8.9666932e-01
  -3.1451083e-01   5.1604556e-01   1.0628654e+00   1.4088611e+00   7.7148878e-01   1.2098159e+00  -9.0705354e-01  -9.9704332e-01  -1.0632593e+00  -1.6401976e+00   2.9437786e-01   9.9432128e-01   3.5935151e-01   3.8743394e-01  -8.8768209e-01  -1.7769911e+00   2.7594703e-01   6.7413407e-01  -1.1583107e+00   4.3093597e-01  -1.1920656e+00   3.6667173e-01   9.4820690e-01   7.6673537e-01   1.4566175e+00   7.9201394e-01   1.0722217e+00   2.0838829e-01   8.1818874e-02  -1.3408824e+00  -8.6865813e-01   3.2964284e-02   1.3681061e+00   8.9193248e-01   9.1760581e-01  -9.1358458e-02   5.8420742e-02  -1.5475500e+00  -1.8499184e+00   5.8052772e-01   1.9730132e+00   6.0253876e-01   1.1070626e+00   4.2777114e-01   7.3191326e-01   4.8215228e-01   1.8406212e-01  -1.1468639e+00  -1.0716885e+00  -1.8478890e-01   1.3202540e+00   9.4410705e-01   8.8401895e-01  -2.1280651e-02  -3.2015402e-01  -1.2359484e+00  -1.2336115e+00   2.2778892e-01   6.6665130e-01  -4.3978769e-01   6.5536039e-01  -7.5189359e-01  -3.2060689e-01  -4.6547086e-01  -1.0026875e+00  -8.0370159e-01  -6.2496943e-01  -7.0280439e-01  -7.6799578e-01   1.3085764e-01   1.1496774e+00  -7.5142687e-02  -1.7667914e+00  -8.4337003e-01
  -3.7415528e-01   4.9477893e-01   9.2155457e-01   1.4049271e+00   7.3382884e-01   1.2552721e+00  -8.9687019e-01  -9.4454676e-01  -1.0416749e+00  -1.5369237e+00   2.2739227e-01   1.0349202e+00   3.2729924e-01   4.2901474e-01  -8.7036466e-01  -1.7031341e+00   1.6859859e-01   6.7632038e-01  -1.1572769e+00   3.6786452e-01  -1.1514434e+00   2.5644034e-01   9.0917581e-01   6.8312997e-01   1.4137738e+00   7.3281706e-01   1.0675043e+00   1.6712636e-01   1.2402055e-01  -1.3338198e+00  -8.1063920e-01  -3.8462817e-02   1.3064222e+00   8.1264204e-01   1.0058112e+00  -7.6237231e-02   1.2914431e-01  -1.5406729e+00  -1.7910496e+00   4.7129801e-01   1.9772750e+00   5.3007418e-01   1.1213590e+00   3.3026046e-01   7.7682108e-01   5.0271839e-01   2.5998041e-01  -1.1635174e+00  -1.0166856e+00  -2.5303373e-01   1.3123706e+00   8.9309502e-01   8.8925940e-01  -5.7029719e-03  -2.3122942e-01  -1.2134059e+00  -1.1450823e+00   1.5807396e-01   6.8631572e-01  -4.4065732e-01   6.7328984e-01  -7.4562389e-01  -2.3736302e-01  -4.1739362e-01  -9.0617955e-01  -7.5419253e-01  -5.5309772e-01  -6.6116267e-01  -7.0511037e-01   5.4782332e-02   1.0439237e+00  -7.4088692e-02  -1.7501353e+00  -7.8974205e-01
  -4.3251071e-01   4.7421389e-01   7.8018190e-01   1.4060298e+00   6.9084503e-01   1.2939617e+00  -8.9250485e-01  -8.8873581e-01  -1.0246956e+00  -1.4177067e+00   1.5991597e-01   1.0839216e+00   2.8442307e-01   4.7810539e-01  -8.7113444e-01  -1.6164486e+00   6.0339411e-02   6.9125541e-01  -1.1464954e+00   3.0229782e-01  -1.1104444e+00   1.4744111e-01   8.7147578e-01   6.0279985e-01   1.3753263e+00   6.8299856e-01   1.0676910e+00   1.3552888e-01   1.7103772e-01  -1.3212177e+00  -7.5252614e-01  -1.1544744e-01   1.2457179e+00   7.3221519e-01   1.1038989e+00  -7.8223342e-02   1.9450199e-01  -1.5415850e+00  -1.7243701e+00   3.5815169e-01   1.9802342e+00   4.5577695e-01   1.1369844e+00   2.1956058e-01   8.2081755e-01   5.1700415e-01   3.3357938e-01  -1.1961090e+00  -9.5819442e-01  -3.1658653e-01   1.3081333e+00   8.3202251e-01   8.9901300e-01  -5.5230658e-03  -1.3332061e-01  -1.2038346e+00  -1.0486436e+00   8.3458682e-02   7.1376832e-01  -4.6289663e-01   6.9941409e-01  -7.5410728e-01  -1.4283469e-01  -3.8267223e-01  -8.0111651e-01  -7.1290461e-01  -4.7505872e-01  -6.2638394e-01  -6.3823823e-01  -2.4436871e-02   9.4626870e-01  -5.9556762e-02  -1.7270400e+00  -7.3680763e-01
  -4.8654003e-01   4.5669095e-01   6.4279591e-01   1.4141343e+00   6.4213400e-01   1.3259193e+00  -8.9654715e-01  -8.3204414e-01  -1.0137392e+00  -1.2856478e+00   9.5050280e-02   1.1421075e+00   2.3147957e-01   5.3479724e-01  -8.9011623e-01  -1.5210173e+00  -4.4335741e-02   7.1672414e-01  -1.1299188e+00   2.3766543e-01  -1.0707806e+00   4.3297869e-02   8.3767812e-01   5.2743159e-01   1.3432161e+00   6.4168607e-01   1.0729094e+00   1.1159817e-01   2.2004058e-01  -1.3067411e+00  -6.9786514e-01  -1.9521822e-01   1.1885734e+00   6.5232538e-01   1.2120249e+00  -1.0033634e-01   2.5222610e-01  -1.5526599e+00  -1.6528411e+00   2.4599944e-01   1.9838237e+00   3.8173507e-01   1.1551790e+00   9.7330433e-02   8.6420833e-01   5.2317731e-01   4.0350501e-01  -1.2457088e+00  -8.9861895e-01  -3.7246282e-01   1.3090005e+00   7.6336043e-01   9.1461347e-01  -2.0874876e-02  -2.8369623e-02  -1.2083089e+00  -9.4718958e-01   7.0514504e-03   7.5017582e-01  -5.0556458e-01   7.3491381e-01  -7.7680398e-01  -3.8912001e-02  -3.6145057e-01  -6.9097866e-01  -6.8054487e-01  -3.9225806e-01  -5.9864844e-01  -5.6840707e-01  -1.0351099e-01   8.5939108e-01  -3.5023588e-02  -1.7004665e+00  -6.8551899e-01
  -5.3369010e-01   4.4410467e-01   5.1309752e-01   1.4305041e+00   5.8746957e-01   1.3513377e+00  -9.1094679e-01  -7.7650995e-01  -1.0097322e+00  -1.1440858e+00   3.5610457e-02   1.2096055e+00   1.6960227e-01   5.9896951e-01  -9.2634917e-01  -1.4208081e+00  -1.4138479e-01   7.5002020e-01  -1.1113051e+00   1.7695751e-01  -1.0338453e+00  -5.2728243e-02   8.0981850e-01   4.5842194e-01   1.3188217e+00   6.0765939e-01   1.0829094e+00   9.3140849e-02   2.6824772e-01  -1.2937717e+00  -6.4964450e-01  -2.7518327e-01   1.1369316e+00   5.7453876e-01   1.3296654e+00  -1.4471496e-01   3.0057460e-01  -1.5755083e+00  -1.5790963e+00   1.3954806e-01   1.9894795e+00   3.0992233e-01   1.1768573e+00  -3.4353740e-02   9.0734893e-01   5.1973134e-01   4.6877482e-01  -1.3123861e+00  -8.3997912e-01  -4.1816745e-01   1.3158131e+00   6.8961066e-01   9.3702143e-01  -5.1168806e-02   8.1700020e-02  -1.2271294e+00  -8.4345526e-01  -6.8323619e-02   7.9616028e-01  -5.6704730e-01   7.8040772e-01  -8.1259805e-01   7.2324642e-02  -3.5324950e-01  -5.7912380e-01  -6.5739197e-01  -3.0621189e-01  -5.7785398e-01  -4.9674902e-01  -1.7954404e-01   7.8533768e-01  -4.2232044e-03  -1.6730420e+00  -6.3674373e-01
  -5.7194928e-01   4.3783050e-01   3.9437010e-01   1.4556558e+00   5.2685388e-01   1.3705207e+00  -9.3694774e-01  -7.2375498e-01  -1.0130906e+00  -9.9651764e-01  -1.5959070e-02   1.2858757e+00   1.0028838e-01   6.7024448e-01  -9.7786555e-01  -1.3195566e+00  -2.2735117e-01   7.8808244e-01  -1.0940604e+00   1.2263783e-01  -1.0006836e+00  -1.3780961e-01   7.8933706e-01   3.9686879e-01   1.3029081e+00   5.7946410e-01   1.0970683e+00   7.7882758e-02   3.1302505e-01  -1.2852761e+00  -6.1020819e-01  -3.5297582e-01   1.0920626e+00   5.0030121e-01   1.4555924e+00  -2.1248937e-01   3.3835747e-01  -1.6109382e+00  -1.5054067e+00   4.3132088e-02   1.9980847e+00   2.4215677e-01   1.2025478e+00  -1.7304823e-01   9.5057895e-01   5.0557765e-01   5.2875563e-01  -1.3952304e+00  -7.8389094e-01  -4.5175553e-01   1.3287678e+00   6.1322608e-01   9.6676364e-01  -9.5113495e-02   1.9499561e-01  -1.2598381e+00  -7.3995028e-01  -1.4019362e-01   8.5175457e-01  -6.4507911e-01   8.3590760e-01  -8.5981629e-01   1.8864273e-01  -3.5698078e-01  -4.6867121e-01  -6.4328418e-01  -2.1851160e-01  -5.6362472e-01  -4.2447377e-01  -2.5009046e-01   7.2548320e-01   2.9025933e-02  -1.6469901e+00  -5.9124539e-01
  -5.9987344e-01   4.3868269e-01   2.8942518e-01   1.4893520e+00   4.6055232e-01   1.3838339e+00  -9.7506370e-01  -6.7497976e-01  -1.0237292e+00  -8.4650131e-01  -5.7649611e-02   1.3697279e+00   2.5361636e-02   7.4795393e-01  -1.0418324e+00  -1.2206584e+00  -2.9946693e-01   8.2764618e-01  -1.0811052e+00   7.6590219e-02  -9.7197862e-01  -2.0960482e-01   7.7704988e-01   3.4356998e-01   1.2956059e+00   5.5552892e-01   1.1144148e+00   6.3583979e-02   3.5197828e-01  -1.2836992e+00  -5.8119805e-01  -4.2648550e-01   1.0545639e+00   4.3092824e-01   1.5878916e+00  -3.0370297e-01   3.6493806e-01  -1.6589565e+00  -1.4336612e+00  -3.9438924e-02   2.0099435e+00   1.8006305e-01   1.2323531e+00  -3.1601312e-01   9.9415640e-01   4.8011486e-01   5.8312426e-01  -1.4924327e+00  -7.3156210e-01  -4.7186654e-01   1.3474250e+00   5.3654353e-01   1.0038928e+00  -1.5078147e-01   3.0966307e-01  -1.3052759e+00  -6.3889905e-01  -2.0647891e-01   9.1638593e-01  -7.3679836e-01   9.0080361e-01  -9.1628047e-01   3.0770515e-01  -3.7099703e-01  -3.6239977e-01  -6.3763090e-01  -1.3077769e-01  -5.5532821e-01  -3.5282727e-01  -3.1318422e-01   6.8051921e-01   6.0994455e-02  -1.6240852e+00  -5.4966279e-01
  -6.1658106e-01   4.4690551e-01   2.0056256e-01   1.5306360e+00   3.8910993e-01   1.3916605e+00  -1.0250936e+00  -6.3097296e-01  -1.0410955e+00  -6.9755105e-01  -8.7933277e-02   1.4593698e+00  -5.3088313e-02   8.3112009e-01  -1.1147465e+00  -1.1270772e+00  -3.5572163e-01   8.6540135e-01  -1.0747656e+00   4.0099049e-02  -9.4804994e-01  -2.6629285e-01   7.7315261e-01   2.9903009e-01   1.2964270e+00   5.3428169e-01   1.1336799e+00   4.8149718e-02   3.8303762e-01  -1.2908848e+00  -5.6352685e-01  -4.9387578e-01   1.0243983e+00   3.6759519e-01   1.7240216e+00  -4.1728816e-01   3.8021304e-01  -1.7188100e+00  -1.3653605e+00  -1.0501192e-01   2.0247887e+00   1.2503875e-01   1.2659329e+00  -4.6030281e-01   1.0381972e+00   4.4327237e-01   6.3181599e-01  -1.6014163e+00  -6.8380241e-01  -4.7773341e-01   1.3707510e+00   4.6173291e-01   1.0479692e+00  -2.1571488e-01   4.2389258e-01  -1.3616736e+00  -5.4219345e-01  -2.6551388e-01   9.8889168e-01  -8.3883957e-01   9.7388025e-01  -9.7939602e-01   4.2712494e-01  -3.9317803e-01  -2.6266936e-01  -6.3944892e-01  -4.4607749e-02  -5.5210141e-01  -2.8304164e-01  -3.6734084e-01   6.5047141e-01   8.8210250e-02  -1.6056288e+00  -5.1249162e-01
  -6.2172044e-01   4.6219694e-01   1.2954419e-01   1.5779036e+00   3.1334980e-01   1.3943674e+00  -1.0861701e+00  -5.9213389e-01  -1.0642261e+00  -5.5302919e-01  -1.0578869e-01   1.5524852e+00  -1.3278666e-01   9.1845613e-01  -1.1926657e+00  -1.0412718e+00  -3.9489443e-01   8.9815294e-01  -1.0766945e+00   1.3862237e-02  -9.2886622e-01  -3.0658884e-01   7.7725558e-01   2.6347416e-01   1.3043127e+00   5.1425629e-01   1.1533683e+00   2.9734060e-02   4.0453332e-01  -1.3080211e+00  -5.5738265e-01  -5.5359037e-01   1.0009646e+00   3.1132825e-01   1.8609159e+00  -5.5109746e-01   3.8457479e-01  -1.7890569e+00  -1.3016267e+00  -1.5119613e-01   2.0418193e+00   7.8225478e-02   1.3025132e+00  -6.0287030e-01   1.0826279e+00   3.9552783e-01   6.7496638e-01  -1.7190048e+00  -6.4104838e-01  -4.6916993e-01   1.3971901e+00   3.9076235e-01   1.0980671e+00  -2.8706412e-01   5.3592520e-01  -1.4267702e+00  -4.5136280e-01  -3.1604950e-01   1.0675624e+00  -9.4745750e-01   1.0533627e+00  -1.0462736e+00   5.4452603e-01  -4.2105002e-01  -1.7136867e-01  -6.4742369e-01   3.8476154e-02  -5.5288799e-01  -2.1628226e-01  -4.1153629e-01   6.3474434e-01   1.0761558e-01  -1.5924467e+00  -4.8007245e-01
  -6.1541427e-01   4.8376157e-01   7.7578951e-02   1.6290093e+00   2.3435410e-01   1.3922837e+00  -1.1568363e+00  -5.5850537e-01  -1.0918214e+00  -4.1604487e-01  -1.1070951e-01   1.6463367e+00  -2.1137060e-01   1.0083863e+00  -1.2714616e+00  -9.6515043e-01  -4.1654904e-01   9.2297714e-01  -1.0878245e+00  -1.9667263e-03  -9.1407437e-01  -3.2974226e-01   7.8844791e-01   2.3686742e-01   1.3177152e+00   4.9418764e-01   1.1718507e+00   6.8326441e-03   4.1525977e-01  -1.3356165e+00  -5.6226469e-01  -6.0435111e-01   9.8319500e-01   2.6299484e-01   1.9951181e+00  -7.0198817e-01   3.7885990e-01  -1.8676623e+00  -1.2432265e+00  -1.7643858e-01   2.0597708e+00   4.0484767e-02   1.3409221e+00  -7.4067993e-01   1.1271559e+00   3.3789800e-01   7.1285271e-01  -1.8416144e+00  -6.0340114e-01  -4.4654004e-01   1.4247631e+00   3.2537555e-01   1.1528075e+00  -3.6174954e-01   6.4406298e-01  -1.4979474e+00  -3.6756534e-01  -3.5724358e-01   1.1502127e+00  -1.0586791e+00   1.1369898e+00  -1.1138798e+00   6.5760629e-01  -4.5193226e-01  -8.9894544e-02  -6.5999324e-01   1.1707445e-01  -5.5648858e-01  -1.5359981e-01  -4.4516630e-01   6.3219040e-01   1.1670684e-01  -1.5849093e+00  -4.5258839e-01
  -5.9818801e-01   5.1038900e-01   4.5319166e-02   1.6814026e+00   1.5342998e-01   1.3856952e+00  -1.2351403e+00  -5.2981612e-01  -1.1223354e+00  -2.8936693e-01  -1.0269782e-01   1.7378930e+00  -2.8649697e-01   1.0990880e+00  -1.3470700e+00  -9.0004745e-01  -4.2099288e-01   9.3736574e-01  -1.1083524e+00  -7.7132323e-03  -9.0304414e-01  -3.3551851e-01   8.0538735e-01   2.1894046e-01   1.3347083e+00   4.7308901e-01   1.1874693e+00  -2.1639492e-02   4.1452575e-01  -1.3734990e+00  -5.7704798e-01  -6.4514950e-01   9.6967527e-01   2.2329381e-01   2.1229482e+00  -8.6595574e-01   3.6428821e-01  -1.9521103e+00  -1.1906077e+00  -1.8006584e-01   2.0770097e+00   1.2379553e-02   1.3796519e+00  -8.7082282e-01   1.1712624e+00   2.7190450e-01   7.4584076e-01  -1.9654531e+00  -5.7067529e-01  -4.1071269e-01   1.4511877e+00   2.6707798e-01   1.2104157e+00  -4.3663418e-01   7.4668494e-01  -1.5723717e+00  -2.9160085e-01  -3.8864225e-01   1.2342753e+00  -1.1684745e+00   1.2221125e+00  -1.1792048e+00   7.6420006e-01  -4.8309985e-01  -1.9162212e-02  -6.7544905e-01   1.8994739e-01  -5.6162206e-01  -9.5892582e-02  -4.6799186e-01   6.4119932e-01   1.1365080e-01  -1.5829672e+00  -4.3007496e-01
  -5.7088865e-01   5.4054992e-01   3.2866761e-02   1.7322824e+00   7.2062701e-02   1.3748527e+00  -1.3187458e+00  -5.0552995e-01  -1.1540762e+00  -1.7535646e-01  -8.2244203e-02   1.8239695e+00  -3.5595385e-01   1.1885532e+00  -1.4157258e+00  -8.4672518e-01  -4.0920455e-01   9.3935232e-01  -1.1377586e+00  -4.0988478e-03  -8.9492817e-01  -3.2416673e-01   8.2640980e-01   2.0921909e-01   1.3531164e+00   4.5030858e-01   1.1986497e+00  -5.6288883e-02   4.0218745e-01  -1.4208448e+00  -6.0007401e-01  -6.7523463e-01   9.5877628e-01   1.9274502e-01   2.2406818e+00  -1.0383090e+00   3.4239488e-01  -2.0395282e+00  -1.1439479e+00  -1.6228963e-01   2.0916490e+00  -5.8377388e-03   1.4169427e+00  -9.9062873e-01   1.2142155e+00   1.9951462e-01   7.7434032e-01  -2.0867182e+00  -5.4245551e-01  -3.6300514e-01   1.4740113e+00   2.1712625e-01   1.2688022e+00  -5.0869567e-01   8.4227042e-01  -1.6471369e+00  -2.2394277e-01  -4.1015710e-01   1.3169140e+00  -1.2729388e+00   1.3058098e+00  -1.2394385e+00   8.6233770e-01  -5.1195283e-01   4.0355965e-02  -6.9204862e-01   2.5604008e-01  -5.6699760e-01  -4.3883517e-02  -4.8007638e-01   6.5980332e-01   9.7371057e-02  -1.5862059e+00  -4.1244311e-01
  -5.3460064e-01   5.7250360e-01   3.9790309e-02   1.7787675e+00  -8.1416372e-03   1.3599915e+00  -1.4050458e+00  -4.8489954e-01  -1.1853096e+00  -7.5921320e-02  -5.0295905e-02   1.9013799e+00  -4.1776862e-01   1.2746682e+00  -1.4741627e+00  -8.0539366e-01  -3.8273319e-01   9.2761151e-01  -1.1748558e+00   7.8505050e-03  -8.8873597e-01  -2.9637595e-01   8.4965251e-01   2.0705728e-01   1.3706593e+00   4.2556188e-01   1.2040112e+00  -9.7207837e-02   3.7866084e-01  -1.4762292e+00  -6.2926152e-01  -6.9409963e-01   9.4879101e-01   1.7167912e-01   2.3447413e+00  -1.2138771e+00   3.1495795e-01  -2.1268147e+00  -1.1032072e+00  -1.2417390e-01   2.1016792e+00  -1.4229604e-02   1.4508857e+00  -1.0977694e+00   1.2551080e+00   1.2305967e-01   7.9877297e-01  -2.2017745e+00  -5.1815637e-01  -3.0511727e-01   1.4907534e+00   1.7651708e-01   1.3256637e+00  -5.7518526e-01   9.2943118e-01  -1.7193967e+00  -1.6478451e-01  -4.2203971e-01   1.3951507e+00  -1.3684721e+00   1.3850212e+00  -1.2921363e+00   9.5029847e-01  -5.3617807e-01   8.8569559e-02  -7.0813092e-01   3.1449495e-01  -5.7139357e-01   1.8865835e-03  -4.8172053e-01   6.8579248e-01   6.7598797e-02  -1.5939102e+00  -3.9951285e-01
  -4.9056447e-01   6.0441011e-01   6.5153059e-02   1.8180654e+00  -8.5521261e-02   1.3413588e+00  -1.4912837e+00  -4.6702206e-01  -1.2143650e+00   7.5076190e-03  -8.2135494e-03   1.9670875e+00  -4.7030530e-01   1.3553036e+00  -1.5197688e+00  -7.7574367e-01  -3.4357757e-01   9.0152603e-01  -1.2178729e+00   2.6898441e-02  -8.8341814e-01  -2.5322145e-01   8.7318367e-01   2.1167248e-01   1.3850988e+00   3.9893806e-01   1.2024654e+00  -1.4396559e-01   3.4491050e-01  -1.5377055e+00  -6.6223186e-01  -7.0146853e-01   9.3806791e-01   1.6022759e-01   2.4318747e+00  -1.3872405e+00   2.8392356e-01  -2.2107738e+00  -1.0681833e+00  -6.7563775e-02   2.1051055e+00  -1.3168934e-02   1.4795357e+00  -1.1903470e+00   1.2929101e+00   4.5132396e-02   8.1955242e-01  -2.3073116e+00  -4.9707991e-01  -2.3905856e-01   1.4990474e+00   1.4597405e-01   1.3785968e+00  -6.3376337e-01   1.0069496e+00  -1.7864842e+00  -1.1409140e-01  -4.2485434e-01   1.4660005e+00  -1.4519502e+00   1.4566864e+00  -1.3353666e+00   1.0266556e+00  -5.5389148e-01   1.2569511e-01  -7.2222609e-01   3.6465359e-01  -5.7373828e-01   4.1050610e-02  -4.7339970e-01   7.1683389e-01   2.4882999e-02  -1.6051382e+00  -3.9105612e-01
  -4.4010254e-01   6.3443980e-01   1.0755358e-01   1.8476379e+00  -1.5842948e-01   1.3192420e+00  -1.5746715e+00  -4.5089390e-01  -1.2397340e+00   7.3981268e-02   4.2283596e-02   2.0183516e+00  -5.1234450e-01   1.4284109e+00  -1.5506917e+00  -7.5698581e-01  -2.9405048e-01   8.6121474e-01  -1.2645631e+00   5.1687640e-02  -8.7795594e-01  -1.9610610e-01   8.9513115e-01   2.2218160e-01   1.3943806e+00   3.7087921e-01   1.1932963e+00  -1.9562954e-01   3.0241207e-01  -1.6029048e+00  -6.9644125e-01  -6.9728329e-01   9.2513225e-01   1.5831480e-01   2.4993234e+00  -1.5529687e+00   2.5132907e-01  -2.2882478e+00  -1.0385609e+00   5.0220316e-03   2.1000819e+00  -3.3246303e-03   1.5010284e+00  -1.2669648e+00   1.3265363e+00  -3.1532961e-02   8.3707742e-01  -2.4004753e+00  -4.7846522e-01  -1.6706946e-01   1.4967755e+00   1.2593224e-01   1.4252187e+00  -6.8260439e-01   1.0738225e+00  -1.8460152e+00  -7.1650463e-02  -4.1944843e-01   1.5266087e+00  -1.5208733e+00   1.5178862e+00  -1.3678238e+00   1.0903109e+00  -5.6375118e-01   1.5217648e-01  -7.3315170e-01   4.0605114e-01  -5.7318713e-01   7.3394758e-02  -4.5570769e-01   7.5058971e-01  -2.9442954e-02  -1.6187988e+00  -3.8684299e-01
  -3.8455416e-01   6.6087477e-01   1.6517906e-01   1.8653483e+00  -2.2530841e-01   1.2939921e+00  -1.6525075e+00  -4.3546189e-01  -1.2601612e+00   1.2302344e-01   9.9183449e-02   2.0528572e+00  -5.4314036e-01   1.4921181e+00  -1.5658896e+00  -7.4789150e-01  -2.3663683e-01   8.0752086e-01  -1.3123393e+00   8.0819951e-02  -8.7144918e-01  -1.2669535e-01   9.1380333e-01   2.3763661e-01   1.3967604e+00   3.4213381e-01   1.1762135e+00  -2.5081779e-01   2.5308825e-01  -1.6691585e+00  -7.2931333e-01  -6.8169207e-01   9.0878992e-01   1.6565244e-01   2.5449567e+00  -1.7058608e+00   2.1922608e-01  -2.3562529e+00  -1.0139508e+00   9.0530680e-02   2.0850360e+00   1.4363306e-02   1.5136913e+00  -1.3267730e+00   1.3549159e+00  -1.0419392e-01   8.5173266e-01  -2.4789653e+00  -4.6152706e-01  -9.1538517e-02   1.4821894e+00   1.1652277e-01   1.4632862e+00  -7.2046531e-01   1.1293044e+00  -1.8959720e+00  -3.7109507e-02  -4.0691979e-01   1.5743820e+00  -1.5734841e+00   1.5659776e+00  -1.3889022e+00   1.1405186e+00  -5.6503309e-01   1.6861038e-01  -7.4008818e-01   4.3840735e-01  -5.6918962e-01   9.8831402e-02  -4.2930980e-01   7.8482901e-01  -9.3338264e-02  -1.6337309e+00  -3.8668628e-01
  -3.2522123e-01   6.8219877e-01   2.3587204e-01   1.8695868e+00  -2.8476276e-01   1.2660401e+00  -1.7222896e+00  -4.1967004e-01  -1.2747171e+00   1.5461279e-01   1.6025756e-01   2.0688239e+00  -5.6245088e-01   1.5448162e+00  -1.5651337e+00  -7.4683332e-01  -1.7385232e-01   7.4195934e-01  -1.3584257e+00   1.1292375e-01  -8.6319505e-01  -4.6849603e-02   9.2779542e-01   2.5705905e-01   1.3909101e+00   3.1368751e-01   1.1513775e+00  -3.0778187e-01   1.9921897e-01  -1.7336360e+00  -7.5836419e-01  -6.5503787e-01   8.8820804e-01   1.8173803e-01   2.5673765e+00  -1.8411685e+00   1.8960364e-01  -2.4121078e+00  -9.9391215e-01   1.8553812e-01   2.0587793e+00   3.8719123e-02   1.5161433e+00  -1.3694919e+00   1.3770625e+00  -1.7024099e-01   8.6389531e-01  -2.5411071e+00  -4.4547998e-01  -1.4917141e-02   1.4540110e+00   1.1756035e-01   1.4908067e+00  -7.4671750e-01   1.1729472e+00  -1.9347696e+00  -9.9999256e-03  -3.8857945e-01   1.6071080e+00  -1.6088483e+00   1.5987167e+00  -1.3987206e+00   1.1768967e+00  -5.5766510e-01   1.7568410e-01  -7.4262940e-01   4.6161772e-01  -5.6154036e-01   1.1737032e-01  -3.9490592e-01   8.1752856e-01  -1.6417300e-01  -1.6487750e+00  -3.9048039e-01
  -2.6332517e-01   6.9717071e-01   3.1720946e-01   1.8593642e+00  -3.3562996e-01   1.2358995e+00  -1.7818203e+00  -4.0250035e-01  -1.2828532e+00   1.6916076e-01   2.2314654e-01   2.0650871e+00  -5.7053985e-01   1.5852298e+00  -1.5489672e+00  -7.5182404e-01  -1.0810949e-01   6.6662739e-01  -1.4000204e+00   1.4670746e-01  -8.5275122e-01   4.1444524e-02   9.3607638e-01   2.7947245e-01   1.3759944e+00   2.8667686e-01   1.1193911e+00  -3.6451595e-01   1.4332957e-01  -1.7934954e+00  -7.8131517e-01  -6.1784508e-01   8.6296974e-01   2.0585905e-01   2.5659768e+00  -1.9547968e+00   1.6431288e-01  -2.4535578e+00  -9.7796084e-01   2.8642623e-01   2.0205896e+00   6.8376220e-02   1.5073739e+00  -1.3954082e+00   1.3921342e+00  -2.2733965e-01   8.7394104e-01  -2.5858929e+00  -4.2954793e-01   6.0366372e-02   1.4115052e+00   1.2853741e-01   1.5061327e+00  -7.6134111e-01   1.2046282e+00  -1.9613023e+00   1.0259016e-02  -3.6590891e-01   1.6230553e+00  -1.6268921e+00   1.6143601e+00  -1.3981052e+00   1.1994265e+00  -5.4221930e-01   1.7413137e-01  -7.4080433e-01   4.7574762e-01  -5.5040886e-01   1.2909357e-01  -3.5320379e-01   8.4695963e-01  -2.3888131e-01  -1.6628396e+00  -3.9822771e-01
  -1.9997403e-01   7.0488045e-01   4.0659180e-01   1.8343719e+00  -3.7704274e-01   1.2041560e+00  -1.8293006e+00  -3.8300845e-01  -1.2844309e+00   1.6748807e-01   2.8545219e-01   2.0411466e+00  -5.6815007e-01   1.6124678e+00  -1.5186271e+00  -7.6055768e-01  -4.1597632e-02   5.8408520e-01  -1.4344594e+00   1.8099889e-01  -8.3997568e-01   1.3614437e-01   9.3805155e-01   3.0393311e-01   1.3517187e+00   2.6229295e-01   1.0812624e+00  -4.1888562e-01   8.8062259e-02  -1.8460328e+00  -7.9618832e-01  -5.7080439e-01   8.3310029e-01   2.3710409e-01   2.5409640e+00  -2.0434706e+00   1.4499450e-01  -2.4788834e+00  -9.6555969e-01   3.8956276e-01   1.9702682e+00   1.0183013e-01   1.4867985e+00  -1.4053463e+00   1.3994787e+00  -2.7356490e-01   8.8224599e-01  -2.6129929e+00  -4.1296354e-01   1.3199100e-01   1.3545240e+00   1.4862791e-01   1.5080348e+00  -7.6488712e-01   1.2245641e+00  -1.9749712e+00   2.4371895e-02  -3.4051153e-01   1.6210496e+00  -1.6283923e+00   1.6117408e+00  -1.3885229e+00   1.2084391e+00  -5.1986447e-01   1.6470596e-01  -7.3507050e-01   4.8103020e-01  -5.3634527e-01   1.3413766e-01  -3.0490103e-01   8.7175795e-01  -3.1414029e-01  -1.6749533e+00  -4.1005042e-01
  -1.3613926e-01   7.0478488e-01   5.0133927e-01   1.7950036e+00  -4.0847884e-01   1.1714439e+00  -1.8634058e+00  -3.6035525e-01  -1.2797255e+00   1.5079970e-01   3.4483288e-01   1.9971813e+00  -5.5645077e-01   1.6260493e+00  -1.4759391e+00  -7.7045910e-01   2.3819044e-02   4.9721516e-01  -1.4593731e+00   2.1477265e-01  -8.2504003e-01   2.3521955e-01   9.3359847e-01   3.2955862e-01   1.3183435e+00   2.4168338e-01   1.0383423e+00  -4.6876713e-01   3.6038294e-02  -1.8888291e+00  -8.0138253e-01  -5.1475446e-01   7.9906441e-01   2.7438224e-01   2.4933326e+00  -2.1048556e+00   1.3301094e-01  -2.4869872e+00  -9.5609980e-01   4.9147279e-01   1.9081651e+00   1.3749766e-01   1.4542861e+00  -1.4006179e+00   1.3986626e+00  -3.0751942e-01   8.8918067e-01  -2.6227387e+00  -3.9496147e-01   1.9782330e-01   1.2835168e+00   1.7670337e-01   1.4957479e+00  -7.5841140e-01   1.2333051e+00  -1.9756928e+00   3.3189251e-02  -3.1405770e-01   1.6005213e+00  -1.6149207e+00   1.5903149e+00  -1.3719806e+00   1.2045903e+00  -4.9228435e-01   1.4817293e-01  -7.2627990e-01   4.7786672e-01  -5.2026026e-01   1.3268448e-01  -2.5067358e-01   8.9097537e-01  -3.8656263e-01  -1.6843038e+00  -4.2618566e-01
  -7.2641437e-02   6.9672393e-01   5.9879171e-01   1.7423368e+00  -4.2979331e-01   1.1384123e+00  -1.8833402e+00  -3.3383615e-01  -1.2694001e+00   1.2065678e-01   3.9909869e-01   1.9340291e+00  -5.3696115e-01   1.6259048e+00  -1.4231929e+00  -7.7874620e-01   8.6679990e-02   4.0907066e-01  -1.4728229e+00   2.4716740e-01  -8.0841423e-01   3.3671837e-01   9.2307412e-01   3.5555523e-01   1.2766681e+00   2.2586208e-01   9.9224042e-01  -5.1218600e-01  -1.0280316e-02  -1.9198777e+00  -7.9572935e-01  -4.5065887e-01   7.6173656e-01   3.1645306e-01   2.4248014e+00  -2.1376319e+00   1.2938594e-01  -2.4774551e+00  -9.4887853e-01   5.8899223e-01   1.8351689e+00   1.7378030e-01   1.4101588e+00  -1.3829502e+00   1.3894797e+00  -3.2842488e-01   8.9509433e-01  -2.6160793e+00  -3.7477345e-01   2.5599175e-01   1.1995092e+00   2.1136310e-01   1.4689896e+00  -7.4338580e-01   1.2317078e+00  -1.9638872e+00   3.7730033e-02  -2.8822423e-01   1.5615219e+00  -1.5887469e+00   1.5501751e+00  -1.3508924e+00   1.1888241e+00  -4.6156771e-01   1.2531089e-01  -7.1562070e-01   4.6682685e-01  -5.0338001e-01   1.2496077e-01  -1.9116909e-01   9.0411221e-01  -4.5288981e-01  -1.6902626e+00  -4.4696517e-01
  -1.0144161e-02   6.8091680e-01   6.9640733e-01   1.6780778e+00  -4.4122856e-01   1.1056847e+00  -1.8888653e+00  -3.0290978e-01  -1.2544556e+00   7.8940465e-02   4.4630216e-01   1.8531355e+00  -5.1145552e-01   1.6123533e+00  -1.3630041e+00  -7.8251337e-01   1.4598121e-01   3.2272489e-01  -1.4734141e+00   2.7749572e-01  -7.9082565e-01   4.3882896e-01   9.0729303e-01   3.8124330e-01   1.2279842e+00   2.1563466e-01   9.4473029e-01  -5.4744397e-01  -4.8720644e-02  -1.9376885e+00  -7.7852880e-01  -3.7957894e-01   7.2234453e-01   3.6196629e-01   2.3377177e+00  -2.1415127e+00   1.3475413e-01  -2.4505805e+00  -9.4308345e-01   6.7939581e-01   1.7526641e+00   2.0912935e-01   1.3551633e+00  -1.3543990e+00   1.3719422e+00  -3.3617853e-01   9.0028991e-01  -2.5945088e+00  -3.5163294e-01   3.0495278e-01   1.1040510e+00   2.5097899e-01   1.4279509e+00  -7.2159390e-01   1.2208893e+00  -1.9404462e+00   3.9193465e-02  -2.6462944e-01   1.5047104e+00  -1.5527018e+00   1.4920325e+00  -1.3279276e+00   1.1623258e+00  -4.3007909e-01   9.6918537e-02  -7.0453929e-01   4.4864447e-01  -4.8717939e-01   1.1124302e-01  -1.2700342e-01   9.1112931e-01  -5.1017206e-01  -1.6923954e+00  -4.7278165e-01
   5.0845036e-02   6.5793909e-01   7.9185559e-01   1.6044692e+00  -4.4339912e-01   1.0738174e+00  -1.8802961e+00  -2.6722668e-01  -1.2361578e+00   2.7803728e-02   4.8482097e-01   1.7564734e+00  -4.8185577e-01   1.5860596e+00  -1.2981701e+00  -7.7883856e-01   2.0119972e-01   2.4112959e-01  -1.4603732e+00   3.0524845e-01  -7.7319686e-01   5.3993363e-01   8.8747789e-01   4.0608047e-01   1.1740030e+00   2.1154614e-01   8.9764781e-01  -5.7322316e-01  -7.7511063e-02  -1.9413604e+00  -7.4956678e-01  -3.0264263e-01   6.8239148e-01   4.0951244e-01   2.2349331e+00  -2.1172102e+00   1.4932413e-01  -2.4073541e+00  -9.3779157e-01   7.6049442e-01   1.6624587e+00   2.4211134e-01   1.2904202e+00  -1.3172481e+00   1.3462572e+00  -3.3136653e-01   9.0499259e-01  -2.5599716e+00  -3.2479386e-01   3.4354658e-01   9.9913998e-01   2.9375537e-01   1.3732601e+00  -6.9501649e-01   1.2021615e+00  -1.9066814e+00   3.8950214e-02  -2.4476554e-01   1.4313105e+00  -1.5100155e+00   1.4171694e+00  -1.3058486e+00   1.1264670e+00  -4.0031760e-01   6.3819238e-02  -6.9464748e-01   4.2420555e-01  -4.7329800e-01   9.1864416e-02  -5.8758310e-02   9.1243972e-01  -5.5592285e-01  -1.6904622e+00  -5.0404637e-01
   1.0996757e-01   6.2868403e-01   8.8309882e-01   1.5241687e+00  -4.3725015e-01   1.0432608e+00  -1.8584676e+00  -2.2665800e-01  -1.2159503e+00  -3.0393794e-02   5.1342837e-01   1.6464422e+00  -4.5011665e-01   1.5479764e+00  -1.2315247e+00  -7.6491608e-01   2.5228928e-01   1.6699205e-01  -1.4335878e+00   3.3009513e-01  -7.5657024e-01   6.3865398e-01   8.6518501e-01   4.2968134e-01   1.1167607e+00   2.1385495e-01   8.5279284e-01  -5.8865954e-01  -9.5368460e-02  -1.9306161e+00  -7.0911505e-01  -2.2101118e-01   6.4356033e-01   4.5768107e-01   2.1196620e+00  -2.0663490e+00   1.7285891e-01  -2.3494151e+00  -9.3199028e-01   8.3069990e-01   1.5666833e+00   2.7147041e-01   1.2173527e+00  -1.2738997e+00   1.3127921e+00  -3.1523074e-01   9.0931652e-01  -2.5147474e+00  -2.9356809e-01   3.7104006e-01   8.8712542e-01   3.3780207e-01   1.3059281e+00  -6.6571231e-01   1.1769555e+00  -1.8642539e+00   3.8504765e-02  -2.2993167e-01   1.3430437e+00  -1.4641359e+00   1.3273672e+00  -1.2873496e+00   1.0827442e+00  -3.7477257e-01   2.6857242e-02  -6.8762233e-01   3.9452432e-01  -4.6344580e-01   6.7219421e-02   1.3019905e-02   9.0887956e-01  -5.8823724e-01  -1.6844093e+00  -5.4114415e-01
   1.6700153e-01   5.9430931e-01   9.6845816e-01   1.4401059e+00  -4.2399164e-01   1.0143295e+00  -1.8246706e+00  -1.8132188e-01  -1.1953580e+00  -9.3169706e-02   5.3134726e-01   1.5257521e+00  -4.1811221e-01   1.4992801e+00  -1.1657963e+00  -7.3820962e-01   2.9964708e-01   1.0267578e-01  -1.3936050e+00   3.5188116e-01  -7.4202778e-01   7.3388229e-01   8.4220902e-01   4.5183109e-01   1.0585077e+00   2.2253464e-01   8.1183789e-01  -5.9337999e-01  -1.0155435e-01  -1.9058005e+00  -6.5791537e-01  -1.3584496e-01   6.0760794e-01   5.0512396e-01   1.9953316e+00  -1.9913375e+00   2.0467670e-01  -2.2789667e+00  -9.2462357e-01   8.8905565e-01   1.4676745e+00   2.9618500e-01   1.1376048e+00  -1.2267604e+00   1.2720363e+00  -2.8958793e-01   9.1323571e-01  -2.4613195e+00  -2.5738014e-01   3.8715415e-01   7.7060000e-01   3.8121818e-01   1.2272782e+00  -6.3570132e-01   1.1467379e+00  -1.8150892e+00   3.9426429e-02  -2.2117181e-01   1.2420448e+00  -1.4185414e+00   1.2248170e+00  -1.2749044e+00   1.0327158e+00  -3.5578384e-01  -1.3117271e-02  -6.8510284e-01   3.6070649e-01  -4.5930435e-01   3.7762804e-02   8.7820513e-02   9.0165852e-01  -6.0586746e-01  -1.6743562e+00  -5.8438946e-01
   2.2184528e-01   5.5617411e-01   1.0466584e+00   1.3553237e+00  -4.0501352e-01   9.8718519e-01  -1.7805641e+00  -1.3160397e-01  -1.1758949e+00  -1.5802054e-01   5.3828372e-01   1.3973032e+00  -3.8753028e-01   1.4413043e+00  -1.1034749e+00  -6.9661729e-01   3.4405263e-01   5.0127754e-02  -1.3415916e+00   3.7062155e-01  -7.3061471e-01   8.2479842e-01   8.2047255e-01   4.7249068e-01   1.0015865e+00   2.3729987e-01   7.7625151e-01  -5.8750205e-01  -9.5896711e-02  -1.8678421e+00  -5.9714817e-01  -4.8271706e-02   5.7625426e-01   5.5061741e-01   1.8654315e+00  -1.8952046e+00   2.4367530e-01  -2.1986606e+00  -9.1466169e-01   9.3523438e-01   1.3678451e+00   3.1551452e-01   1.0529522e+00  -1.1781290e+00   1.2245644e+00  -2.5670614e-01   9.1656561e-01  -2.4022398e+00  -2.1583365e-01   3.9207224e-01   6.5228559e-01   4.2218150e-01   1.1388705e+00  -6.0685431e-01   1.1129324e+00  -1.7612814e+00   4.3251822e-02  -2.1922223e-01   1.1307646e+00  -1.3765605e+00   1.1120189e+00  -1.2706328e+00   9.7793831e-01  -3.4541337e-01  -5.5274656e-02  -6.8859093e-01   3.2390047e-01  -4.6243100e-01   4.0010309e-03   1.6516705e-01   8.9229072e-01  -6.0825311e-01  -1.6605822e+00  -6.3398938e-01
   2.7449774e-01   5.1577019e-01   1.1168488e+00   1.2728183e+00  -3.8178954e-01   9.6183275e-01  -1.7280680e+00  -7.8167532e-02  -1.1589765e+00  -2.2253639e-01   5.3443628e-01   1.2640662e+00  -3.5978294e-01   1.3754804e+00  -1.0466939e+00  -6.3863457e-01   3.8658344e-01   1.0832126e-02  -1.2792567e+00   3.8649049e-01  -7.2327317e-01   9.1086846e-01   8.0190741e-01   4.9179118e-01   9.4830864e-01   2.5765269e-01   7.4723660e-01  -5.7159782e-01  -7.8776305e-02  -1.8181831e+00  -5.2838571e-01   4.0640350e-02   5.5107551e-01   5.9311854e-01   1.7333717e+00  -1.7814165e+00   2.8838133e-01  -2.1114620e+00  -9.0118790e-01   9.6950304e-01   1.2695564e+00   3.2903167e-01   9.6521669e-01  -1.1300913e+00   1.1710061e+00  -2.1914802e-01   9.1896140e-01  -2.3399929e+00  -1.6878129e-01   3.8642692e-01   5.3491979e-01   4.5903762e-01   1.0424261e+00  -5.8079601e-01   1.0768484e+00  -1.7049897e+00   5.1367874e-02  -2.2447378e-01   1.0118678e+00  -1.3412076e+00   9.9167644e-01  -1.2761911e+00   9.1990947e-01  -3.4533454e-01  -9.8840778e-02  -6.9936145e-01   2.8523987e-01  -4.7417057e-01  -3.3524041e-02   2.4461340e-01   8.8250744e-01  -5.9550685e-01  -1.6435115e+00  -6.9001532e-01
   3.2503540e-01   4.7465036e-01   1.1785984e+00   1.1953882e+00  -3.5577952e-01   9.3813426e-01  -1.6692477e+00  -2.1947376e-02  -1.1458482e+00  -2.8451984e-01   5.2047743e-01   1.1289728e+00  -3.3594011e-01   1.3032894e+00  -9.9713169e-01  -5.6349670e-01   4.2851092e-01  -1.4211826e-02  -1.2087443e+00   3.9980618e-01  -7.2079079e-01   9.9182559e-01   7.8833563e-01   5.1001514e-01   9.0083278e-01   2.8294064e-01   7.2568930e-01  -5.4662918e-01  -5.1080040e-02  -1.7586829e+00  -4.5352941e-01   1.2990226e-01   5.3340788e-01   6.3180823e-01   1.6023578e+00  -1.6536884e+00   3.3702416e-01  -2.0204966e+00  -8.8349144e-01   9.9265857e-01   1.1749999e+00   3.3663566e-01   8.7618954e-01  -1.0844308e+00   1.1120278e+00  -1.7959358e-01   9.1993601e-01  -2.2768728e+00  -1.1638545e-01   3.7126283e-01   4.2114757e-01   4.9038122e-01   9.3976034e-01  -5.5882703e-01   1.0396287e+00  -1.6483352e+00   6.4888962e-02  -2.3695366e-01   8.8813163e-01  -1.3150447e+00   8.6659397e-01  -1.2926923e+00   8.6001880e-01  -3.5674475e-01  -1.4313500e-01  -7.1838616e-01   2.4578280e-01  -4.9558007e-01  -7.4257187e-02   3.2573653e-01   8.7415500e-01  -5.6836026e-01  -1.6236978e+00  -7.5238513e-01
   3.7358694e-01   4.3435719e-01   1.2318633e+00   1.1254976e+00  -3.2834036e-01   9.1583609e-01  -1.6061990e+00   3.5876172e-02  -1.1375295e+00  -3.4209828e-01   4.9750661e-01   9.9481963e-01  -3.1669183e-01   1.2262269e+00  -9.5594109e-01  -4.7128333e-01   4.7118329e-01  -2.4491383e-02  -1.1325033e+00   4.1100957e-01  -7.2376532e-01   1.0676333e+00   7.8135740e-01   5.2756428e-01   8.6105525e-01   3.1241887e-01   7.1217512e-01  -5.1386167e-01  -1.4125837e-02  -1.6915060e+00  -3.7473131e-01   2.1861451e-01   5.2426808e-01   6.6611730e-01   1.4752861e+00  -1.5158037e+00   3.8763182e-01  -1.9288966e+00  -8.6115236e-01   1.0059360e+00   1.0860975e+00   3.3854370e-01   7.8756689e-01  -1.0425600e+00   1.0483262e+00  -1.4065967e-01   9.1890054e-01  -2.2148785e+00  -5.9158458e-02   3.4797578e-01   3.1342193e-01   5.1512205e-01   8.3272671e-01  -5.4186941e-01   1.0022178e+00  -1.5933038e+00   8.4544914e-02  -2.5633032e-01   7.6234960e-01  -1.3000777e+00   7.3957991e-01  -1.3206597e+00   7.9951119e-01  -3.8030625e-01  -1.8760408e-01  -7.4627627e-01   2.0645510e-01  -5.2736927e-01  -1.1765356e-01   4.0812539e-01   8.6908214e-01  -5.2807857e-01  -1.6018084e+00  -8.2085443e-01
   4.2030556e-01   3.9635594e-01   1.2769342e+00   1.0651701e+00  -3.0065482e-01   8.9460842e-01  -1.5409420e+00   9.3926488e-02  -1.1347761e+00  -3.9381709e-01   4.6697555e-01   8.6419002e-01  -3.0234211e-01   1.1457821e+00  -9.2371162e-01  -3.6296733e-01   5.1590411e-01  -1.9966857e-02  -1.0531447e+00   4.2063702e-01  -7.3258402e-01   1.1384351e+00   7.8225402e-01   5.4491488e-01   8.3051685e-01   3.4530799e-01   7.0692394e-01  -4.7476803e-01   3.0434592e-02  -1.6189982e+00  -2.9429992e-01   3.0596797e-01   5.2429561e-01   6.9573186e-01   1.3546650e+00  -1.3714550e+00   4.3814356e-01  -1.8396502e+00  -8.3410450e-01   1.0108961e+00   1.0044272e+00   3.3525921e-01   7.0090292e-01  -1.0054807e+00   9.8063425e-01  -1.0473160e-01   9.1522268e-01  -2.1556390e+00   2.0291645e-03   3.1823010e-01   2.1391665e-01   5.3252975e-01   7.2317497e-01  -5.3044136e-01   9.6535538e-01  -1.5416583e+00   1.1059759e-01  -2.8194218e-01   6.3724307e-01  -1.2976889e+00   6.1335985e-01  -1.3600155e+00   7.3946456e-01  -4.1611715e-01  -2.3184540e-01  -7.8324541e-01   1.6800425e-01  -5.6985851e-01  -1.6320016e-01   4.9136631e-01   8.6902312e-01  -4.7635319e-01  -1.5786023e+00  -8.9501520e-01
   4.6534054e-01   3.6197259e-01   1.3143628e+00   1.0159094e+00  -2.7368425e-01   8.7409105e-01  -1.4753351e+00   1.5070261e-01  -1.1380594e+00  -4.3870239e-01   4.3059130e-01   7.3939289e-01  -2.9283441e-01   1.0634267e+00  -9.0046934e-01  -2.4039702e-01   5.6381394e-01  -1.0466982e-03  -9.7329454e-01   4.2928683e-01  -7.4741523e-01   1.2044931e+00   7.9191180e-01   5.6256433e-01   8.1033077e-01   3.8084065e-01   7.0984121e-01  -4.3093131e-01   8.0726821e-02  -1.5435648e+00  -2.1459268e-01   3.9123632e-01   5.3371986e-01   7.2057887e-01   1.2425602e+00  -1.2241142e+00   4.8653244e-01  -1.7554651e+00  -8.0266462e-01   1.0092967e+00   9.3117650e-01   3.2751830e-01   6.1757870e-01  -9.7377549e-01   9.0973516e-01  -7.3822584e-02   9.0829940e-01  -2.1003706e+00   6.5978189e-02   2.8385933e-01   1.2445272e-01   5.4225345e-01   6.1292143e-01  -5.2466117e-01   9.2958923e-01  -1.4948682e+00   1.4279975e-01  -3.1284897e-01   5.1538356e-01  -1.3086088e+00   4.9049948e-01  -1.4101058e+00   6.8078222e-01  -4.6371595e-01  -2.7561371e-01  -8.2909612e-01   1.3097097e-01  -6.2295548e-01  -2.1042995e-01   5.7502659e-01   8.7548317e-01  -4.1518281e-01  -1.5549047e+00  -9.7429971e-01
   5.0880954e-01   3.3233897e-01   1.3448805e+00   9.7865841e-01  -2.4814912e-01   8.5394106e-01  -1.4110070e+00   2.0467036e-01  -1.1475596e+00  -4.7628488e-01   3.9020315e-01   6.2241802e-01  -2.8780540e-01   9.8060999e-01  -8.8571688e-01  -1.0620680e-01   6.1578510e-01   3.1444879e-02  -8.9545312e-01   4.3758032e-01  -7.6820817e-01   1.2661256e+00   8.1077126e-01   5.8097265e-01   8.0113522e-01   4.1829253e-01   7.2053138e-01  -3.8395497e-01   1.3477007e-01  -1.4675526e+00  -1.3789996e-01   4.7376297e-01   5.5235288e-01   7.4079338e-01   1.1405664e+00  -1.0769382e+00   5.3092775e-01  -1.6786529e+00  -7.6751956e-01   1.0029610e+00   8.6712692e-01   3.1621937e-01   5.3878508e-01  -9.4762971e-01   8.3647928e-01  -4.9472152e-02   8.9763407e-01  -2.0498701e+00   1.3122926e-01   2.4675704e-01   4.6440592e-02   5.4431508e-01   5.0372735e-01  -5.2428236e-01   8.9530865e-01  -1.4540581e+00   1.8040539e-01  -3.4790181e-01   3.9912350e-01  -1.3329237e+00   3.7333865e-01  -1.4697574e+00   6.2419889e-01  -5.2211740e-01  -3.1880882e-01  -8.8322970e-01   9.5681907e-02  -6.8615069e-01  -2.5892630e-01   6.5863780e-01   8.8963465e-01  -3.4675279e-01  -1.5315697e+00  -1.0579871e+00
   5.5077425e-01   3.0834643e-01   1.3693154e+00   9.5378903e-01  -2.2453567e-01   8.3387605e-01  -1.3493176e+00   2.5436566e-01  -1.1631719e+00  -5.0658157e-01   3.4768391e-01   5.1490501e-01  -2.8666007e-01   8.9875183e-01  -8.7851032e-01   3.6339018e-02   6.7233763e-01   7.6305542e-02  -8.2186809e-01   4.4611964e-01  -7.9469814e-01   1.3236487e+00   8.3880482e-01   6.0050664e-01   8.0307249e-01   4.5699648e-01   7.3833201e-01  -3.3538758e-01   1.9059039e-01  -1.3931451e+00  -6.6326347e-02   5.5294613e-01   5.7960752e-01   7.5667337e-01   1.0498000e+00  -9.3270835e-01   5.6972859e-01  -1.6110399e+00  -7.2967126e-01   9.9364982e-01   8.1266276e-01   3.0234266e-01   4.6551642e-01  -9.2688378e-01   7.6179764e-01  -3.2689240e-02   8.8290963e-01  -2.0045388e+00   1.9616470e-01   2.0876676e-01  -1.9159932e-02   5.3907785e-01   3.9728067e-01  -5.2875438e-01   8.6278675e-01  -1.4199802e+00   2.2223294e-01  -3.8582533e-01   2.9053778e-01  -1.3701160e+00   2.6393471e-01  -1.5373650e+00   5.7029745e-01  -5.8987829e-01  -3.6144408e-01  -9.4467851e-01   6.2265101e-02  -7.5853171e-01  -3.0831554e-01   7.4168155e-01   9.1223178e-01  -2.7332094e-01  -1.5094378e+00  -1.1452118e+00
   5.9122297e-01   2.9060965e-01   1.3885133e+00   9.4112422e-01  -2.0312401e-01   8.1370821e-01  -1.2913404e+00   2.9850035e-01  -1.1845235e+00  -5.3003649e-01   3.0481543e-01   4.1812327e-01  -2.8865943e-01   8.1923064e-01  -8.7756870e-01   1.8355628e-01   7.3358371e-01   1.3199820e-01  -7.5443045e-01   4.5544454e-01  -8.2641510e-01   1.3773255e+00   8.7552311e-01   6.2139233e-01   8.1579443e-01   4.9634149e-01   7.6235583e-01  -2.8666431e-01   2.4632322e-01  -1.3222757e+00  -1.6783982e-03   6.2822648e-01   6.1453845e-01   7.6862862e-01   9.7091016e-01  -7.9380254e-01   6.0169854e-01  -1.5539088e+00  -6.9034485e-01   9.8294916e-01   7.6780292e-01   2.8686857e-01   3.9856979e-01  -9.1110615e-01   6.8670639e-01  -2.3941224e-02   8.6404654e-01  -1.9644391e+00   2.5913259e-01   1.7157989e-01  -7.1860997e-02   5.2719619e-01   2.9517540e-01  -5.3730289e-01   8.3222547e-01  -1.3930083e+00   2.6677492e-01  -4.2530409e-01   1.9137269e-01  -1.4191322e+00   1.6401436e-01  -1.6110011e+00   5.1953264e-01  -6.6518734e-01  -4.0360004e-01  -1.0121582e+00   3.0685956e-02  -8.3881471e-01  -3.5824922e-01   8.2358059e-01   9.4355091e-01  -1.9711623e-01  -1.4892870e+00  -1.2349730e+00
   6.3006122e-01   2.7944214e-01   1.4032772e+00   9.3998630e-01  -1.8403088e-01   7.9336627e-01  -1.2378674e+00   3.3605878e-01  -1.2109983e+00  -5.4742818e-01   2.6318885e-01   3.3296083e-01  -2.9301016e-01   7.4335988e-01  -8.8140481e-01   3.3158488e-01   7.9920585e-01   1.9670011e-01  -6.9459723e-01   4.6599139e-01  -8.6269586e-01   1.4273353e+00   9.2000903e-01   6.4368249e-01   8.3849348e-01   5.3576119e-01   7.9153759e-01  -2.3906572e-01   3.0029939e-01  -1.2565595e+00   5.4631746e-02   6.9908137e-01   6.5590234e-01   7.7713026e-01   9.0410526e-01  -6.6219126e-01   6.2603356e-01  -1.5079719e+00  -6.5087192e-01   9.7218461e-01   7.3224742e-01   2.7070345e-01   3.3854617e-01  -8.9967953e-01   6.1229665e-01  -2.3184018e-02   8.4123869e-01  -1.9293661e+00   3.1857763e-01   1.3664959e-01  -1.1164800e-01   5.0955112e-01   1.9888387e-01  -5.4902064e-01   8.0379559e-01  -1.3731554e+00   3.1234024e-01  -4.6506541e-01   1.0300325e-01  -1.4784689e+00   7.4933140e-02  -1.6885386e+00   4.7225572e-01  -7.4597286e-01  -4.4536911e-01  -1.0841363e+00   7.9853764e-04  -9.2539321e-01  -4.0837919e-01   9.0369732e-01   9.8336239e-01  -1.2025355e-01  -1.4717811e+00  -1.3261471e+00
   6.6711469e-01   2.7484549e-01   1.4143227e+00   9.4926638e-01  -1.6725778e-01   7.7290298e-01  -1.1894286e+00   3.6637447e-01  -1.2417707e+00  -5.5975627e-01   2.2412706e-01   2.5991986e-01  -2.9894577e-01   6.7235322e-01  -8.8846510e-01   4.7664101e-01   8.6847068e-01   2.6836057e-01  -6.4334606e-01   4.7805835e-01  -9.0270077e-01   1.4737597e+00   9.7097612e-01   6.6724284e-01   8.6995692e-01   5.7471783e-01   8.2468576e-01  -1.9369187e-01   3.5111059e-01  -1.1972477e+00   1.0165764e-01   7.6502741e-01   7.0223261e-01   7.8266711e-01   8.4919144e-01  -5.3945004e-01   6.4239747e-01  -1.4733782e+00  -6.1256581e-01   9.6236641e-01   7.0543278e-01   2.5462119e-01   2.8585083e-01  -8.9188938e-01   5.3970940e-01  -2.9925156e-02   8.1495995e-01  -1.8989333e+00   3.7316216e-01   1.0512705e-01  -1.3896056e-01   4.8718069e-01   1.0972021e-01  -5.6295835e-01   7.7766348e-01  -1.3601103e+00   3.5721142e-01  -5.0395088e-01   2.6398968e-02  -1.5462743e+00  -2.3569356e-03  -1.7677808e+00   4.2873720e-01  -8.3001982e-01  -4.8679968e-01  -1.1589124e+00  -2.7595419e-02  -1.0164022e+00  -4.5833074e-01   9.8134155e-01   1.0309374e+00  -4.4665892e-02  -1.4574236e+00  -1.4175065e+00
   7.0214213e-01   2.7651439e-01   1.4222566e+00   9.6750874e-01  -1.5273610e-01   7.5248814e-01  -1.1463225e+00   3.8917736e-01  -1.2758475e+00  -5.6812005e-01   1.8863543e-01   1.9911979e-01  -3.0579071e-01   6.0727961e-01  -8.9726441e-01   6.1525310e-01   9.4027753e-01   3.4476853e-01  -6.0116177e-01   4.9178023e-01  -9.4543832e-01   1.5165870e+00   1.0268478e+00   6.9176001e-01   9.0864105e-01   6.1268813e-01   8.6053605e-01  -1.5144765e-01   3.9765237e-01  -1.1452032e+00   1.3895740e-01   8.2563282e-01   7.5192339e-01   7.8571362e-01   8.0562008e-01  -4.2678033e-01   6.5092177e-01  -1.4497493e+00  -5.7660406e-01   9.5416904e-01   6.8659002e-01   2.3922575e-01   2.4069155e-01  -8.8700419e-01   4.7009397e-01  -4.3308990e-02   7.8594095e-01  -1.8726543e+00   4.2186225e-01   7.7823854e-02  -1.5465381e-01   4.6121071e-01   2.8795614e-02  -5.7820540e-01   7.5400240e-01  -1.3532897e+00   3.9979643e-01  -5.4097133e-01  -3.7900673e-02  -1.6204529e+00  -6.7330280e-02  -1.8465837e+00   3.8918219e-01  -9.1508793e-01  -5.2784806e-01  -1.2347048e+00  -5.4688231e-02  -1.1097968e+00  -5.0767969e-01   1.0557877e+00   1.0850899e+00   2.7946396e-02  -1.4465210e+00  -1.5077446e+00
   7.3486016e-01   2.8385810e-01   1.4275766e+00   9.9300561e-01  -1.4036279e-01   7.3238925e-01  -1.1086494e+00   4.0460554e-01  -1.3121168e+00  -5.7360508e-01   1.5738193e-01   1.5030802e-01  -3.1300169e-01   5.4901222e-01  -9.0650114e-01   7.4445937e-01   1.0132375e+00   4.2363081e-01  -5.6805470e-01   5.0711641e-01  -9.8979869e-01   1.5557350e+00   1.0858512e+00   7.1676979e-01   9.5276175e-01   6.4915750e-01   8.9780686e-01  -1.1303592e-01   4.3914459e-01  -1.1008965e+00   1.6659609e-01   8.8053749e-01   8.0331699e-01   7.8671036e-01   7.7254245e-01  -3.2503157e-01   6.5217111e-01  -1.4362438e+00  -5.4393479e-01   9.4794450e-01   6.7480097e-01   2.2493746e-01   2.0307568e-01  -8.8433971e-01   4.0455381e-01  -6.2213026e-02   7.5511704e-01  -1.8500171e+00   4.6402768e-01   5.5201486e-02  -1.5994137e-01   4.3279267e-01  -4.3030463e-02  -5.9395244e-01   7.3298631e-01  -1.3519001e+00   4.3875734e-01  -5.7534208e-01  -8.9798369e-02  -1.6987705e+00  -1.1989891e-01  -1.9229667e+00   3.5373787e-01  -9.9902257e-01  -5.6834557e-01  -1.3097382e+00  -8.0616944e-02  -1.2034402e+00  -5.5593886e-01   1.1263015e+00   1.1442520e+00   9.6151776e-02  -1.4391617e+00  -1.5955131e+00
   7.6497485e-01   2.9603930e-01   1.4306868e+00   1.0238969e+00  -1.3002232e-01   7.1294148e-01  -1.0763455e+00   4.1318049e-01  -1.3494048e+00  -5.7718889e-01   1.3070558e-01   1.1288075e-01  -3.2018347e-01   4.9817808e-01  -9.1514252e-01   8.6194946e-01   1.0857754e+00   5.0266005e-01  -5.4360668e-01   5.2385338e-01  -1.0345989e+00   1.5910847e+00   1.1461213e+00   7.4170174e-01   1.0003957e+00   6.8362375e-01   9.3525381e-01  -7.8955304e-02   4.7513069e-01  -1.0644233e+00   1.8511082e-01   9.2947735e-01   8.5478951e-01   7.8605701e-01   7.4887033e-01  -2.3472063e-01   6.4707603e-01  -1.4316436e+00  -5.1521628e-01   9.4376244e-01   6.6904982e-01   2.1200137e-01   1.7280836e-01  -8.8330142e-01   3.4408565e-01  -8.5345771e-02   7.2355290e-01  -1.8305409e+00   4.9940063e-01   3.7386466e-02  -1.5632304e-01   4.0305124e-01  -1.0519731e-01  -6.0953121e-01   7.1476980e-01  -1.3550070e+00   4.7310151e-01  -6.0649775e-01  -1.2963588e-01  -1.7789548e+00  -1.6040869e-01  -1.9952029e+00   3.2249193e-01  -1.0798523e+00  -6.0798632e-01  -1.3823275e+00  -1.0542959e-01  -1.2952021e+00  -6.0255830e-01   1.1921735e+00   1.2065771e+00   1.5881075e-01  -1.4352147e+00  -1.6794693e+00
   7.9221643e-01   3.1202890e-01   1.4319245e+00   1.0582706e+00  -1.2159467e-01   6.9451155e-01  -1.0492125e+00   4.1574861e-01  -1.3865369e+00  -5.7967500e-01   1.0864885e-01   8.5915746e-02  -3.2708149e-01   4.5511626e-01  -9.2247199e-01   9.6614327e-01   1.1562462e+00   5.7966955e-01  -5.2703993e-01   5.4162331e-01  -1.0786387e+00   1.6225199e+00   1.2058063e+00   7.6593538e-01   1.0495866e+00   7.1561374e-01   9.7172238e-01  -4.9500680e-02   5.0545843e-01  -1.0355360e+00   1.9544265e-01   9.7230948e-01   9.0482910e-01   7.8411467e-01   7.3334093e-01  -1.5604748e-01   6.3684203e-01  -1.4344553e+00  -4.9079473e-01   9.4147052e-01   6.6826852e-01   2.0051405e-01   1.4949526e-01  -8.8340436e-01   2.8951783e-01  -1.1133866e-01   6.9235404e-01  -1.8138111e+00   5.2809437e-01   2.4207663e-02  -1.4550045e-01   3.7304322e-01  -1.5748049e-01  -6.2442969e-01   6.9945867e-01  -1.3616015e+00   5.0222929e-01  -6.3408880e-01  -1.5817200e-01  -1.8587866e+00  -1.8961729e-01  -2.0618846e+00   2.9546450e-01  -1.1558678e+00  -6.4633672e-01  -1.4509541e+00  -1.2907073e-01  -1.3830583e+00  -6.4694141e-01   1.2527578e+00   1.2700615e+00   2.1508859e-01  -1.4343475e+00  -1.7583343e+00
   8.1637375e-01   3.3067359e-01   1.4315902e+00   1.0942596e+00  -1.1495213e-01   6.7745833e-01  -1.0269421e+00   4.1339616e-01  -1.4224003e+00  -5.8165868e-01   9.1007516e-02   6.8218872e-02  -3.3355619e-01   4.1985230e-01  -9.2809679e-01   1.0562055e+00   1.2230550e+00   6.5266900e-01  -5.1730277e-01   5.5993645e-01  -1.1207639e+00   1.6499656e+00   1.2631703e+00   7.8885965e-01   1.0984514e+00   7.4470781e-01   1.0061954e+00  -2.4767183e-02   5.3024606e-01  -1.0136924e+00   1.9884169e-01   1.0090322e+00   9.5210425e-01   7.8121327e-01   7.2458421e-01  -8.8908643e-02   6.2284182e-01  -1.4430209e+00  -4.7071792e-01   9.4076453e-01   6.7137711e-01   1.9046177e-01   1.3255359e-01  -8.8427295e-01   2.4145554e-01  -1.3882761e-01   6.6257368e-01  -1.7994947e+00   5.5053823e-01   1.5250612e-02  -1.2928496e-01   3.4372656e-01  -2.0001237e-01  -6.3828685e-01   6.8707959e-01  -1.3706646e+00   5.2593587e-01  -6.5796359e-01  -1.7653905e-01  -1.9361821e+00  -2.0865095e-01  -2.1219624e+00   2.7259670e-01  -1.2256797e+00  -6.8286683e-01  -1.5143292e+00  -1.5138717e-01  -1.4651887e+00  -6.8847533e-01   1.3075109e+00   1.3326782e+00   2.6445834e-01  -1.4360636e+00  -1.8309579e+00
   8.3732149e-01   3.5077265e-01   1.4299743e+00   1.1301317e+00  -1.0994961e-01   6.6209582e-01  -1.0091367e+00   4.0734822e-01  -1.4560042e+00  -5.8352360e-01   7.7390835e-02   5.8385190e-02  -3.3954712e-01   3.9209494e-01  -9.3191960e-01   1.1320038e+00   1.2847689e+00   7.1995506e-01  -5.1316467e-01   5.7822517e-01  -1.1599343e+00   1.6734207e+00   1.3166860e+00   8.0992851e-01   1.1452782e+00   7.7056954e-01   1.0378328e+00  -4.6589967e-03   5.4983697e-01  -9.9811551e-01   1.9675499e-01   1.0397963e+00   9.9551663e-01   7.7765897e-01   7.2119138e-01  -3.2912351e-02   6.0650114e-01  -1.4556301e+00  -4.5477867e-01   9.4125846e-01   6.7731956e-01   1.8176234e-01   1.2123407e-01  -8.8562616e-01   2.0023999e-01  -1.6652286e-01   6.3512776e-01  -1.7873355e+00   5.6740037e-01   9.9228597e-03  -1.0950255e-01   3.1593722e-01  -2.3327918e-01  -6.5087160e-01   6.7755524e-01  -1.3812226e+00   5.4437468e-01  -6.7814001e-01  -1.8617655e-01  -2.0092659e+00  -2.1893897e-01  -2.1747594e+00   2.5374002e-01  -1.2882547e+00  -7.1699819e-01  -1.5714443e+00  -1.7215141e-01  -1.5400670e+00  -7.2657337e-01   1.3560283e+00   1.3925081e+00   3.0669430e-01  -1.4397547e+00  -1.8963844e+00
   8.5503845e-01   3.7115775e-01   1.4273759e+00   1.1643691e+00  -1.0641456e-01   6.4866124e-01  -9.9532815e-01   3.9886264e-01  -1.4865315e+00  -5.8546348e-01   6.7284669e-02   5.4873685e-02  -3.4503539e-01   3.7125833e-01  -9.3408050e-01   1.1940233e+00   1.3402158e+00   7.8018968e-01  -5.1331421e-01   5.9589521e-01  -1.1952863e+00   1.6929797e+00   1.3651120e+00   8.2870768e-01   1.1886120e+00   7.9297392e-01   1.0660024e+00   1.1094658e-02   5.6474773e-01  -9.8786213e-01   1.9070758e-01   1.0649065e+00   1.0342395e+00   7.7373932e-01   7.2178130e-01   1.2600089e-02   5.8918981e-01  -1.4706274e+00  -4.4257720e-01   9.4254802e-01   6.8509666e-01   1.7430345e-01   1.1465589e-01  -8.8725521e-01   1.6592706e-01  -1.9326698e-01   6.1072676e-01  -1.7771375e+00   5.7950000e-01   7.5240425e-03  -8.7900107e-02   2.9037083e-01  -2.5809099e-01  -6.6205420e-01   6.7069177e-01  -1.3923926e+00   5.5799053e-01  -6.9477298e-01  -1.8874282e-01  -2.0764357e+00  -2.2212668e-01  -2.2199622e+00   2.3865071e-01  -1.3429304e+00  -7.4816259e-01  -1.6216024e+00  -1.9109814e-01  -1.6065334e+00  -7.6072301e-01   1.3980754e+00   1.4478632e+00   3.4185596e-01  -1.4447604e+00  -1.9539117e+00
   8.6961385e-01   3.9076992e-01   1.4241077e+00   1.1957325e+00  -1.0414160e-01   6.3729253e-01  -9.8499654e-01   3.8913026e-01  -1.5133806e+00  -5.8752171e-01   6.0111391e-02   5.6092868e-02  -3.5001210e-01   3.5651096e-01  -9.3488196e-01   1.2432490e+00   1.3885570e+00   8.3245744e-01  -5.1645336e-01   6.1237945e-01  -1.2261871e+00   1.7088406e+00   1.4075488e+00   8.4490593e-01   1.2273218e+00   8.1182899e-01   1.0902973e+00   2.2914461e-02   5.7561269e-01  -9.8189745e-01   1.8218712e-01   1.0848079e+00   1.0677384e+00   7.6972165e-01   7.2506293e-01   4.8522542e-02   5.7212569e-01  -1.4865083e+00  -4.3359179e-01   9.4425972e-01   6.9379779e-01   1.6797153e-01   1.1185405e-01  -8.8900105e-01   1.3828915e-01  -2.1808208e-01   5.8983173e-01  -1.7687407e+00   5.8772083e-01   7.3146914e-03  -6.6058350e-02   2.6756739e-01  -2.7552394e-01  -6.7177752e-01   6.6618260e-01  -1.4034179e+00   5.6743612e-01  -7.0812080e-01  -1.8600872e-01  -2.1364197e+00  -2.1997055e-01  -2.2575934e+00   2.2699239e-01  -1.3894120e+00  -7.7586369e-01  -1.6644352e+00  -2.0796744e-01  -1.6638474e+00  -7.9053388e-01   1.4336078e+00   1.4973883e+00   3.7026062e-01  -1.4504310e+00  -2.0031395e+00
   8.8124133e-01   4.0872676e-01   1.4204892e+00   1.2233081e+00  -1.0289546e-01   6.2801720e-01  -9.7759019e-01   3.7919126e-01  -1.5361887e+00  -5.8963947e-01   5.5281807e-02   6.0492117e-02  -3.5445939e-01   3.4684641e-01  -9.3470787e-01   1.2810352e+00   1.4293337e+00   8.7629725e-01  -5.2138119e-01   6.2718881e-01  -1.2522698e+00   1.7213010e+00   1.4434734e+00   8.5839070e-01   1.2606445e+00   8.2718624e-01   1.1105413e+00   3.1335994e-02   5.8312852e-01  -9.7916983e-01   1.7254181e-01   1.1000629e+00   1.0957750e+00   7.6584626e-01   7.2989006e-01   7.5939249e-02   5.5630089e-01  -1.5019974e+00  -4.2724680e-01   9.4608499e-01   7.0263065e-01   1.6266790e-01   1.1183674e-01  -8.9073705e-01   1.1684080e-01  -2.4020695e-01   5.7263864e-01  -1.7619971e+00   5.9293581e-01   8.5782369e-03  -4.5316149e-02   2.4789758e-01  -2.8683870e-01  -6.8003492e-01   6.6362901e-01  -1.4136913e+00   5.7348193e-01  -7.1851479e-01  -1.7974005e-01  -2.1883247e+00  -2.1422252e-01  -2.2879698e+00   2.1834869e-01  -1.4277522e+00  -7.9973363e-01  -1.6998990e+00  -2.2254815e-01  -1.7117129e+00  -8.1577807e-01   1.4627817e+00   1.5401373e+00   3.9244572e-01  -1.4561832e+00  -2.0439949e+00
   8.9020247e-01   4.2437432e-01   1.4168296e+00   1.2465331e+00  -1.0242278e-01   6.2075372e-01  -9.7254985e-01   3.6987419e-01  -1.5548392e+00  -5.9170436e-01   5.2236521e-02   6.6652150e-02  -3.5834499e-01   3.4117002e-01  -9.3394982e-01   1.3089709e+00   1.4624817e+00   9.1170342e-01  -5.2706264e-01   6.3995571e-01  -1.2734482e+00   1.7307408e+00   1.4727449e+00   8.6918647e-01   1.2882039e+00   8.3923716e-01   1.1267788e+00   3.6966384e-02   5.8800299e-01  -9.7868197e-01   1.6289952e-01   1.1113164e+00   1.1183941e+00   7.6231475e-01   7.3530490e-01   9.6067146e-02   5.4243399e-01  -1.5161058e+00  -4.2297055e-01   9.4779695e-01   7.1094818e-01   1.5831233e-01   1.1364829e-01  -8.9235960e-01   1.0088650e-01  -2.5912323e-01   5.5909068e-01  -1.7567508e+00   5.9594847e-01   1.0672302e-02  -2.6711281e-02   2.3155270e-01  -2.9338153e-01  -6.8685602e-01   6.6257502e-01  -1.4227693e+00   5.7693143e-01  -7.2633248e-01  -1.7157856e-01  -2.2316738e+00  -2.0651278e-01  -2.3116532e+00   2.1224570e-01  -1.4583185e+00  -8.1957739e-01  -1.7282563e+00  -2.3471475e-01  -1.7502748e+00  -8.3641784e-01   1.4859490e+00   1.5756158e+00   4.0912054e-01  -1.4615449e+00  -2.0767375e+00
   8.9684281e-01   4.3731794e-01   1.4134042e+00   1.2651973e+00  -1.0247100e-01   6.1532441e-01  -9.6933380e-01   3.6176157e-01  -1.5694487e+00  -5.9359291e-01   5.0475793e-02   7.3366152e-02  -3.6163011e-01   3.3839133e-01  -9.3294874e-01   1.3287513e+00   1.4883149e+00   9.3909422e-01  -5.3267750e-01   6.5046498e-01  -1.2899053e+00   1.7375985e+00   1.4955858e+00   8.7745830e-01   1.3100017e+00   8.4829673e-01   1.1392518e+00   4.0435550e-02   5.9090874e-01  -9.7955188e-01   1.5411323e-01   1.1192571e+00   1.1358959e+00   7.5927755e-01   7.4056819e-01   1.1018796e-01   5.3095195e-01  -1.5281617e+00  -4.2023835e-01   9.4925395e-01   7.1827063e-01   1.5483624e-01   1.1643108e-01  -8.9378688e-01   8.9585634e-02  -2.7456912e-01   5.4891488e-01  -1.7528270e+00   5.9745273e-01   1.3066216e-02  -1.0942540e-02   2.1854012e-01  -2.9647908e-01  -6.9230238e-01   6.6255221e-01  -1.4303748e+00   5.7854840e-01  -7.3197600e-01  -1.6293330e-01  -2.2664247e+00  -1.9824259e-01  -2.3293923e+00   2.0818235e-01  -1.4817471e+00  -8.3539912e-01  -1.7500383e+00  -2.4445310e-01  -1.7800849e+00  -8.5261598e-01   1.5036402e+00   1.6037884e+00   4.2110962e-01  -1.4661828e+00  -2.1019362e+00
   9.0154387e-01   4.4742874e-01   1.4104281e+00   1.2794213e+00  -1.0281036e-01   6.1147852e-01  -9.6744423e-01   3.5518281e-01  -1.5803382e+00  -5.9520267e-01   4.9578264e-02   7.9702683e-02  -3.6428531e-01   3.3751134e-01  -9.3195908e-01   1.3420644e+00   1.5074796e+00   9.5924933e-01  -5.3764754e-01   6.5866901e-01  -1.3020594e+00   1.7423404e+00   1.5125361e+00   8.8348420e-01   1.3263804e+00   8.5477401e-01   1.1483640e+00   4.2347137e-02   5.9244598e-01  -9.8105996e-01   1.4673648e-01   1.1245739e+00   1.1487937e+00   7.5682349e-01   7.4517221e-01   1.1957529e-01   5.2199913e-01  -1.5378156e+00  -4.1859951e-01   9.5039100e-01   7.2429849e-01   1.5217046e-01   1.1947938e-01  -8.9496266e-01   8.2027480e-02  -2.8653764e-01   5.4167683e-01  -1.7500301e+00   5.9801198e-01   1.5363352e-02   1.6425211e-03   2.0868897e-01  -2.9733854e-01  -6.9646918e-01   6.6312547e-01  -1.4363933e+00   5.7900090e-01  -7.3585265e-01  -1.5489477e-01  -2.2929679e+00  -1.9049971e-01  -2.3420642e+00   2.0566481e-01  -1.4988878e+00  -8.4740715e-01  -1.7659960e+00  -2.5187122e-01  -1.8020403e+00  -8.6472641e-01   1.5165334e+00   1.6250475e+00   4.2929123e-01  -1.4699125e+00  -2.1204231e+00
   9.0469550e-01   4.5482453e-01   1.4080380e+00   1.2896074e+00  -1.0325380e-01   6.0892182e-01  -9.6645016e-01   3.5023232e-01  -1.5879893e+00  -5.9647221e-01   4.9209892e-02   8.5041973e-02  -3.6630816e-01   3.3769377e-01  -9.3113560e-01   1.3504941e+00   1.5208826e+00   9.7321992e-01  -5.4163916e-01   6.6468506e-01  -1.3105096e+00   1.7454307e+00   1.5243840e+00   8.8761925e-01   1.3379626e+00   8.5913544e-01   1.1546341e+00   4.3234858e-02   5.9311538e-01  -9.8267634e-01   1.4102889e-01   1.1279163e+00   1.1577584e+00   7.5497561e-01   7.4883585e-01   1.2542372e-01   5.1547258e-01  -1.5450172e+00  -4.1768987e-01   9.5120495e-01   7.2891348e-01   1.5023284e-01   1.2227740e-01  -8.9586122e-01   7.7307794e-02  -2.9525645e-01   5.3684502e-01  -1.7481504e+00   5.9805291e-01   1.7307996e-02   1.1031082e-02   2.0166934e-01  -2.9696585e-01  -6.9948805e-01   6.6393398e-01  -1.4408570e+00   5.7882505e-01  -7.3835726e-01  -1.4818349e-01  -2.3120891e+00  -1.8400740e-01  -2.3506111e+00   2.0424003e-01  -1.5107399e+00  -8.5599566e-01  -1.7770367e+00  -2.5719384e-01  -1.8172964e+00  -8.7326522e-01   1.5254102e+00   1.6401473e+00   4.3453567e-01  -1.4726893e+00  -2.1332247e+00
   9.0667079e-01   4.5982645e-01   1.4062817e+00   1.2963721e+00  -1.0367029e-01   6.0734777e-01  -9.6600457e-01   3.4680877e-01  -1.5929885e+00  -5.9738829e-01   4.9124694e-02   8.9079259e-02  -3.6773621e-01   3.3831097e-01  -9.3054100e-01   1.3554445e+00   1.5295988e+00   9.8221878e-01  -5.4454287e-01   6.6877321e-01  -1.3159664e+00   1.7473032e+00   1.5320787e+00   8.9025722e-01   1.3455679e+00   8.6186383e-01   1.1586428e+00   4.3530049e-02   5.9330247e-01  -9.8406698e-01   1.3699017e-01   1.1298611e+00   1.1635556e+00   7.5369499e-01   7.5148044e-01   1.2878769e-01   5.1107655e-01  -1.5499658e+00  -4.1723271e-01   9.5173518e-01   7.3216329e-01   1.4892080e-01   1.2451558e-01  -8.9648940e-01   7.4597782e-02  -3.0114745e-01   5.3385667e-01  -1.7469755e+00   5.9787218e-01   1.8777695e-02   1.7498983e-02   1.9702748e-01  -2.9611277e-01  -7.0152696e-01   6.6471855e-01  -1.4439210e+00   5.7840840e-01  -7.3985555e-01  -1.4314154e-01  -2.3248975e+00  -1.7911567e-01  -2.3559787e+00   2.0352374e-01  -1.5183776e+00  -8.6170443e-01  -1.7841509e+00  -2.6074081e-01  -1.8271615e+00  -8.7886437e-01   1.5311034e+00   1.6501065e+00   4.3764884e-01  -1.4745846e+00  -2.1414766e+00
   9.0780637e-01   4.6289501e-01   1.4051212e+00   1.3004575e+00  -1.0398844e-01   6.0646740e-01  -9.6585205e-01   3.4466982e-01  -1.5959672e+00  -5.9798267e-01   4.9158468e-02   9.1791942e-02  -3.6864978e-01   3.3895853e-01  -9.3016812e-01   1.3580864e+00   1.5347661e+00   9.8750016e-01  -5.4643169e-01   6.7129710e-01  -1.3191761e+00   1.7483375e+00   1.5366312e+00   8.9179161e-01   1.3501145e+00   8.6341903e-01   1.1609780e+00   4.3544821e-02   5.9327504e-01  -9.8507759e-01   1.3441812e-01   1.1308875e+00   1.1669747e+00   7.5289348e-01   7.5318900e-01   1.3053714e-01   5.0839064e-01  -1.5530421e+00  -4.1703159e-01   9.5204458e-01   7.3423025e-01   1.4811161e-01   1.2608075e-01  -8.9688334e-01   7.3197200e-02  -3.0476671e-01   5.3217623e-01  -1.7463058e+00   5.9765193e-01   1.9762629e-02   2.1536981e-02   1.9423601e-01  -2.9526031e-01  -7.0278320e-01   6.6533133e-01  -1.4458305e+00   5.7799223e-01  -7.4066737e-01  -1.3977075e-01  -2.3327142e+00  -1.7583846e-01  -2.3590550e+00   2.0321803e-01  -1.5228735e+00  -8.6516103e-01  -1.7883360e+00  -2.6289234e-01  -1.8329809e+00  -8.8221088e-01   1.5344370e+00   1.6560868e+00   4.3932620e-01  -1.4757505e+00  -2.1463303e+00
   9.0838793e-01   4.6455327e-01   1.4044511e+00   1.3026357e+00  -1.0418958e-01   6.0603270e-01  -9.6582636e-01   3.4349591e-01  -1.5975380e+00  -5.9831974e-01   4.9216958e-02   9.3372947e-02  -3.6916295e-01   3.3943719e-01  -9.2996857e-01   1.3593302e+00   1.5374767e+00   9.9024209e-01  -5.4750249e-01   6.7267099e-01  -1.3208457e+00   1.7488431e+00   1.5390129e+00   8.9258197e-01   1.3525170e+00   8.6420336e-01   1.1621813e+00   4.3473156e-02   5.9319279e-01  -9.8569712e-01   1.3298376e-01   1.1313643e+00   1.1687598e+00   7.5245342e-01   7.5415161e-01   1.3133520e-01   5.0694451e-01  -1.5547232e+00  -4.1695827e-01   9.5220199e-01   7.3538378e-01   1.4767136e-01   1.2702045e-01  -8.9709839e-01   7.2565554e-02  -3.0672884e-01   5.3134105e-01  -1.7459676e+00   5.9748146e-01   2.0334871e-02   2.3755681e-02   1.9275457e-01  -2.9464117e-01  -7.0346728e-01   6.6572592e-01  -1.4468794e+00   5.7769063e-01  -7.4105355e-01  -1.3781437e-01  -2.3369307e+00  -1.7393342e-01  -2.3606166e+00   2.0311636e-01  -1.5252193e+00  -8.6701122e-01  -1.7905171e+00  -2.6404515e-01  -1.8360206e+00  -8.8398024e-01   1.5361663e+00   1.6592602e+00   4.4012275e-01  -1.4763792e+00  -2.1488590e+00
   9.0864107e-01   4.6530679e-01   1.4041283e+00   1.3036143e+00  -1.0429218e-01   6.0585156e-01  -9.6583679e-01   3.4295523e-01  -1.5982377e+00  -5.9847936e-01   4.9259363e-02   9.4138039e-02  -3.6940423e-01   3.3970588e-01  -9.2988083e-01   1.3598239e+00   1.5386774e+00   9.9144432e-01  -5.4800859e-01   6.7330006e-01  -1.3215790e+00   1.7490524e+00   1.5400648e+00   8.9292613e-01   1.3535877e+00   8.6453775e-01   1.1627050e+00   4.3408899e-02   5.9312877e-01  -9.8600712e-01   1.3231440e-01   1.1315506e+00   1.1695472e+00   7.5225106e-01   7.5460401e-01   1.3164024e-01   5.0628927e-01  -1.5554942e+00  -4.1693828e-01   9.5226881e-01   7.3592296e-01   1.4746995e-01   1.2748553e-01  -8.9719602e-01   7.2328282e-02  -3.0762434e-01   5.3099039e-01  -1.7458230e+00   5.9738359e-01   2.0611003e-02   2.4779668e-02   1.9209249e-01  -2.9429641e-01  -7.0378110e-01   6.6593048e-01  -1.4473638e+00   5.7752290e-01  -7.4120739e-01  -1.3687102e-01  -2.3388476e+00  -1.7301373e-01  -2.3612873e+00   2.0309521e-01  -1.5262543e+00  -8.6784634e-01  -1.7914782e+00  -2.6456568e-01  -1.8373623e+00  -8.8476971e-01   1.5369247e+00   1.6606804e+00   4.4044140e-01  -1.4766634e+00  -2.1499726e+00
   9.0872779e-01   4.6557346e-01   1.4040082e+00   1.3039573e+00  -1.0433171e-01   6.0579243e-01  -9.6584710e-01   3.4276167e-01  -1.5984813e+00  -5.9853783e-01   4.9279143e-02   9.4423142e-02  -3.6949208e-01   3.3981639e-01  -9.2985126e-01   1.3599773e+00   1.5390933e+00   9.9185666e-01  -5.4819342e-01   6.7352435e-01  -1.3218310e+00   1.7491203e+00   1.5404279e+00   8.9304355e-01   1.3539606e+00   8.6464944e-01   1.1628834e+00   4.3376588e-02   5.9309801e-01  -9.8612532e-01   1.3207221e-01   1.1316076e+00   1.1698188e+00   7.5217876e-01   7.5476840e-01   1.3173100e-01   5.0605789e-01  -1.5557693e+00  -4.1693509e-01   9.5229080e-01   7.3611847e-01   1.4739831e-01   1.2766182e-01  -8.9723018e-01   7.2259334e-02  -3.0794275e-01   5.3087494e-01  -1.7457744e+00   5.9734270e-01   2.0713669e-02   2.5147145e-02   1.9186173e-01  -2.9415512e-01  -7.0389315e-01   6.6601047e-01  -1.4475378e+00   5.7745418e-01  -7.4125507e-01  -1.3652058e-01  -2.3395271e+00  -1.7267177e-01  -2.3615128e+00   2.0309524e-01  -1.5266119e+00  -8.6814061e-01  -1.7918096e+00  -2.6474899e-01  -1.8378257e+00  -8.8504502e-01   1.5371850e+00   1.6611765e+00   4.4054118e-01  -1.4767632e+00  -2.1503562e+00
   9.0874818e-01   4.6563751e-01   1.4039782e+00   1.3040391e+00  -1.0434182e-01   6.0577920e-01  -9.6585080e-01   3.4271470e-01  -1.5985393e+00  -5.9855226e-01   4.9284849e-02   9.4494537e-02  -3.6951366e-01   3.3984602e-01  -9.2984459e-01   1.3600100e+00   1.5391916e+00   9.9195316e-01  -5.4823902e-01   6.7357865e-01  -1.3218900e+00   1.7491354e+00   1.5405133e+00   8.9307091e-01   1.3540489e+00   8.6467502e-01   1.1629248e+00   4.3366931e-02   5.9308907e-01  -9.8615530e-01   1.3201296e-01   1.1316195e+00   1.1698828e+00   7.5216129e-01   7.5480875e-01   1.3174944e-01   5.0600234e-01  -1.5558358e+00  -4.1693506e-01   9.5229575e-01   7.3616633e-01   1.4738102e-01   1.2770653e-01  -8.9723828e-01   7.2245747e-02  -3.0801961e-01   5.3084889e-01  -1.7457634e+00   5.9733161e-01   2.0739341e-02   2.5236517e-02   1.9180703e-01  -2.9411736e-01  -7.0392033e-01   6.6603121e-01  -1.4475803e+00   5.7743582e-01  -7.4126509e-01  -1.3643305e-01  -2.3396909e+00  -1.7258631e-01  -2.3615648e+00   2.0309672e-01  -1.5266961e+00  -8.6821112e-01  -1.7918876e+00  -2.6479289e-01  -1.8379348e+00  -8.8511035e-01   1.5372461e+00   1.6612946e+00   4.4056258e-01  -1.4767869e+00  -2.1504466e+00
   9.0875056e-01   4.6564516e-01   1.4039745e+00   1.3040487e+00  -1.0434309e-01   6.0577771e-01  -9.6585140e-01   3.4270903e-01  -1.5985461e+00  -5.9855404e-01   4.9285622e-02   9.4503352e-02  -3.6951628e-01   3.3984983e-01  -9.2984381e-01   1.3600134e+00   1.5392031e+00   9.9196449e-01  -5.4824457e-01   6.7358515e-01  -1.3218970e+00   1.7491371e+00   1.5405234e+00   8.9307413e-01   1.3540594e+00   8.6467794e-01   1.1629296e+00   4.3365599e-02   5.9308782e-01  -9.8615906e-01   1.3200578e-01   1.1316208e+00   1.1698904e+00   7.5215921e-01   7.5481364e-01   1.3175133e-01   5.0599572e-01  -1.5558438e+00  -4.1693512e-01   9.5229629e-01   7.3617217e-01   1.4737895e-01   1.2771210e-01  -8.9723924e-01   7.2244407e-02  -3.0802885e-01   5.3084591e-01  -1.7457620e+00   5.9733018e-01   2.0742507e-02   2.5247307e-02   1.9180056e-01  -2.9411247e-01  -7.0392361e-01   6.6603383e-01  -1.4475854e+00   5.7743344e-01  -7.4126616e-01  -1.3642228e-01  -2.3397104e+00  -1.7257577e-01  -2.3615708e+00   2.0309703e-01  -1.5267060e+00  -8.6821952e-01  -1.7918968e+00  -2.6479813e-01  -1.8379477e+00  -8.8511810e-01   1.5372532e+00   1.6613086e+00   4.4056490e-01  -1.4767898e+00  -2.1504571e+00
