# Supplementary material for: A Student's Guide to Randomization Statistics for Multichannel Event-Related Potentials Using Ragu
Source: Front Neurosci. 2018 Jun 19;12:355. doi: 10.3389/fnins.2018.00355 (PMC6020783; doi:10.3389/fnins.2018.00355)
Supplement: Supplementary file 1 [file Data_Sheet_1.ZIP › RawData/s09_c1.asc]

   2.7938695e+00   2.1174097e+00   6.5303901e-01   2.4664347e+00  -4.8308349e-01   3.5938123e-01  -4.5200315e+00  -4.8410058e+00   6.4808526e-01  -5.9677109e-01   1.3720679e+00   2.2690003e+00  -8.1898307e-02  -1.9357536e-01  -9.6338007e-01  -1.9904182e+00   1.7476759e+00  -2.5598929e-01  -3.9219558e+00   2.7548397e+00  -4.6988224e-02   1.4336777e+00   2.1947694e+00   8.0628791e-01   1.0839684e+00  -6.6075912e-01  -3.4849581e-01  -2.5035415e+00  -2.3407278e+00  -4.4122243e+00  -5.1108766e+00   1.8064790e+00   2.7103677e+00   8.0247023e-01   1.3664958e+00  -2.4104812e+00  -2.1285377e+00  -3.2919593e+00  -4.2730212e+00   2.0135601e+00   3.3525071e+00   1.1042113e+00   1.5716853e+00   6.4693185e-01   1.3243365e+00  -1.3851473e+00  -4.8966512e-01  -4.1165228e+00  -4.7654719e+00   2.4712222e+00   1.1920867e+00   1.8782954e+00   1.2009615e+00  -6.4233278e-02   1.8264225e-01  -1.6584608e-01  -2.4281087e+00   1.7915328e+00   1.9865818e+00   1.4701402e+00   1.1689357e+00   8.9310041e-01   1.3980585e+00   3.2150009e-01   8.2441249e-01   5.1820925e-01   8.8631454e-01   9.6665528e-01   5.9845093e-01   2.0761178e+00   1.1055822e+00  -2.6514950e+00  -1.8026546e+00   9.1451361e-01
   2.8013111e+00   2.0849586e+00   6.4266336e-01   2.4315108e+00  -4.8599762e-01   3.5910380e-01  -4.6104874e+00  -4.8984570e+00   6.6113430e-01  -6.1082244e-01   1.3485770e+00   2.3942808e+00  -1.6189671e-01   1.0696595e-03  -8.4652126e-01  -1.8411986e+00   1.7505456e+00  -2.0670408e-01  -3.9839388e+00   2.7606376e+00  -4.6296006e-02   1.4278513e+00   2.1886893e+00   8.1257057e-01   1.0886549e+00  -6.4392621e-01  -3.0455017e-01  -2.5051359e+00  -2.3411287e+00  -4.5256866e+00  -5.2161888e+00   1.7861033e+00   2.6897937e+00   7.8855967e-01   1.3448003e+00  -2.4419803e+00  -2.1345865e+00  -3.3343133e+00  -4.3331927e+00   1.9735001e+00   3.3256336e+00   1.0550834e+00   1.6125933e+00   5.6884724e-01   1.4269806e+00  -1.4545523e+00  -4.8197758e-01  -4.1324204e+00  -4.7487697e+00   2.3988479e+00   1.1340319e+00   1.7823440e+00   1.0996053e+00  -1.0866297e-01   3.4282469e-01  -5.9247857e-02  -2.3721379e+00   1.8203386e+00   2.0181952e+00   1.3749251e+00   1.2440095e+00   8.3300698e-01   1.5265759e+00   3.0381500e-01   8.8761759e-01   5.5131018e-01   9.4647896e-01   1.0050334e+00   5.7856929e-01   2.0677613e+00   1.1329156e+00  -2.6121413e+00  -1.8467727e+00   9.1603076e-01
   2.7796876e+00   2.0222599e+00   6.0909195e-01   2.3733167e+00  -4.9869590e-01   3.6101241e-01  -4.6675284e+00  -4.9016622e+00   6.8550516e-01  -5.9858983e-01   1.3045433e+00   2.4930286e+00  -2.5207346e-01   1.8853921e-01  -7.0892077e-01  -1.6543861e+00   1.7306034e+00  -1.5671848e-01  -4.0059293e+00   2.7359352e+00  -3.5430961e-02   1.3993666e+00   2.1577546e+00   8.0048568e-01   1.0796971e+00  -6.3320058e-01  -2.5513809e-01  -2.4917217e+00  -2.3141191e+00  -4.6089871e+00  -5.2624019e+00   1.7405140e+00   2.6390135e+00   7.5195677e-01   1.3114280e+00  -2.4625390e+00  -2.1152549e+00  -3.3414710e+00  -4.3398865e+00   1.9103131e+00   3.2686565e+00   9.8212887e-01   1.6382982e+00   4.7810657e-01   1.5205886e+00  -1.5250082e+00  -4.6390729e-01  -4.1100581e+00  -4.6715348e+00   2.3013367e+00   1.0480136e+00   1.6679055e+00   9.8353750e-01  -1.5831452e-01   5.0371999e-01   6.5585799e-02  -2.2736915e+00   1.8285377e+00   2.0267114e+00   1.2581697e+00   1.3001601e+00   7.6441438e-01   1.6543468e+00   2.8643341e-01   9.5728488e-01   5.8763308e-01   1.0185536e+00   1.0421438e+00   5.6490440e-01   2.0325250e+00   1.1458106e+00  -2.5477825e+00  -1.8621172e+00   9.1751046e-01
   2.7251437e+00   1.9258535e+00   5.4979757e-01   2.2896515e+00  -5.2226206e-01   3.6521820e-01  -4.6833364e+00  -4.8411943e+00   7.2225253e-01  -5.5697139e-01   1.2372778e+00   2.5587469e+00  -3.5214766e-01   3.6341790e-01  -5.5114265e-01  -1.4295077e+00   1.6849511e+00  -1.0769250e-01  -3.9806718e+00   2.6767598e+00  -1.3364753e-02   1.3456538e+00   2.0990522e+00   7.6758520e-01   1.0550597e+00  -6.2987640e-01  -2.0108994e-01  -2.4613213e+00  -2.2562744e+00  -4.6540367e+00  -5.2382604e+00   1.6670364e+00   2.5547970e+00   6.9041184e-01   1.2652984e+00  -2.4696693e+00  -2.0669617e+00  -3.3066751e+00  -4.2836000e+00   1.8223205e+00   3.1788376e+00   8.8383708e-01   1.6457489e+00   3.7527625e-01   1.6019269e+00  -1.5943343e+00  -4.3410083e-01  -4.0431125e+00  -4.5255830e+00   2.1768122e+00   9.3121556e-01   1.5348237e+00   8.5332910e-01  -2.1270700e-01   6.6157243e-01   2.0845298e-01  -2.1289832e+00   1.8123735e+00   2.0084403e+00   1.1191474e+00   1.3332240e+00   6.8738870e-01   1.7772545e+00   2.6917891e-01   1.0317180e+00   6.2609128e-01   1.1014402e+00   1.0762451e+00   5.5769805e-01   1.9673358e+00   1.1414888e+00  -2.4566607e+00  -1.8434926e+00   9.1788868e-01
   2.6347903e+00   1.7932018e+00   4.6309128e-01   2.1790787e+00  -5.5739865e-01   3.7176457e-01  -4.6508952e+00  -4.7091256e+00   7.7192959e-01  -4.8395202e-01   1.1446603e+00   2.5858833e+00  -4.6159417e-01   5.2063695e-01  -3.7453803e-01  -1.1674980e+00   1.6115126e+00  -6.1350373e-02  -3.9020375e+00   2.5801665e+00   2.0430001e-02   1.2649843e+00   2.0105571e+00   7.1208838e-01   1.0131692e+00  -6.3500694e-01  -1.4344177e-01  -2.4123784e+00  -2.1650284e+00  -4.6534034e+00  -5.1341725e+00   1.5638599e+00   2.4349512e+00   6.0252014e-01   1.2057239e+00  -2.4611424e+00  -1.9868713e+00  -3.2240883e+00  -4.1563354e+00   1.7086701e+00   3.0545224e+00   7.5955436e-01   1.6324214e+00   2.6136678e-01   1.6681961e+00  -1.6602035e+00  -3.9149270e-01  -3.9262920e+00  -4.3045078e+00   2.0241319e+00   7.8163639e-01   1.3834707e+00   7.1000555e-01  -2.7124962e-01   8.1260523e-01   3.6849871e-01  -1.9357363e+00   1.7686924e+00   1.9604639e+00   9.5771256e-01   1.3397131e+00   6.0209981e-01   1.8909984e+00   2.5161925e-01   1.1086959e+00   6.6525927e-01   1.1933005e+00   1.1054145e+00   5.5663386e-01   1.8700778e+00   1.1176571e+00  -2.3378540e+00  -1.7865901e+00   9.1576663e-01
   2.5069676e+00   1.6229501e+00   3.4833056e-01   2.0411146e+00  -6.0432535e-01   3.8064080e-01  -4.5644283e+00  -4.4995937e+00   8.3444196e-01  -3.7887436e-01   1.0253465e+00   2.5702322e+00  -5.7962304e-01   6.5574461e-01  -1.8131560e-01  -8.7086982e-01   1.5092645e+00  -1.9370795e-02  -3.7654412e+00   2.4445179e+00   6.5841734e-02   1.1566885e+00   1.8913689e+00   6.3307804e-01   9.5307714e-01  -6.4929455e-01  -8.3378852e-02  -2.3438563e+00  -2.0388789e+00  -4.6007509e+00  -4.9428720e+00   1.4302540e+00   2.2785721e+00   4.8791295e-01   1.1325169e+00  -2.4351156e+00  -1.8731060e+00  -3.0892200e+00  -3.9521913e+00   1.5694890e+00   2.8953600e+00   6.0963345e-01   1.5965307e+00   1.3783956e-01   1.7172172e+00  -1.7202427e+00  -3.3539468e-01  -3.7557421e+00  -4.0042271e+00   1.8430612e+00   5.9833080e-01   1.2147978e+00   5.5506986e-01  -3.3328408e-01   9.5316094e-01   5.4411417e-01  -1.6935239e+00   1.6951828e+00   1.8808754e+00   7.7437824e-01   1.3170693e+00   5.0879282e-01   1.9912554e+00   2.3301584e-01   1.1854668e+00   7.0335966e-01   1.2915054e+00   1.1275783e+00   5.6073934e-01   1.7398393e+00   1.0727136e+00  -2.1913883e+00  -1.6883260e+00   9.0939528e-01
   2.3414748e+00   1.4151625e+00   2.0609923e-01   1.8763933e+00  -6.6268925e-01   3.9180799e-01  -4.4198263e+00  -4.2093103e+00   9.0890600e-01  -2.4267057e-01   8.7897285e-01   2.5092954e+00  -7.0515982e-01   7.6514288e-01   2.5402744e-02  -5.4384617e-01   1.3784449e+00   1.6740818e-02  -3.5682106e+00   2.2697267e+00   1.2198993e-01   1.0213492e+00   1.7419193e+00   5.3067764e-01   8.7461778e-01  -6.7298118e-01  -2.2157948e-02  -2.2553108e+00  -1.8775473e+00  -4.4912527e+00  -4.6600149e+00   1.2667582e+00   2.0862634e+00   3.4741887e-01   1.0460939e+00  -2.3902452e+00  -1.7249255e+00  -2.8993375e+00  -3.6679123e+00   1.4060082e+00   2.7024772e+00   4.3555023e-01   1.5372231e+00   6.5959735e-03   1.7475903e+00  -1.7721443e+00  -2.6557604e-01  -3.5294302e+00  -3.6234763e+00   1.6344359e+00   3.8163753e-01   1.0303776e+00   3.9052185e-01  -3.9813808e-01   1.0798219e+00   7.3283788e-01  -1.4040654e+00   1.5905962e+00   1.7689901e+00   5.7037588e-01   1.2638848e+00   4.0775093e-01   2.0738456e+00   2.1227904e-01   1.2587563e+00   7.3825856e-01   1.3926110e+00   1.1405423e+00   5.6830998e-01   1.5771279e+00   1.0059471e+00  -2.0183013e+00  -1.5471546e+00   8.9667388e-01
   2.1397480e+00   1.1715159e+00   3.8346680e-02   1.6868035e+00  -7.3149165e-01   4.0523806e-01  -4.2150226e+00  -3.8379839e+00   9.9352238e-01  -7.8034250e-02   7.0634482e-01   2.4025723e+00  -8.3683178e-01   8.4627238e-01   2.4154631e-01  -1.9243940e-01   1.2207207e+00   4.5792969e-02  -3.3098829e+00   2.0574428e+00   1.8711511e-01   8.6095277e-01   1.5641369e+00   4.0619865e-01   7.7854911e-01  -7.0574543e-01   3.8990530e-02  -2.1469310e+00  -1.6820809e+00  -4.3219772e+00  -4.2846742e+00   1.0753302e+00   1.8603010e+00   1.8317989e-01   9.4756857e-01  -2.3257831e+00  -1.5428564e+00  -2.6538387e+00  -3.3033596e+00   1.2206439e+00   2.4785928e+00   2.3997751e-01   1.4547414e+00  -1.3005088e-01   1.7588131e+00  -1.8137868e+00  -1.8232748e-01  -3.2474895e+00  -3.1642151e+00   1.4003012e+00   1.3337913e-01   8.3243147e-01   2.1887401e-01  -4.6518931e-01   1.1895037e+00   9.3126467e-01  -1.0714551e+00   1.4549336e+00   1.6255121e+00   3.4769348e-01   1.1800726e+00   2.9925183e-01   2.1348903e+00   1.8793217e-01   1.3247929e+00   7.6746837e-01   1.4923658e+00   1.1420190e+00   5.7686439e-01   1.3840367e+00   9.1771713e-01  -1.8206485e+00  -1.3633301e+00   8.7516418e-01
   1.9049702e+00   8.9543589e-01  -1.5152708e-01   1.4755800e+00  -8.0904219e-01   4.2096218e-01  -3.9502999e+00  -3.3886120e+00   1.0854760e+00   1.1048397e-01   5.0959434e-01   2.2517536e+00  -9.7296689e-01   8.9773592e-01   4.6208295e-01   1.7553099e-01   1.0393005e+00   6.7052568e-02  -2.9923999e+00   1.8111680e+00   2.5849875e-01   6.7898568e-01   1.3615551e+00   2.6224192e-01   6.6666754e-01  -7.4661449e-01   9.8975027e-02  -2.0195429e+00  -1.4548802e+00  -4.0921902e+00  -3.8196761e+00   8.5944112e-01   1.6047340e+00  -1.2889260e-03   8.3882602e-01  -2.2416439e+00  -1.3287592e+00  -2.3545570e+00  -2.8618636e+00   1.0170329e+00   2.2280622e+00   2.6805008e-02   1.3505495e+00  -2.6942430e-01   1.7513490e+00  -1.8433566e+00  -8.6503899e-02  -2.9124932e+00  -2.6319127e+00   1.1440158e+00  -1.4298896e-01   6.2384018e-01   4.3165887e-02  -5.3393809e-01   1.2795170e+00   1.1349708e+00  -7.0230094e-01   1.2895837e+00   1.4526456e+00   1.0908475e-01   1.0669709e+00   1.8351814e-01   2.1709564e+00   1.5808448e-01   1.3793534e+00   7.8815802e-01   1.5857521e+00   1.1296511e+00   5.8313616e-01   1.1643498e+00   8.0960282e-01  -1.6014465e+00  -1.1390999e+00   8.4212002e-01
   1.6421058e+00   5.9216092e-01  -3.5865249e-01   1.2473416e+00  -8.9294405e-01   4.3912481e-01  -3.6284962e+00  -2.8676259e+00   1.1808769e+00   3.1647120e-01   2.9228578e-01   2.0608001e+00  -1.1116129e+00   9.1935681e-01   6.8103717e-01   5.5049275e-01   8.3898161e-01   8.0384717e-02  -2.6201878e+00   1.5362864e+00   3.3242606e-01   4.8046254e-01   1.1393468e+00   1.0274540e-01   5.4188321e-01  -7.9390009e-01   1.5696274e-01  -1.8745745e+00  -1.1996489e+00  -3.8035684e+00  -3.2717655e+00   6.2410448e-01   1.3254039e+00  -2.0110537e-01   7.2256730e-01  -2.1384442e+00  -1.0858253e+00  -2.0059721e+00  -2.3504250e+00   8.0000947e-01   1.9568408e+00  -1.9890137e-01   1.2274013e+00  -4.0855111e-01   1.7266398e+00  -1.8594670e+00   2.0459876e-02  -2.5296366e+00  -2.0356801e+00   8.7030409e-01  -4.4229831e-01   4.0813278e-01  -1.3302685e-01  -6.0408498e-01   1.3476028e+00   1.3384699e+00  -3.0575468e-01   1.0973954e+00   1.2541434e+00  -1.4195494e-01   9.2737393e-01   6.0665355e-02   2.1791771e+00   1.2041925e-01   1.4178301e+00   7.9717253e-01   1.6670671e+00   1.1010289e+00   5.8310793e-01   9.2357181e-01   6.8450521e-01  -1.3645515e+00  -8.7880601e-01   7.9453491e-01
   1.3578509e+00   2.6872173e-01  -5.7674370e-01   1.0080639e+00  -9.8011759e-01   4.6003428e-01  -3.2550954e+00  -2.2848586e+00   1.2747506e+00   5.3174772e-01   5.9453037e-02   1.8358956e+00  -1.2505837e+00   9.1217795e-01   8.9154329e-01   9.2125693e-01   6.2611833e-01   8.6374190e-02  -2.2001079e+00   1.2400042e+00   4.0419879e-01   2.7187743e-01   9.0427723e-01  -6.7032549e-02   4.0824738e-01  -8.4516487e-01   2.1249750e-01  -1.7139853e+00  -9.2126403e-01  -3.4603056e+00  -2.6515585e+00   3.7582936e-01   1.0298761e+00  -4.1009894e-01   6.0231700e-01  -2.0175072e+00  -8.1850097e-01  -1.6153063e+00  -1.7797400e+00   5.7552328e-01   1.6723660e+00  -4.3100581e-01   1.0893470e+00  -5.4424772e-01   1.6870593e+00  -1.8612696e+00   1.3656273e-01  -2.1068088e+00  -1.3882321e+00   5.8524122e-01  -7.5767276e-01   1.8944516e-01  -3.0559299e-01  -6.7560778e-01   1.3919468e+00   1.5352111e+00   1.0658422e-01   8.8267388e-01   1.0352822e+00  -4.0124998e-01   7.6548692e-01  -6.9349382e-02   2.1573454e+00   7.2196391e-02   1.4353227e+00   7.9106345e-01   1.7300440e+00   1.0537034e+00   5.7208934e-01   6.6886964e-01   5.4669156e-01  -1.1144823e+00  -5.8888576e-01   7.2920575e-01
   1.0605016e+00  -6.6169426e-02  -7.9822926e-01   7.6498063e-01  -1.0668663e+00   4.8420485e-01  -2.8381826e+00  -1.6533272e+00   1.3610930e+00   7.4656613e-01  -1.8244891e-01   1.5852779e+00  -1.3875354e+00   8.7840946e-01   1.0859413e+00   1.2752417e+00   4.0850885e-01   8.6416915e-02  -1.7412760e+00   9.3119343e-01   4.6820767e-01   6.1070755e-02   6.6456945e-01  -2.4060075e-01   2.7091940e-01  -8.9722924e-01   2.6560421e-01  -1.5401636e+00  -6.2557052e-01  -3.0690839e+00  -1.9732849e+00   1.2249144e-01   7.2727902e-01  -6.2096385e-01   4.8238523e-01  -1.8808331e+00  -5.3233586e-01  -1.1924824e+00  -1.1640295e+00   3.5049732e-01   1.3833562e+00  -6.6247444e-01   9.4166930e-01  -6.7322348e-01   1.6358121e+00  -1.8485467e+00   2.5928100e-01  -1.6545312e+00  -7.0565860e-01   2.9616340e-01  -1.0806332e+00  -2.7556584e-02  -4.6990447e-01  -7.4883382e-01   1.4111825e+00   1.7176371e+00   5.2089818e-01   6.5109690e-01   8.0276610e-01  -6.6404389e-01   5.8680697e-01  -2.0677273e-01   2.1039777e+00   1.0276392e-02   1.4267594e+00   7.6613243e-01   1.7680169e+00   9.8520072e-01   5.4484160e-01   4.0892609e-01   4.0176948e-01  -8.5619293e-01  -2.7775936e-01   6.4281328e-01
   7.5973605e-01  -4.0232350e-01  -1.0144609e+00   5.2641152e-01  -1.1489852e+00   5.1238178e-01  -2.3882594e+00  -9.8883404e-01   1.4329907e+00   9.4991420e-01  -4.2568864e-01   1.3189514e+00  -1.5200715e+00   8.2133387e-01   1.2559181e+00   1.5987873e+00   1.9519304e-01   8.2768306e-02  -1.2547551e+00   6.2014149e-01   5.1806782e-01  -1.4298893e-01   4.2967938e-01  -4.1039671e-01   1.3607024e-01  -9.4622327e-01   3.1686865e-01  -1.3558016e+00  -3.1911401e-01  -2.6389212e+00  -1.2543184e+00  -1.2687911e-01   4.2804955e-01  -8.2548536e-01   3.6778020e-01  -1.7310369e+00  -2.3376806e-01  -7.4993826e-01  -5.2066852e-01   1.3262557e-01   1.0995319e+00  -8.8560946e-01   7.9074429e-01  -7.9219897e-01   1.5767818e+00  -1.8217842e+00   3.8564252e-01  -1.1857590e+00  -7.0023685e-03   1.1491999e-02  -1.4013062e+00  -2.3779298e-01  -6.2086369e-01  -8.2450033e-01   1.4043932e+00   1.8773096e+00   9.2152356e-01   4.0954624e-01   5.6454985e-01  -9.2513616e-01   3.9793681e-01  -3.5208918e-01   2.0183494e+00  -6.8831221e-02   1.3870440e+00   7.1849059e-01   1.7741249e+00   8.9303850e-01   4.9574589e-01   1.5370034e-01   2.5658320e-01  -5.9481682e-01   4.4395074e-02   5.3201746e-01
   4.6631753e-01  -7.2837329e-01  -1.2159966e+00   3.0151737e-01  -1.2219126e+00   5.4554784e-01  -1.9179209e+00  -3.0939752e-01   1.4828149e+00   1.1299135e+00  -6.6150296e-01   1.0483023e+00  -1.6458679e+00   7.4517548e-01   1.3926971e+00   1.8775641e+00  -3.8331728e-03   7.8537585e-02  -7.5313783e-01   3.1821477e-01   5.4681945e-01  -3.3050478e-01   2.0998466e-01  -5.6802201e-01   1.0716559e-02  -9.8768854e-01   3.6748326e-01  -1.1637571e+00  -8.8250022e-03  -2.1808871e+00  -5.1451671e-01  -3.6239231e-01   1.4359033e-01  -1.0148322e+00   2.6407206e-01  -1.5712575e+00   7.0147635e-02  -3.0228603e-01   1.3038194e-01  -6.9882749e-02   8.3127248e-01  -1.0923368e+00   6.4382875e-01  -8.9803493e-01   1.5143393e+00  -1.7822148e+00   5.1232803e-01  -7.1553290e-01   6.8635070e-01  -2.5952625e-01  -1.7087370e+00  -4.3592894e-01  -7.5299144e-01  -9.0379441e-01   1.3711184e+00   2.0051125e+00   1.2914594e+00   1.6586172e-01   3.2958898e-01  -1.1790533e+00   2.0633888e-01  -5.0603783e-01   1.9005003e+00  -1.6889155e-01   1.3112331e+00   6.4413822e-01   1.7415561e+00   7.7475536e-01   4.1901338e-01  -8.5898517e-02   1.1902821e-01  -3.3539462e-01   3.6597586e-01   3.9357006e-01
   1.9172524e-01  -1.0321624e+00  -1.3929497e+00   9.9985827e-02  -1.2809184e+00   5.8490752e-01  -1.4413998e+00   3.6546420e-01   1.5024866e+00   1.2743013e+00  -8.8043548e-01   7.8563188e-01  -1.7628083e+00   6.5493678e-01   1.4872776e+00   2.0970664e+00  -1.7798091e-01   7.7619539e-02  -2.5003565e-01   3.7441717e-02   5.4718958e-01  -4.9122466e-01   1.6395794e-02  -7.0454688e-01  -9.7511782e-02  -1.0167303e+00   4.1924988e-01  -9.6691157e-01   2.9832314e-01  -1.7076976e+00   2.2460114e-01  -5.7366432e-01  -1.1415030e-01  -1.1799071e+00   1.7721032e-01  -1.4050397e+00   3.7205254e-01   1.3417744e-01   7.6732134e-01  -2.4860741e-01   5.8921956e-01  -1.2745378e+00   5.0877832e-01  -9.8786945e-01   1.4531252e+00  -1.7318266e+00   6.3579797e-01  -2.6048995e-01   1.3514546e+00  -5.0715638e-01  -1.9912962e+00  -6.1656977e-01  -8.6056412e-01  -9.8836471e-01   1.3113668e+00   2.0915370e+00   1.6130030e+00  -7.1473612e-02   1.0751437e-01  -1.4202494e+00   2.0038233e-02  -6.6960813e-01   1.7512164e+00  -2.9383565e-01   1.1947381e+00   5.3906726e-01   1.6638244e+00   6.2795686e-01   3.0893277e-01  -2.9841543e-01  -2.2163525e-03  -8.2609831e-02   6.7438864e-01   2.2444056e-01
  -5.2281088e-02  -1.3012137e+00  -1.5353926e+00  -6.8337149e-02  -1.3213246e+00   6.3184958e-01  -9.7399897e-01   1.0155621e+00   1.4838065e+00   1.3709796e+00  -1.0727557e+00   5.4363256e-01  -1.8691129e+00   5.5620079e-01   1.5307195e+00   2.2431847e+00  -3.1649895e-01   8.4559971e-02   2.4049519e-01  -2.0996589e-01   5.1191049e-01  -6.1487467e-01  -1.4009399e-01  -8.1087525e-01  -1.8066521e-01  -1.0282196e+00   4.7453480e-01  -7.6803739e-01   5.9566121e-01  -1.2332086e+00   9.4079535e-01  -7.5024445e-01  -3.3316059e-01  -1.3117383e+00   1.1330204e-01  -1.2361977e+00   6.6462033e-01   5.4209798e-01   1.3674075e+00  -3.9525707e-01   3.8384586e-01  -1.4244091e+00   3.9370661e-01  -1.0592571e+00   1.3978172e+00  -1.6733362e+00   7.5243788e-01   1.6175549e-01   1.9647304e+00  -7.2157557e-01  -2.2371651e+00  -7.7448757e-01  -9.3780721e-01  -1.0802993e+00   1.2256329e+00   2.1270410e+00   1.8684921e+00  -2.9370178e-01  -9.1759435e-02  -1.6433283e+00  -1.5271802e-01  -8.4400840e-01   1.5719902e+00  -4.4761748e-01   1.0335477e+00   3.9938908e-01   1.5350699e+00   4.5038467e-01   1.6014557e-01  -4.7231598e-01  -9.8030991e-02   1.5945034e-01   9.5655917e-01   2.1956497e-02
  -2.5414935e-01  -1.5232611e+00  -1.6337964e+00  -1.9385996e-01  -1.3387465e+00   6.8788990e-01  -5.3143302e-01   1.6209365e+00   1.4188405e+00   1.4086061e+00  -1.2289356e+00   3.3482894e-01  -1.9634463e+00   4.5489797e-01   1.5144722e+00   2.3028341e+00  -4.0895215e-01   1.0435554e-01   7.0456436e-01  -4.1213909e-01   4.3408069e-01  -6.9163325e-01  -2.4890295e-01  -8.7815627e-01  -2.3081914e-01  -1.0170365e+00   5.3617319e-01  -5.6968221e-01   8.7715289e-01  -7.7182594e-01   1.6121157e+00  -8.8208094e-01  -5.0188795e-01  -1.4018992e+00   7.8361121e-02  -1.0686655e+00   9.4089839e-01   9.0380737e-01   1.9079657e+00  -5.0203231e-01   2.2500858e-01  -1.5348341e+00   3.0660185e-01  -1.1103047e+00   1.3528992e+00  -1.6101212e+00   8.5871801e-01   5.3333995e-01   2.5029992e+00  -8.9331743e-01  -2.4348756e+00  -9.0486673e-01  -9.7914419e-01  -1.1820630e+00   1.1149120e+00   2.1024776e+00   2.0411273e+00  -4.9219355e-01  -2.5848076e-01  -1.8432780e+00  -3.0383351e-01  -1.0306069e+00   1.3649623e+00  -6.3403884e-01   8.2446226e-01   2.2149119e-01   1.3503736e+00   2.4001512e-01  -3.2058630e-02  -5.9649506e-01  -1.5926388e-01   3.8749012e-01   1.1995045e+00  -2.1604601e-01
  -4.0306156e-01  -1.6868247e+00  -1.6794875e+00  -2.6768153e-01  -1.3293404e+00   7.5459630e-01  -1.2911408e-01   2.1627789e+00   1.3003461e+00   1.3772046e+00  -1.3401548e+00   1.7100627e-01  -2.0449931e+00   3.5703594e-01   1.4307389e+00   2.2646182e+00  -4.4572919e-01   1.4219446e-01   1.1290608e+00  -5.5810135e-01   3.0755598e-01  -7.1262412e-01  -3.0037492e-01  -8.9822476e-01  -2.4045413e-01  -9.7834532e-01   6.0732443e-01  -3.7407889e-01   1.1376818e+00  -3.3786552e-01   2.2179237e+00  -9.6000521e-01  -6.0978000e-01  -1.4429317e+00   7.8037098e-02  -9.0634029e-01   1.1946323e+00   1.2021502e+00   2.3674603e+00  -5.6199460e-01   1.2151105e-01  -1.5997486e+00   2.5492103e-01  -1.1397965e+00   1.3224417e+00  -1.5461134e+00   9.5135815e-01   8.3695645e-01   2.9445742e+00  -1.0137382e+00  -2.5738737e+00  -1.0035534e+00  -9.7949265e-01  -1.2963928e+00   9.8070497e-01   2.0095724e+00   2.1158369e+00  -6.5886556e-01  -3.8354378e-01  -2.0157012e+00  -4.2575710e-01  -1.2308439e+00   1.1328505e+00  -8.5654252e-01   5.6533272e-01   2.2197511e-03   1.1060732e+00  -4.8126433e-03  -2.7144044e-01  -6.6080468e-01  -1.7718582e-01   5.9914173e-01   1.3909369e+00  -4.9106305e-01
  -4.8947679e-01  -1.7817983e+00  -1.6650972e+00  -2.8203248e-01  -1.2900459e+00   8.3349873e-01   2.1858204e-01   2.6243272e+00   1.1222166e+00   1.2687602e+00  -1.3988049e+00   6.2650693e-02  -2.1134956e+00   2.6839806e-01   1.2728640e+00   2.1194954e+00  -4.1855430e-01   2.0314992e-01   1.5022368e+00  -6.3831901e-01   1.2734962e-01  -6.7040192e-01  -2.8628730e-01  -8.6404794e-01  -2.0285582e-01  -9.0788864e-01   6.9128347e-01  -1.8308683e-01   1.3732784e+00   5.5106891e-02   2.7398705e+00  -9.7620594e-01  -6.4781426e-01  -1.4287527e+00   1.1733557e-01  -7.5292849e-01   1.4205540e+00   1.4213526e+00   2.7265715e+00  -5.6942021e-01   8.0690873e-02  -1.6144776e+00   2.4518538e-01  -1.1472968e+00   1.3099043e+00  -1.4856567e+00   1.0274887e+00   1.0566981e+00   3.2703504e+00  -1.0754794e+00  -2.6450775e+00  -1.0672909e+00  -9.3459122e-01  -1.4261513e+00   8.2500399e-01   1.8414247e+00   2.0801401e+00  -7.8658747e-01  -4.5898294e-01  -2.1570311e+00  -5.1188087e-01  -1.4461179e+00   8.7886847e-01  -1.1179834e+00   2.5528885e-01  -2.6091432e-01   8.0006350e-01  -2.8524064e-01  -5.6051682e-01  -6.5657400e-01  -1.4396905e-01   7.9303391e-01   1.5198706e+00  -8.0376052e-01
  -5.0566528e-01  -1.8000191e+00  -1.5849770e+00  -2.3069749e-01  -1.2188023e+00   9.2598643e-01   4.9902930e-01   2.9916772e+00   8.7992128e-01   1.0777680e+00  -1.3989588e+00   1.8423696e-02  -2.1692511e+00   1.9422116e-01   1.0357297e+00   1.8614066e+00  -3.2097397e-01   2.9184355e-01   1.8142315e+00  -6.4522205e-01  -1.0998068e-01  -5.5940340e-01  -2.0032559e-01  -7.7015416e-01  -1.1251150e-01  -8.0227957e-01   7.9125704e-01   1.8328250e-03   1.5812697e+00   3.9492001e-01   3.1627711e+00  -9.2466782e-01  -6.0898910e-01  -1.3550208e+00   2.0034089e-01  -6.1179994e-01   1.6146164e+00   1.5478866e+00   2.9692189e+00  -5.2011786e-01   1.0805835e-01  -1.5760235e+00   2.8260149e-01  -1.1332225e+00   1.3179711e+00  -1.4333314e+00   1.0847963e+00   1.1788932e+00   3.4648353e+00  -1.0729026e+00  -2.6413919e+00  -1.0939226e+00  -8.4133397e-01  -1.5741440e+00   6.5025582e-01   1.5930057e+00   1.9249584e+00  -8.6955456e-01  -4.7844784e-01  -2.2647124e+00  -5.5692301e-01  -1.6776470e+00   6.0663773e-01  -1.4203874e+00  -1.0505639e-01  -5.6951676e-01   4.3206419e-01  -6.0171495e-01  -9.0029154e-01  -5.7709334e-01  -5.3164343e-02   9.6878685e-01   1.5772010e+00  -1.1538182e+00
  -4.4619967e-01  -1.7357831e+00  -1.4355559e+00  -1.0939766e-01  -1.1147270e+00   1.0331958e+00   7.0200347e-01   3.2544642e+00   5.7091175e-01   8.0170058e-01  -1.3367762e+00   4.4698224e-02  -2.2130809e+00   1.3887070e-01   7.1613728e-01   1.4878228e+00  -1.4879037e-01   4.1210006e-01   2.0575073e+00  -5.7366802e-01  -4.0598346e-01  -3.7633492e-01  -3.8496270e-02  -6.1301614e-01   3.4518228e-02  -6.5927584e-01   9.1011618e-01   1.7960847e-01   1.7603435e+00   6.7138867e-01   3.4753263e+00  -8.0154694e-01  -4.8874594e-01  -1.2194371e+00   3.2995437e-01  -4.8585774e-01   1.7741539e+00   1.5712745e+00   3.0834668e+00  -4.1168834e-01   2.0700144e-01  -1.4832840e+00   3.7073230e-01  -1.0988733e+00   1.3484185e+00  -1.3937523e+00   1.1216440e+00   1.1928833e+00   3.5170491e+00  -1.0024714e+00  -2.5581512e+00  -1.0825458e+00  -6.9808413e-01  -1.7429125e+00   4.5929878e-01   1.2616160e+00   1.6453221e+00  -9.0360309e-01  -4.3762465e-01  -2.3373341e+00  -5.5726863e-01  -1.9263162e+00   3.2009696e-01  -1.7647106e+00  -5.1344205e-01  -9.2408921e-01   3.8366179e-03  -9.5379974e-01  -1.2900264e+00  -4.1803480e-01   9.9853740e-02   1.1269360e+00   1.5562227e+00  -1.5397875e+00
  -3.0836889e-01  -1.5862700e+00  -1.2156152e+00   8.3891427e-02  -9.7823724e-01   1.1558920e+00   8.2023243e-01   3.4063729e+00   1.9496588e-01   4.4135824e-01  -1.2108158e+00   1.4517883e-01  -2.2462756e+00   1.0553840e-01   3.1315187e-01   1.0001698e+00   9.9587237e-02   5.6661681e-01   2.2271743e+00  -4.2131730e-01  -7.6002761e-01  -1.2047073e-01   2.0054678e-01  -3.9136263e-01   2.4027566e-01  -4.7801318e-01   1.0501419e+00   3.4951860e-01   1.9105207e+00   8.7682018e-01   3.6706486e+00  -6.0545930e-01  -2.8529760e-01  -1.0219603e+00   5.0765828e-01  -3.7743016e-01   1.8979635e+00   1.4847849e+00   3.0622557e+00  -2.4370667e-01   3.7857250e-01  -1.3371846e+00   5.1123861e-01  -1.0464114e+00   1.4020241e+00  -1.3713509e+00   1.1371535e+00   1.0916928e+00   3.4212416e+00  -8.6305650e-01  -2.3934607e+00  -1.0336003e+00  -5.0493773e-01  -1.9345106e+00   2.5527576e-01   8.4727148e-01   1.2409187e+00  -8.8644668e-01  -3.3457019e-01  -2.3747007e+00  -5.1124378e-01  -2.1925177e+00   2.3408806e-02  -2.1506180e+00  -9.6585127e-01  -1.3238248e+00  -4.8067065e-01  -1.3399979e+00  -1.7270741e+00  -1.7778274e-01   3.1750468e-01   1.2687909e+00   1.4530574e+00  -1.9589752e+00
  -9.2477760e-02  -1.3518462e+00  -9.2645844e-01   3.4870509e-01  -8.1110641e-01   1.2943499e+00   8.4981135e-01   3.4454420e+00  -2.4555799e-01   1.0730417e-03  -1.0222325e+00   3.2063225e-01  -2.2705281e+00   9.5989027e-02  -1.7161890e-01   4.0408448e-01   4.2289952e-01   7.5667313e-01   2.3211887e+00  -1.8889185e-01  -1.1691041e+00   2.0616130e-01   5.1528696e-01  -1.0639378e-01   5.0465301e-01  -2.5917950e-01   1.2127788e+00   5.1112774e-01   2.0330455e+00   1.0064048e+00   3.7465644e+00  -3.3766290e-01   1.5977929e-04  -7.6491645e-01   7.3331979e-01  -2.8818938e-01   1.9862970e+00   1.2859683e+00   2.9039094e+00  -1.7813882e-02   6.2136439e-01  -1.1407092e+00   7.0370678e-01  -9.7878590e-01   1.4785159e+00  -1.3701470e+00   1.1312406e+00   8.7254575e-01   3.1773653e+00  -6.5613684e-01  -2.1484132e+00  -9.4888147e-01  -2.6391050e-01  -2.1502845e+00   4.1527191e-02   3.5298208e-01   7.1643547e-01  -8.1781920e-01  -1.6992995e-01  -2.3778360e+00  -4.1929695e-01  -2.4759929e+00  -2.7913460e-01  -2.5762956e+00  -1.4564757e+00  -1.7664363e+00  -1.0152643e+00  -1.7575974e+00  -2.2067835e+00   1.4234880e-01   5.9970907e-01   1.3962429e+00   1.2669644e+00  -2.4073660e+00
   1.9800067e-01  -1.0362161e+00  -5.7196569e-01   6.8195701e-01  -6.1644554e-01   1.4482382e+00   7.9045546e-01   3.3741441e+00  -7.4558043e-01  -5.1125729e-01  -7.7484178e-01   5.6874824e-01  -2.2878606e+00   1.1038137e-01  -7.3383498e-01  -2.9052806e-01   8.1692362e-01   9.8190439e-01   2.3404146e+00   1.1970902e-01  -1.6277327e+00   5.9872341e-01   9.0125704e-01   2.3811996e-01   8.2522989e-01  -5.1133052e-03   1.3984194e+00   6.6420561e-01   2.1301971e+00   1.0584677e+00   3.7056730e+00  -2.1200195e-03   3.6336732e-01  -4.5299279e-01   1.0050481e+00  -2.1909994e-01   2.0407658e+00   9.7699464e-01   2.6123796e+00   2.6228786e-01   9.3148184e-01  -8.9882379e-01   9.4557333e-01  -8.9960420e-01   1.5765620e+00  -1.3935253e+00   1.1046005e+00   5.3719235e-01   2.7912701e+00  -3.8588011e-01  -1.8271685e+00  -8.3147716e-01   2.0972846e-02  -2.3906722e+00  -1.7853105e-01  -2.1510291e-01   8.1658838e-02  -6.9951260e-01   5.2981092e-02  -2.3489165e+00  -2.8406977e-01  -2.7756929e+00  -5.8320796e-01  -3.0383191e+00  -1.9777658e+00  -2.2480344e+00  -1.5915525e+00  -2.2025578e+00  -2.7224974e+00   5.3802729e-01   9.4371319e-01   1.5115374e+00   1.0005126e+00  -2.8795938e+00
   5.5644363e-01  -6.4640266e-01  -1.5852410e-01   1.0779228e+00  -3.9860898e-01   1.6165161e+00   6.4557308e-01   3.1992376e+00  -1.2972903e+00  -1.0843202e+00  -4.7504133e-01   8.8414425e-01  -2.3005512e+00   1.4718551e-01  -1.3663445e+00  -1.0696593e+00   1.2745039e+00   1.2401603e+00   2.2885430e+00   4.9745172e-01  -2.1279900e+00   1.0496507e+00   1.3510897e+00   6.3586789e-01   1.1972184e+00   2.8018624e-01   1.6062324e+00   8.0863810e-01   2.2050440e+00   1.0345659e+00   3.5551646e+00   3.9456791e-01   7.9706448e-01  -9.3110147e-02   1.3191171e+00  -1.7039949e-01   2.0641677e+00   5.6476230e-01   2.1972029e+00   5.9093613e-01   1.3026106e+00  -6.1829644e-01   1.2321496e+00  -8.1295639e-01   1.6937978e+00  -1.4440296e+00   1.0586374e+00   9.2017230e-02   2.2745931e+00  -5.9081140e-02  -1.4368851e+00  -6.8563050e-01   3.4369809e-01  -2.6550400e+00  -4.0153700e-01  -8.4770256e-01  -6.4869338e-01  -5.3530800e-01   3.2824418e-01  -2.2911427e+00  -1.1034566e-01  -3.0896695e+00  -8.8455170e-01  -3.5315893e+00  -2.5205755e+00  -2.7630751e+00  -2.1991048e+00  -2.6694575e+00  -3.2656472e+00   1.0019545e+00   1.3440471e+00   1.6170302e+00   6.5959722e-01  -3.3689721e+00
   9.7327958e-01  -1.9254578e-01   3.0516468e-01   1.5283462e+00  -1.6302664e-01   1.7973529e+00   4.2215179e-01   2.9313993e+00  -1.8902753e+00  -1.7037260e+00  -1.3158573e-01   1.2585251e+00  -2.3110479e+00   2.0320593e-01  -2.0592295e+00  -1.9155906e+00   1.7857327e+00   1.5274644e+00   2.1718830e+00   9.3437969e-01  -2.6596647e+00   1.5488726e+00   1.8547100e+00   1.0781651e+00   1.6135248e+00   5.9114366e-01   1.8340568e+00   9.4434040e-01   2.2611636e+00   9.3942397e-01   3.3064090e+00   8.4335052e-01   1.2911910e+00   3.0582236e-01   1.6699669e+00  -1.4161123e-01   2.0602492e+00   6.0765136e-02   1.6731717e+00   9.6069514e-01   1.7261757e+00  -3.0741833e-01   1.5567452e+00  -7.2320534e-01   1.8268906e+00  -1.5231853e+00   9.9534808e-01  -4.5208110e-01   1.6443442e+00   3.1504737e-01  -9.8749901e-01  -5.1654304e-01   6.9639348e-01  -2.9415689e+00  -6.2431229e-01  -1.5325743e+00  -1.4554101e+00  -3.3080412e-01   6.4754735e-01  -2.2085567e+00   9.5124711e-02  -3.4150072e+00  -1.1790754e+00  -4.0493480e+00  -3.0744065e+00  -3.3043829e+00  -2.8257264e+00  -3.1515106e+00  -3.8259497e+00   1.5240614e+00   1.7926280e+00   1.7149499e+00   2.5329768e-01  -3.8675900e+00
   1.4363670e+00   3.1247665e-01   8.0838920e-01   2.0226672e+00   8.4025849e-02   1.9880822e+00   1.3046183e-01   2.5846624e+00  -2.5117912e+00  -2.3525214e+00   2.4477704e-01   1.6809907e+00  -2.3218746e+00   2.7371361e-01  -2.7999821e+00  -2.8075001e+00   2.3382778e+00   1.8380822e+00   1.9990256e+00   1.4179895e+00  -3.2105408e+00   2.0841684e+00   2.3996649e+00   1.5542482e+00   2.0649338e+00   9.2078538e-01   2.0783720e+00   1.0711793e+00   2.3023415e+00   7.8071048e-01   2.9743433e+00   1.3330383e+00   1.8332214e+00   7.3325755e-01   2.0502937e+00  -1.3158719e-01   2.0334220e+00  -5.1928399e-01   1.0597279e+00   1.3626137e+00   2.1915855e+00   2.4352510e-02   1.9108849e+00  -6.3475965e-01   1.9716372e+00  -1.6313653e+00   9.1716649e-01  -1.0800393e+00   9.2220344e-01   7.2523214e-01  -4.9136124e-01  -3.3013628e-01   1.0695664e+00  -3.2472024e+00  -8.4398363e-01  -2.2548466e+00  -2.3154841e+00  -9.3154412e-02   1.0005276e+00  -2.1058250e+00   3.2391311e-01  -3.7478123e+00  -1.4629632e+00  -4.5832849e+00  -3.6277421e+00  -3.8632612e+00  -3.4578416e+00  -3.6406634e+00  -4.3917036e+00   2.0918410e+00   2.2790089e+00   1.8071821e+00  -2.0642398e-01  -4.3664775e+00
   1.9315330e+00   8.5359088e-01   1.3388285e+00   2.5483665e+00   3.3570669e-01   2.1852006e+00  -2.1640786e-01   2.1756973e+00  -3.1471670e+00  -3.0118569e+00   6.4179203e-01   2.1384844e+00  -2.3355120e+00   3.5267964e-01  -3.5738095e+00  -3.7222539e+00   2.9178435e+00   2.1647012e+00   1.7804058e+00   1.9337544e+00  -3.7667978e+00   2.6416351e+00   2.9715764e+00   2.0516908e+00   2.5404112e+00   1.2610039e+00   2.3343543e+00   1.1889126e+00   2.3322861e+00   5.6866518e-01   2.5766939e+00   1.8507153e+00   2.4086191e+00   1.1774459e+00   2.4512333e+00  -1.3857933e-01   1.9884589e+00  -1.1560562e+00   3.8011113e-01   1.7865362e+00   2.6865522e+00   3.6680469e-01   2.2846076e+00  -5.5184790e-01   2.1230943e+00  -1.7677079e+00   8.2678500e-01  -1.7731903e+00   1.3356963e-01   1.1586284e+00   3.7258180e-02  -1.3279327e-01   1.4524324e+00  -3.5676630e+00  -1.0580872e+00  -2.9975007e+00  -3.2030323e+00   1.6926948e-01   1.3752227e+00  -1.9880011e+00   5.6630138e-01  -4.0832599e+00  -1.7327787e+00  -5.1237324e+00  -4.1684635e+00  -4.4296907e+00  -4.0809744e+00  -4.1277722e+00  -4.9501775e+00   2.6908054e+00   2.7907664e+00   1.8950953e+00  -7.0517346e-01  -4.8558386e+00
   2.4432361e+00   1.4142015e+00   1.8830252e+00   3.0914111e+00   5.8491790e-01   2.3844209e+00  -6.0315580e-01   1.7229750e+00  -3.7803271e+00  -3.6617734e+00   1.0462791e+00   2.6163535e+00  -2.3542540e+00   4.3309575e-01  -4.3640587e+00  -4.6353400e+00   3.5087402e+00   2.4987109e+00   1.5277832e+00   2.4657655e+00  -4.3135168e+00   3.2062466e+00   3.5546973e+00   2.5569122e+00   3.0275118e+00   1.6028943e+00   2.5960205e+00   1.2971492e+00   2.3543694e+00   3.1559771e-01   2.1330807e+00   2.3822355e+00   3.0013836e+00   1.6259307e+00   2.8626375e+00  -1.6033483e-01   1.9301919e+00  -1.8274081e+00  -3.3968896e-01   2.2214480e+00   3.1974752e+00   7.0941638e-01   2.6668341e+00  -4.7831134e-01   2.2757375e+00  -1.9300959e+00   7.2697192e-01  -2.5100062e+00  -6.9358367e-01   1.6014137e+00   5.8277541e-01   6.8897780e-02   1.8333169e+00  -3.8975370e+00  -1.2646468e+00  -3.7419808e+00  -4.0903909e+00   4.4726615e-01   1.7586035e+00  -1.8602909e+00   8.1174272e-01  -4.4157088e+00  -1.9855660e+00  -5.6599495e+00  -4.6843216e+00  -4.9926097e+00  -4.6803000e+00  -4.6028616e+00  -5.4880721e+00   3.3050447e+00   3.3140037e+00   1.9794166e+00  -1.2267040e+00  -5.3253472e+00
   2.9553098e+00   1.9769563e+00   2.4269068e+00   3.6367824e+00   8.2462625e-01   2.5807888e+00  -1.0129829e+00   1.2458745e+00  -4.3944068e+00  -4.2820650e+00   1.4447737e+00   3.0989968e+00  -2.3800383e+00   5.0736562e-01  -5.1527415e+00  -5.5218797e+00   4.0945396e+00   2.8305745e+00   1.2536673e+00   2.9974524e+00  -4.8352652e+00   3.7624726e+00   4.1325426e+00   3.0557551e+00   3.5128808e+00   1.9371414e+00   2.8564581e+00   1.3953326e+00   2.3714146e+00   3.5283246e-02   1.6640557e+00   2.9127805e+00   3.5946693e+00   2.0660734e+00   3.2734405e+00  -1.9421061e-01   1.8632365e+00  -2.5093370e+00  -1.0721188e+00   2.6558368e+00   3.7098813e+00   1.0418004e+00   3.0457882e+00  -4.1743075e-01   2.4236521e+00  -2.1151979e+00   6.2040416e-01  -3.2669812e+00  -1.5299757e+00   2.0394489e+00   1.1289763e+00   2.6838104e-01   2.2001080e+00  -4.2304235e+00  -1.4622183e+00  -4.4689022e+00  -4.9493213e+00   7.3122100e-01   2.1371557e+00  -1.7278309e+00   1.0493681e+00  -4.7388773e+00  -2.2189365e+00  -6.1804805e+00  -5.1634431e+00  -5.5402689e+00  -5.2412344e+00  -5.0554491e+00  -5.9920331e+00   3.9178617e+00   3.8339462e+00   2.0601668e+00  -1.7536005e+00  -5.7644954e+00
   3.4517350e+00   2.5245495e+00   2.9563239e+00   4.1690569e+00   1.0481761e+00   2.7688592e+00  -1.4283735e+00   7.6377578e-01  -4.9724354e+00  -4.8531694e+00   1.8241854e+00   3.5705555e+00  -2.4142616e+00   5.6774147e-01  -5.9211368e+00  -6.3576650e+00   4.6587692e+00   3.1502633e+00   9.7071691e-01   3.5123365e+00  -5.3167352e+00   4.2949214e+00   4.6885629e+00   3.5340958e+00   3.9828129e+00   2.2544349e+00   3.1081271e+00   1.4827460e+00   2.3855481e+00  -2.5771157e-01   1.1901264e+00   3.4274457e+00   4.1714406e+00   2.4855786e+00   3.6720956e+00  -2.3730002e-01   1.7917620e+00  -3.1770410e+00  -1.7893181e+00   3.0780556e+00   4.2089014e+00   1.3541260e+00   3.4094544e+00  -3.7179558e-01   2.5607472e+00  -2.3185720e+00   5.0953324e-01  -4.0196061e+00  -2.3463320e+00   2.4589575e+00   1.6597379e+00   4.5933993e-01   2.5407353e+00  -4.5591454e+00  -1.6498966e+00  -5.1588239e+00  -5.7522564e+00   1.0115249e+00   2.4974773e+00  -1.5954987e+00   1.2685072e+00  -5.0460763e+00  -2.4311390e+00  -6.6735773e+00  -5.5948324e+00  -6.0606475e+00  -5.7500448e+00  -5.4749336e+00  -6.4491896e+00   4.5124445e+00   4.3355928e+00   2.1366539e+00  -2.2680363e+00  -6.1629839e+00
   3.9173916e+00   3.0405138e+00   3.4575816e+00   4.6730145e+00   1.2495750e+00   2.9429312e+00  -1.8318986e+00   2.9519966e-01  -5.4980480e+00  -5.3570329e+00   2.1724289e+00   4.0156134e+00  -2.4575953e+00   6.0678580e-01  -6.6504404e+00  -7.1201517e+00   5.1856149e+00   3.4477313e+00   6.9114586e-01   3.9947692e+00  -5.7434012e+00   4.7889751e+00   5.2068265e+00   3.9784525e+00   4.4238504e+00   2.5458880e+00   3.3432205e+00   1.5585402e+00   2.3981140e+00  -5.4873464e-01   7.3082235e-01   3.9118329e+00   4.7151368e+00   2.8729914e+00   4.0470637e+00  -2.8656564e-01   1.7193229e+00  -3.8060204e+00  -2.4643771e+00   3.4766775e+00   4.6797722e+00   1.6374946e+00   3.7460530e+00  -3.4322057e-01   2.6809972e+00  -2.5348248e+00   3.9649799e-01  -4.7433760e+00  -3.1146657e+00   2.8471766e+00   2.1597441e+00   6.3586595e-01   2.8436568e+00  -4.8760058e+00  -1.8272795e+00  -5.7930357e+00  -6.4735090e+00   1.2789715e+00   2.8268603e+00  -1.4677599e+00   1.4591923e+00  -5.3304817e+00  -2.6211011e+00  -7.1276571e+00  -5.9688494e+00  -6.5419070e+00  -6.1944200e+00  -5.8510181e+00  -6.8476922e+00   5.0725525e+00   4.8043879e+00   2.2075253e+00  -2.7525613e+00  -6.5111267e+00
   4.3387375e+00   3.5099430e+00   3.9179337e+00   5.1342435e+00   1.4237375e+00   3.0973246e+00  -2.2069929e+00  -1.4296542e-01  -5.9561901e+00  -5.7779059e+00   2.4789844e+00   4.4198613e+00  -2.5098338e+00   6.1783005e-01  -7.3224320e+00  -7.7893558e+00   5.6605873e+00   3.7133980e+00   4.2616399e-01   4.4306073e+00  -6.1021643e+00   5.2313747e+00   5.6726723e+00   4.3765554e+00   4.8233724e+00   2.8034315e+00   3.5540557e+00   1.6217771e+00   2.4096594e+00  -8.2374595e-01   3.0384536e-01   4.3526092e+00   5.2103066e+00   3.2181387e+00   4.3873267e+00  -3.3896886e-01   1.6487562e+00  -4.3731599e+00  -3.0725260e+00   3.8408306e+00   5.1083474e+00   1.8842537e+00   4.0445132e+00  -3.3270736e-01   2.7786956e+00  -2.7578194e+00   2.8309227e-01  -5.4147763e+00  -3.8094530e+00   3.1929324e+00   2.6151447e+00   7.9259373e-01   3.0983253e+00  -5.1730857e+00  -1.9943950e+00  -6.3543248e+00  -7.0903821e+00   1.5251102e+00   3.1138241e+00  -1.3485630e+00   1.6126137e+00  -5.5854425e+00  -2.7884412e+00  -7.5317845e+00  -6.2776179e+00  -6.9728641e+00  -6.5639949e+00  -6.1741500e+00  -7.1772146e+00   5.5831599e+00   5.2268672e+00   2.2708669e+00  -3.1908860e+00  -6.8002620e+00
   4.7043779e+00   3.9201043e+00   4.3260243e+00   5.5397056e+00   1.5666789e+00   3.2266808e+00  -2.5386581e+00  -5.3610809e-01  -6.3337729e+00  -6.1030151e+00   2.7353495e+00   4.7706922e+00  -2.5697989e+00   5.9540181e-01  -7.9201228e+00  -8.3486049e+00   6.0711182e+00   3.9386123e+00   1.8548424e-01   4.8077882e+00  -6.3819420e+00   5.6107328e+00   6.0733002e+00   4.7178510e+00   5.1701544e+00   3.0201641e+00   3.7334769e+00   1.6714900e+00   2.4199818e+00  -1.0699651e+00  -7.5646060e-02   4.7380155e+00   5.6431888e+00   3.5124977e+00   4.6828855e+00  -3.9158876e-01   1.5821506e+00  -4.8577272e+00  -3.5921881e+00   4.1605103e+00   5.4815982e+00   2.0882400e+00   4.2949231e+00  -3.4044571e-01   2.8487175e+00  -2.9809174e+00   1.7078618e-01  -6.0121905e+00  -4.4086396e+00   3.4871021e+00   3.0141170e+00   9.2480711e-01   3.2956202e+00  -5.4425633e+00  -2.1515920e+00  -6.8276727e+00  -7.5841062e+00   1.7425406e+00   3.3485792e+00  -1.2412780e+00   1.7215013e+00  -5.8047921e+00  -2.9334433e+00  -7.8761346e+00  -6.5153520e+00  -7.3434546e+00  -6.8507745e+00  -6.4359529e+00  -7.4293978e+00   6.0310462e+00   5.5912507e+00   2.3243442e+00  -3.5686132e+00  -7.0231330e+00
   5.0054870e+00   4.2609006e+00   4.6722518e+00   5.8782378e+00   1.6756473e+00   3.3262661e+00  -2.8140561e+00  -8.7238443e-01  -6.6202449e+00  -6.3230828e+00   2.9353553e+00   5.0576907e+00  -2.6353361e+00   5.3559196e-01  -8.4283580e+00  -8.7851056e+00   6.4070459e+00   4.1160675e+00  -2.3077185e-02   5.1167708e+00  -6.5741762e+00   5.9179426e+00   6.3982654e+00   4.9939080e+00   5.4548541e+00   3.1906384e+00   3.8752361e+00   1.7067524e+00   2.4282332e+00  -1.2764303e+00  -3.9559173e-01   5.0582848e+00   6.0022078e+00   3.7494737e+00   4.9252234e+00  -4.4172221e-01   1.5208761e+00  -5.2422332e+00  -4.0058493e+00   4.4268638e+00   5.7880860e+00   2.2449437e+00   4.4889394e+00  -3.6584669e-01   2.8867756e+00  -3.1972429e+00   6.0794000e-02  -6.5166840e+00  -4.8944282e+00   3.7229350e+00   3.3472911e+00   1.0285242e+00   3.4282246e+00  -5.6770472e+00  -2.2994064e+00  -7.2008466e+00  -7.9405622e+00   1.9251319e+00   3.5233918e+00  -1.1486828e+00   1.7804114e+00  -5.9831523e+00  -3.0570020e+00  -8.1524266e+00  -6.6785783e+00  -7.6451630e+00  -7.0494517e+00  -6.6296281e+00  -7.5982069e+00   6.4052802e+00   5.8879371e+00   2.3653704e+00  -3.8738784e+00  -7.1742295e+00
   5.2360687e+00   4.5251636e+00   4.9490509e+00   6.1409683e+00   1.7491972e+00   3.3922522e+00  -3.0229566e+00  -1.1430367e+00  -6.8080464e+00  -6.4326639e+00   3.0753307e+00   5.2730045e+00  -2.7034149e+00   4.3633267e-01  -8.8343401e+00  -9.0903053e+00   6.6609769e+00   4.2401433e+00  -1.9388702e-01   5.3508253e+00  -6.6732249e+00   6.1464658e+00   6.6398558e+00   5.1987133e+00   5.6703987e+00   3.3110707e+00   3.9743266e+00   1.7267552e+00   2.4330659e+00  -1.4344359e+00  -6.4739814e-01   5.3059654e+00   6.2783651e+00   3.9245820e+00   5.1076851e+00  -4.8695841e-01   1.4656657e+00  -5.5131035e+00  -4.3006964e+00   4.6324329e+00   6.0183897e+00   2.3515985e+00   4.6201362e+00  -4.0759948e-01   2.8896565e+00  -3.3999546e+00  -4.5826705e-02  -6.9126239e+00  -5.2538128e+00   3.8962157e+00   3.6080165e+00   1.1005730e+00   3.4909310e+00  -5.8699050e+00  -2.4384134e+00  -7.4648495e+00  -8.1507559e+00   2.0681641e+00   3.6328413e+00  -1.0729866e+00   1.7859049e+00  -6.1162090e+00  -3.1605325e+00  -8.3542929e+00  -6.7662344e+00  -7.8713975e+00  -7.1575937e+00  -6.7502947e+00  -7.6801810e+00   6.6975899e+00   6.1098828e+00   2.3912895e+00  -4.0978613e+00  -7.2500582e+00
   5.3930420e+00   4.7087678e+00   5.1510762e+00   6.3216170e+00   1.7872010e+00   3.4219476e+00  -3.1580204e+00  -1.3425347e+00  -6.8929149e+00  -6.4302894e+00   3.1541041e+00   5.4115609e+00  -2.7703449e+00   2.9756412e-01  -9.1280566e+00  -9.2600394e+00   6.8284944e+00   4.3071564e+00  -3.2365051e-01   5.5061549e+00  -6.6766144e+00   6.2924885e+00   6.7933306e+00   5.3288397e+00   5.8122529e+00   3.3794647e+00   4.0272506e+00   1.7308871e+00   2.4328045e+00  -1.5378243e+00  -8.2610884e-01   5.4761208e+00   6.4655083e+00   4.0355300e+00   5.2257689e+00  -5.2522400e-01   1.4167335e+00  -5.6611344e+00  -4.4689981e+00   4.7713727e+00   6.1654633e+00   2.4071954e+00   4.6842722e+00  -4.6374539e-01   2.8554186e+00  -3.5825123e+00  -1.4805928e-01  -7.1881138e+00  -5.4788481e+00   4.0052642e+00   3.7924584e+00   1.1386625e+00   3.4808630e+00  -6.0155693e+00  -2.5690767e+00  -7.6142131e+00  -8.2110244e+00   2.1683882e+00   3.6739539e+00  -1.0158862e+00   1.7366109e+00  -6.2009412e+00  -3.2458588e+00  -8.4775630e+00  -6.7796508e+00  -8.0177823e+00  -7.1756879e+00  -6.7952548e+00  -7.6745716e+00   6.9025935e+00   6.2528366e+00   2.3995644e+00  -4.2351366e+00  -7.2493316e+00
   5.4761594e+00   4.8105734e+00   5.2752950e+00   6.4166792e+00   1.7908049e+00   3.4139676e+00  -3.2149076e+00  -1.4685433e+00  -6.8740341e+00  -6.3184101e+00   3.1728599e+00   5.4711473e+00  -2.8320865e+00   1.2126946e-01  -9.3025887e+00  -9.2944691e+00   6.9082148e+00   4.3155086e+00  -4.1142881e-01   5.5818613e+00  -6.5851390e+00   6.3549464e+00   6.8570092e+00   5.3834865e+00   5.8785484e+00   3.3956497e+00   4.0321996e+00   1.7188133e+00   2.4256351e+00  -1.5831163e+00  -9.3037534e-01   5.5664127e+00   6.5604675e+00   4.0822008e+00   5.2772882e+00  -5.5479765e-01   1.3739156e+00  -5.6817062e+00  -4.5082190e+00   4.8396108e+00   6.2249086e+00   2.4124296e+00   4.6794646e+00  -5.3176582e-01   2.7835405e+00  -3.7389231e+00  -2.4481630e-01  -7.3352306e+00  -5.5666501e+00   4.0507810e+00   3.8995331e+00   1.1414495e+00   3.3976014e+00  -6.1098058e+00  -2.6916096e+00  -7.6471131e+00  -8.1229746e+00   2.2240105e+00   3.6462147e+00  -9.7864032e-01   1.6331833e+00  -6.2357914e+00  -3.3150852e+00  -8.5204518e+00  -6.7224161e+00  -8.0823519e+00  -7.1070559e+00  -6.7641575e+00  -7.5833537e+00   7.0178888e+00   6.3154309e+00   2.3879578e+00  -4.2838423e+00  -7.1730606e+00
   5.4877717e+00   4.8322112e+00   5.3209855e+00   6.4254738e+00   1.7623309e+00   3.3683247e+00  -3.1922193e+00  -1.5217300e+00  -6.7540153e+00  -6.1031578e+00   3.1348559e+00   5.4523350e+00  -2.8846312e+00  -8.8622638e-02  -9.3542951e+00  -9.1978191e+00   6.9016925e+00   4.2657258e+00  -4.5851738e-01   5.5797602e+00  -6.4028042e+00   6.3354179e+00   6.8322183e+00   5.3643943e+00   5.8700787e+00   3.3612315e+00   3.9891397e+00   1.6905516e+00   2.4097964e+00  -1.5694800e+00  -9.6223707e-01   5.5770556e+00   6.5630595e+00   4.0665466e+00   5.2624213e+00  -5.7429595e-01   1.3368185e+00  -5.5747627e+00  -4.4208687e+00   4.8349759e+00   6.1951443e+00   2.3695816e+00   4.6062576e+00  -6.0868294e-01   2.6750061e+00  -3.8639589e+00  -3.3484573e-01  -7.3500679e+00  -5.5191487e+00   4.0355574e+00   3.9306962e+00   1.1085953e+00   3.2432024e+00  -6.1499241e+00  -2.8058575e+00  -7.5653184e+00  -7.8931754e+00   2.2346090e+00   3.5514616e+00  -9.6215345e-01   1.4781565e+00  -6.2207645e+00  -3.3704584e+00  -8.4836353e+00  -6.6001352e+00  -8.0656455e+00  -6.9576400e+00  -6.6590598e+00  -7.4111203e+00   7.0439936e+00   6.2991201e+00   2.3546971e+00  -4.2456582e+00  -7.0245460e+00
   5.4324632e+00   4.7777424e+00   5.2896429e+00   6.3500658e+00   1.7051346e+00   3.2864373e+00  -3.0912873e+00  -1.5054309e+00  -6.5387139e+00  -5.7939395e+00   3.0450349e+00   5.3582731e+00  -2.9243998e+00  -3.2646410e-01  -9.2828679e+00  -8.9779457e+00   6.8131819e+00   4.1603904e+00  -4.6819429e-01   5.5040651e+00  -6.1366138e+00   6.2379008e+00   6.7230883e+00   5.2756439e+00   5.7901540e+00   3.2794655e+00   3.8997994e+00   1.6465380e+00   2.3837576e+00  -1.4985456e+00  -9.2673008e-01   5.5106655e+00   6.4759603e+00   3.9923983e+00   5.1836258e+00  -5.8263568e-01   1.3049635e+00  -5.3445634e+00  -4.2141027e+00   4.7572561e+00   6.0774599e+00   2.2823425e+00   4.4675737e+00  -6.9117514e-01   2.5323129e+00  -3.9533340e+00  -4.1666548e-01  -7.2326049e+00  -5.3426179e+00   3.9640701e+00   3.8896170e+00   1.0407980e+00   3.0221081e+00  -6.1349201e+00  -2.9112133e+00  -7.3739771e+00  -7.5326285e+00   2.2009945e+00   3.3936697e+00  -9.6705340e-01   1.2757233e+00  -6.1574530e+00  -3.4142341e+00  -8.3702158e+00  -6.4200997e+00  -7.9706754e+00  -6.7356781e+00  -6.4843783e+00  -7.1648626e+00   6.9841591e+00   6.2079802e+00   2.2986179e+00  -4.1255927e+00  -6.8092627e+00
   5.3165898e+00   4.6532206e+00   5.1848063e+00   6.1950640e+00   1.6234209e+00   3.1710598e+00  -2.9158395e+00  -1.4252003e+00  -6.2368994e+00  -5.4028984e+00   2.9095611e+00   5.1943602e+00  -2.9486103e+00  -5.8522037e-01  -9.0912633e+00  -8.6457677e+00   6.6492767e+00   4.0039758e+00  -4.4535449e-01   5.3609709e+00  -5.7962208e+00   6.0684890e+00   6.5362310e+00   5.1233544e+00   5.6443333e+00   3.1550612e+00   3.7675633e+00   1.5876817e+00   2.3463811e+00  -1.3740864e+00  -8.3134964e-01   5.3719983e+00   6.3044562e+00   3.8652048e+00   5.0454440e+00  -5.7897952e-01   1.2779191e+00  -4.9992433e+00  -3.8991075e+00   4.6082072e+00   5.8759389e+00   2.1555848e+00   4.2685527e+00  -7.7570930e-01   2.3594040e+00  -4.0038362e+00  -4.8853365e-01  -6.9864197e+00  -5.0470291e+00   3.8420050e+00   3.7817673e+00   9.3978902e-01   2.7409486e+00  -6.0655327e+00  -3.0065704e+00  -7.0812679e+00  -7.0560604e+00   2.1250259e+00   3.1786484e+00  -9.9375490e-01   1.0314520e+00  -6.0489874e+00  -3.4485507e+00  -8.1855779e+00  -6.1908946e+00  -7.8027926e+00  -6.4512878e+00  -6.2467266e+00  -6.8536530e+00   6.8440585e+00   6.0483827e+00   2.2192807e+00  -3.9315939e+00  -6.5346504e+00
   5.1477545e+00   4.4661931e+00   5.0118202e+00   5.9673084e+00   1.5220306e+00   3.0261384e+00  -2.6715740e+00  -1.2882753e+00  -5.8597995e+00  -4.9442698e+00   2.7353173e+00   4.9678281e+00  -2.9555668e+00  -8.5688126e-01  -8.7855164e+00  -8.2145993e+00   6.4184540e+00   3.8025955e+00  -3.9605439e-01   5.1581691e+00  -5.3934585e+00   5.8349694e+00   6.2803057e+00   4.9153012e+00   5.4400571e+00   2.9939300e+00   3.5972851e+00   1.5154027e+00   2.2970575e+00  -1.2015959e+00  -6.8540383e-01   5.1676124e+00   6.0560888e+00   3.6917146e+00   4.8542055e+00  -5.6267393e-01   1.2554145e+00  -4.5502140e+00  -3.4903137e+00   4.3914865e+00   5.5972589e+00   1.9950908e+00   4.0162853e+00  -8.5869074e-01   2.1615213e+00  -4.0134093e+00  -5.4845476e-01  -6.6182863e+00  -4.6452667e+00   3.6757389e+00   3.6139663e+00   8.0827677e-01   2.4082411e+00  -5.9442159e+00  -3.0903183e+00  -6.6979357e+00  -6.4810845e+00   2.0093997e+00   2.9136699e+00  -1.0425006e+00   7.5196695e-01  -5.8999115e+00  -3.4753200e+00  -7.9371430e+00  -5.9219643e+00  -7.5694505e+00  -6.1159855e+00  -5.9546553e+00  -6.4882432e+00   6.6313814e+00   5.8285688e+00   2.1170591e+00  -3.6740152e+00  -6.2098185e+00
   4.9342654e+00   4.2251770e+00   4.7775328e+00   5.6754658e+00   1.4062046e+00   2.8566141e+00  -2.3656769e+00  -1.1029881e+00  -5.4205515e+00  -4.4336751e+00   2.5294023e+00   4.6872609e+00  -2.9448307e+00  -1.1329167e+00  -8.3744514e+00  -7.6994274e+00   6.1305473e+00   3.5636871e+00  -3.2699753e-01   4.9043286e+00  -4.9417813e+00   5.5463641e+00   5.9655082e+00   4.6604769e+00   5.1861999e+00   2.8028932e+00   3.3950326e+00   1.4316504e+00   2.2358124e+00  -9.8779364e-01  -4.9929888e-01   4.9054701e+00   5.7402174e+00   3.4796178e+00   4.6176617e+00  -5.3318687e-01   1.2374309e+00  -4.0114582e+00  -3.0044868e+00   4.1125176e+00   5.2503655e+00   1.8072493e+00   3.7194478e+00  -9.3662883e-01   1.9449856e+00  -3.9811811e+00  -5.9421952e-01  -6.1376851e+00  -4.1522691e+00   3.4718342e+00   3.3939102e+00   6.4983206e-01   2.0340016e+00  -5.7750218e+00  -3.1603839e+00  -6.2367523e+00  -5.8272817e+00   1.8574240e+00   2.6070549e+00  -1.1133772e+00   4.4461112e-01  -5.7159936e+00  -3.4961383e+00  -7.6340454e+00  -5.6231630e+00  -7.2798741e+00  -5.7421711e+00  -5.6183078e+00  -6.0806067e+00   6.3553565e+00   5.5581539e+00   1.9931970e+00  -3.3649652e+00  -5.8451793e+00
   4.6846076e+00   3.9391443e+00   4.4899551e+00   5.3295604e+00   1.2813405e+00   2.6681823e+00  -2.0063215e+00  -8.7816328e-01  -4.9335874e+00  -3.8873905e+00   2.2986647e+00   4.3620836e+00  -2.9172600e+00  -1.4047383e+00  -7.8693055e+00  -7.1161793e+00   5.7961890e+00   3.2956492e+00  -2.4499673e-01   4.6085779e+00  -4.4556521e+00   5.2124435e+00   5.6030117e+00   4.3686201e+00   4.8925759e+00   2.5893661e+00   3.1677858e+00   1.3389017e+00   2.1633779e+00  -7.4009783e-01  -2.8380120e-01   4.5945045e+00   5.3675224e+00   3.2371651e+00   4.3445579e+00  -4.9005270e-01   1.2242704e+00  -3.3987602e+00  -2.4597539e+00   3.7782854e+00   4.8460428e+00   1.5987331e+00   3.3878662e+00  -1.0063113e+00   1.7169150e+00  -3.9074408e+00  -6.2347180e-01  -5.5562652e+00  -3.5841440e+00   3.2365779e+00   3.1297165e+00   4.6871417e-01   1.6292923e+00  -5.5634121e+00  -3.2143129e+00  -5.7119263e+00  -5.1152571e+00   1.6727945e+00   2.2677428e+00  -1.2063068e+00   1.1710971e-01  -5.5039872e+00  -3.5122250e+00  -7.2867383e+00  -5.3043145e+00  -6.9446663e+00  -5.3425950e+00  -5.2490042e+00  -5.6434425e+00   6.0262309e+00   5.2475897e+00   1.8498340e+00  -3.0175918e+00  -5.4520320e+00
   4.4069724e+00   3.6170431e+00   4.1578970e+00   4.9404631e+00   1.1527518e+00   2.4670318e+00  -1.6021833e+00  -6.2253681e-01  -4.4139962e+00  -3.3216314e+00   2.0493071e+00   4.0020590e+00  -2.8749182e+00  -1.6641369e+00  -7.2832889e+00  -6.4810180e+00   5.4262491e+00   3.0074573e+00  -1.5644989e-01   4.2800217e+00  -3.9499073e+00   4.8432441e+00   5.2043929e+00   4.0497403e+00   4.5694299e+00   2.3610373e+00   2.9231081e+00   1.2401343e+00   2.0812269e+00  -4.6610418e-01  -4.9324313e-02   4.2441683e+00   4.9494758e+00   2.9727860e+00   4.0441885e+00  -4.3282959e-01   1.2165963e+00  -2.7289266e+00  -1.8746266e+00   3.3970631e+00   4.3964014e+00   1.3761783e+00   3.0320273e+00  -1.0649757e+00   1.4848943e+00  -3.7935712e+00  -6.3379601e-01  -4.8872909e+00  -2.9573159e+00   2.9756043e+00   2.8295098e+00   2.6964911e-01   1.2057208e+00  -5.3160014e+00  -3.2493949e+00  -5.1385049e+00  -4.3657198e+00   1.4593852e+00   1.9048690e+00  -1.3210190e+00  -2.2275189e-01  -5.2713470e+00  -3.5243873e+00  -6.9065609e+00  -4.9748087e+00  -6.5753607e+00  -4.9298448e+00  -4.8587837e+00  -5.1896701e+00   5.6547423e+00   4.9076228e+00   1.6899982e+00  -2.6453471e+00  -5.0421209e+00
   4.1088647e+00   3.2673826e+00   3.7906043e+00   4.5193729e+00   1.0254454e+00   2.2595789e+00  -1.1619998e+00  -3.4423391e-01  -3.8768960e+00  -2.7518874e+00   1.7865830e+00   3.6168129e+00  -2.8208762e+00  -1.9036670e+00  -6.6310998e+00  -5.8097077e+00   5.0313129e+00   2.7082772e+00  -6.6867980e-02   3.9273278e+00  -3.4391356e+00   4.4486107e+00   4.7810807e+00   3.7136683e+00   4.2269434e+00   2.1255576e+00   2.6688113e+00   1.1387761e+00   1.9915717e+00  -1.7310873e-01   1.9471239e-01   3.8640100e+00   4.4978165e+00   2.6947264e+00   3.7259600e+00  -3.6107508e-01   1.2154484e+00  -2.0190397e+00  -1.2670785e+00   2.9780919e+00   3.9143142e+00   1.1458847e+00   2.6625737e+00  -1.1104673e+00   1.2566194e+00  -3.6419409e+00  -6.2281827e-01  -4.1451016e+00  -2.2877560e+00   2.6936294e+00   2.5010638e+00   5.7576862e-02   7.7493295e-01  -5.0402642e+00  -3.2628198e+00  -4.5317884e+00  -3.5986372e+00   1.2210659e+00   1.5273763e+00  -1.4570106e+00  -5.6742529e-01  -5.0259228e+00  -3.5330148e+00  -6.5052853e+00  -4.6432543e+00  -6.1839538e+00  -4.5158702e+00  -4.4599276e+00  -4.7319370e+00   5.2516097e+00   4.5487804e+00   1.5175635e+00  -2.2612806e+00  -4.6271916e+00
   3.7968176e+00   2.8978985e+00   3.3974109e+00   4.0773237e+00   9.0392791e-01   2.0522109e+00  -6.9420017e-01  -5.0336792e-02  -3.3368484e+00  -2.1923410e+00   1.5146058e+00   3.2154270e+00  -2.7589394e+00  -2.1169588e+00  -5.9284126e+00  -5.1170742e+00   4.6212233e+00   2.4070981e+00   1.9510493e-02   3.5583883e+00  -2.9371049e+00   4.0377982e+00   4.3438547e+00   3.3696516e+00   3.8747857e+00   1.8902562e+00   2.4126311e+00   1.0386282e+00   1.8973181e+00   1.3229571e-01   4.4041316e-01   3.4632793e+00   4.0240548e+00   2.4107240e+00   3.3989692e+00  -2.7434065e-01   1.2222287e+00  -1.2857844e+00  -6.5372814e-01   2.5312267e+00   3.4128369e+00   9.1355650e-01   2.2898105e+00  -1.1413632e+00   1.0395344e+00  -3.4557666e+00  -5.8831491e-01  -3.3446094e+00  -1.5903341e+00   2.3943077e+00   2.1515163e+00  -1.6261019e-01   3.4811972e-01  -4.7442137e+00  -3.2518598e+00  -3.9067933e+00  -2.8324982e+00   9.6155606e-01   1.1436746e+00  -1.6135003e+00  -9.0986146e-01  -4.7756440e+00  -3.5381018e+00  -6.0946647e+00  -4.3172056e+00  -5.7824399e+00  -4.1115696e+00  -4.0644838e+00  -4.2821643e+00   4.8270806e+00   4.1809123e+00   1.3371709e+00  -1.8774071e+00  -4.2185609e+00
   3.4762175e+00   2.5153124e+00   2.9874258e+00   3.6247372e+00   7.9205201e-01   1.8510513e+00  -2.0662357e-01   2.5343020e-01  -2.8073461e+00  -1.6553945e+00   1.2362737e+00   2.8061099e+00  -2.6933399e+00  -2.2989457e+00  -5.1913693e+00  -4.4165795e+00   4.2047150e+00   2.1124007e+00   9.9988801e-02   3.1800937e+00  -2.4562657e+00   3.6191489e+00   3.9024284e+00   3.0260241e+00   3.5217321e+00   1.6618950e+00   2.1619317e+00   9.4376074e-01   1.8019803e+00   4.4452010e-01   6.8178861e-01   3.0506000e+00   3.5390336e+00   2.1277420e+00   3.0716424e+00  -1.7218890e-01   1.2386564e+00  -5.4487826e-01  -4.9174563e-02   2.0665679e+00   2.9046523e+00   6.8410234e-01   1.9232557e+00  -1.1570561e+00   8.4048794e-01  -3.2389546e+00  -5.2832391e-01  -2.5008562e+00  -8.7832381e-01   2.0802152e+00   1.7871649e+00  -3.8631322e-01  -6.4428703e-02  -4.4360855e+00  -3.2140658e+00  -3.2777770e+00  -2.0837200e+00   6.8431984e-01   7.6136599e-01  -1.7893869e+00  -1.2437313e+00  -4.5282109e+00  -3.5392959e+00  -5.6860087e+00  -4.0029624e+00  -5.3823660e+00  -3.7264495e+00  -3.6838169e+00  -3.8511508e+00   4.3905475e+00   3.8128178e+00   1.1541099e+00  -1.5041856e+00  -3.8267248e+00
   3.1512427e+00   2.1251907e+00   2.5692723e+00   3.1710518e+00   6.9290767e-01   1.6617525e+00   2.9366617e-01   5.6288086e-01  -2.3003898e+00  -1.1513275e+00   9.5330827e-01   2.3959663e+00  -2.6284246e+00  -2.4460001e+00  -4.4360843e+00  -3.7200291e+00   3.7891564e+00   1.8318762e+00   1.7354591e-01   2.7982032e+00  -2.0073528e+00   3.1998654e+00   3.4651322e+00   2.6899552e+00   3.1753698e+00   1.4464686e+00   1.9234455e+00   8.5838334e-01   1.7095546e+00   7.5916139e-01   9.1497044e-01   2.6337173e+00   3.0525680e+00   1.8517658e+00   2.7514293e+00  -5.4231720e-02   1.2666925e+00   1.8937401e-01   5.3448836e-01   1.5941022e+00   2.4015651e+00   4.6150313e-01   1.5712645e+00  -1.1577854e+00   6.6542916e-01  -2.9959347e+00  -4.4125469e-01  -1.6286385e+00  -1.6308089e-01   1.7529507e+00   1.4133461e+00  -6.0943564e-01  -4.5369788e-01  -4.1240363e+00  -3.1474604e+00  -2.6578479e+00  -1.3662109e+00   3.9250771e-01   3.8704396e-01  -1.9832158e+00  -1.5635967e+00  -4.2908044e+00  -3.5359664e+00  -5.2897992e+00  -3.7054593e+00  -4.9944353e+00  -3.3683736e+00  -3.3282058e+00  -3.4482479e+00   3.9502728e+00   3.4519701e+00   9.7416131e-01  -1.1501366e+00  -3.4610171e+00
   2.8249077e+00   1.7319063e+00   2.1508857e+00   2.7244441e+00   6.0876084e-01   1.4893214e+00   8.0046631e-01   8.7540461e-01  -1.8261736e+00  -6.8808555e-01   6.6639401e-01   1.9908659e+00  -2.5683714e+00  -2.5559793e+00  -3.6781774e+00  -3.0373977e+00   3.3804120e+00   1.5721975e+00   2.4082462e-01   2.4173180e+00  -1.5990945e+00   2.7858829e+00   3.0387100e+00   2.3672957e+00   2.8418998e+00   1.2490560e+00   1.7030617e+00   7.8669108e-01   1.6243525e+00   1.0730589e+00   1.1382474e+00   2.2193324e+00   2.5731768e+00   1.5876792e+00   2.4445755e+00   7.9811231e-02   1.3084338e+00   9.0439094e-01   1.0879579e+00   1.1233708e+00   1.9140815e+00   2.4875481e-01   1.2407464e+00  -1.1446126e+00   5.1916350e-01  -2.7314959e+00  -3.2599377e-01  -7.4220740e-01   5.4610563e-01   1.4133314e+00   1.0343975e+00  -8.2854020e-01  -8.1223624e-01  -3.8158718e+00  -3.0507155e+00  -2.0586620e+00  -6.9110214e-01   8.8940278e-02   2.6167133e-02  -2.1931582e+00  -1.8650275e+00  -4.0698300e+00  -3.5272861e+00  -4.9153639e+00  -3.4282363e+00  -4.6281644e+00  -3.0433997e+00  -3.0064958e+00  -3.0811125e+00   3.5132052e+00   3.1043500e+00   8.0339993e-01  -8.2161640e-01  -3.1293283e+00
   2.4991935e+00   1.3386951e+00   1.7393718e+00   2.2916446e+00   5.4103811e-01   1.3379782e+00   1.3084286e+00   1.1898640e+00  -1.3928780e+00  -2.7120685e-01   3.7540020e-01   1.5954063e+00  -2.5169448e+00  -2.6281893e+00  -2.9323580e+00  -2.3767762e+00   2.9828189e+00   1.3388535e+00   3.0397616e-01   2.0409418e+00  -1.2380421e+00   2.3818443e+00   2.6282328e+00   2.0625127e+00   2.5260356e+00   1.0737222e+00   1.5056639e+00   7.3268951e-01   1.5508005e+00   1.3842280e+00   1.3519269e+00   1.8130227e+00   2.1079124e+00   1.3392100e+00   2.1559706e+00   2.3003728e-01   1.3659767e+00   1.5894921e+00   1.6048089e+00   6.6318346e-01   1.4510930e+00   4.7882570e-02   9.3698669e-01  -1.1193447e+00   4.0518046e-01  -2.4506292e+00  -1.8200361e-01   1.4495946e-01   1.2419951e+00   1.0616608e+00   6.5369702e-01  -1.0409443e+00  -1.1343461e+00  -3.5188095e+00  -2.9232990e+00  -1.4902141e+00  -6.6642987e-02  -2.2386759e-01  -3.1699349e-01  -2.4170072e+00  -2.1446616e+00  -3.8707029e+00  -3.5123231e+00  -4.5706136e+00  -3.1734757e+00  -4.2916080e+00  -2.7557067e+00  -2.7258243e+00  -2.7555468e+00   3.0849123e+00   2.7743876e+00   6.4796175e-01  -5.2274691e-01  -2.8378894e+00
   2.1752444e+00   9.4779908e-01   1.3409251e+00   1.8778556e+00   4.9035262e-01   1.2110485e+00   1.8129748e+00   1.5063649e+00  -1.0065691e+00   9.6125597e-02   7.9660171e-02   1.2129634e+00  -2.4773060e+00  -2.6632737e+00  -2.2120542e+00  -1.7444197e+00   2.5992685e+00   1.1360395e+00   3.6637544e-01   1.6716097e+00  -9.2850889e-01   1.9911633e+00   2.2371231e+00   1.7787118e+00   2.2309953e+00   9.2346733e-01   1.3350166e+00   7.0000606e-01   1.4932131e+00   1.6916866e+00   1.5580369e+00   1.4192463e+00   1.6622888e+00   1.1089477e+00   1.8890794e+00   3.9627506e-01   1.4412610e+00   2.2359527e+00   2.0813912e+00   2.2138726e-01   1.0196691e+00  -1.3998074e-01   6.6358005e-01  -1.0844097e+00   3.2556163e-01  -2.1583847e+00  -9.4105071e-03   1.0203215e+00   1.9192341e+00   6.9803439e-01   2.7377020e-01  -1.2447493e+00  -1.4161772e+00  -3.2392797e+00  -2.7655777e+00  -9.6071209e-01   5.0175272e-01  -5.4365028e-01  -6.3934131e-01  -2.6521882e+00  -2.4002086e+00  -3.6976780e+00  -3.4901289e+00  -4.2618445e+00  -2.9421021e+00  -3.9911560e+00  -2.5076038e+00  -2.4914209e+00  -2.4754170e+00   2.6696084e+00   2.4650036e+00   5.1378183e-01  -2.5549508e-01  -2.5911278e+00
   1.8536076e+00   5.6067557e-01   9.6080012e-01   1.4867594e+00   4.5656539e-01   1.1108892e+00   2.3101549e+00   1.8259244e+00  -6.7119556e-01   4.1292114e-01  -2.2171646e-01   8.4581251e-01  -2.4518731e+00  -2.6630492e+00  -1.5291076e+00  -1.1448743e+00   2.2313776e+00   9.6660370e-01   4.3223185e-01   1.3110669e+00  -6.7261439e-01   1.6161642e+00   1.8672781e+00   1.5177296e+00   1.9585786e+00   8.0022014e-01   1.1937005e+00   6.9169629e-01   1.4555503e+00   1.9951968e+00   1.7599006e+00   1.0414157e+00   1.2403006e+00   8.9842064e-01   1.6459491e+00   5.7799519e-01   1.5358966e+00   2.8369546e+00   2.5165627e+00  -1.9530278e-01   6.2496514e-01  -3.1446453e-01   4.2246575e-01  -1.0426955e+00   2.8096742e-01  -1.8597436e+00   1.9092197e-01   1.8723856e+00   2.5740812e+00   3.2265563e-01  -1.0354906e-01  -1.4388061e+00  -1.6557269e+00  -2.9827623e+00  -2.5788698e+00  -4.7653156e-01   1.0113306e+00  -8.6830997e-01  -9.3888479e-01  -2.8957861e+00  -2.6304000e+00  -3.5537329e+00  -3.4598222e+00  -3.9936152e+00  -2.7339237e+00  -3.7314024e+00  -2.2996132e+00  -2.3064878e+00  -2.2426505e+00   2.2702663e+00   2.1777339e+00   4.0631396e-01  -1.9882252e-02  -2.3915925e+00
   1.5344866e+00   1.7825344e-01   6.0332516e-01   1.1206107e+00   4.3887302e-01   1.0388444e+00   2.7964700e+00   2.1500619e+00  -3.8867030e-01   6.8012872e-01  -5.2952621e-01   4.9530413e-01  -2.4422374e+00  -2.6303045e+00  -8.9352963e-01  -5.8116529e-01   1.8797210e+00   8.3204260e-01   5.0612834e-01   9.6047142e-01  -4.7041700e-01   1.2582743e+00   1.5192678e+00   1.2802855e+00   1.7093098e+00   7.0486459e-01   1.0830927e+00   7.1005550e-01   1.4411701e+00   2.2949505e+00   1.9616149e+00   6.8202451e-01   8.4451821e-01   7.0821884e-01   1.4272876e+00   7.7422633e-01   1.6509861e+00   3.3874553e+00   2.9112880e+00  -5.8140776e-01   2.7023628e-01  -4.7579405e-01   2.1405604e-01  -9.9736479e-01   2.7069691e-01  -1.5595047e+00   4.1733816e-01   2.6907766e+00   3.2040527e+00  -6.3871241e-02  -4.7692022e-01  -1.6226241e+00  -1.8527578e+00  -2.7536599e+00  -2.3654413e+00  -4.2234874e-02   1.4617112e+00  -1.1958201e+00  -1.2146239e+00  -3.1445849e+00  -2.8348965e+00  -3.4405019e+00  -3.4206593e+00  -3.7686875e+00  -2.5478039e+00  -3.5150888e+00  -2.1306185e+00  -2.1721625e+00  -2.0573065e+00   1.8887935e+00   1.9129193e+00   3.3024499e-01   1.8570116e-01  -2.2399533e+00
   1.2179912e+00  -1.9879192e-01   2.7194650e-01   7.8039390e-01   4.3591405e-01   9.9523312e-01   3.2686868e+00   2.4803563e+00  -1.5902036e-01   9.0031744e-01  -8.4417504e-01   1.6207773e-01  -2.4491250e+00  -2.5685791e+00  -3.1332677e-01  -5.5017163e-02   1.5441051e+00   7.3253877e-01   5.9252799e-01   6.2060553e-01  -3.2011908e-01   9.1824943e-01   1.1925941e+00   1.0661694e+00   1.4826341e+00   6.3729692e-01   1.0033866e+00   7.5644839e-01   1.4525957e+00   2.5912345e+00   2.1674824e+00   3.4281117e-01   4.7624881e-01   5.3815085e-01   1.2326043e+00   9.8348499e-01   1.7869551e+00   3.8840044e+00   3.2681461e+00  -9.3272799e-01  -4.3055941e-02  -6.2460410e-01   3.7436317e-02  -9.5165508e-01   2.9281003e-01  -1.2621846e+00   6.6735823e-01   3.4662829e+00   3.8075314e+00  -4.6029370e-01  -8.4528094e-01  -1.7962324e+00  -2.0086390e+00  -2.5551967e+00  -2.1284475e+00   3.3935625e-01   1.8545292e+00  -1.5241229e+00  -1.4664037e+00  -3.3951179e+00  -3.0141575e+00  -3.3582630e+00  -3.3720893e+00  -3.5880327e+00  -2.3818476e+00  -3.3431167e+00  -1.9980609e+00  -2.0875584e+00  -1.9177069e+00   1.5262500e+00   1.6699374e+00   2.8922082e-01   3.6411030e-01  -2.1350650e+00
   9.0435848e-01  -5.6977382e-01  -3.0707025e-02   4.6602711e-01   4.4588593e-01   9.7936663e-01   3.7236668e+00   2.8179997e+00   1.9407606e-02   1.0773171e+00  -1.1654240e+00  -1.5370765e-01  -2.4724008e+00  -2.4819447e+00   2.0560441e-01   4.3290601e-01   1.2238535e+00   6.6703603e-01   6.9528941e-01   2.9207430e-01  -2.1832457e-01   5.9640417e-01   8.8597855e-01   8.7444947e-01   1.2771433e+00   5.9650389e-01   9.5364604e-01   8.3116958e-01   1.4913072e+00   2.8841063e+00   2.3814400e+00   2.4934864e-02   1.3574347e-01   3.8741717e-01   1.0603984e+00   1.2037290e+00   1.9434028e+00   4.3245276e+00   3.5907844e+00  -1.2463284e+00  -3.1506028e-01  -7.6174888e-01  -1.0938397e-01  -9.0868112e-01   3.4429703e-01  -9.7192922e-01   9.3767295e-01   4.1908868e+00   4.3833726e+00  -8.6453148e-01  -1.2076345e+00  -1.9600047e+00  -2.1261252e+00  -2.3893505e+00  -1.8718254e+00   6.6704807e-01   2.1930216e+00  -1.8510300e+00  -1.6947456e+00  -3.6437262e+00  -3.1692852e+00  -3.3059746e+00  -3.3137895e+00  -3.4508978e+00  -2.2335895e+00  -3.2146241e+00  -1.8981761e+00  -2.0498847e+00  -1.8206245e+00   1.1830808e+00   1.4474538e+00   2.8560287e-01   5.1902101e-01  -2.0741025e+00
   5.9413230e-01  -9.3376685e-01  -3.0275191e-01   1.7659842e-01   4.6666431e-01   9.8959243e-01   4.1582285e+00   3.1633915e+00   1.4970457e-01   1.2158417e+00  -1.4921990e+00  -4.5214356e-01  -2.5111085e+00  -2.3748015e+00   6.5951704e-01   8.8276397e-01   9.1808092e-01   6.3334405e-01   8.1723022e-01  -2.4523861e-02  -1.6033233e-01   2.9283034e-01   5.9766161e-01   7.0368146e-01   1.0908174e+00   5.8065682e-01   9.3189155e-01   9.3334692e-01   1.5575803e+00   3.1731130e+00   2.6065284e+00  -2.7085162e-01  -1.7756785e-01   2.5478553e-01   9.0838181e-01   1.4323410e+00   2.1189872e+00   4.7081081e+00   3.8833691e+00  -1.5204755e+00  -5.4729832e-01  -8.8812447e-01  -2.2919334e-01  -8.7124855e-01   4.2128002e-01  -6.9243670e-01   1.2241692e+00   4.8577939e+00   4.9305426e+00  -1.2735804e+00  -1.5628602e+00  -2.1144653e+00  -2.2090829e+00  -2.2568139e+00  -1.6001431e+00   9.4113325e-01   2.4815957e+00  -2.1741367e+00  -1.9006686e+00  -3.8866194e+00  -3.3018542e+00  -3.2813600e+00  -3.2456835e+00  -3.3549250e+00  -2.1001764e+00  -3.1271218e+00  -1.8262583e+00  -2.0546351e+00  -1.7615150e+00   8.5934579e-01   1.2436723e+00   3.2027289e-01   6.5450107e-01  -2.0527524e+00
   2.8828682e-01  -1.2894404e+00  -5.4297828e-01  -8.9390388e-02   4.9591793e-01   1.0233668e+00   4.5690611e+00   3.5158058e+00   2.3613228e-01   1.3211219e+00  -1.8224777e+00  -7.3336338e-01  -2.5635397e+00  -2.2516972e+00   1.0467887e+00   1.2953158e+00   6.2593664e-01   6.2826873e-01   9.5977534e-01  -3.2846438e-01  -1.4044677e-01   7.5816006e-03   3.2568825e-01   5.5210520e-01   9.2126239e-01   5.8721657e-01   9.3521107e-01   1.0608977e+00   1.6503782e+00   3.4570804e+00   2.8444501e+00  -5.4405164e-01  -4.6483194e-01   1.3875521e-01   7.7371873e-01   1.6661458e+00   2.3113554e+00   5.0347784e+00   4.1500638e+00  -1.7545356e+00  -7.4239217e-01  -1.0045170e+00  -3.2529556e-01  -8.4169262e-01   5.1923193e-01  -4.2689132e-01   1.5219901e+00   5.4614566e+00   5.4478224e+00  -1.6835074e+00  -1.9095639e+00  -2.2600924e+00  -2.2621774e+00  -2.1569850e+00  -1.3184172e+00   1.1632316e+00   2.7254051e+00  -2.4907571e+00  -2.0855087e+00  -4.1199400e+00  -3.4137315e+00  -3.2810308e+00  -3.1679403e+00  -3.2963182e+00  -1.9785332e+00  -3.0766822e+00  -1.7769345e+00  -2.0958394e+00  -1.7347843e+00   5.5492295e-01   1.0565666e+00   3.9250339e-01   7.7460862e-01  -2.0654585e+00
  -1.1711689e-02  -1.6349686e+00  -7.5078568e-01  -3.3378539e-01   5.3121355e-01   1.0773531e+00   4.9526964e+00   3.8731612e+00   2.8384665e-01   1.3985660e+00  -2.1532623e+00  -9.9737355e-01  -2.6273235e+00  -2.1171764e+00   1.3678392e+00   1.6717225e+00   3.4679547e-01   6.4776304e-01   1.1227174e+00  -6.1881170e-01  -1.5228924e-01  -2.5918803e-01   6.8160442e-02   4.1781548e-01   7.6592961e-01   6.1304554e-01   9.5989385e-01   1.2105451e+00   1.7673149e+00   3.7339870e+00   3.0952440e+00  -7.9430768e-01  -7.2753486e-01   3.7698773e-02   6.5326491e-01   1.9014672e+00   2.5171319e+00   5.3053442e+00   4.3945848e+00  -1.9488462e+00  -9.0377840e-01  -1.1114873e+00  -4.0124473e-01  -8.2175288e-01   6.3319722e-01  -1.7791054e-01   1.8256339e+00   5.9976064e+00   5.9335905e+00  -2.0895368e+00  -2.2459816e+00  -2.3971385e+00  -2.2905396e+00  -2.0879949e+00  -1.0319108e+00   1.3361212e+00   2.9299554e+00  -2.7978886e+00  -2.2507459e+00  -4.3398269e+00  -3.5068971e+00  -3.3006481e+00  -3.0809568e+00  -3.2700475e+00  -1.8655096e+00  -3.0581650e+00  -1.7444407e+00  -2.1663619e+00  -1.7340769e+00   2.6967207e-01   8.8407961e-01   4.9990717e-01   8.8304505e-01  -2.1057061e+00
  -3.0390796e-01  -1.9680233e+00  -9.2613265e-01  -5.5856547e-01   5.7010582e-01   1.1475441e+00   5.3055390e+00   4.2319140e+00   2.9862538e-01   1.4534673e+00  -2.4806407e+00  -1.2439400e+00  -2.6995319e+00  -1.9756575e+00   1.6249975e+00   2.0133814e+00   8.0392029e-02   6.8709495e-01   1.3041070e+00  -8.9438448e-01  -1.8909750e-01  -5.0714049e-01  -1.7655644e-01   2.9889884e-01   6.2230387e-01   6.5452358e-01   1.0015830e+00   1.3778977e+00   1.9046893e+00   4.0009369e+00   3.3571059e+00  -1.0213270e+00  -9.6728930e-01  -5.0026868e-02   5.4379383e-01   2.1342179e+00   2.7319669e+00   5.5212421e+00   4.6198463e+00  -2.1045726e+00  -1.0354257e+00  -1.2093032e+00  -4.6061537e-01  -8.1249258e-01   7.5800338e-01   5.2492406e-02   2.1290905e+00   6.4632806e+00   6.3857097e+00  -2.4862223e+00  -2.5699442e+00  -2.5254868e+00  -2.2994324e+00  -2.0467769e+00  -7.4592433e-01   1.4635660e+00   3.1007609e+00  -3.0922132e+00  -2.3978501e+00  -4.5424801e+00  -3.5832733e+00  -3.3351093e+00  -2.9853273e+00  -3.2700821e+00  -1.7580059e+00  -3.0654751e+00  -1.7228878e+00  -2.2582334e+00  -1.7525755e+00   3.5473368e-03   7.2427812e-01   6.3847425e-01   9.8288426e-01  -2.1663304e+00
  -5.8592257e-01  -2.2858444e+00  -1.0695007e+00  -7.6566181e-01   6.1020937e-01   1.2294061e+00   5.6239540e+00   4.5870854e+00   2.8661134e-01   1.4907713e+00  -2.7999313e+00  -1.4725398e+00  -2.7767907e+00  -1.8313330e+00   1.8223264e+00   2.3217985e+00  -1.7311225e-01   7.4102774e-01   1.5002821e+00  -1.1537699e+00  -2.4400029e-01  -7.3572919e-01  -4.0968499e-01   1.9353214e-01   4.8805490e-01   7.0766613e-01   1.0554421e+00   1.5575910e+00   2.0575983e+00   4.2542326e+00   3.6263651e+00  -1.2248522e+00  -1.1856592e+00  -1.2600467e-01   4.4219365e-01   2.3600218e+00   2.9506523e+00   5.6844346e+00   4.8277323e+00  -2.2235632e+00  -1.1415742e+00  -1.2979193e+00  -5.0681886e-01  -8.1426946e-01   8.8845458e-01   2.6292690e-01   2.4260172e+00   6.8568456e+00   6.8015081e+00  -2.8676863e+00  -2.8789072e+00  -2.6445604e+00  -2.2939408e+00  -2.0291737e+00  -4.6559343e-01   1.5501461e+00   3.2430703e+00  -3.3701358e+00  -2.5281518e+00  -4.7242287e+00  -3.6445704e+00  -3.3787525e+00  -2.8818019e+00  -3.2896440e+00  -1.6530738e+00  -3.0918329e+00  -1.7065053e+00  -2.3629985e+00  -1.7832940e+00  -2.4334535e-01   5.7546177e-01   8.0269864e-01   1.0763925e+00  -2.2398298e+00
  -8.5506992e-01  -2.5853779e+00  -1.1818743e+00  -9.5682220e-01   6.4925219e-01   1.3180442e+00   5.9044018e+00   4.9324264e+00   2.5408061e-01   1.5149113e+00  -3.1059003e+00  -1.6823823e+00  -2.8553951e+00  -1.6880903e+00   1.9654090e+00   2.5985012e+00  -4.1312771e-01   8.0400868e-01   1.7060311e+00  -1.3953852e+00  -3.1025939e-01  -9.4422977e-01  -6.3195090e-01   1.0004194e-01   3.6114545e-01   7.6824297e-01   1.1163325e+00   1.7434858e+00   2.2201185e+00   4.4895334e+00   3.8976197e+00  -1.4046748e+00  -1.3840307e+00  -1.9171868e-01   3.4562989e-01   2.5743616e+00   3.1672988e+00   5.7973499e+00   5.0189900e+00  -2.3082142e+00  -1.2265055e+00  -1.3770067e+00  -5.4297475e-01  -8.2675938e-01   1.0195005e+00   4.5262124e-01   2.7099483e+00   7.1780086e+00   7.1778655e+00  -3.2279096e+00  -3.1700378e+00  -2.7532897e+00  -2.2787077e+00  -2.0300918e+00  -1.9570141e-01   1.6010914e+00   3.3616648e+00  -3.6278656e+00  -2.6427460e+00  -4.8815985e+00  -3.6921580e+00  -3.4255753e+00  -2.7712402e+00  -3.3214688e+00  -1.5479958e+00  -3.1300507e+00  -1.6898525e+00  -2.4720647e+00  -1.8193522e+00  -4.7074430e-01   4.3622251e-01   9.8579057e-01   1.1649450e+00  -2.3186727e+00
  -1.1085180e+00  -2.8634572e+00  -1.2647303e+00  -1.1335225e+00   6.8511171e-01   1.4083796e+00   6.1436041e+00   5.2606981e+00   2.0724297e-01   1.5297149e+00  -3.3930342e+00  -1.8724905e+00  -2.9314243e+00  -1.5494473e+00   2.0611060e+00   2.8449896e+00  -6.3869357e-01   8.7036169e-01   1.9148760e+00  -1.6175737e+00  -3.8147187e-01  -1.1318199e+00  -8.4356045e-01   1.6926771e-02   2.3989487e-01   8.3189708e-01   1.1789980e+00   1.9289121e+00   2.3855546e+00   4.7020958e+00   4.1640160e+00  -1.5606832e+00  -1.5635347e+00  -2.4854856e-01   2.5166512e-01   2.7727399e+00   3.3755648e+00   5.8628462e+00   5.1932567e+00  -2.3613512e+00  -1.2943530e+00  -1.4460280e+00  -5.7183706e-01  -8.4903001e-01   1.1463774e+00   6.2139494e-01   2.9745317e+00   7.4278095e+00   7.5113795e+00  -3.5610447e+00  -3.4403512e+00  -2.8501496e+00  -2.2577395e+00  -2.0436971e+00   5.9482342e-02   1.6221217e+00   3.4607363e+00  -3.8615319e+00  -2.7424345e+00  -5.0113871e+00  -3.7269735e+00  -3.4694535e+00  -2.6545603e+00  -3.3580691e+00  -1.4403448e+00  -3.1728012e+00  -1.6679916e+00  -2.5770325e+00  -1.8542201e+00  -6.7827677e-01   3.0546070e-01   1.1799633e+00   1.2490392e+00  -2.3955791e+00
  -1.3434723e+00  -3.1170086e+00  -1.3200361e+00  -1.2969283e+00   7.1583665e-01   1.4953349e+00   6.3387285e+00   5.5640589e+00   1.5207941e-01   1.5383770e+00  -3.6558503e+00  -2.0418305e+00  -3.0008578e+00  -1.4184927e+00   2.1172851e+00   3.0627242e+00  -8.4858483e-01   9.3447882e-01   2.1194545e+00  -1.8187289e+00  -4.5172947e-01  -1.2976953e+00  -1.0442361e+00  -5.7151256e-02   1.2300307e-01   8.9426303e-01   1.2382484e+00   2.1069487e+00   2.5467320e+00   4.8870669e+00   4.4176508e+00  -1.6929392e+00  -1.7250225e+00  -2.9779064e-01   1.5833622e-01   2.9508513e+00   3.5689269e+00   5.8842064e+00   5.3491970e+00  -2.3861341e+00  -1.3489570e+00  -1.5043456e+00  -5.9577018e-01  -8.7965655e-01   1.2647210e+00   7.6960856e-01   3.2137779e+00   7.6085892e+00   7.7986003e+00  -3.8617288e+00  -3.6868815e+00  -2.9332570e+00  -2.2342893e+00  -2.0636486e+00   2.9633230e-01   1.6192914e+00   3.5438393e+00  -4.0673336e+00  -2.8277089e+00  -5.1107496e+00  -3.7494742e+00  -3.5043606e+00  -2.5326900e+00  -3.3919915e+00  -1.3280246e+00  -3.2128734e+00  -1.6366202e+00  -2.6700012e+00  -1.8819246e+00  -8.6554104e-01   1.8236333e-01   1.3767789e+00   1.3283945e+00  -2.4637679e+00
  -1.5573686e+00  -3.3432561e+00  -1.3502446e+00  -1.4479026e+00   7.3966002e-01   1.5740172e+00   6.4875721e+00   5.8345140e+00   9.4217293e-02   1.5434942e+00  -3.8892170e+00  -2.1894683e+00  -3.0596958e+00  -1.2978383e+00   2.1425267e+00   3.2531429e+00  -1.0414543e+00   9.9100529e-01   2.3119692e+00  -1.9974295e+00  -5.1573528e-01  -1.4412071e+00  -1.2333018e+00  -1.2339784e-01   9.5375703e-03   9.5108514e-01   1.2891375e+00   2.2707213e+00   2.6963218e+00   5.0398072e+00   4.6500648e+00  -1.8017641e+00  -1.8690896e+00  -3.4069688e-01   6.4187877e-02   3.1047496e+00   3.7409691e+00   5.8651355e+00   5.4847411e+00  -2.3859848e+00  -1.3937663e+00  -1.5513512e+00  -6.1676741e-01  -9.1686720e-01   1.3706509e+00   8.9809238e-01   3.4223076e+00   7.7239264e+00   8.0363067e+00  -4.1253735e+00  -3.9068662e+00  -3.0005196e+00  -2.2108275e+00  -2.0833603e+00   5.1196175e-01   1.5988390e+00   3.6139074e+00  -4.2417055e+00  -2.8987736e+00  -5.1772782e+00  -3.7596430e+00  -3.5245754e+00  -2.4065234e+00  -3.4160591e+00  -1.2092980e+00  -3.2434045e+00  -1.5921558e+00  -2.7438306e+00  -1.8972088e+00  -1.0322125e+00   6.6353910e-02   1.5675338e+00   1.4021243e+00  -2.5171615e+00
  -1.7480559e+00  -3.5399086e+00  -1.3582828e+00  -1.5870516e+00   7.5500855e-01   1.6398893e+00   6.5887320e+00   6.0644019e+00   3.8841454e-02   1.5471442e+00  -4.0886667e+00  -2.3147285e+00  -3.1040871e+00  -1.1895740e+00   2.1458161e+00   3.4177020e+00  -1.2159930e+00   1.0350112e+00   2.4846749e+00  -2.1525772e+00  -5.6887820e-01  -1.5620041e+00  -1.4098047e+00  -1.8293121e-01  -1.0110810e-01   9.9833384e-01   1.3271284e+00   2.4137051e+00   2.8271802e+00   5.1562245e+00   4.8527835e+00  -1.8878287e+00  -1.9961402e+00  -3.7852046e-01  -3.1734499e-02   3.2310076e+00   3.8856781e+00   5.8097727e+00   5.5973895e+00  -2.3645353e+00  -1.4317844e+00  -1.5866005e+00  -6.3649955e-01  -9.5870325e-01   1.4608290e+00   1.0080584e+00   3.5955830e+00   7.7785432e+00   8.2217982e+00  -4.3484113e+00  -4.0979316e+00  -3.0498209e+00  -2.1890914e+00  -2.0962827e+00   7.0428070e-01   1.5670427e+00   3.6733208e+00  -4.3815000e+00  -2.9556060e+00  -5.2090986e+00  -3.7570457e+00  -3.5248740e+00  -2.2768810e+00  -3.4235980e+00  -1.0828013e+00  -3.2580902e+00  -1.5317826e+00  -2.7923612e+00  -1.8956463e+00  -1.1781593e+00  -4.2975458e-02   1.7436600e+00   1.4689599e+00  -2.5505421e+00
  -1.9139573e+00  -3.7053111e+00  -1.3475219e+00  -1.7148024e+00   7.6051389e-01   1.6889204e+00   6.6417486e+00   6.2468807e+00  -9.3627064e-03   1.5509968e+00  -4.2506727e+00  -2.4173387e+00  -3.1304670e+00  -1.0952366e+00   2.1362211e+00   3.5579289e+00  -1.3710942e+00   1.0621455e+00   2.6303646e+00  -2.2835196e+00  -6.0726965e-01  -1.6601656e+00  -1.5726611e+00  -2.3683132e-01  -2.0927681e-01   1.0323197e+00   1.3482398e+00   2.5300154e+00   2.9326741e+00   5.2330853e+00   5.0178749e+00  -1.9522279e+00  -2.1064816e+00  -4.1255725e-01  -1.2992610e-01   3.3268580e+00   3.9977199e+00   5.7226817e+00   5.6845581e+00  -2.3255895e+00  -1.4655560e+00  -1.6099375e+00  -6.5638019e-01  -1.0031780e+00   1.5324947e+00   1.1010026e+00   3.7301024e+00   7.7781807e+00   8.3531734e+00  -4.5284880e+00  -4.2582587e+00  -3.0792216e+00  -2.1702007e+00  -2.0961884e+00   8.7201660e-01   1.5300780e+00   3.7240066e+00  -4.4841584e+00  -2.9980472e+00  -5.2049521e+00  -3.7409402e+00  -3.5007037e+00  -2.1444829e+00  -3.4086388e+00  -9.4754995e-01  -3.2513636e+00  -1.4534574e+00  -2.8105818e+00  -1.8737095e+00  -1.3035539e+00  -1.4593948e-01   1.8971204e+00   1.5275023e+00  -2.5596636e+00
  -2.0541934e+00  -3.8385567e+00  -1.3217266e+00  -1.8314965e+00   7.5502965e-01   1.7177094e+00   6.6472064e+00   6.3763648e+00  -4.6241552e-02   1.5564390e+00  -4.3728756e+00  -2.4975349e+00  -3.1357052e+00  -1.0157971e+00   2.1225753e+00   3.6754809e+00  -1.5060033e+00   1.0687670e+00   2.7428267e+00  -2.3901538e+00  -6.2775007e-01  -1.7363059e+00  -1.7208096e+00  -2.8618386e-01  -3.1512275e-01   1.0498033e+00   1.3491664e+00   2.6146718e+00   3.0069852e+00   5.2682858e+00   5.1384793e+00  -1.9965348e+00  -2.2004361e+00  -4.4417378e-01  -2.3049274e-01   3.3903127e+00   4.0726834e+00   5.6088315e+00   5.7439294e+00  -2.2730903e+00  -1.4971873e+00  -1.6215906e+00  -6.7763510e-01  -1.0484192e+00   1.5834818e+00   1.1786023e+00   3.8235457e+00   7.7294426e+00   8.4295741e+00  -4.6645874e+00  -4.3867144e+00  -3.0871562e+00  -2.1548118e+00  -2.0774478e+00   1.0147012e+00   1.4938820e+00   3.7675560e+00  -4.5478692e+00  -3.0259122e+00  -5.1642827e+00  -3.7104265e+00  -3.4483304e+00  -2.0099248e+00  -3.3660922e+00  -8.0293623e-01  -3.2185454e+00  -1.3558876e+00  -2.7947404e+00  -1.8287973e+00  -1.4089661e+00  -2.4283353e-01   2.0207785e+00   1.5764788e+00  -2.5413146e+00
  -2.1686658e+00  -3.9395537e+00  -1.2849800e+00  -1.9374926e+00   7.3765583e-01   1.7235754e+00   6.6067925e+00   6.4489060e+00  -6.8188714e-02   1.5646966e+00  -4.4542403e+00  -2.5561234e+00  -3.1172578e+00  -9.5167058e-01   2.1131683e+00   3.7721961e+00  -1.6204425e+00   1.0520472e+00   2.8172417e+00  -2.4729971e+00  -6.2787168e-01  -1.7916431e+00  -1.8533582e+00  -3.3211415e-01  -4.1869014e-01   1.0480962e+00   1.3273726e+00   2.6638222e+00   3.0453725e+00   5.2610617e+00   5.2092658e+00  -2.0228223e+00  -2.2784538e+00  -4.7481578e-01  -3.3324163e-01   3.4202531e+00   4.1072779e+00   5.4735556e+00   5.7737804e+00  -2.2110841e+00  -1.5283894e+00  -1.6222343e+00  -7.0136516e-01  -1.0927855e+00   1.6122230e+00   1.2426174e+00   3.8748615e+00   7.6396151e+00   8.4513808e+00  -4.7570886e+00  -4.4829530e+00  -3.0726070e+00  -2.1432919e+00  -2.0352816e+00   1.1326261e+00   1.4640221e+00   3.8053432e+00  -4.5717043e+00  -3.0391116e+00  -5.0872993e+00  -3.6646220e+00  -3.3649582e+00  -1.8736699e+00  -3.2918901e+00  -6.4871996e-01  -3.1559591e+00  -1.2384829e+00  -2.7424070e+00  -1.7592291e+00  -1.4954295e+00  -3.3399813e-01   2.1087201e+00   1.6149793e+00  -2.4933428e+00
  -2.2580968e+00  -4.0090469e+00  -1.2415811e+00  -2.0332607e+00   7.0777053e-01   1.7046155e+00   6.5233003e+00   6.4624645e+00  -7.2151306e-02   1.5769387e+00  -4.4951390e+00  -2.5944959e+00  -3.0733155e+00  -9.0275991e-01   2.1154653e+00   3.8501305e+00  -1.7146972e+00   1.0100426e+00   2.8504926e+00  -2.5332228e+00  -6.0586584e-01  -1.8280240e+00  -1.9697134e+00  -3.7580395e-01  -5.1998627e-01   1.0251514e+00   1.2811536e+00   2.6749171e+00   3.0443780e+00   5.2121207e+00   5.2268106e+00  -2.0336512e+00  -2.3412183e+00  -5.0599349e-01  -4.3778145e-01   3.4164878e+00   4.0994746e+00   5.3224775e+00   5.7732588e+00  -2.1436766e+00  -1.5605396e+00  -1.6130064e+00  -7.2859144e-01  -1.1349481e+00   1.6177436e+00   1.2947992e+00   3.8842863e+00   7.5164658e+00   8.4203207e+00  -4.8077558e+00  -4.5474642e+00  -3.0352379e+00  -2.1358810e+00  -1.9659756e+00   1.2267723e+00   1.4455698e+00   3.8386268e+00  -4.5557135e+00  -3.0377704e+00  -4.9750241e+00  -3.6028481e+00  -3.2488192e+00  -1.7360451e+00  -3.1830948e+00  -4.8501289e-01  -3.0610131e+00  -1.1012975e+00  -2.6524816e+00  -1.6642149e+00  -1.5644723e+00  -4.1986918e-01   2.1565138e+00   1.6426527e+00  -2.4146412e+00
  -2.3240267e+00  -4.0486039e+00  -1.1959208e+00  -2.1194619e+00   6.6506541e-01   1.6597313e+00   6.4005825e+00   6.4170848e+00  -5.5634561e-02   1.5943529e+00  -4.4973558e+00  -2.6145950e+00  -3.0029322e+00  -8.6852771e-01   2.1358615e+00   3.9115757e+00  -1.7896617e+00   9.4173449e-01   2.8413748e+00  -2.5726577e+00  -5.6060320e-01  -1.8479012e+00  -2.0696805e+00  -4.1849166e-01  -6.1904448e-01   9.7963727e-01   1.2096674e+00   2.6468245e+00   3.0019757e+00   5.1236946e+00   5.1898424e+00  -2.0320214e+00  -2.3897274e+00  -5.3924531e-01  -5.4362398e-01   3.3797771e+00   4.0485899e+00   5.1614176e+00   5.7425891e+00  -2.0749749e+00  -1.5947467e+00  -1.5954836e+00  -7.6027852e-01  -1.1739369e+00   1.5996529e+00   1.3368138e+00   3.8533014e+00   7.3680307e+00   8.3395196e+00  -4.8196596e+00  -4.5815819e+00  -2.9754833e+00  -2.1328212e+00  -1.8670491e+00   1.2987191e+00   1.4429816e+00   3.8686325e+00  -4.5009821e+00  -3.0223335e+00  -4.8293160e+00  -3.5248047e+00  -3.0992292e+00  -1.5972476e+00  -3.0379699e+00  -3.1225854e-01  -2.9322475e+00  -9.4496185e-01  -2.5251566e+00  -1.5438050e+00  -1.6181129e+00  -5.0101131e-01   2.1613978e+00   1.6598456e+00  -2.3051060e+00
  -2.3687725e+00  -4.0605566e+00  -1.1523418e+00  -2.1970010e+00   6.0958144e-01   1.5886288e+00   6.2434628e+00   6.3149417e+00  -1.6709655e-02   1.6181858e+00  -4.4640167e+00  -2.6188476e+00  -2.9061222e+00  -8.4809372e-01   2.1794899e+00   3.9590526e+00  -1.8468364e+00   8.4703651e-01   2.7906931e+00  -2.5937424e+00  -4.9155208e-01  -1.8542656e+00  -2.1535284e+00  -4.6145412e-01  -7.1596929e-01   9.1099092e-01   1.1129372e+00   2.5798836e+00   2.9176548e+00   4.9995000e+00   5.0993741e+00  -2.0212886e+00  -2.4253428e+00  -5.7608190e-01  -6.5027305e-01   3.3118210e+00   3.9553111e+00   4.9962700e+00   5.6831935e+00  -2.0090165e+00  -1.6319129e+00  -1.5716154e+00  -7.9733285e-01  -1.2091535e+00   1.5581331e+00   1.3701830e+00   3.7845330e+00   7.2023962e+00   8.2134545e+00  -4.7970369e+00  -4.5874479e+00  -2.8945837e+00  -2.1344373e+00  -1.7373650e+00   1.3505377e+00   1.4599898e+00   3.8966014e+00  -4.4096420e+00  -2.9936473e+00  -4.6528623e+00  -3.4307184e+00  -2.9166114e+00  -1.4573597e+00  -2.8560107e+00  -1.3120720e-01  -2.7693441e+00  -7.7061602e-01  -2.3618374e+00  -1.3988283e+00  -1.6588168e+00  -5.7813212e-01   2.1223865e+00   1.6676754e+00  -2.1655686e+00
  -2.3953558e+00  -4.0479208e+00  -1.1149889e+00  -2.2670490e+00   5.4173978e-01   1.4917952e+00   6.0575937e+00   6.1602796e+00   4.5972492e-02   1.6497422e+00  -4.3994538e+00  -2.6100680e+00  -2.7839116e+00  -8.4034882e-01   2.2500816e+00   3.9952787e+00  -1.8882831e+00   7.2676971e-01   2.7012407e+00  -2.5994562e+00  -3.9874063e-01  -1.8505395e+00  -2.2220136e+00  -5.0597248e-01  -8.1096063e-01   8.1944855e-01   9.9182811e-01   2.4758912e+00   2.7924355e+00   4.8446172e+00   4.9586900e+00  -2.0050546e+00  -2.4498049e+00  -6.1791728e-01  -7.5729583e-01   3.2152125e+00   3.8216623e+00   4.8328608e+00   5.5977176e+00  -1.9496869e+00  -1.6727873e+00  -1.5436300e+00  -8.4057663e-01  -1.2403547e+00   1.4939264e+00   1.3962454e+00   3.6816016e+00   7.0274838e+00   8.0478376e+00  -4.7450978e+00  -4.5679351e+00  -2.7945711e+00  -2.1411642e+00  -1.5771805e+00   1.3846743e+00   1.4995029e+00   3.9238101e+00  -4.2848383e+00  -2.9530112e+00  -4.4491373e+00  -3.3214520e+00  -2.7024876e+00  -1.3163712e+00  -2.6379372e+00   5.7112362e-02  -2.5731040e+00  -5.7984743e-01  -2.1650308e+00  -1.2308256e+00  -1.6894213e+00  -6.5207813e-01   2.0402914e+00   1.6680287e+00  -1.9977123e+00
  -2.4073990e+00  -4.0142827e+00  -1.0876612e+00  -2.3310294e+00   4.6236296e-01   1.3704631e+00   5.8492827e+00   5.9592375e+00   1.3316156e-01   1.6903463e+00  -4.3090105e+00  -2.5913465e+00  -2.6383360e+00  -8.4406851e-01   2.3498924e+00   4.0231142e+00  -1.9165387e+00   5.8260955e-01   2.5776655e+00  -2.5932126e+00  -2.8272508e-01  -1.8404365e+00  -2.2763677e+00  -5.5328559e-01  -9.0431510e-01   7.0604832e-01   8.4800006e-01   2.3380248e+00   2.6288204e+00   4.6652913e+00   4.7732110e+00  -1.9870332e+00  -2.4652057e+00  -6.6599261e-01  -8.6436616e-01   3.0933568e+00   3.6509242e+00   4.6767940e+00   5.4899673e+00  -1.9006288e+00  -1.7180021e+00  -1.5139177e+00  -8.9070307e-01  -1.2676121e+00   1.4083183e+00   1.4161386e+00   3.5489399e+00   6.8508444e+00   7.8494324e+00  -4.6697927e+00  -4.5265341e+00  -2.6782079e+00  -2.1535206e+00  -1.3881316e+00   1.4038285e+00   1.5635230e+00   3.9515545e+00  -4.1306486e+00  -2.9021907e+00  -4.2223382e+00  -3.1985643e+00  -2.4594326e+00  -1.1742069e+00  -2.3856507e+00   2.5142385e-01  -2.3453942e+00  -3.7463545e-01  -1.9382060e+00  -1.0419774e+00  -1.7130342e+00  -7.2381352e-01   1.9176600e+00   1.6634913e+00  -1.8039751e+00
  -2.4089993e+00  -3.9636646e+00  -1.0736728e+00  -2.3905695e+00   3.7268208e-01   1.2265605e+00   5.6252939e+00   5.7195746e+00   2.4498539e-01   1.7412679e+00  -4.1988052e+00  -2.5659288e+00  -2.4723767e+00  -8.5801251e-01   2.4796864e+00   4.0454833e+00  -1.9344955e+00   4.1700654e-01   2.4262320e+00  -2.5787323e+00  -1.4456423e-01  -1.8278000e+00  -2.3182414e+00  -6.0453357e-01  -9.9640449e-01   5.7260536e-01   6.8384187e-01   2.1707043e+00   2.4306890e+00   4.4686667e+00   4.5502297e+00  -1.9709026e+00  -2.4739259e+00  -7.2129972e-01  -9.7127743e-01   2.9503605e+00   3.4475071e+00   4.5332887e+00   5.3647525e+00  -1.8651487e+00  -1.7680934e+00  -1.4849032e+00  -9.4821938e-01  -1.2912554e+00   1.3031124e+00   1.4308031e+00   3.3915896e+00   6.6794688e+00   7.6258046e+00  -4.5775436e+00  -4.4672116e+00  -2.5488866e+00  -2.1720403e+00  -1.1731542e+00   1.4108300e+00   1.6530828e+00   3.9811100e+00  -3.9519573e+00  -2.8433955e+00  -3.9772883e+00  -3.0643159e+00  -2.1910003e+00  -1.0307583e+00  -2.1021541e+00   4.5023624e-01  -2.0890654e+00  -1.5730269e-01  -1.6856347e+00  -8.3502801e-01  -1.7329101e+00  -7.9438420e-01   1.7586343e+00   1.6572115e+00  -1.5874432e+00
  -2.4045763e+00  -3.9003782e+00  -1.0757322e+00  -2.4474194e+00   2.7432646e-01   1.0626505e+00   5.3926208e+00   5.4503229e+00   3.8092811e-01   1.8036211e+00  -4.0754611e+00  -2.5370938e+00  -2.2898426e+00  -8.8099591e-01   2.6387806e+00   4.0652850e+00  -1.9452569e+00   2.3308511e-01   2.2544916e+00  -2.5599019e+00   1.4201002e-02  -1.8164284e+00  -2.3496225e+00  -6.6069697e-01  -1.0876346e+00   4.2165728e-01   5.0238784e-01   1.9793991e+00   2.2031310e+00   4.2624710e+00   4.2985566e+00  -1.9601532e+00  -2.4785390e+00  -7.8451102e-01  -1.0779258e+00   2.7908914e+00   3.2167876e+00   4.4070199e+00   5.2276614e+00  -1.8461253e+00  -1.8235044e+00  -1.4589190e+00  -1.0133869e+00  -1.3118035e+00   1.1805923e+00   1.4410019e+00   3.2149911e+00   6.5196188e+00   7.3850415e+00  -4.4749710e+00  -4.3942482e+00  -2.4104979e+00  -2.1971759e+00  -9.3634312e-01   1.4085216e+00   1.7682085e+00   4.0136659e+00  -3.7542965e+00  -2.7792205e+00  -3.7193129e+00  -2.9216251e+00  -1.9016168e+00  -8.8591819e-01  -1.7914426e+00   6.5187795e-01  -1.8078468e+00   6.9528894e-02  -1.4122214e+00  -6.1320560e-01  -1.7523161e+00  -8.6486881e-01   1.5687385e+00   1.6527131e+00  -1.3517425e+00
  -2.3987005e+00  -3.8288617e+00  -1.0958440e+00  -2.5033453e+00   1.6929379e-01   8.8186335e-01   5.1582546e+00   5.1613789e+00   5.3981679e-01   1.8782506e+00  -3.9458203e+00  -2.5080338e+00  -2.0952001e+00  -9.1192341e-01   2.8251419e+00   4.0852928e+00  -1.9519782e+00   3.4524554e-02   2.0708847e+00  -2.5406232e+00   1.9156789e-01  -1.8098978e+00  -2.3727205e+00  -7.2253514e-01  -1.1783886e+00   2.5638133e-01   3.0721986e-01   1.7703892e+00   1.9522394e+00   4.0546703e+00   4.0280724e+00  -1.9579355e+00  -2.4816930e+00  -8.5592032e-01  -1.1842669e+00   2.6200182e+00   2.9649134e+00   4.3019686e+00   5.0847731e+00  -1.8459222e+00  -1.8845744e+00  -1.4380853e+00  -1.0861679e+00  -1.3298889e+00   1.0434647e+00   1.4473577e+00   3.0247819e+00   6.3766832e+00   7.1354399e+00  -4.3686199e+00  -4.3120613e+00  -2.2672715e+00  -2.2291937e+00  -6.8275953e-01   1.3996540e+00   1.9079165e+00   4.0502496e+00  -3.5436564e+00  -2.7125559e+00  -3.4541016e+00  -2.7739708e+00  -1.5964441e+00  -7.3961366e-01  -1.4583640e+00   8.5453248e-01  -1.5062161e+00   3.0298042e-01  -1.1233265e+00  -3.8013554e-01  -1.7743912e+00  -9.3632114e-01   1.3546064e+00   1.6536720e+00  -1.1009245e+00
  -2.3959034e+00  -3.7535160e+00  -1.1352407e+00  -2.5600052e+00   5.9898945e-02   6.8781824e-01   4.9289467e+00   4.8630573e+00   7.1982200e-01   1.9656112e+00  -3.8166521e+00  -2.4817369e+00  -1.8933700e+00  -9.4978457e-01   3.0355272e+00   4.1080544e+00  -1.9577017e+00  -1.7457407e-01   1.8842915e+00  -2.5246647e+00   3.8509483e-01  -1.8113935e+00  -2.3898414e+00  -7.9052918e-01  -1.2689611e+00   8.0484631e-02   1.0235590e-01   1.5504908e+00   1.6848570e+00   3.8531065e+00   3.7492349e+00  -1.9669205e+00  -2.4859765e+00  -9.3540179e-01  -1.2902551e+00   2.4430298e+00   2.6985843e+00   4.2212932e+00   4.9423325e+00  -1.8663104e+00  -1.9515174e+00  -1.4242046e+00  -1.1661883e+00  -1.3461825e+00   8.9478440e-01   1.4503938e+00   2.8266058e+00   6.2550623e+00   6.8851902e+00  -4.2647078e+00  -4.2250288e+00  -2.1236027e+00  -2.2680796e+00  -4.1819721e-01   1.3867960e+00   2.0702445e+00   4.0916392e+00  -3.3262794e+00  -2.6464720e+00  -3.1875513e+00  -2.6252532e+00  -1.2812217e+00  -5.9183782e-01  -1.1084583e+00   1.0562760e+00  -1.1892536e+00   5.3996248e-01  -8.2458692e-01  -1.3974481e-01  -1.8020091e+00  -1.0097075e+00   1.1236599e+00   1.6636731e+00  -8.3935528e-01
  -2.4004737e+00  -3.6785389e+00  -1.1943454e+00  -2.6188215e+00  -5.1297430e-02   4.8453248e-01   4.7109841e+00   4.5656361e+00   9.1847927e-01   2.0656623e+00  -3.6943699e+00  -2.4608813e+00  -1.6895036e+00  -9.9361049e-01   3.2656657e+00   4.1357993e+00  -1.9651993e+00  -3.8983058e-01   1.7035667e+00  -2.5155171e+00   5.9193528e-01  -1.8235571e+00  -2.4032515e+00  -8.6483436e-01  -1.3594918e+00  -1.0192927e-01  -1.0787224e-01   1.3267597e+00   1.4082995e+00   3.6651472e+00   3.4725529e+00  -1.9891781e+00  -2.4937826e+00  -1.0223890e+00  -1.3957721e+00   2.2652458e+00   2.4248161e+00   4.1672267e+00   4.8064083e+00  -1.9084009e+00  -2.0243963e+00  -1.4186784e+00  -1.2527208e+00  -1.3613208e+00   7.3786176e-01   1.4505812e+00   2.6259448e+00   6.1580819e+00   6.6420669e+00  -4.1689044e+00  -4.1373130e+00  -1.9838689e+00  -2.3134704e+00  -1.4892089e-01   1.3722676e+00   2.2523257e+00   4.1382884e+00  -3.1084495e+00  -2.5840886e+00  -2.9256011e+00  -2.4796198e+00  -9.6208321e-01  -4.4267654e-01  -7.4777471e-01   1.2551164e+00  -8.6247837e-01   7.7722848e-01  -5.2173983e-01   1.0384000e-01  -1.8376501e+00  -1.0858442e+00   8.8375927e-01   1.6859701e+00  -5.7160055e-01
  -2.4162472e+00  -3.6077696e+00  -1.2727665e+00  -2.6808590e+00  -1.6157900e-01   2.7632102e-01   4.5099818e+00   4.2789036e+00   1.1327367e+00   2.1777858e+00  -3.5847706e+00  -2.4477354e+00  -1.4887596e+00  -1.0424074e+00   3.5104691e+00   4.1703588e+00  -1.9768306e+00  -6.0673282e-01   1.5370756e+00  -2.5162598e+00   8.0888459e-01  -1.8483580e+00  -2.4150478e+00  -9.4524571e-01  -1.4499050e+00  -2.8651297e-01  -3.1895092e-01   1.1061871e+00   1.1300607e+00   3.4973615e+00   3.2080687e+00  -2.0260783e+00  -2.5071844e+00  -1.1158773e+00  -1.5005564e+00   2.0918242e+00   2.1506954e+00   4.1410104e+00   4.6825620e+00  -1.9725945e+00  -2.1030973e+00  -1.4224454e+00  -1.3446939e+00  -1.3758434e+00   5.7615694e-01   1.4483786e+00   2.4279755e+00   6.0879422e+00   6.4131447e+00  -4.0861486e+00  -4.0527118e+00  -1.8522493e+00  -2.3646220e+00   1.1860737e-01   1.3580965e+00   2.4505025e+00   4.1902567e+00  -2.8962864e+00  -2.5284356e+00  -2.6740643e+00  -2.3412679e+00  -6.4536014e-01  -2.9233149e-01  -3.8267699e-01   1.4490331e+00  -5.3167239e-01   1.0114394e+00  -2.2045127e-01   3.4640559e-01  -1.8832890e+00  -1.1653398e+00   6.4283988e-01   1.7232624e+00  -3.0231085e-01
  -2.4464022e+00  -3.5445487e+00  -1.3693237e+00  -2.7467243e+00  -2.6817894e-01   6.7684208e-02   4.3307021e+00   4.0117491e+00   1.3590299e+00   2.3007358e+00  -3.4928061e+00  -2.4440805e+00  -1.2960940e+00  -1.0950801e+00   3.7642659e+00   4.2131046e+00  -1.9944268e+00  -8.2078370e-01   1.3922668e+00  -2.5294422e+00   1.0324440e+00  -1.8869993e+00  -2.4270415e+00  -1.0311820e+00  -1.5398637e+00  -4.6884096e-01  -5.2632198e-01   8.9540395e-01   8.5751525e-01   3.3552450e+00   2.9648701e+00  -2.0782246e+00  -2.5278255e+00  -1.2144519e+00  -1.6041413e+00   1.9275720e+00   1.8831360e+00   4.1428631e+00   4.5755404e+00  -2.0585493e+00  -2.1873099e+00  -1.4359504e+00  -1.4407238e+00  -1.3901443e+00   4.1316965e-01   1.4442628e+00   2.2374502e+00   6.0456999e+00   6.2045492e+00  -4.0205061e+00  -3.9745256e+00  -1.7325509e+00  -2.4204213e+00   3.7799838e-01   1.3459959e+00   2.6604782e+00   4.2471660e+00  -2.6955561e+00  -2.4823143e+00  -2.4384634e+00  -2.2142364e+00  -3.3737561e-01  -1.4113662e-01  -1.9639696e-02   1.6360186e+00  -2.0269701e-01   1.2392401e+00   7.3848043e-02   5.8377078e-01  -1.9403038e+00  -1.2485470e+00   4.0855822e-01   1.7775083e+00  -3.6104406e-02
  -2.4932745e+00  -3.4915991e+00  -1.4821058e+00  -2.8164943e+00  -3.6839442e-01  -1.3681318e-01   4.1769156e+00   3.7717926e+00   1.5933840e+00   2.4326338e+00  -3.4224015e+00  -2.4511531e+00  -1.1160775e+00  -1.1503606e+00   4.0210480e+00   4.2649073e+00  -2.0192059e+00  -1.0276417e+00   1.2753024e+00  -2.5569835e+00   1.2589015e+00  -1.9398589e+00  -2.4406646e+00  -1.1216896e+00  -1.6287428e+00  -6.4458002e-01  -7.2552146e-01   7.0041077e-01   5.9763465e-01   3.2430057e+00   2.7506651e+00  -2.1454199e+00  -2.5568412e+00  -1.3163403e+00  -1.7058092e+00   1.7767740e+00   1.6286436e+00   4.1719932e+00   4.4890236e+00  -2.1651726e+00  -2.2765153e+00  -1.4591387e+00  -1.5391689e+00  -1.4044418e+00   2.5233315e-01   1.4387481e+00   2.0586016e+00   6.0312862e+00   6.0212526e+00  -3.9750684e+00  -3.9054661e+00  -1.6280578e+00  -2.4794384e+00   6.2318919e-01   1.3373625e+00   2.8774988e+00   4.3081817e+00  -2.5115028e+00  -2.4481700e+00  -2.2238734e+00  -2.1022041e+00  -4.4237517e-02   1.0428764e-02   3.3496092e-01   1.8141169e+00   1.1869763e-01   1.4573467e+00   3.5611723e-01   8.1190823e-01  -2.0094121e+00  -1.3355289e+00   1.8796645e-01   1.8497836e+00   2.2255180e-01
  -2.5582090e+00  -3.4509371e+00  -1.6085522e+00  -2.8896841e+00  -4.5970434e-01  -3.3266648e-01   4.0513040e+00   3.5650958e+00   1.8315398e+00   2.5710021e+00  -3.3763221e+00  -2.4696160e+00  -9.5274672e-01  -1.2067622e+00   4.2747241e+00   4.3261153e+00  -2.0517274e+00  -1.2232486e+00   1.1907721e+00  -2.6000930e+00   1.4844295e+00  -2.0064734e+00  -2.4569062e+00  -1.2154677e+00  -1.7156263e+00  -8.0965611e-01  -9.1231397e-01   5.2634755e-01   3.5673031e-01   3.1634251e+00   2.5714432e+00  -2.2266696e+00  -2.5948089e+00  -1.4194861e+00  -1.8045660e+00   1.6430439e+00   1.3931022e+00   4.2266480e+00   4.4254357e+00  -2.2906383e+00  -2.3699845e+00  -1.4914788e+00  -1.6381978e+00  -1.4187685e+00   9.6917543e-02   1.4323895e+00   1.8950714e+00   6.0435621e+00   5.8669240e+00  -3.9518865e+00  -3.8475963e+00  -1.5414046e+00  -2.5400172e+00   8.4866849e-01   1.3332856e+00   3.0965575e+00   4.3720266e+00  -2.3487087e+00  -2.4279805e+00  -2.0347804e+00  -2.0083054e+00   2.2836080e-01   1.6173199e-01   6.7504874e-01   1.9814613e+00   4.2705933e-01   1.6626421e+00   6.2184468e-01   1.0270652e+00  -2.0906361e+00  -1.4260424e+00  -1.2764868e-02   1.9401967e+00   4.6946159e-01
  -2.6414629e+00  -3.4238218e+00  -1.7455601e+00  -2.9652580e+00  -5.3988148e-01  -5.1555719e-01   3.9554125e+00   3.3959540e+00   2.0690945e+00   2.7128414e+00  -3.3561021e+00  -2.4995619e+00  -8.0949213e-01  -1.2625696e+00   4.5193623e+00   4.3965515e+00  -2.0918867e+00  -1.4039393e+00   1.1415058e+00  -2.6592180e+00   1.7051905e+00  -2.0855647e+00  -2.4762827e+00  -1.3109156e+00  -1.7993320e+00  -9.6040686e-01  -1.0828167e+00   3.7731917e-01   1.4024000e-01   3.1177975e+00   2.4312428e+00  -2.3202228e+00  -2.6417347e+00  -1.5216440e+00  -1.8991419e+00   1.5292080e+00   1.1815905e+00   4.3041996e+00   4.3858331e+00  -2.4324371e+00  -2.4667868e+00  -1.5320112e+00  -1.7358691e+00  -1.4329840e+00  -5.0049205e-02   1.4257744e+00   1.7498582e+00   6.0804046e+00   5.7438358e+00  -3.9519442e+00  -3.8023116e+00  -1.4744861e+00  -2.6003887e+00   1.0496663e+00   1.3345607e+00   3.3126052e+00   4.4370240e+00  -2.2109829e+00  -2.4231686e+00  -1.8749603e+00  -1.9349805e+00   4.7532378e-01   3.1198285e-01   9.9504052e-01   2.1363045e+00   7.1741520e-01   1.8522717e+00   8.6717020e-01   1.2258762e+00  -2.1833018e+00  -1.5195419e+00  -1.8855810e-01   2.0478624e+00   7.0081578e-01
  -2.7421784e+00  -3.4107436e+00  -1.8896081e+00  -3.0416858e+00  -6.0709269e-01  -6.8147285e-01   3.8896554e+00   3.2667895e+00   2.3016501e+00   2.8547424e+00  -3.3620300e+00  -2.5405468e+00  -6.8897696e-01  -1.3158717e+00   4.7494169e+00   4.4755326e+00  -2.1389503e+00  -1.5665263e+00   1.1284979e+00  -2.7340221e+00   1.9174495e+00  -2.1751074e+00  -2.4988436e+00  -1.4061988e+00  -1.8784584e+00  -1.0937118e+00  -1.2336070e+00   2.5628535e-01  -4.7431360e-02   3.1059514e+00   2.3320404e+00  -2.4236473e+00  -2.6970705e+00  -1.6204848e+00  -1.9880151e+00   1.4372307e+00   9.9824040e-01   4.4012561e+00   4.3698822e+00  -2.5874543e+00  -2.5658066e+00  -1.5794170e+00  -1.8302117e+00  -1.4468052e+00  -1.8584259e-01   1.4195029e+00   1.6252843e+00   6.1388231e+00   5.6528345e+00  -3.9751663e+00  -3.7703552e+00  -1.4284063e+00  -2.6587939e+00   1.2223006e+00   1.3417028e+00   3.5207585e+00   4.5011712e+00  -2.1012787e+00  -2.4345426e+00  -1.7473809e+00  -1.8838691e+00   6.9231205e-01   4.6023314e-01   1.2900150e+00   2.2770422e+00   9.8543243e-01   2.0237342e+00   1.0889819e+00   1.4054614e+00  -2.2860705e+00  -1.6151997e+00  -3.3556242e-01   2.1709352e+00   9.1329937e-01
  -2.8584282e+00  -3.4114568e+00  -2.0368938e+00  -3.1170385e+00  -6.5997765e-01  -8.2681808e-01   3.8533654e+00   3.1781502e+00   2.5249615e+00   2.9930241e+00  -3.3931949e+00  -2.5916517e+00  -5.9308586e-01  -1.3646357e+00   4.9599302e+00   4.5618975e+00  -2.1916296e+00  -1.7083575e+00   1.1509481e+00  -2.8233964e+00   2.1176815e+00  -2.2724359e+00  -2.5242102e+00  -1.4993293e+00  -1.9514568e+00  -1.2070912e+00  -1.3618073e+00   1.6502207e-01  -2.0300621e-01   3.1263469e+00   2.2737704e+00  -2.5339410e+00  -2.7597637e+00  -1.7137091e+00  -2.0694632e+00   1.3681829e+00   8.4614244e-01   4.5137961e+00   4.3759196e+00  -2.7520778e+00  -2.6657693e+00  -1.6321032e+00  -1.9193051e+00  -1.4598516e+00  -3.0808434e-01   1.4141608e+00   1.5229788e+00   6.2150986e+00   5.5933759e+00  -4.0204642e+00  -3.7518623e+00  -1.4034688e+00  -2.7136049e+00   1.3636805e+00   1.3549520e+00   3.7164839e+00   4.5622361e+00  -2.0216427e+00  -2.4622693e+00  -1.6541317e+00  -1.8557534e+00   8.7586966e-01   6.0538092e-01   1.5558543e+00   2.4022272e+00   1.2275548e+00   2.1749590e+00   1.2849834e+00   1.5635045e+00  -2.3970043e+00  -1.7119460e+00  -4.5120231e-01   2.3066986e+00   1.1041823e+00
  -2.9873371e+00  -3.4250536e+00  -2.1834796e+00  -3.1891217e+00  -6.9770276e-01  -9.4851112e-01   3.8448906e+00   3.1288161e+00   2.7350669e+00   3.1238901e+00  -3.4475908e+00  -2.6515646e+00  -5.2289598e-01  -1.4068189e+00   5.1466904e+00   4.6540532e+00  -2.2481868e+00  -1.8273425e+00   1.2064144e+00  -2.9255095e+00   2.3026693e+00  -2.3743847e+00  -2.5516470e+00  -1.5882594e+00  -2.0167189e+00  -1.2987675e+00  -1.4651450e+00   1.0415425e-01  -3.2436009e-01   3.1762416e+00   2.2544737e+00  -2.6476703e+00  -2.8283310e+00  -1.7991593e+00  -2.1416361e+00   1.3222571e+00   7.2730685e-01   4.6373181e+00   4.4011021e+00  -2.9223333e+00  -2.7652753e+00  -1.6882953e+00  -2.0013511e+00  -1.4716987e+00  -4.1477095e-01   1.4102898e+00   1.4438784e+00   6.3049374e+00   5.5636215e+00  -4.0858202e+00  -3.7464252e+00  -1.3992109e+00  -2.7634218e+00   1.4719630e+00   1.3742733e+00   3.8957541e+00   4.6178684e+00  -1.9731906e+00  -2.5058777e+00  -1.5963816e+00  -1.8505530e+00   1.0235132e+00   7.4617935e-01   1.7893476e+00   2.5105734e+00   1.4411020e+00   2.3043637e+00   1.4537246e+00   1.6983034e+00  -2.5136626e+00  -1.8085227e+00  -5.3414189e-01   2.4517026e+00   1.2713854e+00
  -3.1252677e+00  -3.4500782e+00  -2.3254411e+00  -3.2556333e+00  -7.1998393e-01  -1.0440620e+00   3.8617242e+00   3.1160088e+00   2.9284013e+00   3.2435892e+00  -3.5222666e+00  -2.7186739e+00  -4.7866835e-01  -1.4405009e+00   5.3063529e+00   4.7500313e+00  -2.3065698e+00  -1.9219503e+00   1.2910679e+00  -3.0378928e+00   2.4695857e+00  -2.4774534e+00  -2.5801553e+00  -1.6709768e+00  -2.0726759e+00  -1.3676879e+00  -1.5419827e+00   7.3255159e-02  -4.1047837e-01   3.2519095e+00   2.2705634e+00  -2.7611324e+00  -2.9009568e+00  -1.8749239e+00  -2.2026488e+00   1.2988273e+00   6.4267958e-01   4.7669909e+00   4.4416249e+00  -3.0940363e+00  -2.8628416e+00  -1.7461340e+00  -2.0747389e+00  -1.4819315e+00  -5.0429200e-01   1.4083570e+00   1.3882442e+00   6.4036310e+00   5.5605982e+00  -4.1684100e+00  -3.7531745e+00  -1.4144757e+00  -2.8071391e+00   1.5463658e+00   1.3993495e+00   4.0551589e+00   4.6657184e+00  -1.9561101e+00  -2.5642943e+00  -1.5743652e+00  -1.8673696e+00   1.1337815e+00   8.8125146e-01   1.9882517e+00   2.6009517e+00   1.6243253e+00   2.4108828e+00   1.5945910e+00   1.8087911e+00  -2.6332242e+00  -1.9035476e+00  -5.8417075e-01   2.6019433e+00   1.4135144e+00
  -3.2680559e+00  -3.4846640e+00  -2.4590154e+00  -3.3143337e+00  -7.2707784e-01  -1.1116305e+00   3.9006598e+00   3.1356878e+00   3.1018770e+00   3.3485744e+00  -3.6135177e+00  -2.7911632e+00  -4.5986158e-01  -1.4640231e+00   5.4365049e+00   4.8475528e+00  -2.3645615e+00  -1.9911802e+00   1.4000278e+00  -3.1575622e+00   2.6160545e+00  -2.5779915e+00  -2.6085868e+00  -1.7456030e+00  -2.1179011e+00  -1.4135067e+00  -1.5913216e+00   7.1001463e-02  -4.6135113e-01   3.3488970e+00   2.3171933e+00  -2.8705323e+00  -2.9756043e+00  -1.9394274e+00  -2.2506873e+00   1.2965455e+00   5.9221184e-01   4.8978047e+00   4.4930024e+00  -3.2629561e+00  -2.9569538e+00  -1.8037672e+00  -2.1381013e+00  -1.4901928e+00  -5.7544148e-01   1.4087279e+00   1.3556969e+00   6.5062151e+00   5.5804043e+00  -4.2647529e+00  -3.7708654e+00  -1.4475179e+00  -2.8439746e+00   1.5871374e+00   1.4295741e+00   4.1919694e+00   4.7035527e+00  -1.9696904e+00  -2.6359041e+00  -1.5873990e+00  -1.9045727e+00   1.2062421e+00   1.0091114e+00   2.1513043e+00   2.6723797e+00   1.7764123e+00   2.4939695e+00   1.7077502e+00   1.8945233e+00  -2.7526317e+00  -1.9955848e+00  -6.0202670e-01   2.7530699e+00   1.5298579e+00
  -3.4112721e+00  -3.5266886e+00  -2.5807407e+00  -3.3632162e+00  -7.1974223e-01  -1.1500602e+00   3.9579608e+00   3.1829149e+00   3.2529337e+00   3.4356494e+00  -3.7171018e+00  -2.8670957e+00  -4.6516963e-01  -1.4761150e+00   5.5356829e+00   4.9441039e+00  -2.4199393e+00  -2.0345099e+00   1.5277549e+00  -3.2811652e+00   2.7401905e+00  -2.6723883e+00  -2.6357620e+00  -1.8104804e+00  -2.1512060e+00  -1.4365306e+00  -1.6127757e+00   9.5369400e-02  -4.7781705e-01   3.4622996e+00   2.3886964e+00  -2.9721668e+00  -3.0501397e+00  -1.9915006e+00  -2.2841201e+00   1.3134701e+00   5.7497646e-01   5.0247171e+00   4.5503881e+00  -3.4249857e+00  -3.0461240e+00  -1.8594301e+00  -2.1903577e+00  -1.4962168e+00  -6.2742482e-01   1.4116444e+00   1.3452713e+00   6.6076205e+00   5.6184613e+00  -4.3708928e+00  -3.7979648e+00  -1.4961314e+00  -2.8734582e+00   1.5954910e+00   1.4640487e+00   4.3041498e+00   4.7293598e+00  -2.0123718e+00  -2.7186339e+00  -1.6339227e+00  -1.9599161e+00   1.2414592e+00   1.1281910e+00   2.2781901e+00   2.7240076e+00   1.8974426e+00   2.5535679e+00   1.7940588e+00   1.9556365e+00  -2.8687465e+00  -2.0832150e+00  -5.8917295e-01   2.9006097e+00   1.6203478e+00
  -3.5504851e+00  -3.5739278e+00  -2.6875863e+00  -3.4006629e+00  -6.9916955e-01  -1.1588885e+00   4.0295329e+00   3.2522552e+00   3.3795548e+00   3.5020976e+00  -3.8284664e+00  -2.9444852e+00  -4.9258838e-01  -1.4759936e+00   5.6033326e+00   5.0370107e+00  -2.4706287e+00  -2.0518288e+00   1.6684685e+00  -3.4051485e+00   2.8406172e+00  -2.7572593e+00  -2.6605873e+00  -1.8642492e+00  -2.1717243e+00  -1.4376335e+00  -1.6065254e+00   1.4385399e-01  -4.6137327e-01   3.5870369e+00   2.4790614e+00  -3.0626061e+00  -3.1224577e+00  -2.0304258e+00  -2.3016061e+00   1.3472147e+00   5.8932039e-01   5.1427880e+00   4.6089068e+00  -3.5763013e+00  -3.1289546e+00  -1.9115121e+00  -2.2307500e+00  -1.4998486e+00  -6.5986208e-01   1.4172098e+00   1.3554871e+00   6.7028103e+00   5.6697855e+00  -4.4825897e+00  -3.8327329e+00  -1.5577929e+00  -2.8953893e+00   1.5735057e+00   1.5015916e+00   4.3903280e+00   4.7414365e+00  -2.0818174e+00  -2.8100512e+00  -1.7115684e+00  -2.0306761e+00   1.2409224e+00   1.2368737e+00   2.3694654e+00   2.7551074e+00   1.9882944e+00   2.5900584e+00   1.8549319e+00   1.9927762e+00  -2.9785106e+00  -2.1651015e+00  -5.4755345e-01   3.0401955e+00   1.6854853e+00
  -3.6815069e+00  -3.6241951e+00  -2.7770656e+00  -3.4255708e+00  -6.6689751e-01  -1.1383350e+00   4.1110892e+00   3.3381831e+00   3.4802541e+00   3.5457866e+00  -3.9429713e+00  -3.0213471e+00  -5.3951237e-01  -1.4634233e+00   5.6397242e+00   5.1235199e+00  -2.5148430e+00  -2.0433619e+00   1.8165571e+00  -3.5259328e+00   2.9164657e+00  -2.8296185e+00  -2.6821604e+00  -1.9059048e+00  -2.1789718e+00  -1.4181462e+00  -1.5732515e+00   2.1369236e-01  -4.1397009e-01   3.7181089e+00   2.5824079e+00  -3.1388610e+00  -3.1906014e+00  -2.0559557e+00  -2.3021892e+00   1.3951041e+00   6.3303795e-01   5.2472996e+00   4.6639781e+00  -3.7135139e+00  -3.2042025e+00  -1.9586065e+00  -2.2588613e+00  -1.5010443e+00  -6.7278502e-01   1.4253810e+00   1.3844330e+00   6.7869000e+00   5.7292637e+00  -4.5955158e+00  -3.8732980e+00  -1.6298035e+00  -2.9097696e+00   1.5240012e+00   1.5407620e+00   4.4497222e+00   4.7384505e+00  -2.1750012e+00  -2.9074715e+00  -1.8172521e+00  -2.1137958e+00   1.2069445e+00   1.3335316e+00   2.4264414e+00   2.7650649e+00   2.0505101e+00   2.6041829e+00   1.8921871e+00   2.0070035e+00  -3.0790968e+00  -2.2400446e+00  -4.7934982e-01   3.1677837e+00   1.7262365e+00
  -3.8005982e+00  -3.6754549e+00  -2.8473240e+00  -3.4374398e+00  -6.2470345e-01  -1.0892673e+00   4.1983010e+00   3.4354595e+00   3.5540358e+00   3.5652401e+00  -4.0560940e+00  -3.0957347e+00  -6.0285858e-01  -1.4387291e+00   5.6458232e+00   5.2008740e+00  -2.5511952e+00  -2.0095938e+00   1.9669487e+00  -3.6400848e+00   2.9673525e+00  -2.8870247e+00  -2.6998490e+00  -1.9348325e+00  -2.1728817e+00  -1.3797327e+00  -1.5140586e+00   3.0207365e-01  -3.3781011e-01   3.8508178e+00   2.6934189e+00  -3.1985291e+00  -3.2528663e+00  -2.0683034e+00  -2.2853719e+00   1.4543304e+00   7.0355030e-01   5.3338653e+00   4.7116019e+00  -3.8337930e+00  -3.2708371e+00  -1.9995395e+00  -2.2746201e+00  -1.4998544e+00  -6.6662506e-01   1.4359693e+00   1.4298581e+00   6.8552601e+00   5.7919103e+00  -4.7054394e+00  -3.9177199e+00  -1.7094221e+00  -2.9167262e+00   1.4503963e+00   1.5799024e+00   4.4820444e+00   4.7194773e+00  -2.2883139e+00  -3.0080675e+00  -1.9472856e+00  -2.2060293e+00   1.1425338e+00   1.4165694e+00   2.4510450e+00   2.7533793e+00   2.0861324e+00   2.5969552e+00   1.9078727e+00   1.9996863e+00  -3.1680463e+00  -2.3070224e+00  -3.8676162e-01   3.2798425e+00   1.7439106e+00
  -3.9046235e+00  -3.7258985e+00  -2.8971996e+00  -3.4364090e+00  -5.7448992e-01  -1.0131493e+00   4.2869272e+00   3.5394487e+00   3.6003415e+00   3.5596812e+00  -4.1636043e+00  -3.1657577e+00  -6.7921129e-01  -1.4027615e+00   5.6231394e+00   5.2663827e+00  -2.5787738e+00  -1.9511960e+00   2.1154141e+00  -3.7444730e+00   2.9933462e+00  -2.9276886e+00  -2.7133382e+00  -1.9508149e+00  -2.1538038e+00  -1.3242572e+00  -1.4303915e+00   4.0631917e-01  -2.3517209e-01   3.9809446e+00   2.8076949e+00  -3.2399039e+00  -3.3078819e+00  -2.0681040e+00  -2.2511559e+00   1.5220992e+00   7.9807249e-01   5.3985233e+00   4.7485838e+00  -3.9349642e+00  -3.3280866e+00  -2.0333798e+00  -2.2782850e+00  -1.4963898e+00  -6.4218947e-01   1.4486491e+00   1.4892680e+00   6.9036021e+00   5.8530922e+00  -4.8083925e+00  -3.9640403e+00  -1.7939773e+00  -2.9164343e+00   1.3565564e+00   1.6172007e+00   4.4873843e+00   4.6840029e+00  -2.4176779e+00  -3.1089721e+00  -2.0975025e+00  -2.3040710e+00   1.0512483e+00   1.4844717e+00   2.4456606e+00   2.7196755e+00   2.0975222e+00   2.5695667e+00   1.9040953e+00   1.9723842e+00  -3.2433744e+00  -2.3652103e+00  -2.7182975e-01   3.3735075e+00   1.7400272e+00
  -3.9911514e+00  -3.7739883e+00  -2.9262482e+00  -3.4232427e+00  -5.1816653e-01  -9.1197621e-01   4.3729257e+00   3.6463479e+00   3.6189820e+00   3.5290317e+00  -4.2617026e+00  -3.2295962e+00  -7.6497553e-01  -1.3568235e+00   5.5735535e+00   5.3174795e+00  -2.5971755e+00  -1.8689679e+00   2.2587763e+00  -3.8364025e+00   2.9949147e+00  -2.9505402e+00  -2.7226408e+00  -1.9540120e+00  -2.1224729e+00  -1.2536534e+00  -1.3239543e+00   5.2402140e-01  -1.0827418e-01   4.1048678e+00   2.9220001e+00  -3.2620443e+00  -3.3546575e+00  -2.0563482e+00  -2.2000516e+00   1.5957557e+00   9.1375662e-01   5.4378146e+00   4.7726778e+00  -4.0155698e+00  -3.3754645e+00  -2.0594314e+00  -2.2704109e+00  -1.4907785e+00  -6.0062431e-01   1.4629747e+00   1.5600146e+00   6.9280509e+00   5.9086942e+00  -4.9008022e+00  -4.0103231e+00  -1.8809516e+00  -2.9090520e+00   1.2466365e+00   1.6507641e+00   4.4660944e+00   4.6319031e+00  -2.5586763e+00  -3.2073744e+00  -2.2633952e+00  -2.4046739e+00   9.3703861e-01   1.5358494e+00   2.4129681e+00   2.6637205e+00   2.0871722e+00   2.5232924e+00   1.8828559e+00   1.9267333e+00  -3.3036421e+00  -2.4139806e+00  -1.3631670e-01   3.4466804e+00   1.7161858e+00
  -4.0584982e+00  -3.8184617e+00  -2.9347282e+00  -3.3992584e+00  -4.5753588e-01  -7.8819908e-01   4.4525354e+00   3.7533145e+00   3.6100692e+00   3.4738781e+00  -4.3471167e+00  -3.2855120e+00  -8.5652639e-01  -1.3025701e+00   5.4991519e+00   5.3517706e+00  -2.6064895e+00  -1.7637940e+00   2.3950154e+00  -3.9137144e+00   2.9728665e+00  -2.9552410e+00  -2.7280629e+00  -1.9449137e+00  -2.0799432e+00  -1.1698029e+00  -1.1966362e+00   6.5313391e-01   4.0811525e-02   4.2196262e+00   3.0343792e+00  -3.2647953e+00  -3.3925948e+00  -2.0342918e+00  -2.1330495e+00   1.6728879e+00   1.0477982e+00   5.4488480e+00   4.7826445e+00  -4.0748880e+00  -3.4127760e+00  -2.0772090e+00  -2.2517941e+00  -1.4831142e+00  -5.4336549e-01   1.4784031e+00   1.6393783e+00   6.9252031e+00   5.9552276e+00  -4.9795888e+00  -4.0546854e+00  -1.9680319e+00  -2.8946710e+00   1.1249284e+00   1.6787039e+00   4.4186828e+00   4.5633886e+00  -2.7066858e+00  -3.3006029e+00  -2.4402552e+00  -2.5047489e+00   8.0408882e-01   1.5694883e+00   2.3557870e+00   2.5854494e+00   2.0575297e+00   2.4594049e+00   1.8459111e+00   1.8643405e+00  -3.3479882e+00  -2.4528790e+00   1.8348785e-02   3.4980752e+00   1.6739478e+00
  -4.1057213e+00  -3.8583044e+00  -2.9235440e+00  -3.3662087e+00  -3.9418670e-01  -6.4464130e-01   4.5223438e+00   3.8584839e+00   3.5739523e+00   3.3953968e+00  -4.4171528e+00  -3.3318587e+00  -9.5033910e-01  -1.2418941e+00   5.4020759e+00   5.3670708e+00  -2.6072346e+00  -1.6366179e+00   2.5232612e+00  -3.9748505e+00   2.9282786e+00  -2.9421481e+00  -2.7301315e+00  -1.9242638e+00  -2.0274967e+00  -1.0744293e+00  -1.0504464e+00   7.9200999e-01   2.1018807e-01   4.3229228e+00   3.1441377e+00  -3.2487558e+00  -3.4214593e+00  -2.0033454e+00  -2.0515579e+00   1.7514049e+00   1.1975019e+00   5.4293481e+00   4.7782079e+00  -4.1129106e+00  -3.4400996e+00  -2.0863970e+00  -2.2234028e+00  -1.4734006e+00  -4.7208001e-01   1.4943272e+00   1.7246381e+00   6.8921820e+00   5.9898659e+00  -5.0422238e+00  -4.0953187e+00  -2.0531236e+00  -2.8732899e+00   9.9571715e-01   1.6992194e+00   4.3457276e+00   4.4789368e+00  -2.8570107e+00  -3.3861951e+00  -2.6233092e+00  -2.6014491e+00   6.5666173e-01   1.5843924e+00   2.2769400e+00   2.4849941e+00   2.0108425e+00   2.3791028e+00   1.7946677e+00   1.7866944e+00  -3.3761138e+00  -2.4815832e+00   1.9106109e-01   3.5272027e+00   1.6147400e+00
  -4.1325670e+00  -3.8927041e+00  -2.8941494e+00  -3.3261242e+00  -3.2940209e-01  -4.8441365e-01   4.5793356e+00   3.9608805e+00   3.5111622e+00   3.2952487e+00  -4.4697090e+00  -3.3670996e+00  -1.0430892e+00  -1.1768184e+00   5.2844023e+00   5.3614254e+00  -2.6002560e+00  -1.4884401e+00   2.6436755e+00  -4.0188728e+00   2.8624210e+00  -2.9122286e+00  -2.7294860e+00  -1.8929673e+00  -1.9665330e+00  -9.6901336e-01  -8.8746527e-01   9.3938974e-01   3.9810547e-01   4.4130816e+00   3.2516882e+00  -3.2151967e+00  -3.4413186e+00  -1.9649499e+00  -1.9573132e+00   1.8295855e+00   1.3603023e+00   5.3776907e+00   4.7599272e+00  -4.1302801e+00  -3.4577473e+00  -2.0867987e+00  -2.1862979e+00  -1.4615016e+00  -3.8860503e-01   1.5101134e+00   1.8131258e+00   6.8266854e+00   6.0104207e+00  -5.0867501e+00  -4.1305080e+00  -2.1343339e+00  -2.8448077e+00   8.6314949e-01   1.7106739e+00   4.2478175e+00   4.3792033e+00  -3.0050178e+00  -3.4619568e+00  -2.8078487e+00  -2.6922443e+00   4.9895546e-01   1.5798199e+00   2.1791377e+00   2.3627128e+00   1.9490363e+00   2.2834565e+00   1.7301181e+00   1.6950962e+00  -3.3882289e+00  -2.4998458e+00   3.8096526e-01   3.5342934e+00   1.5397858e+00
  -4.1393830e+00  -3.9209846e+00  -2.8484126e+00  -3.2811295e+00  -2.6408533e-01  -3.1082884e-01   4.6209229e+00   4.0602368e+00   3.4223722e+00   3.1754466e+00  -4.5032493e+00  -3.3898252e+00  -1.1317145e+00  -1.1094023e+00   5.1480635e+00   5.3331255e+00  -2.5865868e+00  -1.3203353e+00   2.7572426e+00  -4.0454413e+00   2.7766792e+00  -2.8669301e+00  -2.7267495e+00  -1.8519806e+00  -1.8984485e+00  -8.5473589e-01  -7.0981172e-01   1.0943417e+00   6.0288223e-01   4.4889563e+00   3.3582805e+00  -3.1659342e+00  -3.4524518e+00  -1.9204441e+00  -1.8522710e+00   1.9061015e+00   1.5337460e+00   5.2929233e+00   4.7289942e+00  -4.1281854e+00  -3.4662064e+00  -2.0782775e+00  -2.1415500e+00  -1.4470960e+00  -2.9488841e-01   1.5251459e+00   1.9022666e+00   6.7270354e+00   6.0152577e+00  -5.1117612e+00  -4.1586391e+00  -2.2099279e+00  -2.8090307e+00   7.3112281e-01   1.7116576e+00   4.1255301e+00   4.2649282e+00  -3.1462587e+00  -3.5260075e+00  -2.9893421e+00  -2.7749857e+00   3.3497771e-01   1.5553100e+00   2.0648979e+00   2.2192143e+00   1.8736349e+00   2.1733736e+00   1.6528231e+00   1.5906181e+00  -3.3849617e+00  -2.5074285e+00   5.8733287e-01   3.5201734e+00   1.4500693e+00
  -4.1270068e+00  -3.9425381e+00  -2.7884591e+00  -3.2332535e+00  -1.9870878e-01  -1.2732032e-01   4.6449673e+00   4.1567375e+00   3.3083770e+00   3.0382091e+00  -4.5167487e+00  -3.3987771e+00  -1.2134393e+00  -1.0416692e+00   4.9948084e+00   5.2807204e+00  -2.5672918e+00  -1.1334892e+00   2.8654835e+00  -4.0547527e+00   2.6724827e+00  -2.8080228e+00  -2.7223876e+00  -1.8022018e+00  -1.8245216e+00  -7.3245100e-01  -5.1962689e-01   1.2561662e+00   8.2278618e-01   4.5498173e+00   3.4656410e+00  -3.1031683e+00  -3.4552477e+00  -1.8709400e+00  -1.7384880e+00   1.9800122e+00   1.7154387e+00   5.1747715e+00   4.6869752e+00  -4.1082347e+00  -3.4660707e+00  -2.0606957e+00  -2.0901650e+00  -1.4296448e+00  -1.9293741e-01   1.5388743e+00   1.9896035e+00   6.5922252e+00   6.0031730e+00  -5.1163538e+00  -4.1782134e+00  -2.2782710e+00  -2.7656968e+00   6.0319563e-01   1.7010300e+00   3.9794385e+00   4.1368481e+00  -3.2765823e+00  -3.5768169e+00  -3.1635292e+00  -2.8479624e+00   1.6844257e-01   1.5106983e+00   1.9364964e+00   2.0553736e+00   1.7857248e+00   2.0495841e+00   1.5629391e+00   1.4740877e+00  -3.3672398e+00  -2.5040389e+00   8.0939921e-01   3.4861004e+00   1.3463325e+00
  -4.0966343e+00  -3.9567584e+00  -2.7164954e+00  -3.1842476e+00  -1.3329024e-01   6.2631209e-02   4.6497913e+00   4.2507235e+00   3.1700927e+00   2.8858126e+00  -4.5096129e+00  -3.3928684e+00  -1.2857627e+00  -9.7555487e-01   4.8262087e+00   5.2030273e+00  -2.5433077e+00  -9.2925225e-01   2.9701262e+00  -4.0474419e+00   2.5512467e+00  -2.7374221e+00  -2.7165727e+00  -1.7443650e+00  -1.7458105e+00  -6.0269277e-01  -3.1907479e-01   1.4242702e+00   1.0558890e+00   4.5952116e+00   3.5755573e+00  -3.0292984e+00  -3.4500920e+00  -1.8172082e+00  -1.6180072e+00   2.0507375e+00   1.9029689e+00   5.0236388e+00   4.6355244e+00  -4.0722984e+00  -3.4579638e+00  -2.0338563e+00  -2.0330240e+00  -1.4083730e+00  -8.4778945e-02   1.5508638e+00   2.0728086e+00   6.4219676e+00   5.9732443e+00  -5.1000604e+00  -4.1878494e+00  -2.3377680e+00  -2.7145037e+00   4.8252328e-01   1.6779448e+00   3.8101572e+00   3.9956144e+00  -3.3922261e+00  -3.6132258e+00  -3.3264932e+00  -2.9099456e+00   2.6937318e-03   1.4461219e+00   1.7959550e+00   1.8723432e+00   1.6859711e+00   1.9126514e+00   1.4602905e+00   1.3461021e+00  -3.3361598e+00  -2.4892751e+00   1.0461793e+00   3.4335776e+00   1.2291053e+00
  -4.0496816e+00  -3.9629898e+00  -2.6346364e+00  -3.1354303e+00  -6.7398888e-02   2.5556182e-01   4.6341858e+00   4.3423753e+00   3.0085759e+00   2.7204557e+00  -4.4815879e+00  -3.3712067e+00  -1.3464269e+00  -9.1287137e-01   4.6436939e+00   5.0991469e+00  -2.5152941e+00  -7.0920397e-01   3.0727589e+00  -4.0244641e+00   2.4143329e+00  -2.6570122e+00  -2.7090723e+00  -1.6789555e+00  -1.6630773e+00  -4.6571476e-01  -1.1035646e-01   1.5980268e+00   1.2999129e+00   4.6248322e+00   3.6894477e+00  -2.9467325e+00  -3.4372699e+00  -1.7595908e+00  -1.4927565e+00   2.1180084e+00   2.0938177e+00   4.8405891e+00   4.5760980e+00  -4.0223517e+00  -3.4424658e+00  -1.9974563e+00  -1.9708466e+00  -1.3822707e+00   2.7568090e-02   1.5608411e+00   2.1496847e+00   6.2167368e+00   5.9246755e+00  -5.0627651e+00  -4.1862912e+00  -2.3868136e+00  -2.6551463e+00   3.7182068e-01   1.6418560e+00   3.6184094e+00   3.8417363e+00  -3.4898910e+00  -3.6344573e+00  -3.4747100e+00  -2.9602172e+00  -1.5934373e-01   1.3620166e+00   1.6450572e+00   1.6715503e+00   1.5746782e+00   1.7629959e+00   1.3444772e+00   1.2070687e+00  -3.2928538e+00  -2.4625904e+00   1.2962803e+00   3.3641672e+00   1.0987630e+00
  -3.9876553e+00  -3.9604937e+00  -2.5447456e+00  -3.0875682e+00  -1.9341604e-04   4.4807756e-01   4.5974091e+00   4.4314226e+00   2.8250678e+00   2.5441473e+00  -4.4326669e+00  -3.3331162e+00  -1.3933769e+00  -8.5527909e-01   4.4486211e+00   4.9684852e+00  -2.4835140e+00  -4.7522208e-01   3.1745039e+00  -3.9869651e+00   2.2630363e+00  -2.5684835e+00  -2.6991684e+00  -1.6061523e+00  -1.5767436e+00  -3.2156187e-01   1.0426593e-01   1.7766304e+00   1.5520882e+00   4.6383928e+00   3.8079587e+00  -2.8577079e+00  -3.4168827e+00  -1.6979499e+00  -1.3644666e+00   2.1818012e+00   2.2852729e+00   4.6273287e+00   4.5097011e+00  -3.9603168e+00  -3.4200458e+00  -1.9510543e+00  -1.9041790e+00  -1.3501127e+00   1.4210928e-01   1.5687353e+00   2.2181602e+00   5.9778083e+00   5.8566540e+00  -5.0046288e+00  -4.1724135e+00  -2.4237615e+00  -2.5873558e+00   2.7335036e-01   1.5925125e+00   3.4051209e+00   3.6755448e+00  -3.5667946e+00  -3.6401104e+00  -3.6050781e+00  -2.9985751e+00  -3.1518399e-01   1.2591058e+00   1.4853941e+00   1.4546902e+00   1.4518910e+00   1.6009433e+00   1.2150091e+00   1.0572694e+00  -3.2383672e+00  -2.4232840e+00   1.5577306e+00   3.2793249e+00   9.5560754e-01
  -3.9120314e+00  -3.9484498e+00  -2.4483054e+00  -3.0408068e+00   6.9509125e-02   6.3689831e-01   4.5391862e+00   4.5168955e+00   2.6210492e+00   2.3586357e+00  -4.3630106e+00  -3.2781575e+00  -1.4247290e+00  -8.0425664e-01   4.2423551e+00   4.8107832e+00  -2.4477537e+00  -2.2954800e-01   3.2757413e+00  -3.9361644e+00   2.0986025e+00  -2.4732013e+00  -2.6856234e+00  -1.5258077e+00  -1.4868832e+00  -1.7016819e-01   3.2244149e-01   1.9589658e+00   1.8090407e+00   4.6355321e+00   3.9306340e+00  -2.7641358e+00  -3.3887939e+00  -1.6316562e+00  -1.2346158e+00   2.2422626e+00   2.4743526e+00   4.3861802e+00   4.4366863e+00  -3.8879182e+00  -3.3910084e+00  -1.8940618e+00  -1.8334070e+00  -1.3105003e+00   2.5688342e-01   1.5747091e+00   2.2762823e+00   5.7072847e+00   5.7682416e+00  -4.9260266e+00  -4.1452348e+00  -2.4469204e+00  -2.5109429e+00   1.8893341e-01   1.5299424e+00   3.1715233e+00   3.4971895e+00  -3.6207066e+00  -3.6301424e+00  -3.7149320e+00  -3.0253110e+00  -4.6277329e-01   1.1383884e+00   1.3184292e+00   1.2237124e+00   1.3175287e+00   1.4267848e+00   1.0714572e+00   8.9694575e-01  -3.1735628e+00  -2.3705206e+00   1.8278447e+00   3.1802700e+00   7.9996303e-01
  -3.8241671e+00  -3.9259868e+00  -2.3463305e+00  -2.9946504e+00   1.4313568e-01   8.1889220e-01   4.4597084e+00   4.5969607e+00   2.3983080e+00   2.1653740e+00  -4.2728914e+00  -3.2061554e+00  -1.4387656e+00  -7.6107101e-01   4.0263540e+00   4.6261484e+00  -2.4072951e+00   2.5160335e-02   3.3759121e+00  -3.8732610e+00   1.9222738e+00  -2.3721169e+00  -2.6666969e+00  -1.4374691e+00  -1.3932514e+00  -1.1474170e-02   5.4170533e-01   2.1435000e+00   2.0667273e+00   4.6157552e+00   4.0556866e+00  -2.6674875e+00  -3.3526083e+00  -1.5596283e+00  -1.1044021e+00   2.2996299e+00   2.6577636e+00   4.1200530e+00   4.3566353e+00  -3.8065704e+00  -3.3554567e+00  -1.8257604e+00  -1.7587909e+00  -1.2619230e+00   3.6996909e-01   1.5791740e+00   2.3222150e+00   5.4081117e+00   5.6583101e+00  -4.8275097e+00  -4.1039437e+00  -2.4545813e+00  -2.4258469e+00   1.1997743e-01   1.4544342e+00   2.9192626e+00   3.3066649e+00  -3.6499725e+00  -3.6048394e+00  -3.8020476e+00  -3.0411607e+00  -6.0046129e-01   1.0011225e+00   1.1455728e+00   9.8080297e-01   1.1715361e+00   1.2408485e+00   9.1360684e-01   7.2639366e-01  -3.0990585e+00  -2.3033846e+00   2.1031396e+00   3.0679116e+00   6.3227697e-01
  -3.7252459e+00  -3.8922509e+00  -2.2393309e+00  -2.9479975e+00   2.2223633e-01   9.9110781e-01   4.3596335e+00   4.6688515e+00   2.1590124e+00   1.9655405e+00  -4.1626739e+00  -3.1172256e+00  -1.4339621e+00  -7.2673834e-01   3.8022524e+00   4.4150930e+00  -2.3609404e+00   2.8579723e-01   3.4734205e+00  -3.7993778e+00   1.7353617e+00  -2.2657308e+00  -2.6402148e+00  -1.3404429e+00  -1.2953480e+00   1.5444671e-01   7.5946366e-01   2.3282131e+00   2.3204366e+00   4.5784212e+00   4.1799055e+00  -2.5687284e+00  -3.3076827e+00  -1.4804174e+00  -9.7474183e-01   2.3541525e+00   2.8318940e+00   3.8324147e+00   4.2683297e+00  -3.7172941e+00  -3.3132733e+00  -1.7453438e+00  -1.6805152e+00  -1.2028398e+00   4.7949206e-01   1.5827920e+00   2.3542455e+00   5.0840727e+00   5.5255295e+00  -4.7098021e+00  -4.0479349e+00  -2.4450726e+00  -2.3321852e+00   6.7514767e-02   1.3665156e+00   2.6504992e+00   3.1038691e+00  -3.6535269e+00  -3.5647782e+00  -3.8646459e+00  -3.0472271e+00  -7.2695530e-01   8.4880977e-01   9.6826040e-01   7.2836303e-01   1.0140406e+00   1.0435786e+00   7.4160181e-01   5.4606401e-01  -3.0152031e+00  -2.2209639e+00   2.3793183e+00   2.9428392e+00   4.5321976e-01
  -3.6162648e+00  -3.8465073e+00  -2.1273308e+00  -2.8992200e+00   3.0834690e-01   1.1508069e+00   4.2400866e+00   4.7289133e+00   1.9057709e+00   1.7600949e+00  -4.0328369e+00  -3.0118072e+00  -1.4090484e+00  -7.0198628e-01   3.5719347e+00   4.1785650e+00  -2.3070958e+00   5.4880801e-01   3.5656488e+00  -3.7155495e+00   1.5393336e+00  -2.1541099e+00  -2.6036882e+00  -1.2338979e+00  -1.1925082e+00   3.2726333e-01   9.7299484e-01   2.5105753e+00   2.5648594e+00   4.5227857e+00   4.2987080e+00  -2.4683072e+00  -3.2531736e+00  -1.3923371e+00  -8.4629211e-01   2.4060266e+00   2.9928603e+00   3.5272563e+00   4.1698246e+00  -3.6206820e+00  -3.2641263e+00  -1.6519904e+00  -1.5987449e+00  -1.1317749e+00   5.8363822e-01   1.5864565e+00   2.3708065e+00   4.7397623e+00   5.3684244e+00  -4.5738258e+00  -3.9768693e+00  -2.4168413e+00  -2.2303023e+00   3.2244480e-02   1.2669345e+00   2.3679922e+00   2.8886891e+00  -3.6309016e+00  -3.5107868e+00  -3.9014003e+00  -3.0448844e+00  -8.4126493e-01   6.8317703e-01   7.8802207e-01   4.6898654e-01   8.4549907e-01   8.3561352e-01   5.5606535e-01   3.5665539e-01  -2.9220996e+00  -2.1224561e+00   2.6513302e+00   2.8053780e+00   2.6377133e-01
  -3.4980646e+00  -3.7882605e+00  -2.0099421e+00  -2.8462897e+00   4.0284346e-01   1.2955007e+00   4.1026654e+00   4.7727599e+00   1.6416778e+00   1.5498733e+00  -3.8840347e+00  -2.8906949e+00  -1.3630976e+00  -6.8721874e-01   3.3375904e+00   3.9179804e+00  -2.2439013e+00   8.1022303e-01   3.6490850e+00  -3.6227565e+00   1.3359048e+00  -2.0369595e+00  -2.5544744e+00  -1.1170004e+00  -1.0840132e+00   5.0627516e-01   1.1794717e+00   2.6875791e+00   2.7942380e+00   4.4480852e+00   4.4063477e+00  -2.3662019e+00  -3.1881128e+00  -1.2936297e+00  -7.1949275e-01   2.4553410e+00   3.1366062e+00   3.2090573e+00   4.0586171e+00  -3.5169073e+00  -3.2074910e+00  -1.5449557e+00  -1.5136811e+00  -1.0474276e+00   6.8067352e-01   1.5912557e+00   2.3705170e+00   4.3805374e+00   5.1854872e+00  -4.4207597e+00  -3.8907448e+00  -2.3685585e+00  -2.1208158e+00   1.4569689e-02   1.1566417e+00   2.0751528e+00   2.6611075e+00  -3.5822287e+00  -3.4439047e+00  -3.9114531e+00  -3.0356711e+00  -9.4264539e-01   5.0615768e-01   6.0653751e-01   2.0543282e-01   6.6681974e-01   6.1785738e-01   3.5819022e-01   1.5919177e-01  -2.8196645e+00  -2.0072945e+00   2.9135084e+00   2.6557006e+00   6.5287758e-02
  -3.3714012e+00  -3.7173864e+00  -1.8864866e+00  -2.7869369e+00   5.0679800e-01   1.4229957e+00   3.9494368e+00   4.7955435e+00   1.3703277e+00   1.3357032e+00  -3.7171861e+00  -2.7550642e+00  -1.2956263e+00  -6.8248812e-01   3.1017476e+00   3.6352411e+00  -2.1694035e+00   1.0657303e+00   3.7195536e+00  -3.5219926e+00   1.1271171e+00  -1.9137379e+00  -2.4899718e+00  -9.8907003e-01  -9.6921101e-01   6.9032457e-01   1.3760069e+00   2.8558219e+00   3.0025877e+00   4.3536657e+00   4.4962514e+00  -2.2620133e+00  -3.1115087e+00  -1.1826581e+00  -5.9462229e-01   2.5020441e+00   3.2590536e+00   2.8827373e+00   3.9318920e+00  -3.4057852e+00  -3.1427020e+00  -1.4236864e+00  -1.4256090e+00  -9.4878724e-01   7.6897296e-01   1.5984174e+00   2.3522435e+00   4.0124339e+00   4.9753464e+00  -4.2521097e+00  -3.7899734e+00  -2.2992388e+00  -2.0046514e+00   1.4627066e-02   1.0367769e+00   1.7760587e+00   2.4213198e+00  -3.5082392e+00  -3.3653501e+00  -3.8944394e+00  -3.0211805e+00  -1.0305463e+00   3.1987008e-01   4.2566833e-01  -5.9405241e-02   4.7944698e-01   3.9153799e-01   1.4978608e-01  -4.4924650e-02  -2.7077261e+00  -1.8752755e+00   3.1597818e+00   2.4939869e+00  -1.4045874e-01
  -3.2370469e+00  -3.6342499e+00  -1.7561554e+00  -2.7188337e+00   6.2084441e-01   1.5314470e+00   3.7829306e+00   4.7923005e+00   1.0957920e+00   1.1185243e+00  -3.5335791e+00  -2.6064851e+00  -1.2066878e+00  -6.8747831e-01   2.8672862e+00   3.3327477e+00  -2.0817542e+00   1.3107845e+00   3.7725284e+00  -3.4143555e+00   9.1539132e-01  -1.7838111e+00  -2.4078295e+00  -8.4974189e-01  -8.4763957e-01   8.7774151e-01   1.5597215e+00   3.0116408e+00   3.1839769e+00   4.2391389e+00   4.5614736e+00  -2.1551006e+00  -3.0224662e+00  -1.0581066e+00  -4.7186280e-01   2.5459295e+00   3.3563025e+00   2.5535948e+00   3.7868297e+00  -3.2868793e+00  -3.0690217e+00  -1.2879424e+00  -1.3349319e+00  -8.3525033e-01   8.4705614e-01   1.6092382e+00   2.3151803e+00   3.6420539e+00   4.7369797e+00  -4.0697820e+00  -3.6754551e+00  -2.2083707e+00  -1.8830581e+00   3.2304996e-02   9.0866016e-01   1.4754194e+00   2.1698520e+00  -3.4102518e+00  -3.2764909e+00  -3.8505158e+00  -3.0029602e+00  -1.1045723e+00   1.2659382e-01   2.4746250e-01  -3.2253862e-01   2.8539895e-01   1.5824293e-01  -6.6719777e-02  -2.5389362e-01  -2.5861456e+00  -1.7266819e+00   3.3839486e+00   2.3206027e+00  -3.5127331e-01
  -3.0959081e+00  -3.5397946e+00  -1.6181922e+00  -2.6397912e+00   7.4506536e-01   1.6194175e+00   3.6061164e+00   4.7583671e+00   8.2255134e-01   8.9949671e-01  -3.3349680e+00  -2.4469198e+00  -1.0969404e+00  -7.0150032e-01   2.6374198e+00   3.0133971e+00  -1.9794190e+00   1.5407481e+00   3.8034981e+00  -3.3011364e+00   7.0353923e-01  -1.6466213e+00  -2.3061644e+00  -6.9912109e-01  -7.1914091e-01   1.0663267e+00   1.7278310e+00   3.1512829e+00   3.3328472e+00   4.1045442e+00   4.5952183e+00  -2.0447411e+00  -2.9203140e+00  -9.1917816e-01  -3.5137000e-01   2.5866407e+00   3.4248639e+00   2.2272218e+00   3.6209427e+00  -3.1596474e+00  -2.9857301e+00  -1.1379189e+00  -1.2421902e+00  -7.0672980e-01   9.1362962e-01   1.6250006e+00   2.2589434e+00   3.2764159e+00   4.4699484e+00  -3.8761427e+00  -3.5486302e+00  -2.0960430e+00  -1.7576012e+00   6.7251533e-02   7.7378735e-01   1.1784858e+00   1.9076675e+00  -3.2901510e+00  -3.1788208e+00  -3.7803909e+00  -2.9824211e+00  -1.1644580e+00  -7.1255833e-02   7.4130624e-02  -5.8092847e-01   8.7254136e-02  -8.0069215e-02  -2.8833094e-01  -4.6553126e-01  -2.4549534e+00  -1.5623874e+00   3.5799909e+00   2.1362766e+00  -5.6456604e-01
  -2.9491459e+00  -3.4355856e+00  -1.4720816e+00  -2.5479578e+00   8.7890810e-01   1.6859390e+00   3.4223594e+00   4.6898059e+00   5.5538309e-01   6.8008286e-01  -3.1236416e+00  -2.2786931e+00  -9.6767675e-01  -7.2349983e-01   2.4156488e+00   2.6805715e+00  -1.8613783e+00   1.7510562e+00   3.8083495e+00  -3.1838926e+00   4.9472875e-01  -1.5018614e+00  -2.1837600e+00  -5.3791242e-01  -5.8395987e-01   1.2533766e+00   1.8777441e+00   3.2711023e+00   3.4443468e+00   3.9504975e+00   4.5913877e+00  -1.9302989e+00  -2.8047303e+00  -7.6576685e-01  -2.3334175e-01   2.6236919e+00   3.4619025e+00   1.9093926e+00   3.4324049e+00  -3.0236135e+00  -2.8922277e+00  -9.7435933e-01  -1.1480614e+00  -5.6374853e-01   9.6763319e-01   1.6468852e+00   2.1836707e+00   2.9227709e+00   4.1746396e+00  -3.6740461e+00  -3.4114967e+00  -1.9630586e+00  -1.6301249e+00   1.1887545e-01   6.3383210e-01   8.9090366e-01   1.6362496e+00  -3.1503473e+00  -3.0739358e+00  -3.6853465e+00  -2.9607652e+00  -1.2100593e+00  -2.7115410e-01  -9.2005308e-02  -8.3153873e-01  -1.1191564e-01  -3.2108694e-01  -5.1157695e-01  -6.7732101e-01  -2.3144802e+00  -1.3839320e+00   3.7424091e+00   1.9422506e+00  -7.7741581e-01
  -2.7982766e+00  -3.3237948e+00  -1.3177225e+00  -2.4420039e+00   1.0211374e+00   1.7305661e+00   3.2353514e+00   4.5838206e+00   2.9920594e-01   4.6208803e-01  -2.9024479e+00  -2.1044387e+00  -8.2081129e-01  -7.5207397e-01   2.2056788e+00   2.3381110e+00  -1.7273028e+00   1.9373936e+00   3.7837308e+00  -3.0644802e+00   2.9239754e-01  -1.3496328e+00  -2.0402390e+00  -3.6751326e-01  -4.4281860e-01   1.4357501e+00   2.0071645e+00   3.3677638e+00   3.5146521e+00   3.7783118e+00   4.5451072e+00  -1.8113851e+00  -2.6758558e+00  -5.9859254e-01  -1.1808106e-01   2.6565004e+00   3.4654749e+00   1.6059181e+00   3.2203475e+00  -2.8785502e+00  -2.7881429e+00  -7.9864248e-01  -1.0533445e+00  -4.0750691e-01   1.0082894e+00   1.6758817e+00   2.0901166e+00   2.5883849e+00   3.8524817e+00  -3.4668230e+00  -3.2665822e+00  -1.8110153e+00  -1.5026848e+00   1.8634418e-01   4.9065158e-01   6.1851386e-01   1.3576506e+00  -2.9937197e+00  -2.9635090e+00  -3.5672454e+00  -2.9389281e+00  -1.2413587e+00  -4.7049411e-01  -2.4858781e-01  -1.0713963e+00  -3.0865832e-01  -5.6219312e-01  -7.3265024e-01  -8.8649770e-01  -2.1654777e+00  -1.1935617e+00   3.8665417e+00   1.7403795e+00  -9.8666497e-01
  -2.6452407e+00  -3.2071255e+00  -1.1555718e+00  -2.3212808e+00   1.1698310e+00   1.7534164e+00   3.0490109e+00   4.4391104e+00   5.8891289e-02   2.4765490e-01  -2.6747636e+00  -1.9270183e+00  -6.5882475e-01  -7.8549946e-01   2.0113024e+00   1.9902750e+00  -1.5776898e+00   2.0958706e+00   3.7273594e+00  -2.9450418e+00   1.0012018e-01  -1.1905721e+00  -1.8761886e+00  -1.9005800e-01  -2.9696072e-01   1.6099717e+00   2.1141869e+00   3.4384357e+00   3.5412413e+00   3.5900601e+00   4.4531761e+00  -1.6879929e+00  -2.5343848e+00  -4.1928185e-01  -6.0466601e-03   2.6844252e+00   3.4347302e+00   1.3224708e+00   2.9850870e+00  -2.7246462e+00  -2.6734322e+00  -6.1283536e-01  -9.5892895e-01  -2.3991449e-01   1.0351535e+00   1.7127081e+00   1.9797295e+00   2.2802929e+00   3.5061151e+00  -3.2582186e+00  -3.1168650e+00  -1.6423418e+00  -1.3774532e+00   2.6858293e-01   3.4629475e-01   3.6711036e-01   1.0745014e+00  -2.8235370e+00  -2.8492585e+00  -3.4285177e+00  -2.9175359e+00  -1.2584788e+00  -6.6661383e-01  -3.9331664e-01  -1.2976562e+00  -4.9929417e-01  -8.0053891e-01  -9.4757379e-01  -1.0901569e+00  -2.0092052e+00  -9.9422563e-01   3.9488489e+00   1.5331640e+00  -1.1890410e+00
  -2.4924191e+00  -3.0886779e+00  -9.8674112e-01  -2.1859384e+00   1.3224221e+00   1.7551934e+00   2.8673543e+00   4.2561311e+00  -1.6094822e-01   3.9209785e-02  -2.4444075e+00  -1.7494191e+00  -4.8467579e-01  -8.2177263e-01   1.8362526e+00   1.6416859e+00  -1.4139433e+00   2.2231869e+00   3.6382484e+00  -2.8279362e+00  -7.8561840e-02  -1.0259341e+00  -1.6932309e+00  -8.4076503e-03  -1.4816075e-01   1.7723665e+00   2.1973805e+00   3.4809582e+00   3.5231013e+00   3.3885805e+00   4.3144097e+00  -1.5605953e+00  -2.3816214e+00  -2.3038638e-01   1.0211367e-01   2.7068114e+00   3.3700604e+00   1.0643832e+00   2.7282640e+00  -2.5626467e+00  -2.5484646e+00  -4.1970053e-01  -8.6575073e-01  -6.3575974e-02   1.0481624e+00   1.7577465e+00   1.8546969e+00   2.0050368e+00   3.1394941e+00  -3.0522824e+00  -2.9656463e+00  -1.4602726e+00  -1.2566040e+00   3.6428160e-01   2.0300859e-01   1.4216966e-01   7.8997821e-01  -2.6433588e+00  -2.7329076e+00  -3.2721186e+00  -2.8968795e+00  -1.2616988e+00  -8.5682410e-01  -5.2405316e-01  -1.5076674e+00  -6.8009478e-01  -1.0331367e+00  -1.1523879e+00  -1.2853804e+00  -1.8474794e+00  -7.8952640e-01   3.9871335e+00   1.3237109e+00  -1.3812976e+00
  -2.3425937e+00  -2.9717722e+00  -8.1303825e-01  -2.0369961e+00   1.4757867e+00   1.7371817e+00   2.6943467e+00   4.0372360e+00  -3.5617794e-01  -1.6063501e-01  -2.2155044e+00  -1.5746372e+00  -3.0169095e-01  -8.5865952e-01   1.6840279e+00   1.2972558e+00  -1.2383968e+00   2.3167713e+00   3.5168312e+00  -2.7156212e+00  -2.4033214e-01  -8.5762324e-01  -1.4940282e+00   1.7391597e-01   1.3029371e-03   1.9192186e+00   2.2558510e+00   3.4939711e+00   3.4608438e+00   3.1774099e+00   4.1298363e+00  -1.4301972e+00  -2.2194993e+00  -3.5333415e-02   2.0555185e-01   2.7230306e+00   3.2731755e+00   8.3643041e-01   2.4528806e+00  -2.3939445e+00  -2.4140782e+00  -2.2265132e-01  -7.7474322e-01   1.1827366e-01   1.0476773e+00   1.8109983e+00   1.7179487e+00   1.7683948e+00   2.7578979e+00  -2.8532112e+00  -2.8163802e+00  -1.2687536e+00  -1.1421883e+00   4.7191094e-01   6.3237289e-02  -5.1428815e-02   5.0772689e-01  -2.4569204e+00  -2.6161380e+00  -3.1014564e+00  -2.8769002e+00  -1.2514710e+00  -1.0384382e+00  -6.3892247e-01  -1.6990380e+00  -8.4747197e-01  -1.2569678e+00  -1.3433418e+00  -1.4693677e+00  -1.6826761e+00  -5.8363058e-01   3.9806793e+00   1.1156192e+00  -1.5603616e+00
  -2.1988485e+00  -2.8597355e+00  -6.3694738e-01  -1.8763579e+00   1.6263753e+00   1.7012145e+00   2.5337336e+00   3.7866823e+00  -5.2335404e-01  -3.4921299e-01  -1.9923086e+00  -1.4055568e+00  -1.1344390e-01  -8.9375685e-01   1.5577030e+00   9.6209480e-01  -1.0542705e+00   2.3748855e+00   3.3649771e+00  -2.6104992e+00  -3.8229750e-01  -6.8816970e-01  -1.2822242e+00   3.5284890e-01   1.4871074e-01   2.0469398e+00   2.2892759e+00   3.4769950e+00   3.3567190e+00   2.9606552e+00   3.9027362e+00  -1.2983382e+00  -2.0505588e+00   1.6169037e-01   3.0323221e-01   2.7325220e+00   3.1470928e+00   6.4261188e-01   2.1632290e+00  -2.2206121e+00  -2.2716053e+00  -2.5652874e-02  -6.8678544e-01   3.0188806e-01   1.0345170e+00   1.8720660e+00   1.5731098e+00   1.5751250e+00   2.3678465e+00  -2.6651566e+00  -2.6724763e+00  -1.0722808e+00  -1.0360108e+00   5.8975030e-01  -7.0391167e-02  -2.0967101e-01   2.3174955e-01  -2.2680021e+00  -2.5005367e+00  -2.9202883e+00  -2.8571913e+00  -1.2284265e+00  -1.2088048e+00  -7.3641013e-01  -1.8696945e+00  -9.9816464e-01  -1.4690945e+00  -1.5170763e+00  -1.6395641e+00  -1.5176865e+00  -3.8113867e-01   3.9302969e+00   9.1280480e-01  -1.7234788e+00
  -2.0644118e+00  -2.7556824e+00  -4.6154972e-01  -1.7067669e+00   1.7703798e+00   1.6496106e+00   2.3888739e+00   3.5104933e+00  -6.5991183e-01  -5.2395567e-01  -1.7790043e+00  -1.2448370e+00   7.6366165e-02  -9.2456218e-01   1.4597409e+00   6.4139966e-01  -8.6556932e-01   2.3966897e+00   3.1859022e+00  -2.5147400e+00  -5.0217076e-01  -5.2065357e-01  -1.0623211e+00   5.2394787e-01   2.9099587e-01   2.1522422e+00   2.2979095e+00   3.4304612e+00   3.2145260e+00   2.7428086e+00   3.6385217e+00  -1.1670487e+00  -1.8778817e+00   3.5591522e-01   3.9396695e-01   2.7348290e+00   2.9960397e+00   4.8595170e-01   1.8647199e+00  -2.0453677e+00  -2.1228606e+00   1.6692755e-01  -6.0265561e-01   4.8317841e-01   1.0099733e+00   1.9401639e+00   1.4243970e+00   1.4287346e+00   1.9769130e+00  -2.4920072e+00  -2.5370934e+00  -8.7567743e-01  -9.3951758e-01   7.1592692e-01  -1.9509634e-01  -3.2964441e-01  -3.3740005e-02  -2.0802881e+00  -2.3875394e+00  -2.7325859e+00  -2.8370113e+00  -1.1933691e+00  -1.3653437e+00  -8.1544038e-01  -2.0179286e+00  -1.1294043e+00  -1.6667680e+00  -1.6707844e+00  -1.7937710e+00  -1.3558262e+00  -1.8692585e-01   3.8382745e+00   7.1927801e-01  -1.8683455e+00
  -1.9424608e+00  -2.6622987e+00  -2.9038998e-01  -1.5317103e+00   1.9039261e+00   1.5850804e+00   2.2625825e+00   3.2161891e+00  -7.6431628e-01  -6.8255027e-01  -1.5794981e+00  -1.0948147e+00   2.6403115e-01  -9.4855066e-01   1.3918178e+00   3.4032301e-01  -6.7692729e-01   2.3822613e+00   2.9839864e+00  -2.4301097e+00  -5.9842177e-01  -3.5858198e-01  -8.3950420e-01   6.8258563e-01   4.2486338e-01   2.2322991e+00   2.2825568e+00   3.3556914e+00   3.0394177e+00   2.5285292e+00   3.3444684e+00  -1.0387627e+00  -1.7049898e+00   5.4221288e-01   4.7647075e-01   2.7296309e+00   2.8252673e+00   3.6833421e-01   1.5636237e+00  -1.8714808e+00  -1.9700966e+00   3.5051308e-01  -5.2299496e-01   6.5792320e-01   9.7580127e-01   2.0141549e+00   1.2764568e+00   1.3312961e+00   1.5934401e+00  -2.3371661e+00  -2.4129410e+00  -6.8383165e-01  -8.5370883e-01   8.4846620e-01  -3.0799814e-01  -4.0972181e-01  -2.8448196e-01  -1.8972254e+00  -2.2783752e+00  -2.5423765e+00  -2.8153126e+00  -1.1472554e+00  -1.5055898e+00  -8.7543150e-01  -2.1424353e+00  -1.2390509e+00  -1.8475244e+00  -1.8023398e+00  -1.9302363e+00  -1.2007064e+00  -5.9620931e-03   3.7082410e+00   5.3890149e-01  -1.9932146e+00
  -1.8359015e+00  -2.5816493e+00  -1.2729824e-01  -1.3552721e+00   2.0232801e+00   1.5106039e+00   2.1570007e+00   2.9124038e+00  -8.3615947e-01  -8.2308543e-01  -1.3972183e+00  -9.5742941e-01   4.4594341e-01  -9.6325564e-01   1.3546835e+00   6.3825609e-02  -4.9340940e-01   2.3325703e+00   2.7645216e+00  -2.3578203e+00  -6.7038059e-01  -2.0572949e-01  -6.1942077e-01   8.2416499e-01   5.4692578e-01   2.2848878e+00   2.2445154e+00   3.2548306e+00   2.8376271e+00   2.3224074e+00   3.0293228e+00  -9.1619897e-01  -1.5357098e+00   7.1535456e-01   5.4942584e-01   2.7167716e+00   2.6407888e+00   2.9039574e-01   1.2667470e+00  -1.7026180e+00  -1.8159273e+00   5.2053910e-01  -4.4828808e-01   8.2200378e-01   9.3417859e-01   2.0926137e+00   1.1341569e+00   1.2833254e+00   1.2261775e+00  -2.2033375e+00  -2.3021062e+00  -5.0141501e-01  -7.7907854e-01   9.8534870e-01  -4.0619326e-01  -4.4967723e-01  -5.1634717e-01  -1.7218843e+00  -2.1740158e+00  -2.3535688e+00  -2.7907849e+00  -1.0911589e+00  -1.6272422e+00  -9.1632295e-01  -2.2423330e+00  -1.3256858e+00  -2.0092626e+00  -1.9103799e+00  -2.0477126e+00  -1.0560759e+00   1.5687680e-01   3.5449507e+00   3.7515128e-01  -2.0969680e+00
  -1.7471516e+00  -2.5150285e+00   2.3820863e-02  -1.1819491e+00   2.1250520e+00   1.4292829e+00   2.0735004e+00   2.6084132e+00  -8.7619401e-01  -9.4417227e-01  -1.2349357e+00  -8.3417560e-01   6.1869889e-01  -9.6635247e-01   1.3480683e+00  -1.8348719e-01  -3.2028366e-01   2.2494121e+00   2.5334122e+00  -2.2984216e+00  -7.1827889e-01  -6.5953507e-02  -4.0793205e-01   9.4433724e-01   6.5384554e-01   2.3085036e+00   2.1854909e+00   3.1307421e+00   2.6161204e+00   2.1287346e+00   2.7028198e+00  -8.0221630e-01  -1.3740154e+00   8.7028419e-01   6.1155104e-01   2.6962810e+00   2.4490566e+00   2.5148439e-01   9.8107063e-01  -1.5426475e+00  -1.6632283e+00   6.7268901e-01  -3.7886167e-01   9.7164666e-01   8.8762735e-01   2.1739054e+00   1.0023349e+00   1.2837310e+00   8.8385903e-01  -2.0923462e+00  -2.2059228e+00  -3.3260919e-01  -7.1559001e-01   1.1245713e+00  -4.8685468e-01  -4.5072080e-01  -7.2551442e-01  -1.5568362e+00  -2.0751357e+00  -2.1697740e+00  -2.7619140e+00  -1.0262222e+00  -1.7282225e+00  -9.3857146e-01  -2.3171699e+00  -1.3886556e+00  -2.1502993e+00  -1.9943430e+00  -2.1454816e+00  -9.2564667e-01   2.9699778e-01   3.3540120e+00   2.3090755e-01  -2.1791477e+00
  -1.6779485e+00  -2.4628596e+00   1.5921684e-01  -1.0164383e+00   2.2063834e+00   1.3441808e+00   2.0126338e+00   2.3136105e+00  -8.8629512e-01  -1.0450269e+00  -1.0946179e+00  -7.2607771e-01   7.7919426e-01  -9.5574311e-01   1.3706485e+00  -3.9753918e-01  -1.6277627e-01   2.1353066e+00   2.2968566e+00  -2.2517502e+00  -7.4322680e-01   5.7003937e-02  -2.1084908e-01   1.0392119e+00   7.4247786e-01   2.3024390e+00   2.1074908e+00   2.9868715e+00   2.3822148e+00   1.9512983e+00   2.3751457e+00  -6.9965593e-01  -1.2238537e+00   1.0023871e+00   6.6166707e-01   2.6683900e+00   2.2566068e+00   2.4969693e-01   7.1337577e-01  -1.3954125e+00  -1.5150199e+00   8.0312624e-01  -3.1490258e-01   1.1036502e+00   8.3889624e-01   2.2562759e+00   8.8552280e-01   1.3298425e+00   5.7474669e-01  -2.0050039e+00  -2.1248918e+00  -1.8086604e-01  -6.6268698e-01   1.2642065e+00  -5.4735235e-01  -4.1544894e-01  -9.0863780e-01  -1.4040539e+00  -1.9820867e+00  -1.9941383e+00  -2.7270570e+00  -9.5360331e-01  -1.8067407e+00  -9.4311789e-01  -2.3669181e+00  -1.4280665e+00  -2.2694011e+00  -2.0544515e+00  -2.2233465e+00  -8.1291381e-01   4.1026970e-01   3.1415787e+00   1.0829588e-01  -2.2399428e+00
  -1.6292031e+00  -2.4246533e+00   2.7552691e-01  -8.6340627e-01   2.2651057e+00   1.2581522e+00   1.9741328e+00   2.0369656e+00  -8.6934933e-01  -1.1255087e+00  -9.7732600e-01  -6.3368830e-01   9.2472121e-01  -9.2964562e-01   1.4200791e+00  -5.7496103e-01  -2.5823674e-02   1.9933706e+00   2.0610344e+00  -2.2169371e+00  -7.4712166e-01   1.5971485e-01  -3.3668837e-02   1.1055449e+00   8.1000558e-01   2.2668235e+00   2.0127069e+00   2.8270902e+00   2.1431784e+00   1.7932174e+00   2.0563881e+00  -6.1117944e-01  -1.0889626e+00   1.1077388e+00   6.9875279e-01   2.6335365e+00   2.0696854e+00   2.8199378e-01   4.6988562e-01  -1.2644913e+00  -1.3743373e+00   9.0870580e-01  -2.5649199e-01   1.2155762e+00   7.9080716e-01   2.3379459e+00   7.8766814e-01   1.4175206e+00   3.0617360e-01  -1.9410390e+00  -2.0586591e+00  -4.8719487e-02  -6.1933884e-01   1.4024567e+00  -5.8538958e-01  -3.4770831e-01  -1.0629974e+00  -1.2648439e+00  -1.8948904e+00  -1.8291987e+00  -2.6845315e+00  -8.7441906e-01  -1.8613698e+00  -9.3132552e-01  -2.3919590e+00  -1.4447280e+00  -2.3657930e+00  -2.0916460e+00  -2.2815915e+00  -7.2098013e-01   4.9318591e-01   2.9140298e+00   8.5940743e-03  -2.2801304e+00
  -1.6009160e+00  -2.3990322e+00   3.6999908e-01  -7.2725592e-01   2.2998539e+00   1.1736816e+00   1.9569514e+00   1.7865024e+00  -8.2907519e-01  -1.1861119e+00  -8.8316402e-01  -5.5710242e-01   1.0530576e+00  -8.8668618e-01   1.4930905e+00  -7.1326408e-01   8.6167243e-02   1.8271768e+00   1.8318169e+00  -2.1924742e+00  -7.3249946e-01   2.3925510e-01   1.1867848e-01   1.1408966e+00   8.5406199e-01   2.2026235e+00   1.9033953e+00   2.6555268e+00   1.9058483e+00   1.6568244e+00   1.7560072e+00  -5.3911111e-01  -9.7269187e-01   1.1833153e+00   7.2199001e-01   2.5923573e+00   1.8938937e+00   3.4438446e-01   2.5594463e-01  -1.1529611e+00  -1.2440966e+00   9.8715004e-01  -2.0365009e-01   1.3058876e+00   7.4607554e-01   2.4171928e+00   7.1186843e-01   1.5413375e+00   8.4113982e-02  -1.8990987e+00  -2.0060543e+00   6.2334684e-02  -5.8411620e-01   1.5376985e+00  -5.9914825e-01  -2.5238452e-01  -1.1866263e+00  -1.1398180e+00  -1.8132519e+00  -1.6767766e+00  -2.6327177e+00  -7.8969631e-01  -1.8911237e+00  -9.0489802e-01  -2.3930617e+00  -1.4400557e+00  -2.4391485e+00  -2.1074759e+00  -2.3209146e+00  -6.5239653e-01   5.4300585e-01   2.6776566e+00  -6.7789766e-02  -2.3009766e+00
  -1.5921633e+00  -2.3838147e+00   4.4069063e-01  -6.1189926e-01   2.3101331e+00   1.0927406e+00   1.9593489e+00   1.5688327e+00  -7.6978720e-01  -1.2279132e+00  -8.1128157e-01  -4.9598313e-01   1.1625532e+00  -8.2599509e-01   1.5856463e+00  -8.1099737e-01   1.6953790e-01   1.6406059e+00   1.6145216e+00  -2.1763314e+00  -7.0234025e-01   2.9337299e-01   2.4205649e-01   1.1437523e+00   8.7283837e-01   2.1116017e+00   1.7817660e+00   2.4763955e+00   1.6762864e+00   1.5436013e+00   1.4823619e+00  -4.8529268e-01  -8.7783206e-01   1.2271545e+00   7.3079741e-01   2.5456673e+00   1.7338703e+00   4.3216765e-01   7.5752617e-02  -1.0631803e+00  -1.1269609e+00   1.0371760e+00  -1.5638340e-01   1.3740198e+00   7.0711720e-01   2.4924234e+00   6.6014397e-01   1.6948234e+00  -8.7188362e-02  -1.8768256e+00  -1.9651796e+00   1.5188634e-01  -5.5529058e-01   1.6685141e+00  -5.8743430e-01  -1.3512743e-01  -1.2784072e+00  -1.0289099e+00  -1.7365939e+00  -1.5379175e+00  -2.5701684e+00  -7.0033467e-01  -1.8955367e+00  -8.6578095e-01  -2.3713602e+00  -1.4159404e+00  -2.4895624e+00  -2.1039513e+00  -2.3423430e+00  -6.0902477e-01   5.5787170e-01   2.4383777e+00  -1.2127006e-01  -2.3041049e+00
  -1.6011489e+00  -2.3761602e+00   4.8663128e-01  -5.2054845e-01   2.2963278e+00   1.0166764e+00   1.9790036e+00   1.3887729e+00  -6.9612061e-01  -1.2524819e+00  -7.5993203e-01  -4.4959449e-01   1.2522079e+00  -7.4730145e-01   1.6931473e+00  -8.6787759e-01   2.2156800e-01   1.4377070e+00   1.4137120e+00  -2.1661056e+00  -6.5984642e-01   3.2062925e-01   3.3331574e-01   1.1136022e+00   8.6517418e-01   1.9962410e+00   1.6498911e+00   2.2938279e+00   1.4594980e+00   1.4541610e+00   1.2423120e+00  -4.5095729e-01  -8.0646192e-01   1.2384584e+00   7.2485483e-01   2.4944209e+00   1.5930374e+00   5.4020727e-01  -6.7834968e-02  -9.9660420e-01  -1.0252083e+00   1.0585670e+00  -1.1472713e-01   1.4203804e+00   6.7586244e-01   2.5622231e+00   6.3326538e-01   1.8707576e+00  -2.0550787e-01  -1.8710021e+00  -1.9335516e+00   2.2058333e-01  -5.3095018e-01   1.7937083e+00  -5.4981016e-01  -2.0354934e-03  -1.3381379e+00  -9.3142991e-01  -1.6641066e+00  -1.4128808e+00  -2.4957181e+00  -6.0708510e-01  -1.8747348e+00  -8.1605851e-01  -2.3283282e+00  -1.3745964e+00  -2.5175153e+00  -2.0833784e+00  -2.3471363e+00  -5.9192847e-01   5.3689802e-01   2.2014982e+00  -1.5297960e-01  -2.2913440e+00
  -1.6253155e+00  -2.3727571e+00   5.0793684e-01  -4.5553576e-01   2.2596575e+00   9.4614328e-01   2.0131430e+00   1.2490664e+00  -6.1274134e-01  -1.2617640e+00  -7.2658097e-01  -4.1683744e-01   1.3217331e+00  -6.5101778e-01   1.8106691e+00  -8.8487565e-01   2.4062456e-01   1.2225707e+00   1.2330494e+00  -2.1591891e+00  -6.0821353e-01   3.2049955e-01   3.9044322e-01   1.0509756e+00   8.3062685e-01   1.8596364e+00   1.5096396e+00   2.1117145e+00   1.2592269e+00   1.3882705e+00   1.0409153e+00  -4.3663000e-01  -7.5982129e-01   1.2176313e+00   7.0412291e-01   2.4396595e+00   1.4734247e+00   6.6321755e-01  -1.7343389e-01  -9.5364796e-01  -9.4061004e-01   1.0521826e+00  -7.8773128e-02   1.4462762e+00   6.5359415e-01   2.6253837e+00   6.3065518e-01   2.0614885e+00  -2.7082120e-01  -1.8777519e+00  -1.9082718e+00   2.7003516e-01  -5.0912439e-01   1.9123103e+00  -4.8670267e-01   1.4067949e-01  -1.3665610e+00  -8.4615885e-01  -1.5948121e+00  -1.3011800e+00  -2.4085830e+00  -5.1054822e-01  -1.8294918e+00  -7.5784980e-01  -2.2657527e+00  -1.3184048e+00  -2.5238317e+00  -2.0481814e+00  -2.3366886e+00  -6.0129820e-01   4.8023094e-01   1.9715196e+00  -1.6462492e-01  -2.2645708e+00
  -1.6614986e+00  -2.3700459e+00   5.0586715e-01  -4.1817340e-01   2.2020826e+00   8.8108698e-01   2.0586798e+00   1.1502294e+00  -5.2406272e-01  -1.2579505e+00  -7.0805392e-01  -3.9628717e-01   1.3715918e+00  -5.3830466e-01   1.9332113e+00  -8.6424789e-01   2.2626510e-01   9.9922231e-01   1.0751951e+00  -2.1529344e+00  -5.5041751e-01   2.9343406e-01   4.1266099e-01   9.5743302e-01   7.6952210e-01   1.7053644e+00   1.3626449e+00   1.9335620e+00   1.0778385e+00   1.3449039e+00   8.8122657e-01  -4.4205996e-01  -7.3821768e-01   1.1662548e+00   6.6885868e-01   2.3824431e+00   1.3755847e+00   7.9603258e-01  -2.4118718e-01  -9.3360683e-01  -8.7431893e-01   1.0199091e+00  -4.8680633e-02   1.4537798e+00   6.4083091e-01   2.6809082e+00   6.5037123e-01   2.2592608e+00  -2.8537235e-01  -1.8927737e+00  -1.8862167e+00   3.0265632e-01  -4.8790654e-01   2.0235638e+00  -3.9947137e-01   2.8702226e-01  -1.3653572e+00  -7.7146622e-01  -1.5276324e+00  -1.2016652e+00  -2.3084414e+00  -4.1118917e-01  -1.7612576e+00  -6.9321284e-01  -2.1857038e+00  -1.2497595e+00  -2.5096341e+00  -2.0007358e+00  -2.3124383e+00  -6.3641235e-01   3.8907448e-01   1.7520103e+00  -1.5832373e-01  -2.2255633e+00
  -1.7061036e+00  -2.3644553e+00   4.8282045e-01  -4.0865928e-01   2.1261674e+00   8.2077903e-01   2.1123420e+00   1.0905224e+00  -4.3399566e-01  -1.2433467e+00  -7.0071274e-01  -3.8623076e-01   1.4030046e+00  -4.1110235e-01   2.0559405e+00  -8.0950099e-01   1.7928738e-01   7.7153701e-01   9.4175190e-01  -2.1448053e+00  -4.8903733e-01   2.4086947e-01   4.0046996e-01   8.3551485e-01   6.8297857e-01   1.5373336e+00   1.2103016e+00   1.7623699e+00   9.1628963e-01   1.3223131e+00   7.6419908e-01  -4.6619135e-01  -7.4097281e-01   1.0870002e+00   6.1962957e-01   2.3237733e+00   1.2986007e+00   9.3383771e-01  -2.7275234e-01  -9.3464154e-01  -8.2677751e-01   9.6455336e-01  -2.4665408e-02   1.4455450e+00   6.3726729e-01   2.7279955e+00   6.8917817e-01   2.4565281e+00  -2.5361377e-01  -1.9115891e+00  -1.8642296e+00   3.2146305e-01  -4.6556705e-01   2.1269046e+00  -2.9042655e-01   4.3151588e-01  -1.3371011e+00  -7.0544177e-01  -1.4614567e+00  -1.1126418e+00  -2.1954852e+00  -3.0936843e-01  -1.6721546e+00  -6.2406498e-01  -2.0904983e+00  -1.1709352e+00  -2.4762982e+00  -1.9432238e+00  -2.2757913e+00  -6.9563669e-01   2.6568169e-01   1.5455326e+00  -1.3644629e-01  -2.1758791e+00
  -1.7552905e+00  -2.3526321e+00   4.4226286e-01  -4.2603710e-01   2.0349159e+00   7.6390645e-01   2.1707871e+00   1.0660498e+00  -3.4574964e-01  -1.2202519e+00  -7.0064356e-01  -3.8470712e-01   1.4179182e+00  -2.7211549e-01   2.1744144e+00  -7.2528460e-01   1.0172150e-01   5.4317543e-01   8.3324418e-01  -2.1324985e+00  -4.2612841e-01   1.6519043e-01   3.5563562e-01   6.8864975e-01   5.7290814e-01   1.3596291e+00   1.0537956e+00   1.6005324e+00   7.7418516e-01   1.3181088e+00   6.8868563e-01  -5.0717511e-01  -7.6641586e-01   9.8348985e-01   5.5732748e-01   2.2645123e+00   1.2401877e+00   1.0723446e+00  -2.7122715e-01  -9.5383206e-01  -7.9764965e-01   8.8968984e-01  -6.9685190e-03   1.4245944e+00   6.4178202e-01   2.7660117e+00   7.4270270e-01   2.6462362e+00  -1.8202498e-01  -1.9297767e+00  -1.8392916e+00   3.2983968e-01  -4.4064727e-01   2.2219341e+00  -1.6278722e-01   5.6945417e-01  -1.2851808e+00  -6.4602723e-01  -1.3951999e+00  -1.0320091e+00  -2.0704360e+00  -2.0538309e-01  -1.5649318e+00  -5.5211713e-01  -1.9826536e+00  -1.0839794e+00  -2.4254089e+00  -1.8775192e+00  -2.2280638e+00  -7.7646413e-01   1.1330769e-01   1.3536266e+00  -1.0147956e-01  -2.1167691e+00
  -1.8051476e+00  -2.3316469e+00   3.8859207e-01  -4.6821349e-01   1.9315894e+00   7.0870549e-01   2.2306939e+00   1.0709753e+00  -2.6170259e-01  -1.1908613e+00  -7.0384138e-01  -3.8955002e-01   1.4189263e+00  -1.2474101e-01   2.2847629e+00  -6.1721533e-01  -3.2369472e-03   3.1753964e-01   7.4912775e-01  -2.1140322e+00  -3.6315721e-01   6.9643321e-02   2.8111512e-01   5.2102799e-01   4.4198591e-01   1.1763556e+00   8.9415342e-01   1.4497661e+00   6.4990885e-01   1.3293420e+00   6.5153230e-01  -5.6242364e-01  -8.1192487e-01   8.6011452e-01   4.8317940e-01   2.2053035e+00   1.1968731e+00   1.2078985e+00  -2.4102109e-01  -9.8729938e-01  -7.8578561e-01   7.9947353e-01   4.1919373e-03   1.3940952e+00   6.5251381e-01   2.7944513e+00   8.0566389e-01   2.8220582e+00  -7.8820405e-02  -1.9431736e+00  -1.8086620e+00   3.3129127e-01  -4.1202884e-01   2.3083859e+00  -2.0574866e-02   6.9709093e-01  -1.2136869e+00  -5.9113448e-01  -1.3278484e+00  -9.5741176e-01  -1.9345209e+00  -9.9512038e-02  -1.4428776e+00  -4.7883027e-01  -1.8648302e+00  -9.9063628e-01  -2.3587205e+00  -1.8051159e+00  -2.1704516e+00  -8.7559288e-01  -6.3877521e-02   1.1768438e+00  -5.5928645e-02  -2.0491366e+00
  -1.8518462e+00  -2.2991539e+00   3.2694402e-01  -5.3203473e-01   1.8195237e+00   6.5312853e-01   2.2888325e+00   1.0978428e+00  -1.8334398e-01  -1.1571944e+00  -7.0637962e-01  -3.9843735e-01   1.4091457e+00   2.7060178e-02   2.3838306e+00  -4.9163660e-01  -1.3135204e-01   9.7742823e-02   6.8782660e-01  -2.0877983e+00  -3.0099973e-01  -4.1797015e-02   1.8092981e-01   3.3744457e-01   2.9358879e-01   9.9148819e-01   7.3230925e-01   1.3110692e+00   5.4081729e-01   1.3525853e+00   6.4775583e-01  -6.2870881e-01  -8.7401971e-01   7.2182110e-01   3.9875188e-01   2.1465047e+00   1.1642465e+00   1.3375150e+00  -1.8767938e-01  -1.0303896e+00  -7.8922662e-01   6.9843122e-01   8.6809669e-03   1.3571481e+00   6.6700163e-01   2.8128999e+00   8.7216344e-01   2.9785765e+00   4.6440271e-02  -1.9480307e+00  -1.7699772e+00   3.2920185e-01  -3.7897417e-01   2.3860978e+00   1.3155439e-01   8.1175461e-01  -1.1272665e+00  -5.3874305e-01  -1.2584895e+00  -8.8638893e-01  -1.7894079e+00   7.9376970e-03  -1.3096924e+00  -4.0538892e-01  -1.7397613e+00  -8.9230546e-01  -2.2781176e+00  -1.7270979e+00  -2.1040179e+00  -9.8904273e-01  -2.6091597e-01   1.0148248e+00  -2.2624459e-03  -1.9735409e+00
  -1.8917712e+00  -2.2535002e+00   2.6294876e-01  -6.1342095e-01   1.7019574e+00   5.9503199e-01   2.3421099e+00   1.1379808e+00  -1.1129295e-01  -1.1210536e+00  -7.0455538e-01  -4.0894769e-01   1.3920491e+00   1.7895008e-01   2.4692633e+00  -3.5533093e-01  -2.7752732e-01  -1.1341058e-01   6.4679689e-01  -2.0525851e+00  -2.3999714e-01  -1.6459893e-01   5.9983746e-02   1.4311851e-01   1.3170053e-01   8.0873818e-01   5.6917478e-01   1.1847130e+00   4.4348086e-01   1.3840111e+00   6.7079694e-01  -7.0229768e-01  -9.4850301e-01   5.7388343e-01   3.0594302e-01   2.0881388e+00   1.1372580e+00   1.4588523e+00  -1.1766385e-01  -1.0779079e+00  -8.0525612e-01   5.9124632e-01   6.5100347e-03   1.3166027e+00   6.8237449e-01   2.8210018e+00   9.3601633e-01   3.1113999e+00   1.8331577e-01  -1.9411142e+00  -1.7213049e+00   3.2661844e-01  -3.4113621e-01   2.4549854e+00   2.8853155e-01   9.1188635e-01  -1.0309536e+00  -4.8697137e-01  -1.1863258e+00  -8.1651442e-01  -1.6371054e+00   1.1659290e-01  -1.1693262e+00  -3.3269190e-01  -1.6101694e+00  -7.9003309e-01  -2.1855750e+00  -1.6441521e+00  -2.0297062e+00  -1.1123047e+00  -4.7222661e-01   8.6641301e-01   5.7099954e-02  -1.8902447e+00
  -1.9216262e+00  -2.1937687e+00   2.0244943e-01  -7.0755494e-01   1.5818822e+00   5.3236663e-01   2.3875988e+00   1.1819729e+00  -4.5383463e-02  -1.0840071e+00  -6.9500828e-01  -4.1862572e-01   1.3712631e+00   3.2644617e-01   2.5395440e+00  -2.1519626e-01  -4.3603314e-01  -3.1343991e-01   6.2262010e-01  -2.0075728e+00  -1.8005837e-01  -2.9387892e-01  -7.6161036e-02  -5.6506524e-02  -3.9217600e-02   6.3143628e-01   4.0570509e-01   1.0702660e+00   3.5395491e-01   1.4194731e+00   7.1284085e-01  -7.7912224e-01  -1.0306470e+00   4.2167031e-01   2.0695745e-01   2.0298661e+00   1.1105458e+00   1.5701288e+00  -3.8095126e-02  -1.1243909e+00  -8.3050144e-01   4.8254936e-01  -2.1041724e-03   1.2749138e+00   6.9557440e-01   2.8184386e+00   9.9110233e-01   3.2172237e+00   3.2099962e-01  -1.9197579e+00  -1.6611615e+00   3.2607519e-01  -2.9854108e-01   2.5150216e+00   4.4513589e-01   9.9700248e-01  -9.2997206e-01  -4.3412305e-01  -1.1106767e+00  -7.4552096e-01  -1.4798357e+00   2.2598492e-01  -1.0257943e+00  -2.6135910e-01  -1.4786760e+00  -6.8453396e-01  -2.0831172e+00  -1.5566179e+00  -1.9483666e+00  -1.2405209e+00  -6.9180537e-01   7.2979551e-01   1.1977028e-01  -1.7992963e+00
  -1.9385208e+00  -2.1197646e+00   1.5119835e-01  -8.0911735e-01   1.4619247e+00   4.6335694e-01   2.4225547e+00   1.2201698e+00   1.5196292e-02  -1.0473882e+00  -6.7481330e-01  -4.2505518e-01   1.3503490e+00   4.6518394e-01   2.5939782e+00  -7.7911886e-02  -6.0077337e-01  -5.0020221e-01   6.1112943e-01  -1.9523139e+00  -1.2079218e-01  -4.2462734e-01  -2.2154597e-01  -2.5597075e-01  -2.1438912e-01   4.6243885e-01   2.4294993e-01   9.6665236e-01   2.6806536e-01   1.4545949e+00   7.6519671e-01  -8.5497371e-01  -1.1154169e+00   2.7041944e-01   1.0425779e-01   1.9709868e+00   1.0787765e+00   1.6700052e+00   4.3541161e-02  -1.1643966e+00  -8.6108736e-01   3.7672558e-01  -1.6695054e-02   1.2340465e+00   7.0359084e-01   2.8049226e+00   1.0317156e+00   3.2938318e+00   4.4886121e-01  -1.8818730e+00  -1.5885010e+00   3.2947418e-01  -2.5154749e-01   2.5662270e+00   5.9627738e-01   1.0675904e+00  -8.2952121e-01  -3.7871239e-01  -1.0309712e+00  -6.7140368e-01  -1.3198898e+00   3.3553430e-01  -8.8298145e-01  -1.9174913e-01  -1.3477018e+00  -5.7623771e-01  -1.9727719e+00  -1.4645641e+00  -1.8607893e+00  -1.3686873e+00  -9.1345528e-01   6.0266718e-01   1.8335721e-01  -1.7006335e+00
  -1.9400422e+00  -2.0319478e+00   1.1454708e-01  -9.1255944e-01   1.3442594e+00   3.8665397e-01   2.4444276e+00   1.2432185e+00   7.1727586e-02  -1.0123041e+00  -6.4155357e-01  -4.2593854e-01   1.3325806e+00   5.9119088e-01   2.6326340e+00   5.0393415e-02  -7.6558011e-01  -6.7190891e-01   6.0757340e-01  -1.8867035e+00  -6.1648059e-02  -5.5194633e-01  -3.7010520e-01  -4.5001095e-01  -3.8891285e-01   3.0405653e-01   8.2085085e-02   8.7223990e-01   1.8169309e-01   1.4848715e+00   8.1872565e-01  -9.2571204e-01  -1.1977243e+00   1.2502915e-01   4.9097601e-04   1.9104696e+00   1.0369737e+00   1.7574497e+00   1.1971886e-01  -1.1927972e+00  -8.9283531e-01   2.7774603e-01  -3.6523270e-02   1.1954292e+00   7.0368464e-01   2.7802051e+00   1.0528930e+00   3.3400477e+00   5.5698700e-01  -1.8259346e+00  -1.5026913e+00   3.3802683e-01  -2.0078998e-01   2.6086648e+00   7.3727907e-01   1.1249490e+00  -7.3454826e-01  -3.1947523e-01  -9.4673865e-01  -5.9250121e-01  -1.1594824e+00   4.4455070e-01  -7.4444728e-01  -1.2398641e-01  -1.2193684e+00  -4.6535175e-01  -1.8565177e+00  -1.3678855e+00  -1.7677376e+00  -1.4918730e+00  -1.1310366e+00   4.8240728e-01   2.4543423e-01  -1.5941955e+00
  -1.9243199e+00  -1.9313223e+00   9.7147169e-02  -1.0123994e+00   1.2305593e+00   3.0145329e-01   2.4508774e+00   1.2425883e+00   1.2576705e-01  -9.7963971e-01  -5.9337801e-01  -4.1918057e-01   1.3207436e+00   7.0114678e-01   2.6562433e+00   1.6444701e-01  -9.2452234e-01  -8.2714528e-01   6.0681778e-01  -1.8109492e+00  -2.0487881e-03  -6.7128915e-01  -5.1596790e-01  -6.3376915e-01  -5.5797559e-01   1.5800691e-01  -7.5581608e-02   7.8495497e-01   9.1043356e-02   1.5057906e+00   8.6430407e-01  -9.8748118e-01  -1.2726942e+00  -1.0127125e-02  -1.0161191e-01   1.8470070e+00   9.8082262e-01   1.8316063e+00   1.8322128e-01  -1.2050530e+00  -9.2150098e-01   1.8902797e-01  -6.0582695e-02   1.1599524e+00   6.9358343e-01   2.7440958e+00   1.0507023e+00   3.3556507e+00   6.3669425e-01  -1.7509551e+00  -1.4034870e+00   3.5226005e-01  -1.4711422e-01   2.6424470e+00   8.6413819e-01   1.1709913e+00  -6.4951354e-01  -2.5537217e-01  -8.5759938e-01  -5.0755256e-01  -1.0006147e+00   5.5224770e-01  -6.1324686e-01  -5.7993707e-02  -1.0954022e+00  -3.5193664e-01  -1.7362242e+00  -1.2664051e+00  -1.6699717e+00  -1.6054452e+00  -1.3387282e+00   3.6626399e-01   3.0352908e-01  -1.4800284e+00
  -1.8900847e+00  -1.8193032e+00   1.0267693e-01  -1.1035287e+00   1.1219751e+00   2.0757062e-01   2.4397955e+00   1.2110615e+00   1.7895156e-01  -9.5005423e-01  -5.2904850e-01  -4.0297287e-01   1.3169718e+00   7.9261238e-01   2.6660715e+00   2.6009947e-01  -1.0722128e+00  -9.6489405e-01   6.0358417e-01  -1.7255431e+00   5.8499641e-02  -7.7868908e-01  -6.5375942e-01  -8.0299002e-01  -7.1707660e-01   2.5388725e-02  -2.2862905e-01   7.0241839e-01  -7.1120788e-03   1.5129731e+00   8.9330536e-01  -1.0369168e+00  -1.3359359e+00  -1.3135880e-01  -1.9935983e-01   1.7790934e+00   9.0693349e-01   1.8916833e+00   2.2750241e-01  -1.1974551e+00  -9.4303220e-01   1.1332602e-01  -8.7635212e-02   1.1280029e+00   6.7163331e-01   2.6964937e+00   1.0224762e+00   3.3412548e+00   6.8099159e-01  -1.6564624e+00  -1.2910102e+00   3.7208087e-01  -9.1511302e-02   2.6677409e+00   9.7374755e-01   1.2080221e+00  -5.7816404e-01  -1.8558949e-01  -7.6326155e-01  -4.1572991e-01  -8.4496134e-01   6.5777201e-01  -4.9177748e-01   6.4731311e-03  -9.7705286e-01  -2.3598331e-01  -1.6135876e+00  -1.1599738e+00  -1.5682592e+00  -1.7052915e+00  -1.5312876e+00   2.5153873e-01   3.5514719e-01  -1.3583741e+00
  -1.8367191e+00  -1.6975717e+00   1.3361115e-01  -1.1815057e+00   1.0191437e+00   1.0547275e-01   2.4093399e+00   1.1431719e+00   2.3281879e-01  -9.2396587e-01  -4.4797772e-01  -3.7587720e-01   1.3226418e+00   8.6420507e-01   2.6637649e+00   3.3453602e-01  -1.2040981e+00  -1.0845598e+00   5.9271801e-01  -1.6312380e+00   1.2033290e-01  -8.7096720e-01  -7.7888661e-01  -9.5419901e-01  -8.6225146e-01  -9.3322536e-02  -3.7556558e-01   6.2209517e-01  -1.1523041e-01   1.5023353e+00   8.9807874e-01  -1.0713365e+00  -1.3837967e+00  -2.3578476e-01  -2.9024058e-01   1.7051197e+00   8.1305069e-01   1.9368772e+00   2.4704475e-01  -1.1673204e+00  -9.5382982e-01   5.2654872e-02  -1.1627346e-01   1.0995257e+00   6.3689942e-01   2.6374199e+00   9.6697754e-01   3.2981758e+00   6.8496246e-01  -1.5424879e+00  -1.1657408e+00   3.9688796e-01  -3.5056761e-02   2.6847806e+00   1.0640610e+00   1.2385125e+00  -5.2332454e-01  -1.0954028e-01  -6.6352289e-01  -3.1664741e-01  -6.9378596e-01   7.6024348e-01  -3.8165992e-01   6.9786975e-02  -8.6502939e-01  -1.1749035e-01  -1.4900663e+00  -1.0485580e+00  -1.4633670e+00  -1.7880247e+00  -1.7042957e+00   1.3576294e-01   3.9783735e-01  -1.2297302e+00
  -1.7642981e+00  -1.5679396e+00   1.9104657e-01  -1.2428223e+00   9.2221747e-01  -3.7352091e-03   2.3579782e+00   1.0355594e+00   2.8865419e-01  -9.0152647e-01  -3.5025623e-01  -3.3690228e-01   1.3383302e+00   9.1570840e-01   2.6511861e+00   3.8641892e-01  -1.3167133e+00  -1.1859917e+00   5.6947217e-01  -1.5290286e+00   1.8358789e-01  -9.4590785e-01  -8.8778820e-01  -1.0848533e+00  -9.9028172e-01  -1.9825949e-01  -5.1488974e-01   5.4145030e-01  -2.3483964e-01   1.4702617e+00   8.7239877e-01  -1.0889011e+00  -1.4135858e+00  -3.2142731e-01  -3.7206688e-01   1.6234775e+00   6.9819997e-01   1.9663361e+00   2.3769174e-01  -1.1131323e+00  -9.5099225e-01   8.2430595e-03  -1.4500227e-01   1.0740986e+00   5.8921609e-01   2.5670484e+00   8.8448844e-01   3.2282838e+00   6.4604912e-01  -1.4095677e+00  -1.0285147e+00   4.2571507e-01   2.1144485e-02   2.6938759e+00   1.1341927e+00   1.2648823e+00  -4.8672476e-01  -2.6866221e-02  -5.5827733e-01  -2.1034812e-01  -5.4789319e-01   8.5880301e-01  -2.8366377e-01   1.3241301e-01  -7.5946417e-01   3.4659857e-03  -1.3668235e+00  -9.3231096e-01  -1.3560425e+00  -1.8511612e+00  -1.8543718e+00   1.6859791e-02   4.2929778e-01  -1.0948802e+00
  -1.6736093e+00  -1.4322329e+00   2.7459408e-01  -1.2851198e+00   8.3091129e-01  -1.1836265e-01   2.2845447e+00   8.8722498e-01   3.4737218e-01  -8.8259422e-01  -2.3666381e-01  -2.8557180e-01   1.3638389e+00   9.4810439e-01   2.6302492e+00   4.1595269e-01  -1.4078842e+00  -1.2695008e+00   5.2979017e-01  -1.4201321e+00   2.4819661e-01  -1.0023925e+00  -9.7813367e-01  -1.1934572e+00  -1.0988747e+00  -2.9012888e-01  -6.4516305e-01   4.5810200e-01  -3.6643361e-01   1.4137854e+00   8.1185759e-01  -1.0887356e+00  -1.4237483e+00  -3.8727157e-01  -4.4311499e-01   1.5326676e+00   5.6276489e-01   1.9791678e+00   1.9692994e-01  -1.0346197e+00  -9.3251919e-01  -1.9483319e-02  -1.7233132e-01   1.0510150e+00   5.2918888e-01   2.4857323e+00   7.7681876e-01   3.1338586e+00   5.6421805e-01  -1.2587517e+00  -8.8052552e-01   4.5738770e-01   7.6005467e-02   2.6954135e+00   1.1844446e+00   1.2893049e+00  -4.6887635e-01   6.2561997e-02  -4.4752397e-01  -9.7270689e-02  -4.0761589e-01   9.5266343e-01  -1.9768022e-01   1.9487096e-01  -6.5990900e-01   1.2667252e-01  -1.2446807e+00  -8.1162118e-01  -1.2469800e+00  -1.8932579e+00  -1.9793452e+00  -1.0671719e-01   4.4751371e-01  -9.5489143e-01
  -1.5661460e+00  -1.2922014e+00   3.8234633e-01  -1.3073387e+00   7.4456173e-01  -2.3621876e-01   2.1883008e+00   6.9966131e-01   4.0943533e-01  -8.6671252e-01  -1.0865731e-01  -2.2197611e-01   1.3982804e+00   9.6352761e-01   2.6027648e+00   4.2486208e-01  -1.4768630e+00  -1.3358646e+00   4.7056734e-01  -1.3059664e+00   3.1390780e-01  -1.0404805e+00  -1.0489555e+00  -1.2796339e+00  -1.1867986e+00  -3.7015892e-01  -7.6508725e-01   3.6996480e-01  -5.0942517e-01   1.3307578e+00   7.1417087e-01  -1.0710035e+00  -1.4139759e+00  -4.3328858e-01  -5.0224430e-01   1.4314062e+00   4.0848964e-01   1.9744886e+00   1.2409585e-01  -9.3277235e-01  -8.9745838e-01  -3.0887253e-02  -1.9686491e-01   1.0293630e+00   4.5815533e-01   2.3940208e+00   6.4723247e-01   3.0174537e+00   4.4199353e-01  -1.0916102e+00  -7.2331638e-01   4.9067514e-01   1.2849944e-01   2.6898513e+00   1.2162640e+00   1.3135462e+00  -4.6901781e-01   1.5864914e-01  -3.3137418e-01   2.1800377e-02  -2.7283580e-01   1.0411590e+00  -1.2274475e-01   2.5770038e-01  -5.6536872e-01   2.5173228e-01  -1.1240935e+00  -6.8714148e-01  -1.1367853e+00  -1.9139970e+00  -2.0783701e+00  -2.3587576e-01   4.5091003e-01  -8.1108314e-01
  -1.4440659e+00  -1.1494639e+00   5.1092373e-01  -1.3097898e+00   6.6219668e-01  -3.5472669e-01   2.0690004e+00   4.7684823e-01   4.7481380e-01  -8.5310627e-01   3.1670679e-02  -1.4680113e-01   1.4402048e+00   9.6514355e-01   2.5703067e+00   4.1628300e-01  -1.5243865e+00  -1.3863200e+00   3.8986825e-01  -1.1881233e+00   3.8032518e-01  -1.0614327e+00  -1.1007007e+00  -1.3441485e+00  -1.2539631e+00  -4.4002865e-01  -8.7357844e-01   2.7537464e-01  -6.6216113e-01   1.2199962e+00   5.7937084e-01  -1.0369252e+00  -1.3852432e+00  -4.6042044e-01  -5.4898609e-01   1.3187218e+00   2.3840581e-01   1.9515027e+00   2.0483602e-02  -8.0979563e-01  -8.4598197e-01  -2.7078342e-02  -2.1738233e-01   1.0080982e+00   3.7811314e-01   2.2926613e+00   5.0029503e-01   2.8817746e+00   2.8434847e-01  -9.1023113e-01  -5.5875958e-01   5.2441989e-01   1.7770027e-01   2.6777004e+00   1.2321317e+00   1.3388441e+00  -4.8513187e-01   2.6108740e-01  -2.1005373e-01   1.4579664e-01  -1.4303185e-01   1.1237890e+00  -5.7109367e-02   3.2142697e-01  -4.7437252e-01   3.7803470e-01  -1.0051528e+00  -5.5979313e-01  -1.0259422e+00  -1.9142136e+00  -2.1519729e+00  -3.7081401e-01   4.3849932e-01  -6.6497220e-01
  -1.3101090e+00  -1.0054799e+00   6.5560132e-01  -1.2941348e+00   5.8261263e-01  -4.7105760e-01   1.9269474e+00   2.2510323e-01   5.4298472e-01  -8.4070450e-01   1.8166858e-01  -6.1327394e-02   1.4877539e+00   9.5696264e-01   2.5341106e+00   3.9456707e-01  -1.5526432e+00  -1.4225340e+00   2.8708085e-01  -1.0683306e+00   4.4695502e-01  -1.0676666e+00  -1.1351966e+00  -1.3888727e+00  -1.3014336e+00  -5.0177932e-01  -9.6983200e-01   1.7318968e-01  -8.2199925e-01   1.0813950e+00   4.0986338e-01  -9.8873752e-01  -1.3397601e+00  -4.7052610e-01  -5.8359188e-01   1.1940404e+00   5.6685749e-02   1.9096063e+00  -1.1066407e-01  -6.6900462e-01  -7.7938265e-01  -9.8416768e-03  -2.3289770e-01   9.8610955e-01   2.9162103e-01   2.1825956e+00   3.4164744e-01   2.7295807e+00   9.8453824e-02  -7.1719104e-01  -3.8901216e-01   5.5763322e-01   2.2282261e-01   2.6594997e+00   1.2353974e+00   1.3658390e+00  -5.1404804e-01   3.6937863e-01  -8.3897132e-02   2.7343547e-01  -1.7349776e-02   1.2002516e+00   1.6371645e-03   3.8653284e-01  -3.8508290e-01   5.0474316e-01  -8.8761348e-01  -4.3075007e-01  -9.1478676e-01  -1.8958558e+00  -2.2020244e+00  -5.1099181e-01   4.1000455e-01  -5.1820129e-01
  -1.1674792e+00  -8.6154910e-01   8.1051258e-01  -1.2632796e+00   5.0445912e-01  -5.8227869e-01   1.7630458e+00  -4.7212796e-02   6.1296896e-01  -8.2819327e-01   3.3823846e-01   3.2608791e-02   1.5388204e+00   9.4360308e-01   2.4950107e+00   3.6500649e-01  -1.5651529e+00  -1.4465565e+00   1.6298978e-01  -9.4840522e-01   5.1325445e-01  -1.0626449e+00  -1.1555263e+00  -1.4166922e+00  -1.3313778e+00  -5.5770900e-01  -1.0533732e+00   6.2862037e-02  -9.8544653e-01   9.1598867e-01   2.1033729e-01  -9.2959173e-01  -1.2808433e+00  -4.6628626e-01  -6.0703560e-01   1.0572546e+00  -1.3157268e-01   1.8484999e+00  -2.6429220e-01  -5.1466354e-01  -6.9998928e-01   1.8461748e-02  -2.4269934e-01   9.6227853e-01   2.0167593e-01   2.0649403e+00   1.7771654e-01   2.5636097e+00  -1.0671039e-01  -5.1549836e-01  -2.1644660e-01   5.8955173e-01   2.6326219e-01   2.6357828e+00   1.2300644e+00   1.3945545e+00  -5.5162426e-01   4.8286645e-01   4.6666688e-02   4.0329359e-01   1.0531322e-01   1.2704649e+00   5.6407853e-02   4.5343069e-01  -2.9543658e-01   6.3080387e-01  -7.7095481e-01  -3.0140134e-01  -8.0349727e-01  -1.8618797e+00  -2.2316348e+00  -6.5514805e-01   3.6593692e-01  -3.7245937e-01
  -1.0196905e+00  -7.1882995e-01   9.6892265e-01  -1.2211830e+00   4.2632929e-01  -6.8550893e-01   1.5788304e+00  -3.3012601e-01   6.8340198e-01  -8.1410011e-01   4.9798260e-01   1.3269595e-01   1.5911958e+00   9.3002061e-01   2.4534166e+00   3.3349470e-01  -1.5665567e+00  -1.4607502e+00   1.9759273e-02  -8.3019444e-01   5.7867137e-01  -1.0506959e+00  -1.1658220e+00  -1.4313552e+00  -1.3469432e+00  -6.1025276e-01  -1.1240918e+00  -5.5523621e-02  -1.1483523e+00   7.2595564e-01  -1.2479508e-02  -8.6339232e-01  -1.2127087e+00  -4.5106825e-01  -6.2096878e-01   9.0877292e-01  -3.2062169e-01   1.7682986e+00  -4.3379828e-01  -3.5177597e-01  -6.1100861e-01   5.5021202e-02  -2.4636575e-01   9.3553260e-01   1.1157111e-01   1.9409628e+00   1.5375173e-02   2.3865266e+00  -3.2086369e-01  -3.0850180e-01  -4.3557608e-02   6.1965445e-01   2.9863421e-01   2.6070442e+00   1.2205439e+00   1.4244311e+00  -5.9300372e-01   6.0077730e-01   1.8113584e-01   5.3388110e-01   2.2621421e-01   1.3345716e+00   1.1042181e-01   5.2244452e-01  -2.0330950e-01   7.5497464e-01  -6.5446707e-01  -1.7329546e-01  -6.9210097e-01  -1.8160817e+00  -2.2449736e+00  -8.0136457e-01   3.0761555e-01  -2.2939869e-01
  -8.7038643e-01  -5.7836885e-01   1.1235602e+00  -1.1725928e+00   3.4685515e-01  -7.7807553e-01   1.3764789e+00  -6.1259706e-01   7.5263273e-01  -7.9690511e-01   6.5737509e-01   2.3626905e-01   1.6427026e+00   9.2122154e-01   2.4093309e+00   3.0613928e-01  -1.5623270e+00  -1.4677012e+00  -1.3917805e-01  -7.1550651e-01   6.4267545e-01  -1.0367697e+00  -1.1709835e+00  -1.4372648e+00  -1.3520712e+00  -6.6185148e-01  -1.1822557e+00  -1.8124567e-01  -1.3061490e+00   5.1456099e-01  -2.5020756e-01  -7.9458065e-01  -1.1401988e+00  -4.2875214e-01  -6.2762876e-01   7.4954717e-01  -5.0438602e-01   1.6696273e+00  -6.1141438e-01  -1.8583269e-01  -5.1630492e-01   9.6726229e-02  -2.4376340e-01   9.0489857e-01   2.4735262e-02   1.8120504e+00  -1.3843198e-01   2.2008961e+00  -5.3302951e-01  -9.9766562e-02   1.2715082e-01   6.4764934e-01   3.2880585e-01   2.5737093e+00   1.2113872e+00   1.4544088e+00  -6.3293214e-01   7.2226648e-01   3.1896063e-01   6.6371422e-01   3.4666615e-01   1.3929301e+00   1.6698508e-01   5.9379487e-01  -1.0669394e-01   8.7587242e-01  -5.3735919e-01  -4.8069904e-02  -5.8049912e-01  -1.7628729e+00  -2.2470188e+00  -9.4717426e-01   2.3712068e-01  -9.0558002e-02
  -7.2314780e-01  -4.4113104e-01   1.2669945e+00  -1.1227283e+00   2.6480509e-01  -8.5766404e-01   1.1587960e+00  -8.8315706e-01   8.1884212e-01  -7.7517085e-01   8.1294752e-01   3.4046872e-01   1.6912988e+00   9.2197497e-01   2.3624001e+00   2.8885014e-01  -1.5584142e+00  -1.4701123e+00  -3.0932175e-01  -6.0603302e-01   7.0477385e-01  -1.0261417e+00  -1.1763422e+00  -1.4392247e+00  -1.3512587e+00  -7.1481453e-01  -1.2285089e+00  -3.1297635e-01  -1.4541280e+00   2.8603644e-01  -4.9332767e-01  -7.2787302e-01  -1.0684630e+00  -4.0352361e-01  -6.2970655e-01   5.8107622e-01  -6.7681627e-01   1.5536893e+00  -7.8868620e-01  -2.2526673e-02  -4.2013686e-01   1.4033533e-01  -2.3502986e-01   8.6955543e-01  -5.5441788e-02   1.6796764e+00  -2.7707796e-01   2.0091739e+00  -7.3220103e-01   1.0707636e-01   2.9328902e-01   6.7344053e-01   3.5391660e-01   2.5361140e+00   1.2070094e+00   1.4830486e+00  -6.6611569e-01   8.4646494e-01   4.5956762e-01   7.9138495e-01   4.6793742e-01   1.4460873e+00   2.2925885e-01   6.6759140e-01  -3.8768566e-03   9.9203808e-01  -4.1887968e-01   7.2632142e-02  -4.6851056e-01  -1.7070110e+00  -2.2432513e+00  -1.0897087e+00   1.5718133e-01   4.2706319e-02
  -5.8129814e-01  -3.0802550e-01   1.3920365e+00  -1.0769285e+00   1.7917946e-01  -9.2245474e-01   9.2916927e-01  -1.1305952e+00   8.8017115e-01  -7.4768069e-01   9.6147511e-01   4.4242606e-01   1.7351621e+00   9.3653784e-01   2.3119946e+00   2.8692803e-01  -1.5608467e+00  -1.4706847e+00  -4.8538127e-01  -5.0326409e-01   7.6451597e-01  -1.0240758e+00  -1.1872894e+00  -1.4421504e+00  -1.3492791e+00  -7.7118363e-01  -1.2638500e+00  -4.4884586e-01  -1.5877349e+00   4.5402863e-02  -7.3178556e-01  -6.6796615e-01  -1.0026107e+00  -3.7964114e-01  -6.3018217e-01   4.0538392e-01  -8.3225306e-01   1.4222995e+00  -9.5701852e-01   1.3255224e-01  -3.2687178e-01   1.8265632e-01  -2.2054615e-01   8.2888791e-01  -1.2579479e-01   1.5453683e+00  -3.9463499e-01   1.8137099e+00  -9.0802708e-01   3.0849824e-01   4.5270715e-01   6.9709024e-01   3.7438176e-01   2.4944964e+00   1.2114161e+00   1.5086828e+00  -6.8759575e-01   9.7252331e-01   6.0237775e-01   9.1562626e-01   5.9115360e-01   1.4947408e+00   3.0002997e-01   7.4383054e-01   1.0639486e-01   1.1020132e+00  -2.9844084e-01   1.8724975e-01  -3.5592761e-01  -1.6533009e+00  -2.2393078e+00  -1.2258768e+00   7.1004489e-02   1.6927562e-01
  -4.4772302e-01  -1.7991387e-01   1.4921452e+00  -1.0402912e+00   8.9299746e-02  -9.7123860e-01   6.9149602e-01  -1.3446550e+00   9.3484784e-01  -7.1357154e-01   1.1001497e+00   5.3945745e-01   1.7727526e+00   9.6840227e-01   2.2573033e+00   3.0468095e-01  -1.5753119e+00  -1.4719938e+00  -6.6161203e-01  -4.0840208e-01   8.2148600e-01  -1.0354676e+00  -1.2088934e+00  -1.4507607e+00  -1.3508812e+00  -8.3260512e-01  -1.2895955e+00  -5.8653705e-01  -1.7028656e+00  -2.0175540e-01  -9.5564925e-01  -6.1922669e-01  -9.4736206e-01  -3.6118805e-01  -6.3213741e-01   2.2497087e-01  -9.6577953e-01   1.2778779e+00  -1.1082505e+00   2.7422846e-01  -2.4069773e-01   2.2072972e-01  -2.0090543e-01   7.8253944e-01  -1.8357050e-01   1.4106747e+00  -4.8622607e-01   1.6167581e+00  -1.0514730e+00   5.0124777e-01   6.0361207e-01   7.1878780e-01   3.9087392e-01   2.4490048e+00   1.2279475e+00   1.5295766e+00  -6.9311701e-01   1.0996495e+00   7.4681462e-01   1.0353715e+00   7.1720529e-01   1.5396899e+00   3.8149739e-01   8.2239641e-01   2.2477568e-01   1.2044223e+00  -1.7573511e-01   2.9439319e-01  -2.4258005e-01  -1.6062840e+00  -2.2406143e+00  -1.3525642e+00  -1.7940514e-02   2.8830899e-01
  -3.2471474e-01  -5.7599621e-02   1.5618149e+00  -1.0173253e+00  -5.1154519e-03  -1.0035063e+00   4.5007853e-01  -1.5166925e+00   9.8130212e-01  -6.7244955e-01   1.2267276e+00   6.2924949e-01   1.8028566e+00   1.0200774e+00   2.1974400e+00   3.4509436e-01  -1.6067425e+00  -1.4763657e+00  -8.3218594e-01  -3.2227667e-01   8.7528817e-01  -1.0644891e+00  -1.2455295e+00  -1.4692697e+00  -1.3604838e+00  -9.0021922e-01  -1.3073300e+00  -7.2340645e-01  -1.7961479e+00  -4.4955333e-01  -1.1557736e+00  -5.8538421e-01  -9.0672119e-01  -3.5182394e-01  -6.3855870e-01   4.2738718e-02  -1.0735408e+00   1.1233957e+00  -1.2352191e+00   3.9804046e-01  -1.6535743e-01   2.5200478e-01  -1.7687925e-01   7.3046003e-01  -2.2660621e-01   1.2771360e+00  -5.4832526e-01   1.4204835e+00  -1.1554128e+00   6.8251912e-01   7.4466721e-01   7.3883550e-01   4.0428237e-01   2.3997148e+00   1.2590498e+00   1.5440868e+00  -6.7945607e-01   1.2271382e+00   8.9230214e-01   1.1498046e+00   8.4666554e-01   1.5817813e+00   4.7508947e-01   9.0306489e-01   3.5122053e-01   1.2980551e+00  -5.0833779e-02   3.9292566e-01  -1.2840160e-01  -1.5699345e+00  -2.2520219e+00  -1.4668407e+00  -1.0616406e-01   3.9926593e-01
  -2.1385128e-01   5.8206735e-02   1.5969209e+00  -1.0116404e+00  -1.0389388e-01  -1.0195038e+00   2.0949012e-01  -1.6402512e+00   1.0182597e+00  -6.2447709e-01   1.3396438e+00   7.1001690e-01   1.8246128e+00   1.0929126e+00   2.1315483e+00   4.0957993e-01  -1.6589383e+00  -1.4857629e+00  -9.9157078e-01  -2.4527032e-01   9.2552715e-01  -1.1142592e+00  -1.3005470e+00  -1.5010993e+00  -1.3818847e+00  -9.7457499e-01  -1.3188444e+00  -8.5662556e-01  -1.8651839e+00  -6.9208962e-01  -1.3244242e+00  -5.6925041e-01  -8.8369304e-01  -3.5455049e-01  -6.5214545e-01  -1.3811106e-01  -1.1530075e+00   9.6227794e-01  -1.3322698e+00   5.0050896e-01  -1.0391695e-01   2.7449709e-01  -1.4938313e-01   6.7294508e-01  -2.5348789e-01   1.1462561e+00  -5.7898576e-01   1.2269624e+00  -1.2151099e+00   8.5010308e-01   8.7506717e-01   7.5765293e-01   4.1565352e-01   2.3466612e+00   1.3060881e+00   1.5508016e+00  -6.4469272e-01   1.3543913e+00   1.0382525e+00   1.2583977e+00   9.7972404e-01   1.6218542e+00   5.8132666e-01   9.8551005e-01   4.8493021e-01   1.3819396e+00   7.5743137e-02   4.8203176e-01  -1.3491454e-02  -1.5473826e+00  -2.2774700e+00  -1.5661623e+00  -1.9040520e-01   5.0191229e-01
  -1.1591847e-01   1.6694300e-01   1.5949983e+00  -1.0256918e+00  -2.0637920e-01  -1.0202522e+00  -2.5585719e-02  -1.7115136e+00   1.0448082e+00  -5.7042165e-01   1.4380887e+00   7.8061359e-01   1.8375193e+00   1.1869728e+00   2.0589020e+00   4.9782364e-01  -1.7342481e+00  -1.5016857e+00  -1.1348899e+00  -1.7725928e-01   9.7178845e-01  -1.1865653e+00  -1.3759953e+00  -1.5486311e+00  -1.4180051e+00  -1.0555773e+00  -1.3260655e+00  -9.8333545e-01  -1.9087405e+00  -9.2373784e-01  -1.4558159e+00  -5.7248409e-01  -8.8006265e-01  -3.7150813e-01  -6.7513473e-01  -3.1420262e-01  -1.2031658e+00   7.9826384e-01  -1.3956745e+00   5.7935469e-01  -5.8584996e-02   2.8691678e-01  -1.1944182e-01   6.1065857e-01  -2.6367445e-01   1.0194746e+00  -5.7798226e-01   1.0381657e+00  -1.2285526e+00   1.0025081e+00   9.9458306e-01   7.7579634e-01   4.2611651e-01   2.2898690e+00   1.3692132e+00   1.5486502e+00  -5.8839400e-01   1.4809300e+00   1.1840494e+00   1.3609336e+00   1.1161436e+00   1.6606889e+00   6.9974058e-01   1.0693104e+00   6.2435048e-01   1.4554026e+00   2.0299022e-01   5.6126635e-01   1.0183470e-01  -1.5406838e+00  -2.3196967e+00  -1.6485531e+00  -2.6786656e-01   5.9630840e-01
  -3.0877691e-02   2.6826467e-01   1.5554384e+00  -1.0605988e+00  -3.1143186e-01  -1.0075271e+00  -2.5053892e-01  -1.7295953e+00   1.0604328e+00  -5.1166222e-01   1.5220434e+00   8.4058609e-01   1.8414208e+00   1.3009745e+00   1.9789918e+00   6.0774674e-01  -1.8333361e+00  -1.5250932e+00  -1.2582392e+00  -1.1757980e-01   1.0136207e+00  -1.2816571e+00  -1.4724267e+00  -1.6130164e+00  -1.4706832e+00  -1.1424707e+00  -1.3309788e+00  -1.1008070e+00  -1.9268699e+00  -1.1394295e+00  -1.5465247e+00  -5.9542308e-01  -8.9625249e-01  -4.0381930e-01  -7.0915637e-01  -4.8213152e-01  -1.2246186e+00   6.3523056e-01  -1.4239265e+00   6.3364973e-01  -3.0591827e-02   2.8875645e-01  -8.8154416e-02   5.4463538e-01  -2.5757585e-01   8.9813652e-01  -5.4685638e-01   8.5592689e-01  -1.1966206e+00   1.1390427e+00   1.1035749e+00   7.9398551e-01   4.3680336e-01   2.2293898e+00   1.4472949e+00   1.5369746e+00  -5.1170144e-01   1.6064001e+00   1.3290309e+00   1.4575087e+00   1.2552451e+00   1.6989634e+00   8.2885905e-01   1.1539565e+00   7.6722624e-01   1.5181101e+00   3.2941904e-01   6.3058176e-01   2.1700921e-01  -1.5506495e+00  -2.3800205e+00  -1.7127537e+00  -3.3641694e-01   6.8278041e-01
   4.2118871e-02   3.6211857e-01   1.4795817e+00  -1.1160444e+00  -4.1746441e-01  -9.8379711e-01  -4.6103469e-01  -1.6966590e+00   1.0650189e+00  -4.5014933e-01   1.5922753e+00   8.9016422e-01   1.8364762e+00   1.4322928e+00   1.8915979e+00   7.3558482e-01  -1.9550484e+00  -1.5563508e+00  -1.3589375e+00  -6.5024531e-02   1.0505235e+00  -1.3981303e+00  -1.5887862e+00  -1.6940578e+00  -1.5405321e+00  -1.2338630e+00  -1.3355443e+00  -1.2065967e+00  -1.9209505e+00  -1.3349127e+00  -1.5957452e+00  -6.3699607e-01  -9.3126503e-01  -4.5149097e-01  -7.5512651e-01  -6.3862518e-01  -1.2195886e+00   4.7698923e-01  -1.4178871e+00   6.6388663e-01  -2.0131505e-02   2.8033169e-01  -5.6657946e-02   4.7625842e-01  -2.3657552e-01   7.8346177e-01  -4.8886160e-01   6.8188699e-01  -1.1230684e+00   1.2598530e+00   1.2029687e+00   8.1312402e-01   4.4877049e-01   2.1653286e+00   1.5379311e+00   1.5155596e+00  -4.1730729e-01   1.7305695e+00   1.4724789e+00   1.5485178e+00   1.3959243e+00   1.7372212e+00   9.6626213e-01   1.2388614e+00   9.1070791e-01   1.5700876e+00   4.5310029e-01   6.9032963e-01   3.3119758e-01  -1.5767537e+00  -2.4582013e+00  -1.7583243e+00  -3.9474753e-01   7.6187786e-01
   1.0466764e-01   4.4880555e-01   1.3707003e+00  -1.1902645e+00  -5.2251151e-01  -9.5212140e-01  -6.5322425e-01  -1.6178408e+00   1.0588252e+00  -3.8832321e-01   1.6502935e+00   9.3019269e-01   1.8231096e+00   1.5770456e+00   1.7968351e+00   8.7608359e-01  -2.0963939e+00  -1.5952032e+00  -1.4356981e+00  -1.7874976e-02   1.0819398e+00  -1.5329129e+00  -1.7224024e+00  -1.7901736e+00  -1.6268697e+00  -1.3277877e+00  -1.3416108e+00  -1.2986913e+00  -1.8936426e+00  -1.5069752e+00  -1.6053737e+00  -6.9472470e-01  -9.8271384e-01  -5.1338598e-01  -8.1318595e-01  -7.8071120e-01  -1.1918209e+00   3.2706389e-01  -1.3807762e+00   6.7196105e-01  -2.6366730e-02   2.6276866e-01  -2.6088496e-02   4.0720878e-01  -2.0299139e-01   6.7650781e-01  -4.0880885e-01   5.1742313e-01  -1.0143304e+00   1.3659093e+00   1.2941985e+00   8.3430097e-01   4.6292768e-01   2.0978674e+00   1.6375371e+00   1.4846198e+00  -3.0932214e-01   1.8533198e+00   1.6136180e+00   1.6346198e+00   1.5367028e+00   1.7758531e+00   1.1087065e+00   1.3233716e+00   1.0515042e+00   1.6117138e+00   5.7174275e-01   7.4124000e-01   4.4330452e-01  -1.6171219e+00  -2.5524002e+00  -1.7856948e+00  -4.4247165e-01   8.3432004e-01
   1.5900905e-01   5.2902157e-01   1.2338697e+00  -1.2801219e+00  -6.2433159e-01  -9.1600864e-01  -8.2395666e-01  -1.5009886e+00   1.0424312e+00  -3.2899433e-01   1.6982678e+00   9.6201403e-01   1.8019491e+00   1.7302590e+00   1.6951735e+00   1.0227979e+00  -2.2526361e+00  -1.6407775e+00  -1.4887065e+00   2.6029416e-02   1.1072563e+00  -1.6813558e+00  -1.8690707e+00  -1.8984432e+00  -1.7277238e+00  -1.4218000e+00  -1.3508262e+00  -1.3756288e+00  -1.8487572e+00  -1.6536189e+00  -1.5799106e+00  -7.6481765e-01  -1.0469407e+00  -5.8726650e-01  -8.8268452e-01  -9.0588348e-01  -1.1463875e+00   1.8846662e-01  -1.3180028e+00   6.6106445e-01  -4.7495536e-02   2.3793746e-01   2.4591171e-03   3.3938978e-01  -1.5997463e-01   5.7813192e-01  -3.1282072e-01   3.6356015e-01  -8.7915557e-01   1.4589425e+00   1.3791147e+00   8.5876376e-01   4.7998161e-01   2.0272788e+00   1.7415194e+00   1.4447522e+00  -1.9304102e-01   1.9746328e+00   1.7516271e+00   1.7166890e+00   1.6758088e+00   1.8150920e+00   1.2523137e+00   1.4067844e+00   1.1860707e+00   1.6436978e+00   6.8280549e-01   7.8437883e-01   5.5200369e-01  -1.6686046e+00  -2.6592304e+00  -1.7961545e+00  -4.8016196e-01   9.0093548e-01
   2.0788682e-01   6.0386622e-01   1.0757300e+00  -1.3812626e+00  -7.2053385e-01  -8.7924504e-01  -9.7097790e-01  -1.3562338e+00   1.0166617e+00  -2.7519608e-01   1.7389097e+00   9.8731697e-01   1.7737612e+00   1.8861117e+00   1.5874223e+00   1.1684739e+00  -2.4174991e+00  -1.6916139e+00  -1.5196069e+00   6.9186570e-02   1.1258082e+00  -1.8374274e+00  -2.0232332e+00  -2.0147391e+00  -1.8399142e+00  -1.5131031e+00  -1.3645529e+00  -1.4365925e+00  -1.7910490e+00  -1.7741774e+00  -1.5261942e+00  -8.4235048e-01  -1.1192096e+00  -6.6990894e-01  -9.6220994e-01  -1.0122570e+00  -1.0894067e+00   6.3484074e-02  -1.2368518e+00   6.3549650e-01  -8.0870031e-02   2.0833516e-01   2.7973057e-02   2.7482852e-01  -1.1135054e-01   4.8895019e-01  -2.0800710e-01   2.2087455e-01  -7.2810066e-01   1.5413296e+00   1.4598636e+00   8.8785398e-01   5.0039554e-01   1.9539308e+00   1.8445254e+00   1.3968536e+00  -7.4626325e-02   2.0945691e+00   1.8856603e+00   1.7957558e+00   1.8112826e+00   1.8550216e+00   1.3928062e+00   1.4883665e+00   1.3108196e+00   1.6670322e+00   7.8363442e-01   8.2108867e-01   6.5579021e-01  -1.7269347e+00  -2.7739073e+00  -1.7917858e+00  -5.0932550e-01   9.6259964e-01
   2.5437607e-01   6.7481006e-01   9.0415682e-01  -1.4883389e+00  -8.0872123e-01  -8.4569906e-01  -1.0931052e+00  -1.1954198e+00   9.8249878e-01  -2.3001884e-01   1.7753219e+00   1.0079717e+00   1.7393915e+00   2.0382518e+00   1.4746826e+00   1.3054882e+00  -2.5834683e+00  -1.7457249e+00  -1.5313970e+00   1.1429800e-01   1.1368896e+00  -1.9939966e+00  -2.1782371e+00  -2.1339296e+00  -1.9592026e+00  -1.5986932e+00  -1.3837879e+00  -1.4814680e+00  -1.7259427e+00  -1.8693682e+00  -1.4529799e+00  -9.2152117e-01  -1.1939636e+00  -7.5728189e-01  -1.0496584e+00  -1.0986985e+00  -1.0276936e+00  -4.6508178e-02  -1.1460465e+00   6.0040892e-01  -1.2315856e-01   1.7692537e-01   4.9565926e-02   2.1556188e-01  -6.1409101e-02   4.0930010e-01  -1.0208212e-01   8.9399710e-02  -5.7291304e-01   1.6159352e+00   1.5387439e+00   9.2290796e-01   5.2436591e-01   1.8782905e+00   1.9407574e+00   1.3420177e+00   3.9271966e-02   2.2132405e+00   2.0148763e+00   1.8729421e+00   1.9410988e+00   1.8955965e+00   1.5257771e+00   1.5673787e+00   1.4223368e+00   1.6829344e+00   8.7161518e-01   8.5291637e-01   7.5305284e-01  -1.7869540e+00  -2.8904811e+00  -1.7753421e+00  -5.3231930e-01   1.0201749e+00
   3.0169116e-01   7.4362241e-01   7.2785602e-01  -1.5952891e+00  -8.8663794e-01  -8.1911482e-01  -1.1903583e+00  -1.0314274e+00   9.4098614e-01  -1.9643857e-01   1.8108182e+00   1.0258683e+00   1.6997188e+00   2.1801721e+00   1.3582673e+00   1.4263125e+00  -2.7421702e+00  -1.8006805e+00  -1.5282406e+00   1.6411267e-01   1.1397682e+00  -2.1431891e+00  -2.3266629e+00  -2.2501463e+00  -2.0805050e+00  -1.6755177e+00  -1.4090966e+00  -1.5108598e+00  -1.6592137e+00  -1.9412750e+00  -1.3704001e+00  -9.9596240e-01  -1.2651301e+00  -8.4477581e-01  -1.1423396e+00  -1.1649213e+00  -9.6836306e-01  -1.4118733e-01  -1.0552191e+00   5.6149898e-01  -1.7053928e-01   1.4694504e-01   6.6512685e-02   1.6351531e-01  -1.4660258e-02   3.3920960e-01  -2.9429382e-03  -3.1454939e-02  -4.2584409e-01   1.6859175e+00   1.6180500e+00   9.6513043e-01   5.5181478e-01   1.8009203e+00   2.0243348e+00   1.2814181e+00   1.4192878e-01   2.3307737e+00   2.1384688e+00   1.9493943e+00   2.0632938e+00   1.9366680e+00   1.6469692e+00   1.6431011e+00   1.5175894e+00   1.6927772e+00   9.4432984e-01   8.8153158e-01   8.4216080e-01  -1.8428993e+00  -3.0021452e+00  -1.7500836e+00  -5.5221321e-01   1.0744570e+00
   3.5298278e-01   8.1226161e-01   5.5591037e-01  -1.6956548e+00  -9.5230994e-01  -8.0290863e-01  -1.2640345e+00  -8.7743828e-01   8.9313366e-01  -1.7714868e-01   1.8487226e+00   1.0427759e+00   1.6556299e+00   2.3056171e+00   1.2395976e+00   1.5239711e+00  -2.8848102e+00  -1.8537182e+00  -1.5152115e+00   2.2125986e-01   1.1337033e+00  -2.2767951e+00  -2.4606986e+00  -2.3570964e+00  -2.1981532e+00  -1.7406327e+00  -1.4405660e+00  -1.5260664e+00  -1.5966443e+00  -1.9932587e+00  -1.2893369e+00  -1.0590923e+00  -1.3264549e+00  -9.2746828e-01  -1.2371113e+00  -1.2115356e+00  -9.1841373e-01  -2.2136328e-01  -9.7432277e-01   5.2467539e-01  -2.1891854e-01   1.2169185e-01   7.8281428e-02   1.2038385e-01   2.4431731e-02   2.7837827e-01   8.1763293e-02  -1.4295647e-01  -2.9893563e-01   1.7545088e+00   1.6999114e+00   1.0154532e+00   5.8239784e-01   1.7224731e+00   2.0896757e+00   1.2161896e+00   2.2695925e-01   2.4472654e+00   2.2556937e+00   2.0262158e+00   2.1760870e+00   1.9780148e+00   1.7525425e+00   1.7148598e+00   1.5941078e+00   1.6980115e+00   9.9970713e-01   9.0863898e-01   9.2155864e-01  -1.8887298e+00  -3.1015992e+00  -1.7195800e+00  -5.7260785e-01   1.1261304e+00
   4.1113461e-01   8.8273895e-01   3.9730514e-01  -1.7829206e+00  -1.0041662e+00  -7.9998064e-01  -1.3167101e+00  -7.4618148e-01   8.3983231e-01  -1.7440581e-01   1.8921577e+00   1.0602333e+00   1.6080176e+00   2.4090003e+00   1.1200899e+00   1.5924601e+00  -3.0026403e+00  -1.9018740e+00  -1.4979833e+00   2.8807962e-01   1.1179668e+00  -2.3867038e+00  -2.5725461e+00  -2.4484025e+00  -2.3061913e+00  -1.7913545e+00  -1.4777821e+00  -1.5290110e+00  -1.5436798e+00  -2.0297922e+00  -1.2207505e+00  -1.1044820e+00  -1.3718482e+00  -1.0004071e+00  -1.3305355e+00  -1.2400437e+00  -8.8431727e-01  -2.8898417e-01  -9.1302335e-01   4.9571503e-01  -2.6415884e-01   1.0430617e-01   8.4553846e-02   8.7524318e-02   5.1715740e-02   2.2617585e-01   1.4505852e-01  -2.4705946e-01  -2.0332038e-01   1.8247878e+00   1.7861406e+00   1.0743975e+00   6.1552549e-01   1.6436854e+00   2.1318769e+00   1.1473196e+00   2.8870929e-01   2.5627307e+00   2.3658864e+00   2.1043994e+00   2.2779855e+00   2.0193705e+00   1.8393094e+00   1.7820505e+00   1.6501305e+00   1.7000879e+00   1.0361538e+00   9.3588818e-01   9.8986114e-01  -1.9184745e+00  -3.1814495e+00  -1.6874965e+00  -5.9741759e-01   1.1757332e+00
   4.7857329e-01   9.5696374e-01   2.6045891e-01  -1.8508577e+00  -1.0411317e+00  -8.1255416e-01  -1.3521592e+00  -6.4920715e-01   7.8178593e-01  -1.8989662e-01   1.9438359e+00   1.0794768e+00   1.5577991e+00   2.4857872e+00   1.0010487e+00   1.6271026e+00  -3.0874326e+00  -1.9421291e+00  -1.4824819e+00   3.6646220e-01   1.0918696e+00  -2.4653370e+00  -2.6548326e+00  -2.5179534e+00  -2.3986916e+00  -1.8253927e+00  -1.5198357e+00  -1.5221311e+00  -1.5051029e+00  -2.0562270e+00  -1.1750032e+00  -1.1262188e+00  -1.3957214e+00  -1.0588940e+00  -1.4190485e+00  -1.2527752e+00  -8.7163839e-01  -3.4705785e-01  -8.8010887e-01   4.7993299e-01  -3.0231050e-01   9.7562044e-02   8.5232228e-02   6.5867215e-02   6.3607186e-02   1.8166109e-01   1.8101593e-01  -3.4636286e-01  -1.4857939e-01   1.8994582e+00   1.8780992e+00   1.1419590e+00   6.5039572e-01   1.5653658e+00   2.1470542e+00   1.0755611e+00   3.2259509e-01   2.6770432e+00   2.4684658e+00   2.1847601e+00   2.3678613e+00   2.0604479e+00   1.9049179e+00   1.8441582e+00   1.6847015e+00   1.7003822e+00   1.0526585e+00   9.6478626e-01   1.0459402e+00  -1.9265841e+00  -3.2346253e+00  -1.6573746e+00  -6.3062826e-01   1.2236335e+00
   5.5709938e-01   1.0365851e+00   1.5278629e-01  -1.8938572e+00  -1.0626843e+00  -8.4205099e-01  -1.3751848e+00  -5.9622833e-01   7.1946756e-01  -2.2463223e-01   2.0058665e+00   1.1014080e+00   1.5059450e+00   2.5328224e+00   8.8357965e-01   1.6248148e+00  -3.1319320e+00  -1.9715664e+00  -1.4745200e+00   4.5770410e-01   1.0547911e+00  -2.5060651e+00  -2.7010104e+00  -2.5602422e+00  -2.4700751e+00  -1.8409605e+00  -1.5653589e+00  -1.5082323e+00  -1.4847529e+00  -2.0784941e+00  -1.1612183e+00  -1.1192474e+00  -1.3933023e+00  -1.0987518e+00  -1.4991373e+00  -1.2527625e+00  -8.8470932e-01  -3.9948698e-01  -8.8294908e-01   4.8187879e-01  -3.2983538e-01   1.0367987e-01   8.0431738e-02   5.5854597e-02   5.7309904e-02   1.4362279e-01   1.8508414e-01  -4.4400569e-01  -1.4218971e-01   1.9806490e+00   1.9765904e+00   1.2175279e+00   6.8603889e-01   1.4883770e+00   2.1326256e+00   1.0013755e+00   3.2537202e-01   2.7898739e+00   2.5629223e+00   2.2678666e+00   2.4449964e+00   2.1009526e+00   1.9479718e+00   1.9007697e+00   1.6977126e+00   1.7001250e+00   1.0488593e+00   9.9661449e-01   1.0889948e+00  -1.9082646e+00  -3.2547889e+00  -1.6324242e+00  -6.7604240e-01   1.2700150e+00
   6.4775093e-01   1.1228420e+00   8.0314713e-02  -1.9072335e+00  -1.0688719e+00  -8.8900880e-01  -1.3913595e+00  -5.9456579e-01   6.5310593e-01  -2.7887396e-01   2.0795950e+00   1.1265923e+00   1.4535054e+00   2.5485584e+00   7.6853736e-01   1.5842704e+00  -3.1302644e+00  -1.9875289e+00  -1.4794306e+00   5.6238778e-01   1.0062157e+00  -2.5035740e+00  -2.7057220e+00  -2.5706793e+00  -2.5154141e+00  -1.8368560e+00  -1.6125900e+00  -1.4903122e+00  -1.4852988e+00  -2.1027528e+00  -1.1867101e+00  -1.0796713e+00  -1.3609091e+00  -1.1165581e+00  -1.5675124e+00  -1.2435606e+00  -9.2637412e-01  -4.5082132e-01  -9.2703716e-01   5.0507601e-01  -3.4381191e-01   1.2417217e-01   7.0459443e-02   5.7408752e-02   3.0994969e-02   1.1064251e-01   1.5433605e-01  -5.4350035e-01  -1.8909280e-01   2.0697504e+00   2.0817839e+00   1.2998589e+00   7.2137280e-01   1.4136108e+00   2.0875040e+00   9.2491408e-01   2.9531868e-01   2.9006308e+00   2.6487905e+00   2.3539733e+00   2.5090865e+00   2.1405872e+00   1.9680802e+00   1.9515792e+00   1.6898931e+00   1.7003430e+00   1.0250738e+00   1.0323549e+00   1.1186005e+00  -1.8597781e+00  -3.2367114e+00  -1.6153349e+00  -7.3702268e-01   1.3148724e+00
   7.5070368e-01   1.2164305e+00   4.7373877e-02  -1.8874868e+00  -1.0602921e+00  -9.5304240e-01  -1.4066938e+00  -6.4872564e-01   5.8270364e-01  -3.5209276e-01   2.1654826e+00   1.1552821e+00   1.4016207e+00   2.5331680e+00   6.5651189e-01   1.5059532e+00  -3.0782808e+00  -1.9877709e+00  -1.5017215e+00   6.8029343e-01   9.4577287e-01  -2.4541754e+00  -2.6651124e+00  -2.5458597e+00  -2.5307075e+00  -1.8125123e+00  -1.6594636e+00  -1.4713655e+00  -1.5080825e+00  -2.1350035e+00  -1.2565174e+00  -1.0050020e+00  -1.2961733e+00  -1.1098381e+00  -1.6212705e+00  -1.2290200e+00  -9.9781765e-01  -5.0593890e-01  -1.0156368e+00   5.5181299e-01  -3.4211148e-01   1.5973137e-01   5.5782901e-02   6.9934280e-02  -1.6075505e-02   8.1176268e-02   8.7629901e-02  -6.4850773e-01  -2.9140557e-01   2.1672944e+00   2.1931745e+00   1.3870879e+00   7.5526689e-01   1.3419535e+00   2.0121897e+00   8.4603988e-01   2.3232900e-01   3.0084070e+00   2.7256097e+00   2.4429568e+00   2.5602132e+00   2.1790410e+00   1.9658339e+00   1.9963843e+00   1.6627449e+00   1.7018119e+00   9.8228739e-01   1.0726324e+00   1.1347319e+00  -1.7786943e+00  -3.1766037e+00  -1.6081190e+00  -8.1624652e-01   1.3580137e+00
   8.6521400e-01   1.3173977e+00   5.6373480e-02  -1.8325080e+00  -1.0380336e+00  -1.0328497e+00  -1.4272436e+00  -7.6013123e-01   5.0808693e-01  -4.4296550e-01   2.2630378e+00   1.1874531e+00   1.3515068e+00   2.4885308e+00   5.4785300e-01   1.3921019e+00  -2.9738144e+00  -1.9705927e+00  -1.5447656e+00   8.1034625e-01   8.7328554e-01  -2.3560318e+00  -2.5770704e+00  -2.4837705e+00  -2.5131060e+00  -1.7680122e+00  -1.7037199e+00  -1.4541811e+00  -1.5530382e+00  -2.1806828e+00  -1.3730620e+00  -8.9433979e-01  -1.1981969e+00  -1.0772010e+00  -1.6580362e+00  -1.2130286e+00  -1.0984849e+00  -5.6967675e-01  -1.1495563e+00   6.2299741e-01  -3.2353150e-01   2.1016616e-01   3.6991956e-02   9.2353987e-02  -8.3484528e-02   5.3650263e-02  -1.4325259e-02  -7.6256763e-01  -4.4829094e-01   2.2728895e+00   2.3095766e+00   1.4768006e+00   7.8661228e-01   1.2742456e+00   1.9087529e+00   7.6438821e-01   1.3791049e-01   3.1119436e+00   2.7928778e+00   2.5342640e+00   2.5987805e+00   2.2159723e+00   1.9427195e+00   2.0350748e+00   1.6184341e+00   1.7050248e+00   9.2210663e-01   1.1176730e+00   1.1377610e+00  -1.6640776e+00  -3.0723723e+00  -1.6119915e+00  -9.1548657e-01   1.3990720e+00
   9.8960508e-01   1.4250649e+00   1.0768092e-01  -1.7417150e+00  -1.0035886e+00  -1.1262604e+00  -1.4586858e+00  -9.2702317e-01   4.2898215e-01  -5.4940771e-01   2.3707987e+00   1.2228402e+00   1.3044065e+00   2.4180847e+00   4.4272340e-01   1.2465488e+00  -2.8168401e+00  -1.9349515e+00  -1.6105474e+00   9.5060385e-01   7.8881956e-01  -2.2092954e+00  -2.4413847e+00  -2.3839303e+00  -2.4610804e+00  -1.7040728e+00  -1.7430258e+00  -1.4411470e+00  -1.6186883e+00  -2.2442690e+00  -1.5359553e+00  -7.4847805e-01  -1.0676358e+00  -1.0184172e+00  -1.6760783e+00  -1.1992381e+00  -1.2260951e+00  -6.4643752e-01  -1.3270582e+00   7.1808088e-01  -2.8787934e-01   2.7439029e-01   1.4758718e-02   1.2317694e-01  -1.6966104e-01   2.6564848e-02  -1.4900171e-01  -8.8880431e-01  -6.5599214e-01   2.3852080e+00   2.4291502e+00   1.5661398e+00   8.1439353e-01   1.2112364e+00   1.7807081e+00   6.7946017e-01   1.5093457e-02   3.2096151e+00   2.8500084e+00   2.6268755e+00   2.6254317e+00   2.2509788e+00   1.9009755e+00   2.0676123e+00   1.5596447e+00   1.7101754e+00   8.4667957e-01   1.1672829e+00   1.1284322e+00  -1.5165979e+00  -2.9237889e+00  -1.6272937e+00  -1.0354281e+00   1.4375211e+00
   1.1212977e+00   1.5379883e+00   1.9960489e-01  -1.6161126e+00  -9.5874213e-01  -1.2303247e+00  -1.5058924e+00  -1.1445328e+00   3.4511127e-01  -6.6864393e-01   2.4863695e+00   1.2609645e+00   1.2615107e+00   2.3265651e+00   3.4116592e-01   1.0744721e+00  -2.6095227e+00  -1.8805395e+00  -1.6994821e+00   1.0982875e+00   6.9273485e-01  -2.0161423e+00  -2.2598041e+00  -2.2474469e+00  -2.3745202e+00  -1.6220003e+00  -1.7751019e+00  -1.4340743e+00  -1.7022190e+00  -2.3289229e+00  -1.7419616e+00  -5.6992064e-01  -9.0670334e-01  -9.3443118e-01  -1.6743938e+00  -1.1907979e+00  -1.3767480e+00  -7.3980032e-01  -1.5439140e+00   8.3506216e-01  -2.3599468e-01   3.5046549e-01  -1.0199177e-02   1.6059454e-01  -2.7194522e-01  -1.4011730e-03  -3.1218241e-01  -1.0296305e+00  -9.0803085e-01   2.5020288e+00   2.5494558e+00   1.6519481e+00   8.3775713e-01   1.1535391e+00   1.6327909e+00   5.9073724e-01  -1.3174139e-01   3.2994441e+00   2.8962973e+00   2.7192970e+00   2.6409537e+00   2.2835642e+00   1.8434113e+00   2.0940019e+00   1.4894098e+00   1.7171558e+00   7.5859179e-01   1.2208482e+00   1.1078163e+00  -1.3385563e+00  -2.7325624e+00  -1.6534640e+00  -1.1755378e+00   1.4726977e+00
   1.2568835e+00   1.6539599e+00   3.2848945e-01  -1.4582697e+00  -9.0544847e-01  -1.3414384e+00  -1.5725375e+00  -1.4049267e+00   2.5629571e-01  -7.9731533e-01   2.6065098e+00   1.3011461e+00   1.2238563e+00   2.2196470e+00   2.4317017e-01   8.8207689e-01  -2.3561512e+00  -1.8078247e+00  -1.8103203e+00   1.2498587e+00   5.8573261e-01  -1.7807015e+00  -2.0359978e+00  -2.0769926e+00  -2.2547571e+00  -1.5236179e+00  -1.7978454e+00  -1.4340563e+00  -1.7996267e+00  -2.4361912e+00  -1.9851223e+00  -3.6280665e-01  -7.1909079e-01  -8.2730779e-01  -1.6527556e+00  -1.1901153e+00  -1.5451160e+00  -8.5217151e-01  -1.7935990e+00   9.7057405e-01  -1.6971192e-01   4.3569669e-01  -3.7150715e-02   2.0259776e-01  -3.8671467e-01  -3.1292890e-02  -4.9818060e-01  -1.1864795e+00  -1.1955572e+00   2.6203274e+00   2.6675340e+00   1.7309304e+00   8.5606864e-01   1.1015907e+00   1.4706585e+00   4.9780455e-01  -2.9710445e-01   3.3791469e+00   2.9309088e+00   2.8095814e+00   2.6461817e+00   2.3131033e+00   1.7732027e+00   2.1142594e+00   1.4109300e+00   1.7255691e+00   6.6074410e-01   1.2773553e+00   1.0772513e+00  -1.1338185e+00  -2.5023040e+00  -1.6890574e+00  -1.3339970e+00   1.5038283e+00
   1.3922416e+00   1.7700521e+00   4.8891415e-01  -1.2722129e+00  -8.4570466e-01  -1.4554983e+00  -1.6607701e+00  -1.6980082e+00   1.6255607e-01  -9.3162058e-01   2.7272679e+00   1.3425006e+00   1.1922125e+00   2.1035291e+00   1.4872421e-01   6.7623080e-01  -2.0629560e+00  -1.7180501e+00  -1.9401485e+00   1.4011420e+00   4.6889152e-01  -1.5088791e+00  -1.7754113e+00  -1.8766933e+00  -2.1045133e+00  -1.4111726e+00  -1.8094440e+00  -1.4413736e+00  -1.9059292e+00  -2.5658003e+00  -2.2570361e+00  -1.3274132e-01  -5.0980626e-01  -7.0011775e-01  -1.6117220e+00  -1.1986626e+00  -1.7247120e+00  -9.8450504e-01  -2.0676183e+00   1.1200522e+00  -9.1762889e-02   5.2677496e-01  -6.5376389e-02   2.4710624e-01  -5.0956653e-01  -6.3797343e-02  -7.0013688e-01  -1.3595902e+00  -1.5078326e+00   2.7364091e+00   2.7800103e+00   1.7998296e+00   8.6895324e-01   1.0556201e+00   1.3005363e+00   4.0046586e-01  -4.7469388e-01   3.4462155e+00   2.9528860e+00   2.8953873e+00   2.6419202e+00   2.3388168e+00   1.6936814e+00   2.1283728e+00   1.3273941e+00   1.7347528e+00   5.5622091e-01   1.3354303e+00   1.0382701e+00  -9.0765594e-01  -2.2383879e+00  -1.7318143e+00  -1.5077050e+00   1.5300579e+00
   1.5226980e+00   1.8827120e+00   6.7399159e-01  -1.0632409e+00  -7.8143105e-01  -1.5680833e+00  -1.7709843e+00  -2.0116562e+00   6.4195063e-02  -1.0674863e+00   2.8441550e+00   1.3839244e+00   1.1669720e+00   1.9844928e+00   5.7841685e-02   4.6407881e-01  -1.7378199e+00  -1.6131896e+00  -2.0844911e+00   1.5474929e+00   3.4368673e-01  -1.2080839e+00  -1.4850276e+00  -1.6519367e+00  -1.9277750e+00  -1.2872282e+00  -1.8084729e+00  -1.4554547e+00  -2.0154294e+00  -2.7155591e+00  -2.5472819e+00   1.1346164e-01  -2.8493986e-01  -5.5676654e-01  -1.5526055e+00  -1.2168498e+00  -1.9082197e+00  -1.1361219e+00  -2.3559464e+00   1.2779824e+00  -5.6231949e-03   6.1995980e-01  -9.4186875e-02   2.9209825e-01  -6.3554618e-01  -9.9185083e-02  -9.1037831e-01  -1.5478722e+00  -1.8328165e+00   2.8460768e+00   2.8832184e+00   1.8556000e+00   8.7631300e-01   1.0156242e+00   1.1288421e+00   2.9883781e-01  -6.5772710e-01   3.4980267e+00   2.9611891e+00   2.9740730e+00   2.6288809e+00   2.3597521e+00   1.6081380e+00   2.1362652e+00   1.2418123e+00   1.7438115e+00   4.4815626e-01   1.3933941e+00   9.9252382e-01  -6.6649732e-01  -1.9477087e+00  -1.7787755e+00  -1.6923630e+00   1.5504818e+00
   1.6432273e+00   1.9879076e+00   8.7574739e-01  -8.3766943e-01  -7.1436875e-01  -1.6746520e+00  -1.9017122e+00  -2.3324695e+00  -3.8147863e-02  -1.2007576e+00   2.9523608e+00   1.4240808e+00   1.1480653e+00   1.8684826e+00  -2.9438551e-02   2.5266261e-01  -1.3898957e+00  -1.4958641e+00  -2.2375131e+00   1.6840067e+00   2.1198577e-01  -8.8686746e-01  -1.1730442e+00  -1.4091102e+00  -1.7295995e+00  -1.1545489e+00  -1.7939713e+00  -1.4748982e+00  -2.1220174e+00  -2.8813901e+00  -2.8439622e+00   3.6811585e-01  -5.1366385e-02  -4.0177929e-01  -1.4774041e+00  -1.2439739e+00  -2.0878682e+00  -1.3046482e+00  -2.6475556e+00   1.4382107e+00   8.4684078e-02   7.1128846e-01  -1.2293678e-01   3.3572919e-01  -7.5941067e-01  -1.3728290e-01  -1.1208186e+00  -1.7488682e+00  -2.1578229e+00   2.9448251e+00   2.9733484e+00   1.8955729e+00   8.7831647e-01   9.8135633e-01   9.6181626e-01   1.9340868e-01  -8.3929282e-01   3.5319800e+00   2.9547617e+00   3.0428245e+00   2.6076524e+00   2.3747842e+00   1.5196502e+00   2.1377604e+00   1.1568745e+00   1.7516579e+00   3.3960337e-01   1.4493329e+00   9.4170088e-01  -4.1760355e-01  -1.6383513e+00  -1.8264386e+00  -1.8826374e+00   1.5641771e+00
   1.7486923e+00   2.0813248e+00   1.0855582e+00  -6.0251952e-01  -6.4600242e-01  -1.7707511e+00  -2.0496514e+00  -2.6464849e+00  -1.4347864e-01  -1.3274013e+00   3.0469913e+00   1.4613986e+00   1.1349079e+00   1.7607405e+00  -1.1307980e-01   4.8567525e-02  -1.0291496e+00  -1.3692196e+00  -2.3923159e+00   1.8057613e+00   7.6014749e-02  -5.5449869e-01  -8.4848191e-01  -1.1552817e+00  -1.5158640e+00  -1.0159812e+00  -1.7654935e+00  -1.4975579e+00  -2.2194982e+00  -3.0574908e+00  -3.1343401e+00   6.2305807e-01   1.8359946e-01  -2.4005474e-01  -1.3886971e+00  -1.2782550e+00  -2.2558329e+00  -1.4860857e+00  -2.9310014e+00   1.5942991e+00   1.7481683e-01   7.9679911e-01  -1.5103628e-01   3.7642794e-01  -8.7591280e-01  -1.7748321e-01  -1.3233762e+00  -1.9588266e+00  -2.4702065e+00   3.0280528e+00   3.0466130e+00   1.9175961e+00   8.7536131e-01   9.5232283e-01   8.0518584e-01   8.5055581e-02  -1.0126989e+00   3.5456471e+00   2.9326184e+00   3.0988073e+00   2.5787017e+00   2.3826346e+00   1.4309480e+00   2.1325533e+00   1.0748390e+00   1.7570584e+00   2.3341654e-01   1.5011768e+00   8.8744878e-01  -1.6868187e-01  -1.3191899e+00  -1.8709511e+00  -2.0723980e+00   1.5702345e+00
   1.8341187e+00   2.1586140e+00   1.2946242e+00  -3.6516779e-01  -5.7751315e-01  -1.8522233e+00  -2.2098355e+00  -2.9399232e+00  -2.5047093e-01  -1.4437046e+00   3.1233304e+00   1.4940966e+00   1.1263979e+00   1.6655296e+00  -1.9309466e-01  -1.4238017e-01  -6.6585725e-01  -1.2367765e+00  -2.5413136e+00   1.9080864e+00  -6.1706234e-02  -2.2049659e-01  -5.2074712e-01  -8.9784085e-01  -1.2929727e+00  -8.7434237e-01  -1.7231322e+00  -1.5206864e+00  -2.3019225e+00  -3.2366270e+00  -3.4055304e+00   8.7008102e-01   4.1257484e-01  -7.6604773e-02  -1.2895104e+00  -1.3169575e+00  -2.4046413e+00  -1.6750144e+00  -3.1950337e+00   1.7399007e+00   2.6035769e-01   8.7275208e-01  -1.7796295e-01   4.1296256e-01  -9.8008829e-01  -2.1879166e-01  -1.5103859e+00  -2.1728832e+00  -2.7580368e+00   3.0912896e+00   3.0994385e+00   1.9201449e+00   8.6801381e-01   9.2778964e-01   6.6388506e-01  -2.4983813e-02  -1.1718017e+00   3.5369297e+00   2.8939513e+00   3.1393371e+00   2.5424052e+00   2.3819097e+00   1.3443247e+00   2.1201967e+00   9.9746091e-01   1.7586821e+00   1.3215000e-01   1.5467859e+00   8.3130033e-01   7.2537731e-02  -9.9943726e-01  -1.9083279e+00  -2.2550236e+00   1.5677908e+00
   1.8949904e+00   2.2156700e+00   1.4944438e+00  -1.3297925e-01  -5.0976631e-01  -1.9154078e+00  -2.3759387e+00  -3.1999269e+00  -3.5752878e-01  -1.5464630e+00   3.1771075e+00   1.5202450e+00   1.1209626e+00   1.5859632e+00  -2.6960334e-01  -3.1535182e-01  -3.1008372e-01  -1.1022576e+00  -2.6766716e+00   1.9868399e+00  -1.9845733e-01   1.0584989e-01  -1.9917616e-01  -6.4412585e-01  -1.0675382e+00  -7.3231939e-01  -1.6675151e+00  -1.5411323e+00  -2.3639119e+00  -3.4105423e+00  -3.6452144e+00   1.1013746e+00   6.2848893e-01   8.3703546e-02  -1.1831631e+00  -1.3565926e+00  -2.5275641e+00  -1.8649178e+00  -3.4291974e+00   1.8691279e+00   3.3706131e-01   9.3583402e-01  -2.0327458e-01   4.4447067e-01  -1.0675287e+00  -2.5991270e-01  -1.6749811e+00  -2.3853470e+00  -3.0107203e+00   3.1304318e+00   3.1286692e+00   1.9023914e+00   8.5693243e-01   9.0679899e-01   5.4184910e-01  -1.3518533e-01  -1.3112956e+00   3.5042092e+00   2.8382434e+00   3.1620547e+00   2.4991111e+00   2.3711621e+00   1.2615926e+00   2.1000966e+00   9.2596021e-01   1.7551529e+00   3.7979750e-02   1.5840392e+00   7.7461138e-01   2.9873529e-01  -6.8817434e-01  -1.9346858e+00  -2.4237614e+00   1.5560604e+00
   1.9275536e+00   2.2489323e+00   1.6772630e+00   8.7054477e-02  -4.4333122e-01  -1.9573243e+00  -2.5406964e+00  -3.4152458e+00  -4.6288217e-01  -1.6331393e+00   3.2047567e+00   1.5378668e+00   1.1166565e+00   1.5239505e+00  -3.4289218e-01  -4.6667935e-01   2.8823600e-02  -9.6940745e-01  -2.7907799e+00   2.0386812e+00  -3.3143760e-01   4.1594528e-01   1.0741614e-01  -4.0105570e-01  -8.4605468e-01  -5.9238679e-01  -1.5997760e+00  -1.5555751e+00  -2.4009541e+00  -3.5704620e+00  -3.8423308e+00   1.3099491e+00   8.2494615e-01   2.3638724e-01  -1.0730996e+00  -1.3931876e+00  -2.6189695e+00  -2.0486103e+00  -3.6243892e+00   1.9768874e+00   4.0108727e-01   9.8333280e-01  -2.2662164e-01   4.7045438e-01  -1.1346218e+00  -2.9936660e-01  -1.8114260e+00  -2.5900651e+00  -3.2195349e+00   3.1419765e+00   3.1317820e+00   1.8642334e+00   8.4278714e-01   8.8819777e-01   4.4188916e-01  -2.4384857e-01  -1.4269519e+00   3.4464809e+00   2.7653810e+00   3.1650969e+00   2.4492206e+00   2.3489684e+00   1.1840865e+00   2.0715336e+00   8.6103128e-01   1.7451038e+00  -4.7346844e-02   1.6109235e+00   7.1851181e-01   5.0341653e-01  -3.9388729e-01  -1.9464814e+00  -2.5721169e+00   1.5343687e+00
   1.9291092e+00   2.2556778e+00   1.8364703e+00   2.8865110e-01  -3.7853139e-01  -1.9758289e+00  -2.6964108e+00  -3.5768324e+00  -5.6470551e-01  -1.7019887e+00   3.2036535e+00   1.5450756e+00   1.1113020e+00   1.4802505e+00  -4.1346134e-01  -5.9393944e-01   3.4269487e-01  -8.4181293e-01  -2.8767367e+00   2.0613202e+00  -4.5789994e-01   7.0230589e-01   3.9115273e-01  -1.7479338e-01  -6.3458445e-01  -4.5674519e-01  -1.5215012e+00  -1.5607847e+00  -2.4096588e+00  -3.7076589e+00  -3.9877082e+00   1.4900099e+00   9.9655352e-01   3.7755345e-01  -9.6272161e-01  -1.4226029e+00  -2.6746250e+00  -2.2187341e+00  -3.7733406e+00   2.0591601e+00   4.4920741e-01   1.0132739e+00  -2.4775948e-01   4.9074446e-01  -1.1787429e+00  -3.3562877e-01  -1.9153790e+00  -2.7808422e+00  -3.3780473e+00   3.1232528e+00   3.1070963e+00   1.8062836e+00   8.2618616e-01   8.7068068e-01   3.6565029e-01  -3.4923185e-01  -1.5157927e+00   3.3634638e+00   2.6757564e+00   3.1472508e+00   2.3932861e+00   2.3140265e+00   1.1127066e+00   2.0337023e+00   8.0289088e-01   1.7272340e+00  -1.2253179e-01   1.6256222e+00   6.6387736e-01   6.8127929e-01  -1.2404265e-01  -1.9407396e+00  -2.6942543e+00   1.5021887e+00
   1.8982675e+00   2.2342818e+00   1.9669151e+00   4.6652792e-01  -3.1551661e-01  -1.9697367e+00  -2.8355055e+00  -3.6783185e+00  -6.6124513e-01  -1.7521380e+00   3.1723111e+00   1.5402350e+00   1.1026576e+00   1.4546149e+00  -4.8205139e-01  -6.9595959e-01   6.2492106e-01  -7.2273846e-01  -2.9288120e+00   2.0537190e+00  -5.7529022e-01   9.5890496e-01   6.4545176e-01   2.9539568e-02  -4.3847563e-01  -3.2728412e-01  -1.4346603e+00  -1.5538881e+00  -2.3879597e+00  -3.8140469e+00  -4.0746038e+00   1.6372592e+00   1.1391900e+00   5.0406108e-01  -8.5523059e-01  -1.4408741e+00  -2.6919277e+00  -2.3682921e+00  -3.8709996e+00   2.1132078e+00   4.7897504e-01   1.0245106e+00  -2.6655700e-01   5.0544117e-01  -1.1983865e+00  -3.6727907e-01  -1.9840777e+00  -2.9518821e+00  -3.4823925e+00   3.0726271e+00   3.0539610e+00   1.7298214e+00   8.0762349e-01   8.5284982e-01   3.1364534e-01  -4.4969847e-01  -1.5761926e+00   3.2556801e+00   2.5703487e+00   3.1080787e+00   2.3321090e+00   2.2652621e+00   1.0479928e+00   1.9857757e+00   7.5135920e-01   1.7003710e+00  -1.8671562e-01   1.6265993e+00   6.1132453e-01   8.2850717e-01   1.1527203e-01  -1.9152620e+00  -2.7853816e+00   1.4591800e+00
   1.8351449e+00   2.1844190e+00   2.0651313e+00   6.1662779e-01  -2.5434958e-01  -1.9389013e+00  -2.9510869e+00  -3.7163428e+00  -7.5094189e-01  -1.7836144e+00   3.1105240e+00   1.5221249e+00   1.0886000e+00   1.4459985e+00  -5.4964199e-01  -7.7275409e-01   8.7073670e-01  -6.1498477e-01  -2.9428567e+00   2.0162335e+00  -6.8137826e-01   1.1814235e+00   8.6530338e-01   2.0807896e-01  -2.6212897e-01  -2.0556863e-01  -1.3415212e+00  -1.5326204e+00  -2.3352488e+00  -3.8827561e+00  -4.0991150e+00   1.7491063e+00   1.2502025e+00   6.1363051e-01  -7.5348832e-01  -1.4445499e+00  -2.6700522e+00  -2.4911672e+00  -3.9147927e+00   2.1376988e+00   4.8884903e-01   1.0167707e+00  -2.8299775e-01   5.1484196e-01  -1.1932281e+00  -3.9314737e-01  -2.0164350e+00  -3.0982105e+00  -3.5314051e+00   2.9896794e+00   2.9729017e+00   1.6367200e+00   7.8745506e-01   8.3329175e-01   2.8535400e-01  -5.4385580e-01  -1.6079050e+00   3.1245028e+00   2.4507805e+00   3.0480081e+00   2.2668289e+00   2.2019445e+00   9.9022154e-01   1.9269954e+00   7.0596717e-01   1.6635405e+00  -2.3943700e-01   1.6126832e+00   5.6123052e-01   9.4296799e-01   3.1961833e-01  -1.8687995e+00  -2.8420893e+00   1.4052352e+00
   1.7414779e+00   2.1071863e+00   2.1294543e+00   7.3627162e-01  -1.9509643e-01  -1.8842461e+00  -3.0374663e+00  -3.6907175e+00  -8.3253383e-01  -1.7973208e+00   3.0194482e+00   1.4900870e+00   1.0672993e+00   1.4528012e+00  -6.1741805e-01  -8.2539916e-01   1.0773813e+00  -5.2078092e-01  -2.9166344e+00   1.9506757e+00  -7.7436995e-01   1.3673932e+00   1.0474486e+00   3.5835183e-01  -1.0882759e-01  -9.2848330e-02  -1.2445581e+00  -1.4955451e+00  -2.2524410e+00  -3.9086516e+00  -4.0604349e+00   1.8247699e+00   1.3285150e+00   7.0489693e-01  -6.5990710e-01  -1.4310019e+00  -2.6100088e+00  -2.5825935e+00  -3.9047528e+00   2.1327445e+00   4.7826433e-01   9.9065393e-01  -2.9717326e-01   5.1936597e-01  -1.1641156e+00  -4.1243982e-01  -2.0130489e+00  -3.2160449e+00  -3.5265966e+00   2.8753225e+00   2.8657045e+00   1.5293555e+00   7.6590908e-01   8.1066966e-01   2.7937031e-01  -6.3067198e-01  -1.6120129e+00   2.9721648e+00   2.3193383e+00   2.9683711e+00   2.1989894e+00   2.1238017e+00   9.3951023e-01   1.8567817e+00   6.6607940e-01   1.6160423e+00  -2.8056764e-01   1.5831446e+00   5.1377821e-01   1.0243034e+00   4.8637152e-01  -1.8011800e+00  -2.8626209e+00   1.3405296e+00
   1.6206383e+00   2.0051281e+00   2.1600298e+00   8.2422676e-01  -1.3791165e-01  -1.8077446e+00  -3.0906030e+00  -3.6044207e+00  -9.0512858e-01  -1.7949571e+00   2.9016082e+00   1.4441337e+00   1.0373701e+00   1.4731144e+00  -6.8670139e-01  -8.5585938e-01   1.2441332e+00  -4.4171450e-01  -2.8500443e+00   1.8602866e+00  -8.5298524e-01   1.5162191e+00   1.1904499e+00   4.7932079e-01   1.9360208e-02   9.9157919e-03  -1.1463588e+00  -1.4422221e+00  -2.1419586e+00  -3.8887516e+00  -3.9609433e+00   1.8652708e+00   1.3746411e+00   7.7740838e-01  -5.7637582e-01  -1.3986790e+00  -2.5146046e+00  -2.6395338e+00  -3.8435024e+00   2.0998539e+00   4.4764867e-01   9.4759210e-01  -3.0926690e-01   5.1948514e-01  -1.1129952e+00  -4.2483423e-01  -1.9761266e+00  -3.3030823e+00  -3.4719890e+00   2.7318558e+00   2.7354218e+00   1.4105078e+00   7.4312713e-01   7.8382757e-01   2.9358187e-01  -7.0955525e-01  -1.5908054e+00   2.8017308e+00   2.1789562e+00   2.8713943e+00   2.1305689e+00   2.0311276e+00   8.9591869e-01   1.7748605e+00   6.3102391e-01   1.5575337e+00  -3.1022868e-01   1.5377714e+00   4.6902385e-01   1.0739032e+00   6.1476793e-01  -1.7133814e+00  -2.8470472e+00   1.2655756e+00
   1.4775355e+00   1.8821585e+00   2.1587134e+00   8.8069109e-01  -8.3107589e-02  -1.7123506e+00  -3.1084299e+00  -3.4634204e+00  -9.6823617e-01  -1.7788914e+00   2.7608297e+00   1.3849983e+00   9.9798522e-01   1.5049436e+00  -7.5885197e-01  -8.6678215e-01   1.3722108e+00  -3.7870320e-01  -2.7452199e+00   1.7496171e+00  -9.1649887e-01   1.6290870e+00   1.2946522e+00   5.7133904e-01   1.2160018e-01   1.0201183e-01  -1.0495327e+00  -1.3733132e+00  -2.0076387e+00  -3.8225126e+00  -3.8061156e+00   1.8733115e+00   1.3906014e+00   8.3157126e-01  -5.0422498e-01  -1.3472855e+00  -2.3883159e+00  -2.6609351e+00  -3.7360966e+00   2.0418091e+00   3.9838007e-01   8.8976917e-01  -3.1953069e-01   5.1566884e-01  -1.0427812e+00  -4.3053373e-01  -1.9093330e+00  -3.3586733e+00  -3.3738167e+00   2.5629378e+00   2.5862878e+00   1.2832628e+00   7.1922818e-01   7.5189713e-01   3.2536248e-01  -7.8038403e-01  -1.5475895e+00   2.6170302e+00   2.0331555e+00   2.7601316e+00   2.0639675e+00   1.9248694e+00   8.5953561e-01   1.6813960e+00   6.0021714e-01   1.4881149e+00  -3.2869598e-01   1.4769352e+00   4.2698196e-01   1.0947643e+00   7.0583633e-01  -1.6075406e+00  -2.7973296e+00   1.1812744e+00
   1.3184084e+00   1.7433838e+00   2.1288711e+00   9.0719568e-01  -3.1201624e-02  -1.6018805e+00  -3.0910367e+00  -3.2763334e+00  -1.0217608e+00  -1.7519853e+00   2.6020984e+00   1.3141233e+00   9.4894128e-01   1.5463864e+00  -8.3514083e-01  -8.6126936e-01   1.4645532e+00  -3.3200670e-01  -2.6064862e+00   1.6243154e+00  -9.6473444e-01   1.7087606e+00   1.3620371e+00   6.3602137e-01   1.9823443e-01   1.8293154e-01  -9.5662857e-01  -1.2906091e+00  -1.8545684e+00  -3.7119564e+00  -3.6042532e+00   1.8530563e+00   1.3797492e+00   8.6854934e-01  -4.4423187e-01  -1.2778677e+00  -2.2370707e+00  -2.6478344e+00  -3.5897247e+00   1.9624730e+00   3.3269393e-01   8.2001060e-01  -3.2825864e-01   5.0834608e-01  -9.5717979e-01  -4.3027306e-01  -1.8175737e+00  -3.3838721e+00  -3.2401148e+00   2.3734738e+00   2.4235405e+00   1.1509122e+00   6.9438219e-01   7.1439945e-01   3.7176263e-01  -8.4348357e-01  -1.4864451e+00   2.4225513e+00   1.8859427e+00   2.6383468e+00   2.0019497e+00   1.8066897e+00   8.3054107e-01   1.5771204e+00   5.7327401e-01   1.4084138e+00  -3.3630384e-01   1.4016484e+00   3.8771974e-01   1.0912465e+00   7.6222002e-01  -1.4868967e+00  -2.7172571e+00   1.0889646e+00
   1.1505102e+00   1.5948271e+00   2.0750953e+00   9.0643089e-01   1.7064502e-02  -1.4808545e+00  -3.0406917e+00  -3.0539442e+00  -1.0659491e+00  -1.7173846e+00   2.4313446e+00   1.2335762e+00   8.9067577e-01   1.5957521e+00  -9.1660579e-01  -8.4264310e-01   1.5254940e+00  -3.0127551e-01  -2.4401747e+00   1.4908315e+00  -9.9801286e-01   1.7592844e+00   1.3959798e+00   6.7604355e-01   2.5065248e-01   2.5232516e-01  -8.7006064e-01  -1.1969777e+00  -1.6888502e+00  -3.5616220e+00  -3.3660492e+00   1.8098227e+00   1.3465122e+00   8.9012603e-01  -3.9666398e-01  -1.1927987e+00  -2.0679601e+00  -2.6033083e+00  -3.4132911e+00   1.8665420e+00   2.5353758e-01   7.4164473e-01  -3.3576281e-01   4.9788664e-01  -8.6048694e-01  -4.2527492e-01  -1.7067302e+00  -3.3813535e+00  -3.0802218e+00   2.1694189e+00   2.2531580e+00   1.0168561e+00   6.6887407e-01   6.7133085e-01   4.2968456e-01  -8.9954861e-01  -1.4119397e+00   2.2232970e+00   1.7416641e+00   2.5103489e+00   1.9475359e+00   1.6789877e+00   8.0923896e-01   1.4634451e+00   5.5009525e-01   1.3196591e+00  -3.3335431e-01   1.3136040e+00   3.5145061e-01   1.0687403e+00   7.8790395e-01  -1.3556659e+00  -2.6122538e+00   9.9045555e-01
   9.8171015e-01   1.4430811e+00   2.0028536e+00   8.8200970e-01   6.0734766e-02  -1.3543059e+00  -2.9616997e+00  -2.8086050e+00  -1.1013026e+00  -1.6782872e+00   2.2551713e+00   1.1459076e+00   8.2423605e-01   1.6516204e+00  -1.0038982e+00  -8.1421642e-01   1.5603556e+00  -2.8563134e-01  -2.2543004e+00   1.3560555e+00  -1.0170589e+00   1.7856150e+00   1.4009313e+00   6.9488437e-01   2.8110118e-01   3.0996265e-01  -7.9204874e-01  -1.0962302e+00  -1.5173139e+00  -3.3783391e+00  -3.1040063e+00   1.7497077e+00   1.2960725e+00   8.9853795e-01  -3.6135702e-01  -1.0956628e+00  -1.8888910e+00  -2.5322666e+00  -3.2168927e+00   1.7592566e+00   1.6438051e-01   6.5834154e-01  -3.4235792e-01   4.8459859e-01  -7.5737076e-01  -4.1716067e-01  -1.5833593e+00  -3.3552008e+00  -2.9042225e+00   1.9575088e+00   2.0815225e+00   8.8450237e-01   6.4314373e-01   6.2322493e-01   4.9603219e-01  -9.4951443e-01  -1.3288155e+00   2.0246048e+00   1.6048227e+00   2.3807945e+00   1.9038569e+00   1.5448794e+00   7.9605789e-01   1.3425419e+00   5.3092332e-01   1.2237356e+00  -3.2004027e-01   1.2151937e+00   3.1862088e-01   1.0332687e+00   7.8786917e-01  -1.2188512e+00  -2.4890661e+00   8.8804503e-01
   8.2003186e-01   1.2949028e+00   1.9180910e+00   8.3818362e-01   9.8678054e-02  -1.2275698e+00  -2.8601062e+00  -2.5535526e+00  -1.1284628e+00  -1.6377019e+00   2.0805228e+00   1.0539586e+00   7.5121025e-01   1.7128386e+00  -1.0971334e+00  -7.7907827e-01   1.5749893e+00  -2.8377100e-01  -2.0581162e+00   1.2269084e+00  -1.0228734e+00   1.7932029e+00   1.3820419e+00   6.9653163e-01   2.9244826e-01   3.5570524e-01  -7.2457084e-01  -9.9291482e-01  -1.3471871e+00  -3.1708381e+00  -2.8317423e+00   1.6791708e+00   1.2339988e+00   8.9629183e-01  -3.3781841e-01  -9.9104586e-01  -1.7081989e+00  -2.4411025e+00  -3.0112219e+00   1.6460867e+00   6.8989725e-02   5.7393376e-01  -3.4835985e-01   4.6873805e-01  -6.5265467e-01  -4.0782204e-01  -1.4543748e+00  -3.3105836e+00  -2.7223654e+00   1.7449293e+00   1.9150364e+00   7.5715897e-01   6.1779008e-01   5.7118127e-01   5.6783119e-01  -9.9439266e-01  -1.2416701e+00   1.8319337e+00   1.4798654e+00   2.2544670e+00   1.8739736e+00   1.4081275e+00   7.9152284e-01   1.2173810e+00   5.1636526e-01   1.1232085e+00  -2.9638794e-01   1.1094978e+00   2.8997657e-01   9.9104950e-01   7.6769969e-01  -1.0819982e+00  -2.3553438e+00   7.8450963e-01
   6.7316362e-01   1.1567862e+00   1.8268137e+00   7.7952453e-01   1.2965264e-01  -1.1060598e+00  -2.7432654e+00  -2.3021796e+00  -1.1480758e+00  -1.5982157e+00   1.9143252e+00   9.6063849e-01   6.7363062e-01   1.7784749e+00  -1.1957581e+00  -7.3990372e-01   1.5752988e+00  -2.9408488e-01  -1.8615685e+00   1.1099140e+00  -1.0165825e+00   1.7875585e+00   1.3447552e+00   6.8517193e-01   2.8791686e-01   3.8949063e-01  -6.6932819e-01  -8.9204827e-01  -1.1857398e+00  -2.9492133e+00  -2.5632186e+00   1.6046009e+00   1.1658611e+00   8.8597521e-01  -3.2534913e-01  -8.8424448e-01  -1.5342438e+00  -2.3372293e+00  -2.8069267e+00   1.5324070e+00  -2.8819122e-02   4.9222627e-01  -3.5410193e-01   4.5052608e-01  -5.5111209e-01  -3.9926509e-01  -1.3267296e+00  -3.2533460e+00  -2.5444803e+00   1.5389511e+00   1.7597215e+00   6.3791748e-01   5.9353098e-01   5.1685664e-01   6.4231815e-01  -1.0350843e+00  -1.1546478e+00   1.6506302e+00   1.3709507e+00   2.1360516e+00   1.8606797e+00   1.2730248e+00   7.9620286e-01   1.0917153e+00   5.0737926e-01   1.0213122e+00  -2.6222304e-01   1.0002405e+00   2.6660606e-01   9.4804999e-01   7.3316976e-01  -9.5090321e-01  -2.2191410e+00   6.8306896e-01
   5.4797069e-01   1.0345370e+00   1.7346774e+00   7.1059719e-01   1.5239054e-01  -9.9504587e-01  -2.6193088e+00  -2.0672985e+00  -1.1606575e+00  -1.5617862e+00   1.7631053e+00   8.6869327e-01   5.9385881e-01   1.8477385e+00  -1.2984492e+00  -6.9879803e-01   1.5667747e+00  -3.1478038e-01  -1.6746858e+00   1.0107790e+00  -9.9928030e-01   1.7738265e+00   1.2943987e+00   6.6488675e-01   2.7080980e-01   4.1133276e-01  -6.2772074e-01  -7.9880163e-01  -1.0399209e+00  -2.7242798e+00  -2.3119379e+00   1.5318927e+00   1.0968469e+00   8.7007359e-01  -3.2317218e-01  -7.8091809e-01  -1.3750067e+00  -2.2285367e+00  -2.6139704e+00   1.4231819e+00  -1.2544545e-01   4.1680143e-01  -3.5996684e-01   4.3016705e-01  -4.5728012e-01  -3.9343974e-01  -1.2071065e+00  -3.1895415e+00  -2.3794352e+00   1.3465465e+00   1.6208276e+00   5.2952949e-01   5.7112435e-01   4.6241537e-01   7.1699974e-01  -1.0721906e+00  -1.0711642e+00   1.4856767e+00   1.2817115e+00   2.0299152e+00   1.8662988e+00   1.1442297e+00   8.1064305e-01   9.7000400e-01   5.0522724e-01   9.2188994e-01  -2.1716317e-01   8.9170805e-01   2.4995080e-01   9.0955797e-01   6.8983880e-01  -8.3129271e-01  -2.0883719e+00   5.8731714e-01
   4.5004733e-01   9.3288453e-01   1.6466101e+00   6.3564308e-01   1.6569485e-01  -8.9944129e-01  -2.4965510e+00  -1.8604409e+00  -1.1664683e+00  -1.5295762e+00   1.6326190e+00   7.8048737e-01   5.1446117e-01   1.9198895e+00  -1.4030587e+00  -6.5718214e-01   1.5540770e+00  -3.4400110e-01  -1.5069399e+00   9.3401249e-01  -9.7187989e-01   1.7564019e+00   1.2357992e+00   6.3937373e-01   2.4424441e-01   4.2133535e-01  -6.0082947e-01  -7.1816091e-01  -9.1600470e-01  -2.5068640e+00  -2.0901569e+00   1.4660624e+00   1.0314090e+00   8.5080381e-01  -3.3055680e-01  -6.8670540e-01  -1.2377070e+00  -2.1228076e+00  -2.4410258e+00   1.3226744e+00  -2.1775787e-01   3.5082950e-01  -3.6642973e-01   4.0786369e-01  -3.7529795e-01  -3.9206986e-01  -1.1016358e+00  -3.1249505e+00  -2.2346527e+00   1.1740130e+00   1.5024891e+00   4.3427761e-01   5.5125995e-01   4.1043670e-01   7.8968634e-01  -1.1058454e+00  -9.9368112e-01   1.3414401e+00   1.2150292e+00   1.9399039e+00   1.8924933e+00   1.0265638e+00   8.3528949e-01   8.5727103e-01   5.1139648e-01   8.2928403e-01  -1.6063826e-01   7.8862221e-01   2.4177988e-01   8.7980230e-01   6.4268263e-01  -7.2848956e-01  -1.9702594e+00   5.0112159e-01
   3.8333843e-01   8.5515854e-01   1.5664887e+00   5.5829236e-01   1.6854212e-01  -8.2360556e-01  -2.3828755e+00  -1.6912287e+00  -1.1654161e+00  -1.5018475e+00   1.5275118e+00   6.9781873e-01   4.3807617e-01   1.9941519e+00  -1.5066193e+00  -6.1572554e-01   1.5406896e+00  -3.7993201e-01  -1.3666180e+00   8.8261029e-01  -9.3498996e-01   1.7386090e+00   1.1729461e+00   6.1171207e-01   2.1091768e-01   4.1971764e-01  -5.8940175e-01  -6.5458414e-01  -8.1926211e-01  -2.3070758e+00  -1.9081636e+00   1.4109222e+00   9.7296569e-01   8.2997355e-01  -3.4692505e-01  -6.0683372e-01  -1.1284605e+00  -2.0271409e+00  -2.2949465e+00   1.2341994e+00  -3.0332783e-01   2.9689524e-01  -3.7410476e-01   3.8382623e-01  -3.0877235e-01  -3.9649847e-01  -1.0156452e+00  -3.0646203e+00  -2.1157182e+00   1.0266227e+00   1.4074518e+00   3.5385129e-01   5.3443990e-01   3.6378047e-01   8.5850492e-01  -1.1355885e+00  -9.2355278e-01   1.2214336e+00   1.1728358e+00   1.8691634e+00   1.9400971e+00   9.2477647e-01   8.7041489e-01   7.5889966e-01   5.2749369e-01   7.4817178e-01  -9.1941387e-02   6.9597456e-01   2.4412820e-01   8.6164591e-01   5.9578368e-01  -6.4708432e-01  -1.8708190e+00   4.2849085e-01
   3.4985959e-01   8.0305659e-01   1.4968971e+00   4.8132955e-01   1.6018199e-01  -7.7116955e-01  -2.2851497e+00  -1.5668529e+00  -1.1569989e+00  -1.4779224e+00   1.4510380e+00   6.2178480e-01   3.6727529e-01   2.0696456e+00  -1.6054204e+00  -5.7433522e-01   1.5286752e+00  -4.2088360e-01  -1.2602486e+00   8.5783231e-01  -8.8883389e-01   1.7224695e+00   1.1087300e+00   5.8418702e-01   1.7291867e-01   4.0684902e-01  -5.9383637e-01  -6.1167718e-01  -7.5367344e-01  -2.1336127e+00  -1.7736588e+00   1.3688397e+00   9.2367684e-01   8.0887806e-01  -3.7193120e-01  -5.4574884e-01  -1.0519887e+00  -1.9474228e+00  -2.1803473e+00   1.1599361e+00  -3.8061465e-01   2.5685244e-01  -3.8378275e-01   3.5827412e-01  -2.6066960e-01  -4.0756179e-01  -9.5345188e-01  -3.0124634e+00  -2.0260981e+00   9.0832125e-01   1.3368947e+00   2.8923666e-01   5.2086734e-01   3.2541787e-01   9.2189651e-01  -1.1603015e+00  -8.6095227e-01   1.1281068e+00   1.1559612e+00   1.8199904e+00   2.0089904e+00   8.4328973e-01   9.1605156e-01   6.8036997e-01   5.5511796e-01   6.8335187e-01  -1.0305768e-02   6.1882054e-01   2.5919735e-01   8.5637414e-01   5.5210029e-01  -5.9063179e-01  -1.7944111e+00   3.7341439e-01
   3.4953642e-01   7.7652025e-01   1.4389765e+00   4.0652871e-01   1.4022592e-01  -7.4488604e-01  -2.2087109e+00  -1.4916900e+00  -1.1403001e+00  -1.4562229e+00   1.4048624e+00   5.5271125e-01   3.0441958e-01   2.1453447e+00  -1.6951633e+00  -5.3219962e-01   1.5185418e+00  -4.6534902e-01  -1.1921208e+00   8.5908485e-01  -8.3321833e-01   1.7085719e+00   1.0447702e+00   5.5818379e-01   1.3160420e-01   3.8328821e-01  -6.1416483e-01  -5.9191030e-01  -7.2169620e-01  -1.9931479e+00  -1.6912864e+00   1.3405931e+00   8.8430929e-01   7.8823734e-01  -4.0550279e-01  -5.0679099e-01  -1.0113953e+00  -1.8878899e+00  -2.0993266e+00   1.1008086e+00  -4.4909048e-01   2.3171693e-01  -3.9644754e-01   3.3143029e-01  -2.3323250e-01  -4.2550325e-01  -9.1820156e-01  -2.9709506e+00  -1.9669857e+00   8.2149005e-01   1.2903595e+00   2.4063230e-01   5.1036346e-01   2.9823303e-01   9.7860247e-01  -1.1782160e+00  -8.0488539e-01   1.0626793e+00   1.1640387e+00   1.7937121e+00   2.0980200e+00   7.8593493e-01   9.7193593e-01   6.2695050e-01   5.9571862e-01   6.3948822e-01   8.4991452e-02   5.6204272e-01   2.8922057e-01   8.6359287e-01   5.1332975e-01  -5.6139099e-01  -1.7434065e+00   3.3967924e-01
   3.8017618e-01   7.7373182e-01   1.3923803e+00   3.3456980e-01   1.0871830e-01  -7.4650825e-01  -2.1569594e+00  -1.4670724e+00  -1.1140355e+00  -1.4343841e+00   1.3889587e+00   4.9014603e-01   2.5151437e-01   2.2200645e+00  -1.7711917e+00  -4.8789252e-01   1.5092357e+00  -5.1203144e-01  -1.1639297e+00   8.8392221e-01  -7.6756156e-01   1.6960543e+00   9.8134934e-01   5.3415560e-01   8.7546699e-02   3.4982215e-01  -6.5002734e-01  -5.9639586e-01  -7.2409976e-01  -1.8898431e+00  -1.6623351e+00   1.3253380e+00   8.5420310e-01   7.6818036e-01  -4.4783820e-01  -4.9193961e-01  -1.0080141e+00  -1.8508130e+00  -2.0513460e+00   1.0564474e+00  -5.0928701e-01   2.2160672e-01  -4.1326250e-01   3.0350923e-01  -2.2792078e-01  -4.4993378e-01  -9.1175855e-01  -2.9409219e+00  -1.9372813e+00   7.6679002e-01   1.2657929e+00   2.0740139e-01   5.0232743e-01   2.8480875e-01   1.0276441e+00  -1.1870009e+00  -7.5329555e-01   1.0250345e+00   1.1954814e+00   1.7906031e+00   2.2049817e+00   7.5569700e-01   1.0374669e+00   6.0336172e-01   6.5044605e-01   6.2082564e-01   1.9450652e-01   5.3009402e-01   3.3630311e-01   8.8124739e-01   4.7987162e-01  -5.6012649e-01  -1.7179821e+00   3.3067309e-01
   4.3757578e-01   7.9123159e-01   1.3553350e+00   2.6504584e-01   6.6183438e-02  -7.7669934e-01  -2.1310949e+00  -1.4912314e+00  -1.0766618e+00  -1.4094414e+00   1.4016159e+00   4.3291803e-01   2.1007063e-01   2.2924769e+00  -1.8287928e+00  -4.3952803e-01   1.4982579e+00  -5.5984143e-01  -1.1745793e+00   9.2816897e-01  -6.9097737e-01   1.6827009e+00   9.1745492e-01   5.1166685e-01   4.0559968e-02   3.0749913e-01  -7.0064483e-01  -6.2474404e-01  -7.5987713e-01  -1.8250256e+00  -1.6846385e+00   1.3206837e+00   8.3134218e-01   7.4827548e-01  -4.9935774e-01  -5.0164602e-01  -1.0413407e+00  -1.8363311e+00  -2.0332801e+00   1.0252306e+00  -5.6275920e-01   2.2573425e-01  -4.3551973e-01   2.7470099e-01  -2.4537460e-01  -4.7984258e-01  -9.3464939e-01  -2.9215338e+00  -1.9337108e+00   7.4309870e-01   1.2596941e+00   1.8806859e-01   4.9574598e-01   2.8720995e-01   1.0682992e+00  -1.1839249e+00  -7.0325116e-01   1.0136812e+00   1.2475301e+00   1.8098381e+00   2.3266644e+00   7.5448235e-01   1.1116798e+00   6.1343237e-01   7.2000190e-01   6.3089510e-01   3.1849333e-01   5.2673527e-01   4.0224191e-01   9.0576025e-01   4.5089479e-01  -5.8598582e-01  -1.7160710e+00   3.4918137e-01
   5.1575713e-01   8.2414870e-01   1.3248022e+00   1.9656186e-01   1.3644092e-02  -8.3497627e-01  -2.1300089e+00  -1.5594110e+00  -1.0265288e+00  -1.3780735e+00   1.4395494e+00   3.7925177e-01   1.8098258e-01   2.3611508e+00  -1.8635444e+00  -3.8495798e-01   1.4818993e+00  -6.0786779e-01  -1.2201578e+00   9.8615508e-01  -6.0241051e-01   1.6651450e+00   8.5093122e-01   4.8950546e-01  -1.0199733e-02   2.5765078e-01  -7.6478864e-01  -6.7500908e-01  -8.2624049e-01  -1.7970531e+00  -1.7526750e+00   1.3228774e+00   8.1252461e-01   7.2760492e-01  -5.6061168e-01  -5.3476579e-01  -1.1090453e+00  -1.8424439e+00  -2.0396328e+00   1.0044053e+00  -6.1196608e-01   2.4245154e-01  -4.6455426e-01   2.4515279e-01  -2.8539927e-01  -5.1365716e-01  -9.8606009e-01  -2.9103441e+00  -1.9510736e+00   7.4754863e-01   1.2673543e+00   1.8036394e-01   4.8925226e-01   3.0678158e-01   1.1000775e+00  -1.1660843e+00  -6.5120263e-01   1.0257900e+00   1.3163770e+00   1.8494873e+00   2.4589577e+00   7.8292720e-01   1.1932376e+00   6.5977459e-01   8.0450230e-01   6.7222862e-01   4.5676546e-01   5.5478459e-01   4.8833947e-01   9.3228417e-01   4.2449908e-01  -6.3646514e-01  -1.7334696e+00   3.9719300e-01
   6.0731616e-01   8.6652890e-01   1.2967293e+00   1.2691799e-01  -4.7391375e-02  -9.1969106e-01  -2.1503480e+00  -1.6641470e+00  -9.6206936e-01  -1.3368897e+00   1.4981074e+00   3.2692376e-01   1.6443416e-01   2.4246110e+00  -1.8716837e+00  -3.2200036e-01   1.4555764e+00  -6.5532592e-01  -1.2940947e+00   1.0510513e+00  -5.0081000e-01   1.6391672e+00   7.7872696e-01   4.6585515e-01  -6.6064213e-02   2.0189842e-01  -8.4075377e-01  -7.4373374e-01  -9.1870484e-01  -1.8013807e+00  -1.8578671e+00   1.3270861e+00   7.9362097e-01   7.0487717e-01  -6.3215217e-01  -5.8859691e-01  -1.2070709e+00  -1.8651643e+00  -2.0629068e+00   9.9028006e-01  -6.6007623e-01   2.6934507e-01  -5.0162944e-01   2.1495059e-01  -3.4697411e-01  -5.4934785e-01  -1.0638875e+00  -2.9035297e+00  -1.9826031e+00   7.7566901e-01   1.2831685e+00   1.8131509e-01   4.8122242e-01   3.4397927e-01   1.1227018e+00  -1.1306730e+00  -5.9329042e-01   1.0573110e+00   1.3973554e+00   1.9065613e+00   2.5970253e+00   8.4026339e-01   1.2804405e+00   7.4350324e-01   9.0336278e-01   7.4610916e-01   6.0856905e-01   6.1589828e-01   5.9522644e-01   9.5505133e-01   3.9796176e-01  -7.0746884e-01  -1.7640960e+00   4.7572484e-01
   7.0386193e-01   9.1173194e-01   1.2663691e+00   5.3363303e-02  -1.1497352e-01  -1.0280562e+00  -2.1867404e+00  -1.7956975e+00  -8.8200905e-01  -1.2827345e+00   1.5715543e+00   2.7344868e-01   1.5984408e-01   2.4814136e+00  -1.8504598e+00  -2.4867680e-01   1.4142425e+00  -7.0149269e-01  -1.3874948e+00   1.1152839e+00  -3.8532402e-01   1.6000652e+00   6.9722436e-01   4.3851314e-01  -1.2863114e-01   1.4214013e-01  -9.2634209e-01  -8.2609233e-01  -1.0312596e+00  -1.8308292e+00  -1.9890647e+00   1.3277528e+00   7.6990507e-01   6.7856810e-01  -7.1438124e-01  -6.5902259e-01  -1.3298128e+00  -1.8988226e+00  -2.0941041e+00   9.7847531e-01  -7.1071603e-01   3.0337349e-01  -5.4780736e-01   1.8410323e-01  -4.2828550e-01  -5.8456817e-01  -1.1648433e+00  -2.8962205e+00  -2.0204227e+00   8.2162783e-01   1.3009929e+00   1.8738124e-01   4.6989713e-01   3.9824793e-01   1.1360931e+00  -1.0752766e+00  -5.2568414e-01   1.1031618e+00   1.4851837e+00   1.9771042e+00   2.7355301e+00   9.2425624e-01   1.3712563e+00   8.6402724e-01   1.0152176e+00   8.5237668e-01   7.7247963e-01   7.1039794e-01   7.2270796e-01   9.6779869e-01   3.6804674e-01  -7.9346582e-01  -1.8003880e+00   5.8468053e-01
   7.9651693e-01   9.5287064e-01   1.2286484e+00  -2.7100525e-02  -1.8678629e-01  -1.1562170e+00  -2.2321689e+00  -1.9425998e+00  -7.8557273e-01  -1.2129887e+00   1.6534112e+00   2.1628073e-01   1.6585813e-01   2.5302301e+00  -1.7984385e+00  -1.6344496e-01   1.3528481e+00  -7.4563583e-01  -1.4896321e+00   1.1710012e+00  -2.5549599e-01   1.5430703e+00   6.0262088e-01   4.0513722e-01  -1.9950958e-01   8.0517091e-02  -1.0188632e+00  -9.1612699e-01  -1.1566243e+00  -1.8760376e+00  -2.1331818e+00   1.3190096e+00   7.3643092e-01   6.4708010e-01  -8.0739220e-01  -7.4074956e-01  -1.4703756e+00  -1.9364939e+00  -2.1233239e+00   9.6421627e-01  -7.6768061e-01   3.4103928e-01  -6.0381790e-01   1.5253142e-01  -5.2678677e-01  -6.1682137e-01  -1.2846075e+00  -2.8829164e+00  -2.0560632e+00   8.7856129e-01   1.3145244e+00   1.9462327e-01   4.5351235e-01   4.6796182e-01   1.1403675e+00  -9.9815866e-01  -4.4492337e-01   1.1574834e+00   1.5742489e+00   2.0563436e+00   2.8689041e+00   1.0312259e+00   1.4633722e+00   1.0189343e+00   1.1378842e+00   9.8931173e-01   9.4633666e-01   8.3716158e-01   8.6965231e-01   9.6423725e-01   3.3135465e-01  -8.8773503e-01  -1.8338064e+00   7.2275642e-01
   8.7644517e-01   9.8325788e-01   1.1785564e+00  -1.1739100e-01  -2.6024756e-01  -1.2993759e+00  -2.2784661e+00  -2.0923212e+00  -6.7267097e-01  -1.1258399e+00   1.7368265e+00   1.5301501e-01   1.8039065e-01   2.5699352e+00  -1.7157274e+00  -6.5404303e-02   1.2668122e+00  -7.8694678e-01  -1.5885757e+00   1.2105590e+00  -1.1144245e-01   1.4637796e+00   4.9133622e-01   3.6350154e-01  -2.8005565e-01   1.9358330e-02  -1.1151597e+00  -1.0070638e+00  -1.2865797e+00  -1.9260717e+00  -2.2759524e+00   1.2951132e+00   6.8843185e-01   6.0890686e-01  -9.1082144e-01  -8.2762671e-01  -1.6208968e+00  -1.9705211e+00  -2.1404196e+00   9.4264853e-01  -8.3463014e-01   3.7858289e-01  -6.6994381e-01   1.2006384e-01  -6.3928462e-01  -6.4363969e-01  -1.4180289e+00  -2.8579589e+00  -2.0810142e+00   9.3897330e-01   1.3176755e+00   1.9890034e-01   4.3042421e-01   5.5043780e-01   1.1358390e+00  -8.9851463e-01  -3.4823883e-01   1.2139446e+00   1.6589090e+00   2.1388888e+00   2.9916462e+00   1.1561573e+00   1.5542697e+00   1.2039861e+00   1.2683807e+00   1.1536111e+00   1.1272264e+00   9.9359214e-01   1.0339328e+00   9.3853294e-01   2.8468477e-01  -9.8269099e-01  -1.8554151e+00   8.8740575e-01
   9.3537634e-01   9.9682968e-01   1.1115262e+00  -2.2002060e-01  -3.3263019e-01  -1.4519698e+00  -2.3168936e+00  -2.2319701e+00  -5.4404528e-01  -1.0204982e+00   1.8149548e+00   8.1576047e-02   2.0071470e-01   2.5996894e+00  -1.6040934e+00   4.5541463e-02   1.1524694e+00  -8.2448739e-01  -1.6719087e+00   1.2269949e+00   4.6007095e-02   1.3585708e+00   3.6041158e-01   3.1174152e-01  -3.7112290e-01  -3.8894715e-02  -1.2116657e+00  -1.0916915e+00  -1.4123593e+00  -1.9691477e+00  -2.4027598e+00   1.2508742e+00   6.2170857e-01   5.6279021e-01  -1.0237282e+00  -9.1302306e-01  -1.7729247e+00  -1.9930909e+00  -2.1356700e+00   9.0915816e-01  -9.1479284e-01   4.1218840e-01  -7.4593336e-01   8.6441738e-02  -7.6205260e-01  -6.6276330e-01  -1.5593666e+00  -2.8160127e+00  -2.0872734e+00   9.9517911e-01   1.3049244e+00   1.9608205e-01   3.9921909e-01   6.4202302e-01   1.1230305e+00  -7.7666957e-01  -2.3382384e-01   1.2660789e+00   1.7337942e+00   2.2189724e+00   3.0986216e+00   1.2928986e+00   1.6413186e+00   1.4132316e+00   1.4030029e+00   1.3404648e+00   1.3115223e+00   1.1756684e+00   1.2124369e+00   8.8576358e-01   2.2537988e-01  -1.0702706e+00  -1.8564944e+00   1.0748715e+00
   9.6609165e-01   9.8851491e-01   1.0237873e+00  -3.3680414e-01  -4.0119641e-01  -1.6078956e+00  -2.3387621e+00  -2.3490229e+00  -4.0135549e-01  -8.9733683e-01   1.8813224e+00   3.8386644e-04   2.2359557e-01   2.6190123e+00  -1.4669628e+00   1.6857911e-01   1.0074584e+00  -8.5715734e-01  -1.7274938e+00   1.2144582e+00   2.1522261e-01   1.2249694e+00   2.0786501e-01   2.4856950e-01  -4.7285484e-01  -9.1780441e-02  -1.3044975e+00  -1.1627778e+00  -1.5250826e+00  -1.9934218e+00  -2.4994879e+00   1.1820509e+00   5.3298069e-01   5.0785674e-01  -1.1445184e+00  -9.9024008e-01  -1.9178331e+00  -1.9968209e+00  -2.1004205e+00   8.5967614e-01  -1.0107017e+00   4.3818898e-01  -8.3095049e-01   5.1333783e-02  -8.9096819e-01  -6.7230641e-01  -1.7025614e+00  -2.7525249e+00  -2.0678577e+00   1.0397642e+00   1.2716231e+00   1.8226553e-01   3.5880364e-01   7.3825790e-01   1.1026860e+00  -6.3419770e-01  -1.0103797e-01   1.3076322e+00   1.7940886e+00   2.2907238e+00   3.1853530e+00   1.4344411e+00   1.7218888e+00   1.6392405e+00   1.5374596e+00   1.5437362e+00   1.4949862e+00   1.3780839e+00   1.4011462e+00   8.0231763e-01   1.5162612e-01  -1.1423602e+00  -1.8291446e+00   1.2802920e+00
   9.6284207e-01   9.5452746e-01   9.1265853e-01  -4.6862189e-01  -4.6333758e-01  -1.7607771e+00  -2.3360518e+00  -2.4320274e+00  -2.4719969e-01  -7.5794438e-01   1.9301586e+00  -9.1514745e-02   2.4545874e-01   2.6278342e+00  -1.3092967e+00   3.0194934e-01   8.3101972e-01  -8.8368867e-01  -1.7442351e+00   1.1685659e+00   3.9375051e-01   1.0619358e+00   3.2975516e-02   1.7344101e-01  -5.8453683e-01  -1.3692311e-01  -1.3895827e+00  -1.2134986e+00  -1.6162083e+00  -1.9877909e+00  -2.5533448e+00   1.0856770e+00   4.2017301e-01   4.4372340e-01  -1.2709226e+00  -1.0529314e+00  -2.0472499e+00  -1.9753157e+00  -2.0276486e+00   7.9094895e-01  -1.1239778e+00   4.5326044e-01  -9.2356614e-01   1.4360226e-02  -1.0216706e+00  -6.7089752e-01  -1.8415269e+00  -2.6641222e+00  -2.0172473e+00   1.0660242e+00   1.2142462e+00   1.5398534e-01   3.0847403e-01   8.3410665e-01   1.0757777e+00  -4.7394864e-01   4.9476943e-02   1.3328992e+00   1.8357740e+00   2.3484572e+00   3.2482683e+00   1.5732654e+00   1.7934706e+00   1.8734461e+00   1.6670617e+00   1.7562388e+00   1.6729275e+00   1.5944685e+00   1.5952888e+00   6.8620523e-01   6.2680802e-02  -1.1912379e+00  -1.7668373e+00   1.4978793e+00
   9.2167180e-01   8.9256637e-01   7.7676766e-01  -6.1526019e-01  -5.1671130e-01  -1.9042605e+00  -2.3019891e+00  -2.4712418e+00  -8.5058405e-02  -6.0508055e-01   1.9566812e+00  -1.9435699e-01   2.6258265e-01   2.6265251e+00  -1.1373506e+00   4.4298618e-01   6.2417619e-01  -9.0267176e-01  -1.7127875e+00   1.0866615e+00   5.7836037e-01   8.7005203e-01  -1.6353209e-01   8.6659477e-02  -7.0452637e-01  -1.7214687e-01  -1.4628205e+00  -1.2378522e+00  -1.6779806e+00  -1.9426504e+00  -2.5536068e+00   9.6030181e-01   2.8261535e-01   3.7056296e-01  -1.4000356e+00  -1.0955009e+00  -2.1534813e+00  -1.9236515e+00  -1.9124196e+00   7.0075815e-01  -1.2551816e+00   4.5459270e-01  -1.0217918e+00  -2.4874284e-02  -1.1497329e+00  -6.5778465e-01  -1.9704457e+00  -2.5489186e+00  -1.9317320e+00   1.0683569e+00   1.1305730e+00   1.0840504e-01   2.4796372e-01   9.2424243e-01   1.0434999e+00  -2.9997332e-01   2.1577804e-01   1.3370277e+00   1.8558205e+00   2.3869573e+00   3.2848970e+00   1.7017351e+00   1.8537995e+00   2.1065776e+00   1.7869567e+00   1.9700949e+00   1.8404152e+00   1.8176835e+00   1.7895537e+00   5.3725736e-01  -4.0989473e-02  -1.2100056e+00  -1.6648769e+00   1.7211640e+00
   8.4062817e-01   8.0191209e-01   6.1617829e-01  -7.7534268e-01  -5.5936734e-01  -2.0323201e+00  -2.2315347e+00  -2.4591673e+00   8.0836433e-02  -4.4253788e-01   1.9573252e+00  -3.0762349e-01   2.7130409e-01   2.6158952e+00  -9.5833443e-01   5.8823325e-01   3.8978340e-01  -9.1261284e-01  -1.6261633e+00   9.6796062e-01   7.6515963e-01   6.5158965e-01  -3.7941692e-01  -1.0591132e-02  -8.3026848e-01  -1.9559185e-01  -1.5202667e+00  -1.2310305e+00  -1.7038440e+00  -1.8505545e+00  -2.4922374e+00   8.0612590e-01   1.2114098e-01   2.8912260e-01  -1.5284138e+00  -1.1134534e+00  -2.2298994e+00  -1.8387523e+00  -1.7522002e+00   5.8807232e-01  -1.4037369e+00   4.4002946e-01  -1.1231534e+00  -6.6742112e-02  -1.2708427e+00  -6.3289533e-01  -2.0840514e+00  -2.4067097e+00  -1.8096361e+00   1.0425765e+00   1.0197968e+00   4.3478030e-02   1.7747094e-01   1.0033712e+00   1.0072479e+00  -1.1734913e-01   3.9470293e-01   1.3162727e+00   1.8523180e+00   2.4017472e+00   3.2939977e+00   1.8125145e+00   1.9009741e+00   2.3291590e+00   1.8923943e+00   2.1771574e+00   1.9925294e+00   2.0401768e+00   1.9783597e+00   3.5719730e-01  -1.5767489e-01  -1.1929843e+00  -1.5207380e+00   1.9432970e+00
   7.1984276e-01   6.8341836e-01   4.3241653e-01  -9.4635859e-01  -5.8985427e-01  -2.1395592e+00  -2.1217541e+00  -2.3909515e+00   2.4570152e-01  -2.7491906e-01   1.9299062e+00  -4.3004742e-01   2.6822570e-01   2.5971690e+00  -7.7999678e-01   7.3363122e-01   1.3244018e-01  -9.1202018e-01  -1.4802009e+00   8.1357440e-01   9.4977137e-01   4.1045150e-01  -6.1097542e-01  -1.1628941e-01  -9.5839873e-01  -2.0582569e-01  -1.5583371e+00  -1.1897254e+00  -1.6888017e+00  -1.7067384e+00  -2.3643471e+00   6.2502012e-01  -6.1924612e-02   2.0069536e-01  -1.6522304e+00  -1.1036748e+00  -2.2712780e+00  -1.7196308e+00  -1.5470122e+00   4.5312270e-01  -1.5679370e+00   4.0816846e-01  -1.2248001e+00  -1.1155154e-01  -1.3809823e+00  -5.9684792e-01  -2.1778814e+00  -2.2390400e+00  -1.6514112e+00   9.8612913e-01   8.8255605e-01  -4.1933214e-02   9.7665513e-02   1.0665738e+00   9.6857670e-01   6.8087662e-02   5.8204588e-01   1.2681841e+00   1.8245389e+00   2.3893198e+00   3.2756094e+00   1.8989837e+00   1.9335639e+00   2.5320414e+00   1.9790071e+00   2.3694671e+00   2.1246380e+00   2.2543763e+00   2.1561559e+00   1.4958104e-01  -2.8449598e-01  -1.1360511e+00  -1.3342598e+00   2.1573876e+00
   5.6148263e-01   5.3941103e-01   2.2839685e-01  -1.1247865e+00  -6.0730068e-01  -2.2214855e+00  -1.9720429e+00  -2.2646347e+00   4.0446003e-01  -1.0734717e-01   1.8737164e+00  -5.5967621e-01   2.5041320e-01   2.5719329e+00  -6.1016087e-01   8.7476845e-01  -1.4173297e-01  -8.9951406e-01  -1.2738625e+00   6.2641378e-01   1.1275634e+00   1.5199109e-01  -8.5321526e-01  -2.2769229e-01  -1.0849273e+00  -2.0194284e-01  -1.5740121e+00  -1.1123491e+00  -1.6296975e+00  -1.5094622e+00  -2.1684690e+00   4.2043062e-01  -2.6288323e-01   1.0704525e-01  -1.7674743e+00  -1.0646227e+00  -2.2740558e+00  -1.5674795e+00  -1.2994228e+00   2.9739400e-01  -1.7450338e+00   3.5841848e-01  -1.3236433e+00  -1.5950705e-01  -1.4766041e+00  -5.5091171e-01  -2.2484859e+00  -2.0491394e+00  -1.4595877e+00   8.9819642e-01   7.2088810e-01  -1.4799051e-01   9.6730754e-03   1.1096423e+00   9.2914053e-01   2.5008531e-01   7.7281733e-01   1.1917187e+00   1.7729334e+00   2.3473219e+00   3.2310216e+00   1.9556242e+00   1.9506948e+00   2.7069329e+00   2.0430872e+00   2.5397152e+00   2.2326774e+00   2.4530951e+00   2.3177370e+00  -8.0390973e-02  -4.1757922e-01  -1.0368982e+00  -1.1076815e+00   2.3568608e+00
   3.6957436e-01   3.7350064e-01   8.2512505e-03  -1.3063044e+00  -6.1146474e-01  -2.2747428e+00  -1.7841897e+00  -2.0812284e+00   5.5203986e-01   5.4868639e-02   1.7895473e+00  -6.9397909e-01   2.1557235e-01   2.5420671e+00  -4.5624131e-01   1.0071760e+00  -4.2543310e-01  -8.7395114e-01  -1.0093423e+00   4.1098338e-01   1.2939115e+00  -1.1727947e-01  -1.1001374e+00  -3.4151453e-01  -1.2054897e+00  -1.8364472e-01  -1.5650327e+00  -9.9915403e-01  -1.5254035e+00  -1.2601578e+00  -1.9066340e+00   1.9717508e-01  -4.7688312e-01   1.0292829e-02  -1.8701804e+00  -9.9641544e-01  -2.2365050e+00  -1.3855979e+00  -1.0143721e+00   1.2352973e-01  -1.9314014e+00   2.9101002e-01  -1.4165177e+00  -2.1067512e-01  -1.5547883e+00  -4.9691767e-01  -2.2935762e+00  -1.8417305e+00  -1.2385933e+00   7.7968532e-01   5.3811174e-01  -2.7387256e-01  -8.4966718e-02   1.1293891e+00   8.9062047e-01   4.2237121e-01   9.6156603e-01   1.0872734e+00   1.6990624e+00   2.2746811e+00   3.1626769e+00   1.9783532e+00   1.9521140e+00   2.8468938e+00   2.0818403e+00   2.6816841e+00   2.3134220e+00   2.6299296e+00   2.4585493e+00  -3.2617754e-01  -5.5231971e-01  -8.9519698e-01  -8.4552199e-01   2.5358098e+00
   1.4971871e-01   1.9033164e-01  -2.2292369e-01  -1.4860720e+00  -6.0274809e-01  -2.2972913e+00  -1.5622757e+00  -1.8446277e+00   6.8369067e-01   2.0658559e-01   1.6796406e+00  -8.2999509e-01   1.6219831e-01   2.5096635e+00  -3.2477384e-01   1.1266460e+00  -7.1060544e-01  -8.3455252e-01  -6.9198483e-01   1.7308492e-01   1.4444787e+00  -3.9006858e-01  -1.3451043e+00  -4.5415598e-01  -1.3156460e+00  -1.5129253e-01  -1.5300717e+00  -8.5224640e-01  -1.3769045e+00  -9.6336871e-01  -1.5842522e+00  -3.8853219e-02  -6.9821959e-01  -8.7228587e-02  -1.9566787e+00  -9.0081423e-01  -2.1588095e+00  -1.1791692e+00  -6.9885998e-01  -6.4838460e-02  -2.1227689e+00   2.0696343e-01  -1.5003594e+00  -2.6495781e-01  -1.6133813e+00  -4.3712574e-01  -2.3121107e+00  -1.6227255e+00  -9.9445301e-01   6.3310642e-01   3.3864064e-01  -4.1782718e-01  -1.8436986e-01   1.1239049e+00   8.5464579e-01   5.7906908e-01   1.1427402e+00   9.5663709e-01   1.6054716e+00   2.1716668e+00   3.0740010e+00   1.9647791e+00   1.9382235e+00   2.9467601e+00   2.0935997e+00   2.7906291e+00   2.3647141e+00   2.7796137e+00   2.5749645e+00  -5.8028966e-01  -6.8371039e-01  -7.1266043e-01  -5.5431336e-01   2.6893162e+00
  -9.1283473e-02  -4.7148793e-03  -4.5938173e-01  -1.6590581e+00  -5.8217243e-01  -2.2885174e+00  -1.3124155e+00  -1.5613646e+00   7.9529550e-01   3.4316918e-01   1.5475655e+00  -9.6451179e-01   8.9688090e-02   2.4769376e+00  -2.2098914e-01   1.2295495e+00  -9.8893276e-01  -7.8102431e-01  -3.3001569e-01  -8.0546531e-02   1.5754891e+00  -6.5874449e-01  -1.5812651e+00  -5.6195775e-01  -1.4112019e+00  -1.0592792e-01  -1.4688681e+00  -6.7549059e-01  -1.1872751e+00  -6.2648860e-01  -1.2098064e+00  -2.8105024e-01  -9.2069617e-01  -1.8313340e-01  -2.0238382e+00  -7.8110031e-01  -2.0430388e+00  -9.5489541e-01  -3.6151568e-01  -2.6332704e-01  -2.3145026e+00   1.0801777e-01  -1.5723900e+00  -3.2207612e-01  -1.6511025e+00  -3.7405900e-01  -2.3043114e+00  -1.3988284e+00  -7.3439351e-01   4.6235927e-01   1.2773975e-01  -5.7728044e-01  -2.8640655e-01   1.0927462e+00   8.2271787e-01   7.1510633e-01   1.3110591e+00   8.0287084e-01   1.4955192e+00   2.0398856e+00   2.9691876e+00   1.9143682e+00   1.9100856e+00   3.0034684e+00   2.0779811e+00   2.8635801e+00   2.3856421e+00   2.8983122e+00   2.6645015e+00  -8.3474699e-01  -8.0670897e-01  -4.9299852e-01  -2.4220959e-01   2.8137208e+00
  -3.4586096e-01  -2.0584417e-01  -6.9507886e-01  -1.8203919e+00  -5.5131925e-01  -2.2492745e+00  -1.0423594e+00  -1.2402233e+00   8.8365191e-01   4.6079778e-01   1.3980241e+00  -1.0942624e+00  -1.5885925e-03   2.4461422e+00  -1.4845634e-01   1.3131254e+00  -1.2523467e+00  -7.1365810e-01   6.5892031e-02  -3.4264684e-01   1.6839743e+00  -9.1579819e-01  -1.8020039e+00  -6.6146499e-01  -1.4885283e+00  -4.9255917e-02  -1.3823130e+00  -4.7431189e-01  -9.6154905e-01  -2.5931907e-01  -7.9438651e-01  -5.2250755e-01  -1.1380174e+00  -2.7514589e-01  -2.0692954e+00  -6.4185644e-01  -1.8930262e+00  -7.2052360e-01  -1.2084255e-02  -4.6707953e-01  -2.5019198e+00  -3.4711456e-03  -1.6302980e+00  -3.8156283e-01  -1.6676154e+00  -3.1031693e-01  -2.2716136e+00  -1.1770747e+00  -4.6638227e-01   2.7244400e-01  -8.8762769e-02  -7.4899054e-01  -3.8882411e-01   1.0370358e+00   7.9614591e-01   8.2657694e-01   1.4618666e+00   6.3012242e-01   1.3731685e+00   1.8822093e+00   2.8529432e+00   1.8285050e+00   1.8693951e+00   3.0162582e+00   2.0359688e+00   2.8995349e+00   2.3766484e+00   2.9838283e+00   2.7259781e+00  -1.0815627e+00  -9.1661227e-01  -2.4176904e-01   8.1498137e-02   2.9068191e+00
  -6.0612653e-01  -4.0717755e-01  -9.2403470e-01  -1.9657068e+00  -5.1223444e-01  -2.1818498e+00  -7.6098500e-01  -8.9174341e-01   9.4669969e-01   5.5670680e-01   1.2365938e+00  -1.2161283e+00  -1.1026602e-01   2.4194833e+00  -1.0882412e-01   1.3757159e+00  -1.4935200e+00  -6.3340120e-01   4.8318691e-01  -6.0583983e-01   1.7679740e+00  -1.1542960e+00  -2.0013746e+00  -7.4967407e-01  -1.5448511e+00   1.6411254e-02  -1.2724779e+00  -2.5540967e-01  -7.0649283e-01   1.2652196e-01  -3.5109310e-01  -7.5642930e-01  -1.3441837e+00  -3.6125015e-01  -2.0916446e+00  -4.8866837e-01  -1.7141613e+00  -4.8430000e-01   3.3913411e-01  -6.7106675e-01  -2.6806084e+00  -1.2465559e-01  -1.6724036e+00  -4.4276406e-01  -1.6635572e+00  -2.4838208e-01  -2.2165557e+00  -9.6434389e-01  -1.9863616e-01   6.9123992e-02  -3.0479430e-01  -9.2923461e-01  -4.8938690e-01   9.5946504e-01   7.7600010e-01   9.1103221e-01   1.5914418e+00   4.4338895e-01   1.2427561e+00   1.7026387e+00   2.7302169e+00   1.7104435e+00   1.8184204e+00   2.9867355e+00   1.9699215e+00   2.8995341e+00   2.3395544e+00   3.0357109e+00   2.7595834e+00  -1.3132199e+00  -1.0094075e+00   3.3867964e-02   4.0692593e-01   2.9679719e+00
  -8.6432132e-01  -6.0307142e-01  -1.1406758e+00  -2.0914502e+00  -4.6730464e-01  -2.0898571e+00  -4.7771713e-01  -5.2764234e-01   9.8367599e-01   6.2935391e-01   1.0694174e+00  -1.3273335e+00  -2.3401257e-01   2.3990436e+00  -1.0167548e-01   1.4169276e+00  -1.7063067e+00  -5.4188737e-01   9.0810743e-01  -8.6303898e-01   1.8266750e+00  -1.3682873e+00  -2.1744895e+00  -8.2424327e-01  -1.5784875e+00   8.8248701e-02  -1.1425786e+00  -2.6398762e-02  -4.3029099e-01   5.1829818e-01   1.0565207e-01  -9.7652897e-01  -1.5338605e+00  -4.3981459e-01  -2.0905781e+00  -3.2776752e-01  -1.5131056e+00  -2.5439283e-01   6.8185512e-01  -8.7038335e-01  -2.8467281e+00  -2.5233450e-01  -1.6977951e+00  -5.0484791e-01  -1.6405198e+00  -1.9043550e-01  -2.1426189e+00  -7.6687857e-01   6.0867341e-02  -1.4143261e-01  -5.1436779e-01  -1.1140103e+00  -5.8602139e-01   8.6419455e-01   7.6308498e-01   9.6767310e-01   1.6972407e+00   2.4824027e-01   1.1087533e+00   1.5061099e+00   2.6059246e+00   1.5651498e+00   1.7599130e+00   2.9187920e+00   1.8834923e+00   2.8666063e+00   2.2775007e+00   3.0552540e+00   2.7668624e+00  -1.5231087e+00  -1.0820719e+00   3.2547945e-01   7.2416190e-01   2.9981172e+00
  -1.1132198e+00  -7.8841037e-01  -1.3401359e+00  -2.1951342e+00  -4.1911236e-01  -1.9780649e+00  -2.0191581e-01  -1.6019256e-01   9.9518376e-01   6.7849617e-01   9.0285855e-01  -1.4256156e+00  -3.6961705e-01   2.3867106e+00  -1.2451202e-01   1.4377028e+00  -1.8860948e+00  -4.4142295e-01   1.3264072e+00  -1.1078114e+00   1.8604745e+00  -1.5531377e+00  -2.3178292e+00  -8.8365180e-01  -1.5890094e+00   1.6304766e-01  -9.9687601e-01   2.0459836e-01  -1.4216313e-01   9.0291219e-01   5.6084793e-01  -1.1773790e+00  -1.7026937e+00  -5.0968195e-01  -2.0669633e+00  -1.6563977e-01  -1.2974525e+00  -3.8330144e-02   1.0063577e+00  -1.0605197e+00  -2.9972683e+00  -3.8309828e-01  -1.7064253e+00  -5.6681926e-01  -1.6009835e+00  -1.3819606e-01  -2.0540241e+00  -5.8984930e-01   3.0484443e-01  -3.5300834e-01  -7.1190471e-01  -1.2992390e+00  -6.7695183e-01   7.5665491e-01   7.5793242e-01   9.9742811e-01   1.7780577e+00   5.0518566e-02   9.7552805e-01   1.2982494e+00   2.4846930e+00   1.3990444e+00   1.6969870e+00   2.8183846e+00   1.7814671e+00   2.8055875e+00   2.1948032e+00   3.0453886e+00   2.7506200e+00  -1.7058907e+00  -1.1327974e+00   6.2375432e-01   1.0238148e+00   2.9996871e+00
  -1.3464715e+00  -9.5886164e-01  -1.5184962e+00  -2.2755081e+00  -3.7027942e-01  -1.8521617e+00   5.7720610e-02   1.9841151e-01   9.8316832e-01   7.0517643e-01   7.4314780e-01  -1.5093629e+00  -5.1313286e-01   2.3841108e+00  -1.7286937e-01   1.4402946e+00  -2.0300514e+00  -3.3492534e-01   1.7240933e+00  -1.3346850e+00   1.8709677e+00  -1.7057673e+00  -2.4294557e+00  -9.2729508e-01  -1.5773190e+00   2.3737164e-01  -8.4051226e-01   4.2938308e-01   1.4806987e-01   1.2676702e+00   9.9966730e-01  -1.3546899e+00  -1.8475504e+00  -5.7021927e-01  -2.0228464e+00  -8.6280628e-03  -1.0753456e+00   1.5750415e-01   1.3039778e+00  -1.2375901e+00  -3.1302423e+00  -5.1347314e-01  -1.6991532e+00  -6.2754028e-01  -1.5482002e+00  -9.2796377e-02  -1.9555013e+00  -4.3699830e-01   5.2709777e-01  -5.5966609e-01  -8.9253138e-01  -1.4809558e+00  -7.6081293e-01   6.4325745e-01   7.6080943e-01   1.0029101e+00   1.8340933e+00  -1.4397030e-01   8.4712375e-01   1.0850944e+00   2.3706294e+00   1.2196572e+00   1.6329712e+00   2.6931847e+00   1.6695253e+00   2.7228275e+00   2.0967334e+00   3.0104755e+00   2.7147468e+00  -1.8577716e+00  -1.1611256e+00   9.1894348e-01   1.2975124e+00   2.9764350e+00
  -1.5588628e+00  -1.1110794e+00  -1.6729495e+00  -2.3326395e+00  -3.2331056e-01  -1.7184744e+00   2.9369553e-01   5.3666314e-01   9.5080271e-01   7.1162506e-01   5.9604176e-01  -1.5777052e+00  -6.6007618e-01   2.3925464e+00  -2.4056295e-01   1.4281475e+00  -2.1372447e+00  -2.2581641e-01   2.0881345e+00  -1.5393833e+00   1.8608561e+00  -1.8247776e+00  -2.5091093e+00  -9.5551131e-01  -1.5456313e+00   3.0773046e-01  -6.7928974e-01   6.4010968e-01   4.3044814e-01   1.6010040e+00   1.4081819e+00  -1.5055032e+00  -1.9666720e+00  -6.2132589e-01  -1.9613794e+00   1.3744455e-01  -8.5507576e-01   3.2827862e-01   1.5675251e+00  -1.3985070e+00  -3.2448004e+00  -6.4005963e-01  -1.6777292e+00  -6.8575762e-01  -1.4860344e+00  -5.4704821e-02  -1.8520410e+00  -3.1038980e-01   7.2282513e-01  -7.5603680e-01  -1.0523292e+00  -1.6554773e+00  -8.3672670e-01   5.3103276e-01   7.7173497e-01   9.8825344e-01   1.8669301e+00  -3.2975666e-01   7.2706475e-01   8.7278863e-01   2.2671344e+00   1.0352164e+00   1.5712413e+00   2.5521242e+00   1.5539374e+00   2.6258008e+00   1.9892361e+00   2.9560110e+00   2.6639833e+00  -1.9766620e+00  -1.1679826e+00   1.2013211e+00   1.5383210e+00   2.9331834e+00
  -1.7464923e+00  -1.2428489e+00  -1.8018844e+00  -2.3678998e+00  -2.8044745e-01  -1.5836491e+00   5.0015771e-01   8.4429687e-01   9.0229082e-01   7.0108926e-01   4.6652275e-01  -1.6305548e+00  -8.0566889e-01   2.4129363e+00  -3.2004845e-01   1.4056943e+00  -2.2086371e+00  -1.1787504e-01   2.4071024e+00  -1.7189781e+00   1.8337867e+00  -1.9104674e+00  -2.5581900e+00  -9.6954012e-01  -1.4973625e+00   3.7076122e-01  -5.1940405e-01   8.2968593e-01   6.9534040e-01   1.8931024e+00   1.7740217e+00  -1.6282890e+00  -2.0597280e+00  -6.6340256e-01  -1.8866741e+00   2.6760578e-01  -6.4467966e-01   4.7099829e-01   1.7916041e+00  -1.5410913e+00  -3.3412556e+00  -7.5966155e-01  -1.6447154e+00  -7.4013615e-01  -1.4187640e+00  -2.3700235e-02  -1.7486407e+00  -2.1028531e-01   8.8882995e-01  -9.3755275e-01  -1.1885225e+00  -1.8195414e+00  -9.0433657e-01   4.2722046e-01   7.9049909e-01   9.5884442e-01   1.8794213e+00  -5.0198179e-01   6.1819774e-01   6.6727460e-01   2.1767632e+00   8.5419417e-01   1.5150367e+00   2.4048635e+00   1.4412163e+00   2.5226496e+00   1.8786071e+00   2.8882719e+00   2.6036399e+00  -2.0622260e+00  -1.1556155e+00   1.4616427e+00   1.7410639e+00   2.8755141e+00
  -1.9068561e+00  -1.3531636e+00  -1.9048904e+00  -2.3838556e+00  -2.4354437e-01  -1.4543113e+00   6.7321888e-01   1.1127592e+00   8.4260216e-01   6.7760578e-01   3.5855988e-01  -1.6685925e+00  -9.4511178e-01   2.4457645e+00  -4.0287706e-01   1.3780851e+00  -2.2469590e+00  -1.5058483e-02   2.6717060e+00  -1.8719555e+00   1.7941301e+00  -1.9647363e+00  -2.5796261e+00  -9.7141883e-01  -1.4369326e+00   4.2340377e-01  -3.6714420e-01   9.9212125e-01   9.3389311e-01   2.1364176e+00   2.0869355e+00  -1.7229471e+00  -2.1277752e+00  -6.9728729e-01  -1.8035841e+00   3.7799689e-01  -4.5155647e-01   5.8464494e-01   1.9728279e+00  -1.6641200e+00  -3.4210227e+00  -8.6940142e-01  -1.6033480e+00  -7.8930172e-01  -1.3508539e+00   1.0993820e-03  -1.6500590e+00  -1.3515469e-01   1.0236255e+00  -1.1006209e+00  -1.2995913e+00  -1.9704136e+00  -9.6379521e-01   3.3883765e-01   8.1667957e-01   9.2096439e-01   1.8755027e+00  -6.5663150e-01   5.2257815e-01   4.7399846e-01   2.1011424e+00   6.8484083e-01   1.4672757e+00   2.2612188e+00   1.3377465e+00   2.4216895e+00   1.7711465e+00   2.8139210e+00   2.5392876e+00  -2.1158156e+00  -1.1274364e+00   1.6915753e+00   1.9025244e+00   2.8094213e+00
  -2.0388496e+00  -1.4422282e+00  -1.9826882e+00  -2.3840790e+00  -2.1397348e-01  -1.3367264e+00   8.1112380e-01   1.3355732e+00   7.7715857e-01   6.4573629e-01   2.7494819e-01  -1.6932034e+00  -1.0738667e+00   2.4910376e+00  -4.8021608e-01   1.3508713e+00  -2.2564716e+00   7.8697395e-02   2.8751976e+00  -1.9981966e+00   1.7467175e+00  -1.9908931e+00  -2.5776434e+00  -9.6382629e-01  -1.3694977e+00   4.6306015e-01  -2.2857754e-01   1.1228031e+00   1.1384381e+00   2.3260117e+00   2.3392272e+00  -1.7907183e+00  -2.1731248e+00  -7.2416525e-01  -1.7174343e+00   4.6605192e-01  -2.8212528e-01   6.7016859e-01   2.1099164e+00  -1.7673119e+00  -3.4864740e+00  -9.6681969e-01  -1.5573480e+00  -8.3189206e-01  -1.2867138e+00   2.1156263e-02  -1.5605910e+00  -8.1819105e-02   1.1274323e+00  -1.2427311e+00  -1.3853015e+00  -2.1059623e+00  -1.0157098e+00   2.7225680e-01   8.4965415e-01   8.8137216e-01   1.8599424e+00  -7.9071336e-01   4.4140790e-01   2.9764787e-01   2.0409422e+00   5.3473420e-01   1.4303825e+00   2.1305869e+00   1.2494148e+00   2.3309109e+00   1.6728153e+00   2.7395990e+00   2.4764414e+00  -2.1403010e+00  -1.0877897e+00   1.8840759e+00   2.0215256e+00   2.7409487e+00
  -2.1426931e+00  -1.5113871e+00  -2.0369977e+00  -2.3728913e+00  -1.9256652e-01  -1.2364785e+00   9.1426493e-01   1.5085780e+00   7.1149481e-01   6.1028362e-01   2.1723307e-01  -1.7063710e+00  -1.1879268e+00   2.5482594e+00  -5.4339921e-01   1.3296656e+00  -2.2426454e+00   1.5968514e-01   3.0136279e+00  -2.0988763e+00   1.6965500e+00  -1.9933842e+00  -2.5574561e+00  -9.4988792e-01  -1.3006316e+00   4.8772676e-01  -1.0923909e-01   1.2186859e+00   1.3028355e+00   2.4597298e+00   2.5260428e+00  -1.8340163e+00  -2.1991354e+00  -7.4546235e-01  -1.6337114e+00   5.3058262e-01  -1.4154052e-01   7.3033310e-01   2.2036790e+00  -1.8512612e+00  -3.5407306e+00  -1.0499561e+00  -1.5106951e+00  -8.6661600e-01  -1.2304562e+00   3.8387428e-02  -1.4838773e+00  -4.5715679e-02   1.2020729e+00  -1.3625012e+00  -1.4466520e+00  -2.2247020e+00  -1.0610522e+00   2.3282255e-01   8.8860960e-01   8.4685601e-01   1.8380470e+00  -9.0236758e-01   3.7502740e-01   1.4193819e-01   1.9959058e+00   4.1037560e-01   1.4061358e+00   2.0214075e+00   1.1812694e+00   2.2575115e+00   1.5889151e+00   2.6715344e+00   2.4202565e+00  -2.1398178e+00  -1.0416589e+00   2.0336989e+00   2.0988881e+00   2.6758405e+00
  -2.2197926e+00  -1.5629794e+00  -2.0703573e+00  -2.3550629e+00  -1.7959617e-01  -1.1581878e+00   9.8504436e-01   1.6300373e+00   6.5091801e-01   5.7600802e-01   1.8572050e-01  -1.7105336e+00  -1.2840502e+00   2.6164315e+00  -5.8446831e-01   1.3198049e+00  -2.2117731e+00   2.2462672e-01   3.0859409e+00  -2.1762919e+00   1.6485074e+00  -1.9774637e+00  -2.5249049e+00  -9.3295682e-01  -1.2359793e+00   4.9609196e-01  -1.3845738e-02   1.2783851e+00   1.4227354e+00   2.5381940e+00   2.6455045e+00  -1.8561967e+00  -2.2099442e+00  -7.6273102e-01  -1.5577399e+00   5.7176751e-01  -3.3480819e-02   7.6943427e-01   2.2568832e+00  -1.9173241e+00  -3.5874054e+00  -1.1174094e+00  -1.4673789e+00  -8.9231891e-01  -1.1856663e+00   5.5003230e-02  -1.4227533e+00  -2.1261152e-02   1.2507762e+00  -1.4596597e+00  -1.4857444e+00  -2.3258068e+00  -1.1010451e+00   2.2453529e-01   9.3255144e-01   8.2378846e-01   1.8153412e+00  -9.9090505e-01   3.2296198e-01   9.4612126e-03   1.9649325e+00   3.1685704e-01   1.3955595e+00   1.9406984e+00   1.1372328e+00   2.2074888e+00   1.5238130e+00   2.6151927e+00   2.3752530e+00  -2.1194450e+00  -9.9433631e-01   2.1368170e+00   2.1372736e+00   2.6192220e+00
  -2.2725494e+00  -1.6001321e+00  -2.0859098e+00  -2.3354933e+00  -1.7479681e-01  -1.1052880e+00   1.0275989e+00   1.7006086e+00   6.0019020e-01   5.4735855e-01   1.7956416e-01  -1.7084214e+00  -1.3599393e+00   2.6940821e+00  -5.9666773e-01   1.3260353e+00  -2.1705517e+00   2.7085487e-01   3.0939095e+00  -2.2336328e+00   1.6070691e+00  -1.9488325e+00  -2.4860689e+00  -9.1638651e-01  -1.1809088e+00   4.8759339e-01   5.3946649e-02   1.3021723e+00   1.4957410e+00   2.5646241e+00   2.6986757e+00  -1.8612839e+00  -2.2101638e+00  -7.7753767e-01  -1.4943679e+00   5.9104905e-01   3.9976631e-02   7.9291514e-01   2.2740200e+00  -1.9674725e+00  -3.6303212e+00  -1.1683757e+00  -1.4311514e+00  -9.0805121e-01  -1.1552068e+00   7.3323046e-02  -1.3791525e+00  -2.2859232e-03   1.2779075e+00  -1.5349686e+00  -1.5055883e+00  -2.4090976e+00  -1.1370384e+00   2.4982361e-01   9.8032013e-01   8.1771592e-01   1.7972402e+00  -1.0567718e+00   2.8401876e-01  -9.8394188e-02   1.9462070e+00   2.5762168e-01   1.3988601e+00   1.8936935e+00   1.1198876e+00   2.1853216e+00   1.4807282e+00   2.5749886e+00   2.3450864e+00  -2.0848462e+00  -9.5107945e-01   2.1917417e+00   2.1409278e+00   2.5753358e+00
  -2.3041355e+00  -1.6265053e+00  -2.0871718e+00  -2.3188951e+00  -1.7742205e-01  -1.0798779e+00   1.0474127e+00   1.7231825e+00   5.6325603e-01   5.2823449e-01   1.9691468e-01  -1.7028811e+00  -1.4143498e+00   2.7793258e+00  -5.7485723e-01   1.3522375e+00  -2.1256568e+00   2.9646254e-01   3.0419190e+00  -2.2747123e+00   1.5760717e+00  -1.9132692e+00  -2.4468820e+00  -9.0331166e-01  -1.1401863e+00   4.6243138e-01   9.1725000e-02   1.2918779e+00   1.5214671e+00   2.5445054e+00   2.6893742e+00  -1.8536751e+00  -2.2045631e+00  -7.9135822e-01  -1.4476866e+00   5.9095097e-01   7.8390011e-02   8.0691076e-01   2.2609775e+00  -2.0041234e+00  -3.6732294e+00  -1.2026625e+00  -1.4052937e+00  -9.1313600e-01  -1.1410658e+00   9.5582017e-02  -1.3540618e+00   1.7496594e-02   1.2886411e+00  -1.5900985e+00  -1.5098595e+00  -2.4750068e+00  -1.1703884e+00   3.0942107e-01   1.0306185e+00   8.3301092e-01   1.7887340e+00  -1.1014458e+00   2.5642515e-01  -1.8144595e-01   1.9373693e+00   2.3433054e-01   1.4154231e+00   1.8836067e+00   1.1303527e+00   2.1937597e+00   1.4615935e+00   2.5540798e+00   2.3323799e+00  -2.0418920e+00  -9.1677570e-01   2.1987424e+00   2.1153443e+00   2.5473454e+00
  -2.3182480e+00  -1.6460127e+00  -2.0778017e+00  -2.3095014e+00  -1.8633224e-01  -1.0826562e+00   1.0508523e+00   1.7026021e+00   5.4303454e-01   5.2178847e-01   2.3511218e-01  -1.6967016e+00  -1.4471229e+00   2.8699584e+00  -5.1581265e-01   1.4012094e+00  -2.0833406e+00   3.0041145e-01   2.9366188e+00  -2.3036754e+00   1.5585159e+00  -1.8762787e+00  -2.4127752e+00  -8.9645047e-01  -1.1176955e+00   4.2154096e-01   9.8429550e-02   1.2507092e+00   1.5014896e+00   2.4851315e+00   2.6238420e+00  -1.8378431e+00  -2.1977536e+00  -8.0548806e-01  -1.4208048e+00   5.7483392e-01   8.2894792e-02   8.1776141e-01   2.2246435e+00  -2.0299551e+00  -3.7195468e+00  -1.2206788e+00  -1.3924198e+00  -9.0722890e-01  -1.1442632e+00   1.2374483e-01  -1.3475346e+00   4.4020404e-02   1.2885998e+00  -1.6274585e+00  -1.5026314e+00  -2.5245235e+00  -1.2023525e+00   4.0235423e-01   1.0820535e+00   8.7261318e-01   1.7940995e+00  -1.1272735e+00   2.3799841e-01  -2.4064780e-01   1.9357114e+00   2.4684166e-01   1.4438676e+00   1.9115339e+00   1.1682573e+00   2.2337320e+00   1.4670024e+00   2.5542534e+00   2.3386262e+00  -1.9962949e+00  -8.9563884e-01   2.1599636e+00   2.0668719e+00   2.5372203e+00
  -2.3188575e+00  -1.6625372e+00  -2.0613807e+00  -2.3108209e+00  -2.0010417e-01  -1.1129442e+00   1.0446624e+00   1.6452841e+00   5.4128741e-01   5.3027951e-01   2.9090159e-01  -1.6924507e+00  -1.4591425e+00   2.9635760e+00  -4.1839744e-01   1.4745147e+00  -2.0490771e+00   2.8259062e-01   2.7864653e+00  -2.3247097e+00   1.5564350e+00  -1.8427790e+00  -2.3883742e+00  -8.9794172e-01  -1.1162209e+00   3.6652325e-01   7.4383842e-02   1.1830007e+00   1.4391907e+00   2.3950598e+00   2.5102951e+00  -1.8180577e+00  -2.1939052e+00  -8.2097090e-01  -1.4156939e+00   5.4660945e-01   5.6058633e-02   8.3153056e-01   2.1724595e+00  -2.0477226e+00  -3.7721298e+00  -1.2233979e+00  -1.3943256e+00  -8.9036496e-01  -1.1648234e+00   1.5934132e-01  -1.3587555e+00   8.2434880e-02   1.2834811e+00  -1.6499971e+00  -1.4880982e+00  -2.5591190e+00  -1.2340071e+00   5.2604007e-01   1.1331931e+00   9.3787431e-01   1.8166581e+00  -1.1372644e+00   2.2633188e-01  -2.7795042e-01   1.9383894e+00   2.9329871e-01   1.4821579e+00   1.9764933e+00   1.2318141e+00   2.3043768e+00   1.4962398e+00   2.5759069e+00   2.3641645e+00  -1.9532749e+00  -8.9095653e-01   2.0792481e+00   2.0022950e+00   2.5457031e+00
  -2.3099675e+00  -1.6796674e+00  -2.0412182e+00  -2.3254490e+00  -2.1715293e-01  -1.1687915e+00   1.0354603e+00   1.5587674e+00   5.5857069e-01   5.5498243e-01   3.6065263e-01  -1.6923310e+00  -1.4522228e+00   3.0577119e+00  -2.8359603e-01   1.5724068e+00  -2.0272758e+00   2.4382234e-01   2.6011885e+00  -2.3417699e+00   1.5708295e+00  -1.8168455e+00  -2.3772626e+00  -9.0922677e-01  -1.1373057e+00   2.9954190e-01   2.1244294e-02   1.0939154e+00   1.3395126e+00   2.2835188e+00   2.3583839e+00  -1.7981423e+00  -2.1965053e+00  -8.3854949e-01  -1.4331127e+00   5.1043750e-01   1.6614258e-03   8.5356558e-01   2.1119562e+00  -2.0600805e+00  -3.8331036e+00  -1.2122961e+00  -1.4118979e+00  -8.6298554e-01  -1.2018132e+00   2.0333881e-01  -1.3861487e+00   1.3674212e-01   1.2786959e+00  -1.6609830e+00  -1.4703123e+00  -2.5806586e+00  -1.2661911e+00   6.7648173e-01   1.1826350e+00   1.0285157e+00   1.8585933e+00  -1.1348538e+00   2.1898312e-01  -2.9610687e-01   1.9426349e+00   3.7032021e-01   1.5277629e+00   2.0755964e+00   1.3179838e+00   2.4031873e+00   1.5473957e+00   2.6181252e+00   2.4082325e+00  -1.9172779e+00  -9.0490448e-01   1.9618783e+00   1.9284116e+00   2.5723632e+00
  -2.2953934e+00  -1.7004730e+00  -2.0201950e+00  -2.3549471e+00  -2.3585587e-01  -1.2471561e+00   1.0292702e+00   1.4512165e+00   5.9426937e-01   5.9615723e-01   4.4057004e-01  -1.6980664e+00  -1.4289420e+00   3.1499806e+00  -1.1441012e-01   1.6938277e+00  -2.0210785e+00   1.8581370e-01   2.3912118e+00  -2.3583419e+00   1.6016682e+00  -1.8015270e+00  -2.3818271e+00  -9.3098333e-01  -1.1811956e+00   2.2319237e-01  -5.8126172e-02   9.8911450e-01   1.2086321e+00   2.1598115e+00   2.1785968e+00  -1.7812824e+00  -2.2081778e+00  -8.5864016e-01  -1.4726152e+00   4.7043032e-01  -7.5584015e-02   8.8813237e-01   2.0502961e+00  -2.0694296e+00  -3.9037487e+00  -1.1892669e+00  -1.4450880e+00  -8.2594015e-01  -1.2534480e+00   2.5606106e-01  -1.4275250e+00   2.0953063e-01   1.2790368e+00  -1.6637861e+00  -1.4529491e+00  -2.5912971e+00  -1.2994793e+00   8.4854630e-01   1.2290800e+00   1.1426995e+00   1.9208373e+00  -1.1236574e+00   2.1364979e-01  -2.9843809e-01   1.9459491e+00   4.7327236e-01   1.5778486e+00   2.2043283e+00   1.4227151e+00   2.5262525e+00   1.6175472e+00   2.6788350e+00   2.4690848e+00  -1.8917646e+00  -9.3843838e-01   1.8142536e+00   1.8516385e+00   2.6157167e+00
  -2.2785723e+00  -1.7273306e+00  -2.0006468e+00  -2.3997955e+00  -2.5466883e-01  -1.3441394e+00   1.0311311e+00   1.3309168e+00   6.4670846e-01   6.5307876e-01   5.2688357e-01  -1.7108183e+00  -1.3924353e+00   3.2382152e+00   8.4370459e-02   1.8364841e+00  -2.0322508e+00   1.1105642e-01   2.1670704e+00  -2.3772528e+00   1.6479533e+00  -1.7987405e+00  -2.4031901e+00  -9.6311471e-01  -1.2468639e+00   1.4035115e-01  -1.5985122e-01   8.7442264e-01   1.0535844e+00   2.0327542e+00   1.9816494e+00  -1.7698910e+00  -2.2305677e+00  -8.8133052e-01  -1.5326335e+00   4.3038440e-01  -1.7034987e-01   9.3814883e-01   1.9938596e+00  -2.0777917e+00  -3.9844534e+00  -1.1565134e+00  -1.4929485e+00  -7.8046051e-01  -1.3172494e+00   3.1716213e-01  -1.4802501e+00   3.0182430e-01   1.2884005e+00  -1.6616613e+00  -1.4391107e+00  -2.5933630e+00  -1.3341758e+00   1.0363008e+00   1.2714060e+00   1.2772030e+00   2.0030396e+00  -1.1072301e+00   2.0832038e-01  -2.8857797e-01   1.9462674e+00   5.9660360e-01   1.6294903e+00   2.3569165e+00   1.5412438e+00   2.6685770e+00   1.7029967e+00   2.7550285e+00   2.5441659e+00  -1.8790741e+00  -9.9127081e-01   1.6435242e+00   1.7776662e+00   2.6734121e+00
  -2.2624095e+00  -1.7618121e+00  -1.9842973e+00  -2.4594172e+00  -2.7222673e-01  -1.4552600e+00   1.0448009e+00   1.2057908e+00   7.1332832e-01   7.2412320e-01   6.1601200e-01  -1.7311429e+00  -1.3461658e+00   3.3205878e+00   3.0650367e-01   1.9969934e+00  -2.0611692e+00   2.2681371e-02   1.9388510e+00  -2.4005440e+00   1.7078411e+00  -1.8092488e+00  -2.4412263e+00  -1.0047945e+00  -1.3321180e+00   5.4014460e-02  -2.7928625e-01   7.5550409e-01   8.8185324e-01   1.9101867e+00   1.7778892e+00  -1.7655417e+00  -2.2643009e+00  -9.0640173e-01  -1.6106279e+00   3.9355775e-01  -2.7702818e-01   1.0050342e+00   1.9478941e+00  -2.0867249e+00  -4.0747300e+00  -1.1164249e+00  -1.5537311e+00  -7.2810630e-01  -1.3902473e+00   3.8565596e-01  -1.5414254e+00   4.1305639e-01   1.3095775e+00  -1.6575583e+00  -1.4311800e+00  -2.5892321e+00  -1.3703267e+00   1.2333807e+00   1.3087306e+00   1.4276817e+00   2.1036154e+00  -1.0888479e+00   2.0138957e-01  -2.7021800e-01   1.9420796e+00   7.3421647e-01   1.6798839e+00   2.5267519e+00   1.6684219e+00   2.8244497e+00   1.7995438e+00   2.8430292e+00   2.6303235e+00  -1.8803732e+00  -1.0619322e+00   1.4572038e+00   1.7111852e+00   2.7424535e+00
  -2.2491717e+00  -1.8046346e+00  -1.9722390e+00  -2.5322695e+00  -2.8742168e-01  -1.5757436e+00   1.0725789e+00   1.0829669e+00   7.9090854e-01   8.0690594e-01   7.0469864e-01  -1.7589874e+00  -1.2936931e+00   3.3957012e+00   5.4471358e-01   2.1710901e+00  -2.1069021e+00  -7.5722974e-02   1.7156945e+00  -2.4294081e+00   1.7788043e+00  -1.8327194e+00  -2.4946623e+00  -1.0545621e+00  -1.4337752e+00  -3.2863479e-02  -4.1129867e-01   6.3757231e-01   7.0095940e-01   1.7985851e+00   1.5767593e+00  -1.7689633e+00  -2.3090158e+00  -9.3337045e-01  -1.7032875e+00   3.6250632e-01  -3.9006088e-01   1.0886810e+00   1.9162585e+00  -2.0972810e+00  -4.1732922e+00  -1.0714471e+00  -1.6250376e+00  -6.7068575e-01  -1.4692049e+00   4.5999898e-01  -1.6080689e+00   5.4116722e-01   1.3441230e+00  -1.6539625e+00  -1.4307313e+00  -2.5811987e+00  -1.4077458e+00   1.4333650e+00   1.3404583e+00   1.5889983e+00   2.2198763e+00  -1.0713261e+00   1.9173182e-01  -2.4687033e-01   1.9324963e+00   8.7985035e-01   1.7265381e+00   2.7068353e+00   1.7990526e+00   2.9878345e+00   1.9027703e+00   2.9387801e+00   2.7240403e+00  -1.8956866e+00  -1.1479111e+00   1.2627819e+00   1.6556967e+00   2.8194451e+00
  -2.2404280e+00  -1.8556736e+00  -1.9649609e+00  -2.6159933e+00  -2.9945502e-01  -1.7008069e+00   1.1152515e+00   9.6842948e-01   8.7582144e-01   8.9846191e-01   7.9011801e-01  -1.7937260e+00  -1.2384501e+00   3.4626420e+00   7.9116049e-01   2.3538809e+00  -2.1673756e+00  -1.8031660e-01   1.5053878e+00  -2.4641929e+00   1.8578308e+00  -1.8678544e+00  -2.5612447e+00  -1.1104611e+00  -1.5478946e+00  -1.1752409e-01  -5.5056438e-01   5.2514747e-01   5.1807073e-01   1.7027971e+00   1.3863522e+00  -1.7800980e+00  -2.3634624e+00  -9.6154955e-01  -1.8067640e+00   3.3898649e-01  -5.0424251e-01   1.1875458e+00   1.9012728e+00  -2.1100090e+00  -4.2781763e+00  -1.0239513e+00  -1.7040069e+00  -6.1015716e-01  -1.5508475e+00   5.3821680e-01  -1.6772825e+00   6.8281439e-01   1.3923192e+00  -1.6527791e+00  -1.4384985e+00  -2.5713515e+00  -1.4460462e+00   1.6301329e+00   1.3663054e+00   1.7555922e+00   2.3482304e+00  -1.0568848e+00   1.7873012e-01  -2.2166648e-01   1.9172604e+00   1.0274489e+00   1.7674333e+00   2.8902147e+00   1.9282078e+00   3.1527536e+00   2.0083187e+00   3.0381329e+00   2.8216686e+00  -1.9240028e+00  -1.2458616e+00   1.0673621e+00   1.6134189e+00   2.9008403e+00
  -2.2370373e+00  -1.9140307e+00  -1.9624158e+00  -2.7076093e+00  -3.0786142e-01  -1.8259179e+00   1.1721601e+00   8.6676869e-01   9.6429595e-01   9.9545506e-01   8.6995366e-01  -1.8342327e+00  -1.1835479e+00   3.5209924e+00   1.0379323e+00   2.5401329e+00  -2.2396091e+00  -2.8722480e-01   1.3140660e+00  -2.5044707e+00   1.9416369e+00  -1.9125790e+00  -2.6379641e+00  -1.1702081e+00  -1.6700479e+00  -1.9753951e-01  -6.9186035e-01   4.2187521e-01   3.3965895e-01   1.6259113e+00   1.2130784e+00  -1.7982069e+00  -2.4256627e+00  -9.9012032e-01  -1.9169215e+00   3.2392529e-01  -6.1497775e-01   1.2988491e+00   1.9036884e+00  -2.1249954e+00  -4.3869113e+00  -9.7611543e-01  -1.7875251e+00  -5.4851904e-01  -1.6320771e+00   6.1806265e-01  -1.7463974e+00   8.3367631e-01   1.4532298e+00  -1.6552654e+00  -1.4544035e+00  -2.5614652e+00  -1.4846789e+00   1.8181802e+00   1.3863003e+00   1.9218614e+00   2.4844407e+00  -1.0470666e+00   1.6226094e-01  -1.9720368e-01   1.8967032e+00   1.1714896e+00   1.8011329e+00   3.0703887e+00   2.0515033e+00   3.3136426e+00   2.1121415e+00   3.1371172e+00   2.9196545e+00  -1.9634434e+00  -1.3518623e+00   8.7734434e-01   1.5852891e+00   2.9831759e+00
  -2.2391899e+00  -1.9781542e+00  -1.9641207e+00  -2.8037484e+00  -3.1250552e-01  -1.9470175e+00   1.2413768e+00   7.8104632e-01   1.0526726e+00   1.0944039e+00   9.4244759e-01  -1.8789900e+00  -1.1316164e+00   3.5707967e+00   1.2775215e+00   2.7245748e+00  -2.3199993e+00  -3.9275057e-01   1.1460403e+00  -2.5491631e+00   2.0268895e+00  -1.9642750e+00  -2.7213188e+00  -1.2313792e+00  -1.7956114e+00  -2.7092166e-01  -8.3033485e-01   3.3041449e-01   1.7122232e-01   1.5692618e+00   1.0614693e+00  -1.8220191e+00  -2.4931138e+00  -1.0182112e+00  -2.0295866e+00   3.1745552e-01  -7.1847821e-01   1.4188603e+00   1.9227727e+00  -2.1419418e+00  -4.4967077e+00  -9.2982609e-01  -1.8724392e+00  -4.8769868e-01  -1.7101536e+00   6.9719254e-01  -1.8130930e+00   9.8882078e-01   1.5248433e+00  -1.6620193e+00  -1.4776440e+00  -2.5529187e+00  -1.5229758e+00   1.9928763e+00   1.4007587e+00   2.0825274e+00   2.6239221e+00  -1.0427142e+00   1.4264031e-01  -1.7544703e-01   1.8716518e+00   1.3072525e+00   1.8268391e+00   3.2416458e+00   2.1653154e+00   3.4656467e+00   2.2107112e+00   3.2321736e+00   3.0147307e+00  -2.0114842e+00  -1.4617064e+00   6.9816767e-01   1.5710568e+00   3.0632777e+00
  -2.2464898e+00  -2.0459972e+00  -1.9692781e+00  -2.9008954e+00  -3.1355411e-01  -2.0606888e+00   1.3199718e+00   7.1278066e-01   1.1376322e+00   1.1919069e+00   1.0064201e+00  -1.9262200e+00  -1.0846918e+00   3.6124880e+00   1.5032553e+00   2.9021985e+00  -2.4046343e+00  -4.9356893e-01   1.0037572e+00  -2.5967102e+00   2.1104159e+00  -2.0200344e+00  -2.8075951e+00  -1.2915969e+00  -1.9200576e+00  -3.3619881e-01  -9.6174019e-01   2.5239742e-01   1.7090022e-02   1.5325577e+00   9.3412310e-01  -1.8499046e+00  -2.5630224e+00  -1.0449767e+00  -2.1407819e+00   3.1900728e-01  -8.1188851e-01   1.5432449e+00   1.9565049e+00  -2.1602612e+00  -4.6046613e+00  -8.8660723e-01  -1.9557591e+00  -4.2944869e-01  -1.7828298e+00   7.7334082e-01  -1.8754775e+00   1.1431056e+00   1.6042977e+00  -1.6730197e+00  -1.5068291e+00  -2.5466495e+00  -1.5601979e+00   2.1506493e+00   1.4102364e+00   2.2329583e+00   2.7620527e+00  -1.0439997e+00   1.2053850e-01  -1.5769102e-01   1.8433020e+00   1.4310176e+00   1.8443929e+00   3.3993280e+00   2.2669286e+00   3.6048514e+00   2.3011758e+00   3.3203373e+00   3.1040797e+00  -2.0652039e+00  -1.5711998e+00   5.3412813e-01   1.5694561e+00   3.1384303e+00
  -2.2580752e+00  -2.1152059e+00  -1.9769070e+00  -2.9956352e+00  -3.1142756e-01  -2.1642703e+00   1.4043433e+00   6.6204760e-01   1.2163842e+00   1.2848517e+00   1.0612602e+00  -1.9740333e+00  -1.0441552e+00   3.6467863e+00   1.7096496e+00   3.0685354e+00  -2.4896094e+00  -5.8688918e-01   8.8788554e-01  -2.6452667e+00   2.1893943e+00  -2.0769159e+00  -2.8931486e+00  -1.3487031e+00  -2.0392289e+00  -3.9245483e-01  -1.0826132e+00   1.8845999e-01  -1.1968416e-01   1.5141240e+00   8.3179024e-01  -1.8800566e+00  -2.6325447e+00  -1.0696680e+00  -2.2469336e+00   3.2744444e-01  -8.9333764e-01   1.6674419e+00   2.0018607e+00  -2.1791899e+00  -4.7079560e+00  -8.4758124e-01  -2.0348310e+00  -3.7525910e-01  -1.8484322e+00   8.4448061e-01  -1.9321336e+00   1.2915775e+00   1.6881649e+00  -1.6877171e+00  -1.5401549e+00  -2.5431454e+00  -1.5955877e+00   2.2890921e+00   1.4154679e+00   2.3694270e+00   2.8944810e+00  -1.0505061e+00   9.6873611e-02  -1.4457771e-01   1.8130707e+00   1.5401766e+00   1.8542218e+00   3.5400024e+00   2.3546079e+00   3.7284263e+00   2.3814581e+00   3.3993662e+00   3.1854528e+00  -2.1215457e+00  -1.6764449e+00   3.8827738e-01   1.5784410e+00   3.2064999e+00
  -2.2727660e+00  -2.1833244e+00  -1.9859702e+00  -3.0848816e+00  -3.0673630e-01  -2.2559129e+00   1.4905794e+00   6.2768229e-01   1.2868020e+00   1.3705954e+00   1.1068844e+00  -2.0205804e+00  -1.0107262e+00   3.6745829e+00   1.8926605e+00   3.2198941e+00  -2.5713206e+00  -6.7057488e-01   7.9751631e-01  -2.6929079e+00   2.2615089e+00  -2.1321829e+00  -2.9746612e+00  -1.4009032e+00  -2.1495746e+00  -4.3932993e-01  -1.1903945e+00   1.3833661e-01  -2.3733763e-01   1.5112203e+00   7.5358322e-01  -1.9106719e+00  -2.6990197e+00  -1.0916906e+00  -2.3450423e+00   3.4123161e-01  -9.6191690e-01   1.7870382e+00   2.0551604e+00  -2.1978982e+00  -4.8040510e+00  -8.1346218e-01  -2.1074730e+00  -3.2629267e-01  -1.9058892e+00   9.0895613e-01  -1.9821282e+00   1.4298345e+00   1.7727732e+00  -1.7051645e+00  -1.5756048e+00  -2.5424791e+00  -1.6284262e+00   2.4069835e+00   1.4172930e+00   2.4892854e+00   3.0174009e+00  -1.0613482e+00   7.2694728e-02  -1.3616607e-01   1.7824434e+00   1.6332597e+00   1.8572411e+00   3.6615338e+00   2.4275958e+00   3.8346843e+00   2.4502935e+00   3.4678039e+00   3.2572450e+00  -2.1775671e+00  -1.7740885e+00   2.6240366e-01   1.5954570e+00   3.2660076e+00
  -2.2892240e+00  -2.2479995e+00  -1.9954888e+00  -3.1660713e+00  -3.0020771e-01  -2.3345791e+00   1.5748213e+00   6.0756036e-01   1.3474986e+00   1.4471007e+00   1.1436685e+00  -2.0641952e+00  -9.8450861e-01   3.6968276e+00   2.0498199e+00   3.3535420e+00  -2.6467150e+00  -7.4321405e-01   7.3045447e-01  -2.7378245e+00   2.3250610e+00  -2.1835035e+00  -3.0493584e+00  -1.4468715e+00  -2.2483345e+00  -4.7698341e-01  -1.2834842e+00   1.0100765e-01  -3.3532951e-01   1.5204140e+00   6.9728782e-01  -1.9401099e+00  -2.7601693e+00  -1.1106453e+00  -2.4328078e+00   3.5861620e-01  -1.0175927e+00   1.8981110e+00   2.1124515e+00  -2.2155934e+00  -4.8908425e+00  -7.8457848e-01  -2.1720672e+00  -2.8334636e-01  -1.9547065e+00   9.6557619e-01  -2.0249887e+00   1.5543228e+00   1.8545393e+00  -1.7241741e+00  -1.6111524e+00  -2.5443753e+00  -1.6580894e+00   2.5042304e+00   1.4165854e+00   2.5910463e+00   3.1277765e+00  -1.0753220e+00   4.9066147e-02  -1.3204118e-01   1.7528320e+00   1.7098803e+00   1.8547231e+00   3.7630648e+00   2.4860405e+00   3.9230537e+00   2.5072099e+00   3.5249826e+00   3.3185245e+00  -2.2306622e+00  -1.8615137e+00   1.5709110e-01   1.6177289e+00   3.3161520e+00
  -2.3061111e+00  -2.3071699e+00  -2.0046320e+00  -3.2373104e+00  -2.9261066e-01  -2.3999953e+00   1.6535961e+00   5.9892739e-01   1.3978416e+00   1.5130236e+00   1.1723539e+00  -2.1035146e+00  -9.6508198e-01   3.7144354e+00   2.1802473e+00   3.4678161e+00  -2.7134766e+00  -8.0413483e-01   6.8357320e-01  -2.7784893e+00   2.3790300e+00  -2.2290976e+00  -3.1151700e+00  -1.4858083e+00  -2.3336568e+00  -5.0602274e-01  -1.3612288e+00   7.4885519e-02  -4.1419845e-01   1.5379693e+00   6.5974243e-01  -1.9670195e+00  -2.8142512e+00  -1.1263451e+00  -2.5087051e+00   3.7780900e-01  -1.0610660e+00   1.9975085e+00   2.1698866e+00  -2.2316034e+00  -4.9667887e+00  -7.6092027e-01  -2.2276015e+00  -2.4684063e-01  -1.9949040e+00   1.0136633e+00  -2.0606544e+00   1.6625446e+00   1.9302775e+00  -1.7434817e+00  -1.6449505e+00  -2.5483007e+00  -1.6840986e+00   2.5817387e+00   1.4141854e+00   2.6743696e+00   3.2235022e+00  -1.0910661e+00   2.6961887e-02  -1.3145033e-01   1.7254551e+00   1.7706077e+00   1.8481492e+00   3.8449068e+00   2.5308666e+00   3.9939723e+00   2.5524590e+00   3.5709653e+00   3.3690188e+00  -2.2787351e+00  -1.9369626e+00   7.1847306e-02   1.6425359e+00   3.3567820e+00
  -2.3222313e+00  -2.3592269e+00  -2.0127787e+00  -3.2974632e+00  -2.8468323e-01  -2.4525625e+00   1.7240902e+00   5.9874546e-01   1.4379045e+00   1.5677434e+00   1.1939385e+00  -2.1375661e+00  -9.5162714e-01   3.7282224e+00   2.2845435e+00   3.5621572e+00  -2.7701354e+00  -8.5336883e-01   6.5319806e-01  -2.8137827e+00   2.4230762e+00  -2.2678225e+00  -3.1708205e+00  -1.5174477e+00  -2.4046435e+00  -5.2740569e-01  -1.4238491e+00   5.8022639e-02  -4.7536356e-01   1.5602174e+00   6.3724785e-01  -1.9904279e+00  -2.8601556e+00  -1.1388145e+00  -2.5720069e+00   3.9714899e-01  -1.0935956e+00   2.0830491e+00   2.2240651e+00  -2.2454386e+00  -5.0309891e+00  -7.4220265e-01  -2.2736678e+00  -2.1683518e-01  -2.0269253e+00   1.0530566e+00  -2.0894086e+00   1.7531622e+00   1.9974559e+00  -1.7619034e+00  -1.6754880e+00  -2.5535719e+00  -1.7061602e+00   2.6412249e+00   1.4108447e+00   2.7399566e+00   3.3034797e+00  -1.1072232e+00   7.1793182e-03  -1.3345011e-01   1.7012494e+00   1.8167835e+00   1.8390537e+00   3.9083576e+00   2.5635979e+00   4.0487185e+00   2.5868984e+00   3.6064387e+00   3.4090550e+00  -2.3203163e+00  -1.9995824e+00   5.2861927e-03   1.6674500e+00   3.3883209e+00
  -2.3366400e+00  -2.4031266e+00  -2.0195442e+00  -3.3461724e+00  -2.7706983e-01  -2.4932374e+00   1.7843444e+00   6.0402063e-01   1.4683673e+00   1.6113370e+00   1.2095622e+00  -2.1658155e+00  -9.4307217e-01   3.7388755e+00   2.3645786e+00   3.6370605e+00  -2.8160919e+00  -8.9156469e-01   6.3548527e-01  -2.8430625e+00   2.4574910e+00  -2.2991894e+00  -3.2158478e+00  -1.5420148e+00  -2.4613186e+00  -5.4232409e-01  -1.4723132e+00   4.8322898e-02  -5.2088961e-01   1.5838810e+00   6.2596831e-01  -2.0097793e+00  -2.8974336e+00  -1.1482645e+00  -2.6227499e+00   4.1523928e-01  -1.1168038e+00   2.1536211e+00   2.2723056e+00  -2.2568248e+00  -5.0832146e+00  -7.2793796e-01  -2.3104159e+00  -1.9306749e-01  -2.0515314e+00   1.0840720e+00  -2.1118017e+00   1.8259951e+00   2.0543774e+00  -1.7784625e+00  -1.7016973e+00  -2.5594610e+00  -1.7241876e+00   2.6849903e+00   1.4071866e+00   2.7893695e+00   3.3676149e+00  -1.1225822e+00  -9.7221242e-03  -1.3704908e-01   1.6808175e+00   1.8503012e+00   1.8288816e+00   3.9554657e+00   2.5861560e+00   4.0891959e+00   2.6118432e+00   3.6325685e+00   3.4394664e+00  -2.3546106e+00  -2.0493923e+00  -4.4651317e-02   1.6905190e+00   3.4116560e+00
  -2.3487128e+00  -2.4384474e+00  -2.0247778e+00  -3.3838135e+00  -2.7027290e-01  -2.5233923e+00   1.8333521e+00   6.1208217e-01   1.4903718e+00   1.6444991e+00   1.2203984e+00  -2.1881694e+00  -9.3824156e-01   3.7469519e+00   2.4231981e+00   3.6939522e+00  -2.8515607e+00  -9.1986318e-01   6.2676249e-01  -2.8661805e+00   2.4830967e+00  -2.3233181e+00  -3.2505466e+00  -1.5601444e+00  -2.5045265e+00  -5.5208053e-01  -1.5081694e+00   4.3738570e-02  -5.5323698e-01   1.6063196e+00   6.2228785e-01  -2.0249301e+00  -2.9262644e+00  -1.1550543e+00  -2.6616520e+00   4.3104358e-01  -1.1324828e+00   2.2091802e+00   2.3128239e+00  -2.2657093e+00  -5.1238826e+00  -7.1750935e-01  -2.3384751e+00  -1.7500949e-01  -2.0696932e+00   1.1074247e+00  -2.1285731e+00   1.8819149e+00   2.1002647e+00  -1.7924794e+00  -1.7230084e+00  -2.5652941e+00  -1.7383033e+00   2.7156752e+00   1.4036834e+00   2.8247939e+00   3.4167289e+00  -1.1361920e+00  -2.3453469e-02  -1.4133187e-01   1.6644110e+00   1.8733710e+00   1.8188661e+00   3.9887632e+00   2.6006464e+00   4.1176950e+00   2.6288978e+00   3.6508306e+00   3.4614655e+00  -2.3814779e+00  -2.0871786e+00  -8.0457543e-02   1.7103789e+00   3.4279984e+00
  -2.3581690e+00  -2.4653822e+00  -2.0285293e+00  -3.4113845e+00  -2.6462248e-01  -2.5446647e+00   1.8710582e+00   6.2078745e-01   1.5053541e+00   1.6684182e+00   1.2275622e+00  -2.2049359e+00  -9.3599253e-01   3.7529029e+00   2.4638780e+00   3.7349941e+00  -2.8774403e+00  -9.3974399e-01   6.2380326e-01  -2.8834423e+00   2.5011061e+00  -2.3408326e+00  -3.2758454e+00  -1.5727649e+00  -2.5357660e+00  -5.5796891e-01  -1.5333528e+00   4.2436296e-02  -5.7501834e-01   1.6256824e+00   6.2309069e-01  -2.0360988e+00  -2.9473597e+00  -1.1596389e+00  -2.6899811e+00   4.4393686e-01  -1.1424186e+00   2.2506472e+00   2.3448001e+00  -2.2722381e+00  -5.1539825e+00  -7.1023905e-01  -2.3588453e+00  -1.6193631e-01  -2.0824901e+00   1.1241267e+00  -2.1405750e+00   1.9226555e+00   2.1352435e+00  -1.8036121e+00  -1.7393398e+00  -2.5705296e+00  -1.7488201e+00   2.7360169e+00   1.4006496e+00   2.8487724e+00   3.4523958e+00  -1.1474330e+00  -3.3997914e-02  -1.4555318e-01   1.6519514e+00   1.8882909e+00   1.8099395e+00   4.0109960e+00   2.6091555e+00   4.1366564e+00   2.6397795e+00   3.6628381e+00   3.4765004e+00  -2.4013520e+00  -2.1143309e+00  -1.0481792e-01   1.7262905e+00   3.4387296e+00
  -2.3650454e+00  -2.4846696e+00  -2.0309969e+00  -3.4303454e+00  -2.6026711e-01  -2.5588084e+00   1.8982604e+00   6.2863674e-01   1.5148668e+00   1.6846179e+00   1.2320436e+00  -2.2167488e+00  -9.3532548e-01   3.7571067e+00   2.4903618e+00   3.7628421e+00  -2.8951281e+00  -9.5286039e-01   6.2401339e-01  -2.8955213e+00   2.5129610e+00  -2.3527201e+00  -3.2931341e+00  -1.5809675e+00  -2.5569836e+00  -5.6117079e-01  -1.5499828e+00   4.2917792e-02  -5.8878062e-01   1.6409570e+00   6.2594446e-01  -2.0437828e+00  -2.9618276e+00  -1.1625135e+00  -2.7093910e+00   4.5370748e-01  -1.1482482e+00   2.2797180e+00   2.3683342e+00  -2.2767140e+00  -5.1749514e+00  -7.0544717e-01  -2.3727747e+00  -1.5300143e-01  -2.0910209e+00   1.1353673e+00  -2.1487066e+00   1.9505591e+00   2.1602322e+00  -1.8118497e+00  -1.7510391e+00  -2.5748097e+00  -1.7562038e+00   2.7486328e+00   1.3982502e+00   2.8639358e+00   3.4767233e+00  -1.1560433e+00  -4.1583412e-02  -1.4919495e-01   1.6430807e+00   1.8972447e+00   1.8026848e+00   4.0248700e+00   2.6135792e+00   4.1484543e+00   2.6461557e+00   3.6701804e+00   3.4861048e+00  -2.4151102e+00  -2.1326376e+00  -1.2038974e-01   1.7381003e+00   3.4452509e+00
  -2.3696355e+00  -2.4974672e+00  -2.0324632e+00  -3.4424258e+00  -2.5718576e-01  -2.5675532e+00   1.9164243e+00   6.3479271e-01   1.5204167e+00   1.6947804e+00   1.2346679e+00  -2.2244657e+00  -9.3545762e-01   3.7599026e+00   2.5063154e+00   3.7803735e+00  -2.9063033e+00  -9.6087751e-01   6.2551930e-01  -2.9033393e+00   2.5201637e+00  -2.3601655e+00  -3.3040620e+00  -1.5858748e+00  -2.5703407e+00  -5.6267694e-01  -1.5601698e+00   4.4086378e-02  -5.9682832e-01   1.6519126e+00   6.2917503e-01  -2.0486532e+00  -2.9710058e+00  -1.1641599e+00  -2.7217370e+00   4.6051224e-01  -1.1513571e+00   2.2986096e+00   2.3842942e+00  -2.2795380e+00  -5.1885132e+00  -7.0249847e-01  -2.3816274e+00  -1.4731268e-01  -2.0963322e+00   1.1423924e+00  -2.1538523e+00   1.9682895e+00   2.1767460e+00  -1.8174629e+00  -1.7587770e+00  -2.5779806e+00  -1.7610233e+00   2.7558476e+00   1.3965226e+00   2.8727652e+00   3.4920989e+00  -1.1620954e+00  -4.6629294e-02  -1.5198322e-01   1.6372354e+00   1.9021448e+00   1.7973310e+00   4.0328451e+00   2.6154915e+00   4.1552211e+00   2.6495069e+00   3.6742891e+00   3.4917547e+00  -2.4239086e+00  -2.1440643e+00  -1.2961537e-01   1.7461383e+00   3.4488519e+00
  -2.3723980e+00  -2.5051836e+00  -2.0332321e+00  -3.4494194e+00  -2.5521951e-01  -2.5724841e+00   1.9274365e+00   6.3900933e-01   1.5233299e+00   1.7005706e+00   1.2360827e+00  -2.2290512e+00  -9.3585440e-01   3.7616109e+00   2.5150341e+00   3.7904140e+00  -2.9127060e+00  -9.6532979e-01   6.2715629e-01  -2.9079312e+00   2.5241228e+00  -2.3643867e+00  -3.3103284e+00  -1.5885224e+00  -2.5779849e+00  -5.6324204e-01  -1.5658470e+00   4.5255254e-02  -6.0109886e-01   1.6589528e+00   6.3183585e-01  -2.0514439e+00  -2.9762884e+00  -1.1650013e+00  -2.7288865e+00   4.6479106e-01  -1.1528242e+00   2.3097717e+00   2.3940846e+00  -2.2811464e+00  -5.1964973e+00  -7.0083597e-01  -2.3867556e+00  -1.4400354e-01  -2.0993611e+00   1.1463915e+00  -2.1568347e+00   1.9785416e+00   2.1866494e+00  -1.8209217e+00  -1.7634146e+00  -2.5800787e+00  -1.7638905e+00   2.7595748e+00   1.3954052e+00   2.8774022e+00   3.5009297e+00  -1.1659307e+00  -4.9673744e-02  -1.5386711e-01   1.6337385e+00   1.9045302e+00   1.7937940e+00   4.0369803e+00   2.6160740e+00   4.1587259e+00   2.6510302e+00   3.6763462e+00   3.4947523e+00  -2.4290081e+00  -2.1505405e+00  -1.3458333e-01   1.7510694e+00   3.4506120e+00
  -2.3738552e+00  -2.5092882e+00  -2.0335757e+00  -3.4529923e+00  -2.5411948e-01  -2.5749465e+00   1.9333231e+00   6.4148847e-01   1.5246642e+00   1.7034804e+00   1.2367665e+00  -2.2314578e+00  -9.3621841e-01   3.7625376e+00   2.5192331e+00   3.7954940e+00  -2.9159380e+00  -9.6751210e-01   6.2836877e-01  -2.9103085e+00   2.5260350e+00  -2.3664912e+00  -3.3134953e+00  -1.5897731e+00  -2.5818480e+00  -5.6337532e-01  -1.5686433e+00   4.6100219e-02  -6.0309657e-01   1.6629006e+00   6.3358519e-01  -2.0528485e+00  -2.9789680e+00  -1.1653720e+00  -2.7325469e+00   4.6715203e-01  -1.1534129e+00   2.3155948e+00   2.3993629e+00  -2.2819492e+00  -5.2006506e+00  -7.0000144e-01  -2.3893849e+00  -1.4229603e-01  -2.1008979e+00   1.1484059e+00  -2.1583711e+00   1.9837816e+00   2.1918839e+00  -1.8227946e+00  -1.7658617e+00  -2.5812863e+00  -1.7653997e+00   2.7612628e+00   1.3947725e+00   2.8795339e+00   3.5054060e+00  -1.1680611e+00  -5.1291812e-02  -1.5496619e-01   1.6318938e+00   1.9055259e+00   1.7917571e+00   4.0388566e+00   2.6161038e+00   4.1603175e+00   2.6515933e+00   3.6772379e+00   3.4961435e+00  -2.4316109e+00  -2.1537782e+00  -1.3694557e-01   1.7537212e+00   3.4513444e+00
  -2.3744997e+00  -2.5111273e+00  -2.0336996e+00  -3.4545311e+00  -2.5360424e-01  -2.5759872e+00   1.9359719e+00   6.4269098e-01   1.5251733e+00   1.7047128e+00   1.2370499e+00  -2.2325233e+00  -9.3644259e-01   3.7629622e+00   2.5209366e+00   3.7976631e+00  -2.9173115e+00  -9.6841452e-01   6.2904527e-01  -2.9113449e+00   2.5268108e+00  -2.3673733e+00  -3.3148431e+00  -1.5902673e+00  -2.5834950e+00  -5.6336728e-01  -1.5698067e+00   4.6567963e-02  -6.0388426e-01   1.6647477e+00   6.3449892e-01  -2.0534419e+00  -2.9801129e+00  -1.1655058e+00  -2.7341295e+00   4.6824392e-01  -1.1536016e+00   2.3181564e+00   2.4017519e+00  -2.2822846e+00  -5.2024730e+00  -6.9964526e-01  -2.3905243e+00  -1.4155001e-01  -2.1015600e+00   1.1492636e+00  -2.1590422e+00   1.9860429e+00   2.1942128e+00  -1.8236461e+00  -1.7669481e+00  -2.5818642e+00  -1.7660704e+00   2.7619034e+00   1.3944728e+00   2.8803533e+00   3.5073189e+00  -1.1690518e+00  -5.2015157e-02  -1.5549708e-01   1.6310742e+00   1.9058631e+00   1.7907795e+00   4.0395690e+00   2.6160032e+00   4.1609231e+00   2.6517435e+00   3.6775562e+00   3.4966828e+00  -2.4327289e+00  -2.1551427e+00  -1.3789389e-01   1.7549164e+00   3.4515885e+00
  -2.3747212e+00  -2.5117699e+00  -2.0337325e+00  -3.4550494e+00  -2.5341713e-01  -2.5763322e+00   1.9369010e+00   6.4313838e-01   1.5253238e+00   1.7051208e+00   1.2371433e+00  -2.2328919e+00  -9.3653944e-01   3.7631139e+00   2.5214776e+00   3.7983879e+00  -2.9177676e+00  -9.6870675e-01   6.2932125e-01  -2.9116977e+00   2.5270561e+00  -2.3676621e+00  -3.3152913e+00  -1.5904191e+00  -2.5840443e+00  -5.6334361e-01  -1.5701861e+00   4.6758550e-02  -6.0412749e-01   1.6654164e+00   6.3485679e-01  -2.0536374e+00  -2.9804951e+00  -1.1655424e+00  -2.7346653e+00   4.6863598e-01  -1.1536452e+00   2.3190368e+00   2.4025930e+00  -2.2823938e+00  -5.2030982e+00  -6.9952550e-01  -2.3909110e+00  -1.4129443e-01  -2.1017841e+00   1.1495498e+00  -2.1592725e+00   1.9868068e+00   2.1950208e+00  -1.8239472e+00  -1.7673241e+00  -2.5820776e+00  -1.7663034e+00   2.7620927e+00   1.3943627e+00   2.8805982e+00   3.5079583e+00  -1.1694090e+00  -5.2267166e-02  -1.5569420e-01   1.6307901e+00   1.9059479e+00   1.7904172e+00   4.0397788e+00   2.6159326e+00   4.1611024e+00   2.6517643e+00   3.6776427e+00   3.4968449e+00  -2.4331039e+00  -2.1555923e+00  -1.3819244e-01   1.7553350e+00   3.4516476e+00
  -2.3747731e+00  -2.5119227e+00  -2.0337383e+00  -3.4551684e+00  -2.5337117e-01  -2.5764104e+00   1.9371226e+00   6.4325002e-01   1.5253539e+00   1.7052131e+00   1.2371645e+00  -2.2329787e+00  -9.3656608e-01   3.7631506e+00   2.5215951e+00   3.7985534e+00  -2.9178711e+00  -9.6877160e-01   6.2939457e-01  -2.9117795e+00   2.5271093e+00  -2.3677267e+00  -3.3153931e+00  -1.5904508e+00  -2.5841697e+00  -5.6333378e-01  -1.5702709e+00   4.6809258e-02  -6.0417905e-01   1.6655799e+00   6.3494936e-01  -2.0536813e+00  -2.9805821e+00  -1.1655489e+00  -2.7347890e+00   4.6873126e-01  -1.1536512e+00   2.3192433e+00   2.4027940e+00  -2.2824181e+00  -5.2032446e+00  -6.9949784e-01  -2.3910006e+00  -1.4123459e-01  -2.1018363e+00   1.1496153e+00  -2.1593264e+00   1.9869831e+00   2.1952115e+00  -1.8240195e+00  -1.7674127e+00  -2.5821305e+00  -1.7663585e+00   2.7621309e+00   1.3943354e+00   2.8806480e+00   3.5081044e+00  -1.1694962e+00  -5.2326867e-02  -1.5574336e-01   1.6307231e+00   1.9059616e+00   1.7903267e+00   4.0398208e+00   2.6159087e+00   4.1611387e+00   2.6517626e+00   3.6776584e+00   3.4968783e+00  -2.4331897e+00  -2.1556939e+00  -1.3825699e-01   1.7554344e+00   3.4516565e+00
  -2.3747791e+00  -2.5119408e+00  -2.0337387e+00  -3.4551822e+00  -2.5336560e-01  -2.5764195e+00   1.9371489e+00   6.4326373e-01   1.5253569e+00   1.7052236e+00   1.2371670e+00  -2.2329889e+00  -9.3656960e-01   3.7631551e+00   2.5216080e+00   3.7985724e+00  -2.9178828e+00  -9.6877881e-01   6.2940398e-01  -2.9117891e+00   2.5271150e+00  -2.3677338e+00  -3.3154048e+00  -1.5904541e+00  -2.5841840e+00  -5.6333223e-01  -1.5702804e+00   4.6815787e-02  -6.0418459e-01   1.6655997e+00   6.3496104e-01  -2.0536863e+00  -2.9805921e+00  -1.1655495e+00  -2.7348033e+00   4.6874276e-01  -1.1536515e+00   2.3192674e+00   2.4028178e+00  -2.2824208e+00  -5.2032617e+00  -6.9949463e-01  -2.3910111e+00  -1.4122757e-01  -2.1018423e+00   1.1496228e+00  -2.1593329e+00   1.9870034e+00   2.1952339e+00  -1.8240281e+00  -1.7674230e+00  -2.5821370e+00  -1.7663650e+00   2.7621347e+00   1.3943321e+00   2.8806530e+00   3.5081211e+00  -1.1695067e+00  -5.2333917e-02  -1.5574941e-01   1.6307153e+00   1.9059626e+00   1.7903156e+00   4.0398251e+00   2.6159052e+00   4.1611425e+00   2.6517619e+00   3.6776599e+00   3.4968816e+00  -2.4331995e+00  -2.1557053e+00  -1.3826403e-01   1.7554462e+00   3.4516569e+00
