# Supplementary material for: A Student's Guide to Randomization Statistics for Multichannel Event-Related Potentials Using Ragu
Source: Front Neurosci. 2018 Jun 19;12:355. doi: 10.3389/fnins.2018.00355 (PMC6020783; doi:10.3389/fnins.2018.00355)
Supplement: Supplementary file 1 [file Data_Sheet_1.ZIP › RawData/s09_c2.asc]

   1.7939323e+00   1.4180514e+00   1.4518374e+00   2.9094461e+00  -2.7842675e-01   1.4141222e+00  -3.4637037e+00  -2.1124080e+00  -2.6156167e+00  -2.2712709e+00   2.0372630e+00   1.9851078e+00   4.8387905e-01   2.7703124e+00  -4.4453953e+00  -1.8416021e+00   2.5134984e+00   6.5227022e-01  -3.0686067e+00   2.5196253e+00  -1.6107634e+00   1.9633426e+00   2.4493615e+00   1.2683461e+00   1.9606119e+00   2.0220532e-01   1.0728914e+00  -1.3082300e+00  -4.1428123e-01  -3.4040450e+00  -2.5398301e+00   2.5070537e+00   3.0156561e+00   7.9454698e-01   1.9752339e+00  -1.5527798e+00  -5.8890609e-01  -4.9492205e+00  -3.5754665e+00   1.4773392e+00   2.3483197e+00   5.3375854e-01   2.5951015e+00  -3.3803807e-01   2.2603089e+00  -1.8556871e+00   3.4260075e-02  -4.2880572e+00  -2.2093285e+00   2.2765750e+00   4.0247432e+00   7.7947714e-01   2.4412204e+00  -1.4337498e+00   1.6695411e-01  -5.1125120e+00  -3.6786841e+00   2.2160088e+00   2.9669529e+00   2.1222359e+00   2.6439687e+00  -1.0292900e+00   9.6918251e-01  -2.1953727e+00  -3.1228576e-01  -2.4865035e+00  -1.0057048e+00  -9.6534882e-01  -9.2865143e-01   2.6118449e+00   1.7921803e+00  -7.2410260e-01  -3.6469539e+00  -1.1682047e+00
   2.1054741e+00   1.5325001e+00   1.6365019e+00   3.1310752e+00  -2.7015250e-01   1.4791635e+00  -3.7204410e+00  -2.4177815e+00  -2.7823383e+00  -2.7357987e+00   2.3568772e+00   2.2652329e+00   5.4369779e-01   2.9389828e+00  -4.5264288e+00  -2.2091099e+00   2.6329070e+00   6.3147695e-01  -3.3174311e+00   2.7696084e+00  -1.8579747e+00   2.1167804e+00   2.6248342e+00   1.3350135e+00   2.0567320e+00   1.6603763e-01   1.0848633e+00  -1.4748229e+00  -5.1898449e-01  -3.6715714e+00  -2.7966301e+00   2.7139100e+00   3.2734180e+00   9.0548058e-01   2.1439234e+00  -1.6784309e+00  -6.9614266e-01  -5.2855879e+00  -4.0720574e+00   1.6852141e+00   2.5772778e+00   6.9838936e-01   2.7965690e+00  -2.7034967e-01   2.3977564e+00  -1.9232245e+00  -4.7956065e-02  -4.5188443e+00  -2.6020769e+00   2.5237337e+00   4.3667615e+00   9.7162290e-01   2.8465002e+00  -1.4134592e+00   1.4575712e-01  -5.3991496e+00  -4.3462135e+00   2.6172508e+00   3.3272553e+00   2.2620491e+00   2.8664382e+00  -9.5148568e-01   1.0407608e+00  -2.2419807e+00  -4.1310852e-01  -2.5637719e+00  -1.1790358e+00  -1.0800270e+00  -1.0652920e+00   2.8030764e+00   1.8534674e+00  -8.5974019e-01  -3.9825913e+00  -1.3343789e+00
   2.4004849e+00   1.6292613e+00   1.8060717e+00   3.3239580e+00  -2.7258085e-01   1.5279229e+00  -3.9634029e+00  -2.7151732e+00  -2.9093689e+00  -3.1709799e+00   2.6644011e+00   2.5293682e+00   5.9795679e-01   3.0977612e+00  -4.5577945e+00  -2.5557301e+00   2.7218860e+00   5.8712221e-01  -3.5553488e+00   2.9988161e+00  -2.0811991e+00   2.2462407e+00   2.7690819e+00   1.3776384e+00   2.1250165e+00   1.1135579e-01   1.0773908e+00  -1.6495966e+00  -6.3370930e-01  -3.9260401e+00  -3.0446033e+00   2.9010344e+00   3.5015395e+00   9.9979831e-01   2.2896381e+00  -1.8086199e+00  -8.0884318e-01  -5.5880079e+00  -4.5495285e+00   1.8766561e+00   2.7828265e+00   8.5217346e-01   2.9779523e+00  -2.0926260e-01   2.5228248e+00  -1.9872082e+00  -1.3249494e-01  -4.7164754e+00  -2.9767117e+00   2.7527071e+00   4.6896225e+00   1.1560445e+00   3.2394207e+00  -1.3786408e+00   1.3208684e-01  -5.6266837e+00  -4.9750499e+00   3.0093053e+00   3.6798313e+00   2.3939043e+00   3.0852790e+00  -8.5586570e-01   1.1223286e+00  -2.2488391e+00  -4.8187421e-01  -2.6017370e+00  -1.3141188e+00  -1.1707179e+00  -1.1705763e+00   2.9667523e+00   1.8865536e+00  -1.0074560e+00  -4.2916622e+00  -1.4741098e+00
   2.6684294e+00   1.7018263e+00   1.9538041e+00   3.4788377e+00  -2.8761315e-01   1.5571613e+00  -4.1839149e+00  -2.9937477e+00  -2.9888251e+00  -3.5588453e+00   2.9499116e+00   2.7672014e+00   6.4359677e-01   3.2410090e+00  -4.5324242e+00  -2.8661890e+00   2.7739444e+00   5.1757551e-01  -3.7741859e+00   3.1977577e+00  -2.2714586e+00   2.3450966e+00   2.8740046e+00   1.3918889e+00   2.1600063e+00   3.7158970e-02   1.0483375e+00  -1.8288374e+00  -7.5623619e-01  -4.1588290e+00  -3.2749450e+00   3.0606876e+00   3.6897195e+00   1.0725950e+00   2.4053598e+00  -1.9406841e+00  -9.2408722e-01  -5.8438284e+00  -4.9899542e+00   2.0440757e+00   2.9558835e+00   9.8914779e-01   3.1316452e+00  -1.5792918e-01   2.6307008e+00  -2.0460226e+00  -2.1659216e-01  -4.8711245e+00  -3.3183253e+00   2.9544737e+00   4.9812095e+00   1.3258940e+00   3.6078501e+00  -1.3290896e+00   1.2754868e-01  -5.7812912e+00  -5.5383837e+00   3.3801556e+00   4.0136507e+00   2.5122531e+00   3.2923002e+00  -7.4362492e-01   1.2128053e+00  -2.2118533e+00  -5.1168990e-01  -2.5962102e+00  -1.4008086e+00  -1.2342925e+00  -1.2380822e+00   3.0947888e+00   1.8870747e+00  -1.1644373e+00  -4.5617831e+00  -1.5812211e+00
   2.8992724e+00   1.7440233e+00   2.0734999e+00   3.5874965e+00  -3.1685234e-01   1.5643105e+00  -4.3737002e+00  -3.2425044e+00  -3.0145502e+00  -3.8820038e+00   3.2038927e+00   2.9687824e+00   6.7758321e-01   3.3634119e+00  -4.4452024e+00  -3.1252833e+00   2.7837538e+00   4.2221093e-01  -3.9660397e+00   3.3575740e+00  -2.4207666e+00   2.4076571e+00   2.9326758e+00   1.3743772e+00   2.1573474e+00  -5.6819687e-02   9.9638903e-01  -2.0084591e+00  -8.8381899e-01  -4.3617416e+00  -3.4788952e+00   3.1858573e+00   3.8287139e+00   1.1195690e+00   2.4849386e+00  -2.0718169e+00  -1.0385828e+00  -6.0416212e+00  -5.3754635e+00   2.1804437e+00   3.0881757e+00   1.1036746e+00   3.2507746e+00  -1.1939168e-01   2.7170634e+00  -2.0983014e+00  -2.9720006e-01  -4.9741564e+00  -3.6120970e+00   3.1205568e+00   5.2298727e+00   1.4744223e+00   3.9400873e+00  -1.2653628e+00   1.3349857e-01  -5.8513975e+00  -6.0097442e+00   3.7179937e+00   4.3177719e+00   2.6115956e+00   3.4790563e+00  -6.1689353e-01   1.3105843e+00  -2.1287794e+00  -4.9681688e-01  -2.5449825e+00  -1.4301853e+00  -1.2691572e+00  -1.2627963e+00   3.1801440e+00   1.8518400e+00  -1.3272703e+00  -4.7813907e+00  -1.6508482e+00
   3.0840346e+00   1.7503898e+00   2.1598913e+00   3.6433029e+00  -3.6147483e-01   1.5476844e+00  -4.5253246e+00  -3.4507962e+00  -2.9826515e+00  -4.1246136e+00   3.4177493e+00   3.1250781e+00   6.9707267e-01   3.4602715e+00  -4.2934502e+00  -3.3186806e+00   2.7475724e+00   3.0158083e-01  -4.1236842e+00   3.4705560e+00  -2.5226710e+00   2.4295782e+00   2.9398422e+00   1.3229621e+00   2.1141624e+00  -1.6999395e-01   9.2123418e-01  -2.1841479e+00  -1.0132434e+00  -4.5274480e+00  -3.6481646e+00   3.2707052e+00   3.9109289e+00   1.1373206e+00   2.5235178e+00  -2.1991804e+00  -1.1487806e+00  -6.1718834e+00  -5.6891306e+00   2.2797171e+00   3.1727685e+00   1.1907707e+00   3.3296346e+00  -9.6408197e-02   2.7783477e+00  -2.1430166e+00  -3.7110625e-01  -5.0186847e+00  -3.8440483e+00   3.2435045e+00   5.4250585e+00   1.5953384e+00   4.2254841e+00  -1.1888534e+00   1.5093330e-01  -5.8285230e+00  -6.3643940e+00   4.0118124e+00   4.5818750e+00   2.6867549e+00   3.6372654e+00  -4.7875388e-01   1.4135038e+00  -1.9995740e+00  -4.3316515e-01  -2.4481791e+00  -1.3952144e+00  -1.2755387e+00  -1.2415825e+00   3.2173044e+00   1.7791559e+00  -1.4920233e+00  -4.9404085e+00  -1.6798707e+00
   3.2153222e+00   1.7165536e+00   2.2090081e+00   3.6417145e+00  -4.2210443e-01   1.5066580e+00  -4.6326157e+00  -3.6088692e+00  -2.8919502e+00  -4.2733561e+00   3.5842954e+00   3.2285155e+00   6.9958882e-01   3.5277780e+00  -4.0773173e+00  -3.4337593e+00   2.6636168e+00   1.5754502e-01  -4.2409526e+00   3.5306345e+00  -2.5727500e+00   2.4082326e+00   2.8923682e+00   1.2370113e+00   2.0293743e+00  -3.0083210e-01   8.2370787e-01  -2.3515161e+00  -1.1409080e+00  -4.6498948e+00  -3.7753554e+00   3.3109771e+00   3.9309627e+00   1.1236259e+00   2.5179180e+00  -2.3200141e+00  -1.2510077e+00  -6.2276684e+00  -5.9158808e+00   2.3372415e+00   3.2045640e+00   1.2464254e+00   3.3640830e+00  -9.1276243e-02   2.8119868e+00  -2.1795450e+00  -4.3507389e-01  -5.0000740e+00  -4.0018169e+00   3.3173419e+00   5.5579232e+00   1.6831684e+00   4.4550318e+00  -1.1018201e+00   1.8038585e-01  -5.7080198e+00  -6.5807644e+00   4.2519759e+00   4.7967838e+00   2.7331606e+00   3.7592641e+00  -3.3320661e-01   1.5188309e+00  -1.8266433e+00  -3.1876619e-01  -2.3085009e+00  -1.2913836e+00  -1.2556718e+00  -1.1735897e+00   3.2027205e+00   1.6690998e+00  -1.6543535e+00  -5.0308634e+00  -1.6672760e+00
   3.2877923e+00   1.6395997e+00   2.2184940e+00   3.5806972e+00  -4.9869929e-01   1.4417971e+00  -4.6910223e+00  -3.7083899e+00  -2.7442984e+00  -4.3183502e+00   3.6981758e+00   3.2734762e+00   6.8319573e-01   3.5632406e+00  -3.8000337e+00  -3.4604401e+00   2.5323545e+00  -6.6567434e-03  -4.3130659e+00   3.5338081e+00  -2.5690216e+00   2.3430060e+00   2.7895936e+00   1.1176033e+00   1.9039556e+00  -4.4680081e-01   7.0588543e-01  -2.5062543e+00  -1.2629240e+00  -4.7246489e+00  -3.8543548e+00   3.3043476e+00   3.8860539e+00   1.0776655e+00   2.4669529e+00  -2.4317326e+00  -1.3416170e+00  -6.2050966e+00  -6.0433458e+00   2.3500994e+00   3.1807276e+00   1.2678846e+00   3.3518716e+00  -1.0566554e-01   2.8165985e+00  -2.2077025e+00  -4.8599793e-01  -4.9163326e+00  -4.0754003e+00   3.3379651e+00   5.6218854e+00   1.7335920e+00   4.6218725e+00  -1.0073620e+00   2.2183146e-01  -5.4896316e+00  -6.6418470e+00   4.4307338e+00   4.9549452e+00   2.7471252e+00   3.8384737e+00  -1.8508444e-01   1.6232601e+00  -1.6149670e+00  -1.5419064e-01  -2.1313220e+00  -1.1172775e+00  -1.2138661e+00  -1.0605684e+00   3.1351601e+00   1.5237164e+00  -1.8096353e+00  -5.0474133e+00  -1.6144234e+00
   3.2985178e+00   1.5183948e+00   2.1878486e+00   3.4610234e+00  -5.9045686e-01   1.3549278e+00  -4.6978866e+00  -3.7429284e+00  -2.5447327e+00  -4.2539436e+00   3.7561932e+00   3.2566989e+00   6.4665620e-01   3.5652564e+00  -3.4680006e+00  -3.3919527e+00   2.3566881e+00  -1.8639769e-01  -4.3368885e+00   3.4784742e+00  -2.5122327e+00   2.2354963e+00   2.6335688e+00   9.6764813e-01   1.7410789e+00  -6.0435214e-01   5.7111714e-01  -2.6442751e+00  -1.3752301e+00  -4.7491509e+00  -3.8806683e+00   3.2506707e+00   3.7763997e+00   1.0001890e+00   2.3716505e+00  -2.5320045e+00  -1.4171397e+00  -6.1036927e+00  -6.0626327e+00   2.3173783e+00   3.1010035e+00   1.2538778e+00   3.2928832e+00  -1.4047017e-01   2.7921136e+00  -2.2277443e+00  -5.2106764e-01  -4.7683703e+00  -4.0578210e+00   3.3034447e+00   5.6130856e+00   1.7437300e+00   4.7216948e+00  -9.0933647e-01   2.7461181e-01  -5.1778280e+00  -6.5364477e+00   4.5426415e+00   5.0508321e+00   2.7260917e+00   3.8698390e+00  -3.9911887e-02   1.7229288e+00  -1.3720750e+00   5.7117561e-02  -1.9246277e+00  -8.7504067e-01  -1.1564366e+00  -9.0706398e-01   3.0159424e+00   1.3471194e+00  -1.9530999e+00  -4.9877469e+00  -1.5251819e+00
   3.2472291e+00   1.3538454e+00   2.1185737e+00   3.2864242e+00  -6.9574922e-01   1.2491389e+00  -4.6526060e+00  -3.7083642e+00  -2.3014393e+00  -4.0793185e+00   3.7575181e+00   3.1775656e+00   5.8955795e-01   3.5338087e+00  -3.0907018e+00  -3.2254920e+00   2.1420119e+00  -3.7573212e-01  -4.3110842e+00   3.3656421e+00  -2.4059984e+00   2.0895946e+00   2.4291494e+00   7.9191429e-01   1.5461519e+00  -7.6895922e-01   4.2399496e-01  -2.7618339e+00  -1.4737168e+00  -4.7228579e+00  -3.8516779e+00   3.1521147e+00   3.6053171e+00   8.9360088e-01   2.2353559e+00  -2.6188082e+00  -1.4744365e+00  -5.9265365e+00  -5.9689293e+00   2.2403345e+00   2.9678905e+00   1.2047721e+00   3.1892536e+00  -1.9569582e-01   2.7398224e+00  -2.2403316e+00  -5.3792816e-01  -4.5600877e+00  -3.9456696e+00   3.2142248e+00   5.5307174e+00   1.7123636e+00   4.7529879e+00  -8.1221872e-01   3.3738142e-01  -4.7818718e+00  -6.2602262e+00   4.5848632e+00   5.0812550e+00   2.6688359e+00   3.8502062e+00   9.6281112e-02   1.8134520e+00  -1.1078717e+00   3.0862266e-01  -1.6987843e+00  -5.7069391e-01  -1.0914922e+00  -7.2046655e-01   2.8490405e+00   1.1454824e+00  -2.0799823e+00  -4.8528132e+00  -1.4059231e+00
   3.1364224e+00   1.1490629e+00   2.0142112e+00   3.0635764e+00  -8.1209541e-01   1.1287106e+00  -4.5566795e+00  -3.6031892e+00  -2.0255158e+00  -3.7988675e+00   3.7037675e+00   3.0382428e+00   5.1239442e-01   3.4702823e+00  -2.6804314e+00  -2.9627063e+00   1.8961288e+00  -5.6753922e-01  -4.2361667e+00   3.1990092e+00  -2.2567756e+00   1.9114373e+00   2.1839306e+00   5.9695148e-01   1.3267243e+00  -9.3520547e-01   2.7024793e-01  -2.8556295e+00  -1.5543550e+00  -4.6472609e+00  -3.7668002e+00   3.0131669e+00   3.3792307e+00   7.6195740e-01   2.0637066e+00  -2.6904628e+00  -1.5108345e+00  -5.6801880e+00  -5.7619245e+00   2.1224391e+00   2.7866549e+00   1.1226371e+00   3.0453667e+00  -2.7039004e-01   2.6623499e+00  -2.2464645e+00  -5.3482891e-01  -4.2982943e+00  -3.7394831e+00   3.0731990e+00   5.3772089e+00   1.6400693e+00   4.7171438e+00  -7.2090877e-01   4.0808102e-01  -4.3156088e+00  -5.8164318e+00   4.5573423e+00   5.0455544e+00   2.5756037e+00   3.7786023e+00   2.1718501e-01   1.8899817e+00  -8.3430648e-01   5.9062194e-01  -1.4661501e+00  -2.1426368e-01  -1.0285909e+00  -5.1089919e-01   2.6410293e+00   9.2691087e-01  -2.1856673e+00  -4.6468690e+00  -1.2653594e+00
   2.9713208e+00   9.0941374e-01   1.8802634e+00   2.8019132e+00  -9.3617781e-01   9.9897473e-01  -4.4136177e+00  -3.4286879e+00  -1.7305384e+00  -3.4222994e+00   3.5989530e+00   2.8436708e+00   4.1658930e-01   3.3773989e+00  -2.2518461e+00  -2.6099792e+00   1.6290237e+00  -7.5374372e-01  -4.1144386e+00   2.9848947e+00  -2.0736628e+00   1.7092242e+00   1.9080195e+00   3.9090578e-01   1.0922634e+00  -1.0969267e+00   1.1656718e-01  -2.9228767e+00  -1.6133260e+00  -4.5257793e+00  -3.6275402e+00   2.8405034e+00   3.1074814e+00   6.1087005e-01   1.8644696e+00  -2.7456360e+00  -1.5242460e+00  -5.3744064e+00  -5.4460006e+00   1.9692902e+00   2.5651693e+00   1.0112138e+00   2.8677186e+00  -3.6262591e-01   2.5635433e+00  -2.2473918e+00  -5.1075108e-01  -3.9924472e+00  -3.4439354e+00   2.8856651e+00   5.1582398e+00   1.5292600e+00   4.6184000e+00  -6.4049788e-01   4.8394124e-01  -3.7969690e+00  -5.2162791e+00   4.4628314e+00   4.9456758e+00   2.4481654e+00   3.6563854e+00   3.1646292e-01   1.9472918e+00  -5.6490429e-01   8.9033477e-01  -1.2405413e+00   1.8030255e-01  -9.7827657e-01  -2.9093964e-01   2.4008817e+00   7.0119159e-01  -2.2658315e+00  -4.3773332e+00  -1.1142309e+00
   2.7597042e+00   6.4243968e-01   1.7239933e+00   2.5132659e+00  -1.0639088e+00   8.6610504e-01  -4.2287454e+00  -3.1889779e+00  -1.4319448e+00  -2.9644520e+00   3.4493020e+00   2.6014028e+00   3.0445699e-01   3.2590747e+00  -1.8213634e+00  -2.1784694e+00   1.3524968e+00  -9.2560665e-01  -3.9498271e+00   2.7320302e+00  -1.8680305e+00   1.4929061e+00   1.6136500e+00   1.8323119e-01   8.5380288e-01  -1.2474064e+00  -2.9637023e-02  -2.9613530e+00  -1.6471480e+00  -4.3635392e+00  -3.4374346e+00   2.6427255e+00   2.8019629e+00   4.4731458e-01   1.6472443e+00  -2.7833328e+00  -1.5132601e+00  -5.0216550e+00  -5.0301833e+00   1.7883957e+00   2.3135796e+00   8.7578531e-01   2.6646519e+00  -4.6954267e-01   2.4482952e+00  -2.2445044e+00  -4.6550257e-01  -3.6542265e+00  -3.0678157e+00   2.6591602e+00   4.8825837e+00   1.3841254e+00   4.4636369e+00  -5.7601015e-01   5.6151910e-01  -3.2472100e+00  -4.4789147e+00   4.3067842e+00   4.7861171e+00   2.2897759e+00   3.4872394e+00   3.8801606e-01   1.9798930e+00  -3.1417935e-01   1.1921747e+00  -1.0365834e+00   5.9545191e-01  -9.5152180e-01  -7.5176998e-02   2.1396180e+00   4.7942741e-01  -2.3165755e+00  -4.0544538e+00  -9.6484844e-01
   2.5116078e+00   3.5763902e-01   1.5541145e+00   2.2113432e+00  -1.1905485e+00   7.3685134e-01  -4.0088862e+00  -2.8909069e+00  -1.1462649e+00  -2.4448064e+00   3.2629704e+00   2.3213011e+00   1.7910043e-01   3.1202141e+00  -1.4064334e+00  -1.6838871e+00   1.0796694e+00  -1.0740784e+00  -3.7476305e+00   2.4512152e+00  -1.6529993e+00   1.2737568e+00   1.3146526e+00  -1.5693959e-02   6.2347443e-01  -1.3796195e+00  -1.6053777e-01  -2.9694215e+00  -1.6527974e+00  -4.1670497e+00  -3.2018894e+00   2.4299747e+00   2.4766013e+00   2.7935285e-01   1.4230442e+00  -2.8028677e+00  -1.4772035e+00  -4.6364425e+00  -4.5278438e+00   1.5888312e+00   2.0438167e+00   7.2295386e-01   2.4459754e+00  -5.8744484e-01   2.3222982e+00  -2.2392205e+00  -3.9977374e-01  -3.2969686e+00  -2.6237939e+00   2.4031822e+00   4.5617816e+00   1.2104756e+00   4.2620417e+00  -5.3213691e-01   6.3676984e-01  -2.6899284e+00  -3.6309463e+00   4.0971138e+00   4.5737549e+00   2.1050374e+00   3.2770163e+00   4.2624731e-01   1.9821800e+00  -9.6961793e-02   1.4782118e+00  -8.6897665e-01   1.0105807e+00  -9.5911055e-01   1.2038428e-01   1.8698242e+00   2.7356715e-01  -2.3345440e+00  -3.6908000e+00  -8.3051496e-01
   2.2389104e+00   6.6109934e-02   1.3803800e+00   1.9110797e+00  -1.3108737e+00   6.1822609e-01  -3.7619708e+00  -2.5438046e+00  -8.9024230e-01  -1.8867185e+00   3.0496585e+00   2.0151069e+00   4.4251689e-02   2.9664548e+00  -1.0247228e+00  -1.1459994e+00   8.2438425e-01  -1.1901994e+00  -3.5141914e+00   2.1548512e+00  -1.4427893e+00   1.0638439e+00   1.0258054e+00  -1.9502970e-01   4.1394500e-01  -1.4865167e+00  -2.6824208e-01  -2.9460359e+00  -1.6278223e+00  -3.9438007e+00  -2.9279182e+00   2.2134469e+00   2.1467049e+00   1.1577848e-01   1.2037737e+00  -2.8038323e+00  -1.4161682e+00  -4.2345159e+00  -3.9561703e+00   1.3807881e+00   1.7689781e+00   5.6033496e-01   2.2224865e+00  -7.1195599e-01   2.1917579e+00  -2.2328765e+00  -3.1514751e-01  -2.9349894e+00  -2.1279719e+00   2.1288114e+00   4.2096522e+00   1.0154872e+00   4.0246608e+00  -5.1298317e-01   7.0515583e-01  -2.1498945e+00  -2.7055337e+00   3.8438306e+00   4.3175514e+00   1.8996685e+00   3.0334213e+00   4.2630628e-01   1.9486108e+00   7.2326937e-02   1.7288251e+00  -7.5172182e-01   1.4028156e+00  -1.0109949e+00   2.7904943e-01   1.6050595e+00   9.5851222e-02  -2.3170350e+00  -3.3006215e+00  -7.2485276e-01
   1.9548226e+00  -2.1993077e-01   1.2130961e+00   1.6278807e+00  -1.4193910e+00   5.1716101e-01  -3.4965817e+00  -2.1591011e+00  -6.7989552e-01  -1.3163949e+00   2.8201569e+00   1.6959052e+00  -9.5932068e-02   2.8038796e+00  -6.9325412e-01  -5.8787096e-01   6.0052764e-01  -1.2655333e+00  -3.2565256e+00   1.8563783e+00  -1.2519766e+00   8.7543022e-01   7.6209783e-01  -3.4399593e-01   2.3778450e-01  -1.5613395e+00  -3.4517396e-01  -2.8907322e+00  -1.5704441e+00  -3.7018114e+00  -2.6238009e+00   2.0048264e+00   1.8282134e+00  -3.4296872e-02   1.0016289e+00  -2.7860576e+00  -1.3310026e+00  -3.8319751e+00  -3.3354179e+00   1.1750394e+00   1.5026215e+00   3.9618432e-01   2.0054232e+00  -8.3821881e-01   2.0630692e+00  -2.2266270e+00  -2.1405930e-01  -2.5828384e+00  -1.5992411e+00   1.8482468e+00   3.8416611e+00   8.0736744e-01   3.7638672e+00  -5.2184427e-01   7.6179391e-01  -1.6517741e+00  -1.7410656e+00   3.5585800e+00   4.0281609e+00   1.6801933e+00   2.7655707e+00   3.8430631e-01   1.8739201e+00   1.8040788e-01   1.9235293e+00  -6.9734419e-01   1.7480024e+00  -1.1156653e+00   3.8425433e-01   1.3591874e+00  -4.1801573e-02  -2.2620932e+00  -2.8990961e+00  -6.6107190e-01
   1.6732998e+00  -4.8773200e-01   1.0625832e+00   1.3768122e+00  -1.5105872e+00   4.4015166e-01  -3.2214721e+00  -1.7498255e+00  -5.2957684e-01  -7.6166254e-01   2.5858407e+00   1.3775100e+00  -2.3710054e-01   2.6387133e+00  -4.2754799e-01  -3.4867829e-02   4.2130881e-01  -1.2926097e+00  -2.9819269e+00   1.5696351e+00  -1.0946994e+00   7.2033423e-01   5.3794712e-01  -4.5242626e-01   1.0679883e-01  -1.5979500e+00  -3.8447243e-01  -2.8036135e+00  -1.4796475e+00  -3.4491582e+00  -2.2986832e+00   1.8156829e+00   1.5368913e+00  -1.6189653e-01   8.2845759e-01  -2.7495828e+00  -1.2232707e+00  -3.4443503e+00  -2.6879902e+00   9.8235434e-01   1.2580166e+00   2.3897809e-01   1.8058796e+00  -9.6113092e-01   1.9424863e+00  -2.2213645e+00  -9.9706239e-02  -2.2545252e+00  -1.0584705e+00   1.5742724e+00   3.4741730e+00   5.9495073e-01   3.4927671e+00  -5.6102741e-01   8.0164063e-01  -1.2188111e+00  -7.7947122e-01   3.2540986e+00   3.7174475e+00   1.4535718e+00   2.4834599e+00   2.9749721e-01   1.7533619e+00   2.1584457e-01   2.0419471e+00  -7.1616727e-01   2.0218591e+00  -1.2795749e+00   4.2044157e-01   1.1456622e+00  -1.2843543e-01  -2.1685911e+00  -2.5015271e+00  -6.5122229e-01
   1.4083975e+00  -7.2466375e-01   9.3861781e-01   1.1717820e+00  -1.5792029e+00   3.9291089e-01  -2.9450879e+00  -1.3300125e+00  -4.5109178e-01  -2.5059129e-01   2.3581390e+00   1.0737986e+00  -3.7495126e-01   2.4770202e+00  -2.4081851e-01   4.8653315e-01   2.9853700e-01  -1.2653530e+00  -2.6975808e+00   1.3081786e+00  -9.8385955e-01   6.0928677e-01   3.6641287e-01  -5.1132442e-01   3.1366102e-02  -1.5911637e+00  -3.8038112e-01  -2.6853307e+00  -1.3552534e+00  -3.1935196e+00  -1.9621324e+00   1.6568545e+00   1.2875045e+00  -2.5864722e-01   6.9511633e-01  -2.6946307e+00  -1.0951782e+00  -3.0857106e+00  -2.0373915e+00   8.1290220e-01   1.0474043e+00   9.6971266e-02   1.6342163e+00  -1.0756016e+00   1.8357947e+00  -2.2176614e+00   2.4091609e-02  -1.9627710e+00  -5.2756215e-01   1.3196749e+00   3.1236293e+00   3.8725137e-01   3.2245731e+00  -6.3172914e-01   8.1971161e-01  -8.7154676e-01   1.3575362e-01   2.9436156e+00   3.3979351e+00   1.2267970e+00   2.1973757e+00   1.6439055e-01   1.5829761e+00   1.6966819e-01   2.0648873e+00  -8.1567765e-01   2.2012376e+00  -1.5066567e+00   3.7394189e-01   9.7681283e-01  -1.5468956e-01  -2.0362945e+00  -2.1225300e+00  -7.0547177e-01
   1.1736024e+00  -9.1890336e-01   8.4989022e-01   1.0247631e+00  -1.6205151e+00   3.8005053e-01  -2.6751271e+00  -9.1404558e-01  -4.5293857e-01   1.8995284e-01   2.1480012e+00   7.9802846e-01  -5.0546099e-01   2.3244118e+00  -1.4326669e-01   9.5007013e-01   2.4193882e-01  -1.1794746e+00  -2.4102102e+00   1.0845978e+00  -9.3036844e-01   5.5132304e-01   2.5845813e-01  -5.1339127e-01   1.9816624e-02  -1.5370627e+00  -3.2860876e-01  -2.5370691e+00  -1.1979720e+00  -2.9417630e+00  -1.6236881e+00   1.5378649e+00   1.0930335e+00  -3.1723548e-01   6.1086385e-01  -2.6215968e+00  -9.4947309e-01  -2.7678609e+00  -1.4071029e+00   6.7568420e-01   8.8131546e-01  -2.2239459e-02   1.4995041e+00  -1.1768124e+00   1.7480122e+00  -2.2157402e+00   1.5307123e-01  -1.7183279e+00  -2.8419030e-02   1.0966390e+00   2.8056907e+00   1.9299965e-01   2.9719755e+00  -7.3397596e-01   8.1132804e-01  -6.2666274e-01   9.6170710e-01   2.6402337e+00   3.0822210e+00   1.0064886e+00   1.9173048e+00  -1.5168203e-02   1.3598675e+00   3.5892474e-02   1.9754722e+00  -1.0000244e+00   2.2654333e+00  -1.7979646e+00   2.3381113e-01   8.6316513e-01  -1.1338402e-01  -1.8659113e+00  -1.7752632e+00  -8.3145691e-01
   9.8116492e-01  -1.0601101e+00   8.0351065e-01   9.4511210e-01  -1.6306124e+00   4.0481191e-01  -2.4181657e+00  -5.1597656e-01  -5.3971769e-01   5.3574322e-01   1.9653870e+00   5.6217443e-01  -6.2509073e-01   2.1857862e+00  -1.4151717e-01   1.3310809e+00   2.5856065e-01  -1.0328017e+00  -2.1257806e+00   9.0985965e-01  -9.4248534e-01   5.5324720e-01   2.2230433e-01  -4.5348812e-01   7.7896581e-02  -1.4332729e+00  -2.2663714e-01  -2.3605388e+00  -1.0094349e+00  -2.6996107e+00  -1.2924258e+00   1.4664043e+00   9.6396666e-01  -3.3182431e-01   5.8283113e-01  -2.5310550e+00  -7.8932781e-01  -2.4996877e+00  -8.1945635e-01   5.7803534e-01   7.6799272e-01  -1.1212136e-01   1.4090309e+00  -1.2604668e+00   1.6831282e+00  -2.2154713e+00   2.8273748e-01  -1.5294139e+00   4.1812109e-01   9.1614728e-01   2.5344014e+00   2.0192371e-02   2.7465369e+00  -8.6662884e-01   7.7237772e-01  -4.9601461e-01   1.6583051e+00   2.3563161e+00   2.7823767e+00   7.9851269e-01   1.6523766e+00  -2.3997868e-01   1.0824809e+00  -1.8811704e-01   1.7602470e+00  -1.2696865e+00   2.1974578e+00  -2.1514693e+00  -7.4284216e-03   8.1284355e-01  -2.0041058e-05  -1.6591244e+00  -1.4707547e+00  -1.0337468e+00
   8.4147260e-01  -1.1400447e+00   8.0459926e-01   9.3902586e-01  -1.6066413e+00   4.6885974e-01  -2.1793742e+00  -1.4885887e-01  -7.1175959e-01   7.6653288e-01   1.8188066e+00   3.7632570e-01  -7.3095109e-01   2.0650954e+00  -2.3823073e-01   1.6078639e+00   3.5229538e-01  -8.2551934e-01  -1.8492776e+00   7.9273103e-01  -1.0252891e+00   6.1920617e-01   2.6292393e-01  -3.2900693e-01   2.0835231e-01  -1.2791858e+00  -7.3955801e-02  -2.1579702e+00  -7.9220142e-01  -2.4714036e+00  -9.7656383e-01   1.4479118e+00   9.0771893e-01  -2.9840472e-01   6.1560098e-01  -2.4237738e+00  -6.1820885e-01  -2.2866955e+00  -2.9456165e-01   5.2523110e-01   7.1295378e-01  -1.6755440e-01   1.3679061e+00  -1.3230107e+00   1.6438995e+00  -2.2163954e+00   4.0858979e-01  -1.4012966e+00   7.9332826e-01   7.8741864e-01   2.3214235e+00  -1.2431355e-01   2.5581400e+00  -1.0274477e+00   6.9957403e-01  -4.8592856e-01   2.1904387e+00   2.1029184e+00   2.5093760e+00   6.0765622e-01   1.4103766e+00  -5.0751140e-01   7.5085185e-01  -5.0143530e-01   1.4101965e+00  -1.6213322e+00   1.9852018e+00  -2.5620206e+00  -3.5319211e-01   8.3109257e-01   1.8684075e-01  -1.4186030e+00  -1.2173605e+00  -1.3134559e+00
   7.6250216e-01  -1.1530905e+00   8.5598776e-01   1.0091738e+00  -1.5470095e+00   5.7215372e-01  -1.9623441e+00   1.7586174e-01  -9.6499589e-01   8.6721417e-01   1.7149324e+00   2.4818024e-01  -8.2091835e-01   1.9651588e+00  -4.3192008e-01   1.7629251e+00   5.2356991e-01  -5.6030682e-01  -1.5845801e+00   7.3930952e-01  -1.1803179e+00   7.5040158e-01   3.8170549e-01  -1.4011815e-01   4.1066679e-01  -1.0761073e+00   1.2779459e-01  -1.9321158e+00  -5.4973820e-01  -2.2599769e+00  -6.8313948e-01   1.4852824e+00   9.2821672e-01  -2.1505478e-01   7.1092555e-01  -2.3007469e+00  -4.3974647e-01  -2.1307712e+00   1.5064367e-01   5.2022931e-01   7.1872255e-01  -1.8509916e-01   1.3787827e+00  -1.3618107e+00   1.6317110e+00  -2.2177744e+00   5.2634832e-01  -1.3360548e+00   1.0815398e+00   7.1741870e-01   2.1753995e+00  -2.3513639e-01   2.4145183e+00  -1.2132064e+00   5.9069380e-01  -5.9680370e-01   2.5299272e+00   1.8892936e+00   2.2725734e+00   4.3738529e-01   1.1973600e+00  -8.1397417e-01   3.6681136e-01  -8.9954761e-01   9.2159578e-01  -2.0478814e+00   1.6224003e+00  -3.0214839e+00  -8.0242232e-01   9.1994926e-01   4.4534895e-01  -1.1479900e+00  -1.0203984e+00  -1.6680332e+00
   7.4938505e-01  -1.0966406e+00   9.5805387e-01   1.1545301e+00  -1.4515281e+00   7.1290361e-01  -1.7690289e+00   4.4886188e-01  -1.2910853e+00   8.2872050e-01   1.6583047e+00   1.8267171e-01  -8.9369674e-01   1.8875295e+00  -7.1697671e-01   1.7840252e+00   7.6921802e-01  -2.4235303e-01  -1.3344242e+00   7.5269835e-01  -1.4054036e+00   9.4496303e-01   5.7631724e-01   1.1012547e-01   6.8096821e-01  -8.2731779e-01   3.7478166e-01  -1.6862476e+00  -2.8637023e-01  -2.0666609e+00  -4.1777016e-01   1.5787192e+00   1.0256734e+00  -8.2089739e-02   8.6759924e-01  -2.1632293e+00  -2.5761111e-01  -2.0301929e+00   5.0316541e-01   5.6356041e-01   7.8474061e-01  -1.6316731e-01   1.4417162e+00  -1.3752768e+00   1.6465084e+00  -2.2186537e+00   6.3216214e-01  -1.3325285e+00   1.2709768e+00   7.1047531e-01   2.1014816e+00  -3.0861281e-01   2.3208880e+00  -1.4198461e+00   4.4477193e-01  -8.2305105e-01   2.6571407e+00   1.7224962e+00   2.0792703e+00   2.8970306e-01   1.0173845e+00  -1.1544116e+00  -6.5882521e-02  -1.3744920e+00   2.9661720e-01  -2.5387674e+00   1.1093263e+00  -3.5190435e+00  -1.3493966e+00   1.0780914e+00   7.7031224e-01  -8.5186417e-01  -8.8197256e-01  -2.0912433e+00
   8.0412212e-01  -9.7132263e-01   1.1087018e+00   1.3704158e+00  -1.3214799e+00   8.8761237e-01  -1.5998055e+00   6.6332724e-01  -1.6777913e+00   6.4861050e-01   1.6511487e+00   1.8175307e-01  -9.4882521e-01   1.8324151e+00  -1.0839087e+00   1.6649498e+00   1.0825518e+00   1.2075653e-01  -1.1004665e+00   8.3284810e-01  -1.6947104e+00   1.1979941e+00   8.4077957e-01   4.1584077e-01   1.0121224e+00  -5.3803596e-01   6.6105237e-01  -1.4241516e+00  -7.2024810e-03  -1.8913947e+00  -1.8451601e-01   1.7257408e+00   1.1965730e+00   9.7913410e-02   1.0814957e+00  -2.0127729e+00  -7.5405691e-02  -1.9798833e+00   7.5449791e-01   6.5337577e-01   9.0746179e-01  -1.0208258e-01   1.5541638e+00  -1.3629235e+00   1.6868065e+00  -2.2179419e+00   7.2278335e-01  -1.3864604e+00   1.3543633e+00   7.6802942e-01   2.1010679e+00  -3.4293404e-01   2.2797078e+00  -1.6426500e+00   2.6223460e-01  -1.1533762e+00   2.5621785e+00   1.6071087e+00   1.9343871e+00   1.6512099e-01   8.7237391e-01  -1.5228318e+00  -5.4150745e-01  -1.9151689e+00  -4.5636305e-01  -3.0803837e+00   4.5315352e-01  -4.0416509e+00  -1.9837766e+00   1.3008743e+00   1.1533261e+00  -5.3567085e-01  -8.0100206e-01  -2.5733451e+00
   9.2547358e-01  -7.8104078e-01   1.3034904e+00   1.6487484e+00  -1.1596071e+00   1.0912033e+00  -1.4536371e+00   8.1518687e-01  -2.1095826e+00   3.3129109e-01   1.6933147e+00   2.4434758e-01  -9.8663353e-01   1.7986662e+00  -1.5197731e+00   1.4059476e+00   1.4536334e+00   5.1928104e-01  -8.8342916e-01   9.7657783e-01  -2.0389763e+00   1.5017923e+00   1.1657444e+00   7.6852430e-01   1.3940076e+00  -2.1527993e-01   9.7871555e-01  -1.1501058e+00   2.8198779e-01  -1.7329439e+00   1.4152239e-02   1.9213384e+00   1.4338642e+00   3.2021893e-01   1.3457661e+00  -1.8512544e+00   1.0342053e-01  -1.9718808e+00   9.0091003e-01   7.8564275e-01   1.0806154e+00  -4.0284288e-03   1.7111302e+00  -1.3253645e+00   1.7497707e+00  -2.2144901e+00   7.9569341e-01  -1.4908127e+00   1.3293079e+00   8.8854379e-01   2.1717614e+00  -3.3816909e-01   2.2905747e+00  -1.8764259e+00   4.4954221e-02  -1.5713822e+00   2.2455195e+00   1.5451022e+00   1.8402640e+00   6.2744509e-02   7.6211656e-01  -1.9123548e+00  -1.0524496e+00  -2.5077952e+00  -1.3228024e+00  -3.6566845e+00  -3.3205902e-01  -4.5745951e+00  -2.6909038e+00   1.5805589e+00   1.5830866e+00  -2.0562159e-01  -7.7344751e-01  -3.1014613e+00
   1.1090392e+00  -5.3282560e-01   1.5358990e+00   1.9784789e+00  -9.7001613e-01   1.3172251e+00  -1.3283273e+00   9.0318285e-01  -2.5684234e+00  -1.1214269e-01   1.7823421e+00   3.6646687e-01  -1.0081533e+00   1.7838306e+00  -2.0087775e+00   1.0137919e+00   1.8697326e+00   9.4168638e-01  -6.8331434e-01   1.1777769e+00  -2.4259485e+00   1.8462314e+00   1.5389652e+00   1.1574143e+00   1.8139588e+00   1.3237201e-01   1.3182304e+00  -8.6884059e-01   5.7488738e-01  -1.5891999e+00   1.7728283e-01   2.1582752e+00   1.7273494e+00   5.7816063e-01   1.6511844e+00  -1.6808893e+00   2.7563377e-01  -1.9959959e+00   9.4345771e-01   9.5446740e-01   1.2956154e+00   1.2711226e-01   1.9054407e+00  -1.2642459e+00   1.8313656e+00  -2.2071744e+00   8.4917401e-01  -1.6362351e+00   1.1984125e+00   1.0675837e+00   2.3075546e+00  -2.9617657e-01   2.3502666e+00  -2.1156825e+00  -2.0378187e-01  -2.0564567e+00   1.7180928e+00   1.5358372e+00   1.7965956e+00  -1.9538529e-02   6.8438946e-01  -2.3153786e+00  -1.5893940e+00  -3.1364762e+00  -2.2823922e+00  -4.2499067e+00  -1.2257737e+00  -5.1021520e+00  -3.4523379e+00   1.9067145e+00   2.0458733e+00   1.3144182e-01  -7.9271640e-01  -3.6601199e+00
   1.3475309e+00  -2.3649329e-01   1.7977140e+00   2.3461879e+00  -7.5800246e-01   1.5581219e+00  -1.2208341e+00   9.2877346e-01  -3.0346953e+00  -6.6444415e-01   1.9136476e+00   5.4147833e-01  -1.0149967e+00   1.7842762e+00  -2.5330099e+00   5.0146633e-01   2.3159455e+00   1.3751118e+00  -4.9966234e-01   1.4277741e+00  -2.8409814e+00   2.2192825e+00   1.9459268e+00   1.5699828e+00   2.2573570e+00   4.9511152e-01   1.6687883e+00  -5.8547014e-01   8.6480933e-01  -1.4575293e+00   3.0528056e-01   2.4275030e+00   2.0642439e+00   8.6348086e-01   1.9866186e+00  -1.5042254e+00   4.3825298e-01  -2.0405961e+00   8.8772756e-01   1.1525179e+00   1.5420793e+00   2.8601366e-01   2.1281274e+00  -1.1821221e+00   1.9265627e+00  -2.1949688e+00   8.8231939e-01  -1.8116480e+00   9.6910029e-01   1.2980698e+00   2.4992341e+00  -2.2041673e-01   2.4529303e+00  -2.3547901e+00  -4.7939062e-01  -2.5848791e+00   1.0007561e+00   1.5762001e+00   1.8005079e+00  -8.4786356e-02   6.3519662e-01  -2.7237584e+00  -2.1416308e+00  -3.7838594e+00  -3.3098098e+00  -4.8413636e+00  -2.2017661e+00  -5.6082841e+00  -4.2466117e+00   2.2667795e+00   2.5261766e+00   4.6821528e-01  -8.5021490e-01  -4.2319371e+00
   1.6312224e+00   9.5865732e-02   2.0795043e+00   2.7367990e+00  -5.2980637e-01   1.8055555e+00  -1.1276182e+00   8.9588345e-01  -3.4881957e+00  -1.3030941e+00   2.0808227e+00   7.6049758e-01  -1.0092138e+00   1.7953783e+00  -3.0732548e+00  -1.1251306e-01   2.7759349e+00   1.8059166e+00  -3.3182895e-01   1.7158487e+00  -3.2677667e+00   2.6076415e+00   2.3705969e+00   1.9925308e+00   2.7083283e+00   8.6230577e-01   2.0187693e+00  -3.0539750e-01   1.1448788e+00  -1.3351431e+00   3.9967111e-01   2.7186701e+00   2.4298680e+00   1.1667585e+00   2.3395956e+00  -1.3241117e+00   5.8856583e-01  -2.0934582e+00   7.4333263e-01   1.3715103e+00   1.8084186e+00   4.6623874e-01   2.3689020e+00  -1.0822878e+00   2.0295928e+00  -2.1770060e+00   8.9499248e-01  -2.0048969e+00   6.5317083e-01   1.5706912e+00   2.7349627e+00  -1.1568149e-01   2.5904067e+00  -2.5881214e+00  -7.7619302e-01  -3.1310742e+00   1.2321377e-01   1.6608656e+00   1.8467686e+00  -1.3667702e-01   6.0909737e-01  -3.1289995e+00  -2.6974628e+00  -4.4318378e+00  -4.3757889e+00  -5.4122665e+00  -3.2292592e+00  -6.0773427e+00  -5.0501645e+00   2.6467347e+00   3.0074332e+00   7.9713143e-01  -9.3600457e-01  -4.7984068e+00
   1.9485418e+00   4.5053762e-01   2.3711540e+00   3.1343643e+00  -2.9231745e-01   2.0507618e+00  -1.0449940e+00   8.1052416e-01  -3.9091457e+00  -2.0014719e+00   2.2760221e+00   1.0128734e+00  -9.9314326e-01   1.8117628e+00  -3.6098455e+00  -8.0508763e-01   3.2327498e+00   2.2202796e+00  -1.7925352e-01   2.0298482e+00  -3.6891476e+00   2.9974228e+00   2.7962500e+00   2.4108502e+00   3.1505131e+00   1.2229554e+00   2.3562480e+00  -3.4190001e-02   1.4082355e+00  -1.2194510e+00   4.6281522e-01   3.0206863e+00   2.8084246e+00   1.4778958e+00   2.6969253e+00  -1.1436423e+00   7.2412896e-01  -2.1426199e+00   5.2320295e-01   1.6027202e+00   2.0824586e+00   6.6062206e-01   2.6166841e+00  -9.6857936e-01   2.1342289e+00  -2.1526264e+00   8.8773530e-01  -2.2034336e+00   2.6610702e-01   1.8744501e+00   3.0010091e+00   1.2233077e-02   2.7526754e+00  -2.8101693e+00  -1.0876795e+00  -3.6689285e+00  -8.7755424e-01   1.7826628e+00   1.9281193e+00  -1.7916066e-01   5.9959811e-01  -3.5224570e+00  -3.2446898e+00  -5.0622576e+00  -5.4484418e+00  -5.9445265e+00  -4.2743329e+00  -6.4947351e+00  -5.8383997e+00   3.0318555e+00   3.4728259e+00   1.1105830e+00  -1.0395146e+00  -5.3407477e+00
   2.2867620e+00   8.1293163e-01   2.6624103e+00   3.5228715e+00  -5.2744298e-02   2.2849236e+00  -9.6945509e-01   6.8031762e-01  -4.2791481e+00  -2.7302382e+00   2.4904149e+00   1.2867322e+00  -9.6926775e-01   1.8275911e+00  -4.1235022e+00  -1.5498877e+00   3.6696671e+00   2.6048141e+00  -4.1693478e-02   2.3568662e+00  -4.0879712e+00   3.3748713e+00   3.2063137e+00   2.8109088e+00   3.5678568e+00   1.5661798e+00   2.6695250e+00   2.2257123e-01   1.6482497e+00  -1.1083723e+00   4.9760026e-01   3.3223029e+00   3.1838127e+00   1.7866317e+00   3.0453470e+00  -9.6607866e-01   8.4276036e-01  -2.1771683e+00   2.4272380e-01   1.8374805e+00   2.3520456e+00   8.6167369e-01   2.8601506e+00  -8.4516301e-01   2.2340842e+00  -2.1214113e+00   8.6164365e-01  -2.3949799e+00  -1.7381527e-01   2.1972976e+00   3.2825613e+00   1.5688506e-01   2.9283977e+00  -3.0156478e+00  -1.4068201e+00  -4.1730818e+00  -1.9592505e+00   1.9330216e+00   2.0357104e+00  -2.1612253e-01   5.9957693e-01  -3.8955445e+00  -3.7711398e+00  -5.6576008e+00  -6.4947514e+00  -6.4214911e+00  -5.3015255e+00  -6.8475289e+00  -6.5868120e+00   3.4074820e+00   3.9060989e+00   1.4011631e+00  -1.1502575e+00  -5.8407616e+00
   2.6327315e+00   1.1683660e+00   2.9434109e+00   3.8870264e+00   1.8172420e-01   2.4995428e+00  -8.9795017e-01   5.1396359e-01  -4.5820374e+00  -3.4588422e+00   2.7146712e+00   1.5695489e+00  -9.4008374e-01   1.8368727e+00  -4.5961089e+00  -2.3186173e+00   4.0710087e+00   2.9471660e+00   8.0596933e-02   2.6839343e+00  -4.4479279e+00   3.7270465e+00   3.5851832e+00   3.1795183e+00   3.9453764e+00   1.8816984e+00   2.9476476e+00   4.5945979e-01   1.8587401e+00  -1.0005749e+00   5.0713647e-01   3.6126800e+00   3.5404237e+00   2.0830460e+00   3.3721562e+00  -7.9475212e-01   9.4253183e-01  -2.1879077e+00  -8.1215015e-02   2.0676311e+00   2.6056102e+00   1.0619770e+00   3.0882767e+00  -7.1632266e-01   2.3229075e+00  -2.0831999e+00   8.1822503e-01  -2.5681262e+00  -6.4655697e-01   2.5268143e+00   3.5645667e+00   3.1154812e-01   3.1055236e+00  -3.1995778e+00  -1.7263957e+00  -4.6201124e+00  -3.0764708e+00   2.1024652e+00   2.1596127e+00  -2.5108551e-01   6.0171104e-01  -4.2399478e+00  -4.2652092e+00  -6.2016053e+00  -7.4821410e+00  -6.8285789e+00  -6.2755198e+00  -7.1249566e+00  -7.2721056e+00   3.7597650e+00   4.2923356e+00   1.6619103e+00  -1.2584986e+00  -6.2816586e+00
   2.9735877e+00   1.5028336e+00   3.2051534e+00   4.2129616e+00   4.0424636e-01   2.6867916e+00  -8.2808920e-01   3.2069281e-01  -4.8045736e+00  -4.1570607e+00   2.9394428e+00   1.8487129e+00  -9.0799161e-01   1.8337854e+00  -5.0113888e+00  -3.0824960e+00   4.4228787e+00   3.2365555e+00   1.8675843e-01   2.9986770e+00  -4.7543297e+00   4.0424370e+00   3.9189579e+00   3.5049393e+00   4.2698569e+00   2.1602787e+00   3.1808972e+00   6.7138330e-01   2.0341882e+00  -8.9562794e-01   4.9448389e-01   3.8818943e+00   3.8638782e+00   2.3580193e+00   3.6657786e+00  -6.3295325e-01   1.0217699e+00  -2.1678575e+00  -4.3119117e-01   2.2858920e+00   2.8326523e+00   1.2545518e+00   3.2908346e+00  -5.8626207e-01   2.3948645e+00  -2.0380884e+00   7.5925282e-01  -2.7128387e+00  -1.1314105e+00   2.8508796e+00   3.8325383e+00   4.6955041e-01   3.2719302e+00  -3.3573633e+00  -2.0393239e+00  -4.9895492e+00  -4.1830240e+00   2.2811181e+00   2.2893710e+00  -2.8697404e-01   5.9888068e-01  -4.5478368e+00  -4.7163740e+00  -6.6797987e+00  -8.3800140e+00  -7.1537853e+00  -7.1628113e+00  -7.3188043e+00  -7.8732472e+00   4.0763320e+00   4.6186556e+00   1.8865475e+00  -1.3558325e+00  -6.6487928e+00
   3.2973965e+00   1.8036884e+00   3.4398788e+00   4.4888385e+00   6.0862271e-01   2.8398338e+00  -7.5826891e-01   1.0974644e-01  -4.9369494e+00  -4.7964679e+00   3.1558143e+00   2.1120656e+00  -8.7520929e-01   1.8129854e+00  -5.3554436e+00  -3.8136589e+00   4.7137807e+00   3.4642352e+00   2.7529867e-01   3.2898878e+00  -4.9947807e+00   4.3114632e+00   4.1960534e+00   3.7773903e+00   4.5304340e+00   2.3941253e+00   3.3612114e+00   8.5376279e-01   2.1699375e+00  -7.9405333e-01   4.6243243e-01   4.1213668e+00   4.1416534e+00   2.6036242e+00   3.9162622e+00  -4.8381443e-01   1.0790704e+00  -2.1125590e+00  -7.9017778e-01   2.4861403e+00   3.0241331e+00   1.4331624e+00   3.4588283e+00  -4.5893140e-01   2.4447921e+00  -1.9864152e+00   6.8663518e-01  -2.8208381e+00  -1.6080867e+00   3.1582850e+00   4.0732721e+00   6.2457065e-01   3.4160522e+00  -3.4848632e+00  -2.3389575e+00  -5.2646472e+00  -5.2342087e+00   2.4591943e+00   2.4145687e+00  -3.2595463e-01   5.8452575e-01  -4.8120743e+00  -5.1156355e+00  -7.0799305e+00  -9.1611659e+00  -7.3880355e+00  -7.9332530e+00  -7.4236638e+00  -8.3723847e+00   4.3468359e+00   4.8747838e+00   2.0697006e+00  -1.4356299e+00  -6.9302794e+00
   3.5936761e+00   2.0602064e+00   3.6413467e+00   4.7053053e+00   7.8954071e-01   2.9530916e+00  -6.8771243e-01  -1.1008185e-01  -4.9730790e+00  -5.3517602e+00   3.3556843e+00   2.3483825e+00  -8.4370845e-01   1.7698876e+00  -5.6171329e+00  -4.4864299e+00   4.9350712e+00   3.6238320e+00   3.4414658e-01   3.5479886e+00  -5.1597102e+00   4.5268423e+00   4.4076578e+00   3.9894311e+00   4.7190344e+00   2.5771859e+00   3.4825187e+00   1.0027015e+00   2.2623703e+00  -6.9727873e-01   4.1335002e-01   4.3241827e+00   4.3635762e+00   2.8134210e+00   4.1156561e+00  -3.5019332e-01   1.1133313e+00  -2.0201667e+00  -1.1423679e+00   2.6635763e+00   3.1727528e+00   1.5925520e+00   3.5848400e+00  -3.3788377e-01   2.4684093e+00  -1.9287273e+00   6.0230822e-01  -2.8858445e+00  -2.0577195e+00   3.4392404e+00   4.2754285e+00   7.7087623e-01   3.5274644e+00  -3.5784593e+00  -2.6193335e+00  -5.4329045e+00  -6.1889103e+00   2.6274366e+00   2.5253627e+00  -3.6935764e-01   5.5294079e-01  -5.0264127e+00  -5.4558747e+00  -7.3922775e+00  -9.8029897e+00  -7.5253790e+00  -8.5613868e+00  -7.4370473e+00  -8.7555835e+00   4.5633471e+00   5.0534575e+00   2.2070861e+00  -1.4933286e+00  -7.1174534e+00
   3.8537727e+00   2.2639833e+00   3.8049908e+00   4.8557973e+00   9.4275801e-01   3.0224540e+00  -6.1642505e-01  -3.3081426e-01  -4.9106769e+00  -5.8018503e+00   3.5320626e+00   2.5477772e+00  -8.1517180e-01   1.7008983e+00  -5.7882886e+00  -5.0783920e+00   5.0812378e+00   3.7115622e+00   3.9078502e-01   3.7653523e+00  -5.2427330e+00   4.6837940e+00   4.5480089e+00   4.1361966e+00   4.8306456e+00   2.7053554e+00   3.5409656e+00   1.1151338e+00   2.3090494e+00  -6.0749527e-01   3.4910886e-01   4.4852839e+00   4.5221482e+00   2.9826474e+00   4.2582665e+00  -2.3456152e-01   1.1238029e+00  -1.8913381e+00  -1.4738486e+00   2.8147786e+00   3.2731114e+00   1.7285958e+00   3.6632765e+00  -2.2616907e-01   2.4624849e+00  -1.8657359e+00   5.0816373e-01  -2.9036734e+00  -2.4637279e+00   3.6857472e+00   4.4299474e+00   9.0349488e-01   3.5973768e+00  -3.6351237e+00  -2.8753631e+00  -5.4862900e+00  -7.0113983e+00   2.7774840e+00   2.6129546e+00  -4.1768261e-01   4.9949698e-01  -5.1856670e+00  -5.7320838e+00  -7.6098327e+00  -1.0288389e+01  -7.5630197e+00  -9.0274858e+00  -7.3593545e+00  -9.0133438e+00   4.7205773e+00   5.1506548e+00   2.2956574e+00  -1.5265534e+00  -7.2051534e+00
   4.0710758e+00   2.4091551e+00   3.9279575e+00   4.9366578e+00   1.0652163e+00   3.0454151e+00  -5.4507362e-01  -5.4554843e-01  -4.7511216e+00  -6.1306840e+00   3.6792657e+00   2.7020182e+00  -7.9097020e-01   1.6035932e+00  -5.8637605e+00  -5.5711990e+00   5.1499762e+00   3.7263011e+00   4.1245262e-01   3.9364714e+00  -5.2408257e+00   4.7800864e+00   4.6144799e+00   4.2154798e+00   4.8634066e+00   2.7765757e+00   3.5350298e+00   1.1889481e+00   2.3088211e+00  -5.2743476e-01   2.7109135e-01   4.6015395e+00   4.6127104e+00   3.1082963e+00   4.3407749e+00  -1.3890516e-01   1.1101534e+00  -1.7289334e+00  -1.7730904e+00   2.9376530e+00   3.3217496e+00   1.8383677e+00   3.6905066e+00  -1.2626492e-01   2.4249496e+00  -1.7982580e+00   4.0601439e-01  -2.8721970e+00  -2.8124822e+00   3.8918180e+00   4.5302886e+00   1.0183182e+00   3.6190161e+00  -3.6524845e+00  -3.1029492e+00  -5.4212037e+00  -7.6727339e+00   2.9021472e+00   2.6699700e+00  -4.7067796e-01   4.2078639e-01  -5.2858601e+00  -5.9414736e+00  -7.7283655e+00  -1.0606369e+01  -7.5012003e+00  -9.3182622e+00  -7.1937109e+00  -9.1408673e+00   4.8159198e+00   5.1656293e+00   2.3337018e+00  -1.5350633e+00  -7.1918135e+00
   4.2410752e+00   2.4924407e+00   4.0090234e+00   4.9470942e+00   1.1550839e+00   3.0211346e+00  -4.7480447e-01  -7.4860151e-01  -4.4991296e+00  -6.3277457e+00   3.7930085e+00   2.8047378e+00  -7.7215768e-01   1.4768244e+00  -5.8413155e+00  -5.9511102e+00   5.1420843e+00   3.6695134e+00   4.0640058e-01   4.0579803e+00  -5.1543096e+00   4.8159186e+00   4.6074779e+00   4.2276589e+00   4.8185169e+00   2.7908210e+00   3.4655077e+00   1.2230720e+00   2.2618703e+00  -4.6008427e-01   1.8027036e-01   4.6716821e+00   4.6334226e+00   3.1890812e+00   4.3622219e+00  -6.4643035e-02   1.0725424e+00  -1.5375631e+00  -2.0312360e+00   3.0312855e+00   3.3170776e+00   1.9201247e+00   3.6648912e+00  -4.0046225e-02   2.3549535e+00  -1.7271542e+00   2.9759561e-01  -2.7911811e+00  -3.0937453e+00   4.0535338e+00   4.5724895e+00   1.1121405e+00   3.5878682e+00  -3.6288879e+00  -3.2990365e+00  -5.2381928e+00  -8.1517222e+00   2.9955885e+00   2.6907212e+00  -5.2748753e-01   3.1468760e-01  -5.3243282e+00  -6.0834473e+00  -7.7463649e+00  -1.0752270e+01  -7.3429473e+00  -9.4272044e+00  -6.9456838e+00  -9.1380771e+00   4.8493220e+00   5.1007554e+00   2.3208847e+00  -1.5205374e+00  -7.0793717e+00
   4.3612801e+00   2.5130263e+00   4.0484191e+00   4.8889700e+00   1.2117286e+00   2.9504241e+00  -4.0701645e-01  -9.3554037e-01  -4.1622757e+00  -6.3882317e+00   3.8704001e+00   2.8515373e+00  -7.5948506e-01   1.3207626e+00  -5.7214025e+00  -6.2092227e+00   5.0611750e+00   3.5450550e+00   3.7018693e-01   4.1285444e+00  -4.9866556e+00   4.7936617e+00   4.5301724e+00   4.1754824e+00   4.6999823e+00   2.7499798e+00   3.3353916e+00   1.2175249e+00   2.1697265e+00  -4.0836113e-01   7.7352965e-02   4.6961342e+00   4.5850931e+00   3.2253033e+00   4.3238665e+00  -1.2564471e-02   1.0116958e+00  -1.3230211e+00  -2.2421831e+00   3.0957209e+00   3.2592045e+00   1.9732159e+00   3.5867094e+00   3.1208346e-02   2.2528673e+00  -1.6532626e+00   1.8459887e-01  -2.6620234e+00  -3.3008698e+00   4.1689545e+00   4.5550672e+00   1.1826405e+00   3.5017725e+00  -3.5634548e+00  -3.4615931e+00  -4.9414572e+00  -8.4353947e+00   3.0534068e+00   2.6713487e+00  -5.8684819e-01   1.8035574e-01  -5.2997869e+00  -6.1594514e+00  -7.6648811e+00  -1.0727651e+01  -7.0937098e+00  -9.3545546e+00  -6.6228975e+00  -9.0093903e+00   4.8230024e+00   4.9612099e+00   2.2582432e+00  -1.4862168e+00  -6.8729986e+00
   4.4310168e+00   2.4723174e+00   4.0475716e+00   4.7664570e+00   1.2356285e+00   2.8356568e+00  -3.4310814e-01  -1.1031087e+00  -3.7503897e+00  -6.3129068e+00   3.9098543e+00   2.8399867e+00  -7.5343069e-01   1.1368690e+00  -5.5068279e+00  -6.3414270e+00   4.9132408e+00   3.3588575e+00   3.0198822e-01   4.1486305e+00  -4.7441202e+00   4.7174868e+00   4.3880714e+00   4.0637373e+00   4.5142120e+00   2.6576461e+00   3.1496390e+00   1.1734257e+00   2.0352181e+00  -3.7477194e-01  -3.7028038e-02   4.6767382e+00   4.4708647e+00   3.2186321e+00   4.2289313e+00   1.7210043e-02   9.2897210e-01  -1.0916546e+00  -2.4024795e+00   3.1316868e+00   3.1496881e+00   1.9979286e+00   3.4579936e+00   8.6776173e-02   2.1202294e+00  -1.5773403e+00   6.8728535e-02  -2.4874197e+00  -3.4307619e+00   4.2378968e+00   4.4787830e+00   1.2283154e+00   3.3608746e+00  -3.4561285e+00  -3.5895370e+00  -4.5382191e+00  -8.5190188e+00   3.0726305e+00   2.6098360e+00  -6.4732321e-01   1.8142259e-02  -5.2123533e+00  -6.1727243e+00  -7.4872795e+00  -1.0539848e+01  -6.7609230e+00  -9.1069332e+00  -6.2345835e+00  -8.7632814e+00   4.7410444e+00   4.7545046e+00   2.1481282e+00  -1.4364393e+00  -6.5806805e+00
   4.4511478e+00   2.3735931e+00   4.0087884e+00   4.5855830e+00   1.2282317e+00   2.6806112e+00  -2.8422172e-01  -1.2490699e+00  -3.2748844e+00  -6.1076724e+00   3.9109395e+00   2.7695282e+00  -7.5424717e-01   9.2781033e-01  -5.2023642e+00  -6.3481128e+00   4.7061093e+00   3.1185277e+00   2.0090689e-01   4.1202033e+00  -4.4352491e+00   4.5929029e+00   4.1884902e+00   3.8988216e+00   4.2695077e+00   2.5188353e+00   2.9148558e+00   1.0929671e+00   1.8623835e+00  -3.6108137e-01  -1.6209437e-01   4.6164105e+00   4.2957938e+00   3.1718252e+00   4.0822618e+00   2.5243183e-02   8.2641150e-01  -8.4971927e-01  -2.5110502e+00   3.1402946e+00   2.9912289e+00   1.9952896e+00   3.2822910e+00   1.2642409e-01   1.9596477e+00  -1.5000103e+00  -4.8228661e-02  -2.2709908e+00  -3.4836218e+00   4.2616160e+00   4.3463090e+00   1.2483806e+00   3.1674469e+00  -3.3077075e+00  -3.6826179e+00  -4.0379994e+00  -8.4056804e+00   3.0516405e+00   2.5059150e+00  -7.0755099e-01  -1.7054616e-01  -5.0635240e+00  -6.1279609e+00  -7.2189357e+00  -1.0201253e+01  -6.3535230e+00  -8.6966693e+00  -5.7910812e+00  -8.4116523e+00   4.6089070e+00   4.4899147e+00   1.9941060e+00  -1.3760995e+00  -6.2126810e+00
   4.4237347e+00   2.2216032e+00   3.9349209e+00   4.3536959e+00   1.1917753e+00   2.4902569e+00  -2.3100236e-01  -1.3719882e+00  -2.7480621e+00  -5.7828845e+00   3.8741821e+00   2.6413050e+00  -7.6202086e-01   6.9732281e-01  -4.8143348e+00  -6.2336654e+00   4.4488221e+00   2.8328884e+00   6.7251646e-02   4.0463577e+00  -4.0702790e+00   4.4262496e+00   3.9399482e+00   3.6882578e+00   3.9754735e+00   2.3396509e+00   2.6389168e+00   9.7935071e-01   1.6563329e+00  -3.6801416e-01  -2.9669527e-01   4.5187603e+00   4.0663529e+00   3.0884064e+00   3.8899215e+00   1.2772047e-02   7.0675888e-01  -6.0277000e-01  -2.5687999e+00   3.1227368e+00   2.7873324e+00   1.9668382e+00   3.0643667e+00   1.5032062e-01   1.7746590e+00  -1.4217239e+00  -1.6433302e-01  -2.0169012e+00  -3.4625076e+00   4.2424217e+00   4.1618291e+00   1.2426474e+00   2.9256056e+00  -3.1198627e+00  -3.7412681e+00  -3.4518737e+00  -8.1054830e+00   2.9900318e+00   2.3608735e+00  -7.6648942e-01  -3.8343767e-01  -4.8561305e+00  -6.0309271e+00  -6.8668884e+00  -9.7283820e+00  -5.8814553e+00  -8.1408815e+00  -5.3033408e+00  -7.9690842e+00   4.4328881e+00   4.1778475e+00   1.8008222e+00  -1.3100806e+00  -5.7809228e+00
   4.3516788e+00   2.0221402e+00   3.8290243e+00   4.0789060e+00   1.1290861e+00   2.2704992e+00  -1.8339295e-01  -1.4709739e+00  -2.1824370e+00  -5.3524890e+00   3.8008499e+00   2.4579277e+00  -7.7673692e-01   4.5003742e-01  -4.3502035e+00  -6.0058122e+00   4.1509928e+00   2.5114934e+00  -9.7230912e-02   3.9309389e+00  -3.6604889e+00   4.2241788e+00   3.6515369e+00   3.4401834e+00   3.6424014e+00   2.1269228e+00   2.3305497e+00   8.3669239e-01   1.4230799e+00  -3.9501298e-01  -4.3909520e-01   4.3876948e+00   3.7899043e+00   2.9723310e+00   3.6587560e+00  -1.8323839e-02   5.7345604e-01  -3.5513217e-01  -2.5781265e+00   3.0800175e+00   2.5419736e+00   1.9143935e+00   2.8098764e+00   1.5893977e-01   1.5695592e+00  -1.3427345e+00  -2.7743108e-01  -1.7294972e+00  -3.3727589e+00   4.1832671e+00   3.9306082e+00   1.2113924e+00   2.6409528e+00  -2.8951299e+00  -3.7664385e+00  -2.7917586e+00  -7.6344714e+00   2.8884413e+00   2.1772985e+00  -8.2363445e-01  -6.1761731e-01  -4.5942536e+00  -5.8880563e+00  -6.4394832e+00  -9.1407910e+00  -5.3552103e+00  -7.4603944e+00  -4.7824435e+00  -7.4520016e+00   4.2195844e+00   3.8291878e+00   1.5738420e+00  -1.2426996e+00  -5.2983332e+00
   4.2383621e+00   1.7816141e+00   3.6940465e+00   3.7695222e+00   1.0433716e+00   2.0278943e+00  -1.4048114e-01  -1.5454217e+00  -1.5901263e+00  -4.8330314e+00   3.6927288e+00   2.2232051e+00  -7.9834458e-01   1.9127813e-01  -3.8181965e+00  -5.6748674e+00   3.8221781e+00   2.1641462e+00  -2.8919550e-01   3.7781639e+00  -3.2175360e+00   3.9931686e+00   3.3323062e+00   3.1628497e+00   3.2806585e+00   1.8878426e+00   1.9989038e+00   6.6989974e-01   1.1693423e+00  -4.4007211e-01  -5.8679774e-01   4.2270506e+00   3.4741666e+00   2.8276668e+00   3.3959551e+00  -6.5574849e-02   4.3059692e-01  -1.0949274e-01  -2.5423951e+00   3.0127340e+00   2.2592857e+00   1.8398340e+00   2.5250251e+00   1.5296486e-01   1.3492099e+00  -1.2630874e+00  -3.8511556e-01  -1.4129931e+00  -3.2213371e+00   4.0873559e+00   3.6585653e+00   1.1552295e+00   2.3201776e+00  -2.6368773e+00  -3.7594330e+00  -2.0697791e+00  -7.0133259e+00   2.7483525e+00   1.9587721e+00  -8.7919375e-01  -8.6976322e-01  -4.2831261e+00  -5.7060530e+00  -5.9460275e+00  -8.4599373e+00  -4.7854111e+00  -6.6785571e+00  -4.2391817e+00  -6.8778117e+00   3.9753916e+00   3.4546690e+00   1.3194703e+00  -1.1772146e+00  -4.7781985e+00
   4.0873162e+00   1.5066585e+00   3.5325734e+00   3.4335415e+00   9.3802314e-01   1.7693534e+00  -1.0041226e-01  -1.5947655e+00  -9.8233587e-01  -4.2426122e+00   3.5519139e+00   1.9418604e+00  -8.2681305e-01  -7.3156181e-02  -3.2269703e+00  -5.2529434e+00   3.4713134e+00   1.8004543e+00  -5.0362534e-01   3.5922784e+00  -2.7528287e+00   3.7390958e+00   2.9907073e+00   2.8641657e+00   2.9001278e+00   1.6296206e+00   1.6531347e+00   4.8452740e-01   9.0232485e-01  -4.9966288e-01  -7.3642445e-01   4.0402767e+00   3.1267325e+00   2.6583082e+00   3.1086427e+00  -1.2599177e-01   2.8284603e-01   1.3335865e-01  -2.4654199e+00   2.9209336e+00   1.9433004e+00   1.7449111e+00   2.2162398e+00   1.3320273e-01   1.1188339e+00  -1.1826212e+00  -4.8471329e-01  -1.0712200e+00  -3.0161346e+00   3.9577872e+00   3.3518702e+00   1.0749959e+00   1.9706500e+00  -2.3492413e+00  -3.7217518e+00  -1.2977513e+00  -6.2659629e+00   2.5719022e+00   1.7095557e+00  -9.3419797e-01  -1.1363761e+00  -3.9290179e+00  -5.4915341e+00  -5.3964685e+00  -7.7080415e+00  -4.1824754e+00  -5.8200386e+00  -3.6837133e+00  -6.2640737e+00   3.7060730e+00   3.0643100e+00   1.0445606e+00  -1.1154270e+00  -4.2335609e+00
   3.9019297e+00   1.2037812e+00   3.3466445e+00   3.0782109e+00   8.1644090e-01   1.5018540e+00  -6.0378767e-02  -1.6182751e+00  -3.6897222e-01  -3.5998620e+00   3.3806229e+00   1.6192508e+00  -8.6217371e-01  -3.3721761e-01  -2.5853519e+00  -4.7531747e+00   3.1062437e+00   1.4294386e+00  -7.3386327e-01   3.3772638e+00  -2.2769706e+00   3.4669025e+00   2.6341324e+00   2.5513106e+00   2.5097323e+00   1.3591799e+00   1.3020224e+00   2.8661295e-01   6.2948933e-01  -5.6876305e-01  -8.8366518e-01   3.8301909e+00   2.7546516e+00   2.4677506e+00   2.8035207e+00  -1.9615392e-01   1.3531994e-01   3.7461909e-01  -2.3509893e+00   2.8040581e+00   1.5977577e+00   1.6311069e+00   1.8898714e+00   1.0051497e-01   8.8380577e-01  -1.1009830e+00  -5.7330695e-01  -7.0745889e-01  -2.7653062e+00   3.7972799e+00   3.0165899e+00   9.7165831e-01   1.6000364e+00  -2.0370337e+00  -3.6549558e+00  -4.8680345e-01  -5.4180998e+00   2.3616951e+00   1.4342797e+00  -9.9053899e-01  -1.4139820e+00  -3.5390970e+00  -5.2507262e+00  -4.8011136e+00  -6.9070363e+00  -3.5563638e+00  -4.9096794e+00  -3.1253085e+00  -5.6277432e+00   3.4164279e+00   2.6669450e+00   7.5631758e-01  -1.0574183e+00  -3.6766960e+00
   3.6852215e+00   8.7907341e-01   3.1376572e+00   2.7096987e+00   6.8189267e-01   1.2321663e+00  -1.6692007e-02  -1.6149127e+00   2.4160818e-01  -2.9229841e+00   3.1810461e+00   1.2611142e+00  -9.0454265e-01  -5.9483292e-01  -1.9021415e+00  -4.1890006e+00   2.7333758e+00   1.0592173e+00  -9.7175488e-01   3.1366144e+00  -1.7993102e+00   3.1803752e+00   2.2685729e+00   2.2304397e+00   2.1170667e+00   1.0829038e+00   9.5364365e-01   8.2497394e-02   3.5832182e-01  -6.4099648e-01  -1.0233103e+00   3.5988353e+00   2.3641134e+00   2.2589346e+00   2.4865866e+00  -2.7231201e-01  -6.5649984e-03   6.1738351e-01  -2.2024760e+00   2.6609786e+00   1.2259989e+00   1.4995493e+00   1.5519462e+00   5.5772102e-02   6.4944747e-01  -1.0176547e+00  -6.4779243e-01  -3.2435986e-01  -2.4766721e+00   3.6079820e+00   2.6583992e+00   8.4624222e-01   1.2159594e+00  -1.7056167e+00  -3.5605585e+00   3.5286001e-01  -4.4958906e+00   2.1206439e+00   1.1376651e+00  -1.0509245e+00  -1.6992915e+00  -3.1212782e+00  -4.9892325e+00  -4.1703910e+00  -6.0776371e+00  -2.9164204e+00  -3.9714522e+00  -2.5721955e+00  -4.9845232e+00   3.1100798e+00   2.2698787e+00   4.6209672e-01  -1.0014392e+00  -3.1186976e+00
   3.4396809e+00   5.3798486e-01   2.9063612e+00   2.3328877e+00   5.3741075e-01   9.6661402e-01   3.5062448e-02  -1.5832607e+00   8.4270622e-01  -2.2289271e+00   2.9552382e+00   8.7334753e-01  -9.5412396e-01  -8.4011798e-01  -1.1859865e+00  -3.5735490e+00   2.3574734e+00   6.9677378e-01  -1.2079066e+00   2.8731914e+00  -1.3276176e+00   2.8820470e+00   1.8984205e+00   1.9064942e+00   1.7281590e+00   8.0644430e-01   6.1510946e-01  -1.2136863e-01   9.6101538e-02  -7.0888327e-01  -1.1493707e+00   3.3474291e+00   1.9602452e+00   2.0341669e+00   2.1629408e+00  -3.5050582e-01  -1.3727401e-01   8.6637975e-01  -2.0225522e+00   2.4901219e+00   8.3094622e-01   1.3509872e+00   1.2079766e+00  -1.6973865e-04   4.2083616e-01  -9.3199121e-01  -7.0497202e-01   7.6047436e-02  -2.1572241e+00   3.3913861e+00   2.2823663e+00   6.9978691e-01   8.2571734e-01  -1.3607530e+00  -3.4399502e+00   1.2120500e+00  -3.5246860e+00   1.8518326e+00   8.2428886e-01  -1.1187500e+00  -1.9893034e+00  -2.6840457e+00  -4.7118782e+00  -3.5146594e+00  -5.2385983e+00  -2.2712941e+00  -3.0275762e+00  -2.0314967e+00  -4.3483495e+00   2.7893928e+00   1.8786753e+00   1.6920234e-01  -9.4396554e-01  -2.5691752e+00
   3.1671939e+00   1.8517045e-01   2.6529441e+00   1.9513027e+00   3.8572900e-01   7.1087377e-01   9.9790857e-02  -1.5215312e+00   1.4292522e+00  -1.5327177e+00   2.7050608e+00   4.6183686e-01  -1.0111942e+00  -1.0675752e+00  -4.4531723e-01  -2.9191446e+00   1.9815996e+00   3.4781389e-01  -1.4320522e+00   2.5891605e+00  -8.6790033e-01   2.5732258e+00   1.5264156e+00   1.5831225e+00   1.3473665e+00   5.3459672e-01   2.9237751e-01  -3.1862898e-01  -1.5032180e-01  -7.6419302e-01  -1.2552857e+00   3.0764249e+00   1.5470303e+00   1.7951251e+00   1.8366900e+00  -4.2669673e-01  -2.5135751e-01   1.1275468e+00  -1.8130300e+00   2.2896710e+00   4.1516666e-01   1.1858244e+00   8.6283813e-01  -6.6470577e-02   2.0263003e-01  -8.4326847e-01  -7.4167808e-01   4.9225740e-01  -1.8127698e+00   3.1483422e+00   1.8928193e+00   5.3332428e-01   4.3607156e-01  -1.0084381e+00  -3.2943577e+00   2.0825573e+00  -2.5279912e+00   1.5584120e+00   4.9840717e-01  -1.1978907e+00  -2.2813467e+00  -2.2362496e+00  -4.4226279e+00  -2.8440494e+00  -4.4061555e+00  -1.6289277e+00  -2.0978219e+00  -1.5092480e+00  -3.7310290e+00   2.4555162e+00   1.4970894e+00  -1.1531396e-01  -8.7991788e-01  -2.0360786e+00
   2.8690541e+00  -1.7558828e-01   2.3771966e+00   1.5671657e+00   2.2925780e-01   4.6981857e-01   1.8258939e-01  -1.4276523e+00   1.9976602e+00  -8.4698191e-01   2.4321740e+00   3.2331794e-02  -1.0760713e+00  -1.2722688e+00   3.1166515e-01  -2.2369525e+00   1.6072044e+00   1.6707270e-02  -1.6335147e+00   2.2860146e+00  -4.2435780e-01   2.2541421e+00   1.1537411e+00   1.2627092e+00   9.7740493e-01   2.7123699e-01  -9.8598309e-03  -5.0323453e-01  -3.7473729e-01  -7.9838565e-01  -1.3342086e+00   2.7856572e+00   1.1273466e+00   1.5429323e+00   1.5109411e+00  -4.9691263e-01  -3.4366932e-01   1.4074822e+00  -1.5748299e+00   2.0578256e+00  -1.8994243e-02   1.0042053e+00   5.2071235e-01  -1.4229217e-01  -1.0821529e-03  -7.5074508e-01  -7.5492206e-01   9.2311845e-01  -1.4477243e+00   2.8791667e+00   1.4932946e+00   3.4788099e-01   5.3097575e-02  -6.5471998e-01  -3.1248414e+00   2.9570137e+00  -1.5266482e+00   1.2435241e+00   1.6383872e-01  -1.2924265e+00  -2.5730652e+00  -1.7868751e+00  -4.1245722e+00  -2.1683435e+00  -3.5936827e+00  -9.9659934e-01  -1.1990160e+00  -1.0104780e+00  -3.1420206e+00   2.1085475e+00   1.1271344e+00  -3.8485160e-01  -8.0303177e-01  -1.5256373e+00
   2.5460581e+00  -5.4138500e-01   2.0787403e+00   1.1815694e+00   7.0089988e-02   2.4741014e-01   2.8839099e-01  -1.2994291e+00   2.5455891e+00  -1.8166382e-01   2.1380779e+00  -4.0962893e-01  -1.1490714e+00  -1.4499725e+00   1.0769641e+00  -1.5367679e+00   1.2343413e+00  -2.9349214e-01  -1.8017394e+00   1.9646741e+00   5.3470528e-04   1.9241960e+00   7.8024583e-01   9.4650035e-01   6.1949831e-01   1.9317559e-02  -2.8821332e-01  -6.6965753e-01  -5.7176430e-01  -8.0311680e-01  -1.3793592e+00   2.4745676e+00   7.0311319e-01   1.2782945e+00   1.1878820e+00  -5.5740268e-01  -4.0959043e-01   1.7127997e+00  -1.3080738e+00   1.7930985e+00  -4.6922714e-01   8.0614226e-01   1.8509089e-01  -2.2677047e-01  -1.8690253e-01  -6.5373117e-01  -7.4206049e-01   1.3676061e+00  -1.0650577e+00   2.5838257e+00   1.0865623e+00   1.4450287e-01  -3.1790335e-01  -3.0551893e-01  -2.9323266e+00   3.8286778e+00  -5.3827722e-01   9.1025465e-01  -1.7609054e-01  -1.4063195e+00  -2.8623517e+00  -1.3447892e+00  -3.8199793e+00  -1.4968718e+00  -2.8115469e+00  -3.8098580e-01  -3.4475071e-01  -5.3932602e-01  -2.5883616e+00   1.7477960e+00   7.6927274e-01  -6.3345487e-01  -7.0635218e-01  -1.0424016e+00
   2.1986768e+00  -9.1011544e-01   1.7572951e+00   7.9474263e-01  -8.9968401e-02   4.6636087e-02   4.2158274e-01  -1.1347656e+00   3.0716388e+00   4.5606212e-01   1.8241956e+00  -8.5875244e-01  -1.2304573e+00  -1.5972863e+00   1.8427413e+00  -8.2694073e-01   8.6199050e-01  -5.8096023e-01  -1.9268705e+00   1.6256545e+00   4.0583210e-01   1.5822835e+00   4.0477590e-01   6.3480906e-01   2.7362828e-01  -2.1908732e-01  -5.4056759e-01  -8.1310172e-01  -7.3702200e-01  -7.7077814e-01  -1.3844220e+00   2.1424835e+00   2.7552216e-01   1.0016825e+00   8.6892860e-01  -6.0479732e-01  -4.4524862e-01   2.0494421e+00  -1.0122889e+00   1.4946194e+00  -9.3304797e-01   5.9167175e-01  -1.4117040e-01  -3.1898375e-01  -3.5221388e-01  -5.5166514e-01  -7.0096572e-01   1.8245607e+00  -6.6638966e-01   2.2621772e+00   6.7472248e-01  -7.5698453e-02  -6.7244358e-01   3.3544940e-02  -2.7176676e+00   4.6911819e+00   4.2302637e-01   5.6161289e-01  -5.1854570e-01  -1.5430658e+00  -3.1472518e+00  -9.1847082e-01  -3.5103853e+00  -8.3842392e-01  -2.0671451e+00   2.1176986e-01   4.5471410e-01  -9.9174696e-02  -2.0747142e+00   1.3721208e+00   4.2270712e-01  -8.5599609e-01  -5.8281560e-01  -5.8936830e-01
   1.8272871e+00  -1.2803336e+00   1.4129653e+00   4.0638093e-01  -2.4935230e-01  -1.3050892e-01   5.8562080e-01  -9.3192931e-01   3.5750178e+00   1.0616940e+00   1.4919923e+00  -1.3099934e+00  -1.3203785e+00  -1.7117214e+00   2.6012653e+00  -1.1442336e-01   4.8845652e-01  -8.4496316e-01  -2.0003339e+00   1.2692894e+00   7.9183904e-01   1.2271684e+00   2.5579845e-02   3.2727901e-01  -6.1143483e-02  -4.4269761e-01  -7.6599463e-01  -9.2969760e-01  -8.6727234e-01  -6.9503763e-01  -1.3439652e+00   1.7889246e+00  -1.5466734e-01   7.1354071e-01   5.5492083e-01  -6.3626608e-01  -4.4772329e-01   2.4220022e+00  -6.8670073e-01   1.1624256e+00  -1.4075886e+00   3.6102358e-01  -4.5576056e-01  -4.1791877e-01  -4.9523475e-01  -4.4419261e-01  -6.3019308e-01   2.2924162e+00  -2.5221106e-01   1.9142401e+00   2.5936059e-01  -3.1147769e-01  -1.0068480e+00   3.5730818e-01  -2.4817358e+00   5.5382699e+00   1.3467416e+00   2.0053736e-01  -8.6113199e-01  -1.7053500e+00  -3.4258548e+00  -5.1573547e-01  -3.1967231e+00  -2.0116385e-01  -1.3650998e+00   7.7600852e-01   1.1923798e+00   3.0722705e-01  -1.6035169e+00   9.8031584e-01   8.5744774e-02  -1.0483416e+00  -4.2587718e-01  -1.6816505e-01
   1.4324406e+00  -1.6510486e+00   1.0465091e+00   1.6007248e-02  -4.0668362e-01  -2.8300309e-01   7.8267116e-01  -6.8984144e-01   4.0552083e+00   1.6331487e+00   1.1431094e+00  -1.7585334e+00  -1.4188064e+00  -1.7917477e+00   3.3448721e+00   5.9507925e-01   1.1180741e-01  -1.0856823e+00  -2.0153903e+00   8.9598686e-01   1.1597691e+00   8.5786933e-01  -3.5924714e-01   2.3181024e-02  -3.8631075e-01  -6.5091556e-01  -9.6462291e-01  -1.0166721e+00  -9.6053057e-01  -5.7134169e-01  -1.2538546e+00   1.4139128e+00  -5.8680695e-01   4.1449959e-01   2.4634427e-01  -6.4966291e-01  -4.1522496e-01   2.8331037e+00  -3.3058911e-01   7.9771025e-01  -1.8894152e+00   1.1478812e-01  -7.5680148e-01  -5.2244108e-01  -6.1503916e-01  -3.3124047e-01  -5.2913075e-01   2.7689484e+00   1.7778904e-01   1.5404723e+00  -1.5825188e-01  -5.6136989e-01  -1.3182217e+00   6.6119886e-01  -2.2255253e+00   6.3635608e+00   2.2257472e+00  -1.7007535e-01  -1.2018050e+00  -1.8947319e+00  -3.6961879e+00  -1.4347022e-01  -2.8794707e+00   4.0745503e-01  -7.0757764e-01   1.3065358e+00   1.8642917e+00   6.7766387e-01  -1.1752152e+00   5.7150609e-01  -2.4379652e-01  -1.2074939e+00  -2.3013538e-01   2.2072584e-01
   1.0151471e+00  -2.0214747e+00   6.5957520e-01  -3.7667038e-01  -5.6071784e-01  -4.1074397e-01   1.0133056e+00  -4.0836730e-01   4.5116636e+00   2.1703741e+00   7.7950451e-01  -2.1997505e+00  -1.5254641e+00  -1.8368087e+00   4.0659520e+00   1.2968823e+00  -2.6968481e-01  -1.3040181e+00  -1.9676206e+00   5.0649545e-01   1.5113746e+00   4.7402594e-01  -7.5131895e-01  -2.7828362e-01  -7.0354845e-01  -8.4369757e-01  -1.1374732e+00  -1.0724817e+00  -1.0161402e+00  -3.9734244e-01  -1.1116340e+00   1.0182528e+00  -1.0200391e+00   1.0557482e-01  -5.6445381e-02  -6.4365032e-01  -3.4723856e-01   3.2828914e+00   5.6322673e-02   4.0300748e-01  -2.3743961e+00  -1.4593294e-01  -1.0427304e+00  -6.3127305e-01  -7.1154168e-01  -2.1308043e-01  -3.9812224e-01   3.2510652e+00   6.2432573e-01   1.1420252e+00  -5.7693072e-01  -8.2359280e-01  -1.6043943e+00   9.4134585e-01  -1.9502646e+00   7.1603672e+00   3.0559513e+00  -5.4732230e-01  -1.5387548e+00  -2.1113885e+00  -3.9561341e+00   1.9260643e-01  -2.5588074e+00   9.8078034e-01  -9.4696066e-02   1.7986409e+00   2.4692108e+00   1.0103909e+00  -7.8855076e-01   1.4552400e-01  -5.6817534e-01  -1.3317001e+00   8.0922634e-03   5.7772586e-01
   5.7714336e-01  -2.3907581e+00   2.5487750e-01  -7.7143581e-01  -7.1029503e-01  -5.1446671e-01   1.2762791e+00  -8.8583481e-02   4.9435533e+00   2.6748656e+00   4.0357833e-01  -2.6291870e+00  -1.6397561e+00  -1.8472997e+00   4.7569751e+00   1.9870442e+00  -6.5713508e-01  -1.5013860e+00  -1.8553057e+00   1.0215895e-01   1.8485698e+00   7.6215434e-02  -1.1515499e+00  -5.7769830e-01  -1.0143579e+00  -1.0214211e+00  -1.2862755e+00  -1.0968963e+00  -1.0348041e+00  -1.7321551e-01  -9.1684217e-01   6.0376303e-01  -1.4530092e+00  -2.1166713e-01  -3.5301454e-01  -6.1779077e-01  -2.4461992e-01   3.7686728e+00   4.7347860e-01  -1.7700505e-02  -2.8576366e+00  -4.1940649e-01  -1.3121897e+00  -7.4298198e-01  -7.8545005e-01  -9.0373468e-02  -2.3855148e-01   3.7346708e+00   1.0880856e+00   7.2095953e-01  -9.9534304e-01  -1.0959463e+00  -1.8638443e+00   1.1946622e+00  -1.6575217e+00   7.9215902e+00   3.8357748e+00  -9.2822964e-01  -1.8702751e+00  -2.3539392e+00  -4.2033778e+00   4.8814623e-01  -2.2347637e+00   1.5130547e+00   4.7502010e-01   2.2481522e+00   3.0082029e+00   1.3041076e+00  -4.4088860e-01  -2.9676468e-01  -8.8933618e-01  -1.4205159e+00   2.9028635e-01   9.0391796e-01
   1.2111821e-01  -2.7577085e+00  -1.6370807e-01  -1.1673032e+00  -8.5430298e-01  -5.9563969e-01   1.5684107e+00   2.6700105e-01   5.3495813e+00   3.1491242e+00   1.8273314e-02  -3.0425264e+00  -1.7607018e+00  -1.8245164e+00   5.4105636e+00   2.6620680e+00  -1.0507022e+00  -1.6795212e+00  -1.6796737e+00  -3.1486783e-01   2.1730772e+00  -3.3380995e-01  -1.5598141e+00  -8.7518678e-01  -1.3197605e+00  -1.1847526e+00  -1.4132792e+00  -1.0910250e+00  -1.0185707e+00   9.8159273e-02  -6.7124305e-01   1.7343559e-01  -1.8836364e+00  -5.3499232e-01  -6.4267884e-01  -5.7259641e-01  -1.0963688e-01   4.2847448e+00   9.1913285e-01  -4.5897279e-01  -3.3334907e+00  -7.0318900e-01  -1.5639352e+00  -8.5598073e-01  -8.3818922e-01   3.5810133e-02  -5.2882830e-02   4.2146116e+00   1.5692965e+00   2.8040173e-01  -1.4117840e+00  -1.3757233e+00  -2.0956153e+00   1.4189034e+00  -1.3492940e+00   8.6397072e+00   4.5655342e+00  -1.3096794e+00  -2.1946358e+00  -2.6193685e+00  -4.4353870e+00   7.4032082e-01  -1.9073606e+00   1.9995137e+00   1.0041636e+00   2.6515237e+00   3.4841791e+00   1.5579706e+00  -1.2856613e-01  -7.5321255e-01  -1.2085732e+00  -1.4748222e+00   6.1537292e-01   1.2008160e+00
  -3.4912577e-01  -3.1205561e+00  -5.9113613e-01  -1.5623376e+00  -9.9165288e-01  -6.5634254e-01   1.8845833e+00   6.5429327e-01   5.7278813e+00   3.5960954e+00  -3.7286463e-01  -3.4355854e+00  -1.8868820e+00  -1.7705761e+00   6.0196136e+00   3.3186129e+00  -1.4493367e+00  -1.8402991e+00  -1.4449905e+00  -7.4146309e-01   2.4861200e+00  -7.5298300e-01  -1.9746999e+00  -1.1702289e+00  -1.6200587e+00  -1.3345291e+00  -1.5210649e+00  -1.0572802e+00  -9.7076705e-01   4.1117403e-01  -3.7894449e-01  -2.6849225e-01  -2.3089630e+00  -8.6144152e-01  -9.2437687e-01  -5.0953141e-01   5.4052805e-02   4.8224238e+00   1.3900557e+00  -9.1399780e-01  -3.7956507e+00  -9.9410000e-01  -1.7967705e+00  -9.6854558e-01  -8.7180105e-01   1.6399905e-01   1.5535110e-01   4.6847246e+00   2.0673350e+00  -1.7537001e-01  -1.8239855e+00  -1.6596444e+00  -2.2992260e+00   1.6126996e+00  -1.0280702e+00   9.3068579e+00   5.2467802e+00  -1.6883346e+00  -2.5099654e+00  -2.9030573e+00  -4.6494285e+00   9.4791159e-01  -1.5767253e+00   2.4364832e+00   1.4959875e+00   3.0059436e+00   3.9014195e+00   1.7716368e+00   1.5275249e-01  -1.2202408e+00  -1.5262696e+00  -1.4967856e+00   9.7952959e-01   1.4701591e+00
  -8.2859844e-01  -3.4767709e+00  -1.0212815e+00  -1.9535713e+00  -1.1212718e+00  -6.9913167e-01   2.2178672e+00   1.0675521e+00   6.0759993e+00   4.0186343e+00  -7.6566988e-01  -3.8043287e+00  -2.0164048e+00  -1.6883156e+00   6.5774617e+00   3.9532399e+00  -1.8506386e+00  -1.9855826e+00  -1.1584813e+00  -1.1734597e+00   2.7881766e+00  -1.1768939e+00  -2.3933756e+00  -1.4615481e+00  -1.9146831e+00  -1.4716534e+00  -1.6123688e+00  -9.9927538e-01  -8.9588076e-01   7.5763417e-01  -4.6392613e-02  -7.1656245e-01  -2.7250953e+00  -1.1873402e+00  -1.1965999e+00  -4.3096393e-01   2.4149153e-01   5.3702879e+00   1.8813317e+00  -1.3747811e+00  -4.2373109e+00  -1.2882519e+00  -2.0095126e+00  -1.0788493e+00  -8.8882488e-01   2.9235912e-01   3.8161698e-01   5.1379862e+00   2.5804029e+00  -6.4091760e-01  -2.2289767e+00  -1.9438315e+00  -2.4745841e+00   1.7755661e+00  -6.9685924e-01   9.9150353e+00   5.8816433e+00  -2.0605769e+00  -2.8141610e+00  -3.1989250e+00  -4.8426156e+00   1.1113351e+00  -1.2431820e+00   2.8214698e+00   1.9539869e+00   3.3094526e+00   4.2651024e+00   1.9453264e+00   4.0773136e-01  -1.6928015e+00  -1.8417310e+00  -1.4897637e+00   1.3761684e+00   1.7137349e+00
  -1.3111453e+00  -3.8229602e+00  -1.4471202e+00  -2.3370207e+00  -1.2421127e+00  -7.2689770e-01   2.5597656e+00   1.4994256e+00   6.3909666e+00   4.4190280e+00  -1.1553886e+00  -4.1449049e+00  -2.1469011e+00  -1.5811750e+00   7.0780961e+00   4.5622156e+00  -2.2508359e+00  -2.1171012e+00  -8.3008324e-01  -1.6056571e+00   3.0788166e+00  -1.5998755e+00  -2.8115778e+00  -1.7470799e+00  -2.2021289e+00  -1.5970128e+00  -1.6899254e+00  -9.2166303e-01  -7.9938804e-01   1.1270618e+00   3.1776859e-01  -1.1642184e+00  -3.1272414e+00  -1.5083769e+00  -1.4573796e+00  -3.4006833e-01   4.4658054e-01   5.9146178e+00   2.3862710e+00  -1.8324273e+00  -4.6513970e+00  -1.5811384e+00  -2.2009881e+00  -1.1850107e+00  -8.9216541e-01   4.1875936e-01   6.2050380e-01   5.5667565e+00   3.1052992e+00  -1.1097163e+00  -2.6230107e+00  -2.2238305e+00  -2.6219104e+00   1.9078889e+00  -3.5917916e-01   1.0456361e+01   6.4722388e+00  -2.4224646e+00  -3.1048308e+00  -3.4996755e+00  -5.0119865e+00   1.2326007e+00  -9.0731453e-01   3.1532399e+00   2.3815465e+00   3.5610578e+00   4.5808718e+00   2.0798967e+00   6.4104153e-01  -2.1644585e+00  -2.1531232e+00  -1.4581549e+00   1.7961017e+00   1.9332428e+00
  -1.7895754e+00  -4.1548644e+00  -1.8609975e+00  -2.7078024e+00  -1.3531809e+00  -7.4271945e-01   2.9005687e+00   1.9410970e+00   6.6694445e+00   4.7986173e+00  -1.5367585e+00  -4.4537082e+00  -2.2755516e+00  -1.4530668e+00   7.5163907e+00   5.1413936e+00  -2.6448854e+00  -2.2363651e+00  -4.7203663e-01  -2.0319293e+00   3.3566298e+00  -2.0152014e+00  -3.2237208e+00  -2.0240214e+00  -2.4799865e+00  -1.7114192e+00  -1.7563351e+00  -8.2991937e-01  -6.8753520e-01   1.5071477e+00   7.0297166e-01  -1.6040216e+00  -3.5098448e+00  -1.8197461e+00  -1.7043336e+00  -2.4068347e-01   6.6230449e-01   6.4400162e+00   2.8964521e+00  -2.2775016e+00  -5.0308452e+00  -1.8677807e+00  -2.3700591e+00  -1.2851611e+00  -8.8495270e-01   5.4086163e-01   8.6589953e-01   5.9631037e+00   3.6373062e+00  -1.5743079e+00  -3.0015727e+00  -2.4946914e+00  -2.7416797e+00   2.0108847e+00  -1.9005956e-02   1.0923428e+01   7.0201764e+00  -2.7697278e+00  -3.3792780e+00  -3.7971311e+00  -5.1546083e+00   1.3152048e+00  -5.7000128e-01   3.4318752e+00   2.7816646e+00   3.7608356e+00   4.8544592e+00   2.1769156e+00   8.5707899e-01  -2.6275845e+00  -2.4575134e+00  -1.4072016e+00   2.2278847e+00   2.1302006e+00
  -2.2558914e+00  -4.4674586e+00  -2.2549616e+00  -3.0603398e+00  -1.4535762e+00  -7.4971984e-01   3.2297970e+00   2.3825387e+00   6.9079415e+00   5.1575424e+00  -1.9041353e+00  -4.7274602e+00  -2.3991497e+00  -1.3082384e+00   7.8883487e+00   5.6861869e+00  -3.0266858e+00  -2.3446156e+00  -9.8336562e-02  -2.4454237e+00   3.6192509e+00  -2.4153810e+00  -3.6231199e+00  -2.2889572e+00  -2.7450586e+00  -1.8155750e+00  -1.8139580e+00  -7.3008691e-01  -5.6707834e-01   1.8843261e+00   1.0971246e+00  -2.0279499e+00  -3.8668059e+00  -2.1163496e+00  -1.9347635e+00  -1.3713501e-01   8.8101353e-01   6.9301716e+00   3.4019035e+00  -2.7004469e+00  -5.3689102e+00  -2.1429213e+00  -2.5156754e+00  -1.3775202e+00  -8.7040089e-01   6.5622772e-01   1.1112143e+00   6.3191868e+00   4.1701986e+00  -2.0265335e+00  -3.3594743e+00  -2.7511075e+00  -2.8345812e+00   2.0865363e+00   3.1931616e-01   1.1309703e+01   7.5262047e+00  -3.0978087e+00  -3.6345297e+00  -4.0826343e+00  -5.2677053e+00   1.3639628e+00  -2.3242466e-01   3.6587993e+00   3.1567639e+00   3.9100091e+00   5.0913760e+00   2.2387210e+00   1.0597357e+00  -3.0736631e+00  -2.7510141e+00  -1.3427516e+00   2.6583182e+00   2.3058962e+00
  -2.7016110e+00  -4.7551572e+00  -2.6211457e+00  -3.3886445e+00  -1.5425451e+00  -7.5092860e-01   3.5367074e+00   2.8128657e+00   7.1030796e+00   5.4946349e+00  -2.2516644e+00  -4.9633076e+00  -2.5141973e+00  -1.1511286e+00   8.1913364e+00   6.1916297e+00  -3.3893919e+00  -2.4428086e+00   2.7592639e-01  -2.8388452e+00   3.8634832e+00  -2.7925324e+00  -4.0023138e+00  -2.5380511e+00  -2.9935517e+00  -1.9100616e+00  -1.8648395e+00  -6.2848993e-01  -4.4499513e-01   2.2444403e+00   1.4871167e+00  -2.4277611e+00  -4.1917756e+00  -2.3930404e+00  -2.1457944e+00  -3.4031711e-02   1.0947499e+00   7.3687141e+00   3.8914189e+00  -3.0920331e+00  -5.6594851e+00  -2.4012577e+00  -2.6369455e+00  -1.4604793e+00  -8.5167047e-01   7.6243678e-01   1.3496393e+00   6.6276701e+00   4.6963775e+00  -2.4578364e+00  -3.6910360e+00  -2.9876115e+00  -2.9015014e+00   2.1375010e+00   6.5119956e-01   1.1609925e+01   7.9900186e+00  -3.4019563e+00  -3.8674126e+00  -4.3474863e+00  -5.3488061e+00   1.3847892e+00   1.0394362e-01   3.8367646e+00   3.5085921e+00   4.0109947e+00   5.2966898e+00   2.2684624e+00   1.2522349e+00  -3.4936812e+00  -3.0290105e+00  -1.2709930e+00   3.0730836e+00   2.4613886e+00
  -3.1181644e+00  -5.0121113e+00  -2.9521722e+00  -3.6866528e+00  -1.6195399e+00  -7.4915848e-01   3.8108326e+00   3.2207717e+00   7.2518948e+00   5.8074554e+00  -2.5734939e+00  -5.1589309e+00  -2.6170286e+00  -9.8622291e-01   8.4242829e+00   6.6525329e+00  -3.7258037e+00  -2.5316299e+00   6.3529982e-01  -3.2048048e+00   4.0855082e+00  -3.1388081e+00  -4.3534614e+00  -2.7672891e+00  -3.2213253e+00  -1.9953495e+00  -1.9106656e+00  -5.3143774e-01  -3.2818018e-01   2.5734595e+00   1.8594050e+00  -2.7953998e+00  -4.4785038e+00  -2.6448943e+00  -2.3345474e+00   6.3953540e-02   1.2956024e+00   7.7401188e+00   4.3529986e+00  -3.4438106e+00  -5.8974086e+00  -2.6377002e+00  -2.7332188e+00  -1.5326830e+00  -8.3174120e-01   8.5720589e-01   1.5744294e+00   6.8821429e+00   5.2071251e+00  -2.8596250e+00  -3.9903504e+00  -3.1988202e+00  -2.9435274e+00   2.1669961e+00   9.7196521e-01   1.1820512e+01   8.4102286e+00  -3.6773759e+00  -4.0746700e+00  -4.5833951e+00  -5.3959032e+00   1.3844329e+00   4.3737747e-01   3.9697994e+00   3.8382069e+00   4.0674161e+00   5.4748887e+00   2.2701119e+00   1.4370412e+00  -3.8785864e+00  -3.2864581e+00  -1.1981727e+00   3.4574741e+00   2.5975505e+00
  -3.4973418e+00  -5.2325768e+00  -3.2415511e+00  -3.9485940e+00  -1.6842779e+00  -7.4690015e-01   4.0425235e+00   3.5950220e+00   7.3521453e+00   6.0924793e+00  -2.8640243e+00  -5.3126630e+00  -2.7039561e+00  -8.1791289e-01   8.5878344e+00   7.0637136e+00  -4.0288066e+00  -2.6115352e+00   9.6473663e-01  -3.5362107e+00   4.2811776e+00  -3.4468481e+00  -4.6687907e+00  -2.9727513e+00  -3.4241816e+00  -2.0718254e+00  -1.9527482e+00  -4.4493122e-01  -2.2314150e-01   2.8582078e+00   2.2006498e+00  -3.1234226e+00  -4.7212195e+00  -2.8674897e+00  -2.4983317e+00   1.5230565e-01   1.4760683e+00   8.0306006e+00   4.7743865e+00  -3.7485370e+00  -6.0787410e+00  -2.8476347e+00  -2.8041736e+00  -1.5931043e+00  -8.1330056e-01   9.3850713e-01   1.7791905e+00   7.0775147e+00   5.6929584e+00  -3.2236833e+00  -4.2516121e+00  -3.3797082e+00  -2.9619660e+00   2.1786645e+00   1.2770137e+00   1.1939904e+01   8.7844878e+00  -3.9194283e+00  -4.2531184e+00  -4.7829026e+00  -5.4076113e+00   1.3701809e+00   7.6594942e-01   4.0631052e+00   4.1460372e+00   4.0840693e+00   5.6298228e+00   2.2484403e+00   1.6158446e+00  -4.2197813e+00  -3.5182256e+00  -1.1303136e+00   3.7971807e+00   2.7151530e+00
  -3.8317586e+00  -5.4113239e+00  -3.4840503e+00  -4.1693671e+00  -1.7367933e+00  -7.4624259e-01   4.2234632e+00   3.9249772e+00   7.4026148e+00   6.3454062e+00  -3.1181861e+00  -5.4236029e+00  -2.7714301e+00  -6.5036536e-01   8.6844398e+00   7.4202763e+00  -4.2918270e+00  -2.6828113e+00   1.2503512e+00  -3.8266788e+00   4.4463579e+00  -3.7102242e+00  -4.9410647e+00  -3.1509000e+00  -3.5981737e+00  -2.1398323e+00  -1.9920419e+00  -3.7438733e-01  -1.3571508e-01   3.0870592e+00   2.4983603e+00  -3.4054144e+00  -4.9150151e+00  -3.0571788e+00  -2.6348410e+00   2.2688239e-01   1.6293988e+00   8.2289440e+00   5.1436769e+00  -4.0005506e+00  -6.2009924e+00  -3.0271772e+00  -2.8499017e+00  -1.6411036e+00  -7.9865367e-01   1.0046759e+00   1.9581551e+00   7.2103569e+00   6.1440675e+00  -3.5426009e+00  -4.4694923e+00  -3.5259002e+00  -2.9583729e+00   2.1764273e+00   1.5620035e+00   1.1968850e+01   9.1097566e+00  -4.1238673e+00  -4.3998240e+00  -4.9397586e+00  -5.3833168e+00   1.3495430e+00   1.0875973e+00   4.1229092e+00   4.4320051e+00   4.0668508e+00   5.7647230e+00   2.2089550e+00   1.7896163e+00  -4.5096234e+00  -3.7194594e+00  -1.0729454e+00   4.0790874e+00   2.8149776e+00
  -4.1153037e+00  -5.5440561e+00  -3.6760082e+00  -4.3448975e+00  -1.7774751e+00  -7.4882185e-01   4.3471234e+00   4.2011102e+00   7.4033768e+00   6.5615681e+00  -3.3317256e+00  -5.4917209e+00  -2.8161995e+00  -4.8740631e-01   8.7183640e+00   7.7179306e+00  -4.5092818e+00  -2.7456484e+00   1.4801247e+00  -4.0709264e+00   4.5773080e+00  -3.9238524e+00  -5.1640355e+00  -3.2988529e+00  -3.7399096e+00  -2.1997153e+00  -2.0291841e+00  -3.2439446e-01  -7.0812348e-02   3.2505629e+00   2.7415173e+00  -3.6363699e+00  -5.0562088e+00  -3.2113249e+00  -2.7423424e+00   2.8411281e-01   1.7499101e+00   8.3272193e+00   5.4499543e+00  -4.1960699e+00  -6.2632844e+00  -3.1733963e+00  -2.8709800e+00  -1.6764655e+00  -7.8965831e-01   1.0545060e+00   2.1064287e+00   7.2791751e+00   6.5508020e+00  -3.8101980e+00  -4.6395275e+00  -3.6339485e+00  -2.9345796e+00   2.1643310e+00   1.8230254e+00   1.1910596e+01   9.3826659e+00  -4.2870958e+00  -4.5123021e+00  -5.0492246e+00  -5.3232996e+00   1.3299342e+00   1.4002011e+00   4.1562717e+00   4.6956942e+00   4.0226310e+00   5.8822778e+00   2.1577943e+00   1.9587229e+00  -4.7419007e+00  -3.8859441e+00  -1.0308609e+00   4.2920263e+00   2.8979454e+00
  -4.3435342e+00  -5.6278059e+00  -3.8155732e+00  -4.4724533e+00  -1.8070876e+00  -7.5580213e-01   4.4091418e+00   4.4154857e+00   7.3560088e+00   6.7363985e+00  -3.5014834e+00  -5.5179479e+00  -2.8354683e+00  -3.3242641e-01   8.6956151e+00   7.9533079e+00  -4.6769740e+00  -2.8002190e+00   1.6445154e+00  -4.2651231e+00   4.6710551e+00  -4.0843389e+00  -5.3328674e+00  -3.4146304e+00  -3.8468361e+00  -2.2518723e+00  -2.0645578e+00  -2.9851149e-01  -3.2216290e-02   3.3419650e+00   2.9211300e+00  -3.8130119e+00  -5.1426603e+00  -3.3284967e+00  -2.8198447e+00   3.2117023e-01   1.8332372e+00   8.3213427e+00   5.6839068e+00  -4.3334009e+00  -6.2664458e+00  -3.2844937e+00  -2.8685271e+00  -1.6994114e+00  -7.8768752e-01   1.0873269e+00   2.2201896e+00   7.2845900e+00   6.9041784e+00  -4.0219123e+00  -4.7584951e+00  -3.7015812e+00  -2.8927138e+00   2.1463976e+00   2.0567594e+00   1.1770962e+01   9.5999415e+00  -4.4064161e+00  -4.5887010e+00  -5.1082856e+00  -5.2288167e+00   1.3183668e+00   1.7016650e+00   4.1708572e+00   4.9365371e+00   3.9590771e+00   5.9847462e+00   2.1015766e+00   2.1230796e+00  -4.9122445e+00  -4.0144350e+00  -1.0079112e+00   4.4274471e+00   2.9652434e+00
  -4.5139816e+00  -5.6612646e+00  -3.9028511e+00  -4.5508940e+00  -1.8267672e+00  -7.6788890e-01   4.4075969e+00   4.5621722e+00   7.2637255e+00   6.8659151e+00  -3.6256346e+00  -5.5042350e+00  -2.8270335e+00  -1.8831098e-01   8.6237901e+00   8.1242516e+00  -4.7924277e+00  -2.8467588e+00   1.7369438e+00  -4.4071738e+00   4.7257417e+00  -4.1902435e+00  -5.4444787e+00  -3.4973526e+00  -3.9174795e+00  -2.2967961e+00  -2.0983705e+00  -2.9911804e-01  -2.2437097e-02   3.3575900e+00   3.0306962e+00  -3.9340236e+00  -5.1740124e+00  -3.4085967e+00  -2.8672342e+00   3.3611214e-01   1.8765166e+00   8.2114461e+00   5.8383963e+00  -4.4130375e+00  -6.2130258e+00  -3.3599217e+00  -2.8442356e+00  -1.7105815e+00  -7.9361999e-01   1.1030621e+00   2.2968326e+00   7.2294190e+00   7.1963728e+00  -4.1751115e+00  -4.8247397e+00  -3.7278874e+00  -2.8352034e+00   2.1264861e+00   2.2606056e+00   1.1558299e+01   9.7588542e+00  -4.4802558e+00  -4.6279809e+00  -5.1157634e+00  -5.1021325e+00   1.3211720e+00   1.9899979e+00   4.1746691e+00   5.1540053e+00   3.8844292e+00   6.0740903e+00   2.0472067e+00   2.2823236e+00  -5.0184591e+00  -4.1029393e+00  -1.0068521e+00   4.4799607e+00   3.0184331e+00
  -4.6263464e+00  -5.6450237e+00  -3.9399520e+00  -4.5808418e+00  -1.8379954e+00  -7.8537195e-01   4.3431579e+00   4.6375591e+00   7.1314327e+00   6.9471785e+00  -3.7038699e+00  -5.4535740e+00  -2.7894028e+00  -5.7395866e-02   8.5118515e+00   8.2300617e+00  -4.8551214e+00  -2.8856374e+00   1.7541199e+00  -4.4969033e+00   4.7409145e+00  -4.2422350e+00  -5.4978045e+00  -3.5473757e+00  -3.9516340e+00  -2.3351134e+00  -2.1307436e+00  -3.2732492e-01  -4.2636206e-02   3.2970664e+00   3.0665385e+00  -4.0001810e+00  -5.1518415e+00  -3.4529217e+00  -2.8853675e+00   3.2798071e-01   1.8784861e+00   8.0020229e+00   5.9089205e+00  -4.4376524e+00  -6.1072338e+00  -3.4004348e+00  -2.8003779e+00  -1.7109907e+00  -8.0785661e-01   1.1022627e+00   2.3350457e+00   7.1186468e+00   7.4211652e+00  -4.2693065e+00  -4.8384221e+00  -3.7134307e+00  -2.7647608e+00   2.1081714e+00   2.4327780e+00   1.1283311e+01   9.8576357e+00  -4.5083407e+00  -4.6300553e+00  -5.0723232e+00  -4.9464896e+00   1.3437592e+00   2.2633898e+00   4.1757666e+00   5.3477861e+00   3.8072273e+00   6.1521017e+00   2.0016429e+00   2.4359810e+00  -5.0607370e+00  -4.1509307e+00  -1.0292483e+00   4.4477174e+00   3.0595249e+00
  -4.6825588e+00  -5.5816997e+00  -3.9309288e+00  -4.5647557e+00  -1.8425468e+00  -8.0819344e-01   4.2191145e+00   4.6405546e+00   6.9656679e+00   6.9786822e+00  -3.7374912e+00  -5.3699711e+00  -2.7218779e+00   5.8551793e-02   8.3698284e+00   8.2716591e+00  -4.8666142e+00  -2.9174205e+00   1.6961995e+00  -4.5361346e+00   4.7177250e+00  -4.2431353e+00  -5.4939478e+00  -3.5663553e+00  -3.9504777e+00  -2.3676093e+00  -2.1618014e+00  -3.8294732e-01  -9.2621202e-02   3.1633827e+00   3.0279948e+00  -4.0143669e+00  -5.0797027e+00  -3.4641426e+00  -2.8761149e+00   2.9685832e-01   1.8395001e+00   7.7018492e+00   5.8939487e+00  -4.4119752e+00  -5.9548023e+00  -3.4080642e+00  -2.7397824e+00  -1.7019575e+00  -8.3035838e-01   1.0861162e+00   2.3348233e+00   6.9592859e+00   7.5743129e+00  -4.3062399e+00  -4.8016651e+00  -3.6602658e+00  -2.6843494e+00   2.0946485e+00   2.5723600e+00   1.0958762e+01   9.8958446e+00  -4.4917978e+00  -4.5958851e+00  -4.9803832e+00  -4.7660158e+00   1.3904273e+00   2.5202774e+00   4.1819674e+00   5.5179216e+00   3.7360021e+00   6.2205135e+00   1.9716355e+00   2.5836121e+00  -5.0417484e+00  -4.1594785e+00  -1.0754412e+00   4.3325946e+00   3.0910062e+00
  -4.6867084e+00  -5.4759306e+00  -3.8816129e+00  -4.5069079e+00  -1.8424157e+00  -8.3603463e-01   4.0412636e+00   4.5726624e+00   6.7744437e+00   6.9606481e+00  -3.7294103e+00  -5.2583770e+00  -2.6246084e+00   1.5833106e-01   8.2084590e+00   8.2516852e+00  -4.8305501e+00  -2.9429170e+00   1.5667532e+00  -4.5286493e+00   4.6590243e+00  -4.1978378e+00  -5.4362172e+00  -3.5572316e+00  -3.9166171e+00  -2.3952402e+00  -2.1917588e+00  -4.6454498e-01  -1.7091164e-01   2.9627605e+00   2.9174515e+00  -3.9814691e+00  -4.9630613e+00  -3.4462098e+00  -2.8423516e+00   2.4387410e-01   1.7614587e+00   7.3236638e+00   5.7951022e+00  -4.3425655e+00  -5.7627839e+00  -3.3860192e+00  -2.6657793e+00  -1.6850166e+00  -8.6070165e-01   1.0564256e+00   2.2974132e+00   6.7601357e+00   7.6538187e+00  -4.2898387e+00  -4.7185778e+00  -3.5718598e+00  -2.5971298e+00   2.0886629e+00   2.6793175e+00   1.0599057e+01   9.8746348e+00  -4.4331769e+00  -4.5275258e+00  -4.8439359e+00  -4.5655731e+00   1.4642351e+00   2.7593966e+00   4.2005535e+00   5.6649104e+00   3.6789451e+00   6.2810803e+00   1.9634453e+00   2.7249184e+00  -4.9665922e+00  -4.1312899e+00  -1.1445848e+00   4.1401807e+00   3.1158145e+00
  -4.6448393e+00  -5.3342386e+00  -3.7993529e+00  -4.4132567e+00  -1.8397255e+00  -8.6841312e-01   3.8176725e+00   4.4379244e+00   6.5669851e+00   6.8952002e+00  -3.6840370e+00  -5.1245480e+00  -2.4986098e+00   2.4128732e-01   8.0387945e+00   8.1744890e+00  -4.7525435e+00  -2.9632070e+00   1.3725576e+00  -4.4800291e+00   4.5693464e+00  -4.1131172e+00  -5.3300429e+00  -3.5241406e+00  -3.8540519e+00  -2.4191327e+00  -2.2209933e+00  -5.6952456e-01  -2.7487031e-01   2.7043590e+00   2.7402210e+00  -3.9081602e+00  -4.8091131e+00  -3.4041810e+00  -2.7878931e+00   1.7115888e-01   1.6476638e+00   6.8836345e+00   5.6171646e+00  -4.2374893e+00  -5.5392943e+00  -3.3385182e+00  -2.5821152e+00  -1.6618164e+00  -8.9814380e-01   1.0155589e+00   2.2252111e+00   6.5314436e+00   7.6600899e+00  -4.2260304e+00  -4.5951505e+00  -3.4529157e+00  -2.5063892e+00   2.0924706e+00   2.7544772e+00   1.0219725e+01   9.7969246e+00  -4.3363819e+00  -4.4281063e+00  -4.6682983e+00  -4.3505555e+00   1.5669360e+00   2.9798233e+00   4.2379927e+00   5.7897644e+00   3.6435666e+00   6.3356218e+00   1.9825616e+00   2.8598079e+00  -4.8426156e+00  -4.0706573e+00  -1.2347448e+00   3.8795495e+00   3.1372602e+00
  -4.5646364e+00  -5.1647650e+00  -3.6926707e+00  -4.2912294e+00  -1.8366276e+00  -9.0478229e-01   3.5583111e+00   4.2427453e+00   6.3533715e+00   6.7864069e+00  -3.6070651e+00  -4.9748660e+00  -2.3457471e+00   3.0727852e-01   7.8717865e+00   8.0460518e+00  -4.6399537e+00  -2.9796518e+00   1.1232155e+00  -4.3973953e+00   4.4547680e+00  -3.9973306e+00  -5.1827823e+00  -3.4722499e+00  -3.7680615e+00  -2.4405691e+00  -2.2501019e+00  -6.9430100e-01  -4.0089082e-01   2.3998207e+00   2.5042690e+00  -3.8025805e+00  -4.6265036e+00  -3.3439905e+00  -2.7173790e+00   8.1748609e-02   1.5026075e+00   6.4006232e+00   5.3679322e+00  -4.1059185e+00  -5.2932083e+00  -3.2705637e+00  -2.4928414e+00  -1.6340169e+00  -9.4169378e-01   9.6636582e-01   2.1216100e+00   6.2844809e+00   7.5959772e+00  -4.1224333e+00  -4.4390231e+00  -3.3091122e+00  -2.4154569e+00   2.1078228e+00   2.7994729e+00   9.8368176e+00   9.6674403e+00  -4.2065154e+00  -4.3017436e+00  -4.4598123e+00  -4.1266538e+00   1.6989752e+00   3.1810001e+00   4.2996896e+00   5.8940219e+00   3.6363686e+00   6.3860358e+00   2.0334328e+00   2.9884165e+00  -4.6791045e+00  -3.9833161e+00  -1.3430556e+00   3.5628375e+00   3.1588975e+00
  -4.4550154e+00  -4.9768913e+00  -3.5708542e+00  -4.1494191e+00  -1.8351958e+00  -9.4462466e-01   3.2745881e+00   3.9955978e+00   6.1441066e+00   6.6401885e+00  -3.5051680e+00  -4.8161042e+00  -2.1686873e+00   3.5663403e-01   7.7178605e+00   7.8738043e+00  -4.5015604e+00  -2.9938822e+00   8.3063085e-01  -4.2890532e+00   4.3226602e+00  -3.8600345e+00  -5.0034182e+00  -3.4075351e+00  -3.6650209e+00  -2.4609616e+00  -2.2799320e+00  -8.3450817e-01  -5.4462837e-01   2.0626795e+00   2.2198093e+00  -3.6739347e+00  -4.4249613e+00  -3.2721670e+00  -2.6361108e+00  -2.0560617e-02   1.3317154e+00   5.8952930e+00   5.0578935e+00  -3.9576757e+00  -5.0338309e+00  -3.1876728e+00  -2.4021776e+00  -1.6031933e+00  -9.9018251e-01   9.1206492e-01   1.9908167e+00   6.0310590e+00   7.4666884e+00  -3.9879472e+00  -4.2591345e+00  -3.1467812e+00  -2.3276031e+00   2.1359720e+00   2.8166690e+00   9.4662597e+00   9.4926431e+00  -4.0496452e+00  -4.1533863e+00  -4.2255161e+00  -3.8996065e+00   1.8595507e+00   3.3627532e+00   4.3897774e+00   5.9797227e+00   3.6625516e+00   6.4342773e+00   2.1192319e+00   3.1110938e+00  -4.4868662e+00  -3.8762214e+00  -1.4659264e+00   3.2046464e+00   3.1843567e+00
  -4.3256496e+00  -4.7807768e+00  -3.4435116e+00  -3.9972151e+00  -1.8373245e+00  -9.8753211e-01   2.9787992e+00   3.7066392e+00   5.9496342e+00   6.4641000e+00  -3.3856250e+00  -4.6551498e+00  -1.9708203e+00   3.9010670e-01   7.5865089e+00   7.6663915e+00  -4.3471549e+00  -3.0077673e+00   5.0836643e-01  -4.1640752e+00   4.1813437e+00  -3.7115351e+00  -4.8021778e+00  -3.3365060e+00  -3.5521508e+00  -2.4818142e+00  -2.3115889e+00  -9.8524723e-01  -7.0126006e-01   1.7076698e+00   1.8987911e+00  -3.5320357e+00  -4.2148660e+00  -3.1955188e+00  -2.5498491e+00  -1.3140104e-01   1.1410557e+00   5.3891026e+00   4.6997782e+00  -3.8027504e+00  -4.7705506e+00  -3.0955842e+00  -2.3143583e+00  -1.5707551e+00  -1.0423292e+00   8.5610166e-01   1.8376489e+00   5.7830044e+00   7.2795888e+00  -3.8322690e+00  -4.0652774e+00  -2.9725531e+00  -2.2459258e+00   2.1776957e+00   2.8090669e+00   9.1231810e+00   9.2805449e+00  -3.8725031e+00  -3.9886042e+00  -3.9728068e+00  -3.6749509e+00   2.0467278e+00   3.5252973e+00   4.5109664e+00   6.0493475e+00   3.7257716e+00   6.4823157e+00   2.2416712e+00   3.2283570e+00  -4.2777275e+00  -3.7572545e+00  -1.5992819e+00   2.8213059e+00   3.2171549e+00
  -4.1864638e+00  -4.5868310e+00  -3.3201096e+00  -3.8443870e+00  -1.8446383e+00  -1.0332671e+00   2.6835254e+00   3.3872521e+00   5.7798305e+00   6.2670041e+00  -3.2559115e+00  -4.4987025e+00  -1.7561502e+00   4.0882269e-01   7.4859190e+00   7.4333630e+00  -4.1870818e+00  -3.0233614e+00   1.7092613e-01  -4.0318331e+00   4.0396696e+00  -3.5624001e+00  -4.5900788e+00  -3.2659008e+00  -3.4372174e+00  -2.5046768e+00  -2.3464138e+00  -1.1413574e+00  -8.6575850e-01   1.3499686e+00   1.5543067e+00  -3.3868155e+00  -4.0067739e+00  -3.1208038e+00  -2.4645824e+00  -2.4605604e-01   9.3703518e-01   4.9032445e+00   4.3079887e+00  -3.6508121e+00  -4.5124959e+00  -2.9999594e+00  -2.2334678e+00  -1.5378859e+00  -1.0968012e+00   8.0198518e-01   1.6673205e+00   5.5516210e+00   7.0438977e+00  -3.6653714e+00  -3.8675842e+00  -2.7929954e+00  -2.1732235e+00   2.2333267e+00   2.7801993e+00   8.8212610e+00   9.0404249e+00  -3.6821384e+00  -3.8133165e+00  -3.7091131e+00  -3.4577932e+00   2.2575999e+00   3.6692324e+00   4.6644536e+00   6.1057353e+00   3.8279701e+00   6.5320707e+00   2.4008842e+00   3.3408266e+00  -4.0639724e+00  -3.6348753e+00  -1.7388205e+00   2.4300404e+00   3.2604940e+00
  -4.0471187e+00  -4.4051600e+00  -3.2095225e+00  -3.7006436e+00  -1.8584133e+00  -1.0818017e+00   2.4010124e+00   3.0495374e+00   5.6435036e+00   6.0586547e+00  -3.1232813e+00  -4.3529583e+00  -1.5291579e+00   4.1422899e-01   7.4226551e+00   7.1848173e+00  -4.0317474e+00  -3.0428317e+00  -1.6699938e-01  -3.9015263e+00   3.9065546e+00  -3.4229572e+00  -4.3784395e+00  -3.2023619e+00  -3.3281935e+00  -2.5310889e+00  -2.3859356e+00  -1.2976919e+00  -1.0331616e+00   1.0044209e+00   1.1999552e+00  -3.2478395e+00  -3.8109322e+00  -3.0544019e+00  -2.3862765e+00  -3.5970359e-01   7.2609456e-01   4.4575877e+00   3.8979442e+00  -3.5107499e+00  -4.2682038e+00  -2.9060979e+00  -2.1632717e+00  -1.5055068e+00  -1.1522675e+00   7.5311215e-01   1.4852259e+00   5.3471646e+00   6.7702951e+00  -3.4969755e+00  -3.6759782e+00  -2.6142769e+00  -2.1118627e+00   2.3027887e+00   2.7340140e+00   8.5721287e+00   8.7824587e+00  -3.4855471e+00  -3.6334975e+00  -3.4415885e+00  -3.2526064e+00   2.4884824e+00   3.7955274e+00   4.8499011e+00   6.1519732e+00   3.9692864e+00   6.5853390e+00   2.5953803e+00   3.4491491e+00  -3.8577557e+00  -3.5177394e+00  -1.8802746e+00   2.0480871e+00   3.3170649e+00
  -3.9165229e+00  -4.2450182e+00  -3.1196174e+00  -3.5751883e+00  -1.8795191e+00  -1.1333317e+00   2.1425663e+00   2.7057811e+00   5.5479291e+00   5.8492163e+00  -2.9943725e+00  -4.2232939e+00  -1.2946383e+00   4.0803957e-01   7.4014071e+00   6.9310149e+00  -3.8911223e+00  -3.0683703e+00  -4.9127829e-01  -3.7817177e+00   3.7905010e+00  -3.3028053e+00  -4.1783616e+00  -3.1521138e+00  -3.2328991e+00  -2.5625173e+00  -2.4317979e+00  -1.4493820e+00  -1.1988237e+00   6.8478960e-01   8.4919513e-01  -3.1238472e+00  -3.6368038e+00  -3.0020091e+00  -2.3206178e+00  -4.6766650e-01   5.1442141e-01   4.0696872e+00   3.4853865e+00  -3.3902656e+00  -4.0453159e+00  -2.8186800e+00  -2.1070549e+00  -1.4742636e+00  -1.2074439e+00   7.1258897e-01   1.2967279e+00   5.1783632e+00   6.4704646e+00  -3.3360540e+00  -3.4996285e+00  -2.4418766e+00  -2.0636474e+00   2.3856290e+00   2.6747461e+00   8.3848461e+00   8.5172847e+00  -3.2893044e+00  -3.4548616e+00  -3.1768381e+00  -3.0630705e+00   2.7351259e+00   3.9054912e+00   5.0654810e+00   6.1912721e+00   4.1480544e+00   6.6437095e+00   2.8220800e+00   3.5539149e+00  -3.6705181e+00  -3.4142968e+00  -2.0196540e+00   1.6918203e+00   3.3888718e+00
  -3.8023881e+00  -4.1142999e+00  -3.0568933e+00  -3.4762961e+00  -1.9083773e+00  -1.1882669e+00   1.9180032e+00   2.3679267e+00   5.4984592e+00   5.6487521e+00  -2.8748666e+00  -4.1139886e+00  -1.0575151e+00   3.9217982e-01   7.4248246e+00   6.6819685e+00  -3.7742709e+00  -3.1020898e+00  -7.8903141e-01  -3.6799082e+00   3.6991256e+00  -3.2103643e+00  -4.0002352e+00  -3.1206588e+00  -3.1586384e+00  -2.6002866e+00  -2.4856681e+00  -1.5920726e+00  -1.3586336e+00   4.0307495e-01   5.1472131e-01  -3.0223447e+00  -3.4926311e+00  -2.9683625e+00  -2.2727620e+00  -5.6565323e-01   3.0769068e-01   3.7539137e+00   3.0856648e+00  -3.2955362e+00  -3.8503124e+00  -2.7415511e+00  -2.0674724e+00  -1.4445314e+00  -1.2611337e+00   6.8306604e-01   1.1069581e+00   5.0520061e+00   6.1565874e+00  -3.1903917e+00  -3.3464417e+00  -2.2803542e+00  -2.0296976e+00   2.4810489e+00   2.6067806e+00   8.2655090e+00   8.2555231e+00  -3.0992223e+00  -3.2825622e+00  -2.9206854e+00  -2.8919522e+00   2.9929345e+00   4.0007242e+00   5.3079804e+00   6.2268279e+00   4.3608907e+00   6.7084726e+00   3.0764278e+00   3.6555766e+00  -3.5124375e+00  -3.3323938e+00  -2.1534568e+00   1.3759305e+00   3.4770857e+00
  -3.7108635e+00  -4.0190989e+00  -3.0261954e+00  -3.4109332e+00  -1.9449407e+00  -1.2471987e+00   1.7351828e+00   2.0470711e+00   5.4982170e+00   5.4667052e+00  -2.7692174e+00  -4.0279910e+00  -8.2264022e-01   3.6872848e-01   7.4934395e+00   6.4470347e+00  -3.6889218e+00  -3.1459107e+00  -1.0492366e+00  -3.6021747e+00   3.6387380e+00  -3.1524848e+00  -3.8532619e+00  -3.1125034e+00  -3.1118511e+00  -2.6455051e+00  -2.5491284e+00  -1.7221152e+00  -1.5091861e+00   1.6894599e-01   2.0789864e-01  -2.9492709e+00  -3.3850643e+00  -2.9570190e+00  -2.2471019e+00  -6.4997283e-01   1.1084508e-01   3.5207594e+00   2.7130514e+00  -3.2309696e+00  -3.6882984e+00  -2.6775571e+00  -2.0464262e+00  -1.4164337e+00  -1.3122636e+00   6.6659673e-01   9.2063447e-01   4.9726337e+00   5.8408173e+00  -3.0662243e+00  -3.2226328e+00  -2.1331951e+00  -2.0103542e+00   2.5879291e+00   2.5345000e+00   8.2169860e+00   8.0072826e+00  -2.9200598e+00  -3.1209239e+00  -2.6779863e+00  -2.7410390e+00   3.2571743e+00   4.0830515e+00   5.5729607e+00   6.2616666e+00   4.6028579e+00   6.7805284e+00   3.3525756e+00   3.7543710e+00  -3.3919455e+00  -3.2788984e+00  -2.2788350e+00   1.1127081e+00   3.5819393e+00
  -3.6462583e+00  -3.9633662e+00  -3.0305146e+00  -3.3844396e+00  -1.9886867e+00  -1.3108465e+00   1.5996574e+00   1.7530127e+00   5.5479072e+00   5.3114050e+00  -2.6804632e+00  -3.9667591e+00  -5.9458724e-01   3.3985623e-01   7.6056822e+00   6.2345198e+00  -3.6411094e+00  -3.2014403e+00  -1.2632096e+00  -3.5528869e+00   3.6139844e+00  -3.1341366e+00  -3.7450451e+00  -3.1309337e+00  -3.0977968e+00  -2.6989895e+00  -2.6235613e+00  -1.8367066e+00  -1.6479006e+00  -1.0686875e-02  -6.1717399e-02  -2.9087502e+00  -3.3188688e+00  -2.9701873e+00  -2.2470638e+00  -7.1770946e-01  -7.2075583e-02   3.3763612e+00   2.3801163e+00  -3.1990573e+00  -3.5628444e+00  -2.6284343e+00  -2.0449733e+00  -1.3898677e+00  -1.3599139e+00   6.6453269e-01   7.4190232e-01   4.9423345e+00   5.5347632e+00  -2.9679734e+00  -3.1323966e+00  -2.0027188e+00  -2.0051200e+00   2.7048531e+00   2.4621216e+00   8.2388099e+00   7.7816747e+00  -2.7553045e+00  -2.9732241e+00  -2.4524938e+00  -2.6111228e+00   3.5231608e+00   4.1544355e+00   5.8549565e+00   6.2984880e+00   4.8676952e+00   6.8602956e+00   3.6436246e+00   3.8502525e+00  -3.3153321e+00  -3.2593657e+00  -2.3937012e+00   9.1147133e-01   3.7026668e+00
  -3.6108688e+00  -3.9486863e+00  -3.0708808e+00  -3.4002906e+00  -2.0386311e+00  -1.3799869e+00   1.5144513e+00   1.4938734e+00   5.6457551e+00   5.1896256e+00  -2.6101314e+00  -3.9301943e+00  -3.7744996e-01   3.0776117e-01   7.7579878e+00   6.0513256e+00  -3.6348991e+00  -3.2698559e+00  -1.4249387e+00  -3.5345201e+00   3.6275819e+00  -3.1581906e+00  -3.6812514e+00  -3.1778444e+00  -3.1202883e+00  -2.7611930e+00  -2.7100314e+00  -1.9339680e+00  -1.7730778e+00  -1.3193309e-01  -2.8675019e-01  -2.9029438e+00  -3.2967302e+00  -3.0086290e+00  -2.2749459e+00  -7.6684656e-01  -2.3804894e-01   3.3222640e+00   2.0971936e+00  -3.2003352e+00  -3.4758951e+00  -2.5947610e+00  -2.0632741e+00  -1.3645310e+00  -1.4033442e+00   6.7746380e-01   5.7420704e-01   4.9606756e+00   5.2489971e+00  -2.8980891e+00  -3.0777070e+00  -1.8900588e+00  -2.0126487e+00   2.8301319e+00   2.3935276e+00   8.3272365e+00   7.5863613e+00  -2.6070415e+00  -2.8415445e+00  -2.2467777e+00  -2.5020372e+00   3.7864183e+00   4.2168678e+00   6.1477049e+00   6.3395046e+00   5.1480955e+00   6.9476283e+00   3.9419134e+00   3.9428376e+00  -3.2864634e+00  -3.2777626e+00  -2.4967767e+00   7.7817032e-01   3.8374925e+00
  -3.6049246e+00  -3.9741928e+00  -3.1463532e+00  -3.4599506e+00  -2.0933539e+00  -1.4553701e+00   1.4799870e+00   1.2758087e+00   5.7875751e+00   5.1062239e+00  -2.5582346e+00  -3.9166655e+00  -1.7466150e-01   2.7459992e-01   7.9449900e+00   5.9026488e+00  -3.6722154e+00  -3.3517942e+00  -1.5312572e+00  -3.5475759e+00   3.6801637e+00  -3.2253050e+00  -3.6653690e+00  -3.2536396e+00  -3.1814884e+00  -2.8321387e+00  -2.8091745e+00  -2.0129627e+00  -1.8838940e+00  -1.9400506e-01  -4.6224366e-01  -2.9320041e+00  -3.3191668e+00  -3.0716311e+00  -2.3318056e+00  -7.9633294e-01  -3.8512431e-01   3.3554428e+00   1.8719676e+00  -3.2334415e+00  -3.4277422e+00  -2.5759675e+00  -2.1005873e+00  -1.3399483e+00  -1.4420140e+00   7.0520742e-01   4.2020251e-01   5.0247644e+00   4.9926213e+00  -2.8570081e+00  -3.0582573e+00  -1.7951999e+00  -2.0307929e+00   2.9618314e+00   2.3320950e+00   8.4754604e+00   7.4271711e+00  -2.4759151e+00  -2.7267024e+00  -2.0622007e+00  -2.4127442e+00   4.0428046e+00   4.2722505e+00   6.4443873e+00   6.3862899e+00   5.4360202e+00   7.0417388e+00   4.2393363e+00   4.0313691e+00  -3.3066274e+00  -3.3362633e+00  -2.5875737e+00   7.1518709e-01   3.9836727e+00
  -3.6266530e+00  -4.0366316e+00  -3.2541063e+00  -3.5628248e+00  -2.1510444e+00  -1.5376273e+00   1.4941561e+00   1.1028240e+00   5.9669680e+00   5.0638771e+00  -2.5233558e+00  -3.9231375e+00   1.1153446e-02   2.4241649e-01   8.1597866e+00   5.7917556e+00  -3.7527764e+00  -3.4472569e+00  -1.5818495e+00  -3.5906103e+00   3.7702403e+00  -3.3339193e+00  -3.6985734e+00  -3.3572000e+00  -3.2817848e+00  -2.9113679e+00  -2.9210985e+00  -2.0736528e+00  -1.9803368e+00  -1.9912241e-01  -5.8576621e-01  -2.9941316e+00  -3.3845516e+00  -3.1570516e+00  -2.4174028e+00  -8.0608918e-01  -5.1241548e-01   3.4685792e+00   1.7092010e+00  -3.2952729e+00  -3.4170676e+00  -2.5704055e+00  -2.1553124e+00  -1.3154946e+00  -1.4755956e+00   7.4684642e-01   2.8169982e-01   5.1294388e+00   4.7729053e+00  -2.8432255e+00  -3.0715459e+00  -1.7170659e+00  -2.0567093e+00   3.0978097e+00   2.2805371e+00   8.6739811e+00   7.3078026e+00  -2.3611880e+00  -2.6282631e+00  -1.8989502e+00  -2.3414651e+00   4.2886018e+00   4.3222718e+00   6.7378826e+00   6.4396452e+00   5.7230315e+00   7.1411490e+00   4.5276732e+00   4.1147012e+00  -3.3745156e+00  -3.4351335e+00  -2.6663194e+00   7.2134171e-01   4.1375889e+00
  -3.6724617e+00  -4.1305728e+00  -3.3896071e+00  -3.7063150e+00  -2.2095603e+00  -1.6271772e+00   1.5525291e+00   9.7670410e-01   6.1756435e+00   5.0629340e+00  -2.5028162e+00  -3.9453871e+00   1.7828107e-01   2.1306870e-01   8.3942686e+00   5.7198449e+00  -3.8741452e+00  -3.5555427e+00  -1.5790971e+00  -3.6603725e+00   3.8942810e+00  -3.4803607e+00  -3.7797119e+00  -3.4859302e+00  -3.4197523e+00  -2.9979081e+00  -3.0453078e+00  -2.1168038e+00  -2.0630865e+00  -1.5224727e-01  -6.5737542e-01  -3.0857296e+00  -3.4892430e+00  -3.2614364e+00  -2.5302059e+00  -7.9695525e-01  -6.2003454e-01   3.6505743e+00   1.6106170e+00  -3.3812160e+00  -3.4410543e+00  -2.5754733e+00  -2.2250797e+00  -1.2904179e+00  -1.5039805e+00   8.0081192e-01   1.5966029e-01   5.2675796e+00   4.5950184e+00  -2.8534779e+00  -3.1131000e+00  -1.6536474e+00  -2.0870266e+00   3.2357634e+00   2.2407670e+00   8.9111028e+00   7.2296367e+00  -2.2608866e+00  -2.5446381e+00  -1.7561216e+00  -2.2858409e+00   4.5205765e+00   4.3682857e+00   7.0210209e+00   6.4994960e+00   6.0006242e+00   7.2436653e+00   4.7989231e+00   4.1913133e+00  -3.4863438e+00  -3.5727057e+00  -2.7338299e+00   7.9209850e-01   4.2948909e+00
  -3.7372293e+00  -4.2487590e+00  -3.5468721e+00  -3.8859761e+00  -2.2665045e+00  -1.7241385e+00   1.6486900e+00   8.9705667e-01   6.4038417e+00   5.1014044e+00  -2.4929144e+00  -3.9782901e+00   3.2596585e-01   1.8815705e-01   8.6394928e+00   5.6860125e+00  -4.0318901e+00  -3.6752114e+00  -1.5277778e+00  -3.7520423e+00   4.0469196e+00  -3.6590533e+00  -3.9054041e+00  -3.6358786e+00  -3.5922036e+00  -3.0902646e+00  -3.1806531e+00  -2.1438446e+00  -2.1333563e+00  -6.0670535e-02  -6.7944935e-01  -3.2016489e+00  -3.6278169e+00  -3.3802044e+00  -2.6674609e+00  -7.7058724e-01  -7.0897243e-01   3.8872659e+00   1.5749431e+00  -3.4854481e+00  -3.4955594e+00  -2.5877902e+00  -2.3068850e+00  -1.2638638e+00  -1.5272766e+00   8.6500302e-01   5.4230434e-02   5.4305208e+00   4.4618638e+00  -2.8830264e+00  -3.1768222e+00  -1.6021612e+00  -2.1180594e+00   3.3732865e+00   2.2137981e+00   9.1735313e+00   7.1916702e+00  -2.1720211e+00  -2.4732568e+00  -1.6318490e+00  -2.2431118e+00   4.7360165e+00   4.4112113e+00   7.2868321e+00   6.5648286e+00   6.2605617e+00   7.3463895e+00   5.0456235e+00   4.2593520e+00  -3.6361062e+00  -3.7454536e+00  -2.7913458e+00   9.1996035e-01   4.4506843e+00
  -3.8146852e+00  -4.3825747e+00  -3.7187947e+00  -4.0957657e+00  -2.3193184e+00  -1.8282541e+00   1.7746695e+00   8.6146807e-01   6.6408394e+00   5.1750730e+00  -2.4892255e+00  -4.0161601e+00   4.5439917e-01   1.6895747e-01   8.8860825e+00   5.6873191e+00  -4.2198535e+00  -3.8040866e+00  -1.4346416e+00  -3.8595547e+00   4.2212638e+00  -3.8628243e+00  -4.0702630e+00  -3.8019303e+00  -3.7943357e+00  -3.1864439e+00  -3.3253168e+00  -2.1566962e+00  -2.1927043e+00   6.6522070e-02  -6.5639889e-01  -3.3355085e+00  -3.7933880e+00  -3.5078927e+00  -2.8253240e+00  -7.2931063e-01  -7.8093583e-01   4.1623057e+00   1.5981098e+00  -3.6012827e+00  -3.5753433e+00  -2.6034161e+00  -2.3972606e+00  -1.2349056e+00  -1.5458000e+00   9.3693286e-01  -3.5182557e-02   5.6085366e+00   4.3740224e+00  -2.9260236e+00  -3.2554354e+00  -1.5592338e+00  -2.1460582e+00   3.5079409e+00   2.1996881e+00   9.4470490e+00   7.1905745e+00  -2.0908619e+00  -2.4108030e+00  -1.5234743e+00  -2.2102982e+00   4.9327491e+00   4.4514569e+00   7.5287841e+00   6.6336793e+00   6.4951895e+00   7.4457768e+00   5.2611445e+00   4.3167075e+00  -3.8159496e+00  -3.9481622e+00  -2.8403431e+00   1.0950210e+00   4.5997590e+00
  -3.8978540e+00  -4.5225996e+00  -3.8975226e+00  -4.3283753e+00  -2.3653878e+00  -1.9388363e+00   1.9214533e+00   8.6575847e-01   6.8755093e+00   5.2777458e+00  -2.4869384e+00  -4.0531091e+00   5.6464897e-01   1.5636377e-01   9.1246310e+00   5.7189584e+00  -4.4305009e+00  -3.9393021e+00  -1.3078933e+00  -3.9759881e+00   4.4093009e+00  -4.0832881e+00  -4.2672157e+00  -3.9780595e+00  -4.0199603e+00  -3.2840065e+00  -3.4768373e+00  -2.1575815e+00  -2.2428307e+00   2.1906893e-01  -5.9428210e-01  -3.4800720e+00  -3.9780006e+00  -3.6384472e+00  -2.9990494e+00  -6.7594333e-01  -8.3815218e-01   4.4581395e+00   1.6735948e+00  -3.7215432e+00  -3.6743459e+00  -2.6180977e+00  -2.4924721e+00  -1.2025811e+00  -1.5600571e+00   1.0138888e+00  -1.0980160e-01   5.7913771e+00   4.3298140e+00  -2.9759344e+00  -3.3409902e+00  -1.5211016e+00  -2.1674704e+00   3.6373347e+00   2.1975384e+00   9.7172194e+00   7.2208834e+00  -2.0132503e+00  -2.3534951e+00  -1.4277462e+00  -2.1843747e+00   5.1091452e+00   4.4888812e+00   7.7410103e+00   6.7031785e+00   6.6977311e+00   7.5377360e+00   5.4399491e+00   4.3611198e+00  -4.0166415e+00  -4.1741885e+00  -2.8823375e+00   1.3056404e+00   4.7368441e+00
  -3.9795323e+00  -4.6592105e+00  -4.0748680e+00  -4.5756248e+00  -2.4021619e+00  -2.0547374e+00   2.0795290e+00   9.0432057e-01   7.0969021e+00   5.4016139e+00  -2.4812122e+00  -4.0834130e+00   6.5853706e-01   1.5084287e-01   9.3460895e+00   5.7745244e+00  -4.6553543e+00  -4.0773924e+00  -1.1566152e+00  -4.0939959e+00   4.6023647e+00  -4.3112868e+00  -4.4879158e+00  -4.1576317e+00  -4.2618111e+00  -3.3801516e+00  -3.6321712e+00  -2.1488281e+00  -2.2853773e+00   3.8619700e-01  -5.0034615e-01  -3.6276634e+00  -4.1730669e+00  -3.7655471e+00  -3.1832281e+00  -6.1359957e-01  -8.8315603e-01   4.7570326e+00   1.7928848e+00  -3.8389457e+00  -3.7860029e+00  -2.6275371e+00  -2.5887302e+00  -1.1659389e+00  -1.5707217e+00   1.0930946e+00  -1.7134407e-01   5.9688141e+00   4.3254654e+00  -3.0259870e+00  -3.4254034e+00  -1.4838222e+00  -2.1791952e+00   3.7592034e+00   2.2055463e+00   9.9700786e+00   7.2752916e+00  -1.9349235e+00  -2.2973934e+00  -1.3410421e+00  -2.1624320e+00   5.2641112e+00   4.5227911e+00   7.9185092e+00   6.7696497e+00   6.8625395e+00   7.6177761e+00   5.5778105e+00   4.3903124e+00  -4.2281073e+00  -4.4157975e+00  -2.9186962e+00   1.5391999e+00   4.8568842e+00
  -4.0527636e+00  -4.7831870e+00  -4.2427260e+00  -4.8288976e+00  -2.4272729e+00  -2.1743494e+00   2.2394427e+00   9.7051873e-01   7.2948097e+00   5.5377072e+00  -2.4675242e+00  -4.1018463e+00   7.3847242e-01   1.5240707e-01   9.5421327e+00   5.8463544e+00  -4.8854519e+00  -4.2144209e+00  -9.9016652e-01  -4.2062508e+00   4.7916492e+00  -4.5373675e+00  -4.7232081e+00  -4.3337380e+00  -4.5119034e+00  -3.4718276e+00  -3.7877921e+00  -2.1326803e+00  -2.3217455e+00   5.5729010e-01  -3.8252709e-01  -3.7705938e+00  -4.3698269e+00  -3.8829399e+00  -3.3720587e+00  -5.4548941e-01  -9.1857091e-01   5.0420717e+00   1.9460312e+00  -3.9464713e+00  -3.9035779e+00  -2.6276599e+00  -2.6823994e+00  -1.1240915e+00  -1.5786042e+00   1.1718642e+00  -2.2186960e-01   6.1311735e+00   4.3553795e+00  -3.0696155e+00  -3.5009810e+00  -1.4434916e+00  -2.1788078e+00   3.8714892e+00   2.2211110e+00   1.0192779e+01   7.3450521e+00  -1.8518301e+00  -2.2387096e+00  -1.2596027e+00  -2.1418153e+00   5.3970684e+00   4.5519790e+00   8.0573152e+00   6.8287643e+00   6.9853100e+00   7.6811899e+00   5.6719717e+00   4.4021448e+00  -4.4399987e+00  -4.6645528e+00  -2.9504715e+00   1.7828870e+00   4.9553102e+00
  -4.1112780e+00  -4.8862733e+00  -4.3934788e+00  -5.0795902e+00  -2.4386553e+00  -2.2956351e+00   2.3923298e+00   1.0571234e+00   7.4602858e+00   5.6764146e+00  -2.4419848e+00  -4.1039862e+00   8.0725495e-01   1.6060559e-01   9.7054592e+00   5.9259311e+00  -5.1118282e+00  -4.3461422e+00  -8.1759890e-01  -4.3058676e+00   4.9687201e+00  -4.7522558e+00  -4.9636349e+00  -4.4995340e+00  -4.7619347e+00  -3.5558638e+00  -3.9398214e+00  -2.1111285e+00  -2.3529400e+00   7.2251956e-01  -2.4893980e-01  -3.9015740e+00  -4.5598005e+00  -3.9847702e+00  -3.5596401e+00  -4.7472497e-01  -9.4690205e-01   5.2980886e+00   2.1222573e+00  -4.0377091e+00  -4.0205025e+00  -2.6148709e+00  -2.7701935e+00  -1.0762733e+00  -1.5846172e+00   1.2477350e+00  -2.6362269e-01   6.2698093e+00   4.4124876e+00  -3.1008696e+00  -3.5608965e+00  -1.3964595e+00  -2.1647357e+00   3.9724072e+00   2.2409836e+00   1.0374143e+01   7.4204451e+00  -1.7604183e+00  -2.1740984e+00  -1.1797709e+00  -2.1202454e+00   5.5079161e+00   4.5747930e+00   8.1546265e+00   6.8757349e+00   7.0632311e+00   7.7232614e+00   5.7212425e+00   4.3947721e+00  -4.6422590e+00  -4.9117407e+00  -2.9782681e+00   2.0244595e+00   5.0282999e+00
  -4.1498626e+00  -4.9616592e+00  -4.5203631e+00  -5.3195446e+00  -2.4346502e+00  -2.4161888e+00   2.5303905e+00   1.1567508e+00   7.5860850e+00   5.8080332e+00  -2.4015954e+00  -4.0864528e+00   8.6786374e-01   1.7453714e-01   9.8300397e+00   6.0043194e+00  -5.3259738e+00  -4.4681838e+00  -6.4712099e-01  -4.3867925e+00   5.1259992e+00  -4.9473060e+00  -5.1999295e+00  -4.6485780e+00  -5.0036872e+00  -3.6291082e+00  -4.0841811e+00  -2.0857664e+00  -2.3794568e+00   8.7339976e-01  -1.0738959e-01  -4.0140923e+00  -4.7352050e+00  -4.0658782e+00  -3.7402597e+00  -4.0414432e-01  -9.7035227e-01   5.5124404e+00   2.3105804e+00  -4.1071532e+00  -4.1306994e+00  -2.5862749e+00  -2.8493410e+00  -1.0218969e+00  -1.5897356e+00   1.3185775e+00  -2.9888061e-01   6.3775088e+00   4.4886620e+00  -3.1147564e+00  -3.5995930e+00  -1.3395346e+00  -2.1363743e+00   4.0604951e+00   2.2614522e+00   1.0505110e+01   7.4912889e+00  -1.6578825e+00  -2.1009112e+00  -1.0982233e+00  -2.0959194e+00   5.5969808e+00   4.5892341e+00   8.2088811e+00   6.9055411e+00   7.0950686e+00   7.7394874e+00   5.7260301e+00   4.3667991e+00  -4.8256462e+00  -5.1487968e+00  -3.0021518e+00   2.2529394e+00   5.0729978e+00
  -4.1646367e+00  -5.0043455e+00  -4.6177731e+00  -5.5414368e+00  -2.4140893e+00  -2.5333224e+00   2.6472859e+00   1.2622815e+00   7.6669969e+00   5.9233040e+00  -2.3444289e+00  -4.0470897e+00   9.2324554e-01   1.9288301e-01   9.9112720e+00   6.0726093e+00  -5.5202399e+00  -4.5762320e+00  -4.8564637e-01  -4.4441100e+00   5.2571887e+00  -5.1149007e+00  -5.4234792e+00  -4.7751170e+00  -5.2294103e+00  -3.6885682e+00  -4.2167626e+00  -2.0576847e+00  -2.4012142e+00   1.0032350e+00   3.5063458e-02  -4.1027265e+00  -4.8893104e+00  -4.1220485e+00  -3.9086646e+00  -3.3616341e-01  -9.9067420e-01   5.6756124e+00   2.5004095e+00  -4.1504346e+00  -4.2288671e+00  -2.5398484e+00  -2.9177097e+00  -9.6060146e-01  -1.5949558e+00   1.3826745e+00  -3.2981787e-01   6.4487943e+00   4.5751633e+00  -3.1075021e+00  -3.6130839e+00  -1.2701705e+00  -2.0941354e+00   4.1346377e+00   2.2785462e+00   1.0579035e+01   7.5474624e+00  -1.5423518e+00  -2.0173949e+00  -1.0121866e+00  -2.0675875e+00   5.6649489e+00   4.5930685e+00   8.2197818e+00   6.9131679e+00   7.0811738e+00   7.7257938e+00   5.6882924e+00   4.3174123e+00  -4.9821835e+00  -5.3677059e+00  -3.0216065e+00   2.4591960e+00   5.0876855e+00
  -4.1532288e+00  -5.0113731e+00  -4.6814843e+00  -5.7391001e+00  -2.3763481e+00  -2.6441761e+00   2.7384297e+00   1.3672296e+00   7.7000522e+00   6.0139059e+00  -2.2697237e+00  -3.9850748e+00   9.7611716e-01   2.1395960e-01   9.9460830e+00   6.1223339e+00  -5.6881743e+00  -4.6662198e+00  -3.3844934e-01  -4.4742776e+00   5.3575973e+00  -5.2487613e+00  -5.6267177e+00  -4.8743373e+00  -5.4321605e+00  -3.7315379e+00  -4.3335944e+00  -2.0274056e+00  -2.4175378e+00   1.1074342e+00   1.7246231e-01  -4.1633817e+00  -5.0167175e+00  -4.1501938e+00  -4.0602942e+00  -2.7265916e-01  -1.0090669e+00   5.7816018e+00   2.6820776e+00  -4.1644808e+00  -4.3107124e+00  -2.4745503e+00  -2.9738868e+00  -8.9228878e-01  -1.6012549e+00   1.4387696e+00  -3.5839517e-01   6.4801149e+00   4.6630944e+00  -3.0767156e+00  -3.5991479e+00  -1.1866246e+00  -2.0394297e+00   4.1940669e+00   2.2882468e+00   1.0591852e+01   7.5794047e+00  -1.4130207e+00  -1.9228271e+00  -9.1962705e-01  -2.0346123e+00   5.7127837e+00   4.5839500e+00   8.1882552e+00   6.8938398e+00   7.0234145e+00   7.6787337e+00   5.6114196e+00   4.2464799e+00  -5.1055098e+00  -5.5613533e+00  -3.0355392e+00   2.6363758e+00   5.0718869e+00
  -4.1148243e+00  -4.9819112e+00  -4.7087908e+00  -5.9077558e+00  -2.3213653e+00  -2.7458405e+00   2.8011687e+00   1.4660428e+00   7.6845942e+00   6.0728698e+00  -2.1778829e+00  -3.9009573e+00   1.0287964e+00   2.3578879e-01   9.9329281e+00   6.1458450e+00  -5.8247557e+00  -4.7344885e+00  -2.0894716e-01  -4.4752502e+00   5.4243546e+00  -5.3441772e+00  -5.8034305e+00  -4.9425344e+00  -5.6060772e+00  -3.7557039e+00  -4.4310064e+00  -1.9948585e+00  -2.4271979e+00   1.1836764e+00   3.0021217e-01  -4.1934309e+00  -5.1135359e+00  -4.1484575e+00  -4.1914644e+00  -2.1489087e-01  -1.0261237e+00   5.8280745e+00   2.8472803e+00  -4.1475911e+00  -4.3731088e+00  -2.3903599e+00  -3.0172055e+00  -8.1713871e-01  -1.6095507e+00   1.4860883e+00  -3.8627923e-01   6.4699230e+00   4.7438355e+00  -3.0214538e+00  -3.5574031e+00  -1.0880749e+00  -1.9745836e+00   4.2383380e+00   2.2866876e+00   1.0542082e+01   7.5785675e+00  -1.2702083e+00  -1.8175766e+00  -8.1939820e-01  -1.9969939e+00   5.7416349e+00   4.5595408e+00   8.1163578e+00   6.8432436e+00   6.9250345e+00   7.5956545e+00   5.5000477e+00   4.1546092e+00  -5.1911120e+00  -5.7238011e+00  -3.0423307e+00   2.7801633e+00   5.0263920e+00
  -4.0501184e+00  -4.9171958e+00  -4.6985340e+00  -6.0441437e+00  -2.2496228e+00  -2.8354905e+00   2.8348365e+00   1.5543146e+00   7.6222077e+00   6.0948854e+00  -2.0703876e+00  -3.7966235e+00   1.0830680e+00   2.5618123e-01   9.8717346e+00   6.1366229e+00  -5.9265251e+00  -4.7779293e+00  -9.8619345e-02  -4.4465093e+00   5.4564905e+00  -5.3981142e+00  -5.9489546e+00  -4.9772100e+00  -5.7465725e+00  -3.7592249e+00  -4.5057754e+00  -1.9594002e+00  -2.4284940e+00   1.2319216e+00   4.1522732e-01  -4.1917605e+00  -5.1774640e+00  -4.1162343e+00  -4.2994861e+00  -1.6345883e-01  -1.0418339e+00   5.8162823e+00   2.9893935e+00  -4.0994277e+00  -4.4141788e+00  -2.2882433e+00  -3.0477242e+00  -7.3560453e-01  -1.6206672e+00   1.5243315e+00  -4.1479710e-01   6.4186382e+00   4.8094316e+00  -2.9421935e+00  -3.4892742e+00  -9.7469026e-01  -1.9027035e+00   4.2672839e+00   2.2703369e+00   1.0430704e+01   7.5377903e+00  -1.1153509e+00  -1.7030907e+00  -7.1134091e-01  -1.9553748e+00   5.7527390e+00   4.5176273e+00   8.0071373e+00   6.7577210e+00   6.7904482e+00   7.4748211e+00   5.3598051e+00   4.0431481e+00  -5.2364316e+00  -5.8504777e+00  -3.0399308e+00   2.8888526e+00   4.9532032e+00
  -3.9611623e+00  -4.8203406e+00  -4.6510439e+00  -6.1465463e+00  -2.1620889e+00  -2.9105155e+00   2.8406899e+00   1.6289032e+00   7.5165148e+00   6.0764890e+00  -1.9496338e+00  -3.6751897e+00   1.1400974e+00   2.7283074e-01   9.7637825e+00   6.0895095e+00  -5.9916038e+00  -4.7940874e+00  -7.0637935e-03  -4.3889971e+00   5.4548817e+00  -5.4092321e+00  -6.0602617e+00  -4.9770851e+00  -5.8504381e+00  -3.7407780e+00  -4.5552511e+00  -1.9198737e+00  -2.4193835e+00   1.2542713e+00   5.1596136e-01  -4.1587167e+00  -5.2077660e+00  -4.0541091e+00  -4.3827200e+00  -1.1830054e-01  -1.0556345e+00   5.7507668e+00   3.1036589e+00  -4.0209269e+00  -4.4332886e+00  -2.1700473e+00  -3.0661597e+00  -6.4838432e-01  -1.6353031e+00   1.5536511e+00  -4.4492342e-01   6.3285055e+00   4.8529182e+00  -2.8407159e+00  -3.3978512e+00  -8.4764241e-01  -1.8274944e+00   4.2809587e+00   2.2361503e+00   1.0260917e+01   7.4515848e+00  -9.5092462e-01  -1.5818095e+00  -5.9632204e-01  -1.9110042e+00   5.7473292e+00   4.4562240e+00   7.8644385e+00   6.6344252e+00   6.6249790e+00   7.3154946e+00   5.1970148e+00   3.9141388e+00  -5.2408419e+00  -5.9382720e+00  -3.0259862e+00   2.9632340e+00   4.8554001e+00
  -3.8511388e+00  -4.6960320e+00  -4.5679931e+00  -6.2147121e+00  -2.0601292e+00  -2.9686458e+00   2.8217290e+00   1.6879525e+00   7.3728562e+00   6.0161224e+00  -1.8187101e+00  -3.5408256e+00   1.2003915e+00   2.8341486e-01   9.6115284e+00   6.0008540e+00  -6.0196142e+00  -4.7812242e+00   6.7818183e-02  -4.3049526e+00   5.4220610e+00  -5.3777895e+00  -6.1359310e+00  -4.9420462e+00  -5.9158592e+00  -3.6995740e+00  -4.5774460e+00  -1.8747032e+00  -2.3976450e+00   1.2546910e+00   6.0232325e-01  -4.0959630e+00  -5.2051544e+00  -3.9637222e+00  -4.4405641e+00  -7.8723413e-02  -1.0665116e+00   5.6388636e+00   3.1872299e+00  -3.9141402e+00  -4.4309673e+00  -2.0383353e+00  -3.0737827e+00  -5.5637191e-01  -1.6540086e+00   1.5746069e+00  -4.7729833e-01   6.2033606e+00   4.8685694e+00  -2.7199192e+00  -3.2876544e+00  -7.0905440e-01  -1.7530432e+00   4.2795787e+00   2.1816888e+00   1.0037788e+01   7.3163166e+00  -7.8030585e-01  -1.4570160e+00  -4.7620724e-01  -1.8656710e+00   5.7265530e+00   4.3736649e+00   7.6926894e+00   6.4714384e+00   6.4345637e+00   7.1179581e+00   5.0183573e+00   3.7702174e+00  -5.2055111e+00  -5.9855342e+00  -2.9979987e+00   3.0063090e+00   4.7369337e+00
  -3.7240832e+00  -4.5501342e+00  -4.4521770e+00  -6.2496872e+00  -1.9453935e+00  -3.0080614e+00   2.7824166e+00   1.7308228e+00   7.1978731e+00   5.9140668e+00  -1.6811364e+00  -3.3985088e+00   1.2638128e+00   2.8569791e-01   9.4184170e+00   5.8685765e+00  -6.0115108e+00  -4.7383499e+00   1.2952421e-01  -4.1976900e+00   5.3619194e+00  -5.3054724e+00  -6.1760244e+00  -4.8730221e+00  -5.9423551e+00  -3.6353445e+00  -4.5711002e+00  -1.8220174e+00  -2.3610620e+00   1.2386182e+00   6.7549041e-01  -4.0062642e+00  -5.1715922e+00  -3.8475761e+00  -4.4733772e+00  -4.3470766e-02  -1.0731358e+00   5.4900503e+00   3.2390864e+00  -3.7820225e+00  -4.4087548e+00  -1.8961782e+00  -3.0722859e+00  -4.6059182e-01  -1.6771679e+00   1.5881128e+00  -5.1227012e-01   6.0483246e+00   4.8520608e+00  -2.5835771e+00  -3.1643174e+00  -5.6188413e-01  -1.6835809e+00   4.2634683e+00   2.1052013e+00   9.7678414e+00   7.1302824e+00  -6.0757425e-01  -1.3326278e+00  -3.5376527e-01  -1.8216024e+00   5.6914058e+00   4.2686801e+00   7.4966731e+00   6.2678452e+00   6.2254295e+00   6.8834992e+00   4.8305216e+00   3.6144705e+00  -5.1331653e+00  -5.9919934e+00  -2.9534979e+00   3.0228586e+00   4.6023588e+00
  -3.5845726e+00  -4.3892408e+00  -4.3072501e+00  -6.2535821e+00  -1.8196913e+00  -3.0274831e+00   2.7283177e+00   1.7579419e+00   6.9990281e+00   5.7722668e+00  -1.5405858e+00  -3.2537206e+00   1.3296382e+00   2.7763203e-01   9.1886539e+00   5.6921562e+00  -5.9693395e+00  -4.6652184e+00   1.8256513e-01  -4.0713130e+00   5.2793092e+00  -5.1951590e+00  -6.1818753e+00  -4.7718173e+00  -5.9306432e+00  -3.5483056e+00  -4.5357133e+00  -1.7597962e+00  -2.3076201e+00   1.2124834e+00   7.3763732e-01  -3.8932162e+00  -5.1100326e+00  -3.7088042e+00  -4.4823581e+00  -1.0817019e-02  -1.0740257e+00   5.3151845e+00   3.2598340e+00  -3.6281868e+00  -4.3689977e+00  -1.7469188e+00  -3.0636340e+00  -3.6212501e-01  -1.7049899e+00   1.5953740e+00  -5.4995521e-01   5.8694514e+00   4.8005489e+00  -2.4360581e+00  -3.0342012e+00  -4.0974649e-01  -1.6232313e+00   4.2330207e+00   2.0056688e+00   9.4586009e+00   6.8936824e+00  -4.3726834e-01  -1.2129472e+00  -2.3250898e-01  -1.7813308e+00   5.6426949e+00   4.1404585e+00   7.2812943e+00   6.0237674e+00   6.0037774e+00   6.6143426e+00   4.6398572e+00   3.4502625e+00  -5.0277749e+00  -5.9586025e+00  -2.8902226e+00   3.0188994e+00   4.4565314e+00
  -3.4374093e+00  -4.2201993e+00  -4.1374380e+00  -6.2292826e+00  -1.6848664e+00  -3.0262360e+00   2.6656805e+00   1.7705951e+00   6.7840927e+00   5.5940660e+00  -1.4006106e+00  -3.1120948e+00   1.3966605e+00   2.5745222e-01   8.9269846e+00   5.4725459e+00  -5.8959572e+00  -4.5622894e+00   2.3202059e-01  -3.9304046e+00   5.1795958e+00  -5.0506336e+00  -6.1558201e+00  -4.6409189e+00  -5.8824551e+00  -3.4391086e+00  -4.4715425e+00  -1.6860287e+00  -2.2356946e+00   1.1831821e+00   7.9160336e-01  -3.7609441e+00  -5.0241167e+00  -3.5509231e+00  -4.4693691e+00   2.1311974e-02  -1.0677225e+00   5.1256855e+00   3.2514096e+00  -3.4566447e+00  -4.3146116e+00  -1.5939314e+00  -3.0499050e+00  -2.6203265e-01  -1.7375060e+00   1.5978185e+00  -5.9030869e-01   5.6733406e+00   4.7126673e+00  -2.2820236e+00  -2.9039590e+00  -2.5668391e-01  -1.5757596e+00   4.1886795e+00   1.8828160e+00   9.1181276e+00   6.6085041e+00  -2.7410975e-01  -1.1023800e+00  -1.1648050e-01  -1.7475360e+00   5.5810273e+00   3.9886931e+00   7.0513633e+00   5.7403591e+00   5.7754725e+00   6.3135517e+00   4.4520529e+00   3.2810433e+00  -4.8941924e+00  -5.8873364e+00  -2.8062994e+00   3.0010746e+00   4.3042858e+00
  -3.2873153e+00  -4.0496456e+00  -3.9472503e+00  -6.1801454e+00  -1.5426845e+00  -3.0042846e+00   2.6009884e+00   1.7706731e+00   6.5606440e+00   5.3838761e+00  -1.2643911e+00  -2.9790363e+00   1.4633169e+00   2.2376183e-01   8.6384924e+00   5.2120326e+00  -5.7947332e+00  -4.4306776e+00   2.8306988e-01  -3.7797088e+00   5.0681885e+00  -4.8762981e+00  -6.1008942e+00  -4.4832851e+00  -5.8003160e+00  -3.3087823e+00  -4.3795692e+00  -1.5988738e+00  -2.1442210e+00   1.1575307e+00   8.4052864e-01  -3.6137940e+00  -4.9178516e+00  -3.3775885e+00  -4.4367516e+00   5.5198818e-02  -1.0529644e+00   4.9327152e+00   3.2167249e+00  -3.2715537e+00  -4.2488286e+00  -1.4403989e+00  -3.0331351e+00  -1.6128727e-01  -1.7745741e+00   1.5970234e+00  -6.3319513e-01   5.4667509e+00   4.5884507e+00  -2.1261289e+00  -2.7800729e+00  -1.0690266e-01  -1.5443320e+00   4.1309407e+00   1.7370893e+00   8.7545660e+00   6.2783239e+00  -1.2271210e-01  -1.0051422e+00  -9.9973384e-03  -1.7228733e+00   5.5068267e+00   3.8136094e+00   6.8114045e+00   5.4197643e+00   5.5457752e+00   5.9848974e+00   4.2718590e+00   3.1101544e+00  -4.7377684e+00  -5.7809560e+00  -2.7004039e+00   2.9760263e+00   4.1501225e+00
  -3.1386567e+00  -3.8835834e+00  -3.7412167e+00  -6.1096948e+00  -1.3947442e+00  -2.9622357e+00   2.5405108e+00   1.7604007e+00   6.3355977e+00   5.1468164e+00  -1.1345277e+00  -2.8593383e+00   1.5278337e+00   1.7560427e-01   8.3283994e+00   4.9140522e+00  -5.6692555e+00  -4.2720721e+00   3.4053404e-01  -3.6238227e+00   4.9500911e+00  -4.6768744e+00  -6.0205157e+00  -4.3021539e+00  -5.6873115e+00  -3.1586783e+00  -4.2614434e+00  -1.4968164e+00  -2.0328367e+00   1.1417501e+00   8.8748793e-01  -3.4560445e+00  -4.7952941e+00  -3.1923774e+00  -4.3871110e+00   9.3182369e-02  -1.0288430e+00   4.7464177e+00   3.1592793e+00  -3.0769918e+00  -4.1749471e+00  -1.2891229e+00  -3.0151728e+00  -6.0719089e-02  -1.8158874e+00   1.5946371e+00  -6.7845567e-01   5.2562253e+00   4.4291946e+00  -1.9727368e+00  -2.6683951e+00   3.5504563e-02  -1.5312987e+00   4.0603749e+00   1.5696077e+00   8.3757417e+00   5.9080493e+00   1.2706919e-02  -9.2497118e-01   8.2622214e-02  -1.7097961e+00   5.4203779e+00   3.6159756e+00   6.5655014e+00   5.0650422e+00   5.3191192e+00   5.6327044e+00   4.1028726e+00   2.9406454e+00  -4.5639756e+00  -5.6427668e+00  -2.5718992e+00   2.9498007e+00   3.9979248e+00
  -2.9952060e+00  -3.7270249e+00  -3.5236641e+00  -6.0213388e+00  -1.2424194e+00  -2.9013094e+00   2.4898833e+00   1.7420710e+00   6.1148191e+00   4.8883439e+00  -1.0128873e+00  -2.7568218e+00   1.5883738e+00   1.1251779e-01   8.0019070e+00   4.5829726e+00  -5.5230660e+00  -4.0886559e+00   4.0846412e-01  -3.4669258e+00   4.8295113e+00  -4.4571432e+00  -5.9181866e+00  -4.1008677e+00  -5.5468506e+00  -2.9904179e+00  -4.1194004e+00  -1.3788039e+00  -1.9019704e+00   1.1410099e+00   9.3515373e-01  -3.2916535e+00  -4.6602601e+00  -2.9986090e+00  -4.3231215e+00   1.3750095e-01  -9.9493037e-01   4.5752636e+00   3.0827778e+00  -2.8767709e+00  -4.0960993e+00  -1.1423804e+00  -2.9975497e+00   3.9017753e-02  -1.8609851e+00   1.5923007e+00  -7.2596245e-01   5.0477539e+00   4.2372647e+00  -1.8256712e+00  -2.5737256e+00   1.6682489e-01  -1.5380134e+00   3.9776648e+00   1.3820905e+00   7.9888226e+00   5.5036217e+00   1.2858922e-01  -8.6485927e-01   1.5733464e-01  -1.7103839e+00   5.3218919e+00   3.3970920e+00   6.3171893e+00   4.6800648e+00   5.0989576e+00   5.2616869e+00   3.9473983e+00   2.7751170e+00  -4.3780636e+00  -5.4763822e+00  -2.4209351e+00   2.9273339e+00   3.8507307e+00
  -2.8599641e+00  -3.5837269e+00  -3.2985513e+00  -5.9181371e+00  -1.0868368e+00  -2.8232780e+00   2.4537444e+00   1.7178037e+00   5.9028335e+00   4.6139116e+00  -9.0051798e-01  -2.6740344e+00   1.6431721e+00   3.4571011e-02   7.6640654e+00   4.2238550e+00  -5.3594413e+00  -3.8830130e+00   4.8980638e-01  -3.3125608e+00   4.7095647e+00  -4.2217193e+00  -5.7972293e+00  -3.8827264e+00  -5.3824554e+00  -2.8058510e+00  -3.9561575e+00  -1.2443588e+00  -1.7528874e+00   1.1590677e+00   9.8551508e-01  -3.1240625e+00  -4.5160813e+00  -2.7992172e+00  -4.2473302e+00   1.9013794e-01  -9.5136605e-01   4.4255500e+00   2.9907849e+00  -2.6742997e+00  -4.0150457e+00  -1.0018399e+00  -2.9813762e+00   1.3745352e-01  -1.9092649e+00   1.5915663e+00  -7.7565614e-01   4.8464961e+00   4.0158715e+00  -1.6880199e+00  -2.4994655e+00   2.8395571e-01  -1.5647009e+00   3.8836486e+00   1.1767675e+00   7.6000686e+00   5.0716901e+00   2.2225591e-01  -8.2682876e-01   2.1062585e-01  -1.7261907e+00   5.2115827e+00   3.1587596e+00   6.0693922e+00   4.2693868e+00   4.8876796e+00   4.8767743e+00   3.8063970e+00   2.6155963e+00  -4.1847696e+00  -5.2855177e+00  -2.2485037e+00   2.9120593e+00   3.7105744e+00
  -2.7350424e+00  -3.4560338e+00  -3.0693620e+00  -5.8026196e+00  -9.2889032e-01  -2.7303775e+00   2.4354524e+00   1.6893498e+00   5.7026600e+00   4.3286761e+00  -7.9763803e-01  -2.6120351e+00   1.6906515e+00  -5.7620493e-02   7.3196772e+00   3.8422092e+00  -5.1812378e+00  -3.6580361e+00   5.8617058e-01  -3.1634840e+00   4.5920938e+00  -3.9748877e+00  -5.6605745e+00  -3.6508926e+00  -5.1975704e+00  -2.6070229e+00  -3.7747987e+00  -1.0936583e+00  -1.5876720e+00   1.1980257e+00   1.0396763e+00  -2.9560653e+00  -4.3654238e+00  -2.5966788e+00  -4.1620060e+00   2.5268033e-01  -8.9889577e-01   4.3010868e+00   2.8864428e+00  -2.4725009e+00  -3.9340020e+00  -8.6853966e-01  -2.9672626e+00   2.3428574e-01  -1.9599931e+00   1.5938183e+00  -8.2756409e-01   4.6565613e+00   3.7688259e+00  -1.5620062e+00  -2.4473802e+00   3.8457874e-01  -1.6103877e+00   3.7793609e+00   9.5627788e-01   7.2146715e+00   4.6192860e+00   2.9206768e-01  -8.1176552e-01   2.3973051e-01  -1.7581177e+00   5.0897502e+00   2.9032272e+00   5.8244103e+00   3.8380939e+00   4.6866096e+00   4.4829391e+00   3.6795219e+00   2.4634541e+00  -3.9880997e+00  -5.0738164e+00  -2.0564452e+00   2.9056686e+00   3.5784117e+00
  -2.6216186e+00  -3.3448378e+00  -2.8390611e+00  -5.6766735e+00  -7.6928675e-01  -2.6251961e+00   2.4368993e+00   1.6579529e+00   5.5157703e+00   4.0372733e+00  -7.0370114e-01  -2.5702904e+00   1.7295108e+00  -1.6289830e-01   6.9732322e+00   3.4437569e+00  -4.9908005e+00  -3.4168337e+00   6.9771618e-01  -3.0215891e+00   4.4776224e+00  -3.7204889e+00  -5.5106150e+00  -3.4083260e+00  -4.9954210e+00  -2.3961502e+00  -3.5786518e+00  -9.2757475e-01  -1.4091561e+00   1.2582215e+00   1.0977494e+00  -2.7897497e+00  -4.2101823e+00  -2.3929969e+00  -4.0690113e+00   3.2619691e-01  -8.3885807e-01   4.2030863e+00   2.7722761e+00  -2.2737805e+00  -3.8545042e+00  -7.4292362e-01  -2.9552721e+00   3.2933831e-01  -2.0123130e+00   1.6001976e+00  -8.8179552e-01   4.4808821e+00   3.5002917e+00  -1.4489376e+00  -2.4175001e+00   4.6726239e-01  -1.6729015e+00   3.6660644e+00   7.2356689e-01   6.8366999e+00   4.1535095e+00   3.3751023e-01  -8.1932342e-01   2.4280298e-01  -1.8063214e+00   4.9568561e+00   2.6331214e+00   5.5839518e+00   3.3916379e+00   4.4960789e+00   4.0850319e+00   3.5652460e+00   2.3193683e+00  -3.7911941e+00  -4.8447238e+00  -1.8474001e+00   2.9080438e+00   3.4541341e+00
  -2.5199698e+00  -3.2496534e+00  -2.6101092e+00  -5.5414997e+00  -6.0861842e-01  -2.5105473e+00   2.4584326e+00   1.6242789e+00   5.3421835e+00   3.7436723e+00  -6.1753420e-01  -2.5466975e+00   1.7587819e+00  -2.7958385e-01   6.6288747e+00   3.0342101e+00  -4.7899414e+00  -3.1626476e+00   8.2316359e-01  -2.8879145e+00   4.3654446e+00  -3.4618753e+00  -5.3491322e+00  -3.1577681e+00  -4.7789131e+00  -2.1756049e+00  -3.3711613e+00  -7.4767701e-01  -1.2207956e+00   1.3382566e+00   1.1588484e+00  -2.6265083e+00  -4.0514532e+00  -2.1897374e+00  -3.9697279e+00   4.1114410e-01  -7.7311919e-01   4.1302589e+00   2.6500932e+00  -2.0800429e+00  -3.7773167e+00  -6.2493054e-01  -2.9449061e+00   4.2250117e-01  -2.0652505e+00   1.6115342e+00  -9.3851546e-01   4.3211540e+00   3.2145537e+00  -1.3492362e+00  -2.4081706e+00   5.3148671e-01  -1.7489461e+00   3.5452641e+00   4.8178562e-01   6.4691337e+00   3.6812490e+00   3.5920056e-01  -8.4790985e-01   2.1903141e-01  -1.8701591e+00   4.8135871e+00   2.3513605e+00   5.3492001e+00   2.9356629e+00   4.3155693e+00   3.6876348e+00   3.4610652e+00   2.1833338e+00  -3.5962802e+00  -4.6014115e+00  -1.6247126e+00   2.9173607e+00   3.3366696e+00
  -2.4295778e+00  -3.1687996e+00  -2.3845219e+00  -5.3976299e+00  -4.4745182e-01  -2.3893354e+00   2.4988866e+00   1.5884137e+00   5.1806681e+00   3.4511164e+00  -5.3753649e-01  -2.5377350e+00   1.7778577e+00  -4.0552061e-01   6.2903965e+00   2.6190851e+00  -4.5799892e+00  -2.8987765e+00   9.5992441e-01  -2.7627234e+00   4.2538359e+00  -3.2019157e+00  -5.1772964e+00  -2.9017591e+00  -4.5505883e+00  -1.9479015e+00  -3.1557727e+00  -5.5619048e-01  -1.0265048e+00   1.4351559e+00   1.2211815e+00  -2.4671142e+00  -3.8895871e+00  -1.9881065e+00  -3.8650241e+00   5.0730480e-01  -7.0396309e-01   4.0790990e+00   2.5209866e+00  -1.8927457e+00  -3.7023861e+00  -5.1412391e-01  -2.9351246e+00   5.1365925e-01  -2.1177203e+00   1.6282939e+00  -9.9789905e-01   4.1778701e+00   2.9158166e+00  -1.2625466e+00  -2.4162457e+00   5.7759346e-01  -1.8342521e+00   3.4186995e+00   2.3420305e-01   6.1139853e+00   3.2089455e+00   3.5881091e-01  -8.9475655e-01   1.6869260e-01  -1.9481746e+00   4.6608942e+00   2.0610648e+00   5.1209123e+00   2.4758401e+00   4.1439069e+00   3.2949384e+00   3.3637684e+00   2.0547235e+00  -3.4047105e+00  -4.3467471e+00  -1.3922903e+00   2.9303501e+00   3.2241645e+00
  -2.3492970e+00  -3.0996687e+00  -2.1639657e+00  -5.2450115e+00  -2.8642132e-01  -2.2644226e+00   2.5557182e+00   1.5499270e+00   5.0290444e+00   3.1621425e+00  -4.6192147e-01  -2.5387320e+00   1.7864901e+00  -5.3813489e-01   5.9612472e+00   2.2035568e+00  -4.3618867e+00  -2.6285147e+00   1.1043352e+00  -2.6456504e+00   4.1403687e+00  -2.9430537e+00  -4.9957311e+00  -2.6426859e+00  -4.3126266e+00  -1.7156870e+00  -2.9358258e+00  -3.5592153e-01  -8.3046236e-01   1.5446414e+00   1.2822295e+00  -2.3118477e+00  -3.7243125e+00  -1.7890579e+00  -3.7552776e+00   6.1376474e-01  -6.3394483e-01   4.0443328e+00   2.3854249e+00  -1.7129810e+00  -3.6288497e+00  -4.0984704e-01  -2.9244017e+00   6.0261724e-01  -2.1685335e+00   1.6505397e+00  -1.0600699e+00   4.0504210e+00   2.6080473e+00  -1.1879085e+00  -2.4374051e+00   6.0667179e-01  -1.9237973e+00   3.2883134e+00  -1.5864974e-02   5.7724831e+00   2.7424128e+00   3.3891938e-01  -9.5607068e-01   9.3146307e-02  -2.0381210e+00   4.5000122e+00   1.7654682e+00   4.8995359e+00   2.0177188e+00   3.9794953e+00   2.9106553e+00   3.2697518e+00   1.9323898e+00  -3.2170760e+00  -4.0833146e+00  -1.1544330e+00   2.9426906e+00   3.1142249e+00
  -2.2775727e+00  -3.0390552e+00  -1.9498735e+00  -5.0831412e+00  -1.2631926e-01  -2.1385079e+00   2.6252300e+00   1.5079886e+00   4.8845426e+00   2.8786685e+00  -3.8897631e-01  -2.5442291e+00   1.7847641e+00  -6.7451593e-01   5.6445586e+00   1.7923629e+00  -4.1363419e+00  -2.3551064e+00   1.2519690e+00  -2.5358926e+00   4.0222875e+00  -2.6874014e+00  -4.8046416e+00  -2.3828512e+00  -4.0668886e+00  -1.4817298e+00  -2.7144724e+00  -1.5015182e-01  -6.3690493e-01   1.6614925e+00   1.3389887e+00  -2.1606613e+00  -3.5549181e+00  -1.5934194e+00  -3.6404396e+00   7.2892728e-01  -5.6572107e-01   4.0194847e+00   2.2434189e+00  -1.5415767e+00  -3.5550998e+00  -3.1138858e-01  -2.9108170e+00   6.8903127e-01  -2.2164081e+00   1.6779150e+00  -1.1250301e+00   3.9372687e+00   2.2948677e+00  -1.1239740e+00  -2.4665571e+00   6.2039652e-01  -2.0120857e+00   3.1561996e+00  -2.6510656e-01   5.4452965e+00   2.2867171e+00   3.0279961e-01  -1.0272604e+00  -5.2290858e-03  -2.1370223e+00   4.3324510e+00   1.4678430e+00   4.6853329e+00   1.5666041e+00   3.8205654e+00   2.5379702e+00   3.1753513e+00   1.8148016e+00  -3.0333808e+00  -3.8134702e+00  -9.1564187e-01   2.9494864e+00   3.0042009e+00
  -2.2126829e+00  -2.9835085e+00  -1.7435653e+00  -4.9112376e+00   3.1830862e-02  -2.0140206e+00   2.7028652e+00   1.4615267e+00   4.7441903e+00   2.6021257e+00  -3.1731037e-01  -2.5483968e+00   1.7730537e+00  -8.1151269e-01   5.3431698e+00   1.3897591e+00  -3.9039966e+00  -2.0817148e+00   1.3979951e+00  -2.4324247e+00   3.8969107e+00  -2.4368541e+00  -4.6039800e+00  -2.1245524e+00  -3.8150036e+00  -1.2489032e+00  -2.4946124e+00   5.7491138e-02  -4.4992439e-01   1.7799631e+00   1.3882561e+00  -2.0133614e+00  -3.3804721e+00  -1.4020185e+00  -3.5201408e+00   8.5056700e-01  -5.0187145e-01   3.9975119e+00   2.0947359e+00  -1.3792028e+00  -3.4789070e+00  -2.1813814e-01  -2.8921775e+00   7.7235575e-01  -2.2599882e+00   1.7096508e+00  -1.1925858e+00   3.8361576e+00   1.9795032e+00  -1.0692449e+00  -2.4982814e+00   6.2083991e-01  -2.0934643e+00   3.0245314e+00  -5.1024298e-01   5.1327763e+00   1.8461209e+00   2.5416978e-01  -1.1032144e+00  -1.2315432e-01  -2.2412681e+00   4.1599651e+00   1.1714462e+00   4.4785038e+00   1.1274732e+00   3.6654187e+00   2.1795302e+00   3.0771700e+00   1.7002071e+00  -2.8532566e+00  -3.5394296e+00  -6.8042390e-01   2.9457899e+00   2.8914827e+00
  -2.1529830e+00  -2.9296813e+00  -1.5463579e+00  -4.7284379e+00   1.8672503e-01  -1.8930397e+00   2.7835455e+00   1.4094047e+00   4.6051817e+00   2.3336172e+00  -2.4606632e-01  -2.5454705e+00   1.7519651e+00  -9.4584422e-01   5.0596509e+00   9.9952317e-01  -3.6656096e+00  -1.8114064e+00   1.5375521e+00  -2.3342140e+00   3.7620144e+00  -2.1932133e+00  -4.3936415e+00  -1.8701575e+00  -3.5584762e+00  -1.0201638e+00  -2.2788565e+00   2.6317681e-01  -2.7328216e-01   1.8942163e+00   1.4269238e+00  -1.8697911e+00  -3.2000590e+00  -1.2157989e+00  -3.3938263e+00   9.7591926e-01  -4.4472592e-01   3.9714489e+00   1.9391339e+00  -1.2264729e+00  -3.3975978e+00  -1.2971925e-01  -2.8661638e+00   8.5181189e-01  -2.2978716e+00   1.7445960e+00  -1.2622780e+00   3.7443683e+00   1.6647832e+00  -1.0223035e+00  -2.5272670e+00   6.1027599e-01  -2.1624580e+00   2.8954775e+00  -7.4804031e-01   4.8351812e+00   1.4240837e+00   1.9692183e-01  -1.1786170e+00  -2.5661205e-01  -2.3467331e+00   3.9845037e+00   8.7948931e-01   4.2792992e+00   7.0493198e-01   3.5126452e+00   1.8374729e+00   2.9723692e+00   1.5868034e+00  -2.6761952e+00  -3.2633682e+00  -4.5310616e-01   2.9271102e+00   2.7737815e+00
  -2.0971287e+00  -2.8746348e+00  -1.3596537e+00  -4.5339961e+00   3.3676051e-01  -1.7772367e+00   2.8620279e+00   1.3506019e+00   4.4651994e+00   2.0740723e+00  -1.7507042e-01  -2.5301612e+00   1.7222747e+00  -1.0742170e+00   4.7963137e+00   6.2499832e-01  -3.4222215e+00  -1.5471466e+00   1.6660998e+00  -2.2404116e+00   3.6161508e+00  -1.9583013e+00  -4.1736613e+00  -1.6221679e+00  -3.2988031e+00  -7.9852082e-01  -2.0695098e+00   4.6302174e-01  -1.1025406e-01   1.9987437e+00   1.4522580e+00  -1.7299950e+00  -3.0130072e+00  -1.0359102e+00  -3.2609051e+00   1.1018008e+00  -3.9621158e-01   3.9350118e+00   1.7765848e+00  -1.0840335e+00  -3.3082757e+00  -4.6086089e-02  -2.8304899e+00   9.2638360e-01  -2.3286419e+00   1.7812719e+00  -1.3333248e+00   3.6589744e+00   1.3531863e+00  -9.8201407e-01  -2.5486996e+00   5.9099625e-01  -2.2140937e+00   2.7711122e+00  -9.7530855e-01   4.5528688e+00   1.0233111e+00   1.3485454e-01  -1.2482734e+00  -4.0104319e-01  -2.4489255e+00   3.8081479e+00   5.9513532e-01   4.0881085e+00   3.0320762e-01   3.3612966e+00   1.5134844e+00   2.8589019e+00   1.4729037e+00  -2.5017710e+00  -2.9875250e+00  -2.3766924e-01   2.8898644e+00   2.6493704e+00
  -2.0442574e+00  -2.8160801e+00  -1.1849952e+00  -4.3274718e+00   4.8005150e-01  -1.6678446e+00   2.9332523e+00   1.2843761e+00   4.3226595e+00   1.8243785e+00  -1.0490783e-01  -2.4980085e+00   1.6848681e+00  -1.1934408e+00   4.5552067e+00   2.6916621e-01  -3.1752918e+00  -1.2918003e+00   1.7797212e+00  -2.1505063e+00   3.4588737e+00  -1.7340505e+00  -3.9443977e+00  -1.3832577e+00  -3.0375879e+00  -5.8699372e-01  -1.8685742e+00   6.5323649e-01   3.6486964e-02   2.0887365e+00   1.4621353e+00  -1.5943508e+00  -2.8190894e+00  -8.6376478e-01  -3.1209014e+00   1.2247548e+00  -3.5772964e-01   3.8831148e+00   1.6074602e+00  -9.5262577e-01  -3.2080703e+00   3.2424669e-02  -2.7830642e+00   9.9484108e-01  -2.3509097e+00   1.8179495e+00  -1.4045813e+00   3.5770962e+00   1.0469184e+00  -9.4767656e-01  -2.5585664e+00   5.6515107e-01  -2.2441907e+00   2.6533286e+00  -1.1888969e+00   4.2864341e+00   6.4583824e-01   7.1430187e-02  -1.3074174e+00  -5.5156305e-01  -2.5431481e+00   3.6330409e+00   3.2151387e-01   3.9055199e+00  -7.3830624e-02   3.2110023e+00   1.2088799e+00   2.7356677e+00   1.3570821e+00  -2.3298388e+00  -2.7142916e+00  -3.7610789e-02   2.8317279e+00   2.5172584e+00
  -1.9941113e+00  -2.7525339e+00  -1.0240796e+00  -4.1088844e+00   6.1448108e-01  -1.5656495e+00   2.9926579e+00   1.2103949e+00   4.1768551e+00   1.5854678e+00  -3.6918706e-02  -2.4456470e+00   1.6406864e+00  -1.3005350e+00   4.3380923e+00  -6.5268762e-02  -2.9267896e+00  -1.0481339e+00   1.8753514e+00  -2.0644260e+00   3.2908439e+00  -1.5225590e+00  -3.7066815e+00  -1.1562798e+00  -2.7766340e+00  -3.8855935e-01  -1.6777625e+00   8.3026420e-01   1.6494523e-01   2.1603822e+00   1.4552184e+00  -1.4636543e+00  -2.6186719e+00  -7.0105125e-01  -2.9735897e+00   1.3412133e+00  -3.3007158e-01   3.8122596e+00   1.4326565e+00  -8.3311893e-01  -3.0943928e+00   1.0509037e-01  -2.7221368e+00   1.0557928e+00  -2.3633538e+00   1.8527428e+00  -1.4745231e+00   3.4961302e+00   7.4801039e-01  -9.1911877e-01  -2.5538566e+00   5.3462671e-01  -2.2495928e+00   2.5437627e+00  -1.3856944e+00   4.0367851e+00   2.9313277e-01   9.5734526e-03  -1.3519795e+00  -7.0317985e-01  -2.6246734e+00   3.4613180e+00   6.1747544e-02   3.7323460e+00  -4.2263175e-01   3.0620193e+00   9.2468833e-01   2.6025791e+00   1.2382874e+00  -2.1606822e+00  -2.4462743e+00   1.4415597e-01   2.7518544e+00   2.3772866e+00
  -1.9470875e+00  -2.6833844e+00  -8.7873194e-01  -3.8788270e+00   7.3778489e-01  -1.4710051e+00   3.0364466e+00   1.1288210e+00   4.0279999e+00   1.3583489e+00   2.6882017e-02  -2.3709761e+00   1.5906859e+00  -1.3928179e+00   4.1464067e+00  -3.7579844e-01  -2.6792275e+00  -8.1880853e-01   1.9509165e+00  -1.9825804e+00   3.1138116e+00  -1.3261012e+00  -3.4619171e+00  -9.4423363e-01  -2.5180051e+00  -2.0608398e-01  -1.4985194e+00   9.9090364e-01   2.7383366e-01   2.2110673e+00   1.4310555e+00  -1.3391532e+00  -2.4128045e+00  -5.4970405e-01  -2.8191029e+00   1.4476686e+00  -3.1337920e-01   3.7207738e+00   1.2536441e+00  -7.2650764e-01  -2.9651794e+00   1.7084578e-01  -2.6464214e+00   1.1077617e+00  -2.3647627e+00   1.8837162e+00  -1.5412596e+00   3.4139388e+00   4.5842007e-01  -8.9672312e-01  -2.5326528e+00   5.0096348e-01  -2.2283277e+00   2.4437342e+00  -1.5626454e+00   3.8051463e+00  -3.3798432e-02  -4.8475241e-02  -1.3787948e+00  -8.5100195e-01  -2.6889242e+00   3.2950435e+00  -1.8102524e-01   3.5696159e+00  -7.3992583e-01   2.9152199e+00   6.6173461e-01   2.4605404e+00   1.1159166e+00  -1.9951052e+00  -2.1863193e+00   3.0536607e-01   2.6509486e+00   2.2301386e+00
  -1.9042150e+00  -2.6088642e+00  -7.5083822e-01  -3.6385264e+00   8.4766275e-01  -1.3838659e+00   3.0617791e+00   1.0403429e+00   3.8771659e+00   1.1440831e+00   8.3950812e-02  -2.2732322e+00   1.5358132e+00  -1.4679765e+00   3.9812122e+00  -6.6004938e-01  -2.4356348e+00  -6.0636419e-01   2.0053790e+00  -1.9058496e+00   2.9304743e+00  -1.1470937e+00  -3.2121283e+00  -7.5019449e-01  -2.2640459e+00  -4.2246288e-02  -1.3320421e+00   1.1324125e+00   3.6256319e-01   2.2394796e+00   1.3900996e+00  -1.2225265e+00  -2.2032403e+00  -4.1183084e-01  -2.6580045e+00   1.5408428e+00  -3.0715090e-01   3.6088882e+00   1.0724369e+00  -6.3387579e-01  -2.8191008e+00   2.2836834e-01  -2.5551826e+00   1.1492797e+00  -2.3540801e+00   1.9089987e+00  -1.6025805e+00   3.3289912e+00   1.8012076e-01  -8.8138467e-01  -2.4941155e+00   4.6531659e-01  -2.1796850e+00   2.3542114e+00  -1.7167877e+00   3.5930052e+00  -3.3431119e-01  -1.0124344e-01  -1.3857385e+00  -9.9042052e-01  -2.7316531e+00   3.1361557e+00  -4.0364248e-01   3.4185386e+00  -1.0226993e+00   2.7720180e+00   4.2070681e-01   2.3113423e+00   9.8984390e-01  -1.8344564e+00  -1.9374952e+00   4.4443029e-01   2.5311919e+00   2.0772684e+00
  -1.8670537e+00  -2.5299444e+00  -6.4224374e-01  -3.3898463e+00   9.4190884e-01  -1.3038356e+00   3.0668948e+00   9.4615281e-01   3.7261401e+00   9.4371045e-01   1.3141322e-01  -2.1529652e+00   1.4769990e+00  -1.5241156e+00   3.8431392e+00  -9.1575325e-01  -2.1994707e+00  -4.1318715e-01   2.0386933e+00  -1.8355183e+00   2.7442418e+00  -9.8801434e-01  -2.9599416e+00  -5.7720602e-01  -2.0173589e+00   1.0054934e-01  -1.1793007e+00   1.2525871e+00   4.3119603e-01   2.2456060e+00   1.3336499e+00  -1.1158098e+00  -1.9923896e+00  -2.8960192e-01  -2.4913163e+00   1.6178489e+00  -3.1029284e-01   3.4786587e+00   8.9148557e-01  -5.5632722e-01  -2.6557183e+00   2.7619517e-01  -2.4482834e+00   1.1789952e+00  -2.3304467e+00   1.9268987e+00  -1.6560354e+00   3.2404493e+00  -8.4833744e-02  -8.7440705e-01  -2.4383809e+00   4.2845738e-01  -2.1042098e+00   2.2758001e+00  -1.8453184e+00   3.4020053e+00  -6.0804641e-01  -1.4804256e-01  -1.3717815e+00  -1.1172597e+00  -2.7491159e+00   2.9864255e+00  -6.0293865e-01   3.2804371e+00  -1.2681970e+00   2.6342536e+00   2.0220196e-01   2.1574941e+00   8.6041081e-01  -1.6805879e+00  -1.7030296e+00   5.6042790e-01   2.3960338e+00   1.9207628e+00
  -1.8375226e+00  -2.4481662e+00  -5.5462794e-01  -3.1352390e+00   1.0185514e+00  -1.2302328e+00   3.0511526e+00   8.4786959e-01   3.5772135e+00   7.5813981e-01   1.6629632e-01  -2.0119386e+00   1.4151686e+00  -1.5597900e+00   3.7323386e+00  -1.1407589e+00  -1.9744836e+00  -2.4146394e-01   2.0516817e+00  -1.7731655e+00   2.5589239e+00  -8.5128311e-01  -2.7085119e+00  -4.2814378e-01  -1.7807365e+00   2.2026368e-01  -1.0410522e+00   1.3498155e+00   4.8036881e-01   2.2306358e+00   1.2637231e+00  -1.0212773e+00  -1.7832099e+00  -1.8511204e-01  -2.3205074e+00   1.6763310e+00  -3.2121144e-01   3.3337428e+00   7.1350809e-01  -4.9489550e-01  -2.4755762e+00   3.1286069e-01  -2.3261934e+00   1.1957829e+00  -2.2932418e+00   1.9360110e+00  -1.6990479e+00   3.1481923e+00  -3.3427827e-01  -8.7734310e-01  -2.3663913e+00   3.9081015e-01  -2.0036190e+00   2.2087573e+00  -1.9456866e+00   3.2338020e+00  -8.5487823e-01  -1.8891911e-01  -1.3369711e+00  -1.2278903e+00  -2.7382348e+00   2.8474280e+00  -7.7579902e-01   3.1566722e+00  -1.4739574e+00   2.5040437e+00   6.7483955e-03   2.0020124e+00   7.2837659e-01  -1.5357559e+00  -1.4862054e+00   6.5307029e-01   2.2498743e+00   1.7631506e+00
  -1.8176751e+00  -2.3654329e+00  -4.8936575e-01  -2.8776495e+00   1.0759893e+00  -1.1621672e+00   3.0149908e+00   7.4741978e-01   3.4329379e+00   5.8802683e-01   1.8577946e-01  -1.8529639e+00   1.3512628e+00  -1.5740263e+00   3.6484402e+00  -1.3330860e+00  -1.7645311e+00  -9.3122408e-02   2.0458525e+00  -1.7205226e+00   2.3783915e+00  -7.3911612e-01  -2.4613981e+00  -3.0556004e-01  -1.5570576e+00   3.1531031e-01  -9.1785066e-01   1.4231028e+00   5.1119341e-01   2.1967767e+00   1.1828695e+00  -9.4128435e-01  -1.5790453e+00  -1.0022824e-01  -2.1474454e+00   1.7145773e+00  -3.3793961e-01   3.1790583e+00   5.4127879e-01  -4.5043581e-01  -2.2802255e+00   3.3704145e-01  -2.1899643e+00   1.1988473e+00  -2.2421314e+00   1.9353087e+00  -1.7290580e+00   3.0527864e+00  -5.6594436e-01  -8.9179497e-01  -2.2796879e+00   3.5251881e-01  -1.8806529e+00   2.1530264e+00  -2.0157120e+00   3.0898946e+00  -1.0748882e+00  -2.2454517e-01  -1.2823412e+00  -1.3193106e+00  -2.6967447e+00   2.7205270e+00  -9.1925155e-01   3.0485604e+00  -1.6378824e+00   2.3836248e+00  -1.6519516e-01   1.8481872e+00   5.9484513e-01  -1.4024689e+00  -1.2902233e+00   7.2264023e-01   2.0976708e+00   1.6071868e+00
  -1.8094356e+00  -2.2837830e+00  -4.4739012e-01  -2.6203847e+00   1.1131138e+00  -1.0986257e+00   2.9598174e+00   6.4688869e-01   3.2958703e+00   4.3365904e-01   1.8744584e-01  -1.6796880e+00   1.2862632e+00  -1.5663400e+00   3.5905275e+00  -1.4910160e+00  -1.5733740e+00   3.0235969e-02   2.0231793e+00  -1.6793077e+00   2.2062430e+00  -6.5336303e-01  -2.2223990e+00  -2.1152500e-01  -1.3491583e+00   3.8463398e-01  -8.1005363e-01   1.4720690e+00   5.2514370e-01   2.1470132e+00   1.0939569e+00  -8.7808923e-01  -1.3834291e+00  -3.6436833e-02  -1.9743180e+00   1.7315975e+00  -3.5828618e-01   3.0203552e+00   3.7740239e-01  -4.2351250e-01  -2.0721707e+00   3.4769317e-01  -2.0411761e+00   1.1878097e+00  -2.1771083e+00   1.9242129e+00  -1.7436838e+00   2.9553959e+00  -7.7750544e-01  -9.1918937e-01  -2.1801875e+00   3.1353446e-01  -1.7388752e+00   2.1082871e+00  -2.0537129e+00   2.9714541e+00  -1.2683606e+00  -2.5606088e-01  -1.2097659e+00  -1.3891950e+00  -2.6233149e+00   2.6068721e+00  -1.0305911e+00   2.9572892e+00  -1.7583346e+00   2.2751961e+00  -3.1325869e-01   1.6993551e+00   4.6117397e-01  -1.2833026e+00  -1.1180441e+00   7.6991435e-01   1.9445153e+00   1.4556353e+00
  -1.8143288e+00  -2.2051710e+00  -4.2906776e-01  -2.3669580e+00   1.1294037e+00  -1.0385649e+00   2.8878375e+00   5.4835901e-01   3.1683346e+00   2.9487094e-01   1.6951749e-01  -1.4963516e+00   1.2212099e+00  -1.5367501e+00   3.5571319e+00  -1.6132101e+00  -1.4044622e+00   1.2740502e-01   1.9858724e+00  -1.6510538e+00   2.0455066e+00  -5.9534731e-01  -1.9953667e+00  -1.4747634e-01  -1.1596886e+00   4.2777166e-01  -7.1782580e-01   1.4969203e+00   5.2393779e-01   2.0848199e+00   9.9994162e-01  -8.3366409e-01  -1.1998667e+00   5.2953671e-03  -1.8035361e+00   1.7271570e+00  -3.7999686e-01   2.8637377e+00   2.2410080e-01  -4.1429415e-01  -1.8547534e+00   3.4416852e-01  -1.8818659e+00   1.1627685e+00  -2.0985378e+00   1.9026309e+00  -1.7408920e+00   2.8576458e+00  -9.6665242e-01  -9.6054891e-01  -2.0699717e+00   2.7371523e-01  -1.5824427e+00   2.0740145e+00  -2.0586390e+00   2.8791548e+00  -1.4357902e+00  -2.8488222e-01  -1.1217722e+00  -1.4359201e+00  -2.5176419e+00   2.5074035e+00  -1.1075279e+00   2.8838430e+00  -1.8342501e+00   2.1807767e+00  -4.3719187e-01   1.5586878e+00   3.2888088e-01  -1.1806947e+00  -9.7222414e-01   7.9607412e-01   1.7952158e+00   1.3110689e+00
  -1.8332252e+00  -2.1312730e+00  -4.3410253e-01  -2.1209242e+00   1.1249863e+00  -9.8100161e-01   2.8018375e+00   4.5375645e-01   3.0522154e+00   1.7101026e-01   1.3105744e-01  -1.3075275e+00   1.1572048e+00  -1.4857966e+00   3.5462468e+00  -1.6988341e+00  -1.2607300e+00   1.9763708e-01   1.9361599e+00  -1.6369409e+00   1.8984182e+00  -5.6572318e-01  -1.7840084e+00  -1.1409425e-01  -9.9096799e-01   4.4488979e-01  -6.4114332e-01   1.4983961e+00   5.0942338e-01   2.0138562e+00   9.0365225e-01  -8.0951428e-01  -1.0316140e+00   2.4631505e-02  -1.6376237e+00   1.7017689e+00  -4.0091228e-01   2.7151697e+00   8.3040481e-02  -4.2246580e-01  -1.6319749e+00   3.2630420e-01  -1.7144439e+00   1.1243260e+00  -2.0071885e+00   1.8709608e+00  -1.7191598e+00   2.7614465e+00  -1.1311885e+00  -1.0162807e+00  -1.9511041e+00   2.3292685e-01  -1.4158587e+00   2.0495380e+00  -2.0301835e+00   2.8130224e+00  -1.5778880e+00  -3.1249451e-01  -1.0213282e+00  -1.4585721e+00  -2.3805015e+00   2.4228619e+00  -1.1483437e+00   2.8289354e+00  -1.8652529e+00   2.1020864e+00  -5.3690123e-01   1.4290212e+00   1.9955540e-01  -1.0967414e+00  -8.5476041e-01   8.0261278e-01   1.6539275e+00   1.1757079e+00
  -1.8661383e+00  -2.0633365e+00  -4.6147449e-01  -1.8857180e+00   1.1006545e+00  -9.2509790e-01   2.7049400e+00   3.6471908e-01   2.9488048e+00   6.0959737e-02   7.2122554e-02  -1.1178585e+00   1.0953924e+00  -1.4145544e+00   3.5553555e+00  -1.7476759e+00  -1.1444202e+00   2.4069469e-01   1.8761053e+00  -1.6376503e+00   1.7662844e+00  -5.6436499e-01  -1.5916980e+00  -1.1121281e-01  -8.4485777e-01   4.3679182e-01  -5.7979949e-01   1.4776973e+00   4.8347460e-01   1.9376724e+00   8.0760549e-01  -8.0651982e-01  -8.8147290e-01   2.1936099e-02  -1.4791084e+00   1.6566410e+00  -4.1911008e-01   2.5800060e+00  -4.4778546e-02  -4.4716747e-01  -1.4082743e+00   2.9446833e-01  -1.5416046e+00   1.0735761e+00  -1.9042534e+00   1.8300571e+00  -1.6776158e+00   2.6687891e+00  -1.2691294e+00  -1.0860049e+00  -1.8254939e+00   1.9113253e-01  -1.2437318e+00   2.0340911e+00  -1.9688682e+00   2.7723092e+00  -1.6955760e+00  -3.4025247e-01  -9.1162665e-01  -1.4569422e+00  -2.2137562e+00   2.3537950e+00  -1.1520434e+00   2.7929501e+00  -1.8517540e+00   2.0404486e+00  -6.1248501e-01   1.3127221e+00   7.4786465e-02  -1.0330101e+00  -7.6695950e-01   7.9124300e-01   1.5238636e+00   1.0513064e+00
  -1.9120909e+00  -2.0020794e+00  -5.0942124e-01  -1.6645020e+00   1.0578419e+00  -8.7023284e-01   2.6003524e+00   2.8250478e-01   2.8587075e+00  -3.6777389e-02  -6.1469792e-03  -9.3180765e-01   1.0369195e+00  -1.3246394e+00   3.5814749e+00  -1.7602334e+00  -1.0569485e+00   2.5688206e-01   1.8074753e+00  -1.6532496e+00   1.6494428e+00  -5.9029926e-01  -1.4213058e+00  -1.3777746e-01  -7.2265638e-01   4.0489493e-01  -5.3341402e-01   1.4364020e+00   4.4790570e-01   1.8594441e+00   7.1387200e-01  -8.2481326e-01  -7.5161494e-01  -1.6995787e-03  -1.3304144e+00   1.5935841e+00  -4.3301894e-01   2.4625803e+00  -1.5905715e-01  -4.8696698e-01  -1.1882790e+00   2.4956737e-01  -1.3662351e+00   1.0120538e+00  -1.7913501e+00   1.7811629e+00  -1.6161422e+00   2.5815324e+00  -1.3787956e+00  -1.1684430e+00  -1.6948131e+00   1.4846127e-01  -1.0705506e+00   2.0268494e+00  -1.8760799e+00   2.7554017e+00  -1.7899593e+00  -3.6920752e-01  -7.9587854e-01  -1.4315113e+00  -2.0203098e+00   2.3005606e+00  -1.1184809e+00   2.7758890e+00  -1.7950198e+00   1.9967180e+00  -6.6426028e-01   1.2116047e+00  -4.3888700e-02  -9.9038805e-01  -7.0934142e-01   7.6381169e-01   1.4071109e+00   9.3909393e-01
  -1.9690775e+00  -1.9476473e+00  -5.7546610e-01  -1.4600388e+00   9.9855548e-01  -8.1605369e-01   2.4911288e+00   2.0794558e-01   2.7818025e+00  -1.2394017e-01  -1.0151208e-01  -7.5343317e-01   9.8287463e-01  -1.2181986e+00   3.6212090e+00  -1.7377645e+00  -9.9881786e-01   2.4705535e-01   1.7316678e+00  -1.6831233e+00   1.5473173e+00  -6.4168853e-01  -1.2750627e+00  -1.9185371e-01  -6.2502975e-01   3.5117489e-01  -5.0144500e-01   1.3763741e+00   4.0440595e-01   1.7817571e+00   6.2400162e-01  -8.6370534e-01  -6.4345020e-01  -4.4479075e-02  -1.1937668e+00   1.5148879e+00  -4.4149685e-01   2.3658822e+00  -2.6015252e-01  -5.3986806e-01  -9.7654504e-01   1.9301206e-01  -1.1913211e+00   9.4165009e-01  -1.6704925e+00   1.7258104e+00  -1.5354301e+00   2.5011955e+00  -1.4588889e+00  -1.2613810e+00  -1.5604719e+00   1.0524493e-01  -9.0048999e-01   2.0269476e+00  -1.7540600e+00   2.7597726e+00  -1.8622755e+00  -3.9997763e-01  -6.7713362e-01  -1.3834240e+00  -1.8040052e+00   2.2633150e+00  -1.0484513e+00   2.7773236e+00  -1.6972007e+00   1.9712289e+00  -6.9278068e-01   1.1268867e+00  -1.5501470e-01  -9.6897835e-01  -6.8158788e-01   7.2222453e-01   1.3045609e+00   8.3976942e-01
  -2.0341231e+00  -1.8996214e+00  -6.5648864e-01  -1.2745843e+00   9.2527403e-01  -7.6250349e-01   2.3799630e+00   1.4144983e-01   2.7172656e+00  -2.0233534e-01  -2.1069835e-01  -5.8620093e-01   9.3421604e-01  -1.0978763e+00   3.6708117e+00  -1.6822891e+00  -9.6958755e-01   2.1260812e-01   1.6497041e+00  -1.7259519e+00   1.4585543e+00  -7.1586750e-01  -1.1544616e+00  -2.7068518e-01  -5.5197714e-01   2.7808525e-01  -4.8320459e-01   1.2996724e+00   3.5449709e-01   1.7064593e+00   5.3901030e-01  -9.2166446e-01  -5.5754779e-01  -1.0396741e-01  -1.0711059e+00   1.4231778e+00  -4.4386892e-01   2.2913418e+00  -3.4895990e-01  -6.0335348e-01  -7.7729962e-01   1.2664892e-01  -1.0198512e+00   8.6450114e-01  -1.5440341e+00   1.6657031e+00  -1.4369812e+00   2.4287751e+00  -1.5085461e+00  -1.3617161e+00  -1.4236455e+00   6.2019305e-02  -7.3725627e-01   2.0334814e+00  -1.6058364e+00   2.7819820e+00  -1.9138246e+00  -4.3267344e-01  -5.5813835e-01  -1.3144483e+00  -1.5694705e+00   2.2419858e+00  -9.4373546e-01   2.7963491e+00  -1.5613165e+00   1.9637604e+00  -6.9884585e-01   1.0591836e+00  -2.5722871e-01  -9.6805285e-01  -6.8253682e-01   6.6838409e-01   1.2159571e+00   7.5354125e-01
  -2.1034393e+00  -1.8570764e+00  -7.4883439e-01  -1.1098104e+00   8.4082184e-01  -7.0982208e-01   2.2690301e+00   8.3047192e-02   2.6636436e+00  -2.7364852e-01  -3.2953753e-01  -4.3284228e-01   8.9169798e-01  -9.6675100e-01   3.7262595e+00  -1.5965463e+00  -9.6789696e-01   1.5543435e-01   1.5622774e+00  -1.7797449e+00   1.3812225e+00  -8.0942967e-01  -1.0601990e+00  -3.7079670e-01  -5.0283506e-01   1.8845699e-01  -4.7787621e-01   1.2084699e+00   2.9951380e-01   1.6345876e+00   4.5942427e-01  -9.9635079e-01  -4.9361255e-01  -1.7719414e-01  -9.6401622e-01   1.3212624e+00  -4.3992539e-01   2.2387407e+00  -4.2673804e-01  -6.7446019e-01  -5.9420755e-01   5.2665691e-02  -8.5472020e-01   7.8286395e-01  -1.4145826e+00   1.6025869e+00  -1.3230534e+00   2.3646069e+00  -1.5273727e+00  -1.4655877e+00  -1.2853457e+00   1.9488852e-02  -5.8397557e-01   2.0454900e+00  -1.4351094e+00   2.8177268e+00  -1.9458921e+00  -4.6688058e-01  -4.4123950e-01  -1.2269208e+00  -1.3219124e+00   2.2362263e+00  -8.0709340e-01   2.8315413e+00  -1.3911972e+00   1.9735153e+00  -6.8350341e-01   1.0085323e+00  -3.4926011e-01  -9.8606302e-01  -7.1022393e-01   6.0414396e-01   1.1400460e+00   6.8020151e-01
  -2.1726587e+00  -1.8186746e+00  -8.4845261e-01  -9.6675400e-01   7.4822935e-01  -6.5852002e-01   2.1598870e+00   3.2466193e-02   2.6189642e+00  -3.3926539e-01  -4.5317725e-01  -2.9526619e-01   8.5580572e-01  -8.2824210e-01   3.7833304e+00  -1.4839141e+00  -9.9153523e-01   7.7872236e-02   1.4698498e+00  -1.8419207e+00   1.3130474e+00  -9.1835479e-01  -9.9215917e-01  -4.8813371e-01  -4.7631315e-01   8.5387667e-02  -4.8453144e-01   1.1049846e+00   2.4060412e-01   1.5663713e+00   3.8536941e-01  -1.0847018e+00  -4.5051769e-01  -2.6078300e-01  -8.7366656e-01   1.2119858e+00  -4.2988388e-01   2.2062511e+00  -4.9490247e-01  -7.4987701e-01  -4.3017058e-01  -2.6518385e-02  -6.9862972e-01   6.9899066e-01  -1.2848879e+00   1.5381275e+00  -1.1965584e+00   2.3082802e+00  -1.5154657e+00  -1.5685827e+00  -1.1465198e+00  -2.1537761e-02  -4.4312862e-01   2.0619261e+00  -1.2460977e+00   2.8619537e+00  -1.9596813e+00  -5.0169782e-01  -3.2833366e-01  -1.1236704e+00  -1.0668730e+00   2.2453537e+00  -6.4220689e-01   2.8809185e+00  -1.1913882e+00   1.9991083e+00  -6.4804987e-01   9.7443100e-01  -4.2992953e-01  -1.0207067e+00  -7.6196198e-01   5.3127833e-01   1.0748099e+00   6.1921807e-01
  -2.2371217e+00  -1.7827853e+00  -9.5105297e-01  -8.4578926e-01   6.5059381e-01  -6.0932858e-01   2.0534369e+00  -1.0770391e-02   2.5808756e+00  -4.0012724e-01  -5.7634253e-01  -1.7452604e-01   8.2670920e-01  -6.8598969e-01   3.8376919e+00  -1.3483015e+00  -1.0375510e+00  -1.7364811e-02   1.3727791e+00  -1.9094294e+00   1.2516557e+00  -1.0381673e+00  -9.4943149e-01  -6.1822397e-01  -4.7055585e-01  -2.7870249e-02  -5.0214321e-01   9.9143171e-01   1.7874759e-01   1.5013076e+00   3.1669050e-01  -1.1830629e+00  -4.2638571e-01  -3.5109431e-01  -8.0076439e-01   1.0980965e+00  -4.1432370e-01   2.1905972e+00  -5.5481405e-01  -8.2606012e-01  -2.8717358e-01  -1.0836513e-01  -5.5399049e-01   6.1501472e-01  -1.1577131e+00   1.4738025e+00  -1.0609177e+00   2.2586197e+00  -1.4734286e+00  -1.6660013e+00  -1.0081573e+00  -6.0230147e-02  -3.1652767e-01   2.0816194e+00  -1.0433603e+00   2.9090177e+00  -1.9562728e+00  -5.3581841e-01  -2.2086162e-01  -1.0079220e+00  -8.0996484e-01   2.2682749e+00  -4.5357407e-01   2.9419138e+00  -9.6702869e-01   2.0385615e+00  -5.9403593e-01   9.5588797e-01  -4.9815816e-01  -1.0690432e+00  -8.3445150e-01   4.5146816e-01   1.0177515e+00   5.6982892e-01
  -2.2921857e+00  -1.7476178e+00  -1.0522710e+00  -7.4662384e-01   5.5095163e-01  -5.6312891e-01   1.9499577e+00  -4.7247141e-02   2.5467972e+00  -4.5664367e-01  -6.9362792e-01  -7.0840209e-02   8.0424360e-01  -5.4371497e-01   3.8849973e+00  -1.1940283e+00  -1.1023871e+00  -1.2726363e-01   1.2714585e+00  -1.9789039e+00   1.1947988e+00  -1.1641134e+00  -9.3035921e-01  -7.5635013e-01  -4.8322209e-01  -1.4801105e-01  -5.2959546e-01   8.6999432e-01   1.1478642e-01   1.4383005e+00   2.5308225e-01  -1.2873510e+00  -4.1870984e-01  -4.4437131e-01  -7.4552092e-01   9.8214147e-01  -3.9410069e-01   2.1873215e+00  -6.0758969e-01  -8.9935884e-01  -1.6618523e-01  -1.9032487e-01  -4.2282709e-01   5.3286031e-01  -1.0356972e+00   1.4108195e+00  -9.1989001e-01   2.2137343e+00  -1.4023927e+00  -1.7531571e+00  -8.7138471e-01  -9.5821499e-02  -2.0533141e-01   2.1032413e+00  -8.3160922e-01   2.9528927e+00  -1.9366231e+00  -5.6764444e-01  -1.1984035e-01  -8.8317927e-01  -5.5660554e-01   2.3034118e+00  -2.4636384e-01   3.0113629e+00  -7.2371468e-01   2.0893096e+00  -5.2328023e-01   9.5147267e-01  -5.5299672e-01  -1.1276451e+00  -9.2391094e-01   3.6630217e-01   9.6620015e-01   5.3112379e-01
  -2.3335220e+00  -1.7113570e+00  -1.1478321e+00  -6.6831482e-01   4.5217061e-01  -5.2086747e-01   1.8491877e+00  -7.7568893e-02   2.5140711e+00  -5.0867546e-01  -7.9979635e-01   1.6338225e-02   7.8792047e-01  -4.0507305e-01   3.9209920e+00  -1.0257018e+00  -1.1820327e+00  -2.4858749e-01   1.1664507e+00  -2.0468268e+00   1.1405378e+00  -1.2913434e+00  -9.3261135e-01  -8.9772094e-01  -5.1157511e-01  -2.7176369e-01  -5.6568540e-01   7.4281609e-01   4.9465891e-02   1.3758446e+00   1.9421485e-01  -1.3932413e+00  -4.2450154e-01  -5.3687799e-01  -7.0762933e-01   8.6639249e-01  -3.7025285e-01   2.1911364e+00  -6.5396005e-01  -9.6614588e-01  -6.7122344e-02  -2.6993049e-01  -3.0669272e-01   4.5418119e-01  -9.2122102e-01   1.3500673e+00  -7.7738441e-01   2.1711305e+00  -1.3040485e+00  -1.8256848e+00  -7.3752988e-01  -1.2768129e-01  -1.1008871e-01   2.1252786e+00  -6.1552889e-01   2.9874197e+00  -1.9016112e+00  -5.9541619e-01  -2.5922779e-02  -7.5308860e-01  -3.1177235e-01   2.3486386e+00  -2.6240055e-02   3.0855161e+00  -4.6735657e-01   2.1482187e+00  -4.3789328e-01   9.5936071e-01  -5.9368051e-01  -1.1927747e+00  -1.0262157e+00   2.7729046e-01   9.1760492e-01   5.0210320e-01
  -2.3573761e+00  -1.6722857e+00  -1.2337081e+00  -6.0930435e-01   3.5686799e-01  -4.8346417e-01   1.7504561e+00  -1.0229532e-01   2.4800985e+00  -5.5559318e-01  -8.9006023e-01   8.8212569e-02   7.7697142e-01  -2.7350841e-01   3.9416240e+00  -8.4810130e-01  -1.2721796e+00  -3.7794678e-01   1.0585988e+00  -2.1097011e+00   1.0873678e+00  -1.4150891e+00  -9.5327298e-01  -1.0376322e+00  -5.5257551e-01  -3.9595787e-01  -6.0912077e-01   6.1201127e-01  -1.6521137e-02   1.3122386e+00   1.3983882e-01  -1.4963619e+00  -4.4045488e-01  -6.2502305e-01  -6.8625657e-01   7.5280769e-01  -3.4390543e-01   2.1963246e+00  -6.9419025e-01  -1.0229499e+00   1.1120875e-02  -3.4487526e-01  -2.0659797e-01   3.8033338e-01  -8.1628625e-01   1.2921025e+00  -6.3727157e-01   2.1278816e+00  -1.1806855e+00  -1.8798259e+00  -6.0814170e-01  -1.5536259e-01  -3.0803125e-02   2.1460245e+00  -3.9961474e-01   3.0065763e+00  -1.8521302e+00  -6.1734550e-01   6.0525019e-02  -6.2129013e-01  -7.9797666e-02   2.4012425e+00   2.0083447e-01   3.1600831e+00  -2.0403831e-01   2.2116240e+00  -3.4030931e-01   9.7737487e-01  -6.1970965e-01  -1.2605681e+00  -1.1370370e+00   1.8588849e-01   8.6978932e-01   4.8170622e-01
  -2.3607657e+00  -1.6288886e+00  -1.3062594e+00  -5.6747391e-01   2.6735685e-01  -4.5172193e-01   1.6528466e+00  -1.2190469e-01   2.4424524e+00  -5.9640601e-01  -9.6032538e-01   1.4650271e-01   7.7041755e-01  -1.5212598e-01   3.9431634e+00  -6.6607334e-01  -1.3683760e+00  -5.1186421e-01   9.4910166e-01  -2.1642120e+00   1.0342770e+00  -1.5308278e+00  -9.8894813e-01  -1.1716082e+00  -6.0297301e-01  -5.1757028e-01  -6.5851214e-01   4.7968707e-01  -8.2490225e-02   1.2458078e+00   8.9857924e-02  -1.5924871e+00  -4.6311214e-01  -7.0546629e-01  -6.8005159e-01   6.4302561e-01  -3.1618413e-01   2.1971593e+00  -7.2807302e-01  -1.0665827e+00   7.0578555e-02  -4.1307189e-01  -1.2296092e-01   3.1237898e-01  -7.2241714e-01   1.2371712e+00  -5.0320675e-01   2.0808361e+00  -1.0352410e+00  -1.9126648e+00  -4.8495808e-01  -1.7861643e-01   3.2991390e-02   2.1635966e+00  -1.8804029e-01   3.0047579e+00  -1.7892144e+00  -6.3174059e-01   1.3934085e-01  -4.9126246e-01   1.3578007e-01   2.4579249e+00   4.2880247e-01   3.2303176e+00   6.0113172e-02   2.2753921e+00  -2.3331883e-01   1.0030217e+00  -6.3094892e-01  -1.3272185e+00  -1.2519731e+00   9.3526582e-02   8.2114277e-01   4.6880982e-01
  -2.3416115e+00  -1.5799269e+00  -1.3623582e+00  -5.4021803e-01   1.8561944e-01  -4.2624489e-01   1.5553721e+00  -1.3678846e-01   2.3989631e+00  -6.2995139e-01  -1.0073828e+00   1.9329056e-01   7.6715895e-01  -4.3584855e-02   3.9223229e+00  -4.8444048e-01  -1.4661728e+00  -6.4682976e-01   8.3954432e-01  -2.2073704e+00   9.8073634e-01  -1.6344253e+00  -1.0358735e+00  -1.2955233e+00  -6.5939418e-01  -6.3375297e-01  -7.1236459e-01   3.4797284e-01  -1.4772633e-01   1.1751144e+00   4.4363981e-02  -1.6777152e+00  -4.8902264e-01  -7.7520481e-01  -6.8717137e-01   5.3838941e-01  -2.8814212e-01   2.1883093e+00  -7.5499448e-01  -1.0942630e+00   1.1406025e-01  -4.7269264e-01  -5.5582794e-02   2.5111827e-01  -6.4059088e-01   1.1852609e+00  -3.7847471e-01   2.0268510e+00  -8.7134341e-01  -1.9222951e+00  -3.6982307e-01  -1.9737116e-01   8.2153050e-02   2.1759840e+00   1.5441401e-02   2.9770433e+00  -1.7141851e+00  -6.3711372e-01   2.1048721e-01  -3.6616841e-01   3.3230242e-01   2.5148526e+00   6.5171489e-01   3.2911440e+00   3.1905111e-01   2.3350135e+00  -1.2009660e-01   1.0335265e+00  -6.2773529e-01  -1.3891419e+00  -1.3666705e+00   1.6406459e-03   7.7073690e-01   4.6220049e-01
  -2.2987886e+00  -1.5244792e+00  -1.3994904e+00  -5.2453500e-01   1.1330360e-01  -4.0737361e-01   1.4571483e+00  -1.4727599e-01   2.3477709e+00  -6.5512020e-01  -1.0290385e+00   2.3086136e-01   7.6607287e-01   4.9978309e-02   3.8763768e+00  -3.0792052e-01  -1.5612567e+00  -7.7935034e-01   7.3187828e-01  -2.2366314e+00   9.2662924e-01  -1.7222557e+00  -1.0900390e+00  -1.4056983e+00  -7.1842486e-01  -7.4184662e-01  -7.6907212e-01   2.1904701e-01  -2.1145469e-01   1.0991410e+00   3.6310417e-03  -1.7486244e+00  -5.1488692e-01  -8.3164030e-01  -7.0532733e-01   4.3999320e-01  -2.6070643e-01   2.1651976e+00  -7.7406496e-01  -1.1037295e+00   1.4495009e-01  -5.2219397e-01  -3.6535921e-03   1.9714182e-01  -5.7120121e-01   1.1361761e+00  -2.6586339e-01   1.9630284e+00  -6.9334108e-01  -1.9079019e+00  -2.6456225e-01  -2.1168137e-01   1.1785811e-01   2.1811273e+00   2.0756113e-01   2.9194386e+00  -1.6287959e+00  -6.3226801e-01   2.7398407e-01  -2.4871093e-01   5.0801200e-01   2.5677654e+00   8.6392230e-01   3.3373325e+00   5.6692356e-01   2.3857300e+00  -4.2088689e-03   1.0658729e+00  -6.1097878e-01  -1.4431196e+00  -1.4769275e+00  -8.8301248e-02   7.1835786e-01   4.6053070e-01
  -2.2321115e+00  -1.4619491e+00  -1.4158321e+00  -5.1713417e-01   5.1738040e-02  -3.9514319e-01   1.3575444e+00  -1.5368412e-01   2.2873470e+00  -6.7109988e-01  -1.0241767e+00   2.6155641e-01   7.6610788e-01   1.2699642e-01   3.8032729e+00  -1.4105413e-01  -1.6495676e+00  -9.0599487e-01   6.2835296e-01  -2.2499829e+00   8.7213017e-01  -1.7912937e+00  -1.1473117e+00  -1.4989744e+00  -7.7668856e-01  -8.3938501e-01  -8.2691906e-01   9.5156447e-02  -2.7282534e-01   1.0174294e+00  -3.1928345e-02  -1.8023980e+00  -5.3767798e-01  -8.7262772e-01  -7.3185370e-01   3.4874191e-01  -2.3464576e-01   2.1242869e+00  -7.8430096e-01  -1.0933369e+00   1.6697337e-01  -5.6032513e-01   3.4211443e-02   1.5089466e-01  -5.1405571e-01   1.0896271e+00  -1.6757400e-01   1.8869357e+00  -5.0630341e-01  -1.8697552e+00  -1.7083077e-01  -2.2165478e-01   1.4153697e-01   2.1770265e+00   3.8556339e-01   2.8290722e+00  -1.5353542e+00  -6.1635874e-01   3.2986035e-01  -1.4100883e-01   6.6201498e-01   2.6121399e+00   1.0602462e+00   3.3637101e+00   7.9818155e-01   2.4226949e+00   1.1040618e-01   1.0968501e+00  -5.8224032e-01  -1.4864087e+00  -1.5787862e+00  -1.7478011e-01   6.6445794e-01   4.6226789e-01
  -2.1422548e+00  -1.3920385e+00  -1.4102973e+00  -5.1455564e-01   1.9605668e-03  -3.8926716e-01   1.2563027e+00  -1.5638472e-01   2.2164844e+00  -6.7760391e-01  -9.9275703e-01   2.8764753e-01   7.6636671e-01   1.8648951e-01   3.7017267e+00   1.1862567e-02  -1.7273988e+00  -1.0234379e+00   5.3140282e-01  -2.2460026e+00   8.1754952e-01  -1.8391785e+00  -1.2035610e+00  -1.5727624e+00  -8.3091898e-01  -9.2409725e-01  -8.8409181e-01  -2.1379181e-02  -3.3091409e-01   9.3016749e-01  -6.1838874e-02  -1.8369152e+00  -5.5473776e-01  -8.9650650e-01  -7.6379485e-01   2.6541691e-01  -2.1056039e-01   2.0632752e+00  -7.8483970e-01  -1.0621316e+00   1.8395023e-01  -5.8612175e-01   5.9905848e-02   1.1274367e-01  -4.6840496e-01   1.0453246e+00  -8.5168281e-02   1.7967931e+00  -3.1598098e-01  -1.8091205e+00  -8.9953699e-02  -2.2736840e-01   1.5482192e-01   2.1618717e+00   5.4720723e-01   2.7043336e+00  -1.4368026e+00  -5.8892770e-01   3.7812858e-01  -4.4501254e-02   7.9419546e-01   2.6434010e+00   1.2361253e+00   3.3653992e+00   1.0076857e+00   2.4411596e+00   2.1949558e-01   1.1231130e+00  -5.4377229e-01  -1.5168154e+00  -1.6686065e+00  -2.5622101e-01   6.1003463e-01   4.6564965e-01
  -2.0306296e+00  -1.3146974e+00  -1.3825559e+00  -5.1329700e-01  -3.5247008e-02  -3.8914857e-01   1.1536113e+00  -1.5588091e-01   2.1342614e+00  -6.7506901e-01  -9.3574909e-01   3.1124147e-01   7.6616981e-01   2.2805937e-01   3.5712879e+00   1.4684470e-01  -1.7914771e+00  -1.1285040e+00   4.4349917e-01  -2.2238807e+00   7.6316388e-01  -1.8642496e+00  -1.2547821e+00  -1.6250719e+00  -8.7802736e-01  -9.9391119e-01  -9.3870227e-01  -1.2818257e-01  -3.8474027e-01   8.3821328e-01  -8.5661108e-02  -1.8508028e+00  -5.6384389e-01  -9.0211550e-01  -7.9800979e-01   1.9073756e-01  -1.8889258e-01   1.9811872e+00  -7.7516417e-01  -1.0098998e+00   1.9955476e-01  -5.9888784e-01   7.5740447e-02   8.3041509e-02  -4.3300013e-01   1.0030674e+00  -1.9553835e-02   1.6916099e+00  -1.2871877e-01  -1.7280996e+00  -2.2778997e-02  -2.2878532e-01   1.5950950e-01   2.1341801e+00   6.9074436e-01   2.5449355e+00  -1.3367459e+00  -5.4991237e-01   4.1878482e-01   4.0112337e-02   9.0509655e-01   2.6571673e+00   1.3877302e+00   3.3380688e+00   1.1908117e+00   2.4366744e+00   3.1858810e-01   1.1412504e+00  -4.9851219e-01  -1.5327291e+00  -1.7431280e+00  -3.3100216e-01   5.5645009e-01   4.6865185e-01
  -1.8992266e+00  -1.2300550e+00  -1.3330163e+00  -5.0994150e-01  -5.9321330e-02  -3.9391623e-01   1.0501291e+00  -1.5288274e-01   2.0399907e+00  -6.6479842e-01  -8.5501127e-01   3.3421882e-01   7.6509764e-01   2.5186451e-01   3.4123810e+00   2.6028331e-01  -1.8390216e+00  -1.2182156e+00   3.6697890e-01  -2.1834091e+00   7.0904668e-01  -1.8655514e+00  -1.2972104e+00  -1.6545176e+00  -9.1516535e-01  -1.0469646e+00  -9.8882405e-01  -2.2285525e-01  -4.3330077e-01   7.4306061e-01  -1.0310240e-01  -1.8434498e+00  -5.6324808e-01  -8.8879172e-01  -8.3128754e-01   1.2541230e-01  -1.6995458e-01   1.8783601e+00  -7.5531743e-01  -9.3717877e-01   2.1709903e-01  -5.9816567e-01   8.4331720e-02   6.2179163e-02  -4.0617369e-01   9.6281739e-01   2.8994545e-02   1.5712662e+00   4.8682287e-02  -1.6294191e+00   3.0437603e-02  -2.2568322e-01   1.5753468e-01   2.0929270e+00   8.1488075e-01   2.3519080e+00  -1.2394141e+00  -4.9962584e-01   4.5183285e-01   1.1289175e-01   9.9578543e-01   2.6495088e+00   1.5120459e+00   3.2781780e+00   1.3435555e+00   2.4052909e+00   4.0312799e-01   1.1478661e+00  -4.5002357e-01  -1.5331198e+00  -1.7995149e+00  -3.9748112e-01   5.0521179e-01   4.6897944e-01
  -1.7504486e+00  -1.1383502e+00  -1.2627773e+00  -5.0128100e-01  -6.9883328e-02  -4.0248052e-01   9.4695892e-01  -1.4837168e-01   1.9331516e+00  -6.4903377e-01  -7.5312434e-01   3.5820701e-01   7.6301296e-01   2.5858297e-01   3.2262982e+00   3.4901025e-01  -1.8677806e+00  -1.2898447e+00   3.0386527e-01  -2.1249403e+00   6.5492036e-01  -1.8428134e+00  -1.3274247e+00  -1.6603078e+00  -9.3977974e-01  -1.0816223e+00  -1.0325374e+00  -3.0303548e-01  -4.7561691e-01   6.4674564e-01  -1.1412724e-01  -1.8149833e+00  -5.5168436e-01  -8.5635517e-01  -8.6046575e-01   7.0171971e-02  -1.5396760e-01   1.7563303e+00  -7.2608248e-01  -8.4523366e-01   2.3935916e-01  -5.8369873e-01   8.8477362e-02   5.0621528e-02  -3.8593785e-01   9.2475202e-01   6.0782660e-02   1.4365264e+00   2.0915534e-01  -1.5161913e+00   7.0101757e-02  -2.1760265e-01   1.5095355e-01   2.0376545e+00   9.1872926e-01   2.1275066e+00  -1.1495597e+00  -4.3871139e-01   4.7733017e-01   1.7463281e-01   1.0677183e+00   2.6171940e+00   1.6069215e+00   3.1831845e+00   1.4626342e+00   2.3437474e+00   4.6864202e-01   1.1396669e+00  -4.0238438e-01  -1.5175006e+00  -1.8353884e+00  -4.5403431e-01   4.5773425e-01   4.6408274e-01
  -1.5869451e+00  -1.0398686e+00  -1.1735475e+00  -4.8442584e-01  -6.6710293e-02  -4.1360283e-01   8.4557372e-01  -1.4364398e-01   1.8133194e+00  -6.3094884e-01  -6.3319570e-01   3.8458150e-01   7.6006561e-01   2.4936670e-01   3.0151488e+00   4.1036385e-01  -1.8760481e+00  -1.3409648e+00   2.5569633e-01  -2.0493186e+00   6.0004061e-01  -1.7964044e+00  -1.3424340e+00  -1.6422167e+00  -9.4965965e-01  -1.0965028e+00  -1.0679832e+00  -3.6647588e-01  -5.1078886e-01   5.5170435e-01  -1.1905436e-01  -1.7662134e+00  -5.2835256e-01  -8.0508095e-01  -8.8254720e-01   2.5782764e-02  -1.4110589e-01   1.6176331e+00  -6.8910819e-01  -7.3599321e-01   2.6845473e-01  -5.5539161e-01   9.1026024e-02   4.8922718e-02  -3.7009502e-01   8.8928991e-01   7.6620378e-02   1.2889881e+00   3.4560507e-01  -1.3916720e+00   9.7294838e-02  -2.0382175e-01   1.4192861e-01   1.9685409e+00   1.0017609e+00   1.8750527e+00  -1.0722914e+00  -3.6807281e-01   4.9544924e-01   2.2680420e-01   1.1226210e+00   2.5579045e+00   1.6710875e+00   3.0517075e+00   1.5455813e+00   2.2496235e+00   5.1092881e-01   1.1135542e+00  -3.6002606e-01  -1.4858625e+00  -1.8488481e+00  -4.9910981e-01   4.1510612e-01   4.5120376e-01
  -1.4114653e+00  -9.3489687e-01  -1.0675420e+00  -4.5689599e-01  -4.9718305e-02  -4.2597083e-01   7.4770208e-01  -1.4032392e-01   1.6801034e+00  -6.1455910e-01  -4.9864916e-01   4.1448601e-01   7.5668069e-01   2.2579094e-01   2.7817675e+00   4.4225367e-01  -1.8626601e+00  -1.3695060e+00   2.2337665e-01  -1.9577919e+00   5.4312809e-01  -1.7272674e+00  -1.3397442e+00  -1.6005412e+00  -9.4297473e-01  -1.0905134e+00  -1.0934180e+00  -4.1113536e-01  -5.3805153e-01   4.6059214e-01  -1.1862807e-01  -1.6985492e+00  -4.9287979e-01  -7.3566191e-01  -8.9480655e-01  -6.9655621e-03  -1.3153825e-01   1.4655353e+00  -6.4696376e-01  -6.1195175e-01   3.0578549e-01  -5.1327412e-01   9.4748215e-02   5.7716683e-02  -3.5635505e-01   8.5708590e-01   7.7729040e-02   1.1309713e+00   4.5118363e-01  -1.2590363e+00   1.1373158e-01  -1.8336253e-01   1.3270898e-01   1.8864246e+00   1.0637611e+00   1.5987140e+00  -1.0128511e+00  -2.8878800e-01   5.0654604e-01   2.7144797e-01   1.1623953e+00   2.4703966e+00   1.7041472e+00   2.8836223e+00   1.5908292e+00   2.1214539e+00   5.2625759e-01   1.0667201e+00  -3.2753233e-01  -1.4385921e+00  -1.8384799e+00  -5.3128688e-01   3.7788435e-01   4.2745193e-01
  -1.2267426e+00  -8.2369906e-01  -9.4735819e-01  -4.1669089e-01  -1.8957198e-02  -4.3827194e-01   6.5518361e-01  -1.4033926e-01   1.5330943e+00  -6.0454804e-01  -3.5302002e-01   4.4886237e-01   7.5353139e-01   1.8979996e-01   2.5295738e+00   4.4322294e-01  -1.8269742e+00  -1.3738068e+00   2.0706707e-01  -1.8519107e+00   4.8235792e-01  -1.6368416e+00  -1.3174067e+00  -1.5360516e+00  -9.1830427e-01  -1.0628913e+00  -1.1072703e+00  -4.3528205e-01  -5.5682475e-01   3.7608015e-01  -1.1405282e-01  -1.6138943e+00  -4.4526822e-01  -6.4916712e-01  -8.9488155e-01  -2.7295649e-02  -1.2545908e-01   1.3037237e+00  -6.0310924e-01  -4.7603923e-01   3.5202855e-01  -4.5747572e-01   1.0221518e-01   7.7681243e-02  -3.4245342e-01   8.2899242e-01   6.5642431e-02   9.6535295e-01   5.1959485e-01  -1.1211927e+00   1.2166553e-01  -1.5503156e-01   1.2559944e-01   1.7927720e+00   1.1047973e+00   1.3032350e+00  -9.7634608e-01  -2.0201427e-01   5.1122600e-01   3.1105107e-01   1.1890575e+00   2.3545951e+00   1.7065441e+00   2.6800856e+00   1.5977727e+00   1.9587940e+00   5.1156610e-01   9.9674171e-01  -3.0940754e-01  -1.3763791e+00  -1.8033582e+00  -5.4933840e-01   3.4593683e-01   3.8990992e-01
  -1.0354118e+00  -7.0651697e-01  -8.1584547e-01  -3.6233495e-01   2.5378241e-02  -4.4925867e-01   5.6980492e-01  -1.4585464e-01   1.3718346e+00  -6.0601638e-01  -1.9976972e-01   4.8847963e-01   7.5149526e-01   1.4364995e-01   2.2624000e+00   4.1250922e-01  -1.7688398e+00  -1.3526630e+00   2.0612390e-01  -1.7334198e+00   4.1541030e-01  -1.5269770e+00  -1.2740430e+00  -1.4499354e+00  -8.7465690e-01  -1.0132496e+00  -1.1081900e+00  -4.3759821e-01  -5.6675111e-01   3.0064388e-01  -1.0698248e-01  -1.5145318e+00  -3.8583468e-01  -5.4699729e-01  -8.8084672e-01  -3.4502850e-02  -1.2310247e-01   1.1359761e+00  -5.6177555e-01  -3.3147405e-01   4.0718915e-01  -3.8821815e-01   1.1569193e-01   1.0947563e-01  -3.2626407e-01   8.0598982e-01   4.2110457e-02   7.9536320e-01   5.4541446e-01  -9.8064600e-01   1.2375151e-01  -1.1749740e-01   1.2291135e-01   1.6895924e+00   1.1252029e+00   9.9364831e-01  -9.6744893e-01  -1.0889648e-01   5.1039739e-01   3.4839465e-01   1.2047085e+00   2.2116120e+00   1.6795109e+00   2.4434846e+00   1.5668097e+00   1.7622378e+00   4.6464373e-01   9.0167643e-01  -3.0982660e-01  -1.3001270e+00  -1.7430398e+00  -5.5229114e-01   3.1834902e-01   3.3576490e-01
  -8.3996360e-01  -5.8358853e-01  -6.7597549e-01  -2.9289810e-01   8.2921814e-02  -4.5780043e-01   4.9312933e-01  -1.5916239e-01   1.1958156e+00  -6.2416832e-01  -4.2135288e-02   5.3395469e-01   7.5158961e-01   8.9846920e-02   1.9842897e+00   3.5010083e-01  -1.6885616e+00  -1.3053724e+00   2.1909483e-01  -1.6041574e+00   3.3958252e-01  -1.3998474e+00  -1.2088522e+00  -1.3437459e+00  -8.1148212e-01  -9.4162671e-01  -1.0950927e+00  -4.1728227e-01  -5.6771676e-01   2.3635979e-01  -9.9459980e-02  -1.4030036e+00  -3.1514995e-01  -4.3084519e-01  -8.5126607e-01  -2.8036286e-02  -1.2473546e-01   9.6583851e-01  -5.2775501e-01  -1.8160550e-01   4.7069629e-01  -3.0582921e-01   1.3704954e-01   1.5365227e-01  -3.0590044e-01   7.8908725e-01   9.0140954e-03   6.2435348e-01   5.2440841e-01  -8.3941989e-01   1.2287773e-01  -6.9403787e-02   1.2689610e-01   1.5793036e+00   1.1255780e+00   6.7497881e-01  -9.9008481e-01  -1.0491778e-02   5.0530322e-01   3.8638981e-01   1.2115291e+00   2.0436879e+00   1.6250044e+00   2.1773182e+00   1.4993537e+00   1.5333877e+00   3.8428886e-01   7.8015478e-01  -3.3238106e-01  -1.2108721e+00  -1.6575569e+00  -5.3947990e-01   2.9340716e-01   2.6246245e-01
  -6.4273111e-01  -4.5517889e-01  -5.3072254e-01  -2.0799533e-01   1.5309390e-01  -4.6291820e-01   4.2633220e-01  -1.8253425e-01   1.0045055e+00  -6.6395203e-01   1.1697944e-01   5.8576103e-01   7.5488731e-01   3.1079617e-02   1.6992883e+00   2.5678595e-01  -1.5868612e+00  -1.2317706e+00   2.4377479e-01  -1.4659597e+00   2.5196060e-01  -1.2578696e+00  -1.1216005e+00  -1.2193512e+00  -7.2867504e-01  -8.4853450e-01  -1.0671920e+00  -3.7414161e-01  -5.5985240e-01   1.8472543e-01  -9.3807223e-02  -1.2819935e+00  -2.3398308e-01  -3.0266086e-01  -8.0522505e-01  -7.5964057e-03  -1.3062791e-01   7.9633459e-01  -5.0611190e-01  -2.9760036e-02   5.4152998e-01  -2.1078006e-01   1.6770118e-01   2.1054801e-01  -2.7979753e-01   7.7919986e-01  -3.1702059e-02   4.5555504e-01   4.5383342e-01  -6.9903377e-01   1.2198313e-01  -9.5142447e-03   1.3966020e-01   1.4645616e+00   1.1068069e+00   3.5196432e-01  -1.0471250e+00   9.2279759e-02   4.9752494e-01   4.2790922e-01   1.2117910e+00   1.8540624e+00   1.5456294e+00   1.8860210e+00   1.3978149e+00   1.2747878e+00   2.7043470e-01   6.3147243e-01  -3.7983564e-01  -1.1097206e+00  -1.5474082e+00  -5.1059238e-01   2.6866194e-01   1.6787490e-01
  -4.4590344e-01  -3.2161655e-01  -3.8296117e-01  -1.0776724e-01   2.3504649e-01  -4.6380093e-01   3.7005387e-01  -2.1804287e-01   7.9740248e-01  -7.2967853e-01   2.7506564e-01   6.4422641e-01   7.6241301e-01  -2.9853360e-02   1.4112316e+00   1.3418971e-01  -1.4648411e+00  -1.1322595e+00   2.7731947e-01  -1.3205864e+00   1.4963923e-01  -1.1036314e+00  -1.0125982e+00  -1.0788948e+00  -6.2657585e-01  -7.3500337e-01  -1.0240223e+00  -3.0866732e-01  -5.4351284e-01   1.4651625e-01  -9.2470573e-02  -1.1542208e+00  -1.4325346e-01  -1.6462554e-01  -7.4234213e-01   2.6758535e-02  -1.4100112e-01   6.2972746e-01  -5.0183048e-01   1.2089882e-01   6.1836658e-01  -1.0374417e-01   2.0856462e-01   2.8016232e-01  -2.4676933e-01   7.7701209e-01  -7.8075813e-02   2.9184471e-01   3.3269916e-01  -5.6053330e-01   1.2387554e-01   6.3121720e-02   1.6306947e-01   1.3480662e+00   1.0700877e+00   2.8811558e-02  -1.1401092e+00   1.9865022e-01   4.8895512e-01   4.7562061e-01   1.2078689e+00   1.6467825e+00   1.4445525e+00   1.5747433e+00   1.2655461e+00   9.8982440e-01   1.2422906e-01   4.5567427e-01  -4.5391001e-01  -9.9780549e-01  -1.4135532e+00  -4.6570219e-01   2.4107001e-01   5.0475462e-02
  -2.5155556e-01  -1.8332779e-01  -2.3538768e-01   7.1538686e-03   3.2760143e-01  -4.5980489e-01   3.2428169e-01  -2.6736686e-01   5.7412136e-01  -8.2464564e-01   4.3002546e-01   7.0952380e-01   7.7502447e-01  -9.0122342e-02   1.1235565e+00  -1.5206218e-02  -1.3239531e+00  -1.0078246e+00   3.1640899e-01  -1.1696643e+00   2.9976249e-02  -9.3983185e-01  -8.8266575e-01  -9.2476189e-01  -5.0596511e-01  -6.0261810e-01  -9.6545064e-01  -2.2208655e-01  -5.1923883e-01   1.2168946e-01  -9.7832367e-02  -1.0223464e+00  -4.3992996e-02  -1.9131303e-02  -6.6276181e-01   7.4506283e-02  -1.5596038e-01   4.6734989e-01  -5.1942563e-01   2.6748741e-01   6.9972670e-01   1.4329791e-02   2.6005134e-01   3.6203349e-01  -2.0603824e-01   7.8283620e-01  -1.2815228e-01   1.3553274e-01   1.6197240e-01  -4.2456412e-01   1.3106591e-01   1.4899606e-01   1.9864869e-01   1.2323628e+00   1.0169667e+00  -2.9099619e-01  -1.2690171e+00   3.0798423e-01   4.8173815e-01   5.3182948e-01   1.2022430e+00   1.4264623e+00   1.3254069e+00   1.2491034e+00   1.1067534e+00   6.8260324e-01  -5.1932931e-02   2.5362718e-01  -5.5510247e-01  -8.7626564e-01  -1.2574073e+00  -4.0528786e-01   2.0720482e-01  -9.0493321e-02
  -6.1684461e-02  -4.0864797e-02  -9.0463490e-02   1.3568726e-01   4.2918923e-01  -4.5043871e-01   2.8827068e-01  -3.3159551e-01   3.3449331e-01  -9.5079836e-01   5.8014622e-01   7.8166273e-01   7.9328921e-01  -1.4694831e-01   8.3913532e-01  -1.8806848e-01  -1.1659735e+00  -8.6004004e-01   3.5745132e-01  -1.0146538e+00  -1.0914025e-01  -7.6923022e-01  -7.3309478e-01  -7.5955400e-01  -3.6805400e-01  -4.5353970e-01  -8.9167866e-01  -1.1638627e-01  -4.8770437e-01   1.0934346e-01  -1.1200293e-01  -8.8889632e-01   6.2683134e-02   1.3123599e-01  -5.6713304e-01   1.3456634e-01  -1.7541871e-01   3.0951467e-01  -5.6254646e-01   4.0749183e-01   7.8411475e-01   1.4214054e-01   3.2208106e-01   4.5512584e-01  -1.5723541e-01   7.9648152e-01  -1.7999089e-01  -1.1811347e-02  -5.5297465e-02  -2.9147562e-01   1.4563200e-01   2.4798289e-01   2.4748579e-01   1.1196534e+00   9.4936672e-01  -6.0483536e-01  -1.4321147e+00   4.1972819e-01   4.7818354e-01   5.9833732e-01   1.1974818e+00   1.1980144e+00   1.1921863e+00   9.1492763e-01   9.2637148e-01   3.5780874e-01  -2.5443253e-01   2.7076869e-02  -6.8256959e-01  -7.4624261e-01  -1.0808376e+00  -3.3023724e-01   1.6352060e-01  -2.5487265e-01
   1.2175867e-01   1.0507628e-01   4.9618687e-02   2.7635237e-01   5.3779885e-01  -4.3533924e-01   2.6051107e-01  -4.1105256e-01   7.8677620e-02  -1.1084552e+00   7.2404071e-01   8.6048576e-01   8.1736609e-01  -1.9768647e-01   5.6015631e-01  -3.8025072e-01  -9.9298051e-01  -6.9105819e-01   3.9681008e-01  -8.5683683e-01  -2.6903346e-01  -5.9460500e-01  -5.6560210e-01  -5.8606342e-01  -2.1447018e-01  -2.9050640e-01  -8.0323413e-01   5.6982889e-03  -4.4965616e-01   1.0773660e-01  -1.3661117e-01  -7.5620130e-01   1.7559859e-01   2.8371593e-01  -4.5657364e-01   2.0523044e-01  -1.9902262e-01   1.5551230e-01  -6.3360706e-01   5.3882763e-01   8.7013694e-01   2.7796575e-01   3.9411792e-01   5.5774423e-01  -1.0037554e-01   8.1714675e-01  -2.3166132e-01  -1.4948109e-01  -3.1394974e-01  -1.6144267e-01   1.6912077e-01   3.5921374e-01   3.1015000e-01   1.0116357e+00   8.6960330e-01  -9.1100982e-01  -1.6258910e+00   5.3333804e-01   4.8065737e-01   6.7631957e-01   1.1961972e+00   9.6636864e-01   1.0491285e+00   5.7799574e-01   7.2990486e-01   2.0555939e-02  -4.7851089e-01  -2.2132257e-01  -8.3407554e-01  -6.0889295e-01  -8.8615397e-01  -2.4183539e-01   1.0664937e-01  -4.4147375e-01
   2.9684999e-01   2.5364473e-01   1.8295052e-01   4.2732110e-01   6.5095093e-01  -4.1424331e-01   2.3874959e-01  -5.0515786e-01  -1.9272825e-01  -1.2961270e+00   8.6056348e-01   9.4567373e-01   8.4690651e-01  -2.3990873e-01   2.8804901e-01  -5.8687112e-01  -8.0733154e-01  -5.0358102e-01   4.3104079e-01  -6.9732496e-01  -4.5001099e-01  -4.1871664e-01  -3.8228295e-01  -4.0724585e-01  -4.7237128e-02  -1.1680672e-01  -7.0095560e-01   1.4073458e-01  -4.0585098e-01   1.1436615e-01  -1.7261312e-01  -6.2635371e-01   2.9353192e-01   4.3540242e-01  -3.3262381e-01   2.8413000e-01  -2.2609017e-01   3.6938494e-03  -7.3347810e-01   6.5987232e-01   9.5659378e-01   4.1961649e-01   4.7522375e-01   6.6749003e-01  -3.5811007e-02   8.4335139e-01  -2.8123674e-01  -2.7769515e-01  -6.0679433e-01  -3.4589141e-02   2.0249401e-01   4.8100665e-01   3.8663140e-01   9.0938255e-01   7.8037682e-01  -1.2087557e+00  -1.8451020e+00   6.4819792e-01   4.9145963e-01   7.6622846e-01   1.2009753e+00   7.3620131e-01   9.0058866e-01   2.4380186e-01   5.2323916e-01  -3.2376835e-01  -7.1841452e-01  -4.8801658e-01  -1.0060217e+00  -4.6540854e-01  -6.7609284e-01  -1.4173553e-01   3.3705622e-02  -6.4801476e-01
   4.6169601e-01   4.0383445e-01   3.0791150e-01   5.8647095e-01   7.6570533e-01  -3.8696028e-01   2.2006761e-01  -6.1234392e-01  -4.7859801e-01  -1.5104517e+00   9.8871611e-01   1.0367581e+00   8.8098715e-01  -2.7148242e-01   2.3461925e-02  -8.0243601e-01  -6.1163844e-01  -3.0081095e-01   4.5711841e-01  -5.3708304e-01  -6.5119590e-01  -2.4427070e-01  -1.8556155e-01  -2.2618164e-01   1.3125645e-01   6.3780653e-02  -5.8596791e-01   2.8468607e-01  -3.5699798e-01   1.2610416e-01  -2.2013698e-01  -5.0117840e-01   4.1522931e-01   5.8328758e-01  -1.9719101e-01   3.6825250e-01  -2.5557138e-01  -1.4836563e-01  -8.6127020e-01   7.6947366e-01   1.0425402e+00   5.6442748e-01   5.6412385e-01   7.8127156e-01   3.5827371e-02   8.7291776e-01  -3.2679270e-01  -3.9759196e-01  -9.2481221e-01   8.8897931e-02   2.4611804e-01   6.1086367e-01   4.7630821e-01   8.1327061e-01   6.8473665e-01  -1.4981855e+00  -2.0829300e+00   7.6354502e-01   5.1269691e-01   8.6772560e-01   1.2142820e+00   5.1169167e-01   7.5090192e-01  -8.2653893e-02   3.1242500e-01  -6.6966285e-01  -9.6760072e-01  -7.6859988e-01  -1.1935617e+00  -3.1703962e-01  -4.5378627e-01  -3.1912697e-02  -5.7425988e-02  -8.7111939e-01
   6.1446017e-01   5.5448956e-01   4.2316574e-01   7.5143868e-01   8.7871260e-01  -3.5334968e-01   2.0101524e-01  -7.3004114e-01  -7.7720838e-01  -1.7462569e+00   1.1075546e+00   1.1331355e+00   9.1808665e-01  -2.9064375e-01  -2.3370605e-01  -1.0210110e+00  -4.0873509e-01  -8.6378391e-02   4.7264004e-01  -3.7696272e-01  -8.7043339e-01  -7.3878105e-02   2.1861259e-02  -4.6021994e-02   3.1829769e-01   2.4708528e-01  -4.5965129e-01   4.3304831e-01  -3.0371207e-01   1.3938283e-01  -2.7838182e-01  -3.8221722e-01   5.3941423e-01   7.2432703e-01  -5.2486237e-02   4.5401377e-01  -2.8603935e-01  -3.0363756e-01  -1.0142338e+00   8.6693734e-01   1.1273135e+00   7.0929295e-01   6.5928036e-01   8.9537818e-01   1.1369604e-01   9.0301305e-01  -3.6641922e-01  -5.1115566e-01  -1.2574750e+00   2.0867795e-01   2.9979343e-01   7.4554187e-01   5.7794685e-01   7.2296298e-01   5.8601302e-01  -1.7801772e+00  -2.3312574e+00   8.7841434e-01   5.4615844e-01   9.7965092e-01   1.2383565e+00   2.9632467e-01   6.0423977e-01  -3.9703756e-01   1.0344381e-01  -1.0116738e+00  -1.2190007e+00  -1.0579193e+00  -1.3908018e+00  -1.6511565e-01  -2.2271400e-01   8.5399572e-02  -1.6784495e-01  -1.1063870e+00
   7.5341563e-01   7.0432214e-01   5.2765731e-01   9.1967504e-01   9.8631494e-01  -3.1330587e-01   1.7779820e-01  -8.5473915e-01  -1.0862143e+00  -1.9967598e+00   1.2161131e+00   1.2340802e+00   9.5611493e-01  -2.9606320e-01  -4.8422642e-01  -1.2364381e+00  -2.0163317e-01   1.3575367e-01   4.7598891e-01  -2.1774192e-01  -1.1042892e+00   8.9989470e-02   2.3706250e-01   1.3008313e-01   5.1090531e-01   4.2868094e-01  -3.2360335e-01   5.8102576e-01  -2.4648161e-01   1.5041855e-01  -3.4558185e-01  -2.7072354e-01   6.6479473e-01   8.5552744e-01   9.9046872e-02   5.3739039e-01  -3.1571581e-01  -4.6535869e-01  -1.1877911e+00   9.5200018e-01   1.2105303e+00   8.5075395e-01   7.5897042e-01   1.0056207e+00   1.9680472e-01   9.3025689e-01  -3.9825003e-01  -6.2107583e-01  -1.5931744e+00   3.2419889e-01   3.6281846e-01   8.8119595e-01   6.8973689e-01   6.3744818e-01   4.8771636e-01  -2.0562198e+00  -2.5810520e+00   9.9161307e-01   5.9320442e-01   1.1000343e+00   1.2750983e+00   9.2751072e-02   4.6446232e-01  -6.9580908e-01  -9.8037674e-02  -1.3445520e+00  -1.4653303e+00  -1.3502306e+00  -1.5910807e+00  -1.1059238e-02   1.3366507e-02   2.0778899e-01  -2.9745372e-01  -1.3485376e+00
   8.7702005e-01   8.5194152e-01   6.2060731e-01   1.0885024e+00   1.0846970e+00  -2.6675052e-01   1.4650791e-01  -9.8212612e-01  -1.4026697e+00  -2.2538929e+00   1.3133562e+00   1.3387465e+00   9.9249857e-01  -2.8690178e-01  -7.2941954e-01  -1.4425941e+00   6.5326061e-03   3.6140769e-01   4.6644839e-01  -6.0162130e-02  -1.3481482e+00   2.4505060e-01   4.5695608e-01   2.9907554e-01   7.0590001e-01   6.0405725e-01  -1.7959363e-01   7.2374230e-01  -1.8565399e-01   1.5546089e-01  -4.1904414e-01  -1.6766281e-01   7.9006933e-01   9.7405701e-01   2.5481074e-01   6.1410897e-01  -3.4253306e-01  -6.3672192e-01  -1.3757070e+00   1.0247907e+00   1.2920542e+00   9.8513537e-01   8.6136561e-01   1.1075336e+00   2.8407829e-01   9.5089238e-01  -4.2051063e-01  -7.3054916e-01  -1.9197449e+00   4.3467908e-01   4.3407732e-01   1.0135787e+00   8.0936032e-01   5.5513244e-01   3.9340686e-01  -2.3282307e+00  -2.8228391e+00   1.1017340e+00   6.5467285e-01   1.2261546e+00   1.3259592e+00  -9.7286526e-02   3.3497327e-01  -9.7630436e-01  -2.8691036e-01  -1.6634088e+00  -1.6994365e+00  -1.6394089e+00  -1.7873134e+00   1.4361065e-01   2.5051206e-01   3.3275729e-01  -4.4485898e-01  -1.5916296e+00
   9.8400671e-01   9.9589856e-01   7.0151646e-01   1.2551752e+00   1.1700813e+00  -2.1363204e-01   1.0338278e-01  -1.1073016e+00  -1.7230991e+00  -2.5087434e+00   1.3981701e+00   1.4461606e+00   1.0243231e+00  -2.6285552e-01  -9.7099726e-01  -1.6336779e+00   2.1257503e-01   5.8632810e-01   4.4425927e-01   9.5040628e-02  -1.5964121e+00   3.8927085e-01   6.7835624e-01   4.5809586e-01   8.9998980e-01   7.6881917e-01  -2.9512337e-02   8.5647542e-01  -1.2143903e-01   1.5105019e-01  -4.9526082e-01  -7.3718002e-02   9.1393156e-01   1.0773734e+00   4.1213943e-01   6.7988427e-01  -3.6422889e-01  -8.2056038e-01  -1.5703916e+00   1.0857810e+00   1.3719407e+00   1.1087280e+00   9.6461166e-01   1.1966303e+00   3.7441210e-01   9.6101387e-01  -4.3158318e-01  -8.4303539e-01  -2.2250518e+00   5.3913112e-01   5.1214416e-01   1.1382820e+00   9.3409128e-01   4.7397990e-01   3.0653916e-01  -2.5983533e+00  -3.0472414e+00   1.2072072e+00   7.3081059e-01   1.3546509e+00   1.3918490e+00  -2.7296131e-01   2.1858234e-01  -1.2367751e+00  -4.5885413e-01  -1.9638640e+00  -1.9146589e+00  -1.9192070e+00  -1.9723798e+00   2.9728682e-01   4.8470552e-01   4.5782144e-01  -6.0736589e-01  -1.8293411e+00
   1.0734811e+00   1.1347485e+00   7.7017234e-01   1.4169465e+00   1.2389581e+00  -1.5392973e-01   4.5083627e-02  -1.2250502e+00  -2.0436187e+00  -2.7520809e+00   1.4693992e+00   1.5552059e+00   1.0485247e+00  -2.2418620e-01  -1.2108817e+00  -1.8045138e+00   4.1333578e-01   8.0633150e-01   4.1061665e-01   2.4711571e-01  -1.8427868e+00   5.2092240e-01   8.9804671e-01   6.0460089e-01   1.0898682e+00   9.1890345e-01   1.2468479e-01   9.7490249e-01  -5.3929344e-02   1.3426681e-01  -5.7009121e-01   1.0705098e-02   1.0350759e+00   1.1633617e+00   5.6838892e-01   7.3069189e-01  -3.7846859e-01  -1.0190528e+00  -1.7633205e+00   1.1357331e+00   1.4503654e+00   1.2180037e+00   1.0669053e+00   1.2686921e+00   4.6671910e-01   9.5683835e-01  -4.3008386e-01  -9.6198286e-01  -2.4976144e+00   6.3642488e-01   5.9539304e-01   1.2509949e+00   1.0609205e+00   3.9169149e-01   2.3029013e-01  -2.8687525e+00  -3.2455547e+00   1.3063894e+00   8.2123278e-01   1.4816849e+00   1.4730593e+00  -4.3430688e-01   1.1738513e-01  -1.4763851e+00  -6.1054112e-01  -2.2421846e+00  -2.1051900e+00  -2.1835494e+00  -2.1395357e+00   4.4829474e-01   7.1198390e-01   5.8062003e-01  -7.8106858e-01  -2.0553007e+00
   1.1450137e+00   1.2671286e+00   8.2666258e-01   1.5711380e+00   1.2883312e+00  -8.7661585e-02  -3.1034908e-02  -1.3301594e+00  -2.3601004e+00  -2.9749371e+00   1.5259267e+00   1.6646055e+00   1.0621210e+00  -1.7173584e-01  -1.4510137e+00  -1.9508517e+00   6.0577719e-01   1.0174624e+00   3.6760740e-01   3.9529185e-01  -2.0806430e+00   6.3864521e-01   1.1128559e+00   7.3648350e-01   1.2723216e+00   1.0507995e+00   2.8103511e-01   1.0753416e+00   1.6863504e-02   1.0295441e-01  -6.3900324e-01   8.5474411e-02   1.1522066e+00   1.2304741e+00   7.2102992e-01   7.6305680e-01  -3.8298650e-01  -1.2334677e+00  -1.9455458e+00   1.1756460e+00   1.5275440e+00   1.3098478e+00   1.1665667e+00   1.3200724e+00   5.5996768e-01   9.3500177e-01  -4.1494655e-01  -1.0905429e+00  -2.7272235e+00   7.2538153e-01   6.8210570e-01   1.3477574e+00   1.1866933e+00   3.0590997e-01   1.6738008e-01  -3.1414171e+00  -3.4103163e+00   1.3976824e+00   9.2491333e-01   1.6031505e+00   1.5692086e+00  -5.8210965e-01   3.2666841e-02  -1.6951722e+00  -7.3979719e-01  -2.4954120e+00  -2.2664076e+00  -2.4268433e+00  -2.2828160e+00   5.9492711e-01   9.2857568e-01   6.9901697e-01  -9.6103360e-01  -2.2634464e+00
   1.1987170e+00   1.3918468e+00   8.7139257e-01   1.7152172e+00   1.3159653e+00  -1.4894759e-02  -1.2667737e-01  -1.4177616e+00  -2.6683680e+00  -3.1692005e+00   1.5667933e+00   1.7729131e+00   1.0624627e+00  -1.0692278e-01  -1.6931573e+00  -2.0696424e+00   7.8708120e-01   1.2161473e+00   3.1809204e-01   5.3878625e-01  -2.3034238e+00   7.4150463e-01   1.3197368e+00   8.5218485e-01   1.4443412e+00   1.1617581e+00   4.3762668e-01   1.1549721e+00   9.0961183e-02   5.5901284e-02  -6.9735936e-01   1.5073164e-01   1.2640525e+00   1.2778590e+00   8.6773761e-01   7.7433463e-01  -3.7573687e-01  -1.4639720e+00  -2.1082646e+00   1.2067069e+00   1.6036536e+00   1.3817927e+00   1.2621042e+00   1.3479914e+00   6.5320869e-01   8.9285781e-01  -3.8550640e-01  -1.2312926e+00  -2.9055203e+00   8.0488755e-01   7.7056988e-01   1.4251917e+00   1.3082528e+00   2.1443619e-01   1.1990031e-01  -3.4179851e+00  -3.5358330e+00   1.4796689e+00   1.0402073e+00   1.7149197e+00   1.6792131e+00  -7.1776239e-01  -3.5159802e-02  -1.8939775e+00  -8.4571020e-01  -2.7214671e+00  -2.3951582e+00  -2.6442898e+00  -2.3974076e+00   7.3548993e-01   1.1310407e+00   8.1119629e-01  -1.1415651e+00  -2.4483882e+00
   1.2352957e+00   1.5079711e+00   9.0510477e-01   1.8468753e+00   1.3206095e+00   6.4242197e-02  -2.4240457e-01  -1.4836740e+00  -2.9644143e+00  -3.3281855e+00   1.5913391e+00   1.8785210e+00   1.0474854e+00  -3.1717526e-02  -1.9387183e+00  -2.1592691e+00   9.5475019e-01   1.3993372e+00   2.6553891e-01   6.7682899e-01  -2.5050716e+00   8.2904328e-01   1.5158512e+00   9.5079113e-01   1.6032322e+00   1.2499721e+00   5.9265257e-01   1.2120177e+00   1.6836239e-01  -7.0335720e-03  -7.4072688e-01   2.0689643e-01   1.3693910e+00   1.3054689e+00   1.0064738e+00   7.6296336e-01  -3.5504418e-01  -1.7095146e+00  -2.2434077e+00   1.2302530e+00   1.6787641e+00   1.4322317e+00   1.3522673e+00   1.3507960e+00   7.4559141e-01   8.2875420e-01  -3.4157552e-01  -1.3859876e+00  -3.0264919e+00   8.7401469e-01   8.5916592e-01   1.4806971e+00   1.4225753e+00   1.1544053e-01   8.9161290e-02  -3.6995971e+00  -3.6186287e+00   1.5512522e+00   1.1649052e+00   1.8131095e+00   1.8012790e+00  -8.4309195e-01  -8.6576032e-02  -2.0743513e+00  -9.2867397e-01  -2.9192371e+00  -2.4899721e+00  -2.8321664e+00  -2.4799649e+00   8.6836089e-01   1.3164040e+00   9.1574229e-01  -1.3165331e+00  -2.6057508e+00
   1.2560676e+00   1.6149127e+00   9.2889674e-01   1.9641099e+00   1.3021786e+00   1.4954369e-01  -3.7749289e-01  -1.5247144e+00  -3.2446159e+00  -3.4471315e+00   1.5993518e+00   1.9796930e+00   1.0159407e+00   5.1403958e-02  -2.1885861e+00  -2.2197109e+00   1.1067058e+00   1.5646313e+00   2.1381958e-01   8.0869873e-01  -2.6804424e+00   9.0132244e-01   1.6986565e+00   1.0321043e+00   1.7467158e+00   1.3147161e+00   7.4445768e-01   1.2458779e+00   2.4898334e-01  -8.4860448e-02  -7.6519154e-01   2.5467344e-01   1.4670817e+00   1.3141387e+00   1.1355554e+00   7.2866138e-01  -3.1974296e-01  -1.9677969e+00  -2.3442047e+00   1.2477478e+00   1.7527918e+00   1.4605974e+00   1.4360854e+00   1.3281657e+00   8.3636572e-01   7.4226262e-01  -2.8350497e-01  -1.5553628e+00  -3.0868557e+00   9.3213310e-01   9.4643678e-01   1.5126031e+00   1.5268945e+00   7.6511092e-03   7.5575132e-02  -3.9867867e+00  -3.6577733e+00   1.6117863e+00   1.2963191e+00   1.8943493e+00   1.9329235e+00  -9.6017770e-01  -1.2293313e-01  -2.2384344e+00  -9.9036411e-01  -3.0886257e+00  -2.5511914e+00  -2.9880627e+00  -2.5288447e+00   9.9205681e-01   1.4822761e+00   1.0116979e+00  -1.4797430e+00  -2.7324684e+00
   1.2629483e+00   1.7124898e+00   9.4423439e-01   2.0653035e+00   1.2618744e+00   2.4070849e-01  -5.2986978e-01  -1.5389659e+00  -3.5059365e+00  -3.5235971e+00   1.5912003e+00   2.0746230e+00   9.6757962e-01   1.3953068e-01  -2.4430102e+00  -2.2526236e+00   1.2413805e+00   1.7103725e+00   1.6697814e-01   9.3376656e-01  -2.8256748e+00   9.5895030e-01   1.8659935e+00   1.0966805e+00   1.8730180e+00   1.3564300e+00   8.9157702e-01   1.2571959e+00   3.3259930e-01  -1.7547036e-01  -7.6765130e-01   2.9505946e-01   1.5561131e+00   1.3056204e+00   1.2537064e+00   6.7255284e-01  -2.6929692e-01  -2.2353314e+00  -2.4056862e+00   1.2607703e+00   1.8254766e+00   1.4674848e+00   1.5128896e+00   1.2812410e+00   9.2487194e-01   6.3433864e-01  -2.1222640e-01  -1.7389981e+00  -3.0863026e+00   9.7900685e-01   1.0311440e+00   1.5202752e+00   1.6188070e+00  -1.0949619e-01   7.8585030e-02  -4.2794131e+00  -3.6550689e+00   1.6611788e+00   1.4313924e+00   1.9560248e+00   2.0710186e+00  -1.0711739e+00  -1.4638154e-01  -2.3888248e+00  -1.0336450e+00  -3.2305721e+00  -2.5810021e+00  -3.1110500e+00  -2.5442484e+00   1.1053082e+00   1.6269522e+00   1.0985975e+00  -1.6253200e+00  -2.8270114e+00
   1.2584049e+00   1.8009637e+00   9.5295404e-01   2.1492978e+00   1.2022281e+00   3.3731853e-01  -6.9613535e-01  -1.5259730e+00  -3.7460994e+00  -3.5577177e+00   1.5679320e+00   2.1615172e+00   9.0326916e-01   2.2941159e-01  -2.7015201e+00  -2.2613248e+00   1.3577955e+00   1.8357089e+00   1.2898742e-01   1.0515433e+00  -2.9384870e+00   1.0030930e+00   2.0161691e+00   1.1458307e+00   1.9809380e+00   1.3767384e+00   1.0327621e+00   1.2478538e+00   4.1879313e-01  -2.7571894e-01  -7.4606807e-01   3.2934581e-01   1.6356562e+00   1.2825716e+00   1.3600866e+00   5.9720491e-01  -2.0388861e-01  -2.5075855e+00  -2.4250840e+00   1.2710140e+00   1.8963900e+00   1.4547061e+00   1.5823138e+00   1.2126611e+00   1.0105189e+00   5.0739389e-01  -1.2926857e-01  -1.9352629e+00  -3.0275771e+00   1.0148642e+00   1.1123059e+00   1.5041728e+00   1.6963577e+00  -2.3575969e-01   9.6650734e-02  -4.5766382e+00  -3.6150712e+00   1.6999539e+00   1.5668321e+00   1.9964793e+00   2.2118622e+00  -1.1781468e+00  -1.5975542e-01  -2.5284318e+00  -1.0624127e+00  -3.3470246e+00  -2.5833661e+00  -3.2017631e+00  -2.5282568e+00   1.2071365e+00   1.7494837e+00   1.1764696e+00  -1.7480820e+00  -2.8895244e+00
   1.2453818e+00   1.8810436e+00   9.5724804e-01   2.2154597e+00   1.1270599e+00   4.3881593e-01  -8.7167328e-01  -1.4868465e+00  -3.9637145e+00  -3.5522992e+00   1.5313218e+00   2.2386933e+00   8.2502569e-01   3.1757326e-01  -2.9628939e+00  -2.2506704e+00   1.4556235e+00   1.9406172e+00   1.0350634e-01   1.1617249e+00  -3.0183749e+00   1.0354654e+00   2.1480337e+00   1.1815818e+00   2.0698968e+00   1.3784010e+00   1.1669956e+00   1.2208954e+00   5.0691629e-01  -3.8157900e-01  -6.9965689e-01   3.5911090e-01   1.7051279e+00   1.2484906e+00   1.4543039e+00   5.0656719e-01  -1.2447136e-01  -2.7791991e+00  -2.4020943e+00   1.2802909e+00   1.9649714e+00   1.4252697e+00   1.6442810e+00   1.1265032e+00   1.0927542e+00   3.6526806e-01  -3.6744377e-02  -2.1413407e+00  -2.9163875e+00   1.0404374e+00   1.1892207e+00   1.4658598e+00   1.7581083e+00  -3.7005492e-01   1.2729473e-01  -4.8769435e+00  -3.5449342e+00   1.7292675e+00   1.6992529e+00   2.0151478e+00   2.3512774e+00  -1.2829367e+00  -1.6641890e-01  -2.6603224e+00  -1.0813824e+00  -3.4408702e+00  -2.5638518e+00  -3.2623944e+00  -2.4847533e+00   1.2969285e+00   1.8497191e+00   1.2458120e+00  -1.8438725e+00  -2.9218649e+00
   1.2272042e+00   1.9538536e+00   9.5962804e-01   2.2637315e+00   1.0413433e+00   5.4448223e-01  -1.0508482e+00  -1.4242690e+00  -4.1583537e+00  -3.5127372e+00   1.4838603e+00   2.3046821e+00   7.3595422e-01   4.0045851e-01  -3.2251789e+00  -2.2268311e+00   1.5352234e+00   2.0258833e+00   9.3653257e-02   1.2642284e+00  -3.0666973e+00   1.0582978e+00   2.2610441e+00   1.2065953e+00   2.1399585e+00   1.3651902e+00   1.2934938e+00   1.1803721e+00   5.9606731e-01  -4.8835269e-01  -6.2899602e-01   3.8619691e-01   1.7642514e+00   1.2075948e+00   1.5364017e+00   4.0581208e-01  -3.2777135e-02  -3.0442590e+00  -2.3389785e+00   1.2905250e+00   2.0305839e+00   1.3832725e+00   1.6989680e+00   1.0281177e+00   1.1710311e+00   2.1309620e-01   6.2695395e-02  -2.3533408e+00  -2.7611422e+00   1.0569697e+00   1.2614693e+00   1.4079616e+00   1.8031855e+00  -5.1048166e-01   1.6720989e-01  -5.1781921e+00  -3.4540819e+00   1.7508654e+00   1.8253232e+00   2.0126141e+00   2.4847358e+00  -1.3870532e+00  -1.7008203e-01  -2.7875675e+00  -1.0958320e+00  -3.5158161e+00  -2.5293712e+00  -3.2965912e+00  -2.4192354e+00   1.3745012e+00   1.9283095e+00   1.3075350e+00  -1.9098315e+00  -2.9275340e+00
   1.2074652e+00   2.0208669e+00   9.6286037e-01   2.2946630e+00   9.5098439e-01   6.5342238e-01  -1.2272791e+00  -1.3423905e+00  -4.3305625e+00  -3.4467570e+00   1.4286769e+00   2.3583255e+00   6.4009377e-01   4.7458020e-01  -3.4857628e+00  -2.1969651e+00   1.5976506e+00   2.0930417e+00   1.0180917e-01   1.3592176e+00  -3.0866355e+00   1.0742751e+00   2.3553081e+00   1.2240477e+00   2.1918252e+00   1.3417021e+00   1.4116995e+00   1.1311262e+00   6.8509200e-01  -5.9093067e-01  -5.3604636e-01   4.1266420e-01   1.8131090e+00   1.1646463e+00   1.6068310e+00   3.0108121e-01   6.8724628e-02  -3.2966108e+00  -2.2404899e+00   1.3037294e+00   2.0925856e+00   1.3337129e+00   1.7467602e+00   9.2386773e-01   1.2447787e+00   5.7074453e-02   1.6594285e-01  -2.5664856e+00  -2.5725197e+00   1.0661872e+00   1.3288995e+00   1.3340657e+00   1.8313084e+00  -6.5441457e-01   2.1242407e-01  -5.4777135e+00  -3.3537134e+00   1.7669851e+00   1.9419063e+00   1.9905804e+00   2.6075083e+00  -1.4916043e+00  -1.7459664e-01  -2.9130916e+00  -1.1113130e+00  -3.5762238e+00  -2.4878325e+00  -3.3092613e+00  -2.3385236e+00   1.4401481e+00   1.9866749e+00   1.3628803e+00  -1.9445825e+00  -2.9115013e+00
   1.1899002e+00   2.0838090e+00   9.6987191e-01   2.3094156e+00   8.6252001e-01   7.6455846e-01  -1.3941755e+00  -1.2466168e+00  -4.4818124e+00  -3.3639826e+00   1.3694071e+00   2.3988538e+00   5.4217598e-01   5.3668383e-01  -3.7414893e+00  -2.1688086e+00   1.6446286e+00   2.1442726e+00   1.2946370e-01   1.4471075e+00  -3.0830273e+00   1.0864469e+00   2.4315994e+00   1.2374755e+00   2.2268022e+00   1.3131061e+00   1.5212650e+00   1.0785151e+00   7.7260849e-01  -6.8408194e-01  -4.2407492e-01   4.4071987e-01   1.8521773e+00   1.1247278e+00   1.6664079e+00   1.9915143e-01   1.7691851e-01  -3.5301873e+00  -2.1136171e+00   1.3219550e+00   2.1503998e+00   1.2822264e+00   1.7881962e+00   8.2078341e-01   1.3133815e+00  -9.5863673e-02   2.6954856e-01  -2.7753603e+00  -2.3628988e+00   1.0702335e+00   1.3915873e+00   1.2485644e+00   1.8427940e+00  -7.9864881e-01   2.5851393e-01  -5.7724242e+00  -3.2561645e+00   1.7802063e+00   2.0461848e+00   1.9517519e+00   2.7148379e+00  -1.5972660e+00  -1.8374226e-01  -3.0395314e+00  -1.1333434e+00  -3.6268973e+00  -2.4477226e+00  -3.3062996e+00  -2.2503757e+00   1.4946589e+00   2.0269345e+00   1.4133188e+00  -1.9483214e+00  -2.8799309e+00
   1.1782475e+00   2.1445346e+00   9.8362483e-01   2.3097405e+00   7.8275301e-01   8.7663539e-01  -1.5447116e+00  -1.1433013e+00  -4.6143837e+00  -3.2753570e+00   1.3100049e+00   2.4259376e+00   4.4731446e-01   5.8390929e-01  -3.9888120e+00  -2.1501985e+00   1.6784837e+00   2.1822626e+00   1.7711319e-01   1.5285484e+00  -3.0620823e+00   1.0981073e+00   2.4913425e+00   1.2505883e+00   2.2467351e+00   1.2848489e+00   1.6220278e+00   1.0280964e+00   8.5705664e-01  -7.6275681e-01  -2.9748495e-01   4.7261800e-01   1.8823363e+00   1.0929783e+00   1.7162574e+00   1.0703899e-01   2.8818287e-01  -3.7393275e+00  -1.9671609e+00   1.3472080e+00   2.2035772e+00   1.2347594e+00   1.8239069e+00   7.2615041e-01   1.3761725e+00  -2.3844169e-01   3.6986865e-01  -2.9742122e+00  -2.1456704e+00   1.0715662e+00   1.4497773e+00   1.1564352e+00   1.8385350e+00  -9.3959163e-01   3.0085563e-01  -6.0589485e+00  -3.1741572e+00   1.7932576e+00   2.1357631e+00   1.8996420e+00   2.8021300e+00  -1.7042866e+00  -2.0101355e-01  -3.1691082e+00  -1.1670935e+00  -3.6728325e+00  -2.4176388e+00  -3.2942486e+00  -2.1630297e+00   1.5393052e+00   2.0517978e+00   1.4604332e+00  -1.9228001e+00  -2.8398190e+00
   1.1760983e+00   2.2048869e+00   1.0069648e+00   2.2979221e+00   7.1834553e-01   9.8824144e-01  -1.6724199e+00  -1.0393528e+00  -4.7311979e+00  -3.1924465e+00   1.2545187e+00   2.4397072e+00   3.6064846e-01   6.1394251e-01  -4.2239728e+00  -2.1485610e+00   1.7020415e+00   2.2100355e+00   2.4421869e-01   1.6043842e+00  -3.0309952e+00   1.1126450e+00   2.5365557e+00   1.2670635e+00   2.2539172e+00   1.2623260e+00   1.7139824e+00   9.8529155e-01   9.3677092e-01  -8.2238405e-01  -1.6156145e-01   5.1053406e-01   1.9048458e+00   1.0743028e+00   1.7577498e+00   3.1568062e-02   3.9857257e-01  -3.9190696e+00  -1.8111657e+00   1.3813369e+00   2.2518453e+00   1.1972005e+00   1.8545572e+00   6.4706028e-01   1.4324428e+00  -3.6347925e-01   4.6323774e-01  -3.1572731e+00  -1.9344776e+00   1.0728166e+00   1.5038037e+00   1.0629677e+00   1.8199488e+00  -1.0734843e+00   3.3489809e-01  -6.3337512e+00  -3.1199775e+00   1.8087952e+00   2.2087421e+00   1.8383181e+00   2.8651557e+00  -1.8125239e+00  -2.2941922e-01  -3.3035188e+00  -1.2170792e+00  -3.7189381e+00  -2.4057908e+00  -3.2799096e+00  -2.0846932e+00   1.5757867e+00   2.0644235e+00   1.5057944e+00  -1.8712050e+00  -2.7985673e+00
   1.1867318e+00   2.2665482e+00   1.0424494e+00   2.2766908e+00   6.7539601e-01   1.0978423e+00  -1.7715749e+00  -9.4178970e-01  -4.8355984e+00  -3.1266705e+00   1.2068401e+00   2.4407387e+00   2.8696947e-01   6.2514632e-01  -4.4431943e+00  -2.1703946e+00   1.7184824e+00   2.2307618e+00   3.2922556e-01   1.6755830e+00  -2.9974784e+00   1.1333698e+00   2.5697554e+00   1.2903270e+00   2.2509726e+00   1.2505429e+00   1.7972463e+00   9.5504700e-01   1.0100716e+00  -8.5914375e-01  -2.2149006e-02   5.5641853e-01   1.9212855e+00   1.0730701e+00   1.7924280e+00  -2.1069715e-02   5.0403385e-01  -4.0653972e+00  -1.6562452e+00   1.4258972e+00   2.2951313e+00   1.1749911e+00   1.8807891e+00   5.8995001e-01   1.4814661e+00  -4.6434743e-01   5.4615848e-01  -3.3190867e+00  -1.7424220e+00   1.0766149e+00   1.5539958e+00   9.7344320e-01   1.7888950e+00  -1.1966388e+00   3.5644175e-01  -6.5932617e+00  -3.1046323e+00   1.8291693e+00   2.2637602e+00   1.7721060e+00   2.9002557e+00  -1.9215080e+00  -2.7130265e-01  -3.4438471e+00  -1.2868747e+00  -3.7697386e+00  -2.4194993e+00  -3.2699317e+00  -2.0230138e+00   1.6061381e+00   2.0682474e+00   1.5508376e+00  -1.7979396e+00  -2.7635116e+00
   1.2129391e+00   2.3308907e+00   1.0921672e+00   2.2491041e+00   6.5902838e-01   1.2038270e+00  -1.8375446e+00  -8.5726646e-01  -4.9310970e+00  -3.0885085e+00   1.1704424e+00   2.4300094e+00   2.3036006e-01   6.1665901e-01  -4.6428718e+00  -2.2207813e+00   1.7311676e+00   2.2475577e+00   4.2964411e-01   1.7431452e+00  -2.9692473e+00   1.1633219e+00   2.5938214e+00   1.3233375e+00   2.2407182e+00   1.2537878e+00   1.8720271e+00   9.4151720e-01   1.0753682e+00  -8.7019941e-01   1.1471610e-01   6.1184034e-01   1.9334619e+00   1.0928214e+00   1.8219307e+00  -4.5733127e-02   6.0063836e-01  -4.1754269e+00  -1.5128460e+00   1.4820049e+00   2.3335665e+00   1.1727441e+00   1.9031754e+00   5.6016299e-01   1.5225371e+00  -5.3540793e-01   6.1549607e-01  -3.4548172e+00  -1.5812932e+00   1.0853906e+00   1.6005786e+00   8.9278790e-01   1.7475670e+00  -1.3056744e+00   3.6190465e-01  -6.8339824e+00  -3.1370365e+00   1.8561979e+00   2.3000055e+00   1.7052780e+00   2.9045358e+00  -2.0305230e+00  -3.2819423e-01  -3.5905027e+00  -1.3788597e+00  -3.8290819e+00  -2.4647190e+00  -3.2703971e+00  -1.9845527e+00   1.6325994e+00   2.0667949e+00   1.5967499e+00  -1.7083256e+00  -2.7414383e+00
   1.2568415e+00   2.3988444e+00   1.1575603e+00   2.2184018e+00   6.7302241e-01   1.3045621e+00  -1.8670839e+00  -7.9160665e-01  -5.0211027e+00  -3.0867358e+00   1.1481249e+00   2.4088251e+00   1.9387301e-01   5.8845272e-01  -4.8197544e+00  -2.3029645e+00   1.7434412e+00   2.2632899e+00   5.4218634e-01   1.8079923e+00  -2.9534856e+00   1.2050766e+00   2.6118304e+00   1.3683857e+00   2.2260124e+00   1.2753375e+00   1.9385893e+00   9.4778909e-01   1.1312680e+00  -8.5387466e-01   2.4319451e-01   6.7783155e-01   1.9432856e+00   1.1360066e+00   1.8479118e+00  -3.8698533e-02   6.8482079e-01  -4.2475227e+00  -1.3905063e+00   1.5501960e+00   2.3674661e+00   1.1938979e+00   1.9221801e+00   5.6156291e-01   1.5550153e+00  -5.7240556e-01   6.6866567e-01  -3.5605188e+00  -1.4608632e+00   1.1011632e+00   1.6435773e+00   8.2522239e-01   1.6983637e+00  -1.3977359e+00   3.4855895e-01  -7.0525830e+00  -3.2232884e+00   1.8909680e+00   2.3171956e+00   1.6417518e+00   2.8760397e+00  -2.1386958e+00  -4.0070377e-01  -3.7431820e+00  -1.4940143e+00  -3.8998671e+00  -2.5456136e+00  -3.2864335e+00  -1.9743009e+00   1.6574594e+00   2.0634829e+00   1.6443762e+00  -1.6082427e+00  -2.7381151e+00
   1.3197099e+00   2.4707898e+00   1.2392627e+00   2.1878416e+00   7.1951146e-01   1.3984498e+00  -1.8585523e+00  -7.4937891e-01  -5.1086457e+00  -3.1277431e+00   1.1417766e+00   2.3787243e+00   1.7927415e-01   5.4134340e-01  -4.9710992e+00  -2.4180239e+00   1.7584210e+00   2.2803959e+00   6.6294993e-01   1.8708443e+00  -2.9563332e+00   1.2605531e+00   2.6268658e+00   1.4269217e+00   2.2095958e+00   1.3172178e+00   1.9972220e+00   9.7566820e-01   1.1766794e+00  -8.0976271e-01   3.5802529e-01   7.5474734e-01   1.9526278e+00   1.2037684e+00   1.8719532e+00   2.0510647e-03   7.5360299e-01  -4.2813409e+00  -1.2971605e+00   1.6303021e+00   2.3972875e+00   1.2404295e+00   1.9381277e+00   5.9622688e-01   1.5783694e+00  -5.7278674e-01   7.0379777e-01  -3.6333521e+00  -1.3882974e+00   1.1253363e+00   1.6827356e+00   7.7393384e-01   1.6437494e+00  -1.4706834e+00   3.1472118e-01  -7.2459701e+00  -3.3660856e+00   1.9336802e+00   2.3155276e+00   1.5848194e+00   2.8138792e+00  -2.2450848e+00  -4.8846065e-01  -3.9008640e+00  -1.6317771e+00  -3.9838176e+00  -2.6642125e+00  -3.3218754e+00  -1.9952651e+00   1.6828822e+00   2.0614239e+00   1.6941511e+00  -1.5037351e+00  -2.7578686e+00
   1.4018057e+00   2.5464881e+00   1.3369705e+00   2.1605211e+00   7.9877067e-01   1.4839852e+00  -1.8120391e+00  -7.3354387e-01  -5.1961238e+00  -3.2149875e+00   1.1521821e+00   2.3413699e+00   1.8686733e-01   4.7694981e-01  -5.0947964e+00  -2.5646717e+00   1.7787940e+00   2.3007360e+00   7.8763878e-01   1.9321018e+00  -2.9824261e+00   1.3308454e+00   2.6418155e+00   1.4994253e+00   2.1939385e+00   1.3800375e+00   2.0482145e+00   1.0255421e+00   1.2109049e+00  -7.3876131e-01   4.5487398e-01   8.4215420e-01   1.9631681e+00   1.2957921e+00   1.8954805e+00   7.6636080e-02   8.0478895e-01  -4.2777960e+00  -1.2385420e+00   1.7213593e+00   2.4235680e+00   1.3126511e+00   1.9511783e+00   6.6424203e-01   1.5922154e+00  -5.3591943e-01   7.1987009e-01  -3.6717286e+00  -1.3677160e+00   1.1585234e+00   1.7174616e+00   7.4080110e-01   1.5861149e+00  -1.5232351e+00   2.5988284e-01  -7.4113395e+00  -3.5643267e+00   1.9835551e+00   2.2956059e+00   1.5369289e+00   2.7183163e+00  -2.3487608e+00  -5.9010643e-01  -4.0618336e+00  -1.7899756e+00  -4.0813186e+00  -2.8201718e+00  -3.3789971e+00  -2.0481538e+00   1.7107330e+00   2.0632494e+00   1.7460627e+00  -1.4006073e+00  -2.8032384e+00
   1.5022549e+00   2.6250550e+00   1.4493518e+00   2.1391975e+00   9.0911314e-01   1.5598080e+00  -1.7293870e+00  -7.4520126e-01  -5.2850796e+00  -3.3486200e+00   1.1788806e+00   2.2984275e+00   2.1541345e-01   3.9760146e-01  -5.1894494e+00  -2.7391947e+00   1.8066281e+00   2.3254842e+00   9.1180745e-01   1.9917398e+00  -3.0345253e+00   1.4160857e+00   2.6591753e+00   1.5853289e+00   2.1810964e+00   1.4629079e+00   2.0918321e+00   1.0963329e+00   1.2337128e+00  -6.4302936e-01   5.3062305e-01   9.3875811e-01   1.9762454e+00   1.4102332e+00   1.9196767e+00   1.8320593e-01   8.3711585e-01  -4.2389527e+00  -1.2177322e+00   1.8215554e+00   2.4468452e+00   1.4091053e+00   1.9613067e+00   7.6361951e-01   1.5963411e+00  -4.6319750e-01   7.1679530e-01  -3.6753830e+00  -1.3999379e+00   1.2004179e+00   1.7468039e+00   7.2619864e-01   1.5276482e+00  -1.5550614e+00   1.8477142e-01  -7.5462099e+00  -3.8129331e+00   2.0388073e+00   2.2583493e+00   1.4995303e+00   2.5907771e+00  -2.4488703e+00  -7.0334324e-01  -4.2237354e+00  -1.9648445e+00  -4.1913353e+00  -3.0106624e+00  -3.4583400e+00  -2.1311926e+00   1.7424168e+00   2.0709583e+00   1.7996538e+00  -1.3040405e+00  -2.8747340e+00
   1.6189797e+00   2.7049822e+00   1.5740116e+00   2.1261150e+00   1.0469042e+00   1.6247485e+00  -1.6141111e+00  -7.8345561e-01  -5.3760325e+00  -3.5253166e+00   1.2200984e+00   2.2514449e+00   2.6214931e-01   3.0620045e-01  -5.2544156e+00  -2.9355460e+00   1.8432182e+00   2.3550707e+00   1.0311140e+00   2.0492333e+00  -3.1132604e+00   1.5153551e+00   2.6808707e+00   1.6830007e+00   2.1725932e+00   1.5634576e+00   2.1283034e+00   1.1855432e+00   1.2453843e+00  -5.2586770e-01   5.8358473e-01   1.0423819e+00   1.9927262e+00   1.5437322e+00   1.9454024e+00   3.1798679e-01   8.5035032e-01  -4.1678578e+00  -1.2348831e+00   1.9282274e+00   2.4675676e+00   1.5265697e+00   1.9682857e+00   8.9033586e-01   1.5907163e+00  -3.5802156e-01   6.9545525e-01  -3.6453618e+00  -1.4824214e+00   1.2497305e+00   1.7694653e+00   7.2890049e-01   1.4702234e+00  -1.5668157e+00   9.1335460e-02  -7.6484409e+00  -4.1029140e+00   2.0966972e+00   2.2048868e+00   1.4729959e+00   2.4337951e+00  -2.5446812e+00  -8.2503700e-01  -4.3836571e+00  -2.1511346e+00  -4.3114201e+00  -3.2303997e+00  -3.5586463e+00  -2.2400836e+00   1.7787453e+00   2.0858075e+00   1.8540601e+00  -1.2182521e+00  -2.9707135e+00
   1.7487011e+00   2.7842007e+00   1.7075162e+00   2.1228533e+00   1.2066972e+00   1.6778635e+00  -1.4712172e+00  -8.4541261e-01  -5.4683795e+00  -3.7383337e+00   1.2727675e+00   2.2017364e+00   3.2290584e-01   2.0604515e-01  -5.2897987e+00  -3.1455898e+00   1.8889778e+00   2.3891766e+00   1.1415677e+00   2.1035213e+00  -3.2170110e+00   1.6266526e+00   2.7081122e+00   1.7897943e+00   2.1693332e+00   1.6779427e+00   2.1578131e+00   1.2893956e+00   1.2467304e+00  -3.9153027e-01   6.1362147e-01   1.1499996e+00   2.0129027e+00   1.6915227e+00   1.9731295e+00   4.7545207e-01   8.4532225e-01  -4.0683198e+00  -1.2871422e+00   2.0379102e+00   2.4860015e+00   1.6601738e+00   1.9716720e+00   1.0385008e+00   1.5754862e+00  -2.2565389e-01   6.5767884e-01  -3.5839377e+00  -1.6094081e+00   1.3042010e+00   1.7838526e+00   7.4609852e-01   1.4153128e+00  -1.5601056e+00  -1.7346913e-02  -7.7162438e+00  -4.4216800e+00   2.1536550e+00   2.1364469e+00   1.4566200e+00   2.2508848e+00  -2.6356044e+00  -9.5137244e-01  -4.5382390e+00  -2.3423166e+00  -4.4378152e+00  -3.4718199e+00  -3.6769035e+00  -2.3681259e+00   1.8198460e+00   2.1082487e+00   1.9080834e+00  -1.1462221e+00  -3.0873985e+00
   1.8870219e+00   2.8601804e+00   1.8454847e+00   2.1302099e+00   1.3814851e+00   1.7184632e+00  -1.3069339e+00  -9.2630871e-01  -5.5603738e+00  -3.9777927e+00   1.3326335e+00   2.1502798e+00   3.9231915e-01   1.0062770e-01  -5.2964072e+00  -3.3594899e+00   1.9433881e+00   2.4267816e+00   1.2397556e+00   2.1530197e+00  -3.3419390e+00   1.7469306e+00   2.7413003e+00   1.9021647e+00   2.1715536e+00   1.8014481e+00   2.1805019e+00   1.4030553e+00   1.2390759e+00  -2.4497892e-01   6.2216566e-01   1.2578304e+00   2.0364289e+00   1.8476278e+00   2.0028915e+00   6.4860539e-01   8.2389335e-01  -3.9446578e+00  -1.3687825e+00   2.1464398e+00   2.5021458e+00   1.8036225e+00   1.9707980e+00   1.2006450e+00   1.5509514e+00  -7.2956523e-02   6.0616241e-01  -3.4944570e+00  -1.7722621e+00   1.3606892e+00   1.7881552e+00   7.7353756e-01   1.3639229e+00  -1.5374034e+00  -1.3723265e-01  -7.7481895e+00  -4.7535977e+00   2.2054696e+00   2.0542521e+00   1.4486947e+00   2.0463509e+00  -2.7211971e+00  -1.0780531e+00  -4.6838093e+00  -2.5308788e+00  -4.5656467e+00  -3.7254047e+00  -3.8085051e+00  -2.5064960e+00   1.8651185e+00   2.1379204e+00   1.9602939e+00  -1.0895090e+00  -3.2190335e+00
   2.0285979e+00   2.9300614e+00   1.9827503e+00   2.1481279e+00   1.5630554e+00   1.7461307e+00  -1.1283729e+00  -1.0197670e+00  -5.6491956e+00  -4.2311791e+00   1.3944576e+00   2.0976404e+00   4.6412151e-01  -6.5799101e-03  -5.2756781e+00  -3.5662202e+00   2.0050145e+00   2.4662667e+00   1.3230338e+00   2.1956845e+00  -3.4821743e+00   1.8722039e+00   2.7799903e+00   2.0158492e+00   2.1788224e+00   1.9281703e+00   2.1964773e+00   1.5209259e+00   1.2242126e+00  -9.1598559e-02   6.1213651e-01   1.3614928e+00   2.0623089e+00   2.0051421e+00   2.0342639e+00   8.2935926e-01   7.8886159e-01  -3.8014342e+00  -1.4715319e+00   2.2491127e+00   2.5156671e+00   1.9495178e+00   1.9647757e+00   1.3681106e+00   1.5175386e+00   9.1972079e-02   5.4433473e-01  -3.3811342e+00  -1.9599812e+00   1.4153435e+00   1.7804509e+00   8.0576178e-01   1.3165611e+00  -1.5019039e+00  -2.6354260e-01  -7.7432298e+00  -5.0807594e+00   2.2475360e+00   1.9594267e+00   1.4466573e+00   1.8250504e+00  -2.8011483e+00  -1.2005376e+00  -4.8165397e+00  -2.7087006e+00  -4.6891951e+00  -3.9801396e+00  -3.9475140e+00  -2.6446799e+00   1.9132522e+00   2.1736952e+00   2.0091535e+00  -1.0481618e+00  -3.3581776e+00
   2.1673885e+00   2.9908050e+00   2.1135851e+00   2.1756795e+00   1.7424288e+00   1.7607331e+00  -9.4314420e-01  -1.1181649e+00  -5.7311119e+00  -4.4840302e+00   1.4523006e+00   2.0439237e+00   5.3149450e-01  -1.1233616e-01  -5.2295889e+00  -3.7541722e+00   2.0715898e+00   2.5055550e+00   1.3896712e+00   2.2291268e+00  -3.6301500e+00   1.9977299e+00   2.8229233e+00   2.1261033e+00   2.1900857e+00   2.0517627e+00   2.2058311e+00   1.6369935e+00   1.2043214e+00   6.3107433e-02   5.8775950e-01   1.4562154e+00   2.0889359e+00   2.1565844e+00   2.0663744e+00   1.0089860e+00   7.4380684e-01  -3.6432036e+00  -1.5850810e+00   2.3408957e+00   2.5258673e+00   2.0897575e+00   1.9525155e+00   1.5315236e+00   1.4757676e+00   2.6023823e-01   4.7617516e-01  -3.2488138e+00  -2.1598565e+00   1.4638327e+00   1.7588252e+00   8.3645678e-01   1.2732272e+00  -1.4573418e+00  -3.9104140e-01  -7.7007336e+00  -5.3839273e+00   2.2751387e+00   1.8529283e+00   1.4472944e+00   1.5921250e+00  -2.8752536e+00  -1.3143000e+00  -4.9326180e+00  -2.8674962e+00  -4.8022355e+00  -4.2240843e+00  -4.0870155e+00  -2.7710392e+00   1.9623000e+00   2.2137848e+00   2.0531500e+00  -1.0207438e+00  -3.4961244e+00
   2.2969788e+00   3.0393620e+00   2.2319864e+00   2.2111140e+00   1.9103574e+00   1.7624277e+00  -7.5895043e-01  -1.2130908e+00  -5.8017239e+00  -4.7207731e+00   1.4998771e+00   1.9887731e+00   5.8746312e-01  -2.1382012e-01  -5.1605610e+00  -3.9118241e+00   2.1401666e+00   2.5422934e+00   1.4389376e+00   2.2507723e+00  -3.7770642e+00   2.1182571e+00   2.8681277e+00   2.2279848e+00   2.2037629e+00   2.1657272e+00   2.2086650e+00   1.7452044e+00   1.1818700e+00   2.1382002e-01   5.5429946e-01   1.5370962e+00   2.1141873e+00   2.2943059e+00   2.0979539e+00   1.1786138e+00   6.9288842e-01  -3.4742927e+00  -1.6977357e+00   2.4166809e+00   2.5316912e+00   2.2159916e+00   1.9327651e+00   1.6813208e+00   1.4262216e+00   4.2264442e-01   4.0599523e-01  -3.1027190e+00  -2.3582329e+00   1.5016316e+00   1.7215005e+00   8.5886548e-01   1.2334391e+00  -1.4077825e+00  -5.1435079e-01  -7.6205515e+00  -5.6436042e+00   2.2837571e+00   1.7355089e+00   1.4469921e+00   1.3527300e+00  -2.9433869e+00  -1.4150991e+00  -5.0284394e+00  -2.9992975e+00  -4.8984212e+00  -4.4450311e+00  -4.2195424e+00  -2.8734755e+00   2.0098122e+00   2.2558948e+00   2.0909325e+00  -1.0044614e+00  -3.6234178e+00
   2.4109517e+00   3.0728527e+00   2.3320070e+00   2.2519661e+00   2.0578512e+00   1.7516622e+00  -5.8318930e-01  -1.2958602e+00  -5.8562979e+00  -4.9256634e+00   1.5309506e+00   1.9314093e+00   6.2530733e-01  -3.0878698e-01  -5.0713791e+00  -4.0284351e+00   2.2073298e+00   2.5740522e+00   1.4711282e+00   2.2580534e+00  -3.9134475e+00   2.2283302e+00   2.9130848e+00   2.3166676e+00   2.2178839e+00   2.2638241e+00   2.2051238e+00   1.8398449e+00   1.1594912e+00   3.5568510e-01   5.1772560e-01   1.5993970e+00   2.1355689e+00   2.4109310e+00   2.1274227e+00   1.3297368e+00   6.4060671e-01  -3.2986287e+00  -1.7971722e+00   2.4715718e+00   2.5317789e+00   2.3201078e+00   1.9041739e+00   1.8083006e+00   1.3695254e+00   5.7019998e-01   3.3819647e-01  -2.9482097e+00  -2.5413326e+00   1.5243364e+00   1.6669658e+00   8.6624796e-01   1.1962849e+00  -1.3574006e+00  -6.2827705e-01  -7.5031160e+00  -5.8411697e+00   2.2693721e+00   1.6077150e+00   1.4420082e+00   1.1117800e+00  -3.0054745e+00  -1.4992434e+00  -5.1008057e+00  -3.0969514e+00  -4.9716977e+00  -4.6312102e+00  -4.3375396e+00  -2.9401611e+00   2.0530187e+00   2.2974218e+00   2.1214355e+00  -9.9539613e-01  -3.7304405e+00
   2.5032892e+00   3.0887551e+00   2.4081135e+00   2.2952249e+00   2.1767032e+00   1.7291715e+00  -4.2258662e-01  -1.3580597e+00  -5.8901486e+00  -5.0837627e+00   1.5397510e+00   1.8707217e+00   6.3896501e-01  -3.9567876e-01  -4.9651260e+00  -4.0947185e+00   2.2694569e+00   2.5985379e+00   1.4875235e+00   2.2486243e+00  -4.0297966e+00   2.3226321e+00   2.9549463e+00   2.3877664e+00   2.2302661e+00   2.3404803e+00   2.1954319e+00   1.9159040e+00   1.1398505e+00   4.8455295e-01   4.8432768e-01   1.6388560e+00   2.1504011e+00   2.4998038e+00   2.1530123e+00   1.4547086e+00   5.9154427e-01  -3.1196382e+00  -1.8712463e+00   2.5011899e+00   2.5245645e+00   2.3947222e+00   1.8653769e+00   1.9041663e+00   1.3063344e+00   6.9462097e-01   2.7702004e-01  -2.7905650e+00  -2.6960881e+00   1.5279936e+00   1.5941013e+00   8.5235417e-01   1.1605070e+00  -1.3102665e+00  -7.2813099e-01  -7.3495669e+00  -5.9600163e+00   2.2287588e+00   1.4699261e+00   1.4287528e+00   8.7373525e-01  -3.0614793e+00  -1.5638331e+00  -5.1471286e+00  -3.1546021e+00  -5.0167217e+00  -4.7720046e+00  -4.4338517e+00  -2.9602866e+00   2.0890498e+00   2.3356786e+00   2.1439855e+00  -9.8882061e-01  -3.8080368e+00
   2.5687770e+00   3.0850953e+00   2.4555501e+00   2.3375515e+00   2.2599837e+00   1.6959683e+00  -2.8288404e-01  -1.3920849e+00  -5.8990685e+00  -5.1819054e+00   1.5213770e+00   1.8053998e+00   6.2340649e-01  -4.7368089e-01  -4.8451449e+00  -4.1034628e+00   2.3230058e+00   2.6138002e+00   1.4902887e+00   2.2205829e+00  -4.1172339e+00   2.3963443e+00   2.9907922e+00   2.4376563e+00   2.2387112e+00   2.3911673e+00   2.1799332e+00   1.9693954e+00   1.1255113e+00   5.9716280e-01   4.6030994e-01   1.6519977e+00   2.1560334e+00   2.5554179e+00   2.1729127e+00   1.5471920e+00   5.5010172e-01  -2.9402114e+00  -1.9088037e+00   2.5019807e+00   2.5084127e+00   2.4336442e+00   1.8151037e+00   1.9620307e+00   1.2373359e+00   7.8879007e-01   2.2630343e-01  -2.6348053e+00  -2.8109385e+00   1.5094162e+00   1.5022938e+00   8.1187620e-01   1.1246134e+00  -1.2701462e+00  -8.1002007e-01  -7.1619083e+00  -5.9866177e+00   2.1597432e+00   1.3224317e+00   1.4040566e+00   6.4244463e-01  -3.1113967e+00  -1.6069628e+00  -5.1656314e+00  -3.1681267e+00  -5.0292574e+00  -4.8586289e+00  -4.5021921e+00  -2.9247810e+00   2.1151840e+00   2.3681356e+00   2.1583814e+00  -9.7958312e-01  -3.8481282e+00
   2.6033783e+00   3.0606306e+00   2.4706836e+00   2.3755319e+00   2.3024710e+00   1.6533282e+00  -1.6859603e-01  -1.3916416e+00  -5.8797548e+00  -5.2095844e+00   1.4721593e+00   1.7341030e+00   5.7495832e-01  -5.4272312e-01  -4.7150261e+00  -4.0500581e+00   2.3648148e+00   2.6184202e+00   1.4823143e+00   2.1726833e+00  -4.1681540e+00   2.4454992e+00   3.0179055e+00   2.4637583e+00   2.2412155e+00   2.4127260e+00   2.1591280e+00   1.9976169e+00   1.1188034e+00   6.9126201e-01   4.5138526e-01   1.6364193e+00   2.1500748e+00   2.5737970e+00   2.1854365e+00   1.6025365e+00   5.2024418e-01  -2.7627389e+00  -1.9004453e+00   2.4715016e+00   2.4817901e+00   2.4322923e+00   1.7522977e+00   1.9768520e+00   1.1632610e+00   8.4715140e-01   1.8925956e-01  -2.4855597e+00  -2.8765413e+00   1.4664678e+00   1.3915377e+00   7.4084771e-01   1.0870130e+00  -1.2403303e+00  -8.7109309e-01  -6.9431693e+00  -5.9114763e+00   2.0614112e+00   1.1655411e+00   1.3654130e+00   4.2105532e-01  -3.1552610e+00  -1.6278732e+00  -5.1555311e+00  -3.1354947e+00  -5.0065343e+00  -4.8847358e+00  -4.5375735e+00  -2.8269574e+00   2.1290982e+00   2.3926561e+00   2.1649421e+00  -9.6253139e-01  -3.8442878e+00
   2.6045576e+00   3.0150135e+00   2.4513069e+00   2.4059461e+00   2.3009949e+00   1.6027674e+00  -8.2847929e-02  -1.3521771e+00  -5.8302182e+00  -5.1597118e+00   1.3899604e+00   1.6556494e+00   4.9156191e-01  -6.0342638e-01  -4.5786094e+00  -3.9328899e+00   2.3923848e+00   2.6116679e+00   1.4670116e+00   2.1045235e+00  -4.1768059e+00   2.4672955e+00   3.0340441e+00   2.4647749e+00   2.2361727e+00   2.4036170e+00   2.1337043e+00   1.9993337e+00   1.1217044e+00   7.6565548e-01   4.6239449e-01   1.5910310e+00   2.1306198e+00   2.5528029e+00   2.1891840e+00   1.6180642e+00   5.0527205e-01  -2.5892071e+00  -1.8391973e+00   2.4086724e+00   2.4434527e+00   2.3880320e+00   1.6762434e+00   1.9457767e+00   1.0849024e+00   8.6601957e-01   1.6829032e-01  -2.3469781e+00  -2.8863603e+00   1.3982899e+00   1.2625169e+00   6.3696321e-01   1.0461660e+00  -1.2234917e+00  -9.0972177e-01  -6.6975579e+00  -5.7298817e+00   1.9342573e+00   9.9971570e-01   1.3111814e+00   2.1199413e-01  -3.1931638e+00  -1.6270383e+00  -5.1171884e+00  -3.0570273e+00  -4.9475297e+00  -4.8469075e+00  -4.5366654e+00  -2.6630446e+00   2.1291059e+00   2.4077125e+00   2.1645189e+00  -9.3294952e-01  -3.7922317e+00
   2.5715197e+00   2.9489204e+00   2.3968743e+00   2.4260377e+00   2.2546722e+00   1.5460104e+00  -2.7298716e-02  -1.2712203e+00  -5.7501260e+00  -5.0292021e+00   1.2743873e+00   1.5692119e+00   3.7295374e-01  -6.5700177e-01  -4.4399897e+00  -3.7535929e+00   2.4041272e+00   2.5936140e+00   1.4480742e+00   2.0166932e+00  -4.1397802e+00   2.4603573e+00   3.0376843e+00   2.4408547e+00   2.2225541e+00   2.3640774e+00   2.1045581e+00   1.9748708e+00   1.1357363e+00   8.2018551e-01   4.9697229e-01   1.5162321e+00   2.0964566e+00   2.4923493e+00   2.1831988e+00   1.5932456e+00   5.0762775e-01  -2.4213373e+00  -1.7210493e+00   2.3139690e+00   2.3926414e+00   2.3004221e+00   1.5866891e+00   1.8683678e+00   1.0031358e+00   8.4378800e-01   1.6484552e-01  -2.2226850e+00  -2.8370899e+00   1.3054618e+00   1.1166657e+00   4.9979594e-01   1.0007450e+00  -1.2215777e+00  -9.2560742e-01  -6.4305717e+00  -5.4424368e+00   1.7802652e+00   8.2571128e-01   1.2407420e+00   1.7015490e-02  -3.2252735e+00  -1.6061798e+00  -5.0522128e+00  -2.9355317e+00  -4.8531586e+00  -4.7449967e+00  -4.4980580e+00  -2.4325680e+00   2.1143628e+00   2.4125627e+00   2.1584712e+00  -8.8697669e-01  -3.6901952e+00
   2.5053489e+00   2.8641262e+00   2.3086524e+00   2.4337587e+00   2.1650128e+00   1.4849457e+00  -2.1475935e-03  -1.1486083e+00  -5.6410506e+00  -4.8193414e+00   1.1269081e+00   1.4745007e+00   2.2075885e-01  -7.0511142e-01  -4.3035133e+00  -3.5171244e+00   2.3995516e+00   2.5651872e+00   1.4292178e+00   1.9108689e+00  -4.0563595e+00   2.4249077e+00   3.0282190e+00   2.3936684e+00   2.2000499e+00   2.2961724e+00   2.0727990e+00   1.9261103e+00   1.1618826e+00   8.5564783e-01   5.5727860e-01   1.4140066e+00   2.0472403e+00   2.3945010e+00   2.1670964e+00   1.5297550e+00   5.2874818e-01  -2.2607469e+00  -1.5453253e+00   2.1895390e+00   2.3292646e+00   2.1713407e+00   1.4839549e+00   1.7467020e+00   9.1893735e-01   7.8102478e-01   1.7933416e-01  -2.1157660e+00  -2.7288973e+00   1.1900761e+00   9.5619818e-01   3.3090159e-01   9.4979056e-01  -1.2357347e+00  -9.1980544e-01  -6.1490433e+00  -5.0553148e+00   1.6029122e+00   6.4471492e-01   1.1545940e+00  -1.6269461e-01  -3.2518537e+00  -1.5682075e+00  -4.9634969e+00  -2.7763011e+00  -4.7263505e+00  -4.5822952e+00  -4.4224122e+00  -2.1385503e+00   2.0850210e+00   2.4073713e+00   2.1486023e+00  -8.2197836e-01  -3.5391674e+00
   2.4090336e+00   2.7635136e+00   2.1897643e+00   2.4279724e+00   2.0358930e+00   1.4215701e+00  -6.2174031e-03  -9.8658626e-01  -5.5065989e+00  -4.5359153e+00   9.5085986e-01   1.3719143e+00   3.8490462e-02  -7.4970232e-01  -4.1737442e+00  -3.2316651e+00   2.3793793e+00   2.5281685e+00   1.4139197e+00   1.7898440e+00  -3.9287083e+00   2.3628469e+00   3.0060869e+00   2.3263889e+00   2.1691585e+00   2.2037304e+00   2.0397323e+00   1.8563902e+00   1.2005272e+00   8.7365307e-01   6.4381154e-01   1.2879266e+00   1.9836152e+00   2.2634490e+00   2.1411548e+00   1.4314008e+00   5.6896986e-01  -2.1091115e+00  -1.3148651e+00   2.0392294e+00   2.2540515e+00   2.0049880e+00   1.3690138e+00   1.5853265e+00   8.3339490e-01   6.8045343e-01   2.1109210e-01  -2.0287721e+00  -2.5654614e+00   1.0557266e+00   7.8410663e-01   1.3380279e-01   8.9285184e-01  -1.2662673e+00  -8.9466630e-01  -5.8610959e+00  -4.5802159e+00   1.4070981e+00   4.5845951e-01   1.0543908e+00  -3.2637630e-01  -3.2732729e+00  -1.5170836e+00  -4.8551793e+00  -2.5869681e+00  -4.5719962e+00  -4.3655080e+00  -4.3124837e+00  -1.7875216e+00   2.0423148e+00   2.3932646e+00   2.1370602e+00  -7.3684166e-01  -3.3429646e+00
   2.2873691e+00   2.6510061e+00   2.0451268e+00   2.4085935e+00   1.8733909e+00   1.3579201e+00  -3.7104499e-02  -7.8977098e-01  -5.3523952e+00  -4.1890785e+00   7.5135158e-01   1.2626466e+00  -1.6854741e-01  -7.9282607e-01  -4.0553910e+00  -2.9083332e+00   2.3455695e+00   2.4851220e+00   1.4051720e+00   1.6574911e+00  -3.7618817e+00   2.2777193e+00   2.9728254e+00   2.2435673e+00   2.1312109e+00   2.0921694e+00   2.0068253e+00   1.7703131e+00   1.2514178e+00   8.7644724e-01   7.5531439e-01   1.1430605e+00   1.9072777e+00   2.1053558e+00   2.1063569e+00   1.3039328e+00   6.2749265e-01  -1.9682962e+00  -1.0359995e+00   1.8685087e+00   2.1686607e+00   1.8077516e+00   1.2435404e+00   1.3910750e+00   7.4770860e-01   5.4681800e-01   2.5840764e-01  -1.9637329e+00  -2.3538050e+00   9.0740667e-01   6.0411899e-01  -8.6142999e-02   8.3010058e-01  -1.3126289e+00  -8.5369523e-01  -5.5759818e+00  -4.0340110e+00   1.1989978e+00   2.6930098e-01   9.4290952e-01  -4.7353394e-01  -3.2899989e+00  -1.4576186e+00  -4.7325217e+00  -2.3772127e+00  -4.3967578e+00  -4.1045272e+00  -4.1730134e+00  -1.3893252e+00   1.9885718e+00   2.3723083e+00   2.1262067e+00  -6.3217087e-01  -3.1081335e+00
   2.1467470e+00   2.5314246e+00   1.8812670e+00   2.3766538e+00   1.6854875e+00   1.2959924e+00  -9.1381196e-02  -5.6497783e-01  -5.1859125e+00  -3.7929636e+00   5.3506123e-01   1.1487342e+00  -3.9345539e-01  -8.3645654e-01  -3.9531850e+00  -2.5607260e+00   2.3012496e+00   2.4392589e+00   1.4052676e+00   1.5186499e+00  -3.5636488e+00   2.1745707e+00   2.9310313e+00   2.1509122e+00   2.0883259e+00   1.9682115e+00   1.9756444e+00   1.6734713e+00   1.3136545e+00   8.6670654e-01   8.8878339e-01   9.8578357e-01   1.8209654e+00   1.9280754e+00   2.0643774e+00   1.1547354e+00   7.0240318e-01  -1.8404447e+00  -7.1831430e-01   1.6842837e+00   2.0757216e+00   1.5879401e+00   1.1099135e+00   1.1727452e+00   6.6317999e-01   3.8663887e-01   3.1860381e-01  -1.9221684e+00  -2.1039299e+00   7.5132083e-01   4.2061361e-01  -3.2198293e-01   7.6240455e-01  -1.3734482e+00  -8.0133886e-01  -5.3038014e+00  -3.4380769e+00   9.8583864e-01   8.0244179e-02   8.2394861e-01  -6.0377599e-01  -3.3025798e+00  -1.3952061e+00  -4.6016964e+00  -2.1583341e+00  -4.2087568e+00  -3.8120097e+00  -4.0104965e+00  -9.5672966e-01   1.9271365e+00   2.3474079e+00   2.1184605e+00  -5.1036514e-01  -2.8436850e+00
   1.9948390e+00   2.4102757e+00   1.7060327e+00   2.3342774e+00   1.4816518e+00   1.2376573e+00  -1.6483608e-01  -3.2091507e-01  -5.0161447e+00  -3.3650388e+00   3.0993745e-01   1.0330378e+00  -6.2802914e-01  -8.8231709e-01  -3.8717041e+00  -2.2043030e+00   2.2505543e+00   2.3942452e+00   1.4156349e+00   1.3789445e+00  -3.3441314e+00   2.0596953e+00   2.8842349e+00   2.0549784e+00   2.0432949e+00   1.8395096e+00   1.9477766e+00   1.5721071e+00   1.3857056e+00   8.4732190e-01   1.0395798e+00   8.2349876e-01   1.7283703e+00   1.7407600e+00   2.0175104e+00   9.9242309e-01   7.9075918e-01  -1.7280030e+00  -3.7421170e-01   1.4946118e+00   1.9788010e+00   1.3553895e+00   9.7117368e-01   9.4065568e-01   5.8118746e-01   2.0787189e-01   3.8817284e-01  -1.9050903e+00  -1.8282697e+00   5.9461376e-01   2.3848684e-01  -5.6550124e-01   6.9135210e-01  -1.4465890e+00  -7.4271121e-01  -5.0551018e+00  -2.8173389e+00   7.7560970e-01  -1.0509053e-01   7.0215783e-01  -7.1667471e-01  -3.3116066e+00  -1.3355105e+00  -4.4695039e+00  -1.9427045e+00  -4.0171442e+00  -3.5027709e+00  -3.8328337e+00  -5.0485828e-01   1.8622141e+00   2.3221317e+00   2.1161273e+00  -3.7556734e-01  -2.5606675e+00
   1.8401951e+00   2.2934840e+00   1.5282022e+00   2.2845698e+00   1.2723261e+00   1.1845697e+00  -2.5273651e-01  -6.7759958e-02  -4.8531401e+00  -2.9252433e+00   8.4819409e-02   9.1915342e-01  -8.6313572e-01  -9.3172911e-01  -3.8151557e+00  -1.8556353e+00   2.1983779e+00   2.3539582e+00   1.4367302e+00   1.2445357e+00  -3.1152753e+00   1.9402936e+00   2.8366869e+00   1.9627827e+00   1.9994007e+00   1.7141996e+00   1.9247308e+00   1.4727260e+00   1.4654480e+00   8.2118967e-01   1.2016426e+00   6.6427943e-01   1.6339722e+00   1.5533726e+00   1.9685444e+00   8.2635781e-01   8.8873109e-01  -1.6336727e+00  -1.8285659e-02   1.3083201e+00   1.8822840e+00   1.1209639e+00   8.3092675e-01   7.0610079e-01   5.0314984e-01   1.9486997e-02   4.6295688e-01  -1.9129900e+00  -1.5409958e+00   4.4502744e-01   6.2975022e-02  -8.0762651e-01   6.1922106e-01  -1.5292451e+00  -6.8327567e-01  -4.8403661e+00  -2.1990661e+00   5.7671175e-01  -2.8256324e-01   5.8280501e-01  -8.1166056e-01  -3.3176650e+00  -1.2841254e+00  -4.3430158e+00  -1.7431247e+00  -3.8315815e+00  -3.1930270e+00  -3.6488878e+00  -5.0463465e-02   1.7986352e+00   2.3004676e+00   2.1212197e+00  -2.3348239e-01  -2.2716019e+00
   1.6917833e+00   2.1870936e+00   1.3570201e+00   2.2314184e+00   1.0683454e+00   1.1380846e+00  -3.5009781e-01   1.8336334e-01  -4.7074148e+00  -2.4949371e+00  -1.3100580e-01   8.1125548e-01  -1.0891610e+00  -9.8549179e-01  -3.7871215e+00  -1.5315596e+00   2.1500552e+00   2.3222135e+00   1.4680017e+00   1.1218221e+00  -2.8901808e+00   1.8240520e+00   2.7930742e+00   1.8813704e+00   1.9601820e+00   1.6004099e+00   1.9078304e+00   1.3816894e+00   1.5502369e+00   7.9102119e-01   1.3677927e+00   5.1645126e-01   1.5428000e+00   1.3761349e+00   1.9205852e+00   6.6611948e-01   9.9179401e-01  -1.5602900e+00   3.3345546e-01   1.1345549e+00   1.7911710e+00   8.9597656e-01   6.9319977e-01   4.8073735e-01   4.3047740e-01  -1.6901014e-01   5.3836550e-01  -1.9458136e+00  -1.2572119e+00   3.1049885e-01  -1.0056568e-01  -1.0388923e+00   5.4888870e-01  -1.6180677e+00  -6.2850241e-01  -4.6694261e+00  -1.6114725e+00   3.9756229e-01  -4.4767080e-01   4.7148969e-01  -8.8796196e-01  -3.3212754e+00  -1.2462190e+00  -4.2291800e+00  -1.5721180e+00  -3.6616635e+00  -2.8995168e+00  -3.4679701e+00   3.8892104e-01   1.7415608e+00   2.2865270e+00   2.1352885e+00  -9.1072425e-02  -1.9898027e+00
   1.5584935e+00   2.0969548e+00   1.2016794e+00   2.1792209e+00   8.8032041e-01   1.0991804e+00  -4.5194521e-01   4.2097483e-01  -4.5892861e+00  -2.0957251e+00  -3.2828643e-01   7.1387754e-01  -1.2965064e+00  -1.0438033e+00  -3.7902892e+00  -1.2482802e+00   2.1109917e+00   2.3024721e+00   1.5079189e+00   1.0171018e+00  -2.6823326e+00   1.7186755e+00   2.7581803e+00   1.8173579e+00   1.9291591e+00   1.5057536e+00   1.8981001e+00   1.3048057e+00   1.6369962e+00   7.5918237e-01   1.5301098e+00   3.8813553e-01   1.4601296e+00   1.2189401e+00   1.8768444e+00   5.2095626e-01   1.0949605e+00  -1.5106440e+00   6.6447566e-01   9.8228357e-01   1.7107975e+00   6.9156383e-01   5.6225197e-01   2.7593563e-01   3.6451311e-01  -3.4808805e-01   6.0961781e-01  -2.0029262e+00  -9.9208810e-01   1.9871602e-01  -2.4691274e-01  -1.2499284e+00   4.8368524e-01  -1.7093215e+00  -5.8352413e-01  -4.5508330e+00  -1.0822018e+00   2.4617241e-01  -5.9575321e-01   3.7382100e-01  -9.4459691e-01  -3.3228319e+00  -1.2261914e+00  -4.1344011e+00  -1.4412022e+00  -3.5163203e+00  -2.6385563e+00  -3.2992838e+00   7.9590557e-01   1.6961404e+00   2.2842152e+00   2.1592671e+00   4.3852671e-02  -1.7286296e+00
   1.4486416e+00   2.0284212e+00   1.0707886e+00   2.1325582e+00   7.1802463e-01   1.0684009e+00  -5.5355499e-01   6.3386526e-01  -4.5081627e+00  -1.7482170e+00  -4.9830208e-01   6.3164427e-01  -1.4761080e+00  -1.1062303e+00  -3.8261835e+00  -1.0204669e+00   2.0862649e+00   2.2975541e+00   1.5540729e+00   9.3621989e-01  -2.5047716e+00   1.6314011e+00   2.7365180e+00   1.7764813e+00   1.9095402e+00   1.4368392e+00   1.8961603e+00   1.2469547e+00   1.7223334e+00   7.2757145e-01   1.6803648e+00   2.8677930e-01   1.3911377e+00   1.0907704e+00   1.8404036e+00   3.9924981e-01   1.1930407e+00  -1.4872422e+00   9.5865585e-01   8.5978629e-01   1.6464947e+00   5.1805355e-01   4.4235151e-01   1.0213687e-01   3.0646603e-01  -5.0870118e-01   6.7199602e-01  -2.0830719e+00  -7.5998161e-01   1.1665775e-01  -3.7125019e-01  -1.4319560e+00   4.2719783e-01  -1.7990591e+00  -5.5281154e-01  -4.4912330e+00  -6.3678096e-01   1.2972142e-01  -7.2223757e-01   2.9508021e-01  -9.8041664e-01  -3.3225381e+00  -1.2273630e+00  -4.0641238e+00  -1.3601779e+00  -3.4032304e+00  -2.4250771e+00  -3.1513585e+00   1.1541975e+00   1.6671514e+00   2.2968920e+00   2.1933480e+00   1.6312375e-01  -1.5007035e+00
   1.3694964e+00   1.9860696e+00   9.7184965e-01   2.0958334e+00   5.8982191e-01   1.0458137e+00  -6.5066466e-01   8.1172010e-01  -4.4718458e+00  -1.4708030e+00  -6.3334516e-01   5.6897006e-01  -1.6199464e+00  -1.1717316e+00  -3.8949315e+00  -8.6040583e-01   2.0802267e+00   2.3093758e+00   1.6033319e+00   8.8421592e-01  -2.3692636e+00   1.5685229e+00   2.7319525e+00   1.7631813e+00   1.9039279e+00   1.3988276e+00   1.9021322e+00   1.2117584e+00   1.8026672e+00   6.9753876e-01   1.8104742e+00   2.1870002e-01   1.3405330e+00   9.9915215e-01   1.8139734e+00   3.0802736e-01   1.2809134e+00  -1.4920523e+00   1.2012361e+00   7.7416596e-01   1.6032119e+00   3.8436541e-01   3.3753032e-01  -3.1743914e-02   2.5734013e-01  -6.4277413e-01   7.2109613e-01  -2.1843376e+00  -5.7359949e-01   7.0145816e-02  -4.6944395e-01  -1.5772652e+00   3.8303861e-01  -1.8833067e+00  -5.3989097e-01  -4.4947888e+00  -2.9713884e-01   5.4150671e-02  -8.2290164e-01   2.3989138e-01  -9.9419764e-01  -3.3203527e+00  -1.2517182e+00  -4.0224540e+00  -1.3364853e+00  -3.3282892e+00  -2.2717099e+00  -3.0315077e+00   1.4495268e+00   1.6586393e+00   2.3270462e+00   2.2368956e+00   2.5874755e-01  -1.3171408e+00
   1.3268627e+00   1.9734598e+00   9.1078767e-01   2.0729081e+00   5.0217208e-01   1.0309960e+00  -7.3964241e-01   9.4570229e-01  -4.4858943e+00  -1.2785173e+00  -7.2715989e-01   5.2974662e-01  -1.7215126e+00  -1.2387324e+00  -3.9950729e+00  -7.7725318e-01   2.0961339e+00   2.3387331e+00   1.6520442e+00   8.6500070e-01  -2.2855159e+00   1.5349604e+00   2.7473549e+00   1.7802538e+00   1.9140522e+00   1.3950687e+00   1.9155667e+00   1.2013303e+00   1.8743695e+00   6.6985062e-01   1.9129574e+00   1.8867418e-01   1.3121953e+00   9.4968710e-01   1.7996642e+00   2.5255081e-01   1.3537953e+00  -1.5262390e+00   1.3796963e+00   7.3091313e-01   1.5851323e+00   2.9748485e-01   2.5133297e-01  -1.1883071e-01   2.1786349e-01  -7.4362841e-01   7.5306007e-01  -2.3041268e+00  -4.4325033e-01   6.3442797e-02  -5.3829846e-01  -1.6796443e+00   3.5459301e-01  -1.9582449e+00  -5.4712072e-01  -4.5627108e+00  -8.0280094e-02   2.3806781e-02  -8.9413741e-01   2.1192619e-01  -9.8477426e-01  -3.3159419e+00  -1.2997207e+00  -4.0118333e+00  -1.3746670e+00  -3.2951642e+00  -2.1879688e+00  -2.9453421e+00   1.6704873e+00   1.6735881e+00   2.3760113e+00   2.2884051e+00   3.2345042e-01  -1.1868497e+00
   1.3247412e+00   1.9929358e+00   8.9155902e-01   2.0667619e+00   4.5924534e-01   1.0230427e+00  -8.1761085e-01   1.0289570e+00  -4.5530952e+00  -1.1820697e+00  -7.7531313e-01   5.1704146e-01  -1.7762004e+00  -1.3052475e+00  -4.1234487e+00  -7.7644311e-01   2.1358343e+00   2.3851472e+00   1.6962713e+00   8.8107861e-01  -2.2604991e+00   1.5339004e+00   2.7843016e+00   1.8285919e+00   1.9405499e+00   1.4268386e+00   1.9354014e+00   1.2161127e+00   1.9339100e+00   6.4469446e-01   1.9813590e+00   1.9959666e-01   1.3088480e+00   9.4568826e-01   1.7987860e+00   2.3600782e-01   1.4074875e+00  -1.5899283e+00   1.4845182e+00   7.3355402e-01   1.5953084e+00   2.6204289e-01   1.8657702e-01  -1.5468274e-01   1.8842254e-01  -8.0632757e-01   7.6477767e-01  -2.4391555e+00  -3.7623202e-01   9.8928111e-02  -5.7577490e-01  -1.7347422e+00   3.4476746e-01  -2.0203775e+00  -5.7554130e-01  -4.6929272e+00   2.7975011e-03   4.1157143e-02  -9.3319451e-01   2.1366204e-01  -9.5120023e-01  -3.3086454e+00  -1.3702198e+00  -4.0328025e+00  -1.4759814e+00  -3.3049673e+00  -2.1795961e+00  -2.8963722e+00   1.8092388e+00   1.7136426e+00   2.4437424e+00   2.3455139e+00   3.5119201e-01  -1.1159371e+00
   1.3650881e+00   2.0454825e+00   9.1586921e-01   2.0792004e+00   4.6267137e-01   1.0206011e+00  -8.8252088e-01   1.0570067e+00  -4.6730925e+00  -1.1871096e+00  -7.7547481e-01   5.3283212e-01  -1.7815954e+00  -1.3690403e+00  -4.2751786e+00  -8.5929074e-01   2.1995345e+00   2.4467882e+00   1.7320341e+00   9.3333778e-01  -2.2979168e+00   1.5665372e+00   2.8428529e+00   1.9070390e+00   1.9828075e+00   1.4931999e+00   1.9599540e+00   1.2548176e+00   1.9780002e+00   6.2172243e-01   2.0106176e+00   2.5223658e-01   1.3317940e+00   9.8794756e-01   1.8116940e+00   2.5932476e-01   1.4385894e+00  -1.6820203e+00   1.5097779e+00   7.8340540e-01   1.6353531e+00   2.8003154e-01   1.4514256e-01  -1.3754907e-01   1.6900838e-01  -8.2792046e-01   7.5404570e-01  -2.5854756e+00  -3.7639060e-01   1.7688153e-01  -5.8115044e-01  -1.7403388e+00   3.5575745e-01  -2.0666741e+00  -6.2480810e-01  -4.8799397e+00  -5.2131324e-02   1.0659776e-01  -9.3838611e-01   2.4621353e-01  -8.9292171e-01  -3.2974629e+00  -1.4604556e+00  -4.0838644e+00  -1.6381969e+00  -3.3560747e+00  -2.2481097e+00  -2.8857242e+00   1.8620227e+00   1.7789033e+00   2.5286797e+00   2.4050659e+00   3.3761308e-01  -1.1072661e+00
   1.4476875e+00   2.1306383e+00   9.8302030e-01   2.1106416e+00   5.1143872e-01   1.0219308e+00  -9.3317581e-01   1.0280117e+00  -4.8422016e+00  -1.2937773e+00  -7.2758913e-01   5.7779944e-01  -1.7376402e+00  -1.4278027e+00  -4.4437479e+00  -1.0228220e+00   2.2856688e+00   2.5204875e+00   1.7555579e+00   1.0209229e+00  -2.3978647e+00   1.6319324e+00   2.9214283e+00   2.0123698e+00   2.0388896e+00   1.5909959e+00   1.9869571e+00   1.3144734e+00   2.0037331e+00   6.0012674e-01   1.9973542e+00   3.4511017e-01   1.3807396e+00   1.0746498e+00   1.8376935e+00   3.2111227e-01   1.4446662e+00  -1.8000761e+00   1.4535314e+00   8.7945377e-01   1.7052101e+00   3.5067308e-01   1.2780867e-01  -6.8466067e-02   1.5918170e-01  -8.0756879e-01   7.1967768e-01  -2.7385343e+00  -4.4388032e-01   2.9539466e-01  -5.5510378e-01  -1.6965086e+00   3.8885426e-01  -2.0946787e+00  -6.9320923e-01  -5.1148895e+00  -2.4212706e-01   2.1837127e-01  -9.0923894e-01   3.0924689e-01  -8.0994559e-01  -3.2810620e+00  -1.5661684e+00  -4.1614736e+00  -1.8555883e+00  -3.4441048e+00  -2.3905943e+00  -2.9119960e+00   1.8294522e+00   1.8678135e+00   2.6277119e+00   2.4632310e+00   2.8038382e-01  -1.1601966e+00
   1.5701471e+00   2.2464738e+00   1.0899021e+00   2.1599958e+00   6.0195247e-01   1.0249852e+00  -9.6920874e-01   9.4288114e-01  -5.0534392e+00  -1.4965797e+00  -6.3392397e-01   6.5119950e-01  -1.6466654e+00  -1.4793406e+00  -4.6212044e+00  -1.2598462e+00   2.3908858e+00   2.6018450e+00   1.7634992e+00   1.1412035e+00  -2.5567098e+00   1.7270063e+00   3.0167911e+00   2.1394045e+00   2.1055572e+00   1.7149826e+00   2.0136351e+00   1.3905807e+00   2.0087084e+00   5.7874046e-01   1.9400663e+00   4.7448460e-01   1.4537228e+00   1.2014432e+00   1.8750150e+00   4.1774742e-01   1.4243627e+00  -1.9402931e+00   1.3179650e+00   1.0183670e+00   1.8030303e+00   4.7045199e-01   1.3415102e-01   4.8808257e-02   1.5806239e-01  -7.4655505e-01   6.6155795e-01  -2.8932739e+00  -5.7514008e-01   4.5042316e-01  -4.9971642e-01  -1.6056620e+00   4.4430784e-01  -2.1025863e+00  -7.7776774e-01  -5.3858376e+00  -5.5710109e-01   3.7260119e-01  -8.4657820e-01   4.0098039e-01  -7.0298501e-01  -3.2578168e+00  -1.6818124e+00  -4.2601528e+00  -2.1191480e+00  -3.5620735e+00  -2.5997567e+00  -2.9712675e+00   1.7165506e+00   1.9771499e+00   2.7362518e+00   2.5156765e+00   1.7942695e-01  -1.2705367e+00
   1.7280178e+00   2.3896392e+00   1.2311322e+00   2.2246533e+00   7.2824644e-01   1.0275138e+00  -9.9101687e-01   8.0522691e-01  -5.2967808e+00  -1.7846071e+00  -4.9899055e-01   7.5082933e-01  -1.5132787e+00  -1.5217455e+00  -4.7984769e+00  -1.5592761e+00   2.5101610e+00   2.6854284e+00   1.7531424e+00   1.2898439e+00  -2.7672028e+00   1.8466702e+00   3.1241556e+00   2.2812560e+00   2.1783867e+00   1.8580952e+00   2.0368262e+00   1.4773641e+00   1.9911464e+00   5.5615591e-01   1.8392167e+00   6.3451939e-01   1.5471573e+00   1.3616640e+00   1.9208641e+00   5.4358756e-01   1.3774600e+00  -2.0975816e+00   1.1093033e+00   1.1946385e+00   1.9251685e+00   6.3330983e-01   1.6251226e-01   2.0802020e-01   1.6434841e-01  -6.4817000e-01   5.8064037e-01  -3.0442753e+00  -7.6309014e-01   6.3597821e-01  -4.1838647e-01  -1.4724595e+00   5.2125834e-01  -2.0892830e+00  -8.7442059e-01  -5.6782701e+00  -9.8024918e-01   5.6344675e-01  -7.5253702e-01   5.1827024e-01  -5.7356609e-01  -3.2258777e+00  -1.8008605e+00  -4.3727452e+00  -2.4170060e+00  -3.7007208e+00  -2.8642542e+00  -3.0572726e+00   1.5325280e+00   2.1021233e+00   2.8484252e+00   2.5577834e+00   3.6999809e-02  -1.4307112e+00
   1.9150336e+00   2.5554868e+00   1.3993400e+00   2.3005882e+00   8.8233930e-01   1.0271795e+00  -9.9966126e-01   6.2116534e-01  -5.5596279e+00  -2.1420902e+00  -3.2933277e-01   8.7309390e-01  -1.3441232e+00  -1.5535382e+00  -4.9657902e+00  -1.9066803e+00   2.6370307e+00   2.7650562e+00   1.7225572e+00   1.4609763e+00  -3.0188252e+00   1.9840916e+00   3.2374083e+00   2.4296976e+00   2.2519837e+00   2.0118359e+00   2.0531417e+00   1.5681110e+00   1.9499783e+00   5.3085321e-01   1.6972141e+00   8.1754273e-01   1.6559913e+00   1.5467051e+00   1.9715476e+00   6.9130331e-01   1.3048718e+00  -2.2657408e+00   8.3747846e-01   1.4008585e+00   2.0663086e+00   8.3099121e-01   2.1005087e-01   4.0078980e-01   1.7636517e-01  -5.1749080e-01   4.7889233e-01  -3.1859407e+00  -9.9753970e-01   8.4444672e-01  -3.1565964e-01  -1.3035988e+00   6.1774391e-01  -2.0543565e+00  -9.7826308e-01  -5.9757952e+00  -1.4888886e+00   7.8337199e-01  -6.3049072e-01   6.5677256e-01  -4.2408281e-01  -3.1832770e+00  -1.9161876e+00  -4.4907879e+00  -2.7350430e+00  -3.8490011e+00  -3.1692838e+00  -3.1617333e+00   1.2903005e+00   2.2365905e+00   2.9573689e+00   2.5849009e+00  -1.4237422e-01  -1.6301490e+00
   2.1234569e+00   2.7382676e+00   1.5855807e+00   2.3825711e+00   1.0547120e+00   1.0216865e+00  -9.9673927e-01   3.9897990e-01  -5.8274823e+00  -2.5492640e+00  -1.3319386e-01   1.0131744e+00  -1.1475144e+00  -1.5737734e+00  -5.1131769e+00  -2.2850405e+00   2.7639431e+00   2.8341564e+00   1.6707102e+00   1.6474700e+00  -3.2983578e+00   2.1310827e+00   3.3494405e+00   2.5756356e+00   2.3202840e+00   2.1667627e+00   2.0591604e+00   1.6555764e+00   1.8849191e+00   5.0133168e-01   1.5182879e+00   1.0144500e+00   1.7739750e+00   1.7465077e+00   2.0226704e+00   8.5231184e-01   1.2085859e+00  -2.4377302e+00   5.1558160e-01   1.6280952e+00   2.2197136e+00   1.0535205e+00   2.7286940e-01   6.1710321e-01   1.9214439e-01  -3.6106420e-01   3.5918897e-01  -3.3127151e+00  -1.2657812e+00   1.0670182e+00  -1.9698781e-01  -1.1074838e+00   7.3078632e-01  -1.9980834e+00  -1.0838432e+00  -6.2610083e+00  -2.0556572e+00   1.0235153e+00  -4.8491467e-01   8.1117129e-01  -2.5779367e-01  -3.1280647e+00  -2.0205069e+00  -4.6049963e+00  -3.0576657e+00  -3.9947148e+00  -3.4974066e+00  -3.2748376e+00   1.0057751e+00   2.3733677e+00   3.0556242e+00   2.5926236e+00  -3.5211814e-01  -1.8558710e+00
   2.3445092e+00   2.9313954e+00   1.7798542e+00   2.4644822e+00   1.2348791e+00   1.0089116e+00  -9.8424001e-01   1.4866553e-01  -6.0847787e+00  -2.9834992e+00   7.9923792e-02   1.1652870e+00  -9.3298168e-01  -1.5820993e+00  -5.2310408e+00  -2.6756719e+00   2.8827020e+00   2.8861726e+00   1.5975265e+00   1.8412842e+00  -3.5906395e+00   2.2785903e+00   3.4525682e+00   2.7096561e+00   2.3769263e+00   2.3130504e+00   2.0516452e+00   1.7324310e+00   1.7965118e+00   4.6623705e-01   1.3082691e+00   1.2152035e+00   1.8940191e+00   1.9501481e+00   2.0693940e+00   1.0172843e+00   1.0915557e+00  -2.6060206e+00   1.5913026e-01   1.8663682e+00   2.3775912e+00   1.2897805e+00   3.4621678e-01   8.4589784e-01   2.0952793e-01  -1.8651529e-01   2.2516477e-01  -3.4193324e+00  -1.5533364e+00   1.2941866e+00  -6.8431364e-02  -8.9379282e-01   8.5655050e-01  -1.9213976e+00  -1.1854870e+00  -6.5164689e+00  -2.6500095e+00   1.2741408e+00  -3.2117648e-01   9.7545736e-01  -7.8754024e-02  -3.0584697e+00  -2.1068333e+00  -4.7058281e+00  -3.3686973e+00  -4.1252478e+00  -3.8295616e+00  -3.3858441e+00   6.9693796e-01   2.5046309e+00   3.1356014e+00   2.5770813e+00  -5.8394773e-01  -2.0932473e+00
   2.5688607e+00   3.1277701e+00   1.9716989e+00   2.5397055e+00   1.4120197e+00   9.8703521e-01  -9.6439165e-01  -1.1861593e-01  -6.3158322e+00  -3.4206260e+00   2.9978025e-01   1.3230154e+00  -7.1073729e-01  -1.5787691e+00  -5.3107525e+00  -3.0592504e+00   2.9849815e+00   2.9150009e+00   1.5039040e+00   2.0338857e+00  -3.8794726e+00   2.4172563e+00   3.5390169e+00   2.8226158e+00   2.4156713e+00   2.4410900e+00   2.0277685e+00   1.7917274e+00   1.6861455e+00   4.2447844e-01   1.0742900e+00   1.4094034e+00   2.0086221e+00   2.1464846e+00   2.1067399e+00   1.1766979e+00   9.5754897e-01  -2.7630036e+00  -2.1480364e-01   2.1051878e+00   2.5315487e+00   1.5281574e+00   4.2475340e-01   1.0757033e+00   2.2629058e-01  -2.1064923e-03   8.1032093e-02  -3.5010770e+00  -1.8448046e+00   1.5162941e+00   6.3673820e-02  -6.7296797e-01   9.9056726e-01  -1.8258460e+00  -1.2776340e+00  -6.7257329e+00  -3.2399254e+00   1.5251474e+00  -1.4527124e-01   1.1432449e+00   1.0831076e-01  -2.9730726e+00  -2.1689366e+00  -4.7840930e+00  -3.6523319e+00  -4.2283707e+00  -4.1462098e+00  -3.4837700e+00   3.8279861e-01   2.6223807e+00   3.1900880e+00   2.5352203e+00  -8.2832724e-01  -2.3268815e+00
   2.7871419e+00   3.3201369e+00   2.1508223e+00   2.6015743e+00   1.5756247e+00   9.5466065e-01  -9.3951118e-01  -3.9113611e-01  -6.5058378e+00  -3.8363761e+00   5.1596856e-01   1.4796906e+00  -4.9110872e-01  -1.5646071e+00  -5.3452228e+00  -3.4168869e+00   3.0628704e+00   2.9154200e+00   1.3916780e+00   2.2167045e+00  -4.1486205e+00   2.5380122e+00   3.6014363e+00   2.9062351e+00   2.4308421e+00   2.5420927e+00   1.9853342e+00   1.8273528e+00   1.5560445e+00   3.7532839e-01   8.2442230e-01   1.5868930e+00   2.1103357e+00   2.3248216e+00   2.1299206e+00   1.3213998e+00   8.1096512e-01  -2.9014343e+00  -5.8854932e-01   2.3341304e+00   2.6731092e+00   1.7572099e+00   5.0286382e-01   1.2953009e+00   2.4027426e-01   1.8372780e-01  -6.8622325e-02  -3.5540424e+00  -2.1247650e+00   1.7240732e+00   1.9306268e-01  -4.5565948e-01   1.1280036e+00  -1.7135352e+00  -1.3551620e+00  -6.8743819e+00  -3.7937327e+00   1.7666000e+00   3.6482747e-02   1.3081083e+00   2.9819053e-01  -2.8709782e+00  -2.2017594e+00  -4.8315724e+00  -3.8940877e+00  -4.2930554e+00  -4.4285382e+00  -3.5581270e+00   8.2255061e-02   2.7189383e+00   3.2127620e+00   2.4650570e+00  -1.0750050e+00  -2.5415658e+00
   2.9904550e+00   3.5014659e+00   2.3077243e+00   2.6438433e+00   1.7161284e+00   9.1092112e-01  -9.1186289e-01  -6.5722070e-01  -6.6418582e+00  -4.2078439e+00   7.1849587e-01   1.6287883e+00  -2.8396652e-01  -1.5409332e+00  -5.3294217e+00  -3.7311808e+00   3.1094180e+00   2.8834926e+00   1.2635448e+00   2.3816007e+00  -4.3828298e+00   2.6326667e+00   3.6334089e+00   2.9536534e+00   2.4177524e+00   2.6086510e+00   1.9229773e+00   1.8344432e+00   1.4092243e+00   3.1850140e-01   5.6727781e-01   1.7383588e+00   2.1922387e+00   2.4755529e+00   2.1346754e+00   1.4431482e+00   6.5663155e-01  -3.0148727e+00  -9.4481991e-01   2.5434178e+00   2.7942549e+00   1.9663220e+00   5.7499590e-01   1.4943586e+00   2.4952514e-01   3.6284288e-01  -2.1905086e-01  -3.5753709e+00  -2.3786689e+00   1.9091549e+00   3.1387665e-01  -2.5215478e-01   1.2639619e+00  -1.5870649e+00  -1.4136797e+00  -6.9509641e+00  -4.2819230e+00   1.9892566e+00   2.1776940e-01   1.4639220e+00   4.8542490e-01  -2.7519704e+00  -2.2017619e+00  -4.8416001e+00  -4.0816957e+00  -4.3102404e+00  -4.6596409e+00  -3.5996515e+00  -1.8704639e-01   2.7874445e+00   3.1986753e+00   2.3658887e+00  -1.3135947e+00  -2.7232453e+00
   3.1708410e+00   3.6653186e+00   2.4342735e+00   2.6611443e+00   1.8254744e+00   8.5556179e-01  -8.8353538e-01  -9.0585238e-01  -6.7137250e+00  -4.5148763e+00   8.9833540e-01   1.7643136e+00  -9.8185002e-02  -1.5094548e+00  -5.2607951e+00  -3.9871888e+00   3.1191285e+00   2.8168996e+00   1.1229468e+00   2.5213102e+00  -4.5688094e+00   2.6944461e+00   3.6299177e+00   2.9599078e+00   2.3730899e+00   2.6352285e+00   1.8403265e+00   1.8097286e+00   1.2494165e+00   2.5420606e-01   3.1159175e-01   1.8558833e+00   2.2483836e+00   2.5907350e+00   2.1175879e+00   1.5350973e+00   4.9958974e-01  -3.0980985e+00  -1.2676610e+00   2.7244657e+00   2.8879552e+00   2.1462951e+00   6.3600451e-01   1.6640044e+00   2.5242463e-01   5.2781546e-01  -3.6555627e-01  -3.5634548e+00  -2.5936689e+00   2.0645056e+00   4.2096669e-01  -7.1829110e-02   1.3937829e+00  -1.4494523e+00  -1.4497688e+00  -6.9477958e+00  -4.6788554e+00   2.1850527e+00   3.9260018e-01   1.6051862e+00   6.6457576e-01  -2.6166353e+00  -2.1671678e+00  -4.8095645e+00  -4.2058629e+00  -4.2735018e+00  -4.8256020e+00  -3.6009755e+00  -4.0978259e-01   2.8223205e+00   3.1446643e+00   2.2384408e+00  -1.5341627e+00  -2.8599264e+00
   3.3216888e+00   3.8061861e+00   2.5241946e+00   2.6493994e+00   1.8975870e+00   7.8899406e-01  -8.5634025e-01  -1.1272227e+00  -6.7147935e+00  -4.7412976e+00   1.0479123e+00   1.8811423e+00   5.8829766e-02  -1.4721348e+00  -5.1395462e+00  -4.1732419e+00   3.0883767e+00   2.7151834e+00   9.7392444e-01   2.6298429e+00  -4.6961029e+00   2.7184455e+00   3.5877287e+00   2.9222993e+00   2.2952234e+00   2.6185362e+00   1.7381145e+00   1.7517845e+00   1.0809607e+00   1.8316726e-01   6.5813664e-02   1.9334114e+00   2.2741868e+00   2.6645588e+00   2.0763590e+00   1.5921970e+00   3.4488095e-01  -3.1474620e+00  -1.5433083e+00   2.8703651e+00   2.9486448e+00   2.2898444e+00   6.8147419e-01   1.7973004e+00   2.4780468e-01   6.7232112e-01  -5.0368984e-01  -3.5180813e+00  -2.7593334e+00   2.1847715e+00   5.1014332e-01   7.7348690e-02   1.5133315e+00  -1.3040430e+00  -1.4611605e+00  -6.8615568e+00  -4.9642304e+00   2.3475143e+00   5.5561731e-01   1.7273189e+00   8.3052234e-01  -2.4664365e+00  -2.0980972e+00  -4.7332924e+00  -4.2608479e+00  -4.1795667e+00  -4.9163950e+00  -3.5571955e+00  -5.7387956e-01   2.8196603e+00   3.0496597e+00   2.0849351e+00  -1.7277869e+00  -2.9424640e+00
   3.4380541e+00   3.9197672e+00   2.5734341e+00   2.6061542e+00   1.9287144e+00   7.1231395e-01  -8.3173758e-01  -1.3132007e+00  -6.6424835e+00  -4.8758814e+00   1.1614905e+00   1.9752980e+00   1.8151349e-01  -1.4310467e+00  -4.9687516e+00  -4.2815664e+00   3.0157056e+00   2.5798812e+00   8.2094360e-01   2.7028067e+00  -4.7577798e+00   2.7019592e+00   3.5056696e+00   2.8406143e+00   2.1844111e+00   2.5577753e+00   1.6182249e+00   1.6611738e+00   9.0866357e-01   1.0661604e-01  -1.6227382e-01   1.9671004e+00   2.2667320e+00   2.6936815e+00   2.0100172e+00   1.6114816e+00   1.9734136e-01  -3.1611497e+00  -1.7609018e+00   2.9762631e+00   2.9726134e+00   2.3919668e+00   7.0799768e-01   1.8895910e+00   2.3503739e-01   7.9143733e-01  -6.2942683e-01  -3.4405086e+00  -2.8681986e+00   2.2665069e+00   5.7835871e-01   1.8922448e-01   1.6192403e+00  -1.1544039e+00  -1.4468361e+00  -6.6936276e+00  -5.1242397e+00   2.4720745e+00   7.0235431e-01   1.8268976e+00   9.7875846e-01  -2.3037362e+00  -1.9965675e+00  -4.6132753e+00  -4.2448184e+00  -4.0286314e+00  -4.9265415e+00  -3.4662828e+00  -6.7122984e-01   2.7775223e+00   2.9148607e+00   1.9090713e+00  -1.8870470e+00  -2.9651694e+00
   3.5168808e+00   4.0031727e+00   2.5803793e+00   2.5308049e+00   1.9176249e+00   6.2727969e-01  -8.1078935e-01  -1.4576949e+00  -6.4985664e+00  -4.9130146e+00   1.2354379e+00   2.0441456e+00   2.6639464e-01  -1.3882320e+00  -4.7542970e+00  -4.3086617e+00   2.9019823e+00   2.4145248e+00   6.6870248e-01   2.7376349e+00  -4.7509115e+00   2.6446653e+00   3.3847702e+00   2.7171908e+00   2.0428813e+00   2.4547212e+00   1.4836648e+00   1.5404634e+00   7.3763108e-01   2.6246903e-02  -3.6588947e-01   1.9555271e+00   2.2249685e+00   2.6774020e+00   1.9190433e+00   1.5922280e+00   6.1413280e-02  -3.1393387e+00  -1.9130164e+00   3.0396173e+00   2.9582803e+00   2.4501591e+00   7.1338903e-01   1.9387037e+00   2.1408986e-01   8.8185548e-01  -7.3931319e-01  -3.3334610e+00  -2.9161289e+00   2.3082867e+00   6.2381064e-01   2.5975471e-01   1.7090924e+00  -1.0042040e+00  -1.4070487e+00  -6.4501421e+00  -5.1523115e+00   2.5562718e+00   8.2943624e-01   1.9018309e+00   1.1056683e+00  -2.1317506e+00  -1.8663697e+00  -4.4527204e+00  -4.1599509e+00  -3.8244483e+00  -4.8554661e+00  -3.3293111e+00  -6.9814927e-01   2.6960979e+00   2.7437656e+00   1.7159131e+00  -2.0064227e+00  -2.9261963e+00
   3.5571087e+00   4.0550444e+00   2.5459175e+00   2.4247024e+00   1.8656415e+00   5.3624681e-01  -7.9414078e-01  -1.5568889e+00  -6.2891724e+00  -4.8529923e+00   1.2683573e+00   2.0864973e+00   3.1220922e-01  -1.3455692e+00  -4.5046279e+00  -4.2554157e+00   2.7504010e+00   2.2245145e+00   5.2192673e-01   2.7337077e+00  -4.6767804e+00   2.5486539e+00   3.2282593e+00   2.5568142e+00   1.8747869e+00   2.3136490e+00   1.3384644e+00   1.3941114e+00   5.7307437e-01  -5.5856578e-02  -5.3952619e-01   1.8997416e+00   2.1497867e+00   2.6176677e+00   1.8053990e+00   1.5359766e+00  -5.9020370e-02  -3.0842266e+00  -1.9959781e+00   3.0603059e+00   2.9063289e+00   2.4644795e+00   6.9681362e-01   1.9449933e+00   1.8553728e-01   9.4199315e-01  -8.3057710e-01  -3.2010379e+00  -2.9024658e+00   2.3106928e+00   6.4596609e-01   2.8717181e-01   1.7815281e+00  -8.5708019e-01  -1.3432648e+00  -6.1417396e+00  -5.0494025e+00   2.5998221e+00   9.3470595e-01   1.9514516e+00   1.2087567e+00  -1.9544425e+00  -1.7128263e+00  -4.2574179e+00  -4.0122726e+00  -3.5741727e+00  -4.7075331e+00  -3.1504679e+00  -6.5554091e-01   2.5777419e+00   2.5420418e+00   1.5116837e+00  -2.0825691e+00  -2.8276684e+00
   3.5596667e+00   4.0755780e+00   2.4733351e+00   2.2911213e+00   1.7765188e+00   4.4206048e-01  -7.8202866e-01  -1.6093447e+00  -6.0245044e+00  -4.7019412e+00   1.2610772e+00   2.1026242e+00   3.1987752e-01  -1.3046697e+00  -4.2303293e+00  -4.1269538e+00   2.5663274e+00   2.0168593e+00   3.8516040e-01   2.6923537e+00  -4.5408175e+00   2.4182935e+00   3.0414126e+00   2.3664570e+00   1.6860209e+00   2.1410961e+00   1.1875010e+00   1.2282330e+00   4.2009993e-01  -1.3732420e-01  -6.7915093e-01   1.8031681e+00   2.0439730e+00   2.5189126e+00   1.6724531e+00   1.4464118e+00  -1.6077362e-01  -2.9999335e+00  -2.0099509e+00   3.0405817e+00   2.8196945e+00   2.4374480e+00   6.5882613e-01   1.9112320e+00   1.5053059e-01   9.7200276e-01  -9.0120505e-01  -3.0485377e+00  -2.8299625e+00   2.2761879e+00   6.4550884e-01   2.7200974e-01   1.8362689e+00  -7.1649753e-01  -1.2580366e+00  -5.7830260e+00  -4.8238213e+00   2.6045604e+00   1.0172689e+00   1.9765220e+00   1.2868116e+00  -1.7763572e+00  -1.5424499e+00  -4.0354240e+00  -3.8112561e+00  -3.2879748e+00  -4.4917524e+00  -2.9368522e+00  -5.4875611e-01   2.4268663e+00   2.3172508e+00   1.3034771e+00  -2.1144614e+00  -2.6755469e+00
   3.5273501e+00   4.0664527e+00   2.3680674e+00   2.1350943e+00   1.6561696e+00   3.4790870e-01  -7.7431343e-01  -1.6159690e+00  -5.7182835e+00  -4.4713648e+00   1.2165113e+00   2.0941865e+00   2.9235112e-01  -1.2668050e+00  -3.9435595e+00  -3.9322308e+00   2.3569991e+00   1.7998087e+00   2.6256045e-01   2.6167409e+00  -4.3522642e+00   2.2599527e+00   2.8312651e+00   2.1548738e+00   1.4839126e+00   1.9454842e+00   1.0362593e+00   1.0502540e+00   2.8349074e-01  -2.1562497e-01  -7.8232513e-01   1.6713610e+00   1.9120397e+00   2.3877455e+00   1.5248077e+00   1.3291115e+00  -2.4146280e-01  -2.8922780e+00  -1.9587925e+00   2.9848837e+00   2.7033998e+00   2.3738038e+00   6.0131236e-01   1.8423559e+00   1.1071878e-01   9.7367927e-01  -9.4998137e-01  -2.8822072e+00  -2.7045115e+00   2.2088875e+00   6.2422033e-01   2.1699037e-01   1.8740573e+00  -5.8560858e-01  -1.1548147e+00  -5.3917731e+00  -4.4905914e+00   2.5742616e+00   1.0774541e+00   1.9791507e+00   1.3399814e+00  -1.6024094e+00  -1.3625297e+00  -3.7965873e+00  -3.5691949e+00  -2.9784389e+00  -4.2211726e+00  -2.6980656e+00  -3.8716487e-01   2.2496971e+00   2.0784399e+00   1.0989026e+00  -2.1033972e+00  -2.4792355e+00
   3.4645940e+00   4.0306813e+00   2.2373211e+00   1.9631249e+00   1.5122627e+00   2.5714642e-01  -7.7053159e-01  -1.5798519e+00  -5.3869527e+00  -4.1773537e+00   1.1394023e+00   2.0640842e+00   2.3435059e-01  -1.2328722e+00  -3.6573714e+00  -3.6834000e+00   2.1311015e+00   1.5823921e+00   1.5770507e-01   2.5116564e+00  -4.1235889e+00   2.0815953e+00   2.6062061e+00   1.9320848e+00   1.2768199e+00   1.7366219e+00   8.9054269e-01   8.6847758e-01   1.6749108e-01  -2.8820848e-01  -8.4824282e-01   1.5116392e+00   1.7599537e+00   2.2325088e+00   1.3680379e+00   1.1911840e+00  -2.9957622e-01  -2.7684418e+00  -1.8496972e+00   2.8995132e+00   2.5642528e+00   2.2801365e+00   5.2734024e-01   1.7450918e+00   6.8132029e-02   9.5027757e-01  -9.7649240e-01  -2.7089251e+00  -2.5346950e+00   2.1142475e+00   5.8480966e-01   1.2678373e-01   1.8965222e+00  -4.6712389e-01  -1.0377179e+00  -4.9879063e+00  -4.0704053e+00   2.5143525e+00   1.1166983e+00   1.9626265e+00   1.3697594e+00  -1.4376384e+00  -1.1806755e+00  -3.5519536e+00  -3.3004058e+00  -2.6597956e+00  -3.9120193e+00  -2.4456242e+00  -1.8346929e-01   2.0539195e+00   1.8356338e+00   9.0568233e-01  -2.0528630e+00  -2.2509633e+00
   3.3771518e+00   3.9723807e+00   2.0895968e+00   1.7827960e+00   1.3537214e+00   1.7310064e-01  -7.6996402e-01  -1.5059940e+00  -5.0487089e+00  -3.8395111e+00   1.0359693e+00   2.0162466e+00   1.5201654e-01  -1.2033989e+00  -3.3849758e+00  -3.3950078e+00   1.8982508e+00   1.3739021e+00   7.3425196e-02   2.3831971e+00  -3.8696925e+00   1.8922802e+00   2.3754843e+00   1.7087802e+00   1.0736433e+00   1.5251198e+00   7.5614985e-01   6.9158956e-01   7.5606667e-02  -3.5265384e-01  -8.7768779e-01   1.3326229e+00   1.5947739e+00   2.0627409e+00   1.2083587e+00   1.0408143e+00  -3.3450548e-01  -2.6365458e+00  -1.6926480e+00   2.7922063e+00   2.4104221e+00   2.1644238e+00   4.4093271e-01   1.6274903e+00   2.5035195e-02   9.0625282e-01  -9.8109833e-01  -2.5358445e+00  -2.3311867e+00   1.9986940e+00   5.3070768e-01   7.6618422e-03   1.9059847e+00  -3.6320118e-01  -9.1127835e-01  -4.5923490e+00  -3.5882475e+00   2.4315379e+00   1.1373618e+00   1.9311829e+00   1.3788722e+00  -1.2869515e+00  -1.0043564e+00  -3.3130934e+00  -3.0203204e+00  -2.3470466e+00  -3.5826291e+00  -2.1922368e+00   4.7188006e-02   1.8482294e+00   1.5992550e+00   7.3122891e-01  -1.9682736e+00  -2.0049810e+00
   3.2717111e+00   3.8965003e+00   1.9341477e+00   1.6023042e+00   1.1901564e+00   9.8871211e-02  -7.7171536e-01  -1.4009376e+00  -4.7224088e+00  -3.4796720e+00   9.1348843e-01   1.9553709e+00   5.2501629e-02  -1.1785791e+00  -3.1389895e+00  -3.0830648e+00   1.6684205e+00   1.1833545e+00   1.1669020e-02   2.2383909e+00  -3.6069646e+00   1.7016016e+00   2.1486637e+00   1.4956897e+00   8.8330362e-01   1.3217613e+00   6.3854430e-01   5.2813850e-01   1.0433058e-02  -4.0681647e-01  -8.7291535e-01   1.1437096e+00   1.4242285e+00   1.8885815e+00   1.0522498e+00   8.8675527e-01  -3.4653821e-01  -2.5051666e+00  -1.4997235e+00   2.6716308e+00   2.2509255e+00   2.0355048e+00   3.4678013e-01   1.4984006e+00  -1.6235431e-02   8.4694241e-01  -9.6487631e-01  -2.3700142e+00  -2.1060522e+00   1.8692208e+00   4.6584154e-01  -1.3292613e-01   1.9052257e+00  -2.7536355e-01  -7.8017839e-01  -4.2257967e+00  -3.0717767e+00   2.3333661e+00   1.1424979e+00   1.8897086e+00   1.3710812e+00  -1.1548692e+00  -8.4046342e-01  -3.0913980e+00  -2.7445226e+00  -2.0550425e+00  -3.2522655e+00  -1.9509981e+00   2.8825400e-01   1.6418283e+00   1.3795224e+00   5.8223234e-01  -1.8566060e+00  -1.7566345e+00
   3.1554651e+00   3.8085124e+00   1.7804064e+00   1.4299523e+00   1.0312700e+00   3.7143083e-02  -7.7479848e-01  -1.2723332e+00  -4.4264474e+00  -3.1205066e+00   7.7983257e-01   1.8866266e+00  -5.6470184e-02  -1.1583368e+00  -2.9307239e+00  -2.7640634e+00   1.4513557e+00   1.0189631e+00  -2.6590197e-02   2.0847714e+00  -3.3522537e+00   1.5191094e+00   1.9350634e+00   1.3029568e+00   7.1421126e-01   1.1368665e+00   5.4253641e-01   3.8602462e-01  -2.6474445e-02  -4.4896221e-01  -8.3746579e-01   9.5451888e-01   1.2562558e+00   1.7201581e+00   9.0605953e-01   7.3779115e-01  -3.3681098e-01  -2.3828268e+00  -1.2843032e+00   2.5468425e+00   2.0950594e+00   1.9025262e+00   2.4991617e-01   1.3669195e+00  -5.3436457e-02   7.7821133e-01  -9.2953858e-01  -2.2180081e+00  -1.8719956e+00   1.7329865e+00   3.9440379e-01  -2.8682643e-01   1.8972406e+00  -2.0445178e-01  -6.4899793e-01  -3.9075156e+00  -2.5495894e+00   2.2277598e+00   1.1355905e+00   1.8434252e+00   1.3509085e+00  -1.0452937e+00  -6.9492933e-01  -2.8974035e+00  -2.4878097e+00  -1.7975848e+00  -2.9399000e+00  -1.7345593e+00   5.2286091e-01   1.4438920e+00   1.1858624e+00   4.6428373e-01  -1.7259502e+00  -1.5213795e+00
   3.0356768e+00   3.7140974e+00   1.6374210e+00   1.2736352e+00   8.8627120e-01  -9.9770232e-03  -7.7822045e-01  -1.1284635e+00  -4.1776658e+00  -2.7841002e+00   6.4300128e-01   1.8153432e+00  -1.6705457e-01  -1.1424024e+00  -2.7695645e+00  -2.4540032e+00   1.2560087e+00   8.8766559e-01  -4.1396717e-02   1.9299428e+00  -3.1218194e+00   1.3537447e+00   1.7432203e+00   1.1395602e+00   5.7376989e-01   9.7969361e-01   4.7200104e-01   2.7203186e-01  -3.4680525e-02  -4.7787995e-01  -7.7592282e-01   7.7434321e-01   1.0985396e+00   1.5669905e+00   7.7562191e-01   6.0221430e-01  -3.0722598e-01  -2.2774929e+00  -1.0602274e+00   2.4267329e+00   1.9518158e+00   1.7743958e+00   1.5538057e-01   1.2418498e+00  -8.4569792e-02   7.0608087e-01  -8.7733094e-01  -2.0855810e+00  -1.6415965e+00   1.5969348e+00   3.2062533e-01  -4.4567151e-01   1.8850035e+00  -1.5061624e-01  -5.2198629e-01  -3.6542269e+00  -2.0494765e+00   2.1225420e+00   1.1202882e+00   1.7975544e+00   1.3233100e+00  -9.6131055e-01  -5.7242999e-01  -2.7401787e+00  -2.2633342e+00  -1.5866109e+00  -2.6630441e+00  -1.5543312e+00   7.3491081e-01   1.2630480e+00   1.0263760e+00   3.8156339e-01  -1.5850072e+00  -1.3138057e+00
   2.9192650e+00   3.6188443e+00   1.5133286e+00   1.1403562e+00   7.6333943e-01  -4.1085809e-02  -7.8106245e-01  -9.7775802e-01  -3.9903715e+00  -2.4906061e+00   5.1066735e-01   1.7466984e+00  -2.7172527e-01  -1.1303908e+00  -2.6624753e+00  -2.1674900e+00   1.0900408e+00   7.9473391e-01  -3.3798903e-02   1.7811549e+00  -2.9303384e+00   1.2133290e+00   1.5804137e+00   1.0128193e+00   4.6794668e-01   8.5791638e-01   4.2965189e-01   1.9143644e-01  -1.4890521e-02  -4.9296323e-01  -6.9362929e-01   6.1163738e-01   9.5806751e-01   1.4374534e+00   6.6590944e-01   4.8734489e-01  -2.6033422e-01  -2.1961167e+00  -8.4096262e-01   2.3195078e+00   1.8293216e+00   1.6592730e+00   6.7894251e-02   1.1312011e+00  -1.0801008e-01   6.3636568e-01  -8.1091568e-01  -1.9773843e+00  -1.4265873e+00   1.4674633e+00   2.4856268e-01  -6.0135868e-01   1.8712654e+00  -1.1334726e-01  -4.0287045e-01  -3.4791725e+00  -1.5967894e+00   2.0249896e+00   1.1001530e+00   1.7569977e+00   1.2933202e+00  -9.0503344e-01  -4.7618327e-01  -2.6268201e+00  -2.0818799e+00  -1.4315174e+00  -2.4367108e+00  -1.4197772e+00   9.1007665e-01   1.1068996e+00   9.0739694e-01   3.3661440e-01  -1.4425668e+00  -1.1467354e+00
   2.8124354e+00   3.5279753e+00   1.4149023e+00   1.0358073e+00   6.6916656e-01  -5.5562501e-02  -7.8255051e-01  -8.2832313e-01  -3.8755243e+00  -2.2570598e+00   3.8976434e-01   1.6854215e+00  -3.6368108e-01  -1.1218722e+00  -2.6136639e+00  -1.9169607e+00   9.5941532e-01   7.4349189e-01  -5.7789734e-03   1.6449202e+00  -2.7900283e+00   1.1041373e+00   1.4522780e+00   9.2801309e-01   4.0093803e-01   7.7720857e-01   4.1688657e-01   1.4771664e-01   3.1090374e-02  -4.9425423e-01  -5.9637731e-01   4.7357345e-01   8.4073836e-01   1.3383255e+00   5.8074862e-01   3.9912462e-01  -1.9919157e-01  -2.1442456e+00  -6.3882959e-01   2.2322242e+00   1.7343438e+00   1.5641280e+00  -8.4313503e-03   1.0417573e+00  -1.2259924e-01   5.7433820e-01  -7.3324442e-01  -1.8967481e+00  -1.2372139e+00   1.3501530e+00   1.8190426e-01  -7.4649119e-01   1.8583965e+00  -9.1542368e-02  -2.9470822e-01  -3.3914049e+00  -1.2130237e+00   1.9414332e+00   1.0784423e+00   1.7260495e+00   1.2656968e+00  -8.7750018e-01  -4.0785539e-01  -2.5620821e+00  -1.9513240e+00  -1.3386626e+00  -2.2725720e+00  -1.3378437e+00   1.0366557e+00   9.8161960e-01   8.3316517e-01   3.3021760e-01  -1.3069953e+00  -1.0304577e+00
   2.7203779e+00   3.4461136e+00   1.3471951e+00   9.6404168e-01   6.0860750e-01  -5.3596050e-02  -7.8211096e-01  -6.8751732e-01  -3.8401482e+00  -2.0964301e+00   2.8613707e-01   1.6355321e+00  -4.3720248e-01  -1.1164265e+00  -2.6244202e+00  -1.7120824e+00   8.6811039e-01   7.3516151e-01   3.9872139e-02   1.5266941e+00  -2.7099462e+00   1.0305796e+00   1.3625288e+00   8.8813433e-01   3.7495229e-01   7.4096247e-01   4.3371400e-01   1.4238319e-01   1.0045943e-01  -4.8244542e-01  -4.9008927e-01   3.6568782e-01   7.5104383e-01   1.2744513e+00   5.2261457e-01   3.4180900e-01  -1.2719557e-01  -2.1257310e+00  -4.6433684e-01   2.1704099e+00   1.6718922e+00   1.4943913e+00  -7.0331395e-02   9.7873637e-01  -1.2770358e-01   5.2444091e-01  -6.4742675e-01  -1.8455515e+00  -1.0817121e+00   1.2495644e+00   1.2380347e-01  -8.7475786e-01   1.8482828e+00  -8.3603651e-02  -1.9979167e-01  -3.3953540e+00  -9.1470483e-01   1.8769348e+00   1.0579416e+00   1.7081592e+00   1.2445968e+00  -8.7862113e-01  -3.6757305e-01  -2.5481603e+00  -1.8763049e+00  -1.3110750e+00  -2.1783626e+00  -1.3125660e+00   1.1062212e+00   8.9164099e-01   8.0563781e-01   3.6137614e-01  -1.1857679e+00  -9.7214583e-01
   2.6470449e+00   3.3770936e+00   1.3133026e+00   9.2726215e-01   5.8445736e-01  -3.6160034e-02  -7.7940689e-01  -5.6159256e-01  -3.8869908e+00  -2.0169642e+00   2.0427157e-01   1.6001282e+00  -4.8793964e-01  -1.1136761e+00  -2.6931350e+00  -1.5593547e+00   8.1796463e-01   7.6884325e-01   9.9728066e-02   1.4306320e+00  -2.6955040e+00   9.9500831e-01   1.3128175e+00   8.9379223e-01   3.9012237e-01   7.5015732e-01   4.7876831e-01   1.7493995e-01   1.8957396e-01  -4.5883686e-01  -3.8050766e-01   2.9163857e-01   6.9184478e-01   1.2485338e+00   4.9251821e-01   3.1777616e-01  -4.7911149e-02  -2.1425436e+00  -3.2565979e-01   2.1377990e+00   1.6449511e+00   1.4537126e+00  -1.1555670e-01   9.4556018e-01  -1.2323261e-01   4.9006249e-01  -5.5659906e-01  -1.8241823e+00  -9.6593217e-01   1.1690998e+00   7.6744187e-02  -9.8123173e-01   1.8422756e+00  -8.7557447e-02  -1.1960092e-01  -3.4906890e+00  -7.1263913e-01   1.8350567e+00   1.0408512e+00   1.7057590e+00   1.2333105e+00  -9.0718381e-01  -3.5403321e-01  -2.5846386e+00  -1.8581154e+00  -1.3483779e+00  -2.1575630e+00  -1.3448746e+00   1.1140363e+00   8.3946200e-01   8.2444425e-01   4.2740973e-01  -1.0850700e+00  -9.7549252e-01
   2.5950115e+00   3.3238208e+00   1.3142583e+00   9.2573699e-01   5.9736654e-01  -4.9374359e-03  -7.7435258e-01  -4.5542085e-01  -4.0144551e+00  -2.0218658e+00   1.4711723e-01   1.5812355e+00  -5.1311603e-01  -1.1132996e+00  -2.8154917e+00  -1.4619333e+00   8.0866179e-01   8.4163031e-01   1.6993800e-01   1.3594373e+00  -2.7482312e+00   9.9766216e-01   1.3027195e+00   9.4326517e-01   4.4455072e-01   8.0338153e-01   5.4940757e-01   2.4297509e-01   2.9415592e-01  -4.2525080e-01  -2.7291086e-01   2.5308475e-01   6.6425595e-01   1.2610681e+00   4.8999205e-01   3.2746121e-01   3.5104845e-02  -2.1947112e+00  -2.2829345e-01   2.1361871e+00   1.6543558e+00   1.4438398e+00  -1.4296547e-01   9.4374296e-01  -1.0962203e-01   4.7338977e-01  -4.6380079e-01  -1.8315865e+00  -8.9312759e-01   1.1109278e+00   4.2444978e-02  -1.0625713e+00   1.8411891e+00  -1.0118648e-01  -5.4807104e-02  -3.6724775e+00  -6.1156872e-01   1.8177361e+00   1.0287336e+00   1.7201635e+00   1.2340741e+00  -9.6091464e-01  -3.6469570e-01  -2.6685967e+00  -1.8948166e+00  -1.4469318e+00  -2.2093716e+00  -1.4326110e+00   1.0592089e+00   8.2557270e-01   8.8698527e-01   5.2415070e-01  -1.0094931e+00  -1.0405858e+00
   2.5654256e+00   3.2881758e+00   1.3490653e+00   9.5785022e-01   6.4589596e-01   3.7798818e-02  -7.6710469e-01  -3.7231872e-01  -4.2168019e+00  -2.1093159e+00   1.1600912e-01   1.5797307e+00  -5.1163364e-01  -1.1150278e+00  -2.9848099e+00  -1.4196763e+00   8.3785081e-01   9.4884658e-01   2.4646145e-01   1.3143015e+00  -2.8657978e+00   1.0367435e+00   1.3298541e+00   1.0326959e+00   5.3448272e-01   8.9700627e-01   6.4189124e-01   3.4237432e-01   4.0952992e-01  -3.8390905e-01  -1.7187029e-01   2.4969292e-01   6.6764748e-01   1.3104136e+00   5.1317412e-01   3.6941767e-01   1.1847109e-01  -2.2803755e+00  -1.7489338e-01   2.1654198e+00   1.6988231e+00   1.4646214e+00  -1.5253392e-01   9.7290254e-01  -8.7784264e-02   4.7534341e-01  -3.7186077e-01  -1.8654008e+00  -8.6391831e-01   1.0759637e+00   2.1807250e-02  -1.1171143e+00   1.8453342e+00  -1.2216486e-01  -5.3190434e-03  -3.9316251e+00  -6.1023760e-01   1.8252724e+00   1.0225109e+00   1.7515442e+00   1.2479789e+00  -1.0365971e+00  -3.9603901e-01  -2.7948713e+00  -1.9815551e+00  -1.6001751e+00  -2.3289614e+00  -1.5707512e+00   9.4458389e-01   8.4850657e-01   9.8866558e-01   6.4622748e-01  -9.6184200e-01  -1.1640258e+00
   2.5580428e+00   3.2709677e+00   1.4148597e+00   1.0202782e+00   7.2670522e-01   8.9341368e-02  -7.5803128e-01  -3.1397632e-01  -4.4846070e+00  -2.2728293e+00   1.1069307e-01   1.5953414e+00  -4.8407051e-01  -1.1186289e+00  -3.1925185e+00  -1.4293993e+00   9.0138844e-01   1.0843886e+00   3.2531053e-01   1.2949362e+00  -3.0422912e+00   1.1086235e+00   1.3901231e+00   1.1564128e+00   6.5459266e-01   1.0254929e+00   7.5162402e-01   4.6763876e-01   5.3087977e-01  -3.3728159e-01  -8.1061889e-02   2.7926639e-01   6.9976172e-01   1.3929999e+00   5.5898270e-01   4.4049874e-01   1.9913283e-01  -2.3959610e+00  -1.6530785e-01   2.2235105e+00   1.7751312e+00   1.5141275e+00  -1.4528737e-01   1.0308897e+00  -5.9031848e-02   4.9559900e-01  -2.8330016e-01  -1.9221563e+00  -8.7642333e-01   1.0639033e+00   1.4910396e-02  -1.1448600e+00   1.8545803e+00  -1.4818667e-01   2.9633130e-02  -4.2555602e+00  -7.0184872e-01   1.8564203e+00   1.0225075e+00   1.7989784e+00   1.2749758e+00  -1.1302433e+00  -4.4385758e-01  -2.9564474e+00  -2.1110551e+00  -1.7991374e+00  -2.5079913e+00  -1.7518156e+00   7.7638701e-01   9.0501073e-01   1.1232409e+00   7.8741458e-01  -9.4306377e-01  -1.3392735e+00
   2.5713421e+00   3.2719372e+00   1.5071913e+00   1.1082789e+00   8.3485695e-01   1.4672955e-01  -7.4766097e-01  -2.8049068e-01  -4.8054396e+00  -2.5019113e+00   1.2944963e-01   1.6267260e+00  -4.3256871e-01  -1.1238888e+00  -3.4287211e+00  -1.4853111e+00   9.9368461e-01   1.2411470e+00   4.0278210e-01   1.2996923e+00  -3.2687265e+00   1.2081564e+00   1.4780489e+00   1.3073536e+00   7.9836233e-01   1.1818138e+00   8.7344899e-01   6.1228247e-01   6.5350725e-01  -2.8791858e-01  -3.1417847e-03   3.3798631e-01   7.5693627e-01   1.5036467e+00   6.2336852e-01   5.3614291e-01   2.7448904e-01  -2.5364467e+00  -1.9679109e-01   2.3068713e+00   1.8784298e+00   1.5888783e+00  -1.2315987e-01   1.1140243e+00  -2.4978200e-02   5.3268977e-01  -2.0025323e-01  -1.9975382e+00  -9.2654924e-01   1.0733083e+00   2.1053931e-02  -1.1473441e+00   1.8684327e+00  -1.7708110e-01   5.1385245e-02  -4.6291095e+00  -8.7486569e-01   1.9085825e+00   1.0285256e+00   1.8605643e+00   1.3139741e+00  -1.2373113e+00  -5.0357775e-01  -3.1449541e+00  -2.2742454e+00  -2.0330845e+00  -2.7353319e+00  -1.9664327e+00   5.6365116e-01   9.9032100e-01   1.2832554e+00   9.4102391e-01  -9.5229922e-01  -1.5571991e+00
   2.6027194e+00   3.2898150e+00   1.6203991e+00   1.2160673e+00   9.6421388e-01   2.0694360e-01  -7.3661926e-01  -2.7049673e-01  -5.1647159e+00  -2.7829603e+00   1.6930667e-01   1.6716252e+00  -3.6061653e-01  -1.1305925e+00  -3.6828186e+00  -1.5795931e+00   1.1081230e+00   1.4114749e+00   4.7566259e-01   1.3257533e+00  -3.5337509e+00   1.3290789e+00   1.5871861e+00   1.4775579e+00   9.5852247e-01   1.3579521e+00   1.0019702e+00   7.6927951e-01   7.7307567e-01  -2.3828009e-01   6.0307794e-02   4.2074469e-01   8.3441427e-01   1.6359738e+00   7.0162442e-01   6.5074030e-01   3.4248889e-01  -2.6957156e+00  -2.6437542e-01   2.4106420e+00   2.0026535e+00   1.6841607e+00  -8.8795366e-02   1.2174177e+00   1.2577621e-02   5.8418110e-01  -1.2440956e-01  -2.0866815e+00  -1.0084093e+00   1.1017419e+00   3.8843927e-02  -1.1274176e+00   1.8861182e+00  -2.0690848e-01   6.1705706e-02  -5.0355107e+00  -1.1140872e+00   1.9780823e+00   1.0399391e+00   1.9335961e+00   1.3630160e+00  -1.3529582e+00  -5.7057062e-01  -3.3512291e+00  -2.4609679e+00  -2.2902521e+00  -2.9979471e+00  -2.2040144e+00   3.1747142e-01   1.0985220e+00   1.4605355e+00   1.1003101e+00  -9.8705283e-01  -1.8067910e+00
   2.6487393e+00   3.3224377e+00   1.7480524e+00   1.3372492e+00   1.1078977e+00   2.6709820e-01  -7.2555729e-01  -2.8138362e-01  -5.5466710e+00  -3.1003433e+00   2.2632347e-01   1.7270782e+00  -2.7274104e-01  -1.1385096e+00  -3.9441471e+00  -1.7030714e+00   1.2375275e+00   1.5876718e+00   5.4139004e-01   1.3693920e+00  -3.8244884e+00   1.4644653e+00   1.7105758e+00   1.6586972e+00   1.1275264e+00   1.5454459e+00   1.1318810e+00   9.3152676e-01   8.8582216e-01  -1.9057793e-01   1.0876163e-01   5.2154539e-01   9.2671750e-01   1.7828719e+00   7.8872822e-01   7.7805279e-01   4.0169338e-01  -2.8669668e+00  -3.6136987e-01   2.5290880e+00   2.1410026e+00   1.7944114e+00  -4.5307866e-02   1.3353610e+00   5.1775911e-02   6.4690230e-01  -5.6978589e-02  -2.1844850e+00  -1.1148383e+00   1.1459568e+00   6.6318312e-02  -1.0889492e+00   1.9066727e+00  -2.3603325e-01   6.2650004e-02  -5.4574786e+00  -1.4019087e+00   2.0604915e+00   1.0558009e+00   2.0147857e+00   1.4195096e+00  -1.4723106e+00  -6.4044162e-01  -3.5659099e+00  -2.6607194e+00  -2.5586119e+00  -3.2818618e+00  -2.4534872e+00   5.0147036e-02   1.2229673e+00   1.6467094e+00   1.2588609e+00  -1.0434659e+00  -2.0759659e+00
   2.7054315e+00   3.3669201e+00   1.8834220e+00   1.4652737e+00   1.2587764e+00   3.2462036e-01  -7.1508277e-01  -3.0957849e-01  -5.9353809e+00  -3.4375622e+00   2.9592418e-01   1.7896796e+00  -1.7413253e-01  -1.1473858e+00  -4.2025899e+00  -1.8459336e+00   1.3746381e+00   1.7624459e+00   5.9816115e-01   1.4262686e+00  -4.1274623e+00   1.6072050e+00   1.8412088e+00   1.8426017e+00   1.2980209e+00   1.7359362e+00   1.2582753e+00   1.0922881e+00   9.8872470e-01  -1.4664390e-01   1.4266688e-01   6.3394283e-01   1.0280516e+00   1.9369990e+00   8.7969183e-01   9.1165536e-01   4.5129853e-01  -3.0431542e+00  -4.7994507e-01   2.6560364e+00   2.2864485e+00   1.9136351e+00   3.9780938e-03   1.4617458e+00   9.0822419e-02   7.1721768e-01   1.3221555e-03  -2.2859229e+00  -1.2379644e+00   1.2021253e+00   1.0110386e-01  -1.0364780e+00   1.9290267e+00  -2.6317147e-01   5.6411309e-02  -5.8782687e+00  -1.7196695e+00   2.1509882e+00   1.0749493e+00   2.1005154e+00   1.4804919e+00  -1.5907335e+00  -7.0927919e-01  -3.7800128e+00  -2.8633658e+00  -2.8266219e+00  -3.5731463e+00  -2.7040285e+00  -2.2572214e-01   1.3567281e+00   1.8337124e+00   1.4109462e+00  -1.1166715e+00  -2.3524243e+00
   2.7686083e+00   3.4198786e+00   2.0199482e+00   1.5938720e+00   1.4099428e+00   3.7739695e-01  -7.0569991e-01  -3.5087611e-01  -6.3157605e+00  -3.7784191e+00   3.7325404e-01   1.8558609e+00  -7.0232981e-02  -1.1569399e+00  -4.4491270e+00  -1.9984339e+00   1.5125665e+00   1.9293236e+00   6.4497597e-01   1.4917558e+00  -4.4295243e+00   1.7504672e+00   1.9724633e+00   2.0217492e+00   1.4632807e+00   1.9216806e+00   1.3769176e+00   1.2455873e+00   1.0796123e+00  -1.0783600e-01   1.6329893e-01   7.5148721e-01   1.1327109e+00   2.0912677e+00   9.6988751e-01   1.0453654e+00   4.9111826e-01  -3.2174321e+00  -6.1176007e-01   2.7853228e+00   2.4322218e+00   2.0358321e+00   5.5784113e-02   1.5904923e+00   1.2810605e-01   7.9131491e-01   5.0254426e-02  -2.3863316e+00  -1.3697925e+00   1.2661052e+00   1.4059628e-01  -9.7484111e-01   1.9520876e+00  -2.8741141e-01   4.5175410e-02  -6.2826503e+00  -2.0489851e+00   2.2447178e+00   1.0961165e+00   2.1871049e+00   1.5429019e+00  -1.7040776e+00  -7.7384852e-01  -3.9854568e+00  -3.0597804e+00  -3.0839022e+00  -3.8588358e+00  -2.9457472e+00  -4.9811434e-01   1.4930413e+00   2.0142469e+00   1.5518018e+00  -1.2012041e+00  -2.6244791e+00
   2.8341774e+00   3.4776918e+00   2.1516689e+00   1.7174462e+00   1.5551509e+00   4.2387906e-01  -6.9776585e-01  -4.0079006e-01  -6.6744655e+00  -4.1080912e+00   4.5353115e-01   1.9221669e+00   3.3676594e-02  -1.1668660e+00  -4.6762832e+00  -2.1515375e+00   1.6451962e+00   2.0829791e+00   6.8161711e-01   1.5612637e+00  -4.7187169e+00   1.8881211e+00   2.0984894e+00   2.1896812e+00   1.6175749e+00   2.0959942e+00   1.4844511e+00   1.3865219e+00   1.1572118e+00  -7.4990206e-02   1.7257044e-01   8.6814425e-01   1.2354525e+00   2.2392880e+00   1.0553258e+00   1.1736288e+00   5.2152905e-01  -3.3835712e+00  -7.4858352e-01   2.9112081e+00   2.5722448e+00   2.1554023e+00   1.0711009e-01   1.7159502e+00   1.6229829e-01   8.6548934e-01   9.0022325e-02  -2.4816581e+00  -1.5027564e+00   1.3337249e+00   1.8215262e-01  -9.0880933e-01   1.9748147e+00  -3.0820748e-01   3.0988268e-02  -6.6577318e+00  -2.3729630e+00   2.3371290e+00   1.1180274e+00   2.2710733e+00   1.6038351e+00  -1.8088842e+00  -8.3171990e-01  -4.1754940e+00  -3.2423564e+00  -3.3217965e+00  -4.1277211e+00  -3.1702617e+00  -7.5636890e-01   1.6257230e+00   2.1821634e+00   1.6778298e+00  -1.2914317e+00  -2.8817972e+00
   2.8984249e+00   3.5367763e+00   2.2735772e+00   1.8313816e+00   1.6891783e+00   4.6313462e-01  -6.9146761e-01  -4.5489922e-01  -7.0006377e+00  -4.4140341e+00   5.3236804e-01   1.9855072e+00   1.3285348e-01  -1.1768394e+00  -4.8784482e+00  -2.2974591e+00   1.7675028e+00   2.2194605e+00   7.0856819e-01   1.6305456e+00  -4.9850037e+00   2.0150788e+00   2.2145105e+00   2.3413208e+00   1.7564423e+00   2.2535901e+00   1.5785316e+00   1.5114773e+00   1.2211292e+00  -4.8420960e-02   1.7280960e-01   9.7866014e-01   1.3318094e+00   2.3757344e+00   1.1328631e+00   1.2918364e+00   5.4337880e-01  -3.5363176e+00  -8.8286355e-01   3.0287454e+00   2.7014785e+00   2.2674961e+00   1.5542276e-01   1.8332471e+00   1.9242488e-01   9.3640223e-01   1.2121259e-01  -2.5686490e+00  -1.6301987e+00   1.4010644e+00   2.2328392e-01  -8.4275606e-01   1.9962881e+00  -3.2534939e-01   1.5644411e-02  -6.9935786e+00  -2.6772177e+00   2.4242630e+00   1.1394928e+00   2.3493762e+00   1.6607644e+00  -1.9025320e+00  -8.8132646e-01  -4.3450196e+00  -3.4053643e+00  -3.5337717e+00  -4.3709514e+00  -3.3711276e+00  -9.9181518e-01   1.7495201e+00   2.3327399e+00   1.7867029e+00  -1.3819778e+00  -3.1159947e+00
   2.9582454e+00   3.5938543e+00   2.3818816e+00   1.9322573e+00   1.8080879e+00   4.9484455e-01  -6.8682218e-01  -5.0916428e-01  -7.2864257e+00  -4.6866542e+00   6.0604071e-01   2.0433553e+00   2.2340315e-01  -1.1865278e+00  -5.0520493e+00  -2.4300622e+00   1.8757709e+00   2.3363007e+00   7.2688025e-01   1.6959597e+00  -5.2208124e+00   2.1275405e+00   2.3170227e+00   2.4731666e+00   1.8768559e+00   2.3907942e+00   1.6578752e+00   1.6182283e+00   1.2717681e+00  -2.7967855e-02   1.6652643e-01   1.0788457e+00   1.4183222e+00   2.4966112e+00   1.2003254e+00   1.3965458e+00   5.5786835e-01  -3.6716713e+00  -1.0082053e+00   3.1340610e+00   2.8161589e+00   2.3682898e+00   1.9878759e-01   1.9385561e+00   2.1790277e-01   1.0012938e+00   1.4471541e-01  -2.6449767e+00  -1.7467450e+00   1.4647106e+00   2.6183277e-01  -7.8038371e-01   2.0157622e+00  -3.3891065e-01   6.0377955e-04  -7.2835880e+00  -2.9506136e+00   2.5029765e+00   1.1594893e+00   2.4195949e+00   1.7117066e+00  -1.9833167e+00  -9.2194951e-01  -4.4907418e+00  -3.5451306e+00  -3.7156392e+00  -4.5824052e+00  -3.5440940e+00  -1.1981997e+00   1.8603715e+00   2.4628404e+00   1.8773695e+00  -1.4680982e+00  -3.3210460e+00
   3.0113051e+00   3.6461892e+00   2.4741521e+00   2.0179508e+00   1.9093753e+00   5.1924520e-01  -6.8369735e-01  -5.6019062e-01  -7.5272546e+00  -4.9196940e+00   6.7168742e-01   2.0938866e+00   3.0249550e-01  -1.1956080e+00  -5.1955695e+00  -2.5450943e+00   1.9676990e+00   2.4325111e+00   7.3800068e-01   1.7546698e+00  -5.4213500e+00   2.2231209e+00   2.4038875e+00   2.5833607e+00   1.9772696e+00   2.5056233e+00   1.7222221e+00   1.7059270e+00   1.3101958e+00  -1.3081627e-02   1.5618637e-01   1.1657610e+00   1.4926735e+00   2.5993986e+00   1.2565410e+00   1.4855991e+00   5.6641399e-01  -3.7870608e+00  -1.1197223e+00   3.2245354e+00   2.9139144e+00   2.4551616e+00   2.3593561e-01   2.0292687e+00   2.3853890e-01   1.0581347e+00   1.6163061e-01  -2.7092865e+00  -1.8485472e+00   1.5219627e+00   2.9611879e-01  -7.2452772e-01   2.0327055e+00  -3.4918324e-01  -1.3057409e-02  -7.5245891e+00  -3.1856890e+00   2.5710845e+00   1.1772235e+00   2.4800680e+00   1.7553292e+00  -2.0504606e+00  -9.5363755e-01  -4.6112018e+00  -3.6600340e+00  -3.8655770e+00  -4.7588144e+00  -3.6871627e+00  -1.3718853e+00   1.9555665e+00   2.5709472e+00   1.9499645e+00  -1.5459844e+00  -3.4934750e+00
   3.0561242e+00   3.6917593e+00   2.5493455e+00   2.0876269e+00   1.9919903e+00   5.3702503e-01  -6.8184984e-01  -6.0541779e-01  -7.7218208e+00  -5.1103196e+00   7.2742640e-01   2.1360385e+00   3.6847272e-01  -1.2037873e+00  -5.3094130e+00  -2.6402488e+00   2.0423856e+00   2.5084619e+00   7.4358355e-01   1.8047683e+00  -5.5846634e+00   2.3008599e+00   2.4743061e+00   2.6716201e+00   2.0575492e+00   2.5977282e+00   1.7722225e+00   1.7749832e+00   1.3379698e+00  -2.9374436e-03   1.4401096e-01   1.2377876e+00   1.5537183e+00   2.6830721e+00   1.3012870e+00   1.5581297e+00   5.7050508e-01  -3.8813994e+00  -1.2142389e+00   3.2988694e+00   2.9937651e+00   2.5267598e+00   2.6626577e-01   2.1040573e+00   2.5449258e-01   1.1057074e+00   1.7316690e-01  -2.7611730e+00  -1.9333819e+00   1.5709678e+00   3.2503616e-01  -6.7704929e-01   2.0468182e+00  -3.5660571e-01  -2.4658334e-02  -7.7166839e+00  -3.3787477e+00   2.6274154e+00   1.1921754e+00   2.5299482e+00   1.7909865e+00  -2.1040542e+00  -9.7706926e-01  -4.7066498e+00  -3.7503338e+00  -3.9839673e+00  -4.8996406e+00  -3.8004632e+00  -1.5118158e+00   2.0337868e+00   2.6570675e+00   2.0056357e+00  -1.6129686e+00  -3.6323219e+00
   3.0920797e+00   3.7293597e+00   2.6077116e+00   2.1416286e+00   2.0562397e+00   5.4918890e-01  -6.8097331e-01  -6.4322110e-01  -7.8718194e+00  -5.2589153e+00   7.7238540e-01   2.1695012e+00   4.2084329e-01  -1.2108295e+00  -5.3956331e+00  -2.7150594e+00   2.1002065e+00   2.5656684e+00   7.4530105e-01   1.8453123e+00  -5.7114634e+00   2.3611101e+00   2.5286942e+00   2.7390550e+00   2.1187979e+00   2.6682092e+00   1.8092597e+00   1.8268562e+00   1.3569427e+00   3.4385314e-03   1.3182180e-01   1.2945890e+00   1.6014156e+00   2.7479959e+00   1.3351601e+00   1.6144628e+00   5.7156871e-01  -3.9550213e+00  -1.2903300e+00   3.3570314e+00   3.0560108e+00   2.5829595e+00   2.8978766e-01   2.1628297e+00   2.6620708e-01   1.1436104e+00   1.8054208e-01  -2.8010823e+00  -2.0006045e+00   1.6107742e+00   3.4808917e-01  -6.3882251e-01   2.0580293e+00  -3.6169298e-01  -3.3889022e-02  -7.8628358e+00  -3.5296229e+00   2.6717780e+00   1.2041146e+00   2.5691856e+00   1.8186909e+00  -2.1449408e+00  -9.9337627e-01  -4.7787971e+00  -3.8178543e+00  -4.0730657e+00  -5.0067319e+00  -3.8859574e+00  -1.6192627e+00   2.0950330e+00   2.7225321e+00   2.0463096e+00  -1.6676131e+00  -3.7389013e+00
   3.1193310e+00   3.7586137e+00   2.6505919e+00   2.1812745e+00   2.1035801e+00   5.5690742e-01  -6.8074852e-01  -6.7291992e-01  -7.9814390e+00  -5.3686117e+00   8.0664313e-01   2.1946369e+00   4.6016914e-01  -1.2165804e+00  -5.4575562e+00  -2.7706470e+00   2.1425956e+00   2.6065029e+00   7.4467683e-01   1.8762709e+00  -5.8047227e+00   2.4053255e+00   2.5684651e+00   2.7878824e+00   2.1630965e+00   2.7193263e+00   1.8352294e+00   1.8637800e+00   1.3690644e+00   7.0450925e-03   1.2094093e-01   1.3369611e+00   1.6366684e+00   2.7957064e+00   1.3593892e+00   1.6559251e+00   5.7085580e-01  -4.0095004e+00  -1.3482032e+00   3.4000989e+00   3.1020294e+00   2.6247109e+00   3.0701575e-01   2.2065795e+00   2.7432129e-01   1.1721893e+00   1.8489360e-01  -2.8301570e+00  -2.0509700e+00   1.6412986e+00   3.6536023e-01  -6.0981166e-01   2.0664733e+00  -3.6497417e-01  -4.0754453e-02  -7.9682626e+00  -3.6411587e+00   2.7048436e+00   1.2130885e+00   2.5984376e+00   1.8390209e+00  -2.1745533e+00  -1.0039478e+00  -4.8304729e+00  -3.8655717e+00  -4.1365432e+00  -5.0838074e+00  -3.9470119e+00  -1.6973918e+00   2.1404479e+00   2.7697013e+00   2.0744153e+00  -1.7096811e+00  -3.8163818e+00
   3.1386817e+00   3.7799018e+00   2.6801394e+00   2.2085977e+00   2.1363290e+00   5.6136969e-01  -6.8088755e-01  -6.9469317e-01  -8.0566744e+00  -5.4446134e+00   8.3109007e-01   2.2123481e+00   4.8786274e-01  -1.2209890e+00  -5.4993309e+00  -2.8093495e+00   2.1717578e+00   2.6338671e+00   7.4295834e-01   1.8983904e+00  -5.8691043e+00   2.4357713e+00   2.5957504e+00   2.8210770e+00   2.1931878e+00   2.7541397e+00   1.8522995e+00   1.8884536e+00   1.3762020e+00   8.7991076e-03   1.1215522e-01   1.3665952e+00   1.6610958e+00   2.8286107e+00   1.3756129e+00   1.6845841e+00   5.6935946e-01  -4.0473694e+00  -1.3894384e+00   3.4300047e+00   3.1340054e+00   2.6538053e+00   3.1882987e-01   2.2371512e+00   2.7957288e-01   1.1924035e+00   1.8720784e-01  -2.8500330e+00  -2.0863444e+00   1.6632108e+00   3.7741372e-01  -5.8922711e-01   2.0724507e+00  -3.6694338e-01  -4.5496187e-02  -8.0396885e+00  -3.7184722e+00   2.7279619e+00   1.2193796e+00   2.6189204e+00   1.8529828e+00  -2.1947228e+00  -1.0102378e+00  -4.8652143e+00  -3.8971423e+00  -4.1789502e+00  -5.1358251e+00  -3.9878875e+00  -1.7506980e+00   2.1720525e+00   2.8016172e+00   2.0926011e+00  -1.7399911e+00  -3.8692357e+00
   3.1513942e+00   3.7942117e+00   2.6989873e+00   2.2260455e+00   2.1573218e+00   5.6365614e-01  -6.8116583e-01  -7.0941474e-01  -8.1045269e+00  -5.4933919e+00   8.4721898e-01   2.2239056e+00   5.0591867e-01  -1.2241161e+00  -5.5254497e+00  -2.8342787e+00   2.1903406e+00   2.6508542e+00   7.4104176e-01   1.9129935e+00  -5.9102763e+00   2.4551855e+00   2.6130844e+00   2.8419860e+00   2.2121321e+00   2.7761114e+00   1.8626755e+00   1.9037280e+00   1.3799947e+00   9.4575221e-03   1.0574488e-01   1.3857754e+00   1.6767603e+00   2.8496300e+00   1.3856480e+00   1.7029458e+00   5.6777267e-01  -4.0717687e+00  -1.4166155e+00   3.4492260e+00   3.1546160e+00   2.6725758e+00   3.2631867e-01   2.2569452e+00   2.8270648e-01   1.2056441e+00   1.8827416e-01  -2.8626157e+00  -2.1093399e+00   1.6777515e+00   3.8514934e-01  -5.7574065e-01   2.0763763e+00  -3.6802568e-01  -4.8503048e-02  -8.0845341e+00  -3.7680792e+00   2.7429284e+00   1.2234392e+00   2.6322173e+00   1.8618393e+00  -2.2074699e+00  -1.0135991e+00  -4.8868469e+00  -3.9164368e+00  -4.2051629e+00  -5.1683144e+00  -4.0132021e+00  -1.7843792e+00   2.1924258e+00   2.8216284e+00   2.1034678e+00  -1.7601741e+00  -3.9026248e+00
   3.1589755e+00   3.8029308e+00   2.7099058e+00   2.2361721e+00   2.1695544e+00   5.6464824e-01  -6.8143693e-01  -7.1842668e-01  -8.1321948e+00  -5.5218423e+00   8.5687008e-01   2.2307581e+00   5.1661244e-01  -1.2261264e+00  -5.5402935e+00  -2.8488555e+00   2.2011001e+00   2.6604356e+00   7.3945608e-01   1.9217350e+00  -5.9342030e+00   2.4664318e+00   2.6230878e+00   2.8539566e+00   2.2229742e+00   2.7887172e+00   1.8683950e+00   1.9123210e+00   1.3817573e+00   9.5759071e-03   1.0157065e-01   1.3970463e+00   1.6858806e+00   2.8618299e+00   1.3912721e+00   1.7136435e+00   5.6649056e-01  -4.0860603e+00  -1.4328725e+00   3.4604430e+00   3.1667036e+00   2.6835749e+00   3.3062449e-01   2.2685935e+00   2.8439742e-01   1.2135236e+00   1.8866798e-01  -2.8698507e+00  -2.1229148e+00   1.6865036e+00   3.8962867e-01  -5.6773362e-01   2.0787222e+00  -3.6855799e-01  -5.0222588e-02  -8.1101268e+00  -3.7969871e+00   2.7517301e+00   1.2258044e+00   2.6400680e+00   1.8669297e+00  -2.2148002e+00  -1.0151594e+00  -4.8990834e+00  -3.9271195e+00  -4.2198666e+00  -5.1867359e+00  -4.0274265e+00  -1.8037121e+00   2.2043597e+00   2.8330330e+00   2.1093463e+00  -1.7723618e+00  -3.9217856e+00
   3.1629628e+00   3.8076085e+00   2.7154857e+00   2.2413615e+00   2.1758481e+00   5.6498230e-01  -6.8163102e-01  -7.2327983e-01  -8.1463188e+00  -5.5364908e+00   8.6195702e-01   2.2343434e+00   5.2220101e-01  -1.2272627e+00  -5.5477418e+00  -2.8563735e+00   2.2065988e+00   2.6652058e+00   7.3840356e-01   1.9263440e+00  -5.9464759e+00   2.4721807e+00   2.6281820e+00   2.8600069e+00   2.2284537e+00   2.7951036e+00   1.8711719e+00   1.9165890e+00   1.3824389e+00   9.5046543e-03   9.9205201e-02   1.4028868e+00   1.6905640e+00   2.8680797e+00   1.3940464e+00   1.7191485e+00   5.6565178e-01  -4.0934505e+00  -1.4414465e+00   3.4662164e+00   3.1729680e+00   2.6892608e+00   3.3280650e-01   2.2746447e+00   2.8519923e-01   1.2176612e+00   1.8876148e-01  -2.8735210e+00  -2.1299848e+00   1.6911447e+00   3.9190269e-01  -5.6354814e-01   2.0799609e+00  -3.6878454e-01  -5.1085150e-02  -8.1230215e+00  -3.8118509e+00   2.7562972e+00   1.2270128e+00   2.6441627e+00   1.8695051e+00  -2.2185258e+00  -1.0157559e+00  -4.9051909e+00  -3.9323253e+00  -4.2271380e+00  -5.1959495e+00  -4.0344719e+00  -1.8135060e+00   2.2105296e+00   2.8387714e+00   2.1121419e+00  -1.7788453e+00  -3.9314899e+00
   3.1647287e+00   3.8097182e+00   2.7178892e+00   2.2436045e+00   2.1785792e+00   5.6505179e-01  -6.8173773e-01  -7.2547579e-01  -8.1524004e+00  -5.5428509e+00   8.6421269e-01   2.2359243e+00   5.2466249e-01  -1.2278006e+00  -5.5508947e+00  -2.8596408e+00   2.2089687e+00   2.6672092e+00   7.3784780e-01   1.9283886e+00  -5.9517850e+00   2.4746586e+00   2.6303695e+00   2.8625866e+00   2.2307905e+00   2.7978335e+00   1.8723074e+00   1.9183780e+00   1.3826407e+00   9.4192742e-03   9.8088872e-02   1.4054367e+00   1.6925909e+00   2.8707794e+00   1.3951981e+00   1.7215386e+00   5.6521332e-01  -4.0966729e+00  -1.4452539e+00   3.4687205e+00   3.1757079e+00   2.6917382e+00   3.3373802e-01   2.2772954e+00   2.8551882e-01   1.2194924e+00   1.8875859e-01  -2.8750908e+00  -2.1330876e+00   1.6932157e+00   3.9287045e-01  -5.6170774e-01   2.0805126e+00  -3.6886383e-01  -5.1448203e-02  -8.1285032e+00  -3.8182935e+00   2.7582944e+00   1.2275306e+00   2.6459645e+00   1.8706016e+00  -2.2201239e+00  -1.0159263e+00  -4.9077620e+00  -3.9344596e+00  -4.2301678e+00  -5.1998333e+00  -4.0374116e+00  -1.8176902e+00   2.2132190e+00   2.8412078e+00   2.1132596e+00  -1.7817469e+00  -3.9356341e+00
   3.1653393e+00   3.8104597e+00   2.7186986e+00   2.2443627e+00   2.1795061e+00   5.6505095e-01  -6.8178094e-01  -7.2624928e-01  -8.1544489e+00  -5.5450100e+00   8.6499249e-01   2.2364689e+00   5.2550935e-01  -1.2279982e+00  -5.5519394e+00  -2.8607504e+00   2.2097677e+00   2.6678680e+00   7.3762786e-01   1.9290959e+00  -5.9535803e+00   2.4754935e+00   2.6311038e+00   2.8634475e+00   2.2315701e+00   2.7987467e+00   1.8726705e+00   1.9189652e+00   1.3826793e+00   9.3733044e-03   9.7681915e-02   1.4063062e+00   1.6932764e+00   2.8716913e+00   1.3955716e+00   1.7223504e+00   5.6504100e-01  -4.0977711e+00  -1.4465732e+00   3.4695693e+00   3.1766449e+00   2.6925815e+00   3.3404889e-01   2.2782029e+00   2.8561839e-01   1.2201252e+00   1.8874444e-01  -2.8756155e+00  -2.1341511e+00   1.6939362e+00   3.9319103e-01  -5.6107653e-01   2.0807045e+00  -3.6888490e-01  -5.1567333e-02  -8.1303267e+00  -3.8204764e+00   2.7589768e+00   1.2277032e+00   2.6465844e+00   1.8709663e+00  -2.2206606e+00  -1.0159556e+00  -4.9086088e+00  -3.9351436e+00  -4.2311558e+00  -5.2011146e+00  -4.0383715e+00  -1.8190886e+00   2.2141350e+00   2.8420173e+00   2.1136084e+00  -1.7827591e+00  -3.9370185e+00
   3.1654831e+00   3.8106366e+00   2.7188848e+00   2.2445377e+00   2.1797210e+00   5.6504565e-01  -6.8179232e-01  -7.2643424e-01  -8.1549200e+00  -5.5455102e+00   8.6517602e-01   2.2365967e+00   5.2570796e-01  -1.2280472e+00  -5.5521764e+00  -2.8610074e+00   2.2099515e+00   2.6680163e+00   7.3757040e-01   1.9292625e+00  -5.9539947e+00   2.4756857e+00   2.6312724e+00   2.8636440e+00   2.2317482e+00   2.7989555e+00   1.8727500e+00   1.9190972e+00   1.3826821e+00   9.3591856e-03   9.7581868e-02   1.4065084e+00   1.6934347e+00   2.8719016e+00   1.3956544e+00   1.7225387e+00   5.6499624e-01  -4.0980267e+00  -1.4468844e+00   3.4697655e+00   3.1768635e+00   2.6927775e+00   3.3411973e-01   2.2784146e+00   2.8563961e-01   1.2202741e+00   1.8873853e-01  -2.8757354e+00  -2.1343998e+00   1.6941067e+00   3.9326339e-01  -5.6092912e-01   2.0807498e+00  -3.6888859e-01  -5.1594007e-02  -8.1307415e+00  -3.8209812e+00   2.7591358e+00   1.2277424e+00   2.6467298e+00   1.8710490e+00  -2.2207839e+00  -1.0159563e+00  -4.9087996e+00  -3.9352936e+00  -4.2313761e+00  -5.2014035e+00  -4.0385861e+00  -1.8194080e+00   2.2143479e+00   2.8422013e+00   2.1136828e+00  -1.7829993e+00  -3.9373347e+00
   3.1655000e+00   3.8106576e+00   2.7189062e+00   2.2445579e+00   2.1797458e+00   5.6504453e-01  -6.8179380e-01  -7.2645628e-01  -8.1549744e+00  -5.5455684e+00   8.6519754e-01   2.2366117e+00   5.2573121e-01  -1.2280531e+00  -5.5522031e+00  -2.8610372e+00   2.2099727e+00   2.6680330e+00   7.3756314e-01   1.9292820e+00  -5.9540428e+00   2.4757079e+00   2.6312917e+00   2.8636664e+00   2.2317685e+00   2.7989794e+00   1.8727587e+00   1.9191121e+00   1.3826818e+00   9.3572214e-03   9.7569711e-02   1.4065319e+00   1.6934529e+00   2.8719259e+00   1.3956636e+00   1.7225605e+00   5.6499059e-01  -4.0980562e+00  -1.4469210e+00   3.4697882e+00   3.1768890e+00   2.6928001e+00   3.3412785e-01   2.2784394e+00   2.8564191e-01   1.2202916e+00   1.8873761e-01  -2.8757493e+00  -2.1344289e+00   1.6941268e+00   3.9327157e-01  -5.6091189e-01   2.0807553e+00  -3.6888891e-01  -5.1596992e-02  -8.1307892e+00  -3.8210396e+00   2.7591544e+00   1.2277468e+00   2.6467467e+00   1.8710584e+00  -2.2207979e+00  -1.0159558e+00  -4.9088210e+00  -3.9353100e+00  -4.2314009e+00  -5.2014364e+00  -4.0386099e+00  -1.8194446e+00   2.2143727e+00   2.8422223e+00   2.1136909e+00  -1.7830277e+00  -3.9373709e+00
