# Supplementary material for: A Student's Guide to Randomization Statistics for Multichannel Event-Related Potentials Using Ragu
Source: Front Neurosci. 2018 Jun 19;12:355. doi: 10.3389/fnins.2018.00355 (PMC6020783; doi:10.3389/fnins.2018.00355)
Supplement: Supplementary file 1 [file Data_Sheet_1.ZIP › RawData/s09_f1.asc]

   2.0075498e+00   1.5296332e+00   8.5374170e-01   6.3825302e-01  -1.0110593e+00  -1.7580781e+00  -2.6222167e+00  -4.4781375e+00   1.1586077e+00   1.0535383e+00   1.3108125e+00   1.9247390e+00   1.3919001e+00   1.2678998e+00  -5.9425909e-01  -6.4933748e-01   4.4956856e-01  -1.5842165e+00  -2.7430367e+00   1.6449747e+00   1.8826437e+00   4.5824783e-01   6.5892201e-01  -4.2991609e-01  -3.2707543e-01  -1.2627940e+00  -1.8736404e+00  -2.3405647e+00  -3.0459819e+00  -3.0044904e+00  -3.9315898e+00   7.6491659e-01   1.0930830e+00  -3.2063968e-01  -5.6923313e-01  -2.0640273e+00  -3.2195153e+00  -1.3563789e+00  -2.8887303e+00   1.3581424e+00   5.9715419e-01   1.0790740e+00   1.7569130e-01   1.4182668e-01  -8.9915914e-01  -8.9380229e-01  -1.6301071e+00  -2.3085785e+00  -3.9141817e+00   1.8648644e+00   1.3223654e+00   1.8516264e+00   1.0776146e+00   7.9962473e-01   3.9786749e-01   6.0070460e-01  -5.8784408e-01   2.1077390e+00   1.9367956e+00   2.4362340e+00   1.5061796e+00   1.5999296e+00   1.7793884e+00   1.5441628e+00   1.8053057e+00   1.2906449e+00   1.7464404e+00   1.7387270e+00   1.8938024e+00   7.3842459e-01  -3.5946650e-01  -2.5110762e+00  -3.9613981e-01   2.0959106e+00
   2.2747984e+00   1.8480998e+00   1.0786989e+00   8.3250417e-01  -1.0409109e+00  -1.9107420e+00  -2.8623166e+00  -5.1553407e+00   1.1932655e+00   9.1723063e-01   1.5176797e+00   2.0553522e+00   1.5660289e+00   1.4518751e+00  -7.0893345e-01  -8.8531468e-01   7.0424034e-01  -1.5654653e+00  -3.1586122e+00   1.9287614e+00   1.8529639e+00   7.1581372e-01   9.1325714e-01  -2.7026747e-01  -1.9039498e-01  -1.2719991e+00  -1.9499901e+00  -2.5286815e+00  -3.3661990e+00  -3.3510158e+00  -4.5816207e+00   1.0491774e+00   1.3213169e+00  -2.2735367e-01  -5.2033899e-01  -2.2176704e+00  -3.5976877e+00  -1.5394581e+00  -3.4360051e+00   1.5759700e+00   7.1815505e-01   1.1661871e+00   1.8625193e-01   1.6598161e-01  -1.1035794e+00  -9.5237092e-01  -1.9069369e+00  -2.3899941e+00  -4.4713988e+00   2.2154515e+00   1.4635467e+00   1.9378188e+00   1.0365286e+00   9.2869904e-01   4.0294131e-01   6.3690045e-01  -8.1019280e-01   2.2882133e+00   2.1581688e+00   2.6842313e+00   1.7460505e+00   1.7373743e+00   1.8573597e+00   1.6357794e+00   1.8680694e+00   1.3566606e+00   1.7799437e+00   1.7428082e+00   1.9327777e+00   9.8481526e-01  -1.3269959e-01  -2.7161279e+00  -7.0367513e-01   2.0955456e+00
   2.5429430e+00   2.1641331e+00   1.3018784e+00   1.0337383e+00  -1.0806546e+00  -2.0678284e+00  -3.1115162e+00  -5.8304510e+00   1.2307096e+00   7.8460740e-01   1.7219573e+00   2.1788502e+00   1.7331813e+00   1.6267836e+00  -8.0924744e-01  -1.1066537e+00   9.6478163e-01  -1.5485943e+00  -3.5840559e+00   2.2111907e+00   1.8217197e+00   9.7791450e-01   1.1778426e+00  -1.1086930e-01  -4.6823276e-02  -1.2889066e+00  -2.0267153e+00  -2.7293668e+00  -3.6910834e+00  -3.7069104e+00  -5.2333832e+00   1.3350049e+00   1.5528668e+00  -1.3714195e-01  -4.6782423e-01  -2.3827255e+00  -3.9789748e+00  -1.7246986e+00  -3.9758277e+00   1.7957065e+00   8.4022008e-01   1.2497112e+00   1.9423167e-01   1.8195271e-01  -1.3126583e+00  -1.0185902e+00  -2.1887815e+00  -2.4632511e+00  -5.0116687e+00   2.5655768e+00   1.6006929e+00   2.0178571e+00   9.8729133e-01   1.0605910e+00   4.0847271e-01   6.8099569e-01  -1.0163502e+00   2.4656892e+00   2.3763867e+00   2.9304242e+00   1.9825459e+00   1.8811910e+00   1.9376066e+00   1.7350879e+00   1.9386051e+00   1.4301915e+00   1.8223763e+00   1.7491027e+00   1.9805281e+00   1.2301470e+00   1.0169815e-01  -2.9289305e+00  -1.0219260e+00   2.0974281e+00
   2.8028492e+00   2.4674937e+00   1.5151343e+00   1.2353596e+00  -1.1304084e+00  -2.2254799e+00  -3.3610714e+00  -6.4805375e+00   1.2707237e+00   6.6071689e-01   1.9163043e+00   2.2896547e+00   1.8884683e+00   1.7874502e+00  -8.9036548e-01  -1.3043794e+00   1.2227765e+00  -1.5345490e+00  -4.0056625e+00   2.4824101e+00   1.7897219e+00   1.2359028e+00   1.4446828e+00   4.2504550e-02   9.9161030e-02  -1.3141461e+00  -2.1016675e+00  -2.9372567e+00  -4.0103756e+00  -4.0600906e+00  -5.8648310e+00   1.6127609e+00   1.7795742e+00  -5.3859590e-02  -4.1383994e-01  -2.5546408e+00  -4.3513671e+00  -1.9045934e+00  -4.4885794e+00   2.0096311e+00   9.5794237e-01   1.3258773e+00   1.9805738e-01   1.8852735e-01  -1.5218875e+00  -1.0904368e+00  -2.4675344e+00  -2.5224140e+00  -5.5139023e+00   2.9044046e+00   1.7274001e+00   2.0876469e+00   9.2906916e-01   1.1923436e+00   4.1445822e-01   7.3349965e-01  -1.1965702e+00   2.6335587e+00   2.5839726e+00   3.1670059e+00   2.2077815e+00   2.0274381e+00   2.0176081e+00   1.8397178e+00   2.0158583e+00   1.5094467e+00   1.8734736e+00   1.7568510e+00   2.0365121e+00   1.4653670e+00   3.3673286e-01  -3.1428552e+00  -1.3414747e+00   2.1009471e+00
   3.0448501e+00   2.7476604e+00   1.7099852e+00   1.4300440e+00  -1.1898566e+00  -2.3795615e+00  -3.6010847e+00  -7.0815809e+00   1.3129832e+00   5.5061650e-01   2.0931122e+00   2.3821332e+00   2.0272829e+00   1.9291384e+00  -9.4797337e-01  -1.4698673e+00   1.4691224e+00  -1.5241746e+00  -4.4084170e+00   2.7321250e+00   1.7577908e+00   1.4804945e+00   1.7049015e+00   1.8380797e-01   2.4251544e-01  -1.3480087e+00  -2.1725643e+00  -3.1460519e+00  -4.3130339e+00  -4.3971560e+00  -6.4526222e+00   1.8722844e+00   1.9926233e+00   1.8559575e-02  -3.6091113e-01  -2.7280095e+00  -4.7021439e+00  -2.0709234e+00  -4.9539020e+00   2.2095093e+00   1.0653853e+00   1.3908003e+00   1.9603436e-01   1.8485224e-01  -1.7266437e+00  -1.1653178e+00  -2.7345968e+00  -2.5611999e+00  -5.9566124e+00   3.2207775e+00   1.8369287e+00   2.1430299e+00   8.6108649e-01   1.3208572e+00   4.2084402e-01   7.9468226e-01  -1.3412998e+00   2.7849433e+00   2.7732603e+00   3.3859574e+00   2.4137327e+00   2.1716544e+00   2.0945172e+00   1.9467573e+00   2.0983228e+00   1.5920835e+00   1.9324495e+00   1.7649263e+00   2.0996546e+00   1.6809411e+00   5.6478107e-01  -3.3504315e+00  -1.6519636e+00   2.1051058e+00
   3.2591716e+00   2.9943169e+00   1.8780294e+00   1.6100440e+00  -1.2581996e+00  -2.5258099e+00  -3.8208560e+00  -7.6095194e+00   1.3570105e+00   4.5907434e-01   2.2448572e+00   2.4508754e+00   2.1455191e+00   2.0478099e+00  -9.7857903e-01  -1.5953523e+00   1.6944394e+00  -1.5181191e+00  -4.7765597e+00   2.9500729e+00   1.7266727e+00   1.7021924e+00   1.9491098e+00   3.0702873e-01   3.7785323e-01  -1.3903610e+00  -2.2370471e+00  -3.3486923e+00  -4.5876564e+00  -4.7038802e+00  -6.9731044e+00   2.1033698e+00   2.1829277e+00   7.6316192e-02  -3.1182722e-01  -2.8967256e+00  -5.0183991e+00  -2.2151107e+00  -5.3516301e+00   2.3869730e+00   1.1563438e+00   1.4406622e+00   1.8642909e-01   1.7050959e-01  -1.9223864e+00  -1.2401456e+00  -2.9812478e+00  -2.5732721e+00  -6.3189496e+00   3.5037366e+00   1.9225198e+00   2.1799785e+00   7.8267463e-01   1.4429890e+00   4.2749597e-01   8.6448534e-01  -1.4417234e+00   2.9129926e+00   2.9367500e+00   3.5794078e+00   2.5926195e+00   2.3089965e+00   2.1652282e+00   2.0527969e+00   2.1840101e+00   1.6752246e+00   1.9979220e+00   1.7718115e+00   2.1682924e+00   1.8672955e+00   7.7793427e-01  -3.5435826e+00  -1.9425132e+00   2.1084808e+00
   3.4364079e+00   3.1978635e+00   2.0114035e+00   1.7675585e+00  -1.3341220e+00  -2.6599907e+00  -4.0093223e+00  -8.0413829e+00   1.4021141e+00   3.9025006e-01   2.3644761e+00   2.4909853e+00   2.2397553e+00   2.1403469e+00  -9.7979929e-01  -1.6744448e+00   1.8895445e+00  -1.5167274e+00  -5.0942417e+00   3.1265413e+00   1.6969408e+00   1.8917743e+00   2.1678456e+00   4.0653346e-01   4.9971781e-01  -1.4405669e+00  -2.2927347e+00  -3.5375854e+00  -4.8229514e+00  -4.9657994e+00  -7.4033986e+00   2.2962970e+00   2.3415798e+00   1.1598108e-01  -2.6949086e-01  -3.0541950e+00  -5.2876140e+00  -2.3286441e+00  -5.6627904e+00   2.5339528e+00   1.2246617e+00   1.4719131e+00   1.6757587e-01   1.4556990e-01  -2.1048461e+00  -1.3114556e+00  -3.1990467e+00  -2.5525914e+00  -6.5818091e+00   3.7430664e+00   1.9777547e+00   2.1947946e+00   6.9333432e-01   1.5556420e+00   4.3416230e-01   9.4242201e-01  -1.4903326e+00   3.0112049e+00   3.0674828e+00   3.7400001e+00   2.7373039e+00   2.4343981e+00   2.2264534e+00   2.1539940e+00   2.2704231e+00   1.7554965e+00   2.0678505e+00   1.7755916e+00   2.2401320e+00   2.0153133e+00   9.6840284e-01  -3.7139124e+00  -2.2022112e+00   2.1091956e+00
   3.5680285e+00   3.3499223e+00   2.1032580e+00   1.8951550e+00  -1.4157812e+00  -2.7780492e+00  -4.1555733e+00  -8.3564457e+00   1.4473174e+00   3.4737288e-01   2.4457522e+00   2.4983745e+00   2.3073910e+00   2.2047187e+00  -9.5061440e-01  -1.7026192e+00   2.0459712e+00  -1.5199280e+00  -5.3462366e+00   3.2529066e+00   1.6688891e+00   2.0408188e+00   2.3520718e+00   4.7743368e-01   6.0290002e-01  -1.4974193e+00  -2.3372659e+00  -3.7048778e+00  -5.0082282e+00  -5.1688732e+00  -7.7225231e+00   2.4423874e+00   2.4603434e+00   1.3474011e-01  -2.3672927e-01  -3.1935949e+00  -5.4982413e+00  -2.4035620e+00  -5.8706288e+00   2.6431402e+00   1.2645953e+00   1.4814813e+00   1.3800373e-01   1.1061573e-01  -2.2701902e+00  -1.3755697e+00  -3.3802442e+00  -2.4938168e+00  -6.7289347e+00   3.9298321e+00   1.9969425e+00   2.1843134e+00   5.9281122e-01   1.6558390e+00   4.4042962e-01   1.0274683e+00  -1.4814885e+00   3.0737601e+00   3.1594132e+00   3.8612514e+00   2.8416773e+00   2.5427473e+00   2.2748073e+00   2.2461539e+00   2.3545409e+00   1.8290925e+00   2.1394940e+00   1.7739670e+00   2.3122342e+00   2.1168595e+00   1.1289600e+00  -3.8530242e+00  -2.4206442e+00   2.1049178e+00
   3.6468834e+00   3.4438122e+00   2.1482228e+00   1.9862195e+00  -1.5008212e+00  -2.8762521e+00  -4.2494179e+00  -8.5373436e+00   1.4912816e+00   3.3244095e-01   2.4836811e+00   2.4700402e+00   2.3467272e+00   2.2400833e+00  -8.9157381e-01  -1.6776483e+00   2.1565021e+00  -1.5271270e+00  -5.5186740e+00   3.3221589e+00   1.6424278e+00   2.1422380e+00   2.4937018e+00   5.1594958e-01   6.8278322e-01  -1.5590929e+00  -2.3683306e+00  -3.8427631e+00  -5.1338831e+00  -5.3001801e+00  -7.9124910e+00   2.5345491e+00   2.5321613e+00   1.3063154e-01  -2.1607831e-01  -3.3081700e+00  -5.6402704e+00  -2.4329649e+00  -5.9615866e+00   2.7084471e+00   1.2711955e+00   1.4669799e+00   9.6578303e-02   6.6732856e-02  -2.4151603e+00  -1.4287947e+00  -3.5181762e+00  -2.3927289e+00  -6.7479569e+00   4.0568737e+00   1.9755069e+00   2.1460966e+00   4.8118165e-01   1.7407728e+00   4.4567517e-01   1.1179525e+00  -1.4119409e+00   3.0958408e+00   3.2077576e+00   3.9378771e+00   2.9010101e+00   2.6290711e+00   2.3068958e+00   2.3248266e+00   2.4328173e+00   1.8918564e+00   2.2093953e+00   1.7642860e+00   2.3810288e+00   2.1653041e+00   1.2534009e+00  -3.9528645e+00  -2.5884465e+00   2.0928827e+00
   3.6676875e+00   3.4749632e+00   2.1428218e+00   2.0354081e+00  -1.5864164e+00  -2.9513094e+00  -4.2819776e+00  -8.5710678e+00   1.5322302e+00   3.4596564e-01   2.4747961e+00   2.4043065e+00   2.3569882e+00   2.2468179e+00  -8.0493908e-01  -1.5999505e+00   2.2156818e+00  -1.5371173e+00  -5.5997519e+00   3.3293846e+00   1.6169887e+00   2.1907833e+00   2.5861240e+00   5.1974643e-01   7.3569347e-01  -1.6231229e+00  -2.3836922e+00  -3.9438080e+00  -5.1918563e+00  -5.3486242e+00  -7.9593186e+00   2.5677715e+00   2.5516444e+00   1.0275961e-01  -2.0955108e-01  -3.3915562e+00  -5.7057414e+00  -2.4115309e+00  -5.9261817e+00   2.7254317e+00   1.2406884e+00   1.4268948e+00   4.2650546e-02   1.5468846e-02  -2.5371689e+00  -1.4676516e+00  -3.6076216e+00  -2.2466621e+00  -6.6312971e+00   4.1192298e+00   1.9103525e+00   2.0785962e+00   3.5894508e-01   1.8078356e+00   4.4902046e-01   1.2114544e+00  -1.2812672e+00   3.0739275e+00   3.2092982e+00   3.9660616e+00   2.9122406e+00   2.6887160e+00   2.3194068e+00   2.3854116e+00   2.5011964e+00   1.9393853e+00   2.2734004e+00   1.7436022e+00   2.4423616e+00   2.1560116e+00   1.3369874e+00  -4.0060691e+00  -2.6978321e+00   2.0699473e+00
   3.6274487e+00   3.4412466e+00   2.0858148e+00   2.0390703e+00  -1.6693424e+00  -3.0004741e+00  -4.2462686e+00  -8.4497913e+00   1.5678905e+00   3.8678206e-01   2.4174343e+00   2.3010212e+00   2.3382925e+00   2.2264806e+00  -6.9475179e-01  -1.4728240e+00   2.2202758e+00  -1.5480144e+00  -5.5803875e+00   3.2721740e+00   1.5914537e+00   2.1834868e+00   2.6246892e+00   4.8821724e-01   7.5923086e-01  -1.6864177e+00  -2.3812026e+00  -4.0012873e+00  -5.1760319e+00  -5.3055900e+00  -7.8538788e+00   2.5395380e+00   2.5155135e+00   5.1465399e-02  -2.1840965e-01  -3.4381117e+00  -5.6891760e+00  -2.3359946e+00  -5.7597231e+00   2.6916574e+00   1.1708244e+00   1.3607458e+00  -2.3798861e-02  -4.1237228e-02  -2.6343611e+00  -1.4891134e+00  -3.6450976e+00  -2.0549043e+00  -6.3768710e+00   4.1144716e+00   1.8001810e+00   1.9812875e+00   2.2711653e-01   1.8546285e+00   4.4929356e-01   1.3047267e+00  -1.0921932e+00   3.0060526e+00   3.1626257e+00   3.9436613e+00   2.8741840e+00   2.7175185e+00   2.3092026e+00   2.4232742e+00   2.5551568e+00   1.9671495e+00   2.3267180e+00   1.7087548e+00   2.4915851e+00   2.0867602e+00   1.3768473e+00  -4.0062994e+00  -2.7430752e+00   2.0326792e+00
   3.5258042e+00   3.3432116e+00   1.9784296e+00   1.9956131e+00  -1.7460764e+00  -3.0216170e+00  -4.1377380e+00  -8.1714628e+00   1.5954604e+00   4.5194577e-01   2.3119247e+00   2.1616900e+00   2.2915809e+00   2.1817114e+00  -5.6681950e-01  -1.3025465e+00   2.1696374e+00  -1.5572325e+00  -5.4547699e+00   3.1509256e+00   1.5641138e+00   2.1200046e+00   2.6071276e+00   4.2268585e-01   7.5255357e-01  -1.7453106e+00  -2.3588145e+00  -4.0095075e+00  -5.0825603e+00  -5.1655348e+00  -7.5925491e+00   2.4501230e+00   2.4229536e+00  -2.1560558e-02  -2.4295939e-01  -3.4432385e+00  -5.5878990e+00  -2.2055579e+00  -5.4628127e+00   2.6069541e+00   1.0611686e+00   1.2692017e+00  -1.0203208e-01  -1.0114993e-01  -2.7056349e+00  -1.4908440e+00  -3.6290758e+00  -1.8190387e+00  -5.9885414e+00   4.0429246e+00   1.6457346e+00   1.8547570e+00   8.7310365e-02   1.8789563e+00   4.4500666e-01   1.3936493e+00  -8.5076596e-01   2.8919978e+00   3.0683036e+00   3.8703253e+00   2.7876498e+00   2.7119562e+00   2.2734131e+00   2.4338667e+00   2.5897872e+00   1.9706260e+00   2.3640263e+00   1.6564713e+00   2.5236873e+00   1.9580614e+00   1.3722953e+00  -3.9485450e+00  -2.7209111e+00   1.9774775e+00
   3.3652485e+00   3.1842020e+00   1.8244671e+00   1.9057703e+00  -1.8129246e+00  -3.0132775e+00  -3.9547169e+00  -7.7401325e+00   1.6116105e+00   5.3672890e-01   2.1606834e+00   1.9895372e+00   2.2185121e+00   2.1160808e+00  -4.2861284e-01  -1.0983223e+00   2.0659519e+00  -1.5615094e+00  -5.2207796e+00   2.9690206e+00   1.5326693e+00   2.0028298e+00   2.5338576e+00   3.2650940e-01   7.1658926e-01  -1.7956531e+00  -2.3146002e+00  -3.9641053e+00  -4.9100897e+00  -4.9264462e+00  -7.1776106e+00   2.3027494e+00   2.2758570e+00  -1.1323710e-01  -2.8238709e-01  -3.4036762e+00  -5.4022390e+00  -2.0221905e+00  -5.0416061e+00   2.4735606e+00   9.1330485e-01   1.1541450e+00  -1.9045650e-01  -1.6184838e-01  -2.7506258e+00  -1.4714129e+00  -3.5601098e+00  -1.5431926e+00  -5.4762780e+00   3.9077676e+00   1.4499469e+00   1.7007424e+00  -5.8194031e-02   1.8788169e+00   4.3435763e-01   1.4732333e+00  -5.6635256e-01   2.7334173e+00   2.9289449e+00   3.7475307e+00   2.6554599e+00   2.6692744e+00   2.2095325e+00   2.4128552e+00   2.5999001e+00   1.9454426e+00   2.3796256e+00   1.5834908e+00   2.5334621e+00   1.7733524e+00   1.3250486e+00  -3.8293914e+00  -2.6308307e+00   1.9007223e+00
   3.1512092e+00   2.9703561e+00   1.6302648e+00   1.7727581e+00  -1.8661691e+00  -2.9746927e+00  -3.6987523e+00  -7.1659871e+00   1.6125325e+00   6.3472163e-01   1.9682128e+00   1.7894847e+00   2.1213387e+00   2.0339006e+00  -2.8907240e-01  -8.7206508e-01   1.9143301e+00  -1.5569859e+00  -4.8802506e+00   2.7328490e+00   1.4942716e+00   1.8373562e+00   2.4081606e+00   2.0506476e-01   6.5415036e-01  -1.8329521e+00  -2.2467800e+00  -3.8623034e+00  -4.6598903e+00  -4.5901643e+00  -6.6173702e+00   2.1035875e+00   2.0789253e+00  -2.1913184e-01  -3.3466113e-01  -3.3177453e+00  -5.1355916e+00  -1.7907966e+00  -4.5077916e+00   2.2961329e+00   7.3093819e-01   1.0186727e+00  -2.8656937e-01  -2.2084618e-01  -2.7696592e+00  -1.4304689e+00  -3.4408618e+00  -1.2341583e+00  -4.8560020e+00   3.7150079e+00   1.2179842e+00   1.5221182e+00  -2.0641513e-01   1.8523923e+00   4.1526168e-01   1.5376848e+00  -2.5144876e-01   2.5338777e+00   2.7491919e+00   3.5785326e+00   2.4823667e+00   2.5875832e+00   2.1155144e+00   2.3562511e+00   2.5801882e+00   1.8875318e+00   2.3676394e+00   1.4867024e+00   2.5157124e+00   1.5390359e+00   1.2393118e+00  -3.6472224e+00  -2.4752475e+00   1.7989465e+00
   2.8919725e+00   2.7104725e+00   1.4045138e+00   1.6022884e+00  -1.9022303e+00  -2.9058054e+00  -3.3747871e+00  -6.4650793e+00   1.5940361e+00   7.3804134e-01   1.7409967e+00   1.5680469e+00   2.0027749e+00   1.9400091e+00  -1.5832621e-01  -6.3801414e-01   1.7227381e+00  -1.5393440e+00  -4.4390531e+00   2.4516763e+00   1.4456114e+00   1.6317747e+00   2.2361986e+00   6.5609748e-02   5.6993514e-01  -1.8525443e+00  -2.1537691e+00  -3.7031064e+00  -4.3358694e+00  -4.1625138e+00  -5.9259954e+00   1.8615968e+00   1.8396189e+00  -3.3358413e-01  -3.9650947e-01  -3.1855259e+00  -4.7943416e+00  -1.5192137e+00  -3.8782883e+00   2.0816142e+00   5.1987713e-01   8.6703318e-01  -3.8695613e-01  -2.7571196e-01  -2.7636776e+00  -1.3688598e+00  -3.2760287e+00  -9.0136361e-01  -4.1491080e+00   3.4733193e+00   9.5716721e-01   1.3228310e+00  -3.5367218e-01   1.7980513e+00   3.8541627e-01   1.5805397e+00   7.8708583e-02   2.2988064e+00   2.5355966e+00   3.3682303e+00   2.2748761e+00   2.4659249e+00   1.9898705e+00   2.2605486e+00   2.5254225e+00   1.7932878e+00   2.3222556e+00   1.3632971e+00   2.4654805e+00   1.2643610e+00   1.1217175e+00  -3.4023612e+00  -2.2595234e+00   1.6690199e+00
   2.5984307e+00   2.4157467e+00   1.1579357e+00   1.4024362e+00  -1.9178350e+00  -2.8072598e+00  -2.9911615e+00  -5.6587672e+00   1.5516963e+00   8.3764294e-01   1.4872975e+00   1.3331322e+00   1.8658619e+00   1.8395417e+00  -4.7321883e-02  -4.1218921e-01   1.5017512e+00  -1.5039998e+00  -3.9069943e+00   2.1373477e+00   1.3830505e+00   1.3968040e+00   2.0268617e+00  -8.2978931e-02   4.7040454e-01  -1.8498027e+00  -2.0342393e+00  -3.4874301e+00  -3.9444742e+00  -3.6532461e+00  -5.1230645e+00   1.5882051e+00   1.5679441e+00  -4.4990977e-01  -4.6348497e-01  -3.0089526e+00  -4.3876533e+00  -1.2180324e+00  -3.1746699e+00   1.8389740e+00   2.8789166e-01   7.0449618e-01  -4.8734962e-01  -3.2418283e-01  -2.7341466e+00  -1.2886788e+00  -3.0721717e+00  -5.5666813e-01  -3.3816785e+00   3.1937526e+00   6.7676762e-01   1.1077837e+00  -4.9563741e-01   1.7143705e+00   3.4239916e-01   1.5948718e+00   4.0671924e-01   2.0353399e+00   2.2964020e+00   3.1229620e+00   2.0409851e+00   2.3043113e+00   1.8317666e+00   2.1228645e+00   2.4306884e+00   1.6597268e+00   2.2380028e+00   1.2109205e+00   2.3782924e+00   9.6113614e-01   9.8111466e-01  -3.0971360e+00  -1.9918496e+00   1.5083366e+00
   2.2836703e+00   2.0993744e+00   9.0283360e-01   1.1833557e+00  -1.9101805e+00  -2.6803805e+00  -2.5594205e+00  -4.7728852e+00   1.4810501e+00   9.2372026e-01   1.2168595e+00   1.0937617e+00   1.7138389e+00   1.7376965e+00   3.2616758e-02  -2.1169910e-01   1.2641417e+00  -1.4463427e+00  -3.2975301e+00   1.8038346e+00   1.3027934e+00   1.1452607e+00   1.7914449e+00  -2.3058269e-01   3.6353459e-01  -1.8203651e+00  -1.8872087e+00  -3.2181472e+00  -3.4944919e+00  -3.0757717e+00  -4.2328509e+00   1.2968471e+00   1.2760825e+00  -5.6067894e-01  -5.3012047e-01  -2.7918176e+00  -3.9271339e+00  -9.0023193e-01  -2.4223334e+00   1.5788299e+00   4.4447684e-02   5.3716024e-01  -5.8275542e-01  -3.6426625e-01  -2.6829499e+00  -1.1932334e+00  -2.8374542e+00  -2.1398280e-01  -2.5834197e+00   2.8893183e+00   3.8768020e-01   8.8267424e-01  -6.2744603e-01   1.6001788e+00   2.8379472e-01   1.5735775e+00   7.1376886e-01   1.7520770e+00   2.0412294e+00   2.8502365e+00   1.7898475e+00   2.1037303e+00   1.6411120e+00   1.9410816e+00   2.2916528e+00   1.4846415e+00   2.1100489e+00   1.0278256e+00   2.2504061e+00   6.4328589e-01   8.2821062e-01  -2.7358676e+00  -1.6829801e+00   1.3149935e+00
   1.9624094e+00   1.7760294e+00   6.5254217e-01   9.5685624e-01  -1.8770856e+00  -2.5271439e+00  -2.0939242e+00  -3.8366889e+00   1.3778325e+00   9.8618083e-01   9.4053017e-01   8.5970896e-01   1.5500197e+00   1.6395002e+00   7.0293954e-02  -5.3931424e-02   1.0243129e+00  -1.3620094e+00  -2.6273057e+00   1.4666440e+00   1.2010899e+00   8.9149033e-01   1.5431674e+00  -3.6631388e-01   2.5845282e-01  -1.7603723e+00  -1.7121394e+00  -2.9000484e+00  -2.9967522e+00  -2.4466962e+00  -3.2833793e+00   1.0023798e+00   9.7787761e-01  -6.5805382e-01  -5.9016986e-01  -2.5396742e+00  -3.4263904e+00  -5.8063746e-01  -1.6494464e+00   1.3129775e+00  -1.9967217e-01   3.7170719e-01  -6.6764230e-01  -3.9432401e-01  -2.6122858e+00  -1.0869317e+00  -2.5813062e+00   1.1128538e-01  -1.7863697e+00   2.5744558e+00   1.0197871e-01   6.5379392e-01  -7.4386764e-01   1.4546249e+00   2.0734095e-01   1.5097251e+00   9.8051744e-01   1.4587420e+00   1.7806818e+00   2.5584224e+00   1.5313796e+00   1.8661273e+00   1.4186366e+00   1.7139891e+00   2.1048470e+00   1.2667499e+00   1.9345077e+00   8.1301134e-01   2.0790530e+00   3.2626646e-01   6.7508047e-01  -2.3247787e+00  -1.3458292e+00   1.0879505e+00
   1.6503143e+00   1.4612316e+00   4.2080374e-01   7.3585827e-01  -1.8171203e+00  -2.3501399e+00  -1.6112731e+00  -2.8816242e+00   1.2382414e+00   1.0151732e+00   6.6981376e-01   6.4107681e-01   1.3776759e+00   1.5495788e+00   5.5185210e-02   4.4337999e-02   7.9761244e-01  -1.2471765e+00  -1.9155362e+00   1.1421130e+00   1.0744614e+00   6.5068890e-01   1.2965529e+00  -4.7905981e-01   1.6497732e-01  -1.6667004e+00  -1.5090515e+00  -2.5397158e+00  -2.4637478e+00  -1.7851720e+00  -2.3052864e+00   7.2040553e-01   6.8820209e-01  -7.3416852e-01  -6.3692235e-01  -2.2596443e+00  -2.9004974e+00  -2.7522420e-01  -8.8572918e-01   1.0538546e+00  -4.3284511e-01   2.1511401e-01  -7.3619222e-01  -4.1313695e-01  -2.5245667e+00  -9.7508996e-01  -2.3140261e+00   4.0293992e-01  -1.0234443e+00   2.2644045e+00  -1.6762637e-01   4.2779569e-01  -8.3953868e-01   1.2772653e+00   1.1108495e-01   1.3969560e+00   1.1880853e+00   1.1657729e+00   1.5258806e+00   2.2564049e+00   1.2758278e+00   1.5943611e+00   1.1659498e+00   1.4414141e+00   1.8679502e+00   1.0058250e+00   1.7087390e+00   5.6634391e-01   1.8626549e+00   2.6367914e-02   5.3456903e-01  -1.8718274e+00  -9.9494725e-01   8.2716394e-01
   1.3632334e+00   1.1706279e+00   2.2110791e-01   5.3375841e-01  -1.7297032e+00  -2.1525206e+00  -1.1295681e+00  -1.9399798e+00   1.0592180e+00   1.0016394e+00   4.1637445e-01   4.4783319e-01   1.1999300e+00   1.4719383e+00  -2.2007577e-02   6.7869909e-02   5.9955657e-01  -1.0988503e+00  -1.1832635e+00   8.4662504e-01   9.1993786e-01   4.3814982e-01   1.0667100e+00  -5.5806624e-01   9.3085058e-02  -1.5371742e+00  -1.2786346e+00  -2.1453106e+00  -1.9091878e+00  -1.1120910e+00  -1.3305533e+00   4.6653868e-01   4.2224086e-01  -7.8152894e-01  -6.6357159e-01  -1.9601330e+00  -2.3654022e+00  -3.0206826e-04  -1.6112279e-01   8.1397320e-01  -6.4315747e-01   7.4337848e-02  -7.8259980e-01  -4.1994631e-01  -2.4223387e+00  -8.6367070e-01  -2.0463450e+00   6.4481903e-01  -3.2688975e-01   1.9745071e+00  -4.0840422e-01   2.1144141e-01  -9.0924834e-01   1.0681682e+00  -6.4656057e-03   1.2299133e+00   1.3190804e+00   8.8385458e-01   1.2879532e+00   1.9532336e+00   1.0333127e+00   1.2921393e+00   8.8556982e-01   1.1243393e+00   1.5800538e+00   7.0280463e-01   1.4316216e+00   2.8865040e-01   1.6010104e+00  -2.4006056e-01   4.1961850e-01  -1.3864685e+00  -6.4589547e-01   5.3368545e-01
   1.1163921e+00   9.1922194e-01   6.6030031e-02   3.6373866e-01  -1.6151623e+00  -1.9379412e+00  -6.6754847e-01  -1.0434931e+00   8.3872063e-01   9.3786294e-01   1.9151003e-01   2.8932793e-01   1.0196585e+00   1.4097586e+00  -1.6882115e-01   3.8643534e-03   4.4501454e-01  -9.1513639e-01  -4.5251488e-01   5.9578837e-01   7.3529322e-01   2.6848168e-01   8.6854858e-01  -5.9352570e-01   5.2342718e-02  -1.3707475e+00  -1.0223499e+00  -1.7262883e+00  -1.3475057e+00  -4.4916719e-01  -3.9116251e-01   2.5565381e-01   1.9472808e-01  -7.9341024e-01  -6.6361731e-01  -1.6504690e+00  -1.8372945e+00   2.2837109e-01   4.9558551e-01   6.0534973e-01  -8.1899708e-01  -4.4008905e-02  -8.0140465e-01  -4.1447180e-01  -2.3082151e+00  -7.5896668e-01  -1.7889714e+00   8.2168836e-01   2.7326805e-01   1.7194737e+00  -6.0825913e-01   1.1340199e-02  -9.4826453e-01   8.2802112e-01  -1.4620891e-01   1.0046695e+00   1.3586086e+00   6.2342162e-01   1.0774992e+00   1.6577708e+00   8.1337250e-01   9.6393365e-01   5.8091909e-01   7.6499218e-01   1.2418843e+00   3.5986818e-01   1.1037791e+00  -1.8218929e-02   1.2954350e+00  -4.5742195e-01   3.4256072e-01  -8.7935560e-01  -3.1454855e-01   2.0971972e-01
   9.2359880e-01   7.2059671e-01  -3.3394357e-02   2.3806051e-01  -1.4747534e+00  -1.7104862e+00  -2.4365279e-01  -2.2197768e-01   5.7597855e-01   8.1797830e-01   5.6188500e-03   1.7382005e-01   8.3941320e-01   1.3652132e+00  -3.9055082e-01  -1.5721878e-01   3.4739844e-01  -6.9546553e-01   2.5459216e-01   4.0362451e-01   5.1926628e-01   1.5484039e-01   7.1598223e-01  -5.7713457e-01   5.1335613e-02  -1.1676360e+00  -7.4250695e-01  -1.2930477e+00  -7.9333850e-01   1.8204991e-01   4.8225669e-01   1.0115520e-01   1.9182841e-02  -7.6422700e-01  -6.3127312e-01  -1.3404861e+00  -1.3319669e+00   3.9649323e-01   1.0581100e+00   4.3896542e-01  -9.4965681e-01  -1.3397678e-01  -7.8783675e-01  -3.9690563e-01  -2.1848359e+00  -6.6724976e-01  -1.5521412e+00   9.2014531e-01   7.5069658e-01   1.5126531e+00  -7.5638696e-01  -1.6631062e-01  -9.5267763e-01   5.5823556e-01  -3.0834537e-01   7.1912066e-01   1.2951986e+00   3.9415947e-01   9.0406350e-01   1.3783590e+00   6.2452493e-01   6.1487809e-01   2.5627867e-01   3.6690119e-01   8.5596362e-01  -1.9522210e-02   7.2774187e-01  -3.5136732e-01   9.4884506e-01  -6.1167272e-01   3.1441740e-01  -3.6199089e-01  -1.6358217e-02  -1.4136215e-01
   7.9650701e-01   5.8618165e-01  -6.8223235e-02   1.6738624e-01  -1.3106355e+00  -1.4745854e+00   1.2493760e-01   4.9795753e-01   2.7170116e-01   6.3840849e-01  -1.3231259e-01   1.0804064e-01   6.6136623e-01   1.3393211e+00  -6.8985599e-01  -4.2097753e-01   3.1790942e-01  -4.4076067e-01   9.1675491e-01   2.8181494e-01   2.7175147e-01   1.0822195e-01   6.2116486e-01  -5.0258380e-01   9.7132626e-02  -9.2939442e-01  -4.4230800e-01  -8.5653644e-01  -2.6099890e-01   7.6116974e-01   1.2617224e+00   1.4308038e-02  -9.2811164e-02  -6.8985408e-01  -5.6185334e-01  -1.0400734e+00  -8.6419779e-01   4.9207813e-01   1.5039149e+00   3.2427991e-01  -1.0259131e+00  -1.9057244e-01  -7.3815232e-01  -3.6788457e-01  -2.0548445e+00  -5.9440791e-01  -1.3451954e+00   9.2947191e-01   1.0840665e+00   1.3653495e+00  -8.4388726e-01  -3.1597161e-01  -9.1973620e-01   2.6103384e-01  -4.9231401e-01   3.7331480e-01   1.1215826e+00   2.0453322e-01   7.7564496e-01   1.1225208e+00   4.7387046e-01   2.5064999e-01  -8.3302674e-02  -6.5095660e-02   4.2668921e-01  -4.3062585e-01   3.0802376e-01  -7.0686584e-01   5.6577617e-01  -6.9106763e-01   3.4425182e-01   1.5366015e-01   2.3438627e-01  -5.1505702e-01
   7.4398257e-01   5.2461757e-01  -3.2060073e-02   1.6016902e-01  -1.1258013e+00  -1.2349153e+00   4.2321052e-01   1.0940323e+00  -7.1771251e-02   3.9819957e-01  -2.1517371e-01   9.6818103e-02   4.8728706e-01   1.3318465e+00  -1.0664802e+00  -7.8857873e-01   3.6488701e-01  -1.5352856e-01   1.5143578e+00   2.3905571e-01  -6.0541495e-03   1.3685788e-01   5.9380795e-01  -3.6595295e-01   1.9482221e-01  -6.5893053e-01  -1.2584613e-01  -4.2782746e-01   2.3603578e-01   1.2699080e+00   1.9230735e+00   3.6671296e-03  -1.3223957e-01  -5.6787966e-01  -4.5211290e-01  -7.5871705e-01  -4.4718181e-01   5.0621225e-01   1.8152962e+00   2.6882149e-01  -1.0405493e+00  -2.1001302e-01  -6.4993404e-01  -3.2844375e-01  -1.9208780e+00  -5.4559539e-01  -1.1762035e+00   8.4237267e-01   1.2581227e+00   1.2862368e+00  -8.6428915e-01  -4.3298553e-01  -8.4814309e-01  -6.0489999e-02  -6.9677477e-01  -3.0317055e-02   8.3527161e-01   6.1372294e-02   6.9827367e-01   8.9670087e-01   3.6675705e-01  -1.2266301e-01  -4.3214355e-01  -5.2489494e-01  -3.9680587e-02  -8.6747693e-01  -1.4889787e-01  -1.0798109e+00   1.5232827e-01  -6.8680333e-01   4.3861307e-01   6.5557529e-01   4.2526008e-01  -9.0581153e-01
   7.7161644e-01   5.4126941e-01   7.8620780e-02   2.2215043e-01  -9.2397000e-01  -9.9629022e-01   6.3913177e-01   1.5492048e+00  -4.5039322e-01   9.9224556e-02  -2.3811366e-01   1.4278947e-01   3.1855701e-01   1.3412576e+00  -1.5171047e+00  -1.2565025e+00   4.9330257e-01   1.6213344e-01   2.0302665e+00   2.8056399e-01  -3.1156112e-01   2.4574970e-01   6.4062236e-01  -1.6598262e-01   3.4715007e-01  -3.6045171e-01   2.0194648e-01  -1.7691326e-02   6.8559943e-01   1.6929288e+00   2.4469614e+00   7.4635494e-02  -9.3164694e-02  -3.9777447e-01  -3.0051638e-01  -5.0506379e-01  -9.2037093e-02   4.3365334e-01   1.9802313e+00   2.7786629e-01  -9.8878886e-01  -1.8992628e-01  -5.2233304e-01  -2.7995707e-01  -1.7855693e+00  -5.2492090e-01  -1.0516527e+00   6.5554224e-01   1.2644532e+00   1.2809086e+00  -8.1395055e-01  -5.1377268e-01  -7.3828019e-01  -4.0234615e-01  -9.1963877e-01  -4.8684938e-01   4.3888353e-01  -3.0463111e-02   6.7568366e-01   7.0606135e-01   3.0652545e-01  -4.9870975e-01  -7.8410693e-01  -1.0052298e+00  -5.3514387e-01  -1.3229904e+00  -6.3470866e-01  -1.4644220e+00  -2.8396584e-01  -5.9352078e-01   6.0110991e-01   1.1320863e+00   5.4632758e-01  -1.3071507e+00
   8.8141619e-01   6.3792597e-01   2.6429222e-01   3.5599749e-01  -7.0944764e-01  -7.6354386e-01   7.6429354e-01   1.8523183e+00  -8.5842605e-01  -2.5376393e-01  -1.9881727e-01   2.4621604e-01   1.5622184e-01   1.3647559e+00  -2.0353501e+00  -1.8165451e+00   7.0442890e-01   5.0062023e-01   2.4505022e+00   4.0777348e-01  -6.4076592e-01   4.3637036e-01   7.6491938e-01   9.5793354e-02   5.5428313e-01  -3.9348376e-02   5.3540336e-01   3.6381622e-01   1.0772562e+00   2.0185313e+00   2.8196080e+00   2.2917734e-01   2.6923048e-02  -1.8096758e-01  -1.0741688e-01  -2.8653224e-01   1.9259100e-01   2.7322553e-01   1.9929514e+00   3.5421638e-01  -8.6861660e-01  -1.2948753e-01  -3.5622953e-01  -2.2407056e-01  -1.6515437e+00  -5.3519656e-01  -9.7621514e-01   3.7001489e-01   1.1019077e+00   1.3516027e+00  -6.9229914e-01  -5.5599196e-01  -5.9233584e-01  -7.5966956e-01  -1.1581424e+00  -9.8888786e-01  -5.9808505e-02  -6.8313492e-02   7.0910428e-01   5.5433510e-01   2.9435109e-01  -8.7103303e-01  -1.1328106e+00  -1.4978330e+00  -1.0501761e+00  -1.7891219e+00  -1.1394921e+00  -1.8541796e+00  -7.3434855e-01  -4.0963484e-01   8.3214085e-01   1.5722764e+00   5.9065293e-01  -1.7118510e+00
   1.0716996e+00   8.1271119e-01   5.2234293e-01   5.6110229e-01  -4.8696254e-01  -5.4140280e-01   7.9436029e-01   1.9984562e+00  -1.2885423e+00  -6.5324043e-01  -9.7648244e-02   4.0491880e-01   1.0774321e-03   1.3983866e+00  -2.6119251e+00  -2.4560885e+00   9.9570753e-01   8.5498823e-01   2.7647655e+00   6.1824138e-01  -9.8830532e-01   7.0655037e-01   9.6639563e-01   4.1506220e-01   8.1371494e-01   2.9798318e-01   8.6827852e-01   7.0772959e-01   1.4026455e+00   2.2391405e+00   3.0332935e+00   4.6570064e-01   2.2693171e-01   7.9174418e-02   1.2486745e-01  -1.0899358e-01   4.0081127e-01   2.7979750e-02   1.8541980e+00   4.9807940e-01  -6.8096422e-01  -2.9485088e-02  -1.5429570e-01  -1.6263376e-01  -1.5214122e+00  -5.7776623e-01  -9.5259903e-01  -8.7329560e-03   7.7664353e-01   1.4971199e+00  -5.0189684e-01  -5.5866270e-01  -4.1431288e-01  -1.1267908e+00  -1.4089593e+00  -1.5267374e+00  -6.4811514e-01  -5.1835399e-02   7.9718699e-01   4.4374205e-01   3.2919361e-01  -1.2332349e+00  -1.4718611e+00  -1.9936573e+00  -1.5740477e+00  -2.2570786e+00  -1.6520648e+00  -2.2420006e+00  -1.1891159e+00  -1.3746928e-01   1.1287990e+00   1.9663483e+00   5.5466248e-01  -2.1121523e+00
   1.3371996e+00   1.0602126e+00   8.4719573e-01   8.3355717e-01  -2.6148768e-01  -3.3435650e-01   7.2928278e-01   1.9889894e+00  -1.7320223e+00  -1.0891730e+00   6.2356757e-02   6.1433940e-01  -1.4622182e-01   1.4372330e+00  -3.2349207e+00  -3.1586213e+00   1.3608213e+00   1.2172041e+00   2.9667790e+00   9.0577601e-01  -1.3475891e+00   1.0505544e+00   1.2411137e+00   7.8489380e-01   1.1203184e+00   6.4436714e-01   1.1939454e+00   1.0064938e+00   1.6557372e+00   2.3515751e+00   3.0865505e+00   7.7911507e-01   5.0218324e-01   3.7746422e-01   3.9208750e-01   2.3459183e-02   5.2964215e-01  -2.9489441e-01   1.5711522e+00   7.0704989e-01  -4.2975040e-01   1.0768883e-01   7.9046832e-02  -9.7635223e-02  -1.3977494e+00  -6.5242513e-01  -9.8148866e-01  -4.7093882e-01   3.0179410e-01   1.7129469e+00  -2.4832030e-01  -5.2224202e-01  -2.0991160e-01  -1.4973576e+00  -1.6683361e+00  -2.0887072e+00  -1.3089476e+00   1.7005133e-02   9.3607347e-01   3.7496828e-01   4.0785985e-01  -1.5791450e+00  -1.7950984e+00  -2.4831457e+00  -2.0952225e+00  -2.7175763e+00  -2.1603973e+00  -2.6204445e+00  -1.6379557e+00   2.1681099e-01   1.4849566e+00   2.3059459e+00   4.3833689e-01  -2.5000029e+00
   1.6693729e+00   1.3718146e+00   1.2305647e+00   1.1663077e+00  -3.8056540e-02  -1.4652722e-01   5.7326932e-01   1.8313185e+00  -2.1790372e+00  -1.5494357e+00   2.7564736e-01   8.6772652e-01  -2.8504746e-01   1.4756923e+00  -3.8902313e+00  -3.9044765e+00   1.7899680e+00   1.5784579e+00   3.0544385e+00   1.2607756e+00  -1.7110101e+00   1.4593420e+00   1.5816790e+00   1.1960368e+00   1.4665435e+00   9.9211217e-01   1.5056304e+00   1.2542149e+00   1.8329903e+00   2.3570825e+00   2.9840582e+00   1.1610608e+00   8.4461524e-01   7.0709826e-01   6.8820520e-01   1.0864402e-01   5.7903846e-01  -6.8440084e-01   1.1570383e+00   9.7618873e-01  -1.2177055e-01   2.7812214e-01   3.3777697e-01  -3.1143594e-02  -1.2830565e+00  -7.5743465e-01  -1.0615689e+00  -1.0029587e+00  -3.0321376e-01   1.9915682e+00   6.0131979e-02  -4.4865303e-01   1.3710034e-02  -1.8645066e+00  -1.9322440e+00  -2.6615383e+00  -2.0215808e+00   1.3405903e-01   1.1196022e+00   3.4720548e-01   5.2517779e-01  -1.9029886e+00  -2.0968336e+00  -2.9565431e+00  -2.6018182e+00  -3.1611310e+00  -2.6520993e+00  -2.9819485e+00  -2.0703303e+00   6.4346714e-01   1.8915260e+00   2.5844172e+00   2.4521787e-01  -2.8673283e+00
   2.0568899e+00   1.7362040e+00   1.6618347e+00   1.5494717e+00   1.7841599e-01   1.8456797e-02   3.3452210e-01   1.5383385e+00  -2.6190063e+00  -2.0203456e+00   5.3446255e-01   1.1564393e+00  -4.1469284e-01   1.5078226e+00  -4.5620862e+00  -4.6717402e+00   2.2703141e+00   1.9295246e+00   3.0297712e+00   1.6707519e+00  -2.0702220e+00   1.9209944e+00   1.9775979e+00   1.6373318e+00   1.8427451e+00   1.3332995e+00   1.7966653e+00   1.4468305e+00   1.9334071e+00   2.2611450e+00   2.7362531e+00   1.6002922e+00   1.2431561e+00   1.0599372e+00   1.0056373e+00   1.4632109e-01   5.5179307e-01  -1.1262891e+00   6.3042984e-01   1.2981961e+00   2.3355911e-01   4.7653774e-01   6.1452225e-01   3.4743766e-02  -1.1797096e+00  -8.8962832e-01  -1.1896283e+00  -1.5878922e+00  -1.0136503e+00   2.3229376e+00   4.1288230e-01  -3.4125769e-01   2.4827973e-01  -2.2210747e+00  -2.1965281e+00  -3.2309276e+00  -2.7626182e+00   2.9322824e-01   1.3396385e+00   3.5824457e-01   6.7427132e-01  -2.1995481e+00  -2.3720690e+00  -3.4042348e+00  -3.0821000e+00  -3.5783798e+00  -3.1149408e+00  -3.3190771e+00  -2.4758841e+00   1.1296358e+00   2.3368739e+00   2.7970081e+00  -1.7769595e-02  -3.2063147e+00
   2.4862672e+00   2.1400055e+00   2.1285370e+00   1.9708065e+00   3.8330187e-01   1.5758170e-01   2.4763119e-02   1.1276640e+00  -3.0410088e+00  -2.4872872e+00   8.2925458e-01   1.4703500e+00  -5.3429745e-01   1.5277409e+00  -5.2336556e+00  -5.4372636e+00   2.7866028e+00   2.2611509e+00   2.8987053e+00   2.1210004e+00  -2.4164721e+00   2.4212803e+00   2.4157957e+00   2.0962156e+00   2.2376236e+00   1.6600787e+00   2.0607513e+00   1.5821962e+00   1.9584869e+00   2.0730823e+00   2.3586863e+00   2.0831932e+00   1.6842499e+00   1.4268465e+00   1.3355865e+00   1.3812669e-01   4.5332469e-01  -1.6037868e+00   1.4303815e-02   1.6636716e+00   6.2459053e-01   6.9651146e-01   9.0088929e-01   9.7946894e-02  -1.0898932e+00  -1.0445966e+00  -1.3607277e+00  -2.2063795e+00  -1.8007153e+00   2.6950668e+00   7.9763128e-01  -2.0476994e-01   4.8483206e-01  -2.5598439e+00  -2.4570476e+00  -3.7821211e+00  -3.5070921e+00   4.8679020e-01   1.5865040e+00   4.0461512e-01   8.4691919e-01  -2.4643127e+00  -2.6166831e+00  -3.8170952e+00  -3.5249773e+00  -3.9604093e+00  -3.5373751e+00  -3.6247851e+00  -2.8448547e+00   1.6599308e+00   2.8073691e+00   2.9409813e+00  -3.4066974e-01  -3.5096902e+00
   2.9425901e+00   2.5684920e+00   2.6168951e+00   2.4162937e+00   5.7241124e-01   2.6855815e-01  -3.4141051e-01   6.2067020e-01  -3.4342350e+00  -2.9353904e+00   1.1491996e+00   1.7983222e+00  -6.4281541e-01   1.5300412e+00  -5.8877088e+00  -6.1777202e+00   3.3218752e+00   2.5644480e+00   2.6706775e+00   2.5953625e+00  -2.7409734e+00   2.9443246e+00   2.8812560e+00   2.5592850e+00   2.6387504e+00   1.9649590e+00   2.2922138e+00   1.6600872e+00   1.9120855e+00   1.8054789e+00   1.8711732e+00   2.5943922e+00   2.1524986e+00   1.7980779e+00   1.6684428e+00   8.7421126e-02   2.9136998e-01  -2.0984591e+00  -6.6509902e-01   2.0614542e+00   1.0379456e+00   9.3074155e-01   1.1878545e+00   1.5644652e-01  -1.0155251e+00  -1.2169324e+00  -1.5684239e+00  -2.8375174e+00  -2.6329314e+00   3.0946771e+00   1.2009858e+00  -4.5105064e-02   7.1417440e-01  -2.8738018e+00  -2.7097956e+00  -4.3005363e+00  -4.2296344e+00   7.0578796e-01   1.8494730e+00   4.8175908e-01   1.0339733e+00  -2.6936118e+00  -2.8275706e+00  -4.1868330e+00  -3.9204749e+00  -4.2990838e+00  -3.9090372e+00  -3.8926784e+00  -3.1684657e+00   2.2171613e+00   3.2880248e+00   3.0156566e+00  -7.1099925e-01  -3.7710000e+00
   3.4102720e+00   3.0063163e+00   3.1124090e+00   2.8708068e+00   7.4212206e-01   3.4991837e-01  -7.4729210e-01   4.1414858e-02  -3.7884454e+00  -3.3502203e+00   1.4827542e+00   2.1287359e+00  -7.3903477e-01   1.5102000e+00  -6.5072848e+00  -6.8706318e+00   3.8582600e+00   2.8312667e+00   2.3581046e+00   3.0770286e+00  -3.0352932e+00   3.4733389e+00   3.3577469e+00   3.0128871e+00   3.0331467e+00   2.2410799e+00   2.4862407e+00   1.6821216e+00   1.8001910e+00   1.4734837e+00   1.2967917e+00   3.1174415e+00   2.6313823e+00   2.1636718e+00   1.9942310e+00  -9.3358629e-04   7.5601579e-02  -2.5911368e+00  -1.3795352e+00   2.4790300e+00   1.4591038e+00   1.1713563e+00   1.4661910e+00   2.0832831e-01  -9.5817494e-01  -1.4005178e+00  -1.8050314e+00  -3.4598223e+00  -3.4776126e+00   3.5078581e+00   1.6091114e+00   1.3083515e-01   9.2736352e-01  -3.1564089e+00  -2.9509946e+00  -4.7723829e+00  -4.9056446e+00   9.4045950e-01   2.1173013e+00   5.8422822e-01   1.2258102e+00  -2.8847271e+00  -3.0027300e+00  -4.5063163e+00  -4.2601510e+00  -4.5873572e+00  -4.2211858e+00  -4.1172644e+00  -3.4392814e+00   2.7831207e+00   3.7631963e+00   3.0223769e+00  -1.1143692e+00  -3.9848570e+00
   3.8737901e+00   3.4382132e+00   3.6004478e+00   3.3188234e+00   8.8948513e-01   4.0109534e-01  -1.1748974e+00  -5.8449262e-01  -4.0944168e+00  -3.7184349e+00   1.8182121e+00   2.4500245e+00  -8.2164943e-01   1.4649321e+00  -7.0763451e+00  -7.4953157e+00   4.3777903e+00   3.0545384e+00   1.9757547e+00   3.5493260e+00  -3.2917382e+00   3.9913713e+00   3.8285874e+00   3.4437069e+00   3.4078880e+00   2.4824518e+00   2.6390892e+00   1.6516142e+00   1.6306335e+00   1.0940295e+00   6.6079218e-01   3.6355260e+00   3.1040171e+00   2.5138591e+00   2.3030814e+00  -1.2084817e-01  -1.8280464e-01  -3.0628487e+00  -2.1000682e+00   2.9029962e+00   1.8730445e+00   1.4102431e+00   1.7269047e+00   2.5183076e-01  -9.1898208e-01  -1.5888242e+00  -2.0619115e+00  -4.0521847e+00  -4.3023216e+00   3.9206890e+00   2.0083622e+00   3.1543586e-01   1.1161598e+00  -3.4018508e+00  -3.1771642e+00  -5.1852437e+00  -5.5123874e+00   1.1806768e+00   2.3787500e+00   7.0589299e-01   1.4127837e+00  -3.0359827e+00  -3.1412939e+00  -4.7698604e+00  -4.5374352e+00  -4.8195535e+00  -4.4670640e+00  -4.2941843e+00  -3.6515037e+00   3.3394006e+00   4.2173003e+00   2.9644044e+00  -1.5351865e+00  -4.1471588e+00
   4.3183491e+00   3.8496316e+00   4.0668209e+00   3.7451410e+00   1.0123024e+00   4.2248117e-01  -1.6058077e+00  -1.2310086e+00  -4.3443510e+00  -4.0283778e+00   2.1442223e+00   2.7511914e+00  -8.8937480e-01   1.3924619e+00  -7.5803778e+00  -8.0336926e+00   4.8631952e+00   3.2285633e+00   1.5400564e+00   3.9964407e+00  -3.5037119e+00   4.4820354e+00   4.2774112e+00   3.8393157e+00   3.7506950e+00   2.6841562e+00   2.7482531e+00   1.5733725e+00   1.4127430e+00   6.8502140e-01  -1.0518076e-02   4.1321566e+00   3.5539048e+00   2.8394439e+00   2.5856979e+00  -2.6531208e-01  -4.7162843e-01  -3.4957020e+00  -2.7983513e+00   3.3195622e+00   2.2649095e+00   1.6393821e+00   1.9616556e+00   2.8539788e-01  -8.9857519e-01  -1.7752106e+00  -2.3297765e+00  -4.5947497e+00  -5.0762284e+00   4.3197796e+00   2.3858485e+00   5.0069141e-01   1.2734308e+00  -3.6052670e+00  -3.3851631e+00  -5.5285871e+00  -6.0299613e+00   1.4163691e+00   2.6230726e+00   8.4015393e-01   1.5856563e+00  -3.1468048e+00  -3.2435052e+00  -4.9734662e+00  -4.7478716e+00  -4.9916055e+00  -4.6421592e+00  -4.4204128e+00  -3.8012006e+00   3.8681829e+00   4.6355069e+00   2.8467548e+00  -1.9573934e+00  -4.2552655e+00
   4.7304350e+00   4.2272641e+00   4.4983026e+00   4.1355568e+00   1.1091768e+00   4.1545743e-01  -2.0219725e+00  -1.8727036e+00  -4.5322155e+00  -4.2705720e+00   2.4502331e+00   3.0222723e+00  -9.4109368e-01   1.2926855e+00  -8.0069240e+00  -8.4709247e+00   5.2986332e+00   3.3492366e+00   1.0683848e+00   4.4040381e+00  -3.6660241e+00   4.9301816e+00   4.6888887e+00   4.1886579e+00   4.0504867e+00   2.8424980e+00   2.8125834e+00   1.4534515e+00   1.1569774e+00   2.6454169e-01  -6.9086116e-01   4.5918252e+00   3.9656397e+00   3.1321446e+00   2.8337947e+00  -4.2671269e-01  -7.7806955e-01  -3.8736561e+00  -3.4478179e+00   3.7150706e+00   2.6206504e+00   1.8511666e+00   2.1631412e+00   3.0773551e-01  -8.9700025e-01  -1.9531976e+00  -2.5989970e+00  -5.0696796e+00  -5.7713111e+00   4.6927091e+00   2.7299143e+00   6.7855817e-01   1.3934824e+00  -3.7629410e+00  -3.5722071e+00  -5.7941764e+00  -6.4420866e+00   1.6379061e+00   2.8404380e+00   9.8014766e-01   1.7359811e+00  -3.2177528e+00  -3.3106378e+00  -5.1149992e+00  -4.8892540e+00  -5.1012386e+00  -4.7443594e+00  -4.4944180e+00  -3.8864540e+00   4.3529707e+00   5.0043785e+00   2.6759807e+00  -2.3652001e+00  -4.3081230e+00
   5.0982342e+00   4.5594664e+00   4.8830896e+00   4.4774757e+00   1.1795319e+00   3.8239298e-01  -2.4064316e+00  -2.4856917e+00  -4.6540093e+00  -4.4380908e+00   2.7268396e+00   3.2547169e+00  -9.7601387e-01   1.1672061e+00  -8.3460135e+00  -8.7958588e+00   5.6703229e+00   3.4142013e+00   5.7835791e-01   4.7597566e+00  -3.7751340e+00   5.3224731e+00   5.0493679e+00   4.4824539e+00   4.2978645e+00   2.9551082e+00   2.8323527e+00   1.2988786e+00   8.7453202e-01  -1.4988842e-01  -1.3549922e+00   5.0005837e+00   4.3255315e+00   3.3848849e+00   3.0404807e+00  -5.9715071e-01  -1.0891983e+00  -4.1831517e+00  -4.0247211e+00   4.0765105e+00   2.9276245e+00   2.0386944e+00   2.3254216e+00   3.1786767e-01  -9.1366043e-01  -2.1167039e+00  -2.8599078e+00  -5.4617590e+00  -6.3633380e+00   5.0283494e+00   3.0305009e+00   8.4131626e-01   1.4722987e+00  -3.8724396e+00  -3.7358720e+00  -5.9763722e+00  -6.7366814e+00   1.8364239e+00   3.0222712e+00   1.1189430e+00   1.8564178e+00  -3.2505164e+00  -3.3448760e+00  -5.1942935e+00  -4.9616532e+00  -5.1480894e+00  -4.7739882e+00  -4.5162720e+00  -3.9074211e+00   4.7792182e+00   5.3124214e+00   2.4599140e+00  -2.7437741e+00  -4.3063359e+00
   5.4119081e+00   4.8365521e+00   5.2111668e+00   4.7604126e+00   1.2236019e+00   3.2660313e-01  -2.7439213e+00  -3.0484093e+00  -4.7079225e+00  -4.5267926e+00   2.9660205e+00   3.4416718e+00  -9.9381660e-01   1.0192395e+00  -8.5904766e+00  -9.0012680e+00   5.9670538e+00   3.4229242e+00   8.7175594e-02   5.0535559e+00  -3.8293121e+00   5.6478528e+00   5.3474082e+00   4.7135014e+00   4.4855008e+00   3.0209913e+00   2.8092651e+00   1.1173638e+00   5.7695003e-01  -5.4195671e-01  -1.9795828e+00   5.3465218e+00   4.6221165e+00   3.5920150e+00   3.2005672e+00  -7.6873796e-01  -1.3923779e+00  -4.4135705e+00  -4.5089784e+00   4.3920016e+00   3.1751108e+00   2.1960143e+00   2.4441730e+00   3.1518765e-01  -9.4727426e-01  -2.2602401e+00  -3.1031042e+00  -5.7588292e+00  -6.8325973e+00   5.3170795e+00   3.2793939e+00   9.8191435e-01   1.5076833e+00  -3.9326983e+00  -3.8740852e+00  -6.0722986e+00  -6.9062086e+00   2.0040829e+00   3.1615011e+00   1.2497250e+00   1.9409727e+00  -3.2478767e+00  -3.3491543e+00  -5.2131773e+00  -4.9673372e+00  -5.1337505e+00  -4.7337332e+00  -4.4877024e+00  -3.8663123e+00   5.1348414e+00   5.5505256e+00   2.2073788e+00  -3.0798479e+00  -4.2521759e+00
   5.6637352e+00   5.0509771e+00   5.4745816e+00   4.9763711e+00   1.2423917e+00   2.5226793e-01  -3.0213482e+00  -3.5422227e+00  -4.6943986e+00  -4.5354115e+00   3.1612697e+00   3.5781530e+00  -9.9477753e-01   8.5339973e-01  -8.7361371e+00  -9.0838963e+00   6.1805485e+00   3.3766981e+00  -3.8897279e-01   5.2779210e+00  -3.8287107e+00   5.8978761e+00   5.5741762e+00   4.8768724e+00   4.6084245e+00   3.0405186e+00   2.7464031e+00   9.1700986e-01   2.7574519e-01  -8.9709404e-01  -2.5439555e+00   5.6201347e+00   4.8465374e+00   3.7494608e+00   3.3107837e+00  -9.3386772e-01  -1.6756488e+00  -4.5575096e+00  -4.8847939e+00   4.6512245e+00   3.3547188e+00   2.3183173e+00   2.5168551e+00   2.9949627e-01  -9.9585715e-01  -2.3790526e+00  -3.3197223e+00  -5.9520394e+00  -7.1643674e+00   5.5509003e+00   3.4703542e+00   1.0942727e+00   1.4992966e+00  -3.9440457e+00  -3.9851131e+00  -6.0818788e+00  -6.9477822e+00   2.1342533e+00   3.2527150e+00   1.3659653e+00   1.9851535e+00  -3.2136287e+00  -3.3269757e+00  -5.1754147e+00  -4.9105918e+00  -5.0617358e+00  -4.6284663e+00  -4.4120747e+00  -3.7672803e+00   5.4105757e+00   5.7122758e+00   1.9278869e+00  -3.3622200e+00  -4.1495272e+00
   5.8481352e+00   5.1974242e+00   5.6676061e+00   5.1200745e+00   1.2376060e+00   1.6430472e-01  -3.2281182e+00  -3.9518550e+00  -4.6160762e+00  -4.4655044e+00   3.3076320e+00   3.6611101e+00  -9.7984452e-01   6.7538416e-01  -8.7818630e+00  -9.0443237e+00   6.3056733e+00   3.2785656e+00  -8.3541406e-01   5.4279349e+00  -3.7753406e+00   6.0669024e+00   5.7237027e+00   4.9699962e+00   4.6641733e+00   3.0153746e+00   2.6481182e+00   7.0603203e-01  -1.7952691e-02  -1.2028815e+00  -3.0306494e+00   5.8145611e+00   4.9927785e+00   3.8547942e+00   3.3698888e+00  -1.0854507e+00  -1.9280665e+00  -4.6108735e+00  -5.1410387e+00   4.8457711e+00   3.4606709e+00   2.4020631e+00   2.5427873e+00   2.7102017e-01  -1.0567336e+00  -2.4692228e+00  -3.5017002e+00  -6.0359266e+00  -7.3491180e+00   5.7234738e+00   3.5991487e+00   1.1735210e+00   1.4485917e+00  -3.9081686e+00  -4.0675509e+00  -6.0077388e+00  -6.8630474e+00   2.2216320e+00   3.2922227e+00   1.4615795e+00   1.9860421e+00  -3.1524632e+00  -3.2822156e+00  -5.0865600e+00  -4.7974632e+00  -4.9373639e+00  -4.4649770e+00  -4.2943056e+00  -3.6162336e+00   5.6001913e+00   5.7941286e+00   1.6313231e+00  -3.5821295e+00  -4.0037692e+00
   5.9616009e+00   5.2727910e+00   5.7867967e+00   5.1890537e+00   1.2115533e+00   6.8199004e-02  -3.3563288e+00  -4.2656354e+00  -4.4776400e+00  -4.3212661e+00   3.4016596e+00   3.6893865e+00  -9.5066091e-01   4.9158835e-01  -8.7294844e+00  -8.8866738e+00   6.3404938e+00   3.1331772e+00  -1.2393954e+00   5.5012199e+00  -3.6729571e+00   6.1521531e+00   5.7929827e+00   4.9926358e+00   4.6528322e+00   2.9484526e+00   2.5198663e+00   4.9249589e-01  -2.9372075e-01  -1.4493247e+00  -3.4258112e+00   5.9256941e+00   5.0577518e+00   3.9072255e+00   3.3786713e+00  -1.2171129e+00  -2.1399876e+00  -4.5727981e+00  -5.2713937e+00   4.9694015e+00   3.4899517e+00   2.4450423e+00   2.5231313e+00   2.3040602e-01  -1.1265825e+00  -2.5277258e+00  -3.6420110e+00  -6.0083407e+00  -7.3824691e+00   5.8301054e+00   3.6634923e+00   1.2161570e+00   1.3586578e+00  -3.8280209e+00  -4.1203197e+00  -5.8549913e+00  -6.6578606e+00   2.2622958e+00   3.2780412e+00   1.5310711e+00   1.9422903e+00  -3.0698086e+00  -3.2189239e+00  -4.9537281e+00  -4.6354316e+00  -4.7675599e+00  -4.2516307e+00  -4.1406983e+00  -3.4205803e+00   5.7005497e+00   5.7954475e+00   1.3276352e+00  -3.7334906e+00  -3.8215905e+00
   6.0025658e+00   5.2761068e+00   5.8309521e+00   5.1835841e+00   1.1670258e+00  -3.0203627e-02  -3.4008296e+00  -4.4755832e+00  -4.2855635e+00  -4.1092287e+00   3.4413175e+00   3.6635894e+00  -9.0953182e-01   3.0868707e-01  -8.5835811e+00  -8.6182052e+00   6.2861780e+00   2.9465884e+00  -1.5903799e+00   5.4977807e+00  -3.5268591e+00   6.1536264e+00   5.7819285e+00   4.9467649e+00   4.5769300e+00   2.8437120e+00   2.3679909e+00   2.8408421e-01  -5.4212766e-01  -1.6289999e+00  -3.7194119e+00   5.9521631e+00   5.0412387e+00   3.9075231e+00   3.3398401e+00  -1.3233531e+00  -2.3033043e+00  -4.4454285e+00  -5.2742625e+00   5.0181960e+00   3.4423188e+00   2.4463677e+00   2.4607793e+00   1.7868770e-01  -1.2015224e+00  -2.5524543e+00  -3.7348657e+00  -5.8702417e+00  -7.2649327e+00   5.8676929e+00   3.6629240e+00   1.2201155e+00   1.2339846e+00  -3.7076856e+00  -4.1426669e+00  -5.6309143e+00  -6.3417865e+00   2.2537030e+00   3.2098130e+00   1.5696619e+00   1.8540472e+00  -2.9716342e+00  -3.1411370e+00  -4.7852898e+00  -4.4330426e+00  -4.5605789e+00  -3.9979688e+00  -3.9587050e+00  -3.1889120e+00   5.7115182e+00   5.7184037e+00   1.0265351e+00  -3.8129874e+00  -3.6107491e+00
   5.9712313e+00   5.2083810e+00   5.8009790e+00   5.1064900e+00   1.1071638e+00  -1.2493768e-01  -3.3591694e+00  -4.5773465e+00  -4.0477821e+00  -3.8378670e+00   3.4258569e+00   3.5858892e+00  -8.5933581e-01   1.3321686e-01  -8.3511536e+00  -8.2488071e+00   6.1467655e+00   2.7260073e+00  -1.8802313e+00   5.4197691e+00  -3.3436195e+00   6.0739058e+00   5.6931842e+00   4.8363608e+00   4.4412325e+00   2.7060061e+00   2.1994682e+00   8.7895900e-02  -7.5497452e-01  -1.7370786e+00  -3.9052967e+00   5.8952025e+00   4.9457071e+00   3.8578709e+00   3.2578147e+00  -1.3996586e+00  -2.4116215e+00  -4.2335779e+00  -5.1524851e+00   4.9905961e+00   3.3201850e+00   2.4064110e+00   2.3601575e+00   1.1722955e-01  -1.2772370e+00  -2.5422151e+00  -3.7758762e+00  -5.6253974e+00  -7.0014793e+00   5.8346580e+00   3.5986341e+00   1.1847519e+00   1.0801662e+00  -3.5521933e+00  -4.1341831e+00  -5.3445446e+00  -5.9274637e+00   2.1946505e+00   3.0886732e+00   1.5734093e+00   1.7228325e+00  -2.8642194e+00  -3.0527093e+00  -4.5905039e+00  -4.1995108e+00  -4.3256633e+00  -3.7142770e+00  -3.7566208e+00  -2.9306440e+00   5.6357558e+00   5.5677531e+00   7.3722151e-01  -3.8200330e+00  -3.3797719e+00
   5.8693730e+00   5.0723950e+00   5.6996815e+00   4.9628303e+00   1.0353125e+00  -2.1017743e-01  -3.2314508e+00  -4.5700086e+00  -3.7733026e+00  -3.5171347e+00   3.3556740e+00   3.4597613e+00  -8.0339141e-01  -2.8804667e-02  -8.0411961e+00  -7.7904380e+00   5.9288175e+00   2.4795014e+00  -2.1032896e+00   5.2711742e+00  -3.1307569e+00   5.9178550e+00   5.5318210e+00   4.6671226e+00   4.2524240e+00   2.5408835e+00   2.0216193e+00  -8.9716501e-02  -9.2548836e-01  -1.7712475e+00  -3.9810839e+00   5.7584164e+00   4.7760093e+00   3.7616734e+00   3.1384222e+00  -1.4425800e+00  -2.4603818e+00  -3.9443033e+00  -4.9128755e+00   4.8873417e+00   3.1283800e+00   2.3266871e+00   2.2269520e+00   4.7651284e-02  -1.3491415e+00  -2.4967037e+00  -3.7621773e+00  -5.2800124e+00  -6.6009710e+00   5.7308671e+00   3.4732577e+00   1.1107472e+00   9.0356373e-01  -3.3673153e+00  -4.0948189e+00  -5.0062144e+00  -5.4298757e+00   2.0852000e+00   2.9170777e+00   1.5393047e+00   1.5513669e+00  -2.7538982e+00  -2.9571708e+00  -4.3790949e+00  -3.9443176e+00  -4.0726459e+00  -3.4111402e+00  -3.5432222e+00  -2.6556268e+00   5.4783890e+00   5.3505046e+00   4.6813302e-01  -3.7566035e+00  -3.1376155e+00
   5.7001407e+00   4.8724577e+00   5.5314953e+00   4.7595012e+00   9.5488053e-01  -2.8050500e-01  -3.0201097e+00  -4.4558022e+00  -3.4717730e+00  -3.1579621e+00   3.2321703e+00   3.2896978e+00  -7.4529040e-01  -1.7219591e-01  -7.6642158e+00  -7.2565539e+00   5.6409757e+00   2.2156832e+00  -2.2563451e+00   5.0574882e+00  -2.8963738e+00   5.6922452e+00   5.3049347e+00   4.4461443e+00   4.0187046e+00   2.3543801e+00   1.8418066e+00  -2.4326819e-01  -1.0484657e+00  -1.7315371e+00  -3.9479294e+00   5.5474636e+00   4.5389993e+00   3.6233279e+00   2.9885294e+00  -1.4497638e+00  -2.4469328e+00  -3.5864284e+00  -4.5656264e+00   4.7113158e+00   2.8738179e+00   2.2097015e+00   2.0677738e+00  -2.8255290e-02  -1.4125868e+00  -2.4164596e+00  -3.6924990e+00  -4.8423160e+00  -6.0755074e+00   5.5575502e+00   3.2906510e+00   9.9995237e-01   7.1095103e-01  -3.1593316e+00  -4.0249160e+00  -4.6270521e+00  -4.8655751e+00   1.9265813e+00   2.6986086e+00   1.4653557e+00   1.3433770e+00  -2.6467898e+00  -2.8576184e+00  -4.1608141e+00  -3.6768241e+00  -3.8115175e+00  -3.0990024e+00  -3.3273633e+00  -2.3737441e+00   5.2466056e+00   5.0755045e+00   2.2673878e-01  -3.6269663e+00  -2.8932922e+00
   5.4678570e+00   4.6141225e+00   5.3021832e+00   4.5047651e+00   8.6921073e-01  -3.3117162e-01  -2.7296409e+00  -4.2397436e+00  -3.1530432e+00  -2.7717399e+00   3.0576209e+00   3.0809041e+00  -6.8871181e-01  -2.9284834e-01  -7.2317027e+00  -6.6615290e+00   5.2934567e+00   1.9433807e+00  -2.3385195e+00   4.7853457e+00  -2.6487774e+00   5.4053284e+00   5.0211721e+00   4.1815496e+00   3.7493316e+00   2.1528078e+00   1.6671259e+00  -3.6822247e-01  -1.1203640e+00  -1.6200797e+00  -3.8101825e+00   5.2696835e+00   4.2430883e+00   3.4479760e+00   2.8156224e+00  -1.4199444e+00  -2.3705429e+00  -3.1700429e+00  -4.1236280e+00   4.4673153e+00   2.5650826e+00   2.0587779e+00   1.8897797e+00  -1.0860860e-01  -1.4630940e+00  -2.3028053e+00  -3.5671934e+00  -4.3221354e+00  -5.4397291e+00   5.3172122e+00   3.0556575e+00   8.5519201e-01   5.0916136e-01  -2.9347915e+00  -3.9252378e+00  -4.2184834e+00  -4.2519044e+00   1.7210768e+00   2.4377657e+00   1.3506452e+00   1.1033820e+00  -2.5485300e+00  -2.7566437e+00  -3.9449874e+00  -3.4059104e+00  -3.5519804e+00  -2.7877530e+00  -3.1175541e+00  -2.0945155e+00   4.9491921e+00   4.7529555e+00   1.9371402e-02  -3.4373249e+00  -2.6554846e+00
   5.1778189e+00   4.3038941e+00   5.0185157e+00   4.2077566e+00   7.8147097e-01  -3.5833709e-01  -2.3662876e+00  -3.9292151e+00  -2.8267297e+00  -2.3698162e+00   2.8350521e+00   2.8390046e+00  -6.3722913e-01  -3.8787560e-01  -6.7556128e+00  -6.0201138e+00   4.8975111e+00   1.6713093e+00  -2.3510703e+00   4.4621626e+00  -2.3961023e+00   5.0663830e+00   4.6902238e+00   3.8821174e+00   3.4541279e+00   1.9425497e+00   1.5041116e+00  -4.6103100e-01  -1.1393409e+00  -1.4408139e+00  -3.5749537e+00   4.9336883e+00   3.8977657e+00   3.2412539e+00   2.6273712e+00  -1.3528980e+00  -2.2323622e+00  -2.7060088e+00  -3.6017326e+00   4.1617666e+00   2.2119659e+00   1.8778742e+00   1.7002729e+00  -1.9150953e-01  -1.4966066e+00  -2.1577684e+00  -3.3882092e+00  -3.7304768e+00  -4.7101139e+00   5.0135389e+00   2.7738758e+00   6.8004646e-01   3.0475481e-01  -2.7002706e+00  -3.7970044e+00  -3.7917487e+00  -3.6062471e+00   1.4719008e+00   2.1397568e+00   1.1953674e+00   8.3647897e-01  -2.4640156e+00  -2.6562957e+00  -3.7400905e+00  -3.1396567e+00  -3.3030147e+00  -2.4863585e+00  -2.9215433e+00  -1.8267192e+00   4.5960432e+00   4.3939062e+00  -1.4889399e-01  -3.1954006e+00  -2.4321617e+00
   4.8361021e+00   3.9489265e+00   4.6879545e+00   3.8779844e+00   6.9457014e-01  -3.5927288e-01  -1.9377135e+00  -3.5335285e+00  -2.5018152e+00  -1.9630358e+00   2.5681296e+00   2.5697695e+00  -5.9412180e-01  -4.5567752e-01  -6.2478751e+00  -5.3469433e+00   4.4648796e+00   1.4077593e+00  -2.2971314e+00   4.0958019e+00  -2.1459631e+00   4.6852637e+00   4.3223077e+00   3.5569154e+00   3.1429869e+00   1.7298665e+00   1.3584667e+00  -5.1913897e-01  -1.1052422e+00  -1.1991594e+00  -3.2516242e+00   4.5489417e+00   3.5131222e+00   3.0090538e+00   2.4312001e+00  -1.2493633e+00  -2.0353352e+00  -2.2054984e+00  -3.0160119e+00   3.8024083e+00   1.8249770e+00   1.6714015e+00   1.5063041e+00  -2.7509813e-01  -1.5097473e+00  -1.9839899e+00  -3.1590203e+00  -3.0791296e+00  -3.9043049e+00   4.6512872e+00   2.4514328e+00   4.7863154e-01   1.0372098e-01  -2.4621371e+00  -3.6419236e+00  -3.3574709e+00  -2.9453584e+00   1.1830723e+00   1.8102931e+00   1.0008362e+00   5.4813011e-01  -2.3971838e+00  -2.5580825e+00  -3.5533713e+00  -2.8850826e+00  -3.0724796e+00  -2.2025491e+00  -2.7459363e+00  -1.5780541e+00   4.1976696e+00   4.0097295e+00  -2.7431421e-01  -2.9099835e+00  -2.2302262e+00
   4.4493705e+00   3.5567318e+00   4.3183576e+00   3.5248633e+00   6.1110117e-01  -3.3251564e-01  -1.4526714e+00  -3.0634707e+00  -2.1863007e+00  -1.5613317e+00   2.2610580e+00   2.2788774e+00  -5.6220160e-01  -4.9592848e-01  -5.7199582e+00  -4.6561026e+00   4.0072757e+00   1.1603061e+00  -2.1814126e+00   3.6942690e+00  -1.9051419e+00   4.2719818e+00   3.9276749e+00   3.2149511e+00   2.8254038e+00   1.5207234e+00   1.2348357e+00  -5.4096095e-01  -1.0195377e+00  -9.0167610e-01  -2.8513178e+00   4.1253577e+00   3.0993882e+00   2.7573086e+00   2.2338947e+00  -1.1109359e+00  -1.7840630e+00  -1.6795811e+00  -2.3830451e+00   3.3979622e+00   1.4148597e+00   1.4440537e+00   1.3143013e+00  -3.5759417e-01  -1.5000565e+00  -1.7846216e+00  -2.8845064e+00  -2.3803061e+00  -3.0404879e+00   4.2361628e+00   2.0947698e+00   2.5538926e-01  -8.8771442e-02  -2.2263335e+00  -3.4622144e+00  -2.9252867e+00  -2.2847849e+00   8.5928686e-01   1.4553948e+00   7.6946338e-01   2.4396308e-01  -2.3508357e+00  -2.4630016e+00  -3.3905412e+00  -2.6479436e+00  -2.8667783e+00  -1.9425762e+00  -2.5958694e+00  -1.3548523e+00   3.7647394e+00   3.6116258e+00  -3.5450725e-01  -2.5904740e+00  -2.0552052e+00
   4.0246888e+00   3.1349112e+00   3.9177130e+00   3.1573030e+00   5.3330991e-01  -2.7795830e-01  -9.2068186e-01  -2.5308641e+00  -1.8869261e+00  -1.1733926e+00   1.9184880e+00   1.9717231e+00  -5.4366317e-01  -5.0950309e-01  -5.1825150e+00  -3.9607674e+00   3.5359198e+00   9.3555973e-01  -2.0098704e+00   3.2654494e+00  -1.6793403e+00   3.8363257e+00   3.5161725e+00   2.8648668e+00   2.5100583e+00   1.3206355e+00   1.1366322e+00  -5.2583530e-01  -8.8521042e-01  -5.5573090e-01  -2.3863603e+00   3.6729246e+00   2.6665250e+00   2.4918071e+00   2.0412706e+00  -9.3994536e-01  -1.4846207e+00  -1.1388737e+00  -1.7192571e+00   2.9578079e+00   9.9213455e-01   1.2006519e+00   1.1297502e+00  -4.3732395e-01  -1.4661930e+00  -1.5632144e+00  -2.5707909e+00  -1.6463305e+00  -2.1368362e+00   3.7746869e+00   1.7104413e+00   1.4900957e-02  -2.6856902e-01  -1.9981855e+00  -3.2606167e+00  -2.5035619e+00  -1.6384034e+00   5.0579206e-01   1.0812156e+00   5.0470457e-01  -7.0412063e-02  -2.3265201e+00  -2.3715991e+00  -3.2555582e+00  -2.4325973e+00  -2.6906041e+00  -1.7110443e+00  -2.4747673e+00  -1.1618600e+00   3.3076585e+00   3.2101680e+00  -3.8843920e-01  -2.2464394e+00  -1.9110140e+00
   3.5693419e+00   2.6909186e+00   3.4939203e+00   2.7833719e+00   4.6308401e-01  -1.9687066e-01  -3.5173568e-01  -1.9481450e+00  -1.6089747e+00  -8.0641160e-01   1.5454348e+00   1.6532737e+00  -5.3996912e-01  -4.9835411e-01  -4.6451185e+00  -3.2729218e+00   3.0611484e+00   7.3895862e-01  -1.7893744e+00   2.8169043e+00  -1.4729953e+00   3.3875489e+00   3.0968749e+00   2.5146739e+00   2.2044720e+00   1.1345354e+00   1.0659287e+00  -4.7396526e-01  -7.0659849e-01  -1.6918716e-01  -1.8697517e+00   3.2013824e+00   2.2238714e+00   2.2180440e+00   1.8579251e+00  -7.3932538e-01  -1.1443322e+00  -5.9326360e-01  -1.0403411e+00   2.4916715e+00   5.6669631e-01   9.4600621e-01   9.5694688e-01  -5.1273856e-01  -1.4080743e+00  -1.3236082e+00  -2.2250395e+00  -8.8937727e-01  -1.2110310e+00   3.2740516e+00   1.3049378e+00  -2.3827142e-01  -4.3266550e-01  -1.7822466e+00  -3.0403803e+00  -2.0991965e+00  -1.0180777e+00   1.2826219e-01   6.9388464e-01   2.1097043e-01  -3.8956461e-01  -2.3244834e+00  -2.2840450e+00  -3.1505115e+00  -2.2419372e+00  -2.5467914e+00  -1.5108238e+00  -2.3842028e+00  -1.0020932e+00   2.8362262e+00   2.8149159e+00  -3.7637374e-01  -1.8872091e+00  -1.7998023e+00
   3.0906694e+00   2.2318668e+00   3.0546088e+00   2.4100544e+00   4.0195522e-01  -9.1844830e-02   2.4397084e-01  -1.3279741e+00  -1.3561702e+00  -4.6592215e-01   1.1472042e+00   1.3279718e+00  -5.5177978e-01  -4.6535555e-01  -4.1160953e+00  -2.6031468e+00   2.5921106e+00   5.7461533e-01  -1.5273807e+00   2.3557159e+00  -1.2891747e+00   2.9341294e+00   2.6778071e+00   2.1715471e+00   1.9147571e+00   9.6666148e-01   1.0234179e+00  -3.8635567e-01  -4.8919967e-01   2.4987015e-01  -1.3146667e+00   2.7199571e+00   1.7798702e+00   1.9411051e+00   1.6870834e+00  -5.1248911e-01  -7.7150956e-01  -5.1709327e-02  -3.6077360e-01   2.0093391e+00   1.4748129e-01   6.8479726e-01   7.9883906e-01  -5.8243051e-01  -1.3269425e+00  -1.0698245e+00  -1.8552247e+00  -1.2126425e-01  -2.7986077e-01   2.7419729e+00   8.8453105e-01  -4.9971155e-01  -5.7926700e-01  -1.5821853e+00  -2.8052276e+00  -1.7175274e+00  -4.3344096e-01  -2.6732364e-01   2.9937202e-01  -1.0649753e-01  -7.0838180e-01  -2.3436912e+00  -2.2002223e+00  -3.0756176e+00  -2.0773938e+00  -2.4362700e+00  -1.3430419e+00  -2.3238669e+00  -8.7677852e-01   2.3593645e+00   2.4341108e+00  -3.1979028e-01  -1.5215264e+00  -1.7219010e+00
   2.5959128e+00   1.7643855e+00   2.6070073e+00   2.0431028e+00   3.5110716e-01   3.3331434e-02   8.5626296e-01  -6.8288609e-01  -1.1306637e+00  -1.5572258e-01   7.2933094e-01   9.9968783e-01  -5.7893463e-01  -4.1412186e-01  -3.6024467e+00  -1.9604835e+00   2.1365665e+00   4.4522075e-01  -1.2316337e+00   1.8883882e+00  -1.1295484e+00   2.4836076e+00   2.2657650e+00   1.8416720e+00   1.6454645e+00   8.2046763e-01   1.0084454e+00  -2.6475104e-01  -2.3944267e-01   6.9336144e-01  -7.3400488e-01   2.2371600e+00   1.3418756e+00   1.6655861e+00   1.5305478e+00  -2.6321699e-01  -3.7516316e-01   4.7788254e-01   3.0656246e-01   1.5203994e+00  -2.5778099e-01   4.2147473e-01   6.5696517e-01  -6.4515372e-01  -1.2253382e+00  -8.0597391e-01  -1.4698610e+00   6.4670567e-01   6.4110331e-01   2.1865461e+00   4.5515315e-01  -7.6524141e-01  -7.0778843e-01  -1.4007210e+00  -2.5592868e+00  -1.3623227e+00   1.0820679e-01  -6.7480393e-01  -9.6623857e-02  -4.4178375e-01  -1.0221813e+00  -2.3819181e+00  -2.1198162e+00  -3.0293192e+00  -1.9389960e+00  -2.3581373e+00  -1.2071483e+00  -2.2916519e+00  -7.8537735e-01   1.8849339e+00   2.0744660e+00  -2.2127696e-01  -1.1572668e+00  -1.6758668e+00
   2.0920912e+00   1.2945315e+00   2.1578509e+00   1.6869847e+00   3.1138196e-01   1.7386832e-01   1.4751710e+00  -2.4984459e-02  -9.3311022e-01   1.2211384e-01   2.9752137e-01   6.7171480e-01  -6.2048928e-01  -3.4881202e-01  -3.1098557e+00  -1.3523625e+00   1.7007815e+00   3.5200634e-01  -9.0990375e-01   1.4207954e+00  -9.9443791e-01   2.0424976e+00   1.8662328e+00   1.5301520e+00   1.3995339e+00   6.9855114e-01   1.0191068e+00  -1.1158035e-01   3.5562356e-02   1.1533853e+00  -1.4000724e-01   1.7606515e+00   9.1604205e-01   1.3955394e+00   1.3887436e+00   4.4349032e-03   3.5302957e-02   9.8871018e-01   9.5064272e-01   1.0340151e+00  -6.4272748e-01   1.6017534e-01   5.3149338e-01  -6.9985161e-01  -1.1069861e+00  -5.3617684e-01  -1.0777248e+00   1.4038557e+00   1.5377587e+00   1.6161048e+00   2.2308846e-02  -1.0309805e+00  -8.1878160e-01  -1.2396108e+00  -2.3069950e+00  -1.0358609e+00   6.0189452e-01  -1.0879566e+00  -4.8876483e-01  -7.8848283e-01  -1.3267960e+00  -2.4358998e+00  -2.0423983e+00  -3.0084816e+00  -1.8254891e+00  -2.3098241e+00  -1.1010500e+00  -2.2838415e+00  -7.2569547e-01   1.4196355e+00   1.7410494e+00  -8.4406713e-02  -8.0123816e-01  -1.6586285e+00
   1.5858997e+00   8.2775522e-01   1.7133253e+00   1.3449178e+00   2.8328026e-01   3.2422055e-01   2.0910711e+00   6.3430859e-01  -7.6282208e-01   3.6714936e-01  -1.4239561e-01   3.4680344e-01  -6.7480527e-01  -2.7392523e-01  -2.6427522e+00  -7.8459047e-01   1.2895196e+00   2.9476334e-01  -5.6977366e-01   9.5817543e-01  -8.8293206e-01   1.6162691e+00   1.4833918e+00   1.2409671e+00   1.1783416e+00   6.0260035e-01   1.0524047e+00   7.0087983e-02   3.2828219e-01   1.6223359e+00   4.5604850e-01   1.2971637e+00   5.0729383e-01   1.1344466e+00   1.2608532e+00   2.8620259e-01   4.5039983e-01   1.4750673e+00   1.5624535e+00   5.5873055e-01  -1.0024328e+00  -9.5342622e-02   4.2135240e-01  -7.4569272e-01  -9.7659348e-01  -2.6450359e-01  -6.8756520e-01   2.1402104e+00   2.3976541e+00   1.0390870e+00  -4.0897058e-01  -1.2933744e+00  -9.1380011e-01  -1.0996812e+00  -2.0529716e+00  -7.3907941e-01   1.0448835e+00  -1.5006200e+00  -8.7213754e-01  -1.1399027e+00  -1.6186298e+00  -2.5015340e+00  -1.9674983e+00  -3.0086636e+00  -1.7344944e+00  -2.2873525e+00  -1.0213039e+00  -2.2953882e+00  -6.9406711e-01   9.6899195e-01   1.4372666e+00   8.6396559e-02  -4.5905911e-01  -1.6657170e+00
   1.0836412e+00   3.6891499e-01   1.2790385e+00   1.0189766e+00   2.6695302e-01   4.7836903e-01   2.6947886e+00   1.2844452e+00  -6.1798325e-01   5.8042184e-01  -5.8451733e-01   2.7229814e-02  -7.3968300e-01  -1.9409405e-01  -2.2044214e+00  -2.6138553e-01   9.0611616e-01   2.7191487e-01  -2.1847981e-01   5.0515857e-01  -7.9305884e-01   1.2093874e+00   1.1202058e+00   9.7698113e-01   9.8183242e-01   5.3336075e-01   1.1044472e+00   2.7658287e-01   6.3101372e-01   2.0929672e+00   1.0440630e+00   8.5247675e-01   1.1936489e-01   8.8520828e-01   1.1450206e+00   5.7765940e-01   8.6084959e-01   1.9322844e+00   2.1350335e+00   1.0231018e-01  -1.3334004e+00  -3.4174725e-01   3.2444057e-01  -7.8211138e-01  -8.3957788e-01   5.0706397e-03  -3.0782244e-01   2.8465449e+00   3.2101079e+00   4.6390709e-01  -8.3413479e-01  -1.5491955e+00  -9.9520901e-01  -9.8090061e-01  -1.8018681e+00  -4.7177544e-01   1.4364914e+00  -1.9068100e+00  -1.2422942e+00  -1.4892749e+00  -1.8946831e+00  -2.5741125e+00  -1.8946565e+00  -3.0244426e+00  -1.6627039e+00  -2.2856499e+00  -9.6335861e-01  -2.3202595e+00  -6.8560442e-01   5.3740051e-01   1.1649268e+00   2.8599417e-01  -1.3512108e-01  -1.6915650e+00
   5.9118638e-01  -7.7669411e-02   8.6001334e-01   7.1025297e-01   2.6218447e-01   6.3011894e-01   3.2776697e+00   1.9158827e+00  -4.9590304e-01   7.6422724e-01  -1.0229172e+00  -2.8511122e-01  -8.1252298e-01  -1.1388162e-01  -1.7971292e+00   2.1454773e-01   5.5262146e-01   2.8063402e-01   1.3719157e-01   6.5821261e-02  -7.2199741e-01   8.2539478e-01   7.7856657e-01   7.3998961e-01   8.0871991e-01   4.9062142e-01   1.1706773e+00   5.0366065e-01   9.3611863e-01   2.5584117e+00   1.6152371e+00   4.3143603e-01  -2.4510303e-01   6.5014640e-01   1.0386024e+00   8.7424275e-01   1.2578549e+00   2.3566359e+00   2.6634141e+00  -3.2838803e-01  -1.6334840e+00  -5.7616439e-01   2.3789174e-01  -8.0884912e-01  -7.0174888e-01   2.6869968e-01   5.3634257e-02   3.5144213e+00   3.9662670e+00  -1.0116997e-01  -1.2490861e+00  -1.7955240e+00  -1.0659526e+00  -8.8247683e-01  -1.5582034e+00  -2.3283520e-01   1.7778545e+00  -2.3008300e+00  -1.5952717e+00  -1.8299598e+00  -2.1525494e+00  -2.6485707e+00  -1.8234553e+00  -3.0497631e+00  -1.6060951e+00  -2.2988993e+00  -9.2183283e-01  -2.3518201e+00  -6.9449737e-01   1.2824092e-01   9.2438373e-01   5.0866541e-01   1.6737732e-01  -1.7298557e+00
   1.1396349e-01  -5.0813728e-01   4.6068901e-01   4.1905195e-01   2.6837176e-01   7.7339322e-01   3.8316350e+00   2.5201531e+00  -3.9328825e-01   9.2185837e-01  -1.4517004e+00  -5.8859753e-01  -8.9049685e-01  -3.7589461e-02  -1.4222472e+00   6.4191395e-01   2.2999138e-01   3.1699831e-01   4.9095422e-01  -3.5624069e-01  -6.6631359e-01   4.6702081e-01   4.5948047e-01   5.3079743e-01   6.5673477e-01   4.7322303e-01   1.2461086e+00   7.4653501e-01   1.2362283e+00   3.0121658e+00   2.1621001e+00   3.7999451e-02  -5.8441764e-01   4.3101818e-01   9.3844593e-01   1.1712718e+00   1.6333280e+00   2.7452288e+00   3.1444691e+00  -7.2750681e-01  -1.9017582e+00  -7.9619378e-01   1.5837208e-01  -8.2598883e-01  -5.6896811e-01   5.2269638e-01   3.8973636e-01   4.1362243e+00   4.6591125e+00  -6.4815068e-01  -1.6501236e+00  -2.0297145e+00  -1.1292972e+00  -8.0297094e-01  -1.3261934e+00  -2.0471514e-02   2.0716422e+00  -2.6773691e+00  -1.9275924e+00  -2.1556363e+00  -2.3903822e+00  -2.7197327e+00  -1.7535276e+00  -3.0782876e+00  -1.5601569e+00  -2.3208985e+00  -8.9081663e-01  -2.3832306e+00  -7.1434515e-01  -2.5597638e-01   7.1473295e-01   7.4823273e-01   4.4633204e-01  -1.7738927e+00
  -3.4303091e-01  -9.1899881e-01   8.4929197e-02   1.4510205e-01   2.8450623e-01   9.0250316e-01   4.3492229e+00   3.0898750e+00  -3.0651108e-01   1.0573151e+00  -1.8650696e+00  -8.8176558e-01  -9.7071007e-01   3.0916332e-02  -1.0803622e+00   1.0207019e+00  -6.1694117e-02   3.7617281e-01   8.3702614e-01  -7.5783214e-01  -6.2220189e-01   1.3630500e-01   1.6327169e-01   3.4931972e-01   5.2289953e-01   4.7908976e-01   1.3255625e+00   9.9991288e-01   1.5244098e+00   3.4480562e+00   2.6784542e+00  -3.2469735e-01  -8.9766583e-01   2.2903433e-01   8.4116855e-01   1.4639649e+00   1.9800708e+00   3.0958874e+00   3.5766912e+00  -1.0902524e+00  -2.1383491e+00  -9.9991033e-01   8.2382588e-02  -8.3397434e-01  -4.4681809e-01   7.6356622e-01   6.9440296e-01   4.7052076e+00   5.2834156e+00  -1.1694350e+00  -2.0338716e+00  -2.2493584e+00  -1.1885679e+00  -7.4041090e-01  -1.1095860e+00   1.6755071e-01   2.3217411e+00  -3.0315797e+00  -2.2362483e+00  -2.4604642e+00  -2.6068408e+00  -2.7825367e+00  -1.6845438e+00  -3.1037230e+00  -1.5201142e+00  -2.3453982e+00  -8.6418388e-01  -2.4078271e+00  -7.3850331e-01  -6.1344073e-01   5.3404691e-01   9.9817761e-01   7.0058730e-01  -1.8169713e+00
  -7.7520584e-01  -1.3070535e+00  -2.6397353e-01  -1.1223721e-01   3.0916381e-01   1.0123818e+00   4.8236384e+00   3.6187148e+00  -2.3185390e-01   1.1750040e+00  -2.2574015e+00  -1.1632023e+00  -1.0503407e+00   8.8352594e-02  -7.7135914e-01   1.3520450e+00  -3.2300495e-01   4.5261181e-01   1.1700985e+00  -1.1360796e+00  -5.8571863e-01  -1.6528415e-01  -1.1021375e-01   1.9469572e-01   4.0380860e-01   5.0528730e-01   1.4038826e+00   1.2580461e+00   1.7942903e+00   3.8602039e+00   3.1592478e+00  -6.5426802e-01  -1.1845306e+00   4.4883135e-02   7.4342126e-01   1.7474692e+00   2.2919013e+00   3.4070487e+00   3.9599163e+00  -1.4129286e+00  -2.3442471e+00  -1.1858530e+00   6.5425074e-03  -8.3360886e-01  -3.4030502e-01   9.8805124e-01   9.6267814e-01   5.2155599e+00   5.8356537e+00  -1.6579373e+00  -2.3972059e+00  -2.4522453e+00  -1.2468968e+00  -6.9239699e-01  -9.1151273e-01   3.3371735e-01   2.5329215e+00  -3.3591419e+00  -2.5186785e+00  -2.7392135e+00  -2.8010149e+00  -2.8322335e+00  -1.6161810e+00  -3.1201072e+00  -1.4811459e+00  -2.3664046e+00  -8.3590078e-01  -2.4194675e+00  -7.6042485e-01  -9.4286906e-01   3.7962890e-01   1.2517492e+00   9.2975641e-01  -1.8527252e+00
  -1.1783472e+00  -1.6693281e+00  -5.8329791e-01  -3.5378659e-01   3.4051180e-01   1.0987683e+00   5.2488134e+00   4.1013115e+00  -1.6571653e-01   1.2794416e+00  -2.6233384e+00  -1.4314525e+00  -1.1267451e+00   1.3213297e-01  -4.9448055e-01   1.6380756e+00  -5.5494666e-01   5.4027116e-01   1.4852830e+00  -1.4883623e+00  -5.5299306e-01  -4.3674469e-01  -3.6142314e-01   6.5408583e-02   2.9589474e-01   5.4810869e-01   1.4761259e+00   1.5148046e+00   2.0401390e+00   4.2430003e+00   3.6003993e+00  -9.4900429e-01  -1.4451128e+00  -1.2124133e-01   6.4211929e-01   2.0169084e+00   2.5637262e+00   3.6776798e+00   4.2950166e+00  -1.6929427e+00  -2.5211105e+00  -1.3530020e+00  -7.2165881e-02  -8.2602930e-01  -2.5361634e-01   1.1931880e+00   1.1908158e+00   5.6624916e+00   6.3138931e+00  -2.1072061e+00  -2.7371905e+00  -2.6363370e+00  -1.3070013e+00  -6.5619242e-01  -7.3436588e-01   4.8060667e-01   2.7105069e+00  -3.6562979e+00  -2.7727403e+00  -2.9873612e+00  -2.9723413e+00  -2.8645441e+00  -1.5480808e+00  -3.1220419e+00  -1.4385866e+00  -2.3784306e+00  -8.0031824e-01  -2.4128210e+00  -7.7397943e-01  -1.2433471e+00   2.4826729e-01   1.5020682e+00   1.1340287e+00  -1.8754339e+00
  -1.5485970e+00  -2.0030437e+00  -8.7090143e-01  -5.8038702e-01   3.7633679e-01   1.1583387e+00   5.6194849e+00   4.5331797e+00  -1.0477682e-01   1.3749781e+00  -2.9578939e+00  -1.6849523e+00  -1.1975280e+00   1.6044326e-01  -2.4836483e-01   1.8817730e+00  -7.5877168e-01   6.3282440e-01   1.7780512e+00  -1.8122623e+00  -5.2040889e-01  -6.7745855e-01  -5.9094276e-01  -4.0594363e-02   1.9566582e-01   6.0318849e-01   1.5377186e+00   1.7637777e+00   2.2569139e+00   4.5911116e+00   3.9985924e+00  -1.2078127e+00  -1.6797694e+00  -2.6960637e-01   5.3463004e-01   2.2674594e+00   2.7915645e+00   3.9072218e+00   4.5835872e+00  -1.9287868e+00  -2.6710756e+00  -1.5007491e+00  -1.5620433e-01  -8.1265380e-01  -1.8994643e-01   1.3763804e+00   1.3763126e+00   6.0423422e+00   6.7176475e+00  -2.5115414e+00  -3.0510388e+00  -2.7997518e+00  -1.3710048e+00  -6.2879851e-01  -5.7970740e-01   6.1077402e-01   2.8600552e+00  -3.9198728e+00  -2.9966838e+00  -3.2011504e+00  -3.1205192e+00  -2.8757777e+00  -1.4798029e+00  -3.1048699e+00  -1.3881105e+00  -2.3766852e+00  -7.5243463e-01  -2.3835919e+00  -7.7373459e-01  -1.5141981e+00   1.3647530e-01   1.7422302e+00   1.3139768e+00  -1.8802726e+00
  -1.8824528e+00  -2.3056137e+00  -1.1252317e+00  -7.9277635e-01   4.1409767e-01   1.1887821e+00   5.9312909e+00   4.9106081e+00  -4.6101210e-02   1.4655531e+00  -3.2565705e+00  -1.9219932e+00  -1.2605782e+00   1.7227671e-01  -3.1073687e-02   2.0868118e+00  -9.3582797e-01   7.2387695e-01   2.0441812e+00  -2.1055374e+00  -4.8474860e-01  -8.8713527e-01  -7.9938233e-01  -1.2578511e-01   9.9902752e-02   6.6564411e-01   1.5845800e+00   1.9984068e+00   2.4402788e+00   4.8995121e+00   4.3510707e+00  -1.4301618e+00  -1.8889783e+00  -4.0090179e-01   4.1891325e-01   2.4944518e+00   2.9725326e+00   4.0955627e+00   4.8276508e+00  -2.1199941e+00  -2.7965774e+00  -1.6288604e+00  -2.4734396e-01  -7.9510820e-01  -1.5139645e-01   1.5354841e+00   1.5178957e+00   6.3526972e+00   7.0477241e+00  -2.8661081e+00  -3.3361036e+00  -2.9407632e+00  -1.4403100e+00  -6.0701740e-01  -4.4821501e-01   7.2667956e-01   2.9870701e+00  -4.1472771e+00  -3.1891303e+00  -3.3776195e+00  -3.2454297e+00  -2.8629081e+00  -1.4107828e+00  -3.0647926e+00  -1.3258908e+00  -2.3572018e+00  -6.8811893e-01  -2.3286678e+00  -7.5518608e-01  -1.7548861e+00   4.0705088e-02   1.9654172e+00   1.4703808e+00  -1.8634971e+00
  -2.1767955e+00  -2.5746703e+00  -1.3453405e+00  -9.9150468e-01   4.5100247e-01   1.1888253e+00   6.1808796e+00   5.2305679e+00   1.2791626e-02   1.5544944e+00  -3.5154886e+00  -2.1407211e+00  -1.3140787e+00   1.6743173e-01   1.5987944e-01   2.2574058e+00  -1.0874500e+00   8.0717432e-01   2.2797222e+00  -2.3661213e+00  -4.4330169e-01  -1.0657823e+00  -9.8730052e-01  -1.9294394e-01   5.8100143e-03   7.3024219e-01   1.6132112e+00   2.2121482e+00   2.5866041e+00   5.1635599e+00   4.6554504e+00  -1.6160420e+00  -2.0732369e+00  -5.1619519e-01   2.9361176e-01   2.6934958e+00   3.1047998e+00   4.2430387e+00   5.0293951e+00  -2.2670743e+00  -2.9001901e+00  -1.7374401e+00  -3.4658960e-01  -7.7513707e-01  -1.3894606e-01   1.6688929e+00   1.6154716e+00   6.5925031e+00   7.3060594e+00  -3.1670442e+00  -3.5899038e+00  -3.0578184e+00  -1.5155291e+00  -5.8751059e-01  -3.3966646e-01   8.3065294e-01   3.0967481e+00  -4.3365006e+00  -3.3490615e+00  -3.5146093e+00  -3.3470693e+00  -2.8236165e+00  -1.3403016e+00  -2.9989385e+00  -1.2487354e+00  -2.3169098e+00  -6.0428489e-01  -2.2461944e+00  -7.1492959e-01  -1.9649618e+00  -4.2471536e-02   2.1650181e+00   1.6040778e+00  -1.8225571e+00
  -2.4289487e+00  -2.8081162e+00  -1.5308943e+00  -1.1768873e+00   4.8410616e-01   1.1582113e+00   6.3660199e+00   5.4906475e+00   7.3909018e-02   1.6443660e+00  -3.7315171e+00  -2.3391710e+00  -1.3564970e+00   1.4647872e-01   3.2748995e-01   2.3981497e+00  -1.2148917e+00   8.7680039e-01   2.4809854e+00  -2.5921519e+00  -3.9393451e-01  -1.2136967e+00  -1.1551706e+00  -2.4505499e-01  -8.8881280e-02   7.9158464e-01   1.6207564e+00   2.3986633e+00   2.6929595e+00   5.3791058e+00   4.9095762e+00  -1.7659346e+00  -2.2329982e+00  -6.1687961e-01   1.5809533e-01   2.8606224e+00   3.1875248e+00   4.3504507e+00   5.1909611e+00  -2.3714280e+00  -2.9844866e+00  -1.8268922e+00  -4.5415800e-01  -7.5450888e-01  -1.5248939e-01   1.7756214e+00   1.6700458e+00   6.7621629e+00   7.4955632e+00  -3.4115567e+00  -3.8101781e+00  -3.1495755e+00  -1.5964754e+00  -5.6685987e-01  -2.5296235e-01   9.2488572e-01   3.1937732e+00  -4.4861033e+00  -3.4758168e+00  -3.6107443e+00  -3.4254973e+00  -2.7563033e+00  -1.2674732e+00  -2.9053853e+00  -1.1541944e+00  -2.2536547e+00  -4.9900975e-01  -2.1355734e+00  -6.5076866e-01  -2.1440468e+00  -1.1621871e-01   2.3347637e+00   1.7158463e+00  -1.7561398e+00
  -2.6367684e+00  -3.0041857e+00  -1.6821802e+00  -1.3489924e+00   5.1042450e-01   1.0976418e+00   6.4857044e+00   5.6890206e+00   1.3879377e-01   1.7368717e+00  -3.9023991e+00  -2.5153320e+00  -1.3865677e+00   1.1070362e-01   4.7520108e-01   2.5138573e+00  -1.3193007e+00   9.2736269e-01   2.6445698e+00  -2.7820261e+00  -3.3512741e-01  -1.3314753e+00  -1.3033807e+00  -2.8520816e-01  -1.8585723e-01   8.4430898e-01   1.6050388e+00   2.5520281e+00   2.7571072e+00   5.5426249e+00   5.1114334e+00  -1.8807892e+00  -2.3686400e+00  -7.0461589e-01   1.2461963e-02   2.9924344e+00   3.2207877e+00   4.4190964e+00   5.3142952e+00  -2.4352468e+00  -3.0519217e+00  -1.8978890e+00  -5.6950277e-01  -7.3492556e-01  -1.9092321e-01   1.8553697e+00   1.6836244e+00   6.8635954e+00   7.6199636e+00  -3.5980056e+00  -3.9949680e+00  -3.2149549e+00  -1.6822074e+00  -5.4164093e-01  -1.8618562e-01   1.0114419e+00   3.2821609e+00  -4.5952111e+00  -3.5691016e+00  -3.6654101e+00  -3.4808050e+00  -2.6600800e+00  -1.1912547e+00  -2.7831472e+00  -1.0406387e+00  -2.1661776e+00  -3.7159448e-01  -1.9974009e+00  -5.6175905e-01  -2.2918542e+00  -1.8333059e-01   2.4688770e+00   1.8063282e+00  -1.6641468e+00
  -2.7987541e+00  -3.1615175e+00  -1.8001004e+00  -1.5076593e+00   5.2705623e-01   1.0086892e+00   6.5402295e+00   5.8244549e+00   2.0855571e-01   1.8328153e+00  -4.0268620e+00  -2.6672381e+00  -1.4032714e+00   6.2036023e-02   6.0681583e-01   2.6094009e+00  -1.4017278e+00   9.5416017e-01   2.7674176e+00  -2.9344722e+00  -2.6598178e-01  -1.4200340e+00  -1.4322622e+00  -3.1650744e-01  -2.8620754e-01   8.8329418e-01   1.5645772e+00   2.6669511e+00   2.7775060e+00   5.6513745e+00   5.2591263e+00  -1.9620063e+00  -2.4804720e+00  -7.8126918e-01  -1.4249800e-01   3.0862490e+00   3.2055215e+00   4.4507963e+00   5.4010693e+00  -2.4614028e+00  -3.1047383e+00  -1.9513444e+00  -6.9137643e-01  -7.1794556e-01  -2.5227217e-01   1.9085607e+00   1.6591028e+00   6.9002425e+00   7.6836664e+00  -3.7259608e+00  -4.1427101e+00  -3.2532095e+00  -1.7711249e+00  -5.0851379e-01  -1.3669516e-01   1.0922743e+00   3.3651561e+00  -4.6635169e+00  -3.6290043e+00  -3.6787184e+00  -3.5131019e+00  -2.5347489e+00  -1.1104798e+00  -2.6321391e+00  -9.0730820e-01  -2.0540646e+00  -2.2256325e-01  -1.8333438e+00  -4.4819198e-01  -2.4082378e+00  -2.4616061e-01   2.5622350e+00   1.8759927e+00  -1.5476125e+00
  -2.9141675e+00  -3.2792212e+00  -1.8861569e+00  -1.6525418e+00   5.3130682e-01   8.9368971e-01   6.5312413e+00   5.8963626e+00   2.8391512e-01   1.9321197e+00  -4.1047007e+00  -2.7930738e+00  -1.4058173e+00   2.9671064e-03   7.2637983e-01   2.6895531e+00  -1.4631633e+00   9.5333089e-01   2.8469065e+00  -3.0486363e+00  -1.8620150e-01  -1.4806336e+00  -1.5421379e+00  -3.4198670e-01  -3.9044873e-01   9.0386392e-01   1.4985864e+00   2.7389909e+00   2.7533263e+00   5.7035473e+00   5.3509267e+00  -2.0114199e+00  -2.5687682e+00  -8.4884183e-01  -3.0536906e-01   3.1402260e+00   3.1434508e+00   4.4479135e+00   5.4526633e+00  -2.4533371e+00  -3.1448974e+00  -1.9883951e+00  -8.1792156e-01  -7.0492641e-01  -3.3383570e-01   1.9363423e+00   1.6001484e+00   6.8770154e+00   7.6916317e+00  -3.7962316e+00  -4.2523314e+00  -3.2640029e+00  -1.8611020e+00  -4.6433334e-01  -1.0124932e-01   1.1692379e+00   3.4451829e+00  -4.6912900e+00  -3.6560174e+00  -3.6514756e+00  -3.5225255e+00  -2.3807775e+00  -1.0239150e+00  -2.4531218e+00  -7.5432525e-01  -1.9176783e+00  -5.3603096e-02  -1.6459794e+00  -3.1152145e-01  -2.4932615e+00  -3.0658595e-01   2.6105376e+00   1.9251388e+00  -1.4085739e+00
  -2.9831462e+00  -3.3569398e+00  -1.9424239e+00  -1.7831710e+00   5.2080649e-01   7.5562227e-01   6.4617409e+00   5.9048810e+00   3.6525023e-01   2.0338974e+00  -4.1368237e+00  -2.8912869e+00  -1.3936327e+00  -6.3541024e-02   8.3803737e-01   2.7588372e+00  -1.5045944e+00   9.2197358e-01   2.8809661e+00  -3.1241730e+00  -9.6051454e-02  -1.5149024e+00  -1.6333839e+00  -3.6453307e-01  -4.9857760e-01   9.0197819e-01   1.4069664e+00   2.7647583e+00   2.6844778e+00   5.6984205e+00   5.3853907e+00  -2.0312810e+00  -2.6338263e+00  -9.0940476e-01  -4.7420287e-01   3.1534693e+00   3.0370402e+00   4.4133524e+00   5.4702167e+00  -2.4149521e+00  -3.1740358e+00  -2.0103884e+00  -9.4678211e-01  -6.9699133e-01  -4.3234313e-01   1.9405529e+00   1.5110811e+00   6.8001742e+00   7.6492600e+00  -3.8108561e+00  -4.3233357e+00  -3.2474962e+00  -1.9496473e+00  -4.0627730e-01  -7.6154291e-02   1.2440946e+00   3.5238473e+00  -4.6793929e+00  -3.6510616e+00  -3.5851522e+00  -3.5092669e+00  -2.1992722e+00  -9.3033302e-01  -2.2476402e+00  -5.8267439e-01  -1.7580772e+00   1.3255215e-01  -1.4386038e+00  -1.5424299e-01  -2.5472801e+00  -3.6600149e-01   2.6104767e+00   1.9539358e+00  -1.2499053e+00
  -3.0067887e+00  -3.3949041e+00  -1.9715075e+00  -1.8990328e+00   4.9361711e-01   5.9798168e-01   6.3360382e+00   5.8509803e+00   4.5264231e-01   2.1365715e+00  -4.1252574e+00  -2.9607040e+00  -1.3663633e+00  -1.3415546e-01   9.4586681e-01   2.8213959e+00  -1.5270738e+00   8.5823964e-01   2.8682199e+00  -3.1613294e+00   3.7022716e-03  -1.5248525e+00  -1.7064965e+00  -3.8681973e-01  -6.1014808e-01   8.7440394e-01   1.2902810e+00   2.7420934e+00   2.5716482e+00   5.6364785e+00   5.3615318e+00  -2.0242347e+00  -2.6760425e+00  -9.6502818e-01  -6.4663209e-01   3.1260961e+00   2.8894506e+00   4.3505359e+00   5.4547301e+00  -2.3505132e+00  -3.1934502e+00  -2.0188722e+00  -1.0752299e+00  -6.9501747e-01  -5.4410614e-01   1.9236453e+00   1.3967502e+00   6.6771379e+00   7.5622993e+00  -3.7730481e+00  -4.3558726e+00  -3.2044248e+00  -2.0340776e+00  -3.3198501e-01  -5.7430815e-02   1.3185022e+00   3.6019843e+00  -4.6292967e+00  -3.6155071e+00  -3.4818558e+00  -3.4736151e+00  -1.9919553e+00  -8.2859797e-01  -2.0179514e+00  -3.9414574e-01  -1.5769349e+00   3.3228814e-01  -1.2150274e+00   2.0269025e-02  -2.5710213e+00  -4.2534293e-01   2.5598953e+00   1.9624971e+00  -1.0751261e+00
  -2.9872053e+00  -3.3939775e+00  -1.9764961e+00  -1.9996558e+00   4.4832393e-01   4.2464956e-01   6.1596576e+00   5.7365815e+00   5.4591616e-01   2.2380349e+00  -4.0731033e+00  -3.0006340e+00  -1.3238866e+00  -2.0528434e-01   1.0537064e+00   2.8808834e+00  -1.5317937e+00   7.6139041e-01   2.8081333e+00  -3.1610175e+00   1.1186930e-01  -1.5128868e+00  -1.7621593e+00  -4.1124896e-01  -7.2436575e-01   8.1885638e-01   1.1497264e+00   2.6702038e+00   2.4163453e+00   5.5195057e+00   5.2790381e+00  -1.9932975e+00  -2.6959976e+00  -1.0177148e+00  -8.1999926e-01   3.0592682e+00   2.7045013e+00   4.2633535e+00   5.4072057e+00  -2.2645629e+00  -3.2041102e+00  -2.0155869e+00  -1.2003011e+00  -6.9964222e-01  -6.6516260e-01   1.8885755e+00   1.2624071e+00   6.5162374e+00   7.4367558e+00  -3.6871062e+00  -4.3507865e+00  -3.1361664e+00  -2.1116913e+00  -2.3969702e-01  -4.0991044e-02   1.3939900e+00   3.6797470e+00  -4.5430978e+00  -3.5511869e+00  -3.3443077e+00  -3.4160136e+00  -1.7611435e+00  -7.1775279e-01  -1.7669526e+00  -1.9124464e-01  -1.3764577e+00   5.4131814e-01  -9.7936974e-01   2.0795627e-01  -2.5656617e+00  -4.8513333e-01   2.4579269e+00   1.9509801e+00  -8.8819698e-01
  -2.9275176e+00  -3.3556917e+00  -1.9608967e+00  -2.0847025e+00   3.8410811e-01   2.3976676e-01   5.9391973e+00   5.5646680e+00   6.4467375e-01   2.3358386e+00  -3.9844472e+00  -3.0109639e+00  -1.2663374e+00  -2.7320160e-01   1.1649820e+00   2.9403880e+00  -1.5201571e+00   6.3181690e-01   2.7011650e+00  -3.1248665e+00   2.2692422e-01  -1.4817931e+00  -1.8013063e+00  -4.3990787e-01  -8.4019204e-01   7.3410396e-01   9.8709105e-01   2.5497589e+00   2.2209337e+00   5.3506367e+00   5.1385110e+00  -1.9418217e+00  -2.6945441e+00  -1.0693354e+00  -9.9149652e-01   2.9551838e+00   2.4866297e+00   4.1560867e+00   5.3288195e+00  -2.1618440e+00  -3.2066984e+00  -2.0024524e+00  -1.3189401e+00  -7.1128102e-01  -7.9141029e-01   1.8386634e+00   1.1135725e+00   6.3264230e+00   7.2788198e+00  -3.5582852e+00  -4.3096416e+00  -3.0447790e+00  -2.1799319e+00  -1.2838288e-01  -2.2817154e-02   1.4719196e+00   3.7567234e+00  -4.4235222e+00  -3.4604003e+00  -3.1758177e+00  -3.3371241e+00  -1.5097244e+00  -5.9710153e-01  -1.4981024e+00   2.2930066e-02  -1.1593065e+00   7.5492148e-01  -7.3586543e-01   4.0429286e-01  -2.5328905e+00  -5.4555019e-01   2.3051045e+00   1.9197054e+00  -6.9331225e-01
  -2.8318106e+00  -3.2822753e+00  -1.9285613e+00  -2.1540593e+00   3.0079886e-01   4.7610134e-02   5.6821469e+00   5.3393792e+00   7.4832329e-01   2.4273938e+00  -3.8642312e+00  -2.9922360e+00  -1.1941457e+00  -3.3418324e-01   1.2825475e+00   3.0023898e+00  -1.4938411e+00   4.7101817e-01   2.5489057e+00  -3.0552510e+00   3.4710655e-01  -1.4347225e+00  -1.8251762e+00  -4.7453669e-01  -9.5645443e-01   6.2003061e-01   8.0470398e-01   2.3829278e+00   1.9886642e+00   5.1343569e+00   4.9417042e+00  -1.8734570e+00  -2.6728889e+00  -1.1215693e+00  -1.1583103e+00   2.8170315e+00   2.2408489e+00   4.0333127e+00   5.2210916e+00  -2.0472280e+00  -3.2016753e+00  -1.9815439e+00  -1.4281474e+00  -7.3014894e-01  -9.1873136e-01   1.7774385e+00   9.5589736e-01   6.1169418e+00   7.0947932e+00  -3.3926429e+00  -4.2347242e+00  -2.9330064e+00  -2.2365297e+00   2.1583736e-03   8.6811183e-04   1.5534388e+00   3.8320767e+00  -4.2739178e+00  -3.3458976e+00  -2.9802557e+00  -3.2378894e+00  -1.2411247e+00  -4.6627906e-01  -1.2153364e+00   2.4483273e-01  -9.2852154e-01   9.6819863e-01  -4.8868957e-01   6.0451540e-01  -2.4749533e+00  -6.0650852e-01   2.1034268e+00   1.8692838e+00  -4.9469915e-01
  -2.7050353e+00  -3.1766683e+00  -1.8835999e+00  -2.2079178e+00   1.9890317e-01  -1.4752570e-01   5.3966750e+00   5.0660647e+00   8.5610518e-01   2.5101775e+00  -3.7180883e+00  -2.9457060e+00  -1.1080819e+00  -3.8464978e-01   1.4085536e+00   3.0687498e+00  -1.4548463e+00   2.8153846e-01   2.3541840e+00  -2.9552947e+00   4.7052655e-01  -1.3751518e+00  -1.8353531e+00  -5.1651099e-01  -1.0719551e+00   4.7765085e-01   6.0537264e-01   2.1733617e+00   1.7236744e+00   4.8764557e+00   4.6917347e+00  -1.7921014e+00  -2.6326629e+00  -1.1758512e+00  -1.3177649e+00   2.6489099e+00   1.9726906e+00   3.8997902e+00   5.0860504e+00  -1.9256424e+00  -3.1893634e+00  -1.9550587e+00  -1.5251286e+00  -7.5627986e-01  -1.0431113e+00   1.7084783e+00   7.9501864e-01   5.8970093e+00   6.8910159e+00  -3.1968702e+00  -4.1290251e+00  -2.8042403e+00  -2.2796179e+00   1.5123651e-01   3.3447711e-02   1.6394318e+00   3.9046961e+00  -4.0982267e+00  -3.2108480e+00  -2.7620093e+00  -3.1195880e+00  -9.5926824e-01  -3.2530144e-01  -9.2297342e-01   4.7063431e-01  -6.8744746e-01   1.1763297e+00  -2.4181071e-01   8.0385289e-01  -2.3946737e+00  -6.6775492e-01   1.8563792e+00   1.8007406e+00  -2.9643324e-01
  -2.5528690e+00  -3.0425221e+00  -1.8302821e+00  -2.2468415e+00   7.9611742e-02  -3.4144012e-01   5.0913972e+00   4.7512888e+00   9.6711787e-01   2.5819243e+00  -3.5521561e+00  -2.8733741e+00  -1.0093032e+00  -4.2130856e-01   1.5443501e+00   3.1407322e+00  -1.4055277e+00   6.6863263e-02   2.1211356e+00  -2.8288447e+00   5.9527262e-01  -1.3068308e+00  -1.8337917e+00  -5.6683830e-01  -1.1855744e+00   3.0907591e-01   3.9230772e-01   1.9261119e+00   1.4309665e+00   4.5839189e+00   4.3932422e+00  -1.7018437e+00  -2.5759665e+00  -1.2333270e+00  -1.4674579e+00   2.4557141e+00   1.6881310e+00   3.7603387e+00   4.9263653e+00  -1.8019911e+00  -3.1700433e+00  -1.9252673e+00  -1.6074399e+00  -7.8953723e-01  -1.1607548e+00   1.6352562e+00   6.3641205e-01   5.6754917e+00   6.6737908e+00  -2.9781181e+00  -3.9961988e+00  -2.6624380e+00  -2.3078161e+00   3.1725820e-01   7.7781582e-02   1.7304777e+00   3.9733478e+00  -3.9009339e+00  -3.0587877e+00  -2.5259248e+00  -2.9838725e+00  -6.6850976e-01  -1.7459432e-01  -6.2560991e-01   6.9639476e-01  -4.3965677e-01   1.3748199e+00   1.1258961e-03   9.9774798e-01  -2.2954475e+00  -7.2896794e-01   1.5688925e+00   1.7156242e+00  -1.0227613e-01
  -2.3815462e+00  -2.8841750e+00  -1.7729294e+00  -2.2718124e+00  -5.5220680e-02  -5.3012987e-01   4.7751310e+00   4.4027736e+00   1.0803471e+00   2.6407960e+00  -3.3728759e+00  -2.7779863e+00  -8.9939394e-01  -4.4128679e-01   1.6904315e+00   3.2190478e+00  -1.3486047e+00  -1.6872319e-01   1.8552147e+00  -2.6804213e+00   7.1951536e-01  -1.2337136e+00  -1.8228229e+00  -6.2616857e-01  -1.2963626e+00   1.1743013e-01   1.6903655e-01   1.6474896e+00   1.1163441e+00   4.2647803e+00   4.0524729e+00  -1.6068963e+00  -2.5053913e+00  -1.2948205e+00  -1.6053800e+00   2.2429941e+00   1.3934978e+00   3.6197117e+00   4.7454331e+00  -1.6810635e+00  -3.1440539e+00  -1.8944554e+00  -1.6731250e+00  -8.2961663e-01  -1.2681997e+00   1.5610061e+00   4.8524718e-01   5.4606192e+00   6.4493044e+00  -2.7438228e+00  -3.8405010e+00  -2.5119955e+00  -2.3202848e+00   4.9777083e-01   1.3610743e-01   1.8268194e+00   4.0368130e+00  -3.6869910e+00  -2.8935497e+00  -2.2772243e+00  -2.8327849e+00  -3.7355008e-01  -1.4997916e-02  -3.2800277e-01   9.1823224e-01  -1.8887030e-01   1.5597165e+00   2.3688404e-01   1.1820564e+00  -2.1812091e+00  -7.8985723e-01   1.2472452e+00   1.6160884e+00   8.4458037e-02
  -2.1976654e+00  -2.7065985e+00  -1.7157979e+00  -2.2842495e+00  -2.0312204e-01  -7.0988276e-01   4.4566519e+00   4.0292790e+00   1.1946991e+00   2.6855147e+00  -3.1867854e+00  -2.6629979e+00  -7.8039040e-01  -4.4224830e-01   1.8464307e+00   3.3039153e+00  -1.2871454e+00  -4.2031278e-01   1.5631401e+00  -2.5151388e+00   8.4160374e-01  -1.1598763e+00  -1.8051361e+00  -6.9481697e-01  -1.4036157e+00  -9.3280215e-02  -6.0693402e-02   1.3448653e+00   7.8631345e-01   3.9279118e+00   3.6772716e+00  -1.5115193e+00  -2.4240081e+00  -1.3608146e+00  -1.7300122e+00   2.0167911e+00   1.0953565e+00   3.4824760e+00   4.5474055e+00  -1.5674323e+00  -3.1118841e+00  -1.8648553e+00  -1.7208350e+00  -8.7604000e-01  -1.3624257e+00   1.4886155e+00   3.4625063e-01   5.2597435e+00   6.2235363e+00  -2.5015363e+00  -3.6667006e+00  -2.3575852e+00  -2.3167445e+00   6.8956159e-01   2.0997564e-01   1.9283538e+00   4.0940106e+00  -3.4617140e+00  -2.7191756e+00  -2.0213997e+00  -2.6687467e+00  -7.9323132e-02   1.5225027e-01  -3.4939427e-02   1.1324814e+00   6.1129253e-02   1.7277868e+00   4.6269165e-01   1.3532164e+00  -2.0563693e+00  -8.5025539e-01   8.9890156e-01   1.5049372e+00   2.6100431e-01
  -2.0079897e+00  -2.5153039e+00  -1.6629585e+00  -2.2860006e+00  -3.6107859e-01  -8.7735900e-01   4.1444551e+00   3.6404134e+00   1.3090388e+00   2.7154562e+00  -3.0003184e+00  -2.5324975e+00  -6.5478155e-01  -4.2248833e-01   2.0111586e+00   3.3951298e+00  -1.2245255e+00  -6.8257353e-01   1.2527707e+00  -2.3386012e+00   9.6014610e-01  -1.0894233e+00  -1.7837381e+00  -7.7279755e-01  -1.5069309e+00  -3.1833956e-01  -2.9301891e-01   1.0264173e+00   4.4794390e-01   3.5827755e+00   3.2769725e+00  -1.4199373e+00  -2.3353198e+00  -1.4314490e+00  -1.8403936e+00   1.7834517e+00   8.0037299e-01   3.3528988e+00   4.3371593e+00  -1.4653427e+00  -3.0742508e+00  -1.8385766e+00  -1.7499235e+00  -9.2814717e-01  -1.4409551e+00   1.4205457e+00   2.2358385e-01   5.0791489e+00   6.0021636e+00  -2.2587624e+00  -3.4799665e+00  -2.2039669e+00  -2.2974704e+00   8.8880554e-01   3.0021760e-01   2.0346405e+00   4.1440870e+00  -3.2306603e+00  -2.5398177e+00  -1.7640814e+00  -2.4945205e+00   2.0913866e-01   3.2555333e-01   2.4890080e-01   1.3358318e+00   3.0658922e-01   1.8766429e+00   6.7626861e-01   1.5083784e+00  -1.9257243e+00  -9.1019699e-01   5.3229120e-01   1.3856255e+00   4.2521444e-01
  -1.8192385e+00  -2.3162102e+00  -1.6181776e+00  -2.2793013e+00  -5.2563992e-01  -1.0296580e+00   3.8465286e+00   3.2463890e+00   1.4222327e+00   2.7306963e+00  -2.8196144e+00  -2.3910870e+00  -5.2547655e-01  -3.8100350e-01   2.1826931e+00   3.4921346e+00  -1.1643597e+00  -9.4996408e-01   9.3291125e-01  -2.1567690e+00   1.0740753e+00  -1.0263836e+00  -1.7618852e+00  -8.5986641e-01  -1.6062362e+00  -5.5253115e-01  -5.2406815e-01   7.0083770e-01   1.0869434e-01   3.2391384e+00   2.8621855e+00  -1.3362477e+00  -2.2431821e+00  -1.5065369e+00  -1.9361581e+00   1.5494274e+00   5.1516470e-01   3.2348457e+00   4.1201926e+00  -1.3785992e+00  -3.0321509e+00  -1.8175394e+00  -1.7605079e+00  -9.8509064e-01  -1.5019341e+00   1.3587826e+00   1.2074169e-01   4.9239226e+00   5.7904659e+00  -2.0227932e+00  -3.2857303e+00  -2.0557904e+00  -2.2632560e+00   1.0912526e+00   4.0694740e-01   2.1449352e+00   4.1864853e+00  -2.9994830e+00  -2.3596315e+00  -1.5108824e+00  -2.3131461e+00   4.8685774e-01   5.0300941e-01   5.1908967e-01   1.5254424e+00   5.4388407e-01   2.0048109e+00   8.7583157e-01   1.6454924e+00  -1.7943353e+00  -9.6997669e-01   1.5653774e-01   1.2622142e+00   5.7559046e-01
  -1.6378907e+00  -2.1154690e+00  -1.5848051e+00  -2.2667063e+00  -6.9305276e-01  -1.1643682e+00   3.5701456e+00   2.8577251e+00   1.5331928e+00   2.7320118e+00  -2.6503497e+00  -2.2437237e+00  -3.9573430e-01  -3.1753611e-01   2.3585043e+00   3.5940923e+00  -1.1104072e+00  -1.2169527e+00   6.1304981e-01  -1.9758017e+00   1.1826894e+00  -9.7460317e-01  -1.7429904e+00  -9.5557033e-01  -1.7017951e+00  -7.9036998e-01  -7.5006687e-01   3.7700797e-01  -2.2378980e-01   2.9067561e+00   2.4444892e+00  -1.2643246e+00  -2.1516924e+00  -1.5856011e+00  -2.0175345e+00   1.3210616e+00   2.4613679e-01   3.1316948e+00   3.9024765e+00  -1.3104580e+00  -2.9868839e+00  -1.8034175e+00  -1.7534879e+00  -1.0458417e+00  -1.5441896e+00   1.3048129e+00   4.0478119e-02   4.7978777e+00   5.5932240e+00  -1.8005481e+00  -3.0895300e+00  -1.9173992e+00  -2.2153588e+00   1.2924363e+00   5.2959330e-01   2.2582383e+00   4.2209787e+00  -2.7737737e+00  -2.1826656e+00  -1.2672329e+00  -2.1278539e+00   7.4907554e-01   6.8247987e-01   7.7159012e-01   1.6990268e+00   7.6961471e-01   2.1117429e+00   1.0600799e+00   1.7633483e+00  -1.6673840e+00  -1.0301832e+00  -2.1885239e-01   1.1392753e+00   7.1128655e-01
  -1.4699957e+00  -1.9192566e+00  -1.5656753e+00  -2.2509938e+00  -8.5942011e-01  -1.2795983e+00   3.3216743e+00   2.4849214e+00   1.6409213e+00   2.7208380e+00  -2.4975925e+00  -2.0955310e+00  -2.6905405e-01  -2.3259265e-01   2.5356116e+00   3.6999511e+00  -1.0664542e+00  -1.4782283e+00   3.0304325e-01  -1.8018763e+00   1.2856710e+00  -9.3763404e-01  -1.7305104e+00  -1.0592984e+00  -1.7941847e+00  -1.0263479e+00  -9.6743911e-01   6.3659434e-02  -5.4189890e-01   2.5950441e+00   2.0360429e+00  -1.2077190e+00  -2.0650521e+00  -1.6679292e+00  -2.0853124e+00   1.1043711e+00  -6.8360106e-04   3.0462646e+00   3.6902487e+00  -1.2635332e+00  -2.9400413e+00  -1.7975963e+00  -1.7305180e+00  -1.1092122e+00  -1.5672538e+00   1.2596211e+00  -1.5237625e-02   4.7035284e+00   5.4146304e+00  -1.5984109e+00  -2.8968392e+00  -1.7926530e+00  -2.1554273e+00   1.4878883e+00   6.6695596e-01   2.3733584e+00   4.2476797e+00  -2.5588980e+00  -2.0127533e+00  -1.0382078e+00  -1.9419662e+00   9.9141748e-01   8.6166687e-01   1.0028865e+00   1.8549096e+00   9.8070628e-01   2.1977744e+00   1.2281688e+00   1.8615729e+00  -1.5500081e+00  -1.0917045e+00  -5.8432680e-01   1.0217566e+00   8.3208246e-01
  -1.3210019e+00  -1.7335415e+00  -1.5630280e+00  -2.2350522e+00  -1.0208792e+00  -1.3739926e+00   3.1064156e+00   2.1381122e+00   1.7445501e+00   2.6991900e+00  -2.3656880e+00  -1.9515878e+00  -1.4903083e-01  -1.2743725e-01   2.7107600e+00   3.8085078e+00  -1.0361802e+00  -1.7288921e+00   1.2763904e-02  -1.6409868e+00   1.3830803e+00  -9.1862712e-01  -1.7278157e+00  -1.1703346e+00  -1.8842467e+00  -1.2551793e+00  -1.1728974e+00  -2.3096321e-01  -8.3829115e-01   2.3127450e+00   1.6491424e+00  -1.1695605e+00  -1.9874110e+00  -1.7526454e+00  -2.1407770e+00   9.0483238e-01  -2.1981130e-01   2.9807566e+00   3.4897862e+00  -1.2397264e+00  -2.8934621e+00  -1.8011490e+00  -1.6939301e+00  -1.1738976e+00  -1.5713501e+00   1.2236994e+00  -4.5233234e-02   4.6421054e+00   5.2582048e+00  -1.4220673e+00  -2.7128924e+00  -1.6847811e+00  -2.0854191e+00   1.6733395e+00   8.1728883e-01   2.4889809e+00   4.2670268e+00  -2.3598310e+00  -1.8534091e+00  -8.2836245e-01  -1.7587853e+00   1.2100478e+00   1.0381979e+00   1.2100957e+00   1.9920515e+00   1.1744988e+00   2.2640346e+00   1.3796716e+00   1.9405838e+00  -1.4471222e+00  -1.1557057e+00  -9.3063162e-01   9.1481127e-01   9.3833126e-01
  -1.1956046e+00  -1.5638399e+00  -1.5784506e+00  -2.2217523e+00  -1.1737882e+00  -1.4467269e+00   2.9284674e+00   1.8267251e+00   1.8433751e+00   2.6695527e+00  -2.2581707e+00  -1.8167122e+00  -3.9184436e-02  -4.0584353e-03   2.8806008e+00   3.9184679e+00  -1.0230099e+00  -1.9646201e+00  -2.4827179e-01  -1.4987294e+00   1.4753269e+00  -9.2023076e-01  -1.7380502e+00  -1.2879050e+00  -1.9730174e+00  -1.4720303e+00  -1.3635202e+00  -4.9941803e-01  -1.1061230e+00   2.0676127e+00   1.2957445e+00  -1.1524611e+00  -1.9227023e+00  -1.8387941e+00  -2.1856152e+00   7.2717737e-01  -4.0645696e-01   2.9367155e+00   3.3071590e+00  -1.2401836e+00  -2.8491577e+00  -1.8148304e+00  -1.6466085e+00  -1.2385389e+00  -1.5573418e+00   1.1970688e+00  -4.9115315e-02   4.6136073e+00   5.1267327e+00  -1.2763473e+00  -2.5425173e+00  -1.5962732e+00  -2.0075113e+00   1.8448967e+00   9.7839742e-01   2.6037370e+00   4.2797535e+00  -2.1810004e+00  -1.7077320e+00  -6.4158590e-01  -1.5814827e+00   1.4018060e+00   1.2097116e+00   1.3910540e+00   2.1100484e+00   1.3488256e+00   2.3123230e+00   1.5145385e+00   2.0015112e+00  -1.3632318e+00  -1.2235770e+00  -1.2491454e+00   8.2360159e-01   1.0308858e+00
  -1.0976167e+00  -1.4149809e+00  -1.6128475e+00  -2.2138161e+00  -1.3149120e+00  -1.4974932e+00   2.7906238e+00   1.5591579e+00   1.9368788e+00   2.6347493e+00  -2.1777042e+00  -1.6952559e+00   5.7225369e-02   1.3489184e-01   3.0418609e+00   4.0284995e+00  -1.0299653e+00  -2.1817862e+00  -4.7127217e-01  -1.3800858e+00   1.5631164e+00  -9.4450081e-01  -1.7639897e+00  -1.4112199e+00  -2.0616406e+00  -1.6727206e+00  -1.5368138e+00  -7.3534274e-01  -1.3392669e+00   1.8661254e+00   9.8698795e-01  -1.1584294e+00  -1.8744736e+00  -1.9254276e+00  -2.2218005e+00   5.7521587e-01  -5.5666471e-01   2.9150027e+00   3.1479836e+00  -1.2652823e+00  -2.8092145e+00  -1.8390881e+00  -1.5918287e+00  -1.3018002e+00  -1.5266464e+00   1.1793049e+00  -2.7225018e-02   4.6168755e+00   5.0222152e+00  -1.1650807e+00  -2.3899788e+00  -1.5288165e+00  -1.9240111e+00   1.9991823e+00   1.1477502e+00   2.7162636e+00   4.2868422e+00  -2.0261504e+00  -1.5783229e+00  -4.8098228e-01  -1.4129927e+00   1.5643133e+00   1.3739413e+00   1.5443703e+00   2.2091011e+00   1.5020731e+00   2.3449558e+00   1.6330497e+00   2.0460864e+00  -1.3022510e+00  -1.2968595e+00  -1.5321843e+00   7.5308931e-01   1.1110073e+00
  -1.0298641e+00  -1.2908945e+00  -1.6664340e+00  -2.2136878e+00  -1.4415862e+00  -1.5264710e+00   2.6943091e+00   1.3424896e+00   2.0247394e+00   2.5977953e+00  -2.1260411e+00  -1.5909217e+00   1.3738117e-01   2.8618901e-01   3.1914967e+00   4.1372813e+00  -1.0595190e+00  -2.3775412e+00  -6.4851610e-01  -1.2892131e+00   1.6473807e+00  -9.9282370e-01  -1.8079043e+00  -1.5395017e+00  -2.1512689e+00  -1.8538822e+00  -1.6907573e+00  -9.3367682e-01  -1.5325073e+00   1.7132443e+00   7.3273720e-01  -1.1887937e+00  -1.8457275e+00  -2.0116891e+00  -2.2514633e+00   4.5169165e-01  -6.6742800e-01   2.9157842e+00   3.0171939e+00  -1.3146483e+00  -2.7756747e+00  -1.8740846e+00  -1.5330676e+00  -1.3624526e+00  -1.4811225e+00   1.1695710e+00   1.9425049e-02   4.6496905e+00   4.9458455e+00  -1.0909709e+00  -2.2588424e+00  -1.4832767e+00  -1.8372697e+00   2.1334320e+00   1.3225966e+00   2.8252495e+00   4.2894648e+00  -1.8982225e+00  -1.4672129e+00  -3.4878640e-01  -1.2559164e+00   1.6960453e+00   1.5287896e+00   1.6694456e+00   2.2899593e+00   1.6332180e+00   2.3646000e+00   1.7357650e+00   2.0765105e+00  -1.2673322e+00  -1.3771482e+00  -1.7732607e+00   7.0782222e-01   1.1802567e+00
  -9.9410790e-01  -1.1944434e+00  -1.7387515e+00  -2.2234133e+00  -1.5518508e+00  -1.5342920e+00   2.6395561e+00   1.1822378e+00   2.1068220e+00   2.5617442e+00  -2.1040008e+00  -1.5066187e+00   1.9907138e-01   4.4615754e-01   3.3268113e+00   4.2435393e+00  -1.1134620e+00  -2.5498414e+00  -7.7365738e-01  -1.2292526e+00   1.7291879e+00  -1.0658558e+00  -1.8714360e+00  -1.6719994e+00  -2.2429588e+00  -2.0130635e+00  -1.8238279e+00  -1.0908150e+00  -1.6817036e+00   1.6122298e+00   5.4117459e-01  -1.2441401e+00  -1.8387758e+00  -2.0968814e+00  -2.2767544e+00   3.5818633e-01  -7.3677975e-01   2.9385318e+00   2.9188368e+00  -1.3871968e+00  -2.7504080e+00  -1.9197252e+00  -1.4738019e+00  -1.4194541e+00  -1.4229423e+00   1.1666579e+00   8.9227554e-02   4.7088770e+00   4.8979997e+00  -1.0555027e+00  -2.1518622e+00  -1.4597224e+00  -1.7495977e+00   2.2455518e+00   1.5000844e+00   2.9294624e+00   4.2889118e+00  -1.7992732e+00  -1.3758084e+00  -2.4631722e-01  -1.1124403e+00   1.7963662e+00   1.6723921e+00   1.7664542e+00   2.3538398e+00   1.7418347e+00   2.3740997e+00   1.8234680e+00   2.0953028e+00  -1.2607167e+00  -1.4659802e+00  -1.9672828e+00   6.9172591e-01   1.2403740e+00
  -9.9099554e-01  -1.1273088e+00  -1.8287015e+00  -2.2445357e+00  -1.6445368e+00  -1.5219987e+00   2.6250243e+00   1.0821724e+00   2.1831500e+00   2.5295305e+00  -2.1114591e+00  -1.4443605e+00   2.4081834e-01   6.1082112e-01   3.4455385e+00   4.3460698e+00  -1.1927903e+00  -2.6974321e+00  -8.4197326e-01  -1.2021728e+00   1.8096399e+00  -1.1634789e+00  -1.9554938e+00  -1.8079831e+00  -2.3375700e+00  -2.1487739e+00  -1.9350094e+00  -1.2046843e+00  -1.7839158e+00   1.5645258e+00   4.1845809e-01  -1.3242685e+00  -1.8551153e+00  -2.1805127e+00  -2.2997096e+00   2.9507773e-01  -7.6385165e-01   2.9820323e+00   2.8559010e+00  -1.4811922e+00  -2.7349813e+00  -1.9756847e+00  -1.4173121e+00  -1.4720147e+00  -1.3544583e+00   1.1690330e+00   1.8006187e-01   4.7904176e+00   4.8782482e+00  -1.0588847e+00  -2.0708936e+00  -1.4574854e+00  -1.6631892e+00   2.3341348e+00   1.6773657e+00   3.0277533e+00   4.2865095e+00  -1.7304188e+00  -1.3048536e+00  -1.7397005e-01  -9.8427428e-01   1.8655216e+00   1.8031601e+00   1.8362882e+00   2.4023218e+00   1.8280745e+00   2.3763012e+00   1.8971053e+00   2.1051395e+00  -1.2836144e+00  -1.5647129e+00  -2.1106844e+00   7.0791148e-01   1.2931475e+00
  -1.0200410e+00  -1.0899389e+00  -1.9345908e+00  -2.2780101e+00  -1.7192945e+00  -1.4909970e+00   2.6480630e+00   1.0441902e+00   2.2538567e+00   2.5038186e+00  -2.1473483e+00  -1.4052106e+00   2.6195867e-01   7.7607555e-01   3.5458871e+00   4.4437433e+00  -1.2976140e+00  -2.8197789e+00  -8.5054581e-01  -1.2086539e+00   1.8897601e+00  -1.2847740e+00  -2.0601730e+00  -1.9467183e+00  -2.4356667e+00  -2.2604639e+00  -2.0237793e+00  -1.2747418e+00  -1.8374855e+00   1.5697165e+00   3.6846335e-01  -1.4281660e+00  -1.8953312e+00  -2.2623090e+00  -2.3221211e+00   2.6155875e-01  -7.4890034e-01   3.0444065e+00   2.8301828e+00  -1.5943177e+00  -2.7305385e+00  -2.0414249e+00  -1.3665027e+00  -1.5196363e+00  -1.2780775e+00   1.1749013e+00   2.8937525e-01   4.8895727e+00   4.8853789e+00  -1.1000344e+00  -2.0168328e+00  -1.4752468e+00  -1.5800492e+00   2.3984459e+00   1.8516906e+00   3.1190396e+00   4.2835208e+00  -1.6918166e+00  -1.2544107e+00  -1.3124443e-01  -8.7260728e-01   1.9045961e+00   1.9198022e+00   1.8804715e+00   2.4372206e+00   1.8926157e+00   2.3738886e+00   1.9577176e+00   2.1086872e+00  -1.3361186e+00  -1.6743956e+00  -2.2014810e+00   7.5850398e-01   1.3402784e+00
  -1.0796364e+00  -1.0815634e+00  -2.0541826e+00  -2.3241425e+00  -1.7765630e+00  -1.4430080e+00   2.7048148e+00   1.0682539e+00   2.3191165e+00   2.4868571e+00  -2.2096732e+00  -1.3892709e+00   2.6266815e-01   9.3787499e-01   3.6265456e+00   4.5354873e+00  -1.4270964e+00  -2.9169653e+00  -7.9837130e-01  -1.2480269e+00   1.9703771e+00  -1.4280129e+00  -2.1847046e+00  -2.0874217e+00  -2.5374351e+00  -2.3484419e+00  -2.0900815e+00  -1.3018962e+00  -1.8420709e+00   1.6255564e+00   3.9261719e-01  -1.5540013e+00  -1.9590334e+00  -2.3421939e+00  -2.3454271e+00   2.5571682e-01  -6.9329957e-01   3.1231362e+00   2.8421950e+00  -1.7237531e+00  -2.7376986e+00  -2.1162039e+00  -1.3237549e+00  -1.5621231e+00  -1.1961552e+00   1.1822776e+00   4.1425963e-01   5.0010006e+00   4.9174310e+00  -1.1766096e+00  -1.9895855e+00  -1.5111421e+00  -1.5019284e+00   2.4383792e+00   2.0204720e+00   3.2022669e+00   4.2810423e+00  -1.6826768e+00  -1.2238625e+00  -1.1680392e-01  -7.7808468e-01   1.9154345e+00   2.0213195e+00   1.9010452e+00   2.4604479e+00   1.9365848e+00   2.3692276e+00   2.0063669e+00   2.1084384e+00  -1.4171611e+00  -1.7956435e+00  -2.2392529e+00   8.4449907e-01   1.3832471e+00
  -1.1670938e+00  -1.1002662e+00  -2.1847533e+00  -2.3825539e+00  -1.8174788e+00  -1.3800157e+00   2.7903568e+00   1.1523958e+00   2.3790632e+00   2.4803485e+00  -2.2955419e+00  -1.3957093e+00   2.4393091e-01   1.0924174e+00   3.6866573e+00   4.6202482e+00  -1.5794245e+00  -2.9895579e+00  -6.8639402e-01  -1.3182713e+00   2.0520104e+00  -1.5906674e+00  -2.3274332e+00  -2.2291986e+00  -2.6426138e+00  -2.4137386e+00  -2.1342794e+00  -1.2883598e+00  -1.7986335e+00   1.7280720e+00   4.8983057e-01  -1.6991425e+00  -2.0448309e+00  -2.4202327e+00  -2.3706216e+00   2.7467038e-01  -5.9949581e-01   3.2150959e+00   2.8911167e+00  -1.8662513e+00  -2.7564820e+00  -2.1990708e+00  -1.2908165e+00  -1.5995568e+00  -1.1109096e+00   1.1890725e+00   5.5152132e-01   5.1188830e+00   4.9717373e+00  -1.2850789e+00  -1.9880651e+00  -1.5628692e+00  -1.4302622e+00   2.4543959e+00   2.1813265e+00   3.2763590e+00   4.2798942e+00  -1.7013035e+00  -1.2119356e+00  -1.2856179e-01  -7.0080570e-01   1.9005355e+00   2.1069781e+00   1.9004351e+00   2.4738640e+00   1.9614587e+00   2.3642324e+00   2.0440601e+00   2.1065580e+00  -1.5245098e+00  -1.9285181e+00  -2.2250599e+00   9.6565231e-01   1.4231898e+00
  -1.2787192e+00  -1.1431109e+00  -2.3231485e+00  -2.4521742e+00  -1.8437317e+00  -1.3042145e+00   2.8988747e+00   1.2927849e+00   2.4336996e+00   2.4853344e+00  -2.4012213e+00  -1.4228172e+00   2.0745955e-01   1.2363142e+00   3.7257657e+00   4.6969356e+00  -1.7518137e+00  -3.0384536e+00  -5.1746656e-01  -1.4160724e+00   2.1347661e+00  -1.7694395e+00  -2.4858337e+00  -2.3709722e+00  -2.7504485e+00  -2.4579275e+00  -2.1570978e+00  -1.2374463e+00  -1.7093806e+00   1.8717294e+00   6.5653155e-01  -1.8601982e+00  -2.1503458e+00  -2.4965460e+00  -2.3981936e+00   3.1475405e-01  -4.7093059e-01   3.3165970e+00   2.9747875e+00  -2.0182178e+00  -2.7862728e+00  -2.2888522e+00  -1.2687385e+00  -1.6322408e+00  -1.0243683e+00   1.1931863e+00   6.9774393e-01   5.2370534e+00   5.0449695e+00  -1.4208346e+00  -2.0102217e+00  -1.6277963e+00  -1.3661188e+00   2.4474523e+00   2.3320842e+00   3.3401608e+00   4.2805028e+00  -1.7451614e+00  -1.2167487e+00  -1.6378592e-01  -6.4034094e-01   1.8629234e+00   2.1762590e+00   1.8813083e+00   2.4791307e+00   1.9689516e+00   2.3602538e+00   2.0716767e+00   2.1047456e+00  -1.6548131e+00  -2.0724216e+00  -2.1612990e+00   1.1204064e+00   1.4607932e+00
  -1.4099159e+00  -1.2063038e+00  -2.4658416e+00  -2.5312646e+00  -1.8573793e+00  -1.2179535e+00   3.0238654e+00   1.4838557e+00   2.4828097e+00   2.5021059e+00  -2.5222204e+00  -1.4680898e+00   1.5557775e-01   1.3667282e+00   3.7437422e+00   4.7643582e+00  -1.9405475e+00  -3.0647224e+00  -2.9624071e-01  -1.5369392e+00   2.2182514e+00  -1.9603124e+00  -2.6565579e+00  -2.5114086e+00  -2.8596688e+00  -2.4829174e+00  -2.1595557e+00  -1.1533282e+00  -1.5776659e+00   2.0496599e+00   8.8679520e-01  -2.0330842e+00  -2.2722724e+00  -2.5712030e+00  -2.4280983e+00   3.7174076e-01  -3.1193086e-01   3.4234425e+00   3.0897445e+00  -2.1757863e+00  -2.8258172e+00  -2.3841286e+00  -1.2578542e+00  -1.6606169e+00  -9.3834123e-01   1.1926145e+00   8.4934554e-01   5.3491337e+00   5.1331961e+00  -1.5783380e+00  -2.0531035e+00  -1.7030572e+00  -1.3101554e+00   2.4189238e+00   2.4707724e+00   3.3923866e+00   4.2828051e+00  -1.8109636e+00  -1.2358845e+00  -2.1921803e-01  -5.9577080e-01   1.8060059e+00   2.2287967e+00   1.8464300e+00   2.4775812e+00   1.9608961e+00   2.3580005e+00   2.0899031e+00   2.1041288e+00  -1.8036852e+00  -2.2260154e+00  -2.0515164e+00   1.3058626e+00   1.4962170e+00
  -1.5553201e+00  -1.2853854e+00  -2.6089959e+00  -2.6174709e+00  -1.8606395e+00  -1.1236825e+00   3.1583584e+00   1.7184906e+00   2.5258809e+00   2.5301388e+00  -2.6534082e+00  -1.5283242e+00   9.1080696e-02   1.4814638e+00   3.7407029e+00   4.8211534e+00  -2.1410553e+00  -3.0694596e+00  -2.8994180e-02  -1.6753773e+00   2.3015163e+00  -2.1586251e+00  -2.8355190e+00  -2.6488506e+00  -2.9684920e+00  -2.4907369e+00  -2.1428935e+00  -1.0407717e+00  -1.4078540e+00   2.2539318e+00   1.1725648e+00  -2.2131173e+00  -2.4064757e+00  -2.6441037e+00  -2.4597606e+00   4.4108712e-01  -1.2757198e-01   3.5310004e+00   3.2313052e+00  -2.3348975e+00  -2.8732619e+00  -2.4832129e+00  -1.2578032e+00  -1.6851649e+00  -8.5442106e-01   1.1855526e+00   1.0026325e+00   5.4486807e+00   5.2319406e+00  -1.7512996e+00  -2.1129543e+00  -1.7856345e+00  -1.2625936e+00   2.3705321e+00   2.5955785e+00   3.4315808e+00   4.2861584e+00  -1.8947786e+00  -1.2664879e+00  -2.9120136e-01  -5.6574348e-01   1.7334230e+00   2.2643087e+00   1.7985266e+00   2.4701064e+00   1.9391262e+00   2.3574932e+00   2.0991805e+00   2.1051865e+00  -1.9658384e+00  -2.3871662e+00  -1.9001901e+00   1.5178004e+00   1.5290492e+00
  -1.7089664e+00  -1.3754343e+00  -2.7485318e+00  -2.7079022e+00  -1.8556735e+00  -1.0238950e+00   3.2951546e+00   1.9882553e+00   2.5620499e+00   2.5680633e+00  -2.7891631e+00  -1.5997329e+00   1.7088095e-02   1.5790006e+00   3.7169271e+00   4.8657298e+00  -2.3480229e+00  -3.0536570e+00   2.7659865e-01  -1.8251066e+00   2.3830285e+00  -2.3591697e+00  -3.0180092e+00  -2.7812648e+00  -3.0746548e+00  -2.4833248e+00  -2.1084981e+00  -9.0486597e-01  -1.2051566e+00   2.4758608e+00   1.5039537e+00  -2.3951311e+00  -2.5481286e+00  -2.7148638e+00  -2.4921143e+00   5.1818694e-01   7.6482432e-02   3.6342988e+00   3.3936908e+00  -2.4913764e+00  -2.9262254e+00  -2.5841298e+00  -1.2675918e+00  -1.7062905e+00  -7.7400373e-01   1.1705034e+00   1.1538539e+00   5.5293450e+00   5.3362575e+00  -1.9328849e+00  -2.1853430e+00  -1.8724242e+00  -1.2232137e+00   2.3042777e+00   2.7047982e+00   3.4561057e+00   4.2892866e+00  -1.9921545e+00  -1.3053867e+00  -3.7581272e-01  -5.4855357e-01   1.6488965e+00   2.2825325e+00   1.7401636e+00   2.4570775e+00   1.9053704e+00   2.3580575e+00   2.0996718e+00   2.1077135e+00  -2.1352508e+00  -2.5529284e+00  -1.7124963e+00   1.7507494e+00   1.5583031e+00
  -1.8644826e+00  -1.4712752e+00  -2.8802042e+00  -2.7992347e+00  -1.8443811e+00  -9.2107396e-01   3.4270718e+00   2.2836721e+00   2.5900790e+00   2.6136672e+00  -2.9235547e+00  -1.6780732e+00  -6.3098166e-02   1.6584651e+00   3.6727841e+00   4.8962261e+00  -2.5555413e+00  -3.0181053e+00   6.1174204e-01  -1.9793179e+00   2.4606888e+00  -2.5563164e+00  -3.1988457e+00  -2.9062140e+00  -3.1754737e+00  -2.4623437e+00  -2.0578373e+00  -7.5076549e-01  -9.7544746e-01   2.7063424e+00   1.8696136e+00  -2.5736177e+00  -2.6918843e+00  -2.7827146e+00  -2.5236688e+00   5.9861793e-01   2.9415621e-01   3.7281477e+00   3.5701909e+00  -2.6410141e+00  -2.9818979e+00  -2.6846061e+00  -1.2856840e+00  -1.7242170e+00  -6.9832162e-01   1.1463725e+00   1.2992563e+00   5.5850441e+00   5.4408180e+00  -2.1159463e+00  -2.2653251e+00  -1.9602881e+00  -1.1913774e+00   2.2223806e+00   2.7967820e+00   3.4641554e+00   4.2902548e+00  -2.0982597e+00  -1.3492310e+00  -4.6899514e-01  -5.4223887e-01   1.5560848e+00   2.2831733e+00   1.6736457e+00   2.4383037e+00   1.8611618e+00   2.3583548e+00   2.0912482e+00   2.1108265e+00  -2.3053718e+00  -2.7195742e+00  -1.4940756e+00   1.9981162e+00   1.5824527e+00
  -2.0153095e+00  -1.5676840e+00  -2.9996919e+00  -2.8878352e+00  -1.8282224e+00  -8.1763734e-01   3.5471929e+00   2.5945290e+00   2.6083718e+00   2.6639426e+00  -3.0505506e+00  -1.7587909e+00  -1.4612388e-01   1.7195464e+00   3.6086825e+00   4.9104980e+00  -2.7572862e+00  -2.9633357e+00   9.6682953e-01  -2.1309525e+00   2.5318893e+00  -2.7441625e+00  -3.3725421e+00  -3.0208642e+00  -3.2679319e+00  -2.4290337e+00  -1.9924021e+00  -5.8345522e-01  -7.2506632e-01   2.9361973e+00   2.2571538e+00  -2.7428872e+00  -2.8320710e+00  -2.8464310e+00  -2.5526027e+00   6.7836736e-01   5.1914536e-01   3.8072894e+00   3.7533670e+00  -2.7796499e+00  -3.0371599e+00  -2.7820749e+00  -1.3101132e+00  -1.7388880e+00  -6.2848164e-01   1.1125537e+00   1.4351445e+00   5.6101497e+00   5.5400131e+00  -2.2932736e+00  -2.3476335e+00  -2.0460917e+00  -1.1660773e+00   2.1272307e+00   2.8698869e+00   3.4538058e+00   4.2864879e+00  -2.2080375e+00  -1.3946444e+00  -5.6668700e-01  -5.4469134e-01   1.4584544e+00   2.2658747e+00   1.6009436e+00   2.4130333e+00   1.8077735e+00   2.3564513e+00   2.0735038e+00   2.1130129e+00  -2.4693543e+00  -2.8826644e+00  -1.2508106e+00   2.2523683e+00   1.5995105e+00
  -2.1549391e+00  -1.6595810e+00  -3.1027002e+00  -2.9698982e+00  -1.8080806e+00  -7.1588920e-01   3.6491099e+00   2.9102083e+00   2.6150301e+00   2.7151723e+00  -3.1642375e+00  -1.8371833e+00  -2.2869679e-01   1.7623668e+00   3.5250464e+00   4.9061399e+00  -2.9467253e+00  -2.8896012e+00   1.3317774e+00  -2.2729938e+00   2.5936156e+00  -2.9167068e+00  -3.5335006e+00  -3.1220259e+00  -3.3487889e+00  -2.3841126e+00  -1.9136606e+00  -4.0755401e-01  -4.6061884e-01   3.1565149e+00   2.6535907e+00  -2.8972435e+00  -2.9629039e+00  -2.9042926e+00  -2.5768745e+00   7.5402542e-01   7.4510356e-01   3.8665757e+00   3.9352854e+00  -2.9032566e+00  -3.0887148e+00  -2.8736994e+00  -1.3386084e+00  -1.7498920e+00  -5.6550108e-01   1.0689910e+00   1.5579453e+00   5.5996833e+00   5.6280709e+00  -2.4578547e+00  -2.4268882e+00  -2.1267371e+00  -1.1460159e+00   2.0213440e+00   2.9224463e+00   3.4231010e+00   4.2748380e+00  -2.3163695e+00  -1.4383762e+00  -6.6494332e-01  -5.5377565e-01   1.3591717e+00   2.2302153e+00   1.5236535e+00   2.3799982e+00   1.7461847e+00   2.3499217e+00   2.0457917e+00   2.1122186e+00  -2.6203062e+00  -3.0371747e+00  -9.8862479e-01   2.5052691e+00   1.6071415e+00
  -2.2771624e+00  -1.7422101e+00  -3.1850794e+00  -3.0415925e+00  -1.7841748e+00  -6.1797744e-01   3.7271525e+00   3.2200219e+00   2.6079515e+00   2.7630583e+00  -3.2590469e+00  -1.9085766e+00  -3.0768633e-01   1.7873269e+00   3.4223238e+00   4.8805429e+00  -3.1173485e+00  -2.7969049e+00   1.6963656e+00  -2.3987547e+00   2.6425854e+00  -3.0680429e+00  -3.6762141e+00  -3.2062377e+00  -3.4147149e+00  -2.3277334e+00  -1.8230340e+00  -2.2716218e-01  -1.8878263e-01   3.3589796e+00   3.0458070e+00  -3.0311698e+00  -3.0787047e+00  -2.9540924e+00  -2.5943495e+00   8.2293487e-01   9.6582025e-01   3.9011647e+00   4.1077734e+00  -3.0080277e+00  -3.1332275e+00  -2.9564191e+00  -1.3687264e+00  -1.7564186e+00  -5.1033503e-01   1.0162174e+00   1.6642727e+00   5.5495154e+00   5.6991912e+00  -2.6031383e+00  -2.4978193e+00  -2.1991905e+00  -1.1297094e+00   1.9073244e+00   2.9527632e+00   3.3701698e+00   4.2516857e+00  -2.4182471e+00  -1.4774464e+00  -7.6004583e-01  -5.6744570e-01   1.2610229e+00   2.1757332e+00   1.4429892e+00   2.3374986e+00   1.6770803e+00   2.3359810e+00   2.0072881e+00   2.1059707e+00  -2.7515525e+00  -3.1776680e+00  -7.1331328e-01   2.7481591e+00   1.6028088e+00
  -2.3763134e+00  -1.8112963e+00  -3.2429554e+00  -3.0992133e+00  -1.7560286e+00  -5.2586002e-01   3.7765950e+00   3.5135435e+00   2.5849646e+00   2.8028911e+00  -3.3299710e+00  -1.9685146e+00  -3.8021172e-01   1.7949511e+00   3.3010300e+00   4.8309921e+00  -3.2629124e+00  -2.6850678e+00   2.0505742e+00  -2.5021466e+00   2.6754216e+00  -3.1925682e+00  -3.7954732e+00  -3.2698866e+00  -3.4624385e+00  -2.2594992e+00  -1.7218886e+00  -4.5759866e-02   8.3873620e-02   3.5361701e+00   3.4210003e+00  -3.1395165e+00  -3.1741168e+00  -2.9931857e+00  -2.6029295e+00   8.8329183e-01   1.1753859e+00   3.9067310e+00   4.2626923e+00  -3.0904647e+00  -3.1674608e+00  -3.0270165e+00  -1.3979845e+00  -1.7572483e+00  -4.6389348e-01   9.5536267e-01   1.7509980e+00   5.4565581e+00   5.7476896e+00  -2.7232827e+00  -2.5554887e+00  -2.2605154e+00  -1.1156110e+00   1.7878304e+00   2.9591378e+00   3.2933677e+00   4.2131003e+00  -2.5089418e+00  -1.5092718e+00  -8.4859563e-01  -5.8385069e-01   1.1663695e+00   2.1019793e+00   1.3598123e+00   2.2835275e+00   1.6008882e+00   2.3116406e+00   1.9570799e+00   2.0915290e+00  -2.8568963e+00  -3.2985117e+00  -4.3040592e-01   2.9722742e+00   1.5839430e+00
  -2.4474969e+00  -1.8631787e+00  -3.2728692e+00  -3.1393314e+00  -1.7224989e+00  -4.4128069e-01   3.7938318e+00   3.7809238e+00   2.5439863e+00   2.8297500e+00  -3.3727599e+00  -2.0129519e+00  -4.4372091e-01   1.7857515e+00   3.1618189e+00   4.7547969e+00  -3.3776880e+00  -2.5538335e+00   2.3848996e+00  -2.5779160e+00   2.6888437e+00  -3.2852004e+00  -3.8865710e+00  -3.3093668e+00  -3.4889052e+00  -2.1785346e+00  -1.6115467e+00   1.3384423e-01   3.5105327e-01   3.6818153e+00   3.7671012e+00  -3.2176896e+00  -3.2443128e+00  -3.0185886e+00  -2.6006840e+00   9.3419162e-01   1.3683375e+00   3.8796768e+00   4.3922071e+00  -3.1474669e+00  -3.1884110e+00  -3.0822099e+00  -1.4239903e+00  -1.7507844e+00  -4.2704543e-01   8.8812807e-01   1.8153171e+00   5.3189373e+00   5.7681536e+00  -2.8133791e+00  -2.5955031e+00  -2.3079134e+00  -1.1022454e+00   1.6655411e+00   2.9399237e+00   3.1914343e+00   4.1550169e+00  -2.5841690e+00  -1.5317655e+00  -9.2758796e-01  -6.0141966e-01   1.0771343e+00   2.0085930e+00   1.2746932e+00   2.2159230e+00   1.5178500e+00   2.2738780e+00   1.8942695e+00   2.0660560e+00  -2.9308692e+00  -3.3941293e+00  -1.4506844e-01   3.1690831e+00   1.5481243e+00
  -2.4867869e+00  -1.8949146e+00  -3.2719183e+00  -3.1589365e+00  -1.6818583e+00  -3.6575416e-01   3.7765121e+00   4.0131773e+00   2.4831974e+00   2.8387308e+00  -3.3840867e+00  -2.0384384e+00  -4.9606165e-01   1.7601354e+00   3.0055747e+00   4.6494498e+00  -3.4567028e+00  -2.4029980e+00   2.6906404e+00  -2.6218367e+00   2.6798701e+00  -3.3415912e+00  -3.9454914e+00  -3.3212634e+00  -3.4914368e+00  -2.0836080e+00  -1.4933120e+00   3.0951396e-01   6.0687319e-01   3.7909977e+00   4.0731449e+00  -3.2618251e+00  -3.2851816e+00  -3.0271135e+00  -2.5859716e+00   9.7561941e-01   1.5397832e+00   3.8173303e+00   4.4890604e+00  -3.1764179e+00  -3.1934317e+00  -3.1187628e+00  -1.4445607e+00  -1.7351234e+00  -4.0061179e-01   8.1672803e-01   1.8548178e+00   5.1361370e+00   5.7555975e+00  -2.8696344e+00  -2.6142023e+00  -2.3387785e+00  -1.0883425e+00   1.5431234e+00   2.8936183e+00   3.0636520e+00   4.0734605e+00  -2.6402393e+00  -1.5434055e+00  -9.9446538e-01  -6.1891976e-01   9.9482367e-01   1.8953938e+00   1.1879996e+00   2.1325430e+00   1.4281208e+00   2.2198176e+00   1.8180977e+00   2.0268008e+00  -2.9689556e+00  -3.4592743e+00   1.3796261e-01   3.3306360e+00   1.4932711e+00
  -2.4913831e+00  -1.9043514e+00  -3.2378951e+00  -3.1555672e+00  -1.6319294e+00  -3.0055570e-01   3.7236256e+00   4.2024345e+00   2.4012167e+00   2.8251881e+00  -3.3616767e+00  -2.0422864e+00  -5.3554207e-01   1.7183609e+00   2.8335118e+00   4.5127992e+00  -3.4959617e+00  -2.2325564e+00   2.9601449e+00  -2.6308504e+00   2.6460189e+00  -3.3583239e+00  -3.9690786e+00  -3.3025527e+00  -3.4678834e+00  -1.9732953e+00  -1.3685056e+00   4.7974298e-01   8.4598357e-01   3.8602936e+00   4.3295879e+00  -3.2689491e+00  -3.2934909e+00  -3.0155387e+00  -2.5575455e+00   1.0083873e+00   1.6855046e+00   3.7181167e+00   4.5468244e+00  -3.1752706e+00  -3.1803473e+00  -3.1336148e+00  -1.4578302e+00  -1.7081640e+00  -3.8534713e-01   7.4379736e-01   1.8675428e+00   4.9090971e+00   5.7056221e+00  -2.8895066e+00  -2.6088150e+00  -2.3507686e+00  -1.0729591e+00   1.4231977e+00   2.8189740e+00   2.9099969e+00   3.9647667e+00  -2.6741915e+00  -1.5432687e+00  -1.0471524e+00  -6.3548434e-01   9.2057383e-01   1.7624802e+00   1.1000037e+00   2.0314500e+00   1.3318882e+00   2.1469101e+00   1.7280696e+00   1.9712836e+00  -2.9677845e+00  -3.4893117e+00   4.1441465e-01   3.4499006e+00   1.4178218e+00
  -2.4597220e+00  -1.8901673e+00  -3.1694111e+00  -3.1274256e+00  -1.5702614e+00  -2.4671506e-01   3.6355343e+00   4.3421536e+00   2.2972644e+00   2.7849818e+00  -3.3043951e+00  -2.0227093e+00  -5.6097596e-01   1.6605485e+00   2.6472669e+00   4.3432293e+00  -3.4926385e+00  -2.0428495e+00   3.1870127e+00  -2.6031525e+00   2.5854917e+00  -3.3330876e+00  -3.9551749e+00  -3.2508087e+00  -3.4167587e+00  -1.8461706e+00  -1.2385028e+00   6.4357616e-01   1.0636669e+00   3.8878491e+00   4.5285616e+00  -3.2371115e+00  -3.2670183e+00  -2.9808044e+00  -2.5146357e+00   1.0340225e+00   1.8020375e+00   3.5816937e+00   4.5601349e+00  -3.1426296e+00  -3.1475532e+00  -3.1240231e+00  -1.4623421e+00  -1.6677486e+00  -3.8191258e-01   6.7226894e-01   1.8520489e+00   4.6402598e+00   5.6145645e+00  -2.8717849e+00  -2.5775756e+00  -2.3418931e+00  -1.0555732e+00   1.3082979e+00   2.7151235e+00   2.7312661e+00   3.8258212e+00  -2.6838998e+00  -1.5310349e+00  -1.0840740e+00  -6.5061389e-01   8.5521449e-01   1.6103232e+00   1.0109958e+00   1.9110911e+00   1.2294966e+00   2.0531025e+00   1.6240813e+00   1.8974727e+00  -2.9252777e+00  -3.4804873e+00   6.8049056e-01   3.5210777e+00   1.3209005e+00
  -2.3915353e+00  -1.8518819e+00  -3.0660010e+00  -3.0734673e+00  -1.4943388e+00  -2.0500853e-01   3.5139498e+00   4.4272890e+00   2.1713020e+00   2.7147164e+00  -3.2122932e+00  -1.9789206e+00  -5.7170602e-01   1.5867395e+00   2.4489722e+00   4.1398258e+00  -3.4452243e+00  -1.8346984e+00   3.3662509e+00  -2.5382252e+00   2.4973349e+00  -3.2648147e+00  -3.9027248e+00  -3.1643968e+00  -3.3373483e+00  -1.7010112e+00  -1.1047663e+00   8.0050580e-01   1.2559206e+00   3.8733894e+00   4.6640634e+00  -3.1654897e+00  -3.2046476e+00  -2.9202185e+00  -2.4570048e+00   1.0546145e+00   1.8867338e+00   3.4090380e+00   4.5248909e+00  -3.0778275e+00  -3.0940936e+00  -3.0877126e+00  -1.4571182e+00  -1.6118303e+00  -3.9084144e-01   6.0522620e-01   1.8074588e+00   4.3335566e+00   5.4796433e+00  -2.8166159e+00  -2.5197969e+00  -2.3106180e+00  -1.0361400e+00   1.2008283e+00   2.5817043e+00   2.5291697e+00   3.6542780e+00  -2.6681600e+00  -1.5069606e+00  -1.1041639e+00  -6.6415467e-01   7.9933689e-01   1.4398448e+00   9.2139159e-01   1.7704639e+00   1.1215668e+00   1.9369907e+00   1.5065332e+00   1.8039438e+00  -2.8407486e+00  -3.4301687e+00   9.3286572e-01   3.5398783e+00   1.2024543e+00
  -2.2878571e+00  -1.7898423e+00  -2.9281986e+00  -2.9934640e+00  -1.4018064e+00  -1.7594702e-01   3.3618540e+00   4.4544191e+00   2.0241417e+00   2.6119608e+00  -3.0866108e+00  -1.9111875e+00  -5.6759990e-01   1.4969894e+00   2.2413010e+00   3.9025225e+00  -3.3536234e+00  -1.6095113e+00   3.4943909e+00  -2.4368217e+00   2.3815679e+00  -3.1537722e+00  -3.8118368e+00  -3.0426431e+00  -3.2297833e+00  -1.5369974e+00  -9.6886439e-01   9.5035451e-01   1.4195272e+00   3.8181669e+00   4.7320890e+00  -3.0544572e+00  -3.1064239e+00  -2.8316627e+00  -2.3849690e+00   1.0726325e+00   1.9378118e+00   3.2024822e+00   4.4384288e+00  -2.9809924e+00  -3.0197161e+00  -3.0230277e+00  -1.4417034e+00  -1.5386525e+00  -4.1249914e-01   5.4573851e-01   1.7335085e+00   3.9943337e+00   5.2990880e+00  -2.7254773e+00  -2.4358964e+00  -2.2559762e+00  -1.0151004e+00   1.1030144e+00   2.4189710e+00   2.3063828e+00   3.4487583e+00  -2.6267400e+00  -1.4718310e+00  -1.1068674e+00  -6.7626185e-01   7.5335603e-01   1.2524716e+00   8.3182257e-01   1.6092524e+00   1.0090943e+00   1.7979478e+00   1.3764227e+00   1.6900160e+00  -2.7149466e+00  -3.3370390e+00   1.1686792e+00   3.5037541e+00   1.0633566e+00
  -2.1509863e+00  -1.7051926e+00  -2.7575802e+00  -2.8880350e+00  -1.2907003e+00  -1.5975587e-01   3.1833695e+00   4.4218348e+00   1.8575128e+00   2.4754361e+00  -2.9297449e+00  -1.8208400e+00  -5.4901795e-01   1.3914764e+00   2.0274657e+00   3.6322130e+00  -3.2191946e+00  -1.3693536e+00   3.5695566e+00  -2.3009128e+00   2.2392715e+00  -3.0016049e+00  -3.6838028e+00  -2.8859684e+00  -3.0950765e+00  -1.3538961e+00  -8.3247189e-01   1.0931562e+00   1.5521165e+00   3.7248527e+00   4.7307108e+00  -2.9056155e+00  -2.9735667e+00  -2.7137887e+00  -2.2993912e+00   1.0907232e+00   1.9543924e+00   2.9656924e+00   4.2996539e+00  -2.8531055e+00  -2.9248966e+00  -2.9290790e+00  -1.4161836e+00  -1.4469337e+00  -4.4703905e-01   4.9668871e-01   1.6305852e+00   3.6292146e+00   5.0722550e+00  -2.6011082e+00  -2.3273851e+00  -2.1776797e+00  -9.9334184e-01   1.0168475e+00   2.2278801e+00   2.0665453e+00   3.2090116e+00  -2.5604035e+00  -1.4268973e+00  -1.0921456e+00  -6.8735556e-01   7.1755513e-01   1.0501536e+00   7.4319609e-01   1.4279245e+00   8.9351531e-01   1.6362165e+00   1.2354018e+00   1.5558482e+00  -2.5500471e+00  -3.2012316e+00   1.3855282e+00   3.4120663e+00   9.0546211e-01
  -1.9844037e+00  -1.5998300e+00  -2.5567701e+00  -2.7586434e+00  -1.1596675e+00  -1.5634825e-01   2.9835856e+00   4.3295915e+00   1.6740823e+00   2.3051588e+00  -2.7451794e+00  -1.7102294e+00  -5.1675661e-01   1.2706103e+00   1.8111800e+00   3.3308189e+00  -3.0447304e+00  -1.1169666e+00   3.5915043e+00  -2.1335993e+00   2.0726287e+00  -2.8113232e+00  -3.5210698e+00  -2.6959722e+00  -2.9351125e+00  -1.1522083e+00  -6.9734468e-01   1.2290461e+00   1.6522220e+00   3.5973835e+00   4.6601136e+00  -2.7217829e+00  -2.8084400e+00  -2.5661874e+00  -2.2016389e+00   1.1115047e+00   1.9365311e+00   2.7035940e+00   4.1091335e+00  -2.6960442e+00  -2.8108349e+00  -2.8058715e+00  -1.3811730e+00  -1.3360393e+00  -4.9435606e-01   4.6060226e-01   1.4997609e+00   3.2459080e+00   4.7997272e+00  -2.4474018e+00  -2.1968162e+00  -2.0762179e+00  -9.7211339e-01   9.4402502e-01   2.0101457e+00   1.8142085e+00   2.9360351e+00  -2.4709017e+00  -1.3738022e+00  -1.0604819e+00  -6.9807520e-01   6.9210670e-01   8.3534811e-01   6.5671943e-01   1.2277822e+00   7.7673123e-01   1.4529638e+00   1.0857955e+00   1.4024968e+00  -2.3495879e+00  -3.0243924e+00   1.5814711e+00   3.2661884e+00   7.3160956e-01
  -1.7926578e+00  -1.4763532e+00  -2.3294099e+00  -2.6075588e+00  -1.0081593e+00  -1.6528972e-01   2.7683483e+00   4.1795279e+00   1.4774226e+00   2.1025316e+00  -2.5373901e+00  -1.5826421e+00  -4.7197821e-01   1.1351268e+00   1.5965688e+00   3.0013167e+00  -2.8343791e+00  -8.5573908e-01   3.5616266e+00  -1.9390017e+00   1.8849140e+00  -2.5872365e+00  -3.3271717e+00  -2.4754609e+00  -2.7525974e+00  -9.3327459e-01  -5.6527205e-01   1.3581688e+00   1.7193345e+00   3.4407743e+00   4.5225860e+00  -2.5069469e+00  -2.6144804e+00  -2.3895260e+00  -2.0935179e+00   1.1373658e+00   1.8852428e+00   2.4222409e+00   3.8691529e+00  -2.5126065e+00  -2.6794134e+00  -2.6544102e+00  -1.3377713e+00  -1.2061289e+00  -5.5403765e-01   4.3948931e-01   1.3428192e+00   2.8529631e+00   4.4833909e+00  -2.2692679e+00  -2.0477019e+00  -1.9529364e+00  -9.5290836e-01   8.8588730e-01   1.7682575e+00   1.5547248e+00   2.6321386e+00  -2.3609294e+00  -1.3145025e+00  -1.0128935e+00  -7.0923515e-01   6.7706696e-01   6.1096636e-01   5.7388131e-01   1.0109621e+00   6.6108374e-01   1.2502898e+00   9.3056969e-01   1.2319254e+00  -2.1183549e+00  -2.8096679e+00   1.7550432e+00   3.0695349e+00   5.4556433e-01
  -1.5812156e+00  -1.3380015e+00  -2.0800894e+00  -2.4377845e+00  -8.3658615e-01  -1.8575993e-01   2.5440244e+00   3.9752532e+00   1.2719249e+00   1.8703686e+00  -2.3117217e+00  -1.4421719e+00  -4.1614023e-01   9.8615906e-01   1.3880420e+00   2.6477152e+00  -2.5935091e+00  -5.8962420e-01   3.4829208e+00  -1.7221275e+00   1.6804258e+00  -2.3348375e+00  -3.1066173e+00  -2.2284182e+00  -2.5509654e+00  -6.9932571e-01  -4.3800429e-01   1.4806095e+00   1.7539480e+00   3.2609042e+00   4.3224770e+00  -2.2661723e+00  -2.3960851e+00  -2.1856371e+00  -1.9771799e+00   1.1702880e+00   1.8025209e+00   2.1286341e+00   3.5837149e+00  -2.3065113e+00  -2.5331265e+00  -2.4767679e+00  -1.2874911e+00  -1.0582667e+00  -6.2531594e-01   4.3470800e-01   1.1622765e+00   2.4594857e+00   4.1264912e+00  -2.0724715e+00  -1.8843995e+00  -1.8100750e+00  -9.3732616e-01   8.4335360e-01   1.5054664e+00   1.2940828e+00   2.3009518e+00  -2.2340492e+00  -1.2511902e+00  -9.5094410e-01  -7.2178105e-01   6.7234477e-01   3.8028821e-01   4.9639150e-01   7.8038701e-01   5.4928002e-01   1.0311898e+00   7.7324626e-01   1.0469619e+00  -1.8622216e+00  -2.5616153e+00   1.9052852e+00   2.8275086e+00   3.5190019e-01
  -1.3562908e+00  -1.1885820e+00  -1.8142426e+00  -2.2529561e+00  -6.4642233e-01  -2.1651334e-01   2.3172450e+00   3.7220984e+00   1.0626540e+00   1.6128516e+00  -2.0742411e+00  -1.2935544e+00  -3.5093689e-01   8.2528335e-01   1.1901282e+00   2.2749915e+00  -2.3285255e+00  -3.2301074e-01   3.3599272e+00  -1.4887218e+00   1.4643598e+00  -2.0606372e+00  -2.8647442e+00  -1.9599150e+00  -2.3342526e+00  -4.5347661e-01  -3.1716401e-01   1.5963503e+00   1.7575946e+00   3.0642865e+00   4.0661121e+00  -2.0054779e+00  -2.1584673e+00  -1.9575555e+00  -1.8550169e+00   1.2116947e+00   1.6913439e+00   1.8304953e+00   3.2584946e+00  -2.0823714e+00  -2.3749788e+00  -2.2761090e+00  -1.2321607e+00  -8.9448279e-01  -7.0702118e-01   4.4685855e-01   9.6139222e-01   2.0748189e+00   3.7336521e+00  -1.8634479e+00  -1.7119677e+00  -1.6507687e+00  -9.2692864e-01   8.1686169e-01   1.2257386e+00   1.0386870e+00   1.9473722e+00  -2.0945868e+00  -1.1862151e+00  -8.7675280e-01  -7.3674399e-01   6.7765194e-01   1.4685541e-01   4.2608183e-01   5.3967291e-01   4.4426918e-01   7.9947144e-01   6.1776513e-01   8.5120660e-01  -1.5879507e+00  -2.2860417e+00   2.0317798e+00   2.5473633e+00   1.5582150e-01
  -1.1246452e+00  -1.0323759e+00  -1.5380101e+00  -2.0572126e+00  -4.4024743e-01  -2.5584866e-01   2.0946458e+00   3.4270287e+00   8.5515391e-01   1.3354125e+00  -1.8315665e+00  -1.1419661e+00  -2.7826298e-01   6.5454196e-01   1.0072855e+00   1.8889871e+00  -2.0466451e+00  -6.0557021e-02   3.1986246e+00  -1.2450971e+00   1.2426243e+00  -1.7719612e+00  -2.6075387e+00  -1.6759609e+00  -2.1069405e+00  -1.9966210e-01  -2.0414890e-01   1.7052534e+00   1.7328582e+00   2.8578275e+00   3.7616663e+00  -1.7316693e+00  -1.9074794e+00  -1.7094931e+00  -1.7295429e+00   1.2623415e+00   1.5556658e+00   1.5359954e+00   2.9007337e+00  -1.8456309e+00  -2.2083585e+00  -2.0566573e+00  -1.1738034e+00  -7.1777667e-01  -7.9754151e-01   4.7571417e-01   7.4416976e-01   1.7082045e+00   3.3108611e+00  -1.6490969e+00  -1.5359909e+00  -1.4789965e+00  -9.2310489e-01   8.0631422e-01   9.3368833e-01   7.9509567e-01   1.5774539e+00  -1.9474858e+00  -1.1220067e+00  -7.9299153e-01  -7.5518907e-01   6.9244217e-01  -8.5649741e-02   3.6477588e-01   2.9300057e-01   3.4907709e-01   5.5962752e-01   4.6829568e-01   6.4889096e-01  -1.3029623e+00  -1.9897805e+00   2.1346896e+00   2.2379790e+00  -3.7069572e-02
  -8.9337197e-01  -8.7401930e-01  -1.2580744e+00  -1.8550473e+00  -2.2172061e-01  -3.0159143e-01   1.8826026e+00   3.0985054e+00   6.5520260e-01   1.0445408e+00  -1.5906740e+00  -9.9279896e-01  -2.0019917e-01   4.7644549e-01   8.4369239e-01   1.4962663e+00  -1.7556418e+00   1.9300195e-01   3.0062780e+00  -9.9794713e-01   1.0216014e+00  -1.4767125e+00  -2.3414346e+00  -1.3833084e+00  -1.8737832e+00   5.7481971e-02  -1.0003451e-01   1.8070639e+00   1.6833562e+00   2.6485764e+00   3.4189786e+00  -1.4521458e+00  -1.6494176e+00  -1.4467502e+00  -1.6032747e+00   1.3222486e+00   1.4003771e+00   1.2534507e+00   2.5190684e+00  -1.6024651e+00  -2.0368958e+00  -1.8236066e+00  -1.1145050e+00  -5.3205958e-01  -8.9479330e-01   5.2019474e-01   5.1533624e-01   1.3684308e+00   2.8654021e+00  -1.4365571e+00  -1.3623725e+00  -1.2994824e+00  -9.2695359e-01   8.1104132e-01   6.3448897e-01   5.6972059e-01   1.1982338e+00  -1.7981407e+00  -1.0609970e+00  -7.0286092e-01  -7.7815381e-01   7.1585104e-01  -3.1352774e-01   3.1413933e-01   4.4959155e-02   2.6661131e-01   3.1667110e-01   3.2901010e-01   4.4469520e-01  -1.0150780e+00  -1.6804192e+00   2.2147865e+00   1.9095515e+00  -2.2104827e-01
  -6.6965645e-01  -7.1835201e-01  -9.8146462e-01  -1.6511446e+00   4.5171442e-03  -3.5110050e-01   1.6869799e+00   2.7462935e+00   4.6853346e-01   7.4752469e-01  -1.3586770e+00  -8.5140824e-01  -1.1901406e-01   2.9395805e-01   7.0303697e-01   1.1039452e+00  -1.4635640e+00   4.3305833e-01   2.7912339e+00  -7.5413804e-01   8.0786032e-01  -1.1831058e+00  -2.0730887e+00  -1.0892105e+00  -1.6396211e+00   3.1278700e-01  -5.4910717e-03   1.9014322e+00   1.6136790e+00   2.4434721e+00   3.0493073e+00  -1.1746704e+00  -1.3908052e+00  -1.1755574e+00  -1.4786134e+00   1.3906832e+00   1.2312316e+00   9.9098951e-01   2.1232883e+00  -1.3596354e+00  -1.8643094e+00  -1.5829671e+00  -1.0562726e+00  -3.4203213e-01  -9.9620884e-01   5.7838614e-01   2.8029681e-01   1.0634827e+00   2.4057321e+00  -1.2329620e+00  -1.1970957e+00  -1.1175458e+00  -9.3918943e-01   8.2978315e-01   3.3376885e-01   3.6850853e-01   8.1750316e-01  -1.6521956e+00  -1.0055389e+00  -6.1003660e-01  -8.0657475e-01   7.4664695e-01  -5.3317981e-01   2.7552290e-01  -1.9962709e-01   1.9945029e-01   7.5938648e-02   2.0382936e-01   2.4353332e-01  -7.3224633e-01  -1.3659875e+00   2.2734622e+00   1.5732021e+00  -3.9057141e-01
  -4.6052342e-01  -5.7023626e-01  -7.1533989e-01  -1.4502071e+00   2.3301179e-01  -4.0130382e-01   1.5128931e+00   2.3812048e+00   3.0053527e-01   4.5212884e-01  -1.1425853e+00  -7.2284984e-01  -3.7166167e-02   1.1046664e-01   5.8831329e-01   7.1948380e-01  -1.1784459e+00   6.5533430e-01   2.5626530e+00  -5.2048355e-01   6.0783715e-01  -8.9938288e-01  -1.8091492e+00  -8.0114716e-01  -1.4091960e+00   5.6076092e-01   7.9278301e-02   1.9879447e+00   1.5292776e+00   2.2490865e+00   2.6650090e+00  -9.0711658e-01  -1.1381683e+00  -9.0285569e-01  -1.3577371e+00   1.4661874e+00   1.0547234e+00   7.5620181e-01   1.7240211e+00  -1.1242984e+00  -1.6942514e+00  -1.3413535e+00  -1.0008988e+00  -1.5299981e-01  -1.0987477e+00   6.4760751e-01   4.5054625e-02   8.0020685e-01   1.9412898e+00  -1.0451856e+00  -1.0459607e+00  -9.3890791e-01  -9.6007746e-01   8.6070342e-01   3.7490677e-02   1.9662125e-01   4.4352407e-01  -1.5153234e+00  -9.5782369e-01  -5.1857715e-01  -8.4120410e-01   7.8320438e-01  -7.4121391e-01   2.4981410e-01  -4.3588250e-01   1.4963532e-01  -1.5712982e-01   9.6161913e-02   5.0316523e-02  -4.6225899e-01  -1.0546293e+00   2.3127112e+00   1.2405130e+00  -5.4058986e-01
  -2.7257545e-01  -4.3434693e-01  -4.6674747e-01  -1.2567804e+00   4.5773016e-01  -4.4876815e-01   1.3644986e+00   2.0147727e+00   1.5594970e-01   1.6623138e-01  -9.4904400e-01  -6.1161323e-01   4.2709809e-02  -7.0266049e-02   5.0164019e-01   3.5045575e-01  -9.0800978e-01   8.5606955e-01   2.3301816e+00  -3.0350579e-01   4.2749761e-01  -6.3351608e-01  -1.5560139e+00  -5.2652730e-01  -1.1869716e+00   7.9582624e-01   1.5456747e-01   2.0661605e+00   1.4362924e+00   2.0713704e+00   2.2791422e+00  -6.5718998e-01  -8.9780534e-01  -6.3601626e-01  -1.2425039e+00   1.5466535e+00   8.7791287e-01   5.5578767e-01   1.3323472e+00  -9.0376581e-01  -1.5301580e+00  -1.1057188e+00  -9.4983734e-01   2.9364575e-02  -1.1989385e+00   7.2452472e-01  -1.8391062e-01   5.8400725e-01   1.4822355e+00  -8.7958736e-01  -9.1430594e-01  -7.6945908e-01  -9.8939456e-01   9.0143751e-01  -2.4818597e-01   5.8136095e-02   8.4703196e-02  -1.3929871e+00  -9.1979278e-01  -4.3278981e-01  -8.8252248e-01   8.2350789e-01  -9.3453540e-01   2.3731207e-01  -6.5906490e-01   1.1848350e-01  -3.7722326e-01   8.6557762e-03  -1.3029124e-01  -2.1246506e-01  -7.5426735e-01   2.3350740e+00   9.2301320e-01  -6.6684915e-01
  -1.1173245e-01  -3.1494656e-01  -2.4236724e-01  -1.0750810e+00   6.7234853e-01  -4.8980561e-01   1.2448200e+00   1.6588622e+00   3.8587535e-02  -1.0256711e-01  -7.8406349e-01  -5.2136824e-01   1.1784918e-01  -2.4416909e-01   4.4411763e-01   4.2887580e-03  -6.5937796e-01   1.0321828e+00   2.1035696e+00  -1.0919073e-01   2.7200493e-01  -3.9290825e-01  -1.3195968e+00  -2.7238134e-01  -9.7697106e-01   1.0125750e+00   2.2115943e-01   2.1356472e+00   1.3413218e+00   1.9154056e+00   1.9049984e+00  -4.3213633e-01  -6.7556027e-01  -3.8251451e-01  -1.1343745e+00   1.6294397e+00   7.0819709e-01   3.9521953e-01   9.5935139e-01  -7.0522145e-01  -1.3751122e+00  -8.8304797e-01  -9.0410105e-01   1.9930103e-01  -1.2929573e+00   8.0530676e-01  -3.9980951e-01   4.1859063e-01   1.0391196e+00  -7.4176654e-01  -8.0673006e-01  -6.1499742e-01  -1.0264199e+00   9.4918021e-01  -5.1706204e-01  -4.4211303e-02  -2.5076452e-01  -1.2901971e+00  -8.9304975e-01  -3.5705438e-01  -9.3065384e-01   8.6519179e-01  -1.1104218e+00   2.3763904e-01  -8.6474547e-01   1.0643977e-01  -5.7939568e-01  -5.7015692e-02  -2.9411069e-01   1.0506595e-02  -4.7227958e-01   2.3435408e+00   6.3163146e-01  -7.6615515e-01
   1.7014940e-02  -2.1565942e-01  -4.8245411e-02  -9.0883307e-01   8.7058022e-01  -5.2061562e-01   1.1556191e+00   1.3252222e+00  -4.8914055e-02  -3.4733419e-01  -6.5275077e-01  -4.5474337e-01   1.8544476e-01  -4.0695442e-01   4.1573294e-01  -3.1200961e-01  -4.3880181e-01   1.1813970e+00   1.8922430e+00   5.7250996e-02   1.4541336e-01  -1.8410138e-01  -1.1051046e+00  -4.5058171e-02  -7.8263406e-01   1.2060263e+00   2.8027900e-01   2.1960118e+00   1.2511377e+00   1.7851791e+00   1.5555735e+00  -2.3844544e-01  -4.7660391e-01  -1.4957253e-01  -1.0343557e+00   1.7115185e+00   5.5302765e-01   2.7844210e-01   6.1563607e-01  -5.3540222e-01  -1.2317250e+00  -6.8002466e-01  -8.6419002e-01   3.5126944e-01  -1.3767444e+00   8.8581796e-01  -5.9575514e-01   3.0577715e-01   6.2249037e-01  -6.3634346e-01  -7.2683565e-01  -4.8095037e-01  -1.0699515e+00   1.0008118e+00  -7.6307682e-01  -1.0921935e-01  -5.5526618e-01  -1.2112721e+00  -8.7877433e-01  -2.9561127e-01  -9.8529331e-01   9.0561827e-01  -1.2665821e+00   2.4969931e-01  -1.0489767e+00   1.1298340e-01  -7.5929276e-01  -1.0031335e-01  -4.3766503e-01   2.0100661e-01  -2.1520189e-01   2.3414159e+00   3.7614985e-01  -8.3658455e-01
   1.0982512e-01  -1.3926316e-01   1.1046951e-01  -7.6112331e-01   1.0465222e+00  -5.3745783e-01   1.0973230e+00   1.0249957e+00  -1.0527296e-01  -5.6217040e-01  -5.5905570e-01  -4.1315533e-01   2.4277579e-01  -5.5423338e-01   4.1532945e-01  -5.9213341e-01  -2.5142086e-01   1.3023220e+00   1.7048552e+00   1.9160347e-01   5.0414906e-02  -1.2506857e-02  -9.1683913e-01   1.5005957e-01  -6.0670556e-01   1.3718717e+00   3.3350634e-01   2.2469228e+00   1.1723559e+00   1.6833855e+00   1.2429989e+00  -8.1565156e-02  -3.0523647e-01   5.6208954e-02  -9.4296826e-01   1.7896520e+00   4.1958653e-01   2.0762943e-01   3.1081449e-01  -4.0026067e-01  -1.1020409e+00  -5.0269176e-01  -8.3005703e-01   4.8026430e-01  -1.4461599e+00   9.6183669e-01  -7.6501645e-01   2.4539529e-01   2.4245392e-01  -5.6677396e-01  -6.7701186e-01  -3.7209252e-01  -1.1183485e+00   1.0530568e+00  -9.8050488e-01  -1.3733090e-01  -8.2213367e-01  -1.1596175e+00  -8.7764383e-01  -2.5232593e-01  -1.0456562e+00   9.4199168e-01  -1.4012035e+00   2.7169310e-01  -1.2084424e+00   1.3660031e-01  -9.1335631e-01  -1.2192012e-01  -5.5836261e-01   3.5459363e-01   1.1530743e-02   2.3321441e+00   1.6469132e-01  -8.7762124e-01
   1.6418392e-01  -8.7517822e-02   2.2977409e-01  -6.3428113e-01   1.1949990e+00  -5.3684899e-01   1.0690127e+00   7.6821116e-01  -1.3066450e-01  -7.4252269e-01  -5.0554821e-01  -3.9670786e-01   2.8736776e-01  -6.8165949e-01   4.4064310e-01  -8.3075306e-01  -1.0106394e-01   1.3944910e+00   1.5488420e+00   2.9083005e-01  -1.1841023e-02   1.1782888e-01  -7.5803265e-01   3.0880395e-01  -4.5115754e-01   1.5066928e+00   3.8265637e-01   2.2881260e+00   1.1110812e+00   1.6112772e+00   9.7796872e-01   3.4358298e-02  -1.6471907e-01   2.2920647e-01  -8.6024424e-01   1.8605799e+00   3.1443361e-01   1.8302408e-01   5.3020751e-02  -3.0462879e-01  -9.8747179e-01  -3.5612592e-01  -8.0111381e-01   5.8211693e-01  -1.4971719e+00   1.0292874e+00  -9.0130266e-01   2.3527339e-01  -9.1790164e-02  -5.3520790e-01  -6.5827867e-01  -2.9227575e-01  -1.1695961e+00   1.1026660e+00  -1.1641683e+00  -1.3064691e-01  -1.0459752e+00  -1.1375333e+00  -8.8976773e-01  -2.3044662e-01  -1.1104561e+00   9.7150210e-01  -1.5129841e+00   3.0118707e-01  -1.3405830e+00   1.7482665e-01  -1.0389959e+00  -1.2374756e-01  -6.5463325e-01   4.6821904e-01   2.0378998e-01   2.3191119e+00   3.2769796e-03  -8.9020666e-01
   1.7903046e-01  -6.1048645e-02   3.0702476e-01  -5.2979042e-01   1.3118781e+00  -5.1577212e-01   1.0684798e+00   5.6328510e-01  -1.2673338e-01  -8.8542105e-01  -4.9324180e-01  -4.0417274e-01   3.1716589e-01  -7.8509344e-01   4.8840926e-01  -1.0237636e+00   9.8955451e-03   1.4583483e+00   1.4300128e+00   3.5320906e-01  -4.1836280e-02   2.0440779e-01  -6.3073029e-01   4.2842077e-01  -3.1715013e-01   1.6081383e+00   4.2963145e-01   2.3194478e+00   1.0725478e+00   1.5685766e+00   7.6919244e-01   1.0669552e-01  -5.7145137e-02   3.6509232e-01  -7.8575398e-01   1.9212123e+00   2.4314724e-01   2.0287441e-01  -1.5153028e-01  -2.5191085e-01  -8.8876249e-01  -2.4414851e-01  -7.7627780e-01   6.5376453e-01  -1.5260688e+00   1.0844720e+00  -9.9906661e-01   2.7133523e-01  -3.7241008e-01  -5.4239638e-01  -6.7020704e-01  -2.4418709e-01  -1.2213898e+00   1.1466065e+00  -1.3096557e+00  -9.2838067e-02  -1.2229534e+00  -1.1460641e+00  -9.1464140e-01  -2.3237556e-01  -1.1779169e+00   9.9148939e-01  -1.6011567e+00   3.3524011e-01  -1.4436909e+00   2.2436391e-01  -1.1347145e+00  -1.0885407e-01  -7.2600736e-01   5.4035614e-01   3.5889767e-01   2.3054354e+00  -1.0451080e-01  -8.7669577e-01
   1.5482009e-01  -5.9295586e-02   3.4110243e-01  -4.4824260e-01   1.3943382e+00  -4.7188717e-01   1.0923526e+00   4.1656453e-01  -9.6510402e-02  -9.8962074e-01  -5.2147966e-01  -4.3305784e-01   3.3070028e-01  -8.6078602e-01   5.5453283e-01  -1.1684932e+00   8.0619403e-02   1.4951904e+00   1.3522087e+00   3.7840802e-01  -4.1669897e-02   2.4639804e-01  -5.3572672e-01   5.0770337e-01  -2.0503419e-01   1.6750483e+00   4.7625763e-01   2.3407941e+00   1.0607803e+00   1.5534637e+00   6.2291807e-01   1.3448674e-01   1.6638824e-02   4.6109301e-01  -7.1866518e-01   1.9688146e+00   2.0998061e-01   2.6348323e-01  -2.9889732e-01  -2.4383121e-01  -8.0598861e-01  -1.6909271e-01  -7.5405675e-01   6.9346637e-01  -1.5296787e+00   1.1242864e+00  -1.0538090e+00   3.4780044e-01  -5.9336942e-01  -5.8765041e-01  -7.1092385e-01  -2.2915200e-01  -1.2712336e+00   1.1822469e+00  -1.4135351e+00  -2.8954796e-02  -1.3509896e+00  -1.1849009e+00  -9.5112520e-01  -2.5947338e-01  -1.2458226e+00   9.9961454e-01  -1.6654986e+00   3.7057585e-01  -1.5169688e+00   2.8125877e-01  -1.2001785e+00  -8.1278376e-02  -7.7313107e-01   5.7106263e-01   4.7569925e-01   2.2937519e+00  -1.5773147e-01  -8.4071946e-01
   9.3518296e-02  -8.0535493e-02   3.3251104e-01  -3.8933297e-01   1.4410652e+00  -4.0372714e-01   1.1362862e+00   3.3194629e-01  -4.4236026e-02  -1.0556392e+00  -5.8789715e-01  -4.7975876e-01   3.2722310e-01  -9.0557011e-01   6.3431052e-01  -1.2638519e+00   1.1181298e-01   1.5070636e+00   1.3170578e+00   3.6748890e-01  -1.4937482e-02   2.4467567e-01  -4.7256347e-01   5.4705182e-01  -1.1439594e-01   1.7075167e+00   5.2411715e-01   2.3521435e+00   1.0782997e+00   1.5626473e+00   5.4256026e-01   1.1851803e-01   5.7055273e-02   5.1616684e-01  -6.5783056e-01   2.0011734e+00   2.1755973e-01   3.5937229e-01  -3.8765320e-01  -2.8026193e-01  -7.3858722e-01  -1.3164529e-01  -7.3266324e-01   7.0095102e-01  -1.5055832e+00   1.1464075e+00  -1.0623639e+00   4.5748261e-01  -7.5078973e-01  -6.6885319e-01  -7.7720352e-01  -2.4699860e-01  -1.3165467e+00   1.2075223e+00  -1.4735487e+00   5.4853597e-02  -1.4298772e+00  -1.2523436e+00  -9.9745401e-01  -3.1191489e-01  -1.3116011e+00   9.9402467e-01  -1.7063300e+00   4.0379111e-01  -1.5605487e+00   3.4113625e-01  -1.2362261e+00  -4.5797190e-02  -7.9771289e-01   5.6196973e-01   5.5456225e-01   2.2860324e+00  -1.5813419e-01  -7.8696027e-01
  -1.4778792e-03  -1.2197719e-01   2.8339847e-01  -3.5190497e-01   1.4523635e+00  -3.1086479e-01   1.1952084e+00   3.1060006e-01   2.4897951e-02  -1.0856842e+00  -6.8847166e-01  -5.3978108e-01   3.0680104e-01  -9.1705440e-01   7.2268762e-01  -1.3104125e+00   1.0565807e-01   1.4966250e+00   1.3238510e+00   3.2284130e-01   3.3490557e-02   2.0178272e-01  -4.3958972e-01   5.4844918e-01  -4.4140440e-02   1.7068875e+00   5.7438995e-01   2.3535346e+00   1.1259009e+00   1.5915245e+00   5.2846517e-01   6.1310786e-02   6.5757173e-02   5.3108473e-01  -6.0190068e-01   2.0167345e+00   2.6664771e-01   4.8355796e-01  -4.1898690e-01  -3.5914935e-01  -6.8541680e-01  -1.3077675e-01  -7.1014868e-01   6.7748143e-01  -1.4523012e+00   1.1494371e+00  -1.0231463e+00   5.9216787e-01  -8.4321867e-01  -7.8252868e-01  -8.6464093e-01  -2.9599725e-01  -1.3547684e+00   1.2210676e+00  -1.4887700e+00   1.5169467e-01  -1.4612968e+00  -1.3453326e+00  -1.0512810e+00  -3.8860981e-01  -1.3724427e+00   9.7349860e-01  -1.7244975e+00   4.3158449e-01  -1.5754700e+00   3.9946892e-01  -1.2448101e+00  -7.6224624e-03  -8.0240474e-01   5.1619502e-01   5.9729924e-01   2.2834286e+00  -1.1004124e-01  -7.2085558e-01
  -1.2548984e-01  -1.7992271e-01   1.9749223e-01  -3.3403863e-01   1.4301710e+00  -1.9403375e-01   1.2636097e+00   3.5082315e-01   1.0507046e-01  -1.0834797e+00  -8.1766738e-01  -6.0801382e-01   2.7035548e-01  -8.9380671e-01   8.1453012e-01  -1.3104112e+00   6.5672743e-02   1.4669757e+00   1.3695541e+00   2.4804639e-01   9.7777473e-02   1.2180005e-01  -4.3408371e-01   5.1535343e-01   7.3907254e-03   1.6756834e+00   6.2771760e-01   2.3450581e+00   1.2025195e+00   1.6344250e+00   5.7783638e-01  -3.2980335e-02   4.5528042e-02   5.0840567e-01  -5.4945291e-01   2.0147038e+00   3.5599767e-01   6.2792252e-01  -3.9665831e-01  -4.7655050e-01  -6.4484371e-01  -1.6376795e-01  -6.8454398e-01   6.2583016e-01  -1.3694303e+00   1.1329943e+00  -9.3633879e-01   7.4305140e-01  -8.7177933e-01  -9.2396755e-01  -9.6789230e-01  -3.7288613e-01  -1.3834590e+00   1.2223087e+00  -1.4597109e+00   2.5433718e-01  -1.4487295e+00  -1.4595490e+00  -1.1097578e+00  -4.8719634e-01  -1.4254439e+00   9.3755924e-01  -1.7213413e+00   4.5098769e-01  -1.5636143e+00   4.5186226e-01  -1.2288772e+00   2.7939784e-02  -7.9062368e-01   4.3818136e-01   6.0701900e-01   2.2861718e+00  -2.0071757e-02  -6.4824928e-01
  -2.7277415e-01  -2.4998229e-01   7.9949447e-02  -3.3317845e-01   1.3779749e+00  -5.5191687e-02   1.3358575e+00   4.4804353e-01   1.9019456e-01  -1.0540046e+00  -9.6867292e-01  -6.7903083e-01   2.1964773e-01  -8.3551442e-01   9.0489359e-01  -1.2676689e+00  -3.4965787e-03   1.4214767e+00   1.4489610e+00   1.4767958e-01   1.7149479e-01   1.0140368e-02  -4.5242696e-01   4.5250947e-01   4.2276570e-02   1.6174709e+00   6.8410225e-01   2.3268459e+00   1.3052058e+00   1.6849292e+00   6.8483312e-01  -1.5875786e-01   1.2595312e-04   4.5234556e-01  -4.9912589e-01   1.9951046e+00   4.8231188e-01   7.8366036e-01  -3.2680266e-01  -6.2678092e-01  -6.1484974e-01  -2.2633593e-01  -6.5399676e-01   5.5016256e-01  -1.2577272e+00   1.0977483e+00  -8.0400210e-01   9.0120346e-01  -8.4018510e-01  -1.0874102e+00  -1.0809669e+00  -4.7298806e-01  -1.4003884e+00   1.2115095e+00  -1.3883638e+00   3.5563822e-01  -1.3972742e+00  -1.5895823e+00  -1.1696501e+00  -6.0410993e-01  -1.4677704e+00   8.8654406e-01  -1.6986464e+00   4.5958156e-01  -1.5276045e+00   4.9433507e-01  -1.1921920e+00   5.5843302e-02  -7.6632517e-01   3.3346970e-01   5.8791370e-01   2.2935329e+00   1.0327739e-01  -5.7501685e-01
  -4.3679675e-01  -3.2732770e-01  -6.2873990e-02  -3.4629223e-01   1.3006321e+00   1.0248688e-01   1.4065166e+00   5.9497932e-01   2.7429524e-01  -1.0031651e+00  -1.1337256e+00  -7.4739632e-01   1.5721321e-01  -7.4310872e-01   9.8927227e-01  -1.1874316e+00  -9.6337051e-02   1.3635596e+00   1.5549815e+00   2.7063935e-02   2.4803403e-01  -1.2672934e-01  -4.9032172e-01   3.6569050e-01   6.2858253e-02   1.5366705e+00   7.4284974e-01   2.2990704e+00   1.4292114e+00   1.7362414e+00   8.4083966e-01  -3.0925187e-01  -6.5920205e-02   3.6854610e-01  -4.4974825e-01   1.9587876e+00   6.4031759e-01   9.4176808e-01  -2.1759936e-01  -8.0266711e-01  -5.9315249e-01  -3.1285283e-01  -6.1689326e-01   4.5583204e-01  -1.1191207e+00   1.0453899e+00  -6.3009068e-01   1.0580332e+00  -7.5461277e-01  -1.2662849e+00  -1.1975491e+00  -5.9041747e-01  -1.4036103e+00   1.1897667e+00  -1.2781698e+00   4.4896165e-01  -1.3133795e+00  -1.7291604e+00  -1.2274847e+00  -7.3472449e-01  -1.4968265e+00   8.2162681e-01  -1.6585766e+00   4.5568100e-01  -1.4706688e+00   5.2357283e-01  -1.1391151e+00   7.1642428e-02  -7.3374578e-01   2.0841751e-01   5.4499546e-01   2.3038511e+00   2.5016478e-01  -5.0669238e-01
  -6.1055115e-01  -4.0696671e-01  -2.2372362e-01  -3.7004927e-01   1.2041052e+00   2.7469155e-01   1.4706547e+00   7.8195212e-01   3.5187468e-01  -9.3742397e-01  -1.3045035e+00  -8.0795356e-01   8.6251648e-02  -6.1883572e-01   1.0638166e+00  -1.0761385e+00  -2.0677140e-01   1.2965457e+00   1.6790494e+00  -1.0800984e-01   3.2102701e-01  -2.8161981e-01  -5.4303542e-01   2.6138327e-01   7.1577163e-02   1.4383231e+00   8.0256513e-01   2.2619469e+00   1.5681908e+00   1.7815962e+00   1.0348937e+00  -4.7685578e-01  -1.4754990e-01   2.6375827e-01  -4.0044763e-01   1.9073952e+00   8.2296238e-01   1.0935467e+00  -7.8825979e-02  -9.9588910e-01  -5.7733324e-01  -4.1664615e-01  -5.7195785e-01   3.4909806e-01  -9.5665279e-01   9.7853920e-01  -4.2036548e-01   1.2057204e+00  -6.2343743e-01  -1.4534939e+00  -1.3113294e+00  -7.1836945e-01  -1.3915224e+00   1.1589565e+00  -1.1339079e+00   5.2855990e-01  -1.2045086e+00  -1.8714291e+00  -1.2797220e+00  -8.7355920e-01  -1.5104217e+00   7.4478743e-01  -1.6035932e+00   4.3847415e-01  -1.3964801e+00   5.3713641e-01  -1.0743537e+00   7.1792932e-02  -6.9713309e-01   6.9878967e-02   4.8379752e-01   2.3146310e+00   4.1001246e-01  -4.4812444e-01
  -7.8690276e-01  -4.8402033e-01  -3.9479975e-01  -4.0100513e-01   1.0951316e+00   4.5613244e-01   1.5241112e+00   9.9734106e-01   4.1823914e-01  -8.6341510e-01  -1.4725588e+00  -8.5607997e-01   1.0480701e-02  -4.6626294e-01   1.1255103e+00  -9.4112716e-01  -3.2848082e-01   1.2234843e+00   1.8116224e+00  -2.5157962e-01   3.8474216e-01  -4.4698606e-01  -6.0565660e-01   1.4643743e-01   7.0820711e-02   1.3278299e+00   8.6120286e-01   2.2157425e+00   1.7145094e+00   1.8146698e+00   1.2542488e+00  -6.5350804e-01  -2.3943017e-01   1.4546099e-01  -3.5073147e-01   1.8432785e+00   1.0217235e+00   1.2310823e+00   7.8673265e-02  -1.1973932e+00  -5.6496320e-01  -5.3036175e-01  -5.1832709e-01   2.3678359e-01  -7.7435443e-01   9.0060099e-01  -1.8219945e-01   1.3375863e+00  -4.5684252e-01  -1.6417327e+00  -1.4163247e+00  -8.4947512e-01  -1.3629171e+00   1.1216335e+00  -9.6150855e-01   5.8989265e-01  -1.0787565e+00  -2.0092674e+00  -1.3229436e+00  -1.0145393e+00  -1.5069198e+00   6.5873077e-01  -1.5363618e+00   4.0810671e-01  -1.3089791e+00   5.3361049e-01  -1.0027005e+00   5.3891203e-02  -6.6048346e-01  -7.5135091e-02   4.1005983e-01   2.3227019e+00   5.7214560e-01  -4.0318642e-01
  -9.5893973e-01  -5.5398517e-01  -5.6814301e-01  -4.3578273e-01   9.8084802e-01   6.4076680e-01   1.5637114e+00   1.2281542e+00   4.6976454e-01  -7.8756731e-01  -1.6297633e+00  -8.8789790e-01  -6.6039528e-02  -2.9020872e-01   1.1722986e+00  -7.9028910e-01  -4.5522826e-01   1.1470228e+00   1.9427427e+00  -3.9780563e-01   4.3442899e-01  -6.1530655e-01  -6.7334729e-01   2.7700965e-02   6.2787358e-02   1.2106791e+00   9.1617144e-01   2.1607955e+00   1.8596412e+00   1.8299671e+00   1.4850376e+00  -8.3109647e-01  -3.3622008e-01   2.1440928e-02  -3.0053061e-01   1.7693732e+00   1.2270170e+00   1.3476719e+00   2.4356896e-01  -1.3978519e+00  -5.5372279e-01  -6.4636546e-01  -4.5559635e-01   1.2589401e-01  -5.7706481e-01   8.1556982e-01   7.5719421e-02   1.4483812e+00  -2.6632636e-01  -1.8238306e+00  -1.5071678e+00  -9.7620171e-01  -1.3170230e+00   1.0808857e+00  -7.6779907e-01   6.2986285e-01  -9.4444316e-01  -2.1356234e+00  -1.3540450e+00  -1.1512994e+00  -1.4853595e+00   5.6675953e-01  -1.4596496e+00   3.6570460e-01  -1.2121907e+00   5.1268280e-01  -9.2877906e-01   1.6833965e-02  -6.2730687e-01  -2.1979743e-01   3.2941956e-01   2.3244358e+00   7.2641689e-01  -3.7456160e-01
  -1.1203073e+00  -6.1296574e-01  -7.3602948e-01  -4.7123734e-01   8.6839601e-01   8.2208296e-01   1.5874124e+00   1.4606860e+00   5.0408312e-01  -7.1576193e-01  -1.7687294e+00  -9.0043548e-01  -1.3910406e-01  -9.6591056e-02   1.2031673e+00  -6.3169721e-01  -5.8116201e-01   1.0693166e+00   2.0626195e+00  -5.4124526e-01   4.6658679e-01  -7.7945093e-01  -7.4157563e-01  -8.8333756e-02   4.9380391e-02   1.0921817e+00   9.6448800e-01   2.0975354e+00   1.9946364e+00   1.8231564e+00   1.7129963e+00  -1.0018605e+00  -4.3282453e-01  -1.0063711e-01  -2.5020162e-01   1.6890438e+00   1.4286857e+00   1.4381670e+00   4.0464136e-01  -1.5881412e+00  -5.4150704e-01  -7.5715772e-01  -3.8384223e-01   2.3223012e-02  -3.7021003e-01   7.2780248e-01   3.4377548e-01   1.5344732e+00  -6.4134867e-02  -1.9930835e+00  -1.5793517e+00  -1.0912707e+00  -1.2535434e+00   1.0401559e+00  -5.6019572e-01   6.4695426e-01  -8.0970529e-01  -2.2438509e+00  -1.3704178e+00  -1.2775102e+00  -1.4455363e+00   4.7260746e-01  -1.3762222e+00   3.1333443e-01  -1.1100445e+00   4.7514936e-01  -8.5681358e-01  -3.9112479e-02  -6.0043577e-01  -3.5778586e-01   2.4712643e-01   2.3160017e+00   8.6377331e-01  -3.6361590e-01
  -1.2655037e+00  -6.5786386e-01  -8.9135009e-01  -5.0459779e-01   7.6453399e-01   9.9342727e-01   1.5943662e+00   1.6812216e+00   5.2017879e-01  -6.5304268e-01  -1.8831774e+00  -8.9173538e-01  -2.0457457e-01   1.0780397e-01   1.2181640e+00  -4.7322286e-01  -7.0108211e-01   9.9198311e-01   2.1621941e+00  -6.7709196e-01   4.7913682e-01  -9.3301285e-01  -8.0631566e-01  -1.9585026e-01   3.2137395e-02   9.7722780e-01   1.0029735e+00   2.0265068e+00   2.1106275e+00   1.7913247e+00   1.9242056e+00  -1.1587670e+00  -5.2462268e-01  -2.1364165e-01  -2.0048643e-01   1.6059004e+00   1.6165362e+00   1.4992082e+00   5.5135119e-01  -1.7598126e+00  -5.2651513e-01  -8.5577214e-01  -3.0362186e-01  -6.5026997e-02  -1.5955693e-01   6.4177018e-01   6.1188209e-01   1.5939280e+00   1.3734710e-01  -2.1435653e+00  -1.6294183e+00  -1.1880649e+00  -1.1726922e+00   1.0030361e+00  -3.4635899e-01   6.4126432e-01  -6.8211186e-01  -2.3280312e+00  -1.3701124e+00  -1.3872131e+00  -1.3880389e+00   3.8024437e-01  -1.2887422e+00   2.5390410e-01  -1.0062114e+00   4.2284703e-01  -7.9043723e-01  -1.1233664e-01  -5.8189023e-01  -4.8356665e-01   1.6780173e-01   2.2936429e+00   9.7672522e-01  -3.7036682e-01
  -1.3901168e+00  -6.8651426e-01  -1.0279510e+00  -5.3357733e-01   6.7528170e-01   1.1483522e+00   1.5849023e+00   1.8767483e+00   5.1838541e-01  -6.0339427e-01  -1.9682205e+00  -8.6091364e-01  -2.5859511e-01   3.1562587e-01   1.2183643e+00  -3.2216621e-01  -8.1065226e-01   9.1610485e-01   2.2336507e+00  -8.0136645e-01   4.7149014e-01  -1.0705879e+00  -8.6420477e-01  -2.8997398e-01   1.2199281e-02   8.7008190e-01   1.0284768e+00   1.9483922e+00   2.1993482e+00   1.7331364e+00   2.1058070e+00  -1.2958345e+00  -6.0766042e-01  -3.1133902e-01  -1.5243542e-01   1.5236034e+00   1.7808940e+00   1.5293396e+00   6.7435479e-01  -1.9055262e+00  -5.0732041e-01  -9.3613363e-01  -2.1595300e-01  -1.3358414e-01   4.9040495e-02   5.6180739e-01   8.6998009e-01   1.6264801e+00   3.2620859e-01  -2.2703896e+00  -1.6550796e+00  -1.2609954e+00  -1.0752232e+00   9.7305226e-01  -1.3383606e-01   6.1443019e-01  -5.6832218e-01  -2.3832612e+00  -1.3519633e+00  -1.4751411e+00  -1.3142346e+00   2.9366386e-01  -1.1996771e+00   1.9100988e-01  -9.0396256e-01   3.5851890e-01  -7.3254919e-01  -1.9999779e-01  -5.7280875e-01  -5.9262491e-01   9.5255969e-02   2.2539591e+00   1.0596878e+00  -3.9354718e-01
  -1.4909880e+00  -6.9776057e-01  -1.1409126e+00  -5.5644893e-01   6.0561825e-01   1.2809653e+00   1.5604240e+00   2.0356292e+00   5.0029028e-01  -5.6959902e-01  -2.0205537e+00  -8.0816876e-01  -2.9779880e-01   5.1932038e-01   1.2057801e+00  -1.8492138e-01  -9.0654670e-01   8.4227527e-01   2.2708356e+00  -9.1105067e-01   4.4450463e-01  -1.1879791e+00  -9.1265129e-01  -3.6696695e-01  -9.6806209e-03   7.7422423e-01   1.0381121e+00   1.8640274e+00   2.2536256e+00   1.6488802e+00   2.2466478e+00  -1.4083871e+00  -6.7879509e-01  -3.8868987e-01  -1.0729884e-01   1.4456641e+00   1.9131397e+00   1.5289920e+00   7.6593245e-01  -2.0194224e+00  -4.8292052e-01  -9.9335229e-01  -1.2227534e-01  -1.7838310e-01   2.4988893e-01   4.9187351e-01   1.1085457e+00   1.6334011e+00   4.9159444e-01  -2.3699082e+00  -1.6552721e+00  -1.3058016e+00  -9.6245121e-01   9.5344938e-01   7.0290097e-02   5.6945670e-01  -4.7380816e-01  -2.4058927e+00  -1.3156718e+00  -1.5370042e+00  -1.2262053e+00   2.1666790e-01  -1.1112226e+00   1.2873919e-01  -8.0606233e-01   2.8562344e-01  -6.8522846e-01  -2.9822516e-01  -5.7344734e-01  -6.8162882e-01   3.2375105e-02   2.1941697e+00   1.1091766e+00  -4.3075751e-01
  -1.5662902e+00  -6.9146742e-01  -1.2267513e+00  -5.7208384e-01   5.5925142e-01   1.3862523e+00   1.5232315e+00   2.1482003e+00   4.6855174e-01  -5.5317761e-01  -2.0385363e+00  -7.3474402e-01  -3.1949104e-01   7.1152412e-01   1.1832141e+00  -6.6696652e-02  -9.8652698e-01   7.7068399e-01   2.2695654e+00  -1.0041591e+00   4.0033959e-01  -1.2823212e+00  -9.4988979e-01  -4.2434217e-01  -3.3090480e-02   6.9224738e-01   1.0294941e+00   1.7744081e+00   2.2678211e+00   1.5404012e+00   2.3378220e+00  -1.4932247e+00  -7.3579014e-01  -4.4205941e-01  -6.6398033e-02   1.3752524e+00   2.0061944e+00   1.5003373e+00   8.2031130e-01  -2.0974061e+00  -4.5276619e-01  -1.0239379e+00  -2.4394163e-02  -1.9676055e-01   4.3768447e-01   4.3534162e-01   1.3190735e+00   1.6172769e+00   6.2422322e-01  -2.4398341e+00  -1.6301417e+00  -1.3197642e+00  -8.3625532e-01   9.4699477e-01   2.5972091e-01   5.1045858e-01  -4.0265180e-01  -2.3937041e+00  -1.2618357e+00  -1.5697226e+00  -1.1266387e+00   1.5265976e-01  -1.0252430e+00   7.1440748e-02  -7.1469684e-01   2.0810013e-01  -6.4970614e-01  -4.0238560e-01  -5.8324481e-01  -7.4852027e-01  -1.8921503e-02   2.1123402e+00   1.1238494e+00  -4.7869517e-01
  -1.6155224e+00  -6.6847158e-01  -1.2835313e+00  -5.7995284e-01   5.3846973e-01   1.4603589e+00   1.4762844e+00   2.2072545e+00   4.2664719e-01  -5.5441177e-01  -2.0221714e+00  -6.4284486e-01  -3.2179391e-01   8.8546669e-01   1.1540699e+00   2.8694983e-02  -1.0494460e+00   7.0123088e-01   2.2277960e+00  -1.0797471e+00   3.4222043e-01  -1.3521174e+00  -9.7498393e-01  -4.6089387e-01  -5.7883148e-02   6.2580919e-01   1.0009526e+00   1.6806851e+00   2.2381896e+00   1.4109279e+00   2.3730778e+00  -1.5486982e+00  -7.7735353e-01  -4.6933317e-01  -3.0986909e-02   1.3150252e+00   2.0549191e+00   1.4470294e+00   8.3386862e-01  -2.1373256e+00  -4.1676819e-01  -1.0259246e+00   7.5594913e-02  -1.8755889e-01   6.0771501e-01   3.9482695e-01   1.4945033e+00   1.5817162e+00   7.1681273e-01  -2.4792844e+00  -1.5809661e+00  -1.3018149e+00  -6.9905591e-01   9.5581019e-01   4.2921311e-01   4.4233775e-01  -3.5742915e-01  -2.3460032e+00  -1.1919233e+00  -1.5715887e+00  -1.0186846e+00   1.0445821e-01  -9.4323331e-01   2.3475643e-02  -6.3144243e-01   1.3010836e-01  -6.2639451e-01  -5.0740194e-01  -6.0094655e-01  -7.9252887e-01  -5.7653551e-02   2.0075599e+00   1.1044027e+00  -5.3344047e-01
  -1.6394233e+00  -6.3047874e-01  -1.3108826e+00  -5.8009291e-01   5.4408175e-01   1.5008062e+00   1.4229216e+00   2.2083855e+00   3.7857151e-01  -5.7244468e-01  -1.9729953e+00  -5.3551346e-01  -3.0373847e-01   1.0353473e+00   1.1221245e+00   9.8963024e-02  -1.0951860e+00   6.3365769e-01   2.1456599e+00  -1.1378603e+00   2.7413487e-01  -1.3971925e+00  -9.8778188e-01  -4.7664797e-01  -8.4078668e-02   5.7564032e-01   9.5171303e-01   1.5841455e+00   2.1631317e+00   1.2648041e+00   2.3490698e+00  -1.5746924e+00  -8.0312407e-01  -4.6993613e-01  -2.1176323e-03   1.2669825e+00   2.0564089e+00   1.3738502e+00   8.0521035e-01  -2.1390324e+00  -3.7528300e-01  -9.9890208e-01   1.7539907e-01  -1.5113568e-01   7.5602961e-01   3.7206352e-01   1.6295619e+00   1.5310073e+00   7.6438999e-01  -2.4887450e+00  -1.5100212e+00  -1.2525380e+00  -5.5375761e-01   9.8124456e-01   5.7478398e-01   3.7041771e-01  -3.3918238e-01  -2.2636461e+00  -1.1081939e+00  -1.5423486e+00  -9.0578592e-01   7.4142696e-02  -8.6630219e-01  -1.1036752e-02  -5.5727303e-01   5.5755855e-02  -6.1496687e-01  -6.0810065e-01  -6.2477517e-01  -8.1411242e-01  -8.3691238e-02   1.8800545e+00   1.0533359e+00  -5.9078002e-01
  -1.6398201e+00  -5.7991349e-01  -1.3099283e+00  -5.7304286e-01   5.7544292e-01   1.5066331e+00   1.3665629e+00   2.1501735e+00   3.2851113e-01  -6.0544430e-01  -1.8938920e+00  -4.1646432e-01  -2.6529567e-01   1.1566558e+00   1.0912795e+00   1.4338006e-01  -1.1245410e+00   5.6768430e-01   2.0253645e+00  -1.1794309e+00   2.0048655e-01  -1.4185721e+00  -9.8883079e-01  -4.7274135e-01  -1.1175572e-01   5.4160179e-01   8.8202496e-01   1.4861821e+00   2.0433284e+00   1.1071545e+00   2.2654491e+00  -1.5725215e+00  -8.1360840e-01  -4.4475972e-01   1.9480480e-02   1.2323616e+00   2.0101553e+00   1.2862918e+00   7.3512901e-01  -2.1043200e+00  -3.2907640e-01  -9.4395934e-01   2.7263857e-01  -8.9281665e-02   8.7957193e-01   3.6783497e-01   1.7209984e+00   1.4697541e+00   7.6447262e-01  -2.4699656e+00  -1.4204055e+00  -1.1740678e+00  -4.0365272e-01   1.0237940e+00   6.9384057e-01   3.0006159e-01  -3.4747564e-01  -2.1489753e+00  -1.0135697e+00  -1.4831977e+00  -7.9150151e-01   6.2937511e-02  -7.9517632e-01  -2.8463529e-02  -4.9260246e-01  -1.1164861e-02  -6.1447858e-01  -6.9956516e-01  -6.5263151e-01  -8.1483125e-01  -9.7618924e-02   1.7312299e+00   9.7461713e-01  -6.4654200e-01
  -1.6194297e+00  -5.1973781e-01  -1.2831282e+00  -5.5975434e-01   6.3056234e-01   1.4784539e+00   1.3104158e+00   2.0342064e+00   2.8051701e-01  -6.5081808e-01  -1.7888526e+00  -2.8988787e-01  -2.0734207e-01   1.2464101e+00   1.0653035e+00   1.6273669e-01  -1.1390557e+00   5.0313702e-01   1.8709723e+00  -1.2061321e+00   1.2573365e-01  -1.4183006e+00  -9.7926053e-01  -4.5124563e-01  -1.4094540e-01   5.2278355e-01   7.9323247e-01   1.3882511e+00   1.8817471e+00   9.4350866e-01   2.1247931e+00  -1.5447481e+00  -8.1007513e-01  -3.9600894e-01   3.3496652e-02   1.2115751e+00   1.9180792e+00   1.1901073e+00   6.2645295e-01  -2.0367448e+00  -2.7926633e-01  -8.6354825e-01   3.6496940e-01  -5.0580161e-03   9.7627565e-01   3.8196057e-01   1.7677013e+00   1.4025138e+00   7.1711496e-01  -2.4257936e+00  -1.3158357e+00  -1.0698924e+00  -2.5228256e-01   1.0830739e+00   7.8522727e-01   2.3629955e-01  -3.8052746e-01  -2.0056798e+00  -9.1146871e-01  -1.3966923e+00  -6.7933187e-01   7.1140085e-02  -7.3022279e-01  -2.5880184e-02  -4.3735584e-01  -6.7416843e-02  -6.2351712e-01  -7.7747151e-01  -6.8231043e-01  -7.9716918e-01  -1.0056779e-01   1.5636451e+00   8.7327865e-01  -6.9691941e-01
  -1.5816319e+00  -4.5324987e-01  -1.2340566e+00  -5.4148560e-01   7.0627880e-01   1.4184310e+00   1.2572102e+00   1.8649394e+00   2.3820097e-01  -7.0545798e-01  -1.6627043e+00  -1.6023212e-01  -1.3156353e-01   1.3032908e+00   1.0475827e+00   1.5921611e-01  -1.1408385e+00   4.4005817e-01   1.6880870e+00  -1.2202032e+00   5.4042518e-02  -1.3992184e+00  -9.6064561e-01  -4.1495222e-01  -1.7153710e-01   5.1763529e-01   6.8777675e-01   1.2918252e+00   1.6835217e+00   7.7941698e-01   1.9323842e+00  -1.4949467e+00  -7.9441732e-01  -3.2698470e-01   4.0101826e-02   1.2041976e+00   1.7844220e+00   1.0908673e+00   4.8380250e-01  -1.9413451e+00  -2.2724658e-01  -7.6128202e-01   4.5021129e-01   9.7432077e-02   1.0451192e+00   4.1333506e-01   1.7706941e+00   1.3334631e+00   6.2482375e-01  -2.3599621e+00  -1.2004288e+00  -9.4458490e-01  -1.0326400e-01   1.1578402e+00   8.4919286e-01   1.8348855e-01  -4.3540460e-01  -1.8385863e+00  -8.0561012e-01  -1.2865852e+00  -5.7255953e-01   9.8095596e-02  -6.7148763e-01  -1.2577774e-03  -3.9106255e-01  -1.1052125e-01  -6.4036888e-01  -8.3838468e-01  -7.1171003e-01  -7.6431602e-01  -9.4033897e-02   1.3809160e+00   7.5498337e-01  -7.3875719e-01
  -1.5302365e+00  -3.8387894e-01  -1.1671287e+00  -5.1968622e-01   7.9849089e-01   1.3301657e+00   1.2089854e+00   1.6494082e+00   2.0447588e-01  -7.6599752e-01  -1.5208198e+00  -3.1975031e-02  -4.0306314e-02   1.3276652e+00   1.0408938e+00   1.3619936e-01  -1.1323623e+00   3.7878669e-01   1.4834678e+00  -1.2242562e+00  -1.1018157e-02  -1.3647143e+00  -9.3485784e-01  -3.6713612e-01  -2.0320689e-01   5.2411807e-01   5.6912971e-01   1.1983418e+00   1.4557131e+00   6.2008799e-01   1.6958619e+00  -1.4274271e+00  -7.6899290e-01  -2.4182033e-01   3.9973379e-02   1.2090017e+00   1.6155157e+00   9.9355793e-01   3.1327475e-01  -1.8242785e+00  -1.7459499e-01  -6.4168453e-01   5.2647186e-01   2.1331865e-01   1.0861394e+00   4.6001724e-01   1.7330133e+00   1.2661165e+00   4.9235189e-01  -2.2768427e+00  -1.0784859e+00  -8.0348497e-01   3.9908171e-02   1.2460605e+00   8.8728410e-01   1.4502717e-01  -5.0825917e-01  -1.6533964e+00  -6.9980537e-01  -1.1575965e+00  -4.7411203e-01   1.4221871e-01  -6.1874580e-01   4.6394587e-02  -3.5296130e-01  -1.3891096e-01  -6.6318690e-01  -8.7999522e-01  -7.3901975e-01  -7.1992862e-01  -7.9699397e-02   1.1875604e+00   6.2559641e-01  -7.6978367e-01
  -1.4692612e+00  -3.1498962e-01  -1.0873009e+00  -4.9588340e-01   9.0242404e-01   1.2185146e+00   1.1669420e+00   1.3968170e+00   1.8135554e-01  -8.2905977e-01  -1.3688308e+00   9.0596978e-02   6.3608442e-02   1.3215022e+00   1.0472140e+00   9.8016565e-02  -1.1162709e+00   3.2000393e-01   1.2646068e+00  -1.2210793e+00  -6.6720183e-02  -1.3184742e+00  -9.0392070e-01  -3.1131786e-01  -2.3537605e-01   5.3986604e-01   4.4166071e-01   1.1091536e+00   1.2069647e+00   4.7007317e-01   1.4247702e+00  -1.3469446e+00  -7.3645406e-01  -1.4519208e-01   3.4278815e-02   1.2240406e+00   1.4194390e+00   9.0224952e-01   1.2208158e-01  -1.6924086e+00  -1.2297314e-01  -5.0990837e-01   5.9225554e-01   3.3726711e-01   1.1004006e+00   5.1936013e-01   1.6594827e+00   1.2031139e+00   3.2638914e-01  -2.1811818e+00  -9.5428889e-01  -6.5235912e-01   1.7406381e-01   1.3450228e+00   9.0217710e-01   1.2314064e-01  -5.9459203e-01  -1.4563835e+00  -5.9774929e-01  -1.0151397e+00  -3.8645118e-01   2.0105965e-01  -5.7155936e-01   1.1693925e-01  -3.2210856e-01  -1.5202686e-01  -6.9014829e-01  -9.0128123e-01  -7.6287132e-01  -6.6788846e-01  -5.9271987e-02   9.8878962e-01   4.9079544e-01  -7.8876984e-01
  -1.4027320e+00  -2.4970623e-01  -9.9976268e-01  -4.7157701e-01   1.0129172e+00   1.0893433e+00   1.1313720e+00   1.1180294e+00   1.6982714e-01  -8.9147898e-01  -1.2123522e+00   2.0359115e-01   1.7708757e-01   1.2881918e+00   1.0675806e+00   4.9660716e-02  -1.0952026e+00   2.6474015e-01   1.0392988e+00  -1.2134494e+00  -1.1133906e-01  -1.2642431e+00  -8.6987456e-01  -2.5103840e-01  -2.6720353e-01   5.6234757e-01   3.1044284e-01   1.0254825e+00   9.4707302e-01   3.3302275e-01   1.1300309e+00  -1.2584139e+00  -6.9957813e-01  -4.2023625e-02   2.4617825e-02   1.2467735e+00   1.2055862e+00   8.1986038e-01  -8.1837859e-02  -1.5528687e+00  -7.4023213e-02  -3.7143906e-01   6.4654735e-01   4.6378741e-01   1.0899222e+00   5.8817337e-01   1.5564020e+00   1.1460922e+00   1.3517073e-01  -2.0778331e+00  -8.3192178e-01  -4.9706399e-01   2.9654411e-01   1.4514780e+00   8.9746175e-01   1.1875025e-01  -6.8952199e-01  -1.2540735e+00  -5.0282284e-01  -8.6501905e-01  -3.1148966e-01   2.7141086e-01  -5.2933832e-01   2.0907656e-01  -2.9748031e-01  -1.5035174e-01  -7.1958812e-01  -9.0258511e-01  -7.8244098e-01  -6.1207076e-01  -3.4352865e-02   7.9026476e-01   3.5574583e-01  -7.9560616e-01
  -1.3345163e+00  -1.9076748e-01  -9.0964199e-01  -4.4815166e-01   1.1247102e+00   9.4923012e-01   1.1016710e+00   8.2499461e-01   1.6980331e-01  -9.5048137e-01  -1.0567291e+00   3.0367749e-01   2.9696362e-01   1.2322923e+00   1.1020125e+00  -3.5178196e-03  -1.0716403e+00   2.1434121e-01   8.1522958e-01  -1.2039650e+00  -1.4422865e-01  -1.2056148e+00  -8.3466060e-01  -1.8966050e-01  -2.9761381e-01   5.8901672e-01   1.8100827e-01   9.4838153e-01   6.8649875e-01   2.1152453e-01   8.2337647e-01  -1.1666466e+00  -6.6110880e-01   6.2796758e-02   1.2926625e-02   1.2742245e+00   9.8417263e-01   7.4803131e-01  -2.9020805e-01  -1.4126375e+00  -2.9270603e-02  -2.3180158e-01   6.8886190e-01   5.8753156e-01   1.0575633e+00   6.6290634e-01   1.4311726e+00   1.0956466e+00  -7.1970655e-02  -1.9715040e+00  -7.1512051e-01  -3.4323482e-01   4.0535032e-01   1.5618017e+00   8.7739538e-01   1.3143282e-01  -7.8804488e-01  -1.0529257e+00  -4.1791997e-01  -7.1311874e-01  -2.5053353e-01   3.4944873e-01  -4.9140079e-01   3.2037060e-01  -2.7805991e-01  -1.3538046e-01  -7.5010176e-01  -8.8560034e-01  -7.9749770e-01  -5.5614014e-01  -6.3427221e-03   5.9782617e-01   2.2485929e-01  -7.9129298e-01
  -1.2681901e+00  -1.4041834e-01  -8.2174097e-01  -4.2680984e-01   1.2327175e+00   8.0513651e-01   1.0764275e+00   5.3014047e-01   1.8015547e-01  -1.0038138e+00  -9.0681427e-01   3.8821764e-01   4.2016680e-01   1.1592271e+00   1.1494982e+00  -5.6115794e-02  -1.0477960e+00   1.7039807e-01   5.9960652e-01  -1.1949069e+00  -1.6580408e-01  -1.1458599e+00  -8.0002885e-01  -1.3020604e-01  -3.2535904e-01   6.1744679e-01   5.9067083e-02   8.7870426e-01   4.3584249e-01   1.0703404e-01   5.1676996e-01  -1.0761264e+00  -6.2361698e-01   1.6467137e-01   1.3489248e-03   1.3031648e+00   7.6570661e-01   6.8711538e-01  -4.9479168e-01  -1.2781524e+00   9.9601271e-03  -9.6284318e-02   7.1925385e-01   7.0356400e-01   1.0068701e+00   7.3984189e-01   1.2918862e+00   1.0513819e+00  -2.8508394e-01  -1.8665306e+00  -6.0715621e-01  -1.9601457e-01   4.9923677e-01   1.6721633e+00   8.4664274e-01   1.5947337e-01  -8.8526790e-01  -8.5903435e-01  -3.4530791e-01  -5.6510674e-01  -2.0424991e-01   4.3090386e-01  -4.5702677e-01   4.4733412e-01  -2.6290541e-01  -1.0952744e-01  -7.8060930e-01  -8.5326867e-01  -8.0839317e-01  -5.0338226e-01   2.3612214e-02   4.1721402e-01   1.0164482e-01  -7.7784621e-01
  -1.2069398e+00  -1.0034228e-01  -7.4031562e-01  -4.0852965e-01   1.3322718e+00   6.6406178e-01   1.0535816e+00   2.4576627e-01   1.9882535e-01  -1.0498171e+00  -7.6678265e-01   4.5534717e-01   5.4385381e-01   1.0749607e+00   1.2080555e+00  -1.0296548e-01  -1.0255340e+00   1.3464331e-01   3.9884906e-01  -1.1881381e+00  -1.7743982e-01  -1.0877997e+00  -7.6747204e-01  -7.5235730e-02  -3.4910763e-01   6.4543968e-01  -4.9795037e-02   8.1708281e-01   2.0531499e-01   1.9892925e-02   2.2184240e-01  -9.9083186e-01  -5.8938742e-01   2.5950741e-01  -7.9151448e-03   1.3303074e+00   5.6045603e-01   6.3627981e-01  -6.8773521e-01  -1.1549870e+00   4.2610282e-02   3.0308122e-02   7.3828792e-01   8.0759227e-01   9.4189363e-01   8.1528854e-01   1.1468992e+00   1.0120446e+00  -4.9408615e-01  -1.7666966e+00  -5.1075126e-01  -5.9832642e-02   5.7773720e-01   1.7786945e+00   8.1001764e-01   2.0000552e-01  -9.7661103e-01  -6.7786587e-01  -2.8652803e-01  -4.2616842e-01  -1.7265869e-01   5.1125156e-01  -4.2550326e-01   5.8556997e-01  -2.5119210e-01  -7.5976199e-02  -8.1037892e-01  -8.0959446e-01  -8.1599832e-01  -4.5657874e-01   5.4633254e-02   2.5379249e-01  -1.1348253e-02  -7.5812627e-01
  -1.1534927e+00  -7.1635193e-02  -6.6890801e-01  -3.9404625e-01   1.4193308e+00   5.3269892e-01   1.0306351e+00  -1.6536541e-02   2.2300571e-01  -1.0874448e+00  -6.3998753e-01   5.0401216e-01   6.6548341e-01   9.8567598e-01   1.2748600e+00  -1.3939053e-01  -1.0063294e+00   1.0882323e-01   2.1834909e-01  -1.1850412e+00  -1.8129403e-01  -1.0337272e+00  -7.3818797e-01  -2.6773758e-02  -3.6755401e-01   6.7110764e-01  -1.4042289e-01   7.6391535e-01   4.2290026e-03  -5.0571746e-02  -5.0627656e-02  -9.1411037e-01  -5.6033439e-01   3.4388184e-01  -1.2773342e-02   1.3524995e+00   3.7793779e-01   5.9370404e-01  -8.6187405e-01  -1.0476068e+00   6.7930632e-02   1.4386314e-01   7.4697273e-01   8.9614885e-01   8.6698836e-01   8.8576126e-01   1.0044197e+00   9.7572415e-01  -6.8923253e-01  -1.6751032e+00  -4.2802579e-01   6.1762669e-02   6.4112347e-01   1.8776447e+00   7.7223896e-01   2.4923092e-01  -1.0579689e+00  -5.1404435e-01  -2.4234233e-01  -3.0078865e-01  -1.5514821e-01   5.8591431e-01  -3.9615745e-01   7.2996383e-01  -2.4222965e-01  -3.8478471e-02  -8.3901185e-01  -7.5938684e-01  -8.2159263e-01  -4.1792769e-01   8.6086803e-02   1.1229258e-01  -1.1250336e-01  -7.3560417e-01
  -1.1100720e+00  -5.4819343e-02  -6.1023658e-01  -3.8385403e-01   1.4906342e+00   4.1711021e-01   1.0048955e+00  -2.4641060e-01   2.4937583e-01  -1.1162335e+00  -5.2886366e-01   5.3396130e-01   7.8283781e-01   8.9747143e-01   1.3464333e+00  -1.6141939e-01  -9.9125957e-01   9.4554665e-02   6.2307300e-02  -1.1864972e+00  -1.8007850e-01  -9.8537540e-01  -7.1306550e-01   1.3724806e-02  -3.7953638e-01   6.9292510e-01  -2.0838284e-01   7.1936161e-01  -1.5946096e-01  -1.0588216e-01  -2.9117405e-01  -8.4860384e-01  -5.3794777e-01   4.1515268e-01  -1.1403916e-02   1.3669043e+00   2.2645605e-01   5.5685461e-01  -1.0109910e+00  -9.5921516e-01   8.5501792e-02   2.4112130e-01   7.4666596e-01   9.6671850e-01   7.8660262e-01   9.4814212e-01   8.7212343e-01   9.4010139e-01  -8.6155390e-01  -1.5940971e+00  -3.6047196e-01   1.6621780e-01   6.9030584e-01   1.9655190e+00   7.3771078e-01   3.0270196e-01  -1.1258347e+00  -3.7119328e-01  -2.1272644e-01  -1.9259118e-01  -1.5051579e-01   6.5046716e-01  -3.6837684e-01   8.7492097e-01  -2.3545551e-01  -1.1133229e-03  -8.6639189e-01  -7.0794618e-01  -8.2671797e-01  -3.8900828e-01   1.1753321e-01  -3.4141516e-03  -2.0104038e-01  -7.1408206e-01
  -1.0783712e+00  -4.9891875e-02  -5.6614349e-01  -3.7822525e-01   1.5438123e+00   3.2243951e-01   9.7372957e-01  -4.3518524e-01   2.7437468e-01  -1.1362336e+00  -4.3487923e-01   5.4569920e-01   8.9399685e-01   8.1609042e-01   1.4188795e+00  -1.6594951e-01  -9.8102562e-01   9.3177869e-02  -6.6355885e-02  -1.1929025e+00  -1.7679493e-01  -9.4392506e-01  -6.9269065e-01   4.5367434e-02  -3.8415353e-01   7.0975210e-01  -2.5022213e-01   6.8334611e-01  -2.7954773e-01  -1.4819698e-01  -4.9202518e-01  -7.9622034e-01  -5.2326683e-01   4.7151514e-01  -2.4035429e-03   1.3711565e+00   1.1271073e-01   5.2280636e-01  -1.1300265e+00  -8.9169018e-01   9.5233395e-02   3.1978752e-01   7.3896285e-01   1.0178078e+00   7.0507707e-01   9.9981399e-01   7.5681682e-01   9.0272172e-01  -1.0032441e+00  -1.5252537e+00  -3.0895225e-01   2.5203409e-01   7.2669156e-01   2.0391944e+00   7.1033408e-01   3.5564943e-01  -1.1773873e+00  -2.5183706e-01  -1.9690795e-01  -1.0424162e-01  -1.5703313e-01   7.0083674e-01  -3.4161786e-01   1.0146359e+00  -2.3040895e-01   3.1980112e-02  -8.9260904e-01  -6.6071395e-01  -8.3301155e-01  -3.7078468e-01   1.4865728e-01  -9.0499148e-02  -2.7687041e-01  -6.9738923e-01
  -1.0595429e+00  -5.6401835e-02  -5.3759532e-01  -3.7723874e-01   1.5774398e+00   2.5267674e-01   9.3480719e-01  -5.7623999e-01   2.9448927e-01  -1.1479161e+00  -3.5853707e-01   5.4040576e-01   9.9728049e-01   7.4668778e-01   1.4881518e+00  -1.5085946e-01  -9.7599160e-01   1.0561694e-01  -1.6601944e-01  -1.2042197e+00  -1.7446195e-01  -9.1004621e-01  -6.7736720e-01   6.7785396e-02  -3.8086616e-01   7.2083206e-01  -2.6367878e-01   6.5556974e-01  -3.5187065e-01  -1.8007206e-01  -6.4739816e-01  -7.5814461e-01  -5.1687931e-01   5.1200707e-01   1.5092745e-02   1.3634886e+00   4.1494145e-02   4.8858286e-01  -1.2152403e+00  -8.4560679e-01   9.7346320e-02   3.7858821e-01   7.2557748e-01   1.0489588e+00   6.2646193e-01   1.0387627e+00   6.6416032e-01   8.6127103e-01  -1.1079882e+00  -1.4694105e+00  -2.7371966e-01   3.1877480e-01   7.5202418e-01   2.0960146e+00   6.9335360e-01   4.0333022e-01  -1.2105473e+00  -1.5736233e-01  -1.9344534e-01  -3.7412719e-02  -1.7253648e-01   7.3348547e-01  -3.1540417e-01   1.1433823e+00  -2.2669302e-01   5.6880369e-02  -9.1786574e-01  -6.2290906e-01  -8.4203409e-01  -3.6364161e-01   1.7919112e-01  -1.4730846e-01  -3.4042214e-01  -6.8907695e-01
  -1.0541997e+00  -7.3545637e-02  -5.2472889e-01  -3.8081187e-01   1.5910404e+00   2.1048635e-01   8.8631422e-01  -6.6526788e-01   3.0653697e-01  -1.1520646e+00  -2.9942471e-01   5.1982969e-01   1.0911787e+00   6.9363564e-01   1.5503293e+00  -1.1507016e-01  -9.7623569e-01   1.3226015e-01  -2.3631921e-01  -1.2200532e+00  -1.7585617e-01  -8.8396173e-01  -6.6714495e-01   8.1071196e-02  -3.6957437e-01   7.2576851e-01  -2.4782973e-01   6.3552779e-01  -3.7450987e-01  -2.0421535e-01  -7.5369817e-01  -7.3487800e-01  -5.1893991e-01   5.3646887e-01   4.1329322e-02   1.3428170e+00   1.5488027e-02   4.5148295e-01  -1.2643233e+00  -8.2033294e-01   9.2342077e-02   4.1727615e-01   7.0823199e-01   1.0607094e+00   5.5436450e-01   1.0636451e+00   5.9845776e-01   8.1383020e-01  -1.1712217e+00  -1.4267402e+00  -2.5445694e-01   3.6701864e-01   7.6822466e-01   2.1338651e+00   6.8924213e-01   4.4137198e-01  -1.2240077e+00  -8.8036718e-02  -2.0034006e-01   7.1939209e-03  -1.9453853e-01   7.4557215e-01  -2.8931933e-01   1.2558083e+00  -2.2393173e-01   7.0153741e-02  -9.4237846e-01  -5.9917408e-01  -8.5510772e-01  -3.6744243e-01   2.0884079e-01  -1.7343557e-01  -3.9246171e-01  -6.9213432e-01
  -1.0624274e+00  -1.0027102e-01  -5.2693305e-01  -3.8873104e-01   1.5850458e+00   1.9710966e-01   8.2711943e-01  -7.0043132e-01   3.0791923e-01  -1.1496688e+00  -2.5630883e-01   4.8616263e-01   1.1742880e+00   6.6036602e-01   1.6018821e+00  -5.8558736e-02  -9.8160342e-01   1.7287060e-01  -2.7805392e-01  -1.2397408e+00  -1.8328742e-01  -8.6552290e-01  -6.6185061e-01   8.5701789e-02  -3.5066108e-01   7.2448608e-01  -2.0316700e-01   6.2253567e-01  -3.4786717e-01  -2.2325543e-01  -8.0961922e-01  -7.2629825e-01  -5.2920238e-01   5.4546740e-01   7.5894799e-02   1.3087880e+00   3.5168554e-02   4.0936753e-01  -1.2764618e+00  -8.1418387e-01   8.0963697e-02   4.3658521e-01   6.8855938e-01   1.0545051e+00   4.9183264e-01   1.0738242e+00   5.6251868e-01   7.5908943e-01  -1.1903138e+00  -1.3968513e+00  -2.5033251e-01   3.9826023e-01   7.7725121e-01   2.1512299e+00   6.9962265e-01   4.6608814e-01  -1.2172427e+00  -4.3079172e-02  -2.1517337e-01   2.9780026e-02  -2.2035698e-01   7.3508223e-01  -2.6299754e-01   1.3472183e+00  -2.2173170e-01   6.9098022e-02  -9.6628479e-01  -5.9325722e-01  -8.7317923e-01  -3.8160077e-01   2.3722705e-01  -1.6973165e-01  -4.3392411e-01  -7.0874647e-01
  -1.0838087e+00  -1.3537684e-01  -5.4295560e-01  -4.0067747e-01   1.5607135e+00   2.1234546e-01   7.5688539e-01  -6.8240657e-01   2.9682848e-01  -1.1418262e+00  -2.2726800e-01   4.4190047e-01   1.2452712e+00   6.4925001e-01   1.6399067e+00   1.7671322e-02  -9.9175742e-01   2.2653589e-01  -2.9304990e-01  -1.2624524e+00  -1.9842460e-01  -8.5428598e-01  -6.6111746e-01   8.2456207e-02  -3.2499673e-01   7.1718309e-01  -1.3159528e-01   6.1576161e-01  -2.7462926e-01  -2.3953941e-01  -8.1614521e-01  -7.3172870e-01  -5.4706159e-01   5.4019312e-01   1.1773572e-01   1.2617821e+00   9.8821437e-02   3.6088369e-01  -1.2523525e+00  -8.2461741e-01   6.4151740e-02   4.3814073e-01   6.6802773e-01   1.0325713e+00   4.4127718e-01   1.0693705e+00   5.5759350e-01   6.9650695e-01  -1.1646711e+00  -1.3789013e+00  -2.6007011e-01   4.1476086e-01   7.8098795e-01   2.1472344e+00   7.2522834e-01   4.7474155e-01  -1.1905005e+00  -2.0775223e-02  -2.3525810e-01   3.1348592e-02  -2.4725297e-01   7.0092080e-01  -2.3611596e-01   1.4138245e+00  -2.1965470e-01   5.1942116e-02  -9.8956611e-01  -6.0775092e-01  -8.9671912e-01  -4.0515676e-01   2.6384804e-01  -1.3825264e-01  -4.6577086e-01  -7.4011257e-01
  -1.1174610e+00  -1.7759875e-01  -5.7102463e-01  -4.1624549e-01   1.5200141e+00   2.5460741e-01   6.7611691e-01  -6.1431685e-01   2.7239296e-01  -1.1296611e+00  -2.0985630e-01   3.8969931e-01   1.3028498e+00   6.6151425e-01   1.6623121e+00   1.1165663e-01  -1.0062171e+00   2.9166361e-01  -2.8399557e-01  -1.2872844e+00  -2.2218350e-01  -8.4958390e-01  -6.6441074e-01   7.2335331e-02  -2.9390434e-01   7.0428070e-01  -3.6350520e-02   6.1426481e-01  -1.5961728e-01  -2.5497094e-01  -7.7645293e-01  -7.5001279e-01  -5.7159987e-01   5.2234027e-01   1.6521856e-01   1.2028808e+00   2.0266416e-01   3.0561098e-01  -1.1941657e+00  -8.4845165e-01   4.2997329e-02   4.2433187e-01   6.4788517e-01   9.9775442e-01   4.0443060e-01   1.0510349e+00   5.8338156e-01   6.2640258e-01  -1.0957552e+00  -1.3717142e+00  -2.8202823e-01   4.1935703e-01   7.8116283e-01   2.1216730e+00   7.6589921e-01   4.6573564e-01  -1.1447780e+00  -1.8627675e-02  -2.5779605e-01   1.3579844e-02  -2.7257088e-01   6.4296373e-01  -2.0839325e-01   1.4529514e+00  -2.1720723e-01   1.7986385e-02  -1.0119939e+00  -6.4390698e-01  -9.2566327e-01  -4.3685189e-01   2.8806826e-01  -8.2145901e-02  -4.8888389e-01  -7.8633711e-01
  -1.1620874e+00  -2.2567015e-01  -6.0897612e-01  -4.3495565e-01   1.4654943e+00   3.2105286e-01   5.8614797e-01  -5.0155740e-01   2.3474879e-01  -1.1142642e+00  -2.0128517e-01   3.3223385e-01   1.3458340e+00   6.9719810e-01   1.6679433e+00   2.2057385e-01  -1.0243867e+00   3.6602409e-01  -2.5425514e-01  -1.3133431e+00  -2.5468140e-01  -8.5058647e-01  -6.7104929e-01   5.6489769e-02  -2.5908690e-01   6.8637390e-01   7.8155581e-02   6.1704011e-01  -9.5301233e-03  -2.7089756e-01  -6.9572174e-01  -7.7958815e-01  -6.0163753e-01   4.9397946e-01   2.1623439e-01   1.1337975e+00   3.4106649e-01   2.4412055e-01  -1.1054553e+00  -8.8208990e-01   1.8694822e-02   3.9815492e-01   6.2912471e-01   9.5334125e-01   3.8233722e-01   1.0201954e+00   6.3810713e-01   5.4998095e-01  -9.8701411e-01  -1.3738898e+00  -3.1428390e-01   4.1523943e-01   7.7929027e-01   2.0750209e+00   8.2061435e-01   4.3872196e-01  -1.0817777e+00  -3.3533272e-02  -2.8003242e-01  -2.1303710e-02  -2.9387014e-01   5.6206412e-01  -1.7959540e-01   1.4631771e+00  -2.1384900e-01  -3.2327529e-02  -1.0331039e+00  -7.0154100e-01  -9.5940118e-01  -4.7519880e-01   3.0913467e-01  -5.4824910e-03  -5.0399809e-01  -8.4640067e-01
  -1.2160394e+00  -2.7835453e-01  -6.5437955e-01  -4.5626342e-01   1.4001255e+00   4.0777290e-01   4.8907113e-01  -3.5151923e-01   1.8503702e-01  -1.0966506e+00  -1.9861233e-01   2.7206564e-01   1.3731851e+00   7.5515699e-01   1.6566372e+00   3.4086549e-01  -1.0455750e+00   4.4683981e-01  -2.0767063e-01  -1.3398084e+00  -2.9525793e-01  -8.5634863e-01  -6.8022633e-01   3.6158564e-02  -2.2252357e-01   6.6418791e-01   2.0655739e-01   6.2306505e-01   1.6740388e-01  -2.8804874e-01  -5.8085674e-01  -8.1855845e-01  -6.3578653e-01   4.5742959e-01   2.6833689e-01   1.0567812e+00   5.0685585e-01   1.7794764e-01  -9.9101353e-01  -9.2173862e-01  -7.5057719e-03   3.6303645e-01   6.1246383e-01   9.0286696e-01   3.7536818e-01   9.7878146e-01   7.1865767e-01   4.6928382e-01  -8.4372592e-01  -1.3838989e+00  -3.5471606e-01   4.0571955e-01   7.7663004e-01   2.0084275e+00   8.8755685e-01   3.9461625e-01  -1.0038456e+00  -6.1972973e-02  -2.9939964e-01  -7.0674372e-02  -3.0904174e-01   4.6001255e-01  -1.4955008e-01   1.4444021e+00  -2.0902085e-01  -9.7423178e-02  -1.0521994e+00  -7.7903259e-01  -9.9680865e-01  -5.1854432e-01   3.2621670e-01   8.6955341e-02  -5.1167309e-01  -9.1821116e-01
  -1.2773920e+00  -3.3444663e-01  -7.0465757e-01  -4.7956725e-01   1.3271456e+00   5.1002900e-01   3.8761775e-01  -1.7322334e-01   1.2532655e-01  -1.0777360e+00  -1.9892545e-01   2.1152894e-01   1.3841029e+00   8.3311550e-01   1.6292052e+00   4.6838931e-01  -1.0690050e+00   5.3091602e-01  -1.4836102e-01  -1.3659744e+00  -3.4255501e-01  -8.6584636e-01  -6.9103106e-01   1.2620254e-02  -1.8634566e-01   6.3854186e-01   3.4280864e-01   6.3134919e-01   3.6184738e-01  -3.0652412e-01  -4.4013717e-01  -8.6476382e-01  -6.7250689e-01   4.1513608e-01   3.1890182e-01   9.7449867e-01   6.9169084e-01   1.0948245e-01  -8.5667034e-01  -9.6360787e-01  -3.4345107e-02   3.2264600e-01   5.9833584e-01   8.4992389e-01   3.8325445e-01   9.2917864e-01   8.2077483e-01   3.8707844e-01  -6.7275711e-01  -1.4001641e+00  -4.0108355e-01   3.9400379e-01   7.7415268e-01   1.9236880e+00   9.6420906e-01   3.3552508e-01  -9.1388627e-01  -1.0020359e-01  -3.1364416e-01  -1.3163157e-01  -3.1640228e-01   3.3945386e-01  -1.1816855e-01   1.3978389e+00  -2.0218833e-01  -1.7467206e-01  -1.0683833e+00  -8.7342032e-01  -1.0363206e+00  -5.6512638e-01   3.3846478e-01   1.8991951e-01  -5.1229842e-01  -9.9872901e-01
  -1.3440245e+00  -3.9274748e-01  -7.5719561e-01  -5.0421913e-01   1.2499037e+00   6.2251942e-01   2.8500060e-01   2.3119138e-02   5.8471726e-02  -1.0583247e+00  -1.9950565e-01   1.5264038e-01   1.3781245e+00   9.2777268e-01   1.5873490e+00   5.9858314e-01  -1.0938214e+00   6.1480324e-01  -8.0526082e-02  -1.3912676e+00  -3.9464505e-01  -8.7800534e-01  -7.0247551e-01  -1.2845589e-02  -1.5270158e-01   6.1032001e-01   4.8049073e-01   6.4098112e-01   5.6382338e-01  -3.2582893e-01  -2.8280457e-01  -9.1585227e-01  -7.1016737e-01   3.6955915e-01   3.6529378e-01   8.8990305e-01   8.8648067e-01   4.1792320e-02  -7.0904239e-01  -1.0040875e+00  -6.0598208e-02   2.8070746e-01   5.8688907e-01   7.9797904e-01   4.0513323e-01   8.7412087e-01   9.3928758e-01   3.0668942e-01  -4.8224552e-01  -1.4211214e+00  -4.5109447e-01   3.8299386e-01   7.7250676e-01   1.8231918e+00   1.0474724e+00   2.6459114e-01  -8.1525572e-01  -1.4443966e-01  -3.2093113e-01  -2.0112509e-01  -3.1476255e-01   2.0376341e-01  -8.5472061e-02   1.3259246e+00  -1.9289597e-01  -2.6054754e-01  -1.0806138e+00  -9.8058404e-01  -1.0760374e+00  -6.1312683e-01   3.4507815e-01   2.9795996e-01  -5.0612505e-01  -1.0841561e+00
  -1.4137066e+00  -4.5202132e-01  -8.0944039e-01  -5.2953799e-01   1.1717131e+00   7.3965852e-01   1.8473057e-01   2.2660021e-01  -1.2082894e-02  -1.0391060e+00  -1.9796320e-01   9.7038309e-02   1.3552228e+00   1.0349565e+00   1.5335175e+00   7.2664194e-01  -1.1191003e+00   6.9498066e-01  -8.2619386e-03  -1.4152415e+00  -4.4919582e-01  -8.9172335e-01  -7.1352823e-01  -3.8987716e-02  -1.2362369e-01   5.8045022e-01   6.1313729e-01   6.5117202e-01   7.6320760e-01  -3.4494891e-01  -1.1860951e-01  -9.6935161e-01  -7.4710901e-01   3.2307546e-01   4.0502839e-01   8.0609564e-01   1.0818291e+00  -2.1607836e-02  -5.5523987e-01  -1.0398940e+00  -8.5115393e-02   2.4081807e-01   5.7799451e-01   7.5021229e-01   4.3960528e-01   8.1657169e-01   1.0683753e+00   2.3178737e-01  -2.8121825e-01  -1.4452693e+00  -5.0246544e-01   3.7512915e-01   7.7198724e-01   1.7098444e+00   1.1338067e+00   1.8577210e-01  -7.1163245e-01  -1.9101437e-01  -3.1992226e-01  -2.7606564e-01  -3.0346866e-01   5.6890945e-02  -5.1621278e-02   1.2321613e+00  -1.8082519e-01  -3.5083880e-01  -1.0877784e+00  -1.0955000e+00  -1.1138530e+00  -6.6072138e-01   3.4537320e-01   4.0569220e-01  -4.9331363e-01  -1.1701727e+00
  -1.4841828e+00  -5.1094662e-01  -8.5898595e-01  -5.5482803e-01   1.0957202e+00   8.5585309e-01   9.0421566e-02   4.2613818e-01  -8.2533708e-02  -1.0206538e+00  -1.9233738e-01   4.5953283e-02   1.3158897e+00   1.1498212e+00   1.4707177e+00   8.4769954e-01  -1.1438633e+00   7.6804675e-01   6.4604798e-02  -1.4375542e+00  -5.0365578e-01  -9.0589272e-01  -7.2315549e-01  -6.4607731e-02  -1.0090815e-01   5.4988743e-01   7.3455597e-01   6.6129179e-01   9.5021809e-01  -3.6245762e-01   4.2661199e-02  -1.0227456e+00  -7.8171180e-01   2.7789546e-01   4.3591727e-01   7.2618909e-01   1.2684790e+00  -7.7016583e-02  -4.0254413e-01  -1.0681863e+00  -1.0685931e-01   2.0628275e-01   5.7126255e-01   7.0938147e-01   4.8480256e-01   7.5960071e-01   1.2018460e+00   1.6615023e-01  -7.9164139e-02  -1.4711999e+00  -5.5297242e-01   3.7228010e-01   7.7250887e-01   1.5869654e+00   1.2193826e+00   1.0357024e-01  -6.0687290e-01  -2.3651169e-01  -3.0982478e-01  -3.5342120e-01  -2.8241645e-01  -9.6820226e-02  -1.6943684e-02   1.1208965e+00  -1.6584872e-01  -4.4091092e-01  -1.0887794e+00  -1.2125505e+00  -1.1475984e+00  -7.0612930e-01   3.3884395e-01   5.0805290e-01  -4.7399162e-01  -1.2522048e+00
  -1.5532521e+00  -5.6807378e-01  -9.0364715e-01  -5.7939997e-01   1.0247941e+00   9.6576092e-01   5.5963745e-03   6.1100480e-01  -1.4896866e-01  -1.0034276e+00  -1.8115666e-01   2.1014119e-04   1.2611959e+00   1.2670754e+00   1.4022969e+00   9.5701000e-01  -1.1671000e+00   8.3090410e-01   1.3465876e-01  -1.4579353e+00  -5.5544546e-01  -9.1942432e-01  -7.3036995e-01  -8.8580752e-02  -8.6014414e-02   5.1960048e-01   8.3912948e-01   6.7089627e-01   1.1158759e+00  -3.7664643e-01   1.9165370e-01  -1.0735535e+00  -8.1246104e-01   2.3599705e-01   4.5618853e-01   6.5317795e-01   1.4377359e+00  -1.2081816e-01  -2.5807169e-01  -1.0866530e+00  -1.2493637e-01   1.7997012e-01   5.6607184e-01   6.7772141e-01   5.3846816e-01   7.0626095e-01   1.3334194e+00   1.1341414e-01   1.1441681e-01  -1.4976208e+00  -6.0049358e-01   3.7569547e-01   7.7359221e-01   1.4581661e+00   1.3002398e+00   2.2734618e-02  -5.0485447e-01  -2.7786627e-01  -2.9040926e-01  -4.3029791e-01  -2.5204149e-01  -2.5282779e-01   1.8044686e-02   9.9705956e-01  -1.4807430e-01  -5.2599296e-01  -1.0826243e+00  -1.3258689e+00  -1.1751881e+00  -7.4766317e-01   3.2520768e-01   6.0053078e-01  -4.4831159e-01  -1.3257051e+00
  -1.6188376e+00  -6.2180194e-01  -9.4152084e-01  -6.0259434e-01   9.6144024e-01   1.0645215e+00  -6.6495263e-02   7.7132967e-01  -2.0761892e-01  -9.8777386e-01  -1.6345974e-01  -3.9741599e-02   1.1928193e+00   1.3812292e+00   1.3317127e+00   1.0501219e+00  -1.1877994e+00   8.8092652e-01   1.9900802e-01  -1.4761471e+00  -6.0214349e-01  -9.3127533e-01  -7.3428234e-01  -1.0987576e-01  -7.9991304e-02   4.9055997e-01   9.2208031e-01   6.7974344e-01   1.2524160e+00  -3.8566848e-01   3.1988731e-01  -1.1194120e+00  -8.3801040e-01   1.9907621e-01   4.6457652e-01   5.8982239e-01   1.5818516e+00  -1.4974412e-01  -1.2844535e-01  -1.0935699e+00  -1.3862320e-01   1.6419617e-01   5.6161037e-01   6.5688077e-01   5.9804914e-01   6.5947178e-01   1.4569987e+00   7.6830066e-02   2.9046396e-01  -1.5233649e+00  -6.4304861e-01   3.8599900e-01   7.7437023e-01   1.3272110e+00   1.3724459e+00  -5.2044713e-02  -4.0931603e-01  -3.1242892e-01  -2.6199746e-01  -5.0400516e-01  -2.1328649e-01  -4.0658804e-01   5.2625812e-02   8.6587432e-01  -1.2787351e-01  -6.0147509e-01  -1.0685139e+00  -1.4296929e+00  -1.1947611e+00  -7.8377887e-01   3.0443171e-01   6.7935953e-01  -4.1650506e-01  -1.3864274e+00
  -1.6790443e+00  -6.7038443e-01  -9.7103318e-01  -6.2380316e-01   9.0773932e-01   1.1479514e+00  -1.2303659e-01   8.9855513e-01  -2.5509592e-01  -9.7392907e-01  -1.3878145e-01  -7.3775434e-02   1.1130374e+00   1.4868457e+00   1.2623069e+00   1.1230377e+00  -1.2049872e+00   9.1609851e-01   2.5536332e-01  -1.4919476e+00  -6.4165583e-01  -9.4048038e-01  -7.3415187e-01  -1.2757459e-01  -8.3431029e-02   4.6372566e-01   9.7968832e-01   6.8779836e-01   1.3536266e+00  -3.8768813e-01   4.2014406e-01  -1.1581569e+00  -8.5723832e-01   1.6851470e-01   4.6037922e-01   5.3854910e-01   1.6943508e+00  -1.6110768e-01  -1.9491577e-02  -1.0878327e+00  -1.4738693e-01   1.6063914e-01   5.5693087e-01   6.4789740e-01   6.6080323e-01   6.2191239e-01   1.5669257e+00   5.9043741e-02   4.4077883e-01  -1.5473894e+00  -6.7883661e-01   4.0322778e-01   7.7362189e-01   1.1978708e+00   1.4322484e+00  -1.1643031e-01  -3.2370629e-01  -3.3800223e-01  -2.2542184e-01  -5.7210555e-01  -1.6754809e-01  -5.5374565e-01   8.5877753e-02   7.3256478e-01  -1.0589066e-01  -6.6319522e-01  -1.0459228e+00  -1.5187097e+00  -1.2048080e+00  -8.1312373e-01   2.7674088e-01   7.4166540e-01  -3.7892916e-01  -1.4306820e+00
  -1.7322006e+00  -7.1196841e-01  -9.9097376e-01  -6.4248811e-01   8.6531134e-01   1.2127006e+00  -1.6177623e-01   9.8582090e-01  -2.8860103e-01  -9.6202813e-01  -1.0710929e-01  -1.0202120e-01   1.0246795e+00   1.5787854e+00   1.1970998e+00   1.1723566e+00  -1.2177659e+00   9.3511982e-01   3.0208035e-01  -1.5050600e+00  -6.7235981e-01  -9.4618212e-01  -7.2942899e-01  -1.4088999e-01  -9.6450192e-02   4.4003226e-01   1.0094523e+00   6.9522442e-01   1.4151089e+00  -3.8102786e-01   4.8678543e-01  -1.1878995e+00  -8.6929248e-01   1.4536370e-01   4.4348432e-01   5.0137116e-01   1.7702921e+00  -1.5299712e-01   6.4016717e-02  -1.0689648e+00  -1.5089618e-01   1.7028977e-01   5.5101635e-01   6.5121032e-01   7.2391684e-01   5.9592922e-01   1.6582071e+00   6.1911958e-02   5.5839743e-01  -1.5687671e+00  -7.0627402e-01   4.2690156e-01   7.6983418e-01   1.0737748e+00   1.4762186e+00  -1.6670202e-01  -2.5104700e-01  -3.5285090e-01  -1.8196107e-01  -6.3245116e-01  -1.1660682e-01  -6.9030623e-01   1.1668600e-01   6.0207488e-01  -8.3031518e-02  -7.0769618e-01  -1.0146663e+00  -1.5883661e+00  -1.2042778e+00  -8.3458065e-01   2.4260832e-01   7.8556193e-01  -3.3610509e-01  -1.4555524e+00
  -1.7768862e+00  -7.4466771e-01  -1.0005136e+00  -6.5819163e-01   8.3530318e-01   1.2563663e+00  -1.8112988e-01   1.0282576e+00  -3.0609739e-01  -9.5211846e-01  -6.8817199e-02  -1.2479431e-01   9.3103772e-01   1.6524310e+00   1.1386142e+00   1.1953911e+00  -1.2253521e+00   9.3747079e-01   3.3816462e-01  -1.5151535e+00  -6.9321710e-01  -9.4765908e-01  -7.1978444e-01  -1.4918036e-01  -1.1869449e-01   4.2037242e-01   1.0101919e+00   7.0236307e-01   1.4344396e+00  -3.6430705e-01   5.1598149e-01  -1.2070941e+00  -8.7361807e-01   1.3034385e-01   4.1436678e-01   4.7982701e-01   1.8064503e+00  -1.2441820e-01   1.1855691e-01  -1.0371030e+00  -1.4902336e-01   1.9343727e-01   5.4285353e-01   6.6670459e-01   7.8463035e-01   5.8345937e-01   1.7267080e+00   8.6365162e-02   6.3789290e-01  -1.5866736e+00  -7.2403294e-01   4.5611283e-01   7.6129192e-01   9.5826739e-01   1.5013780e+00  -1.9997913e-01  -1.9382054e-01  -3.5569531e-01  -1.3325564e-01  -6.8320865e-01  -6.2539996e-02  -8.1278480e-01   1.4376968e-01   4.7881799e-01  -6.0431780e-02  -7.3243756e-01  -9.7495169e-01  -1.6351297e+00  -1.1926584e+00  -8.4730477e-01   2.0273441e-01   8.1018978e-01  -2.8874797e-01  -1.4590694e+00
  -1.8119454e+00  -7.6666488e-01  -9.9920769e-01  -6.7054071e-01   8.1839524e-01   1.2775678e+00  -1.8025024e-01   1.0231773e+00  -3.0643697e-01  -9.4418217e-01  -2.4584899e-02  -1.4253022e-01   8.3574097e-01   1.7038855e+00   1.0887430e+00   1.1902599e+00  -1.2271061e+00   9.2343710e-01   3.6323850e-01  -1.5218335e+00  -7.0385207e-01  -9.4434644e-01  -7.0511998e-01  -1.5195824e-01  -1.4936186e-01   4.0557729e-01   9.8208754e-01   7.0969962e-01   1.4112405e+00  -3.3656688e-01   5.0584124e-01  -1.2145881e+00  -8.6996903e-01   1.2385868e-01   3.7406121e-01   4.7493778e-01   1.8014224e+00  -7.5381885e-02   1.4198039e-01  -9.9296011e-01  -1.4183547e-01   2.2969185e-01   5.3150724e-01   6.9378154e-01   8.4036408e-01   5.8597003e-01   1.7693080e+00   1.3232313e-01   6.7559455e-01  -1.6003693e+00  -7.3107864e-01   4.8962890e-01   7.4618791e-01   8.5427831e-01   1.5053107e+00  -2.1438850e-01  -1.5388705e-01  -3.4569527e-01  -8.1209848e-02  -7.2287579e-01  -7.6226095e-03  -9.1832359e-01   1.6572247e-01   3.6646973e-01  -3.9407144e-02  -7.3594882e-01  -9.2740859e-01  -1.6566837e+00  -1.1700264e+00  -8.5074784e-01   1.5801953e-01   8.1570111e-01  -2.3778822e-01  -1.4403279e+00
  -1.8364878e+00  -7.7633319e-01  -9.8698000e-01  -6.7924175e-01   8.1482228e-01   1.2759787e+00  -1.5906749e-01   9.7015622e-01  -2.8943786e-01  -9.3816516e-01   2.4690294e-02  -1.5573404e-01   7.4259200e-01   1.7301348e+00   1.0486602e+00   1.1559527e+00  -1.2225477e+00   8.9409425e-01   3.7747308e-01  -1.5246443e+00  -7.0459304e-01  -9.3584535e-01  -6.8555651e-01  -1.4889130e-01  -1.8724046e-01   3.9639380e-01   9.2666140e-01   7.1781662e-01   1.3471480e+00  -2.9737762e-01   4.5643916e-01  -1.2096532e+00  -8.5839853e-01   1.2602046e-01   3.2411268e-01   4.8717874e-01   1.7556506e+00  -6.9356929e-03   1.3355997e-01  -9.3776569e-01  -1.2957308e-01   2.7804163e-01   5.1618984e-01   7.3144534e-01   8.8883683e-01   6.0441324e-01   1.7840178e+00   1.9866707e-01   6.6971448e-01  -1.6091845e+00  -7.2670362e-01   5.2599993e-01   7.2274509e-01   7.6420715e-01   1.4862571e+00  -2.0917199e-01  -1.3243482e-01  -3.2243190e-01  -2.7885950e-02  -7.5029281e-01   4.5782947e-02  -1.0047777e+00   1.8106892e-01   2.6781383e-01  -2.1389461e-02  -7.1791593e-01  -8.7309739e-01  -1.6520457e+00  -1.1370649e+00  -8.4466789e-01   1.0953655e-01   8.0319097e-01  -1.8438444e-01  -1.3995454e+00
  -1.8498827e+00  -7.7236515e-01  -9.6409308e-01  -6.8406730e-01   8.2440341e-01   1.2523201e+00  -1.1830252e-01   8.7100322e-01  -2.5590890e-01  -9.3401068e-01   7.7982853e-02  -1.6494899e-01   6.5538180e-01   1.7291701e+00   1.0187816e+00   1.0923653e+00  -1.2113559e+00   8.5125346e-01   3.8148970e-01  -1.5230803e+00  -6.9647413e-01  -9.2191713e-01  -6.6140061e-01  -1.3979440e-01  -2.3075550e-01   3.9345903e-01   8.4669835e-01   7.2733504e-01   1.2456879e+00  -2.4692434e-01   3.6974031e-01  -1.1919926e+00  -8.3923131e-01   1.3668532e-01   2.6650960e-01   5.1646305e-01   1.6713665e+00   7.8859637e-02   9.3960354e-02  -8.7318521e-01  -1.1261981e-01   3.3693880e-01   4.9631960e-01   7.7839685e-01   9.2816860e-01   6.3919414e-01   1.7700510e+00   2.8326530e-01   6.2038118e-01  -1.6125078e+00  -7.1055442e-01   5.6366742e-01   6.8934054e-01   6.8983156e-01   1.4431873e+00  -1.8472891e-01  -1.2996333e-01  -2.8589016e-01   2.4604330e-02  -7.6465064e-01   9.5342705e-02  -1.0707675e+00   1.8833346e-01   1.8464709e-01  -7.8521279e-03  -6.7919641e-01  -8.1349319e-01  -1.6216061e+00  -1.0950472e+00  -8.2912129e-01   5.8507750e-02   7.7458114e-01  -1.2992614e-01  -1.3380602e+00
  -1.8517456e+00  -7.5389291e-01  -9.3110247e-01  -6.8483747e-01   8.4657531e-01   1.2083137e+00  -5.9455709e-02   7.2962605e-01  -2.0762135e-01  -9.3169250e-01   1.3422309e-01  -1.7074634e-01   5.7769172e-01   1.7000698e+00   9.9877475e-01   1.0003094e+00  -1.1933509e+00   7.9737316e-01   3.7623821e-01  -1.5166000e+00  -6.8119778e-01  -9.0246452e-01  -6.3309194e-01  -1.2461235e-01  -2.7802338e-01   3.9727138e-01   7.4611418e-01   7.3884522e-01   1.1120651e+00  -1.8606736e-01   2.4943112e-01  -1.1617226e+00  -8.1301929e-01   1.5549420e-01   2.0360063e-01   5.6213473e-01   1.5524617e+00   1.7900430e-01   2.5140389e-02  -8.0122055e-01  -9.1463105e-02   4.0440910e-01   4.7156285e-01   8.3312516e-01   9.5696007e-01   6.9015072e-01   1.7278528e+00   3.8304995e-01   5.2958427e-01  -1.6097823e+00  -6.8264748e-01   6.0106926e-01   6.4462172e-01   6.3223849e-01   1.3758554e+00  -1.4259244e-01  -1.4629687e-01  -2.3644592e-01   7.4205651e-02  -7.6549782e-01   1.3886736e-01  -1.1156972e+00   1.8612014e-01   1.1774497e-01  -2.2937461e-04  -6.2176372e-01  -7.5044526e-01  -1.5670856e+00  -1.0457853e+00  -8.0443574e-01   6.2874397e-03   7.3246382e-01  -7.6024191e-02  -1.2582692e+00
  -1.8419246e+00  -7.2058605e-01  -8.8879995e-01  -6.8139909e-01   8.8042529e-01   1.1465944e+00   1.5226616e-02   5.5180015e-01  -1.4722805e-01  -9.3124185e-01   1.9237007e-01  -1.7373203e-01   5.1269968e-01   1.6430334e+00   9.8761155e-01   8.8149299e-01  -1.1684628e+00   7.3543979e-01   3.6286159e-01  -1.5046457e+00  -6.6105829e-01  -8.7749754e-01  -6.0113571e-01  -1.0339580e-01  -3.2691131e-01   4.0815939e-01   6.2977423e-01   7.5283022e-01   9.5287533e-01  -1.1637293e-01   1.0066976e-01  -1.1193330e+00  -7.8048609e-01   1.8191554e-01   1.3799824e-01   6.2296869e-01   1.4042835e+00   2.8968014e-01  -6.9805013e-02  -7.2409604e-01  -6.6652523e-02   4.7817601e-01   4.4185613e-01   8.9398815e-01   9.7434236e-01   7.5654401e-01   1.6590783e+00   4.9413683e-01   4.0103783e-01  -1.6005133e+00  -6.4337061e-01   6.3673605e-01   5.8760728e-01   5.9178366e-01   1.2848312e+00  -8.5341441e-02  -1.8062435e-01  -1.7485438e-01   1.1901845e-01  -7.5274692e-01   1.7442311e-01  -1.1397451e+00   1.7319872e-01   6.6886974e-02   1.6535657e-04  -5.4858659e-01  -6.8611096e-01  -1.4914156e+00  -9.9154840e-01  -7.7116690e-01  -4.5649754e-02   6.7991407e-01  -2.4484979e-02  -1.1635111e+00
  -1.8204837e+00  -6.7271157e-01  -8.3815052e-01  -6.7360576e-01   9.2472092e-01   1.0705856e+00   1.0280720e-01   3.4485499e-01  -7.8133431e-02  -9.3276437e-01   2.5146965e-01  -1.7456170e-01   4.6300689e-01   1.5593719e+00   9.8365907e-01   7.3847786e-01  -1.1366874e+00   6.6882376e-01   3.4255759e-01  -1.4866601e+00  -6.3882860e-01  -8.4709080e-01  -5.6602927e-01  -7.6272097e-02  -3.7510189e-01   4.2625026e-01   5.0326983e-01   7.6958654e-01   7.7575502e-01  -4.0110317e-02  -7.0227828e-02  -1.0656266e+00  -7.4246522e-01   2.1528665e-01   7.2470460e-02   6.9717947e-01   1.2333731e+00   4.0641192e-01  -1.8684610e-01  -6.4413747e-01  -3.8759675e-02   5.5579088e-01   4.0740786e-01   9.5927737e-01   9.7999415e-01   8.3705828e-01   1.5665241e+00   6.1198155e-01   2.3997132e-01  -1.5842849e+00  -5.9346875e-01   6.6937373e-01   5.1776711e-01   5.6808082e-01   1.1715085e+00  -1.6454544e-02  -2.3155864e-01  -1.0223743e-01   1.5738799e-01  -7.2667822e-01   2.0042995e-01  -1.1438230e+00   1.4859084e-01   3.0937347e-02  -7.7811149e-03  -4.6344974e-01  -6.2286624e-01  -1.3985511e+00  -9.3495079e-01  -7.3004051e-01  -9.5718232e-02   6.2028304e-01   2.2733364e-02  -1.0578992e+00
  -1.7876851e+00  -6.1114830e-01  -7.8022659e-01  -6.6130406e-01   9.7793662e-01   9.8433631e-01   1.9973427e-01   1.1729568e-01  -4.3199707e-03  -9.3644125e-01   3.1069439e-01  -1.7395395e-01   4.3049705e-01   1.4514493e+00   9.8480039e-01   5.7460945e-01  -1.0980381e+00   6.0111695e-01   3.1644946e-01  -1.4621032e+00  -6.1761409e-01  -8.1133515e-01  -5.2819080e-01  -4.3415372e-02  -4.2016417e-01   4.5143896e-01   3.7266034e-01   7.8914833e-01   5.8898538e-01   3.9788659e-02  -2.5614578e-01  -1.0016479e+00  -6.9983858e-01   2.5485104e-01   9.8246883e-03   7.8243965e-01   1.0471477e+00   5.2426225e-01  -3.2124955e-01  -5.6365103e-01  -8.3436419e-03   6.3476002e-01   3.6867955e-01   1.0272656e+00   9.7412628e-01   9.2981302e-01   1.4540082e+00   7.3156172e-01   5.2861626e-02  -1.5607854e+00  -5.3401250e-01   6.9792556e-01   4.3507743e-01   5.6002229e-01   1.0380858e+00   5.9886511e-02  -2.9721052e-01  -2.0064299e-02   1.8798016e-01  -6.8793995e-01   2.1574181e-01  -1.1295123e+00   1.1165112e-01   7.9735468e-03  -2.4909561e-02  -3.7073046e-01  -5.6319529e-01  -1.2932292e+00  -8.7881858e-01  -6.8188566e-01  -1.4223236e-01   5.5698472e-01   6.3585098e-02  -9.4611454e-01
  -1.7439699e+00  -5.3734892e-01  -7.1614527e-01  -6.4432805e-01   1.0382785e+00   8.9232702e-01   3.0193991e-01  -1.2162023e-01   6.9860526e-02  -9.4251519e-01   3.6936480e-01  -1.7269068e-01   4.1623814e-01   1.3225804e+00   9.8857576e-01   3.9392204e-01  -1.0525015e+00   5.3595871e-01   2.8547681e-01  -1.4304675e+00  -6.0067945e-01  -7.7029186e-01  -4.8789852e-01  -5.0195970e-03  -4.5963102e-01   4.8336214e-01   2.4419171e-01   8.1122262e-01   4.0107161e-01   1.1980957e-01  -4.4954860e-01  -9.2860358e-01  -6.5348070e-01   2.9978890e-01  -4.7214082e-02   8.7591237e-01   8.5354543e-01   6.3805110e-01  -4.6782404e-01  -4.8481133e-01   2.4073788e-02   7.1266193e-01   3.2635004e-01   1.0962373e+00   9.5743484e-01   1.0323886e+00   1.3262033e+00   8.4757728e-01  -1.5288120e-01  -1.5298360e+00  -4.6635109e-01   7.2160894e-01   3.4005094e-01   5.6583042e-01   8.8751949e-01   1.3903124e-01  -3.7527185e-01   6.9879600e-02   2.0984081e-01  -6.3754284e-01   2.1970303e-01  -1.0989769e+00   6.2135764e-02  -4.5460381e-03  -5.1727465e-02  -2.7514305e-01  -5.0956481e-01  -1.1806872e+00  -8.2603877e-01  -6.2756508e-01  -1.8342512e-01   4.9328870e-01   9.6020409e-02  -8.3316761e-01
  -1.6899344e+00  -4.5325390e-01  -6.4701292e-01  -6.2250522e-01   1.1037117e+00   7.9925057e-01   4.0496120e-01  -3.6233166e-01   1.3992020e-01  -9.5126036e-01   4.2695340e-01  -1.7159632e-01   4.2042949e-01   1.1768855e+00   9.9233398e-01   2.0101878e-01  -1.0000034e+00   4.7685870e-01   2.5031611e-01  -1.3912926e+00  -5.9125689e-01  -7.2395423e-01  -4.4524828e-01   3.8722597e-02  -4.9108389e-01   5.2138039e-01   1.2400290e-01   8.3514318e-01   2.2031751e-01   1.9597539e-01  -6.4286378e-01  -8.4778443e-01  -6.0421434e-01   3.4924116e-01  -9.6124448e-02   9.7430309e-01   6.6064605e-01   7.4259099e-01  -6.2116674e-01  -4.0956521e-01   5.8021270e-02   7.8724894e-01   2.8126612e-01   1.1645080e+00   9.3102905e-01   1.1418703e+00   1.1884269e+00   9.5466026e-01  -3.6926106e-01  -1.4914160e+00  -3.9205245e-01   7.3992410e-01   2.3374119e-01   5.8313796e-01   7.2344401e-01   2.1611854e-01  -4.6310547e-01   1.6554030e-01   2.2243629e-01  -5.7684461e-01   2.1217820e-01  -1.0548578e+00   2.5316327e-04  -9.5871464e-03  -8.8361300e-02  -1.8146864e-01  -4.6428898e-01  -1.0663582e+00  -7.7940134e-01  -5.6790844e-01  -2.1747962e-01   4.3213203e-01   1.1808547e-01  -7.2414026e-01
  -1.6263034e+00  -3.6116473e-01  -5.7387958e-01  -5.9567384e-01   1.1719935e+00   7.0977862e-01   5.0408383e-01  -5.9542636e-01   2.0147975e-01  -9.6294121e-01   4.8307617e-01  -1.7149274e-01   4.4239397e-01   1.0191096e+00   9.9338444e-01   9.2620905e-04  -9.4039039e-01   4.2702384e-01   2.1133728e-01  -1.3441828e+00  -5.9234767e-01  -6.7222242e-01  -4.0013473e-01   8.7630940e-02  -5.1224498e-01   5.6457134e-01   1.7834139e-02   8.5985060e-01   5.4418159e-02   2.6400419e-01  -8.2884715e-01  -7.6049320e-01  -5.5277888e-01   4.0232743e-01  -1.3470368e-01   1.0739335e+00   4.7628759e-01   8.3292563e-01  -7.7590088e-01  -3.3955689e-01   9.3080473e-02   8.5653033e-01   2.3438528e-01   1.2304365e+00   8.9634116e-01   1.2549123e+00   1.0463966e+00   1.0475856e+00  -5.8806138e-01  -1.4456776e+00  -3.1283371e-01   7.5263669e-01   1.1772289e-01   6.0909601e-01   5.5006172e-01   2.8634210e-01  -5.5783801e-01   2.6466139e-01   2.2567240e-01  -5.0752358e-01   1.9355388e-01  -1.0001517e+00  -7.3308277e-02  -1.0329473e-02  -1.3452713e-01  -9.4286862e-02  -4.2939453e-01  -9.5556430e-01  -7.4144332e-01  -5.0365560e-01  -2.4257724e-01   3.7596159e-01   1.2803193e-01  -6.2392162e-01
  -1.5538981e+00  -2.6359102e-01  -4.9770536e-01  -5.6371018e-01   1.2407187e+00   6.2832633e-01   5.9450737e-01  -8.1207421e-01   2.5050954e-01  -9.7776600e-01   5.3747479e-01  -1.7313238e-01   4.8060951e-01   8.5441557e-01   9.8914031e-01  -2.0107373e-01  -8.7343415e-01   3.8919917e-01   1.6860009e-01  -1.2888268e+00  -6.0652860e-01  -6.1489710e-01  -3.5225984e-01   1.4153854e-01  -5.2107319e-01   6.1173848e-01  -6.9248042e-02   8.8390348e-01  -8.9907906e-02   3.1949810e-01  -1.0009125e+00  -6.6798421e-01  -4.9981304e-01   4.5815936e-01  -1.6116961e-01   1.1708440e+00   3.0769686e-01   9.0456060e-01  -9.2689511e-01  -2.7607571e-01   1.2887875e-01   9.1883550e-01   1.8671604e-01   1.2924413e+00   8.5502610e-01   1.3678280e+00   9.0596411e-01   1.1214766e+00  -8.0121418e-01  -1.3929478e+00  -2.3048624e-01   7.5973991e-01  -5.9489224e-03   6.4050380e-01   3.7200371e-01   3.4520725e-01  -6.5645703e-01   3.6486695e-01   2.1989079e-01  -4.3153929e-01   1.6471258e-01  -9.3807723e-01  -1.5737804e-01  -9.9548910e-03  -1.8952092e-01  -1.7725847e-02  -4.0649458e-01  -8.5322257e-01  -7.1430358e-01  -4.3541368e-01  -2.5696381e-01   3.2661549e-01   1.2442879e-01  -5.3695133e-01
  -1.4736058e+00  -1.6308905e-01  -4.1933973e-01  -5.2656235e-01   1.3073774e+00   5.5883013e-01   6.7152749e-01  -1.0044226e+00   2.8355204e-01  -9.9584223e-01   5.8999489e-01  -1.7711843e-01   5.3277551e-01   6.8816017e-01   9.7724556e-01  -3.9963092e-01  -7.9885591e-01   3.6552869e-01   1.2188874e-01  -1.2250238e+00  -6.3577880e-01  -5.5169190e-01  -3.0116631e-01   2.0028149e-01  -5.1586069e-01   6.6143654e-01  -1.3309444e-01   9.0552388e-01  -2.0722736e-01   3.5815559e-01  -1.1534123e+00  -5.7141782e-01  -4.4585182e-01   5.1585160e-01  -1.7424263e-01   1.2609208e+00   1.6115616e-01   9.5367430e-01  -1.0694588e+00  -2.2002728e-01   1.6507565e-01   9.7285806e-01   1.3926143e-01   1.3490201e+00   8.0886023e-01   1.4767045e+00   7.7283786e-01   1.1719975e+00  -1.0011559e+00  -1.3337139e+00  -1.4679946e-01   7.6140653e-01  -1.3479887e-01   6.7395555e-01   1.9416575e-01   3.8876234e-01  -7.5591101e-01   4.6375905e-01   2.0584233e-01  -3.5107867e-01   1.2698220e-01  -8.7193723e-01  -2.5032736e-01  -1.1446967e-02  -2.5222982e-01   4.4753478e-02  -3.9668192e-01  -7.6358582e-01  -6.9959916e-01  -3.6363293e-01  -2.5903357e-01   2.8524982e-01   1.0626589e-01  -4.6698524e-01
  -1.3863514e+00  -6.2107998e-02  -3.3951284e-01  -4.8428650e-01   1.3694292e+00   5.0455217e-01   7.3072974e-01  -1.1659348e+00   2.9791097e-01  -1.0171397e+00   6.4056449e-01  -1.8382402e-01   5.9590744e-01   5.2567034e-01   9.5568101e-01  -5.8952446e-01  -7.1637459e-01   3.5744576e-01   7.0780856e-02  -1.1527140e+00  -6.8133779e-01  -4.8226614e-01  -2.4629410e-01   2.6367788e-01  -4.9532457e-01   7.1201412e-01  -1.7067178e-01   9.2267637e-01  -2.9362531e-01   3.7599509e-01  -1.2818577e+00  -4.7183211e-01  -3.9133318e-01   5.7453124e-01  -1.7320235e-01   1.3400496e+00   4.1723711e-02   9.7729747e-01  -1.1995084e+00  -1.7192562e-01   2.0134597e-01   1.0176803e+00   9.2969773e-02   1.3987837e+00   7.5964664e-01   1.5775412e+00   6.5231572e-01   1.1955288e+00  -1.1811547e+00  -1.2685959e+00  -6.3487726e-02   7.5794034e-01  -2.6600684e-01   7.0599727e-01   2.1527035e-02   4.1379289e-01  -8.5321255e-01   5.5902182e-01   1.8463872e-01  -2.6849012e-01   8.2064075e-02  -8.0497827e-01  -3.5011835e-01  -1.7414528e-02  -3.2116516e-01   9.0526444e-02  -4.0044935e-01  -6.9003053e-01  -6.9833024e-01  -2.8860266e-01  -2.4742682e-01   2.5231363e-01   7.3039455e-02  -4.1689797e-01
  -1.2930760e+00   3.7141650e-02  -2.5883875e-01  -4.3707970e-01   1.4243912e+00   4.6792647e-01   7.6818630e-01  -1.2916531e+00   2.9179522e-01  -1.0414693e+00   6.8917521e-01  -1.9332496e-01   6.6645696e-01   3.7202864e-01   9.2284569e-01  -7.6586417e-01  -6.2576989e-01   3.6559757e-01   1.4742463e-02  -1.0720125e+00  -7.4361006e-01  -4.0627531e-01  -1.8705360e-01   3.3149871e-01  -4.5868734e-01   7.6167276e-01  -1.8020335e-01   9.3317720e-01  -3.4685079e-01   3.6957690e-01  -1.3830700e+00  -3.7013117e-01  -3.3661321e-01   6.3334730e-01  -1.5791384e-01   1.4042878e+00  -4.6975167e-02   9.7345265e-01  -1.3137011e+00  -1.3190476e-01   2.3736402e-01   1.0527807e+00   4.8696219e-02   1.4404990e+00   7.0913359e-01   1.6664063e+00   5.4903981e-01   1.1893188e+00  -1.3355908e+00  -1.1983097e+00   1.7876356e-02   7.4973711e-01  -3.9649675e-01   7.3328778e-01  -1.4103979e-01   4.1796764e-01  -9.4554285e-01   6.4852634e-01   1.5768621e-01  -1.8620572e-01   3.1946867e-02  -7.4025682e-01  -4.5437542e-01  -2.9948861e-02  -3.9451507e-01   1.1791732e-01  -4.1764430e-01  -6.3490597e-01  -7.1082095e-01  -2.1046773e-01  -2.2113362e-01   2.2757130e-01   2.4810760e-02  -3.8853494e-01
  -1.1947298e+00   1.3278722e-01  -1.7782969e-01  -3.8530577e-01   1.4699351e+00   4.5045590e-01   7.8064525e-01  -1.3783801e+00   2.6440858e-01  -1.0684780e+00   7.3586869e-01  -2.0535803e-01   7.4045574e-01   2.3188063e-01   8.7761485e-01  -9.2428208e-01  -5.2695764e-01   3.8981032e-01  -4.6760652e-02  -9.8324514e-01  -8.2211972e-01  -3.2343519e-01  -1.2291015e-01   4.0343367e-01  -4.0574062e-01   8.0854022e-01  -1.6124452e-01   9.3482649e-01  -3.6636842e-01   3.3621120e-01  -1.4552609e+00  -2.6709056e-01  -2.8198600e-01   6.9148021e-01  -1.2882352e-01   1.4500459e+00  -1.0287488e-01   9.4124650e-01  -1.4095343e+00  -9.9747632e-02   2.7279114e-01   1.0780229e+00   7.1753971e-03   1.4731432e+00   6.5894895e-01   1.7396074e+00   4.6678972e-01   1.1516064e+00  -1.4601802e+00  -1.1236259e+00   9.5919367e-02   7.3725891e-01  -5.2303625e-01   7.5275528e-01  -2.8895760e-01   3.9993238e-01  -1.0303525e+00   7.3042869e-01   1.2660589e-01  -1.0665551e-01  -2.1188620e-02  -6.8051684e-01  -5.6047440e-01  -5.0522450e-02  -4.7021461e-01   1.2625130e-01  -4.4746066e-01  -5.9945095e-01  -7.3669935e-01  -1.2926543e-01  -1.7959703e-01   2.1016901e-01  -3.7767533e-02  -3.8262380e-01
  -1.0922781e+00   2.2335686e-01  -9.6920058e-02  -3.2951091e-01   1.5039892e+00   4.5266510e-01   7.6570202e-01  -1.4247649e+00   2.1598114e-01  -1.0976645e+00   7.8072871e-01  -2.1931552e-01   8.1368388e-01   1.0927056e-01   8.1937696e-01  -1.0611049e+00  -4.2006968e-01   4.2909707e-01  -1.1414682e-01  -8.8697957e-01  -9.1552197e-01  -2.3359619e-01  -5.3471312e-02   4.7905470e-01  -3.3688615e-01   8.5075362e-01  -1.1468755e-01   9.2555471e-01  -3.5331522e-01   2.7413727e-01  -1.4980405e+00  -1.6337751e-01  -2.2770618e-01   7.4815072e-01  -8.6924538e-02   1.4742691e+00  -1.2550877e-01   8.8091124e-01  -1.4854065e+00  -7.4930445e-02   3.0726780e-01   1.0936292e+00  -3.0995325e-02   1.4959612e+00   6.1055203e-01   1.7938595e+00   4.0832563e-01   1.0817106e+00  -1.5521262e+00  -1.0453310e+00   1.6951217e-01   7.2102190e-01  -6.4234571e-01   7.6174165e-01  -4.1812347e-01   3.5934998e-01  -1.1054570e+00   8.0325462e-01   9.3146696e-02  -3.2176897e-02  -7.5065360e-02  -6.2808441e-01  -6.6564368e-01  -7.9932198e-02  -5.4602884e-01   1.1584531e-01  -4.8846828e-01  -5.8378147e-01  -7.7491735e-01  -4.4978842e-02  -1.2280499e-01   1.9873880e-01  -1.1346077e-01  -3.9875089e-01
  -9.8672161e-01   3.0780544e-01  -1.6498423e-02  -2.7042935e-01   1.5248376e+00   4.7411206e-01   7.2194292e-01  -1.4312981e+00   1.4774301e-01  -1.1284093e+00   8.2387861e-01  -2.3427961e-01   8.8186338e-01   7.5108052e-03   7.4805453e-01  -1.1734945e+00  -3.0552969e-01   4.8170879e-01  -1.8760908e-01  -7.8404782e-01  -1.0216682e+00  -1.3681946e-01   2.1429443e-02   5.5778160e-01  -2.5315151e-01   8.8654789e-01  -4.2697287e-02   9.0357306e-01  -3.1036911e-01   1.8266454e-01  -1.5123585e+00  -5.9583163e-02  -1.7401276e-01   8.0262741e-01  -3.3695555e-02   1.4746058e+00  -1.1596236e-01   7.9379489e-01  -1.5406412e+00  -5.6680804e-02   3.4041204e-01   1.1001370e+00  -6.5364471e-02   1.5085210e+00   5.6520077e-01   1.8264464e+00   3.7528827e-01   9.8008420e-01  -1.6101940e+00  -9.6419696e-01   2.3780110e-01   7.0159384e-01  -7.5121508e-01   7.5812783e-01  -5.2506814e-01   2.9688980e-01  -1.1691169e+00   8.6596515e-01   5.9097075e-02   3.5076851e-02  -1.2740169e-01  -5.8478365e-01  -7.6707152e-01  -1.1828742e-01  -6.1964426e-01   8.7943101e-02  -5.3867719e-01  -5.8694503e-01  -8.2380841e-01   4.2396450e-02  -5.1363444e-02   1.9153135e-01  -2.0049605e-01  -4.3540273e-01
  -8.7912736e-01   3.8550761e-01   6.3054405e-02  -2.0897851e-01   1.5312102e+00   5.1345196e-01   6.4905085e-01  -1.4002179e+00   6.1845444e-02  -1.1600178e+00   8.6548199e-01  -2.4909661e-01   9.4087478e-01  -7.0913829e-02   6.6411319e-01  -1.2595485e+00  -1.8411992e-01   5.4522695e-01  -2.6702303e-01  -6.7555556e-01  -1.1377175e+00  -3.3450939e-02   1.0165741e-01   6.3885333e-01  -1.5617798e-01   9.1434487e-01   5.1418684e-02   8.6751612e-01  -2.4154053e-01   6.2265657e-02  -1.5003863e+00   4.3736599e-02  -1.2115321e-01   8.5423239e-01   2.8980277e-02   1.4495522e+00  -7.6746799e-02   6.8230309e-01  -1.5754702e+00  -4.4046618e-02   3.7182202e-01   1.0983422e+00  -9.5629074e-02   1.5107575e+00   5.2393182e-01   1.8353627e+00   3.6815848e-01   8.4832825e-01  -1.6347058e+00  -8.8096086e-01   3.0022290e-01   6.7959418e-01  -8.4662799e-01   7.4043371e-01  -6.0708920e-01   2.1417274e-01  -1.2201000e+00   9.1800006e-01   2.6200972e-02   9.3224637e-02  -1.7599390e-01  -5.5187688e-01  -8.6201356e-01  -1.6503856e-01  -6.8876229e-01   4.4603340e-02  -5.9563110e-01  -6.0703502e-01  -8.8117716e-01   1.3277771e-01   3.3458017e-02   1.8656727e-01  -2.9663739e-01  -4.9006865e-01
  -7.7066431e-01   4.5622351e-01   1.4132448e-01  -1.4624605e-01   1.5223569e+00   5.6854691e-01   5.4786720e-01  -1.3353353e+00  -3.8761592e-02  -1.1917686e+00   9.0574416e-01  -2.6248465e-01   9.8699029e-01  -1.2440733e-01   5.6856169e-01  -1.3183547e+00  -5.7031012e-02   6.1669137e-01  -3.5188098e-01  -5.6287394e-01  -1.2602853e+00   7.5814866e-02   1.8671694e-01   7.2130837e-01  -4.8181153e-02   9.3283703e-01   1.6339447e-01   8.1656649e-01  -1.5190343e-01  -8.5385180e-02  -1.4653476e+00   1.4601590e-01  -6.9408036e-02   9.0234508e-01   9.8910713e-02   1.3985627e+00  -1.1605716e-02   5.4979779e-01  -1.5909813e+00  -3.5971603e-02   4.0108325e-01   1.0892305e+00  -1.2163282e-01   1.5029980e+00   4.8754998e-01   1.8194229e+00   3.8627430e-01   6.8916538e-01  -1.6274589e+00  -7.9631690e-01   3.5650261e-01   6.5569170e-01  -9.2588899e-01   7.0788588e-01  -6.6235272e-01   1.1367764e-01  -1.2577179e+00   9.5929500e-01  -3.9172831e-03   1.4073821e-01  -2.1878634e-01  -5.3003011e-01  -9.4789336e-01  -2.1904013e-01  -7.5119058e-01  -1.1447585e-02  -6.5652190e-01  -6.4135180e-01  -9.4441448e-01   2.2591915e-01   1.2971368e-01   1.8179499e-01  -3.9928541e-01  -5.5939493e-01
  -6.6263446e-01   5.2004376e-01   2.1782550e-01  -8.3469363e-02   1.4981005e+00   6.3661030e-01   4.2040244e-01  -1.2417932e+00  -1.5048662e-01  -1.2229590e+00   9.4491115e-01  -2.7316388e-01   1.0171106e+00  -1.5229043e-01   4.6294156e-01  -1.3499953e+00   7.4109224e-02   6.9275585e-01  -4.4125900e-01  -4.4761249e-01  -1.3856171e+00   1.8988589e-01   2.7571061e-01   8.0397746e-01   6.8114308e-02   9.4106099e-01   2.8823271e-01   7.5055108e-01  -4.7285052e-02  -2.5743231e-01  -1.4113132e+00   2.4663439e-01  -1.9113275e-02   9.4640413e-01   1.7369607e-01   1.3221180e+00   7.4729291e-02   4.0045896e-01  -1.5890303e+00  -3.1372207e-02   4.2777851e-01   1.0739022e+00  -1.4336026e-01   1.4859663e+00   4.5662424e-01   1.7783387e+00   4.2790106e-01   5.0637010e-01  -1.5915739e+00  -7.1091977e-01   4.0663460e-01   6.3059518e-01  -9.8675141e-01   6.6045120e-01  -6.8995812e-01  -1.3820849e-03  -1.2818349e+00   9.9027327e-01  -2.9816213e-02   1.7651194e-01  -2.5392851e-01  -5.1930532e-01  -1.0223920e+00  -2.7864060e-01  -8.0492642e-01  -7.6985391e-02  -7.1831843e-01  -6.8659779e-01  -1.0106284e+00   3.2134101e-01   2.3480514e-01   1.7524409e-01  -5.0559577e-01  -6.3937917e-01
  -5.5649156e-01   5.7732200e-01   2.9196589e-01  -2.2008248e-02   1.4588651e+00   7.1437364e-01   2.6979416e-01  -1.1257731e+00  -2.6927657e-01  -1.2529437e+00   9.8326289e-01  -2.7999575e-01   1.0289847e+00  -1.5479747e-01   3.4930246e-01  -1.3555042e+00   2.0723324e-01   7.6986115e-01  -5.3382070e-01  -3.3157368e-01  -1.5097732e+00   3.0724542e-01   3.6732238e-01   8.8549011e-01   1.8956273e-01   9.3845569e-01   4.2045920e-01   6.7000144e-01   6.6065244e-02  -4.4991947e-01  -1.3429702e+00   3.4487783e-01   2.9320053e-02   9.8590915e-01   2.5083153e-01   1.2217447e+00   1.7681693e-01   2.3911445e-01  -1.5721231e+00  -2.9208713e-02   4.5150190e-01   1.0534962e+00  -1.6092576e-01   1.4607594e+00   4.3148931e-01   1.7127518e+00   4.9034642e-01   3.0465644e-01  -1.5312820e+00  -6.2539650e-01   4.5084678e-01   6.0503690e-01  -1.0275360e+00   5.9883373e-01  -6.8996460e-01  -1.2720604e-01  -1.2928481e+00   1.0118119e+00  -5.0285645e-02   1.9991838e-01  -2.7981825e-01  -5.1917751e-01  -1.0835216e+00  -3.4179081e-01  -8.4822990e-01  -1.4846798e-01  -7.7790172e-01  -7.3909147e-01  -1.0767839e+00   4.1827129e-01   3.4554212e-01   1.6516231e-01  -6.1260803e-01  -7.2559107e-01
  -4.5383909e-01   6.2860122e-01   3.6302695e-01   3.6690323e-02   1.4056786e+00   7.9826483e-01   1.0020956e-01  -9.9416587e-01  -3.9081046e-01  -1.2811618e+00   1.0210980e+00  -2.8211537e-01   1.0213909e+00  -1.3304260e-01   2.3015568e-01  -1.3367801e+00   3.3985922e-01   8.4441432e-01  -6.2785891e-01  -2.1669129e-01  -1.6288169e+00   4.2595050e-01   4.5982787e-01   9.6429661e-01   3.1270477e-01   9.2490110e-01   5.5438933e-01   5.7617184e-01   1.8180767e-01  -6.5792993e-01  -1.2653783e+00   4.3990937e-01   7.5393169e-02   1.0204240e+00   3.2780442e-01   1.0999847e+00   2.8880170e-01   7.1045844e-02  -1.5432734e+00  -2.8543906e-02   4.7187683e-01   1.0291204e+00  -1.7455596e-01   1.4288047e+00   4.1225147e-01   1.6242281e+00   5.7011262e-01   8.9523046e-02  -1.4516663e+00  -5.4036185e-01   4.8955181e-01   5.7975176e-01  -1.0472332e+00   5.2443370e-01  -6.6337714e-01  -2.5957266e-01  -1.2916402e+00   1.0251862e+00  -6.4379336e-02   2.1084711e-01  -2.9513291e-01  -5.2857712e-01  -1.1296798e+00  -4.0616426e-01  -8.7968341e-01  -2.2221512e-01  -8.3220020e-01  -7.9498628e-01  -1.1398432e+00   5.1560745e-01   4.5823809e-01   1.5012720e-01  -7.1737960e-01  -8.1340626e-01
  -3.5640237e-01   6.7454085e-01   4.3015656e-01   9.1137084e-02   1.3401467e+00   8.8458779e-01  -8.3305445e-02  -8.5422328e-01  -5.1069865e-01  -1.3071500e+00   1.0587099e+00  -2.7904222e-01   9.9425158e-01  -8.8956204e-02   1.0839787e-01  -1.2964655e+00   4.6914712e-01   9.1296282e-01  -7.2137234e-01  -1.0495719e-01  -1.7389951e+00   5.4365924e-01   5.5113438e-01   1.0387049e+00   4.3389049e-01   9.0073344e-01   6.8439200e-01   4.7101197e-01   2.9382661e-01  -8.7578186e-01  -1.1837246e+00   5.3075579e-01   1.1851719e-01   1.0495808e+00   4.0218380e-01   9.6031108e-01   4.0471032e-01  -9.8224249e-02  -1.5058428e+00  -2.8582540e-02   4.8858026e-01   1.0017939e+00  -1.8456423e-01   1.3917968e+00   3.9880088e-01   1.5152068e+00   6.6307703e-01  -1.3294283e-01  -1.3583697e+00  -4.5643261e-01   5.2328953e-01   5.5545583e-01  -1.0455751e+00   4.3927243e-01  -6.1209205e-01  -3.9401850e-01  -1.2795084e+00   1.0319948e+00  -7.1430471e-02   2.0972451e-01  -2.9884955e-01  -5.4595551e-01  -1.1596830e+00  -4.6928361e-01  -8.9823762e-01  -2.9457972e-01  -8.7832055e-01  -8.5048249e-01  -1.1969016e+00   6.1190346e-01   5.6883761e-01   1.2912518e-01  -8.1711790e-01  -8.9824036e-01
  -2.6597427e-01   7.1585108e-01   4.9238105e-01   1.3985635e-01   1.2644008e+00   9.6969522e-01  -2.7502792e-01  -7.1320581e-01  -6.2468051e-01  -1.3305436e+00   1.0963536e+00  -2.7075492e-01   9.4866599e-01  -2.5191332e-02  -1.2800331e-02  -1.2377992e+00   5.9198416e-01   9.7235347e-01  -8.1217252e-01   1.6581464e-03  -1.8369064e+00   6.5768863e-01   6.3885165e-01   1.1069317e+00   5.4941405e-01   8.6673541e-01   8.0513830e-01   3.5709486e-01   3.9651359e-01  -1.0972729e+00  -1.1030880e+00   6.1631251e-01   1.5802468e-01   1.0730890e+00   4.7170092e-01   8.0699695e-01   5.1873613e-01  -2.6315998e-01  -1.4633713e+00  -2.8687755e-02   5.0137461e-01   9.7240818e-01  -1.9131695e-01   1.3516221e+00   3.9083133e-01   1.3889146e+00   7.6469238e-01  -3.5629844e-01  -1.2572873e+00  -3.7423634e-01   5.5266781e-01   5.3282959e-01  -1.0230687e+00   3.4588409e-01  -5.3880369e-01  -5.2602606e-01  -1.2580765e+00   1.0340747e+00  -7.1050073e-02   1.9751186e-01  -2.9025351e-01  -5.6937300e-01  -1.1727798e+00  -5.2864980e-01  -9.0324335e-01  -3.6210500e-01  -9.1366982e-01  -9.0202265e-01  -1.2453136e+00   7.0538790e-01   6.7306949e-01   1.0159410e-01  -9.0930652e-01  -9.7577303e-01
  -1.8433582e-01   7.5323988e-01   5.4863603e-01   1.8145503e-01   1.1810194e+00   1.0501496e+00  -4.6880346e-01  -5.7804065e-01  -7.2881471e-01  -1.3510699e+00   1.1342103e+00  -2.5772189e-01   8.8684554e-01   5.4998646e-02  -1.3014161e-01  -1.1644537e+00   7.0509888e-01   1.0198686e+00  -8.9801233e-01   1.0128696e-01  -1.9196522e+00   7.6510150e-01   7.2039271e-01   1.1671646e+00   6.5565635e-01   8.2410021e-01   9.1182495e-01   2.3750276e-01   4.8500777e-01  -1.3159628e+00  -1.0282177e+00   6.9536854e-01   1.9319869e-01   1.0907439e+00   5.3432108e-01   6.4493740e-01   6.2550063e-01  -4.1844737e-01  -1.4194038e+00  -2.8373544e-02   5.1014865e-01   9.4170702e-01  -1.9519275e-01   1.3102759e+00   3.8787014e-01   1.2492402e+00   8.7019856e-01  -5.7401048e-01  -1.1542571e+00  -2.9441123e-01   5.7830978e-01   5.1250781e-01  -9.8098194e-01   2.4717856e-01  -4.4687589e-01  -6.5121680e-01  -1.2291973e+00   1.0334053e+00  -6.3108911e-02   1.7567972e-01  -2.6893627e-01  -5.9660797e-01  -1.1686461e+00  -5.8187096e-01  -8.9447068e-01  -4.2166518e-01  -9.3606650e-01  -9.4646411e-01  -1.2828093e+00   7.9401434e-01   7.6661880e-01   6.7429225e-02  -9.9182021e-01  -1.0421531e+00
  -1.1315854e-01   7.8737698e-01   5.9781472e-01   2.1470372e-01   1.0929246e+00   1.1228687e+00  -6.5832772e-01  -4.5500489e-01  -8.1965770e-01  -1.3685368e+00   1.1723502e+00  -2.4088081e-01   8.1195603e-01   1.4790852e-01  -2.4037941e-01  -1.0803673e+00   8.0519919e-01   1.0533346e+00  -9.7672602e-01   1.9224367e-01  -1.9849669e+00   8.6282114e-01   7.9310159e-01   1.2176342e+00   7.4923233e-01   7.7437142e-01   1.0003662e+00   1.1567841e-01   5.5538801e-01  -1.5254815e+00  -9.6333607e-01   7.6665203e-01   2.2332076e-01   1.1024390e+00   5.8830873e-01   4.7943495e-01   7.2028367e-01  -5.5923148e-01  -1.3773223e+00  -2.7276442e-02   5.1496557e-01   9.1028813e-01  -1.9653734e-01   1.2697785e+00   3.8931886e-01   1.1005783e+00   9.7483836e-01  -7.7974220e-01  -1.0547663e+00  -2.1759518e-01   6.0081551e-01   4.9507610e-01  -9.2127880e-01   1.4628140e-01  -3.4018340e-01  -7.6554300e-01  -1.1948497e+00   1.0320129e+00  -4.7704772e-02   1.4615680e-01  -2.3478182e-01  -6.2528338e-01  -1.1473635e+00  -6.2678995e-01  -8.7211682e-01  -4.7058739e-01  -9.4383832e-01  -9.8122444e-01  -1.3075950e+00   8.7554512e-01   8.4531204e-01   2.6955768e-02  -1.0630239e+00  -1.0941788e+00
  -5.3896126e-02   8.1887746e-01   6.3882959e-01   2.3862815e-01   1.0032587e+00   1.1852529e+00  -8.3745122e-01  -3.4944475e-01  -8.9442420e-01  -1.3828241e+00   1.2107048e+00  -2.2156835e-01   7.2787821e-01   2.4955019e-01  -3.4051472e-01  -9.8957753e-01   8.8913000e-01   1.0712013e+00  -1.0463685e+00   2.7309918e-01  -2.0313248e+00   9.4776744e-01   8.5440302e-01   1.2566916e+00   8.2713878e-01   7.1936196e-01   1.0675503e+00  -4.7491170e-03   6.0481274e-01  -1.7198447e+00  -9.1196883e-01   8.2889360e-01   2.4773633e-01   1.1081770e+00   6.3228750e-01   3.1595597e-01   7.9921621e-01  -6.8134671e-01  -1.3401886e+00  -2.5113252e-02   5.1611519e-01   8.7861872e-01  -1.9561803e-01   1.2320901e+00   3.9450526e-01   9.4764388e-01   1.0740691e+00  -9.6765286e-01  -9.6368766e-01  -1.4440447e-01   6.2074381e-01   4.8107019e-01  -8.4650683e-01   4.6357515e-02  -2.2293222e-01  -8.6547452e-01  -1.1570420e+00   1.0318757e+00  -2.5117991e-02   1.1125207e-01  -1.8794096e-01  -6.5300739e-01  -1.1093890e+00  -6.6160649e-01  -8.3680451e-01  -5.0675559e-01  -9.3590558e-01  -1.0043978e+00  -1.3184420e+00   9.4766438e-01   9.0530741e-01  -1.9125042e-02  -1.1218518e+00  -1.1294486e+00
  -7.6744574e-03   8.4830427e-01   6.7068255e-01   2.5260556e-01   9.1524166e-01   1.2352932e+00  -1.0004932e+00  -2.6554322e-01  -9.5112479e-01  -1.3938812e+00   1.2490534e+00  -2.0140386e-01   6.3891226e-01   3.5583386e-01  -4.2799616e-01  -8.9606619e-01   9.5404232e-01   1.0725923e+00  -1.1053420e+00   3.4274858e-01  -2.0580213e+00   1.0170083e+00   9.0196616e-01   1.2828886e+00   8.8689899e-01   6.6105753e-01   1.1111571e+00  -1.2015176e-01   6.3160777e-01  -1.8937607e+00  -8.7680614e-01   8.8090301e-01   2.6593530e-01   1.1080768e+00   6.6529727e-01   1.5986967e-01   8.5943103e-01  -7.8153086e-01  -1.3106052e+00  -2.1633761e-02   5.1416385e-01   8.4706259e-01  -1.9258264e-01   1.1990271e+00   4.0274364e-01   7.9526240e-01   1.1637628e+00  -1.1326936e+00  -8.8505900e-01  -7.5402738e-02   6.3861764e-01   4.7097218e-01  -7.5964510e-01  -4.9573185e-02  -9.9468412e-02  -9.4817215e-01  -1.1177239e+00   1.0348351e+00   4.2400939e-03   7.3551862e-02  -1.2879622e-01  -6.7752254e-01  -1.0555184e+00  -6.8499166e-01  -7.8957224e-01  -5.2869534e-01  -9.1184783e-01  -1.0148414e+00  -1.3147581e+00   1.0081145e+00   9.4328326e-01  -6.9808067e-02  -1.1678610e+00  -1.1464770e+00
   2.4810893e-02   8.7618778e-01   6.9253651e-01   2.5646023e-01   8.3201860e-01   1.2716583e+00  -1.1425472e+00  -2.0614620e-01  -9.8867359e-01  -1.4017340e+00   1.2870295e+00  -1.8213804e-01   5.4945765e-01   4.6275104e-01  -5.0090672e-01  -8.0361970e-01   9.9756519e-01   1.0573303e+00  -1.1524990e+00   4.0047095e-01  -2.0652223e+00   1.0679187e+00   9.3387268e-01   1.2950569e+00   9.2669795e-01   6.0151164e-01   1.1300403e+00  -2.2709020e-01   6.3530348e-01  -2.0429064e+00  -8.5960092e-01   9.2165367e-01   2.7764038e-01   1.1023782e+00   6.8684761e-01   1.6183597e-02   8.9916728e-01  -8.5761096e-01  -1.2905997e+00  -1.6577768e-02   5.0999586e-01   8.1590978e-01  -1.8742706e-01   1.1721825e+00   4.1340021e-01   6.4814399e-01   1.2403866e+00  -1.2708838e+00  -8.2191690e-01  -1.1062997e-02   6.5495149e-01   4.6519853e-01  -6.6392507e-01  -1.3881739e-01   2.5912506e-02  -1.0116403e+00  -1.0787130e+00   1.0425167e+00   3.9880765e-02   3.5795284e-02  -5.7919102e-02  -6.9685455e-01  -9.8685100e-01  -6.9618859e-01  -7.3185708e-01  -5.3563811e-01  -8.7195285e-01  -1.0122301e+00  -1.2966418e+00   1.0548479e+00   9.5661692e-01  -1.2386443e-01  -1.2012568e+00  -1.1447748e+00
   4.3381457e-02   9.0305639e-01   7.0378316e-01   2.5054765e-01   7.5650233e-01   1.2937570e+00  -1.2597587e+00  -1.7265498e-01  -1.0069600e+00  -1.4065021e+00   1.3241481e+00  -1.6548061e-01   4.6370292e-01   5.6654799e-01  -5.5812096e-01  -7.1571123e-01   1.0179706e+00   1.0259379e+00  -1.1872135e+00   4.4597984e-01  -2.0539788e+00   1.0983366e+00   9.4877780e-01   1.2923821e+00   9.4550252e-01   5.4273916e-01   1.1241694e+00  -3.2248902e-01   6.1662346e-01  -2.1641554e+00  -8.6110562e-01   9.5036841e-01   2.8289521e-01   1.0914389e+00   6.9696659e-01  -1.1071026e-01   9.1782689e-01  -9.0864896e-01  -1.2815396e+00  -9.6438027e-03   5.0483740e-01   7.8540272e-01  -1.7997601e-01   1.1528474e+00   4.2595619e-01   5.1064939e-01   1.3011562e+00  -1.3795511e+00  -7.7619338e-01   4.8273449e-02   6.7029620e-01   4.6407649e-01  -5.6264084e-01  -2.1917665e-01   1.4914340e-01  -1.0548497e+00  -1.0416416e+00   1.0562645e+00   8.1288074e-02   7.3439415e-04   2.3975377e-02  -7.0945269e-01  -9.0475869e-01  -6.9509256e-01  -6.6547042e-01  -5.2756321e-01  -8.1724500e-01  -9.9707931e-01  -1.2649155e+00   1.0861808e+00   9.4354618e-01  -1.7992121e-01  -1.2228848e+00  -1.1248845e+00
   4.8439794e-02   9.2947208e-01   7.0410072e-01   2.3581826e-01   6.9122087e-01   1.3017741e+00  -1.3495561e+00  -1.6499270e-01  -1.0068782e+00  -1.4084251e+00   1.3598537e+00  -1.5292359e-01   3.8535553e-01   6.6387832e-01  -5.9941996e-01  -6.3540948e-01   1.0143194e+00   9.7961986e-01  -1.2094109e+00   4.7946247e-01  -2.0262045e+00   1.1067093e+00   9.4605165e-01   1.2744703e+00   9.4315749e-01   4.8661661e-01   1.0946346e+00  -4.0378690e-01   5.7742690e-01  -2.2557403e+00  -8.8105274e-01   9.6660000e-01   2.8214156e-01   1.0757266e+00   6.9623976e-01  -2.1726275e-01   9.1597890e-01  -9.3503416e-01  -1.2840815e+00  -4.7413187e-04   5.0025904e-01   7.5575506e-01  -1.6987932e-01   1.1419409e+00   4.4006264e-01   3.8656130e-01   1.3441529e+00  -1.4575137e+00  -7.4868036e-01   1.0243770e-01   6.8529319e-01   4.6780973e-01  -4.5896450e-01  -2.8908969e-01   2.6653897e-01  -1.0778225e+00  -1.0079221e+00   1.0770884e+00   1.2796038e-01  -2.9012061e-02   1.1607062e-01  -7.1430982e-01  -8.1086189e-01  -6.8230337e-01  -5.9256590e-01  -5.0521446e-01  -7.4949062e-01  -9.7073287e-01  -1.2211328e+00   1.1009410e+00   9.0330409e-01  -2.3653216e-01  -1.2341899e+00  -1.0883743e+00
   4.1005340e-02   9.5606371e-01   6.9349798e-01   2.1385029e-01   6.3817963e-01   1.2966733e+00  -1.4108146e+00  -1.8164739e-01  -9.9030832e-01  -1.4078921e+00   1.3935834e+00  -1.4558015e-01   3.1743365e-01   7.5192561e-01  -6.2555334e-01  -5.6531677e-01   9.8657837e-01   9.2022368e-01  -1.2195594e+00   5.0160506e-01  -1.9846116e+00   1.0922171e+00   9.2588862e-01   1.2414001e+00   9.2044893e-01   4.3479588e-01   1.0436106e+00  -4.6905205e-01   5.2060732e-01  -2.3173359e+00  -9.1818104e-01   9.7029915e-01   2.7627590e-01   1.0558039e+00   6.8583253e-01  -3.0095312e-01   8.9531144e-01  -9.3851129e-01  -1.2981601e+00   1.1343476e-02   4.9815145e-01   7.2715982e-01  -1.5662507e-01   1.1399489e+00   4.5557937e-01   2.7887567e-01   1.3683995e+00  -1.5051902e+00  -7.3906324e-01   1.5146920e-01   7.0072814e-01   4.7643825e-01  -3.5578129e-01  -3.4773872e-01   3.7491497e-01  -1.0816673e+00  -9.7873363e-01   1.1056290e+00   1.7943875e-01  -5.1101285e-02   2.1748212e-01  -7.1105263e-01  -7.0701459e-01  -6.5914199e-01  -5.1559887e-01  -4.7008700e-01  -6.7117712e-01  -9.3531570e-01  -1.1675570e+00   1.0985937e+00   8.3621868e-01  -2.9223493e-01  -1.2371424e+00  -1.0377824e+00
   2.2716843e-02   9.8355117e-01   6.7234215e-01   1.8684336e-01   5.9874907e-01   1.2801636e+00  -1.4439376e+00  -2.1979204e-01  -9.6004877e-01  -1.4054704e+00   1.4248366e+00  -1.4405564e-01   2.6213130e-01   8.2848987e-01  -6.3824400e-01  -5.0753811e-01   9.3569597e-01   8.5018405e-01  -1.2186191e+00   5.1360091e-01  -1.9326063e+00   1.0548672e+00   8.8937285e-01   1.1937599e+00   8.7912586e-01   3.8863751e-01   9.7427699e-01  -5.1705507e-01   4.4994926e-01  -2.3500533e+00  -9.7030917e-01   9.6186641e-01   2.6667508e-01   1.0323111e+00   6.6748819e-01  -3.6041835e-01   8.5852995e-01  -9.2213491e-01  -1.3230180e+00   2.6259386e-02   5.0067469e-01   6.9978908e-01  -1.3956949e-01   1.1468788e+00   4.7259179e-01   1.8962920e-01   1.3738843e+00  -1.5246225e+00  -7.4602011e-01   1.9564396e-01   7.1757176e-01   4.8980108e-01  -2.5555760e-01  -3.9511147e-01   4.7166624e-01  -1.0685630e+00  -9.5502809e-01   1.1421384e+00   2.3531969e-01  -6.3595153e-02   3.2727775e-01  -6.9999233e-01  -5.9529618e-01  -6.2762585e-01  -4.3727556e-01  -4.2438159e-01  -5.8546284e-01  -8.9364901e-01  -1.1071056e+00   1.0793360e+00   7.4376878e-01  -3.4559140e-01  -1.2341334e+00  -9.7651383e-01
  -4.2001755e-03   1.0127542e+00   6.4136783e-01   1.5756671e-01   5.7358734e-01   1.2546252e+00  -1.4508446e+00  -2.7547749e-01  -9.1969695e-01  -1.4019267e+00   1.4532438e+00  -1.4836653e-01   2.2075559e-01   8.9203362e-01  -6.4013137e-01  -4.6368023e-01   8.6362986e-01   7.7244608e-01  -1.2079560e+00   5.1713649e-01  -1.8741450e+00   9.9555294e-01   8.3849160e-01   1.1326638e+00   8.2187192e-01   3.4916715e-01   8.9069567e-01  -5.4729565e-01   3.6994732e-01  -2.3563432e+00  -1.0344550e+00   9.4218181e-01   2.5518481e-01   1.0059443e+00   6.4349405e-01  -3.9551528e-01   8.0920307e-01  -8.9014532e-01  -1.3572778e+00   4.4736177e-02   5.1018147e-01   6.7378680e-01  -1.1798217e-01   1.1622377e+00   4.9140168e-01   1.1977857e-01   1.3615343e+00  -1.5194015e+00  -7.6738020e-01   2.3549227e-01   7.3699931e-01   5.0751094e-01  -1.6025036e-01  -4.3201311e-01   5.5480085e-01  -1.0416808e+00  -9.3755098e-01   1.1864801e+00   2.9525081e-01  -6.5064981e-02   4.4448356e-01  -6.8212803e-01  -4.7800692e-01  -5.9039797e-01  -3.6049136e-01  -3.7092351e-01  -4.9609466e-01  -8.4912839e-01  -1.0432598e+00   1.0441499e+00   6.2858830e-01  -3.9521160e-01  -1.2278433e+00  -9.0869149e-01
  -3.7002949e-02   1.0445826e+00   6.0166839e-01   1.2926069e-01   5.6260523e-01   1.2229940e+00  -1.4348592e+00  -3.4388813e-01  -8.7348279e-01  -1.3982338e+00   1.4786267e+00  -1.5791723e-01   1.9372882e-01   9.4168750e-01  -6.3465509e-01  -4.3487510e-01   7.7331916e-01   6.9036868e-01  -1.1892273e+00   5.1435218e-01  -1.8135583e+00   9.1606727e-01   7.7609089e-01   1.0597459e+00   7.5222233e-01   3.1705717e-01   7.9764298e-01  -5.5998251e-01   2.8559074e-01  -2.3398118e+00  -1.1069990e+00   9.1261021e-01   2.4406663e-01   9.7743693e-01   6.1660961e-01  -4.0730878e-01   7.5156102e-01  -8.4776571e-01  -1.3990525e+00   6.7218290e-02   5.2911845e-01   6.4926073e-01  -9.1103999e-02   1.1850394e+00   5.1248947e-01   6.9145346e-02   1.3331320e+00  -1.4944952e+00  -8.0032834e-01   2.7180386e-01   7.6037839e-01   5.2894953e-01  -7.1264474e-02  -4.6002611e-01   6.2293217e-01  -1.0050472e+00  -9.2687496e-01   1.2381444e+00   3.5891077e-01  -5.4664730e-02   5.6807557e-01  -6.5909967e-01  -3.5766229e-01  -5.5060979e-01  -2.8825554e-01  -3.1304434e-01  -4.0729293e-01  -8.0556687e-01  -9.7993621e-01   9.9480781e-01   4.9441353e-01  -4.3976423e-01  -1.2210937e+00  -8.3896383e-01
  -7.2536331e-02   1.0800049e+00   5.5466785e-01   1.0549404e-01   5.6497796e-01   1.1886047e+00  -1.4005016e+00  -4.1964863e-01  -8.2606052e-01  -1.3955600e+00   1.5010398e+00  -1.7153846e-01   1.8064113e-01   9.7721733e-01  -6.2588184e-01  -4.2182253e-01   6.6859926e-01   6.0760619e-01  -1.1642494e+00   5.0777407e-01  -1.7553480e+00   8.1907196e-01   7.0577241e-01   9.7712727e-01   6.7442454e-01   2.9263200e-01   7.0039923e-01  -5.5597077e-01   2.0212002e-01  -2.3049629e+00  -1.1838827e+00   8.7497933e-01   2.3590352e-01   9.4753946e-01   5.8995391e-01  -3.9798461e-01   6.9025291e-01  -8.0092697e-01  -1.4460895e+00   9.4101776e-02   5.5990948e-01   6.2627681e-01  -5.8215257e-02   1.2138435e+00   5.3644945e-01   3.6434457e-02   1.2911812e+00  -1.4559810e+00  -8.4164117e-01   3.0561830e-01   7.8922082e-01   5.5328681e-01   1.0540444e-02  -4.8141919e-01   6.7523475e-01  -9.6334837e-01  -9.2343925e-01   1.2962810e+00   4.2597620e-01  -3.2167386e-02   6.9696183e-01  -6.3308977e-01  -2.3697911e-01  -5.1175986e-01  -2.2360300e-01  -2.5442897e-01  -3.2360278e-01  -7.6700638e-01  -9.2132615e-01   9.3382616e-01   3.4597017e-01  -4.7797869e-01  -1.2166887e+00  -7.7227740e-01
  -1.0737007e-01   1.1199989e+00   5.0207568e-01   8.9983237e-02   5.7920373e-01   1.1550003e+00  -1.3531978e+00  -4.9716186e-01  -7.8226828e-01  -1.3952358e+00   1.5207924e+00  -1.8758547e-01   1.8034104e-01   9.9895931e-01  -6.1828177e-01  -4.2484271e-01   5.5406059e-01   5.2796865e-01  -1.1348601e+00   5.0021542e-01  -1.7039683e+00   7.0801849e-01   6.3173581e-01   8.8735867e-01   5.9324623e-01   2.7589441e-01   6.0450173e-01  -5.3666460e-01   1.2476439e-01  -2.2568801e+00  -1.2608355e+00   8.3153064e-01   2.3346866e-01   9.1700388e-01   5.6685460e-01  -3.7069225e-01   6.3007463e-01  -7.5593262e-01  -1.4959373e+00   1.2570713e-01   6.0482586e-01   6.0485996e-01  -1.8709364e-02   1.2468298e+00   5.6390227e-01   1.9329884e-02   1.2387275e+00  -1.4106975e+00  -8.8793766e-01   3.3819921e-01   8.2509828e-01   5.7952387e-01   8.4797216e-02  -4.9900913e-01   7.1137495e-01  -9.2168259e-01  -9.2758714e-01   1.3597476e+00   4.9608035e-01   2.0379543e-03   8.2996155e-01  -6.0667931e-01  -1.1884629e-01  -4.7749540e-01  -1.6949069e-01  -1.9893084e-01  -2.4971425e-01  -7.3750388e-01  -8.7170374e-01   8.6436862e-01   1.8880177e-01  -5.0864541e-01  -1.2172553e+00  -7.1362173e-01
  -1.3796289e-01   1.1654856e+00   4.4582461e-01   8.6384528e-02   6.0320501e-01   1.1257141e+00  -1.2989246e+00  -5.7095994e-01  -7.4686493e-01  -1.3987007e+00   1.5384449e+00  -2.0408548e-01   1.9105201e-01   1.0077296e+00  -6.1646606e-01  -4.4392968e-01   4.3485664e-01   4.5526277e-01  -1.1027873e+00   4.9464925e-01  -1.6636044e+00   5.8702361e-01   5.5857359e-01   7.9333477e-01   5.1373826e-01   2.6656710e-01   5.1547014e-01  -5.0389541e-01   5.8470183e-02  -2.2008779e+00  -1.3336159e+00   7.8484284e-01   2.3956465e-01   8.8656895e-01   5.5066394e-01  -3.2932891e-01   5.7568036e-01  -7.1908320e-01  -1.5461260e+00   1.6225587e-01   6.6584932e-01   5.8500211e-01   2.7831876e-02   1.2819015e+00   5.9539210e-01   1.4662840e-02   1.1791447e+00  -1.3658352e+00  -9.3592454e-01   3.7098979e-01   8.6952781e-01   6.0655265e-01   1.5154009e-01  -5.1598204e-01   7.3142772e-01  -8.8527382e-01  -9.3959857e-01   1.4271696e+00   5.6876927e-01   4.6986901e-02   9.6578716e-01  -5.8266510e-01  -6.2743492e-03  -4.5138721e-01  -1.2868107e-01  -1.5036328e-01  -1.9025661e-01  -7.2090210e-01  -8.3521319e-01   7.9010170e-01   2.9043668e-02  -5.3062154e-01  -1.2250932e+00  -6.6775907e-01
  -1.6084539e-01   1.2172571e+00   3.8799341e-01   9.8072119e-02   6.3446428e-01   1.1040412e+00  -1.2438173e+00  -6.3604550e-01  -7.2425972e-01  -1.4074284e+00   1.5547827e+00  -2.1891933e-01   2.1050715e-01   1.0047179e+00  -6.2489771e-01  -4.7879808e-01   3.1647177e-01   3.9311833e-01  -1.0695359e+00   4.9405734e-01  -1.6379537e+00   4.6070356e-01   4.9103136e-01   6.9818534e-01   4.4096692e-01   2.6414342e-01   4.3851812e-01  -4.5978837e-01   7.6336936e-03  -2.1421446e+00  -1.3982546e+00   7.3773069e-01   2.5684459e-01   8.5694654e-01   5.4455275e-01  -2.7828180e-01   5.3129609e-01  -6.9628369e-01  -1.5943446e+00   2.0385031e-01   7.4453433e-01   5.6667681e-01   8.1567250e-02   1.3168134e+00   6.3127912e-01   1.8641595e-02   1.1159021e+00  -1.3284895e+00  -9.8262029e-01   4.0554894e-01   9.2383749e-01   6.3322343e-01   2.1108849e-01  -5.3568451e-01   7.3579217e-01  -8.5915874e-01  -9.5971005e-01   1.4970105e+00   6.4346172e-01   1.0121442e-01   1.1030357e+00  -5.6385272e-01   9.7679920e-02  -4.3669264e-01  -1.0361545e-01  -1.1227763e-01  -1.4957492e-01  -7.2059577e-01  -8.1564491e-01   7.1501238e-01  -1.2684791e-01  -5.4284768e-01  -1.2420427e+00  -6.3895224e-01
  -1.7281210e-01   1.2759041e+00   3.3071810e-01   1.2791717e-01   6.7018402e-01   1.0928117e+00  -1.1937705e+00  -6.8820130e-01  -7.1824789e-01  -1.4228380e+00   1.5707690e+00  -2.3001682e-01   2.3609716e-01   9.9137426e-01  -6.4759290e-01  -5.2892005e-01   2.0446110e-01   3.4480811e-01  -1.0363034e+00   5.0126386e-01  -1.6300294e+00   3.3397544e-01   4.3374813e-01   6.0514635e-01   3.7973106e-01   2.6794088e-01   3.7826729e-01  -4.0662896e-01  -2.4147384e-02  -2.0854071e+00  -1.4512849e+00   6.9312305e-01   2.8762794e-01   8.2880771e-01   5.5129779e-01  -2.2214764e-01   5.0045097e-01  -6.9266164e-01  -1.6386039e+00   2.5045443e-01   8.4187603e-01   5.4985762e-01   1.4233494e-01   1.3493114e+00   6.7163754e-01   2.7125798e-02   1.0523289e+00  -1.3052115e+00  -1.0255421e+00   4.4346828e-01   9.8902870e-01   6.5840978e-01   2.6392073e-01  -5.6139671e-01   7.2511667e-01  -8.4786838e-01  -9.8811900e-01   1.5676464e+00   7.1941847e-01   1.6285611e-01   1.2401933e+00  -5.5284142e-01   1.9001484e-01  -4.3612256e-01  -9.6282832e-02  -8.7741397e-02  -1.3150036e-01  -7.3930812e-01  -8.1621277e-01   6.4319766e-01  -2.7239740e-01  -5.4438090e-01  -1.2693773e+00  -6.3070643e-01
  -1.7110975e-01   1.3417532e+00   2.7609514e-01   1.7808358e-01   7.0745818e-01   1.0941858e+00  -1.1540627e+00  -7.2424926e-01  -7.3176844e-01  -1.4461948e+00   1.5874817e+00  -2.3554547e-01   2.6502828e-01   9.6930008e-01  -6.8783261e-01  -5.9354885e-01   1.0417871e-01   3.1307094e-01  -1.0039285e+00   5.1876538e-01  -1.6419919e+00   2.1183555e-01   3.9099364e-01   5.1741760e-01   3.3428530e-01   2.7715294e-01   3.3848207e-01  -3.4674115e-01  -3.4288602e-02  -2.0346432e+00  -1.4899450e+00   6.5392594e-01   3.3372597e-01   8.0276714e-01   5.7307892e-01  -1.6545184e-01   4.8574792e-01  -7.1222420e-01  -1.6773725e+00   3.0187534e-01   9.5819251e-01   5.3453730e-01   2.0960687e-01   1.3772746e+00   7.1617274e-01   3.5923826e-02   9.9139498e-01  -1.3015827e+00  -1.0628455e+00   4.8627265e-01   1.0656511e+00   6.8106322e-01   3.1055401e-01  -5.9610172e-01   7.0023964e-01  -8.5512461e-01  -1.0249720e+00   1.6374399e+00   7.9572527e-01   2.2976725e-01   1.3756536e+00  -5.5181618e-01   2.6790600e-01  -4.5163079e-01  -1.0809214e-01  -7.9131948e-02  -1.3912709e-01  -7.7889235e-01  -8.3934911e-01   5.7864086e-01  -4.0142532e-01  -5.3444405e-01  -1.3077294e+00  -6.4554150e-01
  -1.5360953e-01   1.4148212e+00   2.2608285e-01   2.4985628e-01   7.4344371e-01   1.1094860e+00  -1.1290318e+00  -7.4224241e-01  -7.6670112e-01  -1.4785125e+00   1.6060378e+00  -2.3407312e-01   2.9448645e-01   9.4014876e-01  -7.4790270e-01  -6.7173250e-01   2.0511076e-02   2.9995112e-01  -9.7287722e-01   5.4856925e-01  -1.6750203e+00   9.9128052e-02   3.6642008e-01   4.3801551e-01   3.0808799e-01   2.9089420e-01   3.2184486e-01  -2.8238518e-01  -2.1384314e-02  -1.9928616e+00  -1.5123415e+00   6.2287782e-01   3.9629071e-01   7.7936660e-01   6.1130385e-01  -1.1238648e-01   4.8868700e-01  -7.5758041e-01  -1.7096740e+00   3.5774438e-01   1.0930290e+00   5.2074407e-01   2.8246372e-01   1.3988461e+00   7.6416616e-01   4.1089892e-02   9.3552332e-01  -1.3218467e+00  -1.0934094e+00   5.3531031e-01   1.1537065e+00   7.0025258e-01   3.5144393e-01  -6.4226802e-01   6.6214906e-01  -8.8357384e-01  -1.0703389e+00   1.7048093e+00   8.7129323e-01   2.9964988e-01   1.5077505e+00  -5.6236709e-01   3.2884161e-01  -4.8424311e-01  -1.3975973e-01  -8.7961763e-02  -1.7461283e-01  -8.4017493e-01  -8.8653083e-01   5.2498894e-01  -5.0835819e-01  -5.1248951e-01  -1.3570505e+00  -6.8481184e-01
  -1.1894888e-01   1.4947880e+00   1.8240750e-01   3.4351462e-01   7.7552086e-01   1.1390844e+00  -1.1218268e+00  -7.4157715e-01  -8.2371646e-01  -1.5204618e+00   1.6275129e+00  -2.2468937e-01   3.2180312e-01   9.0554321e-01  -8.2888329e-01  -7.6232040e-01  -4.2366150e-02   3.0666685e-01  -9.4326377e-01   5.9205580e-01  -1.7292329e+00   3.1804734e-04   3.6284554e-01   3.6963069e-01   3.0359435e-01   3.0823922e-01   3.2978880e-01  -2.1567834e-01   1.4688608e-02  -1.9619652e+00  -1.5175598e+00   6.0240602e-01   4.7570073e-01   7.5905782e-01   6.6647792e-01  -6.6584590e-02   5.0955856e-01  -8.2975060e-01  -1.7351409e+00   4.1750055e-01   1.2450932e+00   5.0855291e-01   3.5959399e-01   1.4125429e+00   8.1445771e-01   3.9197837e-02   8.8645011e-01  -1.3686246e+00  -1.1168656e+00   5.9164113e-01   1.2525921e+00   7.1518844e-01   3.8691366e-01  -7.0166087e-01   6.1195952e-01  -9.3457860e-01  -1.1241770e+00   1.7682878e+00   9.4487727e-01   3.7017870e-01   1.6348016e+00  -5.8534873e-01   3.7075841e-01  -5.3394121e-01  -1.9122231e-01  -1.1475004e-01  -2.3901737e-01  -9.2285264e-01  -9.5815218e-01   4.8534655e-01  -5.8851218e-01  -4.7827089e-01  -1.4166097e+00  -7.4858773e-01
  -6.6631625e-02   1.5809918e+00   1.4648132e-01   4.5826142e-01   8.0143379e-01   1.1823542e+00  -1.1342482e+00  -7.2301961e-01  -9.0219302e-01  -1.5722987e+00   1.6528593e+00  -2.0707888e-01   3.4461509e-01   8.6701017e-01  -9.3050439e-01  -8.6396928e-01  -8.1193397e-02   3.3352022e-01  -9.1490210e-01   6.4987360e-01  -1.8036638e+00  -8.0717275e-02   3.8208418e-01   3.1450038e-01   3.2210975e-01   3.2825499e-01   3.6240273e-01  -1.4854110e-01   7.2739651e-02  -1.9427044e+00  -1.5057177e+00   5.9449284e-01   5.7149367e-01   7.4218761e-01   7.3813110e-01  -3.0942986e-02   5.4741364e-01  -9.2807830e-01  -1.7540228e+00   4.8037796e-01   1.4122284e+00   4.9809091e-01   4.3931951e-01   1.4173372e+00   8.6546855e-01   2.7571322e-02   8.4514206e-01  -1.4427325e+00  -1.1335763e+00   6.5593265e-01   1.3610913e+00   7.2523480e-01   4.1711770e-01  -7.7519746e-01   5.5090140e-01  -1.0080852e+00  -1.1862919e+00   1.8265712e+00   1.0151128e+00   4.3911742e-01   1.7551579e+00  -6.2079306e-01   3.9216547e-01  -5.9961290e-01  -2.6158793e-01  -1.5895296e-01  -3.3219321e-01  -1.0254564e+00  -1.0534560e+00   4.6210121e-01  -6.3833196e-01  -4.3191410e-01  -1.4850305e+00  -8.3561088e-01
   2.9235949e-03   1.6724433e+00   1.1933934e-01   5.9221451e-01   8.1940501e-01   1.2376932e+00  -1.1666864e+00  -6.8864472e-01  -1.0002104e+00  -1.6338174e+00   1.6828276e+00  -1.8154425e-01   3.6100834e-01   8.2593088e-01  -1.0510820e+00  -9.7515197e-01  -9.3779875e-02   3.7985962e-01  -8.8737882e-01   7.2187941e-01  -1.8962978e+00  -1.4086516e-01   4.2483502e-01   2.7430551e-01   3.6371498e-01   3.5002952e-01   4.1841774e-01  -8.2663966e-02   1.5031158e-01  -1.9347165e+00  -1.4779558e+00   6.0056089e-01   6.8235247e-01   7.2898727e-01   8.2481050e-01  -7.5008998e-03   6.0011666e-01  -1.0502520e+00  -1.7671489e+00   5.4540198e-01   1.5914348e+00   4.8953669e-01   5.1964646e-01   1.4127042e+00   9.1526478e-01   4.4543018e-03   8.1177657e-01  -1.5431152e+00  -1.1445642e+00   7.2837578e-01   1.4774076e+00   7.2991257e-01   4.4203882e-01  -8.6285747e-01   4.8031615e-01  -1.1025816e+00  -1.2563024e+00   1.8785524e+00   1.0805679e+00   5.0441908e-01   1.8672579e+00  -6.6788215e-01   3.9224260e-01  -6.7907585e-01  -3.4913285e-01  -2.1896113e-01  -4.5274181e-01  -1.1453868e+00  -1.1705318e+00   4.5679139e-01  -6.5556760e-01  -3.7397707e-01  -1.5603638e+00  -9.4333012e-01
   8.8391917e-02   1.7678569e+00   1.0159977e-01   7.4246325e-01   8.2821943e-01   1.3026220e+00  -1.2181537e+00  -6.4169220e-01  -1.1146227e+00  -1.7043338e+00   1.7178989e+00  -1.4898346e-01   3.6963566e-01   7.8350391e-01  -1.1875456e+00  -1.0941763e+00  -7.9095347e-02   4.4410100e-01  -8.6013869e-01   8.0712672e-01  -2.0041670e+00  -1.7791078e-01   4.9063804e-01   2.5010039e-01   4.2727008e-01   3.7269976e-01   4.9528100e-01  -1.9490345e-02   2.4380734e-01  -1.9366450e+00  -1.4363640e+00   6.2138589e-01   8.0614700e-01   7.1956887e-01   9.2414131e-01   2.6238727e-03   6.6447904e-01  -1.1924354e+00  -1.7758521e+00   6.1139657e-01   1.7789389e+00   4.8311480e-01   5.9834053e-01   1.3986352e+00   9.6165862e-01  -3.0888228e-02   7.8578599e-01  -1.6668974e+00  -1.1514064e+00   8.0862715e-01   1.5992397e+00   7.2889855e-01   4.6151342e-01  -9.6365706e-01   4.0165110e-01  -1.2151504e+00  -1.3336155e+00   1.9233415e+00   1.1398064e+00   5.6430568e-01   1.9696800e+00  -7.2498331e-01   3.7090065e-01  -7.6917563e-01  -4.5135103e-01  -2.9216737e-01  -5.9804032e-01  -1.2790241e+00  -1.3063837e+00   4.7002651e-01  -6.3937841e-01  -3.0548660e-01  -1.6401925e+00  -1.0680184e+00
   1.8760869e-01   1.8656946e+00   9.3452102e-02   9.0518808e-01   8.2727635e-01   1.3739486e+00  -1.2864042e+00  -5.8634901e-01  -1.2412134e+00  -1.7827034e+00   1.7582268e+00  -1.1083120e-01   3.6979735e-01   7.4071640e-01  -1.3355632e+00  -1.2192139e+00  -3.7294322e-02   5.2381057e-01  -8.3257186e-01   9.0390605e-01  -2.1235032e+00  -1.9061893e-01   5.7790047e-01   2.4227995e-01   5.1049608e-01   3.9548141e-01   5.8931226e-01   3.9790696e-02   3.4869206e-01  -1.9463200e+00  -1.3838499e+00   6.5704304e-01   9.4002909e-01   7.1392983e-01   1.0329528e+00  -7.5697358e-04   7.3646695e-01  -1.3494957e+00  -1.7818601e+00   6.7700571e-01   1.9703178e+00   4.7908646e-01   6.7302138e-01   1.3756184e+00   1.0023377e+00  -7.8144231e-02   7.6596087e-01  -1.8095522e+00  -1.1561007e+00   8.9578629e-01   1.7238863e+00   7.2202230e-01   4.7527617e-01  -1.0756885e+00   3.1644744e-01  -1.3416210e+00  -1.4174187e+00   1.9602746e+00   1.1914579e+00   6.1732429e-01   2.0611902e+00  -7.8974491e-01   3.2879883e-01  -8.6595452e-01  -5.6505769e-01  -3.7510341e-01  -7.6434153e-01  -1.4219061e+00  -1.4570675e+00   5.0146383e-01  -5.9035474e-01  -2.2794378e-01  -1.7217631e+00  -1.2049660e+00
   2.9768994e-01   1.9642209e+00   9.4672822e-02   1.0758374e+00   8.1660845e-01   1.4479920e+00  -1.3681250e+00  -5.2747230e-01  -1.3749205e+00  -1.8673718e+00   1.8036018e+00  -6.8973220e-02   3.6147597e-01   6.9832166e-01  -1.4897588e+00  -1.3483416e+00   3.0327164e-02   6.1584648e-01  -8.0409400e-01   1.0098329e+00  -2.2499379e+00  -1.7875985e-01   6.8399270e-01   2.5058802e-01   6.1012979e-01   4.1770299e-01   6.9593748e-01   9.4248079e-02   4.5976033e-01  -1.9609831e+00  -1.3239550e+00   7.0689299e-01   1.0805744e+00   7.1196636e-01   1.1474623e+00  -1.6944207e-02   8.1146892e-01  -1.5153161e+00  -1.7871653e+00   7.4072941e-01   2.1606711e+00   4.7773751e-01   7.4127265e-01   1.3445906e+00   1.0350137e+00  -1.3600180e-01   7.5060364e-01  -1.9651704e+00  -1.1609161e+00   9.8840912e-01   1.8483701e+00   7.0926114e-01   4.8301383e-01  -1.1962234e+00   2.2631850e-01  -1.4768079e+00  -1.5066907e+00   1.9889110e+00   1.2342873e+00   6.6237833e-01   2.1407818e+00  -8.5924498e-01   2.6731308e-01  -9.6488170e-01  -6.8654201e-01  -4.6363769e-01  -9.4694380e-01  -1.5689660e+00  -1.6178877e+00   5.4984321e-01  -5.1045779e-01  -1.4329092e-01  -1.8021359e+00  -1.3487389e+00
   4.1519817e-01   2.0615630e+00   1.0466786e-01   1.2493512e+00   7.9686894e-01   1.5208447e+00  -1.4591827e+00  -4.7027139e-01  -1.5101239e+00  -1.9564565e+00   1.8534317e+00  -2.5645060e-02   3.4532099e-01   6.5682443e-01  -1.6440201e+00  -1.4795932e+00   1.2143870e-01   7.1655055e-01  -7.7421246e-01   1.1219774e+00  -2.3787417e+00  -1.4307825e-01   8.0540737e-01   2.7416464e-01   7.2214075e-01   4.3884285e-01   8.0998214e-01   1.4321264e-01   5.7145246e-01  -1.9775355e+00  -1.2606322e+00   7.6960858e-01   1.2239614e+00   7.1349426e-01   1.2635026e+00  -4.4436199e-02   8.8460769e-01  -1.6831667e+00  -1.7938825e+00   8.0097493e-01   2.3448367e+00   4.7936442e-01   8.0075975e-01   1.3068631e+00   1.0575769e+00  -2.0226366e-01   7.3771842e-01  -2.1268191e+00  -1.1682369e+00   1.0845576e+00   1.9695711e+00   6.9073220e-01   4.8441895e-01  -1.3218746e+00   1.3291802e-01  -1.6148264e+00  -1.6002340e+00   2.0090208e+00   1.2672592e+00   6.9873472e-01   2.2077041e+00  -9.3018327e-01   1.8845972e-01  -1.0611298e+00  -8.1176100e-01  -5.5322222e-01  -1.1404199e+00  -1.7148148e+00  -1.7836458e+00   6.1307683e-01  -4.0288106e-01  -5.3838892e-02  -1.8783484e+00  -1.4934858e+00
   5.3634112e-01   2.1557765e+00   1.2253725e-01   1.4204195e+00   7.6928835e-01   1.5886599e+00  -1.5549049e+00  -4.1996879e-01  -1.6409723e+00  -2.0478513e+00   1.9067518e+00   1.6677551e-02   3.2258259e-01   6.1647611e-01  -1.7918690e+00  -1.6110196e+00   2.3283701e-01   8.2197790e-01  -7.4257381e-01   1.2370258e+00  -2.5050852e+00  -8.5209317e-02   9.3797027e-01   3.1162827e-01   8.4199440e-01   4.5856767e-01   9.2600631e-01   1.8628269e-01   6.7819940e-01  -1.9927884e+00  -1.1979956e+00   8.4324270e-01   1.3661751e+00   7.1827566e-01   1.3767797e+00  -8.1049449e-02   9.5107221e-01  -1.8461117e+00  -1.8041035e+00   8.5612016e-01   2.5176373e+00   4.8425900e-01   8.4935205e-01   1.2640333e+00   1.0682471e+00  -2.7401877e-01   7.2522091e-01  -2.2869601e+00  -1.1804084e+00   1.1818817e+00   2.0843625e+00   6.6668092e-01   4.7923570e-01  -1.4488022e+00   3.7900262e-02  -1.7494569e+00  -1.6967224e+00   2.0205689e+00   1.2895929e+00   7.2600870e-01   2.2614832e+00  -9.9910284e-01   9.4780259e-02  -1.1498798e+00  -9.3656028e-01  -6.3917274e-01  -1.3388915e+00  -1.8540467e+00  -1.9489194e+00   6.8838584e-01  -2.7184338e-01   3.7842386e-02  -1.9475782e+00  -1.6332732e+00
   6.5718889e-01   2.2449136e+00   1.4715689e-01   1.5837568e+00   7.3560351e-01   1.6479330e+00  -1.6503797e+00  -3.8146281e-01  -1.7617312e+00  -2.1393492e+00   1.9622563e+00   5.5390473e-02   2.9499871e-01   5.7728362e-01  -1.9268804e+00  -1.7407517e+00   3.6065185e-01   9.2814684e-01  -7.0899278e-01   1.3514604e+00  -2.6243071e+00  -7.5479790e-03   1.0770890e+00   3.6118615e-01   9.6494246e-01   4.7676814e-01   1.0386565e+00   2.2333002e-01   7.7477270e-01  -2.0037014e+00  -1.1400630e+00   9.2533362e-01   1.5032208e+00   7.2604775e-01   1.4831382e+00  -1.2406635e-01   1.0064477e+00  -1.9974248e+00  -1.8197609e+00   9.0458572e-01   2.6741429e+00   4.9269247e-01   8.8523984e-01   1.2178835e+00   1.0657075e+00  -3.4785759e-01   7.1114987e-01  -2.4379081e+00  -1.1995936e+00   1.2777295e+00   2.1897393e+00   6.3746518e-01   4.6729410e-01  -1.5729553e+00  -5.7123725e-02  -1.8745405e+00  -1.7947641e+00   2.0236914e+00   1.3008039e+00   7.4412942e-01   2.3019286e+00  -1.0626242e+00  -1.0803585e-02  -1.2266346e+00  -1.0569060e+00  -7.1696174e-01  -1.5363313e+00  -1.9815538e+00  -2.1083579e+00   7.7247500e-01  -1.2232792e-01   1.2906203e-01  -2.0073015e+00  -1.7624278e+00
   7.7389347e-01   2.3270885e+00   1.7727010e-01   1.7343773e+00   6.9796198e-01   1.6957623e+00  -1.7407544e+00  -3.5901315e-01  -1.8671255e+00  -2.2287722e+00   2.0183601e+00   8.7873275e-02   2.6464452e-01   5.3903561e-01  -2.0431081e+00  -1.8670624e+00   5.0057929e-01   1.0312900e+00  -6.7346264e-01   1.4617461e+00  -2.7321716e+00   8.6916978e-02   1.2180208e+00   4.2076283e-01   1.0863194e+00   4.9358635e-01   1.1430089e+00   2.5450264e-01   8.5661345e-01  -2.0075925e+00  -1.0905066e+00   1.0130415e+00   1.6313355e+00   7.3655133e-01   1.5788181e+00  -1.7040224e-01   1.0470192e+00  -2.1309856e+00  -1.8425040e+00   9.4491308e-01   2.8099307e+00   5.0489943e-01   9.0704184e-01   1.1702766e+00   1.0492149e+00  -4.2011563e-01   6.9386118e-01  -2.5722957e+00  -1.2276446e+00   1.3692769e+00   2.2829375e+00   6.0353630e-01   4.4853174e-01  -1.6903280e+00  -1.5062783e-01  -1.9843708e+00  -1.8929703e+00   2.0186748e+00   1.3007316e+00   7.5329058e-01   2.3291337e+00  -1.1176763e+00  -1.2515158e-01  -1.2875149e+00  -1.1691100e+00  -7.8250582e-01  -1.7268733e+00  -2.0928207e+00  -2.2569745e+00   8.6173146e-01   4.0213044e-02   2.1716308e-01  -2.0554345e+00  -1.8758629e+00
   8.8289433e-01   2.4005430e+00   2.1158188e-01   1.8678518e+00   6.5880643e-01   1.7300624e+00  -1.8215156e+00  -3.5596932e-01  -1.9526531e+00  -2.3140973e+00   2.0732825e+00   1.1160146e-01   2.3375603e-01   5.0134407e-01  -2.1354870e+00  -1.9884202e+00   6.4812778e-01   1.1280862e+00  -6.3615168e-01   1.5645123e+00  -2.8250989e+00   1.9479226e-01   1.3561424e+00   4.8813640e-01   1.2018231e+00   5.0942873e-01   1.2348786e+00   2.8021984e-01   9.2011630e-01  -2.0023114e+00  -1.0524263e+00   1.1033080e+00   1.7471818e+00   7.4955528e-01   1.6606833e+00  -2.1678431e-01   1.0700261e+00  -2.2416317e+00  -1.8735949e+00   9.7584139e-01   2.9213265e+00   5.2106219e-01   9.1389512e-01   1.1230576e+00   1.0186783e+00  -4.8712815e-01   6.7218899e-01  -2.6835167e+00  -1.2659928e+00   1.4536720e+00   2.3615392e+00   5.6541889e-01   4.2300509e-01  -1.7972137e+00  -2.4120684e-01  -2.0740544e+00  -1.9900220e+00   2.0059329e+00   1.2895519e+00   7.5389146e-01   2.3434685e+00  -1.1617053e+00  -2.4507083e-01  -1.3295192e+00  -1.2700327e+00  -8.3242477e-01  -1.9051099e+00  -2.1841842e+00  -2.3904154e+00   9.5243405e-01   2.1016728e-01   2.9967957e-01  -2.0904502e+00  -1.9693661e+00
   9.8109619e-01   2.4637049e+00   2.4884723e-01   1.9805301e+00   6.2074337e-01   1.7497174e+00  -1.8887404e+00  -3.7455948e-01  -2.0148498e+00  -2.3935720e+00   2.1251522e+00   1.2425939e-01   2.0454241e-01   4.6370257e-01  -2.2001786e+00  -2.1035322e+00   7.9885892e-01   1.2158551e+00  -5.9738859e-01   1.6567143e+00  -2.9003541e+00   3.1247822e-01   1.4872010e+00   5.6107078e-01   1.3077603e+00   5.2495948e-01   1.3110713e+00   3.0115459e-01   9.6284787e-01  -1.9863672e+00  -1.0281646e+00   1.1930261e+00   1.8480128e+00   7.6487456e-01   1.7264040e+00  -2.5993468e-01   1.0738501e+00  -2.3254463e+00  -1.9138291e+00   9.9637953e-01   3.0056041e+00   5.4129592e-01   9.0552131e-01   1.0779616e+00   9.7469846e-01  -5.4547890e-01   6.4556066e-01  -2.7661206e+00  -1.3155623e+00   1.5281817e+00   2.4235640e+00   5.2369247e-01   3.9089344e-01  -1.8904403e+00  -3.2760199e-01  -2.1398174e+00  -2.0847313e+00   1.9859894e+00   1.2677750e+00   7.4647347e-01   2.3455656e+00  -1.1928450e+00  -3.6747356e-01  -1.3507245e+00  -1.3572457e+00  -8.6425545e-01  -2.0663575e+00  -2.2530376e+00  -2.5051877e+00   1.0409593e+00   3.8206379e-01   3.7448130e-01  -2.1114651e+00  -2.0398328e+00
   1.0660073e+00   2.5152349e+00   2.8794767e-01   2.0697162e+00   5.8640249e-01   1.7546584e+00  -1.9393016e+00  -4.1575174e-01  -2.0514834e+00  -2.4658087e+00   2.1721220e+00   1.2385448e-01   1.7900309e-01   4.2555265e-01  -2.2348242e+00  -2.2113726e+00   9.4860764e-01   1.2926984e+00  -5.5764095e-01   1.7357706e+00  -2.9561830e+00   4.3636163e-01   1.6075325e+00   6.3743438e-01   1.4012398e+00   5.4107149e-01   1.3695596e+00   3.1820001e-01   9.8368194e-01  -1.9590099e+00  -1.0191722e+00   1.2792116e+00   1.9317970e+00   7.8237953e-01   1.7745820e+00  -2.9674939e-01   1.0581231e+00  -2.3799632e+00  -1.9634829e+00   1.0058676e+00   3.0611360e+00   5.6563528e-01   8.8226326e-01   1.0365375e+00   9.1856923e-01  -5.9222571e-01   6.1405881e-01  -2.8161300e+00  -1.3767082e+00   1.5903349e+00   2.4675362e+00   4.7897725e-01   3.5250022e-01  -1.9675666e+00  -4.0871583e-01  -2.1792319e+00  -2.1760879e+00   1.9594588e+00   1.2362276e+00   7.3165901e-01   2.3362991e+00  -1.2100373e+00  -4.8951678e-01  -1.3504130e+00  -1.4291475e+00  -8.7660263e-01  -2.2068756e+00  -2.2979670e+00  -2.5988345e+00   1.1239698e+00   5.5084546e-01   4.3989267e-01  -2.1182869e+00  -2.0854278e+00
   1.1358293e+00   2.5540682e+00   3.2794878e-01   2.1337834e+00   5.5829349e-01   1.7458640e+00  -1.9710199e+00  -4.7919795e-01  -2.0616659e+00  -2.5298501e+00   2.2124897e+00   1.0883084e-01   1.5876536e-01   3.8635480e-01  -2.2386884e+00  -2.3111929e+00   1.0936676e+00   1.3575777e+00  -5.1748935e-01   1.7996668e+00  -2.9918851e+00   5.6298926e-01   1.7142299e+00   7.1529576e-01   1.4803005e+00   5.5883255e-01   1.4095720e+00   3.3241892e-01   9.8284426e-01  -1.9202587e+00  -1.0259336e+00   1.3591605e+00   1.9973010e+00   8.0199537e-01   1.8048104e+00  -3.2446489e-01   1.0237480e+00  -2.4042751e+00  -2.0222892e+00   1.0040223e+00   3.0874745e+00   5.9402254e-01   8.4508923e-01   1.0000867e+00   8.5223523e-01  -6.2508747e-01   5.7842550e-01  -2.8312587e+00  -1.4491813e+00   1.6380519e+00   2.4925357e+00   4.3192649e-01   3.0825504e-01  -2.0270244e+00  -4.8361665e-01  -2.1913458e+00  -2.2632884e+00   1.9270331e+00   1.1960220e+00   7.1009710e-01   2.3167587e+00  -1.2130877e+00  -6.0871443e-01  -1.3291119e+00  -1.4850203e+00  -8.6921582e-01  -2.3240210e+00  -2.3188073e+00  -2.6700434e+00   1.1985738e+00   7.1209565e-01   4.9477565e-01  -2.1114217e+00  -2.1056637e+00
   1.1894961e+00   2.5794383e+00   3.6813481e-01   2.1722275e+00   5.3866728e-01   1.7252809e+00  -1.9827522e+00  -5.6326233e-01  -2.0458783e+00  -2.5852064e+00   2.2448081e+00   7.8176816e-02   1.4495674e-01   3.4565513e-01  -2.2126769e+00  -2.4025174e+00   1.2309316e+00   1.4103237e+00  -4.7759919e-01   1.8470212e+00  -3.0078188e+00   6.8921216e-01   1.8052553e+00   7.9299064e-01   1.5439691e+00   5.7941027e-01   1.4315889e+00   3.4497743e-01   9.6186199e-01  -1.8708829e+00  -1.0479578e+00   1.4305839e+00   2.0441185e+00   8.2369127e-01   1.8176652e+00  -3.4080378e-01   9.7283246e-01  -2.3990411e+00  -2.0894462e+00   9.9096449e-01   3.0853654e+00   6.2629773e-01   7.9555960e-01   9.6962150e-01   7.7820857e-01  -6.4258013e-01   5.4001232e-01  -2.8110184e+00  -1.5321237e+00   1.6697503e+00   2.4982263e+00   3.8322528e-01   2.5871803e-01  -2.0681960e+00  -5.5153565e-01  -2.1767110e+00  -2.3457490e+00   1.8894678e+00   1.1485090e+00   6.8242123e-01   2.2882148e+00  -1.2026589e+00  -7.2301803e-01  -1.2885443e+00  -1.5250286e+00  -8.4298555e-01  -2.4163360e+00  -2.3166171e+00  -2.7186808e+00   1.2624490e+00   8.6220534e-01   5.3857018e-01  -2.0920400e+00  -2.1013945e+00
   1.2266635e+00   2.5908914e+00   4.0801873e-01   2.1856504e+00   5.2938994e-01   1.6956730e+00  -1.9744159e+00  -6.6513316e-01  -2.0059013e+00  -2.6318574e+00   2.2679787e+00   3.1517997e-02   1.3812502e-01   3.0314128e-01  -2.1592359e+00  -2.4851241e+00   1.3579795e+00   1.4515786e+00  -4.3869097e-01   1.8771138e+00  -3.0053410e+00   8.1229182e-01   1.8794876e+00   8.6915739e-01   1.5922443e+00   6.0397913e-01   1.4372468e+00   3.5706820e-01   9.2342492e-01  -1.8123329e+00  -1.0838343e+00   1.4917090e+00   2.0726516e+00   8.4746064e-01   1.8146294e+00  -3.4409104e-01   9.0853830e-01  -2.3663962e+00  -2.1636562e+00   9.6722164e-01   3.0566900e+00   6.6219165e-01   7.3575987e-01   9.4584008e-01   6.9944723e-01  -6.4409207e-01   5.0067999e-01  -2.7567038e+00  -1.6240956e+00   1.6844249e+00   2.4848571e+00   3.3359571e-01   2.0458682e-01  -2.0914202e+00  -6.1186020e-01  -2.1373057e+00  -2.4231009e+00   1.8475696e+00   1.0952182e+00   6.4922156e-01   2.2520747e+00  -1.1801981e+00  -8.3086149e-01  -1.2314942e+00  -1.5501611e+00  -7.9985903e-01  -2.4835598e+00  -2.2935738e+00  -2.7457542e+00   1.3139203e+00   9.9847342e-01   5.7129093e-01  -2.0619025e+00  -2.0747218e+00
   1.2476554e+00   2.5882907e+00   4.4732746e-01   2.1756826e+00   5.3183689e-01   1.6604140e+00  -1.9469428e+00  -7.8101078e-01  -1.9446654e+00  -2.6702228e+00   2.2813196e+00  -3.0815274e-02   1.3821292e-01   2.5868100e-01  -2.0821342e+00  -2.5590129e+00   1.4731135e+00   1.4826790e+00  -4.0150833e-01   1.8898795e+00  -2.9866819e+00   9.2996540e-01   1.9367093e+00   9.4274190e-01   1.6260138e+00   6.3361838e-01   1.4291648e+00   3.6982837e-01   8.7116971e-01  -1.7466276e+00  -1.1313484e+00   1.5413432e+00   2.0840433e+00   8.7329420e-01   1.7979608e+00  -3.3333400e-01   8.3486154e-01  -2.3097637e+00  -2.2431962e+00   9.3370899e-01   3.0043373e+00   7.0132217e-01   6.6819772e-01   9.2911914e-01   6.1919883e-01  -6.2989494e-01   4.6265706e-01  -2.6712599e+00  -1.7231345e+00   1.6816933e+00   2.4532449e+00   2.8380444e-01   1.4670250e-01  -2.0979283e+00  -6.6412851e-01  -2.0763574e+00  -2.4951701e+00   1.8021839e+00   1.0377882e+00   6.1103257e-01   2.2098339e+00  -1.1478065e+00  -9.3117163e-01  -1.1615945e+00  -1.5621196e+00  -7.4268231e-01  -2.5265701e+00  -2.2527943e+00  -2.7532999e+00   1.3519955e+00   1.1191382e+00   5.9348264e-01  -2.0232491e+00  -2.0288210e+00
   1.2533759e+00   2.5718111e+00   4.8596620e-01   2.1448447e+00   5.4681462e-01   1.6232348e+00  -1.9021736e+00  -9.0635807e-01  -1.8660260e+00  -2.7011045e+00   2.2846025e+00  -1.0775858e-01   1.4459018e-01   2.1233943e-01  -1.9861616e+00  -2.6243669e+00   1.5753427e+00   1.5054907e+00  -3.6678461e-01   1.8858682e+00  -2.9547668e+00   1.0404710e+00   1.9775321e+00   1.0129758e+00   1.6469134e+00   6.6920978e-01   1.4107019e+00   3.8426068e-01   8.0940443e-01  -1.6762068e+00  -1.1876507e+00   1.5788952e+00   2.0800692e+00   9.0114897e-01   1.7705101e+00  -3.0826074e-01   7.5635522e-01  -2.2335933e+00  -2.3260163e+00   8.9168411e-01   2.9320220e+00   7.4319505e-01   5.9567153e-01   9.1952216e-01   5.4081887e-01  -6.0109121e-01   4.2836839e-01  -2.5590425e+00  -1.8268485e+00   1.6618096e+00   2.4047336e+00   2.3466851e-01   8.6049853e-02  -2.0897161e+00  -7.0802737e-01  -1.9980881e+00  -2.5619484e+00   1.7541813e+00   9.7788721e-01   5.6833619e-01   2.1630177e+00  -1.1080663e+00  -1.0233460e+00  -1.0830612e+00  -1.5631662e+00  -6.7498207e-01  -2.5472570e+00  -2.1981014e+00  -2.7442072e+00   1.3763565e+00   1.2233447e+00   6.0614192e-01  -1.9786601e+00  -1.9677013e+00
   1.2452003e+00   2.5419337e+00   5.2396680e-01   2.0963644e+00   5.7451469e-01   1.5879503e+00  -1.8426953e+00  -1.0361966e+00  -1.7744857e+00  -2.7256041e+00   2.2780565e+00  -1.9753229e-01   1.5613878e-01   1.6437397e-01  -1.8767653e+00  -2.6815070e+00   1.6643250e+00   1.5222144e+00  -3.3520749e-01   1.8661816e+00  -2.9129988e+00   1.1425368e+00   2.0032770e+00   1.0793356e+00   1.6571435e+00   7.1134449e-01   1.3856739e+00   4.0116484e-01   7.4279565e-01  -1.6037546e+00  -1.2494642e+00   1.6043593e+00   2.0629968e+00   9.3091822e-01   1.7355092e+00  -2.6931458e-01   6.7781723e-01  -2.1430374e+00  -2.4098590e+00   8.4268070e-01   2.8440541e+00   7.8720964e-01   5.2111728e-01   9.1682023e-01   4.6757335e-01  -5.5950450e-01   4.0024639e-01  -2.4254952e+00  -1.9325372e+00   1.6256484e+00   2.3411316e+00   1.8705323e-01   2.3746139e-02  -2.0693656e+00  -7.4339675e-01  -1.9073935e+00  -2.6235555e+00   1.7044441e+00   9.1713536e-01   5.2157754e-01   2.1131248e+00  -1.0638357e+00  -1.1072029e+00  -1.0003891e+00  -1.5559398e+00  -6.0070508e-01  -2.5483430e+00  -2.1337481e+00  -2.7219923e+00   1.3873128e+00   1.3110587e+00   6.1061329e-01  -1.9308963e+00  -1.8959168e+00
   1.2248549e+00   2.4994318e+00   5.6142751e-01   2.0339574e+00   6.1450479e-01   1.5581833e+00  -1.7716417e+00  -1.1654263e+00  -1.6748850e+00  -2.7450226e+00   2.2623419e+00  -2.9771461e-01   1.7138148e-01   1.1520917e-01  -1.7596597e+00  -2.7308477e+00   1.7402759e+00   1.5351767e+00  -3.0738270e-01   1.8323871e+00  -2.8650151e+00   1.2353442e+00   2.0158156e+00   1.1414897e+00   1.6592558e+00   7.6024983e-01   1.3580461e+00   4.2108581e-01   6.7604170e-01  -1.5320121e+00  -1.3133164e+00   1.6182622e+00   2.0354196e+00   9.6240482e-01   1.6963394e+00  -2.1760603e-01   6.0396419e-01  -2.0435961e+00  -2.4923955e+00   7.8842542e-01   2.7450847e+00   8.3267078e-01   4.4744245e-01   9.2052350e-01   4.0243909e-01  -5.0752374e-01   3.8053874e-01  -2.2767664e+00  -2.0373388e+00   1.5746581e+00   2.2646355e+00   1.4185669e-01  -3.8985808e-02  -2.0398348e+00  -7.7024009e-01  -1.8094932e+00  -2.6802004e+00   1.6538493e+00   8.5702822e-01   4.7119120e-01   2.0615708e+00  -1.0180353e+00  -1.1829105e+00  -9.1804054e-01  -1.5432577e+00  -5.2393677e-01  -2.5331624e+00  -2.0641271e+00  -2.6905387e+00   1.3857233e+00   1.3829378e+00   6.0847179e-01  -1.8827309e+00  -1.8182515e+00
   1.1942997e+00   2.4453631e+00   5.9845276e-01   1.9615885e+00   6.6575618e-01   1.5371066e+00  -1.6924679e+00  -1.2891482e+00  -1.5720839e+00  -2.7607491e+00   2.2384994e+00  -4.0536861e-01   1.8863769e-01   6.5396713e-02  -1.6404428e+00  -2.7728538e+00   1.8038571e+00   1.5466276e+00  -2.8379859e-01   1.7864215e+00  -2.8144404e+00   1.3184708e+00   2.0173908e+00   1.1992436e+00   1.6559341e+00   8.1574233e-01   1.3316310e+00   4.4428288e-01   6.1355658e-01  -1.4635878e+00  -1.3757773e+00   1.6215839e+00   2.0000866e+00   9.9530347e-01   1.6563017e+00  -1.5482621e-01   5.3911515e-01  -1.9407539e+00  -2.5713627e+00   7.3074289e-01   2.6398354e+00   8.7880619e-01   3.7736018e-01   9.2992045e-01   3.4791686e-01  -4.4791679e-01   3.7112679e-01  -2.1192987e+00  -2.1383919e+00   1.5107921e+00   2.1777399e+00   9.9976758e-02  -1.0086317e-01  -2.0042345e+00  -7.8873794e-01  -1.7095720e+00  -2.7321412e+00   1.6032529e+00   7.9887463e-01   4.1763248e-01   2.0096415e+00  -9.7343819e-01  -1.2509028e+00  -8.4014897e-01  -1.5279142e+00  -4.4862242e-01  -2.5054183e+00  -1.9934812e+00  -2.6538212e+00   1.3728965e+00   1.4401799e+00   6.0140063e-01  -1.8367819e+00  -1.7394007e+00
   1.1556190e+00   2.3810590e+00   6.3509893e-01   1.8832353e+00   7.2670751e-01   1.5272224e+00  -1.6087200e+00  -1.4029622e+00  -1.4706609e+00  -2.7741498e+00   2.2078774e+00  -5.1721573e-01   2.0618885e-01   1.5568938e-02  -1.5242503e+00  -2.8080046e+00   1.8560575e+00   1.5585621e+00  -2.6479438e-01   1.7304867e+00  -2.7646524e+00   1.3918273e+00   2.0104318e+00   1.2524920e+00   1.6497837e+00   8.7721318e-01   1.3098129e+00   4.7072163e-01   5.5918663e-01  -1.4007871e+00  -1.4336857e+00   1.6156602e+00   1.9597313e+00   1.0291942e+00   1.6184029e+00  -8.3129052e-02   4.8690816e-01  -1.8396375e+00  -2.6446971e+00   6.7145782e-01   2.5328420e+00   9.2479056e-01   3.1323588e-01   9.4412297e-01   3.0587259e-01  -3.8362921e-01   3.7336892e-01  -1.9594244e+00  -2.2330019e+00   1.4364195e+00   2.0831404e+00   6.2260691e-02  -1.6060499e-01  -1.9656102e+00  -7.9926151e-01  -1.6124463e+00  -2.7796497e+00   1.5534710e+00   7.4375027e-01   3.6141032e-01   1.9584568e+00  -9.3248612e-01  -1.3117880e+00  -7.7026058e-01  -1.5124932e+00  -3.7831179e-01  -2.4689304e+00  -1.9256464e+00  -2.6156399e+00   1.3504789e+00   1.4843598e+00   5.9107571e-01  -1.7953575e+00  -1.6636753e+00
   1.1109249e+00   2.3081103e+00   6.7133442e-01   1.8026636e+00   7.9535983e-01   1.5301936e+00  -1.5238181e+00  -1.5032236e+00  -1.3746519e+00  -2.7864635e+00   2.1720469e+00  -6.2984266e-01   2.2243402e-01  -3.3607151e-02  -1.4154746e+00  -2.8367698e+00   1.8980760e+00   1.5725755e+00  -2.5053453e-01   1.6669447e+00  -2.7185792e+00   1.4555917e+00   1.9973776e+00   1.3011790e+00   1.6431439e+00   9.4364820e-01   1.2953194e+00   5.0008861e-01   5.1598028e-01  -1.3454697e+00  -1.4843488e+00   1.6020732e+00   1.9169186e+00   1.0635490e+00   1.5851727e+00  -4.9919143e-03   4.5006952e-01  -1.7447205e+00  -2.7106523e+00   6.1230150e-01   2.4282191e+00   9.6977464e-01   2.5695882e-01   9.6211544e-01   2.7742217e-01  -3.1758567e-01   3.8798163e-01  -1.8030000e+00  -2.3187997e+00   1.3542157e+00   1.9836326e+00   2.9441882e-02  -2.1700584e-01  -1.9267505e+00  -8.0238017e-01  -1.5222768e+00  -2.8229804e+00   1.5052603e+00   6.9247321e-01   3.0311600e-01   1.9089509e+00  -8.9714124e-01  -1.3662610e+00  -7.1113422e-01  -1.4992078e+00  -3.1594741e-01  -2.4274008e+00  -1.8638362e+00  -2.5793788e+00   1.3203373e+00   1.5172717e+00   5.7906321e-01  -1.7603273e+00  -1.5947489e+00
   1.0622795e+00   2.2283476e+00   7.0701660e-01   1.7232388e+00   8.6939748e-01   1.5467425e+00  -1.4408667e+00  -1.5872378e+00  -1.2873450e+00  -2.7987136e+00   2.1327060e+00  -7.3992257e-01   2.3601918e-01  -8.1468628e-02  -1.3175625e+00  -2.8595945e+00   1.9312176e+00   1.5897675e+00  -2.4099304e-01   1.5982143e+00  -2.6785428e+00   1.5101516e+00   1.9805222e+00   1.3452754e+00   1.6379428e+00   1.0136813e+00   1.2900556e+00   5.3182627e-01   4.8602526e-01  -1.2989490e+00  -1.5256984e+00   1.5825410e+00   1.8739179e+00   1.0977524e+00   1.5585256e+00   7.6935961e-02   4.3025346e-01  -1.6595940e+00  -2.7678909e+00   5.5483003e-01   2.3294709e+00   1.0129201e+00   2.0984940e-01   9.8280729e-01   2.6287045e-01  -2.5250940e-01   4.1496839e-01  -1.6550984e+00  -2.3938796e+00   1.2670401e+00   1.8820098e+00   2.0723064e-03  -2.6901297e-01  -1.8900326e+00  -7.9885821e-01  -1.4423522e+00  -2.8623487e+00   1.4593008e+00   6.4560087e-01   2.4344255e-01   1.8618680e+00  -8.6878656e-01  -1.4150226e+00  -6.6461109e-01  -1.4897762e+00  -2.6371030e-01  -2.3842017e+00  -1.8104897e+00  -2.5478117e+00   1.2844468e+00   1.5407869e+00   5.6673606e-01  -1.7330246e+00  -1.5354670e+00
   1.0116294e+00   2.1438072e+00   7.4188776e-01   1.6477790e+00   9.4632705e-01   1.5766215e+00  -1.3625055e+00  -1.6533784e+00  -1.2111452e+00  -2.8116455e+00   2.0915843e+00  -8.4443007e-01   2.4592917e-01  -1.2738518e-01  -1.2329049e+00  -2.8769009e+00   1.9568061e+00   1.6106956e+00  -2.3594983e-01   1.5266757e+00  -2.6461570e+00   1.5560520e+00   1.9618929e+00   1.3847714e+00   1.6355976e+00   1.0856779e+00   1.2950150e+00   5.6518377e-01   4.7036316e-01  -1.2619398e+00  -1.5563947e+00   1.5588125e+00   1.8326102e+00   1.1311343e+00   1.5396774e+00   1.5998603e-01   4.2796345e-01  -1.5868189e+00  -2.8155465e+00   5.0035991e-01   2.2393506e+00   1.0534370e+00   1.7260969e-01   1.0050865e+00   2.6171230e-01  -1.9077186e-01   4.5360310e-01  -1.5197835e+00  -2.4569063e+00   1.1777995e+00   1.7809648e+00  -1.9537730e-02  -3.1579675e-01  -1.8573150e+00  -7.8963636e-01  -1.3749526e+00  -2.8979175e+00   1.4161791e+00   6.0344781e-01   1.8319072e-01   1.8177731e+00  -8.4817903e-01  -1.4587160e+00  -6.3156210e-01  -1.4853426e+00  -2.2293247e-01  -2.3422088e+00  -1.7671866e+00  -2.5229640e+00   1.2447865e+00   1.5567369e+00   5.5521388e-01  -1.7141907e+00  -1.4877278e+00
   9.6075537e-01   2.0566794e+00   7.7558991e-01   1.5784618e+00   1.0236244e+00   1.6186608e+00  -1.2908085e+00  -1.7011279e+00  -1.1475148e+00  -2.8256910e+00   2.0503449e+00  -9.4082770e-01   2.5153753e-01  -1.7077777e-01  -1.1628147e+00  -2.8891004e+00   1.9761170e+00   1.6353826e+00  -2.3500121e-01   1.4545836e+00  -2.6222892e+00   1.5939563e+00   1.9431645e+00   1.4196790e+00   1.6369680e+00   1.1578412e+00   1.3102668e+00   5.9927973e-01   4.6898543e-01  -1.2345558e+00  -1.5758722e+00   1.5325727e+00   1.7944352e+00   1.1630122e+00   1.5291205e+00   2.4161490e-01   4.4256046e-01  -1.5278661e+00  -2.8532517e+00   4.4992607e-01   2.1597855e+00   1.0906245e+00   1.4532069e-01   1.0278735e+00   2.7269652e-01  -1.3428194e-01   5.0247094e-01  -1.3999769e+00  -2.5071788e+00   1.0893088e+00   1.6829929e+00  -3.5361156e-02  -3.5680482e-01  -1.8298806e+00  -7.7579794e-01  -1.3213007e+00  -2.9297944e+00   1.3763744e+00   5.6611850e-01   1.2325841e-01   1.7770742e+00  -8.3545664e-01  -1.4978800e+00  -6.1191234e-01  -1.4864487e+00  -1.9407957e-01  -2.3036824e+00  -1.7346350e+00  -2.5060423e+00   1.2032507e+00   1.5668224e+00   5.4532685e-01  -1.7039631e+00  -1.4524441e+00
   9.1123159e-01   1.9692363e+00   8.0769445e-01   1.5167868e+00   1.0988811e+00   1.6708872e+00  -1.2272317e+00  -1.7310340e+00  -1.0969855e+00  -2.8409670e+00   2.0104973e+00  -1.0272049e+00   2.5261636e-01  -2.1113016e-01  -1.1075868e+00  -2.8966158e+00   1.9903306e+00   1.6633682e+00  -2.3758401e-01   1.3839915e+00  -2.6070808e+00   1.6246116e+00   1.9256149e+00   1.4500467e+00   1.6423618e+00   1.2283320e+00   1.3350201e+00   6.3317139e-01   4.8090769e-01  -1.2163544e+00  -1.5843258e+00   1.5053634e+00   1.7603760e+00   1.1927387e+00   1.5266581e+00   3.1953286e-01   4.7235753e-01  -1.4831439e+00  -2.8811319e+00   4.0426298e-01   2.0918648e+00   1.1239099e+00   1.2748662e-01   1.0501739e+00   2.9394777e-01  -8.4418535e-02   5.5956443e-01  -1.2974141e+00  -2.5446523e+00   1.0041512e+00   1.5903044e+00  -4.5667585e-02  -3.9179127e-01  -1.8084292e+00  -7.5851934e-01  -1.2815979e+00  -2.9580398e+00   1.3402490e+00   5.3354938e-01   6.4613834e-02   1.7400486e+00  -8.3019446e-01  -1.5329257e+00  -6.0473530e-01  -1.4930530e+00  -1.7680016e-01  -2.2702060e+00  -1.7127259e+00  -2.4974349e+00   1.1615720e+00   1.5725527e+00   5.3760363e-01  -1.7019077e+00  -1.4295800e+00
   8.6439336e-01   1.8837387e+00   8.3774198e-01   1.4635895e+00   1.1699396e+00   1.7307040e+00  -1.1726103e+00  -1.7445944e+00  -1.0592409e+00  -2.8573039e+00   1.9733192e+00  -1.1023564e+00   2.4931199e-01  -2.4799904e-01  -1.0666242e+00  -2.8999091e+00   2.0005028e+00   1.6938021e+00  -2.4301314e-01   1.3166916e+00  -2.6000226e+00   1.6488208e+00   1.9101167e+00   1.4759751e+00   1.6515879e+00   1.2953932e+00   1.3677557e+00   6.6592467e-01   5.0431365e-01  -1.2064223e+00  -1.5826413e+00   1.4785213e+00   1.7309803e+00   1.2197494e+00   1.5314912e+00   3.9180857e-01   5.1479096e-01  -1.4521030e+00  -2.8997663e+00   3.6380786e-01   2.0358841e+00   1.1528826e+00   1.1812036e-01   1.0711255e+00   3.2313479e-01  -4.2008111e-02   6.2242729e-01  -1.2126904e+00  -2.5699091e+00   9.2455316e-01   1.5047453e+00  -5.1005012e-02  -4.2081707e-01  -1.7931142e+00  -7.3901057e-01  -1.2551358e+00  -2.9826866e+00   1.3080412e+00   5.0555307e-01   8.2530728e-03   1.7068695e+00  -8.3150231e-01  -1.5641343e+00  -6.0840606e-01  -1.5045989e+00  -1.7003503e-01  -2.2426830e+00  -1.7006454e+00  -2.4967757e+00   1.1212625e+00   1.5752111e+00   5.3228218e-01  -1.7070935e+00  -1.4182599e+00
   8.2131284e-01   1.8023295e+00   8.6528819e-01   1.4191026e+00   1.2350074e+00   1.7951176e+00  -1.1271973e+00  -1.7440776e+00  -1.0332501e+00  -2.8743008e+00   1.9398004e+00  -1.1657925e+00   2.4209581e-01  -2.8102586e-01  -1.0386097e+00  -2.8995050e+00   2.0075504e+00   1.7255632e+00  -2.5052849e-01   1.2541673e+00  -2.6000774e+00   1.6674182e+00   1.8971623e+00   1.4976326e+00   1.6640460e+00   1.3574671e+00   1.4064106e+00   6.9667989e-01   5.3675538e-01  -1.2034900e+00  -1.5722771e+00   1.4531354e+00   1.7064101e+00   1.2436045e+00   1.5423500e+00   4.5694670e-01   5.6665474e-01  -1.4334040e+00  -2.9101222e+00   3.2872408e-01   1.9914464e+00   1.1773207e+00   1.1586280e-01   1.0900369e+00   3.5766989e-01  -7.3431442e-03   6.8833488e-01  -1.1453784e+00  -2.5840893e+00   8.5228365e-01   1.4277350e+00  -5.2150150e-02  -4.4421989e-01  -1.7836162e+00  -7.1845037e-01  -1.2404650e+00  -3.0037654e+00   1.2798650e+00   4.8185813e-01  -4.4852414e-02   1.6776264e+00  -8.3815027e-01  -1.5916765e+00  -6.2079657e-01  -1.5201196e+00  -1.7217255e-01  -2.2213834e+00  -1.6970310e+00  -2.5030695e+00   1.0835692e+00   1.5758421e+00   5.2934020e-01  -1.7182022e+00  -1.4169334e+00
   7.8278180e-01   1.7269188e+00   8.8994875e-01   1.3830504e+00   1.2927434e+00   1.8609886e+00  -1.0907357e+00  -1.7322991e+00  -1.0174430e+00  -2.8913994e+00   1.9106091e+00  -1.2176858e+00   2.3169693e-01  -3.0995304e-01  -1.0217068e+00  -2.8960066e+00   2.0122470e+00   1.7573946e+00  -2.5934774e-01   1.1975632e+00  -2.6058310e+00   1.6812448e+00   1.8869126e+00   1.5152651e+00   1.6788440e+00   1.4132944e+00   1.4485974e+00   7.2470989e-01   5.7539179e-01  -1.2060645e+00  -1.5551117e+00   1.4300242e+00   1.6865123e+00   1.2640222e+00   1.5576528e+00   5.1393404e-01   6.2437710e-01  -1.4251289e+00  -2.9134667e+00   2.9893910e-01   1.9575977e+00   1.1972047e+00   1.1912371e-01   1.1064177e+00   3.9492025e-01   1.9763671e-02   7.5449559e-01  -1.0942051e+00  -2.5887819e+00   7.8858587e-01   1.3602249e+00  -5.0034124e-02  -4.6255813e-01  -1.7792416e+00  -6.9792381e-01  -1.2356051e+00  -3.0213357e+00   1.2557128e+00   4.6214067e-01  -9.3813381e-02   1.6523356e+00  -8.4871033e-01  -1.6156470e+00  -6.3949368e-01  -1.5383732e+00  -1.8123559e-01  -2.2060392e+00  -1.7001554e+00  -2.5148573e+00   1.0494463e+00   1.5752577e+00   5.2854183e-01  -1.7336606e+00  -1.4235800e+00
   7.4930389e-01   1.6590750e+00   9.1143920e-01   1.3547651e+00   1.3423086e+00   1.9252864e+00  -1.0625562e+00  -1.7123720e+00  -1.0099059e+00  -2.9079703e+00   1.8860832e+00  -1.2587636e+00   2.1902391e-01  -3.3464311e-01  -1.0137692e+00  -2.8900980e+00   2.0152274e+00   1.7880380e+00  -2.6871996e-01   1.1476696e+00  -2.6156620e+00   1.6911249e+00   1.8792648e+00   1.5291977e+00   1.6949287e+00   1.4619896e+00   1.4918375e+00   7.4946494e-01   6.1724450e-01  -1.2125662e+00  -1.5332651e+00   1.4097323e+00   1.6709005e+00   1.2808971e+00   1.5756795e+00   5.6225355e-01   6.8431546e-01  -1.4250129e+00  -2.9112643e+00   2.7419220e-01   1.9329887e+00   1.2127157e+00   1.2623103e-01   1.1199921e+00   4.3241115e-01   3.9897440e-02   8.1825532e-01  -1.0572654e+00  -2.5858888e+00   7.3414935e-01   1.3026821e+00  -4.5653490e-02  -4.7653700e-01  -1.7790374e+00  -6.7836718e-01  -1.2382744e+00  -3.0355159e+00   1.2354636e+00   4.4604592e-01  -1.3787940e-01   1.6309415e+00  -8.6169885e-01  -1.6361096e+00  -6.6202085e-01  -1.5579913e+00  -1.9508122e-01  -2.1959700e+00  -1.7081197e+00  -2.5304112e+00   1.0195412e+00   1.5740564e+00   5.2949585e-01  -1.7517885e+00  -1.4359343e+00
   7.2109818e-01   1.5999336e+00   9.2960429e-01   1.3333143e+00   1.3833792e+00   1.9853245e+00  -1.0416881e+00  -1.6874501e+00  -1.0085804e+00  -2.9233955e+00   1.8662496e+00  -1.2901658e+00   2.0507910e-01  -3.5509727e-01  -1.0125420e+00  -2.8825244e+00   2.0169984e+00   1.8163595e+00  -2.7797488e-01   1.1049223e+00  -2.6279103e+00   1.6978434e+00   1.8739260e+00   1.5398283e+00   1.7112168e+00   1.5030828e+00   1.5337872e+00   7.7060240e-01   6.5944933e-01  -1.2214580e+00  -1.5089139e+00   1.3925439e+00   1.6590379e+00   1.2943034e+00   1.5947412e+00   6.0186594e-01   7.4304479e-01  -1.4306780e+00  -2.9050657e+00   2.5408554e-01   1.9160443e+00   1.2242192e+00   1.3557392e-01   1.1306986e+00   4.6800231e-01   5.3939883e-02   8.7728703e-01  -1.0322546e+00  -2.5774724e+00   6.8912392e-01   1.2551033e+00  -3.9978843e-02  -4.8692719e-01  -1.7819128e+00  -6.6052640e-01  -1.2461154e+00  -3.0465061e+00   1.2188967e+00   4.3320041e-01  -1.7648896e-01   1.6133108e+00  -8.7570739e-01  -1.6531436e+00  -6.8604327e-01  -1.5776271e+00  -2.1159569e-01  -2.1902267e+00  -1.7190363e+00  -2.5479328e+00   9.9419832e-01   1.5726506e+00   5.3171962e-01  -1.7709443e+00  -1.4517084e+00
   6.9811617e-01   1.5501325e+00   9.4443582e-01   1.3176216e+00   1.4161189e+00   2.0389527e+00  -1.0269761e+00  -1.6604900e+00  -1.0114508e+00  -2.9371466e+00   1.8508643e+00  -1.3132881e+00   1.9087049e-01  -3.7146671e-01  -1.0158453e+00  -2.8740586e+00   2.0179516e+00   1.8414507e+00  -2.8656314e-01   1.0694155e+00  -2.6410314e+00   1.7021243e+00   1.8704896e+00   1.5476106e+00   1.7267133e+00   1.5365262e+00   1.5724347e+00   7.8799854e-01   6.9948183e-01  -1.2313583e+00  -1.4841125e+00   1.3785113e+00   1.6503148e+00   1.3044804e+00   1.6133297e+00   6.3316129e-01   7.9761384e-01  -1.4398454e+00  -2.8963963e+00   2.3813389e-01   1.9051234e+00   1.2322293e+00   1.4572658e-01   1.1386727e+00   5.0002126e-01   6.2958602e-02   9.2974804e-01  -1.0166985e+00  -2.5655984e+00   6.5317248e-01   1.2170556e+00  -3.3872615e-02  -4.9448700e-01  -1.7867554e+00  -6.4493068e-01  -1.2569007e+00  -3.0546004e+00   1.2057078e+00   4.2321859e-01  -2.0930816e-01   1.5992254e+00  -8.8951112e-01  -1.6668843e+00  -7.0954056e-01  -1.5960898e+00  -2.2886695e-01  -2.1877400e+00  -1.7311900e+00  -2.5657400e+00   9.7347669e-01   1.5712993e+00   5.3470384e-01  -1.7896585e+00  -1.4687931e+00
   6.8007271e-01   1.5097875e+00   9.5607428e-01   1.3065769e+00   1.4411162e+00   2.0846942e+00  -1.0171922e+00  -1.6340429e+00  -1.0167009e+00  -2.9488427e+00   1.8394706e+00  -1.3296310e+00   1.7732486e-01  -3.8405167e-01  -1.0217240e+00  -2.8654474e+00   2.0183795e+00   1.8627007e+00  -2.9408403e-01   1.0409296e+00  -2.6537222e+00   1.7046126e+00   1.8685041e+00   1.5530319e+00   1.7406091e+00   1.5626659e+00   1.6062529e+00   8.0174159e-01   7.3533867e-01  -1.2411265e+00  -1.4606357e+00   1.3674940e+00   1.6441140e+00   1.3118046e+00   1.6302362e+00   6.5688406e-01   8.4574746e-01  -1.4505111e+00  -2.8866533e+00   2.2580795e-01   1.8986582e+00   1.2373632e+00   1.5554111e-01   1.1442127e+00   5.2734356e-01   6.8095606e-02   9.7439121e-01  -1.0081642e+00  -2.5521838e+00   6.2555705e-01   1.1877453e+00  -2.8026355e-02  -4.9989964e-01  -1.7925339e+00  -6.3188441e-01  -1.2687016e+00  -3.0601832e+00   1.1955292e+00   4.1570662e-01  -2.3625489e-01   1.5883792e+00  -9.0214707e-01  -1.6775515e+00  -7.3093314e-01  -1.6124480e+00  -2.4532054e-01  -2.1874527e+00  -1.7431611e+00  -2.5824203e+00   9.5718442e-01   1.5701422e+00   5.3797065e-01  -1.8067426e+00  -1.4854190e+00
   6.6649017e-01   1.4785105e+00   9.6479658e-01   1.2991246e+00   1.4592895e+00   2.1218110e+00  -1.0111364e+00  -1.6100982e+00  -1.0228318e+00  -2.9582881e+00   1.8314681e+00  -1.3406680e+00   1.6520852e-01  -3.9328390e-01  -1.0285626e+00  -2.8573538e+00   2.0184940e+00   1.8798309e+00  -3.0029824e-01   1.0189697e+00  -2.6650085e+00   1.7058612e+00   1.8675325e+00   1.5565858e+00   1.7523466e+00   1.5821805e+00   1.6342927e+00   8.1210706e-01   7.6565806e-01  -1.2499184e+00  -1.4398545e+00   1.3592064e+00   1.6398600e+00   1.3167480e+00   1.6446272e+00   6.7403862e-01   8.8597611e-01  -1.4610740e+00  -2.8770165e+00   2.1656895e-01   1.8952615e+00   1.2402848e+00   1.6420180e-01   1.1477342e+00   5.4941378e-01   7.0463946e-02   1.0106201e+00  -1.0044358e+00  -2.5388652e+00   6.0524634e-01   1.1661062e+00  -2.2923980e-02  -5.0373235e-01  -1.7983820e+00  -6.2147572e-01  -1.2800053e+00  -3.0637097e+00   1.1879518e+00   4.1026757e-01  -2.5750520e-01   1.5803851e+00  -9.1295781e-01  -1.6854577e+00  -7.4915352e-01  -1.6260969e+00  -2.5980827e-01  -2.1884293e+00  -1.7539028e+00  -2.5969388e+00   9.4492522e-01   1.5692334e+00   5.4112146e-01  -1.8213613e+00  -1.5002665e+00
   6.5675250e-01   1.4554717e+00   9.7098890e-01   1.2943258e+00   1.4717720e+00   2.1502949e+00  -1.0077203e+00  -1.5899877e+00  -1.0287325e+00  -2.9654805e+00   1.8261850e+00  -1.3477466e+00   1.5506292e-01  -3.9969259e-01  -1.0351549e+00  -2.8502978e+00   2.0184413e+00   1.8928928e+00  -3.0512461e-01   1.0028170e+00  -2.6742872e+00   1.7063223e+00   1.8671944e+00   1.5587439e+00   1.7616496e+00   1.5959947e+00   1.6562115e+00   8.1951705e-01   7.8976980e-01  -1.2572073e+00  -1.4226582e+00   1.3532664e+00   1.6370514e+00   1.3198287e+00   1.6560725e+00   6.8578187e-01   9.1768256e-01  -1.4704063e+00  -2.8683800e+00   2.0989305e-01   1.8937953e+00   1.2416451e+00   1.7123797e-01   1.1497130e+00   5.6620965e-01   7.1060591e-02   1.0384837e+00  -1.0036447e+00  -2.5268959e+00   5.9103474e-01   1.1509010e+00  -1.8833422e-02  -5.0642111e-01  -1.8036534e+00  -6.1360022e-01  -1.2897780e+00  -3.0656714e+00   1.1825466e+00   4.0650979e-01  -2.7348035e-01   1.5747934e+00  -9.2160072e-01  -1.6909993e+00  -7.6366069e-01  -1.6367792e+00  -2.7164429e-01  -2.1899277e+00  -1.7627713e+00  -2.6086911e+00   9.3615523e-01   1.5685703e+00   5.4386804e-01  -1.8330648e+00  -1.5125151e+00
   6.5016535e-01   1.4395022e+00   9.7510890e-01   1.2913961e+00   1.4797876e+00   2.1707860e+00  -1.0060253e+00  -1.5743600e+00  -1.0337005e+00  -2.9705967e+00   1.8229465e+00  -1.3520222e+00   1.4716398e-01  -4.0385735e-01  -1.0407271e+00  -2.8446123e+00   2.0183187e+00   1.9022287e+00  -3.0862212e-01   9.9159095e-01  -2.6813232e+00   1.7063445e+00   1.8671925e+00   1.5599293e+00   1.7685175e+00   1.6051762e+00   1.6722331e+00   8.2448873e-01   8.0767099e-01  -1.2627719e+00  -1.4094277e+00   1.3492434e+00   1.6352758e+00   1.3215602e+00   1.6645254e+00   6.9331375e-01   9.4105933e-01  -1.4778666e+00  -2.8613137e+00   2.0528631e-01   1.8934008e+00   1.2420276e+00   1.7649700e-01   1.1506260e+00   5.7815579e-01   7.0701938e-02   1.0586099e+00  -1.0043463e+00  -2.5170838e+00   5.8165846e-01   1.1408279e+00  -1.5825385e-02  -5.0827971e-01  -1.8079486e+00  -6.0799804e-01  -1.2974683e+00  -3.0665530e+00   1.1788865e+00   4.0405849e-01  -2.8481301e-01   1.5711217e+00  -9.2802384e-01  -1.6946288e+00  -7.7439871e-01  -1.6445637e+00  -2.8058847e-01  -2.1914345e+00  -1.7695073e+00  -2.6174974e+00   9.3024502e-01   1.5681198e+00   5.4604641e-01  -1.8417764e+00  -1.5218338e+00
   6.4601586e-01   1.4292258e+00   9.7764060e-01   1.2897163e+00   1.4845301e+00   2.1844266e+00  -1.0053376e+00  -1.5632271e+00  -1.0374151e+00  -2.9739505e+00   1.8211348e+00  -1.3544263e+00   1.4151349e-01  -4.0635511e-01  -1.0449148e+00  -2.8404190e+00   2.0181867e+00   1.9084019e+00  -3.1095868e-01   9.8431978e-01  -2.6862001e+00   1.7061762e+00   1.8673218e+00   1.5604957e+00   1.7731839e+00   1.6108279e+00   1.6830479e+00   8.2757703e-01   8.1993017e-01  -1.2666529e+00  -1.4000653e+00   1.3466999e+00   1.6342107e+00   1.3224040e+00   1.6702581e+00   6.9777611e-01   9.5698271e-01  -1.4832569e+00  -2.8560583e+00   2.0229275e-01   1.8934908e+00   1.2419049e+00   1.8008467e-01   1.1508988e+00   5.8599946e-01   6.9987261e-02   1.0720840e+00  -1.0055406e+00  -2.5097770e+00   5.7589934e-01   1.1346187e+00  -1.3813854e-02  -5.0952526e-01  -1.8111096e+00  -6.0429957e-01  -1.3029565e+00  -3.0667869e+00   1.1765648e+00   4.0256984e-01  -2.9229283e-01   1.5688901e+00  -9.3241414e-01  -1.6968153e+00  -7.8170838e-01  -1.6497829e+00  -2.8678217e-01  -2.1926593e+00  -1.7741784e+00  -2.6235434e+00   9.2654148e-01   1.5678354e+00   5.4761157e-01  -1.8477379e+00  -1.5283164e+00
   6.4362821e-01   1.4232052e+00   9.7904817e-01   1.2888256e+00   1.4870631e+00   2.1926692e+00  -1.0051540e+00  -1.5560793e+00  -1.0398685e+00  -2.9759380e+00   1.8202316e+00  -1.3556633e+00   1.3786866e-01  -4.0771028e-01  -1.0476967e+00  -2.8376378e+00   2.0180775e+00   1.9121064e+00  -3.1237134e-01   9.8001740e-01  -2.6892394e+00   1.7059741e+00   1.8674625e+00   1.5607135e+00   1.7760489e+00   1.6139874e+00   1.6896630e+00   8.2931868e-01   8.2753119e-01  -1.2690865e+00  -1.3940813e+00   1.3452265e+00   1.6336141e+00   1.3227343e+00   1.6737653e+00   7.0016966e-01   9.6681521e-01  -1.4867334e+00  -2.8525566e+00   2.0049873e-01   1.8937150e+00   1.2416126e+00   1.8228338e-01   1.1508636e+00   5.9066591e-01   6.9292679e-02   1.0802837e+00  -1.0066419e+00  -2.5049051e+00   5.7266728e-01   1.1311251e+00  -1.2610571e-02  -5.1031199e-01  -1.8131845e+00  -6.0207673e-01  -1.3064604e+00  -3.0667132e+00   1.1752121e+00   4.0174464e-01  -2.9679393e-01   1.5676597e+00  -9.3512585e-01  -1.6980009e+00  -7.8620418e-01  -1.6529438e+00  -2.9064688e-01  -2.1934997e+00  -1.7770893e+00  -2.6272821e+00   9.2442444e-01   1.5676707e+00   5.4861615e-01  -1.8514213e+00  -1.5323730e+00
   6.4240942e-01   1.4200871e+00   9.7973523e-01   1.2883998e+00   1.4882486e+00   2.1970602e+00  -1.0051637e+00  -1.5520579e+00  -1.0412696e+00  -2.9769718e+00   1.8198447e+00  -1.3562309e+00   1.3580977e-01  -4.0835636e-01  -1.0492950e+00  -2.8360256e+00   2.0180038e+00   1.9140656e+00  -3.1312239e-01   9.7776047e-01  -2.6908967e+00   1.7058171e+00   1.8675632e+00   1.5607682e+00   1.7775932e+00   1.6155455e+00   1.6932244e+00   8.3018485e-01   8.3167622e-01  -1.2704217e+00  -1.3907246e+00   1.3444668e+00   1.6333112e+00   1.3228185e+00   1.6756466e+00   7.0129833e-01   9.7216067e-01  -1.4886853e+00  -2.8505212e+00   1.9953816e-01   1.8939058e+00   1.2413461e+00   1.8346192e-01   1.1507407e+00   5.9311012e-01   6.8794818e-02   1.0846872e+00  -1.0074029e+00  -2.5020734e+00   5.7105658e-01   1.1293819e+00  -1.1983963e-02  -5.1076135e-01  -1.8143690e+00  -6.0089597e-01  -1.3084108e+00  -3.0665597e+00   1.1745094e+00   4.0133912e-01  -2.9918986e-01   1.5670619e+00  -9.3659719e-01  -1.6985621e+00  -7.8863295e-01  -1.6546244e+00  -2.9276046e-01  -2.1939856e+00  -1.7786758e+00  -2.6293067e+00   9.2335192e-01   1.5675850e+00   5.4917756e-01  -1.8534184e+00  -1.5345946e+00
   6.4188233e-01   1.4187237e+00   9.8001662e-01   1.2882241e+00   1.4887129e+00   2.1990288e+00  -1.0052095e+00  -1.5501646e+00  -1.0419330e+00  -2.9774231e+00   1.8197094e+00  -1.3564536e+00   1.3483771e-01  -4.0861520e-01  -1.0500564e+00  -2.8352460e+00   2.0179640e+00   1.9149377e+00  -3.1345781e-01   9.7675911e-01  -2.6916522e+00   1.7057264e+00   1.8676169e+00   1.5607675e+00   1.7782914e+00   1.6161934e+00   1.6948359e+00   8.3054790e-01   8.3357433e-01  -1.2710344e+00  -1.3891471e+00   1.3441338e+00   1.6331783e+00   1.3228173e+00   1.6764924e+00   7.0174554e-01   9.7460303e-01  -1.4895983e+00  -2.8495356e+00   1.9910083e-01   1.8940162e+00   1.2411798e+00   1.8399051e-01   1.1506407e+00   5.9418712e-01   6.8519789e-02   1.0866789e+00  -1.0078110e+00  -2.5007023e+00   5.7037548e-01   1.1286449e+00  -1.1712116e-02  -5.1098004e-01  -1.8149318e+00  -6.0036686e-01  -1.3093164e+00  -3.0664405e+00   1.1741991e+00   4.0117023e-01  -3.0026593e-01   1.5668171e+00  -9.3726721e-01  -1.6987832e+00  -7.8973409e-01  -1.6553742e+00  -2.9372873e-01  -2.1942147e+00  -1.7793993e+00  -2.6302249e+00   9.2289183e-01   1.5675468e+00   5.4943887e-01  -1.8543263e+00  -1.5356126e+00
   6.4170346e-01   1.4182574e+00   9.8010633e-01   1.2881661e+00   1.4888544e+00   2.1997169e+00  -1.0052376e+00  -1.5494739e+00  -1.0421751e+00  -2.9775762e+00   1.8196740e+00  -1.3565231e+00   1.3448255e-01  -4.0869620e-01  -1.0503356e+00  -2.8349549e+00   2.0179475e+00   1.9152404e+00  -3.1357449e-01   9.7641132e-01  -2.6919195e+00   1.7056882e+00   1.8676376e+00   1.5607594e+00   1.7785369e+00   1.6164041e+00   1.6954037e+00   8.3066699e-01   8.3425031e-01  -1.2712525e+00  -1.3885723e+00   1.3440191e+00   1.6331318e+00   1.3228044e+00   1.6767881e+00   7.0188389e-01   9.7547153e-01  -1.4899285e+00  -2.8491673e+00   1.9894460e-01   1.8940614e+00   1.2411067e+00   1.8417465e-01   1.1505912e+00   5.9455732e-01   6.8407681e-02   1.0873813e+00  -1.0079731e+00  -2.5001902e+00   5.7014886e-01   1.1284001e+00  -1.1620812e-02  -5.1106318e-01  -1.8151380e+00  -6.0018166e-01  -1.3096419e+00  -3.0663823e+00   1.1740913e+00   4.0111495e-01  -3.0064329e-01   1.5667387e+00  -9.3750450e-01  -1.6988507e+00  -7.9012236e-01  -1.6556344e+00  -2.9407316e-01  -2.1942970e+00  -1.7796553e+00  -2.6305482e+00   9.2273698e-01   1.5675333e+00   5.4953292e-01  -1.8546470e+00  -1.5359745e+00
   6.4166192e-01   1.4181486e+00   9.8012582e-01   1.2881529e+00   1.4888838e+00   2.1998807e+00  -1.0052467e+00  -1.5493037e+00  -1.0422345e+00  -2.9776117e+00   1.8196679e+00  -1.3565381e+00   1.3439499e-01  -4.0871354e-01  -1.0504046e+00  -2.8348817e+00   2.0179430e+00   1.9153119e+00  -3.1360209e-01   9.7632894e-01  -2.6919836e+00   1.7056777e+00   1.8676430e+00   1.5607558e+00   1.7785955e+00   1.6164511e+00   1.6955394e+00   8.3069370e-01   8.3441356e-01  -1.2713051e+00  -1.3884306e+00   1.3439921e+00   1.6331206e+00   1.3227988e+00   1.6768582e+00   7.0191321e-01   9.7568104e-01  -1.4900091e+00  -2.8490745e+00   1.9890656e-01   1.8940732e+00   1.2410862e+00   1.8421817e-01   1.1505763e+00   5.9464393e-01   6.8377801e-02   1.0875497e+00  -1.0080154e+00  -2.5000617e+00   5.7009712e-01   1.1283444e+00  -1.1600024e-02  -5.1108452e-01  -1.8151890e+00  -6.0013756e-01  -1.3097209e+00  -3.0663649e+00   1.1740658e+00   4.0110252e-01  -3.0073338e-01   1.5667214e+00  -9.3756154e-01  -1.6988646e+00  -7.9021528e-01  -1.6556957e+00  -2.9415616e-01  -2.1943168e+00  -1.7797166e+00  -2.6306254e+00   9.2270127e-01   1.5675300e+00   5.4955575e-01  -1.8547237e+00  -1.5360618e+00
   6.4165708e-01   1.4181358e+00   9.8012796e-01   1.2881513e+00   1.4888869e+00   2.1999000e+00  -1.0052480e+00  -1.5492829e+00  -1.0422417e+00  -2.9776157e+00   1.8196674e+00  -1.3565398e+00   1.3438431e-01  -4.0871543e-01  -1.0504129e+00  -2.8348726e+00   2.0179425e+00   1.9153204e+00  -3.1360534e-01   9.7631916e-01  -2.6919912e+00   1.7056764e+00   1.8676436e+00   1.5607552e+00   1.7786024e+00   1.6164564e+00   1.6955557e+00   8.3069667e-01   8.3443316e-01  -1.2713114e+00  -1.3884133e+00   1.3439889e+00   1.6331193e+00   1.3227979e+00   1.6768664e+00   7.0191630e-01   9.7570618e-01  -1.4900189e+00  -2.8490631e+00   1.9890195e-01   1.8940748e+00   1.2410835e+00   1.8422329e-01   1.1505743e+00   5.9465405e-01   6.8373945e-02   1.0875698e+00  -1.0080208e+00  -2.5000457e+00   5.7009115e-01   1.1283379e+00  -1.1597666e-02  -5.1108721e-01  -1.8151952e+00  -6.0013232e-01  -1.3097304e+00  -3.0663625e+00   1.1740627e+00   4.0110111e-01  -3.0074409e-01   1.5667195e+00  -9.3756834e-01  -1.6988660e+00  -7.9022638e-01  -1.6557030e+00  -2.9416612e-01  -2.1943192e+00  -1.7797239e+00  -2.6306345e+00   9.2269715e-01   1.5675296e+00   5.4955849e-01  -1.8547329e+00  -1.5360722e+00
