# Supplementary material for: A Student's Guide to Randomization Statistics for Multichannel Event-Related Potentials Using Ragu
Source: Front Neurosci. 2018 Jun 19;12:355. doi: 10.3389/fnins.2018.00355 (PMC6020783; doi:10.3389/fnins.2018.00355)
Supplement: Supplementary file 1 [file Data_Sheet_1.ZIP › RawData/s09_f2.asc]

   1.4658206e+00   1.8484779e+00   1.1016258e+00   2.5587278e+00  -5.1090083e-01   1.0003564e+00  -2.2339787e+00  -1.7731762e+00  -1.9770180e+00  -2.0607409e+00   1.4728528e+00   3.1583336e+00  -7.7977273e-01   1.7384407e+00  -3.2372216e+00  -1.9470613e+00   1.5142341e+00   1.0445025e-01  -1.5638863e+00   2.1892339e+00  -1.3964147e+00   1.4465359e+00   2.7257119e+00   3.4512511e-01   1.3126465e+00  -5.9212145e-01   4.7936034e-01  -1.4681589e+00  -3.7309846e-01  -2.4699823e+00  -1.7098933e+00   2.0158878e+00   1.9027537e+00   3.9028147e-01   9.3849751e-01  -1.3384756e+00  -6.5549550e-01  -2.6370687e+00  -2.3500780e+00   1.1008364e+00   2.0774375e+00   6.1508873e-01   1.3179040e+00  -2.5842568e-01   4.2316022e-01  -1.3426577e+00  -2.0796493e-01  -2.4572510e+00  -1.6039200e+00   2.1910811e+00   1.7695031e+00   1.0946828e+00   1.2567082e+00  -3.4611979e-01   1.7304869e-02  -3.3775570e+00  -2.7072696e+00   1.8672964e+00   2.8123840e+00   1.2797859e+00   2.4174438e+00  -4.2349211e-01   2.5398147e-01  -2.2075848e+00  -4.4983986e-01  -1.1956827e+00  -1.0376530e+00  -4.3068597e-01  -5.4764661e-01   1.8780032e+00   1.1439653e+00  -7.9795364e-01  -1.9681750e+00  -7.9149589e-01
   1.3213660e+00   1.6433088e+00   1.0742007e+00   2.6148159e+00  -5.7239151e-01   1.0704837e+00  -2.3593119e+00  -1.7074520e+00  -1.8442355e+00  -1.9252813e+00   1.3488829e+00   2.9983510e+00  -7.2904385e-01   1.7443021e+00  -3.1881607e+00  -1.8577838e+00   1.4824983e+00   1.3012749e-01  -1.5103509e+00   2.1697394e+00  -1.2230886e+00   1.4324359e+00   2.8022820e+00   2.9730734e-01   1.3257040e+00  -6.2458349e-01   4.9454972e-01  -1.5354343e+00  -3.0606854e-01  -2.5360731e+00  -1.6273061e+00   2.0061843e+00   1.8217768e+00   3.5243570e-01   9.7751390e-01  -1.4282010e+00  -5.8541573e-01  -2.6863821e+00  -2.2557295e+00   1.0584740e+00   2.1815902e+00   5.7220494e-01   1.3453591e+00  -3.3230675e-01   4.7595125e-01  -1.4128543e+00  -2.0494378e-01  -2.5438834e+00  -1.4701426e+00   2.1083776e+00   1.5143308e+00   1.0008015e+00   1.0868539e+00  -3.5592929e-01   6.4087386e-02  -3.3344935e+00  -2.6420699e+00   1.7880574e+00   2.7441086e+00   1.2427848e+00   2.4516741e+00  -5.2754111e-01   3.4534448e-01  -2.2264918e+00  -3.5976476e-01  -1.0543071e+00  -9.5268518e-01  -2.4663246e-01  -4.4112981e-01   1.7808737e+00   1.1035322e+00  -8.0451501e-01  -1.9238206e+00  -6.3686467e-01
   1.1598151e+00   1.4221291e+00   1.0269978e+00   2.6434169e+00  -6.4519195e-01   1.1239797e+00  -2.4743493e+00  -1.6270305e+00  -1.6702172e+00  -1.7492052e+00   1.2065943e+00   2.8062811e+00  -6.8477993e-01   1.7314957e+00  -3.0955770e+00  -1.7409915e+00   1.4294754e+00   1.4636321e-01  -1.4427493e+00   2.1299126e+00  -1.0160618e+00   1.3985264e+00   2.8567994e+00   2.3253704e-01   1.3202643e+00  -6.6596608e-01   4.9696399e-01  -1.6017056e+00  -2.4040668e-01  -2.5870862e+00  -1.5291793e+00   1.9715791e+00   1.7151611e+00   2.9854376e-01   9.9576802e-01  -1.5190461e+00  -5.1800661e-01  -2.7068992e+00  -2.1311426e+00   9.9547048e-01   2.2553632e+00   5.1073737e-01   1.3496784e+00  -4.2030315e-01   5.1144726e-01  -1.4836717e+00  -2.0820765e-01  -2.6052132e+00  -1.3103721e+00   2.0047493e+00   1.2402146e+00   8.8165165e-01   9.0118260e-01  -3.5659142e-01   1.1108504e-01  -3.2394724e+00  -2.5363932e+00   1.6822666e+00   2.6505985e+00   1.1938438e+00   2.4634221e+00  -6.1939584e-01   4.4537245e-01  -2.2053177e+00  -2.3176699e-01  -8.7740176e-01  -8.2729607e-01  -3.1633187e-02  -3.0243616e-01   1.6597969e+00   1.0445015e+00  -8.1160711e-01  -1.8513534e+00  -4.4995873e-01
   9.8252523e-01   1.1870248e+00   9.5870596e-01   2.6403720e+00  -7.2821641e-01   1.1574449e+00  -2.5734365e+00  -1.5308073e+00  -1.4553180e+00  -1.5316209e+00   1.0466585e+00   2.5822868e+00  -6.4823508e-01   1.6976326e+00  -2.9560397e+00  -1.5943426e+00   1.3536732e+00   1.5171921e-01  -1.3605740e+00   2.0675258e+00  -7.7772677e-01   1.3430862e+00   2.8852021e+00   1.5042710e-01   1.2943389e+00  -7.1598351e-01   4.8498085e-01  -1.6645811e+00  -1.7779922e-01  -2.6186953e+00  -1.4152541e+00   1.9096560e+00   1.5818814e+00   2.2822738e-01   9.9011320e-01  -1.6079293e+00  -4.5484412e-01  -2.6931079e+00  -1.9743438e+00   9.1072106e-01   2.2935340e+00   4.3012547e-01   1.3275541e+00  -5.2153087e-01   5.2669311e-01  -1.5525203e+00  -2.1802843e-01  -2.6352687e+00  -1.1240079e+00   1.8799832e+00   9.5029449e-01   7.3713672e-01   7.0047784e-01  -3.4713131e-01   1.5723041e-01  -3.0883086e+00  -2.3856941e+00   1.5492941e+00   2.5306809e+00   1.1323167e+00   2.4492881e+00  -6.9632566e-01   5.5241966e-01  -2.1409660e+00  -6.4042207e-02  -6.6652405e-01  -6.5919471e-01   2.1062922e-01  -1.3270020e-01   1.5141362e+00   9.6608311e-01  -8.1899315e-01  -1.7488091e+00  -2.3318112e-01
   7.9136583e-01   9.4039091e-01   8.6880621e-01   2.6026445e+00  -8.1979934e-01   1.1681912e+00  -2.6510245e+00  -1.4179092e+00  -1.2017776e+00  -1.2731678e+00   8.7031129e-01   2.3275781e+00  -6.2026897e-01   1.6409568e+00  -2.7677590e+00  -1.4161784e+00   1.2544411e+00   1.4522907e-01  -1.2637181e+00   1.9809955e+00  -5.1210591e-01   1.2651912e+00   2.8843577e+00   5.1315995e-02   1.2467618e+00  -7.7389172e-01   4.5753133e-01  -1.7215597e+00  -1.1978105e-01  -2.6268930e+00  -1.2856272e+00   1.8189469e+00   1.4218095e+00   1.4180931e-01   9.5825287e-01  -1.6915450e+00  -3.9724019e-01  -2.6403138e+00  -1.7841672e+00   8.0391785e-01   2.2922109e+00   3.3056053e-01   1.2765545e+00  -6.3451854e-01   5.1947799e-01  -1.6166338e+00  -2.3431233e-01  -2.6288142e+00  -9.1109380e-01   1.7345794e+00   6.4811524e-01   5.6810865e-01   4.8573574e-01  -3.2702086e-01   2.0145285e-01  -2.8788149e+00  -2.1865432e+00   1.3895116e+00   2.3840340e+00   1.0578911e+00   2.4066413e+00  -7.5640670e-01   6.6437742e-01  -2.0322554e+00   1.4364835e-01  -4.2501286e-01  -4.4771222e-01   4.7473678e-01   6.5259309e-02   1.3440611e+00   8.6828056e-01  -8.2633689e-01  -1.6152223e+00   9.3816232e-03
   5.8870227e-01   6.8489761e-01   7.5770921e-01   2.5286181e+00  -9.1770917e-01   1.1544734e+00  -2.7019601e+00  -1.2877611e+00  -9.1385549e-01  -9.7619348e-01   6.7937625e-01   2.0444801e+00  -6.0127264e-01   1.5605026e+00  -2.5308864e+00  -1.2057268e+00   1.1321319e+00   1.2653095e-01  -1.1525132e+00   1.8695490e+00  -2.2486472e-01   1.1648812e+00   2.8523402e+00  -6.3636234e-02   1.1773698e+00  -8.3845263e-01   4.1423855e-01  -1.7701283e+00  -6.7620388e-02  -2.6082211e+00  -1.1407720e+00   1.6991281e+00   1.2358500e+00   4.0392229e-02   8.9897818e-01  -1.7665057e+00  -3.4613400e-01  -2.5449736e+00  -1.5603995e+00   6.7567546e-01   2.2491863e+00   2.1306175e-01   1.1953652e+00  -7.5722867e-01   4.8854590e-01  -1.6732030e+00  -2.5655496e-01  -2.5817080e+00  -6.7239695e-01   1.5698001e+00   3.3753714e-01   3.7642703e-01   2.5819153e-01  -2.9627811e-01   2.4271399e-01  -2.6111539e+00  -1.9369692e+00   1.2043841e+00   2.2112954e+00   9.7063381e-01   2.3338165e+00  -7.9872971e-01   7.7867169e-01  -1.8802157e+00   3.8968975e-01  -1.5806812e-01  -1.9410794e-01   7.5356216e-01   2.8684587e-01   1.1506681e+00   7.5201667e-01  -8.3318299e-01  -1.4507862e+00   2.7193302e-01
   3.7737471e-01   4.2347747e-01   6.2686026e-01   2.4183412e+00  -1.0191929e+00   1.1156870e+00  -2.7217888e+00  -1.1401569e+00  -5.9787315e-01  -6.4486933e-01   4.7627825e-01   1.7364679e+00  -5.9112829e-01   1.4562253e+00  -2.2477462e+00  -9.6330946e-01   9.8823279e-01   9.5984523e-02  -1.0277521e+00   1.7333710e+00   7.6759999e-02   1.0432951e+00   2.7886649e+00  -1.9237852e-01   1.0871452e+00  -9.0791696e-01   3.5553465e-01  -1.8078625e+00  -2.2208209e-02  -2.5599899e+00  -9.8154819e-01   1.5511760e+00   1.0260450e+00  -7.4093635e-02   8.1236857e-01  -1.8295030e+00  -3.0199951e-01  -2.4050049e+00  -1.3039002e+00   5.2762348e-01   2.1642152e+00   7.9514568e-02   1.0839935e+00  -8.8711375e-01   4.3376857e-01  -1.7195274e+00  -2.8381914e-01  -2.4912371e+00  -4.0947824e-01   1.3876928e+00   2.2663970e-02   1.6496855e-01   1.9376938e-02  -2.5554728e-01   2.8003311e-01  -2.2880935e+00  -1.6367857e+00   9.9651128e-01   2.0141311e+00   8.7102413e-01   2.2302719e+00  -8.2355690e-01   8.9226491e-01  -1.6882752e+00   6.7036838e-01   1.2725932e-01   9.8173086e-02   1.0383881e+00   5.2567846e-01   9.3608111e-01   6.1923254e-01  -8.3893472e-01  -1.2569615e+00   5.4702813e-01
   1.6067361e-01   1.5933417e-01   4.7880160e-01   2.2736948e+00  -1.1210530e+00   1.0525136e+00  -2.7070377e+00  -9.7533215e-01  -2.6214612e-01  -2.8523553e-01   2.6404308e-01   1.4081626e+00  -5.8920933e-01   1.3290907e+00  -1.9229703e+00  -6.9054146e-01   8.2545482e-01   5.4761874e-02  -8.9068426e-01   1.5737185e+00   3.8412081e-01   9.0276562e-01   2.6944573e+00  -3.3193422e-01   9.7831111e-01  -9.8002792e-01   2.8274502e-01  -1.8325248e+00   1.6039717e-02  -2.4804714e+00  -8.0919815e-01   1.3774675e+00   7.9564415e-01  -1.9888056e-01   6.9993644e-01  -1.8774741e+00  -2.6478113e-01  -2.2200415e+00  -1.0166903e+00   3.6245584e-01   2.0391922e+00  -6.7334426e-02   9.4391715e-01  -1.0212045e+00   3.5626351e-01  -1.7531762e+00  -3.1474174e-01  -2.3564034e+00  -1.2475384e-01   1.1910841e+00  -2.9220657e-01  -6.2416655e-02  -2.2879387e-01  -2.0615179e-01   3.1249784e-01  -1.9151435e+00  -1.2878876e+00   7.6961057e-01   1.7952635e+00   7.5997507e-01   2.0966847e+00  -8.3241136e-01   1.0016620e+00  -1.4623176e+00   9.7968887e-01   4.2217850e-01   4.2331563e-01   1.3191237e+00   7.7368235e-01   7.0352392e-01   4.7294669e-01  -8.4283085e-01  -1.0365242e+00   8.2572936e-01
  -5.7685468e-02  -1.0403213e-01   3.1718138e-01   2.0984611e+00  -1.2197526e+00   9.6699646e-01  -2.6554714e+00  -7.9403642e-01   8.3200362e-02   9.4837632e-02   4.6279807e-02   1.0652823e+00  -5.9442148e-01   1.1811138e+00  -1.5635243e+00  -3.9050758e-01   6.4776668e-01   4.9033427e-03  -7.4298665e-01   1.3929948e+00   6.8741050e-01   7.4685600e-01   2.5725417e+00  -4.7840867e-01   8.5436132e-01  -1.0520478e+00   1.9813058e-01  -1.8421543e+00   4.7259774e-02  -2.3690510e+00  -6.2533185e-01   1.1818120e+00   5.4912147e-01  -3.3039567e-01   5.6469932e-01  -1.9077659e+00  -2.3386243e-01  -1.9916174e+00  -7.0200184e-01   1.8392804e-01   1.8782015e+00  -2.2392878e-01   7.7815881e-01  -1.1562231e+00   2.5844243e-01  -1.7721482e+00  -3.4757337e-01  -2.1781374e+00   1.7845812e-01   9.8354831e-01  -6.0260967e-01  -3.0100414e-01  -4.8392049e-01  -1.5011391e-01   3.3925810e-01  -1.5005552e+00  -8.9449260e-01   5.2843609e-01   1.5584454e+00   6.3884249e-01   1.9349864e+00  -8.2808826e-01   1.1029235e+00  -1.2105947e+00   1.3092770e+00   7.1637454e-01   7.7304604e-01   1.5846192e+00   1.0212790e+00   4.5735267e-01   3.1726584e-01  -8.4392342e-01  -7.9354283e-01   1.0978581e+00
  -2.7358999e-01  -3.6279263e-01   1.4670334e-01   1.8982831e+00  -1.3115436e+00   8.6253676e-01  -2.5662879e+00  -5.9759494e-01   4.2653356e-01   4.8578016e-01  -1.7285969e-01   7.1454511e-01  -6.0528126e-01   1.0153406e+00  -1.1786097e+00  -6.7897076e-02   4.6036348e-01  -5.0669396e-02  -5.8670350e-01   1.1947707e+00   9.7599695e-01   5.8033387e-01   2.4274293e+00  -6.2704446e-01   7.2001854e-01  -1.1208082e+00   1.0488061e-01  -1.8351404e+00   7.2189783e-02  -2.2263230e+00  -4.3189602e-01   9.6940730e-01   2.9213653e-01  -4.6433666e-01   4.1116691e-01  -1.9182829e+00  -2.0807394e-01  -1.7232578e+00  -3.6427786e-01  -3.2041319e-03   1.6874320e+00  -3.8599911e-01   5.9127531e-01  -1.2887160e+00   1.4398084e-01  -1.7750157e+00  -3.8025131e-01  -1.9594195e+00   4.9591396e-01   7.6935039e-01  -9.0392377e-01  -5.4534438e-01  -7.4301239e-01  -9.0135897e-02   3.5950491e-01  -1.0551693e+00  -4.6330207e-01   2.7863640e-01   1.3083839e+00   5.0942168e-01   1.7483239e+00  -8.1458148e-01   1.1916926e+00  -9.4349041e-01   1.6483902e+00   9.9832664e-01   1.1366649e+00   1.8230678e+00   1.2576777e+00   2.0303763e-01   1.5733925e-01  -8.4105905e-01  -5.3327861e-01   1.3523380e+00
  -4.8256414e-01  -6.1276691e-01  -2.6988317e-02   1.6805041e+00  -1.3926107e+00   7.4380405e-01  -2.4402463e+00  -3.8795458e-01   7.5512679e-01   8.7654825e-01  -3.8875090e-01   3.6351784e-01  -6.2002389e-01   8.3576830e-01  -7.7943818e-01   2.7092566e-01   2.6956268e-01  -1.0818999e-01  -4.2415909e-01   9.8374875e-01   1.2388307e+00   4.0907083e-01   2.2652076e+00  -7.7232902e-01   5.8111592e-01  -1.1827862e+00   7.0509425e-03  -1.8102779e+00   9.2184197e-02  -2.0541188e+00  -2.3113030e-01   7.4671359e-01   3.1426262e-02  -5.9579210e-01   2.4523483e-01  -1.9076058e+00  -1.8574052e-01  -1.4204628e+00  -9.1187248e-03  -1.9330876e-01   1.4749536e+00  -5.4870240e-01   3.8925315e-01  -1.4151921e+00   1.7704557e-02  -1.7610425e+00  -4.1050445e-01  -1.7052950e+00   8.2245274e-01   5.5336656e-01  -1.1913762e+00  -7.8945409e-01  -1.0024067e+00  -2.9541303e-02   3.7243845e-01  -5.9211580e-01  -3.5552868e-03   2.6557322e-02   1.0506117e+00   3.7392934e-01   1.5409575e+00  -7.9692827e-01   1.2632458e+00  -6.7314629e-01   1.9840565e+00   1.2557192e+00   1.5012171e+00   2.0224855e+00   1.4712596e+00  -5.2916322e-02  -7.5017303e-04  -8.3286797e-01  -2.6200931e-01   1.5776179e+00
  -6.7981690e-01  -8.4942370e-01  -1.9748872e-01   1.4538947e+00  -1.4592246e+00   6.1656267e-01  -2.2797126e+00  -1.6770337e-01   1.0556687e+00   1.2549478e+00  -5.9640109e-01   2.0406902e-02  -6.3673013e-01   6.4720482e-01  -3.7888616e-01   6.1793500e-01   8.2622767e-02  -1.6313791e-01  -2.5784427e-01   7.6566309e-01   1.4649105e+00   2.3986700e-01   2.0933250e+00  -9.0815633e-01   4.4440091e-01  -1.2342040e+00  -9.0554118e-02  -1.7668022e+00   1.0919160e-01  -1.8554666e+00  -2.5508225e-02   5.2124524e-01  -2.2537535e-01  -7.1940380e-01   7.3985636e-02  -1.8750767e+00  -1.6476595e-01  -1.0905777e+00   3.5683173e-01  -3.8006395e-01   1.2503661e+00  -7.0679944e-01   1.7930860e-01  -1.5322629e+00  -1.1460405e-01  -1.7302627e+00  -4.3598377e-01  -1.4227706e+00   1.1520500e+00   3.4098143e-01  -1.4600569e+00  -1.0270390e+00  -1.2577305e+00   2.7823329e-02   3.7723381e-01  -1.2637204e-01   4.7304660e-01  -2.2099989e-01   7.9130847e-01   2.3496849e-01   1.3180958e+00  -7.8097903e-01   1.3125770e+00  -4.1296702e-01   2.3013590e+00   1.4759282e+00   1.8518171e+00   2.1712461e+00   1.6500429e+00  -3.0311840e-01  -1.5015912e-01  -8.1776482e-01   1.3217270e-02   1.7621613e+00
  -8.6030999e-01  -1.0679190e+00  -3.5787335e-01   1.2282716e+00  -1.5078970e+00   4.8742140e-01  -2.0886146e+00   5.9943853e-02   1.3148466e+00   1.6080493e+00  -7.9059145e-01  -3.0620554e-01  -6.5346351e-01   4.5507178e-01   8.9609905e-03   9.6356133e-01  -9.2513652e-02  -2.1038368e-01  -9.0284796e-02   5.4711589e-01   1.6437829e+00   8.0200879e-02   1.9202790e+00  -1.0280399e+00   3.1726742e-01  -1.2711543e+00  -1.8255409e-01  -1.7044016e+00   1.2569252e-01  -1.6344788e+00   1.8233439e-01   3.0128607e-01  -4.6999112e-01  -8.2956651e-01  -9.4597967e-02  -1.8208388e+00  -1.4274928e-01  -7.4255112e-01   7.2606167e-01  -5.5670205e-01   1.0243386e+00  -8.5486141e-01  -3.0401976e-02  -1.6367730e+00  -2.4647096e-01  -1.6835152e+00  -4.5440993e-01  -1.1205982e+00   1.4779265e+00   1.3796112e-01  -1.7049554e+00  -1.2517348e+00  -1.5039263e+00   7.7722638e-02   3.7301341e-01   3.2580218e-01   9.5256755e-01  -4.5704964e-01   5.3708205e-01   9.5472424e-02   1.0856789e+00  -7.7310613e-01   1.3345250e+00  -1.7703286e-01   2.5838739e+00   1.6465582e+00   2.1721276e+00   2.2586440e+00   1.7822114e+00  -5.3951302e-01  -2.8352085e-01  -7.9396525e-01   2.8488884e-01   1.8949765e+00
  -1.0188542e+00  -1.2631820e+00  -5.0099205e-01   1.0140328e+00  -1.5355275e+00   3.6351941e-01  -1.8723037e+00   2.9120083e-01   1.5199756e+00   1.9226846e+00  -9.6605574e-01  -6.0767530e-01  -6.6840636e-01   2.6515974e-01   3.6935414e-01   1.2969220e+00  -2.4754595e-01  -2.4438613e-01   7.6100776e-02   3.3535273e-01   1.7660549e+00  -6.2087348e-02   1.7552221e+00  -1.1253720e+00   2.0742733e-01  -1.2897468e+00  -2.6321315e-01  -1.6232110e+00   1.4459930e-01  -1.3961732e+00   3.8968212e-01   9.5538625e-02  -6.9382249e-01  -9.2065834e-01  -2.5199412e-01  -1.7458337e+00  -1.1712413e-01  -3.8658785e-01   1.0904273e+00  -7.1630322e-01   8.0806984e-01  -9.8749863e-01  -2.3114919e-01  -1.7259160e+00  -3.7105118e-01  -1.6224306e+00  -4.6372723e-01  -8.0894785e-01   1.7927208e+00  -4.9700609e-02  -1.9210309e+00  -1.4573587e+00  -1.7353523e+00   1.1569692e-01   3.5883505e-01   7.4752773e-01   1.4192236e+00  -6.7470830e-01   2.9471667e-01  -4.1377535e-02   8.5012246e-01  -7.7987062e-01   1.3239489e+00   2.0547280e-02   2.8142611e+00   1.7560071e+00   2.4449908e+00   2.2754561e+00   1.8566880e+00  -7.5367140e-01  -3.9323913e-01  -7.5952159e-01   5.4537667e-01   1.9661660e+00
  -1.1502428e+00  -1.4300518e+00  -6.1980190e-01   8.2162932e-01  -1.5395387e+00   2.5216822e-01  -1.6373351e+00   5.2180962e-01   1.6596396e+00   2.1860072e+00  -1.1176904e+00  -8.7564619e-01  -6.7999079e-01   8.3349086e-02   6.8749056e-01   1.6061704e+00  -3.7419715e-01  -2.5943502e-01   2.3914430e-01   1.3798339e-01   1.8238903e+00  -1.7916497e-01   1.6075051e+00  -1.1937170e+00   1.2253741e-01  -1.2862709e+00  -3.2669892e-01  -1.5237878e+00   1.6912202e-01  -1.1462400e+00   5.9383116e-01  -8.7276720e-02  -8.8832714e-01  -9.8729148e-01  -3.8955756e-01  -1.6517518e+00  -8.5310839e-02  -3.3713482e-02   1.4414437e+00  -8.5212423e-01   6.1270014e-01  -1.0995999e+00  -4.1405704e-01  -1.7973373e+00  -4.8148670e-01  -1.5493696e+00  -4.6225192e-01  -4.9898913e-01   2.0887255e+00  -2.1596553e-01  -2.1033259e+00  -1.6381543e+00  -1.9459603e+00   1.3724939e-01   3.3370165e-01   1.1220374e+00   1.8559287e+00  -8.6748018e-01   7.0901908e-02  -1.7226448e-01   6.1803136e-01  -8.0766817e-01   1.2759509e+00   1.6630731e-01   2.9749932e+00   1.7940266e+00   2.6531858e+00   2.2144699e+00   1.8637211e+00  -9.3714400e-01  -4.7182696e-01  -7.1237882e-01   7.8730748e-01   1.9674630e+00
  -1.2494215e+00  -1.5634643e+00  -7.0772270e-01   6.6101095e-01  -1.5179907e+00   1.6047025e-01  -1.3911685e+00   7.4718436e-01   1.7243107e+00   2.3860911e+00  -1.2407863e+00  -1.1024200e+00  -6.8701902e-01  -8.4687798e-02   9.4916078e-01   1.8789540e+00  -4.6463278e-01  -2.4992743e-01   3.9706173e-01  -3.7341265e-02   1.8114595e+00  -2.6360986e-01   1.4861839e+00  -1.2271265e+00   6.9801869e-02  -1.2573677e+00  -3.6736646e-01  -1.4070722e+00   2.0260736e-01  -8.9076683e-01   7.9218498e-01  -2.3885229e-01  -1.0454339e+00  -1.0245721e+00  -4.9896690e-01  -1.5409430e+00  -4.4870822e-02   3.0472967e-01   1.7706195e+00  -9.5794645e-01   4.4871494e-01  -1.1865717e+00  -5.7056466e-01  -1.8492178e+00  -5.7127813e-01  -1.4673170e+00  -4.4880363e-01  -2.0239762e-01   2.3581861e+00  -3.5496524e-01  -2.2471265e+00  -1.7890300e+00  -2.1295442e+00   1.3804725e-01   2.9659405e-01   1.4334406e+00   2.2449845e+00  -1.0295308e+00  -1.2804485e-01  -2.9387811e-01   3.9589855e-01  -8.6237839e-01   1.1861365e+00   2.4808261e-01   3.0491942e+00   1.7522524e+00   2.7802843e+00   2.0709437e+00   1.7954584e+00  -1.0818596e+00  -5.1227501e-01  -6.5045038e-01   1.0039369e+00   1.8927258e+00
  -1.3116987e+00  -1.6586804e+00  -7.5899425e-01   5.4107395e-01  -1.4696731e+00   9.4938231e-02  -1.1418104e+00   9.6259424e-01   1.7069097e+00   2.5125375e+00  -1.3312694e+00  -1.2813233e+00  -6.8876961e-01  -2.3378399e-01   1.1414017e+00   2.1029630e+00  -5.1189342e-01  -2.1066341e-01   5.4856846e-01  -1.8328181e-01   1.7253181e+00  -3.0882380e-01   1.3995193e+00  -1.2204566e+00   5.5574098e-02  -1.2002039e+00  -3.8005188e-01  -1.2743366e+00   2.4835998e-01  -6.3593570e-01   9.8235020e-01  -3.5172895e-01  -1.1579716e+00  -1.0283567e+00  -5.7267520e-01  -1.4162922e+00   6.3478629e-03   6.1762962e-01   2.0698218e+00  -1.0284216e+00   3.2537594e-01  -1.2445681e+00  -6.9289509e-01  -1.8803410e+00  -6.3464800e-01  -1.3797405e+00  -4.2280874e-01   6.9187013e-02   2.5936449e+00  -4.6124473e-01  -2.3481698e+00  -1.9057748e+00  -2.2800457e+00   1.1412748e-01   2.4652478e-01   1.6674845e+00   2.5688818e+00  -1.1559353e+00  -2.9644868e-01  -4.0308491e-01   1.8980002e-01  -9.4903991e-01   1.0508963e+00   2.5562152e-01   3.0215457e+00   1.6246789e+00   2.8115552e+00   1.8429685e+00   1.6464682e+00  -1.1805478e+00  -5.0842908e-01  -5.7171080e-01   1.1895030e+00   1.7383595e+00
  -1.3329853e+00  -1.7115454e+00  -7.6901329e-01   4.6915012e-01  -1.3941663e+00   6.1137801e-02  -8.9741361e-01   1.1633758e+00   1.6032726e+00   2.5570540e+00  -1.3859317e+00  -1.4070513e+00  -6.8508566e-01  -3.5955620e-01   1.2531240e+00   2.2665402e+00  -5.1031351e-01  -1.3714385e-01   6.9296670e-01  -2.9317570e-01   1.5646849e+00  -3.0943030e-01   1.3545002e+00  -1.1696695e+00   8.4981227e-02  -1.1126343e+00  -3.6035776e-01  -1.1271237e+00   3.0945620e-01  -3.8771165e-01   1.1622273e+00  -4.1971135e-01  -1.2200838e+00  -9.9548674e-01  -6.0433656e-01  -1.2810653e+00   7.0082003e-02   8.9466643e-01   2.3316509e+00  -1.0593945e+00   2.5021508e-01  -1.2706941e+00  -7.7450157e-01  -1.8901421e+00  -6.6687250e-01  -1.2904173e+00  -3.8436842e-01   3.0472529e-01   2.7883121e+00  -5.3002882e-01  -2.4028879e+00  -1.9852477e+00  -2.3918956e+00   6.2096649e-02   1.8260565e-01   1.8122784e+00   2.8111764e+00  -1.2428933e+00  -4.2952740e-01  -4.9711609e-01   5.0999165e-03  -1.0715713e+00   8.6768770e-01   1.8111932e-01   2.8792078e+00   1.4080526e+00   2.7348653e+00   1.5317072e+00   1.4141757e+00  -1.2271599e+00  -4.5535487e-01  -4.7430006e-01   1.3395387e+00   1.5036334e+00
  -1.3100523e+00  -1.7187622e+00  -7.3462826e-01   4.5056849e-01  -1.2918713e+00   6.3373916e-02  -6.6585726e-01   1.3451608e+00   1.4124976e+00   2.5139692e+00  -1.4026377e+00  -1.4759640e+00  -6.7643732e-01  -4.5864582e-01   1.2756848e+00   2.3593157e+00  -4.5589990e-01  -2.5852986e-02   8.3019799e-01  -3.6139626e-01   1.3316027e+00  -2.6163036e-01   1.3564197e+00  -1.0720993e+00   1.6159506e-01  -9.9334473e-01  -3.0491501e-01  -9.6717972e-01   3.8856038e-01  -1.5153912e-01   1.3300900e+00  -4.3823654e-01  -1.2276027e+00  -9.2399174e-01  -5.8918190e-01  -1.1387376e+00   1.4754831e-01   1.1268591e+00   2.5498028e+00  -1.0481772e+00   2.2862211e-01  -1.2631766e+00  -8.1046182e-01  -1.8787381e+00  -6.6456277e-01  -1.2032430e+00  -3.3428622e-01   4.9433440e-01   2.9364386e+00  -5.5750054e-01  -2.4086756e+00  -2.0255296e+00  -2.4603626e+00  -2.0684965e-02   1.0412076e-01   1.8589416e+00   2.9573822e+00  -1.2879015e+00  -5.2361000e-01  -5.7376129e-01  -1.5382085e-01  -1.2325540e+00   6.3529044e-01   1.9647174e-02   2.6126936e+00   1.1021681e+00   2.5415130e+00   1.1414936e+00   1.0991824e+00  -1.2172596e+00  -3.4966716e-01  -3.5663560e-01   1.4511252e+00   1.1908732e+00
  -1.2407898e+00  -1.6781625e+00  -6.5437054e-01   4.8831866e-01  -1.1640050e+00   1.0443818e-01  -4.5433148e-01   1.5041029e+00   1.1371444e+00   2.3806479e+00  -1.3804868e+00  -1.4863181e+00  -6.6395234e-01  -5.2890634e-01   1.2033743e+00   2.3728228e+00  -3.4664153e-01   1.2549186e-01   9.6085358e-01  -3.8368463e-01   1.0309638e+00  -1.6349065e-01   1.4085340e+00  -9.2666435e-01   2.8717048e-01  -8.4196460e-01  -2.1160548e-01  -7.9638445e-01   4.8775346e-01   6.7935709e-02   1.4846468e+00  -4.0467083e-01  -1.1783523e+00  -8.1324207e-01  -5.2431982e-01  -9.9281287e-01   2.3936582e-01   1.3070652e+00   2.7193957e+00  -9.9375796e-01   2.6354993e-01  -1.2214868e+00  -7.9779279e-01  -1.8469378e+00  -6.2587988e-01  -1.1220285e+00  -2.7405321e-01   6.2980939e-01   3.0336576e+00  -5.4107177e-01  -2.3641600e+00  -2.0260322e+00  -2.4818873e+00  -1.3594424e-01   1.0595236e-02   1.8021422e+00   2.9958330e+00  -1.2898767e+00  -5.7631516e-01  -6.3154899e-01  -2.8379809e-01  -1.4330854e+00   3.5401127e-01  -2.3054289e-01   2.2166353e+00   7.1004677e-01   2.2269364e+00   6.7978097e-01   7.0543600e-01  -1.1483535e+00  -1.8980145e-01  -2.1752486e-01   1.5230680e+00   8.0550981e-01
  -1.1244436e+00  -1.5889550e+00  -5.2860419e-01   5.8283909e-01  -1.0125630e+00   1.8543030e-01  -2.6895074e-01   1.6370831e+00   7.8327127e-01   2.1577718e+00  -1.3199206e+00  -1.4384172e+00  -6.4940695e-01  -5.6952576e-01   1.0337914e+00   2.3010516e+00  -1.8272774e-01   3.1773858e-01   1.0861389e+00  -3.5743336e-01   6.7039628e-01  -1.5142601e-02   1.5118235e+00  -7.3401086e-01   4.6146862e-01  -6.5914230e-01  -7.9731803e-02  -6.1668281e-01   6.0838164e-01   2.6709862e-01   1.6250786e+00  -3.1851308e-01  -1.0723615e+00  -6.6404311e-01  -4.0894352e-01  -8.4664373e-01   3.4550654e-01   1.4304043e+00   2.8372337e+00  -8.9692120e-01   3.5535424e-01  -1.1464065e+00  -7.3566370e-01  -1.7962254e+00  -5.5066983e-01  -1.0502983e+00  -2.0579283e-01   7.0507880e-01   3.0772681e+00  -4.7962288e-01  -2.2694455e+00  -1.9875551e+00  -2.4543768e+00  -2.8436957e-01  -9.8147612e-02   1.6404967e+00   2.9184474e+00  -1.2492257e+00  -5.8668212e-01  -6.6989438e-01  -3.8306527e-01  -1.6727076e+00   2.5816385e-02  -5.6785266e-01   1.6903800e+00   2.3798604e-01   1.7912374e+00   1.5694018e-01   2.4023481e-01  -1.0201378e+00   2.3791332e-02  -5.6274097e-02   1.5559830e+00   3.5597558e-01
  -9.6180589e-01  -1.4519291e+00  -3.5958071e-01   7.3194526e-01  -8.4024651e-01   3.0566238e-01  -1.1442183e-01   1.7418791e+00   3.6030285e-01   1.8494658e+00  -1.2227616e+00  -1.3346692e+00  -6.3516624e-01  -5.8107681e-01   7.6808576e-01   2.1408998e+00   3.3344908e-02   5.5015944e-01   1.2077884e+00  -2.8190173e-01   2.6001351e-01   1.8112473e-01   1.6648782e+00  -4.9657531e-01   6.8217795e-01  -4.4657619e-01   8.9874430e-02  -4.3002243e-01   7.5093238e-01   4.4354092e-01   1.7510457e+00  -1.8148751e-01  -9.1196306e-01  -4.7865947e-01  -2.4443038e-01  -7.0326562e-01   4.6527355e-01   1.4945760e+00   2.9019904e+00  -7.6026972e-01   5.0177531e-01  -1.0400293e+00  -6.2549205e-01  -1.7287162e+00  -4.4051500e-01  -9.9109657e-01  -1.3216968e-01   7.1656863e-01   3.0664348e+00  -3.7368615e-01  -2.1263042e+00  -1.9122837e+00  -2.3774343e+00  -4.6552510e-01  -2.2194679e-01   1.3768019e+00   2.7213487e+00  -1.1678536e+00  -5.5524953e-01  -6.8919630e-01  -4.5136733e-01  -1.9494075e+00  -3.4562512e-01  -9.8731954e-01   1.0383660e+00  -3.0452986e-01   1.2394748e+00  -4.1408355e-01  -2.8594215e-01  -8.3463575e-01   2.8854261e-01   1.2721102e-01   1.5522842e+00  -1.4655025e-01
  -7.5534259e-01  -1.2695966e+00  -1.5139030e-01   9.3090417e-01  -6.5036116e-01   4.6265070e-01   6.2117138e-03   1.8172775e+00  -1.1927067e-01   1.4632508e+00  -1.0921820e+00  -1.1795421e+00  -6.2407218e-01  -5.6549172e-01   4.1104831e-01   1.8924843e+00   2.9678930e-01   8.2038011e-01   1.3279309e+00  -1.5834413e-01  -1.8796383e-01   4.2088936e-01   1.8639121e+00  -2.1855973e-01   9.4493975e-01  -2.0700131e-01   2.9481392e-01  -2.3830317e-01   9.1494168e-01   5.9615912e-01   1.8626598e+00   2.4844565e-03  -7.0177267e-01  -2.6076470e-01  -3.4326597e-02  -5.6525324e-01   5.9730406e-01   1.5000470e+00   2.9142887e+00  -5.8813940e-01   6.9806053e-01  -9.0569507e-01  -4.7091566e-01  -1.6470831e+00  -2.9869567e-01  -9.4681607e-01  -5.6269749e-02   6.6345133e-01   3.0022811e+00  -2.2554777e-01  -1.9382883e+00  -1.8037272e+00  -2.2525116e+00  -6.7780952e-01  -3.6028455e-01   1.0180778e+00   2.4052882e+00  -1.0491117e+00  -4.8407943e-01  -6.9086717e-01  -4.8999487e-01  -2.2596837e+00  -7.5499521e-01  -1.4807467e+00   2.7023758e-01  -9.0506171e-01   5.8169605e-01  -1.0182387e+00  -8.5977720e-01  -5.9621440e-01   5.9976728e-01   3.3233686e-01   1.5160675e+00  -6.8853770e-01
  -5.0923288e-01  -1.0462489e+00   9.0192435e-02   1.1726521e+00  -4.4669021e-01   6.5219581e-01   9.1729653e-02   1.8631234e+00  -6.4035154e-01   1.0098203e+00  -9.3259907e-01  -9.7941804e-01  -6.1927855e-01  -5.2596575e-01  -2.8960290e-02   1.5592861e+00   6.0067385e-01   1.1243839e+00   1.4489095e+00   9.9627942e-03  -6.5969420e-01   6.9774210e-01   2.1029118e+00   9.4184337e-02   1.2434808e+00   5.5870531e-02   5.3115350e-01  -4.3342235e-02   1.0989383e+00   7.2517073e-01   1.9604215e+00   2.2743594e-01  -4.4854105e-01  -1.5316012e-02   2.1578320e-01  -4.3461085e-01   7.3959523e-01   1.4500892e+00   2.8766724e+00  -3.8640893e-01   9.3721777e-01  -7.4785197e-01  -2.7764106e-01  -1.5544495e+00  -1.3006628e-01  -9.1905463e-01   1.8540469e-02   5.4776084e-01   2.8878683e+00  -3.9248946e-02  -1.7107388e+00  -1.6665928e+00  -2.0829691e+00  -9.1846145e-01  -5.1228786e-01   5.7540929e-01   1.9758379e+00  -8.9768053e-01  -3.7672312e-01  -6.7728591e-01  -5.0173039e-01  -2.5986692e+00  -1.1954786e+00  -2.0369770e+00  -5.9932089e-01  -1.5485885e+00  -1.6730845e-01  -1.6389389e+00  -1.4656138e+00  -3.1147007e-01   9.5077365e-01   5.5774933e-01   1.4528936e+00  -1.2546252e+00
  -2.2931349e-01  -7.8791761e-01   3.5796249e-01   1.4481438e+00  -2.3334729e-01   8.6854780e-01   1.4278646e-01   1.8802976e+00  -1.1858312e+00   5.0264794e-01  -7.4950230e-01  -7.4234759e-01  -6.2404358e-01  -4.6679460e-01  -5.4024589e-01   1.1481163e+00   9.3619294e-01   1.4565935e+00   1.5730638e+00   2.1780310e-01  -1.1402864e+00   1.0035487e+00   2.3739122e+00   4.3435824e-01   1.5698470e+00   3.3745331e-01   7.9353268e-01   1.5314061e-01   1.3004268e+00   8.3204175e-01   2.0451229e+00   4.8562390e-01  -1.6088509e-01   2.5164283e-01   4.9851534e-01  -3.1270253e-01   8.8955057e-01   1.3506603e+00   2.7934624e+00  -1.6221177e-01   1.2103804e+00  -5.7185828e-01  -5.3178905e-02  -1.4542545e+00   5.9149267e-02  -9.0851128e-01   8.8766994e-02   3.7436188e-01   2.7280553e+00   1.7952467e-01  -1.4506793e+00  -1.5065986e+00  -1.8740327e+00  -1.1836110e+00  -6.7674934e-01   6.3584448e-02   1.4433324e+00  -7.1939438e-01  -2.3812758e-01  -6.5167379e-01  -4.9070393e-01  -2.9603011e+00  -1.6590052e+00  -2.6422989e+00  -1.5510337e+00  -2.2180120e+00  -9.8852229e-01  -2.2587072e+00  -2.0860862e+00   1.1014109e-02   1.3330804e+00   8.0128098e-01   1.3694771e+00  -1.8282347e+00
   7.7079183e-02  -5.0222814e-01   6.4362503e-01   1.7468104e+00  -1.4618629e-02   1.1046486e+00   1.6184778e-01   1.8706245e+00  -1.7372971e+00  -4.2556667e-02  -5.4921978e-01  -4.7771501e-01  -6.4148914e-01  -3.9315760e-01  -1.1081767e+00   6.6889686e-01   1.2930499e+00   1.8100266e+00   1.7024860e+00   4.5821670e-01  -1.6144268e+00   1.3288170e+00   2.6673807e+00   7.9349715e-01   1.9147294e+00   6.3242710e-01   1.0753390e+00   3.4951687e-01   1.5159130e+00   9.1932738e-01   2.1177205e+00   7.6790172e-01   1.5108753e-01   5.3323991e-01   8.0502248e-01  -2.0022833e-01   1.0440458e+00   1.2101233e+00   2.6705056e+00   7.6431639e-02   1.5072602e+00  -3.8372862e-01   1.9351817e-01  -1.3500942e+00   2.6163316e-01  -9.1492688e-01   1.5094545e-01   1.5076972e-01   2.5292509e+00   4.2366505e-01  -1.1665932e+00  -1.3302323e+00  -1.6326486e+00  -1.4683763e+00  -8.5216265e-01  -4.9946176e-01   8.2254696e-01  -5.2101021e-01  -7.4481064e-02  -6.1789941e-01  -4.6216374e-01  -3.3375262e+00  -2.1365675e+00  -3.2809669e+00  -2.5617475e+00  -2.8947748e+00  -1.8594643e+00  -2.8598644e+00  -2.7028493e+00   3.6102826e-01   1.7367326e+00   1.0599221e+00   1.2732960e+00  -2.3922540e+00
   4.0136448e-01  -1.9814595e-01   9.3820337e-01   2.0571007e+00   2.0519809e-01   1.3524421e+00   1.5301365e-01   1.8367189e+00  -2.2758153e+00  -6.0851290e-01  -3.3863255e-01  -1.9583031e-01  -6.7434796e-01  -3.1085893e-01  -1.7157221e+00   1.3427264e-01   1.6599318e+00   2.1765215e+00   1.8387666e+00   7.2280017e-01  -2.0670307e+00   1.6631470e+00   2.9726934e+00   1.1623145e+00   2.2678632e+00   9.3490902e-01   1.3689465e+00   5.4422281e-01   1.7409715e+00   9.9043480e-01   2.1791887e+00   1.0641734e+00   4.7624001e-01   8.2208106e-01   1.1254072e+00  -9.7247925e-02   1.1995134e+00   1.0388184e+00   2.5148355e+00   3.2103792e-01   1.8166583e+00  -1.8984016e-01   4.5249215e-01  -1.2455485e+00   4.6930847e-01  -9.3707689e-01   2.0179518e-01  -1.1317345e-01   2.2990760e+00   6.8496463e-01  -8.6809083e-01  -1.1444581e+00  -1.3672358e+00  -1.7670003e+00  -1.0367694e+00  -1.0933757e+00   1.3213316e-01  -3.0993071e-01   1.0700188e-01  -5.8022877e-01  -4.2217513e-01  -3.7225376e+00  -2.6185911e+00  -3.9358173e+00  -3.6053694e+00  -3.5595699e+00  -2.7551513e+00  -3.4252291e+00  -3.2973624e+00   7.2719446e-01   2.1507022e+00   1.3298212e+00   1.1721451e+00  -2.9297472e+00
   7.3406092e-01   1.1437598e-01   1.2324880e+00   2.3670692e+00   4.2194859e-01   1.6032338e+00   1.2173801e-01   1.7817846e+00  -2.7827507e+00  -1.1771188e+00  -1.2485042e-01   9.2529456e-02  -7.2471818e-01  -2.2604152e-01  -2.3441134e+00  -4.4092106e-01   2.0250456e+00   2.5470199e+00   1.9827500e+00   1.0020978e+00  -2.4838858e+00   1.9957382e+00   3.2786660e+00   1.5310904e+00   2.6184806e+00   1.2386459e+00   1.6660051e+00   7.3571489e-01   1.9703586e+00   1.0493222e+00   2.2303700e+00   1.3638998e+00   8.0292705e-01   1.1105848e+00   1.4491884e+00  -3.2513940e-03   1.3520462e+00   8.4850887e-01   2.3342633e+00   5.6310991e-01   2.1270041e+00   3.3804572e-03   7.1326575e-01  -1.1440056e+00   6.7371551e-01  -9.7281774e-01   2.3836461e-01  -4.0575155e-01   2.0459589e+00   9.5451728e-01  -5.6549003e-01  -9.5639160e-01  -1.0873473e+00  -2.0730229e+00  -1.2286101e+00  -1.6962519e+00  -6.0616323e-01  -9.3895813e-02   2.9835180e-01  -5.4304405e-01  -3.7726798e-01  -4.1070290e+00  -3.0953348e+00  -4.5889421e+00  -4.6539755e+00  -4.1931067e+00  -3.6492012e+00  -3.9387923e+00  -3.8516884e+00   1.0974962e+00   2.5633509e+00   1.6063179e+00   1.0736579e+00  -3.4246612e+00
   1.0651960e+00   4.2482938e-01   1.5174964e+00   2.6649782e+00   6.3176210e-01   1.8480864e+00   7.4462455e-02   1.7093876e+00  -3.2405809e+00  -1.7302403e+00   8.5134502e-02   3.7660350e-01  -7.9384862e-01  -1.4488749e-01  -2.9735900e+00  -1.0402997e+00   2.3766849e+00   2.9118986e+00   2.1343193e+00   1.2860596e+00  -2.8522516e+00   2.3159222e+00   3.5741143e+00   1.8900817e+00   2.9557912e+00   1.5372190e+00   1.9577705e+00   9.2241331e-01   2.1981668e+00   1.1001553e+00   2.2718272e+00   1.6566264e+00   1.1195428e+00   1.3913242e+00   1.7657978e+00   8.2728166e-02   1.4975200e+00   6.5173270e-01   2.1369345e+00   7.9458083e-01   2.4268903e+00   1.8977226e-01   9.6534903e-01  -1.0484932e+00   8.6641373e-01  -1.0191875e+00   2.5816371e-01  -7.1393262e-01   1.7786992e+00   1.2231699e+00  -2.6933859e-01  -7.7295487e-01  -8.0325602e-01  -2.3794830e+00  -1.4255736e+00  -2.2855886e+00  -1.3684511e+00   1.1934252e-01   4.9116506e-01  -5.1055668e-01  -3.3405669e-01  -4.4824639e+00  -3.5572889e+00  -5.2224002e+00  -5.6790166e+00  -4.7768946e+00  -4.5150095e+00  -4.3863421e+00  -4.3492585e+00   1.4598464e+00   2.9629316e+00   1.8840156e+00   9.8483004e-01  -3.8624895e+00
   1.3847553e+00   7.2263492e-01   1.7849137e+00   2.9398740e+00   8.3116729e-01   2.0782278e+00   1.8188441e-02   1.6232216e+00  -3.6336598e+00  -2.2504951e+00   2.8479568e-01   6.4612568e-01  -8.8197195e-01  -7.3319246e-02  -3.5841972e+00  -1.6466337e+00   2.7037893e+00   3.2613290e+00   2.2922295e+00   1.5645357e+00  -3.1613914e+00   2.6136845e+00   3.8484023e+00   2.2299288e+00   3.2694617e+00   1.8242523e+00   2.2354582e+00   1.1026405e+00   2.4180199e+00   1.1469468e+00   2.3037260e+00   1.9324950e+00   1.4150616e+00   1.6573547e+00   2.0650738e+00   1.6196752e-01   1.6317349e+00   4.6110178e-01   1.9308837e+00   1.0082197e+00   2.7055794e+00   3.6373246e-01   1.1987390e+00  -9.6153771e-01   1.0393868e+00  -1.0725581e+00   2.5928015e-01  -1.0240001e+00   1.5060358e+00   1.4819883e+00   1.0082604e-02  -6.0053628e-01  -5.2549040e-01  -2.6791407e+00  -1.6254408e+00  -2.8392820e+00  -2.1297514e+00   3.2234330e-01   6.7695928e-01  -4.8654246e-01  -2.9885983e-01  -4.8403560e+00  -3.9955484e+00  -5.8189241e+00  -6.6525537e+00  -5.2940103e+00  -5.3269245e+00  -4.7560050e+00  -4.7755643e+00   1.8026573e+00   3.3380969e+00   2.1568931e+00   9.1157497e-01  -4.2308590e+00
   1.6831411e+00   9.9764357e-01   2.0274819e+00   3.1821054e+00   1.0171779e+00   2.2854527e+00  -3.9981739e-02   1.5268913e+00  -3.9488911e+00  -2.7219833e+00   4.6839718e-01   8.9176736e-01  -9.8820176e-01  -1.6714235e-02  -4.1565878e+00  -2.2425677e+00   2.9964605e+00   3.5856546e+00   2.4540141e+00   1.8277729e+00  -3.4030000e+00   2.8801421e+00   4.0919503e+00   2.5420349e+00   3.5500706e+00   2.0936125e+00   2.4906038e+00   1.2745632e+00   2.6233033e+00   1.1932060e+00   2.3257502e+00   2.1827088e+00   1.6795404e+00   1.9025039e+00   2.3377279e+00   2.3588303e-01   1.7505741e+00   2.8859589e-01   1.7236219e+00   1.1979694e+00   2.9534527e+00   5.2046809e-01   1.4043852e+00  -8.8505545e-01   1.1854324e+00  -1.1288292e+00   2.4047712e-01  -1.3222192e+00   1.2362470e+00   1.7227020e+00   2.6323683e-01  -4.4468012e-01  -2.6434782e-01  -2.9647152e+00  -1.8259155e+00  -3.3365990e+00  -2.8650948e+00   5.0827787e-01   8.4754524e-01  -4.7412088e-01  -2.7734446e-01  -5.1725389e+00  -4.4021331e+00  -6.3625847e+00  -7.5484382e+00  -5.7297947e+00  -6.0613486e+00  -5.0386821e+00  -5.1187374e+00   2.1153751e+00   3.6783870e+00   2.4184597e+00   8.5834918e-01  -4.5200121e+00
   1.9516033e+00   1.2406169e+00   2.2393118e+00   3.3837527e+00   1.1873444e+00   2.4624945e+00  -9.3301675e-02   1.4237326e+00  -4.1762725e+00  -3.1309256e+00   6.3126881e-01   1.1055175e+00  -1.1105062e+00   2.0354227e-02  -4.6727873e+00  -2.8113104e+00   3.2464012e+00   3.8757623e+00   2.6159695e+00   2.0668753e+00  -3.5715176e+00   3.1079448e+00   4.2966665e+00   2.8188945e+00   3.7895080e+00   2.3395944e+00   2.7154139e+00   1.4361480e+00   2.8074215e+00   1.2416275e+00   2.3370746e+00   2.3999191e+00   1.9045490e+00   2.1216076e+00   2.5757571e+00   3.0585112e-01   1.8501752e+00   1.4490028e-01   1.5217865e+00   1.3591948e+00   3.1623853e+00   6.5618999e-01   1.5745948e+00  -8.2028954e-01   1.2985121e+00  -1.1836559e+00   2.0127057e-01  -1.5954981e+00   9.7681947e-01   1.9380904e+00   4.8175173e-01  -3.0983166e-01  -2.9414816e-02  -3.2291247e+00  -2.0246455e+00  -3.7590682e+00  -3.5505902e+00   6.7119129e-01   9.9539121e-01  -4.7559600e-01  -2.7421807e-01  -5.4714338e+00  -4.7702428e+00  -6.8393880e+00  -8.3433763e+00  -6.0724494e+00  -6.6977097e+00  -5.2283584e+00  -5.3699934e+00   2.3889435e+00   3.9746660e+00   2.6619509e+00   8.2787235e-01  -4.7231628e+00
   2.1826130e+00   1.4436491e+00   2.4160982e+00   3.5389453e+00   1.3397683e+00   2.6033512e+00  -1.3580142e-01   1.3166866e+00  -4.3092815e+00  -3.4661714e+00   7.7000402e-01   1.2809740e+00  -1.2457553e+00   3.4337567e-02  -5.1168763e+00  -3.3372521e+00   3.4472500e+00   4.1234368e+00   2.7732385e+00   2.2741981e+00  -3.6643001e+00   3.2915734e+00   4.4562786e+00   3.0543543e+00   3.9813009e+00   2.5570839e+00   2.9030913e+00   1.5851400e+00   2.9640773e+00   1.2938463e+00   2.3363932e+00   2.5785077e+00   2.0835055e+00   2.3106736e+00   2.7727800e+00   3.7303375e-01   1.9271119e+00   3.8833665e-02   1.3308843e+00   1.4888267e+00   3.3260294e+00   7.6823454e-01   1.7033595e+00  -7.6779790e-01   1.3740464e+00  -1.2326931e+00   1.4198381e-01  -1.8319990e+00   7.3420303e-01   2.1222821e+00   6.5875255e-01  -1.9916327e-01   1.7087393e-01  -3.4657208e+00  -2.2192287e+00  -4.0912372e+00  -4.1644012e+00   8.0620609e-01   1.1139542e+00  -4.9236758e-01  -2.9298685e-01  -5.7302915e+00  -5.0944263e+00  -7.2377664e+00  -9.0178148e+00  -6.3134939e+00  -7.2192403e+00  -5.3222744e+00  -5.5239097e+00   2.6161676e+00   4.2194847e+00   2.8805607e+00   8.2096915e-01  -4.8367015e+00
   2.3701513e+00   1.6004989e+00   2.5552242e+00   3.6440496e+00   1.4730832e+00   2.7035456e+00  -1.6263983e-01   1.2082369e+00  -4.3450778e+00  -3.7195552e+00   8.8255888e-01   1.4135301e+00  -1.3898509e+00   2.2883652e-02  -5.4755571e+00  -3.8064783e+00   3.5947921e+00   4.3216746e+00   2.9199927e+00   2.4436433e+00  -3.6816495e+00   3.4275164e+00   4.5665505e+00   3.2437930e+00   4.1208479e+00   2.7416961e+00   3.0481140e+00   1.7190704e+00   3.0875566e+00   1.3502817e+00   2.3220184e+00   2.7147512e+00   2.2118971e+00   2.4669673e+00   2.9242780e+00   4.3822568e-01   1.9785752e+00  -2.3091675e-02   1.1551416e+00   1.5853927e+00   3.4399936e+00   8.5510802e-01   1.7865845e+00  -7.2749043e-01   1.4091339e+00  -1.2718415e+00   6.3777147e-02  -2.0216637e+00   5.1366889e-01   2.2709427e+00   7.8908950e-01  -1.1449755e-01   3.2961022e-01  -3.6685040e+00  -2.4072099e+00  -4.3212474e+00  -4.6875703e+00   9.0965557e-01   1.1979524e+00  -5.2491344e-01  -3.3579478e-01  -5.9434064e+00  -5.3706710e+00  -7.5489457e+00  -9.5566075e+00  -6.4480589e+00  -7.6135380e+00  -5.3209522e+00  -5.5785391e+00   2.7919550e+00   4.4073446e+00   3.0677035e+00   8.3654737e-01  -4.8602545e+00
   2.5098944e+00   1.7068093e+00   2.6557510e+00   3.6977200e+00   1.5864063e+00   2.7603090e+00  -1.7036247e-01   1.1004149e+00  -4.2845166e+00  -3.8860834e+00   9.6823873e-01   1.5004456e+00  -1.5379245e+00  -1.5050579e-02  -5.7385724e+00  -4.2071602e+00   3.6870348e+00   4.4649517e+00   3.0497053e+00   2.5708425e+00  -3.6266945e+00   3.5143177e+00   4.6253679e+00   3.3842127e+00   4.2055480e+00   2.8898818e+00   3.1464627e+00   1.8353026e+00   3.1730091e+00   1.4100876e+00   2.2920348e+00   2.8068573e+00   2.2873740e+00   2.5890167e+00   3.0277316e+00   5.0173689e-01   2.0025480e+00  -3.6946226e-02   9.9747153e-01   1.6489415e+00   3.5019135e+00   9.1645165e-01   1.8222120e+00  -6.9871526e-01   1.4026857e+00  -1.2974782e+00  -3.1349499e-02  -2.1566184e+00   3.1927033e-01   2.3813431e+00   8.6945207e-01  -5.6336213e-02   4.4169910e-01  -3.8323167e+00  -2.5860717e+00  -4.4412019e+00  -5.1046589e+00   9.7913803e-01   1.2435593e+00  -5.7283847e-01  -4.0335225e-01  -6.1062882e+00  -5.5964091e+00  -7.7671697e+00  -9.9494345e+00  -6.4749987e+00  -7.8728826e+00  -5.2280734e+00  -5.5353525e+00   2.9134197e+00   4.5348565e+00   3.2172954e+00   8.7171812e-01  -4.7965815e+00
   2.5992886e+00   1.7602044e+00   2.7183005e+00   3.7008139e+00   1.6792662e+00   2.7726766e+00  -1.5704713e-01   9.9486566e-01  -4.1319717e+00  -3.9639538e+00   1.0275716e+00   1.5408043e+00  -1.6846031e+00  -7.9151862e-02  -5.8989633e+00  -4.5298113e+00   3.7241467e+00   4.5494267e+00   3.1555129e+00   2.6532146e+00  -3.5051378e+00   3.5524927e+00   4.6326968e+00   3.4742421e+00   4.2348224e+00   2.9990045e+00   3.1957732e+00   1.9311132e+00   3.2167112e+00   1.4712141e+00   2.2445151e+00   2.8548752e+00   2.3097149e+00   2.6765362e+00   3.0826460e+00   5.6332159e-01   1.9979588e+00  -1.4804536e-03   8.5955286e-01   1.6808647e+00   3.5114099e+00   9.5293141e-01   1.8102330e+00  -6.8038380e-01   1.3554637e+00  -1.3066574e+00  -1.4058345e-01  -2.2314392e+00   1.5390075e-01   2.4523078e+00   8.9837450e-01  -2.3991101e-02   5.0403953e-01  -3.9529971e+00  -2.7532266e+00  -4.4473041e+00  -5.4041709e+00   1.0134903e+00   1.2485031e+00  -6.3498258e-01  -4.9495834e-01  -6.2157921e+00  -5.7704524e+00  -7.8897790e+00  -1.0190968e+01  -6.3968242e+00  -7.9943098e+00  -5.0502232e+00  -5.3990225e+00   2.9798495e+00   4.6007797e+00   3.3240391e+00   9.2205203e-01  -4.6513361e+00
   2.6375196e+00   1.7602635e+00   2.7448387e+00   3.6561816e+00   1.7515189e+00   2.7414952e+00  -1.2232834e-01   8.9296846e-01  -3.8949833e+00  -3.9544110e+00   1.0620818e+00   1.5353704e+00  -1.8243212e+00  -1.6777237e-01  -5.9531579e+00  -4.7674079e+00   3.7082713e+00   4.5730715e+00   3.2306361e+00   2.6899064e+00  -3.3248777e+00   3.5443275e+00   4.5904222e+00   3.5140579e+00   4.2100330e+00   3.0673871e+00   3.1954222e+00   2.0038140e+00   3.2162919e+00   1.5305813e+00   2.1777659e+00   2.8604932e+00   2.2806721e+00   2.7302866e+00   3.0904684e+00   6.2216167e-01   1.9648093e+00   8.1961554e-02   7.4200992e-01   1.6836388e+00   3.4699440e+00   9.6606605e-01   1.7525919e+00  -6.7112370e-01   1.2700254e+00  -1.2972662e+00  -2.6035668e-01  -2.2432647e+00   1.9433063e-02   2.4840634e+00   8.7614547e-01  -1.5800912e-02   5.1559155e-01  -4.0275001e+00  -2.9060111e+00  -4.3397784e+00  -5.5787539e+00   1.0126859e+00   1.2120692e+00  -7.0957787e-01  -6.0861357e-01  -6.2702002e+00  -5.8928680e+00  -7.9171419e+00  -1.0280790e+01  -6.2194590e+00  -7.9794478e+00  -4.7965112e+00  -5.1770711e+00   2.9925411e+00   4.6059509e+00   3.3837004e+00   9.8195462e-01  -4.4326954e+00
   2.6253885e+00   1.7083859e+00   2.7383866e+00   3.5683479e+00   1.8032602e+00   2.6693384e+00  -6.7303413e-02   7.9599005e-01  -3.5837580e+00  -3.8614620e+00   1.0739891e+00   1.4863614e+00  -1.9516688e+00  -2.7802098e-01  -5.9009019e+00  -4.9153906e+00   3.6432318e+00   4.5357298e+00   3.2688412e+00   2.6816289e+00  -3.0955368e+00   3.4935769e+00   4.5020794e+00   3.5052356e+00   4.1343011e+00   3.0943293e+00   3.1465253e+00   2.0509013e+00   3.1709127e+00   1.5843500e+00   2.0906004e+00   2.8267433e+00   2.2037095e+00   2.7518799e+00   3.0544042e+00   6.7690707e-01   1.9042575e+00   2.0969826e-01   6.4466769e-01   1.6605043e+00   3.3805796e+00   9.5800799e-01   1.6529907e+00  -6.6944533e-01   1.1505744e+00  -1.2681289e+00  -3.8643533e-01  -2.1917594e+00  -8.3084286e-02   2.4780041e+00   8.0463958e-01  -2.9409320e-02   4.7733051e-01  -4.0539761e+00  -3.0416916e+00  -4.1225820e+00  -5.6251913e+00   9.7767186e-01   1.1350104e+00  -7.9444331e-01  -7.4121660e-01  -6.2692533e+00  -5.9648109e+00  -7.8524576e+00  -1.0223091e+01  -5.9518438e+00  -7.8341523e+00  -4.4780951e+00  -4.8793999e+00   2.9545242e+00   4.5531086e+00   3.3933577e+00   1.0451316e+00  -4.1508861e+00
   2.5651143e+00   1.6075638e+00   2.7026790e+00   3.4431103e+00   1.8347464e+00   2.5603395e+00   5.6683246e-03   7.0525343e-01  -3.2105524e+00  -3.6914751e+00   1.0658684e+00   1.3971649e+00  -2.0617439e+00  -4.0591954e-01  -5.7450439e+00  -4.9715583e+00   3.5341526e+00   4.4390958e+00   3.2649053e+00   2.6304117e+00  -2.8279170e+00   3.4050902e+00   4.3725031e+00   3.4505439e+00   4.0122460e+00   3.0800992e+00   3.0518611e+00   2.0702289e+00   3.0813859e+00   1.6282702e+00   1.9825987e+00   2.7576376e+00   2.0836521e+00   2.7435506e+00   2.9791463e+00   7.2577126e-01   1.8186515e+00   3.7611051e-01   5.6685443e-01   1.6151102e+00   3.2476712e+00   9.3129797e-01   1.5166081e+00  -6.7390625e-01   1.0027292e+00  -1.2190530e+00  -5.1404093e-01  -2.0789394e+00  -1.5319924e-01   2.4364107e+00   6.8709053e-01  -6.2072470e-02   3.9209659e-01  -4.0318095e+00  -3.1574828e+00  -3.8029580e+00  -5.5442006e+00   9.1016032e-01   1.0193787e+00  -8.8720422e-01  -8.8882838e-01  -6.2141311e+00  -5.9883296e+00  -7.7014438e+00  -1.0026163e+01  -5.6054155e+00  -7.5679652e+00  -4.1076338e+00  -4.5177457e+00   2.8701964e+00   4.4466298e+00   3.3516062e+00   1.1051117e+00  -3.8176414e+00
   2.4600844e+00   1.4620888e+00   2.6417992e+00   3.2870831e+00   1.8463286e+00   2.4199490e+00   9.3252785e-02   6.2229754e-01  -2.7889829e+00  -3.4526968e+00   1.0403088e+00   1.2720251e+00  -2.1504887e+00  -5.4661708e-01  -5.4912012e+00  -4.9358833e+00   3.3870275e+00   4.2866141e+00   3.2150585e+00   2.5393052e+00  -2.5334261e+00   3.2843918e+00   4.2074163e+00   3.3537016e+00   3.8496558e+00   3.0259001e+00   2.9157188e+00   2.0601909e+00   2.9502165e+00   1.6580772e+00   1.8543435e+00   2.6577704e+00   1.9262797e+00   2.7079155e+00   2.8705361e+00   7.6667525e-01   1.7115045e+00   5.7415111e-01   5.0771899e-01   1.5511553e+00   3.0765040e+00   8.8861401e-01   1.3497508e+00  -6.8325691e-01   8.3322198e-01  -1.1508124e+00  -6.3800238e-01  -1.9088812e+00  -1.9082491e-01   2.3621499e+00   5.2782412e-01  -1.1096345e-01   2.6435430e-01  -3.9616177e+00  -3.2505827e+00  -3.3908496e+00  -5.3400777e+00   8.1240011e-01   8.6829956e-01  -9.8551815e-01  -1.0469861e+00  -6.1073873e+00  -5.9661572e+00  -7.4719370e+00  -9.7017658e+00  -5.1934965e+00  -7.1934469e+00  -3.6987009e+00  -4.1050790e+00   2.7449026e+00   4.2921960e+00   3.2587072e+00   1.1557850e+00  -3.4456113e+00
   2.3145746e+00   1.2772137e+00   2.5598222e+00   3.1072188e+00   1.8384126e+00   2.2546302e+00   1.9148962e-01   5.4900725e-01  -2.3333072e+00  -3.1547204e+00   9.9960650e-01   1.1157256e+00  -2.2149767e+00  -6.9464921e-01  -5.1473340e+00  -4.8102683e+00   3.2082666e+00   4.0833150e+00   3.1173621e+00   2.4120565e+00  -2.2234968e+00   3.1372515e+00   4.0129939e+00   3.2191132e+00   3.6531199e+00   2.9338149e+00   2.7436739e+00   2.0198995e+00   2.7815648e+00   1.6699050e+00   1.7075982e+00   2.5319146e+00   1.7378894e+00   2.6477376e+00   2.7351764e+00   7.9743011e-01   1.5874049e+00   7.9591937e-01   4.6653004e-01   1.4720508e+00   2.8729120e+00   8.3253689e-01   1.1594627e+00  -6.9655602e-01   6.4954455e-01  -1.0650746e+00  -7.5293504e-01  -1.6873430e+00  -1.9603102e-01   2.2583791e+00   3.3196650e-01  -1.7344307e-01   9.9884934e-02  -3.8452109e+00  -3.3182258e+00  -2.8982421e+00  -5.0202197e+00   6.8694992e-01   6.8571181e-01  -1.0872891e+00  -1.2110411e+00  -5.9528321e+00  -5.9015063e+00  -7.1734308e+00  -9.2643737e+00  -4.7306303e+00  -6.7254271e+00  -3.2651888e+00  -3.6549982e+00   2.5844906e+00   4.0964175e+00   3.1166602e+00   1.1919178e+00  -3.0477704e+00
   2.1334559e+00   1.0587946e+00   2.4604880e+00   2.9103373e+00   1.8114430e+00   2.0715107e+00   2.9617270e-01   4.8769431e-01  -1.8577137e+00  -2.8079408e+00   9.4552337e-01   9.3328707e-01  -2.2536284e+00  -8.4422792e-01  -4.7232576e+00  -4.5982743e+00   3.0042526e+00   3.8355802e+00   2.9719976e+00   2.2527894e+00  -1.9090384e+00   2.9692713e+00   3.7954220e+00   3.0516025e+00   3.4296328e+00   2.8067311e+00   2.5423082e+00   1.9493431e+00   2.5811223e+00   1.6606828e+00   1.5454120e+00   2.3846468e+00   1.5248589e+00   2.5657176e+00   2.5800230e+00   8.1594341e-01   1.4518620e+00   1.0332582e+00   4.4292765e-01   1.3806371e+00   2.6429039e+00   7.6535039e-01   9.5311289e-01  -7.1324284e-01   4.5956474e-01  -9.6427138e-01  -8.5344232e-01  -1.4213235e+00  -1.6887874e-01   2.1282824e+00   1.0514132e-01  -2.4727363e-01  -9.4567127e-02  -3.6855107e+00  -3.3577541e+00  -2.3384663e+00  -4.5945731e+00   5.3647481e-01   4.7609716e-01  -1.1908483e+00  -1.3764939e+00  -5.7553798e+00  -5.7978741e+00  -6.8165799e+00  -8.7303773e+00  -4.2319013e+00  -6.1802202e+00  -2.8207348e+00  -3.1811334e+00   2.3948761e+00   3.8664345e+00   2.9291996e+00   1.2096032e+00  -2.6368445e+00
   1.9219087e+00   8.1293180e-01   2.3469322e+00   2.7026954e+00   1.7659152e+00   1.8780084e+00   4.0323320e-01   4.4111660e-01  -1.3756646e+00  -2.4230277e+00   8.7912723e-01   7.2969392e-01  -2.2663281e+00  -9.8954389e-01  -4.2301209e+00  -4.3048431e+00   2.7809351e+00   3.5508597e+00   2.7814443e+00   2.0657084e+00  -1.5999456e+00   2.7855206e+00   3.5604890e+00   2.8561566e+00   3.1862045e+00   2.6482451e+00   2.3188849e+00   1.8495102e+00   2.3559034e+00   1.6284835e+00   1.3721331e+00   2.2200232e+00   1.2932399e+00   2.4643228e+00   2.4119759e+00   8.2043531e-01   1.3110893e+00   1.2783302e+00   4.3710509e-01   1.2789745e+00   2.3923223e+00   6.8889192e-01   7.3799082e-01  -7.3316190e-01   2.7113166e-01  -8.5142467e-01  -9.3433264e-01  -1.1185931e+00  -1.0931429e-01   1.9748466e+00  -1.4683238e-01  -3.3076003e-01  -3.1167027e-01  -3.4864294e+00  -3.3667063e+00  -1.7255090e+00  -4.0750405e+00   3.6358341e-01   2.4421826e-01  -1.2950826e+00  -1.5393008e+00  -5.5208456e+00  -5.6588699e+00  -6.4126942e+00  -8.1172745e+00  -3.7122745e+00  -5.5748493e+00  -2.3781912e+00  -2.6965973e+00   2.1816478e+00   3.6095231e+00   2.7017029e+00   1.2066188e+00  -2.2247862e+00
   1.6851496e+00   5.4562891e-01   2.2214906e+00   2.4896192e+00   1.7024111e+00   1.6814498e+00   5.0909669e-01   4.1242767e-01  -8.9932059e-01  -2.0104442e+00   8.0072386e-01   5.0965918e-01  -2.2544358e+00  -1.1250632e+00  -3.6798800e+00  -3.9360269e+00   2.5434882e+00   3.2373473e+00   2.5505211e+00   1.8548481e+00  -1.3046859e+00   2.5902378e+00   3.3132254e+00   2.6376941e+00   2.9294879e+00   2.4625499e+00   2.0809910e+00   1.7224666e+00   2.1139581e+00   1.5727954e+00   1.1933226e+00   2.0413293e+00   1.0484056e+00   2.3456683e+00   2.2374958e+00   8.0964626e-01   1.1717352e+00   1.5241337e+00   4.4990457e-01   1.1682259e+00   2.1265575e+00   6.0446323e-01   5.2092976e-01  -7.5653660e-01   9.1693411e-02  -7.2993600e-01  -9.9084228e-01  -7.8722488e-01  -1.7128935e-02   1.8006913e+00  -4.1822916e-01  -4.2281204e-01  -5.4388183e-01  -3.2527106e+00  -3.3429218e+00  -1.0733717e+00  -3.4748905e+00   1.7071635e-01  -5.1182710e-03  -1.3994972e+00  -1.6961257e+00  -5.2557214e+00  -5.4880746e+00  -5.9732493e+00  -7.4429033e+00  -3.1859868e+00  -4.9263175e+00  -1.9491616e+00  -2.2135025e+00   1.9497378e+00   3.3327247e+00   2.4410164e+00   1.1826624e+00  -1.8223240e+00
   1.4281962e+00   2.6249023e-01   2.0855875e+00   2.2752230e+00   1.6216528e+00   1.4887037e+00   6.1098839e-01   4.0505751e-01  -4.3907623e-01  -1.5800312e+00   7.0987858e-01   2.7743240e-01  -2.2206836e+00  -1.2458002e+00  -3.0847912e+00  -3.4987517e+00   2.2960512e+00   2.9036321e+00   2.2862892e+00   1.6238786e+00  -1.0299852e+00   2.3866200e+00   3.0576205e+00   2.4008665e+00   2.6654494e+00   2.2543049e+00   1.8361712e+00   1.5713738e+00   1.8640185e+00   1.4946991e+00   1.0155692e+00   1.8509196e+00   7.9477556e-01   2.2114482e+00   2.0622651e+00   7.8301956e-01   1.0405708e+00   1.7649261e+00   4.8282035e-01   1.0486390e+00   1.8503344e+00   5.1280542e-01   3.0798139e-01  -7.8389816e-01  -7.2054426e-02  -6.0335378e-01  -1.0188542e+00  -4.3515341e-01   1.0801478e-01   1.6079565e+00  -7.0367829e-01  -5.2292953e-01  -7.8380667e-01  -2.9897347e+00  -3.2846527e+00  -3.9550070e-01  -2.8081880e+00  -3.9909343e-02  -2.6726328e-01  -1.5042018e+00  -1.8445198e+00  -4.9669204e+00  -5.2889300e+00  -5.5094276e+00  -6.7247410e+00  -2.6660085e+00  -4.2509561e+00  -1.5436204e+00  -1.7425609e+00   1.7031770e+00   3.0425191e+00   2.1552000e+00   1.1394515e+00  -1.4385950e+00
   1.1556701e+00  -3.1527219e-02   1.9397186e+00   2.0622268e+00   1.5245673e+00   1.3058479e+00   7.0716525e-01   4.2253143e-01  -3.2231188e-03  -1.1406724e+00   6.0551829e-01   3.6654177e-02  -2.1689646e+00  -1.3475505e+00  -2.4569449e+00  -3.0006058e+00   2.0415628e+00   2.5583379e+00   1.9978146e+00   1.3759790e+00  -7.8062069e-01   2.1767082e+00   2.7964242e+00   2.1499031e+00   2.3990958e+00   2.0284929e+00   1.5915680e+00   1.4004443e+00   1.6150959e+00   1.3969307e+00   8.4620995e-01   1.6501509e+00   5.3563136e-01   2.0629265e+00   1.8909106e+00   7.4084324e-01   9.2415512e-01   1.9965307e+00   5.3791065e-01   9.1962344e-01   1.5675731e+00   4.1413648e-01   1.0415620e-01  -8.1597560e-01  -2.1447175e-01  -4.7513574e-01  -1.0151009e+00  -6.9784460e-02   2.6649851e-01   1.3982532e+00  -9.9838143e-01  -6.3111925e-01  -1.0245218e+00  -2.7033012e+00  -3.1906800e+00   2.9568250e-01  -2.0892808e+00  -2.6630097e-01  -5.3788489e-01  -1.6098262e+00  -1.9830142e+00  -4.6615083e+00  -5.0646655e+00  -5.0317137e+00  -5.9793045e+00  -2.1636028e+00  -3.5638778e+00  -1.1696210e+00  -1.2927803e+00   1.4449483e+00   2.7445586e+00   1.8532041e+00   1.0806782e+00  -1.0808788e+00
   8.7165764e-01  -3.3229026e-01   1.7835158e+00   1.8518789e+00   1.4123520e+00   1.1378858e+00   7.9705725e-01   4.6823988e-01   4.0224782e-01  -7.0005092e-01   4.8609880e-01  -2.0973643e-01  -2.1040362e+00  -1.4270738e+00  -1.8078632e+00  -2.4496694e+00   1.7816991e+00   2.2097758e+00   1.6957975e+00   1.1137768e+00  -5.5932697e-01   1.9613723e+00   2.5310556e+00   1.8884988e+00   2.1342727e+00   1.7902674e+00   1.3535864e+00   1.2148273e+00   1.3760482e+00   1.2838271e+00   6.9297311e-01   1.4394124e+00   2.7303222e-01   1.9009770e+00   1.7268044e+00   6.8433634e-01   8.2849244e-01   2.2165095e+00   6.1762801e-01   7.7991298e-01   1.2813293e+00   3.0824486e-01  -8.6759055e-02  -8.5355910e-01  -3.3121559e-01  -3.4842142e-01  -9.7734180e-01   3.0232183e-01   4.5861724e-01   1.1726777e+00  -1.2982710e+00  -7.4775698e-01  -1.2598538e+00  -2.3993929e+00  -3.0604220e+00   9.8913542e-01  -1.3323496e+00  -5.0664368e-01  -8.1308421e-01  -1.7173738e+00  -2.1111251e+00  -4.3464354e+00  -4.8182600e+00  -4.5495528e+00  -5.2216700e+00  -1.6879938e+00  -2.8785430e+00  -8.3310684e-01  -8.7126264e-01   1.1769421e+00   2.4434725e+00   1.5444953e+00   1.0118236e+00  -7.5443550e-01
   5.7962931e-01  -6.3658189e-01   1.6158959e+00   1.6439859e+00   1.2865310e+00   9.8852742e-01   8.8130910e-01   5.4517806e-01   7.7370215e-01  -2.6449811e-01   3.4982160e-01  -4.5953846e-01  -2.0311570e+00  -1.4822165e+00  -1.1481729e+00  -1.8543760e+00   1.5169123e+00   1.8656154e+00   1.3920876e+00   8.3935559e-01  -3.6681467e-01   1.7403942e+00   2.2616096e+00   1.6197534e+00   1.8735445e+00   1.5447901e+00   1.1276048e+00   1.0204286e+00   1.1551445e+00   1.1611523e+00   5.6356424e-01   1.2182442e+00   7.8346814e-03   1.7261645e+00   1.5719462e+00   6.1567009e-01   7.5870633e-01   2.4241953e+00   7.2458411e-01   6.2779367e-01   9.9380434e-01   1.9462634e-01  -2.6230132e-01  -8.9735150e-01  -4.1941023e-01  -2.2583270e-01  -9.0450316e-01   6.7568016e-01   6.8441928e-01   9.3188882e-01  -1.6000957e+00  -8.7341052e-01  -1.4845997e+00  -2.0839467e+00  -2.8940308e+00   1.6754270e+00  -5.5103182e-01  -7.5921595e-01  -1.0894657e+00  -1.8280311e+00  -2.2292728e+00  -4.0282840e+00  -4.5524334e+00  -4.0710868e+00  -4.4651188e+00  -1.2461540e+00  -2.2064568e+00  -5.3782177e-01  -4.8310625e-01   9.0001101e-01   2.1427515e+00   1.2386423e+00   9.3984056e-01  -4.6244931e-01
   2.8242479e-01  -9.4210400e-01   1.4352715e+00   1.4370428e+00   1.1489939e+00   8.6004673e-01   9.6171669e-01   6.5567611e-01   1.1097814e+00   1.6106723e-01   1.9487881e-01  -7.1126522e-01  -1.9556881e+00  -1.5119727e+00  -4.8736750e-01  -1.2234003e+00   1.2465690e+00   1.5326012e+00   1.0991103e+00   5.5432354e-01  -2.0189490e-01   1.5126382e+00   1.9869703e+00   1.3461572e+00   1.6181622e+00   1.2970727e+00   9.1774778e-01   8.2367085e-01   9.5965062e-01   1.0358151e+00   4.6522216e-01   9.8553531e-01  -2.6019050e-01   1.5388610e+00   1.4269381e+00   5.3791712e-01   7.1874837e-01   2.6205839e+00   8.6127041e-01   4.6137200e-01   7.0641838e-01   7.2650298e-02  -4.2134823e-01  -9.4782390e-01  -4.7774030e-01  -1.0932006e-01  -7.9677232e-01   1.0460106e+00   9.4353579e-01   6.7624293e-01  -1.9014260e+00  -1.0086421e+00  -1.6946801e+00  -1.7626386e+00  -2.6924628e+00   2.3468450e+00   2.4187611e-01  -1.0222811e+00  -1.3641645e+00  -1.9429584e+00  -2.3386294e+00  -3.7130412e+00  -4.2696673e+00  -3.6029769e+00  -3.7209128e+00  -8.4270884e-01  -1.5569873e+00  -2.8532054e-01  -1.3140835e-01   6.1411635e-01   1.8447143e+00   9.4489299e-01   8.7272845e-01  -2.0607473e-01
  -1.7700703e-02  -1.2473924e+00   1.2398081e+00   1.2284527e+00   1.0020087e+00   7.5322029e-01   1.0410640e+00   8.0114338e-01   1.4111984e+00   5.7311586e-01   1.9708573e-02  -9.6405843e-01  -1.8826993e+00  -1.5164818e+00   1.6633949e-01  -5.6556359e-01   9.6917114e-01   1.2163224e+00   8.2923553e-01   2.5993207e-01  -6.1698110e-02   1.2762952e+00   1.7050184e+00   1.0696256e+00   1.3681221e+00   1.0518222e+00   7.2673288e-01   6.3120553e-01   7.9546133e-01   9.1549334e-01   4.0427455e-01   7.3977938e-01  -5.3215471e-01   1.3393809e+00   1.2910465e+00   4.5492867e-01   7.1116218e-01   2.8081000e+00   1.0297592e+00   2.7885863e-01   4.1993103e-01  -5.8264048e-02  -5.6405678e-01  -1.0050888e+00  -5.0646451e-01  -6.5357374e-05  -6.5563908e-01   1.4102666e+00   1.2350176e+00   4.0597525e-01  -2.2005799e+00  -1.1538096e+00  -1.8872223e+00  -1.4407058e+00  -2.4575207e+00   2.9973833e+00   1.0346421e+00  -1.2939688e+00  -1.6348308e+00  -2.0630825e+00  -2.4409134e+00  -3.4059069e+00  -3.9722428e+00  -3.1503129e+00  -2.9981899e+00  -4.7996071e-01  -9.3730309e-01  -7.5074942e-02   1.8264076e-01   3.1854925e-01   1.5505562e+00   6.7175695e-01   8.1902334e-01   1.5423982e-02
  -3.1897703e-01  -1.5516556e+00   1.0277045e+00   1.0148176e+00   8.4820214e-01   6.6735253e-01   1.1228702e+00   9.8184881e-01   1.6804294e+00   9.6941468e-01  -1.7675954e-01  -1.2175435e+00  -1.8166093e+00  -1.4969708e+00   8.0606780e-01   1.1025097e-01   6.8264446e-01   9.2104718e-01   5.9412465e-01  -4.2769522e-02   5.8029859e-02   1.0291791e+00   1.4129186e+00   7.9157081e-01   1.1223070e+00   8.1329784e-01   5.5580244e-01   4.4959125e-01   6.6680274e-01   8.0818674e-01   3.8572434e-01   4.7936896e-01  -8.0977920e-01   1.1281210e+00   1.1623489e+00   3.7114385e-01   7.3691955e-01   2.9902550e+00   1.2314109e+00   7.8841656e-02   1.3459984e-01  -1.9847670e-01  -6.9173089e-01  -1.0688072e+00  -5.0735035e-01   1.0154781e-01  -4.8387882e-01   1.7665643e+00   1.5571964e+00   1.2141034e-01  -2.4964794e+00  -1.3088845e+00  -2.0605672e+00  -1.1228127e+00  -2.1918584e+00   3.6226260e+00   1.8167534e+00  -1.5721623e+00  -1.8995776e+00  -2.1889180e+00  -2.5381569e+00  -3.1111573e+00  -3.6622952e+00  -2.7166108e+00  -2.3039707e+00  -1.5802196e-01  -3.5241821e-01   9.5335095e-02   4.5958528e-01   1.2206274e-02   1.2604698e+00   4.2661885e-01   7.8723940e-01   2.0445284e-01
  -6.1997991e-01  -1.8545572e+00   7.9747374e-01   7.9228474e-01   6.9050611e-01   6.0038431e-01   1.2110661e+00   1.1967578e+00   1.9213261e+00   1.3488771e+00  -3.9488768e-01  -1.4716360e+00  -1.7608939e+00  -1.4556423e+00   1.4262422e+00   7.9518611e-01   3.8467361e-01   6.4963062e-01   4.0409673e-01  -3.5276078e-01   1.6257496e-01   7.6905317e-01   1.1074681e+00   5.1300711e-01   8.7870486e-01   5.8518798e-01   4.0474380e-01   2.8495903e-01   5.7602502e-01   7.2172804e-01   4.1289623e-01   2.0290203e-01  -1.0950764e+00   9.0569467e-01   1.0379546e+00   2.9134173e-01   7.9534102e-01   3.1712255e+00   1.4666144e+00  -1.3947301e-01  -1.4963805e-01  -3.4798174e-01  -8.0662887e-01  -1.1381410e+00  -4.8353415e-01   1.9589443e-01  -2.8547435e-01   2.1140229e+00   1.9075821e+00  -1.7681997e-01  -2.7884539e+00  -1.4733062e+00  -2.2142034e+00  -8.1296944e-01  -1.8989473e+00   4.2195448e+00   2.5790114e+00  -1.8544054e+00  -2.1568943e+00  -2.3204308e+00  -2.6324607e+00  -2.8320571e+00  -3.3418723e+00  -2.3038975e+00  -1.6432529e+00   1.2495680e-01   1.9467623e-01   2.2995658e-01   7.0147176e-01  -3.0610414e-01   9.7382904e-01   2.1540381e-01   7.8529782e-01   3.6480517e-01
  -9.1946905e-01  -2.1559660e+00   5.4820282e-01   5.5692179e-01   5.3206731e-01   5.4907919e-01   1.3096234e+00   1.4434421e+00   2.1386789e+00   1.7113744e+00  -6.3415908e-01  -1.7263145e+00  -1.7178847e+00  -1.3955185e+00   2.0224927e+00   1.4805061e+00   7.3056467e-02   4.0349836e-01   2.6755095e-01  -6.6887598e-01   2.5786788e-01   4.9396111e-01   7.8548224e-01   2.3467518e-01   6.3468809e-01   3.7050856e-01   2.7199627e-01   1.4268417e-01   5.2349765e-01   6.6328306e-01   4.8716957e-01  -9.0524249e-02  -1.3900103e+00   6.7304332e-01   9.1428835e-01   2.2035129e-01   8.8410867e-01   3.3553842e+00   1.7345825e+00  -3.7607019e-01  -4.3297081e-01  -5.0629943e-01  -9.1172319e-01  -1.2117571e+00  -4.3931358e-01   2.8399975e-01  -6.5476857e-02   2.4525352e+00   2.2828081e+00  -4.8757642e-01  -3.0760164e+00  -1.6458840e+00  -2.3486335e+00  -5.1450258e-01  -1.5830030e+00   4.7862342e+00   3.3135765e+00  -2.1378433e+00  -2.4055368e+00  -2.4569551e+00  -2.7257702e+00  -2.5708296e+00  -3.0129902e+00  -1.9128663e+00  -1.0191790e+00   3.7247808e-01   7.0281024e-01   3.3414156e-01   9.1157372e-01  -6.3734954e-01   6.8941987e-01   4.2313449e-02   8.1997926e-01   5.0133307e-01
  -1.2162231e+00  -2.4557048e+00   2.7977015e-01   3.0510126e-01   3.7612494e-01   5.0927784e-01   1.4221638e+00   1.7180722e+00   2.3377596e+00   2.0575231e+00  -8.9306913e-01  -1.9813824e+00  -1.6886748e+00  -1.3202473e+00   2.5915033e+00   2.1577068e+00  -2.5394664e-01   1.8270143e-01   1.9048222e-01  -9.8964749e-01   3.5008563e-01   2.0253601e-01   4.4419001e-01  -4.2824425e-02   3.8733264e-01   1.7152848e-01   1.5483739e-01   2.7086042e-02   5.0761588e-01   6.3887228e-01   6.0781767e-01  -4.0105758e-01  -1.6961640e+00   4.3151774e-01   7.8741528e-01   1.6273786e-01   9.9937363e-01   3.5468193e+00   2.0332199e+00  -6.2999497e-01  -7.1551583e-01  -6.7241893e-01  -1.0104275e+00  -1.2878891e+00  -3.7988101e-01   3.6737229e-01   1.7019058e-01   2.7824865e+00   2.6786286e+00  -8.0905495e-01  -3.3586382e+00  -1.8247625e+00  -2.4651832e+00  -2.3007457e-01  -1.2488731e+00   5.3216120e+00   4.0139705e+00  -2.4192075e+00  -2.6444064e+00  -2.5971702e+00  -2.8196744e+00  -2.3286818e+00  -2.6776816e+00  -1.5430970e+00  -4.3325089e-01   5.8932986e-01   1.1723843e+00   4.1418399e-01   1.0940953e+00  -9.8198084e-01   4.0569862e-01  -9.0353511e-02   8.9643897e-01   6.1959447e-01
  -1.5088918e+00  -2.7533221e+00  -6.9941300e-03   3.3869310e-02   2.2586310e-01   4.7620564e-01   1.5515785e+00   2.0155001e+00   2.5238752e+00   2.3884668e+00  -1.1690884e+00  -2.2362428e+00  -1.6731343e+00  -1.2338816e+00   3.1308246e+00   2.8186419e+00  -5.9729529e-01  -1.3960780e-02   1.7612141e-01  -1.3131826e+00   4.4526398e-01  -1.0573370e-01   8.1611185e-02  -3.1890202e-01   1.3375650e-01  -1.0275008e-02   4.9636005e-02  -5.8823826e-02   5.2491832e-01   6.5294754e-01   7.7196657e-01  -7.2789252e-01  -2.0144384e+00   1.8292033e-01   6.5339219e-01   1.2248850e-01   1.1359539e+00   3.7488794e+00   2.3590782e+00  -8.9928890e-01  -9.9713207e-01  -8.4479428e-01  -1.1063043e+00  -1.3644473e+00  -3.1101072e-01   4.4779193e-01   4.1498074e-01   3.1044507e+00   3.0899677e+00  -1.1386912e+00  -3.6355474e+00  -2.0074508e+00  -2.5657740e+00   3.8260935e-02  -9.0189213e-01   5.8251147e+00   4.6750493e+00  -2.6948500e+00  -2.8724275e+00  -2.7391310e+00  -2.9152441e+00  -2.1058834e+00  -2.3380282e+00  -1.1933188e+00   1.1442411e-01   7.8117990e-01   1.6050891e+00   4.7693443e-01   1.2538683e+00  -1.3396814e+00   1.2105912e-01  -1.8228472e-01   1.0178161e+00   7.2549557e-01
  -1.7958781e+00  -3.0479099e+00  -3.1021731e-01  -2.5872427e-01   8.4246345e-02   4.4481552e-01   1.6996859e+00   2.3294256e+00   2.7019585e+00   2.7056604e+00  -1.4587037e+00  -2.4897117e+00  -1.6700279e+00  -1.1406396e+00   3.6386774e+00   3.4556630e+00  -9.5690625e-01  -1.8876188e-01   2.2472245e-01  -1.6370854e+00   5.4894001e-01  -4.3030238e-01  -3.0311167e-01  -5.9286516e-01  -1.2854866e-01  -1.7423099e-01  -4.7845654e-02  -1.1352842e-01   5.7030798e-01   7.0805056e-01   9.7467763e-01  -1.0691462e+00  -2.3448066e+00  -7.0495300e-02   5.0861937e-01   1.0271711e-01   1.2876114e+00   3.9637754e+00   2.7073992e+00  -1.1809930e+00  -1.2772525e+00  -1.0213956e+00  -1.2027734e+00  -1.4391737e+00  -2.3871546e-01   5.2707178e-01   6.6200936e-01   3.4188869e+00   3.5110229e+00  -1.4731404e+00  -3.9055736e+00  -2.1909189e+00  -2.6526782e+00   2.8897542e-01  -5.4770940e-01   6.2964080e+00   5.2929471e+00  -2.9608309e+00  -3.0884404e+00  -2.8803474e+00  -3.0129149e+00  -1.9018857e+00  -1.9961744e+00  -8.6170059e-01   6.2487549e-01   9.5415432e-01   2.0036114e+00   5.2941138e-01   1.3960586e+00  -1.7091769e+00  -1.6591167e-01  -2.3513722e-01   1.1849606e+00   8.2494337e-01
  -2.0752658e+00  -3.3379842e+00  -6.2696659e-01  -5.7335376e-01  -4.6147819e-02   4.1014639e-01   1.8669557e+00   2.6526404e+00   2.8762217e+00   3.0106719e+00  -1.7575344e+00  -2.7398948e+00  -1.6772169e+00  -1.0446641e+00   4.1137558e+00   4.0617710e+00  -1.3314640e+00  -3.4482514e-01   3.3351154e-01  -1.9584319e+00   6.6584075e-01  -7.6944285e-01  -7.0945012e-01  -8.6382913e-01  -4.0141457e-01  -3.2045781e-01  -1.4211952e-01  -1.3711297e-01   6.3736362e-01   8.0457902e-01   1.2091494e+00  -1.4218166e+00  -2.6861397e+00  -3.2606637e-01   3.5017303e-01   1.0541285e-01   1.4473937e+00   4.1922699e+00   3.0722466e+00  -1.4712152e+00  -1.5547475e+00  -1.1998059e+00  -1.3028338e+00  -1.5098211e+00  -1.6888904e-01   6.0681582e-01   9.0436841e-01   3.7258650e+00   3.9354115e+00  -1.8083350e+00  -4.1670498e+00  -2.3717500e+00  -2.7282776e+00   5.2096868e-01  -1.9209830e-01   6.7351380e+00   5.8650027e+00  -3.2130522e+00  -3.2911231e+00  -3.0179047e+00  -3.1124062e+00  -1.7154830e+00  -1.6543186e+00  -5.4614508e-01   1.1000133e+00   1.1144234e+00   2.3713427e+00   5.7842625e-01   1.5258942e+00  -2.0881192e+00  -4.5620673e-01  -2.5241991e-01   1.3962994e+00   9.2352665e-01
  -2.3447977e+00  -3.6214360e+00  -9.5330727e-01  -9.0922176e-01  -1.6328728e-01   3.6767423e-01   2.0523204e+00   2.9773330e+00   3.0498852e+00   3.3050050e+00  -2.0605160e+00  -2.9841391e+00  -1.6919228e+00  -9.4979107e-01   4.5550512e+00   4.6307663e+00  -1.7183181e+00  -4.8586988e-01   4.9680150e-01  -2.2738000e+00   7.9963160e-01  -1.1202077e+00  -1.1353164e+00  -1.1306580e+00  -6.8574398e-01  -4.4981563e-01  -2.3763191e-01  -1.3128590e-01   7.1872098e-01   9.4067479e-01   1.4670270e+00  -1.7818251e+00  -3.0361165e+00  -5.8080125e-01   1.7609534e-01   1.3124967e-01   1.6080169e+00   4.4334735e+00   3.4467143e+00  -1.7652560e+00  -1.8278300e+00  -1.3773557e+00  -1.4088190e+00  -1.5743455e+00  -1.0695731e-01   6.8819273e-01   1.1354468e+00   4.0248350e+00   4.3563584e+00  -2.1396123e+00  -4.4177815e+00  -2.5463408e+00  -2.7948505e+00   7.3346818e-01   1.5924237e-01   7.1407384e+00   6.3896688e+00  -3.4474326e+00  -3.4789487e+00  -3.1486102e+00  -3.2126857e+00  -1.5449941e+00  -1.3146834e+00  -2.4456966e-01   1.5423838e+00   1.2678155e+00   2.7120994e+00   6.3023913e-01   1.6484212e+00  -2.4730526e+00  -7.5021606e-01  -2.3928177e-01   1.6478456e+00   1.0262362e+00
  -2.6019066e+00  -3.8955501e+00  -1.2844294e+00  -1.2639520e+00  -2.6581987e-01   3.1363405e-01   2.2530896e+00   3.2954346e+00   3.2249982e+00   3.5899495e+00  -2.3621352e+00  -3.2190746e+00  -1.7110246e+00  -8.5934826e-01   4.9617073e+00   5.1573927e+00  -2.1134754e+00  -6.1594148e-01   7.0626537e-01  -2.5793513e+00   9.5273296e-01  -1.4784773e+00  -1.5769912e+00  -1.3919395e+00  -9.8132517e-01  -5.6382926e-01  -3.3843656e-01  -9.9309278e-02   8.0650113e-01   1.1122441e+00   1.7387969e+00  -2.1441377e+00  -3.3912202e+00  -8.3149047e-01  -1.4377070e-02   1.7947302e-01   1.7622675e+00   4.6847655e+00   3.8231951e+00  -2.0577877e+00  -2.0940131e+00  -1.5512799e+00  -1.5222001e+00  -1.6310874e+00  -5.7557655e-02   7.7174799e-01   1.3492405e+00   4.3144657e+00   4.7669102e+00  -2.4618986e+00  -4.6550759e+00  -2.7111302e+00  -2.8544045e+00   9.2593507e-01   5.0088469e-01   7.5123030e+00   6.8664033e+00  -3.6601084e+00  -3.6501845e+00  -3.2691601e+00  -3.3119758e+00  -1.3884581e+00  -9.7946842e-01   4.4848847e-02   1.9549419e+00   1.4194779e+00   3.0298654e+00   6.9026009e-01   1.7682938e+00  -2.8594635e+00  -1.0475972e+00  -2.0221676e-01   1.9333507e+00   1.1372334e+00
  -2.8437930e+00  -4.1570869e+00  -1.6148363e+00  -1.6335805e+00  -3.5317274e-01   2.4529027e-01   2.4649739e+00   3.5989837e+00   3.4023537e+00   3.8664617e+00  -2.6566964e+00  -3.4407354e+00  -1.7313610e+00  -7.7599390e-01   5.3329124e+00   5.6374616e+00  -2.5116849e+00  -7.3914059e-01   9.5135204e-01  -2.8709572e+00   1.1262105e+00  -1.8390904e+00  -2.0291615e+00  -1.6459928e+00  -1.2867256e+00  -6.6458507e-01  -4.4790252e-01  -4.5842366e-02   8.9275698e-01   1.3131082e+00   2.0142459e+00  -2.5029560e+00  -3.7468226e+00  -1.0748400e+00  -2.2066249e-01   2.4787358e-01   1.9033953e+00   4.9418392e+00   4.1936926e+00  -2.3430741e+00  -2.3501280e+00  -1.7188816e+00  -1.6434511e+00  -1.6789282e+00  -2.4269657e-02   8.5726873e-01   1.5406298e+00   4.5925574e+00   5.1601734e+00  -2.7699271e+00  -4.8758245e+00  -2.8628378e+00  -2.9085603e+00   1.0979842e+00   8.2785318e-01   7.8485350e+00   7.2955498e+00  -3.8476453e+00  -3.8029318e+00  -3.3763109e+00  -3.4078021e+00  -1.2438260e+00  -6.5079017e-01   3.2347969e-01   2.3408470e+00   1.5736024e+00   3.3285641e+00   7.6280705e-01   1.8896010e+00  -3.2419091e+00  -1.3472059e+00  -1.4870270e-01   2.2445883e+00   1.2596759e+00
  -3.0675424e+00  -4.4024128e+00  -1.9385801e+00  -2.0126482e+00  -4.2560563e-01   1.6113838e-01   2.6822235e+00   3.8804823e+00   3.5814973e+00   4.1350767e+00  -2.9386014e+00  -3.6447564e+00  -1.7500108e+00  -7.0160911e-01   5.6678349e+00   6.0679385e+00  -2.9066123e+00  -8.5936293e-01   1.2198198e+00  -3.1443595e+00   1.3197420e+00  -2.1960467e+00  -2.4850653e+00  -1.8909069e+00  -1.5992702e+00  -7.5460371e-01  -5.6847260e-01   2.3294483e-02   9.6991303e-01   1.5352763e+00   2.2829529e+00  -2.8519610e+00  -4.0973476e+00  -1.3076150e+00  -4.4077227e-01   3.3285352e-01   2.0254723e+00   5.1988703e+00   4.5501515e+00  -2.6152249e+00  -2.5924061e+00  -1.8776902e+00  -1.7719848e+00  -1.7174073e+00  -9.4145203e-03   9.4371459e-01   1.7056092e+00   4.8560373e+00   5.5295536e+00  -3.0584711e+00  -5.0766266e+00  -2.9986914e+00  -2.9584938e+00   1.2493229e+00   1.1357831e+00   8.1477553e+00   7.6782009e+00  -4.0072421e+00  -3.9352046e+00  -3.4670490e+00  -3.4970888e+00  -1.1091343e+00  -3.3061853e-01   5.9210899e-01   2.7032792e+00   1.7332264e+00   3.6118604e+00   8.5093275e-01   2.0157308e+00  -3.6142160e+00  -1.6470870e+00  -8.6792555e-02   2.5717493e+00   1.3956031e+00
  -3.2702685e+00  -4.6276618e+00  -2.2495304e+00  -2.3943904e+00  -4.8421309e-01   6.1021815e-02   2.8978686e+00   4.1332259e+00   3.7608203e+00   4.3958535e+00  -3.2026172e+00  -3.8266187e+00  -1.7645331e+00  -6.3725087e-01   5.9656000e+00   6.4469971e+00  -3.2910891e+00  -9.8006377e-01   1.4983547e+00  -3.3953510e+00   1.5316573e+00  -2.5427669e+00  -2.9367376e+00  -2.1246024e+00  -1.9151054e+00  -8.3669457e-01  -7.0148811e-01   1.0142234e-01   1.0311705e+00   1.7693257e+00   2.5347828e+00  -3.1845923e+00  -4.4365011e+00  -1.5267848e+00  -6.7134407e-01   4.2958286e-01   2.1236953e+00   5.4487967e+00   4.8847880e+00  -2.8684691e+00  -2.8166230e+00  -2.0256014e+00  -1.9061653e+00  -1.7467874e+00  -1.3940071e-02   1.0292194e+00   1.8414499e+00   5.1010365e+00   5.8689961e+00  -3.3225694e+00  -5.2539364e+00  -3.1166232e+00  -3.0049310e+00   1.3797134e+00   1.4210462e+00   8.4079823e+00   8.0160517e+00  -4.1369081e+00  -4.0450326e+00  -3.5387469e+00  -3.5762997e+00  -9.8264763e-01  -2.0717939e-02   8.5088137e-01   3.0452823e+00   1.9001200e+00   3.8830003e+00   9.5632353e-01   2.1492745e+00  -3.9697354e+00  -1.9445229e+00  -2.4682482e-02   2.9039220e+00   1.5458841e+00
  -3.4492687e+00  -4.8289222e+00  -2.5416585e+00  -2.7710160e+00  -5.3087224e-01  -5.3844014e-02   3.1040474e+00   4.3515784e+00   3.9377261e+00   4.6483494e+00  -3.4441179e+00  -3.9819275e+00  -1.7731513e+00  -5.8316506e-01   6.2253071e+00   6.7740213e+00  -3.6574224e+00  -1.1040572e+00   1.7732387e+00  -3.6199645e+00   1.7590463e+00  -2.8723925e+00  -3.3753384e+00  -2.3449122e+00  -2.2293426e+00  -9.1379763e-01  -8.4708811e-01   1.8135594e-01   1.0708541e+00   2.0048639e+00   2.7603608e+00  -3.4943465e+00  -4.7575482e+00  -1.7296586e+00  -9.0776928e-01   5.3223805e-01   2.1946105e+00   5.6836864e+00   5.1903955e+00  -3.0974351e+00  -3.0183007e+00  -2.1609906e+00  -2.0434002e+00  -1.7680670e+00  -3.7400136e-02   1.1111643e+00   1.9467872e+00   5.3230396e+00   6.1732079e+00  -3.5577325e+00  -5.4042209e+00  -3.2154151e+00  -3.0481855e+00   1.4889560e+00   1.6808377e+00   8.6270581e+00   8.3112451e+00  -4.2356004e+00  -4.1305856e+00  -3.5893034e+00  -3.6416234e+00  -8.6296047e-01   2.7739944e-01   1.0993137e+00   3.3696262e+00   2.0747575e+00   4.1446825e+00   1.0792745e+00   2.2919677e+00  -4.3016356e+00  -2.2361339e+00   2.9720580e-02   3.2296287e+00   1.7102257e+00
  -3.6021745e+00  -5.0024254e+00  -2.8093214e+00  -3.1340587e+00  -5.6813743e-01  -1.8094340e-01   3.2924102e+00   4.5311864e+00   4.1088532e+00   4.8916276e+00  -3.6592791e+00  -4.1066896e+00  -1.7748715e+00  -5.3885665e-01   6.4460819e+00   7.0495537e+00  -3.9977428e+00  -1.2333579e+00   2.0310295e+00  -3.8146541e+00   1.9979278e+00  -3.1781060e+00  -3.7915508e+00  -2.5496706e+00  -2.5362701e+00  -9.8881879e-01  -1.0041888e+00   2.5578729e-01   1.0846832e+00   2.2310510e+00   2.9514916e+00  -3.7750732e+00  -5.0536272e+00  -1.9140011e+00  -1.1444072e+00   6.3430986e-01   2.2362507e+00   5.8951729e+00   5.4606145e+00  -3.2974219e+00  -3.1929492e+00  -2.2827866e+00  -2.1803004e+00  -1.7829360e+00  -7.8030497e-02   1.1863162e+00   2.0216265e+00   5.5171040e+00   6.4378508e+00  -3.7601139e+00  -5.5241219e+00  -3.2947788e+00  -3.0882241e+00   1.5768976e+00   1.9132219e+00   8.8028143e+00   8.5662067e+00  -4.3032987e+00  -4.1903002e+00  -3.6172554e+00  -3.6891939e+00  -7.4905154e-01   5.6250164e-01   1.3363742e+00   3.6786945e+00   2.2563732e+00   4.3989695e+00   1.2187381e+00   2.4446674e+00  -4.6032144e+00  -2.5180184e+00   6.9208115e-02   3.5373862e+00   1.8872376e+00
  -3.7270888e+00  -5.1447348e+00  -3.0475256e+00  -3.4747807e+00  -5.9908858e-01  -3.1662383e-01   3.4545618e+00   4.6691147e+00   4.2703367e+00   5.1242887e+00  -3.8452205e+00  -4.1975760e+00  -1.7695340e+00  -5.0320813e-01   6.6271578e+00   7.2751957e+00  -4.3043694e+00  -1.3690732e+00   2.2592164e+00  -3.9764589e+00   2.2434650e+00  -3.4534513e+00  -4.1760139e+00  -2.7368053e+00  -2.8296212e+00  -1.0644666e+00  -1.1705419e+00   3.1767872e-01   1.0699534e+00   2.4371496e+00   3.1015125e+00  -4.0212559e+00  -5.3180737e+00  -2.0781216e+00  -1.3748735e+00   7.2896192e-01   2.2481757e+00   6.0749298e+00   5.6901504e+00  -3.4646412e+00  -3.3363360e+00  -2.3905124e+00  -2.3129038e+00  -1.7936784e+00  -1.3291707e-01   1.2510216e+00   2.0672670e+00   5.6781264e+00   6.6596957e+00  -3.9266490e+00  -5.6106094e+00  -3.3553626e+00  -3.1247520e+00   1.6434571e+00   2.1171349e+00   8.9332577e+00   8.7834841e+00  -4.3410205e+00  -4.2230038e+00  -3.6218652e+00  -3.7153296e+00  -6.4029178e-01   8.3364305e-01   1.5606153e+00   3.9743963e+00   2.4430896e+00   4.6472298e+00   1.3724414e+00   2.6073631e+00  -4.8682102e+00  -2.7859251e+00   8.7633974e-02   3.8162628e+00   2.0745464e+00
  -3.8226978e+00  -5.2529227e+00  -3.2521596e+00  -3.7846043e+00  -6.2714082e-01  -4.5634022e-01   3.5825312e+00   4.7639001e+00   4.4180878e+00   5.3445280e+00  -4.0000841e+00  -4.2521436e+00  -1.7577955e+00  -4.7463328e-01   6.7679756e+00   7.4534638e+00  -4.5701720e+00  -1.5113502e+00   2.4468162e+00  -4.1031401e+00   2.4902170e+00  -3.6926374e+00  -4.5197727e+00  -2.9044244e+00  -3.1028797e+00  -1.1430983e+00  -1.3428672e+00   3.6064452e-01   1.0256186e+00   2.6130731e+00   3.2055562e+00  -4.2282626e+00  -5.5447356e+00  -2.2209346e+00  -1.5923843e+00   8.0941886e-01   2.2314160e+00   6.2151521e+00   5.8749316e+00  -3.5964212e+00  -3.4447562e+00  -2.4842827e+00  -2.4369399e+00  -1.8030324e+00  -1.9824284e-01   1.3014416e+00   2.0861507e+00   5.8011458e+00   6.8367260e+00  -4.0551569e+00  -5.6611273e+00  -3.3986807e+00  -3.1573016e+00   1.6886674e+00   2.2923439e+00   9.0167611e+00   8.9655888e+00  -4.3507654e+00  -4.2280194e+00  -3.6031758e+00  -3.7167790e+00  -5.3640926e-01   1.0901481e+00   1.7703435e+00   4.2581008e+00   2.6321047e+00   4.8901108e+00   1.5370610e+00   2.7792201e+00  -5.0910947e+00  -3.0354449e+00   8.0214603e-02   4.0563972e+00   2.2689526e+00
  -3.8883538e+00  -5.3247356e+00  -3.4201772e+00  -4.0555424e+00  -6.5582881e-01  -5.9496293e-01   3.6692286e+00   4.8155280e+00   4.5480753e+00   5.5502139e+00  -4.1230530e+00  -4.2690114e+00  -1.7410521e+00  -4.5125255e-01   6.8682967e+00   7.5876027e+00  -4.7889084e+00  -1.6593779e+00   2.5848823e+00  -4.1932816e+00   2.7324105e+00  -3.8908073e+00  -4.8147153e+00  -3.0508940e+00  -3.3496048e+00  -1.2265839e+00  -1.5170498e+00   3.7929949e-01   9.5227787e-01   2.7499054e+00   3.2607184e+00  -4.3925528e+00  -5.7282647e+00  -2.3419799e+00  -1.7901334e+00   8.6936036e-01   2.1883317e+00   6.3090201e+00   6.0122085e+00  -3.6913487e+00  -3.5152864e+00  -2.5647625e+00  -2.5481219e+00  -1.8140103e+00  -2.6959536e-01   1.3338128e+00   2.0816479e+00   5.8816634e+00   6.9681860e+00  -4.1444110e+00  -5.6737246e+00  -3.4269718e+00  -3.1853167e+00   1.7127299e+00   2.4393693e+00   9.0522567e+00   9.1148558e+00  -4.3353953e+00  -4.2052573e+00  -3.5620317e+00  -3.6909508e+00  -4.3741867e-01   1.3315777e+00   1.9638102e+00   4.5305973e+00   2.8199273e+00   5.1275464e+00   1.7084513e+00   2.9586514e+00  -5.2673330e+00  -3.2622105e+00   4.3750795e-02   4.2494574e+00   2.4666210e+00
  -3.9241282e+00  -5.3587295e+00  -3.5497273e+00  -4.2806069e+00  -6.8857973e-01  -7.2712868e-01   3.7088712e+00   4.8253335e+00   4.6565918e+00   5.7389835e+00  -4.2143117e+00  -4.2479736e+00  -1.7213084e+00  -4.3107545e-01   6.9283188e+00   7.6813773e+00  -4.9555203e+00  -1.8114464e+00   2.6668991e+00  -4.2463538e+00   2.9642218e+00  -4.0442606e+00  -5.0539705e+00  -3.1749045e+00  -3.5637583e+00  -1.3161947e+00  -1.6883898e+00   3.6955477e-01   8.5206545e-01   2.8403610e+00   3.2661222e+00  -4.5118371e+00  -5.8643772e+00  -2.4414145e+00  -1.9616815e+00   9.0329695e-01   2.1223901e+00   6.3511170e+00   6.1005882e+00  -3.7493476e+00  -3.5460011e+00  -2.6330935e+00  -2.6424376e+00  -1.8296994e+00  -3.4231012e-01   1.3447145e+00   2.0577949e+00   5.9159597e+00   7.0545667e+00  -4.1941844e+00  -5.6471750e+00  -3.4430014e+00  -3.2082311e+00   1.7160745e+00   2.5593725e+00   9.0393914e+00   9.2333220e+00  -4.2984625e+00  -4.1552707e+00  -3.5000626e+00  -3.6361114e+00  -3.4352558e-01   1.5576805e+00   2.1394037e+00   4.7920831e+00   3.0026392e+00   5.3587917e+00   1.8819083e+00   3.1434132e+00  -5.3935930e+00  -3.4620961e+00  -2.3240437e-02   4.3890213e+00   2.6632947e+00
  -3.9308308e+00  -5.3543838e+00  -3.6402212e+00  -4.4541658e+00  -7.2849023e-01  -8.4760975e-01   3.6973492e+00   4.7958428e+00   4.7404925e+00   5.9083544e+00  -4.2749585e+00  -4.1900586e+00  -1.7010020e+00  -4.1217577e-01   6.9487878e+00   7.7388512e+00  -5.0663732e+00  -1.9650597e+00   2.6890494e+00  -4.2627381e+00   3.1800496e+00  -4.1506198e+00  -5.2322482e+00  -3.2755221e+00  -3.7400166e+00  -1.4125257e+00  -1.8518882e+00   3.2884265e-01   7.2845877e-01   2.8791636e+00   3.2228815e+00  -4.5851797e+00  -5.9500507e+00  -2.5199684e+00  -2.1013309e+00   9.0690315e-01   2.0378901e+00   6.3377759e+00   6.1400153e+00  -3.7716809e+00  -3.5361341e+00  -2.6907900e+00  -2.7164296e+00  -1.8530475e+00  -4.1182315e-01   1.3313264e+00   2.0190023e+00   5.9013907e+00   7.0975315e+00  -4.2052687e+00  -5.5810803e+00  -3.4498256e+00  -3.2255329e+00   1.6994250e+00   2.6540188e+00   8.9786822e+00   9.3226401e+00  -4.2439979e+00  -4.0792936e+00  -3.4196280e+00  -3.5515316e+00  -2.5501596e-01   1.7683391e+00   2.2958304e+00   5.0421793e+00   3.1761767e+00   5.5824863e+00   2.0524608e+00   3.3307246e+00  -5.4679035e+00  -3.6314074e+00  -1.2048917e-01   4.4708544e+00   2.8545224e+00
  -3.9100004e+00  -5.3121715e+00  -3.6923345e+00  -4.5722361e+00  -7.7812177e-01  -9.5167596e-01   3.6325111e+00   4.7305664e+00   4.7973937e+00   6.0558438e+00  -4.3068853e+00  -4.0975290e+00  -1.6828008e+00  -3.9284796e-01   6.9310979e+00   7.7641730e+00  -5.1194316e+00  -2.1170960e+00   2.6503353e+00  -4.2437144e+00   3.3747711e+00  -4.2089329e+00  -5.3461037e+00  -3.3522263e+00  -3.8740526e+00  -1.5154567e+00  -2.0025545e+00   2.5625705e-01   5.8601516e-01   2.8633205e+00   3.1339697e+00  -4.6130400e+00  -5.9836784e+00  -2.5788737e+00  -2.2044640e+00   8.7728846e-01   1.9396458e+00   6.2673373e+00   6.1317019e+00  -3.7608803e+00  -3.4861780e+00  -2.7396150e+00  -2.7674370e+00  -1.8866528e+00  -4.7400612e-01   1.2916593e+00   1.9697573e+00   5.8366451e+00   7.0997905e+00  -4.1794706e+00  -5.4759541e+00  -3.4505430e+00  -3.2368227e+00   1.6638625e+00   2.7253246e+00   8.8716072e+00   9.3840308e+00  -4.1762767e+00  -3.9792440e+00  -3.3237205e+00  -3.4375797e+00  -1.7214007e-01   1.9635184e+00   2.4322714e+00   5.2799735e+00   3.3366131e+00   5.7967467e+00   2.2151727e+00   3.5174066e+00  -5.4897409e+00  -3.7670556e+00  -2.4603233e-01   4.4930787e+00   3.0358915e+00
  -3.8638646e+00  -5.2335908e+00  -3.7079472e+00  -4.6326915e+00  -8.3932919e-01  -1.0354250e+00   3.5143484e+00   4.6337598e+00   4.8258270e+00   6.1790956e+00  -4.3126341e+00  -3.9738311e+00  -1.6693832e+00  -3.7173564e-01   6.8773712e+00   7.7613786e+00  -5.1143619e+00  -2.2640068e+00   2.5525554e+00  -4.1914136e+00   3.5439666e+00  -4.2197105e+00  -5.3941127e+00  -3.4049346e+00  -3.9627754e+00  -1.6241545e+00  -2.1357152e+00   1.5259915e-01   4.3005657e-01   2.7922767e+00   3.0040010e+00  -4.5972554e+00  -5.9651562e+00  -2.6197731e+00  -2.2678270e+00   8.1318682e-01   1.8326556e+00   6.1403030e+00   6.0780137e+00  -3.7206053e+00  -3.3979117e+00  -2.7814438e+00  -2.7937872e+00  -1.9325680e+00  -5.2545852e-01   1.2247425e+00   1.9143368e+00   5.7219447e+00   7.0649269e+00  -4.1195809e+00  -5.3332821e+00  -3.4480557e+00  -3.2418563e+00   1.6108830e+00   2.7755021e+00   8.7206787e+00   9.4182838e+00  -4.0995804e+00  -3.8577062e+00  -3.2158291e+00  -3.2957489e+00  -9.5001046e-02   2.1432219e+00   2.5485085e+00   5.5040940e+00   3.4804319e+00   5.9992860e+00   2.3654402e+00   3.7000361e+00  -5.4600665e+00  -3.8667080e+00  -3.9636648e-01   4.4562219e+00   3.2032531e+00
  -3.7952712e+00  -5.1211393e+00  -3.6900253e+00  -4.6353810e+00  -9.1313487e-01  -1.0960604e+00   3.3450672e+00   4.5101678e+00   4.8253343e+00   6.2760045e+00  -4.2952440e+00  -3.8234942e+00  -1.6632207e+00  -3.4792685e-01   6.7905128e+00   7.7342293e+00  -5.0525606e+00  -2.4020498e+00   2.4001314e+00  -4.1087396e+00   3.6841037e+00  -4.1848967e+00  -5.3769543e+00  -3.4340127e+00  -4.0045149e+00  -1.7371199e+00  -2.2473090e+00   2.0323938e-02   2.6631970e-01   2.6679394e+00   2.8389375e+00  -4.5409587e+00  -5.8959034e+00  -2.6446097e+00  -2.2897415e+00   7.1505326e-01   1.7217766e+00   5.9593723e+00   5.9823224e+00  -3.6554437e+00  -3.2743616e+00  -2.8181226e+00  -2.7949307e+00  -1.9921312e+00  -5.6373685e-01   1.1307566e+00   1.8565504e+00   5.5591757e+00   6.9971902e+00  -4.0293081e+00  -5.1555517e+00  -3.4448610e+00  -3.2405813e+00   1.5424443e+00   2.8068118e+00   8.5294669e+00   9.4258044e+00  -4.0179699e+00  -3.7178767e+00  -3.0997665e+00  -3.1286237e+00  -2.3456627e-02   2.3074632e+00   2.6450136e+00   5.7128126e+00   3.6047747e+00   6.1875551e+00   2.4992711e+00   3.8751106e+00  -5.3812816e+00  -3.9289127e+00  -5.6668561e-01   4.3631441e+00   3.3529317e+00
  -3.7075890e+00  -4.9782418e+00  -3.6424538e+00  -4.5821537e+00  -9.9965514e-01  -1.1320981e+00   3.1290418e+00   4.3647696e+00   4.7965118e+00   6.3448359e+00  -4.2580951e+00  -3.6519850e+00  -1.6663746e+00  -3.2101299e-01   6.6742326e+00   7.6860992e+00  -4.9371051e+00  -2.5275344e+00   2.1998030e+00  -3.9992646e+00   3.7926723e+00  -4.1077760e+00  -5.2973946e+00  -3.4402732e+00  -3.9991454e+00  -1.8522772e+00  -2.3341521e+00  -1.3661053e-01   1.0059421e-01   2.4945709e+00   2.6457435e+00  -4.4484395e+00  -5.7788237e+00  -2.6555146e+00  -2.2702333e+00   5.8505939e-01   1.6114242e+00   5.7293612e+00   5.8488294e+00  -3.5706626e+00  -3.1196979e+00  -2.8513340e+00  -2.7715071e+00  -2.0658351e+00  -5.8750560e-01   1.0111016e+00   1.7995304e+00   5.3519374e+00   6.9012696e+00  -3.9131712e+00  -4.9462403e+00  -3.4428867e+00  -3.2331589e+00   1.4609976e+00   2.8214375e+00   8.3025743e+00   9.4067069e+00  -3.9350809e+00  -3.5634855e+00  -2.9794735e+00  -2.9397901e+00   4.2959073e-02   2.4562556e+00   2.7229987e+00   5.9041711e+00   3.7076560e+00   6.3589035e+00   2.6135279e+00   4.0392200e+00  -5.2571372e+00  -3.9531885e+00  -7.5119002e-01   4.2188460e+00   3.4819080e+00
  -3.6045842e+00  -4.8091192e+00  -3.5698287e+00  -4.4767880e+00  -1.0980871e+00  -1.1434898e+00   2.8726468e+00   4.2025352e+00   4.7409945e+00   6.3843322e+00  -4.2047548e+00  -3.4655213e+00  -1.6803183e+00  -2.9111164e-01   6.5330301e+00   7.6199017e+00  -4.7726378e+00  -2.6370730e+00   1.9602012e+00  -3.8671012e+00   3.8682666e+00  -3.9928229e+00  -5.1601810e+00  -3.4249635e+00  -3.9481406e+00  -1.9671018e+00  -2.3941550e+00  -3.1298284e-01  -6.1631372e-02   2.2785516e+00   2.4319949e+00  -4.3249511e+00  -5.6182022e+00  -2.6546898e+00  -2.2110700e+00   4.2698772e-01   1.5053157e+00   5.4570050e+00   5.6823693e+00  -3.4719350e+00  -2.9390776e+00  -2.8824758e+00  -2.7253408e+00  -2.1532423e+00  -5.9660320e-01   8.6839564e-01   1.7455778e+00   5.1055007e+00   6.7820630e+00  -3.7763448e+00  -4.7097587e+00  -3.4433806e+00  -3.2199771e+00   1.3694922e+00   2.8213933e+00   8.0455723e+00   9.3609505e+00  -3.8539572e+00  -3.3986835e+00  -2.8588090e+00  -2.7336931e+00   1.0508592e-01   2.5896225e+00   2.7844248e+00   6.0761304e+00   3.7881274e+00   6.5107551e+00   2.7061181e+00   4.1892147e+00  -5.0925770e+00  -3.9400823e+00  -9.4344984e-01   4.0301690e+00   3.5879660e+00
  -3.4902749e+00  -4.6186118e+00  -3.4772279e+00  -4.3248358e+00  -1.2067537e+00  -1.1316565e+00   2.5839777e+00   4.0282078e+00   4.6613889e+00   6.3938041e+00  -4.1388283e+00  -3.2708473e+00  -1.7057981e+00  -2.5885441e-01   6.3721347e+00   7.5380831e+00  -4.5651827e+00  -2.7278209e+00   1.6913263e+00  -3.7167592e+00   3.9106117e+00  -3.8455021e+00  -4.9718489e+00  -3.3897414e+00  -3.8545565e+00  -2.0787802e+00  -2.4264836e+00  -5.0262375e-01  -2.1549489e-01   2.0280299e+00   2.2054768e+00  -4.1764750e+00  -5.4195442e+00  -2.6443014e+00  -2.1157083e+00   2.4603055e-01   1.4062699e+00   5.1506553e+00   5.4882040e+00  -3.3650529e+00  -2.7384431e+00  -2.9125647e+00  -2.6593694e+00  -2.2529552e+00  -5.9202107e-01   7.0640008e-01   1.6960743e+00   4.8266769e+00   6.6444535e+00  -3.6244535e+00  -4.4513416e+00  -3.4468531e+00  -3.2016456e+00   1.2713510e+00   2.8084700e+00   7.7648921e+00   9.2884999e+00  -3.7769241e+00  -3.2279010e+00  -2.7413454e+00  -2.5154581e+00   1.6415505e-01   2.7076271e+00   2.8319688e+00   6.2267337e+00   3.8463826e+00   6.6407848e+00   2.7761245e+00   4.3223686e+00  -4.8935413e+00  -3.8911855e+00  -1.1368015e+00   3.8054042e+00   3.6697993e+00
  -3.3687729e+00  -4.4119748e+00  -3.3699695e+00  -4.1333898e+00  -1.3232084e+00  -1.0994301e+00   2.2724754e+00   3.8461205e+00   4.5611597e+00   6.3731991e+00  -4.0638145e+00  -3.0749735e+00  -1.7427415e+00  -2.2534155e-01   6.1974040e+00   7.4426500e+00  -4.3219117e+00  -2.7976874e+00   1.4039660e+00  -3.5529917e+00   3.9205357e+00  -3.6720363e+00  -4.7404579e+00  -3.3366436e+00  -3.7229453e+00  -2.1843926e+00  -2.4316505e+00  -6.9878607e-01  -3.5703717e-01   1.7524768e+00   1.9737849e+00  -4.0094560e+00  -5.1893643e+00  -2.6263903e+00  -1.9891516e+00   4.8505380e-02   1.3160759e+00   4.8198921e+00   5.2718149e+00  -3.2556545e+00  -2.5242909e+00  -2.9421691e+00  -2.5775040e+00  -2.3626415e+00  -5.7580070e-01   5.2987690e-01   1.6514610e+00   4.5235969e+00   6.4931074e+00  -3.4633268e+00  -4.1768874e+00  -3.4530729e+00  -3.1789764e+00   1.1704088e+00   2.7842234e+00   7.4676729e+00   9.1895047e+00  -3.7055162e+00  -3.0556792e+00  -2.6301869e+00  -2.2906755e+00   2.2176988e-01   2.8104175e+00   2.8689476e+00   6.3542739e+00   3.8837949e+00   6.7470928e+00   2.8238655e+00   4.4365226e+00  -4.6667317e+00  -3.8091141e+00  -1.3247516e+00   3.5538336e+00   3.7270709e+00
  -3.2441224e+00  -4.1946534e+00  -3.2533780e+00  -3.9107884e+00  -1.4443897e+00  -1.0509074e+00   1.9484777e+00   3.6600577e+00   4.4444786e+00   6.3231488e+00  -3.9829739e+00  -2.8848923e+00  -1.7902111e+00  -1.9206585e-01   6.0151774e+00   7.3352510e+00  -4.0508708e+00  -2.8455080e+00   1.1090848e+00  -3.3806380e+00   3.8998987e+00  -3.4791476e+00  -4.4752687e+00  -3.2680443e+00  -3.5591992e+00  -2.2811063e+00  -2.4115328e+00  -8.9454641e-01  -4.8341431e-01   1.4621760e+00   1.7439570e+00  -3.8305253e+00  -4.9349374e+00  -2.6027993e+00  -1.8377281e+00  -1.5849497e-01   1.2354356e+00   4.4750754e+00   5.0387050e+00  -3.1489736e+00  -2.3034188e+00  -2.9713768e+00  -2.4844321e+00  -2.4791185e+00  -5.5085875e-01   3.4438394e-01   1.6112858e+00   4.2054149e+00   6.3323051e+00  -3.2987283e+00  -3.8927556e+00  -3.4611067e+00  -3.1529464e+00   1.0708112e+00   2.7500013e+00   7.1615788e+00   9.0644828e+00  -3.6404523e+00  -2.8864855e+00  -2.5278219e+00  -2.0651711e+00   2.7985047e-01   2.8982834e+00   2.8992015e+00   6.4574548e+00   3.9028822e+00   6.8283592e+00   2.8508817e+00   4.5302011e+00  -4.4193553e+00  -3.6974469e+00  -1.5013659e+00   3.2852351e+00   3.7604224e+00
  -3.1201471e+00  -3.9720634e+00  -3.1325699e+00  -3.6662697e+00  -1.5668155e+00  -9.9122521e-01   1.6227244e+00   3.4731661e+00   4.3160502e+00   6.2449919e+00  -3.8992079e+00  -2.7072793e+00  -1.8464154e+00  -1.6080871e-01   5.8320924e+00   7.2172834e+00  -3.7606801e+00  -2.8711613e+00   8.1722990e-01  -3.2044691e+00   3.8514811e+00  -3.2737938e+00  -4.1863831e+00  -3.1866084e+00  -3.3703331e+00  -2.3663675e+00  -2.3693103e+00  -1.0832099e+00  -5.9303161e-01   1.1676822e+00   1.5221552e+00  -3.6462291e+00  -4.6640242e+00  -2.5751313e+00  -1.6688017e+00  -3.6749431e-01   1.1639845e+00   4.1268650e+00   4.7942230e+00  -3.0496336e+00  -2.0826632e+00  -2.9998039e+00  -2.3853735e+00  -2.5984942e+00  -5.2075585e-01   1.5602020e-01   1.5743147e+00   3.8819510e+00   6.1658160e+00  -3.1360816e+00  -3.6055278e+00  -3.4694010e+00  -3.1246370e+00   9.7687677e-01   2.7070042e+00   6.8545843e+00   8.9144861e+00  -3.5816702e+00  -2.7245187e+00  -2.4360226e+00  -1.8447564e+00   3.4054330e-01   2.9717163e+00   2.9269434e+00   6.5355369e+00   3.9072014e+00   6.8839728e+00   2.8598534e+00   4.6027013e+00  -4.1588668e+00  -3.5606283e+00  -1.6616118e+00   3.0093852e+00   3.7714392e+00
  -3.0003188e+00  -3.7493925e+00  -3.0122705e+00  -3.4095972e+00  -1.6868065e+00  -9.2627243e-01   1.3058443e+00   3.2879197e+00   4.1809237e+00   6.1407730e+00  -3.8149679e+00  -2.5481944e+00  -1.9087732e+00  -1.3351206e-01   5.6548688e+00   7.0900175e+00  -3.4602254e+00  -2.8756249e+00   5.3798624e-01  -3.0290473e+00   3.7788470e+00  -3.0629108e+00  -3.8843601e+00  -3.0952394e+00  -3.1642156e+00  -2.4380772e+00  -2.3093269e+00  -1.2586913e+00  -6.8559185e-01   8.7928077e-01   1.3134202e+00  -3.4627817e+00  -4.3845880e+00  -2.5447295e+00  -1.4904301e+00  -5.7104269e-01   1.1003853e+00   3.7857401e+00   4.5434172e+00  -2.9614878e+00  -1.8686412e+00  -3.0266392e+00  -2.2858007e+00  -2.7163549e+00  -4.8942534e-01  -2.8864302e-02   1.5386965e+00   3.5632908e+00   5.9968178e+00  -2.9802196e+00  -3.3217564e+00  -3.4758969e+00  -3.0951629e+00   8.9292833e-01   2.6563644e+00   6.5547416e+00   8.7412398e+00  -3.5284064e+00  -2.5735240e+00  -2.3557980e+00  -1.6349862e+00   4.0610310e-01   3.0314660e+00   2.9565742e+00   6.5884502e+00   3.9011757e+00   6.9141204e+00   2.8544514e+00   4.6541321e+00  -3.8927105e+00  -3.4038356e+00  -1.8016374e+00   2.7355912e+00   3.7625696e+00
  -2.8876579e+00  -3.5314405e+00  -2.8966699e+00  -3.1506744e+00  -1.8007202e+00  -8.6235490e-01   1.0078611e+00   3.1061375e+00   4.0443036e+00   6.0132181e+00  -3.7321937e+00  -2.4128039e+00  -1.9740312e+00  -1.1213252e-01   5.4900734e+00   6.9547255e+00  -3.1583555e+00  -2.8609626e+00   2.7952126e-01  -2.8585999e+00   3.6861894e+00  -2.8531773e+00  -3.5798319e+00  -2.9970229e+00  -2.9492614e+00  -2.4947424e+00  -2.2368834e+00  -1.4158473e+00  -7.6205459e-01   6.0648635e-01   1.1215108e+00  -3.2858541e+00  -4.1045129e+00  -2.5126879e+00  -1.3109927e+00  -7.6211527e-01   1.0424895e+00   3.4615486e+00   4.2909295e+00  -2.8875141e+00  -1.6675017e+00  -3.0507267e+00  -2.1911438e+00  -2.8279944e+00  -4.6088388e-01  -2.0397618e-01   1.5021701e+00   3.2593677e+00   5.8278658e+00  -2.8351820e+00  -3.0477162e+00  -3.4781737e+00  -3.0655806e+00   8.2310078e-01   2.5992319e+00   6.2699373e+00   8.5472348e+00  -3.4793246e+00  -2.4366276e+00  -2.2873995e+00  -1.4409214e+00   4.7875366e-01   3.0785844e+00   2.9924757e+00   6.6168673e+00   3.8898647e+00   6.9198263e+00   2.8391340e+00   4.6854212e+00  -3.6280892e+00  -3.2328191e+00  -1.9189645e+00   2.4722841e+00   3.7370064e+00
  -2.7846706e+00  -3.3224952e+00  -2.7893202e+00  -2.8991618e+00  -1.9051798e+00  -8.0583525e-01   7.3774480e-01   2.9290478e+00   3.9113672e+00   5.8656885e+00  -3.6522935e+00  -2.3051377e+00  -2.0384300e+00  -9.8485719e-02   5.3438742e+00   6.8127968e+00  -2.8635953e+00  -2.8302415e+00   4.8244645e-02  -2.6969154e+00   3.5781720e+00  -2.6508088e+00  -3.2831295e+00  -2.8951659e+00  -2.7340958e+00  -2.5355830e+00  -2.1579659e+00  -1.5507350e+00  -8.2451010e-01   3.5761123e-01   9.4883894e-01  -3.1204121e+00  -3.8313451e+00  -2.4798811e+00  -1.1388037e+00  -9.3447519e-01   9.8755395e-01   3.1631143e+00   4.0409343e+00  -2.8297658e+00  -1.4846990e+00  -3.0706718e+00  -2.1064923e+00  -2.9286685e+00  -4.3894292e-01  -3.6338545e-01   1.4622972e+00   2.9795492e+00   5.6609094e+00  -2.7040775e+00  -2.7891755e+00  -3.4736166e+00  -3.0367968e+00   7.7114128e-01   2.5368540e+00   6.0076444e+00   8.3357699e+00  -3.4326732e+00  -2.3162048e+00  -2.2303770e+00  -1.2669150e+00   5.6053936e-01   3.1144504e+00   3.0387933e+00   6.6222274e+00   3.8786900e+00   6.9029434e+00   2.8188989e+00   4.6982615e+00  -3.3717613e+00  -3.0537157e+00  -2.0125830e+00   2.2267015e+00   3.6985352e+00
  -2.6933248e+00  -3.1262555e+00  -2.6930795e+00  -2.6641185e+00  -1.9972806e+00  -7.6276995e-01   5.0303350e-01   2.7573998e+00   3.7870958e+00   5.7021119e+00  -3.5761588e+00  -2.2279062e+00  -2.0979145e+00  -9.4091492e-02   5.2217948e+00   6.6658318e+00  -2.5838893e+00  -2.7873857e+00  -1.5139724e-01  -2.5472629e+00   3.4597685e+00  -2.4613893e+00  -3.0039389e+00  -2.7929320e+00  -2.5272105e+00  -2.5605948e+00  -2.0789321e+00  -1.6607833e+00  -8.7597825e-01   1.3942681e-01   7.9649787e-01  -2.9706032e+00  -3.5720616e+00  -2.4470098e+00  -9.8173495e-01  -1.0829787e+00   9.3249576e-01   2.8979199e+00   3.7971213e+00  -2.7893729e+00  -1.3247974e+00  -3.0849712e+00  -2.0363205e+00  -3.0138593e+00  -4.2694380e-01  -5.0181271e-01   1.4167044e+00   2.7322514e+00   5.4973471e+00  -2.5890246e+00  -2.5512066e+00  -3.4596007e+00  -3.0094762e+00   7.4021338e-01   2.4706330e+00   5.7746789e+00   8.1109326e+00  -3.3864658e+00  -2.2137916e+00  -2.1836784e+00  -1.1164315e+00   6.5317665e-01   3.1407685e+00   3.0992133e+00   6.6067045e+00   3.8731310e+00   6.8660848e+00   2.7990057e+00   4.6950257e+00  -3.1298714e+00  -2.8728464e+00  -2.0829439e+00   2.0046713e+00   3.6513574e+00
  -2.6150611e+00  -2.9457891e+00  -2.6100919e+00  -2.4536786e+00  -2.0747605e+00  -7.3856619e-01   3.0954722e-01   2.5915973e+00   3.6761243e+00   5.5268929e+00  -3.5042226e+00  -2.1823857e+00  -2.1483748e+00  -1.0003170e-01   5.1284845e+00   6.5156939e+00  -2.3263786e+00  -2.7369678e+00  -3.1698402e-01  -2.4123378e+00   3.3361089e+00  -2.2897437e+00  -2.7509921e+00  -2.6935704e+00  -2.3366244e+00  -2.5705545e+00  -2.0061672e+00  -1.7448652e+00  -9.2014649e-01  -4.3063219e-02   6.6438189e-01  -2.8396981e+00  -3.3328767e+00  -2.4146569e+00  -8.4686574e-01  -1.2038028e+00   8.7416736e-01   2.6718776e+00   3.5627186e+00  -2.7665887e+00  -1.1913140e+00  -3.0921476e+00  -1.9842469e+00  -3.0795331e+00  -4.2753437e-01  -6.1487940e-01   1.3633122e+00   2.5245976e+00   5.3381135e+00  -2.4911645e+00  -2.3380392e+00  -3.4336841e+00  -2.9839645e+00   7.3271951e-01   2.4021551e+00   5.5769689e+00   7.8775136e+00  -3.3386629e+00  -2.1300481e+00  -2.1457822e+00  -9.9191090e-01   7.5791690e-01   3.1595359e+00   3.1767523e+00   6.5731232e+00   3.8784053e+00   6.8125064e+00   2.7846796e+00   4.6786301e+00  -2.9078198e+00  -2.6965029e+00  -2.1318486e+00   1.8105085e+00   3.5998971e+00
  -2.5508317e+00  -2.7835177e+00  -2.5418049e+00  -2.2747766e+00  -2.1361195e+00  -7.3767861e-01   1.6120401e-01   2.4318568e+00   3.5826083e+00   5.3448015e+00  -3.4365410e+00  -2.1683840e+00  -2.1859025e+00  -1.1683401e-01   5.0675093e+00   6.3645269e+00  -2.0972189e+00  -2.6839598e+00  -4.4804495e-01  -2.2942299e+00   3.2123343e+00  -2.1398495e+00  -2.5318068e+00  -2.6002396e+00  -2.1695653e+00  -2.5669721e+00  -1.9457295e+00  -1.8032707e+00  -9.6106633e-01  -1.8673168e-01   5.5138031e-01  -2.7300752e+00  -3.1190892e+00  -2.3833398e+00  -7.4017885e-01  -1.2945839e+00   8.0963180e-01   2.4891936e+00   3.3405467e+00  -2.7608753e+00  -1.0866104e+00  -3.0908812e+00  -1.9528503e+00  -3.1223723e+00  -4.4250163e-01  -6.9930586e-01   1.3005372e+00   2.3621413e+00   5.1837865e+00  -2.4107419e+00  -2.1529633e+00  -3.3937975e+00  -2.9602360e+00   7.5015548e-01   2.3331841e+00   5.4193369e+00   7.6408573e+00  -3.2873505e+00  -2.0647694e+00  -2.1148509e+00  -8.9468655e-01   8.7542954e-01   3.1729773e+00   3.2735659e+00   6.5248204e+00   3.8991553e+00   6.7459408e+00   2.7808157e+00   4.6523696e+00  -2.7101680e+00  -2.5307325e+00  -2.1622494e+00   1.6470195e+00   3.5485975e+00
  -2.5011577e+00  -2.6412241e+00  -2.4890108e+00  -2.1329317e+00  -2.1806807e+00  -7.6336472e-01   5.9944601e-02   2.2783590e+00   3.5101094e+00   5.1608401e+00  -3.3728909e+00  -2.1842887e+00  -2.2070422e+00  -1.4439248e-01   5.0411797e+00   6.2147198e+00  -1.9014411e+00  -2.6334471e+00  -5.4585682e-01  -2.1944160e+00   3.0934587e+00  -2.0147867e+00  -2.3524775e+00  -2.5159251e+00  -2.0321874e+00  -2.5519881e+00  -1.9030138e+00  -1.8375864e+00  -1.0028295e+00  -2.9031934e-01   4.5562930e-01  -2.6432447e+00  -2.9349701e+00  -2.3535599e+00  -6.6631721e-01  -1.3544621e+00   7.3641826e-01   2.3523231e+00   3.1330915e+00  -2.7710163e+00  -1.0118346e+00  -3.0801272e+00  -1.9435493e+00  -3.1399643e+00  -4.7267084e-01  -7.5304596e-01   1.2274478e+00   2.2486580e+00   5.0346999e+00  -2.3472333e+00  -1.9982766e+00  -3.3384154e+00  -2.9378729e+00   7.9300625e-01   2.2656179e+00   5.3053088e+00   7.4066625e+00  -3.2308950e+00  -2.0169487e+00  -2.0888929e+00  -8.2496052e-01   1.0057137e+00   3.1834488e+00   3.3907910e+00   6.4654699e+00   3.9391546e+00   6.6703964e+00   2.7916970e+00   4.6197243e+00  -2.5405767e+00  -2.3811269e+00  -2.1779752e+00   1.5156045e+00   3.5017176e+00
  -2.4661946e+00  -2.5200708e+00  -2.4519088e+00  -2.0320976e+00  -2.2085917e+00  -8.1751117e-01   5.7619499e-03   2.1313915e+00   3.4614978e+00   4.9800892e+00  -3.3128748e+00  -2.2271962e+00  -2.2090239e+00  -1.8193456e-01   5.0504198e+00   6.0688353e+00  -1.7428567e+00  -2.5903330e+00  -6.1313984e-01  -2.1137728e+00   2.9842391e+00  -1.9167199e+00  -2.2175236e+00  -2.4433522e+00  -1.9293387e+00  -2.5282249e+00  -1.8824454e+00  -1.8504932e+00  -1.0492476e+00  -3.5431903e-01   3.7479738e-01  -2.5799017e+00  -2.7836900e+00  -2.3258309e+00  -6.2841227e-01  -1.3840320e+00   6.5273962e-01   2.2620096e+00   2.9425812e+00  -2.7952454e+00  -9.6691796e-01  -3.0592060e+00  -1.9565567e+00  -3.1309340e+00  -5.1787492e-01  -7.7535149e-01   1.1438668e+00   2.1860190e+00   4.8910527e+00  -2.2995083e+00  -1.8752734e+00  -3.2666979e+00  -2.9160814e+00   8.6069182e-01   2.2014101e+00   5.2369514e+00   7.1807266e+00  -3.1680679e+00  -1.9848794e+00  -2.0659232e+00  -7.8184089e-01   1.1480448e+00   3.1933110e+00   3.5284305e+00   6.3988700e+00   4.0010581e+00   6.5899291e+00   2.8207450e+00   4.5841551e+00  -2.4017722e+00  -2.2526278e+00  -2.1834025e+00   1.4164362e+00   3.4631376e+00
  -2.4457980e+00  -2.4206281e+00  -2.4301763e+00  -1.9745797e+00  -2.2207621e+00  -9.0054064e-01  -3.1724983e-03   1.9914611e+00   3.4388708e+00   4.8075380e+00  -3.2560111e+00  -2.2931076e+00  -2.1899463e+00  -2.2803913e-01   5.0946864e+00   5.9294862e+00  -1.6240061e+00  -2.5590449e+00  -6.5367984e-01  -2.0526079e+00   2.8890523e+00  -1.8469091e+00  -2.1297956e+00  -2.3848964e+00  -1.8643876e+00  -2.4986037e+00  -1.8872292e+00  -1.8455022e+00  -1.1035564e+00  -3.8076826e-01   3.0638034e-01  -2.5399996e+00  -2.6672827e+00  -2.3006936e+00  -6.2799178e-01  -1.3852068e+00   5.5765785e-01   2.2173943e+00   2.7710547e+00  -2.8313816e+00  -9.5062487e-01  -3.0278626e+00  -1.9909107e+00  -3.0950101e+00  -5.7699292e-01  -7.6676278e-01   1.0504090e+00   2.1741456e+00   4.7530054e+00  -2.2660046e+00  -1.7842688e+00  -3.1785842e+00  -2.8937488e+00   9.5156701e-01   2.1424634e+00   5.2147497e+00   6.9686679e+00  -3.0981365e+00  -1.9662923e+00  -2.0441027e+00  -7.6343601e-01   1.3009578e+00   3.2047812e+00   3.6852893e+00   6.3287195e+00   4.0862059e+00   6.5084061e+00   2.8703155e+00   4.5488958e+00  -2.2955373e+00  -2.1493533e+00  -2.1830998e+00   1.3486904e+00   3.4361796e+00
  -2.4395801e+00  -2.3429105e+00  -2.4230418e+00  -1.9610202e+00  -2.2187492e+00  -1.0113998e+00   2.9700408e-02   1.8593654e+00   3.4434894e+00   4.6478999e+00  -3.2018120e+00  -2.3771788e+00  -2.1489035e+00  -2.8070537e-01   5.1719478e+00   5.7991903e+00  -1.5461470e+00  -2.5432670e+00  -6.7191056e-01  -2.0107021e+00   2.8117793e+00  -1.8057408e+00  -2.0904400e+00  -2.3424937e+00  -1.8391151e+00  -2.4661366e+00  -1.9191642e+00  -1.8266479e+00  -1.1681630e+00  -3.7297122e-01   2.4798217e-01  -2.5228297e+00  -2.5866391e+00  -2.2787053e+00  -6.6496728e-01  -1.3610100e+00   4.5118617e-01   2.2161811e+00   2.6204036e+00  -2.8769554e+00  -9.6064858e-01  -2.9862878e+00  -2.0445768e+00  -3.0330204e+00  -6.4805130e-01  -7.2902886e-01   9.4845506e-01   2.2110460e+00   4.6207531e+00  -2.2448983e+00  -1.7246525e+00  -3.0748300e+00  -2.8695351e+00   1.0629759e+00   2.0905023e+00   5.2375310e+00   6.7756265e+00  -3.0209123e+00  -1.9585155e+00  -2.0218579e+00  -7.6699887e-01   1.4622744e+00   3.2197710e+00   3.8589700e+00   6.2583888e+00   4.1945022e+00   6.4292710e+00   2.9415544e+00   4.5167559e+00  -2.2227187e+00  -2.0744533e+00  -2.1814687e+00   1.3108030e+00   3.4234551e+00
  -2.4469526e+00  -2.2864163e+00  -2.4293549e+00  -1.9904473e+00  -2.2045975e+00  -1.1476273e+00   9.9601195e-02   1.7362207e+00   3.4757292e+00   4.5054214e+00  -3.1498354e+00  -2.4740053e+00  -2.0860413e+00  -3.3746765e-01   5.2787230e+00   5.6801955e+00  -1.5092824e+00  -2.5457061e+00  -6.7249022e-01  -1.9873619e+00   2.7556936e+00  -1.7927752e+00  -2.0989201e+00  -2.3175562e+00  -1.8536797e+00  -2.4337132e+00  -1.9785399e+00  -1.7981625e+00  -1.2444536e+00  -3.3517484e-01   1.9755869e-01  -2.5271061e+00  -2.5415297e+00  -2.2604101e+00  -7.3769877e-01  -1.3153124e+00   3.3432253e-01   2.2548415e+00   2.4923827e+00  -2.9293223e+00  -9.9374584e-01  -2.9351013e+00  -2.1146109e+00  -2.9468189e+00  -7.2837774e-01  -6.6496328e-01   8.4006312e-01   2.2929253e+00   4.4945695e+00  -2.2342611e+00  -1.6949712e+00  -2.9569817e+00  -2.8419946e+00   1.1913586e+00   2.0469346e+00   5.3024389e+00   6.6059692e+00  -2.9367569e+00  -1.9586451e+00  -1.9979631e+00  -7.8911052e-01   1.6291692e+00   3.2397203e+00   4.0459306e+00   6.1907026e+00   4.3243706e+00   6.3553269e+00   3.0343206e+00   4.4899451e+00  -2.1832517e+00  -2.0300026e+00  -2.1824086e+00   1.3007254e+00   3.4267451e+00
  -2.4671526e+00  -2.2501752e+00  -2.4476476e+00  -2.0603812e+00  -2.1806493e+00  -1.3054942e+00   2.0072982e-01   1.6234376e+00   3.5350509e+00   4.3836899e+00  -3.0997095e+00  -2.5779233e+00  -2.0025415e+00  -3.9554597e-01   5.4101834e+00   5.5743031e+00  -1.5122206e+00  -2.5679154e+00  -6.5990366e-01  -1.9814739e+00   2.7233591e+00  -1.8068054e+00  -2.1530895e+00  -2.3108957e+00  -1.9066486e+00  -2.4038920e+00  -2.0641127e+00  -1.7641554e+00  -1.3326702e+00  -2.7222372e-01   1.5360721e-01  -2.5510435e+00  -2.5306511e+00  -2.2462883e+00  -8.4312881e-01  -1.2525334e+00   2.0901280e-01   2.3288417e+00   2.3885775e+00  -2.9857514e+00  -1.0459001e+00  -2.8752985e+00  -2.1973720e+00  -2.8391502e+00  -8.1479342e-01  -5.7824988e-01   7.2782509e-01   2.4143658e+00   4.3748145e+00  -2.2321889e+00  -1.6930362e+00  -2.8272877e+00  -2.8097172e+00   1.3324035e+00   2.0127132e+00   5.4049692e+00   6.4630151e+00  -2.8465457e+00  -1.9637175e+00  -1.9715854e+00  -8.2588972e-01   1.7982769e+00   3.2654428e+00   4.2416039e+00   6.1277471e+00   4.4727945e+00   6.2885513e+00   3.1471777e+00   4.4699388e+00  -2.1761942e+00  -2.0169325e+00  -2.1890230e+00   1.3161533e+00   3.4469171e+00
  -2.4992448e+00  -2.2327946e+00  -2.4761823e+00  -2.1669875e+00  -2.1493383e+00  -1.4802048e+00   3.2660714e-01   1.5226485e+00   3.6199879e+00   4.2854504e+00  -3.0511313e+00  -2.6833046e+00  -1.9005409e+00  -4.5201975e-01   5.5603126e+00   5.4826874e+00  -1.5526625e+00  -2.6101767e+00  -6.3812059e-01  -1.9915551e+00   2.7165345e+00  -1.8459204e+00  -2.2493120e+00  -2.3226605e+00  -1.9950951e+00  -2.3787147e+00  -2.1731673e+00  -1.7283171e+00  -1.4318638e+00  -1.8921860e-01   1.1528867e-01  -2.5924254e+00  -2.5516959e+00  -2.2366930e+00  -9.7697348e-01  -1.1773299e+00   7.8048052e-02   2.4328770e+00   2.3103322e+00  -3.0434922e+00  -1.1125008e+00  -2.8081652e+00  -2.2887608e+00  -2.7134656e+00  -9.0382886e-01  -4.7320926e-01   6.1467981e-01   2.5685634e+00   4.2619103e+00  -2.2368959e+00  -1.7160508e+00  -2.6885511e+00  -2.7714764e+00   1.4812381e+00   1.9882118e+00   5.5390662e+00   6.3487996e+00  -2.7515937e+00  -1.9708677e+00  -1.9422910e+00  -8.7321329e-01   1.9658355e+00   3.2969932e+00   4.4405745e+00   6.0707144e+00   4.6354345e+00   6.2299546e+00   3.2774571e+00   4.4573788e+00  -2.1997691e+00  -2.0350023e+00  -2.2033912e+00   1.3547095e+00   3.4838814e+00
  -2.5421093e+00  -2.2325073e+00  -2.5129908e+00  -2.3052700e+00  -2.1129854e+00  -1.6661459e+00   4.7041851e-01   1.4355894e+00   3.7281515e+00   4.2124369e+00  -3.0038431e+00  -2.7848297e+00  -1.7829927e+00  -5.0401092e-01   5.7221214e+00   5.4057438e+00  -1.6273113e+00  -2.6714519e+00  -6.1032981e-01  -2.0157993e+00   2.7360851e+00  -1.9075738e+00  -2.3826225e+00  -2.3522905e+00  -2.1147519e+00  -2.3595517e+00  -2.3016513e+00  -1.6936675e+00  -1.5399246e+00  -9.1200687e-02   8.2475521e-02  -2.6486605e+00  -2.6014438e+00  -2.2317784e+00  -1.1339570e+00  -1.0942934e+00  -5.5096037e-02   2.5610964e+00   2.2586383e+00  -3.0998164e+00  -1.1885311e+00  -2.7351716e+00  -2.3844708e+00  -2.5737038e+00  -9.9194831e-01  -3.5454566e-01   5.0369674e-01   2.7476093e+00   4.1562793e+00  -2.2467673e+00  -1.7607576e+00  -2.5439432e+00  -2.7263706e+00   1.6326466e+00   1.9731228e+00   5.6972796e+00   6.2638876e+00  -2.6535485e+00  -1.9774681e+00  -1.9100160e+00  -9.2693407e-01   2.1278576e+00   3.3335711e+00   4.6368014e+00   6.0197927e+00   4.8068172e+00   6.1794893e+00   3.4213816e+00   4.4520323e+00  -2.2514146e+00  -2.0828152e+00  -2.2264155e+00   1.4140679e+00   3.5365898e+00
  -2.5944084e+00  -2.2472126e+00  -2.5558995e+00  -2.4692888e+00  -2.0736090e+00  -1.8571657e+00   6.2534097e-01   1.3639504e+00   3.8562570e+00   4.1652332e+00  -2.9575853e+00  -2.8777231e+00  -1.6534819e+00  -5.4886326e-01   5.8879071e+00   5.3429604e+00  -1.7319981e+00  -2.7494024e+00  -5.7876679e-01  -2.0521125e+00   2.7819091e+00  -1.9886498e+00  -2.5469217e+00  -2.3984911e+00  -2.2602104e+00  -2.3469924e+00  -2.4443812e+00  -1.6623594e+00  -1.6536844e+00   1.7119353e-02   5.5724536e-02  -2.7168254e+00  -2.6758694e+00  -2.2314276e+00  -1.3080751e+00  -1.0076739e+00  -1.8646606e-01   2.7073112e+00   2.2339962e+00  -3.1520421e+00  -1.2687548e+00  -2.6578511e+00  -2.4802260e+00  -2.4240524e+00  -1.0757659e+00  -2.2708961e-01   3.9784644e-01   2.9428063e+00   4.0582529e+00  -2.2603680e+00  -1.8235918e+00  -2.3967895e+00  -2.6739439e+00   1.7813043e+00   1.9663924e+00   5.8709770e+00   6.2072526e+00  -2.5542583e+00  -1.9812340e+00  -1.8750027e+00  -9.8308363e-01   2.2803241e+00   3.3734768e+00   4.8238769e+00   5.9741112e+00   4.9805823e+00   6.1360193e+00   3.5742417e+00   4.4528008e+00  -2.3278395e+00  -2.1578683e+00  -2.2577485e+00   1.4920107e+00   3.6030727e+00
  -2.6545477e+00  -2.2745142e+00  -2.6025515e+00  -2.6523981e+00  -2.0327647e+00  -2.0468707e+00   7.8483765e-01   1.3092023e+00   4.0001683e+00   4.1431679e+00  -2.9120441e+00  -2.9579396e+00  -1.5160122e+00  -5.8430739e-01   6.0495429e+00   5.2928419e+00  -1.8618191e+00  -2.8404804e+00  -5.4464091e-01  -2.0981407e+00   2.8528762e+00  -2.0855334e+00  -2.7351971e+00  -2.4592335e+00  -2.4251578e+00  -2.3407829e+00  -2.5952978e+00  -1.6355515e+00  -1.7690865e+00   1.3157411e-01   3.6179502e-02  -2.7936988e+00  -2.7702708e+00  -2.2351852e+00  -1.4928730e+00  -9.2114528e-01  -3.1186993e-01   2.8651757e+00   2.2362606e+00  -3.1975472e+00  -1.3478985e+00  -2.5776773e+00  -2.5719943e+00  -2.2687075e+00  -1.1522409e+00  -9.5551323e-02   2.9977544e-01   3.1450038e+00   3.9679627e+00  -2.2764089e+00  -1.9008359e+00  -2.2503515e+00  -2.6142740e+00   1.9220155e+00   1.9661982e+00   6.0506129e+00   6.1762271e+00  -2.4556227e+00  -1.9802979e+00  -1.8377122e+00  -1.0380506e+00   2.4193852e+00   3.4141211e+00   4.9953055e+00   5.9317426e+00   5.1497745e+00   6.0973525e+00   3.7306113e+00   4.4577808e+00  -2.4250882e+00  -2.2566417e+00  -2.2958093e+00   1.5864215e+00   3.6805100e+00
  -2.7206308e+00  -2.3117529e+00  -2.6504220e+00  -2.8474933e+00  -1.9914242e+00  -2.2289215e+00   9.4290707e-01   1.2724168e+00   4.1549662e+00   4.1442555e+00  -2.8667857e+00  -3.0222946e+00  -1.3747731e+00  -6.0860231e-01   6.1987899e+00   5.2528828e+00  -2.0112790e+00  -2.9400793e+00  -5.0816097e-01  -2.1512913e+00   2.9467882e+00  -2.1941789e+00  -2.9397632e+00  -2.5317782e+00  -2.6026367e+00  -2.3398172e+00  -2.7477619e+00  -1.6133534e+00  -1.8814094e+00   2.4868551e-01   2.5414515e-02  -2.8757893e+00  -2.8794116e+00  -2.2422057e+00  -1.6817230e+00  -8.3762469e-01  -4.2713180e-01   3.0283402e+00   2.2644902e+00  -3.2337798e+00  -1.4208278e+00  -2.4959451e+00  -2.6561629e+00  -2.1116480e+00  -1.2188401e+00   3.5699103e-02   2.1160126e-01   3.3449405e+00   3.8852218e+00  -2.2936772e+00  -1.9887624e+00  -2.1076206e+00  -2.5480174e+00   2.0499428e+00   1.9699796e+00   6.2260393e+00   6.1665324e+00  -2.3594428e+00  -1.9732471e+00  -1.7987204e+00  -1.0887274e+00   2.5415615e+00   3.4521018e+00   5.1447886e+00   5.8897685e+00   5.3071603e+00   6.0603322e+00   3.8845895e+00   4.4643735e+00  -2.5386146e+00  -2.3747188e+00  -2.3378803e+00   1.6952246e+00   3.7653359e+00
  -2.7904230e+00  -2.3560363e+00  -2.6968371e+00  -3.0472587e+00  -1.9499012e+00  -2.3973151e+00   1.0942784e+00   1.2540969e+00   4.3150386e+00   4.1651910e+00  -2.8211995e+00  -3.0685352e+00  -1.2339035e+00  -6.2064831e-01   6.3276137e+00   5.2195967e+00  -2.1744415e+00  -3.0427400e+00  -4.6865146e-01  -2.2087528e+00   3.0603651e+00  -2.3101820e+00  -3.1525155e+00  -2.6127266e+00  -2.7853204e+00  -2.3421804e+00  -2.8948733e+00  -1.5948445e+00  -1.9855335e+00   3.6574103e-01   2.5232746e-02  -2.9593631e+00  -2.9976748e+00  -2.2512204e+00  -1.8680905e+00  -7.5915484e-01  -5.2834682e-01   3.1905760e+00   2.3168181e+00  -3.2582735e+00  -1.4827129e+00  -2.4136692e+00  -2.7296649e+00  -1.9564341e+00  -1.2736595e+00   1.6281600e-01   1.3474235e-01   3.5335849e+00   3.8094133e+00  -2.3109416e+00  -2.0837537e+00  -1.9711410e+00  -2.4764053e+00   2.1608142e+00   1.9745215e+00   6.3868555e+00   6.1723922e+00  -2.2672750e+00  -1.9591291e+00  -1.7586069e+00  -1.1326213e+00   2.6439267e+00   3.4833413e+00   5.2665003e+00   5.8444027e+00   5.4455556e+00   6.0209902e+00   4.0300540e+00   4.4694318e+00  -2.6633695e+00  -2.5069310e+00  -2.3802782e+00   1.8162817e+00   3.8533672e+00
  -2.8613273e+00  -2.4042727e+00  -2.7389973e+00  -3.2444111e+00  -1.9078292e+00  -2.5466424e+00   1.2345481e+00   1.2540312e+00   4.4741987e+00   4.2014078e+00  -2.7744499e+00  -3.0953492e+00  -1.0972649e+00  -6.2006508e-01   6.4284934e+00   5.1886185e+00  -2.3450793e+00  -3.1424004e+00  -4.2474358e-01  -2.2675196e+00   3.1892661e+00  -2.4288563e+00  -3.3651921e+00  -2.6980997e+00  -2.9657909e+00  -2.3452433e+00  -3.0297953e+00  -1.5781649e+00  -2.0762330e+00   4.8080231e-01   3.7438706e-02  -3.0404807e+00  -3.1192259e+00  -2.2605268e+00  -2.0457805e+00  -6.8684928e-01  -6.1211972e-01   3.3458761e+00   2.3903633e+00  -3.2686743e+00  -1.5291852e+00  -2.3315030e+00  -2.7900630e+00  -1.8060468e+00  -1.3155007e+00   2.8261717e-01   6.9795475e-02   3.7024573e+00   3.7394026e+00  -2.3268513e+00  -2.1823942e+00  -1.8428701e+00  -2.4011885e+00   2.2511004e+00   1.9760886e+00   6.5227789e+00   6.1867255e+00  -2.1803089e+00  -1.9374335e+00  -1.7178481e+00  -1.1679274e+00   2.7242604e+00   3.5032815e+00   5.3553380e+00   5.7911714e+00   5.5581459e+00   5.9747480e+00   4.1609105e+00   4.4694394e+00  -2.7939030e+00  -2.6475271e+00  -2.4185859e+00   1.9472650e+00   3.9399537e+00
  -2.9303857e+00  -2.4532110e+00  -2.7740108e+00  -3.4319292e+00  -1.8641907e+00  -2.6723059e+00   1.3602564e+00   1.2711902e+00   4.6258310e+00   4.2471985e+00  -2.7254421e+00  -3.1023213e+00  -9.6823372e-01  -6.0723235e-01   6.4947089e+00   5.1548547e+00  -2.5168268e+00  -3.2326781e+00  -3.7462117e-01  -2.3244265e+00   3.3281501e+00  -2.5453185e+00  -3.5696303e+00  -2.7834433e+00  -3.1368083e+00  -2.3458000e+00  -3.1460687e+00  -1.5606703e+00  -2.1484786e+00   5.9265308e-01   6.3604490e-02  -3.1150457e+00  -3.2381767e+00  -2.2680107e+00  -2.2091519e+00  -6.2090422e-01  -6.7577161e-01   3.4885386e+00   2.4811984e+00  -3.2627810e+00  -1.5564779e+00  -2.2496868e+00  -2.8355843e+00  -1.6627678e+00  -1.3439014e+00   3.9267229e-01   1.6469107e-02   3.8439268e+00   3.6734880e+00  -2.3398420e+00  -2.2815274e+00  -1.7240843e+00  -2.3245350e+00   2.3181475e+00   1.9706076e+00   6.6240286e+00   6.2014207e+00  -2.0992695e+00  -1.9080516e+00  -1.6767218e+00  -1.1935648e+00   2.7811595e+00   3.5071236e+00   5.4071401e+00   5.7251404e+00   5.6387838e+00   5.9166592e+00   4.2713336e+00   4.4607047e+00  -2.9244832e+00  -2.7903584e+00  -2.4479324e+00   2.0855321e+00   4.0201424e+00
  -2.9943104e+00  -2.4994924e+00  -2.7989376e+00  -3.6032670e+00  -1.8173986e+00  -2.7706926e+00   1.4689078e+00   1.3036742e+00   4.7630672e+00   4.2959065e+00  -2.6728201e+00  -3.0898381e+00  -8.4952741e-01  -5.8328962e-01   6.5205960e+00   5.1127004e+00  -2.6833306e+00  -3.3071690e+00  -3.1629773e-01  -2.3761993e+00   3.4707865e+00  -2.6545813e+00  -3.7580209e+00  -2.8639565e+00  -3.2915650e+00  -2.3402441e+00  -3.2378993e+00  -1.5391395e+00  -2.1977282e+00   7.0069665e-01   1.0485015e-01  -3.1788745e+00  -3.3487504e+00  -2.2711954e+00  -2.3532970e+00  -5.6067067e-01  -7.1750289e-01   3.6132402e+00   2.5843894e+00  -3.2386005e+00  -1.5615499e+00  -2.1680284e+00  -2.8651171e+00  -1.5281151e+00  -1.3591200e+00   4.9133987e-01  -2.6422016e-02   3.9514713e+00   3.6093988e+00  -2.3480737e+00  -2.3782819e+00  -1.6153314e+00  -2.2488845e+00   2.3602671e+00   1.9538820e+00   6.6817021e+00   6.2076792e+00  -2.0243616e+00  -1.8712249e+00  -1.6352362e+00  -1.2091766e+00   2.8141000e+00   3.4900992e+00   5.4188533e+00   5.6411776e+00   5.6822510e+00   5.8416791e+00   4.3559804e+00   4.4395609e+00  -3.0492325e+00  -2.9290753e+00  -2.4633003e+00   2.2280197e+00   4.0888533e+00
  -3.0495514e+00  -2.5397155e+00  -2.8108503e+00  -3.7525400e+00  -1.7654225e+00  -2.8392934e+00   1.5589382e+00   1.3487238e+00   4.8789883e+00   4.3401829e+00  -2.6149906e+00  -3.0589527e+00  -7.4307773e-01  -5.5009357e-01   6.5017572e+00   5.0562993e+00  -2.8383991e+00  -3.3597469e+00  -2.4789942e-01  -2.4195255e+00   3.6102186e+00  -2.7516593e+00  -3.9231381e+00  -2.9346444e+00  -3.4239127e+00  -2.3247725e+00  -3.3004092e+00  -1.5100254e+00  -2.2201971e+00   8.0481615e-01   1.6165760e-01  -3.2277922e+00  -3.4454390e+00  -2.2673215e+00  -2.4741801e+00  -5.0478194e-01  -7.3650119e-01   3.7151066e+00   2.6941129e+00  -3.1944162e+00  -1.5421859e+00  -2.0859164e+00  -2.8781738e+00  -1.4028303e+00  -1.3620801e+00   5.7775297e-01  -6.0899945e-02   4.0198909e+00   3.5443483e+00  -2.3494124e+00  -2.4700693e+00  -1.5164351e+00  -2.1767768e+00   2.3767691e+00   1.9218260e+00   6.6881376e+00   6.1964179e+00  -1.9552558e+00  -1.8274858e+00  -1.5930880e+00  -1.2150990e+00   2.8234418e+00   3.4477485e+00   5.3886481e+00   5.5342370e+00   5.6844736e+00   5.7449461e+00   4.4101787e+00   4.4025574e+00  -3.1622798e+00  -3.0573291e+00  -2.4598412e+00   2.3711758e+00   4.1410600e+00
  -3.0924052e+00  -2.5705156e+00  -2.8069078e+00  -3.8746843e+00  -1.7059547e+00  -2.8767647e+00   1.6296408e+00   1.4027962e+00   4.9668580e+00   4.3723012e+00  -2.5501837e+00  -3.0112237e+00  -6.4995896e-01  -5.1013350e-01   6.4352217e+00   4.9798356e+00  -2.9761471e+00  -3.3848538e+00  -1.6792982e-01  -2.4511475e+00   3.7389837e+00  -2.8316864e+00  -4.0585531e+00  -2.9904887e+00  -3.5285567e+00  -2.2956070e+00  -3.3298320e+00  -1.4697274e+00  -2.2130779e+00   9.0521336e-01   2.3373482e-01  -3.2577533e+00  -3.5231535e+00  -2.2534575e+00  -2.5687322e+00  -4.5132624e-01  -7.3298680e-01   3.7897878e+00   2.8038517e+00  -3.1288668e+00  -1.4970681e+00  -2.0023727e+00  -2.8748259e+00  -1.2869198e+00  -1.3542784e+00   6.5175856e-01  -8.9706564e-02   4.0454684e+00   3.4751440e+00  -2.3414616e+00  -2.5545642e+00  -1.4265467e+00  -2.1106641e+00   2.3679477e+00   1.8707031e+00   6.6372410e+00   6.1587110e+00  -1.8911179e+00  -1.7775950e+00  -1.5496574e+00  -1.2123056e+00   2.8103803e+00   3.3761903e+00   5.3159776e+00   5.3996473e+00   5.6426860e+00   5.6220609e+00   4.4300805e+00   4.3466378e+00  -3.2579247e+00  -3.1689758e+00  -2.4331841e+00   2.5109492e+00   4.1719728e+00
  -3.1191580e+00  -2.5886607e+00  -2.7844460e+00  -3.9655792e+00  -1.6366016e+00  -2.8829302e+00   1.6810586e+00   1.4617070e+00   5.0203774e+00   4.3845227e+00  -2.4765441e+00  -2.9485387e+00  -5.7037998e-01  -4.6640843e-01   6.3195517e+00   4.8778479e+00  -3.0911352e+00  -3.3777625e+00  -7.5494436e-02  -2.4679727e+00   3.8493889e+00  -2.8900451e+00  -4.1588099e+00  -3.0266325e+00  -3.6012075e+00  -2.2492203e+00  -3.3236515e+00  -1.4148724e+00  -2.1747086e+00   1.0022414e+00   3.1994229e-01  -3.2649853e+00  -3.5773606e+00  -2.2266347e+00  -2.6349003e+00  -3.9805138e-01  -7.0819450e-01   3.8335460e+00   2.9066656e+00  -3.0410275e+00  -1.4258167e+00  -1.9161327e+00  -2.8556249e+00  -1.1797442e+00  -1.3376640e+00   7.1381700e-01  -1.1613408e-01   4.0260737e+00   3.3983491e+00  -2.3216512e+00  -2.6296749e+00  -1.3442449e+00  -2.0527219e+00   2.3350170e+00   1.7973495e+00   6.5247629e+00   6.0862539e+00  -1.8306831e+00  -1.7224784e+00  -1.5040444e+00  -1.2023296e+00   2.7768450e+00   3.2723604e+00   5.2015770e+00   5.2333873e+00   5.5555351e+00   5.4693439e+00   4.4127834e+00   4.2692845e+00  -3.3308100e+00  -3.2582719e+00  -2.3797128e+00   2.6428445e+00   4.1772221e+00
  -3.1262604e+00  -2.5911573e+00  -2.7410809e+00  -4.0221401e+00  -1.5550946e+00  -2.8587278e+00   1.7138564e+00   1.5208298e+00   5.0339559e+00   4.3694891e+00  -2.3922535e+00  -2.8729418e+00  -5.0374044e-01  -4.2227162e-01   6.1548881e+00   4.7455400e+00  -3.1785041e+00  -3.3348023e+00   2.9533735e-02  -2.4672032e+00   3.9338349e+00  -2.9225076e+00  -4.2195684e+00  -3.0385746e+00  -3.6386903e+00  -2.1825579e+00  -3.2806779e+00  -1.3425828e+00  -2.1046725e+00   1.0962482e+00   4.1828929e-01  -3.2461515e+00  -3.6042079e+00  -2.1840054e+00  -2.6716577e+00  -3.4258713e-01  -6.6429199e-01   3.8433532e+00   2.9955200e+00  -2.9304932e+00  -1.3290012e+00  -1.8257600e+00  -2.8215142e+00  -1.0801519e+00  -1.3144984e+00   7.6487278e-01  -1.4381353e-01   3.9612082e+00   3.3104838e+00  -2.2873725e+00  -2.6935218e+00  -1.2676805e+00  -2.0046855e+00   2.2800077e+00   1.6993660e+00   6.3485183e+00   5.9718160e+00  -1.7723672e+00  -1.6631706e+00  -1.4551465e+00  -1.1871763e+00   2.7253567e+00   3.1342040e+00   5.0474085e+00   5.0323299e+00   5.4231261e+00   5.2840566e+00   4.3564171e+00   4.1686424e+00  -3.3760985e+00  -3.3200623e+00  -2.2968031e+00   2.7620458e+00   4.1530322e+00
  -3.1105227e+00  -2.5753679e+00  -2.6748207e+00  -4.0423684e+00  -1.4594970e+00  -2.8061028e+00   1.7291865e+00   1.5753429e+00   5.0029893e+00   4.3206301e+00  -2.2956691e+00  -2.7864804e+00  -4.4874958e-01  -3.8125114e-01   5.9429436e+00   4.5790725e+00  -3.2340980e+00  -3.2535357e+00   1.4642056e-01  -2.4464719e+00   3.9851813e+00  -2.9253805e+00  -4.2377062e+00  -3.0223629e+00  -3.6390073e+00  -2.0932384e+00  -3.2010555e+00  -1.2507143e+00  -2.0038271e+00   1.1874454e+00   5.2600111e-01  -3.1985211e+00  -3.6006324e+00  -2.1230068e+00  -2.6789708e+00  -2.8266851e-01  -6.0424296e-01   3.8170071e+00   3.0636570e+00  -2.7974522e+00  -1.2081146e+00  -1.7297816e+00  -2.7737398e+00  -9.8664169e-01  -1.2872034e+00   8.0620714e-01  -1.7647539e-01   3.8519917e+00   3.2082520e+00  -2.2361465e+00  -2.7444303e+00  -1.1947520e+00  -1.9677145e+00   2.2056274e+00   1.5752676e+00   6.1085367e+00   5.8096657e+00  -1.7144042e+00  -1.6007628e+00  -1.4017755e+00  -1.1692222e+00   2.6588542e+00   2.9608116e+00   4.8565607e+00   4.7944441e+00   5.2470121e+00   5.0645771e+00   4.2602000e+00   4.0435939e+00  -3.3896420e+00  -3.3499503e+00  -2.1829991e+00   2.8636112e+00   4.0963902e+00
  -3.0693187e+00  -2.5391351e+00  -2.5841841e+00  -4.0253729e+00  -1.3483986e+00  -2.7278611e+00   1.7285585e+00   1.6205045e+00   4.9241324e+00   4.2325560e+00  -2.1854757e+00  -2.6910874e+00  -4.0359301e-01  -3.4685732e-01   5.6869412e+00   4.3758188e+00  -3.2545790e+00  -3.1328815e+00   2.7355670e-01  -2.4039818e+00   3.9971319e+00  -2.8956529e+00  -4.2113790e+00  -2.9747828e+00  -3.6013531e+00  -1.9797262e+00  -3.0862125e+00  -1.1380459e+00  -1.8742588e+00   1.2758151e+00   6.3965296e-01  -3.1201352e+00  -3.5644542e+00  -2.0415362e+00  -2.6577362e+00  -2.1634300e-01  -5.3162534e-01   3.7532540e+00   3.1049827e+00  -2.6427490e+00  -1.0655199e+00  -1.6268372e+00  -2.7137674e+00  -8.9754553e-01  -1.2582085e+00   8.3928721e-01  -2.1769912e-01   3.7010933e+00   3.0887748e+00  -2.1658155e+00  -2.7809526e+00  -1.1233071e+00  -1.9423105e+00   2.1151014e+00   1.4245773e+00   5.8071328e+00   5.5959340e+00  -1.6550030e+00  -1.5363654e+00  -1.3428030e+00  -1.1511115e+00   2.5805038e+00   2.7524875e+00   4.6331068e+00   4.5189382e+00   5.0301281e+00   4.8105165e+00   4.1244651e+00   3.8938073e+00  -3.3681439e+00  -3.3444485e+00  -2.0381249e+00   2.9427262e+00   4.0051981e+00
  -3.0007838e+00  -2.4809092e+00  -2.4683148e+00  -3.9713534e+00  -1.2210783e+00  -2.6274914e+00   1.7137240e+00   1.6519382e+00   4.7955533e+00   4.1014162e+00  -2.0608334e+00  -2.5885104e+00  -3.6613024e-01  -3.2238890e-01   5.3915049e+00   4.1345631e+00  -3.2375297e+00  -2.9731769e+00   4.0852426e-01  -2.3386377e+00   3.9646255e+00  -2.8311395e+00  -4.1400413e+00  -2.8935274e+00  -3.5260879e+00  -1.8414620e+00  -2.9387554e+00  -1.0044085e+00  -1.7191744e+00   1.3610626e+00   7.5536000e-01  -3.0099577e+00  -3.4944512e+00  -1.9381097e+00  -2.6096882e+00  -1.4214541e-01  -4.5041896e-01   3.6519161e+00   3.1144434e+00  -2.4679252e+00  -9.0436495e-01  -1.5158318e+00  -2.6432113e+00  -8.1121267e-01  -1.2298076e+00   8.6562358e-01  -2.7066947e-01   3.5126143e+00   2.9498111e+00  -2.0747384e+00  -2.8019232e+00  -1.0513491e+00  -1.9282898e+00   2.0119997e+00   1.2478658e+00   5.4488917e+00   5.3288928e+00  -1.5925092e+00  -1.4710850e+00  -1.2773254e+00  -1.1356439e+00   2.4935070e+00   2.5107566e+00   4.3819333e+00   4.2063414e+00   4.7766758e+00   4.5227724e+00   3.9506570e+00   3.7197445e+00  -3.3093027e+00  -3.3011037e+00  -1.8633211e+00   2.9949966e+00   3.8784042e+00
  -2.9039964e+00  -2.3998770e+00  -2.3270868e+00  -3.8815569e+00  -1.0776228e+00  -2.5089702e+00   1.6865854e+00   1.6659059e+00   4.6171490e+00   3.9251991e+00  -1.9215138e+00  -2.4802948e+00  -3.3410393e-01  -3.1075042e-01   5.0625096e+00   3.8556312e+00  -3.1815390e+00  -2.7761759e+00   5.4823876e-01  -2.2501618e+00   3.8842064e+00  -2.7306115e+00  -4.0244287e+00  -2.7773425e+00  -3.4146723e+00  -1.6789423e+00  -2.7623166e+00  -8.5074281e-01  -1.5427339e+00   1.4426201e+00   8.6900939e-01  -2.8679980e+00  -3.3904158e+00  -1.8120065e+00  -2.5372857e+00  -5.9227580e-02  -3.6477934e-01   3.5140101e+00   3.0883657e+00  -2.2752382e+00  -7.2846769e-01  -1.3960804e+00  -2.5637745e+00  -7.2618209e-01  -1.2040339e+00   8.8664843e-01  -3.3795654e-01   3.2919251e+00   2.7899471e+00  -1.9619769e+00  -2.8065478e+00  -9.7723167e-01  -1.9248194e+00   1.9000675e+00   1.0467285e+00   5.0405723e+00   5.0091282e+00  -1.5255614e+00  -1.4060205e+00  -1.2048273e+00  -1.1256565e+00   2.4009226e+00   2.2383081e+00   4.1085497e+00   3.8585216e+00   4.4919654e+00   4.2035218e+00   3.7413031e+00   3.5226415e+00  -3.2119323e+00  -3.2185940e+00  -1.6610077e+00   3.0167676e+00   3.7161113e+00
  -2.7791280e+00  -2.2960788e+00  -2.1611904e+00  -3.7582029e+00  -9.1899029e-01  -2.3765630e+00   1.6491303e+00   1.6595471e+00   4.3907052e+00   3.7039496e+00  -1.7680119e+00  -2.3678194e+00  -3.0534116e-01  -3.1429301e-01   4.7068950e+00   3.5409463e+00  -3.0862726e+00  -2.5449876e+00   6.8915447e-01  -2.1391832e+00   3.7543489e+00  -2.5939070e+00  -3.8665084e+00  -2.6261362e+00  -3.2695681e+00  -1.4937443e+00  -2.5613712e+00  -6.7908172e-01  -1.3498392e+00   1.5196987e+00   9.7651513e-01  -2.6953944e+00  -3.2531883e+00  -1.6633806e+00  -2.4435872e+00   3.2567936e-02  -2.7881400e-01   3.3418413e+00   3.0247301e+00  -2.0676459e+00  -5.4217509e-01  -1.2674302e+00  -2.4772061e+00  -6.4132778e-01  -1.1825607e+00   9.0362378e-01  -4.2133604e-01   3.0454646e+00   2.6087380e+00  -1.8274628e+00  -2.7945191e+00  -8.9982806e-01  -1.9305116e+00   1.7830577e+00   8.2371475e-01   4.5909172e+00   4.6395951e+00  -1.4532312e+00  -1.3422768e+00  -1.1253278e+00  -1.1239003e+00   2.3055151e+00   1.9388897e+00   3.8188888e+00   3.4786383e+00   4.1822210e+00   3.8561502e+00   3.4999567e+00   3.3044575e+00  -3.0760528e+00  -3.0967914e+00  -1.4347758e+00   3.0054370e+00   3.5196482e+00
  -2.6275544e+00  -2.1705108e+00  -1.9721923e+00  -3.6043882e+00  -7.4701213e-01  -2.2346351e+00   1.6033928e+00   1.6310651e+00   4.1199846e+00   3.4398859e+00  -1.6016234e+00  -2.2523711e+00  -2.7792453e-01  -3.3468919e-01   4.3324485e+00   3.1939986e+00  -2.9525175e+00  -2.2839537e+00   8.2751549e-01  -2.0072937e+00   3.5757051e+00  -2.4220135e+00  -3.6693993e+00  -2.4410448e+00  -3.0941145e+00  -1.2884893e+00  -2.3410296e+00  -4.9245762e-01  -1.1458938e+00   1.5913815e+00   1.0740755e+00  -2.4944510e+00  -3.0846627e+00  -1.4933316e+00  -2.3321173e+00   1.3269401e-01  -1.9637691e-01   3.1390614e+00   2.9233575e+00  -1.8487606e+00  -3.5019677e-01  -1.1303532e+00  -2.3852673e+00  -5.5596494e-01  -1.1666337e+00   9.1758502e-01  -5.2166086e-01   2.7805080e+00   2.4067883e+00  -1.6721318e+00  -2.7661424e+00  -8.1865447e-01  -1.9435699e+00   1.6645833e+00   5.8221222e-01   4.1103821e+00   4.2255425e+00  -1.3751384e+00  -1.2809918e+00  -1.0394899e+00  -1.1329085e+00   2.2096405e+00   1.6171608e+00   3.5191069e+00   3.0710402e+00   3.8543620e+00   3.4851289e+00   3.2311153e+00   3.0678022e+00  -2.9029462e+00  -2.9367895e+00  -1.1892139e+00   2.9597359e+00   3.2916012e+00
  -2.4519096e+00  -2.0251912e+00  -1.7625583e+00  -3.4239679e+00  -5.6433105e-01  -2.0874806e+00   1.5514373e+00   1.5798466e+00   3.8107237e+00   3.1374048e+00  -1.4244815e+00  -2.1352421e+00  -2.5032484e-01  -3.7284981e-01   3.9475655e+00   2.8197366e+00  -2.7822002e+00  -1.9984700e+00   9.5962966e-01  -1.8570615e+00   3.3512544e+00  -2.2171112e+00  -3.4372645e+00  -2.2244450e+00  -2.8923832e+00  -1.0667478e+00  -2.1068188e+00  -2.9474353e-01  -9.3654966e-01   1.6567470e+00   1.1584109e+00  -2.2686211e+00  -2.8877591e+00  -1.3039245e+00  -2.2067324e+00   2.3994441e-01  -1.2089395e-01   2.9106649e+00   2.7859887e+00  -1.6227647e+00  -1.5741908e-01  -9.8599350e-01  -2.2897087e+00  -4.6990859e-01  -1.1570365e+00   9.2932130e-01  -6.3879286e-01   2.5049080e+00   2.1857656e+00  -1.4980160e+00  -2.7224492e+00  -7.3394113e-01  -1.9619694e+00   1.5479901e+00   3.2629997e-01   3.6107797e+00   3.7743105e+00  -1.2915314e+00  -1.2233702e+00  -9.4867705e-01  -1.1548627e+00   2.1151771e+00   1.2785199e+00   3.2153939e+00   2.6411160e+00   3.5157656e+00   3.0958442e+00   2.9401115e+00   2.8158409e+00  -2.6951686e+00  -2.7408889e+00  -9.2968165e-01   2.8799490e+00   3.0357961e+00
  -2.2560814e+00  -1.8631819e+00  -1.5356362e+00  -3.2214225e+00  -3.7427988e-01  -1.9391788e+00   1.4953553e+00   1.5065005e+00   3.4705245e+00   2.8029594e+00  -1.2395472e+00  -2.0178264e+00  -2.2148397e-01  -4.2888775e-01   3.5609867e+00   2.4243824e+00  -2.5783706e+00  -1.6947677e+00   1.0821401e+00  -1.6919981e+00   3.0863263e+00  -1.9825705e+00  -3.1751826e+00  -1.9799121e+00  -2.6690219e+00  -8.3288696e-01  -1.8644642e+00  -9.0438742e-02  -7.2745719e-01   1.7150034e+00   1.2269631e+00  -2.0224326e+00  -2.6663621e+00  -1.0981576e+00  -2.0714887e+00   3.5255263e-01  -5.5229206e-02   2.6629164e+00   2.6162445e+00  -1.3942929e+00   3.1293970e-02  -8.3616784e-01  -2.1922548e+00  -3.8348033e-01  -1.1540894e+00   9.3939082e-01  -7.7159711e-01   2.2268168e+00   1.9483448e+00  -1.3082822e+00  -2.6652728e+00  -6.4664205e-01  -1.9836528e+00   1.4362538e+00   6.0584228e-02   3.1048552e+00   3.2950041e+00  -1.2033312e+00  -1.1707143e+00  -8.5494842e-01  -1.1914625e+00   2.0235009e+00   9.2891750e-01   2.9137952e+00   2.1951091e+00   3.1740186e+00   2.6943924e+00   2.6329748e+00   2.5521817e+00  -2.4565147e+00  -2.5125418e+00  -6.6204824e-01   2.7680466e+00   2.7572219e+00
  -2.0451326e+00  -1.6885428e+00  -1.2955898e+00  -3.0017091e+00  -1.8070623e-01  -1.7934804e+00   1.4372688e+00   1.4128164e+00   3.1086350e+00   2.4448131e+00  -1.0505461e+00  -1.9016908e+00  -1.9084879e-01  -5.0212910e-01   3.1815244e+00   2.0151797e+00  -2.3451459e+00  -1.3796537e+00   1.1922690e+00  -1.5164731e+00   2.7884818e+00  -1.7228979e+00  -2.8889946e+00  -1.7121181e+00  -2.4290883e+00  -5.9187242e-01  -1.6196831e+00   1.1558316e-01  -5.2403184e-01   1.7656194e+00   1.2780371e+00  -1.7613614e+00  -2.4252145e+00  -8.7986978e-01  -1.9305164e+00   4.6833376e-01  -1.5973735e-03   2.4031935e+00   2.4194647e+00  -1.1682822e+00   2.1130324e-01  -6.8331214e-01  -2.0945858e+00  -2.9746434e-01  -1.1576784e+00   9.4816545e-01  -9.1799667e-01   1.9543961e+00   1.6980862e+00  -1.1072048e+00  -2.5972606e+00  -5.5838504e-01  -2.0067195e+00   1.3319082e+00  -2.0997211e-01   2.6057998e+00   2.7980662e+00  -1.1121289e+00  -1.1244392e+00  -7.6098641e-01  -1.2438022e+00   1.9355050e+00   5.7466522e-01   2.6200534e+00   1.7399071e+00   2.8366695e+00   2.2873503e+00   2.3162652e+00   2.2807482e+00  -2.1919309e+00  -2.2562522e+00  -3.9241054e-01   2.6277061e+00   2.4618936e+00
  -1.8251517e+00  -1.5062173e+00  -1.0472875e+00  -2.7701065e+00   1.2241765e-02  -1.6537261e+00   1.3793260e+00   1.3016404e+00   2.7356165e+00   2.0726731e+00  -8.6185320e-01  -1.7886026e+00  -1.5835591e-01  -5.9116836e-01   2.8177765e+00   1.6000916e+00  -2.0876133e+00  -1.0602354e+00   1.2880078e+00  -1.3355781e+00   2.4672420e+00  -1.4436278e+00  -2.5851338e+00  -1.4266746e+00  -2.1778836e+00  -3.4903212e-01  -1.3779908e+00   3.1834559e-01  -3.3124979e-01   1.8084293e+00   1.3108744e+00  -1.4916500e+00  -2.1697719e+00  -6.5359588e-01  -1.7879035e+00   5.8485489e-01   3.8476929e-02   2.1397431e+00   2.2024279e+00  -9.4979806e-01   3.7838961e-01  -5.3037639e-01  -1.9983221e+00  -2.1301575e-01  -1.1673082e+00   9.5589583e-01  -1.0750809e+00   1.6955216e+00   1.4392563e+00  -9.0006848e-01  -2.5218084e+00  -4.7136439e-01  -2.0295861e+00   1.2370008e+00  -4.8021580e-01   2.1267216e+00   2.2947648e+00  -1.0201399e+00  -1.0860628e+00  -6.6996057e-01  -1.3122700e+00   1.8516536e+00   2.2225030e-01   2.3394725e+00   1.2828181e+00   2.5109823e+00   1.8815307e+00   1.9968779e+00   2.0056410e+00  -1.9073758e+00  -1.9774334e+00  -1.2681127e-01   2.4642112e+00   2.1566506e+00
  -1.6030268e+00  -1.3218384e+00  -7.9614315e-01  -2.5320520e+00   2.0035496e-01  -1.5227907e+00   1.3236850e+00   1.1766830e+00   2.3629065e+00   1.6972204e+00  -6.7832420e-01  -1.6805058e+00  -1.2437151e-01  -6.9395945e-01   2.4778429e+00   1.1874654e+00  -1.8116867e+00  -7.4363146e-01   1.3682380e+00  -1.1549385e+00   2.1336718e+00  -1.1511559e+00  -2.2704339e+00  -1.1299232e+00  -1.9207854e+00  -1.0979900e-01  -1.1445292e+00   5.1303806e-01  -1.5348140e-01   1.8437009e+00   1.3256501e+00  -1.2200783e+00  -1.9060156e+00  -4.2437277e-01  -1.6475834e+00   6.9961836e-01   6.4155660e-02   1.8813536e+00   1.9729682e+00  -7.4384139e-01   5.2893081e-01  -3.8067267e-01  -1.9050000e+00  -1.3153050e-01  -1.1821695e+00   9.6278765e-01  -1.2392570e+00   1.4574941e+00   1.1766085e+00  -6.9299171e-01  -2.4429054e+00  -3.8818548e-01  -2.0510959e+00   1.1530810e+00  -7.4495868e-01   1.6800976e+00   1.7966341e+00  -9.3010829e-01  -1.0571632e+00  -5.8533678e-01  -1.3964704e+00   1.7720659e+00  -1.2183919e-01   2.0768033e+00   8.3134463e-01   2.2037035e+00   1.4837386e+00   1.6818281e+00   1.7309912e+00  -1.6096262e+00  -1.6822257e+00   1.2902471e-01   2.2842241e+00   1.8488956e+00
  -1.3861578e+00  -1.1414700e+00  -5.4791915e-01  -2.2929778e+00   3.7960923e-01  -1.4030527e+00   1.2724740e+00   1.0422661e+00   2.0022972e+00   1.3295557e+00  -5.0508261e-01  -1.5794468e+00  -8.9599374e-02  -8.0793172e-01   2.1690471e+00   7.8567863e-01  -1.5239229e+00  -4.3669355e-01   1.4327670e+00  -9.8048520e-01   1.7998310e+00  -8.5252505e-01  -1.9519240e+00  -8.2868528e-01  -1.6630876e+00   1.2055165e-01  -9.2392051e-01   6.9526398e-01   5.6324573e-03   1.8721509e+00   1.3233946e+00  -9.5369971e-01  -1.6402311e+00  -1.9750869e-01  -1.5132344e+00   8.1024122e-01   7.5246033e-02   1.6369535e+00   1.7395072e+00  -5.5514979e-01   6.6004974e-01  -2.3768520e-01  -1.8160406e+00  -5.4490092e-02  -1.2012149e+00   9.6907812e-01  -1.4064319e+00   1.2467637e+00   9.1513360e-01  -4.9267995e-01  -2.3649008e+00  -3.1167179e-01  -2.0705695e+00   1.0812118e+00  -9.9911803e-01   1.2772272e+00   1.3148986e+00  -8.4516966e-01  -1.0392997e+00  -5.1064455e-01  -1.4951843e+00   1.6966147e+00  -4.5127341e-01   1.8361512e+00   3.9296115e-01   1.9208453e+00   1.1005360e+00   1.3780112e+00   1.4608114e+00  -1.3060407e+00  -1.3772814e+00   3.6992055e-01   2.0954354e+00   1.5462849e+00
  -1.1821134e+00  -9.7129571e-01  -3.0849660e-01  -2.0581467e+00   5.4639983e-01  -1.2963773e+00   1.2277302e+00   9.0303409e-01   1.6653567e+00   9.8059750e-01  -3.4727055e-01  -1.4874581e+00  -5.4957871e-02  -9.3011832e-01   1.8976823e+00   4.0279239e-01  -1.2312998e+00  -1.4574516e-01   1.4822768e+00  -8.1819069e-01   1.4781257e+00  -5.5516595e-01  -1.6366129e+00  -5.2998197e-01  -1.4098458e+00   3.3715355e-01  -7.2014570e-01   8.6124992e-01   1.4325896e-01   1.8949046e+00   1.3058461e+00  -6.9954884e-01  -1.3787591e+00   2.1670933e-02  -1.3881809e+00   9.1461468e-01   7.2129722e-02   1.4151646e+00   1.5105341e+00  -3.8800001e-01   7.6972753e-01  -1.0485745e-01  -1.7327097e+00   1.6706462e-02  -1.2232293e+00   9.7510189e-01  -1.5722103e+00   1.0686834e+00   6.5980399e-01  -3.0611444e-01  -2.2922070e+00  -2.4464756e-01  -2.0877833e+00   1.0220095e+00  -1.2378417e+00   9.2772412e-01   8.5991764e-01  -7.6867473e-01  -1.0338980e+00  -4.4922125e-01  -1.6063662e+00   1.6250341e+00  -7.6002407e-01   1.6209086e+00  -2.5096898e-02   1.6674943e+00   7.3802483e-01   1.0919612e+00   1.1988526e+00  -1.0042817e+00  -1.0695250e+00   5.9143090e-01   1.9061156e+00   1.2563820e+00
  -9.9826218e-01  -8.1728507e-01  -8.3627472e-02  -1.8324919e+00   6.9774603e-01  -1.2041123e+00   1.1913138e+00   7.6364564e-01   1.3628270e+00   6.6046416e-01  -2.0977907e-01  -1.4064192e+00  -2.1442661e-02  -1.0572834e+00   1.6687828e+00   4.6223549e-02  -9.4096757e-01   1.2364523e-01   1.5181890e+00  -6.7378868e-01   1.1805972e+00  -2.6660813e-01  -1.3312643e+00  -2.4074186e-01  -1.1657353e+00   5.3577255e-01  -5.3645040e-01   1.0080031e+00   2.5740828e-01   1.9134013e+00   1.2752473e+00  -4.6433736e-01  -1.1277311e+00   2.2808324e-01  -1.2753043e+00   1.0110316e+00   5.5672338e-02   1.2238282e+00   1.2940638e+00  -2.4602104e-01   8.5687696e-01   1.4630547e-02  -1.6560697e+00   8.0904951e-02  -1.2468909e+00   9.8133879e-01  -1.7320965e+00   9.2730092e-01   4.1532277e-01  -1.4019562e-01  -2.2289706e+00  -1.8971099e-01  -2.1028855e+00   9.7569727e-01  -1.4566186e+00   6.3907169e-01   4.4068753e-01  -7.0398552e-01  -1.0421083e+00  -4.0395440e-01  -1.7271822e+00   1.5570247e+00  -1.0424911e+00   1.4337102e+00  -4.1603024e-01   1.4476521e+00   4.0165697e-01   8.2960676e-01   9.4847130e-01  -7.1201642e-01  -7.6589836e-01   7.8997086e-01   1.7245910e+00   9.8629593e-01
  -8.4139847e-01  -6.8486070e-01   1.2131811e-01  -1.6204623e+00   8.3145047e-01  -1.1270888e+00   1.1648085e+00   6.2847227e-01   1.1040416e+00   3.7788690e-01  -9.6973381e-02  -1.3379121e+00   1.0015496e-02  -1.1860378e+00   1.4859449e+00  -2.7754446e-01  -6.5998244e-01   3.6684806e-01   1.5424625e+00  -5.5249100e-01   9.1820193e-01   5.8243354e-03  -1.0421743e+00   3.2488414e-02  -9.3492334e-01   7.1298743e-01  -3.7527811e-01   1.1334082e+00   3.4692845e-01   1.9292538e+00   1.2341064e+00  -2.5415348e-01  -8.9280271e-01   4.1713703e-01  -1.1769566e+00   1.0982716e+00   2.7122923e-02   1.0695461e+00   1.0971155e+00  -1.3202905e-01   9.2137534e-01   1.1807418e-01  -1.5869251e+00   1.3733769e-01  -1.2708169e+00   9.8843635e-01  -1.8816869e+00   8.2520223e-01   1.8589640e-01  -1.3645808e-03  -2.1787422e+00  -1.4901405e-01  -2.1162543e+00   9.4217146e-01  -1.6513760e+00   4.1627241e-01   6.4430185e-02  -6.5425747e-01  -1.0646491e+00  -3.7704527e-01  -1.8540858e+00   1.4923530e+00  -1.2936141e+00   1.2764138e+00  -7.7365606e-01   1.2641175e+00   9.6076139e-02   5.9604788e-01   7.1251774e-01  -4.3660393e-01  -4.7310632e-01   9.6288694e-01   1.5586882e+00   7.4232865e-01
  -7.1738857e-01  -5.7859629e-01   3.0159379e-01  -1.4258806e+00   9.4620067e-01  -1.0656274e+00   1.1494116e+00   5.0132281e-01   8.9640052e-01   1.3969088e-01  -1.2432319e-02  -1.2830894e+00   3.8686100e-02  -1.3129363e+00   1.3511986e+00  -5.6320118e-01  -3.9504021e-01   5.8030415e-01   1.5573413e+00  -4.5872110e-01   7.0013446e-01   2.5531546e-01  -7.7495962e-01   2.8381309e-01  -7.2095924e-01   8.6631769e-01  -2.3823219e-01   1.2362615e+00   4.1146565e-01   1.9440763e+00   1.1849431e+00  -7.4181017e-02  -6.7890244e-01   5.8495319e-01  -1.0948891e+00   1.1756387e+00  -1.1988756e-02   9.5726985e-01   9.2524654e-01  -4.7892627e-02   9.6405650e-01   2.0343048e-01  -1.5257688e+00   1.8573100e-01  -1.2935935e+00   9.9720437e-01  -2.0168490e+00   7.6341755e-01  -2.4955687e-02   1.0477073e-01  -2.1441819e+00  -1.2406653e-01  -2.1283235e+00   9.2107004e-01  -1.8185665e+00   2.6161820e-01  -2.6370710e-01  -6.2222301e-01  -1.1016509e+00  -3.6981397e-01  -1.9829306e+00   1.4309364e+00  -1.5089730e+00   1.1501054e+00  -1.0925712e+00   1.1184175e+00  -1.7500478e-01   3.9536006e-01   4.9324757e-01  -1.8479338e-01  -1.9737350e-01   1.1084711e+00   1.4151867e+00   5.2965528e-01
  -6.3086352e-01  -5.0196562e-01   4.5329281e-01  -1.2518194e+00   1.0416070e+00  -1.0195495e+00   1.1458314e+00   3.8521674e-01   7.4494781e-01  -4.9613036e-02   4.1282304e-02  -1.2425669e+00   6.4153813e-02  -1.4345537e+00   1.2649472e+00  -8.0678908e-01  -1.5222178e-01   7.6159939e-01   1.5650831e+00  -3.9588187e-01   5.3324666e-01   4.7583898e-01  -5.3436605e-01   5.0821915e-01  -5.2668903e-01   9.9429097e-01  -1.2606732e-01   1.3162444e+00   4.5139735e-01   1.9593009e+00   1.1300462e+00   7.1542524e-02  -4.9001095e-01   7.2854164e-01  -1.0301912e+00   1.2429532e+00  -5.9949316e-02   8.8997343e-01   7.8218057e-01   5.5619703e-03   9.8666313e-01   2.6946249e-01  -1.4727322e+00   2.2636690e-01  -1.3137936e+00   1.0085817e+00  -2.1338742e+00   7.4139776e-01  -2.1454475e-01   1.7377725e-01  -2.1268263e+00  -1.1558018e-01  -2.1393924e+00   9.1183808e-01  -1.9552456e+00   1.7460003e-01  -5.4082373e-01  -6.0999260e-01  -1.1525238e+00  -3.8256595e-01  -2.1091133e+00   1.3729116e+00  -1.6848786e+00   1.0551296e+00  -1.3682976e+00   1.0107943e+00  -4.0888999e-01   2.3044362e-01   2.9226508e-01   3.7554555e-02   5.5773043e-02   1.2259243e+00   1.2993302e+00   3.5206118e-01
  -5.8497715e-01  -4.5715856e-01   5.7352257e-01  -1.1005036e+00   1.1181733e+00  -9.8819697e-01   1.1542011e+00   2.8222233e-01   6.5207863e-01  -1.8809397e-01   6.2810340e-02  -1.2163525e+00   8.6402901e-02  -1.5475432e+00   1.2259732e+00  -1.0058171e+00   6.3230940e-02   9.0948117e-01   1.5676943e+00  -3.6617434e-01   4.2161155e-01   6.6240281e-01  -3.2411092e-01   7.0175875e-01  -3.5419777e-01   1.0964496e+00  -3.8709871e-02   1.3738445e+00   4.6774641e-01   1.9760015e+00   1.0712665e+00   1.8031419e-01  -3.2898700e-01   8.4592355e-01  -9.8325377e-01   1.3004997e+00  -1.1494821e-01   8.6844075e-01   6.6956222e-01   2.8599270e-02   9.9176061e-01   3.1582809e-01  -1.4275500e+00   2.6009369e-01  -1.3299886e+00   1.0235786e+00  -2.2296090e+00   7.5706625e-01  -3.8110065e-01   2.0268023e-01  -2.1269431e+00  -1.2336850e-01  -2.1494520e+00   9.1378308e-01  -2.0591386e+00   1.5196848e-01  -7.6630211e-01  -6.1888826e-01  -1.2158637e+00  -4.1453254e-01  -2.2277451e+00   1.3186803e+00  -1.8184595e+00   9.9114073e-01  -1.5974087e+00   9.4024992e-01  -6.0395169e-01   1.0292578e-01   1.1050082e-01   2.2570321e-01   2.8168404e-01   1.3152784e+00   1.2144351e+00   2.1175671e-01
  -5.8124360e-01  -4.4497427e-01   6.6052768e-01  -9.7324738e-01   1.1772090e+00  -9.7046217e-01   1.1740236e+00   1.9337318e-01   6.1740485e-01  -2.7649972e-01   5.2119731e-02  -1.2038113e+00   1.0586301e-01  -1.6486814e+00   1.2315171e+00  -1.1593049e+00   2.4709657e-01   1.0238181e+00   1.5667045e+00  -3.7047967e-01   3.6626771e-01   8.1124100e-01  -1.4676907e-01   8.6167220e-01  -2.0478517e-01   1.1732976e+00   2.4691790e-02   1.4102353e+00   4.6208421e-01   1.9947499e+00   1.0098679e+00   2.5088564e-01  -1.9745514e-01   9.3619165e-01  -9.5375874e-01   1.3489411e+00  -1.7514929e-01   8.9118913e-01   5.8686129e-01   2.2570401e-02   9.8261312e-01   3.4310833e-01  -1.3895431e+00   2.8828374e-01  -1.3407595e+00   1.0432013e+00  -2.3015560e+00   8.0694452e-01  -5.2380123e-01   1.9016674e-01  -2.1434845e+00  -1.4631191e-01  -2.1580445e+00   9.2611686e-01  -2.1286970e+00   1.8794313e-01  -9.4170877e-01  -6.4932224e-01  -1.2894171e+00  -4.6389028e-01  -2.3338453e+00   1.2689282e+00  -1.9077425e+00   9.5717147e-01  -1.7776352e+00   9.0464893e-01  -7.5964638e-01   1.3122945e-02  -5.1775307e-02   3.7621808e-01   4.7672102e-01   1.3772883e+00   1.1616377e+00   1.0928348e-01
  -6.1946361e-01  -4.6479528e-01   7.1375306e-01  -8.7043552e-01   1.2206855e+00  -9.6483343e-01   1.2041554e+00   1.1867012e-01   6.3778813e-01  -3.1817656e-01   1.0564131e-02  -1.2036713e+00   1.2341626e-01  -1.7349125e+00   1.2774220e+00  -1.2677574e+00   3.9630122e-01   1.1055092e+00   1.5630012e+00  -4.0831410e-01   3.6516745e-01   9.1994245e-01  -3.7128057e-03   9.8644532e-01  -7.8976679e-02   1.2261957e+00   6.5689754e-02   1.4271295e+00   4.3643100e-01   2.0155176e+00   9.4645162e-01   2.8350635e-01  -9.5763254e-02   9.9950631e-01  -9.4070183e-01   1.3892100e+00  -2.3874580e-01   9.5454020e-01   5.3144176e-01  -1.0144043e-02   9.6302361e-01   3.5277135e-01  -1.3576303e+00   3.1274230e-01  -1.3447175e+00   1.0683659e+00  -2.3479501e+00   8.8634737e-01  -6.4274215e-01   1.3669212e-01  -2.1741470e+00  -1.8239419e-01  -2.1641823e+00   9.4798059e-01  -2.1631404e+00   2.7456052e-01  -1.0705689e+00  -7.0073049e-01  -1.3701148e+00  -5.2785735e-01  -2.4225541e+00   1.2246119e+00  -1.9517293e+00   9.5170803e-01  -1.9079477e+00   9.0086825e-01  -8.7650036e-01  -3.9935041e-02  -1.9490831e-01   4.8707618e-01   6.3833655e-01   1.4133067e+00   1.1398026e+00   4.3520522e-02
  -6.9774217e-01  -5.1464195e-01   7.3384517e-01  -7.9155118e-01   1.2510566e+00  -9.6945436e-01   1.2428360e+00   5.7170209e-02   7.0754199e-01  -3.1881208e-01  -5.9135470e-02  -1.2140682e+00   1.4036065e-01  -1.8033967e+00   1.3583359e+00  -1.3330716e+00   5.0898450e-01   1.1563497e+00   1.5567461e+00  -4.7786064e-01   4.1333418e-01   9.8750948e-01   1.0488818e-01   1.0758014e+00   2.3429312e-02   1.2572144e+00   8.6435255e-02   1.4266184e+00   3.9316066e-01   2.0376380e+00   8.8096576e-01   2.7988618e-01  -2.3015800e-02   1.0370308e+00  -9.4245065e-01   1.4223849e+00  -3.0399633e-01   1.0528363e+00   4.9879532e-01  -6.6241804e-02   9.3714213e-01   3.4707623e-01  -1.3303679e+00   3.3557563e-01  -1.3405355e+00   1.0998087e+00  -2.3678047e+00   9.8963504e-01  -7.3885048e-01   4.4480857e-02  -2.2155316e+00  -2.2880793e-01  -2.1663325e+00   9.7845333e-01  -2.1624806e+00   4.0213733e-01  -1.1580305e+00  -7.7156551e-01  -1.4541771e+00  -6.0285551e-01  -2.4893558e+00   1.1869104e+00  -1.9504624e+00   9.7276657e-01  -1.9886099e+00   9.2498331e-01  -9.5606399e-01  -5.8420363e-02  -3.1978364e-01   5.5770033e-01   7.6509880e-01   1.4251536e+00   1.1456063e+00   1.1789736e-02
  -8.1259795e-01  -5.9130474e-01   7.2259108e-01  -7.3525520e-01   1.2710546e+00  -9.8219784e-01   1.2877643e+00   7.1558802e-03   8.1878738e-01  -2.8601630e-01  -1.5298994e-01  -1.2326247e+00   1.5833692e-01  -1.8515713e+00   1.4679605e+00  -1.3583786e+00   5.8450131e-01   1.1788671e+00   1.5473839e+00  -5.7607694e-01   5.0321762e-01   1.0143457e+00   1.8000438e-01   1.1306302e+00   1.0327989e-01   1.2689573e+00   8.9557752e-02   1.4110139e+00   3.3491514e-01   2.0598338e+00   8.1279967e-01   2.4307827e-01   2.2818491e-02   1.0508119e+00  -9.5683851e-01   1.4495683e+00  -3.6924275e-01   1.1787878e+00   4.8292760e-01  -1.4165207e-01   9.0924708e-01   3.2892446e-01  -1.3060192e+00   3.5903077e-01  -1.3269917e+00   1.1380040e+00  -2.3609278e+00   1.1105075e+00  -8.1374933e-01  -8.2579926e-02  -2.2633891e+00  -2.8212138e-01  -2.1624710e+00   1.0165450e+00  -2.1275224e+00   5.5981926e-01  -1.2104406e+00  -8.5935040e-01  -1.5372883e+00  -6.8472226e-01  -2.5302975e+00   1.1571434e+00  -1.9050728e+00   1.0179593e+00  -2.0211952e+00   9.7247414e-01  -1.0008378e+00  -4.5571044e-02  -4.2772873e-01   5.8891676e-01   8.5666106e-01   1.4149927e+00   1.1737938e+00   1.0052487e-02
  -9.5915264e-01  -6.9054502e-01   6.8280298e-01  -6.9951236e-01   1.2834792e+00  -1.0007504e+00   1.3362161e+00  -3.3627417e-02   9.6193773e-01  -2.2876991e-01  -2.6592141e-01  -1.2565660e+00   1.7922288e-01  -1.8772280e+00   1.5993275e+00  -1.3478331e+00   6.2336320e-01   1.1761332e+00   1.5337378e+00  -6.9887227e-01   6.2522060e-01   1.0021746e+00   2.2362514e-01   1.1528604e+00   1.6195737e-01   1.2643669e+00   7.8031544e-02   1.3827008e+00   2.6453236e-01   2.0803066e+00   7.4095631e-01   1.7729026e-01   4.4731442e-02   1.0436158e+00  -9.8128950e-01   1.4717715e+00  -4.3290943e-01   1.3239261e+00   4.7687096e-01  -2.3172301e-01   8.8351059e-01   3.0166966e-01  -1.2826522e+00   3.8532025e-01  -1.3030253e+00   1.1830919e+00  -2.3279071e+00   1.2423206e+00  -8.6958283e-01  -2.3914820e-01  -2.3129341e+00  -3.3849275e-01  -2.1502070e+00   1.0611774e+00  -2.0598430e+00   7.3617417e-01  -1.2348633e+00  -9.6079081e-01  -1.6148270e+00  -7.6895481e-01  -2.5422013e+00   1.1366537e+00  -1.8177999e+00   1.0845465e+00  -2.0085618e+00   1.0384345e+00  -1.0141678e+00  -5.5124121e-03  -5.2039915e-01   5.8284110e-01   9.1368163e-01   1.3852197e+00   1.2175858e+00   3.3182804e-02
  -1.1313935e+00  -8.0735541e-01   6.1815446e-01  -6.8175817e-01   1.2909949e+00  -1.0227020e+00   1.3851954e+00  -6.7685136e-02   1.1262785e+00  -1.5677946e-01  -3.9201773e-01  -1.2828616e+00   2.0499980e-01  -1.8786033e+00   1.7450895e+00  -1.3063560e+00   6.2712424e-01   1.1515706e+00   1.5141883e+00  -8.4134234e-01   7.6835596e-01   9.5389890e-01   2.3858551e-01   1.1452888e+00   2.0124768e-01   1.2465280e+00   5.5036119e-02   1.3440114e+00   1.8498828e-01   2.0968829e+00   6.6428589e-01   8.7636343e-02   4.6444884e-02   1.0187326e+00  -1.0129682e+00   1.4898177e+00  -4.9348772e-01   1.4791262e+00   4.7328424e-01  -3.3143485e-01   8.6375832e-01   2.6890146e-01  -1.2582579e+00   4.1644537e-01  -1.2677975e+00   1.2348245e+00  -2.2700621e+00   1.3784024e+00  -9.0881515e-01  -4.1872192e-01  -2.3591953e+00  -3.9391429e-01  -2.1269542e+00   1.1111581e+00  -1.9617375e+00   9.1979181e-01  -1.2385687e+00  -1.0719376e+00  -1.6821344e+00  -8.5096503e-01  -2.5228440e+00   1.1266662e+00  -1.6919725e+00   1.1694710e+00  -1.9547797e+00   1.1177689e+00  -1.0001122e+00   5.6951395e-02  -5.9965349e-01   5.4270273e-01   9.3770152e-01   1.3383714e+00   1.2692097e+00   7.5297466e-02
  -1.3224894e+00  -9.3626138e-01   5.3298047e-01  -6.7909273e-01   1.2959505e+00  -1.0456362e+00   1.4316062e+00  -9.7463830e-02   1.3006009e+00  -7.9788296e-02  -5.2484825e-01  -1.3083907e+00   2.3759976e-01  -1.8544762e+00   1.8978057e+00  -1.2393481e+00   5.9822443e-01   1.1087606e+00   1.4869111e+00  -9.9804553e-01   9.2098442e-01   8.7340805e-01   2.2835449e-01   1.1113755e+00   2.2319743e-01   1.2184792e+00   2.3817928e-02   1.2971255e+00   9.9351914e-02   2.1071998e+00   5.8175621e-01  -2.0154326e-02   3.2141598e-02   9.7976199e-01  -1.0489439e+00   1.5042670e+00  -5.4950914e-01   1.6351590e+00   4.6509233e-01  -4.3562564e-01   8.5323933e-01   2.3421756e-01  -1.2308812e+00   4.5403305e-01  -1.2207494e+00   1.2925316e+00  -2.1893641e+00   1.5123504e+00  -9.3401786e-01  -6.1399969e-01  -2.3973755e+00  -4.4446668e-01  -2.0901414e+00   1.1651512e+00  -1.8361422e+00   1.0998472e+00  -1.2285345e+00  -1.1883894e+00  -1.7347982e+00  -9.2632934e-01  -2.4710981e+00   1.1281294e+00  -1.5319420e+00   1.2693772e+00  -1.8650016e+00   1.2053648e+00  -9.6328011e-01   1.3656298e-01  -6.6742608e-01   4.7262153e-01   9.3099115e-01   1.2770542e+00   1.3205069e+00   1.3011936e-01
  -1.5251391e+00  -1.0716453e+00   4.3205329e-01  -6.8848721e-01   1.3002341e+00  -1.0672126e+00   1.4724330e+00  -1.2504589e-01   1.4738443e+00  -6.8957019e-03  -6.5782104e-01  -1.3301194e+00   2.7873989e-01  -1.8042635e+00   2.0502081e+00  -1.1523907e+00   5.3980311e-01   1.0512658e+00   1.4501513e+00  -1.1633007e+00   1.0715765e+00   7.6535156e-01   1.9680043e-01   1.0550231e+00   2.2997101e-01   1.1830456e+00  -1.2439828e-02   1.2440003e+00   1.0749657e-02   2.1089132e+00   4.9273130e-01  -1.4005271e-01   6.1785769e-03   9.3039628e-01  -1.0863545e+00   1.5153694e+00  -5.9951249e-01   1.7832318e+00   4.4611069e-01  -5.3921846e-01   8.5442158e-01   2.0100065e-01  -1.1987537e+00   4.9919721e-01  -1.1616503e+00   1.3551100e+00  -2.0883253e+00   1.6382918e+00  -9.4766263e-01  -8.1728224e-01  -2.4231858e+00  -4.8656312e-01  -2.0374360e+00   1.2216533e+00  -1.6865297e+00   1.2665925e+00  -1.2109898e+00  -1.3055207e+00  -1.7689288e+00  -9.9101774e-01  -2.3870158e+00   1.1415584e+00  -1.3429611e+00   1.3806223e+00  -1.7452811e+00   1.2962382e+00  -9.0864632e-01   2.2784015e-01  -7.2560362e-01   3.7735539e-01   8.9637723e-01   1.2038938e+00   1.3635702e+00   1.9134899e-01
  -1.7319346e+00  -1.2080696e+00   3.2034684e-01  -7.0698505e-01   1.3051669e+00  -1.0852403e+00   1.5049134e+00  -1.5187902e-01   1.6357050e+00   5.4061531e-02  -7.8455507e-01  -1.3452773e+00   3.2975436e-01  -1.7281025e+00   2.1954379e+00  -1.0509547e+00   4.5549763e-01   9.8247528e-01   1.4025034e+00  -1.3314861e+00   1.2094425e+00   6.3489020e-01   1.4795170e-01   9.8035330e-01   2.2371859e-01   1.1427017e+00  -5.0734044e-02   1.1863290e+00  -7.7666701e-02   2.0999110e+00   3.9722646e-01  -2.6604795e-01  -2.7195693e-02   8.7421215e-01  -1.1225641e+00   1.5230462e+00  -6.4201462e-01   1.9154767e+00   4.1160047e-01  -6.3743996e-01   8.6882794e-01   1.7221546e-01  -1.1604170e+00   5.5243564e-01  -1.0906309e+00   1.4210369e+00  -1.9698651e+00   1.7510907e+00  -9.5193505e-01  -1.0208857e+00  -2.4331310e+00  -5.1716530e-01  -1.9669590e+00   1.2789787e+00  -1.5167873e+00   1.4117479e+00  -1.1910424e+00  -1.4187187e+00  -1.7814056e+00  -1.0415930e+00  -2.2718535e+00   1.1668923e+00  -1.1310113e+00   1.4992879e+00  -1.6023441e+00   1.3856478e+00  -8.4135049e-01   3.2529712e-01  -7.7591455e-01   2.6203606e-01   8.3706481e-01   1.1215002e+00   1.3913565e+00   2.5301862e-01
  -1.9357095e+00  -1.3405721e+00   2.0280363e-01  -7.3188112e-01   1.3114497e+00  -1.0977354e+00   1.5266949e+00  -1.7856831e-01   1.7771721e+00   9.7016418e-02  -8.9923642e-01  -1.3515226e+00   3.9143517e-01  -1.6269105e+00   2.3272424e+00  -9.4013540e-01   3.4924271e-01   9.0548017e-01   1.3431685e+00  -1.4973179e+00   1.3253795e+00   4.8744204e-01   8.5771123e-02   8.9149722e-01   2.0646516e-01   1.0994731e+00  -8.8340318e-02   1.1255290e+00  -1.6275439e-01   2.0785122e+00   2.9610949e-01  -3.9244781e-01  -6.4097857e-02   8.1448629e-01  -1.1552921e+00   1.5269029e+00  -6.7549155e-01   2.0253563e+00   3.5870352e-01  -7.2601864e-01   8.9692601e-01   1.5023949e-01  -1.1148235e+00   6.1356952e-01  -1.0081932e+00   1.4884074e+00  -1.8371606e+00   1.8464989e+00  -9.4858811e-01  -1.2175391e+00  -2.4247158e+00  -5.3395597e-01  -1.8774774e+00   1.3352619e+00  -1.3310816e+00   1.5287747e+00  -1.1724138e+00  -1.5236129e+00  -1.7700737e+00  -1.0753693e+00  -2.1280317e+00   1.2033858e+00  -9.0258131e-01   1.6212059e+00  -1.4433175e+00   1.4691868e+00  -7.6649157e-01   4.2364886e-01  -8.1983850e-01   1.3191236e-01   7.5646576e-01   1.0324465e+00   1.3982267e+00   3.0980565e-01
  -2.1298570e+00  -1.4649113e+00   8.4116268e-02  -7.6086362e-01   1.3191561e+00  -1.1029671e+00   1.5359618e+00  -2.0475470e-01   1.8909567e+00   1.1802761e-01  -9.9692889e-01  -1.3470785e+00   4.6389918e-01  -1.5024131e+00   2.4401298e+00  -8.2443728e-01   2.2508399e-01   8.2298599e-01   1.2721618e+00  -1.6560897e+00   1.4121890e+00   3.2843776e-01   1.3960751e-02   7.9241149e-01   1.8002876e-01   1.0548814e+00  -1.2289073e-01   1.0627554e+00  -2.4142267e-01   2.0436347e+00   1.9122226e-01  -5.1414354e-01  -1.0122080e-01   7.5404559e-01  -1.1827146e+00   1.5262704e+00  -6.9838078e-01   2.1079598e+00   2.8671674e-01  -8.0135580e-01   9.3808029e-01   1.3673930e-01  -1.0614105e+00   6.8173055e-01  -9.1520055e-01   1.5549976e+00  -1.6934947e+00   1.9212440e+00  -9.3884631e-01  -1.4007362e+00  -2.3965632e+00  -5.3545739e-01  -1.7685502e+00   1.3884806e+00  -1.1337222e+00   1.6130210e+00  -1.1573080e+00  -1.6162807e+00  -1.7338781e+00  -1.0905245e+00  -1.9590339e+00   1.2495490e+00  -6.6441269e-01   1.7420046e+00  -1.2754366e+00   1.5428546e+00  -6.8892928e-01   5.1798920e-01  -8.5854192e-01  -7.8843766e-03   6.5804599e-01   9.3925325e-01   1.3803731e+00   3.5728626e-01
  -2.3085956e+00  -1.5777399e+00  -3.1464753e-02  -7.9210919e-01   1.3277779e+00  -1.0994906e+00   1.5315306e+00  -2.2909593e-01   1.9717928e+00   1.1545647e-01  -1.0738135e+00  -1.3308316e+00   5.4649502e-01  -1.3571375e+00   2.5294867e+00  -7.0762187e-01   8.7016704e-02   7.3726279e-01   1.1904480e+00  -1.8038589e+00   1.4650325e+00   1.6309828e-01  -6.4189998e-02   6.8673164e-01   1.4597231e-01   1.0099353e+00  -1.5242999e-01   9.9893672e-01  -3.1068951e-01   1.9949220e+00   8.5404458e-02  -6.2682372e-01  -1.3598460e-01   6.9515938e-01  -1.2035269e+00   1.5202740e+00  -7.0911115e-01   2.1601768e+00   1.9717914e-01  -8.6065930e-01   9.9057234e-01   1.3260204e-01  -1.0001371e+00   7.5539881e-01  -8.1284815e-01   1.6183520e+00  -1.5421154e+00   1.9730607e+00  -9.2337328e-01  -1.5650233e+00  -2.3484377e+00  -5.2108872e-01  -1.6406232e+00   1.4365034e+00  -9.2903357e-01   1.6617442e+00  -1.1464213e+00  -1.6934184e+00  -1.6729271e+00  -1.0861607e+00  -1.7692535e+00   1.3031464e+00  -4.2322668e-01   1.8571853e+00  -1.1057443e+00   1.6031185e+00  -6.1310619e-01   6.0394103e-01  -8.9284569e-01  -1.5254050e-01   5.4519987e-01   8.4437567e-01   1.3360949e+00   3.9211542e-01
  -2.4671687e+00  -1.6766950e+00  -1.4028697e-01  -8.2432489e-01   1.3363183e+00  -1.0861723e+00   1.5129079e+00  -2.4935694e-01   2.0165950e+00   8.9953433e-02  -1.1273386e+00  -1.3023821e+00   6.3776453e-01  -1.1943664e+00   2.5916549e+00  -5.9263198e-01  -6.1142017e-02   6.5013505e-01   1.0999928e+00  -1.9375691e+00   1.4816088e+00  -3.7540091e-03  -1.4590348e-01   5.7767017e-01   1.0559127e-01   9.6516724e-01  -1.7544918e-01   9.3483014e-01  -3.6775504e-01   1.9328187e+00  -1.7589663e-02  -7.2712521e-01  -1.6661804e-01   6.3948066e-01  -1.2169656e+00   1.5079286e+00  -7.0616524e-01   2.1807471e+00   9.3760918e-02  -9.0203540e-01   1.0516877e+00   1.3792474e-01  -9.3148475e-01   8.3248980e-01  -7.0261793e-01   1.6758946e+00  -1.3861159e+00   2.0006748e+00  -9.0230791e-01  -1.7062010e+00  -2.2811755e+00  -4.9116133e-01  -1.4950621e+00   1.4771649e+00  -7.2123759e-01   1.6740237e+00  -1.1390938e+00  -1.7524653e+00  -1.5884807e+00  -1.0623081e+00  -1.5637997e+00   1.3612626e+00  -1.8545167e-01   1.9622326e+00  -9.4080334e-01   1.6469699e+00  -5.4290109e-01   6.7777307e-01  -9.2322557e-01  -2.9771762e-01   4.2115785e-01   7.5018842e-01   1.2659136e+00   4.1212351e-01
  -2.6019696e+00  -1.7604002e+00  -2.3940832e-01  -8.5673685e-01   1.3434224e+00  -1.0622111e+00   1.4803112e+00  -2.6260535e-01   2.0244728e+00   4.4258442e-02  -1.1562742e+00  -1.2620421e+00   7.3547369e-01  -1.0180548e+00   2.6239773e+00  -4.8159743e-01  -2.1584339e-01   5.6300800e-01   1.0037211e+00  -2.0551049e+00   1.4621441e+00  -1.6784281e-01  -2.2895647e-01   4.6796145e-01   5.9935626e-02   9.2071050e-01  -1.9089813e-01   8.7108689e-01  -4.1009111e-01   1.8585895e+00  -1.1327945e-01  -8.1271798e-01  -1.9216806e-01   5.8803760e-01  -1.2227925e+00   1.4882501e+00  -6.8817515e-01   2.1701871e+00  -1.8038038e-02  -9.2453355e-01   1.1178660e+00   1.5206366e-01  -8.5642106e-01   9.1048699e-01  -5.8622653e-01   1.7250601e+00  -1.2283501e+00   2.0037459e+00  -8.7536681e-01  -1.8214354e+00  -2.1965391e+00  -4.4681425e-01  -1.3341240e+00   1.5083644e+00  -5.1436008e-01   1.6505814e+00  -1.1335861e+00  -1.7916785e+00  -1.4828688e+00  -1.0198727e+00  -1.3482726e+00   1.4204305e+00   4.3027681e-02   2.0527521e+00  -7.8643960e-01   1.6719786e+00  -4.8152322e-01   7.3648482e-01  -9.4984514e-01  -4.3966383e-01   2.8893077e-01   6.5896570e-01   1.1725124e+00   4.1633134e-01
  -2.7105899e+00  -1.8283878e+00  -3.2666084e-01  -8.8902947e-01   1.3475394e+00  -1.0271578e+00   1.4346515e+00  -2.6549789e-01   1.9966073e+00  -1.7164587e-02  -1.1606740e+00  -1.2107799e+00   8.3671573e-01  -8.3271154e-01   2.6248197e+00  -3.7591931e-01  -3.7385770e-01   4.7692663e-01   9.0538553e-01  -2.1552813e+00   1.4092072e+00  -3.2553878e-01  -3.1166669e-01   3.5985369e-01   9.8620145e-03   8.7640980e-01  -1.9817778e-01   8.0832389e-01  -4.3554374e-01   1.7742805e+00  -1.9673881e-01  -8.8232001e-01  -2.1243998e-01   5.4127375e-01  -1.2212470e+00   1.4603790e+00  -6.5404662e-01   2.1306109e+00  -1.3135561e-01  -9.2814085e-01   1.1849073e+00   1.7373875e-01  -7.7633366e-01   9.8661259e-01  -4.6557137e-01   1.7634395e+00  -1.0713842e+00   1.9827814e+00  -8.4200731e-01  -1.9092755e+00  -2.0970125e+00  -3.8989618e-01  -1.1608701e+00   1.5281819e+00  -3.1215843e-01   1.5935330e+00  -1.1274581e+00  -1.8101548e+00  -1.3593427e+00  -9.6052798e-01  -1.1285224e+00   1.4768169e+00   2.5708458e-01   2.1246357e+00  -6.4753398e-01   1.6763432e+00  -4.3145260e-01   7.7785877e-01  -9.7261783e-01  -5.7527747e-01   1.5128973e-01   5.7285485e-01   1.0605140e+00   4.0488485e-01
  -2.7917924e+00  -1.8809534e+00  -4.0066469e-01  -9.2124248e-01   1.3471016e+00  -9.8093320e-01   1.3774814e+00  -2.5463406e-01   1.9360075e+00  -8.8625800e-02  -1.1417554e+00  -1.1501177e+00   9.3808269e-01  -6.4325077e-01   2.5935654e+00  -2.7642295e-01  -5.3228760e-01   3.9265870e-01   8.0935585e-01  -2.2377711e+00   1.3273705e+00  -4.7391123e-01  -3.9282877e-01   2.5514268e-01  -4.3890554e-02   8.3195322e-01  -1.9711394e-01   7.4719196e-01  -4.4244242e-01   1.6826255e+00  -2.6294858e-01  -9.3564904e-01  -2.2787774e-01   4.9913149e-01  -1.2129660e+00   1.4237046e+00  -6.0310233e-01   2.0654616e+00  -2.3856307e-01  -9.1372753e-01   1.2482239e+00   2.0118403e-01  -6.9293547e-01   1.0580251e+00  -3.4267891e-01   1.7889321e+00  -9.1748769e-01   1.9390309e+00  -8.0163545e-01  -1.9695795e+00  -1.9855606e+00  -3.2280398e-01  -9.7902513e-01   1.5350078e+00  -1.1807295e-01   1.5060944e+00  -1.1180107e+00  -1.8078011e+00  -1.2218743e+00  -8.8655818e-01  -9.1039861e-01   1.5264516e+00   4.5251235e-01   2.1742387e+00  -5.2787275e-01   1.6589367e+00  -3.9442731e-01   8.0048227e-01  -9.9129236e-01  -7.0212556e-01   1.0778655e-02   4.9384355e-01   9.3611550e-01   3.7892103e-01
  -2.8454185e+00  -1.9189655e+00  -4.6079320e-01  -9.5363612e-01   1.3407047e+00  -9.2384357e-01   1.3109094e+00  -2.2694532e-01   1.8471665e+00  -1.6379558e-01  -1.1017183e+00  -1.0819886e+00   1.0358968e+00  -4.5481605e-01   2.5305881e+00  -1.8356133e-01  -6.8854768e-01   3.1079426e-01   7.2034150e-01  -2.3029831e+00   1.2227455e+00  -6.1073125e-01  -4.7160751e-01   1.5523963e-01  -1.0060898e-01   7.8701525e-01  -1.8791444e-01   6.8843298e-01  -4.2970676e-01   1.5868996e+00  -3.0719215e-01  -9.7331733e-01  -2.3939640e-01   4.6117043e-01  -1.1988866e+00   1.3779782e+00  -5.3522927e-01   1.9791730e+00  -3.3193899e-01  -8.8294632e-01   1.3031263e+00   2.3233073e-01  -6.0815115e-01   1.1220293e+00  -2.1965677e-01   1.7998915e+00  -7.6865841e-01   1.8743653e+00  -7.5383980e-01  -2.0033655e+00  -1.8653770e+00  -2.4828923e-01  -7.9279751e-01   1.5276691e+00   6.4800553e-02   1.3922667e+00  -1.1027523e+00  -1.7852577e+00  -1.0749133e+00  -8.0066700e-01  -6.9950337e-01   1.5654812e+00   6.2612694e-01   2.1985574e+00  -4.3006641e-01   1.6193373e+00  -3.7147612e-01   8.0373900e-01  -1.0055540e+00  -8.1842006e-01  -1.3024605e-01   4.2372160e-01   8.0660670e-01   3.4037655e-01
  -2.8722435e+00  -1.9436512e+00  -5.0709354e-01  -9.8653566e-01   1.3272767e+00  -8.5658835e-01   1.2374827e+00  -1.8008514e-01   1.7356480e+00  -2.3632884e-01  -1.0435197e+00  -1.0085635e+00   1.1264786e+00  -2.7258574e-01   2.4372019e+00  -9.7645146e-02  -8.4031652e-01   2.3185028e-01   6.4306988e-01  -2.3519005e+00   1.1024339e+00  -7.3442976e-01  -5.4740106e-01   6.1262804e-02  -1.5950798e-01   7.4139406e-01  -1.7111211e-01   6.3291807e-01  -3.9694070e-01   1.4907292e+00  -3.2546108e-01  -9.9667786e-01  -2.4818252e-01   4.2670907e-01  -1.1801320e+00   1.3234051e+00  -4.5101451e-01   1.8767903e+00  -4.0436600e-01  -8.3809172e-01   1.3451303e+00   2.6500953e-01  -5.2398883e-01   1.1762816e+00  -9.8649127e-02   1.7952557e+00  -6.2666784e-01   1.7911485e+00  -6.9862674e-01  -2.0126008e+00  -1.7396406e+00  -1.6924791e-01  -6.0666691e-01   1.5055437e+00   2.3372180e-01   1.2565173e+00  -1.0798445e+00  -1.7437811e+00  -9.2312025e-01  -7.0576547e-01  -5.0095342e-01   1.5904292e+00   7.7580656e-01   2.1953882e+00  -3.5553675e-01   1.5578412e+00  -3.6298953e-01   7.8777183e-01  -1.0151335e+00  -9.2295759e-01  -2.6955746e-01   3.6403800e-01   6.7981232e-01   2.9175605e-01
  -2.8737937e+00  -1.9563826e+00  -5.4017021e-01  -1.0201688e+00   1.3062191e+00  -7.8025545e-01   1.1600448e+00  -1.1278308e-01   1.6076268e+00  -3.0047553e-01  -9.7062303e-01  -9.3206360e-01   1.2064270e+00  -1.0156514e-01   2.3155864e+00  -1.9072339e-02  -9.8546972e-01   1.5636991e-01   5.8194302e-01  -2.3858951e+00   9.7393368e-01  -8.4401687e-01  -6.1968769e-01  -2.5859255e-02  -2.1963539e-01   6.9513152e-01  -1.4749684e-01   5.8166067e-01  -3.4450425e-01   1.3978673e+00  -3.1483777e-01  -1.0076365e+00  -2.5548019e-01   3.9497708e-01  -1.1578876e+00   1.2607042e+00  -3.5185029e-01   1.7635705e+00  -4.4999339e-01  -7.8192677e-01   1.3702711e+00   2.9715214e-01  -4.4240512e-01   1.2189742e+00   1.8207889e-02   1.7746463e+00  -4.9311908e-01   1.6921016e+00  -6.3663288e-01  -1.9999472e+00  -1.6112964e+00  -8.8508446e-02  -4.2515655e-01   1.4686494e+00   3.8630674e-01   1.1034755e+00  -1.0484828e+00  -1.6850954e+00  -7.7109184e-01  -6.0475971e-01  -3.1916322e-01   1.5984405e+00   9.0047095e-01   2.1634611e+00  -3.0456807e-01   1.4754478e+00  -3.6881890e-01   7.5341735e-01  -1.0199132e+00  -1.0150293e+00  -4.0499144e-01   3.1605528e-01   5.6349455e-01   2.3587690e-01
  -2.8521458e+00  -1.9584826e+00  -5.6104151e-01  -1.0545089e+00   1.2775064e+00  -6.9629804e-01   1.0815698e+00  -2.5128941e-02   1.4694191e+00  -3.5162679e-01  -8.8674215e-01  -8.5457245e-01   1.2728809e+00   5.3625663e-02   2.1686848e+00   5.1471901e-02  -1.1220021e+00   8.5005720e-02   5.4069670e-01  -2.4065331e+00   8.4454306e-01  -9.3897102e-01  -6.8787161e-01  -1.0528485e-01  -2.7979109e-01   6.4860328e-01  -1.1804030e-01   5.3580006e-01  -2.7355383e-01   1.3119459e+00  -2.7382223e-01  -1.0084419e+00  -2.6237956e-01   3.6526378e-01  -1.1332813e+00   1.1911252e+00  -2.3999284e-01   1.6445875e+00  -4.6481148e-01  -7.1748725e-01   1.3754028e+00   3.2697733e-01  -3.6517075e-01   1.2489809e+00   1.2883504e-01   1.7384263e+00  -3.6950091e-01   1.5801619e+00  -5.6928895e-01  -1.9684883e+00  -1.4828753e+00  -8.6344878e-03  -2.5260238e-01   1.4176934e+00   5.2052434e-01   9.3765338e-01  -1.0091783e+00  -1.6112268e+00  -6.2309889e-01  -5.0035695e-01  -1.5765657e-01   1.5874897e+00   1.0000081e+00   2.1025251e+00  -2.7641330e-01   1.3738126e+00  -3.8839237e-01   7.0211705e-01  -1.0200214e+00  -1.0943081e+00  -5.3438250e-01   2.8070291e-01   4.6475895e-01   1.7560967e-01
  -2.8097211e+00  -1.9510661e+00  -5.7098095e-01  -1.0891390e+00   1.2417374e+00  -6.0648911e-01   1.0049838e+00   8.1241474e-02   1.3270305e+00  -3.8675313e-01  -7.9559265e-01  -7.7786212e-01   1.3237389e+00   1.8895824e-01   2.0000771e+00   1.1287021e-01  -1.2479528e+00   1.8577591e-02   5.2208669e-01  -2.4153866e+00   7.2080584e-01  -1.0191106e+00  -7.5114464e-01  -1.7616903e-01  -3.3846931e-01   6.0256846e-01  -8.3818063e-02   4.9655498e-01  -1.8604367e-01   1.2362232e+00  -2.0257519e-01  -1.0014679e+00  -2.6962583e-01   3.3704956e-01  -1.1072675e+00   1.1164234e+00  -1.1856179e-01   1.5243659e+00  -4.4709052e-01  -6.4787691e-01   1.3584713e+00   3.5314591e-01  -2.9374282e-01   1.2659519e+00   2.3126645e-01   1.6877104e+00  -2.5722699e-01   1.4583408e+00  -4.9891536e-01  -1.9214584e+00  -1.3563572e+00   6.8242684e-02  -9.2932150e-02   1.3540778e+00   6.3469578e-01   7.6320632e-01  -9.6390598e-01  -1.5243313e+00  -4.8285054e-01  -3.9490538e-01  -1.8917874e-02   1.5565375e+00   1.0751592e+00   2.0133823e+00  -2.6944064e-01   1.2551686e+00  -4.2083328e-01   6.3580759e-01  -1.0159035e+00  -1.1607251e+00  -6.5551327e-01   2.5853155e-01   3.8950355e-01   1.1363275e-01
  -2.7490922e+00  -1.9349259e+00  -5.7135694e-01  -1.1231487e+00   1.2001308e+00  -5.1285248e-01   9.3298162e-01   2.0307977e-01   1.1857530e+00  -4.0469854e-01  -7.0066683e-01  -7.0324903e-01   1.3578137e+00   3.0118556e-01   1.8138275e+00   1.6350418e-01  -1.3613414e+00  -4.1901696e-02   5.2762492e-01  -2.4138674e+00   6.0803444e-01  -1.0844611e+00  -8.0837910e-01  -2.3759704e-01  -3.9383321e-01   5.5817432e-01  -4.5934188e-02   4.6514930e-01  -8.4685254e-02   1.1733403e+00  -1.0305605e-01  -9.8900466e-01  -2.7746444e-01   3.1010790e-01  -1.0805296e+00   1.0387858e+00   8.5277677e-03   1.4065650e+00  -3.9764805e-01  -5.7606285e-01   1.3187317e+00   3.7487061e-01  -2.2915380e-01   1.2703499e+00   3.2371576e-01   1.6243233e+00  -1.5765123e-01   1.3295821e+00  -4.2873250e-01  -1.8619953e+00  -1.2330824e+00   1.4054848e-01   5.0532412e-02   1.2798562e+00   7.2750081e-01   5.8373840e-01  -9.1610436e-01  -1.4265349e+00  -3.5330408e-01  -2.9028039e-01   9.5706773e-02   1.5056223e+00   1.1273764e+00   1.8978651e+00  -2.8130465e-01   1.1222190e+00  -4.6506779e-01   5.5679829e-01  -1.0083598e+00  -1.2143441e+00  -7.6608830e-01   2.4967067e-01   3.4194787e-01   5.2219701e-02
  -2.6728178e+00  -1.9104708e+00  -5.6348491e-01  -1.1550790e+00   1.1544656e+00  -4.1757140e-01   8.6785131e-01   3.3558875e-01   1.0498341e+00  -4.0630738e-01  -6.0504485e-01  -6.3149179e-01   1.3749107e+00   3.8800322e-01   1.6143188e+00   2.0127451e-01  -1.4601303e+00  -9.5237386e-02   5.5738472e-01  -2.4030966e+00   5.0994610e-01  -1.1351339e+00  -8.5806657e-01  -2.8854979e-01  -4.4372875e-01   5.1691287e-01  -5.4537174e-03   4.4271534e-01   2.7136195e-02   1.1251061e+00   2.0958948e-02  -9.7307254e-01  -2.8553725e-01   2.8456794e-01  -1.0534059e+00   9.6071707e-01   1.3670170e-01   1.2937319e+00  -3.1992114e-01  -5.0468815e-01   1.2568954e+00   3.9197528e-01  -1.7192508e-01   1.2634221e+00   4.0465092e-01   1.5507066e+00  -7.2053683e-02   1.1966296e+00  -3.6277676e-01  -1.7929405e+00  -1.1137109e+00   2.0733609e-01   1.7523991e-01   1.1976416e+00   7.9799443e-01   4.0216290e-01  -8.7051833e-01  -1.3197962e+00  -2.3652969e-01  -1.8782140e-01   1.8604993e-01   1.4358777e+00   1.1586679e+00   1.7587583e+00  -3.0912436e-01   9.7800910e-01  -5.1990903e-01   4.6764361e-01  -9.9854387e-01  -1.2552505e+00  -8.6374015e-01   2.5379281e-01   3.2427417e-01  -6.9233295e-03
  -2.5833117e+00  -1.8777143e+00  -5.4850598e-01  -1.1829240e+00   1.1069677e+00  -3.2288154e-01   8.1131719e-01   4.7261666e-01   9.2224566e-01  -3.9437191e-01  -5.1125463e-01  -5.6273921e-01   1.3758286e+00   4.4817070e-01   1.4060762e+00   2.2371340e-01  -1.5422212e+00  -1.4010133e-01   6.0989170e-01  -2.3838202e+00   4.2843573e-01  -1.1712278e+00  -8.9831336e-01  -3.2790692e-01  -4.8574288e-01   4.8053138e-01   3.6651956e-02   4.3018315e-01   1.4548541e-01   1.0923276e+00   1.6398312e-01  -9.5527645e-01  -2.9284056e-01   2.6093153e-01  -1.0258495e+00   8.8489125e-01   2.6092665e-01   1.1871407e+00  -2.1983494e-01  -4.3591269e-01   1.1751819e+00   4.0489666e-01  -1.2201436e-01   1.2471133e+00   4.7287456e-01   1.4697846e+00  -1.5969413e-03   1.0619098e+00  -3.0572076e-01  -1.7166959e+00  -9.9822666e-01   2.6829771e-01   2.7952949e-01   1.1104738e+00   8.4563409e-01   2.2062294e-01  -8.3289238e-01  -1.2058071e+00  -1.3364078e-01  -8.8318182e-02   2.5309781e-01   1.3494772e+00   1.1714430e+00   1.5996730e+00  -3.4965249e-01   8.2579033e-01  -5.8410760e-01   3.7102143e-01  -9.8791309e-01  -1.2834634e+00  -9.4607397e-01   2.7008752e-01   3.3640615e-01  -6.2758042e-02
  -2.4827600e+00  -1.8363109e+00  -5.2730333e-01  -1.2041979e+00   1.0601551e+00  -2.3095455e-01   7.6441592e-01   6.0697240e-01   8.0456329e-01  -3.7340378e-01  -4.2118919e-01  -4.9653363e-01   1.3622866e+00   4.8158276e-01   1.1935962e+00   2.2818326e-01  -1.6054933e+00  -1.7511505e-01   6.8211007e-01  -2.3563776e+00   3.6350346e-01  -1.1927700e+00  -9.2689907e-01  -3.5448980e-01  -5.1730650e-01   4.5090401e-01   7.9542822e-02   4.2816574e-01   2.6603526e-01   1.0747011e+00   3.1904763e-01  -9.3670833e-01  -2.9775107e-01   2.4004174e-01  -9.9742979e-01   8.1397963e-01   3.7596193e-01   1.0867292e+00  -1.0547387e-01  -3.7129545e-01   1.0772619e+00   4.1463137e-01  -7.8805083e-02   1.2239250e+00   5.2760202e-01   1.3847945e+00   5.2743918e-02   9.2743802e-01  -2.6260304e-01  -1.6351516e+00  -8.8598519e-01   3.2371509e-01   3.6270058e-01   1.0216552e+00   8.7031573e-01   4.0479905e-02  -8.0953514e-01  -1.0859376e+00  -4.4791573e-02   7.9578219e-03   2.9889739e-01   1.2495081e+00   1.1683705e+00   1.4248832e+00  -3.9942223e-01   6.6888857e-01  -6.5636313e-01   2.6962757e-01  -9.7813177e-01  -1.2988860e+00  -1.0107520e+00   2.9724920e-01   3.7594366e-01  -1.1494052e-01
  -2.3730835e+00  -1.7856362e+00  -5.0046456e-01  -1.2160685e+00   1.0166492e+00  -1.4378480e-01   7.2741508e-01   7.3084151e-01   6.9696700e-01  -3.4924532e-01  -3.3608658e-01  -4.3186808e-01   1.3367873e+00   4.8928356e-01   9.8118913e-01   2.1214514e-01  -1.6478881e+00  -1.9896174e-01   7.6952981e-01  -2.3207239e+00   3.1334054e-01  -1.1997007e+00  -9.4139887e-01  -3.6714256e-01  -5.3584022e-01   4.2987310e-01   1.2252753e-01   4.3685138e-01   3.8425087e-01   1.0707748e+00   4.7803962e-01  -9.1790820e-01  -2.9812229e-01   2.2300481e-01  -9.6737749e-01   7.5046932e-01   4.7664707e-01   9.9113941e-01   1.3423082e-02  -3.1173099e-01   9.6808361e-01   4.2263114e-01  -4.1143063e-02   1.1967347e+00   5.6852865e-01   1.2990969e+00   9.0270218e-02   7.9475605e-01  -2.3848296e-01  -1.5496816e+00  -7.7579874e-01   3.7435331e-01   4.2502653e-01   9.3456804e-01   8.7241536e-01  -1.3763297e-01  -8.0678684e-01  -9.6123028e-01   3.0758497e-02   1.0118746e-01   3.2639753e-01   1.1397875e+00   1.1522570e+00   1.2391386e+00  -4.5486421e-01   5.1059019e-01  -7.3529536e-01   1.6609370e-01  -9.7092927e-01  -1.3013002e+00  -1.0556151e+00   3.3348226e-01   4.3825876e-01  -1.6377283e-01
  -2.2559454e+00  -1.7248959e+00  -4.6829436e-01  -1.2155537e+00   9.7896829e-01  -6.3088245e-02   6.9978275e-01   8.3627513e-01   5.9836199e-01  -3.2855109e-01  -2.5657055e-01  -3.6729202e-01   1.3024366e+00   4.7341957e-01   7.7284672e-01   1.7347273e-01  -1.6675350e+00  -2.1051756e-01   8.6635282e-01  -2.2765011e+00   2.7456787e-01  -1.1919062e+00  -9.3936405e-01  -3.6484561e-01  -5.3893528e-01   4.1907307e-01   1.6505971e-01   4.5591393e-01   4.9558997e-01   1.0779920e+00   6.3213089e-01  -8.9888630e-01  -2.9144630e-01   2.1107199e-01  -9.3467621e-01   6.9648554e-01   5.5820479e-01   8.9786306e-01   1.2610915e-01  -2.5744412e-01   8.5358384e-01   4.3065813e-01  -7.4218280e-03   1.1685904e+00   5.9587666e-01   1.2159808e+00   1.1065718e-01   6.6490796e-01  -2.3804269e-01  -1.4612011e+00  -6.6605554e-01   4.2130884e-01   4.6770992e-01   8.5248580e-01   8.5283014e-01  -3.1369231e-01  -8.3043221e-01  -8.3244011e-01   9.4520830e-02   1.9190993e-01   3.3923271e-01   1.0246335e+00   1.1259517e+00   1.0474695e+00  -5.1238964e-01   3.5405471e-01  -8.1938091e-01   6.2934660e-02  -9.6792362e-01  -1.2904088e+00  -1.0788360e+00   3.7652745e-01   5.1675322e-01  -2.1008227e-01
  -2.1327968e+00  -1.6532601e+00  -4.3087558e-01  -1.1997684e+00   9.4931991e-01   9.7758338e-03   6.8021329e-01   9.1571780e-01   5.0660844e-01  -3.1818013e-01  -1.8274383e-01  -3.0105559e-01   1.2627287e+00   4.3713196e-01   5.7214220e-01   1.1078079e-01  -1.6629147e+00  -2.0899103e-01   9.6577151e-01  -2.2231510e+00   2.4260767e-01  -1.1692984e+00  -9.1854720e-01  -3.4685223e-01  -5.2455817e-01   4.1975166e-01   2.0671423e-01   4.8445101e-01   5.9570874e-01   1.0928128e+00   7.7227207e-01  -8.7920253e-01  -2.7507047e-01   2.0549102e-01  -8.9819418e-01   6.5363117e-01   6.1653788e-01   8.0348165e-01   2.2157343e-01  -2.0804648e-01   7.4030037e-01   4.4061084e-01   2.4285751e-02   1.1424937e+00   6.1041226e-01   1.1384746e+00   1.1404862e-01   5.3845568e-01  -2.6516585e-01  -1.3702760e+00  -5.5486844e-01   4.6582814e-01   4.9278124e-01   7.7839251e-01   8.1301262e-01  -4.8811059e-01  -8.8510756e-01  -7.0011400e-01   1.4860489e-01   2.8090973e-01   3.4146251e-01   9.0860982e-01   1.0922750e+00   8.5499747e-01  -5.6844322e-01   2.0225974e-01  -9.0686648e-01  -3.7473960e-02  -9.7042493e-01  -1.2659231e+00  -1.0790912e+00   4.2371185e-01   6.0326167e-01  -2.5503997e-01
  -2.0049489e+00  -1.5700102e+00  -3.8817199e-01  -1.1662038e+00   9.2940614e-01   7.3854037e-02   6.6670970e-01   9.6253685e-01   4.1884056e-01  -3.2454886e-01  -1.1431941e-01  -2.3128232e-01   1.2213189e+00   3.8439230e-01   3.8216583e-01   2.3734202e-02  -1.6330426e+00  -1.9405725e-01   1.0603267e+00  -2.1600550e+00   2.1215776e-01  -1.1319309e+00  -8.7715443e-01  -3.1283566e-01  -4.9126294e-01   4.3260369e-01   2.4714742e-01   5.2095858e-01   6.8066225e-01   1.1109126e+00   8.8972203e-01  -8.5809418e-01  -2.4645241e-01   2.0734064e-01  -8.5684540e-01   6.2285648e-01   6.4849833e-01   7.0398954e-01   2.8932837e-01  -1.6265210e-01   6.3491163e-01   4.5433537e-01   5.6059756e-02   1.1211912e+00   6.1342702e-01   1.0691783e+00   1.0113683e-01   4.1553513e-01  -3.2252868e-01  -1.2772615e+00  -4.4024714e-01   5.0911740e-01   5.0294474e-01   7.1482066e-01   7.5499187e-01  -6.6151985e-01  -9.7375359e-01  -5.6469681e-01   1.9551048e-01   3.6909119e-01   3.3728657e-01   7.9626290e-01   1.0539719e+00   6.6676144e-01  -6.1953356e-01   5.7976284e-02  -9.9567475e-01  -1.3289245e-01  -9.7923931e-01  -1.2276877e+00  -1.0557368e+00   4.7202436e-01   6.8857852e-01  -2.9993530e-01
  -1.8736568e+00  -1.4746896e+00  -3.4016154e-01  -1.1130142e+00   9.2025824e-01   1.2861507e-01   6.5671893e-01   9.7151484e-01   3.3184876e-01  -3.5299886e-01  -5.0771831e-02  -1.5615593e-01   1.1817960e+00   3.1979217e-01   2.0549573e-01  -8.6697383e-02  -1.5776592e+00  -1.6597281e-01   1.1423245e+00  -2.0866869e+00   1.7772998e-01  -1.0801383e+00  -8.1410108e-01  -2.6303254e-01  -4.3839310e-01   4.5763280e-01   2.8604694e-01   5.6334730e-01   7.4708946e-01   1.1274459e+00   9.7658028e-01  -8.3463977e-01  -2.0343242e-01   2.1736361e-01  -8.0976562e-01   6.0436942e-01   6.5210940e-01   5.9517695e-01   3.2018520e-01  -1.2004004e-01   5.4374208e-01   4.7343721e-01   8.9943068e-02   1.1069848e+00   6.0668041e-01   1.0101246e+00   7.3216813e-02   2.9594876e-01  -4.1124008e-01  -1.1824556e+00  -3.2028766e-01   5.5216529e-01   5.0138058e-01   6.6371645e-01   6.8137308e-01  -8.3453045e-01  -1.0971652e+00  -4.2665033e-01   2.3790111e-01   4.5734574e-01   3.3075692e-01   6.9186761e-01   1.0136791e+00   4.8756697e-01  -6.6225366e-01  -7.6228960e-02  -1.0833239e+00  -2.2119401e-01  -9.9449502e-01  -1.1758267e+00  -1.0089725e+00   5.1821705e-01   7.6307501e-01  -3.4593151e-01
  -1.7402018e+00  -1.3672491e+00  -2.8698310e-01  -1.0392846e+00   9.2211357e-01   1.7393358e-01   6.4731219e-01   9.3926898e-01   2.4248996e-01  -4.0723470e-01   8.5103331e-03  -7.4109528e-02   1.1474673e+00   2.4829856e-01   4.4199970e-02  -2.1807003e-01  -1.4974040e+00  -1.2565872e-01   1.2042925e+00  -2.0027624e+00   1.3420633e-01  -1.0146812e+00  -7.2924611e-01  -1.9836608e-01  -3.6625329e-01   4.9405542e-01   3.2307881e-01   6.0900423e-01   7.9237416e-01   1.1373581e+00   1.0262886e+00  -8.0793831e-01  -1.4449975e-01   2.3581484e-01  -7.5648358e-01   5.9759417e-01   6.2672350e-01   4.7304705e-01   3.0696073e-01  -7.8850720e-02   4.7227678e-01   4.9910894e-01   1.2774578e-01   1.1015753e+00   5.9230533e-01   9.6267727e-01   3.2206114e-02   1.7928520e-01  -5.3056768e-01  -1.0862433e+00  -1.9337071e-01   5.9559891e-01   4.9151555e-01   6.2633994e-01   5.9530994e-01  -1.0074878e+00  -1.2536830e+00  -2.8656962e-01   2.7837506e-01   5.4641846e-01   3.2551143e-01   5.9919968e-01   9.7390226e-01   3.2186130e-01  -6.9330504e-01  -1.9797620e-01  -1.1668802e+00  -3.0033323e-01  -1.0155148e+00  -1.1108946e+00  -9.3997392e-01   5.5893120e-01   8.1736675e-01  -3.9382705e-01
  -1.6059537e+00  -1.2481800e+00  -2.2907919e-01  -9.4524986e-01   9.3434560e-01   2.1004533e-01   6.3539898e-01   8.6456602e-01   1.4808958e-01  -4.8888174e-01   6.4087909e-02   1.5995677e-02   1.1211695e+00   1.7499047e-01  -1.0013718e-01  -3.6640639e-01  -1.3939536e+00  -7.4739222e-02   1.2394454e+00  -1.9083701e+00   7.7365931e-02  -9.3687678e-01  -6.2357909e-01  -1.2053413e-01  -2.7623106e-01   5.4025846e-01   3.5783952e-01   6.5489905e-01   8.1477385e-01   1.1357288e+00   1.0340698e+00  -7.7728743e-01  -6.9027487e-02   2.6234000e-01  -6.9706882e-01   6.0118257e-01   5.7310563e-01   3.3423429e-01   2.4506264e-01  -3.7794296e-02   4.2473011e-01   5.3198831e-01   1.7086463e-01   1.1059479e+00   5.7268279e-01   9.2747300e-01  -1.9375865e-02   6.5057333e-02  -6.7778201e-01  -9.8921568e-01  -5.8356922e-02   6.3958799e-01   4.7677665e-01   6.0320394e-01   5.0044381e-01  -1.1802500e+00  -1.4390615e+00  -1.4528329e-01   3.1925064e-01   6.3678329e-01   3.2455020e-01   5.2134722e-01   9.3699270e-01   1.7363255e-01  -7.0953996e-01  -3.0505127e-01  -1.2429629e+00  -3.6831791e-01  -1.0407538e+00  -1.0340102e+00  -8.5097588e-01   5.9084450e-01   8.4298461e-01  -4.4384987e-01
  -1.4724098e+00  -1.1186201e+00  -1.6731528e-01  -8.3244101e-01   9.5545562e-01   2.3748046e-01   6.1796054e-01   7.4850758e-01   4.6799145e-02  -5.9720591e-01   1.1636315e-01   1.1471518e-01   1.1051137e+00   1.0479339e-01  -2.2637419e-01  -5.2626214e-01  -1.2701035e+00  -1.5528180e-02   1.2421329e+00  -1.8040729e+00   4.3359613e-03  -8.4869668e-01  -4.9933771e-01  -3.2047429e-02  -1.7085270e-01   5.9381917e-01   3.8982108e-01   6.9773182e-01   8.1351145e-01   1.1181201e+00   9.9727389e-01  -7.4233786e-01   2.2547088e-02   2.9590019e-01  -6.3223789e-01   6.1308023e-01   4.9343401e-01   1.7639312e-01   1.3290902e-01   4.1503525e-03   4.0370800e-01   5.7205816e-01   2.2013530e-01   1.1203066e+00   5.5029496e-01   9.0440794e-01  -7.8471579e-02  -4.7156014e-02  -8.4814135e-01  -8.9225010e-01   8.5235565e-02   6.8380638e-01   4.6034654e-01   5.9405621e-01   4.0080585e-01  -1.3520119e+00  -1.6465381e+00  -3.9246464e-03   3.6238101e-01   7.2853717e-01   3.3007195e-01   4.6056970e-01   9.0511593e-01   4.6327911e-02  -7.0803181e-01  -3.9539424e-01  -1.3078156e+00  -4.2319802e-01  -1.0678187e+00  -9.4695566e-01  -7.4529282e-01   6.1083438e-01   8.3300444e-01  -4.9550978e-01
  -1.3411973e+00  -9.8042417e-01  -1.0305775e-01  -7.0373714e-01   9.8312866e-01   2.5698313e-01   5.9228599e-01   5.9456962e-01  -6.2126162e-02  -7.2902406e-01   1.6550788e-01   2.2190117e-01   1.1007743e+00   4.2228220e-02  -3.3376503e-01  -6.9092316e-01  -1.1297757e+00   4.9041984e-02   1.2082422e+00  -1.6909683e+00  -8.6072984e-02  -7.5281150e-01  -3.6003757e-01   6.3792584e-02  -5.3760516e-02   6.5159142e-01   4.1839519e-01   7.3411464e-01   7.8882432e-01   1.0809093e+00   9.1560769e-01  -7.0320833e-01   1.2861669e-01   3.3475327e-01  -5.6340439e-01   6.3064402e-01   3.9121773e-01  -1.4778401e-03  -2.7851524e-02   4.7569392e-02   4.0999436e-01   6.1859798e-01   2.7573204e-01   1.1440623e+00   5.2756989e-01   8.9266979e-01  -1.4159111e-01  -1.5757704e-01  -1.0350307e+00  -7.9654026e-01   2.3708821e-01   7.2745120e-01   4.4493758e-01   5.9790527e-01   3.0068093e-01  -1.5211946e+00  -1.8671090e+00   1.3603423e-01   4.0901178e-01   8.2132542e-01   3.4338128e-01   4.1821074e-01   8.8020825e-01  -5.7216408e-02  -6.8618077e-01  -4.6711171e-01  -1.3574488e+00  -4.6308315e-01  -1.0935767e+00  -8.5222048e-01  -6.2726337e-01   6.1615014e-01   7.8258538e-01  -5.4752899e-01
  -1.2140433e+00  -8.3618446e-01  -3.8195928e-02  -5.6331321e-01   1.0143552e+00   2.6942644e-01   5.5619399e-01   4.0848825e-01  -1.7815610e-01  -8.7881788e-01   2.1143066e-01   3.3662895e-01   1.1088279e+00  -8.8110765e-03  -4.2191669e-01  -8.5272618e-01  -9.7794326e-01   1.1554889e-01   1.1355231e+00  -1.5707035e+00  -1.9317885e-01  -6.5257170e-01  -2.1040290e-01   1.6298328e-01   7.0394980e-02   7.0985714e-01   4.4282062e-01   7.6077703e-01   7.4196861e-01   1.0215789e+00   7.9122893e-01  -6.6054472e-01   2.4638788e-01   3.7649981e-01  -4.9266472e-01   6.5080569e-01   2.7113421e-01  -1.9880291e-01  -2.3234030e-01   9.2500726e-02   4.4247977e-01   6.7019466e-01   3.3712659e-01   1.1758750e+00   5.0673012e-01   8.9081255e-01  -2.0495566e-01  -2.6611885e-01  -1.2302552e+00  -7.0357689e-01   3.9599220e-01   7.6931397e-01   4.3260340e-01   6.1308936e-01   2.0443548e-01  -1.6854198e+00  -2.0900015e+00   2.7279208e-01   4.5969156e-01   9.1431008e-01   3.6487106e-01   3.9466647e-01   8.6391751e-01  -1.3483997e-01  -6.4185359e-01  -5.1852187e-01  -1.3878538e+00  -4.8619648e-01  -1.1143531e+00  -7.5298055e-01  -5.0211605e-01   6.0458443e-01   6.8937615e-01  -5.9786280e-01
  -1.0927125e+00  -6.8919043e-01   2.4900990e-02  -4.1647867e-01   1.0456111e+00   2.7573075e-01   5.0822230e-01   1.9799535e-01  -2.9944102e-01  -1.0390500e+00   2.5378247e-01   4.5718153e-01   1.1291452e+00  -4.5238418e-02  -4.9075795e-01  -1.0034852e+00  -8.2046477e-01   1.8026154e-01   1.0238154e+00  -1.4454394e+00  -3.1440518e-01  -5.5191503e-01  -5.6195123e-02   2.6097902e-01   1.9614743e-01   7.6453694e-01   4.6227490e-01   7.7478202e-01   6.7517670e-01   9.3894358e-01   6.2869378e-01  -6.1551503e-01   3.7196179e-01   4.1819551e-01  -4.2271666e-01   6.7027052e-01   1.3879557e-01  -4.1331557e-01  -4.7267355e-01   1.3838883e-01   4.9823718e-01   7.2481306e-01   4.0310879e-01   1.2137514e+00   4.8965903e-01   8.9686914e-01  -2.6467131e-01  -3.7231008e-01  -1.4244750e+00  -6.1507873e-01   5.5982753e-01   8.0789198e-01   4.2460259e-01   6.3738390e-01   1.1631604e-01  -1.8415755e+00  -2.3033184e+00   4.0427359e-01   5.1424237e-01   1.0061890e+00   3.9407732e-01   3.8940664e-01   8.5753055e-01  -1.8512181e-01  -5.7355152e-01  -5.4823784e-01  -1.3952737e+00  -4.9096910e-01  -1.1262075e+00  -6.5300421e-01  -3.7575520e-01   5.7463290e-01   5.5375465e-01  -6.4381603e-01
  -9.7892059e-01  -5.4332126e-01   8.3494653e-02  -2.6941473e-01   1.0730882e+00   2.7679252e-01   4.4776919e-01  -2.7584324e-02  -4.2290116e-01  -1.2006600e+00   2.9199796e-01   5.8109867e-01   1.1608379e+00  -6.4905176e-02  -5.4052533e-01  -1.1349950e+00  -6.6383291e-01   2.3936408e-01   8.7515258e-01  -1.3177670e+00  -4.4542880e-01  -4.5520110e-01   9.6055274e-02   3.5291307e-01   3.1748377e-01   8.1144749e-01   4.7590872e-01   7.7373694e-01   5.9156733e-01   8.3329391e-01   4.3475651e-01  -5.6973864e-01   5.0051235e-01   4.5652639e-01  -3.5671456e-01   6.8573808e-01   4.5626418e-04  -6.4107574e-01  -7.3840261e-01   1.8411564e-01   5.7273548e-01   7.7992462e-01   4.7186857e-01   1.2551886e+00   4.7779500e-01   9.0849339e-01  -3.1692273e-01  -4.7526360e-01  -1.6077581e+00  -5.3288306e-01   7.2562247e-01   8.4152680e-01   4.2132782e-01   6.6814076e-01   4.0229460e-02  -1.9859771e+00  -2.4948098e+00   5.2822815e-01   5.7179200e-01   1.0952681e+00   4.2979865e-01   4.0104424e-01   8.6189245e-01  -2.0744384e-01  -4.8059196e-01  -5.5528642e-01  -1.3765144e+00  -4.7617174e-01  -1.1252694e+00  -5.5648626e-01  -2.5447700e-01   5.2562999e-01   3.7887727e-01  -6.8224753e-01
  -8.7423050e-01  -4.0286934e-01   1.3465107e-01  -1.2882516e-01   1.0929579e+00   2.7342859e-01   3.7517289e-01  -2.5785207e-01  -5.4444444e-01  -1.3537065e+00   3.2536817e-01   7.0529330e-01   1.2023555e+00  -6.6673273e-02  -5.7176816e-01  -1.2395757e+00  -5.1484906e-01   2.8920672e-01   6.9373358e-01  -1.1905762e+00  -5.8048790e-01  -3.6697894e-01   2.3939941e-01   4.3387190e-01   4.2817509e-01   8.4658855e-01   4.8291779e-01   7.5598181e-01   4.9501092e-01   7.0644212e-01   2.1802774e-01  -5.2515197e-01   6.2655336e-01   4.8803604e-01  -2.9807096e-01   6.9412846e-01  -1.3732195e-01  -8.7662637e-01  -1.0171429e+00   2.2810674e-01   6.6017247e-01   8.3268726e-01   5.4113096e-01   1.2973596e+00   4.7206182e-01   9.2312169e-01  -3.5817510e-01  -5.7369542e-01  -1.7702138e+00  -4.5880604e-01   8.8969696e-01   8.6855519e-01   4.2230749e-01   7.0244861e-01  -2.0480567e-02  -2.1146122e+00  -2.6527208e+00   6.4236665e-01   6.3086546e-01   1.1795841e+00   4.7026825e-01   4.2744518e-01   8.7732542e-01  -2.0204925e-01  -3.6328596e-01  -5.3925132e-01  -1.3292664e+00  -4.4107210e-01  -1.1081058e+00  -4.6781727e-01  -1.4462948e-01   4.5784778e-01   1.7052853e-01  -7.0984840e-01
  -7.7994142e-01  -2.7230177e-01   1.7546454e-01  -1.5242747e-03   1.1016488e+00   2.6633927e-01   2.9171854e-01  -4.8193980e-01  -6.5929637e-01  -1.4881085e+00   3.5313835e-01   8.2623162e-01   1.2516260e+00  -5.0429558e-02  -5.8537147e-01  -1.3106181e+00  -3.8024149e-01   3.2656484e-01   4.8575261e-01  -1.0668870e+00  -7.1282670e-01  -2.9170290e-01   3.6688089e-01   4.9920403e-01   5.2214786e-01   8.6643776e-01   4.8262509e-01   7.2073915e-01   3.8995245e-01   5.6166174e-01  -1.1491885e-02  -4.8382268e-01   7.4427810e-01   5.0938877e-01  -2.5021980e-01   6.9279637e-01  -2.6802877e-01  -1.1132837e+00  -1.2953518e+00   2.6850333e-01   7.5389805e-01   8.8016310e-01   6.0833284e-01   1.3373238e+00   4.7284010e-01   9.3814155e-01  -3.8537136e-01  -6.6599468e-01  -1.9026654e+00  -3.9448557e-01   1.0478842e+00   8.8746145e-01   4.2628291e-01   7.3730340e-01  -6.3243096e-02  -2.2234545e+00  -2.7666503e+00   7.4452605e-01   6.8952873e-01   1.2570650e+00   5.1336279e-01   4.6587076e-01   9.0355852e-01  -1.7008779e-01  -2.2308931e-01  -5.0042424e-01  -1.2524102e+00  -3.8560114e-01  -1.0720898e+00  -3.9130328e-01  -5.2238440e-02   3.7254664e-01  -6.3224410e-02  -7.2346792e-01
  -6.9697675e-01  -1.5597615e-01   2.0331242e-01   1.0600853e-01   1.0961187e+00   2.5609043e-01   1.9956870e-01  -6.8916306e-01  -7.6241336e-01  -1.5944272e+00   3.7462481e-01   9.4016471e-01   1.3062302e+00  -1.7042725e-02  -5.8259264e-01  -1.3430854e+00  -2.6625380e-01   3.4888455e-01   2.5909385e-01  -9.4964990e-01  -8.3524058e-01  -2.3341707e-01   4.7197854e-01   5.4484161e-01   5.9386935e-01   8.6822936e-01   4.7456404e-01   6.6820994e-01   2.8119874e-01   4.0352031e-01  -2.4297716e-01  -4.4772956e-01   8.4794810e-01   5.1764735e-01  -2.1635977e-01   6.7971554e-01  -3.8556716e-01  -1.3435445e+00  -1.5592037e+00   3.0338218e-01   8.4689441e-01   9.1955784e-01   6.7082521e-01   1.3722519e+00   4.7997990e-01   9.5105531e-01  -3.9611182e-01  -7.5034270e-01  -1.9973076e+00  -3.4122035e-01   1.1958149e+00   8.9702096e-01   4.3135944e-01   7.6977566e-01  -8.6437179e-02  -2.3088196e+00  -2.8283542e+00   8.3284899e-01   7.4557224e-01   1.3257135e+00   5.5683067e-01   5.1314261e-01   9.3968001e-01  -1.1363730e-01  -6.2704890e-02  -4.3994031e-01  -1.1462705e+00  -3.1050501e-01  -1.0157332e+00  -3.3085582e-01   1.7374368e-02   2.7196774e-01  -3.1254992e-01  -7.2045705e-01
  -6.2577996e-01  -5.7831138e-02   2.1611890e-01   1.8807564e-01   1.0740956e+00   2.4311453e-01   1.0161908e-01  -8.6968008e-01  -8.4894333e-01  -1.6646285e+00   3.8934138e-01   1.0433935e+00   1.3635958e+00   3.1731278e-02  -5.6510231e-01  -1.3339316e+00  -1.7823276e-01   3.5449275e-01   2.2904248e-02  -8.4153220e-01  -9.4067642e-01  -1.9543401e-01   5.4904821e-01   5.6760862e-01   6.3871851e-01   8.5019198e-01   4.5855325e-01   5.9960297e-01   1.7367807e-01   2.3761257e-01  -4.6540949e-01  -4.1852936e-01   9.3230280e-01   5.1054188e-01  -1.9919810e-01   6.5361747e-01  -4.8459730e-01  -1.5595821e+00  -1.7955030e+00   3.3099988e-01   9.3227616e-01   9.4846263e-01   7.2608581e-01   1.3996440e+00   4.9285266e-01   9.5962688e-01  -3.8880369e-01  -8.2487127e-01  -2.0483028e+00  -2.9981742e-01   1.3292423e+00   8.9643100e-01   4.3522146e-01   7.9716459e-01  -8.9519366e-02  -2.3677312e+00  -2.8324310e+00   9.0596279e-01   7.9672101e-01   1.3837957e+00   5.9852084e-01   5.6582156e-01   9.8412362e-01  -3.5688727e-02   1.1388543e-01  -3.5987506e-01  -1.0127908e+00  -2.1745929e-01  -9.3894980e-01  -2.8967759e-01   5.9952766e-02   1.5926200e-01  -5.6650862e-01  -6.9899461e-01
  -5.6622467e-01   1.8918188e-02   2.1259966e-01   2.4017492e-01   1.0342694e+00   2.2772646e-01   1.2881307e-03  -1.0151137e+00  -9.1469178e-01  -1.6927651e+00   3.9712527e-01   1.1325442e+00   1.4211954e+00   9.3388231e-02  -5.3502151e-01  -1.2824010e+00  -1.2024793e-01   3.4275144e-01  -2.1293137e-01  -7.4470398e-01  -1.0228390e+00  -1.8003574e-01   5.9372958e-01   5.6548908e-01   6.5331307e-01   8.1172374e-01   4.3475318e-01   5.1709297e-01   7.2183879e-02   7.0209743e-02  -6.6823509e-01  -3.9733383e-01   9.9295804e-01   4.8670432e-01  -2.0071629e-01   6.1407462e-01  -5.6084153e-01  -1.7537969e+00  -1.9925717e+00   3.5003486e-01   1.0037731e+00   9.6507755e-01   7.7192417e-01   1.4175272e+00   5.1043543e-01   9.6200183e-01  -3.6277077e-01  -8.8784823e-01  -2.0522626e+00  -2.7045986e-01   1.4443781e+00   8.8542154e-01   4.3539610e-01   8.1712869e-01  -7.3087467e-02  -2.3982673e+00  -2.7768274e+00   9.6314171e-01   8.4085360e-01   1.4300117e+00   6.3659331e-01   6.2039152e-01   1.0346971e+00   5.9914382e-02   3.0147484e-01  -2.6328203e-01  -8.5560337e-01  -1.0912523e-01  -8.4322187e-01  -2.6997086e-01   7.2617562e-02   3.8353862e-02  -8.1380007e-01  -6.5836331e-01
  -5.1754605e-01   7.2054278e-02   1.9246472e-01   2.5934870e-01   9.7641660e-01   2.1015100e-01  -9.7743202e-02  -1.1190923e+00  -9.5655202e-01  -1.6755230e+00   3.9825065e-01   1.2048270e+00   1.4767343e+00   1.6484727e-01  -4.9494206e-01  -1.1901823e+00  -9.4773759e-02   3.1413988e-01  -4.3837984e-01  -6.6064392e-01  -1.0767517e+00  -1.8822514e-01   6.0328556e-01   5.3783156e-01   6.3576664e-01   7.5348641e-01   4.0369705e-01   4.2370553e-01  -1.8884290e-02  -9.2151452e-02  -8.4200781e-01  -3.8452100e-01   1.0267621e+00   4.4584693e-01  -2.2197716e-01   5.6151993e-01  -6.1133157e-01  -1.9193761e+00  -2.1410476e+00   3.5979975e-01   1.0561617e+00   9.6839644e-01   8.0666424e-01   1.4246153e+00   5.3141869e-01   9.5679409e-01  -3.1831412e-01  -9.3787311e-01  -2.0085798e+00  -2.5260543e-01   1.5382087e+00   8.6434473e-01   4.2954434e-01   8.2778813e-01  -3.8871203e-02  -2.3998514e+00  -2.6631251e+00   1.0044376e+00   8.7621404e-01   1.4636365e+00   6.6969437e-01   6.7343963e-01   1.0886586e+00   1.6858758e-01   4.9378193e-01  -1.5415655e-01  -6.7997681e-01   1.0868441e-02  -7.3164545e-01  -2.7269529e-01   5.4101657e-02  -8.6255145e-02  -1.0435451e+00  -5.9914576e-01
  -4.7830357e-01   1.0057269e-01   1.5655575e-01   2.4444043e-01   9.0144978e-01   1.9055614e-01  -1.9182024e-01  -1.1776744e+00  -9.7286012e-01  -1.6125872e+00   3.9351593e-01   1.2582584e+00   1.5283164e+00   2.4264465e-01  -4.4792058e-01  -1.0613996e+00  -1.0246285e-01   2.7025483e-01  -6.4387526e-01  -5.8998253e-01  -1.0992254e+00  -2.1955230e-01   5.7684611e-01   4.8546885e-01   5.8585427e-01   6.7740975e-01   3.6629112e-01   3.2313584e-01  -9.5767219e-02  -2.4311033e-01  -9.7897388e-01  -3.7960162e-01   1.0320795e+00   3.8886617e-01  -2.6298996e-01   4.9720441e-01  -6.3458158e-01  -2.0508207e+00  -2.2345385e+00   3.6040221e-01   1.0856155e+00   9.5833645e-01   8.2929162e-01   1.4204184e+00   5.5432783e-01   9.4313638e-01  -2.5671937e-01  -9.7406425e-01  -1.9195718e+00  -2.4492516e-01   1.6087659e+00   8.3423613e-01   4.1575227e-01   8.2779525e-01   1.0353874e-02  -2.3734571e+00  -2.4965781e+00   1.0307655e+00   9.0159927e-01   1.4846160e+00   6.9708328e-01   7.2182499e-01   1.1428419e+00   2.8516911e-01   6.8369673e-01  -3.7320990e-02  -4.9263455e-01   1.3802300e-01  -6.0884442e-01  -2.9739981e-01   4.8873242e-03  -2.0973286e-01  -1.2460441e+00  -5.2331974e-01
  -4.4638054e-01   1.0481842e-01   1.0690208e-01   1.9623802e-01   8.1138511e-01   1.6908796e-01  -2.7760668e-01  -1.1896212e+00  -9.6364288e-01  -1.5067961e+00   3.8429315e-01   1.2918261e+00   1.5745752e+00   3.2313676e-01  -3.9743821e-01  -9.0244047e-01  -1.4203076e-01   2.1372570e-01  -8.2091801e-01  -5.3240018e-01  -1.0891965e+00  -2.7203582e-01   5.1553519e-01   4.1073967e-01   5.0507243e-01   5.8660157e-01   3.2378210e-01   2.1951432e-01  -1.5556346e-01  -3.7692161e-01  -1.0735591e+00  -3.8115673e-01   1.0089756e+00   3.1786056e-01  -3.2264553e-01   4.2309685e-01  -6.3067524e-01  -2.1443943e+00  -2.2700817e+00   3.5283561e-01   1.0899532e+00   9.3580003e-01   8.3955438e-01   1.4052945e+00   5.7764716e-01   9.2069371e-01  -1.8020754e-01  -9.9621789e-01  -1.7904313e+00  -2.4529021e-01   1.6553219e+00   7.9684283e-01   3.9279385e-01   8.1637366e-01   7.0925787e-02  -2.3217110e+00  -2.2858939e+00   1.0439365e+00   9.1650911e-01   1.4936117e+00   7.1870215e-01   7.6282795e-01   1.1938258e+00   4.0412922e-01   8.6361320e-01   8.1765607e-02  -3.0144958e-01   2.6714523e-01  -4.8075478e-01  -3.4214805e-01  -7.2768554e-02  -3.2719763e-01  -1.4134545e+00  -4.3424039e-01
  -4.1902849e-01   8.6528811e-02   4.6686205e-02   1.1749152e-01   7.0923248e-01   1.4590286e-01  -3.5235401e-01  -1.1565024e+00  -9.3073675e-01  -1.3640700e+00   3.7252707e-01   1.3055844e+00   1.6147652e+00   4.0270070e-01  -3.4732034e-01  -7.2162804e-01  -2.1026632e-01   1.4805010e-01  -9.6261367e-01  -4.8659417e-01  -1.0479063e+00  -3.4219065e-01   4.2246864e-01   3.1740669e-01   3.9658678e-01   4.8517153e-01   2.7769426e-01   1.1713693e-01  -1.9640204e-01  -4.8885819e-01  -1.1227238e+00  -3.8685747e-01   9.5928732e-01   2.3605815e-01  -3.9872762e-01   3.4173742e-01  -6.0125944e-01  -2.1984587e+00  -2.2483787e+00   3.3899132e-01   1.0687698e+00   9.0266231e-01   8.3801100e-01   1.3804392e+00   5.9993735e-01   8.8964370e-01  -9.1830608e-02  -1.0049225e+00  -1.6289726e+00  -2.5081285e-01   1.6784948e+00   7.5460986e-01   3.6033717e-01   7.9332796e-01   1.3851980e-01  -2.2488732e+00  -2.0427685e+00   1.0466294e+00   9.2124418e-01   1.4919961e+00   7.3518649e-01   7.9427436e-01   1.2381373e+00   5.1981393e-01   1.0258293e+00   1.9725994e-01  -1.1503240e-01   3.9258722e-01  -3.5429355e-01  -4.0354871e-01  -1.7492672e-01  -4.3401402e-01  -1.5403373e+00  -3.3650979e-01
  -3.9296224e-01   4.8777799e-02  -1.9882460e-02   1.2802402e-02   5.9881786e-01   1.2119498e-01  -4.1412415e-01  -1.0826203e+00  -8.7776568e-01  -1.1931184e+00   3.6067802e-01   1.3006770e+00   1.6488027e+00   4.7792242e-01  -3.0161645e-01  -5.2875885e-01  -3.0216994e-01   7.7362518e-02  -1.0641136e+00  -4.5032235e-01  -9.7890695e-01  -4.2516574e-01   3.0262051e-01   2.1047387e-01   2.6507202e-01   3.7798069e-01   2.2974161e-01   2.0182351e-02  -2.1755644e-01  -5.7554593e-01  -1.1261602e+00  -3.9356794e-01   8.8656769e-01   1.4765725e-01  -4.8800024e-01   2.5605789e-01  -5.4944231e-01  -2.2136662e+00  -2.1737855e+00   3.2159064e-01   1.0234443e+00   8.6168394e-01   8.2602248e-01   1.3478145e+00   6.1993853e-01   8.5062788e-01   4.6847857e-03  -1.0016142e+00  -1.4451958e+00  -2.5794616e-01   1.6802518e+00   7.1062002e-01   3.1907020e-01   7.5902650e-01   2.0842186e-01  -2.1606958e+00  -1.7812114e+00   1.0423008e+00   9.1694448e-01   1.4818004e+00   7.4781964e-01   8.1462715e-01   1.2724766e+00   6.2670860e-01   1.1629860e+00   3.0322883e-01   5.7759265e-02   5.0853345e-01  -2.3693755e-01  -4.7689458e-01  -2.9617079e-01  -5.2608111e-01  -1.6240305e+00  -2.3574271e-01
  -3.6450537e-01  -4.1762254e-03  -8.7779011e-02  -1.1160903e-01   4.8455105e-01   9.5217545e-02  -4.6194624e-01  -9.7475829e-01  -8.0997916e-01  -1.0049436e+00   3.5160703e-01   1.2792825e+00   1.6772613e+00   5.4576317e-01  -2.6444485e-01  -3.3453780e-01  -4.1121384e-01   6.1549285e-03  -1.1229233e+00  -4.2052498e-01  -8.8789412e-01  -5.1498546e-01   1.6256601e-01   9.5914696e-02   1.1645472e-01   2.7033786e-01   1.8172375e-01  -6.7561473e-02  -2.1948870e-01  -6.3520481e-01  -1.0863153e+00  -3.9752611e-01   7.9590765e-01   5.7591353e-02  -5.8636453e-01   1.6918436e-01  -4.7960051e-01  -2.1929932e+00  -2.0540574e+00   3.0404142e-01   9.5702855e-01   8.1635527e-01   8.0568895e-01   1.3100235e+00   6.3665376e-01   8.0468015e-01   1.0513835e-01  -9.8856636e-01  -1.2506939e+00  -2.6264211e-01   1.6638071e+00   6.6847996e-01   2.7073125e-01   7.1436063e-01   2.7583269e-01  -2.0641640e+00  -1.5167013e+00   1.0350372e+00   9.0556065e-01   1.4656230e+00   7.5843791e-01   8.2304183e-01   1.2939458e+00   7.1970228e-01   1.2685136e+00   3.9396230e-01   2.0835248e-01   6.0931150e-01  -1.3624676e-01  -5.5640432e-01  -4.2991238e-01  -6.0009041e-01  -1.6648241e+00  -1.3824853e-01
  -3.2978312e-01  -6.7125963e-02  -1.5144495e-01  -2.4824266e-01   3.7115731e-01   6.8298554e-02  -4.9589501e-01  -8.4176604e-01  -7.3396210e-01  -8.1217782e-01   3.4840857e-01   1.2444930e+00   1.7013135e+00   6.0369762e-01  -2.3981128e-01  -1.4994798e-01  -5.2970735e-01  -6.1027931e-02  -1.1390566e+00  -3.9351724e-01  -7.8237609e-01  -6.0487972e-01   1.0117574e-02  -1.9670652e-02  -4.2421849e-02   1.6766538e-01   1.3541575e-01  -1.4293937e-01  -2.0381789e-01  -6.6777704e-01  -1.0082379e+00  -3.9459018e-01   6.9364496e-01  -2.8764533e-02  -6.8907414e-01   8.4238125e-02  -3.9710502e-01  -2.1416125e+00  -1.8998674e+00   2.9023226e-01   8.7402590e-01   7.7068313e-01   7.7973505e-01   1.2701391e+00   6.4940997e-01   7.5313969e-01   2.0509155e-01  -9.6881000e-01  -1.0579453e+00  -2.6056425e-01   1.6334240e+00   6.3215281e-01   2.1803792e-01   6.6068359e-01   3.3618088e-01  -1.9671363e+00  -1.2652384e+00   1.0293522e+00   8.8975843e-01   1.4465058e+00   7.6929541e-01   8.1938251e-01   1.3002633e+00   7.9433580e-01   1.3370505e+00   4.6428044e-01   3.2899280e-01   6.8970164e-01  -5.9371875e-02  -6.3555215e-01  -5.6877450e-01  -6.5373377e-01  -1.6659250e+00  -5.0653504e-02
  -2.8495266e-01  -1.3421824e-01  -2.0512142e-01  -3.8874086e-01   2.6339207e-01   4.0851490e-02  -5.1708581e-01  -6.9400909e-01  -6.5723838e-01  -6.2829657e-01   3.5420389e-01   1.2001324e+00   1.7226312e+00   6.4981840e-01  -2.3141386e-01   1.4403033e-02  -6.4924242e-01  -1.1989405e-01  -1.1150229e+00  -3.6524018e-01  -6.7120745e-01  -6.8768092e-01  -1.4612033e-01  -1.2944522e-01  -2.0418613e-01   7.5159647e-02   9.2462578e-02  -2.0362093e-01  -1.7321207e-01  -6.7493435e-01  -8.9925369e-01  -3.8053109e-01   5.8698289e-01  -1.0592546e-01  -7.9099258e-01   4.1479847e-03  -3.0798294e-01  -2.0666111e+00  -1.7241259e+00   2.8427885e-01   7.8007577e-01   7.2893570e-01   7.5135128e-01   1.2315028e+00   6.5789453e-01   6.9755397e-01   3.0012451e-01  -9.4599118e-01  -8.7954058e-01  -2.4734630e-01   1.5941352e+00   6.0574041e-01   1.6452179e-01   5.9972988e-01   3.8542281e-01  -1.8779093e+00  -1.0423532e+00   1.0299422e+00   8.7276028e-01   1.4277869e+00   7.8289924e-01   8.0419562e-01   1.2899476e+00   8.4701381e-01   1.3648024e+00   5.0980947e-01   4.1323815e-01   7.4522469e-01  -1.2583754e-02  -7.0746317e-01  -7.0502706e-01  -6.8584367e-01  -1.6332157e+00   2.0507433e-02
  -2.2645679e-01  -1.9930163e-01  -2.4320999e-01  -5.2436623e-01   1.6575870e-01   1.3382104e-02  -5.2758887e-01  -5.4271671e-01  -5.8779755e-01  -4.6676156e-01   3.7191215e-01   1.1505259e+00   1.7432436e+00   6.8290314e-01  -2.4244919e-01   1.4891794e-01  -7.6119009e-01  -1.6668752e-01  -1.0556504e+00  -3.3155015e-01  -5.6401679e-01  -7.5626013e-01  -2.9724786e-01  -2.2674528e-01  -3.6135373e-01  -2.5288119e-03   5.4287527e-02  -2.4822965e-01  -1.3120982e-01  -6.5996376e-01  -7.6849392e-01  -3.5134879e-01   4.8354492e-01  -1.6864184e-01  -8.8687548e-01  -6.8513658e-02  -2.1853504e-01  -1.9765774e+00  -1.5411519e+00   2.9024312e-01   6.8156627e-01   6.9536504e-01   7.2400197e-01   1.1975033e+00   6.6216746e-01   6.3957855e-01   3.8609859e-01  -9.2417470e-01  -7.2739688e-01  -2.1888211e-01   1.5514043e+00   5.9322521e-01   1.1428484e-01   5.3351805e-01   4.2030677e-01  -1.8047338e+00  -8.6214176e-01   1.0414096e+00   8.5813412e-01   1.4129318e+00   8.0182382e-01   7.7864131e-01   1.2624521e+00   8.7516615e-01   1.3498119e+00   5.2720770e-01   4.5637581e-01   7.7238688e-01  -8.5964346e-04  -7.6534662e-01  -8.3104375e-01  -6.9645622e-01  -1.5748260e+00   6.9201205e-02
  -1.5128330e-01  -2.5629548e-01  -2.6063613e-01  -6.4650337e-01   8.2247575e-02  -1.3508181e-02  -5.3027205e-01  -3.9927126e-01  -5.3357903e-01  -3.4014968e-01   4.0401979e-01   1.1002407e+00   1.7653708e+00   7.0244153e-01  -2.7543429e-01   2.4558540e-01  -8.5721401e-01  -1.9842843e-01  -9.6775625e-01  -2.8852514e-01  -4.7057132e-01  -8.0397282e-01  -4.3458454e-01  -3.0548326e-01  -5.0674186e-01  -6.1574857e-02   2.2022029e-02  -2.7640120e-01  -8.1981937e-02  -6.2754206e-01  -6.2630359e-01  -3.0358688e-01   3.9090027e-01  -2.1223489e-01  -9.7165869e-01  -1.3166193e-01  -1.3493470e-01  -1.8810841e+00  -1.3657446e+00   3.1184336e-01   5.8520045e-01   6.7392679e-01   7.0121100e-01   1.1713566e+00   6.6265007e-01   5.8087929e-01   4.5940765e-01  -9.0760867e-01  -6.1201421e-01  -1.7162744e-01   1.5107599e+00   5.9818782e-01   7.1701725e-02   4.6423765e-01   4.3858280e-01  -1.7553180e+00  -7.3638854e-01   1.0679757e+00   8.4954496e-01   1.4053514e+00   8.2851454e-01   7.4438640e-01   1.2182403e+00   8.7734683e-01   1.2921197e+00   5.1432773e-01   4.5573314e-01   7.6886793e-01  -2.7555267e-02  -8.0293641e-01  -9.3975095e-01  -6.8679194e-01  -1.5005504e+00   9.0279897e-02
  -5.7208730e-02  -2.9955763e-01  -2.5319035e-01  -7.4715252e-01   1.6112016e-02  -3.9122535e-02  -5.2858538e-01  -2.7448315e-01  -5.0195081e-01  -2.5932319e-01   4.5236798e-01   1.0538071e+00   1.7912408e+00   7.0862215e-01  -3.3205826e-01   2.9846158e-01  -9.2976732e-01  -2.1309460e-01  -8.5968847e-01  -2.3276497e-01  -4.0012122e-01  -8.2508374e-01  -5.5016924e-01  -3.6051662e-01  -6.3385756e-01  -9.9199607e-02  -3.5393372e-03  -2.8876907e-01  -3.0050232e-02  -5.8341522e-01  -4.8357058e-01  -2.3462302e-01   3.1609284e-01  -2.3290045e-01  -1.0407347e+00  -1.8379218e-01  -6.2834157e-02  -1.7901024e+00  -1.2122192e+00   3.5217588e-01   4.9754392e-01   6.6801529e-01   6.8633949e-01   1.1558974e+00   6.6009151e-01   5.2304166e-01   5.1720070e-01  -9.0046663e-01  -5.4182357e-01  -1.0289092e-01   1.4774286e+00   6.2352102e-01   4.1097091e-02   3.9412444e-01   4.3914246e-01  -1.7363510e+00  -6.7383058e-01   1.1131954e+00   8.5048859e-01   1.4082088e+00   8.6508887e-01   7.0346194e-01   1.1587906e+00   8.5326426e-01   1.1938024e+00   4.7030502e-01   4.1086047e-01   7.3364120e-01  -9.4181492e-02  -8.1490756e-01  -1.0250379e+00  -6.5915687e-01  -1.4211523e+00   7.9814242e-02
   5.6994077e-02  -3.2422697e-01  -2.1782434e-01  -8.1938445e-01  -3.0304912e-02  -6.2673006e-02  -5.2630484e-01  -1.7789995e-01  -4.9921858e-01  -2.3269458e-01   5.1797652e-01   1.0154423e+00   1.8229043e+00   7.0227897e-01  -4.1307461e-01   3.0402962e-01  -9.7254121e-01  -2.0973325e-01  -7.4077129e-01  -1.6166276e-01  -3.6076820e-01  -8.1514233e-01  -6.3721359e-01  -3.8795900e-01  -7.3723620e-01  -1.1382007e-01  -2.1956268e-02  -2.8688073e-01   2.0017561e-02  -5.3400683e-01  -3.5101801e-01  -1.4291251e-01   2.6520783e-01  -2.2796011e-01  -1.0901995e+00  -2.2403037e-01  -7.0037278e-03  -1.7133871e+00  -1.0934680e+00   4.1346729e-01   4.2458382e-01   6.8023431e-01   6.8237019e-01   1.1533970e+00   6.5551645e-01   4.6749115e-01   5.5755997e-01  -9.0658575e-01  -5.2266818e-01  -1.1087421e-02   1.4559988e+00   6.7116481e-01   2.6426908e-02   3.2532835e-01   4.2207962e-01  -1.7530789e+00  -6.7960822e-01   1.1796959e+00   8.6402703e-01   1.4242195e+00   9.1314566e-01   6.5809357e-01   1.0865288e+00   8.0374026e-01   1.0588831e+00   3.9557135e-01   3.2357598e-01   6.6702044e-01  -2.0029890e-01  -7.9723894e-01  -1.0821052e+00  -6.1677146e-01  -1.3476049e+00   3.5354611e-02
   1.9140475e-01  -3.2652266e-01  -1.5288312e-01  -8.5772926e-01  -5.5685348e-02  -8.3290152e-02  -5.2725334e-01  -1.1719257e-01  -5.3019936e-01  -2.6563347e-01   6.0091709e-01   9.8878997e-01   1.8620621e+00   6.8480294e-01  -5.1824219e-01   2.6141661e-01  -9.8083741e-01  -1.8849785e-01  -6.2069113e-01  -7.3628045e-02  -3.5890133e-01  -7.7128459e-01  -6.9048191e-01  -3.8541514e-01  -8.1271238e-01  -1.0512073e-01  -3.3134348e-02  -2.7305312e-01   6.3915544e-02  -4.8598055e-01  -2.3850735e-01  -2.8167910e-02   2.4300390e-01  -1.9604666e-01  -1.1170588e+00  -2.5214059e-01   2.8971606e-02  -1.6598697e+00  -1.0201064e+00   4.9687283e-01   3.7132626e-01   7.1221512e-01   6.9171207e-01   1.1654190e+00   6.5015673e-01   4.1542881e-01   5.7962161e-01  -9.2921842e-01  -5.5745060e-01   1.0407000e-01   1.4501366e+00   7.4188607e-01   3.0988746e-02   2.5978034e-01   3.8866835e-01  -1.8089621e+00  -7.5493062e-01   1.2689566e+00   8.9254563e-01   1.4554559e+00   9.7359329e-01   6.1051648e-01   1.0046907e+00   7.3060327e-01   8.9311974e-01   2.9179519e-01   1.9786911e-01   5.7063215e-01  -3.4353299e-01  -7.4749751e-01  -1.1077293e+00  -5.6354017e-01  -1.2903210e+00  -4.3895192e-02
   3.4487435e-01  -3.0398276e-01  -5.8258324e-02  -8.5847583e-01  -5.9787660e-02  -1.0003891e-01  -5.3501776e-01  -9.7658544e-02  -5.9788778e-01  -3.6005443e-01   7.0024428e-01   9.7669146e-01   1.9099180e+00   6.5802297e-01  -6.4631870e-01   1.7245649e-01  -9.5184138e-01  -1.5061012e-01  -5.0886449e-01   3.1754613e-02  -3.9873782e-01  -6.9244274e-01  -7.0657548e-01  -3.5212520e-01  -8.5760894e-01  -7.4044257e-02  -3.7293344e-02  -2.5017848e-01   9.7888798e-02  -4.4578585e-01  -1.5439726e-01   1.0853812e-01   2.5263402e-01  -1.3721111e-01  -1.1193798e+00  -2.6849153e-01   4.2919130e-02  -1.6370955e+00  -9.9975803e-01   6.0233423e-01   3.4145856e-01   7.6449391e-01   7.1603903e-01   1.1927194e+00   6.4537224e-01   3.6778388e-01   5.8363018e-01  -9.7081282e-01  -6.4596477e-01   2.4145946e-01   1.4623700e+00   8.3512554e-01   5.7181925e-02   1.9906649e-01   3.4126088e-01  -1.9054349e+00  -8.9697584e-01   1.3811454e+00   9.3754933e-01   1.5031664e+00   1.0465082e+00   5.6278548e-01   9.1712329e-01   6.3652405e-01   7.0368394e-01   1.6175768e-01   3.9671272e-02   4.4731400e-01  -5.1970508e-01  -6.6502407e-01  -1.1004276e+00  -5.0377789e-01  -1.2584203e+00  -1.5700212e-01
   5.1502560e-01  -2.5562908e-01   6.4545733e-02  -8.1986596e-01  -4.3433684e-02  -1.1194183e-01  -5.5267962e-01  -1.2187405e-01  -7.0323672e-01  -5.1421424e-01   8.1398867e-01   9.8100041e-01   1.9670651e+00   6.2406753e-01  -7.9510685e-01   4.1596235e-02  -8.8478042e-01  -9.8252016e-02  -4.1382803e-01   1.5364326e-01  -4.8199882e-01  -5.7944866e-01  -6.8410583e-01  -2.8901054e-01  -8.7083622e-01  -2.2705453e-02  -3.4917074e-02  -2.2149576e-01   1.1898444e-01  -4.1921605e-01  -1.0499976e-01   2.6475404e-01   2.9547064e-01  -5.2947658e-02  -1.0963824e+00  -2.7398600e-01   3.4214420e-02  -1.6507379e+00  -1.0365274e+00   7.2850738e-01   3.3709676e-01   8.3645414e-01   7.5617347e-01   1.2351951e+00   6.4256541e-01   3.2518540e-01   5.7092236e-01  -1.0328364e+00  -7.8492005e-01   3.9853553e-01   1.4939491e+00   9.4893013e-01   1.0633050e-01   1.4431749e-01   2.8311448e-01  -2.0417850e+00  -1.0990270e+00   1.5150254e+00   9.9950956e-01   1.5676230e+00   1.1310369e+00   5.1659535e-01   8.2803832e-01   5.2480827e-01   4.9875031e-01   9.1758793e-03  -1.4349105e-01   3.0094956e-01  -7.2306969e-01  -5.5100860e-01  -1.0605200e+00  -4.4191318e-01  -1.2590861e+00  -3.0133023e-01
   6.9833526e-01  -1.8205026e-01   2.1243903e-01  -7.4217251e-01  -8.4352758e-03  -1.1800983e-01  -5.8257577e-01  -1.8951744e-01  -8.4506479e-01  -7.2273335e-01   9.3920991e-01   1.0024512e+00   2.0334151e+00   5.8521661e-01  -9.6154877e-01  -1.2434938e-01  -7.8095951e-01  -3.4397807e-02  -3.4268921e-01   2.8993917e-01  -6.0774186e-01  -4.3502590e-01  -6.2374839e-01  -1.9862017e-01  -8.5289827e-01   4.5763705e-02  -2.6689973e-02  -1.9034245e-01   1.2524805e-01  -4.1100526e-01  -9.4169747e-02   4.3671689e-01   3.7104282e-01   5.3864810e-02  -1.0484681e+00  -2.6995924e-01   3.8174126e-03  -1.7042181e+00  -1.1306910e+00   8.7276528e-01   3.5863421e-01   9.2633733e-01   8.1202337e-01   1.2918840e+00   6.4309475e-01   2.8795466e-01   5.4384157e-01  -1.1156519e+00  -9.6815207e-01   5.7141319e-01   1.5447830e+00   1.0799796e+00   1.7857525e-01   9.6122477e-02   2.1815983e-01  -2.2151563e+00  -1.3508373e+00   1.6679402e+00   1.0777725e+00   1.6480153e+00   1.2253494e+00   4.7312507e-01   7.4173674e-01   3.9916429e-01   2.8702352e-01  -1.6151038e-01  -3.4293917e-01   1.3624904e-01  -9.4664052e-01  -4.0845009e-01  -9.9008044e-01  -3.8218662e-01  -1.2970500e+00  -4.7266665e-01
   8.9029486e-01  -8.5397772e-02   3.8086439e-01  -6.2765961e-01   4.2532393e-02  -1.1728061e-01  -6.2610339e-01  -2.9737608e-01  -1.0200952e+00  -9.7684436e-01   1.0721058e+00   1.0405890e+00   2.1081762e+00   5.4375691e-01  -1.1418624e+00  -3.1658037e-01  -6.4367168e-01   3.7401148e-02  -3.0067356e-01   4.3737070e-01  -7.7236025e-01  -2.6367037e-01  -5.2817528e-01  -8.4981433e-02  -8.0580782e-01   1.2742586e-01  -1.3425640e-02  -1.5990524e-01   1.1585225e-01  -4.2449020e-01  -1.2305467e-01   6.1950238e-01   4.7708578e-01   1.7909963e-01  -9.7718154e-01  -2.5805335e-01  -4.5792869e-02  -1.7984504e+00  -1.2786319e+00   1.0312785e+00   4.0469964e-01   1.0313192e+00   8.8257725e-01   1.3610151e+00   6.4819230e-01   2.5611742e-01   5.0558795e-01  -1.2184527e+00  -1.1870043e+00   7.5504560e-01   1.6134504e+00   1.2237112e+00   2.7283521e-01   5.4475494e-02   1.5072821e-01  -2.4206739e+00  -1.6392017e+00   1.8358831e+00   1.1705326e+00   1.7424044e+00   1.3266558e+00   4.3291957e-01   6.6232307e-01   2.6346273e-01   7.7234098e-02  -3.4537189e-01  -5.4935234e-01  -4.1508249e-02  -1.1825833e+00  -2.4200465e-01  -8.9278524e-01  -3.2836615e-01  -1.3742380e+00  -6.6543810e-01
   1.0856352e+00   3.0705100e-02   5.6400150e-01  -4.8042911e-01   1.0610199e-01  -1.0886319e-01  -6.8358081e-01  -4.3953737e-01  -1.2231208e+00  -1.2648543e+00   1.2081702e+00   1.0937654e+00   2.1898798e+00   5.0185037e-01  -1.3317071e+00  -5.2481019e-01  -4.7799241e-01   1.1326337e-01  -2.9079580e-01   5.9165609e-01  -9.6975106e-01  -7.1426207e-02  -4.0187311e-01   4.6634024e-02  -7.3291790e-01   2.1779275e-01   4.0064513e-03  -1.3298523e-01   9.1149455e-02  -4.6135777e-01  -1.9002124e-01   8.0725050e-01   6.0969609e-01   3.1759095e-01  -8.8511199e-01  -2.4007737e-01  -1.1078137e-01  -1.9317283e+00  -1.4730221e+00   1.1991716e+00   4.7222662e-01   1.1476471e+00   9.6595729e-01   1.4401049e+00   6.5889001e-01   2.2943771e-01   4.6001506e-01  -1.3392603e+00  -1.4308532e+00   9.4348085e-01   1.6972770e+00   1.3745355e+00   3.8683653e-01   1.8761700e-02   8.5255718e-02  -2.6516836e+00  -1.9487018e+00   2.0136487e+00   1.2748737e+00   1.8477483e+00   1.4312851e+00   3.9581907e-01   5.9343231e-01   1.2150622e-01  -1.2236404e-01  -5.3722858e-01  -7.5331378e-01  -2.2675288e-01  -1.4226497e+00  -5.7731835e-02  -7.7367043e-01  -2.8349769e-01  -1.4896026e+00  -8.7300438e-01
   1.2785992e+00   1.6133671e-01   7.5504749e-01  -3.0616499e-01   1.7841845e-01  -9.1986856e-02  -7.5417341e-01  -6.0775209e-01  -1.4472834e+00  -1.5727937e+00   1.3423893e+00   1.1592024e+00   2.2764528e+00   4.6142595e-01  -1.5263714e+00  -7.3785181e-01  -2.9046995e-01   1.8923878e-01  -3.1367699e-01   7.4773424e-01  -1.1916398e+00   1.3442986e-01  -2.5085826e-01   1.9001567e-01  -6.3868094e-01   3.1210553e-01   2.4752133e-02  -1.1179335e-01   5.2645498e-02  -5.2149577e-01  -2.9076446e-01   9.9345391e-01   7.6357984e-01   4.6340113e-01  -7.7574039e-01  -2.1786112e-01  -1.8620665e-01  -2.0997619e+00  -1.7032459e+00   1.3707481e+00   5.5662840e-01   1.2708315e+00   1.0595272e+00   1.5260932e+00   6.7595857e-01   2.0746916e-01   4.1138571e-01  -1.4749868e+00  -1.6877461e+00   1.1301771e+00   1.7924722e+00   1.5261269e+00   5.1720243e-01  -1.2212521e-02   2.5985354e-02  -2.9000859e+00  -2.2625837e+00   2.1950589e+00   1.3868750e+00   1.9600055e+00   1.5348269e+00   3.6094361e-01   5.3798716e-01  -2.3173518e-02  -3.0446113e-01  -7.3187918e-01  -9.4585777e-01  -4.1390855e-01  -1.6586247e+00   1.3724359e-01  -6.3881148e-01  -2.4970762e-01  -1.6391528e+00  -1.0880103e+00
   1.4632408e+00   3.0052252e-01   9.4655974e-01  -1.1179354e-01   2.5536461e-01  -6.6051825e-02  -8.3589046e-01  -7.9194807e-01  -1.6844492e+00  -1.8852154e+00   1.4694689e+00   1.2331237e+00   2.3653340e+00   4.2410095e-01  -1.7209660e+00  -9.4425731e-01  -8.8732585e-02   2.6156769e-01  -3.6751990e-01   9.0004904e-01  -1.4280441e+00   3.4577788e-01  -8.2308664e-02   3.3837194e-01  -5.2835213e-01   4.0562345e-01   4.8036531e-02  -9.7789808e-02   2.8960261e-03  -6.0295771e-01  -4.1859265e-01   1.1712942e+00   9.3237604e-01   6.1013342e-01  -6.5324019e-01  -1.9311373e-01  -2.6634096e-01  -2.2958641e+00  -1.9560376e+00   1.5397775e+00   6.5206606e-01   1.3958828e+00   1.1600475e+00   1.6155139e+00   6.9986136e-01   1.8962164e-01   3.6410404e-01  -1.6215552e+00  -1.9451081e+00   1.3083498e+00   1.8943224e+00   1.6717689e+00   6.5959997e-01  -4.0144070e-02  -2.3313179e-02  -3.1567450e+00  -2.5637150e+00   2.3732562e+00   1.5017814e+00   2.0743136e+00   1.6323317e+00   3.2673509e-01   4.9800370e-01  -1.6748147e-01  -4.6309327e-01  -9.2431276e-01  -1.1189840e+00  -5.9766214e-01  -1.8827598e+00   3.3513243e-01  -4.9494766e-01  -2.2807035e-01  -1.8161790e+00  -1.3027745e+00
   1.6337310e+00   4.4154296e-01   1.1308425e+00   9.4919621e-02   3.3279584e-01  -3.0677781e-02  -9.2565616e-01  -9.8086049e-01  -1.9256562e+00  -2.1860920e+00   1.5840797e+00   1.3109489e+00   2.4536236e+00   3.9113341e-01  -1.9106186e+00  -1.1329718e+00   1.1896239e-01   3.2692061e-01  -4.4824420e-01   1.0428687e+00  -1.6678469e+00   5.5409537e-01   9.5865271e-02   4.8471961e-01  -4.0765478e-01   4.9390433e-01   7.3218091e-02  -9.1578023e-02  -5.4666118e-02  -7.0204749e-01  -5.6486895e-01   1.3340059e+00   1.1090342e+00   7.5127379e-01  -5.2224465e-01  -1.6729631e-01  -3.4503975e-01  -2.5112847e+00  -2.2162961e+00   1.6998256e+00   7.5179122e-01   1.5175782e+00   1.2638656e+00   1.7046872e+00   7.3072592e-01   1.7523835e-01   3.2244156e-01  -1.7740784e+00  -2.1904785e+00   1.4713285e+00   1.9974314e+00   1.8047246e+00   8.0893670e-01  -6.7115442e-02  -5.9585513e-02  -3.4119517e+00  -2.8355676e+00   2.5410431e+00   1.6142295e+00   2.1852387e+00   1.7185571e+00   2.9105661e-01   4.7445960e-01  -3.0887904e-01  -5.9395232e-01  -1.1098961e+00  -1.2661050e+00  -7.7320840e-01  -2.0881654e+00   5.2791927e-01  -3.4907352e-01  -2.1854963e-01  -2.0116643e+00  -1.5096929e+00
   1.7846512e+00   5.7728672e-01   1.3003576e+00   3.0580920e-01   4.0677059e-01   1.4252672e-02  -1.0194541e+00  -1.1627381e+00  -2.1616075e+00  -2.4597578e+00   1.6811103e+00   1.3875415e+00   2.5382588e+00   3.6340582e-01  -2.0906575e+00  -1.2939615e+00   3.2420886e-01   3.8260418e-01  -5.4977375e-01   1.1706200e+00  -1.8994455e+00   7.5092280e-01   2.7548301e-01   6.2228203e-01  -2.8242987e-01   5.7306045e-01   9.9829609e-02  -9.2860585e-02  -1.1596131e-01  -8.1352103e-01  -7.1958089e-01   1.4752486e+00   1.2862220e+00   8.8054240e-01  -3.8759434e-01  -1.4151740e-01  -4.1613579e-01  -2.7356708e+00  -2.4680254e+00   1.8446137e+00   8.4854126e-01   1.6307484e+00   1.3671302e+00   1.7899253e+00   7.6833332e-01   1.6367590e-01   2.9027513e-01  -1.9270869e+00  -2.4122293e+00   1.6128949e+00   2.0960042e+00   1.9186101e+00   9.5960045e-01  -9.5442062e-02  -8.0679437e-02  -3.6559110e+00  -3.0631669e+00   2.6912534e+00   1.7185218e+00   2.2870729e+00   1.7882515e+00   2.5134039e-01   4.6723321e-01  -4.4545460e-01  -6.9458383e-01  -1.2845342e+00  -1.3823996e+00  -9.3645656e-01  -2.2691386e+00   7.0781016e-01  -2.0802307e-01  -2.2001682e-01  -2.2148545e+00  -1.7016337e+00
   1.9112604e+00   7.0063103e-01   1.4481324e+00   5.1276017e-01   4.7376431e-01   6.8559897e-02  -1.1125401e+00  -1.3260779e+00  -2.3831838e+00  -2.6918319e+00   1.7559169e+00   1.4574980e+00   2.6162020e+00   3.4143473e-01  -2.2567822e+00  -1.4187763e+00   5.1893176e-01   4.2672084e-01  -6.6445690e-01   1.2782158e+00  -2.1114362e+00   9.2832650e-01   4.4856114e-01   7.4487312e-01  -1.5829157e-01   6.3997550e-01   1.2760425e-01  -1.0045992e-01  -1.7653411e-01  -9.3089615e-01  -8.7199759e-01   1.5894615e+00   1.4567381e+00   9.9223632e-01  -2.5407987e-01  -1.1645888e-01  -4.7383164e-01  -2.9576424e+00  -2.6953376e+00   1.9683789e+00   9.3496133e-01   1.7305658e+00   1.4660112e+00   1.8677380e+00   8.1212599e-01   1.5438069e-01   2.7085508e-01  -2.0747992e+00  -2.6002210e+00   1.7275884e+00   2.1841651e+00   2.0077397e+00   1.1057323e+00  -1.2749492e-01  -8.5461992e-02  -3.8792354e+00  -3.2339448e+00   2.8171326e+00   1.8089374e+00   2.3741673e+00   1.8364589e+00   2.0477665e-01   4.7511987e-01  -5.7594501e-01  -7.6446073e-01  -1.4448031e+00  -1.4650492e+00  -1.0841913e+00  -2.4214102e+00   8.6766250e-01  -7.8072596e-02  -2.3034450e-01  -2.4139527e+00  -1.8723005e+00
   2.0097261e+00   8.0483106e-01   1.5681429e+00   7.0814034e-01   5.3085562e-01   1.3174534e-01  -1.1997147e+00  -1.4603397e+00  -2.5819451e+00  -2.8700685e+00   1.8045595e+00   1.5154615e+00   2.6846309e+00   3.2540098e-01  -2.4052143e+00  -1.5010099e+00   6.9583514e-01   4.5827251e-01  -7.8359190e-01   1.3613567e+00  -2.2932901e+00   1.0793298e+00   6.0775599e-01   8.4724375e-01  -4.0310650e-02   6.9247022e-01   1.5648511e-01  -1.1240241e-01  -2.3184642e-01  -1.0468537e+00  -1.0113711e+00   1.6721801e+00   1.6139052e+00   1.0815423e+00  -1.2619505e-01  -9.2338412e-02  -5.1306388e-01  -3.1654460e+00  -2.8834550e+00   2.0662158e+00   1.0040273e+00   1.8128183e+00   1.5569140e+00   1.9350263e+00   8.6123380e-01   1.4695325e-01   2.6661858e-01  -2.2114203e+00  -2.7463581e+00   1.8109622e+00   2.2562969e+00   2.0674262e+00   1.2415221e+00  -1.6551247e-01  -7.3858946e-02  -4.0734181e+00  -3.3384504e+00   2.9127059e+00   1.8800626e+00   2.4412709e+00   1.8588294e+00   1.4852860e-01   4.9592358e-01  -6.9971094e-01  -8.0492887e-01  -1.5880513e+00  -1.5133426e+00  -1.2141816e+00  -2.5422952e+00   1.0013713e+00   3.5412938e-02  -2.4656841e-01  -2.5968914e+00  -2.0165453e+00
   2.0773107e+00   8.8389579e-01   1.6556429e+00   8.8519064e-01   5.7587377e-01   2.0298485e-01  -1.2756420e+00  -1.5565928e+00  -2.7505923e+00  -2.9850741e+00   1.8240120e+00   1.5564417e+00   2.7411196e+00   3.1519357e-01  -2.5328270e+00  -1.5366308e+00   8.4879104e-01   4.7720215e-01  -8.9802166e-01   1.4167873e+00  -2.4359809e+00   1.1982856e+00   7.4675510e-01   9.2536966e-01   6.7253662e-02   7.2940776e-01   1.8661717e-01  -1.2606093e-01  -2.7757289e-01  -1.1537071e+00  -1.1276334e+00   1.7202923e+00   1.7519185e+00   1.1448007e+00  -7.9160510e-03  -6.8910557e-02  -5.2981468e-01  -3.3476554e+00  -3.0196410e+00   2.1343686e+00   1.0494451e+00   1.8741516e+00   1.6366729e+00   1.9892530e+00   9.1451756e-01   1.4119498e-01   2.7905980e-01  -2.3314593e+00  -2.8450080e+00   1.8597845e+00   2.3073844e+00   2.0942191e+00   1.3615083e+00  -2.1141621e-01  -4.6814549e-02  -4.2312642e+00  -3.3708649e+00   2.9731159e+00   1.9271204e+00   2.4838538e+00   1.8519168e+00   7.9959911e-02   5.2661840e-01  -8.1667157e-01  -8.1903013e-01  -1.7124681e+00  -1.5286439e+00  -1.3252333e+00  -2.6307464e+00   1.1041878e+00   1.2826756e-01  -2.6510658e-01  -2.7521341e+00  -2.1306115e+00
   2.1125124e+00   9.3292887e-01   1.7074196e+00   1.0383505e+00   6.0749937e-01   2.8113896e-01  -1.3351949e+00  -1.6080522e+00  -2.8833658e+00  -3.0308472e+00   1.8123358e+00   1.5761195e+00   2.7837976e+00   3.1046183e-01  -2.6372499e+00  -1.5241615e+00   9.7314496e-01   4.8437101e-01  -9.9875753e-01   1.4424934e+00  -2.5325200e+00   1.2811671e+00   8.6059350e-01   9.7666246e-01   1.6115724e-01   7.5073189e-01   2.1832222e-01  -1.3834601e-01  -3.0987822e-01  -1.2439098e+00  -1.2120409e+00   1.7322179e+00   1.8661317e+00   1.1797041e+00   9.7482091e-02  -4.5507008e-02  -5.2135079e-01  -3.4938780e+00  -3.0940029e+00   2.1704543e+00   1.0660044e+00   1.9122639e+00   1.7027137e+00   2.0285788e+00   9.7062940e-01   1.3713140e-01   3.0866549e-01  -2.4300453e+00  -2.8932616e+00   1.8721801e+00   2.3333393e+00   2.0860725e+00   1.4608661e+00  -2.6664447e-01  -6.1774194e-03  -4.3472592e+00  -3.3292977e+00   2.9949053e+00   1.9462782e+00   2.4983915e+00   1.8134460e+00  -3.1406224e-03   5.6356770e-01  -9.2720502e-01  -8.1121724e-01  -1.8171137e+00  -1.5142291e+00  -1.4171852e+00  -2.6873061e+00   1.1729533e+00   1.9772810e-01  -2.8201985e-01  -2.8694507e+00  -2.2122971e+00
   2.1151516e+00   9.4841215e-01   1.7219591e+00   1.1635022e+00   6.2531235e-01   3.6478102e-01  -1.3738071e+00  -1.6104729e+00  -2.9763534e+00  -3.0051072e+00   1.7688092e+00   1.5711186e+00   2.8114786e+00   3.1067165e-01  -2.7169450e+00  -1.4647011e+00   1.0659200e+00   4.8147270e-01  -1.0775903e+00   1.4378274e+00  -2.5783675e+00   1.3257584e+00   9.4587716e-01   1.0000915e+00   2.3929783e-01   7.5743731e-01   2.5205680e-01  -1.4593295e-01  -3.2565901e-01  -1.3105698e+00  -1.2577267e+00   1.7079996e+00   1.9532625e+00   1.1854168e+00   1.8756115e-01  -2.1112476e-02  -4.8637548e-01  -3.5954225e+00  -3.1001079e+00   2.1736004e+00   1.0498696e+00   1.9260404e+00   1.7531782e+00   2.0519583e+00   1.0280885e+00   1.3501009e-01   3.5491782e-01  -2.5032251e+00  -2.8910237e+00   1.8477137e+00   2.3312821e+00   2.0424380e+00   1.5356636e+00  -3.3201796e-01   4.5475092e-02  -4.4178598e+00  -3.2158420e+00   2.9762323e+00   1.9349096e+00   2.4825933e+00   1.7425304e+00  -1.0235289e-01   6.0278520e-01  -1.0320221e+00  -7.8698209e-01  -1.9019076e+00  -1.4750036e+00  -1.4908478e+00  -2.7139671e+00   1.2062357e+00   2.4254134e-01  -2.9329738e-01  -2.9406152e+00  -2.2610231e+00
   2.0864011e+00   9.2841208e-01   1.6995087e+00   1.2581218e+00   6.2978488e-01   4.5224311e-01  -1.3878061e+00  -1.5623776e+00  -3.0276943e+00  -2.9093903e+00   1.6940020e+00   1.5392266e+00   2.8237492e+00   3.1516420e-01  -2.7712501e+00  -1.3617920e+00   1.1259105e+00   4.7089070e-01  -1.1276466e+00   1.4035572e+00  -2.5716895e+00   1.3317367e+00   1.0009028e+00   9.9620759e-01   3.0075946e-01   7.5147283e-01   2.8835624e-01  -1.4550925e-01  -3.2273519e-01  -1.3479351e+00  -1.2601228e+00   1.6493013e+00   2.0115093e+00   1.1626070e+00   2.6080232e-01   5.5303556e-03  -4.2508519e-01  -3.6458849e+00  -3.0353788e+00   2.1444849e+00   9.9879396e-01   1.9156183e+00   1.7870077e+00   2.0591873e+00   1.0853707e+00   1.3527393e-01   4.1636291e-01  -2.5482231e+00  -2.8409339e+00   1.7874135e+00   2.2997557e+00   1.9642819e+00   1.5830711e+00  -4.0764675e-01   1.0505670e-01  -4.4416851e+00  -3.0363911e+00   2.9170028e+00   1.8917884e+00   2.4355575e+00   1.6398220e+00  -2.1845055e-01   6.4021706e-01  -1.1320221e+00  -7.5242603e-01  -1.9675719e+00  -1.4171232e+00  -1.5478898e+00  -2.7139581e+00   1.2043624e+00   2.6296949e-01  -2.9514736e-01  -2.9599792e+00  -2.2778105e+00
   2.0287557e+00   8.7269144e-01   1.6420378e+00   1.3213349e+00   6.2222026e-01   5.4167806e-01  -1.3747029e+00  -1.4651092e+00  -3.0376620e+00  -2.7489133e+00   1.5897901e+00   1.4795525e+00   2.8210104e+00   3.2321446e-01  -2.8003907e+00  -1.2211464e+00   1.1536636e+00   4.5550899e-01  -1.1438557e+00   1.3418348e+00  -2.5134516e+00   1.3006399e+00   1.0256705e+00   9.6707039e-01   3.4577523e-01   7.3558556e-01   3.2776864e-01  -1.3402624e-01  -2.9998030e-01  -1.3518174e+00  -1.2172301e+00   1.5593153e+00   2.0405762e+00   1.1133918e+00   3.1663398e-01   3.5794662e-02  -3.3913000e-01  -3.6416087e+00  -2.9012441e+00   2.0852819e+00   9.1224770e-01   1.8823784e+00   1.8039819e+00   2.0509038e+00   1.1410051e+00   1.3851349e-01   4.9073707e-01  -2.5636422e+00  -2.7481284e+00   1.6937328e+00   2.2388501e+00   1.8540316e+00   1.6015091e+00  -4.9288647e-01   1.6921531e-01  -4.4195971e+00  -2.8002372e+00   2.8189063e+00   1.8172002e+00   2.3578453e+00   1.5075812e+00  -3.5127063e-01   6.7202453e-01  -1.2281403e+00  -7.1380384e-01  -2.0155303e+00  -1.3475457e+00  -1.5906763e+00  -2.6914646e+00   1.1693515e+00   2.6069669e-01  -2.8427382e-01  -2.9248812e+00  -2.2651641e+00
   1.9459338e+00   7.8271437e-01   1.5531002e+00   1.3538737e+00   6.0464228e-01   6.3113535e-01  -1.3334157e+00  -1.3227107e+00  -3.0086248e+00  -2.5322146e+00   1.4593052e+00   1.3926087e+00   2.8044663e+00   3.3408893e-01  -2.8054495e+00  -1.0502560e+00   1.1513550e+00   4.3849019e-01  -1.1232947e+00   1.2560889e+00  -2.4073377e+00   1.2357311e+00   1.0217948e+00   9.1608400e-01   3.7561608e-01   7.1311617e-01   3.7078432e-01  -1.0893631e-01  -2.5738358e-01  -1.3199224e+00  -1.1297204e+00   1.4425863e+00   2.0416095e+00   1.0411978e+00   3.5540700e-01   7.1033240e-02  -2.3148459e-01  -3.5819888e+00  -2.7030377e+00   1.9995210e+00   7.9145569e-01   1.8288622e+00   1.8047174e+00   2.0285387e+00   1.1936755e+00   1.4540244e-01   5.7514018e-01  -2.5495915e+00  -2.6198673e+00   1.5704522e+00   2.1502266e+00   1.7154529e+00   1.5907281e+00  -5.8634638e-01   2.3457873e-01  -4.3546667e+00  -2.5194802e+00   2.6853609e+00   1.7129634e+00   2.2514708e+00   1.3496539e+00  -4.9963736e-01   6.9484604e-01  -1.3211998e+00  -6.7707532e-01  -2.0477691e+00  -1.2735467e+00  -1.6220708e+00  -2.6513119e+00   1.1047503e+00   2.3864639e-01  -2.5812187e-01  -2.8358679e+00  -2.2268755e+00
   1.8427128e+00   6.6154308e-01   1.4376121e+00   1.3579501e+00   5.7964313e-01   7.1864742e-01  -1.2644080e+00  -1.1416455e+00  -2.9448887e+00  -2.2706061e+00   1.3068189e+00   1.2803134e+00   2.7760579e+00   3.4710044e-01  -2.7883056e+00  -8.5791432e-01   1.1225731e+00   4.2303843e-01  -1.0653933e+00   1.1508466e+00  -2.2595092e+00   1.1417683e+00   9.9232454e-01   8.4775675e-01   3.9241896e-01   6.8776066e-01   4.1776815e-01  -6.8399599e-02  -1.9604176e-01  -1.2520636e+00  -1.0008708e+00   1.3047668e+00   2.0170559e+00   9.5054871e-01   3.7832362e-01   1.1244315e-01  -1.0624051e-01  -3.4695888e+00  -2.4496609e+00   1.8918685e+00   6.3934100e-01   1.7586230e+00   1.7906238e+00   1.9942208e+00   1.2423160e+00   1.5662319e-01   6.6624141e-01  -2.5077253e+00  -2.4650541e+00   1.4225186e+00   2.0370337e+00   1.5534677e+00   1.5518161e+00  -6.8594926e-01   2.9798270e-01  -4.2520152e+00  -2.2082902e+00   2.5213565e+00   1.5823559e+00   2.1198057e+00   1.1713525e+00  -6.6134816e-01   7.0601708e-01  -1.4117782e+00  -6.4749670e-01  -2.0666679e+00  -1.2022333e+00  -1.6452146e+00  -2.5986324e+00   1.0153932e+00   2.0072741e-01  -2.1507327e-01  -2.6967083e+00  -2.1677559e+00
   1.7247011e+00   5.1363222e-01   1.3015632e+00   1.3370523e+00   5.5020134e-01   8.0232243e-01  -1.1697268e+00  -9.3038072e-01  -2.8524297e+00  -1.9774725e+00   1.1375639e+00   1.1459123e+00   2.7383455e+00   3.6165611e-01  -2.7515331e+00  -6.5368815e-01   1.0720353e+00   4.1216700e-01  -9.7198267e-01   1.0314981e+00  -2.0782197e+00   1.0247020e+00   9.4149189e-01   7.6740323e-01   3.9897291e-01   6.6331665e-01   4.6890236e-01  -1.1444645e-02  -1.1808182e-01  -1.1502384e+00  -8.3633395e-01   1.1523201e+00   1.9704560e+00   8.4679584e-01   3.8732789e-01   1.6094188e-01   3.1663878e-02  -3.3100611e+00  -2.1530295e+00   1.7678577e+00   4.6037923e-01   1.6760185e+00   1.7638244e+00   1.9506439e+00   1.2861946e+00   1.7278950e-01   7.6050226e-01  -2.4411884e+00  -2.2936865e+00   1.2558279e+00   1.9037242e+00   1.3739168e+00   1.4871360e+00  -7.8903951e-01   3.5666488e-01  -4.1185428e+00  -1.8820777e+00   2.3332137e+00   1.4299585e+00   1.9674054e+00   9.7924392e-01  -8.3322664e-01   7.0373563e-01  -1.5001033e+00  -6.2928094e-01  -2.0748149e+00  -1.1400908e+00  -1.6632949e+00  -2.5385381e+00   9.0710001e-01   1.5153156e-01  -1.5457904e-01  -2.5142048e+00  -2.0933233e+00
   1.5980566e+00   3.4453481e-01   1.1516823e+00   1.2956846e+00   5.1948153e-01   8.8043767e-01  -1.0529374e+00  -6.9886703e-01  -2.7385364e+00  -1.6674730e+00   9.5749664e-01   9.9381869e-01   2.6943423e+00   3.7729412e-01  -2.6982752e+00  -4.4737310e-01   1.0052568e+00   4.0848922e-01  -8.4718901e-01   9.0401416e-01  -1.8733164e+00   8.9132320e-01   8.7441044e-01   6.8081170e-01   3.9848300e-01   6.4343327e-01   5.2414661e-01   6.1929753e-02  -2.6520560e-02  -1.0185634e+00  -6.4377088e-01   9.9219018e-01   1.9061926e+00   7.3581057e-01   3.8496732e-01   2.1706575e-01   1.7675495e-01  -3.1118668e+00  -1.8273540e+00   1.6335780e+00   2.6037013e-01   1.5859597e+00   1.7270416e+00   1.9009018e+00   1.3249728e+00   1.9437247e-01   8.5439932e-01  -2.3544680e+00  -2.1162716e+00   1.0769559e+00   1.7557838e+00   1.1832801e+00   1.4001931e+00  -8.9253420e-01   4.0841150e-01  -3.9625557e+00  -1.5566209e+00   2.1282662e+00   1.2614215e+00   1.7997674e+00   7.8084868e-01  -1.0112439e+00   6.8715733e-01  -1.5859875e+00  -6.2535126e-01  -2.0748211e+00  -1.0925939e+00  -1.6793244e+00  -2.4758252e+00   7.8633445e-01   9.6008410e-02  -7.7218788e-02  -2.2978114e+00  -2.0094624e+00
   1.4691674e+00   1.6054289e-01   9.9507974e-01   1.2390709e+00   4.9063091e-01   9.5152776e-01  -9.1895153e-01  -4.5794816e-01  -2.6113835e+00  -1.3556972e+00   7.7301340e-01   8.2938258e-01   2.6473130e+00   3.9370434e-01  -2.6320916e+00  -2.4846910e-01   9.2820077e-01   4.1405074e-01  -6.9717862e-01   7.7463679e-01  -1.6556602e+00   7.4888609e-01   7.9674797e-01   5.9390227e-01   3.9433353e-01   6.3138311e-01   5.8322148e-01   1.5071957e-01   7.4929344e-02  -8.6306520e-01  -4.3236397e-01   8.3146141e-01   1.8292098e+00   6.2365936e-01   3.7423669e-01   2.8089742e-01   3.2335643e-01  -2.8858121e+00  -1.4882921e+00   1.4953505e+00   4.6140181e-02   1.4936332e+00   1.6834544e+00   1.8483004e+00   1.3587379e+00   2.2163634e-01   9.4463228e-01  -2.2531546e+00  -1.9432414e+00   8.9285378e-01   1.5993946e+00   9.8836552e-01   1.2954425e+00  -9.9310650e-01   4.5164893e-01  -3.7933069e+00  -1.2472111e+00   1.9144835e+00   1.0831751e+00   1.6230357e+00   5.8427183e-01  -1.1907036e+00   6.5641718e-01  -1.6688090e+00  -6.3720395e-01  -2.0691498e+00  -1.0639091e+00  -1.6959437e+00  -2.4147275e+00   6.5984689e-01   3.9143490e-02   1.5319454e-02  -2.0590840e+00  -1.9220855e+00
   1.3443165e+00  -3.1708033e-02   8.3888956e-01   1.1728406e+00   4.6658602e-01   1.0144621e+00  -7.7376381e-01  -2.1873896e-01  -2.4795656e+00  -1.0568309e+00   5.9063479e-01   6.5859815e-01   2.6005516e+00   4.1072866e-01  -2.5567922e+00  -6.5706217e-02   8.4693315e-01   4.3021619e-01  -5.2977142e-01   6.4956054e-01  -1.4365082e+00   6.0473236e-01   7.1439644e-01   5.1239904e-01   3.8986864e-01   6.2987348e-01   6.4561793e-01   2.5295141e-01   1.8209457e-01  -6.9134191e-01  -2.1224952e-01   6.7702433e-01   1.7447264e+00   5.1628372e-01   3.5841336e-01   3.5202863e-01   4.6592089e-01  -2.6444263e+00  -1.1520345e+00   1.3594046e+00  -1.7480466e-01   1.4042126e+00   1.6365314e+00   1.7961604e+00   1.3879987e+00   2.5458809e-01   1.0283022e+00  -2.1436353e+00  -1.7844061e+00   7.1052262e-01   1.4410564e+00   7.9598060e-01   1.1780429e+00  -1.0873921e+00   4.8547765e-01  -3.6204843e+00  -9.6785936e-01   1.7000539e+00   9.0209802e-01   1.4436674e+00   3.9778330e-01  -1.3664827e+00   6.1257621e-01  -1.7475422e+00  -6.6488764e-01  -2.0599727e+00  -1.0567083e+00  -1.7152647e+00  -2.3587377e+00   5.3432330e-01  -1.4336319e-02   1.2033790e-01  -1.8110015e+00  -1.8368127e+00
   1.2293542e+00  -2.2563932e-01   6.8993011e-01   1.1027186e+00   4.4990131e-01   1.0685039e+00  -6.2410954e-01   7.9882729e-03  -2.3516154e+00  -7.8438542e-01   4.1667672e-01   4.8776748e-01   2.5571544e+00   4.2833665e-01  -2.4762654e+00   9.3353554e-02   7.6730528e-01   4.5761722e-01  -3.5394979e-01   5.3462144e-01  -1.2268934e+00   4.6593651e-01   6.3315990e-01   4.4153606e-01   3.8820409e-01   6.4090755e-01   7.1063187e-01   3.6578699e-01   2.9060113e-01  -5.1211605e-01   6.0954678e-03   5.3526929e-01   1.6579564e+00   4.1920289e-01   3.4089237e-01   4.2955979e-01   5.9933784e-01  -2.4012239e+00  -8.3438281e-01   1.2315724e+00  -3.9465461e-01   1.3225780e+00   1.5898483e+00   1.7476210e+00   1.4136441e+00   2.9294505e-01   1.1030491e+00  -2.0327291e+00  -1.6484657e+00   5.3668877e-01   1.2871952e+00   6.1260679e-01   1.0535705e+00  -1.1722035e+00   5.0964948e-01  -3.4536707e+00  -7.3061452e-01   1.4929539e+00   7.2516301e-01   1.2680824e+00   2.2937706e-01  -1.5333146e+00   5.5749824e-01  -1.8208370e+00  -7.0709882e-01  -2.0490680e+00  -1.0721029e+00  -1.7387636e+00  -2.3105025e+00   4.1606011e-01  -6.0212107e-02   2.3429971e-01  -1.5671960e+00  -1.7586963e+00
   1.1294042e+00  -4.1510428e-01   5.5440228e-01   1.0342365e+00   4.4261102e-01   1.1133460e+00  -4.7706954e-01   2.1237539e-01  -2.2355391e+00  -5.5003239e-01   2.5692953e-01   3.2313810e-01   2.5198098e+00   4.4657753e-01  -2.3943046e+00   2.2262153e-01   6.9467811e-01   4.9616335e-01  -1.7929418e-01   4.3501537e-01  -1.0370423e+00   3.3899324e-01   5.5847667e-01   3.8581352e-01   3.9207913e-01   6.6570412e-01   7.7741967e-01   4.8568903e-01   3.9614238e-01  -3.3470796e-01   2.1247272e-01   4.1182087e-01   1.5738548e+00   3.3725677e-01   3.2502829e-01   5.1213639e-01   7.1920113e-01  -2.1698946e+00  -5.4986872e-01   1.1170193e+00  -6.0567619e-01   1.2530602e+00   1.5468982e+00   1.7054588e+00   1.4368643e+00   3.3612357e-01   1.1671426e+00  -1.9272944e+00  -1.5426076e+00   3.7750088e-01   1.1437867e+00   4.4409080e-01   9.2770897e-01  -1.2447366e+00   5.2449559e-01  -3.3018140e+00  -5.4502226e-01   1.3005266e+00   5.5907820e-01   1.1023190e+00   8.6338354e-02  -1.6860938e+00   4.9366857e-01  -1.8871361e+00  -7.6138057e-01  -2.0377597e+00  -1.1096979e+00  -1.7672304e+00  -2.2717992e+00   3.1068154e-01  -9.4964224e-02   3.5305952e-01  -1.3411471e+00  -1.6920009e+00
   1.0486239e+00  -5.9471016e-01   4.3763699e-01   9.7247656e-01   4.4613077e-01   1.1491169e+00  -3.3964829e-01   3.8597490e-01  -2.1383941e+00  -3.6307888e-01   1.1636791e-01   1.7053957e-01   2.4906184e+00   4.6551021e-01  -2.3144520e+00   3.1768464e-01   6.3370152e-01   5.4510905e-01  -1.5383886e-02   3.5505863e-01  -8.7586205e-01   2.2955735e-01   4.9518614e-01   3.4881319e-01   4.0375073e-01   7.0467551e-01   8.4506686e-01   6.0863604e-01   4.9473585e-01  -1.6846613e-01   3.9754982e-01   3.1132467e-01   1.4968979e+00   2.7440043e-01   3.1398778e-01   5.9801830e-01   8.2201876e-01  -1.9634816e+00  -3.1097571e-01   1.0200188e+00  -8.0057411e-01   1.1992244e+00   1.5109021e+00   1.6719316e+00   1.4590410e+00   3.8324960e-01   1.2195198e+00  -1.8338318e+00  -1.4722001e+00   2.3826654e-01   1.0160194e+00   2.9537322e-01   8.0593152e-01  -1.3027550e+00   5.3081490e-01  -3.1727388e+00  -4.1775118e-01   1.1290951e+00   4.0994044e-01   9.5171429e-01  -2.5151419e-02  -1.8201862e+00   4.2397045e-01  -1.9448220e+00  -8.2440548e-01  -2.0269046e+00  -1.1677566e+00  -1.8007761e+00  -2.2435827e+00   2.2291036e-01  -1.1590044e-01   4.7213538e-01  -1.1453874e+00  -1.6400507e+00
   9.9003560e-01  -7.6006668e-01   3.4390128e-01   9.2185897e-01   4.6120364e-01   1.1763569e+00  -2.1835441e-01   5.2214665e-01  -2.0659322e+00  -2.3010566e-01  -1.0891805e-03   3.5042589e-02   2.4709638e+00   4.8511822e-01  -2.2398512e+00   3.7590343e-01   5.8815033e-01   6.0316569e-01   1.2879873e-01   2.9800550e-01  -7.5052398e-01   1.4224548e-01   4.4734622e-01   3.3307791e-01   4.2492754e-01   7.5746149e-01   9.1266078e-01   7.3037059e-01   5.8295155e-01  -2.2193189e-02   5.5337918e-01   2.3729319e-01   1.4309040e+00   2.3355813e-01   3.1061587e-01   6.8517626e-01   9.0535564e-01  -1.7935967e+00  -1.2749868e-01   9.4378550e-01  -9.7281533e-01   1.1637048e+00   1.4846324e+00   1.6486603e+00   1.4816142e+00   4.3319220e-01   1.2597743e+00  -1.7581071e+00  -1.4405934e+00   1.2324304e-01   9.0802313e-01   1.7026839e-01   6.9319922e-01  -1.3447346e+00   5.2973623e-01  -3.0727290e+00  -3.5239615e-01   9.8363555e-01   2.8291858e-01   8.2063240e-01  -1.0034631e-01  -1.9317166e+00   3.5143933e-01  -1.9923732e+00  -8.9231514e-01  -2.0169212e+00  -1.2434516e+00  -1.8388911e+00  -2.2260939e+00   1.5639950e-01  -1.2122231e-01   5.8700133e-01  -9.9076980e-01  -1.6051466e+00
   9.5543798e-01  -9.0794937e-01   2.7626856e-01   8.8597591e-01   4.8789127e-01   1.1959618e+00  -1.1881190e-01   6.1633642e-01  -2.0223270e+00  -1.5477739e-01  -9.2752623e-02  -7.9334664e-02   2.4614415e+00   5.0521942e-01  -2.1731289e+00   3.9641138e-01   5.6081899e-01   6.6864373e-01   2.4542089e-01   2.6592924e-01  -6.6616039e-01   8.0501152e-02   4.1810186e-01   3.4005387e-01   4.5673748e-01   8.2300873e-01   9.7935684e-01   8.4666248e-01   6.5809633e-01   9.6394134e-02   6.7381908e-01   1.9201370e-01   1.3789013e+00   2.1653982e-01   3.1731753e-01   7.7140816e-01   9.6790208e-01  -1.6697262e+00  -6.0799590e-03   8.9036985e-01  -1.1169011e+00   1.1480991e+00   1.4702590e+00   1.6365536e+00   1.5059376e+00   4.8461779e-01   1.2880996e+00  -1.7048191e+00  -1.4490283e+00   3.5491181e-02   8.2267548e-01   7.1309430e-02   5.9369286e-01  -1.3699585e+00   5.2256747e-01  -3.0062092e+00  -3.4945924e-01   8.6753078e-01   1.8198295e-01   7.1225710e-01  -1.3618338e-01  -2.0178161e+00   2.7901642e-01  -2.0285161e+00  -9.6108369e-01  -2.0078493e+00  -1.3331775e+00  -1.8805462e+00  -2.2190123e+00   1.1362595e-01  -1.1003624e-01   6.9337698e-01  -8.8584058e-01  -1.5885497e+00
   9.4539794e-01  -1.0363736e+00   2.3655316e-01   8.6747268e-01   5.2560749e-01   1.2090979e+00  -4.5427724e-02   6.6622677e-01  -2.0099968e+00  -1.3782269e-01  -1.5726119e-01  -1.6985157e-01   2.4618539e+00   5.2538177e-01  -2.1162971e+00   3.8002667e-01   5.5346897e-01   7.3960808e-01   3.2827440e-01   2.5966933e-01  -6.2568489e-01   4.6522350e-02   4.0960154e-01   3.7009087e-01   4.9972105e-01   8.9968607e-01   1.0444291e+00   9.5356777e-01   7.1834162e-01   1.8113407e-01   7.5483361e-01   1.7651614e-01   1.3430394e+00   2.2401938e-01   3.3595583e-01   8.5446659e-01   1.0094693e+00  -1.5986713e+00   5.0060243e-02   8.6062059e-01  -1.2285769e+00   1.1529265e+00   1.4692246e+00   1.6357837e+00   1.5331365e+00   5.3606447e-01   1.3051962e+00  -1.6773337e+00  -1.4966503e+00  -2.3203402e-02   7.6149770e-01  -3.3408344e-04   5.1059517e-01  -1.3785518e+00   5.1064691e-01  -2.9755424e+00  -4.0649578e-01   7.8241756e-01   1.0969600e-01   6.2846264e-01  -1.3143404e-01  -2.0768088e+00   2.0932302e-01  -2.0523544e+00  -1.0268721e+00  -1.9994353e+00  -1.4328881e+00  -1.9243266e+00  -2.2216283e+00   9.5845893e-02  -8.2318931e-02   7.8749230e-01  -8.3635774e-01  -1.5905230e+00
   9.5931805e-01  -1.1445842e+00   2.2530801e-01   8.6797417e-01   5.7318951e-01   1.2170945e+00  -1.1368775e-03   6.7175836e-01  -2.0295329e+00  -1.7717048e-01  -1.9459974e-01  -2.3518561e-01   2.4712703e+00   5.4485763e-01  -2.0706868e+00   3.2909245e-01   5.6682337e-01   8.1403048e-01   3.7314231e-01   2.7884353e-01  -6.2973880e-01   4.1246838e-02   4.2295776e-01   4.2249329e-01   5.5384255e-01   9.8542143e-01   1.1072993e+00   1.0476660e+00   7.6278854e-01   2.2778780e-01   7.9465688e-01   1.9059909e-01   1.3245449e+00   2.5556959e-01   3.6776871e-01   9.3218822e-01   1.0309153e+00  -1.5841587e+00   4.1189141e-02   8.5421396e-01  -1.3049747e+00   1.1776489e+00   1.4821590e+00   1.6458110e+00   1.5639789e+00   5.8603037e-01   1.3121532e+00  -1.6774963e+00  -1.5806248e+00  -5.2342051e-02   7.2463919e-01  -4.4861400e-02   4.4593860e-01  -1.3714569e+00   4.9520917e-01  -2.9809532e+00  -5.1840501e-01   7.2814072e-01   6.7077703e-02   5.6977070e-01  -8.6754286e-02  -2.1083193e+00   1.4447550e-01  -2.0634644e+00  -1.0863419e+00  -1.9912307e+00  -1.5384300e+00  -1.9685837e+00  -2.2330165e+00   1.0310652e-01  -3.8847857e-02   8.6630822e-01  -8.4498035e-01  -1.6104223e+00
   9.9556760e-01  -1.2329698e+00   2.4188016e-01   8.8805346e-01   6.2899862e-01   1.2213226e+00   1.2758943e-02   6.3502775e-01  -2.0797263e+00  -2.6822137e-01  -2.0603960e-01  -2.7547963e-01   2.4881460e+00   5.6254772e-01  -2.0369108e+00   2.4726225e-01   6.0060136e-01   8.8992576e-01   3.7803499e-01   3.2191823e-01  -6.7675670e-01   6.4389627e-02   4.5824603e-01   4.9561263e-01   6.1851321e-01   1.0778473e+00   1.1675424e+00   1.1262575e+00   7.9146753e-01   2.3428200e-01   7.9381607e-01   2.3290698e-01   1.3237178e+00   3.0974726e-01   4.1330669e-01   1.0026166e+00   1.0340124e+00  -1.6266398e+00  -2.9071589e-02   8.6974601e-01  -1.3446861e+00   1.2207537e+00   1.5088368e+00   1.6654582e+00   1.5987763e+00   6.3307099e-01   1.3103182e+00  -1.7055362e+00  -1.6963392e+00  -5.2660902e-02   7.1094445e-01  -6.3770701e-02   4.0052382e-01  -1.3503453e+00   4.7727678e-01  -3.0205803e+00  -6.7783727e-01   7.0281450e-01   5.3554516e-02   5.3539352e-01  -4.6364268e-03  -2.1132956e+00   8.5955556e-02  -2.0619457e+00  -1.1368992e+00  -1.9826926e+00  -1.6458373e+00  -2.0115910e+00  -2.2521890e+00   1.3430848e-01   1.8891792e-02   9.2767719e-01  -9.1114755e-01  -1.6468211e+00
   1.0516630e+00  -1.3029199e+00   2.8451720e-01   9.2723963e-01   6.9104180e-01   1.2230675e+00  -3.3499070e-03   5.6007365e-01  -2.1576931e+00  -4.0422624e-01  -1.9400823e-01  -2.9229560e-01   2.5104888e+00   5.7700429e-01  -2.0148563e+00   1.3924900e-01   6.5358707e-01   9.6546099e-01   3.4328196e-01   3.8632992e-01  -7.6314059e-01   1.1452589e-01   5.1453838e-01   5.8697286e-01   6.9262281e-01   1.1744434e+00   1.2248657e+00   1.1875097e+00   8.0527535e-01   2.0081201e-01   7.5501660e-01   3.0105242e-01   1.3399635e+00   3.8422015e-01   4.7239509e-01   1.0641086e+00   1.0212677e+00  -1.7232949e+00  -1.5406152e-01   9.0487942e-01  -1.3477694e+00   1.2798876e+00   1.5481792e+00   1.6930249e+00   1.6373203e+00   6.7589888e-01   1.3011625e+00  -1.7600672e+00  -1.8376853e+00  -2.6020200e-02   7.1809074e-01  -5.9719683e-02   3.7391576e-01  -1.3174848e+00   4.5758560e-01  -3.0906486e+00  -8.7568489e-01   7.0298740e-01   6.6998272e-02   5.2335844e-01   1.1073053e-01  -2.0939402e+00   3.4545197e-02  -2.0484275e+00  -1.1768553e+00  -1.9732802e+00  -1.7515711e+00  -2.0516979e+00  -2.2782144e+00   1.8731268e-01   8.8815479e-02   9.7043452e-01  -1.0311508e+00  -1.6976594e+00
   1.1244802e+00  -1.3566376e+00   3.5051587e-01   9.8406246e-01   7.5710370e-01   1.2234102e+00  -4.7427810e-02   4.5256992e-01  -2.2590847e+00  -5.7674203e-01  -1.6189901e-01  -2.8848300e-01   2.5360594e+00   5.8647802e-01  -2.0037091e+00   1.0553016e-02   7.2372594e-01   1.0390315e+00   2.7147444e-01   4.6864720e-01  -8.8352690e-01   1.8921211e-01   5.8996817e-01   6.9341894e-01   7.7457937e-01   1.2726659e+00   1.2790733e+00   1.2305410e+00   8.0585810e-01   1.2980013e-01   6.8290117e-01   3.9177527e-01   1.3718598e+00   4.7592541e-01   5.4412534e-01   1.1154188e+00   9.9571254e-01  -1.8682328e+00  -3.2455335e-01   9.5653345e-01  -1.3156913e+00   1.3520344e+00   1.5983042e+00   1.7264369e+00   1.6788635e+00   7.1347668e-01   1.2861593e+00  -1.8381808e+00  -1.9974026e+00   2.4756335e-02   7.4277969e-01  -3.6327250e-02   3.6451199e-01  -1.2755644e+00   4.3654814e-01  -3.1857457e+00  -1.1016239e+00   7.2389998e-01   1.0385373e-01   5.3070130e-01   2.5367983e-01  -2.0535555e+00  -9.6715162e-03  -2.0240278e+00  -1.2054887e+00  -1.9625368e+00  -1.8526824e+00  -2.0874617e+00  -2.3102915e+00   2.5908383e-01   1.6835585e-01   9.9441662e-01  -1.1983936e+00  -1.7604012e+00
   1.2104815e+00  -1.3969277e+00   4.3640221e-01   1.0561325e+00   8.2487959e-01   1.2231258e+00  -1.1594168e-01   3.1944687e-01  -2.3783662e+00  -7.7613300e-01  -1.1383518e-01  -2.6797658e-01   2.5625882e+00   5.8900875e-01  -2.0020073e+00  -1.3281650e-01   8.0824608e-01   1.1093033e+00   1.6726530e-01   5.6476373e-01  -1.0311262e+00   2.8513912e-01   6.8182391e-01   8.1128091e-01   8.6235834e-01   1.3700559e+00   1.3300133e+00   1.2554387e+00   7.9545111e-01   2.5713898e-02   5.8370161e-01   5.0112921e-01   1.4172529e+00   5.8124960e-01   6.2687880e-01   1.1557553e+00   9.6067602e-01  -2.0528746e+00  -5.2934759e-01   1.0211022e+00  -1.2512112e+00   1.4337219e+00   1.6566201e+00   1.7634142e+00   1.7221470e+00   7.4509591e-01   1.2666756e+00  -1.9356295e+00  -2.1674709e+00   9.6081323e-02   7.8096736e-01   2.0709408e-03   3.6967963e-01  -1.2275014e+00   4.1425497e-01  -3.2991872e+00  -1.3446722e+00   7.5981528e-01   1.5934986e-01   5.5371267e-01   4.1735179e-01  -1.9963139e+00  -4.7243849e-02  -1.9902769e+00  -1.2230158e+00  -1.9501531e+00  -1.9469009e+00  -2.1177554e+00  -2.3477776e+00   3.4586382e-01   2.5458271e-01   1.0004080e+00  -1.4038202e+00  -1.8321939e+00
   1.3059400e+00  -1.4269730e+00   5.3813279e-01   1.1402555e+00   8.9210046e-01   1.2226104e+00  -2.0409880e-01   1.6846493e-01  -2.5091495e+00  -9.9208837e-01  -5.4404509e-02  -2.3554039e-01   2.5879925e+00   5.8255411e-01  -2.0077254e+00  -2.8461569e-01   9.0379990e-01   1.1752211e+00   3.7040773e-02   6.7011083e-01  -1.1981140e+00   3.9830941e-01   7.8667170e-01   9.3654603e-01   9.5356459e-01   1.4643249e+00   1.3775266e+00   1.2632101e+00   7.7669007e-01  -1.0524073e-01   4.6480853e-01   6.2468672e-01   1.4733821e+00   6.9622028e-01   7.1838719e-01   1.1848032e+00   9.1956062e-01  -2.2664930e+00  -7.5595074e-01   1.0946852e+00  -1.1582121e+00   1.5212456e+00   1.7199627e+00   1.8016501e+00   1.7654720e+00   7.7043474e-01   1.2438891e+00  -2.0470838e+00  -2.3395309e+00   1.8382967e-01   8.2811642e-01   5.0698224e-02   3.8594986e-01  -1.1762427e+00   3.9051140e-01  -3.4234373e+00  -1.5937370e+00   8.0440069e-01   2.2778321e-01   5.8821798e-01   5.9402836e-01  -1.9269749e+00  -7.9237264e-02  -1.9490110e+00  -1.2304772e+00  -1.9360068e+00  -2.0326478e+00  -2.1418423e+00  -2.3901724e+00   4.4336689e-01   3.4432394e-01   9.9002541e-01  -1.6364837e+00  -1.9100168e+00
   1.4071455e+00  -1.4501116e+00   6.5130466e-01   1.2325812e+00   9.5664316e-01   1.2218436e+00  -3.0615795e-01   7.7664551e-03  -2.6445539e+00  -1.2141298e+00   1.1617780e-02  -1.9647843e-01   2.6105807e+00   5.6514471e-01  -2.0183835e+00  -4.3862677e-01   1.0066227e+00   1.2359908e+00  -1.1151189e-01   7.7988034e-01  -1.3760513e+00   5.2423131e-01   9.0050375e-01   1.0650315e+00   1.0455096e+00   1.5534146e+00   1.4213984e+00   1.2556762e+00   7.5240814e-01  -2.5552890e-01   3.3428773e-01   7.5775128e-01   1.5370273e+00   8.1669908e-01   8.1582915e-01   1.2027188e+00   8.7563234e-01  -2.4968724e+00  -9.9129600e-01   1.1733160e+00  -1.0414897e+00   1.6108929e+00   1.7847679e+00   1.8389836e+00   1.8068142e+00   7.8958910e-01   1.2187322e+00  -2.1664493e+00  -2.5053117e+00   2.8357523e-01   8.7945717e-01   1.0462719e-01   4.0925675e-01  -1.1245794e+00   3.6490208e-01  -3.5505611e+00  -1.8381211e+00   8.5113245e-01   3.0285692e-01   6.2987107e-01   7.7550059e-01  -1.8505671e+00  -1.0707833e-01  -1.9022491e+00  -1.2295597e+00  -1.9201765e+00  -2.1089878e+00  -2.1594083e+00  -2.4370670e+00   5.4698848e-01   4.3428552e-01   9.6555048e-01  -1.8842169e+00  -1.9908158e+00
   1.5105796e+00  -1.4696271e+00   7.7136430e-01   1.3287788e+00   1.0166211e+00   1.2203900e+00  -4.1579175e-01  -1.5456850e-01  -2.7775822e+00  -1.4320862e+00   7.9540208e-02  -1.5632895e-01   2.6292255e+00   5.3505215e-01  -2.0311809e+00  -5.8889821e-01   1.1127038e+00   1.2910416e+00  -2.6991001e-01   8.8924679e-01  -1.5563118e+00   6.5812233e-01   1.0189099e+00   1.1925533e+00   1.1353057e+00   1.6355324e+00   1.4613221e+00   1.2353113e+00   7.2543552e-01  -4.1676897e-01   2.0037564e-01   8.9556774e-01   1.6046740e+00   9.3856749e-01   9.1596207e-01   1.2100917e+00   8.3183977e-01  -2.7310455e+00  -1.2224643e+00   1.2531737e+00  -9.0650860e-01   1.6991537e+00   1.8472717e+00   1.8735542e+00   1.8439671e+00   8.0307397e-01   1.1918622e+00  -2.2872219e+00  -2.6570496e+00   3.9082363e-01   9.3024614e-01   1.5906775e-01   4.3520531e-01  -1.0749879e+00   3.3687570e-01  -3.6726835e+00  -2.0679719e+00   8.9369628e-01   3.7805572e-01   6.7444345e-01   9.5345172e-01  -1.7720669e+00  -1.3237825e-01  -1.8520670e+00  -1.2223768e+00  -1.9029314e+00  -2.1755350e+00  -2.1705575e+00  -2.4880679e+00   6.5201899e-01   5.2116981e-01   9.2972740e-01  -2.1343634e+00  -2.0716193e+00
   1.6130506e+00  -1.4885597e+00   8.9380592e-01   1.4242403e+00   1.0704529e+00   1.2174418e+00  -5.2647549e-01  -3.1093815e-01  -2.9014849e+00  -1.6365193e+00   1.4500400e-01  -1.2055934e-01   2.6434976e+00   4.9095118e-01  -2.0431489e+00  -7.2995848e-01   1.2179636e+00   1.3399767e+00  -4.2941851e-01   9.9358052e-01  -1.7304965e+00   7.9511332e-01   1.1372672e+00   1.3150844e+00   1.2199765e+00   1.7091693e+00   1.4968817e+00   1.2050516e+00   6.9841504e-01  -5.8025360e-01   7.0985091e-02   1.0335206e+00   1.6726910e+00   1.0578979e+00   1.0152823e+00   1.2078853e+00   7.9067081e-01  -2.9560608e+00  -1.4373664e+00   1.3307671e+00  -7.5913680e-01   1.7829046e+00   1.9037281e+00   1.9039299e+00   1.8747059e+00   8.1179428e-01   1.1636602e+00  -2.4028629e+00  -2.7878693e+00   5.0122708e-01   9.7601169e-01   2.0963567e-01   4.5935094e-01  -1.0295076e+00   3.0583924e-01  -3.7824208e+00  -2.2746548e+00   9.2635649e-01   4.4703340e-01   7.1809137e-01   1.1198385e+00  -1.6960956e+00  -1.5675214e-01  -1.8004785e+00  -1.2112341e+00  -1.8847003e+00  -2.2323288e+00  -2.1757699e+00  -2.5427119e+00   7.5385308e-01   6.0179049e-01   8.8554334e-01  -2.3745223e+00  -2.1496331e+00
   1.7117875e+00  -1.5095464e+00   1.0143507e+00   1.5142998e+00   1.1169086e+00   1.2118984e+00  -6.3187591e-01  -4.5458524e-01  -3.0100977e+00  -1.8190843e+00   2.0419559e-01  -9.4274739e-02   2.6537469e+00   4.3205990e-01  -2.0513145e+00  -8.5699848e-01   1.3184331e+00   1.3825215e+00  -5.8159326e-01   1.0886431e+00  -1.8908145e+00   9.3044569e-01   1.2509409e+00   1.4288994e+00   1.2965794e+00   1.7731010e+00   1.5275548e+00   1.1680821e+00   6.7364510e-01  -7.3747371e-01  -4.6747791e-02   1.1673130e+00   1.7375108e+00   1.1711037e+00   1.1102060e+00   1.1973583e+00   7.5405391e-01  -3.1597320e+00  -1.6253502e+00   1.4030865e+00  -6.0537169e-01   1.8595596e+00   1.9506310e+00   1.9291976e+00   1.8969599e+00   8.1698825e-01   1.1342535e+00  -2.5071646e+00  -2.8921069e+00   6.1077036e-01   1.0127770e+00   2.5258555e-01   4.7747221e-01  -9.8966227e-01   2.7125253e-01  -3.8732707e+00  -2.4510390e+00   9.4427212e-01   5.0398793e-01   7.5758483e-01   1.2672538e+00  -1.6266580e+00  -1.8165062e-01  -1.7493310e+00  -1.1984005e+00  -1.8660237e+00  -2.2796990e+00  -2.1758262e+00  -2.6003801e+00   8.4818580e-01   6.7318161e-01   8.3600916e-01  -2.5932590e+00  -2.2223141e+00
   1.8044922e+00  -1.5347008e+00   1.1291031e+00   1.5944580e+00   1.1551348e+00   1.2024732e+00  -7.2621414e-01  -5.7989535e-01  -3.0981377e+00  -1.9728205e+00   2.5401297e-01  -8.1953137e-02   2.6611234e+00   3.5824314e-01  -2.0528715e+00  -9.6601865e-01   1.4104237e+00   1.4184756e+00  -7.1878752e-01   1.1707575e+00  -2.0304211e+00   1.0596539e+00   1.3554861e+00   1.5306991e+00   1.3623349e+00   1.8263819e+00   1.5527337e+00   1.1276217e+00   6.5295997e-01  -8.8061109e-01  -1.4684868e-01   1.2931196e+00   1.7958035e+00   1.2750631e+00   1.1972567e+00   1.1799769e+00   7.2330680e-01  -3.3313232e+00  -1.7777045e+00   1.4677142e+00  -4.5106837e-01   1.9271762e+00   1.9849237e+00   1.9490128e+00   1.9089752e+00   8.2014754e-01   1.1035580e+00  -2.5945931e+00  -2.9655617e+00   7.1592101e-01   1.0372504e+00   2.8499457e-01   4.8581830e-01  -9.5642641e-01   2.3271444e-01  -3.9399343e+00  -2.5916968e+00   9.4374320e-01   5.4399887e-01   7.9048648e-01   1.3892563e+00  -1.5669420e+00  -2.0821652e-01  -1.7002263e+00  -1.1859107e+00  -1.8474982e+00  -2.3181334e+00  -2.1717132e+00  -2.6602295e+00   9.3118682e-01   7.3269829e-01   7.8395674e-01  -2.7807406e+00  -2.2874287e+00
   1.8893600e+00  -1.5655352e+00   1.2346793e+00   1.6606053e+00   1.1846632e+00   1.1878208e+00  -8.0457960e-01  -6.8261407e-01  -3.1614427e+00  -2.0923624e+00   2.9217913e-01  -8.7218023e-02   2.6675334e+00   2.7006807e-01  -2.0453446e+00  -1.0539369e+00   1.4906837e+00   1.4476755e+00  -8.3458875e-01   1.2369469e+00  -2.1436934e+00   1.1787269e+00   1.4468428e+00   1.6177152e+00   1.4147556e+00   1.8683329e+00   1.5717650e+00   1.0867242e+00   6.3765194e-01  -1.0029678e+00  -2.2480101e-01   1.4077096e+00   1.8446379e+00   1.3672175e+00   1.2732525e+00   1.1573257e+00   6.9913127e-01  -3.4621315e+00  -1.8880349e+00   1.5228988e+00  -3.0168048e-01   1.9845198e+00   2.0041848e+00   1.9636076e+00   1.9094589e+00   8.2292106e-01   1.0713374e+00  -2.6605801e+00  -3.0056567e+00   8.1374015e-01   1.0469723e+00   3.0488761e-01   4.8131551e-01  -9.3023531e-01   1.9003346e-01  -3.9785626e+00  -2.6930072e+00   9.2237773e-01   5.6330444e-01   8.1526997e-01   1.4806526e+00  -1.5191861e+00  -2.3717786e-01  -1.6544647e+00  -1.1754086e+00  -1.8297182e+00  -2.3481633e+00  -2.1645164e+00  -2.7211454e+00   9.9964621e-01   7.7810546e-01   7.3186721e-01  -2.9292583e+00  -2.3430929e+00
   1.9650759e+00  -1.6029323e+00   1.3283056e+00   1.7092265e+00   1.2054024e+00   1.1666697e+00  -8.6317569e-01  -7.5997585e-01  -3.1971468e+00  -2.1740731e+00   3.1730089e-01  -1.1266053e-01   2.6755310e+00   1.6880632e-01  -2.0267421e+00  -1.1186554e+00   1.5565336e+00   1.4699686e+00  -9.2415821e-01   1.2850379e+00  -2.2264403e+00   1.2842422e+00   1.5215112e+00   1.6877895e+00   1.4517650e+00   1.8985299e+00   1.5840000e+00   1.0481058e+00   6.2843740e-01  -1.0993073e+00  -2.7773774e-01   1.5085374e+00   1.8816162e+00   1.4456381e+00   1.3354713e+00   1.1310235e+00   6.8165118e-01  -3.5459300e+00  -1.9524978e+00   1.5675874e+00  -1.6202468e-01   2.0310818e+00   2.0067743e+00   1.9737579e+00   1.8976896e+00   8.2701075e-01   1.0372702e+00  -2.7017521e+00  -3.0115021e+00   9.0195364e-01   1.0404095e+00   3.1129849e-01   4.6171832e-01  -9.1103077e-01   1.4327788e-01  -3.9869145e+00  -2.7531761e+00   8.7917543e-01   5.5949879e-01   8.3137179e-01   1.5377203e+00  -1.4846189e+00  -2.6878318e-01  -1.6130181e+00  -1.1680479e+00  -1.8132210e+00  -2.3702732e+00  -2.1553181e+00  -2.7817286e+00   1.0510861e+00   8.0765170e-01   6.8174082e-01  -3.0336043e+00  -2.3878044e+00
   2.0307984e+00  -1.6471665e+00   1.4078873e+00   1.7375785e+00   1.2176188e+00   1.1379512e+00  -8.9948443e-01  -8.1074116e-01  -3.2037880e+00  -2.2160986e+00   3.2887372e-01  -1.5972034e-01   2.6881509e+00   5.6382140e-02  -1.9956834e+00  -1.1590847e+00   1.6059709e+00   1.4852029e+00  -9.8445538e-01   1.3137238e+00  -2.2760410e+00   1.3734699e+00   1.5767000e+00   1.7394283e+00   1.4717994e+00   1.9167954e+00   1.5888529e+00   1.0140117e+00   6.2546637e-01  -1.1660898e+00  -3.0452133e-01   1.5937973e+00   1.9049818e+00   1.5090644e+00   1.3817930e+00   1.1026505e+00   6.7048611e-01  -3.5792494e+00  -1.9698870e+00   1.6014225e+00  -3.6077717e-02   2.0670576e+00   1.9919319e+00   1.9807151e+00   1.8735874e+00   8.3406731e-01   1.0010221e+00  -2.7160847e+00  -2.9838607e+00   9.7898491e-01   1.0169908e+00   3.0426767e-01   4.2569634e-01  -8.9833567e-01   9.2802635e-02  -3.9644234e+00  -2.7721722e+00   8.1453123e-01   5.3163632e-01   8.3917519e-01   1.5583597e+00  -1.4634702e+00  -3.0278275e-01  -1.5765275e+00  -1.1644476e+00  -1.7984430e+00  -2.3848426e+00  -2.1451047e+00  -2.8403184e+00   1.0838345e+00   8.2012405e-01   6.3501324e-01  -3.0912883e+00  -2.4204640e+00
   2.0861368e+00  -1.6979662e+00   1.4720454e+00   1.7438292e+00   1.2219078e+00   1.1009116e+00  -9.1234161e-01  -8.3514621e-01  -3.1813414e+00  -2.2183445e+00   3.2723711e-01  -2.2863396e-01   2.7086925e+00  -6.4727505e-02  -1.9514936e+00  -1.1751252e+00   1.6377422e+00   1.4932301e+00  -1.0143344e+00   1.3225851e+00  -2.2915030e+00   1.4444423e+00   1.6104389e+00   1.7718289e+00   1.4738858e+00   1.9231917e+00   1.5858589e+00   9.8612658e-01   6.2837021e-01  -1.2015899e+00  -3.0571153e-01   1.6624443e+00   1.9136898e+00   1.5569142e+00   1.4108024e+00   1.0736889e+00   6.6485278e-01  -3.5614851e+00  -1.9415706e+00   1.6247041e+00   7.3183815e-02   2.0932848e+00   1.9598181e+00   1.9861083e+00   1.8377386e+00   8.4559326e-01   9.6231524e-01  -2.7029731e+00  -2.9250181e+00   1.0439527e+00   9.7708289e-01   2.8478054e-01   3.7285487e-01  -8.9134683e-01   3.9251487e-02  -3.9121749e+00  -2.7515941e+00   7.3016445e-01   4.8023788e-01   8.3992938e-01   1.5421646e+00  -1.4550424e+00  -3.3845498e-01  -1.5453237e+00  -1.1647039e+00  -1.7856904e+00  -2.3921225e+00  -2.1346991e+00  -2.8950517e+00   1.0970606e+00   8.1488274e-01   5.9252242e-01  -3.1025813e+00  -2.4403949e+00
   2.1311248e+00  -1.7546131e+00   1.5201227e+00   1.7271496e+00   1.2191561e+00   1.0552000e+00  -9.0192360e-01  -8.3477259e-01  -3.1311807e+00  -2.1823832e+00   3.1348669e-01  -3.1845332e-01   2.7404755e+00  -1.9163037e-01  -1.8942565e+00  -1.1676085e+00   1.6513790e+00   1.4939216e+00  -1.0145142e+00   1.3120693e+00  -2.2734458e+00   1.4959873e+00   1.6216513e+00   1.7848807e+00   1.4576915e+00   1.9180189e+00   1.5747293e+00   9.6553164e-01   6.3634234e-01  -1.2058971e+00  -2.8342802e-01   1.7141807e+00   1.9074400e+00   1.5892651e+00   1.4218498e+00   1.0454797e+00   6.6368400e-01  -3.4948253e+00  -1.8712887e+00   1.6383222e+00   1.6389190e-01   2.1111525e+00   1.9114991e+00   1.9918240e+00   1.7913736e+00   8.6285960e-01   9.2099153e-01  -2.6632148e+00  -2.8385738e+00   1.0966365e+00   9.2190962e-01   2.5465398e-01   3.0369245e-01  -8.8903589e-01  -1.6464446e-02  -3.8327943e+00  -2.6944748e+00   6.2898289e-01   4.0720075e-01   8.3561181e-01   1.4904051e+00  -1.4578350e+00  -3.7467421e-01  -1.5194680e+00  -1.1684504e+00  -1.7751265e+00  -2.3922440e+00  -2.1247200e+00  -2.9439580e+00   1.0907696e+00   7.9187339e-01   5.5452328e-01  -3.0703849e+00  -2.4473526e+00
   2.1661920e+00  -1.8160586e+00   1.5521597e+00   1.6877505e+00   1.2104958e+00   1.0009236e+00  -8.6965049e-01  -8.1234927e-01  -3.0559731e+00  -2.1112934e+00   2.8935023e-01  -4.2713434e-01   2.7865822e+00  -3.2118107e-01  -1.8248227e+00  -1.1382020e+00   1.6471915e+00   1.4871923e+00  -9.8742802e-01   1.2834274e+00  -2.2240086e+00   1.5277287e+00   1.6101803e+00   1.7791392e+00   1.4235403e+00   1.9018120e+00   1.5553948e+00   9.5270669e-01   6.4824271e-01  -1.1808031e+00  -2.4112106e-01   1.7494089e+00   1.8866690e+00   1.6068095e+00   1.4150674e+00   1.0191941e+00   6.6575532e-01  -3.3840132e+00  -1.7648277e+00   1.6436605e+00   2.3533481e-01   2.1224808e+00   1.8488733e+00   1.9998719e+00   1.7362997e+00   8.8684004e-01   8.7706148e-01  -2.5989144e+00  -2.7291680e+00   1.1374139e+00   8.5342424e-01   2.1638101e-01   2.1950441e-01  -8.9025033e-01  -7.3209898e-02  -3.7302573e+00  -2.6050413e+00   5.1489078e-01   3.1562220e-01   8.2874351e-01   1.4059202e+00  -1.4697106e+00  -4.1001371e-01  -1.4988070e+00  -1.1749576e+00  -1.7667770e+00  -2.3852568e+00  -2.1155720e+00  -2.9850779e+00   1.0657608e+00   7.5161778e-01   5.2074563e-01  -2.9999481e+00  -2.4415319e+00
   2.1921284e+00  -1.8810468e+00   1.5688428e+00   1.6268639e+00   1.1972508e+00   9.3866908e-01  -8.1801749e-01  -7.7150256e-01  -2.9595078e+00  -2.0094433e+00   2.5703731e-01  -5.5168796e-01   2.8496096e+00  -4.5015217e-01  -1.7447680e+00  -1.0892822e+00   1.6262269e+00   1.4730329e+00  -9.3696774e-01   1.2386150e+00  -2.1466847e+00   1.5400500e+00   1.5767726e+00   1.7557764e+00   1.3723967e+00   1.8753376e+00   1.5280382e+00   9.4757127e-01   6.6271835e-01  -1.1295903e+00  -1.8326846e-01   1.7691571e+00   1.8525033e+00   1.6107863e+00   1.3913406e+00   9.9581491e-01   6.6980779e-01  -3.2359596e+00  -1.6295906e+00   1.6424822e+00   2.8793781e-01   2.1293830e+00   1.7745502e+00   2.0122447e+00   1.6747956e+00   9.1816556e-01   8.3073747e-01  -2.5133124e+00  -2.6021648e+00   1.1671738e+00   7.7414822e-01   1.7294305e-01   1.2224817e-01  -8.9380670e-01  -1.2968645e-01  -3.6096311e+00  -2.4884410e+00   3.9255112e-01   2.0955300e-01   8.2217228e-01   1.2929232e+00  -1.4880896e+00  -4.4287402e-01  -1.4830360e+00  -1.1832554e+00  -1.7605527e+00  -2.3711901e+00  -2.1074622e+00  -3.0166018e+00   1.0235499e+00   6.9518321e-01   4.9048733e-01  -2.8984428e+00  -2.4235630e+00
   2.2100385e+00  -1.9482252e+00   1.5714263e+00   1.5466661e+00   1.1808764e+00   8.6948612e-01  -7.5036982e-01  -7.1647213e-01  -2.8464693e+00  -1.8822221e+00   2.1907192e-01  -6.8838117e-01   2.9314492e+00  -5.7540057e-01  -1.6563031e+00  -1.0237842e+00   1.5901888e+00   1.4515434e+00  -8.6814663e-01   1.1801602e+00  -2.0460934e+00   1.5340297e+00   1.5230172e+00   1.7165094e+00   1.3058208e+00   1.8395842e+00   1.4931108e+00   9.4955924e-01   6.7832800e-01  -1.0567390e+00  -1.1502195e-01   1.7749777e+00   1.8066762e+00   1.6028909e+00   1.3522373e+00   9.7613111e-01   6.7465898e-01  -3.0592346e+00  -1.4740929e+00   1.6367975e+00   3.2317444e-01   2.1341136e+00   1.6916864e+00   2.0307799e+00   1.6094761e+00   9.5709898e-01   7.8244653e-01  -2.4105536e+00  -2.4633145e+00   1.1872128e+00   6.8699058e-01   1.2760096e-01   1.4385600e-02  -8.9857254e-01  -1.8450668e-01  -3.4767608e+00  -2.3504476e+00   2.6711133e-01   9.3701202e-02   8.1883779e-01   1.1567315e+00  -1.5101606e+00  -4.7162554e-01  -1.4717650e+00  -1.1922692e+00  -1.7562826e+00  -2.3501224e+00  -2.1004385e+00  -3.0370066e+00   9.6626225e-01   6.2413212e-01   4.6273323e-01  -2.7744333e+00  -2.3944940e+00
   2.2212818e+00  -2.0162353e+00   1.5616311e+00   1.4501472e+00   1.1628895e+00   7.9483623e-01  -6.7063993e-01  -6.5181166e-01  -2.7221667e+00  -1.7357389e+00   1.7811840e-01  -8.3297294e-01   3.0331092e+00  -6.9401747e-01  -1.5621423e+00  -9.4503605e-01   1.5413260e+00   1.4229634e+00  -7.8670442e-01   1.1110081e+00  -1.9276994e+00   1.5113483e+00   1.4512444e+00   1.6635080e+00   1.2258907e+00   1.7957458e+00   1.4513306e+00   9.5771671e-01   6.9366372e-01  -9.6757781e-01  -4.1827939e-02   1.7688277e+00   1.7514101e+00   1.5851664e+00   1.2999011e+00   9.6073407e-01   6.7929328e-01  -2.8634800e+00  -1.3074128e+00   1.6287220e+00   3.4341017e-01   2.1389125e+00   1.6037937e+00   2.0570307e+00   1.5431341e+00   1.0035301e+00   7.3282159e-01  -2.2954130e+00  -2.3184239e+00   1.1991165e+00   5.9506345e-01   8.3674528e-02  -1.0128194e-01  -9.0353185e-01  -2.3627549e-01  -3.3379175e+00  -2.1971678e+00   1.4390363e-01  -2.6890180e-02   8.2153505e-01   1.0034395e+00  -1.5330951e+00  -4.9475273e-01  -1.4645802e+00  -1.2009513e+00  -1.7537553e+00  -2.3222577e+00  -2.0944437e+00  -3.0451850e+00   8.9649946e-01   5.4045487e-01   4.3628878e-01  -2.6372785e+00  -2.3557584e+00
   2.2274000e+00  -2.0837768e+00   1.5415281e+00   1.3409355e+00   1.1447959e+00   7.1651076e-01  -5.8306684e-01  -5.8209409e-01  -2.5922285e+00  -1.5764953e+00   1.3681105e-01  -9.8096748e-01   3.1545941e+00  -8.0345298e-01  -1.4653339e+00  -8.5658462e-01   1.4822964e+00   1.3877007e+00  -6.9868626e-01   1.0343503e+00  -1.7974916e+00   1.4741747e+00   1.3643920e+00   1.5992896e+00   1.1351053e+00   1.7451953e+00   1.4036649e+00   9.7081558e-01   7.0745866e-01  -8.6789848e-01   3.0950938e-02   1.7529372e+00   1.6892743e+00   1.5598828e+00   1.2369165e+00   9.5002006e-01   6.8292664e-01  -2.6587723e+00  -1.1386314e+00   1.6203342e+00   3.5168682e-01   2.1458549e+00   1.5145291e+00   2.0921539e+00   1.4785737e+00   1.0569898e+00   6.8267177e-01  -2.1729926e+00  -2.1730431e+00   1.2046413e+00   5.0150548e-01   4.4321139e-02  -2.2177471e-01  -9.0783449e-01  -2.8367318e-01  -3.1994289e+00  -2.0347513e+00   2.8132920e-02  -1.4716913e-01   8.3269308e-01   8.3955608e-01  -1.5542479e+00  -5.1098742e-01  -1.4610937e+00  -1.2083976e+00  -1.7527579e+00  -2.2879892e+00  -2.0893684e+00  -3.0405501e+00   8.1718920e-01   4.4648687e-01   4.0991704e-01  -2.4965022e+00  -2.3091203e+00
   2.2300257e+00  -2.1496437e+00   1.5134069e+00   1.2230836e+00   1.1280140e+00   6.3652376e-01  -4.9191740e-01  -5.1163777e-01  -2.4622854e+00  -1.4110530e+00   9.7597409e-02  -1.1278683e+00   3.2948505e+00  -9.0161278e-01  -1.3690682e+00  -7.6202437e-01   1.4160115e+00   1.3463470e+00  -6.1002370e-01   9.5344934e-01  -1.6616429e+00   1.4250352e+00   1.2658429e+00   1.5265996e+00   1.0362634e+00   1.6894466e+00   1.3512947e+00   9.8747203e-01   7.1867487e-01  -7.6356765e-01   9.8388348e-02   1.7296712e+00   1.6230239e+00   1.5294079e+00   1.1661524e+00   9.4419352e-01   6.8504289e-01  -2.4549914e+00  -9.7629496e-01   1.6135367e+00   3.5146213e-01   2.1567129e+00   1.4274819e+00   2.1368229e+00   1.4184423e+00   1.1166798e+00   6.3293508e-01  -2.0484150e+00  -2.0321995e+00   1.2055936e+00   4.0932337e-01   1.2326006e-02  -3.4408423e-01  -9.1082802e-01  -3.2553392e-01  -3.0673116e+00  -1.8691257e+00  -7.5431343e-02  -2.6238086e-01   8.5418454e-01   6.7163268e-01  -1.5713362e+00  -5.1941904e-01  -1.4609781e+00  -1.2139382e+00  -1.7531110e+00  -2.2479452e+00  -2.0851050e+00  -3.0231048e+00   7.3142478e-01   3.4481428e-01   3.8246826e-01  -2.3611790e+00  -2.2566021e+00
   2.2307890e+00  -2.2127421e+00   1.4796422e+00   1.1008351e+00   1.1138013e+00   5.5698934e-01  -4.0122769e-01  -4.4427082e-01  -2.3376539e+00  -1.2457106e+00   6.2603551e-02  -1.2694174e+00   3.4517858e+00  -9.8692373e-01  -1.2764739e+00  -6.6483424e-01   1.3454755e+00   1.2996857e+00  -5.2614758e-01   8.7147089e-01  -1.5261671e+00   1.3666777e+00   1.1592474e+00   1.4482877e+00   9.3233385e-01   1.6301077e+00   1.2955660e+00   1.0062627e+00   7.2656580e-01  -6.6015569e-01   1.5629774e-01   1.7013956e+00   1.5554321e+00   1.4960793e+00   1.0905984e+00   9.4327172e-01   6.8540188e-01  -2.2612293e+00  -8.2793412e-01   1.6099360e+00   3.4632426e-01   2.1728416e+00   1.3459700e+00   2.1911681e+00   1.3650756e+00   1.1815181e+00   5.8461704e-01  -1.9265277e+00  -1.9001818e+00   1.2037228e+00   3.2125708e-01  -1.0083382e-02  -4.6530805e-01  -9.1207257e-01  -3.6091450e-01  -2.9469318e+00  -1.7057581e+00  -1.6273997e-01  -3.6833656e-01   8.8718125e-01   5.0590518e-01  -1.5825772e+00  -5.1957325e-01  -1.4639816e+00  -1.2171937e+00  -1.7546903e+00  -2.2030105e+00  -2.0815847e+00  -2.9934666e+00   6.4230427e-01   2.3817041e-01   3.5299256e-01  -2.2393741e+00  -2.2003915e+00
   2.2312141e+00  -2.2720938e+00   1.4425625e+00   9.7838153e-01   1.1031873e+00   4.7999297e-01  -3.1458087e-01  -3.8314457e-01  -2.2230451e+00  -1.0862081e+00   3.3528016e-02  -1.4018092e+00   3.6223591e+00  -1.0583718e+00  -1.1904203e+00  -5.6823133e-01   1.2736235e+00   1.2486823e+00  -4.5165820e-01   7.9132940e-01  -1.3965958e+00   1.3019303e+00   1.0483339e+00   1.3671827e+00   8.2631768e-01   1.5688241e+00   1.2379290e+00   1.0258296e+00   7.3071046e-01  -5.6261001e-01   2.0146780e-01   1.6703546e+00   1.4891271e+00   1.4620814e+00   1.0131993e+00   9.4709249e-01   6.8402208e-01  -2.0852794e+00  -6.9966803e-01   1.6107429e+00   3.3970584e-01   2.1950963e+00   1.2728573e+00   2.2547534e+00   1.3203628e+00   1.2501959e+00   5.3872265e-01  -1.8116438e+00  -1.7803883e+00   1.2006245e+00   2.3967172e-01  -2.1383985e-02  -5.8276837e-01  -9.1134040e-01  -3.8914929e-01  -2.8427117e+00  -1.5494556e+00  -2.3070501e-01  -4.6162914e-01   9.3206652e-01   3.4797253e-01  -1.5867842e+00  -5.1145147e-01  -1.4699255e+00  -1.2180965e+00  -1.7574370e+00  -2.1543207e+00  -2.0788009e+00  -2.9528487e+00   5.5277880e-01   1.2932695e-01   3.2082786e-01  -2.1376772e+00  -2.1427350e+00
   2.2326273e+00  -2.3268384e+00   1.4043317e+00   8.5963238e-01   1.0969205e+00   4.0746576e-01  -2.3493355e-01  -3.3060604e-01  -2.1223179e+00  -9.3747430e-01   1.1568866e-02  -1.5218673e+00   3.8027433e+00  -1.1155133e+00  -1.1133386e+00  -4.7504746e-01   1.2031736e+00   1.1944644e+00  -3.9007419e-01   7.1555931e-01  -1.2776940e+00   1.2335705e+00   9.3672723e-01   1.2859725e+00   7.2111333e-01   1.5072181e+00   1.1798706e+00   1.0449690e+00   7.3101837e-01  -4.7499146e-01   2.3181576e-01   1.6385652e+00   1.4264443e+00   1.4293395e+00   9.3670518e-01   9.5532406e-01   6.8114198e-01  -1.9332420e+00  -5.9591811e-01   1.6167082e+00   3.3462322e-01   2.2237877e+00   1.2104050e+00   2.3265902e+00   1.2856439e+00   1.3212436e+00   4.9618683e-01  -1.7073277e+00  -1.6752396e+00   1.1976633e+00   1.6647588e-01  -2.0852023e-02  -6.9411384e-01  -9.0860217e-01  -4.0988790e-01  -2.7579063e+00  -1.4042074e+00  -2.7737718e-01  -5.3978532e-01   9.8841137e-01   2.0253033e-01  -1.5834094e+00  -4.9552982e-01  -1.4786834e+00  -1.2168731e+00  -1.7613527e+00  -2.1032220e+00  -2.0768155e+00  -2.9029912e+00   4.6551866e-01   2.0984537e-02   2.8565717e-01  -2.0608567e+00  -2.0858208e+00
   2.2360753e+00  -2.3762420e+00   1.3668473e+00   7.4801077e-01   1.0954301e+00   3.4107255e-01  -1.6449919e-01  -2.8813444e-01  -2.0382909e+00  -8.0343221e-01  -2.6140535e-03  -1.6271799e+00   3.9885479e+00  -1.1584629e+00  -1.0470796e+00  -3.8763414e-01   1.1364986e+00   1.1382838e+00  -3.4367598e-01   6.4621659e-01  -1.1732342e+00   1.1642033e+00   8.2777627e-01   1.2070955e+00   6.1939044e-01   1.4468259e+00   1.1228431e+00   1.0626963e+00   7.2770728e-01  -4.0029062e-01   2.4645059e-01   1.6077353e+00   1.3693061e+00   1.3994337e+00   8.6353947e-01   9.6748038e-01   6.7716606e-01  -1.8092644e+00  -5.1924799e-01   1.6280931e+00   3.3346550e-01   2.2586790e+00   1.1601644e+00   2.4051870e+00   1.2616436e+00   1.3931034e+00   4.5781125e-01  -1.6162436e+00  -1.5861573e+00   1.1959126e+00   1.0306544e-01  -8.5949176e-03  -7.9740231e-01  -9.0400158e-01  -4.2311327e-01  -2.6944634e+00  -1.2730764e+00  -3.0204432e-01  -6.0134850e-01   1.0550152e+00   7.3174548e-02  -1.5725354e+00  -4.7271900e-01  -1.4901499e+00  -1.2139961e+00  -1.7664841e+00  -2.0512096e+00  -2.0757481e+00  -2.8460547e+00   3.8280560e-01  -8.4332692e-02   2.4753218e-01  -2.0116612e+00  -2.0316671e+00
   2.2422688e+00  -2.4197152e+00   1.3316664e+00   6.4629110e-01   1.0988116e+00   2.8212106e-01  -1.0469265e-01  -2.5634289e-01  -1.9726299e+00  -6.8687144e-01  -8.9013452e-03  -1.7161854e+00   4.1750860e+00  -1.1878573e+00  -9.9281493e-01  -3.0780012e-01   1.0755259e+00   1.0814683e+00  -3.1345186e-01   5.8481434e-01  -1.0858402e+00   1.0961607e+00   7.2440835e-01   1.1326487e+00   5.2347996e-01   1.3890370e+00   1.0681960e+00   1.0782890e+00   7.2125670e-01  -3.4033302e-01   2.4564421e-01   1.5792100e+00   1.3191356e+00   1.3735411e+00   7.9569831e-01   9.8294177e-01   6.7260125e-01  -1.7154331e+00  -4.7033772e-01   1.6446830e+00   3.3785316e-01   2.2990265e+00   1.1229201e+00   2.4886369e+00   1.2484505e+00   1.4642040e+00   4.2421162e-01  -1.5400727e+00  -1.5136028e+00   1.1961181e+00   5.0291737e-02   1.4484731e-02  -8.9116088e-01  -8.9782152e-01  -4.2913983e-01  -2.6529739e+00  -1.1581420e+00  -3.0524174e-01  -6.4589033e-01   1.1300061e+00  -3.7713143e-02  -1.5548175e+00  -4.4428954e-01  -1.5042001e+00  -1.2101081e+00  -1.7728948e+00  -1.9998400e+00  -2.0757523e+00  -2.7844787e+00   3.0645629e-01  -1.8437359e-01   2.0686221e-01  -1.9907737e+00  -1.9820125e+00
   2.2515512e+00  -2.4568402e+00   1.2999585e+00   5.5648910e-01   1.1068327e+00   2.3149871e-01  -5.6134956e-02  -2.3504178e-01  -1.9258177e+00  -5.8939512e-01  -7.6819011e-03  -1.7882069e+00   4.3576623e+00  -1.2048001e+00  -9.5099385e-01  -2.3678387e-01   1.0216704e+00   1.0253610e+00  -2.9914708e-01   5.3229527e-01  -1.0169148e+00   1.0314221e+00   6.2901442e-01   1.0643166e+00   4.3528627e-01   1.3350411e+00   1.0171110e+00   1.0912996e+00   7.1234249e-01  -2.9577623e-01   2.3071654e-01   1.5539455e+00   1.2768123e+00   1.3524075e+00   7.3468434e-01   1.0009826e+00   6.6798966e-01  -1.6518172e+00  -4.4809074e-01   1.6658353e+00   3.4857817e-01   2.3436557e+00   1.0986857e+00   2.5747355e+00   1.2455383e+00   1.5330358e+00   3.9578025e-01  -1.4795013e+00  -1.4571706e+00   1.1986821e+00   8.4543428e-03   4.6791663e-02  -9.7441943e-01  -8.9044447e-01  -4.2859103e-01  -2.6327199e+00  -1.0604972e+00  -2.8867288e-01  -6.7395378e-01   1.2109906e+00  -1.2899306e-01  -1.5313846e+00  -4.1177071e-01  -1.5206504e+00  -1.2059322e+00  -1.7806328e+00  -1.9506336e+00  -2.0769819e+00  -2.7208208e+00   2.3778053e-01  -2.7724258e-01   1.6437106e-01  -1.9969210e+00  -1.9382285e+00
   2.2639008e+00  -2.4874064e+00   1.2724888e+00   4.7981084e-01   1.1189628e+00   1.8964065e-01  -1.8713726e-02  -2.2335633e-01  -1.8972060e+00  -5.1144170e-01   2.1082743e-04  -1.8434315e+00   4.5318642e+00  -1.2107847e+00  -9.2135482e-01  -1.7526153e-01   9.7580422e-01   9.7125561e-01  -2.9940807e-01   4.8903991e-01  -9.6664988e-01   9.7155959e-01   5.4337300e-01   1.0033257e+00   3.5622586e-01   1.2857842e+00   9.7054995e-01   1.1015470e+00   7.0175947e-01  -2.6619517e-01   2.0384646e-01   1.5325113e+00   1.2426680e+00   1.3363509e+00   6.8147684e-01   1.0208042e+00   6.6384483e-01  -1.6166528e+00  -4.4986286e-01   1.6905649e+00   3.6562756e-01   2.3910750e+00   1.0867525e+00   2.6611191e+00   1.2518341e+00   1.5982194e+00   3.7266625e-01  -1.4342783e+00  -1.4157236e+00   1.2036752e+00  -2.2680743e-02   8.6197859e-02  -1.0467136e+00  -8.8230967e-01  -4.2235800e-01  -2.6318103e+00  -9.8029976e-01  -2.5504737e-01  -6.8693482e-01   1.2952393e+00  -2.0070811e-01  -1.5037079e+00  -3.7683289e-01  -1.5392222e+00  -1.2021757e+00  -1.7896953e+00  -1.9049697e+00  -2.0795557e+00  -2.6575884e+00   1.7757415e-01  -3.6146378e-01   1.2102593e-01  -2.0271229e+00  -1.9012547e+00
   2.2789637e+00  -2.5114391e+00   1.2496312e+00   4.1666196e-01   1.1344253e+00   1.5653092e-01   8.3098164e-03  -2.1988591e-01  -1.8851467e+00  -4.5237907e-01   1.3590147e-02  -1.8828378e+00   4.6938240e+00  -1.2076010e+00  -9.0299179e-01  -1.2338724e-01   9.3826244e-01   9.2032836e-01  -3.1200489e-01   4.5490850e-01  -9.3412163e-01   9.1771124e-01   4.6861542e-01   9.5042608e-01   2.8719575e-01   1.2419395e+00   9.2921446e-01   1.1090848e+00   6.9033936e-01  -2.5024288e-01   1.6782693e-01   1.5151181e+00   1.2165272e+00   1.3252940e+00   6.3653896e-01   1.0415745e+00   6.6059486e-01  -1.6066490e+00  -4.7179102e-01   1.7176502e+00   3.8828278e-01   2.4396052e+00   1.0857872e+00   2.7454187e+00   1.2658223e+00   1.6585693e+00   3.5477433e-01  -1.4033319e+00  -1.3875589e+00   1.2108727e+00  -4.3835501e-02   1.3024382e-01  -1.1080570e+00  -8.7387063e-01  -4.1154035e-01  -2.6473952e+00  -9.1687181e-01  -2.0784955e-01  -6.8691292e-01   1.3798899e+00  -2.5394490e-01  -1.4734512e+00  -3.4116351e-01  -1.5595170e+00  -1.1994416e+00  -1.7999962e+00  -1.8639908e+00  -2.0835205e+00  -2.5970758e+00   1.2614436e-01  -4.3602201e-01   7.7946102e-02  -2.0770572e+00  -1.8715631e+00
   2.2961126e+00  -2.5292194e+00   1.2314061e+00   3.6671153e-01   1.1522637e+00   1.3173516e-01   2.6158937e-02  -2.2288975e-01  -1.8871896e+00  -4.1066197e-01   3.1028763e-02  -1.9080731e+00   4.8404348e+00  -1.1972278e+00  -8.9446849e-01  -8.0861068e-02   9.0888435e-01   8.7357616e-01  -3.3410937e-01   4.2931181e-01  -9.1745955e-01   8.7057930e-01   4.0523380e-01   9.0590078e-01   2.2857311e-01   1.2038938e+00   8.9352280e-01   1.1141537e+00   6.7887252e-01  -2.4587029e-01   1.2578732e-01   1.5016659e+00   1.1977795e+00   1.3188229e+00   5.9985733e-01   1.0624693e+00   6.5853977e-01  -1.6173858e+00  -5.0919336e-01   1.7457544e+00   4.1527808e-01   2.4875229e+00   1.0939689e+00   2.8254106e+00   1.2856789e+00   1.7131436e+00   3.4178150e-01  -1.3849386e+00  -1.3705920e+00   1.2198153e+00  -5.6146487e-02   1.7636001e-01  -1.1588834e+00  -8.6555606e-01  -3.9737254e-01  -2.6759393e+00  -8.6884362e-01  -1.5105718e-01  -6.7644590e-01   1.4621530e+00  -2.9063058e-01  -1.4423165e+00  -3.0634749e-01  -1.5810097e+00  -1.1981591e+00  -1.8113439e+00  -1.8285247e+00  -2.0888235e+00  -2.5412230e+00   8.3362759e-02  -5.0037849e-01   3.6300183e-02  -2.1415054e+00  -1.8491597e+00
   2.3145300e+00  -2.5412820e+00   1.2175394e+00   3.2900338e-01   1.1714237e+00   1.1446204e-01   3.6379105e-02  -2.3048098e-01  -1.9003306e+00  -3.8403983e-01   5.0984847e-02  -1.9212911e+00   4.9695028e+00  -1.1817169e+00  -8.9396856e-01  -4.7016887e-02   8.8708456e-01   8.3176573e-01  -3.6259989e-01   4.1130566e-01  -9.1407524e-01   8.3045371e-01   3.5312842e-01   8.6960330e-01   1.8024560e-01   1.1717519e+00   8.6360600e-01   1.1171245e+00   6.6804101e-01  -2.5058104e-01   8.0908882e-02   1.4918106e+00   1.1854824e+00   1.3162663e+00   5.7100924e-01   1.0827160e+00   6.5782495e-01  -1.6437651e+00  -5.5700455e-01   1.7735484e+00   4.4499605e-01   2.5331985e+00   1.1091544e+00   2.8991584e+00   1.3094238e+00   1.7612806e+00   3.3317005e-01  -1.3769218e+00  -1.3625430e+00   1.2298880e+00  -6.1065034e-02   2.2208560e-01  -1.1999672e+00  -8.5773681e-01  -3.8114012e-01  -2.7135345e+00  -8.3432762e-01  -8.8833404e-02  -6.5834467e-01   1.5395026e+00  -3.1328578e-01  -1.4118990e+00  -2.7376125e-01  -1.6030597e+00  -1.1985386e+00  -1.8234337e+00  -1.7990318e+00  -2.0952967e+00  -2.4915093e+00   4.8739823e-02  -5.5445866e-01  -2.7976761e-03  -2.2148427e+00  -1.8336184e+00
   2.3333015e+00  -2.5483863e+00   1.2075363e+00   3.0210123e-01   1.1908394e+00   1.0364730e-01   4.0670453e-02  -2.4081076e-01  -1.9212881e+00  -3.6979841e-01   7.1931190e-02  -1.9249604e+00   5.0798221e+00  -1.1630758e+00  -8.9946880e-01  -2.0922047e-02   8.7194924e-01   7.9539845e-01  -3.9436327e-01   3.9970083e-01  -9.2093160e-01   7.9725764e-01   3.1168936e-01   8.4101937e-01   1.4166985e-01   1.1453590e+00   8.3932362e-01   1.1184392e+00   6.5836910e-01  -2.6169690e-01   3.6158859e-02   1.4850380e+00   1.1784793e+00   1.3167865e+00   5.4924945e-01   1.1016350e+00   6.5843449e-01  -1.6804777e+00  -6.1020829e-01   1.7998241e+00   4.7567583e-01   2.5752199e+00   1.1290573e+00   2.9651282e+00   1.3350775e+00   1.8026180e+00   3.2827408e-01  -1.3768697e+00  -1.3611138e+00   1.2404084e+00  -6.0236451e-02   2.6526169e-01  -1.2323266e+00  -8.5070201e-01  -3.6409222e-01  -2.7562215e+00  -8.1111099e-01  -2.5217430e-02  -6.3544710e-01   1.6098382e+00  -3.2475846e-01  -1.3835647e+00  -2.4448951e-01  -1.6249453e+00  -1.2005599e+00  -1.8358593e+00  -1.7755888e+00  -2.1026578e+00  -2.4488857e+00   2.1513252e-02  -5.9861281e-01  -3.8382248e-02  -2.2915220e+00  -1.8241500e+00
   2.3515147e+00  -2.5514628e+00   1.2007621e+00   2.8425409e-01   1.2095183e+00   9.8053389e-02   4.0729974e-02  -2.5222583e-01  -1.9467842e+00  -3.6501477e-01   9.2475885e-02  -1.9216606e+00   5.1711741e+00  -1.1431558e+00  -9.0891738e-01  -1.4802325e-03   8.6234789e-01   7.6469605e-01  -4.2656464e-01   3.9318057e-01  -9.3482930e-01   7.7060973e-01   2.7990480e-01   8.1934922e-01   1.1195371e-01   1.1243391e+00   8.2029795e-01   1.1185560e+00   6.5019595e-01  -2.7660824e-01  -5.9328745e-03   1.4807428e+00   1.1755223e+00   1.3194759e+00   5.3360920e-01   1.1186752e+00   6.6020375e-01  -1.7224449e+00  -6.6422988e-01   1.8235894e+00   5.0561046e-01   2.6124898e+00   1.1514274e+00   3.0222734e+00   1.3608075e+00   1.8370951e+00   3.2633503e-01  -1.3823474e+00  -1.3641443e+00   1.2507136e+00  -5.5367171e-02   3.0418025e-01  -1.2571243e+00  -8.4464533e-01  -3.4735728e-01  -2.8002960e+00  -7.9685075e-01   3.6160865e-02  -6.1040903e-01   1.6716063e+00  -3.2796333e-01  -1.3583598e+00  -2.1927083e-01  -1.6459149e+00  -1.2039905e+00  -1.8481437e+00  -1.7579069e+00  -2.1105296e+00  -2.4137594e+00   7.4216398e-04  -6.3355191e-01  -6.9713517e-02  -2.3665170e+00  -1.8196979e+00
   2.3683513e+00  -2.5515343e+00   1.1965225e+00   2.7356704e-01   1.2266182e+00   9.6375976e-02   3.8116995e-02  -2.6338539e-01  -1.9738059e+00  -3.6680437e-01   1.1146337e-01  -1.9138831e+00   5.2442480e+00  -1.1235547e+00  -9.2040099e-01   1.2470750e-02   8.5705130e-01   7.3960768e-01  -4.5686061e-01   3.9041530e-01  -9.5268364e-01   7.4989813e-01   2.5648572e-01   8.0360179e-01   8.9955267e-02   1.1081456e+00   8.0596470e-01   1.1179032e+00   6.4367109e-01  -2.9298682e-01  -4.3435793e-02   1.4783010e+00   1.1753875e+00   1.3234478e+00   5.2299814e-01   1.1334432e+00   6.6285049e-01  -1.7651959e+00  -7.1525372e-01   1.8441354e+00   5.3331476e-01   2.6442896e+00   1.1742135e+00   3.0700763e+00   1.3850542e+00   1.8649351e+00   3.2656207e-01  -1.3910889e+00  -1.3697382e+00   1.2602328e+00  -4.8091497e-02   3.3767646e-01  -1.2755737e+00  -8.3966161e-01  -3.3187071e-01  -2.8425724e+00  -7.8925521e-01   9.2318628e-02  -5.8552785e-01   1.7238720e+00  -3.2564990e-01  -1.3369585e+00  -1.9847680e-01  -1.6652538e+00  -1.2084350e+00  -1.8597875e+00  -1.7453884e+00  -2.1184768e+00  -2.3860246e+00  -1.4600782e-02  -6.6026355e-01  -9.6327569e-02  -2.4356808e+00  -1.8190538e+00
   2.3831627e+00  -2.5496273e+00   1.1941366e+00   2.6816249e-01   1.2415071e+00   9.7348157e-02   3.4151833e-02  -2.7332932e-01  -1.9998231e+00  -3.7253931e-01   1.2804601e-01  -1.9038544e+00   5.3005006e+00  -1.1055400e+00  -9.3228409e-01   2.2072858e-02   8.5484490e-01   7.1983650e-01  -4.8353860e-01   3.9016578e-01  -9.7176799e-01   7.3435864e-01   2.3999567e-01   7.9269394e-01   7.4390370e-02   1.0961194e+00   7.9563412e-01   1.1168476e+00   6.3877180e-01  -3.0894372e-01  -7.5107482e-02   1.4771331e+00   1.1769731e+00   1.3279166e+00   5.1630136e-01   1.1457193e+00   6.6601977e-01  -1.8051532e+00  -7.6044193e-01   1.8610713e+00   5.5765018e-01   2.6703062e+00   1.1957007e+00   3.1085484e+00   1.4066233e+00   1.8866109e+00   3.2819224e-01  -1.4011507e+00  -1.3763508e+00   1.2685421e+00  -3.9851573e-02   3.6515805e-01  -1.2888592e+00  -8.3575365e-01  -3.1832185e-01  -2.8805802e+00  -7.8623846e-01   1.4108993e-01  -5.6261328e-01   1.7663389e+00  -3.2021692e-01  -1.3196521e+00  -1.8212563e-01  -1.6823521e+00  -1.2134024e+00  -1.8703252e+00  -1.7372085e+00  -2.1260555e+00  -2.3651383e+00  -2.5546952e-02  -6.7991617e-01  -1.1805859e-01  -2.4959927e+00  -1.8209796e+00
   2.3955237e+00  -2.5466810e+00   1.1929955e+00   2.6631963e-01   1.2538019e+00   9.9833083e-02   2.9853874e-02  -2.8149438e-01  -2.0229428e+00  -3.8001835e-01   1.4171979e-01  -1.8933986e+00   5.3419640e+00  -1.0900019e+00  -9.4330791e-01   2.8378901e-02   8.5462710e-01   7.0488373e-01  -5.0557431e-01   3.9136538e-01  -9.8990121e-01   7.2315094e-01   2.2897464e-01   7.8554401e-01   6.3939159e-02   1.0875482e+00   7.8855690e-01   1.1156742e+00   6.3533792e-01  -3.2312164e-01  -1.0040485e-01   1.4767485e+00   1.1793691e+00   1.3322547e+00   5.1246461e-01   1.1554604e+00   6.6933671e-01  -1.8398040e+00  -7.9803738e-01   1.8743255e+00   5.7789835e-01   2.6906204e+00   1.2146080e+00   3.1381859e+00   1.4247397e+00   1.9027954e+00   3.3054468e-01  -1.4110182e+00  -1.3828369e+00   1.2753894e+00  -3.1803272e-02   3.8657534e-01  -1.2980780e+00  -8.3284697e-01  -3.0712595e-01  -2.9126823e+00  -7.8603473e-01   1.8121356e-01  -5.4291275e-01   1.7993121e+00  -3.1358614e-01  -1.3063777e+00  -1.6992809e-01  -1.6967705e+00  -1.2183861e+00  -1.8793846e+00  -1.7324198e+00  -2.1328679e+00  -2.3502288e+00  -3.3064875e-02  -6.9376001e-01  -1.3503124e-01  -2.5456772e+00  -1.8243251e+00
   2.4052569e+00  -2.5434697e+00   1.1926024e+00   2.6658081e-01   1.2633787e+00   1.0289653e-01   2.5920267e-02  -2.8768275e-01  -2.0419865e+00  -3.8757563e-01   1.5232213e-01  -1.8838503e+00   5.3710315e+00  -1.0774362e+00  -9.5264042e-01   3.2304051e-02   8.5548281e-01   6.9410353e-01  -5.2260865e-01   3.9317527e-01  -1.0055614e+00   7.1542584e-01   2.2204586e-01   7.8115129e-01   5.7342007e-02   1.0817214e+00   7.8398728e-01   1.1145808e+00   6.3311755e-01  -3.3471898e-01  -1.1942252e-01   1.4767724e+00   1.1818976e+00   1.3360281e+00   5.1056074e-01   1.1627900e+00   6.7245965e-01  -1.8677466e+00  -8.2734800e-01   1.8841114e+00   5.9378218e-01   2.7056582e+00   1.2301422e+00   3.1598911e+00   1.4390577e+00   1.9143014e+00   3.3306440e-01  -1.4196546e+00  -1.3884547e+00   1.2806968e+00  -2.4758776e-02   4.0233927e-01  -1.3042016e+00  -8.3081056e-01  -2.9842425e-01  -2.9380970e+00  -7.8726602e-01   2.1233105e-01  -5.2709574e-01   1.8236137e+00  -3.0714045e-01  -1.2967804e+00  -1.6135971e-01  -1.7082850e+00  -1.2229382e+00  -1.8867321e+00  -1.7300586e+00  -2.1386121e+00  -2.3402241e+00  -3.8013042e-02  -7.0303435e-01  -1.4762621e-01  -2.5841856e+00  -1.8281252e+00
   2.4124270e+00  -2.5405514e+00   1.1925895e+00   2.6781834e-01   1.2703562e+00   1.0585313e-01   2.2742409e-02  -2.9199155e-01  -2.0564844e+00  -3.9411994e-01   1.5999411e-01  -1.8760266e+00   5.3902329e+00  -1.0679637e+00  -9.5987438e-01   3.4599330e-02   8.5672684e-01   6.8676348e-01  -5.3485374e-01   3.9500846e-01  -1.0179176e+00   7.1037997e-01   2.1799811e-01   7.7865441e-01   5.3477008e-02   1.0779752e+00   7.8123821e-01   1.1136826e+00   6.3181688e-01  -3.4344988e-01  -1.3277036e-01   1.4769502e+00   1.1841213e+00   1.3390012e+00   5.0983460e-01   1.1679701e+00   6.7512585e-01  -1.8886184e+00  -8.4862171e-01   1.8908661e+00   6.0543693e-01   2.7161143e+00   1.2420003e+00   3.1748586e+00   1.4496296e+00   1.9220139e+00   3.3535076e-01  -1.4264966e+00  -1.3928338e+00   1.2845393e+00  -1.9171663e-02   4.1320343e-01  -1.3080588e+00  -8.2947968e-01  -2.9211183e-01  -2.9568350e+00  -7.8896039e-01   2.3489640e-01  -5.1529537e-01   1.8404560e+00  -3.0172606e-01  -1.2902990e+00  -1.5574955e-01  -1.7169101e+00  -1.2267323e+00  -1.8923013e+00  -1.7292445e+00  -2.1431188e+00  -2.3339853e+00  -4.1113146e-02  -7.0888917e-01  -1.5642350e-01  -2.6120552e+00  -1.8316666e+00
   2.4173060e+00  -2.5382487e+00   1.1927168e+00   2.6925758e-01   1.2750511e+00   1.0828132e-01   2.0452511e-02  -2.9471835e-01  -2.0665919e+00  -3.9910590e-01   1.6511277e-01  -1.8702580e+00   5.4020284e+00  -1.0613804e+00  -9.6497831e-01   3.5845146e-02   8.5791382e-01   6.8210611e-01  -5.4294798e-01   3.9652246e-01  -1.0267795e+00   7.0729515e-01   2.1583773e-01   7.7736500e-01   5.1412549e-02   1.0757249e+00   7.7972135e-01   1.1130235e+00   6.3114628e-01  -3.4945288e-01  -1.4140974e-01   1.4771364e+00   1.1858217e+00   1.3411184e+00   5.0972322e-01   1.1713627e+00   6.7718217e-01  -1.9029182e+00  -8.6283371e-01   1.8951680e+00   6.1333767e-01   2.7228532e+00   1.2503222e+00   3.1844474e+00   1.4568368e+00   1.9268226e+00   3.3716768e-01  -1.4313975e+00  -1.3959084e+00   1.2871078e+00  -1.5166050e-02   4.2012546e-01  -1.3103307e+00  -8.2867977e-01  -2.8788963e-01  -2.9695563e+00  -7.9052558e-01   2.5000701e-01  -5.0719973e-01   1.8512868e+00  -2.9771182e-01  -1.2862635e+00  -1.5237470e-01  -1.7228879e+00  -1.2295993e+00  -1.8961943e+00  -1.7292579e+00  -2.1463689e+00  -2.3304276e+00  -4.2942807e-02  -7.1232787e-01  -1.6213058e-01  -2.6306643e+00  -1.8345180e+00
   2.4203144e+00  -2.5366642e+00   1.1928532e+00   2.7045721e-01   1.2779139e+00   1.1000614e-01   1.8990900e-02  -2.9625895e-01  -2.0729367e+00  -4.0244499e-01   1.6820371e-01  -1.8664706e+00   5.4086407e+00  -1.0572382e+00  -9.6820757e-01   3.6462096e-02   8.5881737e-01   6.7940530e-01  -5.4778084e-01   3.9758399e-01  -1.0324735e+00   7.0556256e-01   2.1480942e-01   7.7677551e-01   5.0432512e-02   1.0744852e+00   7.7897051e-01   1.1125941e+00   6.3085690e-01  -3.5316330e-01  -1.4647148e-01   1.4772697e+00   1.1869584e+00   1.3424636e+00   5.0985238e-01   1.1733820e+00   6.7859498e-01  -1.9117520e+00  -8.7141660e-01   1.8976483e+00   6.1819354e-01   2.7268019e+00   1.2555965e+00   3.1900440e+00   1.4612898e+00   1.9295569e+00   3.3843365e-01  -1.4345327e+00  -1.3978311e+00   1.2886646e+00  -1.2603691e-02   4.2412651e-01  -1.3115568e+00  -8.2824638e-01  -2.8533378e-01  -2.9773659e+00  -7.9168615e-01   2.5917584e-01  -5.0218156e-01   1.8576259e+00  -2.9509216e-01  -1.2839909e+00  -1.5054731e-01  -1.7266461e+00  -1.2315339e+00  -1.8986552e+00  -1.7295825e+00  -2.1484825e+00  -2.3286135e+00  -4.3943162e-02  -7.1417215e-01  -1.6550293e-01  -2.6419181e+00  -1.8365158e+00
   2.4219473e+00  -2.5357296e+00   1.1929471e+00   2.7125244e-01   1.2794502e+00   1.1105230e-01   1.8182522e-02  -2.9701443e-01  -2.0764253e+00  -4.0437265e-01   1.6984521e-01  -1.8643095e+00   5.4119266e+00  -1.0549456e+00  -9.6999194e-01   3.6733775e-02   8.5938357e-01   6.7801551e-01  -5.5031516e-01   3.9821337e-01  -1.0356657e+00   7.0469401e-01   2.1438813e-01   7.7654616e-01   5.0034354e-02   1.0738762e+00   7.7864776e-01   1.1123514e+00   6.3076256e-01  -3.5517036e-01  -1.4908055e-01   1.4773427e+00   1.1876115e+00   1.3432073e+00   5.1001279e-01   1.1744427e+00   6.7943720e-01  -1.9165377e+00  -8.7597169e-01   1.8989062e+00   6.2082158e-01   2.7288449e+00   1.2585306e+00   3.1929336e+00   1.4637124e+00   1.9309340e+00   3.3919249e-01  -1.4362797e+00  -1.3988762e+00   1.2894964e+00  -1.1177745e-02   4.2616518e-01  -1.3121448e+00  -8.2804092e-01  -2.8397335e-01  -2.9815795e+00  -7.9239698e-01   2.6407282e-01  -4.9944921e-01   1.8609049e+00  -2.9361745e-01  -1.2828662e+00  -1.4968303e-01  -1.7287260e+00  -1.2326687e+00  -1.9000213e+00  -1.7299139e+00  -2.1496863e+00  -2.3278136e+00  -4.4436046e-02  -7.1505036e-01  -1.6726536e-01  -2.6479077e+00  -1.8377146e+00
   2.4226916e+00  -2.5352756e+00   1.1929950e+00   2.7167068e-01   1.2801433e+00   1.1157383e-01   1.7810865e-02  -2.9732202e-01  -2.0780308e+00  -4.0529372e-01   1.7057760e-01  -1.8632833e+00   5.4133104e+00  -1.0538804e+00  -9.7081562e-01   3.6835846e-02   8.5966961e-01   6.7740987e-01  -5.5143108e-01   3.9851851e-01  -1.0371591e+00   7.0432298e-01   2.1424731e-01   7.7647464e-01   4.9903677e-02   1.0736213e+00   7.7853296e-01   1.1122370e+00   6.3074569e-01  -3.5607915e-01  -1.5021147e-01   1.4773731e+00   1.1879216e+00   1.3435499e+00   5.1012043e-01   1.1749120e+00   6.7985366e-01  -1.9187108e+00  -8.7800201e-01   1.8994426e+00   6.2201737e-01   2.7297364e+00   1.2598984e+00   3.1941939e+00   1.4648204e+00   1.9315208e+00   3.3956797e-01  -1.4370913e+00  -1.3993495e+00   1.2898703e+00  -1.0516885e-02   4.2704026e-01  -1.3123842e+00  -8.2795950e-01  -2.8336512e-01  -2.9834880e+00  -7.9274907e-01   2.6627133e-01  -4.9820082e-01   1.8623365e+00  -2.9292985e-01  -1.2823983e+00  -1.4934196e-01  -1.7296925e+00  -1.2332216e+00  -1.9006566e+00  -1.7301282e+00  -2.1502592e+00  -2.3275232e+00  -4.4645056e-02  -7.1540548e-01  -1.6804305e-01  -2.6505877e+00  -1.8383067e+00
   2.4229558e+00  -2.5351066e+00   1.1930128e+00   2.7183545e-01   1.2803869e+00   1.1177258e-01   1.7678834e-02  -2.9741877e-01  -2.0786042e+00  -4.0563229e-01   1.7083210e-01  -1.8629071e+00   5.4137676e+00  -1.0534956e+00  -9.7111025e-01   3.6866342e-02   8.5977891e-01   6.7720279e-01  -5.5181381e-01   3.9863146e-01  -1.0376999e+00   7.0419792e-01   2.1421203e-01   7.7645847e-01   4.9872087e-02   1.0735371e+00   7.7850172e-01   1.1121956e+00   6.3074789e-01  -3.5639867e-01  -1.5059395e-01   1.4773822e+00   1.1880348e+00   1.3436720e+00   5.1016864e-01   1.1750742e+00   6.8001190e-01  -1.9194776e+00  -8.7870678e-01   1.8996212e+00   6.2244097e-01   2.7300406e+00   1.2603932e+00   3.1946240e+00   1.4652149e+00   1.9317169e+00   3.3971042e-01  -1.4373831e+00  -1.3995153e+00   1.2900015e+00  -1.0280126e-02   4.2733383e-01  -1.3124607e+00  -8.2793447e-01  -2.8315341e-01  -2.9841608e+00  -7.9288134e-01   2.6704017e-01  -4.9775734e-01   1.8628255e+00  -2.9268291e-01  -1.2822463e+00  -1.4923763e-01  -1.7300414e+00  -1.2334290e+00  -1.9008860e+00  -1.7302237e+00  -2.1504702e+00  -2.3274428e+00  -4.4715586e-02  -7.1551874e-01  -1.6831143e-01  -2.6515221e+00  -1.8385305e+00
   2.4230192e+00  -2.5350644e+00   1.1930171e+00   2.7187834e-01   1.2804449e+00   1.1182321e-01   1.7647150e-02  -2.9743935e-01  -2.0787427e+00  -4.0571593e-01   1.7089224e-01  -1.8628142e+00   5.4138716e+00  -1.0534015e+00  -9.7118147e-01   3.6872704e-02   8.5980670e-01   6.7715440e-01  -5.5190315e-01   3.9865945e-01  -1.0378321e+00   7.0416896e-01   2.1420633e-01   7.7645628e-01   4.9867325e-02   1.0735179e+00   7.7849601e-01   1.1121853e+00   6.3075016e-01  -3.5647486e-01  -1.5068212e-01   1.4773839e+00   1.1880627e+00   1.3437014e+00   5.1018224e-01   1.1751123e+00   6.8005214e-01  -1.9196612e+00  -8.7887307e-01   1.8996617e+00   6.2254290e-01   2.7301112e+00   1.2605143e+00   3.1947244e+00   1.4653103e+00   1.9317617e+00   3.3974661e-01  -1.4374539e+00  -1.3995547e+00   1.2900328e+00  -1.0222828e-02   4.2740108e-01  -1.3124775e+00  -8.2792916e-01  -2.8310331e-01  -2.9843218e+00  -7.9291447e-01   2.6722286e-01  -4.9765049e-01   1.8629394e+00  -2.9262312e-01  -1.2822126e+00  -1.4921592e-01  -1.7301268e+00  -1.2334813e+00  -1.9009419e+00  -1.7302507e+00  -2.1505226e+00  -2.3274283e+00  -4.4732026e-02  -7.1554365e-01  -1.6837459e-01  -2.6517436e+00  -1.8385871e+00
   2.4230269e+00  -2.5350592e+00   1.1930175e+00   2.7188377e-01   1.2804518e+00   1.1182953e-01   1.7643372e-02  -2.9744156e-01  -2.0787594e+00  -4.0572615e-01   1.7089931e-01  -1.8628029e+00   5.4138835e+00  -1.0533901e+00  -9.7119005e-01   3.6873380e-02   8.5981016e-01   6.7714874e-01  -5.5191358e-01   3.9866285e-01  -1.0378481e+00   7.0416556e-01   2.1420590e-01   7.7645616e-01   4.9867014e-02   1.0735157e+00   7.7849547e-01   1.1121841e+00   6.3075058e-01  -3.5648389e-01  -1.5069230e-01   1.4773840e+00   1.1880661e+00   1.3437049e+00   5.1018403e-01   1.1751168e+00   6.8005721e-01  -1.9196830e+00  -8.7889262e-01   1.8996664e+00   6.2255506e-01   2.7301195e+00   1.2605290e+00   3.1947361e+00   1.4653217e+00   1.9317668e+00   3.3975111e-01  -1.4374625e+00  -1.3995593e+00   1.2900365e+00  -1.0215958e-02   4.2740880e-01  -1.3124794e+00  -8.2792862e-01  -2.8309740e-01  -2.9843408e+00  -7.9291852e-01   2.6724450e-01  -4.9763771e-01   1.8629527e+00  -2.9261597e-01  -1.2822089e+00  -1.4921366e-01  -1.7301372e+00  -1.2334878e+00  -1.9009487e+00  -1.7302542e+00  -2.1505291e+00  -2.3274268e+00  -4.4733962e-02  -7.1554639e-01  -1.6838201e-01  -2.6517698e+00  -1.8385941e+00
