# Supplementary material for: A Student's Guide to Randomization Statistics for Multichannel Event-Related Potentials Using Ragu
Source: Front Neurosci. 2018 Jun 19;12:355. doi: 10.3389/fnins.2018.00355 (PMC6020783; doi:10.3389/fnins.2018.00355)
Supplement: Supplementary file 1 [file Data_Sheet_1.ZIP › RawData/s10_c1.asc]

   2.3289151e-01   4.4323603e-01   3.2461158e-01  -6.8410584e-01   5.1687077e-01  -9.5717820e-01   8.1378356e-01  -1.1686778e+00   1.6361989e-02  -9.2427359e-03   3.0934683e-01   8.5886277e-02   1.1916200e+00  -7.3597344e-01  -9.0661105e-01  -1.7493948e+00  -2.4309632e-01  -4.7975860e-02   6.2351129e-01  -8.1079420e-01   1.0616360e+00   2.3101536e-01  -1.0589874e+00   4.8059503e-01  -3.1129208e-01   2.5795726e-01  -7.2434720e-01   2.1071891e-01  -1.0456690e+00   7.6203147e-01  -4.8235019e-01  -3.1768259e-01  -1.0840396e+00   1.0203003e+00  -1.8680629e-01   5.0356284e-01  -1.1522521e+00   1.3897341e+00   6.0015098e-01   3.3740184e-01  -6.1757168e-01   6.3748023e-01  -5.5319294e-01   7.7294985e-01  -6.1727103e-01   5.9945742e-01  -1.2300237e+00  -7.4725971e-03  -1.8522905e+00   3.9465443e-01  -1.9171556e-01   1.3047136e+00  -3.0687031e-01   1.2096850e-01  -4.8327907e-01  -8.2116481e-01  -6.9042381e-01   1.0819937e+00   1.1087682e+00   8.9127914e-01   5.5144564e-01  -1.0973462e-01   9.8584666e-03   2.0163659e-01  -6.9998131e-03  -1.0037511e-01   3.4164492e-01   6.4602712e-01   3.9547065e-01  -5.9760317e-01   3.1038300e-01  -6.1822614e-01   1.2591773e+00   4.3955812e-01
   3.3622877e-01   5.8730926e-01   4.5087911e-01  -4.4583164e-01   5.1406421e-01  -7.6969777e-01   6.3173069e-01  -1.2424826e+00  -2.4719440e-01  -2.3357998e-01   5.1123364e-01   2.3632611e-01   1.0809726e+00  -5.3809558e-01  -1.1168292e+00  -1.8775631e+00  -8.5111811e-02   5.3317086e-02   3.0541380e-01  -7.2455059e-01   8.4300269e-01   3.6922611e-01  -8.4393118e-01   5.6086124e-01  -1.4466292e-01   2.8578962e-01  -5.7737897e-01   1.4346708e-01  -1.0111476e+00   5.4196514e-01  -6.6705476e-01  -2.3383653e-01  -8.6075829e-01   1.0735711e+00  -2.0502790e-02   4.0303410e-01  -1.0546127e+00   1.1420299e+00   3.6003043e-01   4.4589539e-01  -3.8265525e-01   7.3288579e-01  -3.5594998e-01   7.8724565e-01  -4.3439685e-01   5.1764549e-01  -1.1026419e+00  -2.2107969e-01  -1.9399138e+00   7.3797883e-01  -1.6478931e-01   1.4118041e+00  -9.3493803e-02  -2.8991326e-02  -3.3626960e-01  -1.0967388e+00  -8.9579938e-01   1.1696698e+00   1.2562163e+00   9.0637244e-01   7.6753868e-01  -2.8649615e-01   1.3582866e-03  -1.6275485e-03  -1.3833432e-01  -3.4016927e-01   1.9344593e-01   4.0078868e-01   2.0576842e-01  -4.3392585e-01   4.7338332e-01  -6.7871009e-01   9.6329571e-01   2.2505997e-01
   4.5845187e-01   7.4792949e-01   5.9169260e-01  -1.8134603e-01   5.0474277e-01  -5.7123765e-01   4.2016569e-01  -1.3168484e+00  -5.4078874e-01  -4.8328241e-01   7.2367916e-01   4.0034750e-01   9.6546045e-01  -3.3266124e-01  -1.3346661e+00  -2.0058921e+00   8.9009465e-02   1.5592364e-01  -4.9843340e-02  -6.1401102e-01   5.9403691e-01   5.2434567e-01  -6.0523507e-01   6.4623109e-01   3.4156369e-02   3.1028500e-01  -4.2194977e-01   6.2393816e-02  -9.7330531e-01   2.9021922e-01  -8.6791882e-01  -1.2967609e-01  -6.0667273e-01   1.1290152e+00   1.5881449e-01   2.8458634e-01  -9.4776878e-01   8.5663620e-01   9.1298611e-02   5.6959495e-01  -1.2243375e-01   8.3215174e-01  -1.4338097e-01   7.9741898e-01  -2.4380693e-01   4.2209354e-01  -9.6664056e-01  -4.5595249e-01  -2.0294440e+00   1.0934573e+00  -1.3192066e-01   1.5235130e+00   1.3216082e-01  -1.8478021e-01  -1.8104359e-01  -1.3851006e+00  -1.1174384e+00   1.2660336e+00   1.4098583e+00   9.2957893e-01   9.9849537e-01  -4.5983371e-01  -4.2624753e-03  -2.0691177e-01  -2.7438542e-01  -5.8620587e-01   3.5619648e-02   1.4194313e-01   2.7460176e-03  -2.4707910e-01   6.4586464e-01  -7.4443587e-01   6.2802932e-01   1.7962045e-04
   5.9792252e-01   9.2241044e-01   7.4471826e-01   1.0580785e-01   4.8760159e-01  -3.6571198e-01   1.8094511e-01  -1.3888160e+00  -8.6042147e-01  -7.5464254e-01   9.4173140e-01   5.7526441e-01   8.4637113e-01  -1.2418084e-01  -1.5545956e+00  -2.1308580e+00   2.7665667e-01   2.5710471e-01  -4.3588452e-01  -4.7964971e-01   3.1768213e-01   6.9411201e-01  -3.4622829e-01   7.3485393e-01   2.2207130e-01   3.3002407e-01  -2.6118307e-01  -3.2126242e-02  -9.3215756e-01   1.0137743e-02  -1.0803776e+00  -6.0439789e-03  -3.2453661e-01   1.1848771e+00   3.4794171e-01   1.4862866e-01  -8.3287959e-01   5.3646119e-01  -2.0158463e-01   7.0650442e-01   1.5933580e-01   9.3224991e-01   8.0576605e-02   8.0182047e-01  -4.9893910e-02   3.1286807e-01  -8.2440786e-01  -7.0848470e-01  -2.1180606e+00   1.4534238e+00  -9.3064838e-02   1.6367929e+00   3.6512537e-01  -3.4322314e-01  -2.0491654e-02  -1.6799502e+00  -1.3508650e+00   1.3688660e+00   1.5665095e+00   9.6047611e-01   1.2394873e+00  -6.2427287e-01  -6.8600112e-03  -4.0815966e-01  -4.1216533e-01  -8.3185254e-01  -1.2872391e-01  -1.2490110e-01  -2.0943194e-01  -3.9186710e-02   8.2414622e-01  -8.1389474e-01   2.5817595e-01  -2.2991260e-01
   7.5210895e-01   1.1073344e+00   9.0700140e-01   4.1112634e-01   4.6143963e-01  -1.5745829e-01  -8.2931259e-02  -1.4551762e+00  -1.2009207e+00  -1.0429623e+00   1.1598571e+00   7.5782277e-01   7.2492959e-01   8.2500956e-02  -1.7706803e+00  -2.2489979e+00   4.7463777e-01   3.5407760e-01  -8.4443138e-01  -3.2300876e-01   1.8096110e-02   8.7559273e-01  -7.1107605e-02   8.2467391e-01   4.1558271e-01   3.4368255e-01  -9.8505774e-02  -1.3915751e-01  -8.8766621e-01  -2.9348812e-01  -1.2988953e+00   1.3533250e-01  -1.8251160e-02   1.2392178e+00   5.4316046e-01  -3.8349415e-03  -7.1133397e-01   1.8592407e-01  -5.1285980e-01   8.5390880e-01   4.5791181e-01   1.0298136e+00   3.1132271e-01   7.9877331e-01   1.4255573e-01   1.9038941e-01  -6.7867182e-01  -9.7427223e-01  -2.2027847e+00   1.8097692e+00  -4.8432568e-02   1.7482541e+00   5.9981896e-01  -5.0098417e-01   1.4216014e-01  -1.9744448e+00  -1.5909401e+00   1.4754012e+00   1.7227201e+00   9.9813368e-01   1.4849735e+00  -7.7437458e-01  -6.5163160e-03  -5.9907309e-01  -5.4859910e-01  -1.0700540e+00  -2.9613135e-01  -3.9353607e-01  -4.2602466e-01   1.8674870e-01   1.0041721e+00  -8.8520734e-01  -1.3966156e-01  -4.5955036e-01
   9.1761971e-01   1.2986523e+00   1.0750632e+00   7.2926588e-01   4.2524434e-01   4.8932439e-02  -3.6733257e-01  -1.5126106e+00  -1.5560605e+00  -1.3427017e+00   1.3721401e+00   9.4428320e-01   6.0224260e-01   2.8238953e-01  -1.9768438e+00  -2.3571361e+00   6.7929448e-01   4.4417299e-01  -1.2654581e+00  -1.4673530e-01  -2.9941629e-01   1.0652773e+00   2.1519137e-01   9.1353072e-01   6.1093248e-01   3.5013104e-01   6.2505847e-02  -2.5716888e-01  -8.3971249e-01  -6.1446117e-01  -1.5171061e+00   2.9185052e-01   3.0720581e-01   1.2900047e+00   7.4036778e-01  -1.7117857e-01  -5.8470403e-01  -1.8907486e-01  -8.3561884e-01   1.0084364e+00   7.6769371e-01   1.1212761e+00   5.4374088e-01   7.8666223e-01   3.2854403e-01   5.5450326e-02  -5.3242075e-01  -1.2482596e+00  -2.2806442e+00   2.1542775e+00   1.4597235e-03   1.8542926e+00   8.3024872e-01  -6.5472065e-01   3.0344189e-01  -2.2614845e+00  -1.8320977e+00   1.5823893e+00   1.8748912e+00   1.0411021e+00   1.7288939e+00  -9.0501206e-01  -3.5754981e-03  -7.7341699e-01  -6.8071078e-01  -1.2936490e+00  -4.6296739e-01  -6.5741061e-01  -6.4190804e-01   4.2691190e-01   1.1816994e+00  -9.5614254e-01  -5.5716007e-01  -6.8280869e-01
   1.0902918e+00   1.4918252e+00   1.2450355e+00   1.0542070e+00   3.7828341e-01   2.4880388e-01  -6.6706106e-01  -1.5578583e+00  -1.9187317e+00  -1.6476836e+00   1.5725115e+00   1.1305273e+00   4.7926095e-01   4.7053221e-01  -2.1671750e+00  -2.4526190e+00   8.8664892e-01   5.2499893e-01  -1.6874426e+00   4.5444635e-02  -6.2852904e-01   1.2592085e+00   5.0716749e-01   9.9927786e-01   8.0426934e-01   3.4854033e-01   2.1829671e-01  -3.8401935e-01  -7.8807423e-01  -9.4528398e-01  -1.7280089e+00   4.6009639e-01   6.4590552e-01   1.3352221e+00   9.3523010e-01  -3.5114834e-01  -4.5469591e-01  -5.8125088e-01  -1.1620311e+00   1.1661646e+00   1.0823953e+00   1.2030380e+00   7.7237490e-01   7.6403549e-01   5.0306085e-01  -9.0774032e-02  -3.8881704e-01  -1.5249271e+00  -2.3488645e+00   2.4789699e+00   5.5743245e-02   1.9512408e+00   1.0502401e+00  -8.0124328e-01   4.5973506e-01  -2.5340251e+00  -2.0686373e+00   1.6861890e+00   2.0193947e+00   1.0874360e+00   1.9648979e+00  -1.0116486e+00   1.3298667e-03  -9.2534819e-01  -8.0582366e-01  -1.4957164e+00  -6.2559971e-01  -9.0992186e-01  -8.5180423e-01   6.7678782e-01   1.3525115e+00  -1.0241497e+00  -9.8444447e-01  -8.9377102e-01
   1.2653324e+00   1.6819982e+00   1.4128296e+00   1.3794559e+00   3.2019994e-01   4.3762872e-01  -9.7596612e-01  -1.5878989e+00  -2.2811604e+00  -1.9513479e+00   1.7549965e+00   1.3121851e+00   3.5676620e-01   6.4220784e-01  -2.3362475e+00  -2.5335417e+00   1.0925747e+00   5.9460209e-01  -2.0977083e+00   2.4882076e-01  -9.6207824e-01   1.4531493e+00   7.9896358e-01   1.0799129e+00   9.9182383e-01   3.3848474e-01   3.6550955e-01  -5.1696696e-01  -7.3240998e-01  -1.2773300e+00  -1.9242077e+00   6.3596598e-01   9.9114434e-01   1.3729961e+00   1.1233546e+00  -5.4087510e-01  -3.2309916e-01  -9.8209729e-01  -1.4836369e+00   1.3227682e+00   1.3952596e+00   1.2716553e+00   9.9162868e-01   7.2971556e-01   6.6128919e-01  -2.4672487e-01  -2.5110628e-01  -1.7985099e+00  -2.4050684e+00   2.7764313e+00   1.1315868e-01   2.0355394e+00   1.2536843e+00  -9.3767288e-01   6.0736618e-01  -2.7854023e+00  -2.2950535e+00   1.7828948e+00   2.1526901e+00   1.1347568e+00   2.1865999e+00  -1.0905967e+00   7.2644745e-03  -1.0497489e+00  -9.2176189e-01  -1.6699345e+00  -7.8059735e-01  -1.1447254e+00  -1.0505374e+00   9.3131677e-01   1.5126435e+00  -1.0864041e+00  -1.4103380e+00  -1.0868116e+00
   1.4375099e+00   1.8642010e+00   1.5743279e+00   1.6982746e+00   2.5110396e-01   6.1119743e-01  -1.2871067e+00  -1.6001424e+00  -2.6351662e+00  -2.2470427e+00   1.9139728e+00   1.4847814e+00   2.3538347e-01   7.9310580e-01  -2.4794343e+00  -2.5989480e+00   1.2929804e+00   6.5161152e-01  -2.4828439e+00   4.5786180e-01  -1.2922974e+00   1.6427726e+00   1.0846011e+00   1.1537096e+00   1.1700810e+00   3.2003542e-01   5.0115533e-01  -6.5270357e-01  -6.7225294e-01  -1.6010773e+00  -2.0981868e+00   8.1483455e-01   1.3356633e+00   1.4017250e+00   1.3004679e+00  -7.3690991e-01  -1.9173769e-01  -1.3821111e+00  -1.7916949e+00   1.4737029e+00   1.6993081e+00   1.3240380e+00   1.1959812e+00   6.8291135e-01   7.9880734e-01  -4.1046862e-01  -1.2252573e-01  -2.0632387e+00  -2.4474750e+00   3.0401036e+00   1.7203375e-01   2.1039145e+00   1.4347906e+00  -1.0615847e+00   7.4269642e-01  -3.0096469e+00  -2.5063906e+00   1.8684930e+00   2.2714357e+00   1.1803493e+00   2.3878469e+00  -1.1392427e+00   1.2990791e-02  -1.1425453e+00  -1.0270398e+00  -1.8109291e+00  -9.2492906e-01  -1.3560475e+00  -1.2333012e+00   1.1850848e+00   1.6586058e+00  -1.1398658e+00  -1.8226887e+00  -1.2568761e+00
   1.6013826e+00   2.0335574e+00   1.7255857e+00   2.0039291e+00   1.7165193e-01   7.6579019e-01  -1.5929571e+00  -1.5926088e+00  -2.9724508e+00  -2.5283380e+00   2.0444216e+00   1.6438958e+00   1.1561295e-01   9.1948840e-01  -2.5932000e+00  -2.6489907e+00   1.4839943e+00   6.9535515e-01  -2.8291865e+00   6.6644034e-01  -1.6110972e+00   1.8238625e+00   1.3582277e+00   1.2193420e+00   1.3359388e+00   2.9383418e-01   6.2276551e-01  -7.8741548e-01  -6.0701755e-01  -1.9063983e+00  -2.2426102e+00   9.9176577e-01   1.6719030e+00   1.4202070e+00   1.4625942e+00  -9.3528179e-01  -6.2422786e-02  -1.7710762e+00  -2.0775676e+00   1.6144149e+00   1.9876113e+00   1.3576462e+00   1.3802083e+00   6.2332126e-01   9.1177770e-01  -5.7971886e-01  -6.2144134e-03  -2.3135877e+00  -2.4750786e+00   3.2645282e+00   2.3028585e-01   2.1535561e+00   1.5883312e+00  -1.1711347e+00   8.6220786e-01  -3.2017784e+00  -2.6985894e+00   1.9390454e+00   2.3725936e+00   1.2212917e+00   2.5629832e+00  -1.1562225e+00   1.6986396e-02  -1.2009887e+00  -1.1210209e+00  -1.9145906e+00  -1.0561496e+00  -1.5389796e+00  -1.3959222e+00   1.4325385e+00   1.7875845e+00  -1.1813538e+00  -2.2087641e+00  -1.3997451e+00
   1.7515541e+00   2.1854901e+00   1.8630302e+00   2.2899475e+00   8.3104985e-02   8.9832558e-01  -1.8856496e+00  -1.5640859e+00  -3.2849074e+00  -2.7893401e+00   2.1421680e+00   1.7853374e+00  -2.1214308e-03   1.0183341e+00  -2.6753497e+00  -2.6850291e+00   1.6621368e+00   7.2593452e-01  -3.1233511e+00   8.6810579e-01  -1.9103779e+00   1.9925143e+00   1.6143616e+00   1.2759900e+00   1.4868422e+00   2.6113858e-01   7.2851499e-01  -9.1687224e-01  -5.3601931e-01  -2.1828962e+00  -2.3506303e+00   1.1617452e+00   1.9922807e+00   1.4277520e+00   1.6062252e+00  -1.1315803e+00   6.3092011e-02  -2.1383965e+00  -2.3331197e+00   1.7405638e+00   2.2535700e+00   1.3706681e+00   1.5396020e+00   5.5121829e-01   9.9711563e-01  -7.5187371e-01   9.4876307e-02  -2.5445144e+00  -2.4877892e+00   3.4455359e+00   2.8545644e-01   2.1822824e+00   1.7098672e+00  -1.2651584e+00   9.6258797e-01  -3.3580563e+00  -2.8688045e+00   1.9908919e+00   2.4535300e+00   1.2546127e+00   2.7071035e+00  -1.1415370e+00   1.7480897e-02  -1.2238829e+00  -1.2040323e+00  -1.9783398e+00  -1.1725592e+00  -1.6897383e+00  -1.5351017e+00   1.6682131e+00   1.8976075e+00  -1.2076340e+00  -2.5557013e+00  -1.5122625e+00
   1.8829369e+00   2.3159090e+00   1.9836417e+00   2.5503684e+00  -1.2643948e-02   1.0064773e+00  -2.1572463e+00  -1.5142470e+00  -3.5649361e+00  -3.0249891e+00   2.2040935e+00   1.9053223e+00  -1.1741723e-01   1.0874611e+00  -2.7252144e+00  -2.7096562e+00   1.8244677e+00   7.4425303e-01  -3.3527765e+00   1.0563868e+00  -2.1823606e+00   2.1453160e+00   1.8481204e+00   1.3234153e+00   1.6208847e+00   2.2382985e-01   8.1730800e-01  -1.0365428e+00  -4.5850814e-01  -2.4202797e+00  -2.4161901e+00   1.3199211e+00   2.2894769e+00   1.4242697e+00   1.7284756e+00  -1.3210631e+00   1.8315421e-01  -2.4734706e+00  -2.5511081e+00   1.8482456e+00   2.4911907e+00   1.3621646e+00   1.6701786e+00   4.6750485e-01   1.0526316e+00  -9.2407061e-01   1.7807065e-01  -2.7516786e+00  -2.4865193e+00   3.5803757e+00   3.3478795e-01   2.1886776e+00   1.7959469e+00  -1.3432384e+00   1.0408166e+00  -3.4761802e+00  -3.0156616e+00   2.0208669e+00   2.5121120e+00   1.2774626e+00   2.8162776e+00  -1.0966001e+00   1.2514576e-02  -1.2117371e+00  -1.2774187e+00  -2.0013234e+00  -1.2733243e+00  -1.8058742e+00  -1.6486205e+00   1.8869578e+00   1.9876569e+00  -1.2155206e+00  -2.8509979e+00  -1.5925160e+00
   1.9910088e+00   2.4213712e+00   2.0851032e+00   2.7799780e+00  -1.1308210e-01   1.0887573e+00  -2.4000297e+00  -1.4437205e+00  -3.8057588e+00  -3.2313178e+00   2.2283148e+00   2.0006494e+00  -2.2983723e-01   1.1256284e+00  -2.7437614e+00  -2.7266467e+00   1.9687000e+00   7.5199051e-01  -3.5062750e+00   1.2251026e+00  -2.4199241e+00   2.2794992e+00   2.0554184e+00   1.3619980e+00   1.7368702e+00   1.8437845e-01   8.8882119e-01  -1.1417379e+00  -3.7371497e-01  -2.6087611e+00  -2.4343069e+00   1.4618381e+00   2.5567176e+00   1.4103200e+00   1.8272137e+00  -1.4987906e+00   2.9625625e-01  -2.7660969e+00  -2.7255407e+00   1.9341984e+00   2.6953379e+00   1.3321687e+00   1.7688653e+00   3.7372942e-01   1.0771419e+00  -1.0932607e+00   2.4105687e-01  -2.9316297e+00  -2.4732040e+00   3.6677906e+00   3.7533993e-01   2.1721925e+00   1.8442675e+00  -1.4057370e+00   1.0942580e+00  -3.5554219e+00  -3.1394270e+00   2.0265142e+00   2.5467998e+00   1.2872912e+00   2.8877393e+00  -1.0242172e+00   2.0696796e-05  -1.1668331e+00  -1.3435268e+00  -1.9845253e+00  -1.3585515e+00  -1.8864160e+00  -1.7354902e+00   2.0841467e+00   2.0577211e+00  -1.2019912e+00  -3.0830267e+00  -1.6399562e+00
   2.0720468e+00   2.4992097e+00   2.1659100e+00   2.9745128e+00  -2.1513343e-01   1.1445641e+00  -2.6068048e+00  -1.3540989e+00  -4.0017125e+00  -3.4056532e+00   2.2143159e+00   2.0688665e+00  -3.3886498e-01   1.1326160e+00  -2.7336151e+00  -2.7408206e+00   2.0932710e+00   7.5152570e-01  -3.5745537e+00   1.3686619e+00  -2.6169316e+00   2.3930521e+00   2.2331240e+00   1.3927296e+00   1.8343357e+00   1.4576477e-01   9.4350320e-01  -1.2277772e+00  -2.8090674e-01  -2.7394683e+00  -2.4013207e+00   1.5836467e+00   2.7880380e+00   1.3871219e+00   1.9011672e+00  -1.6597855e+00   4.0107948e-01  -3.0068991e+00  -2.8519797e+00   1.9959818e+00   2.8619502e+00   1.2817271e+00   1.8336588e+00   2.7205974e-01   1.0705449e+00  -1.2563032e+00   2.8197604e-01  -3.0819506e+00  -2.4507458e+00   3.7080353e+00   4.0414339e-01   2.1331990e+00   1.8537959e+00  -1.4537900e+00   1.1207584e+00  -3.5966837e+00  -3.2420642e+00   2.0062890e+00   2.5567353e+00   1.2820201e+00   2.9200316e+00  -9.2849082e-01  -2.2069278e-02  -1.0931983e+00  -1.4056128e+00  -1.9307835e+00  -1.4293035e+00  -1.9319399e+00  -1.7960384e+00   2.2558637e+00   2.1087804e+00  -1.1643107e+00  -3.2415588e+00  -1.6554458e+00
   2.1233236e+00   2.5476230e+00   2.2254309e+00   3.1308292e+00  -3.1526268e-01   1.1741967e+00  -2.7712017e+00  -1.2478862e+00  -4.1485158e+00  -3.5467440e+00   2.1630267e+00   2.1084133e+00  -4.4387633e-01   1.1092768e+00  -2.6989862e+00  -2.7578245e+00   2.1973721e+00   7.4580877e-01  -3.5506893e+00   1.4823326e+00  -2.7685257e+00   2.4847826e+00   2.3791684e+00   1.4171578e+00   1.9135348e+00   1.1135547e-01   9.8253190e-01  -1.2901766e+00  -1.7944843e-01  -2.8048514e+00  -2.3150984e+00   1.6822800e+00   2.9785198e+00   1.3565170e+00   1.9499952e+00  -1.7992179e+00   4.9653845e-01  -3.1877583e+00  -2.9277719e+00   2.0321146e+00   2.9882051e+00   1.2128793e+00   1.8637445e+00   1.6520839e-01   1.0338584e+00  -1.4100789e+00   2.9950922e-01  -3.2013529e+00  -2.4228831e+00   3.7028436e+00   4.1838425e-01   2.0729917e+00   1.8248426e+00  -1.4892627e+00   1.1187493e+00  -3.6024777e+00  -3.3271676e+00   1.9597319e+00   2.5418183e+00   1.2601956e+00   2.9131004e+00  -8.1466074e-01  -5.5700728e-02  -9.9647827e-01  -1.4676754e+00  -1.8447080e+00  -1.4875576e+00  -1.9445583e+00  -1.8319191e+00   2.3990537e+00   2.1427275e+00  -1.1001612e+00  -3.3182646e+00  -1.6412337e+00
   2.1432548e+00   2.5657302e+00   2.2639190e+00   3.2470258e+00  -4.0962467e-01   1.1788367e+00  -2.8879696e+00  -1.1283868e+00  -4.2434901e+00  -3.6548051e+00   2.0768379e+00   2.1187352e+00  -5.4413549e-01   1.0575583e+00  -2.6455049e+00  -2.7838391e+00   2.2809330e+00   7.3819479e-01  -3.4305324e+00   1.5624691e+00  -2.8713860e+00   2.5543347e+00   2.4926039e+00   1.4372879e+00   1.9753856e+00   8.4740602e-02   1.0077344e+00  -1.3248506e+00  -6.8867959e-02  -2.7990724e+00  -2.1751837e+00   1.7555879e+00   3.1244908e+00   1.3208850e+00   1.9743236e+00  -1.9126103e+00   5.8182319e-01  -3.3022334e+00  -2.9521944e+00   2.0421647e+00   3.0726310e+00   1.1285735e+00   1.8595713e+00   5.6314670e-02   9.6921845e-01  -1.5516199e+00   2.9296216e-01  -3.2897226e+00  -2.3939837e+00   3.6553474e+00   4.1559943e-01   1.9937380e+00   1.7590872e+00  -1.5146688e+00   1.0873483e+00  -3.5768203e+00  -3.3997635e+00   1.8876008e+00   2.5027650e+00   1.2211138e+00   2.8683361e+00  -6.8888287e-01  -1.0255782e-01  -8.8371513e-01  -1.5342214e+00  -1.7324997e+00  -1.5361040e+00  -1.9278246e+00  -1.8460433e+00   2.5116332e+00   2.1622284e+00  -1.0077731e+00  -3.3071837e+00  -1.6008539e+00
   2.1314891e+00   2.5535939e+00   2.2824734e+00   3.3225186e+00  -4.9425393e-01   1.1604983e+00  -2.9532504e+00  -9.9954211e-01  -4.2857267e+00  -3.7314732e+00   1.9595480e+00   2.1003576e+00  -6.3881850e-01   9.8048318e-01  -2.5799677e+00  -2.8252255e+00   2.3445714e+00   7.3224640e-01  -3.2130224e+00   1.6066864e+00  -2.9239242e+00   2.6021576e+00   2.5736111e+00   1.4554439e+00   2.0213905e+00   6.9539909e-02   1.0214757e+00  -1.3283232e+00   5.1079754e-02  -2.7183608e+00  -1.9828851e+00   1.8024258e+00   3.2236827e+00   1.2830191e+00   1.9757410e+00  -1.9960567e+00   6.5643657e-01  -3.3459556e+00  -2.9265055e+00   2.0267849e+00   3.1151586e+00   1.0325220e+00   1.8228747e+00  -5.1211711e-02   8.7983454e-01  -1.6782503e+00   2.6233983e-01  -3.3481128e+00  -2.3687794e+00   3.5699447e+00   3.9387203e-01   1.8983772e+00   1.6595504e+00  -1.5330580e+00   1.0264531e+00  -3.5250508e+00  -3.4659841e+00   1.7919446e+00   2.4411402e+00   1.1649066e+00   2.7885562e+00  -5.5795848e-01  -1.6392243e-01  -7.6303571e-01  -1.6099787e+00  -1.6016792e+00  -1.5783878e+00  -1.8865616e+00  -1.8424310e+00   2.5925611e+00   2.1705380e+00  -8.8605195e-01  -3.2051279e+00  -1.5389524e+00
   2.0889343e+00   2.5122131e+00   2.2829546e+00   3.3580670e+00  -5.6528363e-01   1.1219508e+00  -2.9648198e+00  -8.6572740e-01  -4.2761827e+00  -3.7796737e+00   1.8162408e+00   2.0549142e+00  -7.2706614e-01   8.8208320e-01  -2.5100072e+00  -2.8881308e+00   2.3895120e+00   7.3152080e-01  -2.9003988e+00   1.6139804e+00  -2.9264089e+00   2.6294345e+00   2.6234602e+00   1.4741024e+00   2.0535332e+00   6.9189096e-02   1.0265230e+00  -1.2979362e+00   1.8035289e-01  -2.5613149e+00  -1.7413009e+00   1.8226958e+00   3.2753448e+00   1.2459654e+00   1.9567515e+00  -2.0464464e+00   7.2022107e-01  -3.3169690e+00  -2.8538984e+00   1.9876953e+00   3.1171173e+00   9.2900833e-01   1.7566457e+00  -1.5387378e-01   7.6990333e-01  -1.7877295e+00   2.0840659e-01  -3.3786884e+00  -2.3520542e+00   3.4521231e+00   3.5200348e-01   1.7904793e+00   1.5305153e+00  -1.5478744e+00   9.3681409e-01  -3.4535738e+00  -3.5326367e+00   1.6761102e+00   2.3593527e+00   1.0925831e+00   2.6779315e+00  -4.2902515e-01  -2.4054161e-01  -6.4326600e-01  -1.6995768e+00  -1.4607322e+00  -1.6183037e+00  -1.8266128e+00  -1.8259891e+00   2.6418680e+00   2.1712820e+00  -7.3469362e-01  -3.0119973e+00  -1.4610499e+00
   2.0177210e+00   2.4434910e+00   2.2678630e+00   3.3557508e+00  -6.1918182e-01   1.0666112e+00  -2.9222813e+00  -7.3152572e-01  -4.2177009e+00  -3.8034053e+00   1.6530931e+00   1.9851257e+00  -8.0806178e-01   7.6727837e-01  -2.4437022e+00  -2.9780722e+00   2.4174848e+00   7.3935371e-01  -2.4982877e+00   1.5847889e+00  -2.8810091e+00   2.6379786e+00   2.6444323e+00   1.4957097e+00   2.0741632e+00   8.6719326e-02   1.0258954e+00  -1.2320456e+00   3.1856948e-01  -2.3291316e+00  -1.4552765e+00   1.8173410e+00   3.2803054e+00   1.2128401e+00   1.9206858e+00  -2.0616793e+00   7.7337104e-01  -3.2159941e+00  -2.7393606e+00   1.9276089e+00   3.0811825e+00   8.2265579e-01   1.6650416e+00  -2.4828583e-01   6.4447814e-01  -1.8783903e+00   1.3272172e-01  -3.3846235e+00  -2.3483095e+00   3.3082416e+00   2.8965145e-01   1.6740713e+00   1.3773946e+00  -1.5627959e+00   8.2007950e-01  -3.3695378e+00  -3.6066928e+00   1.5446732e+00   2.2606092e+00   1.0060208e+00   2.5418539e+00  -3.0922515e-01  -3.3251673e-01  -5.3348911e-01  -1.8072182e+00  -1.3186946e+00  -1.6599516e+00  -1.7545360e+00  -1.8022270e+00   2.6606488e+00   2.1682260e+00  -5.5428231e-01  -2.7309890e+00  -1.3732529e+00
   1.9211021e+00   2.3501780e+00   2.2401879e+00   3.3189010e+00  -6.5298908e-01   9.9841124e-01  -2.8272009e+00  -6.0149425e-01  -4.1149414e+00  -3.8074606e+00   1.4771211e+00   1.8947240e+00  -8.8112598e-01   6.4169855e-01  -2.3891473e+00  -3.0995295e+00   2.4306104e+00   7.5865549e-01  -2.0156596e+00   1.5209921e+00  -2.7917459e+00   2.6301067e+00   2.6397068e+00   1.5224962e+00   2.0858721e+00   1.2454433e-01   1.0227026e+00  -1.1301925e+00   4.6496326e-01  -2.0257471e+00  -1.1312952e+00   1.7882964e+00   3.2409837e+00   1.1866338e+00   1.8715689e+00  -2.0408604e+00   8.1642527e-01  -3.0465901e+00  -2.5894447e+00   1.8501087e+00   3.0112765e+00   7.1817661e-01   1.5532412e+00  -3.3137279e-01   5.0929624e-01  -1.9492607e+00   3.7643857e-02  -3.3699572e+00  -2.3614280e+00   3.1452787e+00   2.0741863e-01   1.5534441e+00   1.2065458e+00  -1.5815584e+00   6.7879773e-01  -3.2804697e+00  -3.6947329e+00   1.4032891e+00   2.1488213e+00   9.0790481e-01   2.3867481e+00  -2.0536714e-01  -4.3922656e-01  -4.4257086e-01  -1.9363655e+00  -1.1846942e+00  -1.7073688e+00  -1.6772523e+00  -1.7769258e+00   2.6510188e+00   2.1650443e+00  -3.4636384e-01  -2.3686664e+00  -1.2819293e+00
   1.8032977e+00   2.2357934e+00   2.2032374e+00   3.2519859e+00  -6.6454088e-01   9.2163832e-01  -2.6831667e+00  -4.7993904e-01  -3.9742238e+00  -3.7970926e+00   1.2958742e+00   1.7883224e+00  -9.4581550e-01   5.1145107e-01  -2.3540086e+00  -3.2555739e+00   2.4312843e+00   7.9173071e-01  -1.4646459e+00   1.4258549e+00  -2.6643535e+00   2.6085020e+00   2.6132205e+00   1.5563055e+00   2.0913697e+00   1.8426890e-01   1.0199843e+00  -9.9323677e-01   6.1835200e-01  -1.6578714e+00  -7.7730601e-01   1.7383989e+00   3.1613429e+00   1.1700180e+00   1.8139497e+00  -1.9844562e+00   8.5023851e-01  -2.8151898e+00  -2.4119620e+00   1.7594814e+00   2.9124316e+00   6.2011564e-01   1.4272468e+00  -4.0055566e-01   3.7056786e-01  -2.0001594e+00  -7.3703226e-02  -3.3394140e+00  -2.3943636e+00   2.9705528e+00   1.0688478e-01   1.4329503e+00   1.0250402e+00  -1.6077760e+00   5.1637507e-01  -3.1938802e+00  -3.8023917e+00   1.2584666e+00   2.0284687e+00   8.0161936e-01   2.2198280e+00  -1.2359839e-01  -5.5929326e-01  -3.7867933e-01  -2.0894682e+00  -1.0674769e+00  -1.7642546e+00  -1.6016683e+00  -1.7557825e+00   2.6160358e+00   2.1651064e+00  -1.1348792e-01  -1.9348879e+00  -1.1933681e+00
   1.6692949e+00   2.1045236e+00   2.1604647e+00   3.1604573e+00  -6.5265817e-01   8.4075755e-01  -2.4957626e+00  -3.7071222e-01  -3.8032814e+00  -3.7776557e+00   1.1170947e+00   1.6712367e+00  -1.0020135e+00   3.8284272e-01  -2.3450905e+00  -3.4475585e+00   2.4220609e+00   8.4013432e-01  -8.6021942e-01   1.3039082e+00  -2.5060464e+00   2.5760755e+00   2.5695085e+00   1.5984485e+00   2.0933661e+00   2.6653427e-01   1.0205573e+00  -8.2343722e-01   7.7712100e-01  -1.2349027e+00  -4.0248758e-01   1.6712617e+00   3.0467867e+00   1.1651685e+00   1.7527012e+00  -1.8943973e+00   8.7593156e-01  -2.5309919e+00  -2.2156122e+00   1.6605156e+00   2.7906203e+00   5.3260684e-01   1.2936422e+00  -4.5391196e-01   2.3473209e-01  -2.0317550e+00  -1.9750959e-01  -3.2981961e+00  -2.4488764e+00   2.7914347e+00  -9.4166374e-03   1.3168070e+00   8.4039134e-01  -1.6447615e+00   3.3698296e-01  -3.1168664e+00  -3.9338418e+00   1.1172752e+00   1.9044208e+00   6.9109624e-01   2.0488114e+00  -6.9105802e-02  -6.9059778e-01  -3.4882897e-01  -2.2677489e+00  -9.7494495e-01  -1.8337051e+00  -1.5342978e+00  -1.7440482e+00   2.5595929e+00   2.1712972e+00   1.4078706e-01  -1.4425679e+00  -1.1134425e+00
   1.5246135e+00   1.9610949e+00   2.1152957e+00   3.0505629e+00  -6.1729075e-01   7.6021938e-01  -2.2724509e+00  -2.7704365e-01  -3.6109395e+00  -3.7542429e+00   9.4836043e-01   1.5492616e+00  -1.0499954e+00   2.6207261e-01  -2.3679437e+00  -3.6749005e+00   2.4055534e+00   9.0457277e-01  -2.1973665e-01   1.1607722e+00  -2.3252120e+00   2.5358363e+00   2.5135324e+00   1.6495979e+00   2.0944651e+00   3.7091081e-01   1.0268755e+00  -6.2447269e-01   9.3922584e-01  -7.6871569e-01  -1.6960098e-02   1.5911206e+00   2.9039979e+00   1.1736157e+00   1.6927994e+00  -1.7741178e+00   8.9482336e-01  -2.2057039e+00  -2.0095703e+00   1.5582792e+00   2.6525536e+00   4.5915626e-01   1.1593181e+00  -4.9030037e-01   1.0819011e-01  -2.0455861e+00  -3.2940121e-01  -3.2517578e+00  -2.5253396e+00   2.6150644e+00  -1.3807864e-01   1.2089079e+00   6.6025286e-01  -1.6953605e+00   1.4541696e-01  -3.0557394e+00  -4.0913639e+00   9.8699837e-01   1.7817316e+00   5.8063011e-01   1.8815968e+00  -4.5862629e-02  -8.3034695e-01  -3.5847945e-01  -2.4710641e+00  -9.1373701e-01  -1.9179769e+00  -1.4809051e+00  -1.7461907e+00   2.4862841e+00   2.1858790e+00   4.1193234e-01  -9.0728505e-01  -1.0473004e+00
   1.3750531e+00   1.8106262e+00   2.0709750e+00   2.9291288e+00  -5.5960041e-01   6.8426406e-01  -2.0223602e+00  -2.0141256e-01  -3.4067329e+00  -3.7313469e+00   7.9673469e-01   1.4284153e+00  -1.0904597e+00   1.5491903e-01  -2.4265436e+00  -3.9349736e+00   2.3843428e+00   9.8485744e-01   4.3763870e-01   1.0029261e+00  -2.1310323e+00   2.4907786e+00   2.4505016e+00   1.7097296e+00   2.0970735e+00   4.9584889e-01   1.0409152e+00  -4.0139091e-01   1.1022182e+00  -2.7332449e-01   3.6855161e-01   1.5026586e+00   2.7407187e+00   1.1961366e+00   1.6390950e+00  -1.6285182e+00   9.0835130e-01  -1.8531370e+00  -1.8030480e+00   1.4578849e+00   2.5054575e+00   4.0246528e-01   1.0311781e+00  -5.0944245e-01  -2.9715316e-03  -2.0440339e+00  -4.6460354e-01  -3.2055777e+00  -2.6226300e+00   2.4480885e+00  -2.7494753e-01   1.1126577e+00   4.9210214e-01  -1.7618058e+00  -5.3086044e-02  -3.0157040e+00  -4.2750348e+00   8.7475479e-01   1.6654185e+00   4.7467053e-01   1.7259222e+00  -5.6439043e-02  -9.7518963e-01  -4.1121853e-01  -2.6978544e+00  -8.8887978e-01  -2.0182994e+00  -1.4461959e+00  -1.7656020e+00   2.4012457e+00   2.2104029e+00   6.9453341e-01  -3.4674037e-01  -9.9910271e-01
   1.2264341e+00   1.6584598e+00   2.0304350e+00   2.8033227e+00  -4.8197413e-01   6.1673373e-01  -1.7559830e+00  -1.4546710e-01  -3.2004832e+00  -3.7125701e+00   6.6844565e-01   1.3146681e+00  -1.1245159e+00   6.6442665e-02  -2.5230635e+00  -4.2231277e+00   2.3609086e+00   1.0799133e+00   1.0916145e+00   8.3743220e-01  -1.9330673e+00   2.4437927e+00   2.3856977e+00   1.7781185e+00   2.1033305e+00   6.3869434e-01   1.0640909e+00  -1.6048354e-01   1.2632961e+00   2.3557442e-01   7.4309057e-01   1.4108190e+00   2.5654835e+00   1.2326924e+00   1.5960931e+00  -1.4638482e+00   9.1798657e-01  -1.4886702e+00  -1.6048595e+00   1.3642616e+00   2.3568253e+00   3.6430323e-01   9.1584319e-01  -5.1195639e-01  -9.3253437e-02  -2.0302530e+00  -5.9813982e-01  -3.1649371e+00  -2.7381180e+00   2.2964324e+00  -4.1528970e-01   1.0308315e+00   3.4292382e-01  -1.8456027e+00  -2.5306207e-01  -3.0006164e+00  -4.4825662e+00   7.8711456e-01   1.5602417e+00   3.7760562e-01   1.5890221e+00  -1.0188836e-01  -1.1213761e+00  -5.0855345e-01  -2.9451836e+00  -9.0353441e-01  -2.1347507e+00  -1.4335760e+00  -1.8043734e+00   2.3099829e+00   2.2456750e+00   9.8242330e-01   2.1991141e-01  -9.7182578e-01
   1.0843494e+00   1.5099843e+00   1.9961996e+00   2.6804063e+00  -3.8796218e-01   5.6090353e-01  -1.4847978e+00  -1.0999133e-01  -3.0018647e+00  -3.7004068e+00   5.6861756e-01   1.2136711e+00  -1.1536276e+00   7.3192297e-04  -2.6577637e+00  -4.5328434e+00   2.3375814e+00   1.1878433e+00   1.7215235e+00   6.7162929e-01  -1.7408155e+00   2.3976009e+00   2.3243058e+00   1.8533897e+00   2.1150615e+00   7.9577098e-01   1.0972067e+00   9.0913035e-02   1.4193833e+00   7.4116037e-01   1.0958626e+00   1.3206165e+00   2.3873088e+00   1.2824221e+00   1.5677524e+00  -1.2875092e+00   9.2515264e-01  -1.1286099e+00  -1.4230118e+00   1.2819436e+00   2.2141609e+00   3.4543637e-01   8.1937180e-01  -4.9934151e-01  -1.5799477e-01  -2.0080574e+00  -7.2505214e-01  -3.1347251e+00  -2.8677599e+00   2.1651206e+00  -5.5398395e-01   9.6546767e-01   2.1891258e-01  -1.9474529e+00  -4.4905283e-01  -3.0128367e+00  -4.7093117e+00   7.2973690e-01   1.4705017e+00   2.9354880e-01   1.4773026e+00  -1.8171909e-01  -1.2649503e+00  -6.4982977e-01  -3.2088645e+00  -9.5885875e-01  -2.2662103e+00  -1.4449961e+00  -1.8631582e+00   2.2181833e+00   2.2917809e+00   1.2688634e+00   7.7282492e-01  -9.6714368e-01
   9.5393361e-01   1.3704517e+00   1.9703231e+00   2.5674827e+00  -2.8214054e-01   5.1934553e-01  -1.2208277e+00  -9.4920151e-02  -2.8199871e+00  -3.6961172e+00   5.0107039e-01   1.1305029e+00  -1.1795156e+00  -3.9290182e-02  -2.8290040e+00  -4.8560169e+00   2.3165152e+00   1.3060453e+00   2.3071167e+00   5.1281137e-01  -1.5632836e+00   2.3547208e+00   2.2712598e+00   1.9336209e+00   2.1337538e+00   9.6252931e-01   1.1404481e+00   3.4468556e-01   1.5672321e+00   1.2261260e+00   1.4166372e+00   1.2369545e+00   2.2153542e+00   1.3436890e+00   1.5573177e+00  -1.1077822e+00   9.3115402e-01  -7.8948199e-01  -1.2643485e+00   1.2148887e+00   2.0847092e+00   3.4561748e-01   7.4700929e-01  -4.7391330e-01  -1.9358968e-01  -1.9817715e+00  -8.4063219e-01  -3.1192760e+00  -3.0062931e+00   2.0581470e+00  -6.8573116e-01   9.1779710e-01   1.2521292e-01  -2.0672224e+00  -6.3584148e-01  -3.0531888e+00  -4.9484470e+00   7.0705665e-01   1.3998642e+00   2.2614170e-01   1.3960539e+00  -2.9395567e-01  -1.4019623e+00  -8.3228563e-01  -3.4836681e+00  -1.0539949e+00  -2.4103982e+00  -1.4808964e+00  -1.9411345e+00   2.1315281e+00   2.3481574e+00   1.5467670e+00   1.2922827e+00  -9.8539721e-01
   8.3966698e-01   1.2448056e+00   1.9543684e+00   2.4712524e+00  -1.6990135e-01   4.9383213e-01  -9.7615622e-01  -9.9398351e-02  -2.6630127e+00  -3.6997001e+00   4.6819850e-01   1.0694511e+00  -1.2040281e+00  -5.1983810e-02  -3.0333836e+00  -5.1833575e+00   2.2996819e+00   1.4313743e+00   2.8293612e+00   3.6791029e-01  -1.4085871e+00   2.3174548e+00   2.2311060e+00   2.0164928e+00   2.1605585e+00   1.1337529e+00   1.1934135e+00   5.9227016e-01   1.7035519e+00   1.6733649e+00   1.6961362e+00   1.1644564e+00   2.0585678e+00   1.4141819e+00   1.5671945e+00  -9.3348895e-01   9.3712093e-01  -4.8729567e-01  -1.1342661e+00   1.1663369e+00   1.9751900e+00   3.6363508e-01   7.0298078e-01  -4.3869100e-01  -1.9765327e-01  -1.9560480e+00  -9.4064711e-01  -3.1222484e+00  -3.1475194e+00   1.9784002e+00  -8.0527137e-01   8.8821461e-01   6.5708899e-02  -2.2039554e+00  -8.0867753e-01  -3.1210287e+00  -5.1913145e+00   7.2204473e-01   1.3512253e+00   1.7838432e-01   1.3492188e+00  -4.3528269e-01  -1.5286877e+00  -1.0512384e+00  -3.7635982e+00  -1.1861827e+00  -2.5639951e+00  -1.5402484e+00  -2.0360692e+00   2.0555065e+00   2.4137111e+00   1.8089581e+00   1.7595246e+00  -1.0256506e+00
   7.4521853e-01   1.1375244e+00   1.9494190e+00   2.3977792e+00  -5.7181573e-02   4.8528697e-01  -7.6242445e-01  -1.2187646e-01  -2.5378406e+00  -3.7099664e+00   4.7093232e-01   1.0338376e+00  -1.2289944e+00  -3.7029004e-02  -3.2659876e+00  -5.5048745e+00   2.2888863e+00   1.5603385e+00   3.2712009e+00   2.4320199e-01  -1.2836092e+00   2.2878954e+00   2.2078841e+00   2.0994711e+00   2.1963103e+00   1.3038155e+00   1.2551835e+00   8.2502248e-01   1.8251538e+00   2.0666757e+00   1.9263927e+00   1.1073169e+00   1.9253286e+00   1.4910619e+00   1.5988672e+00  -7.7360151e-01   9.4397296e-01  -2.3682223e-01  -1.0365181e+00   1.1387101e+00   1.8915372e+00   3.9741941e-01   6.9033470e-01  -3.9724169e-01  -1.6912935e-01  -1.9356608e+00  -1.0215459e+00  -3.1465464e+00  -3.2846620e+00   1.9276396e+00  -9.0760014e-01   8.7629463e-01   4.2876029e-02  -2.3559320e+00  -9.6347759e-01  -3.2144058e+00  -5.4279110e+00   7.7605655e-01   1.3266170e+00   1.5249826e-01   1.3392260e+00  -6.0126100e-01  -1.6418383e+00  -1.3003899e+00  -4.0422175e+00  -1.3509887e+00  -2.7228487e+00  -1.6206954e+00  -2.1444857e+00   1.9952378e+00   2.4869690e+00   2.0484562e+00   2.1575425e+00  -1.0858302e+00
   6.7333750e-01   1.0524857e+00   1.9561210e+00   2.3522780e+00   4.9856461e-02   4.9378494e-01  -5.9032818e-01  -1.6023298e-01  -2.4498599e+00  -3.7247050e+00   5.0877718e-01   1.0258946e+00  -1.2560761e+00   4.6158205e-03  -3.5207255e+00  -5.8104174e+00   2.2857869e+00   1.6893165e+00   3.6182449e+00   1.4405195e-01  -1.1937307e+00   2.2679434e+00   2.2050261e+00   2.1800098e+00   2.2415624e+00   1.4669701e+00   1.3244195e+00   1.0346127e+00   1.9291058e+00   2.3914490e+00   2.1010623e+00   1.0691729e+00   1.8231050e+00   1.5711458e+00   1.6528640e+00  -6.3681813e-01   9.5240382e-01  -5.0928795e-02  -9.7311755e-01   1.1335571e+00   1.8386538e+00   4.4419787e-01   7.1084134e-01  -3.5348757e-01  -1.0833212e-01  -1.9252788e+00  -1.0806303e+00  -3.1942735e+00  -3.4107654e+00   1.9065117e+00  -9.8817654e-01   8.8085250e-01   5.7698525e-02  -2.5207646e+00  -1.0969913e+00  -3.3303003e+00  -5.6474836e+00   8.6877755e-01   1.3271542e+00   1.4982967e-01   1.3668983e+00  -7.8659876e-01  -1.7387512e+00  -1.5722263e+00  -4.3130004e+00  -1.5426311e+00  -2.8822434e+00  -1.7187732e+00  -2.2619195e+00   1.9553075e+00   2.5662479e+00   2.2587709e+00   2.4717963e+00  -1.1629330e+00
   6.2579550e-01   9.9284913e-01   1.9747424e+00   2.3389232e+00   1.4517417e-01   5.1860144e-01  -4.6913884e-01  -2.1191202e-01  -2.4027884e+00  -3.7409213e+00   5.7991840e-01   1.0466906e+00  -1.2866368e+00   7.0822257e-02  -3.7907178e+00  -6.0902226e+00   2.2919257e+00   1.8147814e+00   3.8593433e+00   7.4710626e-02  -1.1426475e+00   2.2593236e+00   2.2252715e+00   2.2557559e+00   2.2966282e+00   1.6176566e+00   1.3994879e+00   1.2134256e+00   2.0128901e+00   2.6353025e+00   2.2156730e+00   1.0529969e+00   1.7581395e+00   1.6511128e+00   1.7287655e+00  -5.3112493e-01   9.6288719e-01   5.9998292e-02  -9.4433616e-01   1.1515380e+00   1.8201941e+00   5.0068923e-01   7.6494648e-01  -3.1148408e-01  -1.6920787e-02  -1.9292288e+00  -1.1161783e+00  -3.2667143e+00  -3.5191071e+00   1.9146025e+00  -1.0431211e+00   9.0004518e-01   1.0965516e-01  -2.6955254e+00  -1.2069240e+00  -3.4649031e+00  -5.8391821e+00   9.9826147e-01   1.3530159e+00   1.7079236e-01   1.4314361e+00  -9.8545651e-01  -1.8175449e+00  -1.8584802e+00  -4.5696895e+00  -1.7543716e+00  -3.0372193e+00  -1.8301961e+00  -2.3832426e+00   1.9396175e+00   2.6498246e+00   2.4341946e+00   2.6908171e+00  -1.2532883e+00
   6.0337730e-01   9.6095820e-01   2.0052407e+00   2.3606889e+00   2.2321435e-01   5.5830618e-01  -4.0626888e-01  -2.7406184e-01  -2.3985932e+00  -3.7551272e+00   6.8137785e-01   1.0961039e+00  -1.3216410e+00   1.5845414e-01  -4.0687039e+00  -6.3354313e+00   2.3087423e+00   1.9335146e+00   3.9870322e+00   3.8165763e-02  -1.1322784e+00   2.2635911e+00   2.2705910e+00   2.3247399e+00   2.3616211e+00   1.7508053e+00   1.4785936e+00   1.3549430e+00   2.0745528e+00   2.7886319e+00   2.2678018e+00   1.0610093e+00   1.7351773e+00   1.7277191e+00   1.8252492e+00  -4.6336667e-01   9.7570332e-01   8.8512018e-02  -9.4879202e-01   1.1924444e+00   1.8383819e+00   5.6332316e-01   8.5177882e-01  -2.7518062e-01   1.0219236e-01  -1.9512564e+00  -1.1275103e+00  -3.3643272e+00  -3.6035893e+00   1.9505132e+00  -1.0693910e+00   9.3150612e-01   1.9676848e-01  -2.8768892e+00  -1.2920120e+00  -3.6139119e+00  -5.9927232e+00   1.1610508e+00   1.4034554e+00   2.1484943e-01   1.5304706e+00  -1.1917644e+00  -1.8772342e+00  -2.1506197e+00  -4.8066332e+00  -1.9789444e+00  -3.1829135e+00  -1.9501805e+00  -2.5030324e+00   1.9512527e+00   2.7360907e+00   2.5700738e+00   2.8066604e+00  -1.3528501e+00
   6.0591423e-01   9.5825493e-01   2.0473250e+00   2.4192199e+00   2.7924406e-01   6.1089671e-01  -4.0690053e-01  -3.4366179e-01  -2.4374918e+00  -3.7636488e+00   8.0920267e-01   1.1728372e+00  -1.3615955e+00   2.6356590e-01  -4.3474287e+00  -6.5385297e+00   2.3375732e+00   2.0427941e+00   3.9978110e+00   3.6050680e-02  -1.1627658e+00   2.2821149e+00   2.3421220e+00   2.3855328e+00   2.4364850e+00   1.8621175e+00   1.5599200e+00   1.4540852e+00   2.1128375e+00   2.8450517e+00   2.2571725e+00   1.0946071e+00   1.7572481e+00   1.7980019e+00   1.9401697e+00  -4.3885064e-01   9.9098444e-01   3.0425432e-02  -9.8361457e-01   1.2552458e+00   1.8938775e+00   6.2846845e-01   9.6920723e-01  -2.4817765e-01   2.4499619e-01  -1.9942957e+00  -1.1149899e+00  -3.4867385e+00  -3.6590756e+00   2.0119521e+00  -1.0649351e+00   9.7250211e-01   3.1571090e-01  -3.0612887e+00  -1.3520459e+00  -3.7728122e+00  -6.0990094e+00   1.3523616e+00   1.4768299e+00   2.8053152e-01   1.6601833e+00  -1.3995322e+00  -1.9177953e+00  -2.4403289e+00  -5.0190776e+00  -2.2089885e+00  -3.3148979e+00  -2.0737833e+00  -2.6159545e+00   1.9923618e+00   2.8236770e+00   2.6630472e+00   2.8151976e+00  -1.4575001e+00
   6.3235132e-01   9.8520664e-01   2.1005056e+00   2.5147443e+00   3.0965916e-01   6.7396287e-01  -4.7369667e-01  -4.1762646e-01  -2.5180235e+00  -3.7629313e+00   9.5867065e-01   1.2744701e+00  -1.4065377e+00   3.8162068e-01  -4.6199789e+00  -6.6936841e+00   2.3796196e+00   2.1405456e+00   3.8922544e+00   6.8606770e-02  -1.2325621e+00   2.3160332e+00   2.4401079e+00   2.4373567e+00   2.5210107e+00   1.9483070e+00   1.6417591e+00   1.5074938e+00   2.1272965e+00   2.8017013e+00   2.1856680e+00   1.1543070e+00   1.8255146e+00   1.8594599e+00   2.0706656e+00  -4.6100744e-01   1.0087765e+00  -1.1502012e-01  -1.0446682e+00   1.3381560e+00   1.9857053e+00   6.9265256e-01   1.1139443e+00  -2.3349567e-01   4.0658955e-01  -2.0602591e+00  -1.0799555e+00  -3.6327345e+00  -3.6816434e+00   2.0958357e+00  -1.0288114e+00   1.0200999e+00   4.6196155e-01  -3.2450611e+00  -1.3878398e+00  -3.9371142e+00  -6.1506576e+00   1.5663128e+00   1.5706455e+00   3.6548833e-01   1.8154762e+00  -1.6031350e+00  -1.9401788e+00  -2.7199452e+00  -5.2033929e+00  -2.4374528e+00  -3.4294834e+00  -2.1962313e+00  -2.7171275e+00   2.0640560e+00   2.9115322e+00   2.7112317e+00   2.7162300e+00  -1.5633373e+00
   6.8083588e-01   1.0412468e+00   2.1641185e+00   2.6460277e+00   3.1222931e-01   7.4487320e-01  -6.0661026e-01  -4.9288031e-01  -2.6371856e+00  -3.7498103e+00   1.1244974e+00   1.3975441e+00  -1.4560660e+00   5.0771514e-01  -4.8800464e+00  -6.7969452e+00   2.4358782e+00   2.2254435e+00   3.6749439e+00   1.3469437e-01  -1.3385941e+00   2.3661780e+00   2.5638463e+00   2.4801366e+00   2.6148335e+00   2.0072793e+00   1.7226275e+00   1.5137338e+00   2.1183683e+00   2.6593983e+00   2.0572619e+00   1.2397005e+00   1.9391907e+00   1.9101929e+00   2.2132899e+00  -5.3113183e-01   1.0291133e+00  -3.4514185e-01  -1.1268168e+00   1.4387118e+00   2.1112487e+00   7.5275717e-01   1.2816926e+00  -2.3337277e-01   5.8143488e-01  -2.1498616e+00  -1.0245891e+00  -3.8002442e+00  -3.6687380e+00   2.1983988e+00  -9.6126851e-01   1.0713269e+00   6.3000361e-01  -3.4245849e+00  -1.4011458e+00  -4.1025367e+00  -6.1423984e+00   1.7961797e+00   1.6816128e+00   4.6656743e-01   1.9901902e+00  -1.7975596e+00  -1.9462679e+00  -2.9828284e+00  -5.3572159e+00  -2.6579514e+00  -3.5239678e+00  -2.3132208e+00  -2.8024455e+00   2.1663222e+00   2.9989511e+00   2.7143478e+00   2.5134191e+00  -1.6669367e+00
   7.4881856e-01   1.1247376e+00   2.2373272e+00   2.8103801e+00   2.8626470e-01   8.2097225e-01  -8.0280550e-01  -5.6640132e-01  -2.7906186e+00  -3.7217328e+00   1.3010350e+00   1.5376778e+00  -1.5094070e+00   6.3680034e-01  -5.1221072e+00  -6.8463103e+00   2.5070389e+00   2.2969545e+00   3.3542250e+00   2.3184769e-01  -1.4764915e+00   2.4329699e+00   2.7116471e+00   2.5144864e+00   2.7174111e+00   2.0382450e+00   1.8013569e+00   1.4734047e+00   2.0874179e+00   2.4226294e+00   1.8778652e+00   1.3494230e+00   2.0955361e+00   1.9489921e+00   2.3641594e+00  -6.4822192e-01   1.0520987e+00  -6.5395756e-01  -1.2242121e+00   1.5538599e+00   2.2663215e+00   8.0617522e-01   1.4673272e+00  -2.4910529e-01   7.6364546e-01  -2.2624947e+00  -9.5172210e-01  -3.9863235e+00  -3.6192128e+00   2.3153027e+00  -8.6377878e-01   1.1233147e+00   8.1355481e-01  -3.5963961e+00  -1.3945176e+00  -4.2651254e+00  -6.0713193e+00   2.0346576e+00   1.8057149e+00   5.7991986e-01   2.1773563e+00  -1.9786034e+00  -1.9387800e+00  -3.2236416e+00  -5.4795024e+00  -2.8650474e+00  -3.5968043e+00  -2.4211666e+00  -2.8688311e+00   2.2979606e+00   3.0855447e+00   2.6737693e+00   2.2140525e+00  -1.7655596e+00
   8.3315723e-01   1.2329628e+00   2.3190999e+00   3.0037124e+00   2.3269205e-01   8.9977531e-01  -1.0567018e+00  -6.3523836e-01  -2.9728334e+00  -3.6769150e+00   1.4824586e+00   1.6897141e+00  -1.5655055e+00   7.6389246e-01  -5.3415144e+00  -6.8416479e+00   2.5933506e+00   2.3553228e+00   2.9418046e+00   3.5636900e-01  -1.6408640e+00   2.5162937e+00   2.8808067e+00   2.5416355e+00   2.8279853e+00   2.0417506e+00   1.8771553e+00   1.3891470e+00   2.0367346e+00   2.0993776e+00   1.6550989e+00   1.4811406e+00   2.2899267e+00   1.9753761e+00   2.5191173e+00  -8.0893238e-01   1.0779876e+00  -1.0324733e+00  -1.3305893e+00   1.6800498e+00   2.4453146e+00   8.5092031e-01   1.6651118e+00  -2.8094490e-01   9.4729047e-01  -2.3961582e+00  -8.6459692e-01  -4.1871455e+00  -3.5332625e+00   2.4417541e+00  -7.3902209e-01   1.1734171e+00   1.0058223e+00  -3.7572789e+00  -1.3711245e+00  -4.4213069e+00  -5.9369405e+00   2.2741225e+00   1.9382905e+00   7.0112793e-01   2.3694741e+00  -2.1430168e+00  -1.9211166e+00  -3.4385298e+00  -5.5704811e+00  -3.0544551e+00  -3.6476825e+00  -2.5173934e+00  -2.9144058e+00   2.4565441e+00   3.1711607e+00   2.5924942e+00   1.8286447e+00  -1.8573044e+00
   9.3022115e-01   1.3621660e+00   2.4081718e+00   3.2206498e+00   1.5403265e-01   9.7914845e-01  -1.3601428e+00  -6.9651037e-01  -3.1774682e+00  -3.6144308e+00   1.6629361e+00   1.8478949e+00  -1.6231240e+00   8.8426930e-01  -5.5345067e+00  -6.7844981e+00   2.6944705e+00   2.4014965e+00   2.4522015e+00   5.0346005e-01  -1.8256109e+00   2.6153678e+00   3.0676056e+00   2.5632943e+00   2.9455305e+00   2.0196291e+00   1.9496323e+00   1.2655436e+00   1.9694797e+00   1.7007874e+00   1.3979963e+00   1.6315609e+00   2.5160013e+00   1.9895722e+00   2.6739045e+00  -1.0076498e+00   1.1072593e+00  -1.4691014e+00  -1.4395598e+00   1.8133321e+00   2.6414171e+00   8.8568485e-01   1.8689376e+00  -3.2806032e-01   1.1267017e+00  -2.5474647e+00  -7.6659911e-01  -4.3980125e+00  -3.4122599e+00   2.5726236e+00  -5.9081596e-01   1.2192951e+00   1.1997721e+00  -3.9043309e+00  -1.3345264e+00  -4.5678915e+00  -5.7411279e+00   2.5068840e+00   2.0741366e+00   8.2535440e-01   2.5588053e+00  -2.2885855e+00  -1.8971640e+00  -3.6251947e+00  -5.6315192e+00  -3.2231542e+00  -3.6775116e+00  -2.6002597e+00  -2.9385680e+00   2.6384147e+00   3.2557605e+00   2.4750329e+00   1.3704054e+00  -1.9411895e+00
   1.0359941e+00   1.5076384e+00   2.5029999e+00   3.4546975e+00   5.4283540e-02   1.0574582e+00  -1.7026912e+00  -7.4740191e-01  -3.3975602e+00  -3.5342298e+00   1.8367855e+00   2.0060658e+00  -1.6809369e+00   9.9364929e-01  -5.6981555e+00  -6.6777745e+00   2.8093089e+00   2.4369992e+00   1.9020821e+00   6.6738789e-01  -2.0242434e+00   2.7286250e+00   3.2673353e+00   2.5814768e+00   3.0686978e+00   1.9748743e+00   2.0187856e+00   1.1089162e+00   1.8895845e+00   1.2406839e+00   1.1166418e+00   1.7964764e+00   2.7658743e+00   1.9924480e+00   2.8243298e+00  -1.2366916e+00   1.1406702e+00  -1.9501873e+00  -1.5448907e+00   1.9494655e+00   2.8468982e+00   9.0984748e-01   2.0725774e+00  -3.8856633e-01   1.2967636e+00  -2.7117170e+00  -6.6098125e-01  -4.6134001e+00  -3.2585188e+00   2.7025801e+00  -4.2399748e-01   1.2589697e+00   1.3884056e+00  -4.0350028e+00  -1.2884198e+00  -4.7020350e+00  -5.4878589e+00   2.7254252e+00   2.2076377e+00   9.4750826e-01   2.7376777e+00  -2.4141541e+00  -1.8710526e+00  -3.7828689e+00  -5.6649090e+00  -3.3694173e+00  -3.6883150e+00  -2.6692048e+00  -2.9419764e+00   2.8387193e+00   3.3392684e+00   2.3272132e+00   8.5459833e-01  -2.0171677e+00
   1.1461808e+00   1.6638678e+00   2.6017275e+00   3.6984537e+00  -6.1290958e-02   1.1336781e+00  -2.0720384e+00  -7.8516755e-01  -3.6258275e+00  -3.4370944e+00   1.9986214e+00   2.1579040e+00  -1.7376112e+00   1.0883526e+00  -5.8302686e+00  -6.5253984e+00   2.9358967e+00   2.4637592e+00   1.3095044e+00   8.4168425e-01  -2.2302033e+00   2.8536249e+00   3.4743650e+00   2.5982953e+00   3.1957601e+00   1.9114453e+00   2.0849493e+00   9.2702653e-01   1.8015949e+00   7.3496535e-01   8.2176211e-01   1.9708483e+00   3.0304125e+00   1.9854050e+00   2.9664324e+00  -1.4866218e+00   1.1792795e+00  -2.4606215e+00  -1.6407651e+00   2.0840343e+00   3.0534435e+00   9.2343661e-01   2.2699426e+00  -4.5961771e-01   1.4531696e+00  -2.8830635e+00  -5.5060098e-01  -4.8270461e+00  -3.0750110e+00   2.8262363e+00  -2.4425480e-01   1.2908450e+00   1.5650313e+00  -4.1471168e+00  -1.2363707e+00  -4.8211796e+00  -5.1828687e+00   2.9226316e+00   2.3329258e+00   1.0624261e+00   2.8987856e+00  -2.5195872e+00  -1.8468856e+00  -3.9121949e+00  -5.6735942e+00  -3.4927539e+00  -3.6830422e+00  -2.7247288e+00  -2.9264473e+00   3.0514954e+00   3.4214082e+00   2.1559120e+00   2.9782181e-01  -2.0860679e+00
   1.2563207e+00   1.8247400e+00   2.7021655e+00   3.9438635e+00  -1.8644387e-01   1.2074403e+00  -2.4545163e+00  -8.0715919e-01  -3.8549446e+00  -3.3245448e+00   2.1434918e+00   2.2971683e+00  -1.7918660e+00   1.1654416e+00  -5.9292635e+00  -6.3319010e+00   3.0712887e+00   2.4839073e+00   6.9311076e-01   1.0193752e+00  -2.4371604e+00   2.9870127e+00   3.6822506e+00   2.6157444e+00   3.3245665e+00   1.8340125e+00   2.1487037e+00   7.2869479e-01   1.7104686e+00   2.0089757e-01   5.2427780e-01   2.1489364e+00   3.2995678e+00   1.9702431e+00   3.0966276e+00  -1.7466702e+00   1.2244348e+00  -2.9845041e+00  -1.7220186e+00   2.2125765e+00   3.2525199e+00   9.2705863e-01   2.4553290e+00  -5.3756190e-01   1.5926262e+00  -3.0547258e+00  -4.3769825e-01  -5.0320939e+00  -2.8650731e+00   2.9383162e+00  -5.7915580e-02   1.3137089e+00   1.7235228e+00  -4.2388667e+00  -1.1815545e+00  -4.9229907e+00  -4.8332137e+00   3.0920039e+00   2.4440695e+00   1.1650628e+00   3.0354801e+00  -2.6056813e+00  -1.8284527e+00  -4.0150274e+00  -5.6608604e+00  -3.5937850e+00  -3.6653155e+00  -2.7682957e+00  -2.8947760e+00   3.2698112e+00   3.5015496e+00   1.9687217e+00  -2.8275184e-01  -2.1494779e+00
   1.3619156e+00   1.9837927e+00   2.8018049e+00   4.1825060e+00  -3.1428631e-01   1.2790246e+00  -2.8356866e+00  -8.1088587e-01  -4.0778061e+00  -3.1987039e+00   2.2670115e+00   2.4179601e+00  -1.8425072e+00   1.2228387e+00  -5.9940401e+00  -6.1020275e+00   3.2115268e+00   2.4995593e+00   7.1305973e-02   1.1932374e+00  -2.6392723e+00   3.1245433e+00   3.8838920e+00   2.6354963e+00   3.4525172e+00   1.7476678e+00   2.2107543e+00   5.2335874e-01   1.6213280e+00  -3.4365519e-01   2.3483674e-01   2.3244780e+00   3.5627498e+00   1.9490141e+00   3.2118269e+00  -2.0052332e+00   1.2777172e+00  -3.5058337e+00  -1.7843467e+00   2.3307313e+00   3.4357582e+00   9.2180286e-01   2.6236428e+00  -6.1813684e-01   1.7129930e+00  -3.2192858e+00  -3.2372983e-01  -5.2212845e+00  -2.6321288e+00   3.0338425e+00   1.2830202e-01   1.3267208e+00   1.8585520e+00  -4.3088061e+00  -1.1265184e+00  -5.0053059e+00  -4.4467932e+00   3.2278589e+00   2.5352951e+00   1.2506851e+00   3.1420380e+00  -2.6740271e+00  -1.8189431e+00  -4.0941721e+00  -5.6300150e+00  -3.6740562e+00  -3.6391331e+00  -2.8021778e+00  -2.8504981e+00   3.4859647e+00   3.5785796e+00   1.7735716e+00  -8.7014075e-01  -2.2095672e+00
   1.4585721e+00   2.1344992e+00   2.8978659e+00   4.4059011e+00  -4.3766239e-01   1.3492824e+00  -3.2009774e+00  -7.9410782e-01  -4.2877696e+00  -3.0621370e+00   2.3654882e+00   2.5149857e+00  -1.8884433e+00   1.2594166e+00  -6.0238703e+00  -5.8403862e+00   3.3516752e+00   2.5126011e+00  -5.3853872e-01   1.3560774e+00  -2.8314031e+00   3.2611732e+00   4.0717379e+00   2.6587219e+00   3.5765630e+00   1.6576140e+00   2.2717885e+00   3.2059368e-01   1.5391820e+00  -8.8102582e-01  -3.6654026e-02   2.4909138e+00   3.8092343e+00   1.9238753e+00   3.3095271e+00  -2.2504299e+00   1.3408403e+00  -4.0091847e+00  -1.8244808e+00   2.4343948e+00   3.5953268e+00   9.0913501e-01   2.7705900e+00  -6.9670060e-01   1.8133485e+00  -3.3690217e+00  -2.0927861e-01  -5.3872021e+00  -2.3794573e+00   3.1083385e+00   3.0757043e-01   1.3293947e+00   1.9657897e+00  -4.3558343e+00  -1.0729891e+00  -5.0661109e+00  -4.0318669e+00   3.3255111e+00   2.6012298e+00   1.3150644e+00   3.2138974e+00  -2.7268403e+00  -1.8206807e+00  -4.1530903e+00  -5.5840820e+00  -3.7358125e+00  -3.6085504e+00  -2.8292449e+00  -2.7976118e+00   3.6917381e+00   3.6508188e+00   1.5783207e+00  -1.4482841e+00  -2.2688716e+00
   1.5421582e+00   2.2705741e+00   2.9873848e+00   4.6058230e+00  -5.4953368e-01   1.4195007e+00  -3.5363417e+00  -7.5496520e-01  -4.4788728e+00  -2.9176851e+00   2.4360401e+00   2.5838139e+00  -1.9286843e+00   1.2750569e+00  -6.0183096e+00  -5.5511618e+00   3.4859404e+00   2.5244922e+00  -1.1208179e+00   1.5010223e+00  -3.0092821e+00   3.3912251e+00   4.2380414e+00   2.6859581e+00   3.6932397e+00   1.5688563e+00   2.3323228e+00   1.2962400e-01   1.4686317e+00  -1.3945258e+00  -2.8147472e-01   2.6416506e+00   4.0285878e+00   1.8969545e+00   3.3878636e+00  -2.4706822e+00   1.4155099e+00  -4.4803429e+00  -1.8403271e+00   2.5198872e+00   3.7242834e+00   8.9078920e-01   2.8928251e+00  -7.6847686e-01   1.8939773e+00  -3.4962735e+00  -9.4045178e-02  -5.5225621e+00  -2.1100293e+00   3.1580434e+00   4.7325252e-01   1.3215856e+00   2.0420637e+00  -4.3791828e+00  -1.0217390e+00  -5.1035490e+00  -3.5966115e+00   3.3814368e+00   2.6371576e+00   1.3546569e+00   3.2478504e+00  -2.7667656e+00  -1.8349006e+00  -4.1955805e+00  -5.5255399e+00  -3.7817493e+00  -3.5773650e+00  -2.8527143e+00  -2.7402804e+00   3.8787050e+00   3.7159946e+00   1.3903484e+00  -2.0027037e+00  -2.3300548e+00
   1.6089696e+00   2.3862736e+00   3.0673359e+00   4.7746198e+00  -6.4334862e-01   1.4912150e+00  -3.8288965e+00  -6.9212924e-01  -4.6460178e+00  -2.7682993e+00   2.4767044e+00   2.6211059e+00  -1.9623334e+00   1.2706702e+00  -5.9771507e+00  -5.2379210e+00   3.6078708e+00   2.5361087e+00  -1.6623231e+00   1.6218164e+00  -3.1696112e+00   3.5086198e+00   4.3751485e+00   2.7170296e+00   3.7987380e+00   1.4859153e+00   2.3925533e+00  -4.1147694e-02   1.4135788e+00  -1.8691720e+00  -4.9249457e-01   2.7703536e+00   4.2110970e+00   1.8702369e+00   3.4456296e+00  -2.6552868e+00   1.5032533e+00  -4.9068777e+00  -1.8310618e+00   2.5841231e+00   3.8168855e+00   8.6866696e-01   2.9880500e+00  -8.2880001e-01   1.9562819e+00  -3.5938153e+00   2.3075357e-02  -5.6205265e+00  -1.8264229e+00   3.1801159e+00   6.1920764e-01   1.3034840e+00   2.0854695e+00  -4.3784020e+00  -9.7252343e-01  -5.1159680e+00  -3.1487439e+00   3.3934133e+00   2.6392767e+00   1.3667657e+00   3.2421823e+00  -2.7966740e+00  -1.8615909e+00  -4.2254708e+00  -5.4561212e+00  -3.8147600e+00  -3.5488284e+00  -2.8758848e+00  -2.6825392e+00   4.0385749e+00   3.7712789e+00   1.2161684e+00  -2.5210631e+00  -2.3956587e+00
   1.6558935e+00   2.4766808e+00   3.1347814e+00   4.9055143e+00  -7.1337628e-01   1.5659904e+00  -4.0675139e+00  -6.0496389e-01  -4.7851209e+00  -2.6168952e+00   2.4865256e+00   2.6248141e+00  -1.9885788e+00   1.2481740e+00  -5.9004101e+00  -4.9035167e+00   3.7106371e+00   2.5476361e+00  -2.1527414e+00   1.7131054e+00  -3.3101153e+00   3.6071623e+00   4.4758239e+00   2.7510336e+00   3.8890174e+00   1.4125823e+00   2.4522291e+00  -1.8456542e-01   1.3769572e+00  -2.2923228e+00  -6.6450524e-01   2.8712459e+00   4.3481784e+00   1.8454779e+00   3.4822612e+00  -2.7949471e+00   1.6052319e+00  -5.2786097e+00  -1.7971806e+00   2.6247724e+00   3.8688450e+00   8.4474808e-01   3.0550626e+00  -8.7334620e-01   2.0026265e+00  -3.6552178e+00   1.4383793e-01  -5.6750268e+00  -1.5308187e+00   3.1728244e+00   7.4008990e-01   1.2756188e+00   2.0954297e+00  -4.3533639e+00  -9.2409443e-01  -5.1019997e+00  -2.6952347e+00   3.3606282e+00   2.6049390e+00   1.3496743e+00   3.1967495e+00  -2.8194594e+00  -1.8994147e+00  -4.2463402e+00  -5.3766918e+00  -3.8376998e+00  -3.5254068e+00  -2.9018671e+00  -2.6280257e+00   4.1635662e+00   3.8133948e+00   1.0610900e+00  -2.9936008e+00  -2.4678764e+00
   1.6805621e+00   2.5379565e+00   3.1870367e+00   4.9928830e+00  -7.5498544e-01   1.6451886e+00  -4.2433303e+00  -4.9367653e-01  -4.8932235e+00  -2.4662306e+00   2.4656217e+00   2.5943291e+00  -2.0066912e+00   1.2104231e+00  -5.7883585e+00  -4.5500987e+00   3.7873757e+00   2.5585224e+00  -2.5849984e+00   1.7706941e+00  -3.4295409e+00   3.6808619e+00   4.5335872e+00   2.7863870e+00   3.9599566e+00   1.3517293e+00   2.5105610e+00  -2.9507409e-01   1.3605130e+00  -2.6541906e+00  -7.9446338e-01   2.9394035e+00   4.4327605e+00   1.8241451e+00   3.4977944e+00  -2.8822375e+00   1.7220545e+00  -5.5879762e+00  -1.7404921e+00   2.6404013e+00   3.8775194e+00   8.2101495e-01   3.0937550e+00  -8.9833830e-01   2.0361223e+00  -3.6751790e+00   2.7042629e-01  -5.6810844e+00  -1.2250695e+00   3.1356931e+00   8.3161856e-01   1.2388666e+00   2.0726993e+00  -4.3042667e+00  -8.7429212e-01  -5.0606668e+00  -2.2421291e+00   3.2837512e+00   2.5328560e+00   1.3027448e+00   3.1129911e+00  -2.8378520e+00  -1.9457288e+00  -4.2612817e+00  -5.2872207e+00  -3.8531802e+00  -3.5086086e+00  -2.9333389e+00  -2.5797517e+00   4.2467768e+00   3.8387875e+00   9.2894931e-01  -3.4134166e+00  -2.5483492e+00
   1.6814813e+00   2.5675440e+00   3.2218371e+00   5.0325036e+00  -7.6485729e-01   1.7297470e+00  -4.3501482e+00  -3.5944092e-01  -4.9685612e+00  -2.3188135e+00   2.4152153e+00   2.5305636e+00  -2.0160308e+00   1.1610898e+00  -5.6415715e+00  -4.1792226e+00   3.8315778e+00   2.5675016e+00  -2.9554257e+00   1.7917624e+00  -3.5276088e+00   3.7242725e+00   4.5430522e+00   2.8209360e+00   4.0075417e+00   1.3051862e+00   2.5661803e+00  -3.6898386e-01   1.3646486e+00  -2.9482040e+00  -8.8162494e-01   2.9710214e+00   4.4596062e+00   1.8073876e+00   3.4928017e+00  -2.9119706e+00   1.8536117e+00  -5.8302622e+00  -1.6640527e+00   2.6305812e+00   3.8420270e+00   7.9939002e-01   3.1050644e+00  -9.0071720e-01   2.0603762e+00  -3.6498031e+00   4.0518451e-01  -5.6350965e+00  -9.1082907e-01   3.0695968e+00   8.9080453e-01   1.1944595e+00   2.0193150e+00  -4.2316475e+00  -8.2020831e-01  -4.9915008e+00  -1.7944673e+00   3.1649628e+00   2.4232512e+00   1.2264731e+00   2.9938700e+00  -2.8542557e+00  -1.9967007e+00  -4.2727279e+00  -5.1868372e+00  -3.8634045e+00  -3.4988899e+00  -2.9723363e+00  -2.5399322e+00   4.2825470e+00   3.8438485e+00   8.2192964e-01  -3.7765975e+00  -2.6380195e+00
   1.6581233e+00   2.5643184e+00   3.2374925e+00   5.0217578e+00  -7.4112294e-01   1.8199884e+00  -4.3847111e+00  -2.0447139e-01  -5.0105880e+00  -2.1768437e+00   2.3376262e+00   2.4359612e+00  -2.0160647e+00   1.1044926e+00  -5.4610064e+00  -3.7920387e+00   3.8374955e+00   2.5726788e+00  -3.2637523e+00   1.7750175e+00  -3.6049316e+00   3.7328229e+00   4.5002429e+00   2.8521165e+00   4.0280768e+00   1.2736886e+00   2.6171529e+00  -4.0462999e-01   1.3883487e+00  -3.1712070e+00  -9.2755655e-01   2.9636359e+00   4.4255683e+00   1.7960300e+00   3.4683129e+00  -2.8814590e+00   1.9989473e+00  -6.0036977e+00  -1.5720406e+00   2.5959498e+00   3.7632839e+00   7.8168323e-01   3.0908787e+00  -8.7827323e-01   2.0792126e+00  -3.5768183e+00   5.5032512e-01  -5.5350812e+00  -5.8971695e-01   2.9767811e+00   9.1611977e-01   1.1439840e+00   1.9384913e+00  -4.1364000e+00  -7.5841228e-01  -4.8946555e+00  -1.3563043e+00   3.0079271e+00   2.2779402e+00   1.1224954e+00   2.8437435e+00  -2.8706179e+00  -2.0475243e+00  -4.2823394e+00  -5.0739754e+00  -3.8700564e+00  -3.4956477e+00  -3.0201040e+00  -2.5098820e+00   4.2667796e+00   3.8251795e+00   7.4048271e-01  -4.0821860e+00  -2.7370370e+00
   1.6109796e+00   2.5286707e+00   3.2330169e+00   4.9597758e+00  -6.8342425e-01   1.9154837e+00  -4.3468367e+00  -3.2034828e-02  -5.0199543e+00  -2.0421814e+00   2.2362164e+00   2.3144239e+00  -2.0063897e+00   1.0453788e+00  -5.2480808e+00  -3.3895346e+00   3.8005432e+00   2.5716766e+00  -3.5129152e+00   1.7207782e+00  -3.6628963e+00   3.7031194e+00   4.4028710e+00   2.8771531e+00   4.0184149e+00   1.2568977e+00   2.6610559e+00  -4.0242190e-01   1.4291991e+00  -3.3234778e+00  -9.3601878e-01   2.9162871e+00   4.3297609e+00   1.7905852e+00   3.4257308e+00  -2.7906490e+00   2.1561829e+00  -6.1094180e+00  -1.4695662e+00   2.5382203e+00   3.6439601e+00   7.6954602e-01   3.0539087e+00  -8.2973624e-01   2.0963944e+00  -3.4557186e+00   7.0763724e-01  -5.3808476e+00  -2.6349599e-01   2.8608016e+00   9.0759676e-01   1.0893632e+00   1.8344641e+00  -4.0197850e+00  -6.8522544e-01  -4.7710062e+00  -9.3080587e-01   2.8177060e+00   2.1003255e+00   9.9354355e-01   2.6681684e+00  -2.8883382e+00  -2.0927151e+00  -4.2909666e+00  -4.9465872e+00  -3.8742386e+00  -3.4972955e+00  -3.0770031e+00  -2.4899813e+00   4.1972002e+00   3.7798768e+00   6.8335508e-01  -4.3319965e+00  -2.8447286e+00
   1.5415620e+00   2.4625178e+00   3.2082189e+00   4.8475228e+00  -5.9290154e-01   2.0149771e+00  -4.2393984e+00   1.5360867e-01  -4.9984402e+00  -1.9163403e+00   2.1152840e+00   2.1711503e+00  -1.9867589e+00   9.8866569e-01  -5.0047464e+00  -2.9728088e+00   3.7176605e+00   2.5618273e+00  -3.7087082e+00   1.6309753e+00  -3.7035250e+00   3.6331991e+00   4.2505570e+00   2.8932789e+00   3.9761830e+00   1.2534830e+00   2.6951078e+00  -3.6478139e-01   1.4834973e+00  -3.4085783e+00  -9.1272367e-01   2.8296090e+00   4.1736375e+00   1.7912803e+00   3.3667441e+00  -2.6421284e+00   2.3225058e+00  -6.1512875e+00  -1.3624253e+00   2.4601281e+00   3.4883567e+00   7.6442783e-01   2.9975272e+00  -7.5482489e-01   2.1153565e+00  -3.2878241e+00   8.7822114e-01  -5.1740975e+00   6.5764053e-02   2.7263785e+00   8.6685048e-01   1.0328122e+00   1.7122858e+00  -3.8834330e+00  -5.9702648e-01  -4.6222100e+00  -5.2039792e-01   2.6006068e+00   1.8952958e+00   8.4334861e-01   2.4736455e+00  -2.9082183e+00  -2.1264705e+00  -4.2986678e+00  -4.8024062e+00  -3.8764641e+00  -3.5014161e+00  -3.1424898e+00  -2.4797124e+00   4.0735455e+00   3.7058104e+00   6.4771693e-01  -4.5302881e+00  -2.9596333e+00
   1.4523558e+00   2.3692377e+00   3.1637459e+00   4.6878078e+00  -4.7211386e-01   2.1163843e+00  -4.0681655e+00   3.4733991e-01  -4.9488375e+00  -1.8004963e+00   1.9799041e+00   2.0123947e+00  -1.9571066e+00   9.3915383e-01  -4.7335436e+00  -2.5433366e+00   3.5876138e+00   2.5403912e+00  -3.8592861e+00   1.5090706e+00  -3.7293174e+00   3.5227132e+00   4.0449708e+00   2.8979597e+00   3.8999891e+00   1.2612597e+00   2.7163448e+00  -2.9597695e-01   1.5464513e+00  -3.4330380e+00  -8.6497779e-01   2.7058389e+00   3.9609687e+00   1.7980876e+00   3.2932444e+00  -2.4410093e+00   2.4942238e+00  -6.1355984e+00  -1.2568018e+00   2.3653155e+00   3.3022101e+00   7.6753174e-01   2.9255874e+00  -6.5425690e-01   2.1389702e+00  -3.0762594e+00   1.0622697e+00  -4.9184248e+00   3.9555781e-01   2.5791643e+00   7.9701881e-01   9.7676592e-01   1.5775824e+00  -3.7293370e+00  -4.9056788e-01  -4.4507277e+00  -1.2694319e-01   2.3639624e+00   1.6690323e+00   6.7649536e-01   2.2673166e+00  -2.9304507e+00  -2.1430621e+00  -4.3047917e+00  -4.6392395e+00  -3.8766913e+00  -3.5049760e+00  -3.2151563e+00  -2.4777567e+00   3.8976610e+00   3.6018767e+00   6.2938295e-01  -4.6833222e+00  -3.0795858e+00
   1.3467220e+00   2.2535219e+00   3.1010742e+00   4.4852180e+00  -3.2490323e-01   2.2168612e+00  -3.8414999e+00   5.4338463e-01  -4.8747907e+00  -1.6955009e+00   1.8357198e+00   1.8451528e+00  -1.9175687e+00   9.0122982e-01  -4.4376274e+00  -2.1032024e+00   3.4112081e+00   2.5047864e+00  -3.9745570e+00   1.3598994e+00  -3.7430802e+00   3.3730266e+00   3.7898840e+00   2.8890998e+00   3.7895960e+00   1.2773648e+00   2.7218270e+00  -2.0186654e-01   1.6124531e+00  -3.4058891e+00  -8.0122928e-01   2.5487437e+00   3.6977224e+00   1.8107545e+00   3.2072489e+00  -2.1946934e+00   2.6668868e+00  -6.0706568e+00  -1.1589349e+00   2.2581560e+00   3.0924320e+00   7.7976670e-01   2.8422269e+00  -5.2972464e-01   2.1693518e+00  -2.8258520e+00   1.2589155e+00  -4.6192308e+00   7.2287067e-01   2.4254457e+00   7.0262190e-01   9.2377468e-01   1.4362787e+00  -3.5598243e+00  -3.6328081e-01  -4.2597867e+00   2.4808078e-01   2.1158497e+00   1.4287273e+00   4.9823471e-01   2.0566270e+00  -2.9546481e+00  -2.1372338e+00  -4.3080898e+00  -4.4552584e+00  -3.8743968e+00  -3.5045834e+00  -3.2928241e+00  -2.4821404e+00   3.6734974e+00   3.4681990e+00   6.2310757e-01  -4.7988286e+00  -3.2018476e+00
   1.2287556e+00   2.1211535e+00   3.0224418e+00   4.2459732e+00  -1.5621361e-01   2.3129374e+00  -3.5699328e+00   7.3557571e-01  -4.7805942e+00  -1.6018926e+00   1.6886908e+00   1.6767936e+00  -1.8684996e+00   8.7857690e-01  -4.1207551e+00  -1.6552695e+00   3.1913897e+00   2.4528047e+00  -4.0654954e+00   1.1894418e+00  -3.7477482e+00   3.1872233e+00   3.4911214e+00   2.8652114e+00   3.6460368e+00   1.2984560e+00   2.7088560e+00  -8.9565964e-02   1.6754068e+00  -3.3380879e+00  -7.3054728e-01   2.3634611e+00   3.3918492e+00   1.8288242e+00   3.1108309e+00  -1.9125327e+00   2.8354656e+00  -5.9662784e+00  -1.0747646e+00   2.1435269e+00   2.8667971e+00   8.0169651e-01   2.7516681e+00  -3.8384053e-01   2.2077245e+00  -2.5429548e+00   1.4661553e+00  -4.2835349e+00   1.0441702e+00   2.2717918e+00   5.8934346e-01   8.7637392e-01   1.2943093e+00  -3.3775157e+00  -2.1354720e-01  -4.0532926e+00   6.0342595e-01   1.8647539e+00   1.1822342e+00   3.1426087e-01   1.8489724e+00  -2.9798998e+00  -2.1045719e+00  -4.3068718e+00  -4.2492608e+00  -3.8686715e+00  -3.4967617e+00  -3.3726834e+00  -2.4904123e+00   3.4070038e+00   3.3062538e+00   6.2293479e-01  -4.8854145e+00  -3.3232640e+00
   1.1031030e+00   1.9787172e+00   2.9307266e+00   3.9776953e+00   2.8122522e-02   2.4007035e+00  -3.2656359e+00   9.1765729e-01  -4.6709563e+00  -1.5199000e+00   1.5448086e+00   1.5146602e+00  -1.8104853e+00   8.7391637e-01  -3.7872383e+00  -1.2032682e+00   2.9332274e+00   2.3827978e+00  -4.1434156e+00   1.0045427e+00  -3.7462041e+00   2.9700142e+00   3.1564038e+00   2.8255320e+00   3.4716624e+00   1.3209190e+00   2.6751838e+00   3.2936908e-02   1.7290910e+00  -3.2418410e+00  -6.6206541e-01   2.1562641e+00   3.0529736e+00   1.8516443e+00   3.0060564e+00  -1.6054029e+00   2.9945789e+00  -5.8332130e+00  -1.0095796e+00   2.0265387e+00   2.6335915e+00   8.3348540e-01   2.6580182e+00  -2.2005656e-01   2.2543421e+00  -2.2352039e+00   1.6808594e+00  -3.9197015e+00   1.3554669e+00   2.1246784e+00   4.6374378e-01   8.3693323e-01   1.1573270e+00  -3.1852681e+00  -4.0917538e-02  -3.8356830e+00   9.3795595e-01   1.6191998e+00   9.3767033e-01   1.3046584e-01   1.6513508e+00  -3.0048544e+00  -2.0418212e+00  -4.2991583e+00  -4.0208837e+00  -3.8583302e+00  -3.4782163e+00  -3.4514567e+00  -2.4998364e+00   3.1059168e+00   3.1189118e+00   6.2257747e-01  -4.9519474e+00  -3.4404332e+00
   9.7474794e-01   1.8332596e+00   2.8292735e+00   3.6891050e+00   2.2161918e-01   2.4760346e+00  -2.9418197e+00   1.0836105e+00  -4.5507345e+00  -1.4494319e+00   1.4097946e+00   1.3656640e+00  -1.7443552e+00   8.8880138e-01  -3.4418452e+00  -7.5179429e-01   2.6437655e+00   2.2938182e+00  -4.2192507e+00   8.1259041e-01  -3.7411008e+00   2.7275455e+00   2.7950831e+00   2.7700808e+00   3.2701111e+00   1.3410682e+00   2.6191952e+00   1.5720098e-01   1.7675257e+00  -3.1298871e+00  -6.0442515e-01   1.9342573e+00   2.6920090e+00   1.8783598e+00   2.8949266e+00  -1.2852124e+00   3.1387506e+00  -5.6825333e+00  -9.6768685e-01   1.9122371e+00   2.4012396e+00   8.7484442e-01   2.5650837e+00  -4.2561129e-02   2.3084762e+00  -1.9112232e+00   1.8988650e+00  -3.5370862e+00   1.6524425e+00   1.9901116e+00   3.3291511e-01   8.0749779e-01   1.0304279e+00  -2.9861073e+00   1.5374451e-01  -3.6117310e+00   1.2505777e+00   1.3873661e+00   7.0300083e-01  -4.7317461e-02   1.4700341e+00  -3.0278132e+00  -1.9471216e+00  -4.2828422e+00  -3.7707448e+00  -3.8420234e+00  -3.4460721e+00  -3.5255780e+00  -2.5075772e+00   2.7794514e+00   2.9103792e+00   6.1580299e-01  -5.0069499e+00  -3.5498724e+00
   8.4877516e-01   1.6919172e+00   2.7216804e+00   3.3896533e+00   4.1738428e-01   2.5348368e+00  -2.6120836e+00   1.2279778e+00  -4.4246585e+00  -1.3900549e+00   1.2887965e+00   1.2359004e+00  -1.6711931e+00   9.2348136e-01  -3.0896742e+00  -3.0621170e-01   2.3317478e+00   2.1857055e+00  -4.3028695e+00   6.2117429e-01  -3.7346932e+00   2.4671185e+00   2.4177807e+00   2.6996475e+00   3.0461960e+00   1.3553313e+00   2.5400491e+00   2.7476265e-01   1.7853260e+00  -3.0147624e+00  -5.6525396e-01   1.7050235e+00   2.3207043e+00   1.9078911e+00   2.7793255e+00  -9.6436535e-01   3.2626813e+00  -5.5250132e+00  -9.5212720e-01   1.8052959e+00   2.1779242e+00   9.2498417e-01   2.4762025e+00   1.4384271e-01   2.3684626e+00  -1.5802871e+00   2.1151462e+00  -3.1456248e+00   1.9306316e+00   1.8732787e+00   2.0409991e-01   7.8963496e-01   9.1790797e-01  -2.7831528e+00   3.6820300e-01  -3.3863117e+00   1.5402229e+00   1.1767071e+00   4.8563017e-01  -2.1357118e-01   1.3102830e+00  -3.0468332e+00  -1.8201515e+00  -4.2558329e+00  -3.5005009e+00  -3.8183410e+00  -3.3980596e+00  -3.5913708e+00  -2.5108699e+00   2.4379068e+00   2.6860438e+00   5.9680267e-01  -5.0580375e+00  -3.6481716e+00
   7.3012318e-01   1.5615406e+00   2.6115572e+00   3.0891023e+00   6.0837020e-01   2.5732951e+00  -2.2897542e+00   1.3461611e+00  -4.2970557e+00  -1.3409655e+00   1.1861024e+00   1.1303096e+00  -1.5923460e+00   9.7685160e-01  -2.7359910e+00   1.2752797e-01   2.0072336e+00   2.0591123e+00  -4.4024778e+00   4.3773515e-01  -3.7286911e+00   2.1968353e+00   2.0359413e+00   2.6157186e+00   2.8057144e+00   1.3604089e+00   2.4377675e+00   3.7755693e-01   1.7780151e+00  -2.9080980e+00  -5.5071186e-01   1.4762364e+00   1.9511427e+00   1.9389045e+00   2.6609740e+00  -6.5520798e-01   3.3615174e+00  -5.3705335e+00  -9.6445726e-01   1.7097171e+00   1.9712140e+00   9.8257942e-01   2.3941035e+00   3.3387591e-01   2.4318070e+00  -1.2519576e+00   2.3240492e+00  -2.7553859e+00   2.1856429e+00   1.7782478e+00   8.4290993e-02   7.8430058e-01   8.2306553e-01  -2.5795412e+00   5.9888442e-01  -3.1641424e+00   1.8058756e+00   9.9360682e-01   2.9202886e-01  -3.6333440e-01   1.1761164e+00  -3.0598293e+00  -1.6621690e+00  -4.2161789e+00  -3.2128205e+00  -3.7859035e+00  -3.3326407e+00  -3.6452170e+00  -2.5071578e+00   2.0922077e+00   2.4522292e+00   5.6052513e-01  -5.1114340e+00  -3.7321229e+00
   6.2334012e-01   1.4483359e+00   2.5022764e+00   2.7970827e+00   7.8762292e-01   2.5881133e+00  -1.9872449e+00   1.4346776e+00  -4.1715958e+00  -1.3009622e+00   1.1048935e+00   1.0524048e+00  -1.5094244e+00   1.0464943e+00  -2.3860485e+00   5.4313349e-01   1.6811195e+00   1.9154775e+00  -4.5241291e+00   2.6922595e-01  -3.7241366e+00   1.9251917e+00   1.6613288e+00   2.5203510e+00   2.5551908e+00   1.3534073e+00   2.3132701e+00   4.5831060e-01   1.7422823e+00  -2.8199823e+00  -5.6513573e-01   1.2552684e+00   1.5952177e+00   1.9697805e+00   2.5413890e+00  -3.6947859e-01   3.4311030e+00  -5.2275488e+00  -1.0046146e+00   1.6285653e+00   1.7877261e+00   1.0457540e+00   2.3207996e+00   5.2193688e-01   2.4953394e+00  -9.3570853e-01   2.5195768e+00  -2.3761093e+00   2.4134016e+00   1.7077348e+00  -2.0159965e-02   7.9173755e-01   7.4806213e-01  -2.3783521e+00   8.4100603e-01  -2.9495199e+00   2.0466359e+00   8.4308409e-01   1.2741711e-01  -4.9241925e-01   1.0701480e+00  -3.0646696e+00  -1.4759514e+00  -4.1621687e+00  -2.9112747e+00  -3.7434351e+00  -3.2490694e+00  -3.6837082e+00  -2.4941969e+00   1.7534048e+00   2.2158795e+00   5.0295799e-01  -5.1715886e+00  -3.7988221e+00
   5.3235679e-01   1.3575473e+00   2.3967326e+00   2.5226465e+00   9.4852476e-01   2.5767236e+00  -1.7154710e+00   1.4913509e+00  -4.0510740e+00  -1.2684306e+00   1.0470496e+00   1.0040839e+00  -1.4242937e+00   1.1288112e+00  -2.0448994e+00   9.3426936e-01   1.3646016e+00   1.7569476e+00  -4.6713776e+00   1.2179630e-01  -3.7213220e+00   1.6606422e+00   1.3054877e+00   2.4160030e+00   2.3015710e+00   1.3319425e+00   2.1683524e+00   5.1089006e-01   1.6761721e+00  -2.7584295e+00  -6.1080045e-01   1.0488128e+00   1.2641094e+00   1.9985896e+00   2.4218519e+00  -1.1778815e-01   3.4681955e+00  -5.1026472e+00  -1.0708784e+00   1.5637491e+00   1.6328271e+00   1.1120923e+00   2.2575176e+00   7.0226937e-01   2.5554062e+00  -6.4055366e-01   2.6957005e+00  -2.0167670e+00   2.6103850e+00   1.6629491e+00  -1.0389991e-01   8.1141811e-01   6.9384723e-01  -2.1825342e+00   1.0887907e+00  -2.7460770e+00   2.2618025e+00   7.2856622e-01  -4.4764093e-03  -5.9758980e-01   9.9349653e-01  -3.0592698e+00  -1.2656443e+00  -4.0924086e+00  -2.6001624e+00  -3.6898231e+00  -3.1473917e+00  -3.7037787e+00  -2.4701273e+00   1.4321648e+00   1.9841917e+00   4.2134582e-01  -5.2409176e+00  -3.8457479e+00
   4.6029076e-01   1.2931975e+00   2.2971345e+00   2.2738474e+00   1.0850254e+00   2.5374621e+00  -1.4833495e+00   1.5154282e+00  -3.9372536e+00  -1.2413503e+00   1.0130267e+00   9.8553538e-01  -1.3390433e+00   1.2192371e+00  -1.7172121e+00   1.2948699e+00   1.0686134e+00   1.5862597e+00  -4.8450853e+00   5.1569890e-04  -3.7197534e+00   1.4111677e+00   9.7921216e-01   2.3053471e+00   2.0518881e+00   1.2942171e+00   2.0056151e+00   5.3058898e-01   1.5791956e+00  -2.7289788e+00  -6.8781221e-01   8.6255217e-01   9.6779257e-01   2.0230874e+00   2.3033875e+00   9.0845942e-02   3.4706424e+00  -5.0002328e+00  -1.1599318e+00   1.5158741e+00   1.5104000e+00   1.1786839e+00   2.2046734e+00   8.6914217e-01   2.6080898e+00  -3.7469137e-01   2.8466848e+00  -1.6851607e+00   2.7738393e+00   1.6435295e+00  -1.6287482e-01   8.4203398e-01   6.6015005e-01  -1.9948383e+00   1.3357528e+00  -2.5565769e+00   2.4509638e+00   6.5174520e-01  -1.0156968e-01  -6.7669606e-01   9.4577187e-01  -3.0416738e+00  -1.0365321e+00  -4.0058791e+00  -2.2842857e+00  -3.6241611e+00  -3.0283925e+00  -3.7028145e+00  -2.4335140e+00   1.1382812e+00   1.7642289e+00   3.1433618e-01  -5.3196851e+00  -3.8708168e+00
   4.0929436e-01   1.2579010e+00   2.2048461e+00   2.0573719e+00   1.1918583e+00   2.4696956e+00  -1.2974136e+00   1.5076143e+00  -3.8307812e+00  -1.2173326e+00   1.0018154e+00   9.9523988e-01  -1.2559352e+00   1.3125181e+00  -1.4071095e+00   1.6194490e+00   8.0327454e-01   1.4065995e+00  -5.0433977e+00  -9.0849791e-02  -3.7181666e+00   1.1838739e+00   6.9204834e-01   2.1910768e+00   1.8129230e+00   1.2390720e+00   1.8283507e+00   5.1434538e-01   1.4523622e+00  -2.7344503e+00  -7.9413608e-01   7.0089021e-01   7.1460286e-01   2.0407372e+00   2.1867540e+00   2.4939248e-01   3.4375036e+00  -4.9223468e+00  -1.2670228e+00   1.4841785e+00   1.4226830e+00   1.2422044e+00   2.1618845e+00   1.0170400e+00   2.6494441e+00  -1.4518073e-01   2.9673958e+00  -1.3875901e+00   2.9019539e+00   1.6475695e+00  -1.9455221e-01   8.8153812e-01   6.4553746e-01  -1.8177519e+00   1.5750365e+00  -2.3827684e+00   2.6140759e+00   6.1252162e-01  -1.6348925e-01  -7.2875491e-01   9.2513719e-01  -3.0101273e+00  -7.9475185e-01  -3.9019740e+00  -1.9686981e+00  -3.5457842e+00  -2.8935049e+00  -3.6787426e+00  -2.3833666e+00   8.8023582e-01   1.5625377e+00   1.8204972e-01  -5.4060314e+00  -3.8724220e+00
   3.8045537e-01   1.2527553e+00   2.1202942e+00   1.8782438e+00   1.2647358e+00   2.3738924e+00  -1.1615581e+00   1.4700233e+00  -3.7311834e+00  -1.1936952e+00   1.0109861e+00   1.0300691e+00  -1.1773263e+00   1.4030332e+00  -1.1180326e+00   1.9033824e+00   5.7738718e-01   1.2214431e+00  -5.2618879e+00  -1.4999572e-01  -3.7146009e+00   9.8464712e-01   4.5186409e-01   2.0757307e+00   1.5908811e+00   1.1660145e+00   1.6404002e+00   4.6087631e-01   1.2981304e+00  -2.7748703e+00  -9.2575470e-01   5.6676897e-01   5.1088777e-01   2.0487665e+00   2.0724431e+00   3.5310611e-01   3.3691153e+00  -4.8686493e+00  -1.3862194e+00   1.4665605e+00   1.3701890e+00   1.2990333e+00   2.1280259e+00   1.1408609e+00   2.6757266e+00   4.2338458e-02   3.0535845e+00  -1.1286036e+00   2.9939817e+00   1.6717321e+00  -1.9805041e-01   9.2723545e-01   6.4753088e-01  -1.6534386e+00   1.7997827e+00  -2.2253140e+00   2.7515212e+00   6.0903915e-01  -1.9153863e-01  -7.5397375e-01   9.2844090e-01  -2.9631446e+00  -5.4697070e-01  -3.7805282e+00  -1.6584513e+00  -3.4542941e+00  -2.7446955e+00  -3.6300992e+00  -2.3191417e+00   6.6483792e-01   1.3847987e+00   2.6072947e-02  -5.4961446e+00  -3.8494609e+00
   3.7375549e-01   1.2773176e+00   2.0429497e+00   1.7396208e+00   1.3005185e+00   2.2516375e+00  -1.0769316e+00   1.4060510e+00  -3.6369505e+00  -1.1675713e+00   1.0368212e+00   1.0854714e+00  -1.1055681e+00   1.4851346e+00  -8.5264229e-01   2.1431427e+00   3.9800978e-01   1.0343955e+00  -5.4938588e+00  -1.7616152e-01  -3.7065258e+00   8.1789053e-01   2.6451088e-01   1.9615400e+00   1.3911062e+00   1.0752250e+00   1.4459856e+00   3.7072719e-01   1.1202858e+00  -2.8475661e+00  -1.0769455e+00   4.6158091e-01   3.6076120e-01   2.0442613e+00   1.9606936e+00   3.9972020e-01   3.2670980e+00  -4.8365535e+00  -1.5107383e+00   1.4596988e+00   1.3517145e+00   1.3454063e+00   2.1013203e+00   1.2361164e+00   2.6836219e+00   1.8386961e-01   3.1021202e+00  -9.1084694e-01   3.0502980e+00   1.7114487e+00  -1.7417335e-01   9.7591806e-01   6.6277469e-01  -1.5036778e+00   2.0034991e+00  -2.0837979e+00   2.8641367e+00   6.3780547e-01  -1.8857711e-01  -7.5371527e-01   9.5141131e-01  -2.8995618e+00  -3.0004530e-01  -3.6418333e+00  -1.3583482e+00  -3.3495810e+00  -2.5843377e+00  -3.5560748e+00  -2.2407350e+00   4.9696059e-01   1.2355349e+00  -1.5062439e-01  -5.5845689e+00  -3.8013544e+00
   3.8808841e-01   1.3296627e+00   1.9713871e+00   1.6426896e+00   1.2973496e+00   2.1055810e+00  -1.0419769e+00   1.3201775e+00  -3.5456992e+00  -1.1360512e+00   1.0745258e+00   1.1557342e+00  -1.0428873e+00   1.5534852e+00  -6.1275973e-01   2.3364753e+00   2.7013103e-01   8.4903524e-01  -5.7307845e+00  -1.7013087e-01  -3.6910148e+00   6.8635283e-01   1.3359437e-01   1.8503162e+00   1.2178420e+00   9.6754251e-01   1.2495312e+00   2.4623070e-01   9.2374942e-01  -2.9474266e+00  -1.2406560e+00   3.8517938e-01   2.6597322e-01   2.0242931e+00   1.8515097e+00   3.8952229e-01   3.1342997e+00  -4.8215061e+00  -1.6333345e+00   1.4592603e+00   1.3644319e+00   1.3775963e+00   2.0794575e+00   1.2991256e+00   2.6704385e+00   2.7721927e-01   3.1111707e+00  -7.3501589e-01   3.0723948e+00   1.7611904e+00  -1.2534621e-01   1.0240356e+00   6.8724535e-01  -1.3698098e+00   2.1804115e+00  -1.9568123e+00   2.9532089e+00   6.9389174e-01  -1.5881734e-01  -7.3040357e-01   9.8890356e-01  -2.8185836e+00  -6.0686135e-02  -3.4866419e+00  -1.0727287e+00  -3.2318376e+00  -2.4150777e+00  -3.4565411e+00  -2.1484640e+00   3.7938515e-01   1.1178917e+00  -3.4384244e-01  -5.6646276e+00  -3.7280565e+00
   4.2133498e-01   1.4065184e+00   1.9034159e+00   1.5866641e+00   1.2547473e+00   1.9393324e+00  -1.0526170e+00   1.2177145e+00  -3.4544044e+00  -1.0963448e+00   1.1185059e+00   1.2343082e+00  -9.9125603e-01   1.6033696e+00  -3.9934579e-01   2.4825069e+00   1.9645744e-01   6.6876933e-01  -5.9628668e+00  -1.3414899e-01  -3.6649590e+00   5.9105667e-01   6.0361710e-02   1.7433779e+00   1.0740561e+00   8.4442600e-01   1.0554814e+00   9.1378060e-02   7.1433326e-01  -3.0673094e+00  -1.4089525e+00   3.3598148e-01   2.2589996e-01   1.9860749e+00   1.7446870e+00   3.2530924e-01   2.9746863e+00  -4.8173972e+00  -1.7467189e+00   1.4601808e+00   1.4040620e+00   1.3921103e+00   2.0597364e+00   1.3271944e+00   2.6342723e+00   3.2208129e-01   3.0803136e+00  -5.9991029e-01   3.0628132e+00   1.8147964e+00  -5.5460009e-02   1.0678903e+00   7.1648892e-01  -1.2526847e+00   2.3257760e+00  -1.8421120e+00   3.0204405e+00   7.7119848e-01  -1.0755533e-01  -6.8737653e-01   1.0351853e+00  -2.7198146e+00   1.6485995e-01  -3.3161586e+00  -8.0528882e-01  -3.1015671e+00  -2.2397071e+00  -3.3320516e+00  -2.0430444e+00   3.1275662e-01   1.0334975e+00  -5.4836706e-01  -5.7289353e+00  -3.6300564e+00
   4.7049069e-01   1.5034670e+00   1.8362700e+00   1.5688817e+00   1.1736471e+00   1.7572960e+00  -1.1025701e+00   1.1045129e+00  -3.3596783e+00  -1.0459517e+00   1.1626937e+00   1.3141727e+00  -9.5226291e-01   1.6309637e+00  -2.1251634e-01   2.5817863e+00   1.7731885e-01   4.9670574e-01  -6.1796704e+00  -7.1762117e-02  -3.6253000e+00   5.3132411e-01   4.3705550e-02   1.6415188e+00   9.6132764e-01   7.0789656e-01   8.6812195e-01  -8.8390979e-02   4.9845108e-01  -3.1985620e+00  -1.5735143e+00   3.1114971e-01   2.3764857e-01   1.9271306e+00   1.6398403e+00   2.1222207e-01   2.7931752e+00  -4.8170624e+00  -1.8439861e+00   1.4569980e+00   1.4651138e+00   1.3858923e+00   2.0392217e+00   1.3187670e+00   2.5741247e+00   3.2004496e-01   3.0105800e+00  -5.0258497e-01   3.0250203e+00   1.8658412e+00   3.0362574e-02   1.1038448e+00   7.4587568e-01  -1.1526201e+00   2.4361319e+00  -1.7368208e+00   3.0678915e+00   8.6277410e-01  -4.0849599e-02  -6.2869135e-01   1.0842467e+00  -2.6032816e+00   3.7109470e-01  -3.1320148e+00  -5.5894271e-01  -2.9595802e+00  -2.0610376e+00  -3.1838191e+00  -1.9255558e+00   2.9564431e-01   9.8241064e-01  -7.5823787e-01  -5.7699662e+00  -3.5083705e+00
   5.3183818e-01   1.6152029e+00   1.7668391e+00   1.5849872e+00   1.0563872e+00   1.5644645e+00  -1.1837721e+00   9.8665142e-01  -3.2580757e+00  -9.8282481e-01   1.2009014e+00   1.3882257e+00  -9.2699147e-01   1.6335475e+00  -5.1588539e-02   2.6362586e+00   2.1068878e-01   3.3554482e-01  -6.3707971e+00   1.2409207e-02  -3.5692706e+00   5.0488865e-01   8.0276009e-02   1.5450123e+00   8.7980473e-01   5.6045544e-01   6.9141215e-01  -2.8646958e-01   2.8280437e-01  -3.3316283e+00  -1.7261397e+00   3.0683243e-01   2.9626622e-01   1.8454674e+00   1.5364340e+00   5.7471272e-02   2.5954275e+00  -4.8128452e+00  -1.9190168e+00   1.4442125e+00   1.5411812e+00   1.3565164e+00   2.0149050e+00   1.2735393e+00   2.4899779e+00   2.7452063e-01   2.9044288e+00  -4.3858075e-01   2.9632447e+00   1.9080185e+00   1.2606525e-01   1.1285291e+00   7.7085685e-01  -1.0693714e+00   2.5094853e+00  -1.6376690e+00   3.0979038e+00   9.6116829e-01   3.4830001e-02  -5.5889404e-01   1.1301183e+00  -2.4694368e+00   5.5351072e-01  -2.9362216e+00  -3.3572448e-01  -2.8069799e+00  -1.8817819e+00  -3.0136690e+00  -1.7973981e+00   3.2469475e-01   9.6314764e-01  -9.6705425e-01  -5.7806348e+00  -3.3645162e+00
   6.0115416e-01   1.7358284e+00   1.6919170e+00   1.6291912e+00   9.0663344e-01   1.3661781e+00  -1.2868788e+00   8.7012524e-01  -3.1463971e+00  -9.0551155e-01   1.2271800e+00   1.4496720e+00  -9.1591995e-01   1.6096514e+00   8.4849185e-02   2.6491804e+00   2.9231013e-01   1.8749303e-01  -6.5265536e+00   1.1294634e-01  -3.4946189e+00   5.0807924e-01   1.6468877e-01   1.4536443e+00   8.2822705e-01   4.0498311e-01   5.2883495e-01  -4.9542182e-01   7.4058360e-02  -3.4566917e+00  -1.8592355e+00   3.1844015e-01   3.9503742e-01   1.7397309e+00   1.4338136e+00  -1.3003760e-01   2.3876062e+00  -4.7971696e+00  -1.9668345e+00   1.4166469e+00   1.6252766e+00   1.3023544e+00   1.9838680e+00   1.1925209e+00   2.3828147e+00   1.9058640e-01   2.7656556e+00  -4.0222114e-01   2.8822780e+00   1.9355158e+00   2.2500283e-01   1.1390331e+00   7.8721184e-01  -1.0021176e+00   2.5454126e+00  -1.5412411e+00   3.1130205e+00   1.0588024e+00   1.1296145e-01  -4.8276752e-01   1.1671791e+00  -2.3191509e+00   7.0878226e-01  -2.7311053e+00  -1.3673347e-01  -2.6451316e+00  -1.7044469e+00  -2.8239679e+00  -1.6602389e+00   3.9486126e-01   9.7278435e-01  -1.1683035e+00  -5.7548537e+00  -3.2004742e+00
   6.7393997e-01   1.8591668e+00   1.6084496e+00   1.6945875e+00   7.2924188e-01   1.1678683e+00  -1.4018144e+00   7.6055339e-01  -3.0219678e+00  -8.1326089e-01   1.2361602e+00   1.4923912e+00  -9.1885171e-01   1.5591326e+00   1.9884696e-01   2.6249830e+00   4.1591385e-01   5.4200677e-02  -6.6385702e+00   2.2393921e-01  -3.3998025e+00   5.3605893e-01   2.8981200e-01   1.3667697e+00   8.0401292e-01   2.4462023e-01   3.8327026e-01  -7.0735786e-01  -1.2147317e-01  -3.5643166e+00  -1.9662536e+00   3.4093585e-01   5.2585050e-01   1.6093344e+00   1.3312404e+00  -3.4015355e-01   2.1761109e+00  -4.7630862e+00  -1.9838875e+00   1.3697818e+00   1.7101878e+00   1.2227079e+00   1.9434365e+00   1.0780381e+00   2.2545930e+00   7.4759630e-02   2.5992414e+00  -3.8695297e-01   2.7872619e+00   1.9433575e+00   3.2030955e-01   1.1330742e+00   7.9127207e-01  -9.4947013e-01   2.5450827e+00  -1.4442102e+00   3.1159064e+00   1.1483365e+00   1.8731549e-01  -4.0507326e-01   1.1904402e+00  -2.1536861e+00   8.3489814e-01  -2.5192178e+00   3.7880925e-02  -2.4756197e+00  -1.5312345e+00  -2.6175324e+00  -1.5159498e+00   4.9969154e-01   1.0071215e+00  -1.3556922e+00  -5.6880210e+00  -3.0186304e+00
   7.4566130e-01   1.9790766e+00   1.5137575e+00   1.7735097e+00   5.3006164e-01   9.7480063e-01  -1.5183342e+00   6.6292278e-01  -2.8828676e+00  -7.0608541e-01   1.2233558e+00   1.5112597e+00  -9.3488332e-01   1.4831746e+00   2.9298953e-01   2.5690913e+00   5.7351593e-01  -6.3274581e-02  -6.7003291e+00   3.3930156e-01  -3.2841361e+00   5.8309905e-01   4.4711510e-01   1.2833834e+00   8.0340574e-01   8.2637947e-02   2.5689695e-01  -9.1432645e-01  -2.9811700e-01  -3.6460407e+00  -2.0420549e+00   3.6911867e-01   6.7961262e-01   1.4545434e+00   1.2279277e+00  -5.6198641e-01   1.9673055e+00  -4.7047532e+00  -1.9682426e+00   1.3000391e+00   1.7888396e+00   1.1178892e+00   1.8913194e+00   9.3366961e-01   2.1081710e+00  -6.5298516e-02   2.4111528e+00  -3.8571139e-01   2.6834705e+00   1.9276882e+00   4.0527252e-01   1.1091261e+00   7.8010968e-01  -9.0950771e-01   2.5111916e+00  -1.3435462e+00   3.1092765e+00   1.2230136e+00   2.5226525e-01  -3.3030458e-01   1.1957850e+00  -1.9746627e+00   9.3123082e-01  -2.3032382e+00   1.8889574e-01  -2.3001912e+00  -1.3639640e+00  -2.3975194e+00  -1.3665385e+00   6.3165597e-01   1.0609033e+00  -1.5234625e+00  -5.5774076e+00  -2.8217080e+00
   8.1198112e-01   2.0897479e+00   1.4057231e+00   1.8579118e+00   3.1568615e-01   7.9183380e-01  -1.6265657e+00   5.8138231e-01  -2.7280984e+00  -5.8477457e-01   1.1854111e+00   1.5024111e+00  -9.6241911e-01   1.3842144e+00   3.7028114e-01   2.4877140e+00   7.5577746e-01  -1.6447719e-01  -6.7075663e+00   4.5307485e-01  -3.1478782e+00   6.4287356e-01   6.2706081e-01   1.2022018e+00   8.2167254e-01  -7.7698903e-02   1.5112803e-01  -1.1087015e+00  -4.5108863e-01  -3.6948824e+00  -2.0831738e+00   3.9788605e-01   8.4669141e-01   1.2765133e+00   1.1230841e+00  -7.8443976e-01   1.7672519e+00  -4.6178079e+00  -1.9196730e+00   1.2050002e+00   1.8546421e+00   9.8924957e-01   1.8257279e+00   7.6411764e-01   1.9471898e+00  -2.2113260e-01   2.2080991e+00  -3.9128812e-01   2.5761036e+00   1.8859813e+00   4.7368733e-01   1.0665059e+00   7.5167898e-01  -8.7983855e-01   2.4478201e+00  -1.2366810e+00   3.0958356e+00   1.2769608e+00   3.0304293e-01  -2.6246830e-01   1.1801570e+00  -1.7840119e+00   9.9853782e-01  -2.0858574e+00   3.1795336e-01  -2.1206904e+00  -1.2040130e+00  -2.1673079e+00  -1.2140758e+00   7.8249911e-01   1.1280746e+00  -1.6666742e+00  -5.4224096e+00  -2.6126829e+00
   8.6897103e-01   2.1859632e+00   1.2829290e+00   1.9397510e+00   9.3164128e-02   6.2320928e-01  -1.7175037e+00   5.1909630e-01  -2.5576758e+00  -4.5085736e-01   1.1202779e+00   1.4634158e+00  -9.9923178e-01   1.2658004e+00   4.3402247e-01   2.3876053e+00   9.5241187e-01  -2.4953552e-01  -6.6585221e+00   5.5970321e-01  -2.9922547e+00   7.0875839e-01   8.1952254e-01   1.1217511e+00   8.5334663e-01  -2.3326488e-01   6.6581440e-02  -1.2835428e+00  -5.7668575e-01  -3.7057356e+00  -2.0879719e+00   4.2246378e-01   1.0173619e+00   1.0772744e+00   1.0159603e+00  -9.9674471e-01   1.5814608e+00  -4.4996256e+00  -1.8396398e+00   1.0835451e+00   1.9018065e+00   8.3914850e-01   1.7454688e+00   5.7501749e-01   1.7759195e+00  -3.8388153e-01   1.9972623e+00  -3.9668294e-01   2.4700981e+00   1.8171543e+00   5.2017717e-01   1.0054103e+00   7.0490328e-01  -8.5769125e-01   2.3602172e+00  -1.1216285e+00   3.0782300e+00   1.3054317e+00   3.3593116e-01  -2.0490726e-01   1.1416793e+00  -1.5839251e+00   1.0388942e+00  -1.8696669e+00   4.2746548e-01  -1.9389885e+00  -1.0522855e+00  -1.9303743e+00  -1.0606245e+00   9.4360081e-01   1.2020660e+00  -1.7814352e+00  -5.2246527e+00  -2.3946924e+00
   9.1328613e-01   2.2633154e+00   1.1447461e+00   2.0113579e+00  -1.3031479e-01   4.7238247e-01  -1.7834305e+00   4.7816126e-01  -2.3726409e+00  -3.0651804e-01   1.0273153e+00   1.3933745e+00  -1.0425695e+00   1.1323903e+00   4.8768393e-01   2.2758145e+00   1.1526233e+00  -3.1911834e-01  -6.5540269e+00   6.5426533e-01  -2.8194145e+00   7.7412383e-01   1.0142085e+00   1.0404588e+00   8.9250205e-01  -3.8119848e-01   3.0871174e-03  -1.4329090e+00  -6.7241951e-01  -3.6756218e+00  -2.0566727e+00   4.3859677e-01   1.1822354e+00   8.5966841e-01   9.0590016e-01  -1.1889668e+00   1.4146753e+00  -4.3494323e+00  -1.7311664e+00   9.3590836e-01   1.9256109e+00   6.7086742e-01   1.6500060e+00   3.7269394e-01   1.5990744e+00  -5.4468711e-01   1.7860114e+00  -3.9542373e-01   2.3699676e+00   1.7215883e+00   5.4045717e-01   9.2690388e-01   6.3970188e-01  -8.4002980e-01   2.2545258e+00  -9.9705191e-01   3.0590064e+00   1.3049761e+00   3.4838183e-01  -1.6017481e-01   1.0797054e+00  -1.3767958e+00   1.0555579e+00  -1.6570481e+00   5.2048550e-01  -1.7569117e+00  -9.0920611e-01  -1.6901658e+00  -9.0816863e-01   1.1063308e+00   1.2760965e+00  -1.8650714e+00  -4.9879368e+00  -2.1709383e+00
   9.4229145e-01   2.3183720e+00   9.9136801e-01   2.0657733e+00  -3.4774177e-01   3.4190280e-01  -1.8182481e+00   4.5958526e-01  -2.1749980e+00  -1.5447168e-01   9.0730346e-01   1.2929180e+00  -1.0893020e+00   9.8909993e-01   5.3477843e-01   2.1594315e+00   1.3455581e+00  -3.7436776e-01  -6.3974173e+00   7.3265363e-01  -2.6323201e+00   8.3261044e-01   1.2010746e+00   9.5674689e-01   9.3304641e-01  -5.1900988e-01  -4.0271869e-02  -1.5521116e+00  -7.3707871e-01  -3.6038005e+00  -1.9912812e+00   4.4269772e-01   1.3326502e+00   6.2724121e-01   7.9239060e-01  -1.3524608e+00   1.2706933e+00  -4.1682946e+00  -1.5986199e+00   7.6365418e-01   1.9225984e+00   4.8847259e-01   1.5394869e+00   1.6388078e-01   1.4216068e+00  -6.9510095e-01   1.5816078e+00  -3.8184063e-01   2.2796736e+00   1.6010502e+00   5.3153331e-01   8.3285816e-01   5.5695601e-01  -8.2368796e-01   2.1374657e+00  -8.6228775e-01   3.0405820e+00   1.2735300e+00   3.3906145e-01  -1.2996476e-01   9.9479498e-01  -1.1651597e+00   1.0527742e+00  -1.4500750e+00   6.0055442e-01  -1.5761707e+00  -7.7474241e-01  -1.4499796e+00  -7.5854867e-01   1.2623848e+00   1.3434761e+00  -1.9162214e+00  -4.7180311e+00  -1.9445849e+00
   9.5413443e-01   2.3487882e+00   8.2379767e-01   2.0970349e+00  -5.5259923e-01   2.3334571e-01  -1.8177078e+00   4.6332356e-01  -1.9675824e+00   2.1898354e-03   7.6237842e-01   1.1641209e+00  -1.1360936e+00   8.4142169e-01   5.7873651e-01   2.0453317e+00   1.5207499e+00  -4.1681520e-01  -6.1942964e+00   7.9169568e-01  -2.4345884e+00   8.7837859e-01   1.3707095e+00   8.6912485e-01   9.6901520e-01  -6.4466748e-01  -6.5088430e-02  -1.6378933e+00  -7.7072803e-01  -3.4917269e+00  -1.8953967e+00   4.3195202e-01   1.4610042e+00   3.8410112e-01   6.7510756e-01  -1.4802497e+00   1.1522384e+00  -3.9589749e+00  -1.4474144e+00   5.6957807e-01   1.8906921e+00   2.9663690e-01   1.4147327e+00  -4.4581214e-02   1.2484875e+00  -8.2747010e-01   1.3909216e+00  -3.5128549e-01   2.2025292e+00   1.4585287e+00   4.9182721e-01   7.2584649e-01   4.5841929e-01  -8.0551223e-01   2.0159910e+00  -7.1732692e-01   3.0252127e+00   1.2104251e+00   3.0782797e-01  -1.1509613e-01   8.8862189e-01  -9.5162860e-01   1.0355289e+00  -1.2504307e+00   6.7152669e-01  -1.3982951e+00  -6.4845077e-01  -1.2128493e+00  -6.1340133e-01   1.4040899e+00   1.3978991e+00  -1.9348602e+00  -4.4223347e+00  -1.7186570e+00
   9.4776328e-01   2.3533607e+00   6.4379151e-01   2.1003986e+00  -7.3914169e-01   1.4729674e-01  -1.7795354e+00   4.8836298e-01  -1.7538770e+00   1.6017087e-01   5.9589167e-01   1.0103371e+00  -1.1795901e+00   6.9493134e-01   6.2279041e-01   1.9399355e+00   1.6685394e+00  -4.4828610e-01  -5.9521550e+00   8.2921679e-01  -2.2302832e+00   9.0632470e-01   1.5146719e+00   7.7627809e-01   9.9485119e-01  -7.5665920e-01  -7.3536442e-02  -1.6885292e+00  -7.7464275e-01  -3.3428806e+00  -1.7739352e+00   4.0437852e-01   1.5610156e+00   1.3475366e-01   5.5395181e-01  -1.5673119e+00   1.0608809e+00  -3.7256915e+00  -1.2836606e+00   3.5754563e-01   1.8292232e+00   1.0043217e-01   1.2771920e+00  -2.4604874e-01   1.0844837e+00  -9.3527810e-01   1.2201644e+00  -3.0029003e-01   2.1411363e+00   1.2980001e+00   4.2122228e-01   6.0900457e-01   3.4658201e-01  -7.8250615e-01   1.8969429e+00  -5.6276362e-01   3.0149599e+00   1.1163243e+00   2.5564821e-01  -1.1554735e-01   7.6382245e-01  -7.3882060e-01   1.0092624e+00  -1.0593434e+00   7.3738541e-01  -1.2245748e+00  -5.2954082e-01  -9.8144107e-01  -4.7410445e-01   1.5246648e+00   1.4337116e+00  -1.9222499e+00  -4.1094326e+00  -1.4959437e+00
   9.2289766e-01   2.3320314e+00   4.5376536e-01   2.0724880e+00  -9.0263174e-01   8.3383763e-02  -1.7034494e+00   5.3284451e-01  -1.5377888e+00   3.1615182e-01   4.1220587e-01   8.3597460e-01  -1.2166012e+00   5.5500265e-01   6.6986963e-01   1.8489878e+00   1.7804471e+00  -4.7080175e-01  -5.6798843e+00   8.4404668e-01  -2.0236891e+00   9.1225549e-01   1.6257697e+00   6.7714855e-01   1.0056517e+00  -8.5402832e-01  -6.8259334e-02  -1.7038451e+00  -7.5118796e-01  -3.1624702e+00  -1.6327847e+00   3.5884526e-01   1.6278971e+00  -1.1607794e-01   4.2907085e-01  -1.6107629e+00   9.9701604e-01  -3.4737950e+00  -1.1137839e+00   1.3228069e-01   1.7388676e+00  -9.4896352e-02   1.1288629e+00  -4.3436412e-01   9.3394920e-01  -1.0134235e+00   1.0746550e+00  -2.2665981e-01   2.0973515e+00   1.1241450e+00   3.2103368e-01   4.8586389e-01   2.2450229e-01  -7.5196365e-01   1.7867217e+00  -3.9971915e-01   3.0116531e+00   9.9309465e-01   1.8446730e-01  -1.3053230e-01   6.2379839e-01  -5.2928415e-01   9.7956427e-01  -8.7754033e-01   8.0205479e-01  -1.0560089e+00  -4.1695157e-01  -7.5796572e-01  -3.4172944e-01   1.6184279e+00   1.4461412e+00  -1.8808227e+00  -3.7885774e+00  -1.2789065e+00
   8.7996215e-01   2.2858365e+00   2.5666935e-01   2.0113588e+00  -1.0395181e+00   4.0352409e-02  -1.5910818e+00   5.9421331e-01  -1.3234075e+00   4.6696371e-01   2.1644176e-01   6.4622611e-01  -1.2442660e+00   4.2654998e-01   7.2251303e-01   1.7773660e+00   1.8494813e+00  -4.8648494e-01  -5.3872144e+00   8.3597434e-01  -1.8190685e+00   8.9301426e-01   1.6982664e+00   5.7100064e-01   9.9736876e-01  -9.3638396e-01  -5.2249248e-02  -1.6851595e+00  -7.0365196e-01  -2.9570481e+00  -1.4784147e+00   2.9504180e-01   1.6584437e+00  -3.6363798e-01   3.0086238e-01  -1.6099212e+00   9.5989484e-01  -3.2093977e+00  -9.4414037e-01  -1.0088258e-01   1.6215018e+00  -2.8416001e-01   9.7218919e-01  -6.0411220e-01   8.0063326e-01  -1.0584197e+00   9.5862502e-01  -1.2950462e-01   2.0722788e+00   9.4203979e-01   1.9390041e-01   3.6016936e-01   9.5619266e-02  -7.1158450e-01   1.6909920e+00  -2.2974854e-01   3.0168517e+00   8.4363038e-01   9.7042685e-02  -1.5860813e-01   4.7249151e-01  -3.2541912e-01   9.5186276e-01  -7.0522516e-01   8.6922062e-01  -8.9326643e-01  -3.0943399e-01  -5.4410773e-01  -2.1700185e-01   1.6809417e+00   1.4314759e+00  -1.8140106e+00  -3.4691355e+00  -1.0696016e+00
   8.1999579e-01   2.2168063e+00   5.5836703e-02   1.9164855e+00  -1.1475475e+00   1.6178514e-02  -1.4458060e+00   6.6938665e-01  -1.1147612e+00   6.0974749e-01   1.4193083e-02   4.4677463e-01  -1.2601889e+00   3.1381455e-01   7.8280153e-01   1.7289258e+00   1.8703662e+00  -4.9747643e-01  -5.0841156e+00   8.0565998e-01  -1.6204314e+00   8.4655299e-01   1.7280096e+00   4.5746937e-01   9.6695241e-01  -1.0038876e+00  -2.8722916e-02  -1.6351533e+00  -6.3604340e-01  -2.7340632e+00  -1.3174687e+00   2.1340987e-01   1.6510312e+00  -6.0332075e-01   1.6996002e-01  -1.5662619e+00   9.4770804e-01  -2.9389807e+00  -7.8065142e-01  -3.3627078e-01   1.4799937e+00  -4.6244961e-01   8.0993691e-01  -7.5083027e-01   6.8752446e-01  -1.0685048e+00   8.7507572e-01  -9.2066275e-03   2.0662843e+00   7.5684467e-01   4.3610002e-02   2.3568943e-01  -3.6434029e-02  -6.5956292e-01   1.6144440e+00  -5.4735158e-02   3.0317997e+00   6.7164126e-01  -3.2454180e-03  -1.9780466e-01   3.1414702e-01  -1.2939677e-01   9.3113181e-01  -5.4207650e-01   9.4216802e-01  -7.3666010e-01  -2.0563433e-01  -3.4097687e-01  -1.0027311e-01   1.7090910e+00   1.3871829e+00  -1.7260321e+00  -3.1600381e+00  -8.6961803e-01
   7.4454769e-01   2.1278195e+00  -1.4518693e-01   1.7886722e+00  -1.2258058e+00   8.2089536e-03  -1.2724862e+00   7.5493106e-01  -9.1558651e-01   7.4208828e-01  -1.8877390e-01   2.4349197e-01  -1.2625375e+00   2.2020456e-01   8.5231444e-01   1.7063897e+00   1.8396794e+00  -5.0586501e-01  -4.7802000e+00   7.5451102e-01  -1.4313210e+00   7.7194926e-01   1.7124789e+00   3.3658382e-01   9.1242906e-01  -1.0572187e+00  -9.9975537e-04  -1.5576770e+00  -5.5286447e-01  -2.5013769e+00  -1.1563616e+00   1.1503756e-01   1.6055348e+00  -8.3084456e-01   3.7200742e-02  -1.4832574e+00   9.5771834e-01  -2.6690044e+00  -6.2847928e-01  -5.6815216e-01   1.3179475e+00  -6.2534097e-01   6.4506384e-01  -8.7116316e-01   5.9673604e-01  -1.0436563e+00   8.2569119e-01   1.3267061e-01   2.0790320e+00   5.7350859e-01  -1.2513784e-01   1.1603030e-01  -1.6800788e-01  -5.9464649e-01   1.5606160e+00   1.2322029e-01   3.0573845e+00   4.8142156e-01  -1.1259759e-01  -2.4576965e-01   1.5308246e-01   5.6915604e-02   9.2163327e-01  -3.8727096e-01   1.0236434e+00  -5.8613614e-01  -1.0417226e-01  -1.4908412e-01   8.4942215e-03   1.7010932e+00   1.3119624e+00  -1.6216495e+00  -2.8692675e+00  -6.8003753e-01
   6.5556645e-01   2.0224171e+00  -3.4282664e-01   1.6298978e+00  -1.2746885e+00   1.3324261e-02  -1.0771609e+00   8.4724128e-01  -7.2912383e-01   8.6211842e-01  -3.8681817e-01   4.2146206e-02  -1.2501025e+00   1.4819407e-01   9.3211126e-01   1.7112815e+00   1.7558945e+00  -5.1363325e-01  -4.4841618e+00   6.8453234e-01  -1.2546356e+00   6.6936767e-01   1.6507573e+00   2.0876503e-01   8.3291643e-01  -1.0975200e+00   2.7614892e-02  -1.4575082e+00  -4.5887089e-01  -2.2667770e+00  -1.0009077e+00   1.5256109e-03   1.5231804e+00  -1.0424110e+00  -9.6422195e-02  -1.3661179e+00   9.8643458e-01  -2.4055486e+00  -4.9176264e-01  -7.9101348e-01   1.1394295e+00  -7.6907355e-01   4.8058760e-01  -9.6295578e-01   5.2943956e-01  -9.8550904e-01   8.1081199e-01   2.9352593e-01   2.1095307e+00   3.9650857e-01  -3.0701590e-01   4.4605734e-03  -2.9559112e-01  -5.1616121e-01   1.5317898e+00   3.0191409e-01   3.0941024e+00   2.7761149e-01  -2.2700438e-01  -2.9992164e-01  -6.5253971e-03   2.3201894e-01   9.2671072e-01  -2.3953128e-01   1.1157475e+00  -4.4128168e-01  -3.7126539e-03   3.1653524e-02   1.0972380e-01   1.6564461e+00   1.2057371e+00  -1.5059099e+00  -2.6034131e+00  -5.0141955e-01
   5.5528535e-01   1.9045858e+00  -5.3366403e-01   1.4431146e+00  -1.2958029e+00   2.8113380e-02  -8.6667643e-01   9.4271417e-01  -5.5794929e-01   9.6858366e-01  -5.7470296e-01  -1.5187119e-01  -1.2223229e+00   9.9277988e-02   1.0227399e+00   1.7439112e+00   1.6193351e+00  -5.2261661e-01  -4.2032852e+00   5.9815975e-01  -1.0924894e+00   5.3997089e-01   1.5434359e+00   7.4799314e-02   7.2857840e-01  -1.1263258e+00   5.3939417e-02  -1.3400701e+00  -3.5883020e-01  -2.0375171e+00  -8.5600065e-01  -1.2516349e-01   1.4063442e+00  -1.2348429e+00  -2.2981660e-01  -1.2214432e+00   1.0298183e+00  -2.1539907e+00  -3.7342404e-01  -9.9981980e-01   9.4869627e-01  -8.9069484e-01   3.1946089e-01  -1.0252809e+00   4.8584975e-01  -8.9718293e-01   8.2946684e-01   4.6991278e-01   2.1561995e+00   2.2963311e-01  -4.9638222e-01  -9.6243724e-02  -4.1594170e-01  -4.2400692e-01   1.5289550e+00   4.7915353e-01   3.1420307e+00   6.4961329e-02  -3.4245504e-01  -3.5760711e-01  -1.6082559e-01   3.9482786e-01   9.4864763e-01  -9.7200259e-02   1.2198615e+00  -3.0135293e-01   9.6970454e-02   2.0187844e-01   2.0420225e-01   1.5758207e+00   1.0695810e+00  -1.3838849e+00  -2.3673186e+00  -3.3381392e-01
   4.4610285e-01   1.7785211e+00  -7.1461544e-01   1.2320144e+00  -1.2918086e+00   4.9053216e-02  -6.4828763e-01   1.0379109e+00  -4.0384695e-01   1.0608702e+00  -7.4784276e-01  -3.3378706e-01  -1.1792808e+00   7.3977495e-02   1.1242700e+00   1.8034046e+00   1.4320449e+00  -5.3447184e-01  -3.9430523e+00   4.9808660e-01  -9.4612441e-01   3.8578871e-01   1.3924636e+00  -6.4210152e-02   6.0052976e-01  -1.1454720e+00   7.5018639e-02  -1.2111278e+00  -2.5728938e-01  -1.8199032e+00  -7.2536037e-01  -2.6286081e-01   1.2583211e+00  -1.4056938e+00  -3.6185375e-01  -1.0568089e+00   1.0835120e+00  -1.9187438e+00  -2.7505967e-01  -1.1902449e+00   7.4994716e-01  -9.8816368e-01   1.6446021e-01  -1.0584042e+00   4.6525767e-01  -7.8303311e-01   8.7946108e-01   6.5776971e-01   2.2169364e+00   7.5817609e-02  -6.8760631e-01  -1.8392775e-01  -5.2619169e-01  -3.1862352e-01   1.5518380e+00   6.5286961e-01   3.2008123e+00  -1.5189287e-01  -4.5513982e-01  -4.1625807e-01  -3.0644593e-01   5.4469207e-01   9.8859527e-01   4.1660810e-02   1.3366070e+00  -1.6532362e-01   1.9893744e-01   3.6272660e-01   2.9303339e-01   1.4609126e+00   9.0559604e-01  -1.2604191e+00  -2.1638431e+00  -1.7680234e-01
   3.3045664e-01   1.6483817e+00  -8.8309044e-01   1.0007833e+00  -1.2662064e+00   7.2683571e-02  -4.2924595e-01   1.1297017e+00  -2.6772511e-01   1.1389927e+00  -9.0250671e-01  -4.9965036e-01  -1.1216741e+00   7.1883677e-02   1.2363491e+00   1.8877782e+00   1.1975944e+00  -5.5065048e-01  -3.7068677e+00   3.8709330e-01  -8.1587077e-01   2.0955765e-01   1.2009578e+00  -2.0690632e-01   4.5070409e-01  -1.1569908e+00   8.8219194e-02  -1.0764737e+00  -1.5836203e-01  -1.6189550e+00  -6.1136151e-01  -4.0933788e-01   1.0830785e+00  -1.5533237e+00  -4.9143082e-01  -8.8030780e-01   1.1430754e+00  -1.7030536e+00  -1.9691420e-01  -1.3588608e+00   5.4711634e-01  -1.0604080e+00   1.8089531e-02  -1.0636882e+00   4.6610760e-01  -6.4833641e-01   9.5751118e-01   8.5267877e-01   2.2891991e+00  -6.2963249e-02  -8.7538433e-01  -2.5715304e-01  -6.2392903e-01  -2.0093680e-01   1.5989847e+00   8.2122743e-01   3.2696524e+00  -3.6863459e-01  -5.6164086e-01  -4.7354520e-01  -4.4061232e-01   6.8138814e-01   1.0465698e+00   1.7915225e-01   1.4658359e+00  -3.1953158e-02   3.0303168e-01   5.1573157e-01   3.7756842e-01   1.3142657e+00   7.1675276e-01  -1.1398981e+00  -1.9937373e+00  -2.9567258e-02
   2.1069334e-01   1.5180525e+00  -1.0371200e+00   7.5386257e-01  -1.2230862e+00   9.5770066e-02  -2.1639352e-01   1.2153865e+00  -1.4957505e-01   1.2035450e+00  -1.0359720e+00  -6.4649194e-01  -1.0507740e+00   9.1727917e-02   1.3582789e+00   1.9940485e+00   9.2083920e-01  -5.7237070e-01  -3.4959169e+00   2.6788897e-01  -7.0115739e-01   1.4543121e-02   9.7299517e-01  -3.5174804e-01   2.8169910e-01  -1.1629914e+00   9.1318255e-02  -9.4162046e-01  -6.5544302e-02  -1.4381500e+00  -5.1495128e-01  -5.6243503e-01   8.8501609e-01  -1.6769334e+00  -6.1752903e-01  -7.0007079e-01   1.2042160e+00  -1.5088625e+00  -1.3794046e-01  -1.5032775e+00   3.4371561e-01  -1.1073351e+00  -1.1749774e-01  -1.0434473e+00   4.8610932e-01  -4.9893671e-01   1.0594169e+00   1.0501417e+00   2.3700868e+00  -1.8574672e-01  -1.0550266e+00  -3.1525498e-01  -7.0726305e-01  -7.2287376e-02   1.6678823e+00   9.8273117e-01   3.3473214e+00  -5.8144706e-01  -6.5910535e-01  -5.2752190e-01  -5.6123620e-01   8.0508251e-01   1.1215118e+00   3.1740088e-01   1.6066481e+00   1.0012815e-01   4.0983219e-01   6.6270286e-01   4.5931417e-01   1.1390835e+00   5.0670738e-01  -1.0260468e+00  -1.8556492e+00   1.0901497e-01
   8.8938347e-02   1.3909243e+00  -1.1754441e+00   4.9573168e-01  -1.1668504e+00   1.1544570e-01  -1.5782991e-02   1.2927858e+00  -4.8470536e-02   1.2556202e+00  -1.1466226e+00  -7.7243594e-01  -9.6836845e-01   1.3146838e-01   1.4891067e+00   2.1183715e+00   6.0765144e-01  -6.0058532e-01  -3.3091609e+00   1.4297375e-01  -6.0056940e-01  -1.9564191e-01   7.1339485e-01  -4.9707905e-01   9.6613719e-02  -1.1655293e+00   8.2583776e-02  -8.1151161e-01   1.8431863e-02  -1.2792682e+00  -4.3565909e-01  -7.2016278e-01   6.6874399e-01  -1.7765563e+00  -7.3926458e-01  -5.2379790e-01   1.2629989e+00  -1.3367373e+00  -9.5939436e-02  -1.6222283e+00   1.4272984e-01  -1.1297940e+00  -2.4056092e-01  -1.0007593e+00   5.2237316e-01  -3.4087053e-01   1.1802578e+00   1.2458575e+00   2.4564248e+00  -2.9257790e-01  -1.2226975e+00  -3.5835824e-01  -7.7487532e-01   6.5650067e-02   1.7551084e+00   1.1363248e+00   3.4321745e+00  -7.8716329e-01  -7.4539581e-01  -5.7675210e-01  -6.6697357e-01   9.1626748e-01   1.2113941e+00   4.5841917e-01   1.7574307e+00   2.3232254e-01   5.1960906e-01   8.0558285e-01   5.3982272e-01   9.3904176e-01   2.7961215e-01  -9.2176357e-01  -1.7462430e+00   2.4026232e-01
  -3.3022862e-02   1.2697093e+00  -1.2975548e+00   2.3072405e-01  -1.1019276e+00   1.2932511e-01   1.6765685e-01   1.3602955e+00   3.7396628e-02   1.2967033e+00  -1.2339938e+00  -8.7676017e-01  -8.7669616e-01   1.8838258e-01   1.6277272e+00   2.2561991e+00   2.6464303e-01  -6.3594239e-01  -3.1434663e+00   1.4528829e-02  -5.1194625e-01  -4.1720937e-01   4.2750938e-01  -6.4118771e-01  -1.0111006e-01  -1.1664724e+00   6.0844380e-02  -6.9026928e-01   9.1701347e-02  -1.1423359e+00  -3.7169461e-01  -8.8077299e-01   4.3888964e-01  -1.8530065e+00  -8.5593067e-01  -3.5832278e-01   1.3160196e+00  -1.1858597e+00  -6.7767781e-02  -1.7155986e+00  -5.3437036e-02  -1.1294935e+00  -3.4981947e-01  -9.3925016e-01   5.7155879e-01  -1.7999630e-01   1.3146012e+00   1.4359896e+00   2.5448486e+00  -3.8445382e-01  -1.3755963e+00  -3.8734989e-01  -8.2606129e-01   2.1095248e-01   1.8564922e+00   1.2814828e+00   3.5221698e+00  -9.8337977e-01  -8.1920867e-01  -6.2041371e-01  -7.5725924e-01   1.0156795e+00   1.3133630e+00   6.0396834e-01   1.9159156e+00   3.6596383e-01   6.3228245e-01   9.4629283e-01   6.2056954e-01   7.1811153e-01   3.9930541e-02  -8.2899754e-01  -1.6604286e+00   3.6556499e-01
  -1.5384025e-01   1.1562973e+00  -1.4036900e+00  -3.7117782e-02  -1.0324961e+00   1.3558345e-01   3.3039384e-01   1.4169054e+00   1.1064869e-01   1.3285499e+00  -1.2987627e+00  -9.5990235e-01  -7.7836699e-01   2.5916176e-01   1.7729898e+00   2.4024461e+00  -1.0110236e-01  -6.7874152e-01  -2.9938573e+00  -1.1566073e-01  -4.3251247e-01  -6.4634962e-01   1.2103158e-01  -7.8235430e-01  -3.0783207e-01  -1.1673668e+00   2.5544343e-02  -5.8098800e-01   1.5331905e-01  -1.0256722e+00  -3.2012779e-01  -1.0427984e+00   1.9993853e-01  -1.9077866e+00  -9.6703017e-01  -2.0923609e-01   1.3605317e+00  -1.0540736e+00  -4.9599352e-02  -1.7843975e+00  -2.4297387e-01  -1.1088816e+00  -4.4448776e-01  -8.6286390e-01   6.3002329e-01  -2.1650496e-02   1.4567089e+00   1.6174079e+00   2.6318837e+00  -4.6322364e-01  -1.5120696e+00  -4.0381057e-01  -8.6076421e-01   3.6153799e-01   1.9672805e+00   1.4182875e+00   3.6148997e+00  -1.1685293e+00  -8.8015658e-01  -6.5836830e-01  -8.3231998e-01   1.1042088e+00   1.4238973e+00   7.5543767e-01   2.0792533e+00   5.0222003e-01   7.4738830e-01   1.0865780e+00   7.0282906e-01   4.8040413e-01  -2.0772952e-01  -7.4867464e-01  -1.5916810e+00   4.8626115e-01
  -2.7265716e-01   1.0516647e+00  -1.4947817e+00  -3.0414519e-01  -9.6223328e-01   1.3299599e-01   4.7048893e-01   1.4621774e+00   1.7462530e-01   1.3530567e+00  -1.3426889e+00  -1.0234132e+00  -6.7626701e-01   3.4000482e-01   1.9238058e+00   2.5516609e+00  -4.8227624e-01  -7.2888771e-01  -2.8538738e+00  -2.4624739e-01  -3.5903356e-01  -8.7935928e-01  -2.0017741e-01  -9.1888378e-01  -5.1983926e-01  -1.1693170e+00  -2.3220216e-02  -4.8558757e-01   2.0326134e-01  -9.2602620e-01  -2.7713523e-01  -1.2050637e+00  -4.3891107e-02  -1.9429631e+00  -1.0722996e+00  -8.0589269e-02   1.3945168e+00  -9.3798593e-01  -3.7220810e-02  -1.8306785e+00  -4.2464254e-01  -1.0709952e+00  -5.2429900e-01  -7.7563409e-01   6.9396105e-01   1.2964954e-01   1.6007313e+00   1.7878908e+00   2.7140232e+00  -5.3145156e-01  -1.6316487e+00  -4.0990940e-01  -8.7959871e-01   5.1525512e-01   2.0822979e+00   1.5474870e+00   3.7076281e+00  -1.3419090e+00  -9.2880569e-01  -6.9118915e-01  -8.9316718e-01   1.1828107e+00   1.5389725e+00   9.1375055e-01   2.2441019e+00   6.4200719e-01   8.6405506e-01   1.2278606e+00   7.8755703e-01   2.3003759e-01  -4.5875988e-01  -6.8067495e-01  -1.5324286e+00   6.0352018e-01
  -3.8912246e-01   9.5583841e-01  -1.5723610e+00  -5.6716707e-01  -8.9410773e-01   1.2093708e-01   5.8770582e-01   1.4961894e+00   2.3326066e-01   1.3721332e+00  -1.3685071e+00  -1.0698584e+00  -5.7344726e-01   4.2671225e-01   2.0792480e+00   2.6981907e+00  -8.7156144e-01  -7.8584942e-01  -2.7160060e+00  -3.7632778e-01  -2.8798798e-01  -1.1127385e+00  -5.3023663e-01  -1.0491237e+00  -7.3344901e-01  -1.1728846e+00  -8.4689462e-02  -4.0473226e-01   2.4237558e-01  -8.3879641e-01  -2.3829630e-01  -1.3666701e+00  -2.8874197e-01  -1.9610154e+00  -1.1717250e+00   2.5305248e-02   1.4166979e+00  -8.3311376e-01  -2.6341581e-02  -1.8574115e+00  -5.9773782e-01  -1.0192878e+00  -5.8951953e-01  -6.8147007e-01   7.5952742e-01   2.7044007e-01   1.7408823e+00   1.9462769e+00   2.7877999e+00  -5.9225204e-01  -1.7350147e+00  -4.0826896e-01  -8.8386300e-01   6.6997358e-01   2.1961031e+00   1.6705233e+00   3.7973392e+00  -1.5036596e+00  -9.6666267e-01  -7.2014072e-01  -9.4156942e-01   1.2524307e+00   1.6542185e+00   1.0793038e+00   2.4067295e+00   7.8592083e-01   9.8099497e-01   1.3711148e+00   8.7529001e-01  -2.8970682e-02  -7.0866886e-01  -6.2386098e-01  -1.4744857e+00   7.1824047e-01
  -5.0335334e-01   8.6791809e-01  -1.6384313e+00  -8.2347755e-01  -8.3022682e-01   9.9337655e-02   6.8352826e-01   1.5194470e+00   2.9093601e-01   1.3875821e+00  -1.3797781e+00  -1.1026738e+00  -4.7299472e-01   5.1478299e-01   2.2386354e+00   2.8363414e+00  -1.2618129e+00  -8.4862695e-01  -2.5721812e+00  -5.0541679e-01  -2.1574853e-01  -1.3432567e+00  -8.6337189e-01  -1.1714723e+00  -9.4509093e-01  -1.1780183e+00  -1.5745578e-01  -3.3781985e-01   2.7228185e-01  -7.5831381e-01  -1.9891695e-01  -1.5269623e+00  -5.3118376e-01  -1.9646743e+00  -1.2655506e+00   1.0796746e-01   1.4264925e+00  -7.3407374e-01  -1.2895507e-02  -1.8683166e+00  -7.6203672e-01  -9.5744995e-01  -6.4095036e-01  -5.8397106e-01   8.2294043e-01   3.9847024e-01   1.8715872e+00   2.0925532e+00   2.8498560e+00  -6.4910618e-01  -1.8238968e+00  -4.0181003e-01  -8.7553159e-01   8.2367309e-01   2.3031357e+00   1.7895224e+00   3.8807932e+00  -1.6546968e+00  -9.9610905e-01  -7.4710683e-01  -9.8000179e-01   1.3139492e+00   1.7650667e+00   1.2519453e+00   2.5631295e+00   9.3418892e-01   1.0965155e+00   1.5167676e+00   9.6606954e-01  -2.9278682e-01  -9.5317022e-01  -5.7615683e-01  -1.4095064e+00   8.3096792e-01
  -6.1585554e-01   7.8615562e-01  -1.6953148e+00  -1.0708552e+00  -7.7174934e-01   6.8607017e-02   7.6108233e-01   1.5327769e+00   3.5230801e-01   1.4009959e+00  -1.3807016e+00  -1.1259808e+00  -3.7789067e-01   5.9951607e-01   2.4015953e+00   2.9605321e+00  -1.6462020e+00  -9.1573801e-01  -2.4142652e+00  -6.3339551e-01  -1.3876583e-01  -1.5679870e+00  -1.1940223e+00  -1.2843783e+00  -1.1513693e+00  -1.1840202e+00  -2.3950996e-01  -2.8304263e-01   2.9523222e-01  -6.7817017e-01  -1.5435966e-01  -1.6854783e+00  -7.6825615e-01  -1.9567538e+00  -1.3542777e+00   1.6873280e-01   1.4239196e+00  -6.3480963e-01   6.6867315e-03  -1.8676638e+00  -9.1774186e-01  -8.8922830e-01  -6.7991646e-01  -4.8627754e-01   8.8056103e-01   5.1277868e-01   1.9876060e+00   2.2278761e+00   2.8970117e+00  -7.0566734e-01  -1.9009052e+00  -3.9358725e-01  -8.5722621e-01   9.7452752e-01   2.3978593e+00   1.9072374e+00   3.9546032e+00  -1.7965963e+00  -1.0202811e+00  -7.7446934e-01  -1.0115695e+00   1.3681502e+00   1.8668880e+00   1.4309892e+00   2.7091508e+00   1.0866477e+00   1.2085533e+00   1.6646356e+00   1.0593973e+00  -5.5782058e-01  -1.1882470e+00  -5.3467282e-01  -1.3294312e+00   9.4183902e-01
  -7.2741287e-01   7.0808864e-01  -1.7454871e+00  -1.3075376e+00  -7.1886527e-01   2.9526241e-02   8.2496692e-01   1.5372086e+00   4.2211489e-01   1.4136715e+00  -1.3759005e+00  -1.1443714e+00  -2.9086279e-01   6.7611981e-01   2.5680943e+00   3.0654428e+00  -2.0183270e+00  -9.8522495e-01  -2.2345550e+00  -7.6043963e-01  -5.3747706e-02  -1.7843163e+00  -1.5169309e+00  -1.3863430e+00  -1.3491095e+00  -1.1895552e+00  -3.2831668e-01  -2.3751425e-01   3.1393875e-01  -5.9157144e-01  -1.0035466e-01  -1.8418921e+00  -9.9749064e-01  -1.9399941e+00  -1.4386573e+00   2.1062733e-01   1.4094672e+00  -5.2885329e-01   3.5254128e-02  -1.8600525e+00  -1.0654216e+00  -8.1825720e-01  -7.0823788e-01  -3.9096569e-01   9.2895330e-01   6.1368562e-01   2.0841298e+00   2.3545148e+00   2.9263370e+00  -7.6556253e-01  -1.9693172e+00  -3.8662516e-01  -8.3215713e-01   1.1209822e+00   2.4749005e+00   2.0269368e+00   4.0153186e+00  -1.9314413e+00  -1.0429007e+00  -8.0494439e-01  -1.0399008e+00   1.4157116e+00   1.9551158e+00   1.6152630e+00   2.8406365e+00   1.2427392e+00   1.3147309e+00   1.8138967e+00   1.1542249e+00  -8.2076418e-01  -1.4101933e+00  -4.9586873e-01  -1.2269077e+00   1.0505505e+00
  -8.3896542e-01   6.3072097e-01  -1.7914080e+00  -1.5321785e+00  -6.7084426e-01  -1.6876107e-02   8.8099873e-01   1.5338608e+00   5.0496197e-01   1.4265484e+00  -1.3701831e+00  -1.1626739e+00  -2.1424139e-01   7.3983156e-01   2.7384314e+00   3.1461626e+00  -2.3722929e+00  -1.0546882e+00  -2.0262216e+00  -8.8693750e-01   4.2170221e-02  -1.9899322e+00  -1.8272188e+00  -1.4759233e+00  -1.5353925e+00  -1.1927017e+00  -4.2091745e-01  -1.9745553e-01   3.3138120e-01  -4.9169696e-01  -3.3272749e-02  -1.9959524e+00  -1.2169132e+00  -1.9169200e+00  -1.5196684e+00   2.3814451e-01   1.3839400e+00  -4.0961510e-01   7.4775213e-02  -1.8501779e+00  -1.2059449e+00  -7.4790734e-01  -7.2818053e-01  -2.9998899e-01   9.6492827e-01   7.0270264e-01   2.1568610e+00   2.4757191e+00   2.9352261e+00  -8.3219779e-01  -2.0328244e+00  -3.8376606e-01  -8.0403364e-01   1.2618169e+00   2.5291897e+00   2.1522366e+00   4.0595318e+00  -2.0616387e+00  -1.0680630e+00  -8.4138835e-01  -1.0690089e+00   1.4572152e+00   2.0253645e+00   1.8031818e+00   2.9535705e+00   1.4015273e+00   1.4124400e+00   1.9631003e+00   1.2489790e+00  -1.0786134e+00  -1.6156393e+00  -4.5574689e-01  -1.0956615e+00   1.1563556e+00
  -9.5149360e-01   5.5074163e-01  -1.8353636e+00  -1.7437921e+00  -6.2614582e-01  -6.9452330e-02   9.3588348e-01   1.5238437e+00   6.0509206e-01   1.4401714e+00  -1.3682972e+00  -1.1857113e+00  -1.4983038e-01   7.8604658e-01   2.9131905e+00   3.1983368e+00  -2.7027674e+00  -1.1213467e+00  -1.7836923e+00  -1.0134054e+00   1.5126874e-01  -2.1827984e+00  -2.1204491e+00  -1.5517473e+00  -1.7075804e+00  -1.1910473e+00  -5.1405476e-01  -1.5842776e-01   3.5060848e-01  -3.7204675e-01   4.9659327e-02  -2.1474221e+00  -1.4250285e+00  -1.8897241e+00  -1.5984853e+00   2.5693746e-01   1.3483046e+00  -2.7069752e-01   1.2625118e-01  -1.8426005e+00  -1.3404086e+00  -6.8116222e-01  -7.4238376e-01  -2.1466498e-01   9.8557909e-01   7.8236862e-01   2.2020773e+00   2.5955119e+00   2.9214787e+00  -9.0857582e-01  -2.0952607e+00  -3.8753728e-01  -7.7693991e-01   1.3961889e+00   2.5561036e+00   2.2868752e+00   4.0839967e+00  -2.1897221e+00  -1.0999962e+00  -8.8658969e-01  -1.1031233e+00   1.4931654e+00   2.0735428e+00   1.9928388e+00   3.0442237e+00   1.5617273e+00   1.4989445e+00   2.1102123e+00   1.3416221e+00  -1.3286735e+00  -1.8015662e+00  -4.1006453e-01  -9.3080430e-01   1.2580873e+00
  -1.0659239e+00   4.6477039e-01  -1.8793257e+00  -1.9416887e+00  -5.8258210e-01  -1.2705533e-01   9.9682911e-01   1.5081867e+00   7.2614850e-01   1.4546800e+00  -1.3746847e+00  -1.2180620e+00  -9.8808453e-02   8.1045814e-01   3.0931502e+00   3.2183126e+00  -3.0050217e+00  -1.1821238e+00  -1.5029407e+00  -1.1404072e+00   2.7510975e-01  -2.3611252e+00  -2.3926808e+00  -1.6125401e+00  -1.8633364e+00  -1.1818196e+00  -6.0431056e-01  -1.1559956e-01   3.7454881e-01  -2.2676127e-01   1.5021332e-01  -2.2960264e+00  -1.6207843e+00  -1.8601820e+00  -1.6764263e+00   2.7344568e-01   1.3035513e+00  -1.0622339e-01   1.8970783e-01  -1.8415269e+00  -1.4700529e+00  -6.2052374e-01  -7.5376360e-01  -1.3570432e-01   9.8831399e-01   8.5602148e-01   2.2166935e+00   2.7184175e+00   2.8833917e+00  -9.9713461e-01  -2.1603257e+00  -4.0004478e-01  -7.5518195e-01   1.5236502e+00   2.5516113e+00   2.4344505e+00   4.0857600e+00  -2.3181526e+00  -1.1428041e+00  -9.4306366e-01  -1.1464936e+00   1.5240124e+00   2.0959650e+00   2.1821032e+00   3.1093033e+00   1.7217475e+00   1.5715038e+00   2.2526921e+00   1.4297438e+00  -1.5685533e+00  -1.9653150e+00  -3.5455380e-01  -7.2906469e-01   1.3542059e+00
  -1.1830631e+00   3.6961362e-01  -1.9248430e+00  -2.1254075e+00  -5.3752073e-01  -1.8863561e-01   1.0711181e+00   1.4877994e+00   8.7094155e-01   1.4698221e+00  -1.3932557e+00  -1.2638361e+00  -6.1665802e-02   8.0920384e-01   3.2791543e+00   3.2032840e+00  -3.2749608e+00  -1.2337578e+00  -1.1816801e+00  -1.2684829e+00   4.1442624e-01  -2.5233405e+00  -2.6405123e+00  -1.6571641e+00  -2.0006423e+00  -1.1620474e+00  -6.8825080e-01  -6.4032464e-02   4.0584049e-01  -5.0902753e-02   2.6909218e-01  -2.4414072e+00  -1.8035201e+00  -1.8296026e+00  -1.7548867e+00   2.9447958e-01   1.2505862e+00   8.8832826e-02   2.6426432e-01  -1.8506161e+00  -1.5961650e+00  -5.6795343e-01  -7.6539233e-01  -6.3277273e-02   9.7089336e-01   9.2752120e-01   2.1983220e+00   2.8491366e+00   2.8198535e+00  -1.0996189e+00  -2.2313278e+00  -4.2289754e-01  -7.4310806e-01   1.6441326e+00   2.5124204e+00   2.5981223e+00   4.0623066e+00  -2.4491332e+00  -1.2002135e+00  -1.0128680e+00  -1.2031777e+00   1.5501694e+00   2.0894623e+00   2.3687160e+00   3.1460874e+00   1.8797352e+00   1.6275081e+00   2.3875954e+00   1.5106799e+00  -1.7961512e+00  -2.1045966e+00  -2.8513938e-01  -4.8893538e-01   1.4428690e+00
  -1.3035616e+00   2.6251282e-01  -1.9729652e+00  -2.2946502e+00  -4.8811273e-01  -2.5330769e-01   1.1656636e+00   1.4634712e+00   1.0412327e+00   1.4849938e+00  -1.4271871e+00  -1.3264761e+00  -3.8191190e-02   7.7901567e-01   3.4719557e+00   3.1514257e+00  -3.5091509e+00  -1.2729304e+00  -8.1945263e-01  -1.3980867e+00   5.6904496e-01  -2.6680709e+00  -2.8611158e+00  -1.6846715e+00  -2.1178137e+00  -1.1287432e+00  -7.6256715e-01   1.0305738e-03   4.4669558e-01   1.5931095e-01   4.0594210e-01  -2.5830933e+00  -1.9728994e+00  -1.7988150e+00  -1.8352512e+00   3.2678689e-01   1.1901685e+00   3.1832732e-01   3.4827019e-01  -1.8728199e+00  -1.7199749e+00  -5.2484791e-01  -7.8035770e-01   2.8908347e-03   9.3147601e-01   1.0009412e+00   2.1453386e+00   2.9921871e+00   2.7304414e+00  -1.2169930e+00  -2.3109583e+00  -4.5716475e-01  -7.4491368e-01   1.7579011e+00   2.4361216e+00   2.7803150e+00   4.0117079e+00  -2.5844473e+00  -1.2753388e+00  -1.0974544e+00  -1.2768244e+00   1.5720218e+00   2.0514923e+00   2.5503763e+00   3.1525494e+00   2.0336281e+00   1.6646200e+00   2.5116969e+00   1.5816491e+00  -2.0096382e+00  -2.2175034e+00  -1.9814284e-01  -2.1073140e-01   1.5220209e+00
  -1.4278998e+00   1.4136701e-01  -2.0242071e+00  -2.4492192e+00  -4.3152965e-01  -3.2037801e-01   1.2865718e+00   1.4359042e+00   1.2375533e+00   1.4993019e+00  -1.4787636e+00  -1.4085880e+00  -2.7506773e-02   7.1736758e-01   3.6720398e+00   3.0620098e+00  -3.7048464e+00  -1.2964098e+00  -4.1761584e-01  -1.5295367e+00   7.3784708e-01  -2.7941358e+00  -3.0522647e+00  -1.6943645e+00  -2.2135150e+00  -1.0790932e+00  -8.2420940e-01   8.3888467e-02   4.9880295e-01   4.0632659e-01   5.5943912e-01  -2.7204833e+00  -2.1288338e+00  -1.7681901e+00  -1.9187925e+00   3.7662559e-01   1.1228956e+00   5.8466118e-01   4.3950074e-01  -1.9102636e+00  -1.8425472e+00  -4.9204869e-01  -8.0160994e-01   6.3402708e-02   8.6867672e-01   1.0802465e+00   2.0569546e+00   3.1515350e+00   2.6155164e+00  -1.3494012e+00  -2.4011159e+00  -5.0336582e-01  -7.6443905e-01   1.8654769e+00   2.3213201e+00   2.9824343e+00   3.9327636e+00  -2.7253356e+00  -1.3704830e+00  -1.1975679e+00  -1.3704617e+00   1.5899210e+00   1.9802444e+00   2.7248137e+00   3.1274624e+00   2.1812065e+00   1.6809126e+00   2.6216269e+00   1.6399019e+00  -2.2074399e+00  -2.3025296e+00  -9.0466444e-02   1.0344099e-01   1.5894966e+00
  -1.5563880e+00   4.9100052e-03  -2.0785508e+00  -2.5889671e+00  -3.6519377e-01  -3.8933395e-01   1.4387388e+00   1.4057775e+00   1.4590739e+00   1.5116471e+00  -1.5492675e+00  -1.5118123e+00  -2.8154361e-02   6.2261321e-01   3.8794491e+00   2.9354956e+00  -3.8600216e+00  -1.3012006e+00   2.0764065e-02  -1.6629746e+00   9.1877343e-01  -2.9005546e+00  -3.2123508e+00  -1.6858595e+00  -2.2867749e+00  -1.0106485e+00  -8.7050139e-01   1.8813075e-01   5.6327416e-01   6.9113161e-01   7.2744067e-01  -2.8528452e+00  -2.2714033e+00  -1.7376952e+00  -2.0065577e+00   4.4937064e-01   1.0492386e+00   8.8854815e-01   5.3539254e-01  -1.9641734e+00  -1.9646797e+00  -4.6988283e-01  -8.3180402e-01   1.1905993e-01   7.8163279e-01   1.1689818e+00   1.9332895e+00   3.3302398e+00   2.4763043e+00  -1.4961827e+00  -2.5027900e+00  -5.6149076e-01  -8.0497430e-01   1.9675319e+00   2.1677508e+00   3.2046304e+00   3.8251324e+00  -2.8724136e+00  -1.4869853e+00  -1.3131974e+00  -1.4863124e+00   1.6041665e+00   1.8747351e+00   2.8898418e+00   3.0704780e+00   2.3201478e+00   1.6749938e+00   2.7140134e+00   1.6828728e+00  -2.3882224e+00  -2.3585949e+00   4.0250195e-02   4.4980158e-01   1.6431350e+00
  -1.6891700e+00  -1.4717173e-01  -2.1354871e+00  -2.7137589e+00  -2.8698784e-01  -4.5979833e-01   1.6255050e+00   1.3738306e+00   1.7035413e+00   1.5208249e+00  -1.6389246e+00  -1.6367375e+00  -3.8224216e-02   4.9410463e-01   4.0936217e+00   2.7735834e+00  -3.9734011e+00  -1.2846973e+00   4.9109877e-01  -1.7983339e+00   1.1088784e+00  -2.9865708e+00  -3.3403926e+00  -1.6591499e+00  -2.3370013e+00  -9.2150062e-01  -8.9923858e-01   3.1642318e-01   6.4063043e-01   1.0131905e+00   9.0718657e-01  -2.9793291e+00  -2.4007840e+00  -1.7069747e+00  -2.0992529e+00   5.4917407e-01   9.6961809e-01   1.2288571e+00   6.3330186e-01  -2.0348503e+00  -2.0868192e+00  -4.5822978e-01  -8.7314844e-01   1.7073071e-01   6.7007554e-01   1.2699855e+00   1.7754395e+00   3.5301438e+00   2.3149569e+00  -1.6559338e+00  -2.6160078e+00  -6.3104790e-01  -8.6908149e-01   2.0647667e+00   1.9763632e+00   3.4456320e+00   3.6894398e+00  -3.0256395e+00  -1.6251267e+00  -1.4435830e+00  -1.6256444e+00   1.6149740e+00   1.7348888e+00   3.0433910e+00   2.9821711e+00   2.4480806e+00   1.6461085e+00   2.7856252e+00   1.7083228e+00  -2.5508852e+00  -2.3850748e+00   1.9550449e-01   8.2309354e-01   1.6808956e+00
  -1.8262250e+00  -3.1419059e-01  -2.1940861e+00  -2.8234515e+00  -1.9543048e-01  -5.3145477e-01   1.8483915e+00   1.3409573e+00   1.9672953e+00   1.5256403e+00  -1.7469096e+00  -1.7828606e+00  -5.5518597e-02   3.3228425e-01   4.3132606e+00   2.5792234e+00  -4.0444889e+00  -1.2448294e+00   9.8752788e-01  -1.9353180e+00   1.3044365e+00  -3.0516848e+00  -3.4360318e+00  -1.6146564e+00  -2.3639965e+00  -8.1043741e-01  -9.0876302e-01   4.7033981e-01   7.3082605e-01   1.3704393e+00   1.0955312e+00  -3.0989938e+00  -2.5171847e+00  -1.6754496e+00  -2.1971342e+00   6.7870048e-01   8.8451079e-01   1.6025472e+00   7.3076597e-01  -2.1216917e+00  -2.2090018e+00  -4.5660707e-01  -9.2727229e-01   2.1922318e-01   5.3439919e-01   1.3851521e+00   1.5855327e+00   3.7516308e+00   2.1345840e+00  -1.8266148e+00  -2.7398448e+00  -7.1113380e-01  -9.5844790e-01   2.1577795e+00   1.7493717e+00   3.7026677e+00   3.5273490e+00  -3.1843269e+00  -1.7840980e+00  -1.5872712e+00  -1.7886693e+00   1.6224353e+00   1.5615940e+00   3.1835253e+00   2.8640509e+00   2.5626404e+00   1.5942109e+00   2.8335097e+00   1.7144694e+00  -2.6945581e+00  -2.3818335e+00   3.7583903e-01   1.2168504e+00   1.7009730e+00
  -1.9673663e+00  -4.9448272e-01  -2.2530932e+00  -2.9178889e+00  -8.9808432e-02  -6.0395905e-01   2.1069379e+00   1.3082943e+00   2.2453730e+00   1.5250299e+00  -1.8714118e+00  -1.9485997e+00  -7.7735392e-02   1.3873843e-01   4.5362563e+00   2.3565772e+00  -4.0735926e+00  -1.1801979e+00   1.5032120e+00  -2.0733881e+00   1.5010991e+00  -3.0956960e+00  -3.4995222e+00  -1.5532653e+00  -2.3679707e+00  -6.7706576e-01  -8.9801725e-01   6.5024808e-01   8.3329949e-01   1.7593393e+00   1.2891878e+00  -3.2108445e+00  -2.6208005e+00  -1.6424292e+00  -2.2999170e+00   8.3894995e-01   7.9456893e-01   2.0047116e+00   8.2574800e-01  -2.2232542e+00  -2.3308270e+00  -4.6426856e-01  -9.9511978e-01   2.6517299e-01   3.7571839e-01   1.5152567e+00   1.3667596e+00   3.9934740e+00   1.9392457e+00  -2.0056882e+00  -2.8724937e+00  -8.0052015e-01  -1.0737774e+00   2.2469409e+00   1.4902599e+00   3.9714899e+00   3.3415909e+00  -3.3472040e+00  -1.9620322e+00  -1.7422159e+00  -1.9744956e+00   1.6264732e+00   1.3567320e+00   3.3084419e+00   2.7185345e+00   2.6615281e+00   1.5199982e+00   2.8551195e+00   1.7000929e+00  -2.8186064e+00  -2.3492529e+00   5.8078429e-01   1.6237198e+00   1.7019029e+00
  -2.1122374e+00  -6.8550393e-01  -2.3110456e+00  -2.9969149e+00   2.9741078e-02  -6.7684552e-01   2.3986526e+00   1.2772930e+00   2.5317030e+00   1.5181868e+00  -2.0097573e+00  -2.1313562e+00  -1.0265919e-01  -8.3792895e-02   4.7596603e+00   2.1109257e+00  -4.0618358e+00  -1.0901906e+00   2.0306497e+00  -2.2117629e+00   1.6941006e+00  -3.1187444e+00  -3.5317058e+00  -1.4763441e+00  -2.3495538e+00  -5.2189859e-01  -8.6657676e-01   8.5525158e-01   9.4704256e-01   2.1749880e+00   1.4849628e+00  -3.3138780e+00  -2.7117867e+00  -1.6072250e+00  -2.4067132e+00   1.0291789e+00   7.0073608e-01   2.4287317e+00   9.1684649e-01  -2.3373597e+00  -2.4514651e+00  -4.8030617e-01  -1.0768812e+00   3.0895213e-01   1.9590548e-01   1.6598542e+00   1.1233685e+00   4.2527933e+00   1.7339020e+00  -2.1902757e+00  -3.0113826e+00  -8.9775142e-01  -1.2147271e+00   2.3322847e+00   1.2037354e+00   4.2465077e+00   3.1359429e+00  -3.5125131e+00  -2.1560986e+00  -1.9059093e+00  -2.1811399e+00   1.6267977e+00   1.1231682e+00   3.4164632e+00   2.5488763e+00   2.7425692e+00   1.4249056e+00   2.8484256e+00   1.6646156e+00  -2.9226386e+00  -2.2882590e+00   8.0883739e-01   2.0358260e+00   1.6826532e+00
  -2.2603123e+00  -8.8398693e-01  -2.3663916e+00  -3.0604005e+00   1.6219988e-01  -7.4944422e-01   2.7190800e+00   1.2497636e+00   2.8193801e+00   1.5046767e+00  -2.1585789e+00  -2.3276300e+00  -1.2834070e-01  -3.3145926e-01   4.9797340e+00   1.8485288e+00  -4.0111518e+00  -9.7507272e-01   2.5619974e+00  -2.3494313e+00   1.8784993e+00  -3.1213505e+00  -3.5339780e+00  -1.3857370e+00  -2.3098028e+00  -3.4639988e-01  -8.1466279e-01   1.0831914e+00   1.0706777e+00   2.6112821e+00   1.6799647e+00  -3.4071329e+00  -2.7902503e+00  -1.5692619e+00  -2.5160084e+00   1.2469208e+00   6.0434093e-01   2.8665414e+00   1.0034540e+00  -2.4612303e+00  -2.5696988e+00  -5.0374905e-01  -1.1719663e+00   3.5060503e-01  -2.4006116e-03   1.8172605e+00   8.6061718e-01   4.5251265e+00   1.5243113e+00  -2.3773217e+00  -3.1533298e+00  -1.0012473e+00  -1.3798938e+00   2.4134295e+00   8.9563020e-01   4.5210242e+00   2.9151569e+00  -3.6781390e+00  -2.3626540e+00  -2.0755355e+00  -2.4055910e+00   1.6228733e+00   8.6470714e-01   3.5060294e+00   2.3590627e+00   2.8037782e+00   1.3110610e+00   2.8120158e+00   1.6081497e+00  -3.0065181e+00  -2.2003381e+00   1.0574758e+00   2.4451509e+00   1.6426993e+00
  -2.4109006e+00  -1.0861451e+00  -2.4176159e+00  -3.1082821e+00   3.0569019e-01  -8.2082007e-01   3.0619874e+00   1.2278803e+00   3.1010094e+00   1.4845398e+00  -2.3140235e+00  -2.5331831e+00  -1.5325305e-01  -5.9939692e-01   5.1920610e+00   1.5764365e+00  -3.9242635e+00  -8.3604661e-01   3.0893746e+00  -2.4851801e+00   2.0494456e+00  -3.1044443e+00  -3.5082431e+00  -1.2837368e+00  -2.2502038e+00  -1.5298638e-01  -7.4313746e-01   1.3307068e+00   1.2025345e+00   3.0611274e+00   1.8717686e+00  -3.4897380e+00  -2.8562579e+00  -1.5281763e+00  -2.6256802e+00   1.4881041e+00   5.0715508e-01   3.3089876e+00   1.0858505e+00  -2.5916512e+00  -2.6839921e+00  -5.3365181e-01  -1.2790229e+00   3.8981488e-01  -2.1582053e-01   1.9846165e+00   5.8467319e-01   4.8046141e+00   1.3168817e+00  -2.5637455e+00  -3.2947245e+00  -1.1094034e+00  -1.5668506e+00   2.4895356e+00   5.7274547e-01   4.7875629e+00   2.6848307e+00  -3.8417549e+00  -2.5774376e+00  -2.2481286e+00  -2.6439233e+00   1.6139021e+00   5.8600762e-01   3.5756972e+00   2.1536734e+00   2.8434272e+00   1.1812050e+00   2.7451763e+00   1.5315142e+00  -3.0703723e+00  -2.0875423e+00   1.3232072e+00   2.8439126e+00   1.5820787e+00
  -2.5631642e+00  -1.2879056e+00  -2.4633512e+00  -3.1406078e+00   4.5754350e-01  -8.8974356e-01   3.4196525e+00   1.2141442e+00   3.3690944e+00   1.4583658e+00  -2.4719837e+00  -2.7432446e+00  -1.7640733e-01  -8.8187980e-01   5.3917308e+00   1.3022643e+00  -3.8046365e+00  -6.7527383e-01   3.6051412e+00  -2.6176352e+00   2.2024565e+00  -3.0693805e+00  -3.4568605e+00  -1.1730344e+00  -2.1726670e+00   5.5014013e-02  -6.5348231e-01   1.5933488e+00   1.3407179e+00   3.5166867e+00   2.0585275e+00  -3.5609603e+00  -2.9098587e+00  -1.4838976e+00  -2.7330677e+00   1.7472549e+00   4.1140271e-01   3.7462649e+00   1.1652239e+00  -2.7251482e+00  -2.7925827e+00  -5.6916767e-01  -1.3960006e+00   4.2590309e-01  -4.4029879e-01   2.1580298e+00   3.0246210e-01   5.0842867e+00   1.1184715e+00  -2.7465739e+00  -3.4317193e+00  -1.2206833e+00  -1.7722311e+00   2.5593088e+00   2.4264360e-01   5.0382662e+00   2.4512305e+00  -4.0009751e+00  -2.7958004e+00  -2.4207258e+00  -2.8914492e+00   1.5988341e+00   2.9246104e-01   3.6241572e+00   1.9377191e+00   2.8601198e+00   1.0385811e+00   2.6479545e+00   1.4362205e+00  -3.1145992e+00  -1.9524798e+00   1.6016526e+00   3.2249160e+00   1.5014256e+00
  -2.7161383e+00  -1.4851494e+00  -2.5024810e+00  -3.1575856e+00   6.1441085e-01  -9.5470026e-01   3.7832394e+00   1.2113001e+00   3.6164422e+00   1.4273349e+00  -2.6283350e+00  -2.9527478e+00  -1.9741919e-01  -1.1725211e+00   5.5735717e+00   1.0339365e+00  -3.6564116e+00  -4.9585631e-01   4.1021333e+00  -2.7453160e+00   2.3336773e+00  -3.0179362e+00  -3.3825831e+00  -1.0566499e+00  -2.0795097e+00   2.7344606e-01  -5.4776230e-01   1.8657437e+00   1.4831654e+00   3.9696567e+00   2.2390218e+00  -3.6202428e+00  -2.9511142e+00  -1.4367074e+00  -2.8350847e+00   2.0177739e+00   3.1971714e-01   4.1683955e+00   1.2436124e+00  -2.8581712e+00  -2.8935864e+00  -6.0960099e-01  -1.5202541e+00   4.5786044e-01  -6.7120698e-01   2.3327854e+00   2.1462173e-02   5.3564358e+00   9.3615052e-01  -2.9230461e+00  -3.5604286e+00  -1.3336975e+00  -1.9918566e+00   2.6210525e+00  -8.6607128e-02   5.2653341e+00   2.2210636e+00  -4.1534982e+00  -3.0129475e+00  -2.5905001e+00  -3.1429016e+00   1.5764091e+00  -9.9630058e-03   3.6502717e+00   1.7164619e+00   2.8528686e+00   8.8680718e-01   2.5212031e+00   1.3244292e+00  -3.1398694e+00  -1.7982880e+00   1.8876648e+00   3.5818548e+00   1.4019841e+00
  -2.8687588e+00  -1.6739418e+00  -2.5342153e+00  -3.1596304e+00   7.7240701e-01  -1.0139397e+00   4.1432332e+00   1.2222101e+00   3.8365611e+00   1.3932158e+00  -2.7791637e+00  -3.1565853e+00  -2.1651702e-01  -1.4645143e+00   5.7324318e+00   7.7940960e-01  -3.4843121e+00  -3.0177395e-01   4.5738463e+00  -2.8666974e+00   2.4401111e+00  -2.9522882e+00  -3.2884899e+00  -9.3784599e-01  -1.9734277e+00   4.9744971e-01  -4.2857425e-01   2.1417970e+00   1.6276900e+00   4.4115585e+00   2.4126462e+00  -3.6672350e+00  -2.9801293e+00  -1.3872707e+00  -2.9283744e+00   2.2922660e+00   2.3504396e-01   4.5657186e+00   1.3237692e+00  -2.9872716e+00  -2.9851087e+00  -6.5443771e-01  -1.6486813e+00   4.8440738e-01  -9.0348391e-01   2.5036108e+00  -2.5054746e-01   5.6130456e+00   7.7692433e-01  -3.0906855e+00  -3.6771227e+00  -1.4472620e+00  -2.2209025e+00   2.6727673e+00  -4.0672605e-01   5.4614715e+00   2.0012170e+00  -4.2972303e+00  -3.2241805e+00  -2.7548653e+00  -3.3926359e+00   1.5452353e+00  -3.1489717e-01   3.6531355e+00   1.4952320e+00   2.8211733e+00   7.2973563e-01   2.3666038e+00   1.1988806e+00  -3.1471213e+00  -1.6285879e+00   2.1754769e+00   3.9095482e+00   1.2856002e+00
  -3.0198842e+00  -1.8507323e+00  -2.5581437e+00  -3.1474052e+00   9.2727725e-01  -1.0655621e+00   4.4899119e+00   1.2496888e+00   4.0240120e+00   1.3583173e+00  -2.9209662e+00  -3.3498631e+00  -2.3448856e-01  -1.7509037e+00   5.8634838e+00   5.4638712e-01  -3.2935272e+00  -9.7777324e-02   5.0145697e+00  -2.9802752e+00   2.5197996e+00  -2.8749674e+00  -3.1779114e+00  -8.2002838e-01  -1.8574496e+00   7.2161726e-01  -2.9898144e-01   2.4149298e+00   1.7720126e+00   4.8340315e+00   2.5793389e+00  -3.7018100e+00  -2.9970880e+00  -1.3366393e+00  -3.0094937e+00   2.5629036e+00   1.6049616e-01   4.9293598e+00   1.4089591e+00  -3.1092637e+00  -3.0653532e+00  -7.0335253e-01  -1.7778867e+00   5.0407831e-01  -1.1318065e+00   2.6649767e+00  -5.0577648e-01   5.8462485e+00   6.4743773e-01  -3.2473389e+00  -3.7784058e+00  -1.5604343e+00  -2.4540902e+00   2.7122957e+00  -7.0953997e-01   5.6203140e+00   1.7984691e+00  -4.4303804e+00  -3.4251169e+00  -2.9115454e+00  -3.6348434e+00   1.5039021e+00  -6.1577513e-01   3.6321608e+00   1.2792486e+00   2.7650968e+00   5.7131140e-01   2.1866664e+00   1.0628032e+00  -3.1375495e+00  -1.4474162e+00   2.4588794e+00   4.2040938e+00   1.1546939e+00
  -3.1683129e+00  -2.0125135e+00  -2.5742606e+00  -3.1218501e+00   1.0745808e+00  -1.1076358e+00   4.8138179e+00   1.2963125e+00   4.1746954e+00   1.3253910e+00  -3.0508076e+00  -3.5281406e+00  -2.5256645e-01  -2.0248719e+00   5.9625229e+00   3.4203399e-01  -3.0895763e+00   1.1076308e-01   5.4194655e+00  -3.0846282e+00   2.5719337e+00  -2.7887927e+00  -3.0543519e+00  -7.0663690e-01  -1.7348739e+00   9.4018007e-01  -1.6243320e-01   2.6783332e+00   1.9137844e+00   5.2291111e+00   2.7394585e+00  -3.7240702e+00  -3.0022798e+00  -1.2862255e+00  -3.0751158e+00   2.8217985e+00   9.9171762e-02   5.2516445e+00   1.5026952e+00  -3.2213593e+00  -3.1327222e+00  -7.5619375e-01  -1.9043599e+00   5.1532495e-01  -1.3507839e+00   2.8114134e+00  -7.3673761e-01   6.0487784e+00   5.5366755e-01  -3.3911935e+00  -3.8613792e+00  -1.6725250e+00  -2.6859008e+00   2.7375008e+00  -9.8731315e-01   5.7368001e+00   1.6191868e+00  -4.5515142e+00  -3.6118744e+00  -3.0586067e+00  -3.8637682e+00   1.4511227e+00  -9.0603965e-01   3.5871736e+00   1.0734514e+00   2.6853298e+00   4.1543401e-01   1.9847011e+00   9.1980100e-01  -3.1125866e+00  -1.2591353e+00   2.7314183e+00   4.4629330e+00   1.0122079e+00
  -3.3127872e+00  -2.1569294e+00  -2.5829584e+00  -3.0841977e+00   1.2098787e+00  -1.1383352e+00   5.1062058e+00   1.3642129e+00   4.2860525e+00   1.2974901e+00  -3.1664245e+00  -3.6876337e+00  -2.7226321e-01  -2.2800285e+00   6.0262578e+00   1.7270168e-01  -2.8781521e+00   3.1804570e-01   5.7845953e+00  -3.1784689e+00   2.5968950e+00  -2.6967861e+00  -2.9214074e+00  -6.0103027e-01  -1.6091862e+00   1.1472184e+00  -2.2669530e-02   2.9252341e+00   2.0506068e+00   5.5894902e+00   2.8936217e+00  -3.7343399e+00  -2.9961230e+00  -1.2377473e+00  -3.1222331e+00   3.0613680e+00   5.3948485e-02   5.5264304e+00   1.6084390e+00  -3.3212687e+00  -3.1859040e+00  -8.1294779e-01  -2.0246562e+00   5.1663025e-01  -1.5551643e+00   2.9378229e+00  -9.3657009e-01   6.2143858e+00   5.0062128e-01  -3.5207722e+00  -3.9237763e+00  -1.7830820e+00  -2.9107959e+00   2.7464691e+00  -1.2330720e+00   5.8074649e+00   1.4690294e+00  -4.6595790e+00  -3.7812068e+00  -3.1944527e+00  -4.0739195e+00   1.3858977e+00  -1.1793518e+00   3.5185180e+00   8.8235136e-01   2.5832408e+00   2.6582893e-01   1.7647636e+00   7.7372565e-01  -3.0738766e+00  -1.0683220e+00   2.9866126e+00   4.6848262e+00   8.6153658e-01
  -3.4519872e+00  -2.2823312e+00  -2.5849945e+00  -3.0359709e+00   1.3289216e+00  -1.1560838e+00   5.3594387e+00   1.4548730e+00   4.3571671e+00   1.2777917e+00  -3.2662713e+00  -3.8253729e+00  -2.9516908e-01  -2.5106823e+00   6.0525497e+00   4.3673788e-02  -2.6649525e+00   5.1805905e-01   6.1069086e+00  -3.2606813e+00   2.5962179e+00  -2.6020691e+00  -2.7826821e+00  -5.0636980e-01  -1.4839591e+00   1.3368868e+00   1.1638856e-01   3.1491583e+00   2.1800516e+00   5.9087384e+00   3.0425199e+00  -3.7331454e+00  -2.9791834e+00  -1.1931472e+00  -3.1483461e+00   3.2746721e+00   2.7272020e-02   5.7493446e+00   1.7292816e+00  -3.4072637e+00  -3.2239432e+00  -8.7368783e-01  -2.1355700e+00   5.0662735e-01  -1.7400431e+00   3.0397683e+00  -1.0993535e+00   6.3381956e+00   4.9205759e-01  -3.6349194e+00  -3.9640643e+00  -1.8918490e+00  -3.1234376e+00   2.7377172e+00  -1.4409060e+00   5.8306416e+00   1.3526726e+00  -4.7538797e+00  -3.9305851e+00  -3.3177883e+00  -4.2602736e+00   1.3076833e+00  -1.4297938e+00   3.4271541e+00   7.0990411e-01   2.4609039e+00   1.2593165e-01   1.5315698e+00   6.2853638e-01  -3.0232446e+00  -8.7963494e-01   3.2181786e+00   4.8697479e+00   7.0643291e-01
  -3.5845175e+00  -2.3877824e+00  -2.5814341e+00  -2.9789656e+00   1.4278271e+00  -1.1596942e+00   5.5673148e+00   1.5689384e+00   4.3887636e+00   1.2693936e+00  -3.3495062e+00  -3.9393070e+00  -3.2273316e-01  -2.7120851e+00   6.0405981e+00  -4.1057109e-02  -2.4555066e+00   7.0482445e-01   6.3841927e+00  -3.3303440e+00   2.5724768e+00  -2.5077532e+00  -2.6417048e+00  -4.2550611e-01  -1.3627366e+00   1.5036455e+00   2.5076145e-01   3.3441793e+00   2.2996881e+00   6.1814854e+00   3.1867253e+00  -3.7211867e+00  -2.9521826e+00  -1.1544923e+00  -3.1516254e+00   3.4557061e+00   2.0955564e-02   5.9179112e+00   1.8676311e+00  -3.4782022e+00  -3.2462955e+00  -9.3850893e-01  -2.2342902e+00   4.8421622e-01  -1.9010635e+00   3.1137228e+00  -1.2203944e+00   6.4169728e+00   5.3024638e-01  -3.7327874e+00  -3.9815062e+00  -1.9987051e+00  -3.3188961e+00   2.7103877e+00  -1.6062284e+00   5.8065559e+00   1.2735708e+00  -4.8340347e+00  -4.0582250e+00  -3.4275611e+00  -4.4184568e+00   1.2165479e+00  -1.6520594e+00   3.3147373e+00   5.5940807e-01   2.3210964e+00  -1.2134302e-03   1.2903802e+00   4.8815304e-01  -2.9626613e+00  -6.9766903e-01   3.4202528e+00   5.0187132e+00   5.5089635e-01
  -3.7088924e+00  -2.4730223e+00  -2.5735724e+00  -2.9152151e+00   1.5032463e+00  -1.1484852e+00   5.7253091e+00   1.7060652e+00   4.3831155e+00   1.2751023e+00  -3.4159239e+00  -4.0283468e+00  -3.5605029e-01  -2.8806265e+00   5.9910500e+00  -7.8970469e-02  -2.2549980e+00   8.7264820e-01   6.6150023e+00  -3.3867372e+00   2.5291159e+00  -2.4168227e+00  -2.5018495e+00  -3.6087350e-01  -1.2489083e+00   1.6424907e+00   3.7654247e-01   3.5051462e+00   2.4071190e+00   6.4035513e+00   3.3265101e+00  -3.6993006e+00  -2.9160073e+00  -1.1238564e+00  -3.1310335e+00   3.5996437e+00   3.6006652e-02   6.0315730e+00   2.0249326e+00  -3.5335148e+00  -3.2528615e+00  -1.0074560e+00  -2.3185282e+00   4.4867130e-01  -2.0345946e+00   3.1572632e+00  -1.2964676e+00   6.4492967e+00   6.1578353e-01  -3.8138264e+00  -3.9761808e+00  -2.1035829e+00  -3.4928334e+00   2.6644115e+00  -1.7259787e+00   5.7373197e+00   1.2337744e+00  -4.8998974e+00  -4.1630648e+00  -3.5228870e+00  -4.5449031e+00   1.1133015e+00  -1.8416248e+00   3.1836695e+00   4.3343019e-01   2.1672654e+00  -1.1303584e-01   1.0468595e+00   3.5630955e-01  -2.8942039e+00  -5.2680067e-01   3.5876092e+00   5.1335537e+00   3.9904471e-01
  -3.8235300e+00  -2.5383947e+00  -2.5628469e+00  -2.8469418e+00   1.5525102e+00  -1.1223717e+00   5.8307225e+00   1.8648136e+00   4.3438613e+00   1.2972253e+00  -3.4658492e+00  -4.0923532e+00  -3.9567787e-01  -3.0139730e+00   5.9060308e+00  -6.9147654e-02  -2.0681074e+00   1.0163695e+00   6.7985756e+00  -3.4293416e+00   2.4702250e+00  -2.3320237e+00  -2.3662627e+00  -3.1439740e-01  -1.1455827e+00   1.7491709e+00   4.9003457e-01   3.6278769e+00   2.5000257e+00   6.5720369e+00   3.4616906e+00  -3.6684227e+00  -2.8717092e+00  -1.1031950e+00  -3.0864013e+00   3.7030153e+00   7.2496586e-02   6.0916130e+00   2.2014389e+00  -3.5731643e+00  -3.2440053e+00  -1.0804483e+00  -2.3866158e+00   3.9973562e-01  -2.1378832e+00   3.1692051e+00  -1.3259957e+00   6.4356238e+00   7.4747639e-01  -3.8777783e+00  -3.9489525e+00  -2.2063799e+00  -3.6416586e+00   2.6006236e+00  -1.7987564e+00   5.6268198e+00   1.2338130e+00  -4.9514692e+00  -4.2447026e+00  -3.6029780e+00  -4.6369799e+00   9.9957674e-01  -1.9948998e+00   3.0371084e+00   3.3375873e-01   2.0034570e+00  -2.0750291e-01   8.0690854e-01   2.3641383e-01  -2.8200160e+00  -3.7103350e-01   3.7158556e+00   5.2166674e+00   2.5497439e-01
  -3.9267588e+00  -2.5847567e+00  -2.5507429e+00  -2.7765010e+00   1.5737555e+00  -1.0819135e+00   5.8827369e+00   2.0426020e+00   4.2757599e+00   1.3373872e+00  -3.5000027e+00  -4.1320756e+00  -4.4150240e-01  -3.1111353e+00   5.7890875e+00  -1.2338467e-02  -1.8988678e+00   1.1315908e+00   6.9347474e+00  -3.4578288e+00   2.4002866e+00  -2.2557650e+00  -2.2378009e+00  -2.8742010e-01  -1.0554654e+00   1.8203805e+00   5.8788513e-01   3.7093160e+00   2.5762276e+00   6.6853601e+00   3.5915143e+00  -3.6295522e+00  -2.8205026e+00  -1.0942185e+00  -3.0184527e+00   3.7638249e+00   1.2948196e-01   6.1009871e+00   2.3960595e+00  -3.5975783e+00  -3.2205525e+00  -1.1572068e+00  -2.4375649e+00   3.3769577e-01  -2.2091675e+00   3.1496658e+00  -1.3091543e+00   6.3782460e+00   9.2231136e-01  -3.9246738e+00  -3.9013956e+00  -2.3068636e+00  -3.7626417e+00   2.5208148e+00  -1.8248733e+00   5.4805223e+00   1.2726547e+00  -4.9888065e+00  -4.3033050e+00  -3.6670759e+00  -4.6930717e+00   8.7785476e-01  -2.1093495e+00   2.8789339e+00   2.6138341e-01   1.8342099e+00  -2.8316171e-01   5.7648044e-01   1.3142233e-01  -2.7422665e+00  -2.3385388e-01   3.8016018e+00   5.2707626e+00   1.2261474e-01
  -4.0168441e+00  -2.6133719e+00  -2.5387025e+00  -2.7063165e+00   1.5660235e+00  -1.0283235e+00   5.8823792e+00   2.2357292e+00   4.1843965e+00   1.3963818e+00  -3.5193556e+00  -4.1490481e+00  -4.9266847e-01  -3.1724623e+00   5.6450531e+00   8.9041390e-02  -1.7505577e+00   1.2148752e+00   7.0238711e+00  -3.4720510e+00   2.3239123e+00  -2.1900356e+00  -2.1189826e+00  -2.8064712e-01  -9.8075296e-01   1.8539208e+00   6.6721199e-01   3.7476437e+00   2.6337463e+00   6.7432491e+00   3.7145965e+00  -3.5837229e+00  -2.7637609e+00  -1.0982693e+00  -2.9287823e+00   3.7815995e+00   2.0498769e-01   6.0640871e+00   2.6062924e+00  -3.6075705e+00  -3.1837745e+00  -1.2371891e+00  -2.4710904e+00   2.6343123e-01  -2.2477465e+00   3.1000609e+00  -1.2478922e+00   6.2811486e+00   1.1355119e+00  -3.9548219e+00  -3.8356817e+00  -2.4045835e+00  -3.8539846e+00   2.4277172e+00  -1.8063217e+00   5.3051979e+00   1.3477430e+00  -5.0119322e+00  -4.3394969e+00  -3.7144049e+00  -4.7126196e+00   7.5142376e-01  -2.1835859e+00   2.7136616e+00   2.1650116e-01   1.6644157e+00  -3.3915849e-01   3.6138312e-01   4.3735960e-02  -2.6631110e+00  -1.1810549e-01   3.8425951e+00   5.2986190e+00   5.5839502e-03
  -4.0920366e+00  -2.6258031e+00  -2.5280446e+00  -2.6388158e+00   1.5293296e+00  -9.6343028e-01   5.8323999e+00   2.4394639e+00   4.0758596e+00   1.4740730e+00  -3.5249905e+00  -4.1454519e+00  -5.4758108e-01  -3.1995620e+00   5.4798346e+00   2.3099005e-01  -1.6256262e+00   1.2639013e+00   7.0667525e+00  -3.4720348e+00   2.2455817e+00  -2.1363477e+00  -2.0119556e+00  -2.9411900e-01  -9.2304963e-01   1.8488152e+00   7.2571445e-01   3.7423402e+00   2.6708766e+00   6.7466947e+00   3.8289195e+00  -3.5319866e+00  -2.7030086e+00  -1.1162141e+00  -2.8197857e+00   3.7573713e+00   2.9605234e-01   5.9864469e+00   2.8282534e+00  -3.6042534e+00  -3.1353528e+00  -1.3195379e+00  -2.4875971e+00   1.7843568e-01  -2.2540056e+00   3.0230339e+00  -1.1458649e+00   6.1497799e+00   1.3806892e+00  -3.9687881e+00  -3.7544292e+00  -2.4987964e+00  -3.9148449e+00   2.3249134e+00  -1.7466587e+00   5.1085912e+00   1.4551097e+00  -5.0207662e+00  -4.3542475e+00  -3.7441503e+00  -4.6961125e+00   6.2427127e-01  -2.2174226e+00   2.5463093e+00   1.9854671e-01   1.4991498e+00  -3.7523436e-01   1.6707826e-01  -2.4876827e-02  -2.5846559e+00  -2.5890463e-02   3.8378128e+00   5.3028818e+00  -9.2946329e-02
  -4.1506414e+00  -2.6238050e+00  -2.5198955e+00  -2.5763644e+00   1.4646955e+00  -8.8960042e-01   5.7370792e+00   2.6482054e+00   3.9564143e+00   1.5693526e+00  -3.5179781e+00  -4.1239556e+00  -6.0397687e-01  -3.1951527e+00   5.3001433e+00   4.0807375e-01  -1.5256608e+00   1.2775651e+00   7.0645987e+00  -3.4579805e+00   2.1694046e+00  -2.0957045e+00  -1.9184780e+00  -3.2720962e-01  -8.8331237e-01   1.8053765e+00   7.6176176e-01   3.6941939e+00   2.6862555e+00   6.6978608e+00   3.9318920e+00  -3.4754085e+00  -2.6399073e+00  -1.1483549e+00  -2.6945521e+00   3.6936000e+00   3.9883527e-01   5.8744193e+00   3.0568024e+00  -3.5889517e+00  -3.0773260e+00  -1.4030487e+00  -2.4881326e+00   8.4804510e-02  -2.2293889e+00   2.9223216e+00  -1.0082790e+00   5.9907499e+00   1.6500827e+00  -3.9673561e+00  -3.6605386e+00  -2.5884148e+00  -3.9453105e+00   2.2166861e+00  -1.6508106e+00   4.8990475e+00   1.5895576e+00  -5.0150775e+00  -4.3487567e+00  -3.7554640e+00  -4.6450295e+00   5.0091514e-01  -2.2118863e+00   2.3822170e+00   2.0624539e-01   1.3434816e+00  -3.9169744e-01  -1.5158901e-03  -7.3325540e-02  -2.5089253e+00   4.1496371e-02   3.7875079e+00   5.2859016e+00  -1.7037082e-01
  -4.1911005e+00  -2.6092228e+00  -2.5151414e+00  -2.5212041e+00   1.3741423e+00  -8.0962460e-01   5.6019693e+00   2.8556992e+00   3.8321835e+00   1.6801561e+00  -3.4992818e+00  -4.0875429e+00  -6.5905826e-01  -3.1628593e+00   5.1131755e+00   6.1365516e-01  -1.4513952e+00   1.2560221e+00   7.0189844e+00  -3.4302687e+00   2.0989181e+00  -2.0685967e+00  -1.8399172e+00  -3.7865298e-01  -8.6182766e-01   1.7252145e+00   7.7445502e-01   3.6052590e+00   2.6789282e+00   6.5999623e+00   4.0204640e+00  -3.4150719e+00  -2.5762376e+00  -1.1943685e+00  -2.5567242e+00   3.5940326e+00   5.0877876e-01   5.7348300e+00   3.2857552e+00  -3.5631200e+00  -3.0120212e+00  -1.4861628e+00  -2.4743091e+00  -1.4814899e-02  -2.1763245e+00   2.8025664e+00  -8.4165638e-01   5.8114744e+00   1.9348777e+00  -3.9514712e+00  -3.5570163e+00  -2.6719839e+00  -3.9463328e+00   2.1078065e+00  -1.5248117e+00   4.6851178e+00   1.7448988e+00  -4.9944591e+00  -4.3243536e+00  -3.7474989e+00  -4.5617379e+00   3.8618500e-01  -2.1691824e+00   2.2268310e+00   2.3768581e-01   1.2022719e+00  -3.8937383e-01  -1.4020901e-01  -1.0121112e-01  -2.4378323e+00   8.3597018e-02   3.6932062e+00   5.2496253e+00  -2.2474887e-01
  -4.2120852e+00  -2.5839042e+00  -2.5143963e+00  -2.4753911e+00   1.2606376e+00  -7.2657480e-01   5.4335910e+00   3.0553037e+00   3.7088586e+00   1.8035384e+00  -3.4696902e+00  -4.0393328e+00  -7.0967831e-01  -3.1069635e+00   4.9262753e+00   8.4018240e-01  -1.4027534e+00   1.2006703e+00   6.9318305e+00  -3.3894705e+00   2.0369268e+00  -2.0550255e+00  -1.7772570e+00  -4.4659485e-01  -8.5821994e-01   1.6111860e+00   7.6365862e-01   3.4787608e+00   2.6484004e+00   6.4571095e+00   4.0912949e+00  -3.3520884e+00  -2.5138725e+00  -1.2532773e+00  -2.4103366e+00   3.4635127e+00   6.2081681e-01   5.5746351e+00   3.5081740e+00  -3.5282671e+00  -2.9419676e+00  -1.5669868e+00  -2.4481999e+00  -1.1731007e-01  -2.0981037e+00   2.6690825e+00  -6.5352787e-01   5.6197878e+00   2.2255887e+00  -3.9221658e+00  -3.4468025e+00  -2.7476934e+00  -3.9196190e+00   2.0032862e+00  -1.3754894e+00   4.4751636e+00   1.9142363e+00  -4.9583406e+00  -4.2824072e+00  -3.7194652e+00  -4.4493560e+00   2.8496991e-01  -2.0926103e+00   2.0854639e+00   2.9040987e-01   1.0799694e+00  -3.6953952e-01  -2.4570127e-01  -1.0880734e-01  -2.3731495e+00   1.0078249e-01   3.5576518e+00   5.1955429e+00  -2.5487696e-01
  -4.2125848e+00  -2.5496209e+00  -2.5179880e+00  -2.4407359e+00   1.1279978e+00  -6.4364226e-01   5.2390973e+00   3.2402865e+00   3.5914475e+00   1.9358012e+00  -3.4297846e+00  -3.9824040e+00  -7.5255544e-01  -3.0321296e+00   4.7465851e+00   1.0795245e+00  -1.3789232e+00   1.1140749e+00   6.8053934e+00  -3.3363607e+00   1.9853929e+00  -2.0545414e+00  -1.7311115e+00  -5.2867050e-01  -8.7149013e-01   1.4672848e+00   7.3000073e-01   3.3189523e+00   2.5946784e+00   6.2741339e+00   4.1409523e+00  -3.2876051e+00  -2.4547322e+00  -1.3234584e+00  -2.2596388e+00   3.3077440e+00   7.2961550e-01   5.4005949e+00   3.7167100e+00  -3.4858878e+00  -2.8697954e+00  -1.6433452e+00  -2.4122158e+00  -2.1922738e-01  -1.9987193e+00   2.5275936e+00  -4.5207507e-01   5.4235446e+00   2.5124795e+00  -3.8804839e+00  -3.3326152e+00  -2.8134284e+00  -3.8674968e+00   1.9081072e+00  -1.2101176e+00   4.2769739e+00   2.0902702e+00  -4.9060219e+00  -4.2242544e+00  -3.6707047e+00  -4.3115862e+00   2.0195239e-01  -1.9864262e+00   1.9630458e+00   3.6151626e-01   9.8041754e-01  -3.3383901e-01  -3.1571741e-01  -9.7015450e-02  -2.3164804e+00   9.4208648e-02   3.3847048e+00   5.1246826e+00  -2.6033280e-01
  -4.1919844e+00  -2.5080108e+00  -2.5259616e+00  -2.4187464e+00   9.8074202e-01  -5.6396647e-01   5.0259226e+00   3.4041329e+00   3.4840720e+00   2.0726629e+00  -3.3799326e+00  -3.9196293e+00  -7.8450032e-01  -2.9431226e+00   4.5807088e+00   1.3233332e+00  -1.3784505e+00   9.9983792e-01   6.6422570e+00  -3.2719247e+00   1.9453806e+00  -2.0663039e+00  -1.7017403e+00  -6.2210150e-01  -9.0007903e-01   1.2984759e+00   6.7484264e-01   3.1309298e+00   2.5182894e+00   6.0563901e+00   4.1661385e+00  -3.2228038e+00  -2.4007284e+00  -1.4026904e+00  -2.1089119e+00   3.1330190e+00   8.2983224e-01   5.2189792e+00   3.9039805e+00  -3.4374058e+00  -2.7981266e+00  -1.7128622e+00  -2.3689684e+00  -3.1692906e-01  -1.8826732e+00   2.3839484e+00  -2.4574085e-01   5.2302321e+00   2.7860010e+00  -3.8274061e+00  -3.2168176e+00  -2.8668556e+00  -3.7927582e+00   1.8269482e+00  -1.0360591e+00   4.0974210e+00   2.2656112e+00  -4.8367364e+00  -4.1511456e+00  -3.6007730e+00  -4.1525375e+00   1.4134721e-01  -1.8556609e+00   1.8638828e+00   4.4777368e-01   9.0668229e-01  -2.8419812e-01  -3.4910371e-01  -6.7296464e-02  -2.2692255e+00   6.5741103e-02   3.1791931e+00   5.0376499e+00  -2.4148976e-01
  -4.1501231e+00  -2.4605379e+00  -2.5380959e+00  -2.4105685e+00   8.2390714e-01  -4.9046588e-01   4.8014393e+00   3.5408485e+00   3.3898230e+00   2.2094610e+00  -3.3203087e+00  -3.8535280e+00  -8.0263614e-01  -2.8445363e+00   4.4344144e+00   1.5634070e+00  -1.3993442e+00   8.6242462e-01   6.4453259e+00  -3.1973529e+00   1.9170526e+00  -2.0891468e+00  -1.6890608e+00  -7.2380900e-01  -9.4195091e-01   1.1104854e+00   6.0022027e-01   2.9204164e+00   2.4202836e+00   5.8095536e+00   4.1639123e+00  -3.1588843e+00  -2.3536868e+00  -1.4882392e+00  -1.9622874e+00   2.9459288e+00   9.1637612e-01   5.0353203e+00   4.0629511e+00  -3.3841209e+00  -2.7294581e+00  -1.7730727e+00  -2.3211272e+00  -4.0677523e-01  -1.7547638e+00   2.2438362e+00  -4.2832852e-02   5.0466166e+00   3.0372143e+00  -3.7637915e+00  -3.1013169e+00  -2.9055462e+00  -3.6984959e+00   1.7639268e+00  -8.6041903e-01   3.9421673e+00   2.4330850e+00  -4.7497334e+00  -4.0642104e+00  -3.5095205e+00  -3.9765429e+00   1.0666478e-01  -1.7058949e+00   1.7914422e+00   5.4573965e-01   8.6091245e-01  -2.2273624e-01  -3.4588307e-01  -2.1588445e-02  -2.2325442e+00   1.7852544e-02   2.9467261e+00   4.9347038e+00  -1.9950115e-01
  -4.0873258e+00  -2.4084740e+00  -2.5539310e+00  -2.4169307e+00   6.6282846e-01  -4.2567943e-01   4.5726363e+00   3.6452353e+00   3.3106796e+00   2.3413720e+00  -3.2509344e+00  -3.7861474e+00  -8.0459379e-01  -2.7405503e+00   4.3123767e+00   1.7920339e+00  -1.4391858e+00   7.0695378e-01   6.2178161e+00  -3.1140206e+00   1.8997183e+00  -2.1216464e+00  -1.6926557e+00  -8.3053802e-01  -9.9469154e-01   9.0955152e-01   5.0876005e-01   2.6935251e+00   2.3022144e+00   5.5394237e+00   4.1319048e+00  -3.0970340e+00  -2.3152554e+00  -1.5769804e+00  -1.8235760e+00   2.7530670e+00   9.8465480e-01   4.8542258e+00   4.1872995e+00  -3.3271721e+00  -2.6660447e+00  -1.8215585e+00  -2.2712751e+00  -4.8532139e-01  -1.6198669e+00   2.1125154e+00   1.4885737e-01   4.8784382e+00   3.2581763e+00  -3.6903432e+00  -2.9875033e+00  -2.9271257e+00  -3.5879424e+00   1.7223716e+00  -6.8973218e-01   3.8154433e+00   2.5860135e+00  -4.6443799e+00  -3.9644406e+00  -3.3971670e+00  -3.7879870e+00   1.0051395e-01  -1.5430064e+00   1.7481744e+00   6.5188028e-01   8.4424068e-01  -1.5168427e-01  -3.0726294e-01   3.7785962e-02  -2.2073119e+00  -4.6500429e-02   2.6934814e+00   4.8158600e+00  -1.3625501e-01
  -4.0044107e+00  -2.3528988e+00  -2.5728044e+00  -2.4380927e+00   5.0289901e-01  -3.7163083e-01   4.3458367e+00   3.7131262e+00   3.2474909e+00   2.4636395e+00  -3.1717357e+00  -3.7189741e+00  -7.8867166e-01  -2.6347303e+00   4.2179881e+00   2.0022943e+00  -1.4952331e+00   5.3896649e-01   5.9632421e+00  -3.0234480e+00   1.8919301e+00  -2.1621909e+00  -1.7117744e+00  -9.3898551e-01  -1.0556147e+00   7.0215459e-01   4.0357398e-01   2.4565139e+00   2.1661005e+00   5.2517329e+00   4.0685029e+00  -3.0383794e+00  -2.2868032e+00  -1.6655491e+00  -1.6961121e+00   2.5607441e+00   1.0307938e+00   4.6792603e+00   4.2717371e+00  -3.2675092e+00  -2.6097862e+00  -1.8560974e+00  -2.2217743e+00  -5.4951863e-01  -1.4827218e+00   1.9945677e+00   3.2239516e-01   4.7301755e+00   3.4422627e+00  -3.6075992e+00  -2.8762321e+00  -2.9294433e+00  -3.4643182e+00   1.7046383e+00  -5.2970080e-01   3.7199068e+00   2.7184606e+00  -4.5202613e+00  -3.8526930e+00  -3.2643616e+00  -3.5911512e+00   1.2445458e-01  -1.3729033e+00   1.7353909e+00   7.6268693e-01   8.5673280e-01  -7.3312803e-02  -2.3559241e-01   1.0821600e-01  -2.1940751e+00  -1.2401454e-01   2.4259730e+00   4.6810146e+00  -5.4299219e-02
  -3.9026662e+00  -2.2947177e+00  -2.5938932e+00  -2.4738013e+00   3.4932104e-01  -3.2972249e-01   4.1264723e+00   3.7415665e+00   3.2000273e+00   2.5717946e+00  -3.0826105e+00  -3.6528884e+00  -7.5394926e-01  -2.5298845e+00   4.1532320e+00   2.1883060e+00  -1.5645187e+00   3.6418310e-01   5.6853975e+00  -2.9272448e+00   1.8916216e+00  -2.2090439e+00  -1.7453320e+00  -1.0459277e+00  -1.1218721e+00   4.9473908e-01   2.8813896e-01   2.2155460e+00   2.0143710e+00   4.9519876e+00   3.9729935e+00  -2.9839319e+00  -2.2693178e+00  -1.7505127e+00  -1.5826239e+00   2.3747264e+00   1.0518160e+00   4.5129012e+00   4.3122743e+00  -3.2058820e+00  -2.5621263e+00  -1.8748201e+00  -2.1746463e+00  -5.9690210e-01  -1.3477351e+00   1.8936931e+00   4.7198453e-01   4.6048840e+00   3.5844120e+00  -3.5159542e+00  -2.7678510e+00  -2.9107465e+00  -3.3307024e+00   1.7119766e+00  -3.8499603e-01   3.6565918e+00   2.8254322e+00  -4.3772923e+00  -3.7297093e+00  -3.1122266e+00  -3.3900849e+00   1.7890707e-01  -1.2012598e+00   1.7532002e+00   8.7478629e-01   8.9738813e-01   1.0128286e-02  -1.3426802e-01   1.8689981e-01  -2.1930090e+00  -2.1118364e-01   2.1508134e+00   4.5300778e+00   4.3260817e-02
  -3.7838123e+00  -2.2346885e+00  -2.6162605e+00  -2.5232591e+00   2.0686452e-01  -3.0066677e-01   3.9189232e+00   3.7289288e+00   3.1670864e+00   2.6618607e+00  -2.9835021e+00  -3.5881579e+00  -7.0035287e-01  -2.4279821e+00   4.1186311e+00   2.3454020e+00  -1.6439366e+00   1.8826358e-01   5.3883317e+00  -2.8270418e+00   1.8962778e+00  -2.2604022e+00  -1.7919062e+00  -1.1483390e+00  -1.1905626e+00   2.9344241e-01   1.6616501e-01   1.9764683e+00   1.8497939e+00   4.6453436e+00   3.8456581e+00  -2.9345293e+00  -2.2633106e+00  -1.8285523e+00  -1.4851305e+00   2.2000156e+00   1.0457717e+00   4.3565705e+00   4.3064029e+00  -3.1428427e+00  -2.5239670e+00  -1.8763594e+00  -2.1314730e+00  -6.2575360e-01  -1.2188120e+00   1.8125549e+00   5.9317736e-01   4.5041201e+00   3.6812780e+00  -3.4157016e+00  -2.6622712e+00  -2.8698468e+00  -3.1899283e+00   1.7444535e+00  -2.5913199e-01   3.6249469e+00   2.9030302e+00  -4.2158086e+00  -3.5961501e+00  -2.9423821e+00  -3.1885032e+00   2.6311974e-01  -1.0332689e+00   1.8005071e+00   9.8504017e-01   9.6419172e-01   9.6460503e-02  -7.5895368e-03   2.7094070e-01  -2.2038831e+00  -3.0444260e-01   1.8744831e+00   4.3631118e+00   1.5289019e-01
  -3.6499408e+00  -2.1734510e+00  -2.6389020e+00  -2.5851105e+00   7.9647954e-02  -2.8445799e-01   3.7264254e+00   3.6749625e+00   3.1466562e+00   2.7305324e+00  -2.8744760e+00  -3.5244754e+00  -6.2867362e-01  -2.3301371e+00   4.1132700e+00   2.4702379e+00  -1.7303213e+00   1.6580279e-02   5.0763223e+00  -2.7244161e+00   1.9031301e+00  -2.3144479e+00  -1.8497414e+00  -1.2434991e+00  -1.2588360e+00   1.0384648e-01   4.1457499e-02   1.7446176e+00   1.6753950e+00   4.3365137e+00   3.6878127e+00  -2.8907831e+00  -2.2687448e+00  -1.8966432e+00  -1.4048758e+00   2.0406761e+00   1.0118163e+00   4.2107346e+00   4.2532036e+00  -3.0787657e+00  -2.4956098e+00  -1.8599787e+00  -2.0933269e+00  -6.3522536e-01  -1.0992237e+00   1.7526802e+00   6.8300098e-01   4.4279458e+00   3.7312927e+00  -3.3070939e+00  -2.5590733e+00  -2.8062664e+00  -3.0445083e+00   1.8009338e+00  -1.5441400e-01   3.6229569e+00   2.9485499e+00  -4.0366414e+00  -3.4526449e+00  -2.7569492e+00  -2.9897132e+00   3.7519210e-01  -8.7343193e-01   1.8750717e+00   1.0906326e+00   1.0542137e+00   1.8361872e-01   1.3942712e-01   3.5744029e-01  -2.2260411e+00  -4.0030510e-01   1.6031162e+00   4.1804621e+00   2.7077305e-01
  -3.5034479e+00  -2.1115521e+00  -2.6607908e+00  -2.6574479e+00  -2.9044166e-02  -2.8038730e-01   3.5510493e+00   3.5807749e+00   3.1361118e+00   2.7753161e+00  -2.7557889e+00  -3.4610366e+00  -5.4054273e-01  -2.2366547e+00   4.1348806e+00   2.5608312e+00  -1.8205173e+00  -1.4598526e-01   4.7538401e+00  -2.6208199e+00   1.9093600e+00  -2.3693928e+00  -1.9167609e+00  -1.3290796e+00  -1.3239885e+00  -6.9236651e-02  -8.2220271e-02   1.5246631e+00   1.4943682e+00   4.0297152e+00   3.5017921e+00  -2.8530368e+00  -2.2849945e+00  -1.9522189e+00  -1.3422977e+00   1.8997165e+00   9.5023154e-01   4.0750581e+00   4.1533629e+00  -3.0138787e+00  -2.4767240e+00  -1.8256673e+00  -2.0607299e+00  -6.2541295e-01  -9.9151481e-01   1.7144230e+00   7.4000298e-01   4.3750144e+00   3.7346336e+00  -3.1904105e+00  -2.4576377e+00  -2.7203440e+00  -2.8965920e+00   1.8791216e+00  -7.1957365e-02   3.6473328e+00   2.9605270e+00  -3.8411669e+00  -3.2998477e+00  -2.5585338e+00  -2.7965661e+00   5.1214896e-01  -7.2539384e-01   1.9736224e+00   1.1891422e+00   1.1637504e+00   2.6968931e-01   3.0127250e-01   4.4358872e-01  -2.2583982e+00  -4.9548854e-01   1.3423127e+00   3.9828764e+00   3.9297600e-01
  -3.3469581e+00  -2.0494623e+00  -2.6809163e+00  -2.7378449e+00  -1.1689719e-01  -2.8709765e-01   3.3937407e+00   3.4487496e+00   3.1324392e+00   2.7946344e+00  -2.6279485e+00  -3.3966508e+00  -4.3836876e-01  -2.1471286e+00   4.1799870e+00   2.6165359e+00  -1.9114417e+00  -2.9521366e-01   4.4255057e+00  -2.5175192e+00   1.9123009e+00  -2.4235146e+00  -1.9905921e+00  -1.4032105e+00  -1.3835468e+00  -2.2193309e-01  -2.0128026e-01   1.3204887e+00   1.3099826e+00   3.7286551e+00   3.2908774e+00  -2.8213391e+00  -2.3108377e+00  -1.9933097e+00  -1.2970354e+00   1.7790330e+00   8.6239378e-01   3.9485994e+00   4.0091105e+00  -2.9483025e+00  -2.4663527e+00  -1.7741933e+00  -2.0336487e+00  -5.9737142e-01  -8.9745351e-01   1.6969860e+00   7.6421456e-01   4.3427239e+00   3.6931165e+00  -3.0660281e+00  -2.3572864e+00  -2.6132943e+00  -2.7479515e+00   1.9756553e+00  -1.1769617e-02   3.6937528e+00   2.9387279e+00  -3.6313181e+00  -3.1384997e+00  -2.3501880e+00  -2.6114313e+00   6.7005829e-01  -5.9183409e-01   2.0920112e+00   1.2785962e+00   1.2884958e+00   3.5294584e-01   4.7218756e-01   5.2674941e-01  -2.2994609e+00  -5.8702167e-01   1.0969832e+00   3.7715974e+00   5.1561669e-01
  -3.1832469e+00  -1.9875772e+00  -2.6983171e+00  -2.8234129e+00  -1.8264715e-01  -3.0267528e-01   3.2544159e+00   3.2824101e+00   3.1324610e+00   2.7878775e+00  -2.4917551e+00  -3.3298793e+00  -3.2524446e-01  -2.0605827e+00   4.2440962e+00   2.6379675e+00  -2.0001417e+00  -4.2768005e-01   4.0960354e+00  -2.4155472e+00   1.9096207e+00  -2.4751888e+00  -2.0686088e+00  -1.4645206e+00  -1.4353388e+00  -3.5142318e-01  -3.1243256e-01   1.1351189e+00   1.1254878e+00   3.4365379e+00   3.0591795e+00  -2.7954340e+00  -2.3444887e+00  -2.0186432e+00  -1.2679735e+00   1.6794052e+00   7.5069269e-01   3.8300232e+00   3.8240799e+00  -2.8820925e+00  -2.4629543e+00  -1.7071026e+00  -2.0115221e+00  -5.5307154e-01  -8.1802324e-01   1.6984994e+00   7.5704380e-01   4.3274250e+00   3.6100163e+00  -2.9344860e+00  -2.2574182e+00  -2.4872113e+00  -2.5999938e+00   2.0862543e+00   2.7115783e-02   3.7571353e+00   2.8840951e+00  -3.4095626e+00  -2.9694887e+00  -2.1353508e+00  -2.4361921e+00   8.4418651e-01  -4.7441874e-01   2.2254006e+00   1.3575063e+00   1.4237347e+00   4.3188330e-01   6.4641543e-01   6.0453679e-01  -2.3473678e+00  -6.7233018e-01   8.7123349e-01   3.5484256e+00   6.3502809e-01
  -3.0151614e+00  -1.9262110e+00  -2.7121040e+00  -2.9108859e+00  -2.2610295e-01  -3.2477153e-01   3.1320990e+00   3.0862392e+00   3.1330565e+00   2.7554086e+00  -2.3483223e+00  -3.2591869e+00  -2.0482600e-01  -1.9756385e+00   4.3219317e+00   2.6268800e+00  -2.0838467e+00  -5.4084325e-01   3.7701720e+00  -2.3156773e+00   1.8994758e+00  -2.5229102e+00  -2.1479865e+00  -1.5121530e+00  -1.4775479e+00  -4.5600081e-01  -4.1279370e-01   9.7068512e-01   9.4402438e-01   3.1560947e+00   2.8114747e+00  -2.7747661e+00  -2.3836685e+00  -2.0277034e+00  -1.2533177e+00   1.6005489e+00   6.1840736e-01   3.7178148e+00   3.6031073e+00  -2.8152767e+00  -2.4644810e+00  -1.6266681e+00  -1.9933208e+00  -4.9529779e-01  -7.5345314e-01   1.7161537e+00   7.2110712e-01   4.3246750e+00   3.4898390e+00  -2.7965399e+00  -2.1576253e+00  -2.3450128e+00  -2.4537946e+00   2.2059084e+00   4.6466938e-02   3.8319234e+00   2.7986420e+00  -3.1788427e+00  -2.7939023e+00  -1.9177679e+00  -2.2722548e+00   1.0291825e+00  -3.7381435e-01   2.3684717e+00   1.4248835e+00   1.5645447e+00   5.0524961e-01   8.1844437e-01   6.7488396e-01  -2.3999506e+00  -7.4929810e-01   6.6828471e-01   3.3157390e+00   7.4790704e-01
  -2.8455431e+00  -1.8655804e+00  -2.7214744e+00  -2.9967234e+00  -2.4811094e-01  -3.5074615e-01   3.0250862e+00   2.8654635e+00   3.1313508e+00   2.6985200e+00  -2.1990716e+00  -3.1830933e+00  -8.1193198e-02  -1.8906991e+00   4.4076789e+00   2.5860117e+00  -2.1600148e+00  -6.3308912e-01   3.4525969e+00  -2.2184152e+00   1.8806219e+00  -2.5653104e+00  -2.2257735e+00  -1.5457539e+00  -1.5087510e+00  -5.3507566e-01  -4.9997579e-01   8.2843090e-01   7.6854087e-01   2.8896170e+00   2.5530143e+00  -2.7585003e+00  -2.4257018e+00  -2.0207400e+00  -1.2507002e+00   1.5412135e+00   4.6954799e-01   3.6104725e+00   3.3519857e+00  -2.7478847e+00  -2.4684865e+00  -1.5357838e+00  -1.9776349e+00  -4.2749690e-01  -7.0328306e-01   1.7463737e+00   6.6001535e-01   4.3295138e+00   3.3380583e+00  -2.6531980e+00  -2.0577747e+00  -2.1903321e+00  -2.3101461e+00   2.3291040e+00   4.8655997e-02   3.9123614e+00   2.6853145e+00  -2.9424812e+00  -2.6130659e+00  -1.7013887e+00  -2.1205718e+00   1.2192827e+00  -2.8976118e-01   2.5156408e+00   1.4802304e+00   1.7059963e+00   5.7207180e-01   9.8322702e-01   7.3609687e-01  -2.4548092e+00  -8.1630289e-01   4.9043650e-01   3.0764707e+00   8.5143752e-01
  -2.6771516e+00  -1.8057893e+00  -2.7257189e+00  -3.0772313e+00  -2.5046533e-01  -3.7782157e-01   2.9311267e+00   2.6258191e+00   3.1248699e+00   2.6193403e+00  -2.0457014e+00  -3.1003150e+00   4.1308521e-02  -1.8041338e+00   4.4952532e+00   2.5189034e+00  -2.2263736e+00  -7.0372772e-01   3.1478296e+00  -2.1240102e+00   1.8524772e+00  -2.6011661e+00  -2.2989706e+00  -1.5654394e+00  -1.5279381e+00  -5.8912033e-01  -5.7215261e-01   7.0875084e-01   6.0172015e-01   2.6389912e+00   2.2893098e+00  -2.7455543e+00  -2.4676370e+00  -1.9987335e+00  -1.2573031e+00   1.4993192e+00   3.0867135e-01   3.5066682e+00   3.0771857e+00  -2.6799642e+00  -2.4722561e+00  -1.4378171e+00  -1.9627820e+00  -3.5358644e-01  -6.6645682e-01   1.7850255e+00   5.7812750e-01   4.3367506e+00   3.1608296e+00  -2.5057348e+00  -1.9580502e+00  -2.0273637e+00  -2.1696109e+00   2.4500721e+00   3.6450981e-02   3.9927541e+00   2.5478135e+00  -2.7040631e+00  -2.4285614e+00  -1.4902456e+00  -1.9816731e+00   1.4085270e+00  -2.2119892e-01   2.6612772e+00   1.5235119e+00   1.8433424e+00   6.3167274e-01   1.1363629e+00   7.8689176e-01  -2.5093991e+00  -8.7222326e-01   3.3906543e-01   2.8340407e+00   9.4338018e-01
  -2.5125910e+00  -1.7468179e+00  -2.7242211e+00  -3.1486908e+00  -2.3577148e-01  -4.0324098e-01   2.8476075e+00   2.3733114e+00   3.1116475e+00   2.5207054e+00  -1.8901316e+00  -3.0098830e+00   1.5823978e-01  -1.7144538e+00   4.5785598e+00   2.4296993e+00  -2.2809554e+00  -7.5294500e-01   2.8601069e+00  -2.0324808e+00   1.8151322e+00  -2.6294046e+00  -2.3646146e+00  -1.5717378e+00  -1.5345139e+00  -6.1956787e-01  -6.2809926e-01   6.1125916e-01   4.4592005e-01   2.4057256e+00   2.0259136e+00  -2.7346397e+00  -2.5063811e+00  -1.9633146e+00  -1.2699989e+00   1.4721221e+00   1.4068169e-01   3.4053611e+00   2.7855627e+00  -2.6115857e+00  -2.4729470e+00  -1.3364278e+00  -1.9469276e+00  -2.7773851e-01  -6.4143735e-01   1.8276450e+00   4.8028845e-01   4.3412427e+00   2.9647016e+00  -2.3556805e+00  -1.8589502e+00  -1.8606760e+00  -2.0325785e+00   2.5630490e+00   1.2809217e-02   4.0676922e+00   2.3904056e+00  -2.4672976e+00  -2.2422188e+00  -1.2883161e+00  -1.8557058e+00   1.5909805e+00  -1.6643572e-01   2.7999131e+00   1.5551049e+00   1.9721860e+00   6.8367535e-01   1.2742330e+00   8.2641447e-01  -2.5611232e+00  -9.1642088e-01   2.1465850e-01   2.5922436e+00   1.0221225e+00
  -2.3542397e+00  -1.6885244e+00  -2.7164533e+00  -3.2074883e+00  -2.0727014e-01  -4.2441773e-01   2.7717297e+00   2.1139772e+00   3.0902808e+00   2.4059944e+00  -1.7344299e+00  -2.9112251e+00   2.6524902e-01  -1.6204684e+00   4.6517393e+00   2.3229368e+00  -2.3221228e+00  -7.8171354e-01   2.5932567e+00  -1.9436529e+00   1.7693077e+00  -2.6491048e+00  -2.4198635e+00  -1.5655184e+00  -1.5282808e+00  -6.2866711e-01  -6.6720330e-01   5.3488136e-01   3.0312854e-01   2.1909656e+00   1.7682013e+00  -2.7243123e+00  -2.5388339e+00  -1.9166467e+00  -1.2854948e+00   1.4564016e+00  -2.9375078e-02   3.3058612e+00   2.4840677e+00  -2.5428369e+00  -2.4677303e+00  -1.2353683e+00  -1.9282100e+00  -2.0415282e-01  -6.2633657e-01   1.8696742e+00   3.7156535e-01   4.3381526e+00   2.7563324e+00  -2.2047799e+00  -1.7612479e+00  -1.6950075e+00  -1.8993175e+00   2.6625304e+00  -1.9315602e-02   4.1322396e+00   2.2177121e+00  -2.2358742e+00  -2.0560832e+00  -1.0993765e+00  -1.7424815e+00   1.7609474e+00  -1.2334704e-01   2.9264383e+00   1.5757298e+00   2.0886204e+00   7.2799099e-01   1.3940811e+00   8.5423959e-01  -2.6074245e+00  -9.4869923e-01   1.1687744e-01   2.3550970e+00   1.0866880e+00
  -2.2041859e+00  -1.6306601e+00  -2.7019724e+00  -3.2502403e+00  -1.6863428e-01  -4.3906616e-01   2.7006736e+00   1.8536665e+00   3.0599385e+00   2.2789467e+00  -1.5807251e+00  -2.8042135e+00   3.5825445e-01  -1.5214114e+00   4.7093940e+00   2.2033329e+00  -2.3485865e+00  -7.9166768e-01   2.3505679e+00  -1.8572039e+00   1.7162642e+00  -2.6594963e+00  -2.4620785e+00  -1.5479044e+00  -1.5094064e+00  -6.1930482e-01  -6.8944691e-01   4.7796537e-01   1.7493685e-01   1.9954994e+00   1.5211726e+00  -2.7130272e+00  -2.5620212e+00  -1.8612794e+00  -1.3004779e+00   1.4486573e+00  -1.9651292e-01   3.2078433e+00   2.1794737e+00  -2.4738082e+00  -2.4539220e+00  -1.1382800e+00  -1.9048595e+00  -1.3683401e-01  -6.1905049e-01   1.9066909e+00   2.5699569e-01   4.3231683e+00   2.5422261e+00  -2.0549254e+00  -1.6659193e+00  -1.5350551e+00  -1.7700181e+00   2.7435101e+00  -5.7142955e-02   4.1820775e+00   2.0345061e+00  -2.0133228e+00  -1.8723532e+00  -9.2685436e-01  -1.6415281e+00   1.9131718e+00  -8.9590293e-02   3.0362695e+00   1.5863669e+00   2.1893347e+00   7.6479073e-01   1.4940365e+00   8.7034990e-01  -2.6458733e+00  -9.6924351e-01   4.4649917e-02   2.1266690e+00   1.1367043e+00
  -2.0641665e+00  -1.5729011e+00  -2.6804135e+00  -3.2739055e+00  -1.2374829e-01  -4.4530891e-01   2.6317432e+00   1.5978476e+00   3.0203178e+00   2.1434662e+00  -1.4311144e+00  -2.6891687e+00   4.3362452e-01  -1.4170315e+00   4.7467706e+00   2.0755770e+00  -2.3594153e+00  -7.8495066e-01   2.1346691e+00  -1.7727103e+00   1.6576704e+00  -2.6599567e+00  -2.4888942e+00  -1.5201807e+00  -1.4783769e+00  -5.9480534e-01  -6.9536052e-01   4.3840648e-01   6.2530774e-02   1.8197534e+00   1.2892780e+00  -2.6991978e+00  -2.5732143e+00  -1.7999815e+00  -1.3117521e+00   1.4453094e+00  -3.5599468e-01   3.1113141e+00   1.8781300e+00  -2.4045756e+00  -2.4290967e+00  -1.0484993e+00  -1.8753045e+00  -7.9386574e-02  -6.1739300e-01   1.9346256e+00   1.4136173e-01   4.2926819e+00   2.3284967e+00  -1.9080660e+00  -1.5740521e+00  -1.3852729e+00  -1.6448271e+00   2.8016853e+00  -9.8203760e-02   4.2135995e+00   1.8455119e+00  -1.8028861e+00  -1.6932965e+00  -7.7368890e-01  -1.5521471e+00   2.0430117e+00  -6.2818390e-02   3.1254888e+00   1.5881639e+00   2.2716796e+00   7.9446157e-01   1.5730827e+00   8.7509759e-01  -2.6742461e+00  -9.7854696e-01  -3.7169275e-03   1.9108822e+00   1.1723340e+00
  -1.9355198e+00  -1.5148923e+00  -2.6514855e+00  -3.2758804e+00  -7.6482556e-02  -4.4175102e-01   2.5624895e+00   1.3514505e+00   2.9715647e+00   2.0034296e+00  -1.2875719e+00  -2.5668307e+00   4.8834560e-01  -1.3076408e+00   4.7599115e+00   1.9441378e+00  -2.3540354e+00  -7.6404449e-01   1.9474244e+00  -1.6896942e+00   1.5954431e+00  -2.6500111e+00  -2.4982815e+00  -1.4836983e+00  -1.4359389e+00  -5.5871978e-01  -6.8595173e-01   4.1378186e-01  -3.3299945e-02   1.6637878e+00   1.0762838e+00  -2.6812558e+00  -2.5700345e+00  -1.7355634e+00  -1.3163610e+00   1.4428925e+00  -5.0349929e-01   3.0165424e+00   1.5857554e+00  -2.3351834e+00  -2.3911794e+00  -9.6888616e-01  -1.8382566e+00  -3.4837387e-02  -6.1921789e-01   1.9499485e+00   2.9000737e-02   4.2439122e+00   2.1206684e+00  -1.7661004e+00  -1.4867468e+00  -1.2496840e+00  -1.5238724e+00   2.8336198e+00  -1.4044168e-01   4.2239599e+00   1.6552263e+00  -1.6074140e+00  -1.5211522e+00  -6.4221146e-01  -1.4734741e+00   2.1465826e+00  -4.0877781e-02   3.1909434e+00   1.5823388e+00   2.3336947e+00   8.1754831e-01   1.6309757e+00   8.6914889e-01  -2.6905935e+00  -9.7733190e-01  -3.0405841e-02   1.7113244e+00   1.1941776e+00
  -1.8191518e+00  -1.4563009e+00  -2.6149715e+00  -3.2540763e+00  -3.0474235e-02  -4.2751937e-01   2.4908101e+00   1.1187474e+00   2.9141628e+00   1.8625007e+00  -1.1518666e+00  -2.4382981e+00   5.2016849e-01  -1.1941183e+00   4.7457468e+00   1.8130919e+00  -2.3322247e+00  -7.3159229e-01   1.7898590e+00  -1.6076675e+00   1.5315694e+00  -2.6293314e+00  -2.4885996e+00  -1.4397864e+00  -1.3830367e+00  -5.1461618e-01  -6.6261285e-01   4.0149016e-01  -1.1213510e-01   1.5272943e+00   8.8517762e-01  -2.6577111e+00  -2.5505346e+00  -1.6707037e+00  -1.3116961e+00   1.4382364e+00  -6.3526111e-01   2.9239632e+00   1.3072762e+00  -2.2656320e+00  -2.3385130e+00  -9.0168386e-01  -1.7927743e+00  -5.4947625e-03  -6.2252336e-01   1.9498247e+00  -7.6339771e-02   4.1749741e+00   1.9235203e+00  -1.6307634e+00  -1.4050182e+00  -1.1317176e+00  -1.4072784e+00   2.8368572e+00  -1.8227403e-01   4.2110779e+00   1.4677601e+00  -1.4292845e+00  -1.3580266e+00  -5.3405445e-01  -1.4045411e+00   2.2208611e+00  -2.1976282e-02   3.2303008e+00   1.5700872e+00   2.3740932e+00   8.3468593e-01   1.6681220e+00   8.5341550e-01  -2.6932958e+00  -9.6647029e-01  -3.7946214e-02   1.5310666e+00   1.2031521e+00
  -1.7155208e+00  -1.3968719e+00  -2.5707275e+00  -3.2069756e+00   1.1073110e-02  -4.0226448e-01   2.4150266e+00   9.0327668e-01   2.8488067e+00   1.7239705e+00  -1.0254944e+00  -2.3049494e+00   5.2772415e-01  -1.0778683e+00   4.7021498e+00   1.6859852e+00  -2.2940947e+00  -6.9022524e-01   1.6621217e+00  -1.5261708e+00   1.4679266e+00  -2.5977377e+00  -2.4586340e+00  -1.3896733e+00  -1.3207462e+00  -4.6588206e-01  -6.2701392e-01   3.9889038e-01  -1.7388332e-01   1.4096056e+00   7.1812058e-01  -2.6272076e+00  -2.5132624e+00  -1.6077859e+00  -1.2955824e+00   1.4286264e+00  -7.4817502e-01   2.8340682e+00   1.0467104e+00  -2.1958729e+00  -2.2699042e+00  -8.4841949e-01  -1.7382966e+00   7.1506477e-03  -6.2553179e-01   1.9322287e+00  -1.7159736e-01   4.0848969e+00   1.7409737e+00  -1.5035213e+00  -1.3297092e+00  -1.0340733e+00  -1.2951740e+00   2.8099829e+00  -2.2261286e-01   4.1736020e+00   1.2867087e+00  -1.2703537e+00  -1.2057960e+00  -4.5009720e-01  -1.3443378e+00   2.2637457e+00  -4.8109913e-03   3.2420589e+00   1.5524942e+00   2.3922135e+00   8.4652627e-01   1.6854283e+00   8.2897580e-01  -2.6811043e+00  -9.4691229e-01  -2.9064956e-02   1.3725100e+00   1.2003591e+00
  -1.6246460e+00  -1.3364784e+00  -2.5186867e+00  -3.1336698e+00   4.5560643e-02  -3.6612936e-01   2.3339373e+00   7.0780961e-01   2.7762719e+00   1.5906216e+00  -9.0962942e-01  -2.1683568e+00   5.1060204e-01  -9.6073886e-01   4.6279369e+00   1.5657297e+00  -2.2400669e+00  -6.4240320e-01   1.5634893e+00  -1.4448074e+00   1.4061162e+00  -2.5551976e+00  -2.4076275e+00  -1.3344238e+00  -1.2502113e+00  -4.1554959e-01  -5.8098670e-01   4.0343718e-01  -2.1872957e-01   1.3097206e+00   5.7644443e-01  -2.5885777e+00  -2.4572977e+00  -1.5487594e+00  -1.2663433e+00   1.4119376e+00  -8.3986421e-01   2.7472983e+00   8.0710523e-01  -2.1258132e+00  -2.1846508e+00  -8.0984594e-01  -1.6746532e+00   2.4797166e-03  -6.2674184e-01   1.8960169e+00  -2.5443717e-01   3.9735900e+00   1.5760315e+00  -1.3854848e+00  -1.2614187e+00  -9.5861860e-01  -1.1876964e+00   2.7526310e+00  -2.6084753e-01   4.1108428e+00   1.1150510e+00  -1.1319336e+00  -1.0660265e+00  -3.9045282e-01  -1.2918719e+00   2.2740742e+00   1.1352286e-02   3.2255100e+00   1.5304609e+00   2.3879381e+00   8.5366462e-01   1.6841358e+00   7.9699061e-01  -2.6531703e+00  -9.1962476e-01  -6.5366780e-03   1.2372693e+00   1.1869509e+00
  -1.5461369e+00  -1.2751614e+00  -2.4588666e+00  -3.0338777e+00   7.1126059e-02  -3.1968622e-01   2.2468507e+00   5.3435655e-01   2.6972920e+00   1.4646281e+00  -8.0509620e-01  -2.0301970e+00   4.6938248e-01  -8.4490375e-01   4.5228288e+00   1.4545429e+00  -2.1708425e+00  -5.9027814e-01   1.4924193e+00  -1.3632727e+00   1.3473221e+00  -2.5018275e+00  -2.3352960e+00  -1.2748958e+00  -1.1725855e+00  -3.6615126e-01  -5.2640693e-01   4.1280623e-01  -2.4707596e-01   1.2263493e+00   4.6069057e-01  -2.5408900e+00  -2.3822740e+00  -1.4950309e+00  -1.2228392e+00   1.3867361e+00  -9.0870886e-01   2.6639483e+00   5.9052045e-01  -2.0553306e+00  -2.0825518e+00  -7.8593014e-01  -1.6020489e+00  -1.9247696e-02  -6.2495117e-01   1.8409557e+00  -3.2324581e-01   3.8417670e+00   1.4307613e+00  -1.2773509e+00  -1.2004512e+00  -9.0632372e-01  -1.0849896e+00   2.6654434e+00  -2.9679577e-01   4.0226857e+00   9.5507987e-01  -1.0147967e+00  -9.3991833e-01  -3.5449760e-01  -1.2462214e+00   2.2515985e+00   2.6649788e-02   3.1806669e+00   1.5046471e+00   2.3615937e+00   8.5657044e-01   1.6656539e+00   7.5861724e-01  -2.6090596e+00  -8.8554375e-01   2.6959315e-02   1.1261010e+00   1.1640048e+00
  -1.4792426e+00  -1.2131551e+00  -2.3913749e+00  -2.9079448e+00   8.6728562e-02  -2.6384938e-01   2.1535968e+00   3.8420677e-01   2.6124598e+00   1.3474927e+00  -7.1236432e-01  -1.8921740e+00   4.0561711e-01  -7.3272050e-01   4.3873748e+00   1.3539303e+00  -2.0873619e+00  -5.3558624e-01   1.4466442e+00  -1.2813776e+00   1.2922095e+00  -2.4378889e+00  -2.2418342e+00  -1.2117177e+00  -1.0889811e+00  -3.1961287e-01  -4.6508152e-01   4.2500364e-01  -2.5947893e-01   1.1579758e+00   3.7068450e-01  -2.4834894e+00  -2.2883736e+00  -1.4473956e+00  -1.1644839e+00   1.3523447e+00  -9.5383752e-01   2.5840961e+00   3.9805948e-01  -1.9842955e+00  -1.9639052e+00  -7.7588469e-01  -1.5210281e+00  -5.6931030e-02  -6.1925185e-01   1.7677023e+00  -3.7708128e-01   3.6908378e+00   1.3063237e+00  -1.1793812e+00  -1.1467901e+00  -8.7723810e-01  -9.8720277e-01   2.5499837e+00  -3.3062864e-01   3.9094938e+00   8.0836188e-01  -9.1919840e-01  -8.2827867e-01  -3.4093917e-01  -1.2065786e+00   2.1969208e+00   4.0640313e-02   3.1081540e+00   1.4754310e+00   2.3138377e+00   8.5552704e-01   1.6314050e+00   7.1492767e-01  -2.5487553e+00  -8.4554017e-01   6.8969060e-02   1.0388819e+00   1.1324150e+00
  -1.4229160e+00  -1.1508956e+00  -2.3164198e+00  -2.7568290e+00   9.2182539e-02  -1.9977353e-01   2.0545159e+00   2.5799527e-01   2.5221517e+00   1.2400235e+00  -6.3156352e-01  -1.7559563e+00   3.2175496e-01  -6.2656925e-01   4.2228441e+00   1.2647067e+00  -1.9907573e+00  -4.7957311e-01   1.4233052e+00  -1.1990692e+00   1.2408686e+00  -2.3637810e+00  -2.1279082e+00  -1.1452868e+00  -1.0004279e+00  -2.7718673e-01  -3.9864681e-01   4.3845656e-01  -2.5658832e-01   1.1029372e+00   3.0563750e-01  -2.4160266e+00  -2.1763081e+00  -1.4060104e+00  -1.0912373e+00   1.3088660e+00  -9.7508452e-01   2.5075596e+00   2.2993972e-01  -1.9125972e+00  -1.8294937e+00  -7.7823988e-01  -1.4324250e+00  -1.0870991e-01  -6.0900233e-01   1.6777461e+00  -4.1558669e-01   3.5227733e+00   1.2030355e+00  -1.0914187e+00  -1.1000976e+00  -8.7050865e-01  -8.9448616e-01   2.4086144e+00  -3.6277852e-01   3.7720070e+00   6.7572578e-01  -8.4491864e-01  -7.3152409e-01  -3.4791896e-01  -1.1722848e+00   2.1113954e+00   5.2369914e-02   3.0090783e+00   1.4428898e+00   2.2455416e+00   8.5058429e-01   1.5826898e+00   6.6683468e-01  -2.4726460e+00  -8.0039701e-01   1.1737391e-01   9.7463610e-01   1.0928080e+00
  -1.3758857e+00  -1.0890124e+00  -2.2343161e+00  -2.5820658e+00   8.8139108e-02  -1.2874396e-01   1.9504282e+00   1.5578692e-01   2.4264877e+00   1.1423492e+00  -5.6251569e-01  -1.6231309e+00   2.2101419e-01  -5.2868660e-01   4.0310976e+00   1.1870565e+00  -1.8823008e+00  -4.2295344e-01   1.4191148e+00  -1.1164418e+00   1.1928084e+00  -2.2800267e+00  -1.9946298e+00  -1.0757855e+00  -9.0784158e-01  -2.3942609e-01  -3.2848288e-01   4.5207827e-01  -2.3909278e-01   1.0595135e+00   2.6426451e-01  -2.3384743e+00  -2.0472825e+00  -1.3704075e+00  -1.0035727e+00   1.2571661e+00  -9.7291954e-01   2.4338872e+00   8.5596493e-02  -1.8401710e+00  -1.6805587e+00  -7.9094954e-01  -1.3373027e+00  -1.7208119e-01  -5.9378298e-01   1.5733104e+00  -4.3888076e-01   3.3399570e+00   1.1204653e+00  -1.0129378e+00  -1.0597370e+00  -8.8444139e-01  -8.0698736e-01   2.2443447e+00  -3.9383812e-01   3.6112525e+00   5.5727993e-01  -7.9131193e-01  -6.4970751e-01  -3.7313683e-01  -1.1428492e+00   1.9970090e+00   6.0472509e-02   2.8848891e+00   1.4067993e+00   2.1576807e+00   8.4152727e-01   1.5205836e+00   6.1503165e-01  -2.3815003e+00  -7.5079544e-01   1.7047452e-01   9.3161111e-01   1.0454893e+00
  -1.3367316e+00  -1.0283055e+00  -2.1454901e+00  -2.3857230e+00   7.6018450e-02  -5.2071217e-02   1.8425821e+00   7.7168819e-02   2.3253222e+00   1.0539704e+00  -5.0478030e-01  -1.4951756e+00   1.0720479e-01  -4.4100249e-01   3.8144460e+00   1.1206181e+00  -1.7633450e+00  -3.6590493e-01   1.4305369e+00  -1.0337421e+00   1.1469997e+00  -2.1872553e+00  -1.8435216e+00  -1.0032131e+00  -8.1200266e-01  -2.0619953e-01  -2.5564981e-01   4.6530640e-01  -2.0767653e-01   1.0260182e+00   2.4490821e-01  -2.2511253e+00  -1.9029398e+00  -1.3395517e+00  -9.0242988e-01   1.1988142e+00  -9.4835699e-01   2.3623775e+00  -3.6188963e-02  -1.7670198e+00  -1.5187647e+00  -8.1152261e-01  -1.2368902e+00  -2.4404490e-01  -5.7334268e-01   1.4572182e+00  -4.4743622e-01   3.1450270e+00   1.0575461e+00  -9.4312299e-01  -1.0248195e+00  -9.1660226e-01  -7.2484625e-01   2.0606585e+00  -4.2445827e-01   3.4284628e+00   4.5245546e-01  -7.5736571e-01  -5.8256483e-01  -4.1398943e-01  -1.1179535e+00   1.8562411e+00   6.3296017e-02   2.7372390e+00   1.3666514e+00   2.0512369e+00   8.2786387e-01   1.4458655e+00   5.5994880e-01  -2.2764279e+00  -6.9730676e-01   2.2704386e-01   9.0739208e-01   9.9042141e-01
  -1.3039566e+00  -9.6970552e-01  -2.0504756e+00  -2.1703391e+00   5.7899653e-02   2.9003202e-02   1.7325817e+00   2.1341025e-02   2.2182660e+00   9.7384500e-01  -4.5770711e-01  -1.3734434e+00  -1.5485228e-02  -3.6499280e-01   3.5755027e+00   1.0645901e+00  -1.6352644e+00  -3.0809635e-01   1.4539719e+00  -9.5136160e-01   1.1019646e+00  -2.0861749e+00  -1.6764620e+00  -9.2742604e-01  -7.1354616e-01  -1.7674262e-01  -1.8084938e-01   4.7810823e-01  -1.6299135e-01   1.0008831e+00   2.4565810e-01  -2.1545701e+00  -1.7452949e+00  -1.3119268e+00  -7.8914797e-01   1.1359866e+00  -9.0285486e-01   2.2921257e+00  -1.3714689e-01  -1.6932253e+00  -1.3461523e+00  -8.3717090e-01  -1.1325194e+00  -3.2126910e-01  -5.4754538e-01   1.3327377e+00  -4.4196004e-01   2.9407258e+00   1.0127029e+00  -8.8096208e-01  -9.9426693e-01  -9.6395052e-01  -6.4818996e-01   1.8613346e+00  -4.5525211e-01   3.2250133e+00   3.6007345e-01  -7.4176377e-01  -5.2957159e-01  -4.6771032e-01  -1.0974424e+00   1.6919189e+00   5.9043019e-02   2.5678571e+00   1.3216901e+00   1.9271233e+00   8.0883258e-01   1.3589864e+00   5.0173002e-01  -2.1588266e+00  -6.4038760e-01   2.8634494e-01   8.9904839e-01   9.2723709e-01
  -1.2760558e+00  -9.1422318e-01  -1.9499071e+00  -1.9388530e+00   3.6377201e-02   1.1337973e-01   1.6222961e+00  -1.2801519e-02   2.1047349e+00   9.0049757e-01  -4.2049157e-01  -1.2591602e+00  -1.4272903e-01  -3.0155443e-01   3.3170409e+00   1.0178454e+00  -1.4993966e+00  -2.4874555e-01   1.4859295e+00  -8.6981486e-01   1.0558997e+00  -1.9775440e+00  -1.4956189e+00  -8.4818541e-01  -6.1296093e-01  -1.4974081e-01  -1.0441463e-01   4.9095560e-01  -1.0564720e-01   9.8272825e-01   2.6445557e-01  -2.0496559e+00  -1.5766574e+00  -1.2856501e+00  -6.6539185e-01   1.0713336e+00  -8.3821224e-01   2.2220876e+00  -2.1937202e-01  -1.6189498e+00  -1.1650832e+00  -8.6496215e-01  -1.0255699e+00  -4.0026187e-01  -5.1632356e-01   1.2034059e+00  -4.2328524e-01   2.7297547e+00   9.8398007e-01  -8.2534288e-01  -9.6688723e-01  -1.0229955e+00  -5.7712602e-01   1.6502638e+00  -4.8671102e-01   3.0023701e+00   2.7843464e-01  -7.4295103e-01  -4.9000408e-01  -5.3150164e-01  -1.0813007e+00   1.5070736e+00   4.5915851e-02   2.3784440e+00   1.2709632e+00   1.7861323e+00   7.8343279e-01   1.2600734e+00   4.4023252e-01  -2.0303183e+00  -5.8037757e-01   3.4811218e-01   9.0330018e-01   8.5528476e-01
  -1.2515760e+00  -8.6288505e-01  -1.8445011e+00  -1.6945241e+00   1.4394116e-02   2.0014758e-01   1.5137543e+00  -2.6603031e-02   1.9840159e+00   8.3215154e-01  -3.9222663e-01  -1.1534230e+00  -2.7030091e-01  -2.5091486e-01   3.0418632e+00   9.7904403e-01  -1.3569903e+00  -1.8670588e-01   1.5231832e+00  -7.8970270e-01   1.0068258e+00  -1.8621381e+00  -1.3033725e+00  -7.6520341e-01  -5.1059924e-01  -1.2343936e-01  -2.6329387e-02   5.0476689e-01  -3.6224532e-02   9.7040911e-01   2.9917807e-01  -1.9374289e+00  -1.3995446e+00  -1.2586013e+00  -5.3307246e-01   1.0078222e+00  -7.5647478e-01   2.1511552e+00  -2.8518109e-01  -1.5444235e+00  -9.7817521e-01  -8.9196890e-01  -9.1742258e-01  -4.7754126e-01  -4.7964482e-01   1.0728495e+00  -3.9228563e-01   2.5146470e+00   9.6916587e-01  -7.7514272e-01  -9.4145112e-01  -1.0899666e+00  -5.1173549e-01   1.4312808e+00  -5.1913648e-01   2.7620554e+00   2.0542733e-01  -7.5919752e-01  -4.6299489e-01  -6.0265010e-01  -1.0696164e+00   1.3048093e+00   2.2256714e-02   2.1705966e+00   1.2133871e+00   1.6289129e+00   7.5047768e-01   1.1489706e+00   3.7505008e-01  -1.8926766e+00  -5.1749771e-01   4.1249586e-01   9.1669322e-01   7.7370388e-01
  -1.2291681e+00  -8.1666050e-01  -1.7350330e+00  -1.4408458e+00  -4.9363134e-03   2.8860178e-01   1.4090256e+00  -2.1599746e-02   1.8553492e+00   7.6687130e-01  -3.7194691e-01  -1.0571973e+00  -3.9430270e-01  -2.1258054e-01   2.7526864e+00   9.4673850e-01  -1.2091602e+00  -1.2057529e-01   1.5628888e+00  -7.1166096e-01   9.5274951e-01  -1.7407147e+00  -1.1022310e+00  -6.7818783e-01  -4.0669478e-01  -9.5773196e-02   5.3722882e-02   5.2081861e-01   4.4692302e-02   9.6303739e-01   3.4769668e-01  -1.8190620e+00  -1.2165898e+00  -1.2285573e+00  -3.9426778e-01   9.4855823e-01  -6.5985308e-01   2.0782334e+00  -3.3698473e-01  -1.4699223e+00  -7.8823075e-01  -9.1540454e-01  -8.0942497e-01  -5.4979215e-01  -4.3749604e-01   9.4460597e-01  -3.4981809e-01   2.2976596e+00   9.6590438e-01  -7.2930107e-01  -9.1676126e-01  -1.1609832e+00  -4.5206437e-01   1.2080120e+00  -5.5259118e-01   2.5056221e+00   1.3864987e-01  -7.8865884e-01  -4.4757993e-01  -6.7862103e-01  -1.0625366e+00   1.0881921e+00  -1.3324058e-02   1.9457661e+00   1.1478266e+00   1.4559764e+00   7.0866957e-01   1.0253102e+00   3.0556037e-01  -1.7477486e+00  -4.5185099e-01   4.7997304e-01   9.3577030e-01   6.8152472e-01
  -1.2076288e+00  -7.7638069e-01  -1.6223065e+00  -1.1814579e+00  -1.8510614e-02   3.7822899e-01   1.3100947e+00   5.0636774e-04   1.7180129e+00   7.0270743e-01  -3.5866121e-01  -9.7130731e-01  -5.1135460e-01  -1.8533317e-01   2.4520518e+00   9.1946360e-01  -1.0568531e+00  -4.8823390e-02   1.6026651e+00  -6.3629857e-01   8.9182314e-01  -1.6139814e+00  -8.9474372e-01  -5.8688072e-01  -3.0138860e-01  -6.4510617e-02   1.3628384e-01   5.4063042e-01   1.3646170e-01   9.5997175e-01   4.0790626e-01  -1.6957794e+00  -1.0304465e+00  -1.1933242e+00  -2.5114951e-01   8.9659890e-01  -5.5066172e-01   2.0023111e+00  -3.7717882e-01  -1.3957354e+00  -5.9816042e-01  -9.3273876e-01  -7.0286862e-01  -6.1400310e-01  -3.8988606e-01   8.2195648e-01  -2.9669491e-01   2.0806893e+00   9.7179195e-01  -6.8686930e-01  -8.9170519e-01  -1.2322158e+00  -3.9811341e-01   9.8375186e-01  -5.8687011e-01   2.2346386e+00   7.5543579e-02  -8.2942704e-01  -4.4273121e-01  -7.5712839e-01  -1.0602163e+00   8.6016782e-01  -6.1837170e-02   1.7052528e+00   1.0731838e+00   1.2677292e+00   6.5669515e-01   8.8860925e-01   2.3099419e-01  -1.5973760e+00  -3.8342611e-01   5.5122962e-01   9.5722719e-01   5.7778623e-01
  -1.1859313e+00  -7.4265549e-01  -1.5071194e+00  -9.2005608e-01  -2.3407673e-02   4.6866658e-01   1.2187333e+00   3.7855888e-02   1.5714066e+00   6.3783541e-01  -3.5137079e-01  -8.9641342e-01  -6.1873934e-01  -1.6727302e-01   2.1422598e+00   8.9580860e-01  -9.0082619e-01   3.0070687e-02   1.6406286e+00  -5.6413135e-01   8.2248905e-01  -1.4825645e+00  -6.8341527e-01  -4.9108980e-01  -1.9476039e-01  -2.7403807e-02   2.2202312e-01   5.6582930e-01   2.3831584e-01   9.6077945e-01   4.7772899e-01  -1.5687802e+00  -8.4369466e-01  -1.1508594e+00  -1.0591755e-01   8.5476425e-01  -4.3127725e-01   1.9225175e+00  -4.0806029e-01  -1.3221277e+00  -4.1090403e-01  -9.4178805e-01  -5.9897420e-01  -6.6757736e-01  -3.3686492e-01   7.0777657e-01  -2.3368785e-01   1.8652119e+00   9.8445478e-01  -6.4703629e-01  -8.6528680e-01  -1.3000274e+00  -3.4982536e-01   7.6136901e-01  -6.2149141e-01   1.9506818e+00   1.3529593e-02  -8.7956939e-01  -4.4737387e-01  -8.3617864e-01  -1.0627635e+00   6.2350848e-01  -1.2382463e-01   1.4502325e+00   9.8849424e-01   1.0645277e+00   5.9333720e-01   7.3838224e-01   1.5052244e-01  -1.4433196e+00  -3.1210349e-01   6.2702175e-01   9.7804430e-01   4.6166348e-01
  -1.1632388e+00  -7.1579627e-01  -1.3902286e+00  -6.6030434e-01  -1.7046721e-02   5.5963966e-01   1.1363754e+00   8.8425605e-02   1.4151271e+00   5.7067796e-01  -3.4907249e-01  -8.3297769e-01  -7.1448878e-01  -1.5591196e-01   1.8253326e+00   8.7446948e-01  -7.4163869e-01   1.1747822e-01   1.6753842e+00  -4.9551812e-01   7.4359807e-01  -1.3469852e+00  -4.7062627e-01  -3.9071301e-01  -8.6862677e-02   1.7660706e-02   3.1162688e-01   5.9799835e-01   3.4928301e-01   9.6517202e-01   5.5509504e-01  -1.4391693e+00  -6.5874914e-01  -1.0993761e+00   3.9256303e-02   8.2545754e-01  -3.0411628e-01   1.8381619e+00  -4.3177036e-01  -1.2492991e+00  -2.2934857e-01  -9.4077936e-01  -4.9888328e-01  -7.0841602e-01  -2.7855614e-01   6.0441181e-01  -1.6155556e-01   1.6522476e+00   1.0016061e+00  -6.0912875e-01  -8.3663157e-01  -1.3610914e+00  -3.0706814e-01   5.4324767e-01  -6.5570656e-01   1.6553367e+00  -4.9856694e-02  -9.3715027e-01  -4.6038694e-01  -9.1408936e-01  -1.0701805e+00   3.8079091e-01  -1.9929389e-01   1.1818127e+00   8.9302596e-01   8.4675249e-01   5.1759550e-01   5.7425984e-01   6.3354759e-02  -1.2871901e+00  -2.3766688e-01   7.0802632e-01   9.9558541e-01   3.3259549e-01
  -1.1389012e+00  -6.9575032e-01  -1.2723156e+00  -4.0574964e-01   2.6744933e-03   6.5088383e-01   1.0640041e+00   1.5001265e-01   1.2490293e+00   5.0000266e-01  -3.5074755e-01  -7.8121444e-01  -7.9741105e-01  -1.4830788e-01   1.5030028e+00   8.5428325e-01  -5.7965674e-01   2.1448675e-01   1.7059750e+00  -4.3060788e-01   6.5449170e-01  -1.2076418e+00  -2.5856289e-01  -2.8575548e-01   2.2244654e-02   7.2519097e-02   4.0568057e-01   6.3852087e-01   4.6810923e-01   9.7292129e-01   6.3790706e-01  -1.3079033e+00  -4.7777780e-01  -1.0374318e+00   1.8227572e-01   8.1050173e-01  -1.7162784e-01   1.7487513e+00  -4.5026334e-01  -1.1773452e+00  -5.6246606e-02  -9.2838689e-01  -4.0365132e-01  -7.3497232e-01  -2.1519693e-01   5.1358286e-01  -8.1092206e-02   1.4423503e+00   1.0210841e+00  -5.7258853e-01  -8.0496844e-01  -1.4124832e+00  -2.6961311e-01   3.3126251e-01  -6.8852850e-01   1.3502026e+00  -1.1684104e-01  -1.0002351e+00  -4.8058879e-01  -9.8948415e-01  -1.0823098e+00   1.3440410e-01  -2.8767737e-01   9.0110723e-01   7.8637377e-01   6.1489025e-01   4.2880896e-01   3.9610533e-01  -3.1157461e-02  -1.1303915e+00  -1.5981897e-01   7.9469082e-01   1.0076592e+00   1.9040396e-01
  -1.1124297e+00  -6.8205729e-01  -1.1539570e+00  -1.5974179e-01   3.7265980e-02   7.4206432e-01   1.0020560e+00   2.2021672e-01   1.0732713e+00   4.2498895e-01  -3.5533884e-01  -7.4103168e-01  -8.6706248e-01  -1.4123622e-01   1.1767305e+00   8.3424529e-01  -4.1507200e-01   3.2178184e-01   1.7317964e+00  -3.6930266e-01   5.5504438e-01  -1.0648018e+00  -4.9160278e-02  -1.7634097e-01   1.3246272e-01   1.3860044e-01   5.0455639e-01   6.8842897e-01   5.9318909e-01   9.8376354e-01   7.2399613e-01  -1.1757506e+00  -3.0263069e-01  -9.6399251e-01   3.2115927e-01   8.1100282e-01  -3.6297476e-02   1.6539885e+00  -4.6529904e-01  -1.1062230e+00   1.0586616e-01  -9.0374527e-01  -3.1423894e-01  -7.4628005e-01  -1.4717952e-01   4.3632182e-01   6.8128941e-03   1.2356211e+00   1.0408717e+00  -5.3693024e-01  -7.6959554e-01  -1.4517452e+00  -2.3710838e-01   1.2678727e-01  -7.1877519e-01   1.0369041e+00  -1.8930266e-01  -1.0668774e+00  -5.0671056e-01  -1.0612654e+00  -1.0987781e+00  -1.1342231e-01  -3.8781837e-01   6.0932383e-01   6.6854283e-01   3.6962202e-01   3.2676825e-01   2.0411858e-01  -1.3342336e-01  -9.7407642e-01  -7.8201687e-02   8.8709596e-01   1.0125421e+00   3.5393098e-02
  -1.0834517e+00  -6.7383408e-01  -1.0356028e+00   7.4640942e-02   8.7559116e-02   8.3270050e-01   9.5035196e-01   2.9642571e-01   8.8833965e-01   3.4526015e-01  -3.6172043e-01  -7.1196662e-01  -9.2367243e-01  -1.3138317e-01   8.4774209e-01   8.1351448e-01  -2.4793305e-01   4.3955303e-01   1.7524874e+00  -3.1124078e-01   4.4566316e-01  -9.1860442e-01   1.5593947e-01  -6.2718141e-02   2.4362744e-01   2.1681822e-01   6.0831458e-01   7.4826647e-01   7.2251535e-01   9.9730087e-01   8.1107921e-01  -1.0432724e+00  -1.3478624e-01  -8.7847804e-01   4.5407409e-01   8.2724667e-01   9.9346173e-02   1.5537507e+00  -4.7845291e-01  -1.0357242e+00   2.5475181e-01  -8.6644321e-01  -2.3149776e-01  -7.4195801e-01  -7.5086105e-02   3.7294365e-01   1.0111237e-01   1.0317456e+00   1.0591019e+00  -5.0168299e-01  -7.2983383e-01  -1.4769309e+00  -2.0904993e-01  -6.9265831e-02  -7.4512743e-01   7.1710623e-01  -2.6868986e-01  -1.1350936e+00  -5.3736209e-01  -1.1285684e+00  -1.1189509e+00  -3.6057412e-01  -4.9798339e-01   3.0785395e-01   5.4001285e-01   1.1190666e-01   2.1180881e-01  -1.0793092e-03  -2.4352800e-01  -8.1912171e-01   7.5783847e-03   9.8484153e-01   1.0089638e+00  -1.3157689e-01
  -1.0516493e+00  -6.6979439e-01  -9.1756202e-01   2.9465931e-01   1.5364974e-01   9.2210489e-01   9.0805977e-01   3.7581341e-01   6.9505547e-01   2.6087957e-01  -3.6866672e-01  -6.9312353e-01  -9.6802861e-01  -1.1554916e-01   5.1709240e-01   7.9140775e-01  -7.8188607e-02   5.6743210e-01   1.7678082e+00  -2.5579972e-01   3.2724856e-01  -7.6907683e-01   3.5541158e-01   5.4736069e-02   3.5549109e-01   3.0748801e-01   7.1662944e-01   8.1797950e-01   8.5365628e-01   1.0129110e+00   8.9672588e-01  -9.1081996e-01   2.4682334e-02  -7.8078640e-01   5.7936542e-01   8.5863703e-01   2.3272817e-01   1.4480554e+00  -4.9113853e-01  -9.6546073e-01   3.8854795e-01  -8.1650288e-01  -1.5615136e-01  -7.2219522e-01   2.8627194e-04   3.2305186e-01   2.0054333e-01   8.3005374e-01   1.0740527e+00  -4.6632201e-01  -6.8498428e-01  -1.4866281e+00  -1.8475349e-01  -2.5638206e-01  -7.6619823e-01   3.9253097e-01  -3.5596437e-01  -1.2028323e+00  -5.7099719e-01  -1.1907022e+00  -1.1418942e+00  -6.0500164e-01  -6.1590220e-01  -1.6445609e-03   4.0177520e-01  -1.5694463e-01   8.4874085e-02  -2.1838743e-01  -3.6116953e-01  -6.6612072e-01   9.7920111e-02   1.0869660e+00   9.9606310e-01  -3.0905063e-01
  -1.0166905e+00  -6.6830437e-01  -8.0000250e-01   4.9797202e-01   2.3487360e-01   1.0093453e+00   8.7369521e-01   4.5535381e-01   4.9456055e-01   1.7231316e-01  -3.7482648e-01  -6.8312268e-01  -1.0013387e+00  -9.0845991e-02   1.8573983e-01   7.6738698e-01   9.4259094e-02   7.0446808e-01   1.7775173e+00  -2.0211678e-01   2.0112143e-01  -6.1616289e-01   5.4825504e-01   1.7551644e-01   4.6771319e-01   4.1027684e-01   8.2874579e-01   8.9684183e-01   9.8376824e-01   1.0296758e+00   9.7834475e-01  -7.7855044e-01   1.7511804e-01  -6.7129951e-01   6.9558335e-01   9.0367944e-01   3.6123259e-01   1.3370169e+00  -5.0463383e-01  -8.9486586e-01   5.0583858e-01  -7.5435047e-01  -8.8771034e-02  -6.8771927e-01   7.7917646e-02   2.8557951e-01   3.0358226e-01   6.2960036e-01   1.0841369e+00  -4.3019645e-01  -6.3429444e-01  -1.4799699e+00  -1.6333335e-01  -4.3436091e-01  -7.8061013e-01   6.4972114e-02  -4.5157670e-01  -1.2679479e+00  -6.0588281e-01  -1.2470824e+00  -1.1663553e+00  -8.4467130e-01  -7.3883509e-01  -3.1718021e-01   2.5533734e-01  -4.3520998e-01  -5.2460004e-02  -4.4619601e-01  -4.8562412e-01  -5.1539635e-01   1.9319422e-01   1.1919086e+00   9.7331912e-01  -4.9497705e-01
  -9.7816059e-01  -6.6747144e-01  -6.8296149e-01   6.8268499e-01   3.2981536e-01   1.0932376e+00   8.4516570e-01   5.3185794e-01   2.8828761e-01   8.0363839e-02  -3.7870982e-01  -6.8007031e-01  -1.0250788e+00  -5.4873974e-02  -1.4536741e-01   7.4104330e-01   2.6949316e-01   8.4914252e-01   1.7812633e+00  -1.4912513e-01   6.8925648e-02  -4.5976504e-01   7.3378137e-01   2.9899022e-01   5.7986131e-01   5.2418789e-01   9.4347307e-01   9.8342416e-01   1.1096482e+00   1.0463355e+00   1.0531955e+00  -6.4645490e-01   3.1626857e-01  -5.5087170e-01   8.0150762e-01   9.6001646e-01   4.8222479e-01   1.2208040e+00  -5.2010563e-01  -8.2321170e-01   6.0571388e-01  -6.8078103e-01  -2.9748232e-02  -6.3975110e-01   1.5657518e-01   2.5886271e-01   4.0842077e-01   4.2926619e-01   1.0878920e+00  -3.9246347e-01  -5.7694319e-01  -1.4566305e+00  -1.4369228e-01  -6.0322168e-01  -7.8707793e-01  -2.6369563e-01  -5.5547324e-01  -1.3281864e+00  -6.4008203e-01  -1.2971649e+00  -1.1907652e+00  -1.0775259e+00  -8.6366698e-01  -6.3638308e-01   1.0268966e-01  -7.2072044e-01  -1.9800320e-01  -6.8238982e-01  -6.1574247e-01  -3.6703190e-01   2.9370639e-01   1.2975209e+00   9.4047150e-01  -6.8674978e-01
  -9.3550868e-01  -6.6526092e-01  -5.6637145e-01   8.4738886e-01   4.3635105e-01   1.1723709e+00   8.1985604e-01   6.0203635e-01   7.7915006e-02  -1.3914592e-02  -3.7869406e-01  -6.8155933e-01  -1.0408429e+00  -5.8645077e-03  -4.7520519e-01   7.1207773e-01   4.4751578e-01   9.9942409e-01   1.7784992e+00  -9.5602639e-02  -6.7484028e-02  -2.9979850e-01   9.1158616e-01   4.2439925e-01   6.9142144e-01   6.4758157e-01   1.0592177e+00   1.0756129e+00   1.2278272e+00   1.0612765e+00   1.1184314e+00  -5.1439715e-01   4.4825273e-01  -4.2080296e-01   8.9617073e-01   1.0245129e+00   5.9309232e-01   1.0996028e+00  -5.3862513e-01  -7.4964518e-01   6.8781375e-01  -5.9692115e-01   2.0733469e-02  -5.7994676e-01   2.3484599e-01   2.4074399e-01   5.1296770e-01   2.2787391e-01   1.0839748e+00  -3.5203756e-01  -5.1205123e-01  -1.4168116e+00  -1.2452734e-01  -7.6310647e-01  -7.8448988e-01  -5.9151459e-01  -6.6713250e-01  -1.3811931e+00  -6.7145479e-01  -1.3403892e+00  -1.2132656e+00  -1.3014607e+00  -9.8702652e-01  -9.5648939e-01  -5.3764708e-02  -1.0108503e+00  -3.4901524e-01  -9.2438490e-01  -7.4997938e-01  -2.2091804e-01   3.9965760e-01   1.4011258e+00   8.9743858e-01  -8.8128842e-01
  -8.8801647e-01  -6.5963126e-01  -4.5009849e-01   9.9118268e-01   5.5172443e-01   1.2451696e+00   7.9475641e-01   6.6258859e-01  -1.3468904e-01  -1.0931528e-01  -3.7305272e-01  -6.8470753e-01  -1.0502024e+00   5.7220690e-02  -8.0259383e-01   6.8028259e-01   6.2817990e-01   1.1528580e+00   1.7684321e+00  -4.0232308e-02  -2.0615799e-01  -1.3625515e-01   1.0815049e+00   5.5086040e-01   8.0181574e-01   7.7823316e-01   1.1740540e+00   1.1706788e+00   1.3347038e+00   1.0725581e+00   1.1711745e+00  -3.8216079e-01   5.7150757e-01  -2.8279889e-01   9.7887885e-01   1.0933916e+00   6.9130849e-01   9.7359323e-01  -5.6117011e-01  -6.7324097e-01   7.5234901e-01  -5.0418908e-01   6.2723510e-02  -5.1032723e-01   3.1119108e-01   2.2870087e-01   6.1488127e-01   2.4314396e-02   1.0711650e+00  -3.0756713e-01  -4.3871689e-01  -1.3612144e+00  -1.0435463e-01  -9.1419006e-01  -7.7198327e-01  -9.1645224e-01  -7.8562570e-01  -1.4245443e+00  -6.9768274e-01  -1.3761361e+00  -1.2317667e+00  -1.5143179e+00  -1.1054264e+00  -1.2743586e+00  -2.1131391e-01  -1.3025389e+00  -5.0231207e-01  -1.1691969e+00  -8.8645363e-01  -7.6812513e-02   5.1110315e-01   1.4996292e+00   8.4424447e-01  -1.0751564e+00
  -8.3479870e-01  -6.4867628e-01  -3.3399314e-01   1.1136814e+00   6.7265462e-01   1.3099878e+00   7.6662528e-01   7.1031844e-01  -3.4752966e-01  -2.0457817e-01  -3.6000801e-01  -6.8623853e-01  -1.0545882e+00   1.3464343e-01  -1.1261340e+00   6.4552533e-01   8.1112241e-01   1.3066849e+00   1.7500099e+00   1.8325805e-02  -3.4516103e-01   3.0724883e-02   1.2435556e+00   6.7736613e-01   9.1042560e-01   9.1342449e-01   1.2858278e+00   1.2653939e+00   1.4267098e+00   1.0779752e+00   1.2086203e+00  -2.4950107e-01   6.8671864e-01  -1.3891888e-01   1.0492288e+00   1.1624128e+00   7.7451860e-01   8.4294044e-01  -5.8861268e-01  -5.9306861e-01   8.0009573e-01  -4.0425265e-01   9.6524715e-02  -4.3319643e-01   3.8401830e-01   2.1999347e-01   7.1163427e-01  -1.8232453e-01   1.0483811e+00  -2.5744713e-01  -3.5607708e-01  -1.2909991e+00  -8.1553340e-02  -1.0566026e+00  -7.4900759e-01  -1.2364175e+00  -9.0969515e-01  -1.4558084e+00  -7.1632159e-01  -1.4037121e+00  -1.2440325e+00  -1.7139059e+00  -1.2154187e+00  -1.5865250e+00  -3.6706794e-01  -1.5923450e+00  -6.5440870e-01  -1.4135373e+00  -1.0230337e+00   6.5590485e-02   6.2790977e-01   1.5896720e+00   7.8096359e-01  -1.2647080e+00
  -7.7483647e-01  -6.3076352e-01  -2.1794979e-01   1.2150029e+00   7.9547240e-01   1.3652306e+00   7.3217942e-01   7.4227060e-01  -5.5855153e-01  -2.9848288e-01  -3.3780597e-01  -6.8260752e-01  -1.0552015e+00   2.2589709e-01  -1.4441657e+00   6.0773779e-01   9.9570133e-01   1.4579768e+00   1.7219508e+00   8.1350933e-02  -4.8266660e-01   2.0077910e-01   1.3978694e+00   8.0278255e-01   1.0166159e+00   1.0500628e+00   1.3922851e+00   1.3561902e+00   1.5004991e+00   1.0751579e+00   1.2281675e+00  -1.1620006e-01   7.9473813e-01   8.4860431e-03   1.1071201e+00   1.2270873e+00   8.4064533e-01   7.0780636e-01  -6.2169097e-01  -5.0826828e-01   8.3235933e-01  -2.9898219e-01   1.2270381e-01  -3.5104798e-01   4.5177235e-01   2.1182443e-01   8.0061056e-01  -3.9263342e-01   1.0147075e+00  -1.9987653e-01  -2.6338552e-01  -1.2077288e+00  -5.4427613e-02  -1.1903739e+00  -7.1537016e-01  -1.5492854e+00  -1.0378425e+00  -1.4726307e+00  -7.2488283e-01  -1.4223573e+00  -1.2477879e+00  -1.8980379e+00  -1.3137581e+00  -1.8892864e+00  -5.1810501e-01  -1.8765340e+00  -8.0168711e-01  -1.6539345e+00  -1.1574416e+00   2.0658544e-01   7.4971439e-01   1.6678157e+00   7.0768799e-01  -1.4462565e+00
  -7.0704321e-01  -6.0465632e-01  -1.0196923e-01   1.2957369e+00   9.1627826e-01   1.4094944e+00   6.8829908e-01   7.5588085e-01  -7.6570497e-01  -3.8992749e-01  -3.0480872e-01  -6.7016648e-01  -1.0529603e+00   3.2976736e-01  -1.7547544e+00   5.6691231e-01   1.1809429e+00   1.6037847e+00   1.6828127e+00   1.4996959e-01  -6.1702929e-01   3.7325026e-01   1.5446151e+00   9.2584814e-01   1.1197569e+00   1.1848218e+00   1.4912169e+00   1.4393507e+00   1.5531489e+00   1.0617000e+00   1.2275640e+00   1.7877114e-02   8.9649345e-01   1.5684463e-01   1.1527584e+00   1.2829169e+00   8.8800730e-01   5.6837715e-01  -6.6097055e-01  -4.1812937e-01   8.5090794e-01  -1.9039814e-01   1.4209212e-01  -2.6646219e-01   5.1303436e-01   2.0150103e-01   8.7922944e-01  -6.0677181e-01   9.6943416e-01  -1.3296066e-01  -1.6010485e-01  -1.1132972e+00  -2.1283257e-02  -1.3154006e+00  -6.7125843e-01  -1.8529261e+00  -1.1684200e+00  -1.4728386e+00  -7.2094093e-01  -1.4312800e+00  -1.2408441e+00  -2.0645942e+00  -1.3975610e+00  -2.1788200e+00  -6.6162239e-01  -2.1511947e+00  -9.4057821e-01  -1.8868674e+00  -1.2873668e+00   3.4637894e-01   8.7588515e-01   1.7307500e+00   6.2452032e-01  -1.6162486e+00
  -6.3035493e-01  -5.6961154e-01   1.3782393e-02   1.3568917e+00   1.0311172e+00   1.4417126e+00   6.3223482e-01   7.4912954e-01  -9.6700787e-01  -4.7798871e-01  -2.5959610e-01  -6.4536106e-01  -1.0484815e+00   4.4444037e-01  -2.0557101e+00   5.2310682e-01   1.3655022e+00   1.7412805e+00   1.6310948e+00   2.2506023e-01  -7.4683224e-01   5.4712451e-01   1.6839212e+00   1.0451734e+00   1.2192425e+00   1.3142968e+00   1.5806062e+00   1.5112185e+00   1.5823540e+00   1.0353081e+00   1.2050575e+00   1.5272898e-01   9.9289281e-01   3.0344594e-01   1.1866503e+00   1.3256416e+00   9.1544283e-01   4.2490519e-01  -7.0679831e-01  -3.2216372e-01   8.5787792e-01  -8.0611218e-02   1.5577281e-01  -1.8199670e-01   5.6662393e-01   1.8659139e-01   9.4509125e-01  -8.2438349e-01   9.1210342e-01  -5.4853905e-02  -4.6002377e-02  -1.0098453e+00   1.9486677e-02  -1.4314404e+00  -6.1723828e-01  -2.1452365e+00  -1.2997194e+00  -1.4545590e+00  -7.0226132e-01  -1.4297145e+00  -1.2212286e+00  -2.2116008e+00  -1.4644549e+00  -2.4513278e+00  -7.9507911e-01  -2.4123786e+00  -1.0677442e+00  -2.1089106e+00  -1.4105828e+00   4.8501656e-01   1.0054881e+00   1.7755046e+00   5.3159154e-01  -1.7714372e+00
  -5.4383767e-01  -5.2544534e-01   1.2892550e-01   1.3998246e+00   1.1361607e+00   1.4612921e+00   5.6180012e-01   7.2068524e-01  -1.1606029e+00  -5.6196177e-01  -2.0106864e-01  -6.0494495e-01  -1.0421013e+00   5.6764614e-01  -2.3446356e+00   4.7645867e-01   1.5476452e+00   1.8678895e+00   1.5653666e+00   3.0716258e-01  -8.7090922e-01   7.2098613e-01   1.8158021e+00   1.1592463e+00   1.3145008e+00   1.4351637e+00   1.6587674e+00   1.5684121e+00   1.5866040e+00   9.9395931e-01   1.1595381e+00   2.8817102e-01   1.0847321e+00   4.4552755e-01   1.2095871e+00   1.3514834e+00   9.2242670e-01   2.7775895e-01  -7.5925648e-01  -2.2016837e-01   8.5565763e-01   2.8243842e-02   1.6505432e-01  -1.0007477e-01   6.1169481e-01   1.6506564e-01   9.9613166e-01  -1.0445444e+00   8.4256005e-01   3.6069277e-02   7.8756931e-02  -8.9966750e-01   6.9312933e-02  -1.5381290e+00  -5.5422688e-01  -2.4241738e+00  -1.4300548e+00  -1.4163387e+00  -6.6693938e-01  -1.4169928e+00  -1.1873130e+00  -2.3373222e+00  -1.5127029e+00  -2.7031945e+00  -9.1632045e-01  -2.6562564e+00  -1.1802502e+00  -2.3168763e+00  -1.5250582e+00   6.2231838e-01   1.1372655e+00   1.7996515e+00   4.2909872e-01  -1.9090383e+00
  -4.4680216e-01  -4.7256302e-01   2.4283797e-01   1.4261601e+00   1.2278881e+00   1.4682265e+00   4.7553707e-01   6.7002512e-01  -1.3448058e+00  -6.4137982e-01  -1.2854206e-01  -5.4619586e-01  -1.0339245e+00   6.9682384e-01  -2.6190044e+00   4.2720509e-01   1.7252554e+00   1.9814010e+00   1.4844097e+00   3.9640243e-01  -9.8834359e-01   8.9299894e-01   1.9400969e+00   1.2664473e+00   1.4049981e+00   1.5443358e+00   1.7244647e+00   1.6080304e+00   1.5653227e+00   9.3605615e-01   1.0906604e+00   4.2380092e-01   1.1726120e+00   5.8037091e-01   1.2226159e+00   1.3573692e+00   9.0916789e-01   1.2747360e-01  -8.1812405e-01  -1.1227081e-01   8.4675784e-01   1.3407958e-01   1.7142964e-01  -2.2878162e-02   6.4781464e-01   1.3541318e-01   1.0307726e+00  -1.2657480e+00   7.6099742e-01   1.4103580e-01   2.1353269e-01  -7.8511732e-01   1.2936259e-01  -1.6350191e+00  -4.8344373e-01  -2.6877875e+00  -1.5578378e+00  -1.3572598e+00  -6.1353802e-01  -1.3926262e+00  -1.1379258e+00  -2.4403569e+00  -1.5412976e+00  -2.9311559e+00  -1.0236766e+00  -2.8792784e+00  -1.2757145e+00  -2.5079491e+00  -1.6290562e+00   7.5782938e-01   1.2696293e+00   1.8014820e+00   3.1735740e-01  -2.0268643e+00
  -3.3891622e-01  -4.1195331e-01   3.5465004e-01   1.4377034e+00   1.3032562e+00   1.4631705e+00   3.7284340e-01   5.9751811e-01  -1.5181467e+00  -7.1601496e-01  -4.1825578e-02  -4.6711348e-01  -1.0238975e+00   8.2929172e-01  -2.8762604e+00   3.7570753e-01   1.8958731e+00   2.0800537e+00   1.3873636e+00   4.9244149e-01  -1.0984485e+00   1.0609209e+00   2.0564279e+00   1.3650767e+00   1.4902371e+00   1.6391072e+00   1.7769991e+00   1.6278335e+00   1.5189620e+00   8.6056795e-01   9.9893101e-01   5.5898031e-01   1.2568697e+00   7.0540204e-01   1.2270004e+00   1.3411182e+00   8.7667551e-01  -2.5203214e-02  -8.8285289e-01   1.0455696e-03   8.3368005e-01   2.3492910e-01   1.7652168e-01   4.7750130e-02   6.7502036e-01   9.6729412e-02   1.0480551e+00  -1.4859347e+00   6.6799309e-01   2.6070728e-01   3.5715332e-01  -6.6851554e-01   2.0045867e-01  -1.7216331e+00  -4.0634547e-01  -2.9342552e+00  -1.6816437e+00  -1.2770374e+00  -5.4121182e-01  -1.3563824e+00  -1.0724469e+00  -2.5197357e+00  -1.5500203e+00  -3.1324566e+00  -1.1160312e+00  -3.0783323e+00  -1.3524298e+00  -2.6798051e+00  -1.7212199e+00   8.9079132e-01   1.4006745e+00   1.7801432e+00   1.9686020e-01  -2.1234251e+00
  -2.2030752e-01  -3.4514662e-01   4.6326629e-01   1.4363564e+00   1.3598506e+00   1.4474671e+00   2.5405006e-01   5.0446014e-01  -1.6793994e+00  -7.8586455e-01   5.8722949e-02  -3.6658104e-01  -1.0118928e+00   9.6240882e-01  -3.1139314e+00   3.2247237e-01   2.0567675e+00   2.1625912e+00   1.2738602e+00   5.9445963e-01  -1.2007333e+00   1.2221563e+00   2.1641855e+00   1.4533980e+00   1.5697507e+00   1.7172784e+00   1.8162590e+00   1.6263902e+00   1.4490362e+00   7.6714520e-01   8.8575385e-01   6.9283692e-01   1.3375363e+00   8.1829290e-01   1.2241720e+00   1.3015859e+00   8.2678107e-01  -1.7927690e-01  -9.5256182e-01   1.1893841e-01   8.1879369e-01   3.2901684e-01   1.8201617e-01   1.1038510e-01   6.9384078e-01   4.8767603e-02   1.0477405e+00  -1.7025595e+00   5.6452779e-01   3.9504675e-01   5.0789193e-01  -5.5206998e-01   2.8301148e-01  -1.7975223e+00  -3.2455214e-01  -3.1619148e+00  -1.8002695e+00  -1.1760936e+00  -4.4980352e-01  -1.3083518e+00  -9.9087300e-01  -2.5750046e+00  -1.5394559e+00  -3.3049955e+00  -1.1928562e+00  -3.2508831e+00  -1.4094492e+00  -2.8307056e+00  -1.8006361e+00   1.0201404e+00   1.5282156e+00   1.7357259e+00   6.8334437e-02  -2.1979947e+00
  -9.1649039e-02  -2.7414326e-01   5.6741377e-01   1.4240447e+00   1.3960082e+00   1.4231163e+00   1.2044688e-01   3.9305278e-01  -1.8275987e+00  -8.5112576e-01   1.7216965e-01  -2.4447660e-01  -9.9779324e-01   1.0937131e+00  -3.3297475e+00   2.6816364e-01   2.2050416e+00   2.2282843e+00   1.1441384e+00   7.0117172e-01  -1.2948609e+00   1.3738465e+00   2.2625441e+00   1.5296959e+00   1.6430918e+00   1.7772520e+00   1.8427248e+00   1.6031780e+00   1.3580904e+00   6.5620204e-01   7.5342246e-01   8.2428815e-01   1.4143239e+00   9.1705914e-01   1.2156715e+00   1.2387502e+00   7.6210924e-01  -3.3348636e-01  -1.0260551e+00   2.4022470e-01   8.0423161e-01   4.1482236e-01   1.8958577e-01   1.6407701e-01   7.0528277e-01  -8.0466704e-03   1.0303678e+00  -1.9126957e+00   4.5198139e-01   5.4323574e-01   6.6348215e-01  -4.3781022e-01   3.7696453e-01  -1.8623274e+00  -2.3977284e-01  -3.3692968e+00  -1.9127812e+00  -1.0555998e+00  -3.3990611e-01  -1.2489958e+00  -8.9385519e-01  -2.6062930e+00  -1.5109678e+00  -3.4474371e+00  -1.2542175e+00  -3.3950897e+00  -1.4466318e+00  -2.9595652e+00  -1.8668774e+00   1.1445341e+00   1.6498470e+00   1.6692946e+00  -6.7208661e-02  -2.2506340e+00
   4.5779723e-02  -2.0131505e-01   6.6571092e-01   1.4026598e+00   1.4109038e+00   1.3926871e+00  -2.5745284e-02   2.6632320e-01  -1.9620445e+00  -9.1216052e-01   2.9700672e-01  -1.0172106e-01  -9.8156656e-01   1.2210282e+00  -3.5217530e+00   2.1360122e-01   2.3377627e+00   2.2769213e+00   9.9912667e-01   8.1087726e-01  -1.3806017e+00   1.5129929e+00   2.3505057e+00   1.5923458e+00   1.7098225e+00   1.8180992e+00   1.8574290e+00   1.5586310e+00   1.2496038e+00   5.2895962e-01   6.0505974e-01   9.5208406e-01   1.4866422e+00   1.0001465e+00   1.2030855e+00   1.1537395e+00   6.8599319e-01  -4.8629970e-01  -1.1018633e+00   3.6341887e-01   7.9181146e-01   4.9113231e-01   2.0080768e-01   2.0838165e-01   7.1077906e-01  -7.2637212e-02   9.9725889e-01  -2.1131646e+00   3.3210301e-01   7.0364951e-01   8.2117736e-01  -3.2753987e-01   4.8175906e-01  -1.9158294e+00  -1.5373791e-01  -3.5551550e+00  -2.0185496e+00  -9.1748322e-01  -2.1288208e-01  -1.1791689e+00  -7.8270502e-01  -2.6143503e+00  -1.4666345e+00  -3.5592839e+00  -1.3007503e+00  -3.5098852e+00  -1.4646478e+00  -3.0659825e+00  -1.9200186e+00   1.2624044e+00   1.7630206e+00   1.5828558e+00  -2.0843873e-01  -2.2821748e+00
   1.9006298e-01  -1.2928961e-01   7.5674976e-01   1.3740217e+00   1.4045966e+00   1.3591762e+00  -1.8145202e-01   1.2798799e-01  -2.0822878e+00  -9.6945332e-01   4.3118359e-01   5.9740083e-02  -9.6331857e-01   1.3425350e+00  -3.6883979e+00   1.5973998e-01   2.4521094e+00   2.3087664e+00   8.4048857e-01   9.2153634e-01  -1.4577862e+00   1.6366055e+00   2.4269738e+00   1.6398876e+00   1.7695018e+00   1.8395869e+00   1.8618729e+00   1.4941356e+00   1.1278320e+00   3.8744809e-01   4.4450463e-01   1.0748645e+00   1.5536480e+00   1.0664973e+00   1.1879796e+00   1.0488017e+00   6.0233487e-01  -6.3592540e-01  -1.1783044e+00   4.8678692e-01   7.8298600e-01   5.5707736e-01   2.1707977e-01   2.4336256e-01   7.1210016e-01  -1.4333175e-01   9.5046879e-01  -2.3006780e+00   2.0695473e-01   8.7389244e-01   9.7785355e-01  -2.2280573e-01   5.9632195e-01  -1.9579861e+00  -6.8142756e-02  -3.7184853e+00  -2.1172681e+00  -7.6439117e-01  -7.0841654e-02  -1.1001107e+00  -6.5937047e-01  -2.6005504e+00  -1.4091480e+00  -3.6409025e+00  -1.3336085e+00  -3.5950148e+00  -1.4649385e+00  -3.1502356e+00  -1.9606242e+00   1.3720360e+00   1.8651407e+00   1.4792700e+00  -3.5368835e-01  -2.2941623e+00
   3.3865700e-01  -6.0823495e-02   8.3917994e-01   1.3398554e+00   1.3780320e+00   1.3258197e+00  -3.4286409e-01  -1.7730052e-02  -2.1881006e+00  -1.0235629e+00   5.7216377e-01   2.3702020e-01  -9.4332057e-01   1.4568084e+00  -3.8286054e+00   1.0763139e-01   2.5455196e+00   2.3244893e+00   6.7062635e-01   1.0308633e+00  -1.5262598e+00   1.7418589e+00   2.4908397e+00   1.6710987e+00   1.8216712e+00   1.8421663e+00   1.8579036e+00   1.4119701e+00   9.9759239e-01   2.3446912e-01   2.7615291e-01   1.1912223e+00   1.6143157e+00   1.1155915e+00   1.1718278e+00   9.2721266e-01   5.1541776e-01  -7.8033447e-01  -1.2535615e+00   6.0841150e-01   7.7882106e-01   6.1215079e-01   2.3954112e-01   2.6956577e-01   7.1123606e-01  -2.1794396e-01   8.9268333e-01  -2.4719811e+00   7.8832095e-02   1.0508872e+00   1.1301522e+00  -1.2488097e-01   7.1907777e-01  -1.9889499e+00   1.5395110e-02  -3.8585379e+00  -2.2089546e+00  -5.9961849e-01   8.3417957e-02  -1.0134124e+00  -5.2638280e-01  -2.5668543e+00  -1.3416851e+00  -3.6934936e+00  -1.3543936e+00  -3.6510255e+00  -1.4496354e+00  -3.2132361e+00  -1.9897087e+00   1.4716552e+00   1.9536595e+00   1.3621080e+00  -5.0095373e-01  -2.2887590e+00
   4.8844129e-01   1.3273730e-03   9.1178462e-01   1.3017834e+00   1.3329976e+00   1.2958766e+00  -5.0558915e-01  -1.6632047e-01  -2.2794267e+00  -1.0750715e+00   7.1700433e-01   4.2643139e-01  -9.2201033e-01   1.5628234e+00  -3.9418055e+00   5.8368303e-02   2.6158284e+00   2.3250724e+00   4.9264145e-01   1.1364289e+00  -1.5858405e+00   1.8262449e+00   2.5410770e+00   1.6850520e+00   1.8658389e+00   1.8269226e+00   1.8475612e+00   1.3151954e+00   8.6401257e-01   7.3521234e-02   1.0476217e-01   1.2997632e+00   1.6675224e+00   1.1474534e+00   1.1559446e+00   7.9313621e-01   4.2968283e-01  -9.1729149e-01  -1.3257681e+00   7.2626296e-01   7.7999697e-01   6.5620712e-01   2.6900062e-01   2.8796921e-01   7.1025834e-01  -2.9387798e-01   8.2707105e-01  -2.6239838e+00  -4.9833201e-02   1.2310069e+00   1.2746547e+00  -3.4759306e-02   8.4798870e-01  -2.0090634e+00   9.5366098e-02  -3.9748084e+00  -2.2939259e+00  -4.2699626e-01   2.4650463e-01  -9.2095366e-01  -3.8677677e-01  -2.5157317e+00  -1.2677523e+00  -3.7190112e+00  -1.3650649e+00  -3.6792089e+00  -1.4214406e+00  -3.2564451e+00  -2.0086683e+00   1.5595245e+00   2.0261713e+00   1.2354656e+00  -6.4791420e-01  -2.2686097e+00
   6.3581505e-01   5.4531362e-02   9.7353819e-01   1.2613233e+00   1.2720373e+00   1.2723982e+00  -6.6482601e-01  -3.1322012e-01  -2.3563165e+00  -1.1245276e+00   8.6245355e-01   6.2366858e-01  -8.9996574e-01   1.6599372e+00  -4.0279283e+00   1.3020065e-02   2.6613770e+00   2.3116985e+00   3.1025406e-01   1.2357653e+00  -1.6362797e+00   1.8877039e+00   2.5768316e+00   1.6811560e+00   1.9014616e+00   1.7954885e+00   1.8329078e+00   1.2075029e+00   7.3225322e-01  -9.1307852e-02  -6.4765665e-02   1.3991555e+00   1.7121363e+00   1.1626244e+00   1.1414185e+00   6.5143802e-01   3.4948304e-01  -1.0443905e+00  -1.3930940e+00   8.3827081e-01   7.8682676e-01   6.8944189e-01   3.0588033e-01   2.9991033e-01   7.1117332e-01  -3.6824748e-01   7.5710299e-01  -2.7538690e+00  -1.7658112e-01   1.4102388e+00   1.4080749e+00   4.6843793e-02   9.8062363e-01  -2.0188350e+00   1.7038950e-01  -4.0670170e+00  -2.3727498e+00  -2.5074795e-01   4.1454848e-01  -8.2482264e-01  -2.4398575e-01  -2.4500463e+00  -1.1910181e+00  -3.7200322e+00  -1.3678342e+00  -3.6814951e+00  -1.3834723e+00  -3.2817537e+00  -2.0191862e+00   1.6340291e+00   2.0804914e+00   1.1037438e+00  -7.9196832e-01  -2.2366838e+00
   7.7683409e-01   9.6390440e-02   1.0236407e+00   1.2198845e+00   1.1983205e+00   1.2580027e+00  -8.1555311e-01  -4.5404808e-01  -2.4188522e+00  -1.1723917e+00   1.0050620e+00   8.2402201e-01  -8.7786059e-01   1.7478518e+00  -4.0873683e+00  -2.7436303e-02   2.6810862e+00   2.2856299e+00   1.2768574e-01   1.3264653e+00  -1.6772299e+00   1.9247245e+00   2.5974902e+00   1.6591715e+00   1.9279256e+00   1.7499249e+00   1.8158499e+00   1.0930270e+00   6.0722633e-01  -2.5547735e-01  -2.2760920e-01   1.4881619e+00   1.7470998e+00   1.1620986e+00   1.1290525e+00   5.0746532e-01   2.7883525e-01  -1.1590959e+00  -1.4538239e+00   9.4239123e-01   7.9928459e-01   7.1235289e-01   3.5017772e-01   3.0699678e-01   7.1577926e-01  -4.3800668e-01   6.8635388e-01  -2.8591758e+00  -2.9903082e-01   1.5843638e+00   1.5274529e+00   1.1948438e-01   1.1142537e+00  -2.0188974e+00   2.3922940e-01  -4.1350659e+00  -2.4461740e+00  -7.5320886e-02   5.8333691e-01  -7.2722332e-01  -1.0171525e-01  -2.3729075e+00  -1.1151350e+00  -3.6995882e+00  -1.3650520e+00  -3.6603113e+00  -1.3390856e+00  -3.2913350e+00  -2.0231188e+00   1.6937483e+00   2.1147160e+00   9.7141375e-01  -9.3028562e-01  -2.1960910e+00
   9.0738093e-01   1.2483465e-01   1.0615280e+00   1.1787624e+00   1.1154796e+00   1.2546773e+00  -9.5272340e-01  -5.8482243e-01  -2.4670650e+00  -1.2189795e+00   1.1413054e+00   1.0226024e+00  -8.5640873e-01   1.8265644e+00  -4.1209165e+00  -6.2176599e-02   2.6744927e+00   2.2480882e+00  -5.0489976e-02   1.4062763e+00  -1.7082183e+00   1.9364053e+00   2.6027306e+00   1.6192027e+00   1.9445287e+00   1.6925788e+00   1.7979703e+00   9.7613393e-01   4.9332653e-01  -4.1415287e-01  -3.7924541e-01   1.5656568e+00   1.7714999e+00   1.1472293e+00   1.1193164e+00   3.6680065e-01   2.2118675e-01  -1.2587878e+00  -1.5064212e+00   1.0366689e+00   8.1703906e-01   7.2568541e-01   4.0145170e-01   3.1100260e-01   7.2554027e-01  -5.0008930e-01   6.1830269e-01  -2.9378542e+00  -4.1497959e-01   1.7491473e+00   1.6303371e+00   1.8297767e-01   1.2459725e+00  -2.0099582e+00   3.0081092e-01  -4.1789900e+00  -2.5150343e+00   9.4799027e-02   7.4846314e-01  -6.3037945e-01   3.6201940e-02  -2.2875074e+00  -1.0435630e+00  -3.6609720e+00  -1.3590844e+00  -3.6184076e+00  -1.2916753e+00  -3.2874752e+00  -2.0223645e+00   1.7375088e+00   2.1272617e+00   8.4277670e-01  -1.0598720e+00  -2.1498920e+00
   1.0233559e+00   1.3819388e-01   1.0868601e+00   1.1391229e+00   1.0274151e+00   1.2636194e+00  -1.0714626e+00  -7.0214495e-01  -2.5008630e+00  -1.2644135e+00   1.2677145e+00   1.2145658e+00  -8.3630797e-01   1.8963096e+00  -4.1296763e+00  -9.0576384e-02   2.6417409e+00   2.2001403e+00  -2.1952233e-01   1.4731823e+00  -1.7286330e+00   1.9224776e+00   2.5925418e+00   1.5616639e+00   1.9504668e+00   1.6259238e+00   1.7803814e+00   8.6119440e-01   3.9419290e-01  -5.6238660e-01  -5.1564810e-01   1.6306294e+00   1.7846250e+00   1.1196118e+00   1.1123113e+00   2.3499945e-01   1.7921498e-01  -1.3408195e+00  -1.5495755e+00   1.1192924e+00   8.3948925e-01   7.3036572e-01   4.5883480e-01   3.1375483e-01   7.4148753e-01  -5.5155250e-01   5.5614689e-01  -2.9883005e+00  -5.2248594e-01   1.9005275e+00   1.7149370e+00   2.3737898e-01   1.3728331e+00  -1.9927491e+00   3.5424104e-01  -4.1989002e+00  -2.5801462e+00   2.5527862e-01   9.0548530e-01  -5.3644308e-01   1.6596532e-01  -2.1969499e+00  -9.7940245e-01  -3.6075351e+00  -1.3521877e+00  -3.5586705e+00  -1.2444726e+00  -3.2724010e+00  -2.0187270e+00   1.7644177e+00   2.1168822e+00   7.2173485e-01  -1.1776492e+00  -2.1009034e+00
   1.1208762e+00   1.3525126e-01   1.0994959e+00   1.1019794e+00   9.3808387e-01   1.2851333e+00  -1.1672676e+00  -8.0334224e-01  -2.5199717e+00  -1.3085819e+00   1.3810111e+00   1.3953234e+00  -8.1819131e-01   1.9574944e+00  -4.1149724e+00  -1.1223628e-01   2.5835487e+00   2.1426043e+00  -3.7467780e-01   1.5254752e+00  -1.7377216e+00   1.8832945e+00   2.5672225e+00   1.4872317e+00   1.9448305e+00   1.5523973e+00   1.7636133e+00   7.5235460e-01   3.1251476e-01  -6.9531431e-01  -6.3345649e-01   1.6821839e+00   1.7860061e+00   1.0809552e+00   1.1077551e+00   1.1732004e-01   1.5467260e-01  -1.4025903e+00  -1.5822287e+00   1.1886454e+00   8.6580281e-01   7.2742681e-01   5.2107344e-01   3.1701515e-01   7.6415453e-01  -5.8972384e-01   5.0264428e-01  -3.0093790e+00  -6.1992957e-01   2.0348000e+00   1.7802364e+00   2.8295658e-01   1.4919951e+00  -1.9679815e+00   3.9883618e-01  -4.1949323e+00  -2.6421984e+00   4.0212558e-01   1.0500938e+00  -4.4741311e-01   2.8397490e-01  -2.1040905e+00  -9.2523952e-01  -3.5424915e+00  -1.3463814e+00  -3.4839340e+00  -1.2003433e+00  -3.2481082e+00  -2.0137785e+00   1.7738809e+00   2.0826706e+00   6.1158447e-01  -1.2805482e+00  -2.0515226e+00
   1.1964725e+00   1.1527767e-01   1.0994626e+00   1.0681650e+00   8.5127702e-01   1.3185889e+00  -1.2362034e+00  -8.8655923e-01  -2.5239016e+00  -1.3511113e+00   1.4782461e+00   1.5607334e+00  -8.0259094e-01   2.0106360e+00  -4.0782634e+00  -1.2698231e-01   2.5011486e+00   2.0759806e+00  -5.1144765e-01   1.5618159e+00  -1.7346103e+00   1.8197955e+00   2.5273582e+00   1.3967866e+00   1.9266133e+00   1.4742410e+00   1.7475451e+00   6.5331259e-01   2.4989226e-01  -8.0836485e-01  -7.3010884e-01   1.7195430e+00   1.7754454e+00   1.0329553e+00   1.1049897e+00   1.8457794e-02   1.4828815e-01  -1.4416388e+00  -1.6035863e+00   1.2433568e+00   8.9495810e-01   7.1793278e-01   5.8659520e-01   3.2236066e-01   7.9355147e-01  -6.1234913e-01   4.5999160e-01  -3.0004398e+00  -7.0604763e-01   2.1487888e+00   1.8260595e+00   3.2015600e-01   1.6008734e+00  -1.9363167e+00   4.3415692e-01  -4.1672159e+00  -2.7016431e+00   5.3186323e-01   1.1782844e+00  -3.6506567e-01   3.8700222e-01  -2.0113972e+00  -8.8301567e-01  -3.4687437e+00  -1.3433273e+00  -3.3968052e+00  -1.1616025e+00  -3.2162124e+00  -2.0087331e+00   1.7656108e+00   2.0240561e+00   5.1484211e-01  -1.3656177e+00  -2.0035673e+00
   1.2472729e+00   7.8050930e-02   1.0869295e+00   1.0383013e+00   7.7040311e-01   1.3624425e+00  -1.2750967e+00  -9.5080284e-01  -2.5119523e+00  -1.3913578e+00   1.5569344e+00   1.7072627e+00  -7.8992001e-01   2.0562976e+00  -4.0210766e+00  -1.3484064e-01   2.3962184e+00   2.0004133e+00  -6.2576035e-01   1.5812809e+00  -1.7183440e+00   1.7334524e+00   2.4737862e+00   1.2913543e+00   1.8947379e+00   1.3933584e+00   1.7313845e+00   5.6711301e-01   2.0675828e-01  -8.9747909e-01  -8.0393664e-01   1.7420631e+00   1.7530322e+00   9.7717889e-01   1.1030105e+00  -5.7707708e-02   1.5972742e-01  -1.4557649e+00  -1.6131145e+00   1.2823522e+00   9.2579313e-01   7.0290782e-01   6.5360006e-01   3.3107217e-01   8.2917746e-01  -6.1773363e-01   4.2974552e-01  -2.9613470e+00  -7.7994624e-01   2.2399977e+00   1.8530868e+00   3.4955832e-01   1.6972750e+00  -1.8983546e+00   4.6004792e-01  -4.1158661e+00  -2.7586116e+00   6.4168485e-01   1.2865329e+00  -2.9089717e-01   4.7235646e-01  -1.9208436e+00  -8.5392211e-01  -3.3887419e+00  -1.3442183e+00  -3.2995168e+00  -1.1298552e+00  -3.1778292e+00  -2.0043408e+00   1.7396303e+00   1.9407938e+00   4.3311264e-01  -1.4301490e+00  -1.9581616e+00
   1.2711683e+00   2.3862371e-02   1.0621940e+00   1.0127729e+00   6.9828880e-01   1.4143186e+00  -1.2817212e+00  -9.9593937e-01  -2.4832565e+00  -1.4284176e+00   1.6151816e+00   1.8321208e+00  -7.8047013e-01   2.0950342e+00  -3.9449617e+00  -1.3599062e-01   2.2708114e+00   1.9156886e+00  -7.1419262e-01   1.5834021e+00  -1.6879507e+00   1.6262105e+00   2.4075561e+00   1.1720529e+00   1.8480998e+00   1.3111986e+00   1.7136988e+00   4.9597001e-01   1.8236310e-01  -9.5933020e-01  -8.5421967e-01   1.7492670e+00   1.7191527e+00   9.1497350e-01   1.1005202e+00  -1.0833847e-01   1.8761445e-01  -1.4431757e+00  -1.6105296e+00   1.3049083e+00   9.5706213e-01   6.8327600e-01   7.2016919e-01   3.4403539e-01   8.7006748e-01  -6.0487318e-01   4.1278482e-01  -2.8925161e+00  -8.4109211e-01   2.3067382e+00   1.8628250e+00   3.7183464e-01   1.7795203e+00  -1.8546398e+00   4.7667772e-01  -4.0410110e+00  -2.8128454e+00   7.2957981e-01   1.3719638e+00  -2.2607779e-01   5.3803665e-01  -1.8338377e+00  -8.3832699e-01  -3.3043837e+00  -1.3496845e+00  -3.1938168e+00  -1.1058732e+00  -3.1334989e+00  -2.0008063e+00   1.6962774e+00   1.8329654e+00   3.6700434e-01  -1.4718115e+00  -1.9156569e+00
   1.2669530e+00  -4.6489754e-02   1.0256840e+00   9.9170711e-01   6.3701114e-01   1.4711426e+00  -1.2549692e+00  -1.0226524e+00  -2.4368606e+00  -1.4611600e+00   1.6517948e+00   1.9333606e+00  -7.7442125e-01   2.1273491e+00  -3.8514725e+00  -1.3070325e-01   2.1272935e+00   1.8212699e+00  -7.7416781e-01   1.5681957e+00  -1.6425268e+00   1.5004288e+00   2.3298897e+00   1.0400554e+00   1.7856294e+00   1.2286754e+00   1.6924950e+00   4.4112822e-01   1.7482200e-01  -9.9153677e-01  -8.8120178e-01   1.7408932e+00   1.6744899e+00   8.4740802e-01   1.0960007e+00  -1.3182477e-01   2.2960874e-01  -1.4026533e+00  -1.5957843e+00   1.3107100e+00   9.8750165e-01   6.5981796e-01   7.8438469e-01   3.6166545e-01   9.1486713e-01  -5.7356313e-01   4.0931198e-01  -2.7949668e+00  -8.8928894e-01   2.3482200e+00   1.8575348e+00   3.8770219e-01   1.8465368e+00  -1.8056842e+00   4.8457267e-01  -3.9428507e+00  -2.8636676e+00   7.9442629e-01   1.4325074e+00  -1.7141250e-01   5.8286103e-01  -1.7511896e+00  -8.3573851e-01  -3.2169605e+00  -1.3597245e+00  -3.0809024e+00  -1.0895173e+00  -3.0831576e+00  -1.9977442e+00   1.6362136e+00   1.7009846e+00   3.1609657e-01  -1.4887983e+00  -1.8756115e+00
   1.2344340e+00  -1.3171969e-01   9.7797705e-01   9.7496958e-01   5.8777358e-01   1.5293128e+00  -1.1949965e+00  -1.0323663e+00  -2.3718413e+00  -1.4882807e+00   1.6663698e+00   2.0099462e+00  -7.7186070e-01   2.1536652e+00  -3.7421759e+00  -1.1927377e-01   1.9682926e+00   1.7163683e+00  -8.0413221e-01   1.5361839e+00  -1.5813410e+00   1.3588241e+00   2.2421478e+00   8.9656772e-01   1.7063715e+00   1.1461275e+00   1.6653439e+00   4.0277137e-01   1.8122055e-01  -9.9285661e-01  -8.8606988e-01   1.7169594e+00   1.6200184e+00   7.7525009e-01   1.0878044e+00  -1.2792133e-01   2.8253164e-01  -1.3337312e+00  -1.5690554e+00   1.2999045e+00   1.0159030e+00   6.3314755e-01   8.4445001e-01   3.8385953e-01   9.6192648e-01  -5.2447639e-01   4.1888823e-01  -2.6703824e+00  -9.2464243e-01   2.3646051e+00   1.8401285e+00   3.9788641e-01   1.8979205e+00  -1.7519981e+00   4.8463746e-01  -3.8217510e+00  -2.9099821e+00   8.3604612e-01   1.4670306e+00  -1.2730919e-01   6.0656400e-01  -1.6731166e+00  -8.4480993e-01  -3.1271452e+00  -1.3736675e+00  -2.9614028e+00  -1.0797138e+00  -3.0261611e+00  -1.9941705e+00   1.5604359e+00   1.5456170e+00   2.7896060e-01  -1.4799718e+00  -1.8368208e+00
   1.1744990e+00  -2.3008791e-01   9.1982993e-01   9.6217236e-01   5.5083605e-01   1.5849001e+00  -1.1033313e+00  -1.0271450e+00  -2.2874438e+00  -1.5083720e+00   1.6593455e+00   2.0617860e+00  -7.7280441e-01   2.1743167e+00  -3.6186806e+00  -1.0195866e-01   1.7966551e+00   1.6000429e+00  -8.0369702e-01   1.4884048e+00  -1.5039459e+00   1.2044168e+00   2.1458023e+00   7.4282321e-01   1.6095736e+00   1.0633232e+00   1.6295385e+00   3.7998566e-01   1.9777223e-01  -9.6334616e-01  -8.7089792e-01   1.6778308e+00   1.5569907e+00   6.9897923e-01   1.0742520e+00  -9.7819958e-02   3.4253177e-01  -1.2368658e+00  -1.5307357e+00   1.2731466e+00   1.0411883e+00   6.0371056e-01   8.9880177e-01   4.0998587e-01   1.0094046e+00  -4.5920196e-01   4.4049415e-01  -2.5211713e+00  -9.4752208e-01   2.3570159e+00   1.8140441e+00   4.0309474e-01   1.9339600e+00  -1.6941262e+00   4.7815648e-01  -3.6783587e+00  -2.9503128e+00   8.5521802e-01   1.4754326e+00  -9.3753014e-02   6.0985264e-01  -1.5992818e+00  -8.6338768e-01  -3.0350255e+00  -1.3901756e+00  -2.8354081e+00  -1.0744889e+00  -2.9613597e+00  -1.9885372e+00   1.4702893e+00   1.3680034e+00   2.5323507e-01  -1.4449984e+00  -1.7974018e+00
   1.0891372e+00  -3.3945032e-01   8.5221497e-01   9.5270036e-01   5.2550284e-01   1.6338593e+00  -9.8293062e-01  -1.0095716e+00  -2.1832299e+00  -1.5200059e+00   1.6320213e+00   2.0897284e+00  -7.7721473e-01   2.1895597e+00  -3.4826789e+00  -7.8926286e-02   1.6154118e+00   1.4713257e+00  -7.7373560e-01   1.4264117e+00  -1.4102887e+00   1.0404780e+00   2.0424168e+00   5.8009247e-01   1.4947819e+00   9.7951094e-01   1.5822786e+00   3.7078289e-01   2.2001950e-01  -9.0447172e-01  -8.3855768e-01   1.6242847e+00   1.4869175e+00   6.1883215e-01   1.0537353e+00  -4.4150552e-02   4.0528039e-01  -1.1135807e+00  -1.4814274e+00   1.2316277e+00   1.0624849e+00   5.7180391e-01   9.4620411e-01   4.3890957e-01   1.0553755e+00  -3.8023468e-01   4.7260884e-01  -2.3505125e+00  -9.5852204e-01   2.3275023e+00   1.7831095e+00   4.0400247e-01   1.9556237e+00  -1.6326787e+00   4.6677003e-01  -3.5137214e+00  -2.9828691e+00   8.5364703e-01   1.4586955e+00  -7.0290527e-02   5.9441564e-01  -1.5288590e+00  -8.8860621e-01  -2.9401714e+00  -1.4072877e+00  -2.7025425e+00  -1.0710603e+00  -2.8872161e+00  -1.9788041e+00   1.3674752e+00   1.1696909e+00   2.3575185e-01  -1.3844622e+00  -1.7549240e+00
   9.8140334e-01  -4.5732141e-01   7.7635132e-01   9.4575470e-01   5.1017105e-01   1.6722414e+00  -8.3817328e-01  -9.8261608e-01  -2.0592177e+00  -1.5218203e+00   1.5865338e+00   2.0955226e+00  -7.8501154e-01   2.1996050e+00  -3.3359864e+00  -5.0228844e-02   1.4277451e+00   1.3293602e+00  -7.1642555e-01   1.3522534e+00  -1.3008099e+00   8.7047218e-01   1.9336330e+00   4.0970325e-01   1.3619355e+00   8.9350807e-01   1.5208677e+00   3.7218474e-01   2.4306773e-01  -8.1915821e-01  -7.9260064e-01   1.5575587e+00   1.4115387e+00   5.3487336e-01   1.0248181e+00   2.9093495e-02   4.6618473e-01  -9.6656645e-01  -1.4219427e+00   1.1770790e+00   1.0791901e+00   5.3761249e-01   9.8581677e-01   4.6905707e-01   1.0979277e+00  -2.9091335e-01   5.1330065e-01  -2.1623740e+00  -9.5842386e-01   2.2789643e+00   1.7514002e+00   4.0125309e-01   1.9645059e+00  -1.5683522e+00   4.5242356e-01  -3.3294041e+00  -3.0056379e+00   8.3389019e-01   1.4188809e+00  -5.6027660e-02   5.6288063e-01  -1.4606191e+00  -9.1702742e-01  -2.8417318e+00  -1.4225057e+00  -2.5620716e+00  -1.0659851e+00  -2.8019559e+00  -1.9625485e+00   1.2540503e+00   9.5265745e-01   2.2270690e-01  -1.2999425e+00  -1.7065783e+00
   8.5532124e-01  -5.8094816e-01   6.9372399e-01   9.4041128e-01   5.0243516e-01   1.6963930e+00  -6.7477851e-01  -9.4949477e-01  -1.9159958e+00  -1.5126062e+00   1.5257871e+00   2.0817391e+00  -7.9607325e-01   2.2046623e+00  -3.1805790e+00  -1.5798852e-02   1.2369544e+00   1.1735439e+00  -6.3523023e-01   1.2684352e+00  -1.1765175e+00   6.9799263e-01   1.8211606e+00   2.3306508e-01   1.2114508e+00   8.0382473e-01   1.4429090e+00   3.8036461e-01   2.6184065e-01  -7.1176367e-01  -7.3711448e-01   1.4793738e+00   1.3327872e+00   4.4708259e-01   9.8632426e-01   1.1670799e-01   5.2060981e-01  -7.9971682e-01  -1.3533032e+00   1.1117434e+00   1.0910233e+00   5.0125910e-01   1.0172326e+00   4.9851294e-01   1.1352518e+00  -1.9530492e-01   5.6032414e-01  -1.9614890e+00  -9.4816332e-01   2.2150383e+00   1.7230959e+00   3.9547045e-01   1.9627393e+00  -1.5019358e+00   4.3728943e-01  -3.1275750e+00  -3.0164919e+00   7.9923971e-01   1.3590691e+00  -4.9644992e-02   5.1871748e-01  -1.3930316e+00  -9.4482039e-01  -2.7385536e+00  -1.4329235e+00  -2.4130364e+00  -1.0553552e+00  -2.7037435e+00  -1.9371050e+00   1.1324102e+00   7.1932836e-01   2.0986838e-01  -1.1940478e+00  -1.6493718e+00
   7.1572929e-01  -7.0739109e-01   6.0608392e-01   9.3569195e-01   4.9924212e-01   1.7031345e+00  -4.9964482e-01  -9.1352815e-01  -1.7548067e+00  -1.4913858e+00   1.4533455e+00   2.0516545e+00  -8.1022770e-01   2.2049967e+00  -3.0186070e+00   2.4527725e-02   1.0464151e+00   1.0036608e+00  -5.3481514e-01   1.1778530e+00  -1.0390313e+00   5.2668565e-01   1.7067699e+00   5.1692423e-02   1.0442900e+00   7.0880943e-01   1.3464890e+00   3.9084261e-01   2.7134388e-01  -5.8797402e-01  -6.7655880e-01   1.3919248e+00   1.2527434e+00   3.5544770e-01   9.3741434e-01   2.1250265e-01   5.6409674e-01  -6.1808968e-01  -1.2767413e+00   1.0383152e+00   1.0980555e+00   4.6286141e-01   1.0404809e+00   5.2514451e-01   1.1657114e+00  -9.8037306e-02   6.1121934e-01  -1.7532795e+00  -9.2880184e-01   2.1399526e+00   1.7023353e+00   3.8728064e-01   1.9528739e+00  -1.4342999e+00   4.2366421e-01  -2.9110506e+00  -3.0133084e+00   7.5356894e-01   1.2832385e+00  -4.9434487e-02   4.6609020e-01  -1.3243726e+00  -9.6797431e-01  -2.6293124e+00  -1.4353888e+00  -2.2544030e+00  -1.0350296e+00  -2.5908640e+00  -1.8997284e+00   1.0052547e+00   4.7257584e-01   1.9280975e-01  -1.0703975e+00  -1.5803369e+00
   5.6807296e-01  -8.3360799e-01   5.1542561e-01   9.3064480e-01   4.9708609e-01   1.6899098e+00  -3.2060917e-01  -8.7800045e-01  -1.5775812e+00  -1.4574817e+00   1.3732870e+00   2.0091018e+00  -8.2723387e-01   2.2009813e+00  -2.8523847e+00   7.0967840e-02   8.5952918e-01   8.1999533e-01  -4.2090161e-01   1.0837058e+00  -8.9058884e-01   3.6016612e-01   1.5922833e+00  -1.3277848e-01   8.6200647e-01   6.0680799e-01   1.2303375e+00   3.9872162e-01   2.6692305e-01  -4.5461626e-01  -6.1558850e-01   1.2978356e+00   1.1735829e+00   2.6005547e-01   8.7764160e-01   3.0958931e-01   5.9256832e-01  -4.2778642e-01  -1.1936990e+00   9.5984606e-01   1.1007167e+00   4.2259024e-01   1.0559970e+00   5.4674475e-01   1.1878957e+00  -4.0896666e-03   6.6340987e-01  -1.5437233e+00  -9.0150078e-01   2.0583535e+00   1.6930715e+00   3.7733810e-01   1.9377303e+00  -1.3663673e+00   4.1384654e-01  -2.6832892e+00  -2.9940878e+00   7.0114629e-01   1.1960925e+00  -5.3358389e-02   4.0966211e-01  -1.2528354e+00  -9.8253335e-01  -2.5126487e+00  -1.4266937e+00  -2.0852150e+00  -1.0008907e+00  -2.4619027e+00  -1.8477713e+00   8.7553148e-01   2.1569721e-01   1.6715567e-01  -9.3354733e-01  -1.4967409e+00
   4.1815652e-01  -9.5653708e-01   4.2394214e-01   9.2442630e-01   4.9223058e-01   1.6549017e+00  -1.4613373e-01  -8.4602614e-01  -1.3869261e+00  -1.4105714e+00   1.2900303e+00   1.9582917e+00  -8.4675605e-01   2.1931383e+00  -2.6843494e+00   1.2373011e-01   6.7966686e-01   6.2341587e-01  -3.0006237e-01   9.8938291e-01  -7.3401327e-01   2.0192520e-01   1.4795664e+00  -3.1858332e-01   6.6676144e-01   4.9632244e-01   1.0939516e+00   3.9895360e-01   2.4450372e-01  -3.1939430e-01  -5.5887063e-01   1.2000806e+00   1.0975167e+00   1.6117136e-01   8.0698781e-01   4.0072052e-01   6.0251396e-01  -2.3575015e-01  -1.1058236e+00   8.7962513e-01   1.0997770e+00   3.8072346e-01   1.0645635e+00   5.6118314e-01   1.2006541e+00   8.1453726e-02   7.1429913e-01  -1.3391625e+00  -8.6749823e-01   1.9751119e+00   1.6989259e+00   3.6635141e-01   1.9202349e+00  -1.2990680e+00   4.1000329e-01  -2.4483212e+00  -2.9570749e+00   6.4642804e-01   1.1028395e+00  -5.9128597e-02   3.5436274e-01  -1.1766383e+00  -9.8484053e-01  -2.3872998e+00  -1.4037799e+00  -1.9047409e+00  -9.4911022e-01  -2.3159092e+00  -1.7788647e+00   7.4636178e-01  -4.7631338e-02   1.2882690e-01  -7.8886194e-01  -1.3962857e+00
   2.7186942e-01  -1.0731786e+00   3.3395996e-01   9.1638019e-01   4.8094514e-01   1.5971099e+00   1.5068199e-02  -8.2042596e-01  -1.1860637e+00  -1.3507286e+00   1.2081410e+00   1.9036155e+00  -8.6833796e-01   2.1821612e+00  -2.5169915e+00   1.8294635e-01   5.1010117e-01   4.1542235e-01  -1.7946670e-01   8.9833715e-01  -5.7264480e-01   5.5234816e-02   1.3705139e+00  -5.0383529e-01   4.6130875e-01   3.7615970e-01   9.3767825e-01   3.8661971e-01   2.0080039e-01  -1.9055900e-01  -5.1090202e-01   1.1018768e+00   1.0267242e+00   5.9301998e-02   7.2587743e-01   4.7865906e-01   5.9114495e-01  -4.9492453e-02  -1.0149566e+00   8.0104056e-01   1.0963022e+00   3.3768984e-01   1.0672258e+00   5.6655422e-01   1.2031156e+00   1.5366784e-01   7.6136270e-01  -1.1460613e+00  -8.2808742e-01   1.8951129e+00   1.7230467e+00   3.5510388e-01   1.9032460e+00  -1.2332831e+00   4.1403243e-01  -2.2106250e+00  -2.9008747e+00   5.9384063e-01   1.0089368e+00  -6.4303253e-02   3.0512941e-01  -1.0941254e+00  -9.7177521e-01  -2.2522217e+00  -1.3639505e+00  -1.7126040e+00  -8.7640831e-01  -2.1525358e+00  -1.6910950e+00   6.2094822e-01  -3.1342659e-01   7.4270036e-02  -6.4233592e-01  -1.2772867e+00
   1.3490329e-01  -1.1806766e+00   2.4785853e-01   9.0610481e-01   4.5974136e-01   1.5163937e+00   1.5444697e-01  -8.0361985e-01  -9.7872781e-01  -1.2784480e+00   1.1321298e+00   1.8494363e+00  -8.9137970e-01   2.1689068e+00  -2.3527552e+00   2.4860347e-01   3.5393603e-01   1.9815255e-01  -6.6586905e-02   8.1394655e-01  -4.1023802e-01  -7.6945537e-02   1.2670300e+00  -6.8654620e-01   2.4894516e-01   2.4556030e-01   7.6275141e-01   3.5720981e-01   1.3348509e-01  -7.6527232e-02  -4.7583519e-01   1.0065566e+00   9.6328271e-01  -4.4765347e-02   6.3517023e-01   5.3656114e-01   5.5651666e-01   1.2323774e-01  -9.2311298e-01   7.2743190e-01   1.0915893e+00   2.9409892e-01   1.0651975e+00   5.6131304e-01   1.1946971e+00   2.0805801e-01   8.0223740e-01  -9.7072398e-01  -7.8459465e-01   1.8230380e+00   1.7679762e+00   3.4446503e-01   1.8893851e+00  -1.1697825e+00   4.2743255e-01  -1.9749531e+00  -2.8245601e+00   5.4756511e-01   9.1981579e-01  -6.6393488e-02   2.6663847e-01  -1.0038561e+00  -9.4096916e-01  -2.1066936e+00  -1.3050716e+00  -1.5088893e+00  -7.8029036e-01  -1.9721423e+00  -1.5831636e+00   5.0247175e-01  -5.7749366e-01   6.5947220e-04  -5.0037329e-01  -1.1388226e+00
   1.2479190e-02  -1.2764044e+00   1.6797820e-01   8.9350185e-01   4.2559454e-01   1.4134765e+00   2.6405034e-01  -7.9753736e-01  -7.6902321e-01  -1.1946556e+00   1.0662524e+00   1.7998844e+00  -9.1512528e-01   2.1543585e+00  -2.1939213e+00   3.2048306e-01   2.1403059e-01  -2.5654700e-02   3.1122599e-02   7.3937652e-01  -2.5083294e-01  -1.9205615e-01   1.1710008e+00  -8.6466065e-01   3.3426765e-02   1.0429892e-01   5.7128021e-01   3.0688414e-01   4.1307542e-02   1.4530037e-02  -4.5731750e-01   9.1742781e-01   9.0909258e-01  -1.4994851e-01   5.3613475e-01   5.6834802e-01   4.9761221e-01   2.7482340e-01  -8.3244887e-01   6.6194233e-01   1.0870848e+00   2.5075248e-01   1.0597566e+00   5.4438719e-01   1.1751037e+00   2.4081740e-01   8.3480510e-01  -8.1899181e-01  -7.3835555e-01   1.7631469e+00   1.8355349e+00   3.3538839e-01   1.8808813e+00  -1.1091651e+00   4.5118967e-01  -1.7461195e+00  -2.7277672e+00   5.1133451e-01   8.4060022e-01  -6.2976983e-02   2.4304333e-01  -9.0468404e-01  -8.9098474e-01  -1.9504021e+00  -1.2257551e+00  -1.2942209e+00  -6.5924695e-01  -1.7758633e+00  -1.4545228e+00   3.9398161e-01  -8.3554307e-01  -9.3938883e-02  -3.6953387e-01  -9.8084858e-01
  -9.0898863e-02  -1.3580575e+00   9.6522668e-02   8.7880055e-01   3.7613670e-01   1.2899193e+00   3.3694963e-01  -8.0355127e-01  -5.6125994e-01  -1.1007006e+00   1.0143209e+00   1.7586661e+00  -9.3866392e-01   2.1395610e+00  -2.0424816e+00   3.9811520e-01   9.2921266e-02  -2.5273617e-01   1.0656045e-01   6.7744921e-01  -9.8605415e-02  -2.8801479e-01   1.0842581e+00  -1.0361041e+00  -1.8114579e-01  -4.7248444e-02   3.6619125e-01   2.3270230e-01  -7.5837216e-02   7.5109282e-02  -4.5834776e-01   8.3762942e-01   8.6580328e-01  -2.5488432e-01   4.3040429e-01   5.6904559e-01   4.1438631e-01   3.9816539e-01  -7.4521275e-01   6.0737936e-01   1.0842934e+00   2.0863531e-01   1.0521509e+00   5.1525668e-01   1.1443276e+00   2.4905543e-01   8.5727147e-01  -6.9593664e-01  -6.9068952e-01   1.7190742e+00   1.9267288e+00   3.2889478e-01   1.8794446e+00  -1.0518081e+00   4.8569022e-01  -1.5287730e+00  -2.6107750e+00   4.8825685e-01   7.7583806e-01  -5.1811418e-02   2.3773761e-01  -7.9582425e-01  -8.2144250e-01  -1.7835037e+00  -1.1255074e+00  -1.0698063e+00  -5.1290424e-01  -1.5656312e+00  -1.3054757e+00   2.9828478e-01  -1.0833231e+00  -2.1045061e-01  -2.5625690e-01  -8.0426826e-01
  -1.7164734e-01  -1.4237524e+00   3.5459250e-02   8.6255238e-01   3.0980990e-01   1.1480628e+00   3.6763284e-01  -8.2243576e-01  -3.5977032e-01  -9.9832871e-01   9.7953365e-01   1.7288971e+00  -9.6095040e-01   2.1255364e+00  -1.9000180e+00   4.8075030e-01  -7.2563735e-03  -4.7941771e-01   1.5331427e-01   6.3052789e-01   4.2295665e-02  -3.6328301e-01   1.0085310e+00  -1.1988424e+00  -3.9046877e-01  -2.0807579e-01   1.5112791e-01   1.3280711e-01  -2.1689573e-01   9.8781556e-02  -4.8115423e-01   7.6999262e-01   8.3474264e-01  -3.5797015e-01   3.1991932e-01   5.3507111e-01   3.0776951e-01   4.8706171e-01  -6.6367891e-01   5.6608966e-01   1.0846827e+00   1.6888443e-01   1.0435154e+00   4.7399685e-01   1.1026465e+00   2.3097942e-01   8.6823604e-01  -6.0557535e-01  -6.4287045e-01   1.6936495e+00   2.0416841e+00   3.2604012e-01   1.8861754e+00  -9.9783423e-01   5.3066919e-01  -1.3271673e+00  -2.4745629e+00   4.8067198e-01   7.2926042e-01  -3.0945092e-02   2.5315920e-01  -6.7690625e-01  -7.3308560e-01  -1.6066604e+00  -1.0048318e+00  -8.3744564e-01  -3.4211436e-01  -1.3441552e+00  -1.1372356e+00   2.1783851e-01  -1.3167628e+00  -3.4872693e-01  -1.6657358e-01  -6.1095628e-01
  -2.2725198e-01  -1.4721306e+00  -1.3578483e-02   8.4559374e-01   2.2597074e-01   9.9094617e-01   3.5233795e-01  -8.5435010e-01  -1.6872001e-01  -8.8963354e-01   9.6433436e-01   1.7129704e+00  -9.8084534e-01   2.1131900e+00  -1.7675984e+00   5.6735217e-01  -8.4844776e-02  -7.0175624e-01   1.6598302e-01   6.0042101e-01   1.6791757e-01  -4.1692079e-01   9.4538879e-01  -1.3509522e+00  -5.9019703e-01  -3.7655759e-01  -6.9686302e-02   6.5520924e-03  -3.7969566e-01   8.0563656e-02  -5.2709759e-01   7.1690940e-01   8.1685256e-01  -4.5743150e-01   2.0685857e-01   4.6444857e-01   1.7963373e-01   5.3655838e-01  -5.9006203e-01   5.3985273e-01   1.0895881e+00   1.3273769e-01   1.0348110e+00   4.2128074e-01   1.0506254e+00   1.8601715e-01   8.6675202e-01  -5.5062569e-01  -5.9609664e-01   1.6887613e+00   2.1796127e+00   3.2786786e-01   1.9015161e+00  -9.4710124e-01   5.8519869e-01  -1.1449501e+00  -2.3208362e+00   4.9004864e-01   7.0358520e-01   1.1788529e-03   2.9064959e-01  -5.4801632e-01  -6.2777490e-01  -1.4210505e+00  -8.6527694e-01  -5.9950305e-01  -1.4897895e-01  -1.1148559e+00  -9.5193744e-01   1.5465000e-01  -1.5321182e+00  -5.0753260e-01  -1.0582030e-01  -4.0373171e-01
  -2.5635438e-01  -1.5024566e+00  -4.9382348e-02   8.2897733e-01   1.2493966e-01   8.2220410e-01   2.8930472e-01  -8.9884652e-01   8.0773643e-03  -7.7698661e-01   9.7030203e-01   1.7124617e+00  -9.9717380e-01   2.1032190e+00  -1.6457049e+00   6.5661119e-01  -1.3873829e-01  -9.1570337e-01   1.4047198e-01   5.8830933e-01   2.7467342e-01  -4.4862904e-01   8.9617334e-01  -1.4906956e+00  -7.7611776e-01  -5.5049755e-01  -2.9161342e-01  -1.4543428e-01  -5.6103458e-01   1.7230492e-02  -5.9659840e-01   6.8021403e-01   8.1263398e-01  -5.5141147e-01   9.3562375e-02   3.5693978e-01   3.2722692e-02   5.4325043e-01  -5.2641512e-01   5.2979653e-01   1.1001250e+00   1.0146527e-01   1.0267874e+00   3.5834239e-01   9.8911963e-01   1.1487053e-01   8.5237382e-01  -5.3232218e-01  -5.5145766e-01   1.7052712e+00   2.3388071e+00   3.3535050e-01   1.9252502e+00  -8.9921691e-01   6.4771961e-01  -9.8498561e-01  -2.1520176e+00   5.1692675e-01   7.0037691e-01   4.5627336e-02   3.5037647e-01  -4.0972640e-01  -5.0841220e-01  -1.2283540e+00  -7.0942415e-01  -3.5884418e-01   6.3196759e-02  -8.8175441e-01  -7.5259604e-01   1.1018538e-01  -1.7261143e+00  -6.8458582e-01  -7.8364630e-02  -1.8627776e-01
  -2.5877560e-01  -1.5147045e+00  -7.1250621e-02   8.1387609e-01   7.9944694e-03   6.4594584e-01   1.7892819e-01  -9.5490176e-01   1.6733384e-01  -6.6294426e-01   9.9807953e-01   1.7280766e+00  -1.0088016e+00   2.0960382e+00  -1.5341989e+00   7.4697691e-01  -1.6845152e-01  -1.1172801e+00   7.4245628e-02   5.9469670e-01   3.5950565e-01  -4.5878023e-01   8.6192399e-01  -1.6166005e+00  -9.4432813e-01  -7.2721386e-01  -5.0978697e-01  -3.2125062e-01  -7.5681156e-01  -9.2449490e-02  -6.8909377e-01   6.6107958e-01   8.2210242e-01  -6.3807571e-01  -1.7549280e-02   2.1408253e-01  -1.2945050e-01   5.0551539e-01  -4.7451300e-01   5.3633725e-01   1.1171045e+00   7.6289173e-02   1.0199693e+00   2.8690415e-01   9.1927522e-01   1.9495781e-02   8.2518750e-01  -5.5030722e-01  -5.0990195e-01   1.7429888e+00   2.5166693e+00   3.4932333e-01   1.9565425e+00  -8.5358161e-01   7.1611493e-01  -8.4921939e-01  -1.9711929e+00   5.6090527e-01   7.1997147e-01   1.0289388e-01   4.3132412e-01  -2.6310963e-01  -3.7879515e-01  -1.0307133e+00  -5.4080981e-01  -1.1873872e-01   2.9001957e-01  -6.4932180e-01  -5.4301340e-01   8.5290130e-02  -1.8960769e+00  -8.7664778e-01  -8.7356780e-02   3.6991011e-02
  -2.3548154e-01  -1.5096163e+00  -7.9054149e-02   8.0146607e-01  -1.2269167e-01   4.6662125e-01   2.3799984e-02  -1.0209671e+00   3.0644008e-01  -5.5013410e-01   1.0473435e+00   1.7596404e+00  -1.0147244e+00   2.0917278e+00  -1.4323322e+00   8.3670935e-01  -1.7417804e-01  -1.3027543e+00  -3.3476146e-02   6.1938372e-01   4.2003801e-01  -4.4843582e-01   8.4329995e-01  -1.7275371e+00  -1.0914075e+00  -9.0365521e-01  -7.1930948e-01  -5.1779154e-01  -9.6219483e-01  -2.4757198e-01  -8.0302445e-01   6.5993353e-01   8.4475597e-01  -7.1572629e-01  -1.2406233e-01   3.9133398e-02  -3.0273262e-01   4.2366394e-01  -4.3572942e-01   5.5914548e-01   1.1409610e+00   5.8297782e-02   1.0146659e+00   2.0907589e-01   8.4252616e-01  -9.6987875e-02   7.8582248e-01  -6.0260907e-01  -4.7220508e-01   1.8007076e+00   2.7097757e+00   3.7041780e-01   1.9940168e+00  -8.0945293e-01   7.8782030e-01  -7.3859457e-01  -1.7820171e+00   6.2067708e-01   7.6147064e-01   1.7283162e-01   5.3134974e-01  -1.0974017e-01  -2.4341289e-01  -8.3066932e-01  -3.6378554e-01   1.1726683e-01   5.2618905e-01  -4.2229113e-01  -3.2763306e-01   8.0123646e-02  -2.0400493e+00  -1.0796545e+00  -1.3451910e-01   2.6111096e-01
  -1.8849907e-01  -1.4887227e+00  -7.3282097e-02   7.9279902e-01  -2.6416162e-01   2.8887566e-01  -1.7136685e-01  -1.0950356e+00   4.2359104e-01  -4.4112555e-01   1.1168174e+00   1.8061290e+00  -1.0141622e+00   2.0900157e+00  -1.3388035e+00   9.2394468e-01  -1.5683479e-01  -1.4688112e+00  -1.8159190e-01   6.6146394e-01   4.5470917e-01  -4.1934798e-01   8.4050473e-01  -1.8227908e+00  -1.2145751e+00  -1.0765423e+00  -9.1545240e-01  -7.3087880e-01  -1.1718163e+00  -4.4505933e-01  -9.3585459e-01   6.7639622e-01   8.7955614e-01  -7.8291437e-01  -2.2365514e-01  -1.6308085e-01  -4.8248235e-01   2.9999622e-01  -4.1091672e-01   5.9714099e-01   1.1716904e+00   4.8362399e-02   1.0109966e+00   1.2723359e-01   7.6058086e-01  -2.3045746e-01   7.3544225e-01  -6.8570868e-01  -4.3894020e-01   1.8762986e+00   2.9139786e+00   3.9899906e-01   2.0358663e+00  -7.6603118e-01   8.5996434e-01  -6.5302149e-01  -1.5885707e+00   6.9410547e-01   8.2280513e-01   2.5460705e-01   6.4729997e-01   4.8325266e-02  -1.0719654e-01  -6.3107732e-01  -1.8332163e-01   3.4550061e-01   7.6573470e-01  -2.0544246e-01  -1.1134842e-01   9.4111527e-02  -2.1568844e+00  -1.2888860e+00  -2.1998683e-01   4.8079416e-01
  -1.2079378e-01  -1.4543199e+00  -5.5061129e-02   7.8867689e-01  -4.1282770e-01   1.1739615e-01  -3.9992949e-01  -1.1747220e+00   5.1787714e-01  -3.3829161e-01   1.2043279e+00   1.8657396e+00  -1.0066549e+00   2.0902942e+00  -1.2518565e+00   1.0067745e+00  -1.1808615e-01  -1.6127086e+00  -3.6707493e-01   7.1934185e-01   4.6288154e-01  -3.7394228e-01   8.5322068e-01  -1.9021210e+00  -1.3118251e+00  -1.2425272e+00  -1.0938497e+00  -9.5544806e-01  -1.3799846e+00  -6.7973491e-01  -1.0841276e+00   7.0924828e-01   9.2492489e-01  -8.3854421e-01  -3.1418433e-01  -3.8639625e-01  -6.6373798e-01   1.3875703e-01  -4.0029880e-01   6.4851830e-01   1.2088068e+00   4.7062966e-02   1.0089312e+00   4.3887767e-02   6.7539648e-01  -3.7600204e-01   6.7571167e-01  -7.9469677e-01  -4.1045376e-01   1.9668477e+00   3.1245509e+00   4.3511490e-01   2.0799814e+00  -7.2255513e-01   9.2952779e-01  -5.9140178e-01  -1.3951826e+00   7.7833918e-01   9.0086082e-01   3.4668258e-01   7.7517799e-01   2.0858577e-01   2.4757686e-02  -4.3500229e-01  -4.7646437e-03   5.6233320e-01   1.0022977e+00  -3.3707295e-03   1.0072586e-01   1.2592103e-01  -2.2463107e+00  -1.4991629e+00  -3.4221205e-01   6.9068441e-01
  -3.6119999e-02  -1.4093966e+00  -2.6143552e-02   7.8954374e-01  -5.6465811e-01  -4.3244185e-02  -6.5361506e-01  -1.2573501e+00   5.8933502e-01  -2.4367053e-01   1.3069019e+00   1.9359973e+00  -9.9215037e-01   2.0916678e+00  -1.1694174e+00   1.0833344e+00  -6.0340436e-02  -1.7324089e+00  -5.8502037e-01   7.9077362e-01   4.4491800e-01  -3.1527585e-01   8.8056224e-01  -1.9658038e+00  -1.3820297e+00  -1.3983603e+00  -1.2506758e+00  -1.1857803e+00  -1.5809083e+00  -9.4451029e-01  -1.2435577e+00   7.5643473e-01   9.7876268e-01  -8.8195915e-01  -3.9376641e-01  -6.2361616e-01  -8.4139520e-01  -5.4012598e-02  -4.0338928e-01   7.1080535e-01   1.2513235e+00   5.4628549e-02   1.0083351e+00  -3.8452210e-02   5.8913797e-01  -5.2818376e-01   6.0874217e-01  -9.2351419e-01  -3.8684708e-01   2.0688266e+00   3.3363676e+00   4.7845858e-01   2.1240921e+00  -6.7840297e-01   9.9351155e-01  -5.5170531e-01  -1.2062225e+00   8.6995881e-01   9.9165874e-01   4.4683426e-01   9.1035097e-01   3.6815780e-01   1.4747339e-01  -2.4560196e-01   1.6643691e-01   7.6435130e-01   1.2294406e+00   1.7974895e-01   3.0350720e-01   1.7346636e-01  -2.3089650e+00  -1.7050620e+00  -4.9794198e-01   8.8562983e-01
   6.1148719e-02  -1.3575146e+00   1.1139796e-02   7.9540811e-01  -7.1538539e-01  -1.8874069e-01  -9.2291470e-01  -1.3400469e+00   6.3895373e-01  -1.5883906e-01   1.4208990e+00   2.0138947e+00  -9.7107645e-01   2.0930339e+00  -1.0892582e+00   1.1518987e+00   1.3287843e-02  -1.8266801e+00  -8.2878788e-01   8.7293319e-01   4.0221868e-01  -2.4696709e-01   9.2105727e-01  -2.0146505e+00  -1.4250031e+00  -1.5410562e+00  -1.3828005e+00  -1.4157676e+00  -1.7689184e+00  -1.2306797e+00  -1.4091603e+00   8.1511293e-01   1.0384912e+00  -9.1300352e-01  -4.6085175e-01  -8.6686929e-01  -1.0103878e+00  -2.7072449e-01  -4.1894575e-01   7.8095607e-01   1.2977694e+00   7.0896492e-02   1.0090204e+00  -1.1740919e-01   5.0412313e-01  -6.8132873e-01   5.3701596e-01  -1.0652634e+00  -3.6796685e-01   2.1782793e+00   3.5441266e+00   5.2834944e-01   2.1659125e+00  -6.3318940e-01   1.0491020e+00  -5.3109570e-01  -1.0258812e+00   9.6514658e-01   1.0905775e+00   5.5220799e-01   1.0477839e+00   5.2385931e-01   2.5636698e-01  -6.6001489e-02   3.2502062e-01   9.4852511e-01   1.4409681e+00   3.4038214e-01   4.9220602e-01   2.3395067e-01  -2.3463882e+00  -1.9011418e+00  -6.8228002e-01   1.0609534e+00
   1.6620264e-01  -1.3026500e+00   5.3963367e-02   8.0580837e-01  -8.6072623e-01  -3.1520211e-01  -1.1975524e+00  -1.4198389e+00   6.6863138e-01  -8.4808823e-02   1.5421721e+00   2.0960566e+00  -9.4439137e-01   2.0931794e+00  -1.0091802e+00   1.2109771e+00   9.9055413e-02  -1.8951603e+00  -1.0902400e+00   9.6250630e-01   3.3721090e-01  -1.7309248e-01   9.7266460e-01  -2.0500008e+00  -1.4415206e+00  -1.6680484e+00  -1.4879112e+00  -1.6391973e+00  -1.9386824e+00  -1.5283111e+00  -1.5754171e+00   8.8174898e-01   1.1011278e+00  -9.3205529e-01  -5.1428622e-01  -1.1080042e+00  -1.1658629e+00  -5.0258451e-01  -4.4497001e-01   8.5547543e-01   1.3462459e+00   9.5292393e-02   1.0107936e+00  -1.9085943e-01   4.2275512e-01  -8.2983291e-01   4.6329344e-01  -1.2125753e+00  -3.5340297e-01   2.2910131e+00   3.7425863e+00   5.8372963e-01   2.2032803e+00  -5.8685052e-01   1.0938231e+00  -5.2610004e-01  -8.5795450e-01   1.0598697e+00   1.1926021e+00   6.5941847e-01   1.1822890e+00   6.7231572e-01   3.4749162e-01   1.0083139e-01   4.6619386e-01   1.1123568e+00   1.6312370e+00   4.7582495e-01   6.6257620e-01   3.0395043e-01  -2.3609797e+00  -2.0821677e+00  -8.8883388e-01   1.2127016e+00
   2.7398975e-01  -1.2490028e+00   9.9126142e-02   8.1982855e-01  -9.9660047e-01  -4.1928085e-01  -1.4670051e+00  -1.4937467e+00   6.8108324e-01  -2.1955210e-02   1.6662461e+00   2.1789259e+00  -9.1360553e-01   2.0908915e+00  -9.2720302e-01   1.2594098e+00   1.9271083e-01  -1.9383813e+00  -1.3600678e+00   1.0558153e+00   2.5328736e-01  -9.8049360e-02   1.0328340e+00  -2.0736812e+00  -1.4332867e+00  -1.7773221e+00  -1.5645972e+00  -1.8500426e+00  -2.0853997e+00  -1.8267153e+00  -1.7364724e+00   9.5226495e-01   1.1633941e+00  -9.4002648e-01  -5.5335571e-01  -1.3389987e+00  -1.3033429e+00  -7.4001117e-01  -4.7875889e-01   9.3057327e-01   1.3945301e+00   1.2683086e-01   1.0135000e+00  -2.5704153e-01   3.4744684e-01  -9.6846660e-01   3.9050929e-01  -1.3580118e+00  -3.4249647e-01   2.4027864e+00   3.9268123e+00   6.4317779e-01   2.2342855e+00  -5.3971060e-01   1.1256676e+00  -5.3281482e-01  -7.0564671e-01   1.1500680e+00   1.2925879e+00   7.6468484e-01   1.3087780e+00   8.1008331e-01   4.1773752e-01   2.5220315e-01   5.8589373e-01   1.2539979e+00   1.7954389e+00   5.8434622e-01   8.1113724e-01   3.7954507e-01  -2.3559075e+00  -2.2433272e+00  -1.1099501e+00   1.3378536e+00
   3.7941727e-01  -1.2007912e+00   1.4320153e-01   8.3616567e-01  -1.1193390e+00  -4.9827820e-01  -1.7210439e+00  -1.5588767e+00   6.7970151e-01   3.0012552e-02   1.7885065e+00   2.2589557e+00  -8.8077003e-01   2.0850696e+00  -8.4175009e-01   1.2964546e+00   2.8965771e-01  -1.9577470e+00  -1.6281919e+00   1.1489738e+00   1.5468979e-01  -2.6386198e-02   1.0986108e+00  -2.0879357e+00  -1.4028527e+00  -1.8675173e+00  -1.6123889e+00  -2.0427423e+00  -2.2049711e+00  -2.1149695e+00  -1.8863530e+00   1.0222333e+00   1.2218613e+00  -9.3833065e-01  -5.7780933e-01  -1.5523625e+00  -1.4188657e+00  -9.7311145e-01  -5.1700670e-01   1.0023405e+00   1.4402197e+00   1.6413701e-01   1.0170610e+00  -3.1464845e-01   2.8054208e-01  -1.0926620e+00   3.2166237e-01  -1.4944828e+00  -3.3435398e-01   2.5094828e+00   4.0924084e+00   7.0493633e-01   2.2573809e+00  -4.9252588e-01   1.1432010e+00  -5.4713744e-01  -5.7141155e-01   1.2318351e+00   1.3855231e+00   8.6399549e-01   1.4225037e+00   9.3378252e-01   4.6497902e-01   3.8579482e-01   6.8100643e-01   1.3723244e+00   1.9298372e+00   6.6526860e-01   9.3535060e-01   4.5649070e-01  -2.3349779e+00  -2.3804269e+00  -1.3370289e+00   1.4344724e+00
   4.7755757e-01  -1.1620410e+00   1.8271076e-01   8.5324412e-01  -1.2258687e+00  -5.5021888e-01  -1.9502688e+00  -1.6125021e+00   6.6837263e-01   7.2036200e-02   1.9043871e+00   2.3328003e+00  -8.4843213e-01   2.0748269e+00  -7.5181526e-01   1.3218611e+00   3.8515544e-01  -1.9554690e+00  -1.8842184e+00   1.2380681e+00   4.6339743e-02   3.7394099e-02   1.1667816e+00  -2.0953227e+00  -1.3534831e+00  -1.9379948e+00  -1.6317500e+00  -2.2124563e+00  -2.2941333e+00  -2.3824671e+00  -2.0192030e+00   1.0871097e+00   1.2731240e+00  -9.2881888e-01  -5.8785784e-01  -1.7415118e+00  -1.5090979e+00  -1.1921886e+00  -5.5595333e-01   1.0669378e+00   1.4809113e+00   2.0548749e-01   1.0215029e+00  -3.6289960e-01   2.2423786e-01  -1.1987668e+00   2.5970739e-01  -1.6156505e+00  -3.2786876e-01   2.6072754e+00   4.2357182e+00   7.6695269e-01   2.2714676e+00  -4.4650108e-01   1.1456321e+00  -5.6501156e-01  -4.5684046e-01   1.3015822e+00   1.4667765e+00   9.5329159e-01   1.5192822e+00   1.0402340e+00   4.8816213e-01   4.9973911e-01   7.4953091e-01   1.4669640e+00   2.0319420e+00   7.1897954e-01   1.0337389e+00   5.3043049e-01  -2.3024641e+00  -2.4900607e+00  -1.5609054e+00   1.5017872e+00
   5.6385279e-01  -1.1363858e+00   2.1431000e-01   8.6936463e-01  -1.3138628e+00  -5.7389294e-01  -2.1466033e+00  -1.6521345e+00   6.5125955e-01   1.0564852e-01   2.0095535e+00   2.3974903e+00  -8.1955540e-01   2.0595768e+00  -6.5710079e-01   1.3359258e+00   4.7454802e-01  -1.9344559e+00  -2.1179270e+00   1.3193572e+00  -6.6378408e-02   8.9048393e-02   1.2340535e+00  -2.0985855e+00  -1.2889788e+00  -1.9888591e+00  -1.6240210e+00  -2.3552832e+00  -2.3505541e+00  -2.6194626e+00  -2.1295189e+00   1.1424908e+00   1.3139969e+00  -9.1368734e-01  -5.8414679e-01  -1.9010951e+00  -1.5714132e+00  -1.3882528e+00  -5.9157121e-01   1.1207868e+00   1.5143965e+00   2.4886996e-01   1.0269743e+00  -4.0158963e-01   1.8051303e-01  -1.2842505e+00   2.0745314e-01  -1.7162980e+00  -3.2174622e-01   2.6927730e+00   4.3539787e+00   8.2693327e-01   2.2759558e+00  -4.0327799e-01   1.1328506e+00  -5.8267176e-01  -3.6260670e-01   1.3561777e+00   1.5323211e+00   1.0286525e+00   1.5956834e+00   1.1265872e+00   4.8733146e-01   5.9266985e-01   7.9067660e-01   1.5382703e+00   2.1006184e+00   7.4686862e-01   1.1059376e+00   5.9713144e-01  -2.2629022e+00  -2.5697416e+00  -1.7722795e+00   1.5402007e+00
   6.3431008e-01  -1.1268896e+00   2.3498000e-01   8.8287194e-01  -1.3818495e+00  -5.6885950e-01  -2.3037208e+00  -1.6755810e+00   6.3256206e-01   1.3287122e-01   2.1000704e+00   2.4505802e+00  -7.9741018e-01   2.0390967e+00  -5.5811410e-01   1.3395222e+00   5.5350704e-01  -1.8981672e+00  -2.3197604e+00   1.3894773e+00  -1.7787199e-01   1.2481280e-01   1.2972537e+00  -2.1005036e+00  -1.2134662e+00  -2.0209383e+00  -1.5913187e+00  -2.4684268e+00  -2.3728834e+00  -2.8175794e+00  -2.2123755e+00   1.1843798e+00   1.3417178e+00  -8.9536028e-01  -5.6770502e-01  -2.0272511e+00  -1.6039377e+00  -1.5535039e+00  -6.1977618e-01   1.1607506e+00   1.5388533e+00   2.9206134e-01   1.0337507e+00  -4.3110828e-01   1.5106566e-01  -1.3478489e+00   1.6747339e-01  -1.7926378e+00  -3.1453292e-01   2.7631503e+00   4.4454202e+00   8.8241179e-01   2.2707907e+00  -3.6489384e-01   1.1054298e+00  -5.9687285e-01  -2.8846781e-01   1.3930539e+00   1.5789183e+00   1.0864734e+00   1.6491784e+00   1.1904334e+00   4.6359824e-01   6.6374047e-01   8.0488910e-01   1.5872467e+00   2.1361140e+00   7.5119527e-01   1.1526783e+00   6.5273006e-01  -2.2208656e+00  -2.6179904e+00  -1.9621689e+00   1.5512193e+00
   6.8567779e-01  -1.1359026e+00   2.4220582e-01   8.9232173e-01  -1.4292691e+00  -5.3541634e-01  -2.4173738e+00  -1.6809891e+00   6.1626818e-01   1.5607824e-01   2.1725543e+00   2.4902571e+00  -7.8543613e-01   2.0135649e+00  -4.5621369e-01   1.3341001e+00   6.1827125e-01  -1.8504354e+00  -2.4812917e+00   1.4456347e+00  -2.8261838e-01   1.4161291e-01   1.3535320e+00  -2.1037330e+00  -1.1311648e+00  -2.0357193e+00  -1.5363972e+00  -2.5503032e+00  -2.3607611e+00  -2.9702467e+00  -2.2636296e+00   1.2094381e+00   1.3541399e+00  -8.7635551e-01  -5.3987340e-01  -2.1177835e+00  -1.6055617e+00  -1.6817552e+00  -6.3664816e-01   1.1842944e+00   1.5530115e+00   3.3272245e-01   1.0422252e+00  -4.5242784e-01   1.3726141e-01  -1.3896355e+00   1.4203121e-01  -1.8425376e+00  -3.0464909e-01   2.8162585e+00   4.5093094e+00   9.3083122e-01   2.2564488e+00  -3.3371184e-01   1.0645931e+00  -6.0508917e-01  -2.3332486e-01   1.4102791e+00   1.6042590e+00   1.1236194e+00   1.6782385e+00   1.2298940e+00   4.1905483e-01   7.1261241e-01   7.9380288e-01   1.6154260e+00   2.1400128e+00   7.3489549e-01   1.1757036e+00   6.9396909e-01  -2.1807303e+00  -2.6343779e+00  -2.1223611e+00   1.5373147e+00
   7.1559235e-01  -1.1649582e+00   2.3413411e-01   8.9662704e-01  -1.4564761e+00  -4.7454026e-01  -2.4856043e+00  -1.6668776e+00   6.0591349e-01   1.7783472e-01   2.2243054e+00   2.5154061e+00  -7.8708461e-01   1.9835702e+00  -3.5359696e-01   1.3216499e+00   6.6586420e-01  -1.7952650e+00  -2.5956352e+00   1.4857730e+00  -3.7544981e-01   1.3724777e-01   1.4005481e+00  -2.1106443e+00  -1.0461510e+00  -2.0352440e+00  -1.4624783e+00  -2.6005809e+00  -2.3147819e+00  -3.0730412e+00  -2.2800894e+00   1.2152061e+00   1.3498926e+00  -8.5914019e-01  -5.0221953e-01  -2.1722395e+00  -1.5759206e+00  -1.7687688e+00  -6.3864568e-01   1.1896130e+00   1.5562712e+00   3.6850748e-01   1.0528862e+00  -4.6705475e-01   1.4009497e-01  -1.4110119e+00   1.3301966e-01  -1.8656453e+00  -2.9042557e-01   2.8507113e+00   4.5459416e+00   9.6964023e-01   2.2339029e+00  -3.1232312e-01   1.0121535e+00  -6.0566965e-01  -1.9533071e-01   1.4065926e+00   1.6070524e+00   1.1375532e+00   1.6823800e+00   1.2436833e+00   3.5664386e-01   7.3941633e-01   7.6012573e-01   1.6247185e+00   2.1151149e+00   7.0134470e-01   1.1776252e+00   7.1840391e-01  -2.1464443e+00  -2.6195159e+00  -2.2458327e+00   1.5017270e+00
   7.2268609e-01  -1.2147163e+00   2.0969538e-01   8.9516799e-01  -1.4646865e+00  -3.8780411e-01  -2.5088204e+00  -1.6321594e+00   6.0436616e-01   2.0072369e-01   2.2534117e+00   2.5256271e+00  -8.0564745e-01   1.9500956e+00  -2.5322541e-01   1.3046315e+00   6.9427017e-01  -1.7366255e+00  -2.6577817e+00   1.5086936e+00  -4.5182582e-01   1.1053196e-01   1.4366249e+00  -2.1231776e+00  -9.6213450e-01  -2.0219737e+00  -1.3730672e+00  -2.6201537e+00  -2.2364250e+00  -3.1239055e+00  -2.2596448e+00   1.2002693e+00   1.3284971e+00  -8.4598645e-01  -4.5644530e-01  -2.1918889e+00  -1.5153545e+00  -1.8124798e+00  -6.2280091e-01   1.1757174e+00   1.5487596e+00   3.9718268e-01   1.0662815e+00  -4.7694453e-01   1.6016237e-01  -1.4146151e+00   1.4191596e-01  -1.8634034e+00  -2.7014717e-01   2.8659474e+00   4.5565848e+00   9.9639980e-01   2.2045581e+00  -3.0342492e-01   9.5042215e-01  -5.9793814e-01  -1.7203738e-01   1.3814077e+00   1.5870615e+00   1.1264276e+00   1.6621520e+00   1.2311394e+00   2.7999268e-01   7.4469344e-01   7.0746497e-01   1.6172405e+00   2.0652544e+00   6.5409748e-01   1.1617340e+00   7.2456084e-01  -2.1213215e+00  -2.5750015e+00  -2.3271132e+00   1.4482277e+00
   7.0664706e-01  -1.2849528e+00   1.6868092e-01   8.8785286e-01  -1.4558743e+00  -2.7728043e-01  -2.4897310e+00  -1.5761569e+00   6.1365344e-01   2.2717382e-01   2.2588264e+00   2.5212041e+00  -8.4408103e-01   1.9144784e+00  -1.5868722e-01   1.2858672e+00   7.0255257e-01  -1.6782476e+00  -2.6648368e+00   1.5141219e+00  -5.0807367e-01   6.1381958e-02   1.4608533e+00  -2.1427196e+00  -8.8226454e-01  -1.9986306e+00  -1.2717636e+00  -2.6110462e+00  -2.1279541e+00  -3.1232356e+00  -2.2013515e+00   1.1643567e+00   1.2904166e+00  -8.3883808e-01  -4.0429602e-01  -2.1796037e+00  -1.4248525e+00  -1.8130935e+00  -5.8688150e-01   1.1424744e+00   1.5313177e+00   4.1674741e-01   1.0829736e+00  -4.8438369e-01   1.9764628e-01  -1.4041437e+00   1.6974916e-01  -1.8389455e+00  -2.4210511e-01   2.8622562e+00   4.5433885e+00   1.0088965e+00   2.1701673e+00  -3.0967651e-01   8.8209804e-01  -5.8222948e-01  -1.6056941e-01   1.3347868e+00   1.5450810e+00   1.0891443e+00   1.6190709e+00   1.1922280e+00   1.9322427e-01   7.2932352e-01   6.4010872e-01   1.5951426e+00   1.9950663e+00   5.9662761e-01   1.1317807e+00   7.1203019e-01  -2.1078705e+00  -2.5033160e+00  -2.3625683e+00   1.3808625e+00
   6.6822363e-01  -1.3745949e+00   1.1176629e-01   8.7512513e-01  -1.4326263e+00  -1.4543997e-01  -2.4331435e+00  -1.4986162e+00   6.3484456e-01   2.5930096e-01   2.2404088e+00   2.5030388e+00  -9.0483652e-01   1.8783518e+00  -7.4002128e-02   1.2684033e+00   6.9090231e-01  -1.6234373e+00  -2.6161452e+00   1.5027105e+00  -5.4157899e-01  -9.1640764e-03   1.4731365e+00  -2.1700192e+00  -8.0898134e-01  -1.9680298e+00  -1.1620828e+00  -2.5762638e+00  -1.9922956e+00  -3.0738240e+00  -2.1054665e+00   1.1083613e+00   1.2370395e+00  -8.3919851e-01  -3.4747796e-01  -2.1396447e+00  -1.3059891e+00  -1.7730441e+00  -5.2951179e-01   1.0905959e+00   1.5054189e+00   4.2554875e-01   1.1034879e+00  -4.9184500e-01   2.5231208e-01  -1.3841143e+00   2.1707763e-01  -1.7968818e+00  -2.0465861e-01   2.8407702e+00   4.5092649e+00   1.0052532e+00   2.1327306e+00  -3.3354126e-01   8.1014110e-01  -5.5985640e-01  -1.5780888e-01   1.2673957e+00   1.4828643e+00   1.0253820e+00   1.5555054e+00   1.1275229e+00   1.0075594e-01   6.9445051e-01   5.6277825e-01   1.5604557e+00   1.9097230e+00   5.3209223e-01   1.0917431e+00   6.8148591e-01  -2.1076740e+00  -2.4076880e+00  -2.3505813e+00   1.3036950e+00
   6.0917059e-01  -1.4817955e+00   4.0477367e-02   8.5791722e-01  -1.3979654e+00   4.9478126e-03  -2.3456371e+00  -1.3997215e+00   6.6800091e-01   2.9877583e-01   2.1989302e+00   2.4725482e+00  -9.8970422e-01   1.8435702e+00  -3.3791947e-03   1.2553489e+00   6.6061023e-01  -1.5749230e+00  -2.5133031e+00   1.4759808e+00  -5.5091187e-01  -9.8997204e-02   1.4741699e+00  -2.2051476e+00  -7.4392226e-01  -1.9329149e+00  -1.0472998e+00  -2.5195942e+00  -1.8329051e+00  -2.9806672e+00  -1.9734340e+00   1.0342762e+00   1.1705912e+00  -8.4804955e-01  -2.8758910e-01  -2.0773738e+00  -1.1608589e+00  -1.6968199e+00  -4.5024451e-01   1.0215802e+00   1.4730310e+00   4.2238030e-01   1.1282613e+00  -5.0182625e-01   3.2351366e-01  -1.3595633e+00   2.8397575e-01  -1.7429851e+00  -1.5630826e-01   2.8034100e+00   4.4577448e+00   9.8403183e-01   2.0943844e+00  -3.7712296e-01   7.3763696e-01  -5.3300640e-01  -1.6057852e-01   1.1804430e+00   1.4029992e+00   9.3559209e-01   1.4745256e+00   1.0381667e+00   7.0955468e-03   6.4141289e-01   4.8036921e-01   1.5149683e+00   1.8146538e+00   4.6314195e-01   1.0455982e+00   6.3462654e-01  -2.1213277e+00  -2.2919276e+00  -2.2916248e+00   1.2205729e+00
   5.3213557e-01  -1.6040397e+00  -4.2899646e-02   8.3755871e-01  -1.3551577e+00   1.7090555e-01  -2.2351327e+00  -1.2801079e+00   7.1219828e-01   3.4672698e-01   2.1360345e+00   2.4315453e+00  -1.0996845e+00   1.8121209e+00   4.9057923e-02   1.2497013e+00   6.1396434e-01  -1.5347422e+00  -2.3600502e+00   1.4362091e+00  -5.3587941e-01  -2.0505861e-01   1.4653609e+00  -2.2475071e+00  -6.8788979e-01  -1.8958068e+00  -9.3032471e-01  -2.4453774e+00  -1.6536281e+00  -2.8506470e+00  -1.8078260e+00   9.4505634e-01   1.0939857e+00  -8.6580697e-01  -2.2606812e-01  -1.9989076e+00  -9.9201230e-01  -1.5906642e+00  -3.4958271e-01   9.3761023e-01   1.4364371e+00   4.0655651e-01   1.1575937e+00  -5.1668469e-01   4.1021021e-01  -1.3357129e+00   3.7002727e-01  -1.6837986e+00  -9.5775880e-02   2.7527883e+00   4.3928175e+00   9.4431659e-01   2.0572886e+00  -4.4200543e-01   6.6765859e-01  -5.0457279e-01  -1.6581146e-01   1.0756121e+00   1.3087453e+00   8.2097121e-01   1.3797206e+00   9.2582031e-01  -8.3356299e-02   5.7168957e-01   3.9769777e-01   1.4601494e+00   1.7152693e+00   3.9179238e-01   9.9711331e-01   5.7404479e-01  -2.1484423e+00  -2.1602440e+00  -2.1882181e+00   1.1349329e+00
   4.4049169e-01  -1.7382776e+00  -1.3545879e-01   8.1565033e-01  -1.3075179e+00   3.4932784e-01  -2.1103890e+00  -1.1408730e+00   7.6562045e-01   4.0368537e-01   2.0541618e+00   2.3821054e+00  -1.2348921e+00   1.7860258e+00   7.9558655e-02   1.2541712e+00   5.5407981e-01  -1.5041786e+00  -2.1620567e+00   1.3862661e+00  -4.9750038e-01  -3.2352205e-01   1.4486928e+00  -2.2958905e+00  -6.4088156e-01  -1.8588807e+00  -8.1361671e-01  -2.3582589e+00  -1.4585626e+00  -2.6921107e+00  -1.6122372e+00   8.4441368e-01   1.0106279e+00  -8.9231636e-01  -1.6416212e-01  -1.9107395e+00  -8.0239483e-01  -1.4621712e+00  -2.2894927e-01   8.4141795e-01   1.3980398e+00   3.7795554e-01   1.1916073e+00  -5.3847988e-01   5.1099018e-01  -1.3176292e+00   4.7432784e-01  -1.6261930e+00  -2.2088960e-02   2.6920657e+00   4.3187568e+00   8.8577513e-01   2.0235186e+00  -5.2910968e-01   6.0313211e-01  -4.7792979e-01  -1.7069848e-01   9.5498804e-01   1.2038389e+00   6.8340902e-01   1.2750023e+00   7.9260520e-01  -1.6649153e-01   4.8686187e-01   3.1926576e-01   1.3971206e+00   1.6167019e+00   3.1936757e-01   9.4966988e-01   5.0303428e-01  -2.1877091e+00  -2.0170569e+00  -2.0447642e+00   1.0496573e+00
   3.3812686e-01  -1.8810756e+00  -2.3385424e-01   7.9391920e-01  -1.2582242e+00   5.3704994e-01  -1.9804629e+00  -9.8358459e-01   8.2571702e-01   4.6957224e-01   1.9564307e+00   2.3264348e+00  -1.3945025e+00   1.7672307e+00   8.5025723e-02   1.2710200e+00   4.8467528e-01  -1.4837515e+00  -1.9266121e+00   1.3294267e+00  -4.3790657e-01  -4.5002509e-01   1.4265513e+00  -2.3485842e+00  -6.0217781e-01  -1.8238755e+00  -6.9914002e-01  -2.2629436e+00  -1.2519284e+00  -2.5143736e+00  -1.3911412e+00   7.3656540e-01   9.2418807e-01  -9.2688794e-01  -1.0291291e-01  -1.8193547e+00  -5.9528858e-01  -1.3198072e+00  -9.0609257e-02   7.3612504e-01   1.3601691e+00   3.3702754e-01   1.2302171e+00  -5.6883771e-01   6.2410550e-01  -1.3098931e+00   5.9549563e-01  -1.5769050e+00   6.5336163e-02   2.6247679e+00   4.2399365e+00   8.0869048e-01   1.9949621e+00  -6.3857872e-01   5.4671042e-01  -4.5666678e-01  -1.7280669e-01   8.2098286e-01   1.0922802e+00   5.2541726e-01   1.1644044e+00   6.4104216e-01  -2.3866178e-01   3.8859647e-01   2.4905699e-01   1.3266798e+00   1.5235793e+00   2.4651664e-01   9.0612649e-01   4.2535399e-01  -2.2370258e+00  -1.8668128e+00  -1.8672907e+00   9.6698897e-01
   2.2920482e-01  -2.0287794e+00  -3.3450607e-01   7.7406981e-01  -1.2101572e+00   7.3090394e-01  -1.8541655e+00  -8.1027702e-01   8.8941224e-01   5.4372855e-01   1.8464860e+00   2.2667440e+00  -1.5767445e+00   1.7574914e+00   6.3263492e-02   1.3019213e+00   4.0981420e-01  -1.4732570e+00  -1.6622422e+00   1.2691617e+00  -3.6017803e-01  -5.7993130e-01   1.4015263e+00  -2.4035053e+00  -5.7047729e-01  -1.7920436e+00  -5.8836083e-01  -2.1639649e+00  -1.0379464e+00  -2.3271779e+00  -1.1497161e+00   6.2595763e-01   8.3836742e-01  -9.6836642e-01  -4.3159946e-02  -1.7308633e+00  -3.7425129e-01  -1.1723885e+00   6.2449888e-02   6.2507274e-01   1.3249140e+00   2.8476711e-01   1.2731162e+00  -6.0884492e-01   7.4751373e-01  -1.3163112e+00   7.3169359e-01  -1.5420894e+00   1.6662129e-01   2.5545727e+00   4.1606408e+00   7.1396406e-01   1.9732283e+00  -7.6970069e-01   5.0066074e-01  -4.4430093e-01  -1.7016653e-01   6.7625829e-01   9.7811373e-01   3.5004147e-01   1.0518869e+00   4.7399124e-01  -2.9682283e-01   2.7864476e-01   1.9037243e-01   1.2493674e+00   1.4398379e+00   1.7329677e-01   8.6872687e-01   3.4496855e-01  -2.2936701e+00  -1.7138130e+00  -1.6630998e+00   8.8850512e-01
   1.1791754e-01  -2.1776828e+00  -4.3381575e-01   7.5764623e-01  -1.1657690e+00   9.2776850e-01  -1.7395541e+00  -6.2343416e-01   9.5334718e-01   6.2498143e-01   1.7283202e+00   2.2051378e+00  -1.7789416e+00   1.7582559e+00   1.3175755e-02   1.3478581e+00   3.3363125e-01  -1.4718552e+00  -1.3782707e+00   1.2089287e+00  -2.6812741e-01  -7.0860359e-01   1.3762103e+00  -2.4583654e+00  -5.4406813e-01  -1.7641405e+00  -4.8228100e-01  -2.0654818e+00  -8.2073006e-01  -2.1401459e+00  -8.9364240e-01   5.1698729e-01   7.5667456e-01  -1.0152275e+00   1.4443755e-02  -1.6506744e+00  -1.4305303e-01  -1.0285492e+00   2.2667339e-01   5.1165178e-01   1.2939956e+00   2.2265384e-01   1.3197739e+00  -6.5898141e-01   8.7892905e-01  -1.3396837e+00   8.8066533e-01  -1.5269176e+00   2.8136948e-01   2.4850822e+00   4.0848761e+00   6.0309008e-01   1.9595712e+00  -9.2087886e-01   4.6676949e-01  -4.4399056e-01  -1.6132650e-01   5.2364889e-01   8.6521712e-01   1.6075900e-01   9.4115874e-01   2.9459026e-01  -3.3865061e-01   1.5885451e-01   1.4571062e-01   1.1655681e+00   1.3685853e+00   9.9311024e-02   8.3905229e-01   2.6578823e-01  -2.3545110e+00  -1.5620653e+00  -1.4403554e+00   8.1514582e-01
   8.2480865e-03  -2.3241953e+00  -5.2837560e-01   7.4591675e-01  -1.1269891e+00   1.1246130e+00  -1.6434905e+00  -4.2595252e-01   1.0141360e+00   7.1173874e-01   1.6060763e+00   2.1435235e+00  -1.9976012e+00   1.7705554e+00  -6.5105413e-02   1.4090614e+00   2.6006541e-01  -1.4781975e+00  -1.0843521e+00   1.1519743e+00  -1.6604945e-01  -8.3166978e-01   1.3530094e+00  -2.5108432e+00  -5.2101889e-01  -1.7404538e+00  -3.8150230e-01  -1.9711156e+00  -6.0419032e-01  -1.9622552e+00  -6.2888715e-01   4.1374192e-01   6.8222937e-01  -1.0656940e+00   6.9406326e-02  -1.5832325e+00   9.4395901e-02  -8.9623931e-01   3.9811841e-01   3.9914224e-01   1.2686870e+00   1.5256497e-01   1.3694525e+00  -7.1909460e-01   1.0158827e+00  -1.3816473e+00   1.0397866e+00  -1.5352504e+00   4.0863195e-01   2.4195991e+00   4.0161982e+00   4.7810462e-01   1.9548307e+00  -1.0896549e+00   4.4626883e-01  -4.5827279e-01  -1.4537707e-01   3.6608234e-01   7.5710830e-01  -3.8634275e-02   8.3552435e-01   1.0619202e-01  -3.6262485e-01   3.1184341e-02   1.1669520e-01   1.0756282e+00   1.3120131e+00   2.3882415e-02   8.1801626e-01   1.9142747e-01  -2.4162411e+00  -1.4151607e+00  -1.2076315e+00   7.4728826e-01
  -9.6237684e-02  -2.4649977e+00  -6.1515822e-01   7.3978953e-01  -1.0951708e+00   1.3185404e+00  -1.5712930e+00  -2.2108301e-01   1.0686160e+00   8.0210404e-01   1.4838465e+00   2.0835436e+00  -2.2285475e+00   1.7949115e+00  -1.7017146e-01   1.4849954e+00   1.9261929e-01  -1.4905789e+00  -7.9000326e-01   1.1011580e+00  -5.8454001e-02  -9.4526096e-01   1.3339816e+00  -2.5587556e+00  -4.9937313e-01  -1.7208647e+00  -2.8631165e-01  -1.8838314e+00  -3.9195486e-01  -1.8013756e+00  -3.6147757e-01   3.1977613e-01   6.1760471e-01  -1.1178614e+00   1.2136699e-01  -1.5318264e+00   3.3412532e-01  -7.8227969e-01   5.7264725e-01   2.9057054e-01   1.2497820e+00   7.6667583e-02   1.4212372e+00  -7.8841605e-01   1.1557921e+00  -1.4426004e+00   1.2061350e+00  -1.5694062e+00   5.4690413e-01   2.3609269e+00   3.9575563e+00   3.4151165e-01   1.9593955e+00  -1.2727838e+00   4.3978820e-01  -4.8884686e-01  -1.2194612e-01   2.0649902e-01   6.5678577e-01  -2.4414535e-01   7.3776195e-01  -8.7703789e-02  -3.6807605e-01  -1.0228558e-01   1.0405062e-01   9.7997765e-01   1.2713626e+00  -5.3755605e-02   8.0589722e-01   1.2499920e-01  -2.4756147e+00  -1.2761795e+00  -9.7345217e-01   6.8485449e-01
  -1.9255588e-01  -2.5971824e+00  -6.9167362e-01   7.3976370e-01  -1.0710782e+00   1.5068327e+00  -1.5265025e+00  -1.2347259e-02   1.1140724e+00   8.9400210e-01   1.3654733e+00   2.0265330e+00  -2.4670924e+00   1.8312709e+00  -2.9937689e-01   1.5743900e+00   1.3416100e-01  -1.5071053e+00  -5.0415639e-01   1.0588071e+00   5.0199948e-02  -1.0462090e+00   1.3207143e+00  -2.6002116e+00  -4.7733123e-01  -1.7049362e+00  -1.9677703e-01  -1.8058675e+00  -1.8729965e-01  -1.6638876e+00  -9.7277202e-02   2.3793678e-01   5.6471362e-01  -1.1698236e+00   1.7006527e-01  -1.4984845e+00   5.7219585e-01  -6.9200645e-01   7.4612506e-01   1.8858892e-01   1.2376085e+00  -2.7020355e-03   1.4740800e+00  -8.6561785e-01   1.2960392e+00  -1.5217162e+00   1.3765769e+00  -1.6300420e+00   6.9415601e-01   2.3112157e+00   3.9111689e+00   1.9619044e-01   1.9731875e+00  -1.4663618e+00   4.4733437e-01  -5.3642289e-01  -9.1169514e-02   4.7771178e-02   5.6660839e-01  -4.5171217e-01   6.5003808e-01  -2.8352741e-01  -3.5519216e-01  -2.3935620e-01   1.0762461e-01   8.7923678e-01   1.2469412e+00  -1.3427309e-01   8.0240299e-01   6.8956680e-02  -2.5296714e+00  -1.1476285e+00  -7.4584780e-01   6.2743958e-01
  -2.7841675e-01  -2.7183665e+00  -7.5608584e-01   7.4591687e-01  -1.0549112e+00   1.6869977e+00  -1.5107725e+00   1.9656912e-01   1.1484224e+00   9.8530623e-01   1.2543699e+00   1.9735013e+00  -2.7082380e+00   1.8789787e+00  -4.4896361e-01   1.6753147e+00   8.6781843e-02  -1.5258597e+00  -2.3475811e-01   1.0266085e+00   1.5575254e-01  -1.1321905e+00   1.3142478e+00  -2.6337426e+00  -4.5340535e-01  -1.6920167e+00  -1.1284289e-01  -1.7387143e+00   6.9059419e-03  -1.5544078e+00   1.5822974e-01   1.7024353e-01   5.2474400e-01  -1.2197916e+00   2.1531299e-01  -1.4839545e+00   8.0479744e-01  -6.2902185e-01   9.1461059e-01   9.5379753e-02   1.2320742e+00  -8.3164485e-02   1.5268559e+00  -9.4890490e-01   1.4340553e+00  -1.6170380e+00   1.5478721e+00  -1.7161509e+00   8.4789649e-01   2.2718672e+00   3.8784429e+00   4.5288233e-02   1.9956750e+00  -1.6659990e+00   4.6830139e-01  -6.0064825e-01  -5.3640397e-02  -1.0737643e-01   4.8822281e-01  -6.5733418e-01   5.7385972e-01  -4.7772595e-01  -3.2498446e-01  -3.7773058e-01   1.2645397e-01   7.7429619e-01   1.2381870e+00  -2.1808109e-01   8.0676034e-01   2.4989961e-02  -2.5759326e+00  -1.0314061e+00  -5.3195783e-01   5.7444593e-01
  -3.5228031e-01  -2.8267719e+00  -8.0728390e-01   7.5792549e-01  -1.0463642e+00   1.8568194e+00  -1.5238866e+00   4.0194426e-01   1.1703447e+00   1.0739599e+00   1.1533659e+00   1.9251371e+00  -2.9468989e+00   1.9367934e+00  -6.1426367e-01   1.7852913e+00   5.1717025e-02  -1.5450551e+00   1.1565012e-02   1.0055431e+00   2.5455944e-01  -1.2018100e+00   1.3150459e+00  -2.6583950e+00  -4.2653548e-01  -1.6813485e+00  -3.4414846e-02  -1.6831362e+00   1.8824289e-01  -1.4756341e+00   4.0013490e-01   1.1782838e-01   4.9814044e-01  -1.2661984e+00   2.5697223e-01  -1.4877675e+00   1.0283549e+00  -5.9506752e-01   1.0745311e+00   1.2586829e-02   1.2327359e+00  -1.6242089e-01   1.5784240e+00  -1.0361347e+00   1.5674088e+00  -1.7256500e+00   1.7167906e+00  -1.8251768e+00   1.0052710e+00   2.2435067e+00   3.8599370e+00  -1.0789885e-01   2.0259114e+00  -1.8670305e+00   5.0151197e-01  -6.8011906e-01  -1.0341275e-02  -2.5644239e-01   4.2254029e-01  -8.5720374e-01   5.1006500e-01  -6.6686143e-01  -2.7921226e-01  -5.1505693e-01   1.5886925e-01   6.6635994e-01   1.2437752e+00  -3.0520846e-01   8.1782226e-01  -6.0207877e-03  -2.6125545e+00  -9.2879703e-01  -3.3770021e-01   5.2521084e-01
  -4.1335811e-01  -2.9212701e+00  -8.4490370e-01   7.7511532e-01  -1.0447116e+00   2.0144089e+00  -1.5638969e+00   6.0016293e-01   1.1793475e+00   1.1580860e+00   1.0645923e+00   1.8818338e+00  -3.1781375e+00   2.0029490e+00  -7.8996496e-01   1.9014349e+00   2.9332739e-02  -1.5631605e+00   2.2975720e-01   9.9586631e-01   3.4366430e-01  -1.2546186e+00   1.3230135e+00  -2.6737799e+00  -3.9615856e-01  -1.6721720e+00   3.8574826e-02  -1.6392322e+00   3.5477598e-01  -1.4283149e+00   6.2427707e-01   8.0933135e-02   4.8462952e-01  -1.3077823e+00   2.9494108e-01  -1.5083761e+00   1.2396336e+00  -5.9002368e-01   1.2228325e+00  -5.8725077e-02   1.2388796e+00  -2.3836701e-01   1.6276942e+00  -1.1249575e+00   1.6938933e+00  -1.8439078e+00   1.8802357e+00  -1.9532333e+00   1.1631875e+00   2.2260249e+00   3.8553751e+00  -2.6005285e-01   2.0625983e+00  -2.0647514e+00   5.4528828e-01  -7.7247642e-01   3.7437778e-02  -3.9721756e-01   3.6976225e-01  -1.0478333e+00   4.5884998e-01  -8.4771793e-01  -2.2027009e-01  -6.4899294e-01   2.0263220e-01   5.5694498e-01   1.2617600e+00  -3.9522873e-01   8.3418597e-01  -2.3996371e-02  -2.6384267e+00  -8.4048622e-01  -1.6752805e-01   4.7911693e-01
  -4.6156802e-01  -3.0013827e+00  -8.6930271e-01   7.9653351e-01  -1.0489111e+00   2.1582521e+00  -1.6273678e+00   7.8786646e-01   1.1757711e+00   1.2360786e+00   9.8941080e-01   1.8437295e+00  -3.3973952e+00   2.0752591e+00  -9.7042151e-01   2.0206145e+00   1.9176716e-02  -1.5789904e+00   4.1648768e-01   9.9713509e-01   4.2091833e-01  -1.2910706e+00   1.3375552e+00  -2.6800803e+00  -3.6222761e-01  -1.6638114e+00   1.0612677e-01  -1.6065248e+00   5.0507693e-01  -1.4113415e+00   8.2737891e-01   5.8961326e-02   4.8328508e-01  -1.3436454e+00   3.2914738e-01  -1.5433522e+00   1.4358422e+00  -6.1203249e-01   1.3570982e+00  -1.1808129e-01   1.2496023e+00  -3.0919169e-01   1.6736896e+00  -1.2129651e+00   1.8116070e+00  -1.9677099e+00   2.0353679e+00  -2.0954107e+00   1.3184648e+00   2.2186736e+00   3.8637146e+00  -4.0796437e-01   2.1041733e+00  -2.2546617e+00   5.9754900e-01  -8.7457909e-01   8.8190624e-02  -5.2784439e-01   3.2944859e-01  -1.2261740e+00   4.1982709e-01  -1.0174121e+00  -1.5104248e-01  -7.7728708e-01   2.5509773e-01   4.4783716e-01   1.2897443e+00  -4.8724337e-01   8.5431395e-01  -2.9599151e-02  -2.6532103e+00  -7.6659574e-01  -2.4286500e-02   4.3567677e-01
  -4.9745126e-01  -3.0672515e+00  -8.8148867e-01   8.2103558e-01  -1.0577179e+00   2.2872524e+00  -1.7097082e+00   9.6209933e-01   1.1607265e+00   1.3066736e+00   9.2839087e-01   1.8107550e+00  -3.6007094e+00   2.1512511e+00  -1.1499845e+00   2.1396222e+00   2.0085150e-02  -1.5917560e+00   5.7020147e-01   1.0082806e+00   4.8504089e-01  -1.3124209e+00   1.3576649e+00  -2.6780107e+00  -3.2518117e-01  -1.6557407e+00   1.6816149e-01  -1.5840705e+00   6.3823832e-01  -1.4219554e+00   1.0071425e+00   5.0579169e-02   4.9262745e-01  -1.3732839e+00   3.5955061e-01  -1.5896299e+00   1.6147238e+00  -6.5773259e-01   1.4756298e+00  -1.6557740e-01   1.2638882e+00  -3.7345372e-01   1.7156016e+00  -1.2978411e+00   1.9190209e+00  -2.0927916e+00   2.1797180e+00  -2.2461457e+00   1.4679893e+00   2.2202043e+00   3.8832595e+00  -5.4866193e-01   2.1489084e+00  -2.4327059e+00   6.5592767e-01  -9.8273759e-01   1.4029269e-01  -6.4686375e-01   3.0062093e-01  -1.3897200e+00   3.9210967e-01  -1.1735005e+00  -7.4734143e-02  -8.9787065e-01   3.1339101e-01   3.4100725e-01   1.3250630e+00  -5.7992153e-01   8.7665094e-01  -2.4129948e-02  -2.6573129e+00  -7.0673548e-01   9.0824307e-02   3.9458610e-01
  -5.2206265e-01  -3.1195697e+00  -8.8301014e-01   8.4738006e-01  -1.0697977e+00   2.4007598e+00  -1.8055603e+00   1.1204420e+00   1.1359758e+00   1.3689934e+00   8.8133962e-01   1.7826870e+00  -3.7849006e+00   2.2283271e+00  -1.3233289e+00   2.2553440e+00   3.0334397e-02  -1.6010711e+00   6.9106449e-01   1.0277210e+00   5.3561951e-01  -1.3205750e+00   1.3820390e+00  -2.6687359e+00  -2.8586938e-01  -1.6476200e+00   2.2453271e-01  -1.5705796e+00   7.5387598e-01  -1.4560493e+00   1.1622978e+00   5.3857832e-02   5.1075084e-01  -1.3965873e+00   3.8614963e-01  -1.6437711e+00   1.7746299e+00  -7.2258698e-01   1.5774859e+00  -2.0182856e-01   1.2806780e+00  -4.3013309e-01   1.7528329e+00  -1.3774991e+00   2.0150283e+00  -2.2150153e+00   2.3112834e+00  -2.3996250e+00   1.6088754e+00   2.2290262e+00   3.9118155e+00  -6.7953472e-01   2.1950205e+00  -2.5954842e+00   7.1790476e-01  -1.0929890e+00   1.9210024e-01  -7.5324713e-01   2.8189011e-01  -1.5365893e+00   3.7441625e-01  -1.3140766e+00   5.3151983e-03  -1.0089516e+00   3.7458904e-01   2.3849536e-01   1.3649727e+00  -6.7159061e-01   8.9972968e-01  -9.3908172e-03  -2.6518063e+00  -6.6006772e-01   1.7817983e-01   3.5574437e-01
  -5.3684424e-01  -3.1594905e+00  -8.7581431e-01   8.7432237e-01  -1.0838310e+00   2.4985848e+00  -1.9092201e+00   1.2611183e+00   1.1037670e+00   1.4225669e+00   8.4737892e-01   1.7591969e+00  -3.9477099e+00   2.3039289e+00  -1.4857530e+00   2.3649186e+00   4.7822726e-02  -1.6069223e+00   7.8080810e-01   1.0535054e+00   5.7305081e-01  -1.3179032e+00   1.4092010e+00  -2.6537580e+00  -2.4544540e-01  -1.6393035e+00   2.7506195e-01  -1.5645401e+00   8.5211827e-01  -1.5085452e+00   1.2925981e+00   6.6447658e-02   5.3547068e-01  -1.4138093e+00   4.0899362e-01  -1.7022344e+00   1.9145719e+00  -8.0127727e-01   1.6624772e+00  -2.2788873e-01   1.2989279e+00  -4.7865351e-01   1.7850239e+00  -1.4502013e+00   2.0989729e+00  -2.3306371e+00   2.4286011e+00  -2.5501918e+00   1.7386132e+00   2.2433654e+00   3.9468714e+00  -7.9844175e-01   2.2407790e+00  -2.7404260e+00   7.8094734e-01  -1.2013883e+00   2.4204732e-01  -8.4641181e-01   2.7159591e-01  -1.6655790e+00   3.6518685e-01  -1.4378444e+00   8.5820360e-02  -1.1091000e+00   4.3589617e-01   1.4227663e-01   1.4068305e+00  -7.6036774e-01   9.2225917e-01   1.2476114e-02  -2.6382941e+00  -6.2538271e-01   2.3956349e-01   3.1924356e-01
  -5.4349220e-01  -3.1885138e+00  -8.6208553e-01   9.0070056e-01  -1.0986041e+00   2.5809962e+00  -2.0150555e+00   1.3830690e+00   1.0666365e+00   1.4673233e+00   8.2506590e-01   1.7398918e+00  -4.0878828e+00   2.3756995e+00  -1.6334241e+00   2.4658827e+00   7.0265344e-02  -1.6096058e+00   8.4248340e-01   1.0834789e+00   5.9842824e-01  -1.3070336e+00   1.4376263e+00  -2.6347778e+00  -2.0523526e-01  -1.6308219e+00   3.1958681e-01  -1.5643344e+00   9.3357908e-01  -1.5738140e+00   1.3987640e+00   8.5772133e-02   5.6448203e-01  -1.4255116e+00   4.2819350e-01  -1.7616296e+00   2.0342412e+00  -8.8813508e-01   1.7311197e+00  -2.4514473e-01   1.3176589e+00  -5.1887566e-01   1.8120619e+00  -1.5146475e+00   2.1706535e+00  -2.4365318e+00   2.5307903e+00  -2.6927217e+00   1.8551975e+00   2.2614107e+00   3.9857947e+00  -9.0380091e-01   2.2846062e+00  -2.8659020e+00   8.4264689e-01  -1.3042897e+00   2.8873517e-01  -9.2621840e-01   2.6794820e-01  -1.7761840e+00   3.6270463e-01  -1.5441647e+00   1.6373327e-01  -1.1973173e+00   4.9480199e-01   5.4121515e-02   1.4482531e+00  -8.4431762e-01   9.4319081e-01   3.9161405e-02  -2.6187435e+00  -6.0118366e-01   2.7791482e-01   2.8532969e-01
  -5.4382518e-01  -3.2083626e+00  -8.4407410e-01   9.2550770e-01  -1.1130792e+00   2.6486902e+00  -2.1178928e+00   1.4859830e+00   1.0271961e+00   1.5035603e+00   8.1254647e-01   1.7243468e+00  -4.2051824e+00   2.4416246e+00  -1.7635587e+00   2.5562880e+00   9.5386075e-02  -1.6096462e+00   8.8014290e-01   1.1154531e+00   6.1338827e-01  -1.2906447e+00   1.4658597e+00  -2.6135521e+00  -1.6659894e-01  -1.6223447e+00   3.5801402e-01  -1.5683485e+00   9.9931285e-01  -1.6461145e+00   1.4823732e+00   1.0922777e-01   5.9551832e-01  -1.4324892e+00   4.4393012e-01  -1.8189375e+00   2.1339986e+00  -9.7757610e-01   1.7845454e+00  -2.5519174e-01   1.3359972e+00  -5.5106213e-01   1.8340686e+00  -1.5700325e+00   2.2303016e+00  -2.5303579e+00   2.6175627e+00  -2.8229428e+00   1.9572252e+00   2.2814340e+00   4.0260250e+00  -9.9465099e-01   2.3251607e+00  -2.9712718e+00   9.0084884e-01  -1.3985960e+00   3.3100972e-01  -9.9294993e-01   2.6915870e-01  -1.8685815e+00   3.6521539e-01  -1.6330646e+00   2.3640764e-01  -1.2730799e+00   5.4921231e-01  -2.4533449e-02   1.4872437e+00  -9.2162028e-01   9.6175883e-01   6.8361001e-02  -2.5953002e+00  -5.8578005e-01   2.9701367e-01   2.5434414e-01
  -5.3966053e-01  -3.2208562e+00  -8.2393177e-01   9.4794540e-01  -1.1264409e+00   2.7027449e+00  -2.2133427e+00   1.5702829e+00   9.8792683e-01   1.5318933e+00   8.0772929e-01   1.7121237e+00  -4.3003328e+00   2.5001471e+00  -1.8745164e+00   2.6347906e+00   1.2108956e-01  -1.6077021e+00   8.9847128e-01   1.1473707e+00   6.1992632e-01  -1.2712701e+00   1.4926146e+00  -2.5917500e+00  -1.3079709e-01  -1.6141289e+00   3.9036755e-01  -1.5750641e+00   1.0507485e+00  -1.7200135e+00   1.5457053e+00   1.3437383e-01   6.2649886e-01  -1.4356815e+00   4.5645688e-01  -1.8716833e+00   2.2148275e+00  -1.0645037e+00   1.8243820e+00  -2.5970163e-01   1.3532053e+00  -5.7581814e-01   1.8513734e+00  -1.6160614e+00   2.2785413e+00  -2.6106513e+00   2.6892042e+00  -2.9376722e+00   2.0439579e+00   2.3018837e+00   4.0652458e+00  -1.0706795e+00   2.3614015e+00  -3.0568576e+00   9.5376609e-01  -1.4819489e+00   3.6802201e-01  -1.0472727e+00   2.7355559e-01  -1.9435770e+00   3.7103857e-01  -1.7052060e+00   3.0173434e-01  -1.3363533e+00   5.9754454e-01  -9.2690543e-02   1.5222796e+00  -9.9073102e-01   9.7749440e-01   9.7936272e-02  -2.5700989e+00  -5.7738669e-01   3.0112569e-01   2.2665392e-01
  -5.3270442e-01  -3.2277863e+00  -8.0356515e-01   9.6745604e-01  -1.1381211e+00   2.7445483e+00  -2.2980464e+00   1.6370644e+00   9.5099198e-01   1.5531860e+00   8.0846571e-01   1.7027822e+00  -4.3749016e+00   2.5502409e+00  -1.9658093e+00   2.7007014e+00   1.4560133e-01  -1.6044761e+00   9.0239322e-01   1.1774486e+00   6.2020111e-01  -1.2511331e+00   1.5168504e+00  -2.5708304e+00  -9.8875352e-02  -1.6064635e+00   4.1682395e-01  -1.5831373e+00   1.0896047e+00  -1.7907578e+00   1.5915478e+00   1.5909615e-01   6.5565478e-01  -1.4360815e+00   4.6609496e-01  -1.9180538e+00   2.2782526e+00  -1.1446505e+00   1.8526059e+00  -2.6029602e-01   1.3687050e+00  -5.9401274e-01   1.8644689e+00  -1.6529296e+00   2.3163261e+00  -2.6768492e+00   2.7465221e+00  -3.0349529e+00   2.1153414e+00   2.3214530e+00   4.1015303e+00  -1.1322113e+00   2.3926289e+00  -3.1238482e+00   1.0000685e+00  -1.5528518e+00   3.9926764e-01  -1.0901802e+00   2.7967521e-01  -2.0025170e+00   3.7866333e-01  -1.7618150e+00   3.5823786e-01  -1.3875733e+00   6.3878220e-01  -1.4985969e-01   1.5523564e+00  -1.0505153e+00   9.9021434e-01   1.2605059e-01  -2.5450910e+00  -5.7422603e-01   2.9463642e-01   2.0258054e-01
  -5.2445836e-01  -3.2308074e+00  -7.8452124e-01   9.8373376e-01  -1.1477997e+00   2.7757120e+00  -2.3698206e+00   1.6879916e+00   9.1809069e-01   1.5684709e+00   8.1271969e-01   1.6958856e+00  -4.4311183e+00   2.5914475e+00  -2.0380235e+00   2.7539951e+00   1.6756572e-01  -1.6006345e+00   8.9668761e-01   1.2042903e+00   6.1634110e-01  -1.2320245e+00   1.5378245e+00  -2.5519460e+00  -7.1576656e-02  -1.5996179e+00   4.3772916e-01  -1.5914551e+00   1.1177867e+00  -1.8545714e+00   1.6229778e+00   1.8173017e-01   6.8162392e-01  -1.4346483e+00   4.7322084e-01  -1.9569506e+00   2.3262288e+00  -1.2148310e+00   1.8713808e+00  -2.5843673e-01   1.3820916e+00  -6.0668786e-01   1.8739597e+00  -1.6812652e+00   2.3448619e+00  -2.7292366e+00   2.7907679e+00  -3.1140860e+00   2.1719791e+00   2.3391263e+00   4.1334373e+00  -1.1801563e+00   2.4184978e+00  -3.1741395e+00   1.0389429e+00  -1.6107102e+00   4.2460065e-01  -1.1229238e+00   2.8632615e-01  -2.0471740e+00   3.8682423e-01  -1.8045727e+00   4.0512557e-01  -1.4275964e+00   6.7248438e-01  -1.9608389e-01   1.5769875e+00  -1.1003459e+00   9.9998747e-01   1.5127261e-01  -2.5219014e+00  -5.7462753e-01   2.8170402e-01   1.8233631e-01
  -5.1614673e-01  -3.2313490e+00  -7.6791275e-01   9.9671518e-01  -1.1553860e+00   2.7979743e+00  -2.4276977e+00   1.7251558e+00   8.9036065e-01   1.5788646e+00   8.1871253e-01   1.6910049e+00  -4.4716647e+00   2.6238622e+00  -2.0926645e+00   2.7952725e+00   1.8609729e-01  -1.5967436e+00   8.8564091e-01   1.2269586e+00   6.1027270e-01  -1.2152280e+00   1.5551157e+00  -2.5358851e+00  -4.9288040e-02  -1.5937987e+00   4.5359384e-01  -1.5991743e+00   1.1372742e+00  -1.9088529e+00   1.6431350e+00   2.0113320e-01   7.0350843e-01  -1.4322345e+00   4.7824704e-01  -1.9879822e+00   2.3610060e+00  -1.2730866e+00   1.8828934e+00  -2.5534368e-01   1.3931398e+00  -6.1496240e-01   1.8805048e+00  -1.7020394e+00   2.3655207e+00  -2.7688318e+00   2.8235352e+00  -3.1755524e+00   2.2150607e+00   2.3542068e+00   4.1600692e+00  -1.2159160e+00   2.4390080e+00  -3.2101288e+00   1.0701143e+00  -1.6557916e+00   4.4422018e-01  -1.1469311e+00   2.9262491e-01  -2.0796080e+00   3.9455178e-01  -1.8354785e+00   4.4228467e-01  -1.4576222e+00   6.9875121e-01  -2.3191798e-01   1.5961619e+00  -1.1401500e+00   1.0070838e+00   1.7263974e-01  -2.5017267e+00  -5.7711781e-01   2.6595857e-01   1.6597679e-01
  -5.0866820e-01  -3.2305563e+00  -7.5438972e-01   1.0065524e+00  -1.1609823e+00   2.8130953e+00  -2.4718585e+00   1.7509079e+00   8.6833976e-01   1.5854842e+00   8.2503043e-01   1.6877263e+00  -4.4994400e+00   2.6480808e+00  -2.1319402e+00   2.8256773e+00   2.0078404e-01  -1.5932285e+00   8.7277017e-01   1.2450017e+00   6.0358207e-01  -1.2015001e+00   1.5686224e+00  -2.5230494e+00  -3.2026243e-02  -1.5891220e+00   4.6506758e-01  -1.6057359e+00   1.1500053e+00  -1.9522561e+00   1.6550055e+00   2.1670072e-01   7.2089021e-01  -1.4295296e+00   4.8159797e-01  -2.0113957e+00   2.3849792e+00  -1.3187101e+00   1.8892004e+00  -2.5194617e-01   1.4018014e+00  -6.1994000e-01   1.8847634e+00  -1.7164562e+00   2.3797483e+00  -2.7972155e+00   2.8466427e+00  -3.2208417e+00   2.2462468e+00   2.3663258e+00   4.1810743e+00  -1.2412528e+00   2.4544699e+00  -3.2344823e+00   1.0938270e+00  -1.6891108e+00   4.5862840e-01  -1.1637196e+00   2.9800139e-01  -2.1020215e+00   4.0119471e-01  -1.8566937e+00   4.7022523e-01  -1.4790949e+00   7.1814756e-01  -2.5836302e-01   1.6102674e+00  -1.1704040e+00   1.0119129e+00   1.8967737e-01  -2.4852810e+00  -5.8049376e-01   2.5027440e-01   1.5337394e-01
  -5.0257512e-01  -3.2292636e+00  -7.4415703e-01   1.0135735e+00  -1.1648347e+00   2.8227608e+00  -2.5034647e+00   1.7676771e+00   8.5198967e-01   1.5893707e+00   8.3068465e-01   1.6856613e+00  -4.5173357e+00   2.6651046e+00  -2.1585048e+00   2.8467686e+00   2.1164657e-01  -1.5903541e+00   8.6064343e-01   1.2584352e+00   5.9742539e-01  -1.1911004e+00   1.5785338e+00  -2.5134750e+00  -1.9462053e-02  -1.5856009e+00   4.7289602e-01  -1.6108588e+00   1.1577692e+00  -1.9846485e+00   1.6612350e+00   2.2832873e-01   7.3380427e-01  -1.4270287e+00   4.8368390e-01  -2.0279592e+00   2.4005336e+00  -1.3521502e+00   1.8920979e+00  -2.4886900e-01   1.4081929e+00  -6.2262704e-01   1.8873480e+00  -1.7258282e+00   2.3889741e+00  -2.8163293e+00   2.8620038e+00  -3.2522026e+00   2.2675180e+00   2.3754308e+00   4.1966068e+00  -1.2581344e+00   2.4654490e+00  -3.2498982e+00   1.1107784e+00  -1.7122545e+00   4.6856208e-01  -1.1748074e+00   3.0217709e-01  -2.1166115e+00   4.0641265e-01  -1.8703849e+00   4.8997255e-01  -1.4935911e+00   7.3159252e-01  -2.7676176e-01   1.6199865e+00  -1.1920722e+00   1.0149555e+00   2.0237335e-01  -2.4727948e+00  -5.8386977e-01   2.3663647e-01   1.4421445e-01
  -4.9808642e-01  -3.2280014e+00  -7.3703506e-01   1.0182315e+00  -1.1672782e+00   2.8284931e+00  -2.5244115e+00   1.7777947e+00   8.4077749e-01   1.5914267e+00   8.3512006e-01   1.6844612e+00  -4.5280340e+00   2.6762113e+00  -2.1751864e+00   2.8603594e+00   2.1905896e-01  -1.5882282e+00   8.5081712e-01   1.2676762e+00   5.9249476e-01  -1.1838662e+00   1.5852787e+00  -2.5068856e+00  -1.0981203e-02  -1.5831495e+00   4.7786546e-01  -1.6145081e+00   1.1621174e+00  -2.0069457e+00   1.6639914e+00   2.3632925e-01   7.4267039e-01  -1.4250242e+00   4.8487631e-01  -2.0388058e+00   2.4098992e+00  -1.3748047e+00   1.8930283e+00  -2.4645118e-01   1.4125725e+00  -6.2386962e-01   1.8887883e+00  -1.7314539e+00   2.3945279e+00  -2.8282593e+00   2.8714969e+00  -3.2723420e+00   2.2810015e+00   2.3817472e+00   4.2072422e+00  -1.2685653e+00   2.4726941e+00  -3.2588933e+00   1.1220134e+00  -1.7271636e+00   4.7490302e-01  -1.1816296e+00   3.0511854e-01  -2.1254344e+00   4.1014046e-01  -1.8785766e+00   5.0291667e-01  -1.5027049e+00   7.4022553e-01  -2.8866627e-01   1.6261782e+00  -1.2064964e+00   1.0167006e+00   2.1110988e-01  -2.4640630e+00  -5.8669212e-01   2.2611414e-01   1.3802289e-01
  -4.9513499e-01  -3.2270365e+00  -7.3255507e-01   1.0210484e+00  -1.1686793e+00   2.8315851e+00  -2.5370217e+00   1.7833385e+00   8.3380862e-01   1.5923733e+00   8.3817264e-01   1.6838318e+00  -4.5338548e+00   2.6828062e+00  -2.1847251e+00   2.8683352e+00   2.2364115e-01  -1.5868234e+00   8.4389910e-01   1.2734400e+00   5.8904388e-01  -1.1793235e+00   1.5894531e+00  -2.5027779e+00  -5.7754838e-03  -1.5816015e+00   4.8074275e-01  -1.6168433e+00   1.1643036e+00  -2.0208405e+00   1.6648910e+00   2.4131090e-01   7.4819013e-01  -1.4236221e+00   4.8548796e-01  -2.0452564e+00   2.4150292e+00  -1.3887238e+00   1.8930336e+00  -2.4479101e-01   1.4153033e+00  -6.2431494e-01   1.8895087e+00  -1.7345095e+00   2.3975696e+00  -2.8350275e+00   2.8768432e+00  -3.2841063e+00   2.2887892e+00   2.3857176e+00   4.2138578e+00  -1.2744251e+00   2.4770503e+00  -3.2636319e+00   1.1287823e+00  -1.7359008e+00   4.7857683e-01  -1.1854641e+00   3.0697268e-01  -2.1302944e+00   4.1252824e-01  -1.8830317e+00   5.1063349e-01  -1.5079371e+00   7.4526175e-01  -2.9568965e-01   1.6297562e+00  -1.2152452e+00   1.0175895e+00   2.1655885e-01  -2.4585400e+00  -5.8871684e-01   2.1894638e-01   1.3420860e-01
  -4.9344679e-01  -3.2264331e+00  -7.3007932e-01   1.0225557e+00  -1.1693850e+00   2.8330578e+00  -2.5437186e+00   1.7860170e+00   8.2999596e-01   1.5927320e+00   8.3998111e-01   1.6835427e+00  -4.5366557e+00   2.6862661e+00  -2.1895490e+00   2.8724737e+00   2.2613444e-01  -1.5860148e+00   8.3973119e-01   1.2766052e+00   5.8697024e-01  -1.1768195e+00   1.5917336e+00  -2.5005243e+00  -2.9550278e-03  -1.5807409e+00   4.8221803e-01  -1.6181499e+00   1.1652584e+00  -2.0284553e+00   1.6649977e+00   2.4403951e-01   7.5121621e-01  -1.4227806e+00   4.8576022e-01  -2.0486403e+00   2.4175117e+00  -1.3962564e+00   1.8927623e+00  -2.4381089e-01   1.4168067e+00  -6.2440130e-01   1.8898218e+00  -1.7359674e+00   2.3990414e+00  -2.8384178e+00   2.8795075e+00  -3.2901769e+00   2.2927682e+00   2.3879132e+00   4.2174871e+00  -1.2773313e+00   2.4793665e+00  -3.2658184e+00   1.1323812e+00  -1.7404244e+00   4.8045266e-01  -1.1873763e+00   3.0799210e-01  -2.1326621e+00   4.1386387e-01  -1.8851709e+00   5.1469598e-01  -1.5106003e+00   7.4785415e-01  -2.9935744e-01   1.6315780e+00  -1.2199373e+00   1.0179773e+00   2.1955061e-01  -2.4554704e+00  -5.8995166e-01   2.1472824e-01   1.3213133e-01
  -4.9264331e-01  -3.2261298e+00  -7.2893165e-01   1.0232365e+00  -1.1696834e+00   2.8336501e+00  -2.5467141e+00   1.7871077e+00   8.2824327e-01   1.5928330e+00   8.4086634e-01   1.6834318e+00  -4.5377944e+00   2.6877975e+00  -2.1916101e+00   2.8742866e+00   2.2727460e-01  -1.5856271e+00   8.3766480e-01   1.2780658e+00   5.8594276e-01  -1.1756621e+00   1.5927828e+00  -2.4994860e+00  -1.6681618e-03  -1.5803390e+00   4.8285748e-01  -1.6187608e+00   1.1656032e+00  -2.0319586e+00   1.6648947e+00   2.4529499e-01   7.5261040e-01  -1.4223639e+00   4.8586024e-01  -2.0501357e+00   2.4185254e+00  -1.3996839e+00   1.8925282e+00  -2.4333273e-01   1.4175032e+00  -6.2437795e-01   1.8899344e+00  -1.7365512e+00   2.3996427e+00  -2.8398507e+00   2.8806297e+00  -3.2928198e+00   2.2944858e+00   2.3889322e+00   4.2191622e+00  -1.2785473e+00   2.4804055e+00  -3.2666629e+00   1.1339929e+00  -1.7424005e+00   4.8125888e-01  -1.1881843e+00   3.0845995e-01  -2.1336372e+00   4.1448770e-01  -1.8860376e+00   5.1649882e-01  -1.5117478e+00   7.4897887e-01  -3.0097570e-01   1.6323591e+00  -1.2220599e+00   1.0181145e+00   2.2093074e-01  -2.4540391e+00  -5.9056895e-01   2.1267261e-01   1.3117775e-01
  -4.9234827e-01  -3.2260147e+00  -7.2851829e-01   1.0234767e+00  -1.1697817e+00   2.8338365e+00  -2.5477593e+00   1.7874552e+00   8.2761653e-01   1.5928497e+00   8.4119894e-01   1.6833988e+00  -4.5381582e+00   2.6883268e+00  -2.1923001e+00   2.8749077e+00   2.2768041e-01  -1.5854835e+00   8.3688100e-01   1.2785900e+00   5.8555283e-01  -1.1752465e+00   1.5931588e+00  -2.4991138e+00  -1.2105377e-03  -1.5801931e+00   4.8307465e-01  -1.6189820e+00   1.1656987e+00  -2.0332118e+00   1.6648123e+00   2.4574439e-01   7.5311006e-01  -1.4222060e+00   4.8588835e-01  -2.0506516e+00   2.4188497e+00  -1.4008983e+00   1.8924113e+00  -2.4315356e-01   1.4177545e+00  -6.2435041e-01   1.8899655e+00  -1.7367336e+00   2.3998351e+00  -2.8403247e+00   2.8810005e+00  -3.2937198e+00   2.2950663e+00   2.3892996e+00   4.2197644e+00  -1.2789456e+00   2.4807696e+00  -3.2669163e+00   1.1345559e+00  -1.7430755e+00   4.8152943e-01  -1.1884526e+00   3.0862631e-01  -2.1339524e+00   4.1471334e-01  -1.8863130e+00   5.1712359e-01  -1.5121357e+00   7.4936022e-01  -3.0153431e-01   1.6326208e+00  -1.2228095e+00   1.0181506e+00   2.2142593e-01  -2.4535211e+00  -5.9080444e-01   2.1190269e-01   1.3083649e-01
  -4.9227527e-01  -3.2259856e+00  -7.2841749e-01   1.0235343e+00  -1.1698038e+00   2.8338770e+00  -2.5480075e+00   1.7875310e+00   8.2746460e-01   1.5928498e+00   8.4128269e-01   1.6833921e+00  -4.5382379e+00   2.6884515e+00  -2.1924582e+00   2.8750529e+00   2.2777843e-01  -1.5854477e+00   8.3668216e-01   1.2787176e+00   5.8545377e-01  -1.1751454e+00   1.5932502e+00  -2.4990235e+00  -1.1000218e-03  -1.5801573e+00   4.8312503e-01  -1.6190361e+00   1.1657164e+00  -2.0335157e+00   1.6647832e+00   2.4585348e-01   7.5323149e-01  -1.4221659e+00   4.8589363e-01  -2.0507727e+00   2.4189209e+00  -1.4011904e+00   1.8923765e+00  -2.4310850e-01   1.4178159e+00  -6.2433985e-01   1.8899712e+00  -1.7367725e+00   2.3998770e+00  -2.8404320e+00   2.8810842e+00  -3.2939289e+00   2.2952003e+00   2.3893892e+00   4.2199113e+00  -1.2790349e+00   2.4808564e+00  -3.2669683e+00   1.1346896e+00  -1.7432329e+00   4.8159137e-01  -1.1885137e+00   3.0866634e-01  -2.1340220e+00   4.1476848e-01  -1.8863730e+00   5.1727113e-01  -1.5122253e+00   7.4944844e-01  -3.0166585e-01   1.6326806e+00  -1.2229895e+00   1.0181567e+00   2.2154638e-01  -2.4533942e+00  -5.9086440e-01   2.1170921e-01   1.3075360e-01
  -4.9226636e-01  -3.2259820e+00  -7.2840527e-01   1.0235412e+00  -1.1698063e+00   2.8338813e+00  -2.5480369e+00   1.7875393e+00   8.2744631e-01   1.5928494e+00   8.4129306e-01   1.6833914e+00  -4.5382469e+00   2.6884663e+00  -2.1924763e+00   2.8750698e+00   2.2779020e-01  -1.5854433e+00   8.3665737e-01   1.2787330e+00   5.8544143e-01  -1.1751333e+00   1.5932613e+00  -2.4990125e+00  -1.0867488e-03  -1.5801529e+00   4.8313090e-01  -1.6190427e+00   1.1657180e+00  -2.0335522e+00   1.6647789e+00   2.4586664e-01   7.5324615e-01  -1.4221609e+00   4.8589411e-01  -2.0507870e+00   2.4189288e+00  -1.4012254e+00   1.8923716e+00  -2.4310293e-01   1.4178233e+00  -6.2433825e-01   1.8899717e+00  -1.7367766e+00   2.3998818e+00  -2.8404441e+00   2.8810937e+00  -3.2939532e+00   2.2952158e+00   2.3894002e+00   4.2199289e+00  -1.2790449e+00   2.4808666e+00  -3.2669735e+00   1.1347055e+00  -1.7432513e+00   4.8159846e-01  -1.1885207e+00   3.0867111e-01  -2.1340299e+00   4.1477516e-01  -1.8863795e+00   5.1728847e-01  -1.5122357e+00   7.4945863e-01  -3.0168132e-01   1.6326874e+00  -1.2230111e+00   1.0181572e+00   2.2156092e-01  -2.4533787e+00  -5.9087191e-01   2.1168526e-01   1.3074359e-01
