# Supplementary material for: A Student's Guide to Randomization Statistics for Multichannel Event-Related Potentials Using Ragu
Source: Front Neurosci. 2018 Jun 19;12:355. doi: 10.3389/fnins.2018.00355 (PMC6020783; doi:10.3389/fnins.2018.00355)
Supplement: Supplementary file 1 [file Data_Sheet_1.ZIP › RawData/s10_c2.asc]

   7.4226608e-01   7.6522012e-02  -4.7271461e-01  -1.2139943e+00  -4.0013514e-01  -3.2040010e+00   9.4491174e-01  -3.3957096e+00   2.3155536e+00   8.5277434e-01   1.6809711e+00   8.4423866e-01   1.9820299e+00  -1.1351872e+00   5.2793970e-01  -2.0451439e+00  -1.5686445e+00  -2.6914237e+00  -1.1409937e+00   1.0955762e+00   1.7819161e+00  -1.0510477e+00  -1.3964339e+00  -1.5904854e+00  -2.6019328e+00  -1.2703509e+00  -2.5739117e+00  -9.3695460e-01  -3.0814438e+00   5.8928444e-01  -2.4265671e+00  -6.0034077e-02  -1.1797151e+00  -3.3028794e-01  -1.9947726e+00   3.3739998e-01  -3.3623603e+00   2.1583483e+00  -7.5971959e-01   9.2724981e-01   1.5815585e-01   8.6555858e-02  -9.6827207e-01   5.6368966e-02  -1.5166746e+00   2.8950705e-01  -1.9604521e+00   1.0865654e-01  -2.3579107e+00   1.1697640e+00   6.7451527e-01   1.2774782e+00   4.6097106e+00   1.0138502e+00   1.8764307e-01   2.3549373e+00  -9.2137067e-01   1.6552230e+00   2.0582857e+00   1.6628012e+00   1.4071255e+00   1.9843450e+00   1.3341998e+00   1.8848217e+00   1.4219410e+00   2.1240949e+00   7.8875567e-01   3.1710405e+00   2.0018856e+00  -3.3890430e-01  -1.8073538e+00  -2.5329223e+00   1.5736420e+00   2.3755411e+00
   6.0514159e-01  -2.9715949e-01  -7.6069211e-01  -1.5473106e+00  -5.0377517e-01  -2.9523905e+00   1.0477016e+00  -3.0336933e+00   2.4675944e+00   1.0670634e+00   1.4223168e+00   5.4854006e-01   1.9259074e+00  -1.3743904e+00   5.5422551e-01  -1.7671290e+00  -1.9054319e+00  -2.5805848e+00  -1.0430167e+00   8.6061449e-01   1.9940891e+00  -1.3757726e+00  -1.7327700e+00  -1.7828638e+00  -2.7243088e+00  -1.2967730e+00  -2.3598316e+00  -7.7987032e-01  -2.7870028e+00   7.8387815e-01  -2.1725660e+00  -3.3343431e-01  -1.5642292e+00  -5.3447991e-01  -2.0400536e+00   4.6140630e-01  -2.9984882e+00   2.3574207e+00  -4.9726062e-01   6.4326066e-01  -5.4293563e-02  -1.4290612e-01  -1.0154035e+00  -7.0910503e-02  -1.4146078e+00   2.5590081e-01  -1.7182966e+00   1.4127869e-01  -2.0208168e+00   9.0745301e-01   3.7021790e-01   1.0988773e+00   5.0792939e+00   9.2333818e-01   4.5029945e-01   2.4179337e+00  -6.0870611e-01   1.5065690e+00   1.9409199e+00   1.5202120e+00   1.3275516e+00   1.9090458e+00   1.5182221e+00   1.8464309e+00   1.7440038e+00   2.1459276e+00   1.0576635e+00   3.3153960e+00   2.2155003e+00  -6.8914145e-01  -1.9600916e+00  -2.3351200e+00   1.7383353e+00   2.6060431e+00
   4.5836376e-01  -6.9242097e-01  -1.0629436e+00  -1.8860321e+00  -6.2188508e-01  -2.6622741e+00   1.1316492e+00  -2.6159062e+00   2.5948610e+00   1.2899650e+00   1.1398499e+00   2.3706447e-01   1.8425813e+00  -1.5958237e+00   5.6279622e-01  -1.4471063e+00  -2.2497368e+00  -2.4467614e+00  -9.3201400e-01   6.1321543e-01   2.1924923e+00  -1.7150371e+00  -2.0745268e+00  -1.9768179e+00  -2.8365683e+00  -1.3223975e+00  -2.1133251e+00  -6.2029244e-01  -2.4445782e+00   9.7031604e-01  -1.8734166e+00  -6.2400486e-01  -1.9569975e+00  -7.4873854e-01  -2.0715165e+00   5.7406645e-01  -2.5794327e+00   2.5268593e+00  -1.9806613e-01   3.4155248e-01  -2.7432240e-01  -3.8632740e-01  -1.0526855e+00  -2.1433927e-01  -1.2942812e+00   2.0546447e-01  -1.4351778e+00   1.6215669e-01  -1.6323123e+00   6.3464211e-01   5.1591411e-02   9.0038560e-01   5.5574012e+00   8.1494181e-01   7.3744772e-01   2.4546504e+00  -2.6143356e-01   1.3359467e+00   1.8093407e+00   1.3558357e+00   1.2400465e+00   1.8096942e+00   1.7021206e+00   1.7869756e+00   2.0862324e+00   2.1476832e+00   1.3368830e+00   3.4402218e+00   2.4269531e+00  -1.0532355e+00  -2.1093206e+00  -2.1074371e+00   1.8938906e+00   2.8233562e+00
   3.0676340e-01  -1.1002095e+00  -1.3708373e+00  -2.2212975e+00  -7.5231267e-01  -2.3388241e+00   1.1921104e+00  -2.1496947e+00   2.6908085e+00   1.5147068e+00   8.3974170e-01  -8.3585027e-02   1.7328016e+00  -1.7957523e+00   5.5214512e-01  -1.0911165e+00  -2.5912867e+00  -2.2909348e+00  -8.0996371e-01   3.5974669e-01   2.3697116e+00  -2.0593715e+00  -2.4125584e+00  -2.1660607e+00  -2.9342380e+00  -1.3461742e+00  -1.8381747e+00  -4.6247376e-01  -2.0594175e+00   1.1428202e+00  -1.5335761e+00  -9.2353821e-01  -2.3473790e+00  -9.6647215e-01  -2.0871232e+00   6.7143666e-01  -2.1125439e+00   2.6581594e+00   1.3144302e-01   2.9934642e-02  -4.9675483e-01  -6.3731111e-01  -1.0789485e+00  -3.7117625e-01  -1.1586781e+00   1.3814091e-01  -1.1166878e+00   1.6929793e-01  -1.2002800e+00   3.5917568e-01  -2.7372027e-01   6.8625873e-01   6.0340282e+00   6.9025808e-01   1.0426211e+00   2.4616346e+00   1.1239288e-01   1.1465425e+00   1.6654448e+00   1.1726975e+00   1.1450760e+00   1.6871659e+00   1.8801174e+00   1.7065708e+00   2.4410448e+00   2.1276803e+00   1.6193813e+00   3.5404794e+00   2.6295380e+00  -1.4208869e+00  -2.2494541e+00  -1.8532553e+00   2.0340902e+00   3.0201003e+00
   1.5601373e-01  -1.5103464e+00  -1.6745806e+00  -2.5438538e+00  -8.9213419e-01  -1.9891920e+00   1.2251644e+00  -1.6453068e+00   2.7498221e+00   1.7336801e+00   5.2947253e-01  -4.0610075e-01   1.5987883e+00  -1.9720318e+00   5.2163995e-01  -7.0756745e-01  -2.9189804e+00  -2.1149952e+00  -6.7943263e-01   1.0746050e-01   2.5187907e+00  -2.3981619e+00  -2.7372723e+00  -2.3438902e+00  -3.0131478e+00  -1.3669854e+00  -1.5396742e+00  -3.1080937e-01  -1.6390649e+00   1.2960105e+00  -1.1597046e+00  -1.2225170e+00  -2.7240186e+00  -1.1801859e+00  -2.0854640e+00   7.5010294e-01  -1.6080039e+00   2.7439103e+00   4.8268584e-01  -2.8259039e-01  -7.1602779e-01  -8.8852608e-01  -1.0936623e+00  -5.3783226e-01  -1.0119774e+00   5.4678439e-02  -7.7075815e-01   1.6116381e-01  -7.3557520e-01   8.9712738e-02  -5.9730810e-01   4.6186847e-01   6.4990415e+00   5.5178219e-01   1.3579228e+00   2.4365809e+00   5.0251657e-01   9.4267994e-01   1.5116944e+00   9.7494960e-01   1.0431752e+00   1.5434918e+00   2.0461144e+00   1.6063745e+00   2.7997429e+00   2.0851819e+00   1.8974327e+00   3.6120200e+00   2.8163912e+00  -1.7806563e+00  -2.3747261e+00  -1.5772896e+00   2.1529164e+00   3.1893773e+00
   1.2430201e-02  -1.9119088e+00  -1.9635579e+00  -2.8444459e+00  -1.0377083e+00  -1.6223497e+00   1.2278896e+00  -1.1156954e+00   2.7675920e+00   1.9387015e+00   2.1760510e-01  -7.2274422e-01   1.4442623e+00  -2.1243331e+00   4.7163285e-01  -3.0712079e-01  -3.2213223e+00  -1.9217242e+00  -5.4347800e-01  -1.3573002e-01   2.6336389e+00  -2.7200305e+00  -3.0390296e+00  -2.5034601e+00  -3.0696561e+00  -1.3836792e+00  -1.2245123e+00  -1.6961955e-01  -1.1932071e+00   1.4252329e+00  -7.6055514e-01  -1.5104305e+00  -3.0752895e+00  -1.3817506e+00  -2.0658862e+00   8.0739911e-01  -1.0786150e+00   2.7782886e+00   8.4510173e-01  -5.8612942e-01  -9.2641156e-01  -1.1319683e+00  -1.0970378e+00  -7.0995759e-01  -8.5947989e-01  -4.3324699e-02  -4.0752577e-01   1.3679005e-01  -2.5183593e-01  -1.6463028e-01  -9.1033934e-01   2.3355905e-01   6.9425934e+00   4.0287257e-01   1.6742449e+00   2.3785439e+00   8.9668794e-01   7.2970993e-01   1.3510466e+00   7.6777006e-01   9.3491454e-01   1.3818513e+00   2.1939068e+00   1.4886213e+00   3.1527767e+00   2.0205133e+00   2.1628878e+00   3.6518705e+00   2.9807902e+00  -2.1203851e+00  -2.4794428e+00  -1.2854681e+00   2.2449031e+00   3.3251489e+00
  -1.1728930e-01  -2.2936693e+00  -2.2267471e+00  -3.1142226e+00  -1.1847771e+00  -1.2487991e+00   1.1985984e+00  -5.7613622e-01   2.7414341e+00   2.1213293e+00  -8.6522356e-02  -1.0256515e+00   1.2743749e+00  -2.2542115e+00   4.0350581e-01   9.7561016e-02  -3.4869109e+00  -1.7147218e+00  -4.0550279e-01  -3.6152267e-01   2.7094173e+00  -3.0132869e+00  -3.3085614e+00  -2.6380768e+00  -3.1008520e+00  -1.3951038e+00  -9.0055924e-01  -4.2921767e-02  -7.3337214e-01   1.5268645e+00  -3.4671669e-01  -1.7761808e+00  -3.3897658e+00  -1.5627386e+00  -2.0285750e+00   8.4158672e-01  -5.3940522e-01   2.7574982e+00   1.2064726e+00  -8.7028288e-01  -1.1222465e+00  -1.3592881e+00  -1.0900824e+00  -8.8258313e-01  -7.0744919e-01  -1.5343045e-01  -3.9043293e-02   9.5876470e-02   2.3489619e-01  -3.9469396e-01  -1.2039446e+00   8.4306461e-03   7.3555016e+00   2.4765597e-01   1.9815750e+00   2.2880709e+00   1.2810044e+00   5.1382483e-01   1.1868503e+00   5.5718536e-01   8.2086814e-01   1.2064842e+00   2.3174066e+00   1.3565811e+00   3.4900624e+00   1.9351161e+00   2.4074735e+00   3.6584549e+00   3.1164591e+00  -2.4276882e+00  -2.5582462e+00  -9.8471986e-01   2.3054957e+00   3.4225807e+00
  -2.2637128e-01  -2.6445711e+00  -2.4531968e+00  -3.3451278e+00  -1.3286166e+00  -8.8015412e-01   1.1370089e+00  -4.3662692e-02   2.6705275e+00   2.2732210e+00  -3.7317210e-01  -1.3071525e+00   1.0955246e+00  -2.3650021e+00   3.1963754e-01   4.9220485e-01  -3.7049537e+00  -1.4982796e+00  -2.6906740e-01  -5.6153750e-01   2.7428768e+00  -3.2664339e+00  -3.5373797e+00  -2.7415087e+00  -3.1047227e+00  -1.4001448e+00  -5.7656204e-01   6.5794473e-02  -2.7248313e-01   1.5985727e+00   6.9783633e-02  -2.0085637e+00  -3.6567128e+00  -1.7148113e+00  -1.9745828e+00   8.5197855e-01  -7.0556948e-03   2.6801136e+00   1.5533847e+00  -1.1245985e+00  -1.2981820e+00  -1.5621673e+00  -1.0745978e+00  -1.0503156e+00  -5.6287002e-01  -2.7243113e-01   3.2116432e-01   3.8835650e-02   7.0674152e-01  -5.9172475e-01  -1.4696265e+00  -2.0594449e-01   7.7295744e+00   9.0870847e-02   2.2693818e+00   2.1672373e+00   1.6403774e+00   3.0179990e-01   1.0227192e+00   3.4982122e-01   7.0159221e-01   1.0225173e+00   2.4108682e+00   1.2144355e+00   3.8013430e+00   1.8315214e+00   2.6231091e+00   3.6317284e+00   3.2178578e+00  -2.6904945e+00  -2.6063812e+00  -6.8268167e-01   2.3313913e+00   3.4783256e+00
  -3.0830191e-01  -2.9542074e+00  -2.6325483e+00  -3.5302662e+00  -1.4642345e+00  -5.2861176e-01   1.0443336e+00   4.6366342e-01   2.5560461e+00   2.3865157e+00  -6.3263397e-01  -1.5600905e+00   9.1506483e-01  -2.4615392e+00   2.2328557e-01   8.6144604e-01  -3.8657834e+00  -1.2772021e+00  -1.3766681e-01  -7.2765539e-01   2.7326179e+00  -3.4687025e+00  -3.7181627e+00  -2.8082971e+00  -3.0802712e+00  -1.3977643e+00  -2.6176037e-01   1.5377356e-01   1.7571540e-01   1.6395052e+00   4.7601001e-01  -2.1968028e+00  -3.8665666e+00  -1.8301411e+00  -1.9057966e+00   8.3899392e-01   5.0082959e-01   2.5472966e+00   1.8718142e+00  -1.3390750e+00  -1.4494063e+00  -1.7327314e+00  -1.0531163e+00  -1.2075808e+00  -4.3313049e-01  -3.9648293e-01   6.5868516e-01  -3.3209192e-02   1.1447196e+00  -7.4782954e-01  -1.6996657e+00  -4.0186290e-01   8.0578690e+00  -6.2347020e-02   2.5270625e+00   2.0195733e+00   1.9591145e+00   1.0067524e-01   8.6238386e-01   1.5259303e-01   5.7761373e-01   8.3571233e-01   2.4691079e+00   1.0670730e+00   4.0765753e+00   1.7132396e+00   2.8022261e+00   3.5732065e+00   3.2804397e+00  -2.8976140e+00  -2.6199488e+00  -3.8733201e-01   2.3208361e+00   3.4907227e+00
  -3.5716838e-01  -3.2132737e+00  -2.7555703e+00  -3.6642133e+00  -1.5866067e+00  -2.0633692e-01   9.2327553e-01   9.2761373e-01   2.4011730e+00   2.4542211e+00  -8.5568172e-01  -1.7781242e+00   7.4092036e-01  -2.5497223e+00   1.1838608e-01   1.1894577e+00  -3.9613465e+00  -1.0565878e+00  -1.4487811e-02  -8.5237378e-01   2.6792546e+00  -3.6105851e+00  -3.8450898e+00  -2.8340417e+00  -3.0275766e+00  -1.3870416e+00   3.4557603e-02   2.1916615e-01   5.9733146e-01   1.6503950e+00   8.5875242e-01  -2.3311061e+00  -4.0113851e+00  -1.9018425e+00  -1.8248487e+00   8.0414015e-01   9.6657741e-01   2.3628679e+00   2.1478117e+00  -1.5046918e+00  -1.5718562e+00  -1.8639722e+00  -1.0287713e+00  -1.3489026e+00  -3.2564182e-01  -5.2129907e-01   9.5892125e-01  -1.1848051e-01   1.5296249e+00  -8.5640580e-01  -1.8874933e+00  -5.7187200e-01   8.3348864e+00  -2.0672809e-01   2.7444323e+00   1.8498846e+00   2.2215951e+00  -8.2603045e-02   7.0953518e-01  -2.7645059e-02   4.4943439e-01   6.5215003e-01   2.4877141e+00   9.1981428e-01   4.3063324e+00   1.5845695e+00   2.9380744e+00   3.4858817e+00   3.3008610e+00  -3.0392915e+00  -2.5961289e+00  -1.0657508e-01   2.2738553e+00   3.4599017e+00
  -3.6798847e-01  -3.4139689e+00  -2.8146783e+00  -3.7432603e+00  -1.6909426e+00   7.5201203e-02   7.7792787e-01   1.3307388e+00   2.2109867e+00   2.4705852e+00  -1.0340328e+00  -1.9560045e+00   5.8113348e-01  -2.6359724e+00   9.2822218e-03   1.4606600e+00  -3.9856347e+00  -8.4158052e-01   9.7836246e-02  -9.2916239e-01   2.5854646e+00  -3.6843404e+00  -3.9141146e+00  -2.8156589e+00  -2.9477922e+00  -1.3672153e+00   3.0353432e-01   2.6115596e-01   9.7905832e-01   1.6335719e+00   1.2052292e+00  -2.4032131e+00  -4.0852479e+00  -1.9243870e+00  -1.7349691e+00   7.4991977e-01   1.3733729e+00   2.1332198e+00   2.3682462e+00  -1.6139274e+00  -1.6623939e+00  -1.9501555e+00  -1.0051116e+00  -1.4692055e+00  -2.4741877e-01  -6.4239205e-01   1.2078649e+00  -2.1465564e-01   1.8429958e+00  -9.1251994e-01  -2.0280057e+00  -7.0917184e-01   8.5567013e+00  -3.3716661e-01   2.9122282e+00   1.6639749e+00   2.4130093e+00  -2.4155820e-01   5.6766688e-01  -1.8446983e-01   3.1754964e-01   4.7787317e-01   2.4632419e+00   7.7808332e-01   4.4822041e+00   1.4503380e+00   3.0250074e+00   3.3740364e+00   3.2771310e+00  -3.1077255e+00  -2.5333627e+00   1.5219950e-01   2.1923951e+00   3.3877803e+00
  -3.3700880e-01  -3.5503217e+00  -2.8044055e+00  -3.7655836e+00  -1.7729634e+00   3.0590031e-01   6.1358014e-01   1.6573378e+00   1.9922316e+00   2.4314303e+00  -1.1607855e+00  -2.0898095e+00   4.4337407e-01  -2.7266312e+00  -9.9600639e-02   1.6604733e+00  -3.9350370e+00  -6.3710668e-01   1.9745127e-01  -9.5280346e-01   2.4559173e+00  -3.6844376e+00  -3.9231575e+00  -2.7515813e+00  -2.8430820e+00  -1.3377252e+00   5.3722623e-01   2.8003016e-01   1.3089190e+00   1.5928721e+00   1.5038122e+00  -2.4068950e+00  -4.0845843e+00  -1.8939739e+00  -1.6397941e+00   6.7967299e-01   1.7062020e+00   1.8670689e+00   2.5215613e+00  -1.6612323e+00  -1.7189465e+00  -1.9871854e+00  -9.8586377e-01  -1.5641158e+00  -2.0464667e-01  -7.5534853e-01   1.3929024e+00  -3.1902167e-01   2.0681175e+00  -9.1321084e-01  -2.1178006e+00  -8.0801132e-01   8.7210287e+00  -4.4903388e-01   3.0225963e+00   1.4682864e+00   2.5201205e+00  -3.7054655e-01   4.3992904e-01  -3.1224927e-01   1.8248374e-01   3.1851465e-01   2.3933906e+00   6.4704857e-01   4.5971722e+00   1.3155885e+00   3.0587305e+00   3.2429585e+00   3.2086946e+00  -3.0975095e+00  -2.4314805e+00   3.8255099e-01   2.0803570e+00   3.2779597e+00
  -2.6195625e-01  -3.6184333e+00  -2.7217920e+00  -3.7313245e+00  -1.8291743e+00   4.7765701e-01   4.3644412e-01   1.8943888e+00   1.7529770e+00   2.3344264e+00  -1.2308076e+00  -2.1771281e+00   3.3445068e-01  -2.8273673e+00  -2.0410708e-01   1.7760733e+00  -3.8085874e+00  -4.4761682e-01   2.8346690e-01  -9.1969518e-01   2.2970810e+00  -3.6079116e+00  -3.8722139e+00  -2.6419022e+00  -2.7165006e+00  -1.2982529e+00   7.2906049e-01   2.7718749e-01   1.5769704e+00   1.5334532e+00   1.7447220e+00  -2.3383730e+00  -4.0084055e+00  -1.8088311e+00  -1.5431408e+00   5.9736510e-01   1.9527449e+00   1.5750613e+00   2.5984938e+00  -1.6434145e+00  -1.7405963e+00  -1.9728998e+00  -9.7466330e-01  -1.6302452e+00  -2.0226172e-01  -8.5611848e-01   1.5035921e+00  -4.2866460e-01   2.1909968e+00  -8.5769979e-01  -2.1553166e+00  -8.6405084e-01   8.8272469e+00  -5.3848485e-01   3.0695335e+00   1.2694862e+00   2.5320065e+00  -4.6508411e-01   3.2900365e-01  -4.0646831e-01   4.4839406e-02   1.7894026e-01   2.2771575e+00   5.3126129e-01   4.6459477e+00   1.1852419e+00   3.0365035e+00   3.0985868e+00   3.0964450e+00  -3.0059770e+00  -2.2917653e+00   5.7938310e-01   1.9435143e+00   3.1355216e+00
  -1.4222811e-01  -3.6166286e+00  -2.5666609e+00  -3.6425796e+00  -1.8571103e+00   5.8491435e-01   2.5331642e-01   2.0323713e+00   1.5021889e+00   2.1792879e+00  -1.2410510e+00  -2.2171798e+00   2.5985744e-01  -2.9426403e+00  -3.0070219e-01   1.7971032e+00  -3.6080935e+00  -2.7684716e-01   3.5607769e-01  -8.2809995e-01   2.1169131e+00  -3.4546053e+00  -3.7633631e+00  -2.4884400e+00  -2.5718234e+00  -1.2487574e+00   8.7423231e-01   2.5508072e-01   1.7759157e+00   1.4615186e+00   1.9206406e+00  -2.1966238e+00  -3.8584270e+00  -1.6694212e+00  -1.4487644e+00   5.0733777e-01   2.1041589e+00   1.2692493e+00   2.5926988e+00  -1.5599037e+00  -1.7276180e+00  -1.9072696e+00  -9.7476933e-01  -1.6654298e+00  -2.4357531e-01  -9.4129393e-01   1.5323600e+00  -5.4067693e-01   2.2012398e+00  -7.4749265e-01  -2.1408746e+00  -8.7466309e-01   8.8763762e+00  -6.0273592e-01   3.0492544e+00   1.0740240e+00   2.4407320e+00  -5.2211092e-01   2.3701110e-01  -4.6399532e-01  -9.4641184e-02   6.2933455e-02   2.1149611e+00   4.3431826e-01   4.6252499e+00   1.0637536e+00   2.9572859e+00   2.9471121e+00   2.9426682e+00  -2.8334188e+00  -2.1169465e+00   7.3926904e-01   1.7893038e+00   2.9667454e+00
   2.0995448e-02  -3.5455129e+00  -2.3417618e+00  -3.5032951e+00  -1.8555348e+00   6.2508280e-01   7.1199725e-02   2.0659221e+00   1.2492404e+00   1.9678762e+00  -1.1907711e+00  -2.2108547e+00   2.2339327e-01  -3.0752704e+00  -3.8678925e-01   1.7163004e+00  -3.3381366e+00  -1.2761905e-01   4.1660459e-01  -6.7831533e-01   1.9244520e+00  -3.2272815e+00  -3.6006856e+00  -2.2947251e+00  -2.4133408e+00  -1.1895049e+00   9.7001488e-01   2.1709521e-01   1.9015782e+00   1.3839686e+00   2.0271957e+00  -1.9835500e+00  -3.6390645e+00  -1.4785350e+00  -1.3601142e+00   4.1404117e-01   2.1556886e+00   9.6246732e-01   2.5012353e+00  -1.4128705e+00  -1.6814592e+00  -1.7924836e+00  -9.8878615e-01  -1.6689043e+00  -3.2997005e-01  -1.0083553e+00   1.4750631e+00  -6.5236633e-01   2.0927751e+00  -5.8636742e-01  -2.0766177e+00  -8.3914655e-01   8.8710182e+00  -6.4029061e-01   2.9604628e+00   8.8769753e-01   2.2419045e+00  -5.4017346e-01   1.6545577e-01  -4.8326927e-01  -2.3500805e-01  -2.7053525e-02   1.9087236e+00   3.5857547e-01   4.5340059e+00   9.5479662e-01   2.8218153e+00   2.7945640e+00   2.7509222e+00  -2.5831616e+00  -1.9111247e+00   8.6067898e-01   1.6264964e+00   2.7787621e+00
   2.2472677e-01  -3.4079403e+00  -2.0527622e+00  -3.3190808e+00  -1.8245742e+00   5.9880064e-01  -1.0309138e-01   1.9942699e+00   1.0033899e+00   1.7041989e+00  -1.0816317e+00  -2.1606707e+00   2.2688112e-01  -3.2261416e+00  -4.6096577e-01   1.5299981e+00  -3.0059399e+00  -1.6913987e-03   4.6744535e-01  -4.7275104e-01   1.7293299e+00  -2.9315948e+00  -3.3900842e+00  -2.0659062e+00  -2.2456302e+00  -1.1210887e+00   1.0159572e+00   1.6736779e-01   1.9531973e+00   1.3079931e+00   2.0632730e+00  -1.7040003e+00  -3.3573016e+00  -1.2412619e+00  -1.2801056e+00   3.2176773e-01   2.1070576e+00   6.6764186e-01   2.3248723e+00  -1.2071871e+00  -1.6046628e+00  -1.6329079e+00  -1.0184149e+00  -1.6413962e+00  -4.6068945e-01  -1.0558643e+00   1.3313771e+00  -7.6144829e-01   1.8643651e+00  -3.8023879e-01  -1.9663626e+00  -7.5883164e-01   8.8152586e+00  -6.5109398e-01   2.8045088e+00   7.1525488e-01   1.9350805e+00  -5.1951208e-01   1.1521516e-01  -4.6439423e-01  -3.7503412e-01  -9.0063354e-02   1.6619025e+00   3.0493630e-01   4.3734613e+00   8.6099020e-01   2.6326176e+00   2.6464172e+00   2.5258654e+00  -2.2614972e+00  -1.6796256e+00   9.4408808e-01   1.4647585e+00   2.5791722e+00
   4.6424138e-01  -3.2088949e+00  -1.7080845e+00  -3.0969416e+00  -1.7657760e+00   5.1000857e-01  -2.6331461e-01   1.8214178e+00   7.7326071e-01   1.3943019e+00  -9.1768295e-01  -2.0706364e+00   2.7000701e-01  -3.3940598e+00  -5.2319324e-01   1.2384694e+00  -2.6211115e+00   1.0032244e-01   5.1193118e-01  -2.1590007e-01   1.5412381e+00  -2.5759205e+00  -3.1390225e+00  -1.8085746e+00  -2.0733200e+00  -1.0444372e+00   1.0139536e+00   1.1055588e-01   1.9335234e+00   1.2406341e+00   2.0311345e+00  -1.3656383e+00  -3.0224310e+00  -9.6483207e-01  -1.2109265e+00   2.3440420e-01   1.9626129e+00   3.9707696e-01   2.0681881e+00  -9.5023358e-01  -1.5007354e+00  -1.4349165e+00  -1.0642561e+00  -1.5851282e+00  -6.3274062e-01  -1.0835849e+00   1.1049744e+00  -8.6620534e-01   1.5198704e+00  -1.3690687e-01  -1.8153759e+00  -6.3706923e-01   8.7145332e+00  -6.3660098e-01   2.5854214e+00   5.6006932e-01   1.5239803e+00  -4.6204722e-01   8.6571096e-02  -4.0913463e-01  -5.1315356e-01  -1.2670122e-01   1.3794628e+00   2.7273157e-01   4.1471933e+00   7.8370100e-01   2.3939422e+00   2.5072449e+00   2.2730399e+00  -1.8774694e+00  -1.4287945e+00   9.9195373e-01   1.3141264e+00   2.3756541e+00
   7.3324388e-01  -2.9552964e+00  -1.3185929e+00  -2.8449472e+00  -1.6820799e+00   3.6582672e-01  -4.0414984e-01   1.5560481e+00   5.6635677e-01   1.0460599e+00  -7.0520878e-01  -1.9460333e+00   3.5029023e-01  -3.5757607e+00  -5.7486278e-01   8.4608834e-01  -2.1952732e+00   1.7896619e-01   5.5409580e-01   8.5803207e-02   1.3693760e+00  -2.1710490e+00  -2.8561917e+00  -1.5305171e+00  -1.9008644e+00  -9.6080965e-01   9.6817642e-01   5.1568921e-02   1.8486983e+00   1.1883399e+00   1.9363237e+00  -9.7866208e-01  -2.6456793e+00  -6.5833778e-01  -1.1538911e+00   1.5521818e-01   1.7311939e+00   1.6175693e-01   1.7394518e+00  -6.5156013e-01  -1.3739665e+00  -1.2066013e+00  -1.1256817e+00  -1.5037242e+00  -8.4092171e-01  -1.0925251e+00   8.0347758e-01  -9.6560056e-01   1.0682451e+00   1.3430339e-01  -1.6300910e+00  -4.7909952e-01   8.5754606e+00  -5.9975052e-01   2.3098137e+00   4.2391270e-01   1.0165048e+00  -3.7126715e-01   7.9279121e-02  -3.2081241e-01  -6.4741678e-01  -1.3910212e-01   1.0677823e+00   2.5970330e-01   3.8610195e+00   7.2292935e-01   2.1116258e+00   2.3804473e+00   1.9986328e+00  -1.4425224e+00  -1.1657396e+00   1.0085591e+00   1.1844210e+00   2.1755883e+00
   1.0241191e+00  -2.6557374e+00  -8.9714047e-01  -2.5718546e+00  -1.5777047e+00   1.7623589e-01  -5.2149227e-01   1.2111572e+00   3.8864816e-01   6.6887448e-01  -4.5244997e-01  -1.7931276e+00   4.6318552e-01  -3.7660685e+00  -6.1874845e-01   3.6129645e-01  -1.7415897e+00   2.3587937e-01   5.9837112e-01   4.2422960e-01   1.2219216e+00  -1.7297540e+00  -2.5511234e+00  -1.2404075e+00  -1.7323382e+00  -8.7177553e-01   8.8487444e-01  -4.7220289e-03   1.7079274e+00   1.1565415e+00   1.7873697e+00  -5.5538895e-01  -2.2397371e+00  -3.3234429e-01  -1.1093530e+00   8.6690397e-02   1.4257438e+00  -2.9289513e-02   1.3502942e+00  -3.2242968e-01  -1.2292099e+00  -9.5737877e-01  -1.2007916e+00  -1.4020288e+00  -1.0779770e+00  -1.0848918e+00   4.3818245e-01  -1.0593369e+00   5.2325616e-01   4.2299113e-01  -1.4177884e+00  -2.9181039e-01   8.4056339e+00  -5.4484477e-01   1.9866614e+00   3.0685047e-01   4.2454175e-01  -2.5202635e-01   9.2663974e-02  -2.0411542e-01  -7.7547279e-01  -1.3080157e-01   7.3448632e-01   2.6209644e-01   3.5228116e+00   6.7729339e-01   1.7928923e+00   2.2680733e+00   1.7092258e+00  -9.7003284e-01  -8.9803651e-01   9.9973199e-01   1.0846421e+00   1.9857258e+00
   1.3282517e+00  -2.3201668e+00  -4.5800110e-01  -2.2867086e+00  -1.4579551e+00  -4.6422542e-02  -6.1267137e-01   8.0343700e-01   2.4425340e-01   2.7329642e-01  -1.6922003e-01  -1.6188371e+00   6.0231137e-01  -3.9581904e+00  -6.5884852e-01  -2.0363176e-01  -1.2742220e+00   2.7366859e-01   6.4923215e-01   7.8989530e-01   1.1055580e+00  -1.2662573e+00  -2.2337663e+00  -9.4744879e-01  -1.5712655e+00  -7.7917862e-01   7.7204764e-01  -5.3777576e-02   1.5229645e+00   1.1492802e+00   1.5953023e+00  -1.0972148e-01  -1.8182088e+00   1.5871142e-03  -1.0766844e+00   3.0400871e-02   1.0626707e+00  -1.6952145e-01   9.1518128e-01   2.4731874e-02  -1.0716376e+00  -6.9751751e-01  -1.2864602e+00  -1.2858501e+00  -1.3348751e+00  -1.0639680e+00   2.3564219e-02  -1.1478579e+00  -9.7054482e-02   7.1818888e-01  -1.1862568e+00  -8.3400690e-02   8.2133768e+00  -4.7734025e-01   1.6269658e+00   2.0726890e-01  -2.3642887e-01  -1.1026990e-01   1.2573028e-01  -6.4831854e-02  -8.9458716e-01  -1.0651891e-01   3.8821507e-01   2.7485636e-01   3.1422129e+00   6.4411473e-01   1.4460941e+00   2.1707487e+00   1.4115498e+00  -4.7474742e-01  -6.3340699e-01   9.7245741e-01   1.0223818e+00   1.8119190e+00
   1.6363912e+00  -1.9595289e+00  -1.6210687e-02  -1.9984306e+00  -1.3289616e+00  -2.8809912e-01  -6.7658467e-01   3.5244226e-01   1.3524275e-01  -1.2940357e-01   1.3355958e-01  -1.4303846e+00   7.5978666e-01  -4.1441302e+00  -7.0012660e-01  -8.3301420e-01  -8.0772729e-01   2.9572173e-01   7.1081786e-01   1.1723709e+00   1.0250879e+00  -7.9561121e-01  -1.9140501e+00  -6.6098137e-01  -1.4204881e+00  -6.8508453e-01   6.3901954e-01  -9.1668081e-02   1.3074426e+00   1.1689087e+00   1.3730145e+00   3.4347724e-01  -1.3950149e+00   3.3143937e-01  -1.0543209e+00  -1.3028097e-02   6.6100662e-01  -2.5528021e-01   4.5073055e-01   3.7694602e-01  -9.0648414e-01  -4.3761928e-01  -1.3784740e+00  -1.1616459e+00  -1.6011982e+00  -1.0339184e+00  -4.2340548e-01  -1.2322914e+00  -7.7113969e-01   1.0088967e+00  -9.4345398e-01   1.3702827e-01   8.0074668e+00  -4.0356342e-01   1.2433076e+00   1.2203496e-01  -9.4790764e-01   4.7293711e-02   1.7727106e-01   9.0468335e-02  -1.0017026e+00  -7.1868640e-02   3.8330602e-02   2.9192149e-01   2.7302821e+00   6.1960213e-01   1.0804149e+00   2.0877149e+00   1.1122592e+00   2.7850795e-02  -3.7938733e-01   9.3441539e-01   1.0032964e+00   1.6589279e+00
   1.9390376e+00  -1.5853764e+00   4.1314464e-01  -1.7154277e+00  -1.1973690e+00  -5.3380186e-01  -7.1374006e-01  -1.2040455e-01   6.1574572e-02  -5.2769394e-01   4.4437252e-01  -1.2349662e+00   9.2665796e-01  -4.3151967e+00  -7.4817128e-01  -1.5083606e+00  -3.5643275e-01   3.0598025e-01   7.8655784e-01   1.5607317e+00   9.8316209e-01  -3.3302863e-01  -1.6014559e+00  -3.9007689e-01  -1.2820774e+00  -5.9171171e-01   4.9593436e-01  -1.1531658e-01   1.0760973e+00   1.2158913e+00   1.1345151e+00   7.8907060e-01  -9.8377426e-01   6.4531236e-01  -1.0398710e+00  -4.3932027e-02   2.4141030e-01  -2.8601749e-01  -2.5092310e-02   7.2132187e-01  -7.3879493e-01  -1.8808491e-01  -1.4717521e+00  -1.0361792e+00  -1.8656222e+00  -9.9954338e-01  -8.8409276e-01  -1.3143436e+00  -1.4749018e+00   1.2846057e+00  -6.9718553e-01   3.5992666e-01   7.7968400e+00  -3.3037044e-01   8.4931617e-01   4.6776765e-02  -1.6890979e+00   2.1354978e-01   2.4596207e-01   2.5478284e-01  -1.0935444e+00  -3.3018387e-02  -3.0542488e-01   3.0659368e-01   2.2990733e+00   5.9912186e-01   7.0554011e-01   2.0169743e+00   8.1773429e-01   5.2221196e-01  -1.4299829e-01   8.9347439e-01   1.0306802e+00   1.5303138e+00
   2.2268277e+00  -1.2094687e+00   8.1565660e-01  -1.4452375e+00  -1.0699955e+00  -7.6842648e-01  -7.2620791e-01  -5.9290809e-01   2.1168589e-02  -9.1024369e-01   7.5163656e-01  -1.0394579e+00   1.0933877e+00  -4.4625892e+00  -8.0880183e-01  -2.2091171e+00   6.6186011e-02   3.0868840e-01   8.7883454e-01   1.9440232e+00   9.8014110e-01   1.0680651e-01  -1.3046171e+00  -1.4313357e-01  -1.1572899e+00  -5.0134748e-01   3.5321176e-01  -1.2268955e-01   8.4393370e-01   1.2887138e+00   8.9412039e-01   1.2123600e+00  -5.9719843e-01   9.3199688e-01  -1.0302786e+00  -6.3549817e-02  -1.7492032e-01  -2.6434022e-01  -4.9384624e-01   1.0456897e+00  -5.7319629e-01   4.1401803e-02  -1.5606352e+00  -9.1616386e-01  -2.1164636e+00  -9.6599716e-01  -1.3391367e+00  -1.3961519e+00  -2.1827802e+00   1.5357755e+00  -4.5481241e-01   5.7576746e-01   7.5902721e+00  -2.6477140e-01   4.5907193e-01  -2.3739159e-02  -2.4377378e+00   3.8134056e-01   3.3043057e-01   4.2103439e-01  -1.1667675e+00   3.6855489e-03  -6.3330323e-01   3.1196338e-01   1.8611730e+00   5.7753551e-01   3.3131736e-01   1.9555279e+00   5.3391939e-01   9.9339503e-01   6.9567740e-02   8.5718137e-01   1.1051668e+00   1.4284123e+00
   2.4909034e+00  -8.4336922e-01   1.1782963e+00  -1.1942274e+00  -9.5347831e-01  -9.7759876e-01  -7.1748802e-01  -1.0432292e+00   1.0106830e-02  -1.2663637e+00   1.0442170e+00  -8.5017917e-01   1.2503779e+00  -4.5780069e+00  -8.8765023e-01  -2.9135220e+00   4.4809031e-01   3.0813714e-01   9.8870685e-01   2.3117149e+00   1.0140948e+00   5.1041063e-01  -1.0309703e+00   7.2506336e-02  -1.0465648e+00  -4.1625193e-01   2.2099325e-01  -1.1292097e-01   6.2539324e-01   1.3839137e+00   6.6563961e-01   1.5997787e+00  -2.4653122e-01   1.1815178e+00  -1.0220276e+00  -7.3920699e-02  -5.6735954e-01  -1.9587049e-01  -9.3750689e-01   1.3391960e+00  -4.1370204e-01   2.4233976e-01  -1.6392226e+00  -8.0792401e-01  -2.3422615e+00  -9.3849180e-01  -1.7694315e+00  -1.4801120e+00  -2.8689122e+00   1.7542406e+00  -2.2300125e-01   7.7550682e-01   7.3960560e+00  -2.1354393e-01   8.6472539e-02  -9.5168265e-02  -3.1709992e+00   5.4381230e-01   4.2929223e-01   5.8241447e-01  -1.2181385e+00   3.2101204e-02  -9.3593970e-01   3.0136060e-01   1.4292174e+00   5.4958143e-01  -3.2582136e-02   1.8996850e+00   2.6619818e-01   1.4277117e+00   2.5322821e-01   8.3228436e-01   1.2245853e+00   1.3543857e+00
   2.7232570e+00  -4.9804733e-01   1.4900470e+00  -9.6736321e-01  -8.5392973e-01  -1.1484726e+00  -6.9230196e-01  -1.4509804e+00   2.2944954e-02  -1.5864080e+00   1.3119021e+00  -6.7271326e-01   1.3884969e+00  -4.6542669e+00  -9.8975251e-01  -3.5995283e+00   7.7919593e-01   3.0842199e-01   1.1157183e+00   2.6541233e+00   1.0809396e+00   8.6611744e-01  -7.8647313e-01   2.5089791e-01  -9.4955949e-01  -3.3855239e-01   1.0861536e-01  -8.6359951e-02   4.3357178e-01   1.4962270e+00   4.6160373e-01   1.9395287e+00   5.8930722e-02   1.3856156e+00  -1.0113722e+00  -7.7738139e-02  -9.1692076e-01  -8.8929268e-02  -1.3393289e+00   1.5928240e+00  -2.6356760e-01   4.0780523e-01  -1.7017338e+00  -7.1708748e-01  -2.5323649e+00  -9.2200444e-01  -2.1570964e+00  -1.5686932e+00  -3.5083079e+00   1.9335271e+00  -7.5226008e-03   9.5100888e-01   7.2216878e+00  -1.8285789e-01  -2.5540671e-01  -1.7312423e-01  -3.8664122e+00   6.9472822e-01   5.4115775e-01   7.3269435e-01  -1.2447406e+00   4.6660190e-02  -1.2047373e+00   2.6880159e-01   1.0154068e+00   5.1026907e-01  -3.7698696e-01   1.8454168e+00   1.9306210e-02   1.8133048e+00   4.0424635e-01   8.2432249e-01   1.3839848e+00   1.3083334e+00
   2.9170459e+00  -1.8349791e-01   1.7424293e+00  -7.6805956e-01  -7.7661873e-01  -1.2704334e+00  -6.5632582e-01  -1.7982266e+00   5.3105471e-02  -1.8621197e+00   1.5458234e+00  -5.1178122e-01   1.4995802e+00  -4.6858566e+00  -1.1191809e+00  -4.2457526e+00   1.0517931e+00   3.1322917e-01   1.2578043e+00   2.9627908e+00   1.1747000e+00   1.1646021e+00  -5.7540572e-01   3.8777512e-01  -8.6521757e-01  -2.7013481e-01   2.4140564e-02  -4.4536951e-02   2.7953850e-01   1.6188447e+00   2.9258507e-01   2.2221153e+00   3.1220721e-01   1.5381434e+00  -9.9457730e-01  -7.8169110e-02  -1.2072152e+00   4.5933125e-02  -1.6846339e+00   1.7998064e+00  -1.2520004e-01   5.3275334e-01  -1.7428694e+00  -6.4832330e-01  -2.6774900e+00  -9.2100383e-01  -2.4863796e+00  -1.6642558e+00  -4.0779779e+00   2.0690754e+00   1.8689775e-01   1.0954120e+00   7.0735839e+00  -1.7793424e-01  -5.5492605e-01  -2.6273356e-01  -4.5027725e+00   8.2873064e-01   6.6461300e-01   8.6648875e-01  -1.2441863e+00   4.2699860e-02  -1.4322275e+00   2.0939838e-01   6.3104104e-01   4.5525550e-01  -6.9352473e-01   1.7887230e+00  -2.0272733e-01   2.1406276e+00   5.2040791e-01   8.3730983e-01   1.5758190e+00   1.2894464e+00
   3.0668778e+00   9.1618016e-02   1.9298858e+00  -5.9811549e-01  -7.2569113e-01  -1.3356612e+00  -6.1587935e-01  -2.0703366e+00   9.3321040e-02  -2.0869127e+00   1.7388086e+00  -3.7115317e-01   1.5768785e+00  -4.6693974e+00  -1.2787431e+00  -4.8323999e+00   1.2608449e+00   3.2566289e-01   1.4113043e+00   3.2308039e+00   1.2878705e+00   1.3992822e+00  -4.0026229e-01   4.8075725e-01  -7.9186319e-01  -2.1253650e-01  -2.6026830e-02   9.9486856e-03   1.7179443e-01   1.7437584e+00   1.6664643e-01   2.4407506e+00   5.0887020e-01   1.6353547e+00  -9.6814983e-01  -7.8646347e-02  -1.4252475e+00   1.9652648e-01  -1.9614876e+00   1.9559044e+00  -1.2545309e-04   6.1421759e-01  -1.7581432e+00  -6.0513621e-01  -2.7702170e+00  -9.3920927e-01  -2.7444415e+00  -1.7688871e+00  -4.5579605e+00   2.1583657e+00   3.5667459e-01   1.2034217e+00   6.9568233e+00  -2.0275470e-01  -8.0243235e-01  -3.6824616e-01  -5.0609923e+00   9.4154281e-01   7.9818292e-01   9.7946067e-01  -1.2148217e+00   1.6738936e-02  -1.6123895e+00   1.1970289e-01   2.8609009e-01   3.8117511e-01  -9.7488998e-01   1.7259800e+00  -3.9661460e-01   2.4027972e+00   6.0112853e-01   8.7353248e-01   1.7902879e+00   1.2961793e+00
   3.1690632e+00   3.2030359e-01   2.0500037e+00  -4.5773581e-01  -7.0394477e-01  -1.3395148e+00  -5.7758817e-01  -2.2566427e+00   1.3609180e-01  -2.2560826e+00   1.8856636e+00  -2.5358662e-01   1.6154276e+00  -4.6039647e+00  -1.4697684e+00  -5.3421224e+00   1.4041482e+00   3.4812149e-01   1.5710825e+00   3.4530508e+00   1.4118532e+00   1.5665726e+00  -2.6173768e-01   5.2946779e-01  -7.2731444e-01  -1.6684750e-01  -3.7419292e-02   7.3613552e-02   1.1589836e-01   1.8621783e+00   8.8948039e-02   2.5916006e+00   6.4713052e-01   1.6760723e+00  -9.2904624e-01  -8.2644197e-02  -1.5620040e+00   3.4968892e-01  -2.1612314e+00   2.0595366e+00   1.1098772e-01   6.5140083e-01  -1.7441670e+00  -5.8972058e-01  -2.8053931e+00  -9.7939119e-01  -2.9219757e+00  -1.8842617e+00  -4.9321998e+00   2.2009620e+00   4.9940714e-01   1.2715169e+00   6.8749520e+00  -2.5983828e-01  -9.9071792e-01  -4.9273390e-01  -5.5248650e+00   1.0301019e+00   9.4028869e-01   1.0684604e+00  -1.1559053e+00  -3.3321264e-02  -1.7409106e+00  -2.0409548e-03  -1.1178108e-02   2.8589582e-01  -1.2150751e+00   1.6542410e+00  -5.5983028e-01   2.5958048e+00   6.4748469e-01   9.3346754e-01   2.0158068e+00   1.3264257e+00
   3.2218231e+00   4.9751291e-01   2.1035636e+00  -3.4563210e-01  -7.1266522e-01  -1.2807187e+00  -5.4803886e-01  -2.3508772e+00   1.7412320e-01  -2.3669459e+00   1.9833697e+00  -1.6078510e-01   1.6123150e+00  -4.4912297e+00  -1.6919934e+00  -5.7607667e+00   1.4823505e+00   3.8222612e-01   1.7307429e+00   3.6264017e+00   1.5374363e+00   1.6659811e+00  -1.5880444e-01   5.3555820e-01  -6.6900864e-01  -1.3362636e-01  -7.6657781e-03   1.4233337e-01   1.1427747e-01   1.9649890e+00   6.1531102e-02   2.6738663e+00   7.2777484e-01   1.6617282e+00  -8.7484243e-01  -9.3448187e-02  -1.6128053e+00   4.9198983e-01  -2.2788507e+00   2.1117471e+00   2.0825649e-01   6.4565978e-01  -1.6988630e+00  -6.0287561e-01  -2.7804195e+00  -1.0432214e+00  -3.0136322e+00  -2.0115382e+00  -5.1892325e+00   2.1984704e+00   6.1387429e-01   1.2980662e+00   6.8298467e+00  -3.5009488e-01  -1.1153590e+00  -6.3789769e-01  -5.8817078e+00   1.0926225e+00   1.0892101e+00   1.1315954e+00  -1.0677458e+00  -1.0808254e-01  -1.8153774e+00  -1.5575535e-01  -2.5450387e-01   1.6868208e-01  -1.4095598e+00   1.5714639e+00  -6.9062652e-01   2.7185753e+00   6.6216526e-01   1.0158239e+00   2.2395712e+00   1.3776720e+00
   3.2254334e+00   6.2037853e-01   2.0944190e+00  -2.5919285e-01  -7.5153228e-01  -1.1613396e+00  -5.3344222e-01  -2.3513684e+00   2.0071507e-01  -2.4189055e+00   2.0311904e+00  -9.3378030e-02   1.5668302e+00  -4.3354244e+00  -1.9435506e+00  -6.0779753e+00   1.4988272e+00   4.2880217e-01   1.8829276e+00   3.7498088e+00   1.6552822e+00   1.7000454e+00  -8.8872038e-02   5.0263563e-01  -6.1413177e-01  -1.1283722e-01   6.3472934e-02   2.1162722e-01   1.6622518e-01   2.0432212e+00   8.3284713e-02   2.6897063e+00   7.5396601e-01   1.5962773e+00  -8.0385527e-01  -1.1393043e-01  -1.5774093e+00   6.1042318e-01  -2.3131583e+00   2.1160264e+00   2.9247118e-01   6.0038856e-01  -1.6215954e+00  -6.4398190e-01  -2.6954017e+00  -1.1311750e+00  -3.0182206e+00  -2.1512904e+00  -5.3226499e+00   2.1544287e+00   6.9998512e-01   1.2833511e+00   6.8216562e+00  -4.7276297e-01  -1.1749127e+00  -8.0399224e-01  -6.1228604e+00   1.1285888e+00   1.2430582e+00   1.1682317e+00  -9.5178720e-01  -2.0663008e-01  -1.8353842e+00  -3.3950829e-01  -4.3986174e-01   3.0253715e-02  -1.5554539e+00   1.4766505e+00  -7.8804621e-01   2.7728787e+00   6.4934662e-01   1.1176953e+00   2.4481838e+00   1.4471231e+00
   3.1822844e+00   6.8835688e-01   2.0292204e+00  -1.9470834e-01  -8.1860137e-01  -9.8656165e-01  -5.3932023e-01  -2.2609910e+00   2.1007955e-01  -2.4134428e+00   2.0306755e+00  -5.0932641e-02   1.4804838e+00  -4.1431114e+00  -2.2210552e+00  -6.2876064e+00   1.4594343e+00   4.8790956e-01   2.0196751e+00   3.8243144e+00   1.7563947e+00   1.6741205e+00  -4.8013324e-02   4.3609828e-01  -5.5974579e-01  -1.0381281e-01   1.7419041e-01   2.7696252e-01   2.6807857e-01   2.0885060e+00   1.5009147e-01   2.6440139e+00   7.3092926e-01   1.4859899e+00  -7.1521055e-01  -1.4634299e-01  -1.4598653e+00   6.9305122e-01  -2.2667894e+00   2.0780051e+00   3.6495507e-01   5.2081108e-01  -1.5132095e+00  -7.1103739e-01  -2.5531504e+00  -1.2424890e+00  -2.9386858e+00  -2.3034751e+00  -5.3313143e+00   2.0741189e+00   7.5868947e-01   1.2295020e+00   6.8488224e+00  -6.2543392e-01  -1.1709588e+00  -9.8986435e-01  -6.2440125e+00   1.1386831e+00   1.3997636e+00   1.1789301e+00  -8.1063211e-01  -3.2660883e-01  -1.8025572e+00  -5.4961633e-01  -5.6559825e-01  -1.2726271e-01  -1.6515889e+00   1.3698884e+00  -8.5193491e-01   2.7631133e+00   6.1449933e-01   1.2348087e+00   2.6283005e+00   1.5317917e+00
   3.0968311e+00   7.0327039e-01   1.9170084e+00  -1.4763299e-01  -9.1036253e-01  -7.6427953e-01  -5.7023196e-01  -2.0868814e+00   1.9757385e-01  -2.3540378e+00   1.9855513e+00  -3.2011793e-02   1.3568978e+00  -3.9228039e+00  -2.5197778e+00  -6.3879504e+00   1.3721565e+00   5.5891420e-01   2.1328154e+00   3.8529634e+00   1.8325407e+00   1.5960390e+00  -3.1240568e-02   3.4288670e-01  -5.0290744e-01  -1.0524951e-01   3.2083149e-01   3.3405836e-01   4.1355513e-01   2.0934889e+00   2.5513829e-01   2.5440774e+00   6.6555924e-01   1.3391383e+00  -6.0885553e-01  -1.9214206e-01  -1.2681377e+00   7.2956539e-01  -2.1460092e+00   2.0050511e+00   4.2740835e-01   4.1369421e-01  -1.3759828e+00  -8.0075150e-01  -2.3590345e+00  -1.3751762e+00  -2.7818563e+00  -2.4674294e+00  -5.2193165e+00   1.9643128e+00   7.9185201e-01   1.1403516e+00   6.9081845e+00  -8.0416255e-01  -1.1079831e+00  -1.1930921e+00  -6.2453442e+00   1.1246543e+00   1.5570795e+00   1.1653227e+00  -6.4800017e-01  -4.6439128e-01  -1.7204868e+00  -7.8086292e-01  -6.3247256e-01  -3.0048411e-01  -1.6985500e+00   1.2522974e+00  -8.8295024e-01   2.6959782e+00   5.6413526e-01   1.3618448e+00   2.7672594e+00   1.6285534e+00
   2.9754173e+00   6.6922844e-01   1.7687072e+00  -1.1286806e-01  -1.0218781e+00  -5.0454282e-01  -6.2954771e-01  -1.8399354e+00   1.5984253e-01  -2.2460163e+00   1.9014954e+00  -3.4288276e-02   1.2015716e+00  -3.6844471e+00  -2.8338850e+00  -6.3817261e+00   1.2466782e+00   6.4059151e-01   2.2143764e+00   3.8406159e+00   1.8766069e+00   1.4756681e+00  -3.2811511e-02   2.3116432e-01  -4.4077536e-01  -1.1523651e-01   4.9818260e-01   3.7916602e-01   5.9422112e-01   2.0521814e+00   3.8936884e-01   2.3991503e+00   5.6598247e-01   1.1655927e+00  -4.8551845e-01  -2.5185513e-01  -1.0135260e+00   7.1173985e-01  -1.9603394e+00   1.9058072e+00   4.8174883e-01   2.8699745e-01  -1.2134898e+00  -9.0869462e-01  -2.1206916e+00  -1.5260964e+00  -2.5579861e+00  -2.6418930e+00  -4.9956740e+00   1.8329469e+00   8.0209685e-01   1.0212158e+00   6.9951536e+00  -1.0036574e+00  -9.9310558e-01  -1.4102014e+00  -6.1314638e+00   1.0891384e+00   1.7125997e+00   1.1299415e+00  -4.6862268e-01  -6.1532437e-01  -1.5945731e+00  -1.0268157e+00  -6.4359604e-01  -4.8500841e-01  -1.6986428e+00   1.1258907e+00  -8.8256203e-01   2.5800635e+00   5.0551046e-01   1.4928061e+00   2.8536581e+00   1.7341735e+00
   2.8259709e+00   5.9241655e-01   1.5965483e+00  -8.5048369e-02  -1.1469951e+00  -2.1889410e-01  -7.1928308e-01  -1.5341238e+00   9.4871075e-02  -2.0963294e+00   1.7857962e+00  -5.4720848e-02   1.0215437e+00  -3.4388249e+00  -3.1567295e+00  -6.2758586e+00   1.0939013e+00   7.3124942e-01   2.2569771e+00   3.7936633e+00   1.8828774e+00   1.3243904e+00  -4.6547442e-02   1.0994082e-01  -3.7070304e-01  -1.3132283e-01   6.9983127e-01   4.0930608e-01   8.0005625e-01   1.9602319e+00   5.4204806e-01   2.2199624e+00   4.4110986e-01   9.7634723e-01  -3.4662316e-01  -3.2500157e-01  -7.0992562e-01   6.3376054e-01  -1.7220266e+00   1.7896979e+00   5.2996042e-01   1.4947393e-01  -1.0303965e+00  -1.0294986e+00  -1.8476150e+00  -1.6910810e+00  -2.2801180e+00  -2.8250470e+00  -4.6737854e+00   1.6887385e+00   7.9262885e-01   8.7861070e-01   7.1039617e+00  -1.2175429e+00  -8.3566949e-01  -1.6369326e+00  -5.9111450e+00   1.0354436e+00   1.8637855e+00   1.0760080e+00  -2.7807877e-01  -7.7403888e-01  -1.4317884e+00  -1.2802187e+00  -6.0427019e-01  -6.7571917e-01  -1.6557903e+00   9.9336531e-01  -8.5303769e-01   2.4253910e+00   4.4629410e-01   1.6214030e+00   2.8778522e+00   1.8453157e+00
   2.6575803e+00   4.8075813e-01   1.4134583e+00  -5.8818426e-02  -1.2786270e+00   8.0352600e-02  -8.3999831e-01  -1.1856633e+00   1.9594983e-03  -1.9132679e+00   1.6469192e+00  -8.9783494e-02   8.2497161e-01  -3.1969235e+00  -3.4811659e+00  -6.0810376e+00   9.2543727e-01   8.2885843e-01   2.2541847e+00   3.7196645e+00   1.8472295e+00   1.1545407e+00  -6.6145901e-02  -1.1344571e-02  -2.9031882e-01  -1.5062219e-01   9.1856890e-01   4.2244589e-01   1.0200753e+00   1.8151090e+00   7.0140326e-01   2.0181958e+00   3.0020725e-01   7.8299862e-01  -1.9416804e-01  -4.1007406e-01  -3.7297375e-01   4.9242311e-01  -1.4453776e+00   1.6664400e+00   5.7395863e-01   1.0240968e-02  -8.3219702e-01  -1.1571038e+00  -1.5506459e+00  -1.8651081e+00  -1.9633072e+00  -3.0145653e+00  -4.2706671e+00   1.5407540e+00   7.6704055e-01   7.1991717e-01   7.2279581e+00  -1.4386757e+00  -6.4671058e-01  -1.8685333e+00  -5.5968633e+00   9.6731108e-01   2.0080037e+00   1.0072007e+00  -8.2582895e-02  -9.3479819e-01  -1.2403657e+00  -1.5334290e+00  -5.2172310e-01  -8.6713201e-01  -1.5753573e+00   8.5784691e-01  -7.9740567e-01   2.2429208e+00   3.9421838e-01   1.7414317e+00   2.8323526e+00   1.9585447e+00
   2.4799811e+00   3.4346589e-01   1.2324355e+00  -2.9087510e-02  -1.4090937e+00   3.8084265e-01  -9.9076859e-01  -8.1209377e-01  -1.1837135e-01  -1.7061226e+00   1.4940033e+00  -1.3572899e-01   6.2066134e-01  -2.9693044e+00  -3.7998742e+00  -5.8110865e+00   7.5309070e-01   9.3117591e-01   2.2008172e+00   3.6269156e+00   1.7672429e+00   9.7881880e-01  -8.5475836e-02  -1.2326414e-01  -1.9759450e-01  -1.6995535e-01   1.1468066e+00   4.1760489e-01   1.2429676e+00   1.6161898e+00   8.5530355e-01   1.8059489e+00   1.5250023e-01   5.9720071e-01  -3.0583236e-02  -5.0458578e-01  -1.9136760e-02   2.8719910e-01  -1.1459997e+00   1.5455714e+00   6.1547991e-01  -1.2166182e-01  -6.2491623e-01  -1.2850462e+00  -1.2413994e+00  -2.0425204e+00  -1.6237532e+00  -3.2076727e+00  -3.8060144e+00   1.3979541e+00   7.2911497e-01   5.5300792e-01   7.3599368e+00  -1.6595048e+00  -4.3833569e-01  -2.1000460e+00  -5.2041553e+00   8.8867285e-01   2.1425706e+00   9.2741372e-01   1.1126604e-01  -1.0918616e+00  -1.0294239e+00  -1.7788682e+00  -4.0475336e-01  -1.0537556e+00  -1.4639037e+00   7.2261103e-01  -7.1939150e-01   2.0440565e+00   3.5672053e-01   1.8471195e+00   2.7121090e+00   2.0703350e+00
   2.3029925e+00   1.9051529e-01   1.0659436e+00   8.7443220e-03  -1.5305067e+00   6.7087371e-01  -1.1692255e+00  -4.3131106e-01  -2.6452409e-01  -1.4847989e+00   1.3363294e+00  -1.8885683e-01   4.1757704e-01  -2.7655175e+00  -4.1056679e+00  -5.4821690e+00   5.8835603e-01   1.0358533e+00   2.0931780e+00   3.5239794e+00   1.6422287e+00   8.0970592e-01  -9.8845415e-02  -2.1684939e-01  -9.0906493e-02  -1.8602531e-01   1.3769770e+00   3.9488138e-01   1.4577142e+00   1.3647580e+00   9.9193860e-01   1.5952038e+00   6.8240242e-03   4.3011726e-01   1.4142133e-01  -6.0518276e-01   3.3520834e-01   2.0176895e-02  -8.3998548e-01   1.4360168e+00   6.5599776e-01  -2.3770820e-01  -4.1479277e-01  -1.4067703e+00  -9.3166660e-01  -2.2172797e+00  -1.2778898e+00  -3.4012084e+00  -3.3011344e+00   1.2687406e+00   6.8263574e-01   3.8585077e-01   7.4924857e+00  -1.8724466e+00  -2.2304248e-01  -2.3265732e+00  -4.7508281e+00   8.0341680e-01   2.2648079e+00   8.4052546e-01   2.9676131e-01  -1.2398365e+00  -8.0854737e-01  -2.0094541e+00  -2.6329326e-01  -1.2304399e+00  -1.3288753e+00   5.9080793e-01  -6.2332271e-01   1.8401571e+00   3.4059025e-01   1.9334182e+00   2.5146744e+00   2.1770956e+00
   2.1359505e+00   3.2076981e-02   9.2534140e-01   5.8593567e-02  -1.6351791e+00   9.4000867e-01  -1.3716703e+00  -6.0611997e-02  -4.3400261e-01  -1.2594012e+00   1.1827992e+00  -2.4575266e-01   2.2436634e-01  -2.5935908e+00  -4.3917767e+00  -5.1118766e+00   4.4193804e-01   1.1405188e+00   1.9292118e+00   3.4192046e+00   1.4731860e+00   6.5890440e-01  -1.0123661e-01  -2.8402847e-01   3.0906793e-02  -1.9561926e-01   1.6018979e+00   3.5539964e-01   1.6541497e+00   1.0639140e+00   1.1004583e+00   1.3973175e+00  -1.2868115e-01   2.9189607e-01   3.1900337e-01  -7.0781753e-01   6.7464450e-01  -3.0411062e-01  -5.4309032e-01   1.3456944e+00   6.9666669e-01  -3.3029577e-01  -2.0796523e-01  -1.5159572e+00  -6.3282523e-01  -2.3832427e+00  -9.4148812e-01  -3.5916956e+00  -2.7778133e+00   1.1605356e+00   6.3121494e-01   2.2610792e-01   7.6183227e+00  -2.0702585e+00  -1.3016913e-02  -2.5435022e+00  -4.2560559e+00   7.1517703e-01   2.3721093e+00   7.5018856e-01   4.6737775e-01  -1.3739945e+00  -5.8733252e-01  -2.2189838e+00  -1.0790596e-01  -1.3926850e+00  -1.1782402e+00   4.6521452e-01  -5.1400182e-01   1.6420758e+00   3.5163417e-01   1.9962286e+00   2.2402512e+00   2.2752189e+00
   1.9871882e+00  -1.2204618e-01   8.2036846e-01   1.2353640e-01  -1.7160429e+00   1.1795739e+00  -1.5932504e+00   2.8419664e-01  -6.2360591e-01  -1.0398043e+00   1.0414660e+00  -3.0346960e-01   4.8927128e-02  -2.4596216e+00  -4.6520919e+00  -4.7182540e+00   3.2331308e-01   1.2428290e+00   1.7085790e+00   3.3202644e+00   1.2626949e+00   5.3681886e-01  -8.8502526e-02  -3.1803489e-01   1.6848799e-01  -1.9582677e-01   1.8150731e+00   3.0118328e-01   1.8234371e+00   7.1840959e-01   1.1715387e+00   1.2225462e+00  -2.4683053e-01   1.9118705e-01   4.9931869e-01  -8.0797404e-01   9.8548871e-01  -6.7895645e-01  -2.6994622e-01   1.2811733e+00   7.3829144e-01  -3.9311201e-01  -1.0179460e-02  -1.6068527e+00  -3.5529703e-01  -2.5344490e+00  -6.2882489e-01  -3.7754194e+00  -2.2571837e+00   1.0794183e+00   5.7814896e-01   8.0752239e-02   7.7306100e+00  -2.2463903e+00   1.8055349e-01  -2.7466780e+00  -3.7394170e+00   6.2716108e-01   2.4620207e+00   6.5965652e-01   6.1706185e-01  -1.4905320e+00  -3.7492568e-01  -2.4024471e+00   5.0757229e-02  -1.5368921e+00  -1.0200898e+00   3.4803325e-01  -3.9654738e-01   1.4597323e+00   3.9437037e-01   2.0325466e+00   1.8916238e+00   2.3611584e+00
   1.8636003e+00  -2.6293945e-01   7.5870669e-01   2.0568824e-01  -1.7670464e+00   1.3830164e+00  -1.8281934e+00   5.8957625e-01  -8.2962191e-01  -8.3522844e-01   9.1915024e-01  -3.5963177e-01  -1.0196209e-01  -2.3674862e+00  -4.8813636e+00  -4.3188150e+00   2.4034045e-01   1.3404920e+00   1.4326465e+00   3.2337449e+00   1.0147586e+00   4.5209927e-01  -5.7525456e-02  -3.1376877e-01   3.2190210e-01  -1.8426120e-01   2.0109215e+00   2.3496533e-01   1.9584353e+00   3.3442033e-01   1.1978446e+00   1.0796230e+00  -3.4161436e-01   1.3472453e-01   6.7962450e-01  -9.0093231e-01   1.2564292e+00  -1.0958290e+00  -3.3357620e-02   1.2473929e+00   7.8131795e-01  -4.2143905e-01   1.7346979e-01  -1.6745720e+00  -1.0808038e-01  -2.6654050e+00  -3.5195994e-01  -3.9485154e+00  -1.7586527e+00   1.0298469e+00   5.2630890e-01  -4.4277765e-02   7.8232381e+00  -2.3952875e+00   3.4811140e-01  -2.9325232e+00  -3.2199185e+00   5.4202301e-01   2.5323353e+00   5.7165504e-01   7.4050963e-01  -1.5867574e+00  -1.7957115e-01  -2.5562475e+00   2.0251704e-01  -1.6605381e+00  -8.6222308e-01   2.4075473e-01  -2.7620792e-01   1.3017365e+00   4.7176576e-01   2.0405307e+00   1.4739919e+00   2.4315384e+00
   1.7703273e+00  -3.8301903e-01   7.4563605e-01   3.0612064e-01  -1.7835103e+00   1.5461081e+00  -2.0700837e+00   8.4487969e-01  -1.0480084e+00  -6.5383851e-01   8.2116264e-01  -4.1245299e-01  -2.2293454e-01  -2.3186841e+00  -5.0753494e+00  -3.9296070e+00   1.9894013e-01   1.4312635e+00   1.1044008e+00   3.1648016e+00   7.3460812e-01   4.1126406e-01  -6.3328751e-03  -2.6809153e-01   4.9057675e-01  -1.5926868e-01   2.1849205e+00   1.5995103e-01   2.0539445e+00  -8.0731691e-02   1.1743643e+00   9.7540784e-01  -4.0837556e-01   1.2699507e-01   8.5734982e-01  -9.8205596e-01   1.4789931e+00  -1.5447813e+00   1.5628308e-01   1.2474527e+00   8.2584065e-01  -4.1237992e-01   3.3874768e-01  -1.7153666e+00   1.0161823e-01  -2.7713476e+00  -1.2016743e-01  -4.1070734e+00  -1.2989574e+00   1.0144805e+00   4.7806901e-01  -1.4436149e-01   7.8910555e+00  -2.5126367e+00   4.8226947e-01  -3.0981009e+00  -2.7150655e+00   4.6178901e-01   2.5812003e+00   4.8830444e-01   8.3342010e-01  -1.6611948e+00  -8.1949838e-03  -2.6783224e+00   3.3821124e-01  -1.7622654e+00  -7.1173745e-01   1.4409369e-01  -1.5815383e-01   1.1750723e+00   5.8503074e-01   2.0194911e+00   9.9471653e-01   2.4832901e+00
   1.7105694e+00  -4.7637642e-01   7.8380369e-01   4.2481725e-01  -1.7624181e+00   1.6669898e+00  -2.3121713e+00   1.0427884e+00  -1.2745513e+00  -5.0238610e-01   7.5114297e-01  -4.6068443e-01  -3.1024350e-01  -2.3123206e+00  -5.2309073e+00  -3.5643829e+00   2.0285012e-01   1.5129259e+00   7.2829037e-01   3.1169101e+00   4.2848103e-01   4.1842287e-01   6.5831771e-02  -1.8003441e-01   6.7324476e-01  -1.2010718e-01   2.3336657e+00   7.9553117e-02   2.1068219e+00  -5.1888765e-01   1.0986022e+00   9.1462248e-01  -4.4394220e-01   1.7000901e-01   1.0301298e+00  -1.0470837e+00   1.6478244e+00  -2.0148986e+00   2.9142915e-01   1.2824885e+00   8.7162351e-01  -3.6499311e-01   4.8243283e-01  -1.7268354e+00   2.6863657e-01  -2.8484753e+00   6.0453167e-02  -4.2472514e+00  -8.9139880e-01   1.0341090e+00   4.3527364e-01  -2.1639932e-01   7.9300491e+00  -2.5955378e+00   5.7822525e-01  -3.2411286e+00  -2.2400302e+00   3.8783668e-01   2.6072315e+00   4.1109477e-01   8.9271366e-01  -1.7135998e+00   1.3395249e-01  -2.7681588e+00   4.5019232e-01  -1.8418846e+00  -5.7464994e-01   5.8000793e-02  -4.7255645e-02   1.0848551e+00   7.3348581e-01   1.9698085e+00   4.6299588e-01   2.5138098e+00
   1.6855317e+00  -5.3901022e-01   8.7312133e-01   5.6067152e-01  -1.7026219e+00   1.7460654e+00  -2.5476925e+00   1.1795412e+00  -1.5049948e+00  -3.8591396e-01   7.1101458e-01  -5.0351136e-01  -3.6188643e-01  -2.3452260e+00  -5.3460399e+00  -3.2339265e+00   2.5347779e-01   1.5832593e+00   3.1000836e-01   3.0917175e+00   1.0338453e-01   4.7511435e-01   1.5848724e-01  -5.0905238e-02   8.6789555e-01  -6.7079719e-02   2.4548505e+00  -2.8802707e-03   2.1159714e+00  -9.7137921e-01   9.7062070e-01   8.9969421e-01  -4.4670706e-01   2.6319105e-01   1.1958069e+00  -1.0924074e+00   1.7607642e+00  -2.4947640e+00   3.6764098e-01   1.3516501e+00   9.1813118e-01  -2.8032689e-01   6.0240883e-01  -1.7080612e+00   3.8998706e-01  -2.8941323e+00   1.8716652e-01  -4.3654091e+00  -5.4529791e-01   1.0876919e+00   3.9923782e-01  -2.5892048e-01   7.9374703e+00  -2.6425950e+00   6.3402278e-01  -3.3599505e+00  -1.8069675e+00   3.2092459e-01   2.6096292e+00   3.4091074e-01   9.1670293e-01  -1.7448888e+00   2.4357171e-01  -2.8267104e+00   5.3274924e-01  -1.9002924e+00  -4.5557301e-01  -1.8252667e-02   5.2140061e-02   1.0341787e+00   9.1451151e-01   1.8927942e+00  -1.1051188e-01   2.5211271e+00
   1.6944882e+00  -5.6894085e-01   1.0108025e+00   7.1152857e-01  -1.6049440e+00   1.7857604e+00  -2.7701898e+00   1.2549490e+00  -1.7351432e+00  -3.0753911e-01   7.0104226e-01  -5.4043123e-01  -3.7764332e-01  -2.4122007e+00  -5.4198885e+00  -2.9455733e+00   3.4985727e-01   1.6400174e+00  -1.4377341e-01   3.0890074e+00  -2.3314707e-01   5.8027181e-01   2.6994577e-01   1.1572009e-01   1.0717441e+00  -1.6064352e-03   2.5471768e+00  -8.4324211e-02   2.0822163e+00  -1.4293604e+00   7.9293349e-01   9.3071636e-01  -4.1664729e-01   4.0340015e-01   1.3524041e+00  -1.1153159e+00   1.8187354e+00  -2.9729221e+00   3.8366446e-01   1.4521856e+00   9.6456995e-01  -1.6134653e-01   6.9769397e-01  -1.6596672e+00   4.6486380e-01  -2.9069347e+00   2.6058575e-01  -4.4582362e+00  -2.6570192e-01   1.1724966e+00   3.7077674e-01  -2.7208868e-01   7.9119020e+00  -2.6539283e+00   6.5064314e-01  -3.4534798e+00  -1.4245129e+00   2.6126542e-01   2.5882828e+00   2.7809932e-01   9.0520772e-01  -1.7569921e+00   3.1948653e-01  -2.8562207e+00   5.8242061e-01  -1.9393169e+00  -3.5746667e-01  -8.5928530e-02   1.3642481e-01   1.0240585e+00   1.1235919e+00   1.7905083e+00  -7.1410409e-01   2.5040698e+00
   1.7349451e+00  -5.6620956e-01   1.1915439e+00   8.7427496e-01  -1.4721709e+00   1.7901713e+00  -2.9738124e+00   1.2721975e+00  -1.9609373e+00  -2.6832897e-01   7.1997779e-01  -5.7113767e-01  -3.5903121e-01  -2.5063675e+00  -5.4526833e+00  -2.7029543e+00   4.8872050e-01   1.6809179e+00  -6.2570310e-01   3.1067750e+00  -5.7329596e-01   7.3032277e-01   3.9740064e-01   3.1412780e-01   1.2812290e+00   7.3774806e-02   2.6102142e+00  -1.6230226e-01   2.0080716e+00  -1.8841284e+00   5.7026141e-01   1.0055320e+00  -3.5527599e-01   5.8508300e-01   1.4980812e+00  -1.1141909e+00   1.8254516e+00  -3.4383236e+00   3.4132707e-01   1.5796391e+00   1.0099389e+00  -1.2757667e-02   7.6841187e-01  -1.5837832e+00   4.9453520e-01  -2.8868306e+00   2.8445982e-01  -4.5228956e+00  -5.3352782e-02   1.2843251e+00   3.5025715e-01  -2.5760609e-01   7.8532736e+00  -2.6311029e+00   6.3191604e-01  -3.5211239e+00  -1.0974976e+00   2.0863270e-01   2.5438542e+00   2.2257137e-01   8.5960364e-01  -1.7526428e+00   3.6269915e-01  -2.8599766e+00   5.9817886e-01  -1.9615037e+00  -2.8148473e-01  -1.4662958e-01   2.0291876e-01   1.0534797e+00   1.3544568e+00   1.6655492e+00  -1.3354707e+00   2.4624078e+00
   1.8028811e+00  -5.3276636e-01   1.4078424e+00   1.0449762e+00  -1.3089323e+00   1.7646360e+00  -3.1535835e+00   1.2374613e+00  -2.1785133e+00  -2.6727976e-01   7.6527343e-01  -5.9542944e-01  -3.0917575e-01  -2.6196063e+00  -5.4456530e+00  -2.5059731e+00   6.6468368e-01   1.7036582e+00  -1.1280656e+00   3.1414146e+00  -9.0920188e-01   9.1941957e-01   5.3706990e-01   5.3671698e-01   1.4920494e+00   1.5548534e-01   2.6442241e+00  -2.3506297e-01   1.8974365e+00  -2.3274269e+00   3.0916942e-01   1.1199388e+00  -2.6552393e-01   8.0055676e-01   1.6310832e+00  -1.0886386e+00   1.7869741e+00  -3.8807347e+00   2.4526374e-01   1.7281508e+00   1.0530917e+00   1.5926634e-01   8.1570779e-01  -1.4839237e+00   4.8213433e-01  -2.8350935e+00   2.6528303e-01  -4.5571518e+00   9.5087332e-02   1.4178090e+00   3.3766411e-01  -2.1852562e-01   7.7628288e+00  -2.5769875e+00   5.8425377e-01  -3.5627072e+00  -8.2689239e-01   1.6248940e-01   2.4778268e+00   1.7392467e-01   7.8279839e-01  -1.7351225e+00   3.7631760e-01  -2.8420124e+00   5.8146690e-01  -1.9698671e+00  -2.2692825e-01  -2.0208217e-01   2.5002382e-01   1.1195484e+00   1.5993223e+00   1.5208335e+00  -1.9621389e+00   2.3969569e+00
   1.8930422e+00  -4.7225593e-01   1.6504326e+00   1.2190596e+00  -1.1214733e+00   1.7152591e+00  -3.3056209e+00   1.1593555e+00  -2.3842509e+00  -3.0140259e-01   8.3334519e-01  -6.1315225e-01  -2.3260115e-01  -2.7430413e+00  -5.4009092e+00  -2.3510184e+00   8.7054278e-01   1.7059595e+00  -1.6431005e+00   3.1880014e+00  -1.2331986e+00   1.1397901e+00   6.8439312e-01   7.7436174e-01   1.6992504e+00   2.3905916e-01   2.6499734e+00  -3.0169677e-01   1.7552377e+00  -2.7517178e+00   1.7612764e-02   1.2680001e+00  -1.5155243e-01   1.0404083e+00   1.7496970e+00  -1.0395515e+00   1.7111560e+00  -4.2910979e+00   1.0249458e-01   1.8908408e+00   1.0928092e+00   3.4743787e-01   8.4161962e-01  -1.3647871e+00   4.3236662e-01  -2.7542445e+00   2.1175684e-01  -4.5594809e+00   1.8657417e-01   1.5667538e+00   3.3267744e-01  -1.5898809e-01   7.6430338e+00  -2.4955492e+00   5.1622583e-01  -3.5784013e+00  -6.0998093e-01   1.2212695e-01   2.3925116e+00   1.3157822e-01   6.7913164e-01  -1.7079850e+00   3.6535515e-01  -2.8067848e+00   5.3608323e-01  -1.9676245e+00  -1.9131254e-01  -2.5391768e-01   2.7732350e-01   1.2177390e+00   1.8492208e+00   1.3593812e+00  -2.5819111e+00   2.3096302e+00
   1.9992753e+00  -3.8971231e-01   1.9088193e+00   1.3915351e+00  -9.1733239e-01   1.6484285e+00  -3.4273013e+00   1.0482692e+00  -2.5748205e+00  -3.6591581e-01   9.1986765e-01  -6.2416742e-01  -1.3494776e-01  -2.8675448e+00  -5.3213047e+00  -2.2313911e+00   1.0976639e+00   1.6856440e+00  -2.1633043e+00   3.2406598e+00  -1.5380471e+00   1.3821874e+00   8.3427246e-01   1.0168665e+00   1.8973601e+00   3.1936588e-01   2.6285539e+00  -3.6218558e-01   1.5870466e+00  -3.1504149e+00  -2.9557488e-01   1.4424430e+00  -1.8506264e-02   1.2939895e+00   1.8522217e+00  -9.6909235e-01   1.6070157e+00  -4.6618285e+00  -7.8114246e-02   2.0602542e+00   1.1278808e+00   5.4376902e-01   8.4891238e-01  -1.2319881e+00   3.5115649e-01  -2.6479143e+00   1.3414135e-01  -4.5291600e+00   2.3102065e-01   1.7245143e+00   3.3475258e-01  -8.3906208e-02   7.4974533e+00  -2.3915989e+00   4.3799808e-01  -3.5686733e+00  -4.4075129e-01   8.6803819e-02   2.2910035e+00   9.4906474e-02   5.5419805e-01  -1.6747802e+00   3.3640792e-01  -2.7588519e+00   4.6791722e-01  -1.9579392e+00  -1.7054699e-01  -3.0347453e-01   2.8562023e-01   1.3422231e+00   2.0944090e+00   1.1841250e+00  -3.1832811e+00   2.2034207e+00
   2.1148837e+00  -2.9118104e-01   2.1718695e+00   1.5572444e+00  -7.0494480e-01   1.5703566e+00  -3.5173609e+00   9.1562717e-01  -2.7472353e+00  -4.5453564e-01   1.0200849e+00  -6.2833733e-01  -2.2627545e-02  -2.9842284e+00  -5.2102830e+00  -2.1379163e+00   1.3364481e+00   1.6407394e+00  -2.6816995e+00   3.2929909e+00  -1.8171606e+00   1.6364126e+00   9.8134683e-01   1.2534894e+00   2.0805809e+00   3.9089077e-01   2.5812275e+00  -4.1738493e-01   1.3987014e+00  -3.5180752e+00  -6.2121446e-01   1.6351154e+00   1.2778251e-01   1.5499797e+00   1.9369642e+00  -8.8060470e-01   1.4840841e+00  -4.9870451e+00  -2.8646768e-01   2.2288344e+00   1.1571927e+00   7.4002020e-01   8.4088724e-01  -1.0917397e+00   2.4525504e-01  -2.5206487e+00   4.3541121e-02  -4.4663293e+00   2.4048557e-01   1.8843765e+00   3.4320169e-01   1.3807908e-03   7.3305676e+00  -2.2705040e+00   3.6067371e-01  -3.5342567e+00  -3.1047620e-01   5.5874991e-02   2.1770842e+00   6.3365149e-02   4.1459869e-01  -1.6387985e+00   2.9722934e-01  -2.7025712e+00   3.8455110e-01  -1.9436923e+00  -1.5921910e-01  -3.5164185e-01   2.7690177e-01   1.4862584e+00   2.3248317e+00   9.9775271e-01  -3.7558167e+00   2.0823100e+00
   2.2329968e+00  -1.8328941e-01   2.4284305e+00   1.7111236e+00  -4.9319780e-01   1.4866742e+00  -3.5759271e+00   7.7313047e-01  -2.8989101e+00  -5.5985075e-01   1.1291220e+00  -6.2551821e-01   9.7563627e-02  -3.0848895e+00  -5.0717176e+00  -2.0596944e+00   1.5768420e+00   1.5696057e+00  -3.1920565e+00   3.3385350e+00  -2.0648199e+00   1.8918759e+00   1.1202816e+00   1.4735024e+00   2.2430245e+00   4.4805237e-01   2.5093090e+00  -4.6894229e-01   1.1959603e+00  -3.8505386e+00  -9.5029891e-01   1.8374721e+00   2.8112072e-01   1.7969834e+00   2.0022618e+00  -7.7845538e-01   1.3517717e+00  -5.2627209e+00  -5.1189566e-01   2.3893930e+00   1.1798181e+00   9.2815590e-01   8.2117581e-01  -9.5050609e-01   1.2183606e-01  -2.3776725e+00  -4.8830149e-02  -4.3720158e+00   2.2826797e-01   2.0399276e+00   3.5726985e-01   9.1457504e-02   7.1475669e+00  -2.1378823e+00   2.9557717e-01  -3.4761430e+00  -2.0844391e-01   2.8904321e-02   2.0550789e+00   3.6600473e-02   2.6763072e-01  -1.6028536e+00   2.5622678e-01  -2.6418427e+00   2.9475033e-01  -1.9273007e+00  -1.5096724e-01  -3.9876074e-01   2.5423109e-01   1.6426122e+00   2.5306164e+00   8.0259502e-01  -4.2904900e+00   1.9511005e+00
   2.3469400e+00  -7.2792138e-02   2.6679286e+00   1.8484619e+00  -2.9096373e-01   1.4021017e+00  -3.6044837e+00   6.3202540e-01  -3.0277298e+00  -6.7375966e-01   1.2422833e+00  -6.1555084e-01   2.1885673e-01  -3.1623920e+00  -4.9097567e+00  -1.9849442e+00   1.8088635e+00   1.4710696e+00  -3.6890560e+00   3.3712382e+00  -2.2763715e+00   2.1381614e+00   1.2460565e+00   1.6667514e+00   2.3789808e+00   4.8553682e-01   2.4140920e+00  -5.1915952e-01   9.8420200e-01  -4.1450139e+00  -1.2744607e+00   2.0410547e+00   4.3529210e-01   2.0241229e+00   2.0465314e+00  -6.6781803e-01   1.2187919e+00  -5.4867449e+00  -7.4380001e-01   2.5355429e+00   1.1951019e+00   1.1007798e+00   7.9353169e-01  -8.1464967e-01  -1.1899557e-02  -2.2246261e+00  -1.3236030e-01  -4.2481185e+00   2.0796860e-01   2.1853890e+00   3.7620286e-01   1.8116616e-01   6.9541063e+00  -1.9992996e+00   2.5352684e-01  -3.3955932e+00  -1.2278992e-01   5.7536707e-03   1.9296712e+00   1.4535938e-02   1.2093217e-01  -1.5691169e+00   2.2191492e-01  -2.5799108e+00   2.0787970e-01  -1.9105923e+00  -1.3891968e-01  -4.4459101e-01   2.2156397e-01   1.8039911e+00   2.7025675e+00   6.0056249e-01  -4.7799459e+00   1.8151802e+00
   2.4505980e+00   3.3877820e-02   2.8809187e+00   1.9651428e+00  -1.0664109e-01   1.3202157e+00  -3.6057675e+00   5.0244721e-01  -3.1321156e+00  -7.8794286e-01   1.3553221e+00  -5.9825114e-01   3.3491536e-01  -3.2109635e+00  -4.7286699e+00  -1.9018736e+00   2.0231106e+00   1.3445577e+00  -4.1683810e+00   3.3858931e+00  -2.4483972e+00   2.3655624e+00   1.3542328e+00   1.8241836e+00   2.4832036e+00   4.9862396e-01   2.2968237e+00  -5.7081250e-01   7.6819393e-01  -4.4001072e+00  -1.5863605e+00   2.2379384e+00   5.8438619e-01   2.2215953e+00   2.0683424e+00  -5.5441228e-01   1.0926785e+00  -5.6589110e+00  -9.7225276e-01   2.6620691e+00   1.2027380e+00   1.2515220e+00   7.6162955e-01  -6.9009045e-01  -1.4908508e-01  -2.0672877e+00  -1.9768194e-01  -4.0973656e+00   1.9257986e-01   2.3158998e+00   3.9930197e-01   2.6590567e-01   6.7560413e+00  -1.8599816e+00   2.4414417e-01  -3.2941540e+00  -4.1372851e-02  -1.3354570e-02   1.8056946e+00  -2.5667255e-03  -1.7898411e-02  -1.5390067e+00   2.0236465e-01  -2.5192273e+00   1.3328167e-01  -1.8947419e+00  -1.1617163e-01  -4.8834393e-01   1.8350312e-01   1.9634474e+00   2.8326342e+00   3.9313241e-01  -5.2186926e+00   1.6802294e+00
   2.5387542e+00   1.3102130e-01   3.0595429e+00   2.0578489e+00   5.2267475e-02   1.2433171e+00  -3.5836067e+00   3.9287518e-01  -3.2110865e+00  -8.9434095e-01   1.4646686e+00  -5.7340546e-01   4.4021015e-01  -3.2264025e+00  -4.5327034e+00  -1.7995257e+00   2.2112198e+00   1.1902080e+00  -4.6267390e+00   3.3785219e+00  -2.5788412e+00   2.5655518e+00   1.4411812e+00   1.9383046e+00   2.5511892e+00   4.8348169e-01   2.1587188e+00  -6.2694176e-01   5.5193077e-01  -4.6157918e+00  -1.8799755e+00   2.4211159e+00   7.2309665e-01   2.3811517e+00   2.0665047e+00  -4.4421382e-01   9.7941671e-01  -5.7808061e+00  -1.1885095e+00   2.7652097e+00   1.2028270e+00   1.3753550e+00   7.2888116e-01  -5.8200069e-01  -2.8349848e-01  -1.9112978e+00  -2.3721250e-01  -3.9232271e+00   1.9366048e-01   2.4277311e+00   4.2596270e-01   3.4187953e-01   6.5591626e+00  -1.7245605e+00   2.7524046e-01  -3.1736708e+00   4.7363026e-02  -2.7806836e-02   1.6879115e+00  -1.4077859e-02  -1.4168300e-01  -1.5131398e+00   2.0468657e-01  -2.4613862e+00   7.9661412e-02  -1.8802670e+00  -7.6268392e-02  -5.2877404e-01   1.4500312e-01   2.1147390e+00   2.9143162e+00   1.8138127e-01  -5.6032023e+00   1.5518909e+00
   2.6073889e+00   2.1401751e-01   3.1978783e+00   2.1242193e+00   1.7951680e-01   1.1724062e+00  -3.5427047e+00   3.0972773e-01  -3.2643016e+00  -9.8560488e-01   1.5676012e+00  -5.4077971e-01   5.3033436e-01  -3.2061926e+00  -4.3259450e+00  -1.6685403e+00   2.3662492e+00   1.0089493e+00  -5.0618134e+00   3.3466691e+00  -2.6670836e+00   2.7311625e+00   1.5042559e+00   2.0035390e+00   2.5794288e+00   4.3740708e-01   2.0010077e+00  -6.9062984e-01   3.3854741e-01  -4.7933165e+00  -2.1507765e+00   2.5847968e+00   8.4697199e-01   2.4964766e+00   2.0401608e+00  -3.4315240e-01   8.8320494e-01  -5.8556324e+00  -1.3854084e+00   2.8428334e+00   1.1959135e+00   1.4688192e+00   6.9827891e-01  -4.9454939e-01  -4.0980613e-01  -1.7619027e+00  -2.4556076e-01  -3.7297982e+00   2.2064501e-01   2.5184208e+00   4.5569489e-01   4.0628138e-01   6.3689369e+00  -1.5968686e+00   3.5232222e-01  -3.0362860e+00   1.5359687e-01  -3.6599875e-02   1.5807990e+00  -1.9001723e-02  -2.4402117e-01  -1.4913377e+00   2.3458791e-01  -2.4071194e+00   5.4521918e-02  -1.8670728e+00  -1.3661027e-02  -5.6431609e-01   1.1104763e-01   2.2526168e+00   2.9429840e+00  -3.3944369e-02  -5.9319173e+00   1.4354288e+00
   2.6539075e+00   2.7957603e-01   3.2921488e+00   2.1629478e+00   2.7040061e-01   1.1072559e+00  -3.4883841e+00   2.5711428e-01  -3.2920745e+00  -1.0554890e+00   1.6623498e+00  -5.0015143e-01   6.0223599e-01  -3.1495302e+00  -4.1122039e+00  -1.5017844e+00   2.4829616e+00   8.0253687e-01  -5.4721530e+00   3.2895877e+00  -2.7139457e+00   2.8572571e+00   1.5419018e+00   2.0164716e+00   2.5656130e+00   3.5899731e-01   1.8250050e+00  -7.6477949e-01   1.3030241e-01  -4.9350608e+00  -2.3957894e+00   2.7246089e+00   9.5260247e-01   2.5634400e+00   1.9888761e+00  -2.5681333e-01   8.0635329e-01  -5.8879440e+00  -1.5576358e+00   2.8944962e+00   1.1829907e+00   1.5301467e+00   6.7227038e-01  -4.3071059e-01  -5.2372960e-01  -1.6237274e+00  -2.1977989e-01  -3.5216551e+00   2.8032681e-01   2.5868270e+00   4.8812406e-01   4.5740911e-01   6.1902697e+00  -1.4797857e+00   4.7824403e-01  -2.8844121e+00   2.8546315e-01  -3.8376610e-02   1.4883515e+00  -1.6011993e-02  -3.1960014e-01  -1.4726846e+00   2.9603215e-01  -2.3563483e+00   6.3687761e-02  -1.8545379e+00   7.5898369e-02  -5.9324817e-01   8.6322029e-02   2.3730285e+00   2.9160926e+00  -2.5232945e-01  -6.2051566e+00   1.3354003e+00
   2.6772828e+00   3.2587745e-01   3.3407974e+00   2.1738181e+00   3.2193854e-01   1.0465759e+00  -3.4263001e+00   2.3674919e-01  -3.2953501e+00  -1.0991601e+00   1.7481251e+00  -4.5137022e-01   6.5435173e-01  -3.0572717e+00  -3.8949013e+00  -1.2948110e+00   2.5579953e+00   5.7353695e-01  -5.8570080e+00   3.2082958e+00  -2.7216187e+00   2.9406774e+00   1.5536908e+00   1.9759575e+00   2.5087721e+00   2.4823930e-01   1.6321883e+00  -8.5190699e-01  -7.1376107e-02  -5.0443354e+00  -2.6135476e+00   2.8376954e+00   1.0377328e+00   2.5802138e+00   1.9127148e+00  -1.9015918e-01   7.4931332e-01  -5.8833284e+00  -1.7018476e+00   2.9213815e+00   1.1654746e+00   1.5592788e+00   6.5267172e-01  -3.9214371e-01  -6.2213085e-01  -1.5005884e+00  -1.5945635e-01  -3.3036821e+00   3.7653913e-01   2.6330953e+00   5.2297433e-01   4.9470212e-01   6.0273094e+00  -1.3751514e+00   6.5303065e-01  -2.7206736e+00   4.4854780e-01  -3.1494832e-02   1.4139154e+00  -3.5198689e-03  -3.6443851e-01  -1.4556257e+00   3.9102473e-01  -2.3082814e+00   1.1094954e-01  -1.8416220e+00   1.9504895e-01  -6.1386184e-01   7.4910187e-02   2.4732270e+00   2.8332753e+00  -4.7337607e-01  -6.4249272e+00   1.2553685e+00
   2.6780826e+00   3.5259473e-01   3.3444175e+00   2.1576718e+00   3.3296239e-01   9.8824823e-01  -3.3621408e+00   2.4802121e-01  -3.2756420e+00  -1.1134044e+00   1.8250698e+00  -3.9444387e-01   6.8663585e-01  -2.9318124e+00  -3.6769825e+00  -1.0461243e+00   2.5899183e+00   3.2526097e-01  -6.2161342e+00   3.1054992e+00  -2.6935154e+00   2.9802688e+00   1.5402844e+00   1.8830991e+00   2.4093417e+00   1.0651389e-01   1.4242717e+00  -9.5396197e-01  -2.6579270e-01  -5.1251451e+00  -2.8039497e+00   2.9227115e+00   1.1012950e+00   2.5472468e+00   1.8122951e+00  -1.4728534e-01   7.1082944e-01  -5.8480426e+00  -1.8166500e+00   2.9261226e+00   1.1451370e+00   1.5577778e+00   6.4061868e-01  -3.7915194e-01  -7.0301878e-01  -1.3953572e+00  -6.6635610e-02  -3.0808834e+00   5.1004541e-01   2.6585511e+00   5.6003630e-01   5.1870125e-01   5.8832949e+00  -1.2837413e+00   8.7387812e-01  -2.5478202e+00   6.4557767e-01  -1.4127375e-02   1.3600601e+00   2.0226477e-02  -3.7605125e-01  -1.4380985e+00   5.1953423e-01  -2.2615381e+00   1.9785130e-01  -1.8269849e+00   3.4462380e-01  -6.2461913e-01   8.0037950e-02   2.5517815e+00   2.6963157e+00  -6.9668400e-01  -6.5946532e+00   1.1976808e+00
   2.6583773e+00   3.6079833e-01   3.3055550e+00   2.1163151e+00   3.0409953e-01   9.2961386e-01  -3.3013280e+00   2.8820181e-01  -3.2349294e+00  -1.0967210e+00   1.8941347e+00  -3.2964209e-01   7.0048782e-01  -2.7769085e+00  -3.4608463e+00  -7.5723747e-01   2.5791668e+00   6.1652500e-02  -6.5495804e+00   2.9853832e+00  -2.6340490e+00   2.9767901e+00   1.5033275e+00   1.7410987e+00   2.2691490e+00  -6.3482966e-02   1.2032648e+00  -1.0721822e+00  -4.5284763e-01  -5.1819185e+00  -2.9680441e+00   2.9797272e+00   1.1433595e+00   2.4671087e+00   1.6888167e+00  -1.3122168e-01   6.8819216e-01  -5.7886222e+00  -1.9024554e+00   2.9125263e+00   1.1240038e+00   1.5286443e+00   6.3655719e-01  -3.9071801e-01  -7.6548413e-01  -1.3098782e+00   5.4404471e-02  -2.8581839e+00   6.7863336e-01   2.6655232e+00   5.9912392e-01   5.3093508e-01   5.7604596e+00  -1.2053054e+00   1.1353273e+00  -2.3686169e+00   8.7631628e-01   1.5610669e-02   1.3284909e+00   5.7015989e-02  -3.5352948e-01  -1.4176843e+00   6.7954871e-01  -2.2142995e+00   3.2363221e-01  -1.8091025e+00   5.2357587e-01  -6.2428042e-01   1.0388777e-01   2.6085040e+00   2.5090005e+00  -9.2173818e-01  -6.7188390e+00   1.1633329e+00
   2.6215280e+00   3.5275802e-01   3.2284039e+00   2.0523687e+00   2.3766038e-01   8.6778590e-01  -3.2487358e+00   3.5276720e-01  -3.1755187e+00  -1.0493001e+00   1.9568923e+00  -2.5760260e-01   6.9858894e-01  -2.5974526e+00  -3.2482971e+00  -4.3253020e-01   2.5278848e+00  -2.1286285e-01  -6.8574800e+00   2.8532944e+00  -2.5483486e+00   2.9327207e+00   1.4452851e+00   1.5550028e+00   2.0913256e+00  -2.5789276e-01   9.7150847e-01  -1.2069904e+00  -6.3287446e-01  -5.2192287e+00  -3.1077627e+00   3.0100544e+00   1.1650141e+00   2.3442176e+00   1.5440613e+00  -1.4379016e-01   6.7756888e-01  -5.7114901e+00  -1.9612309e+00   2.8852168e+00   1.1042203e+00   1.4760565e+00   6.4027020e-01  -4.2461172e-01  -8.0957523e-01  -1.2449424e+00   1.9751116e-01  -2.6402270e+00   8.7739411e-01   2.6571150e+00   6.4002594e-01   5.3374305e-01   5.6599899e+00  -1.1386630e+00   1.4295979e+00  -2.1857147e+00   1.1376649e+00   5.9513775e-02   1.3200024e+00   1.0852799e-01  -2.9753569e-01  -1.3917687e+00   8.6725577e-01  -2.1644544e+00   4.8531851e-01  -1.7863689e+00   7.2903058e-01  -6.1199060e-01   1.4749798e-01   2.6442924e+00   2.2768737e+00  -1.1478109e+00  -6.8026895e+00   1.1519302e+00
   2.5718732e+00   3.3166647e-01   3.1184191e+00   1.9690758e+00   1.3743937e-01   7.9996407e-01  -3.2084418e+00   4.3580311e-01  -3.0998826e+00  -9.7289551e-01   2.0152990e+00  -1.7942000e-01   6.8466854e-01  -2.3992126e+00  -3.0405264e+00  -7.8925377e-02   2.4396786e+00  -4.9355307e-01  -7.1398678e+00   2.7153358e+00  -2.4419349e+00   2.8519852e+00   1.3692357e+00   1.3313598e+00   1.8801522e+00  -4.7190732e-01   7.3168063e-01  -1.3579369e+00  -8.0646730e-01  -5.2415133e+00  -3.2256346e+00   3.0160141e+00   1.1681792e+00   2.1844763e+00   1.3803601e+00  -1.8552506e-01   6.7438388e-01  -5.6225877e+00  -1.9961753e+00   2.8492250e+00   1.0878889e+00   1.4050495e+00   6.5093565e-01  -4.7756386e-01  -8.3613205e-01  -1.2003184e+00   3.5511601e-01  -2.4311810e+00   1.0991561e+00   2.6369347e+00   6.8245733e-01   5.3005010e-01   5.5820403e+00  -1.0818466e+00   1.7470534e+00  -2.0015240e+00   1.4239517e+00   1.1912465e-01   1.3344695e+00   1.7617213e-01  -2.1022195e-01  -1.3577062e+00   1.0773251e+00  -2.1097513e+00   6.7795539e-01  -1.7571789e+00   9.5645892e-01  -5.8731789e-01   2.1075582e-01   2.6609215e+00   2.0069098e+00  -1.3738886e+00  -6.8517180e+00   1.1617534e+00
   2.5143441e+00   3.0131450e-01   2.9818824e+00   1.8700850e+00   8.4459999e-03   7.2372302e-01  -3.1835238e+00   5.3045776e-01  -3.0104872e+00  -8.7060425e-01   2.0714298e+00  -9.6697190e-02   6.6321841e-01  -2.1885461e+00  -2.8381168e+00   2.9458627e-01   2.3193148e+00  -7.7556637e-01  -7.3965360e+00   2.5779117e+00  -2.3203765e+00   2.7396222e+00   1.2786409e+00   1.0778223e+00   1.6408542e+00  -7.0002446e-01   4.8676994e-01  -1.5236904e+00  -9.7431156e-01  -5.2528187e+00  -3.3245024e+00   3.0006665e+00   1.1553825e+00   1.9948457e+00   1.2005366e+00  -2.5565967e-01   6.7371657e-01  -5.5270468e+00  -2.0113517e+00   2.8095587e+00   1.0768961e+00   1.3211576e+00   6.6721120e-01  -5.4549322e-01  -8.4659776e-01  -1.1748341e+00   5.1875958e-01  -2.2345644e+00   1.3350347e+00   2.6088070e+00   7.2601548e-01   5.2311089e-01   5.5257906e+00  -1.0322808e+00   2.0767637e+00  -1.8180919e+00   1.7273821e+00   1.9556906e-01   1.3708738e+00   2.6092556e-01  -9.5082917e-02  -1.3129740e+00   1.3032662e+00  -2.0479275e+00   8.9495340e-01  -1.7199867e+00   1.1999566e+00  -5.5024496e-01   2.9248133e-01   2.6607884e+00   1.7071365e+00  -1.5986270e+00  -6.8713676e+00   1.1899215e+00
   2.4540465e+00   2.6575141e-01   2.8254502e+00   1.7592220e+00  -1.4341588e-01   6.3725393e-01  -3.1759131e+00   6.2941019e-01  -2.9096241e+00  -7.4657698e-01   2.1272047e+00  -1.1544660e-02   6.3917665e-01  -1.9720972e+00  -2.6410797e+00   6.7753212e-01   2.1723859e+00  -1.0541143e+00  -7.6269467e+00   2.4472625e+00  -2.1889532e+00   2.6014230e+00   1.1771119e+00   8.0272119e-01   1.3793634e+00  -9.3632658e-01   2.4001913e-01  -1.7020752e+00  -1.1370314e+00  -5.2565806e+00  -3.4072654e+00   2.9675231e+00   1.1295097e+00   1.7828877e+00   1.0078209e+00  -3.5217865e-01   6.7068820e-01  -5.4289319e+00  -2.0113108e+00   2.7707818e+00   1.0727418e+00   1.2300437e+00   6.8733685e-01  -6.2377401e-01  -8.4282704e-01  -1.1665049e+00   6.7964403e-01  -2.0530975e+00   1.5750538e+00   2.5764756e+00   7.7014612e-01   5.1624350e-01   5.4895527e+00  -9.8698772e-01   2.4071257e+00  -1.6370051e+00   2.0386097e+00   2.8939752e-01   1.4273570e+00   3.6317687e-01   4.3241903e-02  -1.2553139e+00   1.5378327e+00  -1.9768273e+00   1.1285219e+00  -1.6733420e+00   1.4526061e+00  -5.0111790e-01   3.9059381e-01   2.6466534e+00   1.3862324e+00  -1.8203373e+00  -6.8666751e+00   1.2326410e+00
   2.3958456e+00   2.2896307e-01   2.6557192e+00   1.6402732e+00  -3.1169779e-01   5.3953892e-01  -3.1863097e+00   7.2532349e-01  -2.7992629e+00  -6.0568315e-01   2.1841296e+00   7.3482207e-02   6.1759966e-01  -1.7564898e+00  -2.4489163e+00   1.0586123e+00   2.0049709e+00  -1.3246388e+00  -7.8302005e+00   2.3290278e+00  -2.0523516e+00   2.4435655e+00   1.0681916e+00   5.1464241e-01   1.1020639e+00  -1.1747627e+00  -5.1589699e-03  -1.8901525e+00  -1.2950642e+00  -5.2554553e+00  -3.4766654e+00   2.9202618e+00   1.0935618e+00   1.5563102e+00   8.0574786e-01  -4.7193164e-01   6.6081029e-01  -5.3310622e+00  -2.0007318e+00   2.7366354e+00   1.0763886e+00   1.1371366e+00   7.0924943e-01  -7.0752675e-01  -8.2690889e-01  -1.1726969e+00   8.2917475e-01  -1.8885916e+00   1.8087973e+00   2.5433194e+00   8.1412094e-01   5.1257050e-01   5.4708950e+00  -9.4280756e-01   2.7264978e+00  -1.4593225e+00   2.3473889e+00   4.0044337e-01   1.5012983e+00   4.8258787e-01   1.9920057e-01  -1.1828544e+00   1.7734448e+00  -1.8944957e+00   1.3701581e+00  -1.6159088e+00   1.7068939e+00  -4.4056285e-01   5.0233978e-01   2.6213805e+00   1.0531310e+00  -2.0370050e+00  -6.8419984e+00   1.2855193e+00
   2.3439894e+00   1.9459304e-01   2.4788382e+00   1.5167963e+00  -4.8976246e-01   4.3044802e-01  -3.2141637e+00   8.1125804e-01  -2.6809361e+00  -4.5315719e-01   2.2430714e+00   1.5550503e-01   6.0333833e-01  -1.5480289e+00  -2.2607076e+00   1.4263776e+00   1.8233144e+00  -1.5829510e+00  -8.0050678e+00   2.2278734e+00  -1.9144161e+00   2.2722693e+00   9.5517060e-01   2.2203212e-01   8.1554087e-01  -1.4094151e+00  -2.4528401e-01  -2.0843389e+00  -1.4485689e+00  -5.2512106e+00  -3.5351252e+00   2.8624640e+00   1.0504346e+00   1.3225438e+00   5.9803852e-01  -6.1080006e-01   6.4027270e-01  -5.2349252e+00  -1.9841022e+00   2.7097326e+00   1.0881471e+00   1.0472992e+00   7.3069986e-01  -7.9191796e-01  -8.0101982e-01  -1.1903171e+00   9.5945671e-01  -1.7418813e+00   2.0260482e+00   2.5120872e+00   8.5702827e-01   5.1478120e-01   5.4667979e+00  -8.9662162e-01   3.0238085e+00  -1.2855492e+00   2.6432567e+00   5.2770802e-01   1.5894089e+00   6.1798301e-01   3.6658057e-01  -1.0942114e+00   2.0026012e+00  -1.7992534e+00   1.6111534e+00  -1.5464704e+00   1.9551558e+00  -3.6938373e-01   6.2456116e-01   2.5877147e+00   7.1665248e-01  -2.2463381e+00  -6.8008246e+00   1.3439153e+00
   2.3017965e+00   1.6572454e-01   2.3001898e+00   1.3919702e+00  -6.7112277e-01   3.1075331e-01  -3.2577209e+00   8.8102844e-01  -2.5556688e+00  -2.9425023e-01   2.3040829e+00   2.3149135e-01   6.0073140e-01  -1.3524227e+00  -2.0752227e+00   1.7698902e+00   1.6335427e+00  -1.8253357e+00  -8.1500701e+00   2.1472111e+00  -1.7779717e+00   2.0934926e+00   8.4094813e-01  -6.7148867e-02   5.2634522e-01  -1.6347347e+00  -4.7692136e-01  -2.2805533e+00  -1.5973718e+00  -5.2446804e+00  -3.5846414e+00   2.7973917e+00   1.0027411e+00   1.0883754e+00   3.8847538e-01  -7.6390491e-01   6.0615834e-01  -5.1406774e+00  -1.9654495e+00   2.6913448e+00   1.1076081e+00   9.6454307e-01   7.4936547e-01  -8.7244723e-01  -7.6731584e-01  -1.2160160e+00   1.0637174e+00  -1.6128034e+00   2.2173832e+00   2.4846712e+00   8.9777621e-01   5.2492740e-01   5.4738074e+00  -8.4557036e-01   3.2891059e+00  -1.1156519e+00   2.9162074e+00   6.6928145e-01   1.6878374e+00   7.6727452e-01   5.3876635e-01  -9.8856661e-01   2.2182632e+00  -1.6897549e+00   1.8430932e+00  -1.4639302e+00   2.1900177e+00  -2.8845475e-01   7.5397661e-01   2.5480957e+00   3.8518264e-01  -2.4458377e+00  -6.7456669e+00   1.4032991e+00
   2.2714222e+00   1.4473082e-01   2.1241577e+00   1.2684913e+00  -8.4974431e-01   1.8206449e-01  -3.3141260e+00   9.2949332e-01  -2.4239564e+00  -1.3390867e-01   2.3662897e+00   2.9844965e-01   6.1332847e-01  -1.1745438e+00  -1.8910460e+00   2.0793300e+00   1.4414291e+00  -2.0486164e+00  -8.2635994e+00   2.0890236e+00  -1.6447266e+00   1.9126819e+00   7.2794397e-01  -3.4570606e-01   2.4078439e-01  -1.8457340e+00  -6.9679593e-01  -2.4743864e+00  -1.7409483e+00  -5.2357807e+00  -3.6267261e+00   2.7278150e+00   9.5268418e-01   8.5965861e-01   1.8077536e-01  -9.2584036e-01   5.5657686e-01  -5.0472431e+00  -1.9481318e+00   2.6812993e+00   1.1336308e+00   8.9180709e-01   7.6295115e-01  -9.4520806e-01  -7.2786616e-01  -1.2463917e+00   1.1366356e+00  -1.5002248e+00   2.3746927e+00   2.4619217e+00   9.3510599e-01   5.4426010e-01   5.4881907e+00  -7.8725492e-01   3.5140148e+00  -9.4911872e-01   3.1573124e+00   8.2230504e-01   1.7922829e+00   9.2743023e-01   7.0899136e-01  -8.6572366e-01   2.4141901e+00  -1.5650346e+00   2.0583146e+00  -1.3673168e+00   2.4048105e+00  -1.9862197e-01   8.8745190e-01   2.5045295e+00   6.6409121e-02  -2.6328873e+00  -6.6780476e+00   1.4595900e+00
   2.2537088e+00   1.3319038e-01   1.9539902e+00   1.1485171e+00  -1.0202942e+00   4.6695928e-02  -3.3795753e+00   9.5277445e-01  -2.2857943e+00   2.3504044e-02   2.4278430e+00   3.5362385e-01   6.4365528e-01  -1.0182412e+00  -1.7067123e+00   2.3465194e+00   1.2522112e+00  -2.2501822e+00  -8.3440552e+00   2.0538034e+00  -1.5152608e+00   1.7345864e+00   6.1805950e-01  -6.0742082e-01  -3.5256033e-02  -2.0381299e+00  -9.0189804e-01  -2.6612764e+00  -1.8784369e+00  -5.2235838e+00  -3.6623889e+00   2.6558997e+00   9.0198420e-01   6.4111267e-01  -2.1534582e-02  -1.0909193e+00   4.9071975e-01  -4.9524804e+00  -1.9346841e+00   2.6779918e+00   1.1643826e+00   8.3080958e-01   7.6927291e-01  -1.0071052e+00  -6.8462874e-01  -1.2781797e+00   1.1745647e+00  -1.4021168e+00   2.4916095e+00   2.4435198e+00   9.6761267e-01   5.7311200e-01   5.5060834e+00  -7.1991219e-01   3.6920881e+00  -7.8505428e-01   3.3592595e+00   9.8298143e-01   1.8981115e+00   1.0944892e+00   8.7057553e-01  -7.2614290e-01   2.5852160e+00  -1.4245426e+00   2.2503054e+00  -1.2557972e+00   2.5939335e+00  -1.0062434e-01   1.0222375e+00   2.4585113e+00  -2.3288049e-01  -2.8048490e+00  -6.5985594e+00   1.5094487e+00
   2.2481250e+00   1.3185976e-01   1.7917568e+00   1.0336519e+00  -1.1783262e+00  -9.2517809e-02  -3.4495082e+00   9.4840716e-01  -2.1407536e+00   1.7443143e-01   2.4859456e+00   3.9466308e-01   6.9303416e-01  -8.8621427e-01  -1.5208419e+00   2.5653417e+00   1.0704616e+00  -2.4279795e+00  -8.3900071e+00   2.0405983e+00  -1.3890923e+00   1.5631339e+00   5.1268224e-01  -8.4718837e-01  -2.9645906e-01  -2.2084351e+00  -1.0895744e+00  -2.8366857e+00  -2.0086773e+00  -5.2064376e+00  -3.6921440e+00   2.5831556e+00   8.5185359e-01   4.3621142e-01  -2.1523298e-01  -1.2534133e+00   4.0884413e-01  -4.8534165e+00  -1.9267173e+00   2.6785068e+00   1.1974292e+00   7.8198133e-01   7.6632224e-01  -1.0560144e+00  -6.3945676e-01  -1.3084193e+00   1.1756501e+00  -1.3156727e+00   2.5638318e+00   2.4279124e+00   9.9377106e-01   6.1083226e-01   5.5236215e+00  -6.4255150e-01   3.8190379e+00  -6.2230511e-01   3.5167798e+00   1.1466360e+00   2.0004751e+00   1.2636282e+00   1.0171424e+00  -5.7095428e-01   2.7274584e+00  -1.2681757e+00   2.4140245e+00  -1.1287044e+00   2.7531542e+00   4.9569443e-03   1.1561586e+00   2.4109992e+00  -5.0694133e-01  -2.9591618e+00  -6.5069910e+00   1.5505015e+00
   2.2527872e+00   1.4069106e-01   1.6383887e+00   9.2496456e-01  -1.3203980e+00  -2.3243831e-01  -3.5188274e+00   9.1542543e-01  -1.9880967e+00   3.1628530e-01   2.5369449e+00   4.1974272e-01   7.6147176e-01  -7.7995645e-01  -1.3322689e+00   2.7320390e+00   9.0000023e-01  -2.5804798e+00  -8.4003124e+00   2.0471483e+00  -1.2648147e+00   1.4013632e+00   4.1272078e-01  -1.0610903e+00  -5.3819476e-01  -2.3540043e+00  -1.2575988e+00  -2.9962697e+00  -2.1302676e+00  -5.1821250e+00  -3.7160348e+00   2.5104382e+00   8.0300791e-01   2.4715808e-01  -3.9750801e-01  -1.4077768e+00   3.1219755e-01  -4.7465248e+00  -1.9248633e+00   2.6788278e+00   1.2298565e+00   7.4447979e-01   7.5231017e-01  -1.0908758e+00  -5.9412597e-01  -1.3345856e+00   1.1398432e+00  -1.2374620e+00   2.5893350e+00   2.4123259e+00   1.0119641e+00   6.5577437e-01   5.5370608e+00  -5.5504309e-01   3.8928438e+00  -4.5959984e-01   3.6269441e+00   1.3078282e+00   2.0944295e+00   1.4292790e+00   1.1428105e+00  -4.0194909e-01   2.8384519e+00  -1.0963034e+00   2.5461290e+00  -9.8558126e-01   2.8798271e+00   1.1771692e-01   1.2877443e+00   2.3624292e+00  -7.5116263e-01  -3.0934329e+00  -6.4024953e+00   1.5814829e+00
   2.2645599e+00   1.5888083e-01   1.4937855e+00   8.2302797e-01  -1.4441212e+00  -3.6984753e-01  -3.5821317e+00   8.5438800e-01  -1.8269206e+00   4.4754270e-01   2.5764908e+00   4.2762447e-01   8.4762347e-01  -6.9976723e-01  -1.1401525e+00   2.8453852e+00   7.4384141e-01  -2.7066284e+00  -8.3742426e+00   2.0700952e+00  -1.1402883e+00   1.2514040e+00   3.1865815e-01  -1.2464121e+00  -7.5661337e-01  -2.4730357e+00  -1.4042221e+00  -3.1360272e+00  -2.2416292e+00  -5.1480430e+00  -3.7336625e+00   2.4379953e+00   7.5570107e-01   7.4935502e-02  -5.6604528e-01  -1.5488444e+00   2.0289958e-01  -4.6280211e+00  -1.9287549e+00   2.6741120e+00   1.2584173e+00   7.1628094e-01   7.2569383e-01  -1.1117168e+00  -5.5036723e-01  -1.3546806e+00   1.0688271e+00  -1.1636137e+00   2.5684701e+00   2.3928603e+00   1.0205122e+00   7.0533962e-01   5.5428802e+00  -4.5814904e-01   3.9137494e+00  -2.9569301e-01   3.6893293e+00   1.4605150e+00   2.1750549e+00   1.5852953e+00   1.2423579e+00  -2.2154906e-01   2.9172050e+00  -9.0978860e-01   2.6451029e+00  -8.2623744e-01   2.9730298e+00   2.3741270e-01   1.4162928e+00   2.3127619e+00  -9.6211594e-01  -3.2055198e+00  -6.2837847e+00   1.6022882e+00
   2.2792277e+00   1.8494059e-01   1.3569703e+00   7.2796865e-01  -1.5481472e+00  -5.0165902e-01  -3.6339548e+00   7.6735140e-01  -1.6563146e+00   5.6777777e-01   2.5997467e+00   4.1764833e-01   9.4884135e-01  -6.4482836e-01  -9.4406293e-01   2.9067233e+00   6.0416402e-01  -2.8057876e+00  -8.3115480e+00   2.1052396e+00  -1.0128696e+00   1.1144912e+00   2.3060979e-01  -1.4016166e+00  -9.4871800e-01  -2.5645425e+00  -1.5281978e+00  -3.2524302e+00  -2.3410742e+00  -5.1013949e+00  -3.7442100e+00   2.3655429e+00   7.0976873e-01  -8.0585006e-02  -7.1909569e-01  -1.6719928e+00   8.3796096e-02  -4.4941652e+00  -1.9370406e+00   2.6590002e+00   1.2796834e+00   6.9434024e-01   6.8519189e-01  -1.1196003e+00  -5.0989030e-01  -1.3672781e+00   9.6586867e-01  -1.0900192e+00   2.5039532e+00   2.3646734e+00   1.0177051e+00   7.5607331e-01   5.5378773e+00  -3.5349141e-01   3.8841522e+00  -1.2949841e-01   3.7060401e+00   1.5982578e+00   2.2375777e+00   1.7251647e+00   1.3113573e+00  -3.2751355e-02   2.9641812e+00  -7.0999871e-01   2.7112846e+00  -6.5081523e-01   3.0336087e+00   3.6392011e-01   1.5418711e+00   2.2615440e+00  -1.1375710e+00  -3.2935951e+00  -6.1493294e+00   1.6139393e+00
   2.2917279e+00   2.1678032e-01   1.2262701e+00   6.3951655e-01  -1.6321007e+00  -6.2509440e-01  -3.6689984e+00   6.5779556e-01  -1.4755207e+00   6.7763080e-01   2.6016389e+00   3.8966192e-01   1.0613097e+00  -6.1333392e-01  -7.4403654e-01   2.9198805e+00   4.8229592e-01  -2.8776807e+00  -8.2124916e+00   2.1478137e+00  -8.7966035e-01   9.9100252e-01   1.4837597e-01  -1.5262847e+00  -1.1124174e+00  -2.6283008e+00  -1.6287863e+00  -3.3425256e+00  -2.4268683e+00  -5.0393807e+00  -3.7464634e+00   2.2923535e+00   6.6467132e-01  -2.2049115e-01  -8.5551916e-01  -1.7732653e+00  -4.1697543e-02  -4.3415467e+00  -1.9474260e+00   2.6279291e+00   1.2901938e+00   6.7481043e-01   6.2979295e-01  -1.1165062e+00  -4.7438703e-01  -1.3715247e+00   8.3561565e-01  -1.0125464e+00   2.4007500e+00   2.3222419e+00   1.0018335e+00   8.0381079e-01   5.5192464e+00  -2.4345620e-01   3.8084062e+00   3.9798636e-02   3.6815995e+00   1.7144687e+00   2.2774931e+00   1.8422578e+00   1.3462819e+00   1.6095090e-01   2.9812072e+00  -4.9880604e-01   2.7467905e+00  -4.5985912e-01   3.0641321e+00   4.9716784e-01   1.6652509e+00   2.2079776e+00  -1.2764864e+00  -3.3561949e+00  -5.9975430e+00   1.6184662e+00
   2.2964261e+00   2.5180010e-01   1.0995025e+00   5.5704979e-01  -1.6964688e+00  -7.3781093e-01  -3.6823491e+00   5.3050558e-01  -1.2840804e+00   7.7871827e-01   2.5771242e+00   3.4390155e-01   1.1802593e+00  -6.0266074e-01  -5.4059549e-01   2.8909610e+00   3.7870801e-01  -2.9223439e+00  -8.0778364e+00   2.1927481e+00  -7.3776134e-01   8.8050995e-01   7.1481777e-02  -1.6210343e+00  -1.2465590e+00  -2.6647782e+00  -1.7057372e+00  -3.4040078e+00  -2.4972843e+00  -4.9593753e+00  -3.7388253e+00   2.2173465e+00   6.1952797e-01  -3.4665003e-01  -9.7480091e-01  -1.8494579e+00  -1.6975161e-01  -4.1673369e+00  -1.9567446e+00   2.5754295e+00   1.2865879e+00   6.5330235e-01   5.5876449e-01  -1.1051535e+00  -4.4550439e-01  -1.3670990e+00   6.8385486e-01  -9.2725202e-01   2.2658649e+00   2.2596930e+00   9.7122500e-01   8.4386555e-01   5.4846512e+00  -1.3103790e-01   3.6925526e+00   2.1265767e-01   3.6227117e+00   1.8026851e+00   2.2906867e+00   1.9301052e+00   1.3445824e+00   3.5567284e-01   2.9713159e+00  -2.7857073e-01   2.7553423e+00  -2.5437977e-01   3.0687528e+00   6.3705579e-01   1.7877882e+00   2.1509839e+00  -1.3789801e+00  -3.3922464e+00  -5.8269429e+00   1.6187156e+00
   2.2874173e+00   2.8698679e-01   9.7415550e-01   4.7963180e-01  -1.7424553e+00  -8.3796946e-01  -3.6696771e+00   3.9141380e-01  -1.0819597e+00   8.7348874e-01   2.5214555e+00   2.8084381e-01   1.3002502e+00  -6.0956464e-01  -3.3473055e-01   2.8280293e+00   2.9301726e-01  -2.9400883e+00  -7.9087961e+00   2.2349116e+00  -5.8451394e-01   7.8184261e-01  -7.9707617e-04  -1.6874220e+00  -1.3509399e+00  -2.6750563e+00  -1.7592508e+00  -3.4352592e+00  -2.5506435e+00  -4.8590835e+00  -3.7193282e+00   2.1391672e+00   5.7314147e-01  -4.6151472e-01  -1.0770376e+00  -1.8981674e+00  -2.9626552e-01  -3.9694877e+00  -1.9610594e+00   2.4963910e+00   1.2657195e+00   6.2517210e-01   4.7166749e-01  -1.0887762e+00  -4.2478566e-01  -1.3541344e+00   5.1724871e-01  -8.3058194e-01   2.1080410e+00   2.1711740e+00   9.2428185e-01   8.7125208e-01   5.4322831e+00  -1.9635206e-02   3.5439975e+00   3.8913186e-01   3.5379168e+00   1.8568572e+00   2.2735526e+00   1.9826853e+00   1.3047344e+00   5.4726519e-01   2.9385301e+00  -5.2103980e-02   2.7420067e+00  -3.5906120e-02   3.0529825e+00   7.8336712e-01   1.9112534e+00   2.0892603e+00  -1.4462813e+00  -3.4010769e+00  -5.6362785e+00   1.6181022e+00
   2.2588338e+00   3.1901539e-01   8.4754945e-01   4.0604330e-01  -1.7718142e+00  -9.2423986e-01  -3.6274048e+00   2.4740309e-01  -8.6964094e-01   9.6503038e-01   2.4304272e+00   2.0105399e-01   1.4155001e+00  -6.3038742e-01  -1.2784873e-01   2.7407030e+00   2.2400151e-01  -2.9314731e+00  -7.7069508e+00   2.2693080e+00  -4.1771825e-01   6.9315583e-01  -6.9419557e-02  -1.7278310e+00  -1.4262899e+00  -2.6607391e+00  -1.7899210e+00  -3.4353562e+00  -2.5853425e+00  -4.7366644e+00  -3.6856524e+00   2.0562548e+00   5.2401633e-01  -5.6792783e-01  -1.1628910e+00  -1.9178029e+00  -4.1699361e-01  -3.7468856e+00  -1.9557966e+00   2.3862904e+00   1.2247529e+00   5.8581866e-01   3.6837936e-01  -1.0708684e+00  -4.1358053e-01  -1.3331154e+00   3.4306098e-01  -7.1955024e-01   1.9373859e+00   2.0512377e+00   8.5952515e-01   8.8093401e-01   5.3609122e+00   8.7187639e-02   3.3711494e+00   5.6884838e-01   3.4371504e+00   1.8716383e+00   2.2231056e+00   1.9947146e+00   1.2262591e+00   7.3146165e-01   2.8876060e+00   1.7739172e-01   2.7128631e+00   1.9348181e-01   3.0233868e+00   9.3568100e-01   2.0376235e+00   2.0213260e+00  -1.4806619e+00  -3.3823997e+00  -5.4246207e+00   1.6203204e+00
   2.2051418e+00   3.4435323e-01   7.1697834e-01   3.3481458e-01  -1.7866719e+00  -9.9574909e-01  -3.5528445e+00   1.0607557e-01  -6.4818057e-01   1.0568375e+00   2.3005862e+00   1.0505417e-01   1.5202322e+00  -6.6126105e-01   7.8309209e-02   2.6396704e+00   1.6963202e-01  -2.8972876e+00  -7.4741368e+00   2.2912259e+00  -2.3582101e-01   6.1201260e-01  -1.3556942e-01  -1.7453476e+00  -1.4742234e+00  -2.6238618e+00  -1.7986620e+00  -3.4040485e+00  -2.5998688e+00  -4.5908246e+00  -3.6351552e+00   1.9668939e+00   4.7037846e-01  -6.6892895e-01  -1.2335106e+00  -1.9075692e+00  -5.2765188e-01  -3.4994347e+00  -1.9359179e+00   2.2413816e+00   1.1612434e+00   5.3097513e-01   2.4912718e-01  -1.0549181e+00  -4.1293284e-01  -1.3047593e+00   1.6888133e-01  -5.9188768e-01   1.7649319e+00   1.8952033e+00   7.7564368e-01   8.6808696e-01   5.2699127e+00   1.8595433e-01   3.1830354e+00   7.5101796e-01   3.3312259e+00   1.8426560e+00   2.1370802e+00   1.9619167e+00   1.1097149e+00   9.0404090e-01   2.8237448e+00   4.0640494e-01   2.6746151e+00   4.3114328e-01   2.9872093e+00   1.0932929e+00   2.1688459e+00   1.9455610e+00  -1.4853454e+00  -3.3362839e+00  -5.1914196e+00   1.6290293e+00
   2.1214158e+00   3.5936756e-01   5.7983000e-01   2.6426510e-01  -1.7893465e+00  -1.0519816e+00  -3.4443019e+00  -2.4512373e-02  -4.1922693e-01   1.1525466e+00   2.1294026e+00  -6.7682783e-03   1.6090195e+00  -6.9829838e-01   2.8177423e-01   2.5361528e+00   1.2713025e-01  -2.8385385e+00  -7.2123330e+00   2.2963430e+00  -3.8064614e-02   5.3547932e-01  -2.0064114e-01  -1.7436226e+00  -1.4971558e+00  -2.5667909e+00  -1.7866210e+00  -3.3417056e+00  -2.5928054e+00  -4.4208730e+00  -3.5649212e+00   1.8692624e+00   4.1020490e-01  -7.6757197e-01  -1.2904267e+00  -1.8674229e+00  -6.2400775e-01  -3.2280841e+00  -1.8961304e+00   2.0588500e+00   1.0732096e+00   4.5697839e-01   1.1452956e-01  -1.0441468e+00  -4.2345767e-01  -1.2698911e+00   2.3537357e-03  -4.4615262e-01   1.6021486e+00   1.6994717e+00   6.7154897e-01   8.2836373e-01   5.1592810e+00   2.7352394e-01   2.9889075e+00   9.3446929e-01   3.2312729e+00   1.7667528e+00   2.0140180e+00   1.8812586e+00   9.5666541e-01   1.0609962e+00   2.7522933e+00   6.3121928e-01   2.6341676e+00   6.7389382e-01   2.9519441e+00   1.2551474e+00   2.3065915e+00   1.8602367e+00  -1.4643869e+00  -3.2631078e+00  -4.9365299e+00   1.6475379e+00
   2.0035824e+00   3.6043656e-01   4.3368876e-01   1.9255719e-01  -1.7821766e+00  -1.0926500e+00  -3.3011409e+00  -1.3614422e-01  -1.8500352e-01   1.2556504e+00   1.9153992e+00  -1.3419664e-01   1.6770929e+00  -7.3776328e-01   4.8046661e-01   2.4413427e+00   9.3054955e-02  -2.7564379e+00  -6.9235402e+00   2.2807907e+00   1.7540379e-01   4.6024007e-01  -2.6621359e-01  -1.7267176e+00  -1.4981851e+00  -2.4921227e+00  -1.7550862e+00  -3.2492443e+00  -2.5628320e+00  -4.2267404e+00  -3.4718395e+00   1.7614748e+00   3.4127206e-01  -8.6675322e-01  -1.3354211e+00  -1.7980095e+00  -7.0195889e-01  -2.9347952e+00  -1.8311363e+00   1.8369330e+00   9.5920301e-01   3.6100233e-01  -3.4356709e-02  -1.0412744e+00  -4.4522178e-01  -1.2293285e+00  -1.4908743e-01  -2.8180301e-01   1.4604199e+00   1.4617650e+00   5.4643566e-01   7.5814760e-01   5.0296330e+00   3.4731144e-01   2.7978505e+00   1.1177026e+00   3.1481442e+00   1.6421762e+00   1.8533351e+00   1.7511362e+00   7.6962054e-01   1.1987032e+00   2.6784467e+00   8.4803337e-01   2.5981938e+00   9.1804838e-01   2.9248752e+00   1.4197868e+00   2.4520094e+00   1.7635494e+00  -1.4225217e+00  -3.1635018e+00  -4.6602174e+00   1.6785072e+00
   1.8486271e+00   3.4406428e-01   2.7642636e-01   1.1776848e-01  -1.7673623e+00  -1.1175550e+00  -3.1238074e+00  -2.2076143e-01   5.1740272e-02   1.3692082e+00   1.6582468e+00  -2.7715941e-01   1.7205968e+00  -7.7621509e-01   6.7231713e-01   2.3658352e+00   6.3424391e-02  -2.6523871e+00  -6.6096783e+00   2.2411947e+00   4.0346621e-01   3.8273440e-01  -3.3400448e-01  -1.6989342e+00  -1.4809382e+00  -2.4025736e+00  -1.7053914e+00  -3.1280365e+00  -2.5087261e+00  -4.0089664e+00  -3.3527131e+00   1.6416364e+00   2.6122843e-01  -9.6905227e-01  -1.3703824e+00  -1.7005846e+00  -7.5760837e-01  -2.6224592e+00  -1.7359159e+00   1.5750094e+00   8.1837855e-01   2.4124507e-01  -1.9599243e-01  -1.0483217e+00  -4.7764464e-01  -1.1837804e+00  -2.7847226e-01  -9.9226551e-02   1.3505087e+00   1.1812861e+00   3.9984514e-01   6.5477906e-01   4.8821817e+00   4.0546428e-01   2.6184054e+00   1.2989591e+00   3.0918284e+00   1.4687092e+00   1.6553700e+00   1.5714988e+00   5.5195300e-01   1.3140751e+00   2.6069708e+00   1.0530913e+00   2.5727174e+00   1.1594904e+00   2.9126120e+00   1.5853202e+00   2.6055048e+00   1.6536580e+00  -1.3649802e+00  -3.0382874e+00  -4.3631482e+00   1.7236881e+00
   1.6547609e+00   3.0699940e-01   1.0628690e-01   3.7984358e-02  -1.7468272e+00  -1.1264552e+00  -2.9138143e+00  -2.7079825e-01   2.8780512e-01   1.4955644e+00   1.3588289e+00  -4.3564467e-01   1.7367775e+00  -8.1062500e-01   8.5538198e-01   2.3190863e+00   3.3874499e-02  -2.5279546e+00  -6.2725036e+00   2.1747000e+00   6.4401110e-01   2.9931737e-01  -4.0580235e-01  -1.6646252e+00  -1.4493888e+00  -2.3008712e+00  -1.6388290e+00  -2.9798076e+00  -2.4293723e+00  -3.7686551e+00  -3.2044022e+00   1.5079088e+00   1.6769196e-01  -1.0765848e+00  -1.3971561e+00  -1.5769243e+00  -7.8734450e-01  -2.2947681e+00  -1.6060369e+00   1.2736556e+00   6.5056618e-01   9.7061234e-02  -3.6832218e-01  -1.0664642e+00  -5.1943450e-01  -1.1337712e+00  -3.7953894e-01   1.0027035e-01   1.2820279e+00   8.5879154e-01   2.3173018e-01   5.1674099e-01   4.7186992e+00   4.4698192e-01   2.4582207e+00   1.4763016e+00   3.0708921e+00   1.2477301e+00   1.4214072e+00   1.3439005e+00   3.0779038e-01   1.4046964e+00   2.5419588e+00   1.2428150e+00   2.5627341e+00   1.3937640e+00   2.9206464e+00   1.7494149e+00   2.7665548e+00   1.5287326e+00  -1.2972675e+00  -2.8884163e+00  -4.0463741e+00   1.7837169e+00
   1.4215362e+00   2.4635847e-01  -7.8029738e-02  -4.8592919e-02  -1.7221014e+00  -1.1189683e+00  -2.6736819e+00  -2.7952324e-01   5.1963957e-01   1.6360938e+00   1.0192817e+00  -6.0956328e-01   1.7240995e+00  -8.3846609e-01   1.0279431e+00   2.3089197e+00  -1.4917668e-04  -2.3848449e+00  -5.9135601e+00   2.0789941e+00   8.9395471e-01   2.0644166e-01  -4.8337738e-01  -1.6279917e+00  -1.4076549e+00  -2.1896402e+00  -1.5565764e+00  -2.8065321e+00  -2.3237855e+00  -3.5074078e+00  -3.0240008e+00   1.3585921e+00   5.8367385e-02  -1.1908677e+00  -1.4174016e+00  -1.4292273e+00  -7.8793268e-01  -1.9560565e+00  -1.4379770e+00   9.3466933e-01   4.5633705e-01  -7.0964740e-02  -5.4875986e-01  -1.0959422e+00  -5.6857340e-01  -1.0795910e+00  -4.4696395e-01   3.1451292e-01   1.2629398e+00   4.9658413e-01   4.2516446e-02   3.4379013e-01   4.5414551e+00   4.7177149e-01   2.3237403e+00   1.6477013e+00   3.0919822e+00   9.8219617e-01   1.1536716e+00   1.0714781e+00   4.1881813e-02   1.4689213e+00   2.4866274e+00   1.4139293e+00   2.5718914e+00   1.6161871e+00   2.9529637e+00   1.9093133e+00   2.9335790e+00   1.3870141e+00  -1.2249161e+00  -2.7149193e+00  -3.7113158e+00   1.8579806e+00
   1.1499059e+00   1.5975134e-01  -2.7728210e-01  -1.4352539e-01  -1.6942292e+00  -1.0945149e+00  -2.4068370e+00  -2.4137522e-01   7.4345480e-01   1.7909923e+00   6.4300959e-01  -7.9858048e-01   1.6822924e+00  -8.5777791e-01   1.1885895e+00   2.3411102e+00  -4.3171686e-02  -2.2248569e+00  -5.5341635e+00   1.9523386e+00   1.1493059e+00   1.0085534e-01  -5.6837483e-01  -1.5928698e+00  -1.3597836e+00  -2.0712896e+00  -1.4596420e+00  -2.6103278e+00  -2.1911500e+00  -3.2272363e+00  -2.8090389e+00   1.1922221e+00  -6.8825674e-02  -1.3126971e+00  -1.4324648e+00  -1.2600091e+00  -7.5662298e-01  -1.6111131e+00  -1.2294413e+00   5.6106083e-01   2.3705553e-01  -2.6100512e-01  -7.3420341e-01  -1.1360281e+00  -6.2235840e-01  -1.0212730e+00  -4.7657497e-01   5.4054777e-01   1.2991108e+00   9.8439980e-02  -1.6684286e-01   1.3702564e-01   4.3531350e+00   4.8063927e-01   2.2199435e+00   1.8111286e+00   3.1594161e+00   6.7655473e-01   8.5529272e-01   7.5885408e-01  -2.4055834e-01   1.5059324e+00   2.4431674e+00   1.5635734e+00   2.6022484e+00   1.8219809e+00   3.0117325e+00   2.0618784e+00   3.1038792e+00   1.2268885e+00  -1.1532157e+00  -2.5188656e+00  -3.3597518e+00   1.9445652e+00
   8.4221576e-01   4.5405371e-02  -4.9160074e-01  -2.4802051e-01  -1.6637021e+00  -1.0523185e+00  -2.1174727e+00  -1.5227829e-01   9.5535211e-01   1.9591275e+00   2.3466943e-01  -1.0019389e+00   1.6123361e+00  -8.6720683e-01   1.3362772e+00   2.4190587e+00  -9.9450099e-02  -2.0498353e+00  -5.1354252e+00   1.7936100e+00   1.4052754e+00  -2.0193356e-02  -6.6219975e-01  -1.5625165e+00  -1.3095363e+00  -1.9479038e+00  -1.3488360e+00  -2.3933607e+00  -2.0308798e+00  -2.9304610e+00  -2.5577045e+00   1.0076763e+00  -2.1562578e-01  -1.4420447e+00  -1.4432792e+00  -1.0719939e+00  -6.9127442e-01  -1.2649773e+00  -9.7965683e-01   1.5701245e-01  -5.0934724e-03  -4.7003306e-01  -9.2108561e-01  -1.1850541e+00  -6.7750145e-01  -9.5859648e-01  -4.6553923e-01   7.7476894e-01   1.3939411e+00  -3.3052172e-01  -3.9482464e-01  -1.0110840e-01   4.1567525e+00   4.7522257e-01   2.1501431e+00   1.9646410e+00   3.2748818e+00   3.3658301e-01   5.3023409e-01   4.1197013e-01  -5.3402723e-01   1.5157521e+00   2.4126479e+00   1.6893896e+00   2.6541292e+00   2.0064134e+00   3.0970959e+00   2.2036695e+00   3.2736508e+00   1.0469716e+00  -1.0869358e+00  -2.3013421e+00  -2.9938105e+00   2.0402903e+00
   5.0212478e-01  -9.7720625e-02  -7.2040433e-01  -3.6282254e-01  -1.6304187e+00  -9.9145925e-01  -1.8103699e+00  -9.9184838e-03   1.1514614e+00   2.1379631e+00  -1.9988424e-01  -1.2183025e+00   1.5163918e+00  -8.6602533e-01   1.4703663e+00   2.5435849e+00  -1.7272733e-01  -1.8616136e+00  -4.7183103e+00   1.6023512e+00   1.6564281e+00  -1.5875566e-01  -7.6590038e-01  -1.5394060e+00  -1.2601852e+00  -1.8211428e+00  -1.2247660e+00  -2.1577570e+00  -1.8426927e+00  -2.6196036e+00  -2.2690673e+00   8.0428499e-01  -3.8331342e-01  -1.5779762e+00  -1.4502991e+00  -8.6800397e-01  -5.9049070e-01  -9.2272258e-01  -6.8961883e-01  -2.7219487e-01  -2.6711226e-01  -6.9392217e-01  -1.1054628e+00  -1.2404916e+00  -7.3028565e-01  -8.9111114e-01  -4.1251874e-01   1.0130800e+00   1.5480955e+00  -7.8401292e-01  -6.3931108e-01  -3.6688686e-01   3.9555388e+00   4.5787096e-01   2.1158576e+00   2.1064659e+00   3.4372702e+00  -3.0832770e-02   1.8318689e-01   3.7860987e-02  -8.3292568e-01   1.4992057e+00   2.3949793e+00   1.7895875e+00   2.7260721e+00   2.1649521e+00   3.2070799e+00   2.3310466e+00   3.4380744e+00   8.4620464e-01  -1.0300545e+00  -2.0634455e+00  -2.6159670e+00   2.1408301e+00
   1.3445163e-01  -2.6984023e-01  -9.6232563e-01  -4.8812329e-01  -1.5936756e+00  -9.1097914e-01  -1.4906892e+00   1.8603683e-01   1.3280869e+00   2.3235665e+00  -6.5370404e-01  -1.4456493e+00   1.3976879e+00  -8.5412961e-01   1.5906378e+00   2.7128387e+00  -2.6599153e-01  -1.6619551e+00  -4.2837276e+00   1.3788257e+00   1.8968740e+00  -3.1599914e-01  -8.8006090e-01  -1.5250519e+00  -1.2143325e+00  -1.6921590e+00  -1.0878590e+00  -1.9055326e+00  -1.6266981e+00  -2.2972774e+00  -1.9432897e+00   5.8193404e-01  -5.7261264e-01  -1.7186042e+00  -1.4534710e+00  -6.5085136e-01  -4.5375847e-01  -5.8923721e-01  -3.6226892e-01  -7.2028422e-01  -5.4523914e-01  -9.2759525e-01  -1.2831428e+00  -1.2990815e+00  -7.7676677e-01  -8.1817793e-01  -3.1778192e-01   1.2510888e+00   1.7593516e+00  -1.2547873e+00  -8.9758944e-01  -6.5542787e-01   3.7528334e+00   4.3148798e-01   2.1167581e+00   2.2350710e+00   3.6426459e+00  -4.1796815e-01  -1.8057226e-01  -3.5562050e-01  -1.1317572e+00   1.4578379e+00   2.3889299e+00   1.8629792e+00   2.8148821e+00   2.2934204e+00   3.3376260e+00   2.4403015e+00   3.5914758e+00   6.2395287e-01  -9.8551261e-01  -1.8062962e+00  -2.2290399e+00   2.2409144e+00
  -2.5504543e-01  -4.7027661e-01  -1.2151572e+00  -6.2350036e-01  -1.5521887e+00  -8.1002499e-01  -1.1637412e+00   4.3379526e-01   1.4818587e+00   2.5107054e+00  -1.1189141e+00  -1.6812356e+00   1.2603688e+00  -8.3202047e-01   1.6972917e+00   2.9223446e+00  -3.8125492e-01  -1.4524928e+00  -3.8326355e+00   1.1240668e+00   2.1204957e+00  -4.9205600e-01  -1.0047100e+00  -1.5198671e+00  -1.1737624e+00  -1.5615355e+00  -9.3840314e-01  -1.6385379e+00  -1.3834850e+00  -1.9660798e+00  -1.5818041e+00   3.4115665e-01  -7.8361238e-01  -1.8610824e+00  -1.4522440e+00  -4.2323626e-01  -2.8157545e-01  -2.6900293e-01  -2.5826848e-03  -1.1801167e+00  -8.3503945e-01  -1.1652185e+00  -1.4498459e+00  -1.3570035e+00  -8.1300832e-01  -7.3902322e-01  -1.8326010e-01   1.4843290e+00   2.0225839e+00  -1.7348828e+00  -1.1663836e+00  -9.6087082e-01   3.5519704e+00   3.9934610e-01   2.1507019e+00   2.3492245e+00   3.8843664e+00  -8.1656875e-01  -5.5535485e-01  -7.6011397e-01  -1.4253251e+00   1.3937904e+00   2.3921971e+00   1.9089878e+00   2.9157793e+00   2.3881535e+00   3.4827465e+00   2.5278096e+00   3.7275526e+00   3.8010703e-01  -9.5500977e-01  -1.5310598e+00  -1.8361793e+00   2.3345975e+00
  -6.5994343e-01  -6.9744261e-01  -1.4758269e+00  -7.6788571e-01  -1.5041514e+00  -6.8801364e-01  -8.3474501e-01   7.2938827e-01   1.6098861e+00   2.6930327e+00  -1.5869375e+00  -1.9216471e+00   1.1093044e+00  -8.0077013e-01   1.7909283e+00   3.1651749e+00  -5.1936563e-01  -1.2346746e+00  -3.3661600e+00   8.3990709e-01   2.3212041e+00  -6.8591520e-01  -1.1392521e+00  -1.5230784e+00  -1.1393362e+00  -1.4292538e+00  -7.7660748e-01  -1.3584259e+00  -1.1142035e+00  -1.6284941e+00  -1.1874372e+00   8.3203773e-02  -1.0157053e+00  -2.0016533e+00  -1.4456174e+00  -1.8765959e-01  -7.5552543e-02   3.4116308e-02   3.8245091e-01  -1.6438564e+00  -1.1315346e+00  -1.4004337e+00  -1.6013914e+00  -1.4100803e+00  -8.3533128e-01  -6.5280231e-01  -1.2538512e-02   1.7085032e+00   2.3298902e+00  -2.2158929e+00  -1.4419238e+00  -1.2765973e+00   3.3561677e+00   3.6488727e-01   2.2138490e+00   2.4480407e+00   4.1533460e+00  -1.2181787e+00  -9.3525960e-01  -1.1670821e+00  -1.7089152e+00   1.3096505e+00   2.4015235e+00   1.9276307e+00   3.0226309e+00   2.4461474e+00   3.6347951e+00   2.5901946e+00   3.8396494e+00   1.1517957e-01  -9.3886020e-01  -1.2389818e+00  -1.4408420e+00   2.4155759e+00
  -1.0734631e+00  -9.4887135e-01  -1.7404148e+00  -9.1956768e-01  -1.4473292e+00  -5.4480073e-01  -5.0859473e-01   1.0667246e+00   1.7099077e+00   2.8633524e+00  -2.0487868e+00  -2.1629397e+00   9.4986465e-01  -7.6198110e-01   1.8725165e+00   3.4322480e+00  -6.7986593e-01  -1.0097193e+00  -2.8857071e+00   5.2898100e-01   2.4932111e+00  -8.9537088e-01  -1.2824269e+00  -1.5327070e+00  -1.1109393e+00  -1.2946983e+00  -6.0267207e-01  -1.0666427e+00  -8.2062838e-01  -1.2868056e+00  -7.6446578e-01  -1.8991182e-01  -1.2675405e+00  -2.1357552e+00  -1.4322248e+00   5.3646592e-02   1.6152480e-01   3.1707051e-01   7.8396961e-01  -2.1031687e+00  -1.4293613e+00  -1.6266203e+00  -1.7338981e+00  -1.4540033e+00  -8.4055922e-01  -5.5866740e-01   1.8922558e-01   1.9197305e+00   2.6708623e+00  -2.6892611e+00  -1.7200602e+00  -1.5954849e+00   3.1684235e+00   3.3152157e-01   2.3008574e+00   2.5310152e+00   4.4384440e+00  -1.6144762e+00  -1.3143880e+00  -1.5681462e+00  -1.9784575e+00   1.2082791e+00   2.4128536e+00   1.9194814e+00   3.1282550e+00   2.4651917e+00   3.7848333e+00   2.6244942e+00   3.9210649e+00  -1.6960821e-01  -9.3592200e-01  -9.3142531e-01  -1.0467467e+00   2.4775370e+00
  -1.4887875e+00  -1.2212976e+00  -2.0042182e+00  -1.0762254e+00  -1.3791882e+00  -3.8083472e-01  -1.8964210e-01   1.4377550e+00   1.7804350e+00   3.0139583e+00  -2.4954063e+00  -2.4008554e+00   7.8766308e-01  -7.1774265e-01   1.9433507e+00   3.7127372e+00  -8.6090883e-01  -7.7858629e-01  -2.3930587e+00   1.9468984e-01   2.6313096e+00  -1.1170340e+00  -1.4322989e+00  -1.5456224e+00  -1.0874850e+00  -1.1566997e+00  -4.1686412e-01  -7.6444164e-01  -5.0519397e-01  -9.4303289e-01  -3.1858810e-01  -4.7540339e-01  -1.5369878e+00  -2.2581922e+00  -1.4104457e+00   2.9876379e-01   4.2568937e-01   5.7779357e-01   1.1915011e+00  -2.5494505e+00  -1.7229518e+00  -1.8371773e+00  -1.8439847e+00  -1.4845697e+00  -8.2624402e-01  -4.5583811e-01   4.1546181e-01   2.1147879e+00   3.0329961e+00  -3.1465935e+00  -1.9964174e+00  -1.9101816e+00   2.9914271e+00   3.0243436e-01   2.4051520e+00   2.5980538e+00   4.7269703e+00  -1.9975979e+00  -1.6870642e+00  -1.9554099e+00  -2.2306546e+00   1.0926381e+00   2.4215232e+00   1.8856163e+00   3.2247752e+00   2.4439808e+00   3.9230744e+00   2.6283172e+00   3.9653782e+00  -4.7225520e-01  -9.4361004e-01  -6.0990634e-01  -6.5780100e-01   2.5145174e+00
  -1.8993636e+00  -1.5107833e+00  -2.2618733e+00  -1.2349956e+00  -1.2970551e+00  -1.9727871e-01   1.1848274e-01   1.8327459e+00   1.8208766e+00   3.1370267e+00  -2.9180478e+00  -2.6310931e+00   6.2827340e-01  -6.7058691e-01   2.0049996e+00   3.9945721e+00  -1.0592438e+00  -5.4196682e-01  -1.8904448e+00  -1.5886840e-01   2.7311448e+00  -1.3464144e+00  -1.5862835e+00  -1.5576728e+00  -1.0669770e+00  -1.0136190e+00  -2.1959275e-01  -4.5292338e-01  -1.7099708e-01  -5.9888634e-01   1.4319206e-01  -7.6973548e-01  -1.8211152e+00  -2.3633634e+00  -1.3785402e+00   5.4610274e-01   7.1184805e-01   8.1533429e-01   1.5933439e+00  -2.9740940e+00  -2.0067244e+00  -2.0258127e+00  -1.9289573e+00  -1.4979151e+00  -7.9085192e-01  -3.4366998e-01   6.5842077e-01   2.2913255e+00   3.4022240e+00  -3.5799752e+00  -2.2665862e+00  -2.2133890e+00   2.8274740e+00   2.8041295e-01   2.5192479e+00   2.6494962e+00   5.0052761e+00  -2.3604356e+00  -2.0480455e+00  -2.3217562e+00  -2.4630729e+00   9.6562699e-01   2.4224767e+00   1.8275532e+00   3.3040115e+00   2.3821978e+00   4.0393809e+00   2.5999817e+00   3.9667741e+00  -7.8993234e-01  -9.5799818e-01  -2.7612850e-01  -2.7800509e-01   2.5212487e+00
  -2.2991641e+00  -1.8128703e+00  -2.5075319e+00  -1.3925689e+00  -1.1983014e+00   3.9124046e-03   4.1300149e-01   2.2406537e+00   1.8316388e+00   3.2250430e+00  -3.3086603e+00  -2.8496006e+00   4.7693343e-01  -6.2344478e-01   2.0592489e+00   4.2650105e+00  -1.2702774e+00  -3.0030106e-01  -1.3805829e+00  -5.2700310e-01   2.7894616e+00  -1.5780721e+00  -1.7412091e+00  -1.5638919e+00  -1.0466340e+00  -8.6347334e-01  -1.1479988e-02  -1.3309913e-01   1.7823766e-01  -2.5575213e-01   6.1277009e-01  -1.0686901e+00  -2.1161893e+00  -2.4455438e+00  -1.3348004e+00   7.9438896e-01   1.0139046e+00   1.0299358e+00   1.9770505e+00  -3.3687742e+00  -2.2752774e+00  -2.1868289e+00  -1.9869714e+00  -1.4907322e+00  -7.3389821e-01  -2.2171836e-01   9.0947576e-01   2.4480347e+00   3.7635440e+00  -3.9822777e+00  -2.5263362e+00  -2.4981416e+00   2.6783983e+00   2.6770110e-01   2.6351163e+00   2.6861393e+00   5.2594001e+00  -2.6968906e+00  -2.3927107e+00  -2.6611007e+00  -2.6741951e+00   8.2994283e-01   2.4105021e+00   1.7471854e+00   3.3578853e+00   2.2805650e+00   4.1237885e+00   2.5386204e+00   3.9203529e+00  -1.1189667e+00  -9.7400950e-01   6.7989305e-02   8.8669509e-02   2.4934690e+00
  -2.6828857e+00  -2.1227455e+00  -2.7350903e+00  -1.5453161e+00  -1.0805414e+00   2.1996953e-01   6.9205715e-01   2.6495807e+00   1.8141869e+00   3.2712381e+00  -3.6602614e+00  -3.0528526e+00   3.3825280e-01  -5.7959382e-01   2.1080384e+00   4.5112519e+00  -1.4882156e+00  -5.3822014e-02  -8.6668537e-01  -9.0455697e-01   2.8043115e+00  -1.8058350e+00  -1.8934193e+00  -1.5587708e+00  -1.0230658e+00  -7.0409618e-01   2.0657822e-01   1.9402643e-01   5.3822806e-01   8.5289732e-02   1.0812242e+00  -1.3674761e+00  -2.4177060e+00  -2.4992023e+00  -1.2777060e+00   1.0426173e+00   1.3249483e+00   1.2230506e+00   2.3299901e+00  -3.7257586e+00  -2.5235796e+00  -2.3153834e+00  -2.0171568e+00  -1.4604590e+00  -6.5602157e-01  -8.9794263e-02   1.1594809e+00   2.5847542e+00   4.1017160e+00  -4.3474388e+00  -2.7718346e+00  -2.7580705e+00   2.5455103e+00   2.6589041e-01   2.7445717e+00   2.7092559e+00   5.4757438e+00  -3.0020719e+00  -2.7172117e+00  -2.9685884e+00  -2.8634291e+00   6.8797608e-01   2.3804805e+00   1.6467202e+00   3.3788202e+00   2.1408567e+00   4.1670298e+00   2.4442515e+00   3.8224075e+00  -1.4548665e+00  -9.8568819e-01   4.2029109e-01   4.3841757e-01   2.4281816e+00
  -3.0460760e+00  -2.4353969e+00  -2.9384644e+00  -1.6894403e+00  -9.4183298e-01   4.4734571e-01   9.5471660e-01   3.0472935e+00   1.7710611e+00   3.2700072e+00  -3.9672627e+00  -3.2380836e+00   2.1594671e-01  -5.4259106e-01   2.1534002e+00   4.7210625e+00  -1.7062823e+00   1.9737224e-01  -3.5243412e-01  -1.2860403e+00   2.7752044e+00  -2.0230748e+00  -2.0389144e+00  -1.5365840e+00  -9.9249729e-01  -5.3332647e-01   4.3336395e-01   5.2735714e-01   9.0423683e-01   4.2341570e-01   1.5391627e+00  -1.6608814e+00  -2.7204721e+00  -2.5193376e+00  -1.2060786e+00   1.2899797e+00   1.6375003e+00   1.3972806e+00   2.6399575e+00  -4.0382182e+00  -2.7471547e+00  -2.4077203e+00  -2.0196953e+00  -1.4054279e+00  -5.5899187e-01   5.1991030e-02   1.3991676e+00   2.7025001e+00   4.4019897e+00  -4.6706950e+00  -2.9998471e+00  -2.9876425e+00   2.4295547e+00   2.7585445e-01   2.8396623e+00   2.7206071e+00   5.6417387e+00  -3.2724244e+00  -3.0185785e+00  -3.2407229e+00  -3.0310752e+00   5.4174832e-01   2.3276389e+00   1.5286223e+00   3.3601256e+00   1.9658747e+00   4.1610325e+00   2.3178070e+00   3.6706586e+00  -1.7923941e+00  -9.8654010e-01   7.7836887e-01   7.6774345e-01   2.3238480e+00
  -3.3851823e+00  -2.7457542e+00  -3.1118912e+00  -1.8211535e+00  -7.8086851e-01   6.8181105e-01   1.2009063e+00   3.4217702e+00   1.7058339e+00   3.2172824e+00  -4.2257227e+00  -3.4034485e+00   1.1262466e-01  -5.1617865e-01   2.1973901e+00   4.8833824e+00  -1.9170136e+00   4.5322187e-01   1.5807702e-01  -1.6657640e+00   2.7031904e+00  -2.2230260e+00  -2.1735298e+00  -1.4917510e+00  -9.5102255e-01  -3.4921483e-01   6.6730620e-01   8.6560150e-01   1.2712020e+00   7.5797655e-01   1.9771165e+00  -1.9434633e+00  -3.0187377e+00  -2.5018126e+00  -1.1192196e+00   1.5357726e+00   1.9438066e+00   1.5562374e+00   2.8957945e+00  -4.3005275e+00  -2.9422530e+00  -2.4613489e+00  -1.9958460e+00  -1.3249690e+00  -4.4565080e-01   2.0319320e-01   1.6195601e+00   2.8034104e+00   4.6508194e+00  -4.9487519e+00  -3.2079043e+00  -3.1823615e+00   2.3306843e+00   2.9773142e-01   2.9130445e+00   2.7224353e+00   5.7464743e+00  -3.5057854e+00  -3.2947721e+00  -3.4754204e+00  -3.1782569e+00   3.9289536e-01   2.2477983e+00   1.3955674e+00   3.2963455e+00   1.7593831e+00   4.0993691e+00   2.1611188e+00   3.4644335e+00  -2.1256933e+00  -9.6992384e-01   1.1395562e+00   1.0735989e+00   2.1804987e+00
  -3.6975310e+00  -3.0488036e+00  -3.2502441e+00  -1.9368699e+00  -5.9714170e-01   9.1860114e-01   1.4312868e+00   3.7617524e+00   1.6230044e+00   3.1108334e+00  -4.4335048e+00  -3.5481045e+00   2.9655499e-02  -5.0415398e-01   2.2420213e+00   4.9888766e+00  -2.1126099e+00   7.1359079e-01   6.6042523e-01  -2.0379641e+00   2.5908620e+00  -2.3991322e+00  -2.2931449e+00  -1.4192111e+00  -8.9487727e-01  -1.5023364e-01   9.0646951e-01   1.2071716e+00   1.6338866e+00   1.0883900e+00   2.3859541e+00  -2.2097676e+00  -3.3063934e+00  -2.4436600e+00  -1.0170259e+00   1.7792916e+00   2.2361615e+00   1.7043212e+00   3.0879850e+00  -4.5085342e+00  -3.1060090e+00  -2.4751685e+00  -1.9479151e+00  -1.2194610e+00  -3.1978889e-01   3.6301689e-01   1.8123881e+00   2.8906038e+00   4.8365371e+00  -5.1798780e+00  -3.3944132e+00  -3.3389323e+00   2.2484572e+00   3.3095576e-01   2.9583252e+00   2.7174301e+00   5.7812564e+00  -3.7013628e+00  -3.5446787e+00  -3.6719882e+00  -3.3068120e+00   2.4269432e-01   2.1376040e+00   1.2504017e+00   3.1835580e+00   1.5260089e+00   3.9776366e+00   1.9768622e+00   3.2047815e+00  -2.4484680e+00  -9.2947014e-01   1.5009320e+00   1.3535030e+00   1.9997580e+00
  -3.9812531e+00  -3.3396811e+00  -3.3493340e+00  -2.0334079e+00  -3.9108011e-01   1.1526098e+00   1.6470762e+00   4.0572672e+00   1.5278275e+00   2.9504738e+00  -4.5903210e+00  -3.6722016e+00  -3.2870260e-02  -5.1019951e-01   2.2891958e+00   5.0304156e+00  -2.2853312e+00   9.7814241e-01   1.1499652e+00  -2.3969135e+00   2.4422737e+00  -2.5453965e+00  -2.3939113e+00  -1.3147875e+00  -8.2071003e-01   6.4522568e-02   1.1485633e+00   1.5500958e+00   1.9870421e+00   1.4140163e+00   2.7572935e+00  -2.4545621e+00  -3.5772175e+00  -2.3433401e+00  -9.0007159e-01   2.0197261e+00   2.5072444e+00   1.8464280e+00   3.2091878e+00  -4.6597700e+00  -3.2365732e+00  -2.4495239e+00  -1.8791663e+00  -1.0903291e+00  -1.8596765e-01   5.3031186e-01   1.9704736e+00   2.9679606e+00   4.9499345e+00  -5.3639111e+00  -3.5587074e+00  -3.4553675e+00   2.1818638e+00   3.7433681e-01   2.9703589e+00   2.7086564e+00   5.7400670e+00  -3.8596434e+00  -3.7680509e+00  -3.8310303e+00  -3.4191470e+00   9.2127051e-02   1.9947310e+00   1.0961087e+00   3.0196126e+00   1.2711072e+00   3.7937446e+00   1.7684622e+00   2.8945191e+00  -2.7542092e+00  -8.5950526e-01   1.8593374e+00   1.6056328e+00   1.7847796e+00
  -4.2351753e+00  -3.6137573e+00  -3.4061765e+00  -2.1081878e+00  -1.6413086e-01   1.3786132e+00   1.8498376e+00   4.3000930e+00   1.4260774e+00   2.7381533e+00  -4.6976682e+00  -3.7767984e+00  -7.6072873e-02  -5.3767198e-01   2.3406309e+00   5.0034412e+00  -2.4279110e+00   1.2462178e+00   1.6219550e+00  -2.7370319e+00   2.2627748e+00  -2.6567139e+00  -2.4724864e+00  -1.1755177e+00  -7.2583455e-01   2.9516310e-01   1.3909738e+00   1.8919555e+00   2.3255761e+00   1.7340287e+00   3.0838912e+00  -2.6730694e+00  -3.8251611e+00  -2.2009305e+00  -7.6964956e-01   2.2560619e+00   2.7504485e+00   1.9875974e+00   3.2546717e+00  -4.7535936e+00  -3.3332135e+00  -2.3861987e+00  -1.7936825e+00  -9.3999332e-01  -4.9297513e-02   7.0358378e-01   2.0880702e+00   3.0398391e+00   4.9847329e+00  -5.5021850e+00  -3.7010287e+00  -3.5310499e+00   2.1293867e+00   4.2617816e-01   2.9454845e+00   2.6994353e+00   5.6198977e+00  -3.9822413e+00  -3.9654011e+00  -3.9542925e+00  -3.5180670e+00  -5.8028103e-02   1.8180481e+00   9.3577498e-01   2.8042923e+00   1.0005993e+00   3.5480998e+00   1.5399650e+00   2.5381971e+00  -3.0364558e+00  -7.5545126e-01   2.2114070e+00   1.8288771e+00   1.5400954e+00
  -4.4586991e+00  -3.8667158e+00  -3.4192017e+00  -2.1594094e+00   8.1206278e-02   1.5915101e+00   2.0412511e+00   4.4841386e+00   1.3237621e+00   2.4779319e+00  -4.7586526e+00  -3.8637112e+00  -1.0211770e-01  -5.8936111e-01   2.3977886e+00   4.9062182e+00  -2.5339624e+00   1.5167253e+00   2.0716954e+00  -3.0529984e+00   2.0587698e+00  -2.7291628e+00  -2.5262521e+00  -9.9992738e-01  -6.0844848e-01   5.4086479e-01   1.6308147e+00   2.2298552e+00   2.6447173e+00   2.0472921e+00   3.3599831e+00  -2.8611807e+00  -4.0446423e+00  -2.0182284e+00  -6.2776844e-01   2.4870051e+00   2.9601830e+00   2.1326245e+00   3.2226287e+00  -4.7912363e+00  -3.3963701e+00  -2.2883338e+00  -1.6961781e+00  -7.7177016e-01   8.4815578e-02   8.8101824e-01   2.1611391e+00   3.1107451e+00   4.9379078e+00  -5.5973762e+00  -3.8224453e+00  -3.5667266e+00   2.0890929e+00   4.8442545e-01   2.8816944e+00   2.6931833e+00   5.4209405e+00  -4.0716981e+00  -4.1378559e+00  -4.0444573e+00  -3.6065768e+00  -2.0708982e-01   1.6077365e+00   7.7255615e-01   2.5393943e+00   7.2078737e-01   3.2436730e+00   1.2958847e+00   2.1419920e+00  -3.2890707e+00  -6.1417977e-01   2.5536169e+00   2.0228513e+00   1.2713872e+00
  -4.6516864e+00  -4.0946419e+00  -3.3883860e+00  -2.1861927e+00   3.4140513e-01   1.7865594e+00   2.2228847e+00   4.6057218e+00   1.2267993e+00   2.1758321e+00  -4.7777278e+00  -3.9353191e+00  -1.1397280e-01  -6.6723337e-01   2.4618040e+00   4.7399438e+00  -2.5983490e+00   1.7880525e+00   2.4946807e+00  -3.3398816e+00   1.8374154e+00  -2.7602348e+00  -2.5535015e+00  -7.8822692e-01  -4.6780344e-01   7.9978631e-01   1.8649939e+00   2.5604318e+00   2.9401675e+00   2.3522647e+00   3.5815595e+00  -3.0156354e+00  -4.2308237e+00  -1.7987571e+00  -4.7710421e-01   2.7109326e+00   3.1321281e+00   2.2856634e+00   3.1143442e+00  -4.7757503e+00  -3.4276547e+00  -2.1602871e+00  -1.5917777e+00  -5.8973326e-01   2.1093879e-01   1.0605180e+00   2.1875396e+00   3.1849864e+00   4.8098562e+00  -5.6532905e+00  -3.9247164e+00  -3.5644528e+00   2.0587581e+00   5.4683010e-01   2.7787316e+00   2.6932135e+00   5.1466206e+00  -4.1312544e+00  -4.2869861e+00  -4.1049110e+00  -3.6876714e+00  -3.5436394e-01   1.3653532e+00   6.0963712e-01   2.2287188e+00   4.3815533e-01   2.8859447e+00   1.0410324e+00   1.7135203e+00  -3.5065181e+00  -4.3429555e-01   2.8823479e+00   2.1878703e+00   9.8519454e-01
  -4.8143666e+00  -4.2941192e+00  -3.3152950e+00  -2.1886685e+00   6.1199908e-01   1.9596003e+00   2.3959899e+00   4.6637222e+00   1.1406835e+00   1.8395854e+00  -4.7603715e+00  -3.9943393e+00  -1.1511977e-01  -7.7218414e-01   2.5334212e+00   4.5087168e+00  -2.6174972e+00   2.0580086e+00   2.8867485e+00  -3.5932846e+00   1.6062802e+00  -2.7489887e+00  -2.5535756e+00  -5.4241962e-01  -3.0431749e-01   1.0690388e+00   2.0902907e+00   2.8799061e+00   3.2082324e+00   2.6469335e+00   3.7465584e+00  -3.1341558e+00  -4.3798449e+00  -1.5476742e+00  -3.2090909e-01   2.9258787e+00   3.2634275e+00   2.4498546e+00   2.9342141e+00  -4.7118524e+00  -3.4297877e+00  -2.0074327e+00  -1.4857705e+00  -3.9854247e-01   3.2388108e-01   1.2397515e+00   2.1671314e+00   3.2663328e+00   4.6043951e+00  -5.6746099e+00  -4.0101192e+00  -3.5274690e+00   2.0360167e+00   6.1111372e-01   2.6381075e+00   2.7025168e+00   4.8034703e+00  -4.1646102e+00  -4.4146240e+00  -4.1394952e+00  -3.7641199e+00  -4.9904228e-01   1.0938360e+00   4.5018749e-01   1.8779687e+00   1.5916412e-01   2.4827315e+00   7.8033869e-01   1.2615878e+00  -3.6841166e+00  -2.1633191e-01   3.1939647e+00   2.3248889e+00   6.8858140e-01
  -4.9472727e+00  -4.4623407e+00  -3.2030376e+00  -2.1680125e+00   8.8772255e-01   2.1072341e+00   2.5613333e+00   4.6596061e+00   1.0701681e+00   1.4782874e+00  -4.7127317e+00  -4.0435981e+00  -1.0925478e-01  -9.0382755e-01   2.6129423e+00   4.2193724e+00  -2.5896284e+00   2.3238002e+00   3.2442292e+00  -3.8095180e+00   1.3729902e+00  -2.6961216e+00  -2.5269393e+00  -2.6631111e-01  -1.1962462e-01   1.3447181e+00   2.3034352e+00   3.1841751e+00   3.4459229e+00   2.9287952e+00   3.8549634e+00  -3.2155315e+00  -4.4889974e+00  -1.2715838e+00  -1.6288454e-01   3.1295589e+00   3.3528019e+00   2.6270100e+00   2.6896077e+00  -4.6056689e+00  -3.4064700e+00  -1.8359177e+00  -1.3833577e+00  -2.0324558e-01   4.1894466e-01   1.4162136e+00   2.1017724e+00   3.3577179e+00   4.3285943e+00  -5.6666221e+00  -4.0812596e+00  -3.4600333e+00   2.0185233e+00   6.7511993e-01   2.4630390e+00   2.7235440e+00   4.4008513e+00  -4.1756915e+00  -4.5226926e+00  -4.1522645e+00  -3.8382634e+00  -6.4011991e-01   7.9744679e-01   2.9731220e-01   1.4945620e+00  -1.0994739e-01   2.0438996e+00   5.1868337e-01   7.9587966e-01  -3.8182596e+00   3.7153422e-02   3.4849006e+00   2.4354147e+00   3.8878494e-01
  -5.0512076e+00  -4.5972229e+00  -3.0561284e+00  -2.1264115e+00   1.1627033e+00   2.2269601e+00   2.7190880e+00   4.5973190e+00   1.0189967e+00   1.1019948e+00  -4.6412726e+00  -4.0858127e+00  -1.0001238e-01  -1.0603516e+00   2.7001990e+00   3.8811823e+00  -2.5148977e+00   2.5820464e+00   3.5640804e+00  -3.9857780e+00   1.1448918e+00  -2.6039516e+00  -2.4751900e+00   3.4579801e-02   8.3439963e-02   1.6219950e+00   2.5011858e+00   3.4689413e+00   3.6510199e+00   3.1948914e+00   3.9088019e+00  -3.2596525e+00  -4.5568286e+00  -9.7826524e-01  -7.0281156e-03   3.3194324e+00   3.4005794e+00   2.8173903e+00   2.3905863e+00  -4.4644075e+00  -3.3621980e+00  -1.6523835e+00  -1.2894078e+00  -9.0654620e-03   4.9214761e-01   1.5872973e+00   1.9952194e+00   3.4610068e+00   3.9924547e+00  -5.6349507e+00  -4.1408788e+00  -3.3672019e+00   2.0041131e+00   7.3694389e-01   2.2583121e+00   2.7580179e+00   3.9505452e+00  -4.1684371e+00  -4.6130410e+00  -4.1472646e+00  -3.9118348e+00  -7.7633692e-01   4.8165719e-01   1.5400088e-01   1.0873696e+00  -3.6334587e-01   1.5809841e+00   2.6074295e-01   3.2661645e-01  -3.9065915e+00   3.2159035e-01   3.7517494e+00   2.5214077e+00   9.2873263e-02
  -5.1272423e+00  -4.6975176e+00  -2.8802781e+00  -2.0669729e+00   1.4306940e+00   2.3172515e+00   2.8687899e+00   4.4830544e+00   9.8970910e-01   7.2129126e-01  -4.5524532e+00  -4.1234042e+00  -9.0736786e-02  -1.2384638e+00   2.7945540e+00   3.5054484e+00  -2.3954341e+00   2.8288319e+00   3.8440032e+00  -4.1203277e+00   9.2875655e-01  -2.4763209e+00  -2.4010000e+00   3.5320468e-01   3.0091657e-01   1.8952634e+00   2.6803987e+00   3.7298718e+00   3.8220983e+00   3.4418993e+00   3.9120400e+00  -3.2674977e+00  -4.5831806e+00  -6.7633585e-01   1.4253505e-01   3.4928010e+00   3.4086352e+00   3.0195978e+00   2.0494917e+00  -4.2959730e+00  -3.3020320e+00  -1.4636732e+00  -1.2082352e+00   1.7882069e-01   5.4040320e-01   1.7503780e+00   1.8529323e+00   3.5768562e+00   3.6084488e+00  -5.5852997e+00  -4.1916821e+00  -3.2545855e+00   1.9909466e+00   7.9503294e-01   2.0300722e+00   2.8067968e+00   3.4662378e+00  -4.1466171e+00  -4.6873252e+00  -4.1283419e+00  -3.9858167e+00  -9.0614860e-01   1.5297814e-01   2.3079692e-02   6.6639097e-01  -5.9576021e-01   1.1067311e+00   1.0868272e-02  -1.3580851e-01  -3.9481341e+00   6.3051494e-01   3.9913543e+00   2.5851767e+00  -1.9256107e-01
  -5.1767323e+00  -4.7629106e+00  -2.6821301e+00  -1.9935851e+00   1.6853303e+00   2.3775704e+00   3.0093649e+00   4.3249119e+00   9.8354317e-01   3.4685390e-01  -4.4524548e+00  -4.1583531e+00  -8.4317670e-02  -1.4334459e+00   2.8949395e+00   3.1050039e+00  -2.2352817e+00   3.0597961e+00   4.0825293e+00  -4.2126553e+00   7.3055054e-01  -2.3184301e+00  -2.3080010e+00   6.8125160e-01   5.2785309e-01   2.1583350e+00   2.8380852e+00   3.9627750e+00   3.9585078e+00   3.6662736e+00   3.8703783e+00  -3.2410864e+00  -4.5691745e+00  -3.7487061e-01   2.8172352e-01   3.6469372e+00   3.3802474e+00   3.2306040e+00   1.6804295e+00  -4.1085689e+00  -3.2313408e+00  -1.2765377e+00  -1.1434157e+00   3.5549738e-01   5.6164839e-01   1.9029065e+00   1.6817911e+00   3.7046759e+00   3.1909519e+00  -5.5232241e+00  -4.2361967e+00  -3.1280810e+00   1.9776256e+00   8.4825482e-01   1.7855540e+00   2.8698116e+00   2.9629290e+00  -4.1136925e+00  -4.7469132e+00  -4.0989964e+00  -4.0603511e+00  -1.0277255e+00  -1.8125985e-01  -9.2831590e-02   2.4238445e-01  -8.0260478e-01   6.3459052e-01  -2.2700105e-01  -5.8118842e-01  -3.9433667e+00   9.5578934e-01   4.2008903e+00   2.6292801e+00  -4.6164964e-01
  -5.2013515e+00  -4.7940944e+00  -2.4689613e+00  -1.9107336e+00   1.9204002e+00   2.4083244e+00   3.1392292e+00   4.1324641e+00   1.0004447e+00  -1.0952096e-02  -4.3469732e+00  -4.1921108e+00  -8.3089854e-02  -1.6393201e+00   2.9999320e+00   2.6936533e+00  -2.0402506e+00   3.2702567e+00   4.2790734e+00  -4.2635945e+00   5.5528102e-01  -2.1366139e+00  -2.2006212e+00   1.0094793e+00   7.5848595e-01   2.4046738e+00   2.9714584e+00   4.1637866e+00   4.0603167e+00   3.8644344e+00   3.7909607e+00  -3.1834012e+00  -4.5171540e+00  -8.3003040e-02   4.0666402e-01   3.7792334e+00   3.3198783e+00   3.4459161e+00   1.2986701e+00  -3.9103079e+00  -3.1555386e+00  -1.0973606e+00  -1.0976482e+00   5.1651285e-01   5.5491731e-01   2.0425088e+00   1.4897456e+00   3.8427009e+00   2.7555932e+00  -5.4539307e+00  -4.2766698e+00  -2.9936126e+00   1.9632718e+00   8.9593450e-01   1.5327622e+00   2.9460866e+00   2.4563062e+00  -4.0727146e+00  -4.7928432e+00  -4.0622748e+00  -4.1347054e+00  -1.1389825e+00  -5.1316586e-01  -1.9135452e-01  -1.7352846e-01  -9.8006370e-01   1.7818365e-01  -4.4938257e-01  -9.9983957e-01  -3.8942555e+00   1.2879106e+00   4.3779365e+00   2.6564383e+00  -7.0942357e-01
  -5.2031282e+00  -4.7928069e+00  -2.2483743e+00  -1.8232953e+00   2.1301119e+00   2.4107744e+00   3.2564494e+00   3.9162640e+00   1.0391828e+00  -3.4243330e-01  -4.2410758e+00  -4.2255634e+00  -8.8792619e-02  -1.8491188e+00   3.1078641e+00   2.2855777e+00  -1.8176855e+00   3.4553651e+00   4.4339463e+00  -4.2753828e+00   4.0692214e-01  -1.9380769e+00  -2.0838857e+00   1.3281010e+00   9.8646123e-01   2.6276595e+00   3.0779738e+00   4.3295519e+00   4.1282222e+00   4.0329859e+00   3.6820113e+00  -3.0982905e+00  -4.4305962e+00   1.9046824e-01   5.1384098e-01   3.8873619e+00   3.2328977e+00   3.6598698e+00   9.2000145e-01  -3.7088710e+00  -3.0798312e+00  -9.3191188e-01  -1.0726684e+00   6.5805621e-01   5.2035708e-01   2.1670913e+00   1.2854145e+00   3.9881632e+00   2.3185634e+00  -5.3821061e+00  -4.3150066e+00  -2.8568791e+00   1.9475600e+00   9.3786133e-01   1.2801210e+00   3.0338475e+00   1.9621080e+00  -4.0262674e+00  -4.8258126e+00  -4.0207098e+00  -4.2073005e+00  -1.2376331e+00  -8.3457636e-01  -2.7037951e-01  -5.7026749e-01  -1.1251362e+00  -2.4922841e-01  -6.5325975e-01  -1.3829013e+00  -3.8042386e+00   1.6163949e+00   4.5205366e+00   2.6694590e+00  -9.3190759e-01
  -5.1844810e+00  -4.7618297e+00  -2.0279957e+00  -1.7363164e+00   2.3093411e+00   2.3868996e+00   3.3589458e+00   3.6873111e+00   1.0975549e+00  -6.3886915e-01  -4.1391180e+00  -4.2590502e+00  -1.0257177e-01  -2.0552390e+00   3.2169585e+00   1.8947326e+00  -1.5761690e+00   3.6102852e+00   4.5483271e+00  -4.2516564e+00   2.8841280e-01  -1.7306038e+00  -1.9631947e+00   1.6271967e+00   1.2050870e+00   2.8208668e+00   3.1553652e+00   4.4573895e+00   4.1634399e+00   4.1689441e+00   3.5524165e+00  -2.9903548e+00  -4.3140019e+00   4.3744339e-01   6.0022564e-01   3.9694299e+00   3.1252670e+00   3.8660278e+00   5.6005736e-01  -3.5112258e+00  -3.0089906e+00  -7.8514926e-01  -1.0692149e+00   7.7710100e-01   4.5918985e-01   2.2749369e+00   1.0776599e+00   4.1375424e+00   1.8959088e+00  -5.3117822e+00  -4.3527463e+00  -2.7231382e+00   1.9307105e+00   9.7426976e-01   1.0361027e+00   3.1307029e+00   1.4955181e+00  -3.9764436e+00  -4.8462060e+00  -3.9762991e+00  -4.2758015e+00  -1.3212702e+00  -1.1373587e+00  -3.2808779e-01  -9.3719177e-01  -1.2356464e+00  -6.3525157e-01  -8.3606116e-01  -1.7225887e+00  -3.6781619e+00   1.9302153e+00   4.6272442e+00   2.6711714e+00  -1.1261334e+00
  -5.1482413e+00  -4.7049368e+00  -1.8151963e+00  -1.6547878e+00   2.4538502e+00   2.3392441e+00   3.4447202e+00   3.4565217e+00   1.1726600e+00  -8.9275161e-01  -4.0447081e+00  -4.2924188e+00  -1.2501005e-01  -2.2498484e+00   3.3254773e+00   1.5342683e+00  -1.3251725e+00   3.7303943e+00   4.6241915e+00  -4.1973618e+00   2.0170939e-01  -1.5222555e+00  -1.8440886e+00   1.8971360e+00   1.4076077e+00   2.9783465e+00   3.2016849e+00   4.5454366e+00   4.1675793e+00   4.2699611e+00   3.4112791e+00  -2.8648174e+00  -4.1727632e+00   6.5083751e-01   6.6338321e-01   4.0241172e+00   3.0032079e+00   4.0576464e+00   2.3365473e-01  -3.3234246e+00  -2.9471632e+00  -6.6106621e-01  -1.0870453e+00   8.7150761e-01   3.7362739e-01   2.3647918e+00   8.7516048e-01   4.2868735e+00   1.5028502e+00  -5.2462328e+00  -4.3910640e+00  -2.5970300e+00   1.9134404e+00   1.0057976e+00   8.0885931e-01   3.2338821e+00   1.0706028e+00  -3.9248517e+00  -4.8541501e+00  -3.9305151e+00  -4.3372634e+00  -1.3874658e+00  -1.4137164e+00  -3.6297205e-01  -1.2644776e+00  -1.3102247e+00  -9.6882150e-01  -9.9562195e-01  -2.0123940e+00  -3.5221661e+00   2.2182748e+00   4.6971580e+00   2.6643648e+00  -1.2900828e+00
  -5.0976622e+00  -4.6267964e+00  -1.6168463e+00  -1.5834273e+00   2.5604625e+00   2.2707553e+00   3.5120831e+00   3.2342177e+00   1.2612061e+00  -1.0979647e+00  -3.9607057e+00  -4.3251054e+00  -1.5616723e-01  -2.4253122e+00   3.4318648e+00   1.2159976e+00  -1.0746716e+00   3.8114951e+00   4.6642015e+00  -4.1185991e+00   1.4787402e-01  -1.3210650e+00  -1.7320115e+00   2.1289881e+00   1.5874910e+00   3.0949033e+00   3.2153542e+00   4.5927523e+00   4.1425240e+00   4.3345173e+00   3.2674687e+00  -2.7273783e+00  -4.0130102e+00   8.2483534e-01   7.0155660e-01   4.0507868e+00   2.8728791e+00   4.2281711e+00  -4.5834388e-02  -3.1504781e+00  -2.8977174e+00  -5.6259569e-01  -1.1249969e+00   9.4008032e-01   2.6674584e-01   2.4359346e+00   6.8600861e-01   4.4320691e+00   1.1531539e+00  -5.1879108e+00  -4.4307997e+00  -2.4824459e+00   1.8968761e+00   1.0334256e+00   6.0586838e-01   3.3405035e+00   6.9981662e-01  -3.8726432e+00  -4.8495848e+00  -3.8843400e+00  -4.3883264e+00  -1.4338877e+00  -1.6564843e+00  -3.7385931e-01  -1.5434649e+00  -1.3482682e+00  -1.2406041e+00  -1.1301394e+00  -2.2472348e+00  -3.3435142e+00   2.4698909e+00   4.7299436e+00   2.6517265e+00  -1.4225757e+00
  -5.0364009e+00  -4.5328260e+00  -1.4391056e+00  -1.5264766e+00   2.6271876e+00   2.1846279e+00   3.5598558e+00   3.0296692e+00   1.3598167e+00  -1.2499120e+00  -3.8892416e+00  -4.3562194e+00  -1.9561919e-01  -2.5746053e+00   3.5348729e+00   9.4992987e-01  -8.3474048e-01   3.8500318e+00   4.6715707e+00  -4.0223943e+00   1.2717552e-01  -1.1347419e+00  -1.6320811e+00   2.3149036e+00   1.7387134e+00   3.1663431e+00   3.1952244e+00   4.5993895e+00   4.0903219e+00   4.3620700e+00   3.1291923e+00  -2.5840515e+00  -3.8414289e+00   9.5507649e-01   7.1372781e-01   4.0495504e+00   2.7400810e+00   4.3717174e+00  -2.6704820e-01  -2.9963008e+00  -2.8631371e+00  -4.9156686e-01  -1.1810833e+00   9.8257808e-01   1.4232961e-01   2.4882151e+00   5.1735405e-01   4.5692405e+00   8.5858235e-01  -5.1384226e+00  -4.4724866e+00  -2.3824435e+00   1.8824424e+00   1.0584027e+00   4.3360940e-01   3.4478427e+00   3.9358566e-01  -3.8205544e+00  -4.8323394e+00  -3.8383180e+00  -4.4254452e+00  -1.4584277e+00  -1.8594025e+00  -3.5993963e-01  -1.7669641e+00  -1.3498910e+00  -1.4433232e+00  -1.2381363e+00  -2.4235521e+00  -3.1503664e+00   2.6752681e+00   4.7258419e+00   2.6357745e+00  -1.5231236e+00
  -4.9684715e+00  -4.4290037e+00  -1.2872546e+00  -1.4875222e+00   2.6532936e+00   2.0841711e+00   3.5875308e+00   2.8507097e+00   1.4653101e+00  -1.3455976e+00  -3.8317461e+00  -4.3846216e+00  -2.4249148e-01  -2.6916859e+00   3.6336558e+00   7.4389298e-01  -6.1514389e-01   3.8433008e+00   4.6499033e+00  -3.9164195e+00   1.3918608e-01  -9.7039490e-01  -1.5488746e+00   2.4484496e+00   1.8560369e+00   3.1896968e+00   3.1406531e+00   4.5664167e+00   4.0130968e+00   4.3531475e+00   3.0036123e+00  -2.4409847e+00  -3.6650524e+00   1.0387669e+00   6.9965804e-01   4.0212984e+00   2.6100063e+00   4.4834995e+00  -4.2111342e-01  -2.8637116e+00  -2.8449571e+00  -4.4870984e-01  -1.2526205e+00   9.9968065e-01   4.6949482e-03   2.5220680e+00   3.7511063e-01   4.6949749e+00   6.2844641e-01  -5.0985475e+00  -4.5163879e+00  -2.2992086e+00   1.8717279e+00   1.0821602e+00   2.9728270e-01   3.5535767e+00   1.5997718e-01  -3.7689543e+00  -4.8022165e+00  -3.7926178e+00  -4.4451394e+00  -1.4593320e+00  -2.0173581e+00  -3.2080101e-01  -1.9295130e+00  -1.3158692e+00  -1.5720035e+00  -1.3184377e+00  -2.5393620e+00  -2.9514961e+00   2.8259387e+00   4.6856747e+00   2.6187839e+00  -1.5917696e+00
  -4.8981551e+00  -4.3216428e+00  -1.1655644e+00  -1.4693468e+00   2.6393190e+00   1.9726987e+00   3.5953752e+00   2.7034408e+00   1.5749215e+00  -1.3836690e+00  -3.7889811e+00  -4.4089917e+00  -2.9548821e-01  -2.7718042e+00   3.7278248e+00   6.0325339e-01  -4.2494032e-01   3.7896441e+00   4.6030313e+00  -3.8086714e+00   1.8286127e-01  -8.3428177e-01  -1.4862398e+00   2.5248877e+00   1.9352587e+00   3.1633898e+00   3.0515910e+00   4.4959003e+00   3.9129857e+00   4.3093735e+00   2.8965329e+00  -2.3042668e+00  -3.4910230e+00   1.0747210e+00   6.5990582e-01   3.9676717e+00   2.4870490e+00   4.5601703e+00  -5.0201342e-01  -2.7544822e+00  -2.8437451e+00  -4.3370268e-01  -1.3363735e+00   9.9291423e-01  -1.4149818e-01   2.5384933e+00   2.6373961e-01   4.8065578e+00   4.6927494e-01  -5.0682949e+00  -4.5625247e+00  -2.2340526e+00   1.8663398e+00   1.1062220e+00   2.0058241e-01   3.6559785e+00   4.4593202e-03  -3.7178968e+00  -4.7590636e+00  -3.7470979e+00  -4.4442491e+00  -1.4353273e+00  -2.1265890e+00  -2.5646845e-01  -2.0275792e+00  -1.2475864e+00  -1.6241271e+00  -1.3701698e+00  -2.5942661e+00  -2.7559613e+00   2.9151517e+00   4.6108352e+00   2.6027125e+00  -1.6289360e+00
  -4.8298599e+00  -4.2171418e+00  -1.0772077e+00  -1.4738190e+00   2.5870340e+00   1.8534527e+00   3.5844672e+00   2.5920377e+00   1.6864553e+00  -1.3644239e+00  -3.7610690e+00  -4.4278776e+00  -3.5292478e-01  -2.8117368e+00   3.8174613e+00   5.3074358e-01  -2.7211591e-01   3.6886140e+00   4.5348542e+00  -3.7071263e+00   2.5659815e-01  -7.3159446e-01  -1.4471394e+00   2.5413797e+00   1.9734240e+00   3.0873650e+00   2.9286724e+00   4.3908456e+00   3.7921095e+00   4.2334331e+00   2.8121718e+00  -2.1797294e+00  -3.3263327e+00   1.0633362e+00   5.9582214e-01   3.8909984e+00   2.3746775e+00   4.6000550e+00  -5.0682886e-01  -2.6694152e+00  -2.8591277e+00  -4.4525560e-01  -1.4287192e+00   9.6454255e-01  -2.9143854e-01   2.5390068e+00   1.8611375e-01   4.9021285e+00   3.8461188e-01  -5.0469939e+00  -4.6107013e+00  -2.1874420e+00   1.8677524e+00   1.1321118e+00   1.4553169e-01   3.7540484e+00  -7.0246971e-02  -3.6671707e+00  -4.7028410e+00  -3.7013714e+00  -4.4201786e+00  -1.3857303e+00  -2.1848404e+00  -1.6744260e-01  -2.0596964e+00  -1.1469815e+00  -1.5996962e+00  -1.3927777e+00  -2.5894203e+00  -2.5727388e+00   2.9381893e+00   4.5032766e+00   2.5891297e+00  -1.6352968e+00
  -4.7679349e+00  -4.1217209e+00  -1.0242083e+00  -1.5018282e+00   2.4993450e+00   1.7295515e+00   3.5566720e+00   2.5186578e+00   1.7983606e+00  -1.2897825e+00  -3.7475193e+00  -4.4397398e+00  -4.1277414e-01  -2.8099395e+00   3.9030883e+00   5.2640153e-01  -1.6326295e-01   3.5410976e+00   4.4492020e+00  -3.6193896e+00   3.5827492e-01  -6.6628717e-01  -1.4335388e+00   2.4971146e+00   1.9689876e+00   2.9631399e+00   2.7733006e+00   4.2550921e+00   3.6525666e+00   4.1289763e+00   2.7530288e+00  -2.0727547e+00  -3.1775542e+00   1.0065087e+00   5.0952078e-01   3.7941846e+00   2.2753712e+00   4.6032652e+00  -4.3583630e-01  -2.6084457e+00  -2.8898602e+00  -4.8122423e-01  -1.5258168e+00   9.1743262e-01  -4.4035368e-01   2.5255627e+00   1.4346392e-01   4.9807543e+00   3.7494577e-01  -5.0334006e+00  -4.6605182e+00  -2.1590529e+00   1.8771576e+00   1.1612617e+00   1.3238878e-01   3.8475720e+00  -6.4220809e-02  -3.6163474e+00  -4.6336814e+00  -3.6548668e+00  -4.3711124e+00  -1.3105326e+00  -2.1914683e+00  -5.4731317e-02  -2.0265289e+00  -1.0164978e+00  -1.5012047e+00  -1.3860604e+00  -2.5274685e+00  -2.4103456e+00   2.8925995e+00   4.3654885e+00   2.5791597e+00  -1.6116869e+00
  -4.7164372e+00  -4.0411547e+00  -1.0074282e+00  -1.5532672e+00   2.3801588e+00   1.6039602e+00   3.5145508e+00   2.4834529e+00   1.9097344e+00  -1.1632202e+00  -3.7472538e+00  -4.4429950e+00  -4.7273528e-01  -2.7666100e+00   3.9856066e+00   5.8762169e-01  -1.0331946e-01   3.3493928e+00   4.3497216e+00  -3.5523545e+00   4.8527894e-01  -6.4095443e-01  -1.4463403e+00   2.3933522e+00   1.9219145e+00   2.7938005e+00   2.5877174e+00   4.0931851e+00   3.4964534e+00   4.0004693e+00   2.7198578e+00  -1.9880944e+00  -3.0505723e+00   9.0749991e-01   4.0382189e-01   3.6805784e+00   2.1906201e+00   4.5716902e+00  -2.9245794e-01  -2.5707589e+00  -2.9339370e+00  -5.3874588e-01  -1.6237808e+00   8.5490143e-01  -5.8369148e-01   2.5004572e+00   1.3540161e-01   5.0424420e+00   4.3776959e-01  -5.0258106e+00  -4.7113804e+00  -2.1478432e+00   1.8953310e+00   1.1949307e+00   1.5962768e-01   3.9371046e+00   1.9701287e-02  -3.5648264e+00  -4.5519336e+00  -3.6068825e+00  -4.2961911e+00  -1.2104514e+00  -2.1474842e+00   8.0133229e-02  -1.9308562e+00  -8.5902846e-01  -1.3335162e+00  -1.3502127e+00  -2.4124376e+00  -2.2764686e+00   2.7783319e+00   4.2004668e+00   2.5734469e+00  -1.5590531e+00
  -4.6788770e+00  -3.9805218e+00  -1.0265935e+00  -1.6270666e+00   2.2342044e+00   1.4794743e+00   3.4612254e+00   2.4846762e+00   2.0202604e+00  -9.8965851e-01  -3.7586338e+00  -4.4360711e+00  -5.3032795e-01  -2.6836731e+00   4.0662011e+00   7.0931455e-01  -9.5381476e-02   3.1172222e+00   4.2397974e+00  -3.5118863e+00   6.3453444e-01  -6.5676311e-01  -1.4853732e+00   2.2333787e+00   1.8337091e+00   2.5839222e+00   2.3750437e+00   3.9102083e+00   3.3258985e+00   3.8530129e+00   2.7117377e+00  -1.9297144e+00  -2.9503414e+00   7.7075978e-01   2.8216638e-01   3.5538104e+00   2.1209701e+00   4.5088757e+00  -8.3064177e-02  -2.5549180e+00  -2.9887377e+00  -6.1439279e-01  -1.7188543e+00   7.8055271e-01  -7.1728841e-01   2.4662138e+00   1.6001006e-01   5.0880698e+00   5.6776496e-01  -5.0221664e+00  -4.7625028e+00  -2.1521446e+00   1.9225129e+00   1.2341300e+00   2.2399696e-01   4.0238837e+00   1.7606499e-01  -3.5118772e+00  -4.4581987e+00  -3.5566360e+00  -4.1956326e+00  -1.0869408e+00  -2.0555336e+00   2.3509764e-01  -1.7774707e+00  -6.7785928e-01  -1.1036564e+00  -1.2858698e+00  -2.2495944e+00  -2.1776239e+00   2.5977705e+00   4.0116704e+00   2.5721517e+00  -1.4784481e+00
  -4.6579599e+00  -3.9439716e+00  -1.0803537e+00  -1.7212760e+00   2.0668292e+00   1.3587065e+00   3.4001976e+00   2.5188742e+00   2.1301012e+00  -7.7530706e-01  -3.7794957e+00  -4.4174785e+00  -5.8301110e-01  -2.5646808e+00   4.1462260e+00   8.8416665e-01  -1.4059759e-01   2.8496821e+00   4.1225062e+00  -3.5025477e+00   8.0254012e-01  -7.1344096e-01  -1.5494349e+00   2.0223809e+00   1.7073719e+00   2.3394270e+00   2.1392806e+00   3.7116070e+00   3.1431039e+00   3.6921266e+00   2.7262359e+00  -1.9006674e+00  -2.8806815e+00   6.0171943e-01   1.4850121e-01   3.4176264e+00   2.0661135e+00   4.4198018e+00   1.8336355e-01  -2.5589957e+00  -3.0512020e+00  -7.0433647e-01  -1.8075735e+00   6.9811207e-01  -8.3751745e-01   2.4254613e+00   2.1399289e-01   5.1192770e+00   7.5709950e-01  -5.0201473e+00  -4.8129110e+00  -2.1697602e+00   1.9583216e+00   1.2795649e+00   3.2065564e-01   4.1096812e+00   3.9703282e-01  -3.4566798e+00  -4.3533535e+00  -3.5033068e+00  -4.0707917e+00  -9.4216246e-01  -1.9198079e+00   4.0761408e-01  -1.5729906e+00  -4.7660208e-01  -8.2052214e-01  -1.1941428e+00  -2.0452668e+00  -2.1188719e+00   2.3556595e+00   3.8029666e+00   2.5749796e+00  -1.3710622e+00
  -4.6553585e+00  -3.9345248e+00  -1.1663716e+00  -1.8331897e+00   1.8837750e+00   1.2440677e+00   3.3351479e+00   2.5811493e+00   2.2397556e+00  -5.2745589e-01  -3.8071976e+00  -4.3859012e+00  -6.2831523e-01  -2.4146392e+00   4.2270825e+00   1.1029900e+00  -2.3814949e-01   2.5531213e+00   4.0006030e+00  -3.5273755e+00   9.8542426e-01  -8.0932024e-01  -1.6363828e+00   1.7672323e+00   1.5472810e+00   2.0673740e+00   1.8852630e+00   3.5029874e+00   2.9503815e+00   3.5235217e+00   2.7596486e+00  -1.9029992e+00  -2.8441226e+00   4.0655903e-01   7.1372115e-03   3.2757180e+00   2.0250049e+00   4.3105772e+00   4.9569136e-01  -2.5807068e+00  -3.1180191e+00  -8.0451646e-01  -1.8869185e+00   6.1126802e-01  -9.4141295e-01   2.3808112e+00   2.9287032e-01   5.1382992e+00   9.9582133e-01  -5.0172417e+00  -4.8614480e+00  -2.1980731e+00   2.0017016e+00   1.3315911e+00   4.4338295e-01   4.1966116e+00   6.7270986e-01  -3.3983633e+00  -4.2385614e+00  -3.4460728e+00  -3.9241512e+00  -7.7891644e-01  -1.7458892e+00   5.9469131e-01  -1.3255880e+00  -2.5912126e-01  -4.9452021e-01  -1.0766408e+00  -1.8066292e+00  -2.1035991e+00   2.0589237e+00   3.5785592e+00   2.5812435e+00  -1.2382837e+00
  -4.6715413e+00  -3.9539143e+00  -1.2814404e+00  -1.9595050e+00   1.6909450e+00   1.1377382e+00   3.2697209e+00   2.6654743e+00   2.3499011e+00  -2.5422070e-01  -3.8386847e+00  -4.3402997e+00  -6.6397250e-01  -2.2397696e+00   4.3100866e+00   1.3551465e+00  -3.8531754e-01   2.2349516e+00   3.8765324e+00  -3.5877229e+00   1.1790216e+00  -9.4143331e-01  -1.7432689e+00   1.4762170e+00   1.3590048e+00   1.7756941e+00   1.6185615e+00   3.2899161e+00   2.7501765e+00   3.3528699e+00   2.8073007e+00  -1.9376885e+00  -2.8418194e+00   1.9196292e-01  -1.3741559e-01   3.1315650e+00   1.9959917e+00   4.1880740e+00   8.4118914e-01  -2.6175369e+00  -3.1858257e+00  -9.1080642e-01  -1.9544472e+00   5.2352607e-01  -1.0267643e+00   2.3347417e+00   3.9121312e-01   5.1477746e+00   1.2723333e+00  -5.0108057e+00  -4.9067818e+00  -2.2341572e+00   2.0509094e+00   1.3901938e+00   5.8485472e-01   4.2869009e+00   9.9155092e-01  -3.3360464e+00  -4.1152665e+00  -3.3841449e+00  -3.7592474e+00  -6.0053933e-01  -1.5405314e+00   7.9296708e-01  -1.0446445e+00  -2.9453578e-02  -1.3715005e-01  -9.3547619e-01  -1.5414585e+00  -2.1333834e+00   1.7163941e+00   3.3429011e+00   2.5899545e+00  -1.0817758e+00
  -4.7056846e+00  -4.0024699e+00  -1.4216196e+00  -2.0965018e+00   1.4941776e+00   1.0416249e+00   3.2073160e+00   2.7650443e+00   2.4612301e+00   3.5750833e-02  -3.8705763e+00  -4.2800240e+00  -6.8802949e-01  -2.0472106e+00   4.3963457e+00   1.6290281e+00  -5.7762524e-01   1.9033976e+00   3.7524551e+00  -3.6831717e+00   1.3789708e+00  -1.1056530e+00  -1.8665041e+00   1.1586886e+00   1.1490569e+00   1.4728852e+00   1.3453323e+00   3.0777236e+00   2.5450724e+00   3.1855765e+00   2.8638838e+00  -2.0046188e+00  -2.8735208e+00  -3.5130735e-02  -2.8062841e-01   2.9882992e+00   1.9769573e+00   4.0595260e+00   1.2061525e+00  -2.6668534e+00  -3.2513940e+00  -1.0191715e+00  -2.0083978e+00   4.3808249e-01  -1.0921759e+00   2.2894946e+00   5.0290439e-01   5.1505304e+00   1.5739237e+00  -4.9981164e+00  -4.9474215e+00  -2.2748870e+00   2.1035486e+00   1.4549866e+00   7.3697714e-01   4.3826433e+00   1.3408347e+00  -3.2688779e+00  -3.9851786e+00  -3.3168001e+00  -3.5805296e+00  -4.1077759e-01  -1.3113876e+00   9.9879590e-01  -7.4035045e-01   2.0827397e-01   2.3945180e-01  -7.7324995e-01  -1.2578714e+00  -2.2079441e+00   1.3384481e+00   3.1005932e+00   2.5999320e+00  -9.0356084e-01
  -4.7556837e+00  -4.0790609e+00  -1.5823868e+00  -2.2402313e+00   1.2990329e+00   9.5730606e-01   3.1508941e+00   2.8726465e+00   2.5742938e+00   3.3359775e-01  -3.8992766e+00  -4.2049163e+00  -6.9892934e-01  -1.8446847e+00   4.4866444e+00   1.9125711e+00  -8.0905178e-01   1.5671945e+00   3.6302830e+00  -3.8115280e+00   1.5808266e+00  -1.2968710e+00  -2.0020428e+00   8.2468948e-01   9.2460593e-01   1.1676733e+00   1.0721205e+00   2.8713178e+00   2.3377713e+00   3.0265686e+00   2.9238078e+00  -2.1025842e+00  -2.9376114e+00  -2.6777470e-01  -4.1813973e-01   2.8485951e+00   1.9654600e+00   3.9321098e+00   1.5765552e+00  -2.7260054e+00  -3.3118015e+00  -1.1258084e+00  -2.0477625e+00   3.5772416e-01  -1.1370896e+00   2.2469913e+00   6.2142071e-01   5.1493651e+00   1.8873305e+00  -4.9764322e+00  -4.9817384e+00  -2.3170446e+00   2.1566521e+00   1.5252299e+00   8.9126298e-01   4.4855620e+00   1.7071838e+00  -3.1960796e+00  -3.8502370e+00  -3.2434119e+00  -3.3931669e+00  -2.1364629e-01  -1.0666973e+00   1.2083457e+00  -4.2326859e-01   4.4992393e-01   6.2298116e-01  -5.9302196e-01  -9.6405497e-01  -2.3251756e+00   9.3658563e-01   2.8562686e+00   2.6099202e+00  -7.0609954e-01
  -4.8182665e+00  -4.1810995e+00  -1.7587972e+00  -2.3866955e+00   1.1106080e+00   8.8597135e-01   3.1028169e+00   2.9810296e+00   2.6893612e+00   6.3057254e-01  -3.9211079e+00  -4.1153933e+00  -6.9555678e-01  -1.6401395e+00   4.5813454e+00   2.1937822e+00  -1.0722990e+00   1.2352535e+00   3.5117143e+00  -3.9688951e+00   1.7801799e+00  -1.5092026e+00  -2.1455709e+00   4.8454795e-01   6.9316159e-01   8.6866925e-01   8.0562625e-01   2.6750273e+00   2.1310538e+00   2.8801102e+00   2.9815475e+00  -2.2293233e+00  -3.0311972e+00  -4.9924182e-01  -5.4593613e-01   2.7145976e+00   1.9588715e+00   3.8125376e+00   1.9386973e+00  -2.7923943e+00  -3.3645693e+00  -1.2272615e+00  -2.0723199e+00   2.8476034e-01  -1.1617650e+00   2.2087768e+00   7.4012343e-01   5.1468309e+00   2.1993140e+00  -4.9430662e+00  -5.0079986e+00  -2.3574225e+00   2.2068089e+00   1.5998715e+00   1.0392333e+00   4.5967788e+00   2.0771078e+00  -3.1169854e+00  -3.7125636e+00  -3.1634794e+00  -3.2028090e+00  -1.3283486e-02  -8.1494959e-01   1.4176964e+00  -1.0388746e-01   6.9142077e-01   1.0014274e+00  -3.9826598e-01  -6.6800322e-01  -2.4812602e+00   5.2295933e-01   2.6144701e+00   2.6186997e+00  -4.9235394e-01
  -4.8892012e+00  -4.3046155e+00  -1.9456452e+00  -2.5320139e+00   9.3338699e-01   8.2836027e-01   3.0647259e+00   3.0832570e+00   2.8062990e+00   9.1835595e-01  -3.9324639e+00  -4.0124936e+00  -6.7724877e-01  -1.4413915e+00   4.6803131e+00   2.4612484e+00  -1.3590967e+00   9.1630812e-01   3.3982572e+00  -4.1498299e+00   1.9727754e+00  -1.7362099e+00  -2.2926869e+00   1.4847286e-01   4.6225143e-01   5.8403141e-01   5.5244572e-01   2.4924717e+00   1.9277142e+00   2.7496438e+00   3.0319600e+00  -2.3815832e+00  -3.1502428e+00  -7.2322934e-01  -6.6051679e-01   2.5878897e+00   1.9545048e+00   3.7066810e+00   2.2798088e+00  -2.8635254e+00  -3.4077630e+00  -1.3205119e+00  -2.0826242e+00   2.2098822e-01  -1.1672227e+00   2.1759865e+00   8.5254974e-01   5.1450424e+00   2.4972095e+00  -4.8954806e+00  -5.0244112e+00  -2.3929205e+00   2.2503300e+00   1.6775975e+00   1.1728246e+00   4.7166214e+00   2.4375381e+00  -3.0310798e+00  -3.5744014e+00  -3.0766525e+00  -3.0153194e+00   1.8619121e-01  -5.6453990e-01   1.6229336e+00   2.0781107e-01   9.2881222e-01   1.3635007e+00  -1.9281452e-01  -3.7727719e-01  -2.6708469e+00   1.0988540e-01   2.3795223e+00   2.6251814e+00  -2.6582651e-01
  -4.9635716e+00  -4.4443994e+00  -2.1376233e+00  -2.6725597e+00   7.7113632e-01   7.8471045e-01   3.0374677e+00   3.1730246e+00   2.9244785e+00   1.1893414e+00  -3.9299739e+00  -3.8978801e+00  -6.4377852e-01  -1.2557894e+00   4.7828598e+00   2.7046099e+00  -1.6605309e+00   6.1856560e-01   3.2912457e+00  -4.3475714e+00   2.1546202e+00  -1.9711309e+00  -2.4390664e+00  -1.7383294e-01   2.3911027e-01   3.2115583e-01   3.1880132e-01   2.3264763e+00   1.7304823e+00   2.6376753e+00   3.0705576e+00  -2.5552120e+00  -3.2897391e+00  -9.3403025e-01  -7.5903197e-01   2.4695005e+00   1.9497344e+00   3.6192479e+00   2.5885794e+00  -2.9370313e+00  -3.4400475e+00  -1.4030331e+00  -2.0799511e+00   1.6769461e-01  -1.1551497e+00   2.1493473e+00   9.5269195e-01   5.1455088e+00   2.7694385e+00  -4.8313942e+00  -5.0291863e+00  -2.4206333e+00   2.2834473e+00   1.7568962e+00   1.2847776e+00   4.8444748e+00   2.7763333e+00  -2.9380260e+00  -3.4380365e+00  -2.9827504e+00  -2.8364949e+00   3.8080649e-01  -3.2343968e-01   1.8202341e+00   5.0274448e-01   1.1583176e+00   1.6990062e+00   1.9203702e-02  -9.8797520e-02  -2.8872867e+00  -2.9064031e-01   2.1554077e+00   2.6284740e+00  -3.0568322e-02
  -5.0360908e+00  -4.5942148e+00  -2.3294715e+00  -2.8050665e+00   6.2684297e-01   7.5472086e-01   3.0210782e+00   3.2449323e+00   3.0427154e+00   1.4368732e+00  -3.9106666e+00  -3.7737965e+00  -5.9532727e-01  -1.0899160e+00   4.8877192e+00   2.9149691e+00  -1.9673798e+00   3.4937670e-01   3.1918336e+00  -4.5543303e+00   2.3220747e+00  -2.2071048e+00  -2.5806021e+00  -4.7352220e-01   3.0396815e-02   8.6408880e-02   1.1027586e-01   2.1790262e+00   1.5419323e+00   2.5456997e+00   3.0937193e+00  -2.7452721e+00  -3.4438948e+00  -1.1266648e+00  -8.3938814e-01   2.3599552e+00   1.9421020e+00   3.5535298e+00   2.8555876e+00  -3.0106777e+00  -3.4606973e+00  -1.4728153e+00  -2.0662014e+00   1.2568938e-01  -1.1277744e+00   2.1292032e+00   1.0352524e+00   5.1490079e+00   3.0059505e+00  -4.7488994e+00  -5.0206012e+00  -2.4379353e+00   2.3025351e+00   1.8361231e+00   1.3689862e+00   4.9786893e+00   3.0827194e+00  -2.8376855e+00  -3.3057124e+00  -2.8817700e+00  -2.6717853e+00   5.6685268e-01  -9.8895911e-02   2.0059401e+00   7.7306544e-01   1.3763625e+00   1.9991483e+00   2.3343157e-01   1.6132056e-01  -3.1229061e+00  -6.6739822e-01   1.9456495e+00   2.6279176e+00   2.0884835e-01
  -5.1014221e+00  -4.7470687e+00  -2.5161117e+00  -2.9267066e+00   5.0269894e-01   7.3753689e-01   3.0148124e+00   3.2946913e+00   3.1592414e+00   1.6554269e+00  -3.8721250e+00  -3.6429766e+00  -5.3245457e-01  -9.4934489e-01   4.9930508e+00   3.0852181e+00  -2.2704435e+00   1.1494429e-01   3.1009752e+00  -4.7616246e+00   2.4719247e+00  -2.4373851e+00  -2.7135194e+00  -7.4289973e-01  -1.5804893e-01  -1.1508592e-01  -6.8434911e-02   2.0512645e+00   1.3643863e+00   2.4741721e+00   3.0988328e+00  -2.9461790e+00  -3.6063493e+00  -1.2969685e+00  -9.0031393e-01   2.2593557e+00   1.9294065e+00   3.5112340e+00   3.0736060e+00  -3.0823524e+00  -3.4695650e+00  -1.5283605e+00  -2.0437680e+00   9.5366878e-02  -1.0877219e+00   2.1155619e+00   1.0958607e+00   5.1555120e+00   3.1985797e+00  -4.6465719e+00  -4.9970892e+00  -2.4425538e+00   2.3043377e+00   1.9135673e+00   1.4207811e+00   5.1165516e+00   3.3476541e+00  -2.7301248e+00  -3.1795366e+00  -2.7738841e+00  -2.5260337e+00   7.4097697e-01   1.0282509e-01   2.1766231e+00   1.0124225e+00   1.5796040e+00   2.2567541e+00   4.4535677e-01   3.9788715e-01  -3.3693097e+00  -1.0103512e+00   1.7532057e+00   2.6230838e+00   4.4739644e-01
  -5.1544674e+00  -4.8955229e+00  -2.6927653e+00  -3.0351356e+00   4.0012405e-01   7.3175988e-01   3.0172302e+00   3.3192634e+00   3.2717177e+00   1.8407268e+00  -3.8126138e+00  -3.5085142e+00  -4.5607975e-01  -8.3845791e-01   5.0964739e+00   3.2102682e+00  -2.5608540e+00  -7.9917988e-02   3.0193860e+00  -4.9606455e+00   2.6014311e+00  -2.6555295e+00  -2.8344641e+00  -9.7565421e-01  -3.2139894e-01  -2.7959916e-01  -2.1373735e-01   1.9435293e+00   1.1998199e+00   2.4225256e+00   3.0843603e+00  -3.1518522e+00  -3.7703956e+00  -1.4416371e+00  -9.4138613e-01   2.1674902e+00   1.9097756e+00   3.4924099e+00   3.2377765e+00  -3.1500462e+00  -3.4670091e+00  -1.5686504e+00  -2.0153776e+00   7.6784344e-02  -1.0378583e+00   2.1081616e+00   1.1312412e+00   5.1641619e+00   3.3412976e+00  -4.5235594e+00  -4.9573210e+00  -2.4326351e+00   2.2861883e+00   1.9875116e+00   1.4371335e+00   5.2543251e+00   3.5640923e+00  -2.6156037e+00  -3.0613845e+00  -2.6594251e+00  -2.4032462e+00   9.0025851e-01   2.7663776e-01   2.3291380e+00   1.2161388e+00   1.7649481e+00   2.4664108e+00   6.5039036e-01   6.0671017e-01  -3.6176908e+00  -1.3109850e+00   1.5803809e+00   2.6137411e+00   6.7969939e-01
  -5.1906077e+00  -5.0320298e+00  -2.8550443e+00  -3.1285145e+00   3.1981998e-01   7.3548257e-01   3.0263217e+00   3.3169237e+00   3.3772865e+00   1.9897975e+00  -3.7311732e+00  -3.3737037e+00  -3.6747641e-01  -7.6033277e-01   5.1951335e+00   3.2871709e+00  -2.8303558e+00  -2.3196625e-01   2.9474915e+00  -5.1426308e+00   2.7083602e+00  -2.8555619e+00  -2.9405660e+00  -1.1670186e+00  -4.5597596e-01  -4.0488107e-01  -3.2331146e-01   1.8554255e+00   1.0497746e+00   2.3892339e+00   3.0498283e+00  -3.3558785e+00  -3.9292056e+00  -1.5582284e+00  -9.6301515e-01   2.0839549e+00   1.8817164e+00   3.4954725e+00   3.3456500e+00  -3.2118260e+00  -3.4537963e+00  -1.5930958e+00  -1.9839138e+00   6.9749408e-02  -9.8113365e-01   2.1065438e+00   1.1393226e+00   5.1733029e+00   3.4303539e+00  -4.3796360e+00  -4.9002892e+00  -2.4067900e+00   2.2462037e+00   2.0562890e+00   1.4167624e+00   5.3873609e+00   3.7271455e+00  -2.4945518e+00  -2.9528043e+00  -2.5388576e+00  -2.3064043e+00   1.0422663e+00   4.1877394e-01   2.4606727e+00   1.3813038e+00   1.9295682e+00   2.6245235e+00   8.4395366e-01   7.8462701e-01  -3.8591439e+00  -1.5625702e+00   1.4287565e+00   2.5997952e+00   9.0017157e-01
  -5.2058818e+00  -5.1492726e+00  -2.9990215e+00  -3.2055103e+00   2.6184604e-01   7.4634889e-01   3.0396655e+00   3.2872460e+00   3.4726608e+00   2.1009536e+00  -3.6276671e+00  -3.2418639e+00  -2.6827922e-01  -7.1669951e-01   5.2857936e+00   3.3151260e+00  -3.0715477e+00  -3.3963927e-01   2.8853679e+00  -5.2992317e+00   2.7909959e+00  -3.0321025e+00  -3.0294797e+00  -1.3138569e+00  -5.5933633e-01  -4.9018231e-01  -3.9622867e-01   1.7859191e+00   9.1528216e-01   2.3719123e+00   2.9957455e+00  -3.5516822e+00  -4.0760571e+00  -1.6451315e+00  -9.6639290e-01   2.0082818e+00   1.8441412e+00   3.5173178e+00   3.3970964e+00  -3.2658088e+00  -3.4309821e+00  -1.6014755e+00  -1.9522390e+00   7.3904844e-02  -9.2043796e-01   2.1101265e+00   1.1192798e+00   5.1805747e+00   3.4643016e+00  -4.2152168e+00  -4.8253819e+00  -2.3641288e+00   2.1834395e+00   2.1183284e+00   1.3601411e+00   5.5102857e+00   3.8341287e+00  -2.3675310e+00  -2.8549320e+00  -2.4127411e+00  -2.2373297e+00   1.1651001e+00   5.2685401e-01   2.5687969e+00   1.5067769e+00   2.0709260e+00   2.7292893e+00   1.0215743e+00   9.2949590e-01  -4.0849602e+00  -1.7603387e+00   1.2991450e+00   2.5812076e+00   1.1031886e+00
  -5.1970936e+00  -5.2404896e+00  -3.1212731e+00  -3.2652799e+00   2.2570588e-01   7.6163586e-01   3.0546080e+00   3.2310170e+00   3.5542535e+00   2.1737358e+00  -3.5027815e+00  -3.1161581e+00  -1.6049276e-01  -7.0796213e-01   5.3649677e+00   3.2953803e+00  -3.2780784e+00  -4.0309972e-01   2.8326801e+00  -5.4228545e+00   2.8481363e+00  -3.1804639e+00  -3.0994051e+00  -1.4146797e+00  -6.3029776e-01  -5.3621254e-01  -4.3300859e-01   1.7334513e+00   7.9680719e-01   2.3674537e+00   2.9234592e+00  -3.7326954e+00  -4.2045465e+00  -1.7015063e+00  -9.5340679e-01   1.9400570e+00   1.7963698e+00   3.5535256e+00   3.3940991e+00  -3.3101343e+00  -3.3997849e+00  -1.5938689e+00  -1.9230197e+00   8.8802005e-02  -8.5847459e-01   2.1182727e+00   1.0715113e+00   5.1830463e+00   3.4439086e+00  -4.0313331e+00  -4.7324339e+00  -2.3042670e+00   2.0979904e+00   2.1721968e+00   1.2694041e+00   5.6172413e+00   3.8845071e+00  -2.2351895e+00  -2.7684184e+00  -2.2816852e+00  -2.1966024e+00   1.2674188e+00   5.9989371e-01   2.6515097e+00   1.5931102e+00   2.1868035e+00   2.7806057e+00   1.1789958e+00   1.0401572e+00  -4.2869025e+00  -1.9015734e+00   1.1915700e+00   2.5579063e+00   1.2832793e+00
  -5.1618544e+00  -5.2997681e+00  -3.2189034e+00  -3.3074385e+00   2.1043724e-01   7.7835358e-01   3.0684480e+00   3.1500844e+00   3.6183347e+00   2.2087990e+00  -3.3579753e+00  -2.9994231e+00  -4.6489777e-02  -7.3327642e-01   5.4290651e+00   3.2310242e+00  -3.4447950e+00  -4.2420342e-01   2.7886271e+00  -5.5069643e+00   2.8790797e+00  -3.2967175e+00  -3.1490913e+00  -1.4695949e+00  -6.6891533e-01  -5.4504376e-01  -4.3561047e-01   1.6960587e+00   6.9421113e-01   2.3721928e+00   2.8349628e+00  -3.8925341e+00  -4.3087870e+00  -1.7272099e+00  -9.2652493e-01   1.8790201e+00   1.7381081e+00   3.5986306e+00   3.3404516e+00  -3.3429435e+00  -3.3614615e+00  -1.5705950e+00  -1.8985752e+00   1.1395449e-01  -7.9766112e-01   2.1303462e+00   9.9755037e-01   5.1774029e+00   3.3719668e+00  -3.8295723e+00  -4.6217476e+00  -2.2273136e+00   1.9910273e+00   2.2166339e+00   1.1481618e+00   5.7021908e+00   3.8797416e+00  -2.0982128e+00  -2.6933726e+00  -2.1463073e+00  -2.1835423e+00   1.3484546e+00   6.3825196e-01   2.7072906e+00   1.6423976e+00   2.2753443e+00   2.7799181e+00   1.3122963e+00   1.1163692e+00  -4.4574500e+00  -1.9856109e+00   1.1052727e+00   2.5296957e+00   1.4353291e+00
  -5.0985713e+00  -5.3222909e+00  -3.2895527e+00  -3.3320222e+00   2.1469688e-01   7.9336023e-01   3.0786171e+00   3.0471563e+00   3.6612153e+00   2.2077696e+00  -3.1953843e+00  -2.8940177e+00   7.1013922e-02  -7.9066832e-01   5.4745646e+00   3.1267059e+00  -3.5678389e+00  -4.0639729e-01   2.7519026e+00  -5.5463343e+00   2.8836014e+00  -3.3777342e+00  -3.1778221e+00  -1.4802011e+00  -6.7641092e-01  -5.1996494e-01  -4.0735821e-01   1.6714978e+00   6.0674208e-01   2.3820877e+00   2.7326718e+00  -4.0251717e+00  -4.3835811e+00  -1.7227156e+00  -8.8865960e-01   1.8251368e+00   1.6694073e+00   3.6464493e+00   3.2413833e+00  -3.3623674e+00  -3.3171928e+00  -1.5321592e+00  -1.8807490e+00   1.4886951e-01  -7.4005962e-01   2.1457513e+00   8.9992260e-01   5.1601539e+00   3.2530143e+00  -3.6119923e+00  -4.4940848e+00  -2.1338339e+00   1.8647666e+00   2.2505839e+00   1.0012427e+00   5.7592502e+00   3.8230581e+00  -1.9572757e+00  -2.6293313e+00  -2.0071912e+00  -2.1962423e+00   1.4080184e+00   6.4352893e-01   2.7351532e+00   1.6580656e+00   2.3351088e+00   2.7300277e+00   1.4180193e+00   1.1587250e+00  -4.5900121e+00  -2.0137658e+00   1.0387509e+00   2.4961786e+00   1.5547865e+00
  -5.0063939e+00  -5.3045220e+00  -3.3314011e+00  -3.3394356e+00   2.3683597e-01   8.0348737e-01   3.0828395e+00   2.9255643e+00   3.6794400e+00   2.1730774e+00  -3.0176892e+00  -2.8016982e+00   1.8901898e-01  -8.7717836e-01   5.4981957e+00   2.9882817e+00  -3.6446936e+00  -3.5455014e-01   2.7206795e+00  -5.5372372e+00   2.8619235e+00  -3.4212057e+00  -3.1853902e+00  -1.4494356e+00  -6.5506010e-01  -4.6529679e-01  -3.5279982e-01   1.6573613e+00   5.3305305e-01   2.3929160e+00   2.6191864e+00  -4.1251159e+00  -4.4245691e+00  -1.6890384e+00  -8.4301399e-01   1.7786372e+00   1.5906071e+00   3.6904373e+00   3.1031394e+00  -3.3665349e+00  -3.2679920e+00  -1.4792176e+00  -1.8708131e+00   1.9305469e-01  -6.8733595e-01   2.1639536e+00   7.8195871e-01   5.1278587e+00   3.0929907e+00  -3.3810224e+00  -4.3506207e+00  -2.0247965e+00   1.7223716e+00   2.2732206e+00   8.3438040e-01   5.7830377e+00   3.7191486e+00  -1.8130046e+00  -2.5752544e+00  -1.8648584e+00  -2.2316656e+00   1.4464890e+00   6.1842276e-01   2.7346950e+00   1.6446159e+00   2.3651357e+00   2.6348677e+00   1.4933050e+00   1.1685591e+00  -4.6791067e+00  -1.9891816e+00   9.8982502e-01   2.4566975e+00   1.6378594e+00
  -4.8851289e+00  -5.2443222e+00  -3.3431703e+00  -3.3303999e+00   2.7496442e-01   8.0567404e-01   3.0792614e+00   2.7890109e+00   3.6699821e+00   2.1077770e+00  -2.8279554e+00  -2.7235245e+00   3.0434116e-01  -9.8901579e-01   5.4971186e+00   2.8224307e+00  -3.6741844e+00  -2.7472166e-01   2.6926261e+00  -5.4775614e+00   2.8146809e+00  -3.4256533e+00  -3.1720592e+00  -1.3813847e+00  -6.0804341e-01  -3.8617460e-01  -2.7750698e-01   1.6511866e+00   4.7125106e-01   2.4004725e+00   2.4970623e+00  -4.1875819e+00  -4.4283475e+00  -1.6276704e+00  -7.9291967e-01   1.7400160e+00   1.5022734e+00   3.7240587e+00   2.9325458e+00  -3.3536061e+00  -3.2146367e+00  -1.4125581e+00  -1.8694078e+00   2.4600061e-01  -6.4074627e-01   2.1844841e+00   6.4757987e-01   5.0773517e+00   2.8988489e+00  -3.1393565e+00  -4.1928734e+00  -1.9015123e+00   1.5677963e+00   2.2839674e+00   6.5387114e-01   5.7690121e+00   3.5738379e+00  -1.6659520e+00  -2.5295509e+00  -1.7197517e+00  -2.2857841e+00   1.4647903e+00   5.6655630e-01   2.7061363e+00   1.6073416e+00   2.3650080e+00   2.4992682e+00   1.5360192e+00   1.1478459e+00  -4.7205051e+00  -1.9166193e+00   9.5573672e-01   2.4103047e+00   1.6816970e+00
  -4.7351393e+00  -5.1409906e+00  -3.3241316e+00  -3.3058938e+00   3.2700324e-01   7.9710395e-01   3.0665418e+00   2.6413196e+00   3.6304215e+00   2.0153671e+00  -2.6294559e+00  -2.6598028e+00   4.1374672e-01  -1.1217154e+00   5.4690882e+00   2.6362556e+00  -3.6564359e+00  -1.7387852e-01   2.6649581e+00  -5.3668579e+00   2.7428812e+00  -3.3904275e+00  -3.1385161e+00  -1.2810688e+00  -5.3926771e-01  -2.8830897e-01  -1.8782182e-01   1.6505493e+00   4.1897658e-01   2.4007639e+00   2.3686074e+00  -4.2086591e+00  -4.3925570e+00  -1.5405328e+00  -7.4167251e-01   1.7099930e+00   1.4051346e+00   3.7411443e+00   2.7365853e+00  -3.3218356e+00  -3.1576330e+00  -1.3331001e+00  -1.8765146e+00   3.0714381e-01  -6.0114586e-01   2.2069217e+00   5.0107062e-01   5.0059472e+00   2.6781512e+00  -2.8898495e+00  -4.0225977e+00  -1.7655662e+00   1.4055830e+00   2.2825063e+00   4.6622336e-01   5.7137715e+00   3.3937217e+00  -1.5165896e+00  -2.4901363e+00  -1.5722383e+00  -2.3537673e+00   1.4643472e+00   4.9228180e-01   2.6503431e+00   1.5520261e+00   2.3349076e+00   2.3287183e+00   1.5448638e+00   1.0990947e+00  -4.7113422e+00  -1.8021933e+00   9.3327344e-01   2.3557643e+00   1.6845409e+00
  -4.5572399e+00  -4.9952301e+00  -3.2741188e+00  -3.2670907e+00   3.9072732e-01   7.7534494e-01   3.0438973e+00   2.4862071e+00   3.5590967e+00   1.8996136e+00  -2.4254886e+00  -2.6100587e+00   5.1411596e-01  -1.2702926e+00   5.4125897e+00   2.4368993e+00  -3.5927876e+00  -5.9567087e-02   2.6345311e+00  -5.2063059e+00   2.6478609e+00  -3.3156990e+00  -3.0858139e+00  -1.1542058e+00  -4.5316371e-01  -1.7773166e-01  -9.0560735e-02   1.6531419e+00   3.7351469e-01   2.3901869e+00   2.2357200e+00  -4.1854595e+00  -4.3159384e+00  -1.4299387e+00  -6.9237181e-01   1.6894350e+00   1.3000281e+00   3.7362181e+00   2.5220143e+00  -3.2696685e+00  -3.0972053e+00  -1.2419083e+00  -1.8914644e+00   3.7581435e-01  -5.6901440e-01   2.2308611e+00   3.4685699e-01   4.9116088e+00   2.4386717e+00  -2.6354150e+00  -3.8416778e+00  -1.6187593e+00   1.2406231e+00   2.2687739e+00   2.7782312e-01   5.6152884e+00   3.1858064e+00  -1.3653200e+00  -2.4545189e+00  -1.4226288e+00  -2.4301976e+00   1.4470214e+00   4.0047315e-01   2.5688220e+00   1.4846462e+00   2.2756592e+00   2.1291386e+00   1.5194613e+00   1.0252453e+00  -4.6501850e+00  -1.6530649e+00   9.1891805e-01   2.2915910e+00   1.6458424e+00
  -4.3525986e+00  -4.8090395e+00  -3.1935438e+00  -3.2152947e+00   4.6379902e-01   7.3848292e-01   3.0110975e+00   2.3270904e+00   3.4552141e+00   1.7643826e+00  -2.2191986e+00  -2.5730447e+00   6.0261836e-01  -1.4294001e+00   5.3269268e+00   2.2311958e+00  -3.4856750e+00   6.0442620e-02   2.5979692e+00  -4.9986123e+00   2.5312377e+00  -3.2024411e+00  -3.0153056e+00  -1.0069640e+00  -3.5446743e-01  -6.0537792e-02   7.3110700e-03   1.6568323e+00   3.3193293e-01   2.3656875e+00   2.0997840e+00  -4.1162404e+00  -4.1983513e+00  -1.2985646e+00  -6.4777026e-01   1.6792437e+00   1.1878596e+00   3.7047750e+00   2.2950364e+00  -3.1958574e+00  -3.0333132e+00  -1.1402173e+00  -1.9129745e+00   4.5117536e-01  -5.4448996e-01   2.2558628e+00   1.8930235e-01   4.7930704e+00   2.1880268e+00  -2.3789324e+00  -3.6520046e+00  -1.4630586e+00   1.0779043e+00   2.2429403e+00   9.4630026e-02   5.4730555e+00   2.9571634e+00  -1.2125061e+00  -2.4199115e+00  -1.2712137e+00  -2.5093092e+00   1.4150228e+00   2.9631188e-01   2.4636847e+00   1.4110874e+00   2.1887447e+00   1.9066729e+00   1.4603983e+00   9.2956009e-01  -4.5370630e+00  -1.4771062e+00   9.0901651e-01   2.2161211e+00   1.5663346e+00
  -4.1226496e+00  -4.5855502e+00  -3.0834082e+00  -3.1518706e+00   5.4379764e-01   6.8524673e-01   2.9684182e+00   2.1669418e+00   3.3189086e+00   1.6134882e+00  -2.0134174e+00  -2.5467795e+00   6.7688098e-01  -1.5934906e+00   5.2122561e+00   2.0253707e+00  -3.3384746e+00   1.7852750e-01   2.5518287e+00  -4.7478465e+00   2.3948570e+00  -3.0523988e+00  -2.9285699e+00  -8.4570769e-01  -2.4799289e-01   5.7367344e-02   9.9020649e-02   1.6597061e+00   2.9124173e-01   2.3248864e+00   1.9616240e+00  -4.0004853e+00  -4.0407556e+00  -1.1494209e+00  -6.1014030e-01   1.6802150e+00   1.0695826e+00   3.6434921e+00   2.0610543e+00  -3.0995930e+00  -2.9656848e+00  -1.0294564e+00  -1.9392105e+00   5.3216114e-01  -5.2740631e-01   2.2813963e+00   3.2532354e-02   4.6499001e+00   1.9333533e+00  -2.1231588e+00  -3.4553694e+00  -1.3005623e+00   9.2225900e-01   2.2053693e+00  -7.8080277e-02   5.2881333e+00   2.7146083e+00  -1.0585165e+00  -2.3833607e+00  -1.1183137e+00  -2.5852360e+00   1.3707989e+00   1.8507340e-01   2.3375717e+00   1.3368839e+00   2.0762833e+00   1.6675003e+00   1.3692220e+00   8.1551781e-01  -4.3734464e+00  -1.2825433e+00   8.9995613e-01   2.1276149e+00   1.4480478e+00
  -3.8690294e+00  -4.3288158e+00  -2.9453009e+00  -3.0781740e+00   6.2824406e-01   6.1511446e-01   2.9165474e+00   2.0081979e+00   3.1512476e+00   1.4505571e+00  -1.8105298e+00  -2.5286197e+00   7.3512615e-01  -1.7569883e+00   5.0695645e+00   1.8248038e+00  -3.1553224e+00   2.8757791e-01   2.4927856e+00  -4.4592227e+00   2.2407371e+00  -2.8680383e+00  -2.8273271e+00  -6.7674302e-01  -1.3840531e-01   1.7050640e-01   1.7832662e-01   1.6600894e+00   2.4857008e-01   2.2661704e+00   1.8215271e+00  -3.8389372e+00  -3.8451494e+00  -9.8581205e-01  -5.8116268e-01   1.6928804e+00   9.4619478e-01   3.5503672e+00   1.8245033e+00  -2.9806253e+00  -2.8938605e+00  -9.1127013e-01  -1.9678704e+00   6.1742271e-01  -5.1733004e-01   2.3067740e+00  -1.1970435e-01   4.4824992e+00   1.6810436e+00  -1.8706493e+00  -3.2533726e+00  -1.1334753e+00   7.7812542e-01   2.1565615e+00  -2.3591934e-01   5.0630900e+00   2.4644262e+00  -9.0377925e-01  -2.3418864e+00  -9.6433555e-01  -2.6522573e+00   1.3169042e+00   7.1920169e-02   2.1935431e+00   1.2669905e+00   1.9409780e+00   1.4176729e+00   1.2483827e+00   6.8670691e-01  -4.1621722e+00  -1.0775939e+00   8.8834609e-01   2.0243839e+00   1.2942687e+00
  -3.5935334e+00  -4.0435776e+00  -2.7813746e+00  -2.9954771e+00   7.1462403e-01   5.2839433e-01   2.8564643e+00   1.8527237e+00   2.9541806e+00   1.2789147e+00  -1.6123799e+00  -2.5153650e+00   7.7626382e-01  -1.9144685e+00   4.9005820e+00   1.6338566e+00  -2.9409086e+00   3.8134225e-01   2.4178423e+00  -4.1388429e+00   2.0710124e+00  -2.6524757e+00  -2.7133516e+00  -5.0606962e-01  -3.0004201e-02   2.7404280e-01   2.3984013e-01   1.6565566e+00   2.0134695e-01   2.1887430e+00   1.6793232e+00  -3.6335725e+00  -3.6144666e+00  -8.1128062e-01  -5.6184222e-01   1.7173430e+00   8.1875394e-01   3.4247767e+00   1.5887759e+00  -2.8393580e+00  -2.8172394e+00  -7.8752424e-01  -1.9962856e+00   7.0528756e-01  -5.1359381e-01   2.3310872e+00  -2.6413609e-01   4.2920462e+00   1.4365483e+00  -1.6236868e+00  -3.0473615e+00  -9.6409251e-01   6.4933930e-01   2.0970839e+00  -3.7553062e-01   4.8018299e+00   2.2121431e+00  -7.4883868e-01  -2.2926253e+00  -8.0982889e-01  -2.7050332e+00   1.2558576e+00  -3.8293732e-02   2.0349313e+00   1.2055939e+00   1.7860171e+00   1.1629777e+00   1.1011237e+00   5.4672037e-01  -3.9073199e+00  -8.7011172e-01   8.7119137e-01   1.9049331e+00   1.1094361e+00
  -3.2980946e+00  -3.7350234e+00  -2.5942951e+00  -2.9048990e+00   8.0040963e-01   4.2627253e-01   2.7892948e+00   1.7018309e+00   2.7304374e+00   1.1014954e+00  -1.4202240e+00  -2.5033983e+00   7.9992111e-01  -2.0608393e+00   4.7076393e+00   1.4557692e+00  -2.7002596e+00   4.5473017e-01   2.3245386e+00  -3.7934212e+00   1.8878797e+00  -2.4093825e+00  -2.5883800e+00  -3.3914860e-01   7.3472662e-02   3.6395885e-01   2.7930953e-01   1.6479254e+00   1.4747804e-01   2.0926343e+00   1.5345190e+00  -3.3875221e+00  -3.3524379e+00  -6.2952976e-01  -5.5245595e-01   1.7531201e+00   6.8840666e-01   3.2674557e+00   1.3562325e+00  -2.6769031e+00  -2.7351240e+00  -6.6029458e-01  -2.0215350e+00   7.9374058e-01  -5.1532571e-01   2.3531495e+00  -3.9802973e-01   4.0803825e+00   1.2042488e+00  -1.3842218e+00  -2.8383988e+00  -7.9478227e-01   5.3896291e-01   2.0274945e+00  -4.9467258e-01   4.5093313e+00   1.9623606e+00  -5.9440546e-01  -2.2329699e+00  -6.5553443e-01  -2.7388147e+00   1.1899970e+00  -1.4120226e-01   1.8651776e+00   1.1559623e+00   1.6149431e+00   9.0882011e-01   9.3132313e-01   3.9905317e-01  -3.6140317e+00  -6.6725437e-01   8.4605022e-01   1.7681113e+00   8.9897354e-01
  -2.9847793e+00  -3.4085522e+00  -2.3871646e+00  -2.8073425e+00   8.8308000e-01   3.1082016e-01   2.7161596e+00   1.5563418e+00   2.4833846e+00   9.2078274e-01  -1.2347371e+00  -2.4888553e+00   8.0641174e-01  -2.1915157e+00   4.4934864e+00   1.2926210e+00  -2.4385178e+00   5.0405704e-01   2.2111557e+00  -3.4299998e+00   1.6935494e+00  -2.1428680e+00  -2.4540253e+00  -1.8069620e-01   1.6901337e-01   4.3719002e-01   2.9385232e-01   1.6332412e+00   8.5506568e-02   1.9786730e+00   1.3864720e+00  -3.1049368e+00  -3.0634227e+00  -4.4432805e-01  -5.5253673e-01   1.7990086e+00   5.5642509e-01   3.0804033e+00   1.1282900e+00  -2.4950828e+00  -2.6467600e+00  -5.3183687e-01  -2.0405671e+00   8.8043057e-01  -5.2147461e-01   2.3714540e+00  -5.1921583e-01   3.8498573e+00   9.8739802e-01  -1.1538261e+00  -2.6272631e+00  -6.2796409e-01   4.4916105e-01   1.9482694e+00  -5.9224344e-01   4.1913114e+00   1.7186544e+00  -4.4139445e-01  -2.1606955e+00  -5.0241805e-01  -2.7496285e+00   1.1213410e+00  -2.3308576e-01   1.6876485e+00   1.1203430e+00   1.4314940e+00   6.6012775e-01   7.4329781e-01   2.4700808e-01  -3.2882917e+00  -4.7519017e-01   8.1116616e-01   1.6132596e+00   6.6906928e-01
  -2.6558033e+00  -3.0695558e+00  -2.1634189e+00  -2.7034465e+00   9.6014230e-01   1.8495773e-01   2.6380290e+00   1.4166923e+00   2.2168535e+00   7.3878173e-01  -1.0560723e+00  -2.4678179e+00   7.9664795e-01  -2.3025757e+00   4.2610840e+00   1.1453526e+00  -2.1607324e+00   5.2721457e-01   2.0769018e+00  -3.0556820e+00   1.4902060e+00  -1.8573504e+00  -2.3117031e+00  -3.4514850e-02   2.5445394e-01   4.9170898e-01   2.8212045e-01   1.6117572e+00   1.4747554e-02   1.8484243e+00   1.2345891e+00  -2.7908111e+00  -2.7522217e+00  -2.5939860e-01  -5.6089504e-01   1.8529911e+00   4.2424579e-01   2.8667296e+00   9.0557532e-01  -2.2963799e+00  -2.5513750e+00  -4.0453763e-01  -2.0503281e+00   9.6270387e-01  -5.3083237e-01   2.3841528e+00  -6.2608166e-01   3.6031496e+00   7.8812848e-01  -9.3365951e-01  -2.4144786e+00  -4.6607535e-01   3.8112967e-01   1.8597426e+00  -6.6824885e-01   3.8538381e+00   1.4835422e+00  -2.9094251e-01  -2.0740713e+00  -3.5168286e-01  -2.7344209e+00   1.0514709e+00  -3.1100293e-01   1.5054615e+00   1.0999076e+00   1.2394265e+00   4.2127089e-01   5.4158394e-01   9.3612114e-02  -2.9366773e+00  -2.9886039e-01   7.6556770e-01   1.4403466e+00   4.2641274e-01
  -2.3135578e+00  -2.7232315e+00  -1.9267126e+00  -2.5935580e+00   1.0291546e+00   5.2374554e-02   2.5555978e+00   1.2830596e+00   1.9349566e+00   5.5702437e-01  -8.8396822e-01  -2.4365222e+00   7.7200921e-01  -2.3908917e+00   4.0133851e+00   1.0138432e+00  -1.8716762e+00   5.2375598e-01   1.9220661e+00  -2.6773889e+00   1.2799800e+00  -1.5574183e+00  -2.1625807e+00   9.6626413e-02   3.2854880e-01   5.2655537e-01   2.4438704e-01   1.5829139e+00  -6.4614716e-02   1.7041027e+00   1.0785327e+00  -2.4507801e+00  -2.4238903e+00  -7.8305098e-02  -5.7567959e-01   1.9121920e+00   2.9350556e-01   2.6304501e+00   6.8813015e-01  -2.0838415e+00  -2.4482181e+00  -2.8085213e-01  -2.0478892e+00   1.0376673e+00  -5.4205553e-01   2.3890653e+00  -7.1753685e-01   3.3430753e+00   6.0751666e-01  -7.2445588e-01  -2.2003698e+00  -3.1152599e-01   3.3507664e-01   1.7620671e+00  -7.2371941e-01   3.5029440e+00   1.2585203e+00  -1.4440267e-01  -1.9719507e+00  -2.0475726e-01  -2.6911628e+00   9.8144079e-01  -3.7289088e-01   1.3213249e+00   1.0947457e+00   1.0423384e+00   1.9599886e-01   3.3071108e-01  -5.8452296e-02  -2.5660936e+00  -1.4181273e-01   7.0912941e-01   1.2500837e+00   1.7790515e-01
  -1.9606479e+00  -2.3744224e+00  -1.6807979e+00  -2.4777406e+00   1.0877541e+00  -8.2592908e-02   2.4691936e+00   1.1555045e+00   1.6419034e+00   3.7661057e-01  -7.1789367e-01  -2.3915661e+00   7.3418491e-01  -2.4542287e+00   3.7531325e+00   8.9703672e-01  -1.5757040e+00   4.9489020e-01   1.7481299e+00  -2.3016592e+00   1.0649334e+00  -1.2477015e+00  -2.0075560e+00   2.1105283e-01   3.9098435e-01   5.4181152e-01   1.8254869e-01   1.5463229e+00  -1.5147395e-01   1.5484670e+00   9.1841512e-01  -2.0909050e+00  -2.0835555e+00   9.5657688e-02  -5.9447569e-01   1.9729015e+00   1.6606747e-01   2.3762547e+00   4.7564386e-01  -1.8609506e+00  -2.3366023e+00  -1.6323275e-01  -2.0305706e+00   1.1022788e+00  -5.5368645e-01   2.3837189e+00  -7.9295702e-01   3.0724058e+00   4.4570046e-01  -5.2653188e-01  -1.9851325e+00  -1.6664156e-01   3.1025999e-01   1.6552038e+00  -7.6058252e-01   3.1442525e+00   1.0441656e+00  -3.3130089e-03  -1.8538380e+00  -6.3257638e-02  -2.6189101e+00   9.1172593e-01  -4.1762716e-01   1.1374111e+00   1.1039114e+00   8.4350204e-01  -1.2610022e-02   1.1498850e-01  -2.0689506e-01  -2.1835166e+00  -6.1176458e-03   6.4259141e-01   1.0440108e+00  -6.9633547e-02
  -1.5999359e+00  -2.0274967e+00  -1.4294135e+00  -2.3558096e+00   1.1336938e+00  -2.1511849e-01   2.3787292e+00   1.0341133e+00   1.3418385e+00   1.9827990e-01  -5.5721625e-01  -2.3301028e+00   6.8500523e-01  -2.4913069e+00   3.4826895e+00   7.9311029e-01  -1.2766626e+00   4.4338415e-01   1.5578226e+00  -1.9344949e+00   8.4706001e-01  -9.3275746e-01  -1.8472723e+00   3.0817924e-01   4.4233308e-01   5.3852717e-01   1.0004045e-01   1.5017593e+00  -2.4380000e-01   1.3847054e+00   7.5496630e-01  -1.7174629e+00  -1.7362635e+00   2.5955717e-01  -6.1443706e-01   2.0306717e+00   4.4034168e-02   2.1092635e+00   2.6769830e-01  -1.6314786e+00  -2.2159571e+00  -5.4053858e-02  -1.9960572e+00   1.1534608e+00  -5.6417557e-01   2.3654266e+00  -8.5210987e-01   2.7937089e+00   3.0203564e-01  -3.3982380e-01  -1.7689176e+00  -3.3599504e-02   3.0506806e-01   1.5389350e+00  -7.8149684e-01   2.7826663e+00   8.4029381e-01   1.3065700e-01  -1.7199269e+00   7.1072265e-02  -2.5178193e+00   8.4221588e-01  -4.4504734e-01   9.5527248e-01   1.1255201e+00   6.4572607e-01  -2.0218130e-01  -1.0167952e-01  -3.4984298e-01  -1.7957597e+00   1.0762481e-01   5.6753389e-01   8.2454256e-01  -3.0974313e-01
  -1.2345840e+00  -1.6862675e+00  -1.1761918e+00  -2.2274071e+00   1.1648926e+00  -3.4007107e-01   2.2837066e+00   9.1912658e-01   1.0387077e+00   2.2509053e-02  -4.0137660e-01  -2.2500039e+00   6.2627686e-01  -2.5018283e+00   3.2039157e+00   6.9967712e-01  -9.7785949e-01   3.7337796e-01   1.3551158e+00  -1.5812577e+00   6.2829984e-01  -6.1698406e-01  -1.6821695e+00   3.8843782e-01   4.8395051e-01   5.1859970e-01   1.6662922e-03   1.4491644e+00  -3.3869218e-01   1.2163187e+00   5.8965606e-01  -1.3367592e+00  -1.3868530e+00   4.1089270e-01  -6.3244604e-01   2.0804886e+00  -7.0256815e-02   1.8347898e+00   6.4001754e-02  -1.3993307e+00  -2.0858868e+00   4.4461980e-02  -1.9425009e+00   1.1882354e+00  -5.7190501e-01   2.3314015e+00  -8.9507066e-01   2.5092291e+00   1.7528142e-01  -1.6395806e-01  -1.5519192e+00   8.5635110e-02   3.1714810e-01   1.4129092e+00  -7.8965782e-01   2.4221386e+00   6.4616133e-01   2.5577725e-01  -1.5711102e+00   1.9643820e-01  -2.3891164e+00   7.7225162e-01  -4.5591401e-01   7.7580894e-01   1.1568934e+00   4.5125566e-01  -3.7106394e-01  -3.1593632e-01  -4.8584174e-01  -1.4092815e+00   2.0018590e-01   4.8630751e-01   5.9497506e-01  -5.3656625e-01
  -8.6808564e-01  -1.3539569e+00  -9.2458840e-01  -2.0921051e+00   1.1795001e+00  -4.5221700e-01   2.1832753e+00   8.1104455e-01   7.3616354e-01  -1.5037327e-01  -2.5005346e-01  -2.1499827e+00   5.5963490e-01  -2.4864638e+00   2.9181078e+00   6.1401270e-01  -6.8209191e-01   2.9012434e-01   1.1451471e+00  -1.2466116e+00   4.1056276e-01  -3.0456426e-01  -1.5125696e+00   4.5314191e-01   5.1782272e-01   4.8462013e-01  -1.0664668e-01   1.3886609e+00  -4.3248799e-01   1.0470064e+00   4.2475865e-01  -9.5496704e-01  -1.0398693e+00   5.4763792e-01  -6.4529242e-01   2.1170156e+00  -1.7425748e-01   1.5581225e+00  -1.3540491e-01  -1.1684003e+00  -1.9462352e+00   1.3031445e-01  -1.8686032e+00   1.2038724e+00  -5.7521441e-01   2.2789045e+00  -9.2213180e-01   2.2208152e+00   6.3801330e-02   1.6430434e-03  -1.3344627e+00   1.8936897e-01   3.4356377e-01   1.2767053e+00  -7.8858378e-01   2.0655468e+00   4.6069131e-01   3.7033842e-01  -1.4089601e+00   3.1108175e-01  -2.2350261e+00   7.0070682e-01  -4.5183500e-01   5.9928856e-01   1.1947460e+00   2.6171950e-01  -5.1833012e-01  -5.2506354e-01  -6.1383273e-01  -1.0300420e+00   2.7352402e-01   4.0192173e-01   3.5944183e-01  -7.4504389e-01
  -5.0427480e-01  -1.0332073e+00  -6.7784251e-01  -1.9495312e+00   1.1759780e+00  -5.4642947e-01   2.0763400e+00   7.1069400e-01   4.3751006e-01  -3.2006554e-01  -1.0330140e-01  -2.0296673e+00   4.8642259e-01  -2.4467997e+00   2.6260024e+00   5.3329377e-01  -3.9173032e-01   1.9966661e-01   9.3406897e-01  -9.3450780e-01   1.9576060e-01   5.5622197e-04  -1.3387861e+00   5.0429534e-01   5.4637556e-01   4.3969409e-01  -2.1815875e-01   1.3205741e+00  -5.2092583e-01   8.8055484e-01   2.6335018e-01  -5.7800610e-01  -6.9951363e-01   6.6825407e-01  -6.4986033e-01   2.1348925e+00  -2.6525636e-01   1.2843439e+00  -3.2998736e-01  -9.4243665e-01  -1.7971491e+00   2.0179086e-01  -1.7736751e+00   1.1980439e+00  -5.7242889e-01   2.2054182e+00  -9.3371387e-01   1.9299019e+00  -3.4233578e-02   1.5762739e-01  -1.1170861e+00   2.7622883e-01   3.8097053e-01   1.1299146e+00  -7.8189440e-01   1.7146753e+00   2.8270595e-01   4.7273551e-01  -1.2356791e+00   4.1336780e-01  -2.0586681e+00   6.2610613e-01  -4.3513234e-01   4.2542000e-01   1.2354019e+00   7.8126899e-02  -6.4375777e-01  -7.2701759e-01  -7.3311276e-01  -6.6341485e-01   3.3052640e-01   3.1789391e-01   1.2282136e-01  -9.3105300e-01
  -1.4729799e-01  -7.2613801e-01  -4.3896113e-01  -1.7994986e+00   1.1531951e+00  -6.1789550e-01   1.9617106e+00   6.1925404e-01   1.4568804e-01  -4.8617826e-01   3.8350925e-02  -1.8896219e+00   4.0761219e-01  -2.3852440e+00   2.3278483e+00   4.5483552e-01  -1.0884170e-01   1.0847516e-01   7.2882389e-01  -6.4819969e-01  -1.4162037e-02   2.9466324e-01  -1.1612429e+00   5.4436140e-01   5.7226120e-01   3.8725130e-01  -3.2567631e-01   1.2454604e+00  -5.9935541e-01   7.2073375e-01   1.0923331e-01  -2.1145858e-01  -3.6962081e-01   7.7167760e-01  -6.4331175e-01   2.1290763e+00  -3.4044887e-01   1.0181841e+00  -5.1861442e-01  -7.2493447e-01  -1.6391333e+00   2.5752448e-01  -1.6576709e+00   1.1689793e+00  -5.6189240e-01   2.1088382e+00  -9.3028463e-01   1.6375428e+00  -1.2065340e-01   3.0456172e-01  -9.0060760e-01   3.4519555e-01   4.2579781e-01   9.7223298e-01  -7.7309443e-01   1.3703059e+00   1.1114259e-01   5.6154637e-01  -1.0540226e+00   5.0186585e-01  -1.8639162e+00   5.4677098e-01  -4.0866734e-01   2.5346886e-01   1.2750283e+00  -9.9087223e-02  -7.4779393e-01  -9.2041440e-01  -8.4328045e-01  -3.1414874e-01   3.7469779e-01   2.3806618e-01  -1.0940578e-01  -1.0914863e+00
   1.9846026e-01  -4.3444117e-01  -2.1072629e-01  -1.6421329e+00   1.1105289e+00  -6.6231140e-01   1.8382799e+00   5.3823373e-01  -1.3670977e-01  -6.4813670e-01   1.7385385e-01  -1.7313107e+00   3.2377354e-01  -2.3048872e+00   2.0235347e+00   3.7631104e-01   1.6466314e-01   2.3063933e-02   5.3685120e-01  -3.9028057e-01  -2.1720318e-01   5.7424805e-01  -9.8059138e-01   5.7601008e-01   5.9813801e-01   3.3085350e-01  -4.2193976e-01   1.1641323e+00  -6.6298684e-01   5.7119385e-01  -3.3210064e-02   1.3948033e-01  -5.3661788e-02   8.5728649e-01  -6.2325510e-01   2.0951928e+00  -3.9703068e-01   7.6391659e-01  -6.9952115e-01  -5.1905021e-01  -1.4730886e+00   2.9654578e-01  -1.5211924e+00   1.1156067e+00  -5.4200467e-01   1.9876676e+00  -9.1229280e-01   1.3444896e+00  -1.9712302e-01   4.4278148e-01  -6.8617358e-01   3.9562274e-01   4.7442833e-01   8.0355648e-01  -7.6537510e-01   1.0323991e+00  -5.4765659e-02   6.3559840e-01  -8.6719784e-01   5.7541726e-01  -1.6552417e+00   4.6098096e-01  -3.7563154e-01   8.2407345e-02   1.3098701e+00  -2.6997604e-01  -8.3150038e-01  -1.1044701e+00  -9.4417795e-01   1.3627564e-02   4.0982071e-01   1.6639725e-01  -3.3134803e-01  -1.2242775e+00
   5.2850481e-01  -1.5950421e-01   4.2837481e-03  -1.4779744e+00   1.0479667e+00  -6.7605928e-01   1.7052131e+00   4.6940109e-01  -4.0740136e-01  -8.0511222e-01   3.0164763e-01  -1.5570114e+00   2.3509761e-01  -2.2093170e+00   1.7127672e+00   2.9593726e-01   4.2688107e-01  -5.0389741e-02   3.6573597e-01  -1.6272930e-01  -4.1129396e-01   8.3597233e-01  -7.9780618e-01   6.0186454e-01   6.2646117e-01   2.7401196e-01  -5.0001917e-01   1.0776785e+00  -7.0716498e-01   4.3536957e-01  -1.5923229e-01   4.7002306e-01   2.4524208e-01   9.2485317e-01  -5.8788673e-01   2.0298762e+00  -4.3231217e-01   5.2529105e-01  -8.7034241e-01  -3.2754711e-01  -1.3003269e+00   3.1832536e-01  -1.3654650e+00   1.0376747e+00  -5.1126865e-01   1.8411996e+00  -8.8012389e-01   1.0513092e+00  -2.6501176e-01   5.7226428e-01  -4.7527949e-01   4.2724120e-01   5.2335736e-01   6.2407317e-01  -7.6144568e-01   7.0034572e-01  -2.1536089e-01   6.9401880e-01  -6.7874280e-01   6.3318547e-01  -1.4375352e+00   3.6713758e-01  -3.3931688e-01  -8.8916548e-02   1.3364679e+00  -4.3496338e-01  -8.9648262e-01  -1.2789078e+00  -1.0358368e+00   3.1637164e-01   4.3961307e-01   1.0674008e-01  -5.3693608e-01  -1.3283809e+00
   8.3840540e-01   9.7463399e-02   2.0366726e-01  -1.3080459e+00   9.6619496e-01  -6.5635988e-01   1.5621315e+00   4.1466770e-01  -6.6436884e-01  -9.5599016e-01   4.1973350e-01  -1.3696785e+00   1.4147356e-01  -2.1023977e+00   1.3952739e+00   2.1261147e-01   6.7578724e-01  -1.0639804e-01   2.2281698e-01   3.3047467e-02  -5.9431049e-01   1.0766377e+00  -6.1424824e-01   6.2426803e-01   6.5929905e-01   2.2002492e-01  -5.5369559e-01   9.8747102e-01  -7.2765359e-01   3.1638494e-01  -2.6398781e-01   7.7579245e-01   5.2430025e-01   9.7448984e-01  -5.3609845e-01   1.9310647e+00  -4.4385048e-01   3.0549780e-01  -1.0282159e+00  -1.5277049e-01  -1.1225591e+00   3.2280746e-01  -1.1922865e+00   9.3584314e-01  -4.6834680e-01   1.6696738e+00  -8.3408209e-01   7.5852296e-01  -3.2530853e-01   6.9254723e-01  -2.6975783e-01   4.4015324e-01   5.6932429e-01   4.3434683e-01  -7.6340601e-01   3.7325838e-01  -3.7049383e-01   7.3626659e-01  -4.9239036e-01   6.7468658e-01  -1.2159203e+00   2.6391813e-01  -3.0288228e-01  -2.6160475e-01   1.3518448e+00  -5.9470728e-01  -9.4480678e-01  -1.4438448e+00  -1.1184337e+00   5.9107879e-01   4.6741298e-01   6.2617570e-02  -7.2019031e-01  -1.4037171e+00
   1.1240064e+00   3.3531557e-01   3.8517616e-01  -1.1338773e+00   8.6666725e-01  -6.0139694e-01   1.4092704e+00   3.7593619e-01  -9.0581383e-01  -1.0993794e+00   5.2580116e-01  -1.1727678e+00   4.2610032e-02  -1.9880140e+00   1.0710210e+00   1.2598668e-01   9.0914450e-01  -1.4046677e-01   1.1477707e-01   1.9618140e-01  -7.6411273e-01   1.2931722e+00  -4.3168690e-01   6.4509134e-01   6.9818775e-01   1.7184160e-01  -5.7780637e-01   8.9515821e-01  -7.2091116e-01   2.1696637e-01  -3.4283890e-01   1.0528187e+00   7.8103630e-01   1.0065964e+00  -4.6754398e-01   1.7982348e+00  -4.2959322e-01   1.0715578e-01  -1.1699476e+00   3.3498834e-03  -9.4185479e-01   3.1043230e-01  -1.0039555e+00   8.1173502e-01  -4.1212882e-01   1.4743921e+00  -7.7440335e-01   4.6675364e-01  -3.7858774e-01   8.0270444e-01  -7.1731227e-02   4.3482132e-01   6.0941468e-01   2.3538549e-01  -7.7266695e-01   5.0273282e-02  -5.1952495e-01   7.6214628e-01  -3.1192364e-01   6.9980041e-01  -9.9556221e-01   1.5040889e-01  -2.6913502e-01  -4.3654399e-01   1.3536495e+00  -7.4995770e-01  -9.7890707e-01  -1.5996708e+00  -1.1922640e+00   8.3523295e-01   4.9591456e-01   3.7010295e-02  -8.7550928e-01  -1.4510941e+00
   1.3816505e+00   5.5289074e-01   5.4670700e-01  -9.5748351e-01   7.5164052e-01  -5.1041106e-01   1.2475990e+00   3.5492154e-01  -1.1301248e+00  -1.2336636e+00   6.1740353e-01  -9.7003655e-01  -6.1815536e-02  -1.8698066e+00   7.4041512e-01   3.6478245e-02   1.1244654e+00  -1.4933143e-01   4.7242009e-02   3.2632776e-01  -9.1861264e-01   1.4826430e+00  -2.5227598e-01   6.6559710e-01   7.4403246e-01   1.3196047e-01  -5.6853406e-01   8.0264272e-01  -6.8433903e-01   1.3936563e-01  -3.9167849e-01   1.2975425e+00   1.0132791e+00   1.0218169e+00  -3.8266269e-01   1.6325467e+00  -3.8802616e-01  -6.7683494e-02  -1.2922301e+00   1.3927599e-01  -7.6057468e-01   2.8214701e-01  -8.0318407e-01   6.6794630e-01  -3.4180955e-01   1.2577805e+00  -7.0129816e-01   1.7686542e-01  -4.2502681e-01   9.0139230e-01   1.1646930e-01   4.1205691e-01   6.4112516e-01   2.8691405e-02  -7.8992299e-01  -2.6916880e-01  -6.6139130e-01   7.7180674e-01  -1.4102844e-01   7.0876565e-01  -7.8147844e-01   2.6209676e-02  -2.4034635e-01  -6.1426262e-01   1.3402454e+00  -9.0142087e-01  -1.0014891e+00  -1.7469326e+00  -1.2577316e+00   1.0467694e+00   5.2697464e-01   3.2170975e-02  -9.9796496e-01  -1.4721146e+00
   1.6083887e+00   7.4898514e-01   6.8631408e-01  -7.8129694e-01   6.2417278e-01  -3.8376084e-01   1.0788912e+00   3.5296068e-01  -1.3358632e+00  -1.3570904e+00   6.9216374e-01  -7.6533332e-01  -1.7199722e-01  -1.7509169e+00   4.0447828e-01  -5.4799589e-02   1.3190356e+00  -1.3111109e-01   2.4416415e-02   4.2367014e-01  -1.0558708e+00   1.6423066e+00  -7.8486772e-02   6.8637124e-01   7.9705915e-01   1.0236433e-01  -5.2362254e-01   7.1204528e-01  -6.1648479e-01   8.5298149e-02  -4.0724650e-01   1.5068384e+00   1.2191637e+00   1.0210094e+00  -2.8266147e-01   1.4368961e+00  -3.1831661e-01  -2.1752313e-01  -1.3918951e+00   2.5382838e-01  -5.8128390e-01   2.3940417e-01  -5.9300104e-01   5.0800881e-01  -2.5697270e-01   1.0233930e+00  -6.1502221e-01  -1.0991886e-01  -4.6447280e-01   9.8696026e-01   2.9241446e-01   3.7301245e-01   6.6239390e-01  -1.8371260e-01  -8.1517664e-01  -5.8508882e-01  -7.9473189e-01   7.6572934e-01   1.6851274e-02   7.0216349e-01  -5.7835665e-01  -1.0849580e-01  -2.1811739e-01  -7.9481980e-01   1.3107424e+00  -1.0496412e+00  -1.0154330e+00  -1.8862309e+00  -1.3153594e+00   1.2240579e+00   5.6150398e-01   4.9479691e-02  -1.0835866e+00  -1.4690737e+00
   1.8021529e+00   9.2238214e-01   8.0225100e-01  -6.0806272e-01   4.8807742e-01  -2.2294913e-01   9.0573444e-01   3.7082620e-01  -1.5217733e+00  -1.4678920e+00   7.4799635e-01  -5.6239675e-01  -2.8785346e-01  -1.6337785e+00   6.4969918e-02  -1.4616082e-01   1.4899984e+00  -8.5371779e-02   4.8785468e-02   4.8893811e-01  -1.1742156e+00   1.7696941e+00   8.6996546e-02   7.0732613e-01   8.5681679e-01   8.4493687e-02  -4.4250710e-01   6.2565710e-01  -5.1718448e-01   5.5903217e-02  -3.8741575e-01   1.6780630e+00   1.3971418e+00   1.0052341e+00  -1.6945783e-01   1.2158634e+00  -2.2044102e-01  -3.4140394e-01  -1.4661846e+00   3.4615328e-01  -4.0665088e-01   1.8414762e-01  -3.7665413e-01   3.3630707e-01  -1.5767477e-01   7.7584936e-01  -5.1596735e-01  -3.9193426e-01  -4.9654971e-01   1.0576158e+00   4.5370646e-01   3.1917809e-01   6.7159965e-01  -3.9928253e-01  -8.4781049e-01  -8.9680413e-01  -9.1805778e-01   7.4471106e-01   1.5864851e-01   6.8089588e-01  -3.9038775e-01  -2.5290633e-01  -2.0330737e-01  -9.7773502e-01   1.2649723e+00  -1.1949093e+00  -1.0236995e+00  -2.0181391e+00  -1.3658106e+00   1.3659112e+00   5.9944846e-01   8.9351078e-02  -1.1296141e+00  -1.4448534e+00
   1.9618716e+00   1.0719375e+00   8.9304085e-01  -4.4070576e-01   3.4783133e-01  -3.0612567e-02   7.3148068e-01   4.0856125e-01  -1.6868132e+00  -1.5644256e+00   7.8332039e-01  -3.6468033e-01  -4.0890841e-01  -1.5199838e+00  -2.7555076e-01  -2.3552589e-01   1.6344941e+00  -1.3097802e-02   1.2090548e-01   5.2343674e-01  -1.2723771e+00   1.8627324e+00   2.4140831e-01   7.2777202e-01   9.2222639e-01   7.9255989e-02  -3.2635085e-01   5.4588403e-01  -3.8763283e-01   5.1729164e-02  -3.3142457e-01   1.8091361e+00   1.5460054e+00   9.7575744e-01  -4.5589068e-02   9.7556176e-01  -9.5287838e-02  -4.3888633e-01  -1.5130155e+00   4.1570326e-01  -2.3934070e-01   1.1878212e-01  -1.5751604e-01   1.5795155e-01  -4.4519702e-02   5.2071031e-01  -4.0476505e-01  -6.6703347e-01  -5.2079503e-01   1.1116252e+00   5.9811612e-01   2.5238072e-01   6.6753789e-01  -6.1498098e-01  -8.8669954e-01  -1.2028456e+00  -1.0299495e+00   7.0984747e-01   2.8179248e-01   6.4616283e-01  -2.2112129e-01  -4.0560697e-01  -1.9602887e-01  -1.1619622e+00   1.2034139e+00  -1.3372019e+00  -1.0292402e+00  -2.1431439e+00  -1.4099186e+00   1.4716202e+00   6.3985654e-01   1.5120192e-01  -1.1347020e+00  -1.4028118e+00
   2.0875201e+00   1.1967070e+00   9.5757346e-01  -2.8218113e-01   2.0843654e-01   1.8952684e-01   5.6013589e-01   4.6535109e-01  -1.8302036e+00  -1.6453216e+00   7.9724341e-01  -1.7521627e-01  -5.3421314e-01  -1.4102480e+00  -6.1373241e-01  -3.2063360e-01   1.7498432e+00   8.3424097e-02   2.3930209e-01   5.2907341e-01  -1.3496199e+00   1.9198906e+00   3.8204854e-01   7.4654656e-01   9.9166994e-01   8.7065181e-02  -1.7798616e-01   4.7518377e-01  -2.3037500e-01   7.2745493e-02  -2.4003620e-01   1.8986516e+00   1.6649210e+00   9.3406992e-01   8.5905126e-02   7.2339349e-01   5.5275670e-02  -5.1003070e-01  -1.5312181e+00   4.6223776e-01  -8.1909725e-02   4.6126416e-02   6.1002901e-02  -2.1390507e-02   8.1285646e-02   2.6429241e-01  -2.8238888e-01  -9.3259413e-01  -5.3681035e-01   1.1475254e+00   7.2371428e-01   1.7478079e-01   6.4937513e-01  -8.2733388e-01  -9.3035294e-01  -1.5009616e+00  -1.1292599e+00   6.6251897e-01   3.8430672e-01   5.9944265e-01  -7.3350617e-02  -5.6460805e-01  -1.9570811e-01  -1.3459092e+00   1.1270818e+00  -1.4761547e+00  -1.0349136e+00  -2.2616094e+00  -1.4487127e+00   1.5410112e+00   6.8102138e-01   2.3348122e-01  -1.0990582e+00  -1.3466658e+00
   2.1801030e+00   1.2960956e+00   9.9521952e-01  -1.3532015e-01   7.5237921e-02   4.3274935e-01   3.9619522e-01   5.3944503e-01  -1.9514876e+00  -1.7096256e+00   7.8969770e-01   3.4760746e-03  -6.6231282e-01  -1.3044855e+00  -9.4551093e-01  -3.9926560e-01   1.8337522e+00   2.0079576e-01   4.0048580e-01   5.0837486e-01  -1.4058645e+00   1.9403388e+00   5.0643336e-01   7.6218634e-01   1.0631101e+00   1.0790332e-01  -1.7646340e-03   4.1599797e-01  -4.9219558e-02   1.1838238e-01  -1.1561067e-01   1.9460070e+00   1.7534740e+00   8.8190644e-01   2.2162037e-01   4.6772336e-01   2.2837948e-01  -5.5537624e-01  -1.5207277e+00   4.8584764e-01   6.3291898e-02  -3.0655334e-02   2.7553194e-01  -1.9570072e-01   2.1790402e-01   1.3430765e-02  -1.5024431e-01  -1.1855736e+00  -5.4441149e-01   1.1643223e+00   8.2898675e-01   8.8859787e-02   6.1659639e-01  -1.0325169e+00  -9.7707344e-01  -1.7882072e+00  -1.2153033e+00   6.0438078e-01   4.6488063e-01   5.4247623e-01   5.0965181e-02  -7.2741635e-01  -2.0120127e-01  -1.5275008e+00   1.0373892e+00  -1.6110694e+00  -1.0434032e+00  -2.3737600e+00  -1.4834340e+00   1.5745178e+00   7.2068231e-01   3.3376126e-01  -1.0245028e+00  -1.2803696e+00
   2.2415773e+00   1.3700083e+00   1.0059486e+00  -2.6826837e-03  -4.6297861e-02   6.9346379e-01   2.4443190e-01   6.2813871e-01  -2.0505917e+00  -1.7569211e+00   7.6151352e-01   1.6943376e-01  -7.9126079e-01  -1.2019904e+00  -1.2662561e+00  -4.6946175e-01   1.8845268e+00   3.3475788e-01   5.9908633e-01   4.6448295e-01  -1.4417767e+00   1.9241030e+00   6.1243795e-01   7.7312164e-01   1.1342306e+00   1.4139529e-01   1.9667440e-01   3.7067859e-01   1.5092187e-01   1.8759112e-01   3.7919568e-02   1.9515435e+00   1.8117240e+00   8.2126372e-01   3.5793849e-01   2.1748881e-01   4.2017700e-01  -5.7591445e-01  -1.4827109e+00   4.8699968e-01   1.9420509e-01  -1.0814602e-01   4.8280768e-01  -3.5884721e-01   3.6287706e-01  -2.2480137e-01  -1.0233475e-02  -1.4226106e+00  -5.4376073e-01   1.1616534e+00   9.1292529e-01  -2.6084144e-03   5.6894987e-01  -1.2264703e+00  -1.0251211e+00  -2.0611062e+00  -1.2880071e+00   5.3735553e-01   5.2290957e-01   4.7725372e-01   1.5073760e-01  -8.9113326e-01  -2.1095223e-01  -1.7042790e+00   9.3600361e-01  -1.7409488e+00  -1.0571394e+00  -2.4796760e+00  -1.5155302e+00   1.5732578e+00   7.5626366e-01   4.4888215e-01  -9.1444023e-01  -1.2079841e+00
   2.2747280e+00   1.4189801e+00   9.9043663e-01   1.1357530e-01  -1.5083341e-01   9.6537085e-01   1.0965272e-01   7.2782214e-01  -2.1278787e+00  -1.7874210e+00   7.1442314e-01   3.2125183e-01  -9.1867618e-01  -1.1016968e+00  -1.5709753e+00  -5.2970723e-01   1.9012674e+00   4.8047980e-01   8.2809772e-01   4.0112134e-01  -1.4588153e+00   1.8721976e+00   6.9842203e-01   7.7787288e-01   1.2025871e+00   1.8688651e-01   4.1070237e-01   3.4140845e-01   3.6425777e-01   2.7892180e-01   2.1517195e-01   1.9166724e+00   1.8402640e+00   7.5440176e-01   4.9118458e-01  -1.8235961e-02   6.2592407e-01  -5.7305674e-01  -1.4196147e+00   4.6659442e-01   3.0913191e-01  -1.8279270e-01   6.7973514e-01  -5.0484614e-01   5.1317640e-01  -4.4340305e-01   1.3521572e-01  -1.6401649e+00  -5.3546850e-01   1.1398942e+00   9.7509082e-01  -9.6608275e-02   5.0639077e-01  -1.4050410e+00  -1.0728683e+00  -2.3158720e+00  -1.3480095e+00   4.6362456e-01   5.5850192e-01   4.0600105e-01   2.2574173e-01  -1.0525740e+00  -2.2317330e-01  -1.8735334e+00   8.2470890e-01  -1.8645591e+00  -1.0782215e+00  -2.5793016e+00  -1.5466254e+00   1.5391007e+00   7.8512831e-01   5.7513817e-01  -7.7374045e-01  -1.1335427e+00
   2.2830117e+00   1.4442655e+00   9.5014480e-01   2.1181148e-01  -2.3343107e-01   1.2416587e+00  -3.5686168e-03   8.3409443e-01  -2.1841828e+00  -1.8020191e+00   6.5099511e-01   4.5805064e-01  -1.0418422e+00  -1.0024852e+00  -1.8545613e+00  -5.7907388e-01   1.8840298e+00   6.3286731e-01   1.0792189e+00   3.2252911e-01  -1.4592261e+00   1.7867175e+00   7.6333103e-01   7.7523068e-01   1.2657576e+00   2.4351516e-01   6.3304797e-01   3.3011511e-01   5.8438805e-01   3.9060870e-01   4.0952870e-01   1.8439708e+00   1.8402801e+00   6.8382135e-01   6.1778370e-01  -2.3069856e-01   8.4011051e-01  -5.4859516e-01  -1.3351296e+00   4.2602351e-01   4.0678957e-01  -2.5104722e-01   8.6344352e-01  -6.2813708e-01   6.6529873e-01  -6.3577244e-01   2.8316423e-01  -1.8346915e+00  -5.2065334e-01   1.1002036e+00   1.0156496e+00  -1.8995976e-01   4.2904594e-01  -1.5641474e+00  -1.1189321e+00  -2.5486638e+00  -1.3966932e+00   3.8561204e-01   5.7245186e-01   3.3115998e-01   2.7656710e-01  -1.2084015e+00  -2.3603067e-01  -2.0324523e+00   7.0528701e-01  -1.9805091e+00  -1.1083400e+00  -2.6724545e+00  -1.5784636e+00   1.4747149e+00   8.0482510e-01   7.0849219e-01  -6.0853592e-01  -1.0609136e+00
   2.2703815e+00   1.4478770e+00   8.8735651e-01   2.9098066e-01  -2.8982843e-01   1.5152257e+00  -9.1164722e-02   9.4194018e-01  -2.2208235e+00  -1.8022944e+00   5.7450687e-01   5.7941913e-01  -1.1578414e+00  -9.0348817e-01  -2.1120684e+00  -6.1730469e-01   1.8339335e+00   7.8686809e-01   1.3432671e+00   2.3335968e-01  -1.4459772e+00   1.6708747e+00   8.0676829e-01   7.6440286e-01   1.3214840e+00   3.1027253e-01   8.5617076e-01   3.3837866e-01   8.0460643e-01   5.2065324e-01   6.1343276e-01   1.7372280e+00   1.8136025e+00   6.1221348e-01   7.3441063e-01  -4.1192676e-01   1.0566407e+00  -5.0465477e-01  -1.2340662e+00   3.6721503e-01   4.8634984e-01  -3.0952598e-01   1.0313420e+00  -7.2386063e-01   8.1540238e-01  -7.9603447e-01   4.3022381e-01  -2.0028362e+00  -5.0095237e-01   1.0444999e+00   1.0353845e+00  -2.7942289e-01   3.3718716e-01  -1.6999659e+00  -1.1622760e+00  -2.7558619e+00  -1.4361460e+00   3.0595683e-01   5.6618034e-01   2.5535678e-01   3.0453285e-01  -1.3552694e+00  -2.4781467e-01  -2.1782829e+00   5.7943117e-01  -2.0873443e+00  -1.1487026e+00  -2.7588407e+00  -1.6128237e+00   1.3835770e+00   8.1331097e-01   8.4480201e-01  -4.2594270e-01  -9.9366737e-01
   2.2411081e+00   1.4325653e+00   8.0516334e-01   3.5068979e-01  -3.1670074e-01   1.7789220e+00  -1.4984016e-01   1.0459586e+00  -2.2395898e+00  -1.7904671e+00   4.8876907e-01   6.8534418e-01  -1.2637213e+00  -8.0435208e-01  -2.3389979e+00  -6.4483468e-01   1.7532089e+00   9.3775435e-01   1.6106391e+00   1.3854357e-01  -1.4226350e+00   1.5289711e+00   8.2903584e-01   7.4511906e-01   1.3677980e+00   3.8604771e-01   1.0726395e+00   3.6733540e-01   1.0182146e+00   6.6689678e-01   8.1874748e-01   1.6014241e+00   1.7627424e+00   5.4237928e-01   8.3812793e-01  -5.5516235e-01   1.2690573e+00  -4.4364301e-01  -1.1221494e+00   2.9265138e-01   5.4746684e-01  -3.5518066e-01   1.1811772e+00  -7.8812222e-01   9.5948144e-01  -9.1935233e-01   5.7266637e-01  -2.1416467e+00  -4.7847990e-01   9.7538187e-01   1.0356859e+00  -3.6182747e-01   2.3122354e-01  -1.8091260e+00  -1.2022680e+00  -2.9343320e+00  -1.4690510e+00   2.2746619e-01   5.4165049e-01   1.8135472e-01   3.1157642e-01  -1.4899653e+00  -2.5707797e-01  -2.3084927e+00   4.4869109e-01  -2.1836472e+00  -1.1999646e+00  -2.8380721e+00  -1.6514154e+00   1.2699387e+00   8.0913182e-01   9.8004218e-01  -2.3372323e-01  -9.3495194e-01
   2.1996063e+00   1.4017421e+00   7.0739469e-01   3.9122555e-01  -3.1189409e-01   2.0258003e+00  -1.7731562e-01   1.1406320e+00  -2.2426995e+00  -1.7693058e+00   3.9791814e-01   7.7613589e-01  -1.3566855e+00  -7.0541927e-01  -2.5315765e+00  -6.6274682e-01   1.6451755e+00   1.0813665e+00   1.8717874e+00   4.3123810e-02  -1.3931904e+00   1.3663021e+00   8.3114562e-01   7.1768627e-01   1.4031249e+00   4.6965555e-01   1.2754930e+00   4.1758028e-01   1.2188307e+00   8.2707402e-01   1.0171582e+00   1.4426335e+00   1.6909016e+00   4.7712401e-01   9.2650542e-01  -6.5524772e-01   1.4707958e+00  -3.6819640e-01  -1.0057425e+00   2.0535287e-01   5.9029684e-01  -3.8546851e-01   1.3110939e+00  -8.1822792e-01   1.0935663e+00  -1.0022081e+00   7.0657560e-01  -2.2487868e+00  -4.5573547e-01   8.9599750e-01   1.0185233e+00  -4.3422225e-01   1.1171588e-01  -1.8889130e+00  -1.2386948e+00  -3.0816687e+00  -1.4985147e+00   1.5304753e-01   5.0126442e-01   1.1198566e-01   3.0012733e-01  -1.6095529e+00  -2.6272920e-01  -2.4209226e+00   3.1445512e-01  -2.2681392e+00  -1.2621716e+00  -2.9096857e+00  -1.6957626e+00   1.1387415e+00   7.9155454e-01   1.1105055e+00  -3.9911562e-02  -8.8738587e-01
   2.1502755e+00   1.3593535e+00   5.9849334e-01   4.1355527e-01  -2.7461028e-01   2.2493641e+00  -1.7253732e-01   1.2206164e+00  -2.2327321e+00  -1.7419921e+00   3.0619419e-01   8.5235679e-01  -1.4343004e+00  -6.0780650e-01  -2.6870091e+00  -6.7266893e-01   1.5141543e+00   1.2143035e+00   2.1176851e+00  -4.7932380e-02  -1.3618436e+00   1.1889932e+00   8.1480128e-01   6.8299580e-01   1.4263631e+00   5.5984950e-01   1.4585616e+00   4.8907411e-01   1.4006716e+00   9.9884212e-01   1.2005905e+00   1.2678492e+00   1.6019546e+00   4.1913432e-01   9.9771810e-01  -7.0894325e-01   1.6554584e+00  -2.8113091e-01  -8.9151633e-01   1.0881901e-01   6.1551214e-01  -3.9851081e-01   1.4196986e+00  -8.1287575e-01   1.2139394e+00  -1.0426355e+00   8.2803190e-01  -2.3227446e+00  -4.3546736e-01   8.0988658e-01   9.8639721e-01  -4.9403387e-01  -2.0591014e-02  -1.9374623e+00  -1.2717277e+00  -3.1963952e+00  -1.5278464e+00   8.5616953e-02   4.4775212e-01   5.0060160e-02   2.7297825e-01  -1.7115041e+00  -2.6407397e-01  -2.5139201e+00   1.7796445e-01  -2.3397782e+00  -1.3347190e+00  -2.9731720e+00  -1.7470843e+00   9.9548209e-01   7.6064444e-01   1.2329705e+00   1.4757532e-01  -8.5297417e-01
   2.0973567e+00   1.3097170e+00   4.8334508e-01   4.1930328e-01  -2.0552738e-01   2.4438066e+00  -1.3583763e-01   1.2810366e+00  -2.2125421e+00  -1.7119473e+00   2.1772073e-01   9.1476028e-01  -1.4947043e+00  -5.1337381e-01  -2.8036900e+00  -6.7661996e-01   1.3653229e+00   1.3340511e+00   2.3402500e+00  -1.2993343e-01  -1.3327659e+00   1.0037813e+00   7.8235416e-01   6.4248650e-01   1.4369372e+00   6.5532319e-01   1.6167341e+00   5.8106248e-01   1.5587973e+00   1.1797833e+00   1.3616220e+00   1.0847365e+00   1.5003912e+00   3.7084876e-01   1.0506172e+00  -7.1515568e-01   1.8170928e+00  -1.8539865e-01  -7.8608365e-01   6.9271742e-03   6.2430958e-01  -3.9322610e-01   1.5061224e+00  -7.7228792e-01   1.3173506e+00  -1.0403894e+00   9.3331788e-01  -2.3630193e+00  -4.2050095e-01   7.2080724e-01   9.4227426e-01  -5.3922220e-01  -1.6472824e-01  -1.9539328e+00  -1.3018444e+00  -3.2781070e+00  -1.5603062e+00   2.7987045e-02   3.8406186e-01  -1.7419637e-03   2.3316415e-01  -1.7938176e+00  -2.6080103e-01  -2.5864492e+00   4.0353936e-02  -2.3978487e+00  -1.4163328e+00  -3.0280071e+00  -1.8061836e+00   8.4603481e-01   7.1728746e-01   1.3448271e+00   3.2131611e-01  -8.3305271e-01
   2.0448123e+00   1.2573363e+00   3.6707399e-01   4.1070280e-01  -1.0684242e-01   2.6042196e+00  -6.9036151e-02   1.3177643e+00  -2.1851586e+00  -1.6826352e+00   1.3629878e-01   9.6424208e-01  -1.5368049e+00  -4.2459347e-01  -2.8813618e+00  -6.7682233e-01   1.2045188e+00   1.4390434e+00   2.5327038e+00  -1.9866552e-01  -1.3098563e+00   8.1774930e-01   7.3673466e-01   5.9807066e-01   1.4348229e+00   7.5470606e-01   1.7461535e+00   6.9201527e-01   1.6893016e+00   1.3673837e+00   1.4938594e+00   9.0132705e-01   1.3912205e+00   3.3433405e-01   1.0847706e+00  -6.7506137e-01   1.9504565e+00  -8.4053065e-02  -6.9562438e-01  -9.6207763e-02   6.1841032e-01  -3.6942604e-01   1.5700776e+00  -6.9826975e-01   1.4012145e+00  -9.9704065e-01   1.0191282e+00  -2.3702794e+00  -4.1354587e-01   6.3256547e-01   8.8949916e-01  -5.6841740e-01  -3.1945982e-01  -1.9386502e+00  -1.3297184e+00  -3.3275534e+00  -1.5988453e+00  -1.7260934e-02   3.1326017e-01  -4.0995027e-02   1.8385649e-01  -1.8551186e+00  -2.5291898e-01  -2.6381706e+00  -9.7288038e-02  -2.4420317e+00  -1.5050806e+00  -3.0736972e+00  -1.8733586e+00   6.9643984e-01   6.6316209e-01   1.4441494e+00   4.7473088e-01  -8.2826450e-01
   1.9962262e+00   1.2067130e+00   2.5481758e-01   3.9052293e-01   1.7772113e-02   2.7267745e+00   2.4531399e-02   1.3276635e+00  -2.1536760e+00  -1.6573510e+00   6.5226768e-02   1.0018055e+00  -1.5604430e+00  -3.4434148e-01  -2.9212048e+00  -6.7549630e-01   1.0380108e+00   1.5286586e+00   2.6898482e+00  -2.5058433e-01  -1.2965101e+00   6.3803754e-01   6.8135933e-01   5.5203185e-01   1.4205459e+00   8.5655866e-01   1.8443360e+00   8.1959633e-01   1.7894428e+00   1.5589945e+00   1.5922599e+00   7.2567115e-01   1.2798314e+00   3.1117935e-01   1.1004713e+00  -5.9211203e-01   2.0512545e+00   1.9778048e-02  -6.2552413e-01  -1.9640371e-01   6.0004315e-01  -3.2786235e-01   1.6118982e+00  -5.9418651e-01   1.4637744e+00  -9.1598269e-01   1.0827659e+00  -2.3464723e+00  -4.1699728e-01   5.4886070e-01   8.3168534e-01  -5.8102312e-01  -4.8325034e-01  -1.8931975e+00  -1.3560857e+00  -3.3466480e+00  -1.6458583e+00  -4.7910298e-02   2.3844532e-01  -6.5655197e-02   1.2827537e-01  -1.8947347e+00  -2.4065479e-01  -2.6694844e+00  -2.3385235e-01  -2.4724595e+00  -1.5984122e+00  -3.1098216e+00  -1.9483373e+00   5.5267349e-01   6.0066584e-01   1.5297189e+00   6.0237441e-01  -8.3856841e-01
   1.9547300e+00   1.1621673e+00   1.5149823e-01   3.6196896e-01   1.6330453e-01   2.8088565e+00   1.4006349e-01   1.3087831e+00  -2.1211431e+00  -1.6390131e+00   7.1542576e-03   1.0285403e+00  -1.5665036e+00  -2.7564130e-01  -2.9258519e+00  -6.7465833e-01   8.7224838e-01   1.6031528e+00   2.8082487e+00  -2.8298477e-01  -1.2954176e+00   4.7154239e-01   6.2001434e-01   5.0690403e-01   1.3951529e+00   9.5937374e-01   1.9102084e+00   9.6067288e-01   1.8577095e+00   1.7517867e+00   1.6533805e+00   5.6547215e-01   1.1718136e+00   3.0241832e-01   1.0987105e+00  -4.7191516e-01   2.1163349e+00   1.2291476e-01  -5.8005205e-01  -2.8960207e-01   5.7190272e-01  -2.7021781e-01   1.6325593e+00  -4.6485237e-01   1.5042163e+00  -8.0234292e-01   1.1223110e+00  -2.2948735e+00  -4.3274930e-01   4.7315558e-01   7.7258441e-01  -5.7727221e-01  -6.5425447e-01  -1.8204439e+00  -1.3816065e+00  -3.3384092e+00  -1.7029714e+00  -6.2237411e-02   1.6267368e-01  -7.4181585e-02   6.9617481e-02  -1.9127409e+00  -2.2433177e-01  -2.6815315e+00  -3.6814574e-01  -2.4897352e+00  -1.6932329e+00  -3.1360805e+00  -2.0302506e+00   4.2041346e-01   5.3280303e-01   1.6009986e+00   7.0016166e-01  -8.6327902e-01
   1.9229527e+00   1.1276762e+00   6.1604099e-02   3.2855626e-01   3.2362737e-01   2.8491506e+00   2.7143027e-01   1.2604839e+00  -2.0904551e+00  -1.6299737e+00  -3.6023839e-02   1.0456119e+00  -1.5569529e+00  -2.2139047e-01  -2.8993219e+00  -6.7594228e-01   7.1360363e-01   1.6635415e+00   2.8863136e+00  -2.9413543e-01  -1.3084085e+00   3.2462557e-01   5.5671604e-01   4.6534027e-01   1.3601567e+00   1.0615876e+00   1.9440653e+00   1.1113720e+00   1.8938213e+00   1.9427101e+00   1.6755368e+00   4.2772408e-01   1.0727404e+00   3.0848678e-01   1.0811159e+00  -3.2198868e-01   2.1438262e+00   2.2214701e-01  -5.6210003e-01  -3.7206278e-01   5.3707446e-01  -1.9903622e-01   1.6336626e+00  -3.1632839e-01   1.5227210e+00  -6.6279421e-01   1.1367418e+00  -2.2200635e+00  -4.6203743e-01   4.0857555e-01   7.1593876e-01  -5.5822472e-01  -8.3033691e-01  -1.7244988e+00  -1.4067406e+00  -3.3068357e+00  -1.7708868e+00  -5.9122427e-02   8.8896887e-02  -6.5638645e-02   1.0994808e-02  -1.9099702e+00  -2.0424746e-01  -2.6761544e+00  -4.9884163e-01  -2.4949272e+00  -1.7860131e+00  -3.1523371e+00  -2.1176408e+00   3.0481579e-01   4.6304120e-01   1.6580650e+00   7.6551505e-01  -9.0113388e-01
   1.9029951e+00   1.1067360e+00  -1.1005877e-02   2.9395878e-01   4.9180108e-01   2.8476737e+00   4.1139728e-01   1.1834919e+00  -2.0642540e+00  -1.6318636e+00  -6.3227742e-02   1.0542592e+00  -1.5347886e+00  -1.8409848e-01  -2.8468673e+00  -6.8046278e-01   5.6812078e-01   1.7114405e+00   2.9242776e+00  -2.8336734e-01  -1.3363510e+00   2.0284748e-01   4.9554977e-01   4.2997813e-01   1.3174582e+00   1.1616042e+00   1.9474559e+00   1.2671889e+00   1.8986694e+00   2.1284716e+00   1.6588655e+00   3.1837630e-01   9.8792839e-01   3.2921842e-01   1.0498572e+00  -1.5139669e-01   2.1332162e+00   3.1426424e-01  -5.7300323e-01  -4.4054979e-01   4.9891990e-01  -1.1759120e-01   1.6173878e+00  -1.5563768e-01   1.5204519e+00  -5.0526971e-01   1.1260045e+00  -2.1278197e+00  -5.0532514e-01   3.5783690e-01   6.6532415e-01  -5.2570450e-01  -1.0091345e+00  -1.6105835e+00  -1.4316481e+00  -3.2567229e+00  -1.8492975e+00  -3.8131534e-02   1.9902052e-02  -3.9769231e-02  -4.4622658e-02  -1.8879868e+00  -1.8057352e-01  -2.6558139e+00  -6.2445802e-01  -2.4895270e+00  -1.8729278e+00  -3.1586475e+00  -2.2085101e+00   2.1031326e-01   3.9514404e-01   1.7015081e+00   7.9742730e-01  -9.5038396e-01
   1.8964236e+00   1.1022487e+00  -6.3263789e-02   2.6183780e-01   6.6044222e-01   2.8057542e+00   5.5193233e-01   1.0798715e+00  -2.0448396e+00  -1.6454848e+00  -7.4206739e-02   1.0557947e+00  -1.5038955e+00  -1.6565825e-01  -2.7747431e+00  -6.8873240e-01   4.4128080e-01   1.7488800e+00   2.9240894e+00  -2.5110818e-01  -1.3791145e+00   1.1073857e-01   4.4049274e-01   4.0330779e-01   1.2692464e+00   1.2578335e+00   1.9230108e+00   1.4231465e+00   1.8742037e+00   2.3055429e+00   1.6052871e+00   2.4204664e-01   9.2218380e-01   3.6387875e-01   1.0075246e+00   2.9718981e-02   2.0853624e+00   3.9609860e-01  -6.1245514e-01  -4.9249316e-01   4.6092444e-01  -2.9701367e-02   1.5864079e+00   9.5934726e-03   1.4994765e+00  -3.3858753e-01   1.0910211e+00  -2.0249205e+00  -5.6224669e-01   3.2320057e-01   6.2399136e-01  -4.8217637e-01  -1.1881542e+00  -1.4848187e+00  -1.4561299e+00  -3.1934319e+00  -1.9368820e+00   4.3736474e-04  -4.1748300e-02   2.9696084e-03  -9.4465688e-02  -1.8490163e+00  -1.5329493e-01  -2.6234684e+00  -7.4336720e-01  -2.4753723e+00  -1.9500259e+00  -3.1552749e+00  -2.3004062e+00   1.4044749e-01   3.3298539e-01   1.7323105e+00   7.9644011e-01  -1.0089001e+00
   1.9042755e+00   1.1164280e+00  -9.3013884e-02   2.3565883e-01   8.2213235e-01   2.7259594e+00   6.8458462e-01   9.5292062e-01  -2.0340966e+00  -1.6707628e+00  -6.9508256e-02   1.0515995e+00  -1.4688176e+00  -1.6716683e-01  -2.6899041e+00  -7.0064258e-01   3.3779290e-01   1.7781040e+00   2.8892160e+00  -1.9885290e-01  -1.4355967e+00   5.1619230e-02   3.9522883e-01   3.8754624e-01   1.2178806e+00   1.3487388e+00   1.8742200e+00   1.5740018e+00   1.8232765e+00   2.4702073e+00   1.5183712e+00   2.0180267e-01   8.7955403e-01   4.1123065e-01   9.5698369e-01   2.1068639e-01   2.0024339e+00   4.6458811e-01  -6.7852580e-01  -5.2611530e-01   4.2651323e-01   6.0498355e-02   1.5437716e+00   1.7154753e-01   1.4626307e+00  -1.7200482e-01   1.0336387e+00  -1.9188630e+00  -6.3161206e-01   3.0644512e-01   5.9471679e-01  -4.3057370e-01  -1.3649043e+00  -1.3539411e+00  -1.4796142e+00  -3.1226284e+00  -2.0313837e+00   5.5550097e-02  -9.3781831e-02   6.1412094e-02  -1.3602894e-01  -1.7958401e+00  -1.2219953e-01  -2.5824145e+00  -8.5384285e-01  -2.4545435e+00  -2.0134243e+00  -3.1426863e+00  -2.3905386e+00   9.7740529e-02   2.8035271e-01   1.7517167e+00   7.6454252e-01  -1.0742901e+00
   1.9270693e+00   1.1507263e+00  -9.9089628e-02   2.1850856e-01   9.6984159e-01   2.6119754e+00   8.0091893e-01   8.0699431e-01  -2.0334344e+00  -1.7067593e+00  -5.0408131e-02   1.0431101e+00  -1.4344609e+00  -1.8880517e-01  -2.5996459e+00  -7.1550668e-01   2.6141860e-01   1.8013708e+00   2.8243789e+00  -1.2907291e-01  -1.5038110e+00   2.7475113e-02   3.6296546e-01   3.8452142e-01   1.1657600e+00   1.4328918e+00   1.8051824e+00   1.7144889e+00   1.7494561e+00   2.6186501e+00   1.4031149e+00   1.9902437e-01   8.6310529e-01   4.6962406e-01   9.0121954e-01   3.8090032e-01   1.8877960e+00   5.1686417e-01  -7.6778258e-01  -5.4051495e-01   3.9885073e-01   1.4881050e-01   1.4927626e+00   3.2265639e-01   1.4133417e+00  -1.4721996e-02   9.5652693e-01  -1.8175018e+00  -7.1147467e-01   3.0885171e-01   5.7967096e-01  -3.7409178e-01  -1.5370434e+00  -1.2249568e+00  -1.5011881e+00  -3.0500019e+00  -2.1297648e+00   1.2547373e-01  -1.3428796e-01   1.3372981e-01  -1.6713763e-01  -1.7316509e+00  -8.6919910e-02  -2.5361035e+00  -9.5414043e-01  -2.4292324e+00  -2.0595122e+00  -3.1215270e+00  -2.4759210e+00   8.3611244e-02   2.4074530e-01   1.7611043e+00   7.0499944e-01  -1.1440199e+00
   1.9648063e+00   1.2057782e+00  -8.1346603e-02   2.1292410e-01   1.0973366e+00   2.4684511e+00   8.9298246e-01   6.4726958e-01  -2.0437431e+00  -1.7517474e+00  -1.8811406e-02   1.0317903e+00  -1.4057600e+00  -2.2978195e-01  -2.5112068e+00  -7.3215952e-01   2.1483314e-01   1.8207642e+00   2.7352427e+00  -4.5066984e-02  -1.5810258e+00   3.8890450e-02   3.4626451e-01   3.9556745e-01   1.1151879e+00   1.5090271e+00   1.7203408e+00   1.8395844e+00   1.6568207e+00   2.7470937e+00   1.2656482e+00   2.3335609e-01   8.7474016e-01   5.3709767e-01   8.4317675e-01   5.3043083e-01   1.7458423e+00   5.5036447e-01  -8.7550524e-01  -5.3570452e-01   3.8064006e-01   2.3123357e-01   1.4367465e+00   4.5604190e-01   1.3554249e+00   1.2462983e-01   8.6303136e-01  -1.7286264e+00  -7.9925671e-01   3.3119402e-01   5.8031342e-01  -3.1596783e-01  -1.7025363e+00  -1.1047625e+00  -1.5196709e+00  -2.9809832e+00  -2.2284257e+00   2.0785210e-01  -1.6179159e-01   2.1751473e-01  -1.8601414e-01  -1.6598825e+00  -4.7019632e-02  -2.4879405e+00  -1.0426056e+00  -2.4015958e+00  -2.0851597e+00  -3.0925767e+00  -2.5535304e+00   9.8335712e-02   2.1717558e-01   1.7618669e+00   6.2212381e-01  -1.2155323e+00
   2.0169610e+00   1.2813636e+00  -4.0653670e-02   2.2074640e-01   1.1995428e+00   2.3008076e+00   9.5377854e-01   4.7946680e-01  -2.0653602e+00  -1.8033400e+00   2.2865778e-02   1.0190875e+00  -1.3873385e+00  -2.8834131e-01  -2.4313541e+00  -7.4910220e-01   1.9952792e-01   1.8380273e+00   2.6280717e+00   4.9233353e-02  -1.6639416e+00   8.5040188e-02   3.4689871e-01   4.2143414e-01   1.0682358e+00   1.5760886e+00   1.6242174e+00   1.9447764e+00   1.5497468e+00   2.8519718e+00   1.1128867e+00   3.0274818e-01   9.1507116e-01   6.1148158e-01   7.8560707e-01   6.5060440e-01   1.5817851e+00   5.6297091e-01  -9.9598035e-01  -5.1260218e-01   3.7394169e-01   3.0420295e-01   1.3790161e+00   5.6592289e-01   1.2928747e+00   2.3848644e-01   7.5699959e-01  -1.6594988e+00  -8.9192077e-01   3.7372759e-01   5.9731892e-01  -2.5926947e-01  -1.8597952e+00  -9.9975434e-01  -1.5337187e+00  -2.9204703e+00  -2.3234683e+00   2.9981295e-01  -1.7532441e-01   3.0989173e-01  -1.9133869e-01  -1.5840192e+00  -2.1091338e-03  -2.4410730e+00  -1.1177977e+00  -2.3736010e+00  -2.0879138e+00  -3.0566865e+00  -2.6204689e+00   1.4105168e-01   2.1197906e-01   1.7553164e+00   5.2101097e-01  -1.2863568e+00
   2.0824584e+00   1.3763959e+00   2.1153469e-02   2.4300807e-01   1.2728335e+00   2.1150285e+00   9.7771701e-01   3.0954736e-01  -2.0980481e+00  -1.8586574e+00   7.1823169e-02   1.0063746e+00  -1.3831950e+00  -3.6183182e-01  -2.3659788e+00  -7.6467494e-01   2.1575426e-01   1.8544265e+00   2.5093860e+00   1.4948221e-01  -1.7488905e+00   1.6373649e-01   3.6574330e-01   4.6221294e-01   1.0266151e+00   1.6332642e+00   1.5211672e+00   2.0263208e+00   1.4327031e+00   2.9301378e+00   9.5215377e-01   4.0358105e-01   9.8335483e-01   6.9049092e-01   7.3093291e-01   7.3451945e-01   1.4014217e+00   5.5316701e-01  -1.1228530e+00  -4.7298292e-01   3.8002753e-01   3.6479422e-01   1.3226467e+00   6.4795848e-01   1.2296659e+00   3.2079753e-01   6.4259067e-01  -1.6163810e+00  -9.8617319e-01   4.3617555e-01   6.3053783e-01  -2.0671277e-01  -2.0077940e+00  -9.1545675e-01  -1.5419491e+00  -2.8725739e+00  -2.4109779e+00   3.9809807e-01  -1.7448500e-01   4.0765055e-01  -1.8229792e-01  -1.5073989e+00   4.8028667e-02  -2.3981930e+00  -1.1786164e+00  -2.3468753e+00  -2.0661646e+00  -3.0147062e+00  -2.6741215e+00   2.0980223e-01   2.2664400e-01   1.7426099e+00   4.0725478e-01  -1.3542057e+00
   2.1596484e+00   1.4889366e+00   1.0135190e-01   2.7986131e-01   1.3152254e+00   1.9174363e+00   9.6101247e-01   1.4340690e-01  -2.1409764e+00  -1.9145186e+00   1.2500401e-01   9.9488304e-01  -1.3964410e+00  -4.4683226e-01  -2.3197245e+00  -7.7724077e-01   2.6250870e-01   1.8706534e+00   2.3856287e+00   2.5114344e-01  -1.8320387e+00   2.7152459e-01   4.0270929e-01   5.1728318e-01   9.9156485e-01   1.6800031e+00   1.4151595e+00   2.0814653e+00   1.3100604e+00   2.9790898e+00   7.9079746e-01   5.3085796e-01   1.0774906e+00   7.7180301e-01   6.8113468e-01   7.7746104e-01   1.2108861e+00   5.2020584e-01  -1.2495086e+00  -4.1939356e-01   3.9928232e-01   4.1087268e-01   1.2703712e+00   6.9950174e-01   1.1695783e+00   3.6739133e-01   5.2408264e-01  -1.6040852e+00  -1.0786821e+00   5.1770781e-01   6.7899303e-01  -1.6052592e-01  -2.1461444e+00  -8.5619636e-01  -1.5430733e+00  -2.8403923e+00  -2.4873052e+00   4.9920718e-01  -1.5948190e-01   5.0738905e-01  -1.5861680e-01  -1.4330228e+00   1.0332297e-01  -2.3613515e+00  -1.2244162e+00  -2.3225655e+00  -2.0192704e+00  -2.9673991e+00  -2.7122962e+00   3.0161379e-01   2.6166819e-01   1.7247059e+00   2.8666504e-01  -1.4170496e+00
   2.2462881e+00   1.6162422e+00   1.9644019e-01   3.3055008e-01   1.3264662e+00   1.7144627e+00   9.0200088e-01  -1.3416699e-02  -2.1927116e+00  -1.9676392e+00   1.7921755e-01   9.8562917e-01  -1.4291065e+00  -5.3932789e-01  -2.2956769e+00  -7.8536155e-01   3.3755952e-01   1.8867669e+00   2.2628734e+00   3.4970042e-01  -1.9095783e+00   4.0382281e-01   4.5672208e-01   5.8528319e-01   9.6376047e-01   1.7160134e+00   1.3095971e+00   2.1086235e+00   1.1859232e+00   2.9971984e+00   6.3582477e-01   6.7845121e-01   1.1940793e+00   8.5311541e-01   6.3766632e-01   7.7718696e-01   1.0163999e+00   4.6427569e-01  -1.3694593e+00  -3.5503819e-01   4.3116007e-01   4.4117937e-01   1.2244766e+00   7.1974323e-01   1.1160516e+00   3.7623021e-01   4.0568737e-01  -1.6255810e+00  -1.1662930e+00   6.1691723e-01   7.4091092e-01  -1.2236716e-01  -2.2751241e+00  -8.2484427e-01  -1.5360231e+00  -2.8258240e+00  -2.5493202e+00   5.9954647e-01  -1.3115134e-01   6.0565749e-01  -1.2057057e-01  -1.3633848e+00   1.6332648e-01  -2.3318095e+00  -1.2550981e+00  -2.3012276e+00  -1.9476282e+00  -2.9153619e+00  -2.7333388e+00   4.1260335e-01   3.1645438e-01   1.7023471e+00   1.6500426e-01  -1.4731723e+00
   2.3395550e+00   1.7548447e+00   3.0227371e-01   3.9342626e-01   1.3080120e+00   1.5124223e+00   8.0134925e-01  -1.5600435e-01  -2.2512104e+00  -2.0148179e+00   2.3125359e-01   9.7934421e-01  -1.4820220e+00  -6.3493047e-01  -2.2951321e+00  -7.8795174e-01   4.3751436e-01   1.9021831e+00   2.1465821e+00   4.4083449e-01  -1.9778930e+00   5.5509987e-01   5.2574631e-01   6.6411205e-01   9.4325133e-01   1.7412454e+00   1.2071834e+00   2.1074884e+00   1.0639911e+00   2.9839172e+00   4.9357485e-01   8.3938386e-01   1.3285393e+00   9.3218657e-01   6.0140296e-01   7.3406514e-01   8.2403161e-01   3.8664647e-01  -1.4767048e+00  -2.8363947e-01   4.7419664e-01   4.5535215e-01   1.1867281e+00   7.0973607e-01   1.0720740e+00   3.4753808e-01   2.9138019e-01  -1.6816926e+00  -1.2462257e+00   7.3179659e-01   8.1378504e-01  -9.3297647e-02  -2.3956590e+00  -8.2264445e-01  -1.5200642e+00  -2.8294244e+00  -2.5946231e+00   6.9557407e-01  -9.0947779e-02   6.9909664e-01  -6.8976076e-02  -1.3003319e+00   2.2716614e-01  -2.3099332e+00  -1.2711658e+00  -2.2827430e+00  -1.8526817e+00  -2.8589496e+00  -2.7362122e+00   5.3811058e-01   3.8925477e-01   1.6760719e+00   4.7757445e-02  -1.5211993e+00
   2.4361023e+00   1.9006611e+00   4.1422398e-01   4.6600915e-01   1.2628965e+00   1.3172924e+00   6.6213710e-01  -2.8027265e-01  -2.3138278e+00  -2.0531000e+00   2.7798666e-01   9.7641177e-01  -1.5547799e+00  -7.2913175e-01  -2.3174666e+00  -7.8439669e-01   5.5792947e-01   1.9157108e+00   2.0414244e+00   5.2056308e-01  -2.0336924e+00   7.1908463e-01   6.0685684e-01   7.5096829e-01   9.2943235e-01   1.7558596e+00   1.1098380e+00   2.0790743e+00   9.4745065e-01   2.9399537e+00   3.6944736e-01   1.0061330e+00   1.4752722e+00   1.0068634e+00   5.7262249e-01   6.5105422e-01   6.3947369e-01   2.8977676e-01  -1.5660478e+00  -2.0928030e-01   5.2607764e-01   4.5388563e-01   1.1583197e+00   6.7230148e-01   1.0401013e+00   2.8378947e-01   1.8474944e-01  -1.7709156e+00  -1.3162387e+00   8.5972531e-01   8.9446945e-01  -7.3802386e-02  -2.5092607e+00  -8.4914021e-01  -1.4948879e+00  -2.8503154e+00  -2.6216956e+00   7.8393610e-01  -4.0904571e-02   7.8456373e-01  -5.1633612e-03  -1.2449684e+00   2.9353757e-01  -2.2951389e+00  -1.2737475e+00  -2.2662812e+00  -1.7368660e+00  -2.7982174e+00  -2.7205408e+00   6.7285235e-01   4.7717471e-01   1.6462480e+00  -6.0056699e-02  -1.5601061e+00
   2.5321712e+00   2.0491320e+00   5.2736034e-01   5.4508724e-01   1.1955079e+00   1.1345077e+00   4.8979690e-01  -3.8313732e-01  -2.3773411e+00  -2.0799092e+00   3.1646922e-01   9.7682323e-01  -1.6457731e+00  -8.1757770e-01  -2.3601182e+00  -7.7462921e-01   6.9346239e-01   1.9256372e+00   1.9511619e+00   5.8533850e-01  -2.0741113e+00   8.8900431e-01   6.9635399e-01   8.4243026e-01   9.2105570e-01   1.7601921e+00   1.0186688e+00   2.0256843e+00   8.3890297e-01   2.8673786e+00   2.6769879e-01   1.1709422e+00   1.6278767e+00   1.0751047e+00   5.5101993e-01   5.3352680e-01   4.6784120e-01   1.7736151e-01  -1.6333414e+00  -1.3623200e-01   5.8375832e-01   4.3803968e-01   1.1398516e+00   6.1182418e-01   1.0220036e+00   1.8956103e-01   8.8868399e-02  -1.8893770e+00  -1.3747517e+00   9.9747797e-01   9.7929855e-01  -6.3847164e-02  -2.6179253e+00  -9.0220372e-01  -1.4606746e+00  -2.8861583e+00  -2.6299873e+00   8.6158820e-01   1.6433140e-02   8.5924169e-01   6.9070419e-02  -1.1976083e+00   3.6074164e-01  -2.2859007e+00  -1.2645765e+00  -2.2503129e+00  -1.6034913e+00  -2.7328885e+00  -2.6866125e+00   8.1109812e-01   5.7624521e-01   1.6131233e+00  -1.5402987e-01  -1.5892069e+00
   2.6237566e+00   2.1953801e+00   6.3665068e-01   6.2686080e-01   1.1112917e+00   9.6877325e-01   2.9190743e-01  -4.6261781e-01  -2.4380055e+00  -2.0931457e+00   3.4401346e-01   9.8015869e-01  -1.7523111e+00  -8.9634561e-01  -2.4186898e+00  -7.5915873e-01   8.3806813e-01   1.9298557e+00   1.8785954e+00   6.3210905e-01  -2.0967792e+00   1.0578453e+00   7.8992284e-01   9.3458176e-01   9.1628635e-01   1.7547188e+00   9.3399453e-01   1.9508025e+00   7.4032265e-01   2.7696594e+00   1.9131217e-01   1.3261344e+00   1.7794021e+00   1.1350059e+00   5.3575743e-01   3.8894970e-01   3.1349808e-01   5.4301508e-02  -1.6756600e+00  -6.8774812e-02   6.4362985e-01   4.0970946e-01   1.1313325e+00   5.3395546e-01   1.0190314e+00   7.1253308e-02   6.1910230e-03  -2.0309518e+00  -1.4209188e+00   1.1412677e+00   1.0642301e+00  -6.2958210e-02  -2.7240005e+00  -9.7816789e-01  -1.4181287e+00  -2.9331969e+00  -2.6199385e+00   9.2589951e-01   7.8101524e-02   9.2072958e-01   1.5152273e-01  -1.1577848e+00   4.2675662e-01  -2.2798243e+00  -1.2459381e+00  -2.2326728e+00  -1.4565770e+00  -2.6623565e+00  -2.6353475e+00   9.4686652e-01   6.8156731e-01   1.5768875e+00  -2.3046517e-01  -1.6081320e+00
   2.7068270e+00   2.3343893e+00   7.3717592e-01   7.0712350e-01   1.0164018e+00   8.2390539e-01   7.7844718e-02  -5.1788201e-01  -2.4916481e+00  -2.0912511e+00   3.5826139e-01   9.8560069e-01  -1.8708035e+00  -9.6220376e-01  -2.4871704e+00  -7.3905434e-01   9.8523830e-01   1.9260386e+00   1.8255673e+00   6.5835272e-01  -2.0998637e+00   1.2186320e+00   8.8283168e-01   1.0231829e+00   9.1280339e-01   1.7400306e+00   8.5542176e-01   1.8589223e+00   6.5305017e-01   2.6515992e+00   1.4194129e-01   1.4644177e+00   1.9226423e+00   1.1848329e+00   5.2554540e-01   2.2643916e-01   1.7991356e-01  -7.3419473e-02  -1.6913847e+00  -1.1014840e-02   7.0172588e-01   3.7127064e-01   1.1322083e+00   4.4524537e-01   1.0318006e+00  -6.3298604e-02  -6.1527989e-02  -2.1875390e+00  -1.4546513e+00   1.2868352e+00   1.1450069e+00  -7.0312775e-02  -2.8300359e+00  -1.0720533e+00  -1.3684816e+00  -2.9863820e+00  -2.5929315e+00   9.7473620e-01   1.4083205e-01   9.6711205e-01   2.3966025e-01  -1.1243127e+00   4.8933480e-01  -2.2737791e+00  -1.2205860e+00  -2.2106788e+00  -1.3006474e+00  -2.5857253e+00  -2.5682325e+00   1.0741419e+00   7.8753100e-01   1.5377379e+00  -2.8644081e-01  -1.6168012e+00
   2.7775703e+00   2.4611939e+00   8.2435163e-01   7.8147980e-01   9.1732761e-01   7.0270344e-01  -1.4169303e-01  -5.4923228e-01  -2.5338072e+00  -2.0732436e+00   3.5724469e-01   9.9198660e-01  -1.9970066e+00  -1.0128316e+00  -2.5582683e+00  -7.1588532e-01   1.1282794e+00   1.9118388e+00   1.7930103e+00   6.6209158e-01  -2.0821001e+00   1.3647175e+00   9.7016814e-01   1.1038818e+00   9.0794619e-01   1.7168199e+00   7.8196605e-01   1.7553143e+00   5.7781383e-01   2.5191782e+00   1.1992677e-01   1.5791808e+00   2.0504578e+00   1.2230690e+00   5.1875433e-01   5.6222758e-02   6.9552264e-02  -1.9895474e-01  -1.6802048e+00   3.3293805e-02   7.5396093e-01   3.2541379e-01   1.1414147e+00   3.5273131e-01   1.0602890e+00  -2.0530049e-01  -1.1328713e-01  -2.3494846e+00  -1.4765880e+00   1.4295898e+00   1.2173358e+00  -8.4830985e-02  -2.9386222e+00  -1.1778757e+00  -1.3134629e+00  -3.0395817e+00  -2.5511915e+00   1.0065238e+00   2.0118173e-01   9.9700817e-01   3.3070465e-01  -1.0954047e+00   5.4611131e-01  -2.2640945e+00  -1.1916367e+00  -2.1813023e+00  -1.1405057e+00  -2.5018904e+00  -2.4872333e+00   1.1871106e+00   8.8810142e-01   1.4959426e+00  -3.1984244e-01  -1.6153995e+00
   2.8326481e+00   2.5710824e+00   8.9414662e-01   8.4559143e-01   8.2051820e-01   6.0686219e-01  -3.5526126e-01  -5.5803787e-01  -2.5599212e+00  -2.0387327e+00   3.3943516e-01   9.9789769e-01  -2.1263160e+00  -1.0469822e+00  -2.6238405e+00  -6.9162374e-01   1.2606220e+00   1.8851138e+00   1.7810282e+00   6.4189130e-01  -2.0428104e+00   1.4900735e+00   1.0471025e+00   1.1724569e+00   8.9889986e-01   1.6858833e+00   7.1221215e-01   1.6457528e+00   5.1477796e-01   2.3793033e+00   1.2437600e-01   1.6647661e+00   2.1561168e+00   1.2484730e+00   5.1355189e-01  -1.1095911e-01  -1.6198809e-02  -3.1490785e-01  -1.6430420e+00   6.0916727e-02   7.9638797e-01   2.7497930e-01   1.1574526e+00   2.6350981e-01   1.1038453e+00  -3.4552973e-01  -1.4886540e-01  -2.5061306e+00  -1.4880208e+00   1.5648010e+00   1.2770758e+00  -1.0526451e-01  -3.0522363e+00  -1.2890157e+00  -1.2552437e+00  -3.0858790e+00  -2.4976365e+00   1.0202864e+00   2.5567478e-01   1.0095993e+00   4.2172736e-01  -1.0688340e+00   5.9471470e-01  -2.2468059e+00  -1.1624493e+00  -2.1413800e+00  -9.8100579e-01  -2.4096572e+00  -2.3946936e+00   1.2804076e+00   9.7715932e-01   1.4518951e+00  -3.2937178e-01  -1.6043634e+00
   2.8694282e+00   2.6598023e+00   9.4328792e-01   8.9544208e-01   7.3202879e-01   5.3692884e-01  -5.5131047e-01  -5.4661946e-01  -2.5655612e+00  -1.9879143e+00   3.0378832e-01   1.0017784e+00  -2.2540857e+00  -1.0645722e+00  -2.6753900e+00  -6.6851728e-01   1.3761460e+00   1.8441529e+00   1.7889996e+00   5.9685595e-01  -1.9819179e+00   1.5895708e+00   1.1091686e+00   1.2250789e+00   8.8291032e-01   1.6481377e+00   6.4450164e-01   1.5362169e+00   4.6361215e-01   2.2394729e+00   1.5329779e-01   1.7167178e+00   2.2336381e+00   1.2601471e+00   5.0805874e-01  -2.6447360e-01  -7.7063075e-02  -4.1372197e-01  -1.5819063e+00   6.9290706e-02   8.2546164e-01   2.2280271e-01   1.1784845e+00   1.8431885e-01   1.1612111e+00  -4.7488754e-01  -1.6882138e-01  -2.6464526e+00  -1.4907813e+00   1.6878299e+00   1.3204345e+00  -1.3027928e-01  -3.1730973e+00  -1.3986253e+00  -1.1963528e+00  -3.1179468e+00  -2.4356915e+00   1.0156642e+00   3.0094786e-01   1.0046374e+00   5.0975115e-01  -1.0421311e+00   6.3286884e-01  -2.2179343e+00  -1.1364967e+00  -2.0878584e+00  -8.2683353e-01  -2.3078901e+00  -2.2932267e+00   1.3493687e+00   1.0488782e+00   1.4061537e+00  -3.1453692e-01  -1.5843763e+00
   2.8861659e+00   2.7237690e+00   9.6944020e-01   9.2760513e-01   6.5720676e-01   4.9231033e-01  -7.1885075e-01  -5.1809456e-01  -2.5466926e+00  -1.9215512e+00   2.4978159e-01   1.0020737e+00  -2.3759500e+00  -1.0666937e+00  -2.7046024e+00  -6.4894177e-01   1.4695080e+00   1.7878919e+00   1.8156919e+00   5.2661548e-01  -1.8999574e+00   1.6592336e+00   1.1525460e+00   1.2585708e+00   8.5751448e-01   1.6046469e+00   5.7713435e-01   1.4325820e+00   4.2357735e-01   2.1073850e+00   2.0377992e-01   1.7319890e+00   2.2781189e+00   1.2576088e+00   5.0051258e-01  -3.9439990e-01  -1.1386337e-01  -4.8812117e-01  -1.4996995e+00   5.6651931e-02   8.3828746e-01   1.7157720e-01   1.2024465e+00   1.2115489e-01   1.2305575e+00  -5.8493604e-01  -1.7446174e-01  -2.7597417e+00  -1.4870941e+00   1.7943831e+00   1.3441610e+00  -1.5853217e-01  -3.3030450e+00  -1.5000424e+00  -1.1395719e+00  -3.1284856e+00  -2.3690817e+00   9.9290703e-01   3.3389304e-01   9.8243348e-01   5.9185551e-01  -1.0128025e+00   6.5847979e-01  -2.1737887e+00  -1.1172347e+00  -2.0180494e+00  -6.8231525e-01  -2.1956765e+00  -2.1856164e+00   1.3902718e+00   1.0981117e+00   1.3594640e+00  -2.7562751e-01  -1.5563759e+00
   2.8821196e+00   2.7602624e+00   9.7134717e-01   9.3949707e-01   6.0043235e-01   4.7133402e-01  -8.4809642e-01  -4.7619264e-01  -2.4999500e+00  -1.8409408e+00   1.7744787e-01   9.9736757e-01  -2.4881247e+00  -1.0555491e+00  -2.7038852e+00  -6.3524132e-01   1.5364458e+00   1.7160960e+00   1.8593756e+00   4.3131347e-01  -1.7980752e+00   1.6964525e+00   1.1743242e+00   1.2706503e+00   8.2076867e-01   1.5566496e+00   5.0857021e-01   1.3403207e+00   3.9362170e-01   1.9905097e+00   2.7219637e-01   1.7091014e+00   2.2860214e+00   1.2408561e+00   4.8943151e-01  -4.9208145e-01  -1.2846433e-01  -5.3156905e-01  -1.3999833e+00   2.2133540e-02   8.3284147e-01   1.2373645e-01   1.2271730e+00   7.8944635e-02   1.3095403e+00  -6.6838794e-01  -1.6777663e-01  -2.8362835e+00  -1.4794143e+00   1.8807658e+00   1.3457296e+00  -1.8874157e-01  -3.4434477e+00  -1.5871900e+00  -1.0878129e+00  -3.1106971e+00  -2.3016106e+00   9.5284833e-01   3.5179050e-01   9.4382800e-01   6.6528334e-01  -9.7855441e-01   6.6970701e-01  -2.1112634e+00  -1.1079729e+00  -1.9298808e+00  -5.5125944e-01  -2.0724958e+00  -2.0747233e+00   1.4005528e+00   1.1207637e+00   1.3127569e+00  -2.1367768e-01  -1.5215667e+00
   2.8575886e+00   2.7676004e+00   9.4892427e-01   9.2959663e-01   5.6492361e-01   4.7136112e-01  -9.3104831e-01  -4.2504982e-01  -2.4229008e+00  -1.7478691e+00   8.7403168e-02   9.8650738e-01  -2.5876623e+00  -1.0343131e+00  -2.6668752e+00  -6.2956671e-01   1.5740410e+00   1.6294911e+00   1.9179329e+00   3.1159505e-01  -1.6780196e+00   1.7001413e+00   1.1727320e+00   1.2601294e+00   7.7145615e-01   1.5055834e+00   4.3761524e-01   1.2642274e+00   3.7248024e-01   1.8956575e+00   3.5443073e-01   1.6482423e+00   2.2554046e+00   1.2104182e+00   4.7376286e-01  -5.5059651e-01  -1.2366757e-01  -5.3871099e-01  -1.2867293e+00  -3.4176032e-02   8.0814203e-01   8.1360539e-02   1.2505255e+00   6.1288436e-02   1.3953761e+00  -7.1951882e-01  -1.5134207e-01  -2.8679854e+00  -1.4702529e+00   1.9441115e+00   1.3235044e+00  -2.1975139e-01  -3.5951399e+00  -1.6549290e+00  -1.0439864e+00  -3.0587617e+00  -2.2369465e+00   8.9685520e-01   3.5242482e-01   8.9014390e-01   7.2754397e-01  -9.3750457e-01   6.6501840e-01  -2.0281152e+00  -1.1117510e+00  -1.8221216e+00  -4.3683878e-01  -1.9383709e+00  -1.9634069e+00   1.3789802e+00   1.1141118e+00   1.2671243e+00  -1.3041708e-01  -1.4814307e+00
   2.8138807e+00   2.7452795e+00   9.0329277e-01   8.9761328e-01   5.5261039e-01   4.8895090e-01  -9.6197534e-01  -3.6899364e-01  -2.3142748e+00  -1.6445488e+00  -1.9134433e-02   9.6870231e-01  -2.6726432e+00  -1.0069362e+00  -2.5888803e+00  -6.3372136e-01   1.5809184e+00   1.5298311e+00   1.9889499e+00   1.6859602e-01  -1.5421134e+00   1.6708216e+00   1.1473109e+00   1.2270570e+00   7.0925611e-01   1.4530929e+00   3.6357903e-01   1.2081800e+00   3.5877248e-01   1.8285749e+00   4.4610226e-01   1.5512905e+00   2.1860778e+00   1.1673823e+00   4.5300850e-01  -5.6512118e-01  -1.0306001e-01  -5.0576520e-01  -1.1640737e+00  -1.1122251e-01   7.6436209e-01   4.6103596e-02   1.2705213e+00   7.0284127e-02   1.4849411e+00  -7.3447991e-01  -1.2818766e-01  -2.8489089e+00  -1.4620052e+00   1.9825668e+00   1.2768720e+00  -2.5058723e-01  -3.7583945e+00  -1.6993473e+00  -1.0108642e+00  -2.9682877e+00  -2.1784146e+00   8.2676118e-01   3.3417975e-01   8.2312268e-01   7.7650970e-01  -8.8836533e-01   6.4323425e-01  -1.9231913e+00  -1.1312204e+00  -1.6945627e+00  -3.4151233e-01  -1.7939953e+00  -1.8544593e+00   1.3257714e+00   1.0770578e+00   1.2237694e+00  -2.8211572e-02  -1.4377303e+00
   2.7532229e+00   2.6940662e+00   8.3674971e-01   8.4458993e-01   5.6407992e-01   5.2006928e-01  -9.3776759e-01  -3.1232812e-01  -2.1741396e+00  -1.5335413e+00  -1.4034108e-01   9.4358722e-01  -2.7422851e+00  -9.7790071e-01  -2.4672280e+00  -6.4902350e-01   1.5573648e+00   1.4198907e+00   2.0697958e+00   3.9333476e-03  -1.3932063e+00   1.6106300e+00   1.0990233e+00   1.1727859e+00   6.3485876e-01   1.4010189e+00   2.8639129e-01   1.1749517e+00   3.5109276e-01   1.7935888e+00   5.4278163e-01   1.4217636e+00   2.0796732e+00   1.1133887e+00   4.2731640e-01  -5.3316947e-01  -7.0819877e-02  -4.3083342e-01  -1.0360883e+00  -2.0703062e-01   7.0287291e-01   1.9143380e-02   1.2854561e+00   1.0643784e-01   1.5748953e+00  -7.1149715e-01  -1.0163351e-01  -2.7756723e+00  -1.4567910e+00   1.9954206e+00   1.2063360e+00  -2.8050231e-01  -3.9329262e+00  -1.7179671e+00  -9.9094369e-01  -2.8366957e+00  -2.1288162e+00   7.4478046e-01   2.9610709e-01   7.4484602e-01   8.1050006e-01  -8.3058401e-01   6.0356656e-01  -1.7965971e+00  -1.1685355e+00  -1.5481358e+00  -2.6698633e-01  -1.6408144e+00  -1.7505474e+00   1.2426420e+00   1.0102834e+00   1.1839368e+00   9.0005420e-02  -1.3924953e+00
   2.6786341e+00   2.6160265e+00   7.5267183e-01   7.7293109e-01   5.9859060e-01   5.6033187e-01  -8.5813941e-01  -2.5912846e-01  -2.0040074e+00  -1.4176650e+00  -2.7380524e-01   9.1125332e-01  -2.7969664e+00  -9.5194711e-01  -2.3014990e+00  -6.7619349e-01   1.5053559e+00   1.3033784e+00   2.1576797e+00  -1.8030108e-01  -1.2346103e+00   1.5232359e+00   1.0302775e+00   1.0999580e+00   5.5001538e-01   1.3513605e+00   2.0666926e-01   1.1660764e+00   3.4808918e-01   1.7933254e+00   6.4018588e-01   1.2646846e+00   1.9396197e+00   1.0505890e+00   3.9753206e-01  -4.5470096e-01  -3.1487654e-02  -3.1410981e-01  -9.0658845e-01  -3.1880940e-01   6.2621831e-01   1.1514316e-03   1.2940129e+00   1.6866218e-01   1.6618258e+00  -6.5094842e-01  -7.5100194e-02  -2.6477006e+00  -1.4563163e+00   1.9831625e+00   1.1135599e+00  -3.0901073e-01  -4.1179188e+00  -1.7098623e+00  -9.8632474e-01  -2.6635147e+00  -2.0902799e+00   6.5340786e-01   2.3796879e-01   6.5764468e-01   8.2835089e-01  -7.6442946e-01   5.4565858e-01  -1.6497843e+00  -1.2252575e+00  -1.3849630e+00  -2.1420981e-01  -1.4810614e+00  -1.6541630e+00   1.1327746e+00   9.1629397e-01   1.1488232e+00   2.2080876e-01  -1.3479911e+00
   2.5937816e+00   2.5144957e+00   6.5535806e-01   6.8635199e-01   6.5415213e-01   6.0526882e-01  -7.2567334e-01  -2.1305414e-01  -1.8068630e+00  -1.2998911e+00  -4.1657551e-01   8.7224803e-01  -2.8381573e+00  -9.3378689e-01  -2.0936300e+00  -7.1527412e-01   1.4284869e+00   1.1847770e+00   2.2496923e+00  -3.8154902e-01  -1.0700183e+00   1.4136792e+00   9.4487373e-01   1.0124029e+00   4.5751748e-01   1.3062118e+00   1.2573127e-01   1.1817785e+00   3.4852932e-01   1.8285196e+00   7.3434482e-01   1.0863706e+00   1.7710291e+00   9.8156975e-01   3.6520545e-01  -3.3209409e-01   1.0288036e-02  -1.5797522e-01  -7.7898361e-01  -4.4311108e-01   5.3802023e-01  -7.7163216e-03   1.2953530e+00   2.5435839e-01   1.7424069e+00  -5.5531826e-01  -5.1902318e-02  -2.4673103e+00  -1.4617628e+00   1.9474739e+00   1.0013546e+00  -3.3590524e-01  -4.3120753e+00  -1.6756824e+00  -9.9860164e-01  -2.4505650e+00  -2.0641486e+00   5.5530862e-01   1.6025088e-01   5.6399808e-01   8.2946298e-01  -6.9101795e-01   4.6962581e-01  -1.4855544e+00  -1.3022722e+00  -1.2083280e+00  -1.8339970e-01  -1.3177383e+00  -1.5675760e+00   1.0007109e+00   7.9934726e-01   1.1194809e+00   3.6036290e-01  -1.3066678e+00
   2.5028327e+00   2.3939753e+00   5.4981909e-01   5.8974824e-01   7.2766493e-01   6.5059457e-01  -5.4570355e-01  -1.7718681e-01  -1.5871102e+00  -1.1832338e+00  -5.6524326e-01   8.2755242e-01  -2.8682637e+00  -9.2781939e-01  -1.8478848e+00  -7.6558914e-01   1.3318093e+00   1.0691196e+00   2.3428374e+00  -5.9679880e-01  -9.0341105e-01   1.2881284e+00   8.4786377e-01   9.1495882e-01   3.6110435e-01   1.2676772e+00   4.5556262e-02   1.2209670e+00   3.5135211e-01   1.8979250e+00   8.2173453e-01   8.9415185e-01   1.5804906e+00   9.0924547e-01   3.3255164e-01  -1.6998937e-01   5.0015673e-02   3.3029899e-02  -6.5617671e-01  -5.7603755e-01   4.4282199e-01  -7.8059593e-03   1.2891833e+00   3.5957704e-01   1.8135684e+00  -4.2903676e-01  -3.5035983e-02  -2.2396263e+00  -1.4737114e+00   1.8911484e+00   8.7360124e-01  -3.6125757e-01  -4.5136828e+00  -1.6175858e+00  -1.0287811e+00  -2.2020163e+00  -2.0509147e+00   4.5320318e-01   6.4149841e-02   4.6643017e-01   8.1382755e-01  -6.1227669e-01   3.7609933e-01  -1.3079730e+00  -1.3997321e+00  -1.0225723e+00  -1.7409267e-01  -1.1545441e+00  -1.4927899e+00   8.5216473e-01   6.6526661e-01   1.0967215e+00   5.0450728e-01  -1.2710946e+00
   2.4103121e+00   2.2599667e+00   4.4152918e-01   4.8899003e-01   8.1511428e-01   6.9246604e-01  -3.2604585e-01  -1.5389798e-01  -1.3504431e+00  -1.0706400e+00  -7.1606109e-01   7.7854290e-01  -2.8904029e+00  -9.3786833e-01  -1.5706917e+00  -8.2574544e-01   1.2215815e+00   9.6171787e-01   2.4340576e+00  -8.2261143e-01  -7.3895774e-01   1.1535770e+00   7.4533226e-01   8.1322470e-01   2.6530351e-01   1.2377702e+00  -3.1307405e-02   1.2812989e+00   3.5570701e-01   1.9983356e+00   8.9937808e-01   6.9603821e-01   1.3757862e+00   8.3672931e-01   3.0236562e-01   2.4987245e-02   8.3623076e-02   2.5235214e-01  -5.4051039e-01  -7.1347294e-01   3.4587737e-01   7.2861544e-05   1.2757927e+00   4.7925153e-01   1.8726579e+00  -2.7821312e-01  -2.6975965e-02  -1.9723407e+00  -1.4921037e+00   1.8179486e+00   7.3511108e-01  -3.8539956e-01  -4.7206928e+00  -1.5390881e+00  -1.0772297e+00  -1.9243155e+00  -2.0502039e+00   3.4975376e-01  -4.8469877e-02   3.6740639e-01   7.8202464e-01  -5.3084711e-01   2.6626363e-01  -1.1222012e+00  -1.5170265e+00  -8.3291993e-01  -1.8522034e-01  -9.9575505e-01  -1.4315022e+00   6.9376674e-01   5.2115073e-01   1.0810312e+00   6.4884593e-01  -1.2438815e+00
   2.3209645e+00   2.1187417e+00   3.3615573e-01   3.9064790e-01   9.1181107e-01   7.2771014e-01  -7.6590104e-02  -1.4475019e-01  -1.1036466e+00  -9.6488814e-01  -8.6509411e-01   7.2694023e-01  -2.9081250e+00  -9.6695380e-01  -1.2703581e+00  -8.9368109e-01   1.1049474e+00   8.6786313e-01   2.5202677e+00  -1.0551611e+00  -5.8091490e-01   1.0174937e+00   6.4410765e-01   7.1326233e-01   1.7521168e-01   1.2183060e+00  -1.0187759e-01   1.3593097e+00   3.6098225e-01   2.1247169e+00   9.6491583e-01   5.0034691e-01   1.1655346e+00   7.6719280e-01   2.7789314e-01   2.4460711e-01   1.0770048e-01   4.9168415e-01  -4.3375479e-01  -8.5132246e-01   2.5289349e-01   1.4711814e-02   1.2560536e+00   6.0749192e-01   1.9175858e+00  -1.1027817e-01  -2.9497070e-02  -1.6753276e+00  -1.5162411e+00   1.7324027e+00   5.9142180e-01  -4.0888532e-01  -4.9308131e+00  -1.4448355e+00  -1.1436544e+00  -1.6259827e+00  -2.0608085e+00   2.4745949e-01  -1.7514710e-01   2.6923938e-01   7.3519231e-01  -4.4993608e-01   1.4187939e-01  -9.3425338e-01  -1.6527902e+00  -6.4524196e-01  -2.1520512e-01  -8.4606253e-01  -1.3850711e+00   5.3275247e-01   3.7499686e-01   1.0725102e+00   7.8884186e-01  -1.2275994e+00
   2.2396171e+00   1.9770590e+00   2.3928546e-01   3.0166070e-01   1.0126693e+00   7.5400595e-01   1.9122504e-01  -1.5043287e-01  -8.5433735e-01  -8.6850072e-01  -1.0083939e+00   6.7474638e-01  -2.9251056e+00  -1.0171106e+00  -9.5667554e-01  -9.6675731e-01   9.8956250e-01   7.9252218e-01   2.5984020e+00  -1.2902999e+00  -4.3352510e-01   8.8744669e-01   5.5141322e-01   6.2126874e-01   9.6228738e-02   1.2107990e+00  -1.6290794e-01   1.4506086e+00   3.6682509e-01   2.2704468e+00   1.0166489e+00   3.1531672e-01   9.5878528e-01   7.0372723e-01   2.6266269e-01   4.7950815e-01   1.1970978e-01   7.4132453e-01  -3.3712758e-01  -9.8573543e-01   1.6973810e-01   3.4597505e-02   1.2313838e+00   7.3792814e-01   1.9469420e+00   6.6445817e-02  -4.3535720e-02  -1.3601363e+00  -1.5448224e+00   1.6395528e+00   4.4853918e-01  -4.3243502e-01  -5.1416130e+00  -1.3403163e+00  -1.2271163e+00  -1.3172822e+00  -2.0807724e+00   1.4856707e-01  -3.1292404e-01   1.7400943e-01   6.7496775e-01  -3.7312509e-01   5.2797685e-03  -7.5069632e-01  -1.8049536e+00  -4.6577532e-01  -2.6207401e-01  -7.1037765e-01  -1.3544922e+00   3.7661003e-01   2.3526238e-01   1.0708437e+00   9.1991870e-01  -1.2247039e+00
   2.1710322e+00   1.8418381e+00   1.5616233e-01   2.2895906e-01   1.1125097e+00   7.7000762e-01   4.6502758e-01  -1.7073392e-01  -6.1065804e-01  -7.8367447e-01  -1.1421817e+00   6.2416685e-01  -2.9448407e+00  -1.0892638e+00  -6.4043640e-01  -1.0418938e+00   8.8318563e-01   7.4004848e-01   2.6654813e+00  -1.5236519e+00  -3.0091637e-01   7.7072484e-01   4.7447718e-01   5.4324008e-01   3.3758870e-02   1.2163752e+00  -2.1107987e-01   1.5501305e+00   3.7315542e-01   2.4276540e+00   1.0535625e+00   1.4872719e-01   7.6457811e-01   6.4921583e-01   2.6028598e-01   7.1972645e-01   1.1814696e-01   9.9062330e-01  -2.5133585e-01  -1.1132915e+00   1.0212118e-01   5.8029300e-02   1.2036678e+00   8.6408711e-01   1.9600677e+00   2.4322582e-01  -6.9103116e-02  -1.0393901e+00  -1.5760153e+00   1.5446647e+00   3.1263609e-01  -4.5686310e-01  -5.3506415e+00  -1.2315276e+00  -1.3260775e+00  -1.0097792e+00  -2.1075194e+00   5.5003053e-02  -4.5847487e-01   8.3505279e-02   6.0340077e-01  -3.0415188e-01  -1.4067172e-01  -5.7831012e-01  -1.9708385e+00  -3.0081277e-01  -3.2358622e-01  -5.9361433e-01  -1.3403883e+00   2.3270620e-01   1.1038948e-01   1.0753112e+00   1.0375726e+00  -1.2374667e+00
   2.1197427e+00   1.7198078e+00   9.1449819e-02   1.7906283e-01   1.2063716e+00   7.7540209e-01   7.3218491e-01  -2.0454748e-01  -3.8093517e-01  -7.1223126e-01  -1.2630267e+00   5.7751288e-01  -2.9703631e+00  -1.1831689e+00  -3.3288620e-01  -1.1157365e+00   7.9326036e-01   7.1392878e-01   2.7187090e+00  -1.7507353e+00  -1.8700055e-01   6.7397185e-01   4.2011907e-01   4.8464705e-01  -7.1034070e-03   1.2357056e+00  -2.4320362e-01   1.6524334e+00   3.8017442e-01   2.5876415e+00   1.0753330e+00   7.5438832e-03   5.9149386e-01   6.0622313e-01   2.7423712e-01   9.5526208e-01   1.0264780e-01   1.2284928e+00  -1.7662994e-01  -1.2311389e+00   5.5265150e-02   8.3256385e-02   1.1751416e+00   9.7978344e-01   1.9570818e+00   4.1142406e-01  -1.0525904e-01  -7.2612319e-01  -1.6075587e+00   1.4529174e+00   1.8972560e-01  -4.8299531e-01  -5.5555539e+00  -1.1246118e+00  -1.4384725e+00  -7.1579967e-01  -2.1380257e+00  -3.1668165e-02  -6.0825823e-01  -8.1048272e-04   5.2284594e-01  -2.4667997e-01  -2.9266940e-01  -4.2373104e-01  -2.1472959e+00  -1.5638275e-01  -3.9736877e-01  -5.0046114e-01  -1.3430134e+00   1.0791113e-01   8.3244060e-03   1.0848358e+00   1.1374951e+00  -1.2679209e+00
   2.0898628e+00   1.6171446e+00   4.9026367e-02   1.5767530e-01   1.2898168e+00   7.7089858e-01   9.8049665e-01  -2.4991763e-01  -1.7331451e-01  -6.5558773e-01  -1.3680058e+00   5.3708184e-01  -3.0040076e+00  -1.2974178e+00  -4.5140985e-02  -1.1848517e+00   7.2650695e-01   7.1658081e-01   2.7555854e+00  -1.9671168e+00  -9.5367390e-02   6.0285562e-01   3.9433882e-01   4.5013970e-01  -2.1883521e-02   1.2689660e+00  -2.5641483e-01   1.7520251e+00   3.8836777e-01   2.7413731e+00   1.0823190e+00  -1.0239363e-01   4.4722158e-01   5.7690489e-01   3.0762458e-01   1.1766461e+00   7.4029264e-02   1.4439609e+00  -1.1286241e-01  -1.3370805e+00   3.3580241e-02   1.0862172e-01   1.1482458e+00   1.0795007e+00   1.9388554e+00   5.6300044e-01  -1.5014934e-01  -4.3309045e-01  -1.6368916e+00   1.3690904e+00   8.5329202e-02  -5.1158118e-01  -5.7542489e+00  -1.0254884e+00  -1.5618062e+00  -4.4781577e-01  -2.1690166e+00  -1.1025965e-01  -7.5868732e-01  -7.7811483e-02   4.3584049e-01  -2.0407146e-01  -4.4710088e-01  -2.9309845e-01  -2.3308809e+00  -3.7938002e-02  -4.8105144e-01  -4.3515307e-01  -1.3622681e+00   8.2417692e-03  -6.3942674e-02   1.0980694e+00   1.2157082e+00  -1.3178176e+00
   2.0848784e+00   1.5391287e+00   3.1818611e-02   1.6930069e-01   1.3592042e+00   7.5815366e-01   1.1988697e+00  -3.0411829e-01   4.6130246e-03  -6.1474051e-01  -1.4548339e+00   5.0501756e-01  -3.0472420e+00  -1.4295136e+00   2.1239988e-01  -1.2459295e+00   6.8854813e-01   7.4921344e-01   2.7740442e+00  -2.1685899e+00  -2.9171886e-02   5.6178520e-01   4.0193413e-01   4.4329600e-01  -7.0130550e-03   1.3158242e+00  -2.4835387e-01   1.8436969e+00   3.9850108e-01   2.8799920e+00   1.0755403e+00  -1.7662801e-01   3.3816920e-01   5.6293760e-01   3.6297159e-01   1.3754737e+00   3.4263892e-02   1.6267399e+00  -5.9545891e-02  -1.4296098e+00   4.0366633e-02   1.3270072e-01   1.1254637e+00   1.1587389e+00   1.9069402e+00   6.9098119e-01  -2.0110543e-01  -1.7208787e-01  -1.6612981e+00   1.2972742e+00   4.1616834e-03  -5.4320886e-01  -5.9449997e+00  -9.3950112e-01  -1.6932655e+00  -2.1778713e-01  -2.1971879e+00  -1.7995151e-01  -9.0630712e-01  -1.4669462e-01   3.4497751e-01  -1.7917835e-01  -6.0022445e-01  -1.9172664e-01  -2.5180440e+00   4.9930243e-02  -5.7239183e-01  -4.0125449e-01  -1.3977267e+00  -6.1456399e-02  -1.0078807e-01   1.1135051e+00   1.2687108e+00  -1.3885899e+00
   2.1074226e+00   1.4898390e+00   4.1673433e-02   2.1691386e-01   1.4119106e+00   7.3964001e-01   1.3779333e+00  -3.6376868e-01   1.4617963e-01  -5.9026282e-01  -1.5219612e+00   4.8316128e-01  -3.1005763e+00  -1.5760065e+00   4.3061121e-01  -1.2959852e+00   6.8358786e-01   8.1175513e-01   2.7725916e+00  -2.3513700e+00   8.9859703e-03   5.5368806e-01   4.4617452e-01   4.6642537e-01   3.9927449e-02   1.3754522e+00  -2.1731715e-01   1.9228423e+00   4.1160433e-01   2.9953468e+00   1.0566390e+00  -2.1227633e-01   2.6914151e-01   5.6546260e-01   4.4202216e-01   1.5448685e+00  -1.3612975e-02   1.7677813e+00  -1.5908350e-02  -1.5079091e+00   7.7566933e-02   1.5441866e-01   1.1091545e+00   1.2143015e+00   1.8634604e+00   7.8986342e-01  -2.5479715e-01   4.6679329e-02  -1.6780643e+00   1.2406226e+00  -5.0145257e-02  -5.7823090e-01  -6.1265768e+00  -8.7110393e-01  -1.8298412e+00  -3.6495198e-02  -2.2194251e+00  -2.4026017e-01  -1.0479657e+00  -2.0694892e-01   2.5278492e-01  -1.7416503e-01  -7.4837612e-01  -1.2382022e-01  -2.7053348e+00   1.0373682e-01  -6.6938071e-01  -4.0146248e-01  -1.4486694e+00  -9.7773243e-02  -9.8292757e-02   1.1296042e+00   1.2936287e+00  -1.4813201e+00
   2.1590606e+00   1.4719123e+00   7.9269471e-02   3.0170992e-01   1.4464834e+00   7.1846980e-01   1.5105566e+00  -4.2498356e-01   2.4598679e-01  -5.8230841e-01  -1.5686321e+00   4.7290665e-01  -3.1635576e+00  -1.7326809e+00   6.0213787e-01  -1.3325392e+00   7.1416098e-01   9.0285153e-01   2.7504412e+00  -2.5122953e+00   1.7187113e-02   5.7985628e-01   5.2855748e-01   5.2043379e-01   1.2002629e-01   1.4465582e+00  -1.6237253e-01   1.9857349e+00   4.2894036e-01   3.0804826e+00   1.0278219e+00  -2.0815229e-01   2.4310601e-01   5.8504254e-01   5.4558844e-01   1.6798441e+00  -6.5659462e-02   1.8597845e+00   1.9054295e-02  -1.5718186e+00   1.4559284e-01   1.7313475e-01   1.1014022e+00   1.2444994e+00   1.8109788e+00   8.5592741e-01  -3.0742889e-01   2.1514422e-01  -1.6846367e+00   1.2011714e+00  -7.5261278e-02  -6.1670881e-01  -6.2983416e+00  -8.2360834e-01  -1.9684530e+00   8.7089362e-02  -2.2330135e+00  -2.9099375e-01  -1.1809662e+00  -2.5831395e-01   1.6161865e-01  -1.9037267e-01  -8.8818717e-01  -9.2248244e-02  -2.8895830e+00   1.2129352e-01  -7.7031952e-01  -4.3744081e-01  -1.5141149e+00  -9.8927675e-02  -5.4489194e-02   1.1449253e+00   1.2883650e+00  -1.5967004e+00
   2.2401002e+00   1.4863879e+00   1.4406788e-01   4.2295867e-01   1.4627066e+00   6.9818526e-01   1.5922340e+00  -4.8355526e-01   3.0021068e-01  -5.9061856e-01  -1.5949094e+00   4.7508132e-01  -3.2348494e+00  -1.8947792e+00   7.2179776e-01  -1.3537645e+00   7.8096890e-01   1.0199288e+00   2.7076216e+00  -2.6490135e+00  -5.6802374e-03   6.3986855e-01   6.4866924e-01   6.0475617e-01   2.3293268e-01   1.5274316e+00  -8.3433636e-02   2.0297439e+00   4.5195305e-01   3.1300681e+00   9.9177765e-01  -1.6481567e-01   2.6106166e-01   6.2162542e-01   6.7345321e-01   1.7775347e+00  -1.1724049e-01   1.8976269e+00   4.6527199e-02  -1.6217902e+00   2.4324753e-01   1.8868243e-01   1.1038910e+00   1.2492542e+00   1.7523525e+00   8.8743400e-01  -3.5496379e-01   3.2780837e-01  -1.6787736e+00   1.1797335e+00  -7.0301243e-02  -6.5838248e-01  -6.4603054e+00  -7.9900873e-01  -2.1060681e+00   1.4636295e-01  -2.2358191e+00  -3.3220149e-01  -1.3031857e+00  -3.0073524e-01   7.3579005e-02  -2.2823233e-01  -1.0167911e+00  -9.8388657e-02  -3.0680549e+00   1.0183741e-01  -8.7386311e-01  -5.0969208e-01  -1.5928520e+00  -6.4879664e-02   3.0497543e-02   1.1582365e+00   1.2517350e+00  -1.7349820e+00
   2.3494568e+00   1.5326525e+00   2.3430438e-01   5.7798029e-01   1.4615741e+00   6.8252917e-01   1.6213102e+00  -5.3516255e-01   3.0684726e-01  -6.1453013e-01  -1.6016618e+00   4.8987438e-01  -3.3123846e+00  -2.0572431e+00   7.8686501e-01  -1.3585873e+00   8.8281156e-01   1.1593148e+00   2.6450470e+00  -2.7601402e+00  -5.9803084e-02   7.3159213e-01   8.0416275e-01   7.1735729e-01   3.7683065e-01   1.6159973e+00   1.8708184e-02   2.0534666e+00   4.8219131e-01   3.1407235e+00   9.5156611e-01  -8.4547148e-02   3.2201792e-01   6.7451693e-01   8.2433577e-01   1.8372810e+00  -1.6328900e-01   1.8786857e+00   6.7824795e-02  -1.6588337e+00   3.6775698e-01   2.0136203e-01   1.1178221e+00   1.2300918e+00   1.6905897e+00   8.8469244e-01  -3.9336024e-01   3.8202722e-01  -1.6586811e+00   1.1758812e+00  -3.5883547e-02  -7.0266883e-01  -6.6131422e+00  -7.9789810e-01  -2.2398090e+00   1.3752837e-01  -2.2264297e+00  -3.6412369e-01  -1.4131507e+00  -3.3432327e-01  -9.5461467e-03  -2.8723095e-01  -1.1319980e+00  -1.4205045e-01  -3.2385602e+00   4.6090215e-02  -9.7902636e-01  -6.1747633e-01  -1.6834633e+00   2.6476524e-03   1.5442134e-01   1.1685999e+00   1.1835773e+00  -1.8959089e+00
   2.4845998e+00   1.6084910e+00   3.4702513e-01   7.6224909e-01   1.4451722e+00   6.7520783e-01   1.5990310e+00  -5.7559940e-01   2.6587806e-01  -6.5298518e-01  -1.5905155e+00   5.1682601e-01  -3.3935723e+00  -2.2149525e+00   7.9721341e-01  -1.3467326e+00   1.0166212e+00   1.3164073e+00   2.5645321e+00  -2.8453672e+00  -1.4434728e-01   8.5126570e-01   9.9085901e-01   8.5480199e-01   5.4849610e-01   1.7098739e+00   1.4239261e-01   2.0567706e+00   5.2120737e-01   3.1112256e+00   9.1048119e-01   2.8751531e-02   4.2308399e-01   7.4236378e-01   9.9592296e-01   1.8605588e+00  -1.9860229e-01   1.8030265e+00   8.4336320e-02  -1.6844587e+00   5.1491312e-01   2.1188805e-01   1.1438745e+00   1.1900238e+00   1.6287210e+00   8.4999296e-01  -4.1880563e-01   3.7813160e-01  -1.6231229e+00   1.1880142e+00   2.5902429e-02  -7.4869105e-01  -6.7581489e+00  -8.1947901e-01  -2.3670421e+00   5.9881368e-02  -2.2042348e+00  -3.8714841e-01  -1.5100616e+00  -3.5932102e-01  -8.6309454e-02  -3.6593088e-01  -1.2324164e+00  -2.2147670e-01  -3.3995061e+00  -4.3754181e-02  -1.0851545e+00  -7.5878271e-01  -1.7843424e+00   1.0023973e-01   3.1300041e-01   1.1754165e+00   1.0848279e+00  -2.0786369e+00
   2.6415907e+00   1.7102394e+00   4.7817081e-01   9.6962076e-01   1.4164796e+00   6.7965757e-01   1.5294117e+00  -6.0101170e-01   1.7934000e-01  -7.0454264e-01  -1.5637711e+00   5.5488890e-01  -3.4755333e+00  -2.3629449e+00   7.5530981e-01  -1.3187138e+00   1.1775989e+00   1.4858787e+00   2.4687454e+00  -2.9055141e+00  -2.5739518e-01   9.9366307e-01   1.2029635e+00   1.0123923e+00   7.4343210e-01   1.8064338e+00   2.8513628e-01   2.0407375e+00   5.7043176e-01   3.0425688e+00   8.7188511e-01   1.6973036e-01   5.5966091e-01   8.2315415e-01   1.1849631e+00   1.8507634e+00  -2.1815926e-01   1.6734383e+00   9.7468638e-02  -1.7006144e+00   6.7932104e-01   2.2129768e-01   1.1822112e+00   1.1333264e+00   1.5696875e+00   7.8741115e-01  -4.2793257e-01   3.1937694e-01  -1.5714999e+00   1.2135082e+00   1.1161955e-01  -7.9533613e-01  -6.8971570e+00  -8.6166555e-01  -2.4854444e+00  -8.4080702e-02  -2.1694501e+00  -4.0177578e-01  -1.5937669e+00  -3.7608022e-01  -1.5560473e-01  -4.6203882e-01  -1.3175097e+00  -3.3342681e-01  -3.5498951e+00  -1.6411359e-01  -1.1918631e+00  -9.3035818e-01  -1.8937052e+00   2.2295516e-01   5.0011199e-01   1.1784259e+00   9.5754289e-01  -2.2816468e+00
   2.8152291e+00   1.8330326e+00   6.2271105e-01   1.1926660e+00   1.3791073e+00   6.9882481e-01   1.4189355e+00  -6.0812910e-01   5.1287100e-02  -7.6739575e-01  -1.5242834e+00   6.0255502e-01  -3.5553361e+00  -2.4966072e+00   6.6605626e-01  -1.2757617e+00   1.3594461e+00   1.6619029e+00   2.3610984e+00  -2.9425019e+00  -3.9593111e-01   1.1523313e+00   1.4333829e+00   1.1843669e+00   9.5607041e-01   1.9028662e+00   4.4370989e-01   2.0075184e+00   6.3103054e-01   2.9378823e+00   8.3902524e-01   3.3183209e-01   7.2571991e-01   9.1424261e-01   1.3874113e+00   1.8128659e+00  -2.1744116e-01   1.4953131e+00   1.0858695e-01  -1.7096225e+00   8.5472880e-01   2.3083387e-01   1.2325230e+00   1.0652367e+00   1.5162533e+00   7.0249902e-01  -4.1800548e-01   2.1172200e-01  -1.5038899e+00   1.2489324e+00   2.1668906e-01  -8.4133573e-01  -7.0324019e+00  -9.2126550e-01  -2.5930448e+00  -2.8874223e-01  -2.1230667e+00  -4.0858926e-01  -1.6646888e+00  -3.8504471e-01  -2.1664418e-01  -5.7251878e-01  -1.3875805e+00  -4.7333245e-01  -3.6892701e+00  -3.1016912e-01  -1.2989531e+00  -1.1277965e+00  -2.0095976e+00   3.6457561e-01   7.0808326e-01   1.1776618e+00   8.0486606e-01  -2.5026639e+00
   2.9992962e+00   1.9711228e+00   7.7483059e-01   1.4230848e+00   1.3369989e+00   7.3497100e-01   1.2761010e+00  -5.9447508e-01  -1.1236011e-01  -8.3939706e-01  -1.4753090e+00   6.5803458e-01  -3.6302092e+00  -2.6118290e+00   5.3649236e-01  -1.2197036e+00   1.5546791e+00   1.8383934e+00   2.2455731e+00  -2.9592637e+00  -5.5588328e-01   1.3198939e+00   1.6741148e+00   1.3641536e+00   1.1800242e+00   1.9962428e+00   6.1424131e-01   1.9601143e+00   7.0375545e-01   2.8022037e+00   8.1484098e-01   5.0759227e-01   9.1414626e-01   1.0124075e+00   1.5986134e+00   1.7529722e+00  -1.9273590e-01   1.2763671e+00   1.1895697e-01  -1.7141004e+00   1.0344111e+00   2.4181689e-01   1.2941007e+00   9.9158777e-01   1.4709368e+00   6.0188986e-01  -3.8706814e-01   6.3453573e-02  -1.4210457e+00   1.2903189e+00   3.3566673e-01  -8.8536231e-01  -7.1663646e+00  -9.9422454e-01  -2.6882407e+00  -5.4564260e-01  -2.0667459e+00  -4.0823029e-01  -1.7237110e+00  -3.8673567e-01  -2.6891797e-01  -6.9373869e-01  -1.4436848e+00  -6.3551675e-01  -3.8176159e+00  -4.7607677e-01  -1.4063122e+00  -1.3456847e+00  -2.1299045e+00   5.1792742e-01   9.2806174e-01   1.1733680e+00   6.3093449e-01  -2.7386012e+00
   3.1868848e+00   2.1182503e+00   9.2816251e-01   1.6521680e+00   1.2941243e+00   7.8951054e-01   1.1108554e+00  -5.5853892e-01  -3.0407382e-01  -9.1809363e-01  -1.4203238e+00   7.1945935e-01  -3.6977082e+00  -2.7051259e+00   3.7537949e-01  -1.1527970e+00   1.7550069e+00   2.0092420e+00   2.1265029e+00  -2.9595824e+00  -7.3222811e-01   1.4884037e+00   1.9166812e+00   1.5446660e+00   1.4083731e+00   2.0835919e+00   7.9233818e-01   1.9021012e+00   7.8880017e-01   2.6421296e+00   8.0177724e-01   6.8898403e-01   1.1171227e+00   1.1139440e+00   1.8135132e+00   1.6778275e+00  -1.4140637e-01   1.0262291e+00   1.2969293e-01  -1.7168705e+00   1.2115728e+00   2.5551920e-01   1.3659226e+00   9.1841786e-01   1.4359617e+00   4.9284857e-01  -3.3404524e-01  -1.1531729e-01  -1.3243472e+00   1.3334668e+00   4.6256902e-01  -9.2613167e-01  -7.3016015e+00  -1.0759106e+00  -2.7697895e+00  -8.4392203e-01  -2.0026508e+00  -4.0137190e-01  -1.7720411e+00  -3.8173229e-01  -3.1214208e-01  -8.2164008e-01  -1.4874843e+00  -8.1346358e-01  -3.9352313e+00  -6.5522815e-01  -1.5138110e+00  -1.5778021e+00  -2.2523628e+00   6.7525535e-01   1.1504440e+00   1.1658878e+00   4.4072681e-01  -2.9855388e+00
   3.3707846e+00   2.2680362e+00   1.0760618e+00   1.8712694e+00   1.2541908e+00   8.6289213e-01   9.3395392e-01  -4.9989428e-01  -5.1507374e-01  -1.0007738e+00  -1.3628215e+00   7.8508000e-01  -3.7558369e+00  -2.7737314e+00   1.9269673e-01  -1.0775322e+00   1.9517483e+00   2.1685477e+00   2.0083235e+00  -2.9478804e+00  -9.1915651e-01   1.6497267e+00   2.1525725e+00   1.7186268e+00   1.6339615e+00   2.1619786e+00   9.7322552e-01   1.8373316e+00   8.8567756e-01   2.4653753e+00   8.0161802e-01   8.6779032e-01   1.3265263e+00   1.2147963e+00   2.0268649e+00   1.5943054e+00  -6.2103170e-02   7.5591586e-01   1.4171619e-01  -1.7208524e+00   1.3797381e+00   2.7305786e-01   1.4467439e+00   8.5158030e-01   1.4132179e+00   3.8280300e-01  -2.5879427e-01  -3.1325217e-01  -1.2157111e+00   1.3742574e+00   5.9122626e-01  -9.6250083e-01  -7.4405786e+00  -1.1614162e+00  -2.8367836e+00  -1.1709099e+00  -1.9332413e+00  -3.8868721e-01  -1.8110630e+00  -3.7064405e-01  -3.4620174e-01  -9.5191940e-01  -1.5210549e+00  -1.0001209e+00  -4.0425846e+00  -8.4054609e-01  -1.6212040e+00  -1.8173615e+00  -2.3745848e+00   8.2862417e-01   1.3653360e+00   1.1555391e+00   2.3985992e-01  -3.2387597e+00
   3.5438892e+00   2.4143666e+00   1.2119069e+00   2.0722538e+00   1.2203974e+00   9.5453029e-01   7.5629537e-01  -4.1925193e-01  -7.3575587e-01  -1.0845256e+00  -1.3061046e+00   8.5342591e-01  -3.8031157e+00  -2.8156694e+00  -9.1488480e-04  -9.9641974e-01   2.1362649e+00   2.3108271e+00   1.8953105e+00  -2.9289764e+00  -1.1102936e+00   1.7959348e+00   2.3736693e+00   1.8789022e+00   1.8496937e+00   2.2285930e+00   1.1518945e+00   1.7696319e+00   9.9313354e-01   2.2802698e+00   8.1535720e-01   1.0359837e+00   1.5343149e+00   1.3107238e+00   2.2334367e+00   1.5089265e+00   4.5095430e-02   4.7723501e-01   1.5572884e-01  -1.7289398e+00   1.5330938e+00   2.9531400e-01   1.5351769e+00   7.9638880e-01   1.4042301e+00   2.7889281e-01  -1.6210706e-01  -5.1843328e-01  -1.0974638e+00   1.4089569e+00   7.1563612e-01  -9.9355061e-01  -7.5855273e+00  -1.2458535e+00  -2.8886105e+00  -1.5128120e+00  -1.8610448e+00  -3.7080974e-01  -1.8421932e+00  -3.5407061e-01  -3.7109579e-01  -1.0802092e+00  -1.5466697e+00  -1.1882207e+00  -4.1401704e+00  -1.0247985e+00  -1.7280449e+00  -2.0572809e+00  -2.4940911e+00   9.7032242e-01   1.5630201e+00   1.1424946e+00   3.4347536e-02  -3.4928435e+00
   3.6995946e+00   2.5517455e+00   1.3294143e+00   2.2478920e+00   1.1952523e+00   1.0627933e+00   5.8827970e-01  -3.1844135e-01  -9.5616891e-01  -1.1663061e+00  -1.2530836e+00   9.2340408e-01  -3.8386084e+00  -2.8298048e+00  -1.9472124e-01  -9.1177930e-01   2.3003816e+00   2.4312018e+00   1.7913332e+00  -2.9078215e+00  -1.2989625e+00   1.9196872e+00   2.5726158e+00   2.0188304e+00   2.0488089e+00   2.2808479e+00   1.3232585e+00   1.7025284e+00   1.1091091e+00   2.0952371e+00   8.4311674e-01   1.1860927e+00   1.7328836e+00   1.3974958e+00   2.4281992e+00   1.4274452e+00   1.7862848e-01   2.0215331e-01   1.7220370e-01  -1.7438633e+00   1.6667687e+00   3.2288514e-01   1.6297538e+00   7.5732003e-01   1.4101281e+00   1.8756614e-01  -4.5664331e-02  -7.1902122e-01  -9.7218563e-01   1.4344857e+00   8.3029238e-01  -1.0186440e+00  -7.7383283e+00  -1.3246242e+00  -2.9249095e+00  -1.8554467e+00  -1.7884226e+00  -3.4828939e-01  -1.8667582e+00  -3.3255257e-01  -3.8688876e-01  -1.2022508e+00  -1.5665787e+00  -1.3705975e+00  -4.2283820e+00  -1.2009137e+00  -1.8336229e+00  -2.2904698e+00  -2.6083580e+00   1.0932431e+00   1.7344033e+00   1.1266795e+00  -1.6966577e-01  -3.7418231e+00
   3.8321533e+00   2.6755886e+00   1.4229467e+00   2.3921748e+00   1.1804614e+00   1.1850486e+00   4.3923310e-01  -2.0032098e-01  -1.1665064e+00  -1.2430253e+00  -1.2061016e+00   9.9432425e-01  -3.8619165e+00  -2.8158772e+00  -3.7844153e-01  -8.2555266e-01   2.4367733e+00   2.5255535e+00   1.6996373e+00  -2.8892433e+00  -1.4784745e+00   2.0145753e+00   2.7431269e+00   2.1325250e+00   2.2251284e+00   2.3164783e+00   1.4823137e+00   1.6390200e+00   1.2307592e+00   1.9182909e+00   8.8412271e-01   1.3115340e+00   1.9153741e+00   1.4710995e+00   2.6064825e+00   1.3545283e+00   3.3548758e-01  -5.7827196e-02   1.9139032e-01  -1.7680492e+00   1.7770260e+00   3.5607163e-01   1.7289681e+00   7.3779515e-01   1.4316136e+00   1.1425106e-01   8.8051715e-02  -9.0387936e-01  -8.4254380e-01   1.4486289e+00   9.3046532e-01  -1.0374518e+00  -7.9004378e+00  -1.3936493e+00  -2.9455318e+00  -2.1849820e+00  -1.7173596e+00  -3.2154616e-01  -1.8858984e+00  -3.0651732e-01  -3.9367457e-01  -1.3140503e+00  -1.5828086e+00  -1.5404905e+00  -4.3074073e+00  -1.3622808e+00  -1.9369313e+00  -2.5101142e+00  -2.7148785e+00   1.1912190e+00   1.8714233e+00   1.1077025e+00  -3.6617746e-01  -3.9794011e+00
   3.9369648e+00   2.7824419e+00   1.4878004e+00   2.5005403e+00   1.1768942e+00   1.3177668e+00   3.1693748e-01  -6.8624046e-02  -1.3575837e+00  -1.3116371e+00  -1.1667995e+00   1.0658540e+00  -3.8731508e+00  -2.7745104e+00  -5.4273769e-01  -7.3915550e-01   2.5392986e+00   2.5906482e+00   1.6226794e+00  -2.8777027e+00  -1.6424278e+00   2.0754183e+00   2.8802138e+00   2.2151370e+00   2.3732655e+00   2.3336416e+00   1.6243017e+00   1.5814151e+00   1.3545345e+00   1.7565873e+00   9.3674067e-01   1.4068971e+00   2.0759292e+00   1.5279529e+00   2.7641082e+00   1.2935528e+00   5.1134244e-01  -2.9224572e-01   2.1333328e-01  -1.8034777e+00   1.8613732e+00   3.9489451e-01   1.8312935e+00   7.4004796e-01   1.4689271e+00   6.3118491e-02   2.3587891e-01  -1.0631289e+00  -7.1112832e-01   1.4501775e+00   1.0124169e+00  -1.0499426e+00  -8.0728512e+00  -1.4495439e+00  -2.9505131e+00  -2.4886203e+00  -1.6492928e+00  -2.9082927e-01  -1.9005068e+00  -2.7622840e-01  -3.9155564e-01  -1.4120122e+00  -1.5969965e+00  -1.6918125e+00  -4.3771667e+00  -1.5030181e+00  -2.0366661e+00  -2.7099468e+00  -2.8112349e+00   1.2592951e+00   1.9673963e+00   1.0848272e+00  -5.4959044e-01  -4.1992063e+00
   4.0107895e+00   2.8701137e+00   1.5204483e+00   2.5700003e+00   1.1846176e+00   1.4566764e+00   2.2729000e-01   7.2246207e-02  -1.5212721e+00  -1.3692443e+00  -1.1360315e+00   1.1379188e+00  -3.8728851e+00  -2.7071971e+00  -6.7962280e-01  -6.5338853e-01   2.6032621e+00   2.6242241e+00   1.5620188e+00  -2.8770825e+00  -1.7849977e+00   2.0984892e+00   2.9803234e+00   2.2630679e+00   2.4887952e+00   2.3310098e+00   1.7448698e+00   1.5312410e+00   1.4763192e+00   1.6160601e+00   9.9856803e-01   1.4681639e+00   2.2098817e+00   1.5651010e+00   2.8974887e+00   1.2465196e+00   7.0074758e-01  -4.9217823e-01   2.3789766e-01  -1.8515581e+00   1.9185828e+00   4.3913659e-01   1.9351854e+00   7.6508364e-01   1.5218121e+00   3.6945192e-02   3.9412025e-01  -1.1886047e+00  -5.8030894e-01   1.4389870e+00   1.0735394e+00  -1.0563360e+00  -8.2561053e+00  -1.4897360e+00  -2.9400629e+00  -2.7551922e+00  -1.5850001e+00  -2.5618890e-01  -1.9112047e+00  -2.4174765e-01  -3.8063946e-01  -1.4930493e+00  -1.6102778e+00  -1.8193753e+00  -4.4372920e+00  -1.6181987e+00  -2.1312622e+00  -2.8844865e+00  -2.8951827e+00   1.2939260e+00   2.0172891e+00   1.0569903e+00  -7.1495131e-01  -4.3950843e+00
   4.0518787e+00   2.9377143e+00   1.5187273e+00   2.5991704e+00   1.2029922e+00   1.5969611e+00   1.7410703e-01   2.1745558e-01  -1.6508627e+00  -1.4132083e+00  -1.1138413e+00   1.2105727e+00  -3.8621047e+00  -2.6162474e+00  -7.8277021e-01  -5.6841509e-01   2.6255989e+00   2.6250429e+00   1.5182778e+00  -2.8905089e+00  -1.9011992e+00   2.0816650e+00   3.0413957e+00   2.2741144e+00   2.5683825e+00   2.3078496e+00   1.8402250e+00   1.4892269e+00   1.5916212e+00   1.5011595e+00   1.0665772e+00   1.4928567e+00   2.3138785e+00   1.5803856e+00   3.0037019e+00   1.2140852e+00   8.9741702e-01  -6.5062432e-01   2.6479630e-01  -1.9130279e+00   1.9486344e+00   4.8839934e-01   2.0390696e+00   8.1272144e-01   1.5894854e+00   3.7077374e-02   5.5870463e-01  -1.2741904e+00  -4.5212715e-01   1.4159542e+00   1.1124129e+00  -1.0570278e+00  -8.4503019e+00  -1.5125232e+00  -2.9145749e+00  -2.9756289e+00  -1.5245603e+00  -2.1746712e-01  -1.9183495e+00  -2.0291882e-01  -3.6105292e-01  -1.5546656e+00  -1.6232309e+00  -1.9190625e+00  -4.4871528e+00  -1.7040231e+00  -2.2189643e+00  -3.0292385e+00  -2.9647424e+00   1.2930905e+00   2.0179083e+00   1.0228646e+00  -8.5815119e-01  -4.5613930e+00
   4.0600236e+00   2.9856070e+00   1.4819542e+00   2.5882147e+00   1.2308103e+00   1.7334927e+00   1.5907560e-01   3.6199407e-01  -1.7413434e+00  -1.4412633e+00  -1.0994948e+00   1.2838672e+00  -3.8421420e+00  -2.5047034e+00  -8.4771337e-01  -4.8381235e-01   2.6049739e+00   2.5929073e+00   1.4911670e+00  -2.9202172e+00  -1.9871071e+00   2.0244947e+00   3.0628415e+00   2.2475503e+00   2.6098705e+00   2.2640835e+00   1.9072765e+00   1.4553574e+00   1.6958028e+00   1.4147068e+00   1.1372978e+00   1.4801091e+00   2.3859352e+00   1.5725734e+00   3.0805434e+00   1.1956933e+00   1.0945486e+00  -7.6276817e-01   2.9361491e-01  -1.9878900e+00   1.9525917e+00   5.4216550e-01   2.1413284e+00   8.8171015e-01   1.6706177e+00   6.3486440e-02   7.2535334e-01  -1.3160197e+00  -3.2823284e-01   1.3829192e+00   1.1287874e+00  -1.0524925e+00  -8.6551644e+00  -1.5170745e+00  -2.8746583e+00  -3.1432907e+00  -1.4673876e+00  -1.7431321e-01  -1.9220704e+00  -1.5937735e-01  -3.3297165e-01  -1.5950139e+00  -1.6358865e+00  -1.9879456e+00  -4.5259234e+00  -1.7579320e+00  -2.2979263e+00  -3.1408431e+00  -3.0182904e+00   1.2563235e+00   1.9680036e+00   9.8096166e-01  -9.7607722e-01  -4.6932899e+00
   4.0365253e+00   3.0152767e+00   1.4109631e+00   2.5387188e+00   1.2664631e+00   1.8610809e+00   1.8184166e-01   5.0092923e-01  -1.7895762e+00  -1.4516290e+00  -1.0915679e+00   1.3577447e+00  -3.8146085e+00  -2.3762173e+00  -8.7193698e-01  -3.9868958e-01   2.5417946e+00   2.5286429e+00   1.4795715e+00  -2.9674651e+00  -2.0400214e+00   1.9281831e+00   3.0454569e+00   2.1841379e+00   2.6123272e+00   2.2003241e+00   1.9437621e+00   1.4289818e+00   1.7843358e+00   1.3578655e+00   1.2070263e+00   1.4306567e+00   2.4254251e+00   1.5414342e+00   3.1265574e+00   1.1897853e+00   1.2851773e+00  -8.2610435e-01   3.2383316e-01  -2.0753941e+00   1.9324291e+00   5.9985893e-01   2.2402926e+00   9.6989983e-01   1.7633350e+00   1.1490374e-01   8.8974529e-01  -1.3125405e+00  -2.0986933e-01   1.3425046e+00   1.1234925e+00  -1.0431801e+00  -8.8700909e+00  -1.5033824e+00  -2.8211793e+00  -3.2541458e+00  -1.4123381e+00  -1.2622458e-01  -1.9223258e+00  -1.1059052e-01  -2.9666186e-01  -1.6129298e+00  -1.6477925e+00  -2.0243420e+00  -4.5526881e+00  -1.7786589e+00  -2.3663313e+00  -3.2171735e+00  -3.0546483e+00   1.1846687e+00   1.8682800e+00   9.2976480e-01  -1.0667093e+00  -4.7869839e+00
   3.9840927e+00   3.0291312e+00   1.3080602e+00   2.4535029e+00   1.3081157e+00   1.9747330e+00   2.4021775e-01   6.2964344e-01  -1.7943709e+00  -1.4431122e+00  -1.0880794e+00   1.4319697e+00  -3.7813165e+00  -2.2349002e+00  -8.5486477e-01  -3.1186157e-01   2.4381404e+00   2.4340499e+00   1.4816866e+00  -3.0324991e+00  -2.0585728e+00   1.7954958e+00   2.9912830e+00   2.0860646e+00   2.5760529e+00   2.1178799e+00   1.9483516e+00   1.4089669e+00   1.8530647e+00   1.3302212e+00   1.2720478e+00   1.3467527e+00   2.4330089e+00   1.4877615e+00   3.1410582e+00   1.1940630e+00   1.4625371e+00  -8.4042924e-01   3.5484297e-01  -2.1740672e+00   1.8908243e+00   6.6089589e-01   2.3342462e+00   1.0744512e+00   1.8652477e+00   1.8901557e-01   1.0476759e+00  -1.2644493e+00  -9.7902830e-02   1.2979083e+00   1.0982938e+00  -1.0294201e+00  -9.0942156e+00  -1.4721742e+00  -2.7553129e+00  -3.3068020e+00  -1.3578764e+00  -7.2611506e-02  -1.9189719e+00  -5.5925067e-02  -2.5252735e-01  -1.6079457e+00  -1.6581328e+00  -2.0278199e+00  -4.5665738e+00  -1.7662245e+00  -2.4225244e+00  -3.2573762e+00  -3.0731590e+00   1.0805565e+00   1.7213252e+00   8.6788017e-01  -1.1291580e+00  -4.8399427e+00
   3.9066754e+00   3.0302532e+00   1.1768972e+00   2.3364030e+00   1.3538774e+00   2.0699080e+00   3.3048092e-01   7.4404286e-01  -1.7564532e+00  -1.4151921e+00  -1.0866574e+00   1.5061082e+00  -3.7441923e+00  -2.0851490e+00  -7.9775347e-01  -2.2205938e-01   2.2976175e+00   2.3118242e+00   1.4951921e+00  -3.1145765e+00  -2.0427589e+00   1.6305915e+00   2.9034289e+00   1.9568238e+00   2.5025512e+00   2.0187283e+00   1.9207216e+00   1.3938727e+00   1.8984613e+00   1.3299547e+00   1.3288569e+00   1.2320112e+00   2.4105085e+00   1.4133352e+00   3.1241389e+00   1.2057759e+00   1.6204091e+00  -8.0770673e-01   3.8596620e-01  -2.2817935e+00   1.8309413e+00   7.2472297e-01   2.4214519e+00   1.1920646e+00   1.9735144e+00   2.8269731e-01   1.1952065e+00  -1.1745056e+00   7.1136848e-03   1.2526708e+00   1.0557040e+00  -1.0113483e+00  -9.3264541e+00  -1.4247960e+00  -2.6785821e+00  -3.3024003e+00  -1.3022820e+00  -1.2881647e-02  -1.9118352e+00   5.2624837e-03  -2.0115562e-01  -1.5802870e+00  -1.6658776e+00  -1.9991522e+00  -4.5668916e+00  -1.7218743e+00  -2.4651438e+00  -3.2618579e+00  -3.0737435e+00   9.4762300e-01   1.5314573e+00   7.9419170e-01  -1.1636426e+00  -4.8510360e+00
   3.8092370e+00   3.0221245e+00   1.0222706e+00   2.1920280e+00   1.4019492e+00   2.1427538e+00   4.4773433e-01   8.4073142e-01  -1.6783390e+00  -1.3680769e+00  -1.0847278e+00   1.5795481e+00  -3.7051826e+00  -1.9314675e+00  -7.0351007e-01  -1.2815180e-01   2.1251450e+00   2.1654520e+00   1.5174479e+00  -3.2120473e+00  -1.9939151e+00   1.4387920e+00   2.7858725e+00   1.8010272e+00   2.3944604e+00   1.9054524e+00   1.8615947e+00   1.3821337e+00   1.9178524e+00   1.3540876e+00   1.3743660e+00   1.0911882e+00   2.3607404e+00   1.3208262e+00   3.0766692e+00   1.2220072e+00   1.7534406e+00  -7.3182442e-01   4.1647629e-01  -2.3959386e+00   1.7562134e+00   7.9083953e-01   2.5002017e+00   1.3192089e+00   2.0849464e+00   3.9226721e-01   1.3288016e+00  -1.0472467e+00   1.0485611e-01   1.2104295e+00   9.9877129e-01  -9.8886766e-01  -9.5655389e+00  -1.3630800e+00  -2.5928841e+00  -3.2443895e+00  -1.2438736e+00   5.3463919e-02  -1.9007828e+00   7.3521239e-02  -1.4335384e-01  -1.5308542e+00  -1.6699576e+00  -1.9402311e+00  -4.5532794e+00  -1.6479704e+00  -2.4932404e+00  -3.2322207e+00  -3.0569339e+00   7.9048047e-01   1.3044970e+00   7.0800505e-01  -1.1714168e+00  -4.8206086e+00
   3.6974750e+00   3.0083440e+00   8.4985600e-01   2.0255221e+00   1.4507430e+00   2.1903160e+00   5.8629594e-01   9.1714434e-01  -1.5641221e+00  -1.3027273e+00  -1.0797135e+00   1.6515492e+00  -3.6661538e+00  -1.7782916e+00  -5.7644596e-01  -2.9354948e-02   1.9266884e+00   1.9990795e+00   1.5456941e+00  -3.3224863e+00  -1.9146213e+00   1.2263008e+00   2.6432515e+00   1.6241729e+00   2.2554508e+00   1.7811438e+00   1.7727399e+00   1.3722277e+00   1.9096050e+00   1.3987749e+00   1.4060852e+00   9.2991130e-01   2.2873176e+00   1.2136495e+00   3.0002883e+00   1.2399319e+00   1.8574149e+00  -6.1826171e-01   4.4562645e-01  -2.5135080e+00   1.6701522e+00   8.5880290e-01   2.5688899e+00   1.4523346e+00   2.1961473e+00   5.1373826e-01   1.4454532e+00  -8.8862552e-01   1.9513993e-01   1.1746805e+00   9.3085591e-01  -9.6165343e-01  -9.8100359e+00  -1.2892093e+00  -2.5004875e+00  -3.1382036e+00  -1.1812251e+00   1.2673162e-01  -1.8857806e+00   1.4919839e-01  -8.0168980e-02  -1.4611905e+00  -1.6694350e+00  -1.8539434e+00  -4.5258247e+00  -1.5478426e+00  -2.5063714e+00  -3.1711504e+00  -3.0238714e+00   6.1445544e-01   1.0474797e+00   6.0916780e-01  -1.1546428e+00  -4.7504813e+00
   3.5775022e+00   2.9923661e+00   6.6589570e-01   1.8423323e+00   1.4989618e+00   2.2107079e+00   7.4008787e-01   9.7163958e-01  -1.4191916e+00  -1.2208358e+00  -1.0692320e+00   1.7213100e+00  -3.6287971e+00  -1.6298294e+00  -4.2198515e-01   7.4598317e-02   1.7089540e+00   1.8173604e+00   1.5772415e+00  -3.4428709e+00  -1.8085487e+00   9.9988765e-01   2.4806578e+00   1.4323721e+00   2.0900860e+00   1.6492759e+00   1.6569285e+00   1.3628175e+00   1.8732563e+00   1.4596205e+00   1.4222672e+00   7.5437099e-01   2.1944341e+00   1.0957733e+00   2.8973815e+00   1.2570351e+00   1.9294606e+00  -4.7369516e-01   4.7268659e-01  -2.6313312e+00   1.5761835e+00   9.2821813e-01   2.6261053e+00   1.5880580e+00   2.3036873e+00   6.4305258e-01   1.5427911e+00  -7.0559895e-01   2.7784208e-01   1.1485572e+00   8.5541356e-01  -9.2920398e-01  -1.0058347e+01  -1.2055874e+00  -2.4039881e+00  -2.9908617e+00  -1.1133489e+00   2.0694435e-01  -1.8669369e+00   2.3233998e-01  -1.2884493e-02  -1.3734342e+00  -1.6636561e+00  -1.7440180e+00  -4.4851520e+00  -1.4256054e+00  -2.5046637e+00  -3.0822673e+00  -2.9762721e+00   4.2531014e-01   7.6831723e-01   4.9815357e-01  -1.1162296e+00  -4.6438711e+00
   3.4554948e+00   2.9772746e+00   4.7685375e-01   1.6480007e+00   1.5456389e+00   2.2032298e+00   9.0299907e-01   1.0035457e+00  -1.2498981e+00  -1.1247638e+00  -1.0512825e+00   1.7880312e+00  -3.5945412e+00  -1.4899230e+00  -2.4634251e-01   1.8334749e-01   1.4790563e+00   1.6252828e+00   1.6096379e+00  -3.5697914e+00  -1.6802584e+00   7.6655134e-01   2.3034395e+00   1.2320469e+00   1.9036507e+00   1.5135473e+00   1.5178414e+00   1.3528545e+00   1.8095763e+00   1.5319895e+00   1.4220058e+00   5.7099005e-01   2.0866434e+00   9.7149530e-01   2.7710411e+00   1.2712721e+00   1.9681882e+00  -3.0556915e-01   4.9698692e-01  -2.7462588e+00   1.4775247e+00   9.9871394e-01   2.6707360e+00   1.7233041e+00   2.4042963e+00   7.7628448e-01   1.6191741e+00  -5.0569210e-01   3.5284516e-01   1.1346361e+00   7.7579847e-01  -8.9093510e-01  -1.0308697e+01  -1.1147250e+00  -2.3062285e+00  -2.8105212e+00  -1.0398277e+00   2.9376867e-01  -1.8445283e+00   3.2261124e-01   5.7008119e-02  -1.2702549e+00  -1.6523677e+00  -1.6148481e+00  -4.4324678e+00  -1.2859543e+00  -2.4888333e+00  -2.9699424e+00  -2.9163569e+00   2.2896018e-01   4.7542396e-01   3.7610069e-01  -1.0596441e+00  -4.5052465e+00
   3.3373330e+00   2.9656082e+00   2.8906305e-01   1.4479793e+00   1.5901393e+00   2.1684285e+00   1.0692009e+00   1.0131658e+00  -1.0631861e+00  -1.0174325e+00  -1.0244093e+00   1.8509708e+00  -3.5644855e+00  -1.3619285e+00  -5.6186606e-02   2.9586781e-01   1.2441787e+00   1.4279825e+00   1.6407977e+00  -3.6996750e+00  -1.5349582e+00   5.3318108e-01   2.1170154e+00   1.0296174e+00   1.7019493e+00   1.3777090e+00   1.3599315e+00   1.3416391e+00   1.7205570e+00   1.6112972e+00   1.4052821e+00   3.8609076e-01   1.9686429e+00   8.4520025e-01   2.6250053e+00   1.2811676e+00   1.9737459e+00  -1.2165885e-01   5.1796610e-01  -2.8553528e+00   1.3770991e+00   1.0699086e+00   2.7020720e+00   1.8554064e+00   2.4950624e+00   9.0980358e-01   1.6737622e+00  -2.9656606e-01   4.2001260e-01   1.1347790e+00   6.9509757e-01  -8.4630554e-01  -1.0559118e+01  -1.0191421e+00  -2.2101714e+00  -2.6060054e+00  -9.6088039e-01   3.8646907e-01  -1.8190059e+00   4.1924698e-01   1.2786383e-01  -1.1547689e+00  -1.6357790e+00  -1.4712930e+00  -4.3695454e+00  -1.1339435e+00  -2.4601664e+00  -2.8390900e+00  -2.8467471e+00   3.1203817e-02   1.7732722e-01   2.4479980e-01  -9.8870730e-01  -4.3401193e+00
   3.2282512e+00   2.9592435e+00   1.0838604e-01   1.2474686e+00   1.6321242e+00   2.1080909e+00   1.2334027e+00   1.0017384e+00  -8.6621624e-01  -9.0217548e-01  -9.8783272e-01   1.9094825e+00  -3.5393591e+00  -1.2486138e+00   1.4169687e-01   4.1051328e-01   1.0112412e+00   1.2305452e+00   1.6690898e+00  -3.8290074e+00  -1.3782344e+00   3.0623090e-01   1.9267051e+00   8.3119172e-01   1.4910786e+00   1.2453811e+00   1.1882417e+00   1.3288360e+00   1.6093261e+00   1.6932578e+00   1.3729552e+00   2.0557714e-01   1.8450721e+00   7.2111422e-01   2.4635672e+00   1.2858536e+00   1.9477910e+00   7.0347491e-02   5.3521693e-01  -2.9560623e+00   1.2774864e+00   1.1413712e+00   2.7198944e+00   1.9821596e+00   2.5736167e+00   1.0403945e+00   1.7065587e+00  -8.5613069e-02   4.7919589e-01   1.1500175e+00   6.1600441e-01  -7.9495871e-01  -1.0807430e+01  -9.2129105e-01  -2.1187406e+00  -2.3863325e+00  -8.7735748e-01   4.8389667e-01  -1.7909834e+00   5.2103919e-01   1.9796077e-01  -1.0304320e+00  -1.6145663e+00  -1.3184646e+00  -4.2986579e+00  -9.7475809e-01  -2.4204540e+00  -2.6949463e+00  -2.7703326e+00  -1.6252810e-01  -1.1772245e-01   1.0662872e-01  -9.0739131e-01  -4.1547785e+00
   3.1325279e+00   2.9593409e+00  -6.0088040e-02   1.0512772e+00   1.6714894e+00   2.0251616e+00   1.3910398e+00   9.7135364e-01  -6.6599650e-01  -7.8256089e-01  -9.4153000e-01   1.9630390e+00  -3.5195078e+00  -1.1520668e+00   3.4072941e-01   5.2513629e-01   7.8658991e-01   1.0378053e+00   1.6933797e+00  -3.9545314e+00  -1.2157696e+00   9.1426848e-02   1.7375672e+00   6.4227688e-01   1.2771811e+00   1.1198726e+00   1.0081838e+00   1.3144490e+00   1.4799864e+00   1.7740810e+00   1.3266967e+00   3.4651755e-02   1.7203290e+00   6.0307270e-01   2.2914498e+00   1.2850503e+00   1.8933747e+00   2.6322537e-01   5.4852473e-01  -3.0463664e+00   1.1809011e+00   1.2125855e+00   2.7245372e+00   2.1018301e+00   2.6382859e+00   1.1653324e+00   1.7184220e+00   1.2039965e-01   5.3027051e-01   1.1804849e+00   5.4073709e-01  -7.3685945e-01  -1.1051257e+01  -8.2349557e-01  -2.0346369e+00  -2.1602699e+00  -7.9066796e-01   5.8451652e-01  -1.7612082e+00   6.2636583e-01   2.6559361e-01  -9.0091104e-01  -1.5898154e+00  -1.1615050e+00  -4.2224566e+00  -8.1348783e-01  -2.3718903e+00  -2.5428407e+00  -2.6901199e+00  -3.4739102e-01  -4.0211851e-01  -3.5562219e-02  -8.1962705e-01  -3.9559946e+00
   3.0532435e+00   2.9663449e+00  -2.1228870e-01   8.6369852e-01   1.7082879e+00   1.9235896e+00   1.5383950e+00   9.2482916e-01  -4.6904429e-01  -6.6219738e-01  -8.8625922e-01   2.0112463e+00  -3.5049127e+00  -1.0736150e+00   5.3483573e-01   6.3726906e-01   5.7572738e-01   8.5415212e-01   1.7130279e+00  -4.0734104e+00  -1.0530627e+00  -1.0647836e-01   1.5542514e+00   4.6752754e-01   1.0661890e+00   1.0040160e+00   8.2529048e-01   1.2987636e+00   1.3373901e+00   1.8506126e+00   1.2688706e+00  -1.2241467e-01   1.5984094e+00   4.9431813e-01   2.1136447e+00   1.2790002e+00   1.8147467e+00   4.5053056e-01   5.5789045e-01  -3.1248733e+00   1.0891890e+00   1.2829233e+00   2.7169098e+00   2.2131313e+00   2.6881958e+00   1.2824205e+00   1.7110332e+00   3.1562088e-01   5.7319096e-01   1.2254039e+00   4.7099910e-01  -6.7240539e-01  -1.1288035e+01  -7.2790267e-01  -1.9601523e+00  -1.9359345e+00  -7.0265027e-01   6.8647263e-01  -1.7305197e+00   7.3326079e-01   3.2917441e-01  -7.6993402e-01  -1.5629107e+00  -1.0053626e+00  -4.1438021e+00  -6.5491184e-01  -2.3169428e+00  -2.3879703e+00  -2.6090697e+00  -5.1930722e-01  -6.6922709e-01  -1.7860713e-01  -7.2913297e-01  -3.7506908e+00
   2.9921302e+00   2.9800383e+00  -3.4533352e-01   6.8840164e-01   1.7426463e+00   1.8081033e+00   1.6726574e+00   8.6554575e-01  -2.8109700e-01  -5.4453755e-01  -8.2351446e-01   2.0538518e+00  -3.4952357e+00  -1.0137624e+00   7.1870047e-01   7.4434674e-01   3.8309344e-01   6.8335145e-01   1.7278493e+00  -4.1833454e+00  -8.9516741e-01  -2.8388655e-01   1.3808581e+00   3.1054997e-01   8.6357075e-01   9.0002906e-01   6.4495104e-01   1.2822655e+00   1.1868601e+00   1.9204180e+00   1.2023687e+00  -2.6244635e-01   1.4827715e+00   3.9734271e-01   1.9352171e+00   1.2683663e+00   1.7170855e+00   6.2684303e-01   5.6353420e-01  -3.1908715e+00   1.0038350e+00   1.3516342e+00   2.6984710e+00   2.3151762e+00   2.7233137e+00   1.3899936e+00   1.6868200e+00   4.9532950e-01   6.0805243e-01   1.2831305e+00   4.0798005e-01  -6.0249424e-01  -1.1515069e+01  -6.3644201e-01  -1.8969992e+00  -1.7204595e+00  -6.1540324e-01   7.8768801e-01  -1.6997984e+00   8.3952015e-01   3.8733142e-01  -6.4112807e-01  -1.5353879e+00  -8.5457748e-01  -4.0655757e+00  -5.0330419e-01  -2.2582014e+00  -2.2351924e+00  -2.5299392e+00  -6.7510063e-01  -9.1365475e-01  -3.1921196e-01  -6.3927216e-01  -3.5456134e+00
   2.9495353e+00   2.9996363e+00  -4.5760920e-01   5.2833874e-01   1.7746884e+00   1.6839272e+00   1.7919263e+00   7.9725141e-01  -1.0688519e-01  -4.3269535e-01  -7.5541090e-01   2.0907492e+00  -3.4898871e+00  -9.7215389e-01   8.8797326e-01   8.4394372e-01   2.1191470e-01   5.2839733e-01   1.7380434e+00  -4.2826398e+00  -7.4646395e-01  -4.3846004e-01   1.2208127e+00   1.7377503e-01   6.7409415e-01   8.0941863e-01   4.7214825e-01   1.2655508e+00   1.0338770e+00   1.9818108e+00   1.1304091e+00  -3.8344725e-01   1.3762278e+00   3.1378872e-01   1.7610854e+00   1.2541098e+00   1.6061729e+00   7.8793080e-01   5.6587721e-01  -3.2443248e+00   9.2597366e-01   1.4178566e+00   2.6711551e+00   2.4074162e+00   2.7444219e+00   1.4868981e+00   1.6488300e+00   6.5606583e-01   6.3514520e-01   1.3512582e+00   3.5238863e-01  -5.2853220e-01  -1.1729636e+01  -5.5078833e-01  -1.8461817e+00  -1.5197383e+00  -5.3109722e-01   8.8599164e-01  -1.6699110e+00   9.4283755e-01   4.3899579e-01  -5.1785194e-01  -1.5087691e+00  -7.1308821e-01  -3.9904798e+00  -3.6226933e-01  -2.1982244e+00  -2.0888356e+00  -2.4551393e+00  -8.1258016e-01  -1.1314407e+00  -4.5415627e-01  -5.5294209e-01  -3.3470112e+00
   2.9245016e+00   3.0239162e+00  -5.4875931e-01   3.8567099e-01   1.8044786e+00   1.5564593e+00   1.8951718e+00   7.2384110e-01   5.0019536e-02  -3.2929203e-01  -6.8450674e-01   2.1219852e+00  -3.4881041e+00  -9.4758365e-01   1.0394108e+00   9.3399426e-01   6.4128432e-02   3.9140475e-01   1.7441057e+00  -4.3702145e+00  -6.1047897e-01  -5.6914517e-01   1.0767612e+00   5.8410052e-02   5.0162450e-01   7.3293236e-01   3.1121376e-01   1.2492376e+00   8.8375410e-01   2.0338380e+00   1.0563157e+00  -4.8460293e-01   1.2808702e+00   2.4441348e-01   1.5957865e+00   1.2373623e+00   1.4880313e+00   9.3083093e-01   5.6550190e-01  -3.2858150e+00   8.5640016e-01   1.4806537e+00   2.6372497e+00   2.4895804e+00   2.7530241e+00   1.5724572e+00   1.6005581e+00   7.9567853e-01   6.5498886e-01   1.4267773e+00   3.0450758e-01  -4.5237833e-01  -1.1929086e+01  -4.7232512e-01  -1.8079259e+00  -1.3382576e+00  -4.5178762e-01   9.7926012e-01  -1.6416555e+00   1.0409546e+00   4.8346564e-01  -4.0303746e-01  -1.4844027e+00  -5.8407190e-01  -3.9208558e+00  -2.3461771e-01  -2.1393907e+00  -1.9525447e+00  -2.3866196e+00  -9.3056712e-01  -1.3201597e+00  -5.8049318e-01  -4.7249955e-01  -3.1603480e+00
   2.9149612e+00   3.0513645e+00  -6.1958041e-01   2.6172246e-01   1.8319883e+00   1.4309279e+00   1.9821619e+00   6.4912598e-01   1.8727682e-01  -2.3634194e-01  -6.1357691e-01   2.1477583e+00  -3.4890382e+00  -9.3806281e-01   1.1709493e+00   1.0129705e+00  -5.9610061e-02   2.7355446e-01   1.7467288e+00  -4.4455823e+00  -4.8976471e-01  -6.7611136e-01   9.5049224e-01  -3.5524525e-02   3.4897183e-01   6.7056720e-01   1.6562251e-01   1.2338905e+00   7.4132423e-01   2.0762218e+00   9.8329185e-01  -5.6620027e-01   1.1980305e+00   1.8912230e-01   1.4432481e+00   1.2193018e+00   1.3685464e+00   1.0538507e+00   5.6309388e-01  -3.3164408e+00   7.9558025e-01   1.5390694e+00   2.5992377e+00   2.5616213e+00   2.7511931e+00   1.6464246e+00   1.5457342e+00   9.1329072e-01   6.6833691e-01   1.5062839e+00   2.6426218e-01  -3.7622543e-01  -1.2111005e+01  -4.0210943e-01  -1.7816823e+00  -1.1790232e+00  -3.7924944e-01   1.0655621e+00  -1.6157140e+00   1.1318138e+00   5.2044050e-01  -2.9905193e-01  -1.4633312e+00  -4.6983062e-01  -3.8585350e+00  -1.2228768e-01  -2.0837721e+00  -1.8291673e+00  -2.3257942e+00  -1.0288641e+00  -1.4789271e+00  -6.9572892e-01  -3.9971938e-01  -2.9900658e+00
   2.9180227e+00   3.0803352e+00  -6.7183876e-01   1.5696922e-01   1.8570936e+00   1.3120632e+00   2.0533624e+00   5.7660777e-01   3.0376897e-01  -1.5518570e-01  -5.4536253e-01   2.1684141e+00  -3.4918327e+00  -9.4095623e-01   1.2817043e+00   1.0799972e+00  -1.5983879e-01   1.7509663e-01   1.7467078e+00  -4.5087902e+00  -3.8584736e-01  -7.6061135e-01   8.4290278e-01  -1.0907732e-01   2.1780405e-01   6.2163323e-01   3.7842512e-02   1.2199655e+00   6.1066562e-01   2.1092744e+00   9.1421080e-01  -6.2947511e-01   1.1282857e+00   1.4706506e-01   1.3065870e+00   1.2010472e+00   1.2531080e+00   1.1564951e+00   5.5937404e-01  -3.3376806e+00   7.4366164e-01   1.5922020e+00   2.5596190e+00   2.6236775e+00   2.7413755e+00   1.7089380e+00   1.4880860e+00   1.0091919e+00   6.7614842e-01   1.5862251e+00   2.3129285e-01  -3.0242961e-01  -1.2273371e+01  -3.4084218e-01  -1.7662056e+00  -1.0435731e+00  -3.1484860e-01   1.1432897e+00  -1.5926130e+00   1.2136997e+00   5.5002100e-01  -2.0759484e-01  -1.4462025e+00  -3.7173328e-01  -3.8047411e+00  -2.6320428e-02  -2.0330345e+00  -1.7206814e+00  -2.2735066e+00  -1.1081664e+00  -1.6083050e+00  -7.9796713e-01  -3.3578592e-01  -2.8394129e+00
   2.9303156e+00   3.1092004e+00  -7.0802493e-01   7.1072479e-02   1.8795987e+00   1.2038044e+00   2.1098183e+00   5.0927519e-01   3.9951672e-01  -8.6473631e-02  -4.8232598e-01   2.1844283e+00  -3.4956943e+00  -9.5318604e-01   1.3718948e+00   1.1348919e+00  -2.3812482e-01   9.5415702e-02   1.7448516e+00  -4.5603400e+00  -2.9924507e-01  -8.2477523e-01   7.5401055e-01  -1.6417587e-01   1.0863569e-01   5.8486932e-01  -7.0744792e-02   1.2077773e+00   4.9488627e-01   2.1337847e+00   8.5143607e-01  -6.7640240e-01   1.0715039e+00   1.1678711e-01   1.1879551e+00   1.1835743e+00   1.1462910e+00   1.2393295e+00   5.5502801e-01  -3.3512393e+00   7.0048987e-01   1.6392851e+00   2.5207256e+00   2.6760513e+00   2.7261685e+00   1.7604662e+00   1.4310951e+00   1.0846680e+00   6.7952871e-01   1.6631638e+00   2.0502596e-01  -2.3330600e-01  -1.2414717e+01  -2.8884817e-01  -1.7597047e+00  -9.3207789e-01  -2.5945926e-01   1.2112662e+00  -1.5726985e+00   1.2853514e+00   5.7267373e-01  -1.2963862e-01  -1.4332379e+00  -2.9021919e-01  -3.7600538e+00   5.3111469e-02  -1.9883765e+00  -1.6281749e+00  -2.2300450e+00  -1.1699220e+00  -1.7101182e+00  -8.8600493e-01  -2.8131325e-01  -2.7103556e+00
   2.9483571e+00   3.1364899e+00  -7.3107189e-01   2.9585956e-03   1.8992832e+00   1.1090747e+00   2.1530239e+00   4.4944093e-01   4.7552923e-01  -3.0197688e-02  -4.2643922e-01   2.1963813e+00  -3.4999452e+00  -9.7148943e-01   1.4427020e+00   1.1781295e+00  -2.9683897e-01   3.3151597e-02   1.7419123e+00  -4.6011009e+00  -2.2955368e-01  -8.7135702e-01   6.8302131e-01  -2.0338219e-01   2.0895213e-02   5.5859781e-01  -1.5984562e-01   1.1974910e+00   3.9598605e-01   2.1508910e+00   7.9669023e-01  -7.0945090e-01   1.0269382e+00   9.6418373e-02   1.0884533e+00   1.1676590e+00   1.0516076e+00   1.3037927e+00   5.5064422e-01  -3.3588898e+00   6.6563350e-01   1.6797658e+00   2.4845574e+00   2.7191980e+00   2.7080979e+00   1.8017597e+00   1.3777696e+00   1.1417832e+00   6.7964721e-01   1.7340435e+00   1.8473837e-01  -1.7091530e-01  -1.2534272e+01  -2.4607311e-01  -1.7600449e+00  -8.4351140e-01  -2.1343198e-01   1.2688173e+00  -1.5561248e+00   1.3460406e+00   5.8916402e-01  -6.5420747e-02  -1.4242544e+00  -2.2486418e-01  -3.7244306e+00   1.1662266e-01  -1.9505017e+00  -1.5518726e+00  -2.1951938e+00  -1.2161509e+00  -1.7871926e+00  -9.5937460e-01  -2.3639083e-01  -2.6035738e+00
   2.9688959e+00   3.1610019e+00  -7.4406387e-01  -4.9055156e-02   1.9159603e+00   1.0296439e+00   2.1847803e+00   3.9863382e-01   5.3360365e-01   1.4234494e-02  -3.7903179e-01   2.2049208e+00  -3.5040596e+00  -9.9270375e-01   1.4960716e+00   1.2107415e+00  -3.3888961e-01  -1.3632570e-02   1.7385326e+00  -4.6322184e+00  -1.7559008e-01  -9.0345772e-01   6.2844960e-01  -2.2961737e-01  -4.6932441e-02   5.4090385e-01  -2.3017490e-01   1.1891322e+00   3.1480782e-01   2.1619441e+00   7.5098155e-01  -7.3132618e-01   9.9335365e-01   8.3881545e-02   1.0081208e+00   1.1538457e+00   9.7134815e-01   1.3519740e+00   5.4666780e-01  -3.3623283e+00   6.3842092e-01   1.7133688e+00   2.4526486e+00   2.7537267e+00   2.6894166e+00   1.8337960e+00   1.3304545e+00   1.1831312e+00   6.7764412e-01   1.7964247e+00   1.6961482e-01  -1.1686675e-01  -1.2632068e+01  -2.1210145e-01  -1.7649802e+00  -7.7588095e-01  -1.7660986e-01   1.3158016e+00  -1.5428587e+00   1.3956035e+00   6.0046492e-01  -1.4488508e-02  -1.4187397e+00  -1.7450334e-01  -3.6972892e+00   1.6548778e-01  -1.9196334e+00  -1.4912121e+00  -2.1683211e+00  -1.2492386e+00  -1.8430413e+00  -1.0183281e+00  -2.0064949e-01  -2.5185437e+00
   2.9891968e+00   3.1818857e+00  -7.4996439e-01  -8.7097565e-02   1.9295360e+00   9.6609249e-01   2.2070541e+00   3.5755848e-01   5.7609286e-01   4.7892322e-02  -3.4071449e-01   2.2107191e+00  -3.5076785e+00  -1.0140441e+00   1.5344781e+00   1.2341658e+00  -3.6744103e-01  -4.7252933e-02   1.7352118e+00  -4.6550245e+00  -1.3557762e-01  -9.2425070e-01   5.8828279e-01  -2.4588311e-01  -9.7101273e-02   5.2981826e-01  -2.8330491e-01   1.1826107e+00   2.5108024e-01   2.1683683e+00   7.1459564e-01  -7.4472651e-01   9.6918192e-01   7.7097183e-02   9.4601049e-01   1.1424398e+00   9.0652897e-01   1.3863736e+00   5.4337808e-01  -3.3630560e+00   6.1798825e-01   1.7401378e+00   2.4259856e+00   2.7804005e+00   2.6719413e+00   1.8577235e+00   1.2907034e+00   1.2115774e+00   6.7453995e-01   1.8486718e+00   1.5879836e-01  -7.2163130e-02  -1.2708971e+01  -1.8619788e-01  -1.7723837e+00  -7.2649590e-01  -1.4838708e-01   1.3525978e+00  -1.5326978e+00   1.4344282e+00   6.0765317e-01   2.4206897e-02  -1.4159631e+00  -1.3740060e-01  -3.6776323e+00   2.0147843e-01  -1.8955591e+00  -1.4449614e+00  -2.1484878e+00  -1.2717235e+00  -1.8815277e+00  -1.0637688e+00  -1.7334375e-01  -2.4537006e+00
   3.0072368e+00   3.1986845e+00  -7.5138949e-01  -1.1355709e-01   1.9400555e+00   9.1788001e-01   2.2218369e+00   3.2612698e-01   6.0566212e-01   7.2192821e-02  -3.1138538e-01   2.2144287e+00  -3.5106055e+00  -1.0333344e+00   1.5606726e+00   1.2500710e+00  -3.8564242e-01  -7.0196625e-02   1.7322931e+00  -4.6709479e+00  -1.0735589e-01  -9.3673562e-01   5.6017567e-01  -2.5500862e-01  -1.3235706e-01   5.2348490e-01  -3.2145609e-01   1.1777497e+00   2.0354789e-01   2.1715330e+00   6.8715085e-01  -7.5213455e-01   9.5268406e-01   7.4164140e-02   9.0033890e-01   1.1335204e+00   8.5694702e-01   1.4096635e+00   5.4089011e-01  -3.3622965e+00   6.0333832e-01   1.7604454e+00   2.4049793e+00   2.8001302e+00   2.6569475e+00   1.8748002e+00   1.2592256e+00   1.2300105e+00   6.7116185e-01   1.8900604e+00   1.5143524e-01  -3.7109685e-02  -1.2766667e+01  -1.6737118e-01  -1.7804484e+00  -6.9225554e-01  -1.2780024e-01   1.3800485e+00  -1.5253016e+00   1.4633964e+00   6.1180384e-01   5.2175741e-02  -1.4151039e+00  -1.1144832e-01  -3.6641983e+00   2.2667831e-01  -1.8777039e+00  -1.4113716e+00  -2.1345650e+00  -1.2860960e+00  -1.9065370e+00  -1.0971358e+00  -1.5344544e-01  -2.4066655e+00
   3.0217956e+00   3.2113419e+00  -7.5044696e-01  -1.3089007e-01   1.9477259e+00   8.8351311e-01   2.2310155e+00   3.0356128e-01   6.2505425e-01   8.8760231e-02  -2.9031311e-01   2.2166398e+00  -3.5127858e+00  -1.0491581e+00   1.5774369e+00   1.2601802e+00  -3.9639427e-01  -8.4923651e-02   1.7299657e+00  -4.6814307e+00  -8.8594313e-02  -9.4354264e-01   5.4165538e-01  -2.5944851e-01  -1.5567236e-01   5.2029349e-01  -3.4725086e-01   1.1743155e+00   1.7017667e-01   2.1726433e+00   6.6771246e-01  -7.5566112e-01   9.4210841e-01   7.3496286e-02   8.6870147e-01   1.1269663e+00   8.2134218e-01   1.4244690e+00   5.3917934e-01  -3.3609542e+00   5.9340556e-01   1.7749663e+00   2.3894981e+00   2.8139528e+00   2.6451310e+00   1.8863288e+00   1.2359168e+00   1.2411267e+00   6.6809709e-01   1.9207910e+00   1.4671515e-01  -1.1303134e-02  -1.2807540e+01  -1.5445629e-01  -1.7878316e+00  -6.6993301e-01  -1.1364134e-01   1.3993683e+00  -1.5202335e+00   1.4837854e+00   6.1389644e-01   7.1227197e-02  -1.4153779e+00  -9.4377551e-02  -3.6556212e+00   2.4329311e-01  -1.8652239e+00  -1.3883551e+00  -2.1253518e+00  -1.2946291e+00  -1.9216885e+00  -1.1202560e+00  -1.3974391e-01  -2.3745185e+00
   3.0324365e+00   3.2201632e+00  -7.4865477e-01  -1.4144152e-01   1.9529110e+00   8.6079635e-01   2.2362657e+00   2.8855763e-01   6.3688286e-01   9.9285979e-02  -2.7628426e-01   2.2178496e+00  -3.5142731e+00  -1.0609007e+00   1.5873668e+00   1.2661127e+00  -4.0217201e-01  -9.3696918e-02   1.7282840e+00  -4.6878447e+00  -7.6990928e-02  -9.4680361e-01   5.3031702e-01  -2.6115109e-01  -1.6998942e-01   5.1896538e-01  -3.6345483e-01   1.1720452e+00   1.4841554e-01   2.1726612e+00   6.5495242e-01  -7.5695364e-01   9.3582614e-01   7.3902596e-02   8.4833170e-01   1.1224975e+00   7.9764999e-01   1.4331855e+00   5.3812332e-01  -3.3596133e+00   5.8712389e-01   1.7846162e+00   2.3789564e+00   2.8229912e+00   2.6366366e+00   1.8935885e+00   1.2199764e+00   1.2472632e+00   6.6568078e-01   1.9418964e+00   1.4390701e-01   6.2922447e-03  -1.2834501e+01  -1.4620826e-01  -1.7937231e+00  -6.5643363e-01  -1.0458080e-01   1.4120223e+00  -1.5170076e+00   1.4971391e+00   6.1474432e-01   8.3294910e-02  -1.4161365e+00  -8.3958078e-02  -3.6505763e+00   2.5347196e-01  -1.8571105e+00  -1.3736730e+00  -2.1196777e+00  -1.2992528e+00  -1.9301138e+00  -1.1351697e+00  -1.3094819e-01  -2.3540906e+00
   3.0393868e+00   3.2257419e+00  -7.4694308e-01  -1.4729635e-01   1.9560941e+00   8.4713951e-01   2.2389732e+00   2.7949515e-01   6.4346663e-01   1.0539785e-01  -2.6779437e-01   2.2184449e+00  -3.5151888e+00  -1.0686781e+00   1.5927047e+00   1.2692650e+00  -4.0492257e-01  -9.8455537e-02   1.7271969e+00  -4.6914195e+00  -7.0440780e-02  -9.4809749e-01   5.2399090e-01  -2.6150742e-01  -1.7799676e-01   5.1858476e-01  -3.7273111e-01   1.1706676e+00   1.3549035e-01   2.1722647e+00   6.4733765e-01  -7.5717088e-01   9.3243400e-01   7.4604262e-02   8.3637766e-01   1.1197242e+00   7.8332070e-01   1.4378461e+00   5.3755042e-01  -3.3585743e+00   5.8349100e-01   1.7904569e+00   2.3724483e+00   2.8283938e+00   2.6311534e+00   1.8977681e+00   1.2100973e+00   1.2502920e+00   6.6401807e-01   1.9550436e+00   1.4238789e-01   1.7184174e-02  -1.2850729e+01  -1.4140042e-01  -1.7978317e+00  -6.4900693e-01  -9.9289965e-02   1.4195839e+00  -1.5151368e+00   1.5051176e+00   6.1495349e-01   9.0266530e-02  -1.4169307e+00  -7.8169096e-02  -3.6478964e+00   2.5915605e-01  -1.8522987e+00  -1.3651237e+00  -2.1164857e+00  -1.3014827e+00  -1.9343207e+00  -1.1439511e+00  -1.2578678e-01  -2.3422546e+00
   3.0433410e+00   3.2288497e+00  -7.4573246e-01  -1.5017330e-01   1.9578155e+00   8.3988913e-01   2.2401935e+00   2.7466613e-01   6.4671561e-01   1.0854718e-01  -2.6325903e-01   2.2187010e+00  -3.5156852e+00  -1.0731577e+00   1.5952344e+00   1.2707387e+00  -4.0603775e-01  -1.0073929e-01   1.7265838e+00  -4.6931810e+00  -6.7161860e-02  -9.4846955e-01   5.2086588e-01  -2.6138008e-01  -1.8195946e-01   5.1857802e-01  -3.7743164e-01   1.1699237e+00   1.2870126e-01   2.1718508e+00   6.4332571e-01  -7.5702104e-01   9.3081626e-01   7.5192524e-02   8.3016923e-01   1.1182037e+00   7.7567204e-01   1.4400447e+00   5.3728613e-01  -3.3579177e+00   5.8162596e-01   1.7935811e+00   2.3689097e+00   2.8312565e+00   2.6280602e+00   1.8999033e+00   1.2047085e+00   1.2515839e+00   6.6303643e-01   1.9622546e+00   1.4166249e-01   2.3124981e-02  -1.2859375e+01  -1.3891741e-01  -1.8002903e+00  -6.4539633e-01  -9.6552464e-02   1.4235847e+00  -1.5141766e+00   1.5093383e+00   6.1491677e-01   9.3833772e-02  -1.4175241e+00  -7.5324590e-02  -3.6466476e+00   2.6196688e-01  -1.8497711e+00  -1.3607114e+00  -2.1148924e+00  -1.3024056e+00  -1.9361477e+00  -1.1485325e+00  -1.2309945e-01  -2.3361820e+00
   3.0452152e+00   3.2303043e+00  -7.4507138e-01  -1.5136972e-01   1.9585979e+00   8.3664451e-01   2.2406519e+00   2.7249903e-01   6.4807418e-01   1.0992186e-01  -2.6121747e-01   2.2187932e+00  -3.5159117e+00  -1.0753038e+00   1.5962450e+00   1.2713183e+00  -4.0639999e-01  -1.0166658e-01   1.7262952e+00  -4.6939139e+00  -6.5771153e-02  -9.4851240e-01   5.1955972e-01  -2.6119858e-01  -1.8361775e-01   5.1865063e-01  -3.7944549e-01   1.1695830e+00   1.2569109e-01   2.1715814e+00   6.4154402e-01  -7.5684943e-01   9.3016467e-01   7.5540053e-02   8.2744495e-01   1.1175015e+00   7.7223275e-01   1.4409196e+00   5.3718767e-01  -3.3575849e+00   5.8081487e-01   1.7949899e+00   2.3672925e+00   2.8325385e+00   2.6266027e+00   1.9008268e+00   1.2022391e+00   1.2520365e+00   6.6255865e-01   1.9655773e+00   1.4137039e-01   2.5848986e-02  -1.2863265e+01  -1.3783292e-01  -1.8015029e+00  -6.4391353e-01  -9.5354354e-02   1.4253729e+00  -1.5137601e+00   1.5112244e+00   6.1484018e-01   9.5377633e-02  -1.4178613e+00  -7.4142976e-02  -3.6461598e+00   2.6314325e-01  -1.8486488e+00  -1.3587848e+00  -2.1142174e+00  -1.3027155e+00  -1.9368056e+00  -1.1505540e+00  -1.2191484e-01  -2.3335480e+00
   3.0459016e+00   3.2308334e+00  -7.4480464e-01  -1.5176043e-01   1.9588745e+00   8.3551095e-01   2.2407854e+00   2.7174042e-01   6.4852069e-01   1.1039257e-01  -2.6050036e-01   2.2188190e+00  -3.5159926e+00  -1.0760968e+00   1.5965612e+00   1.2714967e+00  -4.0648533e-01  -1.0196242e-01   1.7261901e+00  -4.6941527e+00  -6.5307766e-02  -9.4849052e-01   5.1913111e-01  -2.6109798e-01  -1.8416223e-01   5.1869826e-01  -3.8012184e-01   1.1694609e+00   1.2464770e-01   2.1714612e+00   6.4092611e-01  -7.5675811e-01   9.2995881e-01   7.5686432e-02   8.2650940e-01   1.1172487e+00   7.7102624e-01   1.4411926e+00   5.3716032e-01  -3.3574573e+00   5.8053820e-01   1.7954857e+00   2.3667172e+00   2.8329874e+00   2.6260713e+00   1.9011402e+00   1.2013586e+00   1.2521566e+00   6.6238032e-01   1.9667678e+00   1.4127828e-01   2.6820894e-02  -1.2864633e+01  -1.3746189e-01  -1.8019609e+00  -6.4343603e-01  -9.4943516e-02   1.4259979e+00  -1.5136186e+00   1.5118833e+00   6.1479484e-01   9.5901325e-02  -1.4180016e+00  -7.3757835e-02  -3.6460113e+00   2.6352979e-01  -1.8482589e+00  -1.3581256e+00  -2.1139928e+00  -1.3027928e+00  -1.9369878e+00  -1.1512522e+00  -1.2150561e-01  -2.3326530e+00
   3.0460709e+00   3.2309636e+00  -7.4473413e-01  -1.5184800e-01   1.9589411e+00   8.3524141e-01   2.2408117e+00   2.7155978e-01   6.4862141e-01   1.1050275e-01  -2.6032903e-01   2.2188240e+00  -3.5160121e+00  -1.0762940e+00   1.5966290e+00   1.2715343e+00  -4.0649750e-01  -1.0202730e-01   1.7261642e+00  -4.6942057e+00  -6.5201929e-02  -9.4847807e-01   5.1903466e-01  -2.6106679e-01  -1.8428479e-01   5.1871381e-01  -3.8027727e-01   1.1694311e+00   1.2440118e-01   2.1714271e+00   6.4078013e-01  -7.5673022e-01   9.2991409e-01   7.5726064e-02   8.2629005e-01   1.1171870e+00   7.7073834e-01   1.4412510e+00   5.3715542e-01  -3.3574249e+00   5.8047364e-01   1.7956043e+00   2.3665784e+00   2.8330947e+00   2.6259406e+00   1.9012129e+00   1.2011459e+00   1.2521777e+00   6.6233573e-01   1.9670570e+00   1.4125836e-01   2.7056051e-02  -1.2864960e+01  -1.3737520e-01  -1.8020766e+00  -6.4333054e-01  -9.4847297e-02   1.4261467e+00  -1.5135857e+00   1.5120402e+00   6.1478034e-01   9.6022772e-02  -1.4180396e+00  -7.3671756e-02  -3.6459805e+00   2.6361692e-01  -1.8481665e+00  -1.3579715e+00  -2.1139416e+00  -1.3028051e+00  -1.9370219e+00  -1.1514168e+00  -1.2140908e-01  -2.3324448e+00
   3.0460916e+00   3.2309795e+00  -7.4472513e-01  -1.5185788e-01   1.9589489e+00   8.3520946e-01   2.2408143e+00   2.7153835e-01   6.4863286e-01   1.1051567e-01  -2.6030865e-01   2.2188245e+00  -3.5160145e+00  -1.0763182e+00   1.5966364e+00   1.2715383e+00  -4.0649819e-01  -1.0203447e-01   1.7261611e+00  -4.6942119e+00  -6.5189775e-02  -9.4847592e-01   5.1902375e-01  -2.6106241e-01  -1.8429866e-01   5.1871607e-01  -3.8029518e-01   1.1694275e+00   1.2437210e-01   2.1714226e+00   6.4076290e-01  -7.5672635e-01   9.2990920e-01   7.5731222e-02   8.2626436e-01   1.1171795e+00   7.7070413e-01   1.4412573e+00   5.3715501e-01  -3.3574208e+00   5.8046607e-01   1.7956185e+00   2.3665617e+00   2.8331073e+00   2.6259247e+00   1.9012214e+00   1.2011202e+00   1.2521795e+00   6.6233024e-01   1.9670918e+00   1.4125619e-01   2.7084325e-02  -1.2864999e+01  -1.3736507e-01  -1.8020910e+00  -6.4331880e-01  -9.4836023e-02   1.4261644e+00  -1.5135819e+00   1.5120588e+00   6.1477826e-01   9.6036885e-02  -1.4180445e+00  -7.3662069e-02  -3.6459772e+00   2.6362679e-01  -1.8481555e+00  -1.3579535e+00  -2.1139356e+00  -1.3028059e+00  -1.9370250e+00  -1.1514362e+00  -1.2139770e-01  -2.3324207e+00
