# Supplementary material for: A Student's Guide to Randomization Statistics for Multichannel Event-Related Potentials Using Ragu
Source: Front Neurosci. 2018 Jun 19;12:355. doi: 10.3389/fnins.2018.00355 (PMC6020783; doi:10.3389/fnins.2018.00355)
Supplement: Supplementary file 1 [file Data_Sheet_1.ZIP › RawData/s10_f1.asc]

  -5.4366460e-01   2.9041550e-01  -5.2187421e-01  -9.7315815e-01   1.9858406e-01  -3.7244370e-01   1.2460960e+00   8.0017207e-01   1.6547017e+00   1.4096345e+00  -2.1913981e-01  -4.9448230e-01  -1.1375103e+00   7.5519261e-01   3.6140298e-02  -1.5164348e-01  -1.3880152e+00  -1.2365105e+00   1.4459581e+00  -1.0353810e+00   1.6482222e+00  -1.1378882e+00  -1.1704646e+00  -6.8577513e-01  -1.2643515e+00  -1.8888083e-01  -6.7343142e-01   9.7529625e-02   4.5744008e-01   1.2308705e+00   1.2029416e+00  -1.3300504e+00  -1.2798096e+00  -1.3160502e-01  -7.6626259e-02   5.4838238e-01  -1.6275504e-01   2.1541295e+00   2.2174387e+00  -3.3956327e-01  -9.1536220e-01   2.2651159e-01  -6.1862072e-01   2.3119006e-01  -2.2787973e-01   3.0236778e-01  -1.2123817e-01   9.3012319e-01   4.1187773e-01  -2.7352345e+00  -4.9443224e-01   4.2073900e-01  -6.5178719e-01  -8.7812045e-01  -9.3427206e-02   9.5280466e-01   6.9923422e-01   4.4509236e-01  -8.5642817e-01  -8.8706668e-02  -9.9620904e-02  -4.9199581e-01   3.4327767e-01  -1.8385454e-01   6.5706012e-01   1.2834040e-01   7.8795454e-01   3.4097943e-01   8.4190509e-01  -1.2634453e+00  -1.6036369e+00   5.9911362e-03   2.2454717e+00   4.7404537e-01
  -6.3437218e-01   5.0500124e-01  -4.2534617e-01  -8.7670613e-01   1.6446334e-01  -3.4551335e-01   1.1887529e+00   7.5782513e-01   1.5582790e+00   1.2851561e+00  -5.8450713e-02  -4.3284864e-01  -1.2137714e+00   1.0010378e+00  -1.5361363e-01  -2.4393130e-01  -1.2038181e+00  -1.0302209e+00   1.5240394e+00  -1.0279403e+00   1.5366504e+00  -9.9886781e-01  -9.8984182e-01  -5.5167860e-01  -1.0735388e+00  -1.0531170e-01  -5.3393484e-01   1.4736920e-01   5.7857984e-01   1.2501848e+00   1.2031419e+00  -1.2287064e+00  -1.2007605e+00  -7.8311830e-02  -9.1283418e-02   4.7813147e-01  -1.3784785e-01   2.1103487e+00   2.1500351e+00  -2.6834020e-01  -9.1347063e-01   2.4099995e-01  -5.9264857e-01   1.7415142e-01  -2.7067399e-01   1.9750994e-01  -1.6949416e-01   7.8547781e-01   3.0811041e-01  -2.7215579e+00  -3.6237795e-01   3.7961593e-01  -5.9994758e-01  -1.0095561e+00  -1.0666162e-01   7.8998619e-01   4.8629850e-01   4.9817025e-01  -8.6863655e-01  -3.2053798e-02  -5.5795013e-02  -5.9760285e-01   2.6199621e-01  -4.0334568e-01   5.2173584e-01  -4.3949872e-02   6.2522858e-01   1.4316910e-01   6.8833845e-01  -1.1647146e+00  -1.3965854e+00   1.2517958e-01   2.2212412e+00   3.2782393e-01
  -7.0728777e-01   7.3637070e-01  -3.1216173e-01  -7.5329708e-01   1.1850609e-01  -3.1900965e-01   1.0966971e+00   7.0174761e-01   1.4328951e+00   1.1448591e+00   1.1240964e-01  -3.5725589e-01  -1.2930504e+00   1.2438717e+00  -3.6689495e-01  -3.3727966e-01  -9.8509662e-01  -8.0753957e-01   1.5768864e+00  -9.9432372e-01   1.4017335e+00  -8.2933305e-01  -7.7695803e-01  -3.9941268e-01  -8.5582440e-01  -2.1694530e-02  -3.8481112e-01   1.8408443e-01   6.9403525e-01   1.2367455e+00   1.1847352e+00  -1.1000134e+00  -1.0899637e+00  -2.0059694e-02  -9.9283215e-02   3.8486947e-01  -1.1897211e-01   2.0232061e+00   2.0615875e+00  -1.8564709e-01  -8.9238469e-01   2.5417705e-01  -5.5567829e-01   1.0625614e-01  -3.1654637e-01   7.1398269e-02  -2.2354190e-01   6.0376371e-01   1.9965996e-01  -2.6893882e+00  -2.1683989e-01   3.3479182e-01  -5.4071496e-01  -1.1539034e+00  -1.2469231e-01   5.9509005e-01   2.6401414e-01   5.5951269e-01  -8.6487828e-01   3.5014164e-02  -4.4857148e-03  -7.0408772e-01   1.7837991e-01  -6.2810044e-01   3.7899150e-01  -2.1921010e-01   4.6178116e-01  -5.3730477e-02   5.3360809e-01  -1.0318738e+00  -1.1591407e+00   2.3683734e-01   2.1637360e+00   1.8211497e-01
  -7.5832180e-01   9.8134621e-01  -1.8287376e-01  -6.0285715e-01   6.1017244e-02  -2.9400036e-01   9.6807107e-01   6.3087561e-01   1.2780520e+00   9.8983070e-01   2.9041323e-01  -2.6791040e-01  -1.3734864e+00   1.4770666e+00  -6.0039166e-01  -4.3013508e-01  -7.3306534e-01  -5.7256815e-01   1.6000011e+00  -9.3231646e-01   1.2438952e+00  -6.2984434e-01  -5.3300563e-01  -2.3075098e-01  -6.1364809e-01   5.9792011e-02  -2.2919730e-01   2.0524212e-01   7.9971942e-01   1.1867683e+00   1.1455556e+00  -9.4376538e-01  -9.4616488e-01   4.2619376e-02  -1.0014029e-01   2.6873454e-01  -1.0777584e-01   1.8891056e+00   1.9511596e+00  -9.1837020e-02  -8.5014734e-01   2.6614370e-01  -5.0773851e-01   2.8517990e-02  -3.6502377e-01  -7.4756176e-02  -2.8351796e-01   3.8503941e-01   8.8103263e-02  -2.6377782e+00  -5.9528024e-02   2.8762239e-01  -4.7494391e-01  -1.3085531e+00  -1.4833490e-01   3.6935624e-01   3.6438673e-02   6.2830558e-01  -8.4382621e-01   1.1203137e-01   5.3640156e-02  -8.0792580e-01   9.3907921e-02  -8.5200570e-01   2.3157009e-01  -3.9229966e-01   3.0233487e-01  -2.4389115e-01   3.8195952e-01  -8.6403469e-01  -8.9400623e-01   3.3683589e-01   2.0698932e+00   4.1402071e-02
  -7.8412886e-01   1.2362280e+00  -3.8586930e-02  -4.2638670e-01  -7.0980348e-03  -2.7159144e-01   8.0241971e-01   5.4449980e-01   1.0943215e+00   8.2154147e-01   4.7220950e-01  -1.6554429e-01  -1.4530539e+00   1.6941271e+00  -8.4979172e-01  -5.2117057e-01  -4.5020907e-01  -3.3005805e-01   1.5900026e+00  -8.4075995e-01   1.0644181e+00  -4.0209271e-01  -2.6035695e-01  -4.8152343e-02  -3.5049333e-01   1.3700275e-01  -7.0646510e-02   2.0903246e-01   8.9174370e-01   1.0978389e+00   1.0841385e+00  -7.6074566e-01  -7.6929815e-01   1.0909840e-01  -9.3759425e-02   1.3091020e-01  -1.0572149e-01   1.7060864e+00   1.8184409e+00   1.2381061e-02  -7.8554703e-01   2.7717416e-01  -4.4938339e-01  -5.7510868e-02  -4.1558464e-01  -2.3880370e-01  -3.4951605e-01   1.3075761e-01  -2.5012270e-02  -2.5665674e+00   1.0741202e-01   2.3971023e-01  -4.0381743e-01  -1.4703293e+00  -1.7837949e-01   1.1525588e-01  -1.9230767e-01   7.0338069e-01  -8.0486758e-01   1.9815610e-01   1.1758690e-01  -9.0540822e-01   1.0008737e-02  -1.0686015e+00   8.2388207e-02  -5.5780275e-01   1.5168028e-01  -4.2141099e-01   2.3768334e-01  -6.6157897e-01  -6.0510452e-01   4.2137317e-01   1.9379235e+00  -8.9752272e-02
  -7.8237308e-01   1.4968834e+00   1.1903935e-01  -2.2604150e-01  -8.4308032e-02  -2.5286675e-01   6.0089325e-01   4.4234967e-01   8.8343453e-01   6.4177918e-01   6.5426385e-01  -5.1437426e-02  -1.5296380e+00   1.8890138e+00  -1.1099109e+00  -6.0941536e-01  -1.4029939e-01  -8.5226450e-02   1.5449816e+00  -7.1972883e-01   8.6548125e-01  -1.4893234e-01   3.7408169e-02   1.4529350e-01  -7.0827458e-02   2.0794928e-01   8.7024312e-02   1.9446206e-01   9.6665751e-01   9.6923983e-01   9.9989831e-01  -5.5278802e-01  -5.6062747e-01   1.7867842e-01  -8.0482926e-02  -2.6303533e-02  -1.1397088e-01   1.4741377e+00   1.6638175e+00   1.2593579e-01  -6.9827337e-01   2.8771221e-01  -3.8172258e-01  -1.4976311e-01  -4.6767203e-01  -4.1766215e-01  -4.2156864e-01  -1.5615750e-01  -1.3826851e-01  -2.4764561e+00   2.8144526e-01   1.9283392e-01  -3.2882104e-01  -1.6355946e+00  -2.1554792e-01  -1.6351009e-01  -4.1830683e-01   7.8324276e-01  -7.4819720e-01   2.9218208e-01   1.8605130e-01  -9.9282480e-01  -7.2033051e-02  -1.2713861e+00  -6.5631989e-02  -7.1028859e-01   1.4410015e-02  -5.8060361e-01   1.0487508e-01  -4.2627413e-01  -2.9751608e-01   4.8724013e-01   1.7675846e+00  -2.0694101e-01
  -7.5195198e-01   1.7588400e+00   2.8781201e-01  -5.1612157e-03  -1.6846316e-01  -2.3881905e-01   3.6638327e-01   3.2467250e-01   6.4831616e-01   4.5256348e-01   8.3300920e-01   7.2585473e-02  -1.6011198e+00   2.0564489e+00  -1.3748835e+00  -6.9437234e-01   1.9164736e-01   1.5646492e-01   1.4648099e+00  -5.7065217e-01   6.5015753e-01   1.2564362e-01   3.5552622e-01   3.4595515e-01   2.2000956e-01   2.7092369e-01   2.3991619e-01   1.6152091e-01   1.0216860e+00   8.0221851e-01   8.9328344e-01  -3.2278778e-01  -3.2283132e-01   2.5061215e-01  -6.1109466e-02  -1.9947510e-01  -1.3327013e-01   1.1954406e+00   1.4884131e+00   2.4740077e-01  -5.8903705e-01   2.9835085e-01  -3.0641763e-01  -2.4571388e-01  -5.2070122e-01  -6.0737567e-01  -4.9961762e-01  -4.7130351e-01  -2.5047018e-01  -2.3690310e+00   4.5970316e-01   1.4885662e-01  -2.5169645e-01  -1.8003944e+00  -2.6044469e-01  -4.6207886e-01  -6.3811676e-01   8.6611928e-01  -6.7486386e-01   3.9256985e-01   2.5746514e-01  -1.0666667e+00  -1.5116470e-01  -1.4541527e+00  -2.0974676e-01  -8.4459953e-01  -1.0536294e-01  -7.1629684e-01  -1.2818386e-02  -1.6132616e-01   2.2643189e-02   5.3208138e-01   1.5604042e+00  -3.0615990e-01
  -6.9315883e-01   2.0173816e+00   4.6505061e-01   2.3176322e-01  -2.5684270e-01  -2.3027566e-01   1.0357538e-01   1.9230143e-01   3.9305973e-01   2.5604609e-01   1.0050019e+00   2.0418486e-01  -1.6654654e+00   2.1921839e+00  -1.6384097e+00  -7.7611288e-01   5.3947416e-01   3.8955787e-01   1.3513804e+00  -3.9636501e-01   4.2236975e-01   4.1658685e-01   6.8812916e-01   5.4978034e-01   5.1596710e-01   3.2461456e-01   3.8424912e-01   1.1130694e-01   1.0549489e+00   6.0017291e-01   7.6589385e-01  -7.4658328e-02  -6.0019099e-02   3.2412705e-01  -3.6878661e-02  -3.8408884e-01  -1.6384229e-01   8.7451652e-01   1.2941019e+00   3.7501780e-01  -4.5963963e-01   3.0979571e-01  -2.2564056e-01  -3.4247025e-01  -5.7406029e-01  -8.0322942e-01  -5.8347454e-01  -8.0887279e-01  -3.6072397e-01  -2.2467366e+00   6.3904682e-01   1.0962087e-01  -1.7437493e-01  -1.9606286e+00  -3.1350478e-01  -7.7456531e-01  -8.4903416e-01   9.5003137e-01  -5.8676323e-01   4.9749717e-01   3.3005855e-01  -1.1238393e+00  -2.2664091e-01  -1.6113367e+00  -3.4758147e-01  -9.5615205e-01  -2.0428666e-01  -8.2412383e-01  -1.1244973e-01   1.2863961e-01   3.4840456e-01   5.5462996e-01   1.3198330e+00  -3.8405451e-01
  -6.0776375e-01   2.2676410e+00   6.4765902e-01   4.7919030e-01  -3.4624051e-01  -2.2782295e-01  -1.8109428e-01   4.6706247e-02   1.2283422e-01   5.4403442e-02   1.1670733e+00   3.4056480e-01  -1.7208184e+00   2.2932095e+00  -1.8940528e+00  -8.5533922e-01   8.9604963e-01   6.0885860e-01   1.2087506e+00  -2.0108007e-01   1.8680002e-01   7.1793671e-01   1.0283829e+00   7.5244404e-01   8.1049187e-01   3.6820592e-01   5.1657064e-01   4.6093958e-02   1.0656419e+00   3.6873020e-01   6.2054933e-01   1.8676893e-01   2.2233142e-01   3.9844696e-01  -9.4183951e-03  -5.7466088e-01  -2.0529728e-01   5.1825656e-01   1.0834873e+00   5.0673897e-01  -3.1298028e-01   3.2281576e-01  -1.4199196e-01  -4.3688975e-01  -6.2710296e-01  -9.9991666e-01  -6.7277323e-01  -1.1618083e+00  -4.6849598e-01  -2.1127945e+00   8.1613411e-01   7.6840329e-02  -9.8891449e-02  -2.1122473e+00  -3.7494300e-01  -1.0942705e+00  -1.0493252e+00   1.0328829e+00  -4.8657601e-01   6.0492648e-01   4.0194304e-01  -1.1618702e+00  -2.9807972e-01  -1.7383568e+00  -4.7731255e-01  -1.0412343e+00  -2.8003155e-01  -9.0078871e-01  -1.9200193e-01   4.3767466e-01   6.7218305e-01   5.5489649e-01   1.0513080e+00  -4.3815147e-01
  -4.9900229e-01   2.5046968e+00   8.3222158e-01   7.3069866e-01  -4.3308686e-01  -2.3173528e-01  -4.7958885e-01  -1.0998009e-01  -1.5627679e-01  -1.5026997e-01   1.3164678e+00   4.7856010e-01  -1.7655876e+00   2.3578958e+00  -2.1355682e+00  -9.3340783e-01   1.2534932e+00   8.0969585e-01   1.0431711e+00   9.7251120e-03  -5.1245313e-02   1.0230180e+00   1.3686866e+00   9.4951691e-01   1.0967750e+00   4.0145208e-01   6.3395770e-01  -3.0668717e-02   1.0541680e+00   1.1569847e-01   4.6129687e-01   4.5589883e-01   5.1752008e-01   4.7281293e-01   1.9344512e-02  -7.6492106e-01  -2.5656890e-01   1.3581742e-01   8.5984947e-01   6.4028783e-01  -1.5299176e-01   3.3818625e-01  -5.8381390e-02  -5.2572034e-01  -6.7913567e-01  -1.1917542e+00  -7.6692109e-01  -1.5220435e+00  -5.7364373e-01  -1.9710727e+00   9.8749055e-01   5.1999498e-02  -2.7282324e-02  -2.2514585e+00  -4.4470881e-01  -1.4139529e+00  -1.2384032e+00   1.1125616e+00  -3.7765400e-01   7.1268488e-01   4.7121031e-01  -1.1790989e+00  -3.6549257e-01  -1.8319262e+00  -5.9782826e-01  -1.0972808e+00  -3.3151327e-01  -9.4429247e-01  -2.5058232e-01   7.5868048e-01   9.8606028e-01   5.3429420e-01   7.6221122e-01  -4.6705900e-01
  -3.7146787e-01   2.7236771e+00   1.0151211e+00   9.7922574e-01  -5.1360150e-01  -2.4191417e-01  -7.8252657e-01  -2.7496638e-01  -4.3750011e-01  -3.5605998e-01   1.4509618e+00   6.1475168e-01  -1.7985283e+00   2.3860566e+00  -2.3572491e+00  -1.0123099e+00   1.6034521e+00   9.8816155e-01   8.6298053e-01   2.2950403e-01  -2.8601320e-01   1.3246867e+00   1.7009281e+00   1.1366475e+00   1.3680278e+00   4.2472248e-01   7.3419778e-01  -1.1443253e-01   1.0222019e+00  -1.4911874e-01   2.9334999e-01   7.2657494e-01   8.1785457e-01   5.4650365e-01   4.7305371e-02  -9.4805725e-01  -3.1588872e-01  -2.6162537e-01   6.2706028e-01   7.7323995e-01   1.5499401e-02   3.5663028e-01   2.2125262e-02  -6.0575386e-01  -7.2940131e-01  -1.3729347e+00  -8.6505653e-01  -1.8808163e+00  -6.7641993e-01  -1.8259126e+00   1.1495852e+00   3.6272365e-02   3.8528684e-02  -2.3749364e+00  -5.2245195e-01  -1.7261513e+00  -1.4169358e+00   1.1870500e+00  -2.6386072e-01   8.1855242e-01   5.3604255e-01  -1.1748349e+00  -4.2928596e-01  -1.8903156e+00  -7.0885332e-01  -1.1231051e+00  -3.5905869e-01  -9.5410366e-01  -2.8856333e-01   1.0836537e+00   1.2821018e+00   4.9568413e-01   4.6171461e-01  -4.7062226e-01
  -2.3091172e-01   2.9198776e+00   1.1926754e+00   1.2173658e+00  -5.8396973e-01  -2.5784566e-01  -1.0795376e+00  -4.4484533e-01  -7.1365430e-01  -5.6131484e-01   1.5689552e+00   7.4560694e-01  -1.8188076e+00   2.3789363e+00  -2.5542664e+00  -1.0946077e+00   1.9374211e+00   1.1413191e+00   6.7836444e-01   4.5091449e-01  -5.1151778e-01   1.6156097e+00   2.0167938e+00   1.3097493e+00   1.6177752e+00   4.3901144e-01   8.1593572e-01  -1.9970323e-01   9.7268031e-01  -4.1424824e-01   1.2295528e-01   9.9232076e-01   1.1149593e+00   6.1885630e-01   7.2326102e-02  -1.1170120e+00  -3.8080467e-01  -6.6126753e-01   3.8947110e-01   9.0312092e-01   1.8698560e-01   3.7876455e-01   9.6481130e-02  -6.7398466e-01  -7.7706577e-01  -1.5378041e+00  -9.6602185e-01  -2.2290480e+00  -7.7744950e-01  -1.6819253e+00   1.2989154e+00   3.0467943e-02   9.6849337e-02  -2.4800184e+00  -6.0750379e-01  -2.0235448e+00  -1.5868680e+00   1.2545326e+00  -1.4937700e-01   9.2035423e-01   5.9482793e-01  -1.1494719e+00  -4.9023213e-01  -1.9135471e+00  -8.1102468e-01  -1.1190729e+00  -3.6449696e-01  -9.3126209e-01  -3.0765463e-01   1.4039949e+00   1.5526959e+00   4.4333152e-01   1.6050489e-01  -4.5001854e-01
  -8.3963252e-02   3.0888945e+00   1.3612853e+00   1.4377140e+00  -6.4053348e-01  -2.7858130e-01  -1.3597096e+00  -6.1567721e-01  -9.7747425e-01  -7.6470444e-01   1.6695330e+00   8.6764195e-01  -1.8260523e+00   2.3391215e+00  -2.7229825e+00  -1.1833308e+00   2.2470919e+00   1.2673662e+00   5.0097617e-01   6.6615518e-01  -7.2178284e-01   1.8885711e+00   2.3081151e+00   1.4651847e+00   1.8401502e+00   4.4591125e-01   8.7877443e-01  -2.8026930e-01   9.0971216e-01  -6.6700712e-01  -4.2815007e-02   1.2466080e+00   1.4001492e+00   6.8928846e-01   9.2391864e-02  -1.2648188e+00  -4.4825021e-01  -1.0491983e+00   1.5177652e-01   1.0275163e+00   3.5555464e-01   4.0505427e-01   1.6184455e-01  -7.2776381e-01  -8.2121185e-01  -1.6811479e+00  -1.0683597e+00  -2.5577651e+00  -8.7768129e-01  -1.5437649e+00   1.4321050e+00   3.5006218e-02   1.4633460e-01  -2.5648762e+00  -6.9887677e-01  -2.2993287e+00  -1.7513534e+00   1.3135010e+00  -3.8483180e-02   1.0160527e+00   6.4627411e-01  -1.1045476e+00  -5.4941133e-01  -1.9035056e+00  -9.0590910e-01  -1.0871986e+00  -3.5116378e-01  -8.7840531e-01  -3.1089584e-01   1.7108665e+00   1.7908984e+00   3.8276824e-01  -1.2960408e-01  -4.0778295e-01
   6.2210652e-02   3.2267773e+00   1.5175917e+00   1.6332373e+00  -6.7998495e-01  -3.0274906e-01  -1.6121009e+00  -7.8311547e-01  -1.2219625e+00  -9.6525129e-01   1.7524928e+00   9.7759703e-01  -1.8203709e+00   2.2703872e+00  -2.8612123e+00  -1.2818349e+00   2.5247168e+00   1.3657422e+00   3.4343491e-01   8.6734793e-01  -9.1110184e-01   2.1367860e+00   2.5672433e+00   1.5999375e+00   2.0301783e+00   4.4754842e-01   9.2332140e-01  -3.4949591e-01   8.3840970e-01  -8.9407780e-01  -1.9633862e-01   1.4831383e+00   1.6648514e+00   7.5732080e-01   1.0576704e-01  -1.3849573e+00  -5.1466539e-01  -1.4110341e+00  -8.1140575e-02   1.1441877e+00   5.1521382e-01   4.3578011e-01   2.1576146e-01  -7.6494076e-01  -8.6084666e-01  -1.7984705e+00  -1.1703403e+00  -2.8585444e+00  -9.7832003e-01  -1.4158933e+00   1.5460200e+00   4.9923303e-02   1.8608957e-01  -2.6286502e+00  -7.9528453e-01  -2.5475853e+00  -1.9145908e+00   1.3628468e+00   6.4669373e-02   1.1038346e+00   6.8951062e-01  -1.0427436e+00  -6.0812809e-01  -1.8639509e+00  -9.9595579e-01  -1.0311520e+00  -3.2380989e-01  -7.9971209e-01  -3.0256274e-01   1.9955844e+00   1.9907679e+00   3.2056454e-01  -3.9616104e-01  -3.4775486e-01
   2.0028585e-01   3.3301991e+00   1.6586290e+00   1.7976509e+00  -6.9955325e-01  -3.2859707e-01  -1.8262951e+00  -9.4257260e-01  -1.4407465e+00  -1.1623305e+00   1.8183373e+00   1.0726167e+00  -1.8023502e+00   2.1774889e+00  -2.9684142e+00  -1.3936326e+00   2.7634705e+00   1.4371733e+00   2.1872008e-01   1.0469426e+00  -1.0743026e+00   2.3542069e+00   2.7874273e+00   1.7117645e+00   2.1840320e+00   4.4648569e-01   9.5117610e-01  -4.0067017e-01   7.6464653e-01  -1.0821735e+00  -3.2977814e-01   1.6961243e+00   1.9010456e+00   8.2259905e-01   1.1113769e-01  -1.4717123e+00  -5.7616747e-01  -1.7326333e+00  -3.0437553e-01   1.2511872e+00   6.6023957e-01   4.7101864e-01   2.5633007e-01  -7.8398609e-01  -8.9492667e-01  -1.8862499e+00  -1.2700225e+00  -3.1239509e+00  -1.0807428e+00  -1.3023450e+00   1.6379052e+00   7.4901191e-02   2.1575032e-01  -2.6715364e+00  -8.9518226e-01  -2.7636253e+00  -2.0815710e+00   1.4019390e+00   1.5628332e-01   1.1821905e+00   7.2417253e-01  -9.6781654e-01  -6.6780770e-01  -1.8004268e+00  -1.0843827e+00  -9.5616770e-01  -2.8841246e-01  -7.0075983e-01  -2.8798569e-01   2.2500227e+00   2.1476732e+00   2.6401925e-01  -6.2664795e-01  -2.7494264e-01
   3.2317572e-01   3.3966337e+00   1.7819710e+00   1.9257741e+00  -6.9717367e-01  -3.5407109e-01  -1.9929676e+00  -1.0894197e+00  -1.6284201e+00  -1.3556379e+00   1.8682341e+00   1.1504219e+00  -1.7730247e+00   2.0659121e+00  -3.0457899e+00  -1.5222039e+00   2.9577888e+00   1.4836514e+00   1.3949304e-01   1.1981199e+00  -1.2070018e+00   2.5358115e+00   2.9631751e+00   1.7993190e+00   2.2992447e+00   4.4559406e-01   9.6485733e-01  -4.2737837e-01   6.9475363e-01  -1.2187571e+00  -4.3545951e-01   1.8805553e+00   2.1016987e+00   8.8491433e-01   1.0772905e-01  -1.5205123e+00  -6.2876351e-01  -2.0008525e+00  -5.1317341e-01   1.3469615e+00   7.8552620e-01   5.1063536e-01   2.8233449e-01  -7.8408868e-01  -9.2240150e-01  -1.9421544e+00  -1.3653488e+00  -3.3479440e+00  -1.1864049e+00  -1.2065081e+00   1.7055374e+00   1.0931470e-01   2.3553475e-01  -2.6948144e+00  -9.9682690e-01  -2.9442753e+00  -2.2577438e+00   1.4306815e+00   2.3312317e-01   1.2499816e+00   7.5045632e-01  -8.8446481e-01  -7.2988052e-01  -1.7200615e+00  -1.1750004e+00  -8.6885269e-01  -2.5189371e-01  -5.8829851e-01  -2.7328606e-01   2.4670110e+00   2.2585576e+00   2.2078346e-01  -8.0910296e-01  -1.9530852e-01
   4.2441680e-01   3.4245317e+00   1.8858576e+00   2.0138438e+00  -6.7163001e-01  -3.7692271e-01  -2.1044300e+00  -1.2192100e+00  -1.7808460e+00  -1.5451267e+00   1.9039438e+00   1.2094603e+00  -1.7338247e+00   1.9415929e+00  -3.0962787e+00  -1.6707933e+00   3.1036673e+00   1.5083451e+00   1.1738159e-01   1.3151670e+00  -1.3058342e+00   2.6778517e+00   3.0905771e+00   1.8622366e+00   2.3748658e+00   4.4790097e-01   9.6767374e-01  -4.2389510e-01   6.3517066e-01  -1.2927735e+00  -5.0627659e-01   2.0324347e+00   2.2611582e+00   9.4421758e-01   9.5388383e-02  -1.5282297e+00  -6.6859339e-01  -2.2042992e+00  -7.0309744e-01   1.4304395e+00   8.8690658e-01   5.5428859e-01   2.9333665e-01  -7.6522396e-01  -9.4227598e-01  -1.9652052e+00  -1.4542673e+00  -3.5262222e+00  -1.2967427e+00  -1.1309335e+00   1.7473910e+00   1.5228771e-01   2.4625667e-01  -2.7008157e+00  -1.0983548e+00  -3.0880873e+00  -2.4486239e+00   1.4495473e+00   2.9269280e-01   1.3064911e+00   7.6914104e-01  -7.9812769e-01  -7.9566358e-01  -1.6312656e+00  -1.2719815e+00  -7.7689825e-01  -2.2175906e-01  -4.6994827e-01  -2.6504205e-01   2.6407001e+00   2.3221428e+00   1.9843795e-01  -9.3276248e-01  -1.1548160e-01
   4.9852374e-01   3.4134817e+00   1.9692962e+00   2.0597613e+00  -6.2266171e-01  -3.9484280e-01  -2.1551156e+00  -1.3279140e+00  -1.8953952e+00  -1.7309175e+00   1.9277219e+00   1.2490227e+00  -1.6865022e+00   1.8106255e+00  -3.1244443e+00  -1.8422058e+00   3.1989000e+00   1.5154476e+00   1.6226912e-01   1.3938007e+00  -1.3686409e+00   2.7780542e+00   3.1675648e+00   1.9011794e+00   2.4115507e+00   4.5642150e-01   9.6354449e-01  -3.8556075e-01   5.9207106e-01  -1.2953494e+00  -5.3609908e-01   2.1489777e+00   2.3754821e+00   1.0006264e+00   7.4627118e-02  -1.4934216e+00  -6.9218659e-01  -2.3340268e+00  -8.7018722e-01   1.5010957e+00   9.6141911e-01   6.0144174e-01   2.8971934e-01  -7.2818816e-01  -9.5368642e-01  -1.9558764e+00  -1.5348733e+00  -3.6564825e+00  -1.4130721e+00  -1.0771799e+00   1.7628016e+00   2.0275179e-01   2.4930054e-01  -2.6928270e+00  -1.1978729e+00  -3.1954470e+00  -2.6593564e+00   1.4595833e+00   3.3337086e-01   1.3514584e+00   7.8157109e-01  -7.1472830e-01  -8.6624837e-01  -1.5433370e+00  -1.3795917e+00  -6.8870431e-01  -2.0567489e-01  -3.5383344e-01  -2.6990128e-01   2.7668771e+00   2.3390591e+00   2.0404732e-01  -9.8868382e-01  -4.2411683e-02
   5.4129317e-01   3.3643358e+00   2.0321300e+00   2.0632568e+00  -5.5102930e-01  -4.0561096e-01  -2.1419794e+00  -1.4121501e+00  -1.9711047e+00  -1.9131870e+00   1.9421996e+00   1.2693141e+00  -1.6330483e+00   1.6789668e+00  -3.1362490e+00  -2.0386078e+00   3.2432413e+00   1.5099659e+00   2.8162982e-01   1.4314194e+00  -1.3946014e+00   2.8357592e+00   3.1940890e+00   1.9178294e+00   2.4115727e+00   4.7398170e-01   9.5677968e-01  -3.0912302e-01   5.7098474e-01  -1.2204160e+00  -5.2016053e-01   2.2287572e+00   2.4426780e+00   1.0544223e+00   4.6619255e-02  -1.4164977e+00  -6.9671641e-01  -2.3841288e+00  -1.0110998e+00   1.5589891e+00   1.0075009e+00   6.5138187e-01   2.7267726e-01  -6.7459641e-01  -9.5598409e-01  -1.9161236e+00  -1.6055576e+00  -3.7385735e+00  -1.5364926e+00  -1.0457127e+00   1.7521072e+00   2.5950246e-01   2.4655663e-01  -2.6749353e+00  -1.2935600e+00  -3.2685678e+00  -2.8942699e+00   1.4623819e+00   3.5449531e-01   1.3850915e+00   7.8959783e-01  -6.4037166e-01  -9.4240526e-01  -1.4659915e+00  -1.5018973e+00  -6.1293618e-01  -2.1100948e-01  -2.4816940e-01  -2.9416416e-01   2.8432091e+00   2.3118878e+00   2.4371692e-01  -9.7030924e-01   1.7016437e-02
   5.5004155e-01   3.2792836e+00   2.0750679e+00   2.0259591e+00  -4.5853311e-01  -4.0725029e-01  -2.0647758e+00  -1.4693969e+00  -2.0087384e+00  -2.0920419e+00   1.9502485e+00   1.2714704e+00  -1.5756043e+00   1.5521515e+00  -3.1387292e+00  -2.2613448e+00   3.2384790e+00   1.4974613e+00   4.7995310e-01   1.4272665e+00  -1.3842995e+00   2.8519889e+00   3.1722003e+00   1.9148314e+00   2.3787542e+00   5.0304263e-01   9.5183288e-01  -1.9302101e-01   5.7644063e-01  -1.0652110e+00  -4.5540351e-01   2.2717944e+00   2.4628399e+00   1.1060350e+00   1.3156000e-02  -1.2997993e+00  -6.8023104e-01  -2.3521799e+00  -1.1232289e+00   1.6047708e+00   1.0250932e+00   7.0324253e-01   2.4415600e-01  -6.0684354e-01  -9.4881827e-01  -1.8493384e+00  -1.6651474e+00  -3.7745320e+00  -1.6677965e+00  -1.0358590e+00   1.7167500e+00   3.2125028e-01   2.4031975e-01  -2.6518179e+00  -1.3837728e+00  -3.3113622e+00  -3.1564499e+00   1.4600156e+00   3.5639089e-01   1.4080583e+00   7.9548180e-01  -5.8101506e-01  -1.0245134e+00  -1.4088437e+00  -1.6424724e+00  -5.5803586e-01  -2.4436826e-01  -1.6082556e-01  -3.4336466e-01   2.8694001e+00   2.2451101e+00   3.2217812e-01  -8.7393505e-01   5.6386288e-02
   5.2376341e-01   3.1618589e+00   2.0996728e+00   1.9513646e+00  -3.4798128e-01  -3.9817554e-01  -1.9261972e+00  -1.4981696e+00  -2.0107433e+00  -2.2673904e+00   1.9548381e+00   1.2575200e+00  -1.5163783e+00   1.4350322e+00  -3.1395873e+00  -2.5107841e+00   3.1884084e+00   1.4837545e+00   7.5829386e-01   1.3824981e+00  -1.3397145e+00   2.8294387e+00   3.1060248e+00   1.8956847e+00   2.3183189e+00   5.4553639e-01   9.5304030e-01  -3.7590566e-02   6.1165201e-01  -8.3062190e-01  -3.4075904e-01   2.2795876e+00   2.4381736e+00   1.1560168e+00  -2.3439506e-02  -1.1475830e+00  -6.4184457e-01  -2.2394931e+00  -1.2047986e+00   1.6396659e+00   1.0156570e+00   7.5603187e-01   2.0674359e-01  -5.2802605e-01  -9.3221003e-01  -1.7602281e+00  -1.7130243e+00  -3.7684926e+00  -1.8073873e+00  -1.0458300e+00   1.6593171e+00   3.8666644e-01   2.3315846e-01  -2.6284961e+00  -1.4671502e+00  -3.3291928e+00  -3.4473617e+00   1.4549313e+00   3.4033811e-01   1.4214548e+00   8.0176007e-01  -5.4213208e-01  -1.1125221e+00  -1.3808675e+00  -1.8041270e+00  -5.3171874e-01  -3.1115264e-01  -9.8887505e-02  -4.2187590e-01   2.8472508e+00   2.1449597e+00   4.4242841e-01  -6.9905228e-01   7.0144353e-02
   4.6320334e-01   3.0168705e+00   2.1083110e+00   1.8447089e+00  -2.2310573e-01  -3.7732274e-01  -1.7318544e+00  -1.4981494e+00  -1.9810999e+00  -2.4388223e+00   1.9588930e+00   1.2302888e+00  -1.4575703e+00   1.3315535e+00  -3.1467278e+00  -2.7861929e+00   3.0987089e+00   1.4746111e+00   1.1139815e+00   1.3001514e+00  -1.2641353e+00   2.7723932e+00   3.0016310e+00   1.8645884e+00   2.2366676e+00   6.0272473e-01   9.6436292e-01   1.5482598e-01   6.7826807e-01  -5.2134341e-01  -1.7734105e-01   2.2550731e+00   2.3729141e+00   1.2050069e+00  -6.0431147e-02  -9.6590036e-01  -5.8187038e-01  -2.0511637e+00  -1.2549300e+00   1.6654315e+00   9.8210042e-01   8.0866533e-01   1.6352215e-01  -4.4182629e-01  -9.0660900e-01  -1.6546237e+00  -1.7492122e+00  -3.7264788e+00  -1.9552123e+00  -1.0728059e+00   1.5835042e+00   4.5442471e-01   2.2776332e-01  -2.6100609e+00  -1.5427105e+00  -3.3285212e+00  -3.7665565e+00   1.4498086e+00   3.0848625e-01   1.4267516e+00   8.1108641e-01  -5.2839345e-01  -1.2059479e+00  -1.3898713e+00  -1.9886774e+00  -5.4048926e-01  -4.1517657e-01  -6.8247737e-02  -5.3257114e-01   2.7806139e+00   2.0191803e+00   6.0544985e-01  -4.4853455e-01   5.3959070e-02
   3.7083655e-01   2.8502520e+00   2.1040607e+00   1.7127477e+00  -8.8425815e-02  -3.4424919e-01  -1.4900948e+00  -1.4702535e+00  -1.9250824e+00  -2.6055080e+00   1.9651564e+00   1.1932576e+00  -1.4013130e+00   1.2445750e+00  -3.1677684e+00  -3.0856637e+00   2.9767221e+00   1.4754262e+00   1.5405098e+00   1.1850143e+00  -1.1620042e+00   2.6865640e+00   2.8667944e+00   1.8262477e+00   2.1410914e+00   6.7509061e-01   9.8914772e-01   3.7987763e-01   7.7620745e-01  -1.4582938e-01   3.1459093e-02   2.2025307e+00   2.2731427e+00   1.2536898e+00  -9.4813876e-02  -7.6238078e-01  -5.0188559e-01  -1.7958953e+00  -1.2736797e+00   1.6842922e+00   9.2863029e-01   8.6000603e-01   1.1788970e-01  -3.5236222e-01  -8.7292582e-01  -1.5392276e+00  -1.7744214e+00  -3.6560821e+00  -2.1107151e+00  -1.1130873e+00   1.4939943e+00   5.2324062e-01   2.2678426e-01  -2.6013922e+00  -1.6099352e+00  -3.3164803e+00  -4.1114880e+00   1.4473873e+00   2.6371685e-01   1.4257174e+00   8.2605469e-01  -5.4338652e-01  -1.3039073e+00  -1.4420208e+00  -2.1967770e+00  -5.8920997e-01  -5.5836946e-01  -7.3252142e-02  -6.7656487e-01   2.6752499e+00   1.8767010e+00   8.1002736e-01  -1.2865740e-01   5.0176979e-03
   2.5076073e-01   2.6688371e+00   2.0905905e+00   1.5634590e+00   5.0936520e-02  -2.9919499e-01  -1.2116637e+00  -1.4166421e+00  -1.8489402e+00  -2.7661337e+00   1.9760707e+00   1.1503795e+00  -1.3496267e+00   1.1757533e+00  -3.2095644e+00  -3.4060955e+00   2.8311458e+00   1.4909264e+00   2.0276230e+00   1.0434063e+00  -1.0386977e+00   2.5788608e+00   2.7106688e+00   1.7856530e+00   2.0394357e+00   7.6227337e-01   1.0299243e+00   6.3131768e-01   9.0359002e-01   2.8396493e-01   2.7998969e-01   2.1274224e+00   2.1465161e+00   1.3027530e+00  -1.2347233e-01  -5.4591793e-01  -4.0471655e-01  -1.4856135e+00  -1.2620545e+00   1.6988585e+00   8.6054152e-01   9.0891290e-01   7.3364913e-02  -2.6400691e-01  -8.3253568e-01  -1.4213085e+00  -1.7900455e+00  -3.5660545e+00  -2.2728095e+00  -1.1622967e+00   1.3962551e+00   5.9191030e-01   2.3266837e-01  -2.6068923e+00  -1.6688299e+00  -3.3004045e+00  -4.4774613e+00   1.4502747e+00   2.0946878e-01   1.4203245e+00   8.4901679e-01  -5.8939356e-01  -1.4051859e+00  -1.5414468e+00  -2.4278237e+00  -6.8075764e-01  -7.4058837e-01  -1.1642843e-01  -8.5305732e-01   2.5385847e+00   1.7272430e+00   1.0526823e+00   2.5105688e-01  -7.7761949e-02
   1.0850469e-01   2.4800723e+00   2.0720103e+00   1.4056876e+00   1.8948508e-01  -2.4309890e-01  -9.0922331e-01  -1.3406565e+00  -1.7595327e+00  -2.9188800e+00   1.9936801e+00   1.1058722e+00  -1.3043833e+00   1.1254925e+00  -3.2777748e+00  -3.7432380e+00   2.6716588e+00   1.5249124e+00   2.5616002e+00   8.8288070e-01  -9.0026199e-01   2.4571044e+00   2.5433850e+00   1.7478474e+00   1.9397371e+00   8.6305482e-01   1.0882518e+00   9.0123011e-01   1.0567751e+00   7.5304176e-01   5.6047202e-01   2.0361817e+00   2.0019250e+00   1.3528478e+00  -1.4334314e-01  -3.2627724e-01  -2.9434346e-01  -1.1348934e+00  -1.2219998e+00   1.7120338e+00   7.8395857e-01   9.5429803e-01   3.3388120e-02  -1.8118511e-01  -7.8724943e-01  -1.3083587e+00  -1.7981100e+00  -3.4658403e+00  -2.4398832e+00  -1.2156208e+00   1.2962689e+00   6.5934814e-01   2.4750842e-01  -2.6302428e+00  -1.7199596e+00  -3.2873585e+00  -4.8577254e+00   1.4607534e+00   1.4953790e-01   1.4126394e+00   8.8190789e-01  -6.6724383e-01  -1.5083315e+00  -1.6899621e+00  -2.6799481e+00  -8.1579493e-01  -9.5955693e-01  -1.9831787e-01  -1.0592962e+00   2.3793833e+00   1.5808826e+00   1.3277332e+00   6.7816199e-01  -1.9362317e-01
  -4.9235251e-02   2.2916841e+00   2.0527026e+00   1.2487452e+00   3.2161242e-01  -1.7756527e-01  -5.9675795e-01  -1.2466936e+00  -1.6639423e+00  -3.0614536e+00   2.0195613e+00   1.0639979e+00  -1.2672727e+00   1.0929675e+00  -3.3765118e+00  -4.0918060e+00   2.5084951e+00   1.5800545e+00   3.1257286e+00   7.1186394e-01  -7.5312179e-01   2.3296947e+00   2.3755936e+00   1.7176932e+00   1.8498520e+00   9.7540093e-01   1.1646278e+00   1.1803629e+00   1.2305082e+00   1.2439999e+00   8.6324913e-01   1.9359516e+00   1.8490910e+00   1.4045579e+00  -1.5157005e-01  -1.1363917e-01  -1.7572480e-01  -7.6023775e-01  -1.1563652e+00   1.7269046e+00   7.0554143e-01   9.9519122e-01   1.1324024e-03  -1.0815578e-01  -7.3925274e-01  -1.2077330e+00  -1.8011735e+00  -3.3650763e+00  -2.6098349e+00  -1.2680736e+00   1.2002155e+00   7.2462207e-01   2.7291128e-01  -2.6742065e+00  -1.7644495e+00  -3.2837029e+00  -5.2437134e+00   1.4806032e+00   8.7865893e-02   1.4047033e+00   9.2609203e-01  -7.7624809e-01  -1.6117711e+00  -1.8869137e+00  -2.9500859e+00  -9.9267703e-01  -1.2109378e+00  -3.1742543e-01  -1.2906638e+00   2.2073526e+00   1.4475897e+00   1.6274854e+00   1.1377625e+00  -3.3997601e-01
  -2.1491789e-01   2.1113315e+00   2.0371423e+00   1.1019891e+00   4.4188545e-01  -1.0478177e-01  -2.8889790e-01  -1.1400205e+00  -1.5690978e+00  -3.1911764e+00   2.0547832e+00   1.0288459e+00  -1.2397625e+00   1.0762216e+00  -3.5080902e+00  -4.4456591e+00   2.3519922e+00   1.6577596e+00   3.7009464e+00   5.3924856e-01  -6.0378387e-01   2.2052484e+00   2.2179781e+00   1.6996548e+00   1.7770997e+00   1.0965603e+00   1.2584657e+00   1.4585529e+00   1.4181717e+00   1.7378189e+00   1.1771417e+00   1.8342826e+00   1.6981228e+00   1.4583786e+00  -1.4564257e-01   8.1897595e-02  -5.4549953e-02  -3.7925735e-01  -1.0688490e+00   1.7466226e+00   6.3216511e-01   1.0308079e+00  -2.0663610e-02  -4.8791608e-02  -6.9101426e-01  -1.1262824e+00  -1.8021867e+00  -3.2730958e+00  -2.7801406e+00  -1.3147582e+00   1.1141377e+00   7.8698358e-01   3.0989305e-01  -2.7404782e+00  -1.8039524e+00  -3.2947282e+00  -5.6254157e+00   1.5109592e+00   2.8331795e-02   1.3984119e+00   9.8223678e-01  -9.1421827e-01  -1.7139370e+00  -2.1291780e+00  -3.2341303e+00  -1.2075033e+00  -1.4885359e+00  -4.7029486e-01  -1.5408855e+00   2.0326934e+00   1.3367733e+00   1.9425457e+00   1.6131138e+00  -5.1251974e-01
  -3.8052154e-01   1.9462630e+00   2.0297097e+00   9.7439840e-01   5.4533979e-01  -2.7390904e-02  -2.0006901e-04  -1.0265358e+00  -1.4814357e+00  -3.3051260e+00   2.0998971e+00   1.0041300e+00  -1.2230402e+00   1.0723318e+00  -3.6728946e+00  -4.7980407e+00   2.2121345e+00   1.7581162e+00   4.2666275e+00   3.7395974e-01  -4.5855609e-01   2.0922257e+00   2.0807618e+00   1.6976092e+00   1.7279404e+00   1.2232156e+00   1.3681460e+00   1.7252205e+00   1.6121281e+00   2.2147454e+00   1.4898994e+00   1.7388007e+00   1.5590426e+00   1.5147084e+00  -1.2351046e-01   2.5082895e-01   6.3069069e-02  -9.8049999e-03  -9.6391628e-01   1.7742724e+00   5.7058069e-01   1.0606155e+00  -2.9831118e-02  -6.3670636e-03  -6.4516774e-01  -1.0700038e+00  -1.8043175e+00  -3.1984626e+00  -2.9479526e+00  -1.3511089e+00   1.0436191e+00   8.4588763e-01   3.5880544e-01  -2.8295894e+00  -1.8405766e+00  -3.3243864e+00  -5.9918712e+00   1.5522207e+00  -2.5441862e-02   1.3954013e+00   1.0502254e+00  -1.0775677e+00  -1.8133945e+00  -2.4113019e+00  -3.5271467e+00  -1.4543117e+00  -1.7846201e+00  -6.5170482e-01  -1.8023511e+00   1.8656228e+00   1.2568559e+00   2.2622499e+00   2.0863167e+00  -7.0547644e-01
  -5.3793272e-01   1.8030041e+00   2.0345035e+00   8.7416742e-01   6.2776712e-01   5.1677527e-02   2.5557307e-01  -9.1249164e-01  -1.4066204e+00  -3.4003260e+00   2.1549492e+00   9.9300907e-01  -1.2179403e+00   1.0776276e+00  -3.8693661e+00  -5.1418640e+00   2.0981162e+00   1.8799203e+00   4.8014653e+00   2.2451726e-01  -3.2329979e-01   1.9985588e+00   1.9732335e+00   1.7146918e+00   1.7077044e+00   1.3516796e+00   1.4911343e+00   1.9699091e+00   1.8041362e+00   2.6552322e+00   1.7887252e+00   1.6568554e+00   1.4413026e+00   1.5738510e+00  -8.3668342e-02   3.8474516e-01   1.7094979e-01   3.3088103e-01  -8.4669473e-01   1.8127289e+00   5.2706627e-01   1.0843914e+00  -2.4868218e-02   1.6633662e-02  -6.0437348e-01  -1.0437207e+00  -1.8107509e+00  -3.1485619e+00  -3.1102195e+00  -1.3730976e+00   9.9349884e-01   9.0099934e-01   4.1929594e-01  -2.9408693e+00  -1.8767830e+00  -3.3751290e+00  -6.3317373e+00   1.6040170e+00  -7.0260195e-02   1.3969485e+00   1.1291111e+00  -1.2614830e+00  -1.9089644e+00  -2.7257807e+00  -3.8236391e+00  -1.7254030e+00  -2.0903432e+00  -8.5497507e-01  -2.0665261e+00   1.7158870e+00   1.2149006e+00   2.5751782e+00   2.5390661e+00  -9.1192117e-01
  -6.7934005e-01   1.6870941e+00   2.0551604e+00   8.0833317e-01   6.8597825e-01   1.2940313e-01   4.6613677e-01  -8.0418263e-01  -1.3493402e+00  -3.4739639e+00   2.2195126e+00   9.9793936e-01  -1.2248558e+00   1.0879464e+00  -4.0941063e+00  -5.4700209e+00   2.0179437e+00   2.0207809e+00   5.2844132e+00   9.8614770e-02  -2.0323084e-01   1.9313034e+00   1.9033161e+00   1.7531838e+00   1.7203856e+00   1.4781236e+00   1.6241615e+00   2.1828352e+00   1.9858183e+00   3.0408768e+00   2.0608519e+00   1.5951674e+00   1.3533124e+00   1.6360271e+00  -2.5207644e-02   4.7679205e-01   2.6321544e-01   6.2697251e-01  -7.2283892e-01   1.8645071e+00   5.0707997e-01   1.1022652e+00  -4.9952094e-03   1.8676358e-02  -5.7116745e-01  -1.0508119e+00  -1.8244737e+00  -3.1292628e+00  -3.2638189e+00  -1.3773934e+00   9.6764310e-01   9.5218451e-01   4.9030121e-01  -3.0724577e+00  -1.9152499e+00  -3.4478589e+00  -6.6339022e+00   1.6652321e+00  -1.0349981e-01   1.4038931e+00   1.2171129e+00  -1.4601566e+00  -1.9998281e+00  -3.0634540e+00  -4.1178452e+00  -2.0117732e+00  -2.3962313e+00  -1.0723634e+00  -2.3244320e+00   1.5922945e+00   1.2163107e+00   2.8697368e+00   2.9534172e+00  -1.1241893e+00
  -7.9761464e-01   1.6028779e+00   2.0946894e+00   7.8245794e-01   7.1802419e-01   2.0288786e-01   6.2129265e-01  -7.0761985e-01  -1.3131861e+00  -3.5236222e+00   2.2927282e+00   1.0205601e+00  -1.2436485e+00   1.0989039e+00  -4.3420770e+00  -5.7756927e+00   1.9780979e+00   2.1772950e+00   5.6956322e+00   2.7406813e-03  -1.0277737e-01   1.8963275e+00   1.8772023e+00   1.8144456e+00   1.7685055e+00   1.5988229e+00   1.7634501e+00   2.3554213e+00   2.1491478e+00   3.3553050e+00   2.2941423e+00   1.5594948e+00   1.3020032e+00   1.7013916e+00   5.2164652e-02   5.2206534e-01   3.3467334e-01   8.6474412e-01  -5.9836507e-01   1.9316111e+00   5.1493459e-01   1.1147408e+00   2.9832036e-02  -7.0631487e-04  -5.4780639e-01  -1.0930028e+00  -1.8480577e+00  -3.1446652e+00  -3.4056883e+00  -1.3614700e+00   9.6878105e-01   9.9948173e-01   5.7007306e-01  -3.2213664e+00  -1.9587190e+00  -3.5419867e+00  -6.8880965e+00   1.7340799e+00  -1.2322414e-01   1.4165826e+00   1.3116546e+00  -1.6670649e+00  -2.0856125e+00  -3.4139924e+00  -4.4040448e+00  -2.3036239e+00  -2.6927144e+00  -1.2955286e+00  -2.5671596e+00   1.5022916e+00   1.2646138e+00   3.1347654e+00   3.3125296e+00  -1.3343351e+00
  -8.8665756e-01   1.5533607e+00   2.1553281e+00   8.0038164e-01   7.2335944e-01   2.6957045e-01   7.1343044e-01  -6.2820175e-01  -1.3006118e+00  -3.5475046e+00   2.3733506e+00   1.0616145e+00  -1.2735746e+00   1.1061567e+00  -4.6068761e+00  -6.0526359e+00   1.9832709e+00   2.3452766e+00   6.0174020e+00  -5.8139649e-02  -2.5497582e-02   1.8980541e+00   1.8990753e+00   1.8988935e+00   1.8530548e+00   1.7104018e+00   1.9049723e+00   2.4807742e+00   2.2869299e+00   3.5849560e+00   2.4776800e+00   1.5543398e+00   1.2924588e+00   1.7700539e+00   1.4813908e-01   5.1791445e-01   3.8117165e-01   1.0331317e+00  -4.7945243e-01   2.0153930e+00   5.5351642e-01   1.1226912e+00   7.8948858e-02  -4.0849772e-02  -5.3611823e-01  -1.1702294e+00  -1.8834507e+00  -3.1969347e+00  -3.5329406e+00  -1.3236696e+00   9.9840549e-01   1.0430587e+00   6.5623531e-01  -3.3835897e+00  -2.0098269e+00  -3.6555788e+00  -7.0854556e+00   1.8082159e+00  -1.2827023e-01   1.4348431e+00   1.4094417e+00  -1.8752783e+00  -2.1664459e+00  -3.7664466e+00  -4.6768529e+00  -2.5909180e+00  -2.9706599e+00  -1.5160297e+00  -2.7863865e+00   1.4516071e+00   1.3613409e+00   3.3601394e+00   3.6013551e+00  -1.5346119e+00
  -9.4169796e-01   1.5401209e+00   2.2384279e+00   8.6405819e-01   7.0293182e-01   3.2742604e-01   7.3789834e-01  -5.7039905e-01  -1.3129700e+00  -3.5446260e+00   2.4597912e+00   1.1209049e+00  -1.3132462e+00   1.1056379e+00  -4.8810746e+00  -6.2954242e+00   2.0361865e+00   2.5200260e+00   6.2349351e+00  -8.0821516e-02   2.5944529e-02   1.9392696e+00   1.9709296e+00   2.0060165e+00   1.9735044e+00   1.8100571e+00   2.0447166e+00   2.5540819e+00   2.3932412e+00   3.7197211e+00   2.6023252e+00   1.5827166e+00   1.3276372e+00   1.8420939e+00   2.6184388e-01   4.6413624e-01   3.9991056e-01   1.1241333e+00  -3.7221432e-01   2.1164329e+00   6.2407577e-01   1.1273277e+00   1.4104419e-01  -9.9951508e-02  -5.3736789e-01  -1.2805896e+00  -1.9317915e+00  -3.2862258e+00  -3.6429543e+00  -1.2632296e+00   1.0567317e+00   1.0831549e+00   7.4586880e-01  -3.5542583e+00  -2.0709367e+00  -3.7855785e+00  -7.2189963e+00   1.8848665e+00  -1.1830944e-01   1.4579735e+00   1.5065727e+00  -2.0777910e+00  -2.2429831e+00  -4.1098244e+00  -4.9314878e+00  -2.8639464e+00  -3.2218785e+00  -1.7258322e+00  -2.9748657e+00   1.4439858e+00   1.5059996e+00   3.5373247e+00   3.8072376e+00  -1.7179467e+00
  -9.5952497e-01   1.5632750e+00   2.3443777e+00   9.7348508e-01   6.5918961e-01   3.7513527e-01   6.9322290e-01  -5.3747103e-01  -1.3506096e+00  -3.5149596e+00   2.5501584e+00   1.1972839e+00  -1.3606432e+00   1.0937534e+00  -5.1565769e+00  -6.4996217e+00   2.1375124e+00   2.6966130e+00   6.3370725e+00  -6.4004157e-02   4.9754050e-02   2.0210084e+00   2.0925030e+00   2.1344291e+00   2.1278848e+00   1.8957444e+00   2.1789452e+00   2.5729014e+00   2.4638015e+00   3.7534053e+00   2.6612007e+00   1.6459969e+00   1.4082100e+00   1.9175734e+00   3.9190700e-01   3.6304297e-01   3.8968592e-01   1.1330431e+00  -2.8244365e-01   2.2344529e+00   7.2611179e-01   1.1301402e+00   2.1425345e-01  -1.7512748e-01  -5.5214748e-01  -1.4203814e+00  -1.9932590e+00  -3.4106904e+00  -3.7334264e+00  -1.1802839e+00   1.1427044e+00   1.1200186e+00   8.3562311e-01  -3.7278324e+00  -2.1439765e+00  -3.9280723e+00  -7.2839683e+00   1.9609617e+00  -9.3881998e-02   1.4847604e+00   1.5986809e+00  -2.2678531e+00  -2.3163927e+00  -4.4336580e+00  -5.1639908e+00  -3.1138676e+00  -3.4395688e+00  -1.9177877e+00  -3.1268481e+00   1.4810272e+00   1.6961390e+00   3.6598522e+00   3.9204022e+00  -1.8783742e+00
  -9.3864139e-01   1.6214929e+00   2.4725700e+00   1.1267288e+00   5.9599881e-01   4.1220854e-01   5.8116774e-01  -5.3123005e-01  -1.4130184e+00  -3.4595122e+00   2.6422966e+00   1.2886761e+00  -1.4131862e+00   1.0675314e+00  -5.4249868e+00  -6.6618819e+00   2.2858642e+00   2.8701583e+00   6.3168011e+00  -8.3323281e-03   4.4941588e-02   2.1425193e+00   2.2613176e+00   2.2819548e+00   2.3129190e+00   1.9663106e+00   2.3044215e+00   2.5373159e+00   2.4962509e+00   3.6839901e+00   2.6500793e+00   1.7438445e+00   1.5325304e+00   1.9965382e+00   5.3653197e-01   2.1939616e-01   3.5104616e-01   1.0585218e+00  -2.1534327e-01   2.3682750e+00   8.5736839e-01   1.1328164e+00   2.9627524e-01  -2.6253076e-01  -5.8029832e-01  -1.5842349e+00  -2.0669689e+00  -3.5665643e+00  -3.8023877e+00  -1.0758499e+00   1.2540439e+00   1.1538431e+00   9.2185192e-01  -3.8983304e+00  -2.2302956e+00  -4.0785827e+00  -7.2780589e+00   2.0332561e+00  -5.6404190e-02   1.5135109e+00   1.6811014e+00  -2.4392957e+00  -2.3883080e+00  -4.7285303e+00  -5.3713822e+00  -3.3331897e+00  -3.6186733e+00  -2.0860566e+00  -3.2384188e+00   1.5621395e+00   1.9274982e+00   3.7236796e+00   3.9343146e+00  -2.0114037e+00
  -8.7933130e-01   1.7120552e+00   2.6214132e+00   1.3200421e+00   5.1847010e-01   4.3905326e-01   4.0662997e-01  -5.5187339e-01  -1.4989916e+00  -3.3803277e+00   2.7338237e+00   1.3921370e+00  -1.4678722e+00   1.0247252e+00  -5.6779633e+00  -6.7799659e+00   2.4778969e+00   3.0360899e+00   6.1715822e+00   8.3663989e-02   1.1235226e-02   2.3013126e+00   2.4728284e+00   2.4457273e+00   2.5241994e+00   2.0215597e+00   2.4185893e+00   2.4499511e+00   2.4903121e+00   3.5136850e+00   2.5676522e+00   1.8742400e+00   1.6967349e+00   2.0790083e+00   6.9358002e-01   4.0206123e-02   2.8634762e-01   9.0250855e-01  -1.7525601e-01   2.5158290e+00   1.0139448e+00   1.1371406e+00   3.8450431e-01  -3.5752875e-01  -6.2087274e-01  -1.7653327e+00  -2.1509271e+00  -3.7483328e+00  -3.8481791e+00  -9.5180661e-01   1.3873283e+00   1.1847111e+00   1.0007679e+00  -4.0595847e+00  -2.3305431e+00  -4.2323585e+00  -7.2014375e+00   2.0984332e+00  -8.1454028e-03   1.5421000e+00   1.7490570e+00  -2.5868278e+00  -2.4607368e+00  -4.9865294e+00  -5.5517493e+00  -3.5161643e+00  -3.7561193e+00  -2.2264476e+00  -3.3077162e+00   1.6846076e+00   2.1942229e+00   3.7274134e+00   3.8458993e+00  -2.1142969e+00
  -7.8363787e-01   1.8309534e+00   2.7883890e+00   1.5480645e+00   4.3270208e-01   4.5697598e-01   1.7737819e-01  -5.9789656e-01  -1.6068079e+00  -3.2804108e+00   2.8221760e+00   1.5039439e+00  -1.5214610e+00   9.6387292e-01  -5.9075434e+00  -6.8526833e+00   2.7084763e+00   3.1903546e+00   5.9034717e+00   2.0772649e-01  -5.1017928e-02   2.4932871e+00   2.7206640e+00   2.6223099e+00   2.7563932e+00   2.0622458e+00   2.5196924e+00   2.3158450e+00   2.4478226e+00   3.2487643e+00   2.4156525e+00   2.0335925e+00   1.8949673e+00   2.1649566e+00   8.6064996e-01  -1.6559767e-01   1.9970001e-01   6.6999341e-01  -1.6541253e-01   2.6742125e+00   1.1905116e+00   1.1448836e+00   4.7617300e-01  -4.5493065e-01  -6.7213862e-01  -1.9557111e+00  -2.2420480e+00  -3.9489617e+00  -3.8694012e+00  -8.1085991e-01   1.5381126e+00   1.2125527e+00   1.0686126e+00  -4.2055171e+00  -2.4445767e+00  -4.3846424e+00  -7.0566394e+00   2.1531918e+00   4.7830325e-02   1.5680348e+00   1.7978578e+00  -2.7062967e+00  -2.5359349e+00  -5.2016003e+00  -5.7042501e+00  -3.6590686e+00  -3.8509362e+00  -2.3366523e+00  -3.3350263e+00   1.8437692e+00   2.4891377e+00   3.6723764e+00   3.6556122e+00  -2.1862299e+00
  -6.5525256e-01   1.9730355e+00   2.9701549e+00   1.8040904e+00   3.4545339e-01   4.6811731e-01  -9.6352923e-02  -6.6610049e-01  -1.7343948e+00  -3.1635765e+00   2.9046627e+00   1.6197244e+00  -1.5706984e+00   8.8432552e-01  -6.1064304e+00  -6.8797687e+00   2.9709202e+00   3.3295800e+00   5.5190093e+00   3.5811163e-01  -1.4094757e-01   2.7129277e+00   2.9969460e+00   2.8078209e+00   3.0034653e+00   2.0899927e+00   2.6068250e+00   2.1421751e+00   2.3726357e+00   2.8992046e+00   2.1988224e+00   2.2169286e+00   2.1197111e+00   2.2542790e+00   1.0351504e+00  -3.8760792e-01   9.6800458e-02   3.6866892e-01  -1.8771828e-01   2.8398015e+00   1.3806151e+00   1.1576888e+00   5.6849356e-01  -5.4925286e-01  -7.3162900e-01  -2.1466275e+00  -2.3362390e+00  -4.1601938e+00  -3.8648432e+00  -6.5648924e-01   1.7010914e+00   1.2371223e+00   1.1218329e+00  -4.3304122e+00  -2.5714029e+00  -4.5308980e+00  -6.8483065e+00   2.1943206e+00   1.0776345e-01   1.5885329e+00   1.8231060e+00  -2.7948898e+00  -2.6162437e+00  -5.3697847e+00  -5.8290390e+00  -3.7603594e+00  -3.9042367e+00  -2.4163557e+00  -3.3227409e+00   2.0332862e+00   2.8040570e+00   3.5625144e+00   3.3673636e+00  -2.2283357e+00
  -4.9932516e-01   2.1321964e+00   3.1626849e+00   2.0803880e+00   2.6376089e-01   4.7532079e-01  -4.0239337e-01  -7.5170186e-01  -1.8794723e+00  -3.0342382e+00   2.9785349e+00   1.7346227e+00  -1.6125508e+00   7.8624889e-01  -6.2682253e+00  -6.8617101e+00   3.2572967e+00   3.4511704e+00   5.0288977e+00   5.2790329e-01  -2.5724503e-01   2.9535665e+00   3.2926638e+00   2.9980664e+00   3.2589068e+00   2.1071441e+00   2.6799123e+00   1.9378598e+00   2.2703885e+00   2.4781405e+00   1.9247171e+00   2.4181456e+00   2.3622007e+00   2.3467578e+00   1.2143602e+00  -6.1447361e-01  -1.5338747e-02   8.4838593e-03  -2.4260181e-01   3.0084049e+00   1.5770404e+00   1.1769622e+00   6.5879300e-01  -6.3500884e-01  -7.9623583e-01  -2.3289788e+00  -2.4285524e+00  -4.3728996e+00  -3.8334132e+00  -4.9286416e-01   1.8703079e+00   1.2579927e+00   1.1572585e+00  -4.4291855e+00  -2.7091499e+00  -4.6669884e+00  -6.5828114e+00   2.2187681e+00   1.6734231e-01   1.6006184e+00   1.8209004e+00  -2.8512748e+00  -2.7039021e+00  -5.4893280e+00  -5.9271227e+00  -3.8206924e+00  -3.9190694e+00  -2.4672232e+00  -3.2751890e+00   2.2454934e+00   3.1301195e+00   3.4041440e+00   2.9882981e+00  -2.2436193e+00
  -3.2220284e-01   2.3016151e+00   3.3614450e+00   2.3685528e+00   1.9452934e-01   4.8194491e-01  -7.2726459e-01  -8.4854753e-01  -2.0396654e+00  -2.8971514e+00   3.0410729e+00   1.8435026e+00  -1.6444289e+00   6.7061167e-01  -6.3876120e+00  -6.7995488e+00   3.5587698e+00   3.5533388e+00   4.4474738e+00   7.0938091e-01  -3.9823074e-01   3.2076915e+00   3.5980907e+00   3.1886714e+00   3.5159632e+00   2.1165598e+00   2.7396260e+00   1.7130556e+00   2.1481546e+00   2.0011676e+00   1.6033508e+00   2.6303166e+00   2.6128908e+00   2.4420229e+00   1.3954761e+00  -8.3449550e-01  -1.2875487e-01  -3.9887590e-01  -3.2894386e-01   3.1754561e+00   1.7722076e+00   1.2037776e+00   7.4463545e-01  -7.0700509e-01  -8.6234207e-01  -2.4937486e+00  -2.5133979e+00  -4.5774781e+00  -3.7740816e+00  -3.2471819e-01   2.0394119e+00   1.2745682e+00   1.1722692e+00  -4.4976231e+00  -2.8550779e+00  -4.7892973e+00  -6.2678000e+00   2.2237175e+00   2.2189264e-01   1.6012363e+00   1.7880317e+00  -2.8756560e+00  -2.8008408e+00  -5.5606562e+00  -6.0001523e+00  -3.8428089e+00  -3.9001548e+00  -2.4927591e+00  -3.1983468e+00   2.4718092e+00   3.4581343e+00   3.2055574e+00   2.5284401e+00  -2.2367517e+00
  -1.3111396e-01   2.4740363e+00   3.5615939e+00   2.6598772e+00   1.4411678e-01   4.9162968e-01  -1.0568734e+00  -9.4942949e-01  -2.2125820e+00  -2.7571377e+00   3.0896922e+00   1.9411851e+00  -1.6643757e+00   5.3916170e-01  -6.4604977e+00  -6.6946782e+00   3.8659753e+00   3.6350819e+00   3.7919959e+00   8.9442314e-01  -5.6190441e-01   3.4672939e+00   3.9032181e+00   3.3752123e+00   3.7678548e+00   2.1213685e+00   2.7872442e+00   1.4785786e+00   2.0139962e+00   1.4855300e+00   1.2466906e+00   2.8460323e+00   2.8619517e+00   2.5395182e+00   1.5756503e+00  -1.0362517e+00  -2.3497389e-01  -8.4055672e-01  -4.4410388e-01   3.3362309e+00   1.9585758e+00   1.2387997e+00   8.2392629e-01  -7.6062630e-01  -9.2598633e-01  -2.6324588e+00  -2.5848056e+00  -4.7642840e+00  -3.6858593e+00  -1.5717111e-01   2.2019604e+00   1.2861116e+00   1.1649452e+00  -4.5325812e+00  -3.0056199e+00  -4.8948025e+00  -5.9116982e+00   2.2066725e+00   2.6660900e-01   1.5873837e+00   1.7221600e+00  -2.8697530e+00  -2.9084739e+00  -5.5862407e+00  -6.0501775e+00  -3.8313006e+00  -3.8535241e+00  -2.4980539e+00  -3.0994574e+00   2.7031795e+00   3.7789243e+00   2.9765092e+00   2.0002159e+00  -2.2137610e+00
   6.6189985e-02   2.6420903e+00   3.7582023e+00   2.9457259e+00   1.1794481e-01   5.0803510e-01  -1.3772354e+00  -1.0464890e+00  -2.3958611e+00  -2.6188118e+00   3.1220675e+00   2.0227122e+00  -1.6712010e+00   3.9439390e-01  -6.4840956e+00  -6.5486603e+00   4.1694193e+00   3.6961022e+00   3.0817845e+00   1.0749304e+00  -7.4598076e-01   3.7242360e+00   4.1981940e+00   3.5533514e+00   4.0079909e+00   2.1247025e+00   2.8244693e+00   1.2452892e+00   1.8764497e+00   9.4923673e-01   8.6802790e-01   3.0577679e+00   3.0997703e+00   2.6384802e+00   1.7520234e+00  -1.2092166e+00  -3.2549932e-01  -1.3031320e+00  -5.8405342e-01   3.4860859e+00   2.1290329e+00   1.2822328e+00   8.9499525e-01  -7.9209115e-01  -9.8305055e-01  -2.7376010e+00  -2.6367287e+00  -4.9240818e+00  -3.5678179e+00   4.4956018e-03   2.3517468e+00   1.2917843e+00   1.1341921e+00  -4.5321293e+00  -3.1564617e+00  -4.9811072e+00  -5.5232229e+00   2.1655576e+00   2.9681943e-01   1.5562588e+00   1.6219695e+00  -2.8366918e+00  -3.0275030e+00  -5.5703392e+00  -6.0793810e+00  -3.7922714e+00  -3.7860951e+00  -2.4894309e+00  -2.9865784e+00   2.9305458e+00   4.0836611e+00   2.7276170e+00   1.4178753e+00  -2.1816366e+00
   2.6181868e-01   2.7986391e+00   3.9464808e+00   3.2178991e+00   1.2015936e-01   5.3456954e-01  -1.6751902e+00  -1.1316906e+00  -2.5871922e+00  -2.4863378e+00   3.1362689e+00   2.0836258e+00  -1.6645505e+00   2.3950682e-01  -6.4569723e+00  -6.3630845e+00   4.4598778e+00   3.7366937e+00   2.3372605e+00   1.2432476e+00  -9.4791743e-01   3.9706252e+00   4.4737461e+00   3.7189658e+00   4.2301705e+00   2.1294327e+00   2.8532215e+00   1.0234731e+00   1.7439709e+00   4.1014848e-01   4.8125157e-01   3.2582572e+00   3.3174315e+00   2.7379299e+00   1.9217549e+00  -1.3443381e+00  -3.9232328e-01  -1.7731993e+00  -7.4361613e-01   3.6207021e+00   2.2772575e+00   1.3338013e+00   9.5665673e-01  -7.9866233e-01  -1.0294589e+00  -2.8030242e+00  -2.6633667e+00  -5.0484926e+00  -3.4191641e+00   1.5510306e-01   2.4831324e+00   1.2906948e+00   1.0798356e+00  -4.4956352e+00  -3.3026556e+00  -5.0464413e+00  -5.1109411e+00   2.0988312e+00   3.0826960e-01   1.5054180e+00   1.4872907e+00  -2.7808191e+00  -3.1577546e+00  -5.5186693e+00  -6.0898201e+00  -3.7329206e+00  -3.7052094e+00  -2.4740257e+00  -2.8680996e+00   3.1453031e+00   4.3641794e+00   2.4697135e+00   7.9683278e-01  -2.1478788e+00
   4.4813822e-01   2.9371354e+00   4.1220071e+00   3.4689757e+00   1.5336703e-01   5.7412659e-01  -1.9390696e+00  -1.1973418e+00  -2.7843202e+00  -2.3632348e+00   3.1309068e+00   2.1202437e+00  -1.6449004e+00   7.8342007e-02  -6.3790515e+00  -6.1394814e+00   4.7287929e+00   3.7576015e+00   1.5789275e+00   1.3925674e+00  -1.1649422e+00   4.1991784e+00   4.7215764e+00   3.8682811e+00   4.4287731e+00   2.1379306e+00   2.8754255e+00   8.2226168e-01   1.6243784e+00  -1.1491133e-01   1.0006933e-01   3.4408638e+00   3.5071606e+00   2.8366892e+00   2.0820622e+00  -1.4345346e+00  -4.2843010e-01  -2.2379539e+00  -9.1680683e-01   3.7363255e+00   2.3980419e+00   1.3927635e+00   1.0082461e+00  -7.7879538e-01  -1.0613791e+00  -2.8242522e+00  -2.6594928e+00  -5.1304114e+00  -3.2393661e+00   2.8985904e-01   2.5913605e+00   1.2819579e+00   1.0026793e+00  -4.4237731e+00  -3.4387701e+00  -5.0896461e+00  -4.6829064e+00   2.0056104e+00   2.9740740e-01   1.4329432e+00   1.3191862e+00  -2.7074450e+00  -3.2980624e+00  -5.4380010e+00  -6.0832026e+00  -3.6610747e+00  -3.6181705e+00  -2.4593163e+00  -2.7522533e+00   3.3397362e+00   4.6132638e+00   2.2131938e+00   1.5296061e-01  -2.1200223e+00
   6.1816163e-01   3.0519663e+00   4.2809401e+00   3.6926185e+00   2.1846499e-01   6.2884815e-01  -2.1592816e+00  -1.2366269e+00  -2.9850410e+00  -2.2522484e+00   3.1052707e+00   2.1299139e+00  -1.6134812e+00  -8.4701468e-02  -6.2515768e+00  -5.8793038e+00   4.9686361e+00   3.7598759e+00   8.2635470e-01   1.5172955e+00  -1.3940858e+00   4.4035555e+00   4.9347101e+00   3.9979955e+00   4.5989295e+00   2.1518675e+00   2.8928057e+00   6.4912535e-01   1.5243290e+00  -6.1097632e-01  -2.6278220e-01   3.5999204e+00   3.6627067e+00   2.9334169e+00   2.2302638e+00  -1.4750847e+00  -4.2826246e-01  -2.6857194e+00  -1.0972482e+00   3.8299924e+00   2.4875644e+00   1.4579612e+00   1.0496317e+00  -7.3221420e-01  -1.0754129e+00  -2.7987134e+00  -2.6207704e+00  -5.1643843e+00  -3.0283276e+00   4.0464129e-01   2.6728204e+00   1.2647655e+00   9.0452255e-01  -4.3184656e+00  -3.5590748e+00  -5.1101541e+00  -4.2463974e+00   1.8857938e+00   2.6164843e-01   1.3376034e+00   1.1199916e+00  -2.6225275e+00  -3.4462151e+00  -5.3357252e+00  -6.0607084e+00  -3.5846998e+00  -3.5318119e+00  -2.4526404e+00  -2.6466576e+00   3.5074073e+00   4.8249012e+00   1.9673983e+00  -4.9813317e-01  -2.1051640e+00
   7.6591693e-01   3.1387678e+00   4.4202081e+00   3.8838325e+00   3.1457852e-01   6.9992821e-01  -2.3287729e+00  -1.2441191e+00  -3.1871938e+00  -2.1552934e+00   3.0594548e+00   2.1112267e+00  -1.5721363e+00  -2.4478395e-01  -6.0770430e+00  -5.5839752e+00   5.1732317e+00   3.7447287e+00   9.7223391e-02   1.6133569e+00  -1.6322278e+00   4.5786501e+00   5.1077829e+00   4.1053983e+00   4.7366730e+00   2.1720780e+00   2.9067050e+00   5.0947307e-01   1.4488619e+00  -1.0656404e+00  -5.9628607e-01   3.7310287e+00   3.7796477e+00   3.0266698e+00   2.3638340e+00  -1.4638800e+00  -3.8812198e-01  -3.1064052e+00  -1.2786372e+00   3.8997236e+00   2.5436021e+00   1.5279059e+00   1.0812002e+00  -6.5990652e-01  -1.0687701e+00  -2.7258641e+00  -2.5440375e+00  -5.1468996e+00  -2.7865919e+00   4.9625312e-01   2.7252472e+00   1.2384704e+00   7.8813349e-01  -4.1827473e+00  -3.6577572e+00  -5.1079625e+00  -3.8077730e+00   1.7401770e+00   1.9960044e-01   1.2190084e+00   8.9330880e-01  -2.5323197e+00  -3.5989729e+00  -5.2194027e+00  -6.0228924e+00  -3.5114190e+00  -3.4521193e+00  -2.4607238e+00  -2.5579163e+00   3.6434756e+00   4.9944845e+00   1.7400733e+00  -1.1418045e+00  -2.1095251e+00
   8.8677294e-01   3.1946794e+00   4.5376626e+00   4.0391570e+00   4.3911023e-01   7.8746863e-01  -2.4433474e+00  -1.2162369e+00  -3.3886575e+00  -2.0734698e+00   2.9944523e+00   2.0641645e+00  -1.5231282e+00  -3.9677911e-01  -5.8590778e+00  -5.2550029e+00   5.3380152e+00   3.7134071e+00  -5.9351389e-01   1.6784242e+00  -1.8761535e+00   4.7208148e+00   5.2372504e+00   4.1884752e+00   4.8390614e+00   2.1984890e+00   2.9179390e+00   4.0638180e-01   1.4010361e+00  -1.4696058e+00  -8.9180414e-01   3.8312908e+00   3.8555983e+00   3.1149827e+00   2.4804593e+00  -1.4015264e+00  -3.0647902e-01  -3.4918775e+00  -1.4552259e+00   3.9446741e+00   2.5656696e+00   1.6008961e+00   1.1038164e+00  -5.6403737e-01  -1.0394174e+00  -2.6071965e+00  -2.4275483e+00  -5.0765871e+00  -2.5155589e+00   5.6263216e-01   2.7478369e+00   1.2026851e+00   6.5717675e-01  -4.0205721e+00  -3.7291667e+00  -5.0836095e+00  -3.3724302e+00   1.5705458e+00   1.1122860e-01   1.0777390e+00   6.4394607e-01  -2.4429904e+00  -3.7521657e+00  -5.0963224e+00  -5.9696554e+00  -3.4480647e+00  -3.3839344e+00  -2.4892506e+00  -2.4912952e+00   3.7449256e+00   5.1189695e+00   1.5369409e+00  -1.7650122e+00  -2.1380734e+00
   9.7770176e-01   3.2185198e+00   4.6321865e+00   4.1567813e+00   5.8789966e-01   8.9039389e-01  -2.5018162e+00  -1.1516072e+00  -3.5873565e+00  -2.0071439e+00   2.9122108e+00   1.9901758e+00  -1.4689085e+00  -5.3546515e-01  -5.6023001e+00  -4.8941421e+00   5.4602161e+00   3.6670886e+00  -1.2343053e+00   1.7120510e+00  -2.1226238e+00   4.8280126e+00   5.3215095e+00   4.2459908e+00   4.9042622e+00   2.2301236e+00   2.9266938e+00   3.4047327e-01   1.3816892e+00  -1.8170442e+00  -1.1436004e+00   3.8994633e+00   3.8903078e+00   3.1969636e+00   2.5780965e+00  -1.2912847e+00  -1.8417111e-01  -3.8362173e+00  -1.6222749e+00   3.9652272e+00   2.5550736e+00   1.6751603e+00   1.1187542e+00  -4.4778409e-01  -9.8619630e-01  -2.4461295e+00  -2.2711565e+00  -4.9543003e+00  -2.2176880e+00   6.0299692e-01   2.7412785e+00   1.1573921e+00   5.1609227e-01  -3.8365575e+00  -3.7680758e+00  -5.0381426e+00  -2.9448675e+00   1.3797365e+00  -2.0539434e-03   9.1544542e-01   3.7780241e-01  -2.3602466e+00  -3.9008619e+00  -4.9730944e+00  -5.9003080e+00  -3.4002871e+00  -3.3307449e+00  -2.5424935e+00  -2.4504956e+00   3.8106943e+00   5.1969582e+00   1.3614048e+00  -2.3568586e+00  -2.1942240e+00
   1.0374574e+00   3.2108685e+00   4.7037464e+00   4.2365724e+00   7.5548106e-01   1.0064286e+00  -2.5059718e+00  -1.0513062e+00  -3.7812642e+00  -1.9560786e+00   2.8156332e+00   1.8921605e+00  -1.4118742e+00  -6.5574974e-01  -5.3121256e+00  -4.5035929e+00   5.5389505e+00   3.6068045e+00  -1.8174647e+00   1.7156991e+00  -2.3684505e+00   4.8998824e+00   5.3609205e+00   4.2775455e+00   4.9315935e+00   2.2651750e+00   2.9324690e+00   3.0994188e-01   1.3893305e+00  -2.1057481e+00  -1.3491909e+00   3.9360147e+00   3.8856362e+00   3.2713960e+00   2.6550239e+00  -1.1388554e+00  -2.4476470e-02  -4.1358542e+00  -1.7764423e+00   3.9630214e+00   2.5148695e+00   1.7490144e+00   1.1276017e+00  -3.1510532e-01  -9.0890998e-01  -2.2477888e+00  -2.0764309e+00  -4.7830786e+00  -1.8966626e+00   6.1791861e-01   2.7077054e+00   1.1030595e+00   3.6992794e-01  -3.6356970e+00  -3.7699527e+00  -4.9730734e+00  -2.5288221e+00   1.1716529e+00  -1.3738031e-01   7.3490178e-01   1.0169589e-01  -2.2889706e+00  -4.0396084e+00  -4.8552908e+00  -5.8136982e+00  -3.3722381e+00  -3.2945763e+00  -2.6230308e+00  -2.4375235e+00   3.8416868e+00   5.2287231e+00   1.2144105e+00  -2.9090005e+00  -2.2796375e+00
   1.0666531e+00   3.1740415e+00   4.7533881e+00   4.2800118e+00   9.3542157e-01   1.1321375e+00  -2.4603885e+00  -9.1895457e-01  -3.9684160e+00  -1.9195943e+00   2.7085223e+00   1.7743656e+00  -1.3541298e+00  -7.5291879e-01  -4.9945529e+00  -4.0862081e+00   5.5752151e+00   3.5333945e+00  -2.3393989e+00   1.6926505e+00  -2.6105736e+00   4.9377133e+00   5.3577292e+00   4.2835977e+00   4.9215166e+00   2.3011438e+00   2.9340717e+00   3.1073169e-01   1.4201762e+00  -2.3370684e+00  -1.5094923e+00   3.9430868e+00   3.8454103e+00   3.3373389e+00   2.7098801e+00  -9.5201881e-01   1.6694562e-01  -4.3895677e+00  -1.9160699e+00   3.9409034e+00   2.4497165e+00   1.8210197e+00   1.1321415e+00  -1.7045970e-01  -8.0837335e-01  -2.0186904e+00  -1.8466976e+00  -4.5679763e+00  -1.5574923e+00   6.0931651e-01   2.6505727e+00   1.0407487e+00   2.2412929e-01  -3.4230552e+00  -3.7312224e+00  -4.8903177e+00  -2.1274562e+00   9.5122968e-01  -2.9051264e-01   5.4000573e-01  -1.7686178e-01  -2.2328999e+00  -4.1627229e+00  -4.7471507e+00  -5.7084125e+00  -3.3663455e+00  -3.2759757e+00  -2.7315577e+00  -2.4526651e+00   3.8406765e+00   5.2161538e+00   1.0944624e+00  -3.4159029e+00  -2.3941172e+00
   1.0677244e+00   3.1119617e+00   4.7831705e+00   4.2900417e+00   1.1207147e+00   1.2630253e+00  -2.3720624e+00  -7.6065187e-01  -4.1469142e+00  -1.8967425e+00   2.5954650e+00   1.6421948e+00  -1.2972772e+00  -8.2289539e-01  -4.6559174e+00  -3.6456870e+00   5.5717857e+00   3.4474834e+00  -2.8005852e+00   1.6478091e+00  -2.8461277e+00   4.9443291e+00   5.3158911e+00   4.2654470e+00   4.8755758e+00   2.3350227e+00   2.9296549e+00   3.3684506e-01   1.4683257e+00  -2.5156404e+00  -1.6287561e+00   3.9243591e+00   3.7751632e+00   3.3942152e+00   2.7416852e+00  -7.4015950e-01   3.8224734e-01  -4.5983536e+00  -2.0413415e+00   3.9028066e+00   2.3656285e+00   1.8901263e+00   1.1342118e+00  -1.8497573e-02  -6.8642716e-01  -1.7663516e+00  -1.5870003e+00  -4.3157770e+00  -1.2065318e+00   5.8037402e-01   2.5744763e+00   9.7219969e-01   8.4295413e-02  -3.2034635e+00  -3.6495151e+00  -4.7921078e+00  -1.7435637e+00   7.2433861e-01  -4.5601110e-01   3.3571674e-01  -4.4993786e-01  -2.1943638e+00  -4.2646219e+00  -4.6513693e+00  -5.5830132e+00  -3.3831853e+00  -3.2740845e+00  -2.8668048e+00  -2.4945526e+00   3.8120988e+00   5.1626261e+00   9.9779351e-01  -3.8749234e+00  -2.5356123e+00
   1.0447789e+00   3.0299286e+00   4.7960428e+00   4.2708310e+00   1.3042000e+00   1.3936936e+00  -2.2499166e+00  -5.8474826e-01  -4.3149310e+00  -1.8864661e+00   2.4816605e+00   1.5019416e+00  -1.2422500e+00  -8.6249136e-01  -4.3026324e+00  -3.1867255e+00   5.5330266e+00   3.3494815e+00  -3.2053011e+00   1.5873994e+00  -3.0724955e+00   4.9238915e+00   5.2408084e+00   4.2251753e+00   4.7962908e+00   2.3635124e+00   2.9167990e+00   3.8076080e-01   1.5260674e+00  -2.6489225e+00  -1.7142861e+00   3.8848232e+00   3.6817762e+00   3.4418782e+00   2.7498449e+00  -5.1370394e-01   6.1171032e-01  -4.7651649e+00  -2.1542936e+00   3.8535599e+00   2.2696373e+00   1.9557863e+00   1.1355564e+00   1.3624997e-01  -5.4591274e-01  -1.4988552e+00  -1.3039807e+00  -4.0346127e+00  -8.5140240e-01   5.3538073e-01   2.4849221e+00   8.9987791e-01  -4.4088061e-02  -2.9812439e+00  -3.5238675e+00  -4.6808825e+00  -1.3797644e+00   4.9763424e-01  -6.2747979e-01   1.2792808e-01  -7.0948809e-01  -2.1740969e+00  -4.3401576e+00  -4.5689741e+00  -5.4362899e+00  -3.4214583e+00  -3.2867854e+00  -3.0255667e+00  -2.5603135e+00   3.7617530e+00   5.0728082e+00   9.1867340e-01  -4.2862202e+00  -2.7003191e+00
   1.0033353e+00   2.9343066e+00   4.7956681e+00   4.2274766e+00   1.4789779e+00   1.5180446e+00  -2.1042046e+00  -4.0146018e-01  -4.4707012e+00  -1.8877339e+00   2.3727000e+00   1.3604627e+00  -1.1892090e+00  -8.6963178e-01  -3.9409306e+00  -2.7151048e+00   5.4646120e+00   3.2396054e+00  -3.5611260e+00   1.5185814e+00  -3.2873411e+00   4.8816285e+00   5.1389971e+00   4.1655431e+00   4.6869993e+00   2.3832474e+00   2.8926296e+00   4.3393003e-01   1.5842972e+00  -2.7465744e+00  -1.7759574e+00   3.8304825e+00   3.5730441e+00   3.4806459e+00   2.7341364e+00  -2.8351213e-01   8.4417580e-01  -4.8945460e+00  -2.2586748e+00   3.7986365e+00   2.1693793e+00   2.0180226e+00   1.1376770e+00   2.8965877e-01  -3.9060591e-01  -1.2243988e+00  -1.0056758e+00  -3.7334978e+00  -5.0081064e-01   4.7950839e-01   2.3880580e+00   8.2696448e-01  -1.5592240e-01  -2.7599795e+00  -3.3548765e+00  -4.5591554e+00  -1.0386594e+00   2.7834229e-01  -7.9787482e-01  -7.6726089e-02  -9.4768835e-01  -2.1711502e+00  -4.3849430e+00  -4.4992947e+00  -5.2675066e+00  -3.4780676e+00  -3.3109054e+00  -3.2028332e+00  -2.6457882e+00   3.6964278e+00   4.9524002e+00   8.4982763e-01  -4.6524901e+00  -2.8828707e+00
   9.4997409e-01   2.8321458e+00   4.7862025e+00   4.1656581e+00   1.6387891e+00   1.6295282e+00  -1.9458531e+00  -2.2234865e-01  -4.6125063e+00  -1.8996314e+00   2.2743098e+00   1.2248112e+00  -1.1375040e+00  -8.4353319e-01  -3.5766164e+00  -2.2376927e+00   5.3731843e+00   3.1179019e+00  -3.8782455e+00   1.4490057e+00  -3.4886173e+00   4.8235074e+00   5.0176984e+00   4.0898420e+00   4.5516635e+00   2.3910137e+00   2.8539633e+00   4.8731544e-01   1.6330258e+00  -2.8197221e+00  -1.8255627e+00   3.7679926e+00   3.4571918e+00   3.5112942e+00   2.6946784e+00  -6.0265396e-02   1.0675665e+00  -4.9921817e+00  -2.3596572e+00   3.7438542e+00   2.0726382e+00   2.0774418e+00   1.1416937e+00   4.3825182e-01  -2.2510836e-01  -9.5086345e-01  -7.0123920e-01  -3.4218289e+00  -1.6426388e-01   4.1853061e-01   2.2903727e+00   7.5728157e-01  -2.4675822e-01  -2.5423485e+00  -3.1447791e+00  -4.4293665e+00  -7.2292462e-01   7.3995854e-02  -9.5985517e-01  -2.7112302e-01  -1.1572708e+00  -2.1829013e+00  -4.3956279e+00  -4.4400386e+00  -5.0766104e+00  -3.5482920e+00  -3.3424567e+00  -3.3920220e+00  -2.7457901e+00   3.6234766e+00   4.8078214e+00   7.8294095e-01  -4.9785579e+00  -3.0766004e+00
   8.9192071e-01   2.7307665e+00   4.7720382e+00   4.0912697e+00   1.7783308e+00   1.7214206e+00  -1.7857902e+00  -5.9687812e-02  -4.7386515e+00  -1.9213987e+00   2.1920702e+00   1.1018533e+00  -1.0857096e+00  -7.8481665e-01  -3.2148509e+00  -1.7623475e+00   5.2659657e+00   2.9842851e+00  -4.1686075e+00   1.3863377e+00  -3.6745498e+00   4.7558658e+00   4.8844597e+00   4.0017106e+00   4.3946469e+00   2.3839366e+00   2.7974744e+00   5.3193703e-01   1.6619446e+00  -2.8801549e+00  -1.8760249e+00   3.7042634e+00   3.3423719e+00   3.5350058e+00   2.6318922e+00   1.4610937e-01   1.2694763e+00  -5.0643962e+00  -2.4634214e+00   3.6950433e+00   1.9868712e+00   2.1351874e+00   1.1482332e+00   5.7937160e-01  -5.4697190e-02  -6.8542811e-01  -4.0059069e-01  -3.1088681e+00   1.4830699e-01   3.5850218e-01   2.1983757e+00   6.9514623e-01  -3.1302911e-01  -2.3300333e+00  -2.8974481e+00  -4.2937319e+00  -4.3532822e-01  -1.0787097e-01  -1.1061552e+00  -4.4795236e-01  -1.3318448e+00  -2.2051728e+00  -4.3701160e+00  -4.3874552e+00  -4.8643787e+00  -3.6260445e+00  -3.3768938e+00  -3.5852893e+00  -2.8543978e+00   3.5503652e+00   4.6458666e+00   7.0920995e-01  -5.2708409e+00  -3.2738607e+00
   8.3659110e-01   2.6373289e+00   4.7575239e+00   4.0100511e+00   1.8934892e+00   1.7871248e+00  -1.6342980e+00   7.4242023e-02  -4.8474375e+00  -1.9524154e+00   2.1311270e+00   9.9789135e-01  -1.0317308e+00  -6.9554224e-01  -2.8599776e+00  -1.2977134e+00   5.1503347e+00   2.8385676e+00  -4.4449755e+00   1.3377820e+00  -3.8435978e+00   4.6850203e+00   4.7467058e+00   3.9049161e+00   4.2204741e+00   2.3596309e+00   2.7198742e+00   5.5939088e-01   1.6610214e+00  -2.9395062e+00  -1.9405253e+00   3.6460365e+00   3.2361742e+00   3.5532695e+00   2.5464543e+00   3.2694373e-01   1.4377969e+00  -5.1176330e+00  -2.5766389e+00   3.6576985e+00   1.9187485e+00   2.1928275e+00   1.1573468e+00   7.1127186e-01   1.1486737e-01  -4.3425717e-01  -1.1400737e-01  -2.8032560e+00   4.2700306e-01   3.0541931e-01   2.1182607e+00   6.4515744e-01  -3.5223862e-01  -2.1237110e+00  -2.6182963e+00  -4.1541030e+00  -1.7866566e-01  -2.6005887e-01  -1.2299562e+00  -6.0004999e-01  -1.4661826e+00  -2.2324542e+00  -4.3076860e+00  -4.3365928e+00  -4.6324889e+00  -3.7041978e+00  -3.4093706e+00  -3.7739076e+00  -2.9652528e+00   3.4842175e+00   4.4733337e+00   6.1991117e-01  -5.5367233e+00  -3.4663788e+00
   7.9113217e-01   2.5584154e+00   4.7466726e+00   3.9272389e+00   1.9814739e+00   1.8204809e+00  -1.5004316e+00   1.6789602e-01  -4.9371334e+00  -1.9921296e+00   2.0959048e+00   9.1831376e-01  -9.7297267e-01  -5.7915560e-01  -2.5154033e+00  -8.5291604e-01   5.0333981e+00   2.6804976e+00  -4.7199503e+00   1.3096372e+00  -3.9943953e+00   4.6168737e+00   4.6113190e+00   3.8031115e+00   4.0335860e+00   2.3162956e+00   2.6180944e+00   5.6231006e-01   1.6210917e+00  -3.0084696e+00  -2.0315991e+00   3.5994706e+00   3.1451728e+00   3.5677351e+00   2.4392492e+00   4.7522839e-01   1.5613536e+00  -5.1579519e+00  -2.7058871e+00   3.6366314e+00   1.8737375e+00   2.2521889e+00   1.1684722e+00   8.3312269e-01   2.7757074e-01  -2.0227687e-01   1.4833057e-01  -2.5125759e+00   6.6246607e-01   2.6487633e-01   2.0555739e+00   6.1192628e-01  -3.6308805e-01  -1.9231234e+00  -2.3140832e+00  -4.0118433e+00   4.4384564e-02  -3.7605424e-01  -1.3252380e+00  -7.2074626e-01  -1.5564523e+00  -2.2582150e+00  -4.2090221e+00  -4.2816206e+00  -4.3835035e+00  -3.7749625e+00  -3.4349795e+00  -3.9486859e+00  -3.0718487e+00   3.4313821e+00   4.2966532e+00   5.0695237e-01  -5.7838832e+00  -3.6456252e+00
   7.6198204e-01   2.4996472e+00   4.7428737e+00   3.8472553e+00   2.0408481e+00   1.8160742e+00  -1.3915362e+00   2.1119790e-01  -5.0059557e+00  -2.0399425e+00   2.0898416e+00   8.6729701e-01  -9.0656159e-01  -4.4034506e-01  -2.1835391e+00  -4.3716423e-01   4.9215694e+00   2.5097905e+00  -5.0050025e+00   1.3069106e+00  -4.1256814e+00   4.5565386e+00   4.4842515e+00   3.6995855e+00   3.8381033e+00   2.2527624e+00   2.4894674e+00   5.3474393e-01   1.5344146e+00  -3.0960946e+00  -2.1602506e+00   3.5697484e+00   3.0745385e+00   3.5800291e+00   2.3113237e+00   5.8589246e-01   1.6305147e+00  -5.1905765e+00  -2.8570377e+00   3.6356445e+00   1.8557599e+00   2.3151451e+00   1.1804388e+00   9.4492962e-01   4.2740192e-01   6.9494487e-03   3.7681903e-01  -2.2430045e+00   8.4641238e-01   2.4174072e-01   2.0148979e+00   5.9976794e-01  -3.4553651e-01  -1.7272193e+00  -1.9926314e+00  -3.8677435e+00   2.3147120e-01  -4.5037765e-01  -1.3870911e+00  -8.0421017e-01  -1.6003850e+00  -2.2752873e+00  -4.0761389e+00  -4.2162060e+00  -4.1207623e+00  -3.8302943e+00  -3.4489603e+00  -4.1004090e+00  -3.1677975e+00   3.3970409e+00   4.1215377e+00   3.6337831e-01  -6.0196127e+00  -3.8031811e+00
   7.5447784e-01   2.4653570e+00   4.7486202e+00   3.7734519e+00   2.0714611e+00   1.7695278e+00  -1.3128894e+00   1.9622083e-01  -5.0520619e+00  -2.0950607e+00   2.1151530e+00   8.4757141e-01  -8.2960286e-01  -2.8481447e-01  -1.8658060e+00  -5.9285538e-02   4.8201834e+00   2.3261625e+00  -5.3095897e+00   1.3330122e+00  -4.2362264e+00   4.5079948e+00   4.3701884e+00   3.5970170e+00   3.6376144e+00   2.1684884e+00   2.3318974e+00   4.7244046e-01   1.3951656e+00  -3.2092036e+00  -2.3351477e+00   3.5607282e+00   3.0277342e+00   3.5915441e+00   2.1638466e+00   6.5595100e-01   1.6377431e+00  -5.2195204e+00  -3.0346604e+00   3.6572429e+00   1.8669378e+00   2.3833748e+00   1.1915180e+00   1.0473799e+00   5.5863158e-01   1.9124661e-01   5.6291292e-01  -1.9990588e+00   9.7216014e-01   2.3986159e-01   1.9995743e+00   6.1237894e-01  -3.0078896e-01  -1.5343565e+00  -1.6624654e+00  -3.7219771e+00   3.8082848e-01  -4.7890999e-01  -1.4119742e+00  -8.4576728e-01  -1.5973638e+00  -2.2763010e+00  -3.9122160e+00  -4.1339258e+00  -3.8481988e+00  -3.8623127e+00  -3.4468702e+00  -4.2202757e+00  -3.2470609e+00   3.3848816e+00   3.9526648e+00   1.8380580e-01  -6.2501734e+00  -3.9310854e+00
   7.7252948e-01   2.4583317e+00   4.7652728e+00   3.7079193e+00   2.0742935e+00   1.6777652e+00  -1.2674826e+00   1.1777291e-01  -5.0735630e+00  -2.1563347e+00   2.1726428e+00   8.6026639e-01  -7.3945618e-01  -1.1898482e-01  -1.5627020e+00   2.7277690e-01   4.7331606e+00   2.1293715e+00  -5.6404050e+00   1.3895475e+00  -4.3247608e+00   4.4738027e+00   4.2722751e+00   3.4972526e+00   3.4349963e+00   2.0635115e+00   2.1440135e+00   3.7302053e-01   1.1998369e+00  -3.3519624e+00  -2.5619377e+00   3.5746647e+00   3.0063127e+00   3.6032199e+00   1.9980769e+00   6.8451905e-01   1.5780627e+00  -5.2473200e+00  -3.2414869e+00   3.7024046e+00   1.9074465e+00   2.4581157e+00   1.1995169e+00   1.1416296e+00   6.6609591e-01   3.4976065e-01   6.9958645e-01  -1.7834583e+00   1.0351128e+00   2.6183045e-01   2.0114819e+00   6.5252423e-01  -2.3121574e-01  -1.3425458e+00  -1.3323898e+00  -3.5741108e+00   4.9155438e-01  -4.5917699e-01  -1.3979069e+00  -8.4217524e-01  -1.5484348e+00  -2.2541362e+00  -3.7213558e+00  -4.0286735e+00  -3.5700828e+00  -3.8637084e+00  -3.4247166e+00  -4.3003105e+00  -3.3041428e+00   3.3968517e+00   3.7934188e+00  -3.5230580e-02  -6.4802321e+00  -4.0221451e+00
   8.1837786e-01   2.4796416e+00   4.7928745e+00   3.6513735e+00   2.0512351e+00   1.5392299e+00  -1.2559484e+00  -2.6150065e-02  -5.0685628e+00  -2.2220989e+00   2.2615711e+00   9.0484197e-01  -6.3400649e-01   5.0357831e-02  -1.2739275e+00   5.5246944e-01   4.6627451e+00   1.9192594e+00  -6.0008052e+00   1.4762160e+00  -4.3899253e+00   4.4548899e+00   4.1919319e+00   3.4011299e+00   3.2322864e+00   1.9383707e+00   1.9253026e+00   2.3604394e-01   9.4752706e-01  -3.5256260e+00  -2.8427342e+00   3.6120144e+00   3.0098280e+00   3.6153363e+00   1.8153411e+00   6.7270328e-01   1.4494070e+00  -5.2748831e+00  -3.4779743e+00   3.7704221e+00   1.9754826e+00   2.5399291e+00   1.2019080e+00   1.2290571e+00   7.4547179e-01   4.8281301e-01   7.8174592e-01  -1.5971008e+00   1.0331654e+00   3.0880321e-01   2.0508892e+00   7.2176183e-01  -1.4020960e-01  -1.1497179e+00  -1.0110358e+00  -3.4231657e+00   5.6388081e-01  -3.9057063e-01  -1.3445866e+00  -7.9183911e-01  -1.4562372e+00  -2.2023705e+00  -3.5082878e+00  -3.8950628e+00  -3.2907299e+00  -3.8281232e+00  -3.3790449e+00  -4.3337348e+00  -3.3342389e+00   3.4330079e+00   3.6457063e+00  -2.9503684e-01  -6.7124098e+00  -4.0702046e+00
   8.9244856e-01   2.5285603e+00   4.8300306e+00   3.6031252e+00   2.0048176e+00   1.3540491e+00  -1.2766360e+00  -2.3407786e-01  -5.0352257e+00  -2.2900430e+00   2.3795883e+00   9.7910936e-01  -5.1191031e-01   2.1644409e-01  -9.9855672e-01   7.7509494e-01   4.6093317e+00   1.6958075e+00  -6.3904470e+00   1.5908193e+00  -4.4302424e+00   4.4504243e+00   4.1287633e+00   3.3083545e+00   3.0306097e+00   1.7940136e+00   1.6762126e+00   6.2970407e-02   6.4010162e-01  -3.7284726e+00  -3.1758088e+00   3.6713430e+00   3.0358619e+00   3.6273383e+00   1.6170203e+00   6.2338568e-01   1.2528335e+00  -5.3014697e+00  -3.7420076e+00   3.8588344e+00   2.0673481e+00   2.6285054e+00   1.1959840e+00   1.3110045e+00   7.9352589e-01   5.9169449e-01   8.0656577e-01  -1.4391514e+00   9.6699829e-01   3.8039364e-01   2.1163925e+00   8.2022811e-01  -3.1992309e-02  -9.5398938e-01  -7.0640527e-01  -3.2677296e+00   5.9940542e-01  -2.7448960e-01  -1.2534245e+00  -6.9495385e-01  -1.3248604e+00  -2.1156915e+00  -3.2780469e+00  -3.7287792e+00  -3.0141870e+00  -3.7504838e+00  -3.3069948e+00  -4.3152760e+00  -3.3333438e+00   3.4914686e+00   3.5098628e+00  -5.9463160e-01  -6.9469818e+00  -4.0703600e+00
   9.9331069e-01   2.6025878e+00   4.8738734e+00   3.5611326e+00   1.9379336e+00   1.1241285e+00  -1.3258198e+00  -5.0096798e-01  -4.9718712e+00  -2.3571251e+00   2.5227484e+00   1.0793387e+00  -3.7279463e-01   3.7290788e-01  -7.3524451e-01   9.3820280e-01   4.5714013e+00   1.4592005e+00  -6.8051742e+00   1.7293745e+00  -4.4441203e+00   4.4577886e+00   4.0805704e+00   3.2174603e+00   2.8301720e+00   1.6316964e+00   1.3982238e+00  -1.4297450e-01   2.8221339e-01  -3.9559268e+00  -3.5555080e+00   3.7493373e+00   3.0801705e+00   3.6377152e+00   1.4045481e+00   5.4092217e-01   9.9258286e-01  -5.3248004e+00  -4.0287679e+00   3.9634549e+00   2.1776461e+00   2.7225257e+00   1.1790339e+00   1.3885337e+00   8.0832082e-01   6.7842007e-01   7.7372521e-01  -1.3072353e+00   8.4023255e-01   4.7464621e-01   2.2049507e+00   9.4650531e-01   8.8615955e-02  -7.5390875e-01  -4.2544186e-01  -3.1061171e+00   6.0125530e-01  -1.1438233e-01  -1.1274984e+00  -5.5356395e-01  -1.1596372e+00  -1.9902488e+00  -3.0356563e+00  -3.5268839e+00  -2.7439309e+00  -3.6272768e+00  -3.2063285e+00  -4.2414087e+00  -3.2983254e+00   3.5684792e+00   3.3846582e+00  -9.3073517e-01  -7.1817454e+00  -4.0191244e+00
   1.1177445e+00   2.6975742e+00   4.9201155e+00   3.5221377e+00   1.8535606e+00   8.5317013e-01  -1.3980283e+00  -8.1831029e-01  -4.8770980e+00  -2.4195513e+00   2.6856032e+00   1.2004457e+00  -2.1739116e-01   5.1415083e-01  -4.8245254e-01   1.0418675e+00   4.5455699e+00   1.2099002e+00  -7.2371487e+00   1.8863249e+00  -4.4298997e+00   4.4726625e+00   4.0434738e+00   3.1258512e+00   2.6303184e+00   1.4528944e+00   1.0938827e+00  -3.7701407e-01  -1.1881849e-01  -4.2008648e+00  -3.9724102e+00   3.8409338e+00   3.1369369e+00   3.6439529e+00   1.1794181e+00   4.3078169e-01   6.7597714e-01  -5.3412857e+00  -4.3307852e+00   4.0785022e+00   2.2995747e+00   2.8195973e+00   1.1485200e+00   1.4622200e+00   7.8936330e-01   7.4546728e-01   6.8552342e-01  -1.1977141e+00   6.5942541e-01   5.8809099e-01   2.3120134e+00   1.0975839e+00   2.1644884e-01  -5.4866114e-01  -1.7366090e-01  -2.9365606e+00   5.7415924e-01   8.4317830e-02  -9.7142294e-01  -3.7153497e-01  -9.6688369e-01  -1.8239251e+00  -2.7858302e+00  -3.2880392e+00  -2.4826071e+00  -3.4567515e+00  -3.0754404e+00  -4.1105127e+00  -3.2269656e+00   3.6585846e+00   3.2674058e+00  -1.2978751e+00  -7.4120745e+00  -3.9145307e+00
   1.2609146e+00   2.8079424e+00   4.9632020e+00   3.4818778e+00   1.7545215e+00   5.4660595e-01  -1.4864668e+00  -1.1744363e+00  -4.7499227e+00  -2.4728264e+00   2.8613809e+00   1.3362477e+00  -4.7591675e-02   6.3565982e-01  -2.3867713e-01   1.0888274e+00   4.5267511e+00   9.4872464e-01  -7.6752276e+00   2.0548327e+00  -4.3859357e+00   4.4892154e+00   4.0121403e+00   3.0299330e+00   2.4296608e+00   1.2592314e+00   7.6679368e-01  -6.3310098e-01  -5.5326961e-01  -4.4540782e+00  -4.4137172e+00   3.9395514e+00   3.1991170e+00   3.6425689e+00   9.4320000e-01   2.9915262e-01   3.1315554e-01  -5.3463583e+00  -4.6381821e+00   4.1968341e+00   2.4253052e+00   2.9162760e+00   1.1022542e+00   1.5320032e+00   7.3768039e-01   7.9551811e-01   5.4685939e-01  -1.1060288e+00   4.3389542e-01   7.1588088e-01   2.4317406e+00   1.2689296e+00   3.4625239e-01  -3.3821677e-01   4.5137536e-02  -2.7574200e+00   5.2441121e-01   3.1436879e-01  -7.9114353e-01  -1.5443503e-01  -7.5360321e-01  -1.6165104e+00  -2.5327296e+00  -3.0126481e+00  -2.2318282e+00  -3.2390427e+00  -2.9133565e+00  -3.9229500e+00  -3.1179761e+00   3.7549014e+00   3.1541725e+00  -1.6886026e+00  -7.6311574e+00  -3.7561884e+00
   1.4166376e+00   2.9270024e+00   4.9965553e+00   3.4353599e+00   1.6432930e+00   2.1144498e-01  -1.5835071e+00  -1.5550215e+00  -4.5899296e+00  -2.5118852e+00   3.0422441e+00   1.4797711e+00   1.3358383e-01   7.3425644e-01  -2.6617750e-03   1.0844666e+00   4.5084404e+00   6.7692619e-01  -8.1055704e+00   2.2271399e+00  -4.3107215e+00   4.5004024e+00   3.9801041e+00   2.9253344e+00   2.2262594e+00   1.0524313e+00   4.2156519e-01  -9.0424354e-01  -1.0093998e+00  -4.7048722e+00  -4.8638654e+00   4.0374178e+00   3.2588541e+00   3.6292378e+00   6.9756042e-01   1.5254347e-01  -8.3342205e-02  -5.3348857e+00  -4.9391065e+00   4.3102688e+00   2.5464131e+00   3.0081739e+00   1.0385520e+00   1.5971070e+00   6.5581619e-01   8.3122389e-01   3.6506968e-01  -1.0270851e+00   1.7537927e-01   8.5200827e-01   2.5573041e+00   1.4546518e+00   4.7293552e-01  -1.2341125e-01   2.2905212e-01  -2.5673996e+00   4.5971697e-01   5.6700360e-01  -5.9366388e-01   9.0670277e-02  -5.2716864e-01  -1.3697684e+00  -2.2797747e+00  -2.7029038e+00  -1.9920543e+00  -2.9762052e+00  -2.7197331e+00  -3.6810563e+00  -2.9709991e+00   3.8494787e+00   3.0400781e+00  -2.0938099e+00  -7.8304096e+00  -3.5452796e+00
   1.5777298e+00   3.0473412e+00   5.0129078e+00   3.3771842e+00   1.5218800e+00  -1.4396377e-01  -1.6812112e+00  -1.9437576e+00  -4.3974139e+00  -2.5312986e+00   3.2196210e+00   1.6235958e+00   3.2210306e-01   8.0826197e-01   2.2642145e-01   1.0366352e+00   4.4830993e+00   3.9626352e-01  -8.5124356e+00   2.3949745e+00  -4.2030346e+00   4.4983509e+00   3.9401637e+00   2.8072031e+00   2.0178543e+00   8.3429865e-01   6.3710932e-02  -1.1828610e+00  -1.4739542e+00  -4.9417540e+00  -5.3053185e+00   4.1259759e+00   3.3079391e+00   3.5990072e+00   4.4428910e-01  -2.5977087e-03  -4.9912753e-01  -5.3016292e+00  -5.2203185e+00   4.4099859e+00   2.6543439e+00   3.0901540e+00   9.5636479e-01   1.6560369e+00   5.4774479e-01   8.5500655e-01   1.4962702e-01  -9.5565118e-01  -1.0246732e-01   9.8959241e-01   2.6812535e+00   1.6477667e+00   5.9179972e-01   9.4043832e-02   3.7814901e-01  -2.3657428e+00   3.8892470e-01   8.3230857e-01  -3.8672062e-01   3.5550098e-01  -2.9500042e-01  -1.0873939e+00  -2.0295288e+00  -2.3627392e+00  -1.7625617e+00  -2.6721589e+00  -2.4948546e+00  -3.3890483e+00  -2.7865893e+00   3.9337228e+00   2.9196695e+00  -2.5031311e+00  -8.0000321e+00  -3.2845122e+00
   1.7364082e+00   3.1612700e+00   5.0047034e+00   3.3018969e+00   1.3917595e+00  -5.1024309e-01  -1.7718569e+00  -2.3231601e+00  -4.1735064e+00  -2.5255446e+00   3.3845912e+00   1.7602177e+00   5.1311454e-01   8.5756901e-01   4.4883486e-01   9.5531282e-01   4.4426120e+00   1.0905538e-01  -8.8791215e+00   2.5499836e+00  -4.0621058e+00   4.4748200e+00   3.8848368e+00   2.6705621e+00   1.8021260e+00   6.0672280e-01  -3.0049572e-01  -1.4611475e+00  -1.9327507e+00  -5.1531712e+00  -5.7195036e+00   4.1963428e+00   3.3382841e+00   3.5465890e+00   1.8532467e-01  -1.6022512e-01  -9.1862235e-01  -5.2417194e+00  -5.4679124e+00   4.4869808e+00   2.7408753e+00   3.1565994e+00   8.5537609e-01   1.7066525e+00   4.1870227e-01   8.6890682e-01  -8.8286814e-02  -8.8674662e-01  -3.8469905e-01   1.1212250e+00   2.7959295e+00   1.8405379e+00   6.9873813e-01   3.1162050e-01   4.9441281e-01  -2.1524011e+00   3.2165220e-01   1.0996762e+00  -1.7842159e-01   6.3091150e-01  -6.4256338e-02  -7.7486065e-01  -1.7836534e+00  -1.9976863e+00  -1.5415066e+00  -2.3325450e+00  -2.2396368e+00  -3.0528537e+00  -2.5661866e+00   3.9988664e+00   2.7873419e+00  -2.9054107e+00  -8.1296841e+00  -2.9780187e+00
   1.8847214e+00   3.2612974e+00   4.9645440e+00   3.2043521e+00   1.2538919e+00  -8.7736134e-01  -1.8484352e+00  -2.6754656e+00  -3.9202669e+00  -2.4893282e+00   3.5283098e+00   1.8824103e+00   7.0120092e-01   8.8361724e-01   6.6419323e-01   8.5213520e-01   4.3788101e+00  -1.8179045e-01  -9.1889932e+00   2.6841645e+00  -3.8877907e+00   4.4217021e+00   3.8068380e+00   2.5106976e+00   1.5769690e+00   3.7170162e-01  -6.6420971e-01  -1.7314296e+00  -2.3713262e+00  -5.3282554e+00  -6.0878337e+00   4.2397964e+00   3.3423810e+00   3.4667115e+00  -7.7221163e-02  -3.1498079e-01  -1.3257917e+00  -5.1511114e+00  -5.6681230e+00   4.5325486e+00   2.7985549e+00   3.2017381e+00   7.3606100e-01   1.7463076e+00   2.7494683e-01   8.7448402e-01  -3.3631204e-01  -8.1599550e-01  -6.5580527e-01   1.2393570e+00   2.8939013e+00   2.0248709e+00   7.9039665e-01   5.2609404e-01   5.8158429e-01  -1.9281519e+00   2.6783224e-01   1.3583045e+00   2.3132756e-02   9.0728779e-01   1.5845062e-01  -4.3917577e-01  -1.5429354e+00  -1.6146431e+00  -1.3260758e+00  -1.9644984e+00  -1.9556296e+00  -2.6798721e+00  -2.3120735e+00   4.0364539e+00   2.6377828e+00  -3.2892161e+00  -8.2092188e+00  -2.6312163e+00
   2.0149828e+00   3.3406035e+00   4.8856579e+00   3.0800627e+00   1.1087943e+00  -1.2350496e+00  -1.9050816e+00  -2.9835662e+00  -3.6407307e+00  -2.4179267e+00   3.6424474e+00   1.9835695e+00   8.8067102e-01   8.8927674e-01   8.7144100e-01   7.3981267e-01   4.2840091e+00  -4.7278255e-01  -9.4265288e+00   2.7902769e+00  -3.6807250e+00   4.3315412e+00   3.6995591e+00   2.3235561e+00   1.3407584e+00   1.3137614e-01  -1.0202398e+00  -1.9865004e+00  -2.7756075e+00  -5.4575161e+00  -6.3927540e+00   4.2482640e+00   3.3137249e+00   3.3545085e+00  -3.4104523e-01  -4.6241224e-01  -1.7049108e+00  -5.0269851e+00  -5.8081578e+00   4.5387689e+00   2.8210882e+00   3.2200023e+00   5.9970581e-01   1.7720475e+00   1.2346107e-01   8.7276870e-01  -5.8151555e-01  -7.3992264e-01  -9.0048707e-01   1.3367037e+00   2.9684013e+00   2.1927360e+00   8.6429226e-01   7.3371160e-01   6.4489817e-01  -1.6946594e+00   2.3720121e-01   1.5977145e+00   2.1022519e-01   1.1749721e+00   3.6729365e-01  -8.8551461e-02  -1.3073772e+00  -1.2215687e+00  -1.1127151e+00  -1.5763452e+00  -1.6450193e+00  -2.2786762e+00  -2.0273229e+00   4.0388161e+00   2.4664065e+00  -3.6433674e+00  -8.2294368e+00  -2.2506238e+00
   2.1201794e+00   3.3934732e+00   4.7623539e+00   2.9255178e+00   9.5666108e-01  -1.5732392e+00  -1.9374266e+00  -3.2319267e+00  -3.3389025e+00  -2.3075356e+00   3.7196167e+00   2.0580256e+00   1.0458689e+00   8.7864796e-01   1.0688900e+00   6.3147543e-01   4.1515370e+00  -7.5989147e-01  -9.5783195e+00   2.8622105e+00  -3.4424574e+00   4.1980319e+00   3.5575140e+00   2.1061182e+00   1.0925882e+00  -1.1193308e-01  -1.3613033e+00  -2.2199173e+00  -3.1325707e+00  -5.5334496e+00  -6.6187486e+00   4.2147818e+00   3.2471750e+00   3.2059143e+00  -6.0364296e-01  -5.9911677e-01  -2.0413227e+00  -4.8680630e+00  -5.8770103e+00   4.4989610e+00   2.8036566e+00   3.2063985e+00   4.4838784e-01   1.7808410e+00  -2.8386499e-02   8.6426536e-01  -8.1103387e-01  -6.5617391e-01  -1.1044390e+00   1.4066463e+00   3.0137294e+00   2.3365905e+00   9.1888598e-01   9.3039391e-01   6.9073979e-01  -1.4544699e+00   2.3876730e-01   1.8082500e+00   3.7587474e-01   1.4246928e+00   5.5742142e-01   2.6798335e-01  -1.0763399e+00  -8.2711633e-01  -8.9741739e-01  -1.1772417e+00  -1.3106237e+00  -1.8586681e+00  -1.7157308e+00   3.9995103e+00   2.2697480e+00  -3.9574625e+00  -8.1827974e+00  -1.8436475e+00
   2.1943357e+00   3.4156652e+00   4.5904346e+00   2.7384536e+00   7.9751896e-01  -1.8824957e+00  -1.9428344e+00  -3.4074282e+00  -3.0196938e+00  -2.1555910e+00   3.7537627e+00   2.1013060e+00   1.1914753e+00   8.5679351e-01   1.2543138e+00   5.3998606e-01   3.9762147e+00  -1.0386394e+00  -9.6339598e+00   2.8952897e+00  -3.1755373e+00   4.0164695e+00   3.3767264e+00   1.8567187e+00   8.3246260e-01  -3.5569836e-01  -1.6802989e+00  -2.4262509e+00  -3.4308581e+00  -5.5510173e+00  -6.7532477e+00   4.1339050e+00   3.1392410e+00   3.0180359e+00  -8.6231048e-01  -7.2281004e-01  -2.3221474e+00  -4.6748223e+00  -5.8661871e+00   4.4080858e+00   2.7431536e+00   3.1568608e+00   2.8491800e-01   1.7698319e+00  -1.7319958e-01   8.4899961e-01  -1.0127165e+00  -5.6365038e-01  -1.2550889e+00   1.4436038e+00   3.0256007e+00   2.4497721e+00   9.5360951e-01   1.1119554e+00   7.2624169e-01  -1.2109401e+00   2.8029131e-01   1.9815288e+00   5.1414721e-01   1.6479753e+00   7.2508817e-01   6.2100958e-01  -8.4872867e-01  -4.4022764e-01  -6.7604746e-01  -7.7677239e-01  -9.5587577e-01  -1.4297074e+00  -1.3817353e+00   3.9137001e+00   2.0457897e+00  -4.2223673e+00  -8.0640468e+00  -1.4183378e+00
   2.2328123e+00   3.4046797e+00   4.3675374e+00   2.5180573e+00   6.3139611e-01  -2.1544271e+00  -1.9205266e+00  -3.5000869e+00  -2.6887985e+00  -1.9610382e+00   3.7404889e+00   2.1103377e+00   1.3127821e+00   8.2941681e-01   1.4250912e+00   4.7726190e-01   3.7547614e+00  -1.3042345e+00  -9.5867644e+00   2.8865024e+00  -2.8835507e+00   3.7841186e+00   3.1550345e+00   1.5752898e+00   5.6142652e-01  -5.9717518e-01  -1.9705867e+00  -2.6012774e+00  -3.6613136e+00  -5.5079685e+00  -6.7873746e+00   4.0020384e+00   2.9882805e+00   2.7894737e+00  -1.1141628e+00  -8.3231908e-01  -2.5368977e+00  -4.4495841e+00  -5.7703067e+00   4.2630672e+00   2.6383320e+00   3.0685577e+00   1.1274886e-01   1.7365860e+00  -3.0391196e-01   8.2660246e-01  -1.1757327e+00  -4.6254856e-01  -1.3422488e+00   1.4433498e+00   3.0014102e+00   2.5268377e+00   9.6884596e-01   1.2743267e+00   7.5884753e-01  -9.6810133e-01   3.6781639e-01   2.1108197e+00   6.2040609e-01   1.8375104e+00   8.6772048e-01   9.6115797e-01  -6.2320096e-01  -6.9709718e-02  -4.4468242e-01  -3.8452837e-01  -5.8479017e-01  -1.0017267e+00  -1.0303207e+00   3.7784552e+00   1.7941937e+00  -4.4306475e+00  -7.8707066e+00  -9.8313088e-01
   2.2325293e+00   3.3599137e+00   4.0933837e+00   2.2650944e+00   4.5849054e-01  -2.3820392e+00  -1.8715745e+00  -3.5036031e+00  -2.3525177e+00  -1.7245284e+00   3.6772987e+00   2.0835790e+00   1.4059257e+00   8.0250721e-01   1.5783874e+00   4.5364760e-01   3.4860894e+00  -1.5517442e+00  -9.4342690e+00   2.8346421e+00  -2.5710970e+00   3.5004782e+00   2.8922912e+00   1.2635078e+00   2.8162192e-01  -8.3341570e-01  -2.2262593e+00  -2.7421051e+00  -3.8174120e+00  -5.4049822e+00  -6.7164875e+00   3.8176779e+00   2.7946040e+00   2.5205633e+00  -1.3561698e+00  -9.2750914e-01  -2.6779714e+00  -4.1964742e+00  -5.5875264e+00   4.0630149e+00   2.4898590e+00   2.9401411e+00  -6.4147399e-02   1.6793186e+00  -4.1412438e-01   7.9642342e-01  -1.2911042e+00  -3.5430629e-01  -1.3586384e+00   1.4032554e+00   2.9403922e+00   2.5638308e+00   9.6586679e-01   1.4137687e+00   7.9586630e-01  -7.3046763e-01   5.0527971e-01   2.1913196e+00   6.9148974e-01   1.9874590e+00   9.8392068e-01   1.2795400e+00  -3.9838345e-01   2.7618270e-01  -1.9994016e-01  -9.6875597e-03  -2.0190938e-01  -5.8435269e-01  -6.6690524e-01   3.5929555e+00   1.5164265e+00  -4.5769163e+00  -7.6033955e+00  -5.4657955e-01
   2.1921028e+00   3.2826881e+00   3.7699124e+00   1.9819512e+00   2.7932054e-01  -2.5600263e+00  -1.7987724e+00  -3.4157079e+00  -2.0175343e+00  -1.4485243e+00   3.5637344e+00   2.0210709e+00   1.4680645e+00   7.8197033e-01   1.7113616e+00   4.7737504e-01   3.1714727e+00  -1.7763028e+00  -9.1784793e+00   2.7403576e+00  -2.2437003e+00   3.1674222e+00   2.5904478e+00   9.2482812e-01  -3.7359953e-03  -1.0613107e+00  -2.4423910e+00  -2.8472334e+00  -3.8955561e+00  -5.2456270e+00  -6.5404840e+00   3.5815405e+00   2.5604796e+00   2.2135181e+00  -1.5852137e+00  -1.0091496e+00  -2.7409898e+00  -3.9212585e+00  -5.3197642e+00   3.8093332e+00   2.3002776e+00   2.7719049e+00  -2.4142676e-01   1.5970799e+00  -4.9840375e-01   7.5766266e-01  -1.3521381e+00  -2.4145966e-01  -1.3002511e+00   1.3224384e+00   2.8436648e+00   2.5584594e+00   9.4672788e-01   1.5270657e+00   8.4404332e-01  -5.0279956e-01   6.9423336e-01   2.2203168e+00   7.2580410e-01   2.0936746e+00   1.0734090e+00   1.5681457e+00  -1.7308014e-01   5.9013457e-01   6.0725634e-02   3.3937824e-01   1.8777294e-01  -1.8655234e-01  -2.9721695e-01   3.3585843e+00   1.2157623e+00  -4.6580835e+00  -7.2659579e+00  -1.1708777e-01
   2.1118902e+00   3.1761455e+00   3.4012918e+00   1.6725852e+00   9.4844522e-02  -2.6849714e+00  -1.7063943e+00  -3.2382866e+00  -1.6906559e+00  -1.1373015e+00   3.4014055e+00   1.9244064e+00   1.4974987e+00   7.7326245e-01   1.8213848e+00   5.5414200e-01   2.8145768e+00  -1.9733383e+00  -8.8258477e+00   2.6061079e+00  -1.9076609e+00   2.7892067e+00   2.2535166e+00   5.6440753e-01  -2.9046290e-01  -1.2776591e+00  -2.6152507e+00  -2.9165407e+00  -3.8952232e+00  -5.0361329e+00  -6.2638436e+00   3.2965812e+00   2.2900409e+00   1.8724598e+00  -1.7981678e+00  -1.0787335e+00  -2.7249633e+00  -3.6310607e+00  -4.9726935e+00   3.5057134e+00   2.0738823e+00   2.5658549e+00  -4.1454169e-01   1.4898910e+00  -5.5252921e-01   7.0951302e-01  -1.3547340e+00  -1.2742310e-01  -1.1665395e+00   1.2018110e+00   2.7141506e+00   2.5101811e+00   9.1412903e-01   1.6116909e+00   9.0916902e-01  -2.8984051e-01   9.3369669e-01   2.1972343e+00   7.2332609e-01   2.1538290e+00   1.1369118e+00   1.8201884e+00   5.3545059e-02   8.6610681e-01   3.3878560e-01   6.5545005e-01   5.7891221e-01   1.8368227e-01   7.2843494e-02   3.0789055e+00   8.9716608e-01  -4.6734863e+00  -6.8653856e+00   2.9734308e-01
   1.9939438e+00   3.0450319e+00   2.9938039e+00   1.3423890e+00  -9.3460023e-02  -2.7554599e+00  -1.5998550e+00  -2.9772681e+00  -1.3785345e+00  -7.9684258e-01   3.1939015e+00   1.7966174e+00   1.4937290e+00   7.8104823e-01   1.9062573e+00   6.8683314e-01   2.4213423e+00  -2.1388064e+00  -8.3869830e+00   2.4360267e+00  -1.5698458e+00   2.3723361e+00   1.8874117e+00   1.8891534e-01  -5.7358456e-01  -1.4792623e+00  -2.7424646e+00  -2.9512063e+00  -3.8189569e+00  -4.7850014e+00  -5.8954063e+00   2.9678864e+00   1.9891011e+00   1.5033317e+00  -1.9919935e+00  -1.1382616e+00  -2.6322823e+00  -3.3339811e+00  -4.5555259e+00   3.1580021e+00   1.8165111e+00   2.3256745e+00  -5.7892329e-01   1.3588180e+00  -5.7367427e-01   6.5130275e-01  -1.2975500e+00  -1.6206562e-02  -9.6041322e-01   1.0440234e+00   2.5563828e+00   2.4201917e+00   8.7124371e-01   1.6659404e+00   9.9574572e-01  -9.6039116e-02   1.2201523e+00   2.1235530e+00   6.8551856e-01   2.1674370e+00   1.1760022e+00   2.0303797e+00   2.8182166e-01   1.0996023e+00   6.3446396e-01   9.3274313e-01   9.6593350e-01   5.1959437e-01   4.3734830e-01   2.7595224e+00   5.6706202e-01  -4.6248980e+00  -6.4115373e+00   6.8934542e-01
   1.8418774e+00   2.8953742e+00   2.5556101e+00   9.9796891e-01  -2.8356535e-01  -2.7720872e+00  -1.4852963e+00  -2.6422919e+00  -1.0873797e+00  -4.3462611e-01   2.9465958e+00   1.6419837e+00   1.4574576e+00   8.0889994e-01   1.9644066e+00   8.7539756e-01   1.9997322e+00  -2.2694150e+00  -7.8761044e+00   2.2356958e+00  -1.2374324e+00   1.9253000e+00   1.4996785e+00  -1.9375432e-01  -8.4758008e-01  -1.6630380e+00  -2.8231204e+00  -2.9535676e+00  -3.6722017e+00  -4.5024701e+00  -5.4479028e+00   2.6024593e+00   1.6648811e+00   1.1136960e+00  -2.1638544e+00  -1.1900071e+00  -2.4685245e+00  -3.0386392e+00  -4.0805708e+00   2.7739579e+00   1.5352663e+00   2.0565919e+00  -7.3017133e-01   1.2059800e+00  -5.6051737e-01   5.8262938e-01  -1.1820236e+00   8.7910832e-02  -6.8805075e-01   8.5330909e-01   2.3762085e+00   2.2913229e+00   8.2152617e-01   1.6890283e+00   1.1067291e+00   7.4719132e-02   1.5476867e+00   2.0026230e+00   6.1516279e-01   2.1357736e+00   1.1929065e+00   2.1951188e+00   5.1147216e-01   1.2878458e+00   9.4664901e-01   1.1671088e+00   1.3431687e+00   8.1585687e-01   7.9049176e-01   2.4078254e+00   2.3300385e-01  -4.5164109e+00  -5.9166718e+00   1.0523858e+00
   1.6606483e+00   2.7340793e+00   2.0964064e+00   6.4685070e-01  -4.7291130e-01  -2.7373772e+00  -1.3691264e+00  -2.2461716e+00  -8.2268185e-01  -5.9320396e-02   2.6663527e+00   1.4657776e+00   1.3905349e+00   8.5905546e-01   1.9950604e+00   1.1168882e+00   1.5593540e+00  -2.3628212e+00  -7.3102733e+00   2.0118422e+00  -9.1761387e-01   1.4581906e+00   1.0991272e+00  -5.7485026e-01  -1.1066733e+00  -1.8261449e+00  -2.8578020e+00  -2.9269234e+00  -3.4629894e+00  -4.1998716e+00  -4.9372607e+00   2.2088956e+00   1.3256635e+00   7.1242720e-01  -2.3112388e+00  -1.2362750e+00  -2.2421037e+00  -2.7536703e+00  -3.5626186e+00   2.3629052e+00   1.2381771e+00   1.7651551e+00  -8.6424268e-01   1.0344913e+00  -5.1327730e-01   5.0347703e-01  -1.0122462e+00   1.8072813e-01  -3.5854054e-01   6.3524145e-01   2.1804129e+00   2.1278581e+00   7.6850563e-01   1.6811440e+00   1.2433586e+00   2.1935707e-01   1.9082710e+00   1.8393802e+00   5.1612043e-01   2.0616969e+00   1.1902880e+00   2.3125896e+00   7.4156087e-01   1.4298698e+00   1.2728876e+00   1.3561479e+00   1.7050046e+00   1.0686943e+00   1.1267399e+00   2.0326370e+00  -9.6732652e-02  -4.3541995e+00  -5.3948246e+00   1.3809276e+00
   1.4562726e+00   2.5684795e+00   1.6269905e+00   2.9713052e-01  -6.5847135e-01  -2.6556040e+00  -1.2575427e+00  -1.8041892e+00  -5.8896006e-01   3.1960022e-01   2.3611542e+00   1.2739581e+00   1.2958600e+00   9.3225181e-01   1.9983760e+00   1.4056582e+00   1.1109823e+00  -2.4177910e+00  -6.7084561e+00   1.7719676e+00  -6.1728359e-01   9.8222261e-01   6.9539314e-01  -9.4518972e-01  -1.3451528e+00  -1.9661088e+00  -2.8485540e+00  -2.8752938e+00  -3.2014962e+00  -3.8889271e+00  -4.3817359e+00   1.7969742e+00   9.8039066e-01   3.0931899e-01  -2.4320832e+00  -1.2791727e+00  -1.9637773e+00  -2.4872065e+00  -3.0181752e+00   1.9353031e+00   9.3381786e-01   1.4589260e+00  -9.7763056e-01   8.4834301e-01  -4.3367339e-01   4.1430950e-01  -7.9470456e-01   2.5846946e-01   1.6625163e-02   3.9642274e-01   1.9762942e+00   1.9352786e+00   7.1557891e-01   1.6434677e+00   1.4050846e+00   3.3580863e-01   2.2921602e+00   1.6399867e+00   3.9304259e-01   1.9493914e+00   1.1710216e+00   2.3827614e+00   9.7049224e-01   1.5265023e+00   1.6094631e+00   1.4992316e+00   2.0460376e+00   1.2759284e+00   1.4409742e+00   1.6437786e+00  -4.1360706e-01  -4.1461793e+00  -4.8610650e+00   1.6705504e+00
   1.2354870e+00   2.4058559e+00   1.1587642e+00  -4.2912953e-02  -8.3686143e-01  -2.5325415e+00  -1.1560697e+00  -1.3332652e+00  -3.8954755e-01   6.9229383e-01   2.0396724e+00   1.0728324e+00   1.1772394e+00   1.0276462e+00   1.9755252e+00   1.7337003e+00   6.6600997e-01  -2.4343030e+00  -6.0904781e+00   1.5239304e+00  -3.4271538e-01   5.0918675e-01   2.9845226e-01  -1.2956137e+00  -1.5576991e+00  -2.0809414e+00  -2.7987759e+00  -2.8031532e+00  -2.8994986e+00  -3.5810205e+00  -3.8009188e+00   1.3771866e+00   6.3822908e-01  -8.5372143e-02  -2.5248880e+00  -1.3204038e+00  -1.6460441e+00  -2.2463738e+00  -2.4646027e+00   1.5022548e+00   6.3090271e-01   1.1461161e+00  -1.0675241e+00   6.5223122e-01  -3.2481414e-01   3.1613380e-01  -5.3790384e-01   3.1810862e-01   4.2417092e-01   1.4411814e-01   1.7712136e+00   1.7199553e+00   6.6581250e-01   1.5781438e+00   1.5895969e+00   4.2316574e-01   2.6883877e+00   1.4114221e+00   2.5104470e-01   1.8040428e+00   1.1379746e+00   2.4072958e+00   1.1960536e+00   1.5802591e+00   1.9515474e+00   1.5974324e+00   2.3612230e+00   1.4369488e+00   1.7286242e+00   1.2515799e+00  -7.0929211e-01  -3.9015798e+00  -4.3306829e+00   1.9180247e+00
   1.0053775e+00   2.2529685e+00   7.0320159e-01  -3.6522022e-01  -1.0044839e+00  -2.3751438e+00  -1.0691445e+00  -8.5105575e-01  -2.2642857e-01   1.0490170e+00   1.7108112e+00   8.6870831e-01   1.0392135e+00   1.1428309e+00   1.9287223e+00   2.0911057e+00   2.3586273e-01  -2.4135883e+00  -5.4759295e+00   1.2755053e+00  -9.9259560e-02   5.0866122e-02  -8.1881051e-02  -1.6174454e+00  -1.7396964e+00  -2.1692398e+00  -2.7130504e+00  -2.7151468e+00  -2.5697539e+00  -3.2865007e+00  -3.2146814e+00   9.6022641e-01   3.0812335e-01  -4.6141866e-01  -2.5888162e+00  -1.3610990e+00  -1.3024687e+00  -2.0368398e+00  -1.9192174e+00   1.0749828e+00   3.3787643e-01   8.3518236e-01  -1.1319409e+00   4.5134496e-01  -1.9102234e-01   2.1052885e-01  -2.5189987e-01   3.5764789e-01   8.4973341e-01  -1.1413932e-01   1.5721600e+00   1.4888063e+00   6.2176513e-01   1.4882136e+00   1.7929548e+00   4.8176074e-01   3.0853207e+00   1.1610550e+00   9.5370020e-02   1.6314810e+00   1.0938067e+00   2.3893706e+00   1.4154946e+00   1.5951530e+00   2.2934174e+00   1.6533749e+00   2.6460168e+00   1.5526163e+00   1.9857838e+00   8.6636459e-01  -9.7614146e-01  -3.6304551e+00  -3.8183587e+00   2.1213424e+00
   7.7299861e-01   2.1156237e+00   2.7130828e-01  -6.6234299e-01  -1.1576935e+00  -2.1911891e+00  -9.9977692e-01  -3.7503245e-01  -1.0013476e-01   1.3805893e+00   1.3832454e+00   6.6755620e-01   8.8685778e-01   1.2739445e+00   1.8611965e+00   2.4666106e+00  -1.6858592e-01  -2.3581069e+00  -4.8830979e+00   1.0339491e+00   1.0892585e-01  -3.8154548e-01  -4.3644034e-01  -1.9029211e+00  -1.8875078e+00  -2.2302640e+00  -2.5969155e+00  -2.6158145e+00  -2.2253492e+00  -3.0140584e+00  -2.6421330e+00   5.5647335e-01  -1.6326525e-03  -8.0911919e-01  -2.6237674e+00  -1.4016948e+00  -9.4697496e-01  -1.8624423e+00  -1.3984091e+00   6.6429994e-01   6.2522449e-02   5.3441021e-01  -1.1698220e+00   2.5112787e-01  -3.7605367e-02   9.9637308e-02   5.2234873e-02   3.7633244e-01   1.2785902e+00  -3.7095484e-01   1.3853490e+00   1.2489376e+00   5.8534185e-01   1.3775079e+00   2.0098097e+00   5.1317886e-01   3.4712407e+00   8.9622078e-01  -6.8936251e-02   1.4378093e+00   1.0408012e+00   2.3334343e+00   1.6256361e+00   1.5764308e+00   2.6287174e+00   1.6710164e+00   2.8965008e+00   1.6251072e+00   2.2093055e+00   4.9794010e-01  -1.2076159e+00  -3.3431654e+00  -3.3373690e+00   2.2797005e+00
   5.4500644e-01   1.9983097e+00  -1.2689008e-01  -9.2780288e-01  -1.2929778e+00  -1.9888907e+00  -9.4931026e-01   7.8398588e-02  -9.7084722e-03   1.6788261e+00   1.0649843e+00   4.7470169e-01   7.2556482e-01   1.4158720e+00   1.7771026e+00   2.8481976e+00  -5.3756280e-01  -2.2714519e+00  -4.3279985e+00   8.0560307e-01   2.7909057e-01  -7.7799018e-01  -7.5714941e-01  -2.1455719e+00  -1.9986956e+00  -2.2639770e+00  -2.4565920e+00  -2.5093335e+00  -1.8790488e+00  -2.7702183e+00  -2.1006426e+00   1.7550020e-01  -2.8378137e-01  -1.1197704e+00  -2.6304187e+00  -1.4418663e+00  -5.9314664e-01  -1.7249226e+00  -9.1683157e-01   2.8010522e-01  -1.8839105e-01   2.5150762e-01  -1.1810869e+00   5.7028818e-02   1.2941526e-01  -1.3880443e-02   3.6297820e-01   3.7478404e-01   1.6963771e+00  -6.1946912e-01   1.2158838e+00   1.0072852e+00   5.5768840e-01   1.2505022e+00   2.2337066e+00   5.2020125e-01   3.8349091e+00   6.2383304e-01  -2.3732157e-01   1.2290477e+00   9.8073505e-01   2.2449084e+00   1.8229962e+00   1.5302597e+00   2.9507521e+00   1.6553768e+00   3.1094857e+00   1.6577123e+00   2.3968698e+00   1.5512638e-01  -1.3986421e+00  -3.0498549e+00  -2.8988830e+00   2.3934475e+00
   3.2732540e-01   1.9039239e+00  -4.8280681e-01  -1.1563948e+00  -1.4071338e+00  -1.7765102e+00  -9.1729958e-01   4.9468868e-01   4.7263945e-02   1.9369147e+00   7.6298516e-01   2.9456680e-01   5.6081926e-01   1.5625230e+00   1.6813810e+00   3.2237107e+00  -8.6287261e-01  -2.1581942e+00  -3.8235539e+00   5.9556382e-01   4.1003793e-01  -1.1300220e+00  -1.0373932e+00  -2.3405281e+00  -2.0721704e+00  -2.2710553e+00  -2.2986816e+00  -2.3992969e+00  -1.5426819e+00  -2.5589791e+00  -1.6049938e+00  -1.7436811e-01  -5.3242154e-01  -1.3860868e+00  -2.6102289e+00  -1.4805196e+00  -2.5357515e-01  -1.6237839e+00  -4.8671637e-01  -6.9066470e-02  -4.0940738e-01  -6.7634327e-03  -1.1666418e+00  -1.2574381e-01   3.0360138e-01  -1.2692947e-01   6.6892748e-01   3.5504239e-01   2.0897571e+00  -8.5372216e-01   1.0674940e+00   7.7028387e-01   5.3913241e-01   1.1121422e+00   2.4574479e+00   5.0668364e-01   4.1660870e+00   3.5005605e-01  -4.0597052e-01   1.0108154e+00   9.1479730e-01   2.1298639e+00   2.0039307e+00   1.4633852e+00   3.2527906e+00   1.6122345e+00   3.2825893e+00   1.6546060e+00   2.5470251e+00  -1.5464909e-01  -1.5458807e+00  -2.7599558e+00  -2.5113915e+00   2.4639911e+00
   1.2486599e-01   1.8336141e+00  -7.8967183e-01  -1.3444171e+00  -1.4974335e+00  -1.5619837e+00  -9.0151732e-01   8.6180420e-01   7.4549094e-02   2.1497100e+00   4.8283802e-01   1.3047273e-01   3.9797087e-01   1.7071684e+00   1.5795662e+00   3.5814481e+00  -1.1382751e+00  -2.0236661e+00  -3.3789782e+00   4.0744467e-01   5.0218923e-01  -1.4311856e+00  -1.2722965e+00  -2.4847362e+00  -2.1082587e+00  -2.2528579e+00  -2.1298518e+00  -2.2885406e+00  -1.2265999e+00  -2.3816263e+00  -1.1667148e+00  -4.8641823e-01  -7.4324535e-01  -1.6025411e+00  -2.5654044e+00  -1.5158443e+00   6.0710736e-02  -1.5562853e+00  -1.1734937e-01  -3.7641679e-01  -5.9660505e-01  -2.3489855e-01  -1.1283419e+00  -2.9245036e-01   4.7840608e-01  -2.3609714e-01   9.5933963e-01   3.2050760e-01   2.4469982e+00  -1.0689642e+00   9.4236643e-01   5.4357262e-01   5.2917506e-01   9.6764441e-01   2.6734922e+00   4.7737975e-01   4.4559763e+00   8.0051072e-02  -5.7198470e-01   7.8806813e-01   8.4355701e-01   1.9946869e+00   2.1647771e+00   1.3827794e+00   3.5283628e+00   1.5478084e+00   3.4142878e+00   1.6205988e+00   2.6591995e+00  -4.2566578e-01  -1.6478860e+00  -2.4817478e+00  -2.1803050e+00   2.4936736e+00
  -5.8692873e-02   1.7867424e+00  -1.0428081e+00  -1.4898155e+00  -1.5617661e+00  -1.3525838e+00  -8.9808708e-01   1.1707162e+00   7.7097460e-02   2.3139321e+00   2.2853795e-01  -1.5486390e-02   2.4201733e-01   1.8428127e+00   1.4775546e+00   3.9106960e+00  -1.3597410e+00  -1.8737039e+00  -2.9993993e+00   2.4324614e-01   5.5756039e-01  -1.6772738e+00  -1.4588965e+00  -2.5770701e+00  -2.1086865e+00  -2.2113612e+00  -1.9565249e+00  -2.1790283e+00  -9.3923646e-01  -2.2367261e+00  -7.9361957e-01  -7.5581455e-01  -9.1368145e-01  -1.7656089e+00  -2.4988263e+00  -1.5454212e+00   3.4070447e-01  -1.5175729e+00   1.8526352e-01  -6.3715851e-01  -7.4773705e-01  -4.2888707e-01  -1.0689085e+00  -4.3901878e-01   6.4747548e-01  -3.3779746e-01   1.2246143e+00   2.7578634e-01   2.7584357e+00  -1.2618893e+00   8.4107274e-01   3.3175674e-01   5.2653319e-01   8.2227796e-01   2.8743645e+00   4.3772060e-01   4.6975571e+00  -1.8218928e-01  -7.3348826e-01   5.6490499e-01   7.6698089e-01   1.8457581e+00   2.3019988e+00   1.2952999e+00   3.7715325e+00   1.4684427e+00   3.5039336e+00   1.5608863e+00   2.7336795e+00  -6.5411752e-01  -1.7051514e+00  -2.2219980e+00  -1.9077450e+00   2.4856254e+00
  -2.2104958e-01   1.7609740e+00  -1.2397935e+00  -1.5922355e+00  -1.5987478e+00  -1.1546337e+00  -9.0173310e-01   1.4157004e+00   6.0816041e-02   2.4282614e+00   2.3582760e-03  -1.4249344e-01   9.7405019e-02   1.9625831e+00   1.3813483e+00   4.2021719e+00  -1.5255729e+00  -1.7143605e+00  -2.6857316e+00   1.0333926e-01   5.7965058e-01  -1.8664533e+00  -1.5962013e+00  -2.6183409e+00  -2.0764767e+00  -2.1490583e+00  -1.7845873e+00  -2.0717978e+00  -6.8678790e-01  -2.1202993e+00  -4.8958093e-01  -9.7975403e-01  -1.0429398e+00  -1.8739015e+00  -2.4139437e+00  -1.5663785e+00   5.7974917e-01  -1.5009398e+00   4.1852981e-01  -8.4867936e-01  -8.6228073e-01  -5.8636075e-01  -9.9180943e-01  -5.6220478e-01   8.0492795e-01  -4.2843479e-01   1.4566949e+00   2.2645146e-01   3.0167967e+00  -1.4307770e+00   7.6259858e-01   1.3823697e-01   5.2922946e-01   6.8114454e-01   3.0530534e+00   3.9356345e-01   4.8858124e+00  -4.3391499e-01  -8.8965434e-01   3.4445196e-01   6.8449724e-01   1.6891618e+00   2.4123264e+00   1.2073804e+00   3.9771350e+00   1.3803108e+00   3.5517479e+00   1.4808074e+00   2.7715607e+00  -8.3820265e-01  -1.7200348e+00  -1.9856917e+00  -1.6925339e+00   2.4435955e+00
  -3.6134869e-01   1.7524856e+00  -1.3805003e+00  -1.6529805e+00  -1.6077912e+00  -9.7328541e-01  -9.0612945e-01   1.5944376e+00   3.2293156e-02   2.4933199e+00  -1.9517246e-01  -2.5098339e-01  -3.2143086e-02   2.0601059e+00   1.2967821e+00   4.4483603e+00  -1.6363887e+00  -1.5516017e+00  -2.4348034e+00  -1.3441652e-02   5.7324889e-01  -1.9992534e+00  -1.6851373e+00  -2.6111962e+00  -2.0157708e+00  -2.0688335e+00  -1.6191349e+00  -1.9669682e+00  -4.7302887e-01  -2.0261556e+00  -2.5453767e-01  -1.1575044e+00  -1.1319622e+00  -1.9281827e+00  -2.3146376e+00  -1.5755822e+00   7.7371940e-01  -1.4981965e+00   5.8320460e-01  -1.0105893e+00  -9.4139960e-01  -7.0664915e-01  -9.0110520e-01  -6.5970573e-01   9.4559476e-01  -5.0457630e-01   1.6493689e+00   1.7872944e-01   3.2173740e+00  -1.5755264e+00   7.0446792e-01  -3.4887552e-02   5.3472248e-01   5.4896095e-01   3.2033657e+00   3.5092345e-01   5.0178255e+00  -6.7360386e-01  -1.0406544e+00   1.2882218e-01   5.9509930e-01   1.5304373e+00   2.4928917e+00   1.1247618e+00   4.1409672e+00   1.2891525e+00   3.5587820e+00   1.3856228e+00   2.7746709e+00  -9.7809789e-01  -1.6965752e+00  -1.7758707e+00  -1.5303794e+00   2.3717726e+00
  -4.8017093e-01   1.7562692e+00  -1.4670153e+00  -1.6748880e+00  -1.5891317e+00  -8.1237399e-01  -9.0431856e-01   1.7079209e+00  -1.5102999e-03   2.5115569e+00  -3.6519020e-01  -3.4254747e-01  -1.4376401e-01   2.1298502e+00   1.2292559e+00   4.6437228e+00  -1.6949730e+00  -1.3910078e+00  -2.2397191e+00  -1.0961174e-01   5.4417075e-01  -2.0784244e+00  -1.7283940e+00  -2.5599306e+00  -1.9315866e+00  -1.9738148e+00  -1.4642675e+00  -1.8638043e+00  -2.9926877e-01  -1.9463651e+00  -8.4724360e-02  -1.2903280e+00  -1.1832859e+00  -1.9312699e+00  -2.2050669e+00  -1.5698469e+00   9.2105354e-01  -1.5001278e+00   6.8314208e-01  -1.1246511e+00  -9.8782282e-01  -7.9074048e-01  -8.0127590e-01  -7.3022412e-01   1.0652101e+00  -5.6312155e-01   1.7984562e+00   1.3914109e-01   3.3580518e+00  -1.6975791e+00   6.6295434e-01  -1.8683814e-01   5.4006804e-01   4.2986108e-01   3.3202212e+00   3.1570137e-01   5.0927622e+00  -9.0086620e-01  -1.1875375e+00  -8.0851160e-02   4.9747843e-01   1.3743839e+00   2.5413535e+00   1.0522789e+00   4.2599247e+00   1.2000525e+00   3.5268524e+00   1.2803190e+00   2.7454708e+00  -1.0758222e+00  -1.6402122e+00  -1.5935826e+00  -1.4142334e+00   2.2746027e+00
  -5.7944468e-01   1.7665062e+00  -1.5034487e+00  -1.6621329e+00  -1.5438066e+00  -6.7435208e-01  -8.8916841e-01   1.7601841e+00  -3.3587692e-02   2.4870358e+00  -5.1032052e-01  -4.1977671e-01  -2.3555032e-01   2.1674176e+00   1.1834817e+00   4.7847829e+00  -1.7060141e+00  -1.2374975e+00  -2.0904254e+00  -1.8877402e-01   4.9894163e-01  -2.1086821e+00  -1.7301852e+00  -2.4702091e+00  -1.8295313e+00  -1.8672121e+00  -1.3229442e+00  -1.7608320e+00  -1.6444537e-01  -1.8718266e+00   2.6900681e-02  -1.3813008e+00  -1.2008366e+00  -1.8878281e+00  -2.0895047e+00  -1.5461490e+00   1.0226422e+00  -1.4970045e+00   7.2489157e-01  -1.1946060e+00  -1.0056543e+00  -8.4115389e-01  -6.9703630e-01  -7.7347878e-01   1.1605399e+00  -6.0145560e-01   1.9018770e+00   1.1412081e-01   3.4391892e+00  -1.7997374e+00   6.3336357e-01  -3.1809977e-01   5.4209849e-01   3.2722649e-01   3.3998714e+00   2.9342124e-01   5.1117411e+00  -1.1162829e+00  -1.3320518e+00  -2.8431758e-01   3.9017668e-01   1.2249220e+00   2.5560079e+00   9.9370381e-01   4.3320871e+00   1.1172688e+00   3.4584513e+00   1.1694420e+00   2.6869340e+00  -1.1350067e+00  -1.5574313e+00  -1.4379391e+00  -1.3347953e+00   2.1566086e+00
  -6.6228181e-01   1.7769799e+00  -1.4956463e+00  -1.6199760e+00  -1.4735903e+00  -5.6030518e-01  -8.5383207e-01   1.7578802e+00  -5.7214018e-02   2.4251542e+00  -6.3442272e-01  -4.8605645e-01  -3.0659849e-01   2.1697628e+00   1.1632648e+00   4.8700914e+00  -1.6757482e+00  -1.0950875e+00  -1.9744354e+00  -2.5530750e-01   4.4444900e-01  -2.0963579e+00  -1.6959444e+00  -2.3487349e+00  -1.7154874e+00  -1.7521550e+00  -1.1969047e+00  -1.6559878e+00  -6.5343980e-02  -1.7928896e+00   9.0066310e-02  -1.4350446e+00  -1.1896636e+00  -1.8040724e+00  -1.9721737e+00  -1.5018280e+00   1.0815856e+00  -1.4791158e+00   7.1717423e-01  -1.2259024e+00  -1.0001250e+00  -8.6173433e-01  -5.9315068e-01  -7.9016382e-01   1.2294466e+00  -6.1757618e-01   1.9596071e+00   1.0964220e-01   3.4633839e+00  -1.8858891e+00   6.1036628e-01  -4.3029392e-01   5.3760832e-01   2.4355882e-01   3.4400324e+00   2.8898889e-01   5.0776157e+00  -1.3211926e+00  -1.4764234e+00  -4.8206070e-01   2.7174735e-01   1.0850155e+00   2.5358858e+00   9.5165342e-01   4.3567414e+00   1.0441147e+00   3.3566389e+00   1.0569682e+00   2.6024155e+00  -1.1605903e+00  -1.4553592e+00  -1.3062733e+00  -1.2811202e+00   2.0222220e+00
  -7.3274299e-01   1.7814873e+00  -1.4508291e+00  -1.5544787e+00  -1.3808883e+00  -4.7004261e-01  -7.9217883e-01   1.7097425e+00  -6.6257119e-02   2.3323058e+00  -7.4227133e-01  -5.4532775e-01  -3.5700699e-01   2.1353315e+00   1.1713279e+00   4.9000882e+00  -1.6115393e+00  -9.6670648e-01  -1.8776640e+00  -3.1402954e-01   3.8758413e-01  -2.0489847e+00  -1.6319825e+00  -2.2028734e+00  -1.5952984e+00  -1.6315360e+00  -1.0866627e+00  -1.5467989e+00   3.0742071e-03  -1.6999885e+00   1.1648125e-01  -1.4573955e+00  -1.1556408e+00  -1.6873997e+00  -1.8570947e+00  -1.4347581e+00   1.1028427e+00  -1.4372913e+00   6.7028037e-01  -1.2253512e+00  -9.7730675e-01  -8.5738369e-01  -4.9425685e-01  -7.8185972e-01   1.2708870e+00  -6.1018440e-01   1.9735239e+00   1.3087610e-01   3.4351369e+00  -1.9606687e+00   5.8835725e-01  -5.2599123e-01   5.2353374e-01   1.8040077e-01   3.4399303e+00   3.0648235e-01   4.9946874e+00  -1.5174481e+00  -1.6231110e+00  -6.7511239e-01   1.4091233e-01   9.5664946e-01   2.4808257e+00   9.2755727e-01   4.3343624e+00   9.8289338e-01   3.2249168e+00   9.4620851e-01   2.4955099e+00  -1.1584667e+00  -1.3413385e+00  -1.1943878e+00  -1.2412930e+00   1.8756330e+00
  -7.9554374e-01   1.7742297e+00  -1.3771802e+00  -1.4722005e+00  -1.2685986e+00  -4.0225531e-01  -6.9916470e-01   1.6259698e+00  -5.5457120e-02   2.2155148e+00  -8.3919658e-01  -6.0183020e-01  -3.8782258e-01   2.0641123e+00   1.2091888e+00   4.8768817e+00  -1.5214279e+00  -8.5407396e-01  -1.7853180e+00  -3.6985488e-01   3.3489637e-01  -1.9748467e+00  -1.5451310e+00  -2.0402621e+00  -1.4744710e+00  -1.5078711e+00  -9.9156930e-01  -1.4305757e+00   4.7257583e-02  -1.5842446e+00   1.1905627e-01  -1.4550307e+00  -1.1051474e+00  -1.5459712e+00  -1.7479509e+00  -1.3434817e+00   1.0927953e+00  -1.3633820e+00   5.9542964e-01  -1.2007278e+00  -9.4379951e-01  -8.3374710e-01  -4.0470700e-01  -7.5090273e-01   1.2848498e+00  -5.7873233e-01   1.9471632e+00   1.8190233e-01   3.3604513e+00  -2.0290765e+00   5.6181376e-01  -6.0847594e-01   4.9711351e-01   1.3831250e-01   3.4002639e+00   3.4898333e-01   4.8683783e+00  -1.7071577e+00  -1.7745533e+00  -8.6484517e-01  -3.2937720e-03   8.4086303e-01   2.3915249e+00   9.2168443e-01   4.2665445e+00   9.3488865e-01   3.0670964e+00   8.3974974e-01   2.3699123e+00  -1.1351082e+00  -1.2225105e+00  -1.0968758e+00  -1.2031227e+00   1.7206662e+00
  -8.5571475e-01   1.7501502e+00  -1.2834062e+00  -1.3798980e+00  -1.1399492e+00  -3.5472651e-01  -5.7112379e-01   1.5175729e+00  -2.0660902e-02   2.0820618e+00  -9.3070717e-01  -6.5984292e-01  -4.0093382e-01   1.9576044e+00   1.2770995e+00   4.8039718e+00  -1.4136743e+00  -7.5765260e-01  -1.6827855e+00  -4.2747124e-01   2.9227869e-01  -1.8825204e+00  -1.4423918e+00  -1.8684292e+00  -1.3579144e+00  -1.3831867e+00  -9.0994336e-01  -1.3046098e+00   7.4589001e-02  -1.4380011e+00   1.1110361e-01  -1.4350816e+00  -1.0447490e+00  -1.3882750e+00  -1.6479786e+00  -1.2272954e+00   1.0587623e+00  -1.2506764e+00   5.0413232e-01  -1.1603406e+00  -9.0641345e-01  -7.9687293e-01  -3.2842980e-01  -7.0022066e-01   1.2722414e+00  -5.2342768e-01   1.8854048e+00   2.6549201e-01   3.2463930e+00  -2.0960870e+00   5.2562813e-01  -6.8147774e-01   4.5602600e-01   1.1690430e-01   3.3230958e+00   4.1845410e-01   4.7048869e+00  -1.8924310e+00  -1.9329246e+00  -1.0527584e+00  -1.6140093e-01   7.3782806e-01   2.2695570e+00   9.3322341e-01   4.1558972e+00   9.0040199e-01   2.8871632e+00   7.3942952e-01   2.2292814e+00  -1.0971905e+00  -1.1054309e+00  -1.0074951e+00  -1.1548196e+00   1.5606848e+00
  -9.1823702e-01   1.7052068e+00  -1.1782981e+00  -1.2842400e+00  -9.9832575e-01  -3.2457905e-01  -4.0596657e-01   1.3957230e+00   4.0998390e-02   1.9391213e+00  -1.0221186e+00  -7.2343610e-01  -3.9891557e-01   1.8187036e+00   1.3740441e+00   4.6859421e+00  -1.2963296e+00  -6.7667775e-01  -1.5564800e+00  -4.9104719e-01   2.6470025e-01  -1.7804366e+00  -1.3306163e+00  -1.6944418e+00  -1.2497346e+00  -1.2589426e+00  -8.3926039e-01  -1.1663662e+00   9.2877222e-02  -1.2552625e+00   1.0555883e-01  -1.4047548e+00  -9.8089354e-01  -1.2226953e+00  -1.5598864e+00  -1.0862907e+00   1.0084901e+00  -1.0942334e+00   4.0758665e-01  -1.1125965e+00  -8.7185405e-01  -7.5286667e-01  -2.6881705e-01  -6.3314669e-01   1.2347299e+00  -4.4519501e-01   1.7941090e+00   3.8296838e-01   3.1006428e+00  -2.1662780e+00   4.7539230e-01  -7.4888711e-01   3.9849467e-01   1.1492439e-01   3.2116822e+00   5.1566453e-01   4.5108480e+00  -2.0751432e+00  -2.0999156e+00  -1.2402716e+00  -3.3340822e-01   6.4696725e-01   2.1173577e+00   9.6040840e-01   4.0059165e+00   8.7883599e-01   2.6891436e+00   6.4634485e-01   2.0771183e+00  -1.0512409e+00  -9.9574439e-01  -9.1957937e-01  -1.0856201e+00   1.3985286e+00
  -9.8767521e-01   1.6365712e+00  -1.0703123e+00  -1.1915476e+00  -8.4710027e-01  -3.0854274e-01  -2.0327725e-01   1.2711356e+00   1.3098328e-01   1.7934348e+00  -1.1182091e+00  -7.9624655e-01  -3.8483204e-01   1.6515237e+00   1.4978007e+00   4.5281456e+00  -1.1768516e+00  -6.0926344e-01  -1.3945906e+00  -5.6398441e-01   2.5599848e-01  -1.6764811e+00  -1.2162219e+00  -1.5246003e+00  -1.1530879e+00  -1.1359957e+00  -7.7638896e-01  -1.0136632e+00   1.0984312e-01  -1.0320165e+00   1.1426480e-01  -1.3709788e+00  -9.1963329e-01  -1.0571099e+00  -1.4858033e+00  -9.2134823e-01   9.4965254e-01  -8.9112176e-01   3.1613932e-01  -1.0655767e+00  -8.4642513e-01  -7.0755889e-01  -2.2863482e-01  -5.5322196e-01   1.1745654e+00  -3.4560026e-01   1.6797283e+00   5.3414832e-01   2.9310680e+00  -2.2435061e+00   4.0761767e-01  -8.1447245e-01   3.2336150e-01   1.3039265e-01   3.0702632e+00   6.4016925e-01   4.2930201e+00  -2.2567322e+00  -2.2765481e+00  -1.4285375e+00  -5.1872058e-01   5.6710230e-01   1.9381729e+00   1.0006841e+00   3.8208385e+00   8.6881457e-01   2.4769877e+00   5.6089149e-01   1.9166630e+00  -1.0033269e+00  -8.9793129e-01  -8.2646223e-01  -9.8633112e-01   1.2364866e+00
  -1.0678356e+00   1.5427530e+00  -9.6719350e-01  -1.1075661e+00  -6.8947561e-01  -3.0322273e-01   3.5683201e-02   1.1535210e+00   2.4929933e-01   1.6510276e+00  -1.2229221e+00  -8.8128586e-01  -3.6200984e-01   1.4611650e+00   1.6450575e+00   4.3364070e+00  -1.0617858e+00  -5.5257847e-01  -1.1877066e+00  -6.4872261e-01   2.6873760e-01  -1.5776553e+00  -1.1049593e+00  -1.3641967e+00  -1.0701036e+00  -1.0146094e+00  -7.1786012e-01  -8.4483381e-01   1.3262777e-01  -7.6643320e-01   1.4735199e-01  -1.3400907e+00  -8.6638411e-01  -8.9854177e-01  -1.4272563e+00  -7.3409362e-01   8.8938884e-01  -6.4055868e-01   2.3883094e-01  -1.0266504e+00  -8.3575882e-01  -6.6620369e-01  -2.0995836e-01  -4.6400054e-01   1.0943854e+00  -2.2674819e-01   1.5489181e+00   7.1736459e-01   2.7453325e+00  -2.3306438e+00   3.1988148e-01  -8.8161703e-01   2.3012773e-01   1.6077165e-01   2.9038227e+00   7.9033498e-01   4.0580109e+00  -2.4380395e+00  -2.4630343e+00  -1.6182823e+00  -7.1611978e-01   4.9662439e-01   1.7359749e+00   1.0509003e+00   3.6054817e+00   8.6833469e-01   2.2544706e+00   4.8283343e-01   1.7508166e+00  -9.5879682e-01  -8.1514015e-01  -7.2189571e-01  -8.4977146e-01   1.0763053e+00
  -1.1614750e+00   1.4236505e+00  -8.7565382e-01  -1.0372743e+00  -5.2835717e-01  -3.0535265e-01   3.0806277e-01   1.0511232e+00   3.9450888e-01   1.5169876e+00  -1.3391340e+00  -9.8078938e-01  -3.3379986e-01   1.2534463e+00   1.8115801e+00   4.1167543e+00  -9.5652278e-01  -5.0308116e-01  -9.2929127e-01  -7.4660547e-01   3.0413721e-01  -1.4898073e+00  -1.0017325e+00  -1.2173436e+00  -1.0018734e+00  -8.9450945e-01  -6.6015293e-01  -6.5886237e-01   1.6734878e-01  -4.5893504e-01   2.1274082e-01  -1.3175742e+00  -8.2572688e-01  -7.5288059e-01  -1.3851740e+00  -5.2682258e-01   8.3390300e-01  -3.4394743e-01   1.8304114e-01  -1.0021387e+00  -8.4458037e-01  -6.3322474e-01  -2.1412887e-01  -3.6886849e-01   9.9702458e-01  -9.1160550e-02   1.4081692e+00   9.2955993e-01   2.5505643e+00  -2.4294007e+00   2.1089814e-01  -9.5309098e-01   1.1896455e-01   2.0316015e-01   2.7178366e+00   9.6341501e-01   3.8120539e+00  -2.6192034e+00  -2.6586903e+00  -1.8096828e+00  -9.2377152e-01   4.3367646e-01   1.5153417e+00   1.1075254e+00   3.3650932e+00   8.7494002e-01   2.0251176e+00   4.1139816e-01   1.5820939e+00  -9.2207952e-01  -7.4911000e-01  -6.0044296e-01  -6.7109503e-01   9.1922985e-01
  -1.2700836e+00   1.2805297e+00  -8.0112165e-01  -9.8472851e-01  -3.6625975e-01  -3.1201684e-01   6.0957951e-01   9.7036964e-01   5.6381059e-01   1.3953112e+00  -1.4684945e+00  -1.0961104e+00  -3.0334753e-01   1.0346182e+00   1.9924196e+00   3.8751940e+00  -8.6513483e-01  -4.5679742e-01  -6.1598402e-01  -8.5781103e-01   3.6207205e-01  -1.4174416e+00  -9.1047078e-01  -1.0868800e+00  -9.4850284e-01  -7.7498263e-01  -5.9997779e-01  -4.5549375e-01   2.1872816e-01  -1.1214477e-01   3.1578613e-01  -1.3078503e+00  -8.0125510e-01  -6.2468642e-01  -1.3599116e+00  -3.0240613e-01   7.8814501e-01  -4.8151618e-03   1.5424371e-01  -9.9704385e-01  -8.7651586e-01  -6.1202007e-01  -2.4173079e-01  -2.7088803e-01   8.8534045e-01   5.8351576e-02   1.2634809e+00   1.1664455e+00   2.3530924e+00  -2.5402329e+00   8.0521046e-02  -1.0308742e+00  -9.3046582e-03   2.5449473e-01   2.5180184e+00   1.1556689e+00   3.5608418e+00  -2.7996128e+00  -2.8619078e+00  -2.0022819e+00  -1.1392684e+00   3.7633878e-01   1.2813100e+00   1.1668710e+00   3.1051960e+00   8.8591010e-01   1.7921593e+00   3.4539801e-01   1.4126076e+00  -8.9654833e-01  -7.0018160e-01  -4.5782399e-01  -4.4798523e-01   7.6607615e-01
  -1.3937620e+00   1.1159393e+00  -7.4756995e-01  -9.5294854e-01  -2.0525738e-01  -3.2082930e-01   9.3474236e-01   9.1564062e-01   7.5318215e-01   1.2888225e+00  -1.6113527e+00  -1.2276628e+00  -2.7339193e-01   8.1107083e-01   2.1821501e+00   3.6175317e+00  -7.9029766e-01  -4.0962437e-01  -2.4772879e-01  -9.8135027e-01   4.4114104e-01  -1.3636125e+00  -8.3405551e-01  -9.7435620e-01  -9.0921756e-01  -6.5501281e-01  -5.3453907e-01  -2.3531040e-01   2.8981206e-01   2.6927653e-01   4.5907507e-01  -1.3141301e+00  -7.9547050e-01  -5.1708290e-01  -1.3512956e+00  -6.4182366e-02   7.5558910e-01   3.7134281e-01   1.5587613e-01  -1.0148570e+00  -9.3394854e-01  -6.0483560e-01  -2.9258939e-01  -1.7267629e-01   7.6206348e-01   2.1881393e-01   1.1200899e+00   1.4227147e+00   2.1582601e+00  -2.6623414e+00  -7.0315207e-02  -1.1160388e+00  -1.5324729e-01   3.1174579e-01   2.3100736e+00   1.3625240e+00   3.3094146e+00  -2.9779246e+00  -3.0701902e+00  -2.1949485e+00  -1.3597076e+00   3.2280794e-01   1.0392027e+00   1.2253129e+00   2.8314471e+00   8.9845577e-01   1.5585150e+00   2.8337112e-01   1.2440834e+00  -8.8444838e-01  -6.6739157e-01  -2.9119840e-01  -1.8071565e-01   6.1732844e-01
  -1.5312014e+00   9.3356385e-01  -7.1742848e-01  -9.4384251e-01  -4.6975114e-02  -3.3005974e-01   1.2771184e+00   8.8916983e-01   9.5758232e-01   1.1991682e+00  -1.7667688e+00  -1.3749145e+00  -2.4611089e-01   5.8905091e-01   2.3751288e+00   3.3492445e+00  -7.3329262e-01  -3.5763917e-01   1.7227557e-01  -1.1151346e+00   5.3880074e-01  -1.3299016e+00  -7.7429584e-01  -8.8008950e-01  -8.8251285e-01  -5.3344498e-01  -4.6175913e-01   2.2711562e-04   3.8179838e-01   6.7888763e-01   6.4238360e-01  -1.3383284e+00  -8.0972824e-01  -4.3174160e-01  -1.3586805e+00   1.8415608e-01   7.3811748e-01   7.7730920e-01   1.8932494e-01  -1.0574469e+00  -1.0179297e+00  -6.1271236e-01  -3.6578850e-01  -7.6324441e-02   6.2968072e-01   3.8720443e-01   9.8227175e-01   1.6923007e+00   1.9703184e+00  -2.7937607e+00  -2.3969982e-01  -1.2086977e+00  -3.1088734e-01   3.7209513e-01   2.0994707e+00   1.5787731e+00   3.0621053e+00  -3.1521436e+00  -3.2802481e+00  -2.3858804e+00  -1.5818008e+00   2.7155962e-01   7.9444041e-01   1.2795006e+00   2.5495037e+00   9.0991106e-01   1.3268007e+00   2.2373762e-01   1.0779067e+00  -8.8688759e-01  -6.4864037e-01  -9.9368372e-02   1.2792291e-01   4.7325494e-01
  -1.6797688e+00   7.3802151e-01  -7.1158341e-01  -9.5817611e-01   1.0737731e-01  -3.3870123e-01   1.6296301e+00   8.9107325e-01   1.1712050e+00   1.1268844e+00  -1.9326071e+00  -1.5364267e+00  -2.2302351e-01   3.7439909e-01   2.5657626e+00   3.0753966e+00  -6.9408546e-01  -2.9739270e-01   6.3779023e-01  -1.2561097e+00   6.5155759e-01  -1.3164796e+00  -7.3195408e-01  -8.0328969e-01  -8.6633483e-01  -4.0916321e-01  -3.8044912e-01   2.4877872e-01   4.9398186e-01   1.1088018e+00   8.6278906e-01  -1.3810421e+00  -8.4423284e-01  -3.6895228e-01  -1.3810160e+00   4.3867590e-01   7.3601147e-01   1.2044692e+00   2.5402310e-01  -1.1250383e+00  -1.1281501e+00  -6.3550792e-01  -4.5970977e-01   1.6639317e-02   4.9035677e-01   5.6055310e-01   8.5321739e-01   1.9686664e+00   1.7924007e+00  -2.9315227e+00  -4.2488334e-01  -1.3080199e+00  -4.7979150e-01   4.3308606e-01   1.8912377e+00   1.7988058e+00   2.8225332e+00  -3.3197593e+00  -3.4881562e+00  -2.5726518e+00  -1.8020095e+00   2.2148552e-01   5.5234637e-01   1.3265432e+00   2.2649005e+00   9.1791334e-01   1.0993606e+00   1.6496267e-01   9.1519275e-01  -9.0388856e-01  -6.4092044e-01   1.1710956e-01   4.7282334e-01   3.3403327e-01
  -1.8356934e+00   5.3461590e-01  -7.2946153e-01  -9.9558757e-01   2.5693788e-01  -3.4647731e-01   1.9848684e+00   9.1950371e-01   1.3877774e+00   1.0715306e+00  -2.1057061e+00  -1.7099418e+00  -2.0495281e-01   1.7231759e-01   2.7487691e+00   2.8005992e+00  -6.7147479e-01  -2.2616897e-01   1.1399034e+00  -1.4004506e+00   7.7520885e-01  -1.3222444e+00  -7.0681725e-01  -7.4223898e-01  -8.5828088e-01  -2.8127060e-01  -2.9041440e-01   5.0716438e-01   6.2382062e-01   1.5500796e+00   1.1149291e+00  -1.4415986e+00  -8.9808581e-01  -3.2777006e-01  -1.4169214e+00   6.9531348e-01   7.4804743e-01   1.6432023e+00   3.4765138e-01  -1.2162786e+00  -1.2629751e+00  -6.7198858e-01  -5.7209442e-01   1.0524257e-01   3.4589227e-01   7.3602363e-01   7.3498907e-01   2.2451140e+00   1.6265708e+00  -3.0718855e+00  -6.2243650e-01  -1.4123101e+00  -6.5717260e-01   4.9273958e-01   1.6897890e+00   2.0168596e+00   2.5936400e+00  -3.4779295e+00  -3.6895546e+00  -2.7523035e+00  -2.0167028e+00   1.7199650e-01   3.1795063e-01   1.3641602e+00   1.9829372e+00   9.2056145e-01   8.7831154e-01   1.0571625e-01   7.5687375e-01  -9.3449853e-01  -6.4058880e-01   3.5591211e-01   8.4688028e-01   1.9987466e-01
  -1.9943345e+00   3.2905307e-01  -7.6919387e-01  -1.0546518e+00   4.0109947e-01  -3.5379086e-01   2.3354093e+00   9.7091760e-01   1.6008874e+00   1.0318787e+00  -2.2821101e+00  -1.8925101e+00  -1.9204519e-01  -1.2823913e-02   2.9194237e+00   2.5290023e+00  -6.6329858e-01  -1.4219353e-01   1.6675246e+00  -1.5438060e+00   9.0512111e-01  -1.3450281e+00  -6.9781236e-01  -6.9451598e-01  -8.5580543e-01  -1.4925537e-01  -1.9248738e-01   7.7144661e-01   7.6711979e-01   1.9931565e+00   1.3913902e+00  -1.5181697e+00  -9.6938536e-01  -3.0622596e-01  -1.4647608e+00   9.4998064e-01   7.7168574e-01   2.0833252e+00   4.6643021e-01  -1.3283893e+00  -1.4195455e+00  -7.1998499e-01  -7.0012686e-01   1.8902113e-01   1.9771942e-01   9.1097601e-01   6.2855365e-01   2.5150987e+00   1.4739379e+00  -3.2106031e+00  -8.2842002e-01  -1.5191440e+00  -8.4000621e-01   5.4963305e-01   1.4987933e+00   2.2272869e+00   2.3777572e+00  -3.6236931e+00  -3.8798894e+00  -2.9214758e+00  -2.2223238e+00   1.2308367e-01   9.5807936e-02   1.3907918e+00   1.7085761e+00   9.1654196e-01   6.6559543e-01   4.5017507e-02   6.0379615e-01  -9.7695015e-01  -6.4366768e-01   6.1303862e-01   1.2414080e+00   7.1136620e-02
  -2.1505108e+00   1.2713735e-01  -8.2784702e-01  -1.1329929e+00   5.3940336e-01  -3.6161955e-01   2.6741178e+00   1.0404350e+00   1.8043258e+00   1.0061432e+00  -2.4573462e+00  -2.0806485e+00  -1.8383678e-01  -1.7763777e-01   3.0737736e+00   2.2643132e+00  -6.6668739e-01  -4.4777110e-02   2.2079792e+00  -1.6815787e+00   1.0365297e+00  -1.3818578e+00  -7.0316030e-01  -6.5724679e-01  -8.5641922e-01  -1.3129666e-02  -8.8485509e-02   1.0370541e+00   9.1832141e-01   2.4282870e+00   1.6832026e+00  -1.6079535e+00  -1.0553764e+00  -3.0158328e-01  -1.5227195e+00   1.1986662e+00   8.0333958e-01   2.5145652e+00   6.0548292e-01  -1.4573965e+00  -1.5939417e+00  -7.7659913e-01  -8.4053953e-01   2.6793669e-01   4.6930775e-02   1.0830106e+00   5.3388439e-01   2.7725336e+00   1.3348233e+00  -3.3432191e+00  -1.0385597e+00  -1.6255485e+00  -1.0251553e+00   6.0293965e-01   1.3210836e+00   2.4248204e+00   2.1766967e+00  -3.7541950e+00  -4.0546658e+00  -3.0765722e+00  -2.4155560e+00   7.5333402e-02  -1.1016174e-01   1.4056608e+00   1.4463510e+00   9.0521566e-01   4.6303098e-01  -1.7647102e-02   4.5681588e-01  -1.0288656e+00  -6.4615353e-01   8.8299851e-01   1.6466357e+00  -5.1586225e-02
  -2.2988651e+00  -6.5536073e-02  -9.0170859e-01  -1.2274441e+00   6.7143102e-01  -3.7136673e-01   2.9944312e+00   1.1222686e+00   1.9924215e+00   9.9223168e-01  -2.6267262e+00  -2.2705222e+00  -1.7935460e-01  -3.1981896e-01   3.2088091e+00   2.0098290e+00  -6.7834680e-01   6.5614947e-02   2.7476699e+00  -1.8092249e+00   1.1648416e+00  -1.4292548e+00  -7.2056209e-01  -6.2736778e-01  -8.5786967e-01   1.2647290e-01   1.8902966e-02   1.2989441e+00   1.0708820e+00   2.8459794e+00   1.9804099e+00  -1.7074124e+00  -1.1526460e+00  -3.1062015e-01  -1.5888757e+00   1.4375321e+00   8.3870245e-01   2.9270382e+00   7.5924630e-01  -1.5984280e+00  -1.7814033e+00  -8.3844798e-01  -9.8973309e-01   3.4226866e-01  -1.0566394e-01   1.2499952e+00   4.5011987e-01   3.0120637e+00   1.2089643e+00  -3.4653609e+00  -1.2484231e+00  -1.7282145e+00  -1.2094970e+00   6.5242834e-01   1.1586152e+00   2.6048236e+00   1.9918525e+00  -3.8669033e+00  -4.2097042e+00  -3.2139547e+00  -2.5934792e+00   2.9893645e-02  -2.9679971e-01   1.4087846e+00   1.2002883e+00   8.8665719e-01   2.7235622e-01  -8.2245163e-02   3.1688328e-01  -1.0874912e+00  -6.4431529e-01   1.1590876e+00   2.0522515e+00  -1.6740446e-01
  -2.4342299e+00  -2.4387627e-01  -9.8660510e-01  -1.3342460e+00   7.9670663e-01  -3.8467859e-01   3.2906050e+00   1.2101930e+00   2.1603505e+00   9.8799713e-01  -2.7856524e+00  -2.4581390e+00  -1.7723899e-01  -4.3819325e-01   3.3225858e+00   1.7684769e+00  -6.9485216e-01   1.8737137e-01   3.2727692e+00  -1.9225507e+00   1.2859211e+00  -1.4835461e+00  -7.4740736e-01  -6.0188155e-01  -8.5829149e-01   2.6824857e-01   1.2629804e-01   1.5517968e+00   1.2177144e+00   3.2374079e+00   2.2726829e+00  -1.8125537e+00  -1.2573543e+00  -3.2991739e-01  -1.6612645e+00   1.6630053e+00   8.7311358e-01   3.3117072e+00   9.2190118e-01  -1.7460556e+00  -1.9765940e+00  -9.0192597e-01  -1.1439084e+00   4.1249032e-01  -2.5945793e-01   1.4100787e+00   3.7576659e-01   3.2292983e+00   1.0957338e+00  -3.5730145e+00  -1.4535942e+00  -1.8237248e+00  -1.3900409e+00   6.9842620e-01   1.0124720e+00   2.7635109e+00   1.8243036e+00  -3.9598010e+00  -4.3413747e+00  -3.3301556e+00  -2.7537005e+00  -1.1605903e-02  -4.6179371e-01   1.4009366e+00   9.7384019e-01   8.6164374e-01   9.5257238e-02  -1.4816682e-01   1.8510742e-01  -1.1499467e+00  -6.3496469e-01   1.4337378e+00   2.4479644e+00  -2.7511542e-01
  -2.5519719e+00  -4.0355854e-01  -1.0782313e+00  -1.4492758e+00   9.1462041e-01  -4.0323977e-01   3.5579133e+00   1.2980219e+00   2.3043925e+00   9.9146731e-01  -2.9299078e+00  -2.6395412e+00  -1.7587643e-01  -5.3271054e-01   3.4142794e+00   1.5428533e+00  -7.1293579e-01   3.1782104e-01   3.7699079e+00  -2.0179878e+00   1.3963379e+00  -1.5411708e+00  -7.8099339e-01  -5.7808917e-01  -8.5631918e-01   4.1023041e-01   2.2985981e-01   1.7902344e+00   1.3516645e+00   3.5947749e+00   2.5499370e+00  -1.9192338e+00  -1.3654902e+00  -3.5613127e-01  -1.7379330e+00   1.8718618e+00   9.0193613e-01   3.6607873e+00   1.0877922e+00  -1.8946674e+00  -2.1738935e+00  -9.6346896e-01  -1.2992015e+00   4.7914050e-01  -4.1395103e-01   1.5616911e+00   3.0892850e-01   3.4209802e+00   9.9435962e-01  -3.6627648e+00  -1.6498441e+00  -1.9087839e+00  -1.5640362e+00   7.4174554e-01   8.8291962e-01   2.8981201e+00   1.6749079e+00  -4.0315364e+00  -4.4467991e+00  -3.4220946e+00  -2.8944517e+00  -4.7174856e-02  -6.0371690e-01   1.3835606e+00   7.6983447e-01   8.3159180e-01  -6.6623494e-02  -2.1424608e-01   6.2791065e-02  -1.2134728e+00  -6.1568050e-01   1.6989205e+00   2.8240490e+00  -3.7322824e-01
  -2.6482859e+00  -5.4124002e-01  -1.1724666e+00  -1.5682929e+00   1.0243796e+00  -4.2856233e-01   3.7927940e+00   1.3800628e+00   2.4221208e+00   1.0010331e+00  -3.0559094e+00  -2.8109863e+00  -1.7353384e-01  -6.0438232e-01   3.4841768e+00   1.3352553e+00  -7.2974865e-01   4.5338978e-01   4.2268207e+00  -2.0928285e+00   1.4935598e+00  -1.5989540e+00  -8.1874053e-01  -5.5378573e-01  -8.5115491e-01   5.4985089e-01   3.2555727e-01   2.0090525e+00   1.4659934e+00   3.9116187e+00   2.8029167e+00  -2.0234630e+00  -1.4731337e+00  -3.8623329e-01  -1.8169824e+00   2.0613033e+00   9.2092533e-01   3.9680774e+00   1.2518084e+00  -2.0388391e+00  -2.3677006e+00  -1.0198007e+00  -1.4518145e+00   5.4270144e-01  -5.6864368e-01   1.7035331e+00   2.4754695e-01   3.5850851e+00   9.0412213e-01  -3.7319844e+00  -1.8332929e+00  -1.9804341e+00  -1.7290562e+00   7.8357906e-01   7.6950176e-01   3.0070262e+00   1.5443806e+00  -4.0815227e+00  -4.5240066e+00  -3.4872897e+00  -3.0146473e+00  -7.4615827e-02  -7.2201829e-01   1.3586449e+00   5.9044046e-01   7.9844542e-01  -2.1170001e-01  -2.7883511e-01  -4.8569253e-02  -1.2756583e+00  -5.8497469e-01   1.9465770e+00   3.1718411e+00  -4.6003287e-01
  -2.7204209e+00  -6.5471418e-01  -1.2656559e+00  -1.6871853e+00   1.1249911e+00  -4.6178170e-01   3.9929323e+00   1.4515184e+00   2.5125024e+00   1.0155822e+00  -3.1609111e+00  -2.9691060e+00  -1.6848858e-01  -6.5516378e-01   3.5335972e+00   1.1477041e+00  -7.4307926e-01   5.8981661e-01   4.6329176e+00  -2.1454046e+00   1.5760741e+00  -1.6543310e+00  -8.5839035e-01  -5.2740546e-01  -8.4258922e-01   6.8405579e-01   4.0945570e-01   2.2034523e+00   1.5548324e+00   4.1830413e+00   3.0237171e+00  -2.1216848e+00  -1.5767087e+00  -4.1770201e-01  -1.8965965e+00   2.2290225e+00   9.2656271e-01   4.2291920e+00   1.4096974e+00  -2.1736782e+00  -2.5527265e+00  -1.0681473e+00  -1.5981360e+00   6.0349266e-01  -7.2292795e-01   1.8345571e+00   1.8963590e-01   3.7208435e+00   8.2451652e-01  -3.7789710e+00  -2.0005541e+00  -2.0362428e+00  -1.8830557e+00   8.2536976e-01   6.7117361e-01   3.0897848e+00   1.4333493e+00  -4.1099847e+00  -4.5720346e+00  -3.5240376e+00  -3.1138971e+00  -9.1699262e-02  -8.1696709e-01   1.3285629e+00   4.3715326e-01   7.6452402e-01  -3.3847817e-01  -3.3992656e-01  -1.4731939e-01  -1.3346322e+00  -5.4239126e-01   2.1690547e+00   3.4841530e+00  -5.3370746e-01
  -2.7668272e+00  -7.4299465e-01  -1.3548355e+00  -1.8022021e+00   1.2152768e+00  -5.0347446e-01   4.1572777e+00   1.5088086e+00   2.5759097e+00   1.0345645e+00  -3.2431439e+00  -3.1110348e+00  -1.5914999e-01  -6.8778210e-01   3.5647508e+00   9.8195524e-01  -7.5151597e-01   7.2241403e-01   4.9797526e+00  -2.1751970e+00   1.6434306e+00  -1.7055062e+00  -8.9817183e-01  -4.9811070e-01  -8.3097475e-01   8.0946131e-01   4.7800262e-01   2.3692609e+00   1.6135815e+00   4.4058586e+00   3.2062017e+00  -2.2110125e+00  -1.6732098e+00  -4.4865735e-01  -1.9750563e+00   2.3732518e+00   9.1633577e-01   4.4416815e+00   1.5582948e+00  -2.2951187e+00  -2.7242612e+00  -1.1064055e+00  -1.7348463e+00   6.6158808e-01  -8.7598346e-01   1.9539392e+00   1.3349671e-01   3.8286797e+00   7.5536866e-01  -3.8030228e+00  -2.1488544e+00  -2.0744523e+00  -2.0244020e+00   8.6866195e-01   5.8646370e-01   3.1471029e+00   1.3423821e+00  -4.1179456e+00  -4.5909714e+00  -3.5315594e+00  -3.1924740e+00  -9.6346901e-02  -8.8955520e-01   1.2958942e+00   3.1079949e-01   7.3234023e-01  -4.4560753e-01  -3.9531325e-01  -2.3171817e-01  -1.3892058e+00  -4.8853304e-01   2.3595162e+00   3.7555836e+00  -5.9245526e-01
  -2.7872185e+00  -8.0632417e-01  -1.4378888e+00  -1.9101552e+00   1.2939167e+00  -5.5351220e-01   4.2859989e+00   1.5497938e+00   2.6140338e+00   1.0579932e+00  -3.3018867e+00  -3.2345029e+00  -1.4417129e-01  -7.0551871e-01   3.5805417e+00   8.3949925e-01  -7.5454299e-01   8.4635348e-01   5.2613669e+00  -2.1828698e+00   1.6962038e+00  -1.7515367e+00  -9.3692462e-01  -4.6582090e-01  -8.1715690e-01   9.2254193e-01   5.2829153e-01   2.5031236e+00   1.6392253e+00   4.5786601e+00   3.3463036e+00  -2.2894005e+00  -1.7603861e+00  -4.7793295e-01  -2.0507428e+00   2.4927970e+00   8.8894583e-01   4.6050383e+00   1.6956538e+00  -2.4001433e+00  -2.8783966e+00  -1.1332551e+00  -1.8589999e+00   7.1676291e-01  -1.0266862e+00   2.0610462e+00   7.7899829e-02   3.9100815e+00   6.9689633e-01  -3.8044542e+00  -2.2761172e+00  -2.0940839e+00  -2.1518728e+00   9.1494335e-01   5.1365371e-01   3.1807395e+00   1.2719899e+00  -4.1071657e+00  -4.5819410e+00  -3.5100879e+00  -3.2512399e+00  -8.6810514e-02  -9.4136666e-01   1.2632361e+00   2.1156127e-01   7.0440204e-01  -5.3194742e-01  -4.4277220e-01  -3.0003898e-01  -1.4389566e+00  -4.2501818e-01   2.5123032e+00   3.9827088e+00  -6.3465910e-01
  -2.7825525e+00  -8.4610770e-01  -1.5136254e+00  -2.0085781e+00   1.3595157e+00  -6.1096380e-01   4.3803735e+00   1.5738839e+00   2.6297116e+00   1.0863796e+00  -3.3374693e+00  -3.3378932e+00  -1.2254808e-01  -7.1195541e-01   3.5843303e+00   7.2155007e-01  -7.5256620e-01   9.5695760e-01   5.4744892e+00  -2.1702273e+00   1.7358799e+00  -1.7923403e+00  -9.7416894e-01  -4.3118367e-01  -8.0236862e-01   1.0198348e+00   5.5828478e-01   2.6026607e+00   1.6305451e+00   4.7017798e+00   3.4421864e+00  -2.3557444e+00  -1.8368702e+00  -5.0508592e-01  -2.1221309e+00   2.5870485e+00   8.4442951e-01   4.7205815e+00   1.8210709e+00  -2.4869184e+00  -3.0121961e+00  -1.1482142e+00  -1.9680889e+00   7.6847073e-01  -1.1735378e+00   2.1553979e+00   2.2222359e-02   3.9674068e+00   6.4971419e-01  -3.7845588e+00  -2.3810110e+00  -2.0949876e+00  -2.2646306e+00   9.6548857e-01   4.5096459e-01   3.1933393e+00   1.2226028e+00  -4.0800323e+00  -4.5470338e+00  -3.4608974e+00  -3.2915382e+00  -6.1833422e-02  -9.7442267e-01   1.2330177e+00   1.3902142e-01   6.8301477e-01  -5.9663639e-01  -4.8025606e-01  -3.5069011e-01  -1.4842515e+00  -3.5437057e-01   2.6232264e+00   4.1641412e+00  -6.5903709e-01
  -2.7549373e+00  -8.6477669e-01  -1.5817812e+00  -2.0958310e+00   1.4106863e+00  -6.7405649e-01   4.4426326e+00   1.5820301e+00   2.6266812e+00   1.1206186e+00  -3.3512066e+00  -3.4202584e+00  -9.3701560e-02  -7.1070172e-01   3.5796727e+00   6.2902580e-01  -7.4686756e-01   1.0499784e+00   5.6185917e+00  -2.1400951e+00   1.7646800e+00  -1.8286310e+00  -1.0101172e+00  -3.9549323e-01  -7.8809889e-01   1.0981465e+00   5.6697808e-01   2.6665760e+00   1.5882138e+00   4.7771858e+00   3.4942650e+00  -2.4099041e+00  -1.9022409e+00  -5.3034993e-01  -2.1877786e+00   2.6559710e+00   7.8418605e-01   4.7912535e+00   1.9350120e+00  -2.5548361e+00  -3.1237956e+00  -1.1516319e+00  -2.0600840e+00   8.1585280e-01  -1.3146251e+00   2.2366294e+00  -3.3467535e-02   4.0036453e+00   6.1478541e-01  -3.7455154e+00  -2.4629499e+00  -2.0778423e+00  -2.3621732e+00   1.0212153e+00   3.9673547e-01   3.1882161e+00   1.1945266e+00  -4.0394150e+00  -4.4891830e+00  -3.3862601e+00  -3.3150593e+00  -2.0783979e-02  -9.9101420e-01   1.2073325e+00   9.2225951e-02   6.7009823e-01  -6.3916095e-01  -5.0607558e-01  -3.8234468e-01  -1.5262040e+00  -2.7985390e-01   2.6897749e+00   4.3004645e+00  -6.6478546e-01
  -2.7074735e+00  -8.6559434e-01  -1.6429443e+00  -2.1711440e+00   1.4461397e+00  -7.4020250e-01   4.4757579e+00   1.5766008e+00   2.6092847e+00   1.1618318e+00  -3.3452739e+00  -3.4813048e+00  -5.7541198e-02  -7.0512206e-01   3.5700543e+00   5.6252204e-01  -7.3949374e-01   1.1218453e+00   5.6957963e+00  -2.0961351e+00   1.7853382e+00  -1.8617904e+00  -1.0456249e+00  -3.6056382e-01  -7.7594585e-01   1.1547466e+00   5.5449550e-01   2.6947143e+00   1.5147679e+00   4.8082936e+00   3.5050824e+00  -2.4526503e+00  -1.9570160e+00  -5.5453975e-01  -2.2463171e+00   2.7000728e+00   7.1090751e-01   4.8213194e+00   2.0389483e+00  -2.6044654e+00  -3.2124383e+00  -1.1446274e+00  -2.1334538e+00   8.5777580e-01  -1.4476157e+00   2.3044529e+00  -8.8384605e-02   4.0221556e+00   5.9332572e-01  -3.6902530e+00  -2.5220563e+00  -2.0441029e+00  -2.4442710e+00   1.0825655e+00   3.4958189e-01   3.1691010e+00   1.1878822e+00  -3.9884941e+00  -4.4120009e+00  -3.2893416e+00  -3.3236928e+00   3.6248141e-02  -9.9353195e-01   1.1877981e+00   6.9761330e-02   6.6703289e-01  -6.5941293e-01  -5.1905711e-01  -3.9406760e-01  -1.5665752e+00  -2.0526081e-01   2.7112248e+00   4.3940485e+00  -6.5169353e-01
  -2.6440440e+00  -8.5241804e-01  -1.6984163e+00  -2.2345966e+00   1.4647768e+00  -8.0609390e-01   4.4832579e+00   1.5611529e+00   2.5821440e+00   1.2111924e+00  -3.3225344e+00  -3.5213450e+00  -1.4502620e-02  -6.9808701e-01   3.5586395e+00   5.2227899e-01  -7.3308650e-01   1.1698676e+00   5.7106478e+00  -2.0426067e+00   1.8008503e+00  -1.8936904e+00  -1.0820839e+00  -3.2857034e-01  -7.6746616e-01   1.1875369e+00   5.2210644e-01   2.6880607e+00   1.4144575e+00   4.7997109e+00   3.4790608e+00  -2.4855435e+00  -2.0025719e+00  -5.7891676e-01  -2.2964457e+00   2.7203557e+00   6.2841502e-01   4.8160250e+00   2.1351218e+00  -2.6374186e+00  -3.2784367e+00  -1.1289796e+00  -2.1871691e+00   8.9289424e-01  -1.5697957e+00   2.3586282e+00  -1.4106184e-01   4.0263979e+00   5.8667013e-01  -3.6222771e+00  -2.5590907e+00  -1.9959041e+00  -2.5108960e+00   1.1494192e+00   3.0851939e-01   3.1398720e+00   1.2025377e+00  -3.9305716e+00  -4.3195789e+00  -3.1740349e+00  -3.3193770e+00   1.0839912e-01  -9.8430535e-01   1.1754519e+00   6.9840575e-02   6.7454651e-01  -6.5773293e-01  -5.1866326e-01  -3.8542852e-01  -1.6076198e+00  -1.3467084e-01   2.6886501e+00   4.4487688e+00  -6.2022063e-01
  -2.5690649e+00  -8.2943605e-01  -1.7500265e+00  -2.2870352e+00   1.4657728e+00  -8.6786304e-01   4.4689274e+00   1.5401171e+00   2.5498347e+00   1.2697421e+00  -3.2863317e+00  -3.5412231e+00   3.4445301e-02  -6.9176928e-01   3.5480537e+00   5.0814541e-01  -7.3066686e-01   1.1923806e+00   5.6697664e+00  -1.9840906e+00   1.8142180e+00  -1.9264801e+00  -1.1212651e+00  -3.0186642e-01  -7.6403169e-01   1.1951860e+00   4.7216405e-01   2.6486883e+00   1.2929866e+00   4.7569446e+00   3.4221425e+00  -2.5107618e+00  -2.0409954e+00  -6.0503064e-01  -2.3369355e+00   2.7182469e+00   5.4141225e-01   4.7812109e+00   2.2262563e+00  -2.6561499e+00  -3.3230686e+00  -1.1069796e+00  -2.2206912e+00   9.1973187e-01  -1.6781526e+00   2.3989379e+00  -1.8944533e-01   4.0196814e+00   5.9611340e-01  -3.5454693e+00  -2.5753527e+00  -1.9359284e+00  -2.5621515e+00   1.2210531e+00   2.7304353e-01   3.1042883e+00   1.2380359e+00  -3.8688789e+00  -4.2162643e+00  -3.0447512e+00  -3.3039577e+00   1.9402553e-01  -9.6545998e-01   1.1706927e+00   9.0394035e-02   6.9264891e-01  -6.3493584e-01  -5.0506721e-01  -3.5659049e-01  -1.6518903e+00  -7.2191641e-02   2.6248352e+00   4.4696517e+00  -5.7152663e-01
  -2.4872121e+00  -8.0089800e-01  -1.7999100e+00  -2.3299333e+00   1.4486507e+00  -9.2129986e-01   4.4366130e+00   1.5184225e+00   2.5165800e+00   1.3382189e+00  -3.2402624e+00  -3.5422212e+00   8.7827399e-02  -6.8750326e-01   3.5402137e+00   5.1954128e-01  -7.3538743e-01   1.1888307e+00   5.5814003e+00  -1.9251920e+00   1.8282036e+00  -1.9623536e+00  -1.1651202e+00  -2.8279392e-01  -7.6670317e-01   1.1772206e+00   4.0796952e-01   2.5796534e+00   1.1571630e+00   4.6860689e+00   3.3413528e+00  -2.5308791e+00  -2.0748733e+00  -6.3454632e-01  -2.3666443e+00   2.6955203e+00   4.5517181e-01   4.7229327e+00   2.3152446e+00  -2.6637045e+00  -3.3484129e+00  -1.0812564e+00  -2.2339469e+00   9.3677612e-01  -1.7695025e+00   2.4251777e+00  -2.3104356e-01   4.0049475e+00   6.2273790e-01  -3.4638654e+00  -2.5725704e+00  -1.8672438e+00  -2.5982100e+00   1.2961442e+00   2.4315806e-01   3.0657464e+00   1.2935256e+00  -3.8063883e+00  -4.1064206e+00  -2.9061772e+00  -3.2790650e+00   2.9074688e-01  -9.3880270e-01   1.1732680e+00   1.2915619e-01   7.2061880e-01  -5.9231691e-01  -4.7917549e-01  -3.0836789e-01  -1.7020103e+00  -2.1698430e-02   2.5240990e+00   4.4624680e+00  -5.0745527e-01
  -2.4031385e+00  -7.7085647e-01  -1.8502735e+00  -2.3652080e+00   1.4133350e+00  -9.6211276e-01   4.3899933e+00   1.5010851e+00   2.4859850e+00   1.4169047e+00  -3.1879462e+00  -3.5259505e+00   1.4372673e-01  -6.8572084e-01   3.5362157e+00   5.5542227e-01  -7.5026808e-01   1.1597942e+00   5.4549171e+00  -1.8702473e+00   1.8451130e+00  -2.0033186e+00  -1.2155592e+00  -2.7349478e-01  -7.7612821e-01   1.1340713e+00   3.3357235e-01   2.4848453e+00   1.0144773e+00   4.5933849e+00   3.2443072e+00  -2.5486296e+00  -2.1070398e+00  -6.6907248e-01  -2.3845414e+00   2.6542081e+00   3.7517586e-01   4.6470954e+00   2.4048268e+00  -2.6634401e+00  -3.3571380e+00  -1.0545904e+00  -2.2272964e+00   9.4257929e-01  -1.8406554e+00   2.4371554e+00  -2.6312134e-01   3.9845907e+00   6.6724190e-01  -3.3814281e+00  -2.5527855e+00  -1.7931294e+00  -2.6192664e+00   1.3728215e+00   2.1934965e-01   3.0270747e+00   1.3676986e+00  -3.7456425e+00  -3.9941939e+00  -2.7630232e+00  -3.2460206e+00   3.9553561e-01  -9.0574161e-01   1.1823091e+00   1.8374314e-01   7.5704351e-01  -5.3164027e-01  -4.4259844e-01  -2.4224934e-01  -1.7604315e+00   1.3414383e-02   2.3920418e+00   4.4333130e+00  -4.3047008e-01
  -2.3211966e+00  -7.4293572e-01  -1.9031625e+00  -2.3950010e+00   1.3601896e+00  -9.8621578e-01   4.3323893e+00   1.4927952e+00   2.4608287e+00   1.5055052e+00  -3.1328049e+00  -3.4942320e+00   1.9988548e-01  -6.8596829e-01   3.5362894e+00   6.1424946e-01  -7.7793307e-01   1.1069350e+00   5.3002514e+00  -1.8230483e+00   1.8666193e+00  -2.0509751e+00  -1.2742174e+00  -2.7573810e-01  -7.9246975e-01   1.0670706e+00   2.5352081e-01   2.3688035e+00   8.7264406e-01   4.4850888e+00   3.1387038e+00  -2.5666538e+00  -2.1402934e+00  -7.0999998e-01  -2.3897417e+00   2.5965118e+00   3.0673536e-01   4.5591321e+00   2.4972908e+00  -2.6587408e+00  -3.3522575e+00  -1.0297244e+00  -2.2014914e+00   9.3586176e-01  -1.8886097e+00   2.4347071e+00  -2.8292609e-01   3.9603438e+00   7.2978103e-01  -3.3018184e+00  -2.5182357e+00  -1.7168912e+00  -2.6255069e+00   1.4487642e+00   2.0250874e-01   2.9903807e+00   1.4587400e+00  -3.6886073e+00  -3.8832851e+00  -2.6197739e+00  -3.2057779e+00   5.0484961e-01  -8.6724753e-01   1.1964111e+00   2.5171250e-01   7.9990619e-01  -4.5511216e-01  -3.9757127e-01  -1.6038400e-01  -1.8291897e+00   3.0454777e-02   2.2352330e+00   4.3881964e+00  -3.4355110e-01
  -2.2451871e+00  -7.2014002e-01  -1.9602513e+00  -2.4214475e+00   1.2900305e+00  -9.9002138e-01   4.2666118e+00   1.4975281e+00   2.4429209e+00   1.6030654e+00  -3.0778670e+00  -3.4489758e+00   2.5383904e-01  -6.8700115e-01   3.5398171e+00   6.9396820e-01  -8.2036713e-01   1.0329032e+00   5.1273510e+00  -1.7866032e+00   1.8936355e+00  -2.1063275e+00  -1.3422343e+00  -2.9077182e-01  -8.1536774e-01   9.7840454e-01   1.7258080e-01   2.2365055e+00   7.3913147e-01   4.3669646e+00   3.0318310e+00  -2.5872600e+00  -2.1771121e+00  -7.5836257e-01  -2.3815465e+00   2.5247121e+00   2.5461432e-01   4.4637420e+00   2.5942087e+00  -2.6527481e+00  -3.3368704e+00  -1.0091841e+00  -2.1576293e+00   9.1561099e-01  -1.9107647e+00   2.4177248e+00  -2.8792999e-01   3.9332116e+00   8.0983438e-01  -3.2281787e+00  -2.4712493e+00  -1.6416816e+00  -2.6171000e+00   1.5213379e+00   1.9380625e-01   2.9569602e+00   1.5642919e+00  -3.6365569e+00  -3.7767518e+00  -2.4804647e+00  -3.1589010e+00   6.1480268e-01  -8.2385866e-01   1.2137504e+00   3.3060452e-01   8.4671529e-01  -3.6534098e-01  -3.4683088e-01  -6.5532955e-02  -1.9096780e+00   2.7616409e-02   2.0608592e+00   4.3326633e+00  -2.5005833e-01
  -2.1781466e+00  -7.0471002e-01  -2.0226643e+00  -2.4464478e+00   1.2041196e+00  -9.7071827e-01   4.1948572e+00   1.5182073e+00   2.4330306e+00   1.7079274e+00  -3.0256066e+00  -3.3920619e+00   3.0307513e-01  -6.8694783e-01   3.5454176e+00   7.9199951e-01  -8.7870718e-01   9.4118535e-01   4.9456482e+00  -1.7629486e+00   1.9262412e+00  -2.1696360e+00  -1.4200589e+00  -3.1920890e-01  -8.4393699e-01   8.7102138e-01   9.5441781e-02   2.0931437e+00   6.2071072e-01   4.2441192e+00   2.9301186e+00  -2.6122093e+00  -2.2193842e+00  -8.1472684e-01  -2.3594873e+00   2.4410887e+00   2.2268360e-01   4.3646975e+00   2.6962304e+00  -2.6481213e+00  -3.3139059e+00  -9.9511732e-01  -2.0971012e+00   8.8117307e-01  -1.9051349e+00   2.3861966e+00  -2.7607144e-01   3.9034734e+00   9.0610414e-01  -3.1629429e+00  -2.4141445e+00  -1.5703293e+00  -2.5942068e+00   1.5877625e+00   1.9453370e-01   2.9272728e+00   1.6814390e+00  -3.5899970e+00  -3.6768450e+00  -2.3484859e+00  -3.1055822e+00   7.2136377e-01  -7.7572943e-01   1.2322321e+00   4.1796016e-01   8.9466619e-01  -2.6528502e-01  -2.9345787e-01   3.9012186e-02  -2.0024535e+00   4.1113723e-03   1.8763523e+00   4.2714768e+00  -1.5357400e-01
  -2.1221927e+00  -6.9803120e-01  -2.0908454e+00  -2.4714608e+00   1.1041364e+00  -9.2651380e-01   4.1186530e+00   1.5564426e+00   2.4308884e+00   1.8177310e+00  -2.9778230e+00  -3.3252342e+00   3.4520971e-01  -6.8352456e-01   3.5510859e+00   9.0524821e-01  -9.5308692e-01   8.3591252e-01   4.7635858e+00  -1.7530215e+00   1.9636666e+00  -2.2403231e+00  -1.5073039e+00  -3.6095364e-01  -8.7680019e-01   7.4850284e-01   2.6429287e-02   1.9438969e+00   5.2305238e-01   4.1207750e+00   2.8387630e+00  -2.6425398e+00  -2.2681849e+00  -8.7911798e-01  -2.3233705e+00   2.3478484e+00   2.1362810e-01   4.2647335e+00   2.8029463e+00  -2.6468454e+00  -3.2858947e+00  -9.8915852e-01  -2.0215419e+00   8.3233218e-01  -1.8705490e+00   2.3402567e+00  -2.4597774e-01   3.8707359e+00   1.0164578e+00  -3.1076863e+00  -2.3491352e+00  -1.5051879e+00  -2.5570109e+00   1.6453000e+00   2.0592224e-01   2.9009823e+00   1.8067159e+00  -3.5486296e+00  -3.5848944e+00  -2.2264364e+00  -3.0456956e+00   8.2057594e-01  -7.2271777e-01   1.2496581e+00   5.1132106e-01   9.4082438e-01  -1.5818931e-01  -2.4069274e-01   1.4954041e-01  -2.1070953e+00  -3.9755413e-02   1.6890176e+00   4.2083766e+00  -5.7731757e-02
  -2.0784347e+00  -7.0059445e-01  -2.1644814e+00  -2.4973423e+00   9.9213318e-01  -8.5682323e-01   4.0388579e+00   1.6123576e+00   2.4352560e+00   1.9294595e+00  -2.9355667e+00  -3.2500112e+00   3.7816630e-01  -6.7428174e-01   3.5543795e+00   1.0301309e+00  -1.0425460e+00   7.2164057e-01   4.5882311e+00  -1.7566019e+00   2.0043335e+00  -2.3169398e+00  -1.6026581e+00  -4.1517352e-01  -9.1215511e-01   6.1490647e-01  -3.0757641e-02   1.7937127e+00   4.5039407e-01   4.0001311e+00   2.7614422e+00  -2.6784453e+00  -2.3236134e+00  -9.5098426e-01  -2.2733195e+00   2.2470691e+00   2.2872553e-01   4.1655154e+00   2.9128289e+00  -2.6500921e+00  -3.2547815e+00  -9.9232533e-01  -1.9327772e+00   7.6937351e-01  -1.8068197e+00   2.2802405e+00  -1.9715228e-01   3.8340397e+00   1.1379171e+00  -3.0630355e+00  -2.2782488e+00  -1.4480075e+00  -2.5057623e+00   1.6914507e+00   2.2895441e-01   2.8770604e+00   1.9361446e+00  -3.5113597e+00  -3.5012512e+00  -2.1160195e+00  -2.9788790e+00   9.0878461e-01  -6.6450300e-01   1.2639036e+00   6.0821603e-01   9.8231933e-01  -4.7509219e-02  -1.9173767e-01   2.6205728e-01  -2.2221250e+00  -1.0257644e-01   1.5056853e+00   4.1459208e+00   3.3955549e-02
  -2.0469583e+00  -7.1200687e-01  -2.2424830e+00  -2.5242367e+00   8.7047290e-01  -7.6239175e-01   3.9557087e+00   1.6845179e+00   2.4440624e+00   2.0395276e+00  -2.8991118e+00  -3.1676245e+00   4.0034628e-01  -6.5685904e-01   3.5526354e+00   1.1626265e+00  -1.1450141e+00   6.0311240e-01   4.4249803e+00  -1.7723270e+00   2.0459489e+00  -2.3971992e+00  -1.7038739e+00  -4.8031783e-01  -9.4787288e-01   4.7458517e-01  -7.3268389e-02   1.6471081e+00   4.0529808e-01   3.8842940e+00   2.7001402e+00  -2.7192162e+00  -2.3847123e+00  -1.0292018e+00  -2.2098136e+00   2.1406593e+00   2.6771146e-01   4.0676867e+00   3.0232548e+00  -2.6581433e+00  -3.2218016e+00  -1.0049508e+00  -1.8327783e+00   6.9312524e-01  -1.7148674e+00   2.2067403e+00  -1.3011188e-01   3.7920100e+00   1.2666957e+00  -3.0286406e+00  -2.2032471e+00  -1.3998380e+00  -2.4408322e+00   1.7241438e+00   2.6418620e-01   2.8539383e+00   2.0653023e+00  -3.4763477e+00  -3.4252947e+00  -2.0179952e+00  -2.9046388e+00   9.8286050e-01  -6.0072118e-01   1.2730905e+00   7.0614236e-01   1.0165367e+00   6.3180620e-02  -1.4955634e-01   3.7244147e-01  -2.3450049e+00  -1.8189843e-01   1.3323980e+00   4.0854275e+00   1.1826163e-01
  -2.0268785e+00  -7.3104723e-01  -2.3230227e+00  -2.5515383e+00   7.4175619e-01  -6.4533849e-01   3.8689135e+00   1.7699622e+00   2.4545902e+00   2.1439112e+00  -2.8679744e+00  -3.0789858e+00   4.1077654e-01  -6.2922688e-01   3.5432054e+00   1.2983502e+00  -1.2573711e+00   4.8501579e-01   4.2773846e+00  -1.7977780e+00   2.0856487e+00  -2.4780697e+00  -1.8078271e+00  -5.5418189e-01  -9.8162074e-01   3.3199589e-01  -9.9268520e-02   1.5079998e+00   3.8851254e-01   3.7742842e+00   2.6550835e+00  -2.7632462e+00  -2.4494740e+00  -1.1121173e+00  -2.1337193e+00   2.0303334e+00   3.2873861e-01   3.9709860e+00   3.1306080e+00  -2.6703736e+00  -3.1874238e+00  -1.0266548e+00  -1.7236186e+00   6.0497533e-01  -1.5967840e+00   2.1206557e+00  -4.6462269e-02   3.7430328e+00   1.3982869e+00  -3.0032150e+00  -2.1255606e+00  -1.3609689e+00  -2.3627700e+00   1.7419099e+00   3.1159453e-01   2.8297018e+00   2.1894261e+00  -3.4411014e+00  -3.3555003e+00  -1.9321786e+00  -2.8224634e+00   1.0404047e+00  -5.3110369e-01   1.2757479e+00   8.0255239e-01   1.0412976e+00   1.7029183e-01  -1.1668344e-01   4.7661607e-01  -2.4722127e+00  -2.7434303e-01   1.1741542e+00   4.0270003e+00   1.9239776e-01
  -2.0164586e+00  -7.5576028e-01  -2.4036263e+00  -2.5779198e+00   6.0873893e-01  -5.0911775e-01   3.7777793e+00   1.8643326e+00   2.4637052e+00   2.2383134e+00  -2.8409730e+00  -2.9846867e+00   4.0922115e-01  -5.8989235e-01   3.5236873e+00   1.4326522e+00  -1.3755832e+00   3.7175080e-01   4.1470954e+00  -1.8296331e+00   2.1201796e+00  -2.5559300e+00  -1.9106527e+00  -6.3401308e-01  -1.0110020e+00   1.9150570e-01  -1.0804347e-01   1.3795703e+00   3.9894280e-01   3.6701123e+00   2.6247880e+00  -2.8081106e+00  -2.5149403e+00  -1.1976251e+00  -2.0463112e+00   1.9176056e+00   4.0843350e-01   3.8744227e+00   3.2304546e+00  -2.6852954e+00  -3.1513687e+00  -1.0563564e+00  -1.6074386e+00   5.0685814e-01  -1.4558318e+00   2.0232302e+00   5.1095816e-02   3.6854507e+00   1.5275978e+00  -2.9846471e+00  -2.0462368e+00  -1.3309106e+00  -2.2723573e+00   1.7440212e+00   3.7046483e-01   2.8023054e+00   2.3035483e+00  -3.4026073e+00  -3.2895721e+00  -1.8574904e+00  -2.7319368e+00   1.0799197e+00  -4.5560416e-01   1.2709471e+00   8.9485446e-01   1.0550132e+00   2.7034155e-01  -9.5057098e-02   5.7072583e-01  -2.5993946e+00  -3.7578433e-01   1.0347168e+00   3.9696466e+00   2.5414065e-01
  -2.0132780e+00  -7.8358276e-01  -2.4813111e+00  -2.6014285e+00   4.7424477e-01  -3.5839553e-01   3.6813626e+00   1.9620945e+00   2.4681077e+00   2.3183522e+00  -2.8163267e+00  -2.8850301e+00   3.9624535e-01  -5.3805465e-01   3.4921362e+00   1.5607378e+00  -1.4949048e+00   2.6721906e-01   4.0339169e+00  -1.8638779e+00   2.1461110e+00  -2.6267698e+00  -2.0079444e+00  -7.1665091e-01  -1.0337021e+00   5.7207040e-02  -1.0003110e-01   1.2641780e+00   4.3373453e-01   3.5709111e+00   2.6062140e+00  -2.8507076e+00  -2.5773824e+00  -1.2832733e+00  -1.9492789e+00   1.8037934e+00   5.0204783e-01   3.7764921e+00   3.3177783e+00  -2.7006600e+00  -3.1126936e+00  -1.0923278e+00  -1.4864123e+00   4.0120869e-01  -1.2963667e+00   1.9160701e+00   1.5883403e-01   3.6177573e+00   1.6491239e+00  -2.9701620e+00  -1.9659095e+00  -1.3084228e+00  -2.1706510e+00   1.7305863e+00   4.3933134e-01   2.7697937e+00   2.4026622e+00  -3.3574968e+00  -3.2246237e+00  -1.7920528e+00  -2.6328402e+00   1.1009308e+00  -3.7449927e-01   1.2583997e+00   9.8043435e-01   1.0568030e+00   3.6008208e-01  -8.5886904e-02   6.5131204e-01  -2.7215882e+00  -4.8157103e-01   9.1649669e-01   3.9114556e+00   3.0193048e-01
  -2.0144339e+00  -8.1149606e-01  -2.5527599e+00  -2.6196365e+00   3.4107586e-01  -1.9884560e-01   3.5786314e+00   2.0568326e+00   2.4645898e+00   2.3797739e+00  -2.7917850e+00  -2.7800853e+00   3.7322201e-01  -4.7369728e-01   3.4472382e+00   1.6778085e+00  -1.6101298e+00   1.7464822e-01   3.9359806e+00  -1.8960600e+00   2.1600597e+00  -2.6864228e+00  -2.0950005e+00  -7.9869274e-01  -1.0476288e+00  -6.7248739e-02  -7.6780468e-02   1.1633127e+00   4.8846223e-01   3.4751184e+00   2.5950129e+00  -2.8874519e+00  -2.6325495e+00  -1.3663895e+00  -1.8447120e+00   1.6900368e+00   6.0369690e-01   3.6754115e+00   3.3872592e+00  -2.7136083e+00  -3.0699339e+00  -1.1322873e+00  -1.3627181e+00   2.9088368e-01  -1.1236906e+00   1.8011365e+00   2.7213575e-01   3.5387771e+00   1.7571571e+00  -2.9565237e+00  -1.8847940e+00  -1.2915903e+00  -2.0590069e+00   1.7025888e+00   5.1597579e-01   2.7305067e+00   2.4819100e+00  -3.3022387e+00  -3.1574032e+00  -1.7333283e+00  -2.5252314e+00   1.1040450e+00  -2.8845410e-01   1.2385108e+00   1.0567000e+00   1.0465671e+00   4.3663188e-01  -8.9568176e-02   7.1547290e-01  -2.8334951e+00  -5.8677796e-01   8.2051714e-01   3.8498380e+00   3.3493265e-01
  -2.0167591e+00  -8.3619953e-01  -2.6145172e+00  -2.6298282e+00   2.1192609e-01  -3.6873797e-02   3.4686232e+00   2.1416049e+00   2.4502807e+00   2.4186607e+00  -2.7647836e+00  -2.6697647e+00   3.4227471e-01  -3.9761267e-01   3.3884318e+00   1.7792163e+00  -1.7158789e+00   9.6463597e-02   3.8500033e+00  -1.9215674e+00   2.1589137e+00  -2.7308189e+00  -2.1671004e+00  -8.7667311e-01  -1.0510354e+00  -1.7878927e-01  -4.0837260e-02   1.0775985e+00   5.5741309e-01   3.3806856e+00   2.5858488e+00  -2.9145150e+00  -2.6759634e+00  -1.4442201e+00  -1.7350602e+00   1.5773209e+00   7.0667254e-01   3.5693584e+00   3.4335785e+00  -2.7208635e+00  -3.0212812e+00  -1.1735284e+00  -1.2385051e+00   1.7905032e-01  -9.4383300e-01   1.6807118e+00   3.8570212e-01   3.4478138e+00   1.8460198e+00  -2.9402532e+00  -1.8027109e+00  -1.2779467e+00  -1.9390800e+00   1.6618643e+00   5.9748899e-01   2.6832567e+00   2.5367794e+00  -3.2333517e+00  -3.0845408e+00  -1.6782965e+00  -2.4094948e+00   1.0909378e+00  -1.9854559e-01   1.2123800e+00   1.1211496e+00   1.0250061e+00   4.9759959e-01  -1.0565163e-01   7.6099991e-01  -2.9297909e+00  -6.8646951e-01   7.4645619e-01   3.7817929e+00   3.5305940e-01
  -2.0170402e+00  -8.5430022e-01  -2.6631984e+00  -2.6292097e+00   8.9299714e-02   1.2071676e-01   3.3505889e+00   2.2093345e+00   2.4228557e+00   2.4316347e+00  -2.7326159e+00  -2.5539109e+00   3.0615703e-01  -3.1136247e-01   3.3159667e+00   1.8606270e+00  -1.8068986e+00   3.4214383e-02   3.7716220e+00  -1.9359180e+00   2.1400367e+00  -2.7562336e+00  -2.2197885e+00  -9.4724514e-01  -1.0426146e+00  -2.7502271e-01   4.4385955e-03   1.0068451e+00   6.3394938e-01   3.2853046e+00   2.5727762e+00  -2.9280836e+00  -2.7032303e+00  -1.5140721e+00  -1.6230597e+00   1.4665060e+00   8.0381457e-01   3.4566897e+00   3.4517282e+00  -2.7189559e+00  -2.9647793e+00  -1.2130779e+00  -1.1158549e+00   6.9049036e-02  -7.6327708e-01   1.5573359e+00   4.9381355e-01   3.3447569e+00   1.9103103e+00  -2.9178492e+00  -1.7191405e+00  -1.2646389e+00  -1.8127975e+00   1.6110111e+00   6.8039099e-01   2.6274567e+00   2.5633028e+00  -3.1476268e+00  -3.0028083e+00  -1.6236611e+00  -2.2863623e+00   1.0642615e+00  -1.0624488e-01   1.1817456e+00   1.1714576e+00   9.9358324e-01   5.4119209e-01  -1.3287207e-01   7.8647784e-01  -3.0054418e+00  -7.7595659e-01   6.9276813e-01   3.7041853e+00   3.5694686e-01
  -2.0122200e+00  -8.6251180e-01  -2.6956953e+00  -2.6151160e+00  -2.4560618e-02   2.6710089e-01   3.2241112e+00   2.2532169e+00   2.3807002e+00   2.4160391e+00  -2.6926130e+00  -2.4323882e+00   2.6807286e-01  -2.1718092e-01   3.2308975e+00   1.9181834e+00  -1.8783559e+00  -1.1440146e-02   3.6957802e+00  -1.9350356e+00   2.1014398e+00  -2.7595216e+00  -2.2491423e+00  -1.0073520e+00  -1.0215569e+00  -3.5429780e-01   5.5113261e-02   9.5013912e-01   7.1092875e-01   3.1866311e+00   2.5496484e+00  -2.9246253e+00  -2.7103494e+00  -1.5734495e+00  -1.5116284e+00   1.3583564e+00   8.8792046e-01   3.3361253e+00   3.4373072e+00  -2.7044629e+00  -2.8985173e+00  -1.2478744e+00  -9.9673639e-01  -3.5763132e-02  -5.8864133e-01   1.4337176e+00   5.9063251e-01   3.2301413e+00   1.9451524e+00  -2.8859919e+00  -1.6333036e+00  -1.2486272e+00  -1.6823059e+00   1.5532401e+00   7.6080151e-01   2.5631951e+00   2.5582401e+00  -3.0423492e+00  -2.9093694e+00  -1.5660789e+00  -2.1568993e+00   1.0274804e+00  -1.3362932e-02   1.1488768e+00   1.2055715e+00   9.5443149e-01   5.6629379e-01  -1.6923646e-01   7.9134114e-01  -3.0560125e+00  -8.5103075e-01   6.5687139e-01   3.6140162e+00   3.4789105e-01
  -1.9995763e+00  -8.5785706e-01  -2.7093655e+00  -2.5852030e+00  -1.2773414e-01   3.9582635e-01   3.0891902e+00   2.2671210e+00   2.3230151e+00   2.3700842e+00  -2.6423221e+00  -2.3051709e+00   2.3145054e-01  -1.1783572e-01   3.1350147e+00   1.9486612e+00  -1.9261077e+00  -4.0684654e-02   3.6171373e+00  -1.9154985e+00   2.0419072e+00  -2.7383192e+00  -2.2520092e+00  -1.0543773e+00  -9.8756792e-01  -4.1571994e-01   1.0696292e-01   9.0597384e-01   7.8115712e-01   3.0824920e+00   2.5105340e+00  -2.9011408e+00  -2.6939906e+00  -1.6201765e+00  -1.4037286e+00   1.2535698e+00   9.5217000e-01   3.2068862e+00   3.3867864e+00  -2.6742528e+00  -2.8208025e+00  -1.2749555e+00  -8.8295145e-01  -1.3217755e-01  -4.2633839e-01   1.3126247e+00   6.7052917e-01   3.1051520e+00   1.9464335e+00  -2.8417259e+00  -1.5442630e+00  -1.2269028e+00  -1.5498937e+00   1.4921738e+00   8.3464794e-01   2.4912445e+00   2.5192379e+00  -2.9155067e+00  -2.8020087e+00  -1.5023970e+00  -2.0224677e+00   9.8464088e-01   7.8033970e-02   1.1164180e+00   1.2218088e+00   9.1021101e-01   5.7251208e-01  -2.1216424e-01   7.7588336e-01  -3.0779386e+00  -9.0816130e-01   6.3539295e-01   3.5086633e+00   3.2774501e-01
  -1.9768656e+00  -8.3786244e-01  -2.7021961e+00  -2.5376074e+00  -2.1866829e-01   5.0120270e-01   2.9462929e+00   2.2459603e+00   2.2498539e+00   2.2929533e+00  -2.5796725e+00  -2.1724202e+00   1.9968789e-01  -1.6462691e-02   3.0307210e+00   1.9496077e+00  -1.9469311e+00  -5.4447897e-02   3.5304788e+00  -1.8747435e+00   1.9610687e+00  -2.6912019e+00  -2.2261943e+00  -1.0862669e+00  -9.4084758e-01  -4.5912451e-01   1.5578190e-01   8.7240320e-01   8.3784609e-01   2.9710658e+00   2.4501191e+00  -2.8553783e+00  -2.6517224e+00  -1.6525011e+00  -1.3022044e+00   1.1528019e+00   9.9054038e-01   3.0687795e+00   3.2977267e+00  -2.6257121e+00  -2.7302997e+00  -1.2916429e+00  -7.7607656e-01  -2.1729655e-01  -2.8223277e-01   1.1967652e+00   7.2840851e-01   2.9715846e+00   1.9110215e+00  -2.7826182e+00  -1.4510368e+00  -1.1967122e+00  -1.4178979e+00   1.4316104e+00   8.9789265e-01   2.4130109e+00   2.4449552e+00  -2.7659711e+00  -2.6793248e+00  -1.4298846e+00  -1.8846678e+00   9.4009667e-01   1.6572672e-01   1.0871997e+00   1.2189451e+00   8.6392861e-01   5.6018358e-01  -2.5866896e-01   7.4121671e-01  -3.0687496e+00  -9.4464630e-01   6.2445074e-01   3.3860839e+00   2.9878562e-01
  -1.9424316e+00  -8.0073645e-01  -2.6729303e+00  -2.4710670e+00  -2.9621103e-01   5.7865975e-01   2.7963647e+00   2.1860122e+00   2.1620976e+00   2.1848614e+00  -2.5031202e+00  -2.0345459e+00   1.7589078e-01   8.3609317e-02   2.9208676e+00   1.9194564e+00  -1.9387033e+00  -5.4258313e-02   3.4310958e+00  -1.8112178e+00   1.8594148e+00  -2.6177898e+00  -2.1705914e+00  -1.1016155e+00  -8.8203433e-01  -4.8501232e-01   1.9769347e-01   8.4721259e-01   8.7504670e-01   2.8510239e+00   2.3640663e+00  -2.7860034e+00  -2.5821786e+00  -1.6691746e+00  -1.2096066e+00   1.0566858e+00   9.9818644e-01   2.9222247e+00   3.1689419e+00  -2.5569420e+00  -2.6261306e+00  -1.2957123e+00  -6.7740312e-01  -2.8868153e-01  -1.6132024e-01   1.0886635e+00   7.6001934e-01   2.8317608e+00   1.8369491e+00  -2.7068918e+00  -1.3527174e+00  -1.1557676e+00  -1.2886003e+00   1.3752720e+00   9.4676337e-01   2.3304276e+00   2.3351447e+00  -2.5936420e+00  -2.5408714e+00  -1.3464429e+00  -1.7452724e+00   8.9820847e-01   2.4745438e-01   1.0640286e+00   1.1962862e+00   8.1873367e-01   5.3033969e-01  -3.0556693e-01   6.8918726e-01  -3.0272284e+00  -9.5871129e-01   6.1995516e-01   3.2449643e+00   2.6355943e-01
  -1.8952693e+00  -7.4551684e-01  -2.6211517e+00  -2.3849972e+00  -3.5962862e-01   6.2504964e-01   2.6408050e+00   2.0851697e+00   2.0613720e+00   2.0470607e+00  -2.4117623e+00  -1.8922439e+00   1.6262912e-01   1.7902964e-01   2.8085658e+00   1.8576135e+00  -1.9005208e+00  -4.2069860e-02   3.3151180e+00  -1.7244695e+00   1.7382576e+00  -2.5187960e+00  -2.0852502e+00  -1.0997152e+00  -8.1212438e-01  -4.9445469e-01   2.2943895e-01   8.2809144e-01   8.8802957e-01   2.7216310e+00   2.2493169e+00  -2.6927069e+00  -2.4851521e+00  -1.6695055e+00  -1.1280166e+00   9.6584361e-01   9.7176062e-01   2.7682330e+00   3.0005977e+00  -2.4669106e+00  -2.5079318e+00  -1.2855365e+00  -5.8788366e-01  -3.4447665e-01  -6.7450650e-02   9.9054682e-01   7.6222336e-01   2.6884143e+00   1.7235531e+00  -2.6135347e+00  -1.2485855e+00  -1.1024287e+00  -1.1641262e+00   1.3265585e+00   9.7796827e-01   2.2458031e+00   2.1906909e+00  -2.3995376e+00  -2.3872412e+00  -1.2507778e+00  -1.6061540e+00   8.6304730e-01   3.2102435e-01   1.0494787e+00   1.1537184e+00   7.7770584e-01   4.8463433e-01  -3.4969515e-01   6.2225097e-01  -2.9534979e+00  -9.4955475e-01   6.1790686e-01   3.0848181e+00   2.2471922e-01
  -1.8350480e+00  -6.7217671e-01  -2.5473250e+00  -2.2795235e+00  -4.0860962e-01   6.3887025e-01   2.4814099e+00   1.9431065e+00   1.9499131e+00   1.8818032e+00  -2.3054167e+00  -1.7465080e+00   1.6173340e-01   2.6658244e-01   2.6969920e+00   1.7645083e+00  -1.8327564e+00  -2.0074233e-02   3.1797763e+00  -1.6151783e+00   1.5996428e+00  -2.3960189e+00  -1.9713806e+00  -1.0805670e+00  -7.3237716e-01  -4.8897849e-01   2.4862231e-01   8.1279589e-01   8.7358709e-01   2.5827969e+00   2.1043130e+00  -2.5762505e+00  -2.3616189e+00  -1.6533876e+00  -1.0588892e+00   8.8089062e-01   9.0965159e-01   2.6083382e+00   2.7942451e+00  -2.3555502e+00  -2.3758730e+00  -1.2601935e+00  -5.0808977e-01  -3.8349913e-01  -3.1137313e-03   9.0424730e-01   7.3320736e-01   2.5445546e+00   1.5715641e+00  -2.5023784e+00  -1.1382140e+00  -1.0358403e+00  -1.0463525e+00   1.2883285e+00   9.8888256e-01   2.1616422e+00   2.0135981e+00  -2.1858264e+00  -2.2200836e+00  -1.1425232e+00  -1.4692196e+00   8.3812405e-01   3.8441504e-01   1.0456978e+00   1.0917319e+00   7.4365200e-01   4.2523779e-01  -3.8812266e-01   5.4332103e-01  -2.8490371e+00  -9.1734348e-01   6.1467196e-01   2.9060262e+00   1.8486203e-01
  -1.7620917e+00  -5.8167730e-01  -2.4527914e+00  -2.1554753e+00  -4.4325636e-01   6.2039335e-01   2.3202895e+00   1.7613482e+00   1.8304039e+00   1.6922569e+00  -2.1846627e+00  -1.5986141e+00   1.7415131e-01   3.4332408e-01   2.5892015e+00   1.6416083e+00  -1.7370516e+00   9.4836497e-03   3.0235828e+00  -1.4851283e+00   1.4462257e+00  -2.2522754e+00  -1.8312990e+00  -1.0448579e+00  -6.4421801e-01  -4.7044133e-01   2.5388996e-01   7.9929079e-01   8.3023597e-01   2.4350832e+00   1.9291327e+00  -2.4384455e+00  -2.2136942e+00  -1.6213025e+00  -1.0029270e+00   8.0243040e-01   8.1212421e-01   2.4444967e+00   2.5527917e+00  -2.2237948e+00  -2.2306444e+00  -1.2195317e+00  -4.3818842e-01  -4.0529083e-01   3.0698254e-02   8.3112849e-01   6.7262424e-01   2.4033204e+00   1.3831361e+00  -2.3741402e+00  -1.0215544e+00  -9.5601629e-01  -9.3683212e-01   1.2627248e+00   9.7769596e-01   2.0804563e+00   1.8069349e+00  -1.9557900e+00  -2.0420527e+00  -1.0223009e+00  -1.3363482e+00   8.2616831e-01   4.3586530e-01   1.0542474e+00   1.0114189e+00   7.1892585e-01   3.5470785e-01  -4.1833900e-01   4.5559825e-01  -2.7166227e+00  -8.6316256e-01   6.0721280e-01   2.7098280e+00   1.4638008e-01
  -1.6773222e+00  -4.7596108e-01  -2.3397247e+00  -2.0143477e+00  -4.6406482e-01   5.7168425e-01   2.1597641e+00   1.5432429e+00   1.7057898e+00   1.4823832e+00  -2.0508427e+00  -1.4500782e+00   1.9987853e-01   4.0670027e-01   2.4879626e+00   1.4913953e+00  -1.6162490e+00   4.4471280e-02   2.8464216e+00  -1.3371266e+00   1.2811194e+00  -2.0912885e+00  -1.6683253e+00  -9.9390756e-01  -5.4914992e-01  -4.4090735e-01   2.4503036e-01   7.8586162e-01   7.5830723e-01   2.2796668e+00   1.7255271e+00  -2.2820801e+00  -2.0445315e+00  -1.5743017e+00  -9.6000467e-01   7.3104144e-01   6.8134917e-01   2.2789646e+00   2.2804121e+00  -2.0735621e+00  -2.0734200e+00  -1.1641902e+00  -3.7793945e-01  -4.1012739e-01   3.4541623e-02   7.7204050e-01   5.8165325e-01   2.2678309e+00   1.1618167e+00  -2.2304186e+00  -8.9899998e-01  -8.6386369e-01  -8.3674239e-01   1.2510571e+00   9.4351460e-01   2.0045789e+00   1.5747357e+00  -1.7137188e+00  -1.8566845e+00  -8.9171742e-01  -1.2093390e+00   8.2897295e-01   4.7395052e-01   1.0759856e+00   9.1444863e-01   7.0528222e-01   2.7584518e-01  -4.3840788e-01   3.6239470e-01  -2.5602111e+00  -7.8892820e-01   5.9326173e-01   2.4982646e+00   1.1133350e-01
  -1.5821712e+00  -3.5788116e-01  -2.2110514e+00  -1.8582405e+00  -4.7189138e-01   4.9651169e-01   2.0022489e+00   1.2938324e+00   1.5790928e+00   1.2567870e+00  -1.9060246e+00  -1.3025891e+00   2.3797020e-01   4.5464578e-01   2.3956200e+00   1.3173052e+00  -1.4742701e+00   8.3003038e-02   2.6495517e+00  -1.1748747e+00   1.1077329e+00  -1.9175319e+00  -1.4866396e+00  -9.2959229e-01  -4.4868148e-01  -4.0253172e-01   2.2298562e-01   7.7119150e-01   6.5991756e-01   2.1182662e+00   1.4968627e+00  -2.1107894e+00  -1.8581759e+00  -1.5139666e+00  -9.2914984e-01   6.6725745e-01   5.2132013e-01   2.1141661e+00   1.9824065e+00  -1.9076792e+00  -1.9058079e+00  -1.0955717e+00  -3.2671720e-01  -3.9898512e-01   1.0483884e-02   7.2730609e-01   4.6297609e-01   2.1410438e+00   9.1245230e-01  -2.0736369e+00  -7.7142129e-01  -7.6114467e-01  -7.4685631e-01   1.2537495e+00   8.8641503e-01   1.9360031e+00   1.3218637e+00  -1.4647435e+00  -1.6682189e+00  -7.5329170e-01  -1.0898637e+00   8.4731259e-01   4.9764552e-01   1.1110029e+00   8.0302038e-01   7.0377388e-01   1.9154396e-01  -4.4707749e-01   2.6696458e-01  -2.3847615e+00  -6.9727079e-01   5.7142773e-01   2.2740875e+00   8.1350946e-02
  -1.4784714e+00  -2.3107012e-01  -2.0703414e+00  -1.6897799e+00  -4.6790953e-01   4.0015064e-01   1.8501318e+00   1.0196322e+00   1.4532375e+00   1.0205439e+00  -1.7529273e+00  -1.1579293e+00   2.8663181e-01   4.8566942e-01   2.3139951e+00   1.1236310e+00  -1.3159442e+00   1.2353490e-01   2.4355249e+00  -1.0027984e+00   9.2960779e-01  -1.7360421e+00  -1.2911101e+00  -8.5424920e-01  -3.4427698e-01  -3.5746034e-01   1.8977439e-01   7.5440077e-01   5.3882627e-01   1.9530382e+00   1.2479709e+00  -1.9288948e+00  -1.6593831e+00  -1.4423507e+00  -9.0858646e-01   6.1154239e-01   3.3766119e-01   1.9525611e+00   1.6650151e+00  -1.7297662e+00  -1.7297938e+00  -1.0157701e+00  -2.8355496e-01  -3.7346859e-01  -3.8018893e-02   6.9673650e-01   3.2066940e-01   2.0256199e+00   6.4103518e-01  -1.9069279e+00  -6.4016707e-01  -6.5038027e-01  -6.6753860e-01   1.2703532e+00   8.0745081e-01   1.8762548e+00   1.0538437e+00  -1.2146097e+00  -1.4813652e+00  -6.1032124e-01  -9.7942342e-01   8.8093726e-01   5.0637333e-01   1.1586089e+00   6.7979972e-01   7.1469478e-01   1.0464923e-01  -4.4384189e-01   1.7234938e-01  -2.1960195e+00  -5.9139736e-01   5.4123072e-01   2.0406391e+00   5.7563592e-02
  -1.3683378e+00  -9.9756305e-02  -1.9216753e+00  -1.5120306e+00  -4.5355553e-01   2.8909072e-01   1.7056540e+00   7.2833120e-01   1.3308982e+00   7.7901416e-01  -1.5948117e+00  -1.0178838e+00   3.4337937e-01   4.9892693e-01   2.2443211e+00   9.1539084e-01  -1.1468007e+00   1.6491594e-01   2.2080295e+00  -8.2584692e-01   7.5026506e-01  -1.5522109e+00  -1.0871008e+00  -7.7056891e-01  -2.3732912e-01  -3.0774874e-01   1.4833390e-01   7.3505049e-01   4.0018921e-01   1.7864524e+00   9.8491626e-01  -1.7412093e+00  -1.4534164e+00  -1.3619051e+00  -8.9583988e-01   5.6426256e-01   1.3733708e-01   1.7965225e+00   1.3351944e+00  -1.5440779e+00  -1.5476835e+00  -9.2745823e-01  -2.4720869e-01  -3.3570356e-01  -1.0632083e-01   6.7967420e-01   1.6002040e-01   1.9238076e+00   3.5449325e-01  -1.7339690e+00  -5.0702900e-01  -5.3470201e-01  -5.9876282e-01   1.2996180e+00   7.0861512e-01   1.8263025e+00   7.7666753e-01  -9.6941060e-01  -1.3010371e+00  -4.6669484e-01  -8.7930906e-01   9.2863494e-01   5.0004142e-01   1.2173690e+00   5.4783838e-01   7.3757022e-01   1.7827209e-02  -4.2895407e-01   8.1248696e-02  -2.0002673e+00  -4.7494066e-01   5.0306886e-01   1.8017112e+00   4.0573056e-02
  -1.2540486e+00   3.1459987e-02  -1.7694912e+00  -1.3284002e+00  -4.3046301e-01   1.7066980e-01   1.5707976e+00   4.2843122e-01   1.2143790e+00   5.3765065e-01  -1.4353408e+00  -8.8415074e-01   4.0525431e-01   4.9428088e-01   2.1872108e+00   6.9816780e-01  -9.7283095e-01   2.0639754e-01   1.9716754e+00  -6.4926821e-01   5.7306844e-01  -1.3715611e+00  -8.8027012e-01  -6.8147999e-01  -1.2915204e-01  -2.5530058e-01   1.0229567e-01   7.1311409e-01   2.5022933e-01   1.6211539e+00   7.1469939e-01  -1.5528276e+00  -1.2458306e+00  -1.2753861e+00  -8.8789516e-01   5.2565807e-01  -7.1715117e-02   1.6482272e+00   1.0003657e+00  -1.3553200e+00  -1.3620439e+00  -8.3373886e-01  -2.1623537e-01  -2.8820222e-01  -1.8884709e-01   6.7505700e-01  -1.2723267e-02   1.8373384e+00   6.0433209e-02  -1.5587743e+00  -3.7416809e-01  -4.1766148e-01  -5.4014545e-01   1.3396153e+00   5.9276182e-01   1.7865138e+00   4.9658031e-01  -7.3528969e-01  -1.1320656e+00  -3.2666492e-01  -7.9056227e-01   9.8835045e-01   4.7906393e-01   1.2851831e+00   4.1048187e-01   7.7119047e-01  -6.6543639e-02  -4.0339189e-01  -4.0808325e-03  -1.8040557e+00  -3.5180106e-01   4.5812446e-01   1.5613952e+00   3.0452192e-02
  -1.1379370e+00   1.5785401e-01  -1.6184187e+00  -1.1425381e+00  -4.0039033e-01   5.2656917e-02   1.4471868e+00   1.2884282e-01   1.1055266e+00   3.0180555e-01  -1.2784130e+00  -7.5825877e-01   4.6907120e-01   4.7234409e-01   2.1426589e+00   4.7791981e-01  -8.0023283e-01   2.4760545e-01   1.7317335e+00  -4.7837312e-01   4.0111011e-01  -1.1995227e+00  -6.7636401e-01  -5.9002895e-01  -2.0989640e-02  -2.0182485e-01   5.5714970e-02   6.8892317e-01   9.5848916e-02   1.4598223e+00   4.4490808e-01  -1.3689070e+00  -1.0422518e+00  -1.1857483e+00  -8.8139684e-01   4.9581688e-01  -2.8100926e-01   1.5095641e+00   6.6814190e-01  -1.1684409e+00  -1.1756442e+00  -7.3797137e-01  -1.8907974e-01  -2.3371047e-01  -2.7940009e-01   6.8149751e-01  -1.9065446e-01   1.7673465e+00  -2.3315353e-01  -1.3854626e+00  -2.4400503e-01  -3.0301092e-01  -4.9099297e-01   1.3878955e+00   4.6349078e-01   1.7566485e+00   2.1985083e-01  -5.1813561e-01  -9.7891313e-01  -1.9459475e-01  -7.1393878e-01   1.0573458e+00   4.4436830e-01   1.3593962e+00   2.7126377e-01   8.1368464e-01  -1.4645774e-01  -3.6878390e-01  -8.1893744e-02  -1.6139259e+00  -2.2598884e-01   4.0822136e-01   1.3239223e+00   2.6776014e-02
  -1.0222977e+00   2.7483122e-01  -1.4731008e+00  -9.5822902e-01  -3.6514159e-01  -5.7187220e-02   1.3360064e+00  -1.6153537e-01   1.0056817e+00   7.6543609e-02  -1.1279766e+00  -6.4149936e-01   5.3167550e-01   4.3449919e-01   2.1100668e+00   2.6077221e-01  -6.3514836e-01   2.8848310e-01   1.4938507e+00  -3.1830116e-01   2.3711948e-01  -1.0412115e+00  -4.8101227e-01  -4.9925931e-01   8.5967990e-02  -1.4880915e-01   1.2777480e-02   6.6309611e-01  -5.5787762e-02   1.3050348e+00   1.8334125e-01  -1.1944478e+00  -8.4815927e-01  -1.0960244e+00  -8.7287368e-01   4.7465317e-01  -4.8196037e-01   1.3820607e+00   3.4604268e-01  -9.8841335e-01  -9.9139060e-01  -6.4358147e-01  -1.6416276e-01  -1.7504676e-01  -3.7149133e-01   6.9737117e-01  -3.6654092e-01   1.7143082e+00  -5.1820870e-01  -1.2180241e+00  -1.1908110e-01  -1.9447006e-01  -4.5035781e-01   1.4416682e+00   3.2500200e-01   1.7358902e+00  -4.7462305e-02  -3.2328268e-01  -8.4540506e-01  -7.4697157e-02  -6.4987649e-01   1.1323858e+00   3.9738504e-01   1.4369313e+00   1.3379042e-01   8.6262695e-01  -2.2034080e-01  -3.2730086e-01  -1.5099175e-01  -1.4361362e+00  -1.0147004e-01   3.5565041e-01   1.0935034e+00   2.8678695e-02
  -9.0931201e-01   3.7816990e-01  -1.3380116e+00  -7.7928000e-01  -3.2648635e-01  -1.5154314e-01   1.2379435e+00  -4.3423262e-01   9.1566533e-01  -1.3353359e-01  -9.8783385e-01  -5.3487646e-01   5.9018702e-01   3.8288498e-01   2.0882936e+00   5.2795411e-02  -4.8340416e-01   3.2921589e-01   1.2637537e+00  -1.7380082e-01   8.3396316e-02  -9.0122407e-01  -2.9953089e-01  -4.1209334e-01   1.9056692e-01  -9.7505807e-02  -2.2492760e-02   6.3645709e-01  -1.9767218e-01   1.1591426e+00  -6.2376439e-02  -1.0340845e+00  -6.6867715e-01  -1.0091970e+00  -8.5897129e-01   4.6189261e-01  -6.6633367e-01   1.2668290e+00   4.1207612e-02  -8.2001322e-01  -8.1225592e-01  -5.5386758e-01  -1.3996577e-01  -1.1494344e-01  -4.5867955e-01   7.2090555e-01  -5.3317332e-01   1.6780101e+00  -7.8693443e-01  -1.0600976e+00  -1.9007918e-03  -9.5496147e-02  -4.1709947e-01   1.4979888e+00   1.8192244e-01   1.7229079e+00  -2.9974305e-01  -1.5523731e-01  -7.3449552e-01   2.9217303e-02  -5.9847098e-01   1.2099343e+00   3.4001744e-01   1.5144363e+00   1.6162399e-03   9.1516960e-01  -2.8708255e-01  -2.8152239e-01  -2.1072781e-01  -1.2764048e+00   1.7978043e-02   3.0297846e-01   8.7417031e-01   3.4930826e-02
  -8.0098945e-01   4.6423799e-01  -1.2172755e+00  -6.0940271e-01  -2.8608077e-01  -2.2393119e-01   1.1531554e+00  -6.8159306e-01   8.3579707e-01  -3.2444602e-01  -8.6144596e-01  -4.3907660e-01   6.4220739e-01   3.2034129e-01   2.0757256e+00  -1.4022201e-01  -3.5026866e-01   3.7014750e-01   1.0469609e+00  -4.9036674e-02  -5.8232597e-02  -7.8345287e-01  -1.3673711e-01  -3.3121782e-01   2.9167724e-01  -4.8927001e-02  -4.6501107e-02   6.0995442e-01  -3.2334143e-01   1.0241648e+00  -2.8516632e-01  -8.9189499e-01  -5.0838220e-01  -9.2806536e-01  -8.3667320e-01   4.5706672e-01  -8.2666379e-01   1.1645303e+00  -2.3988162e-01  -6.6760438e-01  -6.4119792e-01  -4.7181654e-01  -1.1510548e-01  -5.5901221e-02  -5.3489548e-01   7.5026614e-01  -6.8370771e-01   1.6575465e+00  -1.0321137e+00  -9.1478198e-01   1.0522968e-01  -9.0739650e-03  -3.8994783e-01   1.5539380e+00   3.9112874e-02   1.7159415e+00  -5.3203457e-01  -1.7445139e-02  -6.4808350e-01   1.1396742e-01  -5.5946260e-01   1.2863499e+00   2.7458889e-01   1.5884360e+00  -1.2188524e-01   9.6819479e-01  -3.4604424e-01  -2.3428541e-01  -2.6098269e-01  -1.1396772e+00   1.2889850e-01   2.5285828e-01   6.6962612e-01   4.4031688e-02
  -6.9912422e-01   5.3016972e-01  -1.1144960e+00  -4.5209125e-01  -2.4539734e-01  -2.6905126e-01   1.0812641e+00  -8.9711327e-01   7.6594137e-01  -4.9297041e-01  -7.5175256e-01  -3.5446031e-01   6.8597423e-01   2.5030481e-01   2.0703635e+00  -3.1299729e-01  -2.4023522e-01   4.1169821e-01   8.4851652e-01   5.2567118e-02  -1.8643577e-01  -6.9093371e-01   3.2181081e-03  -2.5897963e-01   3.8819136e-01  -3.8446250e-03  -5.6306644e-02   5.8458530e-01  -4.2721582e-01   9.0170645e-01  -4.7883476e-01  -7.7123971e-01  -3.7113482e-01  -8.5511804e-01  -8.0349422e-01   4.5951831e-01  -9.5662046e-01   1.0753591e+00  -4.9165703e-01  -5.3494359e-01  -4.8106999e-01  -3.9994074e-01  -8.8395662e-02  -6.5869352e-05  -5.9473652e-01   7.8363394e-01  -8.1198413e-01   1.6513503e+00  -1.2474091e+00  -7.8448964e-01   2.0035195e-01   6.2458419e-02  -3.6756629e-01   1.6067833e+00  -9.8541743e-02   1.7129060e+00  -7.4022997e-01   8.7886089e-02  -5.8689082e-01   1.7718833e-01  -5.3223909e-01   1.3580699e+00   2.0376848e-01   1.6554830e+00  -2.3365057e-01   1.0184774e+00  -3.9704335e-01  -1.8852425e-01  -3.0211664e-01  -1.0299327e+00   2.2826945e-01   2.0785414e-01   4.8310431e-01   5.4311746e-02
  -6.0526165e-01   5.7399169e-01  -1.0326016e+00  -3.1049886e-01  -2.0566425e-01  -2.8304454e-01   1.0213828e+00  -1.0757133e+00   7.0557413e-01  -6.3674691e-01  -6.6101625e-01  -2.8107130e-01   7.2045019e-01   1.7665473e-01   2.0699214e+00  -4.6096495e-01  -1.5684148e-01   4.5429328e-01   6.7275939e-01   1.2844077e-01  -3.0037913e-01  -6.2572929e-01   1.1699459e-01  -1.9729307e-01   4.7903550e-01   3.7206683e-02  -4.9788636e-02   5.6133345e-01  -5.0486561e-01   7.9290477e-01  -6.3836118e-01  -6.7463478e-01  -2.5993916e-01  -7.9241523e-01  -7.5763193e-01   4.6841875e-01  -1.0512997e+00   9.9904767e-01  -7.0968571e-01  -4.2501491e-01  -3.3452317e-01  -3.4014812e-01  -5.8893260e-02   5.0865027e-02  -6.3371703e-01   8.1927195e-01  -9.1280523e-01   1.6572591e+00  -1.4276241e+00  -6.7084941e-01   2.8197590e-01   1.1753595e-01  -3.4861257e-01   1.6541127e+00  -2.2634873e-01   1.7115095e+00  -9.2122510e-01   1.5989658e-01  -5.5041083e-01   2.1746662e-01  -5.1585588e-01   1.4217805e+00   1.3047305e-01   1.7123054e+00  -3.3104965e-01   1.0628513e+00  -4.4031784e-01  -1.4710936e-01  -3.3490321e-01  -9.5003506e-01   3.1359896e-01   1.7029450e-01   3.1724578e-01   6.4039025e-02
  -5.2067309e-01   5.9469515e-01  -9.7371679e-01  -1.8731755e-01  -1.6781992e-01  -2.6366454e-01   9.7216970e-01  -1.2139281e+00   6.5386331e-01  -7.5435173e-01  -5.9070372e-01  -2.1866105e-01   7.4534363e-01   1.0351133e-01   2.0719371e+00  -5.8046704e-01  -1.0253244e-01   4.9830723e-01   5.2313715e-01   1.7693824e-01  -3.9971119e-01  -5.8885461e-01   2.0217931e-01  -1.4756411e-01   5.6319535e-01   7.3926028e-02  -2.5746984e-02   5.4112214e-01  -5.5319470e-01   6.9840259e-01  -7.6012176e-01  -6.0366702e-01  -1.7683774e-01  -7.4149090e-01  -6.9806534e-01   4.8279733e-01  -1.1074280e+00   9.3488830e-01  -8.9084452e-01  -3.3990189e-01  -2.0390421e-01  -2.9365337e-01  -2.5927219e-02   9.5700380e-02  -6.4846212e-01   8.5557872e-01  -9.8216200e-01   1.6726152e+00  -1.5689158e+00  -5.7466191e-01   3.4915882e-01   1.5543673e-01  -3.3179429e-01   1.6939366e+00  -3.4002513e-01   1.7093784e+00  -1.0730230e+00   1.9911087e-01  -5.3693074e-01   2.3441506e-01  -5.0907463e-01   1.4745632e+00   5.7748612e-02   1.7559433e+00  -4.1199499e-01   1.0983695e+00  -4.7647410e-01  -1.1269313e-01  -3.6045068e-01  -9.0163445e-01   3.8299757e-01   1.4215911e-01   1.7399645e-01   7.1524080e-02
  -4.4633676e-01   5.9224888e-01  -9.3906776e-01  -8.4665400e-02  -1.3248495e-01  -2.1035145e-01   9.3190833e-01  -1.3100146e+00   6.0975583e-01  -8.4533242e-01  -5.4141090e-01  -1.6672407e-01   7.6106187e-01   3.4999448e-02   2.0738885e+00  -6.6891245e-01  -7.8571719e-02   5.4402705e-01   4.0207048e-01   1.9736381e-01  -4.8453335e-01  -5.8024744e-01   2.5737049e-01  -1.1063486e-01   6.3975432e-01   1.0624202e-01   1.6065421e-02   5.2478429e-01  -5.7053641e-01   6.1835071e-01  -8.4203986e-01  -5.5895148e-01  -1.2284330e-01  -7.0328061e-01  -6.2459574e-01   5.0158163e-01  -1.1234729e+00   8.8177570e-01  -1.0334384e+00  -2.8070570e-01  -9.1153187e-02  -2.6093511e-01   1.0889846e-02   1.3377692e-01  -6.3683895e-01   8.9112886e-01  -1.0173977e+00   1.6943938e+00  -1.6689480e+00  -4.9590234e-01   4.0153666e-01   1.7629342e-01  -3.1591732e-01   1.7247535e+00  -4.3590359e-01   1.7041858e+00  -1.1947839e+00   2.0739700e-01  -5.4362694e-01   2.2868260e-01  -5.1041929e-01   1.5140180e+00  -1.1364740e-02   1.7838713e+00  -4.7503094e-01   1.1224506e+00  -5.0642256e-01  -8.7570948e-02  -3.8011519e-01  -8.8512353e-01   4.3522700e-01   1.2500384e-01   5.4530489e-02   7.5218159e-02
  -3.8292450e-01   5.6755790e-01  -9.2892423e-01  -3.9877624e-03  -9.9952134e-02  -1.2421092e-01   8.9860925e-01  -1.3639706e+00   5.7206419e-01  -9.1020396e-01  -5.1283601e-01  -1.2453969e-01   7.6860842e-01  -2.5006387e-02   2.0733083e+00  -7.2489604e-01  -8.5003111e-02   5.9163365e-01   3.1087109e-01   1.8995973e-01  -5.5535880e-01  -5.9878400e-01   2.8222623e-01  -8.6752492e-02   7.0794091e-01   1.3430724e-01   7.4974273e-02   5.1304719e-01  -5.5666426e-01   5.5243525e-01  -8.8365784e-01  -5.4012981e-01  -9.7910199e-02  -6.7807999e-01  -5.3782865e-01   5.2364537e-01  -1.0996588e+00   8.3826515e-01  -1.1372551e+00  -2.4751115e-01   2.2938221e-03  -2.4174049e-01   5.1666108e-02   1.6494390e-01  -5.9801981e-01   9.2469969e-01  -1.0173044e+00   1.7193547e+00  -1.7269775e+00  -4.3376961e-01   4.3930563e-01   1.8104750e-01  -2.9992479e-01   1.7455815e+00  -5.1111618e-01   1.6937752e+00  -1.2868184e+00   1.8785235e-01  -5.6672588e-01   2.0190033e-01  -5.1824549e-01   1.5383599e+00  -7.3977026e-02   1.7941027e+00  -5.1939550e-01   1.1330024e+00  -5.3130320e-01  -7.3564324e-02  -3.9541295e-01  -8.9964476e-01   4.6972439e-01   1.1992076e-01  -4.0797326e-02   7.3798981e-02
  -3.3079468e-01   5.2237389e-01  -9.4258561e-01   5.4021635e-02  -7.0196889e-02  -7.9045809e-03   8.7012492e-01  -1.3774724e+00   5.3954659e-01  -9.5040586e-01  -5.0380131e-01  -9.1216556e-02   7.6943717e-01  -7.3132596e-02   2.0678966e+00  -7.4826851e-01  -1.2066182e-01   6.4119921e-01   2.4971269e-01   1.5586112e-01  -6.1306240e-01  -6.4233758e-01   2.7747599e-01  -7.5565255e-02   7.6718066e-01   1.5848933e-01   1.4947050e-01   5.0652788e-01  -5.1272537e-01   4.9992512e-01  -8.8613250e-01  -5.4590704e-01  -1.0094454e-01  -6.6553762e-01  -4.3910187e-01   5.4786060e-01  -1.0378963e+00   8.0264578e-01  -1.2035543e+00  -2.3940121e-01   7.5590678e-02  -2.3513504e-01   9.6249142e-02   1.8951485e-01  -5.3247877e-01   9.5528571e-01  -9.8215063e-01   1.7442053e+00  -1.7438712e+00  -3.8677265e-01   4.6316383e-01   1.7135317e-01  -2.8292473e-01   1.7559571e+00  -5.6374218e-01   1.6762755e+00  -1.3505256e+00   1.4462374e-01  -6.0172023e-01   1.5656880e-01  -5.3081866e-01   1.5464832e+00  -1.2749197e-01   1.7852702e+00  -5.4504933e-01   1.1285152e+00  -5.5240597e-01  -7.1933291e-02  -4.0793469e-01  -9.4314673e-01   4.8660169e-01   1.2752871e-01  -1.1246767e-01   6.6239574e-02
  -2.8999045e-01   4.5916642e-01  -9.7840940e-01   8.9472664e-02  -4.2905556e-02   1.3453520e-01   8.4427131e-01  -1.3537388e+00   5.1097656e-01  -9.6822148e-01  -5.1232039e-01  -6.5736818e-02   7.6528139e-01  -1.0672855e-01   2.0556198e+00  -7.4014889e-01  -1.8323266e-01   6.9269527e-01   2.1765102e-01   9.7022546e-02  -6.5882396e-01  -7.0787793e-01   2.4489422e-01  -7.6147499e-02   8.1714601e-01   1.7935599e-01   2.3733933e-01   5.0573457e-01  -4.4111001e-01   4.5973576e-01  -8.5215735e-01  -5.7412272e-01  -1.2985252e-01  -6.6468190e-01  -3.3036866e-01   5.7314909e-01  -9.4163369e-01   7.7302457e-01  -1.2349916e+00  -2.5451698e-01   1.2854866e-01  -2.3959219e-01   1.4425532e-01   2.0819128e-01  -4.4192430e-01   9.8210121e-01  -9.1364198e-01   1.7657655e+00  -1.7220527e+00  -3.5284530e-01   4.7422136e-01   1.4944051e-01  -2.6420622e-01   1.7559075e+00  -5.9290814e-01   1.6501983e+00  -1.3882812e+00   8.2674158e-02  -6.4362525e-01   9.5896912e-02  -5.4639464e-01   1.5379947e+00  -1.6973912e-01   1.7566796e+00  -5.5266785e-01   1.1081220e+00  -5.7108783e-01  -8.3321320e-02  -4.1926514e-01  -1.0124841e+00   4.8662145e-01   1.4798702e-01  -1.6177951e-01   5.1856888e-02
  -2.6024323e-01   3.8096503e-01  -1.0338833e+00   1.0329852e-01  -1.7522653e-02   2.9795031e-01   8.1894783e-01  -1.2973328e+00   4.8519982e-01  -9.6666428e-01  -5.3570553e-01  -4.6998565e-02   7.5797669e-01  -1.2403705e-01   2.0347965e+00  -7.0287605e-01  -2.6935091e-01   7.4600623e-01   2.1268956e-01   1.6122739e-02  -6.9406684e-01  -7.9160436e-01   1.8723724e-01  -8.7053870e-02   8.5779760e-01   1.9765107e-01   3.3581740e-01   5.1106779e-01  -3.4527191e-01   4.3050198e-01  -7.8581973e-01  -6.2185033e-01  -1.8162569e-01  -6.7398187e-01  -2.1404826e-01   5.9852842e-01  -8.1564566e-01   7.4741785e-01  -1.2354811e+00  -2.9015847e-01   1.6167782e-01  -2.5311550e-01   1.9510643e-01   2.2196595e-01  -3.2917454e-01   1.0045732e+00  -8.1481739e-01   1.7811227e+00  -1.6653819e+00  -3.2948276e-01   4.7389678e-01   1.1794890e-01  -2.4324416e-01   1.7458997e+00  -5.9882840e-01   1.6145153e+00  -1.4032867e+00   7.5126688e-03  -6.8725868e-01   2.3605744e-02  -5.6329545e-01   1.5132122e+00  -1.9908293e-01   1.7083345e+00  -5.4359528e-01   1.0716200e+00  -5.8868989e-01  -1.0773667e-01  -4.3091055e-01  -1.1035540e+00   4.7114960e-01   1.8102387e-01  -1.9079932e-01   3.0338089e-02
  -2.4098015e-01   2.9118654e-01  -1.1057371e+00   9.7237973e-02   6.6878487e-03   4.7634333e-01   7.9224679e-01  -1.2139161e+00   4.6117735e-01  -9.4933537e-01  -5.7070735e-01  -3.3855097e-02   7.4929502e-01  -1.2429539e-01   2.0041635e+00  -6.3989726e-01  -3.7474123e-01   8.0094287e-01   2.3188457e-01  -8.3548815e-02  -7.2039393e-01  -8.8910714e-01   1.0814401e-01  -1.0640069e-01   8.8941124e-01   2.1426013e-01   4.4176370e-01   5.2281675e-01  -2.2951606e-01   4.1065690e-01  -6.9240323e-01  -6.8552211e-01  -2.5246051e-01  -6.9143811e-01  -9.2858249e-02   6.2314912e-01  -6.6577533e-01   7.2384652e-01  -1.2100062e+00  -3.4291956e-01   1.7619589e-01  -2.7338335e-01   2.4806997e-01   2.3201421e-01  -1.9798547e-01   1.0223270e+00  -6.8989054e-01   1.7877681e+00  -1.5789733e+00  -3.1388739e-01   4.6381232e-01   7.9744040e-02  -2.1969363e-01   1.7267740e+00  -5.8278063e-01   1.5687075e+00  -1.3993895e+00  -7.5094910e-02  -7.2752491e-01  -5.6286873e-02  -5.7997617e-01   1.4731300e+00  -2.1450010e-01   1.6409299e+00  -5.1976207e-01   1.0194572e+00  -6.0645727e-01  -1.4456919e-01  -4.4423488e-01  -1.2114649e+00   4.4208714e-01   2.2597238e-01  -2.0227751e-01   1.7442394e-03
  -2.3133498e-01   1.9345824e-01  -1.1900879e+00   7.3777596e-02   3.0569712e-02   6.6318724e-01   7.6254813e-01  -1.1099701e+00   4.3801520e-01  -9.2026033e-01  -6.1367890e-01  -2.5150841e-02   7.4080554e-01  -1.0775604e-01   1.9629197e+00  -5.5559846e-01  -4.9438905e-01   8.5725138e-01   2.7148370e-01  -1.9821902e-01  -7.3952170e-01  -9.9554934e-01   1.2004295e-02  -1.3197090e-01   9.1258464e-01   2.3016445e-01   5.5183069e-01   5.4114834e-01  -9.8768434e-02   3.9851228e-01  -5.7814511e-01  -7.6107278e-01  -3.3790942e-01  -7.1469816e-01   3.0356647e-02   6.4631883e-01  -4.9864348e-01   7.0043126e-01  -1.1643859e+00  -4.0885039e-01   1.7399979e-01  -2.9790648e-01   3.0229966e-01   2.3958180e-01  -5.2842399e-02   1.0351645e+00  -5.4404243e-01   1.7837063e+00  -1.4689601e+00  -3.0311617e-01   4.4569842e-01   3.7731240e-02  -1.9337603e-01   1.6996683e+00  -5.4701468e-01   1.5127833e+00  -1.3808874e+00  -1.5941652e-01  -7.5968679e-01  -1.3968571e-01  -5.9507760e-01   1.4193520e+00  -2.1561869e-01   1.5558168e+00  -4.8356970e-01   9.5268456e-01  -6.2546619e-01  -1.9264134e-01  -4.6040674e-01  -1.3307283e+00   4.0178261e-01   2.8180806e-01  -1.9953450e-01  -3.3506474e-02
  -2.3016270e-01   9.1448432e-02  -1.2826127e+00   3.6054677e-02   5.4993516e-02   8.5174037e-01   7.2859228e-01  -9.9249654e-01   4.1498253e-01  -8.8371127e-01  -6.6075449e-01  -1.9753063e-02   7.3377133e-01  -7.5625592e-02   1.9107474e+00  -4.5508387e-01  -6.2273871e-01   9.1461534e-01   3.2709242e-01  -3.2376563e-01  -7.5321459e-01  -1.1058608e+00  -9.6202367e-02  -1.6133668e-01   9.2822123e-01   2.4638391e-01   6.6262550e-01   5.6608701e-01   4.1658706e-02   3.9233673e-01  -4.4996028e-01  -8.4409689e-01  -4.3305891e-01  -7.4118923e-01   1.5278634e-01   6.6751278e-01  -3.2134234e-01   6.7548252e-01  -1.1050096e+00  -4.8363750e-01   1.5759832e-01  -3.2418691e-01   3.5687429e-01   2.4587775e-01   1.0127217e-01   1.0430426e+00  -3.8317721e-01   1.7675327e+00  -1.3422166e+00  -2.9421794e-01   4.2131556e-01  -5.3222419e-03  -1.6425868e-01   1.6659377e+00  -4.9460065e-01   1.4472682e+00  -1.3523268e+00  -2.4002808e-01  -7.7960681e-01  -2.2262561e-01  -6.0746222e-01   1.3539969e+00  -2.0271694e-01   1.4549378e+00  -4.3775105e-01   8.7288106e-01  -6.4656066e-01  -2.5028764e-01  -4.8035716e-01  -1.4554696e+00   3.5292799e-01   3.4718502e-01  -1.8631970e-01  -7.4674481e-02
  -2.3605894e-01  -1.1288781e-02  -1.3787372e+00  -1.2275595e-02   8.0774169e-02   1.0353514e+00   6.8952952e-01  -8.6871364e-01   3.9151908e-01  -8.4402456e-01  -7.0803412e-01  -1.6578634e-02   7.2908822e-01  -2.9930193e-02   1.8478078e+00  -3.4391960e-01  -7.5391164e-01   9.7264997e-01   3.9386079e-01  -4.5585527e-01  -7.6322039e-01  -1.2149358e+00  -2.1109148e-01  -1.9199231e-01   9.3749014e-01   2.6391093e-01   7.7085338e-01   5.9748719e-01   1.8629590e-01   3.9042935e-01  -3.1514414e-01  -9.3001350e-01  -5.3272774e-01  -7.6826098e-01   2.7179686e-01   6.8636952e-01  -1.4112570e-01   6.4758072e-01  -1.0385524e+00  -5.6279358e-01   1.3000870e-01  -3.4986784e-01   4.1083405e-01   2.5198028e-01   2.5912175e-01   1.0460464e+00  -2.1365189e-01   1.7384749e+00  -1.2060516e+00  -2.8435745e-01   3.9239392e-01  -4.6943505e-02  -1.3243010e-01   1.6270726e+00  -4.2922773e-01   1.3731590e+00  -1.3183099e+00  -3.1205656e-01  -7.8394368e-01  -3.0145457e-01  -6.1623343e-01   1.2795791e+00  -1.7668428e-01   1.3407396e+00  -3.8521447e-01   7.8205726e-01  -6.7030444e-01  -3.1545761e-01  -5.0474896e-01  -1.5796498e+00   2.9844163e-01   4.2046998e-01  -1.6665008e-01  -1.2074962e-01
  -2.4738676e-01  -1.1144629e-01  -1.4738316e+00  -6.7201466e-02   1.0859033e-01   1.2077411e+00   6.4494165e-01  -7.4575672e-01   3.6723315e-01  -8.0542067e-01  -7.5176397e-01  -1.4614613e-02   7.2726521e-01   2.6676982e-02   1.7747132e+00  -2.2785607e-01  -8.8193688e-01   1.0308903e+00   4.6668467e-01  -5.9007755e-01  -7.7121052e-01  -1.3178241e+00  -3.2707563e-01  -2.2148927e-01   9.4176432e-01   2.8363922e-01   8.7343886e-01   6.3500043e-01   3.2973164e-01   3.9118346e-01  -1.8106506e-01  -1.0142304e+00  -6.3167510e-01  -7.9332915e-01   3.8504472e-01   7.0267245e-01   3.4891336e-02   6.1564108e-01  -9.7168258e-01  -6.4184627e-01   9.4623684e-02  -3.7286482e-01   4.6321448e-01   2.5876125e-01   4.1545793e-01   1.0443647e+00  -4.1992949e-02   1.6963977e+00  -1.0678859e+00  -2.7092210e-01   3.6058959e-01  -8.5078777e-02  -9.8072590e-02   1.5846206e+00  -3.5496882e-01   1.2918514e+00  -1.2833133e+00  -3.7137890e-01  -7.7029303e-01  -3.7298188e-01  -6.2073741e-01   1.1988721e+00  -1.3894943e-01   1.2160652e+00  -3.2888332e-01   6.8254491e-01  -6.9695035e-01  -3.8583461e-01  -5.3395978e-01  -1.6972897e+00   2.4134215e-01   4.9977475e-01  -1.4463505e-01  -1.7051187e-01
  -2.6231350e-01  -2.0606987e-01  -1.5634007e+00  -1.2453435e-01   1.3891144e-01   1.3632520e+00   5.9483512e-01  -6.3039695e-01   3.4189044e-01  -7.7183537e-01  -7.8850345e-01  -1.2931536e-02   7.2844167e-01   9.1144403e-02   1.6924757e+00  -1.1254816e-01  -1.0009862e+00   1.0887754e+00   5.4041107e-01  -7.2207008e-01  -7.7872591e-01  -1.4099091e+00  -4.3857522e-01  -2.4756543e-01   9.4254138e-01   3.0629178e-01   9.6762313e-01   6.7804177e-01   4.6680768e-01   3.9313825e-01  -5.4859618e-02  -1.0923006e+00  -7.2480832e-01  -8.1401186e-01   4.9056052e-01   7.1631868e-01   2.0001252e-01   5.7895728e-01  -9.1077785e-01  -7.1651737e-01   5.5059512e-02  -3.9146970e-01   5.1307972e-01   2.6683338e-01   5.6524994e-01   1.0382652e+00   1.2538703e-01   1.6417728e+00  -9.3493180e-01  -2.5161020e-01   3.2745226e-01  -1.1817850e-01  -6.1433772e-02   1.5401140e+00  -2.7603082e-01   1.2050422e+00  -1.2515304e+00  -4.1476838e-01  -7.3726480e-01  -4.3458526e-01  -6.2055002e-01   1.1147643e+00  -9.1381947e-02   1.0840312e+00  -2.7154092e-01   5.7688023e-01  -7.2642951e-01  -4.5896332e-01  -5.6807737e-01  -1.8026863e+00   1.8461897e-01   5.8299007e-01  -1.2429772e-01  -2.2259955e-01
  -2.7885920e-01  -2.9263798e-01  -1.6432616e+00  -1.8009493e-01   1.7193696e-01   1.4970569e+00   5.3960499e-01  -5.2878639e-01   3.1539339e-01  -7.4676892e-01  -8.1527016e-01  -1.0688124e-02   7.3243519e-01   1.6026386e-01   1.6024319e+00  -3.2893701e-03  -1.1056029e+00   1.1456342e+00   6.1004170e-01  -8.4763071e-01  -7.8713295e-01  -1.4870648e+00  -5.4022822e-01  -2.6826039e-01   9.4135382e-01   3.3235362e-01   1.0510377e+00   7.2575840e-01   5.9279069e-01   3.9501270e-01   5.6857171e-02  -1.1600656e+00  -8.0737636e-01  -8.2825044e-01   5.8680221e-01   7.2727760e-01   3.4821114e-01   5.3721818e-01  -8.6165992e-01  -7.8288403e-01   1.4997454e-02  -4.0442178e-01   5.5955651e-01   2.7652219e-01   7.0389297e-01   1.0280686e+00   2.8246000e-01   1.5756108e+00  -8.1388775e-01  -2.2449628e-01   2.9440173e-01  -1.4523757e-01  -2.2797329e-02   1.4950008e+00  -1.9650927e-01   1.1146080e+00  -1.2267369e+00  -4.3998260e-01  -6.8449381e-01  -4.8427284e-01  -6.1544904e-01   1.0301090e+00  -3.6174683e-02   9.4789442e-01  -2.1569088e-01   4.6768555e-01  -7.5836233e-01  -5.3237823e-01  -6.0690788e-01  -1.8906164e+00   1.3110476e-01   6.6782340e-01  -1.0940185e-01  -2.7557901e-01
  -2.9495651e-01  -3.6911312e-01  -1.7096993e+00  -2.2989330e-01   2.0755145e-01   1.6053237e+00   4.7997150e-01  -4.4623873e-01   2.8775042e-01  -7.3315928e-01  -8.2965449e-01  -7.1274637e-03   7.3881057e-01   2.3090186e-01   1.5061483e+00   9.5222741e-02  -1.1909157e+00   1.2006751e+00   6.7092302e-01  -9.6281401e-01  -7.9759112e-01  -1.5457854e+00  -6.2708953e-01  -2.8201089e-01   9.3967631e-01   3.6201462e-01   1.1217565e+00   7.7700647e-01   7.0351669e-01   3.9572009e-01   1.4825496e-01  -1.2137787e+00  -8.7513808e-01  -8.3440832e-01   6.7268058e-01   7.3554191e-01   4.7434306e-01   4.9049338e-01  -8.2936141e-01  -8.3751658e-01  -2.1968812e-02  -4.1094277e-01   6.0187056e-01   2.8786143e-01   8.2738772e-01   1.0141229e+00   4.2382800e-01   1.4993632e+00  -7.1066520e-01  -1.8807689e-01   2.6270804e-01  -1.6578925e-01   1.7546534e-02   1.4505859e+00  -1.2016419e-01   1.0224723e+00  -1.2121828e+00  -4.4579101e-01  -6.1258498e-01  -5.2070234e-01  -6.0537455e-01   9.4758245e-01   2.4286359e-02   8.1091627e-01  -1.6344109e-01   3.5755434e-01  -7.9208854e-01  -6.0372809e-01  -6.4999560e-01  -1.9565123e+00   8.3357096e-02   7.5184306e-01  -1.0329506e-01  -3.2801476e-01
  -3.0851913e-01  -4.3396822e-01  -1.7595946e+00  -2.7029148e-01   2.4529847e-01   1.6853327e+00   4.1688999e-01  -3.8705203e-01   2.5903460e-01  -7.3328391e-01  -8.2989893e-01  -1.5648936e-03   7.4696156e-01   3.0020347e-01   1.4053070e+00   1.7907944e-01  -1.2528271e+00   1.2529855e+00   7.1891603e-01  -1.0640121e+00  -8.1103519e-01  -1.5832841e+00  -6.9480989e-01  -2.8772083e-01   9.3883821e-01   3.9512798e-01   1.1783281e+00   8.3033904e-01   7.9550627e-01   3.9435920e-01   2.1451267e-01  -1.2502076e+00  -9.2449549e-01  -8.3134273e-01   7.4756178e-01   7.4107477e-01   5.7431587e-01   4.3918547e-01  -8.1793425e-01  -8.7758830e-01  -5.2469167e-02  -4.1073552e-01   6.3938585e-01   3.0061021e-01   9.3248608e-01   9.9677357e-01   5.4493293e-01   1.4147946e+00  -6.3015834e-01  -1.4128962e-01   2.3347696e-01  -1.7985529e-01   5.9331466e-02   1.4079762e+00  -5.0231370e-02   9.3046090e-01  -1.2105100e+00  -4.3194422e-01  -5.2299789e-01  -5.4315934e-01  -5.9037891e-01   8.6955353e-01   8.7558356e-02   6.7622587e-01  -1.1641613e-01   2.4894294e-01  -8.2671479e-01  -6.7089090e-01  -6.9665245e-01  -1.9966082e+00   4.3555495e-02   8.3253124e-01  -1.0877636e-01  -3.7853554e-01
  -3.1751287e-01  -4.8618880e-01  -1.7905223e+00  -2.9813913e-01   2.8437575e-01   1.7355458e+00   3.5143980e-01  -3.5437972e-01   2.2933201e-01  -7.4869368e-01  -8.1493804e-01   6.6300912e-03   7.5619682e-01   3.6575553e-01   1.3015790e+00   2.4530199e-01  -1.2881673e+00   1.3015447e+00   7.5053808e-01  -1.1480214e+00  -8.2817212e-01  -1.5975610e+00  -7.3978618e-01  -2.8480336e-01   9.3994930e-01   4.3118843e-01   1.2197919e+00   8.8400933e-01   8.6604961e-01   3.9018401e-01   2.5199508e-01  -1.2667162e+00  -9.5258680e-01  -8.1844560e-01   8.1125226e-01   7.4375626e-01   6.4520928e-01   3.8395008e-01  -8.3030787e-01  -9.0095589e-01  -7.3469671e-02  -4.0394888e-01   6.7164591e-01   3.1428703e-01   1.0167993e+00   9.7633156e-01   6.4222213e-01   1.3238316e+00  -5.7606820e-01  -8.3507451e-02   2.0764121e-01  -1.8785873e-01   1.0234599e-01   1.3680346e+00   1.0722605e-02   8.4015640e-01  -1.2236924e+00  -3.9908994e-01  -4.1788015e-01  -5.5150262e-01  -5.7056979e-01   7.9797277e-01   1.5127882e-01   5.4668948e-01  -7.5699957e-02   1.4407047e-01  -8.6117390e-01  -7.3207560e-01  -7.4599651e-01  -2.0080478e+00   1.3420252e-02   9.0734568e-01  -1.2799600e-01  -4.2589572e-01
  -3.2002332e-01  -5.2525609e-01  -1.8008148e+00  -3.1087666e-01   3.2365174e-01   1.7556293e+00   2.8469736e-01  -3.5015213e-01   1.9868161e-01  -7.8017991e-01  -7.8439920e-01   1.8055354e-02   7.6582152e-01   4.2570335e-01   1.1964875e+00   2.9192877e-01  -1.2948052e+00   1.3452504e+00   7.6307154e-01  -1.2120972e+00  -8.4949356e-01  -1.5874364e+00  -7.5927674e-01  -2.7319258e-01   9.4384444e-01   4.6933348e-01   1.2456803e+00   9.3599159e-01   9.1326053e-01   3.8255412e-01   2.5837434e-01  -1.2613253e+00  -9.5733851e-01  -7.9565197e-01   8.6397106e-01   7.4333317e-01   6.8534458e-01   3.2558817e-01  -8.6820131e-01  -9.0621024e-01  -8.2359130e-02  -3.9111393e-01   6.9841564e-01   3.2821620e-01   1.0788684e+00   9.5303673e-01   7.1326411e-01   1.2283966e+00  -5.5078649e-01  -1.4504845e-02   1.8595988e-01  -1.9050970e-01   1.4646473e-01   1.3313398e+00   6.0897176e-02   7.5275857e-01  -1.2529981e+00  -3.4864410e-01  -2.9986315e-01  -5.4608356e-01  -5.4604875e-01   7.3428506e-01   2.1329767e-01   4.2479021e-01  -4.1810806e-02   4.4828598e-02  -8.9429205e-01  -7.8590816e-01  -7.9699641e-01  -1.9889521e+00  -5.8416078e-03   9.7379167e-01  -1.6239088e-01  -4.6903055e-01
  -3.1431323e-01  -5.5111118e-01  -1.7895960e+00  -3.0660250e-01   3.6170343e-01   1.7464314e+00   2.1760324e-01  -3.7505006e-01   1.6701060e-01  -8.2777491e-01  -7.3856595e-01   3.3297363e-02   7.7520827e-01   4.7882143e-01   1.0912706e+00   3.1804822e-01  -1.2717129e+00   1.3829618e+00   7.5463662e-01  -1.2539994e+00  -8.7530055e-01  -1.5525553e+00  -7.5147685e-01  -2.5332584e-01   9.5105252e-01   5.0836978e-01   1.2560087e+00   9.8402236e-01   9.3610141e-01   3.7087182e-01   2.3269204e-01  -1.2327566e+00  -9.3747946e-01  -7.6341768e-01   9.0631393e-01   7.3937670e-01   6.9430313e-01   2.6491896e-01  -9.3209048e-01  -8.9269730e-01  -7.7010539e-02  -3.7305882e-01   7.1972010e-01   3.4158138e-01   1.1181937e+00   9.2701856e-01   7.5681088e-01   1.1302342e+00  -5.5534180e-01   6.5599475e-02   1.6902748e-01  -1.8867719e-01   1.9167872e-01   1.2981542e+00   9.9306974e-02   6.6895894e-01  -1.2989699e+00  -2.8262850e-01  -1.7183586e-01  -5.2764955e-01  -5.1685204e-01   6.7937068e-01   2.7179698e-01   3.1252173e-01  -1.4705148e-02  -4.7297325e-02  -9.2485782e-01  -8.3149924e-01  -8.4851977e-01  -1.9384492e+00  -1.3559159e-02   1.0295016e+00  -2.1265742e-01  -5.0710412e-01
  -2.9886738e-01  -5.6410480e-01  -1.7567816e+00  -2.8410560e-01   3.9687347e-01   1.7099168e+00   1.5083146e-01  -4.2852837e-01   1.3407036e-01  -8.9078415e-01  -6.7830831e-01   5.2948229e-02   7.8384935e-01   5.2454137e-01   9.8675274e-01   3.2378226e-01  -1.2189786e+00   1.4135581e+00   7.2422778e-01  -1.2720289e+00  -9.0573883e-01  -1.4933610e+00  -7.1555347e-01  -2.2609774e-01   9.6179092e-01   5.4682433e-01   1.2512570e+00   1.0256620e+00   9.3437981e-01   3.5451483e-01   1.7536112e-01  -1.1804598e+00  -8.9252431e-01  -7.2266734e-01   9.3921184e-01   7.3125136e-01   6.7289585e-01   2.0264506e-01  -1.0212292e+00  -8.6051143e-01  -5.5821784e-02  -3.5081059e-01   7.3587650e-01   3.5348093e-01   1.1352281e+00   8.9825576e-01   7.7280789e-01   1.0307427e+00  -5.8940554e-01   1.5641594e-01   1.5729582e-01  -1.8326143e-01   2.3812212e-01   1.2684016e+00   1.2578594e-01   5.8883893e-01  -1.3614249e+00  -2.0348817e-01  -3.6715575e-02  -4.9724061e-01  -4.8289770e-01   6.3351559e-01   3.2539296e-01   2.1130073e-01   6.1917226e-03  -1.3129399e-01  -9.5168949e-01  -8.6849207e-01  -8.9938534e-01  -1.8566649e+00  -9.5879514e-03   1.0723210e+00  -2.7876079e-01  -5.3954912e-01
  -2.7242461e-01  -5.6493289e-01  -1.7030485e+00  -2.4286503e-01   4.2734354e-01   1.6490645e+00   8.4674533e-02  -5.0888509e-01   9.9380400e-02  -9.6784765e-01  -6.0498745e-01   7.7615078e-02   7.9138690e-01   5.6294423e-01   8.8323479e-01   3.1022632e-01  -1.1377686e+00   1.4360089e+00   6.7171537e-01  -1.2650573e+00  -9.4083840e-01  -1.4110435e+00  -6.5163929e-01  -1.9278941e-01   9.7598540e-01   5.8301872e-01   1.2323423e+00   1.0583772e+00   9.0872055e-01   3.3277314e-01   8.8109877e-02  -1.1046248e+00  -8.2273263e-01  -6.7471844e-01   9.6388614e-01   7.1809977e-01   6.2308901e-01   1.3922280e-01  -1.1337190e+00  -8.1046153e-01  -1.7739956e-02  -3.2549364e-01   7.4751579e-01   3.6298120e-01   1.1313323e+00   8.6653852e-01   7.6235365e-01   9.3082302e-01  -6.5135402e-01   2.5736421e-01   1.5110570e-01  -1.7508090e-01   2.8609258e-01   1.2416559e+00   1.4095240e-01   5.1180213e-01  -1.4394686e+00  -1.1390371e-01   1.0276514e-01  -4.5608959e-01  -4.4394616e-01   5.9641200e-01   3.7321060e-01   1.2190234e-01   2.1930750e-02  -2.0666983e-01  -9.7369630e-01  -8.9708800e-01  -9.4841582e-01  -1.7446819e+00   5.7309823e-03   1.1003980e+00  -3.5997641e-01  -5.6609756e-01
  -2.3400122e-01  -5.5456034e-01  -1.6297804e+00  -1.8302182e-01   4.5121964e-01   1.5677303e+00   1.8953889e-02  -6.1337010e-01   6.2187991e-02  -1.0570251e+00  -5.2034215e-01   1.0791873e-01   7.9761812e-01   5.9472247e-01   7.8041443e-01   2.7935472e-01  -1.0302427e+00   1.4494515e+00   5.9781596e-01  -1.2325493e+00  -9.8055378e-01  -1.3074657e+00  -5.6078884e-01  -1.5497867e-01   9.9331256e-01   6.1516264e-01   1.2005835e+00   1.0796410e+00   8.6051592e-01   3.0480036e-01  -2.6126534e-02  -1.0061776e+00  -7.2905311e-01  -6.2118772e-01   9.8179993e-01   6.9884595e-01   5.4789122e-01   7.4751704e-02  -1.2666219e+00  -7.4401275e-01   3.7726521e-02  -2.9823319e-01   7.5558927e-01   3.6916479e-01   1.1086973e+00   8.3143839e-01   7.2761437e-01   8.3075794e-01  -7.3837778e-01   3.6774572e-01   1.5072628e-01  -1.6478515e-01   3.3606186e-01   1.2171427e+00   1.4614078e-01   4.3654975e-01  -1.5315307e+00  -1.6613514e-02   2.4423682e-01  -4.0553341e-01  -3.9958019e-01   5.6718787e-01   4.1492733e-01   4.4422000e-02   3.3963531e-02  -2.7348480e-01  -9.8993174e-01  -9.1804758e-01  -9.9449030e-01  -1.6044697e+00   3.1639426e-02   1.1122715e+00  -4.5495889e-01  -5.8680025e-01
  -1.8291073e-01  -5.3413726e-01  -1.5389877e+00  -1.0532780e-01   4.6662448e-01   1.4704826e+00  -4.7031896e-02  -7.3832627e-01   2.1451338e-02  -1.1559009e+00  -4.2636783e-01   1.4447950e-01   8.0247544e-01   6.2111770e-01   6.7734908e-01   2.3389856e-01  -8.9942785e-01   1.4532705e+00   5.0403450e-01  -1.1745756e+00  -1.0247990e+00  -1.1850729e+00  -4.4490154e-01  -1.1443690e-01   1.0132589e+00   6.4146070e-01   1.1576606e+00   1.0870491e+00   7.9185669e-01   2.6958989e-01  -1.6335942e-01  -8.8675626e-01  -6.1305685e-01  -5.6388642e-01   9.9460612e-01   6.7222021e-01   4.5120902e-01   8.8977648e-03  -1.4161061e+00  -6.6320689e-01   1.1050554e-01  -2.7007236e-01   7.6135771e-01   3.7117158e-01   1.0702364e+00   7.9229109e-01   6.7169987e-01   7.3013757e-01  -8.4663011e-01   4.8679899e-01   1.5639435e-01  -1.5280150e-01   3.8867329e-01   1.1937582e+00   1.4330517e-01   3.6110733e-01  -1.6354158e+00   8.5739477e-02   3.8582100e-01  -3.4694268e-01  -3.4920885e-01   5.4446326e-01   4.5077990e-01  -2.1731631e-02   4.4049962e-02  -3.3235593e-01  -9.9963774e-01  -9.3266501e-01  -1.0365944e+00  -1.4387921e+00   6.7050411e-02   1.1069554e+00  -5.6183137e-01  -6.0203351e-01
  -1.1878466e-01  -5.0491181e-01  -1.4332110e+00  -1.1077547e-02   4.7179279e-01   1.3624140e+00  -1.1451235e-01  -8.7935355e-01  -2.4146894e-02  -1.2617011e+00  -3.2519725e-01   1.8788848e-01   8.0598483e-01   6.4383683e-01   5.7247058e-01   1.7720321e-01  -7.4905970e-01   1.4471698e+00   3.9258382e-01  -1.0918176e+00  -1.0734723e+00  -1.0467896e+00  -3.0661767e-01  -7.3021347e-02   1.0351896e+00   6.6022572e-01   1.1055646e+00   1.0784451e+00   7.0544747e-01   2.2598133e-01  -3.1873598e-01  -7.4866888e-01  -4.7686508e-01  -5.0471356e-01   1.0040903e+00   6.3680861e-01   3.3767760e-01  -5.9139395e-02  -1.5776198e+00  -5.7056453e-01   1.9996813e-01  -2.4190941e-01   7.6636020e-01   3.6823187e-01   1.0194510e+00   7.4819807e-01   5.9850786e-01   6.2784014e-01  -9.7140529e-01   6.1372242e-01   1.6834614e-01  -1.3931873e-01   4.4472334e-01   1.1701080e+00   1.3490126e-01   2.8290865e-01  -1.7483743e+00   1.9072536e-01   5.2619663e-01  -2.8167435e-01  -2.9209819e-01   5.2643142e-01   4.8153529e-01  -7.7809119e-02   5.4152822e-02  -3.8443464e-01  -1.0022781e+00  -9.4271448e-01  -1.0738654e+00  -1.2510976e+00   1.1064753e-01   1.0840110e+00  -6.7828932e-01  -6.1249080e-01
  -4.1596444e-02  -4.6814853e-01  -1.3154128e+00   9.7970663e-02   4.6516353e-01   1.2489368e+00  -1.8519717e-01  -1.0314899e+00  -7.6150918e-02  -1.3714174e+00  -2.1899211e-01   2.3866505e-01   8.0821008e-01   6.6495008e-01   4.6365857e-01   1.1307192e-01  -5.8340573e-01   1.4312308e+00   2.6628524e-01  -9.8556047e-01  -1.1264674e+00  -8.9591235e-01  -1.4919561e-01  -3.2570512e-02   1.0584186e+00   6.6999078e-01   1.0465399e+00   1.0520500e+00   6.0450745e-01   1.7270321e-01  -4.8675531e-01  -5.9482866e-01  -3.2307332e-01  -4.4555565e-01   1.0121071e+00   5.9112591e-01   2.1247363e-01  -1.3060718e-01  -1.7460811e+00  -4.6897414e-01   3.0494640e-01  -2.1445918e-01   7.7236057e-01   3.5969204e-01   9.6027482e-01   6.9805223e-01   5.1254428e-01   5.2208060e-01  -1.1073386e+00   7.4766869e-01   1.8683273e-01  -1.2430587e-01   5.0512582e-01   1.1445657e+00   1.2375003e-01   1.9893819e-01  -1.8671912e+00   2.9620242e-01   6.6460079e-01  -2.1104818e-01  -2.2742843e-01   5.1096136e-01   5.0842566e-01  -1.2565487e-01   6.6323219e-02  -4.3135154e-01  -9.9756163e-01  -9.5036721e-01  -1.1056298e+00  -1.0453971e+00   1.6098458e-01   1.0436041e+00  -8.0171102e-01  -6.1915630e-01
   4.8313055e-02  -4.2506099e-01  -1.1888638e+00   2.1967858e-01   4.4546652e-01   1.1355664e+00  -2.6117253e-01  -1.1894008e+00  -1.3624611e-01  -1.4819298e+00  -1.0985321e-01   2.9720152e-01   8.0919063e-01   6.8677139e-01   3.4837717e-01   4.5598928e-02  -4.0708154e-01   1.4059499e+00   1.2845373e-01  -8.5767305e-01  -1.1836690e+00  -7.3600101e-01   2.3621324e-02   5.1891546e-03   1.0822713e+00   6.6961217e-01   9.8301733e-01   1.0065879e+00   4.9265814e-01   1.0845065e-01  -6.6150105e-01  -4.2866897e-01  -1.5467381e-01  -3.8819751e-01   1.0205097e+00   5.3371358e-01   8.1115726e-02  -2.0712519e-01  -1.9160793e+00  -3.6157447e-01   4.2376381e-01  -1.8824071e-01   7.8127223e-01   3.4503395e-01   8.9690203e-01   6.4059127e-01   4.1872698e-01   4.1052890e-01  -1.2486207e+00   8.8770557e-01   2.1211052e-01  -1.0756117e-01   5.7085800e-01   1.1153566e+00   1.1288893e-01   1.0592914e-01  -1.9882918e+00   4.0034789e-01   8.0076611e-01  -1.3634616e-01  -1.5437484e-01   4.9571967e-01   5.3305340e-01  -1.6760278e-01   8.2582239e-02  -4.7512731e-01  -9.8545325e-01  -9.5808023e-01  -1.1314305e+00  -8.2613718e-01   2.1657485e-01   9.8654145e-01  -9.2927027e-01  -6.2326002e-01
   1.5021401e-01  -3.7676878e-01  -1.0570301e+00   3.5161077e-01   4.1179948e-01   1.0277022e+00  -3.4474392e-01  -1.3475723e+00  -2.0613801e-01  -1.5901259e+00   2.4683116e-04   3.6369895e-01   8.0888282e-01   7.1172350e-01   2.2387116e-01  -2.1002657e-02  -2.2487367e-01   1.3722464e+00  -1.7227835e-02  -7.1057434e-01  -1.2449312e+00  -5.7077820e-01   2.0773934e-01   3.8718873e-02   1.1061327e+00   6.5835618e-01   9.1753536e-01   9.4140147e-01   3.7379955e-01   3.1996780e-02  -8.3688254e-01  -2.5404112e-01   2.5022202e-02  -3.3425252e-01   1.0310714e+00   4.6325760e-01  -5.0741918e-02  -2.9055638e-01  -2.0820805e+00  -2.5163511e-01   5.5428009e-01  -1.6358961e-01   7.9506182e-01   3.2388966e-01   8.3360456e-01   5.7448035e-01   3.2217913e-01   2.9049926e-01  -1.3892199e+00   1.0327574e+00   2.4440389e-01  -8.8782705e-02   6.4288991e-01   1.0806602e+00   1.0541480e-01   6.0802041e-04  -2.1078650e+00   5.0164949e-01   9.3480580e-01  -5.8829106e-02  -7.2206087e-02   4.7830837e-01   5.5727201e-01  -2.0633341e-01   1.0480314e-01  -5.1804949e-01  -9.6617443e-01  -9.6845914e-01  -1.1510426e+00  -5.9807033e-01   2.7596163e-01   9.1427975e-01  -1.0580447e+00  -6.2621279e-01
   2.6297709e-01  -3.2428470e-01  -9.2346731e-01   4.9111107e-01   3.6369309e-01   9.3040672e-01  -4.3823353e-01  -1.5005038e+00  -2.8740168e-01  -1.6930094e+00   1.0950680e-01   4.3809947e-01   8.0711576e-01   7.4219069e-01   8.7413761e-02  -8.2574990e-02  -4.1580406e-02   1.3314396e+00  -1.6684309e-01  -5.4718366e-01  -1.3100434e+00  -4.0403700e-01   3.9884141e-01   6.6721383e-02   1.1294737e+00   6.3596347e-01   8.5265228e-01   8.5654566e-01   2.5197616e-01  -5.7670978e-02  -1.0068757e+00  -7.5097871e-02   2.1246037e-01  -2.8511244e-01   1.0453986e+00   3.7872323e-01  -1.7751822e-01  -3.8283244e-01  -2.2386323e+00  -1.4244199e-01   6.9395080e-01  -1.4069155e-01   8.1563559e-01   2.9605403e-01   7.7454319e-01   4.9842271e-01   2.2801891e-01   1.5920052e-01  -1.5231098e+00   1.1815423e+00   2.8383884e-01  -6.7650852e-02   7.2210070e-01   1.0387348e+00   1.0432359e-01  -1.2002817e-01  -2.2220005e+00   5.9886649e-01   1.0670620e+00   2.0236406e-02   1.9608173e-02   4.5641383e-01   5.8305010e-01  -2.4469730e-01   1.3459954e-01  -5.6251934e-01  -9.4019130e-01  -9.8410037e-01  -1.1644741e+00  -3.6613146e-01   3.3776334e-01   8.2890585e-01  -1.1851187e+00  -6.2952319e-01
   3.8508113e-01  -2.6853598e-01  -7.9172052e-01   6.3536851e-01   3.0116366e-01   8.4819769e-01  -5.4374493e-01  -1.6428963e+00  -3.8131140e-01  -1.7877964e+00   2.1631816e-01   5.2002214e-01   8.0356823e-01   7.8036319e-01  -6.3409458e-02  -1.3518782e-01   1.3812207e-01   1.2851957e+00  -3.1638075e-01  -3.7085630e-01  -1.3786840e+00  -2.3956005e-01   5.9250121e-01   8.8171561e-02   1.1518551e+00   6.0268729e-01   7.9084771e-01   7.5285839e-01   1.3123457e-01  -1.6120185e-01  -1.1657578e+00   1.0383035e-01   4.0391599e-01  -2.4191807e-01   1.0648398e+00   2.7949797e-01  -2.9391147e-01  -4.8574652e-01  -2.3805632e+00  -3.7192146e-02   8.3989929e-01  -1.1962963e-01   8.4471338e-01   2.6149731e-01   7.2358088e-01   4.1129338e-01   1.4115171e-01   1.4033426e-02  -1.6444947e+00   1.3325206e+00   3.3035408e-01  -4.3911974e-02   8.0918573e-01   9.8805504e-01   1.1235188e-01  -2.5842036e-01  -2.3268363e+00   6.9097333e-01   1.1979371e+00   9.9550416e-02   1.2129013e-01   4.2796217e-01   6.1232697e-01  -2.8551228e-01   1.7322336e-01  -6.1087592e-01  -9.0819193e-01  -1.0074207e+00  -1.1719531e+00  -1.3532032e-01   4.0069185e-01   7.3308502e-01  -1.3076758e+00  -6.3470007e-01
   5.1464349e-01  -2.1041477e-01  -6.6523672e-01   7.8147107e-01   2.2475183e-01   7.8485345e-01  -6.6291297e-01  -1.7698355e+00  -4.8866439e-01  -1.8720006e+00   3.1926864e-01   6.0870933e-01   7.9777360e-01   8.2808089e-01  -2.3040188e-01  -1.7530412e-01   3.0978500e-01   1.2354438e+00  -4.6187509e-01  -1.8530488e-01  -1.4503712e+00  -8.1048971e-02   7.8428036e-01   1.0232597e-01   1.1729083e+00   5.5930364e-01   7.3441809e-01   6.3199627e-01   1.5477175e-02  -2.7872980e-01  -1.3083253e+00   2.7836343e-01   5.9556126e-01  -2.0554752e-01   1.0903926e+00   1.6553342e-01  -3.9509797e-01  -6.0072983e-01  -2.5031725e+00   6.1099583e-02   9.8899883e-01  -1.0043782e-01   8.8369733e-01   2.2038006e-01   6.8410366e-01   3.1228804e-01   6.6069545e-02  -1.4708746e-01  -1.7480327e+00   1.4838728e+00   3.8360154e-01  -1.7452931e-02   9.0456098e-01   9.2745679e-01   1.3182592e-01  -4.1616476e-01  -2.4187161e+00   7.7709990e-01   1.3277296e+00   1.7776107e-01   2.3265808e-01   3.9127194e-01   6.4686668e-01  -3.3134729e-01   2.2147548e-01  -6.6520834e-01  -8.7105310e-01  -1.0404843e+00  -1.1739020e+00   8.9405411e-02   4.6354657e-01   6.2997818e-01  -1.4230819e+00  -6.4314676e-01
   6.4947370e-01  -1.5085092e-01  -5.4728266e-01   9.2644635e-01   1.3554714e-01   7.4324492e-01  -7.9665961e-01  -1.8769657e+00  -6.0961499e-01  -1.9435056e+00   4.1713408e-01   7.0298997e-01   7.8915462e-01   8.8668403e-01  -4.1446867e-01  -1.9993564e-01   4.6926460e-01   1.1842713e+00  -5.9954348e-01   5.4895664e-03  -1.5244169e+00   6.7939320e-02   9.6980778e-01   1.0871569e-01   1.1922972e+00   5.0709400e-01   6.8537108e-01   4.9643419e-01  -9.1683350e-02  -4.0973821e-01  -1.4300941e+00   4.4419840e-01   7.8352699e-01  -1.7661675e-01   1.1226142e+00   3.7474492e-02  -4.7691753e-01  -7.2863140e-01  -2.6024074e+00   1.4968101e-01   1.1379591e+00  -8.3150826e-02   9.3354419e-01   1.7307190e-01   6.5885678e-01   2.0107589e-01   6.6638525e-03  -3.2541528e-01  -1.8290495e+00   1.6335168e+00   4.4285092e-01   1.1642315e-02   1.0082722e+00   8.5627726e-01   1.6452405e-01  -5.9376159e-01  -2.4943492e+00   8.5648123e-01   1.4564928e+00   2.5346312e-01   3.5305074e-01   3.4519491e-01   6.8811807e-01  -3.8430792e-01   2.7963528e-01  -7.2717145e-01  -8.2979920e-01  -1.0848418e+00  -1.1709028e+00   3.0322716e-01   5.2519021e-01   5.2313111e-01  -1.5289580e+00  -6.5605500e-01
   7.8714586e-01  -9.0891063e-02  -4.4086793e-01   1.0672921e+00   3.5198629e-02   7.2520077e-01  -9.4497794e-01  -1.9606517e+00  -7.4353677e-01  -2.0006255e+00   5.0886554e-01   8.0126560e-01   7.7708709e-01   9.5688004e-01  -6.1536866e-01  -2.0678287e-01   6.1277813e-01   1.1338064e+00  -7.2591585e-01   1.9737464e-01  -1.5998906e+00   2.0405418e-01   1.1448451e+00   1.0712898e-01   1.2096694e+00   4.4780344e-01   6.4532584e-01   3.4942502e-01  -1.8706190e-01  -5.5295127e-01  -1.5274687e+00   5.9723366e-01   9.6395976e-01  -1.5548637e-01   1.1615452e+00  -1.0323566e-01  -5.3603953e-01  -8.6952370e-01  -2.6750213e+00   2.2613144e-01   1.2834118e+00  -6.7841529e-02   9.9465037e-01   1.2017405e-01   6.4980340e-01   7.7943862e-02  -3.3942714e-02  -5.2108425e-01  -1.8837382e+00   1.7791723e+00   5.0691682e-01   4.3061167e-02   1.1199156e+00   7.7448112e-01   2.1155757e-01  -7.9042095e-01  -2.5509666e+00   9.2842651e-01   1.5839314e+00   3.2521957e-01   4.8128081e-01   2.8923399e-01   7.3708874e-01  -4.4584107e-01   3.4740979e-01  -7.9781991e-01  -7.8555590e-01  -1.1413918e+00  -1.1636552e+00   5.0155419e-01   5.8451641e-01   4.1634006e-01  -1.6232411e+00  -6.7430907e-01
   9.2508269e-01  -3.1769975e-02  -3.4866815e-01   1.2009995e+00  -7.4090704e-02   7.3141492e-01  -1.1067660e+00  -2.0181243e+00  -8.8892965e-01  -2.0421571e+00   5.9357757e-01   9.0152151e-01   7.6098598e-01   1.0386362e+00  -8.3153211e-01  -1.9435607e-01   7.3694504e-01   1.0860985e+00  -8.3795093e-01   3.8612879e-01  -1.6756038e+00   3.2421572e-01   1.3053432e+00   9.7590760e-02   1.2246058e+00   3.8357801e-01   6.1542762e-01   1.9491912e-01  -2.6802372e-01  -7.0626878e-01  -1.5978793e+00   7.3368878e-01   1.1330760e+00  -1.4226814e-01   1.2066523e+00  -2.5428723e-01  -5.7010232e-01  -1.0225522e+00  -2.7187094e+00   2.8842164e-01   1.4219923e+00  -5.4639741e-02   1.0667594e+00   6.2544540e-02   6.5801413e-01  -5.6083425e-02  -5.3539976e-02  -7.3288773e-01  -1.9093408e+00   1.9184654e+00   5.7412411e-01   7.6260016e-02   1.2385774e+00   6.8275798e-01   2.7327503e-01  -1.0039446e+00  -2.5864689e+00   9.9231250e-01   1.7093438e+00   3.9160801e-01   6.1562307e-01   2.2362722e-01   7.9423810e-01  -5.1657676e-01   4.2390491e-01  -8.7747781e-01  -7.3950325e-01  -1.2102827e+00  -1.1529361e+00   6.8010701e-01   6.4041967e-01   3.1350196e-01  -1.7042348e+00  -6.9840955e-01
   1.0606429e+00   2.5041564e-02  -2.7294635e-01   1.3245790e+00  -1.8958654e-01   7.6140408e-01  -1.2797296e+00  -2.0476034e+00  -1.0433861e+00  -2.0674203e+00   6.7054347e-01   1.0013656e+00   7.4040661e-01   1.1311075e+00  -1.0599683e+00  -1.6207274e-01   8.3882354e-01   1.0430067e+00  -9.3313362e-01   5.6756614e-01  -1.7501154e+00   4.2568687e-01   1.4474961e+00   8.0345585e-02   1.2365790e+00   3.1688670e-01   5.9628562e-01   3.7445291e-02  -3.3258410e-01  -8.6675074e-01  -1.6398744e+00   8.5022018e-01   1.2872185e+00  -1.3682624e-01   1.2568010e+00  -4.1248395e-01  -5.7781818e-01  -1.1858468e+00  -2.7322135e+00   3.3496783e-01   1.5504138e+00  -4.3728010e-02   1.1489012e+00   1.3226106e-03   6.8359283e-01  -1.9916072e-01  -5.0943018e-02  -9.5814469e-01  -1.9042979e+00   2.0490675e+00   6.4232466e-01   1.1049170e-01   1.3628003e+00   5.8258031e-01   3.4919510e-01  -1.2307020e+00  -2.5995541e+00   1.0476017e+00   1.8316152e+00   4.5128969e-01   7.5384013e-01   1.4938877e-01   8.5939620e-01  -5.9622230e-01   5.0762198e-01  -9.6565815e-01  -6.9283178e-01  -1.2908613e+00  -1.1395611e+00   8.3499882e-01   6.9177804e-01   2.1845738e-01  -1.7706471e+00  -7.2842588e-01
   1.1912050e+00   7.7821694e-02  -2.1547097e-01   1.4350894e+00  -3.0806580e-01   8.1352111e-01  -1.4603662e+00  -2.0483913e+00  -1.2036263e+00  -2.0762906e+00   7.3920002e-01   1.0980940e+00   7.1514818e-01   1.2326065e+00  -1.2962787e+00  -1.1032734e-01   9.1595003e-01   1.0061088e+00  -1.0095482e+00   7.3764321e-01  -1.8217666e+00   5.0615456e-01   1.5678022e+00   5.5847965e-02   1.2449305e+00   2.5043288e-01   5.8794120e-01  -1.1804250e-01  -3.7947801e-01  -1.0306606e+00  -1.6531693e+00   9.4403109e-01   1.4229174e+00  -1.3877112e-01   1.3102659e+00  -5.7377890e-01  -5.5903712e-01  -1.3565066e+00  -2.7153897e+00   3.6468097e-01   1.6655355e+00  -3.5314866e-02   1.2393718e+00  -6.2052466e-02   7.2564557e-01  -3.4858969e-01  -2.6067667e-02  -1.1926753e+00  -1.8683641e+00   2.1688500e+00   7.0896980e-01   1.4486062e-01   1.4905799e+00   4.7621092e-01   4.3797216e-01  -1.4657080e+00  -2.5898237e+00   1.0938811e+00   1.9492571e+00   5.0309434e-01   8.9324537e-01   6.8300150e-02   9.3171212e-01  -6.8352238e-01   5.9647986e-01  -1.0610418e+00  -6.4670566e-01  -1.3816795e+00  -1.1243565e+00   9.6281919e-01   7.3745629e-01   1.3483414e-01  -1.8216150e+00  -7.6398436e-01
   1.3142437e+00   1.2462063e-01  -1.7743315e-01   1.5296831e+00  -4.2588155e-01   8.8502784e-01  -1.6440399e+00  -2.0209292e+00  -1.3656059e+00  -2.0692204e+00   7.9916365e-01   1.1887831e+00   6.8534698e-01   1.3406217e+00  -1.5347844e+00  -4.0528400e-02   9.6638735e-01   9.7663178e-01  -1.0659237e+00   8.9256640e-01  -1.8887449e+00   5.6381978e-01   1.6631343e+00   2.4761872e-02   1.2488729e+00   1.8705912e-01   5.8987249e-01  -2.6634769e-01  -4.0819435e-01  -1.1935676e+00  -1.6386411e+00   1.0129752e+00   1.5369610e+00  -1.4744659e-01   1.3647834e+00  -7.3337130e-01  -5.1476316e-01  -1.5306640e+00  -2.6692353e+00   3.7701239e-01   1.7644238e+00  -2.9589130e-02   1.3357579e+00  -1.2583475e-01   7.8229715e-01  -5.0084643e-01   2.0037623e-02  -1.4308987e+00  -1.8026758e+00   2.2760391e+00   7.7123661e-01   1.7839919e-01   1.6193985e+00   3.6665435e-01   5.3739722e-01  -1.7028084e+00  -2.5578530e+00   1.1309137e+00   2.0604889e+00   5.4611154e-01   1.0308015e+00  -1.7151220e-02   1.0096366e+00  -7.7629106e-01   6.8786235e-01  -1.1615224e+00  -6.0223739e-01  -1.4805593e+00  -1.1081421e+00   1.0607222e+00   7.7633400e-01   6.5900759e-02  -1.8567153e+00  -8.0429451e-01
   1.4274021e+00   1.6332072e-01  -1.5936818e-01   1.6056695e+00  -5.3905385e-01   9.7222639e-01  -1.8251462e+00  -1.9668087e+00  -1.5246937e+00  -2.0472436e+00   8.5025639e-01   1.2704048e+00   6.5154696e-01   1.4518895e+00  -1.7687640e+00   4.4901431e-02   9.8878342e-01   9.5541329e-01  -1.1016495e+00   1.0288992e+00  -1.9491708e+00   5.9749222e-01   1.7308276e+00  -1.2032717e-02   1.2475229e+00   1.2964815e-01   6.0103697e-01  -4.0223652e-01  -4.1897231e-01  -1.3505058e+00  -1.5982701e+00   1.0556505e+00   1.6264806e+00  -1.6191429e-01   1.4176510e+00  -8.8586574e-01  -4.4711822e-01  -1.7036290e+00  -2.5958650e+00   3.7199277e-01   1.8444152e+00  -2.6662200e-02   1.4350121e+00  -1.8798297e-01   8.5075772e-01  -6.5167361e-01   8.5209043e-02  -1.6660502e+00  -1.7097604e+00   2.3693557e+00   8.2619828e-01   2.1015814e-01   1.7462990e+00   2.5754935e-01   6.4444095e-01  -1.9349632e+00  -2.5052233e+00   1.1586938e+00   2.1633506e+00   5.7977695e-01   1.1632485e+00  -1.0388463e-01   1.0909409e+00  -8.7151789e-01   7.7869195e-01  -1.2643163e+00  -5.6047397e-01  -1.5847119e+00  -1.0917254e+00   1.1265193e+00   8.0735821e-01   1.4435054e-02  -1.8759582e+00  -8.4821307e-01
   1.5285565e+00   1.9172976e-01  -1.6108915e-01   1.6605988e+00  -6.4338770e-01   1.0706448e+00  -1.9973628e+00  -1.8887312e+00  -1.6759109e+00  -2.0119664e+00   8.9253840e-01   1.3399608e+00   6.1473599e-01   1.5625191e+00  -1.9907918e+00   1.4256826e-01   9.8243913e-01   9.4288865e-01  -1.1167626e+00   1.1436661e+00  -2.0012080e+00   6.0668198e-01   1.7687793e+00  -5.3430241e-02   1.2399611e+00   8.1021283e-02   6.1995015e-01  -5.2065709e-01  -4.1276005e-01  -1.4961841e+00  -1.5350302e+00   1.0714790e+00   1.6890440e+00  -1.8094200e-01   1.4658706e+00  -1.0254891e+00  -3.5925248e-01  -1.8701074e+00  -2.4984400e+00   3.5026089e-01   1.9031804e+00  -2.6506957e-02   1.5335760e+00  -2.4619594e-01   9.2743984e-01  -7.9623797e-01   1.6623807e-01  -1.8905110e+00  -1.5934853e+00   2.4481247e+00   8.7102196e-01   2.3930049e-01   1.8679953e+00   1.5300521e-01   7.5533805e-01  -2.1546156e+00  -2.4345104e+00   1.1774953e+00   2.2558384e+00   6.0394177e-01   1.2872532e+00  -1.8838498e-01   1.1727755e+00  -9.6554389e-01   8.6552736e-01  -1.3661306e+00  -5.2239576e-01  -1.6909077e+00  -1.0759083e+00   1.1587750e+00   8.2961568e-01  -1.7386880e-02  -1.8797695e+00  -8.9434090e-01
   1.6158824e+00   2.0769812e-01  -1.8164172e-01   1.6923678e+00  -7.3461901e-01   1.1752672e+00  -2.1539703e+00  -1.7904147e+00  -1.8142152e+00  -1.9655346e+00   9.2634184e-01   1.3946316e+00   5.7634110e-01   1.6681671e+00  -2.1931529e+00   2.4819691e-01   9.4737924e-01   9.3910153e-01  -1.1119085e+00   1.2344515e+00  -2.0431843e+00   5.9167929e-01   1.7755606e+00  -9.8094217e-02   1.2253162e+00   4.3834098e-02   6.4479358e-01  -6.1696576e-01  -3.9113973e-01  -1.6252346e+00  -1.4527296e+00   1.0607675e+00   1.7227621e+00  -2.0300319e-01   1.5063288e+00  -1.1463573e+00  -2.5520300e-01  -2.0244785e+00  -2.3810425e+00   3.1307597e-01   1.9387955e+00  -2.8903059e-02   1.6275525e+00  -2.9797481e-01   1.0081234e+00  -9.2934655e-01   2.5899638e-01  -2.0962270e+00  -1.4589341e+00   2.5123489e+00   9.0317537e-01   2.6518933e-01   1.9810207e+00   5.7391532e-02   8.6571730e-01  -2.3541227e+00  -2.3492213e+00   1.1879060e+00   2.3360505e+00   6.1891521e-01   1.3995745e+00  -2.6689850e-01   1.2517686e+00  -1.0542951e+00   9.4468547e-01  -1.4633776e+00  -4.8892497e-01  -1.7956783e+00  -1.0614998e+00   1.1568986e+00   8.4241701e-01  -2.8079561e-02  -1.8689566e+00  -9.4114356e-01
   1.6879189e+00   2.0925147e-01  -2.1928834e-01   1.6993433e+00  -8.0858546e-01   1.2807978e+00  -2.2882253e+00  -1.6764441e+00  -1.9348093e+00  -1.9105807e+00   9.5229978e-01   1.4319349e+00   5.3818024e-01   1.7642559e+00  -2.3683087e+00   3.5677100e-01   8.8441772e-01   9.4373156e-01  -1.0882830e+00   1.2994901e+00  -2.0737163e+00   5.5361165e-01   1.7505311e+00  -1.4446195e-01   1.2028652e+00   2.0470328e-02   6.7354328e-01  -6.8714946e-01  -3.5622465e-01  -1.7324912e+00  -1.3558111e+00   1.0247432e+00   1.7263964e+00  -2.2629525e-01   1.5360046e+00  -1.2427784e+00  -1.3970642e-01  -2.1611163e+00  -2.2485038e+00   2.6230902e-01   1.9498223e+00  -3.3396148e-02   1.7129124e+00  -3.4071391e-01   1.0881632e+00  -1.0457102e+00   3.5861344e-01  -2.2751907e+00  -1.3122167e+00   2.5627407e+00   9.2062146e-01   2.8746043e-01   2.0819055e+00  -2.4906211e-02   9.7077269e-01  -2.5262176e+00  -2.2536811e+00   1.1908394e+00   2.4023315e+00   6.2547405e-01   1.4972321e+00  -3.3565222e-01   1.3241650e+00  -1.1335573e+00   1.0123831e+00  -1.5524187e+00  -4.6093934e-01  -1.8955373e+00  -1.0493313e+00   1.1212277e+00   8.4538109e-01  -1.6913884e-02  -1.8446652e+00  -9.8708444e-01
   1.7436303e+00   1.9472994e-01  -2.7152933e-01   1.6804930e+00  -8.6141799e-01   1.3819386e+00  -2.3937658e+00  -1.5520741e+00  -2.0334528e+00  -1.8501435e+00   9.7136291e-01   1.4498829e+00   5.0237175e-01   1.8462206e+00  -2.5093766e+00   4.6272321e-01   7.9520764e-01   9.5613130e-01  -1.0475617e+00   1.3377425e+00  -2.0918277e+00   4.9446817e-01   1.6939429e+00  -1.9076630e-01   1.1721339e+00   1.2934110e-02   7.0410575e-01  -7.2803722e-01  -3.1053720e-01  -1.8132785e+00  -1.2491270e+00   9.6555736e-01   1.6994618e+00  -2.4878175e-01   1.5521866e+00  -1.3095759e+00  -1.7975249e-02  -2.2747325e+00  -2.1061915e+00   2.0040836e-01   1.9353970e+00  -3.9278307e-02   1.7857303e+00  -3.7181709e-01   1.1627280e+00  -1.1402405e+00   4.5970031e-01  -2.4199520e+00  -1.1602143e+00   2.6007112e+00   9.2198386e-01   3.0607157e-01   2.1673733e+00  -8.9748838e-02   1.0654710e+00  -2.6644724e+00  -2.1528724e+00   1.1875197e+00   2.4534074e+00   6.2483623e-01   1.5776681e+00  -3.9108188e-01   1.3860015e+00  -1.1992724e+00   1.0648960e+00  -1.6298185e+00  -4.3928586e-01  -1.9872026e+00  -1.0402701e+00   1.0530889e+00   8.3850898e-01   1.6039632e-02  -1.8083304e+00  -1.0307566e+00
   1.7824614e+00   1.6292477e-01  -3.3516490e-01   1.6355157e+00  -8.8974344e-01   1.4736671e+00  -2.4650173e+00  -1.4229894e+00  -2.1067476e+00  -1.7875626e+00   9.8479784e-01   1.4471317e+00   4.7120798e-01   1.9097717e+00  -2.6105895e+00   5.6017143e-01   6.8226362e-01   9.7536678e-01  -9.9182343e-01   1.3489557e+00  -2.0970447e+00   4.1708250e-01   1.6070264e+00  -2.3507822e-01   1.1329917e+00   2.2743231e-02   7.3444933e-01  -7.3748898e-01  -2.5687724e-01  -1.8636965e+00  -1.1376941e+00   8.8625503e-01   1.6423157e+00  -2.6826163e-01   1.5526848e+00  -1.3424115e+00   1.0454924e-01  -2.3607149e+00  -1.9597642e+00   1.3033677e-01   1.8953245e+00  -4.5593256e-02   1.8424304e+00  -3.8883506e-01   1.2270599e+00  -1.2083580e+00   5.5660940e-01  -2.5241177e+00  -1.0102682e+00   2.6283234e+00   9.0666819e-01   3.2132403e-01   2.2345446e+00  -1.3350307e-01   1.1447863e+00  -2.7637205e+00  -2.0522248e+00   1.1794446e+00   2.4885016e+00   6.1860038e-01   1.6388965e+00  -4.3005096e-01   1.4333125e+00  -1.2478293e+00   1.0987316e+00  -1.6925853e+00  -4.2478775e-01  -2.0677988e+00  -1.0352195e+00   9.5482934e-01   8.2223643e-01   6.9890684e-02  -1.7616212e+00  -1.0709998e+00
   1.8043783e+00   1.1320055e-01  -4.0639930e-01   1.5649547e+00  -8.9088845e-01   1.5514939e+00  -2.4975773e+00  -1.2950384e+00  -2.1523786e+00  -1.7263475e+00   9.9416179e-01   1.4231121e+00   4.4700278e-01   1.9511513e+00  -2.6676994e+00   6.4319331e-01   5.4894686e-01   1.0002560e+00  -9.2347419e-01   1.3336994e+00  -2.0894662e+00   3.2506866e-01   1.4920379e+00  -2.7537205e-01   1.0857212e+00   5.0827155e-02   7.6271928e-01  -7.1455251e-01  -1.9818937e-01  -1.8808852e+00  -1.0264515e+00   7.9070247e-01   1.5562209e+00  -2.8246488e-01   1.5360158e+00  -1.3380891e+00   2.2245318e-01  -2.4154392e+00  -1.8149064e+00   5.5480072e-02   1.8301699e+00  -5.1167777e-02   1.8800256e+00  -3.8961541e-01   1.2767386e+00  -1.2462946e+00   6.4371682e-01  -2.5828055e+00  -8.6983030e-01   2.6482055e+00   8.7493003e-01   3.3385310e-01   2.2811303e+00  -1.5328132e-01   1.2039500e+00  -2.8204079e+00  -1.9573681e+00   1.1683220e+00   2.5074210e+00   6.0865725e-01   1.6796252e+00  -4.5004448e-01   1.4623539e+00  -1.2763296e+00   1.1108050e+00  -1.7383804e+00  -4.1823994e-01  -2.1350251e+00  -1.0351068e+00   8.2980681e-01   7.9745544e-01   1.4293171e-01  -1.7063871e+00  -1.1069899e+00
   1.8098883e+00   4.5596394e-02  -4.8098456e-01   1.4702810e+00  -8.6307081e-01   1.6116836e+00  -2.4885494e+00  -1.1739507e+00  -2.1692845e+00  -1.6700253e+00   1.0012517e+00   1.3781303e+00   4.3192569e-01   1.9673670e+00  -2.6782955e+00   7.0612571e-01   3.9940456e-01   1.0294035e+00  -8.4517618e-01   1.2933768e+00  -2.0697941e+00   2.2270701e-01   1.3522638e+00  -3.0961185e-01   1.0310580e+00   9.7436223e-02   7.8732768e-01  -6.5957709e-01  -1.3743653e-01  -1.8632466e+00  -9.2003008e-01   6.8347356e-01   1.4433752e+00  -2.8917026e-01   1.5015459e+00  -1.2948167e+00   3.3060060e-01  -2.4365303e+00  -1.6770587e+00  -2.0471063e-02   1.7413424e+00  -5.4668155e-02   1.8963319e+00  -3.7245675e-01   1.3079320e+00  -1.2513651e+00   7.1571074e-01  -2.5930199e+00  -7.4608990e-01   2.6634384e+00   8.2788543e-01   3.4458841e-01   2.3056029e+00  -1.4714202e-01   1.2386980e+00  -2.8328478e+00  -1.8738567e+00   1.1559959e+00   2.5106128e+00   5.9708098e-01   1.6993473e+00  -4.4932219e-01   1.4698339e+00  -1.2828016e+00   1.0986152e+00  -1.7656759e+00  -4.2038854e-01  -2.1872744e+00  -1.0408506e+00   6.8233172e-01   7.6550022e-01   2.3266546e-01  -1.6446037e+00  -1.1382908e+00
   1.8000333e+00  -3.9105664e-02  -5.5439837e-01   1.3539319e+00  -8.0556501e-01   1.6514253e+00  -2.4368055e+00  -1.0650591e+00  -2.1577475e+00  -1.6219713e+00   1.0080275e+00   1.3134291e+00   4.2783682e-01   1.9563842e+00  -2.6420107e+00   7.4387412e-01   2.3845957e-01   1.0612312e+00  -7.5978233e-01   1.2302022e+00  -2.0393183e+00   1.1478298e-01   1.1919648e+00  -3.3585496e-01   9.7019045e-01   1.6206931e-01   8.0701195e-01  -5.7427575e-01  -7.7485930e-02  -1.8106139e+00  -8.2254662e-01   5.6969349e-01   1.3068988e+00  -2.8633867e-01   1.4495767e+00  -1.2124090e+00   4.2436360e-01  -2.4230507e+00  -1.5511556e+00  -9.3661647e-02   1.6311528e+00  -5.4678332e-02   1.8901407e+00  -3.3625616e-01   1.3176205e+00  -1.2221937e+00   7.6787011e-01  -2.5539203e+00  -6.4560027e-01   2.6774153e+00   7.6746677e-01   3.5468634e-01   2.3073282e+00  -1.1423577e-01   1.2455038e+00  -2.8013499e+00  -1.8068789e+00   1.1443588e+00   2.4991851e+00   5.8600865e-01   1.6983933e+00  -4.2702092e-01   1.4531333e+00  -1.2663479e+00   1.0604074e+00  -1.7738490e+00  -4.3189229e-01  -2.2236970e+00  -1.0533084e+00   5.1755570e-01   7.2809528e-01   3.3585970e-01  -1.5783205e+00  -1.1648638e+00
   1.7763533e+00  -1.3935519e-01  -6.2204725e-01   1.2192943e+00  -7.1882904e-01   1.6689445e+00  -2.3431547e+00  -9.7303826e-01  -2.1193893e+00  -1.5852306e+00   1.0165155e+00   1.2312000e+00   4.3613726e-01   1.9172628e+00  -2.5606010e+00   7.5221306e-01   7.1450702e-02   1.0940075e+00  -6.7027426e-01   1.1471438e+00  -1.9998573e+00   6.3843643e-03   1.0162630e+00  -3.5236580e-01   9.0471637e-01   2.4342709e-01   8.2085991e-01  -4.6172715e-01  -2.1011063e-02  -1.7243488e+00  -7.3743427e-01   4.5484393e-01   1.1507754e+00  -2.7225188e-01   1.3813648e+00  -1.0924134e+00   4.9982103e-01  -2.3756063e+00  -1.4413866e+00  -1.6022984e-01   1.5028383e+00  -4.9794742e-02   1.8613326e+00  -2.8063941e-01   1.3037724e+00  -1.1588736e+00   7.9631501e-01  -2.4669595e+00  -5.7392532e-01   2.6936838e+00   6.9632935e-01   3.6543992e-01   2.2866471e+00  -5.4886707e-02   1.2217811e+00  -2.7282231e+00  -1.7609684e+00   1.1352677e+00   2.4748895e+00   5.7751822e-01   1.6779420e+00  -3.8319940e-01   1.4104995e+00  -1.2272122e+00   9.9531412e-01  -1.7632036e+00  -4.5326782e-01  -2.2442005e+00  -1.0732075e+00   3.4130811e-01   6.8726718e-01   4.4863140e-01  -1.5096100e+00  -1.1870326e+00
   1.7408199e+00  -2.5285625e-01  -6.7948508e-01   1.0706234e+00  -6.0457861e-01   1.6635475e+00  -2.2104037e+00  -9.0167665e-01  -2.0570758e+00  -1.5623410e+00   1.0286960e+00   1.1345403e+00   4.5764822e-01   1.8502316e+00  -2.4378929e+00   7.2805721e-01  -9.5971215e-02   1.1258762e+00  -5.7970261e-01   1.0478267e+00  -1.9536529e+00  -9.7331572e-02   8.3096463e-01  -3.5773151e-01   8.3655942e-01   3.3939958e-01   8.2830287e-01  -3.2631063e-01   2.9588413e-02  -1.6073597e+00  -6.6731500e-01   3.4453679e-01   9.7974396e-01  -2.4564608e-01   1.2990701e+00  -9.3814658e-01   5.5391551e-01  -2.2963565e+00  -1.3509948e+00  -2.1647366e-01   1.3605368e+00  -3.8731325e-02   1.8109212e+00  -2.0606493e-01   1.2654662e+00  -1.0630520e+00   7.9821504e-01  -2.3358865e+00  -5.3532725e-01   2.7157748e+00   6.1771656e-01   3.7817273e-01   2.2448976e+00   2.9397261e-02   1.1660412e+00  -2.6176465e+00  -1.7397326e+00   1.1304605e+00   2.4400708e+00   5.7351149e-01   1.6399851e+00  -3.1882470e-01   1.3412008e+00  -1.1667609e+00   9.0346289e-01  -1.7349205e+00  -4.8482215e-01  -2.2493959e+00  -1.1010623e+00   1.5988482e-01   6.4522672e-01   5.6656194e-01  -1.4405153e+00  -1.2054086e+00
   1.6957445e+00  -3.7664288e-01  -7.2263288e-01   9.1289640e-01  -4.6580153e-01   1.6356026e+00  -2.0433032e+00  -8.5369300e-01  -1.9747374e+00  -1.5551669e+00   1.0463873e+00   1.0273529e+00   4.9252982e-01   1.7566949e+00  -2.2795994e+00   6.6968632e-01  -2.5807988e-01   1.1548919e+00  -4.9112385e-01   9.3639857e-01  -1.9032256e+00  -1.9138681e-01   6.4233196e-01  -3.5096978e-01   7.6785035e-01   4.4709314e-01   8.2908095e-01  -1.7357426e-01   7.2248286e-02  -1.4640300e+00  -6.1391848e-01   2.4426759e-01   7.9914481e-01  -2.0582839e-01   1.2056369e+00  -7.5463646e-01   5.8456314e-01  -2.1889273e+00  -1.2821217e+00  -2.5901889e-01   1.2092014e+00  -2.0427072e-02   1.7410215e+00  -1.1389028e-01   1.2029422e+00  -9.3792956e-01   7.7194256e-01  -2.1666049e+00  -5.3251576e-01   2.7470270e+00   5.3529746e-01   3.9412526e-01   2.1843749e+00   1.3598580e-01   1.0779991e+00  -2.4754206e+00  -1.7456193e+00   1.1314846e+00   2.3975819e+00   5.7560880e-01   1.5872482e+00  -2.3570334e-01   1.2456280e+00  -1.0873836e+00   7.8604323e-01  -1.6909395e+00  -5.2657908e-01  -2.2404887e+00  -1.1370860e+00  -2.0200306e-02   6.0423035e-01   6.8484253e-01  -1.3729965e+00  -1.2207836e+00
   1.6436667e+00  -5.0720486e-01  -7.4798903e-01   7.5160452e-01  -3.0670449e-01   1.5864562e+00  -1.8483773e+00  -8.3060888e-01  -1.8771129e+00  -1.5647572e+00   1.0711319e+00   9.1418883e-01   5.4024479e-01   1.6391746e+00  -2.0930195e+00   5.7690426e-01  -4.0932939e-01   1.1790597e+00  -4.0753159e-01   8.1736031e-01  -1.8512023e+00  -2.7123139e-01   4.5681199e-01  -3.3161938e-01   7.0078245e-01   5.6289991e-01   8.2318559e-01  -1.0036319e-02   1.0528239e-01  -1.3000622e+00  -5.7804987e-01   1.5916145e-01   6.1472216e-01  -1.5276614e-01   1.1046137e+00  -5.4846630e-01   5.9071126e-01  -2.0582328e+00  -1.2357094e+00  -2.8497976e-01   1.0544507e+00   5.8522527e-03   1.6547417e+00  -6.3961442e-03   1.1175861e+00  -7.8817329e-01   7.1716132e-01  -1.9668987e+00  -5.6647411e-01   2.7904147e+00   4.5298472e-01   4.1434186e-01   2.1082260e+00   2.6125458e-01   9.5861914e-01  -2.3086186e+00  -1.7797332e+00   1.1396348e+00   2.3506672e+00   5.8505919e-01   1.5230691e+00  -1.3636467e-01   1.1253349e+00  -9.9231777e-01   6.4532390e-01  -1.6337859e+00  -5.7820687e-01  -2.2191320e+00  -1.1811062e+00  -1.9248727e-01   5.6643137e-01   7.9844638e-01  -1.3088740e+00  -1.2340022e+00
   1.5872324e+00  -6.4065621e-01  -7.5281445e-01   5.9249242e-01  -1.3258980e-01   1.5182974e+00  -1.6336403e+00  -8.3268313e-01  -1.7694412e+00  -1.5912368e+00   1.1040988e+00   8.0003996e-01   5.9956964e-01   1.5011957e+00  -1.8866400e+00   4.5111902e-01  -5.4461156e-01   1.1963841e+00  -3.3177970e-01   6.9537188e-01  -1.8001253e+00  -3.3297459e-01   2.8073891e-01  -2.9980515e-01   6.3745375e-01   6.8261148e-01   8.1078829e-01   1.5707340e-01   1.2740715e-01  -1.1222372e+00  -5.5960546e-01   9.3727250e-02   4.3239381e-01  -8.7139200e-02   9.9992593e-01  -3.2752417e-01   5.7234474e-01  -1.9102125e+00  -1.2114654e+00  -2.9210321e-01   9.0235074e-01   4.0426690e-02   1.5560034e+00   1.1324038e-01   1.0118392e+00  -6.1974238e-01   6.3484527e-01  -1.7460358e+00  -6.3637541e-01   2.8483880e+00   3.7474253e-01   4.3956684e-01   2.0202859e+00   4.0077092e-01   8.1009974e-01  -2.1251611e+00  -1.8417190e+00   1.1559012e+00   2.3028257e+00   6.0266938e-01   1.4512377e+00  -2.3905854e-02   9.8301317e-01  -8.8541709e-01   4.8461677e-01  -1.5663558e+00  -6.3895629e-01  -2.1872539e+00  -1.2324932e+00  -3.5084913e-01   5.3373345e-01   9.0232124e-01  -1.2497685e+00  -1.2458250e+00
   1.5290693e+00  -7.7293429e-01  -7.3528263e-01   4.4126245e-01   5.0335437e-02   1.4339763e+00  -1.4082173e+00  -8.5891232e-01  -1.6571193e+00  -1.6337434e+00   1.1460034e+00   6.9008908e-01   6.6864893e-01   1.3471209e+00  -1.6696633e+00   2.9533383e-01  -6.5949747e-01   1.2049250e+00  -2.6649746e-01   5.7504073e-01  -1.7522620e+00  -3.7358323e-01   1.2003061e-01  -2.5627056e-01   5.7970956e-01   8.0157342e-01   7.9216197e-01   3.2012227e-01   1.3774913e-01  -9.3810186e-01  -5.5763254e-01   5.1634878e-02   2.5799623e-01  -1.0349959e-02   8.9561948e-01  -1.0066804e-01   5.3044161e-01  -1.7515012e+00  -1.2078925e+00  -2.7888873e-01   7.5913665e-01   8.3137631e-02   1.4493019e+00   2.4102607e-01   8.8904509e-01  -4.3963441e-01   5.2722636e-01  -1.5142766e+00  -7.3959568e-01   2.9227339e+00   3.0439368e-01   4.7015691e-01   1.9248625e+00   5.4952446e-01   6.3579515e-01  -1.9333423e+00  -1.9297209e+00   1.1809281e+00   2.2576481e+00   6.2875309e-01   1.3758050e+00   9.8189741e-02   8.2240000e-01  -7.7087775e-01   3.0818406e-01  -1.4916782e+00  -7.0761690e-01  -2.1468707e+00  -1.2901101e+00  -4.8976246e-01   5.0765738e-01   9.9159375e-01  -1.1970403e+00  -1.2568000e+00
   1.4716683e+00  -9.0001528e-01  -6.9458400e-01   3.0326284e-01   2.3521287e-01   1.3367960e+00  -1.1818830e+00  -9.0709715e-01  -1.5453513e+00  -1.6904162e+00   1.1970545e+00   5.8943118e-01   7.4508650e-01   1.1819455e+00  -1.4514941e+00   1.1404503e-01  -7.5044708e-01   1.2028590e+00  -2.1399837e-01   4.6070761e-01  -1.7094256e+00  -3.9103385e-01  -2.0101895e-02  -2.0237412e-01   5.2899916e-01   9.1487564e-01   7.6760400e-01   4.7142000e-01   1.3583673e-01  -7.5559991e-01  -5.7042890e-01   3.5530279e-02   9.7019861e-02   7.5512553e-02   7.9559226e-01   1.2267906e-01   4.6688376e-01  -1.5890533e+00  -1.2223811e+00  -2.4467631e-01   6.3088996e-01   1.3331316e-01   1.3394230e+00   3.7228669e-01   7.5324060e-01  -2.5556390e-01   3.9767433e-01  -1.2823104e+00  -8.7182610e-01   3.0144678e+00   2.4542959e-01   5.0601680e-01   1.8264872e+00   7.0218653e-01   4.4007892e-01  -1.7413403e+00  -2.0404221e+00   1.2149781e+00   2.2186416e+00   6.6310282e-01   1.3008691e+00   2.2624845e-01   6.4812333e-01  -6.5294777e-01   1.2109144e-01  -1.4126744e+00  -7.8250032e-01  -2.0999073e+00  -1.3522927e+00  -6.0455184e-01   4.8923195e-01   1.0617759e+00  -1.1517295e+00  -1.2671510e+00
   1.4172767e+00  -1.0181300e+00  -6.3097845e-01   1.8318416e-01   4.1483916e-01   1.2302884e+00  -9.6454476e-01  -9.7397136e-01  -1.4388142e+00  -1.7584427e+00   1.2569274e+00   5.0278265e-01   8.2606364e-01   1.0110610e+00  -1.2412154e+00  -8.6951363e-02  -8.1497275e-01   1.1885439e+00  -1.7618584e-01   3.5624303e-01  -1.6728274e+00  -3.8440966e-01  -1.3541203e-01  -1.4004849e-01   4.8625920e-01   1.0175692e+00   7.3736716e-01   6.0358394e-01   1.2157876e-01  -5.8266615e-01  -5.9567462e-01   4.6899837e-02  -4.5650470e-02   1.6775374e-01   7.0333714e-01   3.3298660e-01   3.8432853e-01  -1.4297387e+00  -1.2513627e+00  -1.8969624e-01   5.2319242e-01   1.8976913e-01   1.2311400e+00   5.0185497e-01   6.0890705e-01  -7.5585115e-02   2.5051535e-01  -1.0606584e+00  -1.0272799e+00   3.1237581e+00   2.0083119e-01   5.4656244e-01   1.7296432e+00   8.5338313e-01   2.2815431e-01  -1.5567388e+00  -2.1691677e+00   1.2579063e+00   2.1890455e+00   7.0498456e-01   1.2303503e+00   3.5660328e-01   4.6549059e-01  -5.3564047e-01  -7.0989001e-02  -1.3319332e+00  -8.6145603e-01  -2.0480356e+00  -1.4168672e+00  -6.9159554e-01   4.7891606e-01   1.1089610e+00  -1.1145013e+00  -1.2767001e+00
   1.3678083e+00  -1.1239670e+00  -5.4579107e-01   8.4787098e-02   5.8201059e-01   1.1179926e+00  -7.6569966e-01  -1.0553857e+00  -1.3413620e+00  -1.8341630e+00   1.3247652e+00   4.3419715e-01   9.0847542e-01   8.3999582e-01  -1.0470837e+00  -3.0083553e-01  -8.5174809e-01   1.1605834e+00  -1.5446202e-01   2.6486691e-01  -1.6429702e+00  -3.5393716e-01  -2.2282485e-01  -7.1724030e-02   4.5183342e-01   1.1049004e+00   7.0160504e-01   7.0990583e-01   9.5232216e-02  -4.2680649e-01  -6.3058738e-01   8.5992602e-02  -1.6597215e-01   2.6319610e-01   6.2171414e-01   5.2110156e-01   2.8605034e-01  -1.2799400e+00  -1.2905118e+00  -1.1507691e-01   4.4078522e-01   2.5084867e-01   1.1289093e+00   6.2430557e-01   4.6069958e-01   9.2320291e-02   9.0800365e-02  -8.5907296e-01  -1.1989841e+00   3.2498926e+00   1.7290529e-01   5.9071609e-01   1.6384949e+00   9.9796482e-01   5.8190498e-03  -1.3860896e+00  -2.3101657e+00   1.3091387e+00   2.1716468e+00   7.5315758e-01   1.1677686e+00   4.8577984e-01   2.8023192e-01  -4.2247353e-01  -2.6201848e-01  -1.2515196e+00  -9.4192330e-01  -1.9925429e+00  -1.4812089e+00  -7.4848048e-01   4.7655722e-01   1.1300011e+00  -1.0856021e+00  -1.2848287e+00
   1.3247727e+00  -1.2148502e+00  -4.4135332e-01   1.0683717e-02   7.2988904e-01   1.0032499e+00  -5.9389454e-01  -1.1465371e+00  -1.2557892e+00  -1.9132317e+00   1.3992048e+00   3.8680816e-01   9.8907608e-01   6.7414505e-01  -8.7607604e-01  -5.2010607e-01  -8.6065656e-01   1.1178896e+00  -1.4964515e-01   1.8900270e-01  -1.6195928e+00  -3.0096241e-01  -2.8058079e-01  -2.2134002e-04   4.2543531e-01   1.1725486e+00   6.6033602e-01   7.8470022e-01   5.7362439e-02  -2.9468757e-01  -6.7209154e-01   1.5180499e-01  -2.6094335e-01   3.5833651e-01   5.5276883e-01   6.7873747e-01   1.7576170e-01  -1.1451740e+00  -1.3349884e+00  -2.2808610e-02   3.8726363e-01   3.1450040e-01   1.0365944e+00   7.3422772e-01   3.1317360e-01   2.4067003e-01  -7.5963272e-02  -6.8597275e-01  -1.3791385e+00   3.3912868e+00   1.6314477e-01   6.3693566e-01   1.5566375e+00   1.1312598e+00  -2.2080463e-01  -1.2345441e+00  -2.4567571e+00   1.3676629e+00   2.1686044e+00   8.0591876e-01   1.1160352e+00   6.1066002e-01   9.8209919e-02  -3.1625467e-01  -4.4586342e-01  -1.1728330e+00  -1.0210214e+00  -1.9342435e+00  -1.5423408e+00  -7.7409881e-01   4.8138899e-01   1.1226538e+00  -1.0648301e+00  -1.2904841e+00
   1.2892247e+00  -1.2888840e+00  -3.2089158e-01  -3.7810172e-02   8.5236928e-01   8.8902584e-01  -4.5622429e-01  -1.2422311e+00  -1.1836725e+00  -1.9908295e+00   1.4784247e+00   3.6261884e-01   1.0646281e+00   5.1849798e-01  -7.3351511e-01  -7.3696884e-01  -8.4277889e-01   1.0597356e+00  -1.6190263e-01   1.3017419e-01  -1.6016757e+00  -2.2787034e-01  -3.0830776e-01   7.1380590e-02   4.0615565e-01   1.2168544e+00   6.1342797e-01   8.2361499e-01   8.7987521e-03  -1.9176301e-01  -7.1699234e-01   2.4212769e-01  -3.2874807e-01   4.4952927e-01   4.9760953e-01   7.9893831e-01   5.7423864e-02  -1.0297638e+00  -1.3797073e+00   8.4335480e-02   3.6483533e-01   3.7839160e-01   9.5722995e-01   8.2652048e-01   1.7052725e-01   3.6289910e-01  -2.4409994e-01  -5.4794678e-01  -1.5595236e+00   3.5455369e+00   1.7211977e-01   6.8327907e-01   1.4868814e+00   1.2492967e+00  -4.4556173e-01  -1.1055737e+00  -2.6017449e+00   1.4320280e+00   2.1812958e+00   8.6117140e-01   1.0772726e+00   7.2861305e-01  -7.4886646e-02  -2.1892872e-01  -6.1658677e-01  -1.0965266e+00  -1.0956752e+00  -1.8734392e+00  -1.5970746e+00  -7.6868268e-01   4.9206600e-01   1.0856924e+00  -1.0515276e+00  -1.2922360e+00
   1.2617352e+00  -1.3450551e+00  -1.8837052e-01  -6.0741541e-02   9.4442571e-01   7.7777357e-01  -3.5789930e-01  -1.3371613e+00  -1.1252968e+00  -2.0619124e+00   1.5602142e+00   3.6235637e-01   1.1320509e+00   3.7737954e-01  -6.2279212e-01  -9.4374531e-01  -8.0032235e-01   9.8580254e-01  -1.9070613e-01   8.8952067e-02  -1.5875042e+00  -1.3795393e-01  -3.0701818e-01   1.3989279e-01   3.9251400e-01   1.2350265e+00   5.6060434e-01   8.2388569e-01  -4.9411235e-02  -1.2195527e-01  -7.6214361e-01   3.5365165e-01  -3.6883717e-01   5.3318340e-01   4.5634986e-01   8.7648941e-01  -6.4942417e-02  -9.3658029e-01  -1.4196174e+00   2.0291770e-01   3.7416495e-01   4.4004995e-01   8.9285035e-01   8.9669491e-01   3.6377134e-02   4.5374287e-01  -4.0805649e-01  -4.4935929e-01  -1.7319311e+00   3.7095155e+00   1.9940961e-01   7.2750295e-01   1.4310941e+00   1.3489894e+00  -6.6256177e-01  -1.0007981e+00  -2.7377645e+00   1.5003640e+00   2.2101964e+00   9.1651750e-01   1.0526773e+00   8.3758760e-01  -2.3384642e-01  -1.3149779e-01  -7.6874291e-01  -1.0224927e+00  -1.1627713e+00  -1.8099308e+00  -1.6421816e+00  -7.3377549e-01   5.0673414e-01   1.0189740e+00  -1.0445960e+00  -1.2883745e+00
   1.2423841e+00  -1.3832896e+00  -4.8300054e-02  -5.9501376e-02   1.0024153e+00   6.7133895e-01  -3.0191078e-01  -1.4261906e+00  -1.0796763e+00  -2.1214861e+00   1.6420582e+00   3.8540409e-01   1.1885670e+00   2.5422052e-01  -5.4520645e-01  -1.1332741e+00  -7.3649879e-01   8.9621268e-01  -2.3481443e-01   6.4951156e-02  -1.5747900e+00  -3.5242583e-02  -2.7903353e-01   2.0217244e-01   3.8254906e-01   1.2253116e+00   5.0147019e-01   7.8451679e-01  -1.1604627e-01  -8.7417032e-02  -8.0460205e-01   4.8212550e-01  -3.8194039e-01   6.0596243e-01   4.2811949e-01   9.0824864e-01  -1.8743613e-01  -8.6687555e-01  -1.4499776e+00   3.2898770e-01   4.1431809e-01   4.9702347e-01   8.4438590e-01   9.4116048e-01  -8.6418595e-02   5.0956140e-01  -5.6267717e-01  -3.9208116e-01  -1.8885886e+00   3.8795069e+00   2.4358020e-01   7.6719151e-01   1.3901008e+00   1.4282734e+00  -8.6646404e-01  -9.1993155e-01  -2.8576719e+00   1.5704189e+00   2.2548052e+00   9.6936939e-01   1.0424331e+00   9.3615935e-01  -3.7421908e-01  -5.4019596e-02  -8.9765897e-01  -9.4991853e-01  -1.2193364e+00  -1.7430817e+00  -1.6745877e+00  -6.7214372e-01   5.2313028e-01   9.2346124e-01  -1.0425385e+00  -1.2770480e+00
   1.2307753e+00  -1.4044601e+00   9.4482545e-02  -3.6725338e-02   1.0243161e+00   5.7091570e-01  -2.8882021e-01  -1.5046182e+00  -1.0446653e+00  -2.1648893e+00   1.7212384e+00   4.2981845e-01   1.2318427e+00   1.5137476e-01  -4.9993175e-01  -1.2992772e+00  -6.5535891e-01   7.9154986e-01  -2.9228848e-01   5.6877915e-02  -1.5608398e+00   7.5699870e-02  -2.2784358e-01   2.5527775e-01   3.7394068e-01   1.1871196e+00   4.3555570e-01   7.0637816e-01  -1.8975252e-01  -8.8385756e-02  -8.4175927e-01   6.2255537e-01  -3.7000912e-01   6.6497379e-01   4.1113937e-01   8.9337403e-01  -3.0643648e-01  -8.2021779e-01  -1.4666129e+00   4.5825905e-01   4.8280841e-01   5.4704678e-01   8.1163549e-01   9.5747673e-01  -1.9587928e-01   5.2858180e-01  -7.0344579e-01  -3.7536877e-01  -2.0225579e+00   4.0513786e+00   3.0221325e-01   7.9990858e-01   1.3636595e+00   1.4861905e+00  -1.0527317e+00  -8.6085194e-01  -2.9549333e+00   1.6396206e+00   2.3136242e+00   1.0170764e+00   1.0456846e+00   1.0235333e+00  -4.9255687e-01   1.4316980e-02  -9.9968559e-01  -8.7740356e-01  -1.2627249e+00  -1.6719287e+00  -1.6915774e+00  -5.8763480e-01   5.3870630e-01   8.0119896e-01  -1.0435269e+00  -1.2564267e+00
   1.2260745e+00  -1.4103412e+00   2.3504402e-01   3.8763503e-03   1.0098833e+00   4.7704743e-01  -3.1668685e-01  -1.5684153e+00  -1.0171526e+00  -2.1880643e+00   1.7949453e+00   4.9243172e-01   1.2601202e+00   6.9999716e-02  -4.8410962e-01  -1.4366682e+00  -5.6159304e-01   6.7286589e-01  -3.6053989e-01   6.2624357e-02  -1.5427608e+00   1.8999632e-01  -1.5791098e-01   2.9661365e-01   3.6415487e-01   1.1210908e+00   3.6237468e-01   5.9220805e-01  -2.6907895e-01  -1.2314127e-01  -8.7144552e-01   7.6943555e-01  -3.3609627e-01   7.0793559e-01   4.0285485e-01   8.3342864e-01  -4.1873656e-01  -7.9453347e-01  -1.4661352e+00   5.8630165e-01   5.7574054e-01   5.8819999e-01   7.9331203e-01   9.4454767e-01  -2.9095752e-01   5.1103940e-01  -8.2668022e-01  -3.9589832e-01  -2.1280765e+00   4.2207756e+00   3.7198879e-01   8.2336237e-01   1.3505030e+00   1.5229172e+00  -1.2178356e+00  -8.1978653e-01  -3.0239887e+00   1.7051599e+00   2.3842027e+00   1.0570599e+00   1.0605746e+00   1.0995004e+00  -5.8659790e-01   7.5045846e-02  -1.0723996e+00  -8.0313400e-01  -1.2908034e+00  -1.5953297e+00  -1.6909914e+00  -4.8498873e-01   5.5076989e-01   6.5524568e-01  -1.0454929e+00  -1.2248817e+00
   1.2270689e+00  -1.4035156e+00   3.6858693e-01   5.7744591e-02   9.6070644e-01   3.8967505e-01  -3.8114384e-01  -1.6144164e+00  -9.9332562e-01  -2.1878021e+00   1.8603994e+00   5.6903348e-01   1.2723342e+00   1.0014205e-02  -4.9306717e-01  -1.5417807e+00  -4.6030837e-01   5.4167292e-01  -4.3641332e-01   7.9400747e-02  -1.5176878e+00   3.0268541e-01  -7.4434371e-02   3.2406041e-01   3.5060254e-01   1.0291048e+00   2.8149367e-01   4.4651994e-01  -3.5250625e-01  -1.8807199e-01  -8.9200070e-01   9.1699752e-01  -2.8418329e-01   7.3330930e-01   4.0011683e-01   7.3235271e-01  -5.2164414e-01  -7.8625610e-01  -1.4461203e+00   7.0873860e-01   6.8803469e-01   6.1904708e-01   7.8715506e-01   9.0274218e-01  -3.7153032e-01   4.5920465e-01  -9.2966863e-01  -4.4795826e-01  -2.2008271e+00   4.3833349e+00   4.4881818e-01   8.3557055e-01   1.3484485e+00   1.5397346e+00  -1.3593947e+00  -7.9160383e-01  -3.0605629e+00   1.7640953e+00   2.4632404e+00   1.0869481e+00   1.0843441e+00   1.1643542e+00  -6.5537670e-01   1.3021991e-01  -1.1147440e+00  -7.2509649e-01  -1.3021158e+00  -1.5121390e+00  -1.6714034e+00  -3.6961469e-01   5.5663547e-01   4.8956528e-01  -1.0462363e+00  -1.1811608e+00
   1.2322481e+00  -1.3872341e+00   4.9066946e-01   1.1973635e-01   8.8016352e-01   3.0822495e-01  -4.7561869e-01  -1.6404549e+00  -9.6898374e-01  -2.1619421e+00   1.9149763e+00   6.5461901e-01   1.2682038e+00  -2.9859275e-02  -5.2064559e-01  -1.6125086e+00  -3.5679361e-01   3.9992252e-01  -5.1629886e-01   1.0389856e-01  -1.4830134e+00   4.0894708e-01   1.6916007e-02   3.3607951e-01   3.3080340e-01   9.1422406e-01   1.9260860e-01   2.7541605e-01  -4.3846735e-01  -2.7784380e-01  -9.0231117e-01   1.0594657e+00  -2.1896729e-01   7.4039010e-01   3.9939872e-01   5.9629754e-01  -6.1304542e-01  -7.9057011e-01  -1.4052273e+00   8.2143662e-01   8.1371335e-01   6.3874117e-01   7.9010150e-01   8.3392719e-01  -4.3832862e-01   3.7728897e-01  -1.0107408e+00  -5.2378878e-01  -2.2381182e+00   4.5349044e+00   5.2802363e-01   8.3501116e-01   1.3545632e+00   1.5389418e+00  -1.4762406e+00  -7.7019176e-01  -3.0619121e+00   1.8134734e+00   2.5467495e+00   1.1047035e+00   1.1134922e+00   1.2187716e+00  -6.9925365e-01   1.8216589e-01  -1.1270954e+00  -6.4131453e-01  -1.2960167e+00  -1.4213922e+00  -1.6322618e+00  -2.4734279e-01   5.5377844e-01   3.0888430e-01  -1.0435460e+00  -1.1245506e+00
   1.2399033e+00  -1.3652390e+00   5.9740138e-01   1.8441195e-01   7.7326775e-01   2.3173093e-01  -5.9168881e-01  -1.6454360e+00  -9.3988007e-01  -2.1095166e+00   1.9563292e+00   7.4368668e-01   1.2482876e+00  -5.1967979e-02  -5.5961865e-01  -1.6483519e+00  -2.5627982e-01   2.4997151e-01  -5.9627002e-01   1.3247282e-01  -1.4366069e+00   5.0431502e-01   1.1027712e-01   3.3179152e-01   3.0254645e-01   7.8057558e-01   9.5624923e-02   8.6316287e-02  -5.2536040e-01  -3.8566631e-01  -9.0181189e-01   1.1913066e+00  -1.4562159e-01   7.2934717e-01   3.9703656e-01   4.3332941e-01  -6.9143062e-01  -8.0173415e-01  -1.3432596e+00   9.2067969e-01   9.4622964e-01   6.4708788e-01   7.9850293e-01   7.4140698e-01  -4.9281182e-01   2.7123160e-01  -1.0692725e+00  -6.1405032e-01  -2.2389712e+00   4.6717601e+00   6.0455448e-01   8.2074529e-01   1.3653768e+00   1.5237119e+00  -1.5684038e+00  -7.4889749e-01  -3.0269792e+00   1.8504603e+00   2.6302672e+00   1.1087319e+00   1.1439851e+00   1.2636698e+00  -7.1986109e-01   2.3321766e-01  -1.1112511e+00  -5.5008918e-01  -1.2727601e+00  -1.3224898e+00  -1.5739817e+00  -1.2416285e-01   5.3998542e-01   1.1852050e-01  -1.0353233e+00  -1.0550091e+00
   1.2482384e+00  -1.3415584e+00   6.8560612e-01   2.4632894e-01   6.4641493e-01   1.5898171e-01  -7.1954972e-01  -1.6293430e+00  -9.0206534e-01  -2.0308293e+00   1.9825017e+00   8.3056414e-01   1.2139923e+00  -5.9526986e-02  -6.0217673e-01  -1.6503704e+00  -1.6370786e-01   9.4535747e-02  -6.7224104e-01   1.6133433e-01  -1.3770052e+00   5.8486676e-01   1.9987380e-01   3.1102305e-01   2.6404014e-01   6.3317728e-01  -9.2631453e-03  -1.1238462e-01  -6.1155481e-01  -5.0363905e-01  -8.9045758e-01   1.3074622e+00  -6.9541878e-02   7.0121258e-01   3.8947904e-01   2.5301665e-01  -7.5588221e-01  -8.1346137e-01  -1.2611599e+00   1.0033168e+00   1.0788166e+00   6.4456033e-01   8.0837559e-01   6.2976878e-01  -5.3699780e-01   1.4837640e-01  -1.1056274e+00  -7.0839030e-01  -2.2041105e+00   4.7908041e+00   6.7323058e-01   7.9250007e-01   1.3771245e+00   1.4978981e+00  -1.6370251e+00  -7.2099907e-01  -2.9564532e+00   1.8724741e+00   2.7090961e+00   1.0979677e+00   1.1715047e+00   1.3000487e+00  -7.1997053e-01   2.8544980e-01  -1.0703362e+00  -4.5022312e-01  -1.2335351e+00  -1.2153576e+00  -1.4979857e+00  -5.9608877e-03   5.1349383e-01  -7.5808770e-02  -1.0197013e+00  -9.7325600e-01
   1.2554845e+00  -1.3202877e+00   7.5294099e-01   3.0032966e-01   5.0704483e-01   8.8684293e-02  -8.4856936e-01  -1.5931817e+00  -8.5220971e-01  -1.9274654e+00   1.9920248e+00   9.0974114e-01   1.1675226e+00  -5.6359557e-02  -6.4044365e-01  -1.6210580e+00  -8.3510545e-02  -6.3367364e-02  -7.4013492e-01   1.8674222e-01  -1.3035613e+00   6.4738343e-01   2.8029046e-01   2.7431992e-01   2.1404547e-01   4.7771535e-01  -1.2149967e-01  -3.1171366e-01  -6.9539233e-01  -6.2316104e-01  -8.6866602e-01   1.4035571e+00   3.9109318e-03   6.5781823e-01   3.7353325e-01   6.5923008e-02  -8.0602976e-01  -8.1933090e-01  -1.1609458e+00   1.0668764e+00   1.2048389e+00   6.3226584e-01   8.1566856e-01   5.0464252e-01  -5.7326164e-01   1.7057093e-02  -1.1210434e+00  -7.9607507e-01  -2.1358633e+00   4.8897345e+00   7.2900180e-01   7.5070361e-01   1.3860030e+00   1.4657982e+00  -1.6842015e+00  -6.8017741e-01  -2.8527276e+00   1.8773134e+00   2.7785661e+00   1.0719268e+00   1.1917195e+00   1.3288324e+00  -7.0329257e-01   3.4043375e-01  -1.0086379e+00  -3.4121081e-01  -1.1804459e+00  -1.1005753e+00  -1.4066826e+00   1.0173670e-01   4.7311375e-01  -2.6819196e-01  -9.9515208e-01  -8.8081797e-01
   1.2600090e+00  -1.3053683e+00   7.9797085e-01   3.4180911e-01   3.6323632e-01   1.9631158e-02  -9.6789203e-01  -1.5388656e+00  -7.8787885e-01  -1.8022312e+00   1.9839926e+00   9.7618599e-01   1.1117704e+00  -4.6602775e-02  -6.6699336e-01  -1.5641462e+00  -1.9418705e-02  -2.2048817e-01  -7.9605518e-01   2.0518805e-01  -1.2165413e+00   6.8947370e-01   3.4672316e-01   2.2292645e-01   1.5198523e-01   3.2028522e-01  -2.4010603e-01  -5.0254880e-01  -7.7518700e-01  -7.3537956e-01  -8.3724140e-01   1.4760716e+00   6.9661509e-02   6.0168578e-01   3.4659247e-01  -1.1696182e-01  -8.4197663e-01  -8.1320248e-01  -1.0455867e+00   1.1096460e+00   1.3181314e+00   6.1186464e-01   8.1653424e-01   3.7238897e-01  -6.0411851e-01  -1.1388455e-01  -1.1174768e+00  -8.6664449e-01  -2.0379792e+00   4.9671725e+00   7.6720823e-01   6.9646777e-01   1.3884269e+00   1.4318849e+00  -1.7127825e+00  -6.2095700e-01  -2.7197603e+00   1.8632721e+00   2.8342899e+00   1.0307267e+00   1.2005616e+00   1.3507239e+00  -6.7422508e-01   3.9903642e-01  -9.3137370e-01  -2.2337769e-01  -1.1164341e+00  -9.7945617e-01  -1.3033911e+00   1.9400014e-01   4.1832508e-01  -4.5273439e-01  -9.6057509e-01  -7.8001742e-01
   1.2604068e+00  -1.3003794e+00   8.2019306e-01   3.6695231e-01   2.2326178e-01  -4.9140982e-02  -1.0670572e+00  -1.4690533e+00  -7.0774382e-01  -1.6590283e+00   1.9581100e+00   1.0256254e+00   1.0501460e+00  -3.4405403e-02  -6.7533188e-01  -1.4843570e+00   2.5700517e-02  -3.7342524e-01  -8.3645087e-01   2.1356410e-01  -1.1171605e+00   7.0965684e-01   3.9520205e-01   1.5873093e-01   7.8023106e-02   1.6710979e-01  -3.6363857e-01  -6.7605835e-01  -8.4922677e-01  -8.3165436e-01  -7.9728311e-01   1.5224763e+00   1.2315590e-01   5.3587741e-01   3.0683175e-01  -2.8482085e-01  -8.6420780e-01  -7.8960662e-01  -9.1883110e-01   1.1307118e+00   1.4133069e+00   5.8545036e-01   8.0758405e-01   2.3973740e-01  -6.3200789e-01  -2.3561686e-01  -1.0974162e+00  -9.1054850e-01  -1.9153803e+00   5.0227351e+00   7.8382892e-01   6.3152069e-01   1.3812628e+00   1.4005222e+00  -1.7261365e+00  -5.3908520e-01  -2.5628410e+00   1.8292353e+00   2.8724026e+00   9.7506971e-01   1.1944895e+00   1.3660865e+00  -6.3757008e-01   4.6128065e-01  -8.4441071e-01  -9.7956114e-02  -1.0451490e+00  -8.5407125e-01  -1.1922075e+00   2.6670594e-01   3.4934307e-01  -6.2376844e-01  -9.1536074e-01  -6.7390912e-01
   1.2555645e+00  -1.3083531e+00   8.2001489e-01   3.7292915e-01   9.5129368e-02  -1.1821348e-01  -1.1365915e+00  -1.3869510e+00  -6.1170823e-01  -1.5026694e+00   1.9147109e+00   1.0547693e+00   9.8635828e-01  -2.3643258e-02  -6.6030979e-01  -1.3871199e+00   4.9965021e-02  -5.1871682e-01  -8.5826898e-01   2.0930910e-01  -1.0075561e+00   7.0740181e-01   4.2277413e-01   8.4179339e-02  -6.8939491e-03   2.4250147e-02  -4.9017147e-01  -8.2412553e-01  -9.1578222e-01  -9.0401078e-01  -7.5008738e-01   1.5413203e+00   1.6057169e-01   4.6381801e-01   2.5335830e-01  -4.2759896e-01  -8.7348533e-01  -7.4408436e-01  -7.8499192e-01   1.1299634e+00   1.4860196e+00   5.5539977e-01   7.8611296e-01   1.1339652e-01  -6.5909648e-01  -3.3983875e-01  -1.0636857e+00  -9.1972304e-01  -1.7738602e+00   5.0570392e+00   7.7570533e-01   5.5809509e-01   1.3620286e+00   1.3756830e+00  -1.7279047e+00  -4.3182326e-01  -2.3882900e+00   1.7747481e+00   2.8897609e+00   9.0619564e-01   1.1707186e+00   1.3748638e+00  -5.9824109e-01   5.2628004e-01  -7.5395286e-01   3.2910701e-02  -9.7077179e-01  -7.2721070e-01  -1.0778263e+00   3.1670940e-01   2.6714599e-01  -7.7605492e-01  -8.5942507e-01  -5.6616307e-01
   1.2446972e+00  -1.3316238e+00   7.9868609e-01   3.5803480e-01  -1.3857001e-02  -1.8768167e-01  -1.1685388e+00  -1.2960917e+00  -5.0094353e-01  -1.3386427e+00   1.8547442e+00   1.0614686e+00   9.2416627e-01  -1.7675573e-02  -6.1843943e-01  -1.2782698e+00   5.2550083e-02  -6.5294349e-01  -8.5908484e-01   1.9052411e-01  -8.9069533e-01   6.8312139e-01   4.2763490e-01   2.1600785e-03  -1.0103678e-01  -1.0267674e-01  -6.1731111e-01  -9.3973612e-01  -9.7312521e-01  -9.4555568e-01  -6.9704901e-01   1.5322720e+00   1.7899287e-01   3.8909937e-01   1.8630365e-01  -5.3654670e-01  -8.7074208e-01  -6.7345499e-01  -6.4870428e-01   1.1080615e+00   1.5331704e+00   5.2420468e-01   7.5027616e-01  -3.3389909e-04  -6.8711405e-01  -4.1926669e-01  -1.0192464e+00  -8.8806628e-01  -1.6197500e+00   5.0716419e+00   7.4072266e-01   4.7878037e-01   1.3290436e+00   1.3606894e+00  -1.7217636e+00  -2.9813027e-01  -2.2031005e+00   1.7000525e+00   2.8841023e+00   8.2580579e-01   1.1274044e+00   1.3765485e+00  -5.6098246e-01   5.9225691e-01  -6.6621386e-01   1.6623975e-01  -8.9780390e-01  -6.0228299e-01  -9.6532189e-01   3.4196962e-01   1.7346013e-01  -9.0496998e-01  -7.9321312e-01  -4.6090054e-01
   1.2273522e+00  -1.3717216e+00   7.5819308e-01   3.2176716e-01  -9.7491612e-02  -2.5709301e-01  -1.1568933e+00  -1.2001091e+00  -3.7782829e-01  -1.1728429e+00   1.7797268e+00   1.0447962e+00   8.6711854e-01  -1.9158592e-02  -5.4809260e-01  -1.1637416e+00   3.3706019e-02  -7.7283966e-01  -8.3720612e-01   1.5605331e-01  -7.7022355e-01   6.3812096e-01   4.0919990e-01  -8.4135135e-02  -2.0194253e-01  -2.0875716e-01  -7.4224597e-01  -1.0173073e+00  -1.0195599e+00  -9.5083403e-01  -6.3956796e-01   1.4961066e+00   1.7653728e-01   3.1528030e-01   1.0684948e-01  -6.0468149e-01  -8.5698056e-01  -5.7599425e-01  -5.1466584e-01   1.0663752e+00   1.5530400e+00   4.9429790e-01   6.9920630e-01  -9.5923712e-02  -7.1723544e-01  -4.6805453e-01  -9.6701520e-01  -8.1178498e-01  -1.4595669e+00   5.0689134e+00   6.7793871e-01   3.9635149e-01   1.2815189e+00   1.3579951e+00  -1.7112116e+00  -1.3872623e-01  -2.0145519e+00   1.6060879e+00   2.8541407e+00   7.3596621e-01   1.0637576e+00   1.3702042e+00  -5.3011894e-01   6.5664352e-01  -5.8709549e-01   2.9835219e-01  -8.3083128e-01  -4.8315465e-01  -8.5990154e-01   3.4162021e-01   7.0699463e-02  -1.0066700e+00  -7.1767055e-01  -3.6249077e-01
   1.2033921e+00  -1.4293132e+00   7.0112006e-01   2.6483265e-01  -1.5099027e-01  -3.2543441e-01  -1.0979109e+00  -1.1025183e+00  -2.4579632e-01  -1.0112736e+00   1.6916659e+00   1.0050537e+00   8.1830928e-01  -2.9925971e-02  -4.4956675e-01  -1.0492754e+00  -5.2833835e-03  -8.7541189e-01  -7.9174426e-01   1.0552356e-01  -6.5026023e-01   5.7450382e-01   3.6810843e-01  -1.7136914e-01  -3.0651348e-01  -2.9000368e-01  -8.6183419e-01  -1.0529399e+00  -1.0534678e+00  -9.1610386e-01  -5.7896700e-01   1.4346413e+00   1.5242753e-01   2.4569306e-01   1.7181204e-02  -6.2713983e-01  -8.3318522e-01  -4.5151498e-01  -3.8737651e-01   1.0068865e+00   1.5453439e+00   4.6788529e-01   6.3306216e-01  -1.6892161e-01  -7.5001421e-01  -4.8211768e-01  -9.0970656e-01  -6.8958952e-01  -1.2996663e+00   5.0518565e+00   5.8764670e-01   3.1358517e-01   1.2195866e+00   1.3690320e+00  -1.6993890e+00   4.3967934e-02  -1.8298197e+00   1.4944536e+00   2.7996115e+00   6.3899717e-01   9.8009065e-01   1.3545420e+00  -5.0935068e-01   7.1625874e-01  -5.2188864e-01   4.2508117e-01  -7.7427747e-01  -3.7394097e-01  -7.6664212e-01   3.1597791e-01  -3.8140236e-02  -1.0782285e+00  -6.3418510e-01  -2.7531900e-01
   1.1729597e+00  -1.5041947e+00   6.3048576e-01   1.8907891e-01  -1.7122204e-01  -3.9117028e-01  -9.9028046e-01  -1.0065184e+00  -1.0910454e-01  -8.5974605e-01   1.5929531e+00   9.4370209e-01   7.8017233e-01  -5.0938681e-02  -3.2501621e-01  -9.4014485e-01  -6.2201396e-02  -9.5806022e-01  -7.2265227e-01   3.9340302e-02  -5.3515513e-01   4.9503790e-01   3.0615662e-01  -2.5622792e-01  -4.1116460e-01  -3.4353085e-01  -9.7272743e-01  -1.0445827e+00  -1.0733663e+00  -8.3951671e-01  -5.1642330e-01   1.3506188e+00   1.0699801e-01   1.8326761e-01  -7.9629876e-02  -6.0139973e-01  -8.0025239e-01  -3.0134614e-01  -2.7089126e-01   9.3206941e-01   1.5112008e+00   4.4679587e-01   5.5300670e-01  -2.1619136e-01  -7.8537138e-01  -4.5933898e-01  -8.4970476e-01  -5.2272494e-01  -1.1459163e+00   5.0238923e+00   4.7136776e-01   2.3307844e-01   1.1442672e+00   1.3941306e+00  -1.6889424e+00   2.4600999e-01  -1.6556023e+00   1.3673335e+00   2.7212523e+00   5.3735523e-01   8.7778627e-01   1.3280457e+00  -5.0160225e-01   7.6754753e-01  -4.7501369e-01   5.4202919e-01  -7.3215957e-01  -2.7876086e-01  -6.9022377e-01   2.6648681e-01  -1.4962882e-01  -1.1177410e+00  -5.4450102e-01  -2.0353968e-01
   1.1364386e+00  -1.5953351e+00   5.4956467e-01   9.7355731e-02  -1.5683829e-01  -4.5232993e-01  -8.3514583e-01  -9.1482692e-01   2.7460740e-02  -7.2358208e-01   1.4862390e+00   8.6323006e-01   7.5433350e-01  -8.2300536e-02  -1.7825674e-01  -8.4092056e-01  -1.3405394e-01  -1.0186969e+00  -6.3072526e-01  -4.1361443e-02  -4.2922091e-01   4.0298921e-01   2.2616017e-01  -3.3559167e-01  -5.1201438e-01  -3.6767399e-01  -1.0715270e+00  -9.9209892e-01  -1.0779768e+00  -7.2119200e-01  -4.5291912e-01   1.2475440e+00   4.1634568e-02   1.3038317e-01  -1.7981061e-01  -5.2736008e-01  -7.5894319e-01  -1.2821590e-01  -1.6860231e-01   8.4474904e-01   1.4530231e+00   4.3235973e-01   4.6111584e-01  -2.3606049e-01  -8.2263475e-01  -3.9964401e-01  -7.8897184e-01  -3.1483948e-01  -1.0034111e+00   4.9886306e+00   3.3176911e-01   1.5708152e-01   1.0573811e+00   1.4325278e+00  -1.6819322e+00   4.6221889e-01  -1.4977887e+00   1.2273899e+00   2.6207331e+00   4.3351567e-01   7.5919563e-01   1.2891360e+00  -5.0892853e-01   8.0686045e-01  -4.4981384e-01   6.4485598e-01  -7.0786213e-01  -2.0147395e-01  -6.3467657e-01   1.9559968e-01  -2.6008418e-01  -1.1243907e+00  -4.5061349e-01  -1.5083050e-01
   1.0944124e+00  -1.7009653e+00   4.6170362e-01  -6.6865461e-03  -1.0829190e-01  -5.0663820e-01  -6.3598243e-01  -8.2956037e-01   1.5891604e-01  -6.0734496e-01   1.3742930e+00   7.6696971e-01   7.4153348e-01  -1.2333075e-01  -1.4458812e-02  -7.5527934e-01  -2.1727094e-01  -1.0558560e+00  -5.1756755e-01  -1.3480631e-01  -3.3646134e-01   3.0193224e-01   1.3175579e-01  -4.0669793e-01  -6.0510931e-01  -3.6204592e-01  -1.1549637e+00  -8.9723435e-01  -1.0663024e+00  -5.6318418e-01  -3.8921282e-01   1.1294824e+00  -4.1349210e-02   8.8755198e-02  -2.7912501e-01  -4.0727702e-01  -7.0986215e-01   6.3950144e-02  -8.3064966e-02   7.4794390e-01   1.3743278e+00   4.2532265e-01   3.6022713e-01  -2.2837237e-01  -8.6062447e-01  -3.0494300e-01  -7.2899256e-01  -7.1703829e-02  -8.7624070e-01   4.9496492e+00   1.7251464e-01   8.7359123e-02   9.6141383e-01   1.4824593e+00  -1.6797879e+00   6.8653890e-01  -1.3611860e+00   1.0776311e+00   2.5005430e+00   3.2986131e-01   6.2747338e-01   1.2363585e+00  -5.3247574e-01   8.3075127e-01  -4.4841186e-01   7.2957429e-01  -7.0394376e-01  -1.4542011e-01  -6.0315481e-01   1.0660252e-01  -3.6577878e-01  -1.0984753e+00  -3.5464994e-01  -1.2016431e-01
   1.0476306e+00  -1.8187034e+00   3.7014517e-01  -1.1884651e-01  -2.7748915e-02  -5.5168036e-01  -3.9833948e-01  -7.5216160e-01   2.8042522e-01  -5.1461003e-01   1.2598629e+00   6.5887233e-01   7.4162778e-01  -1.7268190e-01   1.6024443e-01  -6.8586812e-01  -3.0793992e-01  -1.0687865e+00  -3.8552401e-01  -2.3870168e-01  -2.6031462e-01   1.9554868e-01   2.7153102e-02  -4.6728641e-01  -6.8666736e-01  -3.2752929e-01  -1.2200919e+00  -7.6348922e-01  -1.0377062e+00  -3.6934445e-01  -3.2583270e-01   1.0008333e+00  -1.3889119e-01   5.9364763e-02  -3.7315232e-01  -2.4556324e-01  -6.5346238e-01   2.7029886e-01  -1.5879216e-02   6.4470741e-01   1.2794900e+00   4.2580536e-01   2.5373914e-01  -1.9443927e-01  -8.9777419e-01  -1.7894456e-01  -6.7075590e-01   1.9919684e-01  -7.6733110e-01   4.9102948e+00  -1.9439183e-03   2.5091944e-02   8.5934320e-01   1.5413308e+00  -1.6833035e+00   9.1245594e-01  -1.2493205e+00   9.2126473e-01   2.3638356e+00   2.2858360e-01   4.8636528e-01   1.1685778e+00  -5.7249186e-01   8.3626511e-01  -4.7163770e-01   7.9283073e-01  -7.2198949e-01  -1.1318216e-01  -5.9775469e-01   3.3941544e-03  -4.6315673e-01  -1.0413890e+00  -2.5874678e-01  -1.1361561e-01
   9.9697790e-01  -1.9457067e+00   2.7787009e-01  -2.3465177e-01   8.1099727e-02  -5.8508971e-01  -1.2946704e-01  -6.8338248e-01   3.8762886e-01  -4.4779232e-01   1.1455435e+00   5.4325995e-01   7.5366089e-01  -2.2849082e-01   3.3920363e-01  -6.3423040e-01  -4.0205457e-01  -1.0575205e+00  -2.3758259e-01  -3.5038211e-01  -2.0343211e-01   8.7428310e-02  -8.3143673e-02  -5.1571443e-01  -7.5332382e-01  -2.6620367e-01  -1.2644830e+00  -5.9590175e-01  -9.9198773e-01  -1.4508631e-01  -2.6309350e-01   8.6609385e-01  -2.4739983e-01   4.2434998e-02  -4.5758485e-01  -4.8467896e-02  -5.9007838e-01   4.8536525e-01   3.2363751e-02   5.3797702e-01   1.1734501e+00   4.3331117e-01   1.4537740e-01  -1.3690128e-01  -9.3227902e-01  -2.6860140e-02  -6.1477383e-01   4.8916624e-01  -6.7836299e-01   4.8735182e+00  -1.8661990e-01  -2.9171340e-02   7.5444380e-01   1.6059551e+00  -1.6926720e+00   1.1334326e+00  -1.1643191e+00   7.6155070e-01   2.2142561e+00   1.3160196e-01   3.3996645e-01   1.0851600e+00  -6.2837937e-01   8.2119415e-01  -5.1903000e-01   8.3214865e-01  -7.6251974e-01  -1.0639110e-01  -6.1938980e-01  -1.0976234e-01  -5.4904630e-01  -9.5556125e-01  -1.6493198e-01  -1.3221660e-01
   9.4344609e-01  -2.0788377e+00   1.8747037e-01  -3.4964836e-01   2.1331197e-01  -6.0474438e-01   1.6214460e-01  -6.2331933e-01   4.7693294e-01  -4.0804244e-01   1.0336629e+00   4.2456591e-01   7.7600365e-01  -2.8854913e-01   5.1571893e-01  -6.0079951e-01  -4.9575952e-01  -1.0229098e+00  -7.7249111e-02  -4.6696479e-01  -1.6751028e-01  -1.9114138e-02  -1.9462401e-01  -5.5103398e-01  -8.0235988e-01  -1.8121201e-01  -1.2864049e+00  -4.0075690e-01  -9.2944938e-01   1.0293120e-01  -2.0113397e-01   7.2962927e-01  -3.6299611e-01   3.7456943e-02  -5.2852375e-01   1.7634195e-01  -5.1998157e-01   7.0341104e-01   6.2066107e-02   4.3044525e-01   1.0613970e+00   4.4678384e-01   3.8943111e-02  -5.9502424e-02  -9.6225840e-01   1.4498060e-01  -5.6113422e-01   7.8885787e-01  -6.0977459e-01   4.8417503e+00  -3.7627024e-01  -7.5506390e-02   6.5007835e-01   1.6728298e+00  -1.7075532e+00   1.3433277e+00  -1.1068798e+00   6.0165941e-01   2.0557510e+00   4.0504812e-02   1.9246834e-01   9.8612254e-01  -6.9878251e-01   7.8427809e-01  -5.8891076e-01   8.4611350e-01  -8.2496423e-01  -1.2559039e-01  -6.6773433e-01  -2.2849781e-01  -6.2085164e-01  -8.4435320e-01  -7.5021387e-02  -1.7587537e-01
   8.8810327e-01  -2.2148322e+00   1.0106095e-01  -4.5967722e-01   3.6303475e-01  -6.0895786e-01   4.6728125e-01  -5.7149634e-01   5.4573479e-01  -3.9521912e-01   9.2619886e-01   3.0708041e-01   8.0653837e-01  -3.5048110e-01   6.8349000e-01  -5.8495912e-01  -5.8557258e-01  -9.6662149e-01   9.1599963e-02  -5.8550218e-01  -1.5318928e-01  -1.2119273e-01  -3.0304719e-01  -5.7302240e-01  -8.3189503e-01  -7.6572874e-02  -1.2849713e+00  -1.8523464e-01  -8.5094497e-01   3.6718335e-01  -1.3997123e-01   5.9546777e-01  -4.8175750e-01   4.3264142e-02  -5.8275006e-01   4.2026653e-01  -4.4345472e-01   9.1876187e-01   7.4540368e-02   3.2446220e-01   9.4844987e-01   4.6471226e-01  -6.1936774e-02   3.3198497e-02  -9.8592291e-01   3.2957056e-01  -5.0958369e-01   1.0888541e+00  -5.6084708e-01   4.8168227e+00  -5.6567988e-01  -1.1454949e-01   5.4949024e-01   1.7384343e+00  -1.7271657e+00   1.5367681e+00  -1.0763238e+00   4.4454988e-01   1.8923796e+00  -4.3485113e-02   4.7914050e-02   8.7223663e-01  -7.8170321e-01   7.2533455e-01  -6.7852805e-01   8.3448544e-01  -9.0770242e-01  -1.7017183e-01  -7.4124072e-01  -3.4858475e-01  -6.7670796e-01  -7.1191136e-01   9.4633022e-03  -2.4336479e-01
   8.3205913e-01  -2.3504590e+00   2.0235518e-02  -5.6111743e-01   5.2388750e-01  -5.9664775e-01   7.7654277e-01  -5.2698888e-01   5.9257017e-01  -4.0794046e-01   8.2472472e-01   1.9471498e-01   8.4287022e-01  -4.1191734e-01   8.3701591e-01  -5.8516599e-01  -6.6856732e-01  -8.9109017e-01   2.6487993e-01  -7.0312394e-01  -1.6002680e-01  -2.1646400e-01  -4.0468492e-01  -5.8216395e-01  -8.4102519e-01   4.3052176e-02  -1.2602463e+00   4.2981485e-02  -7.5790288e-01   6.3969861e-01  -7.9566320e-02   4.6713255e-01  -5.9994544e-01   5.8151090e-02  -6.1794962e-01   6.7429589e-01  -3.6087550e-01   1.1261203e+00   7.1865806e-02   2.2197662e-01   8.3935748e-01   4.8527427e-01  -1.5404072e-01   1.3616000e-01  -1.0017330e+00   5.1969002e-01  -4.5963372e-01   1.3802215e+00  -5.2986284e-01   4.7999240e+00  -7.4993350e-01  -1.4738359e-01   4.5560993e-01   1.7995157e+00  -1.7503989e+00   1.7094458e+00  -1.0707305e+00   2.9287045e-01   1.7281291e+00  -1.1952092e-01  -9.0021988e-02   7.4506830e-01  -8.7463786e-01   6.4530824e-01  -7.8425755e-01   7.9822908e-01  -1.0081686e+00  -2.3838939e-01  -8.3723272e-01  -4.6615620e-01  -7.1558775e-01  -5.6298561e-01   8.7349275e-02  -3.3238424e-01
   7.7642389e-01  -2.4826667e+00  -5.3933961e-02  -6.5107869e-01   6.8936260e-01  -5.6746738e-01   1.0808673e+00  -4.8857318e-01   6.1717220e-01  -4.4371139e-01   7.3039164e-01   9.0801316e-02   8.8254221e-01  -4.7065331e-01   9.7191562e-01  -5.9912674e-01  -7.4250423e-01  -7.9942314e-01   4.3847068e-01  -8.1716071e-01  -1.8654917e-01  -3.0319356e-01  -4.9651353e-01  -5.7958238e-01  -8.2989292e-01   1.7262287e-01  -1.2132911e+00   2.7611287e-01  -6.5231674e-01   9.1249342e-01  -1.9892556e-02   3.4751953e-01  -7.1419953e-01   8.0026837e-02  -6.3287304e-01   9.2953391e-01  -2.7279906e-01   1.3208348e+00   5.6696909e-02   1.2451591e-01   7.3823877e-01   5.0650705e-01  -2.3474802e-01   2.4420722e-01  -1.0085370e+00   7.0836086e-01  -4.1068046e-01   1.6550054e+00  -5.1432376e-01   4.7916003e+00  -9.2465548e-01  -1.7538641e-01   3.7088855e-01   1.8533364e+00  -1.7759356e+00   1.8583196e+00  -1.0871357e+00   1.4888711e-01   1.5667530e+00  -1.8711974e-01  -2.1821480e-01   6.0695131e-01  -9.7472929e-01   5.4623516e-01  -9.0184932e-01   7.3945780e-01  -1.1230152e+00  -3.2745104e-01  -9.5206873e-01  -5.7788192e-01  -7.3734818e-01  -4.0271650e-01   1.5783764e-01  -4.3969099e-01
   7.2226576e-01  -2.6087076e+00  -1.2085872e-01  -7.2753103e-01   8.5321556e-01  -5.2188672e-01   1.3720077e+00  -4.5488770e-01   6.2044011e-01  -4.9911733e-01   6.4394109e-01  -2.0628777e-03   9.2323099e-01  -5.2478357e-01   1.0851473e+00  -6.2401445e-01  -8.0590172e-01  -6.9526108e-01   6.0839061e-01  -9.2524721e-01  -2.3037471e-01  -3.8027452e-01  -5.7634296e-01  -5.6692954e-01  -7.9968162e-01   3.0700044e-01  -1.1461455e+00   5.0668935e-01  -5.3669854e-01   1.1779937e+00   3.9001504e-02   2.3882441e-01  -8.2168718e-01   1.0659099e-01  -6.2741716e-01   1.1776888e+00  -1.8002750e-01   1.4991091e+00   3.2040605e-02   3.3200899e-02   6.4837794e-01   5.2648805e-01  -3.0218439e-01   3.5237084e-01  -1.0056786e+00   8.8925569e-01  -3.6212732e-01   1.9066284e+00  -5.1120873e-01   4.7917948e+00  -1.0862042e+00  -2.0005758e-01   2.9716979e-01   1.8978624e+00  -1.8023761e+00   1.9817119e+00  -1.1217865e+00   1.4439264e-02   1.4116295e+00  -2.4613254e-01  -3.3422120e-01   4.6089058e-01  -1.0789271e+00   4.3112616e-01  -1.0267037e+00   6.6129641e-01  -1.2483221e+00  -4.3368252e-01  -1.0813652e+00  -6.8109234e-01  -7.4271520e-01  -2.3640157e-01   2.2049920e-01  -5.6129320e-01
   6.7056813e-01  -2.7262399e+00  -1.8036464e-01  -7.8936348e-01   1.0098181e+00  -4.6121351e-01   1.6429296e+00  -4.2459044e-01   6.0432460e-01  -5.7006983e-01   5.6574359e-01  -8.2109666e-02   9.6290662e-01  -5.7280395e-01   1.1751137e+00  -6.5670691e-01  -8.5804633e-01  -5.8260081e-01   7.7096435e-01  -1.0254033e+00  -2.8839812e-01  -4.4720007e-01  -6.4287571e-01  -5.4624096e-01  -7.5253204e-01   4.4122645e-01  -1.0617397e+00   7.2792139e-01  -4.1399179e-01   1.4294177e+00   9.6943194e-02   1.4251777e-01  -9.2020223e-01   1.3551705e-01  -6.0262028e-01   1.4115006e+00  -8.3655811e-02   1.6581420e+00   1.0222435e-03  -5.1212704e-02   5.7208928e-01   5.4350814e-01  -3.5530744e-01   4.5618983e-01  -9.9306414e-01   1.0570347e+00  -3.1349779e-01   2.1301733e+00  -5.1724890e-01   4.7999154e+00  -1.2318093e+00  -2.2284377e-01   2.3561003e-01   1.9318755e+00  -1.8283562e+00   2.0793002e+00  -1.1704289e+00  -1.0907958e-01   1.2656518e+00  -2.9670093e-01  -4.3635676e-01   3.1040301e-01  -1.1841487e+00   3.0377939e-01  -1.1541571e+00   5.6767406e-01  -1.3798365e+00  -5.5275080e-01  -1.2202632e+00  -7.7384648e-01  -7.3320541e-01  -6.9251692e-02   2.7524420e-01  -6.9268951e-01
   6.2219280e-01  -2.8334031e+00  -2.3260536e-01  -8.3637237e-01   1.1544504e+00  -3.8754844e-01   1.8881116e+00  -3.9649653e-01   5.7164264e-01  -6.5208459e-01   4.9585671e-01  -1.4843282e-01   9.9994362e-01  -6.1367726e-01   1.2416509e+00  -6.9402891e-01  -8.9894485e-01  -4.6559071e-01   9.2297513e-01  -1.1160942e+00  -3.5701942e-01  -5.0399786e-01  -6.9569647e-01  -5.1977020e-01  -6.9138717e-01   5.7078177e-01  -9.6374046e-01   9.3401820e-01  -2.8744691e-01   1.6610954e+00   1.5360728e-01   5.9362688e-02  -1.0082111e+00   1.6462671e-01  -5.6057125e-01   1.6250774e+00   1.4915654e-02   1.7961948e+00  -3.3339909e-02  -1.2827763e-01   5.1065797e-01   5.5621964e-01  -3.9392656e-01   5.5195570e-01  -9.7118318e-01   1.2075875e+00  -2.6452729e-01   2.3225318e+00  -5.2919578e-01   4.8149405e+00  -1.3596444e+00  -2.4498221e-01   1.8665149e-01   1.9550024e+00  -1.8526509e+00   2.1520129e+00  -1.2286081e+00  -2.2071933e-01   1.1311505e+00  -3.3920624e-01  -5.2371680e-01   1.5930766e-01  -1.2874340e+00   1.6853726e-01  -1.2797594e+00   4.6306396e-01  -1.5132266e+00  -6.7992878e-01  -1.3637194e+00  -8.5494518e-01  -7.1099311e-01   9.3848178e-02   3.2227195e-01  -8.2913756e-01
   5.7784986e-01  -2.9288674e+00  -2.7796859e-01  -8.6918486e-01   1.2835130e+00  -3.0367637e-01   2.1037278e+00  -3.6968381e-01   5.2584010e-01  -7.4057037e-01   4.3409308e-01  -2.0095495e-01   1.0331774e+00  -6.4685983e-01   1.2859090e+00  -7.3297966e-01  -9.2922801e-01  -3.4831280e-01   1.0617938e+00  -1.1962674e+00  -4.3239701e-01  -5.5113638e-01  -7.3519767e-01  -4.8981679e-01  -6.1977870e-01   6.9180804e-01  -8.5633988e-01   1.1204320e+00  -1.6046549e-01   1.8687059e+00   2.0851266e-01  -1.0531370e-02  -1.0848505e+00   1.9203972e-01  -5.0424040e-01   1.8141207e+00   1.1400705e-01   1.9125855e+00  -6.8331887e-02  -1.9779310e-01   4.6435725e-01   5.6374370e-01  -4.1865794e-01   6.3688170e-01  -9.4108046e-01   1.3381686e+00  -2.1522472e-01   2.4824187e+00  -5.4406191e-01   4.8355393e+00  -1.4688364e+00  -2.6737962e-01   1.5004993e-01   1.9676635e+00  -1.8742581e+00   2.2018451e+00  -1.2919617e+00  -3.1995330e-01   1.0098485e+00  -3.7421606e-01  -5.9614492e-01   1.1484917e-02  -1.3860858e+00   3.0008133e-02  -1.3995206e+00   3.5219210e-01  -1.6443294e+00  -8.1038130e-01  -1.5067990e+00  -9.2389560e-01  -6.7873300e-01   2.4855863e-01   3.6200809e-01  -9.6593184e-01
   5.3807691e-01  -3.0118540e+00  -3.1698659e-01  -8.8912776e-01   1.3946476e+00  -2.1289923e-01   2.2877097e+00  -3.4355753e-01   4.7072429e-01  -8.3110717e-01   3.8009087e-01  -2.4033638e-01   1.0619105e+00  -6.7229047e-01   1.3101426e+00  -7.7092662e-01  -9.5001772e-01  -2.3456862e-01   1.1854760e+00  -1.2653674e+00  -5.1070359e-01  -5.8941480e-01  -7.6245299e-01  -4.5856407e-01  -5.4157325e-01   8.0127612e-01  -7.4400398e-01   1.2840116e+00  -3.6422875e-02   2.0494172e+00   2.6104477e-01  -6.7626100e-02  -1.1498807e+00   2.1628714e-01  -4.3724626e-01   1.9760310e+00   2.1172396e-01   2.0076186e+00  -1.0169778e-01  -2.5974673e-01   4.3253729e-01   5.6572691e-01  -4.3082091e-01   7.0918808e-01  -9.0428188e-01   1.4474213e+00  -1.6589719e-01   2.6102612e+00  -5.5931362e-01   4.8602013e+00  -1.5594111e+00  -2.9053941e-01   1.2495189e-01   1.9709539e+00  -1.8924565e+00   2.2316215e+00  -1.3564823e+00  -4.0664506e-01   9.0284703e-01  -4.0243157e-01  -6.5415570e-01  -1.2937417e-01  -1.4777902e+00  -1.0722544e-01  -1.5101146e+00   2.3973862e-01  -1.7693754e+00  -9.3944904e-01  -1.6449492e+00  -9.8083606e-01  -6.3935616e-01   3.9127174e-01   3.9503759e-01  -1.0986696e+00
   5.0322601e-01  -3.0821288e+00  -3.5025895e-01  -8.9805756e-01   1.4867575e+00  -1.1882339e-01   2.4396872e+00  -3.1787041e-01   4.1018941e-01  -9.1969303e-01   3.3337905e-01  -2.6783717e-01   1.0858725e+00  -6.9034622e-01   1.3174335e+00  -8.0575398e-01  -9.6277294e-01  -1.2768517e-01   1.2928220e+00  -1.3233257e+00  -5.8836422e-01  -6.1984799e-01  -7.7905307e-01  -4.2793865e-01  -4.6070103e-01   8.9709099e-01  -6.3119856e-01   1.4230574e+00   8.1516471e-02   2.2019221e+00   3.1050166e-01  -1.1285035e-01  -1.2036067e+00   2.3637948e-01  -3.6357898e-01   2.1098885e+00   3.0605733e-01   2.0824615e+00  -1.3173906e-01  -3.1426559e-01   4.1377442e-01   5.6234207e-01  -4.3228695e-01   7.6810237e-01  -8.6268017e-01   1.5352997e+00  -1.1713568e-01   2.7079753e+00  -5.7300410e-01   4.8873658e+00  -1.6321873e+00  -3.1454358e-01   1.1001227e-01   1.9664735e+00  -1.9068372e+00   2.2447238e+00  -1.4187322e+00  -4.8100585e-01   8.1063982e-01  -4.2463887e-01  -6.9882224e-01  -2.6000444e-01  -1.5607135e+00  -2.3888884e-01  -1.6090248e+00   1.3005605e-01  -1.8851781e+00  -1.0629096e+00  -1.7742353e+00  -1.0264303e+00  -5.9585575e-01   5.1924905e-01   4.2204084e-01  -1.2234858e+00
   4.7345765e-01  -3.1399687e+00  -3.7839233e-01  -8.9816760e-01   1.5599391e+00  -2.5118512e-02   2.5608265e+00  -2.9269926e-01   3.4795643e-01  -1.0029436e+00   2.9343207e-01  -2.8514899e-01   1.1051512e+00  -7.0176970e-01   1.3113781e+00  -8.3595507e-01  -9.6912943e-01  -3.0356210e-02   1.3833922e+00  -1.3705231e+00  -6.6225831e-01  -6.4355748e-01  -7.8692119e-01  -3.9950384e-01  -3.8088991e-01   9.7812612e-01  -5.2211557e-01   1.5372766e+00   1.9057600e-01   2.3263721e+00   3.5615779e-01  -1.4748176e-01  -1.2467731e+00   2.5182636e-01  -2.8730358e-01   2.2163221e+00   3.9500989e-01   2.1389792e+00  -1.5735497e-01  -3.6157946e-01   4.0606533e-01   5.5423511e-01  -4.2529659e-01   8.1378235e-01  -8.1839036e-01   1.6029026e+00  -6.9763732e-02   2.7786648e+00  -5.8383881e-01   4.9155287e+00  -1.6886284e+00  -3.3908872e-01   1.0353909e-01   1.9561283e+00  -1.9173066e+00   2.2448115e+00  -1.4759957e+00  -5.4354637e-01   7.3315133e-01  -4.4166540e-01  -7.3164068e-01  -3.7776743e-01  -1.6335667e+00  -3.6126630e-01  -1.6946233e+00   2.6925046e-02  -1.9892724e+00  -1.1771973e+00  -1.8915220e+00  -1.0617425e+00  -5.5108135e-01   6.3070185e-01   4.4373877e-01  -1.3372422e+00
   4.4874219e-01  -3.1861017e+00  -4.0195935e-01  -8.9179109e-01   1.6153279e+00   6.4732532e-02   2.6535759e+00  -2.6838403e-01   2.8734656e-01  -1.0782334e+00   2.5970937e-01  -2.9421447e-01   1.1201040e+00  -7.0757733e-01   1.2957648e+00  -8.6066459e-01  -9.7074865e-01   5.5468510e-02   1.4574787e+00  -1.4077287e+00  -7.2987305e-01  -6.6167621e-01  -7.8812610e-01  -3.7439282e-01  -3.0542757e-01   1.0441880e+00  -4.2042209e-01   1.6276449e+00   2.8852148e-01   2.4242172e+00   3.9733796e-01  -1.7302115e-01  -1.2804472e+00   2.6260938e-01  -2.1226837e-01   2.2972798e+00   4.7673683e-01   2.1795420e+00  -1.7802571e-01  -4.0199612e-01   4.0704720e-01   5.4242612e-01  -4.1226174e-01   8.4717353e-01  -7.7358781e-01   1.6522405e+00  -2.4754425e-02   2.8262639e+00  -5.9117292e-01   4.9433331e+00  -1.7306689e+00  -3.6356907e-01   1.0365073e-01   1.9419285e+00  -1.9240633e+00   2.2355573e+00  -1.5263625e+00  -5.9502475e-01   6.6979582e-01  -4.5434208e-01  -7.5438325e-01  -4.8079859e-01  -1.6956382e+00  -4.7140218e-01  -1.7661819e+00  -6.6634406e-02  -2.0799990e+00  -1.2795647e+00  -1.9945913e+00  -1.0881058e+00  -5.0755869e-01   7.2480799e-01   4.6085061e-01  -1.4376579e+00
   4.2886804e-01  -3.2216244e+00  -4.2147662e-01  -8.8121490e-01   1.6548814e+00   1.4767115e-01   2.7213497e+00  -2.4543877e-01   2.3110281e-01  -1.1437715e+00   2.3167904e-01  -2.9705189e-01   1.1312644e+00  -7.0895504e-01   1.2742731e+00  -8.7963151e-01  -9.6918760e-01   1.2863849e-01   1.5160319e+00  -1.4360149e+00  -7.8939931e-01  -6.7527346e-01  -7.8470771e-01  -3.5328518e-01  -2.3697032e-01   1.0959162e+00  -3.2905202e-01   1.6961898e+00   3.7377854e-01   2.4979677e+00   4.3349139e-01  -1.9106828e-01  -1.3058975e+00   2.6911415e-01  -1.4184265e-01   2.3557257e+00   5.4968621e-01   2.2068245e+00  -1.9374587e-01  -4.3588732e-01   4.1422392e-01   5.2817602e-01  -3.9557026e-01   8.6982061e-01  -7.3034267e-01   1.6859625e+00   1.6875055e-02   2.8551631e+00  -5.9494679e-01   4.9696259e+00  -1.7605317e+00  -3.8719295e-01   1.0843091e-01   1.9258006e+00  -1.9275513e+00   2.2204108e+00  -1.5687389e+00  -6.3639389e-01   6.1955340e-01  -4.6347104e-01  -7.6895230e-01  -5.6808810e-01  -1.7467908e+00  -5.6723873e-01  -1.8238177e+00  -1.4848496e-01  -2.1565304e+00  -1.3681820e+00  -2.0821920e+00  -1.1069917e+00  -4.6734853e-01   8.0166490e-01   4.7406499e-01  -1.5233733e+00
   4.1345989e-01  -3.2479041e+00  -4.3739933e-01  -8.6851872e-01   1.6811190e+00   2.2126683e-01   2.7681756e+00  -2.2444756e-01   1.8126971e-01  -1.1986121e+00   2.0882487e-01  -2.9559899e-01   1.1392566e+00  -7.0715070e-01   1.2502152e+00  -8.9313907e-01  -9.6579892e-01   1.8879864e-01   1.5605469e+00  -1.4566579e+00  -8.3976770e-01  -6.8530286e-01  -7.7852894e-01  -3.3642543e-01  -1.7741289e-01   1.1346292e+00  -2.5005812e-01   1.7457162e+00   4.4550269e-01   2.5508985e+00   4.6425702e-01  -2.0320669e-01  -1.3244805e+00   2.7203050e-01  -7.8704936e-02   2.3952925e+00   6.1272412e-01   2.2236042e+00  -2.0492028e-01  -4.6368352e-01   4.2517903e-01   5.1283615e-01  -3.7740955e-01   8.8365202e-01  -6.9046486e-01   1.7070670e+00   5.4179291e-02   2.8698439e+00  -5.9557135e-01   4.9934949e+00  -1.7805483e+00  -4.0911675e-01   1.1606892e-01   1.9094347e+00  -1.9283947e+00   2.2024071e+00  -1.6027939e+00  -6.6874821e-01   5.8106076e-01  -4.6979890e-01  -7.7724517e-01  -6.3949013e-01  -1.7874209e+00  -6.4768089e-01  -1.8683792e+00  -2.1742158e-01  -2.2188387e+00  -1.4421628e+00  -2.1540182e+00  -1.1198919e+00  -4.3195409e-01   8.6218309e-01   4.8402333e-01  -1.5939486e+00
   4.0200725e-01  -3.2664662e+00  -4.5012910e-01  -8.5544927e-01   1.6968441e+00   2.8386875e-01   2.7983357e+00  -2.0595827e-01   1.3913588e-01  -1.2426043e+00   1.9064111e-01  -2.9158682e-01   1.1447227e+00  -7.0337064e-01   1.2263381e+00  -9.0188230e-01  -9.6166701e-01   2.3632870e-01   1.5929167e+00  -1.4710317e+00  -8.8062698e-01  -6.9257409e-01  -7.7116419e-01  -3.2367868e-01  -1.2782756e-01   1.1621327e+00  -1.8453658e-01   1.7794990e+00   5.0359481e-01   2.5867250e+00   4.8951056e-01  -2.1090663e-01  -1.3375407e+00   2.7223360e-01  -2.4698915e-02   2.4199187e+00   6.6522973e-01   2.2325749e+00  -2.1223726e-01  -4.8587388e-01   4.3775847e-01   4.9769633e-01  -3.5962254e-01   8.9075881e-01  -6.5537346e-01   1.7186234e+00   8.6397996e-02   2.8745539e+00  -5.9377886e-01   5.0142850e+00  -1.7929990e+00  -4.2857663e-01   1.2497542e-01   1.8941733e+00  -1.9273195e+00   2.1840267e+00  -1.6288494e+00  -6.9327170e-01   5.5271416e-01  -4.7399530e-01  -7.8103734e-01  -6.9566221e-01  -1.8183835e+00  -7.1258611e-01  -1.9012875e+00  -2.7314857e-01  -2.2676137e+00  -1.5015245e+00  -2.2106259e+00  -1.1282194e+00  -4.0228201e-01   9.0793067e-01   4.9131217e-01  -1.6497953e+00
   3.9390355e-01  -3.2788814e+00  -4.6003134e-01  -8.4333814e-01   1.7048726e+00   3.3468901e-01   2.8160276e+00  -1.9038849e-01   1.0523924e-01  -1.2762875e+00   1.7661869e-01  -2.8644887e-01   1.1482692e+00  -6.9868798e-01   1.2046970e+00  -9.0681911e-01  -9.5758004e-01   2.7223181e-01   1.6152654e+00  -1.4805048e+00  -9.1227020e-01  -6.9774605e-01  -7.6382870e-01  -3.1461463e-01  -8.8475263e-02   1.1805079e+00  -1.3263041e-01   1.8009718e+00   5.4865944e-01   2.6092743e+00   5.0938689e-01  -2.1545269e-01  -1.3463321e+00   2.7065837e-01   1.9231254e-02   2.4335033e+00   7.0714741e-01   2.2361884e+00  -2.1653535e-01  -5.0300891e-01   4.5020955e-01   4.8384991e-01  -3.4360621e-01   8.9318775e-01  -6.2600274e-01   1.7235246e+00   1.1305224e-01   2.8730397e+00  -5.9045870e-01   5.0316019e+00  -1.7999788e+00  -4.4500122e-01   1.3386714e-01   1.8809512e+00  -1.9250697e+00   2.1671149e+00  -1.6477299e+00  -7.1118779e-01   5.3277945e-01  -4.7663797e-01  -7.8188968e-01  -7.3794246e-01  -1.8408859e+00  -7.6268143e-01  -1.9243459e+00  -3.1619052e-01  -2.3041327e+00  -1.5470851e+00  -2.2532926e+00  -1.1332340e+00  -3.7865735e-01   9.4094264e-01   4.9646091e-01  -1.6920519e+00
   3.8849422e-01  -3.2866583e+00  -4.6745593e-01  -8.3306426e-01   1.7077947e+00   3.7380760e-01   2.8250722e+00  -1.7795478e-01   7.9431393e-02  -1.3007459e+00   1.6623054e-01  -2.8126795e-01   1.1504312e+00  -6.9396967e-01   1.1866049e+00  -9.0901113e-01  -9.5403624e-01   2.9798367e-01   1.6297736e+00  -1.4863505e+00  -9.3551928e-01  -7.0133734e-01  -7.5735111e-01  -3.0860970e-01  -5.8884698e-02   1.1918991e+00  -9.3611888e-02   1.8134369e+00   5.8190786e-01   2.6221840e+00   5.2427422e-01  -2.1789988e-01  -1.3519631e+00   2.6818227e-01   5.3021443e-02   2.4396059e+00   7.3898744e-01   2.2365281e+00  -2.1867878e-01  -5.1570136e-01   4.6126735e-01   4.7209086e-01  -3.3026025e-01   8.9276689e-01  -6.0275418e-01   1.7242901e+00   1.3401062e-01   2.8683590e+00  -5.8649833e-01   5.0453133e+00  -1.8032971e+00  -4.5808936e-01   1.4181701e-01   1.8702840e+00  -1.9223280e+00   2.1528573e+00  -1.6605891e+00  -7.2371168e-01   5.1950502e-01  -4.7820342e-01  -7.8108389e-01  -7.6817847e-01  -1.8563601e+00  -7.9941738e-01  -1.9395385e+00  -3.4774695e-01  -2.3301006e+00  -1.5803078e+00  -2.2838352e+00  -1.1359936e+00  -3.6088709e-01   9.6351218e-01   4.9994167e-01  -1.7224132e+00
   3.8512815e-01  -3.2911513e+00  -4.7275640e-01  -8.2506325e-01   1.7077871e+00   4.0209497e-01   2.8286936e+00  -1.6863518e-01   6.0992634e-02  -1.3174350e+00   1.5892242e-01  -2.7676042e-01   1.1516523e+00  -6.8982901e-01   1.1726553e+00  -9.0947618e-01  -9.5127787e-01   3.1535624e-01   1.6385133e+00  -1.4896770e+00  -9.5157863e-01  -7.0374896e-01  -7.5218721e-01  -3.0495362e-01  -3.7990326e-02   1.1983240e+00  -6.6037046e-02   1.8198263e+00   6.0501425e-01   2.6286525e+00   5.3477906e-01  -2.1905895e-01  -1.3553634e+00   2.6552899e-01   7.7386012e-02   2.4412164e+00   7.6176993e-01   2.2352290e+00  -2.1945420e-01  -5.2462103e-01   4.7018327e-01   4.6285485e-01  -3.1998788e-01   8.9097683e-01  -5.8550234e-01   1.7229303e+00   1.4951397e-01   2.8627762e+00  -5.8264907e-01   5.0555362e+00  -1.8044134e+00  -4.6784280e-01   1.4826821e-01   1.8623005e+00  -1.9196461e+00   2.1418137e+00  -1.6687334e+00  -7.3200543e-01   5.1122843e-01  -4.7906532e-01  -7.7958711e-01  -7.8852673e-01  -1.8663230e+00  -8.2477196e-01  -1.9488372e+00  -3.6950503e-01  -2.3474675e+00  -1.6031083e+00  -2.3044017e+00  -1.1373332e+00  -3.4836419e-01   9.7798334e-01   5.0216888e-01  -1.7429296e+00
   3.8320668e-01  -3.2934938e+00  -4.7630121e-01  -8.1937887e-01   1.7064963e+00   4.2105602e-01   2.8293829e+00  -1.6216983e-01   4.8787089e-02  -1.3279959e+00   1.5411508e-01  -2.7329581e-01   1.1522785e+00  -6.8660928e-01   1.1628130e+00  -9.0906830e-01  -9.4934435e-01   3.2623233e-01   1.6433106e+00  -1.4913848e+00  -9.6187194e-01  -7.0529087e-01  -7.4846824e-01  -3.0294837e-01  -2.4314618e-02   1.2015206e+00  -4.7958141e-02   1.8225307e+00   6.1993603e-01   2.6312665e+00   5.4166595e-01  -2.1950735e-01  -1.3572745e+00   2.6320521e-01   9.3644375e-02   2.4406147e+00   7.7691410e-01   2.2334432e+00  -2.1949822e-01  -5.3047915e-01   4.7669597e-01   4.5621194e-01  -3.1274821e-01   8.8887970e-01  -5.7365658e-01   1.7208825e+00   1.6015132e-01   2.8577485e+00  -5.7943352e-01   5.0626130e+00  -1.8044107e+00  -4.7455009e-01   1.5301207e-01   1.8568111e+00  -1.9173995e+00   2.1340053e+00  -1.6734573e+00  -7.3713716e-01   5.0646953e-01  -4.7949954e-01  -7.7804800e-01  -8.0124165e-01  -1.8722430e+00  -8.4102245e-01  -1.9540353e+00  -3.8342782e-01  -2.3582440e+00  -1.6176393e+00  -2.3172546e+00  -1.1378662e+00  -3.4019943e-01   9.8656384e-01   5.0349770e-01  -1.7557933e+00
   3.8222278e-01  -3.2945607e+00  -4.7847288e-01  -8.1575038e-01   1.7050002e+00   4.3260847e-01   2.8288590e+00  -1.5810108e-01   4.1443255e-02  -1.3340755e+00   1.5122111e-01  -2.7094840e-01   1.1525615e+00  -6.8440135e-01   1.1565601e+00  -9.0840294e-01  -9.4813593e-01   3.3242978e-01   1.6456487e+00  -1.4921498e+00  -9.6787705e-01  -7.0620777e-01  -7.4607630e-01  -3.0198671e-01  -1.6175806e-02   1.2028505e+00  -3.7173990e-02   1.8233147e+00   6.2871598e-01   2.6319174e+00   5.4577808e-01  -2.1961990e-01  -1.3582556e+00   2.6147760e-01   1.0349378e-01   2.4393291e+00   7.8608076e-01   2.2318596e+00  -2.1926089e-01  -5.3399922e-01   4.8094962e-01   4.5191206e-01  -3.0815341e-01   8.8710879e-01  -5.6627537e-01   1.7190194e+00   1.6678530e-01   2.8539981e+00  -5.7710566e-01   5.0670695e+00  -1.8040071e+00  -4.7872453e-01   1.5613246e-01   1.8534022e+00  -1.9157696e+00   2.1290419e+00  -1.6759130e+00  -7.4004527e-01   5.0399928e-01  -4.7969561e-01  -7.7682252e-01  -8.0847700e-01  -1.8754241e+00  -8.5050793e-01  -1.9566265e+00  -3.9153712e-01  -2.3643287e+00  -1.6260733e+00  -2.3245652e+00  -1.1380054e+00  -3.3536639e-01   9.9117593e-01   5.0422178e-01  -1.7631321e+00
   3.8178529e-01  -3.2949636e+00  -4.7965302e-01  -8.1372459e-01   1.7038520e+00   4.3881900e-01   2.8281266e+00  -1.5584721e-01   3.7542796e-02  -1.3371683e+00   1.4967604e-01  -2.6957484e-01   1.1526689e+00  -6.8309464e-01   1.1530798e+00  -9.0783496e-01  -9.4747813e-01   3.3555181e-01   1.6466225e+00  -1.4924329e+00  -9.7097416e-01  -7.0669760e-01  -7.4473585e-01  -3.0160178e-01  -1.1898626e-02   1.2032641e+00  -3.1491326e-02   1.8233211e+00   6.3328592e-01   2.6318149e+00   5.4794852e-01  -2.1961118e-01  -1.3587027e+00   2.6039310e-01   1.0875437e-01   2.4381964e+00   7.9098366e-01   2.2307717e+00  -2.1900511e-01  -5.3587504e-01   4.8337065e-01   4.4947700e-01  -3.0559923e-01   8.8591860e-01  -5.6222387e-01   1.7177240e+00   1.7043350e-01   2.8516576e+00  -5.7566817e-01   5.0695447e+00  -1.8035999e+00  -4.8100768e-01   1.5792161e-01   1.8515431e+00  -1.9147610e+00   2.1262815e+00  -1.6770215e+00  -7.4151047e-01   5.0287656e-01  -4.7977273e-01  -7.7602722e-01  -8.1211885e-01  -1.8769247e+00  -8.5540433e-01  -1.9577386e+00  -3.9571230e-01  -2.3673647e+00  -1.6304026e+00  -2.3282412e+00  -1.1379966e+00  -3.3284293e-01   9.9335836e-01   5.0457136e-01  -1.7668323e+00
   3.8162429e-01  -3.2950788e+00  -4.8019464e-01  -8.1277897e-01   1.7031937e+00   4.4163038e-01   2.8276157e+00  -1.5479894e-01   3.5796999e-02  -1.3384963e+00   1.4897887e-01  -2.6890905e-01   1.1527006e+00  -6.8245496e-01   1.1514583e+00  -9.0749039e-01  -9.4717916e-01   3.3688022e-01   1.6469495e+00  -1.4925113e+00  -9.7232278e-01  -7.0692070e-01  -7.4410929e-01  -3.0148269e-01  -1.0003369e-02   1.2033292e+00  -2.8966081e-02   1.8231582e+00   6.3529454e-01   2.6315879e+00   5.4891501e-01  -2.1958225e-01  -1.3588757e+00   2.5983794e-01   1.1111933e-01   2.4375073e+00   7.9319446e-01   2.2301850e+00  -2.1883786e-01  -5.3671993e-01   4.8451923e-01   4.4832478e-01  -3.0441098e-01   8.8528429e-01  -5.6035473e-01   1.7170211e+00   1.7212058e-01   2.8504703e+00  -5.7494016e-01   5.0707006e+00  -1.8033404e+00  -4.8205523e-01   1.5877673e-01   1.8506922e+00  -1.9142490e+00   2.1249971e+00  -1.6774359e+00  -7.4213691e-01   5.0244997e-01  -4.7979810e-01  -7.7561309e-01  -8.1366797e-01  -1.8775187e+00  -8.5753866e-01  -1.9581286e+00  -3.9752712e-01  -2.3686438e+00  -1.6322794e+00  -2.3298021e+00  -1.1379610e+00  -3.3173274e-01   9.9422739e-01   5.0471417e-01  -1.7684073e+00
   3.8157889e-01  -3.2950995e+00  -4.8038859e-01  -8.1243689e-01   1.7029192e+00   4.4262248e-01   2.8273813e+00  -1.5442014e-01   3.5187118e-02  -1.3389427e+00   1.4873306e-01  -2.6866085e-01   1.1527069e+00  -6.8221451e-01   1.1508723e+00  -9.0734143e-01  -9.4707376e-01   3.3732300e-01   1.6470302e+00  -1.4925244e+00  -9.7278232e-01  -7.0700050e-01  -7.4388266e-01  -3.0145801e-01  -9.3473453e-03   1.2033147e+00  -2.8089549e-02   1.8230505e+00   6.3598519e-01   2.6314530e+00   5.4925125e-01  -2.1956507e-01  -1.3589285e+00   2.5962203e-01   1.1194824e-01   2.4372105e+00   7.9397237e-01   2.2299494e+00  -2.1876316e-01  -5.3701735e-01   4.8494031e-01   4.4790288e-01  -3.0398232e-01   8.8503134e-01  -5.5968399e-01   1.7167376e+00   1.7272752e-01   2.8500130e+00  -5.7465906e-01   5.0711202e+00  -1.8032262e+00  -4.8242871e-01   1.5909245e-01   1.8503894e+00  -1.9140509e+00   2.1245338e+00  -1.6775548e+00  -7.4234737e-01   5.0232410e-01  -4.7980461e-01  -7.7545059e-01  -8.1418431e-01  -1.8777019e+00  -8.5826666e-01  -1.9582316e+00  -3.9814431e-01  -2.3690660e+00  -1.6329165e+00  -2.3303214e+00  -1.1379393e+00  -3.3135126e-01   9.9449801e-01   5.0475996e-01  -1.7689323e+00
   3.8157026e-01  -3.2951005e+00  -4.8043578e-01  -8.1235327e-01   1.7028448e+00   4.4286038e-01   2.8273143e+00  -1.5432750e-01   3.5042114e-02  -1.3390453e+00   1.4867407e-01  -2.6859872e-01   1.1527075e+00  -6.8215390e-01   1.1507291e+00  -9.0730013e-01  -9.4704862e-01   3.3742396e-01   1.6470426e+00  -1.4925247e+00  -9.7288920e-01  -7.0701994e-01  -7.4382724e-01  -3.0145563e-01  -9.1926384e-03   1.2033038e+00  -2.7882309e-02   1.8230147e+00   6.3614712e-01   2.6314096e+00   5.4933087e-01  -2.1955967e-01  -1.3589397e+00   2.5956617e-01   1.1214576e-01   2.4371287e+00   7.9415850e-01   2.2298872e+00  -2.1874215e-01  -5.3708859e-01   4.8504437e-01   4.4779862e-01  -3.0387773e-01   8.8496487e-01  -5.5952086e-01   1.7166627e+00   1.7287549e-01   2.8498957e+00  -5.7458671e-01   5.0712232e+00  -1.8031942e+00  -4.8251893e-01   1.5917098e-01   1.8503165e+00  -1.9139997e+00   2.1244208e+00  -1.6775778e+00  -7.4239589e-01   5.0229882e-01  -4.7980578e-01  -7.7540840e-01  -8.1430216e-01  -1.8777407e+00  -8.5843624e-01  -1.9582494e+00  -3.9828764e-01  -2.3691614e+00  -1.6330641e+00  -2.3304394e+00  -1.1379322e+00  -3.3126192e-01   9.9455570e-01   5.0477002e-01  -1.7690518e+00
   3.8156946e-01  -3.2951003e+00  -4.8044147e-01  -8.1234314e-01   1.7028352e+00   4.4288878e-01   2.8273053e+00  -1.5431626e-01   3.5024925e-02  -1.3390571e+00   1.4866702e-01  -2.6859106e-01   1.1527075e+00  -6.8214639e-01   1.1507117e+00  -9.0729465e-01  -9.4704564e-01   3.3743553e-01   1.6470434e+00  -1.4925244e+00  -9.7290166e-01  -7.0702233e-01  -7.4382056e-01  -3.0145569e-01  -9.1744226e-03   1.2033017e+00  -2.7857856e-02   1.8230094e+00   6.3616614e-01   2.6314034e+00   5.4934029e-01  -2.1955891e-01  -1.3589409e+00   2.5955911e-01   1.1216921e-01   2.4371180e+00   7.9418067e-01   2.2298793e+00  -2.1873935e-01  -5.3709711e-01   4.8505710e-01   4.4778590e-01  -3.0386509e-01   8.8495640e-01  -5.5950119e-01   1.7166531e+00   1.7289339e-01   2.8498809e+00  -5.7457759e-01   5.0712356e+00  -1.8031900e+00  -4.8252975e-01   1.5918062e-01   1.8503077e+00  -1.9139933e+00   2.1244072e+00  -1.6775799e+00  -7.4240150e-01   5.0229625e-01  -4.7980590e-01  -7.7540304e-01  -8.1431563e-01  -1.8777447e+00  -8.5845597e-01  -1.9582508e+00  -3.9830430e-01  -2.3691721e+00  -1.6330812e+00  -2.3304530e+00  -1.1379313e+00  -3.3125146e-01   9.9456189e-01   5.0477116e-01  -1.7690655e+00
