# Supplementary material for: A Student's Guide to Randomization Statistics for Multichannel Event-Related Potentials Using Ragu
Source: Front Neurosci. 2018 Jun 19;12:355. doi: 10.3389/fnins.2018.00355 (PMC6020783; doi:10.3389/fnins.2018.00355)
Supplement: Supplementary file 1 [file Data_Sheet_1.ZIP › RawData/s10_f2.asc]

   1.9446966e+00   6.5900625e-01   1.6995815e+00  -2.1466469e-01   1.6340422e+00  -1.5837716e+00   1.6842357e+00  -1.2703812e+00   2.1478246e-02  -1.4002020e+00   1.9175847e+00   6.4281238e-01   1.8523532e+00  -7.6367443e-01  -2.9691969e-01  -3.0155982e+00   3.4741960e-01  -6.3056814e-01   9.7951604e-01   1.8783573e+00  -1.9128199e-01   1.2063270e+00  -3.8867556e-01   4.7872115e-01  -4.3513154e-01   6.3952554e-01  -1.0300873e+00   1.0027157e+00  -9.4583415e-01   2.1076952e+00  -1.5466796e-01   7.0549155e-01   2.9537768e-01   1.3609252e+00  -1.1304413e+00   2.0528818e+00  -1.2962928e+00   1.4774727e+00  -6.9728314e-01   1.3452064e+00  -2.5404083e-01   1.5690283e+00  -1.2569605e+00   1.3582908e+00  -1.3156482e+00   1.0621315e+00  -2.0343069e+00   4.1661153e-02  -2.4631218e+00   2.6214367e+00   1.3400408e+00   1.4633150e+00  -2.8973168e+00   8.0725444e-01  -2.5670909e+00   3.4615887e-01  -3.6960212e+00   1.4575911e+00   1.5169988e-02   1.4864040e+00  -9.7452890e-01   3.8503779e-01  -1.3214593e+00   1.8495928e-02  -2.7731544e+00   5.6791554e-02  -2.3514727e+00  -5.5120437e-01  -1.5823319e+00   7.0747114e-01  -3.9117943e-01   3.9233909e-01   1.0694684e+00  -2.2561964e+00
   1.6870104e+00   6.5287614e-01   1.4393550e+00  -2.3579669e-01   1.5050620e+00  -1.4528671e+00   1.6399337e+00  -1.0606332e+00   2.1686736e-02  -1.2681732e+00   1.8974238e+00   7.4344885e-01   1.4854533e+00  -4.0707308e-01  -2.9633772e-01  -2.6683484e+00   1.0772902e-01  -6.7974544e-01   9.5663112e-01   2.0343760e+00  -1.4544925e-01   9.4664216e-01  -4.6164477e-01   2.9570270e-01  -5.0886798e-01   5.1955831e-01  -1.0235180e+00   9.5800984e-01  -8.9157045e-01   2.0781540e+00  -6.9512483e-02   3.8830042e-01   1.3310832e-01   1.1636598e+00  -1.1097036e+00   1.9538776e+00  -1.1548092e+00   1.5006422e+00  -5.3433216e-01   1.0644503e+00  -2.5290859e-01   1.4815115e+00  -1.1447416e+00   1.3039185e+00  -1.0933913e+00   9.9880707e-01  -1.7877411e+00   2.2123459e-02  -2.1544956e+00   2.7382966e+00   1.4078549e+00   1.4019957e+00  -2.8390168e+00   7.3767769e-01  -2.2417430e+00   3.8382351e-01  -3.4394261e+00   1.3982244e+00   8.9787844e-02   1.4284935e+00  -7.6996577e-01   3.7340653e-01  -1.1314112e+00  -2.0388004e-02  -2.6386782e+00   3.2025460e-02  -2.2908918e+00  -5.8674216e-01  -1.5858644e+00   4.4826469e-01  -5.3814900e-01   3.7063563e-01   1.0939368e+00  -2.3999380e+00
   1.4265651e+00   6.5389314e-01   1.1584281e+00  -2.5669405e-01   1.3444384e+00  -1.3153177e+00   1.5663840e+00  -8.3726355e-01   2.0845922e-02  -1.1149350e+00   1.8703854e+00   8.4502021e-01   1.1023113e+00  -3.5229621e-02  -2.9788408e-01  -2.2700933e+00  -1.4334455e-01  -7.4378493e-01   9.1511568e-01   2.1987480e+00  -9.8005531e-02   6.7098424e-01  -5.3469953e-01   9.0900751e-02  -5.9090134e-01   3.7318185e-01  -1.0237933e+00   8.8109317e-01  -8.4790680e-01   2.0198776e+00   1.1185201e-02   6.6689300e-02  -2.5661466e-02   9.4165996e-01  -1.0856553e+00   1.8159434e+00  -1.0077903e+00   1.5035664e+00  -3.6047563e-01   7.7352396e-01  -2.4685010e-01   1.3763107e+00  -1.0246435e+00   1.2290818e+00  -8.5545334e-01   9.1641870e-01  -1.5168272e+00  -4.2498983e-03  -1.8122398e+00   2.8488461e+00   1.4767845e+00   1.3301220e+00  -2.7716569e+00   6.6114250e-01  -1.8789135e+00   4.2096058e-01  -3.1390492e+00   1.3419967e+00   1.8250576e-01   1.3741164e+00  -5.3688821e-01   3.6868969e-01  -9.0536371e-01  -5.2439181e-02  -2.4686581e+00   1.5353831e-02  -2.1973520e+00  -6.1316541e-01  -1.5696027e+00   1.8536261e-01  -7.0145068e-01   3.2594845e-01   1.1074602e+00  -2.5276030e+00
   1.1709642e+00   6.6369900e-01   8.6130831e-01  -2.7652326e-01   1.1528311e+00  -1.1742551e+00   1.4616086e+00  -6.0547081e-01   1.8735975e-02  -9.4286361e-01   1.8373679e+00   9.4617912e-01   7.1109030e-01   3.4441701e-01  -3.0104259e-01  -1.8263381e+00  -4.0094778e-01  -8.2306787e-01   8.5326228e-01   2.3692827e+00  -5.0632388e-02   3.8405976e-01  -6.0584500e-01  -1.3311446e-01  -6.8017283e-01   2.0090303e-01  -1.0319837e+00   7.7004954e-01  -8.1760707e-01   1.9301422e+00   8.4105819e-02  -2.5219762e-01  -1.7645894e-01   6.9782791e-01  -1.0586035e+00   1.6379082e+00  -8.5882369e-01   1.4830332e+00  -1.8018511e-01   4.7856078e-01  -2.3524287e-01   1.2546043e+00  -8.9884165e-01   1.1339581e+00  -6.0686353e-01   8.1523964e-01  -1.2261069e+00  -3.7616045e-02  -1.4425912e+00   2.9508178e+00   1.5458355e+00   1.2490350e+00  -2.6961506e+00   5.7950613e-01  -1.4837167e+00   4.5728347e-01  -2.7987285e+00   1.2910422e+00   2.9350755e-01   1.3254002e+00  -2.7785590e-01   3.7294504e-01  -6.4525339e-01  -7.4696690e-02  -2.2636976e+00   9.4704325e-03  -2.0693195e+00  -6.2789991e-01  -1.5316305e+00  -7.5362534e-02  -8.7895563e-01   2.5628415e-01   1.1076311e+00  -2.6332338e+00
   9.2813393e-01   6.8385263e-01   5.5321082e-01  -2.9438285e-01   9.3219813e-01  -1.0331060e+00   1.3247350e+00  -3.7117390e-01   1.5163260e-02  -7.5540725e-01   1.7996993e+00   1.0457669e+00   3.2053026e-01   7.2397252e-01  -3.0509154e-01  -1.3449256e+00  -6.5986393e-01  -9.1741166e-01   7.7006557e-01   2.5437158e+00  -5.2012624e-03   9.1049867e-02  -6.7304150e-01  -3.7295780e-01  -7.7529410e-01   4.2458353e-03  -1.0488981e+00   6.2428339e-01  -8.0303172e-01   1.8072732e+00   1.4602085e-01  -5.6123135e-01  -3.1495664e-01   4.3603631e-01  -1.0289754e+00   1.4201125e+00  -7.1175293e-01   1.4365493e+00   1.3678847e-03   1.8600567e-01  -2.1760479e-01   1.1183725e+00  -7.6979796e-01   1.0196641e+00  -3.5341684e-01   6.9636043e-01  -9.2114321e-01  -7.7871722e-02  -1.0534394e+00   3.0424572e+00   1.6141153e+00   1.1606270e+00  -2.6137969e+00   4.9499639e-01  -1.0627753e+00   4.9265655e-01  -2.4243530e+00   1.2473991e+00   4.2234024e-01   1.2843609e+00   3.4833727e-03   3.8814982e-01  -3.5453067e-01  -8.4228319e-02  -2.0259244e+00   1.6997891e-02  -1.9066021e+00  -6.2857697e-01  -1.4708401e+00  -3.2804028e-01  -1.0679221e+00   1.6052919e-01   1.0923936e+00  -2.7113244e+00
   7.0595059e-01   7.1574721e-01   2.3987386e-01  -3.0933204e-01   6.8584201e-01  -8.9543608e-01   1.1561808e+00  -1.4078083e-01   9.9779738e-03  -5.5704567e-01   1.7590836e+00   1.1428642e+00  -6.0447238e-02   1.0954313e+00  -3.0914262e-01  -8.3593228e-01  -9.1472444e-01  -1.0259970e+00   6.6539726e-01   2.7198059e+00   3.6307283e-02  -2.0259419e-01  -7.3428824e-01  -6.2450436e-01  -8.7456646e-01  -2.1420488e-01  -1.0749916e+00   4.4472310e-01  -8.0594745e-01   1.6508929e+00   1.9399438e-01  -8.5364774e-01  -4.3718686e-01   1.6103766e-01  -9.9729636e-01   1.1645565e+00  -5.7049098e-01   1.3625817e+00   1.7849598e-01  -9.7672574e-02  -1.9362834e-01   9.7037670e-01  -6.4016416e-01   8.8829085e-01  -1.0147074e-01   5.6171081e-01  -6.0834935e-01  -1.2463119e-01  -6.5413144e-01   3.1226313e+00   1.6808798e+00   1.0672931e+00  -2.5262514e+00   4.1011283e-01  -6.2406686e-01   5.2709386e-01  -2.0238204e+00   1.2128824e+00   5.6785533e-01   1.2527743e+00   3.0245516e-01   4.1606185e-01  -3.8164400e-02  -7.8308486e-02  -1.7590642e+00   4.0324904e-02  -1.7105294e+00  -6.1318657e-01  -1.3870842e+00  -5.6708994e-01  -1.2650546e+00   3.8632788e-02   1.0602295e+00  -2.7571249e+00
   5.1184254e-01   7.6052158e-01  -7.2655388e-02  -3.2042260e-01   4.1838091e-01  -7.6477367e-01   9.5778959e-01   7.9092196e-02   3.0928168e-03  -3.5318918e-01   1.7175076e+00   1.2368123e+00  -4.2316181e-01   1.4510289e+00  -3.1220776e-01  -3.1144214e-01  -1.1602274e+00  -1.1473137e+00   5.4016530e-01   2.8954116e+00   7.1902833e-02  -4.9136770e-01  -7.8770620e-01  -8.8300038e-01  -9.7601408e-01  -4.5080716e-01  -1.1102796e+00   2.3396342e-01  -8.2734901e-01   1.4621350e+00   2.2559481e-01  -1.1233775e+00  -5.3973699e-01  -1.2167413e-01  -9.6416003e-01   8.7497204e-01  -4.3881435e-01   1.2607791e+00   3.4522884e-01  -3.6627427e-01  -1.6320736e-01   8.1408780e-01  -5.1267201e-01   7.4287623e-01   1.4230102e-01   4.1402834e-01  -2.9476327e-01  -1.7722017e-01  -2.5518698e-01   3.1908812e+00   1.7455626e+00   9.7184175e-01  -2.4354690e+00   3.2749241e-01  -1.7669970e-01   5.6073349e-01  -1.6068841e+00   1.1889544e+00   7.2817653e-01   1.2320485e+00   6.1347359e-01   4.5806425e-01   2.9743146e-01  -5.4617115e-02  -1.4684387e+00   8.1426910e-02  -1.4840686e+00  -5.8023167e-01  -1.2812872e+00  -7.8749198e-01  -1.4665873e+00  -1.0824283e-01   1.0103461e+00  -2.7669252e+00
   3.5238698e-01   8.1896963e-01  -3.7825081e-01  -3.2673356e-01   1.3564720e-01  -6.4442143e-01   7.3290291e-01   2.8193703e-01  -5.4994024e-03  -1.5001631e-01   1.6771140e+00   1.3272041e+00  -7.5959549e-01   1.7835777e+00  -3.1329474e-01   2.1480065e-01  -1.3913504e+00  -1.2791346e+00   3.9644667e-01   3.0685409e+00   9.9697923e-02  -7.6992801e-01  -8.3161554e-01  -1.1432070e+00  -1.0774298e+00  -7.0091823e-01  -1.1542655e+00  -3.6686458e-03  -8.6730645e-01   1.2438091e+00   2.3910442e-01  -1.3653323e+00  -6.1991099e-01  -4.0604899e-01  -9.3019018e-01   5.5680289e-01  -3.2014820e-01   1.1321546e+00   4.9558630e-01  -6.1414645e-01  -1.2645612e-01   6.5356317e-01  -3.9001617e-01   5.8731165e-01   3.7118688e-01   2.5677481e-01   1.2225052e-02  -2.3468623e-01   1.3207027e-01   3.2474106e+00   1.8077838e+00   8.7736585e-01  -2.3436300e+00   2.4974718e-01   2.6937642e-01   5.9378543e-01  -1.1848887e+00   1.1766036e+00   9.0070095e-01   1.2231038e+00   9.3020859e-01   5.1500073e-01   6.4455261e-01  -1.1449317e-02  -1.1608783e+00   1.4167872e-01  -1.2318622e+00  -5.2887491e-01  -1.1555065e+00  -9.8502252e-01  -1.6683898e+00  -2.7761916e-01   9.4285658e-01  -2.7382971e+00
   2.3293030e-01   8.9145219e-01  -6.7094243e-01  -3.2740856e-01  -1.5549314e-01  -5.3726709e-01   4.8635876e-01   4.6168887e-01  -1.5711665e-02   4.5746938e-02   1.6400528e+00   1.4138490e+00  -1.0627829e+00   2.0867644e+00  -3.1152571e-01   7.2785324e-01  -1.6035427e+00  -1.4185199e+00   2.3758256e-01   3.2373665e+00   1.1802865e-01  -1.0332965e+00  -8.6460388e-01  -1.3995711e+00  -1.1764350e+00  -9.5900458e-01  -1.2058899e+00  -2.6213980e-01  -9.2485178e-01   1.0004991e+00   2.3371160e-01  -1.5756244e+00  -6.7584610e-01  -6.8570269e-01  -8.9599812e-01   2.1708858e-01  -2.1735692e-01   9.7921592e-01   6.2387859e-01  -8.3642638e-01  -8.3716034e-02   4.9327838e-01  -2.7473677e-01   4.2618239e-01   5.7873475e-01   9.3996883e-02   3.0518168e-01  -2.9582847e-01   4.9595162e-01   3.2930096e+00   1.8673367e+00   7.8708195e-01  -2.2530498e+00   1.7928040e-01   7.0371389e-01   6.2645375e-01  -7.7040112e-01   1.1762397e+00   1.0821405e+00   1.2262702e+00   1.2458002e+00   5.8701360e-01   9.9444031e-01   5.2077652e-02  -8.4454859e-01   2.2167074e-01  -9.6017659e-01  -4.5906717e-01  -1.0129347e+00  -1.1564335e+00  -1.8660925e+00  -4.6565682e-01   8.5893821e-01  -2.6702790e+00
   1.5725660e-01   9.7781741e-01  -9.4514466e-01  -3.2169533e-01  -4.4738972e-01  -4.4560635e-01   2.2440588e-01   6.1306119e-01  -2.7354957e-02   2.2709817e-01   1.6083281e+00   1.4967181e+00  -1.3271426e+00   2.3553928e+00  -3.0627430e-01   1.2121331e+00  -1.7928909e+00  -1.5618576e+00   6.8223356e-02   3.4002038e+00   1.2557503e-01  -1.2770375e+00  -8.8558376e-01  -1.6464170e+00  -1.2705557e+00  -1.2188053e+00  -1.2635106e+00  -5.3383327e-01  -9.9791849e-01   7.3857701e-01   2.0967269e-01  -1.7517106e+00  -7.0657975e-01  -9.5416659e-01  -8.6214006e-01  -1.3574946e-01  -1.3255513e-01   8.0602187e-01   7.2501826e-01  -1.0292362e+00  -3.5551668e-02   3.3791768e-01  -1.6910732e-01   2.6454937e-01   7.5905132e-01  -6.9860340e-02   5.7695567e-01  -3.5924757e-01   8.2489383e-01   3.3289200e+00   1.9241536e+00   7.0414448e-01  -2.1660763e+00   1.1810005e-01   1.1157514e+00   6.5883791e-01  -3.7674725e-01   1.1876171e+00   1.2686055e+00   1.2412150e+00   1.5531138e+00   6.7339766e-01   1.3375906e+00   1.3583481e-01  -5.2869141e-01   3.2104337e-01  -6.7675692e-01  -3.7164891e-01  -8.5783899e-01  -1.2995668e+00  -2.0552274e+00  -6.6718024e-01   7.6095331e-01  -2.5634924e+00
   1.2733091e-01   1.0773372e+00  -1.1958652e+00  -3.0898689e-01  -7.3191773e-01  -3.7099158e-01  -4.5467008e-02   7.3185886e-01  -4.0139307e-02   3.8706804e-01   1.5836541e+00   1.5758821e+00  -1.5487272e+00   2.5855585e+00  -2.9730879e-01   1.6520512e+00  -1.9562491e+00  -1.7049462e+00  -1.0568713e-01   3.5554570e+00   1.2147236e-01  -1.4974079e+00  -8.9383852e-01  -1.8781520e+00  -1.3573120e+00  -1.4735449e+00  -1.3249192e+00  -8.0977296e-01  -1.0833430e+00   4.6612013e-01   1.6842724e-01  -1.8924514e+00  -7.1206724e-01  -1.2051529e+00  -8.2907807e-01  -4.9221431e-01  -6.6954125e-02   6.1815495e-01   7.9482616e-01  -1.1898190e+00   1.7264973e-02   1.9214023e-01  -7.5034012e-02   1.0768546e-01   9.0708793e-01  -2.3017656e-01   8.2100893e-01  -4.2341362e-01   1.1079769e+00   3.3566631e+00   1.9782557e+00   6.3144899e-01  -2.0849794e+00   6.7638766e-02   1.4952225e+00   6.9082154e-01  -1.7475833e-02   1.2097924e+00   1.4557297e+00   1.2669036e+00   1.8450235e+00   7.7248443e-01   1.6641235e+00   2.3852695e-01  -2.2329258e-01   4.3835367e-01  -3.9058726e-01  -2.6841520e-01  -6.9543790e-01  -1.4133991e+00  -2.2313804e+00  -8.7577741e-01   6.5251626e-01  -2.4201859e+00
   1.4314001e-01   1.1886686e+00  -1.4188848e+00  -2.8886122e-01  -1.0008319e+00  -3.1411726e-01  -3.1478817e-01   8.1524848e-01  -5.3685975e-02   5.1905333e-01   1.5673368e+00   1.6514488e+00  -1.7253755e+00   2.7747559e+00  -2.8492815e-01   2.0326919e+00  -2.0913318e+00  -1.8431152e+00  -2.7699775e-01   3.7015430e+00   1.0540440e-01  -1.6914705e+00  -8.8905460e-01  -2.0894748e+00  -1.4343197e+00  -1.7161861e+00  -1.3873975e+00  -1.0799425e+00  -1.1769343e+00   1.9272261e-01   1.1265581e-01  -1.9980889e+00  -6.9315500e-01  -1.4328198e+00  -7.9714710e-01  -8.4211976e-01  -2.0757508e-02   4.2259585e-01   8.3031302e-01  -1.3166130e+00   7.3781658e-02   6.0335804e-02   6.0290579e-03  -3.9216589e-02   1.0188953e+00  -3.8240058e-01   1.0317287e+00  -4.8675067e-01   1.3354439e+00   3.3778500e+00   2.0296945e+00   5.7143968e-01  -2.0118371e+00   2.8602529e-02   1.8325705e+00   7.2195762e-01   2.9422795e-01   1.2411273e+00   1.6388355e+00   1.3016067e+00   2.1147122e+00   8.8157313e-01   1.9641951e+00   3.5758942e-01   6.1310936e-02   5.7099002e-01  -1.1156417e-01  -1.5213593e-01  -5.3171832e-01  -1.4980176e+00  -2.3903514e+00  -1.0839784e+00   5.3849178e-01  -2.2441984e+00
   2.0264728e-01   1.3098470e+00  -1.6109004e+00  -2.6111739e-01  -1.2461462e+00  -2.7475314e-01  -5.7443814e-01   8.6196644e-01  -6.7552072e-02   6.1715431e-01   1.5601915e+00   1.7235080e+00  -1.8567639e+00   2.9219105e+00  -2.7007584e-01   2.3404996e+00  -2.1967662e+00  -1.9713862e+00  -4.3751483e-01   3.8368120e+00   7.7669191e-02  -1.8571700e+00  -8.7133818e-01  -2.2755804e+00  -1.4994000e+00  -1.9397155e+00  -1.4478156e+00  -1.3336905e+00  -1.2736138e+00  -7.0805711e-02   4.6267706e-02  -2.0701513e+00  -6.5151708e-01  -1.6320228e+00  -7.6653271e-01  -1.1750372e+00   6.8845324e-03   2.2749556e-01   8.2991607e-01  -1.4092629e+00   1.3290544e-01  -5.3612751e-02   7.3146062e-02  -1.7133956e-01   1.0918325e+00  -5.2230124e-01   1.2047043e+00  -5.4773288e-01   1.4991934e+00   3.3939991e+00   2.0784910e+00   5.2593489e-01  -1.9484279e+00   8.5778753e-04   2.1193473e+00   7.5136347e-01   5.4614962e-01   1.2793382e+00   1.8131275e+00   1.3429550e+00   2.3559716e+00   9.9692221e-01   2.2284267e+00   4.8915143e-01   3.1486554e-01   7.1514745e-01   1.4990379e-01  -2.6525555e-02  -3.7319987e-01  -1.5545378e+00  -2.5283091e+00  -1.2835094e+00   4.2490996e-01  -2.0408490e+00
   3.0187200e-01   1.4383195e+00  -1.7696210e+00  -2.2580375e-01  -1.4605169e+00  -2.5173403e-01  -8.1505372e-01   8.7244760e-01  -8.1267130e-02   6.7649709e-01   1.5625017e+00   1.7920898e+00  -1.9443560e+00   3.0273408e+00  -2.5441600e-01   2.5639402e+00  -2.2721046e+00  -2.0846687e+00  -5.7825066e-01   3.9594817e+00   3.9209324e-02  -1.9933693e+00  -8.4121491e-01  -2.4323485e+00  -1.5506870e+00  -2.1374467e+00  -1.5027680e+00  -1.5602054e+00  -1.3676216e+00  -3.1284906e-01  -2.5688064e-02  -2.1112950e+00  -5.8956148e-01  -1.7985355e+00  -7.3725630e-01  -1.4807832e+00   1.7854321e-02   4.1844475e-02   7.9367565e-01  -1.4685729e+00   1.9345354e-01  -1.4653994e-01   1.2594245e-01  -2.8452255e-01   1.1247154e+00  -6.4620616e-01   1.3369495e+00  -6.0498668e-01   1.5932159e+00   3.4063873e+00   2.1245822e+00   4.9598800e-01  -1.8961244e+00  -1.6627800e-02   2.3485774e+00   7.7764009e-01   7.2764359e-01   1.3215979e+00   1.9739069e+00   1.3880454e+00   2.5634880e+00   1.1138107e+00   2.4483294e+00   6.2807916e-01   5.2765428e-01   8.6587594e-01   3.8335119e-01   1.0384254e-01  -2.2665550e-01  -1.5849693e+00  -2.6419416e+00  -1.4656184e+00   3.1878941e-01  -1.8167544e+00
   4.3509032e-01   1.5710224e+00  -1.8938137e+00  -1.8323169e-01  -1.6376073e+00  -2.4300812e-01  -1.0274823e+00   8.4886129e-01  -9.4380361e-02   6.9352044e-01   1.5740241e+00   1.8571391e+00  -1.9912634e+00   3.0926597e+00  -2.4035905e-01   2.6940944e+00  -2.3177967e+00  -2.1779807e+00  -6.8975554e-01   4.0676053e+00  -8.4001246e-03  -2.0998428e+00  -7.9960988e-01  -2.5565040e+00  -1.5867270e+00  -2.3033259e+00  -1.5487400e+00  -1.7490373e+00  -1.4527808e+00  -5.2149568e-01  -9.7192031e-02  -2.1250980e+00  -5.1031457e-01  -1.9292271e+00  -7.0917176e-01  -1.7499219e+00   1.4976996e-02  -1.2495391e-01   7.2333397e-01  -1.4964087e+00   2.5421335e-01  -2.1616767e-01   1.6462328e-01  -3.7550305e-01   1.1178951e+00  -7.5121330e-01   1.4270547e+00  -6.5739272e-01   1.6139494e+00   3.4159532e+00   2.1677873e+00   4.8179449e-01  -1.8558037e+00  -2.5783044e-02   2.5150664e+00   7.9883005e-01   8.3018841e-01   1.3646854e+00   2.1167929e+00   1.4335953e+00   2.7330952e+00   1.2266777e+00   2.6166985e+00   7.6810648e-01   6.9094552e-01   1.0172062e+00   5.7874097e-01   2.3367767e-01  -9.8803622e-02  -1.5920477e+00  -2.7285855e+00  -1.6214582e+00   2.2786452e-01  -1.5795817e+00
   5.9514632e-01   1.7045010e+00  -1.9832986e+00  -1.3397251e-01  -1.7724152e+00  -2.4574600e-01  -1.2032645e+00   7.9504694e-01  -1.0651500e-01   6.6620662e-01   1.5940352e+00   1.9185069e+00  -2.0020318e+00   3.1206155e+00  -2.3102401e-01   2.7251446e+00  -2.3351236e+00  -2.2466884e+00  -7.6252816e-01   4.1590886e+00  -6.3009307e-02  -2.1772313e+00  -7.4780486e-01  -2.6457436e+00  -1.6065611e+00  -2.4322276e+00  -1.5822968e+00  -1.8906434e+00  -1.5228106e+00  -6.8512962e-01  -1.6150377e-01  -2.1158207e+00  -4.1728763e-01  -2.0221854e+00  -6.8197034e-01  -1.9742558e+00   1.8637323e-03  -2.6358835e-01   6.2234654e-01  -1.4955540e+00   3.1401040e-01  -2.6121996e-01   1.8996527e-01  -4.4210408e-01   1.0732578e+00  -8.3536027e-01   1.4752552e+00  -7.0418022e-01   1.5605282e+00   3.4232645e+00   2.2077899e+00   4.8265793e-01  -1.8277722e+00  -2.9366717e-02   2.6156339e+00   8.1242659e-01   8.4786894e-01   1.4051758e+00   2.2379360e+00   1.4761377e+00   2.8619826e+00   1.3293395e+00   2.7279524e+00   9.0205576e-01   7.9741134e-01   1.1623573e+00   7.2695293e-01   3.5716828e-01   4.0137911e-03  -1.5790422e+00  -2.7863288e+00  -1.7425140e+00   1.6022136e-01  -1.3377467e+00
   7.7385008e-01   1.8350703e+00  -2.0388877e+00  -7.8835134e-02  -1.8615396e+00  -2.5650537e-01  -1.3351196e+00   7.1634734e-01  -1.1742467e-01   5.9424096e-01   1.6214201e+00   1.9759606e+00  -1.9823699e+00   3.1148870e+00  -2.3013282e-01   2.6547277e+00  -2.3260970e+00  -2.2867472e+00  -7.8749251e-01   4.2317632e+00  -1.2199691e-01  -2.2269549e+00  -6.8737626e-01  -2.6988182e+00  -1.6097806e+00  -2.5202181e+00  -1.6002816e+00  -1.9769232e+00  -1.5716675e+00  -7.9307628e-01  -2.1148396e-01  -2.0881450e+00  -3.1433138e-01  -2.0767760e+00  -6.5519404e-01  -2.1472740e+00  -1.7305259e-02  -3.6539763e-01   4.9579787e-01  -1.4695289e+00   3.7177944e-01  -2.8147364e-01   2.0328069e-01  -4.8335171e-01   9.9414515e-01  -8.9773941e-01   1.4834132e+00  -7.4500513e-01   1.4349095e+00   3.4285524e+00   2.2441528e+00   4.9702024e-01  -1.8117206e+00  -3.0836586e-02   2.6492608e+00   8.1544447e-01   7.7775443e-01   1.4396609e+00   2.3342171e+00   1.5122456e+00   2.9488464e+00   1.4152782e+00   2.7784050e+00   1.0221460e+00   8.4149218e-01   1.2940219e+00   8.2024568e-01   4.6822745e-01   7.6148715e-02  -1.5495536e+00  -2.8140819e+00  -1.8210537e+00   1.2385583e-01  -1.1000702e+00
   9.6243197e-01   1.9590033e+00  -2.0622757e+00  -1.8824278e-02  -1.9033736e+00  -2.7144307e-01  -1.4174020e+00   6.1934382e-01  -1.2704509e-01   4.7908771e-01   1.6547917e+00   2.0292096e+00  -1.9388409e+00   3.0798464e+00  -2.4183494e-01   2.4841232e+00  -2.2933288e+00  -2.2949352e+00  -7.5652033e-01   4.2835107e+00  -1.8241492e-01  -2.2510934e+00  -6.2011438e-01  -2.7155669e+00  -1.5965546e+00  -2.5647750e+00  -1.6000127e+00  -2.0017152e+00  -1.5939010e+00  -8.3626574e-01  -2.3997718e-01  -2.0469089e+00  -2.0548263e-01  -2.0936360e+00  -6.2825709e-01  -2.2645321e+00  -3.8046418e-02  -4.2294654e-01   3.5022086e-01  -1.4223781e+00   4.2663235e-01  -2.7773911e-01   2.0635384e-01  -4.9951464e-01   8.8519687e-01  -9.3855029e-01   1.4549055e+00  -7.8000456e-01   1.2418632e+00   3.4318063e+00   2.2763576e+00   5.2256018e-01  -1.8067107e+00  -3.4160672e-02   2.6171365e+00   8.0455631e-01   6.2014783e-01   1.4649833e+00   2.4034114e+00   1.5387691e+00   2.9939701e+00   1.4779885e+00   2.7664452e+00   1.1203759e+00   8.1968695e-01   1.4047179e+00   8.5266620e-01   5.6077880e-01   1.1294159e-01  -1.5073137e+00  -2.8116098e+00  -1.8505776e+00   1.2617570e-01  -8.7541062e-01
   1.1520184e+00   2.0727349e+00  -2.0558859e+00   4.4916841e-02  -1.8982064e+00  -2.8656152e-01  -1.4464964e+00   5.1150498e-01  -1.3553369e-01   3.2397515e-01   1.6926372e+00   2.0779463e+00  -1.8785326e+00   3.0203019e+00  -2.7046719e-01   2.2182647e+00  -2.2398774e+00  -2.2690610e+00  -6.6297319e-01   4.3124248e+00  -2.4116558e-01  -2.2522334e+00  -5.4792991e-01  -2.6969015e+00  -1.5676246e+00  -2.5649485e+00  -1.5794635e+00  -1.9612191e+00  -1.5850001e+00  -8.0787185e-01  -2.4023929e-01  -1.9968428e+00  -9.4806893e-02  -2.0745992e+00  -6.0047665e-01  -2.3239373e+00  -5.5871991e-02  -4.3057856e-01   1.9332347e-01  -1.3584349e+00   4.7791538e-01  -2.5177374e-01   2.0135030e-01  -4.9206272e-01   7.5212273e-01  -9.5908466e-01   1.3944268e+00  -8.0982080e-01   9.8882303e-01   3.4329127e+00   2.3038755e+00   5.5635581e-01  -1.8112005e+00  -4.3577580e-02   2.5226067e+00   7.7629432e-01   3.7868694e-01   1.4784679e+00   2.4443153e+00   1.5530693e+00   2.9992331e+00   1.5113650e+00   2.6926290e+00   1.1889640e+00   7.3075184e-01   1.4871920e+00   8.2038060e-01   6.2906930e-01   1.1097580e-01  -1.4559948e+00  -2.7795300e+00  -1.8262414e+00   1.7347750e-01  -6.7228237e-01
   1.3340940e+00   2.1730606e+00  -2.0226806e+00   1.1117387e-01  -1.8482267e+00  -2.9797506e-01  -1.4211203e+00   4.0076650e-01  -1.4328995e-01   1.3379054e-01   1.7334722e+00   2.1218934e+00  -1.8087214e+00   2.9412362e+00  -3.2026124e-01   1.8655669e+00  -2.1690803e+00  -2.2081337e+00  -5.0223064e-01   4.3169944e+00  -2.9519865e-01  -2.2332955e+00  -4.7275495e-01  -2.6447418e+00  -1.5242683e+00  -2.5214460e+00  -1.5374181e+00  -1.8543146e+00  -1.5417113e+00  -7.0387953e-01  -2.0638442e-01  -1.9423228e+00   1.3758508e-02  -2.0225585e+00  -5.7111120e-01  -2.3259118e+00  -6.6603901e-02  -3.8490086e-01   3.3632277e-02  -1.2820693e+00   5.2525044e-01  -2.0613122e-01   1.9070435e-01  -4.6354937e-01   6.0141492e-01  -9.6164393e-01   1.3077181e+00  -8.3558750e-01   6.8559820e-01   3.4318151e+00   2.3262531e+00   5.9510279e-01  -1.8231194e+00  -6.3323023e-02   2.3710188e+00   7.2730255e-01   6.0285805e-02   1.4781326e+00   2.4568212e+00   1.5532285e+00   2.9680373e+00   1.5101053e+00   2.5596663e+00   1.2208240e+00   5.7579542e-01   1.5348515e+00   7.2190845e-01   6.6799486e-01   6.8276761e-02  -1.3990374e+00  -2.7192705e+00  -1.7452248e+00   2.7043456e-01  -4.9848342e-01
   1.5009200e+00   2.2573156e+00  -1.9659469e+00   1.7873514e-01  -1.7574246e+00  -3.0217790e-01  -1.3425090e+00   2.9506517e-01  -1.5095138e-01  -8.5110419e-02   1.7759915e+00   2.1608547e+00  -1.7365435e+00   2.8475589e+00  -3.9501774e-01   1.4375767e+00  -2.0843819e+00  -2.1124831e+00  -2.7216839e-01   4.2962784e+00  -3.4171393e-01  -2.1973489e+00  -3.9644396e-01  -2.5619076e+00  -1.4682367e+00  -2.4366399e+00  -1.4735884e+00  -1.6827501e+00  -1.4623088e+00  -5.2353757e-01  -1.3382732e-01  -1.8871482e+00   1.1655727e-01  -1.9412754e+00  -5.3940689e-01  -2.2734280e+00  -6.6681736e-02  -2.8515899e-01  -1.1993086e-01  -1.1974309e+00   5.6855476e-01  -1.4396107e-01   1.7698920e-01  -4.1742360e-01   4.4001806e-01  -9.4939172e-01   1.2012349e+00  -8.5887634e-01   3.4395969e-01   3.4286720e+00   2.3432149e+00   6.3537324e-01  -1.8399802e+00  -9.7336166e-02   2.1694736e+00   6.5462363e-01  -3.2508576e-01   1.4628611e+00   2.4419374e+00   1.5382212e+00   2.9051584e+00   1.4701020e+00   2.3723096e+00   1.2100407e+00   3.5826493e-01   1.5421981e+00   5.5824662e-01   6.7341829e-01  -1.5555732e-02  -1.3395036e+00  -2.6330000e+00  -1.6070203e+00   4.1963405e-01  -3.6074531e-01
   1.6458843e+00   2.3235164e+00  -1.8890740e+00   2.4646486e-01  -1.6313923e+00  -2.9629599e-01  -1.2144606e+00   2.0185460e-01  -1.5936203e-01  -3.2516871e-01   1.8191992e+00   2.1947599e+00  -1.6686830e+00   2.7438784e+00  -4.9777053e-01   9.4846518e-01  -1.9891653e+00  -1.9838195e+00   2.6449336e-02   4.2500558e+00  -3.7835391e-01  -2.1474256e+00  -3.2068013e-01  -2.4519732e+00  -1.4016691e+00  -2.3144877e+00  -1.3886894e+00  -1.4511825e+00  -1.3467973e+00  -2.6965497e-01  -1.9692646e-02  -1.8343532e+00   2.1036006e-01  -1.8351461e+00  -5.0465034e-01  -2.1718964e+00  -5.3443299e-02  -1.3346486e-01  -2.5851916e-01  -1.1082005e+00   6.0803820e-01  -6.8770872e-02   1.6277744e-01  -3.5778736e-01   2.7497484e-01  -9.2615174e-01   1.0817768e+00  -8.8160561e-01  -2.2882269e-02   3.4239862e+00   2.3547630e+00   6.7389478e-01  -1.8590345e+00  -1.4896654e-01   1.9264929e+00   5.5599119e-01  -7.6477598e-01   1.4325234e+00   2.4017477e+00   1.5080298e+00   2.8165221e+00   1.3887942e+00   2.1371474e+00   1.1523166e+00   8.3824529e-02   1.5052347e+00   3.3287711e-01   6.4246185e-01  -1.3928919e-01  -1.2799575e+00  -2.5235290e+00  -1.4136187e+00   6.2120195e-01  -2.6442312e-01
   1.7637697e+00   2.3704611e+00  -1.7953337e+00   3.1337383e-01  -1.4770345e+00  -2.7830348e-01  -1.0432328e+00   1.2763264e-01  -1.6951636e-01  -5.7794813e-01   1.8625061e+00   2.2236973e+00  -1.6110815e+00   2.6343161e+00  -6.3047108e-01   4.1439095e-01  -1.8865968e+00  -1.8252240e+00   3.8969674e-01   4.1789294e+00  -4.0337229e-01  -2.0863432e+00  -2.4689302e-01  -2.3190924e+00  -1.3269906e+00  -2.1603686e+00  -1.2844603e+00  -1.1670569e+00  -1.1970305e+00   5.1286958e-02   1.3683751e-01  -1.7860599e+00   2.9250010e-01  -1.7089411e+00  -4.6622381e-01  -2.0289184e+00  -2.5358058e-02   6.5145396e-02  -3.7385378e-01  -1.0173634e+00   6.4418211e-01   1.5829228e-02   1.5050306e-01  -2.8911338e-01   1.1306825e-01  -8.9616403e-01   9.5610341e-01  -9.0591702e-01  -4.0088365e-01   3.4186884e+00   2.3612634e+00   7.0782676e-01  -1.8774508e+00  -2.2070346e-01   1.6516248e+00   4.3009820e-01  -1.2439627e+00   1.3880341e+00   2.3393151e+00   1.4636970e+00   2.7089220e+00   1.2654527e+00   1.8623128e+00   1.0453540e+00  -2.3986885e-01   1.4218141e+00   5.1658027e-02   5.7375136e-01  -3.0007801e-01  -1.2223758e+00  -2.3941931e+00  -1.1695713e+00   8.7254831e-01  -2.1324119e-01
   1.8509378e+00   2.3977878e+00  -1.6876829e+00   3.7868571e-01  -1.3022021e+00  -2.4718821e-01  -8.3729530e-01   7.7510471e-02  -1.8248454e-01  -8.3450604e-01   1.9057849e+00   2.2479341e+00  -1.5686791e+00   2.5223586e+00  -7.9372430e-01  -1.4723367e-01  -1.7794900e+00  -1.6410694e+00   8.1036055e-01   4.0843861e+00  -4.1576693e-01  -2.0165520e+00  -1.7618704e-01  -2.1678045e+00  -1.2467975e+00  -1.9808431e+00  -1.1636344e+00  -8.4033025e-01  -1.0167371e+00   4.2922580e-01   3.3426571e-01  -1.7433843e+00   3.6099451e-01  -1.5675361e+00  -4.2365790e-01  -1.8539089e+00   1.7806525e-02   3.0283469e-01  -4.5871210e-01  -9.2702675e-01   6.7770576e-01   1.0637855e-01   1.4233327e-01  -2.1594668e-01  -3.9516215e-02  -8.6381627e-01   8.3055794e-01  -9.3403197e-01  -7.7582395e-01   3.4141629e+00   2.3635127e+00   7.3500824e-01  -1.8925083e+00  -3.1394959e-01   1.3549996e+00   2.7680993e-01  -1.7462759e+00   1.3313397e+00   2.2585280e+00   1.4073037e+00   2.5896854e+00   1.1013705e+00   1.5571207e+00   8.8913869e-01  -6.0347939e-01   1.2918958e+00  -2.7739662e-01   4.6759188e-01  -4.9356115e-01  -1.1680901e+00  -2.2487152e+00  -8.8192124e-01   1.1682575e+00  -2.0910764e-01
   1.9054311e+00   2.4059885e+00  -1.5685997e+00   4.4189749e-01  -1.1152744e+00  -2.0305207e-01  -6.0694899e-01   5.4854369e-02  -1.9932928e-01  -1.0857914e+00   1.9493794e+00   2.2679241e+00  -1.5451893e+00   2.4107707e+00  -9.8660507e-01  -7.1852865e-01  -1.6701948e+00  -1.4368684e+00   1.2779815e+00   3.9687987e+00  -4.1536903e-01  -1.9400102e+00  -1.0928240e-01  -2.0028297e+00  -1.1637352e+00  -1.7833454e+00  -1.0298502e+00  -4.8304703e-01  -8.1144240e-01   8.5081539e-01   5.6863389e-01  -1.7063971e+00   4.1464654e-01  -1.4156501e+00  -3.7667599e-01  -1.6576167e+00   7.4899888e-02   5.6926385e-01  -5.0738206e-01  -8.3829727e-01   7.0952687e-01   1.9979701e-01   1.4006171e-01  -1.4260974e-01  -1.7748966e-01  -8.3337107e-01   7.1072505e-01  -9.6810403e-01  -1.1339807e+00   3.4122136e+00   2.3627675e+00   7.5415585e-01  -1.9017855e+00  -4.2885818e-01   1.0468667e+00   9.7293711e-02  -2.2545032e+00   1.2653336e+00   2.1639090e+00   1.3418750e+00   2.4663142e+00   8.9993677e-01   1.2316548e+00   6.8609533e-01  -9.9638119e-01   1.1176885e+00  -6.4443823e-01   3.2605598e-01  -7.1403482e-01  -1.1177608e+00  -2.0910575e+00  -5.5999621e-01   1.5001388e+00  -2.5201239e-01
   1.9270083e+00   2.3963994e+00  -1.4399703e+00   5.0283226e-01  -9.2470864e-01  -1.4713481e-01  -3.6383632e-01   6.1026300e-02  -2.2102705e-01  -1.3230526e+00   1.9940737e+00   2.2843057e+00  -1.5429149e+00   2.3015594e+00  -1.2065820e+00  -1.2819434e+00  -1.5605131e+00  -1.2190538e+00   1.7790737e+00   3.8353922e+00  -4.0288407e-01  -1.8580980e+00  -4.6470200e-02  -1.8288608e+00  -1.0803730e+00  -1.5758250e+00  -8.8750640e-01  -1.0879305e-01  -5.8828512e-01   1.2999181e+00   8.3350989e-01  -1.6741460e+00   4.5312038e-01  -1.2576076e+00  -3.2522252e-01  -1.4515666e+00   1.4339587e-01   8.5204556e-01  -5.1605442e-01  -7.5123909e-01   7.4072262e-01   2.9357669e-01   1.4503023e-01  -7.2932994e-02  -2.9670146e-01  -8.0870870e-01   6.0114363e-01  -1.0100837e+00  -1.4627836e+00   3.4149820e+00   2.3607430e+00   7.6499006e-01  -1.9033275e+00  -5.6425241e-01   7.3713282e-01  -1.0595396e-01  -2.7513385e+00   1.1937030e+00   2.0603885e+00   1.2712167e+00   2.3461141e+00   6.6658136e-01   8.9632293e-01   4.4109460e-01  -1.4071031e+00   9.0365359e-01  -1.0381925e+00   1.5296893e-01  -9.5469561e-01  -1.0713792e+00  -1.9252598e+00  -2.1506728e-01   1.8574405e+00  -3.4001783e-01
   1.9171218e+00   2.3711649e+00  -1.3030300e+00   5.6168306e-01  -7.3858988e-01  -8.1756357e-02  -1.2037385e-01   9.5245477e-02  -2.4840534e-01  -1.5382361e+00   2.0410286e+00   2.2978960e+00  -1.5626179e+00   2.1960031e+00  -1.4495628e+00  -1.8210205e+00  -1.4516438e+00  -9.9469918e-01   2.2975222e+00   3.6881730e+00  -3.7988326e-01  -1.7715720e+00   1.2419101e-02  -1.6503645e+00  -9.9907732e-01  -1.3663560e+00  -7.4156332e-01   2.6794612e-01  -3.5573101e-01   1.7582697e+00   1.1201191e+00  -1.6447383e+00   4.7698086e-01  -1.0971402e+00  -2.6947153e-01  -1.2474619e+00   2.1949816e-01   1.1373228e+00  -4.8312652e-01  -6.6492045e-01   7.7249396e-01   3.8591993e-01   1.5808546e-01  -1.0028962e-02  -3.9430773e-01  -7.9310429e-01   5.0509387e-01  -1.0616110e+00  -1.7514123e+00   3.4248275e+00   2.3595730e+00   7.6827776e-01  -1.8957771e+00  -7.1763551e-01   4.3492865e-01  -3.2919276e-01  -3.2201396e+00   1.1207140e+00   1.9530639e+00   1.1996908e+00   2.2358393e+00   4.0858185e-01   5.6140381e-01   1.6129696e-01  -1.8238088e+00   6.5636074e-01  -1.4464377e+00  -4.6216789e-02  -1.2079443e+00  -1.0282997e+00  -1.7552717e+00   1.4011285e-01   2.2272207e+00  -4.6934784e-01
   1.8788464e+00   2.3331878e+00  -1.1583660e+00   6.1904112e-01  -5.6420394e-01  -1.0177689e-02   1.1085943e-01   1.5458683e-01  -2.8210562e-01  -1.7243580e+00   2.0916951e+00   2.3096826e+00  -1.6034544e+00   2.0947258e+00  -1.7100668e+00  -2.3210866e+00  -1.3441587e+00  -7.7118947e-01   2.8151481e+00   3.5318325e+00  -3.4874718e-01  -1.6805654e+00   6.8028492e-02  -1.4713929e+00  -9.2188891e-01  -1.1627352e+00  -5.9729536e-01   6.3248376e-01  -1.2319233e-01   2.2062812e+00   1.4176247e+00  -1.6154823e+00   4.8768882e-01  -9.3723555e-01  -2.0980998e-01  -1.0565796e+00   2.9834215e-01   1.4104340e+00  -4.0939160e-01  -5.7755478e-01   8.0613045e-01   4.7581557e-01   1.7957143e-01   4.3873829e-02  -4.6885844e-01  -7.8905364e-01   4.2447118e-01  -1.1239462e+00  -1.9912992e+00   3.4441922e+00   2.3617318e+00   7.6578347e-01  -1.8784630e+00  -8.8529654e-01   1.4822892e-01  -5.6763121e-01  -3.6456518e+00   1.0509492e+00   1.8469578e+00   1.1319448e+00   2.1413667e+00   1.3473610e-01   2.3660956e-01  -1.4416488e-01  -2.2347908e+00   3.8419274e-01  -1.8565323e+00  -2.6465937e-01  -1.4657376e+00  -9.8729881e-01  -1.5847796e+00   4.9187283e-01   2.5948570e+00  -6.3457437e-01
   1.8167646e+00   2.2860641e+00  -1.0059777e+00   6.7590379e-01  -4.0766240e-01   6.3614356e-02   3.1774210e-01   2.3412441e-01  -3.2257603e-01  -1.8758268e+00   2.1477122e+00   2.3208122e+00  -1.6629904e+00   1.9978150e+00  -1.9815140e+00  -2.7698307e+00  -1.2380071e+00  -5.5585868e-01   3.3124222e+00   3.3716285e+00  -3.1256483e-01  -1.5846279e+00   1.2146663e-01  -1.2954173e+00  -8.5040773e-01  -9.7208966e-01  -4.6000684e-01   9.7064900e-01   9.9431801e-02   2.6239364e+00   1.7135526e+00  -1.5830781e+00   4.8754655e-01  -7.8004117e-01  -1.4679624e-01  -8.8919664e-01   3.7428688e-01   1.6566221e+00  -2.9809476e-01  -4.8672427e-01   8.4297275e-01   5.6305145e-01   2.0935606e-01   8.7528694e-02  -5.2029801e-01  -7.9815842e-01   3.5975610e-01  -1.1979411e+00  -2.1765080e+00   3.4754676e+00   2.3699283e+00   7.6013135e-01  -1.8514414e+00  -1.0625055e+00  -1.1645390e-01  -8.1570924e-01  -4.0146609e+00   9.8901640e-01   1.7467854e+00   1.0726128e+00   2.0674207e+00  -1.4508356e-01  -6.9317353e-02  -4.6465136e-01  -2.6289547e+00   9.6914399e-02  -2.2559641e+00  -4.9446774e-01  -1.7199710e+00  -9.4666089e-01  -1.4170369e+00   8.2626032e-01   2.9446699e+00  -8.2889510e-01
   1.7367981e+00   2.2339919e+00  -8.4538819e-01   7.3365484e-01  -2.7359988e-01   1.3518487e-01   4.8920391e-01   3.2721720e-01  -3.7009295e-01  -1.9887022e+00   2.2107952e+00   2.3325756e+00  -1.7373163e+00   1.9049562e+00  -2.2566082e+00  -3.1577420e+00  -1.1325531e+00  -3.5561432e-01   3.7692898e+00   3.2132392e+00  -2.7499382e-01  -1.4828063e+00   1.7427252e-01  -1.1251906e+00  -7.8569497e-01  -8.0051913e-01  -3.3472480e-01   1.2694817e+00   3.0227135e-01   2.9917343e+00   1.9943459e+00  -1.5438472e+00   4.7959094e-01  -6.2682618e-01  -8.1098572e-02  -7.5407841e-01   4.4128011e-01   1.8617475e+00  -1.5484382e-01  -3.8966613e-01   8.8436435e-01   6.4816378e-01   2.4688647e-01   1.2069605e-01  -5.4988100e-01  -8.2107426e-01   3.1008188e-01  -1.2840464e+00  -2.3039591e+00   3.5208674e+00   2.3869684e+00   7.5458799e-01  -1.8154866e+00  -1.2437856e+00  -3.5428335e-01  -1.0674429e+00  -4.3165385e+00   9.3924556e-01   1.6567410e+00   1.0260102e+00   2.0173581e+00  -4.2047026e-01  -3.4895142e-01  -7.8860356e-01  -2.9962711e+00  -1.9487109e-01  -2.6328952e+00  -7.2712548e-01  -1.9628720e+00  -9.0428747e-01  -1.2547067e+00   1.1297192e+00   3.2606261e+00  -1.0444872e+00
   1.6459807e+00   2.1816483e+00  -6.7579313e-01   7.9401128e-01  -1.6496201e-01   1.9997303e-01   6.1576419e-01   4.2592542e-01  -4.2480446e-01  -2.0608701e+00   2.2826172e+00   2.3463727e+00  -1.8212635e+00   1.8155689e+00  -2.5277785e+00  -3.4783830e+00  -1.0266427e+00  -1.7657156e-01   4.1660739e+00   3.0625869e+00  -2.4008818e-01  -1.3737575e+00   2.2834973e-01  -9.6264578e-01  -7.2819789e-01  -6.5279229e-01  -2.2588922e-01   1.5178648e+00   4.7603022e-01   3.2916289e+00   2.2460245e+00  -1.4939865e+00   4.6743809e-01  -4.7799893e-01  -1.3417918e-02  -6.5805526e-01   4.9327616e-01   2.0129674e+00   1.2633126e-02  -2.8359051e-01   9.3158941e-01   7.3233204e-01   2.9126506e-01   1.4409928e-01  -5.6001182e-01  -8.5752006e-01   2.7339546e-01  -1.3823425e+00  -2.3734848e+00   3.5823124e+00   2.4155947e+00   7.5278358e-01  -1.7720389e+00  -1.4232394e+00  -5.6220837e-01  -1.3167934e+00  -4.5436443e+00   9.0539782e-01   1.5803123e+00   9.9584000e-01   1.9930232e+00  -6.8107946e-01  -5.9646030e-01  -1.1042110e+00  -3.3281733e+00  -4.8034103e-01  -2.9766730e+00  -9.5397104e-01  -2.1873798e+00  -8.5782774e-01  -1.0997279e+00   1.3897688e+00   3.5270854e+00  -1.2729162e+00
   1.5521575e+00   2.1340164e+00  -4.9623331e-01   8.5893456e-01  -8.2897982e-02   2.5363568e-01   6.8998710e-01   5.2153424e-01  -4.8678484e-01  -2.0921212e+00   2.3646750e+00   2.3636598e+00  -1.9087230e+00   1.7289262e+00  -2.7876368e+00  -3.7284847e+00  -9.1870239e-01  -2.3722044e-02   4.4844035e+00   2.9256217e+00  -2.1210172e-01  -1.2558888e+00   2.8586785e-01  -8.0883791e-01  -6.7770716e-01  -5.3211852e-01  -1.3706216e-01   1.7070607e+00   6.1252562e-01   3.5079125e+00   2.4549142e+00  -1.4298285e+00   4.5508877e-01  -3.3317729e-01   5.5593648e-02  -6.0571083e-01   5.2467886e-01   2.0993494e+00   1.9487456e-01  -1.6599413e-01   9.8579327e-01   8.1722943e-01   3.4133831e-01   1.5931765e-01  -5.5401739e-01  -9.0634164e-01   2.4670104e-01  -1.4925760e+00  -2.3877042e+00   3.6613223e+00   2.4583086e+00   7.5839499e-01  -1.7231179e+00  -1.5949038e+00  -7.3896249e-01  -1.5580231e+00  -4.6915704e+00   8.9040450e-01   1.5201234e+00   9.8493532e-01   1.9946815e+00  -9.1724189e-01  -8.0779692e-01  -1.4001137e+00  -3.6178778e+00  -7.4910101e-01  -3.2782768e+00  -1.1667002e+00  -2.3874861e+00  -8.0482575e-01  -9.5321890e-01   1.5956450e+00   3.7295510e+00  -1.5055753e+00
   1.4636088e+00   2.0961569e+00  -3.0577616e-01   9.3050738e-01  -2.6761211e-02   2.9238649e-01   7.0683535e-01   6.0515209e-01  -5.5608718e-01  -2.0841228e+00   2.4581512e+00   2.3858636e+00  -1.9930505e+00   1.6442468e+00  -3.0294091e+00  -3.9078628e+00  -8.0686567e-01   9.9336840e-02   4.7081178e+00   2.8080676e+00  -1.9527609e-01  -1.1275179e+00   3.4913333e-01  -6.6393916e-01  -6.3335518e-01  -4.4001077e-01  -7.0681430e-02   1.8311196e+00   7.0518579e-01   3.6279953e+00   2.6084054e+00  -1.3480936e+00   4.4670786e-01  -1.9130711e-01   1.2540873e-01  -5.9919302e-01   5.3077801e-01   2.1123918e+00   3.8120254e-01  -3.4936704e-02   1.0478888e+00   9.0484103e-01   3.9578899e-01   1.6862639e-01  -5.3587190e-01  -9.6561949e-01   2.2636952e-01  -1.6141872e+00  -2.3517272e+00   3.7589026e+00   2.5171784e+00   7.7481862e-01  -1.6712062e+00  -1.7531046e+00  -8.8495414e-01  -1.7860017e+00  -4.7591988e+00   8.9615389e-01   1.4778118e+00   9.9504991e-01   2.0210257e+00  -1.1205451e+00  -9.8079912e-01  -1.6660821e+00  -3.8606138e+00  -9.9181382e-01  -3.5306749e+00  -1.3578536e+00  -2.5585169e+00  -7.4287883e-01  -8.1543414e-01   1.7388602e+00   3.8553825e+00  -1.7341282e+00
   1.3886021e+00   2.0729221e+00  -1.0369199e-01   1.0107830e+00   5.7795655e-03   3.1330413e-01   6.6390592e-01   6.6834229e-01  -6.3278162e-01  -2.0402886e+00   2.5637597e+00   2.4142674e+00  -2.0675286e+00   1.5607567e+00  -3.2472979e+00  -4.0191623e+00  -6.8912756e-01   1.9058979e-01   4.8240899e+00   2.7151345e+00  -1.9362429e-01  -9.8704493e-01   4.2043537e-01  -5.2729064e-01  -5.9366256e-01  -3.7625098e-01  -2.7881084e-02   1.8871363e+00   7.4947030e-01   3.6430386e+00   2.6956895e+00  -1.2461188e+00   4.4639266e-01  -5.0820528e-02   1.9568414e-01  -6.3815492e-01   5.0814647e-01   2.0464292e+00   5.6034118e-01   1.1074490e-01   1.1184560e+00   9.9726159e-01   4.5322377e-01   1.7479784e-01  -5.0988954e-01  -1.0328087e+00   2.0849175e-01  -1.7463135e+00  -2.2727000e+00   3.8754235e+00   2.5936492e+00   8.0485994e-01  -1.6191112e+00  -1.8927805e+00  -1.0020567e+00  -1.9964358e+00  -4.7485830e+00   9.2333669e-01   1.4539412e+00   1.0267112e+00   2.0692621e+00  -1.2843406e+00  -1.1151933e+00  -1.8936252e+00  -4.0537464e+00  -1.2007590e+00  -3.7290734e+00  -1.5212531e+00  -2.6973337e+00  -6.6980034e-01  -6.8578285e-01   1.8136476e+00   3.8944334e+00  -1.9509260e+00
   1.3348948e+00   2.0686258e+00   1.1038430e-01   1.1016160e+00   1.8527819e-02   3.1458624e-01   5.6153949e-01   7.0374234e-01  -7.1697031e-01  -1.9655414e+00   2.6815995e+00   2.4498705e+00  -2.1258489e+00   1.4777257e+00  -3.4367470e+00  -4.0674540e+00  -5.6351875e-01   2.4969059e-01   4.8229226e+00   2.6512123e+00  -2.1072052e-01  -8.3312707e-01   5.0187488e-01  -3.9751510e-01  -5.5663375e-01  -3.3896343e-01  -8.3979832e-03   1.8753439e+00   7.4317904e-01   3.5484046e+00   2.7084287e+00  -1.1220518e+00   4.5794459e-01   9.0172722e-02   2.6629575e-01  -7.1982615e-01   4.5496638e-01   1.8989087e+00   7.2109957e-01   2.7129884e-01   1.1976451e+00   1.0964872e+00   5.1225264e-01   1.8087943e-01  -4.8040669e-01  -1.1048979e+00   1.8924995e-01  -1.8877612e+00  -2.1592270e+00   4.0104879e+00   2.6883591e+00   8.5046549e-01  -1.5698172e+00  -2.0097534e+00  -1.0933136e+00  -2.1860026e+00  -4.6646515e+00   9.7135897e-01   1.4479551e+00   1.0791426e+00   2.1352664e+00  -1.4041373e+00  -1.2125019e+00  -2.0764777e+00  -4.1967875e+00  -1.3702803e+00  -3.8710395e+00  -1.6523544e+00  -2.8024412e+00  -5.8377950e-01  -5.6291799e-01   1.8172575e+00   3.8395766e+00  -2.1493732e+00
   1.3092190e+00   2.0866951e+00   3.3631311e-01   1.2044884e+00   1.6460037e-02   2.9572759e-01   4.0279947e-01   7.0562480e-01  -8.0877253e-01  -1.8659944e+00   2.8110150e+00   2.4932395e+00  -2.1625739e+00   1.3944929e+00  -3.5945869e+00  -4.0597068e+00  -4.2829307e-01   2.7793879e-01   4.6994704e+00   2.6195740e+00  -2.4950763e-01  -6.6484894e-01   5.9518919e-01  -2.7268659e-01  -5.1990201e-01  -3.2479264e-01  -1.0577047e-02   1.7990362e+00   6.8662409e-01   3.3438987e+00   2.6413058e+00  -9.7500088e-01   4.8465554e-01   2.3367117e-01   3.3734200e-01  -8.3920469e-01   3.7125693e-01   1.6705235e+00   8.5307226e-01   4.4599740e-01   1.2850951e+00   1.2042128e+00   5.7155571e-01   1.8996201e-01  -4.5147385e-01  -1.1785754e+00   1.6528032e-01  -2.0369464e+00  -2.0207063e+00   4.1628007e+00   2.8009790e+00   9.1251705e-01  -1.5263320e+00  -2.1009246e+00  -1.1625789e+00  -2.3523832e+00  -4.5147601e+00   1.0383260e+00   1.4581762e+00   1.1502583e+00   2.2138068e+00  -1.4778508e+00  -1.2758604e+00  -2.2109297e+00  -4.2912932e+00  -1.4970876e+00  -3.9564959e+00  -1.7484883e+00  -2.8739942e+00  -4.8353030e-01  -4.4489529e-01   1.7500850e+00   3.6870903e+00  -2.3242198e+00
   1.3167926e+00   2.1293325e+00   5.7333700e-01   1.3203434e+00   5.3588621e-03   2.5760917e-01   1.9332258e-01   6.7035608e-01  -9.0828164e-01  -1.7485618e+00   2.9504894e+00   2.5443651e+00  -2.1735390e+00   1.3104924e+00  -3.7190591e+00  -4.0041776e+00  -2.8211738e-01   2.7814461e-01   4.4531492e+00   2.6221120e+00  -3.1213300e-01  -4.8187925e-01   7.0158474e-01  -1.5055003e-01  -4.8091527e-01  -3.2917513e-01  -3.1479193e-02   1.6643275e+00   5.8264850e-01   3.0337881e+00   2.4924177e+00  -8.0513712e-01   5.2911757e-01   3.8155631e-01   4.0911536e-01  -9.8935779e-01   2.5898282e-01   1.3652009e+00   9.4730942e-01   6.3314371e-01   1.3798768e+00   1.3216473e+00   6.2993614e-01   2.0495526e-01  -4.2657669e-01  -1.2503932e+00   1.3399975e-01  -2.1918140e+00  -1.8666294e+00   4.3300509e+00   2.9300923e+00   9.9070351e-01  -1.4915338e+00  -2.1643883e+00  -1.2141188e+00  -2.4942041e+00  -4.3081203e+00   1.1210974e+00   1.4818567e+00   1.2367294e+00   2.2988216e+00  -1.5058952e+00  -1.3097527e+00  -2.2959762e+00  -4.3406549e+00  -1.5803909e+00  -3.9875871e+00  -1.8089776e+00  -2.9137038e+00  -3.6842104e-01  -3.2939418e-01   1.6156180e+00   3.4368772e+00  -2.4717646e+00
   1.3609019e+00   2.1972313e+00   8.1999684e-01   1.4494434e+00  -8.5964133e-03   2.0249010e-01  -5.8953278e-02   5.9671653e-01  -1.0154979e+00  -1.6205276e+00   3.0975810e+00   2.6025482e+00  -2.1561608e+00   1.2252951e+00  -3.8097271e+00  -3.9097557e+00  -1.2425106e-01   2.5439132e-01   4.0880146e+00   2.6591411e+00  -3.9982250e-01  -2.8460374e-01   8.2159043e-01  -2.8776176e-02  -4.3715274e-01  -3.4668677e-01  -6.7086153e-02   1.4797636e+00   4.3648488e-01   2.6265958e+00   2.2634783e+00  -6.1374664e-01   5.9306187e-01   5.3536928e-01   4.8204220e-01  -1.1618123e+00   1.2203181e-01   9.8994154e-01   9.9690617e-01   8.3013142e-01   1.4804686e+00   1.4493564e+00   6.8635965e-01   2.2838355e-01  -4.0840196e-01  -1.3169212e+00   9.3872912e-02  -2.3497540e+00  -1.7058949e+00   4.5088339e+00   3.0731278e+00   1.0834769e+00  -1.4680233e+00  -2.1994586e+00  -1.2522015e+00  -2.6108977e+00  -4.0551443e+00   1.2154092e+00   1.5152864e+00   1.3341185e+00   2.3837429e+00  -1.4911081e+00  -1.3196764e+00  -2.3332815e+00  -4.3497943e+00  -1.6218633e+00  -3.9684300e+00  -1.8351210e+00  -2.9246509e+00  -2.3857712e-01  -2.1398460e-01   1.4202104e+00   3.0925076e+00  -2.5899601e+00
   1.4425999e+00   2.2893817e+00   1.0740816e+00   1.5912598e+00  -1.9253836e-02   1.3390244e-01  -3.4417068e-01   4.8605610e-01  -1.1302471e+00  -1.4891034e+00   3.2489187e+00   2.6663348e+00  -2.1096314e+00   1.1386707e+00  -3.8672975e+00  -3.7853063e+00   4.5300379e-02   2.1171270e-01   3.6125955e+00   2.7292876e+00  -5.1279961e-01  -7.4225069e-02   9.5494498e-01   9.4768062e-02  -3.8635420e-01  -3.7144088e-01  -1.1258780e-01   1.2558071e+00   2.5546346e-01   2.1346757e+00   1.9598127e+00  -4.0323012e-01   6.7723281e-01   6.9610478e-01   5.5659951e-01  -1.3470126e+00  -3.3940897e-02   5.5451650e-01   9.9746675e-01   1.0335421e+00   1.5847694e+00   1.5871448e+00   7.3998369e-01   2.6221312e-01  -3.9866291e-01  -1.3748875e+00   4.4600024e-02  -2.5075350e+00  -1.5461853e+00   4.6946341e+00   3.2263576e+00   1.1880955e+00  -1.4579900e+00  -2.2066146e+00  -1.2807043e+00  -2.7025142e+00  -3.7667533e+00   1.3160608e+00   1.5539555e+00   1.4370764e+00   2.4618453e+00  -1.4385257e+00  -1.3117572e+00  -2.3269678e+00  -4.3247855e+00  -1.6254388e+00  -3.9047659e+00  -1.8300521e+00  -2.9110215e+00  -9.4947681e-02  -9.6416340e-02   1.1726925e+00   2.6610786e+00  -2.6784151e+00
   1.5605543e+00   2.4029968e+00   1.3326145e+00   1.7444107e+00  -2.0898798e-02   5.6455872e-02  -6.5102718e-01   3.4227171e-01  -1.2520977e+00  -1.3610018e+00   3.4002669e+00   2.7335160e+00  -2.0349850e+00   1.0506719e+00  -3.8933765e+00  -3.6390554e+00   2.2567239e-01   1.5571074e-01   3.0394962e+00   2.8294812e+00  -6.5025470e-01   1.4718130e-01   1.1005285e+00   2.2175678e-01  -3.2674417e-01  -3.9750800e-01  -1.6272960e-01   1.0042329e+00   4.8585436e-02   1.5735989e+00   1.5901354e+00  -1.7705083e-01   7.8130248e-01   8.6403742e-01   6.3321545e-01  -1.5348204e+00  -2.0179377e-01   7.1033976e-02   9.4740608e-01   1.2392682e+00   1.6901522e+00   1.7339869e+00   7.9017522e-01   3.0772355e-01  -3.9799330e-01  -1.4213004e+00  -1.2789228e-02  -2.6612775e+00  -1.3934545e+00   4.8818858e+00   3.3849795e+00   1.3007488e+00  -1.4630916e+00  -2.1873819e+00  -1.3027648e+00  -2.7695074e+00  -3.4536914e+00   1.4171573e+00   1.5927759e+00   1.5395939e+00   2.5266092e+00  -1.3550233e+00  -1.2923300e+00  -2.2832498e+00  -4.2724196e+00  -1.5969699e+00  -3.8035361e+00  -1.7984853e+00  -2.8777825e+00   6.0670874e-02   2.5095246e-02   8.8384708e-01   2.1528972e+00  -2.7383067e+00
   1.7110605e+00   2.5335769e+00   1.5918841e+00   1.9066520e+00  -8.6220108e-03  -2.4435123e-02  -9.6732148e-01   1.7160574e-01  -1.3802894e+00  -1.2420552e+00   3.5466599e+00   2.8011994e+00  -1.9350396e+00   9.6172670e-01  -3.8902026e+00  -3.4780536e+00   4.1508401e-01   9.2143426e-02   2.3847780e+00   2.9550537e+00  -8.1036719e-01   3.7666492e-01   1.2563470e+00   3.5317467e-01  -2.5722929e-01  -4.1932680e-01  -2.1219333e-01   7.3746768e-01  -1.7400738e-01   9.6137611e-01   1.1661279e+00   6.0370030e-02   9.0383367e-01   1.0385967e+00   7.1216647e-01  -1.7150310e+00  -3.7328740e-01  -4.4660740e-01   8.4806386e-01   1.4426585e+00   1.7935546e+00   1.8880126e+00   8.3652131e-01   3.6542837e-01  -4.0591606e-01  -1.4535514e+00  -7.5941881e-02  -2.8064891e+00  -1.2515588e+00   5.0641231e+00   3.5432777e+00   1.4167545e+00  -1.4843569e+00  -2.1441599e+00  -1.3205021e+00  -2.8125272e+00  -3.1258996e+00   1.5123971e+00   1.6263486e+00   1.6352978e+00   2.5720734e+00  -1.2488551e+00  -1.2675106e+00  -2.2099536e+00  -4.1997452e+00  -1.5437755e+00  -3.6724122e+00  -1.7463749e+00  -2.8303216e+00   2.2566203e-01   1.5161745e-01   5.6578551e-01   1.5809998e+00  -2.7722045e+00
   1.8882251e+00   2.6751209e+00   1.8475238e+00   2.0749267e+00   2.1376883e-02  -1.0288378e-01  -1.2805441e+00  -1.7721260e-02  -1.5136865e+00  -1.1369064e+00   3.6826063e+00   2.8659540e+00  -1.8142230e+00   8.7272623e-01  -3.8603768e+00  -3.3077518e+00   6.1084739e-01   2.6514267e-02   1.6671655e+00   3.0999394e+00  -9.9037799e-01   6.1045930e-01   1.4195765e+00   4.8914162e-01  -1.7755231e-01  -4.3207666e-01  -2.5598106e-01   4.6791485e-01  -4.0163216e-01   3.1756404e-01   7.0183233e-01   3.0381048e-01   1.0423003e+00   1.2183043e+00   7.9348234e-01  -1.8778788e+00  -5.3955707e-01  -9.8335388e-01   7.0361904e-01   1.6386831e+00   1.8916076e+00   2.0465520e+00   8.7883333e-01   4.3505004e-01  -4.2088648e-01  -1.4695002e+00  -1.4128944e-01  -2.9381713e+00  -1.1220617e+00   5.2342191e+00   3.6948643e+00   1.5308153e+00  -1.5221142e+00  -2.0800168e+00  -1.3348271e+00  -2.8322486e+00  -2.7919826e+00   1.5953936e+00   1.6492669e+00   1.7177765e+00   2.5931624e+00  -1.1291267e+00  -1.2427852e+00  -2.1159593e+00  -4.1136097e+00  -1.4741189e+00  -3.5193107e+00  -1.6805127e+00  -2.7740774e+00   3.9667204e-01   2.8330639e-01   2.3126278e-01   9.6053788e-01  -2.7838311e+00
   2.0843017e+00   2.8204691e+00   2.0946443e+00   2.2454760e+00   7.1571728e-02  -1.7290161e-01  -1.5784840e+00  -2.1601961e-01  -1.6507655e+00  -1.0487902e+00   3.8023502e+00   2.9240167e+00  -1.6782978e+00   7.8508641e-01  -3.8066271e+00  -3.1317177e+00   8.0945058e-01  -3.6305884e-02   9.0711655e-01   3.2569613e+00  -1.1867108e+00   8.4410574e-01   1.5866680e+00   6.2881096e-01  -8.8384727e-02  -4.3198566e-01  -2.8977321e-01   2.0730509e-01  -6.2369250e-01  -3.3769618e-01   2.1290328e-01   5.4745604e-01   1.1931732e+00   1.4007824e+00   8.7686946e-01  -2.0145085e+00  -6.9163726e-01  -1.5236908e+00   5.2080669e-01   1.8221251e+00   1.9807954e+00   2.2062425e+00   9.1714515e-01   5.1554836e-01  -4.4040762e-01  -1.4675384e+00  -2.0424984e-01  -3.0510078e+00  -1.0042213e+00   5.3847019e+00   3.8329932e+00   1.6373151e+00  -1.5759476e+00  -1.9984727e+00  -1.3453575e+00  -2.8292556e+00  -2.4588099e+00   1.6600149e+00   1.6564383e+00   1.7809210e+00   2.5859699e+00  -1.0052398e+00  -1.2226424e+00  -2.0106106e+00  -4.0202311e+00  -1.3966561e+00  -3.3519202e+00  -1.6080969e+00  -2.7141834e+00   5.6975050e-01   4.1929324e-01  -1.0702264e-01   3.0805571e-01  -2.7777732e+00
   2.2901523e+00   2.9617502e+00   2.3280203e+00   2.4140088e+00   1.4298724e-01  -2.2878409e-01  -1.8498208e+00  -4.1274680e-01  -1.7896436e+00  -9.7941936e-01   3.9001739e+00   2.9715495e+00  -1.5340066e+00   7.0076918e-01  -3.7316203e+00  -2.9515083e+00   1.0067143e+00  -9.2397787e-02   1.2581336e-01   3.4181890e+00  -1.3951350e+00   1.0726404e+00   1.7535126e+00   7.7035301e-01   8.6505337e-03  -4.1655452e-01  -3.1023456e-01  -3.3890732e-02  -8.3029307e-01  -9.8465670e-01  -2.8424240e-01   7.8515415e-01   1.3520772e+00   1.5828362e+00   9.6166169e-01  -2.1173888e+00  -8.2100547e-01  -2.0523620e+00   3.0845617e-01   1.9877987e+00   2.0576427e+00   2.3631892e+00   9.5170497e-01   6.0520052e-01  -4.6121145e-01  -1.4466336e+00  -2.5951208e-01  -3.1396199e+00  -8.9516295e-01   5.5081279e+00   3.9509279e+00   1.7306403e+00  -1.6446851e+00  -1.9032809e+00  -1.3504405e+00  -2.8039944e+00  -2.1312740e+00   1.7007242e+00   1.6434040e+00   1.8192650e+00   2.5479800e+00  -8.8634110e-01  -1.2102741e+00  -1.9031345e+00  -3.9248252e+00  -1.3198941e+00  -3.1772740e+00  -1.5362989e+00  -2.6551509e+00   7.4054491e-01   5.5766236e-01  -4.3710274e-01  -3.5929645e-01  -2.7591660e+00
   2.4958013e+00   3.0909022e+00   2.5423254e+00   2.5759214e+00   2.3517804e-01  -2.6548644e-01  -2.0846707e+00  -5.9718903e-01  -1.9281481e+00  -9.2898281e-01   3.9707278e+00   3.0049203e+00  -1.3886544e+00   6.2225048e-01  -3.6378335e+00  -2.7667040e+00   1.1980146e+00  -1.3903205e-01  -6.5587087e-01   3.5753454e+00  -1.6109628e+00   1.2908362e+00   1.9156567e+00   9.1102718e-01   1.1103181e-01  -3.8468351e-01  -3.1524654e-01  -2.4695487e-01  -1.0128017e+00  -1.6049023e+00  -7.7332206e-01   1.0107063e+00   1.5140176e+00   1.7606117e+00   1.0468040e+00  -2.1806494e+00  -9.2010982e-01  -2.5550763e+00   7.6878953e-02   2.1307925e+00   2.1189168e+00   2.5131756e+00   9.8295979e-01   7.0172576e-01  -4.7949453e-01  -1.4063534e+00  -3.0138441e-01  -3.1988791e+00  -7.9022081e-01   5.5975002e+00   4.0423339e+00   1.8055057e+00  -1.7264210e+00  -1.7982224e+00  -1.3472847e+00  -2.7567970e+00  -1.8122150e+00   1.7129023e+00   1.6066355e+00   1.8283028e+00   2.4782201e+00  -7.8081162e-01  -1.2073669e+00  -1.8021058e+00  -3.8313135e+00  -1.2516927e+00  -3.0013908e+00  -1.4718576e+00  -2.6006078e+00   9.0454022e-01   6.9552497e-01  -7.4834825e-01  -1.0245747e+00  -2.7333681e+00
   2.6910377e+00   3.2002165e+00   2.7324035e+00   2.7265527e+00   3.4630376e-01  -2.7896577e-01  -2.2750592e+00  -7.5916273e-01  -2.0639250e+00  -8.9625150e-01   4.0093625e+00   3.0209859e+00  -1.2496528e+00   5.5243092e-01  -3.5274889e+00  -2.5751045e+00   1.3785560e+00  -1.7481196e-01  -1.4183686e+00   3.7202389e+00  -1.8292728e+00   1.4934848e+00   2.0685561e+00   1.0473383e+00   2.1546298e-01  -3.3669716e-01  -3.0404967e-01  -4.2529661e-01  -1.1643240e+00  -2.1822016e+00  -1.2390771e+00   1.2181814e+00   1.6736667e+00   1.9298123e+00   1.1308705e+00  -2.2003324e+00  -9.8284728e-01  -3.0191648e+00  -1.6284889e-01   2.2467294e+00   2.1618393e+00   2.6519089e+00   1.0115324e+00   8.0244523e-01  -4.9119443e-01  -1.3468685e+00  -3.2418472e-01  -3.2242548e+00  -6.8342311e-01   5.6466863e+00   4.1016791e+00   1.8572670e+00  -1.8185761e+00  -1.6869232e+00  -1.3321879e+00  -2.6879694e+00  -1.5025165e+00   1.6931337e+00   1.5437855e+00   1.8047694e+00   2.3773303e+00  -6.9582135e-01  -1.2140016e+00  -1.7149886e+00  -3.7421293e+00  -1.1988395e+00  -2.8290057e+00  -1.4207219e+00  -2.5531132e+00   1.0573286e+00   8.2918292e-01  -1.0319769e+00  -1.6718349e+00  -2.7056467e+00
   2.8660317e+00   3.2828701e+00   2.8935612e+00   2.8614638e+00   4.7329333e-01  -2.6646683e-01  -2.4152934e+00  -8.8968787e-01  -2.1945755e+00  -8.7878415e-01   4.0124472e+00   3.0173541e+00  -1.1240427e+00   4.9449125e-01  -3.4025411e+00  -2.3730664e+00   1.5436788e+00  -1.9971421e-01  -2.1443240e+00   3.8452063e+00  -2.0451462e+00   1.6757001e+00   2.2078512e+00   1.1752639e+00   3.1806126e-01  -2.7426997e-01  -2.7728829e-01  -5.6469104e-01  -1.2800617e+00  -2.7032249e+00  -1.6680998e+00   1.4022357e+00   1.8256956e+00   2.0859669e+00   1.2121160e+00  -2.1745417e+00  -1.0049601e+00  -3.4341528e+00  -3.9966008e-01   2.3320289e+00   2.1842840e+00   2.7752862e+00   1.0381890e+00   9.0446499e-01  -4.9228999e-01  -1.2689344e+00  -3.2264623e-01  -3.2121577e+00  -5.6808183e-01   5.6508258e+00   4.1246050e+00   1.8822076e+00  -1.9179875e+00  -1.5726935e+00  -1.3008446e+00  -2.5979237e+00  -1.2013535e+00   1.6394431e+00   1.4538749e+00   1.7468676e+00   2.2475512e+00  -6.3697049e-01  -1.2286702e+00  -1.6477713e+00  -3.6581363e+00  -1.1667144e+00  -2.6634039e+00  -1.3877573e+00  -2.5140533e+00   1.1948898e+00   9.5436802e-01  -1.2814357e+00  -2.2868647e+00  -2.6808908e+00
   3.0119216e+00   3.3333995e+00   3.0218575e+00   2.9767084e+00   6.1207885e-01  -2.2673172e-01  -2.5022166e+00  -9.8158782e-01  -2.3178099e+00  -8.7321454e-01   3.9776485e+00   2.9926016e+00  -1.0180269e+00   4.5170385e-01  -3.2647117e+00  -2.1559639e+00   1.6891697e+00  -2.1502751e-01  -2.8193598e+00   3.9435348e+00  -2.2539065e+00   1.8332183e+00   2.3296394e+00   1.2905345e+00   4.1459400e-01  -2.0026302e-01  -2.3695528e-01  -6.6337615e-01  -1.3575369e+00  -3.1580937e+00  -2.0495475e+00   1.5584117e+00   1.9651186e+00   2.2247240e+00   1.2885570e+00  -2.1034925e+00  -9.8432702e-01  -3.7922144e+00  -6.2326842e-01   2.3841490e+00   2.1849558e+00   2.8796634e+00   1.0637974e+00   1.0048706e+00  -4.7910625e-01  -1.1738541e+00  -2.9231196e-01  -3.1602617e+00  -4.3744236e-01   5.6066959e+00   4.1082451e+00   1.8777819e+00  -2.0210336e+00  -1.4583991e+00  -1.2487121e+00  -2.4873360e+00  -9.0657311e-01   1.5514627e+00   1.3373997e+00   1.6544269e+00   2.0926263e+00  -6.0803252e-01  -1.2484119e+00  -1.6047157e+00  -3.5786648e+00  -1.1590598e+00  -2.5063684e+00  -1.3765306e+00  -2.4836278e+00   1.3138592e+00   1.0665381e+00  -1.4926396e+00  -2.8578160e+00  -2.6633633e+00
   3.1213390e+00   3.3480870e+00   3.1143724e+00   3.0690876e+00   7.5788197e-01  -1.6011706e-01  -2.5353273e+00  -1.0299752e+00  -2.4316055e+00  -8.7559750e-01   3.9041549e+00   2.9464299e+00  -9.3653479e-01   4.2721627e-01  -3.1155518e+00  -1.9187299e+00   1.8115572e+00  -2.2319689e-01  -3.4326621e+00   4.0098468e+00  -2.4513501e+00   1.9626743e+00   2.4307274e+00   1.3889424e+00   5.0074623e-01  -1.1848673e-01  -1.8624195e-01  -7.2200909e-01  -1.3966682e+00  -3.5407339e+00  -2.3756956e+00   1.6834015e+00   2.0876299e+00   2.3421503e+00   1.3580750e+00  -1.9894612e+00  -9.2112496e-01  -4.0884823e+00  -8.2488337e-01   2.4017910e+00   2.1635274e+00   2.9621066e+00   1.0892795e+00   1.1009160e+00  -4.4860377e-01  -1.0634197e+00  -2.2988906e-01  -3.0677615e+00  -2.8534117e-01   5.5130016e+00   4.0514695e+00   1.8428099e+00  -2.1237897e+00  -1.3463591e+00  -1.1714035e+00  -2.3573030e+00  -6.1516597e-01   1.4305263e+00   1.1963493e+00   1.5289865e+00   1.9176227e+00  -6.1080756e-01  -1.2690592e+00  -1.5882176e+00  -3.5016600e+00  -1.1778580e+00  -2.3582348e+00  -1.3891755e+00  -2.4609209e+00   1.4117633e+00   1.1612037e+00  -1.6640574e+00  -3.3757008e+00  -2.6565083e+00
   3.1888375e+00   3.3252329e+00   3.1694254e+00   3.1363549e+00   9.0552779e-01  -6.8608802e-02  -2.5167625e+00  -1.0325882e+00  -2.5343514e+00  -8.8178484e-01   3.7928280e+00   2.8797488e+00  -8.8285593e-01   4.2382677e-01  -2.9565220e+00  -1.6564427e+00   1.9083626e+00  -2.2758876e-01  -3.9773567e+00   4.0404186e+00  -2.6339524e+00   2.0618298e+00   2.5088384e+00   1.4666562e+00   5.7239969e-01  -3.3411187e-02  -1.2930517e-01  -7.4349277e-01  -1.3996989e+00  -3.8490153e+00  -2.6423002e+00   1.7752481e+00   2.1898946e+00   2.4350137e+00   1.4185365e+00  -1.8366392e+00  -8.1785433e-01  -4.3211980e+00  -9.9781279e-01   2.3850414e+00   2.1207218e+00   3.0206105e+00   1.1155568e+00   1.1901984e+00  -3.9863114e-01  -9.3983988e-01  -1.3353817e-01  -2.9355474e+00  -1.0682003e-01   5.3705773e+00   3.9550328e+00   1.7776044e+00  -2.2221981e+00  -1.2382780e+00  -1.0650816e+00  -2.2094734e+00  -3.2379155e-01   1.2796756e+00   1.0341320e+00   1.3737925e+00   1.7286858e+00  -6.4508943e-01  -1.2855764e+00  -1.5987832e+00  -3.4239319e+00  -1.2233143e+00  -2.2180508e+00  -1.4263439e+00  -2.4440518e+00   1.4872019e+00   1.2342619e+00  -1.7966469e+00  -3.8347269e+00  -2.6628171e+00
   3.2112019e+00   3.2652972e+00   3.1867316e+00   3.1773629e+00   1.0497627e+00   4.4271014e-02  -2.4511406e+00  -9.8995529e-01  -2.6249680e+00  -8.8780103e-01   3.6462667e+00   2.7946780e+00  -8.5837005e-01   4.4377448e-01  -2.7890716e+00  -1.3649077e+00   1.9782884e+00  -2.3219572e-01  -4.4506571e+00   4.0334089e+00  -2.7990401e+00   2.1297371e+00   2.5627604e+00   1.5205114e+00   6.2590255e-01   5.0153277e-02  -7.0968427e-02  -7.3268960e-01  -1.3709859e+00  -4.0846798e+00  -2.8487408e+00   1.8334744e+00   2.2697725e+00   2.5010202e+00   1.4679207e+00  -1.6509055e+00  -6.7921958e-01  -4.4916885e+00  -1.1379094e+00   2.3354392e+00   2.0583322e+00   3.0542612e+00   1.1434969e+00   1.2707994e+00  -3.2811902e-01  -8.0565546e-01  -3.0733129e-03  -2.7662728e+00   1.0135223e-01   5.1824758e+00   3.8216183e+00   1.6840288e+00  -2.3122580e+00  -1.1352096e+00  -9.2682145e-01  -2.0461390e+00  -2.9308893e-02   1.1035801e+00   8.5541250e-01   1.1937081e+00   1.5327333e+00  -7.0874296e-01  -1.2924648e+00  -1.6351112e+00  -3.3414879e+00  -1.2939410e+00  -2.0838203e+00  -1.4872371e+00  -2.4303908e+00   1.5399618e+00   1.2823082e+00  -1.8936481e+00  -4.2324502e+00  -2.6837585e+00
   3.1876163e+00   3.1708984e+00   3.1674733e+00   3.1921401e+00   1.1855547e+00   1.7366101e-01  -2.3452790e+00  -9.0537606e-01  -2.7029872e+00  -8.9018736e-01   3.4687752e+00   2.6944689e+00  -8.6240313e-01   4.8856320e-01  -2.6147099e+00  -1.0411903e+00   2.0213270e+00  -2.4130622e-01  -4.8537827e+00   3.9889786e+00  -2.9449139e+00   2.1668226e+00   2.5924215e+00   1.5482588e+00   6.5831020e-01   1.2737991e-01  -1.6379578e-02  -6.9604633e-01  -1.3166640e+00  -4.2530632e+00  -2.9979434e+00   1.8591234e+00   2.3264525e+00   2.5389909e+00   1.5044465e+00  -1.4395289e+00  -5.1187239e-01  -4.6041756e+00  -1.2438271e+00   2.2559523e+00   1.9791730e+00   3.0633290e+00   1.1738642e+00   1.3413891e+00  -2.3720286e-01  -6.6364692e-01   1.5994467e-01  -2.5643063e+00   3.4029152e-01   4.9539327e+00   3.6557698e+00   1.5654713e+00  -2.3902073e+00  -1.0375574e+00  -7.5491450e-01  -1.8702665e+00   2.7073314e-01   9.0836658e-01   6.6587283e-01   9.9503483e-01   1.3371150e+00  -7.9788492e-01  -1.2842021e+00  -1.6942704e+00  -3.2499178e+00  -1.3867271e+00  -1.9528110e+00  -1.5697148e+00  -2.4168229e+00   1.5710532e+00   1.3029029e+00  -1.9602549e+00  -4.5697427e+00  -2.7197748e+00
   3.1196797e+00   3.0466845e+00   3.1142810e+00   3.1818869e+00   1.3083535e+00   3.1365114e-01  -2.2077968e+00  -7.8471643e-01  -2.7685859e+00  -8.8628633e-01   3.2662347e+00   2.5833495e+00  -8.9222927e-01   5.5883520e-01  -2.4350559e+00  -6.8405373e-01   2.0387791e+00  -2.5916440e-01  -5.1916577e+00   3.9092887e+00  -3.0709150e+00   2.1748827e+00   2.5988896e+00   1.5487423e+00   6.6758042e-01   1.9372945e-01   2.9350628e-02  -6.4115567e-01  -1.2442114e+00  -4.3626282e+00  -3.0960815e+00   1.8547100e+00   2.3604863e+00   2.5489614e+00   1.5266912e+00  -1.2108175e+00  -3.2403285e-01  -4.6654269e+00  -1.3170669e+00   2.1508656e+00   1.8869627e+00   3.0492821e+00   1.2072797e+00   1.4012812e+00  -1.2725944e-01  -5.1673955e-01   3.5223191e-01  -2.3355670e+00   6.0877579e-01   4.6921990e+00   3.4637091e+00   1.4267348e+00  -2.4526965e+00  -9.4511027e-01  -5.4909093e-01  -1.6854640e+00   5.7768791e-01   7.0136254e-01   4.7191267e-01   7.8524917e-01   1.1492536e+00  -9.0715415e-01  -1.2556797e+00  -1.7719539e+00  -3.1448002e+00  -1.4973807e+00  -1.8218972e+00  -1.6704664e+00  -2.4000363e+00   1.5826621e+00   1.2947715e+00  -2.0031886e+00  -4.8505680e+00  -2.7703349e+00
   3.0112729e+00   2.8990693e+00   3.0311174e+00   3.1488991e+00   1.4142969e+00   4.5764708e-01  -2.0486324e+00  -6.3603509e-01  -2.8225663e+00  -8.7444354e-01   3.0458736e+00   2.4663026e+00  -9.4322587e-01   6.5430366e-01  -2.2518640e+00  -2.9426897e-01   2.0331778e+00  -2.8964741e-01  -5.4724040e+00   3.7983704e+00  -3.1774249e+00   2.1569865e+00   2.5842943e+00   1.5219991e+00   6.5270852e-01   2.4521279e-01   6.1502150e-02  -5.7628477e-01  -1.1619456e+00  -4.4243426e+00  -3.1520834e+00   1.8240791e+00   2.3737194e+00   2.5321875e+00   1.5336926e+00  -9.7373462e-01  -1.2501074e-01  -4.6842647e+00  -1.3618105e+00   2.0255771e+00   1.7861435e+00   3.0147111e+00   1.2441916e+00   1.4504318e+00  -8.5664632e-04  -3.6791087e-01   5.6892281e-01  -2.0872459e+00   9.0320521e-01   4.4062505e+00   3.2530556e+00   1.2738370e+00  -2.4969363e+00  -8.5711432e-01  -3.1064118e-01  -1.4958781e+00   8.9151942e-01   4.9076282e-01   2.8031086e-01   5.7266461e-01   9.7629165e-01  -1.0300533e+00  -1.2026029e+00  -1.8627921e+00  -3.0220993e+00  -1.6206236e+00  -1.6879098e+00  -1.7852356e+00  -2.3768117e+00   1.5780219e+00   1.2579206e+00  -2.0302064e+00  -5.0815868e+00  -2.8340364e+00
   2.8682811e+00   2.7358615e+00   2.9230701e+00   3.0964200e+00   1.5003528e+00   5.9878450e-01  -1.8784961e+00  -4.6906347e-01  -2.8662801e+00  -8.5411019e-01   2.8159511e+00   2.3487923e+00  -1.0091787e+00   7.7374869e-01  -2.0670164e+00   1.2523493e-01   2.0081222e+00  -3.3598245e-01  -5.7066777e+00   3.6618752e+00  -3.2657962e+00   2.1172907e+00   2.5516774e+00   1.4692668e+00   6.1379271e-01   2.7859586e-01   7.6067081e-02  -5.0989742e-01  -1.0784837e+00  -4.4509399e+00  -3.1769751e+00   1.7721803e+00   2.3691248e+00   2.4910609e+00   1.5250253e+00  -7.3749668e-01   7.5340679e-02  -4.6709702e+00  -1.3845537e+00   1.8863167e+00   1.6816533e+00   2.9631695e+00   1.2848609e+00   1.4893930e+00   1.3838189e-01  -2.2010309e-01   8.0382353e-01  -1.8274391e+00   1.2177492e+00   4.1063716e+00   3.0324471e+00   1.1137262e+00  -2.5208104e+00  -7.7237517e-01  -4.2426655e-02  -1.3060251e+00   1.2106530e+00   2.8523486e-01   9.7870758e-02   3.6603325e-01   8.2476276e-01  -1.1593385e+00  -1.1218203e+00  -1.9607003e+00  -2.8785148e+00  -1.7505157e+00  -1.5479619e+00  -1.9090773e+00  -2.3442886e+00   1.5612094e+00   1.1936618e+00  -2.0495742e+00  -5.2716082e+00  -2.9087370e+00
   2.6981922e+00   2.5658100e+00   2.7960594e+00   3.0284312e+00   1.5643893e+00   7.3036079e-01  -1.7082942e+00  -2.9457857e-01  -2.9015014e+00  -8.2583894e-01   2.5853594e+00   2.2364543e+00  -1.0827157e+00   9.1507207e-01  -1.8824886e+00   5.6938897e-01   1.9680284e+00  -4.0052463e-01  -5.9068701e+00   3.5067220e+00  -3.3382134e+00   2.0607720e+00   2.5047846e+00   1.3928981e+00   5.5202471e-01   2.9153453e-01   7.0014757e-02  -4.5019676e-01  -1.0022031e+00  -4.4560992e+00  -3.1831057e+00   1.7047660e+00   2.3505531e+00   2.4289353e+00   1.5008464e+00  -5.1117529e-01   2.6720153e-01  -4.6366112e+00  -1.3935687e+00   1.7398010e+00   1.5786594e+00   2.8989344e+00   1.3293570e+00   1.5192106e+00   2.8598367e-01  -7.6145548e-02   1.0497580e+00  -1.5647094e+00   1.5446680e+00   3.8036476e+00   2.8110998e+00   9.5392512e-01  -2.5229465e+00  -6.8938912e-01   2.5122009e-01  -1.1205655e+00   1.5319796e+00   9.3481284e-02  -6.8928140e-02   1.7410658e-01   7.0030664e-01  -1.2874329e+00  -1.0115570e+00  -2.0592384e+00  -2.7117624e+00  -1.8807890e+00  -1.3997249e+00  -2.0366294e+00  -2.3001842e+00   1.5368770e+00   1.1045383e+00  -2.0695393e+00  -5.4309208e+00  -2.9917075e+00
   2.5096035e+00   2.3980918e+00   2.6564818e+00   2.9494019e+00   1.6051781e+00   8.4625338e-01  -1.5485542e+00  -1.2371160e-01  -2.9302544e+00  -7.9117538e-01   2.3631725e+00   2.1347714e+00  -1.1558370e+00   1.0754042e+00  -1.7002858e+00   1.0311729e+00   1.9178157e+00  -4.8460783e-01  -6.0862341e+00   3.3406661e+00  -3.3974893e+00   1.9928963e+00   2.4478097e+00   1.2961934e+00   4.6960662e-01   2.8263699e-01   4.1482908e-02  -4.0471174e-01  -9.4073619e-01  -4.4536028e+00  -3.1833062e+00   1.6280329e+00   2.3224189e+00   2.3498745e+00   1.4619044e+00  -3.0331875e-01   4.4135390e-01  -4.5923385e+00  -1.3982336e+00   1.5928450e+00   1.4822748e+00   2.8267067e+00   1.3775630e+00   1.5412898e+00   4.3688892e-01   6.1312658e-02   1.2989823e+00  -1.3076153e+00   1.8747840e+00   3.5093904e+00   2.5983167e+00   8.0211805e-01  -2.5027399e+00  -6.0649039e-01   5.6470065e-01  -9.4403781e-01   1.8510113e+00  -7.6213258e-02  -2.1425225e-01   5.1829642e-03   6.0743986e-01  -1.4068370e+00  -8.7153365e-01  -2.1519594e+00  -2.5207598e+00  -2.0051658e+00  -1.2416355e+00  -2.1623807e+00  -2.2429488e+00   1.5099359e+00   9.9416427e-01  -2.0978341e+00  -5.5705457e+00  -3.0797825e+00
   2.3116685e+00   2.2417775e+00   2.5108114e+00   2.8640076e+00   1.6223363e+00   9.4129031e-01  -1.4088854e+00   3.2758227e-02  -2.9546133e+00  -7.5245656e-01   2.1581575e+00   2.0487539e+00  -1.2204975e+00   1.2512499e+00  -1.5223599e+00   1.5019582e+00   1.8625499e+00  -5.8847572e-01  -6.2579917e+00   3.1718203e+00  -3.4468111e+00   1.9192427e+00   2.3851117e+00   1.1831597e+00   3.6960040e-01   2.5145494e-01  -1.0117600e-02  -3.7994469e-01  -9.0053333e-01  -4.4565138e+00  -3.1900395e+00   1.5482244e+00   2.2893490e+00   2.2583443e+00   1.4095076e+00  -1.2161101e-01   5.8970140e-01  -4.5486964e+00  -1.4082865e+00   1.4519572e+00   1.3972734e+00   2.7512711e+00   1.4291847e+00   1.5572282e+00   5.8574330e-01   1.8985759e-01   1.5436348e+00  -1.0642363e+00   2.1980635e+00   3.2345246e+00   2.4029890e+00   6.6570984e-01  -2.4603375e+00  -5.2200688e-01   8.9144425e-01  -7.8057517e-01   2.1621739e+00  -2.1642245e-01  -3.3319105e-01  -1.3333215e-01   5.4939197e-01  -1.5105108e+00  -7.0296825e-01  -2.2327291e+00  -2.3057128e+00  -2.1176494e+00  -1.0730190e+00  -2.2809168e+00  -2.1718470e+00   1.4852132e+00   8.6698692e-01  -2.1412390e+00  -5.7014550e+00  -3.1695002e+00
   2.1135282e+00   2.1053068e+00   2.3651888e+00   2.7768400e+00   1.6162195e+00   1.0115452e+00  -1.2975029e+00   1.6507205e-01  -2.9764853e+00  -7.1253744e-01   1.9782918e+00   1.9826480e+00  -1.2691891e+00   1.4386599e+00  -1.3505125e+00   1.9719775e+00   1.8070740e+00  -7.1129272e-01  -6.4344576e+00   3.0081661e+00  -3.4894507e+00   1.8451135e+00   2.3209264e+00   1.0582258e+00   2.5572261e-01   1.9841263e-01  -8.4090565e-02  -3.8109484e-01  -8.8651613e-01  -4.4764164e+00  -3.2145956e+00   1.4712220e+00   2.2558193e+00   2.1588752e+00   1.3454563e+00   2.7418102e-02   7.0570311e-01  -4.5149863e+00  -1.4330545e+00   1.3229486e+00   1.3278236e+00   2.6771474e+00   1.4837597e+00   1.5686419e+00   7.2719833e-01   3.0735418e-01   1.7761874e+00  -8.4172943e-01   2.5042624e+00   2.9889896e+00   2.2331149e+00   5.5138418e-01  -2.3965833e+00  -4.3441108e-01   1.2242671e+00  -6.3362864e-01   2.4592063e+00  -3.2097641e-01  -4.2197707e-01  -2.3532251e-01   5.2800986e-01  -1.5922076e+00  -5.0846592e-01  -2.2959967e+00  -2.0680952e+00  -2.2127640e+00  -8.9412502e-01  -2.3871315e+00  -2.0869584e+00   1.4671054e+00   7.2799524e-01  -2.2052245e+00  -5.8338068e+00  -3.2572215e+00
   1.9237643e+00   1.9960126e+00   2.2250284e+00   2.6921311e+00   1.5877810e+00   1.0545348e+00  -1.2208423e+00   2.6507752e-01  -2.9974014e+00  -6.7447163e-01   1.8303072e+00   1.9396932e+00  -1.2954759e+00   1.6334128e+00  -1.1862984e+00   2.4308806e+00   1.7556529e+00  -8.5122752e-01  -6.6262519e+00   2.8570844e+00  -3.5284647e+00   1.7751582e+00   2.2590895e+00   9.2593229e-01   1.3210158e-01   1.2468832e-01  -1.7853160e-01  -4.1186602e-01  -9.0184409e-01  -4.5227734e+00  -3.2663857e+00   1.4021526e+00   2.2258116e+00   2.0557206e+00   1.2719388e+00   1.3862020e-01   7.8469294e-01  -4.4987294e+00  -1.4807226e+00   1.2105813e+00   1.2772547e+00   2.6082540e+00   1.5406645e+00   1.5769924e+00   8.5619587e-01   4.1197805e-01   1.9898625e+00  -6.4595097e-01   2.7835866e+00   2.7811857e+00   2.0953725e+00   4.6469383e-01  -2.3129346e+00  -3.4245582e-01   1.5557684e+00  -5.0572677e-01   2.7356308e+00  -3.8529105e-01  -4.7813864e-01  -2.9628761e-01   5.4372948e-01  -1.6467405e+00  -2.9181410e-01  -2.3370120e+00  -1.8105389e+00  -2.2857467e+00  -7.0608176e-01  -2.4763982e+00  -1.9891059e+00   1.4592551e+00   5.8240002e-01  -2.2936899e+00  -5.9762437e+00  -3.3392283e+00
   1.7499110e+00   1.9197167e+00   2.0946774e+00   2.6135074e+00   1.5384132e+00   1.0693051e+00  -1.1832829e+00   3.2669058e-01  -3.0183349e+00  -6.4117804e-01   1.7193025e+00   1.9219401e+00  -1.2944341e+00   1.8311968e+00  -1.0309380e+00   2.8683352e+00   1.7116653e+00  -1.0055969e+00  -6.8416305e+00   2.7249410e+00  -3.5664061e+00   1.7130446e+00   2.2027964e+00   7.9062828e-01   3.0179311e-03   3.2062916e-02  -2.9048559e-01  -4.7436103e-01  -9.4780216e-01  -4.6024233e+00  -3.3523784e+00   1.3450432e+00   2.2025163e+00   1.9525481e+00   1.1914033e+00   2.0838419e-01   8.2406470e-01  -4.5052562e+00  -1.5576938e+00   1.1182877e+00   1.2478732e+00   2.5476205e+00   1.5991163e+00   1.5834331e+00   9.6821836e-01   5.0223771e-01   2.1789851e+00  -4.8116621e-01   3.0273113e+00   2.6175134e+00   1.9947761e+00   4.0971306e-01  -2.2113605e+00  -2.4528417e-01   1.8787326e+00  -3.9829573e-01   2.9852476e+00  -4.0660605e-01  -5.0057969e-01  -3.1357798e-01   5.9561172e-01  -1.6701745e+00  -5.7708384e-02  -2.3519805e+00  -1.5366467e+00  -2.3326812e+00  -5.1077840e-01  -2.5446976e+00  -1.8797236e+00   1.4642765e+00   4.3531296e-01  -2.4088078e+00  -6.1353026e+00  -3.4118043e+00
   1.5980567e+00   1.8804243e+00   1.9771520e+00   2.5437934e+00   1.4697878e+00   1.0564051e+00  -1.1869927e+00   3.4620629e-01  -3.0395647e+00  -6.1512454e-01   1.6484483e+00   1.9301462e+00  -1.2629693e+00   2.0277809e+00  -8.8525035e-01   3.2746214e+00   1.6773705e+00  -1.1710537e+00  -7.0859743e+00   2.6167480e+00  -3.6050764e+00   1.6612027e+00   2.1544127e+00   6.5620015e-01  -1.2735047e-01  -7.7245670e-02  -4.1616883e-01  -5.6906249e-01  -1.0238102e+00  -4.7192464e+00  -3.4767075e+00   1.3025499e+00   2.1881074e+00   1.8521805e+00   1.1064140e+00   2.3471949e-01   8.2331560e-01  -4.5374489e+00  -1.6680864e+00   1.0479785e+00   1.2408406e+00   2.4971640e+00   1.6581730e+00   1.5886874e+00   1.0594895e+00   5.7698677e-01   2.3392457e+00  -3.4986665e-01   3.2283186e+00   2.5020310e+00   1.9344330e+00   3.8877664e-01  -2.0942302e+00  -1.4250757e-01   2.1865074e+00  -3.1156041e-01   3.2026138e+00  -3.8411834e-01  -4.8958685e-01  -2.8652563e-01   6.8143545e-01  -1.6599383e+00   1.8856249e-01  -2.3381591e+00  -1.2507518e+00  -2.3505831e+00  -3.1069352e-01  -2.5887061e+00  -1.7606829e+00   1.4835508e+00   2.9145173e-01  -2.5509737e+00  -6.3149720e+00  -3.4713030e+00
   1.4725552e+00   1.8801350e+00   1.8739753e+00   2.4848769e+00   1.3837092e+00   1.0177546e+00  -1.2318971e+00   3.2244270e-01  -3.0605981e+00  -5.9805746e-01   1.6188056e+00   1.9637491e+00  -1.1999900e+00   2.2191706e+00  -7.4961467e-01   3.6411813e+00   1.6537652e+00  -1.3437981e+00  -7.3614678e+00   2.5359233e+00  -3.6453397e+00   1.6206663e+00   2.1153534e+00   5.2585362e-01  -2.5515754e-01  -2.0074666e-01  -5.5123431e-01  -6.9489259e-01  -1.1275460e+00  -4.8740215e+00  -3.6404743e+00   1.2757849e+00   2.1836086e+00   1.7564150e+00   1.0195042e+00   2.1726351e-01   7.8395205e-01  -4.5956506e+00  -1.8134038e+00   9.9995344e-01   1.2561176e+00   2.4575527e+00   1.7167335e+00   1.5929661e+00   1.1271193e+00   6.3542943e-01   2.4678622e+00  -2.5270433e-01   3.3815141e+00   2.4362595e+00   1.9154185e+00   4.0232568e-01  -1.9642014e+00  -3.4246636e-02   2.4733303e+00  -2.4453492e-01   3.3834634e+00  -3.1900466e-01  -4.4676656e-01  -2.1646340e-01   7.9783945e-01  -1.6148567e+00   4.4144373e-01  -2.2938962e+00  -9.5764847e-01  -2.3374369e+00  -1.0868893e-01  -2.6058497e+00  -1.6340963e+00   1.5171121e+00   1.5489542e-01  -2.7188541e+00  -6.5164260e+00  -3.5142169e+00
   1.3758567e+00   1.9187712e+00   1.7851243e+00   2.4376450e+00   1.2819899e+00   9.5642421e-01  -1.3157686e+00   2.5671670e-01  -3.0801639e+00  -5.9079984e-01   1.6292671e+00   2.0209175e+00  -1.1064381e+00   2.4017439e+00  -6.2396350e-01   3.9610799e+00   1.6405454e+00  -1.5197987e+00  -7.6669755e+00   2.4841509e+00  -3.6870157e+00   1.5910211e+00   2.0860310e+00   4.0196487e-01  -3.7707761e-01  -3.3582589e-01  -6.9105807e-01  -8.4934261e-01  -1.2551657e+00  -5.0644555e+00  -3.8417434e+00   1.2642572e+00   2.1888526e+00   1.6659276e+00   9.3303701e-01   1.5722093e-01   7.0927498e-01  -4.6777358e+00  -1.9923963e+00   9.7292003e-01   1.2924788e+00   2.4281567e+00   1.7735390e+00   1.5959316e+00   1.1691893e+00   6.7711744e-01   2.5636316e+00  -1.8854347e-01   3.4840978e+00   2.4191411e+00   1.9367675e+00   4.4886741e-01  -1.8241152e+00   7.8863946e-02   2.7345834e+00  -1.9510594e-01   3.5250383e+00  -2.1433726e-01  -3.7492075e-01  -1.0663655e-01   9.4050273e-01  -1.5351141e+00   6.9542763e-01  -2.2186207e+00  -6.6231576e-01  -2.2922015e+00   9.2210827e-02  -2.5943331e+00  -1.5021230e+00   1.5636261e+00   2.8905836e-02  -2.9095254e+00  -6.7379489e+00  -3.5372529e+00
   1.3084642e+00   1.9942265e+00   1.7090939e+00   2.4019884e+00   1.1663579e+00   8.7635156e-01  -1.4344244e+00   1.5266504e-01  -3.0962733e+00  -5.9313271e-01   1.6766250e+00   2.0986687e+00  -9.8518215e-01   2.5723673e+00  -5.0781021e-01   4.2293569e+00   1.6361723e+00  -1.6950003e+00  -7.9981197e+00   2.4613511e+00  -3.7288617e+00   1.5704661e+00   2.0658812e+00   2.8600838e-01  -4.9043987e-01  -4.7987042e-01  -8.3102296e-01  -1.0286602e+00  -1.4015972e+00  -5.2853998e+00  -4.0757264e+00   1.2659329e+00   2.2025408e+00   1.5802729e+00   8.4908559e-01   5.7241819e-02   6.0406913e-01  -4.7793358e+00  -2.2011124e+00   9.6411349e-01   1.3475944e+00   2.4070934e+00   1.8271831e+00   1.5967070e+00   1.1847831e+00   7.0194115e-01   2.6268841e+00  -1.5461788e-01   3.5356819e+00   2.4471532e+00   1.9955833e+00   5.2505209e-01  -1.6769041e+00   1.9570508e-01   2.9669615e+00  -1.6019688e-01   3.6263060e+00  -7.4902632e-02  -2.7787195e-01   3.7982605e-02   1.1043536e+00  -1.4221557e+00   9.4533291e-01  -2.1127943e+00  -3.6965285e-01  -2.2147826e+00   2.8903624e-01  -2.5531462e+00  -1.3667885e+00   1.6204699e+00  -8.4174730e-02  -3.1186822e+00  -6.9750484e+00  -3.5374173e+00
   1.2690083e+00   2.1025173e+00   1.6430642e+00   2.3768696e+00   1.0384001e+00   7.8202003e-01  -1.5820170e+00   1.5932624e-02  -3.1063453e+00  -6.0376555e-01   1.7557538e+00   2.1930419e+00  -8.4079486e-01   2.7284805e+00  -4.0030533e-01   4.4432446e+00   1.6380292e+00  -1.8655120e+00  -8.3475536e+00   2.4657458e+00  -3.7686437e+00   1.5559756e+00   2.0534483e+00   1.7856062e-01  -5.9330720e-01  -6.3036322e-01  -9.6678060e-01  -1.2280801e+00  -1.5608856e+00  -5.5292152e+00  -4.3351291e+00   1.2774068e+00   2.2223824e+00   1.4979692e+00   7.6933771e-01  -7.8751858e-02   4.7422725e-01  -4.8941906e+00  -2.4331337e+00   9.6950513e-01   1.4181684e+00   2.3913592e+00   1.8761289e+00   1.5939294e+00   1.1739667e+00   7.1011371e-01   2.6593451e+00  -1.4678174e-01   3.5382534e+00   2.5145649e+00   2.0872461e+00   6.2585932e-01  -1.5255092e+00   3.1473321e-01   3.1685504e+00  -1.3599759e-01   3.6880568e+00   9.3059842e-02  -1.6025478e-01   2.1096152e-01   1.2837942e+00  -1.2785396e+00   1.1865367e+00  -1.9778244e+00  -8.4241922e-02  -2.1059836e+00   4.7907275e-01  -2.4820553e+00  -1.2298388e+00   1.6838963e+00  -1.8294984e-01  -3.3409046e+00  -7.2207511e+00  -3.5121130e+00
   1.2544296e+00   2.2380245e+00   1.5831580e+00   2.3604417e+00   8.9953660e-01   6.7812943e-01  -1.7513937e+00  -1.4623953e-01  -3.1073823e+00  -6.2039144e-01   1.8598939e+00   2.2993078e+00  -6.7923475e-01   2.8681600e+00  -3.0031515e-01   4.6022542e+00   1.6426554e+00  -2.0277617e+00  -8.7053988e+00   2.4940140e+00  -3.8032880e+00   1.5435482e+00   2.0465291e+00   7.9371888e-02  -6.8449868e-01  -7.8494669e-01  -1.0944744e+00  -1.4420857e+00  -1.7265595e+00  -5.7862694e+00  -4.6106307e+00   1.2941725e+00   2.2453017e+00   1.4166602e+00   6.9502925e-01  -2.4577952e-01   3.2634281e-01  -5.0146067e+00  -2.6799631e+00   9.8408090e-01   1.5001228e+00   2.3770351e+00   1.9187367e+00   1.5858414e+00   1.1377279e+00   7.0215057e-01   2.6639302e+00  -1.5982796e-01   3.4960003e+00   2.6138129e+00   2.2057059e+00   7.4487900e-01  -1.3728144e+00   4.3406462e-01   3.3388140e+00  -1.1823250e-01   3.7128801e+00   2.8218054e-01  -2.7286064e-02   4.0473603e-01   1.4729323e+00  -1.1077523e+00   1.4151526e+00  -1.8159531e+00   1.8985390e-01  -1.9674361e+00   6.6003405e-01  -2.3815758e+00  -1.0926303e+00   1.7492726e+00  -2.6692570e-01  -3.5699594e+00  -7.4660485e+00  -3.4592426e+00
   1.2602506e+00   2.3938010e+00   1.5247619e+00   2.3502052e+00   7.5102715e-01   5.6928377e-01  -1.9345049e+00  -3.2549103e-01  -3.0961792e+00  -6.3981648e-01   1.9810151e+00   2.4122002e+00  -5.0746341e-01   2.9901450e+00  -2.0651408e-01   4.7081273e+00   1.6460249e+00  -2.1786177e+00  -9.0598309e+00   2.5415134e+00  -3.8290977e+00   1.5285150e+00   2.0423477e+00  -1.2507453e-02  -7.6356514e-01  -9.4145747e-01  -1.2109143e+00  -1.6646854e+00  -1.8919984e+00  -6.0455315e+00  -4.8914602e+00   1.3109605e+00   2.2676852e+00   1.3333367e+00   6.2690691e-01  -4.3804188e-01   1.6730229e-01  -5.1319759e+00  -2.9315314e+00   1.0021663e+00   1.5888100e+00   2.3595481e+00   1.9533004e+00   1.5704119e+00   1.0778830e+00   6.7884330e-01   2.6444914e+00  -1.8785163e-01   3.4150183e+00   2.7359674e+00   2.3438346e+00   8.7466614e-01  -1.2215970e+00   5.5157403e-01   3.4785044e+00  -1.0244580e-01   3.7050285e+00   4.8432128e-01   1.1546831e-01   6.1097900e-01   1.6658067e+00  -9.1400142e-01   1.6281514e+00  -1.6301223e+00   4.4925265e-01  -1.8015087e+00   8.3020077e-01  -2.2529292e+00  -9.5606204e-01   1.8113691e+00  -3.3641251e-01  -3.7991242e+00  -7.7004626e+00  -3.3773072e+00
   1.2809182e+00   2.5619262e+00   1.4628850e+00   2.3431831e+00   5.9400355e-01   4.5971882e-01  -2.1228343e+00  -5.1284576e-01  -3.0695466e+00  -6.5814615e-01   2.1102351e+00   2.5261563e+00  -3.3302367e-01   3.0938352e+00  -1.1748064e-01   4.7646774e+00   1.6438511e+00  -2.3154744e+00  -9.3977663e+00   2.6025566e+00  -3.8420118e+00   1.5058811e+00   2.0377525e+00  -9.8563228e-02  -8.3072592e-01  -1.0979382e+00  -1.3136962e+00  -1.8896944e+00  -2.0507780e+00  -6.2952234e+00  -5.1660253e+00   1.3221175e+00   2.2856499e+00   1.2445972e+00   5.6521844e-01  -6.4917649e-01   3.9057697e-03  -5.2373301e+00  -3.1767830e+00   1.0177749e+00   1.6792430e+00   2.3339726e+00   1.9780943e+00   1.5454792e+00   9.9696099e-01   6.4123093e-01   2.6055368e+00  -2.2462858e-01   3.3029336e+00   2.8712536e+00   2.4938139e+00   1.0071446e+00  -1.0744888e+00   6.6500556e-01   3.5895058e+00  -8.4277753e-02   3.6701928e+00   6.9095504e-01   2.6232039e-01   8.2098722e-01   1.8565999e+00  -7.0199538e-01   1.8234298e+00  -1.4238218e+00   6.9137453e-01  -1.6111983e+00   9.8852336e-01  -2.0979778e+00  -8.2054711e-01   1.8646756e+00  -3.9238811e-01  -4.0215141e+00  -7.9126893e+00  -3.2654873e+00
   1.3101866e+00   2.7338867e+00   1.3925244e+00   2.3361067e+00   4.2951818e-01   3.5308535e-01  -2.3078299e+00  -6.9920890e-01  -3.0245285e+00  -6.7101000e-01   2.2382655e+00   2.6355464e+00  -1.6361098e-01   3.1792526e+00  -3.1787442e-02   4.7775297e+00   1.6318826e+00  -2.4363068e+00  -9.7056113e+00   2.6707189e+00  -3.8378857e+00   1.4706711e+00   2.0294144e+00  -1.8063419e-01  -8.8677971e-01  -1.2526321e+00  -1.4012686e+00  -2.1110082e+00  -2.1969767e+00  -6.5234981e+00  -5.4225560e+00   1.3219907e+00   2.2953081e+00   1.1469255e+00   5.0972815e-01  -8.7251549e-01  -1.5746300e-01  -5.3218899e+00  -3.4042948e+00   1.0249568e+00   1.7663256e+00   2.2953465e+00   1.9914262e+00   1.5089016e+00   8.9807136e-01   5.9056659e-01   2.5519464e+00  -2.6398497e-01   3.1684646e+00   3.0095892e+00   2.6475324e+00   1.1340325e+00  -9.3394761e-01   7.7208228e-01   3.6746308e+00  -5.9714126e-02   3.6152041e+00   8.9354141e-01   4.0767045e-01   1.0260650e+00   2.0398302e+00  -4.7672419e-01   1.9998258e+00  -1.2009285e+00   9.1452230e-01  -1.4000024e+00   1.1346855e+00  -1.9191393e+00  -6.8601828e-01   1.9037217e+00  -4.3634145e-01  -4.2304025e+00  -8.0912810e+00  -3.1236997e+00
   1.3415158e+00   2.9009677e+00   1.3090130e+00   2.3255933e+00   2.5860508e-01   2.5229914e-01  -2.4813110e+00  -8.7582640e-01  -2.9585995e+00  -6.7380546e-01   2.3558641e+00   2.7348922e+00  -6.6661119e-03   3.2469764e+00   5.1921677e-02   4.7537914e+00   1.6061755e+00  -2.5396971e+00  -9.9700326e+00   2.7391642e+00  -3.8127696e+00   1.4182553e+00   2.0140174e+00  -2.6072566e-01  -9.3299870e-01  -1.4039676e+00  -1.4729453e+00  -2.3228576e+00  -2.3254318e+00  -6.7191014e+00  -5.6497225e+00   1.3052903e+00   2.2930141e+00   1.0369687e+00   4.5975502e-01  -1.1013359e+00  -3.1110172e-01  -5.3775796e+00  -3.6028897e+00   1.0181280e+00   1.8450742e+00   2.2389877e+00   1.9916967e+00   1.4587136e+00   7.8476448e-01   5.2828462e-01   2.4887009e+00  -3.0013411e-01   3.0209606e+00   3.1411036e+00   2.7969661e+00   1.2472624e+00  -8.0223744e-01   8.7061079e-01   3.7373887e+00  -2.5295663e-02   3.5476902e+00   1.0838787e+00   5.4619177e-01   1.2178828e+00   2.2105151e+00  -2.4325018e-01   2.1570907e+00  -9.6553807e-01   1.1179217e+00  -1.1717734e+00   1.2691295e+00  -1.7192799e+00  -5.5196302e-01   1.9233788e+00  -4.7011285e-01  -4.4195170e+00  -8.2253179e+00  -2.9526176e+00
   1.3684561e+00   3.0546381e+00   1.2083265e+00   2.3083183e+00   8.2344488e-02   1.5946145e-01  -2.6358333e+00  -1.0346853e+00  -2.8698278e+00  -6.6194545e-01   2.4542600e+00   2.8190574e+00   1.3098879e-01   3.2980525e+00   1.3487239e-01   4.7016703e+00   1.5633210e+00  -2.6248382e+00  -1.0178700e+01   2.8009741e+00  -3.7631663e+00   1.3446336e+00   1.9884319e+00  -3.4083383e-01  -9.7101443e-01  -1.5505372e+00  -1.5288701e+00  -2.5200358e+00  -2.4319309e+00  -6.8719824e+00  -5.8371986e+00   1.2674062e+00   2.2755784e+00   9.1179426e-01   4.1423066e-01  -1.3290920e+00  -4.5218127e-01  -5.3974784e+00  -3.7622109e+00   9.9236365e-01   1.9108232e+00   2.1607846e+00   1.9774645e+00   1.3932702e+00   6.6088910e-01   4.5596667e-01   2.4206385e+00  -3.2796101e-01   2.8699390e+00   3.2566091e+00   2.9345242e+00   1.3393717e+00  -6.8140487e-01   9.5857544e-01   3.7817399e+00   2.1720365e-02   3.4757086e+00   1.2544156e+00   6.7298789e-01   1.3887966e+00   2.3643073e+00  -6.5191230e-03   2.2958194e+00  -7.2180311e-01   1.3017222e+00  -9.3056439e-01   1.3930400e+00  -1.5015927e+00  -4.1748254e-01   1.9191291e+00  -4.9574356e-01  -4.5833052e+00  -8.3050354e+00  -2.7536505e+00
   1.3849922e+00   3.1869258e+00   1.0873348e+00   2.2811676e+00  -9.8073860e-02   7.5849871e-02  -2.7649955e+00  -1.1688373e+00  -2.7569972e+00  -6.3109716e-01   2.5255393e+00   2.8834122e+00   2.4344764e-01   3.3338798e+00   2.1812139e-01   4.6300668e+00   1.5006218e+00  -2.6915156e+00  -1.0320966e+01   2.8494672e+00  -3.6862541e+00   1.2466679e+00   1.9498640e+00  -4.2278996e-01  -1.0027008e+00  -1.6910754e+00  -1.5699415e+00  -2.6980878e+00  -2.5133449e+00  -6.9738222e+00  -5.9761387e+00   1.2046622e+00   2.2404403e+00   7.6911566e-01   3.7177560e-01  -1.5496198e+00  -5.7686355e-01  -5.3761889e+00  -3.8732232e+00   9.4364200e-01   1.9594039e+00   2.0574518e+00   1.9475141e+00   1.3113784e+00   5.3045187e-01   3.7531075e-01   2.3522471e+00  -3.4323802e-01   2.7246460e+00   3.3479956e+00   3.0533413e+00   1.4038422e+00  -5.7325807e-01   1.0342149e+00   3.8118538e+00   8.3249907e-02   3.4073728e+00   1.3985097e+00   7.8371797e-01   1.5321097e+00   2.4975911e+00   2.2880158e-01   2.4173449e+00  -4.7377958e-01   1.4669586e+00  -6.8047091e-01   1.5082883e+00  -1.2694675e+00  -2.8136911e-01   1.8872851e+00  -5.1534286e-01  -4.7171565e+00  -8.3223721e+00  -2.5288860e+00
   1.3858306e+00   3.2907600e+00   9.4398550e-01   2.2413764e+00  -2.8129312e-01   1.9713972e-03  -2.8636732e+00  -1.2726418e+00  -2.6196845e+00  -5.7740428e-01   2.5629663e+00   2.9239654e+00   3.2594494e-01   3.3560862e+00   3.0253986e-01   4.5481520e+00   1.4162104e+00  -2.7400720e+00  -1.0388440e+01   2.8784983e+00  -3.5800667e+00   1.1222504e+00   1.8959815e+00  -5.0813165e-01  -1.0300604e+00  -1.8244374e+00  -1.5977031e+00  -2.8534551e+00  -2.5676870e+00  -7.0184517e+00  -6.0595565e+00   1.1145012e+00   2.1857931e+00   6.0747424e-01   3.3079175e-01  -1.7573095e+00  -6.8234953e-01  -5.3101044e+00  -3.9286297e+00   8.6903087e-01   1.9872957e+00   1.9267332e+00   1.9009225e+00   1.2124066e+00   3.9748195e-01   2.8810457e-01   2.2874997e+00  -3.4276577e-01   2.5936560e+00   3.4085369e+00   3.1475129e+00   1.4353748e+00  -4.7934290e-01   1.0960846e+00   3.8318760e+00   1.6032580e-01   3.3504882e+00   1.5106245e+00   8.7468795e-01   1.6422742e+00   2.6075463e+00   4.5845274e-01   2.5235972e+00  -2.2529169e-01   1.6154702e+00  -4.2547902e-01   1.6173318e+00  -1.0263612e+00  -1.4220008e-01   1.8251574e+00  -5.3097709e-01  -4.8175721e+00  -8.2714133e+00  -2.2809997e+00
   1.3666165e+00   3.3602798e+00   7.7741791e-01   2.1866456e+00  -4.6574353e-01  -6.2332622e-02  -2.9281737e+00  -1.3419245e+00  -2.4582912e+00  -4.9768823e-01   2.5612348e+00   2.9374681e+00   3.7500501e-01   3.3663967e+00   3.8881732e-01   4.4649551e+00   1.3091147e+00  -2.7713542e+00  -1.0375430e+01   2.8827286e+00  -3.4436197e+00   9.7041012e-01   1.8250123e+00  -5.9800338e-01  -1.0551127e+00  -1.9495790e+00  -1.6142052e+00  -2.9835686e+00  -2.5941150e+00  -7.0021364e+00  -6.0825898e+00   9.9559850e-01   2.1106608e+00   4.2637170e-01   2.8956652e-01  -1.9472358e+00  -7.6686513e-01  -5.1975667e+00  -3.9231872e+00   7.6680959e-01   1.9917429e+00   1.7675510e+00   1.8371251e+00   1.0963691e+00   2.6590348e-01   1.9620491e-01   2.2297328e+00  -3.2443427e-01   2.4845250e+00   3.4331015e+00   3.2122672e+00   1.4300904e+00  -4.0091252e-01   1.1431029e+00   3.8457170e+00   2.5309420e-01   3.3122101e+00   1.5864636e+00   9.4290901e-01   1.7150261e+00   2.6921733e+00   6.7868043e-01   2.6169384e+00   2.0181187e-02   1.7497797e+00  -1.6932820e-01   1.7230744e+00  -7.7567898e-01   1.5543775e-03   1.7311616e+00  -5.4458021e-01  -4.8822753e+00  -8.1487123e+00  -2.0131433e+00
   1.3240800e+00   3.3910923e+00   5.8800409e-01   2.1152394e+00  -6.4961078e-01  -1.1774387e-01  -2.9563072e+00  -1.3740603e+00  -2.2740335e+00  -3.8962539e-01   2.5166392e+00   2.9214864e+00   3.8851974e-01   3.3664985e+00   4.7748421e-01   4.3889637e+00   1.1792698e+00  -2.7866449e+00  -1.0279242e+01   2.8578546e+00  -3.2769916e+00   7.9135291e-01   1.7358143e+00  -6.9308819e-01  -1.0797900e+00  -2.0655413e+00  -1.6218501e+00  -3.0868878e+00  -2.5928697e+00  -6.9237156e+00  -6.0426536e+00   8.4790562e-01   2.0149198e+00   2.2634671e-01   2.4638472e-01  -2.1152508e+00  -8.2959904e-01  -5.0389099e+00  -3.8539197e+00   6.3652573e-01   1.9708320e+00   1.5800865e+00   1.7559705e+00   9.6398065e-01   1.3941572e-01   1.0152529e-01   2.1815646e+00  -2.8720810e-01   2.4034989e+00   3.4182654e+00   3.2440748e+00   1.3856505e+00  -3.3889868e-01   1.1745868e+00   3.8568621e+00   3.6086438e-01   3.2987301e+00   1.6230444e+00   9.8612283e-01   1.7474572e+00   2.7502811e+00   8.8630150e-01   2.6999717e+00   2.5959251e-01   1.8729314e+00   8.4603646e-02   1.8286842e+00  -5.2067407e-01   1.5141197e-01   1.6048699e+00  -5.5788519e-01  -4.9102602e+00  -7.9534759e+00  -1.7288239e+00
   1.2561187e+00   3.3804662e+00   3.7732169e-01   2.0260558e+00  -8.3082297e-01  -1.6530386e-01  -2.9473758e+00  -1.3679854e+00  -2.0688932e+00  -2.5189754e-01   2.4271700e+00   2.8744499e+00   3.6577198e-01   3.3579199e+00   5.6895110e-01   4.3277552e+00   1.0274858e+00  -2.7875812e+00  -1.0100305e+01   2.8007917e+00  -3.0813508e+00   5.8644423e-01   1.6279189e+00  -7.9357043e-01  -1.1058418e+00  -2.1714366e+00  -1.6232273e+00  -3.1628864e+00  -2.5651710e+00  -6.7845905e+00  -5.9394796e+00   6.7262986e-01   1.8992743e+00   8.9949117e-03   1.9964203e-01  -2.2580335e+00  -8.7060466e-01  -4.8363941e+00  -3.7202306e+00   4.7898528e-01   1.9235331e+00   1.3658018e+00   1.6577656e+00   8.1668159e-01   2.1383976e-02   6.0298190e-03   2.1448505e+00  -2.3104361e-01   2.3552868e+00   3.3623388e+00   3.2407038e+00   1.3013047e+00  -2.9388502e-01   1.1902816e+00   3.8682120e+00   4.8220775e-01   3.3150017e+00   1.6187190e+00   1.0027988e+00   1.7380329e+00   2.7814462e+00   1.0787430e+00   2.7753432e+00   4.9039194e-01   1.9882953e+00   3.3338806e-01   1.9373836e+00  -2.6437011e-01   3.0875066e-01   1.4470062e+00  -5.7237413e-01  -4.9017756e+00  -7.6876161e+00  -1.4317830e+00
   1.1618250e+00   3.3274479e+00   1.4806223e-01   1.9186716e+00  -1.0070595e+00  -2.0624697e-01  -2.9020905e+00  -1.3241535e+00  -1.8455332e+00  -8.4312076e-02   2.2925377e+00   2.7956779e+00   3.0741692e-01   3.3419233e+00   6.6355872e-01   4.2876692e+00   8.5537643e-01  -2.7760617e+00  -9.8421387e+00   2.7098029e+00  -2.8589358e+00   3.5813499e-01   1.5015409e+00  -8.9912879e-01  -1.1347507e+00  -2.2664418e+00  -1.6209479e+00  -3.2119834e+00  -2.5130696e+00  -6.5885691e+00  -5.7750592e+00   4.7215385e-01   1.7651852e+00  -2.2306931e-01   1.4795304e-01  -2.3731045e+00  -8.9067900e-01  -4.5940375e+00  -3.5239179e+00   2.9617876e-01   1.8496996e+00   1.1273973e+00   1.5433023e+00   6.5662766e-01  -8.5260862e-02  -8.8267797e-02   2.1206694e+00  -1.5675139e-01   2.3428977e+00   3.2653129e+00   3.2012229e+00   1.1778624e+00  -2.6608705e-01   1.1903868e+00   3.8819549e+00   6.1510015e-01   3.3645103e+00   1.5731489e+00   9.9210882e-01   1.6865615e+00   2.7859407e+00   1.2540579e+00   2.8455377e+00   7.1056509e-01   2.0993464e+00   5.7460428e-01   2.0522151e+00  -9.5097807e-03   4.7467774e-01   1.2593919e+00  -5.8924353e-01  -4.8582487e+00  -7.3556685e+00  -1.1258874e+00
   1.0414691e+00   3.2328927e+00  -9.6116506e-02   1.7933551e+00  -1.1757841e+00  -2.4184331e-01  -2.8224232e+00  -1.2444428e+00  -1.6071901e+00   1.1211378e-01   2.1141331e+00   2.6853855e+00   2.1543196e-01   3.3194272e+00   7.6163534e-01   4.2735336e+00   6.6525665e-01  -2.7541475e+00  -9.5111525e+00   2.5845692e+00  -2.6129913e+00   1.0983882e-01   1.3575611e+00  -1.0089579e+00  -1.1676630e+00  -2.3497965e+00  -1.6174895e+00  -3.2354357e+00  -2.4392784e+00  -6.3415797e+00  -5.5534923e+00   2.4990167e-01   1.6147580e+00  -4.6630606e-01   9.0246237e-02  -2.4588101e+00  -8.9123186e-01  -4.3173611e+00  -3.2691031e+00   9.1148353e-02   1.7500317e+00   8.6871103e-01   1.4138645e+00   4.8664931e-01  -1.7810937e-01  -1.7930337e-01   2.1093354e+00  -6.5820181e-02   2.3675425e+00   3.1287382e+00   3.1259563e+00   1.0176036e+00  -2.5534364e-01   1.1755793e+00   3.8994772e+00   7.5709990e-01   3.4490986e+00   1.4872431e+00   9.5388678e-01   1.5941256e+00   2.7646434e+00   1.4109256e+00   2.9126904e+00   9.1865233e-01   2.2094321e+00   8.0636719e-01   2.1758041e+00   2.4147150e-01   6.4990345e-01   1.0448432e+00  -6.0938462e-01  -4.7821553e+00  -6.9645846e+00  -8.1503817e-01
   8.9645014e-01   3.0993987e+00  -3.5078504e-01   1.6510494e+00  -1.3343013e+00  -2.7326479e-01  -2.7114112e+00  -1.1320232e+00  -1.3575423e+00   3.3511151e-01   1.8949327e+00   2.5446740e+00   9.3044859e-02   3.2909666e+00   8.6355171e-01   4.2884560e+00   4.6001673e-01  -2.7239592e+00  -9.1163120e+00   2.4261995e+00  -2.3476600e+00  -1.5423157e-01   1.1974791e+00  -1.1218159e+00  -1.2053352e+00  -2.4208102e+00  -1.6150551e+00  -3.2351903e+00  -2.3469848e+00  -6.0512747e+00  -5.2807626e+00   1.0159355e-02   1.4506041e+00  -7.1639510e-01   2.5842052e-02  -2.5142819e+00  -8.7415411e-01  -4.0130634e+00  -2.9620778e+00  -1.3219624e-01   1.6260070e+00   5.9456596e-01   1.2712143e+00   3.1017599e-01  -2.5534596e-01  -2.6496329e-01   2.1104363e+00   3.9780956e-02   2.4286042e+00   2.9555493e+00   3.0164009e+00   8.2413373e-01  -2.6112451e-01   1.1470347e+00   3.9213172e+00   9.0554700e-01   3.5688549e+00   1.3630673e+00   8.8858113e-01   1.4629831e+00   2.7189365e+00   1.5486370e+00   2.9784256e+00   1.1137472e+00   2.3215449e+00   1.0273266e+00   2.3101330e+00   4.8645053e-01   8.3462743e-01   8.0703244e-01  -6.3337471e-01  -4.6768445e+00  -6.5234169e+00  -5.0309601e-01
   7.2921426e-01   2.9311461e+00  -6.1097150e-01   1.4933247e+00  -1.4798367e+00  -3.0148106e-01  -2.5729304e+00  -9.9119299e-01  -1.1005674e+00   5.8116944e-01   1.6393574e+00   2.3755026e+00  -5.5361799e-02   3.2566867e+00   9.6977038e-01   4.3336930e+00   2.4298150e-01  -2.6875754e+00  -8.6686769e+00   2.2371752e+00  -2.0678375e+00  -4.2925947e-01   1.0233395e+00  -1.2360934e+00  -1.2481002e+00  -2.4788738e+00  -1.6154577e+00  -3.2137149e+00  -2.2396651e+00  -5.7265601e+00  -4.9644547e+00  -2.4214183e-01   1.2756821e+00  -9.6842360e-01  -4.5493654e-02  -2.5393810e+00  -8.4169071e-01  -3.6886523e+00  -2.6110776e+00  -3.6930289e-01   1.4797847e+00   3.1057281e-01   1.1175564e+00   1.3113160e-01  -3.1580263e-01  -3.4309464e-01   2.1228895e+00   1.5780229e-01   2.5236778e+00   2.7498472e+00   2.8751020e+00   6.0219354e-01  -2.8254466e-01   1.1064381e+00   3.9471650e+00   1.0577683e+00   3.7220742e+00   1.2037269e+00   7.9720635e-01   1.2964405e+00   2.6505973e+00   1.6670663e+00   3.0437379e+00   1.2954774e+00   2.4381170e+00   1.2366397e+00   2.4563470e+00   7.2360177e-01   1.0284474e+00   5.5031545e-01  -6.6147964e-01  -4.5463319e+00  -6.0429120e+00  -1.9382577e-01
   5.4314330e-01   2.7336429e+00  -8.7141058e-01   1.3223048e+00  -1.6096350e+00  -3.2718930e-01  -2.4114496e+00  -8.2718763e-01  -8.4039333e-01   8.4559617e-01   1.3530914e+00   2.1806400e+00  -2.2437689e-01   3.2163809e+00   1.0808757e+00   4.4086073e+00   1.7763526e-02  -2.6469364e+00  -8.1808474e+00   2.0212310e+00  -1.7789945e+00  -7.1003947e-01   8.3763936e-01  -1.3499002e+00  -1.2958523e+00  -2.5234787e+00  -1.6200281e+00  -3.1738135e+00  -2.1208970e+00  -5.3770759e+00  -4.6134202e+00  -5.0166669e-01   1.0931346e+00  -1.2171061e+00  -1.2352034e-01  -2.5346310e+00  -7.9632220e-01  -3.3520515e+00  -2.2259879e+00  -6.1522856e-01   1.3140908e+00   2.2898943e-02   9.5548347e-01  -4.6197622e-02  -3.5898873e-01  -4.1152689e-01   2.1450208e+00   2.8590110e-01   2.6486776e+00   2.5166505e+00   2.7054942e+00   3.5743514e-01  -3.1839773e-01   1.0559767e+00   3.9759131e+00   1.2112701e+00   3.9053002e+00   1.0132257e+00   6.8129757e-01   1.0987047e+00   2.5616920e+00   1.7666278e+00   3.1089256e+00   1.4639647e+00   2.5608514e+00   1.4339168e+00   2.6146059e+00   9.5136878e-01   1.2302980e+00   2.7953866e-01  -6.9366392e-01  -4.3950712e+00  -5.5350372e+00   1.0914281e-01
   3.4240996e-01   2.5133930e+00  -1.1267975e+00   1.1405724e+00  -1.7210676e+00  -3.5077608e-01  -2.2317861e+00  -6.4596320e-01  -5.8115245e-01   1.1226427e+00   1.0428626e+00   1.9635885e+00  -4.0772713e-01   3.1695605e+00   1.1975828e+00   4.5107118e+00  -2.1188093e-01  -2.6037539e+00  -7.6663445e+00   1.7831725e+00  -1.4869727e+00  -9.9119956e-01   6.4322221e-01  -1.4611582e+00  -1.3480508e+00  -2.5542349e+00  -1.6295526e+00  -3.1184396e+00  -1.9941890e+00  -5.0126666e+00  -4.2374100e+00  -7.6292814e-01   9.0613412e-01  -1.4570233e+00  -2.0752061e-01  -2.5011438e+00  -7.4065543e-01  -3.0112084e+00  -1.8179938e+00  -8.6490072e-01   1.1320947e+00  -2.6198495e-01   7.8790461e-01  -2.1731771e-01  -3.8509429e-01  -4.6810973e-01   2.1746634e+00   4.2180287e-01   2.7980176e+00   2.2616337e+00   2.5117203e+00   9.6172091e-02  -3.6719311e-01   9.9830877e-01   4.0057517e+00   1.3639024e+00   4.1134473e+00   7.9630613e-01   5.4286682e-01   8.7471198e-01   2.4544769e+00   1.8482176e+00   3.1735841e+00   1.6197656e+00   2.6906015e+00   1.6191474e+00   2.7839979e+00   1.1684245e+00   1.4384265e+00  -1.6522694e-04  -7.2960687e-01  -4.2277168e+00  -5.0124582e+00   4.0234422e-01
   1.3179648e-01   2.2775102e+00  -1.3720292e+00   9.5106102e-01  -1.8117454e+00  -3.7230825e-01  -2.0388705e+00  -4.5396220e-01  -3.2684376e-01   1.4056819e+00   7.1619142e-01   1.7284808e+00  -5.9849119e-01   3.1155544e+00   1.3207188e+00   4.6358123e+00  -4.4218486e-01  -2.5594337e+00  -7.1389661e+00   1.5286346e+00  -1.1977622e+00  -1.2674181e+00   4.4316471e-01  -1.5676992e+00  -1.4037422e+00  -2.5708897e+00  -1.6442383e+00  -3.0505151e+00  -1.8628231e+00  -4.6428714e+00  -3.8466840e+00  -1.0205341e+00   7.1774626e-01  -1.6828654e+00  -2.9632449e-01  -2.4405443e+00  -6.7732155e-01  -2.6737253e+00  -1.3991778e+00  -1.1133723e+00   9.3728257e-01  -5.3756976e-01   6.1796046e-01  -3.7769675e-01  -3.9496350e-01  -5.1076698e-01   2.2092750e+00   5.6342674e-01   2.9648521e+00   1.9908600e+00   2.2984233e+00  -1.7488557e-01  -4.2719984e-01   9.3649674e-01   4.0343061e+00   1.5139792e+00   4.3400059e+00   5.5826486e-01   3.8435937e-01   6.2993753e-01   2.3313082e+00   1.9131334e+00   3.2366529e+00   1.7637890e+00   2.8273056e+00   1.7926045e+00   2.9625170e+00   1.3736246e+00   1.6504065e+00  -2.8358137e-01  -7.6872432e-01  -4.0488901e+00  -4.4879975e+00   6.8249620e-01
  -8.3522023e-02   2.0332998e+00  -1.6024212e+00   7.5693667e-01  -1.8796239e+00  -3.9154756e-01  -1.8375329e+00  -2.5786042e-01  -8.1210346e-02   1.6874395e+00   3.8110912e-01   1.4799413e+00  -7.8936637e-01   3.0536302e+00   1.4511717e+00   4.7782310e+00  -6.6948647e-01  -2.5150096e+00  -6.6121408e+00   1.2637912e+00  -9.1727245e-01  -1.5336231e+00   2.4066531e-01  -1.6673578e+00  -1.4615975e+00  -2.5733387e+00  -1.6637051e+00  -2.9727627e+00  -1.7297180e+00  -4.2764684e+00  -3.4516107e+00  -1.2694146e+00   5.3081816e-01  -1.8896659e+00  -3.8835800e-01  -2.3548898e+00  -6.0888124e-01  -2.3465320e+00  -9.8207796e-01  -1.3560529e+00   7.3333299e-01  -7.9757083e-01   4.4892752e-01  -5.2294386e-01  -3.9003813e-01  -5.3756678e-01   2.2460729e+00   7.0896971e-01   3.1413794e+00   1.7105211e+00   2.0705341e+00  -4.4890174e-01  -4.9649441e-01   8.7390411e-01   4.0588034e+00   1.6603456e+00   4.5773152e+00   3.0475330e-01   2.0860302e-01   3.7018752e-01   2.1945647e+00   1.9629765e+00   3.2965172e+00   1.8971940e+00   2.9699748e+00   1.9547351e+00   3.1471125e+00   1.5659567e+00   1.8631904e+00  -5.6560529e-01  -8.1019342e-01  -3.8629607e+00  -3.9740984e+00   9.4651484e-01
  -2.9822368e-01   1.7878467e+00  -1.8138858e+00   5.6148027e-01  -1.9230937e+00  -4.0798355e-01  -1.6323168e+00  -6.4304719e-02   1.5236520e-01   1.9602709e+00   4.5855512e-02   1.2229188e+00  -9.7298456e-01   2.9831283e+00   1.5898159e+00   4.9311063e+00  -8.9032275e-01  -2.4710929e+00  -6.0983188e+00   9.9503170e-01  -6.5110303e-01  -1.7851638e+00   3.8938036e-02  -1.7580526e+00  -1.5199643e+00  -2.5616281e+00  -1.6870037e+00  -2.8875604e+00  -1.5973154e+00  -3.9210877e+00  -3.0622656e+00  -1.5050130e+00   3.4789573e-01  -2.0730114e+00  -4.8171259e-01  -2.2465875e+00  -5.3773559e-01  -2.0356130e+00  -5.7921983e-01  -1.5889032e+00   5.2399968e-01  -1.0361791e+00   2.8411578e-01  -6.4898802e-01  -3.7227345e-01  -5.4680372e-01   2.2821815e+00   8.5695123e-01   3.3191915e+00   1.4266937e+00   1.8330593e+00  -7.1917922e-01  -5.7301308e-01   8.1405233e-01   4.0762589e+00   1.8023887e+00   4.8169024e+00   4.1562428e-02   1.8744459e-02   1.0137903e-01   2.0465841e+00   1.9995351e+00   3.3511460e+00   2.0212698e+00   3.1167371e+00   2.1060424e+00   3.3338039e+00   1.7444912e+00   2.0731981e+00  -8.4141398e-01  -8.5298134e-01  -3.6738517e+00  -3.4823162e+00   1.1915267e+00
  -5.0710415e-01   1.5476340e+00  -2.0030672e+00   3.6797125e-01  -1.9410508e+00  -4.2088025e-01  -1.4273268e+00   1.2035377e-01   3.7094553e-01   2.2164651e+00  -2.8143882e-01   9.6249564e-01  -1.1422633e+00   2.9036017e+00   1.7374111e+00   5.0867539e+00  -1.1015002e+00  -2.4278402e+00  -5.6084284e+00   7.2862614e-01  -4.0432711e-01  -2.0179486e+00  -1.5888398e-01  -1.8378546e+00  -1.5769318e+00  -2.5359482e+00  -1.7126577e+00  -2.7968237e+00  -1.4674941e+00  -3.5829231e+00  -2.6880464e+00  -1.7234349e+00   1.7116750e-01  -2.2292203e+00  -5.7423346e-01  -2.1183113e+00  -4.6604424e-01  -1.7458038e+00  -2.0263593e-01  -1.8085837e+00   3.1300099e-01  -1.2482900e+00   1.2676127e-01  -7.5225084e-01  -3.4403150e-01  -5.3708832e-01   2.3147851e+00   1.0062164e+00   3.4896558e+00   1.1451137e+00   1.5908793e+00  -9.7940891e-01  -6.5460246e-01   7.6044519e-01   4.0836702e+00   1.9399942e+00   5.0498596e+00  -2.2559803e-01  -1.8183272e-01  -1.7068534e-01   1.8896099e+00   2.0246537e+00   3.3982530e+00   2.1373018e+00   3.2649232e+00   2.2469662e+00   3.5178550e+00   1.9083362e+00   2.2764359e+00  -1.1066100e+00  -8.9587729e-01  -3.4848804e+00  -3.0228600e+00   1.4148803e+00
  -7.0534180e-01   1.3182266e+00  -2.1674272e+00   1.7957796e-01  -1.9329423e+00  -4.2933308e-01  -1.2261096e+00   2.9031874e-01   5.7210256e-01   2.4485678e+00  -5.9307079e-01   7.0368947e-01  -1.2907745e+00   2.8149475e+00   1.8944906e+00   5.2370652e+00  -1.3001424e+00  -2.3849379e+00  -5.1514302e+00   4.7040330e-01  -1.8129517e-01  -2.2285441e+00  -3.4983431e-01  -1.9050404e+00  -1.6304042e+00  -2.4966141e+00  -1.7387278e+00  -2.7019189e+00  -1.3415103e+00  -3.2665382e+00  -2.3373147e+00  -1.9215451e+00   2.4315571e-03  -2.3554796e+00  -6.6362082e-01  -1.9729135e+00  -3.9565252e-01  -1.4806543e+00   1.3660814e-01  -2.0125505e+00   1.0391606e-01  -1.4297025e+00  -2.0084008e-02  -8.2980381e-01  -3.0796085e-01  -5.0743757e-01   2.3412794e+00   1.1559059e+00   3.6443151e+00   8.7097467e-01   1.3485732e+00  -1.2238928e+00  -7.3907672e-01   7.1636762e-01   4.0782012e+00   2.0734602e+00   5.2672490e+00  -4.9131857e-01  -3.8961159e-01  -4.4053803e-01   1.7257493e+00   2.0401002e+00   3.4354681e+00   2.2464367e+00   3.4111966e+00   2.3777739e+00   3.6939968e+00   2.0566021e+00   2.4686390e+00  -1.3573326e+00  -9.3752883e-01  -3.2986365e+00  -2.6042033e+00   1.6141614e+00
  -8.8874657e-01   1.1040350e+00  -2.3052876e+00  -7.4245314e-04  -1.8987858e+00  -4.3233348e-01  -1.0315714e+00   4.4058989e-01   7.5396286e-01   2.6496989e+00  -8.8206984e-01   4.5125817e-01  -1.4130998e+00   2.7175238e+00   2.0612456e+00   5.3739221e+00  -1.4837170e+00  -2.3416107e+00  -4.7339743e+00   2.2546698e-01   1.4532251e-02  -2.4142378e+00  -5.3118683e-01  -1.9581290e+00  -1.6781847e+00  -2.4440415e+00  -1.7628974e+00  -2.6036149e+00  -1.2199722e+00  -2.9747827e+00  -2.0170820e+00  -2.0970164e+00  -1.5692060e-01  -2.4499367e+00  -7.4754120e-01  -1.8133414e+00  -3.2803143e-01  -1.2423671e+00   4.2886029e-01  -2.1990989e+00  -9.9912423e-02  -1.5772808e+00  -1.5365983e-01  -8.7950541e-01  -2.6686932e-01  -4.5735885e-01   2.3594076e+00   1.3054008e+00   3.7752819e+00   6.0875152e-01   1.1102716e+00  -1.4477318e+00  -8.2427670e-01   6.8467687e-01   4.0573523e+00   2.2033777e+00   5.4605047e+00  -7.5069649e-01  -6.0106374e-01  -7.0325322e-01   1.5569394e+00   2.0474348e+00   3.4605004e+00   2.3495521e+00   3.5517108e+00   2.4984669e+00   3.8566861e+00   2.1883790e+00   2.6454351e+00  -1.5903361e+00  -9.7648109e-01  -3.1169076e+00  -2.2327819e+00   1.7872104e+00
  -1.0539725e+00   9.0817314e-01  -2.4158249e+00  -1.7033345e-01  -1.8391658e+00  -4.2884058e-01  -8.4592956e-01   5.6717342e-01   9.1523498e-01   2.8138542e+00  -1.1424740e+00   2.0952684e-01  -1.5051446e+00   2.6122346e+00   2.2374187e+00   5.4896050e+00  -1.6500475e+00  -2.2966497e+00  -4.3601899e+00  -2.0270653e-03   1.8071480e-01  -2.5730614e+00  -7.0051974e-01  -1.9959011e+00  -1.7180635e+00  -2.3787136e+00  -1.7825779e+00  -2.5020692e+00  -1.1028451e+00  -2.7088060e+00  -1.7327490e+00  -2.2483299e+00  -3.0590859e-01  -2.5117445e+00  -8.2374329e-01  -1.6425524e+00  -2.6423437e-01  -1.0318007e+00   6.6628033e-01  -2.3673570e+00  -2.9547089e-01  -1.6890726e+00  -2.7160305e-01  -9.0010923e-01  -2.2359985e-01  -3.8692016e-01   2.3673778e+00   1.4542501e+00   3.8756077e+00   3.6205464e-01   8.7954360e-01  -1.6469729e+00  -9.0813869e-01   6.6759878e-01   4.0190969e+00   2.3304956e+00   5.6218219e+00  -9.9951798e-01  -8.1278533e-01  -9.5462698e-01   1.3849199e+00   2.0478943e+00   3.4712830e+00   2.4471443e+00   3.6822896e+00   2.6087153e+00   4.0003829e+00   2.3027303e+00   2.8025146e+00  -1.8030364e+00  -1.0112184e+00  -2.9406500e+00  -1.9127869e+00   1.9321470e+00
  -1.1986791e+00   7.3241316e-01  -2.4990293e+00  -3.2691599e-01  -1.7552078e+00  -4.1785635e-01  -6.7069520e-01   6.6724991e-01   1.0552213e+00   2.9361690e+00  -1.3695599e+00  -1.7753972e-02  -1.5643758e+00   2.5005682e+00   2.4222163e+00   5.5771697e+00  -1.7973122e+00  -2.2484633e+00  -4.0316030e+00  -2.0901890e-01   3.1592016e-01  -2.7037834e+00  -8.5576833e-01  -2.0174083e+00  -1.7479117e+00  -2.3011510e+00  -1.7950292e+00  -2.3968574e+00  -9.8949016e-01  -2.4681601e+00  -1.4879152e+00  -2.3747367e+00  -4.4395942e-01  -2.5410585e+00  -8.9017261e-01  -1.4634353e+00  -2.0487441e-01  -8.4853275e-01   8.4316980e-01  -2.5172347e+00  -4.8016180e-01  -1.7643793e+00  -3.7204350e-01  -8.9133919e-01  -1.8091668e-01  -2.9679860e-01   2.3639434e+00   1.6020904e+00   3.9396094e+00   1.3352155e-01   6.5931635e-01  -1.8187111e+00  -9.8877157e-01   6.6655146e-01   3.9619871e+00   2.4555846e+00   5.7445010e+00  -1.2344045e+00  -1.0216374e+00  -1.1913196e+00   1.2112087e+00   2.0423008e+00   3.4660867e+00   2.5392433e+00   3.7986201e+00   2.7078262e+00   4.1198347e+00   2.3987053e+00   2.9358083e+00  -1.9935271e+00  -1.0402069e+00  -2.7700073e+00  -1.6460637e+00   2.0474001e+00
  -1.3216305e+00   5.7722967e-01  -2.5556339e+00  -4.6865267e-01  -1.6485350e+00  -3.9850289e-01  -5.0668318e-01   7.3928969e-01   1.1738152e+00   3.0131346e+00  -1.5600145e+00  -2.2751314e-01  -1.5899583e+00   2.3845717e+00   2.6142532e+00   5.6307732e+00  -1.9240356e+00  -2.1951498e+00  -3.7471906e+00  -3.9361060e-01   4.1996431e-01  -2.8058721e+00  -9.9527056e-01  -2.0219682e+00  -1.7657752e+00  -2.2118829e+00  -1.7974946e+00  -2.2870339e+00  -8.7873358e-01  -2.2509767e+00  -1.2842637e+00  -2.4761890e+00  -5.7089639e-01  -2.5389894e+00  -9.4507963e-01  -1.2787393e+00  -1.5012426e-01  -6.9097275e-01   9.5621388e-01  -2.6493372e+00  -6.5188248e-01  -1.8037742e+00  -4.5368869e-01  -8.5392410e-01  -1.4140851e-01  -1.8830235e-01   2.3484508e+00   1.7485703e+00   3.9631297e+00  -7.5247354e-02   4.5182507e-01  -1.9611481e+00  -1.0645369e+00   6.8201464e-01   3.8852188e+00   2.5793127e+00   5.8232299e+00  -1.4529129e+00  -1.2248784e+00  -1.4109509e+00   1.0370805e+00   2.0310039e+00   3.4436003e+00   2.6253647e+00   3.8964478e+00   2.7947492e+00   4.2103445e+00   2.4753684e+00   3.0416578e+00  -2.1605705e+00  -1.0619375e+00  -2.6043712e+00  -1.4321159e+00   2.1317440e+00
  -1.4227248e+00   4.4191956e-01  -2.5870157e+00  -5.9419811e-01  -1.5212107e+00  -3.7009717e-01  -3.5404564e-01   7.8310775e-01   1.2714833e+00   3.0427518e+00  -1.7120362e+00  -4.1742802e-01  -1.5827699e+00   2.2667579e+00   2.8115320e+00   5.6459298e+00  -2.0290764e+00  -2.1345883e+00  -3.5035460e+00  -5.5505539e-01   4.9380084e-01  -2.8794353e+00  -1.1178031e+00  -2.0091527e+00  -1.7699677e+00  -2.1114216e+00  -1.7873413e+00  -2.1712263e+00  -7.6896120e-01  -2.0542009e+00  -1.1215299e+00  -2.5532475e+00  -6.8691815e-01  -2.5075140e+00  -9.8711682e-01  -1.0910099e+00  -9.9740866e-02  -5.5651457e-01   1.0046210e+00  -2.7648521e+00  -8.0909157e-01  -1.8090667e+00  -5.1589227e-01  -7.8959060e-01  -1.0741091e-01  -6.3359741e-02   2.3208379e+00   1.8932845e+00   3.9437217e+00  -2.6370144e-01   2.5858619e-01  -2.0736089e+00  -1.1341377e+00   7.1345901e-01   3.7886510e+00   2.7021458e+00   5.8543019e+00  -1.6535836e+00  -1.4202783e+00  -1.6121407e+00   8.6354732e-01   2.0138609e+00   3.4029684e+00   2.7045018e+00   3.9717667e+00   2.8681190e+00   4.2680153e+00   2.5318446e+00   3.1169765e+00  -2.3035643e+00  -1.0749659e+00  -2.4424796e+00  -1.2682128e+00   2.1843371e+00
  -1.5029578e+00   3.2477844e-01  -2.5950815e+00  -7.0273452e-01  -1.3756691e+00  -3.3222013e-01  -2.1232431e-01   7.9985601e-01   1.3492331e+00   3.0246160e+00  -1.8253606e+00  -5.8596080e-01  -1.5452907e+00   2.1499422e+00   3.0114658e+00   5.6196888e+00  -2.1116125e+00  -2.0645475e+00  -3.2951598e+00  -6.9368088e-01   5.3945882e-01  -2.9251425e+00  -1.2226085e+00  -1.9787714e+00  -1.7591578e+00  -2.0002503e+00  -1.7622007e+00  -2.0477566e+00  -6.5823477e-01  -1.8738595e+00  -9.9755424e-01  -2.6069751e+00  -7.9256325e-01  -2.4493506e+00  -1.0154178e+00  -9.0253561e-01  -5.3111966e-02  -4.4171699e-01   9.9015076e-01  -2.8654213e+00  -9.5086210e-01  -1.7832123e+00  -5.5870097e-01  -7.0100992e-01  -8.0950196e-02   7.5525348e-02   2.2815984e+00   2.0357256e+00   3.8807435e+00  -4.3229684e-01   8.0389355e-02  -2.1565206e+00  -1.1966994e+00   7.5934393e-01   3.6727836e+00   2.8242779e+00   5.8357370e+00  -1.8359287e+00  -1.6062031e+00  -1.7944919e+00   6.9133968e-01   1.9902592e+00   3.3437970e+00   2.7751618e+00   4.0209930e+00   2.9263344e+00   4.2899502e+00   2.5673776e+00   3.1593895e+00  -2.4224877e+00  -1.0779503e+00  -2.2825443e+00  -1.1495936e+00   2.2047622e+00
  -1.5643229e+00   2.2331234e-01  -2.5821425e+00  -7.9399155e-01  -1.2146362e+00  -2.8477274e-01  -8.0518587e-02   7.9195096e-01   1.4085632e+00   2.9599272e+00  -1.9012081e+00  -7.3237095e-01  -1.4813751e+00   2.0370160e+00   3.2109433e+00   5.5507213e+00  -2.1711291e+00  -1.9828047e+00  -3.1147806e+00  -8.1076376e-01   5.5992975e-01  -2.9441334e+00  -1.3094117e+00  -1.9308521e+00  -1.7324443e+00  -1.8788151e+00  -1.7201019e+00  -1.9147773e+00  -5.4442154e-01  -1.7053486e+00  -9.0841685e-01  -2.6388222e+00  -8.8865654e-01  -2.3678049e+00  -1.0296532e+00  -7.1530424e-01  -9.3232227e-03  -3.4250532e-01   9.1702487e-01  -2.9530019e+00  -1.0769123e+00  -1.7301712e+00  -5.8287774e-01  -5.9169994e-01  -6.3706262e-02   2.2535386e-01   2.2317015e+00   2.1752551e+00   3.7753597e+00  -5.8239834e-01  -8.2695043e-02  -2.2113537e+00  -1.2518405e+00   8.1718935e-01   3.5386954e+00   2.9455942e+00   5.7673255e+00  -2.0003664e+00  -1.7816612e+00  -1.9585151e+00   5.2089276e-01   1.9591764e+00   3.2661191e+00   2.8354410e+00   4.0411168e+00   2.9676655e+00   4.2743965e+00   2.5813957e+00   3.1673470e+00  -2.5178291e+00  -1.0696886e+00  -2.1223983e+00  -1.0697557e+00   2.1930638e+00
  -1.6096606e+00   1.3446358e-01  -2.5507808e+00  -8.6824837e-01  -1.0410430e+00  -2.2801617e-01   4.2833061e-02   7.6294205e-01   1.4513962e+00   2.8514276e+00  -1.9421563e+00  -8.5670736e-01  -1.3959327e+00   1.9306902e+00   3.4064322e+00   5.4393196e+00  -2.2074082e+00  -1.8872719e+00  -2.9538443e+00  -9.0837344e-01   5.5900869e-01  -2.9379213e+00  -1.3784234e+00  -1.8656213e+00  -1.6894184e+00  -1.7475288e+00  -1.6595873e+00  -1.7704180e+00  -4.2533019e-01  -1.5437225e+00  -8.4864762e-01  -2.6505105e+00  -9.7623488e-01  -2.2665975e+00  -1.0300605e+00  -5.3096965e-01   3.2760472e-02  -2.5438490e-01   7.9172692e-01  -3.0297265e+00  -1.1876135e+00  -1.6547192e+00  -5.8989599e-01  -4.6588352e-01  -5.6993514e-02   3.8274285e-01   2.1724877e+00   2.3110969e+00   3.6304517e+00  -7.1613410e-01  -2.3129292e-01  -2.2405314e+00  -1.2997203e+00   8.8371512e-01   3.3879471e+00   3.0656669e+00   5.6505761e+00  -2.1480999e+00  -1.9463084e+00  -2.1055038e+00   3.5233650e-01   1.9192767e+00   3.1703372e+00   2.8831370e+00   4.0298209e+00   2.9903772e+00   4.2208309e+00   2.5735786e+00   3.1402035e+00  -2.5905001e+00  -1.0491511e+00  -1.9596541e+00  -1.0208123e+00   2.1497791e+00
  -1.6424706e+00   5.4833654e-02  -2.5037200e+00  -9.2631849e-01  -8.5793230e-01  -1.6259047e-01   1.5955928e-01   7.1732751e-01   1.4799927e+00   2.7032665e+00  -1.9519459e+00  -9.5978495e-01  -1.2945518e+00   1.8332200e+00   3.5941151e+00   5.2873152e+00  -2.2205223e+00  -1.7761208e+00  -2.8029441e+00  -9.8919967e-01   5.4109600e-01  -2.9082941e+00  -1.4303304e+00  -1.7834903e+00  -1.6302040e+00  -1.6067837e+00  -1.5798045e+00  -1.6129348e+00  -2.9884484e-01  -1.3839715e+00  -8.1150314e-01  -2.6439211e+00  -1.0564547e+00  -2.1496784e+00  -1.0174424e+00  -3.5082957e-01   7.4404273e-02  -1.7266080e-01   6.2269715e-01  -3.0977663e+00  -1.2839691e+00  -1.5622194e+00  -5.8190271e-01  -3.2830974e-01  -6.1754909e-02   5.4406145e-01   2.1055408e+00   2.4423466e+00   3.4504417e+00  -8.3621433e-01  -3.6668521e-01  -2.2473044e+00  -1.3410618e+00   9.5503786e-01   3.2224615e+00   3.1837788e+00   5.4885872e+00  -2.2809555e+00  -2.1004080e+00  -2.2373652e+00   1.8549493e-01   1.8690320e+00   3.0571473e+00   2.9158855e+00   3.9855700e+00   2.9928652e+00   4.1299752e+00   2.5439194e+00   3.0782576e+00  -2.6417391e+00  -1.0155154e+00  -1.7918634e+00  -9.9390313e-01   2.0759588e+00
  -1.6667021e+00  -1.9109920e-02  -2.4436992e+00  -9.6951510e-01  -6.6836108e-01  -8.9509026e-02   2.7175318e-01   6.6032802e-01   1.4968482e+00   2.5208041e+00  -1.9352319e+00  -1.0431443e+00  -1.1831063e+00   1.7461584e+00   3.7700530e+00   5.0979215e+00  -2.2108325e+00  -1.6479004e+00  -2.6523186e+00  -1.0563758e+00   5.1096974e-01  -2.8572210e+00  -1.4662691e+00  -1.6850430e+00  -1.5554740e+00  -1.4569679e+00  -1.4805643e+00  -1.4408491e+00  -1.6305091e-01  -1.2212772e+00  -7.8929795e-01  -2.6209901e+00  -1.1304878e+00  -2.0210413e+00  -9.9313225e-01  -1.7581500e-01   1.1691080e-01  -9.2656866e-02   4.1993915e-01  -3.1591991e+00  -1.3675660e+00  -1.4583639e+00  -5.6164898e-01  -1.8404426e-01  -7.8566686e-02   7.0558606e-01   2.0325548e+00   2.5680007e+00   3.2410458e+00  -9.4573076e-01  -4.9074344e-01  -2.2355953e+00  -1.3771361e+00   1.0269081e+00   3.0443884e+00   3.2989715e+00   5.2858478e+00  -2.4011878e+00  -2.2447535e+00  -2.3564225e+00   1.9896373e-02   1.8068592e+00   2.9274546e+00   2.9313144e+00   3.9076606e+00   2.9737872e+00   4.0037490e+00   2.4927770e+00   2.9827517e+00  -2.6730102e+00  -9.6819760e-01  -1.6166682e+00  -9.7963680e-01   1.9731773e+00
  -1.6865392e+00  -9.0851023e-02  -2.3733607e+00  -9.9959655e-01  -4.7530444e-01  -1.0127618e-02   3.8165824e-01   5.9762888e-01   1.5045771e+00   2.3103590e+00  -1.8972960e+00  -1.1089938e+00  -1.0673860e+00   1.6701570e+00   3.9303612e+00   4.8755188e+00  -2.1789911e+00  -1.5016392e+00  -2.4923385e+00  -1.1133030e+00   4.7354163e-01  -2.7867685e+00  -1.4877820e+00  -1.5710285e+00  -1.4664392e+00  -1.2984894e+00  -1.3623635e+00  -1.2530749e+00  -1.6346231e-02  -1.0512404e+00  -7.7377517e-01  -2.5836215e+00  -1.1994136e+00  -1.8845495e+00  -9.5892794e-01  -6.4917354e-03   1.6153185e-01  -9.9280624e-03   1.9455819e-01  -3.2158895e+00  -1.4404946e+00  -1.3489006e+00  -5.3239019e-01  -3.8242414e-02  -1.0764964e-01   8.6366026e-01   1.9552049e+00   2.6869909e+00   3.0089712e+00  -1.0479532e+00  -6.0583801e-01  -2.2098139e+00  -1.4097105e+00   1.0949692e+00   2.8559727e+00   3.4101073e+00   5.0479879e+00  -2.5112687e+00  -2.3805559e+00  -2.4652031e+00  -1.4520247e-01   1.7312624e+00   2.7822909e+00   2.9272010e+00   3.7962365e+00   2.9321825e+00   3.8451621e+00   2.4209127e+00   2.8558271e+00  -2.6859084e+00  -9.0688284e-01  -1.4319396e+00  -9.6854646e-01   1.8435275e+00
  -1.7061940e+00  -1.6366872e-01  -2.2951566e+00  -1.0186934e+00  -2.8156452e-01   7.3911149e-02   4.9154993e-01   5.3510543e-01   1.5057863e+00   2.0789239e+00  -1.8437425e+00  -1.1601292e+00  -9.5278172e-01   1.6048451e+00   4.0713884e+00   4.6254002e+00  -2.1259464e+00  -1.3369227e+00  -2.3139752e+00  -1.1634782e+00   4.3360897e-01  -2.6990305e+00  -1.4967585e+00  -1.4423605e+00  -1.3648071e+00  -1.1318005e+00  -1.2263649e+00  -1.0490248e+00   1.4246644e-01  -8.7007384e-01  -7.5650124e-01  -2.5336173e+00  -1.2641232e+00  -1.7437809e+00  -9.1699557e-01   1.5692373e-01   2.0939060e-01   7.9541821e-02  -4.1744512e-02  -3.2693830e+00  -1.5052465e+00  -1.2393611e+00  -4.9775676e-01   1.0408350e-01  -1.4888434e-01   1.0148522e+00   1.8750333e+00   2.7982315e+00   2.7615780e+00  -1.1461371e+00  -7.1471677e-01  -2.1746500e+00  -1.4409603e+00   1.1550156e+00   2.6594307e+00   3.5159396e+00   4.7814881e+00  -2.6136759e+00  -2.5093084e+00  -2.5662268e+00  -3.1077532e-01   1.6409678e+00   2.6227423e+00   2.9016232e+00   3.6522707e+00   2.8675708e+00   3.6581511e+00   2.3295077e+00   2.7004408e+00  -2.6820722e+00  -8.3155052e-01  -1.2358952e+00  -9.5153455e-01   1.6896003e+00
  -1.7297175e+00  -2.4050681e-01  -2.2112763e+00  -1.0292164e+00  -8.9693760e-02   1.6075578e-01   6.0361198e-01   4.7854427e-01   1.5029509e+00   1.8338558e+00  -1.7801964e+00  -1.1998317e+00  -8.4404775e-01   1.5488020e+00   4.1898918e+00   4.3534975e+00  -2.0529466e+00  -1.1539467e+00  -2.1092286e+00  -1.2103262e+00   3.9561930e-01  -2.5960739e+00  -1.4953575e+00  -1.3001163e+00  -1.2527105e+00  -9.5742562e-01  -1.0743408e+00  -8.2869157e-01   3.1410858e-01  -6.7476031e-01  -7.2926876e-01  -2.4726324e+00  -1.3252406e+00  -1.6019021e+00  -8.6974642e-01   3.1453183e-01   2.6141849e-01   1.7916462e-01  -2.7719495e-01  -3.3208206e+00  -1.5645862e+00  -1.1348045e+00  -4.6160051e-01   2.3828438e-01  -2.0182678e-01   1.1560960e+00   1.7933624e+00   2.9006679e+00   2.5065284e+00  -1.2433517e+00  -8.2035586e-01  -2.1348539e+00  -1.4733505e+00   1.2032323e+00   2.4568543e+00   3.6151840e+00   4.4933786e+00  -2.7106981e+00  -2.6326335e+00  -2.6618133e+00  -4.7796723e-01   1.5350416e+00   2.4498944e+00   2.8530924e+00   3.4775183e+00   2.7800252e+00   3.4473824e+00   2.2201597e+00   2.5202474e+00  -2.6631153e+00  -7.4249348e-01  -1.0271952e+00  -9.2028949e-01   1.5144479e+00
  -1.7608334e+00  -3.2386594e-01  -2.1236042e+00  -1.0337498e+00   9.8063335e-02   2.4844144e-01   7.1981416e-01   4.3337475e-01   1.4982966e+00   1.5825662e+00  -1.7120305e+00  -1.2317413e+00  -7.4515189e-01   1.4996283e+00   4.2831911e+00   4.0661024e+00  -1.9615422e+00  -9.5353635e-01  -1.8715073e+00  -1.2570382e+00   3.6346076e-01  -2.4799045e+00  -1.4859172e+00  -1.1455410e+00  -1.1326096e+00  -7.7598872e-01  -9.0858056e-01  -5.9270360e-01   4.9877707e-01  -4.6317287e-01  -6.8448796e-01  -2.4021567e+00  -1.3830786e+00  -1.4615810e+00  -8.1969704e-01   4.6670113e-01   3.1831036e-01   2.9160182e-01  -5.0045909e-01  -3.3708809e+00  -1.6214071e+00  -1.0395981e+00  -4.2782320e-01   3.6026846e-01  -2.6572313e-01   1.2848042e+00   1.7112377e+00   2.9933244e+00   2.2514423e+00  -1.3423363e+00  -9.2578931e-01  -2.0950118e+00  -1.5094925e+00   1.2363962e+00   2.2501470e+00   3.7065855e+00   4.1909389e+00  -2.8042708e+00  -2.7521266e+00  -2.7539221e+00  -6.4801754e-01   1.4129848e+00   2.2648009e+00   2.7806655e+00   3.2744445e+00   2.6702134e+00   3.2180270e+00   2.0948578e+00   2.3194522e+00  -2.6305767e+00  -6.4032628e-01  -8.0501499e-01  -8.6765303e-01   1.3215314e+00
  -1.8027971e+00  -4.1571383e-01  -2.0337050e+00  -1.0349328e+00   2.7980344e-01   3.3499794e-01   8.4179513e-01   4.0442507e-01   1.4937024e+00   1.3322255e+00  -1.6441326e+00  -1.2597094e+00  -6.5921362e-01   1.4541114e+00   4.3492944e+00   3.7696092e+00  -1.8535819e+00  -7.3713268e-01  -1.5959409e+00  -1.3064227e+00   3.4029306e-01  -2.3524497e+00  -1.4708534e+00  -9.8004885e-01  -1.0071723e+00  -5.8823855e-01  -7.3176928e-01  -3.4234960e-01   6.9611816e-01  -2.3415704e-01  -6.1555083e-01  -2.3235245e+00  -1.4376282e+00  -1.3249387e+00  -7.6931842e-01   6.1400263e-01   3.8049917e-01   4.1865621e-01  -7.0111831e-01  -3.4197560e+00  -1.6785796e+00  -9.5724566e-01  -4.0019544e-01   4.6665542e-01  -3.3952124e-01   1.3989479e+00   1.6294081e+00   3.0753493e+00   2.0035841e+00  -1.4453833e+00  -1.0339275e+00  -2.0593365e+00  -1.5519860e+00   1.2520287e+00   2.0409956e+00   3.7889766e+00   3.8814118e+00  -2.8958564e+00  -2.8692060e+00  -2.8440383e+00  -8.2216652e-01   1.2747976e+00   2.0684740e+00   2.6840253e+00   3.0461356e+00   2.5394082e+00   2.9755265e+00   1.9559365e+00   2.1026439e+00  -2.5858949e+00  -5.2598114e-01  -5.6909384e-01  -7.8792127e-01   1.1146525e+00
  -1.8582786e+00  -5.1741267e-01  -1.9428404e+00  -1.0353347e+00   4.5397114e-01   4.1856229e-01   9.7075653e-01   3.9571488e-01   1.4906295e+00   1.0895014e+00  -1.5807339e+00  -1.2876312e+00  -5.8851743e-01   1.4084685e+00   4.3869949e+00   3.4702804e+00  -1.7312002e+00  -5.0674820e-01  -1.2796180e+00  -1.3607745e+00   3.2843023e-01  -2.2155592e+00  -1.4525518e+00  -8.0522251e-01  -8.7913907e-01  -3.9507175e-01  -5.4684747e-01  -7.9574592e-02   9.0522301e-01   1.2425892e-02  -5.1714826e-01  -2.2379493e+00  -1.4885874e+00  -1.1935434e+00  -7.2088623e-01   7.5712776e-01   4.4814980e-01   5.6120699e-01  -8.7008310e-01  -3.4671652e+00  -1.7387943e+00  -8.9027501e-01  -3.8217688e-01   5.5488109e-01  -4.2187882e-01   1.4970961e+00   1.5483401e+00   3.1460550e+00   1.7695898e+00  -1.5542502e+00  -1.1473775e+00  -2.0314789e+00  -1.6032629e+00   1.2484904e+00   1.8308825e+00   3.8613222e+00   3.5717564e+00  -2.9863777e+00  -2.9849779e+00  -2.9331083e+00  -1.0015506e+00   1.1210153e+00   1.8619024e+00   2.5635298e+00   2.7961979e+00   2.3894675e+00   2.7253669e+00   1.8060144e+00   1.8746232e+00  -2.5304014e+00  -4.0069080e-01  -3.1976086e-01  -6.7706550e-01   8.9787411e-01
  -1.9292741e+00  -6.2966446e-01  -1.8520126e+00  -1.0373339e+00   6.1934115e-01   4.9748876e-01   1.1073749e+00   4.1029491e-01   1.4900854e+00   8.6034103e-01  -1.5252994e+00  -1.3192697e+00  -5.3458760e-01   1.3586384e+00   4.3959238e+00   3.1740568e+00  -1.5967965e+00  -2.6489345e-01  -9.2173884e-01  -1.4217734e+00   3.2928326e-01  -2.0710232e+00  -1.4332612e+00  -6.2280892e-01  -7.5118313e-01  -1.9755022e-01  -3.5686157e-01   1.9305517e-01   1.1246438e+00   2.7569475e-01  -3.8552473e-01  -2.1465819e+00  -1.5354240e+00  -1.0684428e+00  -6.7634247e-01   8.9679648e-01   5.2117159e-01   7.1919187e-01  -9.9992369e-01  -3.5124111e+00  -1.8044169e+00  -8.4019182e-01  -3.7674735e-01   6.2324740e-01  -5.1116870e-01   1.5784147e+00   1.4682642e+00   3.2049465e+00   1.5552535e+00  -1.6700989e+00  -1.2682809e+00  -2.0143778e+00  -1.6654356e+00   1.2250149e+00   1.6211263e+00   3.9227562e+00   3.2684398e+00  -3.0762072e+00  -3.1001296e+00  -3.0215340e+00  -1.1870937e+00   9.5271112e-01   1.6460858e+00   2.4202323e+00   2.5286531e+00   2.2227874e+00   2.4728720e+00   1.6479179e+00   1.6402283e+00  -2.4653375e+00  -2.6595770e-01  -5.7939850e-02  -5.3286503e-01   6.7543032e-01
  -2.0170435e+00  -7.5248025e-01  -1.7620303e+00  -1.0430055e+00   7.7497890e-01   5.7044746e-01   1.2517386e+00   4.5014252e-01   1.4926258e+00   6.4981117e-01  -1.4804828e+00  -1.3580753e+00  -4.9830053e-01   1.3005931e+00   4.3765679e+00   2.8864041e+00  -1.4530057e+00  -1.4479708e-02  -5.2367268e-01  -1.4904260e+00   3.4336682e-01  -1.9206029e+00  -1.4149961e+00  -4.3470858e-01  -6.2577591e-01   3.0894465e-03  -1.6481564e-01   4.7241666e-01   1.3524309e+00   5.5378558e-01  -2.1865557e-01  -2.0505828e+00  -1.5774656e+00  -9.5022933e-01  -6.3717840e-01   1.0336624e+00   5.9924497e-01   8.9163776e-01  -1.0851027e+00  -3.5544731e+00  -1.8773584e+00  -8.0749629e-01  -3.8625954e-01   6.7092087e-01  -6.0548494e-01   1.6426306e+00   1.3892439e+00   3.2517450e+00   1.3653775e+00  -1.7934625e+00  -1.3981820e+00  -2.0101571e+00  -1.7401680e+00   1.1816888e+00   1.4129431e+00   3.9726055e+00   2.9772802e+00  -3.1652107e+00  -3.2148559e+00  -3.1092200e+00  -1.3794021e+00   7.7147462e-01   1.4220906e+00   2.2558711e+00   2.2478314e+00   2.0422321e+00   2.2230316e+00   1.4845993e+00   1.4041769e+00  -2.3918831e+00  -1.2351225e-01   2.1486766e-01  -3.5494302e-01   4.5163133e-01
  -2.1220815e+00  -8.8518179e-01  -1.6735899e+00  -1.0540329e+00   9.2018937e-01   6.3650333e-01   1.4033144e+00   5.1611733e-01   1.4983921e+00   4.6199693e-01  -1.4481356e+00  -1.4070177e+00  -4.8001409e-01   1.2306342e+00   4.3302481e+00   2.6122024e+00  -1.3026619e+00   2.4129469e-01  -8.8918095e-02  -1.5670545e+00   3.7036794e-01  -1.7660715e+00  -1.3994577e+00  -2.4295867e-01  -5.0506819e-01   2.0543658e-01   2.6464577e-02   7.5492381e-01   1.5861868e+00   8.4392928e-01  -1.6335731e-02  -1.9512045e+00  -1.6140048e+00  -8.3912856e-01  -6.0434986e-01   1.1682198e+00   6.8185972e-01   1.0767384e+00  -1.1221018e+00  -3.5921318e+00  -1.9589774e+00  -7.9175831e-01  -4.1232539e-01   6.9788479e-01  -7.0265246e-01   1.6899679e+00   1.3112600e+00   3.2863994e+00   1.2036843e+00  -1.9242436e+00  -1.5379382e+00  -2.0200744e+00  -1.8285735e+00   1.1193831e+00   1.2075143e+00   4.0104053e+00   2.7033417e+00  -3.2528374e+00  -3.3288307e+00  -3.1956630e+00  -1.5786748e+00   5.7936691e-01   1.1911103e+00   2.0728331e+00   1.9582710e+00   1.8510494e+00   1.9803678e+00   1.3190527e+00   1.1709273e+00  -2.3112028e+00   2.4737234e-02   4.9661868e-01  -1.4470912e-01   2.3076784e-01
  -2.2441240e+00  -1.0264453e+00  -1.5873602e+00  -1.0716454e+00   1.0544603e+00   6.9516744e-01   1.5609522e+00   6.0797700e-01   1.5071847e+00   2.9996251e-01  -1.4293620e+00  -1.4684375e+00  -4.7969536e-01   1.1456529e+00   4.2590685e+00   2.3556738e+00  -1.1487549e+00   4.9906742e-01   3.7703719e-01  -1.6513386e+00   4.0927055e-01  -1.6092600e+00  -1.3879786e+00  -4.9709322e-02  -3.9079849e-01   4.0791913e-01   2.1444681e-01   1.0366471e+00   1.8231392e+00   1.1425707e+00   2.1982571e-01  -1.8498681e+00  -1.6444074e+00  -7.3510269e-01  -5.7823233e-01   1.3007278e+00   7.6835861e-01   1.2719745e+00  -1.1094384e+00  -3.6241098e+00  -2.0500155e+00  -7.9174117e-01  -4.5574025e-01   7.0485493e-01  -8.0024651e-01   1.7210641e+00   1.2342976e+00   3.3090946e+00   1.0727923e+00  -2.0617452e+00  -1.6876804e+00  -2.0445245e+00  -1.9311428e+00   1.0396533e+00   1.0060503e+00   4.0359058e+00   2.4508784e+00  -3.3382402e+00  -3.4412186e+00  -3.2800722e+00  -1.7846353e+00   3.7886163e-01   9.5452984e-01   1.8741014e+00   1.6646237e+00   1.6527745e+00   1.7488491e+00   1.1542343e+00   9.4456878e-01  -2.2244969e+00   1.7675867e-01   7.8478488e-01   9.4787327e-02   1.7018524e-02
  -2.3821929e+00  -1.1743934e+00  -1.5040627e+00  -1.0965955e+00   1.1774101e+00   7.4641406e-01   1.7229282e+00   7.2445040e-01   1.5185589e+00   1.6576580e-01  -1.4246009e+00  -1.5439363e+00  -4.9703247e-01   1.0433289e+00   4.1658389e+00   2.1203386e+00  -9.9438680e-01   7.5543659e-01   8.6695188e-01  -1.7424057e+00   4.5852321e-01  -1.4521021e+00  -1.3815027e+00   1.4280655e-01  -2.8423578e-01   6.0882955e-01   3.9697763e-01   1.3134560e+00   2.0602266e+00   1.4455256e+00   4.8650663e-01  -1.7482305e+00  -1.6682140e+00  -6.3795728e-01  -5.5862147e-01   1.4311535e+00   8.5798156e-01   1.4742705e+00  -1.0475815e+00  -3.6492148e+00  -2.1505774e+00  -8.0556018e-01  -5.1645548e-01   6.9317215e-01  -8.9562923e-01   1.7368852e+00   1.1584251e+00   3.3202566e+00   9.7424322e-01  -2.2047356e+00  -1.8468261e+00  -2.0830935e+00  -2.0477093e+00   9.4461935e-01   8.0983489e-01   4.0490791e+00   2.2233226e+00  -3.4204133e+00  -3.5507355e+00  -3.3615049e+00  -1.9964946e+00   1.7277783e-01   7.1397834e-01   1.6631855e+00   1.3715669e+00   1.4511313e+00   1.5318449e+00   9.9299114e-01   7.2874396e-01  -2.1330591e+00   3.3045053e-01   1.0764264e+00   3.5908245e-01  -1.8563587e-01
  -2.5346817e+00  -1.3267366e+00  -1.4245373e+00  -1.1291745e+00   1.2887484e+00   7.9065882e-01   1.8870305e+00   8.6335896e-01   1.5319384e+00   6.0519862e-02  -1.4337257e+00  -1.6343111e+00  -5.3151788e-01   9.2226456e-01   4.0539779e+00   1.9089990e+00  -8.4272559e-01   1.0070788e+00   1.3721531e+00  -1.8389577e+00   5.1623552e-01  -1.2966738e+00  -1.3805984e+00   3.3230893e-01  -1.8616380e-01   8.0636273e-01   5.7233308e-01   1.5811778e+00   2.2941967e+00   1.7481719e+00   7.7886270e-01  -1.6482303e+00  -1.6852269e+00  -5.4744245e-01  -5.4478087e-01   1.5591473e+00   9.4990455e-01   1.6801785e+00  -9.3877472e-01  -3.6664692e+00  -2.2601582e+00  -8.3086123e-01  -5.9359874e-01   6.6468178e-01  -9.8600687e-01   1.7386435e+00   1.0838556e+00   3.3205549e+00   9.0857230e-01  -2.3515473e+00  -2.0141450e+00  -2.1346568e+00  -2.1774469e+00   8.3684097e-01   6.2024485e-01   4.0501141e+00   2.0233096e+00  -3.4983274e+00  -3.6557449e+00  -3.4389955e+00  -2.2129465e+00  -3.5789144e-02   4.7136574e-01   1.4440426e+00   1.0837217e+00   1.2499348e+00   1.3321191e+00   8.3800213e-01   5.2660356e-01  -2.0383333e+00   4.8369233e-01   1.3682819e+00   6.4258675e-01  -3.7348880e-01
  -2.6994791e+00  -1.4809578e+00  -1.3497853e+00  -1.1692699e+00   1.3882492e+00   8.2869714e-01   2.0506811e+00   1.0217764e+00   1.5467339e+00  -1.5510387e-02  -1.4561451e+00  -1.7395413e+00  -5.8250189e-01   7.8204882e-01   3.9274073e+00   1.7237362e+00  -6.9696051e-01   1.2508554e+00   1.8829310e+00  -1.9394217e+00   5.8038544e-01  -1.1452198e+00  -1.3855100e+00   5.1651060e-01  -9.6908815e-02   9.9866533e-01   7.3923152e-01   1.8357668e+00   2.5217092e+00   2.0456684e+00   1.0907965e+00  -1.5521072e+00  -1.6955777e+00  -4.6334076e-01  -5.3553772e-01   1.6840525e+00   1.0432692e+00   1.8860819e+00  -7.8678680e-01  -3.6752143e+00  -2.3777137e+00  -8.6500526e-01  -6.8554378e-01   6.2161350e-01  -1.0685115e+00   1.7277303e+00   1.0109813e+00   3.3109114e+00   8.7540894e-01  -2.5001991e+00  -2.1878672e+00  -2.1975093e+00  -2.3189044e+00   7.1920061e-01   4.3874144e-01   4.0394196e+00   1.8527257e+00  -3.5710435e+00  -3.7543900e+00  -3.5116687e+00  -2.4321976e+00  -2.4353421e-01   2.2889542e-01   1.2209902e+00   8.0557423e-01   1.0529988e+00   1.1518538e+00   6.9173294e-01   3.4079280e-01  -1.9419675e+00   6.3438928e-01   1.6568712e+00   9.3892032e-01  -5.4317356e-01
  -2.8741235e+00  -1.6345238e+00  -1.2809884e+00  -1.2164574e+00   1.4757427e+00   8.6160582e-01   2.2110930e+00   1.1962129e+00   1.5624562e+00  -6.2788343e-02  -1.4908983e+00  -1.8588268e+00  -6.4921010e-01   6.2325895e-01   3.7904373e+00   1.5659252e+00  -5.6025857e-01   1.4839009e+00   2.3889869e+00  -2.0421096e+00   6.4902037e-01  -1.0001656e+00  -1.3962389e+00   6.9315952e-01  -1.6409045e-02   1.1838926e+00   8.9680928e-01   2.0734743e+00   2.7394434e+00   2.3331901e+00   1.4152884e+00  -1.4623907e+00  -1.6997754e+00  -3.8553632e-01  -5.2941859e-01   1.8049470e+00   1.1371990e+00   2.0884071e+00  -5.9660828e-01  -3.6751822e+00  -2.5017718e+00  -9.0524590e-01  -7.9002369e-01   5.6646788e-01  -1.1403090e+00   1.7056676e+00   9.4037980e-01   3.2925118e+00   8.7359517e-01  -2.6485344e+00  -2.3658279e+00  -2.2695137e+00  -2.4700655e+00   5.9480107e-01   2.6683426e-01   4.0176216e+00   1.7127713e+00  -3.6377996e+00  -3.8447405e+00  -3.5788168e+00  -2.6520294e+00  -4.4700563e-01  -1.0950451e-02   9.9861419e-01   5.4139971e-01   8.6405146e-01   9.9269306e-01   5.5640500e-01   1.7346312e-01  -1.8458590e+00   7.8050881e-01   1.9386095e+00   1.2412748e+00  -6.9171870e-01
  -3.0559783e+00  -1.7851048e+00  -1.2194994e+00  -1.2701213e+00   1.5511202e+00   8.9061566e-01   2.3654472e+00   1.3828108e+00   1.5788173e+00  -8.2374378e-02  -1.5367388e+00  -1.9906745e+00  -7.3072748e-01   4.4740655e-01   3.6476495e+00   1.4362564e+00  -4.3572400e-01   1.7036910e+00   2.8799128e+00  -2.1453712e+00   7.2043629e-01  -8.6410938e-01  -1.4126513e+00   8.6008169e-01   5.5681662e-02   1.3602693e+00   1.0445637e+00   2.2910103e+00   2.9442026e+00   2.6061704e+00   1.7447686e+00  -1.3818593e+00  -1.6987352e+00  -3.1406204e-01  -5.2481536e-01   1.9207160e+00   1.2308050e+00   2.2838316e+00  -3.7411527e-01  -3.6665354e+00  -2.6305736e+00  -9.4889168e-01  -9.0428357e-01   5.0191422e-01  -1.1987267e+00   1.6740791e+00   8.7278886e-01   3.2668151e+00   9.0131201e-01  -2.7943595e+00  -2.5456326e+00  -2.3482557e+00  -2.6284345e+00   4.6688147e-01   1.0602243e-01   3.9855694e+00   1.6040290e+00  -3.6980555e+00  -3.9249464e+00  -3.6399415e+00  -2.8698867e+00  -6.4266507e-01  -2.4545307e-01   7.8166719e-01   2.9518529e-01   6.8665739e-01   8.5579814e-01   4.3397673e-01   2.6303457e-02  -1.7521863e+00   9.2010965e-01   2.2099263e+00   1.5427830e+00  -8.1659345e-01
  -3.2424164e+00  -1.9307765e+00  -1.1668125e+00  -1.3295891e+00   1.6143503e+00   9.1696799e-01   2.5110781e+00   1.5775389e+00   1.5958075e+00  -7.5792908e-02  -1.5922021e+00  -2.1330214e+00  -8.2595277e-01   2.5683921e-01   3.5037748e+00   1.3347671e+00  -3.2635802e-01   1.9080903e+00   3.3456764e+00  -2.2477322e+00   7.9332232e-01  -7.3979587e-01  -1.4345966e+00   1.0152230e+00   1.1986673e-01   1.5261502e+00   1.1822717e+00   2.4856896e+00   3.1330125e+00   2.8605334e+00   2.0715086e+00  -1.3134726e+00  -1.6937902e+00  -2.4912465e-01  -5.2016664e-01   2.0301473e+00   1.3231782e+00   2.4694790e+00  -1.2572479e-01  -3.6498747e+00  -2.7622326e+00  -9.9344373e-01  -1.0252562e+00   4.3069911e-01  -1.2413929e+00   1.6346781e+00   8.0905759e-01   3.2355637e+00   9.5620471e-01  -2.9355674e+00  -2.7248290e+00  -2.4311877e+00  -2.7911389e+00   3.3875060e-01  -4.2278170e-02   3.9443340e+00   1.5265263e+00  -3.7515004e+00  -3.9933830e+00  -3.6947563e+00  -3.0829866e+00  -8.2694829e-01  -4.7172296e-01   5.7495761e-01   7.0554019e-02   5.2414632e-01   7.4190283e-01   3.2613414e-01  -9.9417626e-02  -1.6634238e+00   1.0513627e+00   2.4673883e+00   1.8368748e+00  -9.1574455e-01
  -3.4309923e+00  -2.0701835e+00  -1.1245131e+00  -1.3942676e+00   1.6654988e+00   9.4177034e-01   2.6456555e+00   1.7763751e+00   1.6137472e+00  -4.4906562e-02  -1.6556620e+00  -2.2833824e+00  -9.3353078e-01   5.4606939e-02   3.3635686e+00   1.2608816e+00  -2.3501924e-01   2.0953792e+00   3.7770877e+00  -2.3480083e+00   8.6686161e-01  -6.3006911e-01  -1.4620256e+00   1.1566873e+00   1.7667046e-01   1.6800759e+00   1.3098930e+00   2.6555482e+00   3.3032134e+00   3.0929058e+00   2.3880087e+00  -1.2602797e+00  -1.6866844e+00  -1.9110820e-01  -5.1413772e-01   2.1320365e+00   1.4133803e+00   2.6430894e+00   1.4194169e-01  -3.6262211e+00  -2.8948962e+00  -1.0367069e+00  -1.1497507e+00   3.5556701e-01  -1.2663755e+00   1.5892633e+00   7.5007918e-01   3.2007809e+00   1.0355024e+00  -3.0702371e+00  -2.9010684e+00  -2.5157563e+00  -2.9550430e+00   2.1373203e-01  -1.7681322e-01   3.8952118e+00   1.4797912e+00  -3.7980215e+00  -4.0487720e+00  -3.7431528e+00  -3.2884385e+00  -9.9633190e-01  -6.8678507e-01   3.8322547e-01  -1.2931022e-01   3.7954309e-01   6.5136340e-01   2.3428634e-01  -2.0280686e-01  -1.5823326e+00   1.1725672e+00   2.7078190e+00   2.1176050e+00  -9.8762843e-01
  -3.6195909e+00  -2.2026474e+00  -1.0942151e+00  -1.4637628e+00   1.7047487e+00   9.6586844e-01   2.7673419e+00   1.9754671e+00   1.6333058e+00   8.1963838e-03  -1.7253785e+00  -2.4390106e+00  -1.0517711e+00  -1.5569422e-01   3.2316764e+00   1.2134621e+00  -1.6438273e-01   2.2642589e+00   4.1662205e+00  -2.4453933e+00   9.4078365e-01  -5.3780958e-01  -1.4950935e+00   1.2827707e+00   2.2650781e-01   1.8208180e+00   1.4274707e+00   2.7994271e+00   3.4525393e+00   3.3007892e+00   2.6873601e+00  -1.2253144e+00  -1.6795470e+00  -1.4055917e-01  -5.0577995e-01   2.2252939e+00   1.5004327e+00   2.8031486e+00   4.2236617e-01  -3.5969767e+00  -3.0268952e+00  -1.0768728e+00  -1.2746372e+00   2.7918938e-01  -1.2723064e+00   1.5397175e+00   6.9671717e-01   3.1647516e+00   1.1361281e+00  -3.1967015e+00  -3.0722482e+00  -2.5995032e+00  -3.1168625e+00   9.5114499e-02  -2.9656372e-01   3.8397194e+00   1.4628950e+00  -3.8376548e+00  -4.0902693e+00  -3.7851474e+00  -3.4833667e+00  -1.1474115e+00  -8.8767633e-01   2.1100309e-01  -3.0173514e-01   2.5549820e-01   5.8419612e-01   1.5956145e-01  -2.8330550e-01  -1.5119252e+00   1.2821605e+00   2.9284108e+00   2.3799313e+00  -1.0312373e+00
  -3.8065346e+00  -2.3282056e+00  -1.0774906e+00  -1.5379702e+00   1.7324156e+00   9.8974944e-01   2.8749167e+00   2.1712699e+00   1.6554882e+00   8.1297314e-02  -1.7995401e+00  -2.5970536e+00  -1.1785672e+00  -3.7009057e-01   3.1124970e+00   1.1908687e+00  -1.1689519e-01   2.4138410e+00   4.5067641e+00  -2.5395146e+00   1.0153664e+00  -4.6585532e-01  -1.5342327e+00   1.3919887e+00   2.6957572e-01   1.9474122e+00   1.5350396e+00   2.9170150e+00   3.5791900e+00   3.4826848e+00   2.9635613e+00  -1.2114771e+00  -1.6748442e+00  -9.8155135e-02  -4.9465274e-01   2.3090388e+00   1.5833139e+00   2.9489729e+00   7.0940197e-01  -3.5638664e+00  -3.1568668e+00  -1.1125722e+00  -1.3970128e+00   2.0409990e-01  -1.2584761e+00   1.4880015e+00   6.4973534e-01   3.1299791e+00   1.2547996e+00  -3.3135813e+00  -3.2366193e+00  -2.6801362e+00  -3.2732766e+00  -1.3900274e-02  -4.0080642e-01   3.7795782e+00   1.4744870e+00  -3.8705123e+00  -4.1175130e+00  -3.8208130e+00  -3.6650269e+00  -1.2769945e+00  -1.0715481e+00   6.2462335e-02  -4.4462680e-01   1.5421475e-01   5.4009987e-01   1.0279880e-01  -3.4065842e-01  -1.4554010e+00   1.3787269e+00   3.1268248e+00   2.6199314e+00  -1.0461235e+00
  -3.9906400e+00  -2.4475835e+00  -1.0757964e+00  -1.6171252e+00   1.7489538e+00   1.0134886e+00   2.9678514e+00   2.3606512e+00   1.6815869e+00   1.7212333e-01  -1.8763080e+00  -2.7546955e+00  -1.3113285e+00  -5.8439902e-01   3.0100381e+00   1.1910320e+00  -9.4725586e-02   2.5436210e+00   4.7942922e+00  -2.6304570e+00   1.0913901e+00  -4.1691146e-01  -1.5801857e+00   1.4830980e+00   3.0577835e-01   2.0591757e+00   1.6325512e+00   3.0088453e+00   3.6818840e+00   3.6381552e+00   3.2117736e+00  -1.2214134e+00  -1.6753071e+00  -6.4660705e-02  -4.8089507e-01   2.3826749e+00   1.6609704e+00   3.0807359e+00   9.9749008e-01  -3.5288661e+00  -3.2838390e+00  -1.1428998e+00  -1.5143347e+00   1.3263699e-01  -1.2248869e+00   1.4361360e+00   6.0974094e-01   3.0991139e+00   1.3881208e+00  -3.4197891e+00  -3.3928531e+00  -2.7555702e+00  -3.4210341e+00  -1.1025551e-01  -4.8915604e-01   3.7166853e+00   1.5128204e+00  -3.8967169e+00  -4.1306289e+00  -3.8502133e+00  -3.8309119e+00  -1.3822066e+00  -1.2357686e+00  -5.8749355e-02  -5.5652717e-01   7.7373230e-02   5.1846263e-01   6.4534166e-02  -3.7489680e-01  -1.4160526e+00   1.4610049e+00   3.3012707e+00   2.8349492e+00  -1.0324219e+00
  -4.1712212e+00  -2.5621003e+00  -1.0904032e+00  -1.7018028e+00   1.7549518e+00   1.0367456e+00   3.0463305e+00   2.5409688e+00   1.7131034e+00   2.7840356e-01  -1.9538641e+00  -2.9092757e+00  -1.4469410e+00  -7.9438566e-01   2.9277712e+00   1.2115327e+00  -9.9709386e-02   2.6534360e+00   5.0264236e+00  -2.7187518e+00   1.1700476e+00  -3.9345121e-01  -1.6339926e+00   1.5551115e+00   3.3469415e-01   2.1557055e+00   1.7198214e+00   3.0762452e+00   3.7599021e+00   3.7678200e+00   3.4285031e+00  -1.2573930e+00  -1.6838341e+00  -4.0874237e-02  -4.6523749e-01   2.4459344e+00   1.7323409e+00   3.1994344e+00   1.2818190e+00  -3.4941169e+00  -3.4072689e+00  -1.1674122e+00  -1.6245152e+00   6.6889888e-02  -1.1722600e+00   1.3861686e+00   5.7714767e-01   3.0748533e+00   1.5326651e+00  -3.5145115e+00  -3.5400676e+00  -2.8239454e+00  -3.5570444e+00  -1.9111096e-01  -5.6158506e-01   3.6530665e+00   1.5757757e+00  -3.9163436e+00  -4.1301931e+00  -3.8733515e+00  -3.9788388e+00  -1.4606143e+00  -1.3780196e+00  -1.4967381e-01  -6.3665926e-01   2.6056892e-02   5.1835478e-01   4.4977671e-02  -3.8633483e-01  -1.3971466e+00   1.5278932e+00   3.4505616e+00   3.0236608e+00  -9.9086844e-01
  -4.3480348e+00  -2.6735219e+00  -1.1223265e+00  -1.7928651e+00   1.7511228e+00   1.0588108e+00   3.1112195e+00   2.7101179e+00   1.7516440e+00   3.9790742e-01  -2.0304612e+00  -3.0583750e+00  -1.5817744e+00  -9.9590652e-01   2.8684970e+00   1.2496890e+00  -1.3328586e-01   2.7434152e+00   5.2028738e+00  -2.8053309e+00   1.2528193e+00  -3.9761112e-01  -1.6969270e+00   1.6073087e+00   3.5558911e-01   2.2368620e+00   1.7965086e+00   3.1212410e+00   3.8131076e+00   3.8732825e+00   3.6117040e+00  -1.3211887e+00  -1.7033659e+00  -2.7567307e-02  -4.4895212e-01   2.4988953e+00   1.7963985e+00   3.3067943e+00   1.5584248e+00  -3.4618291e+00  -3.5270313e+00  -1.1861011e+00  -1.7259652e+00   8.6537207e-03  -1.1019894e+00   1.3401261e+00   5.5216248e-01   3.0598157e+00   1.6850520e+00  -3.5971745e+00  -3.6778106e+00  -2.8836221e+00  -3.6784548e+00  -2.5392358e-01  -6.1842124e-01   3.5908154e+00   1.6608854e+00  -3.9293822e+00  -4.1171640e+00  -3.8901361e+00  -4.1070169e+00  -1.5103492e+00  -1.4963838e+00  -2.0819835e-01  -6.8495767e-01   6.8171874e-04   5.3851171e-01   4.3985596e-02  -3.7557916e-01  -1.4017805e+00   1.5784597e+00   3.5741395e+00   3.1860581e+00  -9.2281429e-01
  -4.5211849e+00  -2.7838788e+00  -1.1722657e+00  -1.8913585e+00   1.7382829e+00   1.0786958e+00   3.1639748e+00   2.8665495e+00   1.7987940e+00   5.2846593e-01  -2.1044779e+00  -3.1998732e+00  -1.7117443e+00  -1.1850288e+00   2.8342228e+00   1.3026456e+00  -1.9642925e-01   2.8139212e+00   5.3253970e+00  -2.8914506e+00   1.3413184e+00  -4.3108454e-01  -1.7703872e+00   1.6392405e+00   3.6747492e-01   2.3027368e+00   1.8621167e+00   3.1464207e+00   3.8419547e+00   3.9569921e+00   3.7607946e+00  -1.4139638e+00  -1.7367386e+00  -2.5421614e-02  -4.3374514e-01   2.5419636e+00   1.8522062e+00   3.4051175e+00   1.8242327e+00  -3.4341767e+00  -3.6433549e+00  -1.1993451e+00  -1.8175943e+00  -4.0607686e-02  -1.0160525e+00   1.2999511e+00   5.3479517e-01   3.0563972e+00   1.8420167e+00  -3.6674063e+00  -3.8060041e+00  -2.9331670e+00  -3.7827067e+00  -2.9653835e-01  -6.6032647e-01   3.5320132e+00   1.7653649e+00  -3.9357219e+00  -4.0927854e+00  -3.9003749e+00  -4.2140946e+00  -1.5302299e+00  -1.5894218e+00  -2.3318910e-01  -7.0208167e-01   9.3997015e-04   5.7731295e-01   6.1029767e-02  -3.4354811e-01  -1.4327240e+00   1.6119525e+00   3.6720679e+00   3.3233540e+00  -8.3023047e-01
  -4.6909872e+00  -2.8952628e+00  -1.2405487e+00  -1.9983671e+00   1.7173287e+00   1.0952578e+00   3.2065123e+00   3.0092651e+00   1.8559817e+00   6.6797975e-01  -2.1744681e+00  -3.3319758e+00  -1.8324398e+00  -1.3581322e+00   2.8260693e+00   1.3674603e+00  -2.8957417e-01   2.8654925e+00   5.3976120e+00  -2.9785906e+00   1.4371231e+00  -4.9501681e-01  -1.8557454e+00   1.6507346e+00   3.6920658e-01   2.3536099e+00   1.9160274e+00   3.1547686e+00   3.8474726e+00   4.0220484e+00   3.8765987e+00  -1.5361677e+00  -1.7865161e+00  -3.4964648e-02  -4.2159995e-01   2.5758304e+00   1.8989808e+00   3.4970864e+00   2.0770434e+00  -3.4131864e+00  -3.7567140e+00  -1.2078408e+00  -1.8987645e+00  -7.9788533e-02  -9.1687950e-01   1.2674307e+00   5.2488706e-01   3.0666176e+00   2.0004739e+00  -3.7250026e+00  -3.9248625e+00  -2.9713346e+00  -3.8675781e+00  -3.1728085e-01  -6.8826135e-01   3.4786407e+00   1.8861500e+00  -3.9351641e+00  -4.0584780e+00  -3.9037930e+00  -4.2991873e+00  -1.5198668e+00  -1.6562345e+00  -2.2458669e-01  -6.8940982e-01   2.5764974e-02   6.3276282e-01   9.5170679e-02  -2.9149505e-01  -1.4922498e+00   1.6278166e+00   3.7449938e+00   3.4378160e+00  -7.1570023e-01
  -4.8578183e+00  -3.0096280e+00  -1.3270867e+00  -2.1148331e+00   1.6892090e+00   1.1073439e+00   3.2410415e+00   3.1377867e+00   1.9243391e+00   8.1441605e-01  -2.2392065e+00  -3.4532179e+00  -1.9393139e+00  -1.5119984e+00   2.8442109e+00   1.4411844e+00  -4.1253913e-01   2.8987875e+00   5.4247382e+00  -3.0683357e+00   1.5416018e+00  -5.8990592e-01  -1.9541709e+00   1.6418987e+00   3.5960978e-01   2.3899033e+00   1.9575557e+00   3.1494756e+00   3.8312304e+00   4.0719626e+00   3.9612084e+00  -1.6874470e+00  -1.8548135e+00  -5.6507886e-02  -4.1458577e-01   2.6014054e+00   1.9361582e+00   3.5855315e+00   2.3154703e+00  -3.4006209e+00  -3.8676827e+00  -1.2125206e+00  -1.9692101e+00  -1.0815520e-01  -8.0719871e-01   1.2441175e+00   5.2215188e-01   3.0919757e+00   2.1575702e+00  -3.7699058e+00  -4.0347907e+00  -2.9970567e+00  -3.9312055e+00  -3.1504721e-01  -7.0344133e-01   3.4324799e+00   2.0199440e+00  -3.9274547e+00  -4.0157230e+00  -3.9000709e+00  -4.3618872e+00  -1.4797375e+00  -1.6965130e+00  -1.8345374e-01  -6.4901442e-01   7.3326051e-02   7.0248085e-01   1.4504037e-01  -2.2103143e-01  -1.5819652e+00   1.6257139e+00   3.7940779e+00   3.5325389e+00  -5.8239240e-01
  -5.0219600e+00  -3.1286032e+00  -1.4313341e+00  -2.2413637e+00   1.6548996e+00   1.1139379e+00   3.2698806e+00   3.2521060e+00   2.0045724e+00   9.6579635e-01  -2.2977183e+00  -3.5624513e+00  -2.0279245e+00  -1.6438933e+00   2.8878587e+00   1.5209321e+00  -5.6445164e-01   2.9145375e+00   5.4132464e+00  -3.1622493e+00   1.6557473e+00  -7.1551300e-01  -2.0664374e+00   1.6131280e+00   3.3762669e-01   2.4121337e+00   1.9860219e+00   3.1337438e+00   3.7952850e+00   4.1103938e+00   4.0177834e+00  -1.8665762e+00  -1.9431177e+00  -9.0090875e-02  -4.1464949e-01   2.6197369e+00   1.9634533e+00   3.6731875e+00   2.5388346e+00  -3.3978612e+00  -3.9767673e+00  -1.2144580e+00  -2.0289344e+00  -1.2534762e-01  -6.8987084e-01   1.2312558e+00   5.2622020e-01   3.1333218e+00   2.3107295e+00  -3.8022015e+00  -4.1362741e+00  -3.0094406e+00  -3.9720962e+00  -2.8937817e-01  -7.0729185e-01   3.3950177e+00   2.1632693e+00  -3.9123323e+00  -3.9659605e+00  -3.8888967e+00  -4.4022572e+00  -1.4112210e+00  -1.7105730e+00  -1.1196387e-01  -5.8361793e-01   1.4105880e-01   7.8370612e-01   2.0884197e-01  -1.3414425e-01  -1.7026519e+00   1.6055522e+00   3.8209014e+00   3.6111715e+00  -4.3401313e-01
  -5.1834562e+00  -3.2533391e+00  -1.5522592e+00  -2.3780401e+00   1.6153783e+00   1.1142928e+00   3.2952673e+00   3.3526127e+00   2.0968508e+00   1.1201780e+00  -2.3492940e+00  -3.6588226e+00  -2.0942057e+00  -1.7516493e+00   2.9552876e+00   1.6039352e+00  -7.4368122e-01   2.9135112e+00   5.3704540e+00  -3.2617455e+00   1.7800296e+00  -8.7078699e-01  -2.1927374e+00   1.5651137e+00   3.0246595e-01   2.4208717e+00   2.0008342e+00   3.1105975e+00   3.7421014e+00   4.1408746e+00   4.0502989e+00  -2.0714122e+00  -2.0521186e+00  -1.3543185e-01  -4.2341002e-01   2.6319267e+00   1.9809002e+00   3.7624528e+00   2.7470266e+00  -3.4057902e+00  -4.0842331e+00  -1.2147668e+00  -2.0780960e+00  -1.3136538e-01  -5.6772956e-01   1.2297150e+00   5.3667811e-01   3.1907620e+00   2.4576804e+00  -3.8221353e+00  -4.2297700e+00  -3.0077804e+00  -3.9891289e+00  -2.4051079e-01  -7.0140609e-01   3.3673510e+00   2.3125245e+00  -3.8895772e+00  -3.9104992e+00  -3.8700169e+00  -4.4208134e+00  -1.3165838e+00  -1.6993744e+00  -1.3328758e-02  -4.9653086e-01   2.2573653e-01   8.7332049e-01   2.8437114e-01  -3.3204135e-02  -1.8541256e+00   1.5675167e+00   3.8273534e+00   3.6776175e+00  -2.7473053e-01
  -5.3419932e+00  -3.3843954e+00  -1.6883202e+00  -2.5242494e+00   1.5716099e+00   1.1080361e+00   3.3191850e+00   3.4400036e+00   2.2007243e+00   1.2756318e+00  -2.3934851e+00  -3.7417503e+00  -2.1347385e+00  -1.8337490e+00   3.0439121e+00   1.6875829e+00  -9.4778520e-01   2.8964943e+00   5.3040773e+00  -3.3679655e+00   1.9142806e+00  -1.0538076e+00  -2.3325155e+00   1.4988550e+00   2.5374377e-01   2.4167144e+00   2.0015728e+00   3.0827150e+00   3.6744601e+00   4.1665537e+00   4.0632507e+00  -2.2988773e+00  -2.1815637e+00  -1.9188904e-01  -4.4197380e-01   2.6390497e+00   1.9888713e+00   3.8551719e+00   2.9403421e+00  -3.4246817e+00  -4.1899441e+00  -1.2144981e+00  -2.1169029e+00  -1.2653887e-01  -4.4344174e-01   1.2399442e+00   5.5309207e-01   3.2636098e+00   2.5964686e+00  -3.8301438e+00  -4.3156112e+00  -2.9915794e+00  -3.9815510e+00  -1.6939580e-01  -6.8751132e-01   3.3501067e+00   2.4640390e+00  -3.8590601e+00  -3.8504520e+00  -3.8432859e+00  -4.4184969e+00  -1.1989115e+00  -1.6645239e+00   1.0833681e-01  -3.9157474e-01   3.2358182e-01   9.6789384e-01   3.6906398e-01   7.9040445e-02  -2.0351213e+00   1.5121067e+00   3.8155083e+00   3.7357277e+00  -1.0907066e-01
  -5.4968113e+00  -3.5216750e+00  -1.8374529e+00  -2.6785616e+00   1.5245331e+00   1.0952326e+00   3.3432122e+00   3.5151740e+00   2.3150767e+00   1.4302173e+00  -2.4300818e+00  -3.8109061e+00  -2.1469928e+00  -1.8894092e+00   3.1504012e+00   1.7694424e+00  -1.1734771e+00   2.8642801e+00   5.2217866e+00  -3.4816646e+00   2.0576163e+00  -1.2617519e+00  -2.4843477e+00   1.4156712e+00   1.9160208e-01   2.4002698e+00   1.9880660e+00   3.0522888e+00   3.5953422e+00   4.1899658e+00   4.0613447e+00  -2.5449726e+00  -2.3301493e+00  -2.5843444e-01  -4.7078934e-01   2.6420851e+00   1.9880602e+00   3.9524594e+00   3.1193040e+00  -3.4541072e+00  -4.2932328e+00  -1.2145414e+00  -2.1455242e+00  -1.1148515e-01  -3.1940213e-01   1.2619463e+00   5.7501302e-01   3.3503836e+00   2.7254463e+00  -3.8268940e+00  -4.3939289e+00  -2.9605765e+00  -3.9489803e+00  -7.7674533e-02  -6.6744485e-01   3.3433731e+00   2.6141244e+00  -3.8207692e+00  -3.7867028e+00  -3.8086905e+00  -4.3966369e+00  -1.0619879e+00  -1.6082633e+00   2.4820266e-01  -2.7299180e-01   4.3041501e-01   1.0637506e+00   4.6007130e-01   1.9948484e-01  -2.2432191e+00   1.4401714e+00   3.7874978e+00   3.7890037e+00   5.8214043e-02
  -5.6466502e+00  -3.6644038e+00  -1.9970658e+00  -2.8386630e+00   1.4750593e+00   1.0763996e+00   3.3684111e+00   3.5790897e+00   2.4381219e+00   1.5819599e+00  -2.4590732e+00  -3.8662025e+00  -2.1295096e+00  -1.9186534e+00   3.2708307e+00   1.8472644e+00  -1.4166219e+00   2.8176735e+00   5.1307641e+00  -3.6031112e+00   2.2084058e+00  -1.4908873e+00  -2.6458706e+00   1.3172143e+00   1.1679443e-01   2.3721574e+00   1.9604522e+00   3.0209254e+00   3.5077978e+00   4.2128516e+00   4.0491706e+00  -2.8048231e+00  -2.4954614e+00  -3.3364145e-01  -5.0955335e-01   2.6418658e+00   1.9794333e+00   4.0545779e+00   3.2844799e+00  -3.4928645e+00  -4.3928189e+00  -1.2155353e+00  -2.1640293e+00  -8.7050113e-02  -1.9766752e-01   1.2952858e+00   6.0195782e-01   3.4488605e+00   2.8432427e+00  -3.8133146e+00  -4.4645991e+00  -2.9147739e+00  -3.8914041e+00   3.2387343e-02  -6.4313976e-01   3.3466609e+00   2.7591232e+00  -3.7748217e+00  -3.7198993e+00  -3.7663597e+00  -4.3569097e+00  -9.1012911e-01  -1.5334381e+00   4.0095385e-01  -1.4534215e-01   5.4183325e-01   1.1570583e+00   5.5435904e-01   3.2470935e-01  -2.4748124e+00   1.3529416e+00   3.7453893e+00   3.8403331e+00   2.2230347e-01
  -5.7897281e+00  -3.8111567e+00  -2.1640512e+00  -3.0013589e+00   1.4240769e+00   1.0524722e+00   3.3952556e+00   3.6326504e+00   2.5674411e+00   1.7288327e+00  -2.4805979e+00  -3.9077808e+00  -2.0820052e+00  -1.9223620e+00   3.4008566e+00   1.9189723e+00  -1.6722681e+00   2.7575031e+00   5.0373116e+00  -3.7320050e+00   2.3642870e+00  -1.7365987e+00  -2.8137798e+00   1.2054728e+00   3.0730932e-02   2.3330196e+00   1.9192160e+00   2.9895876e+00   3.4148060e+00   4.2360354e+00   4.0308915e+00  -3.0727569e+00  -2.6739780e+00  -4.1568938e-01  -5.5717793e-01   2.6390486e+00   1.9641431e+00   4.1608759e+00   3.4363046e+00  -3.5389454e+00  -4.4867815e+00  -1.2177958e+00  -2.1723606e+00  -5.4240138e-02  -7.9935462e-02   1.3391205e+00   6.3336858e-01   3.5561765e+00   2.9487117e+00  -3.7906088e+00  -4.5272183e+00  -2.8544564e+00  -3.8091850e+00   1.5800485e-01  -6.1661663e-01   3.3588851e+00   2.8954492e+00  -3.7214507e+00  -3.6504742e+00  -3.7165436e+00  -4.3012919e+00  -7.4798229e-01  -1.4434478e+00   5.6104693e-01  -1.3389975e-02   6.5340767e-01   1.2439342e+00   6.4882836e-01   4.5104114e-01  -2.7251305e+00   1.2520517e+00   3.6910711e+00   3.8917704e+00   3.7848923e-01
  -5.9237537e+00  -3.9599156e+00  -2.3348123e+00  -3.1626477e+00   1.3724607e+00   1.0247229e+00   3.4236084e+00   3.6765471e+00   2.7000628e+00   1.8687466e+00  -2.4948875e+00  -3.9359972e+00  -2.0053865e+00  -1.9022845e+00   3.5359007e+00   1.9826433e+00  -1.9347193e+00   2.6846371e+00   4.9465123e+00  -3.8674144e+00   2.5222283e+00  -1.9934502e+00  -2.9838971e+00   1.0827695e+00  -6.4521221e-02   2.2835456e+00   1.8652021e+00   2.9585827e+00   3.3191243e+00   4.2593699e+00   4.0099574e+00  -3.3424181e+00  -2.8611416e+00  -5.0238529e-01  -6.1181941e-01   2.6341048e+00   1.9434163e+00   4.2697907e+00   3.5749212e+00  -3.5895480e+00  -4.5725979e+00  -1.2212629e+00  -2.1703369e+00  -1.4146951e-02   3.2438608e-02   1.3922621e+00   6.6855601e-01   3.6689676e+00   3.0408653e+00  -3.7602295e+00  -4.5811056e+00  -2.7801975e+00  -3.7030687e+00   2.9601297e-01  -5.8997765e-01   3.3783801e+00   3.0196293e+00  -3.6609711e+00  -3.5786840e+00  -3.6595778e+00  -4.2320041e+00  -5.8030608e-01  -1.3421714e+00   7.2297344e-01   1.1801967e-01   7.6088795e-01   1.3205676e+00   7.4044946e-01   5.7463888e-01  -2.9883153e+00   1.1395475e+00   3.6261559e+00   3.9443796e+00   5.2236519e-01
  -6.0459656e+00  -4.1081552e+00  -2.5053114e+00  -3.3178634e+00   1.3210853e+00   9.9464588e-01   3.4527350e+00   3.7111221e+00   2.8325771e+00   1.9995526e+00  -2.5022110e+00  -3.9513971e+00  -1.9016818e+00  -1.8610018e+00   3.6713334e+00   2.0364829e+00  -2.1976501e+00   2.6000016e+00   4.8619738e+00  -4.0077352e+00   2.6786342e+00  -2.2552878e+00  -3.1513080e+00   9.5174424e-01  -1.6628219e-01   2.2244993e+00   1.7996000e+00   2.9275883e+00   3.2231479e+00   4.2817460e+00   3.9888628e+00  -3.6069142e+00  -3.0515026e+00  -5.9120430e-01  -6.7096581e-01   2.6273309e+00   1.9184210e+00   4.3789116e+00   3.7000497e+00  -3.6411452e+00  -4.6472363e+00  -1.2254757e+00  -2.1576835e+00   3.2127719e-02   1.3839303e-01   1.4532543e+00   7.0663576e-01   3.7835372e+00   3.1187971e+00  -3.7238149e+00  -4.6253280e+00  -2.6928486e+00  -3.5741891e+00   4.4302378e-01  -5.6539478e-01   3.4029444e+00   3.1283432e+00  -3.5937323e+00  -3.5046608e+00  -3.5958294e+00  -4.1514506e+00  -4.1174938e-01  -1.2338690e+00   8.8151251e-01   2.4409626e-01   8.6039768e-01   1.3833518e+00   8.2639776e-01   6.9159947e-01  -3.2575602e+00   1.0178768e+00   3.5519055e+00   3.9981447e+00   6.5001915e-01
  -6.1532009e+00  -4.2529395e+00  -2.6711434e+00  -3.4618777e+00   1.2708353e+00   9.6381861e-01   3.4813592e+00   3.7362506e+00   2.9612769e+00   2.1190578e+00  -2.5028232e+00  -3.9546729e+00  -1.7738972e+00  -1.8018332e+00   3.8026435e+00   2.0788023e+00  -2.4542673e+00   2.5045969e+00   4.7856561e+00  -4.1506804e+00   2.8294839e+00  -2.5153816e+00  -3.3105581e+00   8.1532175e-01  -2.7134454e-01   2.1567480e+00   1.7239043e+00   2.8957180e+00   3.1287782e+00   4.3011648e+00   3.9689655e+00  -3.8589984e+00  -3.2389341e+00  -6.7934835e-01  -7.3157489e-01   2.6188680e+00   1.8901316e+00   4.4850957e+00   3.8108951e+00  -3.6896070e+00  -4.7073043e+00  -1.2295733e+00  -2.1340786e+00   8.3541760e-02   2.3709214e-01   1.5204613e+00   7.4646908e-01   3.8960361e+00   3.1816065e+00  -3.6830795e+00  -4.6587465e+00  -2.5935105e+00  -3.4240664e+00   5.9558881e-01  -5.4508662e-01   3.4299154e+00   3.2184722e+00  -3.5200666e+00  -3.4284611e+00  -3.5256413e+00  -4.0621460e+00  -2.4664580e-01  -1.1230540e+00   1.0319542e+00   3.6024773e-01   9.4860781e-01   1.4290191e+00   9.0418321e-01   7.9808367e-01  -3.5253070e+00   8.8985694e-01   3.4691786e+00   4.0519540e+00   7.5821209e-01
  -6.2419923e+00  -4.3910263e+00  -2.8276361e+00  -3.5893458e+00   1.2226085e+00   9.3375789e-01   3.5077407e+00   3.7512512e+00   3.0823166e+00   2.2250590e+00  -2.4969226e+00  -3.9465972e+00  -1.6258190e+00  -1.7286909e+00   3.9255816e+00   2.1080009e+00  -2.6975117e+00   2.3995108e+00   4.7178041e+00  -4.2932990e+00   2.9704961e+00  -2.7666102e+00  -3.4559010e+00   6.7666148e-01  -3.7609358e-01   2.0812842e+00   1.6398565e+00   2.8616137e+00   3.0373174e+00   4.3148648e+00   3.9503748e+00  -4.0912874e+00  -3.4169052e+00  -7.6382329e-01  -7.9024823e-01   2.6087300e+00   1.8592045e+00   4.5846254e+00   3.9061024e+00  -3.7303777e+00  -4.7492374e+00  -1.2323261e+00  -2.0992060e+00   1.3916699e-01   3.2785408e-01   1.5921566e+00   7.8662018e-01   4.0026371e+00   3.2283322e+00  -3.6396728e+00  -4.6800764e+00  -2.4834855e+00  -3.2545889e+00   7.5034825e-01  -5.3127749e-01   3.4562702e+00   3.2871537e+00  -3.4402402e+00  -3.3501087e+00  -3.4492801e+00  -3.9666336e+00  -8.8837457e-02  -1.0143409e+00   1.1702802e+00   4.6223228e-01   1.0228752e+00   1.4547720e+00   9.7176181e-01   8.9045618e-01  -3.7834986e+00   7.5862102e-01   3.3784091e+00   4.1036569e+00   8.4453134e-01
  -6.3086932e+00  -4.5189632e+00  -2.9699784e+00  -3.6949785e+00   1.1773085e+00   9.0578513e-01   3.5297782e+00   3.7548405e+00   3.1918773e+00   2.3153912e+00  -2.4846247e+00  -3.9279395e+00  -1.4617823e+00  -1.6458876e+00   4.0362808e+00   2.1225654e+00  -2.9202970e+00   2.2859294e+00   4.6569797e+00  -4.4320286e+00   3.0973107e+00  -3.0016800e+00  -3.5815738e+00   5.3908859e-01  -4.7665466e-01   1.9992408e+00   1.5493727e+00   2.8235626e+00   2.9494020e+00   4.3194901e+00   3.9319269e+00  -4.2965077e+00  -3.5787984e+00  -8.4153260e-01  -8.4342791e-01   2.5968282e+00   1.8258795e+00   4.6733958e+00   3.9837643e+00  -3.7586928e+00  -4.7695068e+00  -1.2321938e+00  -2.0528074e+00   1.9822524e-01   4.1008542e-01   1.6666014e+00   8.2534026e-01   4.0996954e+00   3.2579090e+00  -3.5950170e+00  -4.6879552e+00  -2.3642200e+00  -3.0679835e+00   9.0415786e-01  -5.2613546e-01   3.4787497e+00   3.3318486e+00  -3.3544148e+00  -3.2696205e+00  -3.3668972e+00  -3.8673890e+00   5.8460217e-02  -9.1226967e-01   1.2932932e+00   5.4631339e-01   1.0813383e+00   1.4584027e+00   1.0276206e+00   9.6543311e-01  -4.0238774e+00   6.2754129e-01   3.2796151e+00   4.1501905e+00   9.0750633e-01
  -6.3496372e+00  -4.6331861e+00  -3.0933787e+00  -3.7738230e+00   1.1358223e+00   8.8091552e-01   3.5451224e+00   3.7451458e+00   3.2863310e+00   2.3879955e+00  -2.4659443e+00  -3.8993730e+00  -1.2864306e+00  -1.5579153e+00   4.1313436e+00   2.1210845e+00  -3.1157765e+00   2.1651426e+00   4.6001928e+00  -4.5627873e+00   3.2056764e+00  -3.2133789e+00  -3.6820924e+00   4.0600562e-01  -5.6905848e-01   1.9118905e+00   1.4544669e+00   2.7796259e+00   2.8649757e+00   4.3112915e+00   3.9112475e+00  -4.4677713e+00  -3.7182512e+00  -9.0938694e-01  -8.8759918e-01   2.5829909e+00   1.7899244e+00   4.7471187e+00   4.0414899e+00  -3.7698273e+00  -4.7648375e+00  -1.2274084e+00  -1.9947252e+00   2.6009851e-01   4.8323613e-01   1.7421067e+00   8.6058706e-01   4.1838868e+00   3.2691520e+00  -3.5501508e+00  -4.6810143e+00  -2.2372362e+00  -2.8667647e+00   1.0541809e+00  -5.3168744e-01   3.4940009e+00   3.3504188e+00  -3.2626295e+00  -3.1870136e+00  -3.2785098e+00  -3.7667186e+00   1.9274789e-01  -8.2111687e-01   1.3986924e+00   6.0941189e-01   1.1229666e+00   1.4383941e+00   1.0708319e+00   1.0202273e+00  -4.2383234e+00   5.0013118e-01   3.1724406e+00   4.1877644e+00   9.4667655e-01
  -6.3613288e+00  -4.7301142e+00  -3.1932451e+00  -3.8215339e+00   1.0989814e+00   8.5978170e-01   3.5512956e+00   3.7197764e+00   3.3623944e+00   2.4410017e+00  -2.4407928e+00  -3.8613853e+00  -1.1044831e+00  -1.4692123e+00   4.2079070e+00   2.1022828e+00  -3.2776284e+00   2.0385459e+00   4.5431350e+00  -4.6811034e+00   3.2916372e+00  -3.3948528e+00  -3.7525408e+00   2.8078611e-01  -6.4941673e-01   1.8206299e+00   1.3571742e+00   2.7277770e+00   2.7833174e+00   4.2863472e+00   3.8849089e+00  -4.5988595e+00  -3.8294994e+00  -9.6442787e-01  -9.1948716e-01   2.5669754e+00   1.7506258e+00   4.8015364e+00   4.0765279e+00  -3.7593586e+00  -4.7324211e+00  -1.2160792e+00  -1.9249339e+00   3.2431419e-01   5.4677756e-01   1.8170736e+00   8.9008482e-01   4.2523091e+00   3.2607804e+00  -3.5055980e+00  -4.6579516e+00  -2.1040680e+00  -2.6536653e+00   1.1979440e+00  -5.4971509e-01   3.4987326e+00   3.3412142e+00  -3.1648025e+00  -3.1022982e+00  -3.1840043e+00  -3.6666519e+00   3.1228431e-01  -7.4470238e-01   1.4850946e+00   6.4924617e-01   1.1475611e+00   1.3939967e+00   1.1010713e+00   1.0526842e+00  -4.4192140e+00   3.7992664e-01   3.0562284e+00   4.2120974e+00   9.6260674e-01
  -6.3406573e+00  -4.8062535e+00  -3.2653891e+00  -3.8346206e+00   1.0675060e+00   8.4259916e-01   3.5458149e+00   3.6759657e+00   3.4172698e+00   2.4728221e+00  -2.4089829e+00  -3.8142079e+00  -9.2052447e-01  -1.3839327e+00   4.2636846e+00   2.0650805e+00  -3.4003452e+00   1.9076380e+00   4.4804958e+00  -4.7822844e+00   3.3517124e+00  -3.5398956e+00  -3.7888399e+00   1.6665212e-01  -7.1409940e-01   1.7269474e+00   1.2594818e+00   2.6660386e+00   2.7031187e+00   4.2407946e+00   3.8486709e+00  -4.6845223e+00  -3.9076999e+00  -1.0039625e+00  -9.3623411e-01   2.5484685e+00   1.7068374e+00   4.8326339e+00   4.0859445e+00  -3.7234272e+00  -4.6701051e+00  -1.1963132e+00  -1.8435601e+00   3.9050711e-01   6.0020912e-01   1.8900145e+00   9.1142387e-01   4.3025593e+00   3.2314814e+00  -3.4612833e+00  -4.6176001e+00  -1.9662008e+00  -2.4315525e+00   1.3333606e+00  -5.8163440e-01   3.4898807e+00   3.3031651e+00  -3.0607544e+00  -3.0154542e+00  -3.0831631e+00  -3.5688392e+00   4.1608346e-01  -6.8620425e-01   1.5520085e+00   6.6445303e-01   1.1557144e+00   1.3252782e+00   1.1186028e+00   1.0613982e+00  -4.5597902e+00   2.7035225e-01   2.9301256e+00   4.2186922e+00   9.5684672e-01
  -6.2851297e+00  -4.8583141e+00  -3.3062402e+00  -3.8106595e+00   1.0419375e+00   8.2917461e-01   3.5263156e+00   3.6107711e+00   3.4487652e+00   2.4822549e+00  -2.3702406e+00  -3.7577814e+00  -7.3882874e-01  -1.3057395e+00   4.2969965e+00   2.0086717e+00  -3.4795164e+00   1.7740101e+00   4.4063534e+00  -4.8616215e+00   3.3830596e+00  -3.6432408e+00  -3.7879873e+00   6.6538632e-02  -7.5990912e-01   1.6323759e+00   1.1632701e+00   2.5926186e+00   2.6226167e+00   4.1710609e+00   3.7978000e+00  -4.7207571e+00  -3.9492136e+00  -1.0257059e+00  -9.3555030e-01   2.5270847e+00   1.6570823e+00   4.8368439e+00   4.0668477e+00  -3.6589855e+00  -4.5765554e+00  -1.1663476e+00  -1.7508935e+00   4.5835963e-01   6.4308945e-01   1.9595550e+00   9.2219702e-01   4.3327841e+00   3.1800152e+00  -3.4165112e+00  -4.5589973e+00  -1.8250270e+00  -2.2033354e+00   1.4587239e+00  -6.2836894e-01   3.4647747e+00   3.2358748e+00  -2.9502526e+00  -2.9264082e+00  -2.9757131e+00  -3.4744631e+00   5.0387398e-01  -6.4799401e-01   1.5997673e+00   6.5467778e-01   1.1487307e+00   1.2331411e+00   1.1242316e+00   1.0458017e+00  -4.6545120e+00   1.7457364e-01   2.7932114e+00   4.2031301e+00   9.3183700e-01
  -6.1930963e+00  -4.8833486e+00  -3.3130656e+00  -3.7484618e+00   1.0225669e+00   8.1895631e-01   3.4906744e+00   3.5213283e+00   3.4553927e+00   2.4685906e+00  -2.3242279e+00  -3.6917637e+00  -5.6322009e-01  -1.2376261e+00   4.3067888e+00   1.9326214e+00  -3.5120877e+00   1.6393320e+00   4.3146156e+00  -4.9146238e+00   3.3836202e+00  -3.7008394e+00  -3.7482492e+00  -1.7048569e-02  -7.8424329e-01   1.5384318e+00   1.0702660e+00   2.5060374e+00   2.5397657e+00   4.0740913e+00   3.7274479e+00  -4.7050682e+00  -3.9518305e+00  -1.0279242e+00  -9.1583139e-01   2.5023612e+00   1.5997029e+00   4.8112382e+00   4.0166444e+00  -3.5640181e+00  -4.4513770e+00  -1.1246842e+00  -1.6473921e+00   5.2753251e-01   6.7508715e-01   2.0244273e+00   9.2016524e-01   4.3417047e+00   3.1053561e+00  -3.3700155e+00  -4.4814488e+00  -1.6818186e+00  -1.9718700e+00   1.5726804e+00  -6.9022423e-01   3.4212977e+00   3.1397053e+00  -2.8330732e+00  -2.8350147e+00  -2.8613900e+00  -3.3841730e+00   5.7602542e-01  -6.3150436e-01   1.6294319e+00   6.2062734e-01   1.1285199e+00   1.1193115e+00   1.1192305e+00   1.0062220e+00  -4.6993800e+00   9.5343708e-02   2.6446468e+00   4.1613811e+00   8.9076691e-01
  -6.0639616e+00  -4.8789140e+00  -3.2841769e+00  -3.6481887e+00   1.0093652e+00   8.1111989e-01   3.4371265e+00   3.4051403e+00   3.4364399e+00   2.4317101e+00  -2.2705706e+00  -3.6155871e+00  -3.9697417e-01  -1.1817764e+00   4.2926468e+00   1.8369761e+00  -3.4965809e+00   1.5053283e+00   4.1994928e+00  -4.9372755e+00   3.3522347e+00  -3.7101086e+00  -3.6693002e+00  -8.2174895e-02  -7.8523966e-01   1.4465488e+00   9.8201004e-01   2.4052411e+00   2.4524468e+00   3.9475583e+00   3.6330637e+00  -4.6366716e+00  -3.9149259e+00  -1.0095699e+00  -8.7623962e-01   2.4737567e+00   1.5330484e+00   4.7536997e+00   3.9333095e+00  -3.4377206e+00  -4.2951962e+00  -1.0702230e+00  -1.5336884e+00   5.9759322e-01   6.9604305e-01   2.0834569e+00   9.0343932e-01   4.3286270e+00   3.0068602e+00  -3.3200818e+00  -4.3845912e+00  -1.5377179e+00  -1.7398716e+00   1.6741942e+00  -7.6677522e-01   3.3580305e+00   3.0158485e+00  -2.7090698e+00  -2.7410506e+00  -2.7400144e+00  -3.2980543e+00   6.3345233e-01  -6.3713702e-01   1.6426689e+00   5.6407801e-01   1.0974695e+00   9.8629693e-01   1.1052445e+00   9.4389925e-01  -4.6922060e+00   3.4848722e-02   2.4838327e+00   4.0900940e+00   8.3739201e-01
  -5.8983518e+00  -4.8432537e+00  -3.2191115e+00  -3.5114089e+00   1.0019275e+00   8.0468064e-01   3.3643783e+00   3.2603802e+00   3.3920087e+00   2.3721703e+00  -2.2089020e+00  -3.5285519e+00  -2.4275697e-01  -1.1394662e+00   4.2548016e+00   1.7223751e+00  -3.4332608e+00   1.3737482e+00   4.0559615e+00  -4.9262978e+00   3.2887279e+00  -3.6701335e+00  -3.5523010e+00  -1.2760798e-01  -7.6189709e-01   1.3580083e+00   8.9983487e-01   2.2897002e+00   2.3586921e+00   3.7900485e+00   3.5108117e+00  -4.5166479e+00  -3.8395368e+00  -9.7040010e-01  -8.1674755e-01   2.4406618e+00   1.4556843e+00   4.6630639e+00   3.8156527e+00  -3.2806259e+00  -4.1096941e+00  -1.0023812e+00  -1.4105939e+00   6.6795051e-01   7.0603573e-01   2.1355518e+00   8.7066602e-01   4.2934402e+00   2.8844451e+00  -3.2647327e+00  -4.2684523e+00  -1.3937439e+00  -1.5098406e+00   1.7625083e+00  -8.5677827e-01   3.2743670e+00   2.8663720e+00  -2.5782505e+00  -2.6442298e+00  -2.6115702e+00  -3.2156359e+00   6.7750203e-01  -6.6421927e-01   1.6416167e+00   4.8783552e-01   1.0583023e+00   8.3731496e-01   1.0841816e+00   8.6096298e-01  -4.6328102e+00  -5.4359490e-03   2.3105658e+00   3.9868702e+00   7.7582228e-01
  -5.6982290e+00  -4.7754876e+00  -3.1187675e+00  -3.3410985e+00   9.9944161e-01   7.9862206e-01   3.2717073e+00   3.0861841e+00   3.3230222e+00   2.2912634e+00  -2.1389174e+00  -3.4299545e+00  -1.0259987e-01  -1.1110046e+00   4.1941307e+00   1.5901540e+00  -3.3242297e+00   1.2463274e+00   3.8802026e+00  -4.8794071e+00   3.1939526e+00  -3.5818033e+00  -3.3999097e+00  -1.5292756e-01  -7.1416558e-01   1.2738762e+00   8.2485597e-01   2.1594835e+00   2.2569139e+00   3.6012156e+00   3.3579686e+00  -4.3480050e+00  -3.7283535e+00  -9.1106530e-01  -7.3814441e-01   2.4024194e+00   1.3666046e+00   4.5392259e+00   3.6635549e+00  -3.0946643e+00  -3.8975951e+00  -9.2119195e-01  -1.2791075e+00   7.3780750e-01   7.0544027e-01   2.1797021e+00   8.2120006e-01   4.2366040e+00   2.7387655e+00  -3.2019643e+00  -4.1335051e+00  -1.2508123e+00  -1.2840058e+00   1.8371079e+00  -9.5811679e-01   3.1705914e+00   2.6942346e+00  -2.4408471e+00  -2.5442376e+00  -2.4762776e+00  -3.1359431e+00   7.0983361e-01  -7.1101095e-01   1.6287423e+00   3.9564381e-01   1.0139296e+00   6.7619823e-01   1.0580947e+00   7.6036821e-01  -4.5231282e+00  -2.4871244e-02   2.1251805e+00   3.8504870e+00   7.1029375e-01
  -5.4669389e+00  -4.6757917e+00  -2.9854779e+00  -3.1415719e+00   1.0006855e+00   7.9202889e-01   3.1590439e+00   2.8829034e+00   3.2311912e+00   2.1910439e+00  -2.0604457e+00  -3.3192212e+00   2.2093873e-02  -1.0957181e+00   4.1121388e+00   1.4424260e+00  -3.1734401e+00   1.1247445e+00   3.6699708e+00  -4.7955450e+00   3.0697914e+00  -3.4478704e+00  -3.2162208e+00  -1.5860252e-01  -6.4299657e-01   1.1949514e+00   7.5796984e-01   2.0153068e+00   2.1461116e+00   3.3818870e+00   3.1732591e+00  -4.1356553e+00  -3.5856253e+00  -8.3315726e-01  -6.4200534e-01   2.3583613e+00   1.2654297e+00   4.3832021e+00   3.4781562e+00  -2.8831488e+00  -3.6626004e+00  -8.2737030e-01  -1.1404225e+00   8.0613910e-01   6.9497500e-01   2.2149869e+00   7.5524758e-01   4.1591264e+00   2.5713628e+00  -3.1300101e+00  -3.9807147e+00  -1.1097627e+00  -1.0642919e+00   1.8976961e+00  -1.0677912e+00   3.0479072e+00   2.5032607e+00  -2.2973747e+00  -2.4407856e+00  -2.3346533e+00  -3.0575904e+00   7.3229609e-01  -7.7476479e-01   1.6066952e+00   2.9204629e-01   9.6730195e-01   5.0727545e-01   1.0290628e+00   6.4579032e-01  -4.3672137e+00  -2.3749132e-02   1.9286627e+00   3.6810594e+00   6.4493762e-01
  -5.2091833e+00  -4.5455457e+00  -2.8230122e+00  -2.9183489e+00   1.0040599e+00   7.8421310e-01   3.0270275e+00   2.6522936e+00   3.1189428e+00   2.0743116e+00  -1.9735299e+00  -3.1960391e+00   1.3051549e-01  -1.0919780e+00   4.0109252e+00   1.2821256e+00  -2.9866148e+00   1.0105727e+00   3.4248725e+00  -4.6750652e+00   2.9191087e+00  -3.2729181e+00  -3.0066315e+00  -1.4602557e-01  -5.5034658e-01   1.1217295e+00   6.9986037e-01   1.8585499e+00   2.0260450e+00   3.1341180e+00   2.9571100e+00  -3.8862876e+00  -3.4169813e+00  -7.3920926e-01  -5.3062472e-01   2.3078560e+00   1.1525687e+00   4.1971391e+00   3.2619709e+00  -2.6506819e+00  -3.4092742e+00  -7.2234329e-01  -9.9592766e-01   8.7169782e-01   6.7572859e-01   2.2405962e+00   6.7396566e-01   4.0625323e+00   2.3847703e+00  -3.0476049e+00  -3.8115712e+00  -9.7138604e-01  -8.5230359e-01   1.9441742e+00  -1.1819605e+00   2.9084121e+00   2.2980693e+00  -2.1486694e+00  -2.3336743e+00  -2.1875507e+00  -2.9789082e+00   7.4680820e-01  -8.5183844e-01   1.5781652e+00   1.8220189e-01   9.2126194e-01   3.3523274e-01   9.9907568e-01   5.2148333e-01  -4.1711265e+00  -3.3464069e-03   1.7227261e+00   3.4801284e+00   5.8356050e-01
  -4.9309204e+00  -4.3874214e+00  -2.6364934e+00  -2.6779578e+00   1.0076528e+00   7.7482291e-01   2.8770311e+00   2.3976138e+00   2.9893088e+00   1.9445481e+00  -1.8785152e+00  -3.0604601e+00   2.2240039e-01  -1.0972726e+00   3.8931224e+00   1.1130025e+00  -2.7710676e+00   9.0523156e-01   3.1465268e+00  -4.5198557e+00   2.7456558e+00  -3.0632334e+00  -2.7776372e+00  -1.1749708e-01  -4.3912808e-01   1.0543876e+00   6.5101125e-01   1.6912377e+00   1.8973562e+00   2.8611810e+00   2.7117925e+00  -3.6081400e+00  -3.2291717e+00  -6.3264100e-01  -4.0691618e-01   2.2503636e+00   1.0293311e+00   3.9842641e+00   3.0189159e+00  -2.4029825e+00  -3.1428826e+00  -6.0823468e-01  -8.4719781e-01   9.3304749e-01   6.4916619e-01   2.2558601e+00   5.7950546e-01   3.9488134e+00   2.1825550e+00  -2.9542251e+00  -3.6281054e+00  -8.3645073e-01  -6.4933232e-01   1.9766338e+00  -1.2960400e+00   2.7550149e+00   2.0839517e+00  -1.9959051e+00  -2.2228613e+00  -2.0361733e+00  -2.8980935e+00   7.5524779e-01  -9.3785504e-01   1.5457442e+00   7.1665250e-02   8.7840482e-01   1.6495899e-01   9.6992590e-01   3.9210640e-01  -3.9427073e+00   3.4072482e-02   1.5098367e+00   3.2506609e+00   5.2944847e-01
  -4.6391893e+00  -4.2053910e+00  -2.4322317e+00  -2.4276753e+00   1.0093371e+00   7.6392517e-01   2.7111482e+00   2.1236238e+00   2.8457791e+00   1.8058019e+00  -1.7761305e+00  -2.9129651e+00   2.9796646e-01  -1.1083293e+00   3.7618098e+00   9.3955431e-01  -2.5354314e+00   8.0994133e-01   2.8385968e+00  -4.3333803e+00   2.5539255e+00  -2.8265842e+00  -2.5365615e+00  -7.6154808e-02  -3.1310525e-01   9.9278877e-01   6.1172281e-01   1.5159845e+00   1.7616252e+00   2.5674886e+00   2.4414384e+00  -3.3106843e+00  -3.0297435e+00  -5.1764848e-01  -2.7428248e-01   2.1854958e+00   8.9797507e-01   3.7487759e+00   2.7542419e+00  -2.1466423e+00  -2.8691879e+00  -4.8780610e-01  -6.9596984e-01   9.8862551e-01   6.1711190e-01   2.2602834e+00   4.7498957e-01   3.8203680e+00   1.9692846e+00  -2.8502725e+00  -3.4328790e+00  -7.0571913e-01  -4.5637180e-01   1.9953541e+00  -1.4048563e+00   2.5913007e+00   1.8667030e+00  -1.8405822e+00  -2.1085175e+00  -1.8820640e+00  -2.8133708e+00   7.5935219e-01  -1.0279083e+00   1.5117979e+00  -3.3862854e-02   8.4094832e-01   1.3767093e-03   9.4311372e-01   2.6252417e-01  -3.6912447e+00   8.5310494e-02   1.2931858e+00   2.9969608e+00   4.8520515e-01
  -4.3418682e+00  -4.0046370e+00  -2.2174785e+00  -2.1752145e+00   1.0068912e+00   7.5205400e-01   2.5321381e+00   1.8364670e+00   2.6921270e+00   1.6625264e+00  -1.6675542e+00  -2.7544842e+00   3.5785219e-01  -1.1212763e+00   3.6203968e+00   7.6689490e-01  -2.2892983e+00   7.2568509e-01   2.5066850e+00  -4.1206186e+00   2.3489678e+00  -2.5719078e+00  -2.2912309e+00  -2.5847303e-02  -1.7673448e-01   9.3651077e-01   5.8213308e-01   1.3359074e+00   1.6213593e+00   2.2584507e+00   2.1519256e+00  -3.0042260e+00  -2.8266604e+00  -3.9904049e-01  -1.3645795e-01   2.1130736e+00   7.6168331e-01   3.4956763e+00   2.4743633e+00  -1.8888232e+00  -2.5942090e+00  -3.6435273e-01  -5.4409936e-01   1.0368240e+00   5.8170792e-01   2.2535832e+00   3.6441979e-01   3.6799140e+00   1.7504108e+00  -2.7371822e+00  -3.2289422e+00  -5.7995507e-01  -2.7413729e-01   2.0008037e+00  -1.5028546e+00   2.4213509e+00   1.6524076e+00  -1.6844864e+00  -1.9910641e+00  -1.7270589e+00  -2.7231448e+00   7.6063439e-01  -1.1168029e+00   1.4783513e+00  -1.2880102e-01   8.1061622e-01  -1.5073717e-01   9.1976532e-01   1.3758908e-01  -3.4270461e+00   1.4635464e-01   1.0766083e+00   2.7244925e+00   4.5263061e-01
  -4.0473710e+00  -3.7913619e+00  -2.0001152e+00  -1.9283721e+00   9.9813385e-01   7.4021991e-01   2.3433284e+00   1.5434412e+00   2.5322110e+00   1.5193712e+00  -1.5544511e+00  -2.5863717e+00   4.0306373e-01  -1.1318501e+00   3.4724821e+00   6.0055466e-01  -2.0427902e+00   6.5318252e-01   2.1580967e+00  -3.8879081e+00   2.1361653e+00  -2.3089264e+00  -2.0496088e+00   2.9044733e-02  -3.4954235e-02   8.8489469e-01   5.6224020e-01   1.1545049e+00   1.4799059e+00   1.9402668e+00   1.8506301e+00  -2.6994513e+00  -2.6278930e+00  -2.8202836e-01   2.6666672e-03   2.0331759e+00   6.2446244e-01   3.2305497e+00   2.1865937e+00  -1.6369164e+00  -2.3239547e+00  -2.4156003e-01  -3.9349727e-01   1.0760879e+00   5.4535075e-01   2.2357206e+00   2.5251509e-01   3.5303842e+00   1.5320659e+00  -2.6174403e+00  -3.0197607e+00  -4.5991965e-01  -1.0308365e-01   1.9936437e+00  -1.5843550e+00   2.2495262e+00   1.4471864e+00  -1.5296237e+00  -1.8711861e+00  -1.5732209e+00  -2.6261345e+00   7.6031442e-01  -1.1993218e+00   1.4469902e+00  -2.0795815e-01   7.8853889e-01  -2.8693692e-01   9.0056689e-01   2.1914140e-02  -3.1609393e+00   2.1255393e-01   8.6444701e-01   2.4396226e+00   4.3264611e-01
  -3.7642911e+00  -3.5725000e+00  -1.7882879e+00  -1.6946499e+00   9.8106903e-01   7.2987521e-01   2.1484811e+00   1.2526677e+00   2.3697693e+00   1.3809440e+00  -1.4389701e+00  -2.4103418e+00   4.3493003e-01  -1.1356302e+00   3.3216898e+00   4.4622410e-01  -1.8060797e+00   5.9287757e-01   1.8014862e+00  -3.6426790e+00   1.9209882e+00  -2.0477054e+00  -1.8194058e+00   8.3832571e-02   1.0706348e-01   8.3711273e-01   5.5192489e-01   9.7551579e-01   1.3412994e+00   1.6196670e+00   1.5460660e+00  -2.4069374e+00  -2.4409943e+00  -1.7197841e-01   1.3923043e-01   1.9461796e+00   4.9096865e-01   2.9593033e+00   1.8987988e+00  -1.3981784e+00  -2.0641435e+00  -1.2332755e-01  -2.4605017e-01   1.1050193e+00   5.1060671e-01   2.2069251e+00   1.4448613e-01   3.3748035e+00   1.3207866e+00  -2.4945016e+00  -2.8091052e+00  -3.4635591e-01   5.6580254e-02   1.9747269e+00  -1.6438401e+00   2.0802292e+00   1.2569210e+00  -1.3781309e+00  -1.7498122e+00  -1.4227466e+00  -2.5214742e+00   7.5927061e-01  -1.2705033e+00   1.4187827e+00  -2.6679450e-01   7.7517814e-01  -4.0329361e-01   8.8571638e-01  -8.0353192e-02  -2.9037264e+00   2.7885265e-01   6.6137398e-01   2.1492998e+00   4.2526514e-01
  -3.5010149e+00  -3.3553553e+00  -1.5900134e+00  -1.4808773e+00   9.5402739e-01   7.2283522e-01   1.9516239e+00   9.7267667e-01   2.2082148e+00   1.2515509e+00  -1.3236948e+00  -2.2283747e+00   4.5507047e-01  -1.1282935e+00   3.1714940e+00   3.0945200e-01  -1.5888874e+00   5.4494283e-01   1.4464111e+00  -3.3931012e+00   1.7087328e+00  -1.7981784e+00  -1.6076903e+00   1.3377816e-01   2.4418757e-01   7.9225275e-01   5.5096969e-01   8.0276129e-01   1.2100453e+00   1.3036139e+00   1.2474256e+00  -2.1366587e+00  -2.2726922e+00  -7.4138670e-02   2.6958725e-01   1.8527832e+00   3.6626682e-01   2.6878781e+00   1.6189895e+00  -1.1793722e+00  -1.8199286e+00  -1.3567238e-02  -1.0352924e-01   1.1224818e+00   4.8010800e-01   2.1677079e+00   4.5757146e-02   3.2161462e+00   1.1231734e+00  -2.3726118e+00  -2.6009111e+00  -2.3996272e-01   2.0488879e-01   1.9450922e+00  -1.6762621e+00   1.9176576e+00   1.0869683e+00  -1.2321707e+00  -1.6280677e+00  -1.2778583e+00  -2.4087777e+00   7.5801084e-01  -1.3259153e+00   1.3942273e+00  -3.0165937e-01   7.7027819e-01  -4.9657228e-01   8.7489453e-01  -1.6574344e-01  -2.6656265e+00   3.4006849e-01   4.7217629e-01   1.8606894e+00   4.2961094e-01
  -3.2653114e+00  -3.1471836e+00  -1.4127746e+00  -1.2928520e+00   9.1579819e-01   7.2115660e-01   1.7568591e+00   7.1193552e-01   2.0504461e+00   1.1349384e+00  -1.2115420e+00  -2.0426096e+00   4.6536422e-01  -1.1058746e+00   3.0250423e+00   1.9532031e-01  -1.3999867e+00   5.0929833e-01   1.1028185e+00  -3.1476609e+00   1.5042669e+00  -1.5696652e+00  -1.4205217e+00   1.7437303e-01   3.7160802e-01   7.4941349e-01   5.5907238e-01   6.3998366e-01   1.0908566e+00   9.9898338e-01   9.6405769e-01  -1.8975098e+00  -2.1285221e+00   6.6461581e-03   3.9047778e-01   1.7540152e+00   2.5553549e-01   2.4219521e+00   1.3548806e+00  -9.8642862e-01  -1.5956413e+00   8.4012272e-02   3.2502653e-02   1.1276982e+00   4.5643330e-01   2.1188620e+00  -3.8348792e-02   3.0571919e+00   9.4551265e-01  -2.2565424e+00  -2.3991057e+00  -1.4135867e-01   3.4212232e-01   1.9059508e+00  -1.6773457e+00   1.7655640e+00   9.4188273e-01  -1.0938139e+00  -1.5072026e+00  -1.1406856e+00  -2.2881577e+00   7.5666475e-01  -1.3619065e+00   1.3732300e+00  -3.0999040e-01   7.7285123e-01  -5.6439066e-01   8.6725825e-01  -2.3165083e-01  -2.4557364e+00   3.9119983e-01   3.0151907e-01   1.5807875e+00   4.4397807e-01
  -3.0639253e+00  -2.9547544e+00  -1.2631312e+00  -1.1350295e+00   8.6574295e-01   7.2697988e-01   1.5681600e+00   4.7835246e-01   1.8986869e+00   1.0340537e+00  -1.1056131e+00  -1.8552325e+00   4.6791366e-01  -1.0650121e+00   2.8849892e+00   1.0811886e-01  -1.2467416e+00   4.8564389e-01   7.8049871e-01  -2.9146974e+00   1.3117899e+00  -1.3704084e+00  -1.2626310e+00   2.0162061e-01   4.8510256e-01   7.0780543e-01   5.7585147e-01   4.9068788e-01   9.8835471e-01   7.1224180e-01   7.0491257e-01  -1.6968750e+00  -2.0125256e+00   6.6215543e-02   4.9917665e-01   1.6512222e+00   1.6373697e-01   2.1666493e+00   1.1134457e+00  -8.2414964e-01  -1.3945708e+00   1.6612318e-01   1.6077545e-01   1.1203346e+00   4.4197753e-01   2.0614462e+00  -1.0294089e-01   2.9003765e+00   7.9338601e-01  -2.1512599e+00  -2.2074218e+00  -5.1036926e-02   4.6881202e-01   1.8586640e+00  -1.6438692e+00   1.6270382e+00   8.2516447e-01  -9.6492109e-01  -1.3885029e+00  -1.0131448e+00  -2.1602040e+00   7.5499991e-01  -1.3758165e+00   1.3551142e+00  -2.9046008e-01   7.8120115e-01  -6.0534707e-01   8.6146006e-01  -2.7647868e-01  -2.2815449e+00   4.2774275e-01   1.5370034e-01   1.3160385e+00   4.6593598e-01
  -2.9021941e+00  -2.7839242e+00  -1.1463658e+00  -1.0102804e+00   8.0388364e-01   7.4234542e-01   1.3891677e+00   2.7878806e-01   1.7543658e+00   9.5084456e-01  -1.0090050e+00  -1.6683711e+00   4.6499047e-01  -1.0031710e+00   2.7533544e+00   5.1046401e-02  -1.1347111e+00   4.7349852e-01   4.8853847e-01  -2.7019302e+00   1.1346289e+00  -1.2071575e+00  -1.1371714e+00   2.1230233e-01   5.8126935e-01   6.6684779e-01   6.0084113e-01   3.5799441e-01   9.0675673e-01   4.4913980e-01   4.7799191e-01  -1.5402672e+00  -1.9270377e+00   1.0135302e-01   5.9360394e-01   1.5460395e+00   9.5273704e-02   1.9262794e+00   9.0049919e-01  -6.9596914e-01  -1.2187997e+00   2.3010740e-01   2.8037843e-01   1.1005672e+00   4.3881783e-01   1.9967593e+00  -1.4388540e-01   2.7476617e+00   6.7129549e-01  -2.0615553e+00  -2.0291997e+00   3.0686170e-02   5.8574375e-01   1.8047117e+00  -1.5738989e+00   1.5043265e+00   7.3905030e-01  -8.4702620e-01  -1.2731947e+00  -8.9682064e-01  -2.0259258e+00   7.5246200e-01  -1.3661315e+00   1.3386689e+00  -2.4306014e-01   7.9299030e-01  -6.1910698e-01   8.5569665e-01  -2.9973212e-01  -2.1485327e+00   4.4599554e-01   3.2410234e-02   1.0719830e+00   4.9246964e-01
  -2.7837151e+00  -2.6392544e+00  -1.0661907e+00  -9.1973895e-01   7.3095745e-01   7.6899701e-01   1.2229993e+00   1.1861032e-01   1.6180450e+00   8.8611400e-01  -9.2459351e-01  -1.4840041e+00   4.5896214e-01  -9.1882390e-01   2.6314165e+00   2.5962766e-02  -1.0673457e+00   4.7224316e-01   2.3480600e-01  -2.5160139e+00   9.7507995e-01  -1.0848240e+00  -1.0455590e+00   2.0420804e-01   6.5770727e-01   6.2625390e-01   6.3347751e-01   2.4450987e-01   8.4956765e-01   2.1443838e-01   2.8984088e-01  -1.4310572e+00  -1.8725797e+00   1.1000770e-01   6.7239445e-01   1.4403421e+00   5.3655799e-02   1.7041163e+00   7.2033435e-01  -6.0378319e-01  -1.0691088e+00   2.7412146e-01   3.9080113e-01   1.0691220e+00   4.4858306e-01   1.9262978e+00  -1.5810067e-01   2.6004247e+00   5.8233607e-01  -1.9916628e+00  -1.8671975e+00   1.0372650e-01   6.9395417e-01   1.7456533e+00  -1.4669605e+00   1.3986982e+00   6.8436092e-01  -7.4123305e-01  -1.1623536e+00  -7.9286349e-01  -1.8866638e+00   7.4824065e-01  -1.3325718e+00   1.3222343e+00  -1.6911477e-01   8.0535048e-01  -6.0643840e-01   8.4778940e-01  -3.0204958e-01  -2.0598827e+00   4.4332707e-01  -5.9491117e-02   8.5295397e-01   5.2015251e-01
  -2.7100844e+00  -2.5237035e+00  -1.0245289e+00  -8.6275132e-01   6.4843063e-01   8.0819081e-01   1.0720864e+00   1.3243383e-03   1.4894078e+00   8.3944468e-01  -8.5480840e-01  -1.3038842e+00   4.5219569e-01  -8.1157739e-01   2.5196548e+00   3.3214075e-02  -1.0457913e+00   4.8116069e-01   2.5499028e-02  -2.3621506e+00   8.3430939e-01  -1.0062305e+00  -9.8741074e-01   1.7631196e-01   7.1313100e-01   5.8609443e-01   6.7307644e-01   1.5222053e-01   8.1929849e-01   1.1683625e-02   1.4511566e-01  -1.3703097e+00  -1.8478610e+00   9.1460032e-02   7.3492114e-01   1.3361793e+00   4.1206640e-02   1.5022395e+00   5.7544749e-01  -5.4785855e-01  -9.4495769e-01   2.9728393e-01   4.9194245e-01   1.0272875e+00   4.7233729e-01   1.8517066e+00  -1.4379866e-01   2.4593857e+00   5.2794133e-01  -1.9449068e+00  -1.7234176e+00   1.6828554e-01   7.9471164e-01   1.6830865e+00  -1.3241293e+00   1.3103774e+00   6.6041754e-01  -6.4813114e-01  -1.0568239e+00  -7.0190252e-01  -1.7439806e+00   7.4135618e-01  -1.2761006e+00   1.3038245e+00  -7.1218925e-02   8.1503587e-01  -5.6918956e-01   8.3529698e-01  -2.8516699e-01  -2.0163195e+00   4.1838758e-01  -1.2016377e-01   6.6184502e-01   5.4534452e-01
  -2.6807366e+00  -2.4384184e+00  -1.0213906e+00  -8.3693142e-01   5.5846898e-01   8.6052738e-01   9.3804543e-01  -7.1695992e-02   1.3673039e+00   8.0919980e-01  -8.0141945e-01  -1.1294802e+00   4.4694893e-01  -6.8223627e-01   2.4177441e+00   7.1547291e-02  -1.0688243e+00   4.9946885e-01  -1.3521845e-01  -2.2437873e+00   7.1231859e-01  -9.7197081e-01  -9.6059139e-01   1.2887792e-01   7.4741309e-01   5.4683046e-01   7.1880905e-01   8.2409552e-02   8.1723313e-01  -1.5695925e-01   4.6257905e-02  -1.3567405e+00  -1.8498941e+00   4.6416692e-02   7.8127389e-01   1.2356896e+00   5.8831147e-02   1.3214404e+00   4.6636479e-01  -5.2682502e-01  -8.4454687e-01   2.9977290e-01   5.8408849e-01   9.7689478e-01   5.1048820e-01   1.7747187e+00  -1.0065313e-01   2.3245766e+00   5.0772481e-01  -1.9234049e+00  -1.5989727e+00   2.2489529e-01   8.8948481e-01   1.6186027e+00  -1.1480325e+00   1.2385373e+00   6.6503452e-01  -5.6773813e-01  -9.5715602e-01  -6.2398709e-01  -1.5995441e+00   7.3076551e-01  -1.1988571e+00   1.2812802e+00   4.6894721e-02   8.1861369e-01  -5.1020701e-01   8.1565724e-01  -2.5181533e-01  -2.0160926e+00   3.7124376e-01  -1.4893463e-01   4.9996112e-01   5.6440632e-01
  -2.6928972e+00  -2.3826460e+00  -1.0548513e+00  -8.3832004e-01   4.6385822e-01   9.2582557e-01   8.2159457e-01  -1.0135295e-01   1.2498544e+00   7.9260305e-01  -7.6535764e-01  -9.6192970e-01   4.4526467e-01  -5.3279951e-01   2.3246072e+00   1.3812370e-01  -1.1329140e+00   5.2634368e-01  -2.4547007e-01  -2.1624223e+00   6.0797915e-01  -9.8039260e-01  -9.6136036e-01   6.3482860e-02   7.6155076e-01   5.0930998e-01   7.6967899e-01   3.5600522e-02   8.4326140e-01  -2.9080501e-01  -6.7025631e-03  -1.3867976e+00  -1.8742057e+00  -2.2976658e-02   8.1219862e-01   1.1410020e+00   1.0586784e-01   1.1612047e+00   3.9158998e-01  -5.3775265e-01  -7.6495662e-01   2.8286109e-01   6.6786203e-01   9.2025981e-01   5.6273065e-01   1.6970895e+00  -2.9878160e-02   2.1953584e+00   5.1943342e-01  -1.9278556e+00  -1.4939981e+00   2.7444706e-01   9.7989354e-01   1.5537466e+00  -9.4275823e-01   1.1813677e+00   6.9459329e-01  -4.9947544e-01  -8.6356726e-01  -5.5856045e-01  -1.4550075e+00   7.1548018e-01  -1.1040124e+00   1.2524453e+00   1.8055604e-01   8.1268082e-01  -4.3319597e-01   7.8635243e-01  -2.0555636e-01  -2.0551006e+00   3.0342463e-01  -1.4639018e-01   3.6696277e-01   5.7391939e-01
  -2.7416686e+00  -2.3537709e+00  -1.1211399e+00  -8.6163432e-01   3.6787730e-01   1.0030526e+00   7.2251993e-01  -9.0834200e-02   1.1346092e+00   7.8589415e-01  -7.4658817e-01  -8.0200237e-01   4.4887954e-01  -3.6638824e-01   2.2385200e+00   2.2863423e-01  -1.2324168e+00   5.6093174e-01  -3.0579538e-01  -2.1175357e+00   5.1913392e-01  -1.0277046e+00  -9.8461122e-01  -1.7047673e-02   7.5756317e-01   4.7472423e-01   8.2450801e-01   1.1528552e-02   8.9579337e-01  -3.9067704e-01  -1.6199886e-02  -1.4548652e+00  -1.9151292e+00  -1.1321170e-01   8.2900613e-01   1.0541261e+00   1.8004149e-01   1.0197700e+00   3.4767812e-01  -5.7631004e-01  -7.0235557e-01   2.4888235e-01   7.4415046e-01   8.6008960e-01   6.2803417e-01   1.6205262e+00   6.5792263e-02   2.0704847e+00   5.5902141e-01  -1.9574269e+00  -1.4076241e+00   3.1819516e-01   1.0676492e+00   1.4899801e+00  -7.1367640e-01   1.1362055e+00   7.4419760e-01  -4.4218266e-01  -7.7592510e-01  -5.0447178e-01  -1.3119017e+00   6.9468623e-01  -9.9556047e-01   1.2153514e+00   3.2441300e-01   7.9409390e-01  -3.4253049e-01   7.4508762e-01  -1.5056640e-01  -2.1271490e+00   2.1787172e-01  -1.1440741e-01   2.6090592e-01   5.7089942e-01
  -2.8202445e+00  -2.3474885e+00  -1.2148351e+00  -9.0059023e-01   2.7412684e-01   1.0903219e+00   6.3969191e-01  -4.5481252e-02   1.0187452e+00   7.8455146e-01  -7.4405365e-01  -6.5007250e-01   4.5916255e-01  -1.8711130e-01   2.1572627e+00   3.3751185e-01  -1.3598885e+00   6.0235305e-01  -3.1914572e-01  -2.1066510e+00   4.4276063e-01  -1.1082052e+00  -1.0241856e+00  -1.0879061e-01   7.3832877e-01   4.4452472e-01   8.8193698e-01   9.1379415e-03   9.7176601e-01  -4.5886533e-01   1.2966705e-02  -1.5535827e+00  -1.9661536e+00  -2.1958236e-01   8.3346041e-01   9.7683318e-01   2.7752407e-01   8.9425470e-01   3.2943471e-01  -6.3699792e-01  -6.5225665e-01   2.0112236e-01   8.1402095e-01   7.9935248e-01   7.0468016e-01   1.5466136e+00   1.8222685e-01   1.9482103e+00   6.2084378e-01  -2.0097546e+00  -1.3380161e+00   3.5772868e-01   1.1544856e+00   1.4286507e+00  -4.6718101e-01   1.0997213e+00   8.0790658e-01  -3.9417271e-01  -6.9375197e-01  -4.6002899e-01  -1.1715425e+00   6.6785748e-01  -8.7805669e-01   1.1683999e+00   4.7272785e-01   7.6019700e-01  -2.4302371e-01   6.8997087e-01  -9.1382669e-02  -2.2243244e+00   1.1879422e-01  -5.6117552e-02   1.7837627e-01   5.5299254e-01
  -2.9202498e+00  -2.3580948e+00  -1.3291604e+00  -9.4827389e-01   1.8631948e-01   1.1849612e+00   5.7113016e-01   2.7477984e-02   8.9929593e-01   7.8356839e-01  -7.5569474e-01  -5.0610291e-01   4.7708643e-01   1.2267018e-04   2.0783070e+00   4.5822919e-01  -1.5064973e+00   6.4969600e-01  -2.9074549e-01  -2.1255242e+00   3.7518800e-01  -1.2146188e+00  -1.0732378e+00  -2.0695571e-01   7.0737792e-01   4.2030574e-01   9.4044555e-01   2.6608114e-02   1.0667438e+00  -4.9901670e-01   7.3878769e-02  -1.6742569e+00  -2.0203048e+00  -3.3643257e-01   8.2765747e-01   9.1053665e-01   3.9310468e-01   7.8085036e-01   3.3023072e-01  -7.1344447e-01  -6.0980617e-01   1.4364017e-01   8.7863410e-01   7.4111498e-01   7.9034985e-01   1.4767412e+00   3.1411672e-01   1.8264338e+00   6.9796122e-01  -2.0810462e+00  -1.2824790e+00   3.9490641e-01   1.2420901e+00   1.3709687e+00  -2.1037006e-01   1.0681466e+00   8.7903560e-01  -3.5332757e-01  -6.1625230e-01  -4.2309296e-01  -1.0349609e+00   6.3485134e-01  -7.5632363e-01   1.1105245e+00   6.1969531e-01   7.0902956e-01  -1.3967361e-01   6.1968154e-01  -3.2629217e-02  -2.3374590e+00   1.1436824e-02   2.4198730e-02   1.1471010e-01   5.1864184e-01
  -3.0321887e+00  -2.3788777e+00  -1.4563649e+00  -9.9753536e-01   1.0804628e-01   1.2836505e+00   5.1411437e-01   1.1931859e-01   7.7339529e-01   7.7776663e-01  -7.7855004e-01  -3.6964632e-01   5.0322484e-01   1.8983661e-01   1.9990220e+00   5.8366363e-01  -1.6625126e+00   7.0200859e-01  -2.2782494e-01  -2.1684485e+00   3.1235199e-01  -1.3385222e+00  -1.1246272e+00  -3.0618079e-01   6.6865717e-01   4.0366112e-01   9.9839352e-01   6.1408264e-02   1.1751120e+00  -5.1596267e-01   1.5787934e-01  -1.8073489e+00  -2.0705326e+00  -4.5747353e-01   8.1390427e-01   8.5617708e-01   5.2045928e-01   6.7506652e-01   3.4241472e-01  -7.9874702e-01  -5.7007886e-01   8.1025107e-02   9.3916343e-01   6.8835972e-01   8.8226043e-01   1.4120316e+00   4.5527815e-01   1.7028677e+00   7.8253727e-01  -2.1662846e+00  -1.2376248e+00   4.3175422e-01   1.3320398e+00   1.3179850e+00   4.9316628e-02   1.0375258e+00   9.5051073e-01  -3.1723095e-01  -5.4235674e-01  -3.9120854e-01  -9.0285827e-01   5.9597896e-01  -6.3514282e-01   1.0413217e+00   7.5976311e-01   6.3949965e-01  -3.7400501e-02   5.3361379e-01   2.1258874e-02  -2.4566558e+00  -9.8225730e-02   1.2128320e-01   6.4289195e-02   4.6721457e-01
  -3.1459684e+00  -2.4025740e+00  -1.5881668e+00  -1.0413800e+00   4.2531594e-02   1.3826167e+00   4.6533238e-01   2.2030710e-01   6.3851880e-01   7.6212715e-01  -8.0893112e-01  -2.3986615e-01   5.3776323e-01   3.7624662e-01   1.9168811e+00   7.0650678e-01  -1.8178419e+00   7.5828885e-01  -1.3923801e-01  -2.2286503e+00   2.5007703e-01  -1.4708350e+00  -1.1713125e+00  -4.0087260e-01   6.2628256e-01   3.9602708e-01   1.0540836e+00   1.1038076e-01   1.2903510e+00  -5.1549209e-01   2.5506495e-01  -1.9430017e+00  -2.1100878e+00  -5.7615126e-01   7.9460548e-01   8.1412302e-01   6.5250276e-01   5.7201283e-01   3.5779701e-01  -8.8584061e-01  -5.2835740e-01   1.8107280e-02   9.9672877e-01   6.4378892e-01   9.7733890e-01   1.3532754e+00   5.9901952e-01   1.5752209e+00   8.6630307e-01  -2.2595114e+00  -1.1995886e+00   4.7032939e-01   1.4257479e+00   1.2705703e+00   3.0448066e-01   1.0039712e+00   1.0152561e+00  -2.8332932e-01  -4.7078003e-01  -3.6176564e-01  -7.7559031e-01   5.5204164e-01  -5.1895518e-01   9.6113740e-01   8.8793437e-01   5.5150782e-01   5.9206083e-02   4.3198280e-01   6.6294864e-02  -2.5718445e+00  -2.0384754e-01   2.2913252e-01   2.0893797e-02   3.9908122e-01
  -3.2514689e+00  -2.4218652e+00  -1.7162312e+00  -1.0733322e+00  -7.6019293e-03   1.4778732e+00   4.2105918e-01   3.2026022e-01   4.9270718e-01   7.3211794e-01  -8.4265668e-01  -1.1558814e-01   5.8050852e-01   5.5354219e-01   1.8296573e+00   8.1969159e-01  -1.9625854e+00   8.1747906e-01  -3.4984780e-02  -2.2987432e+00   1.8436592e-01  -1.6023440e+00  -1.2067246e+00  -4.8557005e-01   5.8429878e-01   3.9852541e-01   1.1058424e+00   1.6985469e-01   1.4053769e+00  -5.0407691e-01   3.5486012e-01  -2.0715811e+00  -2.1328668e+00  -6.8604000e-01   7.7216284e-01   7.8409629e-01   7.8179990e-01   4.6670317e-01   3.6817448e-01  -9.6786923e-01  -4.8038072e-01  -4.0359450e-02   1.0523471e+00   6.0963516e-01   1.0724213e+00   1.3008783e+00   7.3854559e-01   1.4413810e+00   9.4105827e-01  -2.3541758e+00  -1.1642761e+00   5.1256113e-01   1.5244200e+00   1.2293933e+00   5.4814445e-01   9.6390467e-01   1.0665915e+00  -2.4910946e-01  -4.0008969e-01  -3.3217795e-01  -6.5317531e-01   5.0432973e-01  -4.1159017e-01   8.7110119e-01   1.0000328e+00   4.4601255e-01   1.4611455e-01   3.1588470e-01   9.9167274e-02  -2.6733322e+00  -2.9910059e-01   3.4128170e-01  -2.1907641e-02   3.1564121e-01
  -3.3391178e+00  -2.4298606e+00  -1.8326534e+00  -1.0877546e+00  -4.0541867e-02   1.5654826e+00   3.7735774e-01   4.0913691e-01   3.3475580e-01   6.8399741e-01  -8.7533114e-01   4.6169962e-03   6.3088228e-01   7.1617033e-01   1.7355871e+00   9.1680833e-01  -2.0875747e+00   8.7846639e-01   7.4335357e-02  -2.3712056e+00   1.1168031e-01  -1.7242319e+00  -1.2250993e+00  -5.5530439e-01   5.4645815e-01   4.1182186e-01   1.1521113e+00   2.3578789e-01   1.5129278e+00  -4.8856155e-01   4.4663849e-01  -2.1841953e+00  -2.1337147e+00  -7.8123526e-01   7.4888899e-01   7.6513006e-01   9.0100481e-01   3.5436459e-01   3.6585977e-01  -1.0385390e+00  -4.2254541e-01  -9.0016822e-02   1.1069014e+00   5.8749010e-01   1.1644611e+00   1.2548227e+00   8.6737063e-01   1.2995851e+00   9.9917259e-01  -2.4435229e+00  -1.1276257e+00   5.6008246e-01   1.6290269e+00   1.1948943e+00   7.7410318e-01   9.1427090e-01   1.0986111e+00  -2.1227894e-01  -3.2878254e-01  -3.0006621e-01  -5.3532741e-01   4.5458176e-01  -3.1604234e-01   7.7310326e-01   1.0929138e+00   3.2502892e-01   2.2003817e-01   1.8730376e-01   1.1742090e-01  -2.7523220e+00  -3.7806855e-01   4.5112457e-01  -7.0353369e-02   2.1929338e-01
  -3.4004299e+00  -2.4205448e+00  -1.9304146e+00  -1.0801082e+00  -5.5447548e-02   1.6418217e+00   3.3029202e-01   4.7762743e-01   1.6435644e-01   6.1507461e-01  -9.0264377e-01   1.2232045e-01   6.8789652e-01   8.5910991e-01   1.6334932e+00   9.9248031e-01  -2.1848673e+00   9.4009343e-01   1.7810932e-01  -2.4388403e+00   2.9195161e-02  -1.8285762e+00  -1.2217543e+00  -6.0593071e-01   5.1603177e-01   4.3601409e-01   1.1915445e+00   3.0393413e-01   1.6059716e+00  -4.7582754e-01   5.2035073e-01  -2.2731626e+00  -2.1086766e+00  -8.5671845e-01   7.2693530e-01   7.5557283e-01   1.0032993e+00   2.3073504e-01   3.4417907e-01  -1.0924303e+00  -3.5205290e-01  -1.2720009e-01   1.1611245e+00   5.7816914e-01   1.2507272e+00   1.2146514e+00   9.7970918e-01   1.1485658e+00   1.0340530e+00  -2.5210006e+00  -1.0858628e+00   6.1407021e-01   1.7402833e+00   1.1672581e+00   9.7722838e-01   8.5270527e-01   1.1065205e+00  -1.7093310e-01  -2.5536462e-01  -2.6342949e-01  -4.2151090e-01   4.0490440e-01  -2.3431033e-01   6.6971448e-01   1.1646097e+00   1.9156078e-01   2.7857208e-01   4.9063833e-02   1.1958358e-01  -2.8013715e+00  -4.3561861e-01   5.5225536e-01  -1.3009223e-01   1.1335162e-01
  -3.4284765e+00  -2.3891515e+00  -2.0037817e+00  -1.0471444e+00  -5.2549288e-02   1.7038264e+00   2.7614339e-01   5.1770027e-01  -1.7818853e-02   5.2390809e-01  -9.2066591e-01   2.3909528e-01   7.5011547e-01   9.7812028e-01   1.5228554e+00   1.0426738e+00  -2.2481693e+00   1.0011797e+00   2.6630159e-01  -2.4951879e+00  -6.4989463e-02  -1.9087917e+00  -1.1932999e+00  -6.3440786e-01   4.9565907e-01   4.7056110e-01   1.2230993e+00   3.7003191e-01   1.6781101e+00  -4.7244690e-01   5.6712122e-01  -2.3324033e+00  -2.0551890e+00  -9.0866755e-01   7.0823224e-01   7.5313933e-01   1.0827987e+00   9.2333808e-02   2.9790480e-01  -1.1252544e+00  -2.6700513e-01  -1.4918821e-01   1.2155934e+00   5.8162363e-01   1.3289765e+00   1.1794735e+00   1.0708171e+00   9.8766310e-01   1.0405432e+00  -2.5806528e+00  -1.0357310e+00   6.7511244e-01   1.8586360e+00   1.1463848e+00   1.1537024e+00   7.7765114e-01   1.0869050e+00  -1.2369399e-01  -1.7843334e-01  -2.2079043e-01  -3.1100933e-01   3.5765703e-01  -1.6730929e-01   5.6405337e-01   1.2144013e+00   4.9468353e-02   3.2027359e-01  -9.5273972e-02   1.0523297e-01  -2.8147699e+00  -4.6772830e-01   6.3881190e-01  -2.0582049e-01   1.9105221e-03
  -3.4182511e+00  -2.3324476e+00  -2.0486241e+00  -9.8702811e-01  -3.3173660e-02   1.7491999e+00   2.1162070e-01   5.2307262e-01  -2.1009888e-01   4.1043188e-01  -9.2612563e-01   3.5636081e-01   8.1562175e-01   1.0699484e+00   1.4038257e+00   1.0649200e+00  -2.2731617e+00   1.0605549e+00   3.3001722e-01  -2.5348626e+00  -1.7169245e-01  -1.9599869e+00  -1.1377800e+00  -6.3900636e-01   4.8724188e-01   5.1426412e-01   1.2461149e+00   4.3000616e-01   1.7239547e+00  -4.8433886e-01   5.7977535e-01  -2.3577338e+00  -1.9722015e+00  -9.3469165e-01   6.9443823e-01   7.5501289e-01   1.1348979e+00  -6.3310066e-02   2.2359230e-01  -1.1340409e+00  -1.6644774e-01  -1.5438734e-01   1.2707280e+00   5.9690942e-01   1.3975852e+00   1.1479983e+00   1.1372587e+00   8.1689467e-01   1.0152277e+00  -2.6174789e+00  -9.7468255e-01   7.4311937e-01   1.9842529e+00   1.1318664e+00   1.3011698e+00   6.8842043e-01   1.0379135e+00  -6.9809058e-02  -9.6758941e-02  -1.7130028e-01  -2.0300518e-01   3.1530775e-01  -1.1486189e-01   4.5960702e-01   1.2428153e+00  -9.6721390e-02   3.4468414e-01  -2.4156305e-01   7.5002423e-02  -2.7888127e+00  -4.7174476e-01   7.0580168e-01  -3.0097316e-01  -1.1033164e-01
  -3.3669133e+00  -2.2489097e+00  -2.0626290e+00  -8.9939060e-01   3.1087831e-04   1.7765639e+00   1.3405297e-01   4.8957572e-01  -4.0986182e-01   2.7599854e-01  -9.1663768e-01   4.7522280e-01   8.8200162e-01   1.1324814e+00   1.2771885e+00   1.0584338e+00  -2.2577148e+00   1.1171042e+00   3.6200330e-01  -2.5537968e+00  -2.9056250e-01  -1.9792178e+00  -1.0547392e+00  -6.1943015e-01   4.9188433e-01   5.6530152e-01   1.2603704e+00   4.8017547e-01   1.7394500e+00  -5.1644697e-01   5.5326638e-01  -2.3470488e+00  -1.8602283e+00  -9.3397274e-01   6.8689594e-01   7.5799582e-01   1.1565368e+00  -2.3748281e-01   1.1979983e-01  -1.1172516e+00  -5.0370713e-02  -1.4243319e-01   1.3267898e+00   6.2221787e-01   1.4556296e+00   1.1185949e+00   1.1770818e+00   6.3697813e-01   9.5662264e-01  -2.6277280e+00  -9.0102126e-01   8.1728909e-01   2.1170113e+00   1.1229708e+00   1.4187974e+00   5.8519695e-01   9.5934353e-01  -9.2007117e-03  -9.3627171e-03  -1.1479559e-01  -9.6663257e-02   2.8027103e-01  -7.5766703e-02   3.6001942e-01   1.2515473e+00  -2.4204984e-01   3.5229562e-01  -3.8526382e-01   3.0527542e-02  -2.7219672e+00  -4.4656029e-01   7.4939106e-01  -4.1748848e-01  -2.1828344e-01
  -3.2738969e+00  -2.1387958e+00  -2.0454041e+00  -7.8531748e-01   4.4626061e-02   1.7855474e+00   4.1555468e-02   4.1539305e-01  -6.1364925e-01   1.2333643e-01  -8.9087421e-01   5.9632689e-01   9.4636780e-01   1.1648353e+00   1.1442695e+00   1.0241230e+00  -2.2019786e+00   1.1698220e+00   3.5706085e-01  -2.5493862e+00  -4.2006257e-01  -1.9656240e+00  -9.4521993e-01  -5.7684404e-01   5.0987810e-01   6.2131912e-01   1.2661168e+00   5.1745063e-01   1.7221261e+00  -5.7245314e-01   4.8497719e-01  -2.3003876e+00  -1.7213197e+00  -9.0730560e-01   6.8659431e-01   7.5869900e-01   1.1463715e+00  -4.3017492e-01  -1.2821491e-02  -1.0748186e+00   8.0326859e-02  -1.1420506e-01   1.3838759e+00   6.5496975e-01   1.5029108e+00   1.0893789e+00   1.1898942e+00   4.4930726e-01   8.6523992e-01  -2.6091103e+00  -8.1399113e-01   8.9613444e-01   2.2564855e+00   1.1186419e+00   1.5072390e+00   4.6898609e-01   8.5262400e-01   5.7535950e-02   8.4411446e-02  -5.1801975e-02   8.7872185e-03   2.5473577e-01  -4.7936704e-02   2.6885968e-01   1.2433228e+00  -3.8139445e-01   3.4446597e-01  -5.2166671e-01  -2.5661494e-02  -2.6149191e+00  -3.9269286e-01   7.6714033e-01  -5.5566090e-01  -3.1669587e-01
  -3.1408826e+00  -2.0041057e+00  -1.9984634e+00  -6.4727494e-01   9.5785296e-02   1.7768073e+00  -6.6839301e-02   3.0116084e-01  -8.1733802e-01  -4.3576145e-02  -8.4866360e-01   7.1973768e-01   1.0054306e+00   1.1673696e+00   1.0068024e+00   9.6449015e-01  -2.1083480e+00   1.2178740e+00   3.1234381e-01  -2.5205375e+00  -5.5752954e-01  -1.9204407e+00  -8.1169089e-01  -5.1380524e-01   5.4073122e-01   6.7956904e-01   1.2640835e+00   5.3951469e-01   1.6712660e+00  -6.5454575e-01   3.7488106e-01  -2.2198809e+00  -1.5589602e+00  -8.5703417e-01   6.9413641e-01   7.5375858e-01   1.1048417e+00  -6.4004060e-01  -1.7156991e-01  -1.0081109e+00   2.2390118e-01  -7.1752870e-02   1.4419070e+00   6.9196359e-01   1.5399268e+00   1.0583166e+00   1.1768384e+00   2.5588003e-01   7.4352917e-01  -2.5609130e+00  -7.1381041e-01   9.7756699e-01   2.4019364e+00   1.1175154e+00   1.5685147e+00   3.4151736e-01   7.2070053e-01   1.2918452e-01   1.8483439e-01   1.6513264e-02   1.1397878e-01   2.4049726e-01  -2.8594726e-02   1.8938557e-01   1.2217027e+00  -5.0975260e-01   3.2329288e-01  -6.4613297e-01  -9.0294414e-02  -2.4705035e+00  -3.1226632e-01   7.5816956e-01  -7.1409020e-01  -4.0040931e-01
  -2.9716452e+00  -1.8484456e+00  -1.9250987e+00  -4.8898067e-01   1.4934967e-01   1.7519817e+00  -1.9109728e-01   1.4992796e-01  -1.0163611e+00  -2.1971215e-01  -7.9101159e-01   8.4485982e-01   1.0556137e+00   1.1416323e+00   8.6676668e-01   8.8343535e-01  -1.9813035e+00   1.2606601e+00   2.2752868e-01  -2.4676257e+00  -6.9930638e-01  -1.8468879e+00  -6.5791465e-01  -4.3410455e-01   5.8323763e-01   7.3708747e-01   1.2554576e+00   5.4496954e-01   1.5879783e+00  -7.6325752e-01   2.2555576e-01  -2.1095880e+00  -1.3778933e+00  -7.8689124e-01   7.0971714e-01   7.4006270e-01   1.0341385e+00  -8.6443086e-01  -3.5186030e-01  -9.1983183e-01   3.7785076e-01  -1.8143434e-02   1.5006133e+00   7.2956775e-01   1.5677960e+00   1.0233442e+00   1.1404747e+00   5.9186678e-02   5.9570371e-01  -2.4840139e+00  -6.0165455e-01   1.0590294e+00   2.5523078e+00   1.1179516e+00   1.6058112e+00   2.0510696e-01   5.6783424e-01   2.0400129e-01   2.9174398e-01   8.8433128e-02   2.1934400e-01   2.3880409e-01  -1.4508683e-02   1.2431835e-01   1.1908517e+00  -6.2252523e-01   2.9145600e-01  -7.5434108e-01  -1.5955217e-01  -2.2935253e+00  -2.0889176e-01   7.2324471e-01  -8.8973047e-01  -4.6460272e-01
  -2.7717917e+00  -1.6768041e+00  -1.8301510e+00  -3.1522593e-01   2.0071724e-01   1.7135854e+00  -3.3015153e-01  -3.3016299e-02  -1.2059600e+00  -3.9925900e-01  -7.2004506e-01   9.7040584e-01   1.0932121e+00   1.0902376e+00   7.2620657e-01   7.8598013e-01  -1.8271422e+00   1.2978768e+00   1.0484734e-01  -2.3923750e+00  -8.4093902e-01  -1.7499472e+00  -4.8875973e-01  -3.4252954e-01   6.3558319e-01   7.9089692e-01   1.2418396e+00   5.3343752e-01   1.4751730e+00  -8.9738521e-01   4.2054440e-02  -1.9752326e+00  -1.1838862e+00  -7.0175431e-01   7.3311391e-01   7.1496942e-01   9.3807855e-01  -1.0994990e+00  -5.4750154e-01  -8.1385586e-01   5.3902390e-01   4.2754437e-02   1.5595196e+00   7.6394227e-01   1.5881458e+00   9.8248866e-01   1.0845857e+00  -1.3793657e-01   4.2746982e-01  -2.3808012e+00  -4.7959263e-01   1.1376612e+00   2.7062359e+00   1.1180839e+00   1.6232265e+00   6.2491680e-02   3.9933088e-01   2.7983883e-01   4.0451768e-01   1.6181591e-01   3.2507172e-01   2.5022915e-01  -2.2462948e-03   7.5643564e-02   1.1552820e+00  -7.1578423e-01   2.5203874e-01  -8.4252432e-01  -2.2928366e-01  -2.0904839e+00  -8.7457870e-02   6.6477683e-01  -1.0780346e+00  -5.0503371e-01
  -2.5484156e+00  -1.4952582e+00  -1.7196957e+00  -1.3165530e-01   2.4542359e-01   1.6648570e+00  -4.8192736e-01  -2.4043187e-01  -1.3814563e+00  -5.7592686e-01  -6.3888379e-01   1.0944193e+00   1.1145714e+00   1.0166931e+00   5.8704952e-01   6.7793290e-01  -1.6536147e+00   1.3295706e+00  -5.1017845e-02  -2.2976798e+00  -9.7742506e-01  -1.6360387e+00  -3.0996581e-01  -2.4456627e-01   6.9548289e-01   8.3821563e-01   1.2251833e+00   5.0560836e-01   1.3374429e+00  -1.0539996e+00  -1.6835543e-01  -1.8238547e+00  -9.8344596e-01  -6.0733708e-01   7.6369516e-01   6.7649702e-01   8.2189731e-01  -1.3403741e+00  -7.5105973e-01  -6.9500955e-01   7.0374445e-01   1.0653023e-01   1.6179389e+00   7.9126958e-01   1.6029771e+00   9.3398265e-01   1.0139199e+00  -3.3247706e-01   2.4568085e-01  -2.2550105e+00  -3.5048436e-01   1.2104794e+00   2.8620785e+00   1.1158794e+00   1.6254783e+00  -8.3357059e-02   2.2122297e-01   3.5428623e-01   5.2207068e-01   2.3423854e-01   4.3108455e-01   2.7457551e-01   1.1570549e-02   4.4449603e-02   1.1195891e+00  -7.8650846e-01   2.0834119e-01  -9.0768721e-01  -2.9523530e-01  -1.8692176e+00   4.6156204e-02   5.8673243e-01  -1.2731845e+00  -5.1825877e-01
  -2.3096902e+00  -1.3106276e+00  -1.6006650e+00   5.5489888e-02   2.7942680e-01   1.6095723e+00  -6.4342738e-01  -4.6351446e-01  -1.5385184e+00  -7.4328233e-01  -5.5145163e-01   1.2143488e+00   1.1162782e+00   9.2519318e-01   4.5093392e-01   5.6552093e-01  -1.4694896e+00   1.3561776e+00  -2.3316826e-01  -2.1873805e+00  -1.1034981e+00  -1.5126207e+00  -1.2787009e-01  -1.4606152e-01   7.6034259e-01   8.7665759e-01   1.2077198e+00   4.6322416e-01   1.1808562e+00  -1.2285484e+00  -3.9656759e-01  -1.6633981e+00  -7.8350468e-01  -5.0983966e-01   8.0045174e-01   6.2346982e-01   6.9197773e-01  -1.5813925e+00  -9.5428158e-01  -5.6881024e-01   8.6795496e-01   1.6851186e-01   1.6749778e+00   8.0797719e-01   1.6145194e+00   8.7636231e-01   9.3389677e-01  -5.2142669e-01   5.7942023e-02  -2.1114988e+00  -2.1784417e-01   1.2745577e+00   3.0179692e+00   1.1092038e+00   1.6175977e+00  -2.2942735e-01   3.9926161e-02   4.2481076e-01   6.4288424e-01   3.0314421e-01   5.3703832e-01   3.1082176e-01   3.0030896e-02   3.0816307e-02   1.0881949e+00  -8.3277495e-01   1.6369450e-01  -9.4778867e-01  -3.5328109e-01  -1.6384892e+00   1.8542575e-01   4.9445694e-01  -1.4683926e+00  -5.0182391e-01
  -2.0644304e+00  -1.1300974e+00  -1.4804298e+00   2.3965373e-01   2.9935612e-01   1.5518376e+00  -8.1087194e-01  -6.9235371e-01  -1.6734108e+00  -8.9508722e-01  -4.6224163e-01   1.3271738e+00   1.0953418e+00   8.2040276e-01   3.1906428e-01   4.5501550e-01  -1.2840708e+00   1.3785404e+00  -4.3283973e-01  -2.0660106e+00  -1.2139295e+00  -1.3877351e+00   5.0893210e-02  -5.2868612e-02   8.2743653e-01   9.0440406e-01   1.1918747e+00   4.0900006e-01   1.0126740e+00  -1.4150501e+00  -6.3210283e-01  -1.5022545e+00  -5.9109102e-01  -4.1558168e-01   8.4205308e-01   5.5560674e-01   5.5553069e-01  -1.8163732e+00  -1.1485502e+00  -4.4117240e-01   1.0273765e+00   2.2404446e-01   1.7295600e+00   8.1093278e-01   1.6250874e+00   8.0854001e-01   8.5029163e-01  -7.0196281e-01  -1.2780891e-01  -1.9559705e+00  -8.5678748e-02   1.3271880e+00   3.1718956e+00   1.0958916e+00   1.6046338e+00  -3.7285934e-01  -1.3810645e-01   4.8888852e-01   7.6506533e-01   3.6597981e-01   6.4234378e-01   3.5711183e-01   5.5735164e-02   3.3759021e-02   1.0651107e+00  -8.5389338e-01   1.2128643e-01  -9.6188025e-01  -3.9964167e-01  -1.4075357e+00   3.2356068e-01   3.9441880e-01  -1.6562551e+00  -4.5441566e-01
  -1.8216460e+00  -9.6083069e-01  -1.3663690e+00   4.1426528e-01   3.0270505e-01   1.4958749e+00  -9.7988725e-01  -9.1643822e-01  -1.7832029e+00  -1.0256225e+00  -3.7605184e-01   1.4295723e+00   1.0493605e+00   7.0724785e-01   1.9210339e-01   3.5237140e-01  -1.1066964e+00   1.3978998e+00  -6.3984859e-01  -1.9385312e+00  -1.3038271e+00  -1.2695271e+00   2.1970916e-01   2.9498786e-02   8.9409006e-01   9.2033351e-01   1.1801774e+00   3.4648275e-01   8.4100121e-01  -1.6063675e+00  -8.6363959e-01  -1.3487915e+00  -4.1300648e-01  -3.3064258e-01   8.8692665e-01   4.7354603e-01   4.2024493e-01  -2.0389209e+00  -1.3253448e+00  -3.1810093e-01   1.1776812e+00   2.6874614e-01   1.7804695e+00   7.9759765e-01   1.6369483e+00   7.2984719e-01   7.6891947e-01  -8.7161374e-01  -3.0372095e-01  -1.7946755e+00   4.1695312e-02   1.3660117e+00   3.3218000e+00   1.0738122e+00   1.5913840e+00  -5.1112270e-01  -3.0671191e-01   5.4411447e-01   8.8643742e-01   4.2031300e-01   7.4620843e-01   4.1079307e-01   9.0642453e-02   5.1236869e-02   1.0537330e+00  -8.5047501e-01   8.4004701e-02  -9.5019001e-01  -4.3108189e-01  -1.1856022e+00   4.5389545e-01   2.9388425e-01  -1.8291352e+00  -3.7596512e-01
  -1.5901097e+00  -8.0959169e-01  -1.2654519e+00   5.7304182e-01   2.8795578e-01   1.4458132e+00  -1.1457281e+00  -1.1251809e+00  -1.8659278e+00  -1.1299782e+00  -2.9770974e-01   1.5181231e+00   9.7666003e-01   5.9072878e-01   7.0110582e-02   2.6290234e-01  -9.4624297e-01   1.4158513e+00  -8.4311030e-01  -1.8100641e+00  -1.3689114e+00  -1.1657663e+00   3.7229945e-01   9.6182578e-02   9.5785572e-01   9.2409768e-01   1.1751662e+00   2.7985384e-01   6.7439195e-01  -1.7945478e+00  -1.0795825e+00  -1.2108911e+00  -2.5552235e-01  -2.6053021e-01   9.3335893e-01   3.7880470e-01   2.9392221e-01  -2.2427361e+00  -1.4766810e+00  -2.0538774e-01   1.3146729e+00   2.9872491e-01   1.8264112e+00   7.6613166e-01   1.6522040e+00   6.4004638e-01   6.9533314e-01  -1.0283976e+00  -4.6242843e-01  -1.6340949e+00   1.5984811e-01   1.3891152e+00   3.4656908e+00   1.0409362e+00   1.5821651e+00  -6.4216969e-01  -4.6031020e-01   5.8828690e-01   1.0046558e+00   4.6392288e-01   8.4769275e-01   4.6850063e-01   1.3597219e-01   8.0223345e-02   1.0566782e+00  -8.2442937e-01   5.4304727e-02  -9.1414467e-01  -4.4507770e-01  -9.8148856e-01   5.7026257e-01   2.0053885e-01  -1.9795530e+00  -2.6769398e-01
  -1.3779543e+00  -6.8239675e-01  -1.1838538e+00   7.1028276e-01   2.5462814e-01   1.4054928e+00  -1.3035220e+00  -1.3084384e+00  -1.9206749e+00  -1.2042941e+00  -2.3180167e-01   1.5895306e+00   8.7640115e-01   4.7575923e-01  -4.7466074e-02   1.9100749e-01  -8.1066487e-01   1.4342696e+00  -1.0312028e+00  -1.6856349e+00  -1.4057518e+00  -1.0833979e+00   5.0302537e-01   1.4324596e-01   1.0166704e+00   9.1613813e-01   1.1792891e+00   2.1369072e-01   5.2142324e-01  -1.9712098e+00  -1.2686396e+00  -1.0955242e+00  -1.2411192e-01  -2.0989684e-01   9.7960862e-01   2.7367803e-01   1.8411334e-01  -2.4219153e+00  -1.5955060e+00  -1.0833282e-01   1.4344685e+00   3.1074568e-01   1.8660865e+00   7.1544238e-01   1.6726925e+00   5.3931542e-01   6.3454958e-01  -1.1709240e+00  -5.9741060e-01  -1.4806234e+00   2.6444059e-01   1.3950878e+00   3.6017587e+00   9.9540110e-01   1.5806333e+00  -7.6454858e-01  -5.9414713e-01   6.1946460e-01   1.1173398e+00   4.9486156e-01   9.4577416e-01   5.2628919e-01   1.9216218e-01   1.1684128e-01   1.0756670e+00  -7.7888576e-01   3.4105743e-02  -8.5632477e-01  -4.3994425e-01  -8.0312482e-01   6.6732546e-01   1.2207411e-01  -2.1005602e+00  -1.3209728e-01
  -1.1923188e+00  -5.8421085e-01  -1.1266328e+00   8.2113822e-01   2.0325573e-01   1.3782905e+00  -1.4485147e+00  -1.4570034e+00  -1.9476130e+00  -1.2459387e+00  -1.8242423e-01   1.6408558e+00   7.4864825e-01   3.6702879e-01  -1.6174237e-01   1.3995986e-01  -7.0658873e-01   1.4551986e+00  -1.1929456e+00  -1.5699350e+00  -1.4119484e+00  -1.0281483e+00   6.0716220e-01   1.6787391e-01   1.0689818e+00   8.9764269e-01   1.1947995e+00   1.5270003e-01   3.9025991e-01  -2.1279563e+00  -1.4203819e+00  -1.0083876e+00  -2.3230161e-02  -1.8231467e-01   1.0240245e+00   1.6109069e-01   9.7768982e-02  -2.5712188e+00  -1.6760355e+00  -3.1506102e-02   1.5336691e+00   3.0234226e-01   1.8982757e+00   6.4518126e-01   1.6999089e+00   4.2820700e-01   5.9081348e-01  -1.2984492e+00  -7.0329754e-01  -1.3402646e+00   3.5142865e-01   1.3830447e+00   3.7284805e+00   9.3557747e-01   1.5896541e+00  -8.7746994e-01  -7.0447902e-01   6.3600012e-01   1.2222084e+00   5.1148876e-01   1.0394126e+00   5.7980712e-01   2.5888052e-01   1.5655549e-01   1.1114594e+00  -7.1804045e-01   2.4718408e-02  -7.8035192e-01  -4.1491900e-01  -6.5720038e-01   7.4085041e-01   6.5760796e-02  -2.1860787e+00   2.7142842e-02
  -1.0390504e+00  -5.1870346e-01  -1.0974768e+00   9.0183937e-01   1.3529384e-01   1.3669737e+00  -1.5763030e+00  -1.5630440e+00  -1.9479415e+00  -1.2536176e+00  -1.5297198e-01   1.6697363e+00   5.9439313e-01   2.6888031e-01  -2.7429617e-01   1.1176443e-01  -6.3898534e-01   1.4807126e+00  -1.3179656e+00  -1.4671100e+00  -1.3862490e+00  -1.0042063e+00   6.8112850e-01   1.6849857e-01   1.1138345e+00   8.7044561e-01   1.2236505e+00   1.0144031e-01   2.8822970e-01  -2.2567898e+00  -1.5257576e+00  -9.5362222e-01   4.3852001e-02  -1.8012071e-01   1.0651566e+00   4.4412255e-02   4.0917992e-02  -2.6862946e+00  -1.7140160e+00   2.1437704e-02   1.6095139e+00   2.7187669e-01   1.9219228e+00   5.5569875e-01   1.7349462e+00   3.0759466e-01   5.6740695e-01  -1.4108816e+00  -7.7611089e-01  -1.2183481e+00   4.1725904e-01   1.3526214e+00   3.8447041e+00   8.6013543e-01   1.6112224e+00  -9.8081756e-01  -7.8869391e-01   6.3655329e-01   1.3172093e+00   5.1248455e-01   1.1276106e+00   6.2450731e-01   3.3508456e-01   1.9441616e-01   1.1638424e+00  -6.4693463e-01   2.6805788e-02  -6.9071168e-01  -3.7019456e-01  -5.4886079e-01   7.8790122e-01   3.8032561e-02  -2.2311843e+00   2.0531332e-01
  -9.2247728e-01  -4.8807568e-01  -1.0985360e+00   9.4987687e-01   5.2974075e-02   1.3735832e+00  -1.6830383e+00  -1.6204756e+00  -1.9237770e+00  -1.2274101e+00  -1.4597324e-01   1.6745734e+00   4.1552743e-01   1.8519345e-01  -3.8701788e-01   1.0708865e-01  -6.1093232e-01   1.5127574e+00  -1.3972231e+00  -1.3805801e+00  -1.3285983e+00  -1.0139972e+00   7.2266003e-01   1.4484536e-01   1.1509100e+00   8.3688125e-01   1.2673853e+00   6.4053624e-02   2.2143128e-01  -2.3505081e+00  -1.5775384e+00  -9.3362800e-01   7.5155377e-02  -2.0433346e-01   1.1018516e+00  -7.2747618e-02   1.8387287e-02  -2.7638449e+00  -1.7069041e+00   4.7886103e-02   1.6600045e+00   2.1854910e-01   1.9362123e+00   4.4796380e-01   1.7784580e+00   1.7861136e-01   5.6651082e-01  -1.5087365e+00  -8.1343046e-01  -1.1192845e+00   4.5904758e-01   1.3039455e+00   3.9497052e+00   7.6811656e-01   1.6464269e+00  -1.0751015e+00  -8.4536782e-01   6.2009331e-01   1.4006289e+00   4.9684760e-01   1.2094637e+00   6.5588650e-01   4.1911664e-01   2.2534069e-01   1.2316695e+00  -5.7117370e-01   4.0378287e-02  -5.9251967e-01  -3.0689946e-01  -4.8148683e-01   8.0694851e-01   4.4103697e-02  -2.2323266e+00   3.9689323e-01
  -8.4525646e-01  -4.9296703e-01  -1.1303441e+00   9.6411823e-01  -4.0882368e-02   1.3993522e+00  -1.7655920e+00  -1.6252429e+00  -1.8779852e+00  -1.1687338e+00  -1.6298200e-01   1.6546704e+00   2.1475910e-01   1.1926691e-01  -5.0192382e-01   1.2526514e-01  -6.2347682e-01   1.5529842e+00  -1.4234703e+00  -1.3128968e+00  -1.2401200e+00  -1.0580595e+00   7.3091684e-01   9.7901326e-02   1.1805159e+00   7.9960309e-01   1.3270325e+00   4.4019681e-02   1.9439565e-01  -2.4030636e+00  -1.5706776e+00  -9.4898023e-01   7.0042830e-02  -2.5464203e-01   1.1333223e+00  -1.8674780e-01   3.3572417e-02  -2.8017338e+00  -1.6539570e+00   4.6339195e-02   1.6839980e+00   1.4236735e-01   1.9406342e+00   3.2346462e-01   1.8306395e+00   4.2589646e-02   5.8912186e-01  -1.5930455e+00  -8.1448068e-01  -1.0463715e+00   4.7473030e-01   1.2375963e+00   4.0432131e+00   6.5900253e-01   1.6954552e+00  -1.1613569e+00  -8.7425949e-01   5.8589671e-01   1.4711732e+00   4.6388684e-01   1.2841973e+00   6.6974114e-01   5.0882517e-01   2.4441741e-01   1.3129460e+00  -4.9660327e-01   6.4821210e-02  -4.9124433e-01  -2.2702725e-01  -4.5656397e-01   7.9789035e-01   8.7643590e-02  -2.1874750e+00   5.9583221e-01
  -8.0830566e-01  -5.3244696e-01  -1.1918265e+00   9.4485833e-01  -1.4307354e-01   1.4446595e+00  -1.8216761e+00  -1.5755068e+00  -1.8139748e+00  -1.0802444e+00  -2.0453081e-01   1.6103083e+00  -4.5220630e-03   7.3698304e-02  -6.2094686e-01   1.6436320e-01  -6.7560307e-01   1.6025846e+00  -1.3916230e+00  -1.2656412e+00  -1.1230380e+00  -1.1350255e+00   7.0652094e-01   2.9811792e-02   1.2035277e+00   7.6138320e-01   1.4030058e+00   4.3949865e-02   2.0981895e-01  -2.4098675e+00  -1.5025632e+00  -9.9844680e-01   2.9216759e-02  -3.2946310e-01   1.1591873e+00  -2.9411719e-01   8.8269375e-02  -2.7990327e+00  -1.5562363e+00   1.6430072e-02   1.6812644e+00   4.4088863e-02   1.9350313e+00   1.8410065e-01   1.8912296e+00  -9.8991372e-02   6.3502695e-01  -1.6652284e+00  -7.8013454e-01  -1.0016620e+00   4.6317883e-01   1.1545562e+00   4.1254046e+00   5.3278234e-01   1.7576342e+00  -1.2409960e+00  -8.7624977e-01   5.3354897e-01   1.5280161e+00   4.1321530e-01   1.3511896e+00   6.6242649e-01   6.0169764e-01   2.4721553e-01   1.4049537e+00  -4.2896161e-01   9.8952450e-02  -3.9240322e-01  -1.3331834e-01  -4.7364412e-01   7.6198795e-01   1.7052782e-01  -2.0961900e+00   7.9586758e-01
  -8.1081932e-01  -6.0408824e-01  -1.2803925e+00   8.9380086e-01  -2.5023340e-01   1.5090147e+00  -1.8499158e+00  -1.4717242e+00  -1.7354728e+00  -9.6568083e-01  -2.7014147e-01   1.5427527e+00  -2.3842167e-01   5.0266452e-02  -7.4572062e-01   2.2132377e-01  -7.6430242e-01   1.6621451e+00  -1.2990277e+00  -1.2393642e+00  -9.8054730e-01  -1.2417088e+00   6.5152229e-01  -5.6284495e-02   1.2212865e+00   7.2490693e-01   1.4950187e+00   6.5428026e-02   2.6838232e-01  -2.3680267e+00  -1.3731554e+00  -1.0790967e+00  -4.5330219e-02  -4.2606007e-01   1.1794745e+00  -3.9173578e-01   1.8257368e-01  -2.7560103e+00  -1.4165273e+00  -4.1095816e-02   1.6525065e+00  -7.4859135e-02   1.9196244e+00   3.2080896e-02   1.9595301e+00  -2.4454784e-01   7.0283342e-01  -1.7269409e+00  -7.1283638e-01  -9.8590624e-01   4.2427362e-01   1.0561609e+00   4.1968691e+00   3.9001156e-01   1.8314991e+00  -1.3156289e+00  -8.5323500e-01   4.6295560e-01   1.5708135e+00   3.4475208e-01   1.4099803e+00   6.3110281e-01   6.9499541e-01   2.3007942e-01   1.5044062e+00  -3.7353074e-01   1.4110596e-01  -3.0125295e-01  -2.9101842e-02  -5.3039884e-01   7.0172561e-01   2.9268167e-01  -1.9596226e+00   9.9086023e-01
  -8.5036672e-01  -7.0411605e-01  -1.3921013e+00   8.1397193e-01  -3.5904152e-01   1.5910766e+00  -1.8498764e+00  -1.3166210e+00  -1.6462974e+00  -8.2966537e-01  -3.5838962e-01   1.4541959e+00  -4.8274309e-01   4.9826433e-02  -8.7737614e-01   2.9214897e-01  -8.8474072e-01   1.7315313e+00  -1.1456106e+00  -1.2335704e+00  -8.1664461e-01  -1.3732852e+00   5.6929582e-01  -1.5646966e-01   1.2354625e+00   6.9257777e-01   1.6020174e+00   1.0890978e-01   3.6866831e-01  -2.2765007e+00  -1.1850026e+00  -1.1864876e+00  -1.5040547e-01  -5.4071564e-01   1.1945905e+00  -4.7698862e-01   3.1485134e-01  -2.6740749e+00  -1.2391806e+00  -1.2443516e-01   1.5993461e+00  -2.1247107e-01   1.8950140e+00  -1.3017041e-01   2.0344424e+00  -3.9242155e-01   7.9005092e-01  -1.7799096e+00  -6.1644883e-01  -9.9856854e-01   3.5892975e-01   9.4405549e-01   4.2585518e+00   2.3185747e-01   1.9148906e+00  -1.3868672e+00  -8.0798346e-01   3.7436550e-01   1.5996883e+00   2.5873774e-01   1.4602675e+00   5.7395309e-01   7.8588074e-01   1.9038766e-01   1.6076244e+00  -3.3481044e-01   1.8923616e-01  -2.2249272e-01   8.1892361e-02  -6.2275738e-01   6.2060838e-01   4.5202630e-01  -1.7804454e+00   1.1751237e+00
  -9.2306383e-01  -8.2762094e-01  -1.5218913e+00   7.0957128e-01  -4.6641393e-01   1.6886957e+00  -1.8220487e+00  -1.1150616e+00  -1.5501482e+00  -6.7747201e-01  -4.6701254e-01   1.3476406e+00  -7.3319002e-01   7.2231153e-02  -1.0163681e+00   3.7213657e-01  -1.0305127e+00   1.8098114e+00  -9.3390246e-01  -1.2467474e+00  -6.3593300e-01  -1.5235602e+00   4.6437577e-01  -2.6629572e-01   1.2478933e+00   6.6634480e-01   1.7221387e+00   1.7368035e-01   5.0718043e-01  -2.1361760e+00  -9.4313713e-01  -1.3149165e+00  -2.8174238e-01  -6.6894980e-01   1.2052570e+00  -5.4788681e-01   4.8178105e-01  -2.5556766e+00  -1.0298862e+00  -2.3081115e-01   1.5242747e+00  -3.6626168e-01   1.8621554e+00  -3.0009123e-01   2.1145147e+00  -5.4089947e-01   8.9321939e-01  -1.8257721e+00  -4.9603244e-01  -1.0379151e+00   2.6907448e-01   8.2015435e-01   4.3116752e+00   6.0125629e-02   2.0050717e+00  -1.4561315e+00  -7.4396559e-01   2.6840643e-01   1.6151894e+00   1.5576247e-01   1.5018957e+00   4.9035625e-01   8.7153153e-01   1.2675885e-01   1.7107248e+00  -3.1623717e-01   2.4103808e-01  -1.6000030e-01   1.9574099e-01  -7.4512037e-01   5.2291141e-01   6.4453272e-01  -1.5627233e+00   1.3437245e+00
  -1.0238065e+00  -9.6881928e-01  -1.6638621e+00   5.8576677e-01  -5.6966486e-01   1.7989801e+00  -1.7677942e+00  -8.7382271e-01  -1.4504241e+00  -5.1477482e-01  -5.9304919e-01   1.2267414e+00  -9.8554840e-01   1.1629287e-01  -1.1623465e+00   4.5614651e-01  -1.1939713e+00   1.8952299e+00  -6.6893640e-01  -1.2764381e+00  -4.4340920e-01  -1.6853047e+00   3.4223566e-01  -3.8105383e-01   1.2604098e+00   6.4756451e-01   1.8527033e+00   2.5787530e-01   6.7846540e-01  -1.9498465e+00  -6.5485325e-01  -1.4577171e+00  -4.3415978e-01  -8.0577143e-01   1.2124175e+00  -6.0315170e-01   6.7846653e-01  -2.4041769e+00  -7.9539409e-01  -3.5658800e-01   1.4305693e+00  -5.3336897e-01   1.8223084e+00  -4.7504821e-01   2.1979977e+00  -6.8822875e-01   1.0080738e+00  -1.8659327e+00  -3.5757127e-01  -1.1011604e+00   1.5757615e-01   6.8660996e-01   4.3576482e+00  -1.2273993e-01   2.0988647e+00  -1.5244776e+00  -6.6516533e-01   1.4612851e-01   1.6182366e+00   3.6805606e-02   1.5348379e+00   3.8100133e-01   9.4924185e-01   3.9187765e-02   1.8098093e+00  -3.1996670e-01   2.9407862e-01  -1.1661626e-01   3.0854256e-01  -8.9063754e-01   4.1340098e-01   8.6438260e-01  -1.3117324e+00   1.4927336e+00
  -1.1465470e+00  -1.1213449e+00  -1.8115956e+00   4.4844209e-01  -6.6663421e-01   1.9183770e+00  -1.6892588e+00  -6.0128380e-01  -1.3500768e+00  -3.4738613e-01  -7.3300041e-01   1.0956191e+00  -1.2358245e+00   1.7979603e-01  -1.3140855e+00   5.3888576e-01  -1.3666159e+00   1.9852322e+00  -3.5802341e-01  -1.3193551e+00  -2.4424530e-01  -1.8506435e+00   2.0902311e-01  -4.9604852e-01   1.2746630e+00   6.3690316e-01   1.9902434e+00   3.5856091e-01   8.7533461e-01  -1.7221042e+00  -3.2938016e-01  -1.6075909e+00  -6.0175348e-01  -9.4595374e-01   1.2171234e+00  -6.4225901e-01   8.9861416e-01  -2.2236945e+00  -5.4319299e-01  -4.9741850e-01   1.3221756e+00  -7.1066082e-01   1.7769620e+00  -6.5239204e-01   2.2829021e+00  -8.3262981e-01   1.1297372e+00  -1.9014490e+00  -2.0765949e-01  -1.1846536e+00   2.8127886e-02   5.4578661e-01   4.3979689e+00  -3.1368864e-01   2.1928011e+00  -1.5924583e+00  -5.7588256e-01   9.0494077e-03   1.6100567e+00  -9.6720584e-02   1.5591766e+00   2.4793183e-01   1.0165082e+00  -7.0898302e-02   1.9011519e+00  -3.4673501e-01   3.4593411e-01  -9.3987279e-02   4.1662963e-01  -1.0515362e+00   2.9704165e-01   1.1042284e+00  -1.0337321e+00   1.6194128e+00
  -1.2845958e+00  -1.2785536e+00  -1.9585028e+00   3.0390833e-01  -7.5577582e-01   2.0427691e+00  -1.5892590e+00  -3.0704953e-01  -1.2515057e+00  -1.8099560e-01  -8.8299884e-01   9.5866142e-01  -1.4803318e+00   2.5956671e-01  -1.4694769e+00   6.1519568e-01  -1.5395216e+00   2.0765442e+00  -1.0414375e-02  -1.3715328e+00  -4.3570531e-02  -2.0114766e+00   7.1262227e-02  -6.0686220e-01   1.2919618e+00   6.3428699e-01   2.1305760e+00   4.7187124e-01   1.0891749e+00  -1.4591398e+00   2.2536266e-02  -1.7569598e+00  -7.7811868e-01  -1.0843188e+00   1.2204052e+00  -6.6544403e-01   1.1347697e+00  -2.0189320e+00  -2.8116406e-01  -6.4842714e-01   1.2035567e+00  -8.9484538e-01   1.7277372e+00  -8.2950724e-01   2.3670560e+00  -9.7231473e-01   1.2529326e+00  -1.9329536e+00  -5.3167118e-02  -1.2840879e+00  -1.1490841e-01   4.0023588e-01   4.4341234e+00  -5.0913061e-01   2.2832829e+00  -1.6600308e+00  -4.8053039e-01  -1.4080883e-01   1.5921176e+00  -2.4293102e-01   1.5750867e+00   9.4513046e-02   1.0711049e+00  -2.0067061e-01   1.9813745e+00  -3.9580525e-01   3.9432942e-01  -9.2475919e-02   5.1676767e-01  -1.2194861e+00   1.7870937e-01   1.3555418e+00  -7.3570253e-01   1.7223255e+00
  -1.4309310e+00  -1.4338242e+00  -2.0981790e+00   1.5859328e-01  -8.3620395e-01   2.1675834e+00  -1.4711458e+00  -1.5217197e-03  -1.1564924e+00  -2.0919485e-02  -1.0389790e+00   8.2032738e-01  -1.7157239e+00   3.5159747e-01  -1.6255919e+00   6.8032585e-01  -1.7037874e+00   2.1653029e+00   3.6313538e-01  -1.4285110e+00   1.5373748e-01  -2.1599093e+00  -6.4463509e-02  -7.0959451e-01   1.3131378e+00   6.3890133e-01   2.2689191e+00   5.9319554e-01   1.3103364e+00  -1.1684639e+00   3.8912449e-01  -1.8983251e+00  -9.5659931e-01  -1.2160173e+00   1.2231441e+00  -6.7366685e-01   1.3786054e+00  -1.7949904e+00  -1.7225159e-02  -8.0442681e-01   1.0795087e+00  -1.0825840e+00   1.6762741e+00  -1.0038620e+00   2.4481591e+00  -1.1055137e+00   1.3722030e+00  -1.9606194e+00   9.9097537e-02  -1.3947123e+00  -2.6669030e-01   2.5266717e-01   4.4674932e+00  -7.0504274e-01   2.3667461e+00  -1.7265192e+00  -3.8343634e-01  -3.0090018e-01   1.5660657e+00  -3.9944162e-01   1.5828251e+00  -7.4680341e-02   1.1111496e+00  -3.4601595e-01   2.0476071e+00  -4.6500351e-01   4.3727366e-01  -1.1113933e-01   6.0633032e-01  -1.3859836e+00   6.2925922e-02   1.6090315e+00  -4.2505528e-01   1.8013689e+00
  -1.5784962e+00  -1.5808410e+00  -2.2247481e+00   1.8724306e-02  -9.0769900e-01   2.2879139e+00  -1.3386558e+00   3.0455767e-01  -1.0661730e+00   1.2812893e-01  -1.1968403e+00   6.8496119e-01  -1.9389867e+00   4.5121984e-01  -1.7788072e+00   7.3017918e-01  -1.8509800e+00   2.2472342e+00   7.5087594e-01  -1.4855446e+00   3.4324543e-01  -2.2886688e+00  -1.9183029e-01  -8.0106319e-01   1.3384455e+00   6.4923917e-01   2.4000567e+00   7.1740614e-01   1.5285795e+00  -8.5856206e-01   7.5812625e-01  -2.0246207e+00  -1.1305570e+00  -1.3367863e+00   1.2259496e+00  -6.6854132e-01   1.6212487e+00  -1.5571768e+00   2.4101649e-01  -9.6016021e-01   9.5495282e-01  -1.2706062e+00   1.6241118e+00  -1.1730601e+00   2.5238352e+00  -1.2305140e+00   1.4821348e+00  -1.9841685e+00   2.4270873e-01  -1.5115371e+00  -4.2210583e-01   1.0590713e-01   4.4992717e+00  -8.9711322e-01   2.4398213e+00  -1.7906324e+00  -2.8865219e-01  -4.6816148e-01   1.5336693e+00  -5.6336655e-01   1.5827251e+00  -2.5405325e-01   1.1351611e+00  -5.0173558e-01   2.0976253e+00  -5.5084051e-01   4.7318547e-01  -1.4777675e-01   6.8344091e-01  -1.5427358e+00  -4.6369331e-02   1.8551084e+00  -1.0932936e-01   1.8577273e+00
  -1.7204786e+00  -1.7138441e+00  -2.3331757e+00  -1.0997580e-01  -9.7067391e-01   2.3986623e+00  -1.1957544e+00   6.0057427e-01  -9.8104750e-01   2.6223694e-01  -1.3525972e+00   5.5662454e-01  -2.1474097e+00   5.5331160e-01  -1.9249908e+00   7.6151456e-01  -1.9735447e+00   2.3178677e+00   1.1406197e+00  -1.5378252e+00   5.2113236e-01  -2.3914793e+00  -3.0507742e-01  -8.7895309e-01   1.3675083e+00   6.6319562e-01   2.5185425e+00   8.3911623e-01   1.7335611e+00  -5.3850441e-01   1.1173573e+00  -2.1295422e+00  -1.2936454e+00  -1.4431687e+00   1.2290632e+00  -6.5223323e-01   1.8536410e+00  -1.3108134e+00   4.8658718e-01  -1.1105512e+00   8.3471025e-01  -1.4558182e+00   1.5725718e+00  -1.3348962e+00   2.5916874e+00  -1.3457120e+00   1.5775732e+00  -2.0029224e+00   3.7191148e-01  -1.6295269e+00  -5.7599662e-01  -3.7157884e-02   4.5304004e+00  -1.0809196e+00   2.4994838e+00  -1.8505402e+00  -1.9978129e-01  -6.3905417e-01   1.4967663e+00  -7.3134767e-01   1.5752010e+00  -4.3724917e-01   1.1421106e+00  -6.6181563e-01   2.1299595e+00  -6.4871119e-01   5.0099988e-01  -1.9904280e-01   7.4707128e-01  -1.6820255e+00  -1.4599644e-01   2.0843744e+00   2.0411230e-01   1.8937518e+00
  -1.8505579e+00  -1.8278403e+00  -2.4195281e+00  -2.2256082e-01  -1.0261055e+00   2.4946956e+00  -1.0464848e+00   8.7649572e-01  -9.0102446e-01   3.7844613e-01  -1.5025157e+00   4.3895000e-01  -2.3385611e+00   6.5252358e-01  -2.0597361e+00   7.7209568e-01  -2.0651610e+00   2.3727784e+00   1.5203143e+00  -1.5807078e+00   6.8432385e-01  -2.4633749e+00  -3.9927632e-01  -9.4190353e-01   1.3993171e+00   6.7820376e-01   2.6189436e+00   9.5295209e-01   1.9153349e+00  -2.1753431e-01   1.4552613e+00  -2.2078343e+00  -1.4400768e+00  -1.5326795e+00   1.2322919e+00  -6.2733370e-01   2.0669131e+00  -1.0610595e+00   7.1342629e-01  -1.2509448e+00   7.2327441e-01  -1.6354052e+00   1.5226550e+00  -1.4874154e+00   2.6493542e+00  -1.4496770e+00   1.6538283e+00  -2.0158923e+00   4.8186174e-01  -1.7437828e+00  -7.2338176e-01  -1.7365986e-01   4.5615301e+00  -1.2521344e+00   2.5431838e+00  -1.9040008e+00  -1.1983127e-01  -8.0964452e-01   1.4572149e+00  -8.9962167e-01   1.5607556e+00  -6.1746532e-01   1.1314619e+00  -8.1975442e-01   2.1439688e+00  -7.5316054e-01   5.2024871e-01  -2.6062197e-01   7.9708862e-01  -1.7970357e+00  -2.3364991e-01   2.2881026e+00   5.0837004e-01   1.9127706e+00
  -1.9631168e+00  -1.9187646e+00  -2.4811580e+00  -3.1508192e-01  -1.0754358e+00   2.5710276e+00  -8.9482495e-01   1.1232932e+00  -8.2549706e-01   4.7485182e-01  -1.6432295e+00   3.3501962e-01  -2.5102853e+00   7.4351147e-01  -2.1786289e+00   7.6077965e-01  -2.1210164e+00   2.4078422e+00   1.8785982e+00  -1.6099264e+00   8.3058349e-01  -2.5009224e+00  -4.7054550e-01  -9.8952779e-01   1.4322833e+00   6.9140152e-01   2.6961072e+00   1.0538271e+00   2.0648435e+00   9.5338740e-02   1.7614284e+00  -2.2555146e+00  -1.5648560e+00  -1.6039051e+00   1.2349892e+00  -5.9671828e-01   2.2527645e+00  -8.1275323e-01   9.1660920e-01  -1.3773143e+00   6.2459878e-01  -1.8069143e+00   1.4749685e+00  -1.6289706e+00   2.6945825e+00  -1.5412225e+00   1.7068644e+00  -2.0219004e+00   5.6880787e-01  -1.8497150e+00  -8.5967204e-01  -3.0084660e-01   4.5930098e+00  -1.4067463e+00   2.5689531e+00  -1.9485332e+00  -5.1101408e-02  -9.7572407e-01   1.4168507e+00  -1.0641277e+00   1.5399962e+00  -7.8780827e-01   1.1032018e+00  -9.6892878e-01   2.1398738e+00  -8.5820224e-01   5.3110430e-01  -3.2745722e-01   8.3424488e-01  -1.8821129e+00  -3.0794581e-01   2.4586864e+00   7.9726139e-01   1.9188489e+00
  -2.0534187e+00  -1.9835930e+00  -2.5168040e+00  -3.8473958e-01  -1.1204534e+00   2.6230180e+00  -7.4456722e-01   1.3333109e+00  -7.5345141e-01   5.5063885e-01  -1.7718382e+00   2.4727243e-01  -2.6607414e+00   8.2116121e-01  -2.2775345e+00   7.2754210e-01  -2.1379822e+00   2.4194896e+00   2.2053058e+00  -1.6217876e+00   9.5855242e-01  -2.5023451e+00  -5.1619750e-01  -1.0223640e+00   1.4643456e+00   6.9982117e-01   2.7454426e+00   1.1371979e+00   2.1743724e+00   3.9171547e-01   2.0270478e+00  -2.2700198e+00  -1.6639724e+00  -1.6565314e+00   1.2360827e+00  -5.6339914e-01   2.4038295e+00  -5.7028574e-01   1.0925004e+00  -1.4864194e+00   5.4191703e-01  -1.9683190e+00   1.4296889e+00  -1.7582780e+00   2.7253093e+00  -1.6194814e+00   1.7334699e+00  -2.0197213e+00   6.3020629e-01  -1.9432095e+00  -9.8086321e-01  -4.1619381e-01   4.6249086e+00  -1.5412837e+00   2.5754833e+00  -1.9816256e+00   4.8871666e-03  -1.1329678e+00   1.3774452e+00  -1.2206548e+00   1.5136487e+00  -9.4167012e-01   1.0578530e+00  -1.1029785e+00   2.1187429e+00  -9.5767182e-01   5.3438014e-01  -3.9402461e-01   8.6010462e-01  -1.9329584e+00  -3.6839873e-01   2.5900256e+00   1.0655259e+00   1.9165024e+00
  -2.1177390e+00  -2.0204011e+00  -2.5265950e+00  -4.2995781e-01  -1.1631602e+00   2.6465918e+00  -5.9922225e-01   1.5005660e+00  -6.8360323e-01   6.0604948e-01  -1.8859827e+00   1.7744606e-01  -2.7884813e+00   8.8080126e-01  -2.3528841e+00   6.7344016e-01  -2.1146823e+00   2.4049417e+00   2.4918968e+00  -1.6133309e+00   1.0677333e+00  -2.4675370e+00  -5.3480751e-01  -1.0417615e+00   1.4931223e+00   7.0058733e-01   2.7631966e+00   1.1992911e+00   2.2379457e+00   6.6413182e-01   2.2452733e+00  -2.2502640e+00  -1.7345320e+00  -1.6912968e+00   1.2341545e+00  -5.3038103e-01   2.5140158e+00  -3.3751369e-01   1.2388293e+00  -1.5759014e+00   4.7761219e-01  -2.1180580e+00   1.3865716e+00  -1.8744624e+00   2.7397608e+00  -1.6839782e+00   1.7314020e+00  -2.0082408e+00   6.6476816e-01  -2.0207799e+00  -1.0836987e+00  -5.1752311e-01   4.6570679e+00  -1.6530233e+00   2.5621716e+00  -2.0009645e+00   4.7412566e-02  -1.2771215e+00   1.3406710e+00  -1.3650206e+00   1.4825734e+00  -1.0731029e+00   9.9646860e-01  -1.2161866e+00   2.0824312e+00  -1.0455964e+00   5.3148174e-01  -4.5464224e-01   8.7691253e-01  -1.9467367e+00  -4.1533345e-01   2.6778299e+00   1.3089677e+00   1.9103862e+00
  -2.1534550e+00  -2.0283723e+00  -2.5119610e+00  -4.5037474e-01  -1.2056344e+00   2.6384616e+00  -4.6195175e-01   1.6209667e+00  -6.1455800e-01   6.4228247e-01  -1.9838953e+00   1.2655519e-01  -2.8925598e+00   9.1839729e-01  -2.4019408e+00   6.0051744e-01  -2.0514543e+00   2.3624139e+00   2.7317831e+00  -1.5824447e+00   1.1584158e+00  -2.3979709e+00  -5.2620079e-01  -1.0497139e+00   1.5160986e+00   6.9111012e-01   2.7467072e+00   1.2372858e+00   2.2516372e+00   9.0631531e-01   2.4114799e+00  -2.1966033e+00  -1.7748251e+00  -1.7098789e+00   1.2275677e+00  -5.0052811e-01   2.5787942e+00  -1.1771448e-01   1.3546864e+00  -1.6443158e+00   4.3314622e-01  -2.2550490e+00   1.3450069e+00  -1.9770908e+00   2.7365637e+00  -1.7346897e+00   1.6995020e+00  -1.9866126e+00   6.7243968e-01  -2.0797005e+00  -1.1657926e+00  -6.0311593e-01   4.6891797e+00  -1.7401700e+00   2.5291393e+00  -2.0046706e+00   7.6520188e-02  -1.4042087e+00   1.3080738e+00  -1.4932740e+00   1.4477766e+00  -1.1771681e+00   9.2060290e-01  -1.3038316e+00   2.0334706e+00  -1.1165617e+00   5.2430664e-01  -5.0380053e-01   8.8740496e-01  -1.9221013e+00  -4.4974209e-01   2.7198222e+00   1.5245291e+00   1.9049733e+00
  -2.1590869e+00  -2.0077588e+00  -2.4754645e+00  -4.4675280e-01  -1.2498967e+00   2.5963438e+00  -3.3552970e-01   1.6924374e+00  -5.4498704e-01   6.6133152e-01  -2.0644240e+00   9.4910962e-02  -2.9726543e+00   9.3072854e-01  -2.4230325e+00   5.1165937e-01  -1.9502129e+00   2.2912720e+00   2.9205442e+00  -1.5279316e+00   1.2315486e+00  -2.2965128e+00  -4.9136199e-01  -1.0486527e+00   1.5308330e+00   6.6926227e-01   2.6946181e+00   1.2494422e+00   2.2137788e+00   1.1133648e+00   2.5234009e+00  -2.1107172e+00  -1.7843302e+00  -1.7147226e+00   1.2146289e+00  -4.7644653e-01   2.5954278e+00   8.6415333e-02   1.4404429e+00  -1.6911045e+00   4.0905557e-01  -2.3786744e+00   1.3041217e+00  -2.0661859e+00   2.7148598e+00  -1.7720882e+00   1.6377747e+00  -1.9544068e+00   6.5431963e-01  -2.1181008e+00  -1.2257053e+00  -6.7181154e-01   4.7208813e+00  -1.8019895e+00   2.4772173e+00  -1.9915271e+00   9.2939002e-02  -1.5107409e+00   1.2810512e+00  -1.6019048e+00   1.4104162e+00  -1.2502394e+00   8.3226011e-01  -1.3624914e+00   1.9749193e+00  -1.1660539e+00   5.1509724e-01  -5.3649779e-01   8.9457623e-01  -1.8591437e+00  -4.7310151e-01   2.7158299e+00   1.7102913e+00   1.9042396e+00
  -2.1342896e+00  -1.9597986e+00  -2.4205605e+00  -4.2082124e-01  -1.2977851e+00   2.5191549e+00  -2.2233002e-01   1.7149492e+00  -4.7380706e-01   6.6577275e-01  -2.1270257e+00   8.2179139e-02  -3.0291728e+00   9.1554208e-01  -2.4157266e+00   4.1040726e-01  -1.8142318e+00   2.1921309e+00   3.0560208e+00  -1.4495210e+00   1.2885698e+00  -2.1671616e+00  -4.3227880e-01  -1.0412195e+00   1.5351652e+00   6.3352794e-01   2.6070295e+00   1.2351717e+00   2.1250583e+00   1.2818500e+00   2.5811402e+00  -1.9954184e+00  -1.7636557e+00  -1.7088258e+00   1.1937736e+00  -4.6038692e-01   2.5631233e+00   2.7272452e-01   1.4976040e+00  -1.7165157e+00   4.0501077e-01  -2.4887475e+00   1.2629141e+00  -2.1422190e+00   2.6744171e+00  -1.7971588e+00   1.5474228e+00  -1.9117370e+00   6.1252315e-01  -2.1350187e+00  -1.2629665e+00  -7.2308009e-01   4.7518588e+00  -1.8388826e+00   2.4079100e+00  -1.9611760e+00   9.7952078e-02  -1.5939163e+00   1.2608404e+00  -1.6880440e+00   1.3718003e+00  -1.2902378e+00   7.3381896e-01  -1.3902766e+00   1.9101750e+00  -1.1907590e+00   5.0625355e-01  -5.4856317e-01   9.0141500e-01  -1.7592753e+00  -4.8716896e-01   2.6677638e+00   1.8654116e+00   1.9113794e+00
  -2.0798003e+00  -1.8865958e+00  -2.3513147e+00  -3.7506703e-01  -1.3508445e+00   2.4071582e+00  -1.2433258e-01   1.6904539e+00  -4.0035054e-01   6.5852067e-01  -2.1717321e+00   8.7470858e-02  -3.0633208e+00   8.7168094e-01  -2.3809375e+00   3.0074292e-01  -1.6478676e+00   2.0668865e+00   3.1382916e+00  -1.3478322e+00   1.3312071e+00  -2.0147407e+00  -3.5173741e-01  -1.0300354e+00   1.5274075e+00   5.8311435e-01   2.4855788e+00   1.1950462e+00   1.9884921e+00   1.4098356e+00   2.5870650e+00  -1.8544113e+00  -1.7144327e+00  -1.6955001e+00   1.1637528e+00  -4.5416609e-01   2.4830897e+00   4.3954328e-01   1.5286104e+00  -1.7214882e+00   4.1993150e-01  -2.5854537e+00   1.2204078e+00  -2.2060782e+00   2.6157177e+00  -1.8113865e+00   1.4308318e+00  -1.8593553e+00   5.5000171e-01  -2.1303946e+00  -1.2780455e+00  -7.5706181e-01   4.7819407e+00  -1.8523943e+00   2.3233269e+00  -1.9142726e+00   9.3231289e-02  -1.6517883e+00   1.2485074e+00  -1.7496403e+00   1.3333723e+00  -1.2967828e+00   6.2793693e-01  -1.3869794e+00   1.8427668e+00  -1.1887993e+00   5.0011918e-01  -5.3694704e-01   9.1062996e-01  -1.6250624e+00  -4.9377528e-01   2.5794855e+00   1.9900027e+00   1.9285641e+00
  -1.9973401e+00  -1.7909732e+00  -2.2720964e+00  -3.1249660e-01  -1.4102309e+00   2.2620563e+00  -4.3140717e-02   1.6227281e+00  -3.2450941e-01   6.4257216e-01  -2.1990853e+00   1.0945934e-01  -3.0771077e+00   7.9917770e-01  -2.3209522e+00   1.8685472e-01  -1.4562505e+00   1.9186766e+00   3.1695430e+00  -1.2242926e+00   1.3612722e+00  -1.8445650e+00  -2.5308782e-01  -1.0174859e+00   1.5065027e+00   5.1802176e-01   2.3334352e+00   1.1307492e+00   1.8092790e+00   1.4968392e+00   2.5455889e+00  -1.6920215e+00  -1.6391650e+00  -1.6781204e+00   1.1238045e+00  -4.5910675e-01   2.3585023e+00   5.8560395e-01   1.5366048e+00  -1.7075064e+00   4.5214242e-01  -2.6692753e+00   1.1758096e+00  -2.2590092e+00   2.5400147e+00  -1.8167067e+00   1.2914978e+00  -1.7987038e+00   4.7033190e-01  -2.1050168e+00  -1.2722688e+00  -7.7456707e-01   4.8111765e+00  -1.8451503e+00   2.2260942e+00  -1.8525737e+00   8.0651455e-02  -1.6833901e+00   1.2449417e+00  -1.7855914e+00   1.2966847e+00  -1.2712445e+00   5.1743746e-01  -1.3541225e+00   1.7761378e+00  -1.1598895e+00   4.9875846e-01  -4.9995828e-01   9.2438799e-01  -1.4600242e+00  -4.9463398e-01   2.4565770e+00   2.0849764e+00   1.9567697e+00
  -1.8894862e+00  -1.6763059e+00  -2.1872746e+00  -2.3639085e-01  -1.4766360e+00   2.0870031e+00   1.9998886e-02   1.5171367e+00  -2.4683749e-01   6.2076078e-01  -2.2100543e+00   1.4650855e-01  -3.0732812e+00   6.9930182e-01  -2.2393707e+00   7.2897681e-02  -1.2449681e+00   1.7517720e+00   3.1538447e+00  -1.0810260e+00   1.3804644e+00  -1.6621168e+00  -1.4000311e-01  -1.0055379e+00   1.4721341e+00   4.3906698e-01   2.1552032e+00   1.0449718e+00   1.5945404e+00   1.5437323e+00   2.4628619e+00  -1.5129217e+00  -1.5410536e+00  -1.6598853e+00   1.0737880e+00  -4.7599473e-01   2.1943634e+00   7.0995931e-01   1.5251851e+00  -1.6764447e+00   4.9954996e-01  -2.7409062e+00   1.1286477e+00  -2.3025309e+00   2.4493426e+00  -1.8154222e+00   1.1338943e+00  -1.7319175e+00   3.7748597e-01  -2.0604128e+00  -1.2476973e+00  -7.7703550e-01   4.8398786e+00  -1.8207280e+00   2.1192389e+00  -1.7789516e+00   6.2099435e-02  -1.6888041e+00   1.2508459e+00  -1.7958235e+00   1.2633551e+00  -1.2166944e+00   4.0518448e-01  -1.2949056e+00   1.7134308e+00  -1.1054008e+00   5.0374225e-01  -4.3742957e-01   9.4408814e-01  -1.2684197e+00  -4.9118199e-01   2.3060256e+00   2.1518632e+00   1.9956822e+00
  -1.7595183e+00  -1.5463454e+00  -2.1009373e+00  -1.5007620e-01  -1.5502290e+00   1.8865317e+00   6.4181392e-02   1.3803318e+00  -1.6859695e-01   5.9554184e-01  -2.2059352e+00   1.9680268e-01  -3.0551871e+00   5.7455070e-01  -2.1409537e+00  -3.7239785e-02  -1.0197643e+00   1.5713991e+00   3.0968538e+00  -9.2071747e-01   1.3902079e+00  -1.4727459e+00  -1.6251023e-02  -9.9560093e-01   1.4247794e+00   3.4786088e-01   1.9567392e+00   9.4126517e-01   1.3529598e+00   1.5526005e+00   2.3463920e+00  -1.3218708e+00  -1.4238043e+00  -1.6435993e+00   1.0142686e+00  -5.0505202e-01   1.9972707e+00   8.1191254e-01   1.4981620e+00  -1.6304086e+00   5.5982191e-01  -2.8011550e+00   1.0788788e+00  -2.3383314e+00   2.3464743e+00  -1.8100845e+00   9.6328337e-01  -1.6617714e+00   2.7559883e-01  -1.9987082e+00  -1.2069673e+00  -7.6645493e-01   4.8686334e+00  -1.7834646e+00   2.0060528e+00  -1.6973213e+00   3.9296691e-02  -1.6691655e+00   1.2667249e+00  -1.7813057e+00   1.2350081e+00  -1.1377501e+00   2.9395021e-01  -1.2140456e+00   1.6572957e+00  -1.0283224e+00   5.1596463e-01  -3.5079324e-01   9.7019369e-01  -1.0550300e+00  -4.8446386e-01   2.1358457e+00   2.1926349e+00   2.0437001e+00
  -1.6112553e+00  -1.4050482e+00  -2.0166549e+00  -5.6728632e-02  -1.6306233e+00   1.6663966e+00   8.8838189e-02   1.2199031e+00  -9.1740103e-02   5.6882581e-01  -2.1882447e+00   2.5846347e-01  -3.0265650e+00   4.2857238e-01  -2.0313934e+00  -1.4014992e-01  -7.8627381e-01   1.3835042e+00   3.0054646e+00  -7.4647603e-01   1.3915338e+00  -1.2814197e+00   1.1450538e-01  -9.8844186e-01   1.3657013e+00   2.4674090e-01   1.7448872e+00   8.2385406e-01   1.0943430e+00   1.5265723e+00   2.2046216e+00  -1.1234883e+00  -1.2914354e+00  -1.6314929e+00   9.4654044e-01  -5.4592458e-01   1.7750979e+00   8.9097002e-01   1.4593388e+00  -1.5715851e+00   6.3055214e-01  -2.8508517e+00   1.0269487e+00  -2.3681473e+00   2.2348247e+00  -1.8033506e+00   7.8547474e-01  -1.5915732e+00   1.6874471e-01  -1.9224592e+00  -1.1531155e+00  -7.4524418e-01   4.8982726e+00  -1.7382173e+00   1.8899357e+00  -1.6124817e+00   1.3650148e-02  -1.6266040e+00   1.2928692e+00  -1.7440007e+00   1.2132001e+00  -1.0403236e+00   1.8628242e-01  -1.1175199e+00   1.6097254e+00  -9.3312076e-01   5.3550723e-01  -2.4305637e-01   1.0021406e+00  -8.2495383e-01  -4.7506681e-01   1.9546573e+00   2.2095374e+00   2.0980295e+00
  -1.4488895e+00  -1.2564174e+00  -1.9372999e+00   4.0775789e-02  -1.7168656e+00   1.4333335e+00   9.3744887e-02   1.0439995e+00  -1.8822895e-02   5.4187192e-01  -2.1586165e+00   3.2964768e-01  -2.9912948e+00   2.6601435e-01  -1.9170090e+00  -2.3308818e-01  -5.4980092e-01   1.1944722e+00   2.8874279e+00  -5.6170033e-01   1.3850218e+00  -1.0925314e+00   2.4886646e-01  -9.8415677e-01   1.2968791e+00   1.3866295e-01   1.5271483e+00   6.9742503e-01   8.2912459e-01   1.4696296e+00   2.0464834e+00  -9.2207204e-01  -1.1480946e+00  -1.6250896e+00   8.7258627e-01  -5.9768830e-01   1.5366131e+00   9.4682284e-01   1.4123245e+00  -1.5021111e+00   7.0939745e-01  -2.8907594e+00   9.7380127e-01  -2.3936390e+00   2.1183020e+00  -1.7978214e+00   6.0654684e-01  -1.5250038e+00   6.0736312e-02  -1.8344777e+00  -1.0893971e+00  -7.1610860e-01   4.9298125e+00  -1.6900894e+00   1.7742256e+00  -1.5298734e+00  -1.3856040e-02  -1.5641198e+00   1.3293374e+00  -1.6867501e+00   1.1993330e+00  -9.3128787e-01   8.4378822e-02  -1.0122272e+00   1.5719368e+00  -8.2550107e-01   5.6156655e-01  -1.1866972e-01   1.0383330e+00  -5.8342157e-01  -4.6310900e-01   1.7712449e+00   2.2049554e+00   2.1548756e+00
  -1.2768267e+00  -1.1043678e+00  -1.8649349e+00   1.3995894e-01  -1.8074534e+00   1.1947538e+00   7.9040245e-02   8.6094447e-01   4.7146276e-02   5.1524766e-01  -2.1187046e+00   4.0862008e-01  -2.9531329e+00   9.2298523e-02  -1.8043950e+00  -3.1411294e-01  -3.1515608e-01   1.0108102e+00   2.7509593e+00  -3.6995940e-01   1.3708006e+00  -9.0977405e-01   3.8380845e-01  -9.8219911e-01   1.2208852e+00   2.7057484e-02   1.3113055e+00   5.6689711e-01   5.6784632e-01   1.3864076e+00   1.8809626e+00  -7.2146760e-01  -9.9789636e-01  -1.6251278e+00   7.9497595e-01  -6.5887408e-01   1.2910507e+00   9.7936131e-01   1.3603918e+00  -1.4239675e+00   7.9417844e-01  -2.9215010e+00   9.2083665e-01  -2.4162682e+00   2.0011196e+00  -1.7958763e+00   4.3254783e-01  -1.4659172e+00  -4.5042857e-02  -1.7376603e+00  -1.0191124e+00  -6.8187885e-01   4.9643695e+00  -1.6441427e+00   1.6620241e+00  -1.4552705e+00  -4.2719766e-02  -1.4854101e+00   1.3759398e+00  -1.6131080e+00   1.1945630e+00  -8.1808237e-01  -1.0023847e-02  -9.0558581e-01   1.5443003e+00  -7.1208344e-01   5.9245332e-01   1.6705678e-02   1.0762305e+00  -3.3563475e-01  -4.4827787e-01   1.5941206e+00   2.1813120e+00   2.2097148e+00
  -1.0995357e+00  -9.5261769e-01  -1.8007694e+00   2.3878612e-01  -1.9003829e+00   9.5839353e-01   4.5249479e-02   6.7886247e-01   1.0291137e-01   4.8885478e-01  -2.0701029e+00   4.9379804e-01  -2.9154548e+00  -8.6667580e-02  -1.7000403e+00  -3.8217388e-01  -8.6545450e-02   8.3882119e-01   2.6043547e+00  -1.7489044e-01   1.3486070e+00  -7.3607860e-01   5.1675023e-01  -9.8145871e-01   1.1407182e+00  -8.4342522e-02   1.1050252e+00   4.3718793e-01   3.2064198e-01   1.2819925e+00   1.7166846e+00  -5.2498911e-01  -8.4478931e-01  -1.6315412e+00   7.1671607e-01  -7.2751592e-01   1.0476685e+00   9.8871823e-01   1.3063787e+00  -1.3389048e+00   8.8294389e-01  -2.9435064e+00   8.6982300e-01  -2.4371945e+00   1.8875827e+00  -1.7995190e+00   2.6919534e-01  -1.4181096e+00  -1.4576517e-01  -1.6348321e+00  -9.4545273e-01  -6.4534603e-01   5.0030640e+00  -1.6051149e+00   1.5560277e+00  -1.3944264e+00  -7.2928650e-02  -1.3946546e+00   1.4322256e+00  -1.5271320e+00   1.1997070e+00  -7.0828591e-01  -9.5737172e-02  -8.0509852e-01   1.5263246e+00  -6.0001681e-01   6.2566652e-01   1.5652170e-01   1.1125186e+00  -8.6630089e-02  -4.2991183e-01   1.4311128e+00   2.1410044e+00   2.2576261e+00
  -9.2140903e-01  -8.0460932e-01  -1.7451837e+00   3.3566711e-01  -1.9932274e+00   7.3193923e-01  -6.6930284e-03   5.0533746e-01   1.4521066e-01   4.6201346e-01  -2.0142791e+00   5.8377323e-01  -2.8810436e+00  -2.6482489e-01  -1.6099498e+00  -4.3714210e-01   1.3248680e-01   6.8428133e-01   2.4556306e+00   1.9887007e-02   1.3178926e+00  -5.7360902e-01   6.4557896e-01  -9.8038246e-01   1.0596102e+00  -1.9169267e-01   9.1546772e-01   3.1298194e-01   9.6753157e-02   1.1617218e+00   1.5615522e+00  -3.3538692e-01  -6.9245198e-01  -1.6434953e+00   6.4106391e-01  -8.0122771e-01   8.1531320e-01   9.7533266e-01   1.2526367e+00  -1.2484023e+00   9.7400055e-01  -2.9569895e+00   8.2277427e-01  -2.4571969e+00   1.7818655e+00  -1.8102471e+00   1.2159596e-01  -1.3850798e+00  -2.3923995e-01  -1.5286130e+00  -8.7137230e-01  -6.0910573e-01   5.0469234e+00  -1.5771613e+00   1.4583794e+00  -1.3527004e+00  -1.0491719e-01  -1.2962787e+00   1.4974806e+00  -1.4331500e+00   1.2151627e+00  -6.0918524e-01  -1.7217737e-01  -7.1791234e-01   1.5166989e+00  -4.9655511e-01   6.5803722e-01   2.9373480e-01   1.1433517e+00   1.5883193e-01  -4.0711429e-01   1.2890021e+00   2.0863760e+00   2.2936581e+00
  -7.4663430e-01  -6.6345363e-01  -1.6978093e+00   4.2942131e-01  -2.0832478e+00   5.2265907e-01  -7.5432171e-02   3.4711708e-01   1.7103411e-01   4.3359477e-01  -1.9525302e+00   6.7731417e-01  -2.8519407e+00  -4.3631553e-01  -1.5392936e+00  -4.7978019e-01   3.3907221e-01   5.5214495e-01   2.3122019e+00   2.1084444e-01   1.2779646e+00  -4.2380505e-01   7.6864148e-01  -9.7712486e-01   9.8082293e-01  -2.9123723e-01   7.4892587e-01   1.9851364e-01  -9.5893968e-02   1.0309891e+00   1.4224407e+00  -1.5485515e-01  -5.4422282e-01  -1.6594768e+00   5.7132460e-01  -8.7730753e-01   6.0202266e-01   9.4002289e-01   1.2010198e+00  -1.1536630e+00   1.0659174e+00  -2.9619506e+00   7.8180588e-01  -2.4766289e+00   1.6877946e+00  -1.8289605e+00  -5.9963353e-03  -1.3697961e+00  -3.2394790e-01  -1.4213134e+00  -7.9948925e-01  -5.7542359e-01   5.0967998e+00  -1.5636388e+00   1.3705547e+00  -1.3346946e+00  -1.3947963e-01  -1.1947106e+00   1.5707344e+00  -1.3355189e+00   1.2408459e+00  -5.2736949e-01  -2.3938423e-01  -6.5040456e-01   1.5133896e+00  -4.0862655e-01   6.8593253e-01   4.2123754e-01   1.1646446e+00   3.9635749e-01  -3.7888609e-01   1.1732211e+00   2.0197147e+00   2.3132018e+00
  -5.7907664e-01  -5.3189205e-01  -1.6576581e+00   5.1922072e-01  -2.1675325e+00   3.3706070e-01  -1.5920221e-01   2.0987500e-01   1.7787380e-01   4.0218691e-01  -1.8859590e+00   7.7335657e-01  -2.8293739e+00  -5.9582388e-01  -1.4921145e+00  -5.1165222e-01   5.3099705e-01   4.4629455e-01   2.1806051e+00   3.9461181e-01   1.2281423e+00  -2.8745978e-01   8.8471259e-01  -9.6971380e-01   9.0745080e-01  -3.7950729e-01   6.1052001e-01   9.7373132e-02  -2.5103008e-01   8.9505733e-01   1.3049642e+00   1.4931712e-02  -4.0305855e-01  -1.6774302e+00   5.1065029e-01  -9.5287239e-01   4.1468335e-01   8.8405354e-01   1.1529049e+00  -1.0556382e+00   1.1575116e+00  -2.9582158e+00   7.4898470e-01  -2.4954196e+00   1.6086549e+00  -1.8559196e+00  -1.1036693e-01  -1.3744951e+00  -3.9903032e-01  -1.3148623e+00  -7.3201727e-01  -5.4612975e-01   5.1533031e+00  -1.5669499e+00   1.2932928e+00  -1.3439320e+00  -1.7764627e-01  -1.0941540e+00   1.6507823e+00  -1.2383969e+00   1.2761561e+00  -4.6837782e-01  -2.9799857e-01  -6.0782301e-01   1.5137855e+00  -3.4242522e-01   7.0550383e-01   5.3229834e-01   1.1723889e+00   6.2199319e-01  -3.4426140e-01   1.0876313e+00   1.9432692e+00   2.3123359e+00
  -4.2217451e-01  -4.1226906e-01  -1.6232819e+00   6.0452220e-01  -2.2431600e+00   1.8059751e-01  -2.5586334e-01   9.8039117e-02   1.6394499e-01   3.6627841e-01  -1.8154680e+00   8.7098941e-01  -2.8137691e+00  -7.3887637e-01  -1.4711112e+00  -5.3497985e-01   7.0665619e-01   3.6935308e-01   2.0662780e+00   5.6804368e-01   1.1679135e+00  -1.6481875e-01   9.9294934e-01  -9.5621881e-01   8.4224877e-01  -4.5350590e-01   5.0396618e-01   1.2342301e-02  -3.6428586e-01   7.5888178e-01   1.2133182e+00   1.7276235e-01  -2.7151513e-01  -1.6949243e+00   4.6185717e-01  -1.0250170e+00   2.5876340e-01   8.0918303e-01   1.1092415e+00  -9.5507983e-01   1.2478264e+00  -2.9455001e+00   7.2618803e-01  -2.5131135e+00   1.5470304e+00  -1.8907555e+00  -1.8946186e-01  -1.4005243e+00  -4.6423748e-01  -1.2107701e+00  -6.7072448e-01  -5.2254906e-01   5.2167666e+00  -1.5884530e+00   1.2265836e+00  -1.3826006e+00  -2.2053483e-01  -9.9838784e-01   1.7362204e+00  -1.1455421e+00   1.3199780e+00  -4.3642154e-01  -3.4919748e-01  -5.9400359e-01   1.5148857e+00  -3.0305293e-01   7.1296045e-01   6.2097624e-01   1.1629684e+00   8.3228490e-01  -3.0243328e-01   1.0343888e+00   1.8592690e+00   2.2881244e+00
  -2.7885216e-01  -3.0650734e-01  -1.5929515e+00   6.8500102e-01  -2.3073766e+00   5.7439931e-02  -3.6296987e-01   1.4689930e-02   1.2835939e-01   3.2444424e-01  -1.7417758e+00   9.6944118e-01  -2.8048350e+00  -8.6207556e-01  -1.4775170e+00  -5.5245160e-01   8.6499084e-01   3.2256938e-01   1.9733975e+00   7.2828693e-01   1.0970742e+00  -5.5690385e-02   1.0928401e+00  -9.3490856e-01   7.8749562e-01  -5.1086926e-01   4.3143044e-01  -5.4730646e-02  -4.3332624e-01   6.2694622e-01   1.1501987e+00   3.1782121e-01  -1.5174627e-01  -1.7093449e+00   4.2727555e-01  -1.0909912e+00   1.3813103e-01   7.1767945e-01   1.0706180e+00  -8.5260873e-01   1.3361087e+00  -2.9234986e+00   7.1498276e-01  -2.5289533e+00   1.5046891e+00  -1.9325354e+00  -2.4243700e-01  -1.4482486e+00  -5.1984071e-01  -1.1101243e+00  -6.1691641e-01  -5.0546717e-01   5.2872413e+00  -1.6284461e+00   1.1697135e+00  -1.4513846e+00  -2.6918756e-01  -9.1061043e-01   1.8254947e+00  -1.0601543e+00   1.3707214e+00  -4.3419670e-01  -3.9458885e-01  -6.1118220e-01   1.5135177e+00  -2.9423343e-01   7.0484949e-01   6.8248130e-01   1.1334502e+00   1.0243239e+00  -2.5285756e-01   1.0139006e+00   1.7699441e+00   2.2388435e+00
  -1.5145555e-01  -2.1608416e-01  -1.5648405e+00   7.6049336e-01  -2.3577792e+00  -2.9677665e-02  -4.7786895e-01  -3.8470781e-02   7.1237111e-02   2.7552026e-01  -1.6654516e+00   1.0680700e+00  -2.8017143e+00  -9.6324984e-01  -1.5110791e+00  -5.6699649e-01   1.0054189e+00   3.0578419e-01   1.9047786e+00   8.7285039e-01   1.0158384e+00   4.0441984e-02   1.1841545e+00  -9.0438769e-01   7.4490174e-01  -5.4999546e-01   3.9347547e-01  -1.0301355e-01  -4.5787362e-01   5.0311622e-01   1.1167975e+00   4.4961711e-01  -4.5510834e-02  -1.7180959e+00   4.0864047e-01  -1.1483847e+00   5.4965699e-02   6.1229554e-01   1.0373392e+00  -7.4879423e-01   1.4217912e+00  -2.8919913e+00   7.1653470e-01  -2.5419976e+00   1.4825172e+00  -1.9798773e+00  -2.6963380e-01  -1.5170254e+00  -5.6651572e-01  -1.0136212e+00  -5.7143840e-01  -4.9513248e-01   5.3645140e+00  -1.6862249e+00   1.1213667e+00  -1.5493961e+00  -3.2440678e-01  -8.3333466e-01   1.9169581e+00  -9.8476747e-01   1.4264007e+00  -4.6279529e-01  -4.3607071e-01  -6.5990964e-01   1.5065713e+00  -3.1811562e-01   6.7832228e-01   7.1345612e-01   1.0818283e+00   1.1957799e+00  -1.9532577e-01   1.0248700e+00   1.6775318e+00   2.1641255e+00
  -4.1717709e-02  -1.4200838e-01  -1.5372032e+00   8.3095347e-01  -2.3924910e+00  -7.9528452e-02  -5.9782565e-01  -6.1082603e-02  -6.2498466e-03   2.1875473e-01  -1.5869638e+00   1.1663553e+00  -2.8031746e+00  -1.0415114e+00  -1.5701381e+00  -5.8153630e-01   1.1277609e+00   3.1747642e-01   1.8618369e+00   9.9967128e-01   9.2491102e-01   1.2431237e-01   1.2668999e+00  -8.6370564e-01   7.1556407e-01  -5.7013345e-01   3.8909787e-01  -1.3272298e-01  -4.3962312e-01   3.9051401e-01   1.1128663e+00   5.6791246e-01   4.5816450e-02  -1.7187983e+00   4.0702855e-01  -1.1953038e+00   9.7625240e-03   4.9620205e-01   1.0095106e+00  -6.4423228e-01   1.5044826e+00  -2.8509580e+00   7.3155534e-01  -2.5512606e+00   1.4805069e+00  -2.0311004e+00  -2.7248466e-01  -1.6052495e+00  -6.0520435e-01  -9.2162455e-01  -5.3469408e-01  -4.9129165e-01   5.4481577e+00  -1.7602042e+00   1.0797771e+00  -1.6742094e+00  -3.8660002e-01  -7.6833898e-01   2.0089368e+00  -9.2119647e-01   1.4847512e+00  -5.2171445e-01  -4.7566286e-01  -7.3907018e-01   1.4912381e+00  -3.7517357e-01   6.3136887e-01   7.1216392e-01   1.0072085e+00   1.3449222e+00  -1.3000334e-01   1.0644296e+00   1.5842694e+00   2.0650166e+00
   4.9242217e-02  -8.4803831e-02  -1.5085370e+00   8.9642699e-01  -2.4103181e+00  -9.2383426e-02  -7.2016351e-01  -5.4028314e-02  -1.0190489e-01   1.5392773e-01  -1.5067440e+00   1.2638906e+00  -2.8078226e+00  -1.0972210e+00  -1.6517979e+00  -5.9873156e-01   1.2321695e+00   3.5488386e-01   1.8446087e+00   1.1071737e+00   8.2551868e-01   1.9677265e-01   1.3412848e+00  -8.1243359e-01   6.9996591e-01  -5.7142823e-01   4.1584898e-01  -1.4510886e-01  -3.8205998e-01   2.9142125e-01   1.1368430e+00   6.7265691e-01   1.2123622e-01  -1.7094765e+00   4.2283936e-01  -1.2305292e+00   1.4245098e-03   3.7287964e-01   9.8712046e-01  -5.3961615e-01   1.5839658e+00  -2.8006875e+00   7.6028593e-01  -2.5558652e+00   1.4977952e+00  -2.0844006e+00  -2.5335698e-01  -1.7104656e+00  -6.3696401e-01  -8.3424752e-01  -5.0667660e-01  -4.9325343e-01   5.5375963e+00  -1.8480927e+00   1.0429176e+00  -1.8219969e+00  -4.5564680e-01  -7.1667074e-01   2.0997973e+00  -8.7053715e-01   1.5433720e+00  -6.0895841e-01  -5.1532351e-01  -8.4599857e-01   1.4652357e+00  -4.6420615e-01   5.6300671e-01   6.7857315e-01   9.0991993e-01   1.4706245e+00  -5.7434004e-02   1.1283471e+00   1.4923696e+00   1.9439479e+00
   1.2088622e-01  -4.4504039e-02  -1.4777198e+00   9.5703853e-01  -2.4108751e+00  -6.9924228e-02  -8.4241127e-01  -1.9282333e-02  -2.1259953e-01   8.1431531e-02  -1.4252574e+00   1.3603759e+00  -2.8143156e+00  -1.1318645e+00  -1.7521688e+00  -6.2073945e-01   1.3190608e+00   4.1418828e-01   1.8518288e+00   1.1943116e+00   7.1939768e-01   2.5870447e-01   1.4076898e+00  -7.5070827e-01   6.9801528e-01  -5.5491953e-01   4.7002698e-01  -1.4238726e-01  -2.9019355e-01   2.0721544e-01   1.1860302e+00   7.6392729e-01   1.8012087e-01  -1.6887212e+00   4.5581712e-01  -1.2536379e+00   2.7433522e-02   2.4597747e-01   9.7011627e-01  -4.3579160e-01   1.6602012e+00  -2.7418754e+00   8.0251671e-01  -2.5551908e+00   1.5327516e+00  -2.1380327e+00  -2.1534632e-01  -1.8295344e+00  -6.6281484e-01  -7.5145017e-01  -4.8700999e-01  -4.9997770e-01   5.6321838e+00  -1.9471027e+00   1.0087093e+00  -1.9877528e+00  -5.3079604e-01  -6.7869662e-01   2.1880138e+00  -8.3321338e-01   1.5998887e+00  -7.2122000e-01  -5.5676399e-01  -9.7668182e-01   1.4270055e+00  -5.8243035e-01   4.7341008e-01   6.1433936e-01   7.9155315e-01   1.5723565e+00   2.1486767e-02   1.2112920e+00   1.4039805e+00   1.8046283e+00
   1.7319619e-01  -2.0664201e-02  -1.4441189e+00   1.0129906e+00  -2.3946711e+00  -1.5089289e-02  -9.6243967e-01   4.0282115e-02  -3.3442573e-01   2.3069826e-03  -1.3430752e+00   1.4556057e+00  -2.8215489e+00  -1.1478562e+00  -1.8666617e+00  -6.4900268e-01   1.3890544e+00   4.9074902e-01   1.8810578e+00   1.2605915e+00   6.0874258e-01   3.1094413e-01   1.4666452e+00  -6.7924334e-01   7.0911299e-01  -5.2249629e-01   5.4692339e-01  -1.2762679e-01  -1.7022784e-01   1.3834475e-01   1.2568109e+00   8.4187673e-01   2.2221674e-01  -1.6558184e+00   5.0510572e-01  -1.2650788e+00   8.4085091e-02   1.1914938e-01   9.5846783e-01  -3.3379085e-01   1.7333319e+00  -2.6756934e+00   8.5763584e-01  -2.5490054e+00   1.5831054e+00  -2.1904804e+00  -1.6203571e-01  -1.9588408e+00  -6.8359734e-01  -6.7313934e-01  -4.7499947e-01  -5.1018394e-01   5.7312864e+00  -2.0541770e+00   9.7523569e-01  -2.1655876e+00  -6.1060299e-01  -6.5418912e-01   2.2722300e+00  -8.0906017e-01   1.6521207e+00  -8.5412599e-01  -6.0127879e-01  -1.1260289e+00   1.3758688e+00  -7.2565932e-01   3.6397143e-01   5.2268981e-01   6.5491818e-01   1.6501604e+00   1.0556232e-01   1.3071472e+00   1.3211312e+00   1.6518659e+00
   2.0659487e-01  -1.2392239e-02  -1.4076594e+00   1.0645682e+00  -2.3631445e+00   6.8135305e-02  -1.0785776e+00   1.2111311e-01  -4.6289502e-01  -8.1766622e-02  -1.2609375e+00   1.5494578e+00  -2.8288079e+00  -1.1482805e+00  -1.9903103e+00  -6.8408675e-01   1.4429212e+00   5.7936983e-01   1.9288527e+00   1.3060693e+00   4.9611969e-01   3.5422348e-01   1.5188128e+00  -5.9930940e-01   7.3224007e-01  -4.7680808e-01   6.4110665e-01  -1.0459228e-01  -2.9189424e-02   8.4345861e-02   1.3448910e+00   9.0669482e-01   2.4765180e-01  -1.6108386e+00   5.6932871e-01  -1.2661924e+00   1.6676943e-01  -4.1194727e-03   9.5221393e-01  -2.3484324e-01   1.8036870e+00  -2.6038266e+00   9.2469876e-01  -2.5375648e+00   1.6461043e+00  -2.2406031e+00  -9.7237186e-02  -2.0945235e+00  -6.9985147e-01  -5.9926070e-01  -4.6968843e-01  -5.2247245e-01   5.8343577e+00  -2.1662126e+00   9.4093989e-01  -2.3490728e+00  -6.9291289e-01  -6.4243664e-01   2.3513145e+00  -7.9743101e-01   1.6982388e+00  -1.0025257e+00  -6.4960606e-01  -1.2881887e+00   1.3121263e+00  -8.8855029e-01   2.3728991e-01   4.0822075e-01   5.0393050e-01   1.7046169e+00   1.9336318e-01   1.4093467e+00   1.2456684e+00   1.4913319e+00
   2.2186165e-01  -1.8397638e-02  -1.3688538e+00   1.1121446e+00  -2.3186453e+00   1.7496448e-01  -1.1896940e+00   2.1921294e-01  -5.9317381e-01  -1.6852952e-01  -1.1798028e+00   1.6418809e+00  -2.8358670e+00  -1.1365982e+00  -2.1180941e+00  -7.2558279e-01   1.4815411e+00   6.7457932e-01   1.9909712e+00   1.3313242e+00   3.8435095e-01   3.8912802e-01   1.5649676e+00  -5.1268703e-01   7.6605433e-01  -4.2113937e-01   7.4672382e-01  -7.7552506e-02   1.2546419e-01   4.3905548e-02   1.4455526e+00   9.5858084e-01   2.5694435e-01  -1.5546778e+00   6.4668518e-01  -1.2591704e+00   2.7027851e-01  -1.2068177e-01   9.5148652e-01  -1.4036176e-01   1.8717766e+00  -2.5284678e+00   1.0025090e+00  -2.5216707e+00   1.7186905e+00  -2.2877425e+00  -2.4736353e-02  -2.2327105e+00  -7.1172924e-01  -5.2987171e-01  -4.6992028e-01  -5.3545178e-01   5.9410042e+00  -2.2802631e+00   9.0478974e-01  -2.5316094e+00  -7.7489526e-01  -6.4236457e-01   2.4244057e+00  -7.9731674e-01   1.7368993e+00  -1.1608037e+00  -7.0183331e-01  -1.4568931e+00   1.2370962e+00  -1.0649077e+00   9.7084692e-02   2.7662238e-01   3.4342744e-01   1.7367994e+00   2.8330403e-01   1.5112209e+00   1.1791878e+00   1.3292753e+00
   2.2005599e-01  -3.7052640e-02  -1.3287840e+00   1.1561842e+00  -2.2643557e+00   3.0008559e-01  -1.2952388e+00   3.3037048e-01  -7.2034008e-01  -2.5524486e-01  -1.1008683e+00   1.7328876e+00  -2.8430333e+00  -1.1163380e+00  -2.2452429e+00  -7.7208752e-01   1.5058725e+00   7.7091055e-01   2.0626034e+00   1.3374110e+00   2.7637674e-01   4.1607570e-01   1.6059800e+00  -4.2159239e-01   8.0898767e-01  -3.5925169e-01   8.5780310e-01  -5.1060268e-02   2.8623374e-01   1.4966419e-02   1.5539049e+00   9.9773233e-01   2.5100898e-01  -1.4890443e+00   7.3505430e-01  -1.2469524e+00   3.8911896e-01  -2.2788031e-01   9.5651238e-01  -5.1906416e-02   1.9382769e+00  -2.4522665e+00   1.0897014e+00  -2.5026801e+00   1.7976832e+00  -2.3317814e+00   5.1941803e-02  -2.3697439e+00  -7.1895106e-01  -4.6518631e-01  -4.7440262e-01  -5.4786188e-01   6.0510263e+00  -2.3937087e+00   8.6639528e-01  -2.7067969e+00  -8.5313136e-01  -6.5265507e-01   2.4909448e+00  -8.0746360e-01   1.7673421e+00  -1.3231962e+00  -7.5735862e-01  -1.6258078e+00   1.1530811e+00  -1.2480231e+00  -5.1964411e-02   1.3434752e-01   1.7892610e-01   1.7482223e+00   3.7372362e-01   1.6063333e+00   1.1229657e+00   1.1722068e+00
   2.0245745e-01  -6.6459929e-02  -1.2890389e+00   1.1972379e+00  -2.2041550e+00   4.3793681e-01  -1.3952388e+00   4.5037809e-01  -8.3964691e-01  -3.3884308e-01  -1.0255614e+00   1.8225510e+00  -2.8511389e+00  -1.0908021e+00  -2.3674999e+00  -8.2126686e-01   1.5169327e+00   8.6316374e-01   2.1386184e+00   1.3257963e+00   1.7510435e-01   4.3531671e-01   1.6427931e+00  -3.2858154e-01   8.5933754e-01  -2.9520068e-01   9.6854219e-01  -2.9715394e-02   4.4594392e-01  -5.1288360e-03   1.6651209e+00   1.0243489e+00   2.3115307e-01  -1.4163929e+00   8.3210233e-01  -1.2330673e+00   5.1781073e-01  -3.2367108e-01   9.6759155e-01   2.8872097e-02   2.0040023e+00  -2.3782325e+00   1.1848182e+00  -2.4824610e+00   1.8799536e+00  -2.3731528e+00   1.2972966e-01  -2.5023759e+00  -7.2080967e-01  -4.0558836e-01  -4.8177094e-01  -5.5868432e-01   6.1644353e+00  -2.5043812e+00   8.2606706e-01  -2.8687773e+00  -9.2375312e-01  -6.7185584e-01   2.5506937e+00  -8.2648066e-01   1.7894411e+00  -1.4840954e+00  -8.1491229e-01  -1.7888676e+00   1.0632643e+00  -1.4310352e+00  -2.0444283e-01  -1.1757006e-02   1.6334856e-02   1.7407824e+00   4.6296122e-01   1.6887906e+00   1.0778973e+00   1.0265637e+00
   1.7052508e-01  -1.0452091e-01  -1.2516058e+00   1.2359318e+00  -2.1424285e+00   5.8297754e-01  -1.4902471e+00   5.7522393e-01  -9.4677817e-01  -4.1609901e-01  -9.5549214e-01   1.9110072e+00  -2.8614794e+00  -1.0628140e+00  -2.4813333e+00  -8.7000191e-01   1.5157868e+00   9.4664145e-01   2.2138175e+00   1.2982877e+00   8.3252402e-02   4.4695533e-01   1.6763975e+00  -2.3643304e-01   9.1534907e-01  -2.3313564e-01   1.0735708e+00  -1.7920373e-02   5.9806848e-01  -1.9459127e-02   1.7746525e+00   1.0386519e+00   1.9905827e-01  -1.3398008e+00   9.3538690e-01  -1.2214233e+00   6.5115452e-01  -4.0670883e-01   9.8505640e-01   1.0030544e-01   2.0698642e+00  -2.3095971e+00   1.2863752e+00  -2.4632967e+00   1.9625832e+00  -2.4127932e+00   2.0616162e-01  -2.6279307e+00  -7.1622491e-01  -3.5161242e-01  -4.9064877e-01  -5.6722796e-01   6.2814426e+00  -2.6106404e+00   7.8480935e-01  -3.0125330e+00  -9.8263132e-01  -6.9847071e-01   2.6037373e+00  -8.5292929e-01   1.8037022e+00  -1.6383221e+00  -8.7263894e-01  -1.9405814e+00   9.7153908e-01  -1.6072890e+00  -3.5448241e-01  -1.5483512e-01  -1.3836568e-01   1.7166950e+00   5.4942668e-01   1.7535162e+00   1.0444493e+00   8.9837361e-01
   1.2587319e-01  -1.4900251e-01  -1.2187258e+00   1.2729460e+00  -2.0838300e+00   7.2993652e-01  -1.5812524e+00   7.0125006e-01  -1.0380801e+00  -4.8383053e-01  -8.9237251e-01   1.9984598e+00  -2.8757158e+00  -1.0345329e+00  -2.5840834e+00  -9.1460886e-01   1.5035469e+00   1.0173465e+00   2.2831871e+00   1.2569610e+00   3.2001520e-03   4.5099191e-01   1.7077998e+00  -1.4801461e-01   9.7528551e-01  -1.7708953e-01   1.1681760e+00  -1.9642494e-02   7.3700056e-01  -3.1323455e-02   1.8784127e+00   1.0409152e+00   1.5674252e-01  -1.2627959e+00   1.0424565e+00  -1.2160632e+00   7.8445522e-01  -4.7638886e-01   1.0092176e+00   1.6079317e-01   2.1368169e+00  -2.2496406e+00   1.3929128e+00  -2.4477445e+00   2.0429958e+00  -2.4520551e+00   2.7945910e-01  -2.7444163e+00  -7.0384409e-01  -3.0389764e-01  -4.9970212e-01  -5.7318248e-01   6.4024171e+00  -2.7114035e+00   7.4424730e-01  -3.1341218e+00  -1.0256039e+00  -7.3102834e-01   2.6504683e+00  -8.8539114e-01   1.8112079e+00  -1.7813595e+00  -9.2823323e-01  -2.0762905e+00   8.8228063e-01  -1.7706768e+00  -4.9608346e-01  -2.8840133e-01  -2.7945383e-01   1.6784244e+00   6.3166175e-01   1.7964723e+00   1.0226312e+00   7.9293535e-01
   7.0256665e-02  -1.9760315e-01  -1.1927184e+00   1.3089865e+00  -2.0330130e+00   8.7402840e-01  -1.6695564e+00   8.2527246e-01  -1.1107544e+00  -5.3910528e-01  -8.3790587e-01   2.0851814e+00  -2.8957428e+00  -1.0073541e+00  -2.6740402e+00  -9.5111613e-01   1.4813726e+00   1.0721374e+00   2.3421375e+00   1.2040900e+00  -6.3148216e-02   4.4738157e-01   1.7379869e+00  -6.6137508e-02   1.0374876e+00  -1.3077001e-01   1.2484856e+00  -3.8193390e-02   8.5825743e-01  -4.4027254e-02   1.9729235e+00   1.0315070e+00   1.0650002e-01  -1.1891420e+00   1.1509416e+00  -1.2208989e+00   9.1369136e-01  -5.3284202e-01   1.0403025e+00   2.0889731e-01   2.2057909e+00  -2.2014977e+00   1.5030318e+00  -2.4384581e+00   2.1190585e+00  -2.4925748e+00   3.4855230e-01  -2.8505865e+00  -6.8218045e-01  -2.6312245e-01  -5.0768630e-01  -5.7663290e-01   6.5278214e+00  -2.8061281e+00   7.0649298e-01  -3.2308365e+00  -1.0487343e+00  -7.6812880e-01   2.6915539e+00  -9.2251353e-01   1.8135136e+00  -1.9095358e+00  -9.7911893e-01  -2.1923693e+00   8.0007048e-01  -1.9159430e+00  -6.2345801e-01  -4.0669291e-01  -4.0178935e-01   1.6286074e+00   7.0839139e-01   1.8148240e+00   1.0119897e+00   7.1453484e-01
   5.5565522e-03  -2.4802127e-01  -1.1757907e+00   1.3447500e+00  -1.9943428e+00   1.0111285e+00  -1.7566282e+00   9.4465979e-01  -1.1629993e+00  -5.7943956e-01  -7.9365740e-01   2.1715063e+00  -2.9235360e+00  -9.8190359e-01  -2.7504543e+00  -9.7557703e-01   1.4504779e+00   1.1088344e+00   2.3867219e+00   1.1420797e+00  -1.1447451e-01   4.3610402e-01   1.7678883e+00   6.5946267e-03   1.1004218e+00  -9.7361298e-02   1.3116017e+00  -7.6039345e-02   9.5861384e-01  -6.0669811e-02   2.0554243e+00   1.0109330e+00   5.0819962e-02  -1.1225962e+00   1.2586363e+00  -1.2394438e+00   1.0356267e+00  -5.7688323e-01   1.0783953e+00   2.4344125e-01   2.2776230e+00  -2.1679553e+00   1.6154160e+00  -2.4379906e+00   2.1891457e+00  -2.5361165e+00   4.1304096e-01  -2.9459480e+00  -6.4977626e-01  -2.2992892e-01  -5.1348559e-01  -5.7803324e-01   6.6581253e+00  -2.8947608e+00   6.7396107e-01  -3.3012854e+00  -1.0485844e+00  -8.0847052e-01   2.7278837e+00  -9.6303538e-01   1.8125057e+00  -2.0201482e+00  -1.0226549e+00  -2.2863592e+00   7.2939595e-01  -2.0389327e+00  -7.3137281e-01  -5.0497297e-01  -5.0110594e-01   1.5699721e+00   7.7856585e-01   1.8070384e+00   1.0116319e+00   6.6621431e-01
  -6.6241562e-02  -2.9802996e-01  -1.1698442e+00   1.3808848e+00  -1.9716140e+00   1.1378998e+00  -1.8439493e+00   1.0573707e+00  -1.1940866e+00  -6.0297424e-01  -7.6092017e-01   2.2578084e+00  -2.9609876e+00  -9.5812094e-01  -2.8134797e+00  -9.8439252e-01   1.4121342e+00   1.1262765e+00   2.4138228e+00   1.0734022e+00  -1.5012401e-01   4.1723740e-01   1.7983350e+00   6.7934156e-02   1.1627189e+00  -7.9349517e-02   1.3556823e+00  -1.3465476e-01   1.0361602e+00  -8.3947300e-02   2.1239402e+00   9.7987795e-01  -7.7128249e-03  -1.0666537e+00   1.3635676e+00  -1.2745633e+00   1.1478628e+00  -6.0991728e-01   1.1233833e+00   2.6360726e-01   2.3529801e+00  -2.1512581e+00   1.7288415e+00  -2.4485889e+00   2.2521707e+00  -2.5844036e+00   4.7310186e-01  -3.0307122e+00  -6.0537755e-01  -2.0484558e-01  -5.1614588e-01  -5.7814246e-01   6.7937116e+00  -2.9776514e+00   6.4914978e-01  -3.3453868e+00  -1.0224837e+00  -8.5086214e-01   2.7605037e+00  -1.0057978e+00   1.8102357e+00  -2.1115268e+00  -1.0563521e+00  -2.3570281e+00   6.7434228e-01  -2.1367722e+00  -8.1546843e-01  -5.7976484e-01  -5.7425338e-01   1.5052518e+00   8.4139204e-01   1.7729152e+00   1.0202749e+00   6.4961004e-01
  -1.4308075e-01  -3.4555848e-01  -1.1762961e+00   1.4179496e+00  -1.9677916e+00   1.2518697e+00  -1.9328609e+00   1.1619528e+00  -1.2043708e+00  -6.0861323e-01  -7.4059079e-01   2.3444580e+00  -3.0097371e+00  -9.3542020e-01  -2.8640583e+00  -9.7461669e-01   1.3676709e+00   1.1243247e+00   2.4212951e+00   1.0005318e+00  -1.7014245e-01   3.9102824e-01   1.8300209e+00   1.1612542e-01   1.2232026e+00  -7.8383012e-02   1.3799666e+00  -2.1442835e-01   1.0902864e+00  -1.1598377e-01   2.1773078e+00   9.3923916e-01  -6.6529541e-02  -1.0243026e+00   1.4640481e+00  -1.3282606e+00   1.2488357e+00  -6.3380800e-01   1.1749150e+00   2.6902534e-01   2.4322909e+00  -2.1529375e+00   1.8421765e+00  -2.4720059e+00   2.3075766e+00  -2.6389476e+00   5.2935441e-01  -3.1056994e+00  -5.4810302e-01  -1.8821613e-01  -5.1490275e-01  -5.7792835e-01   6.9347724e+00  -3.0554493e+00   6.3440545e-01  -3.3642922e+00  -9.6877484e-01  -8.9422463e-01   2.7905363e+00  -1.0497453e+00   1.8087448e+00  -2.1830369e+00  -1.0780817e+00  -2.4043566e+00   6.3830169e-01  -2.2079667e+00  -8.7253062e-01  -6.2900208e-01  -6.1937134e-01   1.4370982e+00   8.9635475e-01   1.7135457e+00   1.0363199e+00   6.6487260e-01
  -2.2287988e-01  -3.8877853e-01  -1.1959316e+00   1.4563743e+00  -1.9847994e+00   1.3514533e+00  -2.0244240e+00   1.2575079e+00  -1.1952242e+00  -5.9611284e-01  -7.3307043e-01   2.4317604e+00  -3.0710024e+00  -9.1289752e-01  -2.9037558e+00  -9.4422036e-01   1.3184716e+00   1.1038131e+00   2.4080616e+00   9.2587799e-01  -1.7526802e-01   3.5794920e-01   1.8634663e+00   1.5001718e-01   1.2809076e+00  -9.5179137e-02   1.3847459e+00  -3.1463080e-01   1.1215967e+00  -1.5820234e-01   2.2151614e+00   8.9014567e-01  -1.2319470e-01  -9.9780368e-01   1.5587128e+00  -1.4015144e+00   1.3377634e+00  -6.5071958e-01   1.2323756e+00   2.5984455e-01   2.5156852e+00  -2.1736814e+00   1.9543742e+00  -2.5093364e+00   2.3552977e+00  -2.7008905e+00   5.8269901e-01  -3.1721973e+00  -4.7759276e-01  -1.8013915e-01  -5.0920516e-01  -5.7845103e-01   7.0812179e+00  -3.1289820e+00   6.3169224e-01  -3.3602366e+00  -8.8701170e-01  -9.3758839e-01   2.8190947e+00  -1.0939209e+00   1.8098963e+00  -2.2350196e+00  -1.0862595e+00  -2.4294511e+00   6.2372214e-01  -2.2524084e+00  -9.0069323e-01  -6.5208357e-01  -6.3598185e-01   1.3679984e+00   9.4322676e-01   1.6312059e+00   1.0579496e+00   7.1067459e-01
  -3.0359093e-01  -4.2618767e-01  -1.2288043e+00   1.4964211e+00  -2.0233730e+00   1.4359253e+00  -2.1193026e+00   1.3436281e+00  -1.1689060e+00  -5.6611387e-01  -7.3820130e-01   2.5198757e+00  -3.1454294e+00  -8.8955931e-01  -2.9345625e+00  -8.9229039e-01   1.2659606e+00   1.0664498e+00   2.3741473e+00   8.5171589e-01  -1.6687737e-01   3.1873604e-01   1.8989864e+00   1.6914096e-01   1.3350857e+00  -1.2948648e-01   1.3712767e+00  -4.3344799e-01   1.1317610e+00  -2.1124504e-01   2.2378797e+00   8.3395996e-01  -1.7552171e-01  -9.8852137e-01   1.6465352e+00  -1.4941828e+00   1.4145512e+00  -6.6294173e-01   1.2948782e+00   2.3677673e-01   2.6029474e+00  -2.2132543e+00   2.0644581e+00  -2.5609034e+00   2.3956873e+00  -2.7708748e+00   6.3414397e-01  -3.2317894e+00  -3.9412228e-01  -1.8042303e-01  -4.9873552e-01  -5.8073864e-01   7.2325904e+00  -3.1991304e+00   6.4238729e-01  -3.3363360e+00  -7.7808873e-01  -9.8009024e-01   2.8471932e+00  -1.1374629e+00   1.8152266e+00  -2.2686804e+00  -1.0799905e+00  -2.4343909e+00   6.3191541e-01  -2.2712992e+00  -8.9955620e-01  -6.4983068e-01  -6.2499312e-01   1.3001985e+00   9.8206510e-01   1.5291845e+00   1.0832367e+00   7.8430899e-01
  -3.8326308e-01  -4.5668110e-01  -1.2741924e+00   1.5381576e+00  -2.0829927e+00   1.5053464e+00  -2.2176806e+00   1.4203121e+00  -1.1283735e+00  -5.2011308e-01  -7.5524804e-01   2.6087392e+00  -3.2329570e+00  -8.6453608e-01  -2.9586760e+00  -8.1914779e-01   1.2115825e+00   1.0146738e+00   2.3206554e+00   7.8011683e-01  -1.4688831e-01   2.7439824e-01   1.9366691e+00   1.7374623e-01   1.3852027e+00  -1.8010774e-01   1.3416465e+00  -5.6807956e-01   1.1233164e+00  -2.7494547e-01   2.2464982e+00   7.7225927e-01  -2.2167930e-01  -9.9681648e-01   1.7268230e+00  -1.6049786e+00   1.4796685e+00  -6.7271086e-01   1.3612772e+00   2.0110318e-01   2.6934963e+00  -2.2704796e+00   2.1715063e+00  -2.6261934e+00   2.4294256e+00  -2.8489462e+00   6.8463811e-01  -3.2861649e+00  -2.9866931e-01  -1.8856072e-01  -4.8342612e-01  -5.8566835e-01   7.3880099e+00  -3.2667066e+00   6.6712037e-01  -3.2963401e+00  -6.4428362e-01  -1.0209716e+00   2.8756646e+00  -1.1796018e+00   1.8258308e+00  -2.2859312e+00  -1.0591628e+00  -2.4220225e+00   6.6294328e-01  -2.2669889e+00  -8.7020704e-01  -6.2435147e-01  -5.8861402e-01   1.2356391e+00   1.0131939e+00   1.4115621e+00   1.1102613e+00   8.8187185e-01
  -4.6010651e-01  -4.7960176e-01  -1.3306228e+00   1.5814344e+00  -2.1619054e+00   1.5604490e+00  -2.3192123e+00   1.4878694e+00  -1.0770513e+00  -4.6037479e-01  -7.8292558e-01   2.6979886e+00  -3.3327247e+00  -8.3725401e-01  -2.9782826e+00  -7.2637376e-01   1.1567697e+00   9.5147344e-01   2.2496807e+00   7.1288303e-01  -1.1762609e-01   2.2619859e-01   1.9763621e+00   1.6478590e-01   1.4309225e+00  -2.4498518e-01   1.2985958e+00  -7.1489939e-01   1.0994333e+00  -3.4835651e-01   2.2425944e+00   7.0679490e-01  -2.6028200e-01  -1.0220164e+00   1.7991951e+00  -1.7315247e+00   1.5340066e+00  -6.8204108e-01   1.4302013e+00   1.5463851e-01   2.7863854e+00  -2.3432857e+00   2.2746350e+00  -2.7038606e+00   2.4574100e+00  -2.9345053e+00   7.3492483e-01  -3.3369278e+00  -1.9292601e-01  -2.0372816e-01  -4.6346806e-01  -5.9386560e-01   7.5461399e+00  -3.3323425e+00   7.0567415e-01  -3.2443636e+00  -4.8919948e-01  -1.0595805e+00   2.9050902e+00  -1.2196623e+00   1.8422862e+00  -2.2892033e+00  -1.0244812e+00  -2.3957158e+00   7.1559218e-01  -2.2427476e+00  -8.1514235e-01  -5.7882491e-01  -5.3018584e-01   1.1759048e+00   1.0371727e+00   1.2829492e+00   1.1372248e+00   9.9851623e-01
  -5.3255124e-01  -4.9476064e-01  -1.3959606e+00   1.6258801e+00  -2.2572356e+00   1.6024950e+00  -2.4230221e+00   1.5468222e+00  -1.0185781e+00  -3.8978763e-01  -8.1947221e-01   2.7869238e+00  -3.4430316e+00  -8.0754460e-01  -2.9953609e+00  -6.1673779e-01   1.1029016e+00   8.8018178e-01   2.1641666e+00   6.5149092e-01  -8.1663024e-02   1.7560153e-01   2.0176744e+00   1.4385061e-01   1.4720817e+00  -3.2134331e-01   1.2453095e+00  -8.6966820e-01   1.0636613e+00  -4.2982919e-01   2.2281510e+00   6.3943123e-01  -2.9045702e-01  -1.0624655e+00   1.8635443e+00  -1.8704835e+00   1.5787303e+00  -6.9257857e-01   1.5001056e+00   9.9649179e-02   2.8803331e+00  -2.4288192e+00   2.3729863e+00  -2.7917903e+00   2.4806404e+00  -3.0263062e+00   7.8543191e-01  -3.3854271e+00  -7.9250288e-02  -2.2481073e-01  -4.3931122e-01  -6.0563190e-01   7.7051973e+00  -3.3964019e+00   7.5695663e-01  -3.1846076e+00  -3.1760187e-01  -1.0953776e+00   2.9357526e+00  -1.2570693e+00   1.8646229e+00  -2.2812415e+00  -9.7743930e-01  -2.3591061e+00   7.8744208e-01  -2.2024923e+00  -7.3809327e-01  -5.1722456e-01  -4.5394297e-01   1.1221907e+00   1.0547497e+00   1.1482057e+00   1.1625540e+00   1.1287610e+00
  -5.9929597e-01  -5.0242352e-01  -1.4675602e+00   1.6709126e+00  -2.3651831e+00   1.6331169e+00  -2.5277424e+00   1.5978163e+00  -9.5655458e-01  -3.1167626e-01  -8.6276113e-01   2.8745067e+00  -3.5613666e+00  -7.7568065e-01  -3.0115197e+00  -4.9403178e-01   1.0512563e+00   8.0425943e-01   2.0677125e+00   5.9704781e-01  -4.1644421e-02   1.2419421e-01   2.0599944e+00   1.1305512e-01   1.5086601e+00  -4.0588032e-01   1.1851929e+00  -1.0277854e+00   1.0196761e+00  -5.1713770e-01   2.2054107e+00   5.7206739e-01  -3.1188088e-01  -1.1156560e+00   1.9199899e+00  -2.0177567e+00   1.6151386e+00  -7.0549207e-01   1.5693450e+00   3.8731102e-02   2.9737854e+00  -2.5236154e+00   2.4657254e+00  -2.8872259e+00   2.5001113e+00  -3.1225133e+00   8.3620728e-01  -3.4326234e+00   3.9443437e-02  -2.5045883e-01  -4.1165068e-01  -6.2090813e-01   7.8629963e+00  -3.4589274e+00   8.1905151e-01  -3.1210983e+00  -1.3515555e-01  -1.1279432e+00   2.9676130e+00  -1.2913573e+00   1.8923393e+00  -2.2649021e+00  -9.2022686e-01  -2.3158374e+00   8.7502778e-01  -2.1504877e+00  -6.4376508e-01  -4.4400602e-01  -3.6471998e-01   1.0752865e+00   1.0668070e+00   1.0121557e+00   1.1849860e+00   1.2668309e+00
  -6.5934540e-01  -5.0326516e-01  -1.5424610e+00   1.7157699e+00  -2.4812888e+00   1.6541567e+00  -2.6316015e+00   1.6415436e+00  -8.9431037e-01  -2.2958226e-01  -9.1044129e-01   2.9594132e+00  -3.6845185e+00  -7.4234141e-01  -3.0278903e+00  -3.6281885e-01   1.0029587e+00   7.2708129e-01   1.9643458e+00   5.5026387e-01  -1.1561558e-04   7.3587197e-02   2.1025246e+00   7.4884492e-02   1.5407474e+00  -4.9499471e-01   1.1216465e+00  -1.1845648e+00   9.7104262e-01  -6.0764237e-01   2.1767276e+00   5.0654708e-01  -3.2477958e-01  -1.1784251e+00   1.9688266e+00  -2.1687433e+00   1.6445420e+00  -7.2140945e-01   1.6362622e+00  -2.5345517e-02   3.0650045e+00  -2.6238157e+00   2.5520481e+00  -2.9869477e+00   2.5167190e+00  -3.2208103e+00   8.8690709e-01  -3.4790067e+00   1.5984892e-01  -2.7917085e-01  -3.8139723e-01  -6.3927711e-01   8.0170408e+00  -3.5196239e+00   8.8934438e-01  -3.0574552e+00   5.1923143e-02  -1.1569849e+00   3.0003229e+00  -1.3221803e+00   1.9244640e+00  -2.2429653e+00  -8.5558016e-01  -2.2693318e+00   9.7408115e-01  -2.0910529e+00  -5.3751094e-01  -3.6378462e-01  -2.6762773e-01   1.0355799e+00   1.0742981e+00   8.7932144e-01   1.2036290e+00   1.4070052e+00
  -7.1203401e-01  -4.9829462e-01  -1.6176148e+00   1.7595595e+00  -2.6007550e+00   1.6675139e+00  -2.7325506e+00   1.6786878e+00  -8.3471301e-01  -1.4703032e-01  -9.6009400e-01   3.0401361e+00  -3.8087714e+00  -7.0851656e-01  -3.0450797e+00  -2.2811463e-01   9.5893083e-01   6.5174208e-01   1.8582668e+00   5.1144288e-01   4.0635803e-02   2.5306397e-02   2.1443362e+00   3.2014349e-02   1.5685127e+00  -5.8502903e-01   1.0578575e+00  -1.3355146e+00   9.2101071e-01  -6.9847914e-01   2.1444273e+00   4.4456396e-01  -3.2988795e-01  -1.2472055e+00   2.0104764e+00  -2.3186400e+00   1.6681665e+00  -7.4040707e-01   1.6992850e+00  -8.9810363e-02   3.1521814e+00  -2.7254202e+00   2.6312041e+00  -3.0874941e+00   2.5311937e+00  -3.3185592e+00   9.3683658e-01  -3.5245800e+00   2.7847776e-01  -3.0939483e-01  -3.4962895e-01  -6.6000649e-01   8.1646543e+00  -3.5778906e+00   9.6471677e-01  -2.9967100e+00   2.3727254e-01  -1.1823449e+00   3.0332680e+00  -1.3493211e+00   1.9596560e+00  -2.2179780e+00  -7.8658559e-01  -2.2226024e+00   1.0798378e+00  -2.0282893e+00  -4.2496272e-01  -2.8102877e-01  -1.6772130e-01   1.0030781e+00   1.0781861e+00   7.5368789e-01   1.2179916e+00   1.5439469e+00
  -7.5703608e-01  -4.8875948e-01  -1.6901168e+00   1.8013262e+00  -2.7187906e+00   1.6750157e+00  -2.8284236e+00   1.7098909e+00  -7.8003025e-01  -6.7299274e-02  -1.0093935e+00   3.1151258e+00  -3.9301740e+00  -6.7536979e-01  -3.0631884e+00  -9.5025596e-02   9.1985262e-01   5.8089459e-01   1.7535886e+00   4.8049281e-01   7.8709039e-02  -1.9311738e-02   2.1844381e+00  -1.2879756e-02   1.5921797e+00  -6.7251217e-01   9.9662155e-01  -1.4766036e+00   8.7235600e-01  -7.8676402e-01   2.1106834e+00   3.8757146e-01  -3.2836765e-01  -1.3183041e+00   2.0454456e+00  -2.4627629e+00   1.6870898e+00  -7.6205354e-01   1.7570284e+00  -1.5207099e-01   3.2335648e+00  -2.8245514e+00   2.7025324e+00  -3.1854049e+00   2.5440623e+00  -3.4129985e+00   9.8503781e-01  -3.5689054e+00   3.9189798e-01  -3.3963751e-01  -3.1752470e-01  -6.8212646e-01   8.3031439e+00  -3.6328965e+00   1.0417914e+00  -2.9411879e+00   4.1481585e-01  -1.2039984e+00   3.0656411e+00  -1.3726966e+00   1.9963371e+00  -2.1921354e+00  -7.1645128e-01  -2.1781169e+00   1.1873838e+00  -1.9658534e+00  -3.1164824e-01  -1.9979040e-01  -6.9685516e-02   9.7745002e-01   1.0793877e+00   6.3851840e-01   1.2279797e+00   1.6729941e+00
  -7.9435987e-01  -4.7603852e-01  -1.7574198e+00   1.8401305e+00  -2.8309519e+00   1.6783168e+00  -2.9171197e+00   1.7357421e+00  -7.3185427e-01   6.7826178e-03  -1.0562562e+00   3.1829522e+00  -4.0448586e+00  -6.4408440e-01  -3.0818877e+00   3.1625208e-02   8.8613539e-01   5.1662951e-01   1.6540843e+00   4.5695751e-01   1.1267951e-01  -5.9209305e-02   2.2218569e+00  -5.7305846e-02   1.6120086e+00  -7.5438107e-01   9.4020742e-01  -1.6044928e+00   8.2727235e-01  -8.6979855e-01   2.0774134e+00   3.3670568e-01  -3.2168890e-01  -1.3881840e+00   2.0742944e+00  -2.5968658e+00   1.7022083e+00  -7.8550423e-01   1.8083859e+00  -2.0987823e-01   3.3075927e+00  -2.9177100e+00   2.7655097e+00  -3.2774689e+00   2.5556441e+00  -3.5014626e+00   1.0304119e+00  -3.6112089e+00   4.9698007e-01  -3.6856622e-01  -2.8628195e-01  -7.0453650e-01   8.4299920e+00  -3.6836898e+00   1.1172057e+00  -2.8924567e+00   5.7917618e-01  -1.2220492e+00   3.0965386e+00  -1.3923549e+00   2.0328429e+00  -2.1672038e+00  -6.4826721e-01  -2.1377222e+00   1.2920113e+00  -1.9067859e+00  -2.0262597e-01  -1.2349020e-01   2.2438404e-02   9.5808422e-01   1.0787291e+00   5.3622633e-01   1.2338604e+00   1.7903883e+00
  -8.2432460e-01  -4.6153080e-01  -1.8175092e+00   1.8751328e+00  -2.9334538e+00   1.6788308e+00  -2.9967881e+00   1.7567834e+00  -6.9108992e-01   7.3001119e-02  -1.0989670e+00   3.2424628e+00  -4.1493767e+00  -6.1571544e-01  -3.1005433e+00   1.4765138e-01   8.5791582e-01   4.6040482e-01   1.5629611e+00   4.4007087e-01   1.4164214e-01  -9.3669681e-02   2.2557208e+00  -9.9115682e-02   1.6282875e+00  -8.2816392e-01   8.9027024e-01  -1.7167180e+00   7.8731960e-01  -9.4526112e-01   2.0462014e+00   2.9272926e-01  -3.1148493e-01  -1.4537240e+00   2.0976142e+00  -2.7174299e+00   1.7142349e+00  -8.0963647e-01   1.8526060e+00  -2.6146298e-01   3.3730142e+00  -3.0020001e+00   2.8198008e+00  -3.3609558e+00   2.5660738e+00  -3.5816057e+00   1.0718617e+00  -3.6505287e+00   5.9112704e-01  -3.9509078e-01  -2.5702551e-01  -7.2612708e-01   8.5430538e+00  -3.7293325e+00   1.1878876e+00  -2.8513442e+00   7.2603584e-01  -1.2367131e+00   3.1250665e+00  -1.4084657e+00   2.0675787e+00  -2.1444862e+00  -5.8477509e-01  -2.1026259e+00   1.3895558e+00  -1.8534016e+00  -1.0216683e-01  -5.4768053e-02   1.0546503e-01   9.4416243e-01   1.0769161e+00   4.4831169e-01   1.2361954e+00   1.8934290e+00
  -8.4751950e-01  -4.4655036e-01  -1.8690228e+00   1.9056710e+00  -3.0234182e+00   1.6776967e+00  -3.0660029e+00   1.7735258e+00  -6.5799998e-01   1.2986362e-01  -1.1362709e+00   3.2929124e+00  -4.2410028e+00  -5.9106951e-01  -3.1183658e+00   2.4980126e-01   8.3506925e-01   4.1302617e-01   1.4826763e+00   4.2883257e-01   1.6520642e-01  -1.2234713e-01   2.2853381e+00  -1.3662773e-01   1.6413285e+00  -8.9211021e-01   8.4781952e-01  -1.8118036e+00   7.5342353e-01  -1.0113690e+00   2.0182468e+00   2.5600277e-01  -2.9939501e-01  -1.5124317e+00   2.1160144e+00  -2.8218978e+00   1.7237190e+00  -8.3321051e-01   1.8893387e+00  -3.0563118e-01   3.4289913e+00  -3.0753069e+00   2.8653090e+00  -3.4338081e+00   2.5753502e+00  -3.6516016e+00   1.1084338e+00  -3.6858850e+00   6.7246367e-01  -4.1841693e-01  -2.3071616e-01  -7.4590217e-01   8.6407454e+00  -3.7690366e+00   1.2513012e+00  -2.8180156e+00   8.5240371e-01  -1.2482971e+00   3.1504471e+00  -1.4213015e+00   2.0991661e+00  -2.1248265e+00  -5.2817135e-01  -2.0734299e+00   1.4766793e+00  -1.8072447e+00  -1.3510185e-02   4.5962911e-03   1.7719985e-01   9.3474115e-01   1.0745184e+00   3.7536259e-01   1.2357515e+00   1.9805436e+00
  -8.6474412e-01  -4.3223351e-01  -1.9113026e+00   1.9313249e+00  -3.0990403e+00   1.6757733e+00  -3.1238995e+00   1.7864694e+00  -6.3229793e-01   1.7664212e-01  -1.1674248e+00   3.3340461e+00  -4.3179739e+00  -5.7062703e-01  -3.1345675e+00   3.3596957e-01   8.1724245e-01   3.7467569e-01   1.4148117e+00   4.2210174e-01   1.8344610e-01  -1.4526093e-01   2.3102622e+00  -1.6870339e-01   1.6514682e+00  -9.4525808e-01   8.1323749e-01  -1.8893040e+00   7.2592295e-01  -1.0669965e+00   1.9943407e+00   2.2648661e-01  -2.8691288e-01  -1.5625906e+00   2.1301147e+00  -2.9088266e+00   1.7310810e+00  -8.5503691e-01   1.9186476e+00  -3.4180685e-01   3.4751646e+00  -3.1364019e+00   2.9022135e+00  -3.4947737e+00   2.5833940e+00  -3.7102986e+00   1.1394422e+00  -3.7164469e+00   7.3996354e-01  -4.3806803e-01  -2.0807018e-01  -7.6308548e-01   8.7221901e+00  -3.8022840e+00   1.3056380e+00  -2.7920962e+00   9.5676321e-01  -1.2571717e+00   3.1721079e+00  -1.4312134e+00   2.1265609e+00  -2.1086457e+00  -4.7996300e-01  -2.0502058e+00   1.5510767e+00  -1.7691031e+00   6.1285138e-02   5.3692832e-02   2.3648866e-01   9.2883623e-01   1.0719687e+00   3.1711799e-01   1.2333964e+00   2.0512712e+00
  -8.7693694e-01  -4.1946596e-01  -1.9443782e+00   1.9519578e+00  -3.1596511e+00   1.6736595e+00  -3.1702612e+00   1.7961199e+00  -6.1327412e-01   2.1334879e-01  -1.1922027e+00   3.3661212e+00  -4.3796175e+00  -5.5451390e-01  -3.1485007e+00   4.0529862e-01   8.0390129e-01   3.4498340e-01   1.3600170e+00   4.1870118e-01   1.9681134e-01  -1.6275623e-01   2.3303310e+00  -1.9477185e-01   1.6590681e+00  -9.8743394e-01   7.8634385e-01  -1.9497622e+00   7.0465330e-01  -1.1117353e+00   1.9748696e+00   2.0377481e-01  -2.7525961e-01  -1.6033288e+00   2.1405410e+00  -2.9779442e+00   1.7366540e+00  -8.7413022e-01   1.9409840e+00  -3.7001803e-01   3.5116784e+00  -3.1849728e+00   2.9309859e+00  -3.5434628e+00   2.5901122e+00  -3.7573078e+00   1.1645561e+00  -3.7416702e+00   7.9349611e-01  -4.5387756e-01  -1.8950131e-01  -7.7719560e-01   8.7873232e+00  -3.8289125e+00   1.3499287e+00  -2.7728165e+00   1.0390838e+00  -1.2637405e+00   3.1897449e+00  -1.4386014e+00   2.1491334e+00  -2.0960002e+00  -4.4089371e-01  -2.0325985e+00   1.6115818e+00  -1.7390737e+00   1.2138243e-01   9.2426070e-02   2.8317905e-01   9.2550204e-01   1.0695709e+00   2.7258397e-01   1.2299933e+00   2.1061673e+00
  -8.8509514e-01  -4.0883465e-01  -1.9688839e+00   1.9677284e+00  -3.2056759e+00   1.6717284e+00  -3.2055376e+00   1.8029956e+00  -5.9993775e-01   2.4064825e-01  -1.2108543e+00   3.3898708e+00  -4.4263595e+00  -5.4252263e-01  -3.1597598e+00   4.5815717e-01   7.9438858e-01   3.2313181e-01   1.3180316e+00   4.1752191e-01   2.0601591e-01  -1.7543756e-01   2.3456800e+00  -2.1480335e-01   1.6645118e+00  -1.0191856e+00   7.6649652e-01  -1.9945906e+00   6.8905632e-01  -1.1458905e+00   1.9598437e+00   1.8715741e-01  -2.6529576e-01  -1.6346024e+00   2.1479167e+00  -3.0300949e+00   1.7407202e+00  -8.8982721e-01   1.9571231e+00  -3.9082621e-01   3.5391597e+00  -3.2215658e+00   2.9523811e+00  -3.5803221e+00   2.5954525e+00  -3.7930089e+00   1.1838401e+00  -3.7613891e+00   8.3378671e-01  -4.6595739e-01  -1.7509431e-01  -7.8807826e-01   8.8369095e+00  -3.8491502e+00   1.3840633e+00  -2.7591677e+00   1.1006959e+00  -1.2684129e+00   3.2033491e+00  -1.4438862e+00   2.1666986e+00  -2.0866597e+00  -4.1094737e-01  -2.0199450e+00   1.6581637e+00  -1.7166721e+00   1.6709868e-01   1.2140410e-01   3.1800054e-01   9.2389797e-01   1.0675147e+00   2.4019311e-01   1.2263039e+00   2.1466364e+00
  -8.9019708e-01  -4.0061014e-01  -1.9859238e+00   1.9790702e+00  -3.2384831e+00   1.6701723e+00  -3.2307893e+00   1.8076230e+00  -5.9116028e-01   2.5971638e-01  -1.2240234e+00   3.4064079e+00  -4.4595999e+00  -5.3417389e-01  -3.1682316e+00   4.9599533e-01   7.8798492e-01   3.0798347e-01   1.2877843e+00   4.1761364e-01   2.1191323e-01  -1.8408440e-01   2.3567205e+00  -2.2923593e-01   1.6681961e+00  -1.0416559e+00   7.5271828e-01  -2.0258824e+00   6.7830296e-01  -1.1704068e+00   1.9489499e+00   1.7570540e-01  -2.5748481e-01  -1.6570989e+00   2.1528536e+00  -3.0670802e+00   1.7435398e+00  -9.0185528e-01   1.9680696e+00  -4.0520720e-01   3.5586508e+00  -3.2474500e+00   2.9673966e+00  -3.6065232e+00   2.5994402e+00  -3.8184711e+00   1.1977399e+00  -3.7758426e+00   8.6228986e-01  -4.7464879e-01  -1.6461687e-01  -7.9589127e-01   8.8724833e+00  -3.8635966e+00   1.4087165e+00  -2.7500402e+00   1.1440413e+00  -1.2715810e+00   3.2131947e+00  -1.4474834e+00   2.1794938e+00  -2.0801894e+00  -3.8943114e-01  -2.0113975e+00   1.6918120e+00  -1.7009727e+00   1.9973348e-01   1.4178301e-01   3.4237589e-01   9.2333533e-01   1.0658936e+00   2.1799180e-01   1.2229141e+00   2.1747111e+00
  -8.9313357e-01  -3.9476176e-01  -1.9968992e+00   1.9866394e+00  -3.2601470e+00   1.6690492e+00  -3.2475602e+00   1.8105204e+00  -5.8580493e-01   2.7206184e-01  -1.2326306e+00   3.4170919e+00  -4.4814753e+00  -5.2880632e-01  -3.1740917e+00   5.2109106e-01   7.8396810e-01   2.9822008e-01   1.2675688e+00   4.1824917e-01   2.1537797e-01  -1.8955882e-01   2.3640874e+00  -2.3886344e-01   1.6705171e+00  -1.0564071e+00   7.4383564e-01  -2.0461687e+00   6.7141934e-01  -1.1867292e+00   1.9416245e+00   1.6837047e-01  -2.5191029e-01  -1.6720693e+00   2.1559332e+00  -3.0914034e+00   1.7453661e+00  -9.1033863e-01   1.9749440e+00  -4.1439708e-01   3.5714990e+00  -3.2644133e+00   2.9772013e+00  -3.6237787e+00   2.6021939e+00  -3.8352949e+00   1.2070167e+00  -3.7856392e+00   8.8098891e-01  -4.8046146e-01  -1.5756968e-01  -8.0104487e-01   8.8961974e+00  -3.8731481e+00   1.4251872e+00  -2.7443410e+00   1.1723264e+00  -1.2736030e+00   3.2197908e+00  -1.4497839e+00   2.1881064e+00  -2.0760373e+00  -3.7512709e-01  -2.0060371e+00   1.7143216e+00  -1.6907672e+00   2.2131367e-01   1.5508148e-01   3.5818468e-01   9.2330159e-01   1.0647237e+00   2.0384146e-01   1.2201910e+00   2.1927987e+00
  -8.9465558e-01  -3.9100727e-01  -2.0033232e+00   1.9912342e+00  -3.2731449e+00   1.6683265e+00  -3.2576908e+00   1.8121732e+00  -5.8283198e-01   2.7932921e-01  -1.2377392e+00   3.4233733e+00  -4.4945411e+00  -5.2568024e-01  -3.1777476e+00   5.3621549e-01   7.8166479e-01   2.9248157e-01   1.2552783e+00   4.1895137e-01   2.1720632e-01  -1.9271615e-01   2.3685568e+00  -2.4469730e-01   1.6718499e+00  -1.0652175e+00   7.3861832e-01  -2.0581454e+00   6.6740448e-01  -1.1966121e+00   1.9371433e+00   1.6408827e-01  -2.4834431e-01  -1.6811105e+00   2.1576866e+00  -3.1059486e+00   1.7464460e+00  -9.1574245e-01   1.9788633e+00  -4.1972321e-01   3.5792147e+00  -3.2745146e+00   2.9830378e+00  -3.6341037e+00   2.6039153e+00  -3.8453928e+00   1.2126373e+00  -3.7916585e+00   8.9214397e-01  -4.8400497e-01  -1.5327070e-01  -8.0410885e-01   8.9105931e+00  -3.8788823e+00   1.4351725e+00  -2.7410773e+00   1.1891170e+00  -1.2747947e+00   3.2238024e+00  -1.4511395e+00   2.1933616e+00  -2.0736145e+00  -3.6649602e-01  -2.0029742e+00   1.7280001e+00  -1.6847298e+00   2.3428074e-01   1.6298056e-01   3.6750356e-01   9.2345971e-01   1.0639620e+00   1.9561652e-01   1.2182771e+00   2.2034129e+00
  -8.9534396e-01  -3.8889315e-01  -2.0066422e+00   1.9936963e+00  -3.2800247e+00   1.6679207e+00  -3.2630929e+00   1.8130066e+00  -5.8137220e-01   2.8310711e-01  -1.2404132e+00   3.4266366e+00  -4.5014195e+00  -5.2407801e-01  -3.1797465e+00   5.4425764e-01   7.8049213e-01   2.8949485e-01   1.2486806e+00   4.1947952e-01   2.1804704e-01  -1.9432765e-01   2.3709503e+00  -2.4781593e-01   1.6725267e+00  -1.0698660e+00   7.3590649e-01  -2.0643970e+00   6.6533167e-01  -1.2018944e+00   1.9347223e+00   1.6187545e-01  -2.4635389e-01  -1.6859235e+00   2.1585704e+00  -3.1136271e+00   1.7470107e+00  -9.1876179e-01   1.9808336e+00  -4.2244279e-01   3.5833114e+00  -3.2798223e+00   2.9861108e+00  -3.6395539e+00   2.6048606e+00  -3.8507384e+00   1.2156384e+00  -3.7949134e+00   8.9801926e-01  -4.8591599e-01  -1.5096131e-01  -8.0570405e-01   8.9183150e+00  -3.8819167e+00   1.4405074e+00  -2.7394115e+00   1.1979216e+00  -1.2754237e+00   3.2259525e+00  -1.4518534e+00   2.1961845e+00  -2.0723654e+00  -3.6190527e-01  -2.0014242e+00   1.7353315e+00  -1.6815729e+00   2.4115646e-01   1.6712807e-01   3.7235323e-01   9.2362601e-01   1.0635267e+00   1.9138289e-01   1.2171224e+00   2.2089218e+00
  -8.9560306e-01  -3.8789644e-01  -2.0080883e+00   1.9948077e+00  -3.2830919e+00   1.6677301e+00  -3.2655198e+00   1.8133613e+00  -5.8076596e-01   2.8476337e-01  -1.2415922e+00   3.4280673e+00  -4.5044669e+00  -5.2338743e-01  -3.1806613e+00   5.4785943e-01   7.7998597e-01   2.8818071e-01   1.2456963e+00   4.1977796e-01   2.1836871e-01  -1.9502301e-01   2.3720296e+00  -2.4922003e-01   1.6728166e+00  -1.0719341e+00   7.3471541e-01  -2.0671512e+00   6.6442699e-01  -1.2042730e+00   1.9336202e+00   1.6090902e-01  -2.4542687e-01  -1.6880799e+00   2.1589466e+00  -3.1170432e+00   1.7472596e+00  -9.2017418e-01   1.9816681e+00  -4.2361185e-01   3.5851463e+00  -3.2821719e+00   2.9874762e+00  -3.6419770e+00   2.6052958e+00  -3.8531209e+00   1.2169865e+00  -3.7963919e+00   9.0062756e-01  -4.8678559e-01  -1.4991840e-01  -8.0639910e-01   8.9218064e+00  -3.8832680e+00   1.4429056e+00  -2.7386877e+00   1.2018153e+00  -1.2757068e+00   3.2269219e+00  -1.4521737e+00   2.1974588e+00  -2.0718218e+00  -3.5985013e-01  -2.0007607e+00   1.7386399e+00  -1.6801796e+00   2.4422810e-01   1.6896591e-01   3.7448126e-01   9.2373193e-01   1.0633183e+00   1.8954034e-01   1.2165485e+00   2.2113367e+00
  -8.9567833e-01  -3.8753222e-01  -2.0085806e+00   1.9951988e+00  -3.2841591e+00   1.6676607e+00  -3.2663700e+00   1.8134793e+00  -5.8056830e-01   2.8533093e-01  -1.2419979e+00   3.4285577e+00  -4.5055203e+00  -5.2315520e-01  -3.1809861e+00   5.4911788e-01   7.7981432e-01   2.8772803e-01   1.2446434e+00   4.1990097e-01   2.1846387e-01  -1.9525813e-01   2.3724090e+00  -2.4971308e-01   1.6729138e+00  -1.0726528e+00   7.3430593e-01  -2.0681001e+00   6.6411771e-01  -1.2051084e+00   1.9332289e+00   1.6057853e-01  -2.4509280e-01  -1.6888331e+00   2.1590720e+00  -3.1182295e+00   1.7473452e+00  -9.2068641e-01   1.9819444e+00  -4.2400430e-01   3.5857881e+00  -3.2829839e+00   2.9879502e+00  -3.6428176e+00   2.6054510e+00  -3.8539492e+00   1.2174583e+00  -3.7969142e+00   9.0153165e-01  -4.8709442e-01  -1.4955163e-01  -8.0663441e-01   8.9230376e+00  -3.8837370e+00   1.4437459e+00  -2.7384399e+00   1.2031609e+00  -1.2758072e+00   3.2272624e+00  -1.4522867e+00   2.1979071e+00  -2.0716368e+00  -3.5913272e-01  -2.0005380e+00   1.7398040e+00  -1.6796987e+00   2.4529901e-01   1.6960251e-01   3.7521104e-01   9.2377807e-01   1.0632410e+00   1.8891217e-01   1.2163301e+00   2.2121650e+00
  -8.9569318e-01  -3.8744235e-01  -2.0086950e+00   1.9952924e+00  -3.2844118e+00   1.6676436e+00  -3.2665726e+00   1.8135061e+00  -5.8052408e-01   2.8546357e-01  -1.2420930e+00   3.4286726e+00  -4.5057682e+00  -5.2310192e-01  -3.1810643e+00   5.4941696e-01   7.7977449e-01   2.8762156e-01   1.2443909e+00   4.1993389e-01   2.1848293e-01  -1.9531251e-01   2.3724998e+00  -2.4983084e-01   1.6729361e+00  -1.0728228e+00   7.3420984e-01  -2.0683228e+00   6.6404546e-01  -1.2053080e+00   1.9331345e+00   1.6050132e-01  -2.4501148e-01  -1.6890121e+00   2.1591006e+00  -3.1185099e+00   1.7473652e+00  -9.2081195e-01   1.9820069e+00  -4.2409426e-01   3.5859409e+00  -3.2831751e+00   2.9880622e+00  -3.6430162e+00   2.6054884e+00  -3.8541452e+00   1.2175706e+00  -3.7970394e+00   9.0174508e-01  -4.8716899e-01  -1.4946405e-01  -8.0668854e-01   8.9233333e+00  -3.8838479e+00   1.4439461e+00  -2.7383818e+00   1.2034776e+00  -1.2758314e+00   3.2273437e+00  -1.4523139e+00   2.1980141e+00  -2.0715937e+00  -3.5896241e-01  -2.0004868e+00   1.7400824e+00  -1.6795856e+00   2.4555311e-01   1.6975281e-01   3.7538168e-01   9.2379082e-01   1.0632217e+00   1.8876583e-01   1.2162746e+00   2.2123588e+00
  -8.9569461e-01  -3.8743138e-01  -2.0087084e+00   1.9953036e+00  -3.2844416e+00   1.6676415e+00  -3.2665967e+00   1.8135092e+00  -5.8051908e-01   2.8547907e-01  -1.2421041e+00   3.4286860e+00  -4.5057973e+00  -5.2309584e-01  -3.1810736e+00   5.4945243e-01   7.7976984e-01   2.8760904e-01   1.2443608e+00   4.1993815e-01   2.1848485e-01  -1.9531881e-01   2.3725105e+00  -2.4984485e-01   1.6729386e+00  -1.0728430e+00   7.3419857e-01  -2.0683490e+00   6.6403699e-01  -1.2053317e+00   1.9331232e+00   1.6049230e-01  -2.4500167e-01  -1.6890333e+00   2.1591040e+00  -3.1185431e+00   1.7473676e+00  -9.2082721e-01   1.9820140e+00  -4.2410457e-01   3.5859591e+00  -3.2831975e+00   2.9880756e+00  -3.6430396e+00   2.6054929e+00  -3.8541683e+00   1.2175840e+00  -3.7970544e+00   9.0177024e-01  -4.8717796e-01  -1.4945364e-01  -8.0669474e-01   8.9233685e+00  -3.8838610e+00   1.4439698e+00  -2.7383749e+00   1.2035149e+00  -1.2758343e+00   3.2273534e+00  -1.4523173e+00   2.1980267e+00  -2.0715887e+00  -3.5894227e-01  -2.0004808e+00   1.7401155e+00  -1.6795723e+00   2.4558318e-01   1.6977053e-01   3.7540162e-01   9.2379248e-01   1.0632193e+00   1.8874877e-01   1.2162677e+00   2.2123815e+00
