# Supplementary material for: A Student's Guide to Randomization Statistics for Multichannel Event-Related Potentials Using Ragu
Source: Front Neurosci. 2018 Jun 19;12:355. doi: 10.3389/fnins.2018.00355 (PMC6020783; doi:10.3389/fnins.2018.00355)
Supplement: Supplementary file 1 [file Data_Sheet_1.ZIP › RawData/s11_c1.asc]

  -1.2829361e+00  -1.0038174e+00  -7.8181278e-01   6.8534506e-01  -1.0346847e+00  -6.0414433e-01  -4.1334194e-01   8.0258608e-01   6.2502414e-01   9.6872515e-01   1.1447371e-02   4.7465593e-01   9.2671798e-02   3.4141851e-01  -2.1540564e-01   1.1077093e+00  -1.0266214e+00  -9.8525959e-01   2.9168156e-01  -6.0943657e-01   1.4593474e+00  -7.4055677e-01   3.2444168e-01  -1.3374401e+00  -4.3311512e-01  -3.6312136e-01  -7.5098234e-01  -4.7133648e-01  -2.7553519e-01  -3.2212048e-01   5.1966566e-01  -5.1644390e-01   3.0114526e-01  -1.3508248e+00   5.3994955e-02  -6.1354571e-01  -3.4665002e-02   7.8791987e-03   8.2979817e-01  -8.3946198e-01   1.1441006e+00  -9.5245152e-01   2.1630305e-01  -8.0437165e-01   2.5461457e-01  -7.2955006e-01   4.0162075e-01  -7.2502720e-01   8.8740772e-01  -5.7484048e-01  -6.3973575e-01  -3.8707084e-02   5.4385633e-01  -4.1111081e-01   5.7461751e-01   2.5481087e-01   1.5525788e+00   3.6770615e-01  -7.1996527e-01   4.5333940e-01   5.5045904e-02  -4.0846920e-01   6.1789961e-02   1.4379579e-01   7.4913627e-01   7.1722717e-01   1.3407547e+00   1.4492603e+00   1.7328867e+00  -4.1860431e-01  -1.3601327e+00  -5.8593094e-01   7.4310375e-01   1.8340129e+00
  -1.3154088e+00  -9.1047583e-01  -7.1764920e-01   7.8886798e-01  -1.0441718e+00  -5.6311414e-01  -4.8268387e-01   8.7797066e-01   7.0516100e-01   9.9204000e-01   4.5952676e-02   5.7695665e-01  -3.1803591e-02   3.7377676e-01  -4.0758500e-01   1.0496736e+00  -1.0215275e+00  -8.7853781e-01   3.7218189e-01  -6.0009739e-01   1.6335900e+00  -6.7644379e-01   4.5227888e-01  -1.2879318e+00  -3.4258131e-01  -3.1109906e-01  -6.5682695e-01  -4.6212730e-01  -2.0771722e-01  -3.3441887e-01   5.9859028e-01  -4.6759746e-01   3.4378376e-01  -1.3715831e+00   1.3712957e-01  -6.9172857e-01   1.8993405e-02   9.8808089e-03   9.0787687e-01  -7.7739391e-01   1.2219454e+00  -1.0076907e+00   3.0335971e-01  -9.3711040e-01   2.8794288e-01  -8.8925484e-01   4.0413525e-01  -9.1392139e-01   8.8740447e-01  -5.5437753e-01  -6.0525057e-01  -1.0802196e-01   6.2294653e-01  -6.4930353e-01   5.1069888e-01   1.7973223e-01   1.5051942e+00   3.0822572e-01  -6.9502995e-01   3.3667066e-01   1.0050430e-01  -6.4034054e-01  -2.4135979e-02  -1.0375104e-01   5.3407028e-01   6.0785916e-01   1.1614247e+00   1.5314964e+00   1.7415906e+00  -4.2444429e-01  -1.3031300e+00  -5.1064989e-01   8.5033366e-01   1.9466767e+00
  -1.3377857e+00  -8.0802394e-01  -6.4547862e-01   8.9981084e-01  -1.0559365e+00  -5.1394160e-01  -5.6937964e-01   9.3572466e-01   7.7914618e-01   9.9822675e-01   8.7032636e-02   6.9047909e-01  -1.6494502e-01   4.1643332e-01  -6.1119409e-01   9.7539775e-01  -1.0156244e+00  -7.6901288e-01   4.3605186e-01  -5.8347501e-01   1.8046149e+00  -6.0757579e-01   5.8512412e-01  -1.2344103e+00  -2.4670584e-01  -2.5938846e-01  -5.6314589e-01  -4.6351369e-01  -1.4741243e-01  -3.6608376e-01   6.6222088e-01  -4.1045536e-01   3.9103489e-01  -1.3894830e+00   2.2718285e-01  -7.8438576e-01   6.6148972e-02  -3.0272106e-03   9.6772109e-01  -7.0620514e-01   1.3089291e+00  -1.0546399e+00   4.0316652e-01  -1.0757446e+00   3.2816519e-01  -1.0623305e+00   4.0433751e-01  -1.1234801e+00   8.7330662e-01  -5.2213861e-01  -5.5881418e-01  -1.7715201e-01   7.1860139e-01  -8.9582409e-01   4.4771914e-01   9.7124448e-02   1.4357499e+00   2.5636353e-01  -6.4944328e-01   2.2308765e-01   1.6180103e-01  -8.6752714e-01  -9.8942051e-02  -3.4526624e-01   3.0984335e-01   5.1283442e-01   9.7351097e-01   1.6315722e+00   1.7641730e+00  -4.2656518e-01  -1.2362136e+00  -4.4359882e-01   9.4276182e-01   2.0788716e+00
  -1.3475820e+00  -6.9729833e-01  -5.6583212e-01   1.0160228e+00  -1.0700075e+00  -4.5761000e-01  -6.7462443e-01   9.7077789e-01   8.4137149e-01   9.8367424e-01   1.3526912e-01   8.1467487e-01  -3.0324249e-01   4.7052260e-01  -8.2162283e-01   8.8600542e-01  -1.0096898e+00  -6.6056316e-01   4.7719066e-01  -5.5855279e-01   1.9649012e+00  -5.3540520e-01   7.1980508e-01  -1.1782923e+00  -1.4819212e-01  -2.1030871e-01  -4.7393601e-01  -4.7818105e-01  -9.8901166e-02  -4.2080350e-01   7.0517184e-01  -3.4534709e-01   4.4236113e-01  -1.4037363e+00   3.2217433e-01  -8.9145152e-01   1.0361111e-01  -3.4429652e-02   1.0040200e+00  -6.2627558e-01   1.4042265e+00  -1.0906775e+00   5.1509471e-01  -1.2167142e+00   3.7512820e-01  -1.2456613e+00   4.0172483e-01  -1.3512768e+00   8.4350391e-01  -4.7679035e-01  -4.9935131e-01  -2.4332687e-01   8.3143480e-01  -1.1441941e+00   3.8852276e-01   7.5275471e-03   1.3440585e+00   2.1544300e-01  -5.8082251e-01   1.1685534e-01   2.4031319e-01  -1.0809441e+00  -1.5692167e-01  -5.7039367e-01   8.4657030e-02   4.3834062e-01   7.8469475e-01   1.7483319e+00   1.8041637e+00  -4.2451756e-01  -1.1610469e+00  -3.8957743e-01   1.0133636e+00   2.2291636e+00
  -1.3425389e+00  -5.7929130e-01  -4.7947784e-01   1.1350026e+00  -1.0863549e+00  -3.9560278e-01  -7.9925139e-01   9.7843801e-01   8.8578575e-01   9.4517450e-01   1.9117332e-01   9.4881414e-01  -4.4261671e-01   5.3703331e-01  -1.0336549e+00   7.8357862e-01  -1.0047344e+00  -5.5753024e-01   4.8958369e-01  -5.2447219e-01   2.1064413e+00  -4.6166093e-01   8.5283707e-01  -1.1213034e+00  -5.0185587e-02  -1.6640235e-01  -3.9355053e-01  -5.0874449e-01  -6.6608410e-02  -5.0201078e-01   7.2222649e-01  -2.7290954e-01   4.9704765e-01  -1.4136966e+00   4.1972010e-01  -1.0124401e+00   1.2816349e-01  -8.7820720e-02   1.0118552e+00  -5.3826614e-01   1.5067259e+00  -1.1134149e+00   6.3812839e-01  -1.3560874e+00   4.2842741e-01  -1.4355690e+00   3.9585363e-01  -1.5942027e+00   7.9691498e-01  -4.1728850e-01  -4.2605539e-01  -3.0357839e-01   9.6169685e-01  -1.3873724e+00   3.3620505e-01  -8.8392805e-02   1.2310177e+00   1.8873160e-01  -4.8730059e-01   2.2350717e-02   3.3707611e-01  -1.2710897e+00  -1.9217439e-01  -7.6824166e-01  -1.3202734e-01   3.9042346e-01   6.0396890e-01   1.8797106e+00   1.8651237e+00  -4.1804917e-01  -1.0799900e+00  -3.5355623e-01   1.0550497e+00   2.3952363e+00
  -1.3207549e+00  -4.5511161e-01  -3.8741778e-01   1.2539691e+00  -1.1048933e+00  -3.2989399e-01  -9.4364695e-01   9.5467158e-01   9.0614666e-01   8.8014879e-01   2.5514429e-01   1.0920033e+00  -5.7856594e-01   6.1675485e-01  -1.2416530e+00   6.7118485e-01  -1.0019930e+00  -4.6457301e-01   4.6760951e-01  -4.8059688e-01   2.2210855e+00  -3.8831280e-01   9.8053648e-01  -1.0654427e+00   4.3814977e-02  -1.3034270e-01  -3.2653628e-01  -5.5761395e-01  -5.4910163e-02  -6.1267982e-01   7.0861633e-01  -1.9410030e-01   5.5420281e-01  -1.4189178e+00   5.1709397e-01  -1.1464229e+00   1.3671693e-01  -1.6641871e-01   9.8700358e-01  -4.4312469e-01   1.6150460e+00  -1.1208378e+00   7.7087493e-01  -1.4897158e+00   4.8740207e-01  -1.6279319e+00   3.8637783e-01  -1.8485395e+00   7.3311784e-01  -3.4296427e-01  -3.3845816e-01  -3.5487132e-01   1.1092319e+00  -1.6180374e+00   2.9400464e-01  -1.8986366e-01   1.0987133e+00   1.7927356e-01  -3.6765609e-01  -5.6131343e-02   4.5270826e-01  -1.4284669e+00  -1.9884376e-01  -9.2786120e-01  -3.2977076e-01   3.7465133e-01   4.4137790e-01   2.0227122e+00   1.9504703e+00  -4.0715705e-01  -9.9608098e-01  -3.4045620e-01   1.0610165e+00   2.5738859e+00
  -1.2808127e+00  -3.2594898e-01  -2.9088014e-01   1.3699464e+00  -1.1254848e+00  -2.6290604e-01  -1.1076654e+00   8.9638368e-01   8.9632819e-01   7.8687332e-01   3.2741839e-01   1.2431983e+00  -7.0635398e-01   7.1022365e-01  -1.4397793e+00   5.5284873e-01  -1.0028997e+00  -3.8648733e-01   4.0636934e-01  -4.2657711e-01   2.3009371e+00  -3.1752553e-01   1.0991446e+00  -1.0129307e+00   1.3007326e-01  -1.0482105e-01  -2.7743872e-01  -6.2684616e-01  -6.7913764e-02  -7.5510909e-01   6.6031329e-01  -1.1020180e-01   6.1276177e-01  -1.4192056e+00   6.1131046e-01  -1.2920164e+00   1.2647706e-01  -2.7295914e-01   9.2623983e-01  -3.4208515e-01   1.7275614e+00  -1.1114357e+00   9.1159014e-01  -1.6134111e+00   5.5114398e-01  -1.8183309e+00   3.7309019e-01  -2.1100543e+00   6.5246103e-01  -2.5360610e-01  -2.3649671e-01  -3.9425483e-01   1.2734452e+00  -1.8289035e+00   2.6517693e-01  -2.9602184e-01   9.5046494e-01   1.8971468e-01  -2.2142365e-01  -1.1458530e-01   5.8734540e-01  -1.5440521e+00  -1.7138400e-01  -1.0387902e+00  -4.9752855e-01   3.9575586e-01   3.0765585e-01   2.1734280e+00   2.0632657e+00  -3.9213350e-01  -9.1297533e-01  -3.5489731e-01   1.0251314e+00   2.7610545e+00
  -1.2218920e+00  -1.9304892e-01  -1.9130661e-01   1.4798589e+00  -1.1479445e+00  -1.9743171e-01  -1.2905454e+00   8.0167864e-01   8.5067383e-01   6.6468755e-01   4.0801192e-01   1.4012138e+00  -8.2123121e-01   8.1767211e-01  -1.6222394e+00   4.3346021e-01  -1.0090465e+00  -3.2799395e-01   3.0202509e-01  -3.6241194e-01   2.3387838e+00  -2.5160315e-01   1.2049582e+00  -9.6613666e-01   2.0475639e-01  -9.2415772e-02  -2.5058063e-01  -7.1798649e-01  -1.0921954e-01  -9.3069800e-01   5.7432149e-01  -2.2813878e-02   6.7149369e-01  -1.4146572e+00   6.9922904e-01  -1.4473796e+00   9.5120155e-02  -4.0947398e-01   8.2762066e-01  -2.3665889e-01   1.8424356e+00  -1.0843129e+00   1.0582178e+00  -1.7231358e+00   6.1852185e-01  -2.0022144e+00   3.5596470e-01  -2.3741121e+00   5.5614678e-01  -1.4953121e-01  -1.2057372e-01  -4.1902824e-01   1.4532802e+00  -2.0130555e+00   2.5285325e-01  -4.0592786e-01   7.9080240e-01   2.2212795e-01  -4.8978291e-02  -1.4950737e-01   7.4058781e-01  -1.6097934e+00  -1.0484686e-01  -1.0916433e+00  -6.2410565e-01   4.5725993e-01   2.1376620e-01   2.3271032e+00   2.2059741e+00  -3.7360116e-01  -8.3483776e-01  -4.0092461e-01   9.4233761e-01   2.9519012e+00
  -1.1438664e+00  -5.7700554e-02  -9.0333233e-02   1.5806373e+00  -1.1720416e+00  -1.3651867e-01  -1.4908335e+00   6.7008700e-01   7.6437731e-01   5.1416739e-01   4.9666144e-01   1.5647225e+00  -9.1867731e-01   9.3898256e-01  -1.7835443e+00   3.1861671e-01  -1.0221231e+00  -2.9350011e-01   1.5212934e-01  -2.8850333e-01   2.3285385e+00  -1.9292311e-01   1.2944621e+00  -9.2748837e-01   2.6409866e-01  -9.5446447e-02  -2.4982063e-01  -8.3190862e-01  -1.8167291e-01  -1.1397280e+00   4.4895335e-01   6.6166362e-02   7.2901495e-01  -1.4056857e+00   7.7767833e-01  -1.6102215e+00   4.0970867e-02  -5.7706777e-01   6.9073315e-01  -1.2861643e-01   1.9576588e+00  -1.0392677e+00   1.2084427e+00  -1.8151942e+00   6.8822296e-01  -2.1750710e+00   3.3519782e-01  -2.6358022e+00   4.4627710e-01  -3.1642119e-02   8.3938442e-03  -4.2690973e-01   1.6472063e+00  -2.1642847e+00   2.5989034e-01  -5.1857917e-01   6.2536081e-01   2.7785014e-01   1.4841195e-01  -1.5810327e-01   9.1146334e-01  -1.6191153e+00   4.8194728e-03  -1.0787267e+00  -6.9868402e-01   5.6110700e-01   1.7035206e-01   2.4782386e+00   2.3801875e+00  -3.5253165e-01  -7.6618568e-01  -4.8172228e-01   8.0905904e-01   3.1409026e+00
  -1.0473714e+00   7.8760538e-02   1.0238725e-02   1.6693310e+00  -1.1974934e+00  -8.3318260e-02  -1.7063163e+00   5.0274281e-01   6.3386832e-01   3.3724473e-01   5.9276877e-01   1.7322527e+00  -9.9465062e-01   1.0736485e+00  -1.9187742e+00   2.1439926e-01  -1.0438362e+00  -2.8684088e-01  -4.4071790e-02  -2.0569911e-01   2.2656654e+00  -1.4385810e-01   1.3644649e+00  -8.9935925e-01   3.0458526e-01  -1.1581739e-01  -2.7830037e-01  -9.6865716e-01  -2.8711726e-01  -1.3811623e+00   2.8407440e-01   1.5458129e-01   7.8381250e-01  -1.3930189e+00   8.4359787e-01  -1.7778146e+00  -3.6826309e-02  -7.7570441e-01   5.1688621e-01  -1.9955959e-02   2.0710966e+00  -9.7683515e-01   1.3597566e+00  -1.8864121e+00   7.5881062e-01  -2.3326028e+00   3.1124530e-01  -2.8900729e+00   3.2585547e-01   9.8539982e-02   1.4894328e-01  -4.1619774e-01   1.8532206e+00  -2.2774066e+00   2.8871522e-01  -6.3292625e-01   4.6069107e-01   3.5733930e-01   3.6856828e-01  -1.3848295e-01   1.0984092e+00  -1.5674058e+00   1.6046930e-01  -9.9465021e-01  -7.1140697e-01   7.0730648e-01   1.8711154e-01   2.6207301e+00   2.5863310e+00  -3.3024111e-01  -7.1168473e-01  -5.9932848e-01   6.2357835e-01   3.3219778e+00
  -9.3383959e-01   2.1493903e-01   1.0848598e-01   1.7432270e+00  -1.2239489e+00  -4.0901695e-02  -1.9339736e+00   3.0249670e-01   4.5717355e-01   1.3725397e-01   6.9535938e-01   1.9021829e+00  -1.0458285e+00   1.2207439e+00  -2.0238423e+00   1.2708679e-01  -1.0758109e+00  -3.1100834e-01  -2.8538212e-01  -1.1531642e-01   2.1475571e+00  -1.0668358e-01   1.4122347e+00  -8.8393513e-01   3.2315150e-01  -1.5485516e-01  -3.3818922e-01  -1.1273031e+00  -4.2616007e-01  -1.6524789e+00   8.1300522e-02   2.4006900e-01   8.3428028e-01  -1.3776708e+00   8.9419505e-01  -1.9470161e+00  -1.3814959e-01  -1.0040203e+00   3.0922881e-01   8.7145592e-02   2.1805437e+00  -8.9828721e-01   1.5095342e+00  -1.9342929e+00   8.2879791e-01  -2.4708867e+00   2.8485110e-01  -3.1318719e+00   1.9873801e-01   2.3887095e-01   2.9905853e-01  -3.8591197e-01   2.0688627e+00  -2.3485505e+00   3.4117141e-01  -7.4789682e-01   3.0398306e-01   4.6006319e-01   6.0842082e-01  -8.9833175e-02   1.2992733e+00  -1.4524655e+00   3.6346578e-01  -8.3690861e-01  -6.5400002e-01   8.9361057e-01   2.7211949e-01   2.7480231e+00   2.8233524e+00  -3.0835739e-01  -6.7589966e-01  -7.5436530e-01   3.8636377e-01   3.4886251e+00
  -8.0549606e-01   3.4936229e-01   2.0242504e-01   1.7999769e+00  -1.2509579e+00  -1.2050918e-02  -2.1699543e+00   7.3953727e-02   2.3422209e-01  -8.1109664e-02   8.0306152e-01   2.0727408e+00  -1.0698208e+00   1.3789041e+00  -2.0957386e+00   6.2817612e-02  -1.1194687e+00  -3.6787846e-01  -5.6846484e-01  -1.9141397e-02   1.9738326e+00  -8.3467802e-02   1.4356392e+00  -8.8306101e-01   3.1739310e-01  -2.1314686e-01  -4.3043860e-01  -1.3058197e+00  -5.9796473e-01  -1.9495515e+00  -1.5586754e-01   3.2014293e-01   8.7877456e-01  -1.3608785e+00   9.2711417e-01  -2.1142931e+00  -2.6176568e-01  -1.2591816e+00   7.2778204e-02   1.9040272e-01   2.2837909e+00  -8.0558535e-01   1.6551240e+00  -1.9571355e+00   8.9673356e-01  -2.5865140e+00   2.5706492e-01  -3.3562870e+00   6.9529870e-02   3.8661531e-01   4.5619265e-01  -3.3590158e-01   2.2912469e+00  -2.3753993e+00   4.1837183e-01  -8.6243459e-01   1.6270641e-01   5.8442680e-01   8.6406557e-01  -1.2558421e-02   1.5113374e+00  -1.2748888e+00   6.1340610e-01  -6.0640313e-01  -5.2040502e-01   1.1152409e+00   4.3112318e-01   2.8532811e+00   3.0884171e+00  -2.8875329e-01  -6.6300770e-01  -9.4579931e-01   1.0031662e-01   3.6340585e+00
  -6.6530888e-01   4.8046886e-01   2.9009627e-01   1.8377255e+00  -1.2779260e+00   9.6751787e-04  -2.4095865e+00  -1.7657380e-01  -3.2937332e-02  -3.1193135e-01   9.1411461e-01   2.2420124e+00  -1.0653437e+00   1.5463154e+00  -2.1327520e+00   2.7211026e-02  -1.1758888e+00  -4.5794748e-01  -8.8773589e-01   8.0603079e-02   1.7465257e+00  -7.5942858e-02   1.4332864e+00  -8.9806978e-01   2.8578063e-01  -2.9038535e-01  -5.5455725e-01  -1.5009922e+00  -8.0008243e-01  -2.2665971e+00  -4.2198632e-01   3.9229726e-01   9.1568955e-01  -1.3440053e+00   9.4061275e-01  -2.2757567e+00  -4.0522741e-01  -1.5368035e+00  -1.8565245e-01   2.8751667e-01   2.3787016e+00  -7.0128803e-01   1.7939453e+00  -1.9541115e+00   9.6129652e-01  -2.6767076e+00   2.2924488e-01  -3.5586889e+00  -5.6573972e-02   5.3851761e-01   6.1732598e-01  -2.6691167e-01   2.5171093e+00  -2.3573745e+00   5.2056434e-01  -9.7555683e-01   4.4179515e-02   7.2774656e-01   1.1308561e+00   9.1619090e-02   1.7313600e+00  -1.0383623e+00   9.0787794e-01  -3.0786745e-01  -3.0739854e-01   1.3646855e+00   6.6684588e-01   2.9295463e+00   3.3766150e+00  -2.7344297e-01  -6.7648367e-01  -1.1707488e+00  -2.2908638e-01   3.7513320e+00
  -5.1689149e-01   6.0661207e-01   3.6967196e-01   1.8552455e+00  -1.3040516e+00  -3.3658823e-03  -2.6474275e+00  -4.4120292e-01  -3.4003539e-01  -5.4832221e-01   1.0264102e+00   2.4079660e+00  -1.0323377e+00   1.7207185e+00  -2.1346552e+00   2.4966232e-02  -1.2456512e+00  -5.8009256e-01  -1.2353571e+00   1.8132447e-01   1.4701391e+00  -8.5356959e-02   1.4046684e+00  -9.2959954e-01   2.2786913e-01  -3.8523076e-01  -7.0842100e-01  -1.7083646e+00  -1.0283372e+00  -2.5961973e+00  -7.0970006e-01   4.5413877e-01   9.4355612e-01  -1.3284078e+00   9.3373870e-01  -2.4272019e+00  -5.6481291e-01  -1.8309458e+00  -4.5763413e-01   3.7629660e-01   2.4633029e+00  -5.8841361e-01   1.9235969e+00  -1.9252880e+00   1.0213946e+00  -2.7394020e+00   2.0304202e-01  -3.7348701e+00  -1.7400221e-01   6.9091420e-01   7.7906333e-01  -1.8059949e-01   2.7428726e+00  -2.2957551e+00   6.4701598e-01  -1.0864355e+00  -4.4915446e-02   8.8627456e-01   1.4035257e+00   2.1960841e-01   1.9556400e+00  -7.4985100e-01   1.2422617e+00   4.9834601e-02  -1.5162685e-02   1.6315888e+00   9.7833799e-01   2.9698861e+00   3.6807144e+00  -2.6444234e-01  -7.1877111e-01  -1.4243542e+00  -5.9377862e-01   3.8334442e+00
  -3.6435736e-01   7.2608709e-01   4.3958774e-01   1.8520695e+00  -1.3282550e+00  -2.5599486e-02  -2.8773592e+00  -7.1070749e-01  -6.8062044e-01  -7.8276563e-01   1.1375681e+00   2.5684960e+00  -9.7202528e-01   1.8994251e+00  -2.1028402e+00   5.9459680e-02  -1.3286672e+00  -7.3137164e-01  -1.6013398e+00   2.8016388e-01   1.1515469e+00  -1.1231137e-01   1.3503016e+00  -9.7740674e-01   1.4449218e-01  -4.9519709e-01  -8.8813210e-01  -1.9222400e+00  -1.2767775e+00  -2.9294095e+00  -1.0098684e+00   5.0354296e-01   9.6115970e-01  -1.3152749e+00   9.0649926e-01  -2.5641592e+00  -7.3551524e-01  -2.1341992e+00  -7.3340994e-01   4.5480498e-01   2.5358896e+00  -4.7026849e-01   2.0419717e+00  -1.8716010e+00   1.0762598e+00  -2.7732909e+00   1.8036463e-01  -3.8811779e+00  -2.7706945e-01   8.3988320e-01   9.3776738e-01  -7.9498640e-02   2.9647305e+00  -2.1937213e+00   7.9592269e-01  -1.1945001e+00  -9.9048621e-02   1.0552767e+00   1.6763345e+00   3.6695647e-01   2.1800995e+00  -4.1965729e-01   1.6095959e+00   4.5357442e-01   3.5222852e-01   1.9027571e+00   1.3604212e+00   2.9675185e+00   3.9909808e+00  -2.6359713e-01  -7.9095698e-01  -1.6997254e+00  -9.8323447e-01   3.8734193e+00
  -2.1213045e-01   8.3718554e-01   4.9869296e-01   1.8286141e+00  -1.3491007e+00  -6.5108954e-02  -3.0927318e+00  -9.7483292e-01  -1.0462493e+00  -1.0075518e+00   1.2450447e+00   2.7214876e+00  -8.8690051e-01   2.0793506e+00  -2.0403985e+00   1.3236532e-01  -1.4240087e+00  -9.0688195e-01  -1.9737678e+00   3.7413535e-01   7.9973642e-01  -1.5658876e-01   1.2718565e+00  -1.0401871e+00   3.7926630e-02  -6.1657437e-01  -1.0879418e+00  -2.1357380e+00  -1.5377063e+00  -3.2559720e+00  -1.3117954e+00   5.3882900e-01   9.6767465e-01  -1.3054438e+00   8.6001167e-01  -2.6819598e+00  -9.1109111e-01  -2.4378699e+00  -1.0022849e+00   5.2152226e-01   2.5951391e+00  -3.5024693e-01   2.1473740e+00  -1.7947779e+00   1.1255357e+00  -2.7778419e+00   1.6332067e-01  -3.9946412e+00  -3.6027780e-01   9.8142687e-01   1.0897248e+00   3.3070223e-02   3.1787516e+00  -2.0563215e+00   9.6435157e-01  -1.2995585e+00  -1.1435928e-01   1.2291635e+00   1.9432354e+00   5.2791867e-01   2.4003833e+00  -6.1332910e-02   2.0005232e+00   8.8602087e-01   7.8644667e-01   2.1623064e+00   1.8032738e+00   2.9159137e+00   4.2950922e+00  -2.7238711e-01  -8.9247038e-01  -1.9879829e+00  -1.3847550e+00   3.8643655e+00
  -6.4717479e-02   9.3827789e-01   5.4641222e-01   1.7862907e+00  -1.3647247e+00  -1.1993489e-01  -3.2865621e+00  -1.2226900e+00  -1.4268326e+00  -1.2152799e+00   1.3462708e+00   2.8649024e+00  -7.8065140e-01   2.2570619e+00  -1.9521278e+00   2.4332362e-01  -1.5297459e+00  -1.0996939e+00  -2.3391395e+00   4.6029514e-01   4.2539501e-01  -2.1698511e-01   1.1722677e+00  -1.1154195e+00  -8.7987028e-02  -7.4439741e-01  -1.3002516e+00  -2.3409186e+00  -1.8018003e+00  -3.5646025e+00  -1.6035611e+00   5.5894380e-01   9.6280521e-01  -1.2992093e+00   7.9662316e-01  -2.7758170e+00  -1.0841759e+00  -2.7322646e+00  -1.2531055e+00   5.7552122e-01   2.6402339e+00  -2.3161799e-01   2.2386371e+00  -1.6972174e+00   1.1693472e+00  -2.7532740e+00   1.5413767e-01  -4.0730849e+00  -4.1864497e-01   1.1116768e+00   1.2313351e+00   1.5313744e-01   3.3809966e+00  -1.8903581e+00   1.1482219e+00  -1.4019262e+00  -8.9138933e-02   1.4016718e+00   2.1980526e+00   6.9559818e-01   2.6119761e+00   3.0857080e-01   2.4033372e+00   1.3259271e+00   1.2747099e+00   2.3919713e+00   2.2922072e+00   2.8088736e+00   4.5781855e+00  -2.9171932e-01  -1.0208295e+00  -2.2783993e+00  -1.7839106e+00   3.7995202e+00
   7.3547138e-02   1.0279184e+00   5.8290614e-01   1.7275885e+00  -1.3727736e+00  -1.8667697e-01  -3.4517738e+00  -1.4432151e+00  -1.8111243e+00  -1.3993984e+00   1.4388098e+00   2.9968789e+00  -6.5801822e-01   2.4288495e+00  -1.8444582e+00   3.8968630e-01  -1.6428103e+00  -1.3008803e+00  -2.6828262e+00   5.3593255e-01   4.0355517e-02  -2.9116003e-01   1.0558085e+00  -1.1992487e+00  -2.2778566e-01  -8.7247257e-01  -1.5157070e+00  -2.5289747e+00  -2.0583260e+00  -3.8433887e+00  -1.8724503e+00   5.6364305e-01   9.4692243e-01  -1.2961391e+00   7.1998526e-01  -2.8409306e+00  -1.2464709e+00  -3.0070714e+00  -1.4748076e+00   6.1663915e-01   2.6709817e+00  -1.1731123e-01   2.3152302e+00  -1.5818356e+00   1.2083482e+00  -2.7005124e+00   1.5506081e-01  -4.1152298e+00  -4.4804280e-01   1.2271116e+00   1.3593116e+00   2.7626510e-01   3.5676544e+00  -1.7041901e+00   1.3423322e+00  -1.5025498e+00  -2.4243938e-02   1.5660945e+00   2.4346693e+00   8.6215545e-01   2.8103314e+00   6.7092289e-01   2.8041480e+00   1.7486624e+00   1.7997867e+00   2.5715957e+00   2.8076804e+00   2.6406067e+00   4.8230603e+00  -3.2172649e-01  -1.1714611e+00  -2.5586535e+00  -2.1651303e+00   3.6722971e+00
   1.9876750e-01   1.1049636e+00   6.0921628e-01   1.6561209e+00  -1.3703743e+00  -2.6046120e-01  -3.5814857e+00  -1.6256819e+00  -2.1873313e+00  -1.5547482e+00   1.5205264e+00   3.1158420e+00  -5.2459412e-01   2.5908142e+00  -1.7252924e+00   5.6636227e-01  -1.7589025e+00  -1.4996560e+00  -2.9896368e+00   5.9876914e-01  -3.4306978e-01  -3.7552385e-01   9.2811580e-01  -1.2864275e+00  -3.7440174e-01  -9.9347179e-01  -1.7233948e+00  -2.6904987e+00  -2.2954544e+00  -4.0802607e+00  -2.1054684e+00   5.5365176e-01   9.2118324e-01  -1.2949157e+00   6.3506956e-01  -2.8726157e+00  -1.3890046e+00  -3.2518257e+00  -1.6570114e+00   6.4563180e-01   2.6879247e+00  -9.7173913e-03   2.3773466e+00  -1.4518891e+00   1.2437385e+00  -2.6211146e+00   1.6823117e-01  -4.1207708e+00  -4.4552635e-01   1.3247726e+00   1.4708796e+00   3.9776112e-01   3.7351857e+00  -1.5074574e+00   1.5404390e+00  -1.6031074e+00   7.6600029e-02   1.7155491e+00   2.6472174e+00   1.0190860e+00   2.9910139e+00   1.0046075e+00   3.1871787e+00   2.1269999e+00   2.3402348e+00   2.6798094e+00   3.3255919e+00   2.4058019e+00   5.0105635e+00  -3.6158930e-01  -1.3376171e+00  -2.8151986e+00  -2.5124187e+00   3.4763494e+00
   3.0774837e-01   1.1686944e+00   6.2737798e-01   1.5766226e+00  -1.3541375e+00  -3.3499534e-01  -3.6693283e+00  -1.7602383e+00  -2.5438088e+00  -1.6780668e+00   1.5897565e+00   3.2206143e+00  -3.8657762e-01   2.7389778e+00  -1.6037506e+00   7.6578664e-01  -1.8724612e+00  -1.6836393e+00  -3.2444678e+00   6.4715212e-01  -7.1282793e-01  -4.6518082e-01   7.9615074e-01  -1.3703322e+00  -5.1927287e-01  -1.0991019e+00  -1.9111498e+00  -2.8158158e+00  -2.5006753e+00  -4.2635265e+00  -2.2899274e+00   5.3078937e-01   8.8761788e-01  -1.2932234e+00   5.4811197e-01  -2.8664542e+00  -1.5024671e+00  -3.4564353e+00  -1.7906273e+00   6.6429262e-01   2.6924263e+00   8.9482353e-02   2.4259673e+00  -1.3107890e+00   1.2772464e+00  -2.5171839e+00   1.9554811e-01  -4.0904347e+00  -4.0963290e-01   1.4024658e+00   1.5639598e+00   5.1291614e-01   3.8804706e+00  -1.3107276e+00   1.7353889e+00  -1.7060672e+00   2.0663767e-01   1.8432816e+00   2.8302714e+00   1.1575593e+00   3.1498491e+00   1.2872862e+00   3.5352014e+00   2.4321517e+00   2.8708977e+00   2.6948906e+00   3.8178760e+00   2.0997294e+00   5.1201714e+00  -4.0940208e-01  -1.5104104e+00  -3.0337385e+00  -2.8101691e+00   3.2056745e+00
   3.9823137e-01   1.2189263e+00   6.4048258e-01   1.4948861e+00  -1.3202090e+00  -4.0272357e-01  -3.7097804e+00  -1.8384494e+00  -2.8697927e+00  -1.7684116e+00   1.6454624e+00   3.3105166e+00  -2.5048934e-01   2.8694141e+00  -1.4898259e+00   9.7802941e-01  -1.9767124e+00  -1.8392403e+00  -3.4330170e+00   6.8022440e-01  -1.0578885e+00  -5.5394735e-01   6.6807983e-01  -1.4430698e+00  -6.5255304e-01  -1.1803531e+00  -2.0659728e+00  -2.8953793e+00  -2.6612999e+00  -4.3824503e+00  -2.4140784e+00   4.9803875e-01   8.4917061e-01  -1.2876988e+00   4.6647529e-01  -2.8184719e+00  -1.5776093e+00  -3.6117460e+00  -1.8684420e+00   6.7551998e-01   2.6867206e+00   1.7944394e-01   2.4628852e+00  -1.1619172e+00   1.3110724e+00  -2.3912677e+00   2.3852096e-01  -4.0259950e+00  -3.4062861e-01   1.4589348e+00   1.6373208e+00   6.1724899e-01   4.0009520e+00  -1.1250785e+00   1.9193099e+00  -1.8146859e+00   3.5609649e-01   1.9429856e+00   2.9790366e+00   1.2688058e+00   3.2830773e+00   1.4963097e+00   3.8301113e+00   2.6350286e+00   3.3636716e+00   2.5957914e+00   4.2534135e+00   1.7183715e+00   5.1307686e+00  -4.6210088e-01  -1.6789852e+00  -3.1998052e+00  -3.0440294e+00   2.8547728e+00
   4.6908699e-01   1.2560991e+00   6.5267443e-01   1.4176276e+00  -1.2643763e+00  -4.5508457e-01  -3.6984996e+00  -1.8538157e+00  -3.1561193e+00  -1.8274607e+00   1.6873611e+00   3.3854469e+00  -1.2286645e-01   2.9783884e+00  -1.3939550e+00   1.1910537e+00  -2.0638100e+00  -1.9521728e+00  -3.5425247e+00   6.9805597e-01  -1.3689765e+00  -6.3445927e-01   5.5307053e-01  -1.4956852e+00  -7.6342798e-01  -1.2278256e+00  -2.1745505e+00  -2.9202127e+00  -2.7650379e+00  -4.4278454e+00  -2.4677622e+00   4.5954676e-01   8.0968236e-01  -1.2739602e+00   3.9842563e-01  -2.7253353e+00  -1.6056946e+00  -3.7101030e+00  -1.8856460e+00   6.8331747e-01   2.6739131e+00   2.6023566e-01   2.4906841e+00  -1.0084597e+00   1.3477920e+00  -2.2462549e+00   2.9811900e-01  -3.9302630e+00  -2.4068065e-01   1.4939914e+00   1.6906911e+00   7.0674847e-01   4.0947624e+00  -9.6162749e-01   2.0838531e+00  -1.9329328e+00   5.1239466e-01   2.0091263e+00   3.0895320e+00   1.3445342e+00   3.3875044e+00   1.6097497e+00   4.0536261e+00   2.7076727e+00   3.7885276e+00   2.3632878e+00   4.5992423e+00   1.2586078e+00   5.0216027e+00  -5.1546873e-01  -1.8308323e+00  -3.2994148e+00  -3.2017729e+00   2.4188770e+00
   5.2044234e-01   1.2813317e+00   6.6906909e-01   1.3522832e+00  -1.1822261e+00  -4.8287233e-01  -3.6326366e+00  -1.8022323e+00  -3.3958745e+00  -1.8596537e+00   1.7160127e+00   3.4459352e+00  -9.9520931e-03   3.0625124e+00  -1.3265214e+00   1.3911235e+00  -2.1250744e+00  -2.0080729e+00  -3.5625048e+00   7.0171998e-01  -1.6392172e+00  -6.9837787e-01   4.6099595e-01  -1.5184700e+00  -8.4053250e-01  -1.2321248e+00  -2.2238617e+00  -2.8823798e+00  -2.8006220e+00  -4.3926425e+00  -2.4430378e+00   4.2054162e-01   7.7380613e-01  -1.2467233e+00   3.5282312e-01  -2.5845561e+00  -1.5789830e+00  -3.7458754e+00  -1.8402638e+00   6.9271509e-01   2.6579258e+00   3.3285115e-01   2.5126681e+00  -8.5326495e-01   1.3902204e+00  -2.0852681e+00   3.7462757e-01  -3.8070238e+00  -1.1393698e-01   1.5085938e+00   1.7248208e+00   7.7809451e-01   4.1608305e+00  -8.3102729e-01   2.2204868e+00  -2.0653296e+00   6.6055141e-01   2.0372505e+00   3.1587596e+00   1.3773565e+00   3.4606445e+00   1.6075056e+00   4.1880889e+00   2.6248016e+00   4.1147723e+00   1.9812016e+00   4.8220424e+00   7.1844921e-01   4.7733888e+00  -5.6422963e-01  -1.9522447e+00  -3.3197732e+00  -3.2741113e+00   1.8942535e+00
   5.5373133e-01   1.2964370e+00   6.9558764e-01   1.3067294e+00  -1.0693584e+00  -4.7668611e-01  -3.5110980e+00  -1.6823651e+00  -3.5849186e+00  -1.8721460e+00   1.7328569e+00   3.4931568e+00   8.2604412e-02   3.1188949e+00  -1.2973157e+00   1.5633513e+00  -2.1513285e+00  -1.9932026e+00  -3.4854220e+00   6.9330288e-01  -1.8646411e+00  -7.3669504e-01   4.0205622e-01  -1.5013698e+00  -8.7245434e-01  -1.1843171e+00  -2.2018441e+00  -2.7754587e+00  -2.7584506e+00  -4.2724053e+00  -2.3347563e+00   3.8716383e-01   7.4685217e-01  -1.2000106e+00   3.3873565e-01  -2.3946985e+00  -1.4912230e+00  -3.7159082e+00  -1.7334535e+00   7.0960648e-01   2.6433772e+00   3.9915825e-01   2.5327357e+00  -6.9874012e-01   1.4412421e+00  -1.9115667e+00   4.6752334e-01  -3.6609343e+00   3.3503000e-02   1.5048598e+00   1.7414843e+00   8.2884599e-01   4.1989525e+00  -7.4295401e-01   2.3208288e+00  -2.2167074e+00   7.8379787e-01   2.0242585e+00   3.1848515e+00   1.3611933e+00   3.5008439e+00   1.4724269e+00   4.2173318e+00   2.3653725e+00   4.3124856e+00   1.4376160e+00   4.8898104e+00   9.7324494e-02   4.3695024e+00  -6.0223364e-01  -2.0289046e+00  -3.2499989e+00  -3.2553984e+00   1.2785714e+00
   5.7165532e-01   1.3038864e+00   7.3870723e-01   1.2889420e+00  -9.2164023e-01  -4.2745174e-01  -3.3347480e+00  -1.4959094e+00  -3.7222400e+00  -1.8745582e+00   1.7401902e+00   3.5289075e+00   1.5001847e-01   3.1452878e+00  -1.3149813e+00   1.6923654e+00  -2.1333167e+00  -1.8952008e+00  -3.3072698e+00   6.7584126e-01  -2.0445015e+00  -7.4012919e-01   3.8632773e-01  -1.4344723e+00  -8.4830464e-01  -1.0764168e+00  -2.0980844e+00  -2.5949902e+00  -2.6312091e+00  -4.0657504e+00  -2.1410325e+00   3.6621027e-01   7.3456447e-01  -1.1274422e+00   3.6499004e-01  -2.1555722e+00  -1.3381197e+00  -3.6198533e+00  -1.5696461e+00   7.4050229e-01   2.6354003e+00   4.6178334e-01   2.5552037e+00  -5.4678996e-01   1.5036146e+00  -1.7284577e+00   5.7537900e-01  -3.4973729e+00   1.9373445e-01   1.4860113e+00   1.7434195e+00   8.5758005e-01   4.2098296e+00  -7.0561375e-01   2.3770053e+00  -2.3918900e+00   8.6436527e-01   1.9686236e+00   3.1671939e+00   1.2916367e+00   3.5073817e+00   1.1913881e+00   4.1275652e+00   1.9140655e+00   4.3540752e+00   7.2600417e-01   4.7736700e+00  -6.0359819e-01   3.7971952e+00  -6.2272949e-01  -2.0465734e+00  -3.0818150e+00  -3.1441617e+00   5.7131897e-01
   5.7805295e-01   1.3067269e+00   8.0513747e-01   1.3066047e+00  -7.3549209e-01  -3.2698379e-01  -3.1065204e+00  -1.2477074e+00  -3.8101034e+00  -1.8785250e+00   1.7410814e+00   3.5555372e+00   1.8859698e-01   3.1402114e+00  -1.3864818e+00   1.7630644e+00  -2.0621879e+00  -1.7038394e+00  -3.0280042e+00   6.5318509e-01  -2.1813717e+00  -6.9959323e-01   4.2326333e-01  -1.3085521e+00  -7.5832300e-01  -9.0188651e-01  -1.9044936e+00  -2.3388719e+00  -2.4144294e+00  -3.7746365e+00  -1.8635809e+00   3.6480259e-01   7.4283816e-01  -1.0226012e+00   4.3968459e-01  -1.8683972e+00  -1.1177480e+00  -3.4603579e+00  -1.3565028e+00   7.9220899e-01   2.6394033e+00   5.2393778e-01   2.5845852e+00  -3.9880280e-01   1.5797564e+00  -1.5392187e+00   6.9580914e-01  -3.3222480e+00   3.5731228e-01   1.4562461e+00   1.7342091e+00   8.6397322e-01   4.1950562e+00  -7.2529815e-01   2.3820221e+00  -2.5953202e+00   8.8441439e-01   1.8705382e+00   3.1065090e+00   1.1662419e+00   3.4805372e+00   7.5624193e-01   3.9082291e+00   1.2625803e+00   4.2158601e+00  -1.5382080e-01   4.4496811e+00  -1.3810788e+00   3.0487492e+00  -6.1871151e-01  -1.9918493e+00  -2.8101697e+00  -2.9434173e+00  -2.2576047e-01
   5.7768324e-01   1.3084494e+00   9.0144059e-01   1.3666889e+00  -5.0818417e-01  -1.6855392e-01  -2.8314329e+00  -9.4570902e-01  -3.8539728e+00  -1.8970593e+00   1.7392265e+00   3.5758387e+00   1.9590783e-01   3.1030547e+00  -1.5166273e+00   1.7614187e+00  -1.9300116e+00  -1.4117363e+00  -2.6517993e+00   6.2979355e-01  -2.2810069e+00  -6.0670755e-01   5.2117142e-01  -1.1156416e+00  -5.9448097e-01  -6.5611414e-01  -1.6159209e+00  -2.0076681e+00  -2.1069468e+00  -3.4045022e+00  -1.5078824e+00   3.8999730e-01   7.7739325e-01  -8.7944588e-01   5.6969091e-01  -1.5359264e+00  -8.3087692e-01  -3.2430867e+00  -1.1046842e+00   8.7145140e-01   2.6607839e+00   5.8919641e-01   2.6253344e+00  -2.5568220e-01   1.6715341e+00  -1.3470388e+00   8.2546630e-01  -3.1417745e+00   5.1362756e-01   1.4205414e+00   1.7181005e+00   8.4881666e-01   4.1570655e+00  -8.0601791e-01   2.3301238e+00  -2.8306578e+00   8.2705512e-01   1.7319755e+00   3.0048996e+00   9.8473039e-01   3.4216186e+00   1.6457957e-01   3.5527522e+00   4.1064432e-01   3.8795802e+00  -1.1950204e+00   3.9005488e+00  -2.2294937e+00   2.1224820e+00  -5.8331976e-01  -1.8529508e+00  -2.4337407e+00  -2.6607343e+00  -1.1082543e+00
   5.7593498e-01   1.3128142e+00   1.0336194e+00   1.4750303e+00  -2.3812377e-01   5.2574131e-02  -2.5164909e+00  -6.0076299e-01  -3.8622055e+00  -1.9437656e+00   1.7387525e+00   3.5929065e+00   1.7088253e-01   3.0341406e+00  -1.7076935e+00   1.6752737e+00  -1.7302928e+00  -1.0149750e+00  -2.1870932e+00   6.1047647e-01  -2.3519747e+00  -4.5432332e-01   6.8670729e-01  -8.4958687e-01  -3.5104405e-01  -3.3683651e-01  -1.2306616e+00  -1.6048073e+00  -1.7112150e+00  -2.9642226e+00  -1.0831565e+00   4.4836328e-01   8.4342561e-01  -6.9274309e-01   7.6017795e-01  -1.1625106e+00  -4.8117622e-01  -2.9765639e+00  -8.2743135e-01   9.8446045e-01   2.7046156e+00   6.6124341e-01   2.6815730e+00  -1.1792018e-01   1.7800636e+00  -1.1549713e+00   9.6009324e-01  -2.9622247e+00   6.5137908e-01   1.3843973e+00   1.6997817e+00   8.1396363e-01   4.0990329e+00  -9.4923964e-01   2.2171247e+00  -3.1003804e+00   6.7739162e-01   1.5566626e+00   2.8658412e+00   7.4908969e-01   3.3329506e+00  -5.7976093e-01   3.0591627e+00  -6.3335910e-01   3.3337327e+00  -2.3833849e+00   3.1171041e+00  -3.1405844e+00   1.0235150e+00  -5.1026704e-01  -1.6204690e+00  -1.9552805e+00  -2.3080277e+00  -2.0687336e+00
   5.7848281e-01   1.3236436e+00   1.2067047e+00   1.6359327e+00   7.4890765e-02   3.3868421e-01  -2.1704831e+00  -2.2624516e-01  -3.8455376e+00  -2.0319564e+00   1.7439821e+00   3.6099661e+00   1.1384845e-01   2.9347449e+00  -1.9591642e+00   1.4950984e+00  -1.4584488e+00  -5.1358479e-01  -1.6464119e+00   6.0009903e-01  -2.4050746e+00  -2.3701810e-01   9.2441243e-01  -5.0655245e-01  -2.5051204e-02   5.5525007e-02  -7.5081926e-01  -1.1366503e+00  -1.2334518e+00  -2.4658846e+00  -6.0213214e-01   5.4555721e-01   9.4525940e-01  -4.5849019e-01   1.0141914e+00  -7.5409644e-01  -7.5280947e-02  -2.6718380e+00  -5.3998047e-01   1.1365576e+00   2.7753242e+00   7.4360324e-01   2.7568143e+00   1.4298859e-02   1.9055399e+00  -9.6590024e-01   1.0946339e+00  -2.7896699e+00   7.5911648e-01   1.3535353e+00   1.6841188e+00   7.6221258e-01   4.0247355e+00  -1.1537447e+00   2.0406859e+00  -3.4054212e+00   4.2352337e-01   1.3499597e+00   2.6941219e+00   4.6355910e-01   3.2178135e+00  -1.4664895e+00   2.4304944e+00  -1.8522094e+00   2.5746313e+00  -3.6973779e+00   2.0994285e+00  -4.1033067e+00  -2.3577463e-01  -3.9426070e-01  -1.2880438e+00  -1.3817756e+00  -1.9010858e+00  -3.0965197e+00
   5.9091430e-01   1.3445931e+00   1.4243713e+00   1.8518231e+00   4.2947179e-01   6.8925935e-01  -1.8036720e+00   1.6246718e-01  -3.8163914e+00  -2.1737306e+00   1.7591745e+00   3.6301833e+00   2.6490205e-02   2.8070722e+00  -2.2676179e+00   1.2146328e+00  -1.1122102e+00   8.8158929e-02  -1.0459697e+00   6.0327166e-01  -2.4525897e+00   4.8474425e-02   1.2363346e+00  -8.5431165e-02   3.8332429e-01   5.1764446e-01  -1.8248862e-01  -6.1240912e-01  -6.8359346e-01  -1.9243814e+00  -8.0616540e-02   6.8592888e-01   1.0860268e+00  -1.7429024e-01   1.3323204e+00  -3.1814540e-01   3.7730115e-01  -2.3419892e+00  -2.5883735e-01   1.3317663e+00   2.8763764e+00   8.3937603e-01   2.8537045e+00   1.4097535e-01   2.0471113e+00  -7.8251648e-01   1.2234011e+00  -2.6297268e+00   8.2582324e-01   1.3335706e+00   1.6758758e+00   6.9713372e-01   3.9383746e+00  -1.4156204e+00   1.8005178e+00  -3.7448763e+00   5.7431989e-02   1.1186526e+00   2.4957219e+00   1.3450270e-01   3.0803361e+00  -2.4789891e+00   1.6749534e+00  -3.2201478e+00   1.6071007e+00  -5.1086001e+00   8.5753554e-01  -5.1038122e+00  -1.6356753e+00  -2.3138857e-01  -8.5291058e-01  -7.2439379e-01  -1.4588513e+00  -4.1776080e+00
   6.1835570e-01   1.3789143e+00   1.6886164e+00   2.1229897e+00   8.2251955e-01   1.1007771e+00  -1.4273946e+00   5.4864896e-01  -3.7880504e+00  -2.3790793e+00   1.7882622e+00   3.6564680e+00  -8.8254406e-02   2.6541777e+00  -2.6267690e+00   8.3138633e-01  -6.9191521e-01   7.8164310e-01  -4.0505945e-01   6.2404699e-01  -2.5074203e+00   4.0293557e-01   1.6217584e+00   4.1187156e-01   8.7056256e-01   1.0432115e+00   4.6426309e-01  -4.3917536e-02  -7.5048982e-02  -1.3568425e+00   4.6312023e-01   8.7218845e-01   1.2673994e+00   1.6034914e-01   1.7124771e+00   1.3652814e-01   8.6444438e-01  -2.0015008e+00  -9.5429928e-04   1.5724800e+00   3.0100058e+00   9.5099664e-01   2.9737983e+00   2.6216809e-01   2.2028103e+00  -6.0729682e-01   1.3402944e+00  -2.4873156e+00   8.4150607e-01   1.3296782e+00   1.6794296e+00   6.2285233e-01   3.8443752e+00  -1.7283884e+00   1.4984928e+00  -4.1158075e+00  -4.2431193e-01   8.7066889e-01   2.2776354e+00  -2.2982639e-01   2.9253431e+00  -3.5947783e+00   8.0581505e-01  -4.7036609e+00   4.4473553e-01  -6.5826649e+00  -5.8847314e-01  -6.1255912e+00  -3.1494717e+00  -1.9439697e-02  -3.1627911e-01   1.7839605e-03  -1.0024950e+00  -5.2947783e+00
   6.6512378e-01   1.4292247e+00   1.9995249e+00   2.4474195e+00   1.2491904e+00   1.5666712e+00  -1.0535897e+00   9.1497804e-01  -3.7737608e+00  -2.6550869e+00   1.8345993e+00   3.6912809e+00  -2.2635540e-01   2.4798437e+00  -3.0276641e+00   3.4695263e-01  -2.0067505e-01   1.5540506e+00   2.5473867e-01   6.6564579e-01  -2.5821633e+00   8.2446010e-01   2.0770679e+00   9.8030628e-01   1.4297531e+00   1.6230067e+00   1.1756247e+00   5.5474605e-01   5.7573737e-01  -7.8192381e-01   1.0091163e+00   1.1051608e+00   1.4893899e+00   5.4382016e-01   2.1498113e+00   6.0000022e-01   1.3718166e+00  -1.6655340e+00   2.1714546e-01   1.8592154e+00   3.1769901e+00   1.0800338e+00   3.1173847e+00   3.7787952e-01   2.3695477e+00  -4.4248427e-01   1.4390586e+00  -2.3664510e+00   7.9775460e-01   1.3462770e+00   1.6984971e+00   5.4380371e-01   3.7471624e+00  -2.0832586e+00   1.1386545e+00  -4.5131611e+00  -1.0200762e+00   6.1472733e-01   2.0476292e+00  -6.1962090e-01   2.7581594e+00  -4.7862954e+00  -1.5895508e-01  -6.2627162e+00  -8.9031069e-01  -8.0804486e+00  -2.2088141e+00  -7.1497907e+00  -4.7441926e+00   2.4186413e-01   3.1648652e-01   7.7824415e-01  -5.5433874e-01  -6.4279112e+00
   7.3442855e-01   1.4972980e+00   2.3551407e+00   2.8207498e+00   1.7029646e+00   2.0774687e+00  -6.9427792e-01   1.2443428e+00  -3.7858202e+00  -3.0052852e+00   1.9007403e+00   3.7364512e+00  -3.8289735e-01   2.2884131e+00  -3.4590206e+00  -2.3288665e-01   3.5560533e-01   2.3887196e+00   9.1048953e-01   7.3022946e-01  -2.6882042e+00   1.3084004e+00   2.5957528e+00   1.6117162e+00   2.0507284e+00   2.2451363e+00   1.9344753e+00   1.1677673e+00   1.2499001e+00  -2.1900058e-01   1.5366049e+00   1.3836474e+00   1.7502408e+00   9.7234001e-01   2.6367665e+00   1.0615563e+00   1.8834305e+00  -1.3491478e+00   3.8024368e-01   2.1904691e+00   3.3765004e+00   1.2270436e+00   3.2833767e+00   4.8796597e-01   2.5431765e+00  -2.9006303e-01   1.5135696e+00  -2.2700676e+00   6.8823739e-01   1.3867525e+00   1.7358890e+00   4.6447721e-01   3.6509338e+00  -2.4694986e+00   7.2712150e-01  -4.9298143e+00  -1.7229654e+00   3.5994133e-01   1.8139474e+00  -1.0239365e+00   2.5843797e+00  -6.0219674e+00  -1.1973419e+00  -7.8523826e+00  -2.3680186e+00  -9.5596556e+00  -3.9649884e+00  -8.1557040e+00  -6.3817443e+00   5.5074164e-01   1.0359018e+00   1.5837133e+00  -1.3668868e-01  -7.5545115e+00
   8.2814817e-01   1.5838914e+00   2.7514564e+00   3.2363426e+00   2.1758160e+00   2.6211015e+00  -3.6102061e-01   1.5206644e+00  -3.8347138e+00  -3.4292077e+00   1.9882609e+00   3.7930223e+00  -5.5231865e-01   2.0845901e+00  -3.9076913e+00  -8.9827539e-01   9.6835129e-01   3.2657153e+00   1.5389276e+00   8.1873380e-01  -2.8348821e+00   1.8474618e+00   3.1685616e+00   2.2950446e+00   2.7203697e+00   2.8954188e+00   2.7210056e+00   1.7782141e+00   1.9269115e+00   3.1270216e-01   2.0249681e+00   1.7044062e+00   2.0464040e+00   1.4400044e+00   3.1632844e+00   1.5100732e+00   2.3823072e+00  -1.0665134e+00   4.7525273e-01   2.5626904e+00   3.6060301e+00   1.3914861e+00   3.4692709e+00   5.9208314e-01   2.7186247e+00  -1.5172751e-01   1.5581336e+00  -2.1998902e+00   5.0910507e-01   1.4532355e+00   1.7933034e+00   3.8916634e-01   3.5594303e+00  -2.8748930e+00   2.7188526e-01  -5.3567451e+00  -2.5209092e+00   1.1539166e-01   1.5849668e+00  -1.4311710e+00   2.4096114e+00  -7.2675031e+00  -2.2841509e+00  -9.4247516e+00  -3.9516452e+00  -1.0976608e+01  -5.8112672e+00  -9.1214221e+00  -8.0203832e+00   9.0333901e-01   1.8286124e+00   2.3949918e+00   2.2934632e-01  -8.6504234e+00
   9.4669061e-01   1.6886198e+00   3.1825220e+00   3.6854733e+00   2.6584755e+00   3.1833746e+00  -6.4385890e-02   1.7296859e+00  -3.9283596e+00  -3.9221779e+00   2.0976328e+00   3.8611280e+00  -7.2866971e-01   1.8732219e+00  -4.3592237e+00  -1.6356095e+00   1.6265821e+00   4.1625840e+00   2.1175171e+00   9.3077373e-01  -3.0287870e+00   2.4319421e+00   3.7837938e+00   3.0167026e+00   3.4230718e+00   3.5579077e+00   3.5134932e+00   2.3687305e+00   2.5854455e+00   7.9498761e-01   2.4547054e+00   2.0622479e+00   2.3726152e+00   1.9389662e+00   3.7171394e+00   1.9344476e+00   2.8512172e+00  -8.3016658e-01   4.9194330e-01   2.9703728e+00   3.8614108e+00   1.5717099e+00   3.6711849e+00   6.8967276e-01   2.8900904e+00  -2.8844177e-02   1.5677817e+00  -2.1563567e+00   2.5927615e-01   1.5464534e+00   1.8711696e+00   3.2174092e-01   3.4757310e+00  -3.2862717e+00  -2.1748171e-01  -5.7833265e+00  -3.3970388e+00  -1.1030770e-01   1.3688178e+00  -1.8295823e+00   2.2392067e+00  -8.4873489e+00  -3.3920573e+00  -1.0931043e+01  -5.5992554e+00  -1.2288158e+01  -7.6966127e+00  -1.0024610e+01  -9.6164421e+00   1.2938293e+00   2.6778451e+00   3.1879035e+00   5.2498346e-01  -9.6906999e+00
   1.0889514e+00   1.8098934e+00   3.6406599e+00   4.1576286e+00   3.1407767e+00   3.7485667e+00   1.8654628e-01   1.8596900e+00  -4.0715107e+00  -4.4753470e+00   2.2281595e+00   3.9399100e+00  -9.0587585e-01   1.6590747e+00  -4.7984828e+00  -2.4280557e+00   2.3172956e+00   5.0552516e+00   2.6254919e+00   1.0646246e+00  -3.2732348e+00   3.0501028e+00   4.4277134e+00   3.7610774e+00   4.1413408e+00   4.2155233e+00   4.2891946e+00   2.9222746e+00   3.2043007e+00   1.2115291e+00   2.8083652e+00   2.4502426e+00   2.7220564e+00   2.4597276e+00   4.2843967e+00   2.3240495e+00   3.2734590e+00  -6.5034585e-01   4.2353262e-01   3.4062548e+00   4.1369153e+00   1.7650043e+00   3.8839701e+00   7.7999087e-01   3.0512906e+00   7.7591610e-02   1.5385470e+00  -2.1385912e+00  -5.9408236e-02   1.6656644e+00   1.9685537e+00   2.6545473e-01   3.4020730e+00  -3.6900711e+00  -7.3019366e-01  -6.1977238e+00  -4.3303275e+00  -3.0943017e-01   1.1729906e+00  -2.2078166e+00   2.0779968e+00  -9.6462187e+00  -4.4927678e+00  -1.2323777e+01  -7.2655482e+00  -1.3453619e+01  -9.5669255e+00  -1.0843378e+01  -1.1126213e+01   1.7146163e+00   3.5640398e+00   3.9383173e+00   7.3477317e-01  -1.0650590e+01
   1.2523685e+00   1.9449237e+00   4.1167775e+00   4.6408916e+00   3.6120608e+00   4.3001256e+00   3.8461443e-01   1.9021011e+00  -4.2653594e+00  -5.0759758e+00   2.3779726e+00   4.0274892e+00  -1.0779916e+00   1.4466217e+00  -5.2103095e+00  -3.2562294e+00   3.0259510e+00   5.9190150e+00   3.0448142e+00   1.2172797e+00  -3.5679526e+00   3.6886399e+00   5.0850621e+00   4.5111499e+00   4.8564902e+00   4.8507534e+00   5.0252996e+00   3.4228552e+00   3.7633317e+00   1.5486284e+00   3.0713847e+00   2.8600188e+00   3.0865937e+00   2.9915238e+00   4.8499585e+00   2.6691771e+00   3.6336313e+00  -5.3445444e-01   2.6710090e-01   3.8616171e+00   4.4254404e+00   1.9677144e+00   4.1013937e+00   8.6217328e-01   3.1957505e+00   1.6700097e-01   1.4677060e+00  -2.1444368e+00  -4.4216946e-01   1.8086751e+00   2.0831323e+00   2.2279878e-01   3.3397174e+00  -4.0729055e+00  -1.2546691e+00  -6.5873765e+00  -5.2964558e+00  -4.7551963e-01   1.0039475e+00  -2.5554180e+00   1.9300474e+00  -1.0710620e+01  -5.5582251e+00  -1.3558902e+01  -8.9038662e+00  -1.4436603e+01  -1.1367476e+01  -1.1557199e+01  -1.2507879e+01   2.1566294e+00   4.4656167e+00   4.6231795e+00   8.4742608e-01  -1.1506580e+01
   1.4330690e+00   2.0898005e+00   4.6007453e+00   5.1223933e+00   4.0616180e+00   4.8214141e+00   5.2491497e-01   1.8519413e+00  -4.5073603e+00  -5.7079462e+00   2.5440907e+00   4.1209823e+00  -1.2394351e+00   1.2398545e+00  -5.5801724e+00  -4.0989893e+00   3.7370178e+00   6.7295710e+00   3.3610035e+00   1.3845805e+00  -3.9089933e+00   4.3332287e+00   5.7396380e+00   5.2491800e+00   5.5493967e+00   5.4463865e+00   5.6999008e+00   3.8562275e+00   4.2443382e+00   1.7958492e+00   3.2327940e+00   3.2821306e+00   3.4570750e+00   3.5227682e+00   5.3981711e+00   2.9614822e+00   3.9183530e+00  -4.8667671e-01   2.3812791e-02   4.3266493e+00   4.7187616e+00   2.1754083e+00   4.3163816e+00   9.3532895e-01   3.3171140e+00   2.3926304e-01   1.3539729e+00  -2.1705388e+00  -8.8141443e-01   1.9719426e+00   2.2112385e+00   1.9540565e-01   3.2888648e+00  -4.4221166e+00  -1.7789746e+00  -6.9395379e+00  -6.2688473e+00  -6.0371490e-01   8.6676751e-01  -2.8632928e+00   1.7984487e+00  -1.1650294e+01  -6.5617798e+00  -1.4597737e+01  -1.0468264e+01  -1.5206660e+01  -1.3045374e+01  -1.2147807e+01  -1.3723373e+01   2.6096868e+00   5.3598453e+00   5.2215077e+00   8.5641401e-01  -1.2237428e+01
   1.6260944e+00   2.2396412e+00   5.0818167e+00   5.5888048e+00   4.4791351e+00   5.2964645e+00   6.0503218e-01   1.7081156e+00  -4.7913012e+00  -6.3524670e+00   2.7225299e+00   4.2165771e+00  -1.3851928e+00   1.0421330e+00  -5.8947854e+00  -4.9343023e+00   4.4345589e+00   7.4640303e+00   3.5637901e+00   1.5614093e+00  -4.2888798e+00   4.9691024e+00   6.3749137e+00   5.9574242e+00   6.2012725e+00   5.9862352e+00   6.2929206e+00   4.2105127e+00   4.6318632e+00   1.9464899e+00   3.2857464e+00   3.7064691e+00   3.8236759e+00   4.0415335e+00   5.9134579e+00   3.1943493e+00   4.1168957e+00  -5.0777128e-01  -3.0106553e-01   4.7908636e+00   5.0078426e+00   2.3830862e+00   4.5213094e+00   9.9864981e-01   3.4094584e+00   2.9474852e-01   1.1976336e+00  -2.2124848e+00  -1.3669873e+00   2.1507502e+00   2.3479813e+00   1.8400817e-01   3.2486330e+00  -4.7262725e+00  -2.2912652e+00  -7.2418451e+00  -7.2198095e+00  -6.9099447e-01   7.6484940e-01  -3.1240983e+00   1.6851593e+00  -1.2439484e+01  -7.4792618e+00  -1.5408656e+01  -1.1915505e+01  -1.5740643e+01  -1.4551924e+01  -1.2600048e+01  -1.4740057e+01   3.0629077e+00   6.2237568e+00   5.7152911e+00   7.6031140e-01  -1.2825136e+01
   1.8256878e+00   2.3888060e+00   5.5490624e+00   6.0268446e+00   4.8551260e+00   5.7106954e+00   6.2514472e-01   1.4735133e+00  -5.1075967e+00  -6.9889225e+00   2.9084674e+00   4.3096587e+00  -1.5109852e+00   8.5608255e-01  -6.1426595e+00  -5.7401241e+00   5.1028220e+00   8.1018569e+00   3.6475591e+00   1.7419380e+00  -4.6969660e+00   5.5816323e+00   6.9746567e+00   6.6188413e+00   6.7944170e+00   6.4558069e+00   6.7869526e+00   4.4767033e+00   4.9138624e+00   1.9978739e+00   3.2278501e+00   4.1226923e+00   4.1762682e+00   4.5360304e+00   6.3809473e+00   3.3631970e+00   4.2216918e+00  -5.9505129e-01  -6.9835389e-01   5.2435252e+00   5.2831875e+00   2.5854169e+00   4.7083251e+00   1.0515228e+00   3.4675967e+00   3.3433914e-01   1.0006131e+00  -2.2649878e+00  -1.8865348e+00   2.3394476e+00   2.4874364e+00   1.8844959e-01   3.2170970e+00  -4.9755987e+00  -2.7801996e+00  -7.4828905e+00  -8.1217102e+00  -7.3632712e-01   6.9969654e-01  -3.3325354e+00   1.5909140e+00  -1.3057982e+01  -8.2898868e+00  -1.5968408e+01  -1.3206867e+01  -1.6023723e+01  -1.5844726e+01  -1.2902605e+01  -1.5532143e+01   3.5051490e+00   7.0350606e+00   6.0902521e+00   5.6286043e-01  -1.3255791e+01
   2.0256201e+00   2.5311615e+00   5.9917909e+00   6.4237696e+00   5.1813132e+00   6.0515510e+00   5.8800102e-01   1.1549152e+00  -5.4438075e+00  -7.5958236e+00   3.0964364e+00   4.3949777e+00  -1.6133920e+00   6.8354047e-01  -6.3145689e+00  -6.4952501e+00   5.7267977e+00   8.6256892e+00   3.6115622e+00   1.9199100e+00  -5.1199935e+00   6.1568743e+00   7.5235225e+00   7.2177445e+00   7.3129045e+00   6.8428856e+00   7.1679698e+00   4.6490299e+00   5.0822064e+00   1.9514369e+00   3.0612797e+00   4.5206429e+00   4.5047957e+00   4.9950630e+00   6.7870537e+00   3.4656855e+00   4.2286903e+00  -7.4255227e-01  -1.1553386e+00   5.6740705e+00   5.5352136e+00   2.7769829e+00   4.8696825e+00   1.0936302e+00   3.4873437e+00   3.5942817e-01   7.6646948e-01  -2.3221155e+00  -2.4259656e+00   2.5317303e+00   2.6228968e+00   2.0773993e-01   3.1913921e+00  -5.1623190e+00  -3.2353071e+00  -7.6527647e+00  -8.9481262e+00  -7.4071687e-01   6.7080045e-01  -3.4855286e+00   1.5152008e+00  -1.3491885e+01  -8.9769615e+00  -1.6263005e+01  -1.4309663e+01  -1.6050000e+01  -1.6889407e+01  -1.3048578e+01  -1.6081741e+01   3.9254405e+00   7.7730104e+00   6.3364302e+00   2.7275891e-01  -1.3520230e+01
   2.2195336e+00   2.6603843e+00   6.3999330e+00   6.7678362e+00   5.4509460e+00   6.3090307e+00   4.9876539e-01   7.6272056e-01  -5.7853387e+00  -8.1517976e+00   3.2805509e+00   4.4668657e+00  -1.6899312e+00   5.2555732e-01  -6.4039043e+00  -7.1800927e+00   6.2927324e+00   9.0220076e+00   3.4598907e+00   2.0889482e+00  -5.5428027e+00   6.6820618e+00   8.0075966e+00   7.7403766e+00   7.7431799e+00   7.1380002e+00   7.4258701e+00   4.7251693e+00   5.1329981e+00   1.8126129e+00   2.7926699e+00   4.8907396e+00   4.7996494e+00   5.4084307e+00   7.1199967e+00   3.5018221e+00   4.1375491e+00  -9.4137665e-01  -1.6563244e+00   6.0724975e+00   5.7546312e+00   2.9525229e+00   4.9980771e+00   1.1250286e+00   3.4657384e+00   3.7189928e-01   5.0031362e-01  -2.3775493e+00  -2.9699777e+00   2.7209546e+00   2.7471754e+00   2.4015149e-01   3.1678750e+00  -5.2808970e+00  -3.6472913e+00  -7.7435440e+00  -9.6748994e+00  -7.0713916e-01   6.7563800e-01  -3.5822850e+00   1.4563142e+00  -1.3734045e+01  -9.5283426e+00  -1.6288171e+01  -1.5198381e+01  -1.5822706e+01  -1.7660897e+01  -1.3035873e+01  -1.6379522e+01   4.3134042e+00   8.4191844e+00   6.4485637e+00  -9.6814534e-02  -1.3614492e+01
   2.4012816e+00   2.7702842e+00   6.7643721e+00   7.0487125e+00   5.6590369e+00   6.4760807e+00   3.6474158e-01   3.1050046e-01  -6.1162851e+00  -8.6365673e+00   3.4547417e+00   4.5194757e+00  -1.7390959e+00   3.8244643e-01  -6.4069102e+00  -7.7773473e+00   6.7885692e+00   9.2816131e+00   3.2012134e+00   2.2428656e+00  -5.9491570e+00   7.1460149e+00   8.4148576e+00   8.1753776e+00   8.0745351e+00   7.3347542e+00   7.5548341e+00   4.7062872e+00   5.0666883e+00   1.5905225e+00   2.4327962e+00   5.2243183e+00   5.0520113e+00   5.7672675e+00   7.3702238e+00   3.4739497e+00   3.9516468e+00  -1.1801951e+00  -2.1833277e+00   6.4297016e+00   5.9328086e+00   3.1071582e+00   5.0869596e+00   1.1461928e+00   3.4012034e+00   3.7407984e-01   2.0865672e-01  -2.4248662e+00  -3.5026314e+00   2.9004533e+00   2.8529437e+00   2.8334357e-01   3.1423366e+00  -5.3281705e+00  -4.0082605e+00  -7.7497017e+00  -1.0281047e+01  -6.4037160e-01   7.0978381e-01  -3.6242325e+00   1.4114807e+00  -1.3784179e+01  -9.9366543e+00  -1.6049308e+01  -1.5855418e+01  -1.5353970e+01  -1.8144180e+01  -1.2867386e+01  -1.6424941e+01   4.6596305e+00   8.9581440e+00   6.4262478e+00  -5.2891038e-01  -1.3540032e+01
   2.5652409e+00   2.8551271e+00   7.0772145e+00   7.2578151e+00   5.8025062e+00   6.5488360e+00   1.9498925e-01  -1.8559320e-01  -6.4203679e+00  -9.0318663e+00   3.6129978e+00   4.5470488e+00  -1.7603483e+00   2.5387581e-01  -6.3227913e+00  -8.2725232e+00   7.2043026e+00   9.3999069e+00   2.8482952e+00   2.3759668e+00  -6.3226368e+00   7.5394638e+00   8.7355564e+00   8.5141323e+00   8.2994516e+00   7.4300101e+00   7.5534856e+00   4.5969150e+00   4.8879912e+00   1.2974827e+00   1.9960616e+00   5.5139158e+00   5.2541740e+00   6.0643003e+00   7.5307300e+00   3.3866246e+00   3.6779249e+00  -1.4458754e+00  -2.7168777e+00   6.7377546e+00   6.0621135e+00   3.2365892e+00   5.1308143e+00   1.1580246e+00   3.2936359e+00   3.6867003e-01  -1.0080929e-01  -2.4578335e+00  -4.0079396e+00   3.0638511e+00   2.9330900e+00   3.3450704e-01   3.1102469e+00  -5.3033822e+00  -4.3118808e+00  -7.6684210e+00  -1.0749494e+01  -5.4673029e-01   7.6713495e-01  -3.6148462e+00   1.3770449e+00  -1.3648662e+01  -1.0199256e+01  -1.5561015e+01  -1.6271377e+01  -1.4664194e+01  -1.8334520e+01  -1.2550964e+01  -1.6226043e+01   4.9560072e+00   9.3779428e+00   6.2738717e+00  -1.0037111e+00  -1.3303685e+01
   2.7065881e+00   2.9099456e+00   7.3319882e+00   7.3885821e+00   5.8802384e+00   6.5267042e+00  -1.4536518e-04  -7.0753550e-01  -6.6819059e+00  -9.3222457e+00   3.7495998e+00   4.5441869e+00  -1.7540765e+00   1.3899303e-01  -6.1536909e+00  -8.6543199e+00   7.5322441e+00   9.3769616e+00   2.4173306e+00   2.4833225e+00  -6.6475436e+00   7.8552693e+00   8.9624909e+00   8.7509812e+00   8.4137953e+00   7.4239248e+00   7.4248522e+00   4.4046730e+00   4.6056079e+00   9.4836701e-01   1.4998189e+00   5.7534870e+00   5.3998135e+00   6.2940315e+00   7.5972594e+00   3.2463916e+00   3.3265625e+00  -1.7242016e+00  -3.2368809e+00   6.9901160e+00   6.1362117e+00   3.3372604e+00   5.1253937e+00   1.1618212e+00   3.1444276e+00   3.5864861e-01  -4.1948914e-01  -2.4707002e+00  -4.4704543e+00   3.2053527e+00   2.9810809e+00   3.9052118e-01   3.0670246e+00  -5.2081062e+00  -4.5534536e+00  -7.4997927e+00  -1.1067598e+01  -4.3372589e-01   8.4023542e-01  -3.5593783e+00   1.3487109e+00  -1.3340015e+01  -1.0317988e+01  -1.4846195e+01  -1.6444930e+01  -1.3781071e+01  -1.8237178e+01  -1.2099151e+01  -1.5798867e+01   5.1959804e+00   9.6704787e+00   6.0003399e+00  -1.4995765e+00  -1.2917398e+01
   2.8215215e+00   2.9308169e+00   7.5237758e+00   7.4366481e+00   5.8930485e+00   6.4122965e+00  -2.0955953e-01  -1.2362174e+00  -6.8867652e+00  -9.4957440e+00   3.8593392e+00   4.5061295e+00  -1.7215187e+00   3.6569409e-02  -5.9045427e+00  -8.9148505e+00   7.7671897e+00   9.2173965e+00   1.9271239e+00   2.5610054e+00  -6.9097722e+00   8.0885589e+00   9.0911768e+00   8.8833206e+00   8.4168689e+00   7.3198440e+00   7.1761358e+00   4.1398547e+00   4.2317731e+00   5.5985048e-01   9.6356317e-01   5.9385517e+00   5.4842107e+00   6.4528391e+00   7.5683882e+00   3.0614641e+00   2.9105094e+00  -2.0006449e+00  -3.7235119e+00   7.1817763e+00   6.1503141e+00   3.4064817e+00   5.0678961e+00   1.1592097e+00   2.9564104e+00   3.4715876e-01  -7.3820892e-01  -2.4584725e+00  -4.8758213e+00   3.3199976e+00   2.9913058e+00   4.4811335e-01   3.0083120e+00  -5.0460837e+00  -4.7299263e+00  -7.2468922e+00  -1.1227451e+01  -3.0966279e-01   9.2067870e-01  -3.4645140e+00   1.3218136e+00  -1.2876129e+01  -1.0298724e+01  -1.3934815e+01  -1.6382325e+01  -1.2738290e+01  -1.7866662e+01  -1.1528735e+01  -1.5166505e+01   5.3747480e+00   9.8316686e+00   5.6185944e+00  -1.9941730e+00  -1.2397729e+01
   2.9074255e+00   2.9150940e+00   7.6492840e+00   7.3999535e+00   5.8435723e+00   6.2112156e+00  -4.2195330e-01  -1.7522760e+00  -7.0232280e+00  -9.5443777e+00   3.9377185e+00   4.4290115e+00  -1.6646570e+00  -5.4847228e-02  -5.5828060e+00  -9.0497106e+00   7.9064948e+00   8.9300639e+00   1.3981679e+00   2.6062762e+00  -7.0975960e+00   8.2367579e+00   9.1199128e+00   8.9115531e+00   8.3113228e+00   7.1240636e+00   6.8183114e+00   3.8149048e+00   3.7816586e+00   1.4958482e-01   4.0803824e-01   6.0662753e+00   5.5044157e+00   6.5390078e+00   7.4454958e+00   2.8413340e+00   2.4448983e+00  -2.2611373e+00  -4.1580833e+00   7.3093406e+00   6.1013652e+00   3.4425141e+00   4.9570815e+00   1.1520531e+00   2.7337345e+00   3.3738105e-01  -1.0475729e+00  -2.4171627e+00  -5.2112916e+00   3.4038717e+00   2.9593903e+00   5.0401752e-01   2.9302346e+00  -4.8229745e+00  -4.8398460e+00  -6.9157203e+00  -1.1225976e+01  -1.8320216e-01   9.9956493e-01  -3.3379756e+00   1.2916112e+00  -1.2279275e+01  -1.0150785e+01  -1.2862378e+01  -1.6096547e+01  -1.1574021e+01  -1.7245589e+01  -1.0860113e+01  -1.4357886e+01   5.4893767e+00   9.8614613e+00   5.1449725e+00  -2.4656239e+00  -1.1765172e+01
   2.9629709e+00   2.8615798e+00   7.7068550e+00   7.2787549e+00   5.7360884e+00   5.9317194e+00  -6.2638873e-01  -2.2369266e+00  -7.0827239e+00  -9.4644540e+00   3.9811257e+00   4.3100955e+00  -1.5860878e+00  -1.3678579e-01  -5.1980995e+00  -9.0579113e+00   7.9500543e+00   8.5275713e+00   8.5166901e-01   2.6177122e+00  -7.2023276e+00   8.2995497e+00   9.0497481e+00   8.8389575e+00   8.1029374e+00   6.8454820e+00   6.3655769e+00   3.4438128e+00   3.2726573e+00  -2.6465536e-01  -1.4570010e-01   6.1354825e+00   5.4593460e+00   6.5526911e+00   7.2326237e+00   2.5963308e+00   1.9463672e+00  -2.4928084e+00  -4.5238536e+00   7.3710486e+00   5.9881608e+00   3.4446098e+00   4.7933208e+00   1.1423362e+00   2.4816846e+00   3.3239859e-01  -1.3383387e+00  -2.3439921e+00  -5.4661640e+00   3.4542648e+00   2.8824581e+00   5.5512499e-01   2.8296348e+00  -4.5460442e+00  -4.8832682e+00  -6.5150145e+00  -1.1064815e+01  -6.2915212e-02   1.0679813e+00  -3.1881004e+00   1.2535707e+00  -1.1574952e+01  -9.8862432e+00  -1.1668218e+01  -1.5606259e+01  -1.0329232e+01  -1.6403253e+01  -1.0116503e+01  -1.3406351e+01   5.5388433e+00   9.7636868e+00   4.5984289e+00  -2.8936172e+00  -1.1043310e+01
   2.9881511e+00   2.7706309e+00   7.6964274e+00   7.0755668e+00   5.5762902e+00   5.5842839e+00  -8.1281528e-01  -2.6727569e+00  -7.0603814e+00  -9.2566809e+00   3.9869781e+00   4.1479607e+00  -1.4888747e+00  -2.1072025e-01  -4.7617468e+00  -8.9416937e+00   7.9001990e+00   8.0256725e+00   3.0856865e-01   2.5952700e+00  -7.2188139e+00   8.2787528e+00   8.8843503e+00   8.6714311e+00   7.8002906e+00   6.4951606e+00   5.8346887e+00   3.0414613e+00   2.7235923e+00  -6.6580448e-01  -6.7721561e-01   6.1466108e+00   5.3498178e+00   6.4958191e+00   6.9362441e+00   2.3371525e+00   1.4323267e+00  -2.6846377e+00  -4.8067402e+00   7.3667446e+00   5.8113962e+00   3.4130130e+00   4.5785795e+00   1.1320441e+00   2.2064448e+00   3.3506390e-01  -1.6017910e+00  -2.2375431e+00  -5.6321482e+00   3.4697712e+00   2.7593265e+00   5.9862372e-01   2.7042623e+00  -4.2237949e+00  -4.8616385e+00  -6.0559306e+00  -1.0750039e+01   4.3150275e-02   1.1174773e+00  -3.0234170e+00   1.2036336e+00  -1.0790649e+01  -9.5191960e+00  -1.0393677e+01  -1.4934581e+01  -9.0459475e+00  -1.5373994e+01  -9.3230414e+00  -1.2348115e+01   5.5240007e+00   9.5457616e+00   3.9996701e+00  -3.2604098e+00  -1.0257868e+01
   2.9842555e+00   2.6441847e+00   7.6194536e+00   6.7950207e+00   5.3710181e+00   5.1810924e+00  -9.7253311e-01  -3.0444449e+00  -6.9553569e+00  -8.9260801e+00   3.9538332e+00   3.9426371e+00  -1.3763875e+00  -2.7796156e-01  -4.2862624e+00  -8.7062486e+00   7.7615115e+00   7.4425527e+00  -2.1138443e-01   2.5402822e+00  -7.1457365e+00   8.1781394e+00   8.6297900e+00   8.4171664e+00   7.4143349e+00   6.0858184e+00   5.2442142e+00   2.6229643e+00   2.1538893e+00  -1.0382722e+00  -1.1675714e+00   6.1016094e+00   5.1785056e+00   6.3719565e+00   6.5649449e+00   2.0743996e+00   9.2021066e-01  -2.8279880e+00  -4.9958957e+00   7.2977997e+00   5.5736395e+00   3.3489248e+00   4.3163363e+00   1.1230438e+00   1.9148281e+00   3.4787452e-01  -1.8300975e+00  -2.0978445e+00  -5.7036394e+00   3.4503299e+00   2.5906261e+00   6.3212216e-01   2.5529095e+00  -3.8655668e+00  -4.7776521e+00  -5.5516051e+00  -1.0291717e+01   1.2786737e-01   1.1405067e+00  -2.8522380e+00   1.1384453e+00  -9.9545673e+00  -9.0650333e+00  -9.0802873e+00  -1.4107809e+01  -7.7654956e+00  -1.4195490e+01  -8.5058053e+00  -1.1220687e+01   5.4474722e+00   9.2182719e+00   3.3702413e+00  -3.5516716e+00  -9.4356922e+00
   2.9537779e+00   2.4857055e+00   7.4787771e+00   6.4436633e+00   5.1279675e+00   4.7354766e+00  -1.0985694e+00  -3.3393670e+00  -6.7709235e+00  -8.4817117e+00   3.8814584e+00   3.6956722e+00  -1.2521388e+00  -3.3958044e-01  -3.7847947e+00  -8.3593667e+00   7.5405728e+00   6.7980525e+00  -6.9046828e-01   2.4553823e+00  -6.9857033e+00   8.0031992e+00   8.2942511e+00   8.0862662e+00   6.9579045e+00   5.6312825e+00   4.6137420e+00   2.2030238e+00   1.5827533e+00  -1.3686058e+00  -1.6001171e+00   6.0037881e+00   4.9498283e+00   6.1861187e+00   6.1290528e+00   1.8181284e+00   4.2674372e-01  -2.9169870e+00  -5.0841278e+00   7.1669928e+00   5.2792312e+00   3.2544252e+00   4.0114423e+00   1.1169720e+00   1.6139807e+00   3.7286273e-01  -2.0166305e+00  -1.9263856e+00  -5.6778854e+00   3.3971995e+00   2.3788294e+00   6.5375099e-01   2.3754903e+00  -3.4811247e+00  -4.6351098e+00  -5.0166157e+00  -9.7033475e+00   1.8536905e-01   1.1308077e+00  -2.6822952e+00   1.0555325e+00  -9.0943893e+00  -8.5397552e+00  -7.7680248e+00  -1.3154134e+01  -6.5268577e+00  -1.2907034e+01  -7.6908039e+00  -1.0061335e+01   5.3134791e+00   8.7944523e+00   2.7316159e+00  -3.7571250e+00  -8.6037076e+00
   2.9002709e+00   2.3000486e+00   7.2784803e+00   6.0296905e+00   4.8553865e+00   4.2613437e+00  -1.1859465e+00  -3.5480683e+00  -6.5143034e+00  -7.9362242e+00   3.7708535e+00   3.4101212e+00  -1.1196259e+00  -3.9636140e-01  -3.2705595e+00  -7.9110372e+00   7.2456534e+00   6.1128562e+00  -1.1136846e+00   2.3443646e+00  -6.7451174e+00   7.7608621e+00   7.8876774e+00   7.6902950e+00   6.4451730e+00   5.1459262e+00   3.9630871e+00   1.7953425e+00   1.0283901e+00  -1.6460130e+00  -1.9611418e+00   5.8576253e+00   4.6697676e+00   5.9445565e+00   5.6402099e+00   1.5774480e+00  -3.2733750e-02  -2.9487381e+00  -5.0681398e+00   6.9783523e+00   4.9341133e+00   3.1323645e+00   3.6699305e+00   1.1151428e+00   1.3110839e+00   4.1150669e-01  -2.1562338e+00  -1.7260551e+00  -5.5550530e+00   3.3128724e+00   2.1281874e+00   6.6223905e-01   2.1730521e+00  -3.0802474e+00  -4.4387700e+00  -4.4663632e+00  -9.0012190e+00   2.1131373e-01   1.0837089e+00  -2.5204241e+00   9.5342592e-01  -8.2361262e+00  -7.9593685e+00  -6.4937246e+00  -1.2102444e+01  -5.3651736e+00  -1.1547912e+01  -6.9029643e+00  -8.9056513e+00   5.1276124e+00   8.2895963e+00   2.1043291e+00  -3.8709428e+00  -7.7878954e+00
   2.8281425e+00   2.0932430e+00   7.0236996e+00   5.5626391e+00   4.5617694e+00   3.7726105e+00  -1.2318314e+00  -3.6645745e+00  -6.1962587e+00  -7.3052522e+00   3.6242207e+00   3.0904578e+00  -9.8218847e-01  -4.4878924e-01  -2.7562949e+00  -7.3730255e+00   6.8863567e+00   5.4076933e+00  -1.4692901e+00   2.2119781e+00  -6.4338333e+00   7.4591902e+00   7.4213756e+00   7.2418226e+00   5.8910917e+00   4.6441129e+00   3.3115259e+00   1.4121133e+00   5.0731063e-01  -1.8627235e+00  -2.2403675e+00   5.6685408e+00   4.3456191e+00   5.6545137e+00   5.1109255e+00   1.3601825e+00  -4.4485516e-01  -2.9233481e+00  -4.9485823e+00   6.7369693e+00   4.5455960e+00   2.9862186e+00   3.2987801e+00   1.1184726e+00   1.0130635e+00   4.6466410e-01  -2.2454242e+00  -1.5010079e+00  -5.3381778e+00   3.2009278e+00   1.8445693e+00   6.5695625e-01   1.9477268e+00  -2.6723477e+00  -4.1942054e+00  -3.9163991e+00  -8.2037135e+00   2.0306152e-01   9.9633980e-01  -2.3723196e+00   8.3171773e-01  -7.4031221e+00  -7.3393837e+00  -5.2897264e+00  -1.0981254e+01  -4.3104621e+00  -1.0155932e+01  -6.1651827e+00  -7.7862831e+00   4.8965562e+00   7.7204188e+00   1.5071956e+00  -3.8918890e+00  -7.0123245e+00
   2.7424106e+00   1.8722052e+00   6.7204203e+00   5.0530367e+00   4.2555585e+00   3.2826776e+00  -1.2355600e+00  -3.6865332e+00  -5.8304568e+00  -6.6066895e+00   3.4448781e+00   2.7424073e+00  -8.4289327e-01  -4.9706426e-01  -2.2537542e+00  -6.7584348e+00   6.4732361e+00   4.7025790e+00  -1.7491385e+00   2.0636666e+00  -6.0646143e+00   7.1070442e+00   6.9075808e+00   6.7539453e+00   5.3108291e+00   4.1396713e+00   2.6770961e+00   1.0636108e+00   3.3746776e-02  -2.0141740e+00  -2.4312568e+00   5.4426427e+00   3.9856908e+00   5.3239679e+00   4.5541200e+00   1.1726046e+00  -7.9870114e-01  -2.8437772e+00  -4.7299166e+00   6.4487819e+00   4.1220669e+00   2.8199200e+00   2.9056503e+00   1.1274252e+00   7.2632596e-01   5.3253111e-01  -2.2825156e+00  -1.2564624e+00  -5.0330143e+00   3.0658326e+00   1.5352134e+00   6.3791993e-01   1.7026250e+00  -2.2661357e+00  -3.9076622e+00  -3.3817406e+00  -7.3305765e+00   1.5975445e-01   8.6774406e-01  -2.2423652e+00   6.9105938e-01  -6.6152411e+00  -6.6944309e+00  -4.1828051e+00  -9.8178025e+00  -3.3866263e+00  -8.7661600e+00  -5.4974532e+00  -6.7318664e+00   4.6277780e+00   7.1043992e+00   9.5664766e-01  -3.8231933e+00  -6.2982855e+00
   2.6484233e+00   1.6443974e+00   6.3752561e+00   4.5120249e+00   3.9448639e+00   2.8039532e+00  -1.1985407e+00  -3.6151823e+00  -5.4326557e+00  -5.8598832e+00   3.2371155e+00   2.3727077e+00  -7.0445332e-01  -5.4114202e-01  -1.7732776e+00  -6.0812787e+00   6.0173965e+00   4.0161272e+00  -1.9488262e+00   1.9052653e+00  -5.6524262e+00   6.7137538e+00   6.3590136e+00   6.2398234e+00   4.7192360e+00   3.6454221e+00   2.0759898e+00   7.5789431e-01  -3.8079712e-01  -2.0990176e+00  -2.5311269e+00   5.1864601e+00   3.5989571e+00   4.9613605e+00   3.9826794e+00   1.0192540e+00  -1.0861391e+00  -2.7155227e+00  -4.4200992e+00   6.1203428e+00   3.6726602e+00   2.6376687e+00   2.4985960e+00   1.1419789e+00   4.5653337e-01   6.1462578e-01  -2.2676567e+00  -9.9844328e-01  -4.6477718e+00   2.9126974e+00   1.2084001e+00   6.0576072e-01   1.4416810e+00  -1.8693437e+00  -3.5859186e+00  -2.8761958e+00  -6.4021968e+00   8.2295891e-02   6.9889149e-01  -2.1335480e+00   5.3310040e-01  -5.8882808e+00  -6.0379810e+00  -3.1934213e+00  -8.6373281e+00  -2.6107578e+00  -7.4099016e+00  -4.9161276e+00  -5.7661924e+00   4.3291960e+00   6.4591404e+00   4.6621707e-01  -3.6721782e+00  -5.6635503e+00
   2.5515521e+00   1.4174421e+00   5.9952171e+00   3.9509821e+00   3.6372042e+00   2.3474596e+00  -1.1240518e+00  -3.4551522e+00  -5.0197589e+00  -5.0847728e+00   3.0059972e+00   1.9888145e+00  -5.6918764e-01  -5.8079040e-01  -1.3234513e+00  -5.3560660e+00   5.5301035e+00   3.3649586e+00  -2.0676436e+00   1.7426719e+00  -5.2136023e+00   6.2887862e+00   5.7884381e+00   5.7122414e+00   4.1303547e+00   3.1727703e+00   1.5220610e+00   5.0063401e-01  -7.2784132e-01  -2.1189630e+00  -2.5410735e+00   4.9066694e+00   3.1946914e+00   4.5753243e+00   3.4090402e+00   9.0284181e-01  -1.3020159e+00  -2.5461669e+00  -4.0301091e+00   5.7585767e+00   3.2068987e+00   2.4437349e+00   2.0857780e+00   1.1616111e+00   2.0842829e-01   7.0979345e-01  -2.2027859e+00  -7.3348314e-01  -4.1927683e+00   2.7470048e+00   8.7306309e-01   5.6164849e-01   1.1694608e+00  -1.4885256e+00  -3.2361457e+00  -2.4117505e+00  -5.4389140e+00  -2.6766715e-02   4.9259329e-01  -2.0474560e+00   3.6037725e-01  -5.2336175e+00  -5.3821742e+00  -2.3353169e+00  -7.4625323e+00  -1.9927764e+00  -6.1139352e+00  -4.4333360e+00  -4.9076283e+00   4.0088499e+00   5.8017590e+00   4.6177099e-02  -3.4496638e+00  -5.1217858e+00
   2.4568871e+00   1.1987226e+00   5.5874800e+00   3.3811416e+00   3.3392767e+00   1.9225167e+00  -1.0169465e+00  -3.2141203e+00  -4.6088005e+00  -4.3010336e+00   2.7571198e+00   1.5985657e+00  -4.3902304e-01  -6.1565628e-01  -9.1087898e-01  -4.5974103e+00   5.0224117e+00   2.7632259e+00  -2.1083459e+00   1.5815117e+00  -4.7649375e+00   5.8414387e+00   5.2082437e+00   5.1832103e+00   3.5569946e+00   2.7313742e+00   1.0264638e+00   2.9505370e-01  -1.0020713e+00  -2.0784668e+00  -2.4657141e+00   4.6098322e+00   2.7820908e+00   4.1744198e+00   2.8448185e+00   8.2423870e-01  -1.4442007e+00  -2.3448182e+00  -3.5733439e+00   5.3705386e+00   2.7343282e+00   2.2422623e+00   1.6751813e+00   1.1853002e+00  -1.4285617e-02   8.1623356e-01  -2.0914980e+00  -4.6830155e-01  -3.6800028e+00   2.5743207e+00   5.3836290e-01   5.0718127e-01   8.9094589e-01  -1.1289395e+00  -2.8657604e+00  -1.9980429e+00  -4.4603773e+00  -1.6344686e-01   2.5333039e-01  -1.9843551e+00   1.7616175e-01  -4.6581103e+00  -4.7377311e+00  -1.6154536e+00  -6.3132197e+00  -1.5354049e+00  -4.9000136e+00  -4.0565892e+00  -4.1687981e+00   3.6745805e+00   5.1483334e+00  -2.9664942e-01  -3.1691979e+00  -4.6821552e+00
   2.3689390e+00   9.9499101e-01   5.1591698e+00   2.8132392e+00   3.0567637e+00   1.5365296e+00  -8.8329422e-01  -2.9023387e+00  -4.2159361e+00  -3.5272585e+00   2.4963406e+00   1.2098292e+00  -3.1553495e-01  -6.4533430e-01  -5.4006767e-01  -3.8196708e+00   4.5048333e+00   2.2222668e+00  -2.0767671e+00   1.4268193e+00  -4.3227629e+00   5.3805605e+00   4.6300665e+00   4.6636282e+00   3.0103835e+00   2.3289033e+00   5.9742600e-01   1.4198792e-01  -1.2013244e+00  -1.9843029e+00  -2.3127731e+00   4.3021522e+00   2.3699184e+00   3.7668854e+00   2.3004952e+00   7.8254342e-01  -1.5134843e+00  -2.1214925e+00  -3.0649299e+00   4.9631859e+00   2.2641617e+00   2.0370880e+00   1.2743560e+00   1.2115460e+00  -2.0900166e-01   9.3154359e-01  -1.9388390e+00  -2.0948386e-01  -3.1226741e+00   2.4000131e+00   2.1324837e-01   4.4424474e-01   6.1130810e-01  -7.9451269e-01  -2.4822709e+00  -1.6419595e+00  -3.4849772e+00  -3.2259679e-01  -1.2991307e-02  -1.9433371e+00  -1.5718279e-02  -4.1642241e+00  -4.1139282e+00  -1.0342803e+00  -5.2060994e+00  -1.2344632e+00  -3.7846109e+00  -3.7885918e+00  -3.5565170e+00   3.3337427e+00   4.5134283e+00  -5.5891829e-01  -2.8461613e+00  -4.3491110e+00
   2.2913735e+00   8.1200681e-01   4.7171591e+00   2.2571948e+00   2.7941795e+00   1.1948655e+00  -7.2998133e-01  -2.5320699e+00  -3.8554925e+00  -2.7802319e+00   2.2294930e+00   8.3015547e-01  -2.0002067e-01  -6.6942921e-01  -2.1343425e-01  -3.0366258e+00   3.9870520e+00   1.7503900e+00  -1.9813103e+00   1.2827559e+00  -3.9020628e+00   4.9143198e+00   4.0644634e+00   4.1630018e+00   2.4999064e+00   1.9708859e+00   2.4016154e-01   4.0038147e-02  -1.3264343e+00  -1.8450467e+00  -2.0925443e+00   3.9892688e+00   1.9661789e+00   3.3604105e+00   1.7851741e+00   7.7522061e-01  -1.5133470e+00  -1.8864773e+00  -2.5209763e+00   4.5431703e+00   1.8049539e+00   1.8315878e+00   8.9019087e-01   1.2384036e+00  -3.7420889e-01   1.0527791e+00  -1.7510362e+00   3.6821106e-02  -2.5346667e+00   2.2289866e+00  -9.3967101e-02   3.7485180e-01   3.3569020e-01  -4.8789110e-01  -2.0931136e+00  -1.3473808e+00  -2.5293717e+00  -4.9823889e-01  -2.9934087e-01  -1.9225254e+00  -2.1107313e-01  -3.7503838e+00  -3.5186150e+00  -5.8629050e-01  -4.1547238e+00  -1.0794606e+00  -2.7789161e+00  -3.6272618e+00  -3.0719683e+00   2.9929607e+00   3.9097093e+00  -7.4064067e-01  -2.4968147e+00  -4.1223890e+00
   2.2267994e+00   6.5423584e-01   4.2678963e+00   1.7218441e+00   2.5547630e+00   9.0083110e-01  -5.6430161e-01  -2.1169599e+00  -3.5391589e+00  -2.0743209e+00   1.9621077e+00   4.6645796e-01  -9.3594091e-02  -6.8760509e-01   6.8578115e-02  -2.2611879e+00   3.4777023e+00   1.3527952e+00  -1.8323506e+00   1.1523870e+00  -3.5156893e+00   4.4500209e+00   3.5206555e+00   3.6892446e+00   2.0329374e+00   1.6606464e+00  -4.3087015e-02  -1.4186898e-02  -1.3809511e+00  -1.6705059e+00  -1.8172624e+00   3.6760896e+00   1.5778489e+00   2.9619390e+00   1.3064064e+00   7.9829764e-01  -1.4496167e+00  -1.6497188e+00  -1.9578282e+00   4.1166640e+00   1.3643206e+00   1.6285560e+00   5.2872991e-01   1.2635353e+00  -5.0943447e-01   1.1765295e+00  -1.5351803e+00   2.6516509e-01  -1.9300296e+00   2.0654548e+00  -3.7598765e-01   3.0097478e-01   6.9005376e-02  -2.1055681e-01  -1.7054833e+00  -1.1150900e+00  -1.6081148e+00  -6.8392688e-01  -5.9789813e-01  -1.9193172e+00  -4.0554643e-01  -3.4114958e+00  -2.9582471e+00  -2.6082659e-01  -3.1695393e+00  -1.0544391e+00  -1.8890250e+00  -3.5659708e+00  -2.7110990e+00   2.6579429e+00   3.3476592e+00  -8.4492541e-01  -2.1373471e+00  -3.9972154e+00
   2.1766154e+00   5.2462569e-01   3.8172664e+00   1.2147316e+00   2.3404204e+00   6.5573874e-01  -3.9356071e-01  -1.6713901e+00  -3.2753544e+00  -1.4210269e+00   1.6991596e+00   1.2474194e-01   2.7107159e-03  -6.9961646e-01   3.0728617e-01  -1.5051593e+00   2.9842080e+00   1.0316206e+00  -1.6415896e+00   1.0375306e+00  -3.1737223e+00   3.9939734e+00   3.0063395e+00   3.2485480e+00   1.6147651e+00   1.3993342e+00  -2.5288692e-01  -2.5765626e-02  -1.3707619e+00  -1.4711400e+00  -1.5004272e+00   3.3666787e+00   1.2106699e+00   2.5775055e+00   8.7009719e-01   8.4660902e-01  -1.3300419e+00  -1.4202777e+00  -1.3913544e+00   3.6892208e+00   9.4871881e-01   1.4301265e+00   1.9503876e-01   1.2842782e+00  -6.1513701e-01   1.2990075e+00  -1.2988784e+00   4.7101047e-01  -1.3224719e+00   1.9127623e+00  -6.2685356e-01   2.2438399e-01  -1.8423376e-01   3.6997290e-02  -1.3261574e+00  -9.4284937e-01  -7.3340330e-01  -8.7311378e-01  -9.0040455e-01  -1.9306489e+00  -5.9479925e-01  -3.1396177e+00  -2.4379273e+00  -4.3069570e-02  -2.2580238e+00  -1.1390191e+00  -1.1163175e+00  -3.5939766e+00  -2.4652029e+00   2.3333537e+00   2.8353953e+00  -8.7761054e-01  -1.7829886e+00  -3.9646886e+00
   2.1409402e+00   4.2447646e-01   3.3704889e+00   7.4196978e-01   2.1517215e+00   4.5905228e-01  -2.2471873e-01  -1.2098373e+00  -3.0688243e+00  -8.2870929e-01   1.4448555e+00  -1.9010286e-01   8.7841533e-02  -7.0531718e-01   5.0547524e-01  -7.7903293e-01   2.5126879e+00   7.8610690e-01  -1.4214017e+00   9.3869098e-01  -2.8830185e+00   3.5514247e+00   2.5275791e+00   2.8453305e+00   1.2486048e+00   1.1860350e+00  -3.9235131e-01  -1.1124981e-03  -1.3036392e+00  -1.2575001e+00  -1.1561184e+00   3.0641961e+00   8.6901786e-01   2.2121155e+00   4.8048117e-01   9.1407498e-01  -1.1638076e+00  -1.2058815e+00  -8.3631043e-01   3.2656806e+00   5.6329413e-01   1.2377398e+00  -1.0687579e-01   1.2977302e+00  -6.9256030e-01   1.4161547e+00  -1.0498966e+00   6.5087589e-01  -7.2490255e-01   1.7732604e+00  -8.4217576e-01   1.4650545e-01  -4.2004750e-01   2.5505712e-01  -9.6132086e-01  -8.2564322e-01   8.5059009e-02  -1.0595014e+00  -1.1985095e+00  -1.9532559e+00  -7.7467267e-01  -2.9247108e+00  -1.9614333e+00   8.4850631e-02  -1.4248872e+00  -1.3095855e+00  -4.5797668e-01  -3.6970356e+00  -2.3216593e+00   2.0227544e+00   2.3785956e+00  -8.4680830e-01  -1.4472401e+00  -4.0123408e+00
   2.1186233e+00   3.5341659e-01   2.9320536e+00   3.0816972e-01   1.9879501e+00   3.0859938e-01  -6.4088493e-02  -7.4628010e-01  -2.9204842e+00  -3.0249724e-01   1.2024776e+00  -4.7443327e-01   1.6064894e-01  -7.0464757e-01   6.6705480e-01  -9.1841250e-02   2.0679246e+00   6.1286548e-01  -1.1842090e+00   8.5507968e-01  -2.6469738e+00   3.1265393e+00   2.0887693e+00   2.4822596e+00   9.3569449e-01   1.0179593e+00  -4.6679279e-01   5.2399487e-02  -1.1887440e+00  -1.0397224e+00  -7.9834083e-01   2.7708944e+00   5.5584911e-01   1.8696647e+00   1.4016643e-01   9.9400178e-01  -9.6102360e-01  -1.0126012e+00  -3.0580866e-01   2.8501158e+00   2.1180320e-01   1.0521534e+00  -3.7409270e-01   1.3008528e+00  -7.4355879e-01   1.5237629e+00  -7.9581419e-01   8.0241051e-01  -1.4903101e-01   1.6482471e+00  -1.0192747e+00   6.8310902e-02  -6.3507864e-01   4.4446179e-01  -6.1640188e-01  -7.5606891e-01   8.4007755e-01  -1.2373509e+00  -1.4840934e+00  -1.9839160e+00  -9.4132122e-01  -2.7554318e+00  -1.5312377e+00   1.4269140e-01  -6.7231795e-01  -1.5405517e+00   9.2384428e-02  -3.8581585e+00  -2.2647790e+00   1.7286071e+00   1.9805219e+00  -7.6239154e-01  -1.1412674e+00  -4.1248350e+00
   2.1073419e+00   3.0948442e-01   2.5056957e+00  -8.3558446e-02   1.8472103e+00   2.0083550e-01   8.2896644e-02  -2.9367674e-01  -2.8275219e+00   1.5561532e-01   9.7429293e-01  -7.2590209e-01   2.1983763e-01  -6.9760204e-01   7.9668474e-01   5.4894465e-01   1.6533899e+00   5.0623076e-01  -9.4191552e-01   7.8472298e-01  -2.4655143e+00   2.7224315e+00   1.6926708e+00   2.1603411e+00   6.7546093e-01   8.9069723e-01  -4.8331476e-01   1.2682401e-01  -1.0361160e+00  -8.2709784e-01  -4.4043098e-01   2.4881660e+00   2.7272516e-01   1.5529060e+00  -1.4976262e-01   1.0793915e+00  -7.3221499e-01  -8.4466404e-01   1.8907916e-01   2.4458207e+00  -1.0338903e-01   8.7349581e-01  -6.0475249e-01   1.2905902e+00  -7.7040828e-01   1.6176083e+00  -5.4370535e-01   9.2439687e-01   3.9495014e-01   1.5379721e+00  -1.1572167e+00  -9.7506361e-03  -8.2663775e-01   6.0638373e-01  -2.9592291e-01  -7.2485424e-01   1.5268732e+00  -1.4017366e+00  -1.7495552e+00  -2.0196532e+00  -1.0913129e+00  -2.6199130e+00  -1.1485208e+00   1.5094387e-01  -2.5573909e-04  -1.8056391e+00   5.4402470e-01  -4.0584742e+00  -2.2767216e+00   1.4523360e+00   1.6421377e+00  -6.3544709e-01  -8.7348778e-01  -4.2847630e+00
   2.1037771e+00   2.8931235e-01   2.0944054e+00  -4.3153848e-01   1.7265825e+00   1.3114202e-01   2.1183787e-01   1.3646303e-01  -2.7837439e+00   5.4650454e-01   7.6153182e-01  -9.4342627e-01   2.6395644e-01  -6.8418254e-01   8.9939724e-01   1.1374654e+00   1.2713226e+00   4.5868026e-01  -7.0542587e-01   7.2465001e-01  -2.3353127e+00   2.3412415e+00   1.3405102e+00   1.8790687e+00   4.6574335e-01   7.9852854e-01  -4.5036341e-01   2.1401767e-01  -8.5617216e-01  -6.2773646e-01  -9.4553928e-02   2.2166407e+00   1.9910206e-02   1.2634634e+00  -3.8959451e-01   1.1632484e+00  -4.8784013e-01  -7.0440902e-01   6.3957618e-01   2.0553414e+00  -3.8123895e-01   7.0135675e-01  -7.9798795e-01   1.2640039e+00  -7.7561499e-01   1.6936005e+00  -2.9986830e-01   1.0166847e+00   8.9859210e-01   1.4417037e+00  -1.2567471e+00  -8.7772409e-02  -9.9270607e-01   7.4213319e-01  -3.3805471e-03  -7.2146894e-01   2.1428914e+00  -1.5487307e+00  -1.9880531e+00  -2.0578955e+00  -1.2216948e+00  -2.5064836e+00  -8.1318499e-01   1.2974630e-01   5.9331499e-01  -2.0791123e+00   9.0833961e-01  -4.2781561e+00  -2.3384383e+00   1.1944439e+00   1.3623089e+00  -4.7772230e-01  -6.4936818e-01  -4.4735158e+00
   2.1038636e+00   2.8840052e-01   1.7004765e+00  -7.3540069e-01   1.6223274e+00   9.4141921e-02   3.1944703e-01   5.3439622e-01  -2.7801432e+00   8.7350475e-01   5.6443923e-01  -1.1270783e+00   2.9143142e-01  -6.6434546e-01   9.8023652e-01   1.6694735e+00   9.2284821e-01   4.6129929e-01  -4.8426898e-01   6.7114877e-01  -2.2502104e+00   1.9842479e+00   1.0321327e+00   1.6366243e+00   3.0306335e-01   7.3477315e-01  -3.7726117e-01   3.0599235e-01  -6.5924127e-01  -4.4833822e-01   2.2869243e-01   1.9563215e+00  -2.0346488e-01   1.0018916e+00  -5.8080329e-01   1.2388706e+00  -2.3785861e-01  -5.9237821e-01   1.0393048e+00   1.6805427e+00  -6.2188889e-01   5.3490840e-01  -9.5381762e-01   1.2184155e+00  -7.6173605e-01   1.7479365e+00  -6.9613421e-02   1.0800654e+00   1.3553178e+00   1.3578559e+00  -1.3201269e+00  -1.6635731e-01  -1.1319018e+00   8.5300033e-01   2.5883906e-01  -7.3479475e-01   2.6875304e+00  -1.6755108e+00  -2.1936931e+00  -2.0965742e+00  -1.3300270e+00  -2.4043003e+00  -5.2388288e-01   9.7913256e-02   1.1120622e+00  -2.3369182e+00   1.1981212e+00  -4.4973701e+00  -2.4306010e+00   9.5467137e-01   1.1380736e+00  -3.0108769e-01  -4.7143529e-01  -4.6721734e+00
   2.1030908e+00   3.0146211e-01   1.3255813e+00  -9.9590492e-01   1.5301276e+00   8.4016847e-02   4.0354621e-01   8.9234740e-01  -2.8056440e+00   1.1418841e+00   3.8239345e-01  -1.2779134e+00   3.0064178e-01  -6.3795149e-01   1.0439340e+00   2.1422832e+00   6.0813451e-01   5.0426966e-01  -2.8633338e-01   6.2007546e-01  -2.2018199e+00   1.6520071e+00   7.6620239e-01   1.4301191e+00   1.8292457e-01   6.9216788e-01  -2.7374333e-01   3.9523113e-01  -4.5514858e-01  -2.9407042e-01   5.2055371e-01   1.7067565e+00  -3.9918339e-01   7.6777881e-01  -7.2583628e-01   1.3001141e+00   8.6325130e-03  -5.0752872e-01   1.3842496e+00   1.3227052e+00  -8.2647651e-01   3.7304866e-01  -1.0730120e+00   1.1515532e+00  -7.3122513e-01   1.7772562e+00   1.4287871e-01   1.1160958e+00   1.7604535e+00   1.2841686e+00  -1.3508837e+00  -2.4653333e-01  -1.2434166e+00   9.4014555e-01   4.8949975e-01  -7.5381446e-01   3.1618133e+00  -1.7803907e+00  -2.3616643e+00  -2.1341674e+00  -1.4143903e+00  -2.3038561e+00  -2.7807242e-01   7.2116616e-02   1.5609961e+00  -2.5576877e+00   1.4268422e+00  -4.6972007e+00  -2.5344782e+00   7.3218828e-01   9.6496445e-01  -1.1703698e-01  -3.3948427e-01  -4.8623824e+00
   2.0968436e+00   3.2281714e-01   9.7087716e-01  -1.2147255e+00   1.4453529e+00   9.4810493e-02   4.6299958e-01   1.2045918e+00  -2.8479706e+00   1.3582459e+00   2.1408402e-01  -1.3977483e+00   2.9003461e-01  -6.0472811e-01   1.0946343e+00   2.5546759e+00   3.2657241e-01   5.7735919e-01  -1.1771900e-01   5.6719720e-01  -2.1802551e+00   1.3445161e+00   5.4043584e-01   1.2558609e+00   1.0012762e-01   6.6325104e-01  -1.4951742e-01   4.7495710e-01  -2.5286785e-01  -1.6854871e-01   7.7427363e-01   1.4672308e+00  -5.6968249e-01   5.5989098e-01  -8.2788969e-01   1.3416199e+00   2.4368272e-01  -4.4754351e-01   1.6725921e+00   9.8265296e-01  -9.9690420e-01   2.1455704e-01  -1.1569449e+00   1.0616947e+00  -6.8631137e-01   1.7787904e+00   3.3462506e-01   1.1268898e+00   2.1111678e+00   1.2179311e+00  -1.3534974e+00  -3.2962210e-01  -1.3269338e+00   1.0045393e+00   6.8850475e-01  -7.6827974e-01   3.5680250e+00  -1.8627750e+00  -2.4883224e+00  -2.1696846e+00  -1.4733736e+00  -2.1973521e+00  -7.2108754e-02   6.6243402e-02   1.9461558e+00  -2.7235583e+00   1.6079889e+00  -4.8605114e+00  -2.6327273e+00   5.2580940e-01   8.3737098e-01   6.3757933e-02  -2.5095779e-01  -5.0271789e+00
   2.0807572e+00   3.4680831e-01   6.3713109e-01  -1.3942131e+00   1.3633397e+00   1.2070544e-01   4.9758899e-01   1.4674280e+00  -2.8945787e+00   1.5299010e+00   5.7736656e-02  -1.4889113e+00   2.5826993e-01  -5.6425280e-01   1.1356841e+00   2.9067652e+00   7.6972237e-02   6.7039114e-01   1.7301014e-02   5.0854623e-01  -2.1749434e+00   1.0613837e+00   3.5185682e-01   1.1096373e+00   4.9084923e-02   6.4073753e-01  -1.3862738e-02   5.3934854e-01  -6.0248324e-02  -7.3910007e-02   9.8513209e-01   1.2369709e+00  -7.1776796e-01   3.7634575e-01  -8.9068383e-01   1.3589982e+00   4.6068501e-01  -4.0921069e-01   1.9044444e+00   6.6089659e-01  -1.1355853e+00   5.8254352e-02  -1.2074410e+00   9.4779801e-01  -6.2892116e-01   1.7504927e+00   5.0383317e-01   1.1148906e+00   2.4063313e+00   1.1562375e+00  -1.3330421e+00  -4.1706855e-01  -1.3825366e+00   1.0469523e+00   8.5683375e-01  -7.6931835e-01   3.9093402e+00  -1.9230463e+00  -2.5712263e+00  -2.2026014e+00  -1.5060501e+00  -2.0789254e+00   9.8619929e-02   9.0946070e-02   2.2742975e+00  -2.8207991e+00   1.7544639e+00  -4.9726984e+00  -2.7100723e+00   3.3421793e-01   7.4891871e-01   2.3182228e-01  -2.0145649e-01  -5.1517255e+00
   2.0510615e+00   3.6821003e-01   3.2485713e-01  -1.5371510e+00   1.2796663e+00   1.5626195e-01   5.0784941e-01   1.6790527e+00  -2.9335765e+00   1.6642541e+00  -8.8633280e-02  -1.5539887e+00   2.0438387e-01  -5.1596479e-01   1.1694896e+00   3.1998301e+00  -1.4223675e-01   7.7367266e-01   1.1621960e-01   4.4076200e-01  -2.1754555e+00   8.0200275e-01   1.9705737e-01   9.8699554e-01   2.4120030e-02   6.1786659e-01   1.2471389e-01   5.8369531e-01   1.1617813e-01  -1.0960649e-02   1.1503789e+00   1.0153451e+00  -8.4632461e-01   2.1480854e-01  -9.1825036e-01   1.3489577e+00   6.5448483e-01  -3.8883821e-01   2.0815063e+00   3.5778447e-01  -1.2451884e+00  -9.6845786e-02  -1.2266328e+00   8.0960901e-01  -5.6064586e-01   1.6911451e+00   6.4982446e-01   1.0826436e+00   2.6463121e+00   1.0962556e+00  -1.2948133e+00  -5.1024543e-01  -1.4106231e+00   1.0679892e+00   9.9642815e-01  -7.4994413e-01   4.1894694e+00  -1.9623985e+00  -2.6091336e+00  -2.2327518e+00  -1.5119514e+00  -1.9447364e+00   2.3951064e-01   1.5339013e-01   2.5525871e+00  -2.8402147e+00   1.8780754e+00  -5.0223092e+00  -2.7538461e+00   1.5618389e-01   6.9284822e-01   3.7917312e-01  -1.8533240e-01  -5.2239184e+00
   2.0048908e+00   3.8260284e-01   3.4452589e-02  -1.6465221e+00   1.1904091e+00   1.9661060e-01   4.9488285e-01   1.8393599e+00  -2.9545773e+00   1.7682489e+00  -2.2695860e-01  -1.5955889e+00   1.2795603e-01  -4.5920610e-01   1.1974492e+00   3.4361259e+00  -3.3281478e-01   8.7836447e-01   1.7815411e-01   3.6139575e-01  -2.1722921e+00   5.6571087e-01   7.2450118e-02   8.8350972e-01   1.9736932e-02   5.8870533e-01   2.5875392e-01   6.0449573e-01   2.7130943e-01   2.0621391e-02   1.2690807e+00   8.0204478e-01  -9.5804319e-01   7.2698028e-02  -9.1474173e-01   1.3093856e+00   8.2140574e-01  -3.8266769e-01   2.2066835e+00   7.3649944e-02  -1.3283988e+00  -2.5140140e-01  -1.2168376e+00   6.4774129e-01  -4.8275533e-01   1.6004353e+00   7.7289799e-01   1.0325896e+00   2.8327288e+00   1.0354917e+00  -1.2439662e+00  -6.1024764e-01  -1.4118329e+00   1.0681597e+00   1.1100310e+00  -7.0543680e-01   4.4123420e+00  -1.9826294e+00  -2.6019636e+00  -2.2601894e+00  -1.4910446e+00  -1.7929224e+00   3.5652280e-01   2.5719836e-01   2.7883071e+00  -2.7773179e+00   1.9891311e+00  -5.0014864e+00  -2.7543789e+00  -9.2383314e-03   6.6237393e-01   4.9952701e-01  -1.9631282e-01  -5.2348500e+00
   1.9405373e+00   3.8668527e-01  -2.3367898e-01  -1.7253054e+00   1.0923650e+00   2.3759129e-01   4.6016904e-01   1.9496834e+00  -2.9494121e+00   1.8479073e+00  -3.5887329e-01  -1.6161458e+00   2.9263946e-02  -3.9329285e-01   1.2199620e+00   3.6186843e+00  -4.9654154e-01   9.7677668e-01   2.0364385e-01   2.6915451e-01  -2.1575714e+00   3.5192736e-01  -2.5504884e-02   7.9501452e-01   3.0845675e-02   5.4839273e-01   3.8204547e-01   5.9949472e-01   4.0150871e-01   2.2052790e-02   1.3419029e+00   5.9723195e-01  -1.0551865e+00  -5.2613889e-02  -8.8427363e-01   1.2393721e+00   9.5919885e-01  -3.8725219e-01   2.2836973e+00  -1.9106148e-01  -1.3877185e+00  -4.0563420e-01  -1.1804631e+00   4.6371909e-01  -3.9625374e-01   1.4789947e+00   8.7414773e-01   9.6689352e-01   2.9681809e+00   9.7202893e-01  -1.1851972e+00  -7.1769557e-01  -1.3869996e+00   1.0479750e+00   1.2009909e+00  -6.3356785e-01   4.5818483e+00  -1.9859143e+00  -2.5507362e+00  -2.2850337e+00  -1.4437197e+00  -1.6234365e+00   4.5592406e-01   4.0258094e-01   2.9885838e+00  -2.6322716e+00   2.0961415e+00  -4.9062202e+00  -2.7052191e+00  -1.6254924e-01   6.5100332e-01   5.8841707e-01  -2.2810254e-01  -5.1790922e+00
   1.8576232e+00   3.7850128e-01  -4.7903200e-01  -1.7763152e+00   9.8322765e-01   2.7583544e-01   4.0539144e-01   2.0125096e+00  -2.9126558e+00   1.9079937e+00  -4.8550280e-01  -1.6177801e+00  -9.0590958e-02  -3.1761025e-01   1.2365088e+00   3.7511161e+00  -6.3508012e-01   1.0625805e+00   1.9440932e-01   1.6406463e-01  -2.1255641e+00   1.6025434e-01  -1.0011347e-01   7.1779655e-01   5.2933458e-02   4.9331377e-01   4.8973949e-01   5.6766777e-01   5.0456916e-01  -4.7965240e-03   1.3708495e+00   4.0163623e-01  -1.1394136e+00  -1.6362144e-01  -8.3080723e-01   1.1391872e+00   1.0669288e+00  -3.9976676e-01   2.3167186e+00  -4.3569704e-01  -1.4253213e+00  -5.5925681e-01  -1.1199484e+00   2.5997816e-01  -3.0196981e-01   1.3283998e+00   9.5525037e-01   8.8732503e-01   3.0559778e+00   9.0471779e-01  -1.1224861e+00  -8.3256586e-01  -1.3371328e+00   1.0080586e+00   1.2730408e+00  -5.3465618e-01   4.7016559e+00  -1.9745753e+00  -2.4574928e+00  -2.3073120e+00  -1.3707883e+00  -1.4377907e+00   5.4402022e-01   5.8663593e-01   3.1601501e+00  -2.4096038e+00   2.2056437e+00  -4.7363906e+00  -2.6031866e+00  -3.0369504e-01   6.5280132e-01   6.4322083e-01  -2.7491583e-01  -5.0547957e+00
   1.7571846e+00   3.5756504e-01  -7.0094240e-01  -1.8020966e+00   8.6170440e-01   3.0878993e-01   3.3229398e-01   2.0311830e+00  -2.8419287e+00   1.9518246e+00  -6.0731257e-01  -1.6022264e+00  -2.2960061e-01  -2.3172328e-01   1.2458025e+00   3.8374271e+00  -7.4988533e-01   1.1309293e+00   1.5309485e-01   4.7539706e-02  -2.0730372e+00  -9.4667129e-03  -1.5431351e-01   6.4873111e-01   8.2173774e-02   4.2119514e-01   5.7838332e-01   5.0915688e-01   5.7961809e-01  -5.7631498e-02   1.3589823e+00   2.1659052e-01  -1.2116778e+00  -2.6253617e-01  -7.5807542e-01   1.0102115e+00   1.1448091e+00  -4.1822666e-01   2.3100526e+00  -6.5934611e-01  -1.4429732e+00  -7.1144152e-01  -1.0377424e+00   3.9822931e-02  -2.0067131e-01   1.1511336e+00   1.0182401e+00   7.9519963e-01   3.0998878e+00   8.3330213e-01  -1.0589211e+00  -9.5406718e-01  -1.2634305e+00   9.4926172e-01   1.3300702e+00  -4.1144944e-01   4.7751038e+00  -1.9508715e+00  -2.3252070e+00  -2.3268161e+00  -1.2734964e+00  -1.2387275e+00   6.2688678e-01   8.0379855e-01   3.3091481e+00  -2.1177166e+00   2.3221452e+00  -4.4956005e+00  -2.4482587e+00  -4.3202091e-01   6.6258513e-01   6.6310334e-01  -3.3189858e-01  -4.8635953e+00
   1.6416532e+00   3.2487410e-01  -8.9857805e-01  -1.8048802e+00   7.2757005e-01   3.3468526e-01   2.4257969e-01   2.0096271e+00  -2.7379549e+00   1.9812295e+00  -7.2402919e-01  -1.5708322e+00  -3.8482258e-01  -1.3549239e-01   1.2459963e+00   3.8818585e+00  -8.4216118e-01   1.1784905e+00   8.3014125e-02  -7.7653771e-02  -1.9993866e+00  -1.5714890e-01  -1.9060238e-01   5.8535754e-01   1.1547017e-01   3.3112144e-01   6.4587581e-01   4.2516499e-01   6.2696969e-01  -1.3392917e-01   1.3101431e+00   4.3999070e-02  -1.2722068e+00  -3.5118115e-01  -6.6955477e-01   8.5483050e-01   1.1940028e+00  -4.4159681e-01   2.2678947e+00  -8.6084140e-01  -1.4420233e+00  -8.6083460e-01  -9.3631697e-01  -1.9266171e-01  -9.3191004e-02   9.5051109e-01   1.0652888e+00   6.9138574e-01   3.1039214e+00   7.5846606e-01  -9.9661088e-01  -1.0805756e+00  -1.1673211e+00   8.7277156e-01   1.3759014e+00  -2.6883853e-01   4.8051805e+00  -1.9168227e+00  -2.1576891e+00  -2.3429866e+00  -1.1535436e+00  -1.0298458e+00   7.1012163e-01   1.0464090e+00   3.4409856e+00  -1.7682118e+00   2.4481863e+00  -4.1908093e+00  -2.2432986e+00  -5.4629386e-01   6.7604410e-01   6.4888370e-01  -3.9541316e-01  -4.6103259e+00
   1.5147406e+00   2.8280915e-01  -1.0709797e+00  -1.7865990e+00   5.8165247e-01   3.5245291e-01   1.3785667e-01   1.9520968e+00  -2.6043771e+00   1.9966595e+00  -8.3464318e-01  -1.5246231e+00  -5.5241423e-01  -2.9182082e-02   1.2349341e+00   3.8887595e+00  -9.1287284e-01   1.2033896e+00  -1.2084564e-02  -2.0753329e-01  -1.9065486e+00  -2.8250545e-01  -2.1102863e-01   5.2589376e-01   1.5043687e-01   2.2347308e-01   6.9135297e-01   3.1781889e-01   6.4794112e-01  -2.3109212e-01   1.2286923e+00  -1.1376380e-01  -1.3205663e+00  -4.3093365e-01  -5.6847798e-01   6.7629845e-01   1.2164024e+00  -4.6978699e-01   2.1941706e+00  -1.0388140e+00  -1.4234634e+00  -1.0056165e+00  -8.1820970e-01  -4.3274146e-01   1.9448469e-02   7.3057074e-01   1.0985072e+00   5.7637460e-01   3.0721590e+00   6.8179626e-01  -9.3669014e-01  -1.2096387e+00  -1.0505273e+00   7.8019894e-01   1.4140874e+00  -1.1342638e-01   4.7945777e+00  -1.8740824e+00  -1.9594882e+00  -2.3548368e+00  -1.0131086e+00  -8.1520968e-01   7.9863436e-01   1.3053649e+00   3.5602533e+00  -1.3750761e+00   2.5845088e+00  -3.8317879e+00  -1.9936540e+00  -6.4479619e-01   6.8978018e-01   6.0283638e-01  -4.6317073e-01  -4.3025807e+00
   1.3812293e+00   2.3492809e-01  -1.2171481e+00  -1.7489594e+00   4.2575284e-01   3.6160170e-01   1.9633554e-02   1.8629771e+00  -2.4473473e+00   1.9974288e+00  -9.3749271e-01  -1.4644234e+00  -7.2773109e-01   8.6448633e-02   1.2104287e+00   3.8624955e+00  -9.6280847e-01   1.2050807e+00  -1.2822194e-01  -3.3713112e-01  -1.7987052e+00  -3.8514195e-01  -2.1724471e-01   4.6919032e-01   1.8532290e-01   9.9794291e-02   7.1501710e-01   1.9000818e-01   6.4464297e-01  -3.4655086e-01   1.1192801e+00  -2.5401751e-01  -1.3558003e+00  -5.0271855e-01  -4.5788060e-01   4.7858061e-01   1.2144053e+00  -5.0353650e-01   2.0924600e+00  -1.1917992e+00  -1.3880466e+00  -1.1436051e+00  -6.8608664e-01  -6.7520164e-01   1.3592430e-01   4.9593915e-01   1.1197780e+00   4.5040502e-01   3.0086311e+00   6.0566165e-01  -8.7940822e-01  -1.3380520e+00  -9.1514073e-01   6.7364033e-01   1.4477411e+00   4.7017835e-02   4.7458080e+00  -1.8238684e+00  -1.7357913e+00  -2.3609275e+00  -8.5487066e-01  -5.9896467e-01   8.9648714e-01   1.5708189e+00   3.6706971e+00  -9.5377151e-01   2.7303184e+00  -3.4304363e+00  -1.7066410e+00  -7.2548411e-01   7.0127531e-01   5.2844133e-01  -5.3421048e-01  -3.9501268e+00
   1.2466853e+00   1.8566985e-01  -1.3361705e+00  -1.6935550e+00   2.6250506e-01   3.6206413e-01  -1.1064272e-01   1.7466324e+00  -2.2749318e+00   1.9820609e+00  -1.0304207e+00  -1.3910132e+00  -9.0548711e-01   2.1008400e-01   1.1705448e+00   3.8073953e+00  -9.9268358e-01   1.1841555e+00  -2.6135238e-01  -4.6080606e-01  -1.6818096e+00  -4.6468692e-01  -2.1061275e-01   4.1463561e-01   2.1889097e-01  -3.7398206e-02   7.1792508e-01   4.5210553e-02   6.1975844e-01  -4.7781431e-01   9.8665590e-01  -3.7399047e-01  -1.3766345e+00  -5.6704967e-01  -3.4067087e-01   2.6618035e-01   1.1906974e+00  -5.4420345e-01   1.9660058e+00  -1.3183824e+00  -1.3364467e+00  -1.2723943e+00  -5.4281186e-01  -9.1454880e-01   2.5452844e-01   2.5167210e-01   1.1306338e+00   3.1362850e-01   2.9172502e+00   5.3301824e-01  -8.2428997e-01  -1.4620059e+00  -7.6369636e-01   5.5570234e-01   1.4794088e+00   2.0417888e-01   4.6613684e+00  -1.7669541e+00  -1.4923200e+00  -2.3593945e+00  -6.8202059e-01  -3.8498728e-01   1.0067914e+00   1.8328797e+00   3.7752538e+00  -5.2028101e-01   2.8836210e+00  -2.9999995e+00  -1.3909570e+00  -7.8619998e-01   7.0879371e-01   4.3009842e-01  -6.0873805e-01  -3.5642232e+00
   1.1171100e+00   1.3999080e-01  -1.4273718e+00  -1.6220078e+00   9.5185030e-02   3.5402741e-01  -2.5151403e-01   1.6073122e+00  -2.0963792e+00   1.9487083e+00  -1.1109897e+00  -1.3053027e+00  -1.0799683e+00   3.3982589e-01   1.1138670e+00   3.7277298e+00  -1.0032756e+00   1.1421076e+00  -4.0748651e-01  -5.7261373e-01  -1.5629750e+00  -5.2094687e-01  -1.9234873e-01   3.6202078e-01   2.5026580e-01  -1.8485148e-01   7.0175373e-01  -1.1268879e-01   5.7632362e-01  -6.2247158e-01   8.3552193e-01  -4.7106863e-01  -1.3817222e+00  -6.2411250e-01  -2.1970994e-01   4.3959547e-02   1.1480574e+00  -5.9348036e-01   1.8177904e+00  -1.4173729e+00  -1.2694423e+00  -1.3895199e+00  -3.9151246e-01  -1.1452348e+00   3.7311800e-01   3.0798211e-03   1.1321820e+00   1.6629755e-01   2.8017896e+00   4.6715455e-01  -7.7034951e-01  -1.5772919e+00  -5.9923048e-01   4.2948537e-01   1.5109904e+00   3.4984504e-01   4.5439318e+00  -1.7037177e+00  -1.2352204e+00  -2.3480336e+00  -4.9825192e-01  -1.7659009e-01   1.1316655e+00   2.0822761e+00   3.8761361e+00  -9.0168725e-02   3.0416069e+00  -2.5542447e+00  -1.0560513e+00  -8.2492114e-01   7.1123468e-01   3.1282293e-01  -6.8784595e-01  -3.1568868e+00
   9.9854894e-01   1.0296090e-01  -1.4904746e+00  -1.5361179e+00  -7.2518640e-02   3.3776374e-01  -4.0141638e-01   1.4491075e+00  -1.9213126e+00   1.8956052e+00  -1.1767350e+00  -1.2085016e+00  -1.2452884e+00   4.7320969e-01   1.0397313e+00   3.6277224e+00  -9.9557530e-01   1.0810728e+00  -5.6277286e-01  -6.6671263e-01  -1.4497758e+00  -5.5407118e-01  -1.6368839e-01   3.1138117e-01   2.7876825e-01  -3.3884166e-01   6.6856004e-01  -2.7957581e-01   5.1751961e-01  -7.7815371e-01   6.7042960e-01  -5.4305886e-01  -1.3699101e+00  -6.7387830e-01  -9.7889797e-02  -1.8304245e-01   1.0891916e+00  -6.5306448e-01   1.6506648e+00  -1.4879873e+00  -1.1881021e+00  -1.4926404e+00  -2.3562478e-01  -1.3618946e+00   4.8910682e-01  -2.4445673e-01   1.1250813e+00   8.9568036e-03   2.6659011e+00   4.1139783e-01  -7.1633612e-01  -1.6795567e+00  -4.2531143e-01   2.9852254e-01   1.5437085e+00   4.7653962e-01   4.3965396e+00  -1.6342403e+00  -9.7094451e-01  -2.3244334e+00  -3.0772613e-01   2.3702069e-02   1.2722464e+00   2.3109449e+00   3.9749588e+00   3.2229472e-01   3.2010576e+00  -2.1066400e+00  -7.1149378e-01  -8.4002541e-01   7.0795251e-01   1.8193893e-01  -7.7314817e-01  -2.7401494e+00
   8.9668563e-01   7.9349313e-02  -1.5257516e+00  -1.4380040e+00  -2.3675725e-01   3.1347546e-01  -5.5857780e-01   1.2759509e+00  -1.7589059e+00   1.8215144e+00  -1.2254326e+00  -1.1022610e+00  -1.3956698e+00   6.0726407e-01   9.4840423e-01   3.5115750e+00  -9.7093627e-01   1.0035634e+00  -7.2354266e-01  -7.3777935e-01  -1.3495197e+00  -5.6471011e-01  -1.2605545e-01   2.6282773e-01   3.0375234e-01  -4.9545130e-01   6.2055293e-01  -4.5127743e-01   4.4648794e-01  -9.4246670e-01   4.9571500e-01  -5.8844372e-01  -1.3404992e+00  -7.1623787e-01   2.1803681e-02  -4.0978437e-01   1.0166061e+00  -7.2431472e-01   1.4675084e+00  -1.5300256e+00  -1.0939515e+00  -1.5797200e+00  -7.8911658e-02  -1.5595838e+00   5.9950212e-01  -4.8567149e-01   1.1095654e+00  -1.5738222e-01   2.5131617e+00   3.6880318e-01  -6.6098925e-01  -1.7645829e+00  -2.4603131e-01   1.6667697e-01   1.5781271e+00   5.7809082e-01   4.2227783e+00  -1.5584402e+00  -7.0611855e-01  -2.2861526e+00  -1.1500635e-01   2.1429406e-01   1.4287503e+00   2.5125151e+00   4.0728917e+00   7.0489219e-01   3.3587472e+00  -1.6695921e+00  -3.6637732e-01  -8.3055076e-01   6.9856361e-01   4.2786148e-02  -8.6636510e-01  -2.3253522e+00
   8.1644058e-01   7.3229187e-02  -1.5341559e+00  -1.3302187e+00  -3.9378209e-01   2.8116795e-01  -7.2092283e-01   1.0916485e+00  -1.6171120e+00   1.7261296e+00  -1.2553572e+00  -9.8877258e-01  -1.5257338e+00   7.3861276e-01   8.4119397e-01   3.3835032e+00  -9.3120915e-01   9.1221397e-01  -8.8632495e-01  -7.8140456e-01  -1.2685473e+00  -5.5415077e-01  -8.1212826e-02   2.1638412e-01   3.2445993e-01  -6.5084208e-01   5.5989086e-01  -6.2371719e-01   3.6617466e-01  -1.1129094e+00   3.1546801e-01  -6.0660846e-01  -1.2934766e+00  -7.5114233e-01   1.3625204e-01  -6.3138837e-01   9.3252003e-01  -8.0792684e-01   1.2713961e+00  -1.5440239e+00  -9.8910177e-01  -1.6492010e+00   7.4557238e-02  -1.7340047e+00   7.0098549e-01  -7.1559311e-01   1.0855100e+00  -3.3110107e-01   2.3471348e+00   3.4184992e-01  -6.0328061e-01  -1.8285765e+00  -6.5952666e-02   3.8002365e-02   1.6142129e+00   6.5010243e-01   4.0269157e+00  -1.4762290e+00  -4.4739754e-01  -2.2309199e+00   7.5042777e-02   3.9457702e-01   1.6005697e+00   2.6826579e+00   4.1708233e+00   1.0480651e+00   3.5118126e+00  -1.2537868e+00  -2.8787605e-02  -7.9642600e-01   6.8275880e-01  -9.9546194e-02  -9.6889896e-01  -1.9225196e+00
   7.6160242e-01   8.7628672e-02  -1.5174145e+00  -1.2158217e+00  -5.4019509e-01   2.4056186e-01  -8.8599698e-01   8.9993240e-01  -1.5019942e+00   1.6103985e+00  -1.2655112e+00  -8.7081318e-01  -1.6307783e+00   8.6361320e-01   7.2048779e-01   3.2477682e+00  -8.7884276e-01   8.0955382e-01  -1.0478399e+00  -7.9444425e-01  -1.2116132e+00  -5.2441780e-01  -3.1379779e-02   1.7184272e-01   3.3990757e-01  -8.0150716e-01   4.8851676e-01  -7.9305188e-01   2.7921070e-01  -1.2867909e+00   1.3352676e-01  -5.9802012e-01  -1.2296998e+00  -7.7873747e-01   2.4219753e-01  -8.4329043e-01   8.3882119e-01  -9.0365605e-01   1.0657507e+00  -1.5313686e+00  -8.7633024e-01  -1.7001535e+00   2.2046627e-01  -1.8817082e+00   7.9003461e-01  -9.2971103e-01   1.0525343e+00  -5.0988202e-01   2.1714337e+00   3.3216794e-01  -5.4262488e-01  -1.8684395e+00   1.0999201e-01  -8.3421400e-02   1.6514285e+00   6.9029374e-01   3.8139813e+00  -1.3876697e+00  -2.0130627e-01  -2.1568455e+00   2.5738801e-01   5.6490345e-01   1.7863955e+00   2.8192976e+00   4.2695196e+00   1.3453343e+00   3.6580654e+00  -8.6766653e-01   2.9463236e-01  -7.3865239e-01   6.6013832e-01  -2.4044675e-01  -1.0814377e+00  -1.5398471e+00
   7.3451432e-01   1.2425276e-01  -1.4780759e+00  -1.0984034e+00  -6.7317394e-01   1.9105164e-01  -1.0509225e+00   7.0451751e-01  -1.4172105e+00   1.4767388e+00  -1.2558036e+00  -7.5172654e-01  -1.7070264e+00   9.7852310e-01   5.8971294e-01   3.1086952e+00  -8.1694153e-01   6.9781890e-01  -1.2049796e+00  -7.7530125e-01  -1.1813932e+00  -4.7832707e-01   2.0698982e-02   1.2865096e-01   3.4881383e-01  -9.4448832e-01   4.0803718e-01  -9.5578590e-01   1.8782995e-01  -1.4611591e+00  -4.6510821e-02  -5.6434420e-01  -1.1510127e+00  -7.9948035e-01   3.3627167e-01  -1.0413717e+00   7.3706272e-01  -1.0101127e+00   8.5445997e-01  -1.4943607e+00  -7.5909779e-01  -1.7323907e+00   3.5435536e-01  -2.0002552e+00   8.6307796e-01  -1.1241196e+00   1.0101272e+00  -6.9067398e-01   1.9897756e+00   3.4031525e-01  -4.7904352e-01  -1.8820053e+00   2.7664473e-01  -1.9366494e-01   1.6888558e+00   6.9869145e-01   3.5897793e+00  -1.2931209e+00   2.5931085e-02  -2.0626198e+00   4.2698791e-01   7.2649011e-01   1.9843543e+00   2.9226722e+00   4.3697628e+00   1.5935213e+00   3.7962295e+00  -5.1707194e-01   5.9900024e-01  -6.5941850e-01   6.3008305e-01  -3.7596250e-01  -1.2036208e+00  -1.1833297e+00
   7.3583685e-01   1.8329315e-01  -1.4195073e+00  -9.8205186e-01  -7.9065634e-01   1.3171409e-01  -1.2123915e+00   5.0915079e-01  -1.3636848e+00   1.3291291e+00  -1.2271663e+00  -6.3534619e-01  -1.7518280e+00   1.0796831e+00   4.5322655e-01   2.9706675e+00  -7.4927081e-01   5.7881151e-01  -1.3547844e+00  -7.2411860e-01  -1.1781569e+00  -4.1948630e-01   7.1741449e-02   8.5836681e-02   3.4957390e-01  -1.0775455e+00   3.1965055e-01  -1.1088614e+00   9.3826535e-02  -1.6327549e+00  -2.2126718e-01  -5.0848771e-01  -1.0602878e+00  -8.1422664e-01   4.1505967e-01  -1.2220658e+00   6.2849443e-01  -1.1246493e+00   6.4194261e-01  -1.4362255e+00  -6.4150418e-01  -1.7465402e+00   4.7175794e-01  -2.0883292e+00   9.1667317e-01  -1.2956330e+00   9.5778512e-01  -8.6972006e-01   1.8060135e+00   3.6562310e-01  -4.1327204e-01  -1.8682206e+00   4.2880242e-01  -2.8912194e-01   1.7253283e+00   6.7766355e-01   3.3608285e+00  -1.1933521e+00   2.2856568e-01  -1.9476837e+00   5.7897215e-01   8.8126342e-01   2.1921469e+00   2.9952532e+00   4.4724542e+00   1.7927629e+00   3.9260877e+00  -2.0506461e-01   8.8138037e-01  -5.6213583e-01   5.9167223e-01  -5.0292648e-01  -1.3337984e+00  -8.5654916e-01
   7.6440472e-01   2.6334006e-01  -1.3458387e+00  -8.7126302e-01  -8.9147072e-01   6.1365319e-02  -1.3667041e+00   3.1763989e-01  -1.3394838e+00   1.1730621e+00  -1.1815995e+00  -5.2586495e-01  -1.7637999e+00   1.1637019e+00   3.1614233e-01   2.8380906e+00  -6.8020462e-01   4.5381344e-01  -1.4944238e+00  -6.4286923e-01  -1.1996262e+00  -3.5223936e-01   1.1797737e-01   4.1977999e-02   3.4028245e-01  -1.1992700e+00   2.2412349e-01  -1.2497213e+00  -1.4503926e-03  -1.7979987e+00  -3.8756513e-01  -4.3456375e-01  -9.6138572e-01  -8.2428061e-01   4.7519702e-01  -1.3824417e+00   5.1412309e-01  -1.2433502e+00   4.3315137e-01  -1.3610631e+00  -5.2818059e-01  -1.7440667e+00   5.6836636e-01  -2.1457904e+00   9.4769669e-01  -1.4418659e+00   8.9514995e-01  -1.0426464e+00   1.6241398e+00   4.0612138e-01  -3.4680270e-01  -1.8272584e+00   5.6142116e-01  -3.6666232e-01   1.7595684e+00   6.3179863e-01   3.1342251e+00  -1.0896161e+00   4.0149546e-01  -1.8123512e+00   7.0882834e-01   1.0316648e+00   2.4071793e+00   3.0415365e+00   4.5786731e+00   1.9463305e+00   4.0485265e+00   6.8069709e-02   1.1408304e+00  -4.5138919e-01   5.4365296e-01  -6.1903017e-01  -1.4689026e+00  -5.6062835e-01
   8.1718958e-01   3.6140163e-01  -1.2618566e+00  -7.7079832e-01  -9.7540461e-01  -2.1338780e-02  -1.5098463e+00   1.3385422e-01  -1.3399057e+00   1.0153663e+00  -1.1221400e+00  -4.2766213e-01  -1.7428957e+00   1.2276309e+00   1.8410838e-01   2.7153248e+00  -6.1461698e-01   3.2355405e-01  -1.6211860e+00  -5.3533541e-01  -1.2410300e+00  -2.8155433e-01   1.5525649e-01  -4.7798054e-03   3.1880266e-01  -1.3091322e+00   1.2181372e-01  -1.3763455e+00  -9.7067704e-02  -1.9530149e+00  -5.4241382e-01  -3.4777664e-01  -8.5903548e-01  -8.3140217e-01   5.1349271e-01  -1.5202554e+00   3.9479334e-01  -1.3611260e+00   2.3350865e-01  -1.2737409e+00  -4.2412644e-01  -1.7272404e+00   6.4021356e-01  -2.1736622e+00   9.5353139e-01  -1.5612729e+00   8.2213629e-01  -1.2046050e+00   1.4482567e+00   4.5855124e-01  -2.8186380e-01  -1.7605529e+00   6.6983033e-01  -4.2375290e-01   1.7903160e+00   5.6764222e-01   2.9174365e+00  -9.8367291e-01   5.4042292e-01  -1.6578739e+00   8.1258411e-01   1.1804350e+00   2.6266817e+00   3.0677251e+00   4.6896872e+00   2.0602724e+00   4.1654834e+00   3.0464280e-01   1.3783100e+00  -3.3280151e-01   4.8446143e-01  -7.2284137e-01  -1.6044424e+00  -2.9434621e-01
   8.8937516e-01   4.7302992e-01  -1.1728532e+00  -6.8549894e-01  -1.0432047e+00  -1.1776747e-01  -1.6376073e+00  -3.8307356e-02  -1.3577675e+00   8.6390234e-01  -1.0527577e+00  -3.4510278e-01  -1.6903990e+00   1.2691138e+00   6.3051237e-02   2.6065813e+00  -5.5772327e-01   1.8823318e-01  -1.7324812e+00  -4.0697836e-01  -1.2953504e+00  -2.1286147e-01   1.7920851e-01  -5.6661295e-02   2.8287465e-01  -1.4074657e+00   1.2733532e-02  -1.4872598e+00  -1.9244992e-01  -2.0936977e+00  -6.8300616e-01  -2.5423472e-01  -7.5864421e-01  -8.3776843e-01   5.2707011e-01  -1.6339736e+00   2.7127946e-01  -1.4719076e+00   4.8775477e-02  -1.1797362e+00  -3.3450156e-01  -1.6990525e+00   6.8385811e-01  -2.1740555e+00   9.3223942e-01  -1.6531481e+00   7.3903526e-01  -1.3504638e+00   1.2825097e+00   5.1846589e-01  -2.2133493e-01  -1.6707553e+00   7.4994029e-01  -4.5853638e-01   1.8164385e+00   4.9331249e-01   2.7180345e+00  -8.7775927e-01   6.4199043e-01  -1.4864376e+00   8.8697172e-01   1.3303948e+00   2.8478027e+00   3.0813237e+00   4.8069053e+00   2.1429055e+00   4.2797928e+00   5.0923050e-01   1.5964606e+00  -2.1282070e-01   4.1229276e-01  -8.1376939e-01  -1.7346272e+00  -5.4404752e-02
   9.7454383e-01   5.9254553e-01  -1.0844376e+00  -6.2006984e-01  -1.0965088e+00  -2.2915767e-01  -1.7457286e+00  -1.9498209e-01  -1.3838682e+00   7.2715875e-01  -9.7818277e-01  -2.8232489e-01  -1.6088404e+00   1.2865027e+00  -4.1097141e-02   2.5157923e+00  -5.1487885e-01   4.7593199e-02  -1.8258588e+00  -2.6470337e-01  -1.3537382e+00  -1.5184949e-01   1.8544281e-01  -1.1615629e-01   2.3025404e-01  -1.4953850e+00  -1.0335324e-01  -1.5815180e+00  -2.8729762e-01  -2.2158116e+00  -8.0672948e-01  -1.6069994e-01  -6.6604791e-01  -8.4589158e-01   5.1351519e-01  -1.7227630e+00   1.4437917e-01  -1.5689240e+00  -1.1513908e-01  -1.0849337e+00  -2.6438860e-01  -1.6630803e+00   6.9655867e-01  -2.1500243e+00   8.8270750e-01  -1.7175818e+00   6.4658817e-01  -1.4750255e+00   1.1309897e+00   5.8041551e-01  -1.6860471e-01  -1.5616085e+00   7.9842993e-01  -4.6986483e-01   1.8370158e+00   4.1802265e-01   2.5433864e+00  -7.7450768e-01   7.0388271e-01  -1.3010925e+00   9.2956307e-01   1.4842380e+00   3.0676848e+00   3.0906745e+00   4.9317833e+00   2.2041966e+00   4.3949501e+00   6.8821110e-01   1.7992737e+00  -9.8441459e-02   3.2521053e-01  -8.9198355e-01  -1.8526058e+00   1.6417619e-01
   1.0649667e+00   7.1334603e-01  -1.0023227e+00  -5.7884989e-01  -1.1377139e+00  -3.5644708e-01  -1.8300707e+00  -3.3243866e-01  -1.4075891e+00   6.1377408e-01  -9.0367625e-01  -2.4303029e-01  -1.5018431e+00   1.2789330e+00  -1.2267337e-01   2.4464581e+00  -4.9134920e-01  -9.8965938e-02  -1.8990390e+00  -1.1653588e-01  -1.4060689e+00  -1.0423217e-01   1.6977254e-01  -1.8588070e-01   1.5886941e-01  -1.5746460e+00  -2.2680960e-01  -1.6586599e+00  -3.8148932e-01  -2.3151238e+00  -9.1119126e-01  -7.4290971e-02  -5.8722244e-01  -8.5849831e-01   4.7102078e-01  -1.7864513e+00   1.5000870e-02  -1.6450479e+00  -2.5241507e-01  -9.9539361e-01  -2.1854238e-01  -1.6233113e+00   6.7642494e-01  -2.1053693e+00   8.0475464e-01  -1.7553812e+00   5.4602315e-01  -1.5732677e+00   9.9760558e-01   6.3820614e-01  -1.2738178e-01  -1.4377532e+00   8.1290068e-01  -4.5728896e-01   1.8513937e+00   3.5154237e-01   2.4003201e+00  -6.7682103e-01   7.2489013e-01  -1.1056198e+00   9.3886723e-01   1.6443497e+00   3.2835114e+00   3.1044586e+00   5.0656865e+00   2.2550690e+00   4.5148051e+00   8.4920897e-01   1.9916716e+00   3.1202040e-03   2.2128603e-01  -9.5829157e-01  -1.9508097e+00   3.6756637e-01
   1.1519821e+00   8.2827617e-01  -9.3209671e-01  -5.6558477e-01  -1.1697899e+00  -5.0011210e-01  -1.8867918e+00  -4.4719415e-01  -1.4175883e+00   5.3202100e-01  -8.3475756e-01  -2.3029231e-01  -1.3739066e+00   1.2463535e+00  -1.7654275e-01   2.4014834e+00  -4.9206649e-01  -2.5223865e-01  -1.9499544e+00   2.8771646e-02  -1.4415956e+00  -7.5499706e-02   1.2844596e-01  -2.6841240e-01   6.6985331e-02  -1.6474576e+00  -3.5798918e-01  -1.7186462e+00  -4.7497438e-01  -2.3875574e+00  -9.9425613e-01  -2.1564888e-03  -5.2797448e-01  -8.7837933e-01   3.9851583e-01  -1.8254577e+00  -1.1576341e-01  -1.6931775e+00  -3.5758894e-01  -9.1710066e-01  -2.0114406e-01  -1.5839340e+00   6.2253411e-01  -2.0443994e+00   6.9919432e-01  -1.7679583e+00   4.3905230e-01  -1.6405808e+00   8.8593866e-01   6.8521751e-01  -1.0146962e-01  -1.3044752e+00   7.9198677e-01  -4.2100959e-01   1.8592046e+00   3.0363251e-01   2.2947875e+00  -5.8771329e-01   7.0492758e-01  -9.0434681e-01   9.1438336e-01   1.8126541e+00   3.4925307e+00   3.1311849e+00   5.2097219e+00   2.3066784e+00   4.6432136e+00   1.0004825e+00   2.1790289e+00   8.4777601e-02   9.8754324e-02  -1.0139865e+00  -2.0213696e+00   5.6256903e-01
   1.2264410e+00   9.3003497e-01  -8.7899390e-01  -5.8322063e-01  -1.1960507e+00  -6.6002473e-01  -1.9125194e+00  -5.3614345e-01  -1.4025381e+00   4.8928946e-01  -7.7690545e-01  -2.4639252e-01  -1.2301449e+00   1.1895122e+00  -1.9833258e-01   2.3830163e+00  -5.2138784e-01  -4.1304442e-01  -1.9767979e+00   1.6217861e-01  -1.4496508e+00  -7.0669797e-02   5.8367240e-02  -3.6611351e-01  -4.6641362e-02  -1.7162602e+00  -4.9709597e-01  -1.7617772e+00  -5.6766459e-01  -2.4293528e+00  -1.0540921e+00   4.8860463e-02  -4.9363437e-01  -9.0821913e-01   2.9576907e-01  -1.8406992e+00  -2.4658482e-01  -1.7066343e+00  -4.2583063e-01  -8.5571042e-01  -2.1557709e-01  -1.5491095e+00   5.3500471e-01  -1.9716636e+00   5.6784615e-01  -1.7571941e+00   3.2782892e-01  -1.6729961e+00   7.9908714e-01   7.1476147e-01  -9.4522026e-02  -1.1674128e+00   7.3541615e-01  -3.6180123e-01   1.8603561e+00   2.8348741e-01   2.2315473e+00  -5.1012966e-01   6.4500770e-01  -7.0192209e-01   8.5660771e-01   1.9904997e+00   3.6920633e+00   3.1786961e+00   5.3645558e+00   2.3696980e+00   4.7836661e+00   1.1502958e+00   2.3666706e+00   1.3992629e-01  -4.3826249e-02  -1.0606711e+00  -2.0565792e+00   7.5604031e-01
   1.2791939e+00   1.0115903e+00  -8.4767501e-01  -6.3373237e-01  -1.2199001e+00  -8.3534019e-01  -1.9045072e+00  -5.9668939e-01  -1.3518555e+00   4.9160547e-01  -7.3525135e-01  -2.9269473e-01  -1.0759944e+00   1.1099028e+00  -1.8462853e-01   2.3923026e+00  -5.8287089e-01  -5.8204960e-01  -1.9780720e+00   2.7481480e-01  -1.4203483e+00  -9.4053198e-02  -4.2709001e-02  -4.8095070e-01  -1.8262421e-01  -1.7834839e+00  -6.4405005e-01  -1.7885970e+00  -6.5933137e-01  -2.4372291e+00  -1.0892200e+00   7.2548519e-02  -4.8877101e-01  -9.5041828e-01   1.6345872e-01  -1.8334762e+00  -3.7586819e-01  -1.6795449e+00  -4.5321061e-01  -8.1630545e-01  -2.6423936e-01  -1.5227384e+00   4.1502340e-01  -1.8916724e+00   4.1349636e-01  -1.7252890e+00   2.1486874e-01  -1.6673836e+00   7.3951359e-01   7.2045894e-01  -1.0979550e-01  -1.0322428e+00   6.4401938e-01  -2.8091942e-01   1.8549901e+00   2.9921694e-01   2.2138897e+00  -4.4676160e-01   5.4717119e-01  -5.0307106e-01   7.6699520e-01   2.1785768e+00   3.8794885e+00   3.2537084e+00   5.5302325e+00   2.4536510e+00   4.9389253e+00   1.3063123e+00   2.5593763e+00   1.6277693e-01  -2.0742254e-01  -1.1000726e+00  -2.0493700e+00   9.5432217e-01
   1.3015898e+00   1.0665737e+00  -8.4203003e-01  -7.1799979e-01  -1.2445672e+00  -1.0244253e+00  -1.8607666e+00  -6.2686215e-01  -1.2563792e+00   5.4321917e-01  -7.1428440e-01  -3.6956260e-01  -9.1691545e-01   1.0096751e+00  -1.3312767e-01   2.4295685e+00  -6.7907963e-01  -7.5959329e-01  -1.9526337e+00   3.5843089e-01  -1.3452378e+00  -1.4904682e-01  -1.7602289e-01  -6.1432532e-01  -3.4083817e-01  -1.8513064e+00  -7.9836915e-01  -1.7997914e+00  -7.4951629e-01  -2.4085301e+00  -1.0985616e+00   6.3625423e-02  -5.1694665e-01  -1.0069211e+00   3.2024362e-03  -1.8053456e+00  -5.0174842e-01  -1.6071828e+00  -4.3693630e-01  -8.0317447e-01  -3.4840325e-01  -1.5082367e+00   2.6482221e-01  -1.8086304e+00   2.3980676e-01  -1.6746100e+00   1.0293999e-01  -1.6216136e+00   7.0890691e-01   6.9661155e-01  -1.4991818e-01  -9.0436832e-01   5.1968756e-01  -1.8000439e-01   1.8434197e+00   3.5739424e-01   2.2434203e+00  -3.9987055e-01   4.1437867e-01  -3.1234846e-01   6.4787956e-01   2.3768670e+00   4.0522296e+00   3.3614074e+00   5.7060119e+00   2.5663256e+00   5.1107041e+00   1.4750462e+00   2.7609307e+00   1.4864775e-01  -3.9239404e-01  -1.1338552e+00  -1.9937659e+00   1.1627249e+00
   1.2859556e+00   1.0896291e+00  -8.6501038e-01  -8.3573806e-01  -1.2728538e+00  -1.2248347e+00  -1.7801637e+00  -6.2541782e-01  -1.1089542e+00   6.4628989e-01  -7.1758639e-01  -4.7632229e-01  -7.5810516e-01   8.9151931e-01  -4.2743446e-02   2.4939432e+00  -8.1143069e-01  -9.4552934e-01  -1.8997310e+00   4.0581620e-01  -1.2178674e+00  -2.3796427e-01  -3.4170317e-01  -7.6692313e-01  -5.2034580e-01  -1.9214260e+00  -9.5907426e-01  -1.7960846e+00  -8.3745926e-01  -2.3413489e+00  -1.0814793e+00   1.7992555e-02  -5.8052623e-01  -1.0790583e+00  -1.8245548e-01  -1.7579893e+00  -6.2211173e-01  -1.4862529e+00  -3.7554100e-01  -8.1962406e-01  -4.6813088e-01  -1.5083372e+00   8.7608813e-02  -1.7261942e+00   5.1180063e-02  -1.6075434e+00  -5.0691081e-03  -1.5346715e+00   7.0806992e-01   6.3854546e-01  -2.1669030e-01  -7.8862780e-01   3.6528385e-01  -6.0991229e-02   1.8260508e+00   4.6269167e-01   2.3199206e+00  -3.7113398e-01   2.5037182e-01  -1.3390755e-01   5.0235922e-01   2.5846169e+00   4.2077306e+00   3.5051182e+00   5.8902419e+00   2.7132998e+00   5.2993944e+00   1.6614017e+00   2.9737437e+00   9.4201206e-02  -5.9838557e-01  -1.1634433e+00  -1.8852845e+00   1.3850911e+00
   1.2260310e+00   1.0766977e+00  -9.1849831e-01  -9.8548666e-01  -1.3069037e+00  -1.4333370e+00  -1.6624801e+00  -5.9190849e-01  -9.0489069e-01   8.0068781e-01  -7.4761406e-01  -6.1127189e-01  -6.0424445e-01   7.5853153e-01   8.6338123e-02   2.5834302e+00  -9.8008600e-01  -1.1390954e+00  -1.8190275e+00   4.1116091e-01  -1.0342239e+00  -3.6191121e-01  -5.3871540e-01  -9.3859330e-01  -7.1936319e-01  -1.9948662e+00  -1.1246253e+00  -1.7781433e+00  -9.2204986e-01  -2.2346224e+00  -1.0378053e+00  -6.7065874e-02  -6.8055001e-01  -1.1674156e+00  -3.9009989e-01  -1.6930866e+00  -7.3464093e-01  -1.3150983e+00  -2.6901144e-01  -8.6783138e-01  -6.2224827e-01  -1.5249284e+00  -1.1254666e-01  -1.6472745e+00  -1.4741389e-01  -1.5263671e+00  -1.0629665e-01  -1.4067229e+00   7.3684248e-01   5.4290577e-01  -3.1093255e-01  -6.8904701e-01   1.8451555e-01   7.3964139e-02   1.8032965e+00   6.1762019e-01   2.4412943e+00  -3.6152545e-01   5.9512933e-02   2.8697928e-02   3.3415591e-01   2.8003329e+00   4.3434438e+00   3.6860608e+00   6.0802783e+00   2.8975960e+00   5.5038832e+00   1.8683212e+00   3.1985687e+00  -2.3869672e-03  -8.2425085e-01  -1.1898643e+00  -1.7212611e+00   1.6234640e+00
   1.1173300e+00   1.0252217e+00  -1.0032171e+00  -1.1646553e+00  -1.3480192e+00  -1.6459918e+00  -1.5084339e+00  -5.2671720e-01  -6.4227803e-01   1.0039235e+00  -8.0554099e-01  -7.7173515e-01  -4.5929454e-01   6.1406724e-01   2.5264983e-01   2.6949300e+00  -1.1838962e+00  -1.3388176e+00  -1.7106137e+00   3.7034504e-01  -7.9302664e-01  -5.2070875e-01  -7.6486512e-01  -1.1282625e+00  -9.3526591e-01  -2.0718244e+00  -1.2928916e+00  -1.7464935e+00  -1.0018035e+00  -2.0881923e+00  -9.6785368e-01  -1.9274558e-01  -8.1667323e-01  -1.2717376e+00  -6.1554010e-01  -1.6122023e+00  -8.3688028e-01  -1.0938261e+00  -1.1884455e-01  -9.4874211e-01  -8.0837800e-01  -1.5589427e+00  -3.3086129e-01  -1.5738935e+00  -3.5064049e-01  -1.4331455e+00  -1.9805656e-01  -1.2391280e+00   7.9406695e-01   4.0788297e-01  -4.3239005e-01  -6.0864694e-01  -1.8225329e-02   2.2253881e-01   1.7754949e+00   8.2237940e-01   2.6036042e+00  -3.7123723e-01  -1.5338738e-01   1.7266516e-01   1.4745562e-01   3.0217913e+00   4.4568232e+00   3.9032072e+00   6.2724651e+00   3.1194807e+00   5.7214564e+00   2.0965599e+00   3.4343375e+00  -1.4133127e-01  -1.0680083e+00  -1.2136189e+00  -1.5010744e+00   1.8778783e+00
   9.5741067e-01   9.3426547e-01  -1.1186844e+00  -1.3696220e+00  -1.3965273e+00  -1.8582713e+00  -1.3196653e+00  -4.3105739e-01  -3.2214280e-01   1.2512085e+00  -8.9117029e-01  -9.5415750e-01  -3.2635623e-01   4.6159170e-01   4.5347867e-01   2.8243189e+00  -1.4203942e+00  -1.5424550e+00  -1.5750022e+00   2.8114173e-01  -4.9585962e-01  -7.1286645e-01  -1.0168538e+00  -1.3338896e+00  -1.1646345e+00  -2.1515758e+00  -1.4611581e+00  -1.7014570e+00  -1.0748651e+00  -1.9028309e+00  -8.7241598e-01  -3.5865154e-01  -9.8717406e-01  -1.3908690e+00  -8.5394051e-01  -1.5166948e+00  -9.2631593e-01  -8.2434412e-01   7.1970614e-02  -1.0620165e+00  -1.0230265e+00  -1.6102994e+00  -5.6201878e-01  -1.5071086e+00  -5.5302169e-01  -1.3296602e+00  -2.7798166e-01  -1.0344077e+00   8.7760136e-01   2.3335884e-01  -5.7970026e-01  -5.4932120e-01  -2.3804321e-01   3.8227442e-01   1.7428369e+00   1.0748228e+00   2.8011985e+00  -3.9965066e-01  -3.8324740e-01   2.9603741e-01  -5.3260831e-02   3.2460651e+00   4.5453348e+00   4.1532426e+00   6.4621777e+00   3.3764160e+00   5.9478121e+00   2.3445935e+00   3.6781177e+00  -3.2121404e-01  -1.3268289e+00  -1.2345874e+00  -1.2262596e+00   2.1462819e+00
   7.4603970e-01   8.0454768e-01  -1.2632104e+00  -1.5958769e+00  -1.4517150e+00  -2.0652223e+00  -1.0986885e+00  -3.0693452e-01   5.1552792e-02   1.5356402e+00  -1.0029221e+00  -1.1542393e+00  -2.0759815e-01   3.0453323e-01   6.8494143e-01   2.9665766e+00  -1.6858387e+00  -1.7469919e+00  -1.4131107e+00   1.4332809e-01  -1.4714353e-01  -9.3560372e-01  -1.2903818e+00  -1.5524644e+00  -1.4033351e+00  -2.2324395e+00  -1.6261687e+00  -1.6431124e+00  -1.1390386e+00  -1.6802335e+00  -7.5273852e-01  -5.6279384e-01  -1.1890233e+00  -1.5227424e+00  -1.0999787e+00  -1.4076581e+00  -1.0004671e+00  -5.1031445e-01   2.9904534e-01  -1.2060245e+00  -1.2617197e+00  -1.6779094e+00  -8.0036961e-01  -1.4470049e+00  -7.4916516e-01  -1.2173741e+00  -3.4415077e-01  -7.9616837e-01   9.8438002e-01   2.0963927e-02  -7.5042151e-01  -5.1178692e-01  -4.6973352e-01   5.5058928e-01   1.7053091e+00   1.3705338e+00   3.0269222e+00  -4.4535713e-01  -6.2488721e-01   3.9773776e-01  -2.6338921e-01   3.4695639e+00   4.6064854e+00   4.4306340e+00   6.6439276e+00   3.6631586e+00   6.1771650e+00   2.6086578e+00   3.9251985e+00  -5.3903316e-01  -1.5970562e+00  -1.2519763e+00  -9.0050797e-01   2.4245882e+00
   4.8524470e-01   6.3839478e-01  -1.4339383e+00  -1.8382002e+00  -1.5118286e+00  -2.2616552e+00  -8.4881532e-01  -1.5707474e-01   4.7206408e-01   1.8485002e+00  -1.1378973e+00  -1.3671019e+00  -1.0425576e-01   1.4614469e-01   9.4209499e-01   3.1159612e+00  -1.9753028e+00  -1.9486729e+00  -1.2262310e+00  -4.1298320e-02   2.4604846e-01  -1.1849165e+00  -1.5802906e+00  -1.7800497e+00  -1.6466319e+00  -2.3118090e+00  -1.7842037e+00  -1.5712823e+00  -1.1918420e+00  -1.4229764e+00  -6.1048275e-01  -8.0164843e-01  -1.4180097e+00  -1.6644075e+00  -1.3480238e+00  -1.2858953e+00  -1.0569816e+00  -1.5702617e-01   5.5675287e-01  -1.3778892e+00  -1.5191795e+00  -1.7597367e+00  -1.0401436e+00  -1.3927551e+00  -9.3399077e-01  -1.0974350e+00  -3.9519226e-01  -5.2898847e-01   1.1105202e+00  -2.2595590e-01  -9.4112104e-01  -4.9561005e-01  -7.0798206e-01   7.2477508e-01   1.6626585e+00   1.7030046e+00   3.2724019e+00  -5.0622951e-01  -8.7319368e-01   4.7754223e-01  -4.7836941e-01   3.6880957e+00   4.6378656e+00   4.7278109e+00   6.8115307e+00   3.9720014e+00   6.4024564e+00   2.8829208e+00   4.1692987e+00  -7.9031401e-01  -1.8742552e+00  -1.2643050e+00  -5.2954780e-01   2.7068559e+00
   1.7925335e-01   4.3961865e-01  -1.6269291e+00  -2.0908655e+00  -1.5741476e+00  -2.4423541e+00  -5.7405668e-01   1.5176239e-02   9.3015803e-01   2.1796475e+00  -1.2920146e+00  -1.5874806e+00  -1.6695423e-02  -1.0621814e-02   1.2190773e+00   3.2662185e+00  -2.2828082e+00  -2.1430840e+00  -1.0159884e+00  -2.6899492e-01   6.7431611e-01  -1.4556877e+00  -1.8807360e+00  -2.0118696e+00  -1.8893239e+00  -2.3862456e+00  -1.9311866e+00  -1.4855532e+00  -1.2305869e+00  -1.1344480e+00  -4.4767093e-01  -1.0702793e+00  -1.6689109e+00  -1.8121078e+00  -1.5923272e+00  -1.1519326e+00  -1.0937332e+00   2.2880054e-01   8.3845008e-01  -1.5735774e+00  -1.7895292e+00  -1.8529171e+00  -1.2756662e+00  -1.3427415e+00  -1.1029437e+00  -9.7071361e-01  -4.3035796e-01  -2.3827719e-01   1.2514687e+00  -5.0246059e-01  -1.1475112e+00  -4.9930012e-01  -9.4756162e-01   9.0198500e-01   1.6143773e+00   2.0639077e+00   3.5283876e+00  -5.7954043e-01  -1.1232728e+00   5.3599632e-01  -6.9384372e-01   3.8969499e+00   4.6372114e+00   5.0354443e+00   6.9583245e+00   4.2931424e+00   6.6156417e+00   3.1597687e+00   4.4028779e+00  -1.0692770e+00  -2.1532911e+00  -1.2694415e+00  -1.2091988e-01   2.9855827e+00
  -1.6567502e-01   2.1333196e-01  -1.8372862e+00  -2.3478537e+00  -1.6351214e+00  -2.6022895e+00  -2.7900657e-01   2.0597741e-01   1.4145307e+00   2.5179853e+00  -1.4602125e+00  -1.8099338e+00   5.5465662e-02  -1.6322272e-01   1.5092731e+00   3.4108190e+00  -2.6014937e+00  -2.3252714e+00  -7.8429434e-01  -5.3423462e-01   1.1263790e+00  -1.7418352e+00  -2.1853819e+00  -2.2424372e+00  -2.1259006e+00  -2.4516323e+00  -2.0628171e+00  -1.3853193e+00  -1.2524765e+00  -8.1875238e-01  -2.6662088e-01  -1.3625153e+00  -1.9356978e+00  -1.9613973e+00  -1.8272143e+00  -1.0060696e+00  -1.1089122e+00   6.3926938e-01   1.1367474e+00  -1.7880353e+00  -2.0665186e+00  -1.9539228e+00  -1.5015669e+00  -1.2947308e+00  -1.2521831e+00  -8.3787355e-01  -4.4956378e-01   6.9890292e-02   1.4021820e+00  -8.0221770e-01  -1.3646265e+00  -5.2046505e-01  -1.1835189e+00   1.0792202e+00   1.5597112e+00   2.4434478e+00   3.7851383e+00  -6.6212133e-01  -1.3705888e+00   5.7428363e-01  -9.0580127e-01   4.0910112e+00   4.6024787e+00   5.3428184e+00   7.0774266e+00   4.6151630e+00   6.8080399e+00   3.4301998e+00   4.6175405e+00  -1.3690507e+00  -2.4284328e+00  -1.2646773e+00   3.1634220e-01   3.2520997e+00
  -5.4151457e-01  -3.4289176e-02  -2.0593198e+00  -2.6030710e+00  -1.6905664e+00  -2.7368291e+00   3.1286364e-02   4.1113330e-01   1.9123268e+00   2.8519768e+00  -1.6367071e+00  -2.0290630e+00   1.1319708e-01  -3.0960970e-01   1.8055011e+00   3.5432062e+00  -2.9238203e+00  -2.4898975e+00  -5.3329539e-01  -8.2994156e-01   1.5896201e+00  -2.0364960e+00  -2.4876066e+00  -2.4657233e+00  -2.3507112e+00  -2.5033787e+00  -2.1747222e+00  -1.2698570e+00  -1.2547224e+00  -4.8059564e-01  -6.9873059e-02  -1.6711774e+00  -2.2117651e+00  -2.1072977e+00  -2.0472720e+00  -8.4846311e-01  -1.1011093e+00   1.0656088e+00   1.4438118e+00  -2.0153649e+00  -2.3437582e+00  -2.0587671e+00  -1.7129741e+00  -1.2460889e+00  -1.3787396e+00  -6.9946634e-01  -4.5339476e-01   3.8895316e-01   1.5573275e+00  -1.1177726e+00  -1.5870290e+00  -5.5601447e-01  -1.4113458e+00   1.2533223e+00   1.4976868e+00   2.8307716e+00   4.0328276e+00  -7.5055312e-01  -1.6110855e+00   5.9405989e-01  -1.1107042e+00   4.2649004e+00   4.5319259e+00   5.6382753e+00   7.1620128e+00   4.9255850e+00   6.9707376e+00   3.6843006e+00   4.8045017e+00  -1.6819226e+00  -2.6934865e+00  -1.2468446e+00   7.7210785e-01   3.4970433e+00
  -9.3882239e-01  -2.9628206e-01  -2.2867448e+00  -2.8505554e+00  -1.7359101e+00  -2.8419315e+00   3.5145473e-01   6.2624293e-01   2.4097362e+00   3.1701844e+00  -1.8152897e+00  -2.2397282e+00   1.5786573e-01  -4.4829217e-01   2.1002186e+00   3.6570507e+00  -3.2418000e+00  -2.6314213e+00  -2.6532293e-01  -1.1477916e+00   2.0507000e+00  -2.3322384e+00  -2.7807102e+00  -2.6753556e+00  -2.5581398e+00  -2.5366642e+00  -2.2626202e+00  -1.1384174e+00  -1.2346730e+00  -1.2515274e-01   1.3988417e-01  -1.9883456e+00  -2.4901731e+00  -2.2444884e+00  -2.2475216e+00  -6.7923791e-01  -1.0693858e+00   1.4985048e+00   1.7516879e+00  -2.2490370e+00  -2.6149487e+00  -2.1632330e+00  -1.9056847e+00  -1.1940213e+00  -1.4806295e+00  -5.5604303e-01  -4.4307620e-01   7.1205556e-01   1.7114978e+00  -1.4408748e+00  -1.8090293e+00  -6.0239661e-01  -1.6271278e+00   1.4209764e+00   1.4271591e+00   3.2144268e+00   4.2619517e+00  -8.4137708e-01  -1.8412892e+00   5.9726584e-01  -1.3055932e+00   4.4131496e+00   4.4242023e+00   5.9097174e+00   7.2056106e+00   5.2114957e+00   7.0950053e+00   3.9117887e+00   4.9550946e+00  -1.9996148e+00  -2.9419477e+00  -1.2124705e+00   1.2355996e+00   3.7108860e+00
  -1.3471521e+00  -5.6519981e-01  -2.5129053e+00  -3.0846660e+00  -1.7664697e+00  -2.9143145e+00   6.7595212e-01   8.4684991e-01   2.8926390e+00   3.4618025e+00  -1.9896497e+00  -2.4372494e+00   1.9103597e-01  -5.7837219e-01   2.3857391e+00   3.7464924e+00  -3.5472462e+00  -2.7443058e+00   1.7152776e-02  -1.4785621e+00   2.4962063e+00  -2.6213002e+00  -3.0581202e+00  -2.8648457e+00  -2.7427821e+00  -2.5467126e+00  -2.3224916e+00  -9.9034007e-01  -1.1899523e+00   2.4207317e-01   3.5988645e-01  -2.3056561e+00  -2.7638947e+00  -2.3675234e+00  -2.4235713e+00  -4.9861599e-01  -1.0133318e+00   1.9284517e+00   2.0526178e+00  -2.4821321e+00  -2.8740990e+00  -2.2631151e+00  -2.0763011e+00  -1.1358248e+00  -1.5569239e+00  -4.0827171e-01  -4.2041202e-01   1.0322423e+00   1.8594239e+00  -1.7628419e+00  -2.0249135e+00  -6.5585245e-01  -1.8276666e+00   1.5787313e+00   1.3468695e+00   3.5828426e+00   4.4637182e+00  -9.3131019e-01  -2.0583922e+00   5.8593600e-01  -1.4881668e+00   4.5303996e+00   4.2784317e+00   6.1451409e+00   7.2023819e+00   5.4601892e+00   7.1727231e+00   4.1025923e+00   5.0612858e+00  -2.3135769e+00  -3.1671831e+00  -1.1579613e+00   1.6958712e+00   3.8844967e+00
  -1.7555115e+00  -8.3342644e-01  -2.7310220e+00  -3.3002463e+00  -1.7777456e+00  -2.9515925e+00   9.9919251e-01   1.0685848e+00   3.3472690e+00   3.7171601e+00  -2.1537007e+00  -2.6175853e+00   2.1427590e-01  -6.9954940e-01   2.6544575e+00   3.8063637e+00  -3.8320318e+00  -2.8232337e+00   3.1155980e-01  -1.8125168e+00   2.9133114e+00  -2.8958410e+00  -3.3135830e+00  -3.0278333e+00  -2.8996173e+00  -2.5290757e+00  -2.3507501e+00  -8.2517167e-01  -1.1186014e+00   6.1539672e-01   5.8735750e-01  -2.6146179e+00  -3.0260554e+00  -2.4710656e+00  -2.5717436e+00  -3.0705341e-01  -9.3310650e-01   2.3461060e+00   2.3393468e+00  -2.7076007e+00  -3.1157187e+00  -2.3544599e+00  -2.2223302e+00  -1.0691315e+00  -1.6077654e+00  -2.5705051e-01  -3.8769495e-01   1.3426546e+00   1.9961781e+00  -2.0749436e+00  -2.2291647e+00  -7.1267035e-01  -2.0105658e+00   1.7230405e+00   1.2555205e+00   3.9248175e+00   4.6303977e+00  -1.0174492e+00  -2.2603088e+00   5.6202094e-01  -1.6568309e+00   4.6116184e+00   4.0942949e+00   6.3331789e+00   7.1473879e+00   5.6598085e+00   7.1967796e+00   4.2474417e+00   5.1161722e+00  -2.6152836e+00  -3.3626276e+00  -1.0798129e+00   2.1422893e+00   4.0097040e+00
  -2.1528425e+00  -1.0934893e+00  -2.9344430e+00  -3.4927580e+00  -1.7657189e+00  -2.9523773e+00   1.3156859e+00   1.2872923e+00   3.7608609e+00   3.9281607e+00  -2.3018906e+00  -2.7774730e+00   2.2898490e-01  -8.1209453e-01   2.8990822e+00   3.8323824e+00  -4.0883541e+00  -2.8633361e+00   6.1524925e-01  -2.1398077e+00   3.2903984e+00  -3.1482050e+00  -3.5413396e+00  -3.1583402e+00  -3.0241723e+00  -2.4799158e+00  -2.3444090e+00  -6.4279296e-01  -1.0192208e+00   9.8909370e-01   8.1955955e-01  -2.9069323e+00  -3.2701578e+00  -2.5501299e+00  -2.6891718e+00  -1.0537287e-01  -8.2946404e-01   2.7426276e+00   2.6053906e+00  -2.9185328e+00  -3.3349824e+00  -2.4337864e+00  -2.3422387e+00  -9.9213245e-01  -1.6343321e+00  -1.0360470e-01  -3.4759416e-01   1.6367200e+00   2.1173525e+00  -2.3687861e+00  -2.4166703e+00  -7.6942404e-01  -2.1742825e+00   1.8503251e+00   1.1518564e+00   4.2299881e+00   4.7556176e+00  -1.0974476e+00  -2.4457049e+00   5.2723704e-01  -1.8107166e+00   4.6523347e+00   3.8720985e+00   6.4636278e+00   7.0368185e+00   5.7999539e+00   7.1614299e+00   4.3384380e+00   5.1144290e+00  -2.8965287e+00  -3.5220008e+00  -9.7483768e-01   2.5649879e+00   4.0798307e+00
  -2.5284966e+00  -1.3383551e+00  -3.1168970e+00  -3.6583792e+00  -1.7271258e+00  -2.9163360e+00   1.6201665e+00   1.4991375e+00   4.1222507e+00   4.0886370e+00  -2.4294759e+00  -2.9145264e+00   2.3625678e-01  -9.1679013e-01   3.1128656e+00   3.8213061e+00  -4.3089885e+00  -2.8604177e+00   9.2550510e-01  -2.4508735e+00   3.6176251e+00  -3.3711807e+00  -3.7362810e+00  -3.2510215e+00  -3.1126725e+00  -2.3962697e+00  -2.3012370e+00  -4.4353727e-01  -8.9110422e-01   1.3575362e+00   1.0538276e+00  -3.1748015e+00  -3.4902820e+00  -2.6003188e+00  -2.7738651e+00   1.0512006e-01  -7.0376140e-01   3.1099931e+00   2.8452598e+00  -3.1084217e+00  -3.5278553e+00  -2.4982771e+00  -2.4354586e+00  -9.0376145e-01  -1.6387484e+00   5.0444128e-02  -3.0302513e-01   1.9083327e+00   2.2192081e+00  -2.6366757e+00  -2.5829066e+00  -8.2317639e-01  -2.3181313e+00   1.9570635e+00   1.0347508e+00   4.4892627e+00   4.8345853e+00  -1.1696471e+00  -2.6139935e+00   4.8295754e-01  -1.9496607e+00   4.6488615e+00   3.6128298e+00   6.5279289e+00   6.8681766e+00   5.8722206e+00   7.0625855e+00   4.3695685e+00   5.0526782e+00  -3.1497020e+00  -3.6395348e+00  -8.4039950e-01   2.9552711e+00   4.0901600e+00
  -2.8726819e+00  -1.5616952e+00  -3.2727259e+00  -3.7940688e+00  -1.6596976e+00  -2.8442080e+00   1.9077094e+00   1.7006850e+00   4.4223916e+00   4.1945994e+00  -2.5327394e+00  -3.0272816e+00   2.3678813e-01  -1.0148402e+00   3.2898261e+00   3.7710418e+00  -4.4875262e+00  -2.8111790e+00   1.2395376e+00  -2.7368183e+00   3.8873911e+00  -3.5582490e+00  -3.8940766e+00  -3.3014031e+00  -3.1621735e+00  -2.2762749e+00  -2.2198983e+00  -2.2829862e-01  -7.3435881e-01   1.7153122e+00   1.2875830e+00  -3.4112127e+00  -3.6812542e+00  -2.6180437e+00  -2.8247378e+00   3.2254748e-01  -5.5794938e-01   3.4412648e+00   3.0546195e+00  -3.2714055e+00  -3.6911772e+00  -2.5459225e+00  -2.5023487e+00  -8.0382820e-01  -1.6239473e+00   2.0304487e-01  -2.5700944e-01   2.1520190e+00   2.2987847e+00  -2.8719454e+00  -2.7240923e+00  -8.7163635e-01  -2.4422477e+00   2.0399031e+00   9.0329693e-01   4.6951959e+00   4.8642270e+00  -1.2331565e+00  -2.7652958e+00   4.3015365e-01  -2.0741499e+00   4.5985105e+00   3.3182003e+00   6.5195853e+00   6.6404116e+00   5.8706395e+00   6.8980357e+00   4.3371317e+00   4.9297568e+00  -3.3680380e+00  -3.7102063e+00  -6.7464676e-01   3.3059394e+00   4.0383165e+00
  -3.1768610e+00  -1.7581077e+00  -3.3970916e+00  -3.8975958e+00  -1.5623476e+00  -2.7377784e+00   2.1738322e+00   1.8889478e+00   4.6547607e+00   4.2443612e+00  -2.6091401e+00  -3.1151921e+00   2.3083982e-01  -1.1077509e+00   3.4249562e+00   3.6807075e+00  -4.6185853e+00  -2.7134182e+00   1.5544598e+00  -2.9897508e+00   4.0946797e+00  -3.7038097e+00  -4.0112778e+00  -3.3060939e+00  -3.1706728e+00  -2.1193504e+00  -2.1000695e+00   1.3812765e-03  -5.5000454e-01   2.0573278e+00   1.5183280e+00  -3.6101829e+00  -3.8387801e+00  -2.6007134e+00  -2.8416044e+00   5.4440731e-01  -3.9454597e-01   3.7308071e+00   3.2303832e+00  -3.4024846e+00  -3.8227045e+00  -2.5756141e+00  -2.5441059e+00  -6.9308859e-01  -1.5934886e+00   3.5172766e-01  -2.1252987e-01   2.3630815e+00   2.3539687e+00  -3.0692243e+00  -2.8373071e+00  -9.1325629e-01  -2.5475036e+00   2.0957928e+00   7.5689936e-01   4.8422864e+00   4.8432387e+00  -1.2878641e+00  -2.9003665e+00   3.6938971e-01  -2.1852285e+00   4.4997786e+00   2.9906686e+00   6.4344919e+00   6.3539918e+00   5.7920016e+00   6.6675699e+00   4.2400468e+00   4.7468613e+00  -3.5458285e+00  -3.7299616e+00  -4.7673091e-01   3.6115225e+00   3.9245158e+00
  -3.4340754e+00  -1.9232864e+00  -3.4861470e+00  -3.9675377e+00  -1.4352930e+00  -2.5998092e+00   2.4145803e+00   2.0614080e+00   4.8156285e+00   4.2385349e+00  -2.6573847e+00  -3.1785722e+00   2.1825315e-01  -1.1971876e+00   3.5144033e+00   3.5506441e+00  -4.6979867e+00  -2.5662108e+00   1.8672526e+00  -3.2030671e+00   4.2372550e+00  -3.8033736e+00  -4.0853921e+00  -3.2629617e+00  -3.1371926e+00  -1.9263133e+00  -1.9425283e+00   2.4325366e-01  -3.4004425e-01   2.3788847e+00   1.7436227e+00  -3.7669535e+00  -3.9595376e+00  -2.5468817e+00  -2.8251429e+00   7.6756544e-01  -2.1659223e-01   3.9744338e+00   3.3707327e+00  -3.4976936e+00  -3.9211102e+00  -2.5871750e+00  -2.5626384e+00  -5.7324581e-01  -1.5513433e+00   4.9366076e-01  -1.7238681e-01   2.5377185e+00   2.3835189e+00  -3.2246388e+00  -2.9205714e+00  -9.4726454e-01  -2.6353799e+00   2.1221301e+00   5.9536345e-01   4.9271831e+00   4.7720484e+00  -1.3343907e+00  -3.0204859e+00   3.0087132e-01  -2.2843722e+00   4.3524951e+00   2.6334461e+00   6.2711586e+00   6.0109224e+00   5.6360435e+00   6.3730087e+00   4.0800199e+00   4.5075597e+00  -3.6785932e+00  -3.6959263e+00  -2.4699751e-01   3.8684072e+00   3.7516753e+00
  -3.6391834e+00  -2.0541309e+00  -3.5371593e+00  -4.0032538e+00  -1.2801012e+00  -2.4339317e+00   2.6265909e+00   2.2160090e+00   4.9041811e+00   4.1799022e+00  -2.6774210e+00  -3.2184957e+00   1.9851873e-01  -1.2848139e+00   3.5556184e+00   3.3823813e+00  -4.7228883e+00  -2.3700522e+00   2.1747221e+00  -3.3716699e+00   4.3157021e+00  -3.8537179e+00  -4.1149305e+00  -3.1712628e+00  -3.0618344e+00  -1.6994278e+00  -1.7492074e+00   4.9433750e-01  -1.0749694e-01   2.6757368e+00   1.9610490e+00  -3.8781303e+00  -4.0412305e+00  -2.4563426e+00  -2.7768291e+00   9.8829639e-01  -2.7589732e-02   4.1694847e+00   3.4750706e+00  -3.5542272e+00  -3.9859465e+00  -2.5813345e+00  -2.5604039e+00  -4.4688165e-01  -1.5016544e+00   6.2575245e-01  -1.3906166e-01   2.6731149e+00   2.3870520e+00  -3.3359338e+00  -2.9728845e+00  -9.7363251e-01  -2.7078065e+00   2.1169130e+00   4.1898060e-01   4.9487893e+00   4.6526948e+00  -1.3739797e+00  -3.1273235e+00   2.2454000e-01  -2.3733350e+00   4.1579124e+00   2.2504848e+00   6.0308176e+00   5.6147043e+00   5.4054824e+00   6.0181457e+00   3.8615519e+00   4.2176677e+00  -3.7631963e+00  -3.6065878e+00   1.2864745e-02   4.0748578e+00   3.5253638e+00
  -3.7890026e+00  -2.1487972e+00  -3.5485889e+00  -4.0048386e+00  -1.0996610e+00  -2.2445060e+00   2.8071435e+00   2.3511260e+00   4.9224847e+00   4.0731686e+00  -2.6703567e+00  -3.2366578e+00   1.7088932e-01  -1.3721237e+00   3.5474604e+00   3.1785604e+00  -4.6918751e+00  -2.1269523e+00   2.4734574e+00  -3.4921092e+00   4.3333066e+00  -3.8529929e+00  -4.0994288e+00  -3.0317158e+00  -2.9458012e+00  -1.4423799e+00  -1.5232076e+00   7.5093366e-01   1.4361174e-01   2.9441265e+00   2.1681701e+00  -3.9417621e+00  -4.0826055e+00  -2.3301698e+00  -2.6988460e+00   1.2023730e+00   1.6857949e-01   4.3148278e+00   3.5439123e+00  -3.5705167e+00  -4.0175768e+00  -2.5596439e+00  -2.5402271e+00  -3.1732182e-01  -1.4484893e+00   7.4479194e-01  -1.1459279e-01   2.7675017e+00   2.3649949e+00  -3.4025125e+00  -2.9942218e+00  -9.9298190e-01  -2.7669732e+00   2.0788868e+00   2.2860516e-01   4.9082573e+00   4.4886383e+00  -1.4083432e+00  -3.2227794e+00   1.4020367e-01  -2.4539784e+00   3.9187413e+00   1.8464451e+00   5.7174061e+00   5.1702450e+00   5.1059020e+00   5.6085952e+00   3.5917877e+00   3.8849967e+00  -3.7979137e+00  -3.4619376e+00   2.9973005e-01   4.2309321e+00   3.2535974e+00
  -3.8823542e+00  -2.2066883e+00  -3.5201158e+00  -3.9730565e+00  -8.9807835e-01  -2.0364546e+00   2.9541851e+00   2.4655228e+00   4.8753005e+00   3.9246250e+00  -2.6383173e+00  -3.2352147e+00   1.3452544e-01  -1.4602755e+00   3.4902502e+00   2.9428247e+00  -4.6050004e+00  -1.8404802e+00   2.7598005e+00  -3.5626494e+00   4.2957917e+00  -3.8007824e+00  -4.0394425e+00  -2.8465163e+00  -2.7913837e+00  -1.1601792e+00  -1.2687667e+00   1.0086816e+00   4.0830717e-01   3.1808050e+00   2.3624943e+00  -3.9573626e+00  -4.0834341e+00  -2.1706962e+00  -2.5939755e+00   1.4052014e+00   3.6775014e-01   4.4107938e+00   3.5787292e+00  -3.5462531e+00  -4.0170841e+00  -2.5243468e+00  -2.5051066e+00  -1.8844565e-01  -1.3955968e+00   8.4762016e-01  -1.0046899e-01   2.8201819e+00   2.3185106e+00  -3.4253919e+00  -2.9854950e+00  -1.0064433e+00  -2.8151287e+00   2.0076738e+00   2.5719377e-02   4.8088809e+00   4.2845212e+00  -1.4394745e+00  -3.3088183e+00   4.7688279e-02  -2.5280935e+00   3.6391211e+00   1.4266429e+00   5.3374239e+00   4.6837273e+00   4.7454935e+00   5.1515728e+00   3.2802115e+00   3.5189972e+00  -3.7824454e+00  -3.2635645e+00   6.0900936e-01   4.3383093e+00   2.9464894e+00
  -3.9200113e+00  -2.2283995e+00  -3.4526260e+00  -3.9092779e+00  -6.8050359e-01  -1.8150765e+00   3.0663474e+00   2.5583017e+00   4.7697694e+00   3.7417462e+00  -2.5842559e+00  -3.2166107e+00   8.8658122e-02  -1.5499409e+00   3.3857701e+00   2.6796854e+00  -4.4637801e+00  -1.5157420e+00   3.0298371e+00  -3.5832605e+00   4.2109273e+00  -3.6981134e+00  -3.9365232e+00  -2.6192934e+00  -2.6019163e+00  -8.5899477e-01  -9.9118136e-01   1.2626600e+00   6.8077327e-01   3.3830433e+00   2.5414517e+00  -3.9258768e+00  -4.0444696e+00  -1.9814375e+00  -2.4654829e+00   1.5919951e+00   5.6558545e-01   4.4590514e+00   3.5817616e+00  -3.4823658e+00  -3.9861681e+00  -2.4782131e+00  -2.4580297e+00  -6.4454424e-02  -1.3461872e+00   9.3131639e-01  -9.7545909e-02   2.8315268e+00   2.2494075e+00  -3.4070849e+00  -2.9484784e+00  -1.0154829e+00  -2.8543846e+00   1.9038725e+00  -1.8751903e-01   4.6558907e+00   4.0458987e+00  -1.4694464e+00  -3.3873031e+00  -5.3005802e-02  -2.5972285e+00   3.3245189e+00   9.9697890e-01   4.8996728e+00   4.1624487e+00   4.3346708e+00   4.6556251e+00   2.9382093e+00   3.1303194e+00  -3.7178819e+00  -3.0146930e+00   9.3470080e-01   4.4000466e+00   2.6157787e+00
  -3.9045639e+00  -2.2156186e+00  -3.3481527e+00  -3.8154085e+00  -4.5290442e-01  -1.5858590e+00   3.1429448e+00   2.6288576e+00   4.6149854e+00   3.5327549e+00  -2.5117355e+00  -3.1834126e+00   3.2752833e-02  -1.6411817e+00   3.2372064e+00   2.3943727e+00  -4.2711439e+00  -1.1592993e+00   3.2794206e+00  -3.5555389e+00   4.0880465e+00  -3.5474193e+00  -3.7931736e+00  -2.3550060e+00  -2.3816993e+00  -5.4593153e-01  -6.9668342e-01   1.5075276e+00   9.5450913e-01   3.5486393e+00   2.7023928e+00  -3.8495980e+00  -3.9673825e+00  -1.7669610e+00  -2.3169980e+00   1.7579797e+00   7.5770097e-01   4.4624347e+00   3.5558171e+00  -3.3809591e+00  -3.9270382e+00  -2.4243512e+00  -2.4018042e+00   5.0383797e-02  -1.3027504e+00   9.9338757e-01  -1.0599091e-01   2.8029392e+00   2.1600401e+00  -3.3514159e+00  -2.8857060e+00  -1.0217129e+00  -2.8865323e+00   1.7691192e+00  -4.0825282e-01   4.4561705e+00   3.7789616e+00  -1.5002156e+00  -3.4598413e+00  -1.6155959e-01  -2.6625369e+00   2.9815674e+00   5.6384389e-01   4.4148931e+00   3.6146374e+00   3.8855831e+00   4.1303224e+00   2.5785284e+00   2.7303233e+00  -3.6066256e+00  -2.7201600e+00   1.2695215e+00   4.4202904e+00   2.2742679e+00
  -3.8402136e+00  -2.1710013e+00  -3.2097872e+00  -3.6938272e+00  -2.2179613e-01  -1.3542897e+00   3.1839687e+00   2.6768407e+00   4.4214899e+00   3.3061849e+00  -2.4247006e+00  -3.1381572e+00  -3.3341292e-02  -1.7333644e+00   3.0490386e+00   2.0926797e+00  -4.0313452e+00  -7.7901936e-01   3.5042328e+00  -3.4825707e+00   3.9375028e+00  -3.3524581e+00  -3.6127861e+00  -2.0597861e+00  -2.1358927e+00  -2.2876287e-01  -3.9227361e-01   1.7377018e+00   1.2225301e+00   3.6759288e+00   2.8426158e+00  -3.7320450e+00  -3.8546775e+00  -1.5327141e+00  -2.1524015e+00   1.8986135e+00   9.3979537e-01   4.4247410e+00   3.5040738e+00  -3.2452133e+00  -3.8423107e+00  -2.3660114e+00  -2.3389257e+00   1.5199444e-01  -1.2669254e+00   1.0319455e+00  -1.2526104e-01   2.7367904e+00   2.0532085e+00  -3.2632876e+00  -2.8003491e+00  -1.0267072e+00  -2.9128965e+00   1.6061005e+00  -6.3293129e-01   4.2179095e+00   3.4902727e+00  -1.5334473e+00  -3.5276545e+00  -2.7721882e-01  -2.7246566e+00   2.6178433e+00   1.3400593e-01   3.8953130e+00   3.0492584e+00   3.4115524e+00   3.5859432e+00   2.2146675e+00   2.3305752e+00  -3.4522746e+00  -2.3863299e+00   1.6051204e+00   4.4039633e+00   1.9352102e+00
  -3.7325140e+00  -2.0980211e+00  -3.0415569e+00  -3.5473312e+00   6.0527666e-03  -1.1256851e+00   3.1900701e+00   2.7021359e+00   4.2007226e+00   3.0704733e+00  -2.3272568e+00  -3.0832287e+00  -1.0927038e-01  -1.8251248e+00   2.8268775e+00   1.7808060e+00  -3.7498332e+00  -3.8386562e-01   3.6998893e+00  -3.3687442e+00   3.7701060e+00  -3.1181894e+00  -3.3995660e+00  -1.7407377e+00  -1.8703834e+00   8.4368442e-02  -8.5516836e-02   1.9475671e+00   1.4776067e+00   3.7638039e+00   2.9594246e+00  -3.5778047e+00  -3.7096039e+00  -1.2848148e+00  -1.9757240e+00   2.0098156e+00   1.1077833e+00   4.3505138e+00   3.4299029e+00  -3.0792581e+00  -3.7349201e+00  -2.3063940e+00  -2.2714833e+00   2.3674408e-01  -1.2394331e+00   1.0458586e+00  -1.5411815e-01   2.6363331e+00   1.9320621e+00  -3.1484126e+00  -2.6960765e+00  -1.0318347e+00  -2.9342347e+00   1.4185153e+00  -8.5735282e-01   3.9502167e+00   3.1865300e+00  -1.5703767e+00  -3.5914813e+00  -3.9871708e-01  -2.7836317e+00   2.2416007e+00  -2.8552601e-01   3.3541383e+00   2.4758090e+00   2.9264747e+00   3.0331534e+00   1.8602369e+00   1.9423559e+00  -3.2594777e+00  -2.0209499e+00   1.9323672e+00   4.3564528e+00   1.6116817e+00
  -3.5880760e+00  -2.0008153e+00  -2.8482813e+00  -3.3790890e+00   2.2392437e-01  -9.0504137e-01   3.1625424e+00   2.7048596e+00   3.9644600e+00   2.8336040e+00  -2.2234680e+00  -3.0207704e+00  -1.9409403e-01  -1.9143887e+00   2.5772649e+00   1.4652036e+00  -3.4330934e+00   1.6367700e-02   3.8620862e+00  -3.2195260e+00   3.5965704e+00  -2.8506166e+00  -3.1584381e+00  -1.4056964e+00  -1.5916301e+00   3.8526473e-01   2.1569160e-01   2.1317030e+00   1.7125295e+00   3.8117400e+00   3.0502199e+00  -3.3923487e+00  -3.5360545e+00  -1.0298195e+00  -1.7910589e+00   2.0881845e+00   1.2579250e+00   4.2448245e+00   3.3367187e+00  -2.8880199e+00  -3.6080436e+00  -2.2484714e+00  -2.2011169e+00   3.0165905e-01  -1.2200769e+00   1.0348676e+00  -1.9068381e-01   2.5055955e+00   1.8000089e+00  -3.0130297e+00  -2.5769104e+00  -1.0381249e+00  -2.9506906e+00   1.2109850e+00  -1.0767496e+00   3.6627189e+00   2.8743707e+00  -1.6117138e+00  -3.6515178e+00  -5.2424660e-01  -2.8388838e+00   1.8614682e+00  -6.8765965e-01   2.8050109e+00   1.9041123e+00   2.4442149e+00   2.4827100e+00   1.5283298e+00   1.5762127e+00  -3.0337633e+00  -1.6329427e+00   2.2417034e+00   4.2833210e+00   1.3159792e+00
  -3.4142548e+00  -1.8840190e+00  -2.6354100e+00  -3.1926038e+00   4.2544886e-01  -6.9691429e-01   3.1032980e+00   2.6853738e+00   3.7242726e+00   2.6028190e+00  -2.1171841e+00  -2.9526355e+00  -2.8624872e-01  -1.9984509e+00   2.3074425e+00   1.1524273e+00  -3.0884611e+00   4.1136684e-01   3.9867845e+00  -3.0412101e+00   3.4270096e+00  -2.5565986e+00  -2.8949370e+00  -1.0629644e+00  -1.3064920e+00   6.6599026e-01   5.0338211e-01   2.2851225e+00   1.9203895e+00   3.8198321e+00   3.1126166e+00  -3.1818325e+00  -3.3384611e+00  -7.7447555e-01  -1.6024929e+00   2.1311997e+00   1.3869454e+00   4.1130660e+00   3.2278703e+00  -2.6770532e+00  -3.4650437e+00  -2.1948358e+00  -2.1290199e+00   3.4460356e-01  -1.2078142e+00   9.9965789e-01  -2.3253354e-01   2.3492590e+00   1.6606331e+00  -2.8636188e+00  -2.4470803e+00  -1.0461745e+00  -2.9618089e+00   9.8891410e-01  -1.2859171e+00   3.3651612e+00   2.5602155e+00  -1.6575982e+00  -3.7074019e+00  -6.5147952e-01  -2.8892390e+00   1.4861321e+00  -1.0653974e+00   2.2614620e+00   1.3441010e+00   1.9780288e+00   1.9451788e+00   1.2309312e+00   1.2415730e+00  -2.7813560e+00  -1.2321522e+00   2.5235418e+00   4.1900499e+00   1.0590727e+00
  -3.2188350e+00  -1.7526040e+00  -2.4088426e+00  -2.9916774e+00   6.0488087e-01  -5.0533074e-01   3.0148424e+00   2.6443149e+00   3.4910273e+00   2.3844074e+00  -2.0119041e+00  -2.8803755e+00  -3.8355958e-01  -2.0741134e+00   2.0251035e+00   8.4898717e-01  -2.7239128e+00   7.9064405e-01   4.0704231e+00  -2.8406575e+00   3.2705003e+00  -2.2436364e+00  -2.6150802e+00  -7.2102856e-01  -1.0220393e+00   9.1917527e-01   7.6977736e-01   2.4035069e+00   2.0948576e+00   3.7888383e+00   3.1445841e+00  -2.9528826e+00  -3.1216851e+00  -5.2547097e-01  -1.4140493e+00   2.1373886e+00   1.4921401e+00   3.9607677e+00   3.1065668e+00  -2.4523583e+00  -3.3094271e+00  -2.1475733e+00  -2.0559874e+00   3.6440748e-01  -1.2008905e+00   9.4188452e-01  -2.7682754e-01   2.1725268e+00   1.5176162e+00  -2.7066303e+00  -2.3108846e+00  -1.0560966e+00  -2.9666076e+00   7.5831074e-01  -1.4793888e+00   3.0670346e+00   2.2501580e+00  -1.7076035e+00  -3.7582432e+00  -7.7763688e-01  -2.9330071e+00   1.1240186e+00  -1.4120324e+00   1.7363909e+00   8.0559671e-01   1.5400440e+00   1.4306781e+00   9.7840119e-01   9.4643247e-01  -2.5089775e+00  -8.2904207e-01   2.7686924e+00   4.0818352e+00   8.5014022e-01
  -3.0097276e+00  -1.6117210e+00  -2.1747413e+00  -2.7803736e+00   7.5734261e-01  -3.3373174e-01   2.9002408e+00   2.5826322e+00   3.2744574e+00   2.1835725e+00  -1.9106742e+00  -2.8052650e+00  -4.8329857e-01  -2.1378737e+00   1.7381363e+00   5.6120566e-01  -2.3478413e+00   1.1439037e+00   4.1101445e+00  -2.6250313e+00   3.1347322e+00  -1.9196432e+00  -2.3252264e+00  -3.8827499e-01  -7.4535790e-01   1.1382961e+00   1.0075597e+00   2.4834274e+00   2.2304541e+00   3.7202234e+00   3.1445970e+00  -2.7123793e+00  -2.8909043e+00  -2.8919139e-01  -1.2296446e+00   2.1064576e+00   1.5714601e+00   3.7934369e+00   2.9758414e+00  -2.2201873e+00  -3.1448119e+00  -2.1081737e+00  -1.9824992e+00   3.6093942e-01  -1.1970300e+00   8.6414859e-01  -3.2047173e-01   1.9809860e+00   1.3746621e+00  -2.5482419e+00  -2.1725622e+00  -1.0675153e+00  -2.9637061e+00   5.2557400e-01  -1.6516503e+00   2.7772421e+00   1.9498893e+00  -1.7607852e+00  -3.8026944e+00  -8.9959874e-01  -2.9681109e+00   7.8299436e-01  -1.7213556e+00   1.2415948e+00   2.9807893e-01   1.1408207e+00   9.4864402e-01   7.7905295e-01   6.9712696e-01  -2.2236481e+00  -4.3436268e-01   2.9687921e+00   3.9634308e+00   6.9620547e-01
  -2.7946915e+00  -1.4665462e+00  -1.9393359e+00  -2.5629759e+00   8.7902200e-01  -1.8494431e-01   2.7630825e+00   2.5016291e+00   3.0828176e+00   2.0043705e+00  -1.8160226e+00  -2.7283525e+00  -5.8228428e-01  -2.1861515e+00   1.4543768e+00   2.9507172e-01  -1.9688232e+00   1.4614128e+00   4.1040221e+00  -2.4015414e+00   3.0257573e+00  -1.5927043e+00  -2.0319187e+00  -7.2712905e-02  -4.8334826e-01   1.3179183e+00   1.2101274e+00   2.5225363e+00   2.3227868e+00   3.6161943e+00   3.1117854e+00  -2.4672441e+00  -2.6514957e+00  -7.1494645e-02  -1.0530500e+00   2.0393715e+00   1.6235749e+00   3.6164294e+00   2.8385477e+00  -1.9868470e+00  -2.9749019e+00  -2.0774746e+00  -1.9088297e+00   3.3512228e-01  -1.1936617e+00   7.6992684e-01  -3.6030001e-01   1.7804663e+00   1.2354238e+00  -2.3941502e+00  -2.0361819e+00  -1.0796000e+00  -2.9514885e+00   2.9726147e-01  -1.7973854e+00   2.5038200e+00   1.6646526e+00  -1.8157646e+00  -3.8390631e+00  -1.0140447e+00  -2.9922549e+00   4.7010120e-01  -1.9878660e+00   7.8737395e-01  -1.6955472e-01   7.8901296e-01   5.0761860e-01   6.3884121e-01   4.9818906e-01  -1.9324888e+00  -5.8799363e-02   3.1167124e+00   3.8390484e+00   6.0188794e-01
  -2.5810879e+00  -1.3221359e+00  -1.7087306e+00  -2.3439316e+00   9.6731714e-01  -6.1177190e-02   2.6074311e+00   2.4029993e+00   2.9226300e+00   1.8497181e+00  -1.7299298e+00  -2.6505297e+00  -6.7701557e-01  -2.2155441e+00   1.1813757e+00   5.6098674e-02  -1.5953821e+00   1.7343594e+00   4.0512625e+00  -2.1772083e+00   2.9478411e+00  -1.2708374e+00  -1.7417192e+00   2.1828150e-01  -2.4252769e-01   1.4538941e+00   1.3718289e+00   2.5197190e+00   2.3687521e+00   3.4797236e+00   3.0460721e+00  -2.2242366e+00  -2.4089171e+00   1.2248692e-01  -8.8785645e-01   1.9383802e+00   1.6479085e+00   3.4348451e+00   2.6973764e+00  -1.7585049e+00  -2.8034569e+00  -2.0556446e+00  -1.8351670e+00   2.8889329e-01  -1.1881676e+00   6.6345844e-01  -3.9326575e-01   1.5768973e+00   1.1034288e+00  -2.2494057e+00  -1.9055475e+00  -1.0911359e+00  -2.9283017e+00   7.9849396e-02  -1.9117404e+00   2.2537185e+00   1.3992163e+00  -1.8708404e+00  -3.8654503e+00  -1.1176131e+00  -3.0031201e+00   1.9133530e-01  -2.2069734e+00   3.8222215e-01  -5.8923289e-01   4.9114022e-01   1.1505804e-01   5.6117282e-01   3.5228935e-01  -1.6425283e+00   2.8738317e-01   3.2069215e+00   3.7123038e+00   5.6927547e-01
  -2.3756747e+00  -1.1832903e+00  -1.4887188e+00  -2.1277828e+00   1.0209201e+00   3.5966227e-02   2.4377609e+00   2.2888513e+00   2.7985306e+00   1.7214519e+00  -1.6538272e+00  -2.5726065e+00  -7.6382947e-01  -2.2230787e+00   9.2618841e-01  -1.5081578e-01  -1.2357611e+00   1.9551810e+00   3.9523757e+00  -1.9586503e+00   2.9034117e+00  -9.6176189e-01  -1.4610390e+00   4.7818858e-01  -2.8841665e-02   1.5435037e+00   1.4881664e+00   2.4751952e+00   2.3666835e+00   3.3145492e+00   2.9482842e+00  -1.9897680e+00  -2.1685872e+00   2.8850735e-01  -7.3743599e-01   1.8069848e+00   1.6446492e+00   3.2534542e+00   2.5548873e+00  -1.5410021e+00  -2.6342571e+00  -2.0422044e+00  -1.7617304e+00   2.2511116e-01  -1.1781286e+00   5.4959363e-01  -4.1662907e-01   1.3761688e+00   9.8200423e-01  -2.1182949e+00  -1.7841177e+00  -1.1006223e+00  -2.8926530e+00  -1.2050211e-01  -1.9905870e+00   2.0326491e+00   1.1578605e+00  -1.9241147e+00  -3.8799071e+00  -1.2070654e+00  -2.9985690e+00  -4.8518201e-02  -2.3751797e+00   3.2620261e-02  -9.5395290e-01   2.5147433e-01  -2.2283411e-01   5.4684419e-01   2.6025713e-01  -1.3605271e+00   5.9468419e-01   3.2357784e+00   3.5862074e+00   5.9791911e-01
  -2.1844434e+00  -1.0544270e+00  -1.2846124e+00  -1.9190809e+00   1.0398352e+00   1.0546402e-01   2.2588806e+00   2.1617172e+00   2.7132149e+00   1.6204309e+00  -1.5886223e+00  -2.4953818e+00  -8.3907310e-01  -2.2064547e+00   6.9519510e-01  -3.2152224e-01  -8.9770720e-01   2.1178494e+00   3.8092907e+00  -1.7519028e+00   2.8931067e+00  -6.7268393e-01  -1.1959696e+00   7.0152696e-01   1.5250827e-01   1.5855361e+00   1.5559558e+00   2.3905604e+00   2.3164423e+00   3.1251459e+00   2.8202276e+00  -1.7697363e+00  -1.9357662e+00   4.2332413e-01  -6.0489813e-01   1.6498465e+00   1.6147337e+00   3.0766416e+00   2.4135490e+00  -1.3396836e+00  -2.4710519e+00  -2.0360842e+00  -1.6888702e+00   1.4741641e-01  -1.1615485e+00   4.3361058e-01  -4.2812655e-01   1.1839953e+00   8.7420239e-01  -2.0042662e+00  -1.6749429e+00  -1.1063894e+00  -2.8434024e+00  -2.9816750e-01  -2.0307667e+00   1.8449966e+00   9.4436672e-01  -1.9736225e+00  -3.8805971e+00  -1.2794442e+00  -2.9768421e+00  -2.4599216e-01  -2.4902272e+00  -2.5707052e-01  -1.2580092e+00   7.2038795e-02  -5.0124708e-01   5.9410336e-01   2.2117438e-01  -1.0928164e+00   8.5468265e-01   3.2017408e+00   3.4631930e+00   6.8494644e-01
  -2.0125047e+00  -9.3947059e-01  -1.1010943e+00  -1.7222865e+00   1.0253333e+00   1.4684770e-01   2.0758356e+00   2.0245377e+00   2.6674754e+00   1.5466658e+00  -1.5347472e+00  -2.4196993e+00  -8.9927983e-01  -2.1642433e+00   4.9395067e-01  -4.5273959e-01  -5.8827859e-01   2.2180928e+00   3.6254012e+00  -1.5622736e+00   2.9158999e+00  -4.1011089e-01  -9.5212590e-01   8.8398600e-01   2.9721335e-01   1.5803032e+00   1.5734412e+00   2.2687618e+00   2.2194421e+00   2.9166614e+00   2.6647143e+00  -1.5693908e+00  -1.7154406e+00   5.2476520e-01  -4.9303889e-01   1.4726315e+00   1.5598051e+00   2.9083671e+00   2.2757682e+00  -1.1592515e+00  -2.3174959e+00  -2.0357195e+00  -1.6171418e+00   6.0051687e-02  -1.1370382e+00   3.2100720e-01  -4.2611008e-01   1.0057830e+00   7.8272885e-01  -1.9099029e+00  -1.5806123e+00  -1.1067280e+00  -2.7799211e+00  -4.4824892e-01  -2.0302981e+00   1.6937907e+00   7.6200444e-01  -2.0174590e+00  -3.8659488e+00  -1.3322154e+00  -2.9367300e+00  -3.9898616e-01  -2.5512038e+00  -4.8461467e-01  -1.4971956e+00  -4.7289423e-02  -7.1687048e-01   6.9883079e-01   2.3253425e-01  -8.4516078e-01   1.0603106e+00   3.1054715e+00   3.3451671e+00   8.2528514e-01
  -1.8640154e+00  -8.4175686e-01  -9.4209997e-01  -1.5416567e+00   9.7984090e-01   1.6017578e-01   1.8937914e+00   1.8806239e+00   2.6603256e+00   1.4994665e+00  -1.4922196e+00  -2.3464782e+00  -9.4133995e-01  -2.0960326e+00   3.2706448e-01  -5.4215584e-01  -3.1367818e-01   2.2535489e+00   3.4055405e+00  -1.3942353e+00   2.9693010e+00  -1.7969630e-01  -7.3450521e-01   1.0225057e+00   4.0197825e-01   1.5295877e+00   1.5403544e+00   2.1140083e+00   2.0786081e+00   2.6948150e+00   2.4855366e+00  -1.3932249e+00  -1.5122129e+00   5.9174546e-01  -4.0428141e-01   1.2818040e+00   1.4821498e+00   2.7521399e+00   2.1439174e+00  -1.0036471e+00  -2.1770667e+00  -2.0391759e+00  -1.5473439e+00  -3.2348077e-02  -1.1039427e+00   2.1727463e-01  -4.0964467e-01   8.4650298e-01   7.0987543e-01  -1.8369328e+00  -1.5032100e+00  -1.1000195e+00  -2.7022092e+00  -5.6673650e-01  -1.9885239e+00   1.5807342e+00   6.1351165e-01  -2.0538895e+00  -3.8347823e+00  -1.3633854e+00  -2.8777017e+00  -5.0675986e-01  -2.5585949e+00  -6.4981870e-01  -1.6689663e+00  -1.0858909e-01  -8.6796216e-01   8.5482463e-01   2.9045274e-01  -6.2264303e-01   1.2060753e+00   2.9498397e+00   3.2335790e+00   1.0119827e+00
  -1.7421459e+00  -7.6395803e-01  -8.1073159e-01  -1.3811255e+00   9.0677726e-01   1.4601311e-01   1.7178985e+00   1.7335920e+00   2.6891942e+00   1.4775917e+00  -1.4607156e+00  -2.2767170e+00  -9.6265757e-01  -2.0025003e+00   1.9810826e-01  -5.8850401e-01  -7.9118672e-02   2.2238400e+00   3.1558742e+00  -1.2513562e+00   3.0496077e+00   1.3877985e-02  -5.4736775e-01   1.1153042e+00   4.6460882e-01   1.4365261e+00   1.4579215e+00   1.9316144e+00   1.8982713e+00   2.4657566e+00   2.2873871e+00  -1.2448998e+00  -1.3302002e+00   6.2423295e-01  -3.4061089e-01   1.0843683e+00   1.3846163e+00   2.6109922e+00   2.0203373e+00  -8.7596684e-01  -2.0529695e+00  -2.0442982e+00  -1.4805158e+00  -1.2498611e-01  -1.0624025e+00   1.2766153e-01  -3.7855723e-01   7.1056932e-01   6.5746147e-01  -1.7862728e+00  -1.4442807e+00  -1.0848598e+00  -2.6109527e+00  -6.5063220e-01  -1.9061897e+00   1.5062724e+00   5.0106567e-01  -2.0814426e+00  -3.7864054e+00  -1.3715886e+00  -2.7999812e+00  -5.6987780e-01  -2.5142782e+00  -7.5437051e-01  -1.7725438e+00  -1.1563545e-01  -9.5437360e-01   1.0541726e+00   3.8992089e-01  -4.2957574e-01   1.2882195e+00   2.7398123e+00   3.1294963e+00   1.2366033e+00
  -1.6490859e+00  -7.0802902e-01  -7.0920639e-01  -1.2441808e+00   8.1034542e-01   1.0541872e-01   1.5531400e+00   1.5872746e+00   2.7501750e+00   1.4793913e+00  -1.4396445e+00  -2.2114663e+00  -9.6128647e-01  -1.8854092e+00   1.0954930e-01  -5.9160792e-01   1.1127843e-01   2.1305661e+00   2.8837140e+00  -1.1362658e+00   3.1521931e+00   1.6698266e-01  -3.9414268e-01   1.1618550e+00   4.8406542e-01   1.3054345e+00   1.3288133e+00   1.7277870e+00   1.6840024e+00   2.2358918e+00   2.0757215e+00  -1.1271981e+00  -1.1729429e+00   6.2317051e-01  -3.0350484e-01   8.8757397e-01   1.2705194e+00   2.4874587e+00   1.9073230e+00  -7.7841197e-01  -1.9480317e+00  -2.0488734e+00  -1.4178945e+00  -2.1314232e-01  -1.0133436e+00   5.6938423e-02  -3.3343368e-01   6.0172487e-01   6.2678529e-01  -1.7580955e+00  -1.4047995e+00  -1.0601686e+00  -2.5075231e+00  -6.9803529e-01  -1.7854421e+00   1.4696985e+00   4.2624308e-01  -2.0989785e+00  -3.7206655e+00  -1.3561453e+00  -2.7045622e+00  -5.9011303e-01  -2.4214621e+00  -8.0161928e-01  -1.8089615e+00  -7.3593842e-02  -9.7752856e-01   1.2876869e+00   5.2508248e-01  -2.6943557e-01   1.3048207e+00   2.4822462e+00   3.0336809e+00   1.4896784e+00
  -1.5860732e+00  -6.7517667e-01  -6.3883828e-01  -1.1337441e+00   6.9529397e-01   3.9942542e-02   1.4041685e+00   1.4456077e+00   2.8383150e+00   1.5029343e+00  -1.4282211e+00  -2.1517722e+00  -9.3603932e-01  -1.7475192e+00   6.2705228e-02  -5.5239474e-01   2.5455041e-01   1.9772214e+00   2.5972619e+00  -1.0506520e+00   3.2718120e+00   2.7708606e-01  -2.7736037e-01   1.1628231e+00   4.6048082e-01   1.1415842e+00   1.1570461e+00   1.5093642e+00   1.4423943e+00   2.0116759e+00   1.8565748e+00  -1.0420037e+00  -1.0433237e+00   5.9036107e-01  -2.9386329e-01   6.9859834e-01   1.1435336e+00   2.3835519e+00   1.8070859e+00  -7.1227102e-01  -1.8645937e+00  -2.0507946e+00  -1.3608358e+00  -2.9240828e-01  -9.5839756e-01   9.1723887e-03  -2.7556555e-01   5.2293498e-01   6.1858744e-01  -1.7519121e+00  -1.3851504e+00  -1.0252769e+00  -2.3939101e+00  -7.0818900e-01  -1.6297464e+00   1.4692787e+00   3.8996918e-01  -2.1057303e+00  -3.6379597e+00  -1.3170845e+00  -2.5931604e+00  -5.7031863e-01  -2.2845623e+00  -7.9631453e-01  -1.7810376e+00   1.1310169e-02  -9.4035547e-01   1.5453755e+00   6.8952025e-01  -1.4482020e-01   1.2558237e+00   2.1855891e+00   2.9466567e+00   1.7611843e+00
  -1.5534466e+00  -6.6585196e-01  -6.0004873e-01  -1.0520596e+00   5.6666504e-01  -4.8370577e-02   1.2751376e+00   1.3125006e+00   2.9479218e+00   1.5461130e+00  -1.4255296e+00  -2.0986027e+00  -8.8656468e-01  -1.5924317e+00   5.7719462e-02  -4.7287370e-01   3.4892868e-01   1.7690382e+00   2.3052953e+00  -9.9528469e-01   3.4029067e+00   3.4276773e-01  -1.9861023e-01   1.1199667e+00   3.9514418e-01   9.5094298e-01   9.4783704e-01   1.2835198e+00   1.1808048e+00   1.7993882e+00   1.6363338e+00  -9.9030341e-01  -9.4350160e-01   5.2832722e-01  -3.1194295e-01   5.2422117e-01   1.0075807e+00   2.3007341e+00   1.7216940e+00  -6.7793120e-01  -1.8044051e+00  -2.0482146e+00  -1.3107056e+00  -3.5890616e-01  -8.9976264e-01  -1.2476511e-02  -2.0685161e-01   4.7629236e-01   6.3302671e-01  -1.7666618e+00  -1.3851141e+00  -9.7998650e-01  -2.2726058e+00  -6.8149162e-01  -1.4437281e+00   1.5023903e+00   3.9245974e-01  -2.1013207e+00  -3.5392026e+00  -1.2551394e+00  -2.4681117e+00  -5.1427544e-01  -2.1090359e+00  -7.4432362e-01  -1.6932774e+00   1.3212262e-01  -8.4717627e-01   1.8169217e+00   8.7653618e-01  -5.7423599e-02   1.1430146e+00   1.8595110e+00   2.8687659e+00   2.0410193e+00
  -1.5507085e+00  -6.7976402e-01  -5.9240226e-01  -1.0005975e+00   4.2954429e-01  -1.5697334e-01   1.1695383e+00   1.1916915e+00   3.0728754e+00   1.6067210e+00  -1.4305753e+00  -2.0527588e+00  -8.1338922e-01  -1.4243746e+00   9.3555710e-02  -3.5608051e-01   3.9384534e-01   1.5127698e+00   2.0168093e+00  -9.7005997e-01   3.5398961e+00   3.6370604e-01  -1.5852166e-01   1.0360143e+00   2.9045363e-01   7.3989417e-01   7.0742031e-01   1.0574526e+00   9.0706934e-01   1.6048983e+00   1.4214821e+00  -9.7220646e-01  -8.7485908e-01   4.4015636e-01  -3.5730071e-01   3.7051131e-01   8.6671241e-01   2.2398905e+00   1.6529922e+00  -6.7491339e-01  -1.7685307e+00  -2.0396742e+00  -1.2687539e+00  -4.0948008e-01  -8.4001611e-01  -5.9257532e-03  -1.2966427e-01   4.6293713e-01   6.6966881e-01  -1.8008002e+00  -1.4038657e+00  -9.2460005e-01  -2.1464421e+00  -6.1947368e-01  -1.2329537e+00   1.5656629e+00   4.3315949e-01  -2.0857552e+00  -3.4257575e+00  -1.1717138e+00  -2.3322238e+00  -4.2652486e-01  -1.9011657e+00  -6.5234546e-01  -1.5517075e+00   2.8147520e-01  -7.0355652e-01   2.0921448e+00   1.0794090e+00  -8.0267573e-03   9.6993758e-01   1.5144831e+00   2.8002113e+00   2.3194522e+00
  -1.5765953e+00  -7.1591515e-01  -6.1466009e-01  -9.7997660e-01   2.8882932e-01  -2.8281063e-01   1.0900487e+00   1.0865981e+00   3.2069279e+00   1.6825054e+00  -1.4423201e+00  -2.0147885e+00  -7.1792275e-01  -1.2479510e+00   1.6801339e-01  -2.0599246e-01   3.8991350e-01   1.2164270e+00   1.7406407e+00  -9.7405941e-01   3.6774358e+00   3.4064504e-01  -1.5676634e-01   9.1452974e-01   1.4983987e-01   5.1495248e-01   4.4283542e-01   8.3807420e-01   6.2920159e-01   1.4334375e+00   1.2183303e+00  -9.8697585e-01  -8.3796448e-01   3.2934498e-01  -4.2875261e-01   2.4254268e-01   7.2499239e-01   2.2013022e+00   1.6025124e+00  -7.0192475e-01  -1.7572778e+00  -2.0241948e+00  -1.2359851e+00  -4.4184977e-01  -7.8189862e-01   2.9703078e-02  -4.6692807e-02   4.8299616e-01   7.2748750e-01  -1.8523813e+00  -1.4399887e+00  -8.5991776e-01  -2.0184053e+00  -5.2474487e-01  -1.0036631e+00   1.6551173e+00   5.1068323e-01  -2.0593942e+00  -3.2993439e+00  -1.0688260e+00  -2.1885994e+00  -3.1219459e-01  -1.6678240e+00  -5.2763570e-01  -1.3636518e+00   4.5186692e-01  -5.1612407e-01   2.3614189e+00   1.2916183e+00   3.4986106e-03   7.4176377e-01   1.1613328e+00   2.7410850e+00   2.5875167e+00
  -1.6291496e+00  -7.7265432e-01  -6.6484621e-01  -9.8991230e-01   1.4902935e-01  -4.2232409e-01   1.0384101e+00   1.0001716e+00   3.3439822e+00   1.7711921e+00  -1.4597033e+00  -1.9849061e+00  -6.0242554e-01  -1.0678751e+00   2.7776584e-01  -2.7417033e-02   3.3888647e-01   8.8898084e-01   1.4850902e+00  -1.0056198e+00   3.8106381e+00   2.7534649e-01  -1.9207872e-01   7.5977168e-01  -2.2335126e-02   2.8249208e-01   1.6169411e-01   6.3171879e-01   3.5509423e-01   1.2893898e+00   1.0327460e+00  -1.0330689e+00  -8.3255210e-01   1.9965116e-01  -5.2435436e-01   1.4415738e-01   5.8637986e-01   2.1846289e+00   1.5713752e+00  -7.5692263e-01  -1.7701493e+00  -2.0013268e+00  -1.2130363e+00  -4.5471814e-01  -7.2808906e-01   9.4010205e-02   3.9222271e-02   5.3554687e-01   8.0487809e-01  -1.9191277e+00  -1.4915073e+00  -7.8720405e-01  -1.8914398e+00  -4.0091487e-01  -7.6248100e-01   1.7662977e+00   6.2276766e-01  -2.0229085e+00  -3.1619258e+00  -9.4903329e-01  -2.0404466e+00  -1.7682459e-01  -1.4162150e+00  -3.7775567e-01  -1.1374619e+00   6.3590286e-01  -2.9236480e-01   2.6160254e+00   1.5070239e+00  -2.1824628e-02   4.6511916e-01   8.1079647e-01   2.6913833e+00   2.8373336e+00
  -1.7057906e+00  -8.4774636e-01  -7.4032001e-01  -1.0291939e+00   1.4106910e-02  -5.7147424e-01   1.0153350e+00   9.3475850e-01   3.4783347e+00   1.8704914e+00  -1.4816446e+00  -1.9629377e+00  -4.6993832e-01  -8.8871698e-01   4.1842498e-01   1.7413999e-01   2.4359895e-01   5.4004861e-01   1.2575715e+00  -1.0624092e+00   3.9352474e+00   1.7053081e-01  -2.6229309e-01   5.7655717e-01  -2.2090165e-01   4.8503230e-02  -1.2806373e-01   4.4388754e-01   9.2233854e-02   1.1761150e+00   8.6990000e-01  -1.1081843e+00  -8.5752057e-01   5.4965864e-02  -6.4140855e-01   7.7790986e-02   4.5461620e-01   2.1889040e+00   1.5601977e+00  -8.3718477e-01  -1.8058291e+00  -1.9711480e+00  -1.2000794e+00  -4.4782661e-01  -6.8099080e-01   1.8530352e-01   1.2525026e-01   6.1861075e-01   8.9968158e-01  -1.9984889e+00  -1.5559390e+00  -7.0812534e-01  -1.7682663e+00  -2.5248920e-01  -5.1612495e-01   1.8943962e+00   7.6624133e-01  -1.9772222e+00  -3.0155981e+00  -8.1534146e-01  -1.8908935e+00  -2.6200463e-02  -1.1536202e+00  -2.1035312e-01  -8.8221596e-01   8.2648422e-01  -4.0403833e-02   2.8484313e+00   1.7199988e+00  -8.2103898e-02   1.4787946e-01   4.7309328e-01   2.6510134e+00   3.0623441e+00
  -1.8033837e+00  -9.3845361e-01  -8.3785087e-01  -1.0956942e+00  -1.1263156e-01  -7.2578770e-01   1.0204581e+00   8.9198256e-01   3.6048804e+00   1.9780863e+00  -1.5070345e+00  -1.9482861e+00  -3.2417753e-01  -7.1467870e-01   5.8463448e-01   3.9262057e-01   1.0789234e-01   1.7957589e-01   1.0643000e+00  -1.1415050e+00   4.0477615e+00   2.9809958e-02  -3.6439639e-01   3.7013370e-01  -4.4002449e-01  -1.8160936e-01  -4.1841727e-01   2.7904350e-01  -1.5255716e-01   1.0958143e+00   7.3404157e-01  -1.2093130e+00  -9.1095060e-01  -1.0079104e-01  -7.7650273e-01   4.4370180e-02   3.3311689e-01   2.2125459e+00   1.5690106e+00  -9.3938178e-01  -1.8622002e+00  -1.9342129e+00  -1.1967553e+00  -4.2195409e-01  -6.4254743e-01   3.0064768e-01   2.0871356e-01   7.2918123e-01   1.0092198e+00  -2.0876865e+00  -1.6303663e+00  -6.2466353e-01  -1.6512206e+00  -8.4742838e-02  -2.7113434e-01   2.0343695e+00   9.3702084e-01  -1.9234473e+00  -2.8624749e+00  -6.7110306e-01  -1.7428243e+00   1.3380087e-01  -8.8715499e-01  -3.2979184e-02  -6.0740489e-01   1.0169483e+00   2.3121798e-01   3.0524793e+00   1.9255119e+00  -1.7461234e-01  -2.0106065e-01   1.5754254e-01   2.6197896e+00   3.2574499e+00
  -1.9183068e+00  -1.0416252e+00  -9.5369218e-01  -1.1864138e+00  -2.2859336e-01  -8.8043521e-01   1.0523353e+00   8.7264999e-01   3.7192692e+00   2.0916113e+00  -1.5347105e+00  -1.9399285e+00  -1.6939827e-01  -5.4941628e-01   7.7019407e-01   6.2156936e-01  -6.3472489e-02  -1.8247370e-01   9.1004255e-01  -1.2394725e+00   4.1455015e+00  -1.4238683e-01  -4.9459604e-01   1.4606418e-01  -6.7336068e-01  -4.0317620e-01  -7.0150731e-01   1.4046611e-01  -3.7334261e-01   1.0494470e+00   6.2831511e-01  -1.3327945e+00  -9.9014292e-01  -2.6374684e-01  -9.2558167e-01   4.3290040e-02   2.2487096e-01   2.2533912e+00   1.5971954e+00  -1.0596491e+00  -1.9363998e+00  -1.8914562e+00  -1.2021479e+00  -3.7885974e-01  -6.1410240e-01   4.3597629e-01   2.8720357e-01   8.6328926e-01   1.1303406e+00  -2.1837488e+00  -1.7115284e+00  -5.3901021e-01  -1.5421326e+00   9.6427760e-02  -3.3636639e-02   2.1810478e+00   1.1301395e+00  -1.8628123e+00  -2.7045918e+00  -5.1990626e-01  -1.5987459e+00   2.9734924e-01  -6.2355051e-01   1.4705791e-01  -3.2262216e-01   1.2011601e+00   5.1376452e-01   3.2234902e+00   2.1191649e+00  -2.9583541e-01  -5.7203660e-01  -1.2776161e-01   2.5974254e+00   3.4190594e+00
  -2.0465181e+00  -1.1537904e+00  -1.0836529e+00  -1.2975602e+00  -3.3190610e-01  -1.0303430e+00   1.1084881e+00   8.7668411e-01   3.8180110e+00   2.2086250e+00  -1.5634265e+00  -1.9364413e+00  -1.0229165e-02  -3.9591818e-01   9.6821556e-01   8.5429124e-01  -2.6491549e-01  -5.3641083e-01   7.9793487e-01  -1.3524413e+00   4.2266299e+00  -3.4089448e-01  -6.4840343e-01  -8.9875924e-02  -9.1422983e-01  -6.1235573e-01  -9.6986773e-01   3.0170901e-02  -5.6525101e-01   1.0367002e+00   5.5462478e-01  -1.4743784e+00  -1.0916765e+00  -4.3012335e-01  -1.0840516e+00   7.2471244e-02   1.3235020e-01   2.3087456e+00   1.6434434e+00  -1.1936577e+00  -2.0249043e+00  -1.8440607e+00  -1.2148012e+00  -3.2117005e-01  -5.9631189e-01   5.8626328e-01   3.5866205e-01   1.0161073e+00   1.2594713e+00  -2.2835365e+00  -1.7959235e+00  -4.5344641e-01  -1.4422480e+00   2.8467325e-01   1.9083653e-01   2.3292339e+00   1.3398113e+00  -1.7965868e+00  -2.5438245e+00  -3.6545708e-01  -1.4606951e+00   4.5878206e-01  -3.6897184e-01   3.2280491e-01  -3.7272262e-02   1.3735621e+00   7.9851423e-01   3.3582790e+00   2.2971904e+00  -4.4153049e-01  -9.5487513e-01  -3.7620648e-01   2.5835168e+00   3.5450463e+00
  -2.1836227e+00  -1.2712507e+00  -1.2231662e+00  -1.4246553e+00  -4.2137786e-01  -1.1703361e+00   1.1854961e+00   9.0309302e-01   3.8985282e+00   2.3265844e+00  -1.5918149e+00  -1.9360478e+00   1.4851562e-01  -2.5644358e-01   1.1713078e+00   1.0840076e+00  -4.9014916e-01  -8.7308772e-01   7.2937451e-01  -1.4761802e+00   4.2901150e+00  -5.5990150e-01  -8.2073154e-01  -3.3178850e-01  -1.1557924e+00  -8.0616893e-01  -1.2166393e+00  -5.1105368e-02  -7.2460606e-01   1.0560120e+00   5.1355318e-01  -1.6292914e+00  -1.2114855e+00  -5.9625806e-01  -1.2469144e+00   1.2849341e-01   5.7430920e-02   2.3754555e+00   1.7057431e+00  -1.3366838e+00  -2.1236440e+00  -1.7932977e+00  -1.2327744e+00  -2.5221737e-01  -5.8911481e-01   7.4574611e-01   4.2142592e-01   1.1820906e+00   1.3926815e+00  -2.3837632e+00  -1.8799185e+00  -3.7021347e-01  -1.3521967e+00   4.7337965e-01   3.9747677e-01   2.4737946e+00   1.5595328e+00  -1.7260028e+00  -2.3818263e+00  -2.1145513e-01  -1.3301860e+00   6.1270819e-01  -1.2887802e-01   4.8774586e-01   2.3968933e-01   1.5291875e+00   1.0769541e+00   3.4550954e+00   2.4564181e+00  -6.0679974e-01  -1.3391622e+00  -5.8284148e-01   2.5775210e+00   3.6346332e+00
  -2.3249402e+00  -1.3901693e+00  -1.3673582e+00  -1.5626707e+00  -4.9641907e-01  -1.2953092e+00   1.2791282e+00   9.4997054e-01   3.9591498e+00   2.4428182e+00  -1.6183488e+00  -1.9366850e+00   3.0203965e-01  -1.3251738e-01   1.3717877e+00   1.3040068e+00  -7.3230195e-01  -1.1841359e+00   7.0398855e-01  -1.6061675e+00   4.3356481e+00  -7.9304969e-01  -1.0060071e+00  -5.7373387e-01  -1.3912318e+00  -9.8247945e-01  -1.4357610e+00  -1.0385817e-01  -8.4900743e-01   1.1046429e+00   5.0433493e-01  -1.7923143e+00  -1.3449528e+00  -7.5860477e-01  -1.4089248e+00   2.0679426e-01   1.3309829e-03   2.4499869e+00   1.7813937e+00  -1.4836800e+00  -2.2281377e+00  -1.7403595e+00  -1.2537331e+00  -1.7583811e-01  -5.9175891e-01   9.0818786e-01   4.7423559e-01   1.3551498e+00   1.5257540e+00  -2.4810164e+00  -1.9598570e+00  -2.9138059e-01  -1.2720052e+00   6.5587240e-01   5.8226943e-01   2.6097436e+00   1.7822208e+00  -1.6521778e+00  -2.2199879e+00  -6.1466101e-02  -1.2081996e+00   7.5409698e-01   9.2070487e-02   6.3586151e-01   4.9997532e-01   1.6636467e+00   1.3409536e+00   3.5134988e+00   2.5942206e+00  -7.8617835e-01  -1.7145125e+00  -7.4448294e-01   2.5787251e+00   3.6882169e+00
  -2.4655791e+00  -1.5066538e+00  -1.5111164e+00  -1.7061804e+00  -5.5693623e-01  -1.4004143e+00   1.3845065e+00   1.0145310e+00   3.9990543e+00   2.5545119e+00  -1.6413063e+00  -1.9360807e+00   4.4577429e-01  -2.4974288e-02   1.5619085e+00   1.5077874e+00  -9.8405202e-01  -1.4621690e+00   7.1967343e-01  -1.7376636e+00   4.3635201e+00  -1.0335450e+00  -1.1982946e+00  -8.0980655e-01  -1.6139365e+00  -1.1399265e+00  -1.6221329e+00  -1.2971421e-01  -9.3736198e-01   1.1787907e+00   5.2488456e-01  -1.9578691e+00  -1.4870180e+00  -9.1372069e-01  -1.5647633e+00   3.0192164e-01  -3.5434091e-02   2.5285181e+00   1.8670469e+00  -1.6293506e+00  -2.3336414e+00  -1.6861967e+00  -1.2750654e+00  -9.6143270e-02  -6.0287591e-01   1.0671649e+00   5.1621238e-01   1.5288486e+00   1.6542636e+00  -2.5717817e+00  -2.0321580e+00  -2.1871624e-01  -1.2011480e+00   8.2563303e-01   7.4201319e-01   2.7323121e+00   2.0003826e+00  -1.5760354e+00  -2.0594111e+00   8.1207549e-02  -1.0952062e+00   8.7835614e-01   2.9005743e-01   7.6167301e-01   7.3614065e-01   1.7730962e+00   1.5829159e+00   3.5341829e+00   2.7084445e+00  -9.7373696e-01  -2.0708338e+00  -8.5974409e-01   2.5862075e+00   3.7071525e+00
  -2.6005135e+00  -1.6168341e+00  -1.6491652e+00  -1.8495244e+00  -6.0320946e-01  -1.4812574e+00   1.4962917e+00   1.0931779e+00   4.0181631e+00   2.6586980e+00  -1.6587423e+00  -1.9318351e+00   5.7558463e-01   6.5960151e-02   1.7341001e+00   1.6891932e+00  -1.2377726e+00  -1.7009488e+00   7.7270112e-01  -1.8657824e+00   4.3744644e+00  -1.2742822e+00  -1.3914301e+00  -1.0342102e+00  -1.8176743e+00  -1.2778222e+00  -1.7717472e+00  -1.3128649e-01  -9.8986753e-01   1.2737404e+00   5.7187603e-01  -2.1201189e+00  -1.6322950e+00  -1.0582487e+00  -1.7092143e+00   4.0782163e-01  -5.3073693e-02   2.6070317e+00   1.9587744e+00  -1.7682345e+00  -2.4353019e+00  -1.6313776e+00  -1.2940129e+00  -1.7275650e-02  -6.2059798e-01   1.2163632e+00   5.4681102e-01   1.6966173e+00   1.7736658e+00  -2.6524747e+00  -2.0933987e+00  -1.5356966e-01  -1.1386285e+00   9.7652058e-01   8.7429754e-01   2.8370122e+00   2.2063133e+00  -1.4982320e+00  -1.9009005e+00   2.1365211e-01  -9.9121716e-01   9.8140160e-01   4.6211303e-01   8.6027811e-01   9.4171021e-01   1.8542015e+00   1.7959086e+00   3.5187663e+00   2.7973389e+00  -1.1631990e+00  -2.3985845e+00  -9.2899575e-01   2.5987937e+00   3.6935159e+00
  -2.7246687e+00  -1.7169352e+00  -1.7761514e+00  -1.9869768e+00  -6.3576776e-01  -1.5340901e+00   1.6088821e+00   1.1816018e+00   4.0169948e+00   2.7522600e+00  -1.6684763e+00  -1.9215005e+00   6.8795967e-01   1.4056435e-01   1.8812081e+00   1.8425394e+00  -1.4856865e+00  -1.8955123e+00   8.5788423e-01  -1.9855709e+00   4.3694766e+00  -1.5079846e+00  -1.5791631e+00  -1.2413371e+00  -1.9967558e+00  -1.3960250e+00  -1.8817839e+00  -1.1199641e-01  -1.0079526e+00   1.3840409e+00   6.4086961e-01  -2.2730829e+00  -1.7752001e+00  -1.1889060e+00  -1.8373423e+00   5.1814407e-01  -5.2520461e-02   2.6814063e+00   2.0521596e+00  -1.8948005e+00  -2.5283114e+00  -1.5759844e+00  -1.3078091e+00   5.6829982e-02  -6.4270288e-01   1.3498651e+00   5.6575620e-01   1.8519719e+00   1.8793934e+00  -2.7194862e+00  -2.1403801e+00  -9.6770100e-02  -1.0830806e+00   1.1029895e+00   9.7745037e-01   2.9196909e+00   2.3923138e+00  -1.4190914e+00  -1.7449643e+00   3.3345848e-01  -8.9585346e-01   1.0597241e+00   6.0607934e-01   9.2738789e-01   1.1112634e+00   1.9041026e+00   1.9737719e+00   3.4695657e+00   2.8594907e+00  -1.3480727e+00  -2.6890132e+00  -9.5426363e-01   2.6150091e+00   3.6498645e+00
  -2.8330175e+00  -1.8033453e+00  -1.8867405e+00  -2.1129102e+00  -6.5527221e-01  -1.5559854e+00   1.7166158e+00   1.2749086e+00   3.9964946e+00   2.8319519e+00  -1.6680984e+00  -1.9026554e+00   7.8017513e-01   1.9950513e-01   1.9967279e+00   1.9627324e+00  -1.7200317e+00  -2.0422580e+00   9.6879164e-01  -2.0920953e+00   4.3496259e+00  -1.7273583e+00  -1.7553030e+00  -1.4258557e+00  -2.1461818e+00  -1.4948034e+00  -1.9506664e+00  -7.5874741e-02  -9.9417665e-01   1.5037001e+00   7.2648171e-01  -2.4107673e+00  -1.9100835e+00  -1.3024858e+00  -1.9446551e+00   6.2654916e-01  -3.5402949e-02   2.7475074e+00   2.1424139e+00  -2.0035584e+00  -2.6080527e+00  -1.5195558e+00  -1.3138134e+00   1.2266842e-01  -6.6677710e-01   1.4624137e+00   5.7297198e-01   1.9887310e+00   1.9669652e+00  -2.7692415e+00  -2.1701719e+00  -4.8551841e-02  -1.0328794e+00   1.2002943e+00   1.0504690e+00   2.9765833e+00   2.5509234e+00  -1.3385524e+00  -1.5918245e+00   4.3882111e-01  -8.0842539e-01   1.1104546e+00   7.2054789e-01   9.5937196e-01   1.2404818e+00   1.9203976e+00   2.1112111e+00   3.3893726e+00   2.8937695e+00  -1.5217953e+00  -2.9343826e+00  -9.3907013e-01   2.6330376e+00   3.5790103e+00
  -2.9206883e+00  -1.8726848e+00  -1.9757341e+00  -2.2219557e+00  -6.6241998e-01  -1.5449891e+00   1.8139683e+00   1.3677738e+00   3.9578507e+00   2.8944345e+00  -1.6550028e+00  -1.8729747e+00   8.5041845e-01   2.4372345e-01   2.0750211e+00   2.0453818e+00  -1.9332354e+00  -2.1389944e+00   1.0980067e+00  -2.1805427e+00   4.3158734e+00  -1.9252650e+00  -1.9138691e+00  -1.5828110e+00  -2.2617721e+00  -1.5747048e+00  -1.9780797e+00  -2.7352542e-02  -9.5209682e-01   1.6263946e+00   8.2259100e-01  -2.5273122e+00  -2.0313682e+00  -1.3958834e+00  -2.0272514e+00   7.2699731e-01  -3.9923948e-03   2.8012746e+00   2.2245119e+00  -2.0891864e+00  -2.6702370e+00  -1.4610846e+00  -1.3096354e+00   1.7735243e-01  -6.9038409e-01   1.5496370e+00   5.6851315e-01   2.1012199e+00   2.0321041e+00  -2.7982773e+00  -2.1801440e+00  -8.5114802e-03  -9.8625416e-01   1.2646726e+00   1.0929459e+00   3.0043657e+00   2.6751581e+00  -1.2561397e+00  -1.4414324e+00   5.2861267e-01  -7.2801286e-01   1.1314307e+00   8.0478120e-01   9.5331782e-01   1.3261663e+00   1.9011469e+00   2.2038742e+00   3.2812422e+00   2.8992928e+00  -1.6778920e+00  -3.1281688e+00  -8.8822902e-01   2.6506908e+00   3.4838231e+00
  -2.9830896e+00  -1.9218753e+00  -2.0382025e+00  -2.3091537e+00  -6.5787449e-01  -1.5002368e+00   1.8957419e+00   1.4546183e+00   3.9023192e+00   2.9363332e+00  -1.6264498e+00  -1.8302937e+00   8.9786682e-01   2.7433104e-01   2.1115129e+00   2.0869079e+00  -2.1180977e+00  -2.1849477e+00   1.2374187e+00  -2.2463350e+00   4.2689131e+00  -2.0949087e+00  -2.0492439e+00  -1.7077385e+00  -2.3402719e+00  -1.6364421e+00  -1.9649491e+00   2.8946971e-02  -8.8610681e-01   1.7456851e+00   9.2257497e-01  -2.6171531e+00  -2.1336925e+00  -1.4661482e+00  -2.0819466e+00   8.1400952e-01   3.8875749e-02   2.8388136e+00   2.2933467e+00  -2.1466786e+00  -2.7110285e+00  -1.3990707e+00  -1.2932443e+00   2.1875722e-01  -7.1122845e-01   1.6082253e+00   5.5250559e-01   2.1844600e+00   2.0708650e+00  -2.8033349e+00  -2.1679890e+00   2.4396518e-02  -9.4139364e-01   1.2934952e+00   1.1050017e+00   3.0002163e+00   2.7587479e+00  -1.1709578e+00  -1.2934901e+00   6.0242889e-01  -6.5354230e-01   1.1212669e+00   8.5862849e-01   9.0710876e-01   1.3662357e+00   1.8449123e+00   2.2484208e+00   3.1483157e+00   2.8754094e+00  -1.8101443e+00  -3.2652294e+00  -8.0760207e-01   2.6654010e+00   3.3670748e+00
  -3.0160480e+00  -1.9482097e+00  -2.0696393e+00  -2.3700980e+00  -6.4222891e-01  -1.4220335e+00   1.9572389e+00   1.5298034e+00   3.8310699e+00   2.9543177e+00  -1.5796617e+00  -1.7726714e+00   9.2271416e-01   2.9252442e-01   2.1028599e+00   2.0846423e+00  -2.2679840e+00  -2.1807381e+00   1.3785396e+00  -2.2852615e+00   4.2090477e+00  -2.2300364e+00  -2.1563273e+00  -1.7967921e+00  -2.3794371e+00  -1.6808048e+00  -1.9133814e+00   8.8407502e-02  -8.0125560e-01   1.8552348e+00   1.0195687e+00  -2.6751946e+00  -2.2120579e+00  -1.5105662e+00  -2.1063724e+00   8.8288610e-01   8.9903355e-02   2.8564896e+00   2.3439025e+00  -2.1715070e+00  -2.7271572e+00  -1.3316253e+00  -1.2630591e+00   2.4561344e-01  -7.2730423e-01   1.6360522e+00   5.2510195e-01   2.2343334e+00   2.0797719e+00  -2.7814699e+00  -2.1317459e+00   5.1822748e-02  -8.9654119e-01   1.2853791e+00   1.0872296e+00   2.9618863e+00   2.7963666e+00  -1.0817193e+00  -1.1474758e+00   6.6059880e-01  -5.8385546e-01   1.0794243e+00   8.8244878e-01   8.1952243e-01   1.3597130e+00   1.7508279e+00   2.2425863e+00   2.9936847e+00   2.8217162e+00  -1.9127683e+00  -3.3419496e+00  -7.0382805e-01   2.6742422e+00   3.2313329e+00
  -3.0159583e+00  -1.9494260e+00  -2.0661282e+00  -2.4010715e+00  -6.1600244e-01  -1.3118898e+00   1.9944192e+00   1.5878403e+00   3.7450714e+00   2.9452050e+00  -1.5119494e+00  -1.6984552e+00   9.2614400e-01   2.9951954e-01   2.0470910e+00   2.0369229e+00  -2.3770232e+00  -2.1283224e+00   1.5128330e+00  -2.2936237e+00   4.1361146e+00  -2.3251481e+00  -2.2306943e+00  -1.8468838e+00  -2.3780978e+00  -1.7086072e+00  -1.8265750e+00   1.4660132e-01  -7.0305270e-01   1.9490237e+00   1.1067377e+00  -2.6969924e+00  -2.2619829e+00  -1.5267705e+00  -2.0990589e+00   9.2987776e-01   1.4545069e-01   2.8510256e+00   2.3714385e+00  -2.1597977e+00  -2.7160199e+00  -1.2566183e+00  -1.2180201e+00   2.5754425e-01  -7.3702139e-01   1.6322364e+00   4.8645639e-01   2.2477250e+00   2.0559583e+00  -2.7301729e+00  -2.0698371e+00   7.5943086e-02  -8.5007560e-01   1.2402546e+00   1.0406573e+00   2.8877869e+00   2.7838459e+00  -9.8680550e-01  -1.0026777e+00   7.0415842e-01  -5.1776934e-01   1.0062800e+00   8.7704998e-01   6.9034469e-01   1.3067092e+00   1.6187050e+00   2.1852434e+00   2.8203039e+00   2.7380982e+00  -1.9806017e+00  -3.3563466e+00  -5.8403462e-01   2.6739876e+00   3.0789082e+00
  -2.9799403e+00  -1.9237797e+00  -2.0245241e+00  -2.3991763e+00  -5.7966850e-01  -1.1725131e+00   2.0040361e+00   1.6236068e+00   3.6450225e+00   2.9060858e+00  -1.4208663e+00  -1.6063490e+00   9.1025140e-01   2.9650818e-01   1.9437103e+00   1.9431785e+00  -2.4403099e+00  -2.0309142e+00   1.6320484e+00  -2.2683889e+00   4.0494705e+00  -2.3757097e+00  -2.2687501e+00  -1.8558282e+00  -2.3361999e+00  -1.7206704e+00  -1.7086998e+00   1.9944843e-01  -5.9726576e-01   2.0215577e+00   1.1775547e+00  -2.6789352e+00  -2.2796589e+00  -1.5128732e+00  -2.0594860e+00   9.5230313e-01   2.0167318e-01   2.8196112e+00   2.3716818e+00  -2.1085085e+00  -2.6757692e+00  -1.1718561e+00  -1.1576389e+00   2.5504734e-01  -7.3930268e-01   1.5971453e+00   4.3672051e-01   2.2226356e+00   1.9973072e+00  -2.6474971e+00  -1.9811181e+00   9.9339056e-02  -8.0057673e-01   1.1593875e+00   9.6672704e-01   2.7770883e+00   2.7183648e+00  -8.8436113e-01  -8.5823528e-01   7.3478897e-01  -4.5412640e-01   9.0318634e-01   8.4365137e-01   5.2049251e-01   1.2084082e+00   1.4491631e+00   2.0764617e+00   2.6309587e+00   2.6247955e+00  -2.0092901e+00  -3.3081488e+00  -4.5554451e-01   2.6612073e+00   2.9118577e+00
  -2.9059929e+00  -1.8701155e+00  -1.9426282e+00  -2.3624529e+00  -5.3370796e-01  -1.0077545e+00   1.9837501e+00   1.6325637e+00   3.5313398e+00   2.8344713e+00  -1.3043801e+00  -1.4954851e+00   8.7791868e-01   2.8463398e-01   1.7937629e+00   1.8039998e+00  -2.4541015e+00  -1.8928791e+00   1.7285457e+00  -2.2073456e+00   3.9480356e+00  -2.3783597e+00  -2.2678849e+00  -1.8224858e+00  -2.2548250e+00  -1.7178396e+00  -1.5647539e+00   2.4334909e-01  -4.8971729e-01   2.0680619e+00   1.2260700e+00  -2.6184212e+00  -2.2621092e+00  -1.4676104e+00  -1.9881181e+00   9.4861247e-01   2.5466867e-01   2.7600137e+00   2.3410207e+00  -2.0156068e+00  -2.6053904e+00  -1.0752753e+00  -1.0820292e+00   2.3942589e-01  -7.3364679e-01   1.5323431e+00   3.7605937e-01   2.1582636e+00   1.9025839e+00  -2.5321871e+00  -1.8649486e+00   1.2484375e-01  -7.4687777e-01   1.0453485e+00   8.6729022e-01   2.6298252e+00   2.5986086e+00  -7.7241914e-01  -7.1319304e-01   7.5472202e-01  -3.9183805e-01   7.7251716e-01   7.8387215e-01   3.1213226e-01   1.0670559e+00   1.2437729e+00   1.9175633e+00   2.4282843e+00   2.4824968e+00  -1.9954724e+00  -3.1988300e+00  -3.2558719e-01   2.6324035e+00   2.7320381e+00
  -2.7931345e+00  -1.7879337e+00  -1.8193583e+00  -2.2899878e+00  -4.7868088e-01  -8.2250765e-01   1.9322155e+00   1.6109638e+00   3.4041969e+00   2.7284541e+00  -1.1610527e+00  -1.3654970e+00   8.3265343e-01   2.6498523e-01   1.5998589e+00   1.6211927e+00  -2.4160049e+00  -1.7196107e+00   1.7956010e+00  -2.1092494e+00   3.8304000e+00  -2.3310981e+00  -2.2266176e+00  -1.7468913e+00  -2.1361878e+00  -1.7010281e+00  -1.4004007e+00   2.7528778e-01  -3.8608447e-01   2.0846576e+00   1.2471662e+00  -2.5140183e+00  -2.2073388e+00  -1.3904871e+00  -1.8864106e+00   9.1839942e-01   3.0063006e-01   2.6706907e+00   2.2766907e+00  -1.8802289e+00  -2.5047608e+00  -9.6513608e-01  -9.9191532e-01   2.1267548e-01  -7.2015491e-01   1.4404891e+00   3.0468592e-01   2.0550542e+00   1.7715532e+00  -2.3837989e+00  -1.7212770e+00   1.5536243e-01  -6.8810484e-01   9.0193740e-01   7.4461046e-01   2.4470021e+00   2.4248874e+00  -6.4905188e-01  -5.6656626e-01   7.6661608e-01  -3.2992199e-01   6.1768457e-01   6.9974259e-01   6.8775629e-02   8.8594946e-01   1.0051953e+00   1.7111680e+00   2.2148287e+00   2.3124435e+00  -1.9369537e+00  -3.0316103e+00  -2.0102632e-01   2.5841801e+00   2.5412016e+00
  -2.6415207e+00  -1.6774500e+00  -1.6548919e+00  -2.1820008e+00  -4.1530531e-01  -6.2256597e-01   1.8491394e+00   1.5560427e+00   3.2636154e+00   2.5868750e+00  -9.9021368e-01  -1.2165897e+00   7.7839924e-01   2.3859964e-01   1.3661472e+00   1.3978031e+00  -2.3251397e+00  -1.5173901e+00   1.8276789e+00  -1.9739484e+00   3.6949807e+00  -2.2334475e+00  -2.1447222e+00  -1.6303578e+00  -1.9836075e+00  -1.6712790e+00  -1.2217902e+00   2.9290784e-01  -2.9170655e-01   2.0685118e+00   1.2367837e+00  -2.3655986e+00  -2.1144714e+00  -1.2819093e+00  -1.7567953e+00   8.6236400e-01   3.3599837e-01   2.5509017e+00   2.1769436e+00  -1.7028120e+00  -2.3746900e+00  -8.4020083e-01  -8.8862132e-01   1.7733655e-01  -6.9951915e-01   1.3251941e+00   2.2290875e-01   1.9147101e+00   1.6050695e+00  -2.2028038e+00  -1.5507325e+00   1.9367860e-01  -6.2370573e-01   7.3405470e-01   6.0136826e-01   2.2306832e+00   2.1992062e+00  -5.1253961e-01  -4.1742151e-01   7.7340968e-01  -2.6753705e-01   4.4312067e-01   5.9373106e-01  -2.0466476e-01   6.6941972e-01   7.3729427e-01   1.4612168e+00   1.9931476e+00   2.1165345e+00  -1.8328569e+00  -2.8114111e+00  -8.8112815e-02   2.5134364e+00   2.3411179e+00
  -2.4525228e+00  -1.5396418e+00  -1.4507724e+00  -2.0399032e+00  -3.4453276e-01  -4.1443500e-01   1.7353082e+00   1.4661829e+00   3.1095909e+00   2.4094872e+00  -7.9211196e-01  -1.0495982e+00   7.1933052e-01   2.0647666e-01   1.0982390e+00   1.1381091e+00  -2.1822658e+00  -1.2932233e+00   1.8206630e+00  -1.8024774e+00   3.5402238e+00  -2.0865689e+00  -2.0233248e+00  -1.4755411e+00  -1.8014491e+00  -1.6298307e+00  -1.0353674e+00   2.9455891e-01  -2.1140301e-01   2.0179576e+00   1.1921105e+00  -2.1744362e+00  -1.9838577e+00  -1.1432862e+00  -1.6026352e+00   7.8223398e-01   3.5761049e-01   2.4007992e+00   2.0411906e+00  -1.4851875e+00  -2.2169350e+00  -6.9988260e-01  -7.7403924e-01   1.3632307e-01  -6.7297420e-01   1.1908440e+00   1.3118869e-01   1.7401635e+00   1.4051348e+00  -1.9906674e+00  -1.3547092e+00   2.4225839e-01  -5.5347016e-01   5.4753098e-01   4.4065920e-01   1.9840508e+00   1.9252786e+00  -3.6154660e-01  -2.6496753e-01   7.7815870e-01  -2.0401624e-01   2.5421167e-01   4.6877319e-01  -5.0188097e-01   4.2279843e-01   4.4520083e-01   1.1729641e+00   1.7659174e+00   1.8974220e+00  -1.6837444e+00  -2.5447579e+00   7.7292366e-03   2.4175748e+00   2.1337096e+00
  -2.2287631e+00  -1.3762806e+00  -1.2099658e+00  -1.8663201e+00  -2.6760942e-01  -2.0510745e-01   1.5925817e+00   1.3410411e+00   2.9422460e+00   2.1971016e+00  -5.6803334e-01  -8.6602866e-01   6.5964252e-01   1.6959274e-01   8.0307305e-01   8.4757215e-01  -1.9898634e+00  -1.0546597e+00   1.7720353e+00  -1.5971100e+00   3.3648274e+00  -1.8933236e+00  -1.8649604e+00  -1.2864524e+00  -1.5950319e+00  -1.5781748e+00  -8.4766853e-01   2.7931899e-01  -1.4930558e-01   1.9325781e+00   1.1117263e+00  -1.9432583e+00  -1.8171484e+00  -9.7709226e-01  -1.4281501e+00   6.8065119e-01   3.6283845e-01   2.2215062e+00   1.8701068e+00  -1.2306226e+00  -2.0341849e+00  -5.4435491e-01  -6.5057587e-01   9.2739402e-02  -6.4221537e-01   1.0424006e+00   3.0198096e-02   1.5355058e+00   1.1749150e+00  -1.7498936e+00  -1.1354305e+00   3.0306596e-01  -4.7754192e-01   3.4891468e-01   2.6597792e-01   1.7114262e+00   1.6084781e+00  -1.9529390e-01  -1.0865450e-01   7.8386498e-01  -1.3889867e-01   5.7177691e-02   3.2829106e-01  -8.1525302e-01   1.5235639e-01   1.3530994e-01   8.5292447e-01   1.5360409e+00   1.6585725e+00  -1.4916955e+00  -2.2396383e+00   8.2078545e-02   2.2947083e+00   1.9211767e+00
  -1.9740977e+00  -1.1899419e+00  -9.3685879e-01  -1.6650659e+00  -1.8611329e-01  -1.8055326e-03   1.4238520e+00   1.1816331e+00   2.7619895e+00   1.9517034e+00  -3.2037236e-01  -6.6807725e-01   6.0334711e-01   1.2891508e-01   4.8872326e-01   5.3274123e-01  -1.7521499e+00  -8.0958672e-01   1.6809943e+00  -1.3613604e+00   3.1679739e+00  -1.6582676e+00  -1.6735760e+00  -1.0684099e+00  -1.3705004e+00  -1.5180923e+00  -6.6510989e-01   2.4699478e-01  -1.0870789e-01   1.8132492e+00   9.9569486e-01  -1.6762432e+00  -1.6173178e+00  -7.8687705e-01  -1.2383085e+00   5.6103132e-01   3.4971414e-01   2.0151602e+00   1.6656938e+00  -9.4380309e-01  -1.8300129e+00  -3.7461533e-01  -5.2108015e-01   4.9695592e-02  -6.0928680e-01   8.8518892e-01  -7.9123739e-02   1.3058764e+00   9.1870759e-01  -1.4840287e+00  -8.9597906e-01   3.7740151e-01  -3.9642401e-01   1.4522485e-01   8.1181478e-02   1.4182296e+00   1.2557231e+00  -1.3718206e-02   5.1724535e-02   7.9330276e-01  -7.1960527e-02  -1.4110591e-01   1.7618631e-01  -1.1360201e+00  -1.3479726e-01  -1.8480779e-01   5.0876341e-01   1.3067317e+00   1.4042866e+00  -1.2603348e+00  -1.9052966e+00   1.3165089e-01   2.1438536e+00   1.7060963e+00
  -1.6935434e+00  -9.8398751e-01  -6.3718998e-01  -1.4410690e+00  -1.0196165e-01   1.8830170e-01   1.2329691e+00   9.9036753e-01   2.5696687e+00   1.6765262e+00  -5.2650063e-02  -4.5861715e-01   5.5408329e-01   8.5411207e-02   1.6414947e-01   2.0110721e-01  -1.4750303e+00  -5.6600386e-01   1.5485102e+00  -1.0999321e+00   2.9495474e+00  -1.3875729e+00  -1.4544735e+00  -8.2792335e-01  -1.1346549e+00  -1.4516588e+00  -4.9377185e-01   1.9810349e-01  -9.1936111e-02   1.6621407e+00   8.4560079e-01  -1.3789583e+00  -1.3886341e+00  -5.7721704e-01  -1.0386847e+00   4.2740518e-01   3.1703669e-01   1.7849250e+00   1.4312898e+00  -6.3075250e-01  -1.6087927e+00  -1.9249946e-01  -3.8875207e-01   1.0131241e-02  -5.7644772e-01   7.2468084e-01  -1.9552344e-01   1.0573102e+00   6.4186162e-01  -1.1976210e+00  -6.4028221e-01   4.6577227e-01  -3.1097638e-01  -5.6322574e-02  -1.0957095e-01   1.1108828e+00   8.7529558e-01   1.8239591e-01   2.1593839e-01   8.0885178e-01  -3.2429683e-03  -3.3334517e-01   1.6797961e-02  -1.4545436e+00  -4.3086332e-01  -5.0658542e-01   1.4912510e-01   1.0815559e+00   1.1396595e+00  -9.9480003e-01  -1.5519764e+00   1.5439038e-01   1.9650966e+00   1.4914774e+00
  -1.3931536e+00  -7.6251898e-01  -3.1791458e-01  -1.2002425e+00  -1.7383981e-02   3.5839533e-01   1.0246322e+00   7.7102681e-01   2.3666956e+00   1.3760710e+00   2.3052516e-01  -2.4115536e-01   5.1494958e-01   4.0052410e-02  -1.6110418e-01  -1.3909120e-01  -1.1659691e+00  -3.3177600e-01   1.3773141e+00  -8.1860993e-01   2.7103217e+00  -1.0888723e+00  -1.2141842e+00  -5.7251058e-01  -8.9474360e-01  -1.3812151e+00  -3.3918217e-01   1.3383969e-01  -1.0024524e-01   1.4826736e+00   6.6452935e-01  -1.0582373e+00  -1.1365700e+00  -3.5360739e-01  -8.3528314e-01   2.8424945e-01   2.6445790e-01   1.5349570e+00   1.1715264e+00  -2.9868678e-01  -1.3755808e+00  -6.4692259e-04  -2.5703449e-01  -2.3344073e-02  -5.4602209e-01   5.6628373e-01  -3.1739966e-01   7.9655077e-01   3.5064759e-01  -8.9613221e-01  -3.7304781e-01   5.6780347e-01  -2.2240478e-01  -2.4860570e-01  -3.0190251e-01   7.9664674e-01   4.7659841e-01   3.9131930e-01   3.8323727e-01   8.3234289e-01   6.6926029e-02  -5.1211534e-01  -1.4518187e-01  -1.7606553e+00  -7.2755215e-01  -8.2073084e-01  -2.1660442e-01   8.6442115e-01   8.7047895e-01  -7.0164547e-01  -1.1906096e+00   1.4951813e-01   1.7597198e+00   1.2807609e+00
  -1.0798431e+00  -5.3029464e-01   1.2995573e-02  -9.4930457e-01   6.5137970e-02   5.0230528e-01   8.0425228e-01   5.2869315e-01   2.1551369e+00   1.0560648e+00   5.2355195e-01  -1.9755585e-02   4.8836292e-01  -6.1899556e-03  -4.7725271e-01  -4.7910668e-01  -8.3378731e-01  -1.1437358e-01   1.1718182e+00  -5.2410255e-01   2.4520951e+00  -7.7102958e-01  -9.6027635e-01  -3.1045090e-01  -6.5822350e-01  -1.3092970e+00  -2.0610665e-01   5.6028860e-02  -1.3374628e-01   1.2794312e+00   4.5698847e-01  -7.2199772e-01  -8.6765574e-01  -1.2229799e-01  -6.3433437e-01   1.3631345e-01   1.9254157e-01   1.2703340e+00   8.9222969e-01   4.4191854e-02  -1.1359700e+00   1.9757737e-01  -1.2949200e-01  -4.8587722e-02  -5.2024333e-01   4.1513993e-01  -4.4278593e-01   5.3083087e-01   5.2083688e-02  -5.8580647e-01  -9.9647624e-02   6.8219437e-01  -1.3223870e-01  -4.2489277e-01  -4.9132542e-01   4.8339726e-01   6.9858926e-02   6.1032630e-01   5.5229641e-01   8.6492361e-01   1.3791884e-01  -6.7018817e-01  -3.0483453e-01  -2.0440766e+00  -1.0163327e+00  -1.1175789e+00  -5.7859324e-01   6.5950526e-01   6.0305692e-01  -3.8868009e-01  -8.3245789e-01   1.1753875e-01   1.5302781e+00   1.0777583e+00
  -7.6117311e-01  -2.9261313e-01   3.4680845e-01  -6.9555114e-01   1.4295940e-01   6.1479594e-01   5.7778718e-01   2.6961906e-01   1.9377561e+00   7.2335376e-01   8.1998153e-01   2.0106973e-01   4.7594805e-01  -5.2354840e-02  -7.7464215e-01  -8.0995892e-01  -4.8838566e-01   7.9392689e-02   9.3797375e-01  -2.2383772e-01   2.1777671e+00  -4.4384192e-01  -7.0109932e-01  -5.0485116e-02  -4.3249135e-01  -1.2385325e+00  -9.8355872e-02  -3.2930625e-02  -1.9136946e-01   1.0580309e+00   2.2877528e-01  -3.7900470e-01  -5.8927642e-01   1.0991879e-01  -4.4206701e-01  -1.1552554e-02   1.0279167e-01   9.9693669e-01   6.0026731e-01   3.8895322e-01  -8.9591353e-01   3.9819874e-01  -9.6796867e-03  -6.4033550e-02  -5.0110064e-01   2.7594472e-01  -5.6935333e-01   2.6763369e-01  -2.4627690e-01  -2.7349661e-01   1.7404677e-01   8.0672057e-01  -4.2295617e-02  -5.7913010e-01  -6.7336498e-01   1.7935218e-01  -3.3421020e-01   8.3569469e-01   7.2119214e-01   9.0695073e-01   2.0880885e-01  -8.0088125e-01  -4.5717810e-01  -2.2948818e+00  -1.2887213e+00  -1.3875052e+00  -9.2690836e-01   4.7112609e-01   3.4400634e-01  -6.4741653e-02  -4.8872034e-01   6.0206230e-02   1.2806173e+00   8.8653113e-01
  -4.4510529e-01  -5.5164668e-02   6.7433360e-01  -4.4659219e-01   2.1338400e-01   6.9182327e-01   3.5155513e-01   1.0452539e-03   1.7180032e+00   3.8572928e-01   1.1127066e+00   4.1649654e-01   4.7846004e-01  -9.7507569e-02  -1.0441322e+00  -1.1227361e+00  -1.4040479e-01   2.4363041e-01   6.8306556e-01   7.4278500e-02   1.8913390e+00  -1.1768720e-01  -4.4547323e-01   1.9852405e-01  -2.2460223e-01  -1.1715113e+00  -1.8618438e-02  -1.3013703e-01  -2.7086893e-01   8.2495245e-01  -1.3210002e-02  -3.8589332e-02  -3.0942116e-01   3.3595606e-01  -2.6446855e-01  -1.5456209e-01  -2.3540437e-03   7.2129109e-01   3.0334529e-01   7.2623965e-01  -6.6153083e-01   5.9677717e-01   9.8993745e-02  -6.8770382e-02  -4.9019847e-01   1.5278658e-01  -6.9443426e-01   1.4439252e-02  -5.3658793e-01   3.3540395e-02   4.4186666e-01   9.3828287e-01   4.5370859e-02  -7.0620677e-01  -8.4369389e-01  -1.0724029e-01  -7.2477827e-01   1.0627613e+00   8.8741937e-01   9.5791760e-01   2.7838808e-01  -8.9840660e-01  -5.9735784e-01  -2.5039788e+00  -1.5365997e+00  -1.6213765e+00  -1.2518903e+00   3.0356088e-01   9.9970606e-02   2.6058682e-01  -1.7012081e-01  -1.9549690e-02   1.0158290e+00   7.1121755e-01
  -1.3973674e-01   1.7614446e-01   9.8625431e-01  -2.1006110e-01   2.7378840e-01   7.3074631e-01   1.3203088e-01  -2.6903131e-01   1.4999488e+00   5.1693776e-02   1.3941841e+00   6.2155095e-01   4.9574218e-01  -1.4076013e-01  -1.2774691e+00  -1.4089084e+00   1.9916562e-01   3.7360362e-01   4.1545124e-01   3.6212710e-01   1.5978410e+00   1.9686872e-01  -2.0233929e-01   4.2795310e-01  -4.0985561e-02  -1.1106362e+00   3.1668046e-02  -2.3226746e-01  -3.6887392e-01   5.8733079e-01  -2.6119872e-01   2.8966705e-01  -3.6394677e-02   5.4870216e-01  -1.0704317e-01  -2.8814825e-01  -1.1957076e-01   4.5037285e-01   9.7588084e-03   1.0465938e+00  -4.3889763e-01   7.8857193e-01   1.9340346e-01  -6.2587223e-02  -4.8863687e-01   4.9015024e-02  -8.1506988e-01  -2.2153106e-01  -8.1097337e-01   3.2787160e-01   6.9757799e-01   1.0729996e+00   1.2854088e-01  -8.0218168e-01  -9.9826994e-01  -3.6843129e-01  -1.0912765e+00   1.2860363e+00   1.0479530e+00   1.0164216e+00   3.4520424e-01  -9.5819446e-01  -7.2085031e-01  -2.6635706e+00  -1.7525396e+00  -1.8110034e+00  -1.5445391e+00   1.6082994e-01  -1.2267327e-01   5.7730911e-01   1.1350579e-01  -1.1773590e-01   7.4213705e-01   5.5582086e-01
   1.4696985e-01   3.9538514e-01   1.2734748e+00   6.6903852e-03   3.2174998e-01   7.3047918e-01  -7.4369428e-02  -5.3213328e-01   1.2881653e+00  -2.6982838e-01   1.6566829e+00   8.1129038e-01   5.2672148e-01  -1.8129345e-01  -1.4676286e+00  -1.6606398e+00   5.1941019e-01   4.6593588e-01   1.4425108e-01   6.3165670e-01   1.3031838e+00   4.8948598e-01   1.9614356e-02   6.2978154e-01   1.1282497e-01  -1.0579740e+00   5.2397433e-02  -3.3567405e-01  -4.8098946e-01   3.5271388e-01  -5.0683207e-01   5.9626996e-01   2.2149896e-01   7.4129724e-01   2.5420251e-02  -4.0810740e-01  -2.4473658e-01   1.9138020e-01  -2.7189541e-01   1.3408003e+00  -2.3382783e-01   9.6871692e-01   2.7084160e-01  -4.5983074e-02  -4.9692154e-01  -3.2860932e-02  -9.2808140e-01  -4.3356276e-01  -1.0618016e+00   6.0212880e-01   9.3512720e-01   1.2063398e+00   2.0491644e-01  -8.6445821e-01  -1.1334691e+00  -5.9690184e-01  -1.4237751e+00   1.4993734e+00   1.1993549e+00   1.0801801e+00   4.0761828e-01  -9.7716636e-01  -8.2366759e-01  -2.7675641e+00  -1.9301179e+00  -1.9495670e+00  -1.7968846e+00   4.6463909e-02  -3.1811744e-01   8.7538260e-01   3.5360792e-01  -2.2944631e-01   4.6671426e-01   4.2397880e-01
   4.0744969e-01   5.9680864e-01   1.5274648e+00   1.9689897e-01   3.5516837e-01   6.9157073e-01  -2.6150873e-01  -7.7961639e-01   1.0875626e+00  -5.6982079e-01   1.8925457e+00   9.8099753e-01   5.6944385e-01  -2.1837899e-01  -1.6091079e+00  -1.8710849e+00   8.0992552e-01   5.1876399e-01  -1.2100336e-01   8.7516579e-01   1.0139407e+00   7.5046542e-01   2.1233041e-01   7.9693916e-01   2.3243269e-01  -1.0151142e+00   4.4817718e-02  -4.3649575e-01  -6.0194835e-01   1.2879374e-01  -7.4147549e-01   8.7215552e-01   4.5628640e-01   9.0740213e-01   1.2905833e-01  -5.1072934e-01  -3.7306780e-01  -4.8516658e-02  -5.3303674e-01   1.6002248e+00  -5.1653681e-02   1.1323992e+00   3.2914027e-01  -2.0140496e-02  -5.1490930e-01  -9.1240791e-02  -1.0301650e+00  -6.1567989e-01  -1.2819620e+00   8.4925023e-01   1.1488865e+00   1.3332911e+00   2.7222594e-01  -8.9189568e-01  -1.2462069e+00  -7.8627435e-01  -1.7133424e+00   1.6961914e+00   1.3379219e+00   1.1460958e+00   4.6388152e-01  -9.5393494e-01  -9.0254715e-01  -2.8118977e+00  -2.0641994e+00  -2.0319845e+00  -2.0023226e+00  -3.6722985e-02  -4.8140910e-01   1.1451051e+00   5.4327127e-01  -3.4904927e-01   1.9743565e-01   3.1873396e-01
   6.3478088e-01   7.7504897e-01   1.7405876e+00   3.5468411e-01   3.7237227e-01   6.1620331e-01  -4.2374805e-01  -1.0030100e+00   9.0318620e-01  -8.3953238e-01   2.0944584e+00   1.1263799e+00   6.2115085e-01  -2.5139701e-01  -1.6981508e+00  -2.0346515e+00   1.0612498e+00   5.3182954e-01  -3.7074983e-01   1.0855756e+00   7.3707539e-01   9.7114384e-01   3.6874604e-01   9.2361718e-01   3.1477588e-01  -9.8305345e-01   1.1489867e-02  -5.3078610e-01  -7.2581244e-01  -7.6883258e-02  -9.5656103e-01   1.1090264e+00   6.6065466e-01   1.0414458e+00   2.0111012e-01  -5.9291279e-01  -4.9929851e-01  -2.6244164e-01  -7.6543725e-01   1.8171378e+00   1.0298800e-01   1.2750342e+00   3.6677921e-01   1.3136683e-02  -5.4179269e-01  -1.2546492e-01  -1.1180087e+00  -7.6285076e-01  -1.4651324e+00   1.0627137e+00   1.3338849e+00   1.4485584e+00   3.2834142e-01  -8.8484925e-01  -1.3340413e+00  -9.3138683e-01  -1.9523704e+00   1.8697398e+00   1.4598692e+00   1.2103751e+00   5.1222950e-01  -8.8891327e-01  -9.5511270e-01  -2.7947607e+00  -2.1511671e+00  -2.0551872e+00  -2.1558899e+00  -8.6831214e-02  -6.0869736e-01   1.3775022e+00   6.7751169e-01  -4.7040996e-01  -5.7428600e-02   2.4232805e-01
   8.2290236e-01   9.2531757e-01   1.9063941e+00   4.7531722e-01   3.7220583e-01   5.0810770e-01  -5.5615767e-01  -1.1943729e+00   7.3998861e-01  -1.0708445e+00   2.2557167e+00   1.2437657e+00   6.7839722e-01  -2.7984836e-01  -1.7328948e+00  -2.1472231e+00   1.2652635e+00   5.0649993e-01  -5.9579309e-01   1.2566840e+00   4.7962735e-01   1.1442512e+00   4.8312173e-01   1.0055286e+00   3.5827009e-01  -9.6211495e-01  -4.3819688e-02  -6.1465641e-01  -8.4621801e-01  -2.5721764e-01  -1.1439451e+00   1.2996652e+00   8.2826583e-01   1.1388405e+00   2.4005095e-01  -6.5226420e-01  -6.1790045e-01  -4.4408341e-01  -9.6156432e-01   1.9850077e+00   2.2635521e-01   1.3924319e+00   3.8297163e-01   5.1519848e-02  -5.7612534e-01  -1.3581075e-01  -1.1884278e+00  -8.7116118e-01  -1.6060310e+00   1.2367505e+00   1.4860118e+00   1.5467832e+00   3.7140227e-01  -8.4513464e-01  -1.3952528e+00  -1.0285160e+00  -2.1348582e+00   2.0133938e+00   1.5615360e+00   1.2686955e+00   5.5098836e-01  -7.8432282e-01  -9.7999509e-01  -2.7166947e+00  -2.1890868e+00  -2.0182940e+00  -2.2544681e+00  -1.0302647e-01  -6.9742234e-01   1.5646986e+00   7.5348906e-01  -5.8714356e-01  -2.8956701e-01   1.9603948e-01
   9.6679892e-01   1.0435821e+00   2.0198752e+00   5.5545159e-01   3.5409018e-01   3.7239566e-01  -6.5471272e-01  -1.3466493e+00   6.0258873e-01  -1.2566303e+00   2.3704821e+00   1.3302877e+00   7.3720720e-01  -3.0335770e-01  -1.7134289e+00  -2.2063233e+00   1.4155403e+00   4.4571354e-01  -7.8770331e-01   1.3833918e+00   2.4837484e-01   1.2642126e+00   5.5131843e-01   1.0401031e+00   3.6288562e-01  -9.5191101e-01  -1.1631063e-01  -6.8443111e-01  -9.5665715e-01  -4.0585742e-01  -1.2962692e+00   1.4382149e+00   9.5404091e-01   1.1961582e+00   2.4567457e-01  -6.8717823e-01  -7.2333465e-01  -5.8796088e-01  -1.1149153e+00   2.0987547e+00   3.1577616e-01   1.4809485e+00   3.7772354e-01   9.2281599e-02  -6.1588649e-01  -1.2345383e-01  -1.2385122e+00  -9.3794964e-01  -1.7006387e+00   1.3665371e+00   1.6021863e+00   1.6227798e+00   3.9993747e-01  -7.7592114e-01  -1.4288956e+00  -1.0755389e+00  -2.2566363e+00   2.1209682e+00   1.6396056e+00   1.3164171e+00   5.7868703e-01  -6.4409832e-01  -9.7690395e-01  -2.5805658e+00  -2.1777891e+00  -1.9226655e+00  -2.2968968e+00  -8.5628609e-02  -7.4643359e-01   1.7002531e+00   7.7062901e-01  -6.9289265e-01  -4.9101309e-01   1.8007877e-01
   1.0626509e+00   1.1267250e+00   2.0776577e+00   5.9330187e-01   3.1805829e-01   2.1531836e-01  -7.1646454e-01  -1.4540086e+00   4.9503039e-01  -1.3910900e+00   2.4340193e+00   1.3840427e+00   7.9326461e-01  -3.2166739e-01  -1.6417687e+00  -2.2112205e+00   1.5076326e+00   3.5384963e-01  -9.3919803e-01   1.4618954e+00   4.9493175e-02   1.3273806e+00   5.7100813e-01   1.0266078e+00   3.3015464e-01  -9.5135279e-01  -2.0037695e-01  -7.3680951e-01  -1.0507820e+00  -5.1748540e-01  -1.4073065e+00   1.5204105e+00   1.0344016e+00   1.2112593e+00   2.1911870e-01  -6.9689669e-01  -8.1032409e-01  -6.8967094e-01  -1.2203281e+00   2.1549527e+00   3.6979128e-01   1.5376230e+00   3.5186122e-01   1.3244574e-01  -6.5858115e-01  -9.0395528e-02  -1.2657807e+00  -9.6190055e-01  -1.7463861e+00   1.4483541e+00   1.6804833e+00   1.6717734e+00   4.1297810e-01  -6.8155821e-01  -1.4348233e+00  -1.0720262e+00  -2.3155330e+00   2.1870303e+00   1.6913204e+00   1.3488276e+00   5.9416936e-01  -4.7369655e-01  -9.4664313e-01  -2.3914199e+00  -2.1188710e+00  -1.7718408e+00  -2.2839992e+00  -3.6130685e-02  -7.5603064e-01   1.7794423e+00   7.3064480e-01  -7.8161849e-01  -6.5454443e-01   1.9355081e-01
   1.1079480e+00   1.1726791e+00   2.0781435e+00   5.8876174e-01   2.6476391e-01   4.3963549e-02  -7.3968131e-01  -1.5121499e+00   4.2055225e-01  -1.4700447e+00   2.4429087e+00   1.4042206e+00   8.4212839e-01  -3.3462281e-01  -1.5217455e+00  -2.1629632e+00   1.5392751e+00   2.3652884e-01  -1.0444881e+00   1.4898414e+00  -1.1177278e-01   1.3321916e+00   5.4180687e-01   9.6618962e-01   2.6310786e-01  -9.5870650e-01  -2.8988022e-01  -7.6902611e-01  -1.1227163e+00  -5.8807821e-01  -1.4722770e+00   1.5437594e+00   1.0674553e+00   1.1833758e+00   1.6283070e-01  -6.8154318e-01  -8.7413133e-01  -7.4610747e-01  -1.2742528e+00   2.1519753e+00   3.8825219e-01   1.5602915e+00   3.0702346e-01   1.6895350e-01  -7.0137042e-01  -3.9360466e-02  -1.2683302e+00  -9.4309271e-01  -1.7422953e+00   1.4797188e+00   1.7202164e+00   1.6896353e+00   4.1014984e-01  -5.6734777e-01  -1.4136811e+00  -1.0192657e+00  -2.3114699e+00   2.2072002e+00   1.7146810e+00   1.3614098e+00   5.9669554e-01  -2.7982069e-01  -8.9106847e-01  -2.1562281e+00  -2.0156127e+00  -1.5713633e+00  -2.2185174e+00   4.2850611e-02  -7.2792662e-01   1.7994791e+00   6.3745725e-01  -8.4789289e-01  -7.7407396e-01   2.3448467e-01
   1.1015692e+00   1.1805334e+00   2.0215836e+00   5.4345214e-01   1.9546556e-01  -1.3409094e-01  -7.2394837e-01  -1.5185543e+00   3.8138163e-01  -1.4911782e+00   2.3952227e+00   1.3911904e+00   8.7946301e-01  -3.4215135e-01  -1.3588235e+00  -2.0643499e+00   1.5105006e+00   1.0035487e-01  -1.0995698e+00   1.4664395e+00  -2.3140598e-01   1.2792371e+00   4.6532308e-01   8.6183535e-01   1.6614326e-01  -9.7169042e-01  -3.7845260e-01  -7.7899945e-01  -1.1673586e+00  -6.1512137e-01  -1.4881149e+00   1.5076598e+00   1.0531156e+00   1.1131430e+00   8.0474048e-02  -6.4212865e-01  -9.1082556e-01  -7.5563908e-01  -1.2749693e+00   2.0900774e+00   3.7236943e-01   1.5476810e+00   2.4561589e-01   1.9883707e-01  -7.4122549e-01   2.6331603e-02  -1.2449751e+00  -8.8300163e-01  -1.6890689e+00   1.4594827e+00   1.7219752e+00   1.6731012e+00   3.9173674e-01  -4.3927515e-01  -1.3668766e+00  -9.2021961e-01  -2.2464905e+00   2.1784163e+00   1.7086146e+00   1.3501160e+00   5.8602702e-01  -7.0080341e-02  -8.1299079e-01  -1.8835484e+00  -1.8728189e+00  -1.3285130e+00  -2.1049683e+00   1.4768600e-01  -6.6514391e-01   1.7596550e+00   4.9701821e-01  -8.8717461e-01  -8.4500993e-01   2.9992496e-01
   1.0438296e+00   1.1506119e+00   1.9100858e+00   4.6069468e-01   1.1198849e-01  -3.1114622e-01  -6.7022123e-01  -1.4726692e+00   3.7856123e-01  -1.4542116e+00   2.2906591e+00   1.3465380e+00   9.0127281e-01  -3.4424009e-01  -1.1598542e+00  -1.9198323e+00   1.4236602e+00  -4.7387981e-02  -1.1024420e+00   1.3925318e+00  -3.0686879e-01   1.1712495e+00   3.4511903e-01   7.1825639e-01   4.4834911e-02  -9.8760536e-01  -4.5981147e-01  -7.6545789e-01  -1.1806551e+00  -5.9776690e-01  -1.4536679e+00   1.4134566e+00   9.9315146e-01   1.0025876e+00  -2.3220681e-02  -5.8052518e-01  -9.1752091e-01  -7.1823635e-01  -1.2227367e+00   1.9714145e+00   3.2470257e-01   1.4994797e+00   1.7072747e-01   2.1939204e-01  -7.7509596e-01   1.0291532e-01  -1.1953620e+00  -7.8445509e-01  -1.5891191e+00   1.3878988e+00   1.6876203e+00   1.6199647e+00   3.5870797e-01  -3.0371418e-01  -1.2965220e+00  -7.7941551e-01  -2.1247185e+00   2.0991579e+00   1.6730990e+00   1.3116339e+00   5.6248352e-01   1.4739234e-01  -7.1603050e-01  -1.5831201e+00  -1.6965995e+00  -1.0519642e+00  -1.9494324e+00   2.7389369e-01  -5.7185432e-01   1.6614029e+00   3.1704876e-01  -8.9605268e-01  -8.6456224e-01   3.8607273e-01
   9.3649500e-01   1.0845118e+00   1.7475604e+00   3.4540957e-01   1.6668177e-02  -4.7975183e-01  -5.8082527e-01  -1.3760078e+00   4.1181916e-01  -1.3610047e+00   2.1306244e+00   1.2730461e+00   9.0412688e-01  -3.4091610e-01  -9.3278176e-01  -1.7353612e+00   1.2833493e+00  -1.9906444e-01  -1.0532373e+00   1.2706137e+00  -3.3729604e-01   1.0130049e+00   1.8658669e-01   5.4170042e-01  -9.4307759e-02  -1.0034858e+00  -5.2806741e-01  -7.2803236e-01  -1.1598273e+00  -5.3691930e-01  -1.3698162e+00   1.2644302e+00   8.9115887e-01   8.5506850e-01  -1.4265393e-01  -4.9940405e-01  -8.9256907e-01  -6.3553614e-01  -1.1198645e+00   1.7999922e+00   2.4908843e-01   1.4163806e+00   8.6010150e-02   2.2833964e-01  -8.0008501e-01   1.8634533e-01  -1.1200569e+00  -6.5154189e-01  -1.4465351e+00   1.2666553e+00   1.6202341e+00   1.5292348e+00   3.1270104e-01  -1.6712165e-01  -1.2053622e+00  -6.0278339e-01  -1.9522473e+00   1.9696025e+00   1.6092302e+00   1.2436270e+00   5.2696722e-01   3.6434668e-01  -6.0443467e-01  -1.2654241e+00  -1.4941016e+00  -7.5139398e-01  -1.7592909e+00   4.1633266e-01  -4.5318079e-01   1.5082730e+00   1.0670545e-01  -8.7243957e-01  -8.3197380e-01   4.8846143e-01
   7.8276532e-01   9.8510247e-01   1.5395998e+00   2.0393860e-01  -8.7722162e-02  -6.3305319e-01  -4.5939693e-01  -1.2321561e+00   4.7949040e-01  -1.2155755e+00   1.9182559e+00   1.1746168e+00   8.8536298e-01  -3.3223463e-01  -6.8631369e-01  -1.5181794e+00   1.0962404e+00  -3.4702647e-01  -9.5424903e-01   1.1048063e+00  -3.2361806e-01   8.1114417e-01  -3.2564194e-03   3.3970075e-01  -2.4411801e-01  -1.0162612e+00  -5.7800675e-01  -6.6730452e-01  -1.1035381e+00  -4.3524048e-01  -1.2394974e+00   1.0657182e+00   7.5245642e-01   6.7517739e-01  -2.7159536e-01  -4.0213752e-01  -8.3569169e-01  -5.1083756e-01  -9.7069592e-01   1.5815511e+00   1.5050682e-01   1.3000994e+00  -4.4740827e-03   2.2397071e-01  -8.1361998e-01   2.7247178e-01  -1.0205884e+00  -4.8947472e-01  -1.2669829e+00   1.0988706e+00   1.5240310e+00   1.4012489e+00   2.5595927e-01  -3.5736451e-02  -1.0966835e+00  -3.9744056e-01  -1.7369635e+00   1.7917125e+00   1.5192277e+00   1.1449330e+00   4.8094743e-01   5.7281428e-01  -4.8286921e-01  -9.4122655e-01  -1.2732132e+00  -4.3706501e-01  -1.5429285e+00   5.6941437e-01  -3.1497702e-01   1.3058257e+00  -1.2380618e-01  -8.1569869e-01  -7.4865771e-01   6.0215187e-01
   5.8721962e-01   8.5647288e-01   1.2932961e+00   4.3799248e-02  -1.9805718e-01  -7.6509747e-01  -3.1076482e-01  -1.0466805e+00   5.7849779e-01  -1.0240303e+00   1.6583791e+00   1.0561282e+00   8.4325823e-01  -3.1827796e-01  -4.2957065e-01  -1.2765691e+00   8.7082907e-01  -4.8394224e-01  -8.0985424e-01   9.0077099e-01  -2.6860419e-01   5.7392057e-01  -2.1604413e-01   1.2077292e-01  -3.9707342e-01  -1.0229168e+00  -6.0533294e-01  -5.8480594e-01  -1.0119805e+00  -2.9706839e-01  -1.0676315e+00   8.2416889e-01   5.8390280e-01   4.6859720e-01  -4.0345118e-01  -2.9266414e-01  -7.4804065e-01  -3.4902242e-01  -7.8149948e-01   1.3233833e+00   3.4885478e-02   1.1533602e+00  -9.6432629e-02   2.0526349e-01  -8.1360910e-01   3.5721948e-01  -8.9944855e-01  -3.0440900e-01  -1.0575383e+00   8.8904646e-01   1.4042225e+00   1.2377317e+00   1.9122389e-01   8.4703055e-02  -9.7421357e-01  -1.7143545e-01  -1.4883047e+00   1.5692379e+00   1.4063741e+00   1.0157034e+00   4.2640450e-01   7.6548412e-01  -3.5620103e-01  -6.2113342e-01  -1.0422520e+00  -1.1940453e-01  -1.3094156e+00   7.2731879e-01  -1.6359887e-01   1.0614420e+00  -3.6365286e-01  -7.2669462e-01  -6.1822686e-01   7.2193232e-01
   3.5572210e-01   7.0382401e-01   1.0170011e+00  -1.2662241e-01  -3.1095589e-01  -8.7108061e-01  -1.4077154e-01  -8.2693264e-01   7.0439854e-01  -7.9440234e-01   1.3573937e+00   9.2323663e-01   7.7715584e-01  -2.9916609e-01  -1.7173025e-01  -1.0195636e+00   6.1710313e-01  -6.0309992e-01  -6.2632546e-01   6.6556671e-01  -1.7681966e-01   3.1088036e-01  -4.4239983e-01  -1.0592902e-01  -5.4560730e-01  -1.0206407e+00  -6.0685322e-01  -4.8296258e-01  -8.8688472e-01  -1.2824801e-01  -8.6094037e-01   5.4812625e-01   3.9364221e-01   2.4192425e-01  -5.3154806e-01  -1.7532215e-01  -6.3217912e-01  -1.5640012e-01  -5.6026367e-01   1.0340881e+00  -9.1149217e-02   9.7985240e-01  -1.8553979e-01   1.7196849e-01  -7.9857293e-01   4.3676331e-01  -7.6003710e-01  -1.0322264e-01  -8.2645187e-01   6.4297250e-01   1.2668415e+00   1.0417927e+00   1.2158706e-01   1.8920943e-01  -8.4200725e-01   6.6542172e-02  -1.2169520e+00   1.3076289e+00   1.2748887e+00   8.5747411e-01   3.6573562e-01   9.3603125e-01  -2.2928223e-01  -3.1517551e-01  -8.0965302e-01   1.9139996e-01  -1.0681791e+00   8.8420465e-01  -5.6782421e-03   7.8405723e-01  -6.0181037e-01  -6.0775945e-01  -4.4640610e-01   8.4251287e-01
   9.5281714e-02   5.3330254e-01   7.2003036e-01  -2.9842830e-01  -4.2288745e-01  -9.4752348e-01   4.3957645e-02  -5.8176023e-01   8.5150039e-01  -5.3639555e-01   1.0230875e+00   7.8212463e-01   6.8753862e-01  -2.7507699e-01   7.8320736e-02  -7.5662524e-01   3.4614396e-01  -6.9867242e-01  -4.1154322e-01   4.0744412e-01  -5.4491764e-02   3.2487267e-02  -6.7232347e-01  -3.3098370e-01  -6.8241686e-01  -1.0069538e+00  -5.8060205e-01  -3.6498696e-01  -7.3143924e-01   6.4119214e-02  -6.2767268e-01   2.4714997e-01   1.9078320e-01   2.4534400e-03  -6.4942116e-01  -5.4657406e-02  -4.9198103e-01   5.9521669e-02  -3.1640220e-01   7.2326731e-01  -2.2056643e-01   7.8414875e-01  -2.6764143e-01   1.2465381e-01  -7.6774252e-01   5.0769162e-01  -6.0655415e-01   1.0673821e-01  -5.8285344e-01   3.6757642e-01   1.1185226e+00   8.1785798e-01   5.0315866e-02   2.7375346e-01  -7.0432413e-01   3.0747497e-01  -9.3446297e-01   1.0138595e+00   1.1297437e+00   6.7315518e-01   3.0162775e-01   1.0793801e+00  -1.0674823e-01  -3.2442218e-02  -5.8366371e-01   4.8577058e-01  -8.2867557e-01   1.0344056e+00   1.5209561e-01   4.8382628e-01  -8.2749784e-01  -4.6257514e-01  -2.4082631e-01   9.5870709e-01
  -1.8613822e-01   3.5177749e-01   4.1232135e-01  -4.6260018e-01  -5.3028489e-01  -9.9237055e-01   2.3629027e-01  -3.2112962e-01   1.0130479e+00  -2.6103783e-01   6.6437757e-01   6.3921386e-01   5.7604187e-01  -2.4627269e-01   3.1231170e-01  -4.9730364e-01   6.9676339e-02  -7.6593274e-01  -1.7461947e-01   1.3557845e-01   9.0714454e-02  -2.5029678e-01  -8.9561189e-01  -5.4508669e-01  -8.0075556e-01  -9.7981447e-01  -5.2589661e-01  -2.3472330e-01  -5.5012835e-01   2.7199661e-01  -3.7723792e-01  -6.8324686e-02  -1.4977634e-02  -2.4206931e-01  -7.5109226e-01   6.4784288e-02  -3.3245278e-01   2.9033178e-01  -6.0374022e-02   4.0117028e-01  -3.4625650e-01   5.7158976e-01  -3.3895547e-01   6.4706325e-02  -7.2111446e-01   5.6714910e-01  -4.4383753e-01   3.1793743e-01  -3.3639792e-01   7.0719242e-02   9.6624499e-01   5.7153159e-01  -1.9338549e-02   3.3541750e-01  -5.6549407e-01   5.4234486e-01  -6.5284801e-01   6.9616383e-01   9.7643119e-01   4.6693760e-01   2.3690807e-01   1.1918886e+00   7.1626298e-03   2.1922069e-01  -3.7205309e-01   7.5506132e-01  -6.0006541e-01   1.1726078e+00   3.0318495e-01   1.7173111e-01  -1.0305932e+00  -2.9597775e-01  -1.0704935e-02   1.0655962e+00
  -4.7986105e-01   1.6656641e-01   1.0405452e-01  -6.1041036e-01  -6.2966451e-01  -1.0050095e+00   4.2889318e-01  -5.5680245e-02   1.1814746e+00   1.9749969e-02   2.9099074e-01   5.0085482e-01   4.4540224e-01  -2.1312552e-01   5.2287922e-01  -2.5087592e-01  -2.0041695e-01  -8.0141487e-01   7.4545890e-02  -1.4025416e-01   2.5000588e-01  -5.2645829e-01  -1.1022961e+00  -7.3943284e-01  -8.9469918e-01  -9.3769773e-01  -4.4332519e-01  -9.6455574e-02  -3.4849861e-01   4.8678718e-01  -1.1977234e-01  -3.8737693e-01  -2.1377351e-01  -4.8372176e-01  -8.3132639e-01   1.7866835e-01  -1.5948608e-01   5.2706346e-01   1.9676558e-01   7.8300834e-02  -4.6137174e-01   3.4812984e-01  -3.9625555e-01  -5.7140289e-03  -6.5945997e-01   6.1295113e-01  -2.7715331e-01   5.2294109e-01  -9.6868962e-02  -2.3906305e-01   8.1704423e-01   3.0939082e-01  -8.4331066e-02   3.7248901e-01  -4.2977193e-01   7.6246188e-01  -3.8410082e-01   3.6369601e-01   8.2069919e-01   2.4411902e-01   1.7438344e-01   1.2714425e+00   1.0876319e-01   4.3343875e-01  -1.8184089e-01   9.9182186e-01  -3.9089980e-01   1.2940064e+00   4.4140342e-01  -1.4085534e-01  -1.2020150e+00  -1.1369617e-01   2.3357180e-01   1.1586753e+00
  -7.7678527e-01  -1.4876259e-02  -1.9474821e-01  -7.3383106e-01  -7.1774854e-01  -9.8621596e-01   6.1455391e-01   2.0376913e-01   1.3487134e+00   2.9365398e-01  -8.6909247e-02   3.7301539e-01   2.9934253e-01  -1.7613870e-01   7.0381103e-01  -2.5984538e-02  -4.5259549e-01  -8.0301507e-01   3.2575120e-01  -4.1004850e-01   4.1384582e-01  -7.8538884e-01  -1.2830769e+00  -9.0608133e-01  -9.5937605e-01  -8.7964942e-01  -3.3467354e-01   4.5308577e-02  -1.3286795e-01   6.9974081e-01   1.3434230e-01  -6.9902648e-01  -3.9600851e-01  -7.1469952e-01  -8.8585563e-01   2.8307269e-01   2.0442592e-02   7.6057862e-01   4.4386409e-01  -2.3500003e-01  -5.5966409e-01   1.2015031e-01  -4.3702768e-01  -8.3766950e-02  -5.8428581e-01   6.4366268e-01  -1.1194830e-01   7.1470962e-01   1.2624679e-01  -5.5286373e-01   6.7770539e-01   3.8720766e-02  -1.4199622e-01   3.8448898e-01  -3.0118395e-01   9.5978270e-01  -1.3969757e-01   2.6131081e-02   6.6826950e-01   1.0855424e-02   1.1668180e-01   1.3174601e+00   1.9504298e-01   6.0545550e-01  -1.9049121e-02   1.1899960e+00  -2.0882152e-01   1.3944391e+00   5.6110774e-01  -4.4263090e-01  -1.3340584e+00   7.7956708e-02   4.8094432e-01   1.2339818e+00
  -1.0677119e+00  -1.8529190e-01  -4.7462954e-01  -8.2592286e-01  -7.9158707e-01  -9.3803145e-01   7.8649936e-01   4.4673566e-01   1.5065535e+00   5.4851608e-01  -4.5912822e-01   2.6098715e-01   1.4239746e-01  -1.3595615e-01   8.5023688e-01   1.6971676e-01  -6.7615427e-01  -7.7003588e-01   5.6899248e-01  -6.6397251e-01   5.7239644e-01  -1.0173306e+00  -1.4297386e+00  -1.0382878e+00  -9.9115403e-01  -8.0531599e-01  -2.0279773e-01   1.8606274e-01   9.0001959e-02   9.0237062e-01   3.7498014e-01  -9.9267604e-01  -5.5280067e-01  -9.2761864e-01  -9.1156043e-01   3.7466679e-01   2.0060778e-01   9.8196827e-01   6.7019640e-01  -5.2897604e-01  -6.3580032e-01  -1.0575678e-01  -4.5959000e-01  -1.6606774e-01  -4.9774926e-01   6.5863703e-01   4.6419930e-02   8.8687681e-01   3.2419322e-01  -8.6174239e-01   5.5445216e-01  -2.3279902e-01  -1.9019233e-01   3.7213604e-01  -1.8336962e-01   1.1272072e+00   6.9914084e-02  -3.0677207e-01   5.2455710e-01  -2.2614594e-01   6.6107314e-02   1.3308088e+00   2.6376478e-01   7.3219870e-01   1.1151682e-01   1.3450537e+00  -6.0287852e-02   1.4704971e+00   6.5738098e-01  -7.2283210e-01  -1.4206740e+00   2.7241929e-01   7.2022490e-01   1.2882050e+00
  -1.3436958e+00  -3.3795242e-01  -7.2708820e-01  -8.8118105e-01  -8.4867417e-01  -8.6358874e-01   9.3869360e-01   6.6358043e-01   1.6470241e+00   7.7290453e-01  -8.1586115e-01   1.6912754e-01  -2.0309583e-02  -9.3359143e-02   9.5875843e-01   3.2989187e-01  -8.6168556e-01  -7.0317374e-01   7.9494698e-01  -8.9278274e-01   7.1599783e-01  -1.2137895e+00  -1.5355227e+00  -1.1307880e+00  -9.8777841e-01  -7.1495478e-01  -5.1455185e-02   3.2152016e-01   3.1324751e-01   1.0868528e+00   5.9276302e-01  -1.2585485e+00  -6.7640464e-01  -1.1158117e+00  -9.0660142e-01   4.5085652e-01   3.7438382e-01   1.1829482e+00   8.6598558e-01  -7.9486041e-01  -6.8563698e-01  -3.2302360e-01  -4.6317043e-01  -2.4885975e-01  -4.0253549e-01   6.5801258e-01   1.9295840e-01   1.0340013e+00   4.8936279e-01  -1.1570776e+00   4.5265038e-01  -4.9743931e-01  -2.2740676e-01   3.3725048e-01  -7.9426572e-02   1.2588409e+00   2.3581011e-01  -6.2561964e-01   3.9440711e-01  -4.5997398e-01   2.4518862e-02   1.3136490e+00   3.1353269e-01   8.1227071e-01   2.0645113e-01   1.4540565e+00   4.9675121e-02   1.5196100e+00   7.2620477e-01  -9.7168593e-01  -1.4576828e+00   4.6321977e-01   9.4065989e-01   1.3187810e+00
  -1.5964030e+00  -4.6697612e-01  -9.4493385e-01  -8.9582058e-01  -8.8705244e-01  -7.6689716e-01   1.0660992e+00   8.4597908e-01   1.7627864e+00   9.5667462e-01  -1.1481009e+00   1.0065309e-01  -1.8332498e-01  -4.9247839e-02   1.0275179e+00   4.4980834e-01  -1.0014875e+00  -6.0445525e-01   9.9541168e-01  -1.0882273e+00   8.3565746e-01  -1.3678949e+00  -1.5954423e+00  -1.1800201e+00  -9.4845547e-01  -6.0942586e-01   1.1489386e-01   4.4781176e-01   5.3023700e-01   1.2463880e+00   7.7951423e-01  -1.4880950e+00  -7.6058980e-01  -1.2736043e+00  -8.7049671e-01   5.0988690e-01   5.3558449e-01   1.3562270e+00   1.0228899e+00  -1.0252419e+00  -7.0643814e-01  -5.2535124e-01  -4.4793825e-01  -3.2821288e-01  -3.0170484e-01   6.4266912e-01   3.2330052e-01   1.1517792e+00   6.1567346e-01  -1.4309158e+00   3.7654404e-01  -7.4777706e-01  -2.5281753e-01   2.8260587e-01   8.2325780e-03   1.3502113e+00   3.5103874e-01  -9.2181565e-01   2.8186540e-01  -6.8387838e-01  -6.7610896e-03   1.2692174e+00   3.4383149e-01   8.4587232e-01   2.6388524e-01   1.5156610e+00   1.1767535e-01   1.5401081e+00   7.6461450e-01  -1.1808232e+00  -1.4429187e+00   6.4429603e-01   1.1324759e+00   1.3239663e+00
  -1.8184514e+00  -5.6760693e-01  -1.1225853e+00  -8.6798251e-01  -9.0539968e-01  -6.5260351e-01   1.1648871e+00   9.8732799e-01   1.8475105e+00   1.0914852e+00  -1.4480108e+00   5.7496544e-02  -3.4114137e-01  -4.6094547e-03   1.0562046e+00   5.2656120e-01  -1.0898953e+00  -4.7712606e-01   1.1636735e+00  -1.2434128e+00   9.2352110e-01  -1.4746855e+00  -1.6065180e+00  -1.1842724e+00  -8.7387925e-01  -4.9016926e-01   2.9130212e-01   5.6165129e-01   7.3487586e-01   1.3755037e+00   9.2864728e-01  -1.6743499e+00  -8.0095136e-01  -1.3965528e+00  -8.0414176e-01   5.5089676e-01   6.7877191e-01   1.4958275e+00   1.1344252e+00  -1.2143705e+00  -6.9702250e-01  -7.0694983e-01  -4.1498968e-01  -4.0023529e-01  -1.9852263e-01   6.1414743e-01   4.3393540e-01   1.2372052e+00   6.9887948e-01  -1.6762949e+00   3.2904160e-01  -9.7704083e-01  -2.6631099e-01   2.1173960e-01   7.7999916e-02   1.3984299e+00   4.1099083e-01  -1.1879514e+00   1.8999481e-01  -8.9162719e-01  -2.7002756e-02   1.2015748e+00   3.5503674e-01   8.3467317e-01   2.8356892e-01   1.5300690e+00   1.4210147e-01   1.5312584e+00   7.7082837e-01  -1.3436315e+00  -1.3762944e+00   8.1027705e-01   1.2873751e+00   1.3028941e+00
  -2.0037134e+00  -6.3643938e-01  -1.2562937e+00  -7.9784817e-01  -9.0309113e-01  -5.2574229e-01   1.2325841e+00   1.0830602e+00   1.8962116e+00   1.1712356e+00  -1.7092395e+00   4.0234029e-02  -4.8847380e-01   3.9525330e-02   1.0459998e+00   5.5921709e-01  -1.1235216e+00  -3.2549799e-01   1.2947900e+00  -1.3531123e+00   9.7329509e-01  -1.5313078e+00  -1.5679256e+00  -1.1437497e+00  -7.6619941e-01  -3.5916689e-01   4.7255745e-01   6.6046047e-01   9.2186588e-01   1.4702811e+00   1.0354680e+00  -1.8122128e+00  -7.9513544e-01  -1.4816329e+00  -7.0976955e-01   5.7392460e-01   7.9951703e-01   1.5973409e+00   1.1962953e+00  -1.3583850e+00  -6.5783078e-01  -8.6276180e-01  -3.6628825e-01  -4.6128410e-01  -9.6282184e-02   5.7453889e-01   5.2238858e-01   1.2886755e+00   7.3679322e-01  -1.8875228e+00   3.1156677e-01  -1.1794232e+00  -2.6845801e-01   1.2873459e-01   1.2915808e-01   1.4022878e+00   4.1366213e-01  -1.4181266e+00   1.2074846e-01  -1.0778310e+00  -3.6088943e-02   1.1153352e+00   3.4839350e-01   7.8164130e-01   2.6688462e-01   1.4989266e+00   1.2319916e-01   1.4932705e+00   7.4433875e-01  -1.4555299e+00  -1.2597880e+00   9.5671165e-01   1.3989510e+00   1.2556040e+00
  -2.1475578e+00  -6.7157684e-01  -1.3442760e+00  -6.8765317e-01  -8.8023196e-01  -3.9148806e-01   1.2681523e+00   1.1308524e+00   1.9055249e+00   1.1923940e+00  -1.9271553e+00   4.8087019e-02  -6.2051783e-01   8.2133982e-02   9.9946942e-01   5.4886373e-01  -1.1013856e+00  -1.5475954e-01   1.3857684e+00  -1.4139922e+00   9.8059197e-01  -1.5371108e+00  -1.4810409e+00  -1.0605505e+00  -6.2892960e-01  -2.1889026e-01   6.5340229e-01   7.4244900e-01   1.0869077e+00   1.5284979e+00   1.0973737e+00  -1.8986392e+00  -7.4296151e-01  -1.5273601e+00  -5.9085332e-01   5.7986762e-01   8.9459713e-01   1.6581043e+00   1.2066085e+00  -1.4554459e+00  -5.9090779e-01  -9.8865507e-01  -3.0456392e-01  -5.0816045e-01   1.8670442e-03   5.2635314e-01   5.8734103e-01   1.3060269e+00   7.2940006e-01  -2.0603917e+00   3.2398631e-01  -1.3503407e+00  -2.6045321e-01   3.7986952e-02   1.6192241e-01   1.3622814e+00   3.5978140e-01  -1.6081841e+00   7.4906367e-02  -1.2382131e+00  -3.4498674e-02   1.0153978e+00   3.2596110e-01   6.9084348e-01   2.1678604e-01   1.4251830e+00   6.3065368e-02   1.4272741e+00   6.8595393e-01  -1.5141469e+00  -1.0973476e+00   1.0802345e+00   1.4629969e+00   1.1830427e+00
  -2.2470170e+00  -6.7271342e-01  -1.3867499e+00  -5.4159679e-01  -8.3765604e-01  -2.5491919e-01   1.2719965e+00   1.1307121e+00   1.8738970e+00   1.1541873e+00  -2.0989875e+00   7.8998067e-02  -7.3317393e-01   1.2225788e-01   9.2040346e-01   4.9855415e-01  -1.0249306e+00   2.9244938e-02   1.4356374e+00  -1.4247435e+00   9.4317321e-01  -1.4936363e+00  -1.3493798e+00  -9.3855598e-01  -4.6679821e-01  -7.2232030e-02   8.2874272e-01   8.0664889e-01   1.2268397e+00   1.5496820e+00   1.1139393e+00  -1.9327310e+00  -6.4643493e-01  -1.5338380e+00  -4.5195314e-01   5.7039831e-01   9.6212152e-01   1.6772857e+00   1.1659631e+00  -1.5057662e+00  -4.9979921e-01  -1.0815762e+00  -2.3317509e-01  -5.3827634e-01   9.3076863e-02   4.7237311e-01   6.2867878e-01   1.2905081e+00   6.7885468e-01  -2.1923162e+00   3.6462054e-01  -1.4866257e+00  -2.4402311e-01  -5.6027434e-02   1.7743251e-01   1.2805631e+00   2.5278816e-01  -1.7558430e+00   5.2078821e-02  -1.3698050e+00  -2.3256860e-02   9.0669707e-01   2.9052106e-01   5.6722782e-01   1.3765512e-01   1.3129114e+00  -3.4449063e-02   1.3352611e+00   5.9777907e-01  -1.5193944e+00  -8.9471688e-01   1.1786662e+00   1.4776915e+00   1.0870303e+00
  -2.3008655e+00  -6.4113347e-01  -1.3858671e+00  -3.6565004e-01  -7.7688901e-01  -1.2080200e-01   1.2458985e+00   1.0849363e+00   1.8016767e+00   1.0586390e+00  -2.2238677e+00   1.2977691e-01  -8.2322536e-01   1.5905832e-01   8.1361349e-01   4.1314341e-01  -8.9792256e-01   2.2026084e-01   1.4454097e+00  -1.3861104e+00   8.6107160e-01  -1.4044994e+00  -1.1784336e+00  -7.8323226e-01  -2.8554486e-01   7.7580105e-02   9.9384244e-01   8.5290577e-01   1.3397102e+00   1.5350737e+00   1.0868885e+00  -1.9157189e+00  -5.0964527e-01  -1.5027275e+00  -2.9851229e-01   5.4784663e-01   1.0015818e+00   1.6558762e+00   1.0773954e+00  -1.5115374e+00  -3.8936739e-01  -1.1396550e+00  -1.5593903e-01  -5.4978268e-01   1.7493509e-01   4.1550489e-01   6.4747025e-01   1.2446865e+00   5.8935578e-01  -2.2823859e+00   4.3033870e-01  -1.5866367e+00  -2.2130905e-01  -1.4897488e-01   1.7768987e-01   1.1608141e+00   9.8652195e-02  -1.8607283e+00   5.0776671e-02  -1.4710580e+00  -3.8533099e-03   7.9398377e-01   2.4544738e-01   4.1639669e-01   3.5078656e-02   1.1670987e+00  -1.6393007e-01   1.2199927e+00   4.8312955e-01  -1.4734294e+00  -6.5918367e-01   1.2510463e+00   1.4436485e+00   9.7018524e-01
  -2.3096084e+00  -5.7962758e-01  -1.3455463e+00  -1.6727067e-01  -7.0007641e-01   6.5980211e-03   1.1928884e+00   9.9794888e-01   1.6911009e+00   9.1044724e-01  -2.3027679e+00   1.9630771e-01  -8.8846148e-01   1.9186812e-01   6.8469613e-01   2.9902136e-01  -7.2623677e-01   4.1188633e-01   1.4179452e+00  -1.3008105e+00   7.3658132e-01  -1.2751693e+00  -9.7540457e-01  -6.0135466e-01  -9.1669415e-02   2.2708767e-01   1.1444960e+00   8.8183212e-01   1.4247904e+00   1.4875053e+00   1.0199553e+00  -1.8508388e+00  -3.3855659e-01  -1.4371348e+00  -1.3661007e-01   5.1505547e-01   1.0138274e+00   1.5965883e+00   9.4619292e-01  -1.4767527e+00  -2.6553542e-01  -1.1622545e+00  -7.6938634e-02  -5.4165203e-01   2.4557122e-01   3.5863131e-01   6.4587360e-01   1.1722932e+00   4.6690350e-01  -2.3313279e+00   5.1673561e-01  -1.6502838e+00  -1.9473091e-01  -2.3686338e-01   1.6544288e-01   1.0080478e+00  -9.4459002e-02  -1.9242932e+00   6.8542058e-02  -1.5418630e+00   2.1863754e-02   6.8164366e-01   1.9454062e-01   2.4437731e-01  -8.4449534e-02   9.9341231e-01  -3.1868124e-01   1.0848734e+00   3.4637480e-01  -1.3805075e+00  -3.9926064e-01   1.2976082e+00   1.3638309e+00   8.3581095e-01
  -2.2753816e+00  -4.9232859e-01  -1.2712173e+00   4.4961383e-02  -6.0988063e-01   1.2367232e-01   1.1170535e+00   8.7602424e-01   1.5461673e+00   7.1670836e-01  -2.3383439e+00   2.7380663e-01  -9.2774189e-01   2.2023513e-01   5.3976958e-01   1.6375458e-01  -5.1754362e-01   5.9784352e-01   1.3577218e+00  -1.1733575e+00   5.7411515e-01  -1.1126591e+00  -7.4885697e-01  -4.0066815e-01   1.0785684e-01   3.7272328e-01   1.2771792e+00   8.9472770e-01   1.4825265e+00   1.4112033e+00   9.1864246e-01  -1.7431126e+00  -1.4069969e-01  -1.3414268e+00   2.7318557e-02   4.7521799e-01   1.0009701e+00   1.5036650e+00   7.7958100e-01  -1.4069391e+00  -1.3497261e-01  -1.1499684e+00  -3.1359002e-04  -5.1371235e-01   3.0372890e-01   3.0447548e-01   6.2698167e-01   1.0780150e+00   3.1895303e-01  -2.3413842e+00   6.1838060e-01  -1.6789669e+00  -1.6683847e-01  -3.1621099e-01   1.4402443e-01   8.2834821e-01  -3.1664730e-01  -1.9496475e+00   1.0213392e-01  -1.5834854e+00   5.1813295e-02   5.7355892e-01   1.4183077e-01   5.7393839e-02  -2.1388624e-01   7.9794782e-01  -4.9108181e-01   9.3379336e-01   1.9271777e-01  -1.2467348e+00  -1.2430925e-01   1.3196983e+00   1.2433342e+00   6.8774312e-01
  -2.2017709e+00  -3.8447565e-01  -1.1694887e+00   2.6176920e-01  -5.0935341e-01   2.2758707e-01   1.0233010e+00   7.2691392e-01   1.3724056e+00   4.8650154e-01  -2.3346945e+00   3.5711437e-01  -9.4100142e-01   2.4395352e-01   3.8519614e-01   1.5657660e-02  -2.8090949e-01   7.7224606e-01   1.2705329e+00  -1.0097932e+00   3.7993705e-01  -9.2514414e-01  -5.0829924e-01  -1.8950034e-01   3.0590519e-01   5.1094680e-01   1.3891691e+00   8.9347410e-01   1.5144428e+00   1.3115290e+00   7.8989511e-01  -1.5990416e+00   7.5214442e-02  -1.2209816e+00   1.8678343e-01   4.3170577e-01   9.6622741e-01   1.3826124e+00   5.8630317e-01  -1.3088123e+00  -4.7382445e-03  -1.1045612e+00   6.9953557e-02  -4.6663255e-01   3.4880235e-01   2.5547909e-01   5.9461486e-01   9.6724325e-01   1.5398543e-01  -2.3161105e+00   7.2912555e-01  -1.6754338e+00  -1.4015729e-01  -3.8417698e-01   1.1715155e-01   6.2855881e-01  -5.5685735e-01  -1.9413005e+00   1.4775329e-01  -1.5984197e+00   8.3818611e-02   4.7301235e-01   9.1358599e-02  -1.3835079e-01  -3.4603629e-01   5.8697205e-01  -6.7300213e-01   7.7094918e-01   2.7921934e-02  -1.0797299e+00   1.5587662e-01   1.3196505e+00   1.0890559e+00   5.3016614e-01
  -2.0935676e+00  -2.6211883e-01  -1.0477607e+00   4.7364203e-01  -4.0179138e-01   3.1635876e-01   9.1708503e-01   5.5939929e-01   1.1765597e+00   2.3036392e-01  -2.2970555e+00   4.4100676e-01  -9.2919882e-01   2.6308007e-01   2.2730408e-01  -1.3668044e-01  -2.6334061e-02   9.2985032e-01   1.1631277e+00  -8.1734754e-01   1.6178833e-01  -7.2152926e-01  -2.6372089e-01   2.3650781e-02   4.9551303e-01   6.3839041e-01   1.4786333e+00   8.8040916e-01   1.5230033e+00   1.1946669e+00   6.4170609e-01  -1.4262347e+00   2.9973917e-01  -1.0818905e+00   3.3554552e-01   3.8789473e-01   9.1371243e-01   1.2398702e+00   3.7612031e-01  -1.1898770e+00   1.1809714e-01  -1.0288611e+00   1.3024525e-01  -4.0186478e-01   3.8083590e-01   2.1369962e-01   5.5307625e-01   8.4579335e-01  -1.8978192e-02  -2.2601099e+00   8.4245346e-01  -1.6435669e+00  -1.1703690e-01  -4.3865098e-01   8.8699595e-02   4.1593800e-01  -8.0351784e-01  -1.9048383e+00   2.0129679e-01  -1.5901823e+00   1.1574761e-01   3.8263316e-01   4.6947763e-02  -3.3687748e-01  -4.7396387e-01   3.6667214e-01  -8.5625006e-01   6.0065292e-01  -1.4199566e-01  -8.8821937e-01   4.3150739e-01   1.3006232e+00   9.0926854e-01   3.6741142e-01
  -1.9564688e+00  -1.3178284e-01  -9.1380555e-01   6.7131107e-01  -2.9058660e-01   3.8888373e-01   8.0411177e-01   3.8279557e-01   9.6620172e-01  -4.0310512e-02  -2.2314471e+00   5.2050310e-01  -8.9421643e-01   2.7793299e-01   7.2119762e-02  -2.8488386e-01   2.3575013e-01   1.0662755e+00   1.0428128e+00  -6.0405046e-01  -7.1566652e-02  -5.1099140e-01  -2.5109230e-02   2.3052993e-01   6.7019939e-01   7.5200384e-01   1.5446800e+00   8.5818707e-01   1.5114361e+00   1.0672840e+00   4.8267471e-01  -1.2329910e+00   5.2316814e-01  -9.3062932e-01   4.6791171e-01   3.4699600e-01   8.4818327e-01   1.0824402e+00   1.5925925e-01  -1.0579960e+00   2.2683077e-01  -9.2660791e-01   1.7749851e-01  -3.2154924e-01   4.0048715e-01   1.8072873e-01   5.0688367e-01   7.1961003e-01  -1.9088859e-01  -2.1787184e+00   9.5184796e-01  -1.5881147e+00  -9.9510084e-02  -4.7829927e-01   6.2465658e-02   1.9780367e-01  -1.0452076e+00  -1.8465534e+00   2.5861996e-01  -1.5630550e+00   1.4564740e-01   3.0438121e-01   1.1983027e-02  -5.3260989e-01  -5.9138937e-01   1.4292543e-01  -1.0330179e+00   4.2714458e-01  -3.1108258e-01  -6.8158538e-01   6.9323140e-01   1.2664055e+00   7.1312713e-01   2.0375108e-01
  -1.7967512e+00  -1.0966025e-04  -7.7534078e-01   8.4621073e-01  -1.7908003e-01   4.4492079e-01   6.9003989e-01   2.0643611e-01   7.4930490e-01  -3.1390517e-01  -2.1442987e+00   5.9115363e-01  -8.3871858e-01   2.8907217e-01  -7.4873316e-02  -4.2125915e-01   4.9498869e-01   1.1781787e+00   9.1704012e-01  -3.7831556e-01  -3.1084307e-01  -3.0252289e-01   1.9802600e-01   4.2351462e-01   8.2425423e-01   8.4919084e-01   1.5873658e+00   8.2962961e-01   1.4835314e+00   9.3617053e-01   3.2154186e-01  -1.0278625e+00   7.3601569e-01  -7.7372097e-01   5.7900180e-01   3.1189860e-01   7.7476413e-01   9.1749502e-01  -5.4155755e-02  -9.2095398e-01   3.1548543e-01  -8.0226837e-01   2.0936461e-01  -2.2839086e-01   4.0895615e-01   1.5763463e-01   4.6049578e-01   5.9447588e-01  -3.5317393e-01  -2.0776640e+00   1.0511601e+00  -1.5143859e+00  -8.9171189e-02  -5.0256656e-01   4.1936440e-02  -1.8811929e-02  -1.2713003e+00  -1.7730502e+00   3.1579508e-01  -1.5218016e+00   1.7186393e-01   2.3956623e-01  -1.0789233e-02  -7.2052084e-01  -6.9304221e-01  -7.8891980e-02  -1.1962973e+00   2.5442292e-01  -4.7375535e-01  -4.6939610e-01   9.3254210e-01   1.2212011e+00   5.1013727e-01   4.3205661e-02
  -1.6209309e+00   1.2649584e-01  -6.3962281e-01   9.9089825e-01  -7.0428615e-02   4.8502696e-01   5.8019245e-01   3.9165618e-02   5.3380633e-01  -5.7920694e-01  -2.0420738e+00   6.4928609e-01  -7.6597953e-01   2.9726076e-01  -2.0893585e-01  -5.3921497e-01   7.4159777e-01   1.2633720e+00   7.9299641e-01  -1.4852309e-01  -5.4675150e-01  -1.0450220e-01   3.9709330e-01   5.9595847e-01   9.5298380e-01   9.2792583e-01   1.6076570e+00   7.9757351e-01   1.4434191e+00   8.0788619e-01   1.6672635e-01  -8.1922376e-01   9.2947406e-01  -6.1740851e-01   6.6496992e-01   2.8502941e-01   6.9865203e-01   7.5199175e-01  -2.5465375e-01  -7.8604436e-01   3.7912393e-01  -6.6082680e-01   2.2432775e-01  -1.2551695e-01   4.0788445e-01   1.4492911e-01   4.1804707e-01   4.7573996e-01  -4.9820831e-01  -1.9627191e+00   1.1349505e+00  -1.4279252e+00  -8.7082413e-02  -5.1163637e-01   3.0075821e-02  -2.2747278e-01  -1.4725436e+00  -1.6908482e+00   3.6934626e-01  -1.4713712e+00   1.9313884e-01   1.8889776e-01  -1.9423244e-02  -8.9623815e-01  -7.7494335e-01  -2.9404413e-01  -1.3402333e+00   8.6109879e-02  -6.2506574e-01  -2.6094293e-01   1.1421350e+00   1.1693961e+00   3.0961925e-01  -1.1061838e-01
  -1.4354288e+00   2.4219549e-01  -5.1308316e-01   1.0994066e+00   3.2507499e-02   5.1045072e-01   4.7929633e-01  -1.1112910e-01   3.2718969e-01  -8.2598209e-01  -1.9309171e+00   6.9219524e-01  -6.7969191e-01   3.0340886e-01  -3.2622254e-01  -6.3360512e-01   9.6681077e-01   1.3208735e+00   6.7722059e-01   7.7373628e-02  -7.7049154e-01   7.5683241e-02   5.6479955e-01   7.4246794e-01   1.0528966e+00   9.8684228e-01   1.6073464e+00   7.6472038e-01   1.3953370e+00   6.8842691e-01   2.5885437e-02  -6.1487031e-01   1.0958213e+00  -4.6736014e-01   7.2316718e-01   2.6823688e-01   6.2482298e-01   5.9231317e-01  -4.3391761e-01  -6.5970170e-01   4.1410059e-01  -5.0756347e-01   2.2177375e-01  -1.6324754e-02   3.9922956e-01   1.4256144e-01   3.8310653e-01   3.6808276e-01  -6.1971479e-01  -1.8393706e+00   1.1987840e+00  -1.3341927e+00  -9.3715186e-02  -5.0635218e-01   2.9144888e-02  -4.2259514e-01  -1.6415348e+00  -1.6060067e+00   4.1644657e-01  -1.4166093e+00   2.0867616e-01   1.5256116e-01  -1.2885596e-02  -1.0561031e+00  -8.3459621e-01  -4.9851084e-01  -1.4603892e+00  -7.4639852e-02  -7.6090902e-01  -6.4813252e-02   1.3161932e+00   1.1153194e+00   1.2019879e-01  -2.5464713e-01
  -1.2462637e+00   3.4200110e-01  -4.0102998e-01   1.1675106e+00   1.2725263e-01   5.2298870e-01   3.9126351e-01  -2.3792521e-01   1.3611593e-01  -1.0454669e+00  -1.8163432e+00   7.1826347e-01  -5.8376668e-01   3.0850201e-01  -4.2387161e-01  -7.0097349e-01   1.1632540e+00   1.3508877e+00   5.7526352e-01   2.9219737e-01  -9.7419105e-01   2.3194223e-01   6.9544878e-01   8.5909810e-01   1.1218186e+00   1.0252841e+00   1.5889239e+00   7.3349496e-01   1.3433980e+00   5.8293053e-01  -9.4476500e-02  -4.2167220e-01   1.2287575e+00  -3.2842205e-01   7.5223389e-01   2.6270344e-01   5.5775293e-01   4.4396033e-01  -5.8520440e-01  -5.4720304e-01   4.1823491e-01  -3.4783075e-01   2.0200308e-01   9.5672390e-02   3.8512205e-01   1.4993914e-01   3.5847356e-01   2.7533080e-01  -7.1307943e-01  -1.7125271e+00   1.2394580e+00  -1.2382675e+00  -1.0893125e-01  -4.8810688e-01   4.0565333e-02  -5.9963129e-01  -1.7730628e+00  -1.5237909e+00   4.5506587e-01  -1.3619887e+00   2.1817382e-01   1.3031446e-01   8.8928859e-03  -1.1971800e+00  -8.7107132e-01  -6.8899361e-01  -1.5539077e+00  -2.2517619e-01  -8.7815986e-01   1.1147811e-01   1.4505872e+00   1.0630049e+00  -5.0644674e-02  -3.8640455e-01
  -1.0587847e+00   4.2199521e-01  -3.0743022e-01   1.1928895e+00   2.1177615e-01   5.2481644e-01   3.1902615e-01  -3.3638473e-01  -3.3872678e-02  -1.2307442e+00  -1.7029847e+00   7.2700523e-01  -4.8213519e-01   3.1351782e-01  -5.0003101e-01  -7.3968722e-01   1.3252328e+00   1.3547154e+00   4.9140991e-01   4.8983340e-01  -1.1512641e+00   3.5969789e-01   7.8514330e-01   9.4345848e-01   1.1589319e+00   1.0433165e+00   1.5554091e+00   7.0591782e-01   1.2913681e+00   4.9543635e-01  -1.8933068e-01  -2.4529906e-01   1.3236525e+00  -2.0443292e-01   7.5211553e-01   2.6889233e-01   5.0116788e-01   3.1131308e-01  -7.0366283e-01  -4.5245226e-01   3.9089687e-01  -1.8683858e-01   1.6618655e-01   2.0699389e-01   3.6771358e-01   1.6597567e-01   3.4602092e-01   2.0033042e-01  -7.7555986e-01  -1.5862807e+00   1.2551503e+00  -1.1445911e+00  -1.3200568e-01  -4.5870556e-01   6.4833567e-02  -7.5517209e-01  -1.8642980e+00  -1.4484001e+00   4.8405997e-01  -1.3113750e+00   2.2181789e-01   1.2159939e-01   4.5029298e-02  -1.3172182e+00  -8.8498147e-01  -8.6285545e-01  -1.6195582e+00  -3.6333795e-01  -9.7472973e-01   2.6177950e-01   1.5429777e+00   1.0159677e+00  -1.9694628e-01  -5.0402244e-01
  -8.7745897e-01   4.7947811e-01  -2.3478273e-01   1.1751797e+00   2.8452643e-01   5.1830366e-01   2.6443394e-01  -4.0357352e-01  -1.7855934e-01  -1.3769903e+00  -1.5944109e+00   7.1903601e-01  -3.7856243e-01   3.1933662e-01  -5.5382226e-01  -7.4995384e-01   1.4489129e+00   1.3346019e+00   4.2847543e-01   6.6544124e-01  -1.2966688e+00   4.5601057e-01   8.3187946e-01   9.9472716e-01   1.1647353e+00   1.0416950e+00   1.5101548e+00   6.8350067e-01   1.2424657e+00   4.2871114e-01  -2.5536076e-01  -9.0029516e-02   1.3776935e+00  -9.8106780e-02   7.2400316e-01   2.8653153e-01   4.5783695e-01   1.9747230e-01  -7.8653065e-01  -3.7785838e-01   3.3300074e-01  -2.9456415e-02   1.1626639e-01   3.1433114e-01   3.4902620e-01   1.8916395e-01   3.4659376e-01   1.4488538e-01  -8.0637840e-01  -1.4637349e+00   1.2454779e+00  -1.0567656e+00  -1.6168988e-01  -4.2021308e-01   1.0148963e-01  -8.8696507e-01  -1.9148241e+00  -1.3827729e+00   5.0319704e-01  -1.2678380e+00   2.2024073e-01   1.2565961e-01   9.3764118e-02  -1.4145743e+00  -8.7835101e-01  -1.0180048e+00  -1.6576719e+00  -4.8738954e-01  -1.0495483e+00   3.8150235e-01   1.5928199e+00   9.7700539e-01  -3.1452063e-01  -6.0619865e-01
  -7.0572389e-01   5.1303660e-01  -1.8408588e-01   1.1159162e+00   3.4444057e-01   5.0582867e-01   2.2821795e-01  -4.3856821e-01  -2.9516167e-01  -1.4815834e+00  -1.4930224e+00   6.9597130e-01  -2.7647991e-01   3.2665276e-01  -5.8525032e-01  -7.3372579e-01   1.5323933e+00   1.2935339e+00   3.8768926e-01   8.1558406e-01  -1.4070563e+00   5.1960319e-01   8.3553659e-01   1.0135775e+00   1.1409333e+00   1.0217944e+00   1.4566344e+00   6.6716903e-01   1.1991944e+00   3.8414913e-01  -2.9110110e-01   4.1347500e-02   1.3899288e+00  -1.0986570e-02   6.7020284e-01   3.1463682e-01   4.2942112e-01   1.0418951e-01  -8.3320463e-01  -3.2430965e-01   2.4691019e-01   1.1995971e-01   5.4810520e-02   4.1467296e-01   3.3081248e-01   2.1767276e-01   3.5996931e-01   1.0975825e-01  -8.0669893e-01  -1.3469079e+00   1.2114652e+00  -9.7741563e-01  -1.9630933e-01  -3.7479491e-01   1.4914166e-01  -9.9385447e-01  -1.9265201e+00  -1.3284776e+00   5.1312207e-01  -1.2335155e+00   2.1444707e-01   1.4165744e-01   1.5259301e-01  -1.4881096e+00  -8.5439361e-01  -1.1527436e+00  -1.6699790e+00  -5.9592415e-01  -1.1024790e+00   4.6772473e-01   1.6012731e+00   9.4803470e-01  -4.0111048e-01  -6.9211496e-01
  -5.4590806e-01   5.2253607e-01  -1.5489602e-01   1.0183735e+00   3.9093379e-01   4.8960439e-01   2.1001962e-01  -4.4244709e-01  -3.8234368e-01  -1.5440784e+00  -1.4000253e+00   6.6026834e-01  -1.7884473e-01   3.3589512e-01  -5.9507092e-01  -6.9450429e-01   1.5756696e+00   1.2350018e+00   3.6866773e-01   9.3827519e-01  -1.4808101e+00   5.5079475e-01   7.9776678e-01   1.0020282e+00   1.0902632e+00   9.8550561e-01   1.3982253e+00   6.5721819e-01   1.1632199e+00   3.6175117e-01  -2.9696941e-01   1.4754120e-01   1.3612134e+00   5.6533490e-02   5.9394601e-01   3.5157374e-01   4.1638735e-01   3.1883393e-02  -8.4518262e-01  -2.9123971e-01   1.3626454e-01   2.5771013e-01  -1.5168156e-02   5.0541571e-01   3.1443715e-01   2.4946121e-01   3.8488022e-01   9.4729815e-02  -7.7949139e-01  -1.2367103e+00   1.1554305e+00  -9.0811637e-01  -2.3388689e-01  -3.2456240e-01   2.0554415e-01  -1.0756561e+00  -1.9033065e+00  -1.2856908e+00   5.1526645e-01  -1.2095363e+00   2.0571599e-01   1.6878066e-01   2.1844429e-01  -1.5370735e+00  -8.1722018e-01  -1.2656020e+00  -1.6593641e+00  -6.8775078e-01  -1.1341845e+00   5.1919958e-01   1.5710264e+00   9.2997948e-01  -4.5641407e-01  -7.6132938e-01
  -3.9922387e-01   5.0904285e-01  -1.4546821e-01   8.8731819e-01   4.2387217e-01   4.7152846e-01   2.0848029e-01  -4.1816849e-01  -4.4013984e-01  -1.5660621e+00  -1.3154789e+00   6.1502557e-01  -8.8030358e-02   3.4716552e-01  -5.8463187e-01  -6.3706059e-01   1.5804983e+00   1.1627444e+00   3.6947950e-01   1.0329457e+00  -1.5179833e+00   5.5135184e-01   7.2179829e-01   9.6323019e-01   1.0162773e+00   9.3510538e-01   1.3380059e+00   6.5330493e-01   1.1352974e+00   3.6018085e-01  -2.7519331e-01   2.2868189e-01   1.2940650e+00   1.0512465e-01   4.9915695e-01   3.9515489e-01   4.1799449e-01  -2.0263676e-02  -8.2588787e-01  -2.7677602e-01   5.7408618e-03   3.8086110e-01  -9.0413158e-02   5.8445578e-01   3.0078962e-01   2.8240483e-01   4.1910022e-01   9.8706777e-02  -7.2929776e-01  -1.1329955e+00   1.0808005e+00  -8.4938908e-01  -2.7228094e-01  -2.7143312e-01   2.6772498e-01  -1.1329865e+00  -1.8507864e+00  -1.2532624e+00   5.1171105e-01  -1.1960027e+00   1.9548892e-01   2.0633031e-01   2.8788703e-01  -1.5609963e+00  -7.7150196e-01  -1.3551897e+00  -1.6295696e+00  -7.6178653e-01  -1.1459621e+00   5.3627562e-01   1.5060570e+00   9.2271411e-01  -4.8199583e-01  -8.1366093e-01
  -2.6582626e-01   4.7468843e-01  -1.5296451e-01   7.2869685e-01   4.4353344e-01   4.5306819e-01   2.2138163e-01  -3.7034575e-01  -4.6980695e-01  -1.5509082e+00  -1.2384126e+00   5.6375965e-01  -5.7531236e-03   3.6020356e-01  -5.5570582e-01  -5.6709538e-01   1.5501750e+00   1.0804953e+00   3.8679748e-01   1.1003426e+00  -1.5201531e+00   5.2427485e-01   6.1217281e-01   9.0120926e-01   9.2309418e-01   8.7311312e-01   1.2785779e+00   6.5447702e-01   1.1152550e+00   3.7689247e-01  -2.2963587e-01   2.8617074e-01   1.1924456e+00   1.3638999e-01   3.9019521e-01   4.4276663e-01   4.3235334e-01  -5.4142216e-02  -7.8038917e-01  -2.7795599e-01  -1.3922874e-01   4.8731848e-01  -1.6762967e-01   6.5026226e-01   2.9023462e-01   3.1442496e-01   4.5958796e-01   1.1986610e-01  -6.6191492e-01  -1.0346753e+00   9.9187275e-01  -8.0075834e-01  -3.0932585e-01  -2.1701602e-01   3.3215489e-01  -1.1670703e+00  -1.7758085e+00  -1.2288584e+00   5.0501796e-01  -1.1920318e+00   1.8525507e-01   2.5378152e-01   3.5735422e-01  -1.5596049e+00  -7.2211674e-01  -1.4200870e+00  -1.5848710e+00  -8.1697378e-01  -1.1395698e+00   5.2074429e-01   1.4113377e+00   9.2506989e-01  -4.8109034e-01  -8.4908620e-01
  -1.4493123e-01   4.2248889e-01  -1.7371277e-01   5.4928389e-01   4.5055809e-01   4.3518683e-01   2.4582525e-01  -3.0493445e-01  -4.7362462e-01  -1.5034534e+00  -1.1669964e+00   5.1017698e-01   6.6961911e-02   3.7438490e-01  -5.1033232e-01  -4.9086115e-01   1.4892503e+00   9.9174973e-01   4.1612797e-01   1.1423686e+00  -1.4902046e+00   4.7353580e-01   4.7443738e-01   8.2058253e-01   8.1514355e-01   8.0214306e-01   1.2219304e+00   6.5923860e-01   1.1020354e+00   4.0832081e-01  -1.6553200e-01   3.2247093e-01   1.0614923e+00   1.5269204e-01   2.7159336e-01   4.9151727e-01   4.5655879e-01  -7.2502288e-02  -7.1503953e-01  -2.9099253e-01  -2.9276422e-01   5.7586368e-01  -2.4367780e-01   7.0192733e-01   2.8260594e-01   3.4361180e-01   5.0268187e-01   1.5582093e-01  -5.8401696e-01  -9.3988863e-01   8.9354595e-01  -7.6086441e-01  -3.4296308e-01  -1.6253094e-01   3.9495006e-01  -1.1795464e+00  -1.6859879e+00  -1.2091662e+00   4.9804481e-01  -1.1958493e+00   1.7644509e-01   3.1081041e-01   4.2336517e-01  -1.5327754e+00  -6.7380539e-01  -1.4587978e+00  -1.5297528e+00  -8.5224054e-01  -1.1170572e+00   4.7562882e-01   1.2925184e+00   9.3490603e-01  -4.5831845e-01  -8.6766121e-01
  -3.4983436e-02   3.5613456e-01  -2.0349613e-01   3.5631322e-01   4.4589432e-01   4.1831648e-01   2.7843710e-01  -2.2885124e-01  -4.5466528e-01  -1.4296251e+00  -1.0987561e+00   4.5795783e-01   1.2977434e-01   3.8875713e-01  -4.5068315e-01  -4.1477082e-01   1.4032001e+00   8.9956542e-01   4.5210325e-01   1.1618789e+00  -1.4320734e+00   4.0378913e-01   3.1481525e-01   7.2626873e-01   6.9691708e-01   7.2476324e-01   1.1693498e+00   6.6564765e-01   1.0937942e+00   4.5011982e-01  -8.9151764e-02   3.4085744e-01   9.0721222e-01   1.5695533e-01   1.4780911e-01   5.3839668e-01   4.8688676e-01  -7.8707615e-02  -6.3705680e-01  -3.1157002e-01  -4.4884715e-01   6.4615139e-01  -3.1573919e-01   7.3919042e-01   2.7724492e-01   3.6833152e-01   5.4433569e-01   2.0379492e-01  -5.0273845e-01  -8.4621111e-01   7.9103621e-01  -7.2762153e-01  -3.7135223e-01  -1.0876862e-01   4.5209875e-01  -1.1722960e+00  -1.5892163e+00  -1.1901518e+00   4.9375697e-01  -1.2049315e+00   1.7034336e-01   3.7728288e-01   4.8273312e-01  -1.4805330e+00  -6.3085989e-01  -1.4697761e+00  -1.4686070e+00  -8.6651329e-01  -1.0806191e+00   4.0493368e-01   1.1555985e+00   9.4924262e-01  -4.1933647e-01  -8.6948011e-01
   6.6140460e-02   2.7976368e-01  -2.3785384e-01   1.5711944e-01   4.3073808e-01   4.0237646e-01   3.1558220e-01  -1.4954718e-01  -4.1655536e-01  -1.3360415e+00  -1.0308169e+00   4.1056578e-01   1.8298066e-01   4.0211300e-01  -3.7896295e-01  -3.4501381e-01   1.2980792e+00   8.0641298e-01   4.8882015e-01   1.1624485e+00  -1.3504607e+00   3.2007460e-01   1.3987666e-01   6.2320976e-01   5.7274560e-01   6.4336972e-01   1.1213876e+00   6.7143963e-01   1.0880481e+00   4.9743412e-01  -7.4115072e-03   3.4514384e-01   7.3616569e-01   1.5245579e-01   2.3008364e-02   5.8043735e-01   5.1904504e-01  -7.6477600e-02  -5.5407287e-01  -3.3515085e-01  -6.0161354e-01   6.9866727e-01  -3.8144623e-01   7.6243351e-01   2.7308066e-01   3.8730852e-01   5.8038114e-01   2.6079099e-01  -4.2524393e-01  -7.5089224e-01   6.8959825e-01  -6.9841238e-01  -3.9295562e-01  -5.6095732e-02   4.9969898e-01  -1.1473073e+00  -1.4931897e+00  -1.1673523e+00   4.9504773e-01  -1.2161852e+00   1.6802452e-01   4.5320470e-01   5.3274636e-01  -1.4030988e+00  -5.9686299e-01  -1.4515282e+00  -1.4054712e+00  -8.5878606e-01  -1.0324744e+00   3.1337313e-01   1.0066136e+00   9.6444844e-01  -3.7044431e-01  -8.5467453e-01
   1.6090632e-01   1.9773335e-01  -2.7237427e-01  -4.1191215e-02   4.0647024e-01   3.8683570e-01   3.5357654e-01  -7.4560279e-02  -3.6324429e-01  -1.2296085e+00  -9.6016013e-01   3.7109149e-01   2.2742826e-01   4.1309679e-01  -2.9734862e-01  -2.8720057e-01   1.1801760e+00   7.1408302e-01   5.2020538e-01   1.1481252e+00  -1.2505434e+00   2.2753045e-01  -4.3770502e-02   5.1612038e-01   4.4661343e-01   5.6008518e-01   1.0778835e+00   6.7417032e-01   1.0818646e+00   5.4518706e-01   7.2544520e-02   3.3940342e-01   5.5515391e-01   1.4261026e-01  -9.9108303e-02   6.1486566e-01   5.4846233e-01  -6.9634134e-02  -4.7367823e-01  -3.5727435e-01  -7.4561339e-01   7.3464811e-01  -4.3896737e-01   7.7264440e-01   2.6874599e-01   3.9967561e-01   6.0680348e-01   3.2374490e-01  -3.5830658e-01  -6.5110528e-01   5.9426511e-01  -6.7030674e-01  -4.0659213e-01  -4.5042581e-03   5.3419549e-01  -1.1065862e+00  -1.4049795e+00  -1.1361847e+00   5.0457847e-01  -1.2261573e+00   1.7031753e-01   5.3863645e-01   5.7131422e-01  -1.3009801e+00  -5.7448965e-01  -1.4027826e+00  -1.3438189e+00  -8.2823974e-01  -9.7477579e-01   2.0609501e-01   8.5135252e-01   9.7647423e-01  -3.1817692e-01  -8.2345116e-01
   2.5189002e-01   1.1439867e-01  -3.0296399e-01  -2.3202472e-01   3.7459196e-01   3.7081106e-01   3.8888295e-01  -1.1072859e-02  -2.9879575e-01  -1.1171315e+00  -8.8387875e-01   3.4213419e-01   2.6439635e-01   4.2033382e-01  -2.0796745e-01  -2.4605210e-01   1.0556915e+00   6.2365491e-01   5.4038639e-01   1.1231817e+00  -1.1376916e+00   1.3113232e-01  -2.2975627e-01   4.0927698e-01   3.2201864e-01   4.7668488e-01   1.0380447e+00   6.7136873e-01   1.0720842e+00   5.8836831e-01   1.4376680e-01   3.2770084e-01   3.7092651e-01   1.3077594e-01  -2.1542862e-01   6.3923569e-01   5.7059712e-01  -6.1868295e-02  -4.0298684e-01  -3.7383180e-01  -8.7602602e-01   7.5596620e-01  -4.8704665e-01   7.7134700e-01   2.6271860e-01   4.0498884e-01   6.2001110e-01   3.8965530e-01  -3.0791985e-01  -5.4419641e-01   5.0961764e-01  -6.4029299e-01  -4.1146164e-01   4.6299115e-02   5.5260147e-01  -1.0521126e+00  -1.3306632e+00  -1.0922623e+00   5.2464242e-01  -1.2312653e+00   1.7779518e-01   6.3358171e-01   5.9707112e-01  -1.1750878e+00  -5.6537943e-01  -1.3227037e+00  -1.2864052e+00  -7.7439748e-01  -9.0954547e-01   8.8414505e-02   6.9511886e-01   9.8111690e-01  -2.6890497e-01  -7.7615921e-01
   3.4155333e-01   3.3910274e-02  -3.2607823e-01  -4.0952784e-01   3.3666116e-01   3.5319370e-01   4.1828215e-01   3.4501671e-02  -2.2720861e-01  -1.0049603e+00  -7.9941749e-01   3.2572103e-01   2.9545269e-01   4.2256958e-01  -1.1290693e-01  -2.2514882e-01   9.3045587e-01   5.3552616e-01   5.4404688e-01   1.0918802e+00  -1.0172095e+00   3.5470127e-02  -4.1217977e-01   3.0635602e-01   2.0188354e-01   3.9455414e-01   1.0005701e+00   6.6069132e-01   1.0555567e+00   6.2230534e-01   1.9990325e-01   3.1384880e-01   1.8991882e-01   1.2006945e-01  -3.2349810e-01   6.5153742e-01   5.8124578e-01  -5.6538821e-02  -3.4824469e-01  -3.8130331e-01  -9.8882371e-01   7.6498521e-01  -5.2500081e-01   7.6050192e-01   2.5347468e-01   4.0320695e-01   6.1708260e-01   4.5568621e-01  -2.7896189e-01  -4.2791939e-01   4.3959069e-01  -6.0550850e-01  -4.0714329e-01   9.6773087e-02   5.5269087e-01  -9.8583954e-01  -1.2750337e+00  -1.0316974e+00   5.5705476e-01  -1.2280383e+00   1.9078475e-01   7.3786146e-01   6.0943580e-01  -1.0268674e+00  -5.7007944e-01  -1.2111295e+00  -1.2351731e+00  -6.9729697e-01  -8.3863395e-01  -3.4430028e-02   5.4254711e-01   9.7429949e-01  -2.2846633e-01  -7.1337509e-01
   4.3204322e-01  -3.9962269e-02  -3.3890233e-01  -5.6875692e-01   2.9423170e-01   3.3279153e-01   4.3901160e-01   5.6879126e-02  -1.5227244e-01  -8.9868043e-01  -7.0478294e-01   3.2326164e-01   3.2229709e-01   4.1880276e-01  -1.4245726e-02  -2.2675059e-01   8.0969664e-01   4.4949724e-01   5.2674653e-01   1.0582594e+00  -8.9410386e-01  -5.5428661e-02  -5.8579061e-01   2.1032598e-01   8.8514015e-02   3.1467690e-01   9.6381362e-01   6.4006837e-01   1.0293788e+00   6.4290436e-01   2.3555865e-01   3.0120178e-01   1.8027686e-02   1.1321374e-01  -4.2153920e-01   6.5027561e-01   5.7682892e-01  -5.6510903e-02  -3.1450168e-01  -3.7694506e-01  -1.0808818e+00   7.6439669e-01  -5.5268029e-01   7.4238100e-01   2.3964011e-01   3.9463928e-01   5.9597262e-01   5.1924124e-01  -2.7493215e-01  -3.0064140e-01   3.8732412e-01  -5.6345550e-01  -3.9357404e-01   1.4740416e-01   5.3314742e-01  -9.0972433e-01  -1.2413935e+00  -9.5137969e-01   6.0307088e-01  -1.2133563e+00   2.0939191e-01   8.5098996e-01   6.0862263e-01  -8.5841701e-01  -5.8805785e-01  -1.0687967e+00  -1.1912155e+00  -5.9765504e-01  -7.6369426e-01  -1.5748987e-01   3.9747905e-01   9.5234796e-01  -2.0184849e-01  -6.3598857e-01
   5.2502778e-01  -1.0397372e-01  -3.3947608e-01  -7.0578727e-01   2.4879825e-01   3.0847517e-01   4.4886807e-01   5.2191940e-02  -7.7457342e-02  -8.0286285e-01  -5.9871134e-01   3.3553282e-01   3.4660441e-01   4.0839544e-01   8.5905936e-02  -2.5169650e-01   6.9786456e-01   3.6490163e-01   4.8518759e-01   1.0259544e+00  -7.7289167e-01  -1.3822511e-01  -7.4611965e-01   1.2339334e-01  -1.6396689e-02   2.3765287e-01   9.2596796e-01   6.0783383e-01   9.9111590e-01   6.4684984e-01   2.4659041e-01   2.9249612e-01  -1.3956997e-01   1.1241856e-01  -5.0842675e-01   6.3451675e-01   5.5463526e-01  -6.4039204e-02  -3.0536297e-01  -3.5891881e-01  -1.1500371e+00   7.5704947e-01  -5.7040349e-01   7.1942517e-01   2.2012502e-01   3.7986961e-01   5.5566105e-01   5.7801131e-01  -2.9777396e-01  -1.6150781e-01   3.5506001e-01  -5.1218858e-01  -3.7101433e-01   1.9856605e-01   4.9365875e-01  -8.2577631e-01  -1.2314432e+00  -8.4921232e-01   6.6333106e-01  -1.1846777e+00   2.3353061e-01   9.7206763e-01   5.9560695e-01  -6.7257616e-01  -6.1778167e-01  -8.9752653e-01  -1.1547907e+00  -4.7700241e-01  -6.8616733e-01  -2.7628103e-01   2.6290059e-01   9.1224787e-01  -1.9293693e-01  -5.4527613e-01
   6.2158048e-01  -1.5550911e-01  -3.2675797e-01  -8.1776738e-01   2.0174921e-01   2.7931494e-01   4.4627285e-01   1.8187584e-02  -5.8368432e-03  -7.2088182e-01  -4.8078412e-01   3.6268914e-01   3.6987963e-01   3.9114749e-01   1.8537033e-01  -2.9938927e-01   5.9852183e-01   2.8076744e-01   4.1741189e-01   9.9805748e-01  -6.5744936e-01  -2.1034271e-01  -8.8956034e-01   4.7000111e-02  -1.1172754e-01   1.6373831e-01   8.8525540e-01   5.6283158e-01   9.3899095e-01   6.3175327e-01   2.3032424e-01   2.8974301e-01  -2.7855384e-01   1.1929905e-01  -5.8362925e-01   6.0390472e-01   5.1300615e-01  -8.0697357e-02  -3.2283157e-01  -3.2635909e-01  -1.1951006e+00   7.4578518e-01  -5.7887483e-01   6.9409484e-01   1.9422856e-01   3.5966480e-01   4.9623317e-01   6.2999964e-01  -3.4779325e-01  -1.0554789e-02   3.4409213e-01  -4.5046133e-01  -3.4000760e-01   2.5039250e-01   4.3494678e-01  -7.3610866e-01  -1.2452634e+00  -7.2429150e-01   7.3783171e-01  -1.1402378e+00   2.6295173e-01   1.0997057e+00   5.7204586e-01  -4.7296548e-01  -6.5685213e-01  -7.0034581e-01  -1.1253861e+00  -3.3776641e-01  -6.0727501e-01  -3.8691723e-01   1.4093542e-01   8.5186243e-01  -2.0434058e-01  -4.4294769e-01
   7.2211924e-01  -1.9264940e-01  -3.0062810e-01  -9.0292361e-01   1.5432972e-01   2.4469688e-01   4.3030021e-01  -4.5672631e-02   5.9960449e-02  -6.5480808e-01  -3.5148254e-01   4.0429553e-01   3.9333668e-01   3.6732557e-01   2.8188047e-01  -3.6786500e-01   5.1429137e-01   1.9599584e-01   3.2291973e-01   9.7702309e-01  -5.5090776e-01  -2.6999077e-01  -1.0134051e+00  -1.8133393e-02  -1.9686189e-01   9.2905664e-02   8.4010884e-01   5.0449148e-01   8.7202784e-01   5.9624699e-01   1.8567920e-01   2.9417804e-01  -3.9555112e-01   1.3483521e-01  -6.4712587e-01   5.5864772e-01   4.5144763e-01  -1.0735217e-01  -3.6724708e-01  -2.7937582e-01  -1.2158266e+00   7.3329219e-01  -5.7909533e-01   6.6872463e-01   1.6170484e-01   3.3487925e-01   4.1888353e-01   6.7352947e-01  -4.2367712e-01   1.5124026e-01   3.5476598e-01  -3.7782166e-01  -3.0133852e-01   3.0267754e-01   3.5873076e-01  -6.4298001e-01  -1.2813915e+00  -5.7701609e-01   8.2592294e-01  -1.0792083e+00   2.9726598e-01   1.2319931e+00   5.4015985e-01  -2.6396623e-01  -7.0218751e-01  -4.8152307e-01  -1.1018249e+00  -1.8328753e-01  -5.2801892e-01  -4.8619905e-01   3.2888615e-02   7.7009836e-01  -2.3730031e-01  -3.3115727e-01
   8.2640244e-01  -2.1419655e-01  -2.6183457e-01  -9.6052383e-01   1.0761597e-01   2.0440826e-01   4.0067186e-01  -1.3821850e-01   1.1777450e-01  -6.0538183e-01  -2.1217899e-01   4.5937778e-01   4.1780915e-01   3.3764379e-01   3.7308063e-01  -4.5394404e-01   4.4686343e-01   1.0953935e-01   2.0270305e-01   9.6462049e-01  -4.5559443e-01  -3.1614260e-01  -1.1158426e+00  -7.1928810e-02  -2.7160282e-01   2.4913866e-02   7.8932901e-01   4.3287219e-01   7.9013844e-01   5.4002102e-01   1.1319645e-01   3.0626659e-01  -4.8818324e-01   1.5937139e-01  -6.9931070e-01   4.9947979e-01   3.7066247e-01  -1.4417939e-01  -4.3732260e-01  -2.1899597e-01  -1.2128499e+00   7.2198727e-01  -5.7227526e-01   6.4539309e-01   1.2278466e-01   3.0636551e-01   3.2584258e-01   7.0723965e-01  -5.2260981e-01   3.2197441e-01   3.8652934e-01  -2.9464952e-01  -2.5599317e-01   3.5481413e-01   2.6762452e-01  -5.4881547e-01  -1.3369863e+00  -4.0911756e-01   9.2633273e-01  -1.0017994e+00   3.3595862e-01   1.3665103e+00   5.0258209e-01  -5.0635081e-02  -7.5024210e-01  -2.4651192e-01  -1.0824079e+00  -1.7762165e-02  -4.4918589e-01  -5.7165967e-01  -6.0670029e-02   6.6700693e-01  -2.9168163e-01  -2.1247351e-01
   9.3357903e-01  -2.1966010e-01  -2.1188914e-01  -9.9080556e-01   6.2501479e-02   1.5868572e-01   3.5772223e-01  -2.5667708e-01   1.6591687e-01  -5.7206576e-01  -6.5064904e-02   5.2648885e-01   4.4369877e-01   3.0319948e-01   4.5655353e-01  -5.5345362e-01   3.9705223e-01   2.0566050e-02   5.9193317e-02   9.6193100e-01  -3.7302419e-01  -3.4847372e-01  -1.1959202e+00  -1.1484235e-01  -3.3608028e-01  -4.0615615e-02   7.3220540e-01   3.4866834e-01   6.9414825e-01   4.6380461e-01   1.4973495e-02   3.2576192e-01  -5.5506974e-01   1.9265450e-01  -7.4089258e-01   4.2760283e-01   2.7250136e-01  -1.9071584e-01  -5.3027337e-01  -1.4704978e-01  -1.1875935e+00   7.1393085e-01  -5.5975293e-01   6.2581653e-01   7.8153405e-02   2.7489979e-01   2.2023169e-01   7.3007316e-01  -6.4047747e-01   4.9890268e-01   4.3802721e-01  -2.0213447e-01  -2.0512235e-01   4.0577853e-01   1.6497553e-01  -4.5619946e-01  -1.4080672e+00  -2.2360366e-01   1.0372188e+00  -9.0929716e-01   3.7839777e-01   1.5003923e+00   4.6218464e-01   1.6144366e-01  -7.9724937e-01  -1.8011889e-03  -1.0650826e+00   1.5388793e-01  -3.7136095e-01  -6.4156991e-01  -1.3979357e-01   5.4381461e-01  -3.6604785e-01  -8.9810711e-02
   1.0422838e+00  -2.0921018e-01  -1.5292227e-01  -9.9487784e-01   1.9694722e-02   1.0822310e-01   3.0233822e-01  -3.9687129e-01   2.0315645e-01  -5.5317392e-01   8.6977995e-02   6.0378835e-01   4.7096250e-01   2.6537225e-01   5.2987382e-01  -6.6150745e-01   3.6489377e-01  -7.1403661e-02  -1.0387173e-01   9.6938590e-01  -3.0393496e-01  -3.6726942e-01  -1.2534797e+00  -1.4773991e-01  -3.9065888e-01  -1.0412374e-01   6.6859368e-01   2.5318382e-01   5.8575973e-01   3.6929694e-01  -1.0548959e-01   3.5180814e-01  -5.9579327e-01   2.3390571e-01  -7.7279815e-01   3.4461377e-01   1.5983861e-01  -2.4594244e-01  -6.4202705e-01  -6.6011929e-02  -1.1421540e+00   7.1077642e-01  -5.4292497e-01   6.1127458e-01   2.8888798e-02   2.4112836e-01   1.0585788e-01   7.4126253e-01  -7.7214583e-01   6.7858336e-01   5.0723336e-01  -1.0219655e-01  -1.5000748e-01   4.5416061e-01   5.4657376e-02  -3.6783912e-01  -1.4898152e+00  -2.4617874e-02   1.1562476e+00  -8.0402603e-01   4.2383832e-01   1.6304349e+00   4.2189256e-01   3.6636028e-01  -8.3947518e-01   2.4531934e-01  -1.0476313e+00   3.2621035e-01  -2.9495090e-01  -6.9490757e-01  -2.0502796e-01   4.0288124e-01  -4.5780569e-01   3.3673918e-02
   1.1507671e+00  -1.8360317e-01  -8.7509127e-02  -9.7460044e-01  -2.0272688e-02   5.4140209e-02   2.3588037e-01  -5.5349547e-01   2.2869241e-01  -5.4606748e-01   2.4055342e-01   6.8913310e-01   4.9913692e-01   2.2569954e-01   5.9068477e-01  -7.7282417e-01   3.4977328e-01  -1.6639655e-01  -2.8165267e-01   9.8683714e-01  -2.4836541e-01  -3.7330938e-01  -1.2890701e+00  -1.7176423e-01  -4.3585206e-01  -1.6604371e-01   5.9894609e-01   1.4827263e-01   4.6745812e-01   2.5905412e-01  -2.4351928e-01   3.8307827e-01  -6.1082900e-01   2.8191977e-01  -7.9608262e-01   2.5242304e-01   3.6383225e-02  -3.0839009e-01  -7.6750076e-01   2.1189569e-02  -1.0791700e+00   7.1375191e-01  -5.2318681e-01   6.0257011e-01  -2.3631991e-02   2.0553845e-01  -1.3034673e-02   7.4031424e-01  -9.1179181e-01   8.5707664e-01   5.9160971e-01   2.6423589e-03  -9.2027755e-02   4.9823766e-01  -5.9167804e-02  -2.8649891e-01  -1.5769161e+00   1.8277844e-01   1.2806999e+00  -6.8923826e-01   4.7142651e-01   1.7532350e+00   3.8449692e-01   5.5812084e-01  -8.7346644e-01   4.8706090e-01  -1.0278656e+00   4.9346577e-01  -2.2021902e-01  -7.3129595e-01  -2.5727505e-01   2.4758973e-01  -5.6341112e-01   1.5470743e-01
   1.2570451e+00  -1.4408861e-01  -1.8479334e-02  -9.3244802e-01  -5.7029175e-02  -2.0828715e-03   1.6008927e-01  -7.2044830e-01   2.4211587e-01  -5.4740297e-01   3.9195822e-01   7.8017635e-01   5.2739478e-01   1.8574328e-01   6.3679088e-01  -8.8206242e-01   3.5057153e-01  -2.6392807e-01  -4.6847074e-01   1.0136524e+00  -2.0576738e-01  -3.6773907e-01  -1.3038432e+00  -1.8820317e-01  -4.7224693e-01  -2.2673904e-01   5.2429522e-01   3.6252750e-02   3.4236921e-01   1.3633926e-01  -3.9355679e-01   4.1793473e-01  -6.0144304e-01   3.3518322e-01  -8.1185220e-01   1.5316803e-01  -9.3558373e-02  -3.7626206e-01  -9.0092527e-01   1.1138247e-01  -1.0016770e+00   7.2366763e-01  -5.0188445e-01   6.0002531e-01  -7.7845650e-02   1.6845323e-01  -1.3203657e-01   7.2699369e-01  -1.0532653e+00   1.0301804e+00   6.8827940e-01   1.0942481e-01  -3.2626228e-02   5.3608294e-01  -1.7229934e-01  -2.1491133e-01  -1.6639203e+00   3.9288600e-01   1.4075971e+00  -5.6893538e-01   5.2020921e-01   1.8653546e+00   3.5247959e-01   7.3091162e-01  -8.9628195e-01   7.1548487e-01  -1.0038184e+00   6.4990069e-01  -1.4733132e-01  -7.5092028e-01  -2.9765784e-01   8.2174970e-02  -6.7862080e-01   2.7004100e-01
   1.3590567e+00  -9.2305043e-02   5.1276452e-02  -8.7136243e-01  -9.0339930e-02  -5.8698156e-02   7.6983414e-02  -8.9119987e-01   2.4336447e-01  -5.5341599e-01   5.3740593e-01   8.7447204e-01   5.5462714e-01   1.4696257e-01   6.6625847e-01  -9.8414991e-01   3.6581757e-01  -3.6298821e-01  -6.5811209e-01   1.0488230e+00  -1.7514376e-01  -3.5193763e-01  -1.2994384e+00  -1.9836719e-01  -5.0044242e-01  -2.8645281e-01   4.4619535e-01  -8.0201932e-02   2.1408040e-01   4.9458664e-03  -5.4948578e-01   4.5459836e-01  -5.6956706e-01   3.9200242e-01  -8.2119814e-01   4.9126229e-02  -2.2534963e-01  -4.4756434e-01  -1.0361964e+00   2.0136165e-01  -9.1295592e-01   7.4094315e-01  -4.8027463e-01   6.0351028e-01  -1.3212346e-01   1.3004847e-01  -2.4684679e-01   7.0131018e-01  -1.1904557e+00   1.1936848e+00   7.9420235e-01   2.1494777e-01   2.6727221e-02   5.6569680e-01  -2.8074149e-01  -1.5567205e-01  -1.7455997e+00   5.9968927e-01   1.5338471e+00  -4.4763432e-01   5.6915202e-01   1.9634941e+00   3.2786145e-01   8.7936630e-01  -9.0568958e-01   9.2287328e-01  -9.7391621e-01   7.9002800e-01  -7.6411971e-02  -7.5442884e-01  -3.2739584e-01  -8.8495412e-02  -7.9877214e-01   3.7659033e-01
   1.4548146e+00  -3.0172084e-02   1.1898992e-01  -7.9459915e-01  -1.2008003e-01  -1.1379919e-01  -1.1247013e-02  -1.0591683e+00   2.3267177e-01  -5.6021831e-01   6.7324868e-01   9.6958092e-01   5.7954314e-01   1.1060551e-01   6.7751518e-01  -1.0745842e+00   3.9383748e-01  -4.6207035e-01  -8.4415481e-01   1.0910786e+00  -1.5520087e-01  -3.2739022e-01  -1.2778601e+00  -2.0348281e-01  -5.2100149e-01  -3.4526911e-01   3.6662915e-01  -1.9818521e-01   8.6439725e-02  -1.3099697e-01  -7.0497862e-01   4.9131194e-01  -5.1765511e-01   4.5063171e-01  -8.2514295e-01  -5.7369564e-02  -3.5430071e-01  -5.2023682e-01  -1.1672291e+00   2.8808799e-01  -8.1638077e-01   7.6564702e-01  -4.5949084e-01   6.1249903e-01  -1.8488772e-01   9.0384986e-02  -3.5352731e-01   6.6350236e-01  -1.3176399e+00   1.3436271e+00   9.0634218e-01   3.1596079e-01   8.4577452e-02   5.8514854e-01  -3.8092315e-01  -1.1112806e-01  -1.8172732e+00   7.9719672e-01   1.6563971e+00  -3.3009741e-01   6.1716828e-01   2.0446630e+00   3.1208423e-01   9.9881735e-01  -9.0031824e-01   1.1020961e+00  -9.3712434e-01   9.0889397e-01  -7.6039169e-03  -7.4282703e-01  -3.4769633e-01  -2.5917414e-01  -9.1907230e-01   4.7156551e-01
   1.5425382e+00   4.0215592e-02   1.8217697e-01  -7.0557340e-01  -1.4620715e-01  -1.6543727e-01  -1.0234579e-01  -1.2180819e+00   2.1051530e-01  -5.6408712e-01   7.9618112e-01   1.0631738e+00   6.0077903e-01   7.7629905e-02   6.6943876e-01  -1.1496840e+00   4.3288759e-01  -5.5924036e-01  -1.0203008e+00   1.1389938e+00  -1.4450284e-01  -2.9557451e-01  -1.2413561e+00  -2.0460825e-01  -5.3441819e-01  -4.0308883e-01   2.8788710e-01  -3.1469109e-01  -3.6653851e-02  -2.6722797e-01  -8.5384073e-01   5.2648477e-01  -4.4853052e-01   5.0939146e-01  -8.2459911e-01  -1.6401168e-01  -4.7593548e-01  -5.9227683e-01  -1.2882969e+00   3.6886147e-01  -7.1526899e-01   7.9754207e-01  -4.4051444e-01   6.2614612e-01  -2.3471325e-01   4.9450796e-02  -4.4871988e-01   6.1402348e-01  -1.4297895e+00   1.4765229e+00   1.0218144e+00   4.0935776e-01   1.3953099e-01   5.9271465e-01  -4.6987873e-01  -8.3267648e-02  -1.8750803e+00   9.7977320e-01   1.7723881e+00  -2.2104713e-01   6.6315971e-01   2.1063336e+00   3.0593527e-01   1.0855140e+00  -8.7975248e-01   1.2469505e+00  -8.9305016e-01   1.0023126e+00   5.8871935e-02  -7.1737262e-01  -3.5966649e-01  -4.2450540e-01  -1.0348803e+00   5.5258153e-01
   1.6207621e+00   1.1668753e-01   2.3876798e-01  -6.0771150e-01  -1.6873700e-01  -2.1173531e-01  -1.9409115e-01  -1.3623049e+00   1.7756587e-01  -5.6172449e-01   9.0341323e-01   1.1531271e+00   6.1700755e-01   4.8658844e-02   6.4142722e-01  -1.2067764e+00   4.8126489e-01  -6.5223998e-01  -1.1806933e+00   1.1910869e+00  -1.4161551e-01  -2.5786758e-01  -1.1922991e+00  -2.0257530e-01  -5.4109937e-01  -4.5962069e-01   2.1243000e-01  -4.2674920e-01  -1.5145478e-01  -3.9955604e-01  -9.9033201e-01   5.5880701e-01  -3.6523289e-01   5.6676823e-01  -8.2033855e-01  -2.6859254e-01  -5.8623088e-01  -6.6184891e-01  -1.3943304e+00   4.4145727e-01  -6.1274469e-01   8.3613205e-01  -4.2414904e-01   6.4337504e-01  -2.8040585e-01   7.2062574e-03  -5.2981073e-01   5.5352646e-01  -1.5228164e+00   1.5895593e+00   1.1380085e+00   4.9234861e-01   1.9030732e-01   5.8700239e-01  -5.4537905e-01  -7.3620025e-02  -1.9161857e+00   1.1424415e+00   1.8792977e+00  -1.2488825e-01   7.0606655e-01   2.1465705e+00   3.0952036e-01   1.1367933e+00  -8.4456134e-01   1.3524516e+00  -8.4199518e-01   1.0670537e+00   1.2266628e-01  -6.7947966e-01  -3.6424947e-01  -5.7929731e-01  -1.1419628e+00   6.1774337e-01
   1.6884122e+00   1.9708767e-01   2.8719925e-01  -5.0431362e-01  -1.8772455e-01  -2.5099078e-01  -2.8438697e-01  -1.4871077e+00   1.3464173e-01  -5.5046931e-01   9.9280127e-01   1.2376066e+00   6.2703987e-01   2.3972181e-02   5.9344598e-01  -1.2443062e+00   5.3738757e-01  -7.3861799e-01  -1.3202025e+00   1.2458990e+00  -1.4522806e-01  -2.1547959e-01  -1.1330813e+00  -1.9796020e-01  -5.4136053e-01  -5.1438854e-01   1.4274325e-01  -5.3155622e-01  -2.5455872e-01  -5.2405283e-01  -1.1094486e+00   5.8732655e-01  -2.7087251e-01   6.2148973e-01  -8.1297461e-01  -3.6907295e-01  -6.8181435e-01  -7.2737363e-01  -1.4811656e+00   5.0421830e-01  -5.1161942e-01   8.8070604e-01  -4.1099841e-01   6.6297087e-01  -3.2105336e-01  -3.6374124e-02  -5.9503368e-01   4.8284885e-01  -1.5937478e+00   1.6807371e+00   1.2526788e+00   5.6260105e-01   2.3579266e-01   5.6704929e-01  -6.0600564e-01  -8.3172592e-02  -1.9388992e+00   1.2811337e+00   1.9750653e+00  -4.5457395e-02   7.4492368e-01   2.1641255e+00   3.2228669e-01   1.1511955e+00  -7.9625837e-01   1.4150591e+00  -7.8495154e-01   1.1009759e+00   1.8326748e-01  -6.3063637e-01  -3.6218736e-01  -7.1878049e-01  -1.2367093e+00   6.6570344e-01
   1.7448485e+00   2.7935238e-01   3.2646172e-01  -3.9843522e-01  -2.0325275e-01  -2.8176271e-01  -3.7134098e-01  -1.5888690e+00   8.2670582e-02  -5.2844750e-01   1.0629316e+00   1.3151331e+00   6.2991352e-01   3.5311558e-03   5.2604820e-01  -1.2618653e+00   5.9984328e-01  -8.1588076e-01  -1.4346664e+00   1.3020540e+00  -1.5424316e-01  -1.6941749e-01  -1.0660240e+00  -1.9108431e-01  -5.3543572e-01  -5.6675492e-01   8.1192089e-02  -6.2659811e-01  -3.4306394e-01  -6.3722621e-01  -1.2071504e+00   6.1148383e-01  -1.6850089e-01   6.7257179e-01  -8.0295573e-01  -4.6364249e-01  -7.6010965e-01  -7.8759192e-01  -1.5457237e+00   5.5610050e-01  -4.1429673e-01   9.3037911e-01  -4.0144955e-01   6.8366970e-01  -3.5604794e-01  -8.1267285e-02  -6.4350878e-01   4.0299810e-01  -1.6408192e+00   1.7489499e+00   1.3640005e+00   6.1834539e-01   2.7509229e-01   5.3239341e-01  -6.5116607e-01  -1.1230897e-01  -1.9427086e+00   1.3928739e+00   2.0581830e+00   1.4182938e-02   7.7891745e-01   2.1584965e+00   3.4309299e-01   1.1285174e+00  -7.3719280e-01   1.4328266e+00  -7.2353892e-01   1.1030998e+00   2.3999075e-01  -5.7234262e-01  -3.5401134e-01  -8.3883874e-01  -1.3162972e+00   6.9569124e-01
   1.7898738e+00   3.6157448e-01   3.5610647e-01  -2.9279225e-01  -2.1542953e-01  -3.0293905e-01  -4.5332645e-01  -1.6652002e+00   2.2661163e-02  -4.9465280e-01   1.1131567e+00   1.3846261e+00   6.2496014e-01  -1.2970293e-02   4.4036717e-01  -1.2601411e+00   6.6740377e-01  -8.8165282e-01  -1.5210711e+00   1.3582990e+00  -1.6782902e-01  -1.2047868e-01  -9.9330817e-01  -1.8204226e-01  -5.2350019e-01  -6.1595993e-01   2.9885067e-02  -7.0975678e-01  -4.1469954e-01  -7.3616694e-01  -1.2805225e+00   6.3110538e-01  -6.1004089e-02   7.1933479e-01  -7.9057281e-01  -5.5077045e-01  -8.1942515e-01  -8.4160082e-01  -1.5861172e+00   5.9667124e-01  -3.2270591e-01   9.8412867e-01  -3.9566298e-01   7.0423956e-01  -3.8508208e-01  -1.2737714e-01  -6.7521714e-01   3.1513841e-01  -1.6634877e+00   1.7940040e+00   1.4705913e+00   6.5843905e-01   3.0757637e-01   4.8311032e-01  -6.8105404e-01  -1.6077225e-01  -1.9282248e+00   1.4758884e+00   2.1277540e+00   5.1894380e-02   8.0743678e-01   2.1299477e+00   3.7031989e-01   1.0698050e+00  -6.7037867e-01   1.4054713e+00  -6.5988671e-01   1.0736214e+00   2.9199464e-01  -5.0606863e-01  -3.4005939e-01  -9.3619947e-01  -1.3787960e+00   7.0751734e-01
   1.8237115e+00   4.4205138e-01   3.7621054e-01  -1.8969473e-01  -2.2439216e-01  -3.1378350e-01  -5.2902546e-01  -1.7149909e+00  -4.4313881e-02  -4.4895682e-01   1.1435821e+00   1.4454239e+00   6.1185029e-01  -2.6036310e-02   3.3808342e-01  -1.2407934e+00   7.3901066e-01  -9.3383732e-01  -1.5776652e+00   1.4135242e+00  -1.8543091e-01  -6.9272551e-02  -9.1692677e-01  -1.7075378e-01  -5.0570443e-01  -6.6117367e-01  -9.4466531e-03  -7.7939674e-01  -4.6791568e-01  -8.1866130e-01  -1.3278671e+00   6.4636102e-01   4.8977521e-02   7.6139441e-01  -7.7597877e-01  -6.2924585e-01  -8.5898378e-01  -8.8886168e-01  -1.6016800e+00   6.2606707e-01  -2.3826769e-01   1.0408280e+00  -3.9357310e-01   7.2354850e-01  -4.0812296e-01  -1.7452052e-01  -6.9092163e-01   2.2057799e-01  -1.6623685e+00   1.8165798e+00   1.5714984e+00   6.8239161e-01   3.3291426e-01   4.1981885e-01  -6.9656142e-01  -2.2765478e-01  -1.8970508e+00   1.5296362e+00   2.1835049e+00   6.6549924e-02   8.3011243e-01   2.0794914e+00   4.0201035e-01   9.7728887e-01  -5.9927514e-01   1.3343625e+00  -5.9647009e-01   1.0138713e+00   3.3832586e-01  -4.3323478e-01  -3.2051852e-01  -1.0085753e+00  -1.4232101e+00   7.0155576e-01
   1.8469579e+00   5.1931650e-01   3.8730897e-01  -9.1011575e-02  -2.3031638e-01  -3.1396203e-01  -5.9745227e-01  -1.7383759e+00  -1.1712419e-01  -3.9205246e-01   1.1550167e+00   1.4972770e+00   5.9061314e-01  -3.6291821e-02   2.2136916e-01  -1.2062720e+00   8.1373776e-01  -9.7076564e-01  -1.6040016e+00   1.4667691e+00  -2.0674347e-01  -1.6264489e-02  -8.3865957e-01  -1.5703218e-01  -4.8221665e-01  -7.0155894e-01  -3.5549035e-02  -8.3442723e-01  -5.0193392e-01  -8.8326441e-01  -1.3487217e+00   6.5769316e-01   1.5910078e-01   7.9862840e-01  -7.5922214e-01  -6.9820379e-01  -8.7889873e-01  -9.2918085e-01  -1.5929241e+00   6.4491726e-01  -1.6189297e-01   1.0992783e+00  -3.9490067e-01   7.4061860e-01  -4.2537188e-01  -2.2242295e-01  -6.9204288e-01   1.2075640e-01  -1.6391065e+00   1.8181421e+00   1.6661567e+00   6.9035305e-01   3.5109175e-01   3.4365661e-01  -6.9915306e-01  -3.1141507e-01  -1.8515874e+00   1.5547666e+00   2.2257602e+00   5.8057914e-02   8.4683926e-01   2.0088383e+00   4.3602703e-01   8.5426904e-01  -5.2753406e-01   1.2224342e+00  -5.3591244e-01   9.2622567e-01   3.7798975e-01  -3.5521041e-01  -2.9548716e-01  -1.0547503e+00  -1.4494603e+00   6.7870868e-01
   1.8605139e+00   5.9215468e-01   3.9030290e-01   1.8340382e-03  -2.3342720e-01  -3.0355096e-01  -6.5795744e-01  -1.7366361e+00  -1.9458008e-01  -3.2534111e-01   1.1488850e+00   1.5403175e+00   5.6163198e-01  -4.4406627e-02   9.2812899e-02  -1.1595933e+00   8.9073914e-01  -9.9132556e-01  -1.6009081e+00   1.5172167e+00  -2.3164964e-01   3.8165692e-02  -7.6006824e-01  -1.4066172e-01  -4.5326966e-01  -7.3633933e-01  -4.7718760e-02  -8.7433726e-01  -5.1675737e-01  -9.2933118e-01  -1.3438090e+00   6.6572750e-01   2.6734388e-01   8.3112931e-01  -7.4029023e-01  -7.5713790e-01  -8.8010109e-01  -9.6266842e-01  -1.5614305e+00   6.5424353e-01  -9.4012466e-02   1.1582416e+00  -3.9917892e-01   7.5466466e-01  -4.3721545e-01  -2.7072233e-01  -6.8050557e-01   1.7230157e-02  -1.5961979e+00   1.8008122e+00   1.7543225e+00   6.8307024e-01   3.6240742e-01   2.5622982e-01  -6.9071728e-01  -4.0992224e-01  -1.7947989e+00   1.5530107e+00   2.2553727e+00   2.7325395e-02   8.5777813e-01   1.9203179e+00   4.7021389e-01   7.0495760e-01  -4.5873588e-01   1.0740275e+00  -4.8077315e-01   8.1397486e-01   4.1004044e-01  -2.7332670e-01  -2.6505101e-01  -1.0746084e+00  -1.4583109e+00   6.4035666e-01
   1.8655072e+00   6.5960337e-01   3.8635320e-01   8.7841196e-02  -2.3400756e-01  -2.8302782e-01  -7.1021401e-01  -1.7120408e+00  -2.7542543e-01  -2.5077724e-01   1.1271188e+00   1.5750070e+00   5.2561773e-01  -5.1028626e-02  -4.4670808e-02  -1.1040962e+00   9.6919275e-01  -9.9505841e-01  -1.5703889e+00   1.5641841e+00  -2.6013481e-01   9.3659831e-02  -6.8250691e-01  -1.2147464e-01  -4.1920733e-01  -7.6486843e-01  -4.5846569e-02  -8.9920162e-01  -5.1314258e-01  -9.5700490e-01  -1.3149256e+00   6.7117883e-01   3.7200714e-01   8.5914803e-01  -7.1916019e-01  -8.0589669e-01  -8.6422913e-01  -9.8968010e-01  -1.5096862e+00   6.5534694e-01  -3.4633385e-02   1.2164773e+00  -4.0579312e-01   7.6511885e-01  -4.4417550e-01  -3.1897902e-01  -6.5857052e-01  -8.8346111e-02  -1.5367776e+00   1.7672142e+00   1.8359922e+00   6.6181774e-01   3.6744679e-01   1.5954227e-01  -6.7340588e-01  -5.2052819e-01  -1.7299594e+00   1.5270215e+00   2.2736267e+00  -2.3830997e-02   8.6333604e-01   1.8167727e+00   5.0254984e-01   5.3428865e-01  -3.9613601e-01   8.9467586e-01  -4.3333783e-01   6.8116094e-01   4.3368135e-01  -1.8889647e-01  -2.2936349e-01  -1.0691029e+00  -1.4512501e+00   5.8829833e-01
   1.8632090e+00   7.2094343e-01   3.7677059e-01   1.6638584e-01  -2.3240133e-01  -2.5324716e-01  -7.5419011e-01  -1.6676495e+00  -3.5833176e-01  -1.7068710e-01   1.0920318e+00   1.6020674e+00   4.8356430e-01  -5.6731762e-02  -1.8794402e-01  -1.0431970e+00   1.0482493e+00  -9.8221698e-01  -1.5154692e+00   1.6071125e+00  -2.9218828e-01   1.4982180e-01  -6.0714307e-01  -9.9419581e-02  -3.8052466e-01  -7.8669312e-01  -3.0428486e-02  -9.0965810e-01  -4.9253645e-01  -9.6716484e-01  -1.2647802e+00   6.7476145e-01   4.7169552e-01   8.8303719e-01  -6.9585200e-01  -8.4466495e-01  -8.3349015e-01  -1.0107498e+00  -1.4408834e+00   6.4969257e-01   1.6583128e-02   1.2727807e+00  -4.1403186e-01   7.7164213e-01  -4.4686227e-01  -3.6669045e-01  -6.2866577e-01  -1.9424637e-01  -1.4643924e+00   1.7203074e+00   1.9113162e+00   6.2830941e-01   3.6703423e-01   5.5906756e-02  -6.4947697e-01  -6.4016613e-01  -1.6604019e+00   1.4801762e+00   2.2821138e+00  -9.2817860e-02   8.6412714e-01   1.7014378e+00   5.3128336e-01   3.4770338e-01  -3.4244215e-01   6.9083909e-01  -3.9543267e-01   5.3238873e-01   4.4836501e-01  -1.0323419e-01  -1.8872114e-01  -1.0401748e+00  -1.4303390e+00   5.2468083e-01
   1.8549557e+00   7.7568288e-01   3.6291243e-01   2.3716049e-01  -2.2900864e-01  -2.1540187e-01  -7.9011009e-01  -1.6070874e+00  -4.4189857e-01  -8.7577739e-02   1.0461891e+00   1.6224033e+00   4.3669026e-01  -6.1981254e-02  -3.3375649e-01  -9.8016266e-01   1.1269959e+00  -9.5377813e-01  -1.4399900e+00   1.6455615e+00  -3.2770504e-01   2.0617049e-01  -5.3498189e-01  -7.4613460e-02  -3.3789558e-01  -8.0160658e-01  -2.5427719e-03  -9.0685795e-01  -4.5698254e-01  -9.6133868e-01  -1.1967950e+00   6.7711403e-01   5.6529005e-01   9.0319933e-01  -6.7047779e-01  -8.7393115e-01  -7.9050557e-01  -1.0265206e+00  -1.3586945e+00   6.3880058e-01   6.0231811e-02   1.3260288e+00  -4.2314608e-01   7.7412464e-01  -4.4593452e-01  -4.1330932e-01  -5.9323077e-01  -2.9870878e-01  -1.3827743e+00   1.6632195e+00   1.9805147e+00   5.8459671e-01   3.6216702e-01  -5.2154341e-02  -6.2115095e-01  -7.6547383e-01  -1.5892926e+00   1.4163578e+00   2.2826021e+00  -1.7643110e-01   8.6091812e-01   1.5778054e+00   5.5503978e-01   1.5092178e-01  -2.9964147e-01   4.6960242e-01  -3.6827861e-01   3.7261994e-01   4.5388036e-01  -1.7668762e-02  -1.4362417e-01  -9.9061934e-01  -1.3980381e+00   4.5192273e-01
   1.8420791e+00   8.2353898e-01   3.4609314e-01   3.0010821e-01  -2.2427256e-01  -1.7097081e-01  -8.1841044e-01  -1.5343107e+00  -5.2466588e-01  -3.9536184e-03   9.9227812e-01   1.6370198e+00   3.8637237e-01  -6.7116117e-02  -4.7886233e-01  -9.1791974e-01   1.2044398e+00  -9.1140745e-01  -1.3483722e+00   1.6792079e+00  -3.6640169e-01   2.6211216e-01  -4.6688841e-01  -4.7371460e-02  -2.9218299e-01  -8.0968402e-01   3.6206620e-02  -8.9239166e-01  -4.0900187e-01  -9.4158606e-01  -1.1148852e+00   6.7874684e-01   6.5191581e-01   9.2004539e-01  -6.4327930e-01  -8.9444278e-01  -7.3814969e-01  -1.0376824e+00  -1.2670425e+00   6.2415172e-01   9.7069176e-02   1.3752252e+00  -4.3241070e-01   7.7267535e-01  -4.4206761e-01  -4.5826469e-01  -5.5458186e-01  -3.9998303e-01  -1.2956321e+00   1.5990886e+00   2.0438100e+00   5.3296007e-01   3.5393776e-01  -1.6201709e-01  -5.9048949e-01  -8.9293889e-01  -1.5194447e+00   1.3397304e+00   2.2769057e+00  -2.7104394e-01   8.5456486e-01   1.4494825e+00   5.7289483e-01  -5.0292594e-02  -2.6889135e-01   2.3835029e-01  -3.5240017e-01   2.0695795e-01   4.5041587e-01   6.6456871e-02  -9.4813389e-02  -9.2391614e-01  -1.3570306e+00   3.7262900e-01
   1.8258505e+00   8.6442068e-01   3.2751453e-01   3.5535881e-01  -2.1865805e-01  -1.2165311e-01  -8.3969412e-01  -1.4533790e+00  -6.0514340e-01   7.7845688e-02   9.3298897e-01   1.6469461e+00   3.3407536e-01  -7.2347147e-02  -6.2013880e-01  -8.5890928e-01   1.2795169e+00  -8.5737583e-01  -1.2453602e+00   1.7078528e+00  -4.0775848e-01   3.1693652e-01  -4.0360168e-01  -1.8211742e-02  -2.4442751e-01  -8.1129793e-01   8.3778466e-02  -8.6819509e-01  -3.5145429e-01  -9.1036144e-01  -1.0232281e+00   6.8001333e-01   7.3091259e-01   9.3396493e-01  -6.1465016e-01  -9.0715400e-01  -6.7939130e-01  -1.0449191e+00  -1.1698784e+00   6.0711220e-01   1.2792392e-01   1.4195472e+00  -4.4118250e-01   7.6760319e-01  -4.3592903e-01  -5.0098595e-01  -5.1480624e-01  -4.9638829e-01  -1.2064690e+00   1.5309250e+00   2.1013773e+00   4.7579768e-01   3.4345296e-01  -2.7106646e-01  -5.5930212e-01  -1.0190593e+00  -1.4531837e+00   1.2545242e+00   2.2667687e+00  -3.7280640e-01   8.4594747e-01   1.3200479e+00   5.8441016e-01  -2.5036374e-01  -2.5048128e-01   4.4303786e-03  -3.4759730e-01   4.0429796e-02   4.3858918e-01   1.4780274e-01  -4.3277418e-02  -8.4402809e-01  -1.3100504e+00   2.8949859e-01
   1.8074389e+00   8.9841429e-01   3.0821860e-01   4.0317450e-01  -2.1262542e-01  -6.9289829e-02  -8.5468628e-01  -1.3682429e+00  -6.8185826e-01   1.5577493e-01   8.7090728e-01   1.6531688e+00   2.8128169e-01  -7.7766980e-02  -7.5470402e-01  -8.0499681e-01   1.3511253e+00  -7.9443231e-01  -1.1357663e+00   1.7314300e+00  -4.5099729e-01   3.6983759e-01  -3.4573891e-01   1.2165596e-02  -1.9581296e-01  -8.0710860e-01   1.3781053e-01  -8.3644082e-01  -2.8738668e-01  -8.7036499e-01  -9.2603769e-01   6.8110792e-01   8.0181364e-01   9.4530973e-01  -5.8513590e-01  -9.1316726e-01  -6.1714526e-01  -1.0488736e+00  -1.0709817e+00   5.8888004e-01   1.5362007e-01   1.4583865e+00  -4.4894787e-01   7.5938938e-01  -4.2816030e-01  -5.4092880e-01  -4.7568678e-01  -5.8637985e-01  -1.1184368e+00   1.4614975e+00   2.1533223e+00   4.1551647e-01   3.3175654e-01  -3.7680646e-01  -5.2908399e-01  -1.1405122e+00  -1.3922715e+00   1.1648355e+00   2.2537733e+00  -4.7784587e-01   8.3591024e-01   1.1929129e+00   5.8962975e-01  -4.4412275e-01  -2.4386806e-01  -2.2517749e-01  -3.5298257e-01  -1.2222573e-01   4.1943655e-01   2.2506682e-01   9.7732882e-03  -7.5518235e-01  -1.2597305e+00   2.0522455e-01
   1.7878829e+00   9.2577218e-01   2.8906267e-01   4.4390972e-01  -2.0660142e-01  -1.5775064e-02  -8.6419518e-01  -1.2825620e+00  -7.5342037e-01   2.2817300e-01   8.0842398e-01   1.6565815e+00   2.2942470e-01  -8.3368587e-02  -8.8002874e-01  -7.5743653e-01   1.4181781e+00  -7.2564019e-01  -1.0242260e+00   1.7500165e+00  -4.9510060e-01   4.1995724e-01  -2.9378791e-01   4.2923292e-02  -1.4760990e-01  -7.9803027e-01   1.9575755e-01  -7.9942049e-01  -2.1987538e-01  -8.2439180e-01  -8.2735576e-01   6.8208639e-01   8.6433517e-01   9.5438855e-01  -5.5541177e-01  -9.1367401e-01  -5.5414058e-01  -1.0501291e+00  -9.7379185e-01   5.7045440e-01   1.7491888e-01   1.4913798e+00  -4.5535494e-01   7.4865268e-01  -4.1936241e-01  -5.7760312e-01  -4.3865795e-01  -6.6862066e-01  -1.0342295e+00   1.3932471e+00   2.1996841e+00   3.5442971e-01   3.1976615e-01  -4.7696434e-01  -5.0098397e-01  -1.2543214e+00  -1.3378847e+00   1.0744564e+00   2.2392742e+00  -5.8245839e-01   8.2521330e-01   1.0711882e+00   5.8903812e-01  -6.2700637e-01  -2.4777794e-01  -4.4417085e-01  -3.6707915e-01  -2.7675564e-01   3.9436023e-01   2.9703574e-01   6.2964787e-02  -6.6164465e-01  -1.2084773e+00   1.2238856e-01
   1.7680779e+00   9.4690359e-01   2.7071465e-01   4.7798628e-01  -2.0095178e-01   3.7040181e-02  -8.6907774e-01  -1.1995553e+00  -8.1859987e-01   2.9381076e-01   7.4766231e-01   1.6579525e+00   1.7982714e-01  -8.9068629e-02  -9.9403685e-01  -7.1688866e-01   1.4796729e+00  -6.5418821e-01  -9.1497927e-01   1.7638407e+00  -5.3887158e-01   4.6644641e-01  -2.4809040e-01   7.3150552e-02  -1.0110124e-01  -7.8517287e-01   2.5504259e-01  -7.5942426e-01  -1.5187081e-01  -7.7518588e-01  -7.3086613e-01   6.8290353e-01   9.1837615e-01   9.6147246e-01  -5.2623921e-01  -9.0989667e-01  -4.9280840e-01  -1.0492060e+00  -8.8127684e-01   5.5262489e-01   1.9248313e-01   1.5184280e+00  -4.6022659e-01   7.3610759e-01  -4.1008382e-01  -6.1060100e-01  -4.0478947e-01  -7.4205225e-01  -9.5601409e-01   1.3282299e+00   2.2404620e+00   2.9466361e-01   3.0822775e-01  -5.6958514e-01  -4.7580075e-01  -1.3580094e+00  -1.2906449e+00   9.8673422e-01   2.2243688e+00  -6.8328124e-01   8.1449867e-01   9.5756972e-01   5.8348477e-01  -7.9522555e-01  -2.6036503e-01  -6.4719599e-01  -3.8796928e-01  -4.1956716e-01   3.6503682e-01   3.6264623e-01   1.1484549e-01  -5.6749921e-01  -1.1583775e+00   4.3352730e-02
   1.7487724e+00   9.6236375e-01   2.5366449e-01   5.0588277e-01  -1.9595862e-01   8.7446147e-02  -8.7021152e-01  -1.1218926e+00  -8.7641022e-01   3.5189881e-01   6.9042256e-01   1.6579116e+00   1.3364650e-01  -9.4732701e-02  -1.0951883e+00  -6.8348024e-01   1.5347650e+00  -5.8318970e-01  -8.1168876e-01   1.7732822e+00  -5.8102879e-01   5.0853630e-01  -2.0882032e-01   1.0193853e-01  -5.7497135e-02  -7.6976464e-01   3.1321153e-01  -7.1862451e-01  -8.6052484e-02  -7.2530851e-01  -6.3974253e-01   6.8346032e-01   9.6402612e-01   9.6680542e-01  -4.9840561e-01  -9.0303454e-01  -4.3519429e-01  -1.0465718e+00  -7.9584185e-01   5.3597858e-01   2.0686413e-01   1.5396951e+00  -4.6355352e-01   7.2251740e-01  -4.0080941e-01  -6.3962332e-01  -3.7479419e-01  -8.0595652e-01  -8.8540069e-01   1.2680841e+00   2.2756574e+00   2.3807741e-01   2.9769149e-01  -6.5311119e-01  -4.5400295e-01  -1.4497226e+00  -1.2506881e+00   9.0446564e-01   2.2098903e+00  -7.7743814e-01   8.0427238e-01   8.5423901e-01   5.7408228e-01  -9.4589487e-01  -2.7940885e-01  -8.3006415e-01  -4.1347698e-01  -5.4786793e-01   3.3329427e-01   4.2105010e-01   1.6399046e-01  -4.7644654e-01  -1.1111389e+00  -2.9845304e-02
   1.7305720e+00   9.7283845e-01   2.3824608e-01   5.2813284e-01  -1.9180599e-01   1.3396721e-01  -8.6846979e-01  -1.0516241e+00  -9.2618336e-01   4.0206207e-01   6.3814293e-01   1.6569535e+00   9.1828541e-02  -1.0020021e-01  -1.1825375e+00  -6.5689827e-01   1.5828386e+00  -5.1548620e-01  -7.1730174e-01   1.7788635e+00  -6.2032349e-01   5.4561059e-01  -1.7596343e-01   1.2845896e-01  -1.7848222e-02  -7.5306149e-01   3.6807905e-01  -6.7896952e-01  -2.4702890e-02  -6.7702563e-01  -5.5653413e-01   6.8365251e-01   1.0015741e+00   9.7061805e-01  -4.7265564e-01  -8.9421560e-01  -3.8289647e-01  -1.0426580e+00  -7.1927781e-01   5.2091925e-01   2.1850865e-01   1.5555900e+00  -4.6546964e-01   7.0864449e-01  -3.9194997e-01  -6.6450222e-01  -3.4905522e-01  -8.6000140e-01  -8.2344295e-01   1.2140219e+00   2.3053249e+00   1.8619779e-01   2.8850891e-01  -7.2644259e-01  -4.3576746e-01  -1.5283165e+00  -1.2177596e+00   8.2982563e-01   2.1964284e+00  -8.6265065e-01   7.9490171e-01   7.6279210e-01   5.6208782e-01  -1.0771147e+00  -3.0253099e-01  -9.8989721e-01  -4.4136538e-01  -6.5976252e-01   3.0097114e-01   4.7167377e-01   2.0911260e-01  -3.9163040e-01  -1.0680639e+00  -9.5585658e-02
   1.7139477e+00   9.7911985e-01   2.2466387e-01   5.4532726e-01  -1.8857522e-01   1.7544170e-01  -8.6469804e-01  -9.9015032e-01  -9.6762691e-01   4.4429044e-01   5.9187539e-01   1.6554540e+00   5.5070367e-02  -1.0530725e-01  -1.2557590e+00  -6.3650291e-01   1.6235624e+00  -4.5347215e-01  -6.3396154e-01   1.7812276e+00  -6.5566306e-01   5.7726754e-01  -1.4930484e-01   1.5203632e-01   1.7032016e-02  -7.3625259e-01   4.1785438e-01  -6.4209382e-01   3.0391362e-02  -6.3221781e-01  -4.8309158e-01   6.8341203e-01   1.0315128e+00   9.7313990e-01  -4.4962232e-01  -8.8445501e-01  -3.3703183e-01  -1.0378754e+00  -6.5274625e-01   5.0769378e-01   2.2778010e-01   1.5667296e+00  -4.6621366e-01   6.9519974e-01  -3.8383315e-01  -6.8521659e-01  -3.2766665e-01  -9.0426205e-01  -7.7066545e-01   1.1668362e+00   2.3296193e+00   1.4017113e-01   2.8084876e-01  -7.8897272e-01  -4.2103012e-01  -1.5933882e+00  -1.1913213e+00   7.6433130e-01   2.1843627e+00  -9.3731026e-01   7.8662409e-01   6.8419607e-01   5.4878040e-01  -1.1879994e+00  -3.2740961e-01  -1.1251909e+00  -4.6952797e-01  -7.5429539e-01   2.6977323e-01   5.1426299e-01   2.4916703e-01  -3.1550412e-01  -1.0300489e+00  -1.5273859e-01
   1.6992434e+00   9.8207037e-01   2.1301843e-01   5.5811183e-01  -1.8625125e-01   2.1108069e-01  -8.5968955e-01  -9.3822868e-01  -1.0008505e+00   4.7887640e-01   5.5227505e-01   1.6536914e+00   2.3794745e-02  -1.0990659e-01  -1.3151385e+00  -6.2144639e-01   1.6569219e+00  -3.9895625e-01  -5.6297006e-01   1.7811018e+00  -6.8622138e-01   6.0336326e-01  -1.2843075e-01   1.7220427e-01   4.6626155e-02  -7.2037198e-01   4.6123542e-01  -6.0925032e-01   7.8004506e-02  -5.9231682e-01  -4.2053606e-01   6.8273340e-01   1.0545287e+00   9.7460638e-01  -4.2976834e-01  -8.7462105e-01  -2.9822989e-01  -1.0326243e+00  -5.9679593e-01   4.9642031e-01   2.3498662e-01   1.5738834e+00  -4.6608414e-01   6.8279503e-01  -3.7669660e-01  -7.0189781e-01  -3.1048359e-01  -9.3921156e-01  -7.2711213e-01   1.1269216e+00   2.3488310e+00   1.0073455e-01   2.7472632e-01  -8.4059723e-01  -4.0954266e-01  -1.6452539e+00  -1.1706567e+00   7.0883898e-01   2.1739045e+00  -1.0005085e+00   7.7956413e-01   6.1877941e-01   5.3534476e-01  -1.2786479e+00  -3.5197093e-01  -1.2357878e+00  -4.9615403e-01  -8.3143426e-01   2.4114408e-01   5.4890411e-01   2.8343503e-01  -2.4974477e-01  -9.9760576e-01  -2.0070618e-01
   1.6866811e+00   9.8257597e-01   2.0332736e-01   5.6717743e-01  -1.8473898e-01   2.4049887e-01  -8.5415857e-01  -8.9601205e-01  -1.0263533e+00   5.0634934e-01   5.1960368e-01   1.6518707e+00  -1.8619761e-03  -1.1388387e-01  -1.3615210e+00  -6.1078487e-01   1.6832229e+00  -3.5307293e-01  -5.0480090e-01   1.7792491e+00  -7.1151923e-01   6.2402846e-01  -1.1274843e-01   1.8873925e-01   7.0744472e-02  -7.0622639e-01   4.9746253e-01  -5.8126818e-01   1.1749738e-01  -5.5826901e-01  -3.6927070e-01   6.8168290e-01   1.0714755e+00   9.7525932e-01  -4.1334562e-01  -8.6540930e-01  -2.6665412e-01  -1.0272914e+00  -5.5140661e-01   4.8711361e-01   2.4040824e-01   1.5779054e+00  -4.6539365e-01   6.7190285e-01  -3.7068470e-01  -7.1482389e-01  -2.9717641e-01  -9.6567802e-01  -6.9240938e-01   1.0943047e+00   2.3634002e+00   6.8208026e-02   2.7004077e-01  -8.8169222e-01  -4.0093054e-01  -1.6848661e+00  -1.1549632e+00   6.6357394e-01   2.1651363e+00  -1.0520243e+00   7.7375390e-01   5.6625725e-01   5.2277453e-01  -1.3500556e+00  -3.7454034e-01  -1.3227618e+00  -5.1985227e-01  -8.9199154e-01   2.1616457e-01   5.7601668e-01   3.1157647e-01  -1.9522060e-01  -9.7089605e-01  -2.3942633e-01
   1.6763640e+00   9.8149013e-01   1.9553893e-01   5.7323789e-01  -1.8388729e-01   2.6371329e-01  -8.4871138e-01  -8.6311657e-01  -1.0449704e+00   5.2741432e-01   4.9374878e-01   1.6501424e+00  -2.2045733e-02  -1.1716918e-01  -1.3962215e+00  -6.0357434e-01   1.7030636e+00  -3.1625283e-01  -4.5916102e-01   1.7764103e+00  -7.3146153e-01   6.3965457e-01  -1.0152507e-01   2.0166663e-01   8.9524595e-02  -6.9434858e-01   5.2632659e-01  -5.5854095e-01   1.4880174e-01  -5.3052724e-01  -3.2903272e-01   6.8038797e-01   1.0833282e+00   9.7533911e-01  -4.0037844e-01  -8.5732532e-01  -2.4204864e-01  -1.0222349e+00  -5.1605493e-01   4.7970527e-01   2.4431703e-01   1.5796612e+00  -4.6442909e-01   6.6282767e-01  -3.6585016e-01  -7.2439981e-01  -2.8728584e-01  -9.8476989e-01  -6.6584063e-01   1.0686823e+00   2.3739073e+00   4.2509055e-02   2.6661488e-01  -9.1306180e-01  -3.9474735e-01  -1.7136805e+00  -1.1434227e+00   6.2819027e-01   2.1580453e+00  -1.0922707e+00   7.6915317e-01   5.2579230e-01   5.1180309e-01  -1.4039722e+00  -3.9394004e-01  -1.3882188e+00  -5.3972197e-01  -9.3748797e-01   1.9549247e-01   5.9631508e-01   3.3364269e-01  -1.5201468e-01  -9.4977397e-01  -2.6933533e-01
   1.6682767e+00   9.7957549e-01   1.8953951e-01   5.7699785e-01  -1.8351781e-01   2.8110829e-01  -8.4381821e-01  -8.3871296e-01  -1.0577829e+00   5.4289762e-01   4.7425923e-01   1.6486145e+00  -3.7161922e-02  -1.1974347e-01  -1.4209026e+00  -5.9894397e-01   1.7172769e+00  -2.8825670e-01  -4.2509654e-01   1.7732431e+00  -7.4632534e-01   6.5085045e-01  -9.3943244e-02   2.1123884e-01   1.0339829e-01  -6.8498078e-01   5.4812959e-01  -5.4104575e-01   1.7236343e-01  -5.0907215e-01  -2.9898387e-01   6.7901198e-01   1.0911189e+00   9.7507087e-01  -3.9067345e-01  -8.5067793e-01  -2.2380733e-01  -1.0177586e+00  -4.8979979e-01   4.7405848e-01   2.4698644e-01   1.5799541e+00  -4.6342226e-01   6.5569243e-01  -3.6216113e-01  -7.3112651e-01  -2.8027552e-01  -9.9777498e-01  -6.4642873e-01   1.0494677e+00   2.3810382e+00   2.3191636e-02   2.6423163e-01  -9.3585720e-01  -3.9052239e-01  -1.7334854e+00  -1.1352526e+00   6.0185877e-01   2.1525466e+00  -1.1222036e+00   7.6566783e-01   4.9608902e-01   5.0286827e-01  -1.4427157e+00  -4.0952628e-01  -1.4350350e+00  -5.5536732e-01  -9.6997019e-01   1.7934797e-01   6.1074123e-01   3.5004777e-01  -1.1950375e-01  -9.3383416e-01  -2.9129120e-01
   1.6622871e+00   9.7745080e-01   1.8515745e-01   5.7911380e-01  -1.8345322e-01   2.9336910e-01  -8.3979087e-01  -8.2163827e-01  -1.0660005e+00   5.5369998e-01   4.6040131e-01   1.6473578e+00  -4.7832614e-02  -1.2163872e-01  -1.4374259e+00  -5.9614341e-01   1.7268494e+00  -2.6826941e-01  -4.0113650e-01   1.7702677e+00  -7.5670020e-01   6.5837432e-01  -8.9165917e-02   2.1788898e-01   1.1302876e-01  -6.7809181e-01   5.6360151e-01  -5.2839391e-01   1.8904832e-01  -4.9346380e-01  -2.7783381e-01   6.7771961e-01   1.0958638e+00   9.7464801e-01  -3.8385408e-01  -8.4558366e-01  -2.1106106e-01  -1.0140811e+00  -4.7138409e-01   4.6997912e-01   2.4868898e-01   1.5794629e+00  -4.6253343e-01   6.5044416e-01  -3.5951389e-01  -7.3555873e-01  -2.7558021e-01  -1.0060448e+00  -6.3302325e-01   1.0358466e+00   2.3855309e+00   9.5095427e-03   2.6266493e-01  -9.5147054e-01  -3.8779928e-01  -1.7462113e+00  -1.1297337e+00   5.8337934e-01   2.1484980e+00  -1.1431972e+00   7.6316436e-01   4.7551747e-01   4.9611334e-01  -1.4689548e+00  -4.2116623e-01  -1.4665510e+00  -5.6685649e-01  -9.9179690e-01   1.6754605e-01   6.2037595e-01   3.6150114e-01  -9.6487670e-02  -9.2246418e-01  -3.0646370e-01
   1.6581567e+00   9.7555233e-01   1.8216802e-01   5.8015545e-01  -1.8354152e-01   3.0139001e-01  -8.3677201e-01  -8.1052147e-01  -1.0708366e+00   5.6075282e-01   4.5123438e-01   1.6464062e+00  -5.4834330e-02  -1.2293211e-01  -1.4476954e+00  -5.9456663e-01   1.7328276e+00  -2.5504594e-01  -3.8546692e-01   1.7678287e+00  -7.6339172e-01   6.6305132e-01  -8.6402973e-02   2.2216687e-01   1.1922626e-01  -6.7342357e-01   5.7378067e-01  -5.1991050e-01   2.0001781e-01  -4.8292403e-01  -2.6399075e-01   6.7664255e-01   1.0984899e+00   9.7421695e-01  -3.7941517e-01  -8.4198521e-01  -2.0277771e-01  -1.0113104e+00  -4.5935102e-01   4.6722667e-01   2.4968499e-01   1.5786993e+00  -4.6184810e-01   6.4687915e-01  -3.5775079e-01  -7.3825823e-01  -2.7264737e-01  -1.0108780e+00  -6.2439220e-01   1.0268454e+00   2.3881109e+00   5.0235858e-04   2.6170213e-01  -9.6141242e-01  -3.8616486e-01  -1.7537453e+00  -1.1262247e+00   5.7131292e-01   2.1457090e+00  -1.1568960e+00   7.6148267e-01   4.6225874e-01   4.9142177e-01  -1.4854766e+00  -4.2915975e-01  -1.4862528e+00  -5.7463430e-01  -1.0054165e+00   1.5957083e-01   6.2633975e-01   3.6891015e-01  -8.1360271e-02  -9.1490369e-01  -3.1620251e-01
   1.6555594e+00   9.7411912e-01   1.8030378e-01   5.8057516e-01  -1.8367208e-01   3.0616578e-01  -8.3474315e-01  -8.0391831e-01  -1.0733918e+00   5.6497412e-01   4.4570514e-01   1.6457553e+00  -5.9020082e-02  -1.2373432e-01  -1.4535051e+00  -5.9375424e-01   1.7362224e+00  -2.4709432e-01  -3.7612469e-01   1.7660808e+00  -7.6730353e-01   6.6568821e-01  -8.4968711e-02   2.2466635e-01   1.2285231e-01  -6.7056174e-01   5.7987040e-01  -5.1473785e-01   2.0658396e-01  -4.7644690e-01  -2.5573004e-01   6.7585372e-01   1.0997748e+00   9.7386825e-01  -3.7679005e-01  -8.3968515e-01  -1.9786858e-01  -1.0094316e+00  -4.5217148e-01   4.6552842e-01   2.5020664e-01   1.5779904e+00  -4.6138597e-01   6.4468520e-01  -3.5668195e-01  -7.3974723e-01  -2.7097166e-01  -1.0134182e+00  -6.1931331e-01   1.0214120e+00   2.3894269e+00  -4.9005840e-03   2.6115843e-01  -9.6718222e-01  -3.8526854e-01  -1.7577711e+00  -1.1241673e+00   5.6412553e-01   2.1439497e+00  -1.1650497e+00   7.6044762e-01   4.5446252e-01   4.8848041e-01  -1.4949608e+00  -4.3411881e-01  -1.4974694e+00  -5.7940031e-01  -1.0131564e+00   1.5468224e-01   6.2969422e-01   3.7326532e-01  -7.2308536e-02  -9.1031123e-01  -3.2189683e-01
   1.6541158e+00   9.7320735e-01   1.7927427e-01   5.8069306e-01  -1.8378105e-01   3.0867865e-01  -8.3355398e-01  -8.0044509e-01  -1.0745664e+00   5.6721973e-01   4.4275441e-01   1.6453655e+00  -6.1232539e-02  -1.2417317e-01  -1.4564104e+00  -5.9338129e-01   1.7379248e+00  -2.4287429e-01  -3.7119592e-01   1.7650065e+00  -7.6931698e-01   6.6699784e-01  -8.4321572e-02   2.2595494e-01   1.2472560e-01  -6.6901929e-01   5.8308726e-01  -5.1195354e-01   2.1005812e-01  -4.7293133e-01  -2.5136763e-01   6.7535817e-01   1.1003083e+00   9.7363710e-01  -3.7542025e-01  -8.3839310e-01  -1.9529282e-01  -1.0083192e+00  -4.4837589e-01   4.6459993e-01   2.5044307e-01   1.5774894e+00  -4.6111829e-01   6.4349746e-01  -3.5610945e-01  -7.4046910e-01  -2.7012119e-01  -1.0145817e+00  -6.1666251e-01   1.0185057e+00   2.3900015e+00  -7.7666761e-03   2.6088398e-01  -9.7014499e-01  -3.8483209e-01  -1.7596555e+00  -1.1230891e+00   5.6033497e-01   2.1429658e+00  -1.1693468e+00   7.5988191e-01   4.5040300e-01   4.8686227e-01  -1.4997803e+00  -4.3682045e-01  -1.5031182e+00  -5.8196921e-01  -1.0170475e+00   1.5204220e-01   6.3135945e-01   3.7552466e-01  -6.7521391e-02  -9.0783948e-01  -3.2484210e-01
   1.6534402e+00   9.7273498e-01   1.7879484e-01   5.8070164e-01  -1.8384651e-01   3.0979400e-01  -8.3297355e-01  -7.9890144e-01  -1.0750146e+00   5.6823152e-01   4.4142547e-01   1.6451707e+00  -6.2219138e-02  -1.2437519e-01  -1.4576373e+00  -5.9323514e-01   1.7386451e+00  -2.4098731e-01  -3.6900014e-01   1.7644631e+00  -7.7018893e-01   6.6754543e-01  -8.4079678e-02   2.2651494e-01   1.2554173e-01  -6.6832114e-01   5.8451962e-01  -5.1069105e-01   2.1160888e-01  -4.7132385e-01  -2.4942221e-01   6.7510241e-01   1.1004847e+00   9.7351419e-01  -3.7481791e-01  -8.3778442e-01  -1.9415096e-01  -1.0077703e+00  -4.4667990e-01   4.6417146e-01   2.5053125e-01   1.5772137e+00  -4.6099032e-01   6.4295738e-01  -3.5585088e-01  -7.4076301e-01  -2.6975513e-01  -1.0150248e+00  -6.1549175e-01   1.0171922e+00   2.3902044e+00  -9.0495799e-03   2.6076570e-01  -9.7143025e-01  -3.8465176e-01  -1.7603935e+00  -1.1226082e+00   5.5864596e-01   2.1425013e+00  -1.1712601e+00   7.5962036e-01   4.4861656e-01   4.8611608e-01  -1.5018507e+00  -4.3805516e-01  -1.5055219e+00  -5.8313257e-01  -1.0187007e+00   1.5084303e-01   6.3205665e-01   3.7651258e-01  -6.5385672e-02  -9.0671582e-01  -3.2612888e-01
   1.6531941e+00   9.7254931e-01   1.7862093e-01   5.8069062e-01  -1.8387464e-01   3.1018081e-01  -8.3275515e-01  -7.9836476e-01  -1.0751464e+00   5.6858843e-01   4.4095802e-01   1.6450957e+00  -6.2562808e-02  -1.2444759e-01  -1.4580433e+00  -5.9318966e-01   1.7388835e+00  -2.4032885e-01  -3.6823539e-01   1.7642530e+00  -7.7048356e-01   6.6772442e-01  -8.4010228e-02   2.2670516e-01   1.2581969e-01  -6.6807527e-01   5.8501762e-01  -5.1024467e-01   2.1214964e-01  -4.7075093e-01  -2.4874400e-01   6.7500185e-01   1.1005265e+00   9.7346508e-01  -3.7461106e-01  -8.3756197e-01  -1.9375496e-01  -1.0075619e+00  -4.4608716e-01   4.6401724e-01   2.5055628e-01   1.5771014e+00  -4.6094335e-01   6.4276635e-01  -3.5575975e-01  -7.4085636e-01  -2.6963136e-01  -1.0151551e+00  -6.1508674e-01   1.0167282e+00   2.3902575e+00  -9.4981581e-03   2.6072537e-01  -9.7186673e-01  -3.8459308e-01  -1.7606183e+00  -1.1224396e+00   5.5805748e-01   2.1423308e+00  -1.1719264e+00   7.5952595e-01   4.4800126e-01   4.8584884e-01  -1.5025479e+00  -4.3849385e-01  -1.5063237e+00  -5.8354271e-01  -1.0192515e+00   1.5041874e-01   6.3228517e-01   3.7685012e-01  -6.4641385e-02  -9.0631682e-01  -3.2656888e-01
   1.6531335e+00   9.7250086e-01   1.7857816e-01   5.8068507e-01  -1.8388241e-01   3.1027221e-01  -8.3269990e-01  -7.9823757e-01  -1.0751724e+00   5.6867426e-01   4.4084614e-01   1.6450765e+00  -6.2644321e-02  -1.2446520e-01  -1.4581350e+00  -5.9317983e-01   1.7389376e+00  -2.4017248e-01  -3.6805392e-01   1.7641989e+00  -7.7055151e-01   6.6776442e-01  -8.3996799e-02   2.2674925e-01   1.2588429e-01  -6.6801644e-01   5.8513551e-01  -5.1013738e-01   2.1227805e-01  -4.7061229e-01  -2.4858292e-01   6.7497557e-01   1.1005324e+00   9.7345215e-01  -3.7456263e-01  -8.3750702e-01  -1.9366132e-01  -1.0075087e+00  -4.4594601e-01   4.6397957e-01   2.5056102e-01   1.5770714e+00  -4.6093175e-01   6.4272051e-01  -3.5573790e-01  -7.4087656e-01  -2.6960272e-01  -1.0151808e+00  -6.1499107e-01   1.0166168e+00   2.3902664e+00  -9.6049399e-03   2.6071593e-01  -9.7196800e-01  -3.8457996e-01  -1.7606650e+00  -1.1223992e+00   5.5791771e-01   2.1422884e+00  -1.1720845e+00   7.5950276e-01   4.4785666e-01   4.8578405e-01  -1.5027082e+00  -4.3859950e-01  -1.5065065e+00  -5.8364088e-01  -1.0193769e+00   1.5031680e-01   6.3233637e-01   3.7692877e-01  -6.4464744e-02  -9.0622044e-01  -3.2667158e-01
   1.6531260e+00   9.7249466e-01   1.7857295e-01   5.8068412e-01  -1.8388343e-01   3.1028300e-01  -8.3269305e-01  -7.9822255e-01  -1.0751752e+00   5.6868451e-01   4.4083279e-01   1.6450739e+00  -6.2653966e-02  -1.2446732e-01  -1.4581456e+00  -5.9317875e-01   1.7389437e+00  -2.4015397e-01  -3.6803243e-01   1.7641920e+00  -7.7055932e-01   6.6776889e-01  -8.3995514e-02   2.2675436e-01   1.2589180e-01  -6.6800947e-01   5.8514946e-01  -5.1012457e-01   2.1229326e-01  -4.7059560e-01  -2.4856383e-01   6.7497223e-01   1.1005327e+00   9.7345048e-01  -3.7455696e-01  -8.3750028e-01  -1.9365027e-01  -1.0075021e+00  -4.4592923e-01   4.6397501e-01   2.5056147e-01   1.5770675e+00  -4.6093035e-01   6.4271503e-01  -3.5573528e-01  -7.4087877e-01  -2.6959938e-01  -1.0151836e+00  -6.1497981e-01   1.0166034e+00   2.3902670e+00  -9.6176191e-03   2.6071482e-01  -9.7197974e-01  -3.8457847e-01  -1.7606699e+00  -1.1223944e+00   5.5790114e-01   2.1422831e+00  -1.1721033e+00   7.5949996e-01   4.4783967e-01   4.8577624e-01  -1.5027268e+00  -4.3861217e-01  -1.5065275e+00  -5.8365256e-01  -1.0193913e+00   1.5030461e-01   6.3234215e-01   3.7693792e-01  -6.4443834e-02  -9.0620888e-01  -3.2668359e-01
