# Supplementary material for: A Student's Guide to Randomization Statistics for Multichannel Event-Related Potentials Using Ragu
Source: Front Neurosci. 2018 Jun 19;12:355. doi: 10.3389/fnins.2018.00355 (PMC6020783; doi:10.3389/fnins.2018.00355)
Supplement: Supplementary file 1 [file Data_Sheet_1.ZIP › RawData/s11_c2.asc]

   1.5662859e+00   3.1833939e-01   1.8028079e-01  -2.5916193e-01  -1.3099732e-01  -1.0840074e+00  -5.9896494e-01  -1.8762303e+00  -3.6023022e-01  -9.4436909e-01   2.7257991e+00   2.2114821e+00   1.0156951e+00   1.0258917e+00  -3.7491424e-01  -2.3383276e+00  -1.0971314e+00  -9.0994491e-01  -1.3684084e+00   6.5133809e-01  -8.4097125e-01  -2.2031666e-01  -9.1743244e-01   1.2600551e+00  -1.2410294e+00  -7.4985744e-01  -1.0904561e+00  -6.7036487e-01  -1.0417384e+00  -5.6711067e-01  -1.4893877e+00   1.0748313e+00   3.6289190e-01   2.5787577e-02  -8.3059950e-01  -9.6051420e-01  -1.4051260e+00  -9.1850086e-01  -2.7876131e+00   1.6239743e+00   1.2012437e+00   1.6808064e+00   1.0072068e+00   2.2351526e-01  -1.7352296e-01  -1.1448805e+00  -7.8540660e-01  -4.9358918e-01  -1.1482818e+00   2.7192586e+00   1.3567770e+00   1.9503994e+00   1.5425966e+00  -1.0945805e+00   1.0866388e-02  -1.1661290e-01  -2.9479158e+00   3.5457888e+00   1.6601749e+00   2.6922593e+00   1.4095705e+00  -4.6824947e-02  -6.0143091e-01   2.8051577e-01  -6.4931966e-01   1.2628882e+00  -1.6199650e-01   1.9388173e-01   3.4405455e-02  -1.0030200e-01  -1.9228452e+00  -6.4241292e-01   1.4418736e+00   8.4694909e-01
   1.6777129e+00   4.8138237e-01   1.0126835e-01  -1.3412362e-01  -3.9070731e-01  -9.0631193e-01  -8.4069103e-01  -1.9614032e+00  -3.8105267e-01  -9.3536013e-01   2.7456990e+00   2.4778741e+00   8.6447162e-01   1.2711332e+00  -5.3301728e-01  -2.4369611e+00  -1.0918000e+00  -1.0016372e+00  -1.5239679e+00   8.4688574e-01  -7.5508410e-01  -2.6833457e-01  -8.7194782e-01   1.1203605e+00  -1.1919987e+00  -9.5338052e-01  -1.0715235e+00  -9.3789524e-01  -1.1008621e+00  -8.1954998e-01  -1.6448268e+00   1.0901170e+00   5.1774568e-01  -1.8466681e-01  -6.8757886e-01  -1.2320547e+00  -1.3273834e+00  -1.1467706e+00  -2.8987285e+00   1.5696588e+00   1.4377404e+00   1.5511061e+00   1.1999703e+00  -2.2580744e-02   6.9901167e-02  -1.3978309e+00  -6.6439795e-01  -6.3692611e-01  -9.7346347e-01   2.8381105e+00   1.5040480e+00   1.8751353e+00   1.8102716e+00  -1.2752887e+00   9.7781955e-02  -1.7508891e-01  -3.0093414e+00   3.6837586e+00   1.9665380e+00   2.7158779e+00   1.6826662e+00  -1.7416233e-01  -5.2206880e-01   1.8971092e-01  -6.1854118e-01   1.2759300e+00  -1.4176577e-01   2.9578906e-01   1.2062866e-01  -2.1592981e-03  -1.9589150e+00  -8.2780379e-01   1.5882374e+00   9.6244389e-01
   1.7899091e+00   6.5159443e-01   8.8807642e-03  -6.6708178e-03  -6.8274400e-01  -7.3214766e-01  -1.1156955e+00  -2.0413068e+00  -3.9453456e-01  -8.8844642e-01   2.7577721e+00   2.7457620e+00   7.0078853e-01   1.5245295e+00  -6.8595037e-01  -2.5013455e+00  -1.0926296e+00  -1.1195056e+00  -1.6980682e+00   1.0514789e+00  -6.4371893e-01  -3.2401905e-01  -8.3090922e-01   9.5534554e-01  -1.1491944e+00  -1.1902898e+00  -1.0676250e+00  -1.2496851e+00  -1.1824233e+00  -1.1059681e+00  -1.8187190e+00   1.1009030e+00   6.7452982e-01  -4.1669437e-01  -5.4601196e-01  -1.5394628e+00  -1.2493951e+00  -1.4018057e+00  -2.9939252e+00   1.5046086e+00   1.6793205e+00   1.4017467e+00   1.4066158e+00  -2.9458889e-01   3.1667295e-01  -1.6724447e+00  -5.3753629e-01  -7.9677650e-01  -7.6757297e-01   2.9580635e+00   1.6505102e+00   1.7838169e+00   2.0859119e+00  -1.4546369e+00   2.0098093e-01  -2.2310767e-01  -3.0236362e+00   3.8209867e+00   2.2768718e+00   2.7332503e+00   1.9624588e+00  -2.7869198e-01  -4.1756186e-01   1.2097481e-01  -5.4943761e-01   1.3271996e+00  -7.9580754e-02   4.3630567e-01   2.5287023e-01   9.6491725e-02  -2.0084680e+00  -1.0534988e+00   1.7254679e+00   1.1238128e+00
   1.8999111e+00   8.2475539e-01  -9.6491322e-02   1.1889346e-01  -1.0036880e+00  -5.6857030e-01  -1.4218476e+00  -2.1135607e+00  -3.9937852e-01  -7.9721306e-01   2.7604563e+00   3.0070963e+00   5.2758683e-01   1.7788688e+00  -8.2652221e-01  -2.5227032e+00  -1.1012403e+00  -1.2657400e+00  -1.8894291e+00   1.2604816e+00  -5.0561200e-01  -3.8731192e-01  -7.9719232e-01   7.6472642e-01  -1.1161011e+00  -1.4598262e+00  -1.0826825e+00  -1.6045446e+00  -1.2890402e+00  -1.4240372e+00  -2.0098066e+00   1.1059516e+00   8.2881727e-01  -6.6724537e-01  -4.1133295e-01  -1.8795372e+00  -1.1745920e+00  -1.6807911e+00  -3.0679731e+00   1.4290203e+00   1.9191848e+00   1.2338096e+00   1.6220368e+00  -5.8861743e-01   5.5883660e-01  -1.9639316e+00  -4.0808148e-01  -9.7031222e-01  -5.3008817e-01   3.0762923e+00   1.7915028e+00   1.6766394e+00   2.3622077e+00  -1.6259146e+00   3.2005920e-01  -2.5646941e-01  -2.9803193e+00   3.9532371e+00   2.5811784e+00   2.7430215e+00   2.2407751e+00  -3.5174058e-01  -2.8625224e-01   8.1824675e-02  -4.3648289e-01   1.4233840e+00   3.2594934e-02   6.1875440e-01   4.3711330e-01   1.9250585e-01  -2.0731594e+00  -1.3207197e+00   1.8495014e+00   1.3350742e+00
   2.0046968e+00   9.9624262e-01  -2.1407112e-01   2.3788095e-01  -1.3489415e+00  -4.2292824e-01  -1.7559558e+00  -2.1760312e+00  -3.9459660e-01  -6.5601214e-01   2.7524051e+00   3.2535176e+00   3.4832517e-01   2.0262789e+00  -9.4719395e-01  -2.4928647e+00  -1.1192297e+00  -1.4419731e+00  -2.0962506e+00   1.4688358e+00  -3.4024962e-01  -4.5798787e-01  -7.7378985e-01   5.4879764e-01  -1.0963222e+00  -1.7602559e+00  -1.1204657e+00  -1.9999240e+00  -1.4228913e+00  -1.7703472e+00  -2.2163222e+00   1.1040856e+00   9.7597388e-01  -9.3255957e-01  -2.8925204e-01  -2.2477871e+00  -1.1066939e+00  -1.9800058e+00  -3.1160319e+00   1.3434250e+00   2.1500921e+00   1.0490175e+00   1.8403012e+00  -8.9980360e-01   7.8790835e-01  -2.2666228e+00  -2.7965584e-01  -1.1539300e+00  -2.6117095e-01   3.1899514e+00   1.9222238e+00   1.5543389e+00   2.6313035e+00  -1.7820595e+00   4.5407013e-01  -2.7107229e-01  -2.8696738e+00   4.0761685e+00   2.8687229e+00   2.7440473e+00   2.5087943e+00  -3.8481196e-01  -1.2713441e-01   7.9569967e-02  -2.7496966e-01   1.5703761e+00   2.0224277e-01   8.4544340e-01   6.7844359e-01   2.8256599e-01  -2.1544228e+00  -1.6296208e+00   1.9567866e+00   1.5990514e+00
   2.1013223e+00   1.1612233e+00  -3.4270896e-01   3.4540652e-01  -1.7128262e+00  -3.0251129e-01  -2.1138025e+00  -2.2269367e+00  -3.7960936e-01  -4.6032657e-01   2.7325684e+00   3.4767417e+00   1.6686557e-01   2.2585484e+00  -1.0404361e+00  -2.4047173e+00  -1.1480966e+00  -1.6491218e+00  -2.3162235e+00   1.6712679e+00  -1.4798273e-01  -5.3565563e-01  -7.6367595e-01   3.0846213e-01  -1.0934086e+00  -2.0888444e+00  -1.1843731e+00  -2.4318806e+00  -1.5855389e+00  -2.1404475e+00  -2.4359971e+00   1.0942460e+00   1.1113590e+00  -1.2082854e+00  -1.8549247e-01  -2.6385030e+00  -1.0495313e+00  -2.2948981e+00  -3.1339051e+00   1.2486817e+00   2.3646666e+00   8.4971134e-01   2.0548676e+00  -1.2224514e+00   9.9525426e-01  -2.5741600e+00  -1.5609808e-01  -1.3433534e+00   3.8276777e-02   3.2963005e+00   2.0379444e+00   1.4182014e+00   2.8851250e+00  -1.9159780e+00   6.0151993e-01  -2.6316436e-01  -2.6832846e+00   4.1855274e+00   3.1284555e+00   2.7354704e+00   2.7574044e+00  -3.7003745e-01   6.0028777e-02   1.2090133e-01  -6.1308994e-02   1.7728494e+00   4.3586288e-01   1.1174136e+00   9.8069416e-01   3.6332284e-01  -2.2533716e+00  -1.9791485e+00   2.0445167e+00   1.9170858e+00
   2.1870610e+00   1.3148724e+00  -4.8091161e-01   4.3660748e-01  -2.0887309e+00  -2.1415979e-01  -2.4902120e+00  -2.2649265e+00  -3.5433459e-01  -2.0713246e-01   2.7002606e+00   3.6689665e+00  -1.2666819e-02   2.4674958e+00  -1.0991382e+00  -2.2526427e+00  -1.1891546e+00  -1.8872237e+00  -2.5465396e+00   1.8625180e+00   6.9878938e-02  -6.1976206e-01  -7.6965058e-01   4.5248630e-02  -1.1106600e+00  -2.4418586e+00  -1.2771926e+00  -2.8950866e+00  -1.7777416e+00  -2.5289241e+00  -2.6660715e+00   1.0755476e+00   1.2305354e+00  -1.4896267e+00  -1.0549566e-01  -3.0448800e+00  -1.0068290e+00  -2.6201917e+00  -3.1182726e+00   1.1459555e+00   2.5557329e+00   6.3880211e-01   2.2588600e+00  -1.5502152e+00   1.1725142e+00  -2.8797255e+00  -4.1291592e-02  -1.5337833e+00   3.6656892e-01   3.3928227e+00   2.1342363e+00   1.2700481e+00   3.1157371e+00  -2.0209032e+00   7.6038849e-01  -2.2962177e-01  -2.4145807e+00   4.2773513e+00   3.3494894e+00   2.7167832e+00   2.9776041e+00  -3.0065405e-01   2.7460885e-01   2.1144855e-01   2.0668733e-01   2.0338194e+00   7.3852337e-01   1.4341997e+00   1.3460848e+00   4.3154669e-01  -2.3706909e+00  -2.3669184e+00   2.1108274e+00   2.2887706e+00
   2.2595307e+00   1.4526056e+00  -6.2688423e-01   5.0688457e-01  -2.4693010e+00  -1.6385485e-01  -2.8791478e+00  -2.2891205e+00  -3.1925977e-01   1.0475730e-01   2.6552112e+00   3.8232746e+00  -1.8604238e-01   2.6453621e+00  -1.1170533e+00  -2.0329266e+00  -1.2434417e+00  -2.1552751e+00  -2.7839022e+00   2.0375752e+00   3.1099867e-01  -7.0959569e-01  -7.9417170e-01  -2.3867864e-01  -1.1509089e+00  -2.8145900e+00  -1.4008512e+00  -3.3828760e+00  -1.9992639e+00  -2.9295061e+00  -2.9033010e+00   1.0473340e+00   1.3294773e+00  -1.7715049e+00  -5.4108684e-02  -3.4591902e+00  -9.8195816e-01  -2.9500163e+00  -3.0668855e+00   1.0366796e+00   2.7166605e+00   4.1969799e-01   2.4453854e+00  -1.8763174e+00   1.3120503e+00  -3.1763065e+00   6.1026151e-02  -1.7200940e+00   7.2120642e-01   3.4773268e+00   2.2071900e+00   1.1121912e+00   3.3157124e+00  -2.0907741e+00   9.2817711e-01  -1.6824014e-01  -2.0593522e+00   4.3481576e+00   3.5216000e+00   2.6878721e+00   3.1609232e+00  -1.7148806e-01   5.1503598e-01   3.5532688e-01   5.2955412e-01   2.3542113e+00   1.1134030e+00   1.7936170e+00   1.7748708e+00   4.8428332e-01  -2.5065306e+00  -2.7891169e+00   2.1549470e+00   2.7117169e+00
   2.3168058e+00   1.5703128e+00  -7.7857858e-01   5.5215299e-01  -2.8466614e+00  -1.5631428e-01  -3.2738355e+00  -2.2991026e+00  -2.7549440e-01   4.7438425e-01   2.5976007e+00   3.9340064e+00  -3.4909609e-01   2.7852099e+00  -1.0892580e+00  -1.7441096e+00  -1.3116256e+00  -2.4510768e+00  -3.0245321e+00   2.1919093e+00   5.7197326e-01  -8.0428630e-01  -8.3918279e-01  -5.4051536e-01  -1.2162935e+00  -3.2014037e+00  -1.5561673e+00  -3.8873301e+00  -2.2486914e+00  -3.3351972e+00  -3.1439608e+00   1.0092324e+00   1.4047641e+00  -2.0487254e+00  -3.5271545e-02  -3.8729914e+00  -9.7766989e-01  -3.2780581e+00  -2.9787045e+00   9.2250985e-01   2.8416965e+00   1.9621360e-01   2.6078796e+00  -2.1937912e+00   1.4073929e+00  -3.4569753e+00   1.4746273e-01  -1.8970683e+00   1.0988657e+00   3.5480296e+00   2.2536203e+00   9.4736737e-01   3.4784903e+00  -2.1206165e+00   1.1019816e+00  -7.8024929e-02  -1.6162205e+00   4.3951184e+00   3.6357264e+00   2.6490328e+00   3.2998421e+00   2.0581181e-02   7.7875119e-01   5.5469531e-01   9.0596312e-01   2.7324586e+00   1.5613501e+00   2.1915857e+00   2.2650203e+00   5.1900810e-01  -2.6603926e+00  -3.2404261e+00   2.1772868e+00   3.1813690e+00
   2.3575055e+00   1.6645805e+00  -9.3373997e-01   5.6909125e-01  -3.2126592e+00  -1.9461967e-01  -3.6669071e+00  -2.2948730e+00  -2.2479875e-01   8.9838951e-01   2.5280721e+00   3.9970762e+00  -4.9789883e-01   2.8812949e+00  -1.0126026e+00  -1.3872664e+00  -1.3939101e+00  -2.7710965e+00  -3.2641733e+00   2.3216817e+00   8.4832494e-01  -9.0279586e-01  -9.0594454e-01  -8.5681356e-01  -1.3080358e+00  -3.5958047e+00  -1.7426204e+00  -4.3993991e+00  -2.5232671e+00  -3.7384270e+00  -3.3838470e+00   9.6120398e-01   1.4537512e+00  -2.3161364e+00  -5.1721959e-02  -4.2773707e+00  -9.9582524e-01  -3.5977219e+00  -2.8539853e+00   8.0527430e-01   2.9262678e+00  -2.7534201e-02   2.7404568e+00  -2.4957345e+00   1.4536557e+00  -3.7151750e+00   2.1516823e-01  -2.0596626e+00   1.4954078e+00   3.6036155e+00   2.2712392e+00   7.7864914e-01   3.5987029e+00  -2.1069007e+00   1.2785868e+00   4.0536509e-02  -1.0870308e+00   4.4161975e+00   3.6844408e+00   2.6009557e+00   3.3881809e+00   2.7620416e-01   1.0621887e+00   8.0935233e-01   1.3325674e+00   3.1641564e+00   2.0804810e+00   2.6220047e+00   2.8119349e+00   5.3377013e-01  -2.8310240e+00  -3.7139845e+00   2.1794650e+00   3.6908781e+00
   2.3808602e+00   1.7328900e+00  -1.0899453e+00   5.5537626e-01  -3.5591099e+00  -2.7990031e-01  -4.0505654e+00  -2.2767631e+00  -1.6958901e-01   1.3708270e+00   2.4477280e+00   4.0102142e+00  -6.2892184e-01   2.9293969e+00  -8.8612315e-01  -9.6618995e-01  -1.4899431e+00  -3.1103641e+00  -3.4981000e+00   2.4239314e+00   1.1345263e+00  -1.0038957e+00  -9.9487850e-01  -1.1834782e+00  -1.4262331e+00  -3.9905228e+00  -1.9581531e+00  -4.9090607e+00  -2.8187582e+00  -4.1312210e+00  -3.6182811e+00   9.0359816e-01   1.4747112e+00  -2.5687634e+00  -1.0473595e-01  -4.6632110e+00  -1.0371408e+00  -3.9023034e+00  -2.6942977e+00   6.8692979e-01   2.9672387e+00  -2.4723706e-01   2.8382438e+00  -2.7755634e+00   1.4478932e+00  -3.9449922e+00   2.6201895e-01  -2.2032866e+00   1.9059108e+00   3.6432746e+00   2.2587927e+00   6.0934332e-01   3.6724525e+00  -2.0478579e+00   1.4545789e+00   1.8523938e-01  -4.7714469e-01   4.4102538e+00   3.6623665e+00   2.5446823e+00   3.4214409e+00   5.9321585e-01   1.3607904e+00   1.1163962e+00   1.8039044e+00   3.6418000e+00   2.6658464e+00   3.0766862e+00   3.4082389e+00   5.2732351e-01  -3.0163166e+00  -4.2013866e+00   2.1642683e+00   4.2310465e+00
   2.3867525e+00   1.7737810e+00  -1.2446256e+00   5.0989311e-01  -3.8780413e+00  -4.1109777e-01  -4.4167653e+00  -2.2453190e+00  -1.1291964e-01   1.8830618e+00   2.3581139e+00   3.9731156e+00  -7.3918773e-01   2.9270729e+00  -7.1138740e-01  -4.8747153e-01  -1.5987296e+00  -3.4624067e+00  -3.7211362e+00   2.4967238e+00   1.4240572e+00  -1.1061273e+00  -1.1054307e+00  -1.5157636e+00  -1.5696799e+00  -4.3776151e+00  -2.1990238e+00  -5.4055072e+00  -3.1293751e+00  -4.5053869e+00  -3.8421245e+00   8.3720546e-01   1.4669453e+00  -2.8019155e+00  -1.9392104e-01  -5.0214697e+00  -1.1009721e+00  -4.1851717e+00  -2.5024899e+00   5.6952917e-01   2.9631082e+00  -4.5850653e-01   2.8976733e+00  -3.0272466e+00   1.3893744e+00  -4.1414061e+00   2.8677379e-01  -2.3240872e+00   2.3247284e+00   3.6667253e+00   2.2161526e+00   4.4288086e-01   3.6975238e+00  -1.9437296e+00   1.6264657e+00   3.5198029e-01   2.0438569e-01   4.3770951e+00   3.5665158e+00   2.4815277e+00   3.3970732e+00   9.6638661e-01   1.6690534e+00   1.4699752e+00   2.3123650e+00   4.1546315e+00   3.3091861e+00   3.5453657e+00   4.0436553e+00   4.9924140e-01  -3.2132178e+00  -4.6927367e+00   2.1355390e+00   4.7903566e+00
   2.3757411e+00   1.7869736e+00  -1.3950671e+00   4.3291053e-01  -4.1619166e+00  -5.8482846e-01  -4.7574137e+00  -2.2011770e+00  -5.8443634e-02   2.4237658e+00   2.2611865e+00   3.8874968e+00  -8.2639923e-01   2.8738247e+00  -4.9274769e-01   3.9529236e-02  -1.7185495e+00  -3.8192366e+00  -3.9276956e+00   2.5392610e+00   1.7094928e+00  -1.2077442e+00  -1.2359594e+00  -1.8482716e+00  -1.7357273e+00  -4.7485846e+00  -2.4597224e+00  -5.8773745e+00  -3.4477519e+00  -4.8527163e+00  -4.0498165e+00   7.6331464e-01   1.4308634e+00  -3.0112520e+00  -3.1707492e-01  -5.3434614e+00  -1.1851543e+00  -4.4399565e+00  -2.2826048e+00   4.5520678e-01   2.9141415e+00  -6.5698000e-01   2.9167188e+00  -3.2455176e+00   1.2797529e+00  -4.3004984e+00   2.8919313e-01  -2.4192165e+00   2.7455679e+00   3.6742207e+00   2.1443616e+00   2.8270567e-01   3.6735195e+00  -1.7969348e+00   1.7907964e+00   5.3464976e-01   9.4478098e-01   4.3174850e+00   3.3965312e+00   2.4129831e+00   3.3146611e+00   1.3872891e+00   1.9806075e+00   1.8611516e+00   2.8482314e+00   4.6886178e+00   3.9987983e+00   4.0157920e+00   4.7049848e+00   4.5001212e-01  -3.4176606e+00  -5.1767548e+00   2.0980016e+00   5.3550864e+00
   2.3490695e+00   1.7734390e+00  -1.5383902e+00   3.2621319e-01  -4.4038301e+00  -7.9535836e-01  -5.0645881e+00  -2.1449466e+00  -1.0353387e-02   2.9790220e+00   2.1592771e+00   3.7570457e+00  -8.8904351e-01   2.7711667e+00  -2.3747372e-01   6.0282773e-01  -1.8468837e+00  -4.1714087e+00  -4.1118556e+00   2.5519542e+00   1.9826216e+00  -1.3066364e+00  -1.3836527e+00  -2.1749545e+00  -1.9201958e+00  -5.0945182e+00  -2.7329646e+00  -6.3129964e+00  -3.7650085e+00  -5.1652036e+00  -4.2354432e+00   6.8377072e-01   1.3680363e+00  -3.1928113e+00  -4.7012108e-01  -5.6211343e+00  -1.2859212e+00  -4.6607452e+00  -2.0397564e+00   3.4618313e-01   2.8224282e+00  -8.3841711e-01   2.8950552e+00  -3.4260445e+00   1.1231181e+00  -4.4196168e+00   2.7010799e-01  -2.4870658e+00   3.1615915e+00   3.6665520e+00   2.0456302e+00   1.3216842e-01   3.6019155e+00  -1.6121388e+00   1.9442696e+00   7.2511465e-01   1.7276442e+00   4.2331023e+00   3.1548149e+00   2.3405957e+00   3.1760020e+00   1.8442982e+00   2.2883224e+00   2.2779025e+00   3.3997812e+00   5.2265858e+00   4.7195420e+00   4.4739069e+00   5.3762106e+00   3.8111598e-01  -3.6245127e+00  -5.6409631e+00   2.0570263e+00   5.9095253e+00
   2.3086627e+00   1.7354206e+00  -1.6715095e+00   1.9318404e-01  -4.5976694e+00  -1.0346953e+00  -5.3307693e+00  -2.0771139e+00   2.6697922e-02   3.5325468e+00   2.0550473e+00   3.5872817e+00  -9.2646540e-01   2.6225836e+00   4.4256139e-02   1.1880653e+00  -1.9803499e+00  -4.5081484e+00  -4.2674715e+00   2.5364516e+00   2.2345908e+00  -1.4002428e+00  -1.5444794e+00  -2.4891291e+00  -2.1173456e+00  -5.4062388e+00  -3.0097716e+00  -6.7006953e+00  -4.0708992e+00  -5.4352796e+00  -4.3928511e+00   6.0103207e-01   1.2812231e+00  -3.3430018e+00  -6.4712693e-01  -5.8473313e+00  -1.3979168e+00  -4.8422854e+00  -1.7799821e+00   2.4478738e-01   2.6918671e+00  -9.9878283e-01   2.8341346e+00  -3.5655606e+00   9.2592161e-01  -4.4974825e+00   2.3143207e-01  -2.5274525e+00   3.5655339e+00   3.6450455e+00   1.9232897e+00  -5.5705424e-03   3.4860299e+00  -1.3962150e+00   2.0838218e+00   9.1330604e-01   2.5332265e+00   4.1264532e+00   2.8465381e+00   2.2658441e+00   2.9850867e+00   2.3227351e+00   2.5844371e+00   2.7052717e+00   3.9534586e+00   5.7485244e+00   5.4529846e+00   4.9041183e+00   6.0387275e+00   2.9508130e-01  -3.8275564e+00  -6.0719378e+00   2.0183427e+00   6.4362819e+00
   2.2571155e+00   1.6763989e+00  -1.7910817e+00   3.8830054e-02  -4.7382410e+00  -1.2928003e+00  -5.5490869e+00  -1.9979859e+00   4.7694278e-02   4.0660340e+00   1.9514382e+00   3.3853311e+00  -9.3891006e-01   2.4333860e+00   3.3952309e-01   1.7788588e+00  -2.1146539e+00  -4.8175615e+00  -4.3883403e+00   2.4956300e+00   2.4560801e+00  -1.4854589e+00  -1.7131758e+00  -2.7835077e+00  -2.3199137e+00  -5.6744784e+00  -3.2796405e+00  -7.0290964e+00  -4.3540538e+00  -5.6560543e+00  -4.5158065e+00   5.1821942e-01   1.1743722e+00  -3.4585629e+00  -8.4040826e-01  -6.0160254e+00  -1.5143104e+00  -4.9801896e+00  -1.5100785e+00   1.5349157e-01   2.5280802e+00  -1.1343168e+00   2.7371744e+00  -3.6619433e+00   6.9677598e-01  -4.5342377e+00   1.7611099e-01  -2.5417386e+00   3.9498345e+00   3.6115572e+00   1.7817048e+00  -1.2762689e-01   3.3309099e+00  -1.1580942e+00   2.2066876e+00   1.0874267e+00   3.3388466e+00   4.0007459e+00   2.4795300e+00   2.1900121e+00   2.7479777e+00   2.8051636e+00   2.8607089e+00   3.1256856e+00   4.4941108e+00   6.2320682e+00   6.1777050e+00   5.2896697e+00   6.6717140e+00   1.9551558e-01  -4.0195039e+00  -6.4556435e+00   1.9877121e+00   6.9166948e+00
   2.1976737e+00   1.6010041e+00  -1.8934535e+00  -1.3025503e-01  -4.8213591e+00  -1.5579123e+00  -5.7135729e+00  -1.9076849e+00   4.7376283e-02   4.5596214e+00   1.8516104e+00   3.1596306e+00  -9.2753123e-01   2.2104674e+00   6.3300587e-01   2.3572384e+00  -2.2445649e+00  -5.0869259e+00  -4.4684142e+00   2.4335433e+00   2.6375047e+00  -1.5585562e+00  -1.8832776e+00  -3.0502543e+00  -2.5192269e+00  -5.8900742e+00  -3.5308103e+00  -7.2874683e+00  -4.6023153e+00  -5.8215655e+00  -4.5982079e+00   4.3914772e-01   1.0525956e+00  -3.5365078e+00  -1.0407201e+00  -6.1225266e+00  -1.6270185e+00  -5.0711369e+00  -1.2374300e+00   7.4946173e-02   2.3382553e+00  -1.2415877e+00   2.6090578e+00  -3.7142462e+00   4.4613553e-01  -4.5314316e+00   1.0800691e-01  -2.5328700e+00   4.3067780e+00   3.5684625e+00   1.6261507e+00  -2.3146539e-01   3.1431385e+00  -9.0850435e-01   2.3104266e+00   1.2342850e+00   4.1194607e+00   3.8597299e+00   2.0640477e+00   2.1140762e+00   2.4725862e+00   3.2718378e+00   3.1085778e+00   3.5194362e+00   5.0052834e+00   6.6531597e+00   6.8697592e+00   5.6130992e+00   7.2526356e+00   8.7107309e-02  -4.1920556e+00  -6.7778429e+00   1.9705797e+00   7.3313328e+00
   2.1341980e+00   1.5148766e+00  -1.9746222e+00  -3.0599797e-01  -4.8438978e+00  -1.8169757e+00  -5.8194074e+00  -1.8061938e+00   2.0385077e-02   4.9924779e+00   1.7588740e+00   2.9195764e+00  -8.9436651e-01   1.9619788e+00   9.0749233e-01   2.9041581e+00  -2.3639264e+00  -5.3030643e+00  -4.5020599e+00   2.3553302e+00   2.7692490e+00  -1.6151252e+00  -2.0471988e+00  -3.2810783e+00  -2.7053861e+00  -6.0441837e+00  -3.7506165e+00  -7.4660778e+00  -4.8031659e+00  -5.9270239e+00  -4.6343427e+00   3.6832779e-01   9.2210775e-01  -3.5740621e+00  -1.2375319e+00  -6.1636467e+00  -1.7270298e+00  -5.1130600e+00  -9.6983284e-01   1.2006094e-02   2.1309242e+00  -1.3175373e+00   2.4561494e+00  -3.7226825e+00   1.8586963e-01  -4.4919448e+00   3.1721046e-02  -2.5053222e+00   4.6286473e+00   3.5186348e+00   1.4626571e+00  -3.1496174e-01   2.9305699e+00  -6.5960217e-01   2.3929165e+00   1.3397603e+00   4.8483763e+00   3.7075067e+00   1.6124356e+00   2.0386121e+00   2.1683626e+00   3.7013021e+00   3.3193422e+00   3.8653314e+00   5.4695802e+00   6.9868918e+00   7.5033064e+00   5.8567882e+00   7.7578850e+00  -2.4410198e-02  -4.3360143e+00  -7.0245733e+00   1.9717245e+00   7.6605873e+00
   2.0711107e+00   1.4244789e+00  -2.0302292e+00  -4.7902949e-01  -4.8038221e+00  -2.0561572e+00  -5.8631516e+00  -1.6934534e+00  -3.8565822e-02   5.3435048e+00   1.6766025e+00   2.6751344e+00  -8.4227778e-01   1.6969362e+00   1.1445581e+00   3.4000673e+00  -2.4657131e+00  -5.4527946e+00  -4.4843536e+00   2.2670776e+00   2.8419360e+00  -1.6500641e+00  -2.1963719e+00  -3.4673718e+00  -2.8675390e+00  -6.1285282e+00  -3.9259334e+00  -7.5565525e+00  -4.9442268e+00  -5.9690405e+00  -4.6191822e+00   3.1092470e-01   7.9012184e-01  -3.5686157e+00  -1.4193813e+00  -6.1378217e+00  -1.8048225e+00  -5.1053091e+00  -7.1531589e-01  -3.2267042e-02   1.9156799e+00  -1.3595175e+00   2.2860360e+00  -3.6885658e+00  -7.1252175e-02  -4.4198514e+00  -4.7638603e-02  -2.4649487e+00   4.9078864e+00   3.4654040e+00   1.2978253e+00  -3.7645478e-01   2.7020027e+00  -4.2450978e-01   2.4523186e+00   1.3893952e+00   5.4980959e+00   3.5483319e+00   1.1386885e+00   1.9637303e+00   1.8459100e+00   4.0711288e+00   3.4843492e+00   4.1415009e+00   5.8690833e+00   7.2085041e+00   8.0513930e+00   6.0035858e+00   8.1635432e+00  -1.3234360e-01  -4.4414592e+00  -7.1826854e+00   1.9949335e+00   7.8853392e+00
   2.0133112e+00   1.3368629e+00  -2.0555960e+00  -6.3894962e-01  -4.7001950e+00  -2.2614309e+00  -5.8429476e+00  -1.5694998e+00  -1.3448851e-01   5.5921329e+00   1.6081291e+00   2.4364272e+00  -7.7485852e-01   1.4247850e+00   1.3253957e+00   3.8255275e+00  -2.5421521e+00  -5.5234424e+00  -4.4113938e+00   2.1756376e+00   2.8467382e+00  -1.6576294e+00  -2.3214539e+00  -3.6004027e+00  -2.9942275e+00  -6.1356584e+00  -4.0436875e+00  -7.5522348e+00  -5.0138189e+00  -5.9458267e+00  -4.5486938e+00   2.7265925e-01   6.6469140e-01  -3.5177049e+00  -1.5743014e+00  -6.0451862e+00  -1.8508553e+00  -5.0487734e+00  -4.8195296e-01  -5.4638200e-02   1.7028348e+00  -1.3653263e+00   2.1072000e+00  -3.6142169e+00  -3.1213983e-01  -4.3202292e+00  -1.2473427e-01  -2.4187285e+00   5.1372732e+00   3.4124883e+00   1.1386152e+00  -4.1479211e-01   2.4668029e+00  -2.1676912e-01   2.4870230e+00   1.3691007e+00   6.0412711e+00   3.3864075e+00   6.5793211e-01   1.8890475e+00   1.5165404e+00   4.3587793e+00   3.5952009e+00   4.3263329e+00   6.1858381e+00   7.2945097e+00   8.4868811e+00   6.0375017e+00   8.4462470e+00  -2.2918289e-01  -4.4979950e+00  -7.2404167e+00   2.0427207e+00   7.9876870e+00
   1.9660538e+00   1.2593958e+00  -2.0458215e+00  -7.7467692e-01  -4.5331763e+00  -2.4192117e+00  -5.7586754e+00  -1.4346271e+00  -2.7188808e-01   5.7192008e+00   1.5566215e+00   2.2133152e+00  -6.9630956e-01   1.1549404e+00   1.4317627e+00   4.1618654e+00  -2.5849188e+00  -5.5034064e+00  -4.2806161e+00   2.0883941e+00   2.7757246e+00  -1.6315623e+00  -2.4126080e+00  -3.6715716e+00  -3.0738171e+00  -6.0592440e+00  -4.0914305e+00  -7.4485205e+00  -5.0015572e+00  -5.8573473e+00  -4.4201582e+00   2.5964219e-01   5.5448777e-01  -3.4190355e+00  -1.6903072e+00  -5.8875926e+00  -1.8561071e+00  -4.9459503e+00  -2.7766293e-01  -5.1776466e-02   1.5030332e+00  -1.3332499e+00   1.9286396e+00  -3.5028380e+00  -5.2400106e-01  -4.1989196e+00  -1.9430488e-01  -2.3744186e+00   5.3101098e+00   3.3638941e+00   9.9210465e-01  -4.2937153e-01   2.2344920e+00  -4.9733665e-02   2.4955844e+00   1.2659510e+00   6.4517481e+00   3.2256817e+00   1.8584174e-01   1.8136952e+00   1.1917915e+00   4.5425650e+00   3.6439778e+00   4.3995163e+00   6.4024045e+00   7.2239067e+00   8.7835113e+00   5.9444367e+00   8.5841486e+00  -3.0681234e-01  -4.4950765e+00  -7.1879814e+00   2.1161176e+00   7.9517271e+00
   1.9347811e+00   1.1994538e+00  -1.9959426e+00  -8.7487843e-01  -4.3040195e+00  -2.5170081e+00  -5.6120496e+00  -1.2895554e+00  -4.5450195e-01   5.7078810e+00   1.5249402e+00   2.0149860e+00  -6.1128619e-01   8.9633319e-01   1.4470101e+00   4.3918443e+00  -2.5854130e+00  -5.3827510e+00  -4.0910816e+00   2.0129866e+00   2.6222501e+00  -1.5653007e+00  -2.4598596e+00  -3.6727305e+00  -3.0949907e+00  -5.8943811e+00  -4.0579486e+00  -7.2431617e+00  -4.8989496e+00  -5.7054181e+00  -4.2324610e+00   2.7813682e-01   4.6850780e-01  -3.2705639e+00  -1.7559284e+00  -5.6685801e+00  -1.8126371e+00  -4.8009467e+00  -1.0999193e-01  -2.0381836e-02   1.3268205e+00  -1.2621164e+00   1.7594485e+00  -3.3583713e+00  -6.9496807e-01  -4.0622506e+00  -2.5148424e-01  -2.3401241e+00   5.4204292e+00   3.3237743e+00   8.6521992e-01  -4.2017904e-01   2.0143175e+00   6.4077886e-02   2.4766657e+00   1.0690306e+00   6.7056708e+00   3.0696671e+00  -2.6197770e-01   1.7363651e+00   8.8292411e-01   4.6026721e+00   3.6234894e+00   4.3431392e+00   6.5024748e+00   6.9794192e+00   8.9170623e+00   5.7129364e+00   8.5579266e+00  -3.5679391e-01  -4.4224091e+00  -7.0181508e+00   2.2145552e+00   7.7643475e+00
   1.9249092e+00   1.1640899e+00  -1.9011624e+00  -9.2847022e-01  -4.0150717e+00  -2.5440651e+00  -5.4066475e+00  -1.1355852e+00  -6.8501850e-01   5.5446131e+00   1.5154823e+00   1.8495676e+00  -5.2472165e-01   6.5698001e-01   1.3571301e+00   4.5003435e+00  -2.5351155e+00  -5.1538008e+00  -3.8437212e+00   1.9569859e+00   2.3813688e+00  -1.4522787e+00  -2.4535258e+00  -3.5965627e+00  -3.0472963e+00  -5.6379102e+00  -3.9338821e+00  -6.9365171e+00  -4.6999701e+00  -5.4937342e+00  -3.9863446e+00   3.3425353e-01   4.1571326e-01  -3.0706330e+00  -1.7607669e+00  -5.3932903e+00  -1.7141300e+00  -4.6194022e+00   1.4125559e-02   4.2641256e-02   1.1841862e+00  -1.1513646e+00   1.6083747e+00  -3.1853445e+00  -8.1470081e-01  -3.9167345e+00  -2.9211196e-01  -2.3238090e+00   5.4632084e+00   3.2962501e+00   7.6444337e-01  -3.8782289e-01   1.8148252e+00   1.1363692e-01   2.4289977e+00   7.7028725e-01   6.7826030e+00   2.9212837e+00  -6.7062595e-01   1.6553895e+00   6.0042599e-01   4.5222084e+00   3.5275475e+00   4.1427848e+00   6.4715435e+00   6.5486981e+00   8.8665654e+00   5.3349287e+00   8.3518178e+00  -3.7071826e-01  -4.2704218e+00  -6.7267860e+00   2.3358437e+00   7.4160087e+00
   1.9415715e+00   1.1596896e+00  -1.7571336e+00  -9.2516966e-01  -3.6697789e+00  -2.4919661e+00  -5.1478592e+00  -9.7471811e-01  -9.6478922e-01   5.2199997e+00   1.5300199e+00   1.7237817e+00  -4.4163288e-01   4.4360380e-01   1.1517651e+00   4.4750227e+00  -2.4260145e+00  -4.8117052e+00  -3.5415112e+00   1.9275438e+00   2.0502581e+00  -1.2863003e+00  -2.3846985e+00  -3.4370078e+00  -2.9217211e+00  -5.2887279e+00  -3.7123214e+00  -6.5317346e+00  -4.4015690e+00  -5.2278195e+00  -3.6845904e+00   4.3358784e-01   4.0461205e-01  -2.8181616e+00  -1.6960537e+00  -5.0683318e+00  -1.5563925e+00  -4.4083286e+00   8.8623694e-02   1.3997178e-01   1.0840978e+00  -1.0011251e+00   1.4833761e+00  -2.9887148e+00  -8.7493707e-01  -3.7687546e+00  -3.1301777e-01  -2.3327719e+00   5.4345955e+00   3.2852048e+00   6.9550471e-01  -3.3356209e-01   1.6434554e+00   9.0035222e-02   2.3513698e+00   3.6533310e-01   6.6666221e+00   2.7827391e+00  -1.0265285e+00   1.5688529e+00   3.5354315e-01   4.2882217e+00   3.3512653e+00   3.7885720e+00   6.2976193e+00   5.9254092e+00   8.6155280e+00   4.8064059e+00   7.9546165e+00  -3.4061463e-01  -4.0307904e+00  -6.3132935e+00   2.4762582e+00   6.9014691e+00
   1.9893299e+00   1.1916280e+00  -1.5602834e+00  -8.5607160e-01  -3.2726960e+00  -2.3551621e+00  -4.8427558e+00  -8.0973001e-01  -1.2935518e+00   4.7296071e+00   1.5695489e+00   1.6426509e+00  -3.6691515e-01   2.6132207e-01   8.2510285e-01   4.3069434e+00  -2.2510815e+00  -4.3549347e+00  -3.1895637e+00   1.9310238e+00   1.6286242e+00  -1.0619717e+00  -2.2457611e+00  -3.1897094e+00  -2.7112632e+00  -4.8480663e+00  -3.3893466e+00  -6.0348482e+00  -4.0040860e+00  -4.9148974e+00  -3.3321202e+00   5.8082418e-01   4.4280173e-01  -2.5128765e+00  -1.5551767e+00  -4.7015963e+00  -1.3377688e+00  -4.1758704e+00   1.0857253e-01   2.7363687e-01   1.0340481e+00  -8.1231160e-01   1.3911963e+00  -2.7737169e+00  -8.6995859e-01  -3.6242580e+00  -3.1226100e-01  -2.3731255e+00   5.3321252e+00   3.2940550e+00   6.6307275e-01  -2.5932283e-01   1.5061832e+00  -1.2944437e-02   2.2426543e+00  -1.4586685e-01   6.3473196e+00   2.6554525e+00  -1.3180122e+00   1.4747256e+00   1.4986418e-01   3.8926320e+00   3.0913658e+00   3.2760584e+00   5.9719405e+00   5.1101208e+00   8.1530800e+00   4.1280074e+00   7.3605805e+00  -2.5939579e-01  -3.6969895e+00  -5.7809725e+00   2.6307240e+00   6.2204151e+00
   2.0718750e+00   1.2639496e+00  -1.3081530e+00  -7.1421378e-01  -2.8294915e+00  -2.1313940e+00  -4.4998797e+00  -6.4418452e-01  -1.6691870e+00   4.0746132e+00   1.6341592e+00   1.6092757e+00  -3.0513375e-01   1.1342026e-01   3.7658895e-01   3.9911185e+00  -2.0047602e+00  -3.7856759e+00  -2.7951189e+00   1.9726404e+00   1.1190559e+00  -7.7515852e-01  -2.0309020e+00  -2.8524541e+00  -2.4114641e+00  -4.3197335e+00  -2.9644750e+00  -5.4547776e+00  -3.5115336e+00  -4.5636820e+00  -2.9359988e+00   7.7933527e-01   5.3650416e-01  -2.1555601e+00  -1.3341470e+00  -4.3020319e+00  -1.0594419e+00  -3.9309884e+00   7.0442205e-02   4.4477487e-01   1.0396415e+00  -5.8671021e-01   1.3369827e+00  -2.5457152e+00  -7.9694711e-01  -3.4884704e+00  -2.8930920e-01  -2.4493138e+00   5.1549193e+00   3.3255266e+00   6.7046703e-01  -1.6769718e-01   1.4072252e+00  -1.9835370e-01   2.1018659e+00  -7.5848287e-01   5.8206531e+00   2.5400287e+00  -1.5358108e+00   1.3710147e+00  -5.0214475e-03   3.3330151e+00   2.7464863e+00   2.6069473e+00   5.4896589e+00   4.1109191e+00   7.4749757e+00   3.3054558e+00   6.5701810e+00  -1.2131106e-01  -3.2648395e+00  -5.1372155e+00   2.7930871e+00   5.3779336e+00
   2.1917360e+00   1.3790891e+00  -9.9972230e-01  -4.9509177e-01  -2.3469398e+00  -1.8219815e+00  -4.1289623e+00  -4.8238379e-01  -2.0875361e+00   3.2622358e+00   1.7229448e+00   1.6246929e+00  -2.6032081e-01   1.2205572e-03  -1.8860659e-01   3.5269506e+00  -1.6834396e+00  -3.1100881e+00  -2.3674298e+00   2.0561297e+00   5.2729076e-01  -4.2343289e-01  -1.7365897e+00  -2.4255646e+00  -2.0208657e+00  -3.7102723e+00  -2.4409793e+00  -4.8032129e+00  -2.9317248e+00  -4.1840947e+00  -2.5053311e+00   1.0308103e+00   6.9012588e-01  -1.7482932e+00  -1.0319716e+00  -3.8793814e+00  -7.2559911e-01  -3.6830850e+00  -2.7656730e-02   6.5341949e-01   1.1042486e+00  -3.2705408e-01   1.3239700e+00  -2.3100713e+00  -6.5620876e-01  -3.3656481e+00  -2.4514374e-01  -2.5637052e+00   4.9038427e+00   3.3814456e+00   7.1941298e-01  -6.1915990e-02   1.3488295e+00  -4.6573368e-01   1.9282493e+00  -1.4625405e+00   5.0895722e+00   2.4362838e+00  -1.6734689e+00   1.2559247e+00  -1.0777193e-01   2.6131770e+00   2.3174545e+00   1.7895229e+00   4.8504369e+00   2.9436798e+00   6.5843641e+00   2.3498017e+00   5.5906336e+00   7.7627603e-02  -2.7330063e+00  -4.3935459e+00   2.9564573e+00   4.3847925e+00
   2.3500292e+00   1.5376550e+00  -6.3568743e-01  -1.9708302e-01  -1.8328830e+00  -1.4319535e+00  -3.7405813e+00  -3.2925668e-01  -2.5423026e+00   2.3058984e+00   1.8339659e+00   1.6878216e+00  -2.3578628e-01  -7.5947335e-02  -8.5942187e-01   2.9185211e+00  -1.2858638e+00  -2.3383916e+00  -1.9175401e+00   2.1834767e+00  -1.3764366e-01  -6.4683760e-03  -1.3619664e+00  -1.9122097e+00  -1.5413486e+00  -3.0290165e+00  -1.8260478e+00  -4.0943878e+00  -2.2762244e+00  -3.7869208e+00  -2.0510502e+00   1.3349492e+00   9.0588204e-01  -1.2946594e+00  -6.5090402e-01  -3.4438899e+00  -3.4344118e-01  -3.4415882e+00  -1.8577703e-01   8.9833067e-01   1.2287522e+00  -3.7068984e-02   1.3532500e+00  -2.0720151e+00  -4.5125102e-01  -3.2588842e+00  -1.8228330e-01  -2.7162986e+00   4.5816037e+00   3.4625714e+00   8.0986408e-01   5.4210881e-02   1.3311617e+00  -8.1092855e-01   1.7213874e+00  -2.2429185e+00   4.1643622e+00   2.3433256e+00  -1.7276218e+00   1.1280173e+00  -1.5743371e-01   1.7434624e+00   1.8075076e+00   8.3877031e-01   4.0589015e+00   1.6319527e+00   5.4922516e+00   1.2774419e+00   4.4361498e+00   3.3928219e-01  -2.1034162e+00  -3.5654631e+00   3.1135876e+00   3.2574842e+00
   2.5462695e+00   1.7382957e+00  -2.1866215e-01   1.7825692e-01  -1.2961521e+00  -9.7000433e-01  -3.3457722e+00  -1.9018914e-01  -3.0250598e+00   1.2250939e+00   1.9642736e+00   1.7955047e+00  -2.3395212e-01  -1.2067224e-01  -1.6190659e+00   2.1746961e+00  -8.1344415e-01  -1.4847641e+00  -1.4579586e+00   2.3547233e+00  -8.6344279e-01   4.7365450e-01  -9.0912546e-01  -1.3185927e+00  -9.7832752e-01  -2.2880312e+00  -1.1307657e+00  -3.3447262e+00  -1.5601125e+00  -3.3834165e+00  -1.5856012e+00   1.6892551e+00   1.1835168e+00  -7.9988385e-01  -1.9654549e-01  -3.0059909e+00   7.6971967e-02  -3.2155188e+00  -4.0200521e-01   1.1768921e+00   1.4114107e+00   2.7852439e-01   1.4236457e+00  -1.8365269e+00  -1.8870325e-01  -3.1699766e+00  -1.0472096e-01  -2.9045643e+00   4.1927811e+00   3.5684835e+00   9.3991100e-01   1.7639207e-01   1.3522988e+00  -1.2260798e+00   1.4813124e+00  -3.0796493e+00   3.0626520e+00   2.2596782e+00  -1.6981334e+00   9.8636405e-01  -1.5546550e-01   7.4075078e-01   1.2224231e+00  -2.2385920e-01   3.1249062e+00   2.0642053e-01   4.2175971e+00   1.0987912e-01   3.1278638e+00   6.6312205e-01  -1.3815417e+00  -2.6720983e+00   3.2572776e+00   2.0180036e+00
   2.7782652e+00   1.9776621e+00   2.4672261e-01   6.2605563e-01  -7.4643418e-01  -4.4826493e-01  -2.9556131e+00  -7.0806957e-02  -3.5253794e+00   4.4928097e-02   2.1100004e+00   1.9426417e+00  -2.5621978e-01  -1.3729042e-01  -2.4455247e+00   1.3090217e+00  -2.7044067e-01  -5.6703863e-01  -1.0022385e+00   2.5678740e+00  -1.6347122e+00   1.0122665e+00  -3.8324091e-01  -6.5399131e-01  -3.4077105e-01  -1.5019107e+00  -3.6989746e-01  -2.5723827e+00  -8.0155882e-01  -2.9848885e+00  -1.1225281e+00   2.0889506e+00   1.5201503e+00  -2.7088008e-01   3.2221648e-01  -2.5759792e+00   5.2303865e-01  -3.0130639e+00  -6.7241618e-01   1.4850928e+00   1.6478486e+00   6.1406222e-01   1.5317011e+00  -1.6082247e+00   1.2191966e-01  -3.0993676e+00  -1.7775453e-02  -3.1234410e+00   3.7437635e+00   3.6975374e+00   1.1057910e+00   2.9999080e-01   1.4083278e+00  -1.6998131e+00   1.2086084e+00  -3.9485297e+00   1.8090656e+00   2.1834445e+00  -1.5880823e+00   8.3067748e-01  -1.0564348e-01  -3.7188682e-01   5.7053438e-01  -1.3710502e+00   2.0635490e+00  -1.2960551e+00   2.7869995e+00  -1.1267806e+00   1.6934168e+00   1.0460787e+00  -5.7652775e-01  -1.7356713e+00   3.3807716e+00   6.9334605e-01
   3.0421113e+00   2.2504734e+00   7.5383771e-01   1.1381620e+00  -1.9407725e-01   1.1810762e-01  -2.5807999e+00   2.3278887e-02  -4.0310880e+00  -1.2046569e+00   2.2665128e+00   2.1224078e+00  -3.0287939e-01  -1.3162705e-01  -3.3123938e+00   3.3939565e-01   3.3600873e-01   3.9380420e-01  -5.6447988e-01   2.8189105e+00  -2.4333356e+00   1.6020768e+00   2.0746715e-01   6.9366703e-02   3.5896266e-01  -6.8743407e-01   4.3852354e-01  -1.7966712e+00  -2.1222939e-02  -2.6022621e+00  -6.7597961e-01   2.5270337e+00   1.9102681e+00   2.8381026e-01   8.9344210e-01  -2.1636811e+00   9.8008627e-01  -2.8411826e+00  -9.9112355e-01   1.8175977e+00   1.9311850e+00   9.6304900e-01   1.6717910e+00  -1.3912577e+00   4.6860243e-01  -3.0461565e+00   7.2138140e-02  -3.3654908e+00   3.2426037e+00   3.8468923e+00   1.3020026e+00   4.2019660e-01   1.4935473e+00  -2.2176198e+00   9.0448893e-01  -4.8220221e+00   4.3449534e-01   2.1124896e+00  -1.4035955e+00   6.6141058e-01  -1.3851991e-02  -1.5658824e+00  -1.3738870e-01  -2.5705787e+00   8.9492024e-01  -2.8337747e+00   1.2339644e+00  -2.4025928e+00   1.6618717e-01   1.4825418e+00   2.9886565e-01  -7.8077113e-01   3.4781283e+00  -6.8526732e-01
   3.3322869e+00   2.5496922e+00   1.2941982e+00   1.7033675e+00   3.5016934e-01   7.1151049e-01  -2.2312350e+00   8.6750568e-02  -4.5286448e+00  -2.4899430e+00   2.4286168e+00   2.3265453e+00  -3.7306886e-01  -1.1066561e-01  -4.1900026e+00  -7.1248686e-01   9.9602229e-01   1.3743306e+00  -1.5877324e-01   3.1019190e+00  -3.2390172e+00   2.2332981e+00   8.5193974e-01   8.3660019e-01   1.1054799e+00   1.3692046e-01   1.2737946e+00  -1.0374143e+00   7.5850469e-01  -2.2456603e+00  -2.6015424e-01   2.9944768e+00   2.3458622e+00   8.5419489e-01   1.5025413e+00  -1.7781313e+00   1.4319741e+00  -2.7052648e+00  -1.3504290e+00   2.1679116e+00   2.2522924e+00   1.3183293e+00   1.8363507e+00  -1.1892067e+00   8.3734811e-01  -3.0081846e+00   1.5780879e-01  -3.6212077e+00   2.6987870e+00   4.0126093e+00   1.5215213e+00   5.3222418e-01   1.6007600e+00  -2.7624194e+00   5.7084096e-01  -5.6704051e+00  -1.0249697e+00   2.0446294e+00  -1.1535351e+00   4.7981531e-01   1.1222780e-01  -2.8081970e+00  -8.8840603e-01  -3.7865850e+00  -3.5643601e-01  -4.3618691e+00  -4.0222692e-01  -3.6847760e+00  -1.4158048e+00   1.9645006e+00   1.2285192e+00   1.6651750e-01   3.5445497e+00  -2.0834167e+00
   3.6418537e+00   2.8667968e+00   1.8577252e+00   2.3078042e+00   8.7547184e-01   1.3126211e+00  -1.9156460e+00   1.1487056e-01  -5.0036310e+00  -3.7747356e+00   2.5908032e+00   2.5457154e+00  -4.6478851e-01  -8.2165141e-02  -5.0467662e+00  -1.8218905e+00   1.6972677e+00   2.3495103e+00   2.0139088e-01   3.4093238e+00  -4.0299772e+00   2.8939303e+00   1.5366495e+00   1.6306296e+00   1.8808792e+00   9.5158787e-01   2.1133042e+00  -3.1422965e-01   1.5143820e+00  -1.9240140e+00   1.1129336e-01   3.4805604e+00   2.8167172e+00   1.4291199e+00   2.1328269e+00  -1.4272681e+00   1.8618000e+00  -2.6088640e+00  -1.7410661e+00   2.5286215e+00   2.6001762e+00   1.6723108e+00   2.0162137e+00  -1.0049938e+00   1.2128046e+00  -2.9821862e+00   2.3158587e-01  -3.8794595e+00   2.1229292e+00   4.1898151e+00   1.7561051e+00   6.3152702e-01   1.7216371e+00  -3.3152818e+00   2.1022780e-01  -6.4631118e+00  -2.5294172e+00   1.9778092e+00  -8.4905855e-01   2.8794952e-01   2.6351424e-01  -4.0626377e+00  -1.6678151e+00  -4.9810995e+00  -1.6623284e+00  -5.8342079e+00  -2.0780021e+00  -4.9389090e+00  -3.0112757e+00   2.4818254e+00   2.1934052e+00   1.0796059e+00   3.5766483e+00  -3.4647197e+00
   3.9627422e+00   3.1921455e+00   2.4331127e+00   2.9354984e+00   1.3712753e+00   1.9012352e+00  -1.6412553e+00   1.0376322e-01  -5.4413248e+00  -5.0218321e+00   2.7475132e+00   2.7698914e+00  -5.7497305e-01  -5.4245598e-02  -5.8506900e+00  -2.9619685e+00   2.4254011e+00   3.2936987e+00   5.0371748e-01   3.7322153e+00  -4.7837688e+00   3.5701870e+00   2.2461151e+00   2.4327718e+00   2.6654333e+00   1.7366282e+00   2.9334224e+00   3.5421198e-01   2.2232765e+00  -1.6447214e+00   4.2585316e-01   3.9733199e+00   3.3108271e+00   1.9966581e+00   2.7661947e+00  -1.1176619e+00   2.2526754e+00  -2.5535194e+00  -2.1525251e+00   2.8917059e+00   2.9624530e+00   2.0172299e+00   2.2010421e+00  -8.4080548e-01   1.5789698e+00  -2.9639960e+00   2.8577458e-01  -4.1280361e+00   1.5264162e+00   4.3729147e+00   1.9966708e+00   7.1401101e-01   1.8471364e+00  -3.8562688e+00  -1.7414863e-01  -7.1701785e+00  -4.0367171e+00   1.9102508e+00  -5.0307376e-01   8.8628583e-02   4.2998385e-01  -5.2914015e+00  -2.4596840e+00  -6.1157414e+00  -2.9919625e+00  -7.2054459e+00  -3.7472569e+00  -6.1302706e+00  -4.5772740e+00   3.0226730e+00   3.1722168e+00   1.9324623e+00   3.5726427e+00  -4.7922226e+00
   4.2861102e+00   3.5154073e+00   3.0082748e+00   3.5690522e+00   1.8276925e+00   2.4571743e+00  -1.4135153e+00   5.0674246e-02  -5.8273303e+00  -6.1945827e+00   2.8934014e+00   2.9887729e+00  -6.9962066e-01  -3.4965842e-02  -6.5709336e+00  -4.1048128e+00   3.1646240e+00   4.1816924e+00   7.3767728e-01   4.0607565e+00  -5.4781759e+00   4.2470391e+00   2.9635303e+00   3.2234407e+00   3.4383857e+00   2.4725034e+00   3.7104743e+00   9.5092100e-01   2.8631604e+00  -1.4133749e+00   6.7273873e-01   4.4600785e+00   3.8149178e+00   2.5445721e+00   3.3838928e+00  -8.5428959e-01   2.5885246e+00  -2.5386789e+00  -2.5734403e+00   3.2488840e+00   3.3259013e+00   2.3454402e+00   2.3798247e+00  -6.9803387e-01   1.9199376e+00  -2.9488036e+00   3.1304884e-01  -4.3542726e+00   9.2101556e-01   4.5558436e+00   2.2337196e+00   7.7623004e-01   1.9679494e+00  -4.3653548e+00  -5.7852059e-01  -7.7637188e+00  -5.5042670e+00   1.8405653e+00  -1.2962168e-01  -1.1467904e-01   6.0116709e-01  -6.4567597e+00  -3.2474773e+00  -7.1534917e+00  -4.3131635e+00  -8.4330928e+00  -5.3632934e+00  -7.2252528e+00  -6.0709169e+00   3.5739930e+00   4.1421502e+00   2.7006910e+00   3.5324700e+00  -6.0298822e+00
   4.6027462e+00   3.8260426e+00   3.5708431e+00   4.1904103e+00   2.2358953e+00   2.9612114e+00  -1.2359253e+00  -4.5806686e-02  -6.1482371e+00  -7.2584513e+00   3.0235883e+00   3.1922056e+00  -8.3397232e-01  -3.1914937e-02  -7.1793464e+00  -5.2225650e+00   3.8983304e+00   4.9898078e+00   8.9502091e-01   4.3846418e+00  -6.0921453e+00   4.9088375e+00   3.6714675e+00   3.9829144e+00   4.1788203e+00   3.1408772e+00   4.4217459e+00   1.4612773e+00   3.4140836e+00  -1.2335699e+00   8.4341188e-01   4.9280264e+00   4.3150431e+00   3.0608231e+00   3.9673404e+00  -6.4036624e-01   2.8548686e+00  -2.5617297e+00  -2.9920183e+00   3.5919868e+00   3.6770531e+00   2.6497046e+00   2.5414180e+00  -5.7724457e-01   2.2206463e+00  -2.9314407e+00   3.0686094e-01  -4.5457104e+00   3.1847544e-01   4.7323410e+00   2.4577891e+00   8.1554992e-01   2.0749528e+00  -4.8233703e+00  -9.9865268e-01  -8.2193373e+00  -6.8907812e+00   1.7678185e+00   2.5678320e-01  -3.1800621e-01   7.6665492e-01  -7.5227884e+00  -4.0147332e+00  -8.0604380e+00  -5.5937055e+00  -9.4794901e+00  -6.8808277e+00  -8.1927832e+00  -7.4511736e+00   4.1220981e+00   5.0797979e+00   3.3625695e+00   3.4578058e+00  -7.1440571e+00
   4.9034978e+00   4.1138044e+00   4.1086856e+00   4.7816697e+00   2.5884824e+00   3.3959654e+00  -1.1099374e+00  -1.8557536e-01  -6.3922653e+00  -8.1824979e+00   3.1338735e+00   3.3705884e+00  -9.7273406e-01  -5.1837051e-02  -7.6518773e+00  -6.2885227e+00   4.6097980e+00   5.6969176e+00   9.7020647e-01   4.6935864e+00  -6.6067080e+00   5.5399852e+00   4.3526183e+00   4.6921292e+00   4.8665596e+00   3.7253917e+00   5.0464717e+00   1.8736342e+00   3.8590761e+00  -1.1068072e+00   9.3202266e-01   5.3648177e+00   4.7972227e+00   3.5340922e+00   4.4989477e+00  -4.7724965e-01   3.0395446e+00  -2.6181390e+00  -3.3964817e+00   3.9133154e+00   4.0027972e+00   2.9234796e+00   2.6750992e+00  -4.7817400e-01   2.4675904e+00  -2.9066877e+00   2.6182488e-01  -4.6907586e+00  -2.6985779e-01   4.8962250e+00   2.6599067e+00   8.3026675e-01   2.1596442e+00  -5.2129149e+00  -1.4299517e+00  -8.5173931e+00  -8.1580161e+00   1.6915523e+00   6.4181647e-01  -5.1708093e-01   9.1659042e-01  -8.4570388e+00  -4.7457437e+00  -8.8073930e+00  -6.8026666e+00  -1.0313574e+01  -8.2579574e+00  -9.0056733e+00  -8.6806039e+00   4.6532760e+00   5.9621044e+00   3.8999882e+00   3.3519908e+00  -8.1049413e+00
   5.1796990e+00   4.3692356e+00   4.6104088e+00   5.3258815e+00   2.8797951e+00   3.7467123e+00  -1.0349604e+00  -3.6690684e-01  -6.5498628e+00  -8.9406995e+00   3.2209092e+00   3.5152538e+00  -1.1103275e+00  -1.0030647e-01  -7.9697804e+00  -7.2781772e+00   5.2828913e+00   6.2853909e+00   9.6071334e-01   4.9778200e+00  -7.0058350e+00   6.1256056e+00   4.9905253e+00   5.3334504e+00   5.4830318e+00   4.2123757e+00   5.5667434e+00   2.1797994e+00   4.1849256e+00  -1.0324942e+00   9.3573613e-01   5.7591344e+00   5.2480798e+00   3.9542800e+00   4.9628926e+00  -3.6442428e-01   3.1333247e+00  -2.7016992e+00  -3.7755057e+00   4.2059761e+00   4.2909585e+00   3.1611643e+00   2.7711018e+00  -3.9976196e-01   2.6494570e+00  -2.8695845e+00   1.7405344e-01  -4.7793226e+00  -8.3338635e-01   5.0416732e+00   2.8320242e+00   8.1967301e-01   2.2145389e+00  -5.5191874e+00  -1.8675752e+00  -8.6440534e+00  -9.2723379e+00   1.6117665e+00   1.0119801e+00  -7.0754521e-01   1.0421211e+00  -9.2320518e+00  -5.4261865e+00  -9.3712863e+00  -7.9117178e+00  -1.0912339e+01  -9.4579744e+00  -9.6418275e+00  -9.7269582e+00   5.1543928e+00   6.7673355e+00   4.2992407e+00   3.2198611e+00  -8.8878593e+00
   5.4235659e+00   4.5841303e+00   5.0658236e+00   5.8078037e+00   3.1061640e+00   4.0020629e+00  -1.0084633e+00  -5.8642355e-01  -6.6142282e+00  -9.5130357e+00   3.2823196e+00   3.6188071e+00  -1.2411558e+00  -1.8146516e-01  -8.1205444e+00  -8.1701183e+00   5.9027334e+00   6.7418767e+00   8.6722102e-01   5.2285557e+00  -7.2771930e+00   6.6521779e+00   5.5702649e+00   5.8913909e+00   6.0120707e+00   4.5914417e+00   5.9682952e+00   2.3753641e+00   4.3827868e+00  -1.0080497e+00   8.5492488e-01   6.1011925e+00   5.6554485e+00   4.3129511e+00   5.3458086e+00  -2.9957108e-01   3.1303902e+00  -2.8048732e+00  -4.1186275e+00   4.4641576e+00   4.5308281e+00   3.3583093e+00   2.8211048e+00  -3.4022037e-01   2.7576531e+00  -2.8157305e+00   4.1429366e-02  -4.8033609e+00  -1.3625523e+00   5.1634722e+00   2.9674054e+00   7.8406831e-01   2.2335110e+00  -5.7306809e+00  -2.3065276e+00  -8.5920610e+00  -1.0206043e+01   1.5288683e+00   1.3551756e+00  -8.8518182e-01   1.1357915e+00  -9.8266229e+00  -6.0436673e+00  -9.7362556e+00  -8.8962736e+00  -1.1261915e+01  -1.0450919e+01  -1.0085251e+01  -1.0564562e+01   5.6134663e+00   7.4760047e+00   4.5516148e+00   3.0674887e+00  -9.4743499e+00
   5.6285526e+00   4.7519395e+00   5.4663321e+00   6.2145569e+00   3.2660596e+00   4.1544716e+00  -1.0261715e+00  -8.3914236e-01  -6.5817278e+00  -9.8862961e+00   3.3167712e+00   3.6754126e+00  -1.3598677e+00  -2.9783026e-01  -8.0984982e+00  -8.9467572e+00   6.4563104e+00   7.0578872e+00   6.9363906e-01   5.4384071e+00  -7.4127529e+00   7.1081020e+00   6.0790445e+00   6.3532240e+00   6.4405934e+00   4.8559324e+00   6.2411205e+00   2.4598588e+00   4.4485885e+00  -1.0291031e+00   6.9321193e-01   6.3831655e+00   6.0089099e+00   4.6036998e+00   5.6373479e+00  -2.7872203e-01   3.0286447e+00  -2.9192191e+00  -4.4166067e+00   4.6833526e+00   4.7136103e+00   3.5117714e+00   2.8186528e+00  -2.9713593e-01   2.7866975e+00  -2.7415579e+00  -1.3620267e-01  -4.7573603e+00  -1.8490611e+00   5.2572529e+00   3.0609552e+00   7.2471686e-01   2.2120663e+00  -5.8397034e+00  -2.7417329e+00  -8.3611925e+00  -1.0938360e+01   1.4436020e+00   1.6611878e+00  -1.0461310e+00   1.1918594e+00  -1.0226750e+01  -6.5881270e+00  -9.8943756e+00  -9.7364233e+00  -1.1358198e+01  -1.1214809e+01  -1.0326787e+01  -1.1175394e+01   6.0201718e+00   8.0717069e+00   4.6537534e+00   2.9018480e+00  -9.8529929e+00
   5.7896331e+00   4.8680856e+00   5.8052404e+00   6.5361488e+00   3.3601454e+00   4.2005484e+00  -1.0823486e+00  -1.1186005e+00  -6.4521844e+00  -1.0054565e+01   3.3239839e+00   3.6810162e+00  -1.4616053e+00  -4.5017617e-01  -7.9050557e+00  -9.5948264e+00   6.9329746e+00   7.2301467e+00   4.4698144e-01   5.6017344e+00  -7.4092247e+00   7.4841578e+00   6.5066817e+00   6.7094777e+00   6.7591264e+00   5.0031965e+00   6.3798855e+00   2.4367223e+00   4.3832181e+00  -1.0897834e+00   4.5735757e-01   6.5994847e+00   6.3002312e+00   4.8224170e+00   5.8305891e+00  -2.9649295e-01   2.8298390e+00  -3.0358789e+00  -4.6617219e+00   4.8604977e+00   4.8327711e+00   3.6198082e+00   2.7594817e+00  -2.6760413e-01   2.7344592e+00  -2.6445615e+00  -3.5693516e-01  -4.6386802e+00  -2.2860281e+00   5.3196819e+00   3.1094585e+00   6.4375953e-01   2.1475330e+00  -5.8426931e+00  -3.1680839e+00  -7.9583776e+00  -1.1456092e+01   1.3569677e+00   1.9220581e+00  -1.1870825e+00   1.2065230e+00  -1.0426197e+01  -7.0521028e+00  -9.8459832e+00  -1.0417607e+01  -1.1207016e+01  -1.1736457e+01  -1.0364570e+01  -1.1549825e+01   6.3662503e+00   8.5418093e+00   4.6077683e+00   2.7304261e+00  -1.0019918e+01
   5.9035105e+00   4.9301800e+00   6.0779599e+00   6.7658390e+00   3.3912252e+00   4.1411537e+00  -1.1701459e+00  -1.4170555e+00  -6.2290188e+00  -1.0019354e+01   3.3046969e+00   3.6334966e+00  -1.5422233e+00  -6.3749071e-01  -7.5486051e+00  -1.0105640e+01   7.3248247e+00   7.2606820e+00   1.3709093e-01   5.7148947e+00  -7.2682902e+00   7.7738489e+00   6.8459429e+00   6.9542745e+00   6.9621547e+00   5.0346721e+00   6.3841246e+00   2.3130897e+00   4.1924661e+00  -1.1830753e+00   1.5699442e-01   6.7470259e+00   6.5236825e+00   4.9674362e+00   5.9222711e+00  -3.4638287e-01   2.5395087e+00  -3.1461037e+00  -4.8479992e+00   4.9940380e+00   4.8842648e+00   3.6821107e+00   2.6417395e+00  -2.4838557e-01   2.6022302e+00  -2.5234734e+00  -6.1679246e-01  -4.4477679e+00  -2.6680471e+00   5.3486131e+00   3.1117271e+00   5.4408715e-01   2.0391685e+00  -5.7403122e+00  -3.5804654e+00  -7.3974758e+00  -1.1753867e+01   1.2701395e+00   2.1323279e+00  -1.3054312e+00   1.1780529e+00  -1.0426673e+01  -7.4308201e+00  -9.5995909e+00  -1.0930983e+01  -1.0823815e+01  -1.2011866e+01  -1.0204135e+01  -1.1686955e+01   6.6458038e+00   8.8779739e+00   4.4210910e+00   2.5607971e+00  -9.9789740e+00
   5.9687319e+00   4.9381156e+00   6.2821069e+00   6.9003281e+00   3.3640861e+00   3.9812846e+00  -1.2820006e+00  -1.7257476e+00  -5.9192405e+00  -9.7894092e+00   3.2605867e+00   3.5327380e+00  -1.5984659e+00  -8.5700378e-01  -7.0440359e+00  -1.0475096e+01   7.6269445e+00   7.1566562e+00  -2.2377393e-01   5.7763777e+00  -6.9966264e+00   7.9736047e+00   7.0927234e+00   7.0855107e+00   7.0482759e+00   4.9557791e+00   6.2582073e+00   2.0994086e+00   3.8867512e+00  -1.3012262e+00  -1.9577703e-01   6.8251595e+00   6.6762128e+00   5.0395660e+00   5.9128451e+00  -4.2112271e-01   2.1667328e+00  -3.2417851e+00  -4.9713531e+00   5.0839138e+00   4.8666348e+00   3.6997716e+00   2.4660892e+00  -2.3607770e-01   2.3946369e+00  -2.3783662e+00  -9.0982244e-01  -4.1882329e+00  -2.9911843e+00   5.3431840e+00   3.0686319e+00   4.2918690e-01   1.8881769e+00  -5.5373197e+00  -3.9737604e+00  -6.6987300e+00  -1.1834003e+01   1.1843865e+00   2.2891493e+00  -1.3993874e+00   1.1068244e+00  -1.0237589e+01  -7.7221270e+00  -9.1714034e+00  -1.1273488e+01  -1.0232905e+01  -1.2046160e+01  -9.8582072e+00  -1.1594549e+01   6.8554616e+00   9.0764718e+00   4.1060862e+00   2.4001889e+00  -9.7415471e+00
   5.9857137e+00   4.8940379e+00   6.4174926e+00   6.9397671e+00   3.2852532e+00   3.7297556e+00  -1.4100562e+00  -2.0352109e+00  -5.5332797e+00  -9.3801845e+00   3.1941473e+00   3.3806199e+00  -1.6280976e+00  -1.1042829e+00  -6.4119561e+00  -1.0703467e+01   7.8374893e+00   6.9299547e+00  -6.2146656e-01   5.7868325e+00  -6.6057098e+00   8.0828359e+00   7.2460744e+00   7.1048638e+00   7.0201599e+00   4.7756259e+00   6.0110857e+00   1.8089103e+00   3.4806263e+00  -1.4361752e+00  -5.8691011e-01   6.8356749e+00   6.7574794e+00   5.0420014e+00   5.8063499e+00  -5.1305006e-01   1.7237223e+00  -3.3159617e+00  -5.0296500e+00   5.1314670e+00   4.7809827e+00   3.6751942e+00   2.2356927e+00  -2.2729193e-01   2.1193966e+00  -2.2106801e+00  -1.2282794e+00  -3.8667541e+00  -3.2529042e+00   5.3038518e+00   2.9830226e+00   3.0297060e-01   1.6976404e+00  -5.2422307e+00  -4.3428462e+00  -5.8879226e+00  -1.1706008e+01   1.1010042e+00   2.3922598e+00  -1.4680398e+00   9.9525489e-01  -9.8754514e+00  -7.9262894e+00  -8.5844625e+00  -1.1447618e+01  -9.4662993e+00  -1.1853097e+01  -9.3461593e+00  -1.1288577e+01   6.9944035e+00   9.1382834e+00   3.6794407e+00   2.2550713e+00  -9.3260367e+00
   5.9566676e+00   4.8021886e+00   6.4860122e+00   6.8875877e+00   3.1626670e+00   3.3987064e+00  -1.5465806e+00  -2.3356174e+00  -5.0846627e+00  -8.8130248e+00   3.1085350e+00   3.1809253e+00  -1.6299829e+00  -1.3733923e+00  -5.6776379e+00  -1.0794949e+01   7.9576208e+00   6.5965521e+00  -1.0405663e+00   5.7489659e+00  -6.1114123e+00   8.1038472e+00   7.3080623e+00   7.0176360e+00   6.8843243e+00   4.5065524e+00   5.6558401e+00   1.4569680e+00   2.9921095e+00  -1.5799802e+00  -1.0010231e+00   6.7825877e+00   6.7697303e+00   4.9801213e+00   5.6101248e+00  -6.1448896e-01   1.2252789e+00  -3.3632687e+00  -5.0226882e+00   5.1392872e+00   4.6308133e+00   3.6119453e+00   1.9560756e+00  -2.1882666e-01   1.7869386e+00  -2.0231669e+00  -1.5628918e+00  -3.4928485e+00  -3.4519444e+00   5.2323691e+00   2.8595364e+00   1.6959375e-01   1.4723677e+00  -4.8667973e+00  -4.6825946e+00  -4.9952848e+00  -1.1385766e+01   1.0212533e+00   2.4438307e+00  -1.5113736e+00   8.4764999e-01  -9.3629001e+00  -8.0456746e+00  -7.8674787e+00  -1.1460920e+01  -8.5622161e+00  -1.1454170e+01  -8.6931747e+00  -1.0792368e+01   7.0642545e+00   9.0689895e+00   3.1613709e+00   2.1307895e+00  -8.7570069e+00
   5.8854445e+00   4.6686377e+00   6.4914435e+00   6.7501806e+00   3.0053057e+00   3.0029694e+00  -1.6843523e+00  -2.6171304e+00  -4.5895501e+00  -8.1141225e+00   3.0073937e+00   2.9391722e+00  -1.6041103e+00  -1.6571058e+00  -4.8697620e+00  -1.0757086e+01   7.9913019e+00   6.1757030e+00  -1.4650427e+00   5.6673326e+00  -5.5334025e+00   8.0416221e+00   7.2834977e+00   6.8324460e+00   6.6507420e+00   4.1635388e+00   5.2090563e+00   1.0603805e+00   2.4418742e+00  -1.7252112e+00  -1.4220640e+00   6.6718444e+00   6.7175535e+00   4.8611940e+00   5.3343829e+00  -7.1810960e-01   6.8814761e-01  -3.3802956e+00  -4.9521008e+00   5.1109966e+00   4.4217714e+00   3.5145620e+00   1.6348849e+00  -2.0782697e-01   1.4099144e+00  -1.8197556e+00  -1.9031976e+00  -3.0784830e+00  -3.5881489e+00   5.1316885e+00   2.7043046e+00   3.3274716e-02   1.2186710e+00  -4.4253388e+00  -4.9878832e+00  -4.0542084e+00  -1.0894466e+01   9.4630904e-01   2.4482037e+00  -1.5302428e+00   6.6996933e-01  -8.7274886e+00  -8.0843621e+00  -7.0534221e+00  -1.1325295e+01  -7.5633307e+00  -1.0877387e+01  -7.9291573e+00  -1.0135456e+01   7.0688514e+00   8.8784503e+00   2.5746929e+00   2.0312652e+00  -8.0640775e+00
   5.7772905e+00   4.5009109e+00   6.4391662e+00   6.5364362e+00   2.8227707e+00   2.5593351e+00  -1.8169938e+00  -2.8702606e+00  -4.0661467e+00  -7.3132790e+00   2.8946582e+00   2.6623729e+00  -1.5515689e+00  -1.9471728e+00  -4.0190328e+00  -1.0600060e+01   7.9449621e+00   5.6890002e+00  -1.8789374e+00   5.5480281e+00  -4.8943800e+00   7.9034740e+00   7.1795379e+00   6.5607883e+00   6.3323132e+00   3.7635125e+00   4.6900655e+00   6.3662284e-01   1.8523400e+00  -1.8652912e+00  -1.8339957e+00   6.5109483e+00   6.6075107e+00   4.6939980e+00   4.9916745e+00  -8.1724698e-01   1.3030299e-01  -3.3658298e+00  -4.8211955e+00   5.0509974e+00   4.1612850e+00   3.3883184e+00   1.2815440e+00  -1.9192356e-01   1.0026233e+00  -1.6053459e+00  -2.2379393e+00  -2.6375660e+00  -3.6622847e+00   5.0058080e+00   2.5245784e+00  -1.0188055e-01   9.4407832e-01  -3.9339739e+00  -5.2536334e+00  -3.0998250e+00  -1.0257352e+01   8.7721479e-01   2.4115311e+00  -1.5263103e+00   4.6952355e-01  -8.0002631e+00  -8.0477160e+00  -6.1779498e+00  -1.1056126e+01  -6.5148658e+00  -1.0155785e+01  -7.0874370e+00  -9.3521632e+00   7.0139056e+00   8.5803071e+00   1.9438045e+00   1.9587871e+00  -7.2805923e+00
   5.6385481e+00   4.3075440e+00   6.3358257e+00   6.2571914e+00   2.6248643e+00   2.0857641e+00  -1.9392293e+00  -3.0861962e+00  -3.5340040e+00  -6.4425686e+00   2.7743523e+00   2.3587351e+00  -1.4744721e+00  -2.2346242e+00  -3.1567376e+00  -1.0335932e+01   7.8270647e+00   5.1593620e+00  -2.2670231e+00   5.3983004e+00  -4.2191775e+00   7.6986153e+00   7.0052044e+00   6.2164814e+00   5.9442293e+00   3.3245885e+00   4.1200945e+00   2.0310564e-01   1.2467183e+00  -1.9947589e+00  -2.2214613e+00   6.3085253e+00   6.4476802e+00   4.4883921e+00   4.5962755e+00  -9.0616029e-01  -4.2979052e-01  -3.3209591e+00  -4.6347320e+00   4.9641907e+00   3.8581450e+00   3.2389688e+00   9.0682990e-01  -1.6934245e-01   5.8038754e-01  -1.3855386e+00  -2.5554908e+00  -2.1853254e+00  -3.6758545e+00   4.8595545e+00   2.3282916e+00  -2.3204081e-01   6.5699626e-01  -3.4097948e+00  -5.4748810e+00  -2.1675196e+00  -9.5023811e+00   8.1484426e-01   2.3413460e+00  -1.5019551e+00   2.5461555e-01  -7.2142194e+00  -7.9419625e+00  -5.2777493e+00  -1.0671335e+01  -5.4626010e+00  -9.3257807e+00  -6.2033418e+00  -8.4800003e+00   6.9065830e+00   8.1913254e+00   1.2936363e+00   1.9139063e+00  -6.4421423e+00
   5.4762948e+00   4.0975831e+00   6.1889570e+00   5.9246128e+00   2.4211744e+00   1.6005878e+00  -2.0470511e+00  -3.2571027e+00  -3.0132472e+00  -5.5349504e+00   2.6503871e+00   2.0373135e+00  -1.3758411e+00  -2.5101134e+00  -2.3133261e+00  -9.9778897e+00   7.6475943e+00   4.6099952e+00  -2.6154088e+00   5.2261074e+00  -3.5337593e+00   7.4376395e+00   6.7708333e+00   5.8150457e+00   5.5032700e+00   2.8652940e+00   3.5213659e+00  -2.2351997e-01   6.4805395e-01  -2.1094393e+00  -2.5703985e+00   6.0738595e+00   6.2471412e+00   4.2548497e+00   4.1635335e+00  -9.8021870e-01  -9.7391145e-01  -3.2490238e+00  -4.3986632e+00   4.8556841e+00   3.5220412e+00   3.0724765e+00   5.2238745e-01  -1.3897960e-01   1.5890647e-01  -1.1663236e+00  -2.8443054e+00  -1.7376069e+00  -3.6309208e+00   4.6983197e+00   2.1235934e+00  -3.5379248e-01   3.6633826e-01  -2.8700351e+00  -5.6468789e+00  -1.2914404e+00  -8.6588465e+00   7.5986708e-01   2.2460836e+00  -1.4601578e+00   3.4143755e-02  -6.4027440e+00  -7.7738001e+00  -4.3888923e+00  -1.0190397e+01  -4.4509122e+00  -8.4254472e+00  -5.3126971e+00  -7.5579774e+00   6.7550233e+00   7.7306226e+00   6.4862020e-01   1.8954423e+00  -5.5850245e+00
   5.2979551e+00   3.8800626e+00   6.0065885e+00   5.5515542e+00   2.2206900e+00   1.1217366e+00  -2.1377902e+00  -3.3763785e+00  -2.5237565e+00  -4.6229033e+00   2.5263682e+00   1.7076280e+00  -1.2594485e+00  -2.7642803e+00  -1.5170825e+00  -9.5395369e+00   7.4174986e+00   4.0633965e+00  -2.9120619e+00   5.0396419e+00  -2.8641715e+00   7.1319690e+00   6.4875112e+00   5.3730274e+00   5.0270648e+00   2.4038005e+00   2.9161890e+00  -6.2797881e-01   7.8310956e-02  -2.2065174e+00  -2.8685729e+00   5.8164144e+00   6.0154300e+00   4.0039840e+00   3.7092045e+00  -1.0360065e+00  -1.4847732e+00  -3.1554141e+00  -4.1198458e+00   4.7305065e+00   3.1630845e+00   2.8947444e+00   1.4020245e-01  -1.0043676e-01  -2.4638126e-01  -9.5373846e-01  -3.0933602e+00  -1.3101270e+00  -3.5299587e+00   4.5277562e+00   1.9183765e+00  -4.6425916e-01   8.1133892e-02  -2.3312711e+00  -5.7652383e+00  -5.0307507e-01  -7.7560706e+00   7.1272009e-01   2.1345783e+00  -1.4043712e+00  -1.8281699e-01  -5.5980987e+00  -7.5500703e+00  -3.5452661e+00  -9.6333956e+00  -3.5209174e+00  -7.4928021e+00  -4.4503302e+00  -6.6249022e+00   6.5678392e+00   7.2188125e+00   3.1723489e-02   1.9006019e+00  -4.7446971e+00
   5.1108918e+00   3.6634898e+00   5.7968402e+00   5.1509214e+00   2.0314651e+00   6.6603390e-01  -2.2100889e+00  -3.4388618e+00  -2.0843284e+00  -3.7371432e+00   2.4054208e+00   1.3792620e+00  -1.1296352e+00  -2.9881253e+00  -7.9294183e-01  -9.0342736e+00   7.1481123e+00   3.5404282e+00  -3.1472251e+00   4.8468528e+00  -2.2354755e+00   6.7932821e+00   6.1665063e+00   4.9073119e+00   4.5333548e+00   1.9572074e+00   2.3260849e+00  -9.9688717e-01  -4.4246252e-01  -2.2845125e+00  -3.1060066e+00   5.5453625e+00   5.7619982e+00   3.7460869e+00   3.2488106e+00  -1.0713471e+00  -1.9466487e+00  -3.0472190e+00  -3.8057310e+00   4.5933400e+00   2.7913356e+00   2.7113588e+00  -2.2793733e-01  -5.4015892e-02  -6.2089874e-01  -7.5352391e-01  -3.2925784e+00  -9.1771444e-01  -3.3757376e+00   4.3534556e+00   1.7198292e+00  -5.6119283e-01  -1.8986346e-01  -1.8086987e+00  -5.8260932e+00   1.7004956e-01  -6.8221993e+00   6.7358397e-01   2.0155652e+00  -1.3383801e+00  -3.8743718e-01  -4.8300352e+00  -7.2774992e+00  -2.7771647e+00  -9.0201554e+00  -2.7088117e+00  -6.5641951e+00  -3.6486406e+00  -5.7177510e+00   6.3536105e+00   6.6771050e+00  -5.3641005e-01   1.9252048e+00  -3.9543154e+00
   4.9220029e+00   3.4553644e+00   5.5675455e+00   4.7350837e+00   1.8603394e+00   2.4858317e-01  -2.2637836e+00  -3.4409789e+00  -1.7118600e+00  -2.9054717e+00   2.2900409e+00   1.0614568e+00  -9.9110150e-01  -3.1733736e+00  -1.6150585e-01  -8.4748033e+00   6.8505956e+00   3.0595170e+00  -3.3137113e+00   4.6549865e+00  -1.6707197e+00   6.4329544e+00   5.8187424e+00   4.4344403e+00   4.0392877e+00   1.5409013e+00   1.7709758e+00  -1.3191475e+00  -8.9685368e-01  -2.3431612e+00  -3.2752851e+00   5.2691504e+00   5.4957062e+00   3.4907037e+00   2.7970461e+00  -1.0852463e+00  -2.3459047e+00  -2.9327456e+00  -3.4640623e+00   4.4482805e+00   2.4163646e+00   2.5273622e+00  -5.7096988e-01  -6.7257890e-04  -9.5147216e-01  -5.7079244e-01  -3.4332121e+00  -5.7357848e-01  -3.1712407e+00   4.1806165e+00   1.5340394e+00  -6.4303267e-01  -4.3855113e-01  -1.3155150e+00  -5.8262838e+00   7.0549274e-01  -5.8831657e+00   6.4236790e-01   1.8972062e+00  -1.2661549e+00  -5.7153714e-01  -4.1245974e+00  -6.9625143e+00  -2.1100896e+00  -8.3694948e+00  -2.0444535e+00  -5.6728629e+00  -2.9363063e+00  -4.8701829e+00   6.1204134e+00   6.1264092e+00  -1.0381800e+00   1.9640089e+00  -3.2434088e+00
   4.7373396e+00   3.2617594e+00   5.3258945e+00   4.3153507e+00   1.7127297e+00  -1.1773404e-01  -2.2997132e+00  -3.3808325e+00  -1.4205886e+00  -2.1517981e+00   2.1819743e+00   7.6272074e-01  -8.4869054e-01  -3.3128184e+00   3.6170641e-01  -7.8727559e+00   6.5354072e+00   2.6359991e+00  -3.4070717e+00   4.4701716e+00  -1.1899863e+00   6.0615431e+00   5.4543234e+00   3.9699749e+00   3.5607673e+00   1.1680153e+00   1.2684687e+00  -1.5862192e+00  -1.2706697e+00  -2.3832277e+00  -3.3717378e+00   4.9951073e+00   5.2243739e+00   3.2462555e+00   2.3672491e+00  -1.0777740e+00  -2.6714333e+00  -2.8209408e+00  -3.1025749e+00   4.2986432e+00   2.0468575e+00   2.3470615e+00  -8.7904772e-01   5.8068007e-02  -1.2267953e+00  -4.0973386e-01  -3.5081710e+00  -2.8864702e-01  -2.9196170e+00   4.0137302e+00   1.3656707e+00  -7.0893177e-01  -6.5781787e-01  -8.6243340e-01  -5.7635387e+00   1.0868015e+00  -4.9618524e+00   6.1870155e-01   1.7866660e+00  -1.1917089e+00  -7.2795579e-01  -3.5031613e+00  -6.6111349e+00  -1.5638140e+00  -7.6986140e+00  -1.5502690e+00  -4.8477138e+00  -2.3371781e+00  -4.1112641e+00   5.8753988e+00   5.5864664e+00  -1.4595872e+00   2.0111138e+00  -2.6367582e+00
   4.5617701e+00   3.0869905e+00   5.0781285e+00   3.9015430e+00   1.5924910e+00  -4.2263488e-01  -2.3194743e+00  -3.2582358e+00  -1.2214228e+00  -1.4953651e+00   2.0821346e+00   4.9046754e-01  -7.0716564e-01  -3.4006175e+00   7.6675274e-01  -7.2384575e+00   6.2118427e+00   2.2816337e+00  -3.4256347e+00   4.2970730e+00  -8.0955813e-01   5.6883341e+00   5.0821453e+00   3.5279149e+00   3.1118847e+00   8.4900393e-01   8.3325841e-01  -1.7922617e+00  -1.5533659e+00  -2.4062561e+00  -3.3934859e+00   4.7291137e+00   4.9544155e+00   3.0197300e+00   1.9709585e+00  -1.0498903e+00  -2.9149674e+00  -2.7207504e+00  -2.7287189e+00   4.1468097e+00   1.6902886e+00   2.1738840e+00  -1.1439624e+00   1.2022694e-01  -1.4378010e+00  -2.7337585e-01  -3.5122810e+00  -7.1006996e-02  -2.6241633e+00   3.8562976e+00   1.2177312e+00  -7.5875101e-01  -8.4183291e-01  -4.5734639e-01  -5.6366457e+00   1.3041567e+00  -4.0774621e+00   6.0193648e-01   1.6897584e+00  -1.1189588e+00  -8.5086415e-01  -2.9817399e+00  -6.2289227e+00  -1.1517377e+00  -7.0226301e+00  -1.2405012e+00  -4.1123685e+00  -1.8694057e+00  -3.4644450e+00   5.6244427e+00   5.0750591e+00  -1.7906152e+00   2.0604178e+00  -2.1535154e+00
   4.3986994e+00   2.9333869e+00   4.8292867e+00   3.5016660e+00   1.5018523e+00  -6.5868479e-01  -2.3251451e+00  -3.0746792e+00  -1.1213999e+00  -9.5019257e-01   1.9905582e+00   2.5070456e-01  -5.7099765e-01  -3.4325346e+00   1.0494921e+00  -6.5808104e+00   5.8876521e+00   2.0042955e+00  -3.3704220e+00   4.1386267e+00  -5.4124260e-01   5.3209711e+00   4.7095915e+00   3.1202024e+00   2.7044479e+00   5.9134579e-01   4.7666359e-01  -1.9341584e+00  -1.7383125e+00  -2.4142946e+00  -3.3413671e+00   4.4753529e+00   4.6905695e+00   2.8164460e+00   1.6175639e+00  -1.0032411e+00  -3.0712775e+00  -2.6404604e+00  -2.3494087e+00   3.9941322e+00   1.3526671e+00   2.0102838e+00  -1.3594823e+00   1.8351090e-01  -1.5779320e+00  -1.6341448e-01  -3.4424680e+00   7.4518739e-02  -2.2883280e+00   3.7105981e+00   1.0914437e+00  -7.9302311e-01  -9.8627019e-01  -1.0514775e-01  -5.4455913e+00   1.3547348e+00  -3.2451154e+00   5.9115631e-01   1.6106786e+00  -1.0515951e+00  -9.3600964e-01  -2.5705765e+00  -5.8209776e+00  -8.8055080e-01  -6.3542732e+00  -1.1208365e+00  -3.4844960e+00  -1.5448360e+00  -2.9468294e+00   5.3718935e+00   4.6073204e+00  -2.0254289e+00   2.1060997e+00  -1.8066009e+00
   4.2498737e+00   2.8011806e+00   4.5830236e+00   3.1217017e+00   1.4414213e+00  -8.2142212e-01  -2.3190031e+00  -2.8332495e+00  -1.1232991e+00  -5.2475639e-01   1.9064001e+00   4.7783473e-02  -4.4416885e-01  -3.4061083e+00   1.2115419e+00  -5.9072833e+00   5.5687547e+00   1.8078459e+00  -3.2449534e+00   3.9958797e+00  -3.9188321e-01   4.9651881e+00   4.3423362e+00   2.7563203e+00   2.3476181e+00   3.9937894e-01   2.0631234e-01  -2.0114309e+00  -1.8228928e+00  -2.4096119e+00  -3.2187481e+00   4.2361408e+00   4.4357391e+00   2.6399012e+00   1.3140574e+00  -9.3994053e-01  -3.1382475e+00  -2.5870673e+00  -1.9708051e+00   3.8408919e+00   1.0383685e+00   1.8577049e+00  -1.5215902e+00   2.4546574e-01  -1.6433067e+00  -8.0126605e-02  -3.2978582e+00   1.4663218e-01  -1.9157288e+00   3.5775252e+00   9.8622082e-01  -8.1289120e-01  -1.0884583e+00   1.9228704e-01  -5.1916518e+00   1.2427745e+00  -2.4756574e+00   5.8519439e-01   1.5518325e+00  -9.9296733e-01  -9.8087939e-01  -2.2740254e+00  -5.3919658e+00  -7.5021048e-01  -5.7037139e+00  -1.1884097e+00  -2.9754417e+00  -1.3686950e+00  -2.5687494e+00   5.1204114e+00   4.1951771e+00  -2.1623923e+00   2.1430965e+00  -1.6023912e+00
   4.1152720e+00   2.6885180e+00   4.3414969e+00   2.7655176e+00   1.4102570e+00  -9.0936475e-01  -2.3032580e+00  -2.5384875e+00  -1.2254327e+00  -2.2189598e-01   1.8279715e+00  -1.1577265e-01  -3.3000355e-01  -3.3207460e+00   1.2599807e+00  -5.2239848e+00   5.2590651e+00   1.6921782e+00  -3.0549575e+00   3.8679353e+00  -3.6308198e-01   4.6246504e+00   3.9842450e+00   2.4430029e+00   2.0476720e+00   2.7427192e-01   2.5980779e-02  -2.0260571e+00  -1.8084399e+00  -2.3944295e+00  -3.0312386e+00   4.0118551e+00   4.1909436e+00   2.4917087e+00   1.0648904e+00  -8.6235731e-01  -3.1168328e+00  -2.5657206e+00  -1.5981370e+00   3.6863107e+00   7.5005312e-01   1.7165972e+00  -1.6286067e+00   3.0363370e-01  -1.6327797e+00  -2.2368125e-02  -3.0797959e+00   1.4764334e-01  -1.5101743e+00   3.4564995e+00   8.9974482e-01  -8.2002692e-01  -1.1474510e+00   4.3596844e-01  -4.8774381e+00   9.7934384e-01  -1.7756650e+00   5.8265818e-01   1.5137710e+00  -9.4598751e-01  -9.8477667e-01  -2.0907045e+00  -4.9461628e+00  -7.5421553e-01  -5.0785270e+00  -1.4321777e+00  -2.5901521e+00  -1.3395649e+00  -2.3336488e+00   4.8709177e+00   3.8469452e+00  -2.2039140e+00   2.1675362e+00  -1.5407015e+00
   3.9930967e+00   2.5915902e+00   4.1053384e+00   2.4348863e+00   1.4060019e+00  -9.2390971e-01  -2.2798228e+00  -2.1962048e+00  -1.4216319e+00  -3.8947273e-02   1.7528152e+00  -2.3935854e-01  -2.3103382e-01  -3.1777379e+00   1.2068197e+00  -4.5357901e+00   4.9604262e+00   1.6534267e+00  -2.8080065e+00   3.7520097e+00  -4.5114856e-01   4.3009122e+00   3.6373761e+00   2.1840683e+00   1.8078827e+00   2.1412594e-01  -6.4412165e-02  -1.9822096e+00  -1.7000199e+00  -2.3706912e+00  -2.7863290e+00   3.8009620e+00   3.9553817e+00   2.3716181e+00   8.7193234e-01  -7.7292233e-01  -3.0109092e+00  -2.5792786e+00  -1.2355654e+00   3.5286258e+00   4.8867161e-01   1.5864863e+00  -1.6812015e+00   3.5570447e-01  -1.5479014e+00   1.2341451e-02  -2.7917806e+00   8.3368968e-02  -1.0756876e+00   3.3454707e+00   8.2813806e-01  -8.1653385e-01  -1.1640188e+00   6.2952406e-01  -4.5068795e+00   5.8181889e-01  -1.1476287e+00   5.8195777e-01   1.4952257e+00  -9.1305392e-01  -9.4881134e-01  -2.0139014e+00  -4.4875004e+00  -8.8015651e-01  -4.4837600e+00  -1.8336360e+00  -2.3273739e+00  -1.4496464e+00  -2.2382709e+00   4.6226500e+00   3.5670989e+00  -2.1561307e+00   2.1771005e+00  -1.6150510e+00
   3.8798668e+00   2.5048794e+00   3.8737127e+00   2.1296117e+00   1.4250664e+00  -8.6913794e-01  -2.2501338e+00  -1.8132588e+00  -1.7014344e+00   3.1915363e-02   1.6778187e+00  -3.2428855e-01  -1.4890653e-01  -2.9801939e+00   1.0682747e+00  -3.8465097e+00   4.6726639e+00   1.6843223e+00  -2.5130976e+00   3.6436002e+00  -6.4727944e-01   3.9934873e+00   3.3020782e+00   1.9803781e+00   1.6285287e+00   2.1420234e-01  -6.8656627e-02  -1.8859277e+00  -1.5060734e+00  -2.3398829e+00  -2.4929717e+00   3.6001417e+00   3.7265944e+00   2.2776258e+00   7.3452955e-01  -6.7396921e-01  -2.8270161e+00  -2.6280098e+00  -8.8609725e-01   3.3652107e+00   2.5355163e-01   1.4660890e+00  -1.6822943e+00   3.9965063e-01  -1.3927843e+00   2.7656015e-02  -2.4393299e+00  -3.7149135e-02  -6.1651880e-01   3.2410075e+00   7.6621312e-01  -8.0484241e-01  -1.1405684e+00   7.7881461e-01  -4.0851562e+00   7.3097494e-02  -5.9028798e-01   5.8133793e-01   1.4932403e+00  -8.9599997e-01  -8.7580770e-01  -2.0321932e+00  -4.0196140e+00  -1.1105031e+00  -3.9220946e+00  -2.3678329e+00  -2.1801040e+00  -1.6852854e+00  -2.2731202e+00   4.3733108e+00   3.3562166e+00  -2.0284548e+00   2.1712811e+00  -1.8131874e+00
   3.7706122e+00   2.4214988e+00   3.6444540e+00   1.8477452e+00   1.4628596e+00  -7.5153749e-01  -2.2150350e+00  -1.3973000e+00  -2.0504699e+00   3.1454619e-03   1.5993607e+00  -3.7371313e-01  -8.4336991e-02  -2.7329144e+00   8.6387850e-01  -3.1590743e+00   4.3937464e+00   1.7746745e+00  -2.1802039e+00   3.5367513e+00  -9.3796181e-01   3.7000351e+00   2.9771690e+00   1.8299258e+00   1.5070231e+00   2.6726294e-01   6.0405787e-03  -1.7447452e+00  -1.2379368e+00  -2.3029151e+00  -2.1611311e+00   3.4045110e+00   3.5007236e+00   2.2061648e+00   6.4965839e-01  -5.6761586e-01  -2.5740118e+00  -2.7094634e+00  -5.5155002e-01   3.1927528e+00   4.2558005e-02   1.3534691e+00  -1.6368583e+00   4.3383915e-01  -1.1738841e+00   2.8172260e-02  -2.0297751e+00  -2.0209252e-01  -1.3715076e-01   3.1384740e+00   7.0778216e-01  -7.8760087e-01  -1.0809963e+00   8.9145935e-01  -3.6185803e+00  -5.1941948e-01  -9.9088663e-02   5.7891310e-01   1.5033851e+00  -8.9606666e-01  -7.7014112e-01  -2.1302419e+00  -3.5458791e+00  -1.4235850e+00  -3.3940818e+00  -3.0046277e+00  -2.1362564e+00  -2.0277312e+00  -2.4231682e+00   4.1193123e+00   3.2111087e+00  -1.8330028e+00   2.1515131e+00  -2.1178355e+00
   3.6591583e+00   2.3336180e+00   3.4142869e+00   1.5858770e+00   1.5140520e+00  -5.7965761e-01  -2.1747298e+00  -9.5650225e-01  -2.4510312e+00  -1.0887473e-01   1.5134869e+00  -3.9245432e-01  -3.7111692e-02  -2.4421999e+00   6.1547810e-01  -2.4757225e+00   4.1200517e+00   1.9119589e+00  -1.8198170e+00   3.4244135e+00  -1.3055851e+00   3.4166449e+00   2.6601875e+00   1.7280529e+00   1.4381590e+00   3.6400802e-01   1.4947922e-01  -1.5672857e+00  -9.0926486e-01  -2.2600746e+00  -1.8013236e+00   3.2079328e+00   3.2728420e+00   2.1523664e+00   6.1216349e-01  -4.5569187e-01  -2.2626555e+00  -2.8185203e+00  -2.3257475e-01   3.0074726e+00  -1.4768448e-01   1.2462241e+00  -1.5516387e+00   4.5711321e-01  -8.9970850e-01   1.9146628e-02  -1.5720024e+00  -3.9745765e-01   3.5770971e-01   3.0322917e+00   6.4600820e-01  -7.6756697e-01  -9.9048888e-01   9.7630150e-01  -3.1144387e+00  -1.1650346e+00   3.3326275e-01   5.7270617e-01   1.5200410e+00  -9.1390150e-01  -6.3751369e-01  -2.2897198e+00  -3.0694468e+00  -1.7947137e+00  -2.8984284e+00  -3.7101299e+00  -2.1795046e+00  -2.4540884e+00  -2.6687614e+00   3.8560923e+00   3.1251224e+00  -1.5839357e+00   2.1211603e+00  -2.5076291e+00
   3.5384913e+00   2.2329436e+00   3.1791168e+00   1.3394850e+00   1.5728587e+00  -3.6370796e-01  -2.1288027e+00  -4.9928844e-01  -2.8828138e+00  -2.8467119e-01   1.4161087e+00  -3.8676948e-01  -6.1409484e-03  -2.1156134e+00   3.4616196e-01  -1.7981836e+00   3.8467189e+00   2.0819796e+00  -1.4425067e+00   3.2988692e+00  -1.7292358e+00   3.1382075e+00   2.3477026e+00   1.6677831e+00   1.4144585e+00   4.9358868e-01   3.4900093e-01  -1.3628480e+00  -5.3538132e-01  -2.2110435e+00  -1.4241737e+00   3.0034047e+00   3.0373414e+00   2.1103803e+00   6.1507117e-01  -3.3971119e-01  -1.9051289e+00  -2.9476289e+00   7.1260094e-02   2.8053819e+00  -3.2151911e-01   1.1416880e+00  -1.4348044e+00   4.6884003e-01  -5.8046347e-01   6.1783780e-03  -1.0761459e+00  -6.0776186e-01   8.6315119e-01   2.9162672e+00   5.7377886e-01  -7.4750376e-01  -8.7528170e-01   1.0428409e+00  -2.5808047e+00  -1.8310973e+00   7.1617376e-01   5.6069326e-01   1.5367342e+00  -9.4957960e-01  -4.8468304e-01  -2.4903144e+00  -2.5932693e+00  -2.1973917e+00  -2.4323215e+00  -4.4482473e+00  -2.2902574e+00  -2.9384131e+00  -2.9866847e+00   3.5784918e+00   3.0886064e+00  -1.2967445e+00   2.0853563e+00  -2.9581784e+00
   3.4011902e+00   2.1112393e+00   2.9343792e+00   1.1033226e+00   1.6333319e+00  -1.1511523e-01  -2.0763060e+00  -3.4064498e-02  -3.3237897e+00  -5.0262052e-01   1.3032202e+00  -3.6405272e-01   1.0442067e-02  -1.7617066e+00   7.9166580e-02  -1.1278499e+00   3.5680789e+00   2.2695805e+00  -1.0585161e+00   3.1522104e+00  -2.1856416e+00   2.8588582e+00   2.0356671e+00   1.6402603e+00   1.4266100e+00   6.4417248e-01   5.9011274e-01  -1.1409963e+00  -1.3258941e-01  -2.1549855e+00  -1.0400052e+00   2.7834996e+00   2.7883598e+00   2.0737389e+00   6.4996683e-01  -2.2088785e-01  -1.5145255e+00  -3.0872124e+00   3.6132329e-01   2.5825690e+00  -4.8394851e-01   1.0371448e+00  -1.2955506e+00   4.6892353e-01  -2.2765113e-01  -5.1226130e-03  -5.5325014e-01  -8.1682701e-01   1.3740891e+00   2.7839752e+00   4.8408704e-01  -7.3008103e-01  -7.4238557e-01   1.1006644e+00  -2.0263337e+00  -2.4844271e+00   1.0604969e+00   5.4085665e-01   1.5465051e+00  -1.0026439e+00  -3.1915659e-01  -2.7107679e+00  -2.1201233e+00  -2.6045521e+00  -1.9917747e+00  -5.1822754e+00  -2.4467241e+00  -3.4529043e+00  -3.3513273e+00   3.2811745e+00   3.0895156e+00  -9.8751385e-01   2.0506958e+00  -3.4432250e+00
   3.2398989e+00   1.9608522e+00   2.6754256e+00   8.7182781e-01   1.6896465e+00   1.5394868e-01  -2.0159046e+00   4.3102595e-01  -3.7511816e+00  -7.3996159e-01   1.1711254e+00  -3.3248618e-01   1.5140803e-02  -1.3897183e+00  -1.6319278e-01  -4.6593377e-01   3.2781294e+00   2.4593718e+00  -6.7741027e-01   2.9768455e+00  -2.6502239e+00   2.5724600e+00   1.7197964e+00   1.6352725e+00   1.4639783e+00   8.0353216e-01   8.5717163e-01  -9.1117164e-01   2.8253010e-01  -2.0906880e+00  -6.5848502e-01   2.5408492e+00   2.5202234e+00   2.0357456e+00   7.0742092e-01  -1.0018834e-01  -1.1043244e+00  -3.2262265e+00   6.3971696e-01   2.3355000e+00  -6.4030418e-01   9.3003646e-01  -1.1436699e+00   4.5778331e-01   1.4636860e-01  -9.4636361e-03  -1.4907507e-02  -1.0086019e+00   1.8853066e+00   2.6291757e+00   3.7040320e-01  -7.1778437e-01  -5.9929284e-01   1.1589011e+00  -1.4600465e+00  -3.0927548e+00   1.3778405e+00   5.1124898e-01   1.5422957e+00  -1.0721619e+00  -1.4886424e-01  -2.9298990e+00  -1.6526326e+00  -2.9897771e+00  -1.5719876e+00  -5.8764560e+00  -2.6260187e+00  -3.9691398e+00  -3.7359018e+00   2.9590664e+00   3.1141236e+00  -6.7219779e-01   2.0247996e+00  -3.9358268e+00
   3.0478219e+00   1.7752228e+00   2.3979315e+00   6.3953421e-01   1.7363635e+00   4.3105266e-01  -1.9460660e+00   8.8831607e-01  -4.1424940e+00  -9.7383818e-01   1.0166675e+00  -3.0065390e-01   1.0922460e-02  -1.0092573e+00  -3.6052307e-01   1.8638864e-01   2.9710416e+00   2.6364419e+00  -3.0779412e-01   2.7660028e+00  -3.0982133e+00   2.2731103e+00   1.3959582e+00   1.6418342e+00   1.5151625e+00   9.5963052e-01   1.1340982e+00  -6.8233833e-01   6.9379786e-01  -2.0167490e+00  -2.8833607e-01   2.2686340e+00   2.2278842e+00   1.9898659e+00   7.7744839e-01   2.1588115e-02  -6.8787297e-01  -3.3528338e+00   9.0902046e-01   2.0613195e+00  -7.9590830e-01   8.1815401e-01  -9.8911068e-01   4.3630386e-01   5.2883843e-01  -2.1751844e-03   5.2711329e-01  -1.1679822e+00   2.3915040e+00   2.4462406e+00   2.2702590e-01  -7.1283206e-01  -4.5367285e-01   1.2257284e+00  -8.9111241e-01  -3.6261223e+00   1.6798824e+00   4.7006953e-01   1.5173387e+00  -1.1567906e+00   1.8178848e-02  -3.1275705e+00  -1.1932864e+00  -3.3284407e+00  -1.1677023e+00  -6.4974421e+00  -2.8052622e+00  -4.4593013e+00  -4.1136630e+00   2.6077949e+00   3.1478125e+00  -3.6594280e-01   2.0157739e+00  -4.4095305e+00
   2.8192092e+00   1.5493491e+00   2.0982991e+00   4.0146478e-01   1.7686649e+00   7.0399185e-01  -1.8652768e+00   1.3307921e+00  -4.4765515e+00  -1.1823325e+00   8.3744933e-01  -2.7713219e-01   1.0240928e-03  -6.2997738e-01  -4.9524609e-01   8.2784798e-01   2.6416591e+00   2.7870227e+00   4.2895908e-02   2.5142098e+00  -3.5057768e+00   1.9556362e+00   1.0605521e+00   1.6488021e+00   1.5685783e+00   1.1011744e+00   1.4050890e+00  -4.6267793e-01   1.0860663e+00  -1.9317929e+00   6.2875832e-02   1.9610621e+00   1.9073281e+00   1.9301065e+00   8.4998270e-01   1.4371326e-01  -2.7789966e-01  -3.4551503e+00   1.1719949e+00   1.7581378e+00  -9.5574401e-01   6.9980463e-01  -8.4153877e-01   4.0576025e-01   9.0707209e-01   2.0522739e-02   1.0612381e+00  -1.2815840e+00   2.8873535e+00   2.2305663e+00   4.9399163e-02  -7.1709941e-01  -3.1306545e-01   1.3079498e+00  -3.2863460e-01  -4.0581741e+00   1.9777105e+00   4.1575288e-01   1.4655338e+00  -1.2548475e+00   1.7420807e-01  -3.2855567e+00  -7.4446068e-01  -3.5987365e+00  -7.7355359e-01  -7.0156173e+00  -2.9626335e+00  -4.8973445e+00  -4.4590759e+00   2.2241011e+00   3.1758938e+00  -8.2487797e-02   2.0316020e+00  -4.8394784e+00
   2.5498066e+00   1.2801778e+00   1.7740291e+00   1.5349093e-01   1.7825440e+00   9.6125662e-01  -1.7722702e+00   1.7522270e+00  -4.7344904e+00  -1.3454457e+00   6.3203633e-01  -2.7007246e-01  -1.1249303e-02  -2.6125401e-01  -5.5334783e-01   1.4569642e+00   2.2859680e+00   2.8990788e+00   3.6851984e-01   2.2177138e+00  -3.8511057e+00   1.6160509e+00   7.1085936e-01   1.6454885e+00   1.6130381e+00   1.2181104e+00   1.6552938e+00  -2.5933844e-01   1.4457731e+00  -1.8346932e+00   3.8887560e-01   1.6138039e+00   1.5559319e+00   1.8513550e+00   9.1534549e-01   2.6542813e-01   1.1392345e-01  -3.5220158e+00   1.4312648e+00   1.4252843e+00  -1.1241472e+00   5.7394433e-01  -7.0992213e-01   3.6772800e-01   1.2689151e+00   6.1306894e-02   1.5764455e+00  -1.3384300e+00   3.3675618e+00   1.9789450e+00  -1.6561669e-01  -7.3205036e-01  -1.8458371e-01   1.4106623e+00   2.1855599e-01  -4.3672867e+00   2.2812121e+00   3.4706703e-01   1.3817961e+00  -1.3643814e+00   3.1203222e-01  -3.3882859e+00  -3.0843586e-01  -3.7825468e+00  -3.8440233e-01  -7.4062157e+00  -3.0783353e+00  -5.2600594e+00  -4.7488890e+00   1.8062044e+00   3.1844172e+00   1.6633648e-01   2.0795087e+00  -5.2034064e+00
   2.2372409e+00   9.6689706e-01   1.4240404e+00  -1.0736185e-01   1.7749460e+00   1.1924680e+00  -1.6662413e+00   2.1472691e+00  -4.9006578e+00  -1.4459857e+00   4.0012892e-01  -2.8679431e-01  -2.2721359e-02   8.8125637e-02  -5.2495528e-01   2.0719417e+00   1.9015037e+00   2.9627946e+00   6.6428589e-01   1.8748246e+00  -4.1154119e+00   1.2519424e+00   3.4534501e-01   1.6222421e+00   1.6383006e+00   1.3020417e+00   1.8714305e+00  -7.8244337e-02   1.7613996e+00  -1.7247838e+00   6.8473612e-01   1.2243626e+00   1.1727502e+00   1.7496708e+00   9.6469085e-01   3.8584863e-01   4.7735258e-01  -3.5437328e+00   1.6889984e+00   1.0635139e+00  -1.3045374e+00   4.4027044e-01  -6.0215415e-01   3.2398437e-01   1.6031822e+00   1.2160241e-01   2.0625993e+00  -1.3305122e+00   3.8269352e+00   1.6898712e+00  -4.1953171e-01  -7.5867713e-01  -7.4635872e-02   1.5370264e+00   7.4209486e-01  -4.5374819e+00   2.5985342e+00   2.6321583e-01   1.2623619e+00  -1.4832379e+00   4.2533140e-01  -3.4234253e+00   1.1258553e-01  -3.8661276e+00   4.3529187e-03  -7.6502086e+00  -3.1354324e+00  -5.5279867e+00  -4.9630705e+00   1.3540956e+00   3.1609291e+00   3.7098848e-01   2.1653508e+00  -5.4824954e+00
   1.8813141e+00   6.1111374e-01   1.0489157e+00  -3.8267611e-01   1.7438549e+00   1.3887639e+00  -1.5470292e+00   2.5114888e+00  -4.9633571e+00  -1.4703238e+00   1.4269341e-01  -3.3340781e-01  -3.0521504e-02   4.1025061e-01  -4.0471845e-01   2.6705788e+00   1.4876700e+00   2.9709416e+00   9.2673297e-01   1.4861516e+00  -4.2837807e+00   8.6277134e-01  -3.6108546e-02   1.5709649e+00   1.6355626e+00   1.3465488e+00   2.0423070e+00   7.6029130e-02   2.0238150e+00  -1.6020383e+00   9.4686670e-01   7.9235507e-01   7.5871284e-01   1.6225052e+00   9.9040491e-01   5.0388939e-01   8.0386699e-01  -3.5127198e+00   1.9466070e+00   6.7514790e-01  -1.4991985e+00   2.9927165e-01  -5.2473139e-01   2.7641017e-01   1.9000543e+00   2.0150585e-01   2.5107466e+00  -1.2531980e+00   4.2604459e+00   1.3637646e+00  -7.1208232e-01  -7.9744845e-01   1.1322834e-02   1.6881469e+00   1.2342638e+00  -4.5590741e+00   2.9356361e+00   1.6393961e-01   1.1050378e+00  -1.6091188e+00   5.0891901e-01  -3.3822972e+00   5.1646514e-01  -3.8405837e+00   3.9649470e-01  -7.7349397e+00  -3.1205350e+00  -5.6861536e+00  -5.0855748e+00   8.6973960e-01   3.0951317e+00   5.2446921e-01   2.2930764e+00  -5.6620485e+00
   1.4841835e+00   2.1689824e-01   6.5105168e-01  -6.7248627e-01   1.6883228e+00   1.5431186e+00  -1.4152527e+00   2.8413837e+00  -4.9154146e+00  -1.4089844e+00  -1.3795932e-01  -4.1448607e-01  -3.2231228e-02   6.9833962e-01  -1.9198235e-01   3.2501943e+00   1.0459496e+00   2.9191074e+00   1.1536543e+00   1.0547233e+00  -4.3458416e+00   4.5005671e-01  -4.3204947e-01   1.4855368e+00   1.5978706e+00   1.3474004e+00   2.1592326e+00   2.0031790e-01   2.2265012e+00  -1.4672005e+00   1.1729419e+00   3.1968991e-01   3.1672097e-01   1.4688461e+00   9.8644165e-01   6.1821369e-01   1.0868777e+00  -3.4240367e+00   2.2044880e+00   2.6414065e-01  -1.7091236e+00   1.5223385e-01  -4.8249992e-01   2.2689740e-01   2.1514201e+00   2.9978458e-01   2.9133677e+00  -1.1054587e+00   4.6633036e+00   1.0030909e+00  -1.0411654e+00  -8.4826764e-01   6.8997516e-02   1.8630650e+00   1.6881533e+00  -4.4290288e+00   3.2959509e+00   4.9604638e-02   9.0938191e-01  -1.7396312e+00   5.5895565e-01  -3.2601116e+00   9.0111939e-01  -3.7021215e+00   7.9474239e-01  -7.6544735e+00  -3.0243070e+00  -5.7245982e+00  -5.1049140e+00   3.5717289e-01   2.9794118e+00   6.2244467e-01   2.4642913e+00  -5.7319691e+00
   1.0504166e+00  -2.0930711e-01   2.3470630e-01  -9.7521267e-01   1.6084467e+00   1.6505840e+00  -1.2723823e+00   3.1343505e+00  -4.7545149e+00  -1.2570400e+00  -4.3815670e-01  -5.3280870e-01  -2.5990879e-02   9.4695046e-01   1.0925748e-01   3.8075764e+00   5.7998963e-01   2.8057833e+00   1.3439755e+00   5.8597781e-01  -4.2962172e+00   1.7437006e-02  -8.3939944e-01   1.3621259e+00   1.5204304e+00   1.3026530e+00   2.2163017e+00   2.9286911e-01   2.3656533e+00  -1.3218517e+00   1.3617861e+00  -1.8937145e-01  -1.4836508e-01   1.2892773e+00   9.4857891e-01   7.2721567e-01   1.3218470e+00  -3.2757418e+00   2.4618347e+00  -1.6394124e-01  -1.9339306e+00   1.2026970e-03  -4.7847978e-01   1.7726906e-01   2.3511472e+00   4.1395201e-01   3.2645731e+00  -8.8990496e-01   5.0310242e+00   6.1237146e-01  -1.4028590e+00  -9.1044424e-01   9.5410669e-02   2.0588610e+00   2.0978055e+00  -4.1510050e+00   3.6801739e+00  -7.8726506e-02   6.7680552e-01  -1.8723233e+00   5.7310512e-01  -3.0560176e+00   1.2645155e+00  -3.4520743e+00   1.2005522e+00  -7.4096644e+00  -2.8417723e+00  -5.6386664e+00  -5.0145152e+00  -1.7751406e-01   2.8092115e+00   6.6324021e-01   2.6779764e+00  -5.6870244e+00
   5.8690602e-01  -6.5891469e-01  -1.9406956e-01  -1.2876905e+00   1.5052939e+00   1.7084373e+00  -1.1207422e+00   3.3886307e+00  -4.4833080e+00  -1.0142938e+00  -7.5291604e-01  -6.8919444e-01  -1.0561288e-02   1.1521363e+00   4.9061364e-01   4.3389624e+00   9.5553696e-02   2.6323098e+00   1.4976021e+00   8.7622940e-02  -4.1347286e+00  -4.2940062e-01  -1.2534963e+00   1.1993662e+00   1.4008014e+00   1.2126349e+00   2.2105385e+00   3.5328430e-01   2.4401568e+00  -1.1684085e+00   1.5132248e+00  -7.2827524e-01  -6.2984973e-01   1.0859496e+00   8.7458205e-01   8.2903820e-01   1.5063177e+00  -3.0690574e+00   2.7165230e+00  -6.0202962e-01  -2.1718558e+00  -1.5109432e-01  -5.1377499e-01   1.2921411e-01   2.4952692e+00   5.4041362e-01   3.5602354e+00  -6.1263067e-01   5.3595050e+00   1.9807845e-01  -1.7915315e+00  -9.8268276e-01   8.9001596e-02   2.2708572e+00   2.4583343e+00  -3.7350892e+00   4.0861901e+00  -2.1925348e-01   4.1058713e-01  -2.0047127e+00   5.5062443e-01  -2.7729744e+00   1.6046765e+00  -3.0967032e+00   1.6139730e+00  -7.0079471e+00  -2.5724243e+00  -5.4290744e+00  -4.8128511e+00  -7.2631258e-01   2.5832170e+00   6.4771825e-01   2.9303664e+00  -5.5268971e+00
   1.0265027e-01  -1.1215433e+00  -6.2761463e-01  -1.6052948e+00   1.3807872e+00   1.7162314e+00  -9.6344174e-01   3.6032342e+00  -4.1092574e+00  -6.8523587e-01  -1.0760694e+00  -8.8243694e-01   1.4660351e-02   1.3115421e+00   9.3976807e-01   4.8400582e+00  -3.9965905e-01   2.4026893e+00   1.6152500e+00  -4.3063129e-01  -3.8663510e+00  -8.8292230e-01  -1.6682397e+00   9.9839698e-01   1.2389638e+00   1.0798242e+00   2.1419052e+00   3.8241207e-01   2.4514555e+00  -1.0100497e+00   1.6279211e+00  -1.2883584e+00  -1.1194322e+00   8.6246668e-01   7.6426696e-01   9.2162525e-01   1.6398576e+00  -2.8083350e+00   2.9650997e+00  -1.0417590e+00  -2.4198252e+00  -3.0136366e-01  -5.8757151e-01   8.4238641e-02   2.5820821e+00   6.7467557e-01   3.7980565e+00  -2.8287388e-01   5.6450990e+00  -2.3158396e-01  -2.2000383e+00  -1.0630933e+00   4.9662552e-02   2.4929105e+00   2.7660209e+00  -3.1972231e+00   4.5091475e+00  -3.6943317e-01   1.1579620e-01  -2.1343035e+00   4.9238240e-01  -2.4174587e+00   1.9196944e+00  -2.6467840e+00   2.0335663e+00  -6.4628574e+00  -2.2201237e+00  -5.1017372e+00  -4.5033552e+00  -1.2795485e+00   2.3033703e+00   5.7905375e-01   3.2150076e+00  -5.2560250e+00
  -3.9159567e-01  -1.5854752e+00  -1.0569497e+00  -1.9221511e+00   1.2375576e+00   1.6757428e+00  -8.0423815e-01   3.7778530e+00  -3.6442621e+00  -2.7877600e-01  -1.4004606e+00  -1.1093510e+00   4.9667769e-02   1.4244386e+00   1.4411150e+00   5.3061061e+00  -8.9632148e-01   2.1232829e+00   1.6982753e+00  -9.5745404e-01  -3.5009101e+00  -1.3340717e+00  -2.0763314e+00   7.6276009e-01   1.0372628e+00   9.0863078e-01   2.0131757e+00   3.8219826e-01   2.4033165e+00  -8.5057671e-01   1.7072079e+00  -1.8591481e+00  -1.6075336e+00   6.2369036e-01   6.1946022e-01   1.0028071e+00   1.7239244e+00  -2.5008252e+00   3.2028684e+00  -1.4737579e+00  -2.6735995e+00  -4.4589449e-01  -6.9722045e-01   4.3633276e-02   2.6121447e+00   8.1160443e-01   3.9775672e+00   8.7485069e-02   5.8847003e+00  -6.6700370e-01  -2.6199983e+00  -1.1492292e+00  -2.1289087e-02   2.7177779e+00   3.0183837e+00  -2.5583659e+00   4.9416809e+00  -5.2601726e-01  -2.0087535e-01  -2.2586008e+00   4.0080564e-01  -1.9990242e+00   2.2077570e+00  -2.1170054e+00   2.4564004e+00  -5.7932997e+00  -1.7928021e+00  -4.6673708e+00  -4.0941148e+00  -1.8262408e+00   1.9746940e+00   4.6242588e-01   3.5229864e+00  -4.8832455e+00
  -8.8378260e-01  -2.0381946e+00  -1.4721684e+00  -2.2314267e+00   1.0787750e+00   1.5908191e+00  -6.4734397e-01   3.9127732e+00  -3.1040544e+00   1.9223621e-01  -1.7182124e+00  -1.3649282e+00   9.3909164e-02   1.4916918e+00   1.9765543e+00   5.7320052e+00  -1.3838971e+00   1.8024076e+00   1.7485121e+00  -1.4803719e+00  -3.0525498e+00  -1.7727026e+00  -2.4696023e+00   4.9816110e-01   8.0022748e-01   7.0509591e-01   1.8296834e+00   3.5550382e-01   2.3015133e+00  -6.9421790e-01   1.7529287e+00  -2.4287679e+00  -2.0837032e+00   3.7547519e-01   4.4385906e-01   1.0704113e+00   1.7616614e+00  -2.1562738e+00   3.4240804e+00  -1.8880196e+00  -2.9279863e+00  -5.8073614e-01  -8.3840142e-01   8.4545815e-03   2.5881799e+00   9.4572123e-01   4.1000586e+00   4.8455682e-01   6.0758300e+00  -1.0975749e+00  -3.0421354e+00  -1.2381559e+00  -1.2120108e-01   2.9375363e+00   3.2142203e+00  -1.8434306e+00   5.3742762e+00  -6.8513606e-01  -5.3136537e-01  -2.3751273e+00   2.7975448e-01  -1.5297423e+00   2.4671851e+00  -1.5252040e+00   2.8781233e+00  -5.0226125e+00  -1.3019831e+00  -4.1408996e+00  -3.5973725e+00  -2.3545520e+00   1.6049547e+00   3.0464627e-01   3.8433190e+00  -4.4212655e+00
  -1.3611175e+00  -2.4669737e+00  -1.8629069e+00  -2.5256798e+00   9.0796779e-01   1.4671347e+00  -4.9719276e-01   4.0087882e+00  -2.5074195e+00   7.1168290e-01  -2.0210518e+00  -1.6425912e+00   1.4637874e-01   1.5156738e+00   2.5263968e+00   6.1124874e+00  -1.8511482e+00   1.4498642e+00   1.7681299e+00  -1.9863202e+00  -2.5389909e+00  -2.1880953e+00  -2.8394036e+00   2.1210931e-01   5.3428344e-01   4.7652934e-01   1.5989646e+00   3.0589853e-01   2.1534458e+00  -5.4539420e-01   1.7672961e+00  -2.9844300e+00  -2.5370840e+00   1.2434517e-01   2.4279891e-01   1.1223913e+00   1.7576377e+00  -1.7863740e+00   3.6222194e+00  -2.2743358e+00  -3.1771037e+00  -7.0189692e-01  -1.0053557e+00  -2.0483096e-02   2.5148867e+00   1.0715132e+00   4.1684533e+00   8.9316968e-01   6.2167383e+00  -1.5121829e+00  -3.4566700e+00  -1.3265526e+00  -2.4623336e-01   3.1440325e+00   3.3536213e+00  -1.0800540e+00   5.7957650e+00  -8.4242846e-01  -8.6656799e-01  -2.4814464e+00   1.3433496e-01  -1.0235528e+00   2.6964837e+00  -8.9147611e-01   3.2931247e+00  -4.1774554e+00  -7.6214554e-01  -3.5406923e+00  -3.0288534e+00  -2.8523080e+00   1.2041851e+00   1.1374579e-01   4.1634761e+00  -3.8859884e+00
  -1.8106724e+00  -2.8594721e+00  -2.2188671e+00  -2.7972484e+00   7.2884020e-01   1.3118655e+00  -3.5818288e-01   4.0671269e+00  -1.8752803e+00   1.2610051e+00  -2.3006795e+00  -1.9345311e+00   2.0572594e-01   1.5001185e+00   3.0703351e+00   6.4423482e+00  -2.2867020e+00   1.0764176e+00   1.7595166e+00  -2.4622355e+00  -1.9806242e+00  -2.5695272e+00  -3.1770440e+00  -8.6543354e-02   2.4737111e-01   2.3110190e-01   1.3303135e+00   2.3744312e-01   1.9677155e+00  -4.0846237e-01   1.7527748e+00  -3.5129915e+00  -2.9569095e+00  -1.2286958e-01   2.2942726e-02   1.1569632e+00   1.7175454e+00  -1.4041155e+00   3.7903673e+00  -2.6227716e+00  -3.4146808e+00  -8.0555686e-01  -1.1911766e+00  -4.2608711e-02   2.3986682e+00   1.1837440e+00   4.1871196e+00   1.2976468e+00   6.3065087e+00  -1.8997322e+00  -3.8537336e+00  -1.4108461e+00  -3.9155295e-01   3.3293411e+00   3.4379529e+00  -2.9726293e-01   6.1939241e+00  -9.9321374e-01  -1.1967171e+00  -2.5751971e+00  -2.9342029e-02  -4.9555930e-01   2.8944055e+00  -2.3721048e-01   3.6947734e+00  -3.2865840e+00  -1.8996307e-01  -2.8876611e+00  -2.4069563e+00  -3.3075567e+00   7.8409729e-01  -1.0146007e-01   4.4700081e+00  -3.2957252e+00
  -2.2200144e+00  -3.2043141e+00  -2.5303634e+00  -3.0386570e+00   5.4509777e-01   1.1332978e+00  -2.3441964e-01   4.0893933e+00  -1.2296941e+00   1.8201434e+00  -2.5491665e+00  -2.2321013e+00   2.7037204e-01   1.4499299e+00   3.5884258e+00   6.7167155e+00  -2.6796459e+00   6.9325644e-01   1.7251887e+00  -2.8956590e+00  -1.3994933e+00  -2.9068657e+00  -3.4742442e+00  -3.8813787e-01  -5.1503836e-02  -2.2585212e-02   1.0342724e+00   1.5446681e-01   1.7536796e+00  -2.8745931e-01   1.7119896e+00  -4.0015448e+00  -3.3330050e+00  -3.5941595e-01  -2.0809105e-01   1.1727369e+00   1.6478690e+00  -1.0230814e+00   3.9216270e+00  -2.9241594e+00  -3.6343761e+00  -8.8828426e-01  -1.3881442e+00  -5.7591914e-02   2.2472908e+00   1.2777410e+00   4.1616389e+00   1.6825885e+00   6.3451630e+00  -2.2496894e+00  -4.2237891e+00  -1.4873749e+00  -5.5156612e-01   3.4862014e+00   3.4698109e+00   4.7588608e-01   6.5561535e+00  -1.1326965e+00  -1.5118073e+00  -2.6541436e+00  -2.0444196e-01   3.8694562e-02   3.0600230e+00   4.1591031e-01   4.0757338e+00  -2.3795594e+00   3.9654273e-01  -2.2042843e+00  -1.7518491e+00  -3.7091370e+00   3.5742387e-01  -3.3180648e-01   4.7492353e+00  -2.6703366e+00
  -2.5778205e+00  -3.4916084e+00  -2.7888577e+00  -3.2430131e+00   3.6028676e-01   9.4039362e-01  -1.2947655e-01   4.0775259e+00  -5.9282298e-01   2.3685444e+00  -2.7593534e+00  -2.5262460e+00   3.3862471e-01   1.3709539e+00   4.0620392e+00   6.9313514e+00  -3.0201075e+00   3.1145930e-01   1.6677301e+00  -3.2753143e+00  -8.1821538e-01  -3.1911411e+00  -3.7235789e+00  -6.8278659e-01  -3.5276438e-01  -2.7593327e-01   7.2208630e-01   6.1351533e-02   1.5210039e+00  -1.8586446e-01   1.6476624e+00  -4.4380109e+00  -3.6562624e+00  -5.7899893e-01  -4.4214130e-01   1.1688349e+00   1.5555445e+00  -6.5673197e-01   4.0095761e+00  -3.1705749e+00  -3.8300934e+00  -9.4724525e-01  -1.5880842e+00  -6.5339331e-02   2.0694907e+00   1.3496460e+00   4.0985353e+00   2.0336163e+00   6.3337648e+00  -2.5526078e+00  -4.5580251e+00  -1.5525727e+00  -7.2017670e-01   3.6084147e+00   3.4529414e+00   1.2116299e+00   6.8701947e+00  -1.2561925e+00  -1.8020265e+00  -2.7162363e+00  -3.8371313e-01   5.6393348e-01   3.1928075e+00   1.0468910e+00   4.4283416e+00  -1.4854624e+00   9.7889065e-01  -1.5135810e+00  -1.0845108e+00  -4.0472228e+00  -6.2771891e-02  -5.6819917e-01   4.9879611e+00  -2.0303409e+00
  -2.8744390e+00  -3.7133834e+00  -2.9874489e+00  -3.4043751e+00   1.7765582e-01   7.4233061e-01  -4.6192291e-02   4.0337689e+00   1.4069912e-02   2.8861749e+00  -2.9252236e+00  -2.8079343e+00   4.0878308e-01   1.2697224e+00   4.4747184e+00   7.0829571e+00  -3.2997949e+00  -5.8509471e-02   1.5897570e+00  -3.5916271e+00  -2.5890708e-01  -3.4150681e+00  -3.9188843e+00  -9.6095878e-01  -6.4677250e-01  -5.2076077e-01   4.0514446e-01  -3.7668231e-02   1.2792322e+00  -1.0640025e-01   1.5625708e+00  -4.8117015e+00  -3.9190640e+00  -7.7613747e-01  -6.7093563e-01   1.1449838e+00   1.4476220e+00  -3.1772801e-01   4.0487211e+00  -3.3557741e+00  -3.9962802e+00  -9.8039436e-01  -1.7827414e+00  -6.5990450e-02   1.8745451e+00   1.3966111e+00   4.0049799e+00   2.3380399e+00   6.2745044e+00  -2.8006027e+00  -4.8487165e+00  -1.6031627e+00  -8.9105832e-01   3.6911719e+00   3.3921304e+00   1.8847124e+00   7.1248467e+00  -1.3593626e+00  -2.0581786e+00  -2.7596812e+00  -5.5980408e-01   1.0658111e+00   3.2927068e+00   1.6363380e+00   4.7450178e+00  -6.3167035e-01   1.5390258e+00  -8.3810210e-01  -4.2576980e-01  -4.3138082e+00  -4.6377855e-01  -8.0200100e-01   5.1741688e+00  -1.3960294e+00
  -3.1023648e+00  -3.8639161e+00  -3.1212842e+00  -3.5180664e+00   4.6066806e-05   5.4804420e-01   1.3483517e-02   3.9606574e+00   5.7154690e-01   3.3544939e+00  -3.0422365e+00  -3.0685768e+00   4.7922849e-01   1.1531779e+00   4.8129103e+00   7.1694648e+00  -3.5124523e+00  -4.0725244e-01   1.4939018e+00  -3.8371582e+00   2.5783371e-01  -3.5734772e+00  -4.0555990e+00  -1.2140363e+00  -9.2432750e-01  -7.4967933e-01   9.4437234e-02  -1.3868356e-01   1.0373924e+00  -5.0881393e-02   1.4595261e+00  -5.1138179e+00  -4.1156327e+00  -9.4647051e-01  -8.8651735e-01   1.1015749e+00   1.3309484e+00  -1.7326146e-02   4.0349152e+00  -3.4755566e+00  -4.1281912e+00  -9.8663331e-01  -1.9641456e+00  -5.9911735e-02   1.6718309e+00   1.4169340e+00   3.8884804e+00   2.5854142e+00   6.1707590e+00  -2.9877498e+00  -5.0895183e+00  -1.6363470e+00  -1.0579285e+00   3.7313030e+00   3.2930594e+00   2.4734354e+00   7.3106435e+00  -1.4384336e+00  -2.2720740e+00  -2.7830088e+00  -7.2557665e-01   1.5314933e+00   3.3602150e+00   2.1672669e+00   5.0186994e+00   1.5724968e-01   2.0601578e+00  -1.9897438e-01   2.0461559e-01  -4.5031106e+00  -8.3387376e-01  -1.0253734e+00   5.2976544e+00  -7.8662968e-01
  -3.2566026e+00  -3.9399427e+00  -3.1878622e+00  -3.5809253e+00  -1.7018639e-01   3.6579139e-01   4.8588108e-02   3.8610059e+00   1.0627996e+00   3.7573268e+00  -3.1075862e+00  -3.3004072e+00   5.4849834e-01   1.0283909e+00   5.0665347e+00   7.1902901e+00  -3.6542114e+00  -7.2682087e-01   1.3828117e+00  -4.0069292e+00   7.1383400e-01  -3.6636329e+00  -4.1310280e+00  -1.4348050e+00  -1.1771271e+00  -9.5641427e-01  -1.9994681e-01  -2.3825698e-01   8.0364920e-01  -2.0121265e-02   1.3413643e+00  -5.3378638e+00  -4.2422903e+00  -1.0869957e+00  -1.0816471e+00   1.0396899e+00   1.2118822e+00   2.3512171e-01   3.9657177e+00  -3.5280326e+00  -4.2221044e+00  -9.6592765e-01  -2.1249595e+00  -4.7687639e-02   1.4703871e+00   1.4101245e+00   3.7565681e+00   2.7679650e+00   6.0271117e+00  -3.1103829e+00  -5.2756956e+00  -1.6499770e+00  -1.2148166e+00   3.7274305e+00   3.1621317e+00   2.9604987e+00   7.4204437e+00  -1.4903959e+00  -2.4368676e+00  -2.7851370e+00  -8.7440186e-01   1.9501427e+00   3.3964283e+00   2.6257648e+00   5.2432543e+00   8.6047716e-01   2.5275096e+00   3.8495154e-01   7.8878827e-01  -4.6118639e+00  -1.1628847e+00  -1.2315603e+00   5.3505747e+00  -2.1955209e-01
  -3.3348989e+00  -3.9407448e+00  -3.1872110e+00  -3.5914754e+00  -3.3121111e-01   2.0275980e-01   5.9185368e-02   3.7378984e+00   1.4742952e+00   4.0816012e+00  -3.1203751e+00  -3.4968089e+00   6.1534331e-01   9.0227805e-01   5.2293668e+00   7.1465192e+00  -3.7238154e+00  -1.0110095e+00   1.2591528e+00  -4.0986223e+00   1.0940989e+00  -3.6854159e+00  -4.1445035e+00  -1.6178479e+00  -1.3981681e+00  -1.1360537e+00  -4.6926143e-01  -3.3353271e-01   5.8501933e-01  -1.3896245e-02   1.2109419e+00  -5.4799451e+00  -4.2976174e+00  -1.1962230e+00  -1.2501586e+00   9.6108947e-01   1.0960516e+00   4.3254573e-01   3.8406597e+00  -3.5137748e+00  -4.2754869e+00  -9.1936983e-01  -2.2587923e+00  -3.0103463e-02   1.2785053e+00   1.3769072e+00   3.6164938e+00   2.8808659e+00   5.8493209e+00  -3.1672749e+00  -5.4042768e+00  -1.6426892e+00  -1.3563103e+00   3.6800275e+00   3.0062688e+00   3.3335972e+00   7.4499026e+00  -1.5131580e+00  -2.5473322e+00  -2.7654170e+00  -1.0004278e+00   2.3132845e+00   3.4030772e+00   3.0014842e+00   5.4138570e+00   1.4616683e+00   2.9289415e+00   8.9781819e-01   1.3114999e+00  -4.6394882e+00  -1.4426458e+00  -1.4151050e+00   5.3278704e+00   2.9024897e-01
  -3.3378343e+00  -3.8681197e+00  -3.1219291e+00  -3.5500149e+00  -4.8172603e-01   6.4741646e-02   4.6351095e-02   3.5946718e+00   1.7962413e+00   4.3179002e+00  -3.0816855e+00  -3.6525781e+00   6.7876997e-01   7.8132930e-01   5.2992230e+00   7.0410209e+00  -3.7227053e+00  -1.2555521e+00   1.1256158e+00  -4.1126518e+00   1.3873776e+00  -3.6413638e+00  -4.0974559e+00  -1.7598187e+00  -1.5820683e+00  -1.2852136e+00  -7.0646034e-01  -4.2230389e-01   3.8715579e-01  -3.0966143e-02   1.0711308e+00  -5.5389518e+00  -4.2825102e+00  -1.2742338e+00  -1.3872513e+00   8.6816683e-01   9.8816528e-01   5.7040252e-01   3.6614016e+00  -3.4358444e+00  -4.2870988e+00  -8.4918223e-01  -2.3604671e+00  -8.1177150e-03   1.1033641e+00   1.3191640e+00   3.4749470e+00   2.9223676e+00   5.6442314e+00  -3.1596932e+00  -5.4741258e+00  -1.6139926e+00  -1.4777779e+00   3.5913818e+00   2.8326839e+00   3.5857585e+00   7.3977919e+00  -1.5056509e+00  -2.6000542e+00  -2.7236573e+00  -1.0988091e+00   2.6150466e+00   3.3825279e+00   3.2879489e+00   5.5272957e+00   1.9494513e+00   3.2554196e+00   1.3273113e+00   1.7606600e+00  -4.5881338e+00  -1.6673363e+00  -1.5719959e+00   5.2275429e+00   7.3077442e-01
  -3.2687769e+00  -3.7262426e+00  -2.9970866e+00  -3.4586225e+00  -6.2092382e-01  -4.4111637e-02   1.2109938e-02   3.4348859e+00   2.0228557e+00   4.4608135e+00  -2.9945503e+00  -3.7641147e+00   7.3807103e-01   6.7135626e-01   5.2779460e+00   6.8784575e+00  -3.6549669e+00  -1.4582116e+00   9.8491484e-01  -4.0521107e+00   1.5865237e+00  -3.5365689e+00  -3.9933713e+00  -1.8595770e+00  -1.7252938e+00  -1.4021137e+00  -9.0645665e-01  -5.0303584e-01   2.1420771e-01  -6.9141683e-02   9.2481095e-01  -5.5166026e+00  -4.2001348e+00  -1.3226419e+00  -1.4897079e+00   7.6387554e-01   8.9187956e-01   6.4678496e-01   3.4317677e+00  -3.2996874e+00  -4.2570415e+00  -7.5865608e-01  -2.4262321e+00   1.7178896e-02   9.5072693e-01   1.2398241e+00   3.3378086e+00   2.8937754e+00   5.4196229e+00  -3.0913306e+00  -5.4859381e+00  -1.5643015e+00  -1.5755530e+00   3.4654729e+00   2.6486380e+00   3.7154162e+00   7.2661438e+00  -1.4678736e+00  -2.5935526e+00  -2.6601253e+00  -1.1658925e+00   2.8522653e+00   3.3377509e+00   3.4826676e+00   5.5821890e+00   2.3176720e+00   3.5013105e+00   1.6650257e+00   2.1277072e+00  -4.4625950e+00  -1.8336853e+00  -1.6997326e+00   5.0507831e+00   1.0933227e+00
  -3.1337034e+00  -3.5214397e+00  -2.8199960e+00  -3.3210832e+00  -7.4842469e-01  -1.2144066e-01  -4.0664596e-02   3.2622832e+00   2.1524404e+00   4.5090684e+00  -2.8638121e+00  -3.8295361e+00   7.9284521e-01   5.7726856e-01   5.1712016e+00   6.6651987e+00  -3.5271450e+00  -1.6187597e+00   8.3978178e-01  -3.9225973e+00   1.6886424e+00  -3.3784431e+00  -3.8376574e+00  -1.9181799e+00  -1.8262828e+00  -1.4865583e+00  -1.0662718e+00  -5.7484309e-01   6.8760114e-02  -1.2539093e-01   7.7485361e-01  -5.4173633e+00  -4.0557882e+00  -1.3444592e+00  -1.5560233e+00   6.5163346e-01   8.0972840e-01   6.6240474e-01   3.1576568e+00  -3.1129099e+00  -4.1867453e+00  -6.5202550e-01  -2.4539048e+00   4.4618981e-02   8.2471808e-01   1.1427158e+00   3.2099486e+00   2.7992900e+00   5.1839956e+00  -2.9681164e+00  -5.4421646e+00  -1.4949061e+00  -1.6470753e+00   3.3077751e+00   2.4611910e+00   3.7262302e+00   7.0602149e+00  -1.4008788e+00  -2.5283176e+00  -2.5755226e+00  -1.1993516e+00   3.0244621e+00   3.2722539e+00   3.5870558e+00   5.5790990e+00   2.5653897e+00   3.6644956e+00   1.9066351e+00   2.4077912e+00  -4.2701093e+00  -1.9410417e+00  -1.7973122e+00   4.8019331e+00   1.3726657e+00
  -2.9409082e+00  -3.2618883e+00  -2.5998695e+00  -3.1427412e+00  -8.6418260e-01  -1.6672687e-01  -1.0837771e-01   3.0807302e+00   2.1872652e+00   4.4654438e+00  -2.6958973e+00  -3.8487127e+00   8.4300732e-01   5.0288789e-01   4.9881032e+00   6.4091332e+00  -3.3479402e+00  -1.7388481e+00   6.9295101e-01  -3.7319450e+00   1.6950252e+00  -3.1763697e+00  -3.6374264e+00  -1.9387357e+00  -1.8854610e+00  -1.5398293e+00  -1.1850678e+00  -6.3742305e-01  -4.8146136e-02  -1.9597221e-01   6.2410067e-01  -5.2482531e+00  -3.8566771e+00  -1.3438766e+00  -1.5864419e+00   5.3521191e-01   7.4311452e-01   6.2045943e-01   2.8468323e+00  -2.8849452e+00  -4.0789039e+00  -5.3428269e-01  -2.4429431e+00   7.3026709e-02   7.2768735e-01   1.0323879e+00   3.0950797e+00   2.6457252e+00   4.9462988e+00  -2.7979248e+00  -5.3468821e+00  -1.4078879e+00  -1.6909835e+00   3.1249998e+00   2.2769563e+00   3.6266718e+00   6.7882659e+00  -1.3067063e+00  -2.4067743e+00  -2.4709449e+00  -1.1982669e+00   3.1336944e+00   3.1899760e+00   3.6061788e+00   5.5205290e+00   2.6966310e+00   3.7462974e+00   2.0518672e+00   2.5997639e+00  -4.0200531e+00  -1.9913100e+00  -1.8651376e+00   4.4883039e+00   1.5670574e+00
  -2.7006181e+00  -2.9572679e+00  -2.3473848e+00  -2.9302875e+00  -9.6837462e-01  -1.8123580e-01  -1.8685664e-01   2.8941499e+00   2.1332811e+00   4.3364769e+00  -2.4985059e+00  -3.8232263e+00   8.8878750e-01   4.5080911e-01   4.7406846e+00   6.1193868e+00  -3.1278046e+00  -1.8217799e+00   5.4713916e-01  -3.4898702e+00   1.6108924e+00  -2.9412619e+00  -3.4011994e+00  -1.9261329e+00  -1.9051490e+00  -1.5644935e+00  -1.2640612e+00  -6.9094886e-01  -1.3691605e-01  -2.7658392e-01   4.7533913e-01  -5.0185321e+00  -3.6116274e+00  -1.3259767e+00  -1.5828990e+00   4.1861700e-01   6.9236122e-01   5.2640091e-01   2.5086061e+00  -2.6266321e+00  -3.9373551e+00  -4.1094274e-01  -2.3944391e+00   1.0129439e-01   6.6017329e-01   9.1391264e-01   2.9956690e+00   2.4421207e+00   4.7156097e+00  -2.5901984e+00  -5.2055963e+00  -1.3059865e+00  -1.7071529e+00   2.9247893e+00   2.1018695e+00   3.4294070e+00   6.4611670e+00  -1.1882722e+00  -2.2331775e+00  -2.3478302e+00  -1.1631503e+00   3.1842929e+00   3.0951511e+00   3.5483345e+00   5.4108077e+00   2.7199220e+00   3.7512340e+00   2.1042925e+00   2.7059869e+00  -3.7235490e+00  -1.9887612e+00  -1.9048534e+00   4.1198451e+00   1.6780821e+00
  -2.4245396e+00  -2.6183777e+00  -2.0741873e+00  -2.6914919e+00  -1.0612816e+00  -1.6785677e-01  -2.7150194e-01   2.7064404e+00   1.9996852e+00   4.1319861e+00  -2.2802506e+00  -3.7562578e+00   9.3071600e-01   4.2231526e-01   4.4432558e+00   5.8059587e+00  -2.8784648e+00  -1.8721921e+00   4.0502160e-01  -3.2075651e+00   1.4449624e+00  -2.6850565e+00  -3.1385558e+00  -1.8866659e+00  -1.8893678e+00  -1.5641435e+00  -1.3063242e+00  -7.3593048e-01  -1.9922964e-01  -3.6252133e-01   3.3127506e-01  -4.7393108e+00  -3.3307369e+00  -1.2963977e+00  -1.5488697e+00   3.0596729e-01   6.5682097e-01   3.8762404e-01   2.1534361e+00  -2.3497339e+00  -3.7669204e+00  -2.8777282e-01  -2.3110350e+00   1.2846191e-01   6.2096699e-01   7.9267963e-01   2.9129199e+00   2.1992711e+00   4.5007800e+00  -2.3555155e+00  -5.0250183e+00  -1.1924318e+00  -1.6966775e+00   2.7153823e+00   1.9409844e+00   3.1505176e+00   6.0918564e+00  -1.0492267e+00  -2.0134445e+00  -2.2079082e+00  -1.0959114e+00   3.1825036e+00   2.9921431e+00   3.4244987e+00   5.2558679e+00   2.6476352e+00   3.6866166e+00   2.0709457e+00   2.7319748e+00  -3.3930143e+00  -1.9397303e+00  -1.9191158e+00   3.7087073e+00   1.7103547e+00
  -2.1253611e+00  -2.2567412e+00  -1.7923559e+00  -2.4348902e+00  -1.1431735e+00  -1.3084786e-01  -3.5743897e-01   2.5213946e+00   1.7983666e+00   3.8644422e+00  -2.0502607e+00  -3.6524076e+00   9.6959109e-01   4.1735399e-01   4.1116708e+00   5.4793018e+00  -2.6123902e+00  -1.8956674e+00   2.6920891e-01  -2.8972520e+00   1.2088822e+00  -2.4201698e+00  -2.8597371e+00  -1.8275859e+00  -1.8435538e+00  -1.5430836e+00  -1.3164843e+00  -7.7305263e-01  -2.3780888e-01  -4.4883376e-01   1.9450984e-01  -4.4230868e+00  -3.0249893e+00  -1.2609712e+00  -1.4891319e+00   2.0137162e-01   6.3503349e-01   2.1309469e-01   1.7924619e+00  -2.0664207e+00  -3.5732016e+00  -1.7050146e-01  -2.1967632e+00   1.5379060e-01   6.0727317e-01   6.7418671e-01   2.8468166e+00   1.9291983e+00   4.3100613e+00  -2.1051232e+00  -4.8127963e+00  -1.0707570e+00  -1.6617967e+00   2.5052579e+00   1.7983084e+00   2.8086003e+00   5.6946843e+00  -8.9379376e-01  -1.7549316e+00  -2.0531565e+00  -9.9976616e-01   3.1360510e+00   2.8852623e+00   3.2476688e+00   5.0629309e+00   2.4951840e+00   3.5620132e+00   1.9618042e+00   2.6858993e+00  -3.0416650e+00  -1.8522189e+00  -1.9113116e+00   3.2687066e+00   1.6710981e+00
  -1.8162369e+00  -1.8842102e+00  -1.5138623e+00  -2.1694397e+00  -1.2142087e+00  -7.5501934e-02  -4.3966732e-01   2.3426124e+00   1.5432645e+00   3.5482284e+00  -1.8177826e+00  -3.5174605e+00   1.0064262e+00   4.3457868e-01   3.7625447e+00   5.1498638e+00  -2.3422421e+00  -1.8983016e+00   1.4222398e-01  -2.5717250e+00   9.1655173e-01  -2.1589423e+00  -2.5752276e+00  -1.7566100e+00  -1.7742000e+00  -1.5059880e+00  -1.3003418e+00  -8.0300460e-01  -2.5613651e-01  -5.3047798e-01   6.7519933e-02  -4.0832318e+00  -2.7058452e+00  -1.2253603e+00  -1.4094576e+00   1.0880926e-01   6.2492433e-01   1.2936462e-02   1.4370046e+00  -1.7887511e+00  -3.3623487e+00  -6.4528555e-02  -2.0568208e+00   1.7682352e-01   6.1496010e-01   5.6383362e-01   2.7962323e+00   1.6445880e+00   4.1507355e+00  -1.8504647e+00  -4.5772361e+00  -9.4461057e-01  -1.6057669e+00   2.3027791e+00   1.6766809e+00   2.4237961e+00   5.2846757e+00  -7.2660658e-01  -1.4661678e+00  -1.8857726e+00  -8.7909183e-01   3.0536491e+00   2.7785717e+00   3.0321363e+00   4.8401190e+00   2.2801145e+00   3.3886136e+00   1.7891542e+00   2.5779856e+00  -2.6829997e+00  -1.7354255e+00  -1.8852459e+00   2.8147384e+00   1.5696217e+00
  -1.5102739e+00  -1.5125809e+00  -1.2500505e+00  -1.9041536e+00  -1.2743567e+00  -7.7539659e-03  -5.1320575e-01   2.1734233e+00   1.2496741e+00   3.1988340e+00  -1.5917913e+00  -3.3581037e+00   1.0423753e+00   4.7145535e-01   3.4124589e+00   4.8276210e+00  -2.0803194e+00  -1.8862535e+00   2.6481467e-02  -2.2438896e+00   5.8338429e-01  -1.9130981e+00  -2.2953238e+00  -1.6814179e+00  -1.6884421e+00  -1.4575519e+00  -1.2644292e+00  -8.2631658e-01  -2.5814472e-01  -6.0246657e-01  -4.7358972e-02  -3.7334607e+00  -2.3848228e+00  -1.1947207e+00  -1.3162464e+00   3.2012600e-02   6.2403239e-01  -2.0200630e-01   1.0980623e+00  -1.5281681e+00  -3.1408055e+00   2.5346237e-02  -1.8972820e+00   1.9742484e-01   6.3888420e-01   4.6672250e-01   2.7590938e+00   1.3582182e+00   4.0287633e+00  -1.6027210e+00  -4.3269987e+00  -8.1757925e-01  -1.5326822e+00   2.1158445e+00   1.5777061e+00   2.0167961e+00   4.8767595e+00  -5.5254756e-01  -1.1565499e+00  -1.7081609e+00  -7.3923038e-01   2.9444871e+00   2.6756964e+00   2.7927306e+00   4.5960183e+00   2.0211432e+00   3.1785314e+00   1.5668826e+00   2.4198401e+00  -2.3302839e+00  -1.5992294e+00  -1.8448174e+00   2.3621559e+00   1.4167357e+00
  -1.2200419e+00  -1.1532299e+00  -1.0111663e+00  -1.6477332e+00  -1.3233538e+00   6.6243442e-02  -5.7323625e-01   2.0168112e+00   9.3353019e-01   2.8320292e+00  -1.3806418e+00  -3.1816089e+00   1.0786374e+00   5.2443192e-01   3.0771888e+00   4.5216291e+00  -1.8380342e+00  -1.8653093e+00  -7.5732915e-02  -1.9263184e+00   2.2553835e-01  -1.6932449e+00  -2.0297148e+00  -1.6091747e+00  -1.5936206e+00  -1.4021637e+00  -1.2155417e+00  -8.4321895e-01  -2.4789491e-01  -6.6001334e-01  -1.4794632e-01  -3.3872942e+00  -2.0730850e+00  -1.1734106e+00  -1.2161263e+00  -2.5648860e-02   6.2975231e-01  -4.2061445e-01   7.8582535e-01  -1.2950478e+00  -2.9150428e+00   9.5156850e-02  -1.7247709e+00   2.1579096e-01   6.7326972e-01   3.8746670e-01   2.7325883e+00   1.0824014e+00   3.9484809e+00  -1.3723890e+00  -4.0708000e+00  -6.9303634e-01  -1.4472544e+00   1.9515658e+00   1.5017417e+00   1.6078705e+00   4.4850157e+00  -3.7659946e-01  -8.3601251e-01  -1.5229363e+00  -5.8624795e-01   2.8177188e+00   2.5796469e+00   2.5440684e+00   4.3392270e+00   1.7371927e+00   2.9440885e+00   1.3097332e+00   2.2237506e+00  -1.9960541e+00  -1.4536591e+00  -1.7937059e+00   1.9261501e+00   1.2241328e+00
  -9.5712216e-01  -8.1677677e-01  -8.0595263e-01  -1.4082103e+00  -1.3606948e+00   1.4054851e-01  -6.1524816e-01   1.8753517e+00   6.1070280e-01   2.4630701e+00  -1.1917687e+00  -2.9954899e+00   1.1163451e+00   5.8916346e-01   2.7709939e+00   4.2396233e+00  -1.6254369e+00  -1.8404941e+00  -1.6228517e-01  -1.6308320e+00  -1.4083584e-01  -1.5084379e+00  -1.7870889e+00  -1.5461042e+00  -1.4968390e+00  -1.3436199e+00  -1.1602713e+00  -8.5354145e-01  -2.2927113e-01  -6.9867690e-01  -2.3223199e-01  -3.0575386e+00  -1.7810452e+00  -1.1647630e+00  -1.1155422e+00  -6.1283312e-02   6.3957654e-01  -6.3193436e-01   5.0924115e-01  -1.0983121e+00  -2.6912885e+00   1.4195107e-01  -1.5461048e+00   2.3242973e-01   7.1212034e-01   3.3001111e-01   2.7134046e+00   8.2846628e-01   3.9123556e+00  -1.1689082e+00  -3.8171001e+00  -5.7402213e-01  -1.3545567e+00   1.8159811e+00   1.4479477e+00   1.2159645e+00   4.1219756e+00  -2.0371129e-01  -5.1468165e-01  -1.3329342e+00  -4.2665942e-01   2.6819822e+00   2.4926736e+00   2.2998521e+00   4.0779154e+00   1.4464733e+00   2.6971240e+00   1.0325655e+00   2.0020031e+00  -1.6916602e+00  -1.3083714e+00  -1.7350989e+00   1.5211541e+00   1.0037806e+00
  -7.3171069e-01  -5.1277776e-01  -6.4133741e-01  -1.1926200e+00  -1.3856660e+00   2.0983244e-01  -6.3518657e-01   1.7511611e+00   2.9633294e-01   2.1059766e+00  -1.0314492e+00  -2.8071518e+00   1.1564444e+00   6.6078125e-01   2.5059953e+00   3.9876866e+00  -1.4508156e+00  -1.8157603e+00  -2.3122175e-01  -1.3681140e+00  -5.0030090e-01  -1.3658276e+00  -1.5747886e+00  -1.4971443e+00  -1.4045519e+00  -1.2849083e+00  -1.1045777e+00  -8.5666396e-01  -2.0570864e-01  -7.1450736e-01  -2.9839690e-01  -2.7558096e+00  -1.5180060e+00  -1.1709426e+00  -1.0203616e+00  -7.2590967e-02   6.5132104e-01  -8.2560082e-01   2.7564786e-01  -9.4512500e-01  -2.4752688e+00   1.6390521e-01  -1.3679308e+00   2.4810539e-01   7.4963627e-01   2.9746572e-01   2.6979887e+00   6.0629247e-01   3.9208279e+00  -1.0003474e+00  -3.5738061e+00  -4.6316006e-01  -1.2597451e+00   1.7138147e+00   1.4143908e+00   8.5789857e-01   3.7980273e+00  -3.8678070e-02  -2.0252325e-01  -1.1412215e+00  -2.6712837e-01   2.5449786e+00   2.4161634e+00   2.0722480e+00   3.8194289e+00   1.1656599e+00   2.4483759e+00   7.4965904e-01   1.7662566e+00  -1.4268634e+00  -1.1721777e+00  -1.6714766e+00   1.1602979e+00   7.6735066e-01
  -5.5228659e-01  -2.4945393e-01  -5.2221891e-01  -1.0067160e+00  -1.3974172e+00   2.6972798e-01  -6.2960574e-01   1.6458590e+00   4.2349434e-03   1.7729266e+00  -9.0463182e-01  -2.6235439e+00   1.1995758e+00   7.3419145e-01   2.2916730e+00   3.7700155e+00  -1.3203834e+00  -1.7937745e+00  -2.8080717e-01  -1.1473653e+00  -8.3875415e-01  -1.2704019e+00  -1.3985278e+00  -1.4656996e+00  -1.3222068e+00  -1.2280731e+00  -1.0534218e+00  -8.5152909e-01  -1.7997786e-01  -7.0419499e-01  -3.4484270e-01  -2.4921140e+00  -1.2918415e+00  -1.1928882e+00  -9.3551835e-01  -5.7976928e-02   6.6331872e-01  -9.9223009e-01   9.0497884e-02  -8.4068355e-01  -2.2719691e+00   1.6036677e-01  -1.1963712e+00   2.6375094e-01   7.8061035e-01   2.9195717e-01   2.6828022e+00   4.2392293e-01   3.9722479e+00  -8.7315962e-01  -3.3479881e+00  -3.6260840e-01  -1.1677714e+00   1.6482942e+00   1.3982032e+00   5.4770687e-01   3.5209608e+00   1.1396632e-01   9.1003451e-02  -9.5109650e-01  -1.1415645e-01   2.4131363e+00   2.3505905e+00   1.8713742e+00   3.5699675e+00   9.0919998e-01   2.2069760e+00   4.7409490e-01   1.5270157e+00  -1.2095041e+00  -1.0526374e+00  -1.6044736e+00   8.5492924e-01   5.2572420e-01
  -4.2535463e-01  -3.3459872e-02  -4.5136204e-01  -8.5474852e-01  -1.3950682e+00   3.1710043e-01  -5.9582511e-01   1.5605463e+00  -2.5361052e-01   1.4737941e+00  -8.1483486e-01  -2.4508349e+00   1.2459669e+00   8.0438635e-01   2.1345010e+00   3.5887895e+00  -1.2380739e+00  -1.7758213e+00  -3.0957237e-01  -9.7601047e-01  -1.1439405e+00  -1.2248420e+00  -1.2621903e+00  -1.4535074e+00  -1.2539616e+00  -1.1741714e+00  -1.0104931e+00  -8.3671799e-01  -1.5403834e-01  -6.6522065e-01  -3.7023297e-01  -2.2745089e+00  -1.1087385e+00  -1.2303478e+00  -8.6472252e-01  -1.6658455e-02   6.7456648e-01  -1.1237706e+00  -4.2817503e-02  -7.8810814e-01  -2.0854294e+00   1.3182369e-01  -1.0367030e+00   2.8035298e-01   8.0077657e-01   3.1450376e-01   2.6645640e+00   2.8726181e-01   4.0629221e+00  -7.9200831e-01  -3.1456191e+00  -2.7404311e-01  -1.0831022e+00   1.6210293e+00   1.3957856e+00   2.9613584e-01   3.2956761e+00   2.5004700e-01   3.5727438e-01  -7.6606932e-01   2.6223510e-02   2.2913681e+00   2.2955294e+00   1.7049237e+00   3.3343631e+00   6.8878540e-01   1.9800890e+00   2.1724638e-01   1.2932280e+00  -1.0452563e+00  -9.5574263e-01  -1.5348303e+00   6.1421689e-01   2.8859052e-01
  -3.5527142e-01   1.3030211e-01  -4.2940315e-01  -7.3931714e-01  -1.3778436e+00   3.5022260e-01  -5.3208252e-01   1.4957958e+00  -4.6745469e-01   1.2158540e+00  -7.6411065e-01  -2.2941262e+00   1.2953490e+00   8.6674825e-01   2.0377334e+00   3.4441584e+00  -1.2054496e+00  -1.7618265e+00  -3.1637474e-01  -8.5946187e-01  -1.4058370e+00  -1.2294876e+00  -1.1677181e+00  -1.4606191e+00  -1.2024963e+00  -1.1233233e+00  -9.7804161e-01  -8.1058606e-01  -1.2897249e-01  -5.9600147e-01  -3.7354740e-01  -2.1088520e+00  -9.7300466e-01  -1.2819961e+00  -8.1025263e-01   5.1238692e-02   6.8481318e-01  -1.2137991e+00  -1.2303504e-01  -7.8843089e-01  -1.9185861e+00   7.9805142e-02  -8.9308806e-01   2.9881737e-01   8.0708794e-01   3.6492131e-01   2.6404604e+00   1.9987319e-01   4.1872676e+00  -7.5966819e-01  -2.9713501e+00  -1.9866636e-01  -1.0094615e+00   1.6319570e+00   1.4030465e+00   1.1032451e-01   3.1240717e+00   3.6583880e-01   5.8879892e-01  -5.8981653e-01   1.4873383e-01   2.1829451e+00   2.2497362e+00   1.5779363e+00   3.1159657e+00   5.1300923e-01   1.7727200e+00  -1.1598432e-02   1.0720249e+00  -9.3747719e-01  -8.8570746e-01  -1.4624366e+00   4.4485847e-01   6.4162409e-02
  -3.4415725e-01   2.3881438e-01  -4.5495752e-01  -6.6130546e-01  -1.3452226e+00   3.6884275e-01  -4.3767444e-01   1.4516577e+00  -6.3005510e-01   1.0036633e+00  -7.5306979e-01  -2.1572215e+00   1.3469071e+00   9.1732713e-01   2.0013554e+00   3.3343437e+00  -1.2217280e+00  -1.7504960e+00  -3.0046758e-01  -8.0095294e-01  -1.6168952e+00  -1.2824168e+00  -1.1150994e+00  -1.4854968e+00  -1.1689283e+00  -1.0748475e+00  -9.5682946e-01  -7.7144793e-01  -1.0500220e-01  -4.9602285e-01  -3.5414616e-01  -1.9986539e+00  -8.8695470e-01  -1.3456249e+00  -7.7284703e-01   1.4460346e-01   6.9458082e-01  -1.2577491e+00  -1.5097836e-01  -8.4067598e-01  -1.7731709e+00   6.7243507e-03  -7.6837150e-01   3.1982734e-01   7.9790386e-01   4.4176969e-01   2.6083131e+00   1.6288760e-01   4.3380663e+00  -7.7699975e-01  -2.8283372e+00  -1.3723335e-01  -9.4961337e-01   1.6793566e+00   1.4156613e+00  -6.3256988e-03   3.0051169e+00   4.5815202e-01   7.7947327e-01  -4.2610386e-01   2.4910196e-01   2.0894830e+00   2.2112906e+00   1.4927263e+00   2.9166510e+00   3.8721606e-01   1.5876963e+00  -2.0546797e-01   8.6861655e-01  -8.8715771e-01  -8.4486798e-01  -1.3864613e+00   3.5089561e-01  -1.4098862e-01
  -3.9189817e-01   2.9101352e-01  -5.2481820e-01  -6.1990656e-01  -1.2970902e+00   3.7414174e-01  -3.1307103e-01   1.4276738e+00  -7.3681702e-01   8.3911417e-01  -7.8095700e-01  -2.0424688e+00   1.3992686e+00   9.5307241e-01   2.0221915e+00   3.2558441e+00  -1.2839224e+00  -1.7395555e+00  -2.6157470e-01  -8.0145098e-01  -1.7721396e+00  -1.3796304e+00  -1.1024573e+00  -1.5252100e+00  -1.1528344e+00  -1.0274661e+00  -9.4619741e-01  -7.1779443e-01  -8.1583988e-02  -3.6594500e-01  -3.1184168e-01  -1.9450360e+00  -8.5088243e-01  -1.4183858e+00  -7.5170214e-01   2.6129209e-01   7.0511453e-01  -1.2530590e+00  -1.2941517e-01  -9.4202079e-01  -1.6496759e+00  -8.4321212e-02  -6.6396530e-01   3.4370829e-01   7.7307366e-01   5.4235004e-01   2.5666923e+00   1.7502145e-01   4.5068149e+00  -8.4299614e-01  -2.7181299e+00  -9.0090107e-02  -9.0520008e-01   1.7599332e+00   1.4293384e+00  -5.4089021e-02   2.9350912e+00   5.2441357e-01   9.2477845e-01  -2.7867927e-01   3.2425736e-01   2.0110349e+00   2.1777939e+00   1.4489660e+00   2.7369356e+00   3.1354450e-01   1.4258146e+00  -3.5978891e-01   6.8633173e-01  -8.9297797e-01  -8.3369018e-01  -1.3055580e+00   3.3364724e-01  -3.2197501e-01
  -4.9623536e-01   2.8778888e-01  -6.3422607e-01  -6.1273722e-01  -1.2338741e+00   3.6858345e-01  -1.5999125e-01   1.4229022e+00  -7.8579871e-01   7.2164751e-01  -8.4576844e-01  -1.9506838e+00   1.4505367e+00   9.7200204e-01   2.0941694e+00   3.2037332e+00  -1.3870853e+00  -1.7260648e+00  -1.9996368e-01  -8.5965584e-01  -1.8691216e+00  -1.5153256e+00  -1.1262305e+00  -1.5757172e+00  -1.1523739e+00  -9.7955845e-01  -9.4423972e-01  -6.4852165e-01  -5.7572830e-02  -2.0766865e-01  -2.4697010e-01  -1.9467929e+00  -8.6312078e-01  -1.4970601e+00  -7.4457888e-01   3.9812125e-01   7.1826257e-01  -1.1992302e+00  -6.2825072e-02  -1.0880207e+00  -1.5473900e+00  -1.8977396e-01  -5.7982533e-01   3.7031384e-01   7.3390962e-01   6.6276128e-01   2.5149684e+00   2.3271020e-01   4.6841438e+00  -9.5489954e-01  -2.6406350e+00  -5.7215917e-02  -8.7664978e-01   1.8689716e+00   1.4400747e+00  -3.6668796e-02   2.9079747e+00   5.6274207e-01   1.0219083e+00  -1.5113805e-01   3.7246121e-01   1.9462863e+00   2.1466057e+00   1.4439115e+00   2.5761931e+00   2.9114820e-01   1.2861342e+00  -4.7232150e-01   5.2679016e-01  -9.5146297e-01  -8.5087751e-01  -1.2181225e+00   3.9176394e-01  -4.7552656e-01
  -6.5293690e-01   2.3190359e-01  -7.7719232e-01  -6.3603440e-01  -1.1566508e+00   3.5567120e-01   1.8575101e-02   1.4359453e+00  -7.7758488e-01   6.4859775e-01  -9.4440111e-01  -1.8811683e+00   1.4983664e+00   9.7329489e-01   2.2087260e+00   3.1720186e+00  -1.5246404e+00  -1.7067817e+00  -1.1651000e-01  -9.7209212e-01  -1.9077441e+00  -1.6822455e+00  -1.1814410e+00  -1.6322074e+00  -1.1645027e+00  -9.2943641e-01  -9.4806942e-01  -5.6314751e-01  -3.1438679e-02  -2.4348826e-02  -1.6045502e-01  -2.0005548e+00  -9.2018959e-01  -1.5783353e+00  -7.4801066e-01   5.5091050e-01   7.3629299e-01  -1.0977914e+00   4.2903810e-02  -1.2728814e+00  -1.4645108e+00  -3.0584469e-01  -5.1452729e-01   3.9894703e-01   6.8304983e-01   7.9802236e-01   2.4533000e+00   3.3035043e-01   4.8602739e+00  -1.1083805e+00  -2.5941651e+00  -3.8265616e-02  -8.6316451e-01   2.0005501e+00   1.4443803e+00   3.9217203e-02   2.9159506e+00   5.7201323e-01   1.0698199e+00  -4.6769709e-02   3.9335814e-01   1.8928272e+00   2.1150999e+00   1.4727526e+00   2.4329376e+00   3.1657151e-01   1.1663800e+00  -5.4296300e-01   3.9017990e-01  -1.0572307e+00  -8.9356312e-01  -1.1225807e+00   5.2139762e-01  -5.9982726e-01
  -8.5604328e-01   1.2783682e-01  -9.4684929e-01  -6.8492180e-01  -1.0672082e+00   3.3962837e-01   2.1841043e-01   1.4649828e+00  -7.1503806e-01   6.1564046e-01  -1.0728237e+00  -1.8318214e+00   1.5400801e+00   9.5729905e-01   2.3553241e+00   3.1540406e+00  -1.6887782e+00  -1.6785370e+00  -1.2742514e-02  -1.1332926e+00  -1.8899733e+00  -1.8720779e+00  -1.2620265e+00  -1.6894738e+00  -1.1852556e+00  -8.7561411e-01  -9.5414883e-01  -4.6199459e-01  -1.5161579e-03   1.7965645e-01  -5.3853446e-02  -2.1010348e+00  -1.0170241e+00  -1.6590602e+00  -7.5759804e-01   7.1458131e-01   7.6165933e-01  -9.5216185e-01   1.8082899e-01  -1.4897588e+00  -1.3983206e+00  -4.2872685e-01  -4.6543783e-01   4.2832854e-01   6.2422162e-01   9.4226223e-01   2.3825610e+00   4.6064138e-01   5.0254892e+00  -1.2977702e+00  -2.5755700e+00  -3.2608801e-02  -8.6279267e-01   2.1478103e+00   1.4394620e+00   1.6439429e-01   2.9499841e+00   5.5191141e-01   1.0692015e+00   3.1605190e-02   3.8794410e-01   1.8474774e+00   2.0809157e+00   1.5290611e+00   2.3051499e+00   3.8424617e-01   1.0634151e+00  -5.7344109e-01   2.7560979e-01  -1.2033147e+00  -9.5756763e-01  -1.0176777e+00   7.1647436e-01  -6.9427937e-01
  -1.0981740e+00  -1.8448785e-02  -1.1358062e+00  -7.5372828e-01  -9.6805407e-01   3.2502832e-01   4.3418389e-01   1.5078068e+00  -6.0294617e-01   6.1730205e-01  -1.2262603e+00  -1.7993382e+00   1.5728146e+00   9.2545163e-01   2.5220643e+00   3.1428777e+00  -1.8708921e+00  -1.6385915e+00   1.0913785e-01  -1.3360659e+00  -1.8194598e+00  -2.0758821e+00  -1.3612155e+00  -1.7422941e+00  -1.2100778e+00  -8.1704701e-01  -9.5865751e-01  -3.4631694e-01   3.3735856e-02   3.9890711e-01   7.0623979e-02  -2.2413479e+00  -1.1472702e+00  -1.7364582e+00  -7.6836891e-01   8.8331555e-01   7.9673224e-01  -7.6742406e-01   3.4333562e-01  -1.7310708e+00  -1.3454207e+00  -5.5478061e-01  -4.2897059e-01   4.5661836e-01   5.6192039e-01   1.0889736e+00   2.3042098e+00   6.1500870e-01   5.1705915e+00  -1.5163380e+00  -2.5804540e+00  -3.9365307e-02  -8.7258483e-01   2.3032678e+00   1.4233471e+00   3.2789745e-01   3.0004333e+00   5.0296049e-01   1.0223571e+00   8.1794008e-02   3.5844939e-01   1.8066387e+00   2.0421830e+00   1.6053036e+00   2.1906062e+00   4.8706995e-01   9.7373902e-01  -5.6692554e-01   1.8150031e-01  -1.3815462e+00  -1.0377020e+00  -9.0274061e-01   9.6905767e-01  -7.5922025e-01
  -1.3708800e+00  -1.9980312e-01  -1.3364922e+00  -8.3633506e-01  -8.6236471e-01   3.1640208e-01   6.5963858e-01   1.5618600e+00  -4.4758964e-01   6.4749235e-01  -1.3993804e+00  -1.7794872e+00   1.5936891e+00   8.8011569e-01   2.6963419e+00   3.1317305e+00  -2.0620252e+00  -1.5849430e+00   2.4627401e-01  -1.5718382e+00  -1.7011003e+00  -2.2845186e+00  -1.4719211e+00  -1.7857872e+00  -1.2341778e+00  -7.5331718e-01  -9.5786661e-01  -2.1835882e-01   7.5486834e-02   6.2707329e-01   2.1012655e-01  -2.4133819e+00  -1.3036301e+00  -1.8082844e+00  -7.7517617e-01   1.0507711e+00   8.4351885e-01  -5.5001313e-01   5.2252275e-01  -1.9888053e+00  -1.3020049e+00  -6.8067581e-01  -4.0090954e-01   4.8149288e-01   5.0102943e-01   1.2313198e+00   2.2201151e+00   7.8408938e-01   5.2873057e+00  -1.7566000e+00  -2.6034616e+00  -5.7437186e-02  -8.8882512e-01   2.4591495e+00   1.3949422e+00   5.1770693e-01   3.0576502e+00   4.2652753e-01   9.3301529e-01   1.0237402e-01   3.0814326e-01   1.7666457e+00   1.9976947e+00   1.6933834e+00   2.0871819e+00   6.1702317e-01   8.9396447e-01  -5.2759010e-01   1.0597867e-01  -1.5829688e+00  -1.1280948e+00  -7.7789146e-01   1.2697767e+00  -7.9561812e-01
  -1.6650233e+00  -4.0823165e-01  -1.5414681e+00  -9.2652825e-01  -7.5387582e-01   3.1785372e-01   8.8784554e-01   1.6242787e+00  -2.5625715e-01   7.0002058e-01  -1.5864890e+00  -1.7674420e+00   1.5999821e+00   8.2434466e-01   2.8655270e+00   3.1142600e+00  -2.2533047e+00  -1.5165556e+00   3.9520746e-01  -1.8310465e+00  -1.5405724e+00  -2.4890589e+00  -1.5871253e+00  -1.8157260e+00  -1.2528737e+00  -6.8474886e-01  -9.4848976e-01  -8.1331706e-02   1.2432149e-01   8.5719242e-01   3.6121577e-01  -2.6082000e+00  -1.4782348e+00  -1.8729171e+00  -7.7310261e-01   1.2103465e+00   9.0339347e-01  -3.0734074e-01   7.1057340e-01  -2.2548124e+00  -1.2641517e+00  -8.0348763e-01  -3.7677506e-01   5.0027331e-01   4.4640854e-01   1.3624796e+00   2.1323500e+00   9.5825073e-01   5.3686140e+00  -2.0106456e+00  -2.6386165e+00  -8.5539674e-02  -9.0732262e-01   2.6077373e+00   1.3540204e+00   7.2150793e-01   3.1125312e+00   3.2479441e-01   8.0607202e-01   9.2804933e-02   2.4107262e-01   1.7240872e+00   1.9470133e+00   1.7851777e+00   1.9930966e+00   7.6577952e-01   8.2123449e-01  -4.6015951e-01   4.7243143e-02  -1.7982649e+00  -1.2225242e+00  -6.4419076e-01   1.6082976e+00  -8.0477426e-01
  -1.9711694e+00  -6.3526471e-01  -1.7436966e+00  -1.0183311e+00  -6.4672030e-01   3.3271258e-01   1.1115129e+00   1.6919422e+00  -3.6742703e-02   7.6905833e-01  -1.7817152e+00  -1.7581531e+00   1.5893038e+00   7.6159345e-01   3.0176130e+00   3.0848614e+00  -2.4363336e+00  -1.4334972e+00   5.5197416e-01  -2.1035668e+00  -1.3438739e+00  -2.6811573e+00  -1.7002296e+00  -1.8287839e+00  -1.2619110e+00  -6.1244668e-01  -9.2798282e-01   6.0687884e-02   1.8007957e-01   1.0819791e+00   5.1995783e-01  -2.8164560e+00  -1.6630224e+00  -1.9293827e+00  -7.5784124e-01   1.3554803e+00   9.7686468e-01  -4.7376540e-02   9.0008895e-01  -2.5210756e+00  -1.2281148e+00  -9.2074551e-01  -3.5220404e-01   5.1009588e-01   4.0248464e-01   1.4760083e+00   2.0429741e+00   1.1281136e+00   5.4090067e+00  -2.2704710e+00  -2.6796948e+00  -1.2223317e-01  -9.2374255e-01   2.7417026e+00   1.3011399e+00   9.2742799e-01   3.1569861e+00   2.0069225e-01   6.4728223e-01   5.3500756e-02   1.6175221e-01   1.6760768e+00   1.8904967e+00   1.8730341e+00   1.9070793e+00   9.2527257e-01   7.5354754e-01  -3.6947526e-01   3.8698755e-03  -2.0181686e+00  -1.3147384e+00  -5.0369419e-01   1.9738141e+00  -7.8805674e-01
  -2.2799697e+00  -8.7233088e-01  -1.9367633e+00  -1.1062948e+00  -5.4522446e-01   3.6324864e-01   1.3233315e+00   1.7615342e+00   2.0314249e-01   8.4951874e-01  -1.9791934e+00  -1.7467244e+00   1.5597536e+00   6.9539973e-01   3.1418156e+00   3.0388622e+00  -2.6035257e+00  -1.3369740e+00   7.1223917e-01  -2.3791487e+00  -1.1169040e+00  -2.8533633e+00  -1.8053501e+00  -1.8227031e+00  -1.2577266e+00  -5.3825430e-01  -8.9477030e-01   2.0293781e-01   2.4176332e-01   1.2941696e+00   6.8205466e-01  -3.0288003e+00  -1.8500964e+00  -1.9773174e+00  -7.2602162e-01   1.4799704e+00   1.0634019e+00   2.2178638e-01   1.0843742e+00  -2.7799545e+00  -1.1905873e+00  -1.0304398e+00  -3.2331399e-01   5.0811013e-01   3.7287637e-01   1.5661928e+00   1.9538228e+00   1.2850489e+00   5.4046359e+00  -2.5283017e+00  -2.7206004e+00  -1.6595790e-01  -9.3395195e-01   2.8544123e+00   1.2375040e+00   1.1247082e+00   3.1843021e+00   5.7797103e-02   4.6291777e-01  -1.4146478e-02   7.4829666e-02   1.6204594e+00   1.8292445e+00   1.9501984e+00   1.8284449e+00   1.0881810e+00   6.8996760e-01  -2.6011089e-01  -2.4961741e-02  -2.2338441e+00  -1.3987470e+00  -3.5942176e-01   2.3555231e+00  -7.4668459e-01
  -2.5825230e+00  -1.1111132e+00  -2.1150457e+00  -1.1857313e+00  -4.5367793e-01   4.1047039e-01   1.5163358e+00   1.8296173e+00   4.5600947e-01   9.3733057e-01  -2.1732408e+00  -1.7287763e+00   1.5100478e+00   6.2906393e-01   3.2290739e+00   2.9726433e+00  -2.7483655e+00  -1.2292652e+00   8.7146422e-01  -2.6478390e+00  -8.6511437e-01  -2.9993728e+00  -1.8975419e+00  -1.7963792e+00  -1.2376483e+00  -4.6464077e-01  -8.4838227e-01   3.4021314e-01   3.0752107e-01   1.4868795e+00   8.4300801e-01  -3.2362613e+00  -2.0320472e+00  -2.0168787e+00  -6.7545865e-01   1.5782915e+00   1.1613414e+00   4.9235218e-01   1.2576618e+00  -3.0243956e+00  -1.1489239e+00  -1.1309954e+00  -2.8702257e-01   4.9168902e-01   3.6008378e-01   1.6283777e+00   1.8663236e+00   1.4216168e+00   5.3533806e+00  -2.7768985e+00  -2.7557219e+00  -2.1507374e-01  -9.3435333e-01   2.9401923e+00   1.1647738e+00   1.3042667e+00   3.1893908e+00  -9.9812964e-02   2.5941356e-01  -1.0779575e-01  -1.5250841e-02   1.5559385e+00   1.7649682e+00   2.0111526e+00   1.7570795e+00   1.2483081e+00   6.3070782e-01  -1.3606373e-01  -3.9338747e-02  -2.4372138e+00  -1.4690765e+00  -2.1523706e-01   2.7430705e+00  -6.8157974e-01
  -2.8706953e+00  -1.3438699e+00  -2.2738311e+00  -1.2528770e+00  -3.7609317e-01   4.7401972e-01   1.6842551e+00   1.8927246e+00   7.1525405e-01   1.0295956e+00  -2.3585250e+00  -1.7007668e+00   1.4396136e+00   5.6535749e-01   3.2724416e+00   2.8836911e+00  -2.8655870e+00  -1.1135625e+00   1.0251002e+00  -2.9003682e+00  -5.9325589e-01  -3.1142030e+00  -1.9729442e+00  -1.7498572e+00  -1.2000147e+00  -3.9452554e-01  -7.8949513e-01   4.6715592e-01   3.7471031e-01   1.6539483e+00   9.9830733e-01  -3.4305863e+00  -2.2022199e+00  -2.0486209e+00  -6.0530616e-01   1.6458877e+00   1.2678853e+00   7.5720118e-01   1.4152728e+00  -3.2481148e+00  -1.1013037e+00  -1.2212235e+00  -2.4129725e-01   4.5863305e-01   3.6526762e-01   1.6592382e+00   1.7813590e+00   1.5319214e+00   5.2548258e+00  -3.0098274e+00  -2.7802482e+00  -2.6790442e-01  -9.2218079e-01   2.9945393e+00   1.0848582e+00   1.4591235e+00   3.1689172e+00  -2.6773502e-01   4.3019520e-02  -2.2423901e-01  -1.0456015e-01   1.4821278e+00   1.6998059e+00   2.0518472e+00   1.6933482e+00   1.4008377e+00   5.7708715e-01  -5.4217717e-04  -3.8584960e-02  -2.6212239e+00  -1.5209781e+00  -7.5647129e-02   3.1269348e+00  -5.9329678e-01
  -3.1373914e+00  -1.5637048e+00  -2.4093879e+00  -1.3049825e+00  -3.1597239e-01   5.5216830e-01   1.8218305e+00   1.9474709e+00   9.7531813e-01   1.1246244e+00  -2.5302256e+00  -1.6602522e+00   1.3486408e+00   5.0628644e-01   3.2673480e+00   2.7705952e+00  -2.9512685e+00  -9.9373526e-01   1.1687922e+00  -3.1284891e+00  -3.0523879e-01  -3.1942931e+00  -2.0288437e+00  -1.6842497e+00  -1.1442175e+00  -3.3105952e-01  -7.1987552e-01   5.7857042e-01   4.4003671e-01   1.7902514e+00   1.1436321e+00  -3.6045295e+00  -2.3549202e+00  -2.0733481e+00  -5.1610673e-01   1.6794246e+00   1.3791998e+00   1.0102007e+00   1.5537092e+00  -3.4457482e+00  -1.0468273e+00  -1.3002628e+00  -1.8531669e-01   4.0735235e-01   3.8813727e-01   1.6569845e+00   1.6991910e+00   1.6118623e+00   5.1101734e+00  -3.2216919e+00  -2.7904211e+00  -3.2278664e-01  -8.9573473e-01   3.0142714e+00   9.9970024e-01   1.5846637e+00   3.1213178e+00  -4.4144673e-01  -1.8051989e-01  -3.5953183e-01  -1.8994815e-01   1.3995252e+00   1.6360994e+00   2.0698210e+00   1.6379410e+00   1.5424594e+00   5.3137105e-01   1.4414065e-01  -2.1331380e-02  -2.7800375e+00  -1.5505830e+00   5.4462601e-02   3.4987370e+00  -4.8203189e-01
  -3.3767651e+00  -1.7647787e+00  -2.5189932e+00  -1.3403333e+00  -2.7609798e-01   6.4191470e-01   1.9250765e+00   1.9906807e+00   1.2318367e+00   1.2218625e+00  -2.6841815e+00  -1.6060701e+00   1.2380902e+00   4.5293227e-01   3.2117201e+00   2.6330043e+00  -3.0028489e+00  -8.7404057e-01   1.2985856e+00  -3.3252512e+00  -4.1118534e-03  -3.2375360e+00  -2.0636617e+00  -1.6015855e+00  -1.0706670e+00  -2.7738079e-01  -6.4223501e-01   6.6974262e-01   4.9976007e-01   1.8919520e+00   1.2750537e+00  -3.7520758e+00  -2.4855538e+00  -2.0919658e+00  -4.0973767e-01   1.6769795e+00   1.4906104e+00   1.2464286e+00   1.6706840e+00  -3.6129726e+00  -9.8554358e-01  -1.3675218e+00  -1.1953306e-01   3.3701119e-01   4.2695526e-01   1.6214818e+00   1.6194560e+00   1.6592659e+00   4.9221021e+00  -3.4083131e+00  -2.7837144e+00  -3.7812277e-01  -8.5453793e-01   2.9976167e+00   9.1108695e-01   1.6787293e+00   3.0467261e+00  -6.1653003e-01  -4.0624079e-01  -5.0916549e-01  -2.6924058e-01   1.3094187e+00   1.5761612e+00   2.0642091e+00   1.5916864e+00   1.6713633e+00   4.9651423e-01   2.9656354e-01   1.4322671e-02  -2.9091588e+00  -1.5550050e+00   1.7013875e-01   3.8514573e+00  -3.4770950e-01
  -3.5843643e+00  -1.9424566e+00  -2.6009267e+00  -1.3582078e+00  -2.5836047e-01   7.3917219e-01   1.9914691e+00   2.0195314e+00   1.4816650e+00   1.3217179e+00  -2.8170279e+00  -1.5384382e+00   1.1096579e+00   4.0538422e-01   3.1059696e+00   2.4715654e+00  -3.0190767e+00  -7.5880167e-01   1.4111203e+00  -3.4852038e+00   3.0784408e-01  -3.2432452e+00  -2.0768760e+00  -1.5046049e+00  -9.8069235e-01  -2.3636540e-01  -5.6000825e-01   7.3674038e-01   5.4995326e-01   1.9566802e+00   1.3892283e+00  -3.8686019e+00  -2.5907024e+00  -2.1053427e+00  -2.8926175e-01   1.6381584e+00   1.5968831e+00   1.4622969e+00   1.7650936e+00  -3.7465967e+00  -9.1841146e-01  -1.4226316e+00  -4.5632658e-02   2.4762437e-01   4.7865835e-01   1.5542795e+00   1.5412342e+00   1.6738962e+00   4.6945926e+00  -3.5668548e+00  -2.7589289e+00  -4.3243560e-01  -7.9940024e-01   2.9442374e+00   8.2050243e-01   1.7415417e+00   2.9468254e+00  -7.8890106e-01  -6.3017401e-01  -6.6827067e-01  -3.4135481e-01   1.2137342e+00   1.5220585e+00   2.0356464e+00   1.5553552e+00   1.7871160e+00   4.7583238e-01   4.5608941e-01   7.0573481e-02  -3.0054880e+00  -1.5323897e+00   2.6669327e-01   4.1795498e+00  -1.9013676e-01
  -3.7572096e+00  -2.0933920e+00  -2.6544369e+00  -1.3587845e+00  -2.6363547e-01   8.3903395e-01   2.0200492e+00   2.0317036e+00   1.7227935e+00   1.4253165e+00  -2.9263118e+00  -1.4589590e+00   9.6570091e-01   3.6276726e-01   2.9528519e+00   2.2878572e+00  -2.9999021e+00  -6.5208073e-01   1.5038010e+00  -3.6045261e+00   6.2892358e-01  -3.2120667e+00  -2.0688907e+00  -1.3965221e+00  -8.7638755e-01  -2.1039160e-01  -4.7707553e-01   7.7667467e-01   5.8679442e-01   1.9836289e+00   1.4835643e+00  -3.9509660e+00  -2.6681419e+00  -2.1141976e+00  -1.5869756e-01   1.5641327e+00   1.6925716e+00   1.6555747e+00   1.8369401e+00  -3.8446225e+00  -8.4720166e-01  -1.4654143e+00   3.3599091e-02   1.4009826e-01   5.3908448e-01   1.4585468e+00   1.4631895e+00   1.6573476e+00   4.4327356e+00  -3.6958888e+00  -2.7162057e+00  -4.8442288e-01  -7.3238917e-01   2.8551959e+00   7.2904388e-01   1.7754698e+00   2.8246492e+00  -9.5503290e-01  -8.4948667e-01  -8.3183964e-01  -4.0632744e-01   1.1148410e+00   1.4754358e+00   1.9860801e+00   1.5294863e+00   1.8904342e+00   4.7263376e-01   6.2266962e-01   1.4962451e-01  -3.0673128e+00  -1.4819139e+00   3.4003632e-01   4.4789626e+00  -9.2109018e-03
  -3.8938068e+00  -2.2155505e+00  -2.6796859e+00  -1.3430162e+00  -2.9171688e-01   9.3609505e-01   2.0114392e+00   2.0255314e+00   1.9541680e+00   1.5342099e+00  -3.0105890e+00  -1.3705374e+00   8.0912750e-01   3.2336109e-01   2.7572142e+00   2.0843307e+00  -2.9463313e+00  -5.5736703e-01   1.5749330e+00  -3.6810819e+00   9.5773237e-01  -3.1458484e+00  -2.0408708e+00  -1.2807723e+00  -7.6042218e-01  -2.0113475e-01  -3.9745135e-01   7.8790396e-01   6.0687202e-01   1.9735595e+00   1.5563590e+00  -3.9975325e+00  -2.7168132e+00  -2.1190182e+00  -2.2731234e-02   1.4575922e+00   1.7724034e+00   1.8253173e+00   1.8872145e+00  -3.9062780e+00  -7.7435309e-01  -1.4958721e+00   1.1449506e-01   1.6214009e-02   6.0328620e-01   1.3389217e+00   1.3837656e+00   1.6128345e+00   4.1425392e+00  -3.7953995e+00  -2.6569591e+00  -5.3300936e-01  -6.5670878e-01   2.7328641e+00   6.3740509e-01   1.7846690e+00   2.6843523e+00  -1.1121562e+00  -1.0625423e+00  -9.9495608e-01  -4.6525437e-01   1.0153299e+00   1.4373937e+00   1.9185108e+00   1.5142476e+00   1.9828819e+00   4.8984306e-01   7.9658096e-01   2.5336927e-01  -3.0942493e+00  -1.4037430e+00   3.8698524e-01   4.7470624e+00   1.9484203e-01
  -3.9940970e+00  -2.3081810e+00  -2.6776793e+00  -1.3124800e+00  -3.4130919e-01   1.0248101e+00   1.9677712e+00   2.0001395e+00   2.1754401e+00   1.6500666e+00  -3.0694854e+00  -1.2772152e+00   6.4326299e-01   2.8479505e-01   2.5256531e+00   1.8642590e+00  -2.8602588e+00  -4.7730434e-01   1.6238144e+00  -3.7144089e+00   1.2928834e+00  -3.0474777e+00  -1.9945617e+00  -1.1607662e+00  -6.3583362e-01  -2.0940780e-01  -3.2496345e-01   7.7016938e-01   6.0747993e-01   1.9287226e+00   1.6068906e+00  -4.0081379e+00  -2.7367537e+00  -2.1200180e+00   1.1360654e-01   1.3226171e+00   1.8316755e+00   1.9717150e+00   1.9177505e+00  -3.9320185e+00  -7.0279646e-01  -1.5141941e+00   1.9278688e-01  -1.2144410e-01   6.6590465e-01   1.2012794e+00   1.3014226e+00   1.5448979e+00   3.8307402e+00  -3.8667304e+00  -2.5837388e+00  -5.7739305e-01  -5.7649940e-01   2.5807858e+00   5.4593194e-01   1.7746240e+00   2.5309663e+00  -1.2584239e+00  -1.2688749e+00  -1.1530187e+00  -5.2015054e-01   9.1778052e-01   1.4084326e+00   1.8366833e+00   1.5093506e+00   2.0665174e+00   5.2965117e-01   9.7812605e-01   3.8307572e-01  -3.0871401e+00  -1.2989539e+00   4.0553070e-01   4.9824855e+00   4.2122055e-01
  -4.0593573e+00  -2.3717414e+00  -2.6501867e+00  -1.2692248e+00  -4.1007965e-01   1.0998613e+00   1.8925403e+00   1.9555511e+00   2.3866786e+00   1.7743753e+00  -3.1037279e+00  -1.1839365e+00   4.7169823e-01   2.4429757e-01   2.2661027e+00   1.6316909e+00  -2.7442910e+00  -4.1347175e-01   1.6507810e+00  -3.7056450e+00   1.6326948e+00  -2.9207023e+00  -1.9321069e+00  -1.0396709e+00  -5.0581747e-01  -2.3505634e-01  -2.6294738e-01   7.2465259e-01   5.8687872e-01   1.8527051e+00   1.6354650e+00  -3.9840030e+00  -2.7290040e+00  -2.1171309e+00   2.4527221e-01   1.1644819e+00   1.8666248e+00   2.0958871e+00   1.9310592e+00  -3.9234973e+00  -6.3575989e-01  -1.5207783e+00   2.6392428e-01  -2.6960927e-01   7.2157222e-01   1.0524389e+00   1.2148877e+00   1.4590558e+00   3.5046314e+00  -3.9124748e+00  -2.5000361e+00  -6.1708325e-01  -4.9657374e-01   2.4034990e+00   4.5473510e-01   1.7516351e+00   2.3701531e+00  -1.3930270e+00  -1.4690796e+00  -1.3019487e+00  -5.7374244e-01   8.2453794e-01   1.3884597e+00   1.7447516e+00   1.5140251e+00   2.1435233e+00   5.9322125e-01   1.1673254e+00   5.3909928e-01  -3.0479244e+00  -1.1694337e+00   3.9503915e-01   5.1849374e+00   6.6832096e-01
  -4.0920550e+00  -2.4077891e+00  -2.5996553e+00  -1.2156216e+00  -4.9476490e-01   1.1565121e+00   1.7903951e+00   1.8927615e+00   2.5880765e+00   1.9081839e+00  -3.1151305e+00  -1.0962585e+00   2.9813209e-01   1.9897452e-01   1.9873834e+00   1.3914021e+00  -2.6015784e+00  -3.6623356e-01   1.6571981e+00  -3.6574024e+00   1.9749244e+00  -2.7699407e+00  -1.8558787e+00  -9.2023001e-01  -3.7353215e-01  -2.7691541e-01  -2.1397850e-01   6.5395262e-01   5.4450455e-01   1.7502149e+00   1.6434100e+00  -3.9276027e+00  -2.6954955e+00  -2.1100401e+00   3.6752611e-01   9.8939922e-01   1.8747439e+00   2.1996425e+00   1.9301554e+00  -3.8835021e+00  -5.7657108e-01  -1.5162612e+00   3.2340830e-01  -4.2449055e-01   7.6531305e-01   8.9982262e-01   1.1233951e+00   1.3614231e+00   3.1718949e+00  -3.9363190e+00  -2.4100493e+00  -6.5192625e-01  -4.2211208e-01   2.2063245e+00   3.6384692e-01   1.7222881e+00   2.2079607e+00  -1.5162505e+00  -1.6646262e+00  -1.4383692e+00  -6.2921152e-01   7.3751190e-01   1.3768539e+00   1.6469439e+00   1.5270466e+00   2.2158538e+00   6.8047538e-01   1.3636361e+00   7.2065368e-01  -2.9794868e+00  -1.0177628e+00   3.5638037e-01   5.3549594e+00   9.3355503e-01
  -4.0956683e+00  -2.4188435e+00  -2.5291157e+00  -1.1542274e+00  -5.9132553e-01   1.1909268e+00   1.6668823e+00   1.8137598e+00   2.7796867e+00   2.0518985e+00  -3.1065364e+00  -1.0200258e+00   1.2621712e-01   1.4608848e-01   1.6987329e+00   1.1488266e+00  -2.4356628e+00  -3.3466745e-01   1.6453998e+00  -3.5735991e+00   2.3165765e+00  -2.6000941e+00  -1.7683323e+00  -8.0463523e-01  -2.4192822e-01  -3.3282924e-01  -1.7966068e-01   5.6198477e-01   4.8110687e-01   1.6268222e+00   1.6330182e+00  -3.8424995e+00  -2.6389268e+00  -2.0982363e+00   4.7621247e-01   8.0422532e-01   1.8550162e+00   2.2852356e+00   1.9183824e+00  -3.8158536e+00  -5.2846706e-01  -1.5015480e+00   3.6711201e-01  -5.8195723e-01   7.9290890e-01   7.5109314e-01   1.0268862e+00   1.2583304e+00   2.8404412e+00  -3.9428430e+00  -2.3184202e+00  -6.8211651e-01  -3.5833854e-01   1.9951296e+00   2.7339387e-01   1.6929461e+00   2.0505883e+00  -1.6294632e+00  -1.8576088e+00  -1.5597489e+00  -6.8990970e-01   6.5801489e-01   1.3725730e+00   1.5472493e+00   1.5468135e+00   2.2849252e+00   7.8997922e-01   1.5657263e+00   9.2565894e-01  -2.8854926e+00  -8.4709037e-01   2.9196882e-01   5.4936962e+00   1.2132363e+00
  -4.0744857e+00  -2.4082295e+00  -2.4420828e+00  -1.0876669e+00  -6.9513788e-01   1.2004295e+00   1.5281624e+00   1.7214936e+00   2.9612082e+00   2.2051483e+00  -3.0817098e+00  -9.6102794e-01  -4.0582260e-02   8.3314279e-02   1.4093456e+00   9.0995417e-01  -2.2503423e+00  -3.1657650e-01   1.6185792e+00  -3.4592554e+00   2.6538020e+00  -2.4163644e+00  -1.6718883e+00  -6.9445535e-01  -1.1361232e-01  -3.9973202e-01  -1.6048672e-01   4.5380578e-01   3.9880381e-01   1.4886754e+00   1.6074408e+00  -3.7331506e+00  -2.5626339e+00  -2.0810937e+00   5.6798706e-01   6.1614022e-01   1.8080481e+00   2.3551331e+00   1.8992435e+00  -3.7252697e+00  -4.9441927e-01  -1.4778341e+00   3.9156616e-01  -7.3773565e-01   8.0120347e-01   6.1378268e-01   9.2614917e-01   1.1559624e+00   2.5182496e+00  -3.9372901e+00  -2.2299651e+00  -7.0819023e-01  -3.1020140e-01   1.7760750e+00   1.8376181e-01   1.6692941e+00   1.9041537e+00  -1.7350382e+00  -2.0504455e+00  -1.6645035e+00  -7.5906768e-01   5.8664749e-01   1.3742828e+00   1.4491449e+00   1.5714551e+00   2.3513745e+00   9.1893206e-01   1.7713252e+00   1.1506847e+00  -2.7702195e+00  -6.6101041e-01   2.0571504e-01   5.6026765e+00   1.5025521e+00
  -4.0333875e+00  -2.3799029e+00  -2.3424423e+00  -1.0185311e+00  -8.0121128e-01   1.1836937e+00   1.3807157e+00   1.6197724e+00   3.1318468e+00   2.3667285e+00  -3.0451806e+00  -9.2465852e-01  -1.9911347e-01   8.9497103e-03   1.1279401e+00   6.8118210e-01  -2.0495618e+00  -3.0858461e-01   1.5806314e+00  -3.3202630e+00   2.9819114e+00  -2.2240806e+00  -1.5688458e+00  -5.9062044e-01   9.2522635e-03  -4.7378354e-01  -1.5577642e-01   3.3537717e-01   3.0104764e-01   1.3422083e+00   1.5705354e+00  -3.6046954e+00  -2.4704531e+00  -2.0579549e+00   6.4048232e-01   4.3232472e-01   1.7360896e+00   2.4118165e+00   1.8762425e+00  -3.6171873e+00  -4.7697981e-01  -1.4466112e+00   3.9419125e-01  -8.8760523e-01   7.8832479e-01   4.9493911e-01   8.2287838e-01   1.0600392e+00   2.2131936e+00  -3.9253109e+00  -2.1494058e+00  -7.3100094e-01  -2.8207768e-01   1.5553542e+00   9.5727278e-02   1.6559647e+00   1.7744660e+00  -1.8362046e+00  -2.2455485e+00  -1.7520462e+00  -8.3951585e-01   5.2323719e-01   1.3804930e+00   1.3553805e+00   1.5989549e+00   2.4149041e+00   1.0632586e+00   1.9771692e+00   1.3909940e+00  -2.6383844e+00  -4.6343688e-01   1.0288616e-01   5.6836283e+00   1.7956292e+00
  -3.9776189e+00  -2.3382671e+00  -2.2343280e+00  -9.4929255e-01  -9.0441759e-01   1.1408465e+00   1.2310512e+00   1.5131100e+00   3.2902546e+00   2.5346144e+00  -3.0020425e+00  -9.1559173e-01  -3.4663571e-01  -7.7932850e-02   8.6237495e-01   4.6911077e-01  -1.8373164e+00  -3.0631251e-01   1.5359598e+00  -3.1631341e+00   3.2954920e+00  -2.0285349e+00  -1.4613208e+00  -4.9345667e-01   1.2500815e-01  -5.5055041e-01  -1.6369708e-01   2.1327929e-01   1.9250064e-01   1.1938535e+00   1.5266767e+00  -3.4627256e+00  -2.3665762e+00  -2.0282132e+00   6.9240605e-01   2.5964813e-01   1.6429409e+00   2.4576219e+00   1.8527367e+00  -3.4975488e+00  -4.7814999e-01  -1.4096497e+00   3.7346287e-01  -1.0275825e+00   7.5381248e-01   4.0080469e-01   7.1964489e-01   9.7554951e-01   1.9328492e+00  -3.9126942e+00  -2.0811150e+00  -7.5167639e-01  -2.7751751e-01   1.3389323e+00   1.0534212e-02   1.6562590e+00   1.6668010e+00  -1.9368388e+00  -2.4449885e+00  -1.8227858e+00  -9.3343694e-01   4.6683400e-01   1.3896774e+00   1.2678278e+00   1.6272691e+00   2.4742208e+00   1.2177918e+00   2.1790431e+00   1.6406875e+00  -2.4949674e+00  -2.5848169e-01  -1.0117248e-02   5.7383321e+00   2.0856951e+00
  -3.9125587e+00  -2.2879788e+00  -2.1219808e+00  -8.8222881e-01  -9.9971875e-01   1.0734846e+00   1.0854329e+00   1.4065110e+00   3.4345471e+00   2.7060384e+00  -2.9577118e+00  -9.3749406e-01  -4.8089491e-01  -1.7740158e-01   6.1932496e-01   2.8028289e-01  -1.6175694e+00  -3.0462428e-01   1.4892515e+00  -2.9947351e+00   3.5886249e+00  -1.8348225e+00  -1.3512078e+00  -4.0276011e-01   2.3253302e-01  -6.2522110e-01  -1.8136092e-01   9.4390789e-02   7.8826228e-02   1.0497738e+00   1.4805371e+00  -3.3130473e+00  -2.2553955e+00  -1.9913820e+00   7.2357533e-01   1.0438243e-01   1.5337495e+00   2.4946240e+00   1.8318042e+00  -3.3725544e+00  -4.9927049e-01  -1.3689564e+00   3.2900483e-01  -1.1540826e+00   6.9864432e-01   3.3654133e-01   6.1977587e-01   9.0654699e-01   1.6842817e+00  -3.9050904e+00  -2.0288855e+00  -7.7155860e-01  -2.9904046e-01   1.1322960e+00  -7.0096573e-02   1.6719721e+00   1.5856792e+00  -2.0412062e+00  -2.6501747e+00  -1.8780707e+00  -1.0421634e+00   4.1575555e-01   1.4003663e+00   1.1873983e+00   1.6544250e+00   2.5270668e+00   1.3765274e+00   2.3719167e+00   1.8929316e+00  -2.3450335e+00  -5.0331792e-02  -1.2605937e-01   5.7685236e+00   2.3653201e+00
  -3.8434863e+00  -2.2337470e+00  -2.0095921e+00  -8.1935437e-01  -1.0823796e+00   9.8460310e-01   9.4963126e-01   1.3052117e+00   3.5623910e+00   2.8776183e+00  -2.9176559e+00  -9.9278332e-01  -6.0017336e-01  -2.8864808e-01   4.0403001e-01   1.2087398e-01  -1.3941754e+00  -2.9793162e-01   1.4452369e+00  -2.8220112e+00   3.8551750e+00  -1.6476886e+00  -1.2401550e+00  -3.1789727e-01   3.3123939e-01  -6.9284053e-01  -2.0499093e-01  -1.4448121e-02  -3.3592775e-02   9.1562193e-01   1.4368478e+00  -3.1614349e+00  -2.1413379e+00  -1.9471424e+00   7.3489099e-01  -2.8044656e-02   1.4147156e+00   2.5245614e+00   1.8161230e+00  -3.2483883e+00  -5.4093273e-01  -1.3267056e+00   2.6160880e-01  -1.2640530e+00   6.2516563e-01   3.0601453e-01   5.2715134e-01   8.5600870e-01   1.4738092e+00  -3.9077392e+00  -1.9957268e+00  -7.9212851e-01  -3.4799091e-01   9.4022255e-01  -1.4403040e-01   1.7033216e+00   1.5346501e+00  -2.1536670e+00  -2.8615785e+00  -1.9200795e+00  -1.1660310e+00   3.6767917e-01   1.4112018e+00   1.1140292e+00   1.6785865e+00   2.5703361e+00   1.5329256e+00   2.5501614e+00   2.1402595e+00  -2.1935503e+00   1.5687691e-01  -2.3722668e-01   5.7758279e+00   2.6267300e+00
  -3.7753551e+00  -2.1801293e+00  -1.9011324e+00  -7.6235338e-01  -1.1481539e+00   8.7844030e-01   8.2870797e-01   1.2143890e+00   3.6711425e+00   3.0455205e+00  -2.8871038e+00  -1.0824476e+00  -7.0331522e-01  -4.1003393e-01   2.2012178e-01  -3.6526504e-03  -1.1708008e+00  -2.8053685e-01   1.4084391e+00  -2.6517077e+00   4.0891282e+00  -1.4713767e+00  -1.1295479e+00  -2.3791703e-01   4.2105214e-01  -7.4855049e-01  -2.3014398e-01  -1.0677107e-01  -1.3799210e-01   7.9633270e-01   1.4001542e+00  -3.0133844e+00  -2.0286858e+00  -1.8953646e+00   7.2826109e-01  -1.3324924e-01   1.2927255e+00   2.5487940e+00   1.8078641e+00  -3.1309302e+00  -6.0291119e-01  -1.2851442e+00   1.7318646e-01  -1.3550719e+00   5.3693048e-01   3.1164281e-01   4.4593428e-01   8.2575677e-01   1.3067529e+00  -3.9252088e+00  -1.9836977e+00  -8.1491943e-01  -4.2445608e-01   7.6657955e-01  -2.0885022e-01   1.7489751e+00   1.5160927e+00  -2.2783647e+00  -3.0785211e+00  -1.9516652e+00  -1.3042964e+00   3.1976895e-01   1.4209548e+00   1.0467300e+00   1.6980788e+00   2.6002616e+00   1.6802339e+00   2.7078282e+00   2.3749165e+00  -2.0452032e+00   3.5918982e-01  -3.3582671e-01   5.7617299e+00   2.8621580e+00
  -3.7125751e+00  -2.1313302e+00  -1.8001718e+00  -7.1251493e-01  -1.1934361e+00   7.6025302e-01   7.2683955e-01   1.1388538e+00   3.7580205e+00   3.2056416e+00  -2.8707582e+00  -1.2059330e+00  -7.8973030e-01  -5.3919213e-01   6.9533776e-02  -8.8901688e-02  -9.5084243e-01  -2.4699442e-01   1.3829320e+00  -2.4901003e+00   4.2849424e+00  -1.3094813e+00  -1.0204975e+00  -1.6166096e-01   5.0236739e-01  -7.8782265e-01  -2.5197344e-01  -1.7680090e-01  -2.2760050e-01   6.9595547e-01   1.3745735e+00  -2.8738727e+00  -1.9213929e+00  -1.8361015e+00   7.0648218e-01  -2.0803552e-01   1.1749384e+00   2.5682867e+00   1.8085987e+00  -3.0254652e+00  -6.8411808e-01  -1.2464803e+00   6.6662889e-02  -1.4254113e+00   4.3846960e-01   3.5431785e-01   3.8025643e-01   8.1643767e-01   1.1871822e+00  -3.9611575e+00  -1.9937794e+00  -8.4142332e-01  -5.2724611e-01   6.1416442e-01  -2.6204388e-01   1.8061659e+00   1.5310412e+00  -2.4189183e+00  -3.2990457e+00  -1.9761602e+00  -1.4551221e+00   2.6883049e-01   1.4285042e+00   9.8368437e-01   1.7113755e+00   2.6126547e+00   1.8118091e+00   2.8389643e+00   2.5892254e+00  -1.9042119e+00   5.5296678e-01  -4.1440456e-01   5.7275618e+00   3.0642141e+00
  -3.6588126e+00  -2.0910111e+00  -1.7097002e+00  -6.7067299e-01  -1.2153694e+00   6.3603385e-01   6.4718469e-01   1.0827505e+00   3.8202960e+00   3.3537983e+00  -2.8725167e+00  -1.3611096e+00  -8.5937832e-01  -6.7317358e-01  -4.7504459e-02  -1.3188747e-01  -7.3734061e-01  -1.9246809e-01   1.3721186e+00  -2.3427409e+00   4.4378828e+00  -1.1648103e+00  -9.1382877e-01  -8.7862764e-02   5.7599594e-01  -8.0666999e-01  -2.6551596e-01  -2.1972922e-01  -2.9602591e-01   6.1752888e-01   1.3635735e+00  -2.7471321e+00  -1.8228981e+00  -1.7695545e+00   6.7308655e-01  -2.5047986e-01   1.0683582e+00   2.5836131e+00   1.8192233e+00  -2.9364110e+00  -7.8258649e-01  -1.2127586e+00  -5.4178242e-02  -1.4740614e+00   3.3500298e-01   4.3339606e-01   3.3388569e-01   8.2755627e-01   1.1176781e+00  -4.0181256e+00  -2.0257948e+00  -8.7299577e-01  -6.5393595e-01   4.8459440e-01  -3.0122820e-01   1.8708871e+00   1.5790545e+00  -2.5781349e+00  -3.5198899e+00  -1.9971548e+00  -1.6156287e+00   2.1148332e-01   1.4327934e+00   9.2239686e-01   1.7170552e+00   2.6031801e+00   1.9214176e+00   2.9379415e+00   2.7759496e+00  -1.7741550e+00   7.3501273e-01  -4.6625260e-01   5.6745071e+00   3.2262468e+00
  -3.6168221e+00  -2.0621246e+00  -1.6319641e+00  -6.3715759e-01  -1.2119139e+00   5.1219103e-01   5.9179893e-01   1.0492811e+00   3.8554815e+00   3.4859129e+00  -2.8952326e+00  -1.5443155e+00  -9.1273668e-01  -8.0862382e-01  -1.3238832e-01  -1.3132968e-01  -5.3289595e-01  -1.1305919e-01   1.3785410e+00  -2.2142378e+00   4.5443159e+00  -1.0392655e+00  -8.1007376e-01  -1.5230443e-02   6.4309427e-01  -8.0182853e-01  -2.6598504e-01  -2.3194208e-01  -3.3762935e-01   5.6300292e-01   1.3697807e+00  -2.6364542e+00  -1.7359555e+00  -1.6960212e+00   6.3216374e-01  -2.5995329e-01   9.7941759e-01   2.5949742e+00   1.8399073e+00  -2.8670796e+00  -8.9548614e-01  -1.1857389e+00  -1.8488440e-01  -1.5007212e+00   2.3211947e-01   5.4676089e-01   3.0990449e-01   8.5755930e-01   1.0991303e+00  -4.0973757e+00  -2.0783840e+00  -9.1076556e-01  -8.0096397e-01   3.7825495e-01  -3.2438543e-01   1.9381530e+00   1.6581405e+00  -2.7577654e+00  -3.7365679e+00  -2.0182654e+00  -1.7820158e+00   1.4434406e-01   1.4327700e+00   8.5987672e-01   1.7137395e+00   2.5676440e+00   2.0034980e+00   2.9997774e+00   2.9286283e+00  -1.6578146e+00   9.0269873e-01  -4.8578897e-01   5.6036111e+00   3.3426710e+00
  -3.5883176e+00  -2.0467839e+00  -1.5683301e+00  -6.1176501e-01  -1.1818720e+00   3.9520903e-01   5.6160100e-01   1.0404775e+00   3.8615069e+00   3.5981862e+00  -2.9405253e+00  -1.7504854e+00  -9.5075433e-01  -9.4197880e-01  -1.8797861e-01  -8.7874157e-02  -3.3959435e-01  -6.0858559e-03   1.4037392e+00  -2.1080828e+00   4.6019437e+00  -9.3375419e-01  -7.0947264e-01   5.7489293e-02   7.0508279e-01  -7.7090071e-01  -2.4905382e-01  -2.1118234e-01  -3.4786140e-01   5.3321053e-01   1.3948353e+00  -2.5440350e+00  -1.6624907e+00  -1.6158328e+00   5.8816232e-01  -2.3708235e-01   9.1360260e-01   2.6022315e+00   1.8700684e+00  -2.8194926e+00  -1.0191817e+00  -1.1667847e+00  -3.2054778e-01  -1.5057563e+00   1.3544340e-01   6.9095100e-01   3.1042655e-01   9.0396495e-01   1.1305930e+00  -4.1987865e+00  -2.1490393e+00  -9.5555578e-01  -9.6378301e-01   2.9431485e-01  -3.3008860e-01   2.0023131e+00   1.7647543e+00  -2.9583225e+00  -3.9435632e+00  -2.0429070e+00  -1.9497408e+00   6.4214365e-02   1.4273282e+00   7.9284884e-01   1.7000301e+00   2.5022802e+00   2.0533786e+00   3.0204255e+00   3.0418658e+00  -1.5570545e+00   1.0540613e+00  -4.6887873e-01   5.5157959e+00   3.4092395e+00
  -3.5738965e+00  -2.0461810e+00  -1.5191901e+00  -5.9375746e-01  -1.1248783e+00   2.9131203e-01   5.5639207e-01   1.0570384e+00   3.8368775e+00   3.6872587e+00  -3.0086575e+00  -1.9733556e+00  -9.7479386e-01  -1.0696639e+00  -2.1836815e-01  -4.2119647e-03  -1.5895147e-01   1.2970691e-01   1.4481673e+00  -2.0265368e+00   4.6099653e+00  -8.4814102e-01  -6.1198837e-01   1.3146132e-01   7.6355177e-01  -7.1245701e-01  -2.1111197e-01  -1.5663821e-01  -3.2353968e-01   5.2789127e-01   1.4393017e+00  -2.4708727e+00  -1.6035014e+00  -1.5292910e+00   5.4567819e-01  -1.8365068e-01   8.7514436e-01   2.6049575e+00   1.9083867e+00  -2.7942658e+00  -1.1493383e+00  -1.1567752e+00  -4.5603186e-01  -1.4901296e+00   5.0309537e-02   8.6134809e-01   3.3637618e-01   9.6353328e-01   1.2092237e+00  -4.3208128e+00  -2.2342055e+00  -1.0078229e+00  -1.1370583e+00   2.3080983e-01  -3.1769068e-01   2.0574104e+00   1.8938791e+00  -3.1789709e+00  -4.1346183e+00  -2.0740862e+00  -2.1137477e+00  -3.1732263e-02   1.4152654e+00   7.1798318e-01   1.6744627e+00   2.4040186e+00   2.0674464e+00   2.9970202e+00   3.1115629e+00  -1.4727405e+00   1.1878713e+00  -4.1307742e-01   5.4118781e+00   3.4232492e+00
  -3.5730294e+00  -2.0605615e+00  -1.4839254e+00  -5.8189790e-01  -1.0413617e+00   2.0614758e-01   5.7492901e-01   1.0982465e+00   3.7808045e+00   3.7503497e+00  -3.0984934e+00  -2.2057386e+00  -9.8656355e-01  -1.1882864e+00  -2.2858499e-01   1.1492194e-01   8.1135225e-03   2.9401983e-01   1.5111739e+00  -1.9705859e+00   4.5691582e+00  -7.8125487e-01  -5.1734136e-01   2.0772149e-01   8.2015587e-01  -6.2609206e-01  -1.4948247e-01  -6.8953853e-02  -2.6304768e-01   5.4576732e-01   1.5026419e+00  -2.4167343e+00  -1.5590143e+00  -1.4366170e+00   5.0923510e-01  -1.0244940e-01   8.6679484e-01   2.6025042e+00   1.9528574e+00  -2.7905739e+00  -1.2810774e+00  -1.1560503e+00  -5.8620094e-01  -1.4553122e+00  -1.8534880e-02   1.0524150e+00   3.8734920e-01   1.0324719e+00   1.3303138e+00  -4.4605249e+00  -2.3294483e+00  -1.0676181e+00  -1.3149029e+00   1.8479537e-01  -2.8745983e-01   2.0975627e+00   2.0391954e+00  -3.4175049e+00  -4.3031105e+00  -2.1142298e+00  -2.2687362e+00  -1.4576934e-01   1.3952627e+00   6.3213290e-01   1.6354891e+00   2.2707204e+00   2.0432648e+00   2.9280616e+00   3.1350764e+00  -1.4047192e+00   1.3036604e+00  -3.1778060e-01   5.2925889e+00   3.3836671e+00
  -3.5841152e+00  -2.0892612e+00  -1.4609305e+00  -5.7452549e-01  -9.3248392e-01   1.4450836e-01   6.1504828e-01   1.1619758e+00   3.6933099e+00   3.7853793e+00  -3.2075406e+00  -2.4398545e+00  -9.8804141e-01  -1.2948092e+00  -2.2424890e-01   2.6288043e-01   1.6126751e-01   4.8496197e-01   1.5910529e+00  -1.9399723e+00   4.4818824e+00  -7.3095549e-01  -4.2506779e-01   2.8713881e-01   8.7649857e-01  -5.1243843e-01  -6.2589300e-02   4.9835073e-02  -1.6644455e-01   5.8466868e-01   1.5832581e+00  -2.3801903e+00  -1.5281059e+00  -1.3379194e+00   4.8306455e-01   2.9151312e-03   8.8969969e-01   2.5940927e+00   2.0008927e+00  -2.8062016e+00  -1.4091818e+00  -1.1643926e+00  -7.0614518e-01  -1.4031768e+00  -6.7186070e-02   1.2579718e+00   4.6156626e-01   1.1066688e+00   1.4874285e+00  -4.6137267e+00  -2.4296831e+00  -1.1345734e+00  -1.4911419e+00   1.5256186e-01  -2.4064769e-01   2.1173538e+00   2.1933390e+00  -3.6704143e+00  -4.4424793e+00  -2.1650564e+00  -2.4094488e+00  -2.7944816e-01   1.3658979e+00   5.3256975e-01   1.5814980e+00   2.1013719e+00   1.9796427e+00   2.8135337e+00   3.1113087e+00  -1.3518580e+00   1.4017008e+00  -1.8426932e-01   5.1586064e+00   3.2911748e+00
  -3.6046080e+00  -2.1308021e+00  -1.4477062e+00  -5.6966855e-01  -8.0006566e-01   1.1010411e-01   6.7383424e-01   1.2447905e+00   3.5753000e+00   3.7910686e+00  -3.3320731e+00  -2.6676974e+00  -9.8139068e-01  -1.3867006e+00  -2.1120029e-01   4.3136630e-01   3.0071400e-01   6.9910548e-01   1.6851588e+00  -1.9332957e+00   4.3520084e+00  -6.9426145e-01  -3.3460142e-01   3.7037347e-01   9.3401025e-01  -3.7313809e-01   4.9932219e-02   1.9643579e-01  -3.5477423e-02   6.4170174e-01   1.6786003e+00  -2.3587248e+00  -1.5089882e+00  -1.2331864e+00   4.7089333e-01   1.2824366e-01   9.4337253e-01   2.5789235e+00   2.0494664e+00  -2.8376793e+00  -1.5283398e+00  -1.1810505e+00  -8.1139340e-01  -1.3358841e+00  -9.2784964e-02   1.4714943e+00   5.5592219e-01   1.1819405e+00   1.6726461e+00  -4.7751526e+00  -2.5294563e+00  -1.2079120e+00  -1.6595928e+00   1.2990228e-01  -1.7948475e-01   2.1122096e+00   2.3482369e+00  -3.9330375e+00  -4.5466804e+00  -2.2274989e+00  -2.5309657e+00  -4.3344810e-01   1.3256883e+00   4.1720472e-01   1.5108767e+00   1.8962258e+00   1.8766580e+00   2.6549516e+00   3.0407203e+00  -1.3121485e+00   1.4829355e+00  -1.5648745e-02   5.0105954e+00   3.1481314e+00
  -3.6312033e+00  -2.1830395e+00  -1.4410144e+00  -5.6518891e-01  -6.4650300e-01   1.0539249e-01   7.4782232e-01   1.3421294e+00   3.4286081e+00   3.7670139e+00  -3.4673320e+00  -2.8814162e+00  -9.6886948e-01  -1.4620513e+00  -1.9512600e-01   6.1081275e-01   4.2710552e-01   9.3162605e-01   1.7900804e+00  -1.9481784e+00   4.1847824e+00  -6.6753641e-01  -2.4537495e-01   4.5782790e-01   9.9382576e-01  -2.1077838e-01   1.8718705e-01   3.6649129e-01   1.2649974e-01   7.1345124e-01   1.7853321e+00  -2.3489097e+00  -1.4991548e+00  -1.1223069e+00   4.7574726e-01   2.6898119e-01   1.0257675e+00   2.5563024e+00   2.0952984e+00  -2.8804947e+00  -1.6334128e+00  -1.2047988e+00  -8.9810696e-01  -1.2557664e+00  -9.3656093e-02   1.6864227e+00   6.6612664e-01   1.2542831e+00   1.8768944e+00  -4.9387351e+00  -2.6232594e+00  -1.2864813e+00  -1.8143469e+00   1.1241543e-01  -1.0710540e-01   2.0787383e+00   2.4955021e+00  -4.1997868e+00  -4.6106230e+00  -2.3016754e+00  -2.6289841e+00  -6.0745636e-01   1.2731648e+00   2.8477928e-01   1.4221109e+00   1.6568810e+00   1.7356349e+00   2.4553369e+00   2.9252769e+00  -1.2828673e+00   1.5488614e+00   1.8331084e-01   4.8492531e+00   2.9584645e+00
  -3.6600775e+00  -2.2433473e+00  -1.4370894e+00  -5.5894569e-01  -4.7468142e-01   1.3147315e-01   8.3322283e-01   1.4485649e+00   3.2560013e+00   3.7137304e+00  -3.6077851e+00  -3.0736851e+00  -9.5273600e-01  -1.5196578e+00  -1.8120680e-01   7.9086097e-01   5.4142561e-01   1.1765192e+00   1.9018587e+00  -1.9814779e+00   3.9866296e+00  -6.4672080e-01  -1.5693156e-01   5.4959067e-01   1.0566683e+00  -2.8796589e-02   3.4703179e-01   5.5481680e-01   3.1469353e-01   7.9620220e-01   1.8995424e+00  -2.3466350e+00  -1.4955737e+00  -1.0051168e+00   4.9978166e-01   4.2045327e-01   1.1334381e+00   2.5257741e+00   2.1350668e+00  -2.9293665e+00  -1.7197098e+00  -1.2340335e+00  -9.6324793e-01  -1.1652154e+00  -6.9379723e-02   1.8964563e+00   7.8692438e-01   1.3201084e+00   2.0903593e+00  -5.0979322e+00  -2.7058550e+00  -1.3688027e+00  -1.9500405e+00   9.5824742e-02  -2.7409828e-02   2.0150071e+00   2.6268657e+00  -4.4644360e+00  -4.6305555e+00  -2.3869075e+00  -2.7000646e+00  -8.0008624e-01   1.2069649e+00   1.3501640e-01   1.3139106e+00   1.3863009e+00   1.5590814e+00   2.2191263e+00   2.7683333e+00  -1.2607812e+00   1.6013756e+00   4.0642079e-01   4.6753736e+00   2.7274929e+00
  -3.6871545e+00  -2.3088226e+00  -1.4318854e+00  -5.4896250e-01  -2.8789022e-01   1.8804545e-01   9.2615000e-01   1.5581178e+00   3.0611530e+00   3.6326664e+00  -3.7474291e+00  -3.2380368e+00  -9.3515119e-01  -1.5590676e+00  -1.7381224e-01   9.6090398e-01   6.4485112e-01   1.4268746e+00   2.0162328e+00  -2.0295271e+00   3.7649181e+00  -6.2759557e-01  -6.9035561e-02   6.4537511e-01   1.1227488e+00   1.6864047e-01   5.2614531e-01   7.5566242e-01   5.2311013e-01   8.8616589e-01   2.0169862e+00  -2.3473753e+00  -1.4949098e+00  -8.8146653e-01   5.4414830e-01   5.7808480e-01   1.2617684e+00   2.4872540e+00   2.1656375e+00  -2.9785602e+00  -1.7832422e+00  -1.2668906e+00  -1.0047163e+00  -1.0665798e+00  -2.0796688e-02   2.0958236e+00   9.1237715e-01   1.3764505e+00   2.3029421e+00  -5.2460877e+00  -2.7725877e+00  -1.4531357e+00  -2.0620934e+00   7.6288669e-02   5.5125921e-02   1.9207351e+00   2.7346154e+00  -4.7204410e+00  -4.6043674e+00  -2.4817759e+00  -2.7418262e+00  -1.0088460e+00   1.1259422e+00  -3.1283887e-02   1.1853526e+00   1.0887633e+00   1.3505874e+00   1.9520219e+00   2.5744691e+00  -1.2423822e+00   1.6425952e+00   6.4638624e-01   4.4899118e+00   2.4617045e+00
  -3.7083858e+00  -2.3764921e+00  -1.4213501e+00  -5.3358216e-01  -8.9739145e-02   2.7342706e-01   1.0228393e+00   1.6646038e+00   2.8485740e+00   3.5261785e+00  -3.8801125e+00  -3.3691429e+00  -9.1808343e-01  -1.5805855e+00  -1.7626465e-01   1.1106611e+00   7.3861026e-01   1.6751910e+00   2.1288942e+00  -2.0883843e+00   3.5276853e+00  -6.0605681e-01   1.8232821e-02   7.4446117e-01   1.1916900e+00   3.7677443e-01   7.2015106e-01   9.6298468e-01   7.4484783e-01   9.7969317e-01   2.1333352e+00  -2.3464748e+00  -1.4937598e+00  -7.5130511e-01   6.0890716e-01   7.3758769e-01   1.4052521e+00   2.4411441e+00   2.1842862e+00  -3.0222257e+00  -1.8209420e+00  -1.3013821e+00  -1.0214478e+00  -9.6207762e-01   5.0051211e-02   2.2795078e+00   1.0361870e+00   1.4211268e+00   2.5047351e+00  -5.3768052e+00  -2.8196574e+00  -1.5375472e+00  -2.1469096e+00   5.0678728e-02   1.3567698e-01   1.7973831e+00   2.8120116e+00  -4.9612778e+00  -4.5317782e+00  -2.5842058e+00  -2.7530774e+00  -1.2301651e+00   1.0292759e+00  -2.1221245e-01   1.0360237e+00   7.6974761e-01   1.1146892e+00   1.6607877e+00   2.3492864e+00  -1.2241310e+00   1.6746663e+00   8.9516222e-01   4.2940532e+00   2.1684986e+00
  -3.7200180e+00  -2.4435006e+00  -1.4016972e+00  -5.1159461e-01   1.1592160e-01   3.8462882e-01   1.1198376e+00   1.7619870e+00   2.6235039e+00   3.3974661e+00  -3.9998594e+00  -3.4630213e+00  -9.0321822e-01  -1.5852402e+00  -1.9068907e-01   1.2307441e+00   8.2385151e-01   1.9137114e+00   2.2357296e+00  -2.1540664e+00   3.2833413e+00  -5.7838209e-01   1.0441147e-01   8.4564881e-01   1.2624831e+00   5.9040730e-01   9.2378466e-01   1.1707109e+00   9.7242229e-01   1.0734598e+00   2.2444190e+00  -2.3394273e+00  -1.4888762e+00  -6.1477048e-01   6.9299071e-01   8.9510672e-01   1.5577993e+00   2.3884186e+00   2.1888992e+00  -3.0547352e+00  -1.8308247e+00  -1.3355362e+00  -1.0134695e+00  -8.5372908e-01   1.4003866e-01   2.4434170e+00   1.1520371e+00   1.4528409e+00   2.6864824e+00  -5.4843083e+00  -2.8443306e+00  -1.6199866e+00  -2.2020195e+00   1.6802273e-02   2.0931725e-01   1.6481286e+00   2.8536498e+00  -5.1807686e+00  -4.4143940e+00  -2.6915732e+00  -2.7338744e+00  -1.4594830e+00   9.1657643e-01  -4.0478892e-01   8.6614697e-01   4.3575900e-01   8.5670297e-01   1.3530104e+00   2.0991823e+00  -1.2026885e+00   1.6995783e+00   1.1443304e+00   4.0892777e+00   1.8559083e+00
  -3.7188237e+00  -2.5072646e+00  -1.3696609e+00  -4.8232381e-01   3.2507991e-01   5.1747962e-01   1.2141527e+00   1.8447151e+00   2.3917618e+00   3.2504661e+00  -4.1011689e+00  -3.5171654e+00  -8.9187763e-01  -1.5747113e+00  -2.1795855e-01   1.3131735e+00   9.0153827e-01   2.1347609e+00   2.3330338e+00  -2.2227535e+00   3.0403631e+00  -5.4146628e-01   1.8863072e-01   9.4723387e-01   1.3334850e+00   8.0406233e-01   1.1310980e+00   1.3729819e+00   1.1981043e+00   1.1646117e+00   2.3464401e+00  -2.3221321e+00  -1.4773666e+00  -4.7227518e-01   7.9422363e-01   1.0473173e+00   1.7130479e+00   2.3306699e+00   2.1781340e+00  -3.0709956e+00  -1.8120835e+00  -1.3675307e+00  -9.8190645e-01  -7.4330930e-01   2.4512358e-01   2.5844910e+00   1.2539239e+00   1.4712203e+00   2.8399961e+00  -5.5637600e+00  -2.8450756e+00  -1.6983562e+00  -2.2261651e+00  -2.6448285e-02   2.7127238e-01   1.4777232e+00   2.8557439e+00  -5.3733742e+00  -4.2556317e+00  -2.8008223e+00  -2.6854956e+00  -1.6913998e+00   7.8797301e-01  -6.0507010e-01   6.7668124e-01   9.4100917e-02   5.8253546e-01   1.0368290e+00   1.8311110e+00  -1.1751187e+00   1.7190025e+00   1.3854728e+00   3.8774059e+00   1.5323217e+00
  -3.7022806e+00  -2.5655826e+00  -1.3227127e+00  -4.4566726e-01   5.3364111e-01   6.6679467e-01   1.3033548e+00   1.9080120e+00   2.1595575e+00   3.0897011e+00  -4.1792765e+00  -3.5305908e+00  -8.8495325e-01  -1.5512211e+00  -2.5773506e-01   1.3518109e+00   9.7238125e-01   2.3310718e+00   2.4176800e+00  -2.2909453e+00   2.8069806e+00  -4.9301027e-01   2.6963539e-01   1.0470163e+00   1.4024610e+00   1.0121517e+00   1.3356909e+00   1.5643651e+00   1.4142502e+00   1.2508593e+00   2.4361455e+00  -2.2911055e+00  -1.4568506e+00  -3.2457827e-01   9.0940018e-01   1.1914739e+00   1.8646586e+00   2.2701034e+00   2.1515200e+00  -3.0667191e+00  -1.7651129e+00  -1.3958099e+00  -9.2893754e-01  -6.3232242e-01   3.6055173e-01   2.7007446e+00   1.3364632e+00   1.4767880e+00   2.9585008e+00  -5.6115165e+00  -2.8216098e+00  -1.7705768e+00  -2.2193160e+00  -7.9031130e-02   3.1716098e-01   1.2922388e+00   2.8163068e+00  -5.5344458e+00  -4.0605164e+00  -2.9085863e+00  -2.6103473e+00  -1.9198845e+00   6.4417804e-01  -8.0832296e-01   4.6937514e-01  -2.4739717e-01   2.9847432e-01   7.2065068e-01   1.5523383e+00  -1.1390434e+00   1.7341671e+00   1.6105235e+00   3.6606149e+00   1.2062091e+00
  -3.6686837e+00  -2.6166932e+00  -1.2592225e+00  -4.0208333e-01   7.3751170e-01   8.2657945e-01   1.3856251e+00   1.9481067e+00   1.9332676e+00   2.9200852e+00  -4.2303593e+00  -3.5038028e+00  -8.8285654e-01  -1.5173937e+00  -3.0859947e-01   1.3426721e+00   1.0368150e+00   2.4960835e+00   2.4872332e+00  -2.3555660e+00   2.5908711e+00  -4.3164700e-01   3.4585560e-01   1.1423497e+00   1.4666751e+00   1.2091497e+00   1.5309613e+00   1.7400303e+00   1.6136108e+00   1.3305222e+00   2.5109456e+00  -2.2436349e+00  -1.4255659e+00  -1.7283219e-01   1.0344167e+00   1.3254152e+00   2.0065787e+00   2.2094767e+00   2.1094902e+00  -3.0386345e+00  -1.6914586e+00  -1.4191731e+00  -8.5770052e-01  -5.2199441e-01   4.8108644e-01   2.7912474e+00   1.3951450e+00   1.4708708e+00   3.0368879e+00  -5.6252992e+00  -2.7748604e+00  -1.8346455e+00  -2.1826255e+00  -1.3977983e-01   3.4320933e-01   1.0987177e+00   2.7352171e+00  -5.6604011e+00  -3.8353650e+00  -3.0113082e+00  -2.5117934e+00  -2.1385264e+00   4.8651976e-01  -1.0092532e+00   2.4676878e-01  -5.8068186e-01   1.0963739e-02   4.1285879e-01   1.2702017e+00  -1.0927415e+00   1.7457837e+00   1.8120864e+00   3.4414208e+00   8.8586694e-01
  -3.6171884e+00  -2.6592843e+00  -1.1785547e+00  -3.5252943e-01   9.3269060e-01   9.9026379e-01   1.4597536e+00   1.9623842e+00   1.7191821e+00   2.7466956e+00  -4.2516779e+00  -3.4386946e+00  -8.8549038e-01  -1.4760923e+00  -3.6825510e-01   1.2841013e+00   1.0950207e+00   2.6242081e+00   2.5400024e+00  -2.4140112e+00   2.3988644e+00  -3.5699811e-01   4.1552350e-01   1.2302349e+00   1.5230246e+00   1.3897696e+00   1.7103659e+00   1.8958850e+00   1.7896031e+00   1.4025188e+00   2.5689729e+00  -2.1778654e+00  -1.3824193e+00  -1.8596557e-02   1.1644539e+00   1.4475275e+00   2.1332608e+00   2.1519822e+00   2.0533360e+00  -2.9846276e+00  -1.5937024e+00  -1.4368295e+00  -7.7214625e-01  -4.1328039e-01   6.0125170e-01   2.8560487e+00   1.4265250e+00   1.4554524e+00   3.0718623e+00  -5.6042713e+00  -2.7068435e+00  -1.8886828e+00  -2.1183268e+00  -2.0651273e-01   3.4642908e-01   9.0474996e-01   2.6141618e+00  -5.7488436e+00  -3.5873875e+00  -3.1053573e+00  -2.3939365e+00  -2.3408209e+00   3.1693981e-01  -1.2022741e+00   1.2139413e-02  -8.9779379e-01  -2.7362611e-01   1.2152371e-01   9.9187312e-01  -1.0351876e+00   1.7540303e+00   1.9837043e+00   3.2226129e+00   5.7917795e-01
  -3.5477811e+00  -2.6924530e+00  -1.0810934e+00  -2.9835628e-01   1.1153697e+00   1.1509576e+00   1.5250904e+00   1.9494524e+00   1.5232340e+00   2.5745119e+00  -4.2416473e+00  -3.3383845e+00  -8.9224361e-01  -1.4302407e+00  -4.3378512e-01   1.1767954e+00   1.1469903e+00   2.7110564e+00   2.5750340e+00  -2.4641450e+00   2.2366685e+00  -2.6965795e-01   4.7682519e-01   1.3074585e+00   1.5682167e+00   1.5491420e+00   1.8676813e+00   2.0286714e+00   1.9365403e+00   1.4663142e+00   2.6090836e+00  -2.0928203e+00  -1.3269806e+00   1.3618584e-01   1.2942012e+00   1.5566849e+00   2.2398342e+00   2.1010784e+00   1.9850872e+00  -2.9038053e+00  -1.4752924e+00  -1.4484138e+00  -6.7684953e-01  -3.0688344e-01   7.1557595e-01   2.8960599e+00   1.4283442e+00   1.4329875e+00   3.0619802e+00  -5.5490161e+00  -2.6204713e+00  -1.9309698e+00  -2.0295814e+00  -2.7621551e-01   3.2474698e-01   7.1800770e-01   2.4564635e+00  -5.7985984e+00  -3.3242446e+00  -3.1871398e+00  -2.2613584e+00  -2.5204679e+00   1.3795377e-01  -1.3817978e+00  -2.3060952e-01  -1.1911865e+00  -5.4923008e-01  -1.4587389e-01   7.2413363e-01  -9.6603022e-01   1.7585933e+00   2.1200780e+00   3.0071382e+00   2.9339685e-01
  -3.4611906e+00  -2.7156314e+00  -9.6819674e-01  -2.4116971e-01   1.2820436e+00   1.3017220e+00   1.5814630e+00   1.9091217e+00   1.3507239e+00   2.4081441e+00  -4.1998395e+00  -3.2070040e+00  -9.0201300e-01  -1.3826436e+00  -5.0194018e-01   1.0236784e+00   1.1926215e+00   2.7536174e+00   2.5920485e+00  -2.5042530e+00   2.1086293e+00  -1.7111217e-01   5.2807397e-01   1.3707694e+00   1.5989725e+00   1.6829913e+00   1.9972596e+00   2.1360260e+00   2.0498115e+00   1.5218307e+00   2.6308039e+00  -1.9883570e+00  -1.2594288e+00   2.8925241e-01   1.4181111e+00   1.6521692e+00   2.3222266e+00   2.0602809e+00   1.9073247e+00  -2.7964844e+00  -1.3403313e+00  -1.4539627e+00  -5.7678132e-01  -2.0328104e-01   8.1882609e-01   2.9129072e+00   1.3995727e+00   1.4061882e+00   3.0075813e+00  -5.4614195e+00  -2.5193068e+00  -1.9599778e+00  -1.9202887e+00  -3.4528097e-01   2.7708329e-01   5.4577006e-01   2.2668050e+00  -5.8096846e+00  -3.0535892e+00  -3.2532040e+00  -2.1188449e+00  -2.6716665e+00  -4.7423715e-02  -1.5425308e+00  -4.7711050e-01  -1.4540302e+00  -8.1030893e-01  -3.8270103e-01   4.7316135e-01  -8.8551914e-01   1.7587643e+00   2.2172295e+00   2.7979451e+00   3.4955626e-02
  -3.3587534e+00  -2.7284862e+00  -8.4208766e-01  -1.8267310e-01   1.4296244e+00   1.4358484e+00   1.6290689e+00   1.8423082e+00   1.2060557e+00   2.2515619e+00  -4.1269252e+00  -3.0494541e+00  -9.1325203e-01  -1.3358142e+00  -5.6943157e-01   8.2964453e-01   1.2318298e+00   2.7503889e+00   2.5913351e+00  -2.5329656e+00   2.0175322e+00  -6.3598070e-02   5.6788734e-01   1.4170814e+00   1.6122514e+00   1.7878040e+00   2.0942667e+00   2.2165020e+00   2.1260119e+00   1.5693356e+00   2.6342364e+00  -1.8650715e+00  -1.1804570e+00   4.3811944e-01   1.5306726e+00   1.7335851e+00   2.3772395e+00   2.0329254e+00   1.8229444e+00  -2.6641127e+00  -1.1933392e+00  -1.4538564e+00  -4.7705570e-01  -1.0275653e-01   9.0622351e-01   2.9087609e+00   1.3403824e+00   1.3778041e+00   2.9106262e+00  -5.3444711e+00  -2.4072851e+00  -1.9743914e+00  -1.7948694e+00  -4.0978530e-01   2.0337889e-01   3.9447284e-01   2.0508767e+00  -5.7832238e+00  -2.7826368e+00  -3.3003406e+00  -1.9711123e+00  -2.7893922e+00  -2.3578265e-01  -1.6797553e+00  -7.2273102e-01  -1.6804843e+00  -1.0520484e+00  -5.8340171e-01   2.4433741e-01  -7.9439440e-01   1.7535796e+00   2.2726105e+00   2.5977853e+00  -1.9070450e-01
  -3.2422523e+00  -2.7308085e+00  -7.0569586e-01  -1.2450612e-01   1.5555566e+00   1.5471357e+00   1.6683569e+00   1.7508740e+00   1.0925024e+00   2.1078496e+00  -4.0245628e+00  -2.8711428e+00  -9.2405008e-01  -1.2918257e+00  -6.3320666e-01   6.0119201e-01   1.2646618e+00   2.7014556e+00   2.5736184e+00  -2.5491688e+00   1.9644599e+00   5.0073632e-02   5.9534938e-01   1.4436853e+00   1.6054749e+00   1.8609809e+00   2.1548963e+00   2.2695620e+00   2.1630240e+00   1.6093196e+00   2.6199365e+00  -1.7241680e+00  -1.0911529e+00   5.8020855e-01   1.6266865e+00   1.8007769e+00   2.4025860e+00   2.0219243e+00   1.7348917e+00  -2.5091352e+00  -1.0390078e+00  -1.4487338e+00  -3.8266321e-01  -5.4355177e-03   9.7363437e-01   2.8861637e+00   1.2520562e+00   1.3504091e+00   2.7744599e+00  -5.2020044e+00  -2.2884264e+00  -1.9731321e+00  -1.6580372e+00  -4.6578049e-01   1.0457314e-01   2.6931600e-01   1.8149731e+00  -5.7213025e+00  -2.5177927e+00  -3.3256809e+00  -1.8225580e+00  -2.8696351e+00  -4.2344355e-01  -1.7895767e+00  -9.6279262e-01  -1.8659284e+00  -1.2705261e+00  -7.4368965e-01   4.2077311e-02  -6.9375180e-01   1.7419894e+00   2.2851591e+00   2.4090000e+00  -3.7927483e-01
  -3.1137503e+00  -2.7224072e+00  -5.6246479e-01  -6.8094857e-02   1.6579226e+00   1.6301574e+00   1.6999101e+00   1.6374228e+00   1.0120193e+00   1.9790069e+00  -3.8952545e+00  -2.6777190e+00  -9.3223919e-01  -1.2521925e+00  -6.9068571e-01   3.4598605e-01   1.2913903e+00   2.6085092e+00   2.5399143e+00  -2.5519158e+00   1.9487215e+00   1.6672031e-01   6.1014102e-01   1.4484524e+00   1.5767374e+00   1.9009644e+00   2.1765500e+00   2.2955395e+00   2.1600512e+00   1.6423763e+00   2.5887798e+00  -1.5673123e+00  -9.9286719e-01   7.1298925e-01   1.7015286e+00   1.8537563e+00   2.3969027e+00   2.0295340e+00   1.6458941e+00  -2.3348192e+00  -8.8196166e-01  -1.4393914e+00  -2.9820587e-01   8.8673689e-02   1.0177307e+00   2.8478581e+00   1.1368502e+00   1.3262123e+00   2.6035248e+00  -5.0384039e+00  -2.1665572e+00  -1.9553848e+00  -1.5145680e+00  -5.0958212e-01  -1.7459117e-02   1.7395861e-01   1.5655822e+00  -5.6267980e+00  -2.2643622e+00  -3.3267938e+00  -1.6770472e+00  -2.9095932e+00  -6.0659702e-01  -1.8691262e+00  -1.1927937e+00  -2.0071360e+00  -1.4628338e+00  -8.6069532e-01  -1.3030418e-01  -5.8490523e-01   1.7230370e+00   2.2553007e+00   2.2333037e+00  -5.2768858e-01
  -2.9754335e+00  -2.7030210e+00  -4.1614431e-01  -1.4527791e-02   1.7355301e+00   1.6805074e+00   1.7243424e+00   1.5050765e+00   9.6512538e-01   1.8658203e+00  -3.7421781e+00  -2.4748153e+00  -9.3552869e-01  -1.2177915e+00  -7.3994279e-01   7.2387523e-02   1.3125815e+00   2.4748119e+00   2.4913939e+00  -2.5403542e+00   1.9678615e+00   2.8299266e-01   6.1262411e-01   1.4300102e+00   1.5249874e+00   1.9073300e+00   2.1579760e+00   2.2955767e+00   2.1176089e+00   1.6690985e+00   2.5418342e+00  -1.3964867e+00  -8.8708740e-01   8.3412332e-01   1.7513873e+00   1.8926462e+00   2.3597392e+00   2.0571567e+00   1.5582187e+00  -2.1450602e+00  -7.2654134e-01  -1.4266794e+00  -2.2765001e-01   1.7963469e-01   1.0361172e+00   2.7966288e+00   9.9782300e-01   1.3069063e+00   2.4030508e+00  -4.8583066e+00  -2.0450682e+00  -1.9206318e+00  -1.3690800e+00  -5.3803324e-01  -1.6000503e-01   1.1032388e-01   1.3089961e+00  -5.5031940e+00  -2.0263659e+00  -3.3017844e+00  -1.5377519e+00  -2.9078075e+00  -7.8144639e-01  -1.9167007e+00  -1.4086155e+00  -2.1023845e+00  -1.6271453e+00  -9.3305689e-01  -2.7068680e-01  -4.6925968e-01   1.6960308e+00   2.1849054e+00   2.0715950e+00  -6.3419264e-01
  -2.8294855e+00  -2.6722584e+00  -2.7058630e-01   3.5531380e-02   1.7879688e+00   1.6950125e+00   1.7422169e+00   1.3572491e+00   9.5086308e-01   1.7678184e+00  -3.5690213e+00  -2.2678171e+00  -9.3166135e-01  -1.1888317e+00  -7.7981989e-01  -2.1101217e-01   1.3291196e+00   2.3050966e+00   2.4292676e+00  -2.5136860e+00   2.0177598e+00   3.9556666e-01   6.0387011e-01   1.3878715e+00   1.4501612e+00   1.8808344e+00   2.0993564e+00   2.2715358e+00   2.0374755e+00   1.6899961e+00   2.4802525e+00  -1.2138675e+00  -7.7532880e-01   9.4159753e-01   1.7734600e+00   1.9176392e+00   2.2915363e+00   2.1051914e+00   1.4734785e+00  -1.9441845e+00  -5.7662003e-01  -1.4114098e+00  -1.7411186e-01   2.6753194e-01   1.0274218e+00   2.7351596e+00   8.3864488e-01   1.2935614e+00   2.1787443e+00  -4.6663266e+00  -1.9267197e+00  -1.8686984e+00  -1.2258358e+00  -5.4872911e-01  -3.1963544e-01   7.8528681e-02   1.0509800e+00  -5.3543921e+00  -1.8064666e+00  -3.2493928e+00  -1.4070503e+00  -2.8642321e+00  -9.4434504e-01  -1.9318389e+00  -1.6066945e+00  -2.1514926e+00  -1.7627237e+00  -9.6094720e-01  -3.7818723e-01  -3.4821086e-01   1.6606904e+00   2.0771946e+00   1.9238109e+00  -6.9837384e-01
  -2.6779990e+00  -2.6295769e+00  -1.2956087e-01   8.1886360e-02   1.8156323e+00   1.6719014e+00   1.7539917e+00   1.1974438e+00   9.6684892e-01   1.6833234e+00  -3.3798241e+00  -2.0616629e+00  -9.1858600e-01  -1.1648689e+00  -8.0996703e-01  -4.9581520e-01   1.3421872e+00   2.1054099e+00   2.3547037e+00  -2.4711620e+00   2.0928264e+00   5.0130923e-01   5.8562834e-01   1.3225060e+00   1.3532632e+00   1.8234109e+00   2.0023394e+00   2.2258962e+00   1.9226085e+00   1.7054450e+00   2.4051953e+00  -1.0217339e+00  -6.5905123e-01   1.0338289e+00   1.7660990e+00   1.9289780e+00   2.1935964e+00   2.1729527e+00   1.3925083e+00  -1.7367655e+00  -4.3546285e-01  -1.3942851e+00  -1.3969030e-01   3.5241420e-01   9.9134822e-01   2.6659165e+00   6.6340817e-01   1.2865739e+00   1.9365020e+00  -4.4668278e+00  -1.8135108e+00  -1.7998089e+00  -1.0885745e+00  -5.4018883e-01  -4.9234365e-01   7.6942960e-02   7.9652412e-01  -5.1845436e+00  -1.6060070e+00  -3.1690900e+00  -1.2864881e+00  -2.7802395e+00  -1.0919213e+00  -1.9153220e+00  -1.7841477e+00  -2.1557829e+00  -1.8698638e+00  -9.4602983e-01  -4.5314376e-01  -2.2307961e-01   1.6172543e+00   1.9366048e+00   1.7888489e+00  -7.2113387e-01
  -2.5229376e+00  -2.5743028e+00   3.3947831e-03   1.2480271e-01   1.8196937e+00   1.6109169e+00   1.7599966e+00   1.0290826e+00   1.0094174e+00   1.6095997e+00  -3.1788453e+00  -1.8606883e+00  -8.9463633e-01  -1.1448695e+00  -8.3080834e-01  -7.7417367e-01   1.3531992e+00   1.8828953e+00   2.2687856e+00  -2.4121190e+00   2.1862885e+00   5.9740681e-01   5.6023711e-01   1.2353434e+00   1.2363813e+00   1.7381077e+00   1.8700091e+00   2.1616291e+00   1.7770270e+00   1.7156679e+00   2.3177916e+00  -8.2241970e-01  -5.3961044e-01   1.1097341e+00   1.7288994e+00   1.9269491e+00   2.0680462e+00   2.2586643e+00   1.3153209e+00  -1.5274639e+00  -3.0563595e-01  -1.3758604e+00  -1.2535846e-01   4.3423301e-01   9.2868704e-01   2.5910532e+00   4.7644556e-01   1.2856710e+00   1.6821653e+00  -4.2637580e+00  -1.7066174e+00  -1.7146507e+00  -9.6038138e-01  -5.1196604e-01  -6.7369425e-01   1.0237459e-01   5.4969305e-01  -4.9979065e+00  -1.4251526e+00  -3.0611692e+00  -1.1768045e+00  -2.6585577e+00  -1.2211851e+00  -1.8691042e+00  -1.9388414e+00  -2.1179646e+00  -1.9497709e+00  -8.9134174e-01  -4.9703961e-01  -9.5086872e-02   1.5665382e+00   1.7686116e+00   1.6645691e+00  -7.0460850e-01
  -2.3661396e+00  -2.5056925e+00   1.2508730e-01   1.6495529e-01   1.8020364e+00   1.5133652e+00   1.7604405e+00   8.5538069e-01   1.0738514e+00   1.5430939e+00  -2.9704573e+00  -1.6685166e+00  -8.5870435e-01  -1.1273169e+00  -8.4343984e-01  -1.0390584e+00   1.3636978e+00   1.6455258e+00   2.1725094e+00  -2.3360548e+00   2.2905557e+00   6.8145219e-01   5.3048215e-01   1.1287074e+00   1.1026336e+00   1.6289687e+00   1.7067918e+00   2.0820656e+00   1.6056644e+00   1.7207458e+00   2.2191355e+00  -6.1830398e-01  -4.1824209e-01   1.1687523e+00   1.6627219e+00   1.9118916e+00   1.9177936e+00   2.3595340e+00   1.2411498e+00  -1.3209015e+00  -1.8896579e-01  -1.3565402e+00  -1.3092203e-01   5.1277915e-01   8.4128514e-01   2.5123427e+00   2.8216777e-01   1.2899703e+00   1.4213226e+00  -4.0605557e+00  -1.6064010e+00  -1.6144411e+00  -8.4360393e-01  -4.6469262e-01  -8.5897669e-01   1.5036554e-01   3.1358031e-01  -4.7987373e+00  -1.2631190e+00  -2.9268226e+00  -1.0780152e+00  -2.5031454e+00  -1.3296133e+00  -1.7961733e+00  -2.0694020e+00  -2.0419476e+00  -2.0043828e+00  -8.0110296e-01  -5.1236316e-01   3.4632481e-02   1.5099391e+00   1.5795175e+00   1.5478881e+00  -6.5202996e-01
  -2.2093650e+00  -2.4230310e+00   2.3273336e-01   2.0333370e-01   1.7651395e+00   1.3820922e+00   1.7554442e+00   6.7926806e-01   1.1546878e+00   1.4797481e+00  -2.7590700e+00  -1.4879981e+00  -8.1039668e-01  -1.1103529e+00  -8.4946818e-01  -1.2844341e+00   1.3752178e+00   1.4017937e+00   2.0668164e+00  -2.2427367e+00   2.3976515e+00   7.5148797e-01   4.9941569e-01   1.0056859e+00   9.5605135e-01   1.5008595e+00   1.5182987e+00   1.9907562e+00   1.4141942e+00   1.7206593e+00   2.1103157e+00  -4.1183889e-01  -2.9607937e-01   1.2108237e+00   1.5696514e+00   1.8842154e+00   1.7464664e+00   2.4719056e+00   1.1685724e+00  -1.1215684e+00  -8.6549644e-02  -1.3366116e+00  -1.5504858e-01   5.8762061e-01   7.3197233e-01   2.4311408e+00   8.4925588e-02   1.2980908e+00   1.1591691e+00  -3.8601280e+00  -1.5124825e+00  -1.5009886e+00  -7.3981327e-01  -4.0005425e-01  -1.0433587e+00   2.1557733e-01   9.0360280e-02  -4.5912148e+00  -1.1184651e+00  -2.7681962e+00  -9.8954416e-01  -2.3190061e+00  -1.4152137e+00  -1.7003522e+00  -2.1751696e+00  -1.9325899e+00  -2.0361434e+00  -6.8046141e-01  -5.0241077e-01   1.6498124e-01   1.4493855e+00   1.3762101e+00   1.4349579e+00  -5.6753552e-01
  -2.0543704e+00  -2.3257559e+00   3.2398686e-01   2.4111403e-01   1.7119257e+00   1.2213874e+00   1.7450958e+00   5.0335578e-01   1.2460792e+00   1.4153633e+00  -2.5490794e+00  -1.3211978e+00  -7.5015809e-01  -1.0919447e+00  -8.5080578e-01  -1.5053423e+00   1.3891345e+00   1.1603694e+00   1.9526548e+00  -2.1323269e+00   2.4996814e+00   8.0601010e-01   4.7014824e-01   8.6994491e-01   8.0140052e-01   1.3592464e+00   1.3111107e+00   1.8913272e+00   1.2088322e+00   1.7153498e+00   1.9924713e+00  -2.0560112e-01  -1.7419627e-01   1.2363218e+00   1.4528925e+00   1.8444252e+00   1.5583378e+00   2.5914788e+00   1.0957013e+00  -9.3376031e-01   1.1875437e-03  -1.3163078e+00  -1.9536703e-01   6.5804730e-01   6.0444508e-01   2.3483701e+00  -1.1110129e-01   1.3083050e+00   9.0041826e-01  -3.6648894e+00  -1.4238730e+00  -1.3767379e+00  -6.4981582e-01  -3.2069954e-01  -1.2220378e+00   2.9223604e-01  -1.1857703e-01  -4.3793941e+00  -9.8942091e-01  -2.5884128e+00  -9.1039255e-01  -2.1119566e+00  -1.4765659e+00  -1.5860515e+00  -2.2561050e+00  -1.7953942e+00  -2.0477448e+00  -5.3518596e-01  -4.7104242e-01   2.9482791e-01   1.3872396e+00   1.1658988e+00   1.3214221e+00  -4.5593264e-01
  -1.9030003e+00  -2.2135967e+00   3.9693038e-01   2.7950846e-01   1.6455823e+00   1.0368131e+00   1.7295214e+00   3.2994144e-01   1.3421839e+00   1.3459826e+00  -2.3448333e+00  -1.1694278e+00  -6.7935164e-01  -1.0700645e+00  -8.4944005e-01  -1.6979033e+00   1.4065102e+00   9.2974656e-01   1.8310593e+00  -2.0055148e+00   2.5893102e+00   8.4393804e-01   4.4563018e-01   7.2550278e-01   6.4395403e-01   1.2099415e+00   1.0925110e+00   1.7873467e+00   9.9612133e-01   1.7047969e+00   1.8668619e+00  -2.3537435e-03  -5.3670363e-02   1.2459526e+00   1.3166074e+00   1.7931486e+00   1.3582266e+00   2.7135840e+00   1.0204258e+00  -7.6153834e-01   7.4396803e-02  -1.2958920e+00  -2.4863168e-01   7.2302978e-01   4.6310930e-01   2.2645365e+00  -3.0199067e-01   1.3187221e+00   6.4926009e-01  -3.4768471e+00  -1.3391453e+00  -1.2447880e+00  -5.7371117e-01  -2.3008905e-01  -1.3903878e+00   3.7460281e-01  -3.1243057e-01  -4.1671900e+00  -8.7422271e-01  -2.3915536e+00  -8.3932979e-01  -1.8883526e+00  -1.5128440e+00  -1.4579902e+00  -2.3126625e+00  -1.6361746e+00  -2.0418579e+00  -3.7132521e-01  -4.2240615e-01   4.2292111e-01   1.3261578e+00   9.5584159e-01   1.2027317e+00  -3.2242985e-01
  -1.7572762e+00  -2.0867140e+00   4.5004377e-01   3.1960621e-01   1.5693667e+00   8.3496901e-01   1.7089601e+00   1.6104421e-01   1.4375573e+00   1.2682620e+00  -2.1506066e+00  -1.0333175e+00  -6.0028342e-01  -1.0428685e+00  -8.4719625e-01  -1.8592549e+00   1.4279530e+00   7.1789047e-01   1.7032340e+00  -1.8636355e+00   2.6602155e+00   8.6456081e-01   4.2843953e-01   5.7648310e-01   4.8922840e-01   1.0588289e+00   8.7017897e-01   1.6821982e+00   7.8270396e-01   1.6891017e+00   1.7349416e+00   1.9489810e-01   6.4345585e-02   1.2406289e+00   1.1657056e+00   1.7311619e+00   1.1513714e+00   2.8334893e+00   9.4067892e-01  -6.0870293e-01   1.3367980e-01  -1.2757502e+00  -3.1093902e-01   7.8119758e-01   3.1288752e-01   2.1797667e+00  -4.8414114e-01   1.3274871e+00   4.0935334e-01  -3.2977156e+00  -1.2566339e+00  -1.1088764e+00  -5.1099149e-01  -1.3229233e-01  -1.5440991e+00   4.5743310e-01  -4.9076143e-01  -3.9583632e+00  -7.7142611e-01  -2.1825909e+00  -7.7509073e-01  -1.6547914e+00  -1.5238246e+00  -1.3209031e+00  -2.3456444e+00  -1.4607128e+00  -2.0208725e+00  -1.9485656e-01  -3.6065260e-01   5.4780468e-01   1.2689234e+00   7.5307354e-01   1.0744873e+00  -1.7235604e-01
  -1.6194696e+00  -1.9458203e+00   4.8215948e-01   3.6222022e-01   1.4864178e+00   6.2320195e-01   1.6838423e+00  -1.5409534e-03   1.5275131e+00   1.1797972e+00  -1.9705699e+00  -9.1291375e-01  -5.1616461e-01  -1.0088619e+00  -8.4551526e-01  -1.9874479e+00   1.4535021e+00   5.3191065e-01   1.5706330e+00  -1.7087585e+00   2.7074815e+00   8.6746930e-01   4.2059224e-01   4.2686390e-01   3.4270142e-01   9.1159080e-01   6.5186142e-01   1.5789777e+00   5.7509242e-01   1.6685684e+00   1.5984252e+00   3.8287233e-01   1.7855335e-01   1.2213379e+00   1.0055983e+00   1.6594148e+00   9.4328033e-01   2.9467173e+00   8.5470777e-01  -4.7876896e-01   1.7994677e-01  -1.2564764e+00  -3.7798227e-01   8.3084457e-01   1.5899615e-01   2.0938698e+00  -6.5431769e-01   1.3329806e+00   1.8384515e-01  -3.1290363e+00  -1.1746406e+00  -9.7331656e-01  -4.6067504e-01  -3.1747172e-02  -1.6793099e+00   5.3638767e-01  -6.5326179e-01  -3.7565228e+00  -6.8017424e-01  -1.9672674e+00  -7.1656407e-01  -1.4178025e+00  -1.5098788e+00  -1.1792536e+00  -2.3560580e+00  -1.2744290e+00  -1.9866758e+00  -1.1350283e-02  -2.8966225e-01   6.6774594e-01   1.2182618e+00   5.6414901e-01   9.3278466e-01  -1.0883460e-02
  -1.4921396e+00  -1.7922712e+00   4.9241819e-01   4.0775402e-01   1.3995828e+00   4.0927615e-01   1.6548550e+00  -1.5618060e-01   1.6084239e+00   1.0793745e+00  -1.8087491e+00  -8.0779747e-01  -4.3100969e-01  -9.6703736e-01  -8.4526579e-01  -2.0813227e+00   1.4825529e+00   3.7777700e-01   1.4350192e+00  -1.5437327e+00   2.7279074e+00   8.5248710e-01   4.2338999e-01   2.8024365e-01   2.0952989e-01   7.7344956e-01   4.4503702e-01   1.4804117e+00   3.7944581e-01   1.6437765e+00   1.4593369e+00   5.5800928e-01   2.8745137e-01   1.1890159e+00   8.4193106e-01   1.5790507e+00   7.3955687e-01   3.0493483e+00   7.6131876e-01  -3.7493525e-01   2.1427222e-01  -1.2389395e+00  -4.4532405e-01   8.6996611e-01   6.7053602e-03   2.0064136e+00  -8.0968378e-01   1.3340014e+00  -2.4599893e-02  -2.9722860e+00  -1.0916312e+00  -8.4289024e-01  -4.2146246e-01   6.7003446e-02  -1.7927259e+00   6.0836138e-01  -7.9954909e-01  -3.5651127e+00  -6.0039507e-01  -1.7519229e+00  -6.6295717e-01  -1.1835455e+00  -1.4719573e+00  -1.0369753e+00  -2.3449889e+00  -1.0820957e+00  -1.9404872e+00   1.7432417e-01  -2.1281062e-01   7.8068795e-01   1.1766550e+00   3.9491405e-01   7.7452721e-01   1.5722002e-01
  -1.3781295e+00  -1.6281117e+00   4.8023298e-01   4.5610240e-01   1.3112769e+00   2.0102548e-01   1.6229947e+00  -3.0134168e-01   1.6779374e+00   9.6712222e-01  -1.6689615e+00  -7.1720812e-01  -3.4947127e-01  -9.1697797e-01  -8.4660849e-01  -2.1403878e+00   1.5138264e+00   2.6009682e-01   1.2985021e+00  -1.3721755e+00   2.7201998e+00   8.1961003e-01   4.3731835e-01   1.3964048e-01   9.4286116e-02   6.4894584e-01   2.5659588e-01   1.3888060e+00   2.0136407e-01   1.6156339e+00   1.3200318e+00   7.1651271e-01   3.8929936e-01   1.1444456e+00   6.8031338e-01   1.4914190e+00   5.4571101e-01   3.1382803e+00   6.6007885e-01  -3.0003831e-01   2.3776270e-01  -1.2243184e+00  -5.0866613e-01   8.9633003e-01  -1.3890764e-01   1.9168162e+00  -9.4782439e-01   1.3299159e+00  -2.1376690e-01  -2.8289540e+00  -1.0064052e+00  -7.2269151e-01  -3.9190170e-01   1.5957773e-01  -1.8817258e+00   6.7170158e-01  -9.2900667e-01  -3.3873902e+00  -5.3291878e-01  -1.5432709e+00  -6.1392364e-01  -9.5753286e-01  -1.4115652e+00  -8.9726022e-01  -2.3135050e+00  -8.8761577e-01  -1.8827747e+00   3.5822573e-01  -1.3279352e-01   8.8423672e-01   1.1461653e+00   2.5031867e-01   5.9768072e-01   3.2779041e-01
  -1.2805074e+00  -1.4560674e+00   4.4527138e-01   5.0659651e-01   1.2233874e+00   6.0083088e-03   1.5895967e+00  -4.3554049e-01   1.7350888e+00   8.4455312e-01  -1.5547296e+00  -6.4016204e-01  -2.7662005e-01  -8.5891985e-01  -8.4892570e-01  -2.1647130e+00   1.5453959e+00   1.8196655e-01   1.1635410e+00  -1.1983982e+00   2.6850364e+00   7.6896418e-01   4.6200431e-01   7.3399660e-03   7.3159903e-04   5.4176403e-01   9.2551243e-02   1.3060238e+00   4.5709145e-02   1.5854080e+00   1.1831884e+00   8.5443736e-01   4.8211364e-01   1.0881883e+00   5.2606047e-01   1.3980814e+00   3.6696259e-01   3.2114302e+00   5.5145378e-01  -2.5648867e-01   2.5144983e-01  -1.2140977e+00  -5.6409567e-01   9.0758217e-01  -2.7319511e-01   1.8244421e+00  -1.0667627e+00   1.3207607e+00  -3.8186728e-01  -2.7005790e+00  -9.1822111e-01  -6.1792742e-01  -3.7054842e-01   2.4200580e-01  -1.9444467e+00   7.2629607e-01  -1.0406902e+00  -3.2263840e+00  -4.7949969e-01  -1.3481334e+00  -5.6964564e-01  -7.4439203e-01  -1.3307297e+00  -7.6240968e-01  -2.2626036e+00  -6.9388365e-01  -1.8132574e+00   5.3748143e-01  -5.1528323e-02   9.7568894e-01   1.1282857e+00   1.3427795e-01   4.0144504e-01   4.9740184e-01
  -1.2024576e+00  -1.2794797e+00   3.8745888e-01   5.5800076e-01   1.1372246e+00  -1.6881518e-01   1.5563348e+00  -5.5730854e-01   1.7802971e+00   7.1448572e-01  -1.4691713e+00  -5.7555590e-01  -2.1768109e-01  -7.9376893e-01  -8.5082529e-01  -2.1548557e+00   1.5747643e+00   1.4490529e-01   1.0329127e+00  -1.0272690e+00   2.6249886e+00   7.0078846e-01   4.9623771e-01  -1.1519943e-01  -6.8357395e-02   4.5461484e-01  -4.2198228e-02   1.2334901e+00  -8.3539175e-02   1.5547256e+00   1.0517640e+00   9.6782144e-01   5.6369885e-01   1.0205578e+00   3.8396366e-01   1.3008066e+00   2.0804841e-01   3.2678517e+00   4.3687178e-01  -2.4618821e-01   2.5621777e-01  -1.2100196e+00  -6.0829107e-01   9.0138240e-01  -3.9215140e-01   1.7286995e+00  -1.1649740e+00   1.3072828e+00  -5.2753012e-01  -2.5887350e+00  -8.2687108e-01  -5.3368465e-01  -3.5610650e-01   3.1094621e-01  -1.9798447e+00   7.7352078e-01  -1.1333085e+00  -3.0848304e+00  -4.4274609e-01  -1.1731469e+00  -5.3086261e-01  -5.4768412e-01  -1.2319566e+00  -6.3376181e-01  -2.1931981e+00  -5.0274484e-01  -1.7310031e+00   7.1032818e-01   2.9858185e-02   1.0521034e+00   1.1238260e+00   4.9588753e-02   1.8633040e-01   6.6342409e-01
  -1.1471217e+00  -1.1021803e+00   3.0700562e-01   6.0856322e-01   1.0535240e+00  -3.1736388e-01   1.5251903e+00  -6.6517987e-01   1.8152466e+00   5.8085177e-01  -1.4148675e+00  -5.2224835e-01  -1.7774185e-01  -7.2307494e-01  -8.5022112e-01  -2.1118160e+00   1.5989961e+00   1.4887056e-01   9.0964410e-01  -8.6401560e-01   2.5443096e+00   6.1544547e-01   5.3805611e-01  -2.2737666e-01  -1.1130145e-01   3.8917956e-01  -1.4404442e-01   1.1722206e+00  -1.8338754e-01   1.5255394e+00   9.2891905e-01   1.0528576e+00   6.3171754e-01   9.4164041e-01   2.5810222e-01   1.2015557e+00   7.3043112e-02   3.3077640e+00   3.1870792e-01  -2.7043297e-01   2.5277118e-01  -1.2139943e+00  -6.3867339e-01   8.7556449e-01  -4.9258789e-01   1.6291308e+00  -1.2413948e+00   1.2909170e+00  -6.4981081e-01  -2.4949684e+00  -7.3269656e-01  -4.7467341e-01  -3.4753691e-01   3.6385328e-01  -1.9877277e+00   8.1605027e-01  -1.2052775e+00  -2.9650886e+00  -4.2596009e-01  -1.0244527e+00  -4.9884572e-01  -3.6978688e-01  -1.1181782e+00  -5.1169922e-01  -2.1061487e+00  -3.1505539e-01  -1.6346064e+00   8.7604997e-01   1.1095617e-01   1.1104151e+00   1.1328434e+00  -2.0995402e-03  -4.5864608e-02   8.2399986e-01
  -1.1173998e+00  -9.2831620e-01   2.0445309e-01   6.5611712e-01   9.7249428e-01  -4.3466201e-01   1.4983864e+00  -7.5770255e-01   1.8426586e+00   4.4840870e-01  -1.3937182e+00  -4.7911581e-01  -1.6144898e-01  -6.4896455e-01  -8.4448578e-01  -2.0370272e+00   1.6148915e+00   1.9235072e-01   7.9690931e-01  -7.1398034e-01   2.4486006e+00   5.1345882e-01   5.8488665e-01  -3.2941457e-01  -1.2756219e-01   3.4611545e-01  -2.1077492e-01   1.1228656e+00  -2.5188973e-01   1.5000602e+00   8.1790677e-01   1.1060935e+00   6.8379436e-01   8.5135720e-01   1.5170482e-01   1.1024533e+00  -3.4796028e-02   3.3324882e+00   2.0019028e-01  -3.2980564e-01   2.4164354e-01  -1.2279722e+00  -6.5349826e-01   8.2831154e-01  -5.7225945e-01   1.5254931e+00  -1.2954313e+00   1.2736942e+00  -7.4821868e-01  -2.4206907e+00  -6.3654628e-01  -4.4496324e-01  -3.4412553e-01   3.9908487e-01  -1.9687566e+00   8.5754511e-01  -1.2548450e+00  -2.8690409e+00  -4.3290010e-01  -9.0738931e-01  -4.7531846e-01  -2.1184840e-01  -9.9268379e-01  -3.9573624e-01  -2.0023245e+00  -1.3083782e-01  -1.5224365e+00   1.0348183e+00   1.9192157e-01   1.1475884e+00   1.1546243e+00  -2.0260713e-02  -2.9216733e-01   9.7794566e-01
  -1.1157279e+00  -7.6213237e-01   8.0734947e-02   6.9822529e-01   8.9390603e-01  -5.1700201e-01   1.4782900e+00  -8.3347448e-01   1.8659773e+00   3.2237503e-01  -1.4067963e+00  -4.4508239e-01  -1.7271313e-01  -5.7403793e-01  -8.3066365e-01  -1.9323674e+00   1.6191951e+00   2.7252171e-01   6.9789741e-01  -5.8234217e-01   2.3443782e+00   3.9557300e-01   6.3373384e-01  -4.2226591e-01  -1.1771824e-01   3.2511685e-01  -2.4160495e-01   1.0857631e+00  -2.8816547e-01   1.4806569e+00   7.2193811e-01   1.1246464e+00   7.1764967e-01   7.4956415e-01   6.7065472e-02   1.0057477e+00  -1.1315257e-01   3.3442943e+00   8.5235694e-02  -4.2406955e-01   2.2324203e-01  -1.2537880e+00  -6.5188673e-01   7.5833378e-01  -6.2993583e-01   1.4178236e+00  -1.3269631e+00   1.2580884e+00  -8.2275775e-01  -2.3670385e+00  -5.3968217e-01  -4.4772747e-01  -3.4550613e-01   4.1594565e-01  -1.9244116e+00   9.0224311e-01  -1.2802695e+00  -2.7979817e+00  -4.6748045e-01  -8.2620337e-01  -4.6233013e-01  -7.3811313e-02  -8.5903874e-01  -2.8467681e-01  -1.8826873e+00   5.0483444e-02  -1.3929248e+00   1.1874511e+00   2.7326558e-01   1.1607980e+00   1.1877194e+00  -5.4233282e-03  -5.4862859e-01   1.1245902e+00
  -1.1438474e+00  -6.0772716e-01  -6.2755512e-02   7.3235537e-01   8.1720890e-01  -5.6204133e-01   1.4672866e+00  -8.9120184e-01   1.8889909e+00   2.0802219e-01  -1.4542123e+00  -4.1912632e-01  -2.1443991e-01  -5.0123780e-01  -8.0572783e-01  -1.8001853e+00   1.6088232e+00   3.8545282e-01   6.1565937e-01  -4.7382324e-01   2.2385755e+00   2.6282747e-01   6.8139709e-01  -5.0746827e-01  -8.3379792e-02   3.2502384e-01  -2.3713927e-01   1.0609932e+00  -2.9237871e-01   1.4697292e+00   6.4402802e-01   1.1064175e+00   7.3124941e-01   6.3617821e-01   5.5126753e-03   9.1375996e-01  -1.6073601e-01   3.3461781e+00  -2.1772908e-02  -5.5207305e-01   1.9791995e-01  -1.2929891e+00  -6.3380151e-01   6.6503741e-01  -6.6541641e-01   1.3064850e+00  -1.3363430e+00   1.2468160e+00  -8.7397640e-01  -2.3347172e+00  -4.4364588e-01  -4.8501222e-01  -3.5163884e-01   4.1466717e-01  -1.8569269e+00   9.5449002e-01  -1.2800357e+00  -2.7525091e+00  -5.3343289e-01  -7.8379802e-01  -4.6209245e-01   4.5497013e-02  -7.2098403e-01  -1.7682712e-01  -1.7483870e+00   2.2979028e-01  -1.2448677e+00   1.3351143e+00   3.5560711e-01   1.1476270e+00   1.2300265e+00   4.0934635e-02  -8.1057732e-01   1.2635704e+00
  -1.2025886e+00  -4.6880082e-01  -2.2410212e-01   7.5607082e-01   7.4166837e-01  -5.6883506e-01   1.4676376e+00  -9.2977593e-01   1.9154291e+00   1.1025205e-01  -1.5350043e+00  -4.0026782e-01  -2.8830523e-01  -4.3369765e-01  -7.6685754e-01  -1.6433273e+00   1.5810933e+00   5.2634504e-01   5.5294129e-01  -3.9240322e-01   2.1380147e+00   1.1663451e-01   7.2470119e-01  -5.8696077e-01  -2.7051305e-02   3.4396758e-01  -1.9927094e-01   1.0484286e+00  -2.6568053e-01   1.4695632e+00   5.8683225e-01   1.0502867e+00   7.2295978e-01   5.1131674e-01  -3.2571857e-02   8.2882383e-01  -1.7732484e-01   3.3415861e+00  -1.1625168e-01  -7.1167705e-01   1.6606595e-01  -1.3466611e+00  -5.9997896e-01   5.4867043e-01  -6.7949007e-01   1.1921939e+00  -1.3243918e+00   1.2426036e+00  -9.0301786e-01  -2.3238459e+00  -3.5009942e-01  -5.5754707e-01  -3.6274970e-01   3.9633124e-01  -1.7691942e+00   1.0182533e+00  -1.2530867e+00  -2.7324269e+00  -6.3395748e-01  -7.8153501e-01  -4.7679184e-01   1.4821782e-01  -5.8232412e-01  -7.0242738e-02  -1.6008521e+00   4.0795412e-01  -1.0777121e+00   1.4789979e+00   4.3941798e-01   1.1062672e+00   1.2789191e+00   1.1651792e-01  -1.0729104e+00   1.3946080e+00
  -1.2916894e+00  -3.4841416e-01  -4.0081648e-01   7.6722159e-01   6.6650971e-01  -5.3781042e-01   1.4813286e+00  -9.4836340e-01   1.9485671e+00   3.3196171e-02  -1.6470693e+00  -3.8754527e-01  -3.9458985e-01  -3.7457836e-01  -7.1171186e-01  -1.4651548e+00   1.5339363e+00   6.8978383e-01   5.1201763e-01  -3.4106163e-01   2.0488913e+00  -4.1151802e-02   7.6071962e-01  -6.6287807e-01   4.8043807e-02   3.7954041e-01  -1.3102702e-01   1.0477754e+00  -2.1012167e-01   1.4821787e+00   5.5248656e-01   9.5627221e-01   6.9169160e-01   3.7543567e-01  -4.7693263e-02   7.5321957e-01  -1.6376593e-01   3.3341167e+00  -1.9370500e-01  -8.9971630e-01   1.2819699e-01  -1.4152688e+00  -5.5182806e-01   4.1043278e-01  -6.7384676e-01   1.0760232e+00  -1.2923871e+00   1.2479455e+00  -9.1165880e-01  -2.3338244e+00  -2.6065747e-01  -6.6461138e-01  -3.7924091e-01   3.6274724e-01  -1.6646450e+00   1.0966644e+00  -1.1990516e+00  -2.7366743e+00  -7.7138738e-01  -8.1910638e-01  -5.0839380e-01   2.3726853e-01  -4.4680397e-01   3.7014206e-02  -1.4418671e+00   5.8553000e-01  -8.9179639e-01   1.6200011e+00   5.2479025e-01   1.0357016e+00   1.3314018e+00   2.1836229e-01  -1.3303959e+00   1.5172980e+00
  -1.4096682e+00  -2.4877887e-01  -5.8981489e-01   7.6411791e-01   5.9105719e-01  -4.7069125e-01   1.5099247e+00  -9.4650226e-01   1.9908810e+00  -2.0133004e-02  -1.7871440e+00  -3.7998717e-01  -5.3208666e-01  -3.2690369e-01  -6.3867413e-01  -1.2695396e+00   1.4660777e+00   8.6999107e-01   4.9453400e-01  -3.2156943e-01   1.9763117e+00  -2.0818781e-01   7.8697289e-01  -7.3733865e-01   1.3816084e-01   4.2897762e-01  -3.6375866e-02   1.0586055e+00  -1.2854110e-01   1.5091856e+00   5.4245765e-01   8.2563634e-01   6.3701988e-01   2.2945185e-01  -4.1151360e-02   6.8910588e-01  -1.2193080e-01   3.3272264e+00  -2.5001930e-01  -1.1120058e+00   8.5042297e-02  -1.4985240e+00  -4.9131142e-01   2.5254006e-01  -6.5095048e-01   9.5938445e-01  -1.2420453e+00   1.2648757e+00  -9.0232920e-01  -2.3632374e+00  -1.7672788e-01  -8.0396806e-01  -4.0158366e-01   3.1629650e-01  -1.5471120e+00   1.1916346e+00  -1.1184438e+00  -2.7632885e+00  -9.4689702e-01  -8.9448880e-01  -5.5845474e-01   3.1611944e-01  -3.1798147e-01   1.4663137e-01  -1.2736263e+00   7.6249362e-01  -6.8852245e-01   1.7584629e+00   6.1125160e-01   9.3585862e-01   1.3842888e+00   3.4299136e-01  -1.5779652e+00   1.6309347e+00
  -1.5537690e+00  -1.7109750e-01  -7.8742925e-01   7.4567368e-01   5.1485987e-01  -3.7038169e-01   1.5544430e+00  -9.2419616e-01   2.0437799e+00  -4.8111120e-02  -1.9508460e+00  -3.7658755e-01  -6.9808797e-01  -2.9340194e-01  -5.4704438e-01  -1.0608320e+00   1.3771686e+00   1.0610618e+00   5.0137164e-01  -3.3434765e-01   1.9239209e+00  -3.8162414e-01   8.0158653e-01  -8.1224654e-01   2.3923894e-01   4.8933919e-01   7.9991540e-02   1.0803763e+00  -2.4437348e-02   1.5516556e+00   5.5741878e-01   6.6092773e-01   5.5926641e-01   7.4835380e-02  -1.4926622e-02   6.3845225e-01  -5.4631675e-02   3.3239651e+00  -2.8174214e-01  -1.3433979e+00   3.7606945e-02  -1.5952977e+00  -4.2081870e-01   7.8231891e-02  -6.1388318e-01   8.4398814e-01  -1.1754952e+00   1.2947733e+00  -8.7810365e-01  -2.4098126e+00  -9.9375168e-02  -9.7187320e-01  -4.3020655e-01   2.5975834e-01  -1.4206828e+00   1.3035799e+00  -1.0128152e+00  -2.8094174e+00  -1.1602766e+00  -1.0039870e+00  -6.2795703e-01   3.8855298e-01  -1.9910220e-01   2.5983961e-01  -1.0987551e+00   9.3805559e-01  -4.7043828e-01   1.8939675e+00   6.9765385e-01   8.0771561e-01   1.4343804e+00   4.8657330e-01  -1.8109738e+00   1.7343991e+00
  -1.7199880e+00  -1.1546854e-01  -9.8946009e-01   7.1150680e-01   4.3779157e-01  -2.4081881e-01   1.6152547e+00  -8.8199888e-01   2.1074461e+00  -5.0670486e-02  -2.1327790e+00  -3.7629108e-01  -8.8845621e-01  -2.7636264e-01  -4.3716190e-01  -8.4379600e-01   1.2678560e+00   1.2571748e+00   5.3254374e-01  -3.7840520e-01   1.8936483e+00  -5.5813180e-01   8.0339726e-01  -8.8912092e-01   3.4709849e-01   5.5767896e-01   2.1289100e-01   1.1124415e+00   9.8170656e-02   1.6100259e+00   5.9715654e-01   4.6594932e-01   4.5953806e-01  -8.6338979e-02   2.8445791e-02   6.0297396e-01   3.4497313e-02   3.3267649e+00  -2.8632746e-01  -1.5878966e+00  -1.2794238e-02  -1.7035831e+00  -3.4304167e-01  -1.0827921e-01  -5.6617282e-01   7.3178114e-01  -1.0952438e+00   1.3382231e+00  -8.4265719e-01  -2.4704422e+00  -2.9218417e-02  -1.1631644e+00  -4.6539156e-01   1.9613223e-01  -1.2895508e+00   1.4312844e+00  -8.8484667e-01  -2.8713824e+00  -1.4097918e+00  -1.1423689e+00  -7.1717964e-01   4.5842208e-01  -9.2981916e-02   3.7726225e-01  -9.2029367e-01   1.1105724e+00  -2.4122153e-01   2.0252524e+00   7.8214969e-01   6.5334453e-01   1.4786286e+00   6.4507045e-01  -2.0254225e+00   1.8261253e+00
  -1.9031869e+00  -8.0865844e-02  -1.1912755e+00   6.6199036e-01   3.6011978e-01  -8.6801841e-02   1.6920232e+00  -8.2108079e-01   2.1807932e+00  -2.9352709e-02  -2.3267003e+00  -3.7799279e-01  -1.0977756e+00  -2.7751390e-01  -3.1044604e-01  -6.2351183e-01   1.1397846e+00   1.4527679e+00   5.8713128e-01  -4.5136384e-01   1.8855943e+00  -7.3397355e-01   7.9199960e-01  -9.6896879e-01   4.5761837e-01   6.3119026e-01   3.5687192e-01   1.1540507e+00   2.3488768e-01   1.6840364e+00   6.6051914e-01   2.4564989e-01   3.3971398e-01  -2.5138919e-01   8.6005182e-02   5.8407183e-01   1.4114754e-01   3.3372952e+00  -2.6233093e-01  -1.8388262e+00  -6.4538105e-02  -1.8205179e+00  -2.6085754e-01  -3.0191938e-01  -5.1161389e-01   6.2486764e-01  -1.0041308e+00   1.3949390e+00  -8.0018382e-01  -2.5412689e+00   3.3631877e-02  -1.3714264e+00  -5.0718812e-01   1.2846895e-01  -1.1578672e+00   1.5719145e+00  -7.3836486e-01  -2.9447938e+00  -1.6921397e+00  -1.3030869e+00  -8.2561426e-01   5.2942176e-01  -1.9027431e-03   4.9883266e-01  -7.4163990e-01   1.2775685e+00  -5.5593689e-03   2.1502298e+00   8.6226435e-01   4.7588952e-01   1.5142776e+00   8.1437583e-01  -2.2181297e+00   1.9041542e+00
  -2.0972912e+00  -6.5196841e-02  -1.3879540e+00   5.9824953e-01   2.8253520e-01   8.6194233e-02   1.7836825e+00  -7.4326977e-01   2.2615486e+00   1.2759001e-02  -2.5257446e+00  -3.8055518e-01  -1.3195753e+00  -2.9792576e-01  -1.6935232e-01  -4.0524467e-01   9.9552814e-01   1.6426719e+00   6.6326395e-01  -5.4957052e-01   1.8980668e+00  -9.0512272e-01   7.6773123e-01  -1.0522097e+00   5.6688384e-01   7.0732073e-01   5.0643007e-01   1.2043426e+00   3.8108519e-01   1.7727099e+00   7.4540815e-01   5.9420183e-03   2.0238440e-01  -4.1707619e-01   1.5449024e-01   5.8277587e-01   2.6050327e-01   3.3563917e+00  -2.0954224e-01  -2.0890514e+00  -1.1573246e-01  -1.9424662e+00  -1.7722313e-01  -4.9692186e-01  -4.5409202e-01   5.2541379e-01  -9.0527155e-01   1.4637583e+00  -7.5527855e-01  -2.6178362e+00   8.9595229e-02  -1.5892279e+00  -5.5535223e-01   5.9721322e-02  -1.0296021e+00   1.7211813e+00  -5.7827684e-01  -3.0247151e+00  -2.0025036e+00  -1.4785711e+00  -9.5193061e-01   6.0488883e-01   7.2473438e-02   6.2378625e-01  -5.6644865e-01   1.4358685e+00   2.3106889e-01   2.2661260e+00   9.3506054e-01   2.7947465e-01   1.5389657e+00   9.9043158e-01  -2.3868558e+00   1.9662755e+00
  -2.2955593e+00  -6.5435283e-02  -1.5744681e+00   5.2210600e-01   2.0613903e-01   2.7221510e-01   1.8884581e+00  -6.5106087e-01   2.3464464e+00   7.1223147e-02  -2.7226876e+00  -3.8284188e-01  -1.5466136e+00  -3.3794236e-01  -1.7247908e-02  -1.9428765e-01   8.3845258e-01   1.8222000e+00   7.5814915e-01  -6.6829049e-01   1.9277578e+00  -1.0674242e+00   7.3160065e-01  -1.1386581e+00   6.7129815e-01   7.8384913e-01   6.5619720e-01   1.2623300e+00   5.3203822e-01   1.8743699e+00   8.4881735e-01  -2.4654459e-01   5.0744026e-02  -5.7970690e-01   2.3045478e-01   5.9969318e-01   3.8742093e-01   3.3840547e+00  -1.2904465e-01  -2.3312391e+00  -1.6429105e-01  -2.0651583e+00  -9.5080771e-02  -6.8704497e-01  -3.9741802e-01   4.3554193e-01  -8.0198776e-01   1.5427025e+00  -7.1278512e-01  -2.6952900e+00   1.3960422e-01  -1.8084163e+00  -6.0931432e-01  -7.3780350e-03  -9.0841531e-01   1.8736362e+00  -4.1042339e-01  -3.1058635e+00  -2.3347015e+00  -1.6605784e+00  -1.0939927e+00   6.8764043e-01   1.2917161e-01   7.5072492e-01  -3.9849269e-01   1.5818284e+00   4.6269143e-01   2.3697234e+00   9.9738062e-01   6.9044955e-02   1.5507857e+00   1.1693254e+00  -2.5303754e+00   2.0102416e+00
  -2.4909048e+00  -7.7818653e-02  -1.7458966e+00   4.3597469e-01   1.3238696e-01   4.6502918e-01   2.0039248e+00  -5.4758957e-01   2.4315133e+00   1.4052794e-01  -2.9102440e+00  -3.8376471e-01  -1.7712022e+00  -3.9714413e-01   1.4178101e-01   4.2166498e-03   6.7252168e-01   1.9871956e+00   8.6814842e-01  -8.0196717e-01   1.9700517e+00  -1.2167895e+00   6.8516562e-01  -1.2275620e+00   7.6765767e-01   8.5892234e-01   8.0110106e-01   1.3268812e+00   6.8305275e-01   1.9866980e+00   9.6691713e-01  -5.0475886e-01  -1.1155026e-01  -7.3528424e-01   3.1037215e-01   6.3495979e-01   5.1661203e-01   3.4195130e+00  -2.3197076e-02  -2.5581470e+00  -2.0803842e-01  -2.1838787e+00  -1.7274430e-02  -8.6582926e-01  -3.4517777e-01   3.5721878e-01  -6.9772413e-01   1.6290977e+00  -6.7761758e-01  -2.7686196e+00   1.8505487e-01  -2.0204563e+00  -6.6817578e-01  -7.0408425e-02  -7.9753765e-01   2.0230694e+00  -2.4135425e-01  -3.1828346e+00  -2.6814122e+00  -1.8405698e+00  -1.2489208e+00   7.7985916e-01   1.6794905e-01   8.7774489e-01  -2.4148896e-01   1.7116401e+00   6.8320319e-01   2.4576859e+00   1.0461466e+00  -1.4984920e-01   1.5483020e+00   1.3473642e+00  -2.6485047e+00   2.0340328e+00
  -2.6762506e+00  -9.8092888e-02  -1.8976542e+00   3.4272250e-01   6.2992718e-02   6.5833183e-01   2.1270961e+00  -4.3656663e-01   2.5124124e+00   2.1445950e-01  -3.0813681e+00  -3.8233814e-01  -1.9855568e+00  -4.7434089e-01   3.0317118e-01   1.8546542e-01   5.0205948e-01   2.1340395e+00   9.8889741e-01  -9.4452897e-01   2.0194296e+00  -1.3494109e+00   6.3037493e-01  -1.3176950e+00   8.5319199e-01   9.3105348e-01   9.3649414e-01   1.3966981e+00   8.2958248e-01   2.1068188e+00   1.0951811e+00  -7.6155344e-01  -2.8054557e-01  -8.7969557e-01   3.9072793e-01   6.8819722e-01   6.4282336e-01   3.4613320e+00   1.0445961e-01  -2.7629257e+00  -2.4483461e-01  -2.2936965e+00   5.3526249e-02  -1.0268806e+00  -3.0059991e-01   2.9214253e-01  -5.9595267e-01   1.7197367e+00  -6.5456644e-01  -2.8329149e+00   2.2773298e-01  -2.2167941e+00  -7.3073117e-01  -1.2732277e-01  -6.9966612e-01   2.1629700e+00  -7.8037892e-02  -3.2503360e+00  -3.0344669e+00  -2.0100957e+00  -1.4131932e+00   8.8302752e-01   1.8931957e-01   1.0026106e+00  -9.8903332e-02   1.8216773e+00   8.8675579e-01   2.5269269e+00   1.0786845e+00  -3.7131039e-01   1.5305268e+00   1.5211233e+00  -2.7420899e+00   2.0361441e+00
  -2.8448856e+00  -1.2178474e-01  -2.0257184e+00   2.4550250e-01  -2.0342931e-04   8.4594918e-01   2.2545381e+00  -3.2217416e-01   2.5848139e+00   2.8652454e-01  -3.2295534e+00  -3.7773311e-01  -2.1821511e+00  -5.6759417e-01   4.6215046e-01   3.4518481e-01   3.3148986e-01   2.2596290e+00   1.1154647e+00  -1.0897205e+00   2.0699375e+00  -1.4619760e+00   5.6939084e-01  -1.4074877e+00   9.2557645e-01   9.9908602e-01   1.0582516e+00   1.4702958e+00   9.6733433e-01   2.2314103e+00   1.2285477e+00  -1.0100167e+00  -4.5216912e-01  -1.0089271e+00   4.6810457e-01   7.5847519e-01   7.6100797e-01   3.5075546e+00   2.4936569e-01  -2.9394104e+00  -2.7270677e-01  -2.3897209e+00   1.1489702e-01  -1.1641667e+00  -2.6644250e-01   2.4163306e-01  -5.0006473e-01   1.8110697e+00  -6.4810014e-01  -2.8836252e+00   2.6972413e-01  -2.3892281e+00  -7.9550963e-01  -1.7648357e-01  -6.1687124e-01   2.2870059e+00   7.2477581e-02  -3.3034117e+00  -3.3851740e+00  -2.1611643e+00  -1.5827764e+00   9.9790943e-01   1.9455326e-01   1.1229544e+00   2.6255848e-02   1.9088459e+00   1.0681460e+00   2.5749810e+00   1.0930395e+00  -5.8937406e-01   1.4968670e+00   1.6874764e+00  -2.8129523e+00   2.0158570e+00
  -2.9907983e+00  -1.4447725e-01  -2.1268390e+00   1.4757925e-01  -5.5391193e-02   1.0220386e+00   2.3824975e+00  -2.0892653e-01   2.6447491e+00   3.5039062e-01  -3.3490990e+00  -3.6932099e-01  -2.3540576e+00  -6.7426723e-01   6.1400587e-01   4.7980780e-01   1.6507524e-01   2.3613376e+00   1.2425393e+00  -1.2314306e+00   2.1156747e+00  -1.5518657e+00   5.0441182e-01  -1.4951882e+00   9.8292655e-01   1.0621317e+00   1.1628439e+00   1.5459878e+00   1.0923638e+00   2.3568272e+00   1.3616102e+00  -1.2437857e+00  -6.2239891e-01  -1.1192895e+00   5.3926188e-01   8.4428257e-01   8.6648435e-01   3.5558519e+00   4.0616292e-01  -3.0823854e+00  -2.8997174e-01  -2.4673706e+00   1.6472844e-01  -1.2723100e+00  -2.4489784e-01   2.0652968e-01  -4.1325390e-01   1.8994003e+00  -6.6217500e-01  -2.9167922e+00   3.1331617e-01  -2.5302656e+00  -8.6082876e-01  -2.1668000e-01  -5.5051911e-01   2.3894765e+00   2.0342916e-01  -3.3376466e+00  -3.7246626e+00  -2.2865718e+00  -1.7532734e+00   1.1245690e+00   1.8565279e-01   1.2364773e+00   1.3163537e-01   1.9708971e+00   1.2231683e+00   2.6003367e+00   1.0882487e+00  -7.9829007e-01   1.4470545e+00   1.8436075e+00  -2.8638008e+00   1.9734608e+00
  -3.1089609e+00  -1.6206420e-01  -2.1987079e+00   5.2163622e-02  -1.0096068e-01   1.1812848e+00   2.5070347e+00  -1.0150071e-01   2.6889142e+00   4.0031045e-01  -3.4353388e+00  -3.5669757e-01  -2.4952620e+00  -7.9109854e-01   7.5432759e-01   5.8662718e-01   6.6786325e-03   2.4369694e+00   1.3646378e+00  -1.3639935e+00   2.1512548e+00  -1.6173127e+00   4.3751531e-01  -1.5790317e+00   1.0237871e+00   1.1194934e+00   1.2473883e+00   1.6218781e+00   1.2011623e+00   2.4792275e+00   1.4888229e+00  -1.4573177e+00  -7.8741414e-01  -1.2076374e+00   6.0121994e-01   9.4351154e-01   9.5508008e-01   3.6036677e+00   5.6895535e-01  -3.1878050e+00  -2.9533360e-01  -2.5226405e+00   2.0129644e-01  -1.3468651e+00  -2.3751397e-01   1.8710058e-01  -3.3839376e-01   1.9810726e+00  -7.0006592e-01  -2.9292448e+00   3.6090367e-01  -2.6334511e+00  -9.2485154e-01  -2.4713381e-01  -5.0120956e-01   2.4656951e+00   3.0870288e-01  -3.3493377e+00  -4.0442179e+00  -2.3801826e+00  -1.9200797e+00   1.2624171e+00   1.6530209e-01   1.3411264e+00   2.1571033e-01   2.0066714e+00   1.3488993e+00   2.6026870e+00   1.0645351e+00  -9.9278028e-01   1.3810751e+00   1.9870111e+00  -2.8981093e+00   1.9103953e+00
  -3.1955441e+00  -1.7096197e-01  -2.2400797e+00  -3.7726997e-02  -1.3567251e-01   1.3190856e+00   2.6241528e+00  -4.5456282e-03   2.7148918e+00   4.3149251e-01  -3.4848164e+00  -3.3967984e-01  -2.6009305e+00  -9.1429597e-01   8.7920755e-01   6.6391462e-01  -1.4042943e-01   2.4847194e+00   1.4763194e+00  -1.4824384e+00   2.1721989e+00  -1.6575070e+00   3.7053871e-01  -1.6574055e+00   1.0471255e+00   1.1705836e+00   1.3096899e+00   1.6958679e+00   1.2907364e+00   2.5946976e+00   1.6047140e+00  -1.6460985e+00  -9.4371384e-01  -1.2715679e+00   6.5134955e-01   1.0534586e+00   1.0232584e+00   3.6483416e+00   7.3159027e-01  -3.2529534e+00  -2.8794226e-01  -2.5523494e+00   2.2333488e-01  -1.3845646e+00  -2.4513182e-01   1.8296749e-01  -2.7791506e-01   2.0526320e+00  -7.6423055e-01  -2.9187368e+00   4.1489953e-01  -2.6936475e+00  -9.8564058e-01  -2.6750129e-01  -4.6873444e-01   2.5122697e+00   3.8316959e-01  -3.3356281e+00  -4.3355892e+00  -2.4371506e+00  -2.0785349e+00   1.4102700e+00   1.3678581e-01   1.4352280e+00   2.7791614e-01   2.0162396e+00   1.4438876e+00   2.5830642e+00   1.0234007e+00  -1.1682549e+00   1.2991101e+00   2.1154877e+00  -2.9199656e+00   1.8292867e+00
  -3.2480453e+00  -1.6826091e-01  -2.2508248e+00  -1.1936924e-01  -1.5881345e-01   1.4317238e+00   2.7299172e+00   7.7519488e-02   2.7212695e+00   4.4038673e-01  -3.4953965e+00  -3.1827084e-01  -2.6676284e+00  -1.0396462e+00   9.8537775e-01   7.1099611e-01  -2.7370147e-01   2.5031511e+00   1.5723969e+00  -1.5826701e+00   2.1752245e+00  -1.6726313e+00   3.0501231e-01  -1.7289899e+00   1.0523404e+00   1.2148501e+00   1.3482736e+00   1.7656755e+00   1.3586806e+00   2.6993672e+00   1.7040946e+00  -1.8067747e+00  -1.0881933e+00  -1.3095823e+00   6.8747153e-01   1.1708494e+00   1.0682249e+00   3.6872019e+00   8.8793948e-01  -3.2765320e+00  -2.6740266e-01  -2.5543512e+00   2.3010933e-01  -1.3835191e+00  -2.6783783e-01   1.9305142e-01  -2.3368955e-01   2.1109506e+00  -8.5621361e-01  -2.8840211e+00   4.7765990e-01  -2.7072619e+00  -1.0412033e+00  -2.7787573e-01  -4.5206056e-01   2.5272595e+00   4.2296692e-01  -3.2945994e+00  -4.5912569e+00  -2.4540752e+00  -2.2240647e+00   1.5664082e+00   1.0387906e-01   1.5175616e+00   3.1872293e-01   2.0009274e+00   1.5082308e+00   2.5438415e+00   9.6760126e-01  -1.3209694e+00   1.2015084e+00   2.2271377e+00  -2.9338969e+00   1.7338664e+00
  -3.2653286e+00  -1.5180629e-01  -2.2319176e+00  -1.9038804e-01  -1.7032307e-01   1.5165166e+00   2.8205621e+00   1.4070565e-01   2.7076483e+00   4.2486549e-01  -3.4663131e+00  -2.9259333e-01  -2.6934707e+00  -1.1626346e+00   1.0702825e+00   7.2827888e-01  -3.9137161e-01   2.4911959e+00   1.6481352e+00  -1.6615717e+00   2.1584079e+00  -1.6638238e+00   2.4215120e-01  -1.7928641e+00   1.0392890e+00   1.2517178e+00   1.3624115e+00   1.8288763e+00   1.4032420e+00   2.7895129e+00   1.7822522e+00  -1.9372008e+00  -1.2181777e+00  -1.3211977e+00   7.0796567e-01   1.2918902e+00   1.0880141e+00   3.7176235e+00   1.0321614e+00  -3.2586729e+00  -2.3373204e-01  -2.5276968e+00   2.2148782e-01  -1.3433596e+00  -3.0493417e-01   2.1554387e-01  -2.0692748e-01   2.1533132e+00  -9.7659850e-01  -2.8248570e+00   5.5142319e-01  -2.6724026e+00  -1.0895264e+00  -2.7879137e-01  -4.4934296e-01   2.5102020e+00   4.2570424e-01  -3.2253246e+00  -4.8046500e+00  -2.4290976e+00  -2.3523023e+00   1.7286278e+00   7.0706487e-02   1.5873680e+00   3.3964324e-01   1.9632173e+00   1.5435300e+00   2.4885934e+00   9.0099812e-01  -1.4481117e+00   1.0887897e+00   2.3203590e+00  -2.9446752e+00   1.6287735e+00
  -3.2475765e+00  -1.2020817e-01  -2.1853530e+00  -2.4876380e-01  -1.7087909e-01   1.5719347e+00   2.8925832e+00   1.8164173e-01   2.6745429e+00   3.8428334e-01  -3.3981530e+00  -2.6279899e-01  -2.6782067e+00  -1.2785734e+00   1.1320856e+00   7.1722701e-01  -4.9243876e-01   2.4481795e+00   1.6994248e+00  -1.7170281e+00   2.1212104e+00  -1.6330695e+00   1.8290463e-01  -1.8485681e+00   1.0083306e+00   1.2805546e+00   1.3521474e+00   1.8829596e+00   1.4233713e+00   2.8616491e+00   1.8351213e+00  -2.0364039e+00  -1.3314135e+00  -1.3070023e+00   7.1188155e-01   1.4123531e+00   1.0815493e+00   3.7370560e+00   1.1589289e+00  -3.2008774e+00  -1.8727004e-01  -2.4727316e+00   1.9800130e-01  -1.2653092e+00  -3.5493001e-01   2.4791047e-01  -1.9809636e-01   2.1774633e+00  -1.1250043e+00  -2.7419517e+00   6.3826302e-01  -2.5889642e+00  -1.1286014e+00  -2.7122697e-01  -4.5797416e-01   2.4620135e+00   3.9057640e-01  -3.1278825e+00  -4.9703100e+00  -2.3619365e+00  -2.4591963e+00   1.8942794e+00   4.1573196e-02   1.6442945e+00   3.4316758e-01   1.9065366e+00   1.5527241e+00   2.4218261e+00   8.2830051e-01  -1.5478208e+00   9.6168503e-01   2.3938525e+00  -2.9571197e+00   1.5192516e+00
  -3.1961605e+00  -7.2787638e-02  -2.1140029e+00  -2.9279938e-01  -1.6193098e-01   1.5976798e+00   2.9428199e+00   1.9773853e-01   2.6231966e+00   3.1941778e-01  -3.2927792e+00  -2.2896489e-01  -2.6232276e+00  -1.3827331e+00   1.1696242e+00   6.8028766e-01  -5.7658189e-01   2.3738671e+00   1.7229276e+00  -1.7478747e+00   2.0643723e+00  -1.5830281e+00   1.2805355e-01  -1.8961167e+00   9.6038324e-01   1.3006625e+00   1.3183112e+00   1.9254071e+00   1.4187610e+00   2.9126110e+00   1.8594258e+00  -2.1044750e+00  -1.4260266e+00  -1.2686455e+00   6.9904161e-01   1.5276958e+00   1.0486781e+00   3.7430303e+00   1.2636143e+00  -3.1058838e+00  -1.2855461e-01  -2.3911185e+00   1.6088456e-01  -1.1521762e+00  -4.1555890e-01   2.8693325e-01  -2.0686811e-01   2.1816166e+00  -1.3001265e+00  -2.6368496e+00   7.4004990e-01  -2.4586367e+00  -1.1564441e+00  -2.5660342e-01  -4.7467267e-01   2.3847900e+00   3.1837970e-01  -3.0033369e+00  -5.0839994e+00  -2.2538678e+00  -2.5410959e+00   2.0602982e+00   2.0773117e-02   1.6882897e+00   3.3263237e-01   1.8349591e+00   1.5398212e+00   2.3486040e+00   7.5471407e-01  -1.6191377e+00   8.2120639e-01   2.4466307e+00  -2.9758947e+00   1.4107683e+00
  -3.1134527e+00  -9.4757574e-03  -2.0214226e+00  -3.2105999e-01  -1.4567612e-01   1.5947114e+00   2.9685319e+00   1.8732066e-01   2.5553320e+00   2.3230155e-01  -3.1532018e+00  -1.9099312e-01  -2.5314986e+00  -1.4704779e+00   1.1823232e+00   6.2077386e-01  -6.4402120e-01   2.2685268e+00   1.7161913e+00  -1.7537889e+00   1.9896996e+00  -1.5168144e+00   7.8339289e-02  -1.9359667e+00   8.9697809e-01   1.3112990e+00   1.2625199e+00   1.9537862e+00   1.3898627e+00   2.9396312e+00   1.8527879e+00  -2.1424026e+00  -1.5004606e+00  -1.2087669e+00   6.7012252e-01   1.6332147e+00   9.9017747e-01   3.7331553e+00   1.3424254e+00  -2.9774797e+00  -5.8183034e-02  -2.2857859e+00   1.1208726e-01  -1.0082651e+00  -4.8382794e-01   3.2879497e-01  -2.3210032e-01   2.1644519e+00  -1.4998152e+00  -2.5117781e+00   8.5841532e-01  -2.2848382e+00  -1.1711149e+00  -2.3676817e-01  -4.9561207e-01   2.2815290e+00   2.1143205e-01  -2.8536877e+00  -5.1427696e+00  -2.1076548e+00  -2.5948264e+00   2.2232330e+00   1.2383531e-02   1.7194641e+00   3.1202538e-01   1.7528439e+00   1.5095482e+00   2.2741068e+00   6.8552811e-01  -1.6619060e+00   6.6873331e-01   2.4780388e+00  -3.0053246e+00   1.3085878e+00
  -3.0025917e+00   6.9314256e-02  -1.9116250e+00  -3.3230330e-01  -1.2497752e-01   1.5652167e+00   2.9674717e+00   1.4972032e-01   2.4728764e+00   1.2596829e-01  -2.9834081e+00  -1.4853080e-01  -2.4074193e+00  -1.5374024e+00   1.1700900e+00   5.4271228e-01  -6.9534521e-01   2.1329967e+00   1.6777273e+00  -1.7351421e+00   1.8997659e+00  -1.4377562e+00   3.4601882e-02  -1.9689438e+00   8.2029940e-01   1.3117183e+00   1.1871551e+00   1.9658581e+00   1.3378810e+00   2.9404167e+00   1.8138039e+00  -2.1518720e+00  -1.5534097e+00  -1.1308671e+00   6.2670059e-01   1.7242271e+00   9.0772928e-01   3.7051193e+00   1.3924973e+00  -2.8202730e+00   2.3319304e-02  -2.1607975e+00   5.4245725e-02  -8.3920495e-01  -5.5610292e-01   3.6920835e-01  -2.7185507e-01   2.1250895e+00  -1.7211777e+00  -2.3694674e+00   9.9471117e-01  -2.0725752e+00  -1.1707470e+00  -2.1395995e-01  -5.1658772e-01   2.1558155e+00   7.3410347e-02  -2.6817931e+00  -5.1449829e+00  -1.9274296e+00  -2.6177512e+00   2.3792809e+00   2.0057276e-02   1.7379416e+00   2.8574736e-01   1.6644570e+00   1.4669551e+00   2.2031668e+00   6.2567957e-01  -1.6766344e+00   5.0609894e-01   2.4877752e+00  -3.0492288e+00   1.2173375e+00
  -2.8672334e+00   1.6281816e-01  -1.7888402e+00  -3.2541773e-01  -1.0322610e-01   1.5125161e+00   2.9379610e+00   8.5329612e-02   2.3776933e+00   4.1399799e-03  -2.7881633e+00  -1.0092653e-01  -2.2566129e+00  -1.5794703e+00   1.1332071e+00   4.5066579e-01  -7.3132686e-01   1.9687438e+00   1.6070584e+00  -1.6928338e+00   1.7975758e+00  -1.3491484e+00  -2.0953812e-03  -1.9961396e+00   7.3319431e-01   1.3012329e+00   1.0953118e+00   1.9596928e+00   1.2647406e+00   2.9132274e+00   1.7420877e+00  -2.1350526e+00  -1.5837619e+00  -1.0391306e+00   5.7124706e-01   1.7962743e+00   8.0386552e-01   3.6567088e+00   1.4119433e+00  -2.6394383e+00   1.1560036e-01  -2.0211567e+00  -9.3910195e-03  -6.5170316e-01  -6.2823252e-01   4.0358790e-01  -3.2345680e-01   2.0630671e+00  -1.9606971e+00  -2.2129618e+00   1.1499571e+00  -1.8282376e+00  -1.1535872e+00  -1.9074713e-01  -5.3321341e-01   2.0115002e+00  -9.0878645e-02  -2.4912683e+00  -5.0903021e+00  -1.7185308e+00  -2.6078283e+00   2.5243486e+00   4.6824177e-02   1.7437218e+00   2.5834592e-01   1.5736090e+00   1.4170083e+00   2.1398257e+00   5.7933363e-01  -1.6643454e+00   3.3565762e-01   2.4759163e+00  -3.1107875e+00   1.1406063e+00
  -2.7113014e+00   2.7003529e-01  -1.6572808e+00  -2.9938582e-01  -8.4157926e-02   1.4409090e+00   2.8789674e+00  -4.3893719e-03   2.2713543e+00  -1.2910835e-01  -2.5727907e+00  -4.7235039e-02  -2.0856591e+00  -1.5931524e+00   1.0722427e+00   3.4954461e-01  -7.5275210e-01   1.7779055e+00   1.5047346e+00  -1.6281296e+00   1.6862243e+00  -1.2540311e+00  -3.0378026e-02  -2.0187894e+00   6.3913944e-01   1.2792829e+00   9.9071016e-01   1.9337844e+00   1.1730264e+00   2.8569583e+00   1.6382843e+00  -2.0943946e+00  -1.5905654e+00  -9.3821231e-01   5.0706407e-01   1.8453341e+00   6.8188401e-01   3.5858561e+00   1.3998761e+00  -2.4404579e+00   2.1853510e-01  -1.8725547e+00  -7.5083312e-02  -4.5323638e-01  -6.9571087e-01   4.2725810e-01  -3.8358790e-01   1.9783274e+00  -2.2143549e+00  -2.0454332e+00   1.3247718e+00  -1.5593337e+00  -1.1180533e+00  -1.6993650e-01  -5.4113737e-01   1.8524098e+00  -2.7576963e-01  -2.2863628e+00  -4.9796549e+00  -1.4873003e+00  -2.5636631e+00   2.6541380e+00   9.4918209e-02   1.7365776e+00   2.3424467e-01   1.4833473e+00   1.3642129e+00   2.0869616e+00   5.4951676e-01  -1.6264237e+00   1.6031418e-01   2.4429396e+00  -3.1924387e+00   1.0806178e+00
  -2.5387628e+00   3.8981085e-01  -1.5209341e+00  -2.5328387e-01  -7.1638770e-02   1.3554585e+00   2.7901809e+00  -1.1693615e-01   2.1549769e+00  -2.6967425e-01  -2.3429515e+00   1.3724901e-02  -1.9017821e+00  -1.5755645e+00   9.8798817e-01   2.4441534e-01  -7.6028211e-01   1.5632975e+00   1.3723231e+00  -1.5425222e+00   1.5685921e+00  -1.1550131e+00  -4.8526115e-02  -2.0381474e+00   5.4215442e-01   1.2455054e+00   8.7756824e-01   1.8871566e+00   1.0658939e+00   2.7712205e+00   1.5040550e+00  -2.0324578e+00  -1.5730276e+00  -8.3300681e-01   4.3815672e-01   1.8680265e+00   5.4573648e-01   3.4907162e+00   1.3564061e+00  -2.2288763e+00   3.3222093e-01  -1.7210839e+00  -1.3876853e-01  -2.5169749e-01  -7.5387532e-01   4.3568861e-01  -4.4841862e-01   1.8712156e+00  -2.4777512e+00  -1.8700154e+00   1.5192874e+00  -1.2741821e+00  -1.0628091e+00  -1.5445202e-01  -5.3626335e-01   1.6821085e+00  -4.7502679e-01  -2.0718195e+00  -4.8151691e+00  -1.2408449e+00  -2.4845578e+00   2.7642720e+00   1.6564100e-01   1.7160003e+00   2.1749001e-01   1.3957327e+00   1.3122962e+00   2.0460184e+00   5.3784185e-01  -1.5644860e+00  -1.6498930e-02   2.3897369e+00  -3.2958123e+00   1.0380037e+00
  -2.3534419e+00   5.2087766e-01  -1.3833925e+00  -1.8632370e-01  -6.9433747e-02   1.2617285e+00   2.6720875e+00  -2.4884310e-01   2.0291460e+00  -4.1371059e-01  -2.1044285e+00   8.3261238e-02  -1.7125084e+00  -1.5245971e+00   8.8143230e-01   1.4032102e-01  -7.5436532e-01   1.3283816e+00   1.2123695e+00  -1.4376249e+00   1.4471119e+00  -1.0541565e+00  -5.4505466e-02  -2.0553720e+00   4.4665873e-01   1.1997924e+00   7.6043391e-01   1.8194509e+00   9.4695282e-01   2.6564186e+00   1.3420379e+00  -1.9517841e+00  -1.5305499e+00  -7.2841346e-01   3.6904255e-01   1.8618005e+00   3.9989168e-01   3.3697789e+00   1.2826264e+00  -2.0100868e+00   4.5691294e-01  -1.5729327e+00  -1.9626686e-01  -5.5020092e-02  -7.9813081e-01   4.2474234e-01  -5.1376605e-01   1.7424958e+00  -2.7462158e+00  -1.6896679e+00   1.7330532e+00  -9.8157227e-01  -9.8685431e-01  -1.4718739e-01  -5.1496255e-01   1.5037384e+00  -6.8212473e-01  -1.8527190e+00  -4.6000869e+00  -9.8677039e-01  -2.3705570e+00   2.8504579e+00   2.5927365e-01   1.6812070e+00   2.1153093e-01   1.3117194e+00   1.2639842e+00   2.0168679e+00   5.4434800e-01  -1.4802799e+00  -1.9090664e-01   2.3176182e+00  -3.4216969e+00   1.0117047e+00
  -2.1588853e+00   6.6185745e-01  -1.2477372e+00  -9.7934446e-02  -8.0979205e-02   1.1654834e+00   2.5260245e+00  -3.9578436e-01   1.8939273e+00  -5.5784253e-01  -1.8629298e+00   1.6265749e-01  -1.5253187e+00  -1.4390362e+00   7.5377329e-01   4.2118751e-02  -7.3520843e-01   1.0771844e+00   1.0283362e+00  -1.3151091e+00   1.3236248e+00  -9.5293383e-01  -4.6066440e-02  -2.0714355e+00   3.5727402e-01   1.1423306e+00   6.4398178e-01   1.7309851e+00   8.2012542e-01   2.5138108e+00   1.1557817e+00  -1.8548203e+00  -1.4627976e+00  -6.2911419e-01   3.0450775e-01   1.8250829e+00   2.4917579e-01   3.2220053e+00   1.1805869e+00  -1.7891526e+00   5.9290614e-01  -1.4340875e+00  -2.4351323e-01   1.2919684e-01  -8.2419220e-01   3.9092114e-01  -5.7527522e-01   1.5933794e+00  -3.0149105e+00  -1.5070754e+00   1.9649338e+00  -6.9040982e-01  -8.8962368e-01  -1.5084016e-01  -4.7426162e-01   1.3199408e+00  -8.9050404e-01  -1.6343127e+00  -4.3386620e+00  -7.3289577e-01  -2.2224849e+00   2.9086835e+00   3.7504371e-01   1.6312067e+00   2.1904727e-01   1.2311501e+00   1.2208866e+00   1.9978162e+00   5.6747480e-01  -1.3756233e+00  -3.5874055e-01   2.2282952e+00  -3.5700329e+00   9.9901172e-01
  -1.9582799e+00   8.1122841e-01  -1.1164749e+00   1.2124399e-02  -1.0917513e-01   1.0723676e+00   2.3542186e+00  -5.5271964e-01   1.7489716e+00  -6.9929944e-01  -1.6239140e+00   2.5299535e-01  -1.3473080e+00  -1.3186622e+00   6.0646404e-01  -4.5659175e-02  -7.0280789e-01   8.1416829e-01   8.2451607e-01  -1.1766818e+00   1.1993429e+00  -8.5225593e-01  -2.0904174e-02  -2.0870636e+00   2.7858092e-01   1.0736158e+00   5.3278221e-01   1.6227805e+00   6.8948508e-01   2.3455490e+00   9.4965674e-01  -1.7438911e+00  -1.3697949e+00  -5.3937732e-01   2.4932354e-01   1.7573839e+00   9.8593640e-02   3.0469824e+00   1.0532631e+00  -1.5706813e+00   7.4038006e-01  -1.3100538e+00  -2.7680029e-01   2.9404075e-01  -8.2833015e-01   3.3159168e-01  -6.2861578e-01   1.4255642e+00  -3.2789229e+00  -1.3245867e+00   2.2130191e+00  -4.0936230e-01  -7.7108591e-01  -1.6773829e-01  -4.1199570e-01   1.1328648e+00  -1.0937855e+00  -1.4218489e+00  -4.0360258e+00  -4.8696016e-01  -2.0419687e+00   2.9354364e+00   5.1114990e-01   1.5649261e+00   2.4183716e-01   1.1528639e+00   1.1834985e+00   1.9857589e+00   6.0417308e-01  -1.2523807e+00  -5.1574593e-01   2.1238462e+00  -3.7399324e+00   9.9574674e-01
  -1.7544288e+00   9.6727216e-01  -9.9153036e-01   1.4363369e-01  -1.5621209e-01   9.8758227e-01   2.1597858e+00  -7.1407008e-01   1.5936938e+00  -8.3595914e-01  -1.3924478e+00   3.5497114e-01  -1.1848783e+00  -1.1643237e+00   4.4128126e-01  -1.1891860e-01  -6.5703517e-01   5.4405743e-01   6.0591716e-01  -1.0241019e+00   1.0749131e+00  -7.5256699e-01   2.3135127e-02  -2.1027154e+00   2.1484667e-01   9.9443990e-01   4.3105573e-01   1.4965473e+00   5.5908030e-01   2.1546820e+00   7.2873902e-01  -1.6212167e+00  -1.2520346e+00  -4.6289593e-01   2.0794276e-01   1.6593422e+00  -4.6864769e-02   2.8450778e+00   9.0451092e-01  -1.3587432e+00   8.9922565e-01  -1.2056188e+00  -2.9301482e-01   4.3359316e-01  -8.0760604e-01   2.4517584e-01  -6.6968411e-01   1.2412716e+00  -3.5333595e+00  -1.1441936e+00   2.4745575e+00  -1.4652294e-01  -6.3183337e-01  -1.9967213e-01  -3.2691711e-01   9.4424969e-01  -1.2859383e+00  -1.2203997e+00  -3.6980433e+00  -2.5633341e-01  -1.8314441e+00   2.9279295e+00   6.6484302e-01   1.4813765e+00   2.8076178e-01   1.0749052e+00   1.1513143e+00   1.9764648e+00   6.5014655e-01  -1.1124746e+00  -6.5783125e-01   2.0066558e+00  -3.9297194e+00   9.9657160e-01
  -1.5497699e+00   1.1280158e+00  -8.7428213e-01   2.9578673e-01  -2.2344417e-01   9.1558217e-01   1.9466953e+00  -8.7392277e-01   1.4275081e+00  -9.6630741e-01  -1.1730907e+00   4.6872654e-01  -1.0434773e+00  -9.7797162e-01   2.6040362e-01  -1.7409421e-01  -5.9776152e-01   2.7163040e-01   3.7812247e-01  -8.5922028e-01   9.5057010e-01  -6.5398718e-01   8.7822546e-02  -2.1185980e+00   1.6974389e-01   9.0585255e-01   3.4242963e-01   1.3546323e+00   4.3275260e-01   1.9451196e+00   4.9866649e-01  -1.4889584e+00  -1.1105844e+00  -4.0266670e-01   1.8419882e-01   1.5327147e+00  -1.8242742e-01   2.6175792e+00   7.3900514e-01  -1.1568355e+00   1.0688771e+00  -1.1246596e+00  -2.8985051e-01   5.4317646e-01  -7.6008064e-01   1.3129019e-01  -6.9480396e-01   1.0432735e+00  -3.7734383e+00  -9.6754170e-01   2.7459311e+00   9.0893079e-02  -4.7315253e-01  -2.4774634e-01  -2.1875645e-01   7.5556802e-01  -1.4614041e+00  -1.0346918e+00  -3.3311429e+00  -4.7744762e-02  -1.5941326e+00   2.8843169e+00   8.3255683e-01   1.3798480e+00   3.3574962e-01   9.9481153e-01   1.1230380e+00   1.9649672e+00   7.0020150e-01  -9.5792104e-01  -7.8133882e-01   1.8793345e+00  -4.1369872e+00   9.9539994e-01
  -1.3464302e+00   1.2911860e+00  -7.6563224e-01   4.6708229e-01  -3.1131419e-01   8.5980788e-01   1.7196810e+00  -1.0262597e+00   1.2500890e+00  -1.0893299e+00  -9.6981236e-01   5.9371439e-01  -9.2740026e-01  -7.6265112e-01   6.6481857e-02  -2.0821890e-01  -5.2500305e-01   1.4963430e-03   1.4712027e-01  -6.8403444e-01   8.2635060e-01  -5.5648240e-01   1.7431650e-01  -2.1347124e+00   1.4608529e-01   8.0910185e-01   2.6971510e-01   1.1999287e+00   3.1395796e-01   1.7215470e+00   2.6546758e-01  -1.3492795e+00  -9.4717583e-01  -3.6090884e-01   1.8103123e-01   1.3803028e+00  -3.0374566e-01   2.3667975e+00   5.6214920e-01  -9.6788022e-01   1.2481715e+00  -1.0700070e+00  -2.6597956e-01   6.1952815e-01  -6.8498161e-01  -9.1768223e-03  -7.0091626e-01   8.3489719e-01  -3.9945885e+00  -7.9596862e-01   3.0226811e+00   2.9680765e-01  -2.9706392e-01  -3.1226489e-01  -8.8234873e-02   5.6820038e-01  -1.6151846e+00  -8.6894938e-01  -2.9421312e+00   1.3295892e-01  -1.3339915e+00   2.8038763e+00   1.0100789e+00   1.2601050e+00   4.0584889e-01   9.0994754e-01   1.0968619e+00   1.9460228e+00   7.4867597e-01  -7.9087672e-01  -8.8330850e-01   1.7446192e+00  -4.3586780e+00   9.8588029e-01
  -1.1462974e+00   1.4541890e+00  -6.6609067e-01   6.5525657e-01  -4.1933256e-01   8.2247668e-01   1.4841090e+00  -1.1652041e+00   1.0616277e+00  -1.2043582e+00  -7.8593260e-01   7.2861600e-01  -8.3966082e-01  -5.2244258e-01  -1.3731506e-01  -2.1898097e-01  -4.3906313e-01  -2.6212519e-01  -8.0893042e-02  -5.0074118e-01   7.0233661e-01  -4.6003598e-01   2.8296041e-01  -2.1509220e+00   1.4560002e-01   7.0556313e-01   2.1472472e-01   1.0357531e+00   2.0560306e-01   1.4892895e+00   3.5362838e-02  -1.2044021e+00  -7.6425701e-01  -3.3902138e-01   2.0026031e-01   1.2058259e+00  -4.0709296e-01   2.0961185e+00   3.7994820e-01  -7.9424602e-01   1.4352547e+00  -1.0433651e+00  -2.2116862e-01   6.6089642e-01  -5.8281529e-01  -1.7405635e-01  -6.8574834e-01   6.1999589e-01  -4.1925594e+00  -6.3055724e-01   3.2995976e+00   4.6648255e-01  -1.0632515e-01  -3.9266068e-01   6.2968908e-02   3.8361856e-01  -1.7429060e+00  -7.2675425e-01  -2.5379945e+00   2.8101432e-01  -1.0556295e+00   2.6871394e+00   1.1927480e+00   1.1225620e+00   4.8931962e-01   8.1785542e-01   1.0707832e+00   1.9145969e+00   7.8990608e-01  -6.1368293e-01  -9.6170646e-01   1.6052617e+00  -4.5911828e+00   9.6190625e-01
  -9.5109227e-01   1.6141284e+00  -5.7586172e-01   8.5726753e-01  -5.4610661e-01   8.0444553e-01   1.2457948e+00  -1.2852780e+00   8.6304900e-01  -1.3109005e+00  -6.2408498e-01   8.7132105e-01  -7.8193471e-01  -2.6235119e-01  -3.4729323e-01  -2.0477274e-01  -3.4065107e-01  -5.1559869e-01  -2.9973343e-01  -3.1177381e-01   5.7889220e-01  -3.6479595e-01   4.1313294e-01  -2.1670270e+00   1.6877350e-01   5.9666559e-01   1.7814740e-01   8.6569986e-01   1.0990664e-01   1.2541312e+00  -1.8545696e-01  -1.0566447e+00  -5.6499735e-01  -3.3757368e-01   2.4243136e-01   1.0137479e+00  -4.8954663e-01   1.8099859e+00   1.9883642e-01  -6.3778034e-01   1.6275473e+00  -1.0452842e+00  -1.5632734e-01   6.6705665e-01  -4.5541301e-01  -3.5996321e-01  -6.4795563e-01   4.0288159e-01  -4.3635371e+00  -4.7219375e-01   3.5708694e+00   5.9665939e-01   9.5609757e-02  -4.8747811e-01   2.3229107e-01   2.0354748e-01  -1.8408750e+00  -6.1092869e-01  -2.1256955e+00   3.9289322e-01  -7.6418713e-01   2.5359557e+00   1.3756648e+00   9.6841547e-01   5.8375046e-01   7.1658203e-01   1.0429201e+00   1.8663261e+00   8.1868932e-01  -4.2889312e-01  -1.0155927e+00   1.4639151e+00  -4.8304646e+00   9.1811296e-01
  -7.6242673e-01   1.7678646e+00  -4.9491655e-01   1.0693394e+00  -6.8941437e-01   8.0515898e-01   1.0107832e+00  -1.3816573e+00   6.5616525e-01  -1.4084824e+00  -4.8619556e-01   1.0189767e+00  -7.5457316e-01   1.1852447e-02  -5.5927669e-01  -1.6473686e-01  -2.3095786e-01  -7.5602316e-01  -5.0346690e-01  -1.1981212e-01   4.5685662e-01  -2.7117836e-01   5.6316937e-01  -2.1828345e+00   2.1476949e-01   4.8382486e-01   1.5949500e-01   6.9348229e-01   2.8297070e-02   1.0220933e+00  -3.9106893e-01  -9.0842854e-01  -3.5323708e-01  -3.5632311e-01   3.0674271e-01   8.0907024e-01  -5.4914098e-01   1.5138086e+00   2.5456551e-02  -4.9984168e-01   1.8217805e+00  -1.0751813e+00  -7.3482361e-02   6.3925267e-01  -3.0590360e-01  -5.6242858e-01  -5.8722543e-01   1.8821306e-01  -4.5042680e+00  -3.2162057e-01   3.8303007e+00   6.8563313e-01   3.0467660e-01  -5.9441196e-01   4.1638769e-01   3.0080561e-02  -1.9061373e+00  -5.2344452e-01  -1.7119645e+00   4.6639986e-01  -4.6518599e-01   2.3534776e+00   1.5539012e+00   7.9971684e-01   6.8618930e-01   6.0495222e-01   1.0117954e+00   1.7979223e+00   8.3070362e-01  -2.3927247e-01  -1.0452075e+00   1.3230282e+00  -5.0722073e+00   8.5031665e-01
  -5.8183379e-01   1.9121159e+00  -4.2304368e-01   1.2870691e+00  -8.4631474e-01   8.2268785e-01   7.8509884e-01  -1.4504153e+00   4.4374018e-01  -1.4965257e+00  -3.7347419e-01   1.1681035e+00  -7.5667883e-01   2.9383539e-01  -7.6870413e-01  -9.8810862e-02  -1.1167772e-01  -9.8132331e-01  -6.8665410e-01   7.2241594e-02   3.3766680e-01  -1.7991204e-01   7.3036544e-01  -2.1982145e+00   2.8144519e-01   3.6839013e-01   1.5712743e-01   5.2276902e-01  -3.8646530e-02   7.9918425e-01  -5.7606227e-01  -7.6224608e-01  -1.3337795e-01  -3.9425559e-01   3.9106547e-01   5.9710281e-01  -5.8498098e-01   1.2137912e+00  -1.3360591e-01  -3.8132246e-01   2.0140989e+00  -1.1314053e+00   2.4325122e-02   5.8007126e-01  -1.3860978e-01  -7.7609391e-01  -5.0433768e-01  -1.9156467e-02  -4.6121883e+00  -1.7947502e-01   4.0715728e+00   7.3325794e-01   5.1633226e-01  -7.1040256e-01   6.1126547e-01  -1.3426964e-01  -1.9365482e+00  -4.6536155e-01  -1.3031020e+00   5.0071137e-01  -1.6435177e-01   2.1440688e+00   1.7226965e+00   6.1937313e-01   7.9327731e-01   4.8276310e-01   9.7655540e-01   1.7074781e+00   8.2284145e-01  -4.7764729e-02  -1.0519656e+00   1.1847542e+00  -5.3119902e+00   7.5585990e-01
  -4.1076493e-01   2.0435937e+00  -3.5987210e-01   1.5055871e+00  -1.0132837e+00   8.5385823e-01   5.7448196e-01  -1.4887369e+00   2.2945523e-01  -1.5742807e+00  -2.8641397e-01   1.3147712e+00  -7.8623218e-01   5.7693863e-01  -9.7077775e-01  -7.7703052e-03   1.5029664e-02  -1.1902741e+00  -8.4458941e-01   2.6132238e-01   2.2338962e-01  -9.2019563e-02   9.1106498e-01  -2.2131290e+00   3.6546045e-01   2.5161016e-01   1.6835785e-01   3.5702824e-01  -9.1203814e-02   5.9113550e-01  -7.3577619e-01  -6.2059045e-01   8.9778560e-02  -4.4964421e-01   4.9205515e-01   3.8322961e-01  -5.9730596e-01   9.1668916e-01  -2.7212322e-01  -2.8265751e-01   2.2002275e+00  -1.2113349e+00   1.3321426e-01   4.9326211e-01   4.1129107e-02  -9.9495483e-01  -4.0117473e-01  -2.1436584e-01  -4.6855454e+00  -4.6307092e-02   4.2885461e+00   7.4089026e-01   7.2572619e-01  -8.3178020e-01   8.1243133e-01  -2.8659648e-01  -1.9308579e+00  -4.3679559e-01  -9.0479374e-01   4.9636388e-01   1.3258385e-01   1.9131307e+00   1.8776321e+00   4.3107331e-01   9.0137672e-01   3.5088110e-01   9.3710470e-01   1.5946527e+00   7.9343486e-01   1.4257669e-01  -1.0383584e+00   1.0508845e+00  -5.5454831e+00   6.3383579e-01
  -2.5055102e-01   2.1591622e+00  -3.0486849e-01   1.7197639e+00  -1.1863689e+00   8.9446410e-01   3.8412818e-01  -1.4950921e+00   1.7773235e-02  -1.6408246e+00  -2.2479776e-01   1.4548210e+00  -8.4025595e-01   8.5443541e-01  -1.1606558e+00   1.0673544e-01   1.4663121e-01  -1.3824593e+00  -9.7351977e-01   4.4429847e-01   1.1665508e-01  -8.7383149e-03   1.1008244e+00  -2.2276388e+00   4.6247396e-01   1.3461920e-01   1.8963083e-01   1.9938728e-01  -1.3047078e-01   4.0314081e-01  -8.6651650e-01  -4.8585251e-01   3.1123575e-01  -5.2012423e-01   6.0534677e-01   1.7268225e-01  -5.8749590e-01   6.2950608e-01  -3.8454381e-01  -2.0381943e-01   2.3756859e+00  -1.3115069e+00   2.4870127e-01   3.8351506e-01   2.2720024e-01  -1.2126399e+00  -2.8067747e-01  -3.9275530e-01  -4.7235151e+00   7.7424491e-02   4.4755759e+00   7.1127251e-01   9.2790380e-01  -9.5445100e-01   1.0150542e+00  -4.2370236e-01  -1.8888062e+00  -4.3691722e-01  -5.2194694e-01   4.5518759e-01   4.2009136e-01   1.6668718e+00   2.0147771e+00   2.3914346e-01   1.0066914e+00   2.1123406e-01   8.9414593e-01   1.4607226e+00   7.4235508e-01   3.2868775e-01  -1.0077737e+00   9.2281028e-01  -5.7686554e+00   4.8517367e-01
  -1.0233384e-01   2.2560076e+00  -2.5731473e-01   1.9244422e+00  -1.3613512e+00   9.3954939e-01   2.1844668e-01  -1.4693508e+00  -1.8628972e-01  -1.6951229e+00  -1.8771087e-01   1.5841157e+00  -9.1500419e-01   1.1197981e+00  -1.3336762e+00   2.4216170e-01   2.8035814e-01  -1.5581698e+00  -1.0708278e+00   6.1809475e-01   2.0497036e-02   6.8606329e-02   1.2946402e+00  -2.2418800e+00   5.6741137e-01   1.8442821e-02   2.1676201e-01   5.2516174e-02  -1.5826779e-01   2.3961467e-01  -9.6573573e-01  -3.6019378e-01   5.2603335e-01  -6.0278278e-01   7.2581882e-01  -2.9665399e-02  -5.5801462e-01   3.5914967e-01  -4.6630674e-01  -1.4430135e-01   2.5360357e+00  -1.4277640e+00   3.6598203e-01   2.5621028e-01   4.1301341e-01  -1.4227050e+00  -1.4674561e-01  -5.5008417e-01  -4.7262927e+00   1.9137914e-01   4.6278252e+00   6.4836741e-01   1.1180298e+00  -1.0741084e+00   1.2141342e+00  -5.4227286e-01  -1.8112170e+00  -4.6397930e-01  -1.5855604e-01   3.8019807e-01   6.9305152e-01   1.4120250e+00   2.1308026e+00   4.8342180e-02   1.1053781e+00   6.6703510e-02   8.4912295e-01   1.3085012e+00   6.7097873e-01   5.0761635e-01  -9.6424823e-01   8.0151624e-01  -5.9779907e+00   3.1258339e-01
   3.3023310e-02   2.3318023e+00  -2.1627263e-01   2.1146781e+00  -1.5339081e+00   9.8374047e-01   8.0854726e-02  -1.4128304e+00  -3.7746767e-01  -1.7361478e+00  -1.7356221e-01   1.6987955e+00  -1.0061644e+00   1.3669589e+00  -1.4855941e+00   3.9507051e-01   4.1337265e-01  -1.7182540e+00  -1.1351660e+00   7.7983447e-01  -6.1886358e-02   1.3875886e-01   1.4872175e+00  -2.2560206e+00   6.7478402e-01  -9.5979738e-02   2.4522133e-01  -8.1458616e-02  -1.7700116e-01   1.0398694e-01  -1.0321625e+00  -2.4540941e-01   7.2948797e-01  -6.9426124e-01   8.4790482e-01  -2.1946899e-01  -5.1228945e-01   1.1206966e-01  -5.1412694e-01  -1.0309522e-01   2.6771371e+00  -1.5554178e+00   4.8023932e-01   1.1715473e-01   5.9183295e-01  -1.6189294e+00  -4.0837994e-03  -6.8274145e-01  -4.6951571e+00   2.9537900e-01   4.7415470e+00   5.5715134e-01   1.2916169e+00  -1.1864577e+00   1.4046735e+00  -6.3910715e-01  -1.7000795e+00  -5.1537208e-01   1.8239613e-01   2.7545096e-01   9.4695159e-01   1.1555384e+00   2.2230625e+00  -1.3638751e-01   1.1936483e+00  -7.9074907e-02   8.0407854e-01   1.1421315e+00   5.8203216e-01   6.7665763e-01  -9.1218070e-01   6.8760462e-01  -6.1706935e+00   1.2036367e-01
   1.5503285e-01   2.3848535e+00  -1.8054750e-01   2.2859737e+00  -1.6997706e+00   1.0216061e+00  -2.6377701e-02  -1.3282660e+00  -5.5059870e-01  -1.7630366e+00  -1.8011626e-01   1.7955222e+00  -1.1090629e+00   1.5905495e+00  -1.6128158e+00   5.6116603e-01   5.4294560e-01  -1.8639349e+00  -1.1665280e+00   9.2698715e-01  -1.2742712e-01   2.0070265e-01   1.6732586e+00  -2.2702037e+00   7.7903263e-01  -2.0776059e-01   2.7044008e-01  -2.0100500e-01  -1.8948772e-01  -1.4527077e-03  -1.0658686e+00  -1.4279427e-01   9.1742299e-01  -7.9086997e-01   9.6592925e-01  -3.9304557e-01  -4.5453020e-01  -1.0609630e-01  -5.2622666e-01  -7.8672671e-02   2.7953925e+00  -1.6894200e+00   5.8695100e-01  -2.7681374e-02   7.5712452e-01  -1.7955917e+00   1.4200143e-01  -7.8793397e-01  -4.6324945e+00   3.8946483e-01   4.8143224e+00   4.4337709e-01   1.4447426e+00  -1.2874369e+00   1.5818436e+00  -7.1138331e-01  -1.5585958e+00  -5.8770468e-01   4.9900029e-01   1.4586816e-01   1.1780583e+00   9.0425883e-01   2.2896437e+00  -3.1019189e-01   1.2678618e+00  -2.2198131e-01   7.6144264e-01   9.6678040e-01   4.7932909e-01   8.3348761e-01  -8.5602679e-01   5.8134840e-01  -6.3448754e+00  -8.5909390e-02
   2.6367320e-01   2.4142204e+00  -1.4866183e-01   2.4344821e+00  -1.8548694e+00   1.0480202e+00  -1.0222183e-01  -1.2196985e+00  -7.0099930e-01  -1.7752685e+00  -2.0454023e-01   1.8716863e+00  -1.2188642e+00   1.7861067e+00  -1.7126093e+00   7.3537161e-01   6.6662808e-01  -1.9966102e+00  -1.1662492e+00   1.0575104e+00  -1.7350696e-01   2.5381877e-01   1.8477481e+00  -2.2844820e+00   8.7487079e-01  -3.1601928e-01   2.8812124e-01  -3.0520032e-01  -1.9875060e-01  -7.5648653e-02  -1.0682642e+00  -5.3027736e-02   1.0863694e+00  -8.8871287e-01   1.0744427e+00  -5.4745923e-01  -3.8949565e-01  -2.9084272e-01  -5.0249086e-01  -6.8978654e-02   2.8879588e+00  -1.8245360e+00   6.8217458e-01  -1.7241631e-01   9.0289559e-01  -1.9477114e+00   2.8584548e-01  -8.6383794e-01  -4.5417690e+00   4.7395529e-01   4.8452239e+00   3.1331684e-01   1.5742414e+00  -1.3734216e+00   1.7411437e+00  -7.5693486e-01  -1.3911830e+00  -6.7691086e-01   7.9043724e-01  -2.9564964e-03   1.3835557e+00   6.6462674e-01   2.3293863e+00  -4.6858500e-01   1.3246131e+00  -3.5772989e-01   7.2377612e-01   7.8825356e-01   3.6742808e-01   9.7628524e-01  -8.0000339e-01   4.8276784e-01  -6.4997005e+00  -2.9978607e-01
   3.5945796e-01   2.4197930e+00  -1.1884679e-01   2.5571724e+00  -1.9954665e+00   1.0585011e+00  -1.4691616e-01  -1.0922862e+00  -8.2482774e-01  -1.7728407e+00  -2.4347038e-01   1.9255618e+00  -1.3307618e+00   1.9502309e+00  -1.7832773e+00   9.1195499e-01   7.8239988e-01  -2.1176523e+00  -1.1369332e+00   1.1699728e+00  -1.9827260e-01   2.9801582e-01   2.0062119e+00  -2.2987586e+00   9.5760320e-01  -4.1983689e-01   2.9453157e-01  -3.9370741e-01  -2.0779945e-01  -1.1880614e-01  -1.0420185e+00   2.3911468e-02   1.2337238e+00  -9.8381938e-01   1.1685329e+00  -6.8056012e-01  -3.2221953e-01  -4.3905864e-01  -4.4452788e-01  -7.1445950e-02   2.9529101e+00  -1.9555191e+00   7.6278590e-01  -3.1148661e-01   1.0240060e+00  -2.0712455e+00   4.2169814e-01  -9.0970303e-01  -4.4274396e+00   5.4949890e-01   4.8349053e+00   1.7349600e-01   1.6778523e+00  -1.4414018e+00   1.8785466e+00  -7.7451016e-01  -1.2034118e+00  -7.7837802e-01   1.0569517e+00  -1.6496588e-01   1.5616385e+00   4.4239842e-01   2.3418738e+00  -6.0771168e-01   1.3608099e+00  -4.8220922e-01   6.9349610e-01   6.1256682e-01   2.5124012e-01   1.1038307e+00  -7.4782385e-01   3.9172493e-01  -6.6354807e+00  -5.1440777e-01
   4.4347262e-01   2.4023290e+00  -8.9060786e-02   2.6519458e+00  -2.1182668e+00   1.0495080e+00  -1.6192198e-01  -9.5204443e-01  -9.1940463e-01  -1.7564167e+00  -2.9310149e-01   1.9564016e+00  -1.4401518e+00   2.0806887e+00  -1.8242768e+00   1.0847015e+00   8.8878250e-01  -2.2282226e+00  -1.0823026e+00   1.2636472e+00  -2.0091176e-01   3.3381617e-01   2.1449363e+00  -2.3127348e+00   1.0233977e+00  -5.1821089e-01   2.8675747e-01  -4.6671605e-01  -2.1940863e-01  -1.3234782e-01  -9.9090540e-01   8.8788864e-02   1.3578496e+00  -1.0722806e+00   1.2440914e+00  -7.9097879e-01  -2.5771290e-01  -5.4921210e-01  -3.5562551e-01  -8.3038094e-02   2.9893374e+00  -2.0772781e+00   8.2665348e-01  -4.3984747e-01   1.1164305e+00  -2.1632280e+00   5.4400986e-01  -9.2590141e-01  -4.2948115e+00   6.1711037e-01   4.7855985e+00   3.0427990e-02   1.7543159e+00  -1.4891217e+00   1.9906228e+00  -7.6398969e-01  -1.0018768e+00  -8.8709724e-01   1.2997780e+00  -3.3385551e-01   1.7115538e+00   2.4240863e-01   2.3273995e+00  -7.2457862e-01   1.3737442e+00  -5.9181690e-01   6.7260981e-01   4.4550490e-01   1.3562107e-01   1.2155716e+00  -7.0248246e-01   3.0802870e-01  -6.7537038e+00  -7.2299814e-01
   5.1737003e-01   2.3634412e+00  -5.7038624e-02   2.7176973e+00  -2.2205124e+00   1.0186710e+00  -1.4981099e-01  -8.0552890e-01  -9.8346277e-01  -1.7274310e+00  -3.4930106e-01   1.9644601e+00  -1.5427899e+00   2.1764550e+00  -1.8362774e+00   1.2471320e+00   9.8490802e-01  -2.3291092e+00  -1.0069840e+00   1.3385679e+00  -1.8186529e-01   3.6238865e-01   2.2611303e+00  -2.3258794e+00   1.0694947e+00  -6.1001714e-01   2.6290933e-01  -5.2485283e-01  -2.3590608e-01  -1.1880298e-01  -9.1958388e-01   1.4311103e-01   1.4581188e+00  -1.1503845e+00   1.2980225e+00  -8.7808176e-01  -2.0066201e-01  -6.2144156e-01  -2.4059971e-01  -1.0032495e-01   2.9973840e+00  -2.1850391e+00   8.7273542e-01  -5.5313822e-01   1.1774544e+00  -2.2218514e+00   6.4771448e-01  -9.1391762e-01  -4.1498371e+00   6.7818157e-01   4.7010212e+00  -1.0963943e-01   1.8034103e+00  -1.5151790e+00   2.0746424e+00  -7.2653850e-01  -7.9399510e-01  -9.9783190e-01   1.5210230e+00  -5.0329133e-01   1.8335883e+00   6.8382662e-02   2.2869086e+00  -8.1723698e-01   1.3611545e+00  -6.8376227e-01   6.6248147e-01   2.9220096e-01   2.4980705e-02   1.3116515e+00  -6.6609987e-01   2.3154322e-01  -6.8569851e+00  -9.1934403e-01
   5.8332048e-01   2.3055378e+00  -2.0371099e-02   2.7543224e+00  -2.3000512e+00   9.6494643e-01  -1.1409189e-01  -6.5948291e-01  -1.0173039e+00  -1.6881363e+00  -4.0774788e-01   1.9509514e+00  -1.6349270e+00   2.2376919e+00  -1.8211523e+00   1.3927537e+00   1.0705401e+00  -2.4206075e+00  -9.1623850e-01   1.3955438e+00  -1.4295139e-01   3.8552318e-01   2.3530293e+00  -2.3374199e+00   1.0943446e+00  -6.9398345e-01   2.2226332e-01  -5.6906642e-01  -2.5898804e-01  -8.1636090e-02  -8.3332326e-01   1.8907068e-01   1.5348895e+00  -1.2147455e+00   1.3283811e+00  -9.4189550e-01  -1.5514255e-01  -6.5754618e-01  -1.0554244e-01  -1.1959257e-01   2.9782117e+00  -2.2744951e+00   9.0109442e-01  -6.4780833e-01   1.2057913e+00  -2.2464873e+00   7.2849159e-01  -8.7627913e-01  -3.9988605e+00   7.3446153e-01   4.5861965e+00  -2.4095710e-01   1.8259247e+00  -1.5190800e+00   2.1286476e+00  -6.6467436e-01  -5.8774127e-01  -1.1052995e+00   1.7235060e+00  -6.6712298e-01   1.9289990e+00  -7.7196260e-02   2.2219172e+00  -8.8490667e-01   1.3212772e+00  -7.5631513e-01   6.6365276e-01   1.5676652e-01  -7.7062745e-02   1.3928962e+00  -6.3983597e-01   1.6229067e-01  -6.9489383e+00  -1.0982315e+00
   6.4391810e-01   2.2317176e+00   2.3388687e-02   2.7626744e+00  -2.3553812e+00   8.8868499e-01  -5.8988270e-02  -5.2046865e-01  -1.0228455e+00  -1.6415832e+00  -4.6409148e-01   1.9179456e+00  -1.7134213e+00   2.2656672e+00  -1.7819015e+00   1.5153325e+00   1.1460496e+00  -2.5024340e+00  -8.1565273e-01   1.4361265e+00  -8.7387261e-02   4.0555126e-01   2.4199326e+00  -2.3463557e+00   1.0976672e+00  -7.6867670e-01   1.6533178e-01  -6.0049551e-01  -2.8957098e-01  -2.5026497e-02  -7.3769241e-01   2.2944135e-01   1.5894269e+00  -1.2624218e+00   1.3344391e+00  -9.8300773e-01  -1.2437077e-01  -6.6087371e-01   4.2516294e-02  -1.3698321e-01   2.9339080e+00  -2.3419416e+00   9.1283113e-01  -7.2120350e-01   1.2016164e+00  -2.2376506e+00   7.8298974e-01  -8.1643206e-01  -3.8483341e+00   7.8800160e-01   4.4471953e+00  -3.5847670e-01   1.8235746e+00  -1.5012495e+00   2.1514940e+00  -5.8224177e-01  -3.9133280e-01  -1.2043620e+00   1.9105656e+00  -8.1958693e-01   1.9998931e+00  -1.9316083e-01   2.1344164e+00  -9.2803400e-01   1.2528889e+00  -8.0898159e-01   6.7572815e-01   4.1997257e-02  -1.6795653e-01   1.4607620e+00  -6.2387031e-01   1.0054165e-01  -7.0339663e+00  -1.2558057e+00
   7.0204832e-01   2.1456256e+00   7.6599853e-02   2.7444751e+00  -2.3856707e+00   7.9161228e-01   1.0818617e-02  -3.9450874e-01  -1.0035548e+00  -1.5915340e+00  -5.1412557e-01   1.8682141e+00  -1.7758253e+00   2.2626204e+00  -1.7225114e+00   1.6091652e+00   1.2123473e+00  -2.5736947e+00  -7.1081524e-01   1.4625349e+00  -1.9703610e-02   4.2521752e-01   2.4621830e+00  -2.3514967e+00   1.0804350e+00  -8.3250736e-01   9.3861358e-02  -6.2033008e-01  -3.2769214e-01   4.6386377e-02  -6.3823329e-01   2.6742662e-01   1.6237717e+00  -1.2910168e+00   1.3166767e+00  -1.0024556e+00  -1.1050983e-01  -6.3611250e-01   1.9600941e-01  -1.4865969e-01   2.8673403e+00  -2.3843937e+00   9.0994550e-01  -7.7160905e-01   1.1665138e+00  -2.1969130e+00   8.0899711e-01  -7.3856710e-01  -3.7045193e+00   8.4106602e-01   4.2908215e+00  -4.5801483e-01   1.7988636e+00  -1.4629980e+00   2.1428602e+00  -4.8428784e-01  -2.1288394e-01  -1.2902169e+00   2.0858393e+00  -9.5549201e-01   2.0490641e+00  -2.7967535e-01   2.0267572e+00  -9.4827996e-01   1.1553311e+00  -8.4259389e-01   6.9733263e-01  -5.0827249e-02  -2.4640058e-01   1.5172455e+00  -6.1744677e-01   4.6885268e-02  -7.1169844e+00  -1.3898318e+00
   7.6072513e-01   2.0512745e+00   1.4139746e-01   2.7021901e+00  -2.3907474e+00   6.7672484e-01   9.0464580e-02  -2.8676219e-01  -9.6426715e-01  -1.5423136e+00  -5.5396606e-01   1.8050389e+00  -1.8204420e+00   2.2315847e+00  -1.6477567e+00   1.6693360e+00   1.2707838e+00  -2.6328958e+00  -6.0699744e-01   1.4775383e+00   5.4447162e-02   4.4751547e-01   2.4810869e+00  -2.3515194e+00   1.0447840e+00  -8.8375331e-01   1.0758269e-02  -6.2967588e-01  -3.7246574e-01   1.2777565e-01  -5.4014172e-01   3.0647121e-01   1.6405708e+00  -1.2987559e+00   1.2767077e+00  -1.0016085e+00  -1.1454590e-01  -5.8900060e-01   3.4726976e-01  -1.5098382e-01   2.7819726e+00  -2.3996778e+00   8.9513837e-01  -7.9825224e-01   1.1033437e+00  -2.1267725e+00   8.0554728e-01  -6.4740743e-01  -3.5731960e+00   8.9601170e-01   4.1242473e+00  -5.3637208e-01   1.7549049e+00  -1.4064465e+00   2.1032237e+00  -3.7684350e-01  -6.0052169e-02  -1.3585799e+00   2.2530300e+00  -1.0703807e+00   2.0797955e+00  -3.3819403e-01   1.9015287e+00  -9.4843925e-01   1.0285246e+00  -8.5930742e-01   7.2614120e-01  -1.2203576e-01  -3.1243683e-01   1.5647635e+00  -6.1897351e-01   2.2733092e-03  -7.2030895e+00  -1.4998370e+00
   8.2291004e-01   1.9528449e+00   2.1955666e-01   2.6388738e+00  -2.3710656e+00   5.4810950e-01   1.7517671e-01  -2.0125568e-01  -9.1090551e-01  -1.4986074e+00  -5.8022324e-01   1.7319999e+00  -1.8463533e+00   2.1761813e+00  -1.5629556e+00   1.6919401e+00   1.3230257e+00  -2.6780033e+00  -5.0886283e-01   1.4843063e+00   1.2857744e-01   4.7549995e-01   2.4787936e+00  -2.3450420e+00   9.9386331e-01  -9.2060188e-01  -8.0053725e-02  -6.2943319e-01  -4.2210165e-01   2.1439931e-01  -4.4797841e-01   3.5004660e-01   1.6428813e+00  -1.2845378e+00   1.2171435e+00  -9.8205295e-01  -1.3624353e-01  -5.2597186e-01   4.8897198e-01  -1.4069715e-01   2.6816576e+00  -2.3864965e+00   8.7157258e-01  -8.0126527e-01   1.0160406e+00  -2.0304904e+00   7.7295378e-01  -5.4796806e-01  -3.4594016e+00   9.5514437e-01   3.9546366e+00  -5.9140268e-01   1.6952152e+00  -1.3344134e+00   2.0338113e+00  -2.6662270e-01   6.0301505e-02  -1.4058509e+00   2.4156694e+00  -1.1606598e+00   2.0956435e+00  -3.7136379e-01   1.7614306e+00  -9.3229428e-01   8.7296578e-01  -8.6250392e-01   7.5897547e-01  -1.7354372e-01  -3.6743859e-01   1.6060083e+00  -6.2616900e-01  -3.1968870e-02  -7.2972002e+00  -1.5871265e+00
   8.9132491e-01   1.8544717e+00   3.1236771e-01   2.5579954e+00  -2.3276481e+00   4.1069883e-01   2.6052919e-01  -1.4068844e-01  -8.5011682e-01  -1.4652203e+00  -5.9015700e-01   1.6527556e+00  -1.8534147e+00   2.1003953e+00  -1.4736918e+00   1.6742595e+00   1.3709146e+00  -2.7065481e+00  -4.2022535e-01   1.4862314e+00   1.9572750e-01   5.1209059e-01   2.4581324e+00  -2.3307055e+00   9.3163159e-01  -9.4121179e-01  -1.7383573e-01  -6.2020096e-01  -4.7398564e-01   3.0185440e-01  -3.6543039e-01   4.0142324e-01   1.6339604e+00  -1.2479576e+00   1.1414091e+00  -9.4548699e-01  -1.7418364e-01  -4.5376313e-01   6.1454961e-01  -1.1509261e-01   2.5704182e+00  -2.3444620e+00   8.4261373e-01  -7.8161189e-01   9.0935567e-01  -1.9119033e+00   7.1277162e-01  -4.4530043e-01  -3.3672208e+00   1.0205606e+00   3.7887632e+00  -6.2203345e-01   1.6234957e+00  -1.2502692e+00   1.9365212e+00  -1.6065723e-01   1.4241901e-01  -1.4292549e+00   2.5768963e+00  -1.2236956e+00   2.1002170e+00  -3.8287565e-01   1.6091499e+00  -9.0441051e-01   6.8971124e-01  -8.5660538e-01   7.9195919e-01  -2.0872078e-01  -4.1400227e-01   1.6437877e+00  -6.3624248e-01  -5.4165928e-02  -7.4036964e+00  -1.6546720e+00
   9.6827122e-01   1.7600342e+00   4.2052921e-01   2.4632543e+00  -2.2620055e+00   2.6997857e-01   3.4266408e-01  -1.0632228e-01  -7.8885220e-01  -1.4468101e+00  -5.8180420e-01   1.5708333e+00  -1.8422190e+00   2.0083526e+00  -1.3855155e+00   1.6148852e+00   1.4163230e+00  -2.7157704e+00  -3.4387217e-01   1.4867399e+00   2.4887999e-01   5.5987926e-01   2.4224246e+00  -2.3072633e+00   8.6261566e-01  -9.4379346e-01  -2.6528577e-01  -6.0221497e-01  -5.2481989e-01   3.8629701e-01  -2.9513858e-01   4.6344515e-01   1.6170583e+00  -1.1893012e+00   1.0535236e+00  -8.9362888e-01  -2.2588093e-01  -3.7900896e-01   7.1856066e-01  -7.2164696e-02   2.4522339e+00  -2.2740950e+00   8.1157060e-01  -7.4098341e-01   7.8856560e-01  -1.7752184e+00   6.2769093e-01  -3.4423558e-01  -3.2996356e+00   1.0939880e+00   3.6326588e+00  -6.2823371e-01   1.5434178e+00  -1.1577617e+00   1.8138304e+00  -6.5890413e-02   1.8190153e-01  -1.4269494e+00   2.7392600e+00  -1.2578687e+00   2.0969640e+00  -3.7726871e-01   1.4472494e+00  -8.6988316e-01   4.8035224e-01  -8.4680800e-01   8.2072480e-01  -2.3215381e-01  -4.5574967e-01   1.6808605e+00  -6.4609794e-01  -6.2354487e-02  -7.5260808e+00  -1.7068781e+00
   1.0554678e+00   1.6729572e+00   5.4406799e-01   2.3583918e+00  -2.1760468e+00   1.3166514e-01   4.1846390e-01  -9.7962507e-02  -7.3392164e-01  -1.4476133e+00  -5.5406987e-01   1.4894374e+00  -1.8140316e+00   1.9041106e+00  -1.3036432e+00   1.5137763e+00   1.4610108e+00  -2.7028002e+00  -2.8146331e-01   1.4890950e+00   2.8139735e-01   6.2095321e-01   2.3752795e+00  -2.2736726e+00   7.9164315e-01  -9.2670297e-01  -3.4882771e-01  -5.7532786e-01  -5.7081591e-01   4.6461434e-01  -2.3860370e-01   5.3832103e-01   1.5952215e+00  -1.1095152e+00   9.5785625e-01  -8.2814227e-01  -2.8797217e-01  -3.0785259e-01   7.9697789e-01  -1.0728941e-02   2.3308413e+00  -2.1767912e+00   7.8145553e-01  -6.8167077e-01   6.5916265e-01  -1.6248076e+00   5.2136929e-01  -2.4913930e-01  -3.2584493e+00   1.1766358e+00   3.4913068e+00  -6.1093997e-01   1.4584232e+00  -1.0608251e+00   1.6686890e+00   1.1242672e-02   1.7590548e-01  -1.3980946e+00   2.9045616e+00  -1.2625875e+00   2.0889850e+00  -3.5969280e-01   1.2780756e+00  -8.3404761e-01   2.4698258e-01  -8.3875166e-01   8.4065724e-01  -2.4932217e-01  -4.9705504e-01   1.7197700e+00  -6.5255069e-01  -5.4383025e-02  -7.6667022e+00  -1.7492466e+00
   1.1539184e+00   1.5960397e+00   6.8228954e-01   2.2470094e+00  -2.0719784e+00   1.3733492e-03   4.8566628e-01  -1.1402783e-01  -6.9155443e-01  -1.4711800e+00  -5.0677520e-01   1.4112924e+00  -1.7706971e+00   1.7914748e+00  -1.2326692e+00   1.3722621e+00   1.5064906e+00  -2.6648649e+00  -2.3351168e-01   1.4962112e+00   2.8745073e-01   6.9674391e-01   2.3203818e+00  -2.2291783e+00   7.2356427e-01  -8.8854939e-01  -4.1892260e-01  -5.3903252e-01  -6.0792941e-01   5.3453988e-01  -1.9617373e-01   6.2744790e-01   1.5711197e+00  -1.0101539e+00   8.5887551e-01  -7.5058240e-01  -3.5646069e-01  -2.4559900e-01   8.4738797e-01   6.9498716e-02   2.2095665e+00  -2.0547539e+00   7.5477988e-01  -6.0641986e-01   5.2655035e-01  -1.4650029e+00   3.9821661e-01  -1.6369265e-01  -3.2442764e+00   1.2690700e+00   3.3684031e+00  -5.7194239e-01   1.3715559e+00  -9.6337694e-01   1.5044085e+00   6.5220325e-02   1.2327093e-01  -1.3428808e+00   3.0737473e+00  -1.2382616e+00   2.0788790e+00  -3.3563810e-01   1.1036945e+00  -8.0216813e-01  -7.8387871e-03  -8.3814484e-01   8.4716362e-01  -2.6620585e-01  -5.4271346e-01   1.7626915e+00  -6.5254408e-01  -2.8045238e-02  -7.8265527e+00  -1.7879583e+00
   1.2638186e+00   1.5313191e+00   8.3376332e-01   2.1324020e+00  -1.9522040e+00  -1.1570574e-01   5.4291608e-01  -1.5170222e-01  -6.6699753e-01  -1.5201317e+00  -4.4065896e-01   1.3385278e+00  -1.7145254e+00   1.6738543e+00  -1.1763076e+00   1.1929842e+00   1.5539108e+00  -2.5995094e+00  -1.9944290e-01   1.5104886e+00   2.6240715e-01   7.8791066e-01   2.2612866e+00  -2.1733924e+00   6.6297706e-01  -8.2830540e-01  -4.7038607e-01  -4.9252931e-01  -6.3212160e-01   5.9470614e-01  -1.6711179e-01   7.3128041e-01   1.5469051e+00  -8.9330796e-01   7.6090076e-01  -6.6236166e-01  -4.2699883e-01  -1.9643354e-01   8.6908891e-01   1.6786882e-01   2.0911911e+00  -1.9108981e+00   7.3339769e-01  -5.1827947e-01   3.9576038e-01  -1.2999071e+00   2.6314589e-01  -9.0710316e-02  -3.2566008e+00   1.3711256e+00   3.2662018e+00  -5.1373986e-01   1.2853311e+00  -8.6911968e-01   1.3245514e+00   9.1795321e-02   2.4578656e-02  -1.2625109e+00   3.2468551e+00  -1.1862351e+00   2.0686332e+00  -3.1064264e-01   9.2585608e-01  -7.7912257e-01  -2.8112642e-01  -8.5036878e-01   8.3595284e-01  -2.8885523e-01  -5.9757391e-01   1.8112985e+00  -6.4335541e-01   1.8759813e-02  -8.0051662e+00  -1.8294043e+00
   1.3845089e+00   1.4799821e+00   9.9634619e-01   2.0174129e+00  -1.8192305e+00  -2.1509747e-01   5.8975483e-01  -2.0715527e-01  -6.6418128e-01  -1.5959645e+00  -3.5733132e-01   1.2726049e+00  -1.6481606e+00   1.5541546e+00  -1.1371824e+00   9.7978850e-01   1.6039609e+00  -2.5048199e+00  -1.7772661e-01   1.5336763e+00   2.0314760e-01   8.9426561e-01   2.2012248e+00  -2.1063552e+00   6.1397113e-01  -7.4541716e-01  -4.9869244e-01  -4.3483024e-01  -6.3963096e-01   6.4463581e-01  -1.4973580e-01   8.4925695e-01   1.5241092e+00  -7.6151888e-01   6.6787256e-01  -5.6473629e-01  -4.9518703e-01  -1.6322394e-01   8.6308320e-01   2.8281541e-01   1.9778606e+00  -1.7487293e+00   7.1840496e-01  -4.2044811e-01   2.7120806e-01  -1.1332276e+00   1.2130667e-01  -3.2007380e-02  -3.2938881e+00   1.4818637e+00   3.1854496e+00  -4.3937330e-01   1.2016475e+00  -7.8135352e-01   1.1328225e+00   8.8284956e-02  -1.1786561e-01  -1.1591386e+00   3.4230194e+00  -1.1086877e+00   2.0595603e+00  -2.8999119e-01   7.4599035e-01  -7.6910250e-01  -5.6951098e-01  -8.8008933e-01   8.0330868e-01  -3.2295208e-01  -6.6616063e-01   1.8666551e+00  -6.2277942e-01   8.7850051e-02  -8.2006217e+00  -1.8797002e+00
   1.5144806e+00   1.4423285e+00   1.1672445e+00   1.9043217e+00  -1.6755815e+00  -2.9328940e-01   6.2655225e-01  -2.7581433e-01  -6.8547688e-01  -1.6989045e+00  -2.5918189e-01   1.2142954e+00  -1.5744388e+00   1.4347166e+00  -1.1166794e+00   7.3756989e-01   1.6568052e+00  -2.3796315e+00  -1.6606698e-01   1.5667798e+00   1.0829147e-01   1.0147472e+00   2.1429389e+00  -2.0285792e+00   5.7990315e-01  -6.3990084e-01  -5.0025038e-01  -3.6489216e-01  -6.2723545e-01   6.8467536e-01  -1.4161698e-01   9.7979172e-01   1.5035828e+00  -6.1768154e-01   5.8315232e-01  -4.5881036e-01  -5.5686758e-01  -1.4741776e-01   8.3196958e-01   4.1192457e-01   1.8710410e+00  -1.5722002e+00   7.1009871e-01  -3.1612853e-01   1.5649846e-01  -9.6814004e-01  -2.2182795e-02   1.1676219e-02  -3.3537416e+00   1.5995845e+00   3.1254187e+00  -3.5224584e-01   1.1217464e+00  -7.0281682e-01   9.3296584e-01   5.3767023e-02  -3.0011932e-01  -1.0357617e+00   3.6005340e+00  -1.0085029e+00   2.0522860e+00  -2.7842287e-01   5.6523200e-01  -7.7534912e-01  -8.6928812e-01  -9.3090538e-01   7.4633940e-01  -3.7339512e-01  -7.5231091e-01   1.9291457e+00  -5.8927814e-01   1.8057927e-01  -8.4096593e+00  -1.9442197e+00
   1.6514358e+00   1.4177887e+00   1.3431141e+00   1.7947692e+00  -1.5237276e+00  -3.4791606e-01   6.5438831e-01  -3.5266840e-01  -7.3156291e-01  -1.8278346e+00  -1.4924752e-01   1.1637050e+00  -1.4962432e+00   1.3172963e+00  -1.1148719e+00   4.7207875e-01   1.7120524e+00  -2.2237066e+00  -1.6163516e-01   1.6100130e+00  -2.1690183e-02   1.1474446e+00   2.0885510e+00  -1.9410662e+00   5.6321705e-01  -5.1241928e-01  -4.7262948e-01  -2.8176671e-01  -5.9248751e-01   7.1587903e-01  -1.3981986e-01   1.1203356e+00   1.4854809e+00  -4.6493953e-01   5.0936193e-01  -3.4555572e-01  -6.0839194e-01  -1.4903950e-01   7.7974278e-01   5.5205173e-01   1.7715178e+00  -1.3855556e+00   7.0799333e-01  -2.0839554e-01   5.4291851e-02  -8.0719095e-01  -1.6248971e-01   4.0686197e-02  -3.4330836e+00   1.7218951e+00   3.0840325e+00  -2.5594013e-01   1.0462188e+00  -6.3556128e-01   7.2866887e-01  -1.0836028e-02  -5.1676112e-01  -8.9607554e-01   3.7769679e+00  -8.8911539e-01   2.0467817e+00  -2.7986568e-01   3.8446862e-01  -7.9994475e-01  -1.1764742e+00  -1.0050622e+00   6.6318697e-01  -4.4394189e-01  -8.5885506e-01   1.9984454e+00  -5.4208767e-01   2.9766649e-01  -8.6278904e+00  -2.0271822e+00
   1.7923997e+00   1.4049978e+00   1.5201957e+00   1.6897237e+00  -1.3660325e+00  -3.7787167e-01   6.7489746e-01  -4.3258265e-01  -8.0140976e-01  -1.9802966e+00  -3.1047318e-02   1.1203363e+00  -1.4163637e+00   1.2030817e+00  -1.1305318e+00   1.8969753e-01   1.7687621e+00  -2.0378649e+00  -1.6132424e-01   1.6628034e+00  -1.8447945e-01   1.2896744e+00   2.0394731e+00  -1.8452959e+00   5.6532004e-01  -3.6432931e-01  -4.1472421e-01  -1.8475339e-01  -5.3390345e-01   7.3985514e-01  -1.4116309e-01   1.2675053e+00   1.4692938e+00  -3.0657503e-01   4.4827300e-01  -2.2584448e-01  -6.4684192e-01  -1.6678413e-01   7.1151652e-01   6.9948157e-01   1.6794388e+00  -1.1931680e+00   7.1089294e-01  -1.0008249e-01  -3.3765588e-02  -6.5224478e-01  -2.9529188e-01   5.6398180e-02  -3.5283561e+00   1.8458327e+00   3.0580728e+00  -1.5404085e-01   9.7505232e-01  -5.8087185e-01   5.2347388e-01  -1.0279325e-01  -7.6111290e-01  -7.4429331e-01   3.9493239e+00  -7.5434122e-01   2.0424409e+00  -2.9721627e-01   2.0440712e-01  -8.4367720e-01  -1.4868722e+00  -1.1032547e+00   5.5318310e-01  -5.3693340e-01  -9.8736307e-01   2.0735340e+00  -4.8127488e-01   4.3905189e-01  -8.8500898e+00  -2.1313279e+00
   1.9338812e+00   1.4019186e+00   1.6944799e+00   1.5894943e+00  -1.2047161e+00  -3.8334517e-01   6.9008787e-01  -5.1060323e-01  -8.9238225e-01  -2.1525747e+00   9.1604965e-02   1.0831879e+00  -1.3373662e+00   1.0927429e+00  -1.1612235e+00  -1.0280268e-01   1.8254926e+00  -1.8240576e+00  -1.6200666e-01   1.7238474e+00  -3.7603466e-01   1.4381062e+00   1.9963685e+00  -1.7431850e+00   5.8652099e-01  -1.9769256e-01  -3.2684140e-01  -7.3541327e-02  -4.5109372e-01   7.5858720e-01  -1.4248101e-01   1.4172724e+00   1.4539202e+00  -1.4589827e-01   4.0075083e-01  -1.0049133e-01  -6.7019056e-01  -1.9819711e-01   6.3318725e-01   8.5012151e-01   1.5943927e+00  -9.9937384e-01   7.1700950e-01   6.3081547e-03  -1.0704563e-01  -5.0447874e-01  -4.1696243e-01   6.1095850e-02  -3.6357170e+00   1.9680361e+00   3.0434571e+00  -4.9972398e-02   9.0771832e-01  -5.3923641e-01   3.2069774e-01  -2.1772283e-01  -1.0255185e+00  -5.8493940e-01   4.1142353e+00  -6.0820036e-01   2.0381881e+00  -3.3218305e-01   2.5651650e-02  -9.0598963e-01  -1.7961508e+00  -1.2245390e+00   4.1693862e-01  -6.5312223e-01  -1.1379784e+00   2.1527580e+00  -4.0774046e-01   6.0379179e-01  -9.0705525e+00  -2.2577018e+00
   2.0720717e+00   1.4060070e+00   1.8618926e+00   1.4937860e+00  -1.0418350e+00  -3.6577648e-01   7.0215046e-01  -5.8223272e-01  -1.0004507e+00  -2.3398579e+00   2.1480044e-01   1.0508763e+00  -1.2614824e+00   9.8650729e-01  -1.2034825e+00  -3.9851630e-01   1.8803862e+00  -1.5853710e+00  -1.6077423e-01   1.7912130e+00  -5.9082115e-01   1.5889320e+00   1.9591631e+00  -1.6370162e+00   6.2603592e-01  -1.5246995e-02  -2.1070481e-01   5.1671855e-02  -3.4482432e-01   7.7424365e-01  -1.4086581e-01   1.5652022e+00   1.4377799e+00   1.3860218e-02   3.6675658e-01   2.9699794e-02  -6.7739249e-01  -2.3992436e-01   5.5106121e-01   9.9971664e-01   1.5155150e+00  -8.0831552e-01   7.2411930e-01   1.0866820e-01  -1.6587937e-01  -3.6442507e-01  -5.2470458e-01   5.7789616e-02  -3.7512289e+00   2.0849515e+00   3.0355591e+00   5.3141646e-02   8.4328705e-01  -5.1036555e-01   1.2336254e-01  -3.4986186e-01  -1.3016694e+00  -4.2262960e-01   4.2681807e+00  -4.5474101e-01   2.0326155e+00  -3.8520468e-01  -1.5121627e-01  -9.8502249e-01  -2.0999347e+00  -1.3663628e+00   2.5636017e-01  -7.9161621e-01  -1.3093529e+00   2.2339345e+00  -3.2316792e-01   7.9000556e-01  -9.2834660e+00  -2.4055640e+00
   2.2030696e+00   1.4144076e+00   2.0184923e+00   1.4017962e+00  -8.7927684e-01  -3.2773733e-01   7.1327118e-01  -6.4365967e-01  -1.1204940e+00  -2.5364753e+00   3.3473373e-01   1.0217714e+00  -1.1905221e+00   8.8425425e-01  -1.2530630e+00  -6.9065746e-01   1.9312909e+00  -1.3259583e+00  -1.5514382e-01   1.8624841e+00  -8.2213362e-01   1.7380687e+00   1.9271082e+00  -1.5293407e+00   6.8206010e-01   1.7966357e-01  -6.9373329e-02   1.9009582e-01  -2.1700271e-01   7.8899041e-01  -1.3387265e-01   1.7067242e+00   1.4189584e+00   1.6965047e-01   3.4540669e-01   1.6388646e-01  -6.6840001e-01  -2.8801086e-01   4.7146729e-01   1.1440723e+00   1.4416151e+00  -6.2379786e-01   7.2974340e-01   2.0531890e-01  -2.1144226e-01  -2.3205777e-01  -6.1663028e-01   4.9986820e-02  -3.8710257e+00   2.1930622e+00   3.0295552e+00   1.5259007e-01   7.8056452e-01  -4.9326079e-01  -6.5863569e-02  -4.9243095e-01  -1.5809616e+00  -2.6185056e-01   4.4077142e+00  -2.9787418e-01   2.0241362e+00  -4.5545378e-01  -3.2556161e-01  -1.0777470e+00  -2.3939072e+00  -1.5247123e+00   7.4591081e-02  -9.4994017e-01  -1.4986874e+00   2.3144938e+00  -2.2992244e-01   9.9488298e-01  -9.4832960e+00  -2.5724348e+00
   2.3231163e+00   1.4241655e+00   2.1606667e+00   1.3123462e+00  -7.1876676e-01  -2.7274512e-01   7.2546016e-01  -6.9193126e-01  -1.2466691e+00  -2.7361903e+00   4.4788979e-01   9.9413626e-01  -1.1258161e+00   7.8562038e-01  -1.3052411e+00  -9.7280379e-01   1.9759080e+00  -1.0508996e+00  -1.4321478e-01   1.9349313e+00  -1.0624863e+00   1.8813803e+00   1.8988906e+00  -1.4228618e+00   7.5190215e-01   3.8319843e-01   9.2922857e-02   3.4030680e-01  -7.0589254e-02   8.0481909e-01  -1.1967482e-01   1.8374147e+00   1.3953745e+00   3.1869327e-01   3.3508496e-01   3.0114274e-01  -6.4410730e-01  -3.3822401e-01   4.0037958e-01   1.2792704e+00   1.3713110e+00  -4.4916327e-01   7.3134308e-01   2.9501872e-01  -2.4559305e-01  -1.0691507e-01  -6.9178058e-01   4.1429152e-02  -3.9914551e+00   2.2891173e+00   3.0207700e+00   2.4615286e-01   7.1823941e-01  -4.8632516e-01  -2.4471195e-01  -6.3806786e-01  -1.8548709e+00  -1.0675229e-01   4.5296831e+00  -1.4122744e-01   2.0111410e+00  -5.4092611e-01  -4.9663158e-01  -1.1801813e+00  -2.6739240e+00  -1.6943705e+00  -1.2412496e-01  -1.1242100e+00  -1.7018814e+00   2.3916499e+00  -1.3090576e-01   1.2147548e+00  -9.6651244e+00  -2.7542658e+00
   2.4288256e+00   1.4324368e+00   2.2853155e+00   1.2240338e+00  -5.6187947e-01  -2.0502193e-01   7.4040841e-01  -7.2505887e-01  -1.3728220e+00  -2.9325397e+00   5.5120795e-01   9.6626036e-01  -1.0681927e+00   6.9010858e-01  -1.3551512e+00  -1.2391207e+00   2.0119598e+00  -7.6599951e-01  -1.2376959e-01   2.0057018e+00  -1.3040457e+00   2.0149085e+00   1.8727809e+00  -1.3203033e+00   8.3217202e-01   5.9116463e-01   2.7102010e-01   5.0025539e-01   9.0560722e-02   8.2340233e-01  -9.7159517e-02   1.9532728e+00   1.3649606e+00   4.5855700e-01   3.3359991e-01   4.4042210e-01  -6.0623033e-01  -3.8637690e-01   3.4307198e-01   1.4018653e+00   1.3031645e+00  -2.8719236e-01   7.2651450e-01   3.7694629e-01  -2.7067824e-01   1.1753010e-02  -7.5008876e-01   3.5816359e-02  -4.1091943e+00   2.3703468e+00   3.0049920e+00   3.3214526e-01   6.5503024e-01  -4.8750670e-01  -4.1134514e-01  -7.7930005e-01  -2.1153279e+00   3.9032924e-02   4.6314311e+00   1.1974501e-02   1.9921518e+00  -6.3861115e-01  -6.6351195e-01  -1.2876759e+00  -2.9361334e+00  -1.8692649e+00  -3.3464892e-01  -1.3094044e+00  -1.9137777e+00   2.4625897e+00  -2.9377235e-02   1.4452266e+00  -9.8249459e+00  -2.9457305e+00
   2.5173942e+00   1.4366854e+00   2.3900098e+00   1.1354040e+00  -4.1005335e-01  -1.2921477e-01   7.5938084e-01  -7.4205599e-01  -1.4929060e+00  -3.1191908e+00   6.4221385e-01   9.3658158e-01  -1.0179864e+00   5.9719303e-01  -1.3981301e+00  -1.4845592e+00   2.0373625e+00  -4.7752545e-01  -9.6313454e-02   2.0720121e+00  -1.5390765e+00   2.1350926e+00   1.8468139e+00  -1.2242720e+00   9.1901067e-01   7.9918828e-01   4.5911696e-01   6.6732433e-01   2.6191404e-01   8.4598514e-01  -6.5961457e-02   2.0509673e+00   1.3258467e+00   5.8721867e-01   3.3837518e-01   5.8053329e-01  -5.5713615e-01  -4.2862845e-01   3.0382552e-01   1.5090495e+00   1.2358094e+00  -1.4003346e-01   7.1317210e-01   4.5066228e-01  -2.8931669e-01   1.2482658e-01  -7.9229203e-01   3.6535763e-02  -4.2213341e+00   2.4346429e+00   2.9787487e+00   4.0942651e-01   5.8982154e-01  -4.9446586e-01  -5.6437412e-01  -9.0902266e-01  -2.3550714e+00   1.7253291e-01   4.7109698e+00   1.5899589e-01   1.9659582e+00  -7.4473140e-01  -8.2510862e-01  -1.3952459e+00  -3.1771013e+00  -2.0428807e+00  -5.5121252e-01  -1.4997135e+00  -2.1284865e+00   2.5246659e+00   7.1247154e-02   1.6813691e+00  -9.9598776e+00  -3.1406065e+00
   2.5867730e+00   1.4348497e+00   2.4731158e+00   1.0451196e+00  -2.6460135e-01  -5.0094638e-02   7.8315091e-01  -7.4290979e-01  -1.6013819e+00  -3.2903012e+00   7.1911323e-01   9.0378970e-01  -9.7508061e-01   5.0641334e-01  -1.4300441e+00  -1.7050172e+00   2.0503954e+00  -1.9191194e-01  -6.1054055e-02   2.1313306e+00  -1.7603730e+00   2.2389687e+00   1.8189851e+00  -1.1371237e+00   1.0083466e+00   1.0029050e+00   6.5110969e-01   8.3843481e-01   4.3852126e-01   8.7331760e-01  -2.6435498e-02   2.1280383e+00   1.2765336e+00   7.0310855e-01   3.4666031e-01   7.2013259e-01  -4.9963743e-01  -4.6173987e-01   2.8570461e-01   1.5987761e+00   1.1680671e+00  -9.1644267e-03   6.8970990e-01   5.1605641e-01  -3.0417908e-01   2.3316180e-01  -8.1979955e-01   4.6418961e-02  -4.3254410e+00   2.4806946e+00   2.9395148e+00   4.7737673e-01   5.2178084e-01  -5.0475353e-01  -7.0286012e-01  -1.0209478e+00  -2.5679690e+00   2.9153198e-01   4.7671069e+00   2.9764032e-01   1.9317325e+00  -8.5503287e-01  -9.8015929e-01  -1.4979252e+00  -3.3939329e+00  -2.2087077e+00  -7.6772905e-01  -1.6889395e+00  -2.3397671e+00   2.5755826e+00   1.6760516e-01   1.9179537e+00  -1.0068287e+01  -3.3322274e+00
   2.6357906e+00   1.4254669e+00   2.5338767e+00   9.5212196e-01  -1.2671561e-01   2.7745471e-02   8.1197839e-01  -7.2849394e-01  -1.6935713e+00  -3.4408517e+00   7.8084295e-01   8.6691020e-01  -9.3897994e-01   4.1745238e-01  -1.4475777e+00  -1.8974619e+00   2.0498517e+00   8.4558175e-02  -1.8827751e-02   2.1815393e+00  -1.9616526e+00   2.3243320e+00   1.7874494e+00  -1.0608404e+00   1.0961610e+00   1.1981571e+00   8.4094374e-01   1.0101934e+00   6.1530440e-01   9.0563153e-01   2.0424590e-02   2.1830382e+00   1.2160467e+00   8.0513726e-01   3.5574667e-01   8.5773556e-01  -4.3677129e-01  -4.8327257e-01   2.9041462e-01   1.6698357e+00   1.0990405e+00   1.0461201e-01   6.5512984e-01   5.7328527e-01  -3.1777753e-01   3.3745556e-01  -8.3452959e-01   6.7542479e-02  -4.4195959e+00   2.5080617e+00   2.8858490e+00   5.3584604e-01   4.5044737e-01  -5.1598938e-01  -8.2630177e-01  -1.1099948e+00  -2.7492790e+00   3.9461686e-01   4.7995317e+00   4.2626421e-01   1.8891113e+00  -9.6510430e-01  -1.1272758e+00  -1.5911195e+00  -3.5843899e+00  -2.3606894e+00  -9.7813208e-01  -1.8709211e+00  -2.5414407e+00   2.6135571e+00   2.5659330e-01   2.1497176e+00  -1.0149827e+01  -3.5139654e+00
   2.6642189e+00   1.4077519e+00   2.5724437e+00   8.5576813e-01   2.5374111e-03   1.0017388e-01   8.4562837e-01  -7.0043351e-01  -1.7659392e+00  -3.5669308e+00   8.2708000e-01   8.2536553e-01  -9.0890332e-01   3.3019309e-01  -1.4484582e+00  -2.0600066e+00   2.0351579e+00   3.4607039e-01   2.9017788e-02   2.2210653e+00  -2.1378815e+00   2.3898513e+00   1.7507079e+00  -9.9692489e-01   1.1787462e+00   1.3811858e+00   1.0229576e+00   1.1790704e+00   7.8735010e-01   9.4265948e-01   7.3111218e-02   2.2156038e+00   1.1440582e+00   8.9270602e-01   3.6317198e-01   9.9174957e-01  -3.7158014e-01  -4.9171640e-01   3.1824802e-01   1.7218828e+00   1.0281893e+00   2.0114075e-01   6.0912929e-01   6.2270741e-01  -3.3227970e-01   4.3814157e-01  -8.3872814e-01   1.0108756e-01  -4.5024140e+00   2.5171900e+00   2.8174513e+00   5.8508347e-01   3.7578826e-01  -5.2602722e-01  -9.3460836e-01  -1.1725933e+00  -2.8958459e+00   4.8117284e-01   4.8088439e+00   5.4375802e-01   1.8382447e+00  -1.0706994e+00  -1.2650146e+00  -1.6709258e+00  -3.7469890e+00  -2.4936361e+00  -1.1767207e+00  -2.0399504e+00  -2.7277996e+00   2.6374509e+00   3.3555405e-01   2.3716393e+00  -1.0205382e+01  -3.6797154e+00
   2.6727778e+00   1.3816220e+00   2.5898580e+00   7.5593422e-01   1.2223016e-01   1.6376476e-01   8.8342755e-01  -6.6093631e-01  -1.8162915e+00  -3.6659563e+00   8.5820894e-01   7.7901266e-01  -8.8389130e-01   2.4475233e-01  -1.4316035e+00  -2.1919404e+00   2.0064549e+00   5.8757250e-01   8.0771249e-02   2.2489709e+00  -2.2855211e+00   2.4351336e+00   1.7077654e+00  -9.4632329e-01   1.2529347e+00   1.5488056e+00   1.1921938e+00   1.3415953e+00   9.5018755e-01   9.8369114e-01   1.2975748e-01   2.2264561e+00   1.0609677e+00   9.6569960e-01   3.6689894e-01   1.1205256e+00  -3.0691202e-01  -4.8654448e-01   3.6811928e-01   1.7554127e+00   9.5537631e-01   2.8085734e-01   5.5214266e-01   6.6482131e-01  -3.4936072e-01   5.3532653e-01  -8.3478428e-01   1.4726828e-01  -4.5730480e+00   2.5093629e+00   2.7351400e+00   6.2565194e-01   2.9821788e-01  -5.3309615e-01  -1.0280611e+00  -1.2068805e+00  -3.0062126e+00   5.5133377e-01   4.7965352e+00   6.4949994e-01   1.7798068e+00  -1.1680374e+00  -1.3919711e+00  -1.7343989e+00  -3.8810836e+00  -2.6035746e+00  -1.3584903e+00  -2.1911550e+00  -2.8939906e+00   2.6468553e+00   4.0243186e-01   2.5792061e+00  -1.0236935e+01  -3.8243369e+00
   2.6630774e+00   1.3476704e+00   2.5879806e+00   6.5307241e-01   2.3159545e-01   2.1598681e-01   9.2434900e-01  -6.1260510e-01  -1.8438713e+00  -3.7368087e+00   8.7525290e-01   7.2815537e-01  -8.6291671e-01   1.6149037e-01  -1.3971810e+00  -2.2937080e+00   1.9646295e+00   8.0502480e-01   1.3452121e-01   2.2650033e+00  -2.4026718e+00   2.4607266e+00   1.6582442e+00  -9.0937549e-01   1.3162867e+00   1.6985508e+00   1.3446572e+00   1.4945551e+00   1.1000302e+00   1.0276608e+00   1.8830695e-01   2.2173279e+00   9.6793287e-01   1.0244638e+00   3.6545339e-01   1.2424279e+00  -2.4525411e-01  -4.6819392e-01   4.3768536e-01   1.7716932e+00   8.8088756e-01   3.4470713e-01   4.8533013e-01   7.0021164e-01  -3.7010322e-01   6.2877225e-01  -8.2505698e-01   2.0533305e-01  -4.6311793e+00   2.4865988e+00   2.6407567e+00   6.5833985e-01   2.1857994e-01  -5.3590829e-01  -1.1072651e+00  -1.2127749e+00  -3.0806419e+00   6.0589384e-01   4.7649198e+00   7.4329155e-01   1.7149702e+00  -1.2540570e+00  -1.5068849e+00  -1.7797399e+00  -3.9869112e+00  -2.6880023e+00  -1.5194233e+00  -2.3208141e+00  -3.0363333e+00   2.6421285e+00   4.5588827e-01   2.7686496e+00  -1.0247366e+01  -3.9440233e+00
   2.6375048e+00   1.3070905e+00   2.5693759e+00   5.4821594e-01   3.3005349e-01   2.5532137e-01   9.6711905e-01  -5.5824499e-01  -1.8493526e+00  -3.7798725e+00   8.7977446e-01   6.7352928e-01  -8.4498792e-01   8.0995692e-02  -1.3465715e+00  -2.3668418e+00   1.9112899e+00   9.9558730e-01   1.8832023e-01   2.2695932e+00  -2.4891122e+00   2.4680674e+00   1.6024422e+00  -8.8580124e-01   1.3672183e+00   1.8287781e+00   1.4774986e+00   1.6351783e+00   1.2339643e+00   1.0732555e+00   2.4668340e-01   2.1908273e+00   8.6684282e-01   1.0697674e+00   3.5801150e-01   1.3559144e+00  -1.8860902e-01  -4.3797837e-01   5.2354224e-01   1.7726544e+00   8.0541868e-01   3.9404730e-01   4.1051470e-01   7.2950591e-01  -3.9495240e-01   7.1792395e-01  -8.1172566e-01   2.7363886e-01  -4.6769906e+00   2.4515023e+00   2.5370030e+00   6.8407489e-01   1.3809378e-01  -5.3372358e-01  -1.1730938e+00  -1.1919268e+00  -3.1210447e+00   6.4619042e-01   4.7170152e+00   8.2528455e-01   1.6453437e+00  -1.3266033e+00  -1.6087500e+00  -1.8063943e+00  -4.0656081e+00  -2.7460297e+00  -1.6567179e+00  -2.4265841e+00  -3.1525548e+00   2.6243765e+00   4.9536778e-01   2.9371330e+00  -1.0240216e+01  -4.0365639e+00
   2.5990599e+00   1.2615560e+00   2.5371541e+00   4.4292693e-01   4.1723953e-01   2.8129999e-01   1.0103330e+00  -5.0067963e-01  -1.8347305e+00  -3.7969746e+00   8.7375246e-01   6.1625735e-01  -8.2923611e-01   4.0459490e-03  -1.2822422e+00  -2.4138435e+00   1.8486870e+00   1.1577290e+00   2.4033533e-01   2.2638060e+00  -2.5462243e+00   2.4593729e+00   1.5413278e+00  -8.7472148e-01   1.4050626e+00   1.9387248e+00   1.5891129e+00   1.7612899e+00   1.3500689e+00   1.1190352e+00   3.0294578e-01   2.1502453e+00   7.6023040e-01   1.1027485e+00   3.4442793e-01   1.4596255e+00  -1.3842048e-01  -3.9794110e-01   6.2148373e-01   1.7607473e+00   7.3003010e-01   4.3053885e-01   3.3006735e-01   7.5334345e-01  -4.2373006e-01   8.0197964e-01  -7.9667558e-01   3.4979228e-01  -4.7111274e+00   2.4070805e+00   2.4272274e+00   7.0384680e-01   5.8267728e-02  -5.2636720e-01  -1.2266326e+00  -1.1475419e+00  -3.1308128e+00   6.7396764e-01   4.6563867e+00   8.9590631e-01   1.5728775e+00  -1.3845330e+00  -1.6969135e+00  -1.8150485e+00  -4.1191737e+00  -2.7783925e+00  -1.7689337e+00  -2.5076171e+00  -3.2419132e+00   2.5953821e+00   5.2110897e-01   3.0828753e+00  -1.0219411e+01  -4.1014735e+00
   2.5511556e+00   1.2130684e+00   2.4947824e+00   3.3918834e-01   4.9302909e-01   2.9445818e-01   1.0525741e+00  -4.4258630e-01  -1.8031162e+00  -3.7912228e+00   8.5944218e-01   5.5777550e-01  -8.1497824e-01  -6.8452773e-02  -1.2075349e+00  -2.4380233e+00   1.7795808e+00   1.2912488e+00   2.8897381e-01   2.2492478e+00  -2.5768118e+00   2.4374831e+00   1.4764682e+00  -8.7471717e-01   1.4300570e+00   2.0285096e+00   1.6791451e+00   1.8714242e+00   1.4474618e+00   1.1635542e+00   3.5541755e-01   2.0993249e+00   6.5112579e-01   1.1248482e+00   3.2520271e-01   1.5524683e+00  -9.5548672e-02  -3.5066122e-01   7.2680664e-01   1.7387763e+00   6.5606749e-01   4.5603568e-01   2.4674651e-01   7.7235651e-01  -4.5570504e-01   8.7999255e-01  -7.8142440e-01   4.3084753e-01  -4.7346366e+00   2.3565423e+00   2.3151696e+00   7.1864349e-01  -1.9214211e-02  -5.1419860e-01  -1.2691209e+00  -1.0840956e+00  -3.1145642e+00   6.9123125e-01   4.5869524e+00   9.5579195e-01   1.4997408e+00  -1.4277284e+00  -1.7711523e+00  -1.8075254e+00  -4.1503871e+00  -2.7873352e+00  -1.8560354e+00  -2.5645547e+00  -3.3051977e+00   2.5574796e+00   5.3409893e-01   3.2051990e+00  -1.0188989e+01  -4.1399763e+00
   2.4973914e+00   1.1637800e+00   2.4458760e+00   2.3924682e-01   5.5755559e-01   2.9620811e-01   1.0925241e+00  -3.8635689e-01  -1.7584512e+00  -3.7667497e+00   8.3922675e-01   4.9972922e-01  -8.0175182e-01  -1.3554436e-01  -1.1263858e+00  -2.4432942e+00   1.7070590e+00   1.3972056e+00   3.3297631e-01   2.2279300e+00  -2.5848223e+00   2.4056617e+00   1.4098954e+00  -8.8392284e-01   1.4432579e+00   2.0990771e+00   1.7484046e+00   1.9648843e+00   1.5262660e+00   1.2054741e+00   4.0278182e-01   2.0420035e+00   5.4285625e-01   1.1377319e+00   3.0138990e-01   1.6336930e+00  -6.0292965e-02  -2.9902828e-01   8.3464143e-01   1.7097179e+00   5.8505383e-01   4.7247711e-01   1.6350198e-01   7.8716055e-01  -4.8971346e-01   9.5099363e-01  -7.6709059e-01   5.1354638e-01  -4.7488946e+00   2.3030900e+00   2.2046849e+00   7.2940245e-01  -9.2624484e-02  -4.9803421e-01  -1.3018978e+00  -1.0069524e+00  -3.0778097e+00   7.0010355e-01   4.5127636e+00   1.0057255e+00   1.4281787e+00  -1.4570231e+00  -1.8317178e+00  -1.7865857e+00  -4.1626671e+00  -2.7763699e+00  -1.9193268e+00  -2.5993990e+00  -3.3446022e+00   2.5133883e+00   5.3597215e-01   3.3045012e+00  -1.0152842e+01  -4.1548389e+00
   2.4413200e+00   1.1158110e+00   2.3939815e+00   1.4541811e-01   6.1121643e-01   2.8864157e-01   1.1290577e+00  -3.3399081e-01  -1.7051642e+00  -3.7283783e+00   8.1546825e-01   4.4384557e-01  -7.8931975e-01  -1.9631359e-01  -1.0429983e+00  -2.4339349e+00   1.6343223e+00   1.4777623e+00   3.7147224e-01   2.2021015e+00  -2.5749931e+00   2.3673730e+00   1.3439215e+00  -9.0015310e-01   1.4463908e+00   2.1520901e+00   1.7986960e+00   2.0417455e+00   1.5875048e+00   1.2436620e+00   4.4413793e-01   1.9821505e+00   4.3880498e-01   1.1431988e+00   2.7445644e-01   1.7029491e+00  -3.2455351e-02  -2.4600276e-01   9.4028699e-01   1.6765335e+00   5.1855749e-01   4.8178831e-01   8.3257285e-02   7.9835099e-01  -5.2431649e-01   1.0141197e+00  -7.5440276e-01   5.9458190e-01  -4.7555108e+00   2.2497218e+00   2.0994630e+00   7.3697680e-01  -1.6033307e-01  -4.7903147e-01  -1.3263505e+00  -9.2192382e-01  -3.0265622e+00   7.0268750e-01   4.4377709e+00   1.0465927e+00   1.3603566e+00  -1.4740451e+00  -1.8793405e+00  -1.7556519e+00  -4.1598830e+00  -2.7499337e+00  -1.9612741e+00  -2.6152699e+00  -3.3634772e+00   2.4660116e+00   5.2886075e-01   3.3821500e+00  -1.0114489e+01  -4.1500687e+00
   2.3862179e+00   1.0710727e+00   2.3423667e+00   5.9873503e-02   6.5466450e-01   2.7428178e-01   1.1613164e+00  -2.8702118e-01  -1.6477943e+00  -3.6812353e+00   7.9036520e-01   3.9179007e-01  -7.7764614e-01  -2.4998150e-01  -9.6149476e-01  -2.4143276e+00   1.5644499e+00   1.5359545e+00   4.0399764e-01   2.1740640e+00  -2.5524471e+00   2.3260403e+00   1.2809189e+00  -9.2105581e-01   1.4416485e+00   2.1897734e+00   1.8325843e+00   2.1027985e+00   1.6329350e+00   1.2772644e+00   4.7901834e-01   1.9233178e+00   3.4214948e-01   1.1430857e+00   2.4610517e-01   1.7603160e+00  -1.1435229e-02  -1.9438111e-01   1.0395266e+00   1.6419912e+00   4.5804815e-01   4.8579268e-01   8.6885207e-03   8.0650238e-01  -5.5797913e-01   1.0687316e+00  -7.4374123e-01   6.7086516e-01  -4.7562241e+00   2.1990559e+00   2.0027619e+00   7.4211470e-01  -2.2094489e-01  -4.5854541e-01  -1.3438689e+00  -8.3479621e-01  -2.9669125e+00   7.0094655e-01   4.3655906e+00   1.0793426e+00   1.2982043e+00  -1.4809981e+00  -1.9151904e+00  -1.7184803e+00  -4.1461177e+00  -2.7129686e+00  -1.9852332e+00  -2.6160671e+00  -3.3659858e+00   2.4182198e+00   5.1520536e-01   3.4403110e+00  -1.0076895e+01  -4.1304984e+00
   2.3348839e+00   1.0311162e+00   2.2938339e+00  -1.5571252e-02   6.8878315e-01   2.5580807e-01   1.1887554e+00  -2.4647558e-01  -1.5906183e+00  -3.6303397e+00   7.6582817e-01   3.4502051e-01  -7.6684912e-01  -2.9599543e-01  -8.8557865e-01  -2.3886874e+00   1.5001675e+00   1.5754049e+00   4.3047837e-01   2.1459855e+00  -2.5222734e+00   2.2848140e+00   1.2230893e+00  -9.4428273e-01   1.4314563e+00   2.2147218e+00   1.8531144e+00   2.1494414e+00   1.6648345e+00   1.3057534e+00   5.0736968e-01   1.8685214e+00   2.5560151e-01   1.1391677e+00   2.1808044e-01   1.8063009e+00   3.6557590e-03  -1.4658417e-01   1.1289012e+00   1.6085039e+00   4.0475295e-01   4.8613844e-01  -5.7980523e-02   8.1216655e-01  -5.8925047e-01   1.1145068e+00  -7.3520233e-01   7.3977009e-01  -4.7527886e+00   2.1531903e+00   1.9171781e+00   7.4545036e-01  -2.7342071e-01  -4.3797233e-01  -1.3558011e+00  -7.5087072e-01  -2.9045990e+00   6.9660727e-01   4.2992858e+00   1.1049582e+00   1.2432738e+00  -1.4804042e+00  -1.9407960e+00  -1.6788116e+00  -4.1254078e+00  -2.6704715e+00  -1.9951052e+00  -2.6060765e+00  -3.3566957e+00   2.3726331e+00   4.9754263e-01   3.4817275e+00  -1.0042357e+01  -4.1013084e+00
   2.2894741e+00   9.9702147e-01   2.2505685e+00  -7.9640134e-02   7.1464416e-01   2.3578280e-01   1.2111612e+00  -2.1287051e-01  -1.5373091e+00  -3.5802087e+00   7.4337950e-01   3.0465350e-01  -7.5713697e-01  -3.3410326e-01  -8.1823799e-01  -2.3608033e+00   1.4436402e+00   1.6000089e+00   4.5118368e-01   2.1197291e+00  -2.4891302e+00   2.2463601e+00   1.1722458e+00  -9.6766439e-01   1.4182291e+00   2.2296901e+00   1.8635144e+00   2.1835283e+00   1.6857687e+00   1.3289442e+00   5.2950230e-01   1.8200707e+00   1.8117872e-01   1.1330618e+00   1.9197750e-01   1.8418031e+00   1.3871302e-02  -1.0448712e-01   1.2059187e+00   1.5780010e+00   3.5953084e-01   4.8424193e-01  -1.1514607e-01   8.1586721e-01  -6.1692461e-01   1.1514977e+00  -7.2867426e-01   7.9933664e-01  -4.7468559e+00   2.1136056e+00   1.8444714e+00   7.4750307e-01  -3.1716830e-01  -4.1859740e-01  -1.3634130e+00  -6.7455778e-01  -2.8446137e+00   6.9108930e-01   4.2411917e+00   1.1244305e+00   1.1966246e+00  -1.4748350e+00  -1.9579258e+00  -1.6400350e+00  -4.1014749e+00  -2.6270503e+00  -1.9949567e+00  -2.5895538e+00  -3.3401460e+00   2.3314272e+00   4.7828743e-01   3.5094672e+00  -1.0012440e+01  -4.0675265e+00
   2.2513965e+00   9.6933602e-01   2.2140370e+00  -1.3173072e-01   7.3345147e-01   2.1640982e-01   1.2286403e+00  -1.8623811e-01  -1.4906657e+00  -3.5345146e+00   7.2408764e-01   2.7136027e-01  -7.4873735e-01  -3.6440084e-01  -7.6152171e-01  -2.3338103e+00   1.3963110e+00   1.6136189e+00   4.6665787e-01   2.0967162e+00  -2.4569053e+00   2.2126942e+00   1.1296354e+00  -9.8937304e-01   1.4041433e+00   2.2373782e+00   1.8669077e+00   2.2071901e+00   1.6983530e+00   1.3469802e+00   5.4601704e-01   1.7794630e+00   1.2003479e-01   1.1261430e+00   1.6907691e-01   1.8680444e+00   2.0312609e-02  -6.9305502e-02   1.2691805e+00   1.5518383e+00   3.2277869e-01   4.8124896e-01  -1.6193611e-01   8.1809043e-01  -6.4016498e-01   1.1801445e+00  -7.2391261e-01   8.4840791e-01  -4.7398731e+00   2.0811222e+00   1.7854627e+00   7.4868350e-01  -3.5209240e-01  -4.0146245e-01  -1.3678518e+00  -6.0906453e-01  -2.7908747e+00   6.8546670e-01   4.1927856e+00   1.1387372e+00   1.1587493e+00  -1.4666635e+00  -1.9684482e+00  -1.6049029e+00  -4.0774843e+00  -2.5865409e+00  -1.9886462e+00  -2.5703391e+00  -3.3204462e+00   2.2961789e+00   4.5953240e-01   3.5266638e+00  -9.9879901e+00  -4.0335705e+00
   2.2212705e+00   9.4807239e-01   2.1849463e+00  -1.7197837e-01   7.4647351e-01   1.9935091e-01   1.2415789e+00  -1.6618256e-01  -1.4524403e+00  -3.4958387e+00   7.0854094e-01   2.4530682e-01  -7.4183087e-01  -3.8734479e-01  -7.1641431e-01  -2.3100221e+00   1.3588092e+00   1.6197596e+00   4.7763811e-01   2.0778393e+00  -2.4284733e+00   2.1850743e+00   1.0958219e+00  -1.0080557e+00   1.3909498e+00   2.2402384e+00   1.8660649e+00   2.2226469e+00   1.7050392e+00   1.3602904e+00   5.5771669e-01   1.7473478e+00   7.2373169e-02   1.1194777e+00   1.5022327e-01   1.8864709e+00   2.4025653e-02  -4.1548939e-02   1.3184099e+00   1.5307600e+00   2.9438521e-01   4.7801604e-01  -1.9825174e-01   8.1927129e-01  -6.5857593e-01   1.2012441e+00  -7.2060762e-01   8.8668730e-01  -4.7329953e+00   2.0559101e+00   1.7400163e+00   7.4930324e-01  -3.7859560e-01  -3.8726975e-01  -1.3701127e+00  -5.5621199e-01  -2.7460058e+00   6.8046095e-01   4.1546423e+00   1.1488213e+00   1.1295528e+00  -1.4578617e+00  -1.9741825e+00  -1.5753275e+00  -4.0558465e+00  -2.5517233e+00  -1.9795010e+00  -2.5515433e+00  -3.3009420e+00   2.2677707e+00   4.4288557e-01   3.5362768e+00  -9.9691980e+00  -4.0028813e+00
   2.1989629e+00   9.3276231e-01   2.1632695e+00  -2.0123717e-01   7.5497018e-01   1.8562210e-01   1.2505818e+00  -1.5196250e-01  -1.4232829e+00  -3.4655435e+00   6.9686567e-01   2.2615019e-01  -7.3649819e-01  -4.0372444e-01  -6.8282689e-01  -2.2908416e+00   1.3309421e+00   1.6214022e+00   4.8496710e-01   2.0634358e+00  -2.4055696e+00   2.1639731e+00   1.0706534e+00  -1.0229181e+00   1.3798496e+00   2.2403204e+00   1.8632198e+00   2.2320299e+00   1.7079440e+00   1.3695231e+00   5.6551288e-01   1.7235719e+00   3.7462430e-02   1.1137871e+00   1.3576417e-01   1.8986379e+00   2.5922440e-02  -2.1047413e-02   1.3543790e+00   1.5149157e+00   2.7374147e-01   4.7511231e-01  -2.2472883e-01   8.1977998e-01  -6.7221464e-01   1.2158768e+00  -7.1843685e-01   9.1470473e-01  -4.7270301e+00   2.0375576e+00   1.7071155e+00   7.4958824e-01  -3.9752687e-01  -3.7633322e-01  -1.3710128e+00  -5.1640363e-01  -2.7112475e+00   6.7646556e-01   4.1264617e+00   1.1555719e+00   1.1083893e+00  -1.4498648e+00  -1.9767603e+00  -1.5522824e+00  -4.0381077e+00  -2.5241716e+00  -1.9700803e+00  -2.5353406e+00  -3.2839959e+00   2.2463708e+00   4.2936765e-01   3.5408907e+00  -9.9557083e+00  -3.9776950e+00
   2.1836950e+00   9.2256152e-01   2.1483419e+00  -2.2097405e-01   7.6012199e-01   1.7558082e-01   1.2563917e+00  -1.4259463e-01  -1.4028174e+00  -3.4437952e+00   6.8878721e-01   2.1309573e-01  -7.3269029e-01  -4.1459269e-01  -6.5971101e-01  -2.2767687e+00   1.3117771e+00   1.6208207e+00   4.8950802e-01   2.0533263e+00  -2.3888052e+00   2.1491310e+00   1.0533160e+00  -1.0337445e+00   1.3714474e+00   2.2391715e+00   1.8599659e+00   2.2372317e+00   1.7087358e+00   1.3754626e+00   5.7033490e-01   1.7072987e+00   1.3759783e-02   1.1094428e+00   1.2555769e-01   1.9060871e+00   2.6731292e-02  -7.0491731e-03   1.3787301e+00   1.5039324e+00   2.5981217e-01   4.7284274e-01  -2.4262014e-01   8.1990962e-01  -6.8154187e-01   1.2253003e+00  -7.1710057e-01   9.3369149e-01  -4.7224195e+00   2.0251867e+00   1.6850266e+00   7.4969285e-01  -4.1008092e-01  -3.6858292e-01  -1.3711766e+00  -4.8875533e-01  -2.6865242e+00   6.7359607e-01   4.1071932e+00   1.1598036e+00   1.0941592e+00  -1.4435188e+00  -1.9775182e+00  -1.5358255e+00  -4.0249284e+00  -2.5042625e+00  -1.9620556e+00  -2.5228987e+00  -3.2709055e+00   2.2314892e+00   4.1938384e-01   3.5425784e+00  -9.9467714e+00  -3.9589823e+00
   2.1742189e+00   9.1639187e-01   2.1390211e+00  -2.3308318e-01   7.6296766e-01   1.6900474e-01   1.2598020e+00  -1.3697201e-01  -1.3898386e+00  -3.4297321e+00   6.8373032e-01   2.0501335e-01  -7.3022787e-01  -4.2116092e-01  -6.4528726e-01  -2.2675131e+00   1.2998155e+00   1.6195453e+00   4.9206977e-01   2.0469174e+00  -2.3778167e+00   2.1396951e+00   1.0424792e+00  -1.0408422e+00   1.3657894e+00   2.2378068e+00   1.8572453e+00   2.2398014e+00   1.7085892e+00   1.3789376e+00   5.7305034e-01   1.6971959e+00  -8.6405711e-04   1.1065015e+00   1.1904894e-01   1.9102328e+00   2.6977889e-02   1.6187343e-03   1.3937100e+00   1.4970401e+00   2.5126295e-01   4.7129085e-01  -2.5360657e-01   8.1986995e-01  -6.8731872e-01   1.2308254e+00  -7.1634249e-01   9.4537409e-01  -4.7192657e+00   2.0176117e+00   1.6715425e+00   7.4971439e-01  -4.1765757e-01  -3.6362396e-01  -1.3710351e+00  -4.7137738e-01  -2.6706603e+00   6.7176040e-01   4.0952341e+00   1.1622379e+00   1.0854580e+00  -1.4391113e+00  -1.9774344e+00  -1.5252402e+00  -4.0161741e+00  -2.4913376e+00  -1.9562197e+00  -2.5144482e+00  -3.2619715e+00   2.2221160e+00   4.1277834e-01   3.5428383e+00  -9.9414051e+00  -3.9465649e+00
   2.1690397e+00   9.1310231e-01   2.1338968e+00  -2.3964018e-01   7.6435820e-01   1.6525022e-01   1.2615699e+00  -1.3398728e-01  -1.3826137e+00  -3.4217701e+00   6.8094806e-01   2.0060151e-01  -7.2882935e-01  -4.2466899e-01  -6.3736500e-01  -2.2622011e+00   1.2932391e+00   1.6184165e+00   4.9334807e-01   2.0433514e+00  -2.3715358e+00   2.1344275e+00   1.0365140e+00  -1.0449127e+00   1.3624831e+00   2.2367508e+00   1.8554276e+00   2.2408924e+00   1.7082098e+00   1.3807331e+00   5.7440291e-01   1.6916713e+00  -8.8209841e-03   1.1047762e+00   1.1540685e-01   1.9122692e+00   2.6995667e-02   6.3453339e-03   1.4018379e+00   1.4932371e+00   2.4663179e-01   4.7037835e-01  -2.5955730e-01   8.1978993e-01  -6.9046547e-01   1.2336888e+00  -7.1595683e-01   9.5170996e-01  -4.7173999e+00   2.0135207e+00   1.6642780e+00   7.4970768e-01  -4.2169659e-01  -3.6084070e-01  -1.3708418e+00  -4.6177672e-01  -2.6617370e+00   6.7073903e-01   4.0886929e+00   1.1634845e+00   1.0807620e+00  -1.4364813e+00  -1.9771198e+00  -1.5192786e+00  -4.0111111e+00  -2.4840048e+00  -1.9526227e+00  -2.5094858e+00  -3.2567029e+00   2.2169244e+00   4.0896780e-01   3.5426087e+00  -9.9385679e+00  -3.9393950e+00
   2.1666605e+00   9.1162601e-01   2.1315300e+00  -2.4262963e-01   7.6493260e-01   1.6346359e-01   1.2623430e+00  -1.3265014e-01  -1.3792433e+00  -3.4180010e+00   6.7966345e-01   1.9857594e-01  -7.2816423e-01  -4.2624870e-01  -6.3370988e-01  -2.2596591e+00   1.2902004e+00   1.6177286e+00   4.9388718e-01   2.0416886e+00  -2.3685429e+00   2.1319630e+00   1.0337552e+00  -1.0468625e+00   1.3608789e+00   2.2361428e+00   1.8544630e+00   2.2412696e+00   1.7079187e+00   1.3815156e+00   5.7497224e-01   1.6891319e+00  -1.2463603e-02   1.1039368e+00   1.1369985e-01   1.9131128e+00   2.6959248e-02   8.5115942e-03   1.4055496e+00   1.4914759e+00   2.4451952e-01   4.6993506e-01  -2.6227000e-01   8.1972954e-01  -6.9190481e-01   1.2349411e+00  -7.1578893e-01   9.5460018e-01  -4.7164853e+00   2.0116605e+00   1.6609823e+00   7.4969795e-01  -4.2351151e-01  -3.5953274e-01  -1.3707067e+00  -4.5732683e-01  -2.6575358e+00   6.7026552e-01   4.0856850e+00   1.1640267e+00   1.0786278e+00  -1.4351864e+00  -1.9768672e+00  -1.5164707e+00  -4.0086725e+00  -2.4805310e+00  -1.9508090e+00  -2.5070715e+00  -3.2541304e+00   2.2145111e+00   4.0713620e-01   3.5423569e+00  -9.9373062e+00  -3.9359498e+00
   2.1658103e+00   9.1110940e-01   2.1306801e+00  -2.4369169e-01   7.6511873e-01   1.6280688e-01   1.2626072e+00  -1.3218214e-01  -1.3780233e+00  -3.4166196e+00   6.7920251e-01   1.9785204e-01  -7.2791933e-01  -4.2680382e-01  -6.3239866e-01  -2.2587192e+00   1.2891086e+00   1.6174321e+00   4.9406541e-01   2.0410871e+00  -2.3674412e+00   2.1310684e+00   1.0327631e+00  -1.0475844e+00   1.3602795e+00   2.2358887e+00   1.8540795e+00   2.2413671e+00   1.7077801e+00   1.3817823e+00   5.7516009e-01   1.6882237e+00  -1.3762125e-02   1.1036225e+00   1.1307947e-01   1.9133866e+00   2.6933286e-02   9.2841392e-03   1.4068699e+00   1.4908421e+00   2.4376882e-01   4.6976967e-01  -2.6323341e-01   8.1970061e-01  -6.9241672e-01   1.2353694e+00  -7.1573108e-01   9.5562679e-01  -4.7161405e+00   2.0110016e+00   1.6598169e+00   7.4969257e-01  -4.2414795e-01  -3.5905629e-01  -1.3706445e+00  -4.5572471e-01  -2.6560030e+00   6.7009569e-01   4.0846083e+00   1.1642120e+00   1.0778718e+00  -1.4346978e+00  -1.9767438e+00  -1.5154465e+00  -4.0077665e+00  -2.4792583e+00  -1.9501124e+00  -2.5061686e+00  -3.2531650e+00   2.2136397e+00   4.0645663e-01   3.5422234e+00  -9.9368685e+00  -3.9346731e+00
   2.1656043e+00   9.1098651e-01   2.1304731e+00  -2.4394786e-01   7.6516005e-01   1.6264424e-01   1.2626688e+00  -1.3207059e-01  -1.3777247e+00  -3.4162779e+00   6.7909053e-01   1.9767660e-01  -7.2785840e-01  -4.2693648e-01  -6.3207981e-01  -2.2584853e+00   1.2888428e+00   1.6173502e+00   4.9410578e-01   2.0409400e+00  -2.3671677e+00   2.1308489e+00   1.0325213e+00  -1.0477646e+00   1.3601292e+00   2.2358198e+00   1.8539788e+00   2.2413833e+00   1.7077397e+00   1.3818443e+00   5.7520261e-01   1.6880034e+00  -1.4076202e-02   1.1035435e+00   1.1292711e-01   1.9134473e+00   2.6924551e-02   9.4710391e-03   1.4071887e+00   1.4906876e+00   2.4358772e-01   4.6972829e-01  -2.6346567e-01   8.1969216e-01  -6.9254020e-01   1.2354693e+00  -7.1571735e-01   9.5587429e-01  -4.7160538e+00   2.0108430e+00   1.6595369e+00   7.4969098e-01  -4.2429975e-01  -3.5893899e-01  -1.3706265e+00  -4.5533416e-01  -2.6556251e+00   6.7005458e-01   4.0843470e+00   1.1642552e+00   1.0776899e+00  -1.4345744e+00  -1.9767074e+00  -1.5151942e+00  -4.0075405e+00  -2.4789436e+00  -1.9499340e+00  -2.5059421e+00  -3.2529221e+00   2.2134266e+00   4.0628698e-01   3.5421824e+00  -9.9367655e+00  -3.9343546e+00
   2.1655795e+00   9.1097191e-01   2.1304481e+00  -2.4397859e-01   7.6516470e-01   1.6262433e-01   1.2626760e+00  -1.3205734e-01  -1.3776884e+00  -3.4162362e+00   6.7907700e-01   1.9765547e-01  -7.2785095e-01  -4.2695227e-01  -6.3204137e-01  -2.2584565e+00   1.2888106e+00   1.6173395e+00   4.9411037e-01   2.0409221e+00  -2.3671344e+00   2.1308222e+00   1.0324921e+00  -1.0477867e+00   1.3601106e+00   2.2358107e+00   1.8539661e+00   2.2413845e+00   1.7077342e+00   1.3818514e+00   5.7520744e-01   1.6879768e+00  -1.4113963e-02   1.1035337e+00   1.1290857e-01   1.9134541e+00   2.6923269e-02   9.4934999e-03   1.4072270e+00   1.4906689e+00   2.4356598e-01   4.6972319e-01  -2.6349354e-01   8.1969103e-01  -6.9255498e-01   1.2354810e+00  -7.1571574e-01   9.5590398e-01  -4.7160428e+00   2.0108239e+00   1.6595034e+00   7.4969074e-01  -4.2431781e-01  -3.5892469e-01  -1.3706241e+00  -4.5528692e-01  -2.6555791e+00   6.7004964e-01   4.0843155e+00   1.1642604e+00   1.0776680e+00  -1.4345590e+00  -1.9767024e+00  -1.5151635e+00  -4.0075124e+00  -2.4789052e+00  -1.9499116e+00  -2.5059140e+00  -3.2528920e+00   2.2134008e+00   4.0626606e-01   3.5421767e+00  -9.9367531e+00  -3.9343155e+00
