# Supplementary material for: A Student's Guide to Randomization Statistics for Multichannel Event-Related Potentials Using Ragu
Source: Front Neurosci. 2018 Jun 19;12:355. doi: 10.3389/fnins.2018.00355 (PMC6020783; doi:10.3389/fnins.2018.00355)
Supplement: Supplementary file 1 [file Data_Sheet_1.ZIP › RawData/s11_f1.asc]

  -1.0852681e+00  -1.7491095e+00  -1.7844698e+00  -6.1507321e-01  -1.3833579e+00  -2.4921680e-01   5.4949725e-01   1.4940351e+00   2.1063313e+00   1.6710560e+00  -1.1826522e+00  -7.8390479e-01  -7.9441744e-01   7.5103652e-01   2.4111676e-01   1.6193286e+00  -1.7053542e+00  -5.6847119e-01   1.3781112e+00  -1.4296492e+00   2.0696330e+00  -1.7115257e+00  -1.0048425e+00  -1.7082307e+00  -8.8756156e-01  -9.3746442e-01  -2.9783213e-01   2.5866384e-02   2.6346189e-01   9.1887271e-01   1.0604218e+00  -1.6386278e+00  -1.3454165e+00  -2.2752683e+00  -6.5788007e-01  -3.1068915e-01   8.5374975e-01   8.4642327e-01   1.6039958e+00  -1.6115818e+00  -3.2021523e-01  -7.2156888e-01  -2.5787354e-01  -1.1269096e+00   3.7184363e-01  -5.1623976e-01   1.1857886e+00   7.4351716e-01   1.6992972e+00  -9.7480023e-01  -1.3806832e+00  -9.9302024e-01  -1.9278538e-01  -6.3234902e-01   1.2211452e+00   1.1059415e+00   1.5005162e+00  -6.5388674e-01  -3.8129335e-02  -3.7365955e-01   1.7331099e-01   7.1152443e-02   8.1403935e-01   5.6291813e-02   1.2405752e+00   1.1029391e+00   1.2126319e+00   2.3053641e+00   2.0769465e+00  -1.4833097e+00  -1.5895867e+00   4.3276253e-01   1.7510765e+00   2.4548051e+00
  -1.0431886e+00  -1.6996120e+00  -1.7004408e+00  -5.0289545e-01  -1.3487160e+00  -1.3679705e-01   4.9649026e-01   1.4600398e+00   2.1279610e+00   1.5579015e+00  -1.0827382e+00  -7.2335515e-01  -7.8395978e-01   8.0373921e-01   1.1941257e-01   1.5289159e+00  -1.6258961e+00  -5.3967676e-01   1.3133860e+00  -1.4176774e+00   2.0760430e+00  -1.6397442e+00  -8.8153276e-01  -1.6462897e+00  -7.9787025e-01  -9.2594472e-01  -2.5970707e-01  -1.0387958e-03   2.4983803e-01   8.5529950e-01   1.0019886e+00  -1.5594322e+00  -1.2875267e+00  -2.1777052e+00  -5.6300673e-01  -3.3597997e-01   8.8770750e-01   7.8459885e-01   1.5475947e+00  -1.5285395e+00  -1.5587959e-01  -7.2158197e-01  -1.6955719e-01  -1.1396121e+00   4.6762028e-01  -5.6015882e-01   1.2326952e+00   6.8218651e-01   1.6629623e+00  -9.1120086e-01  -1.2763850e+00  -9.2381231e-01  -1.3151143e-01  -7.2125921e-01   1.2134546e+00   1.0565151e+00   1.3732725e+00  -5.5531505e-01   4.5359039e-02  -2.9767535e-01   2.3913302e-01  -1.1166677e-01   6.3855662e-01  -1.5918693e-01   9.4581428e-01   9.6636000e-01   9.5090857e-01   2.2507847e+00   1.9252404e+00  -1.4186546e+00  -1.4871298e+00   4.0249285e-01   1.6854023e+00   2.4001824e+00
  -9.9723239e-01  -1.6459703e+00  -1.6043088e+00  -3.8102836e-01  -1.3046129e+00  -2.1551677e-02   4.3729251e-01   1.4058981e+00   2.1506680e+00   1.4274374e+00  -9.7169227e-01  -6.5617223e-01  -7.7099324e-01   8.5261034e-01  -6.9088580e-04   1.4154381e+00  -1.5379097e+00  -5.1144786e-01   1.2311737e+00  -1.4042342e+00   2.0793332e+00  -1.5592474e+00  -7.5199790e-01  -1.5772871e+00  -7.0316667e-01  -9.0741194e-01  -2.2305996e-01  -3.2131173e-02   2.2404512e-01   7.7892607e-01   9.2578643e-01  -1.4726836e+00  -1.2223155e+00  -2.0587384e+00  -4.6134658e-01  -3.6209238e-01   9.1038363e-01   7.1294563e-01   1.4702919e+00  -1.4344806e+00   1.8945030e-02  -7.1173764e-01  -7.8520247e-02  -1.1491154e+00   5.5778610e-01  -6.0423083e-01   1.2641445e+00   6.1954432e-01   1.6055280e+00  -8.3964200e-01  -1.1638779e+00  -8.4878398e-01  -6.5991112e-02  -8.0959279e-01   1.1917852e+00   1.0128060e+00   1.2257820e+00  -4.4428183e-01   1.3393002e-01  -2.1586693e-01   3.0678742e-01  -2.9038889e-01   4.5004325e-01  -3.5833521e-01   6.2758433e-01   8.5663324e-01   6.7657476e-01   2.2107485e+00   1.7795580e+00  -1.3497848e+00  -1.3761581e+00   3.6208426e-01   1.6016921e+00   2.3559257e+00
  -9.4736210e-01  -1.5890408e+00  -1.4969511e+00  -2.5241402e-01  -1.2514614e+00   9.2649670e-02   3.7184557e-01   1.3295470e+00   2.1726267e+00   1.2812624e+00  -8.5050562e-01  -5.8397869e-01  -7.5502083e-01   8.9582357e-01  -1.1494854e-01   1.2804156e+00  -1.4433501e+00  -4.8583821e-01   1.1299175e+00  -1.3893096e+00   2.0782754e+00  -1.4715739e+00  -6.1994770e-01  -1.5029016e+00  -6.0648516e-01  -8.8231656e-01  -1.9032672e-01  -6.8124919e-02   1.8393981e-01   6.8888959e-01   8.3042606e-01  -1.3797591e+00  -1.1514895e+00  -1.9192639e+00  -3.5582093e-01  -3.8899675e-01   9.1878304e-01   6.3082727e-01   1.3708889e+00  -1.3302775e+00   2.0050808e-01  -6.9092664e-01   1.2775631e-02  -1.1547032e+00   6.3875171e-01  -6.4733854e-01   1.2769909e+00   5.5682608e-01   1.5260367e+00  -7.6042489e-01  -1.0453081e+00  -7.6877836e-01   2.1911568e-03  -8.9395955e-01   1.1553640e+00   9.7664258e-01   1.0612845e+00  -3.2150546e-01   2.2592887e-01  -1.2864378e-01   3.7458583e-01  -4.5704046e-01   2.5339696e-01  -5.3022519e-01   2.9472509e-01   7.8254220e-01   3.9968833e-01   2.1885059e+00   1.6479613e+00  -1.2784007e+00  -1.2597428e+00   3.0996367e-01   1.4982948e+00   2.3253803e+00
  -8.9346012e-01  -1.5297776e+00  -1.3796278e+00  -1.2057289e-01  -1.1901229e+00   2.0155785e-01   3.0008939e-01   1.2294586e+00   2.1915543e+00   1.1217083e+00  -7.2043571e-01  -5.0877770e-01  -7.3550108e-01   9.3169442e-01  -2.1902164e-01   1.1266146e+00  -1.3446165e+00  -4.6517476e-01   1.0083299e+00  -1.3728544e+00   2.0715167e+00  -1.3786707e+00  -4.8957070e-01  -1.4252272e+00  -5.1131567e-01  -8.5156777e-01  -1.6418478e-01  -1.0982966e-01   1.2753582e-01   5.8447412e-01   7.1490255e-01  -1.2822779e+00  -1.0772036e+00  -1.7610429e+00  -2.4985870e-01  -4.1677877e-01   9.1010955e-01   5.3761796e-01   1.2488286e+00  -1.2171279e+00   3.8455001e-01  -6.5833869e-01   1.0167089e-01  -1.1557545e+00   7.0702914e-01  -6.8837103e-01   1.2686040e+00   4.9521938e-01   1.4243857e+00  -6.7397901e-01  -9.2314943e-01  -6.8473979e-01   7.1221626e-02  -9.7076794e-01   1.1040675e+00   9.4953719e-01   8.8426248e-01  -1.8799439e-01   3.1955758e-01  -3.6388957e-02   4.4076267e-01  -6.0318216e-01   5.4394997e-02  -6.6376134e-01  -4.2165854e-02   7.5228730e-01   1.3187746e-01   2.1866877e+00   1.5390415e+00  -1.2064109e+00  -1.1415468e+00   2.4460346e-01   1.3738198e+00   2.3115777e+00
  -8.3530221e-01  -1.4691716e+00  -1.2539388e+00   1.0512971e-02  -1.1219066e+00   3.0071487e-01   2.2194745e-01   1.1047676e+00   2.2047278e+00   9.5180168e-01  -5.8295898e-01  -4.3287907e-01  -7.1186183e-01   9.5878150e-01  -3.0870543e-01   9.5805981e-01  -1.2444602e+00  -4.5197282e-01   8.6546828e-01  -1.3547542e+00   2.0576016e+00  -1.2828220e+00  -3.6537490e-01  -1.3467027e+00  -4.2147551e-01  -8.1653396e-01  -1.4744494e-01  -1.5812830e-01   5.3118282e-02   4.6514251e-01   5.7867756e-01  -1.1820234e+00  -1.0019821e+00  -1.5866826e+00  -1.4728008e-01  -4.4565473e-01   8.8192548e-01   4.3270685e-01   1.1042859e+00  -1.0965107e+00   5.6645550e-01  -6.1351220e-01   1.8541708e-01  -1.1517783e+00   7.5941600e-01  -7.2628174e-01   1.2370595e+00   4.3578162e-01   1.3014263e+00  -5.8083651e-01  -8.0010186e-01  -5.9766678e-01   1.3913204e-01  -1.0363839e+00   1.0385055e+00   9.3253579e-01   7.0036354e-01  -4.5013405e-02   4.1296424e-01   6.0566687e-02   5.0356420e-01  -7.2028528e-01  -1.4048777e-01  -7.4823842e-01  -3.7103424e-01   7.7294840e-01  -1.1403952e-01   2.2070347e+00   1.4615235e+00  -1.1358388e+00  -1.0257014e+00   1.6459357e-01   1.2272095e+00   2.3169903e+00
  -7.7253683e-01  -1.4081789e+00  -1.1217576e+00   1.3655536e-01  -1.0485374e+00   3.8565617e-01   1.3731866e-01   9.5538382e-01   2.2090341e+00   7.7518504e-01  -4.3971295e-01  -3.5879834e-01  -6.8352063e-01   9.7597985e-01  -3.8017519e-01   7.7997045e-01  -1.1458582e+00  -4.4882257e-01   7.0081429e-01  -1.3347983e+00   2.0350033e+00  -1.1865424e+00  -2.5199206e-01  -1.2700051e+00  -3.4094579e-01  -7.7900685e-01  -1.4291544e-01  -2.1393840e-01  -4.0633928e-02   3.3057313e-01   4.2175763e-01  -1.0808452e+00  -9.2860396e-01  -1.3995594e+00  -5.2141976e-02  -4.7597487e-01   8.3231049e-01   3.1551342e-01   9.3823450e-01  -9.7012360e-01   7.4143414e-01  -5.5636407e-01   2.6129739e-01  -1.1424422e+00   7.9317717e-01  -7.6014514e-01   1.1813058e+00   3.7936108e-01   1.1590201e+00  -4.8160191e-01  -6.7897065e-01  -5.0856222e-01   2.0389049e-01  -1.0873126e+00   9.6006607e-01   9.2607610e-01   5.1624386e-01   1.0595946e-01   5.0434046e-01   1.6195588e-01   5.6134199e-01  -8.0016370e-01  -3.2432051e-01  -7.7395530e-01  -6.7878766e-01   8.4993045e-01  -3.2455583e-01   2.2501403e+00   1.4237970e+00  -1.0687071e+00  -9.1663392e-01   6.8727497e-02   1.0578150e+00   2.3432776e+00
  -7.0467316e-01  -1.3476429e+00  -9.8514365e-01   2.5314833e-01  -9.7209208e-01   4.5213498e-01   4.6081318e-02   7.8208150e-01   2.2010519e+00   5.9600116e-01  -2.9243217e-01  -2.8913091e-01  -6.4991163e-01   9.8259808e-01  -4.3023656e-01   5.9861483e-01  -1.0518542e+00  -4.5824765e-01   5.1435520e-01  -1.3126501e+00   2.0021631e+00  -1.0924440e+00  -1.5395592e-01  -1.1979151e+00  -2.7367662e-01  -7.4112658e-01  -1.5324198e-01  -2.7815490e-01  -1.5452217e-01   1.8070258e-01   2.4476303e-01  -9.8054813e-01  -8.5995601e-01  -1.2036867e+00   3.1446947e-02  -5.0821190e-01   7.6001288e-01   1.8551768e-01   7.5248314e-01  -8.3980297e-01   9.0471782e-01  -4.8719661e-01   3.2675339e-01  -1.1275933e+00   8.0621113e-01  -7.8920780e-01   1.1012919e+00   3.2652666e-01   1.0000393e+00  -3.7691973e-01  -5.6253146e-01  -4.1838585e-01   2.6350297e-01  -1.1203909e+00   8.7091620e-01   9.2986514e-01   3.3932687e-01   2.6328196e-01   5.9201647e-01   2.6756860e-01   6.1264433e-01  -8.3544217e-01  -4.9000953e-01  -7.3285483e-01  -9.5182233e-01   9.8642589e-01  -4.8608981e-01   2.3152191e+00   1.4333880e+00  -1.0069087e+00  -8.1885622e-01  -4.3898628e-02   8.6547448e-01   2.3910384e+00
  -6.3107870e-01  -1.2882198e+00  -8.4623847e-01   3.5597911e-01  -8.9490495e-01   4.9635728e-01  -5.1888566e-02   5.8655813e-01   2.1771750e+00   4.1874232e-01  -1.4288128e-01  -2.2641120e-01  -6.1051927e-01   9.7841241e-01  -4.5656476e-01   4.2108085e-01  -9.6538029e-01  -4.8254166e-01   3.0666747e-01  -1.2878179e+00   1.9575461e+00  -1.0030795e+00  -7.5462918e-02  -1.1331569e+00  -2.2336993e-01  -7.0526711e-01  -1.8073044e-01  -3.5157392e-01  -2.8870419e-01   1.5777011e-02   4.8987885e-02  -8.8277493e-01  -7.9886112e-01  -1.0035323e+00   9.9533935e-02  -5.4293249e-01   6.6458365e-01   4.2308946e-02   5.4967894e-01  -7.0743213e-01   1.0517656e+00  -4.0668003e-01   3.7950888e-01  -1.1072673e+00   7.9718890e-01  -8.1293044e-01   9.9804708e-01   2.7751365e-01   8.2831015e-01  -2.6744089e-01  -4.5339403e-01  -3.2801209e-01   3.1611743e-01  -1.1329859e+00   7.7394696e-01   9.4278993e-01   1.7748608e-01   4.2519786e-01   6.7454531e-01   3.7722614e-01   6.5629693e-01  -8.2003889e-01  -6.3063321e-01  -6.1915705e-01  -1.1766408e+00   1.1829299e+00  -5.8568899e-01   2.3999285e+00   1.4963948e+00  -9.5207081e-01  -7.3672090e-01  -1.7377497e-01   6.5059485e-01   2.4595834e+00
  -5.5098752e-01  -1.2303082e+00  -7.0714966e-01   4.4104966e-01  -8.1944434e-01   5.1521423e-01  -1.5668134e-01   3.7145992e-01   2.1337739e+00   2.4807104e-01   7.2113903e-03  -1.7296807e-01  -5.6491689e-01   9.6369096e-01  -4.5791570e-01   2.5497135e-01  -8.8906685e-01  -5.2358786e-01   7.9001028e-02  -1.2596324e+00   1.8997107e+00  -9.2077200e-01  -2.0131987e-02  -1.0782205e+00  -1.9325248e-01  -6.7388652e-01  -2.2716061e-01  -4.3479885e-01  -4.4257919e-01  -1.6358832e-01  -1.6355244e-01  -7.8888909e-01  -7.4789564e-01  -8.0379168e-01   1.4854022e-01  -5.8075062e-01   5.4648622e-01  -1.1434356e-01   3.3327754e-01  -5.7484118e-01   1.1784634e+00  -3.1581281e-01   4.1768416e-01  -1.0816870e+00   7.6565631e-01  -8.3101622e-01   8.7370124e-01   2.3219021e-01   6.4849623e-01  -1.5378968e-01  -3.5387079e-01  -2.3819605e-01   3.6012181e-01  -1.1231830e+00   6.7266472e-01   9.6286996e-01   3.8661796e-02   5.8988603e-01   7.5076517e-01   4.9073692e-01   6.9146462e-01  -7.4963597e-01  -7.3980490e-01  -4.2994873e-01  -1.3405379e+00   1.4368432e+00  -6.1179570e-01   2.5002562e+00   1.6169213e+00  -9.0542189e-01  -6.7415706e-01  -3.2085843e-01   4.1423758e-01   2.5467509e+00
  -4.6351805e-01  -1.1739954e+00  -5.6982985e-01   5.0489458e-01  -7.4816725e-01   5.0649795e-01  -2.6829937e-01   1.4037105e-01   2.0673989e+00   8.8621463e-02   1.5621731e-01  -1.3078776e-01  -5.1280835e-01   9.3918571e-01  -4.3429437e-01   1.0803422e-01  -8.2505384e-01  -5.8267108e-01  -1.6663942e-01  -1.2272327e+00   1.8273958e+00  -8.4744111e-01   9.2240237e-03  -1.0351788e+00  -1.8585172e-01  -6.4934835e-01  -2.9360250e-01  -5.2813169e-01  -6.1468843e-01  -3.5634056e-01  -3.9008799e-01  -6.9986740e-01  -7.0920768e-01  -6.0913471e-01   1.7547557e-01  -6.2226322e-01   4.0717348e-01  -2.8439930e-01   1.0748109e-01  -4.4370404e-01   1.2813078e+00  -2.1586290e-01   4.3989453e-01  -1.0512472e+00   7.1209046e-01  -8.4342328e-01   7.3144308e-01   1.9004974e-01   4.6592793e-01  -3.6532317e-02  -2.6586118e-01  -1.4955017e-01   3.9422664e-01  -1.0899553e+00   5.7102886e-01   9.8726210e-01  -6.9569502e-02   7.5550362e-01   8.1983277e-01   6.0783610e-01   7.1768722e-01  -6.2211016e-01  -8.1204835e-01  -1.6569176e-01  -1.4323248e+00   1.7421962e+00  -5.5503795e-01   2.6104959e+00   1.7965406e+00  -8.6767045e-01  -6.3440195e-01  -4.8444957e-01   1.5820488e-01   2.6487829e+00
  -3.6770003e-01  -1.1190248e+00  -4.3595659e-01   5.4478181e-01  -6.8335807e-01   4.6908767e-01  -3.8658606e-01  -1.0223448e-01   1.9750115e+00  -5.5207839e-02   3.0266581e-01  -1.0139810e-01  -4.5407032e-01   9.0608842e-01  -3.8706648e-01  -1.2254825e-02  -7.7481662e-01  -6.6029321e-01  -4.2741971e-01  -1.1895654e+00   1.7396223e+00  -7.8443753e-01   1.0799537e-02  -1.0055073e+00  -2.0278894e-01  -6.3372438e-01  -3.8024544e-01  -6.3145476e-01  -8.0263960e-01  -5.6091445e-01  -6.2707876e-01  -6.1620747e-01  -6.8435251e-01  -4.2393815e-01   1.7813695e-01  -6.6796904e-01   2.4912686e-01  -4.6743690e-01  -1.2285434e-01  -3.1543779e-01   1.3575615e+00  -1.0829478e-01   4.4532717e-01  -1.0164871e+00   6.3790775e-01  -8.5035896e-01   5.7541520e-01   1.5023101e-01   2.8638447e-01   8.3850930e-02  -1.9076049e-01  -6.2531939e-02   4.1752446e-01  -1.0333021e+00   4.7324140e-01   1.0123209e+00  -1.4045059e-01   9.2022181e-01   8.8122202e-01   7.2811485e-01   7.3488409e-01  -4.3789732e-01  -8.4316789e-01   1.6938341e-01  -1.4430556e+00   2.0895201e+00  -4.0900355e-01   2.7233168e+00   2.0338256e+00  -8.3890688e-01  -6.1974298e-01  -6.6307270e-01  -1.1487734e-01   2.7602762e+00
  -2.6250802e-01  -1.0647900e+00  -3.0681972e-01   5.5888362e-01  -6.2695913e-01   4.0309401e-01  -5.1114027e-01  -3.5107879e-01   1.8542366e+00  -1.7946415e-01   4.4529562e-01  -8.5782335e-02  -3.8879101e-01   8.6595257e-01  -3.1900363e-01  -9.9135563e-02  -7.3901705e-01  -7.5600318e-01  -6.9961564e-01  -1.1453978e+00   1.6358027e+00  -7.3239688e-01  -1.6041563e-02  -9.8991947e-01  -2.4460272e-01  -6.2858985e-01  -4.8625223e-01  -7.4410950e-01  -1.0030613e+00  -7.7515517e-01  -8.7021993e-01  -5.3785805e-01  -6.7415695e-01  -2.5202338e-01   1.5527769e-01  -7.1817426e-01   7.5853392e-02  -6.6253392e-01  -3.5233943e-01  -1.9110934e-01   1.4053746e+00   5.3133510e-03   4.3379088e-01  -9.7804884e-01   5.4542186e-01  -8.5225372e-01   4.1055180e-01   1.1156722e-01   1.1583872e-01   2.0698895e-01  -1.2939815e-01   2.2557392e-02   4.2951985e-01  -9.5434467e-01   3.8349952e-01   1.0337135e+00  -1.6849927e-01   1.0822526e+00   9.3468650e-01   8.5094650e-01   7.4332579e-01  -2.0026569e-01  -8.3059578e-01   5.6703349e-01  -1.3667211e+00   2.4658899e+00  -1.7095272e-01   2.8299331e+00   2.3239836e+00  -8.1853394e-01  -6.3128857e-01  -8.5436718e-01  -4.0148668e-01   2.8742215e+00
  -1.4690174e-01  -1.0103564e+00  -1.8322201e-01   5.4640679e-01  -5.8040275e-01   3.0995153e-01  -6.4122327e-01  -6.0020323e-01   1.7036126e+00  -2.8084154e-01   5.8309762e-01  -8.4330275e-02  -3.1730171e-01   8.2058404e-01  -2.3425408e-01  -1.4700849e-01  -7.1739025e-01  -8.6825295e-01  -9.7857411e-01  -1.0933481e+00   1.5158517e+00  -6.9112392e-01  -7.0653155e-02  -9.8822708e-01  -3.1061406e-01  -6.3482501e-01  -6.0964914e-01  -8.6478086e-01  -1.2115945e+00  -9.9624617e-01  -1.1144736e+00  -4.6417732e-01  -6.7862387e-01  -9.6415236e-02   1.0673671e-01  -7.7288808e-01  -1.0816254e-01  -8.6814548e-01  -5.7519896e-01  -7.1355655e-02   1.4238637e+00   1.2335603e-01   4.0573768e-01  -9.3662341e-01   4.3775396e-01  -8.4971495e-01   2.4236678e-01   7.2660968e-02  -3.9821103e-02   3.3263628e-01  -8.2009032e-02   1.0556428e-01   4.3012659e-01  -8.5537107e-01   3.0572312e-01   1.0465868e+00  -1.4993854e-01   1.2398659e+00   9.8018961e-01   9.7541659e-01   7.4357335e-01   8.4526822e-02  -7.7369852e-01   1.0149319e+00  -1.2008688e+00   2.8551462e+00   1.5757720e-01   2.9203699e+00   2.6586316e+00  -8.0523320e-01  -6.6878147e-01  -1.0550002e+00  -6.9715305e-01   2.9821320e+00
  -1.9871141e-02  -9.5451173e-01  -6.5399374e-02   5.0767699e-01  -5.4445317e-01   1.9245258e-01  -7.7566525e-01  -8.4312650e-01   1.5228213e+00  -3.5686788e-01   7.1534822e-01  -9.6832599e-02  -2.4019715e-01   7.7190713e-01  -1.3823780e-01  -1.5185651e-01  -7.0867356e-01  -9.9429091e-01  -1.2587071e+00  -1.0319314e+00   1.3802816e+00  -6.5951570e-01  -1.5105065e-01  -9.9923428e-01  -3.9884361e-01  -6.5243533e-01  -7.4726221e-01  -9.9139705e-01  -1.4229258e+00  -1.2206504e+00  -1.3541307e+00  -3.9392122e-01  -6.9688281e-01   4.0863787e-02   3.3519660e-02  -8.3171501e-01  -2.9755374e-01  -1.0819957e+00  -7.8544196e-01   4.3680345e-02   1.4131472e+00   2.4428553e-01   3.6225358e-01  -8.9288535e-01   3.1870106e-01  -8.4346112e-01   7.6704536e-02   3.1983052e-02  -1.7508050e-01   4.6068058e-01  -4.8237647e-02   1.8646756e-01   4.1963318e-01  -7.3982295e-01   2.4327365e-01   1.0457758e+00  -8.3073224e-02   1.3913994e+00   1.0178092e+00   1.1002653e+00   7.3639033e-01   4.0720836e-01  -6.7402514e-01   1.4967979e+00  -9.4711282e-01   3.2383048e+00   5.7031945e-01   2.9838158e+00   3.0257365e+00  -7.9697117e-01  -7.3046883e-01  -1.2606114e+00  -9.9644348e-01   3.0742673e+00
   1.1951417e-01  -8.9584276e-01   4.7035371e-02   4.4417146e-01  -5.1906916e-01   5.4717933e-02  -9.1278198e-01  -1.0730371e+00   1.3128694e+00  -4.0607115e-01   8.4163180e-01  -1.2251326e-01  -1.5834090e-01   7.2181407e-01  -3.7464584e-02  -1.1161717e-01  -7.1058198e-01  -1.1301045e+00  -1.5335280e+00  -9.5962199e-01   1.2302690e+00  -6.3552877e-01  -2.5391385e-01  -1.0206735e+00  -5.0598737e-01  -6.8040505e-01  -8.9470753e-01  -1.1210558e+00  -1.6308692e+00  -1.4440772e+00  -1.5829111e+00  -3.2526514e-01  -7.2719094e-01   1.5894965e-01  -6.2173332e-02  -8.9375147e-01  -4.8621055e-01  -1.3009975e+00  -9.7705575e-01   1.5439323e-01   1.3743374e+00   3.6669121e-01   3.0502060e-01  -8.4741929e-01   1.9256941e-01  -8.3423933e-01  -8.0533321e-02  -1.2010778e-02  -2.8508445e-01   5.9113995e-01  -2.7173961e-02   2.6535812e-01   3.9863947e-01  -6.1221787e-01   1.9868186e-01   1.0260432e+00   3.1406914e-02   1.5352630e+00   1.0476288e+00   1.2238509e+00   7.2263518e-01   7.5561908e-01  -5.3547975e-01   1.9927359e+00  -6.1149606e-01   3.5941482e+00   1.0560191e+00   3.0090442e+00   3.4097462e+00  -7.9104587e-01  -8.1303951e-01  -1.4658025e+00  -1.2929958e+00   3.1399425e+00
   2.7205188e-01  -8.3283024e-01   1.5511985e-01   3.5850115e-01  -5.0329726e-01  -9.7896978e-02  -1.0503128e+00  -1.2830176e+00   1.0762000e+00  -4.2811947e-01   9.6185161e-01  -1.6009741e-01  -7.2853848e-02   6.7200930e-01   6.0719446e-02  -2.6481434e-02  -7.1983414e-01  -1.2704213e+00  -1.7957423e+00  -8.7492936e-01   1.0676808e+00  -6.1619692e-01  -3.7464957e-01  -1.0491911e+00  -6.2745528e-01  -7.1659647e-01  -1.0464427e+00  -1.2499896e+00  -1.8284959e+00  -1.6614873e+00  -1.7941030e+00  -2.5585847e-01  -7.6698213e-01   2.5823469e-01  -1.7697482e-01  -9.5749621e-01  -6.6746502e-01  -1.5212169e+00  -1.1442203e+00   2.6173456e-01   1.3094919e+00   4.8936815e-01   2.3625298e-01  -8.0064272e-01   6.3983515e-02  -8.2273047e-01  -2.2367035e-01  -6.0752198e-02  -3.6590581e-01   7.2414924e-01  -1.7414614e-02   3.4241767e-01   3.6797209e-01  -4.7800689e-01   1.7340340e-01   9.8233719e-01   1.9022293e-01   1.6699412e+00   1.0696279e+00   1.3441406e+00   7.0314492e-01   1.1149954e+00  -3.6440198e-01   2.4797949e+00  -2.0467098e-01   3.8999862e+00   1.5984034e+00   2.9848866e+00   3.7919230e+00  -7.8417234e-01  -9.1163592e-01  -1.6641806e+00  -1.5796165e+00   3.1679103e+00
   4.3835082e-01  -7.6395474e-01   2.6053765e-01   2.5434365e-01  -4.9520639e-01  -2.5895844e-01  -1.1853917e+00  -1.4662952e+00   8.1671181e-01  -4.2392931e-01   1.0762275e+00  -2.0790563e-01   1.4915964e-02   6.2386092e-01   1.4844837e-01   1.0090437e-01  -7.3222814e-01  -1.4087773e+00  -2.0374010e+00  -7.7648304e-01   8.9504065e-01  -5.9769974e-01  -5.0751147e-01  -1.0803860e+00  -7.5747309e-01  -7.5770859e-01  -1.1958832e+00  -1.3735791e+00  -2.0083159e+00  -1.8671480e+00  -1.9807487e+00  -1.8291078e-01  -8.1296144e-01   3.4039929e-01  -3.0643163e-01  -1.0207862e+00  -8.3431468e-01  -1.7378960e+00  -1.2815405e+00   3.6720493e-01   1.2215329e+00   6.1137160e-01   1.5861025e-01  -7.5273172e-01  -6.2319020e-02  -8.0944905e-01  -3.4753118e-01  -1.1543069e-01  -4.1478417e-01   8.5993501e-01  -1.7144778e-02   4.1789784e-01   3.2858910e-01  -3.4336922e-01   1.6762035e-01   9.1005244e-01   3.8741794e-01   1.7939993e+00   1.0835865e+00   1.4587351e+00   6.7862143e-01   1.4684140e+00  -1.6954122e-01   2.9327449e+00   2.5812706e-01   4.1325671e+00   2.1764082e+00   2.9007325e+00   4.1508843e+00  -7.7260432e-01  -1.0199445e+00  -1.8484668e+00  -1.8484544e+00   3.1468045e+00
   6.1877276e-01  -6.8780701e-01   3.6557741e-01   1.3633020e-01  -4.9187397e-01  -4.2116861e-01  -1.3145621e+00  -1.6165158e+00   5.3967316e-01  -3.9573615e-01   1.1852799e+00  -2.6396434e-01   1.0344143e-01   5.7827188e-01   2.1770437e-01   2.6535351e-01  -7.4276726e-01  -1.5376596e+00  -2.2501234e+00  -6.6312437e-01   7.1543176e-01  -5.7548206e-01  -6.4577310e-01  -1.1089079e+00  -8.8924663e-01  -7.9930364e-01  -1.3355859e+00  -1.4864290e+00  -2.1625094e+00  -2.0547499e+00  -2.1358763e+00  -1.0330741e-01  -8.6123626e-01   4.0837385e-01  -4.4513743e-01  -1.0807693e+00  -9.7968047e-01  -1.9455463e+00  -1.3842913e+00   4.7281678e-01   1.1141363e+00   7.3205323e-01   7.5093581e-02  -7.0355676e-01  -1.8169503e-01  -7.9464631e-01  -4.4769646e-01  -1.7687004e-01  -4.3032246e-01   9.9878181e-01  -2.4233745e-02   4.9210174e-01   2.8148372e-01  -2.1495001e-01   1.8010716e-01   8.0528219e-01   6.1439807e-01   1.9060933e+00   1.0890151e+00   1.5649273e+00   6.4953370e-01   1.7973901e+00   3.8091017e-02   3.3250507e+00   7.5733806e-01   4.2691074e+00   2.7646769e+00   2.7470349e+00   4.4633442e+00  -7.5228684e-01  -1.1303655e+00  -2.0106770e+00  -2.0912556e+00   3.0656234e+00
   8.1337329e-01  -6.0319439e-01   4.7305473e-01   9.8930203e-03  -4.8943073e-01  -5.7663039e-01  -1.4338435e+00  -1.7280292e+00   2.5152453e-01  -3.4712092e-01   1.2898010e+00  -3.2612029e-01   1.9108006e-01   5.3558519e-01   2.6072129e-01   4.5918461e-01  -7.4583117e-01  -1.6487230e+00  -2.4253883e+00  -5.3399805e-01   5.3233346e-01  -5.4442159e-01  -7.8194682e-01  -1.1286127e+00  -1.0151848e+00  -8.3591018e-01  -1.4574955e+00  -1.5825061e+00  -2.2832059e+00  -2.2175910e+00  -2.2527718e+00  -1.3750235e-02  -9.0747801e-01   4.6623059e-01  -5.8691088e-01  -1.1339240e+00  -1.0966889e+00  -2.1381177e+00  -1.4486684e+00   5.8102532e-01   9.9160310e-01   8.5107740e-01  -1.1068503e-02  -6.5263680e-01  -2.8979448e-01  -7.7822558e-01  -5.2072302e-01  -2.4542204e-01  -4.1262964e-01   1.1409903e+00  -3.6339203e-02   5.6536850e-01   2.2759958e-01  -9.9553744e-02   2.0817544e-01   6.6504868e-01   8.6011370e-01   2.0049921e+00   1.0851225e+00   1.6597969e+00   6.1604669e-01   2.0826140e+00   2.4549862e-01   3.6300181e+00   1.2695779e+00   4.2884012e+00   3.3343371e+00   2.5157960e+00   4.7050310e+00  -7.1903268e-01  -1.2342586e+00  -2.1423749e+00  -2.2996978e+00   2.9142357e+00
   1.0218438e+00  -5.0923652e-01   5.8619528e-01  -1.1892170e-01  -4.8317171e-01  -7.1715385e-01  -1.5388545e+00  -1.7961758e+00  -4.0423819e-02  -2.8298516e-01   1.3908102e+00  -3.9214868e-01   2.7614849e-01   4.9553066e-01   2.7040511e-01   6.7240732e-01  -7.3539156e-01  -1.7330836e+00  -2.5548891e+00  -3.8864119e-01   3.4939771e-01  -4.9904127e-01  -9.0804476e-01  -1.1327795e+00  -1.1271738e+00  -8.6120559e-01  -1.5532515e+00  -1.6553492e+00  -2.3627972e+00  -2.3488275e+00  -2.3252863e+00   8.9081219e-02  -9.4710416e-01   5.1900678e-01  -7.2501344e-01  -1.1761361e+00  -1.1789707e+00  -2.3092431e+00  -1.4720322e+00   6.9462752e-01   8.5871356e-01   9.6841317e-01  -9.6540162e-02  -5.9911979e-01  -3.8273997e-01  -7.5968165e-01  -5.6431819e-01  -3.2088584e-01  -3.6340088e-01   1.2868305e+00  -5.1015565e-02   6.3805871e-01   1.6776627e-01  -3.8070165e-03   2.4770819e-01   4.8750096e-01   1.1113826e+00   2.0896054e+00   1.0708248e+00   1.7403333e+00   5.7798552e-01   2.3047987e+00   4.3811279e-01   3.8220685e+00   1.7683820e+00   4.1719700e+00   3.8540400e+00   2.2010134e+00   4.8517595e+00  -6.6871566e-01  -1.3222570e+00  -2.2349955e+00  -2.4657959e+00   2.6838857e+00
   1.2434581e+00  -4.0544313e-01   7.0848328e-01  -2.4366873e-01  -4.6773270e-01  -8.3459109e-01  -1.6249910e+00  -1.8175620e+00  -3.2838195e-01  -2.0946735e-01   1.4894987e+00  -4.5984715e-01   3.5700280e-01   4.5722357e-01   2.4074751e-01   8.9304918e-01  -7.0526260e-01  -1.7816774e+00  -2.6309413e+00  -2.2706204e-01   1.7018134e-01  -4.3375486e-01  -1.0158700e+00  -1.1143798e+00  -1.2168953e+00  -8.6827469e-01  -1.6145428e+00  -1.6983415e+00  -2.3942832e+00  -2.4417886e+00  -2.3481661e+00   2.0835525e-01  -9.7547406e-01   5.7246769e-01  -8.5239857e-01  -1.2028355e+00  -1.2209596e+00  -2.4525475e+00  -1.4531335e+00   8.1663108e-01   7.2057337e-01   1.0843055e+00  -1.7799824e-01  -5.4179507e-01  -4.5727819e-01  -7.3807233e-01  -5.7745808e-01  -4.0246099e-01  -2.8592592e-01   1.4364928e+00  -6.5820393e-02   7.1054143e-01   1.0266382e-01   6.6188875e-02   2.9328972e-01   2.7207285e-01   1.3533507e+00   2.1590248e+00   1.0448000e+00   1.8035836e+00   5.3484136e-01   2.4456025e+00   6.0033471e-01   3.8780788e+00   2.2251788e+00   3.9051741e+00   4.2912365e+00   1.7990669e+00   4.8806043e+00  -5.9747118e-01  -1.3846404e+00  -2.2802283e+00  -2.5823568e+00   2.3676766e+00
   1.4770277e+00  -2.9177109e-01   8.4347817e-01  -3.5773984e-01  -4.3733055e-01  -9.2118637e-01  -1.6876537e+00  -1.7903046e+00  -6.0453419e-01  -1.3379446e-01   1.5871616e+00  -5.2711097e-01   4.3211874e-01   4.1921519e-01   1.6721018e-01   1.1076147e+00  -6.4938084e-01  -1.7856735e+00  -2.6469163e+00  -4.9805200e-02  -2.1463982e-03  -3.4314004e-01  -1.0973329e+00  -1.0663914e+00  -1.2761730e+00  -8.4993682e-01  -1.6334954e+00  -1.7050388e+00  -2.3716234e+00  -2.4903363e+00  -2.3173858e+00   3.4690806e-01  -9.8808638e-01   6.3281771e-01  -9.6198336e-01  -1.2091934e+00  -1.2181801e+00  -2.5620064e+00  -1.3923005e+00   9.5009699e-01   5.8245154e-01   1.1992229e+00  -2.5224821e-01  -4.7914246e-01  -5.1089755e-01  -7.1203045e-01  -5.6044535e-01  -4.8874155e-01  -1.8502239e-01   1.5900386e+00  -7.8416979e-02   7.8317817e-01   3.2818997e-02   1.0519417e-01   3.3842816e-01   1.9590700e-02   1.5700799e+00   2.2125722e+00   1.0055838e+00   1.8468144e+00   4.8581877e-01   2.4885817e+00   7.1619340e-01   3.7787212e+00   2.6104618e+00   3.4782518e+00   4.6136375e+00   1.3090270e+00   4.7711187e+00  -5.0189606e-01  -1.4117519e+00  -2.2704429e+00  -2.6434597e+00   1.9610129e+00
   1.7208722e+00  -1.6865338e-01   9.9460977e-01  -4.5461357e-01  -3.8605682e-01  -9.6992577e-01  -1.7225136e+00  -1.7142291e+00  -8.6152113e-01  -6.4066058e-02   1.6851226e+00  -5.9198607e-01   5.0016510e-01   3.7959411e-01   4.7052974e-02   1.3016612e+00  -5.6210006e-01  -1.7369217e+00  -2.5976841e+00   1.4200448e-01  -1.6509283e-01  -2.2222150e-01  -1.1447772e+00  -9.8214448e-01  -1.2973384e+00  -7.9912586e-01  -1.6030777e+00  -1.6695348e+00  -2.2900857e+00  -2.4892539e+00  -2.2304644e+00   5.0706851e-01  -9.8077501e-01   7.0637523e-01  -1.0469336e+00  -1.1903732e+00  -1.1675073e+00  -2.6323303e+00  -1.2915762e+00   1.0979633e+00   4.4961488e-01   1.3137890e+00  -3.1633175e-01  -4.0941716e-01  -5.4190815e-01  -6.7981983e-01  -5.1490236e-01  -5.7775462e-01  -6.6891318e-02   1.7473558e+00  -8.6665755e-02   8.5630559e-01  -4.1367298e-02   1.0913455e-01   3.7586307e-01  -2.6767433e-01   1.7452365e+00   2.2498494e+00   9.5169937e-01   1.8676760e+00   4.2992186e-01   2.4201208e+00   7.7009421e-01   3.5097159e+00   2.8951169e+00   2.8871878e+00   4.7907930e+00   7.3287260e-01   4.5065361e+00  -3.7923611e-01  -1.3944394e+00  -2.1991338e+00  -2.6449224e+00   1.4619740e+00
   1.9728095e+00  -3.6998857e-02   1.1649634e+00  -5.2811013e-01  -3.0821051e-01  -9.7486960e-01  -1.7257989e+00  -1.5910067e+00  -1.0929138e+00  -8.9722760e-03   1.7846534e+00  -6.5270315e-01   5.6006516e-01   3.3613099e-01  -1.2041746e-01   1.4604625e+00  -4.3848883e-01  -1.6284093e+00  -2.4800271e+00   3.4664382e-01  -3.1709992e-01  -6.6751350e-02  -1.1513056e+00  -8.5568033e-01  -1.2735938e+00  -7.0930211e-01  -1.5174971e+00  -1.5868442e+00  -2.1465668e+00  -2.4346346e+00  -2.0867416e+00   6.9049693e-01  -9.4988977e-01   7.9922814e-01  -1.1009499e+00  -1.1418229e+00  -1.0673846e+00  -2.6593467e+00  -1.1547832e+00   1.2628604e+00   3.2716121e-01   1.4287005e+00  -3.6762439e-01  -3.3076798e-01  -5.4948186e-01  -6.3943635e-01  -4.4370161e-01  -6.6704403e-01   6.1101090e-02   1.9081183e+00  -8.8702549e-02   9.3021394e-01  -1.1956595e-01   7.5350891e-02   3.9794089e-01  -5.8601295e-01   1.8628522e+00   2.2707888e+00   8.8180841e-01   1.8643593e+00   3.6607112e-01   2.2302843e+00   7.4762083e-01   3.0629171e+00   3.0518351e+00   2.1343640e+00   4.7957092e+00   7.5599085e-02   4.0748793e+00  -2.2755109e-01  -1.3245007e+00  -2.0613586e+00  -2.5847243e+00   8.7160195e-01
   2.2301731e+00   1.0184091e-01   1.3570690e+00  -5.7264215e-01  -1.9864964e-01  -9.3145139e-01  -1.6945826e+00  -1.4242110e+00  -1.2936404e+00   2.2547418e-02   1.8868942e+00  -7.0769579e-01   6.1104267e-01   2.8645467e-01  -3.3370001e-01   1.5697270e+00  -2.7461249e-01  -1.4547008e+00  -2.2929986e+00   5.6180411e-01  -4.5774323e-01   1.2653082e-01  -1.1110881e+00  -6.8210251e-01  -1.1993554e+00  -5.7486964e-01  -1.3725674e+00  -1.4532756e+00  -1.9398653e+00  -2.3242400e+00  -1.8875928e+00   8.9804965e-01  -8.9245898e-01   9.1689050e-01  -1.1185418e+00  -1.0595905e+00  -9.1798259e-01  -2.6403514e+00  -9.8750729e-01   1.4469299e+00   2.1985405e-01   1.5446402e+00  -4.0391952e-01  -2.4138076e-01  -5.3365488e-01  -5.8874888e-01  -3.5083739e-01  -7.5379641e-01   1.9070929e-01   2.0717577e+00  -8.2996672e-02   1.0051238e+00  -2.0144803e-01   2.7782257e-03   3.9703601e-01  -9.3035049e-01   1.9081156e+00   2.2756993e+00   7.9487091e-01   1.8357335e+00   2.9323917e-01   1.9135320e+00   6.3634437e-01   2.4371437e+00   3.0565407e+00   1.2289206e+00   4.6064002e+00  -6.5478999e-01   3.4698991e+00  -4.5848316e-02  -1.1951082e+00  -1.8541374e+00  -2.4633399e+00   1.9408219e-01
   2.4898588e+00   2.4613519e-01   1.5727086e+00  -5.8344869e-01  -5.3138315e-02  -8.3672624e-01  -1.6270508e+00  -1.2192896e+00  -1.4603329e+00   2.1694377e-02   1.9927788e+00  -7.5561075e-01   6.5264912e-01   2.2824520e-01  -5.8906798e-01   1.6163283e+00  -6.7784115e-02  -1.2123283e+00  -2.0381907e+00   7.8463836e-01  -5.8784871e-01   3.5967679e-01  -1.0196388e+00  -4.5789628e-01  -1.0705588e+00  -3.9157187e-01  -1.1660215e+00  -1.2667683e+00  -1.6708857e+00  -2.1578036e+00  -1.6365576e+00   1.1296797e+00  -8.0632429e-01   1.0639814e+00  -1.0952783e+00  -9.4064199e-01  -7.2129159e-01  -2.5743979e+00  -7.9698830e-01   1.6516604e+00   1.3196344e-01   1.6621926e+00  -4.2349820e-01  -1.3963740e-01  -4.9529498e-01  -5.2567117e-01  -2.4124654e-01  -8.3500342e-01   3.1314845e-01   2.2374460e+00  -6.8388745e-02   1.0811611e+00  -2.8660576e-01  -1.0796051e-01   3.6599041e-01  -1.2943833e+00   1.8681509e+00   2.2652938e+00   6.9029696e-01   1.7814537e+00   2.1059187e-01   1.4692473e+00   4.2658682e-01   1.6386892e+00   2.8897464e+00   1.8678494e-01   4.2072904e+00  -1.4474176e+00   2.6917829e+00   1.6582615e-01  -1.0011886e+00  -1.5767844e+00  -2.2839552e+00  -5.6320112e-01
   2.7484037e+00   3.9386557e-01   1.8127614e+00  -5.5680324e-01   1.3133643e-01  -6.8955399e-01  -1.5227266e+00  -9.8343970e-01  -1.5915604e+00  -1.9768012e-02   2.1029717e+00  -7.9531457e-01   6.8477200e-01   1.5942748e-01  -8.8066210e-01   1.5890062e+00   1.8323468e-01  -9.0010525e-01  -1.7198871e+00   1.0118431e+00  -7.0951010e-01   6.3336061e-01  -8.7404443e-01  -1.8119456e-01  -8.8490583e-01  -1.5683527e-01  -8.9774741e-01  -1.0271637e+00  -1.3427585e+00  -1.9372435e+00  -1.3393672e+00   1.3843823e+00  -6.9024231e-01   1.2439474e+00  -1.0280002e+00  -7.8315307e-01  -4.8113458e-01  -2.4624997e+00  -5.9191407e-01   1.8777555e+00   6.7118632e-02   1.7817690e+00  -4.2518117e-01  -2.4276627e-02  -4.3603780e-01  -4.4835104e-01  -1.2058775e-01  -9.0764977e-01   4.1947387e-01   2.4040970e+00  -4.4108165e-02   1.1583338e+00  -3.7447848e-01  -2.5455238e-01   2.9854201e-01  -1.6707789e+00   1.7327377e+00   2.2407076e+00   5.6807671e-01   1.7020333e+00   1.1762117e-01   9.0203355e-01   1.1208485e-01   6.8145130e-01   2.5377495e+00  -9.6966078e-01   3.5903491e+00  -2.2887943e+00   1.7475588e+00   4.0634416e-01  -7.3973300e-01  -1.2311456e+00  -2.0525349e+00  -1.3897456e+00
   3.0020931e+00   5.4283884e-01   2.0770944e+00  -4.9018261e-01   3.5630190e-01  -4.9070618e-01  -1.3826307e+00  -7.2539190e-01  -1.6879344e+00  -1.0908458e-01   2.2178195e+00  -8.2589934e-01   7.0762398e-01   7.8348688e-02  -1.2007086e+00   1.4789917e+00   4.7809651e-01  -5.1934168e-01  -1.3450841e+00   1.2397736e+00  -8.2599888e-01   9.4677653e-01  -6.7313120e-01   1.4802911e-01  -6.4203737e-01   1.2996414e-01  -5.6992922e-01  -7.3638979e-01  -9.6086106e-01  -1.6667677e+00  -1.0038595e+00   1.6601901e+00  -5.4394982e-01   1.4588469e+00  -9.1498277e-01  -5.8675478e-01  -2.0309884e-01  -2.3077237e+00  -3.8212273e-01   2.1250425e+00   2.8178237e-02   1.9035495e+00  -4.0836237e-01   1.0545685e-01  -3.5819814e-01  -3.5536108e-01   5.0077657e-03  -9.6891270e-01   5.0097969e-01   2.5703848e+00  -9.7698947e-03   1.2365126e+00  -4.6429381e-01  -4.3308399e-01   1.8971171e-01  -2.0514319e+00   1.4949220e+00   2.2034872e+00   4.2887654e-01   1.5988716e+00   1.4255784e-02   2.2174695e-01  -3.0949769e-01  -4.1334543e-01   1.9935829e+00  -2.2122755e+00   2.7558976e+00  -3.1632041e+00   6.5116932e-01   6.7350342e-01  -4.1001937e-01  -8.2171736e-01  -1.7777274e+00  -2.2721531e+00
   3.2470906e+00   6.9081194e-01   2.3645120e+00  -3.8238781e-01   6.2161267e-01  -2.4288815e-01  -1.2093620e+00  -4.5510655e-01  -1.7520711e+00  -2.5209397e-01   2.3373218e+00  -8.4669369e-01   7.2171647e-01  -1.6074985e-02  -1.5398522e+00   1.2805161e+00   8.1480533e-01  -7.3937833e-02  -9.2336070e-01   1.4645834e+00  -9.4156712e-01   1.2976098e+00  -4.1755908e-01   5.2785653e-01  -3.4362143e-01   4.6733353e-01  -1.8708139e-01  -3.9853763e-01  -5.3273469e-01  -1.3528534e+00  -6.3977742e-01   1.9542215e+00  -3.6818879e-01   1.7092100e+00  -7.5603956e-01  -3.5270595e-01   1.0561550e-01  -2.1151635e+00  -1.7822188e-01   2.3924325e+00   1.7125666e-02   2.0274449e+00  -3.7302249e-01   2.4968881e-01  -2.6466089e-01  -2.4587303e-01   1.2920154e-01  -1.0163583e+00   5.4959709e-01   2.7347815e+00   3.4643233e-02   1.3154172e+00  -5.5503136e-01  -6.3821703e-01   3.6122978e-02  -2.4277672e+00   1.1514833e+00   2.1555636e+00   2.7409202e-01   1.4742338e+00  -9.9060237e-02  -5.5674833e-01  -8.3625143e-01  -1.6178386e+00   1.2576530e+00  -3.5081961e+00   1.7129944e+00  -4.0532000e+00  -5.7681888e-01   9.6408850e-01  -1.3732612e-02  -3.5563513e-01  -1.4705973e+00  -3.1944918e+00
   3.4795851e+00   8.3561768e-01   2.6727680e+00  -2.3361026e-01   9.2535497e-01   4.9327154e-02  -1.0070846e+00  -1.8339549e-01  -1.7884165e+00  -4.5285283e-01   2.4611250e+00  -8.5727368e-01   7.2781862e-01  -1.2425382e-01  -1.8875855e+00   9.9117328e-01   1.1897356e+00   4.2964782e-01  -4.6660183e-01   1.6823864e+00  -1.0611539e+00   1.6820846e+00  -1.0983644e-01   9.5441784e-01   6.6520168e-03   8.5160936e-01   2.4403192e-01  -1.9818495e-02  -6.7894320e-02  -1.0040911e+00  -2.5845431e-01   2.2627791e+00  -1.6469084e-01   1.9939842e+00  -5.5255710e-01  -8.3975653e-02   4.3642510e-01  -1.8917845e+00   8.8581039e-03   2.6779355e+00   3.4996648e-02   2.1530837e+00  -3.1972085e-01   4.0782799e-01  -1.5875898e-01  -1.1979900e-01   2.4571557e-01  -1.0481177e+00   5.5826916e-01   2.8956133e+00   8.8810582e-02   1.3946131e+00  -6.4541577e-01  -8.6343907e-01  -1.6376905e-01  -2.7910737e+00   7.0322408e-01   2.0991940e+00   1.0585357e-01   1.3311856e+00  -2.2132836e-01  -1.4140993e+00  -1.4619263e+00  -2.8986016e+00   3.3801283e-01  -4.8211661e+00   4.7938050e-01  -4.9401961e+00  -1.9098584e+00   1.2739805e+00   4.4502760e-01   1.5747894e-01  -1.1441948e+00  -4.1387888e+00
   3.6959447e+00   9.7528024e-01   2.9986381e+00  -4.5436192e-02   1.2638510e+00   3.7965144e-01  -7.8141741e-01   7.8513336e-02  -1.8029427e+00  -7.1332650e-01   2.5885350e+00  -8.5747437e-01   7.2690721e-01  -2.4587013e-01  -2.2327510e+00   6.1210878e-01   1.5977309e+00   9.8256107e-01   1.1417103e-02   1.8894224e+00  -1.1900146e+00   2.0950831e+00   2.4574538e-01   1.4219821e+00   4.0317006e-01   1.2770236e+00   7.1458991e-01   3.9160110e-01   4.2246170e-01  -6.3089786e-01   1.2760241e-01   2.5814916e+00   6.3878250e-02   2.3105656e+00  -3.0746178e-01   2.1477647e-01   7.7966256e-01  -1.6461479e+00   1.6835494e-01   2.9787249e+00   8.1843567e-02   2.2798189e+00  -2.4956612e-01   5.7852526e-01  -4.4143367e-02   2.2113752e-02   3.4858914e-01  -1.0630287e+00   5.2128406e-01   3.0511297e+00   1.5211172e-01   1.4735158e+00  -7.3393862e-01  -1.1013738e+00  -4.0955310e-01  -3.1328546e+00   1.5505834e-01   2.0368866e+00  -7.3016215e-02   1.1734798e+00  -3.5099904e-01  -2.3272358e+00  -2.1760734e+00  -4.2180463e+00  -7.4976371e-01  -6.1130820e+00  -9.1904341e-01  -5.8051244e+00  -3.3163963e+00   1.5983094e+00   9.5984836e-01   7.0580347e-01  -8.1298248e-01  -5.0856324e+00
   3.8928638e+00   1.1081095e+00   3.3380470e+00   1.7920948e-01   1.6317648e+00   7.4031306e-01  -5.3922855e-01   3.1944800e-01  -1.8027412e+00  -1.0331650e+00   2.7185507e+00  -8.4739494e-01   7.2011066e-01  -3.7987568e-01  -2.5640843e+00   1.4802528e-01   2.0322807e+00   1.5738368e+00   4.9556912e-01   2.0822222e+00  -1.3332996e+00   2.5303316e+00   6.4325476e-01   1.9231412e+00   8.3858467e-01   1.7358878e+00   1.2140137e+00   8.2588232e-01   9.2583180e-01  -2.4510931e-01   5.0520945e-01   2.9054906e+00   3.1401086e-01   2.6549134e+00  -2.5116911e-02   5.3732682e-01   1.1249328e+00  -1.3880284e+00   2.9018379e-01   3.2912507e+00   1.5674305e-01   2.4067571e+00  -1.6416668e-01   7.5968171e-01   7.5350413e-02   1.7824686e-01   4.3241418e-01  -1.0607299e+00   4.3454934e-01   3.1995812e+00   2.2366977e-01   1.5514063e+00  -8.1890594e-01  -1.3441307e+00  -6.9884878e-01  -3.4451735e+00  -4.8410201e-01   1.9713050e+00  -2.5909042e-01   1.0054039e+00  -4.8601591e-01  -3.2703555e+00  -2.9644182e+00  -5.5360775e+00  -1.9831021e+00  -7.3456745e+00  -2.4491806e+00  -6.6291361e+00  -4.7611275e+00   1.9316392e+00   1.5222122e+00   1.2757307e+00  -4.9214875e-01  -6.0148601e+00
   4.0674978e+00   1.2327666e+00   3.6862374e+00   4.3617949e-01   2.0223027e+00   1.1223566e+00  -2.8834333e-01   5.2877746e-01  -1.7955402e+00  -1.4095813e+00   2.8499118e+00  -8.2739391e-01   7.0865116e-01  -5.2453997e-01  -2.8707632e+00  -3.9299300e-01   2.4857589e+00   2.1907903e+00   9.7000942e-01   2.2577549e+00  -1.4956141e+00   2.9806329e+00   1.0753322e+00   2.4490739e+00   1.3040801e+00   2.2188834e+00   1.7303552e+00   1.2719005e+00   1.4288651e+00   1.4052865e-01   8.6106465e-01   3.2296070e+00   5.8148322e-01   3.0217360e+00   2.8884325e-01   8.7611685e-01   1.4615103e+00  -1.1279439e+00   3.6543713e-01   3.6113864e+00   2.5784550e-01   2.5328001e+00  -6.5563112e-02   9.4850764e-01   1.9583330e-01   3.4613631e-01   4.9253885e-01  -1.0417001e+00   2.9579387e-01   3.3392974e+00   3.0239735e-01   1.6274531e+00  -8.9850833e-01  -1.5836750e+00  -1.0274032e+00  -3.7209762e+00  -1.2016632e+00   1.9051537e+00  -4.4846525e-01   8.3159230e-01  -6.2389758e-01  -4.2160653e+00  -3.8094455e+00  -6.8119029e+00  -3.3333210e+00  -8.4822244e+00  -4.0720953e+00  -7.3943042e+00  -6.2064618e+00   2.2681738e+00   2.1217979e+00   1.8523849e+00  -1.9685032e-01  -6.9063009e+00
   4.2175772e+00   1.3482959e+00   4.0379688e+00   7.2027175e-01   2.4274947e+00   1.5159944e+00  -3.7183244e-02   6.9688659e-01  -1.7891823e+00  -1.8373431e+00   2.9811558e+00  -7.9807360e-01   6.9378798e-01  -6.7754240e-01  -3.1429317e+00  -9.9982478e-01   2.9497149e+00   2.8194937e+00   1.4188705e+00   2.4135501e+00  -1.6805916e+00   3.4381368e+00   1.5334589e+00   2.9898724e+00   1.7897042e+00   2.7154429e+00   2.2507579e+00   1.7177143e+00   1.9178674e+00   5.1293950e-01   1.1823331e+00   3.5485766e+00   8.6150782e-01   3.4047322e+00   6.2773256e-01   1.2225718e+00   1.7787599e+00  -8.7662943e-01   3.8684647e-01   3.9345958e+00   3.8246648e-01   2.6566970e+00   4.3854635e-02   1.1416282e+00   3.1348871e-01   5.2256112e-01   5.2523230e-01  -1.0072387e+00   1.0468905e-01   3.4687600e+00   3.8704293e-01   1.7007407e+00  -9.7090573e-01  -1.8121945e+00  -1.3892875e+00  -3.9543732e+00  -1.9818427e+00   1.8410593e+00  -6.3691766e-01   6.5681808e-01  -7.6184960e-01  -5.1366155e+00  -4.6911571e+00  -8.0058916e+00  -4.7668469e+00  -9.4892061e+00  -5.7446850e+00  -8.0842998e+00  -7.6141212e+00   2.6019737e+00   2.7468571e+00   2.4202196e+00   5.8571022e-02  -7.7405355e+00
   4.3414900e+00   1.4541223e+00   4.3877237e+00   1.0254395e+00   2.8385389e+00   1.9109916e+00   2.0564292e-01   8.1561575e-01  -1.7910998e+00  -2.3088816e+00   3.1106786e+00  -7.6025226e-01   6.7676542e-01  -8.3609977e-01  -3.3721645e+00  -1.6587986e+00   3.4151942e+00   3.4453137e+00   1.8269814e+00   2.5477874e+00  -1.8905180e+00   3.8946268e+00   2.0082681e+00   3.5349140e+00   2.2847445e+00   3.2141926e+00   2.7619631e+00   2.1510894e+00   2.3793366e+00   8.5933313e-01   1.4572314e+00   3.8572380e+00   1.1489048e+00   3.7968728e+00   9.8407302e-01   1.5674901e+00   2.0665612e+00  -6.4448556e-01   3.4918163e-01   4.2561085e+00   5.2721295e-01   2.7771022e+00   1.6143844e-01   1.3352275e+00   4.2468903e-01   7.0368824e-01   5.2780715e-01  -9.5938864e-01  -1.3711336e-01   3.5866613e+00   4.7623799e-01   1.7703005e+00  -1.0343196e+00  -2.0224440e+00  -1.7771745e+00  -4.1408642e+00  -2.8063140e+00   1.7814456e+00  -8.2008364e-01   4.8577271e-01  -8.9689650e-01  -6.0051515e+00  -5.5879543e+00  -9.0813740e+00  -6.2466758e+00  -1.0337781e+01  -7.4215715e+00  -8.6850021e+00  -8.9467762e+00   2.9271674e+00   3.3846457e+00   2.9636631e+00   2.6134775e-01  -8.4996384e+00
   4.4383372e+00   1.5500189e+00   4.7299174e+00   1.3450297e+00   3.2461842e+00   2.2970637e+00   4.3176837e-01   8.7864371e-01  -1.8078236e+00  -2.8145129e+00   3.2367948e+00  -7.1492688e-01   6.5876682e-01  -9.9711649e-01  -3.5518448e+00  -2.3542892e+00   3.8730717e+00   4.0534785e+00   2.1805695e+00   2.6593469e+00  -2.1260320e+00   4.3418043e+00   2.4898792e+00   4.0732506e+00   2.7781318e+00   3.7034343e+00   3.2508391e+00   2.5600467e+00   2.8005007e+00   1.1678233e+00   1.6755778e+00   4.1507123e+00   1.4382833e+00   4.1906989e+00   1.3498779e+00   1.9014774e+00   2.3157156e+00  -4.4103877e-01   2.4956186e-01   4.5710891e+00   6.8813499e-01   2.8926285e+00   2.8437717e-01   1.5252224e+00   5.2610006e-01   8.8526316e-01   4.9869634e-01  -9.0080969e-01  -4.2602555e-01   3.6919471e+00   5.6854137e-01   1.8351428e+00  -1.0871249e+00  -2.2080485e+00  -2.1826772e+00  -4.2774951e+00  -3.6549601e+00   1.7284142e+00  -9.9364655e-01   3.2285078e-01  -1.0260261e+00  -6.7969071e+00  -6.4775826e+00  -1.0006271e+01  -7.7339913e+00  -1.1005037e+01  -9.0570933e+00  -9.1850230e+00  -1.0169637e+01   3.2381495e+00   4.0218847e+00   3.4677768e+00   4.0097364e-01  -9.1678588e+00
   4.5079535e+00   1.6360497e+00   5.0590833e+00   1.6720340e+00   3.6411298e+00   2.6642638e+00   6.3349080e-01   8.8179350e-01  -1.8445629e+00  -3.3427641e+00   3.3577903e+00  -6.6323102e-01   6.4087713e-01  -1.1573470e+00  -3.6774360e+00  -3.0693828e+00   4.3143771e+00   4.6296447e+00   2.4679034e+00   2.7478233e+00  -2.3859329e+00   4.7715610e+00   2.9682356e+00   4.5939992e+00   3.2588421e+00   4.1716316e+00   3.7048977e+00   2.9333983e+00   3.1698335e+00   1.4280045e+00   1.8292775e+00   4.4245551e+00   1.7242233e+00   4.5786193e+00   1.7169431e+00   2.2153967e+00   2.5183173e+00  -2.7444721e-01   8.7662098e-02   4.8747891e+00   8.6089146e-01   3.0018984e+00   4.0978753e-01   1.7074533e+00   6.1476964e-01   1.0628323e+00   4.3748462e-01  -8.3461082e-01  -7.5664652e-01   3.7838374e+00   6.6248190e-01   1.8942861e+00  -1.1279386e+00  -2.3637463e+00  -2.5967228e+00  -4.3629424e+00  -4.5066907e+00   1.6836357e+00  -1.1535234e+00   1.7195308e-01  -1.1463342e+00  -7.4902674e+00  -7.3380896e+00  -1.0754474e+01  -9.1898419e+00  -1.1474923e+01  -1.0607284e+01  -9.5761029e+00  -1.1251900e+01   3.5297528e+00   4.6452287e+00   3.9188886e+00   4.6977508e-01  -9.7322184e+00
   4.5508976e+00   1.7124993e+00   5.3700357e+00   1.9993363e+00   4.0144120e+00   3.0033427e+00   8.0415999e-01   8.2324635e-01  -1.9048798e+00  -3.8807842e+00   3.4719689e+00  -6.0639192e-01   6.2405633e-01  -1.3135550e+00  -3.7466292e+00  -3.7865686e+00   4.7305942e+00   5.1604343e+00   2.6798420e+00   2.8135009e+00  -2.6671066e+00   5.1762171e+00   3.4334333e+00   5.0867105e+00   3.7162841e+00   4.6078730e+00   4.1127792e+00   3.2612427e+00   3.4775172e+00   1.6314551e+00   1.9127139e+00   4.6748748e+00   2.0014484e+00   4.9531904e+00   2.0771277e+00   2.5008054e+00   2.6680692e+00  -1.5108360e-01  -1.3419939e-01   5.1626725e+00   1.0409165e+00   3.1035869e+00   5.3479623e-01   1.8778808e+00   6.8819939e-01   1.2319819e+00   3.4489774e-01  -7.6415516e-01  -1.1219511e+00   3.8618312e+00   7.5659679e-01   1.9467854e+00  -1.1556960e+00  -2.4855623e+00  -3.0099330e+00  -4.3975134e+00  -5.3402772e+00   1.6482605e+00  -1.2960372e+00   3.6321391e-02  -1.2551619e+00  -8.0676446e+00  -8.1487241e+00  -1.1306882e+01  -1.0576772e+01  -1.1738824e+01  -1.2031727e+01  -9.8533759e+00  -1.2167982e+01   3.7973914e+00   5.2417164e+00   4.3051682e+00   4.6333050e-01  -1.0182984e+01
   4.5684142e+00   1.7797957e+00   5.6579957e+00   2.3199396e+00   4.3577614e+00   3.3060613e+00   9.3850510e-01   7.0364993e-01  -1.9904852e+00  -4.4148230e+00   3.5776847e+00  -5.4569526e-01   6.0912232e-01  -1.4626618e+00  -3.7593677e+00  -4.4884176e+00   5.1139193e+00   5.6339178e+00   2.8102508e+00   2.8572998e+00  -2.9645841e+00   5.5487275e+00   3.8760171e+00   5.5416951e+00   4.1406436e+00   5.0022841e+00   4.4646721e+00   3.5353849e+00   3.7158299e+00   1.7721314e+00   1.9230243e+00   4.8984113e+00   2.2649775e+00   5.3073621e+00   2.4226098e+00   2.7503491e+00   2.7605267e+00  -7.5223521e-02  -4.1109748e-01   5.4305177e+00   1.2235736e+00   3.1964546e+00   6.5660625e-01   2.0327730e+00   7.4439614e-01   1.3885726e+00   2.2275053e-01  -6.9285316e-01  -1.5135374e+00   3.9256914e+00   8.4946506e-01   1.9917552e+00  -1.1697157e+00  -2.5709009e+00  -3.4129917e+00  -4.3830800e+00  -6.1351576e+00   1.6228541e+00  -1.4180691e+00  -8.1584290e-02  -1.3502158e+00  -8.5161137e+00  -8.8907313e+00  -1.1652059e+01  -1.1860315e+01  -1.1795759e+01  -1.3295163e+01  -1.0015482e+01  -1.2898471e+01   4.0371623e+00   5.7991815e+00   4.6171084e+00   3.8070946e-01  -1.0513983e+01
   4.5623746e+00   1.8384402e+00   5.9186802e+00   2.6271618e+00   4.6639076e+00   3.5654433e+00   1.0328807e+00   5.2611620e-01  -2.1011643e+00  -4.9307456e+00   3.6733673e+00  -4.8245685e-01   5.9674556e-01  -1.6018694e+00  -3.7177431e+00  -5.1582045e+00   5.4574652e+00   6.0400110e+00   2.8562680e+00   2.8806958e+00  -3.2717247e+00   5.8828378e+00   4.2872377e+00   5.9503017e+00   4.5231781e+00   5.3463693e+00   4.7526532e+00   3.7496617e+00   3.8794408e+00   1.8466317e+00   1.8602435e+00   5.0925799e+00   2.5102513e+00   5.6346822e+00   2.7461057e+00   2.9580896e+00   2.7932611e+00  -4.8856194e-02  -7.3566084e-01   5.6744800e+00   1.4042896e+00   3.2793713e+00   7.7254719e-01   2.1688767e+00   7.8190441e-01   1.5289597e+00   7.3861067e-02  -6.2395685e-01  -1.9219159e+00   3.9754193e+00   9.3973560e-01   2.0283928e+00  -1.1697455e+00  -2.6185562e+00  -3.7969732e+00  -4.3229384e+00  -6.8721633e+00   1.6073655e+00  -1.5171780e+00  -1.8015789e-01  -1.4296657e+00  -8.8277745e+00  -9.5479960e+00  -1.1786487e+01  -1.3010256e+01  -1.1652199e+01  -1.4368777e+01  -1.0064521e+01  -1.3430756e+01   4.2459092e+00   6.3066078e+00   4.8478909e+00   2.2452051e-01  -1.0722775e+01
   4.5351907e+00   1.8889473e+00   6.1483547e+00   2.9147898e+00   4.9268171e+00   3.7759589e+00   1.0854178e+00   2.9610737e-01  -2.2348379e+00  -5.4145683e+00   3.7575356e+00  -4.1800873e-01   5.8745368e-01  -1.7287545e+00  -3.6257793e+00  -5.7804483e+00   5.7554079e+00   6.3707768e+00   2.8183996e+00   2.8856202e+00  -3.5805195e+00   6.1731960e+00   4.6592523e+00   6.3051306e+00   4.8564378e+00   5.6332656e+00   4.9709250e+00   3.9001507e+00   3.9655897e+00   1.8543124e+00   1.7273042e+00   5.2554776e+00   2.7332231e+00   5.9294525e+00   3.0410415e+00   3.1197471e+00   2.7659286e+00  -7.1630278e-02  -1.0983494e+00   5.8911349e+00   1.5786594e+00   3.3513292e+00   8.8010855e-01   2.2835568e+00   7.9981967e-01   1.6501770e+00  -9.8064760e-02  -5.6037108e-01  -2.3368291e+00   4.0112206e+00   1.0261477e+00   2.0559975e+00  -1.1559920e+00  -2.6286460e+00  -4.1536163e+00  -4.2216118e+00  -7.5341428e+00   1.6011288e+00  -1.5916864e+00  -2.5866685e-01  -1.4922132e+00  -8.9998392e+00  -1.0107506e+01  -1.1714390e+01  -1.4001611e+01  -1.1321525e+01  -1.5231104e+01  -1.0005869e+01  -1.3759303e+01   4.4212490e+00   6.7544123e+00   4.9936124e+00   7.6135128e-04  -1.0810643e+01
   4.4897171e+00   1.9317992e+00   6.3438493e+00   3.1771857e+00   5.1418558e+00   3.9336354e+00   1.0960698e+00   2.1215187e-02  -2.3877534e+00  -5.8529743e+00   3.8288032e+00  -3.5369767e-01   5.8164512e-01  -1.8413274e+00  -3.4891208e+00  -6.3413438e+00   6.0030657e+00   6.6206185e+00   2.7004372e+00   2.8743483e+00  -3.8819922e+00   6.4154154e+00   4.9852730e+00   6.6001746e+00   5.1344191e+00   5.8578998e+00   5.1159502e+00   3.9852551e+00   3.9741465e+00   1.7972529e+00   1.5298970e+00   5.3858558e+00   2.9304146e+00   6.1868264e+00   3.3016766e+00   3.2328428e+00   2.6802484e+00  -1.4093507e-01  -1.4878346e+00   6.0774871e+00   1.7425202e+00   3.4114448e+00   9.7695803e-01   2.3749012e+00   7.9778468e-01   1.7500782e+00  -2.8857131e-01  -5.0449194e-01  -2.7475856e+00   4.0334660e+00   1.1075437e+00   2.0739857e+00  -1.1291304e+00  -2.6024741e+00  -4.4755353e+00  -4.0846141e+00  -8.1064457e+00   1.6029005e+00  -1.6407262e+00  -3.1721927e-01  -1.5371311e+00  -9.0344433e+00  -1.0559618e+01  -1.1447187e+01  -1.4815271e+01  -1.0823167e+01  -1.5868499e+01  -9.8478388e+00  -1.3885568e+01   4.5615527e+00   7.1346451e+00   5.0533611e+00  -2.8151704e-01  -1.0782410e+01
   4.4291402e+00   1.9674194e+00   6.5025503e+00   3.4093477e+00   5.3058730e+00   4.0360953e+00   1.0665567e+00  -2.8915461e-01  -2.5547877e+00  -6.2337984e+00   3.8858818e+00  -2.9089387e-01   5.7960788e-01  -1.9380541e+00  -3.3146454e+00  -6.8290709e+00   6.1969234e+00   6.7863528e+00   2.5092141e+00   2.8493806e+00  -4.1666702e+00   6.6060969e+00   5.2596532e+00   6.8308998e+00   5.3526398e+00   6.0170513e+00   5.1864725e+00   4.0056683e+00   3.9075481e+00   1.6800730e+00   1.2761963e+00   5.4830662e+00   3.0989329e+00   6.4028660e+00   3.5231768e+00   3.2967395e+00   2.5398890e+00  -2.5210973e-01  -1.8914624e+00   6.2309667e+00   1.8919982e+00   3.4589549e+00   1.0609490e+00   2.4417828e+00   7.7597145e-01   1.8274262e+00  -4.9260714e-01  -4.5808371e-01  -3.1433939e+00   4.0426589e+00   1.1828731e+00   2.0819098e+00  -1.0902922e+00  -2.5423366e+00  -4.7563575e+00  -3.9181765e+00  -8.5772537e+00   1.6109326e+00  -1.6642483e+00  -3.5668423e-01  -1.5642686e+00  -8.9382156e+00  -1.0898116e+01  -1.1002595e+01  -1.5438283e+01  -1.0181492e+01  -1.6275185e+01  -9.6012453e+00  -1.3817587e+01   4.6658994e+00   7.4411179e+00   5.0291458e+00  -6.1071010e-01  -1.0646125e+01
   4.3568603e+00   1.9961596e+00   6.6223685e+00   3.6069318e+00   5.4172059e+00   4.0825301e+00   1.0002098e+00  -6.2417749e-01  -2.7298440e+00  -6.5464481e+00   3.9275817e+00  -2.3100647e-01   5.8154383e-01  -2.0178445e+00  -3.1100298e+00  -7.2339796e+00   6.3345963e+00   6.8671757e+00   2.2542025e+00   2.8133260e+00  -4.4251007e+00   6.7428099e+00   5.4779183e+00   6.9942576e+00   5.5081450e+00   6.1093222e+00   5.1834351e+00   3.9642161e+00   3.7706190e+00   1.5096176e+00   9.7646835e-01   5.5469905e+00   3.2364580e+00   6.5745503e+00   3.7016426e+00   3.3125790e+00   2.3502733e+00  -3.9876387e-01  -2.2957779e+00   6.3494088e+00   2.0235311e+00   3.4932054e+00   1.1301228e+00   2.4838790e+00   7.3505345e-01   1.8819254e+00  -7.0468828e-01  -4.2219886e-01  -3.5136880e+00   4.0394026e+00   1.2511884e+00   2.0794717e+00  -1.0410354e+00  -2.4512910e+00  -4.9907936e+00  -3.7289666e+00  -8.9377617e+00   1.6230743e+00  -1.6629938e+00  -3.7857345e-01  -1.5740287e+00  -8.7216438e+00  -1.1120099e+01  -1.0403466e+01  -1.5863807e+01  -9.4244960e+00  -1.6452880e+01  -9.2788671e+00  -1.3569252e+01   4.7340027e+00   7.6694380e+00   4.9256827e+00  -9.7329232e-01  -1.0412589e+01
   4.2763749e+00   2.0182992e+00   6.7016980e+00   3.7662402e+00   5.4756156e+00   4.0736119e+00   9.0173360e-01  -9.7206370e-01  -2.9063071e+00  -6.7822555e+00   3.9528169e+00  -1.7550151e-01   5.8759340e-01  -2.0800120e+00  -2.8832973e+00  -7.5486573e+00   6.4147583e+00   6.8645254e+00   1.9469907e+00   2.7687856e+00  -4.6483740e+00   6.8240510e+00   5.6367537e+00   7.0886422e+00   5.5994488e+00   6.1350285e+00   5.1098043e+00   3.8656029e+00   3.5702888e+00   1.2945318e+00   6.4258500e-01   5.5779511e+00   3.3412019e+00   6.6997448e+00   3.8340992e+00   3.2831305e+00   2.1183125e+00  -5.7318638e-01  -2.6870822e+00   6.4310290e+00   2.1338729e+00   3.5136393e+00   1.1827104e+00   2.5016483e+00   6.7616959e-01   1.9142001e+00  -9.1906444e-01  -3.9714400e-01  -3.8484291e+00   4.0243756e+00   1.3116337e+00   2.0665380e+00  -9.8329453e-01  -2.3329030e+00  -5.1746453e+00  -3.5238043e+00  -9.1822075e+00   1.6368969e+00  -1.6384345e+00  -3.8489489e-01  -1.5673182e+00  -8.3982853e+00  -1.1225697e+01  -9.6764311e+00  -1.6090754e+01  -8.5824007e+00  -1.6410090e+01  -8.8948520e+00  -1.3159361e+01   4.7661148e+00   7.8169857e+00   4.7500588e+00  -1.3545426e+00  -1.0094802e+01
   4.1911603e+00   2.0340530e+00   6.7393719e+00   3.8841907e+00   5.4821636e+00   4.0113655e+00   7.7690217e-01  -1.3205471e+00  -3.0775293e+00  -6.9347376e+00   3.9606146e+00  -1.2591663e-01   5.9785804e-01  -2.1242102e+00  -2.6423744e+00  -7.7678941e+00   6.4370371e+00   6.7818590e+00   1.6006656e+00   2.7182511e+00  -4.8286232e+00   6.8491765e+00   5.7339503e+00   7.1138040e+00   5.6264287e+00   6.0960261e+00   4.9703184e+00   3.7160744e+00   3.3152219e+00   1.0447564e+00   2.8747138e-01   5.5766245e+00   3.4118534e+00   6.7771469e+00   3.9184629e+00   3.2125567e+00   1.8520883e+00  -7.6681301e-01  -3.0519968e+00   6.4744026e+00   2.2200941e+00   3.5197858e+00   1.2171379e+00   2.4962682e+00   6.0088465e-01   1.9257217e+00  -1.1298833e+00  -3.8249174e-01  -4.1383818e+00   3.9983186e+00   1.3634290e+00   2.0431520e+00  -9.1931370e-01  -2.1909941e+00  -5.3047637e+00  -3.3093942e+00  -9.3077739e+00   1.6498325e+00  -1.5926877e+00  -3.7799153e-01  -1.5454755e+00  -7.9838961e+00  -1.1217679e+01  -8.8504394e+00  -1.6123177e+01  -7.6862110e+00  -1.6161097e+01  -8.4641031e+00  -1.2610479e+01   4.7629238e+00   7.8828284e+00   4.5112964e+00  -1.7393192e+00  -9.7073330e+00
   4.1045643e+00   2.0435821e+00   6.7346269e+00   3.9582816e+00   5.4390417e+00   3.8990003e+00   6.3221118e-01  -1.6573856e+00  -3.2373079e+00  -6.9997657e+00   3.9501337e+00  -8.3867464e-02   6.1241683e-01  -2.1503597e+00  -2.3946828e+00  -7.8885687e+00   6.4018952e+00   6.6243655e+00   1.2291439e+00   2.6640123e+00  -4.9594730e+00   6.8183304e+00   5.7683340e+00   7.0707299e+00   5.5901877e+00   5.9954907e+00   4.7711841e+00   3.5230268e+00   3.0153924e+00   7.7097794e-01  -7.5482640e-02   5.5439507e+00   3.4475170e+00   6.8062188e+00   3.9534894e+00   3.1061257e+00   1.5605008e+00  -9.7072157e-01  -3.3780054e+00   6.4784509e+00   2.2795798e+00   3.5112537e+00   1.2320405e+00   2.4695405e+00   5.1114616e-01   1.9186916e+00  -1.3313492e+00  -3.7713495e-01  -4.3753551e+00   3.9620215e+00   1.4058527e+00   2.0095431e+00  -8.5156658e-01  -2.0294057e+00  -5.3789743e+00  -3.0920819e+00  -9.3143810e+00   1.6593163e+00  -1.5284115e+00  -3.6037907e-01  -1.5101845e+00  -7.4955252e+00  -1.1100977e+01  -7.9552845e+00  -1.5969472e+01  -6.7663273e+00  -1.5724762e+01  -8.0016607e+00  -1.1947712e+01   4.7254540e+00   7.8675858e+00   4.2198502e+00  -2.1128343e+00  -9.2656578e+00
   4.0197044e+00   2.0470043e+00   6.6870799e+00   3.9865628e+00   5.3493767e+00   3.7407310e+00   4.7451270e-01  -1.9708456e+00  -3.3803177e+00  -6.9756398e+00   3.9206898e+00  -5.1040643e-02   6.3133503e-01  -2.1585700e+00  -2.1467893e+00  -7.9094786e+00   6.3105097e+00   6.3986364e+00   8.4649027e-01   2.6080802e+00  -5.0364017e+00   6.7323675e+00   5.7396827e+00   6.9615045e+00   5.4928961e+00   5.8376699e+00   4.5197382e+00   3.2945891e+00   2.6816244e+00   4.8406900e-01  -4.3301152e-01   5.4810591e+00   3.4476576e+00   6.7871080e+00   3.9387217e+00   2.9698842e+00   1.2529025e+00  -1.1761204e+00  -3.6539497e+00   6.4424415e+00   2.3100395e+00   3.4877327e+00   1.2262870e+00   2.4237726e+00   4.0924115e-01   1.8958901e+00  -1.5178723e+00  -3.7937664e-01  -4.5524039e+00   3.9163173e+00   1.4382268e+00   1.9661314e+00  -7.8266536e-01  -1.8517965e+00  -5.3959865e+00  -2.8776426e+00  -9.2044129e+00   1.6629221e+00  -1.4486887e+00  -3.3459406e-01  -1.4633802e+00  -6.9506407e+00  -1.0882193e+01  -7.0202040e+00  -1.5641489e+01  -5.8512845e+00  -1.5123229e+01  -7.5221324e+00  -1.1197453e+01   4.6549688e+00   7.7732826e+00   3.8870697e+00  -2.4613867e+00  -8.7855134e+00
   3.9393772e+00   2.0444035e+00   6.5967244e+00   3.9676246e+00   5.2170181e+00   3.5415844e+00   3.1065449e-01  -2.2501503e+00  -3.5024679e+00  -6.8630667e+00   3.8717856e+00  -2.9169826e-02   6.5466210e-01  -2.1490694e+00  -1.9041315e+00  -7.8311435e+00   6.1646704e+00   6.1123184e+00   4.6626553e-01   2.5521278e+00  -5.0570036e+00   6.5927853e+00   5.6486429e+00   6.7891669e+00   5.3376302e+00   5.6276306e+00   4.2241043e+00   3.0392069e+00   2.3251266e+00   1.9455561e-01  -7.7253404e-01   5.3892001e+00   3.4120600e+00   6.7205786e+00   3.8744420e+00   2.8103165e+00   9.3873939e-01  -1.3747993e+00  -3.8704546e+00   6.3660044e+00   2.3095285e+00   3.4490010e+00   1.1990153e+00   2.3616418e+00   2.9775056e-01   1.8605028e+00  -1.6842049e+00  -3.8704637e-01  -4.6639944e+00   3.8620748e+00   1.4599071e+00   1.9135228e+00  -7.1526304e-01  -1.6614850e+00  -5.3553048e+00  -2.6711083e+00  -8.9823910e+00   1.6584797e+00  -1.3569070e+00  -3.0306491e-01  -1.4071524e+00  -6.3663345e+00  -1.0569122e+01  -6.0726267e+00  -1.5153615e+01  -4.9666687e+00  -1.4380624e+01  -7.0391794e+00  -1.0386187e+01   4.5528960e+00   7.6031727e+00   3.5246610e+00  -2.7730039e+00  -8.2822901e+00
   3.8659782e+00   2.0358361e+00   6.4639434e+00   3.9006075e+00   5.0463318e+00   3.3072137e+00   1.4714793e-01  -2.4858702e+00  -3.6011565e+00  -6.6650568e+00   3.8031441e+00  -1.9996250e-02   6.8241850e-01  -2.1221510e+00  -1.6708303e+00  -7.6556082e+00   5.9666909e+00   5.7737779e+00   1.0093883e-01   2.4974474e+00  -5.0211282e+00   6.4016661e+00   5.4966625e+00   6.5575690e+00   5.1282248e+00   5.3710121e+00   3.8928594e+00   2.7652523e+00   1.9570494e+00  -8.7858999e-02  -1.0826560e+00   5.2697024e+00   3.3408083e+00   6.6079420e+00   3.7616376e+00   2.6340126e+00   6.2721352e-01  -1.5595159e+00  -4.0202671e+00   6.2491621e+00   2.2764873e+00   3.3949398e+00   1.1496766e+00   2.2860493e+00   1.7950014e-01   1.8159352e+00  -1.8255697e+00  -3.9763435e-01  -4.7061306e+00   3.8001880e+00   1.4702813e+00   1.8524974e+00  -6.5195461e-01  -1.4613461e+00  -5.2571579e+00  -2.4766365e+00  -8.6546350e+00   1.6441701e+00  -1.2566407e+00  -2.6801344e-01  -1.3436553e+00  -5.7586485e+00  -1.0170321e+01  -5.1371265e+00  -1.4521903e+01  -4.1342560e+00  -1.3521829e+01  -6.5650917e+00  -9.5394073e+00   4.4207672e+00   7.3615832e+00   3.1441795e+00  -3.0379649e+00  -7.7704874e+00
   3.8014321e+00   2.0213331e+00   6.2895416e+00   3.7852370e+00   4.8420085e+00   3.0437221e+00  -1.0116083e-02  -2.6702419e+00  -3.6754020e+00  -6.3867427e+00   3.7147426e+00  -2.5212151e-02   7.1457304e-01  -2.0781415e+00  -1.4495946e+00  -7.3862625e+00   5.7193507e+00   5.3917798e+00  -2.3860310e-01   2.4449231e+00  -4.9308954e+00   6.1616301e+00   5.2859387e+00   6.2712464e+00   4.8691401e+00   5.0738053e+00   3.5347308e+00   2.4806821e+00   1.5880826e+00  -3.5468505e-01  -1.3535916e+00   5.1239428e+00   3.2342889e+00   6.4510140e+00   3.6019820e+00   2.4473633e+00   3.2698407e-01  -1.7242944e+00  -4.0984922e+00   6.0923723e+00   2.2097954e+00   3.3255517e+00   1.0780850e+00   2.1999788e+00   5.7506340e-02   1.7656303e+00  -1.9377733e+00  -4.0843378e-01  -4.6764379e+00   3.7315587e+00   1.4687768e+00   1.7839876e+00  -5.9518240e-01  -1.2537606e+00  -5.1024562e+00  -2.2974189e+00  -8.2289415e+00   1.6185890e+00  -1.1515423e+00  -2.3139076e-01  -1.2750294e+00  -5.1420465e+00  -9.6947685e+00  -4.2346287e+00  -1.3763309e+01  -3.3714102e+00  -1.2571419e+01  -6.1104561e+00  -8.6807018e+00   4.2601866e+00   7.0537552e+00   2.7565808e+00  -3.2491713e+00  -7.2632743e+00
   3.7471407e+00   2.0009037e+00   6.0747903e+00   3.6218765e+00   4.6088985e+00   2.7575024e+00  -1.5608886e-01  -2.7974026e+00  -3.7258443e+00  -6.0351311e+00   3.6068407e+00  -4.6391881e-02   7.5101360e-01  -2.0173959e+00  -1.2417166e+00  -7.0276930e+00   5.4258621e+00   4.9752172e+00  -5.4342988e-01   2.3950203e+00  -4.7905757e+00   5.8758100e+00   5.0193861e+00   5.9353078e+00   4.5653518e+00   4.7421659e+00   3.1583322e+00   2.1927608e+00   1.2281104e+00  -5.9893540e-01  -1.5774876e+00   4.9533399e+00   3.0932139e+00   6.2520831e+00   3.3978286e+00   2.2563010e+00   4.5913451e-02  -1.8646232e+00  -4.1027219e+00   5.8965791e+00   2.1088377e+00   3.2409819e+00   9.8446700e-01   2.1063624e+00  -6.5087355e-02   1.7128980e+00  -2.0173103e+00  -4.1668096e-01  -4.5742175e+00   3.6570755e+00   1.4548782e+00   1.7090477e+00  -5.4714850e-01  -1.0406186e+00  -4.8927843e+00  -2.1356308e+00  -7.7142760e+00   1.5807819e+00  -1.0452420e+00  -1.9484791e-01  -1.2033372e+00  -4.5290429e+00  -9.1516177e+00  -3.3818867e+00  -1.2895083e+01  -2.6907477e+00  -1.1552787e+01  -5.6839353e+00  -7.8310353e+00   4.0728143e+00   6.6857103e+00   2.3718479e+00  -3.4023544e+00  -6.7721445e+00
   3.7039417e+00   1.9745397e+00   5.8214791e+00   3.4115916e+00   4.3518780e+00   2.4550894e+00  -2.8671389e-01  -2.8635370e+00  -3.7546160e+00  -5.6188094e+00   3.4800032e+00  -8.4913900e-02   7.9151613e-01  -1.9403201e+00  -1.0471523e+00  -6.5855753e+00   5.0898603e+00   4.5328830e+00  -8.0681049e-01   2.3477939e+00  -4.6063530e+00   5.5478271e+00   4.7006171e+00   5.5553411e+00   4.2222646e+00   4.3822678e+00   2.7719453e+00   1.9078592e+00   8.8593621e-01  -8.1530242e-01  -1.7486393e+00   4.7593616e+00   2.9186624e+00   6.0138915e+00   3.1522129e+00   2.0660968e+00  -2.0913564e-01  -1.9775445e+00  -4.0330512e+00   5.6632651e+00   1.9735764e+00   3.1415377e+00   8.6950392e-01   2.0079642e+00  -1.8508511e-01   1.6607658e+00  -2.0614566e+00  -4.1968577e-01  -4.4004571e+00   3.5775867e+00   1.4281544e+00   1.6288189e+00  -5.0974136e-01  -8.2336658e-01  -4.6304271e+00  -1.9924161e+00  -7.1205193e+00   1.5302503e+00  -9.4126456e-01  -1.5973645e-01  -1.1305187e+00  -3.9299976e+00  -8.5500476e+00  -2.5912372e+00  -1.1934322e+01  -2.1000561e+00  -1.0487502e+01  -5.2921464e+00  -7.0082547e+00   3.8603786e+00   6.2641376e+00   1.9987106e+00  -3.4961106e+00  -6.3066866e+00
   3.6720904e+00   1.9422230e+00   5.5319656e+00   3.1562117e+00   4.0757511e+00   2.1430288e+00  -3.9900319e-01  -2.8669392e+00  -3.7650959e+00  -5.1476056e+00   3.3351138e+00  -1.4188258e-01   8.3571585e-01  -1.8474222e+00  -8.6467735e-01  -6.0666053e+00   4.7154053e+00   4.0732902e+00  -1.0243238e+00   2.3029073e+00  -4.3859760e+00   5.1817849e+00   4.3339332e+00   5.1373389e+00   3.8456424e+00   4.0001963e+00   2.3833478e+00   1.6313284e+00   5.6907715e-01  -1.0002226e+00  -1.8635980e+00   4.5435479e+00   2.7121275e+00   5.7396339e+00   2.8688520e+00   1.8812185e+00  -4.3245278e-01  -2.0616383e+00  -3.8919927e+00   5.3945010e+00   1.8046196e+00   3.0277048e+00   7.3435875e-01   1.9072836e+00  -2.9932849e-01   1.6118600e+00  -2.0683526e+00  -4.1494743e-01  -4.1578085e+00   3.4938739e+00   1.3882907e+00   1.5444896e+00  -4.8447971e-01  -6.0309176e-01  -4.3184258e+00  -1.8679091e+00  -6.4582488e+00   1.4669344e+00  -8.4295957e-01  -1.2713317e-01  -1.0583656e+00  -3.3530502e+00  -7.8992097e+00  -1.8706165e+00  -1.0897696e+01  -1.6024596e+00  -9.3949076e+00  -4.9396416e+00  -6.2268044e+00   3.6246994e+00   5.7962950e+00   1.6444575e+00  -3.5317709e+00  -5.8744580e+00
   3.6512593e+00   1.9039366e+00   5.2092183e+00   2.8583782e+00   3.7851856e+00   1.8277516e+00  -4.9104221e-01  -2.8079876e+00  -3.7615644e+00  -4.6322352e+00   3.1733816e+00  -2.1805401e-01   8.8308482e-01  -1.7393840e+00  -6.9210096e-01  -5.4784600e+00   4.3069962e+00   3.6045445e+00  -1.1938416e+00   2.2596715e+00  -4.1383244e+00   4.7822574e+00   3.9243143e+00   4.6876329e+00   3.4415482e+00   3.6018809e+00   1.9996836e+00   1.3674509e+00   2.8363000e-01  -1.1518363e+00  -1.9211716e+00   4.3075460e+00   2.4755655e+00   5.4329608e+00   2.5521320e+00   1.7052537e+00  -6.1958428e-01  -2.1169099e+00  -3.6842915e+00   5.0929826e+00   1.6032768e+00   2.9001582e+00   5.8068256e-01   1.8064874e+00  -4.0480001e-01   1.5683178e+00  -2.0370757e+00  -4.0024991e-01  -3.8505317e+00   3.4066270e+00   1.3351256e+00   1.4572577e+00  -4.7247489e-01  -3.8062866e-01  -3.9606480e+00  -1.7612863e+00  -5.7385575e+00   1.3911805e+00  -7.5344319e-01  -9.7879243e-02  -9.8851450e-01  -2.8041915e+00  -7.2082421e+00  -1.2238071e+00  -9.8013236e+00  -1.1967897e+00  -8.2919280e+00  -4.6289679e+00  -5.4976441e+00   3.3677228e+00   5.2899287e+00   1.3148415e+00  -3.5131251e+00  -5.4809558e+00
   3.6405595e+00   1.8596770e+00   4.8568385e+00   2.5215672e+00   3.4846748e+00   1.5154542e+00  -5.6193119e-01  -2.6890470e+00  -3.7487904e+00  -4.0839268e+00   2.9963368e+00  -3.1377118e-01   9.3292076e-01  -1.6171482e+00  -5.2652448e-01  -4.8297746e+00   3.8695763e+00   3.1342517e+00  -1.3153984e+00   2.2170950e+00  -3.8729128e+00   4.3542803e+00   3.4773961e+00   4.2128423e+00   3.0162886e+00   3.1930538e+00   1.6273661e+00   1.1194561e+00   3.4200972e-02  -1.2698556e+00  -1.9223280e+00   4.0531495e+00   2.2114306e+00   5.0979751e+00   2.2070738e+00   1.5408941e+00  -7.6739412e-01  -2.1445972e+00  -3.4166543e+00   4.7620519e+00   1.3715941e+00   2.7597674e+00   4.1059525e-01   1.7073672e+00  -4.9874013e-01   1.5317363e+00  -1.9676976e+00  -3.7373608e-01  -3.4844007e+00   3.3164278e+00   1.2686858e+00   1.3682961e+00  -4.7441512e-01  -1.5667718e-01  -3.5618603e+00  -1.6708463e+00  -4.9729087e+00   1.3036980e+00  -6.7555039e-01  -7.2625452e-02  -9.2245393e-01  -2.2874333e+00  -6.4863364e+00  -6.5087729e-01  -8.6607615e+00  -8.7812346e-01  -7.1930682e+00  -4.3608047e+00  -4.8283431e+00   3.0915635e+00   4.7531923e+00   1.0140686e+00  -3.4460208e+00  -5.1296684e+00
   3.6385825e+00   1.8094677e+00   4.4790672e+00   2.1500776e+00   3.1785234e+00   1.2119789e+00  -6.1167538e-01  -2.5143053e+00  -3.7315838e+00  -3.5140578e+00   2.8058193e+00  -4.2891586e-01   9.8434722e-01  -1.4820101e+00  -3.6462581e-01  -4.1301219e+00   3.4085277e+00   2.6694570e+00  -1.3909659e+00   2.1739467e+00  -3.5993683e+00   3.9033263e+00   2.9994324e+00   3.7198184e+00   2.5763505e+00   2.7792333e+00   1.2720128e+00   8.8959169e-01  -1.7610669e-01  -1.3553602e+00  -1.8700151e+00   3.7823399e+00   1.9226928e+00   4.7392314e+00   1.8392691e+00   1.3899713e+00  -8.7408722e-01  -2.1469185e+00  -3.0974170e+00   4.4056943e+00   1.1123615e+00   2.6075938e+00   2.2663676e-01   1.6113237e+00  -5.7877231e-01   1.5031535e+00  -1.8613266e+00  -3.3396065e-01  -3.0665731e+00   3.2237426e+00   1.1892151e+00   1.2787229e+00  -4.9057007e-01   6.8079107e-02  -3.1277835e+00  -1.5941160e+00  -4.1730062e+00   1.2055149e+00  -6.1179364e-01  -5.1876075e-02  -8.6154294e-01  -1.8050569e+00  -5.7428242e+00  -1.4876139e-01  -7.4910743e+00  -6.3844300e-01  -6.1105544e+00  -4.1341416e+00  -4.2233073e+00   2.7985445e+00   4.1945694e+00   7.4485898e-01  -3.3378715e+00  -4.8221881e+00
   3.6434640e+00   1.7533691e+00   4.0807518e+00   1.7489812e+00   2.8708457e+00   9.2269246e-01  -6.4103826e-01  -2.2895547e+00  -3.7143451e+00  -2.9337953e+00   2.6039612e+00  -5.6287726e-01   1.0363273e+00  -1.3357026e+00  -2.0295151e-01  -3.3899751e+00   2.9296490e+00   2.2166032e+00  -1.4241553e+00   2.1288304e+00  -3.3269058e+00   3.4352707e+00   2.4972295e+00   3.2155866e+00   2.1283252e+00   2.3657150e+00   9.3839691e-01   6.7923359e-01  -3.4565737e-01  -1.4105436e+00  -1.7689119e+00   3.4973249e+00   1.6128302e+00   4.3617081e+00   1.4547819e+00   1.2535362e+00  -9.3919959e-01  -2.1267844e+00  -2.7361604e+00   4.0285129e+00   8.2908729e-01   2.4448835e+00   3.1692419e-02   1.5193743e+00  -6.4302953e-01   1.4830578e+00  -1.7201267e+00  -2.7992376e-01  -2.6054247e+00   3.1289272e+00   1.0971950e+00   1.1895798e+00  -5.2081414e-01   2.9286496e-01  -2.6651171e+00  -1.5279799e+00  -3.3506757e+00   1.0979341e+00  -5.6432279e-01  -3.6023703e-02  -8.0703398e-01  -1.3579059e+00  -4.9872537e+00   2.8806702e-01  -6.3069344e+00  -4.6736845e-01  -5.0545798e+00  -3.9465008e+00  -3.6841107e+00   2.4912297e+00   3.6227836e+00   5.0856391e-01  -3.1971122e+00  -4.5583707e+00
   3.6529641e+00   1.6914851e+00   3.6672979e+00   1.3240346e+00   2.5655680e+00   6.5236608e-01  -6.5137257e-01  -2.0219340e+00  -3.7006592e+00  -2.3537726e+00   2.3931601e+00  -7.1454003e-01   1.0876880e+00  -1.1804651e+00  -3.8201112e-02  -2.6206360e+00   2.4391074e+00   1.7814983e+00  -1.4198715e+00   2.0802644e+00  -3.0638449e+00   2.9563351e+00   1.9780557e+00   2.7072749e+00   1.6788187e+00   1.9575651e+00   6.3041619e-01   4.8902182e-01  -4.7420778e-01  -1.4384303e+00  -1.6251318e+00   3.2005694e+00   1.2857923e+00   3.9707730e+00   1.0600163e+00   1.1319671e+00  -9.6355870e-01  -2.0874986e+00  -2.3433027e+00   3.6356728e+00   5.2594052e-01   2.2730522e+00  -1.7110469e-01   1.4321797e+00  -6.9027223e-01   1.4714231e+00  -1.5473101e+00  -2.1108701e-01  -2.1103508e+00   3.0322445e+00   9.9335084e-01   1.1018158e+00  -5.6466594e-01   5.1672266e-01  -2.1815154e+00  -1.4688310e+00  -2.5177419e+00   9.8249493e-01  -5.3488519e-01  -2.5372047e-02  -7.6009526e-01  -9.4570305e-01  -4.2294383e+00   6.6688011e-01  -5.1227188e+00  -3.5291805e-01  -4.0336008e+00  -3.7941708e+00  -3.2098937e+00   2.1724453e+00   3.0466867e+00   3.0532251e-01  -3.0326383e+00  -4.3365287e+00
   3.6645694e+00   1.6239666e+00   3.2445777e+00   8.8155862e-01   2.2664314e+00   4.0505894e-01  -6.4444653e-01  -1.7196393e+00  -3.6929548e+00  -1.7837984e+00   2.1760495e+00  -8.8229172e-01   1.1371556e+00  -1.0190811e+00   1.3251098e-01  -1.8341243e+00   1.9433677e+00   1.3692880e+00  -1.3839427e+00   2.0267690e+00  -2.8171909e+00   2.4730132e+00   1.4495229e+00   2.2020335e+00   1.2343440e+00   1.5596063e+00   3.5107316e-01   3.1900604e-01  -5.6279997e-01  -1.4425875e+00  -1.4458902e+00   2.8948155e+00   9.4593867e-01   3.5721140e+00   6.6155620e-01   1.0250976e+00  -9.4921694e-01  -2.0324733e+00  -1.9296853e+00   3.2328191e+00   2.0766266e-01   2.0936680e+00  -3.7848608e-01   1.3500843e+00  -7.1998815e-01   1.4677621e+00  -1.3471003e+00  -1.2737815e-01  -1.5915346e+00   2.9338944e+00   8.7864896e-01   1.0162802e+00  -6.2133960e-01   7.3844393e-01  -1.6855077e+00  -1.4127403e+00  -1.6859026e+00   8.6094101e-01  -5.2478449e-01  -2.0143670e-02  -7.2182731e-01  -5.6736092e-01  -3.4794490e+00   9.9598439e-01  -3.9525633e+00  -2.8225426e-01  -3.0546469e+00  -3.6724531e+00  -2.7977910e+00   1.8452875e+00   2.4751330e+00   1.3424389e-01  -2.8532676e+00  -4.1536383e+00
   3.6756040e+00   1.5510150e+00   2.8188237e+00   4.2829364e-01   1.9769867e+00   1.8401337e-01  -6.2227935e-01  -1.3916213e+00  -3.6922649e+00  -1.2326158e+00   1.9554610e+00  -1.0640453e+00   1.1833989e+00  -8.5487908e-01   3.1142729e-01  -1.0430138e+00   1.4491006e+00   9.8442358e-01  -1.3227494e+00   1.9669572e+00  -2.5923129e+00   1.9919754e+00   9.1944927e-01   1.7069364e+00   8.0120295e-01   1.1763921e+00   1.0246581e-01   1.6878748e-01  -6.1363024e-01  -1.4268519e+00  -1.2391609e+00   2.5830869e+00   5.9795636e-01   3.1716575e+00   2.6598638e-01   9.3234700e-01  -8.9935923e-01  -1.9649768e+00  -1.5061724e+00   2.8259689e+00  -1.2054592e-01   1.9084288e+00  -5.8716637e-01   1.2731644e+00  -7.3246259e-01   1.4711912e+00  -1.1246561e+00  -2.9186310e-02  -1.0596929e+00   2.8340522e+00   7.5428206e-01   9.3371934e-01  -6.8980211e-01   9.5652717e-01  -1.1863562e+00  -1.3556429e+00  -8.6658722e-01   7.3519236e-01  -5.3483921e-01  -2.0472349e-02  -6.9326824e-01  -2.2127205e-01  -2.7475463e+00   1.2840523e+00  -2.8103555e+00  -2.4238223e-01  -2.1236144e+00  -3.5759057e+00  -2.4433664e+00   1.5131168e+00   1.9168286e+00  -6.4018090e-03  -2.6672574e+00  -4.0055612e+00
   3.6833518e+00   1.4728880e+00   2.3964909e+00  -2.8759913e-02   1.7005733e+00  -8.4303183e-03  -5.8699842e-01  -1.0472747e+00  -3.6981098e+00  -7.0772286e-01   1.7343813e+00  -1.2572738e+00   1.2250770e+00  -6.9168826e-01   4.9996213e-01  -2.6022001e-01   9.6307103e-01   6.3062731e-01  -1.2428745e+00   1.8996253e+00  -2.3927394e+00   1.5199564e+00   3.9570526e-01   1.2288691e+00   3.8535885e-01   8.1216357e-01  -1.1420914e-01   3.7646874e-02  -6.2989863e-01  -1.3950892e+00  -1.0133343e+00   2.2686771e+00   2.4676184e-01   2.7754572e+00  -1.2029501e-01   8.5284142e-01  -8.1818457e-01  -1.8879379e+00  -1.0832854e+00   2.4213837e+00  -4.5315643e-01   1.7191392e+00  -7.9395576e-01   1.2012776e+00  -7.2880896e-01   1.4804988e+00  -8.8595988e-01   8.2645699e-02  -5.2580102e-01   2.7329138e+00   6.2165074e-01   8.5477928e-01  -7.6883038e-01   1.1691612e+00  -6.9385119e-01  -1.2935376e+00  -7.0810036e-02   6.0732238e-01  -5.6534167e-01  -2.6381568e-02  -6.7538389e-01   9.4437881e-02  -2.0440399e+00   1.5395294e+00  -1.7096561e+00  -2.2077330e-01  -1.2455193e+00  -3.4985825e+00  -2.1410348e+00   1.1795364e+00   1.3801611e+00  -1.1899414e-01  -2.4819068e+00  -3.8872699e+00
   3.6851878e+00   1.3899140e+00   1.9841054e+00  -4.8250347e-01   1.4402896e+00  -1.7089063e-01  -5.4072982e-01  -6.9613635e-01  -3.7085093e+00  -2.1525627e-01   1.5159020e+00  -1.4590555e+00   1.2608902e+00  -5.3374463e-01   6.9856566e-01   5.0126082e-01   4.9201506e-01   3.1085414e-01  -1.1507911e+00   1.8238432e+00  -2.2200804e+00   1.0636278e+00  -1.1394578e-01   7.7440482e-01  -7.6890564e-03   4.7079244e-01  -2.9863936e-01  -7.5351117e-02  -6.1564559e-01  -1.3509986e+00  -7.7689320e-01   1.9551224e+00  -1.0260206e-01   2.3895680e+00  -4.9125701e-01   7.8551990e-01  -7.1076280e-01  -1.8038135e+00  -6.7088312e-01   2.0254199e+00  -7.8445226e-01   1.5276851e+00  -9.9585944e-01   1.1341106e+00  -7.1095222e-01   1.4942148e+00  -6.3766426e-01   2.0683044e-01  -8.0829625e-04   2.6307406e+00   4.8234481e-01   7.8001291e-01  -8.5706133e-01   1.3742339e+00  -2.1805085e-01  -1.2226948e+00   6.9098705e-01   4.7953552e-01  -6.1602074e-01  -3.7751851e-02  -6.6904181e-01   3.8170403e-01  -1.3790813e+00   1.7701385e+00  -6.6353977e-01  -2.0589477e-01  -4.2469239e-01  -3.4342676e+00  -1.8844543e+00   8.4835845e-01   8.7301988e-01  -2.0638588e-01  -2.3032659e+00  -3.7930811e+00
   3.6787053e+00   1.3025202e+00   1.5881027e+00  -9.2589607e-01   1.1989441e+00  -3.0296602e-01  -4.8552670e-01  -3.4759619e-01  -3.7201273e+00   2.4005542e-01   1.3031654e+00  -1.6661200e+00   1.2896324e+00  -3.8554941e-01   9.0664111e-01   1.2286512e+00   4.2509178e-02   2.7253489e-02  -1.0526018e+00   1.7390425e+00  -2.0740859e+00   6.2946211e-01  -6.0200633e-01   3.4967337e-01  -3.7302412e-01   1.5570904e-01  -4.5136287e-01  -1.7128174e-01  -5.7557954e-01  -1.2979716e+00  -5.3811844e-01   1.6461558e+00  -4.4506921e-01   2.0199032e+00  -8.4139909e-01   7.2921215e-01  -5.8286728e-01  -1.7145295e+00  -2.7790131e-01   1.6443708e+00  -1.1086697e+00   1.3360105e+00  -1.1901533e+00   1.0712200e+00  -6.8156065e-01   1.5106735e+00  -3.8690056e-01   3.4164343e-01   5.0464998e-01   2.5279043e+00   3.3812891e-01   7.0988939e-01  -9.5302870e-01   1.5693670e+00   2.3103051e-01  -1.1398644e+00   1.4090930e+00   3.5414384e-01  -6.8601145e-01  -5.4282089e-02  -6.7496492e-01   6.4236866e-01  -7.6239743e-01   1.9824980e+00   3.1562887e-01  -1.8763413e-01   3.3508871e-01  -3.3766996e+00  -1.6668822e+00   5.2356194e-01   4.0261231e-01  -2.7174668e-01  -2.1359617e+00  -3.7168858e+00
   3.6618412e+00   1.2112730e+00   1.2146590e+00  -1.3520985e+00   9.7899512e-01  -4.0521523e-01  -4.2333910e-01  -1.0635462e-02  -3.7285416e+00   6.5487269e-01   1.0993031e+00  -1.8748996e+00   1.3102410e+00  -2.5168252e-01   1.1225169e+00   1.9097203e+00  -3.7916299e-01  -2.1886584e-01  -9.5384153e-01   1.6450946e+00  -1.9528286e+00   2.2359112e-01  -1.0613949e+00  -3.9775100e-02  -7.0641467e-01  -1.3017925e-01  -5.7371637e-01  -2.5131526e-01  -5.1490149e-01  -1.2390113e+00  -3.0483612e-01   1.3456463e+00  -7.7564475e-01   1.6720808e+00  -1.1658852e+00   6.8268803e-01  -4.4078582e-01  -1.6214958e+00   8.7843213e-02   1.2843018e+00  -1.4201345e+00   1.1460915e+00  -1.3744318e+00   1.0120645e+00  -6.4392587e-01   1.5280680e+00  -1.4105317e-01   4.8492769e-01   9.8053244e-01   2.4249241e+00   1.9093755e-01   6.4480606e-01  -1.0551823e+00   1.7519724e+00   6.4376626e-01  -1.0424782e+00   2.0746844e+00   2.3354033e-01  -7.7383205e-01  -7.5448599e-02  -6.9366941e-01   8.7808135e-01  -2.0297882e-01   2.1818609e+00   1.2164753e+00  -1.5761360e-01   1.0305331e+00  -3.3197899e+00  -1.4814868e+00   2.0923880e-01  -2.4716344e-02  -3.1843173e-01  -1.9831492e+00  -3.6523843e+00
   3.6329894e+00   1.1169319e+00   8.6952595e-01  -1.7545986e+00   7.8247838e-01  -4.7909524e-01  -3.5602273e-01   3.0640553e-01  -3.7286146e+00   1.0271620e+00   9.0737222e-01  -2.0815797e+00   1.3218431e+00  -1.3658057e-01   1.3434734e+00   2.5331244e+00  -7.6714088e-01  -4.2706181e-01  -8.5934712e-01   1.5423795e+00  -1.8530009e+00  -1.4833476e-01  -1.4855829e+00  -3.8910176e-01  -1.0043965e+00  -3.8457282e-01  -6.6776432e-01  -3.1670202e-01  -4.3913056e-01  -1.1767097e+00  -8.4211842e-02   1.0575244e+00  -1.0894892e+00   1.3512671e+00  -1.4606426e+00   6.4467584e-01  -2.9111587e-01  -1.5256881e+00   4.1978072e-01   9.5088397e-01  -1.7133882e+00   9.5991228e-01  -1.5466271e+00   9.5602868e-01  -6.0179533e-01   1.5444945e+00   9.2492863e-02   6.3409971e-01   1.4176552e+00   2.3224911e+00   4.2878136e-02   5.8510219e-01  -1.1618868e+00   1.9193291e+00   1.0112807e+00  -9.2883493e-01   2.6799726e+00   1.2016772e-01  -8.7737300e-01  -1.0046913e-01  -7.2538580e-01   1.0902517e+00   2.9125951e-01   2.3719709e+00   2.0289306e+00  -1.0939433e-01   1.6588313e+00  -3.2578302e+00  -1.3216146e+00  -9.0464846e-02  -4.0364648e-01  -3.4987818e-01  -1.8465742e+00  -3.5933187e+00
   3.5910990e+00   1.0205128e+00   5.5787522e-01  -2.1273215e+00   6.1093122e-01  -5.2685993e-01  -2.8538125e-01   5.9602219e-01  -3.7149404e+00   1.3560607e+00   7.3028947e-01  -2.2821472e+00   1.3237981e+00  -4.4291494e-02   1.5658228e+00   3.0887448e+00  -1.1161102e+00  -5.9777241e-01  -7.7319449e-01   1.4318369e+00  -1.7702966e+00  -4.8128014e-01  -1.8687156e+00  -6.9430380e-01  -1.2643316e+00  -6.0586190e-01  -7.3621052e-01  -3.6878454e-01  -3.5393619e-01  -1.1132792e+00   1.1740321e-01   7.8569824e-01  -1.3819905e+00   1.0620208e+00  -1.7224234e+00   6.1385197e-01  -1.4054891e-01  -1.4277850e+00   7.1265048e-01   6.4923823e-01  -1.9832993e+00   7.7944023e-01  -1.7049964e+00   9.0243906e-01  -5.5916565e-01   1.5579877e+00   3.0662042e-01   7.8615922e-01   1.8079304e+00   2.2214839e+00  -1.0375672e-01   5.3107364e-01  -1.2714013e+00   2.0686781e+00   1.3258118e+00  -7.9825526e-01   3.2183406e+00   1.6481461e-02  -9.9389868e-01  -1.2827593e-01  -7.6997107e-01   1.2800483e+00   7.1382136e-01   2.5550355e+00   2.7445595e+00  -3.8576184e-02   2.2177047e+00  -3.1856871e+00  -1.1810098e+00  -3.7141495e-01  -7.3002487e-01  -3.6953022e-01  -1.7267435e+00  -3.5336984e+00
   3.5357537e+00   9.2335076e-01   2.8415818e-01  -2.4647212e+00   4.6531648e-01  -5.5142599e-01  -2.1323233e-01   8.5169918e-01  -3.6823325e+00   1.6417007e+00   5.7076824e-01  -2.4724412e+00   1.3157327e+00   2.1778297e-02   1.7850389e+00   3.5680084e+00  -1.4214175e+00  -7.3231225e-01  -6.9869917e-01   1.3149991e+00  -1.6998523e+00  -7.7094655e-01  -2.2057147e+00  -9.5232420e-01  -1.4844413e+00  -7.9319822e-01  -7.8229540e-01  -4.0903037e-01  -2.6498061e-01  -1.0506282e+00   2.9457278e-01   5.3396351e-01  -1.6488235e+00   8.0814786e-01  -1.9488270e+00   5.8880944e-01   4.3460545e-03  -1.3283440e+00   9.6250243e-01   3.8379223e-01  -2.2251618e+00   6.0660107e-01  -1.8480887e+00   8.5057373e-01  -5.2005082e-01   1.5665499e+00   4.9475194e-01   9.3770856e-01   2.1445703e+00   2.1229665e+00  -2.4647384e-01   4.8298890e-01  -1.3818425e+00   2.1973309e+00   1.5810513e+00  -6.5119796e-01   3.6844597e+00  -7.5091887e-02  -1.1200628e+00  -1.5750282e-01  -8.2681768e-01   1.4484408e+00   1.0599542e+00   2.7317998e+00   3.3568788e+00   5.7199430e-02   2.7054970e+00  -3.0989809e+00  -1.0539870e+00  -6.2956028e-01  -1.0009742e+00  -3.8079055e-01  -1.6231749e+00  -3.4680131e+00
   3.4672253e+00   8.2715483e-01   5.1987485e-02  -2.7618602e+00   3.4595509e-01  -5.5621461e-01  -1.4148669e-01   1.0680202e+00  -3.6263183e+00   1.8850052e+00   4.3125929e-01  -2.6482056e+00   1.2975702e+00   5.9106008e-02   1.9959337e+00   3.9641716e+00  -1.6791711e+00  -8.3284907e-01  -6.3847254e-01   1.1939971e+00  -1.6367128e+00  -1.0138777e+00  -2.4923623e+00  -1.1611402e+00  -1.6638134e+00  -9.4654975e-01  -8.0968181e-01  -4.3907784e-01  -1.7777626e-01  -9.9047033e-01   4.4282540e-01   3.0591281e-01  -1.8860002e+00   5.9257164e-01  -2.1382900e+00   5.6801279e-01   1.3733177e-01  -1.2279977e+00   1.1666460e+00   1.5815898e-01  -2.4347783e+00   4.4325398e-01  -1.9746898e+00   7.9966994e-01  -4.8824052e-01   1.5681771e+00   6.5110960e-01   1.0849864e+00   2.4222500e+00   2.0281727e+00  -3.8256387e-01   4.4110556e-01  -1.4911391e+00   2.3027904e+00   1.7724452e+00  -4.8932580e-01   4.0743844e+00  -1.5220032e-01  -1.2519396e+00  -1.8648944e-01  -8.9476721e-01   1.5962715e+00   1.3269305e+00   2.9017043e+00   3.8616364e+00   1.7833420e-01   3.1212935e+00  -2.9942389e+00  -9.3555949e-01  -8.6100868e-01  -1.2149651e+00  -3.8699539e-01  -1.5347045e+00  -3.3914264e+00
   3.3864998e+00   7.3404237e-01  -1.3595478e-01  -3.0144783e+00   2.5247489e-01  -5.4498140e-01  -7.2226088e-02   1.2407341e+00  -3.5435952e+00   2.0874724e+00   3.1389930e-01  -2.8051473e+00   1.2695524e+00   6.6266109e-02   2.1928686e+00   4.2725524e+00  -1.8863285e+00  -9.0235833e-01  -5.9451977e-01   1.0715408e+00  -1.5762856e+00  -1.2075418e+00  -2.7253681e+00  -1.3198288e+00  -1.8023876e+00  -1.0667318e+00  -8.2233516e-01  -4.6078546e-01  -9.7559850e-02  -9.3444995e-01   5.5865856e-01   1.0484692e-01  -2.0899142e+00   4.1722842e-01  -2.2900470e+00   5.4974969e-01   2.5269528e-01  -1.1276458e+00   1.3235561e+00  -2.4958174e-02  -2.6085265e+00   2.9116540e-01  -2.0837589e+00   7.4893232e-01  -4.6706573e-01   1.5608874e+00   7.7094974e-01   1.2239217e+00   2.6372227e+00   1.9384784e+00  -5.0909499e-01   4.0568670e-01  -1.5969855e+00   2.3828744e+00   1.8974318e+00  -3.1551174e-01   4.3856219e+00  -2.1261416e-01  -1.3850716e+00  -2.1330504e-01  -9.7204057e-01   1.7243511e+00   1.5142672e+00   3.0631143e+00   4.2570399e+00   3.2343145e-01   3.4650542e+00  -2.8690191e+00  -8.2152114e-01  -1.0621067e+00  -1.3718468e+00  -3.9140666e-01  -1.4598230e+00  -3.2999433e+00
   3.2952750e+00   6.4654467e-01  -2.7798083e-01  -3.2190545e+00   1.8378265e-01  -5.2164545e-01  -7.7681794e-03   1.3667801e+00  -3.4324224e+00   2.2509644e+00   2.2046773e-01  -2.9390047e+00   1.2322535e+00   4.3097500e-02   2.3700006e+00   4.4906995e+00  -2.0407653e+00  -9.4455388e-01  -5.6836608e-01   9.5086679e-01  -1.5147530e+00  -1.3503916e+00  -2.9024198e+00  -1.4286001e+00  -1.9009195e+00  -1.1554103e+00  -8.2440153e-01  -4.7627529e-01  -2.9184307e-02  -8.8426962e-01   6.3950488e-01  -6.6308047e-02  -2.2573810e+00   2.8299180e-01  -2.4040718e+00   5.3209087e-01   3.4541586e-01  -1.0286250e+00   1.4327497e+00  -1.6383150e-01  -2.7434159e+00   1.5198300e-01  -2.1743672e+00   6.9754645e-01  -4.5918813e-01   1.5427557e+00   8.5075799e-01   1.3502133e+00   2.7873833e+00   1.8553603e+00  -6.2292126e-01   3.7701699e-01  -1.6968051e+00   2.4358404e+00   1.9556045e+00  -1.3378027e-01   4.6171686e+00  -2.5427517e-01  -1.5145393e+00  -2.3579153e-01  -1.0561928e+00   1.8335640e+00   1.6238586e+00   3.2135963e+00   4.5439017e+00   4.8951742e-01   3.7377419e+00  -2.7219994e+00  -7.0849147e-01  -1.2295225e+00  -1.4728344e+00  -3.9721459e-01  -1.3970096e+00  -3.1905434e+00
   3.1959191e+00   5.6757616e-01  -3.7343050e-01  -3.3728647e+00   1.3806509e-01  -4.9012960e-01   4.9295778e-02   1.4442748e+00  -3.2929084e+00   2.3775106e+00   1.5235121e-01  -3.0456261e+00   1.1865850e+00  -9.1900280e-03   2.5215450e+00   4.6184860e+00  -2.1413281e+00  -9.6379519e-01  -5.6119276e-01   8.3565479e-01  -1.4494106e+00  -1.4418983e+00  -3.0222187e+00  -1.4888000e+00  -1.9609282e+00  -1.2150733e+00  -8.2008756e-01  -4.8796005e-01   2.2971983e-02  -8.4180087e-01   6.8367028e-01  -2.0507599e-01  -2.3856837e+00   1.8963253e-01  -2.4810063e+00   5.1286864e-01   4.1130226e-01  -9.3283570e-01   1.4946433e+00  -2.5774313e-01  -2.8371307e+00   2.7208025e-02  -2.2456417e+00   6.4469814e-01  -4.6642852e-01   1.5119571e+00   8.8839369e-01   1.4594350e+00   2.8722792e+00   1.7803452e+00  -7.2071505e-01   3.5541510e-01  -1.7877320e+00   2.4605036e+00   1.9487842e+00   5.0817962e-02   4.7695156e+00  -2.7534569e-01  -1.6350510e+00  -2.5162602e-01  -1.1441012e+00   1.9249745e+00   1.6600126e+00   3.3502210e+00   4.7256937e+00   6.7231225e-01   3.9414289e+00  -2.5530238e+00  -5.9392310e-01  -1.3603324e+00  -1.5204534e+00  -4.0754244e-01  -1.3450368e+00  -3.0612747e+00
   3.0913971e+00   5.0036219e-01  -4.2267581e-01  -3.4740360e+00   1.1282372e-01  -4.5421919e-01   9.6099173e-02   1.4724683e+00  -3.1271744e+00   2.4691422e+00   1.1051450e-01  -3.1210649e+00   1.1337893e+00  -8.7981160e-02   2.6420510e+00   4.6581180e+00  -2.1878648e+00  -9.6497031e-01  -5.7396665e-01   7.2991029e-01  -1.3789083e+00  -1.4825580e+00  -3.0844996e+00  -1.5028784e+00  -1.9846282e+00  -1.2489698e+00  -8.1354579e-01  -4.9854549e-01   5.5080240e-02  -8.0916318e-01   6.9025556e-01  -3.0949899e-01  -2.4726191e+00   1.3581709e-01  -2.5220814e+00   4.8968223e-01   4.4709537e-01  -8.4280803e-01   1.5104060e+00  -3.0698987e-01  -2.8880644e+00  -8.1833864e-02  -2.2967274e+00   5.8960131e-01  -4.8964676e-01   1.4668251e+00   8.8317499e-01   1.5471709e+00   2.8930681e+00   1.7149520e+00  -7.9902860e-01   3.4124283e-01  -1.8666202e+00   2.4563401e+00   1.8809946e+00   2.3239807e-01   4.8446167e+00  -2.7425816e-01  -1.7410603e+00  -2.5839927e-01  -1.2319969e+00   1.9999216e+00   1.6293807e+00   3.4698772e+00   4.8085010e+00   8.6653641e-01   4.0793679e+00  -2.3631031e+00  -4.7607883e-01  -1.4521084e+00  -1.5184424e+00  -4.2544436e-01  -1.3032179e+00  -2.9113047e+00
   2.9851580e+00   4.4832356e-01  -4.2709964e-01  -3.5215954e+00   1.0494507e-01  -4.1744726e-01   1.2954301e-01   1.4516763e+00  -2.9393751e+00   2.5277658e+00   9.5474638e-02  -3.1616902e+00   1.0754247e+00  -1.8929889e-01   2.7266756e+00   4.6140605e+00  -2.1812383e+00  -9.5335668e-01  -6.0754614e-01   6.3781566e-01  -1.3033767e+00  -1.4738755e+00  -3.0900378e+00  -1.4743223e+00  -1.9748499e+00  -1.2610120e+00  -8.0876546e-01  -5.1100057e-01   6.3923516e-02  -7.8875755e-01   6.5907247e-01  -3.7819975e-01  -2.5165536e+00   1.1914653e-01  -2.5290405e+00   4.5993788e-01   4.5053453e-01  -7.6169830e-01   1.4818209e+00  -3.1286066e-01  -2.8953463e+00  -1.7402392e-01  -2.3267736e+00   5.3153641e-01  -5.2868216e-01   1.4059219e+00   8.3590043e-01   1.6091757e+00   2.8524266e+00   1.6606260e+00  -8.5439032e-01   3.3490641e-01  -1.9300883e+00   2.4235726e+00   1.7583390e+00   4.0449507e-01   4.8458262e+00  -2.4976592e-01  -1.8269102e+00  -2.5370758e-01  -1.3155413e+00   2.0600916e+00   1.5407766e+00   3.5695785e+00   4.8008648e+00   1.0662423e+00   4.1560112e+00  -2.1543659e+00  -3.5398357e-01  -1.5030062e+00  -1.4716162e+00  -4.5388850e-01  -1.2715785e+00  -2.7409233e+00
   2.8809875e+00   4.1492402e-01  -3.8905085e-01  -3.5155173e+00   1.1080626e-01  -3.8300849e-01   1.4638649e-01   1.3831961e+00  -2.7355715e+00   2.5550813e+00   1.0727601e-01  -3.1643187e+00   1.0133354e+00  -3.0792842e-01   2.7714423e+00   4.4928755e+00  -2.1233181e+00  -9.3446125e-01  -6.6275014e-01   5.6355273e-01  -1.2244319e+00  -1.4183255e+00  -3.0406400e+00  -1.4075566e+00  -1.9349545e+00  -1.2556485e+00  -8.0947281e-01  -5.2849139e-01   4.6948301e-02  -7.8324498e-01   5.9056508e-01  -4.1043700e-01  -2.5164870e+00   1.3623487e-01  -2.5040702e+00   4.2092513e-01   4.2038815e-01  -6.9320739e-01   1.4111599e+00  -2.7759064e-01  -2.8588647e+00  -2.4848474e-01  -2.3349496e+00   4.6989499e-01  -5.8235968e-01   1.3281183e+00   7.4880521e-01   1.6415585e+00   2.7544144e+00   1.6186656e+00  -8.8343443e-01   3.3684968e-01  -1.9746036e+00   2.3632306e+00   1.5887789e+00   5.6036984e-01   4.7777962e+00  -2.0099522e-01  -1.8870088e+00  -2.3525370e-01  -1.3899548e+00   2.1075648e+00   1.4048872e+00   3.6467434e+00   4.7135209e+00   1.2651574e+00   4.1769799e+00  -1.9299619e+00  -2.2735489e-01  -1.5118540e+00  -1.3857003e+00  -4.9571935e-01  -1.2509361e+00  -2.5515009e+00
   2.7828265e+00   4.0348281e-01  -3.1178056e-01  -3.4567622e+00   1.2641191e-01  -3.5370373e-01   1.4338435e-01   1.2692134e+00  -2.5234551e+00   2.5525490e+00   1.4546440e-01  -3.1263622e+00   9.4960989e-01  -4.3761827e-01   2.7734791e+00   4.3029848e+00  -2.0169531e+00  -9.1384374e-01  -7.4038063e-01   5.1110269e-01  -1.1450532e+00  -1.3192934e+00  -2.9391231e+00  -1.3078140e+00  -1.8687426e+00  -1.2377063e+00  -8.1903957e-01  -5.5427830e-01   2.3078765e-03  -7.9546552e-01   4.8574365e-01  -4.0615712e-01  -2.4721219e+00   1.8282444e-01  -2.4497396e+00   3.6992885e-01   3.5645009e-01  -6.4142286e-01   1.3010848e+00  -2.0429574e-01  -2.7792865e+00  -3.0461817e-01  -2.3204922e+00   4.0422965e-01  -6.4856111e-01   1.2326839e+00   6.2545426e-01   1.6409803e+00   2.6043015e+00   1.5901452e+00  -8.8306438e-01   3.4753526e-01  -1.9966054e+00   2.2771812e+00   1.3818255e+00   6.9335712e-01   4.6463476e+00  -1.2749987e-01  -1.9160313e+00  -2.0095204e-01  -1.4501918e+00   2.1448294e+00   1.2338906e+00   3.6994446e+00   4.5590440e+00   1.4570278e+00   4.1489650e+00  -1.6939143e+00  -9.6516714e-02  -1.4782349e+00  -1.2671374e+00  -5.5359589e-01  -1.2428805e+00  -2.3453981e+00
   2.6945666e+00   4.1696542e-01  -1.9936163e-01  -3.3473063e+00   1.4755682e-01  -3.3191318e-01   1.1746507e-01   1.1127072e+00  -2.3119381e+00   2.5214080e+00   2.0906010e-01  -3.0459877e+00   8.8652652e-01  -5.7134981e-01   2.7312183e+00   4.0543613e+00  -1.8659271e+00  -8.9692862e-01  -8.4119398e-01   4.8403090e-01  -1.0693458e+00  -1.1809982e+00  -2.7892757e+00  -1.1809774e+00  -1.7803589e+00  -1.2122105e+00  -8.4040231e-01  -5.9157867e-01  -7.1101970e-02  -8.2829911e-01   3.4613722e-01  -3.6604006e-01  -2.3839353e+00   2.5393366e-01  -2.3689526e+00   3.0437260e-01   2.5950515e-01  -6.1059118e-01   1.1545776e+00  -9.6892543e-02  -2.6580766e+00  -3.4214521e-01  -2.2827817e+00   3.3430439e-01  -7.2435851e-01   1.1193769e+00   4.7057878e-01   1.6048588e+00   2.4083680e+00   1.5758322e+00  -8.5064227e-01   3.6741488e-01  -1.9926672e+00   2.1681265e+00   1.1481573e+00   7.9723805e-01   4.4583110e+00  -2.9316611e-02  -1.9091485e+00  -1.4903254e-01  -1.4911608e+00   2.1747598e+00   1.0409910e+00   3.7266122e+00   4.3514079e+00   1.6359529e+00   4.0795750e+00  -1.4509279e+00   3.7700706e-02  -1.4025641e+00  -1.1228786e+00  -6.2990541e-01  -1.2496553e+00  -2.1258317e+00
   2.6198299e+00   4.5776317e-01  -5.6595117e-02  -3.1901596e+00   1.7000495e-01  -3.1959477e-01   6.5939993e-02   9.1735682e-01  -2.1106351e+00   2.4627363e+00   2.9653153e-01  -2.9222863e+00   8.2648489e-01  -7.0166280e-01   2.6445510e+00   3.7581670e+00  -1.6748939e+00  -8.8881281e-01  -9.6582326e-01   4.8526690e-01  -1.0022023e+00  -1.0084017e+00  -2.5958069e+00  -1.0334041e+00  -1.6742003e+00  -1.1841891e+00  -8.7599363e-01  -6.4340296e-01  -1.7361500e-01  -8.8447657e-01   1.7376575e-01  -2.9153898e-01  -2.2532530e+00   3.4402988e-01  -2.2649126e+00   2.2198269e-01   1.3126633e-01  -6.0483399e-01   9.7489879e-01   3.9994568e-02  -2.4975167e+00  -3.6114749e-01  -2.2214463e+00   2.6014016e-01  -8.0620089e-01   9.8852763e-01   2.8986350e-01   1.5315659e+00   2.1736829e+00   1.5761033e+00  -7.8419306e-01   3.9688680e-01  -1.9596902e+00   2.0395643e+00   8.9917878e-01   8.6661861e-01   4.2213466e+00   9.2980474e-02  -1.8622725e+00  -7.8138500e-02  -1.5079798e+00   2.2005641e+00   8.3989767e-01   3.7281842e+00   4.1054880e+00   1.7966976e+00   3.9771375e+00  -1.2061591e+00   1.7407260e-01  -1.2861555e+00  -9.6016696e-01  -7.2665789e-01  -1.2739513e+00  -1.8966998e+00
   2.5617442e+00   5.2747797e-01   1.1109506e-01  -2.9893641e+00   1.8967453e-01  -3.1830336e-01  -1.3271703e-02   6.8745528e-01  -1.9292616e+00   2.3775525e+00   4.0577375e-01  -2.7554378e+00   7.7192591e-01  -8.2102062e-01   2.5149269e+00   3.4263535e+00  -1.4492962e+00  -8.9407779e-01  -1.1146575e+00   5.1689182e-01  -9.4888688e-01  -8.0710555e-01  -2.3642768e+00  -8.7173320e-01  -1.5548250e+00  -1.1584713e+00  -9.2768682e-01  -7.1237488e-01  -3.0477650e-01  -9.6635337e-01  -2.8869404e-02  -1.8490936e-01  -2.0823152e+00   4.4721948e-01  -2.1410992e+00   1.2096261e-01  -2.5711654e-02  -6.2782724e-01   7.6557540e-01   2.0113586e-01  -2.3007214e+00  -3.6210675e-01  -2.1364832e+00   1.8204998e-01  -8.9014186e-01   8.4110652e-01   8.9696931e-02   1.4206062e+00   1.9078741e+00   1.5908640e+00  -6.8261029e-01   4.3624281e-01  -1.8951174e+00   1.8957143e+00   6.4654790e-01   8.9729546e-01   3.9437533e+00   2.3823129e-01  -1.7723064e+00   1.2587176e-02  -1.4962514e+00   2.2257009e+00   6.4427035e-01   3.7052052e+00   3.8365279e+00   1.9349726e+00   3.8504517e+00  -9.6495409e-01   3.1110047e-01  -1.1312720e+00  -7.8632118e-01  -8.4536637e-01  -1.3186247e+00  -1.6623722e+00
   2.5227261e+00   6.2672759e-01   2.9777909e-01  -2.7499712e+00   2.0281688e-01  -3.2922517e-01  -1.2141954e-01   4.2782725e-01  -1.7769939e+00   2.2669456e+00   5.3409679e-01  -2.5468562e+00   7.2524143e-01  -9.2219328e-01   2.3453901e+00   3.0712430e+00  -1.1952705e+00  -9.1661524e-01  -1.2876924e+00   5.7994510e-01  -9.1457104e-01  -5.8323859e-01  -2.1010120e+00  -7.0268749e-01  -1.4268651e+00  -1.1394939e+00  -9.9675714e-01  -8.0054831e-01  -4.6333801e-01  -1.0756642e+00  -2.5878142e-01  -4.9223178e-02  -1.8743272e+00   5.5744631e-01  -2.0012488e+00   1.6177372e-04  -2.0813966e-01  -6.8246715e-01   5.3041197e-01   3.8080824e-01  -2.0716457e+00  -3.4593885e-01  -2.0283868e+00   1.0065890e-01  -9.7209274e-01   6.7876876e-01  -1.2310298e-01   1.2727630e+00   1.6188993e+00   1.6194764e+00  -5.4584669e-01   4.8560811e-01  -1.7971541e+00   1.7414062e+00   4.0169115e-01   8.8658405e-01   3.6342657e+00   4.0465213e-01  -1.6373844e+00   1.2343229e-01  -1.4523460e+00   2.2537725e+00   4.6716083e-01   3.6598644e+00   3.5595949e+00   2.0476718e+00   3.7085247e+00  -7.3256969e-01   4.4713975e-01  -9.4115638e-01  -6.0853051e-01  -9.8692464e-01  -1.3863661e+00  -1.4274561e+00
   2.5042916e+00   7.5498633e-01   4.9714772e-01  -2.4779896e+00   2.0617710e-01  -3.5322150e-01  -2.5871845e-01   1.4375416e-01  -1.6618287e+00   2.1322227e+00   6.7822991e-01  -2.2993020e+00   6.8867640e-01  -9.9863871e-01   2.1405502e+00   2.7051135e+00  -9.1953488e-01  -9.5947643e-01  -1.4843660e+00   6.7426471e-01  -9.0385505e-01  -3.4333607e-01  -1.8130040e+00  -5.3287836e-01  -1.2949447e+00  -1.1311218e+00  -1.0838605e+00  -9.0923639e-01  -6.4726861e-01  -1.2132799e+00  -5.1248815e-01   1.1163513e-01  -1.6334879e+00   6.6868858e-01  -1.8493404e+00  -1.4077534e-01  -4.1211816e-01  -7.7054902e-01   2.7351646e-01   5.7291559e-01  -1.8150775e+00  -3.1401803e-01  -1.8982725e+00   1.6903675e-02  -1.0480846e+00   5.0386492e-01  -3.4157403e-01   1.0901981e+00   1.3148227e+00   1.6607054e+00  -3.7507268e-01   5.4487709e-01  -1.6649781e+00   1.5819359e+00   1.7533247e-01   8.3358745e-01   3.3018556e+00   5.8981613e-01  -1.4570825e+00   2.5406579e-01  -1.3736673e+00   2.2884002e+00   3.2047693e-01   3.5954769e+00   3.2890573e+00   2.1330560e+00   3.5602930e+00  -5.1388927e-01   5.8052973e-01  -7.2003551e-01  -4.3366667e-01  -1.1514938e+00  -1.4793455e+00  -1.1965458e+00
   2.5068991e+00   9.1047576e-01   7.0264962e-01  -2.1803033e+00   1.9712573e-01  -3.9087543e-01  -4.2418501e-01  -1.5909907e-01  -1.5899930e+00   1.9750607e+00   8.3434799e-01  -2.0169480e+00   6.6422799e-01  -1.0448576e+00   1.9064787e+00   2.3397987e+00  -6.2926122e-01  -1.0247543e+00  -1.7034018e+00   7.9837302e-01  -9.2031011e-01  -9.4211307e-02  -1.5077894e+00  -3.6861870e-01  -1.1636038e+00  -1.1364999e+00  -1.1890312e+00  -1.0388675e+00  -8.5378679e-01  -1.3789887e+00  -7.8600338e-01   2.9299990e-01  -1.3649897e+00   7.7514574e-01  -1.6895728e+00  -3.0129471e-01  -6.3327357e-01  -8.9248559e-01  -6.6801634e-04   7.7111897e-01  -1.5366070e+00  -2.6818648e-01  -1.7479784e+00  -6.7989675e-02  -1.1145202e+00   3.1941453e-01  -5.5889073e-01   8.7649229e-01   1.0036068e+00   1.7126863e+00  -1.7278597e-01   6.1365202e-01  -1.4989224e+00   1.4228933e+00  -2.2939724e-02   7.3938611e-01   2.9555381e+00   7.9065719e-01  -1.2325809e+00   4.0351144e-01  -1.2588869e+00   2.3330868e+00   2.1449724e-01   3.5164047e+00   3.0380995e+00   2.1908732e+00   3.4143477e+00  -3.1315073e-01   7.0972160e-01  -4.7309467e-01  -2.6811883e-01  -1.3384081e+00  -1.5988651e+00  -9.7397145e-01
   2.5298468e+00   1.0901180e+00   9.0763908e-01  -1.8645519e+00   1.7375346e-01  -4.4253666e-01  -6.1552960e-01  -4.7475774e-01  -1.5654418e+00   1.7976485e+00   9.9812531e-01  -1.7053751e+00   6.5354662e-01  -1.0567001e+00   1.6505366e+00   1.9863290e+00  -3.3193464e-01  -1.1135058e+00  -1.9426730e+00   9.4941955e-01  -9.6607525e-01   1.5717893e-01  -1.1933126e+00  -2.1575303e-01  -1.0372259e+00  -1.1579391e+00  -1.3116999e+00  -1.1888801e+00  -1.0794145e+00  -1.5713231e+00  -1.0748387e+00   4.8948508e-01  -1.0749756e+00   8.7140911e-01  -1.5263349e+00  -4.7986413e-01  -8.6690218e-01  -1.0470904e+00  -2.8733570e-01   9.6897655e-01  -1.2425651e+00  -2.1074361e-01  -1.5801353e+00  -1.5255041e-01  -1.1684010e+00   1.2903755e-01  -7.6862771e-01   6.3661867e-01   6.9292574e-01   1.7729261e+00   5.7143022e-02   6.9119006e-01  -1.3006094e+00   1.2699669e+00  -1.8504659e-01   6.0712820e-01   2.6041900e+00   1.0035038e+00  -9.6675820e-01   5.7014494e-01  -1.1081219e+00   2.3910733e+00   1.5746015e-01   3.4279211e+00   2.8183032e+00   2.2224048e+00   3.2786797e+00  -1.3370354e-01   8.3339816e-01  -2.0641369e-01  -1.1765761e-01  -1.5461110e+00  -1.7450496e+00  -7.6356048e-01
   2.5712254e+00   1.2895567e+00   1.1055329e+00  -1.5389750e+00   1.3492274e-01  -5.0835796e-01  -8.2911839e-01  -7.9701497e-01  -1.5894873e+00   1.6028002e+00   1.1648196e+00  -1.3714983e+00   6.5784411e-01  -1.0316056e+00   1.3811353e+00   1.6546196e+00  -3.5198406e-02  -1.2257206e+00  -2.1991117e+00   1.1231901e+00  -1.0415421e+00   4.0387468e-01  -8.7776847e-01  -7.9508738e-02  -9.1996999e-01  -1.1968467e+00  -1.4507306e+00  -1.3576695e+00  -1.3200569e+00  -1.7874512e+00  -1.3740234e+00   6.9508021e-01  -7.7045460e-01   9.5260899e-01  -1.3641581e+00  -6.7395969e-01  -1.1081166e+00  -1.2314484e+00  -5.8130582e-01   1.1600930e+00  -9.3992229e-01  -1.4441194e-01  -1.3981912e+00  -2.3512800e-01  -1.2075117e+00  -6.3155369e-02  -9.6499296e-01   3.7684087e-01   3.9000110e-01   1.8383377e+00   3.0949907e-01   7.7636556e-01  -1.0730246e+00   1.1287339e+00  -3.0471627e-01   4.4200711e-01   2.2563823e+00   1.2241434e+00  -6.6420360e-01   7.5171535e-01  -9.2304356e-01   2.4651940e+00   1.5524678e-01   3.3360234e+00   2.6393111e+00   2.2304340e+00   3.1604529e+00   2.2187873e-02   9.5057707e-01   7.3135062e-02   1.2671991e-02  -1.7721325e+00  -1.9166033e+00  -5.6842764e-01
   2.6279397e+00   1.5032517e+00   1.2899759e+00  -1.2122204e+00   8.0275999e-02  -5.8831927e-01  -1.0600144e+00  -1.1195166e+00  -1.6605873e+00   1.3940325e+00   1.3293887e+00  -1.0234079e+00   6.7781476e-01  -9.6875640e-01   1.1074355e+00   1.3532203e+00   2.5331477e-01  -1.3603370e+00  -2.4686694e+00   1.3141872e+00  -1.1451523e+00   6.3906077e-01  -5.6942674e-01   3.5626681e-02  -8.1570240e-01  -1.2537003e+00  -1.6044728e+00  -1.5425905e+00  -1.5711042e+00  -2.0231478e+00  -1.6781487e+00   9.0328423e-01  -4.5916554e-01   1.0145364e+00  -1.2076478e+00  -8.8011076e-01  -1.3519888e+00  -1.4408873e+00  -8.7703510e-01   1.3382778e+00  -6.3614603e-01  -7.2275607e-02  -1.2063842e+00  -3.1397351e-01  -1.2305509e+00  -2.5270923e-01  -1.1430196e+00   1.0453991e-01   1.0146455e-01   1.9053164e+00   5.7783011e-01   8.6765305e-01  -8.2051381e-01   1.0044437e+00  -3.7769061e-01   2.5112108e-01   1.9202318e+00   1.4479209e+00  -3.3113881e-01   9.4538847e-01  -7.0690163e-01   2.5577335e+00   2.1117369e-01   3.2471917e+00   2.5085802e+00   2.2191289e+00   3.0658147e+00   1.5347866e-01   1.0606897e+00   3.5803357e-01   1.1862830e-01  -2.0131087e+00  -2.1106563e+00  -3.9080807e-01
   2.6958005e+00   1.7246440e+00   1.4550111e+00  -8.9311814e-01   1.0201302e-02  -6.8223619e-01  -1.3021001e+00  -1.4358564e+00  -1.7743154e+00   1.1755898e+00   1.4866362e+00  -6.7013430e-01   7.1357632e-01  -8.6913847e-01   8.3899713e-01   1.0891322e+00   5.2616120e-01  -1.5153048e+00  -2.7463439e+00   1.5157835e+00  -1.2733260e+00   8.5621918e-01  -2.7643871e-01   1.2600089e-01  -7.2793054e-01  -1.3280685e+00  -1.7708270e+00  -1.7400189e+00  -1.8275556e+00  -2.2728513e+00  -1.9814391e+00   1.1072759e+00  -1.4939188e-01   1.0537376e+00  -1.0613921e+00  -1.0940039e+00  -1.5936829e+00  -1.6690636e+00  -1.1686617e+00   1.4977091e+00  -3.3901595e-01   2.3081422e-03  -1.0096560e+00  -3.8733160e-01  -1.2371985e+00  -4.3500208e-01  -1.2987073e+00  -1.7203354e-01  -1.6675305e-01   1.9698506e+00   8.5463584e-01   9.6313573e-01  -5.4870021e-01   9.0180326e-01  -4.0183323e-01   4.3210518e-02   1.6032674e+00   1.6698652e+00   2.4753821e-02   1.1478101e+00  -4.6446037e-01   2.6702912e+00   3.2590307e-01   3.1681075e+00   2.4312341e+00   2.1938405e+00   2.9997501e+00   2.6040316e-01   1.1636307e+00   6.4030672e-01   1.9682241e-01  -2.2648509e+00  -2.3227191e+00  -2.3194670e-01
   2.7696814e+00   1.9463867e+00   1.5952489e+00  -5.9042623e-01  -7.4239076e-02  -7.8975000e-01  -1.5482802e+00  -1.7396813e+00  -1.9235162e+00   9.5241306e-01   1.6313817e+00  -3.2134034e-01   7.6463268e-01  -7.3550036e-01   5.8539222e-01   8.6769328e-01   7.7627442e-01  -1.6876913e+00  -3.0262728e+00   1.7204459e+00  -1.4205302e+00   1.0492864e+00  -6.6294902e-03   1.8886326e-01  -6.5973379e-01  -1.4186719e+00  -1.9473192e+00  -1.9454722e+00  -2.0841585e+00  -2.5298110e+00  -2.2778528e+00   1.3001174e+00   1.5027163e-01   1.0675792e+00  -9.2984774e-01  -1.3106412e+00  -1.8285739e+00  -1.9081578e+00  -1.4500845e+00   1.6330982e+00  -5.6400561e-02   7.5822449e-02  -8.1350972e-01  -4.5353701e-01  -1.2281169e+00  -6.0544254e-01  -1.4291092e+00  -4.4406655e-01  -4.0950479e-01   2.0276703e+00   1.1316292e+00   1.0605405e+00  -2.6431789e-01   8.2477472e-01  -3.7713637e-01  -1.7171456e-01   1.3123163e+00   1.8848408e+00   3.9459024e-01   1.3551863e+00  -2.0184173e-01   2.8036546e+00   4.9747405e-01   3.1053354e+00   2.4100146e+00   2.1608226e+00   2.9659831e+00   3.4445260e-01   1.2597703e+00   9.1175071e-01   2.4474476e-01  -2.5224570e+00  -2.5467523e+00  -9.2052603e-02
   2.8437369e+00   2.1606305e+00   1.7060288e+00  -3.1255870e-01  -1.7141055e-01  -9.1029935e-01  -1.7907546e+00  -2.0248067e+00  -2.0986445e+00   7.3004837e-01   1.7586465e+00   1.3044311e-02   8.2986302e-01  -5.7221370e-01   3.5579820e-01   6.9253452e-01   9.9715419e-01  -1.8738217e+00  -3.3018906e+00   1.9200194e+00  -1.5794855e+00   1.2128118e+00   2.3272080e-01   2.2240229e-01  -6.1369233e-01  -1.5234785e+00  -2.1311772e+00  -2.1537793e+00  -2.3355568e+00  -2.7863155e+00  -2.5612071e+00   1.4749832e+00   4.3119259e-01   1.0542869e+00  -8.1720452e-01  -1.5245442e+00  -2.0523450e+00  -2.1491764e+00  -1.7150791e+00   1.7398480e+00   2.0399542e-01   1.4472319e-01  -6.2381559e-01  -5.1110916e-01  -1.2048832e+00  -7.5967627e-01  -1.5323606e+00  -7.0254116e-01  -6.2248604e-01   2.0744188e+00   1.4000604e+00   1.1572987e+00   2.5030448e-02   7.7639193e-01  -3.0562859e-01  -3.8284331e-01   1.0534089e+00   2.0877135e+00   7.6861865e-01   1.5633770e+00   7.3712184e-02   2.9576890e+00   7.2145159e-01   3.0649848e+00   2.4453289e+00   2.1268811e+00   2.9669256e+00   4.0826936e-01   1.3499293e+00   1.1641951e+00   2.6077206e-01  -2.7804642e+00  -2.7753518e+00   2.9676987e-02
   2.9116735e+00   2.3593487e+00   1.7835657e+00  -6.7303745e-02  -2.7923026e-01  -1.0430763e+00  -2.0213471e+00  -2.2853389e+00  -2.2882634e+00   5.1450005e-01   1.8638440e+00   3.2322708e-01   9.0753761e-01  -3.8504404e-01   1.5858999e-01   5.6560043e-01   1.1830536e+00  -2.0694471e+00  -3.5661417e+00   2.1060602e+00  -1.7414995e+00   1.3421108e+00   4.3509928e-01   2.2575394e-01  -5.9181389e-01  -1.6398285e+00  -2.3194027e+00  -2.3592918e+00  -2.5764375e+00  -3.0339942e+00  -2.8253260e+00   1.6254035e+00   6.8500439e-01   1.0129559e+00  -7.2723326e-01  -1.7299933e+00  -2.2610610e+00  -2.3823410e+00  -1.9574454e+00   1.8141968e+00   4.3490306e-01   2.0558185e-01  -4.4657263e-01  -5.5883965e-01  -1.1698598e+00  -8.9378962e-01  -1.6076513e+00  -9.3862185e-01  -8.0226704e-01   2.1058423e+00   1.6510858e+00   1.2506276e+00   3.1118182e-01   7.5860849e-01  -1.9119230e-01  -5.7910260e-01   8.3169690e-01   2.2735219e+00   1.1366102e+00   1.7680002e+00   3.5414902e-01   3.1312465e+00   9.9118123e-01   3.0523612e+00   2.5353789e+00   2.0989682e+00   3.0036728e+00   4.5546070e-01   1.4353141e+00   1.3897867e+00   2.4415937e-01  -3.0330310e+00  -3.0000375e+00   1.3496331e-01
   2.9670483e+00   2.5346901e+00   1.8250696e+00   1.3845574e-01  -3.9530385e-01  -1.1869694e+00  -2.2318710e+00  -2.5157991e+00  -2.4796689e+00   3.1203710e-01   1.9429608e+00   5.9997188e-01   9.9535977e-01  -1.8084631e-01   9.5212205e-04   4.8722839e-01   1.3291555e+00  -2.2699266e+00  -3.8117336e+00   2.2702009e+00  -1.8969019e+00   1.4334096e+00   5.9497797e-01   1.9898378e-01  -5.9546078e-01  -1.7645763e+00  -2.5088404e+00  -2.5561238e+00  -2.8016718e+00  -3.2641705e+00  -3.0642012e+00   1.7455105e+00   9.0392744e-01   9.4353598e-01  -6.6312493e-01  -1.9212840e+00  -2.4512158e+00  -2.5975426e+00  -2.1711813e+00   1.8533386e+00   6.2976455e-01   2.5522875e-01  -2.8764213e-01  -5.9586663e-01  -1.1260116e+00  -1.0044982e+00  -1.6551462e+00  -1.1440518e+00  -9.4630242e-01   2.1179830e+00   1.8761610e+00   1.3376289e+00   5.8576679e-01   7.7218210e-01  -3.9303678e-02  -7.4973548e-01   6.5139257e-01   2.4376413e+00   1.4882826e+00   1.9645427e+00   6.3096660e-01   3.3221056e+00   1.2981351e+00   3.0716290e+00   2.6763703e+00   2.0837444e+00   3.0760411e+00   4.9034464e-01   1.5174190e+00   1.5812859e+00   1.9502031e-01  -3.2741385e+00  -3.2116273e+00   2.2628927e-01
   3.0035833e+00   2.6793307e+00   1.8288325e+00   2.9900439e-01  -5.1706605e-01  -1.3405000e+00  -2.4145085e+00  -2.7112457e+00  -2.6596040e+00   1.2896307e-01   1.9927155e+00   8.3500846e-01   1.0905303e+00   3.2794344e-02  -1.1146896e-01   4.5628042e-01   1.4317311e+00  -2.4704145e+00  -4.0314175e+00   2.4045263e+00  -2.0355586e+00   1.4839699e+00   7.0801623e-01   1.4304264e-01  -6.2527983e-01  -1.8942448e+00  -2.6962305e+00  -2.7384018e+00  -3.0064398e+00  -3.4682428e+00  -3.2721545e+00   1.8302714e+00   1.0810896e+00   8.4679396e-01  -6.2732999e-01  -2.0929905e+00  -2.6197530e+00  -2.7848307e+00  -2.3506697e+00   1.8555124e+00   7.8299899e-01   2.9088579e-01  -1.5246551e-01  -6.2173300e-01  -1.0766845e+00  -1.0893091e+00  -1.6758612e+00  -1.3115373e+00  -1.0529193e+00   2.1073588e+00   2.0674342e+00   1.4153931e+00   8.4058823e-01   8.1660493e-01   1.4328800e-01  -8.8488357e-01   5.1572354e-01   2.5759300e+00   1.8137313e+00   2.1484750e+00   8.9560266e-01   3.5269440e+00   1.6323260e+00   3.1255017e+00   2.8627747e+00   2.0871297e+00   3.1826459e+00   5.1764233e-01   1.5978991e+00   1.7323542e+00   1.1429866e-01  -3.4977986e+00  -3.4006711e+00   3.0668934e-01
   3.0154749e+00   2.7868150e+00   1.7942739e+00   4.1002754e-01  -6.4191529e-01  -1.5017618e+00  -2.5621804e+00  -2.8673858e+00  -2.8150078e+00  -2.8632365e-02   2.0106836e+00   1.0214060e+00   1.1898311e+00   2.4795271e-01  -1.7485353e-01   4.7031537e-01   1.4882711e+00  -2.6660401e+00  -4.2182693e+00   2.5019375e+00  -2.1474218e+00   1.4921886e+00   7.7123765e-01   5.9699096e-02  -6.8114158e-01  -2.0251781e+00  -2.8782562e+00  -2.9005133e+00  -3.1863274e+00  -3.6380729e+00  -3.4440006e+00   1.8756936e+00   1.2108277e+00   7.2425369e-01  -6.2140914e-01  -2.2402147e+00  -2.7640623e+00  -2.9349086e+00  -2.4908699e+00   1.8200514e+00   8.9024047e-01   3.1027979e-01  -4.5786820e-02  -6.3642451e-01  -1.0253599e+00  -1.1466457e+00  -1.6715068e+00  -1.4350952e+00  -1.1212846e+00   2.0711244e+00   2.2181149e+00   1.4811041e+00   1.0679990e+00   8.9008335e-01   3.4892175e-01  -9.7613713e-01   4.2690662e-01   2.6848465e+00   2.1038419e+00   2.3153673e+00   1.1398283e+00   3.7413545e+00   1.9827671e+00   3.2149804e+00   3.0876404e+00   2.1138705e+00   3.3210071e+00   5.4213694e-01   1.6784225e+00   1.8378219e+00   3.7320032e-03  -3.6982543e+00  -3.5579130e+00   3.7950066e-01
   2.9976700e+00   2.8518575e+00   1.7219428e+00   4.6880031e-01  -7.6733344e-01  -1.6683700e+00  -2.6688811e+00  -2.9806730e+00  -2.9337554e+00  -1.5512585e-01   1.9953791e+00   1.1538878e+00   1.2897265e+00   4.5675934e-01  -1.8741893e-01   5.2579320e-01   1.4975818e+00  -2.8520708e+00  -4.3659589e+00   2.5564866e+00  -2.2230870e+00   1.4576636e+00   7.8316856e-01  -4.8547498e-02  -7.6209306e-01  -2.1536884e+00  -3.0515744e+00  -3.0373361e+00  -3.3374040e+00  -3.7663519e+00  -3.5751879e+00   1.8789921e+00   1.2889529e+00   5.7812006e-01  -6.4590668e-01  -2.3588061e+00  -2.8819563e+00  -3.0395953e+00  -2.5874960e+00   1.7473913e+00   9.4853676e-01   3.1172866e-01   2.8605231e-02  -6.4038526e-01  -9.7540509e-01  -1.1759303e+00  -1.6443073e+00  -1.5103428e+00  -1.1513550e+00   2.0071938e+00   2.3227952e+00   1.5321368e+00   1.2612541e+00   9.8957206e-01   5.6940598e-01  -1.0170186e+00   3.8613725e-01   2.7615378e+00   2.3506573e+00   2.4610002e+00   1.3561199e+00   3.9599073e+00   2.3379486e+00   3.3391562e+00   3.3429244e+00   2.1671515e+00   3.4876814e+00   5.6832171e-01   1.7605136e+00   1.8939170e+00  -1.3419341e-01  -3.8701627e+00  -3.6747477e+00   4.4809151e-01
   2.9461036e+00   2.8705933e+00   1.6134741e+00   4.7432039e-01  -8.9098372e-01  -1.8374312e+00  -2.7299585e+00  -3.0483837e+00  -3.0053363e+00  -2.4560120e-01   1.9462904e+00   1.2290661e+00   1.3864734e+00   6.5177748e-01  -1.4954021e-01   6.1829791e-01   1.4598397e+00  -3.0240510e+00  -4.4689879e+00   2.5636587e+00  -2.2543163e+00   1.3812195e+00   7.4392770e-01  -1.7856958e-01  -8.6633279e-01  -2.2761865e+00  -3.2128406e+00  -3.1444333e+00  -3.4562655e+00  -3.8469210e+00  -3.6619215e+00   1.8387036e+00   1.3129591e+00   4.1118995e-01  -7.0025899e-01  -2.4455407e+00  -2.9716325e+00  -3.0922349e+00  -2.6371734e+00   1.6390333e+00   9.5649312e-01   2.9419644e-01   6.8095421e-02  -6.3450827e-01  -9.2983594e-01  -1.1776146e+00  -1.5968132e+00  -1.5347117e+00  -1.1438099e+00   1.9143255e+00   2.3777018e+00   1.5661427e+00   1.4148147e+00   1.1108630e+00   7.9639820e-01  -1.0033681e+00   3.9359758e-01   2.8038850e+00   2.5476830e+00   2.5814743e+00   1.5379872e+00   4.1762657e+00   2.6863093e+00   3.4950950e+00   3.6198382e+00   2.2482760e+00   3.6784079e+00   6.0005901e-01   1.8453941e+00   1.8984396e+00  -2.9629781e-01  -4.0087481e+00  -3.7436452e+00   5.1558445e-01
   2.8578765e+00   2.8407557e+00   1.4715039e+00   4.2737453e-01  -1.0107799e+00  -2.0055426e+00  -2.7423218e+00  -3.0686691e+00  -3.0214346e+00  -2.9606492e-01   1.8638655e+00   1.2455825e+00   1.4762401e+00   8.2633977e-01  -6.3768931e-02   7.4276929e-01   1.3765984e+00  -3.1779118e+00  -4.5228808e+00   2.5205865e+00  -2.2344978e+00   1.2648909e+00   6.5525811e-01  -3.2672531e-01  -9.9121244e-01  -2.3892928e+00  -3.3587282e+00  -3.2182062e+00  -3.5400556e+00  -3.8750289e+00  -3.7012570e+00   1.7547476e+00   1.2821610e+00   2.2675567e-01  -7.8274710e-01  -2.4982446e+00  -3.0316284e+00  -3.0880154e+00  -2.6375621e+00   1.4974680e+00   9.1435330e-01   2.5731560e-01   7.1406774e-02  -6.2010039e-01  -8.9111061e-01  -1.1531598e+00  -1.5317150e+00  -1.5075735e+00  -1.0999746e+00   1.7921614e+00   2.3808608e+00   1.5811201e+00   1.5245827e+00   1.2487263e+00   1.0217638e+00  -9.3360705e-01   4.4847982e-01   2.8105213e+00   2.6901095e+00   2.6733100e+00   1.6802387e+00   4.3833510e+00   3.0166800e+00   3.6778159e+00   3.9091856e+00   2.3564367e+00   3.8882608e+00   6.4027231e-01   1.9338348e+00   1.8508732e+00  -4.7877605e-01  -4.1099208e+00  -3.7585113e+00   5.8459251e-01
   2.7313685e+00   2.7617768e+00   1.2995496e+00   3.3053080e-01  -1.1249239e+00  -2.1688240e+00  -2.7045637e+00  -3.0405825e+00  -2.9763726e+00  -3.0362590e-01   1.7494563e+00   1.2041456e+00   1.5552296e+00   9.7482685e-01   6.5251748e-02   8.9373068e-01   1.2507445e+00  -3.3100494e+00  -4.5243231e+00   2.4261865e+00  -2.1590122e+00   1.1118594e+00   5.2049486e-01  -4.8897823e-01  -1.1332718e+00  -2.4899224e+00  -3.4859482e+00  -3.2559970e+00  -3.5864645e+00  -3.8475128e+00  -3.6911603e+00   1.6284253e+00   1.1977494e+00   2.8505485e-02  -8.9050325e-01  -2.5158587e+00  -3.0607777e+00  -3.0241924e+00  -2.5874408e+00   1.3260614e+00   8.2400982e-01   2.0137880e-01   3.8698833e-02  -5.9882154e-01  -8.6096640e-01  -1.1049653e+00  -1.4516748e+00  -1.4302681e+00  -1.0217330e+00   1.6412223e+00   2.3321680e+00   1.5754710e+00   1.5880565e+00   1.3971008e+00   1.2378959e+00  -8.0886419e-01   5.4902403e-01   2.7808150e+00   2.7749476e+00   2.7335390e+00   1.7791710e+00   4.5735587e+00   3.3186764e+00   3.8803698e+00   4.2016834e+00   2.4885985e+00   4.1118001e+00   6.9069259e-01   2.0260245e+00   1.7524225e+00  -6.7727955e-01  -4.1703573e+00  -3.7149680e+00   6.5698520e-01
   2.5662876e+00   2.6347986e+00   1.1018635e+00   1.8805159e-01  -1.2319099e+00  -2.3229917e+00  -2.6169964e+00  -2.9640840e+00  -2.8673993e+00  -2.6663219e-01   1.6052275e+00   1.1074649e+00   1.6198028e+00   1.0928766e+00   2.3097361e-01   1.0655017e+00   1.0864033e+00  -3.4173709e+00  -4.4712447e+00   2.2812117e+00  -2.0254923e+00   9.2634930e-01   3.4446634e-01  -6.6101657e-01  -1.2883102e+00  -2.5753459e+00  -3.5912741e+00  -3.2561387e+00  -3.5937160e+00  -3.7628921e+00  -3.6305407e+00   1.4623637e+00   1.0627581e+00  -1.7957364e-01  -1.0195743e+00  -2.4984401e+00  -3.0581752e+00  -2.9001960e+00  -2.4867491e+00   1.1289169e+00   6.8894018e-01   1.2730266e-01  -2.8410059e-02  -5.7260059e-01  -8.4031223e-01  -1.0362496e+00  -1.3591832e+00  -1.3060350e+00  -9.1144060e-01   1.4628652e+00   2.2333592e+00   1.5480418e+00   1.6043987e+00   1.5493244e+00   1.4379853e+00  -6.3295637e-01   6.9256462e-01   2.7148353e+00   2.8010751e+00   2.7597843e+00   1.8326770e+00   4.7390171e+00   3.5830365e+00   4.0940229e+00   4.4882509e+00   2.6395057e+00   4.3432199e+00   7.5167502e-01   2.1214684e+00   1.6059771e+00  -8.8701330e-01  -4.1875423e+00  -3.6105379e+00   7.3369922e-01
   2.3636607e+00   2.4626032e+00   8.8326959e-01   5.7309719e-03  -1.3305000e+00  -2.4634689e+00  -2.4815976e+00  -2.8400241e+00  -2.6948082e+00  -1.8476142e-01   1.4340393e+00   9.6008836e-01   1.6666010e+00   1.1775174e+00   4.2522536e-01   1.2523868e+00   8.8879631e-01  -3.4973129e+00  -4.3628456e+00   2.0882171e+00  -1.8339588e+00   7.1348487e-01   1.3333164e-01  -8.3836855e-01  -1.4514948e+00  -2.6432244e+00  -3.6715790e+00  -3.2179562e+00  -3.5605494e+00  -3.6213848e+00  -3.5192563e+00   1.2604074e+00   8.8194309e-01  -3.9328803e-01  -1.1650447e+00  -2.4471060e+00  -3.0231580e+00  -2.7176272e+00  -2.3365869e+00   9.1071568e-01   5.1407121e-01   3.6569700e-02  -1.2689938e-01  -5.4353143e-01  -8.2918193e-01  -9.5089205e-01  -1.2564533e+00  -1.1398520e+00  -7.7183952e-01   1.2592088e+00   2.0878847e+00   1.4981539e+00   1.5744179e+00   1.6983944e+00   1.6162260e+00  -4.1222419e-01   8.7558637e-01   2.6133040e+00   2.7691944e+00   2.7503312e+00   1.8402698e+00   4.8718837e+00   3.8018862e+00   4.3085407e+00   4.7602614e+00   2.8018194e+00   4.5764812e+00   8.2210098e-01   2.2189198e+00   1.4160014e+00  -1.1028480e+00  -4.1597807e+00  -3.4447314e+00   8.1460868e-01
   2.1257661e+00   2.2494593e+00   6.4899345e-01  -2.0934026e-01  -1.4196749e+00  -2.5855343e+00  -2.3018808e+00  -2.6701114e+00  -2.4618847e+00  -5.9060738e-02   1.2393179e+00   7.6815637e-01   1.6926632e+00   1.2272233e+00   6.3857396e-01   1.4488310e+00   6.6405828e-01  -3.5478379e+00  -4.1995801e+00   1.8514462e+00  -1.5868303e+00   4.7911747e-01  -1.0563986e-01  -1.0165097e+00  -1.6175038e+00  -2.6916236e+00  -3.7238855e+00  -3.1417241e+00  -3.4862046e+00  -3.4248409e+00  -3.3580980e+00   1.0274652e+00   6.6158111e-01  -6.0832159e-01  -1.3212137e+00  -2.3639259e+00  -2.9553084e+00  -2.4801456e+00  -2.1391811e+00   6.7655195e-01   3.0557711e-01  -6.8847344e-02  -2.5248139e-01  -5.1375525e-01  -8.2675128e-01  -8.5324399e-01  -1.1453552e+00  -9.3819193e-01  -6.0598461e-01   1.0330351e+00   1.9007012e+00   1.4256241e+00   1.5004695e+00   1.8372469e+00   1.7679546e+00  -1.5523307e-01   1.0937839e+00   2.4775434e+00   2.6817193e+00   2.7041827e+00   1.8030302e+00   4.9646616e+00   3.9689308e+00   4.5125661e+00   5.0097518e+00   2.9663914e+00   4.8054338e+00   8.9937766e-01   2.3163555e+00   1.1883594e+00  -1.3194429e+00  -4.0861835e+00  -3.2190368e+00   8.9846666e-01
   1.8560255e+00   2.0009067e+00   4.0449502e-01  -4.4906853e-01  -1.4985691e+00  -2.6845004e+00  -2.0826974e+00  -2.4568708e+00  -2.1746886e+00   1.0806157e-01   1.0249214e+00   5.3908922e-01   1.6955345e+00   1.2418941e+00   8.6074950e-01   1.6495365e+00   4.1902067e-01  -3.5674143e+00  -3.9830973e+00   1.5766448e+00  -1.2888127e+00   2.2963144e-01  -3.6433600e-01  -1.1909580e+00  -1.7806985e+00  -2.7190101e+00  -3.7454340e+00  -3.0285897e+00  -3.3704207e+00  -3.1766181e+00  -3.1487596e+00   7.6932360e-01   4.0919878e-01  -8.2031224e-01  -1.4818191e+00  -2.2517767e+00  -2.8544805e+00  -2.1932633e+00  -1.8978178e+00   4.3176712e-01   7.0621747e-02  -1.8657355e-01  -3.9980720e-01  -4.8533724e-01  -8.3141766e-01  -7.4792324e-01  -1.0273971e+00  -7.0871423e-01  -4.1718374e-01   7.8767933e-01   1.6779939e+00   1.3307763e+00   1.3862883e+00   1.9590404e+00   1.8897207e+00   1.2764503e-01   1.3421252e+00   2.3094294e+00   2.5425932e+00   2.6211035e+00   1.7234845e+00   5.0105279e+00   4.0795753e+00   4.6940792e+00   5.2295811e+00   3.1226621e+00   5.0239322e+00   9.7954036e-01   2.4109984e+00   9.3008216e-01  -1.5313780e+00  -3.9666402e+00  -2.9368215e+00   9.8292591e-01
   1.5588605e+00   1.7234828e+00   1.5530977e-01  -7.0469453e-01  -1.5664012e+00  -2.7559128e+00  -1.8299884e+00  -2.2035981e+00  -1.8416919e+00   3.1289480e-01   7.9500882e-01   2.8123138e-01   1.6733613e+00   1.2227654e+00   1.0811093e+00   1.8495370e+00   1.6097591e-01  -3.5549872e+00  -3.7161622e+00   1.2708121e+00  -9.4667330e-01  -2.8260966e-02  -6.3410189e-01  -1.3573573e+00  -1.9353183e+00  -2.7242360e+00  -3.7337680e+00  -2.8804741e+00  -3.2134490e+00  -2.8814016e+00  -2.8938017e+00   4.9243639e-01   1.3324974e-01  -1.0249214e+00  -1.6402967e+00  -2.1141701e+00  -2.7208507e+00  -1.8640585e+00  -1.6167536e+00   1.8179283e-01  -1.8293955e-01  -3.1392791e-01  -5.6273105e-01  -4.6014704e-01  -8.4093275e-01  -6.3960280e-01  -9.0375092e-01  -4.5990779e-01  -2.0895698e-01   5.2691028e-01   1.4268537e+00   1.2144450e+00   1.2367656e+00   2.0574298e+00   1.9792883e+00   4.2474721e-01   1.6149177e+00   2.1113505e+00   2.3570652e+00   2.5016513e+00   1.6054246e+00   5.0036554e+00   4.1309685e+00   4.8409176e+00   5.4135427e+00   3.2591741e+00   5.2259273e+00   1.0574593e+00   2.4993937e+00   6.4909349e-01  -1.7332857e+00  -3.8017848e+00  -2.6031585e+00   1.0646453e+00
   1.2395238e+00   1.4244180e+00  -9.3095514e-02  -9.6715555e-01  -1.6224093e+00  -2.7957583e+00  -1.5505050e+00  -1.9143128e+00  -1.4732903e+00   5.5053011e-01   5.5391917e-01   3.4727134e-03   1.6249689e+00   1.1722568e+00   1.2891180e+00   2.0442316e+00  -1.0256848e-01  -3.5099507e+00  -3.4025534e+00   9.4190744e-01  -5.6891593e-01  -2.8772578e-01  -9.0605721e-01  -1.5115474e+00  -2.0756860e+00  -2.7065192e+00  -3.6868337e+00  -2.6999608e+00  -3.0160859e+00  -2.5449939e+00  -2.5966092e+00   2.0370057e-01  -1.5724143e-01  -1.2178989e+00  -1.7900587e+00  -1.9550722e+00  -2.5549904e+00  -1.5008329e+00  -1.3011087e+00  -6.7993256e-02  -4.4688162e-01  -4.4802442e-01  -7.3461661e-01  -4.3975255e-01  -8.5258266e-01  -5.3280851e-01  -7.7532062e-01  -2.0070800e-01   1.4984277e-02   2.5481293e-01   1.1549278e+00   1.0779686e+00   1.0576877e+00   2.1268183e+00   2.0355770e+00   7.2370377e-01   1.9058811e+00   1.8861762e+00   2.1314258e+00   2.3471920e+00   1.4536827e+00   4.9395124e+00   4.1219818e+00   4.9413397e+00   5.5564286e+00   3.3641743e+00   5.4055654e+00   1.1271467e+00   2.5775394e+00   3.5390845e-01  -1.9199801e+00  -3.5929652e+00  -2.2245913e+00   1.1394815e+00
   9.0391140e-01   1.1113103e+00  -3.3544988e-01  -1.2274489e+00  -1.6658030e+00  -2.8006711e+00  -1.2515137e+00  -1.5937113e+00  -1.0812235e+00   8.1500988e-01   3.0606102e-01  -2.8512997e-01   1.5499177e+00   1.0937678e+00   1.4748199e+00   2.2293794e+00  -3.6413092e-01  -3.4321217e+00  -3.0469610e+00   5.9852295e-01  -1.6537494e-01  -5.4200501e-01  -1.1714117e+00  -1.6496236e+00  -2.1964159e+00  -2.6654215e+00  -3.6030919e+00  -2.4901821e+00  -2.7797210e+00  -2.1740825e+00  -2.2613518e+00  -8.9770502e-02  -4.5304746e-01  -1.3951456e+00  -1.9247756e+00  -1.7787233e+00  -2.3579530e+00  -1.1127309e+00  -9.5674963e-01  -3.1239409e-01  -7.1293540e-01  -5.8587469e-01  -9.0866322e-01  -4.2533583e-01  -8.6339910e-01  -4.3173523e-01  -6.4284582e-01   5.9891993e-02   2.5073986e-01  -2.4327284e-02   8.7006622e-01   9.2317336e-01   8.5544991e-01   2.1625765e+00   2.0585463e+00   1.0120623e+00   2.2082255e+00   1.6372327e+00   1.8727266e+00   2.1598971e+00   1.2738742e+00   4.8151238e+00   4.0531209e+00   4.9846032e+00   5.6540506e+00   3.4262791e+00   5.5572665e+00   1.1821497e+00   2.6410671e+00   5.3319747e-02  -2.0865769e+00  -3.3422217e+00  -1.8088536e+00   1.2027610e+00
   5.5836524e-01   7.9180331e-01  -5.6678705e-01  -1.4769793e+00  -1.6957371e+00  -2.7681208e+00  -9.4050317e-01  -1.2471227e+00  -6.7793326e-01   1.0995169e+00   5.5814202e-02  -5.7571273e-01   1.4485326e+00   9.9143417e-01   1.6292777e+00   2.4010644e+00  -6.1648111e-01  -3.3217270e+00  -2.6548753e+00   2.4954207e-01   2.5325031e-01  -7.8459888e-01  -1.4217644e+00  -1.7679868e+00  -2.2926099e+00  -2.6008308e+00  -3.4816318e+00  -2.2547126e+00  -2.5064001e+00  -1.7760043e+00  -1.8929414e+00  -3.8086801e-01  -7.4509864e-01  -1.5527775e+00  -2.0386441e+00  -1.5894735e+00  -2.1313696e+00  -7.0934396e-01  -5.9016328e-01  -5.4650168e-01  -9.7309952e-01  -7.2448956e-01  -1.0782342e+00  -4.1763871e-01  -8.7038868e-01  -3.4009175e-01  -5.0703089e-01   3.1321592e-01   4.9420924e-01  -3.0613284e-01   5.7998581e-01   7.5234313e-01   6.3676448e-01   2.1612196e+00   2.0490394e+00   1.2779162e+00   2.5147419e+00   1.3682800e+00   1.5884865e+00   1.9427303e+00   1.0721214e+00   4.6292829e+00   3.9263852e+00   4.9615273e+00   5.7032237e+00   3.4351613e+00   5.6758122e+00   1.2160132e+00   2.6854727e+00  -2.4391203e-01  -2.2285979e+00  -3.0522757e+00  -1.3645591e+00   1.2496202e+00
   2.0946820e-01   4.7328101e-01  -7.8253688e-01  -1.7078680e+00  -1.7113141e+00  -2.6965741e+00  -6.2490739e-01  -8.8046040e-01  -2.7590110e-01   1.3965965e+00  -1.9255685e-01  -8.5992803e-01   1.3219048e+00   8.6985634e-01   1.7449590e+00   2.5556365e+00  -8.5284390e-01  -3.1794020e+00  -2.2324847e+00  -9.6202392e-02   6.7589532e-01  -1.0094279e+00  -1.6493730e+00  -1.8633889e+00  -2.3600365e+00  -2.5129520e+00  -3.3222846e+00  -1.9974722e+00  -2.1988896e+00  -1.3585130e+00  -1.4969908e+00  -6.6269602e-01  -1.0248181e+00  -1.6871933e+00  -2.1266281e+00  -1.3916412e+00  -1.8775413e+00  -3.0031933e-01  -2.0832648e-01  -7.6578774e-01  -1.2199213e+00  -8.6097677e-01  -1.2371611e+00  -4.1694130e-01  -8.7076260e-01  -2.6097991e-01  -3.6868699e-01   5.5124698e-01   7.4107204e-01  -5.8623602e-01   2.9196582e-01   5.6817685e-01   4.0837322e-01   2.1205359e+00   2.0085941e+00   1.5105055e+00   2.8179060e+00   1.0834863e+00   1.2864033e+00   1.6994061e+00   8.5477076e-01   4.3826967e+00   3.7450829e+00   4.8650108e+00   5.7017184e+00   3.3822220e+00   5.7564264e+00   1.2227806e+00   2.7063783e+00  -5.2935161e-01  -2.3420636e+00  -2.7265307e+00  -9.0087952e-01   1.2753943e+00
  -1.3616100e-01   1.6259501e-01  -9.7860029e-01  -1.9132112e+00  -1.7116145e+00  -2.5856166e+00  -3.1185642e-01  -5.0016889e-01   1.1300132e-01   1.6984059e+00  -4.3497982e-01  -1.1302197e+00   1.1718659e+00   7.3381928e-01   1.8160507e+00   2.6896460e+00  -1.0670712e+00  -3.0062037e+00  -1.7865685e+00  -4.3025508e-01   1.0916376e+00  -1.2109719e+00  -1.8473814e+00  -1.9329756e+00  -2.3952799e+00  -2.4023040e+00  -3.1257222e+00  -1.7226440e+00  -1.8607399e+00  -9.2955985e-01  -1.0797625e+00  -9.2876032e-01  -1.2844158e+00  -1.7951460e+00  -2.1846557e+00  -1.1893969e+00  -1.5995169e+00   1.0500762e-01   1.8142912e-01  -9.6617749e-01  -1.4467326e+00  -9.9263188e-01  -1.3800095e+00  -4.2307499e-01  -8.6215177e-01  -1.9681146e-01  -2.2887271e-01   7.6692245e-01   9.8677084e-01  -8.6037245e-01   1.2590620e-02   3.7373147e-01   1.7678139e-01   2.0396673e+00   1.9392421e+00   1.7007579e+00   3.1100022e+00   7.8739354e-01   9.7407767e-01   1.4343367e+00   6.2811956e-01   4.0780589e+00   3.5136125e+00   4.6904838e+00   5.6481931e+00   3.2612023e+00   5.7948625e+00   1.1975042e+00   2.6998152e+00  -7.9515412e-01  -2.4235673e+00  -2.3690787e+00  -4.2722061e-01   1.2760298e+00
  -4.7206829e-01  -1.3416234e-01  -1.1514112e+00  -2.0872766e+00  -1.6957544e+00  -2.4360287e+00  -7.9625038e-03  -1.1315707e-01   4.7810801e-01   1.9969781e+00  -6.6764096e-01  -1.3800408e+00   1.0009351e+00   5.8801969e-01   1.8386896e+00   2.7997807e+00  -1.2537841e+00  -2.8036360e+00  -1.3243954e+00  -7.4483470e-01   1.4901844e+00  -1.3843867e+00  -2.0100014e+00  -1.9743330e+00  -2.3958587e+00  -2.2697269e+00  -2.8935391e+00  -1.4346060e+00  -1.4963313e+00  -4.9709157e-01  -6.4810786e-01  -1.1731359e+00  -1.5171308e+00  -1.8738224e+00  -2.2097673e+00  -9.8667691e-01  -1.3011474e+00   4.9794289e-01   5.7155665e-01  -1.1441097e+00  -1.6478323e+00  -1.1170184e+00  -1.5022885e+00  -4.3546537e-01  -8.4278992e-01  -1.4926139e-01  -8.9016714e-02   9.5437058e-01   1.2265068e+00  -1.1244664e+00  -2.5245062e-01   1.7235359e-01  -5.1976004e-02   1.9191354e+00   1.8433071e+00   1.8417373e+00   3.3832653e+00   4.8486861e-01   6.5876325e-01   1.1525537e+00   3.9816281e-01   3.7200430e+00   3.2372275e+00   4.4362486e+00   5.5421145e+00   3.0686927e+00   5.7874821e+00   1.1367231e+00   2.6625066e+00  -1.0342955e+00  -2.4703383e+00  -1.9847072e+00   4.7085843e-02   1.2484878e+00
  -7.9215532e-01  -4.1183239e-01  -1.2979880e+00  -2.2256366e+00  -1.6629632e+00  -2.2498098e+00   2.8085214e-01   2.7328724e-01   8.1046814e-01   2.2844895e+00  -8.8704270e-01  -1.6040078e+00   8.1224436e-01   4.3682021e-01   1.8110999e+00   2.8828205e+00  -1.4084834e+00  -2.5736850e+00  -8.5361522e-01  -1.0330906e+00   1.8623134e+00  -1.5256005e+00  -2.1326438e+00  -1.9855386e+00  -2.3603094e+00  -2.1163970e+00  -2.6283055e+00  -1.1378733e+00  -1.1108957e+00  -6.8868812e-02  -2.0938742e-01  -1.3906089e+00  -1.7174147e+00  -1.9209245e+00  -2.2002066e+00  -7.8712290e-01  -9.8710370e-01   8.7071068e-01   9.5443839e-01  -1.2965849e+00  -1.8186124e+00  -1.2320352e+00  -1.6005965e+00  -4.5319992e-01  -8.1165331e-01  -1.1925631e-01   4.8991625e-02   1.1090807e+00   1.4552564e+00  -1.3747066e+00  -4.9850136e-01  -3.2399352e-02  -2.7252596e-01   1.7608213e+00   1.7232231e+00   1.9289791e+00   3.6300425e+00   1.8103725e-01   3.4715110e-01   8.5960967e-01   1.7037601e-01   3.3152145e+00   2.9217996e+00   4.1037044e+00   5.3836793e+00   2.8045060e+00   5.7313489e+00   1.0388705e+00   2.5921299e+00  -1.2407611e+00  -2.4802965e+00  -1.5788982e+00   5.1306528e-01   1.1911060e+00
  -1.0908546e+00  -6.6630529e-01  -1.4159756e+00  -2.3252354e+00  -1.6126764e+00  -2.0301509e+00   5.4948415e-01   6.5160741e-01   1.1032407e+00   2.5535226e+00  -1.0900520e+00  -1.7979908e+00   6.0944535e-01   2.8404756e-01   1.7336326e+00   2.9356241e+00  -1.5276315e+00  -2.3188579e+00  -3.8214402e-01  -1.2893072e+00   2.2002447e+00  -1.6313929e+00  -2.2120037e+00  -1.9652190e+00  -2.2882326e+00  -1.9438467e+00  -2.3335867e+00  -8.3704983e-01  -7.1050201e-01   3.4769393e-01   2.2863258e-01  -1.5767929e+00  -1.8810532e+00  -1.9347570e+00  -2.1554549e+00  -5.9404396e-01  -6.6285025e-01   1.2166702e+00   1.3225372e+00  -1.4212057e+00  -1.9556253e+00  -1.3359694e+00  -1.6726961e+00  -4.7511123e-01  -7.6854430e-01  -1.0699271e-01   1.8275769e-01   1.2280040e+00   1.6678209e+00  -1.6076131e+00  -7.2200917e-01  -2.3684309e-01  -4.8029862e-01   1.5678973e+00   1.5813856e+00   1.9606893e+00   3.8429756e+00  -1.1880033e-01   4.5199410e-02   5.6145991e-01  -5.0456031e-02   2.8718643e+00   2.5735955e+00   3.6974242e+00   5.1737447e+00   2.4718793e+00   5.6243096e+00   9.0457632e-01   2.4875372e+00  -1.4096927e+00  -2.4521015e+00  -1.1578109e+00   9.6234824e-01   1.1038852e+00
  -1.3632827e+00  -8.9457549e-01  -1.5036813e+00  -2.3843993e+00  -1.5446314e+00  -1.7813560e+00   7.9373477e-01   1.0141172e+00   1.3519520e+00   2.7973071e+00  -1.2739394e+00  -1.9591435e+00   3.9660679e-01   1.3285004e-01   1.6087095e+00   2.9551574e+00  -1.6087099e+00  -2.0422214e+00   8.1962210e-02  -1.5090506e+00   2.4979213e+00  -1.6994609e+00  -2.2461017e+00  -1.9126161e+00  -2.1803061e+00  -1.7539882e+00  -2.0139283e+00  -5.3678317e-01  -3.0199845e-01   7.4566792e-01   6.5791081e-01  -1.7282203e+00  -2.0052277e+00  -1.9143118e+00  -2.0762121e+00  -4.1039623e-01  -3.3456798e-01   1.5304654e+00   1.6685544e+00  -1.5162097e+00  -2.0566021e+00  -1.4275302e+00  -1.7175220e+00  -4.9986686e-01  -7.1411468e-01  -1.1198021e-01   3.0939303e-01   1.3095857e+00   1.8589154e+00  -1.8200923e+00  -9.2053236e-01  -4.3725367e-01  -6.7161442e-01   1.3447171e+00   1.4200472e+00   1.9377969e+00   4.0152007e+00  -4.0927155e-01  -2.4198689e-01   2.6432644e-01  -2.6035573e-01   2.3997670e+00   2.1990794e+00   3.2250880e+00   4.9137818e+00   2.0774845e+00   5.4650813e+00   7.3683010e-01   2.3489150e+00  -1.5374919e+00  -2.3852006e+00  -7.2823860e-01   1.3873769e+00   9.8867117e-01
  -1.6053657e+00  -1.0947392e+00  -1.5601042e+00  -2.4027970e+00  -1.4589602e+00  -1.5087173e+00   1.0103532e+00   1.3531712e+00   1.5546038e+00   3.0099380e+00  -1.4364099e+00  -2.0858772e+00   1.7810375e-01  -1.4377051e-02   1.4406779e+00   2.9385679e+00  -1.6502538e+00  -1.7474315e+00   5.3064710e-01  -1.6892530e+00   2.7511878e+00  -1.7284701e+00  -2.2342913e+00  -1.8276594e+00  -2.0382686e+00  -1.5491340e+00  -1.6747951e+00  -2.4171963e-01   1.0709346e-01   1.1187285e+00   1.0702907e+00  -1.8424070e+00  -2.0885210e+00  -1.8593483e+00  -1.9643293e+00  -2.3877441e-01  -9.0253884e-03   1.8081082e+00   1.9855935e+00  -1.5804968e+00  -2.1204257e+00  -1.5058637e+00  -1.7351291e+00  -5.2605599e-01  -6.4982694e-01  -1.3310438e-01   4.2558724e-01   1.3537309e+00   2.0232985e+00  -2.0094836e+00  -1.0926900e+00  -6.2995308e-01  -8.4371775e-01   1.0966692e+00   1.2412691e+00   1.8638592e+00   4.1405613e+00  -6.8504863e-01  -5.1022249e-01  -2.5453620e-02  -4.5621091e-01   1.9098766e+00   1.8047560e+00   2.6972546e+00   4.6058585e+00   1.6312413e+00   5.2533428e+00   5.4098505e-01   2.1778745e+00  -1.6218806e+00  -2.2798772e+00  -2.9753354e-01   1.7815647e+00   8.4921069e-01
  -1.8139316e+00  -1.2659405e+00  -1.5849571e+00  -2.3813622e+00  -1.3562682e+00  -1.2183514e+00   1.1970440e+00   1.6613632e+00   1.7116313e+00   3.1865537e+00  -1.5756245e+00  -2.1777890e+00  -4.1493749e-02  -1.5599418e-01   1.2355816e+00   2.8833091e+00  -1.6518698e+00  -1.4387477e+00   9.5600930e-01  -1.8282334e+00   2.9578624e+00  -1.7180984e+00  -2.1772344e+00  -1.7110369e+00  -1.8648725e+00  -1.3320139e+00  -1.3224734e+00   4.3545628e-02   5.0873562e-01   1.4612552e+00   1.4576899e+00  -1.9178922e+00  -2.1308742e+00  -1.7704616e+00  -1.8227039e+00  -8.1408834e-02   3.0660250e-01   2.0469949e+00   2.2673304e+00  -1.6136501e+00  -2.1470728e+00  -1.5705486e+00  -1.7265871e+00  -5.5226586e-01  -5.7785735e-01  -1.6870234e-01   5.2774033e-01   1.3617122e+00   2.1559431e+00  -2.1735933e+00  -1.2380624e+00  -8.1139031e-01  -9.9475989e-01   8.2999852e-01   1.0469279e+00   1.7448225e+00   4.2138302e+00  -9.4097707e-01  -7.5625584e-01  -3.0159077e-01  -6.3577494e-01   1.4139676e+00   1.3970566e+00   2.1269893e+00   4.2526552e+00   1.1459353e+00   4.9898150e+00   3.2459333e-01   1.9774599e+00  -1.6619230e+00  -2.1372967e+00   1.2650382e-01   2.1394098e+00   6.9107011e-01
  -1.9867666e+00  -1.4082720e+00  -1.5786823e+00  -2.3221866e+00  -1.2376905e+00  -9.1700398e-01   1.3524415e+00   1.9317519e+00   1.8257161e+00   3.3234771e+00  -1.6902141e+00  -2.2355549e+00  -2.5753009e-01  -2.9105278e-01   1.0008660e+00   2.7873128e+00  -1.6142358e+00  -1.1210243e+00   1.3504719e+00  -1.9256595e+00   3.1177011e+00  -1.6690628e+00  -2.0768539e+00  -1.5642621e+00  -1.6638166e+00  -1.1057784e+00  -9.6393370e-01   3.1452513e-01   8.9457823e-01   1.7684140e+00   1.8123149e+00  -1.9542538e+00  -2.1335005e+00  -1.6491322e+00  -1.6551449e+00   5.9835318e-02   6.0496015e-01   2.2458633e+00   2.5081847e+00  -1.6159505e+00  -2.1375303e+00  -1.6215719e+00  -1.6938407e+00  -5.7714175e-01  -5.0095081e-01  -2.1664714e-01   6.1214811e-01   1.3360284e+00   2.2522457e+00  -2.3107189e+00  -1.3570573e+00  -9.7821593e-01  -1.1237407e+00   5.5160392e-01   8.3877689e-01   1.5886579e+00   4.2309321e+00  -1.1722105e+00  -9.7773587e-01  -5.5801206e-01  -7.9761457e-01   9.2423881e-01   9.8227239e-01   1.5293601e+00   3.8575176e+00   6.3665808e-01   4.6763461e+00   9.7076658e-02   1.7520767e+00  -1.6580095e+00  -1.9595503e+00   5.3577424e-01   2.4565638e+00   5.2141727e-01
  -2.1226335e+00  -1.5226451e+00  -1.5424562e+00  -2.2283989e+00  -1.1049218e+00  -6.1183611e-01   1.4760588e+00   2.1580996e+00   1.9014761e+00   3.4183130e+00  -1.7792867e+00  -2.2608028e+00  -4.6536914e-01  -4.1917241e-01   7.4502679e-01   2.6491927e+00  -1.5390866e+00  -7.9967430e-01   1.7069645e+00  -1.9824557e+00   3.2322656e+00  -1.5831347e+00  -1.9362698e+00  -1.3897284e+00  -1.4396556e+00  -8.7398944e-01  -6.0665623e-01   5.6690582e-01   1.2562066e+00   2.0362229e+00   2.1268939e+00  -1.9520999e+00  -2.0987709e+00  -1.4977511e+00  -1.4662214e+00   1.8346128e-01   8.7877294e-01   2.4047002e+00   2.7034902e+00  -1.5883821e+00  -2.0937026e+00  -1.6592873e+00  -1.6395484e+00  -5.9942845e-01  -4.2223898e-01  -2.7443651e-01   6.7522862e-01   1.2802243e+00   2.3082551e+00  -2.4196664e+00  -1.4507566e+00  -1.1273488e+00  -1.2304177e+00   2.6881620e-01   6.1855241e-01   1.4048912e+00   4.1891598e+00  -1.3743475e+00  -1.1731413e+00  -7.8903106e-01  -9.4101516e-01   4.5289275e-01   5.6653222e-01   9.2082450e-01   3.4245376e+00   1.2010118e-01   4.3159928e+00  -1.3074723e-01   1.5073456e+00  -1.6118091e+00  -1.7496877e+00   9.2206558e-01   2.7298583e+00   3.4867903e-01
  -2.2212543e+00  -1.6106372e+00  -1.4781820e+00  -2.1040320e+00  -9.6021195e-01  -3.1019720e-01   1.5682174e+00   2.3351159e+00   1.9450558e+00   3.4700036e+00  -1.8424275e+00  -2.2559714e+00  -6.6049465e-01  -5.4037555e-01   4.7722677e-01   2.4684730e+00  -1.4291818e+00  -4.8060056e-01   2.0191117e+00  -2.0006675e+00   3.3047073e+00  -1.4631323e+00  -1.7597160e+00  -1.1907377e+00  -1.1976926e+00  -6.4058687e-01  -2.5842639e-01   7.9662661e-01   1.5854214e+00   2.2616048e+00   2.3949209e+00  -1.9130387e+00  -2.0300762e+00  -1.3196132e+00  -1.2611003e+00   2.8834847e-01   1.1211309e+00   2.5246063e+00   2.8496538e+00  -1.5326266e+00  -2.0183131e+00  -1.6843567e+00  -1.5669117e+00  -6.1799207e-01  -3.4503778e-01  -3.3928152e-01   7.1377287e-01   1.1986823e+00   2.3209153e+00  -2.4997573e+00  -1.5207572e+00  -1.2560353e+00  -1.3151949e+00  -1.0835369e-02   3.8811223e-01   1.2040623e+00   4.0873700e+00  -1.5435648e+00  -1.3416814e+00  -9.8951276e-01  -1.0658551e+00   1.1707584e-02   1.5581564e-01   3.1853799e-01   2.9586597e+00  -3.8625368e-01   3.9130810e+00  -3.4725340e-01   1.2498913e+00  -1.5261912e+00  -1.5117344e+00   1.2772719e+00   2.9572978e+00   1.8209747e-01
  -2.2832578e+00  -1.6743296e+00  -1.3884710e+00  -1.9538878e+00  -8.0632741e-01  -1.9397629e-02   1.6299644e+00   2.4586951e+00   1.9636487e+00   3.4788400e+00  -1.8796929e+00  -2.2241682e+00  -8.3860565e-01  -6.5489842e-01   2.0689761e-01   2.2458149e+00  -1.2882572e+00  -1.7008985e-01   2.2814223e+00  -1.9832949e+00   3.3394898e+00  -1.3128913e+00  -1.5524458e+00  -9.7150172e-01  -9.4385470e-01  -4.0983255e-01   7.2894084e-02   9.9996661e-01   1.8745380e+00   2.4424235e+00   2.6108977e+00  -1.8396262e+00  -1.9316779e+00  -1.1188773e+00  -1.0453826e+00   3.7376534e-01   1.3257789e+00   2.6076366e+00   2.9443008e+00  -1.4510473e+00  -1.9148050e+00  -1.6976822e+00  -1.4795102e+00  -6.3182570e-01  -2.7263881e-01  -4.0819443e-01   7.2519927e-01   1.0964033e+00   2.2882992e+00  -2.5508300e+00  -1.5690220e+00  -1.3619009e+00  -1.3790014e+00  -2.7986027e-01   1.4958869e-01   9.9714528e-01   3.9261490e+00  -1.6767430e+00  -1.4831863e+00  -1.1550267e+00  -1.1724663e+00  -3.8838078e-01  -2.4401046e-01  -2.6038076e-01   2.4657871e+00  -8.6500145e-01   3.4732560e+00  -5.4067112e-01   9.8708187e-01  -1.4051217e+00  -1.2506844e+00   1.5936381e+00   3.1380226e+00   3.1216371e-02
  -2.3101018e+00  -1.7161482e+00  -1.2766059e+00  -1.7833994e+00  -6.4647747e-01   2.5351362e-01   1.6629818e+00   2.5261265e+00   1.9649881e+00   3.4464299e+00  -1.8915998e+00  -2.1690310e+00  -9.9570794e-01  -7.6299865e-01  -5.6655476e-02   1.9832232e+00  -1.1209582e+00   1.2532692e-01   2.4894744e+00  -1.9341039e+00   3.3420648e+00  -1.1372064e+00  -1.3206175e+00  -7.3710234e-01  -6.8455298e-01  -1.8622560e-01   3.7961339e-01   1.1736416e+00   2.1166908e+00   2.5775100e+00   2.7705623e+00  -1.7352949e+00  -1.8085514e+00  -9.0048773e-01  -8.2494242e-01   4.3938606e-01   1.4873976e+00   2.6566197e+00   2.9863931e+00  -1.3466581e+00  -1.7872463e+00  -1.7003316e+00  -1.3811477e+00  -6.4004285e-01  -2.0811040e-01  -4.7807283e-01   7.0779144e-01   9.7878139e-01   2.2098175e+00  -2.5732339e+00  -1.5977510e+00  -1.4429964e+00  -1.4231691e+00  -5.3104253e-01  -9.4462568e-02   7.9496377e-01   3.7079312e+00  -1.7715791e+00  -1.5979930e+00  -1.2819829e+00  -1.2614908e+00  -7.3767121e-01  -6.2714584e-01  -7.9959006e-01   1.9528783e+00  -1.2996834e+00   3.0034937e+00  -6.9977267e-01   7.2673242e-01  -1.2535373e+00  -9.7245843e-01   1.8640220e+00   3.2722479e+00  -9.4665954e-02
  -2.3039706e+00  -1.7387140e+00  -1.1464889e+00  -1.5984933e+00  -4.8421003e-01   5.0195945e-01   1.6694938e+00   2.5362666e+00   1.9568381e+00   3.3756230e+00  -1.8791087e+00  -2.0945942e+00  -1.1282029e+00  -8.6477767e-01  -3.0462502e-01   1.6842076e+00  -9.3274879e-01   3.9905132e-01   2.6400831e+00  -1.8574342e+00   3.3185263e+00  -9.4174265e-01  -1.0711644e+00  -4.9340915e-01  -4.2652654e-01   2.5609834e-02   6.5446491e-01   1.3149077e+00   2.3061259e+00   2.6666729e+00   2.8710930e+00  -1.6042626e+00  -1.6662288e+00  -6.7006003e-01  -6.0576939e-01   4.8530913e-01   1.6018578e+00   2.6749756e+00   2.9763124e+00  -1.2230785e+00  -1.6402335e+00  -1.6934628e+00  -1.2757173e+00  -6.4186399e-01  -1.5411996e-01  -5.4578148e-01   6.6089899e-01   8.5138751e-01   2.0863822e+00  -2.5678167e+00  -1.6092770e+00  -1.4978390e+00  -1.4493169e+00  -7.5766551e-01  -3.4093734e-01   6.0764004e-01   3.4370582e+00  -1.8266816e+00  -1.6868405e+00  -1.3677459e+00  -1.3337485e+00  -1.0280479e+00  -9.8781823e-01  -1.2842307e+00   1.4280058e+00  -1.6756064e+00   2.5120704e+00  -8.1454121e-01   4.7679020e-01  -1.0771992e+00  -6.8382429e-01   2.0821648e+00   3.3611891e+00  -1.8704008e-01
  -2.2676631e+00  -1.7447144e+00  -1.0025698e+00  -1.4054452e+00  -3.2328154e-01   7.2002800e-01   1.6521730e+00   2.4896620e+00   1.9465171e+00   3.2703951e+00  -1.8436036e+00  -2.0051609e+00  -1.2329754e+00  -9.6003596e-01  -5.2903620e-01   1.3538766e+00  -7.2980086e-01   6.4462276e-01   2.7314437e+00  -1.7580097e+00   3.2752615e+00  -7.3291103e-01  -8.1164066e-01  -2.4695079e-01  -1.7667047e-01   2.2106301e-01   8.9086314e-01   1.4216641e+00   2.4384678e+00   2.7106937e+00   2.9112695e+00  -1.4514240e+00  -1.5106434e+00  -4.3373243e-01  -3.9381568e-01   5.1207372e-01   1.6664340e+00   2.6665314e+00   2.9158991e+00  -1.0844723e+00  -1.4787954e+00  -1.6782590e+00  -1.1670820e+00  -6.3660310e-01  -1.1278752e-01  -6.0823218e-01   5.8508482e-01   7.1976336e-01   1.9205078e+00  -2.5359043e+00  -1.6059910e+00  -1.5254518e+00  -1.4592447e+00  -9.5372180e-01  -5.8609859e-01   4.4410499e-01   3.1197628e+00  -1.8416439e+00  -1.7507826e+00  -1.4107223e+00  -1.3901239e+00  -1.2532755e+00  -1.3202666e+00  -1.7015635e+00   9.0035745e-01  -1.9805653e+00   2.0084747e+00  -8.7677274e-01   2.4501618e-01  -8.8252966e-01  -3.9226953e-01   2.2429529e+00   3.4069685e+00  -2.3868756e-01
  -2.2044731e+00  -1.7367993e+00  -8.4975488e-01  -1.2107282e+00  -1.6750927e-01   9.0264707e-01   1.6140481e+00   2.3886070e+00   1.9404809e+00   3.1356945e+00  -1.7868669e+00  -1.9051752e+00  -1.3074794e+00  -1.0481723e+00  -7.2302944e-01   9.9894815e-01  -5.1885445e-01   8.5595017e-01   2.7632427e+00  -1.6407625e+00   3.2186143e+00  -5.1771123e-01  -5.5004365e-01  -4.7403045e-03   5.8153325e-02   3.9569741e-01   1.0831515e+00   1.4925524e+00   2.5109391e+00   2.7113080e+00   2.8915853e+00  -1.2822249e+00  -1.3479727e+00  -1.9798834e-01  -1.9484503e-01   5.2066868e-01   1.6799650e+00   2.6353497e+00   2.8084421e+00  -9.3546850e-01  -1.3082867e+00  -1.6558741e+00  -1.0589729e+00  -6.2365998e-01  -8.5575885e-02  -6.6246445e-01   4.8220443e-01   5.8923691e-01   1.7163372e+00  -2.4792724e+00  -1.5902934e+00  -1.5254008e+00  -1.4548401e+00  -1.1141017e+00  -8.2554776e-01   3.1169455e-01   2.7640690e+00  -1.8170915e+00  -1.7911175e+00  -1.4104200e+00  -1.4314784e+00  -1.4092269e+00  -1.6187594e+00  -2.0415037e+00   3.8015991e-01  -2.2054267e+00   1.5032491e+00  -8.8057215e-01   3.8678819e-02  -6.7643196e-01  -1.0582478e-01   2.3426647e+00   3.4125142e+00  -2.4411030e-01
  -2.1180667e+00  -1.7175049e+00  -6.9329473e-01  -1.0208506e+00  -2.0615506e-02   1.0457357e+00   1.5584125e+00   2.2371307e+00   1.9439891e+00   2.9772530e+00  -1.7110496e+00  -1.7990975e+00  -1.3498251e+00  -1.1281356e+00  -8.8108489e-01   6.2766138e-01  -3.0705234e-01   1.0275586e+00   2.7367244e+00  -1.5106764e+00   3.1545799e+00  -3.0353972e-01  -2.9460880e-01   2.2594121e-01   2.7131835e-01   5.4542706e-01   1.2268321e+00   1.5270429e+00   2.5225301e+00   2.6711655e+00   2.8142977e+00  -1.1025197e+00  -1.1844828e+00   3.0544434e-02  -1.4281477e-02   5.1252893e-01   1.6429506e+00   2.5855699e+00   2.6586095e+00  -7.8106400e-01  -1.1342680e+00  -1.6273972e+00  -9.5489523e-01  -6.0252371e-01  -7.3221053e-02  -7.0572874e-01   3.5541019e-01   4.6475700e-01   1.4795843e+00  -2.4001119e+00  -1.5645680e+00  -1.4978282e+00  -1.4379984e+00  -1.2347558e+00  -1.0542614e+00   2.1585253e-01   2.3796058e+00  -1.7546987e+00  -1.8093373e+00  -1.3674777e+00  -1.4585910e+00  -1.4940335e+00  -1.8776578e+00  -2.2970297e+00  -1.2148891e-01  -2.3445417e+00   1.0077584e+00  -8.2271334e-01  -1.3572928e-01  -4.6609709e-01   1.6716221e-01   2.3791831e+00   3.3814483e+00  -1.9986018e-01
  -2.0123723e+00  -1.6892060e+00  -5.3865204e-01  -8.4218130e-01   1.1392713e-01   1.1463308e+00   1.4887331e+00   2.0409118e+00   1.9608669e+00   2.8013717e+00  -1.6186376e+00  -1.6912793e+00  -1.3588597e+00  -1.1984323e+00  -9.9918041e-01   2.4958374e-01  -1.0174570e-01   1.1548416e+00   2.6547081e+00  -1.3726539e+00   3.0885414e+00  -9.7967961e-02  -5.3577283e-02   4.3779793e-01   4.5664873e-01   6.6670009e-01   1.3187688e+00   1.5255028e+00   2.4740950e+00   2.5937697e+00   2.6834089e+00  -9.1841469e-01  -1.0263668e+00   2.4531051e-01   1.4294114e-01   4.8951521e-01   1.5575788e+00   2.5212681e+00   2.4723231e+00  -6.2650690e-01  -9.6237025e-01  -1.5938383e+00  -8.5804520e-01  -5.7278953e-01  -7.5704435e-02  -7.3557315e-01   2.0907577e-01   3.5075154e-01   1.2173876e+00  -2.3009837e+00  -1.5311678e+00  -1.4434837e+00  -1.4105570e+00  -1.3128281e+00  -1.2666983e+00   1.5994921e-01   1.9773266e+00  -1.6571713e+00  -1.8070954e+00  -1.2836638e+00  -1.4721274e+00  -1.5081540e+00  -2.0915292e+00  -2.4644423e+00  -5.9288666e-01  -2.3959692e+00   5.3387847e-01  -7.0284150e-01  -2.7273927e-01  -2.5879798e-01   4.1829862e-01   2.3521637e+00   3.3179661e+00  -1.0475013e-01
  -1.8914727e+00  -1.6540959e+00  -3.9134902e-01  -6.8076272e-01   2.3303979e-01   1.2026866e+00   1.4085602e+00   1.8071150e+00   1.9933758e+00   2.6146848e+00  -1.5124132e+00  -1.5858390e+00  -1.3342445e+00  -1.2571887e+00  -1.0748828e+00  -1.2468440e-01   8.9725544e-02   1.2343061e+00   2.5215481e+00  -1.2314065e+00   3.0250597e+00   9.1504147e-02   1.6505843e-01   6.2379807e-01   6.0863905e-01   7.5667935e-01   1.3573523e+00   1.4892371e+00   2.3683779e+00   2.4833949e+00   2.5045741e+00  -7.3609824e-01  -8.7958259e-01   4.4005119e-01   2.7253001e-01   4.5387226e-01   1.4276787e+00   2.4463370e+00   2.2565763e+00  -4.7716088e-01  -7.9814143e-01  -1.5561321e+00  -7.7123041e-01  -5.3419024e-01  -9.2265318e-02  -7.4993391e-01   4.8643043e-02   2.5100880e-01   9.3807917e-01  -2.1847687e+00  -1.4924104e+00  -1.3637466e+00  -1.3742441e+00  -1.3467550e+00  -1.4569769e+00   1.4522152e-01   1.5691478e+00  -1.5281944e+00  -1.7861860e+00  -1.1618430e+00  -1.4726370e+00  -1.4543552e+00  -2.2553098e+00  -2.5434687e+00  -1.0220907e+00  -2.3614998e+00   9.3614747e-02  -5.2350742e-01  -3.6811060e-01  -6.1674664e-02   6.3945680e-01   2.2631436e+00   3.2267092e+00   4.0065338e-02
  -1.7595099e+00  -1.6141873e+00  -2.5679828e-01  -5.4211833e-01   3.3416261e-01   1.2143420e+00   1.3214360e+00   1.5441567e+00   2.0421908e+00   2.4239168e+00  -1.3954094e+00  -1.4865432e+00  -1.2765174e+00  -1.3022627e+00  -1.1073705e+00  -4.8389913e-01   2.6027439e-01   1.2637954e+00   2.3430333e+00  -1.0913664e+00   2.9677260e+00   2.5771259e-01   3.5382603e-01   7.7746664e-01   7.2267185e-01   8.1340901e-01   1.3426179e+00   1.4204967e+00   2.2099566e+00   2.3449788e+00   2.2849364e+00  -5.6166078e-01  -7.4968459e-01   6.0902809e-01   3.7097822e-01   4.0816556e-01   1.2585990e+00   2.3643865e+00   2.0191989e+00  -3.3835031e-01  -6.4687730e-01  -1.5151601e+00  -6.9679643e-01  -4.8663916e-01  -1.2145199e-01  -7.4722590e-01  -1.1960207e-01   1.6858409e-01   6.5087436e-01  -2.0546081e+00  -1.4505716e+00  -1.2606368e+00  -1.3306407e+00  -1.3363269e+00  -1.6191147e+00   1.7083119e-01   1.1675176e+00  -1.3723419e+00  -1.7485330e+00  -1.0059124e+00  -1.4605743e+00  -1.3376057e+00  -2.3645141e+00  -2.5372009e+00  -1.3973680e+00  -2.2464821e+00  -3.0133928e-01  -2.9003431e-01  -4.1898395e-01   1.1848555e-01   8.2311056e-01   2.1155796e+00   3.1126308e+00   2.3114334e-01
  -1.6206016e+00  -1.5713318e+00  -1.4011997e-01  -4.3105990e-01   4.1535508e-01   1.1821514e+00   1.2308055e+00   1.2614051e+00   2.1064820e+00   2.2356398e+00  -1.2708564e+00  -1.3966964e+00  -1.1871374e+00  -1.3313976e+00  -1.0973906e+00  -8.1663937e-01   4.0332239e-01   1.2426738e+00   2.1262252e+00  -9.5661778e-01   2.9190788e+00   3.9410036e-01   5.0604981e-01   8.9317780e-01   7.9522103e-01   8.3595567e-01   1.2763055e+00   1.3224506e+00   2.0051047e+00   2.1839916e+00   2.0328896e+00  -4.0090830e-01  -6.4165527e-01   7.4723774e-01   4.3569678e-01   3.5519677e-01   1.0570149e+00   2.2786700e+00   1.7685797e+00  -2.1518964e-01  -5.1344377e-01  -1.4717844e+00  -6.3656146e-01  -4.3027896e-01  -1.6120834e-01  -7.2642833e-01  -2.8881473e-01   1.0573166e-01   3.6549872e-01  -1.9138418e+00  -1.4078739e+00  -1.1368070e+00  -1.2811598e+00  -1.2827076e+00  -1.7473205e+00   2.3403233e-01   7.8493040e-01  -1.1949488e+00  -1.6961854e+00  -8.2070405e-01  -1.4363407e+00  -1.1648851e+00  -2.4154783e+00  -2.4518784e+00  -1.7077125e+00  -2.0594671e+00  -6.4008362e-01  -1.0226555e-02  -4.2397815e-01   2.7546674e-01   9.6268004e-01   1.9148091e+00   2.9808576e+00   4.6293371e-01
  -1.4787631e+00  -1.5272475e+00  -4.5952397e-02  -3.5150583e-01   4.7536676e-01   1.1082753e+00   1.1399298e+00   9.6882610e-01   2.1840927e+00   2.0560445e+00  -1.1421183e+00  -1.3190442e+00  -1.0685001e+00  -1.3424053e+00  -1.0471539e+00  -1.1118272e+00   5.1305954e-01   1.1719613e+00   1.8792365e+00  -8.3084197e-01   2.8805896e+00   4.9498408e-01   6.1611955e-01   9.6643047e-01   8.2402973e-01   8.2451348e-01   1.1618551e+00   1.1991177e+00   1.7615755e+00   2.0062851e+00   1.7577789e+00  -2.5917537e-01  -5.5974228e-01   8.5060720e-01   4.6512728e-01   2.9790227e-01   8.3067064e-01   2.1920308e+00   1.5133564e+00  -1.1240227e-01  -4.0209968e-01  -1.4268852e+00  -5.9176333e-01  -3.6553021e-01  -2.0899232e-01  -6.8715806e-01  -4.5192213e-01   6.3866777e-02   9.1767711e-02  -1.7659379e+00  -1.3664652e+00  -9.9551286e-01  -1.2270393e+00  -1.1884085e+00  -1.8363219e+00   3.3043401e-01   4.3341248e-01  -1.0019494e+00  -1.6313108e+00  -6.1185612e-01  -1.4003424e+00  -9.4491143e-01  -2.4056238e+00  -2.2965225e+00  -1.9433987e+00  -1.8116909e+00  -9.1300840e-01   3.0605833e-01  -3.8322814e-01   4.0383451e-01   1.0528666e+00   1.6679245e+00   2.8365501e+00   7.2807710e-01
  -1.3378395e+00  -1.4835475e+00   2.1736189e-02  -3.0632217e-01   5.1367586e-01   9.9612557e-01   1.0518089e+00   6.7658954e-01   2.2717933e+00   1.8907344e+00  -1.0126181e+00  -1.2556956e+00  -9.2391778e-01  -1.3333679e+00  -9.6017320e-01  -1.3592735e+00   5.8469384e-01   1.0543990e+00   1.6109575e+00  -7.1727438e-01   2.8527145e+00   5.5580132e-01   6.7973583e-01   9.9409072e-01   8.0824869e-01   7.8046374e-01   1.0043301e+00   1.0552592e+00   1.4883166e+00   1.8179248e+00   1.4695466e+00  -1.4114435e-01  -5.0730760e-01   9.1616206e-01   4.5882361e-01   2.3924081e-01   5.8806645e-01   2.1068732e+00   1.2620868e+00  -3.4134940e-02  -3.1632955e-01  -1.3813958e+00  -5.6302650e-01  -2.9313071e-01  -2.6192052e-01  -6.2972124e-01  -6.0198326e-01   4.3558046e-02  -1.6085775e-01  -1.6144202e+00  -1.3283847e+00  -8.4055359e-01  -1.1693496e+00  -1.0572112e+00  -1.8817075e+00   4.5433991e-01   1.2400668e-01  -7.9968162e-01  -1.5561900e+00  -3.8565202e-01  -1.3530571e+00  -6.8780000e-01  -2.3337210e+00  -2.0824445e+00  -2.0965407e+00  -1.5164301e+00  -1.1122775e+00   6.4744847e-01  -2.9836352e-01   4.9912887e-01   1.0899558e+00   1.3835656e+00   2.6847670e+00   1.0177989e+00
  -1.2014425e+00  -1.4417673e+00   5.9824770e-02  -2.9719548e-01   5.3049542e-01   8.5026188e-01   9.6911199e-01   3.9465172e-01   2.3655950e+00   1.7445473e+00  -8.8575297e-01  -1.2080670e+00  -7.5755565e-01  -1.3028429e+00  -8.4105234e-01  -1.5502172e+00   6.1467774e-01   8.9443816e-01   1.3307381e+00  -6.1866968e-01   2.8350045e+00   5.7332654e-01   6.9411654e-01   9.7458548e-01   7.4852378e-01   7.0638079e-01   8.1026639e-01   8.9623411e-01   1.1951212e+00   1.6250103e+00   1.1783429e+00  -5.0678308e-02  -4.8669748e-01   9.4215841e-01   4.1749604e-01   1.8207795e-01   3.3810456e-01   2.0251598e+00   1.0229182e+00   1.6222184e-02  -2.5869923e-01  -1.3363288e+00  -5.5035119e-01  -2.1415799e-01  -3.1693237e-01  -5.5513506e-01  -7.3255675e-01   4.4554894e-02  -3.8371711e-01  -1.4627920e+00  -1.2955189e+00  -6.7618208e-01  -1.1090168e+00  -8.9404184e-01  -1.8802629e+00   5.9914250e-01  -1.3371902e-01  -5.9466778e-01  -1.4732054e+00  -1.4883070e-01  -1.2951068e+00  -4.0466075e-01  -2.2001353e+00  -1.8226535e+00  -2.1616173e+00  -1.1882673e+00  -1.2322690e+00   1.0016724e+00  -1.7243045e-01   5.5802960e-01   1.0720665e+00   1.0716281e+00   2.5303339e+00   1.3223752e+00
  -1.0728917e+00  -1.4033787e+00   6.6195105e-02  -3.2454946e-01   5.2674791e-01   6.7624125e-01   8.9412531e-01   1.3233671e-01   2.4610996e+00   1.6214182e+00  -7.6479748e-01  -1.1768501e+00  -5.7432130e-01  -1.2500569e+00  -6.9523576e-01  -1.6778238e+00   6.0089418e-01   6.9814620e-01   1.0480424e+00  -5.3727451e-01   2.8262649e+00   5.4583880e-01   6.5814945e-01   9.0803275e-01   6.4702210e-01   6.0598216e-01   5.8745071e-01   7.2782359e-01   8.9223668e-01   1.4334944e+00   8.9411506e-01   9.3240486e-03  -4.9914244e-01   9.2816994e-01   3.4300921e-01   1.2907621e-01   8.9710002e-02   1.9484297e+00   8.0326840e-01   3.6200022e-02  -2.3074296e-01  -1.2927840e+00  -5.5313018e-01  -1.3002875e-01  -3.7096706e-01  -4.6511164e-01  -8.3805701e-01   6.5848802e-02  -5.6937101e-01  -1.3144536e+00  -1.2695468e+00  -5.0698188e-01  -1.0468556e+00  -7.0479312e-01  -1.8302744e+00   7.5774810e-01  -3.3211139e-01  -3.9337465e-01  -1.3848221e+00   9.1629123e-02  -1.2273270e+00  -1.0715225e-01  -2.0070264e+00  -1.5311937e+00  -2.1359255e+00  -8.4230974e-01  -1.2699418e+00   1.3562126e+00  -9.7625508e-03   5.7848415e-01   9.9932787e-01   7.4290452e-01   2.3777263e+00   1.6316411e+00
  -9.5516012e-01  -1.3697900e+00   3.9854790e-02  -3.8751051e-01   5.0401136e-01   4.8041978e-01   8.2871714e-01  -1.0206459e-01   2.5538590e+00   1.5242763e+00  -6.5279952e-01  -1.1620068e+00  -3.7970505e-01  -1.1750733e+00  -5.2872894e-01  -1.7376143e+00   5.4279067e-01   4.7302380e-01   7.7208819e-01  -4.7480521e-01   2.8247512e+00   4.7323325e-01   5.7247975e-01   7.9629817e-01   5.0739064e-01   4.8401927e-01   3.4463176e-01   5.5603101e-01   5.8994385e-01   1.2490048e+00   6.2619736e-01   3.7042166e-02  -5.4469512e-01   8.7512555e-01   2.3833230e-01   8.2598115e-02  -1.4855499e-01   1.8778352e+00   6.0953643e-01   2.4387623e-02  -2.3289082e-01  -1.2519373e+00  -5.7019374e-01  -4.2470311e-02  -4.2114410e-01  -3.6200008e-01  -9.1407666e-01   1.0576870e-01  -7.1197495e-01  -1.1726191e+00  -1.2518787e+00  -3.3771346e-01  -9.8361120e-01  -4.9610100e-01  -1.7317812e+00   9.2300751e-01  -4.6579549e-01  -2.0196584e-01  -1.2935612e+00   3.2874479e-01  -1.1508275e+00   1.9299080e-01  -1.7584896e+00  -1.2224522e+00  -2.0199298e+00  -4.9340699e-01  -1.2251062e+00   1.6989575e+00   1.8419197e-01   5.5979040e-01   8.7396493e-01   4.0866622e-01   2.2309657e+00   1.9355085e+00
  -8.5082152e-01  -1.3423272e+00  -1.8980293e-02  -4.8392644e-01   4.6444056e-01   2.6971540e-01   7.7432153e-01  -3.0165567e-01   2.6397225e+00   1.4549845e+00  -5.5247029e-01  -1.1627890e+00  -1.7957630e-01  -1.0789214e+00  -3.4780397e-01  -1.7277929e+00   4.4144998e-01   2.2774158e-01   5.1149306e-01  -4.3243363e-01   2.8283850e+00   3.5706458e-01   4.3952332e-01   6.4297161e-01   3.3464525e-01   3.4611479e-01   9.1176482e-02   3.8686702e-01   2.9813165e-01   1.0766783e+00   3.8292191e-01   3.1811090e-02  -6.2221208e-01   7.8529207e-01   1.0743937e-01   4.4629069e-02  -3.6886429e-01   1.8141994e+00   4.4685469e-01  -1.9466667e-02  -2.6444163e-01  -1.2150046e+00  -5.9988155e-01   4.6536895e-02  -4.6493807e-01  -2.4868610e-01  -9.5765694e-01   1.6210637e-01  -8.0758336e-01  -1.0402284e+00  -1.2435926e+00  -1.7313441e-01  -9.2000463e-01  -2.7508154e-01  -1.5867533e+00   1.0881265e+00  -5.3194323e-01  -2.6055602e-02  -1.2019612e+00   5.5577848e-01  -1.0670381e+00   4.8443494e-01  -1.4606141e+00  -9.1046848e-01  -1.8174727e+00  -1.5541222e-01  -1.1005735e+00   2.0188132e+00   4.0307603e-01   5.0262759e-01   7.0028446e-01   8.0210814e-02   2.0935353e+00   2.2244633e+00
  -7.6200017e-01  -1.3222001e+00  -1.0885092e-01  -6.1043724e-01   4.1066907e-01   5.1339548e-02   7.3194221e-01  -4.6123698e-01   2.7151446e+00   1.4143140e+00  -4.6607252e-01  -1.1777824e+00   2.0056050e-02  -9.6367367e-01  -1.5870460e-01  -1.6494530e+00   2.9959074e-01  -2.8195341e-02   2.7394203e-01  -4.1077682e-01   2.8349718e+00   2.0052163e-01   2.6340381e-01   4.5326177e-01   1.3499323e-01   1.9855175e-01  -1.6331276e-01   2.2613017e-01   2.5885682e-02   9.2101411e-01   1.7127124e-01  -5.8418103e-03  -7.2938164e-01   6.6220287e-01  -4.4835169e-02   1.6724150e-02  -5.6446894e-01   1.7580813e+00   3.1889526e-01  -9.4397385e-02  -3.2358225e-01  -1.1831821e+00  -6.4013680e-01   1.3484601e-01  -5.0033732e-01  -1.2845238e-01  -9.6748861e-01   2.3226372e-01  -8.5436722e-01  -9.1985889e-01  -1.2453740e+00  -1.7800290e-02  -8.5677596e-01  -4.9039681e-02  -1.3991764e+00   1.2470326e+00  -5.3043231e-01   1.2952355e-01  -1.1125296e+00   7.6648919e-01  -9.7773214e-01   7.5670711e-01  -1.1214514e+00  -6.0829087e-01  -1.5358298e+00   1.5947000e-01  -9.0217444e-01   2.3062372e+00   6.3985197e-01   4.0903238e-01   4.8455540e-01  -2.3160490e-01   1.9683143e+00   2.4900085e+00
  -6.9032229e-01  -1.3104496e+00  -2.2706986e-01  -7.6259614e-01   3.4569712e-01  -1.6748918e-01   7.0217143e-01  -5.7753117e-01   2.7774365e+00   1.4019499e+00  -3.9531196e-01  -1.2049732e+00   2.1330737e-01  -8.3246280e-01   3.2632813e-02  -1.5066453e+00   1.2149667e-01  -2.8483940e-01   6.5895900e-02  -4.0989364e-01   2.8424041e+00   8.3312841e-03   4.9814686e-02   2.3381518e-01  -8.4403291e-02   4.8025921e-02  -4.0940202e-01   7.9192862e-02  -2.1888680e-01   7.8574978e-01  -3.4086851e-03  -7.4203268e-02  -8.6279942e-01   5.1053410e-01  -2.1298004e-01  -2.0041844e-05  -7.2998799e-01   1.7098433e+00   2.2773980e-01  -1.9821335e-01  -4.0745402e-01  -1.1575661e+00  -6.8861605e-01   2.2025453e-01  -5.2597738e-01  -4.8089174e-03  -9.4402946e-01   3.1341313e-01  -8.5273148e-01  -8.1363512e-01  -1.2574601e+00   1.2414299e-01  -7.9471863e-01   1.7483663e-01  -1.1750355e+00   1.3946764e+00  -4.6388842e-01   2.6092743e-01  -1.0276840e+00   9.5537697e-01  -8.8502444e-01   1.0006125e+00  -7.5088073e-01  -3.2741190e-01  -1.1855955e+00   4.4121312e-01  -6.3863946e-01   2.5536635e+00   8.8703989e-01   2.8232204e-01   2.3478769e-01  -5.1682092e-01   1.8575330e+00   2.7250295e+00
  -6.3686974e-01  -1.3078820e+00  -3.6978836e-01  -9.3503327e-01   2.7277177e-01  -3.7983508e-01   6.8522089e-01  -6.4932019e-01   2.8249393e+00   1.4165276e+00  -3.4123785e-01  -1.2418334e+00   3.9468818e-01  -6.8943305e-01   2.2082644e-01  -1.3062993e+00  -8.7123109e-02  -5.3222866e-01  -1.0764707e-01  -4.2928702e-01   2.8488298e+00  -2.1340270e-01  -1.9418735e-01  -7.5344571e-03  -3.1571192e-01  -9.8626090e-02  -6.3822884e-01  -4.9196882e-02  -4.2977596e-01   6.7376368e-01  -1.3761992e-01  -1.7042322e-01  -1.0180849e+00   3.3593398e-01  -3.9102048e-01  -4.9691924e-03  -8.6163408e-01   1.6697163e+00   1.7381578e-01  -3.2753844e-01  -5.1226062e-01  -1.1390542e+00  -7.4280805e-01   3.0063301e-01  -5.4123885e-01   1.1869626e-01  -8.8953049e-01   4.0265851e-01  -8.0532498e-01  -7.2314305e-01  -1.2795960e+00   2.4916404e-01  -7.3470075e-01   3.8977914e-01  -9.2218883e-01   1.5272504e+00  -3.3760709e-01   3.6546891e-01  -9.4968290e-01   1.1179079e+00  -7.9133851e-01   1.2085872e+00  -3.6037297e-01  -7.7315522e-02  -7.8039438e-01   6.8234473e-01  -3.2134182e-01   2.7557946e+00   1.1369568e+00   1.2696724e-01  -3.9582921e-02  -7.6679451e-01   1.7627478e+00   2.9240592e+00
  -6.0213723e-01  -1.3149952e+00  -5.3211036e-01  -1.1216544e+00   1.9526495e-01  -5.7932332e-01   6.8095968e-01  -6.7748281e-01   2.8571123e+00   1.4556910e+00  -3.0415868e-01  -1.2854198e+00   5.5936608e-01  -5.3962257e-01   4.0125046e-01  -1.0579972e+00  -3.1933608e-01  -7.6082745e-01  -2.4332204e-01  -4.6791079e-01   2.8527778e+00  -4.5741787e-01  -4.6044841e-01  -2.6207080e-01  -5.5074802e-01  -2.3470881e-01  -8.4188321e-01  -1.5508923e-01  -6.0211613e-01   5.8700678e-01  -2.2983619e-01  -2.9060474e-01  -1.1900364e+00   1.4481345e-01  -5.7275119e-01   2.0656349e-03  -9.5736023e-01   1.6378508e+00   1.5590486e-01  -4.7790208e-01  -6.3341441e-01  -1.1282417e+00  -8.0015149e-01   3.7406394e-01  -5.4630187e-01   2.3867104e-01  -8.0796435e-01   4.9718532e-01  -7.1694067e-01  -6.4934995e-01  -1.3110050e+00   3.5453472e-01  -6.7766812e-01   5.8972320e-01  -6.5012994e-01   1.6423105e+00  -1.5935817e-01   4.4173941e-01  -8.8054934e-01   1.2507060e+00  -6.9934347e-01   1.3749663e+00   3.7344909e-02   1.3484106e-01  -3.3642858e-01   8.7815318e-01   3.6086654e-02   2.9097461e+00   1.3819464e+00  -5.1577354e-02  -3.2808700e-01  -9.7456160e-01   1.6848322e+00   3.0834299e+00
  -5.8599674e-01  -1.3319017e+00  -7.0825207e-01  -1.3158666e+00   1.1655507e-01  -7.6038992e-01   6.8895245e-01  -6.6493028e-01   2.8745285e+00   1.5161718e+00  -2.8358125e-01  -1.3324849e+00   7.0339978e-01  -3.8878008e-01   5.7017983e-01  -7.7360999e-01  -5.6724083e-01  -9.6195709e-01  -3.3949500e-01  -5.2418279e-01   2.8532282e+00  -7.1555793e-01  -7.4002802e-01  -5.2054035e-01  -7.8130948e-01  -3.5394525e-01  -1.0137456e+00  -2.3547413e-01  -7.3314714e-01   5.2646351e-01  -2.8053176e-01  -4.2993032e-01  -1.3728155e+00  -5.5892580e-02  -7.5197732e-01   2.0861275e-02  -1.0169198e+00   1.6143493e+00   1.7122186e-01  -6.4387643e-01  -7.6571285e-01  -1.1253180e+00  -8.5814773e-01   4.3898047e-01  -5.4215037e-01   3.5206318e-01  -7.0485812e-01   5.9438861e-01  -5.9430837e-01  -5.9253835e-01  -1.3503749e+00   4.3849052e-01  -6.2462854e-01   7.6955450e-01  -3.6964800e-01   1.7388011e+00   6.0920603e-02   4.8967386e-01  -8.2199013e-01   1.3517005e+00  -6.1186051e-01   1.4961506e+00   4.2871500e-01   3.0439485e-01   1.2812180e-01   1.0267156e+00   4.1825331e-01   3.0150371e+00   1.6145960e+00  -2.4707782e-01  -6.1967098e-01  -1.1351202e+00   1.6239856e+00   3.2013100e+00
  -5.8767340e-01  -1.3582586e+00  -8.9173851e-01  -1.5108217e+00   3.9916396e-02  -9.1849169e-01   7.0849588e-01  -6.1644110e-01   2.8787822e+00   1.5938918e+00  -2.7817965e-01  -1.3795951e+00   8.2393041e-01  -2.4312395e-01   7.2486940e-01  -4.6680638e-01  -8.2226333e-01  -1.1281911e+00  -3.9628092e-01  -5.9600422e-01   2.8496274e+00  -9.7907385e-01  -1.0235423e+00  -7.7352152e-01  -9.9951324e-01  -4.5073578e-01  -1.1487636e+00  -2.8838483e-01  -8.2208273e-01   4.9214247e-01  -2.9211286e-01  -5.8282289e-01  -1.5601517e+00  -2.5898299e-01  -9.2275390e-01   5.0827295e-02  -1.0418359e+00   1.5992794e+00   2.1556177e-01  -8.1925544e-01  -9.0353856e-01  -1.1299773e+00  -9.1445813e-01   4.9429336e-01  -5.3052470e-01   4.5632055e-01  -5.8703575e-01   6.9197026e-01  -4.4578883e-01  -5.5225930e-01  -1.3958667e+00   5.0034848e-01  -5.7661531e-01   9.2530408e-01  -9.2396944e-02   1.8169784e+00   3.1152931e-01   5.1055446e-01  -7.7531490e-01   1.4202206e+00  -5.3174350e-01   1.5706681e+00   7.9984757e-01   4.2919174e-01   5.9381988e-01   1.1287529e+00   8.0859461e-01   3.0734390e+00   1.8279346e+00  -4.5275173e-01  -9.0318212e-01  -1.2456208e+00   1.5797571e+00   3.2776281e+00
  -6.0573863e-01  -1.3932096e+00  -1.0756317e+00  -1.6996681e+00  -3.1579715e-02  -1.0502647e+00   7.3864938e-01  -5.3840154e-01   2.8723174e+00   1.6840852e+00  -2.8580140e-01  -1.4232522e+00   9.1931618e-01  -1.0905494e-01   8.6356772e-01  -1.5246057e-01  -1.0754818e+00  -1.2536949e+00  -4.1548275e-01  -6.8078851e-01   2.8418499e+00  -1.2389492e+00  -1.3015248e+00  -1.0117992e+00  -1.1981150e+00  -5.2038663e-01  -1.2436538e+00  -3.1295862e-01  -8.7008356e-01   4.8309685e-01  -2.6875573e-01  -7.4313652e-01  -1.7455634e+00  -4.5725667e-01  -1.0796119e+00   9.1057672e-02  -1.0352821e+00   1.5926623e+00   2.8351034e-01  -9.9727069e-01  -1.0410761e+00  -1.1413549e+00  -9.6698534e-01   5.3949774e-01  -5.1382255e-01   5.4951526e-01  -4.6228238e-01   7.8799976e-01  -2.8098213e-01  -5.2731346e-01  -1.4451457e+00   5.4057325e-01  -5.3463625e-01   1.0542802e+00   1.6960634e-01   1.8782440e+00   5.7949532e-01   5.0695074e-01  -7.4135958e-01   1.4570258e+00  -4.6174037e-01   1.5991229e+00   1.1370721e+00   5.0945366e-01   1.0407803e+00   1.1873304e+00   1.1900340e+00   3.0886928e+00   2.0156137e+00  -6.6151535e-01  -1.1678623e+00  -1.3054539e+00   1.5510861e+00   3.3139008e+00
  -6.3812605e-01  -1.4353494e+00  -1.2527837e+00  -1.8758024e+00  -9.5149214e-02  -1.1536237e+00   7.7826044e-01  -4.3846455e-01   2.8581942e+00   1.7814465e+00  -3.0351573e-01  -1.4600133e+00   9.8920235e-01   7.1608401e-03   9.8546824e-01   1.5401694e-01  -1.3179676e+00  -1.3344921e+00  -4.0045491e-01  -7.7550176e-01   2.8301161e+00  -1.4862370e+00  -1.5647887e+00  -1.2267327e+00  -1.3707999e+00  -5.5929705e-01  -1.2970155e+00  -3.0945268e-01  -8.8013676e-01   4.9747536e-01  -2.1615818e-01  -9.0437117e-01  -1.9225809e+00  -6.4377645e-01  -1.2177638e+00   1.4038560e-01  -1.0018796e+00   1.5944457e+00   3.6870918e-01  -1.1708376e+00  -1.1725346e+00  -1.1579975e+00  -1.0139353e+00   5.7474789e-01  -4.9495271e-01   6.3042542e-01  -3.3894652e-01   8.8093790e-01  -1.1026946e-01  -5.1576713e-01  -1.4954395e+00   5.6078395e-01  -4.9960878e-01   1.1551314e+00   4.0452972e-01   1.9249080e+00   8.5112724e-01   4.8259804e-01  -7.2042075e-01   1.4642724e+00  -4.0434483e-01   1.5840431e+00   1.4275146e+00   5.4751739e-01   1.4495248e+00   1.2074311e+00   1.5456787e+00   3.0661228e+00   2.1720689e+00  -8.6623850e-01  -1.4038283e+00  -1.3162306e+00   1.5363589e+00   3.3129826e+00
  -6.8217549e-01  -1.4827158e+00  -1.4161043e+00  -2.0331103e+00  -1.4836398e-01  -1.2278003e+00   8.2598511e-01  -3.2514462e-01   2.8398109e+00   1.8803008e+00  -3.2770631e-01  -1.4866087e+00   1.0345211e+00   9.9720207e-02   1.0906053e+00   4.3739000e-01  -1.5411300e+00  -1.3686421e+00  -3.5589829e-01  -8.7671861e-01   2.8148785e+00  -1.7123973e+00  -1.8047783e+00  -1.4105982e+00  -1.5124318e+00  -5.6509820e-01  -1.3093565e+00  -2.7921405e-01  -8.5685179e-01   5.3260198e-01  -1.4121911e-01  -1.0599086e+00  -2.0849685e+00  -8.1212148e-01  -1.3332793e+00   1.9743934e-01  -9.4742355e-01   1.6044609e+00   4.6416548e-01  -1.3328223e+00  -1.2923715e+00  -1.1778767e+00  -1.0538571e+00   6.0089329e-01  -4.7715017e-01   6.9856945e-01  -2.2550246e-01   9.6962479e-01   5.5691031e-02  -5.1500806e-01  -1.5436194e+00   5.6369630e-01  -4.7229084e-01   1.2278378e+00   6.0129038e-01   1.9598975e+00   1.1126097e+00   4.4221869e-01  -7.1220800e-01   1.4454125e+00  -3.6164710e-01   1.5296374e+00   1.6596704e+00   5.4746917e-01   1.8018416e+00   1.1954396e+00   1.8595238e+00   3.0121813e+00   2.2926631e+00  -1.0599994e+00  -1.6025126e+00  -1.2816598e+00   1.5334821e+00   3.2787617e+00
  -7.3470802e-01  -1.5328170e+00  -1.5588342e+00  -2.1661888e+00  -1.8920402e-01  -1.2733196e+00   8.8030606e-01  -2.0737035e-01   2.8206083e+00   1.9747986e+00  -3.5420779e-01  -1.5000483e+00   1.0574223e+00   1.6360261e-01   1.1797060e+00   6.8331366e-01  -1.7370509e+00  -1.3563212e+00  -2.8759838e-01  -9.8069496e-01   2.7966901e+00  -1.9096237e+00  -2.0138909e+00  -1.5568954e+00  -1.6192459e+00  -5.3673805e-01  -1.2830269e+00  -2.2460509e-01  -8.0618400e-01   5.8508377e-01  -5.1662746e-02  -1.2032593e+00  -2.2269357e+00  -9.5661885e-01  -1.4232234e+00   2.6069706e-01  -8.7855298e-01   1.6223757e+00   5.6259005e-01  -1.4763223e+00  -1.3955010e+00  -1.1984461e+00  -1.0856620e+00   6.1947077e-01  -4.6376414e-01   7.5419264e-01  -1.3009612e-01   1.0532390e+00   2.0648592e-01  -5.2184350e-01  -1.5863095e+00   5.5300217e-01  -4.5321030e-01   1.2736353e+00   7.5010502e-01   1.9864389e+00   1.3506101e+00   3.9129608e-01  -7.1581966e-01   1.4050298e+00  -3.3519597e-01   1.4414820e+00   1.8239422e+00   5.1470845e-01   2.0816020e+00   1.1585723e+00   2.1171280e+00   2.9339539e+00   2.3738071e+00  -1.2363289e+00  -1.7570435e+00  -1.2073285e+00   1.5399712e+00   3.2158288e+00
  -7.9213235e-01  -1.5826936e+00  -1.6748138e+00  -2.2705374e+00  -2.1609340e-01  -1.2919176e+00   9.3955126e-01  -9.4020459e-02   2.8037746e+00   2.0591268e+00  -3.7848160e-01  -1.4977193e+00   1.0611396e+00   1.9486126e-01   1.2540140e+00   8.7901821e-01  -1.8987944e+00  -1.2998033e+00  -2.0212028e-01  -1.0834583e+00   2.7760689e+00  -2.0711432e+00  -2.1857600e+00  -1.6606026e+00  -1.6889796e+00  -4.7450993e-01  -1.2220656e+00  -1.4888854e-01  -7.3510251e-01   6.5094366e-01   4.4371512e-02  -1.3283131e+00  -2.3433287e+00  -1.0725446e+00  -1.4857495e+00   3.2853963e-01  -8.0238423e-01   1.6476456e+00   6.5674808e-01  -1.5949445e+00  -1.4774821e+00  -1.2167456e+00  -1.1086223e+00   6.3265016e-01  -4.5803211e-01   7.9821005e-01  -6.0100946e-02   1.1312332e+00   3.3246066e-01  -5.3263793e-01  -1.6200142e+00   5.3319111e-01  -4.4260082e-01   1.2948792e+00   8.4299382e-01   2.0077355e+00   1.5528698e+00   3.3581235e-01  -7.2974680e-01   1.3486208e+00  -3.2588194e-01   1.3261578e+00   1.9131111e+00   4.5547535e-01   2.2754917e+00   1.1043031e+00   2.3062298e+00   2.8386638e+00   2.4130566e+00  -1.3894355e+00  -1.8625448e+00  -1.1003982e+00   1.5530527e+00   3.1291423e+00
  -8.5057987e-01  -1.6290182e+00  -1.7587348e+00  -2.3427128e+00  -2.2792106e-01  -1.2864064e+00   1.0019147e+00   6.5312215e-03   2.7919734e+00   2.1277295e+00  -3.9582272e-01  -1.4774674e+00   1.0498014e+00   1.9086806e-01   1.3150979e+00   1.0139224e+00  -2.0206820e+00  -1.2033402e+00  -1.0647740e-01  -1.1809132e+00   2.7533673e+00  -2.1914786e+00  -2.3154830e+00  -1.7183737e+00  -1.7209345e+00  -3.8002391e-01  -1.1319707e+00  -5.6076425e-02  -6.5122070e-01   7.2577427e-01   1.3875006e-01  -1.4295808e+00  -2.4297968e+00  -1.1562876e+00  -1.5201463e+00   3.9930139e-01  -7.2612669e-01   1.6794715e+00   7.3980389e-01  -1.6830744e+00  -1.5346757e+00  -1.2295438e+00  -1.1223511e+00   6.4313541e-01  -4.6285440e-01   8.3211134e-01  -2.1709519e-02   1.2032548e+00   4.2519532e-01  -5.4348542e-01  -1.6412620e+00   5.0932358e-01  -4.4034697e-01   1.2948576e+00   8.7420837e-01   2.0266651e+00   1.7087427e+00   2.8196440e-01  -7.5190868e-01   1.2823319e+00  -3.3384897e-01   1.1908637e+00   1.9227121e+00   3.7637649e-01   2.3736120e+00   1.0398169e+00   2.4172677e+00   2.7332056e+00   2.4091772e+00  -1.5144011e+00  -1.9163391e+00  -9.6923389e-01   1.5697728e+00   3.0237084e+00
  -9.0606304e-01  -1.6682218e+00  -1.8063622e+00  -2.3804343e+00  -2.2404793e-01  -1.2604933e+00   1.0654810e+00   8.6834239e-02   2.7871122e+00   2.1755240e+00  -4.0158667e-01  -1.4376600e+00   1.0281977e+00   1.5049691e-01   1.3646595e+00   1.0801397e+00  -2.0985141e+00  -1.0729466e+00  -7.7915923e-03  -1.2689621e+00   2.7286629e+00  -2.2666615e+00  -2.3997810e+00  -1.7286623e+00  -1.7159641e+00  -2.5612421e-01  -1.0194039e+00   4.9248861e-02  -5.6240924e-01   8.0490737e-01   2.2375373e-01  -1.5024164e+00  -2.4829255e+00  -1.2054687e+00  -1.5268283e+00   4.7131602e-01  -6.5670313e-01   1.7167686e+00   8.0563752e-01  -1.7361174e+00  -1.5643616e+00  -1.2335124e+00  -1.1267655e+00   6.5402500e-01  -4.8058398e-01   8.5783557e-01  -1.9584967e-02   1.2690608e+00   4.7791640e-01  -5.5040617e-01  -1.6467565e+00   4.8676900e-01  -4.4594546e-01   1.2775704e+00   8.4055672e-01   2.0455174e+00   1.8096568e+00   2.3587279e-01  -7.7971919e-01   1.2126649e+00  -3.5844250e-01   1.0430290e+00   1.8512905e+00   2.8394048e-01   2.3699233e+00   9.7153084e-01   2.4437782e+00   2.6237363e+00   2.3621726e+00  -1.6073392e+00  -1.9180418e+00  -8.2298620e-01   1.5871107e+00   2.9042980e+00
  -9.5464816e-01  -1.6966451e+00  -1.8147133e+00  -2.3826378e+00  -2.0430219e-01  -1.2185631e+00   1.1282533e+00   1.4072130e-01   2.7901630e+00   2.1981022e+00  -3.9142277e-01  -1.3772314e+00   1.0015163e+00   7.4234254e-02   1.4043552e+00   1.0728496e+00  -2.1297288e+00  -9.1610172e-01   8.7038375e-02  -1.3436326e+00   2.7016720e+00  -2.2943790e+00  -2.4370859e+00  -1.6917699e+00  -1.6763885e+00  -1.0675600e-01  -8.9184513e-01   1.6213391e-01  -4.7640994e-01   8.8358936e-01   2.9245255e-01  -1.5432065e+00  -2.5003319e+00  -1.2190092e+00  -1.5072759e+00   5.4295835e-01  -6.0039499e-01   1.7581483e+00   8.4911773e-01  -1.7507015e+00  -1.5648127e+00  -1.2254196e+00  -1.1220382e+00   6.6863963e-01  -5.1284483e-01   8.7762437e-01  -5.6592428e-02   1.3284332e+00   4.8582194e-01  -5.4955437e-01  -1.6335285e+00   4.7092340e-01  -4.5848336e-01   1.2474837e+00   7.4160627e-01   2.0657887e+00   1.8494670e+00   2.0329819e-01  -8.1018045e-01   1.1461674e+00  -3.9819684e-01   8.8994548e-01   1.7005215e+00   1.8423126e-01   2.2625005e+00   9.0470693e-01   2.3826494e+00   2.5153460e+00   2.2732701e+00  -1.6655069e+00  -1.8695417e+00  -6.7114511e-01   1.6020858e+00   2.7752087e+00
  -9.9263257e-01  -1.7107002e+00  -1.7821874e+00  -2.3494713e+00  -1.6896456e-01  -1.1654334e+00   1.1881873e+00   1.6358905e-01   2.8010469e+00   2.1919020e+00  -3.6150057e-01  -1.2957079e+00   9.7506386e-01  -3.5790211e-02   1.4356387e+00   9.9051398e-01  -2.1134872e+00  -7.4137992e-01   1.7164331e-01  -1.4012085e+00   2.6716929e+00  -2.2740499e+00  -2.4275457e+00  -1.6098115e+00  -1.6058390e+00   6.3211733e-02  -7.5721318e-01   2.7746415e-01  -4.0046889e-01   9.5715922e-01   3.3902591e-01  -1.5495145e+00  -2.4807186e+00  -1.1971449e+00  -1.4639215e+00   6.1267870e-01  -5.6252957e-01   1.8019153e+00   8.6631590e-01  -1.7248296e+00  -1.5353248e+00  -1.2023298e+00  -1.1085388e+00   6.9032603e-01  -5.6039256e-01   8.9386147e-01  -1.3362656e-01   1.3810995e+00   4.4630151e-01  -5.3742308e-01  -1.5990779e+00   4.6692341e-01  -4.7663719e-01   1.2092760e+00   5.7974988e-01   2.0880399e+00   1.8246859e+00   1.8937867e-01  -8.4000010e-01   1.0891220e+00  -4.5086355e-01   7.3843961e-01   1.4751831e+00   8.2537704e-02   2.0535887e+00   8.4317904e-01   2.2342136e+00   2.4118252e+00   2.1448613e+00  -1.6873662e+00  -1.7748646e+00  -5.2308935e-01   1.6118587e+00   2.6400850e+00
  -1.0167154e+00  -1.7070375e+00  -1.7086364e+00  -2.2822386e+00  -1.1874602e-01  -1.1060947e+00   1.2432254e+00   1.5258753e-01   2.8185879e+00   2.1543388e+00  -3.0871535e-01  -1.1932140e+00   9.5398318e-01  -1.7585519e-01   1.4596361e+00   8.3492398e-01  -2.0506814e+00  -5.5802835e-01   2.4045109e-01  -1.4383566e+00   2.6375848e+00  -2.2068210e+00  -2.3729511e+00  -1.4866012e+00  -1.5090409e+00   2.4819837e-01  -6.2347198e-01   3.9017444e-01  -3.4100497e-01   1.0212176e+00   3.5901391e-01  -1.5201736e+00  -2.4238857e+00  -1.1413868e+00  -1.3999926e+00   6.7902898e-01  -5.4722602e-01   1.8460815e+00   8.5464966e-01  -1.6579741e+00  -1.4762023e+00  -1.1617976e+00  -1.0867740e+00   7.2224915e-01  -6.2302447e-01   9.0890741e-01  -2.4954397e-01   1.4266652e+00   3.5904061e-01  -5.1103247e-01  -1.5415002e+00   4.7937202e-01  -4.9869347e-01   1.1675870e+00   3.6013108e-01   2.1118313e+00   1.7345738e+00   1.9839894e-01  -8.6572588e-01   1.0472496e+00  -5.1348007e-01   5.9459555e-01   1.1829805e+00  -1.6847254e-02   1.7494589e+00   7.8920233e-01   2.0021779e+00   2.3155333e+00   1.9803948e+00  -1.6725920e+00  -1.6399310e+00  -3.8765076e-01   1.6138171e+00   2.5017966e+00
  -1.0241514e+00  -1.6827036e+00  -1.5953709e+00  -2.1832887e+00  -5.4759405e-02  -1.0454458e+00   1.2913344e+00   1.0670992e-01   2.8405363e+00   2.0838913e+00  -2.3086131e-01  -1.0704628e+00   9.4298288e-01  -3.4077919e-01   1.4770559e+00   6.1108049e-01  -1.9438613e+00  -3.7551335e-01   2.8890487e-01  -1.4522452e+00   2.5977823e+00  -2.0954872e+00  -2.2765852e+00  -1.3274599e+00  -1.3915461e+00   4.4214978e-01  -4.9824110e-01   4.9545154e-01  -3.0332652e-01   1.0717807e+00   3.4948954e-01  -1.4553209e+00  -2.3307026e+00  -1.0544289e+00  -1.3193141e+00   7.4067899e-01  -5.5721018e-01   1.8883958e+00   8.1295129e-01  -1.5511046e+00  -1.3887058e+00  -1.1020389e+00  -1.0573283e+00   7.6718279e-01  -6.9954566e-01   9.2493709e-01  -4.0120364e-01   1.4645633e+00   2.2600576e-01  -4.6808866e-01  -1.4595862e+00   5.1209089e-01  -5.2259246e-01   1.1267797e+00   9.0431772e-02   2.1357299e+00   1.5810951e+00   2.3360046e-01  -8.8388971e-01   1.0254412e+00  -5.8247677e-01   4.6353933e-01   8.3423218e-01  -1.1075357e-01   1.3600775e+00   7.4342820e-01   1.6933965e+00   2.2273733e+00   1.7842306e+00  -1.6220284e+00  -1.4722188e+00  -2.7271465e-01   1.6056482e+00   2.3623802e+00
  -1.0128792e+00  -1.6352796e+00  -1.4451048e+00  -2.0558624e+00   2.1512765e-02  -9.8803612e-01   1.3305439e+00   2.6782426e-02   2.8636649e+00   1.9801378e+00  -1.2676352e-01  -9.2872854e-01   9.4609050e-01  -5.2412590e-01   1.4881373e+00   3.2691518e-01  -1.7970831e+00  -2.0305773e-01   3.1362239e-01  -1.4406472e+00   2.5503485e+00  -1.9443340e+00  -2.1430058e+00  -1.1389546e+00  -1.2594263e+00   6.3879029e-01  -3.8842925e-01   5.8891789e-01  -2.9140826e-01   1.1054143e+00   3.0914513e-01  -1.3563716e+00  -2.2030403e+00  -9.4000765e-01  -1.2260861e+00   7.9642144e-01  -5.9370693e-01   1.9263905e+00   7.4146179e-01  -1.4066524e+00  -1.2749650e+00  -1.0220733e+00  -1.0208096e+00   8.2731346e-01  -7.8779467e-01   9.4378749e-01  -5.8361217e-01   1.4940195e+00   5.1314387e-02  -4.0710565e-01  -1.3528948e+00   5.6791059e-01  -5.4599413e-01   1.0907273e+00  -2.1946591e-01   2.1573899e+00   1.3687453e+00   2.9703859e-01  -8.9115950e-01   1.0275296e+00  -6.5381726e-01   3.4928826e-01   4.4143120e-01  -1.9716951e-01   8.9860598e-01   7.0499758e-01   1.3175051e+00   2.1468694e+00   1.5614612e+00  -1.5375964e+00  -1.2803497e+00  -1.8487343e-01   1.5853958e+00   2.2230442e+00
  -9.8161806e-01  -1.5629982e+00  -1.2618421e+00  -1.9039058e+00   1.0825335e-01  -9.3782939e-01   1.3589823e+00  -8.4640874e-02   2.8839291e+00   1.8437444e+00   3.6378816e-03  -7.6981009e-01   9.6643911e-01  -7.1847226e-01   1.4926382e+00  -7.1259871e-03  -1.6156927e+00  -4.9191727e-02   3.1249355e-01  -1.4020267e+00   2.4930624e+00  -1.7589163e+00  -1.9777769e+00  -9.2858423e-01  -1.1189512e+00   8.3187650e-01  -2.9990829e-01   6.6679000e-01  -3.0773581e-01   1.1193397e+00   2.3829423e-01  -1.2259394e+00  -2.0436703e+00  -8.0272437e-01  -1.1246475e+00   8.4516655e-01  -6.5641208e-01   1.9574442e+00   6.4175593e-01  -1.2284120e+00  -1.1378659e+00  -9.2182703e-01  -9.7780527e-01   9.0406691e-01  -8.8472463e-01   9.6682309e-01  -7.9016353e-01   1.5140387e+00  -1.5899969e-01  -3.2748307e-01  -1.2217890e+00   6.4851009e-01  -5.6636382e-01   1.0626305e+00  -5.5792363e-01   2.1736983e+00   1.1042620e+00   3.8949154e-01  -8.8448895e-01   1.0561111e+00  -7.2316672e-01   2.5466572e-01   1.8706189e-02  -2.7519478e-01   3.8076829e-01   6.7173945e-01   8.8643681e-01   2.0723320e+00   1.3177096e+00  -1.4221634e+00  -1.0736276e+00  -1.2914948e-01   1.5515028e+00   2.0842286e+00
  -9.2992678e-01  -1.4648292e+00  -1.0507102e+00  -1.7318604e+00   2.0334723e-01  -8.9799693e-01   1.3749147e+00  -2.2346761e-01   2.8966837e+00   1.6764109e+00   1.5925363e-01  -5.9597709e-01   1.0060994e+00  -9.1572752e-01   1.4898603e+00  -3.7861004e-01  -1.4060536e+00   7.8656177e-02   2.8471253e-01  -1.3356031e+00   2.4235420e+00  -1.5457847e+00  -1.7871630e+00  -7.0442583e-01  -9.7626331e-01   1.0154407e+00  -2.3724499e-01   7.2600327e-01  -3.5322424e-01   1.1115109e+00   1.3879225e-01  -1.0677045e+00  -1.8561325e+00  -6.4783754e-01  -1.0192387e+00   8.8592718e-01  -7.4354329e-01   1.9788583e+00   5.1660726e-01  -1.0213850e+00  -9.8091581e-01  -8.0218955e-01  -9.2884710e-01   9.9796960e-01  -9.8653688e-01   9.9482570e-01  -1.0129591e+00   1.5234120e+00  -3.9730933e-01  -2.2953894e-01  -1.0674384e+00   7.5431178e-01  -5.8107629e-01   1.0448732e+00  -9.1207203e-01   2.1809754e+00   7.9624865e-01   5.1042280e-01  -8.6126163e-01   1.1124269e+00  -7.8608074e-01   1.8127821e-01  -4.1878893e-01  -3.4492328e-01  -1.7587604e-01   6.4045522e-01   4.1385601e-01   2.0010988e+00   1.0589208e+00  -1.2793796e+00  -8.6155155e-01  -1.0879996e-01   1.5028419e+00   1.9457176e+00
  -8.5822451e-01  -1.3405344e+00  -8.1775344e-01  -1.5444452e+00   3.0441937e-01  -8.7075436e-01   1.3767776e+00  -3.8432789e-01   2.8969475e+00   1.4807823e+00   3.3786201e-01  -4.0990651e-01   1.0659641e+00  -1.1074858e+00   1.4787081e+00  -7.7372301e-01  -1.1752359e+00   1.7450762e-01   2.3074591e-01  -1.2413936e+00   2.3393932e+00  -1.3121759e+00  -1.5778052e+00  -4.7476494e-01  -8.3707226e-01   1.1840113e+00  -2.0350337e-01   7.6429879e-01  -4.2721278e-01   1.0806572e+00   1.3883472e-02  -8.8624180e-01  -1.6445836e+00  -4.8103881e-01  -9.1377986e-01   9.1779744e-01  -8.5196573e-01   1.9879472e+00   3.6980450e-01  -7.9157698e-01  -8.0809415e-01  -6.6502351e-01  -8.7438834e-01   1.1085549e+00  -1.0888567e+00   1.0279157e+00  -1.2431889e+00   1.5207475e+00  -6.5478468e-01  -1.1449850e-01  -8.9178240e-01   8.8443756e-01  -5.8753205e-01   1.0389245e+00  -1.2683875e+00   2.1752187e+00   4.5473563e-01   6.5799916e-01  -8.1942308e-01   1.1963081e+00  -8.3820629e-01   1.2955010e-01  -8.5552323e-01  -4.0727103e-01  -7.5271231e-01   6.0726297e-01  -8.5458398e-02   1.9298316e+00   7.9115712e-01  -1.1134960e+00  -6.5333474e-01  -1.2521234e-01   1.4387356e+00   1.8067919e+00
  -7.6777202e-01  -1.1906871e+00  -5.6969613e-01  -1.3464417e+00   4.0887490e-01  -8.5725135e-01   1.3632130e+00  -5.6088817e-01   2.8796943e+00   1.2603326e+00   5.3617430e-01  -2.1460790e-01   1.1456919e+00  -1.2853967e+00   1.4577799e+00  -1.1779188e+00  -9.3068951e-01   2.3410278e-01   1.5224153e-01  -1.1202286e+00   2.2383778e+00  -1.0656888e+00  -1.3564019e+00  -2.4772710e-01  -7.0638484e-01   1.3328000e+00  -2.0012826e-01   7.8026909e-01  -5.2753538e-01   1.0262946e+00  -1.3201398e-01  -6.8681973e-01  -1.4136283e+00  -3.0822414e-01  -8.1167620e-01   9.3992883e-01  -9.7738278e-01   1.9821366e+00   2.0593291e-01  -5.4575819e-01  -6.2369222e-01  -5.1312554e-01  -8.1479162e-01   1.2343214e+00  -1.1869415e+00   1.0655116e+00  -1.4715521e+00   1.5045209e+00  -9.2182833e-01   1.5558239e-02  -6.9746298e-01   1.0367290e+00  -5.8328110e-01   1.0452907e+00  -1.6132884e+00   2.1523722e+00   9.0703067e-02   8.2916385e-01  -7.5759429e-01   1.3061887e+00  -8.7548357e-01   9.8808821e-02  -1.2762408e+00  -4.6376807e-01  -1.3308607e+00   5.6797725e-01  -5.9624338e-01   1.8548460e+00   5.2040917e-01  -9.2917246e-01  -4.5745605e-01  -1.7789537e-01   1.3589654e+00   1.6664143e+00
  -6.6061520e-01  -1.0166638e+00  -3.1368755e-01  -1.1424925e+00   5.1394249e-01  -8.5752128e-01   1.3331019e+00  -7.4619984e-01   2.8401575e+00   1.0192282e+00   7.4994535e-01  -1.3336172e-02   1.2437172e+00  -1.4415343e+00   1.4254820e+00  -1.5765748e+00  -6.7991780e-01   2.5507249e-01   5.1883230e-02  -9.7374307e-01   2.1185880e+00  -8.1396078e-01  -1.1294096e+00  -3.0933847e-02  -5.8828663e-01   1.4578485e+00  -2.2691523e-01   7.7336253e-01  -6.5066325e-01   9.4870318e-01  -2.9357170e-01  -4.7518038e-01  -1.1681433e+00  -1.3527106e-01  -7.1566271e-01   9.5150853e-01  -1.1145811e+00   1.9590691e+00   3.0134449e-02  -2.9119955e-01  -4.3214773e-01  -3.5014062e-01  -7.5032686e-01   1.3727491e+00  -1.2759100e+00   1.1063329e+00  -1.6886959e+00   1.4731467e+00  -1.1885310e+00   1.5778447e-01  -4.8772549e-01   1.2078305e+00  -5.6614672e-01   1.0635197e+00  -1.9337213e+00   2.1086049e+00  -2.8440451e-01   1.0197626e+00  -6.7515873e-01   1.4391862e+00  -8.9433943e-01   8.7414751e-02  -1.6665823e+00  -5.1632975e-01  -1.8919361e+00   5.1849342e-01  -1.1033649e+00   1.7724493e+00   2.5243164e-01  -7.3128890e-01  -2.8127073e-01  -2.6456489e-01   1.2637720e+00   1.5234282e+00
  -5.3949428e-01  -8.2060195e-01  -5.7041294e-02  -9.3692542e-01   6.1672329e-01  -8.7049557e-01   1.2855969e+00  -9.3306197e-01   2.7741272e+00   7.6218175e-01   9.7412436e-01   1.9050526e-01   1.3573238e+00  -1.5687477e+00   1.3801641e+00  -1.9556225e+00  -4.3017126e-01   2.3700689e-01  -6.6797621e-02  -8.0433906e-01   1.9786150e+00  -5.6436587e-01  -9.0278126e-01   1.6880106e-01  -4.8578597e-01   1.5561294e+00  -2.8206862e-01   7.4384879e-01  -7.9191161e-01   8.4887683e-01  -4.6484817e-01  -2.5731231e-01  -9.1310144e-01   3.2167905e-02  -6.2769676e-01   9.5174669e-01  -1.2577151e+00   1.9167086e+00  -1.5214158e-01  -3.5396225e-02  -2.3787905e-01  -1.8043364e-01  -6.8117691e-01   1.5203764e+00  -1.3509781e+00   1.1484490e+00  -1.8856459e+00   1.4250669e+00  -1.4451237e+00   3.0868422e-01  -2.6629449e-01   1.3933326e+00  -5.3434099e-01   1.0922598e+00  -2.2177050e+00   2.0405819e+00  -6.5914894e-01   1.2247187e+00  -5.7231832e-01   1.5912457e+00  -8.9186157e-01   9.2925542e-02  -2.0136457e+00  -5.6702567e-01  -2.4187441e+00   4.5515179e-01  -1.5923849e+00   1.6792631e+00  -7.3932482e-03  -5.2476621e-01  -1.3069893e-01  -3.8131855e-01   1.1538443e+00   1.3767588e+00
  -4.0772480e-01  -6.0533429e-01   1.9302129e-01  -7.3360873e-01   7.1424776e-01  -8.9408446e-01   1.2201556e+00  -1.1143789e+00   2.6782227e+00   4.9429631e-01   1.2030398e+00   3.9346980e-01   1.4827845e+00  -1.6609736e+00   1.3202651e+00  -2.3021204e+00  -1.8817831e-01   1.8141698e-01  -1.9964260e-01  -6.1512221e-01   1.8176985e+00  -3.2374669e-01  -6.8175793e-01   3.4571766e-01  -4.0072990e-01   1.6255980e+00  -3.6234153e-01   6.9275033e-01  -9.4569970e-01   7.2844850e-01  -6.3960207e-01  -3.9229162e-02  -6.5340520e-01   1.8884873e-01  -5.4890371e-01   9.3987703e-01  -1.4006151e+00   1.8534426e+00  -3.3538354e-01   2.1420729e-01  -4.5124538e-02  -8.9233588e-03  -6.0744882e-01   1.6729362e+00  -1.4076882e+00   1.1893777e+00  -2.0542104e+00   1.3588574e+00  -1.6824038e+00   4.6425315e-01  -3.7233360e-02   1.5879685e+00  -4.8656715e-01   1.1293702e+00  -2.4548108e+00   1.9457078e+00  -1.0225377e+00   1.4382488e+00  -4.5011187e-01   1.7573427e+00  -8.6594284e-01   1.1228704e-01  -2.3064594e+00  -6.1786032e-01  -2.8958838e+00   3.7505435e-01  -2.0500595e+00   1.5725091e+00  -2.5416339e-01  -3.1440783e-01  -1.0009058e-02  -5.2288807e-01   1.0302997e+00   1.2255969e+00
  -2.6905660e-01  -3.7429737e-01   4.2961218e-01  -5.3584479e-01   8.0354340e-01  -9.2531870e-01   1.1365729e+00  -1.2834941e+00   2.5501201e+00   2.2090937e-01   1.4306118e+00   5.9217502e-01   1.6155569e+00  -1.7134990e+00   1.2444625e+00  -2.6047490e+00   4.0076514e-02   9.1594954e-02  -3.4210412e-01  -4.0981351e-01   1.6358406e+00  -9.8192911e-02  -4.7071932e-01   4.9529053e-01  -3.3379100e-01   1.6652016e+00  -4.6324871e-01   6.2174787e-01  -1.1058490e+00   5.8959784e-01  -8.1160514e-01   1.7324020e-01  -3.9373539e-01   3.3009161e-01  -4.7957753e-01   9.1517426e-01  -1.5371013e+00   1.7681743e+00  -5.1424752e-01   4.5048131e-01   1.4220621e-01   1.5911366e-01  -5.2919219e-01   1.8255465e+00  -1.4421231e+00   1.2262269e+00  -2.1873360e+00   1.2733407e+00  -1.8921160e+00   6.2013622e-01   1.9520880e-01   1.7858554e+00  -4.2210041e-01   1.1720748e+00  -2.6365543e+00   1.8223317e+00  -1.3644128e+00   1.6541110e+00  -3.1039451e-01   1.9317299e+00  -8.1538902e-01   1.4204003e-01  -2.5363495e+00  -6.7058049e-01  -3.3102403e+00   2.7631380e-01  -2.4647584e+00   1.4502358e+00  -4.8353933e-01  -1.0476421e-01   7.8296442e-02  -6.8295263e-01   8.9465238e-01   1.0695510e+00
  -1.2751847e-01  -1.3141792e-01   6.4639587e-01  -3.4630411e-01   8.8171489e-01  -9.6054643e-01   1.0350155e+00  -1.4344812e+00   2.3887258e+00  -5.2565506e-02   1.6505850e+00   7.8340919e-01   1.7505270e+00  -1.7231563e+00   1.1518200e+00  -2.8542058e+00   2.4951775e-01  -2.7615359e-02  -4.8948597e-01  -1.9263666e-01   1.4338780e+00   1.0712678e-01  -2.7309959e-01   6.1433668e-01  -2.8452509e-01   1.6748496e+00  -5.7933789e-01   5.3306789e-01  -1.2659032e+00   4.3494899e-01  -9.7493743e-01   3.7464017e-01  -1.3842361e-01   4.5190597e-01  -4.1923445e-01   8.7699277e-01  -1.6612863e+00   1.6604029e+00  -6.8376403e-01   6.6685254e-01   3.2066352e-01   3.1826142e-01  -4.4641989e-01   1.9729465e+00  -1.4510883e+00   1.2558765e+00  -2.2793982e+00   1.1677058e+00  -2.0672709e+00   7.7179558e-01   4.2675097e-01   1.9807677e+00  -3.4084445e-01   1.2171522e+00  -2.7566864e+00   1.6698990e+00  -1.6757814e+00   1.8658721e+00  -1.5577596e-01   2.1082199e+00  -7.3998194e-01   1.7853148e-01  -2.6971883e+00  -7.2651904e-01  -3.6513536e+00   1.5822012e-01  -2.8267879e+00   1.3114737e+00  -6.9180768e-01   9.9973628e-02   1.3349206e-01  -8.5449331e-01   7.4877412e-01   9.0875227e-01
   1.2742307e-02   1.1901680e-01   8.3777943e-01  -1.6700015e-01   9.4603708e-01  -9.9567136e-01   9.1605428e-01  -1.5623827e+00   2.1942838e+00  -3.2079420e-01   1.8567696e+00   9.6422997e-01   1.8822828e+00  -1.6884477e+00   1.0419177e+00  -3.0434917e+00   4.3608585e-01  -1.7011985e-01  -6.3717189e-01   3.1811621e-02   1.2135006e+00   2.8807750e-01  -9.1367099e-02   7.0105269e-01  -2.5149116e-01   1.6553467e+00  -7.0450041e-01   4.2936161e-01  -1.4194508e+00   2.6746526e-01  -1.1242496e+00   5.6005028e-01   1.0864749e-01   5.5108485e-01  -3.6671338e-01   8.2482448e-01  -1.7678505e+00   1.5302861e+00  -8.3951232e-01   8.5751554e-01   4.8736277e-01   4.6319538e-01  -3.5913214e-01   2.1097647e+00  -1.4322605e+00   1.2751865e+00  -2.3264154e+00   1.0416239e+00  -2.2023906e+00   9.1468295e-01   6.5323225e-01   2.1664244e+00  -2.4335763e-01   1.2611486e+00  -2.8113765e+00   1.4890422e+00  -1.9490811e+00   2.0671774e+00   1.0478165e-02   2.2804800e+00  -6.4049718e-01   2.1812001e-01  -2.7855193e+00  -7.8648350e-01  -3.9116567e+00   2.1315959e-02  -3.1286265e+00   1.1563073e+00  -8.7593076e-01   2.9605153e-01   1.5654102e-01  -1.0301663e+00   5.9484425e-01   7.4390426e-01
   1.4761764e-01   3.7250373e-01   9.9906853e-01   6.9686991e-04   9.9405894e-01  -1.0264168e+00   7.8069481e-01  -1.6633820e+00   1.9684121e+00  -5.7867315e-01   2.0432843e+00   1.1320495e+00   2.0054061e+00  -1.6095900e+00   9.1496083e-01  -3.1680806e+00   5.9678599e-01  -3.2892755e-01  -7.8082839e-01   2.5870535e-01   9.7721693e-01   4.4161484e-01   7.2937700e-02   7.5498328e-01  -2.3242166e-01   1.6083078e+00  -8.3230272e-01   3.1358364e-01  -1.5604324e+00   9.0348216e-02  -1.2549793e+00   7.2521684e-01   3.4411213e-01   6.2526921e-01  -3.2031420e-01   7.5837276e-01  -1.8522752e+00   1.3786819e+00  -9.7775736e-01   1.0176069e+00   6.4005706e-01   5.8891538e-01  -2.6734331e-01   2.2308056e+00  -1.3842906e+00   1.2812207e+00  -2.3261770e+00   8.9535377e-01  -2.2936700e+00   1.0444099e+00   8.7075147e-01   2.3367800e+00  -1.3084963e-01   1.3006002e+00  -2.7992800e+00   1.2816059e+00  -2.1783729e+00   2.2520108e+00   1.8457839e-01   2.4423303e+00  -5.1867333e-01   2.5736329e-01  -2.8005617e+00  -8.5069266e-01  -4.0865942e+00  -1.3261941e-01  -3.3650630e+00   9.8586461e-01  -1.0335892e+00   4.8020134e-01   1.4991996e-01  -1.2026723e+00   4.3529365e-01   5.7627008e-01
   2.7318503e-01   6.2447460e-01   1.1265862e+00   1.5601094e-01   1.0237146e+00  -1.0485987e+00   6.3040252e-01  -1.7349059e+00   1.7140671e+00  -8.2147305e-01   2.2047859e+00   1.2847033e+00   2.1147545e+00  -1.4884799e+00   7.7185900e-01  -3.2259757e+00   7.2968443e-01  -4.9653022e-01  -9.1657154e-01   4.8314054e-01   7.2826584e-01   5.6579049e-01   2.1911462e-01   7.7693172e-01  -2.2443025e-01   1.5360509e+00  -9.5631771e-01   1.8887849e-01  -1.6834145e+00  -9.3053024e-02  -1.3635125e+00   8.6665173e-01   5.6515701e-01   6.7298354e-01  -2.7796285e-01   6.7763694e-01  -1.9110223e+00   1.2071700e+00  -1.0955450e+00   1.1433379e+00   7.7717526e-01   6.9096906e-01  -1.7110913e-01   2.3313330e+00  -1.3068607e+00   1.2714679e+00  -2.2782837e+00   7.2982867e-01  -2.3390559e+00   1.1569097e+00   1.0757911e+00   2.4862932e+00  -5.1453529e-03   1.3322502e+00  -2.7214996e+00   1.0506097e+00  -2.3594657e+00   2.4149292e+00   3.6236866e-01   2.5880183e+00  -3.7713640e-01   2.9317959e-01  -2.7441038e+00  -9.1876166e-01  -4.1746170e+00  -3.0067043e-01  -3.5332493e+00   8.0222566e-01  -1.1632182e+00   6.4966412e-01   1.1737425e-01  -1.3651002e+00   2.7274449e-01   4.0760071e-01
   3.8583468e-01   8.7044565e-01   1.2177509e+00   2.9868166e-01   1.0334343e+00  -1.0583866e+00   4.6711831e-01  -1.7756561e+00   1.4354450e+00  -1.0449723e+00   2.3366748e+00   1.4204973e+00   2.2057242e+00  -1.3285855e+00   6.1426823e-01  -3.2176569e+00   8.3385949e-01  -6.6528614e-01  -1.0410902e+00   7.0028488e-01   4.7048204e-01   6.5971272e-01   3.4717862e-01   7.6882212e-01  -2.2423918e-01   1.4414829e+00  -1.0704372e+00   5.8478642e-02  -1.7838161e+00  -2.7931972e-01  -1.4472832e+00   9.8169594e-01   7.6952474e-01   6.9364409e-01  -2.3739035e-01   5.8299856e-01  -1.9416549e+00   1.0180452e+00  -1.1907556e+00   1.2320801e+00   8.9782111e-01   7.6565324e-01  -7.0554089e-02   2.4073342e+00  -1.2006914e+00   1.2440441e+00  -2.1840993e+00   5.4671709e-01  -2.3382421e+00   1.2485824e+00   1.2653172e+00   2.6101667e+00   1.3138072e-01   1.3532449e+00  -2.5814439e+00   8.0014984e-01  -2.4899693e+00   2.5512578e+00   5.3949957e-01   2.7124607e+00  -2.1928365e-01   3.2297461e-01  -2.6202980e+00  -9.8973222e-01  -4.1770690e+00  -4.7895606e-01  -3.6326698e+00   6.0826676e-01  -1.2640401e+00   8.0219035e-01   6.3621927e-02  -1.5112272e+00   1.0994546e-01   2.4001174e-01
   4.8237134e-01   1.1061568e+00   1.2711142e+00   4.2886473e-01   1.0222471e+00  -1.0525379e+00   2.9326261e-01  -1.7855726e+00   1.1378238e+00  -1.2455733e+00   2.4352641e+00   1.5382343e+00   2.2744679e+00  -1.1347674e+00   4.4459272e-01  -3.1459267e+00   9.0931679e-01  -8.2778382e-01  -1.1517213e+00   9.0551926e-01   2.0812655e-01   7.2346938e-01   4.5770980e-01   7.3352505e-01  -2.2841190e-01   1.3279805e+00  -1.1691474e+00  -7.4381110e-02  -1.8580748e+00  -4.6502577e-01  -1.5048095e+00   1.0685481e+00   9.5549036e-01   6.8754114e-01  -1.9631075e-01   4.7530056e-01  -1.9428913e+00   8.1428922e-01  -1.2621150e+00   1.2824056e+00   1.0017370e+00   8.1018139e-01   3.4101489e-02   2.4557454e+00  -1.0675022e+00   1.1978608e+00  -2.0466216e+00   3.4845091e-01  -2.2925854e+00   1.3164173e+00   1.4368534e+00   2.7045331e+00   2.7589823e-01   1.3612995e+00  -2.3845964e+00   5.3525282e-01  -2.5692773e+00   2.6572337e+00   7.1160734e-01   2.8114342e+00  -4.9133417e-02   3.4472848e-01  -2.4353731e+00  -1.0621405e+00  -4.0979820e+00  -6.6285335e-01  -3.6650348e+00   4.0745521e-01  -1.3360855e+00   9.3602151e-01  -5.9702367e-03  -1.6357600e+00  -5.0291774e-02   7.5823548e-02
   5.6008585e-01   1.3276914e+00   1.2863537e+00   5.4701932e-01   9.8986622e-01  -1.0285861e+00   1.1172326e-01  -1.7657350e+00   8.2736166e-01  -1.4203972e+00   2.4979000e+00   1.6372197e+00   2.3180585e+00  -9.1304354e-01   2.6594432e-01  -3.0156738e+00   9.5687755e-01  -9.7716753e-01  -1.2464778e+00   1.0945622e+00  -5.4303087e-02   7.5802072e-01   5.5169280e-01   6.7466005e-01  -2.3357360e-01   1.1992696e+00  -1.2477551e+00  -2.0653329e-01  -1.9037481e+00  -6.4678542e-01  -1.5356694e+00   1.1262582e+00   1.1218149e+00   6.5579595e-01  -1.5258781e-01   3.5590978e-01  -1.9145969e+00   5.9951492e-01  -1.3091672e+00   1.2940772e+00   1.0892346e+00   8.2280668e-01   1.4251812e-01   2.4746194e+00  -9.0992550e-01   1.1327418e+00  -1.8702831e+00   1.3821586e-01  -2.2049546e+00   1.3580834e+00   1.5885218e+00   2.7665852e+00   4.2523678e-01   1.3548186e+00  -2.1382100e+00   2.6168640e-01  -2.5984890e+00   2.7300947e+00   8.7448736e-01   2.8817065e+00   1.2885006e-01   3.5704048e-01  -2.1972847e+00  -1.1341155e+00  -3.9437835e+00  -8.4725277e-01  -3.6341064e+00   2.0361837e-01  -1.3801999e+00   1.0498571e+00  -8.5717596e-02  -1.7345069e+00  -2.0515553e-01  -8.2616962e-02
   6.1679366e-01   1.5315666e+00   1.2642274e+00   6.5379241e-01   9.3674818e-01  -9.8497399e-01  -7.4176278e-02  -1.7182140e+00   5.1086250e-01  -1.5673490e+00   2.5230288e+00   1.7172467e+00   2.3345875e+00  -6.7030844e-01   8.2059775e-02  -2.8335607e+00   9.7804991e-01  -1.1074071e+00  -1.3240310e+00   1.2635710e+00  -3.1226763e-01   7.6506976e-01   6.3035885e-01   5.9638623e-01  -2.3660764e-01   1.0593080e+00  -1.3025533e+00  -3.3493113e-01  -1.9195444e+00  -8.2128760e-01  -1.5404195e+00   1.1546884e+00   1.2676839e+00   6.0029349e-01  -1.0437783e-01   2.2675351e-01  -1.8577145e+00   3.7788692e-01  -1.3322106e+00   1.2679932e+00   1.1611002e+00   8.0289170e-01   2.5421825e-01   2.4632272e+00  -7.3138234e-01   1.0494815e+00  -1.6606918e+00  -8.0098714e-02  -2.0795215e+00   1.3719828e+00   1.7190513e+00   2.7946369e+00   5.7601801e-01   1.3329670e+00  -1.8509450e+00  -1.4255847e-02  -2.5802670e+00   2.7681067e+00   1.0242532e+00   2.9210975e+00   3.0994693e-01   3.5912863e-01  -1.9153197e+00  -1.2034986e+00  -3.7229393e+00  -1.0268252e+00  -3.5454617e+00   7.0932941e-04  -1.3980255e+00   1.1428113e+00  -1.6993412e-01  -1.8044775e+00  -3.5189268e-01  -2.3311206e-01
   6.5084106e-01   1.7147916e+00   1.2064856e+00   7.4990780e-01   8.6411727e-01  -9.2112475e-01  -2.6073020e-01  -1.6458826e+00   1.9552416e-01  -1.6851497e+00   2.5102004e+00   1.7785641e+00   2.3231937e+00  -4.1402396e-01  -1.0282069e-01  -2.6076618e+00   9.7489101e-01  -1.2135025e+00  -1.3836535e+00   1.4092130e+00  -5.6137019e-01   7.4691874e-01   6.9504065e-01   5.0319261e-01  -2.3481494e-01   9.1217286e-01  -1.3309216e+00  -4.5668798e-01  -1.9052889e+00  -9.8532015e-01  -1.5204669e+00   1.1544432e+00   1.3926361e+00   5.2359260e-01  -5.0241527e-02   9.0324584e-02  -1.7741420e+00   1.5402121e-01  -1.3322066e+00   1.2060872e+00   1.2184807e+00   7.5092006e-01   3.6857266e-01   2.4220797e+00  -5.3592449e-01   9.4983632e-01  -1.4243315e+00  -3.0198937e-01  -1.9215095e+00   1.3572633e+00   1.8277511e+00   2.7881183e+00   7.2479505e-01   1.2956852e+00  -1.5324674e+00  -2.8598696e-01  -2.5186449e+00   2.7705301e+00   1.1574709e+00   2.9284763e+00   4.8937637e-01   3.5078901e-01  -1.5996795e+00  -1.2679752e+00  -3.4455462e+00  -1.1962834e+00  -3.4062048e+00  -1.9740873e-01  -1.3919528e+00   1.2143629e+00  -2.5321632e-01  -1.8439078e+00  -4.8786217e-01  -3.7376660e-01
   6.6108180e-01   1.8748906e+00   1.1157515e+00   8.3606715e-01   7.7395112e-01  -8.3744579e-01  -4.4392400e-01  -1.5522008e+00  -1.1131840e-01  -1.7733301e+00   2.4600162e+00   1.8218284e+00   2.2840264e+00  -1.5189698e-01  -2.8410893e-01  -2.3470609e+00   9.4986827e-01  -1.2916148e+00  -1.4251294e+00   1.5287089e+00  -7.9751688e-01   7.0631832e-01   7.4704975e-01   3.9969725e-01  -2.2603231e-01   7.6195449e-01  -1.3313593e+00  -5.6910532e-01  -1.8618282e+00  -1.1357877e+00  -1.4779019e+00   1.1267761e+00   1.4964903e+00   4.2881561e-01   1.0780760e-02  -5.0350002e-02  -1.6665671e+00  -6.7135385e-02  -1.3106648e+00   1.1111922e+00   1.2627628e+00   6.6845030e-01   4.8479313e-01   2.3528752e+00  -3.2805389e-01   8.3645255e-01  -1.1682378e+00  -5.2246767e-01  -1.7369112e+00   1.3137926e+00   1.9144547e+00   2.7475035e+00   8.6819137e-01   1.2436521e+00  -1.1930285e+00  -5.4686504e-01  -2.4187873e+00   2.7375400e+00   1.2712645e+00   2.9036929e+00   6.6248507e-01   3.3231658e-01  -1.2610533e+00  -1.3252103e+00  -3.1228874e+00  -1.3506210e+00  -3.2246330e+00  -3.8714259e-01  -1.3650346e+00   1.2643037e+00  -3.3068209e-01  -1.8522154e+00  -6.1058217e-01  -5.0310248e-01
   6.4683170e-01   2.0098931e+00   9.9537075e-01   9.1287179e-01   6.6892482e-01  -7.3527318e-01  -6.1952990e-01  -1.4409899e+00  -4.0244322e-01  -1.8321884e+00   2.3740200e+00   1.8480405e+00   2.2181467e+00   1.0843719e-01  -4.5705228e-01  -2.0614346e+00   9.0572566e-01  -1.3391278e+00  -1.4486446e+00   1.6198453e+00  -1.0170427e+00   6.4631624e-01   7.8758354e-01   2.9046340e-01  -2.0870309e-01   6.1265571e-01  -1.3034579e+00  -6.6969239e-01  -1.7908880e+00  -1.2697275e+00  -1.4153079e+00   1.0734760e+00   1.5792754e+00   3.1952090e-01   7.9131554e-02  -1.9177770e-01  -1.5382728e+00  -2.8044050e-01  -1.2695137e+00   9.8687202e-01   1.2954494e+00   5.5801517e-01   6.0193295e-01   2.2583703e+00  -1.1252897e-01   7.1273071e-01  -8.9966779e-01  -7.3622089e-01  -1.5321948e+00   1.2420936e+00   1.9794344e+00   2.6741900e+00   1.0030288e+00   1.1781954e+00  -8.4304511e-01  -7.9042678e-01  -2.2867191e+00   2.6700983e+00   1.3633849e+00   2.8474569e+00   8.2491887e-01   3.0439729e-01  -9.1020613e-01  -1.3729834e+00  -2.7669702e+00  -1.4853235e+00  -3.0098756e+00  -5.6530362e-01  -1.3208663e+00   1.2926871e+00  -3.9815288e-01  -1.8298969e+00  -7.1777099e-01  -6.2012558e-01
   6.0780897e-01   2.1183020e+00   8.4924461e-01   9.8076727e-01   5.5231430e-01  -6.1676083e-01  -7.8322105e-01  -1.3162063e+00  -6.7097734e-01  -1.8627141e+00   2.2545499e+00   1.8584748e+00   2.1273836e+00   3.5971125e-01  -6.1693512e-01  -1.7606383e+00   8.4535958e-01  -1.3546387e+00  -1.4546625e+00   1.6809665e+00  -1.2167999e+00   5.7011260e-01   8.1766238e-01   1.7983832e-01  -1.8190251e-01   4.6810125e-01  -1.2478165e+00  -7.5618176e-01  -1.6948933e+00  -1.3843263e+00  -1.3355572e+00   9.9674620e-01   1.6411703e+00   1.9956299e-01   1.5473499e-01  -3.3010403e-01  -1.3929250e+00  -4.8070334e-01  -1.2109648e+00   8.3723678e-01   1.3180477e+00   4.2297609e-01   7.1889390e-01   2.1421916e+00   1.0583081e-01   5.8264186e-01  -6.2578086e-01  -9.3779967e-01  -1.3140104e+00   1.1432551e+00   2.0233027e+00   2.5703332e+00   1.1264380e+00   1.1011645e+00  -4.9269955e-01  -1.0106103e+00  -2.1290322e+00   2.5698043e+00   1.4322444e+00   2.7611786e+00   9.7276958e-01   2.6798167e-01  -5.5759249e-01  -1.4093138e+00  -2.3900655e+00  -1.5965420e+00  -2.7715143e+00  -7.2919188e-01  -1.2634322e+00   1.2997842e+00  -4.5227538e-01  -1.7783744e+00  -8.0738221e-01  -7.2434042e-01
   5.4407204e-01   2.1990446e+00   6.8165261e-01   1.0400140e+00   4.2786465e-01  -4.8472743e-01  -9.3070077e-01  -1.1817323e+00  -9.1061216e-01  -1.8664866e+00   2.1045612e+00   1.8545986e+00   2.0141565e+00   5.9528805e-01  -7.5929039e-01  -1.4543127e+00   7.7170975e-01  -1.3378929e+00  -1.4438015e+00   1.7109492e+00  -1.3942087e+00   4.8092873e-01   8.3810122e-01   7.1819134e-02  -1.4532035e-01   3.3185569e-01  -1.1659138e+00  -8.2654255e-01  -1.5767698e+00  -1.4769451e+00  -1.2416114e+00   8.9907975e-01   1.6824562e+00   7.2945781e-02   2.3702950e-01  -4.6124678e-01  -1.2343593e+00  -6.6283982e-01  -1.1373808e+00   6.6674871e-01   1.3319698e+00   2.6734362e-01   8.3444137e-01   2.0085992e+00   3.2233388e-01   4.5050807e-01  -3.5334953e-01  -1.1218226e+00  -1.0889129e+00   1.0188247e+00   2.0469001e+00   2.4386610e+00   1.2359444e+00   1.0147728e+00  -1.5157368e-01  -1.2019616e+00  -1.9525906e+00   2.4387315e+00   1.4769153e+00   2.6467928e+00   1.1026907e+00   2.2415216e-01  -2.1301286e-01  -1.4325749e+00  -2.0042645e+00  -1.6812314e+00  -2.5192031e+00  -8.7663471e-01  -1.1969293e+00   1.2860471e+00  -4.9058311e-01  -1.6998104e+00  -8.7763553e-01  -8.1571679e-01
   4.5596542e-01   2.2514231e+00   4.9707901e-01   1.0906847e+00   2.9962887e-01  -3.4247352e-01  -1.0578436e+00  -1.0411927e+00  -1.1157961e+00  -1.8455575e+00   1.9274404e+00   1.8379934e+00   1.8812868e+00   8.0937706e-01  -8.8010920e-01  -1.1515292e+00   6.8766581e-01  -1.2896698e+00  -1.4167221e+00   1.7091739e+00  -1.5472743e+00   3.8189363e-01   8.4951090e-01  -3.0051715e-02  -9.9207169e-02   2.0715105e-01  -1.0599484e+00  -8.7899590e-01  -1.4397403e+00  -1.5451515e+00  -1.1363365e+00   7.8314446e-01   1.7034858e+00  -5.6324846e-02   3.2502662e-01  -5.8105458e-01  -1.0663791e+00  -8.2203169e-01  -1.0511537e+00   4.8003446e-01   1.3384578e+00   9.5578306e-02   9.4722914e-01   1.8622262e+00   5.3258788e-01   3.2076179e-01  -8.8510967e-02  -1.2831902e+00  -8.6311413e-01   8.7069844e-01   2.0511903e+00   2.2822866e+00   1.3295289e+00   9.2142676e-01   1.7166572e-01  -1.3598197e+00  -1.7642452e+00   2.2792716e+00   1.4970956e+00   2.5065760e+00   1.2119782e+00   1.7399835e-01   1.1467837e-01  -1.4415920e+00  -1.6210712e+00  -1.7372546e+00  -2.2623070e+00  -1.0059872e+00  -1.1255802e+00   1.2520854e+00  -5.1150251e-01  -1.5969048e+00  -9.2704547e-01  -8.9461918e-01
   3.4408297e-01   2.2750731e+00   3.0005168e-01   1.1326878e+00   1.7178743e-01  -1.9358302e-01  -1.1608437e+00  -8.9780826e-01  -1.2819030e+00  -1.8023299e+00   1.7268269e+00   1.8102786e+00   1.7318130e+00   9.9719929e-01  -9.7603775e-01  -8.6049033e-01   5.9599363e-01  -1.2116353e+00  -1.3740329e+00   1.6755002e+00  -1.6745794e+00   2.7595483e-01   8.5232674e-01  -1.2276090e-01  -4.4291859e-02   9.6824492e-02  -9.3266107e-01  -9.1203434e-01  -1.2871321e+00  -1.5867668e+00  -1.0223467e+00   6.5168380e-01   1.7046716e+00  -1.8438269e-01   4.1739272e-01  -6.8548168e-01  -8.9257760e-01  -9.5388616e-01  -9.5460201e-01   2.8171372e-01   1.3385334e+00  -8.7613945e-02   1.0558323e+00   1.7078119e+00   7.3264771e-01   1.9770335e-01   1.6342723e-01  -1.4172965e+00  -6.4227451e-01   7.0102142e-01   2.0371681e+00   2.1045309e+00   1.4056614e+00   8.2355606e-01   4.6952199e-01  -1.4804785e+00  -1.5705764e+00   2.0940023e+00   1.4930493e+00   2.3429905e+00   1.2986172e+00   1.1851107e-01   4.1780376e-01  -1.4357193e+00  -1.2510443e+00  -1.7634534e+00  -2.0095703e+00  -1.1161081e+00  -1.0534482e+00   1.1986583e+00  -5.1430930e-01  -1.4726898e+00  -9.5445109e-01  -9.6171136e-01
   2.0925599e-01   2.2699380e+00   9.5003004e-02   1.1658122e+00   4.8458683e-02  -4.1722779e-02  -1.2363650e+00  -7.5429333e-01  -1.4053754e+00  -1.7394454e+00   1.5064588e+00   1.7730486e+00   1.5688238e+00   1.1550975e+00  -1.0445523e+00  -5.8829296e-01   4.9928140e-01  -1.1061761e+00  -1.3162280e+00   1.6102552e+00  -1.7752621e+00   1.6581630e-01   8.4686040e-01  -2.0386864e-01   1.8321032e-02   3.2663593e-03  -7.8715480e-01  -9.2444778e-01  -1.1222076e+00  -1.5999256e+00  -9.0188731e-01   5.0744056e-01   1.6864945e+00  -3.0763031e-01   5.1254546e-01  -7.7076984e-01  -7.1619356e-01  -1.0545929e+00  -8.4989501e-01   7.6254482e-02   1.3329774e+00  -2.7747870e-01   1.1587919e+00   1.5499478e+00   9.1913413e-01   8.5271592e-02   3.9812153e-01  -1.5202318e+00  -4.3134297e-01   5.1210796e-01   2.0057896e+00   1.9087731e+00   1.4633119e+00   7.2345733e-01   7.3585599e-01  -1.5613244e+00  -1.3776765e+00   1.8855809e+00   1.4655283e+00   2.1585529e+00   1.3612956e+00   5.8505530e-02   6.9002878e-01  -1.4148943e+00  -9.0350104e-01  -1.7596916e+00  -1.7688361e+00  -1.2063236e+00  -9.8426969e-01   1.1266799e+00  -4.9904800e-01  -1.3303387e+00  -9.5904756e-01  -1.0178514e+00
   5.2568839e-02   2.2362691e+00  -1.1384036e-01   1.1897926e+00  -6.6489263e-02   1.0954617e-01  -1.2816899e+00  -6.1280133e-01  -1.4838461e+00  -1.6596886e+00   1.2700523e+00   1.7278240e+00   1.3953215e+00   1.2805909e+00  -1.0841007e+00  -3.4076418e-01   3.9990555e-01  -9.7622790e-01  -1.2436567e+00   1.5142384e+00  -1.8489877e+00   5.3904877e-02   8.3336817e-01  -2.7152552e-01   8.7265120e-02  -7.1622326e-02  -6.2672104e-01  -9.1535713e-01  -9.4803001e-01  -1.5831517e+00  -7.7676322e-01   3.5310767e-01   1.6495336e+00  -4.2285039e-01   6.0875915e-01  -8.3362974e-01  -5.4000868e-01  -1.1210749e+00  -7.3900475e-01  -1.3213863e-01   1.3223394e+00  -4.6939118e-01   1.2546681e+00   1.3928558e+00   1.0893194e+00  -1.3159170e-02   6.1226360e-01  -1.5889677e+00  -2.3444976e-01   3.0639015e-01   1.9579402e+00   1.6983390e+00   1.5019423e+00   6.2316595e-01   9.6600215e-01  -1.6009464e+00  -1.1909827e+00   1.6566808e+00   1.4156816e+00   1.9557495e+00   1.3993905e+00  -5.4208176e-03   9.2646281e-01  -1.3796676e+00  -5.8629014e-01  -1.7268692e+00  -1.5468218e+00  -1.2763914e+00  -9.2131283e-01   1.0372425e+00  -4.6642365e-01  -1.1730016e+00  -9.4042231e-01  -1.0639918e+00
  -1.2459926e-01   2.1746511e+00  -3.2253604e-01   1.2043889e+00  -1.6961427e-01   2.5693567e-01  -1.2948581e+00  -4.7491925e-01  -1.5162302e+00  -1.5659151e+00   1.0212245e+00   1.6760272e+00   1.2141242e+00   1.3723805e+00  -1.0942041e+00  -1.2237029e-01   3.0001636e-01  -8.2510810e-01  -1.1565319e+00   1.3887485e+00  -1.8959224e+00  -5.7635589e-02   8.1212993e-01  -3.2446508e-01   1.6102882e-01  -1.2646298e-01  -4.5468621e-01  -8.8425510e-01  -7.6736765e-01  -1.5354459e+00  -6.4831726e-01   1.9130583e-01   1.5945162e+00  -5.2729444e-01   7.0427318e-01  -8.7141268e-01  -3.6628972e-01  -1.1511287e+00  -6.2369077e-01  -3.3959954e-01   1.3069762e+00  -6.5900825e-01   1.3421047e+00   1.2402089e+00   1.2411786e+00  -9.4946070e-02   8.0358960e-01  -1.6215150e+00  -5.4853244e-02   8.6399393e-02   1.8944377e+00   1.4764279e+00   1.5214872e+00   5.2436133e-01   1.1568148e+00  -1.5992144e+00  -1.0151630e+00   1.4099642e+00   1.3449676e+00   1.7369991e+00   1.4129327e+00  -7.2895093e-02   1.1236981e+00  -1.3312032e+00  -3.0563723e-01  -1.6669092e+00  -1.3489605e+00  -1.3264706e+00  -8.6727111e-01   9.3165089e-01  -4.1767626e-01  -1.0036767e+00  -8.9859574e-01  -1.1010923e+00
  -3.2051298e-01   2.0860515e+00  -5.2747199e-01   1.2094719e+00  -2.5805392e-01   3.9756635e-01  -1.2747936e+00  -3.4170767e-01  -1.5027940e+00  -1.4610057e+00   7.6345757e-01   1.6189779e+00   1.0278060e+00   1.4303067e+00  -1.0755123e+00   6.3803707e-02   2.0154265e-01  -6.5636560e-01  -1.0549762e+00   1.2356230e+00  -1.9167150e+00  -1.6692516e-01   7.8353289e-01  -3.6197444e-01   2.3806695e-01  -1.6042354e-01  -2.7428397e-01  -8.3105447e-01  -5.8264336e-01  -1.4563843e+00  -5.1745775e-01   2.4586950e-02   1.5223818e+00  -6.1874577e-01   7.9739717e-01  -8.8226440e-01  -1.9677558e-01  -1.1435500e+00  -5.0551387e-01  -5.4263922e-01   1.2871165e+00  -8.4238854e-01   1.4198992e+00   1.0950015e+00   1.3734070e+00  -1.5830120e-01   9.7083256e-01  -1.6170520e+00   1.0506204e-01  -1.4522335e-01   1.8160729e+00   1.2460793e+00   1.5223271e+00   4.2831138e-01   1.3066478e+00  -1.5573264e+00  -8.5405847e-01   1.1480910e+00   1.2550716e+00   1.5046550e+00   1.4025577e+00  -1.4374420e-01   1.2797924e+00  -1.2712514e+00  -6.6063549e-02  -1.5827117e+00  -1.1793094e+00  -1.3571034e+00  -8.2419410e-01   8.1146673e-01  -3.5444900e-01  -8.2512447e-01  -8.3406409e-01  -1.1300561e+00
  -5.3301025e-01   1.9718846e+00  -7.2538245e-01   1.2051137e+00  -3.2964916e-01   5.2906638e-01  -1.2214103e+00  -2.1378077e-01  -1.4451880e+00  -1.3478438e+00   5.0010323e-01   1.5579128e+00   8.3867394e-01   1.4552709e+00  -1.0298091e+00   2.1601009e-01   1.0621178e-01  -4.7365177e-01  -9.3910051e-01   1.0572870e+00  -1.9124854e+00  -2.7230847e-01   7.4815285e-01  -3.8384975e-01   3.1690227e-01  -1.7323375e-01  -8.8559394e-02  -7.5613869e-01  -3.9592535e-01  -1.3462186e+00  -3.8473023e-01  -1.4454330e-01   1.4343588e+00  -6.9555545e-01   8.8660848e-01  -8.6525477e-01  -3.2707562e-02  -1.0982386e+00  -3.8587595e-01  -7.3815167e-01   1.2629457e+00  -1.0160803e+00   1.4870778e+00   9.5947325e-01   1.4854053e+00  -2.0236791e-01   1.1136268e+00  -1.5760123e+00   2.4374210e-01  -3.8569320e-01   1.7236846e+00   1.0101744e+00   1.5052573e+00   3.3585441e-01   1.4152742e+00  -1.4778147e+00  -7.1067465e-01   8.7375581e-01   1.1478411e+00   1.2610464e+00   1.3694471e+00  -2.1794475e-01   1.3942038e+00  -1.2020928e+00   1.2962710e-01  -1.4780733e+00  -1.0405232e+00  -1.3692020e+00  -7.9345447e-01   6.7855548e-01  -2.7865899e-01  -6.3982761e-01  -7.4784184e-01  -1.1516851e+00
  -7.5943618e-01   1.8340849e+00  -9.1333990e-01   1.1916689e+00  -3.8303091e-01   6.4963014e-01  -1.1356914e+00  -9.1416407e-02  -1.3464437e+00  -1.2293127e+00   2.3441677e-01   1.4940207e+00   6.4877553e-01   1.4491246e+00  -9.5996813e-01   3.3374031e-01   1.5581083e-02  -2.8061585e-01  -8.0911092e-01   8.5679843e-01  -1.8848186e+00  -3.7230162e-01   7.0682807e-01  -3.9033894e-01   3.9621063e-01  -1.6519080e-01   9.9693728e-02  -6.6041295e-01  -2.0895641e-01  -1.2059747e+00  -2.5042550e-01  -3.1359057e-01   1.3320396e+00  -7.5665109e-01   9.7063585e-01  -8.2047395e-01   1.2510456e-01  -1.0162755e+00  -2.6607840e-01  -9.2339401e-01   1.2347008e+00  -1.1771756e+00   1.5429661e+00   8.3508368e-01   1.5772345e+00  -2.2724943e-01   1.2323756e+00  -1.5001321e+00   3.6038323e-01  -6.3203411e-01   1.6182543e+00   7.7146073e-01   1.4714580e+00   2.4741550e-01   1.4837577e+00  -1.3645106e+00  -5.8721571e-01   5.8974178e-01   1.0252419e+00   1.0085395e+00   1.3152664e+00  -2.9555742e-01   1.4676852e+00  -1.1264554e+00   2.8029807e-01  -1.3575671e+00  -9.3388675e-01  -1.3640405e+00  -7.7574705e-01   5.3512926e-01  -1.9237594e-01  -4.4999339e-01  -6.4149790e-01  -1.1666577e+00
  -9.9659464e-01   1.6751720e+00  -1.0887291e+00   1.1698444e+00  -4.1766578e-01   7.5803706e-01  -1.0197348e+00   2.5314952e-02  -1.2109271e+00  -1.1083016e+00  -3.0389760e-02   1.4284905e+00   4.5993045e-01   1.4145384e+00  -8.6985848e-01   4.1758552e-01  -6.8921541e-02  -8.0826853e-02  -6.6542975e-01   6.3787940e-01  -1.8357591e+00  -4.6553442e-01   6.6071751e-01  -3.8207695e-01   4.7488692e-01  -1.3715461e-01   2.8796365e-01  -5.4534820e-01  -2.3213778e-02  -1.0375354e+00  -1.1471221e-01  -4.8003361e-01   1.2174481e+00  -8.0152044e-01   1.0485261e+00  -7.4909088e-01   2.7618810e-01  -8.9996431e-01  -1.4739058e-01  -1.0959477e+00   1.2027665e+00  -1.3233363e+00   1.5872530e+00   7.2253421e-01   1.6495488e+00  -2.3399064e-01   1.3280941e+00  -1.3924477e+00   4.5482590e-01  -8.8103101e-01   1.5010102e+00   5.3259435e-01   1.4224642e+00   1.6304925e-01   1.5142842e+00  -1.2224609e+00  -4.8514888e-01   2.9898050e-01   8.8933792e-01   7.4960604e-01   1.2421058e+00  -3.7665603e-01   1.5021514e+00  -1.0474066e+00   3.8637563e-01  -1.2263827e+00  -8.5939691e-01  -1.3432389e+00  -7.7111403e-01   3.8377729e-01  -9.7714637e-02  -2.5759405e-01  -5.1718054e-01  -1.1755201e+00
  -1.2407311e+00   1.4982961e+00  -1.2492128e+00   1.1407479e+00  -4.3385874e-01   8.5363375e-01  -8.7675877e-01   1.3641439e-01  -1.0442437e+00  -9.8771419e-01  -2.9108961e-01   1.3625626e+00   2.7377413e-01   1.3548572e+00  -7.6420630e-01   4.6906923e-01  -1.4595665e-01   1.2228094e-01  -5.0882204e-01   4.0491985e-01  -1.7677987e+00  -5.5069436e-01   6.1134063e-01  -3.6001648e-01   5.5208980e-01  -9.0530945e-02   4.7402339e-01  -4.1301273e-01   1.6000961e-01  -8.4370084e-01   2.2219645e-02  -6.4129223e-01   1.0930883e+00  -8.3017303e-01   1.1196896e+00  -6.5336634e-01   4.2029564e-01  -7.5283237e-01  -3.1119002e-02  -1.2536722e+00   1.1677614e+00  -1.4527937e+00   1.6200394e+00   6.2182890e-01   1.7035088e+00  -2.2451652e-01   1.4022428e+00  -1.2572424e+00   5.2743398e-01  -1.1291943e+00   1.3735234e+00   2.9618321e-01   1.3601364e+00   8.2501756e-02   1.5099703e+00  -1.0577945e+00  -4.0528978e-01   4.6048033e-03   7.4229156e-01   4.8688327e-01   1.1524208e+00  -4.6126045e-01   1.5005256e+00  -9.6822621e-01   4.4970016e-01  -1.0901254e+00  -8.1588544e-01  -1.3087333e+00  -7.7898915e-01   2.2747706e-01   3.2564270e-03  -6.4436538e-02  -3.7762381e-01  -1.1786868e+00
  -1.4875552e+00   1.3072515e+00  -1.3926967e+00   1.1059100e+00  -4.3271309e-01   9.3628558e-01  -7.1106127e-01   2.4182555e-01  -8.5309401e-01  -8.7047103e-01  -5.4439226e-01   1.2975742e+00   9.1807091e-02   1.2739493e+00  -6.4841655e-01   4.9046501e-01  -2.1423367e-01   3.2544216e-01  -3.4051416e-01   1.6294500e-01  -1.6838532e+00  -6.2648109e-01   5.6059166e-01  -3.2535795e-01   6.2726399e-01  -2.7241087e-02   6.5591034e-01  -2.6608530e-01   3.3951282e-01  -6.2821642e-01   1.6001758e-01  -7.9470852e-01   9.6196338e-01  -8.4308353e-01   1.1839228e+00  -5.3661844e-01   5.5728659e-01  -5.7958290e-01   8.1332171e-02  -1.3946589e+00   1.1306020e+00  -1.5643261e+00   1.6418665e+00   5.3236696e-01   1.7406832e+00  -2.0153132e-01   1.4565629e+00  -1.0999426e+00   5.7896968e-01  -1.3727485e+00   1.2377810e+00   6.4824664e-02   1.2866317e+00   5.2823663e-03   1.4746577e+00  -8.7753919e-01  -3.4789542e-01  -2.9001621e-01   5.8638140e-01   2.2321269e-01   1.0489797e+00  -5.4928175e-01   1.4665749e+00  -8.9226345e-01   4.7334340e-01  -9.5458177e-01  -8.0116985e-01  -1.2627291e+00  -7.9825631e-01   6.9579565e-02   1.0858723e-01   1.2774947e-01  -2.2613207e-01  -1.1764458e+00
  -1.7323087e+00   1.1064499e+00  -1.5172992e+00   1.0672751e+00  -4.1605117e-01   1.0063042e+00  -5.2793317e-01   3.4132177e-01  -6.4508050e-01  -7.5949853e-01  -7.8691565e-01   1.2349940e+00  -8.4561047e-02   1.1760569e+00  -5.2836411e-01   4.8461432e-01  -2.7248137e-01   5.2557857e-01  -1.6229223e-01  -8.2459864e-02  -1.5872199e+00  -6.9157641e-01   5.1072604e-01  -2.7948206e-01   7.0014019e-01   5.0323341e-02   8.3188976e-01  -1.0784286e-01   5.1409370e-01  -3.9576095e-01   2.9804141e-01  -9.3754929e-01   8.2755811e-01  -8.4112244e-01   1.2414067e+00  -4.0313720e-01   6.8701280e-01  -3.8599711e-01   1.8841655e-01  -1.5171923e+00   1.0925385e+00  -1.6572215e+00   1.6537212e+00   4.5305783e-01   1.7629463e+00  -1.6838353e-01   1.4929276e+00  -9.2696076e-01   6.1047489e-01  -1.6076519e+00   1.0962273e+00  -1.5887188e-01   1.2043742e+00  -6.9263157e-02   1.4127095e+00  -6.8939226e-01  -3.1275480e-01  -5.8126824e-01   4.2402930e-01  -3.8352427e-02   9.3481190e-01  -6.4048331e-01   1.4047444e+00  -8.2278769e-01   4.6140332e-01  -8.2546263e-01  -8.1222194e-01  -1.2076305e+00  -8.2731669e-01  -8.6235580e-02   2.1649963e-01   3.1721634e-01  -6.6537556e-02  -1.1689640e+00
  -1.9698779e+00   9.0084618e-01  -1.6213355e+00   1.0271591e+00  -3.8629979e-01   1.0643602e+00  -3.3352047e-01   4.3442064e-01  -4.2847032e-01  -6.5770012e-01  -1.0151884e+00   1.1764374e+00  -2.5397605e-01   1.0656520e+00  -4.1016275e-01   4.5475298e-01  -3.1943256e-01   7.1980697e-01   2.3428733e-02  -3.2526893e-01  -1.4815194e+00  -7.4463493e-01   4.6431440e-01  -2.2388607e-01   7.7071446e-01   1.3936129e-01   1.0004087e+00   5.7879801e-02   6.8246472e-01  -1.5188903e-01   4.3526453e-01  -1.0670319e+00   6.9377988e-01  -8.2547873e-01   1.2926796e+00  -2.5804949e-01   8.0921811e-01  -1.7878443e-01   2.8842300e-01  -1.6197269e+00   1.0551532e+00  -1.7312284e+00   1.6570139e+00   3.8245183e-01   1.7723733e+00  -1.2890357e-01   1.5132129e+00  -7.4549037e-01   6.2316531e-01  -1.8296561e+00   9.5176214e-01  -3.7228245e-01   1.1160204e+00  -1.4188105e-01   1.3288150e+00  -5.0145179e-01  -2.9926878e-01  -8.6531460e-01   2.5782817e-01  -2.9457140e-01   8.1315785e-01  -7.3445946e-01   1.3199917e+00  -7.6283747e-01   4.1878736e-01  -7.0813495e-01  -8.4534341e-01  -1.1459521e+00  -8.6416221e-01  -2.3603636e-01   3.2542079e-01   5.0210756e-01   9.6868689e-02  -1.1562935e+00
  -2.1949464e+00   6.9582037e-01  -1.7033161e+00   9.8817364e-01  -3.4634771e-01   1.1113864e+00  -1.3464149e-01   5.2033094e-01  -2.1192237e-01  -5.6790873e-01  -1.2256867e+00   1.1236597e+00  -4.1511723e-01   9.4729928e-01  -2.9992004e-01   4.0435568e-01  -3.5382648e-01   9.0543977e-01   2.1357278e-01  -5.5917796e-01  -1.3706143e+00  -7.8429743e-01   4.2416600e-01  -1.6012689e-01   8.3920721e-01   2.3673844e-01   1.1600459e+00   2.2676156e-01   8.4318451e-01   9.7074074e-02   5.7020954e-01  -1.1803762e+00   5.6485824e-01  -7.9757877e-01   1.3385878e+00  -1.0713800e-01   9.2345957e-01   3.4615917e-02   3.7947778e-01  -1.7008807e+00   1.0203234e+00  -1.7864987e+00   1.6535295e+00   3.1887642e-01   1.7711418e+00  -8.7220626e-02   1.5192002e+00  -5.6325670e-01   6.1834435e-01  -2.0344011e+00   8.0769638e-01  -5.7278856e-01   1.0244211e+00  -2.1334573e-01   1.2278124e+00  -3.2191821e-01  -3.0651375e-01  -1.1381512e+00   9.0562982e-02  -5.4207273e-01   6.8741784e-01  -8.3062871e-01   1.2176307e+00  -7.1507617e-01   3.5099451e-01  -6.0736044e-01  -8.9633908e-01  -1.0802159e+00  -9.0645315e-01  -3.7574550e-01   4.3399827e-01   6.8038086e-01   2.5943164e-01  -1.1383771e+00
  -2.4021760e+00   4.9701659e-01  -1.7619594e+00   9.5312134e-01  -2.9938292e-01   1.1484806e+00   6.1438120e-02   5.9793524e-01  -4.1888590e-03  -4.9282106e-01  -1.4149061e+00   1.0785274e+00  -5.6668886e-01   8.2552997e-01  -2.0349010e-01   3.3700542e-01  -3.7443217e-01   1.0799826e+00   4.0441231e-01  -7.7780171e-01  -1.2585122e+00  -8.0922683e-01   3.9322011e-01  -8.9771830e-02   9.0600578e-01   3.3907754e-01   1.3094633e+00   3.9409677e-01   9.9461190e-01   3.4418420e-01   7.0092312e-01  -1.2748795e+00   4.4520489e-01  -7.5900622e-01   1.3802146e+00   4.3379343e-02   1.0290555e+00   2.4627546e-01   4.5957295e-01  -1.7594474e+00   9.9014727e-01  -1.8235279e+00   1.6453549e+00   2.6057426e-01   1.7614406e+00  -4.7565662e-02   1.5125083e+00  -3.8823160e-01   5.9733955e-01  -2.2175456e+00   6.6766564e-01  -7.5781866e-01   9.3257491e-01  -2.8440221e-01   1.1145338e+00  -1.5877803e-01  -3.3328660e-01  -1.3956928e+00  -7.4782693e-02  -7.7743443e-01   5.6109641e-01  -9.2823728e-01   1.1031827e+00  -6.8166014e-01   2.6390533e-01  -5.2705665e-01  -9.6067937e-01  -1.0128396e+00  -9.5159878e-01  -5.0127395e-01   5.4109685e-01   8.4975318e-01   4.1624991e-01  -1.1150549e+00
  -2.5864081e+00   3.1014946e-01  -1.7962222e+00   9.2486432e-01  -2.4871926e-01   1.1768117e+00   2.4726287e-01   6.6580954e-01   1.8619683e-01  -4.3491504e-01  -1.5794634e+00   1.0429643e+00  -7.0742485e-01   7.0472345e-01  -1.2623116e-01   2.5628844e-01  -3.8009402e-01   1.2411305e+00   5.9161988e-01  -9.7489747e-01  -1.1492526e+00  -8.1816384e-01   3.7441090e-01  -1.4359447e-02   9.7159281e-01   4.4285932e-01   1.4473626e+00   5.5492464e-01   1.1348849e+00   5.8207241e-01   8.2499161e-01  -1.3480136e+00   3.3924010e-01  -7.1142742e-01   1.4187923e+00   1.8709913e-01   1.1250638e+00   4.4805124e-01   5.2661923e-01  -1.7944264e+00   9.6684054e-01  -1.8430936e+00   1.6347826e+00   2.0583311e-01   1.7453860e+00  -1.4069888e-02   1.4945569e+00  -2.2832176e-01   5.6146172e-01  -2.3749246e+00   5.3550723e-01  -9.2490807e-01   8.4356979e-01  -3.5571369e-01   9.9367353e-01  -1.9484493e-02  -3.7812921e-01  -1.6338834e+00  -2.3503897e-01  -9.9728045e-01   4.3773916e-01  -1.0263673e+00   9.8223826e-01  -6.6412541e-01   1.6358721e-01  -4.7009608e-01  -1.0336473e+00  -9.4602951e-01  -9.9683979e-01  -6.0867473e-01   6.4577845e-01   1.0076729e+00   5.6231049e-01  -1.0860767e+00
  -2.7428721e+00   1.4078893e-01  -1.8053413e+00   9.0617790e-01  -1.9762222e-01   1.1975351e+00   4.1546728e-01   7.2227719e-01   3.5123219e-01  -3.9635501e-01  -1.7162220e+00   1.0188791e+00  -8.3610390e-01   5.8899888e-01  -7.2778084e-02   1.6571870e-01  -3.6979685e-01   1.3867645e+00   7.7036311e-01  -1.1446049e+00  -1.0467847e+00  -8.1000004e-01   3.7051239e-01   6.4629219e-02   1.0364657e+00   5.4453041e-01   1.5724508e+00   7.0418110e-01   1.2619268e+00   8.0317571e-01   9.3959691e-01  -1.3975352e+00   2.5119533e-01  -6.5652535e-01   1.4556042e+00   3.1769957e-01   1.2102908e+00   6.3188293e-01   5.7851996e-01  -1.8050674e+00   9.5261028e-01  -1.8461977e+00   1.6241981e+00   1.5310397e-01   1.7249510e+00   9.4330528e-03   1.4665576e+00  -9.1043570e-02   5.1198711e-01  -2.5027243e+00   4.1510763e-01  -1.0717728e+00   7.6051082e-01  -4.2781339e-01   8.6968132e-01   8.9351795e-02  -4.3933473e-01  -1.8488263e+00  -3.8688550e-01  -1.1983841e+00   3.2086112e-01  -1.1239451e+00   8.6032875e-01  -6.6329787e-01   5.6120477e-02  -4.3815718e-01  -1.1104634e+00  -8.8168065e-01  -1.0393311e+00  -6.9431029e-01   7.4726858e-01   1.1513218e+00   6.9263687e-01  -1.0511180e+00
  -2.8673861e+00  -5.8660323e-03  -1.7888834e+00   8.9959540e-01  -1.4914454e-01   1.2117196e+00   5.5906620e-01   7.6549353e-01   4.8374607e-01  -3.7889002e-01  -1.8224297e+00   1.0080774e+00  -9.5157275e-01   4.8211574e-01  -4.6838980e-02   6.8687696e-02  -3.4274886e-01   1.5149487e+00   9.3543830e-01  -1.2816881e+00  -9.5483885e-01  -7.8386209e-01   3.8397219e-01   1.4578774e-01   1.1010520e+00   6.4061280e-01   1.6834171e+00   8.3686664e-01   1.3734808e+00   9.9999442e-01   1.0416089e+00  -1.4216042e+00   1.8490436e-01  -5.9594498e-01   1.4918807e+00   4.2921116e-01   1.2833310e+00   7.9009928e-01   6.1326339e-01  -1.7909253e+00   9.4951799e-01  -1.8340120e+00   1.6159573e+00   1.0109987e-01   1.7019026e+00   1.9590635e-02   1.4295294e+00   1.6802091e-02   4.5016029e-01  -2.5976622e+00   3.1022980e-01  -1.1963921e+00   6.8643393e-01  -5.0106058e-01   7.4667748e-01   1.6224601e-01  -5.1493714e-01  -2.0369232e+00  -5.2690981e-01  -1.3777714e+00   2.1386494e-01  -1.2197485e+00   7.4280896e-01  -6.7923222e-01  -5.2551772e-02  -4.3163727e-01  -1.1863903e+00  -8.2129643e-01  -1.0762236e+00  -7.5502250e-01   8.4491112e-01   1.2776482e+00   8.0244496e-01  -1.0098021e+00
  -2.9565469e+00  -1.2521230e-01  -1.7468013e+00   9.0725721e-01  -1.0598130e-01   1.2202905e+00   6.7174102e-01   7.9355551e-01   5.7767500e-01  -3.8374768e-01  -1.8958582e+00   1.0121630e+00  -1.0527749e+00   3.8738350e-01  -5.1024072e-02  -3.1562679e-02  -2.9847537e-01   1.6239294e+00   1.0814407e+00  -1.3817685e+00  -8.7679731e-01  -7.3920165e-01   4.1674579e-01   2.2778977e-01   1.1656281e+00   7.2780938e-01   1.7789233e+00   9.4822205e-01   1.4671687e+00   1.1653678e+00   1.1277106e+00  -1.4189011e+00   1.4359583e-01  -5.3125261e-01   1.5286988e+00   5.1627625e-01   1.3426339e+00   9.1572143e-01   6.2902869e-01  -1.7519208e+00   9.5934273e-01  -1.8078295e+00   1.6122601e+00   4.8870213e-02   1.6777538e+00   1.3692506e-02   1.3843330e+00   8.9438327e-02   3.7721504e-01  -2.6571614e+00   2.2433056e-01  -1.2970928e+00   6.2420524e-01  -5.7559990e-01   6.2838806e-01   1.9508256e-01  -6.0269033e-01  -2.1950141e+00  -6.5168821e-01  -1.5328169e+00   1.1995055e-01  -1.3124132e+00   6.3474847e-01  -7.1118509e-01  -1.5674925e-01  -4.4963382e-01  -1.2568143e+00  -7.6593183e-01  -1.1047422e+00  -7.8829848e-01   9.3811585e-01   1.3834317e+00   8.8730110e-01  -9.6172862e-01
  -3.0078946e+00  -2.1345093e-01  -1.6794885e+00   9.3077360e-01  -7.0353283e-02   1.2239899e+00   7.4810920e-01   8.0463014e-01   6.2830256e-01  -4.1153147e-01  -1.9349351e+00   1.0324370e+00  -1.1387829e+00   3.0758218e-01  -8.6715950e-02  -1.3194753e-01  -2.3691608e-01   1.7121375e+00   1.2029651e+00  -1.4415366e+00  -8.1556918e-01  -6.7588283e-01   4.7014426e-01   3.0938409e-01   1.2302453e+00   8.0310069e-01   1.8576103e+00   1.0339058e+00   1.5405774e+00   1.2927564e+00   1.1945494e+00  -1.3887370e+00   1.2970184e-01  -4.6391012e-01   1.5668929e+00   5.7438360e-01   1.3865944e+00   1.0027479e+00   6.2430046e-01  -1.6884032e+00   9.8345481e-01  -1.7690230e+00   1.6150303e+00  -4.1533847e-03   1.6537271e+00  -1.0200753e-02   1.3317184e+00   1.2238715e-01   2.9440950e-01  -2.6795044e+00   1.6038011e-01  -1.3726311e+00   5.7641016e-01  -6.5132727e-01   5.1809756e-01   1.8530439e-01  -7.0004179e-01  -2.3205128e+00  -7.5788571e-01  -1.6613326e+00   4.2018042e-02  -1.4004436e+00   5.4083298e-01  -7.5762595e-01  -2.5115718e-01  -4.8999800e-01  -1.3173097e+00  -7.1616472e-01  -1.1222599e+00  -7.9241921e-01   1.0263028e+00   1.4653762e+00   9.4328020e-01  -9.0650614e-01
  -3.0200466e+00  -2.6777141e-01  -1.5878310e+00   9.7111101e-01  -4.3924923e-02   1.2233551e+00   7.8396340e-01   7.9709454e-01   6.3245375e-01  -4.6212785e-01  -1.9388561e+00   1.0698012e+00  -1.2088332e+00   2.4489538e-01  -1.5399139e-01  -2.2953443e-01  -1.5851753e-01   1.7781964e+00   1.2948305e+00  -1.4589296e+00  -7.7347510e-01  -5.9426253e-01   5.4470618e-01   3.8938077e-01   1.2946730e+00   8.6382849e-01   1.9181224e+00   1.0901641e+00   1.5913660e+00   1.3765194e+00   1.2389104e+00  -1.3311457e+00   1.4469536e-01  -3.9526348e-01   1.6069813e+00   6.0006626e-01   1.4136613e+00   1.0464105e+00   5.9798606e-01  -1.6012072e+00   1.0227094e+00  -1.7190093e+00   1.6258069e+00  -5.8142232e-02   1.6307331e+00  -5.3167986e-02   1.2723807e+00   1.1269529e-01   2.0307071e-01  -2.6639571e+00   1.2069328e-01  -1.4222646e+00   5.4523773e-01  -7.2786705e-01   4.1861625e-01   1.3203771e-01  -8.0410902e-01  -2.4115242e+00  -8.4237258e-01  -1.7616438e+00  -1.7431783e-02  -1.4822320e+00   4.6527357e-01  -8.1629031e-01  -3.3090927e-01  -5.4945926e-01  -1.3636910e+00  -6.7209856e-01  -1.1263650e+00  -7.6658408e-01   1.1088488e+00   1.5202319e+00   9.6711762e-01  -8.4378885e-01
  -2.9927953e+00  -2.8649889e-01  -1.4732497e+00   1.0285103e+00  -2.7761069e-02   1.2187176e+00   7.7646901e-01   7.6967908e-01   5.8863319e-01  -5.3463064e-01  -1.9076694e+00   1.1246733e+00  -1.2623618e+00   2.0085843e-01  -2.5159775e-01  -3.2153247e-01  -6.4310179e-02   1.8209365e+00   1.3523221e+00  -1.4332654e+00  -7.5214706e-01  -4.9525629e-01   6.4010514e-01   4.6663131e-01   1.3583619e+00   9.0776361e-01   1.9591488e+00   1.1139876e+00   1.6173913e+00   1.4121776e+00   1.2579015e+00  -1.2469533e+00   1.8897141e-01  -3.2654594e-01   1.6491160e+00   5.9105338e-01   1.4224586e+00   1.0433884e+00   5.4952945e-01  -1.4917005e+00   1.0773684e+00  -1.6592210e+00   1.6456565e+00  -1.1288713e-01   1.6093653e+00  -1.1538182e-01   1.2070169e+00   5.9095039e-02   1.0464443e-01  -2.6108506e+00   1.0678567e-01  -1.4458105e+00   5.3236760e-01  -8.0456375e-01   3.3225997e-01   3.6141529e-02  -9.1166483e-01  -2.4669445e+00  -9.0235196e-01  -1.8326536e+00  -5.6394921e-02  -1.5560950e+00   4.1172363e-01  -8.8427578e-01  -3.9165615e-01  -6.2381707e-01  -1.3920607e+00  -6.3339745e-01  -1.1149241e+00  -7.1100174e-01   1.1850414e+00   1.5449408e+00   9.5635284e-01  -7.7331619e-01
  -2.9271601e+00  -2.6919536e-01  -1.3377298e+00   1.1024414e+00  -2.2322934e-02   1.2102200e+00   7.2430856e-01   7.2160585e-01   4.9709888e-01  -6.2729268e-01  -1.8423285e+00   1.1969213e+00  -1.2990406e+00   1.7632450e-01  -3.7699275e-01  -4.0528278e-01   4.4038009e-02   1.8394196e+00   1.3714388e+00  -1.3653214e+00  -7.5245111e-01  -3.8038211e-01   7.5510140e-01   5.4000814e-01   1.4204323e+00   9.3315704e-01   1.9794857e+00   1.1032491e+00   1.6168464e+00   1.3966473e+00   1.2491434e+00  -1.1378175e+00   2.6177926e-01  -2.5889175e-01   1.6930573e+00   5.4636867e-01   1.4119106e+00   9.9196871e-01   4.7901435e-01  -1.3618167e+00   1.1470529e+00  -1.5910831e+00   1.6751116e+00  -1.6784339e-01   1.5899104e+00  -1.9610874e-01   1.1363835e+00  -3.7910033e-02   7.4214929e-04  -2.5216184e+00   1.1926456e-01  -1.4436854e+00   5.3886910e-01  -8.8049202e-01   2.6084061e-01  -9.9822331e-02  -1.0191441e+00  -2.4865330e+00  -9.3549208e-01  -1.8738945e+00  -7.3453236e-02  -1.6203256e+00   3.8320227e-01  -9.5818000e-01  -4.2962478e-01  -7.0818929e-01  -1.3988606e+00  -5.9935062e-01  -1.0861405e+00  -6.2693910e-01   1.2540449e+00   1.5368036e+00   9.0945788e-01  -6.9495402e-01
  -2.8253925e+00  -2.1670866e-01  -1.1838307e+00   1.1915993e+00  -2.7501307e-02   1.1978506e+00   6.2776721e-01   6.5271199e-01   3.5986567e-01  -7.3751258e-01  -1.7447048e+00   1.2858227e+00  -1.3188112e+00   1.7145142e-01  -5.2644562e-01  -4.7825813e-01   1.6420103e-01   1.8329760e+00   1.3491375e+00  -1.2573503e+00  -7.7443838e-01  -2.5178098e-01   8.8754297e-01   6.0838449e-01   1.4796907e+00   9.3877376e-01   1.9781133e+00   1.0568173e+00   1.5884060e+00   1.3284346e+00   1.2109527e+00  -1.0062322e+00   3.6121583e-01  -1.9335889e-01   1.7381790e+00   4.6637333e-01   1.3813647e+00   8.9214838e-01   3.8724590e-01  -1.2140674e+00   1.2307319e+00  -1.5159967e+00   1.7141398e+00  -2.2220027e-01   1.5723776e+00  -2.9375457e-01   1.0613466e+00  -1.7604398e-01  -1.0681962e-01  -2.3987789e+00   1.5776515e-01  -1.4169211e+00   5.6512094e-01  -9.5448756e-01   2.0566544e-01  -2.7169966e-01  -1.1226775e+00  -2.4709520e+00  -9.4005942e-01  -1.8855638e+00  -6.7850111e-02  -1.6732667e+00   3.8202370e-01  -1.0342738e+00  -4.4167506e-01  -7.9730498e-01  -1.3809361e+00  -5.6896448e-01  -1.0386095e+00  -5.1672267e-01   1.3148852e+00   1.4936621e+00   8.2594491e-01  -6.0873663e-01
  -2.6909249e+00  -1.3116237e-01  -1.0146777e+00   1.2939401e+00  -4.2681742e-02   1.1814909e+00   4.8875180e-01   5.6354920e-01   1.8063406e-01  -8.6186930e-01  -1.6175619e+00   1.3900533e+00  -1.3219144e+00   1.8571149e-01  -6.9519850e-01  -5.3807792e-01   2.9321340e-01   1.8012502e+00   1.2835573e+00  -1.1130284e+00  -8.1733235e-01  -1.1220547e-01   1.0344181e+00   6.7062167e-01   1.5346747e+00   9.2391190e-01   1.9542860e+00   9.7463969e-01   1.5313677e+00   1.2077779e+00   1.1425072e+00  -8.5549566e-01   4.8428205e-01  -1.3095578e-01   1.7834972e+00   3.5275201e-01   1.3307020e+00   7.4566690e-01   2.7580479e-01  -1.0515313e+00   1.3267437e+00  -1.4353280e+00   1.7621463e+00  -2.7496644e-01   1.5565398e+00  -4.0595015e-01   9.8291883e-01  -3.5134312e-01  -2.1599635e-01  -2.2458677e+00   2.2093991e-01  -1.3671576e+00   6.1076049e-01  -1.0251977e+00   1.6754401e-01  -4.7393342e-01  -1.2181630e+00  -2.4217736e+00  -9.1504237e-01  -1.8685410e+00  -3.9545025e-02  -1.7133999e+00   4.0973345e-01  -1.1087010e+00  -4.2535811e-01  -8.8582202e-01  -1.3356181e+00  -5.4107531e-01  -9.7137740e-01  -3.8368937e-01   1.3664522e+00   1.4140857e+00   7.0644668e-01  -5.1490852e-01
  -2.5282671e+00  -1.5883411e-02  -8.3392426e-01   1.4067587e+00  -6.6834706e-02   1.1609762e+00   3.1074134e-01   4.5544985e-01  -3.5356248e-02  -9.9621054e-01  -1.4644881e+00   1.5077095e+00  -1.3089127e+00   2.1792543e-01  -8.7767967e-01  -5.8254441e-01   4.2753152e-01   1.7442585e+00   1.1742124e+00  -9.3733319e-01  -8.7955805e-01   3.5023724e-02   1.1919590e+00   7.2556595e-01   1.5837236e+00   8.8840667e-01   1.9076312e+00   8.5779253e-01   1.4457815e+00   1.0367269e+00   1.0439826e+00  -6.8963620e-01   6.2700275e-01  -7.2668160e-02   1.8277290e+00   2.0844427e-01   1.2604273e+00   5.5596820e-01   1.4706138e-01  -8.7781330e-01   1.4328547e+00  -1.3504021e+00   1.8180104e+00  -3.2506427e-01   1.5419913e+00  -5.2967247e-01   9.0228627e-01  -5.5832430e-01  -3.2451578e-01  -2.0673177e+00   3.0650548e-01  -1.2966048e+00   6.7466847e-01  -1.0911486e+00   1.4680160e-01  -6.9982168e-01  -1.3013785e+00  -2.3414480e+00  -8.6025592e-01  -1.8243824e+00   1.0757481e-02  -1.7394411e+00   4.6705226e-01  -1.1776901e+00  -3.7897977e-01  -9.6865031e-01  -1.2608275e+00  -5.1447495e-01  -8.8400062e-01  -2.3208472e-01   1.4075284e+00   1.2975548e+00   5.5275897e-01  -4.1396483e-01
  -2.3428442e+00   1.2473300e-01  -6.4568827e-01   1.5268028e+00  -9.8622145e-02   1.1361584e+00   9.8670153e-02   3.3055081e-01  -2.8154526e-01  -1.1357994e+00  -1.2897922e+00   1.6363641e+00  -1.2807011e+00   2.6632073e-01  -1.0677589e+00  -6.0970256e-01   5.6313923e-01   1.6624515e+00   1.0221344e+00  -7.3635421e-01  -9.5881579e-01   1.8609550e-01   1.3557922e+00   7.7205839e-01   1.6250742e+00   8.3262327e-01   1.8382463e+00   7.0849171e-01   1.3325536e+00   8.1914749e-01   9.1664543e-01  -5.1330063e-01   7.8460457e-01  -1.9481870e-02   1.8693713e+00   3.7526159e-02   1.1717302e+00   3.2808974e-01   4.1446959e-03  -6.9697664e-01   1.5463472e+00  -1.2625017e+00   1.8801549e+00  -3.7142346e-01   1.5282121e+00  -6.6139231e-01   8.2081183e-01  -7.9022953e-01  -4.2990801e-01  -1.8682949e+00   4.1134765e-01  -1.2079814e+00   7.5499477e-01  -1.1508238e+00   1.4329805e-01  -9.4183168e-01  -1.3681416e+00  -2.2332334e+00  -7.7641675e-01  -1.7552914e+00   8.1610946e-02  -1.7504382e+00   5.5383256e-01  -1.2377647e+00  -3.0166978e-01  -1.0412574e+00  -1.1551995e+00  -4.8804042e-01  -7.7660999e-01  -6.6910716e-02   1.4368387e+00   1.1446259e+00   3.6783841e-01  -3.0668924e-01
  -2.1407897e+00   2.8541803e-01  -4.5445896e-01   1.6504207e+00  -1.3651166e-01   1.1069728e+00  -1.4125467e-01   1.9176864e-01  -5.5033613e-01  -1.2755203e+00  -1.0983637e+00   1.7731562e+00  -1.2385027e+00   3.2861334e-01  -1.2590300e+00  -6.1792267e-01   6.9569480e-01   1.5567763e+00   8.2995295e-01  -5.1704300e-01  -1.0522012e+00   3.3682107e-01   1.5211283e+00   8.0895876e-01   1.6569716e+00   7.5743776e-01   1.7467884e+00   5.3006160e-01   1.1935172e+00   5.6064760e-01   7.6289343e-01  -3.3160306e-01   9.5174288e-01   2.7602903e-02   1.9067993e+00  -1.5495313e-01   1.0665100e+00   6.8478815e-02  -1.4914084e-01  -5.1344181e-01   1.6641385e+00  -1.1728670e+00   1.9466437e+00  -4.1306639e-01   1.5146374e+00  -7.9724038e-01   7.4002033e-01  -1.0393345e+00  -5.2956760e-01  -1.6544957e+00   5.3168082e-01  -1.1044242e+00   8.4922605e-01  -1.2027496e+00   1.5645205e-01  -1.1919539e+00  -1.4145105e+00  -2.1010885e+00  -6.6517759e-01  -1.6640603e+00   1.7086529e-01  -1.7458538e+00   6.6903161e-01  -1.2859342e+00  -1.9345376e-01  -1.0999346e+00  -1.0182236e+00  -4.6085823e-01  -6.4997709e-01   1.0627150e-01   1.4531212e+00   9.5706331e-01   1.5574836e-01  -1.9418729e-01
  -1.9286968e+00   4.6027580e-01  -2.6497373e-01   1.7737345e+00  -1.7888914e-01   1.0734975e+00  -4.0179380e-01   4.2723694e-02  -8.3343264e-01  -1.4101365e+00  -8.9550635e-01   1.9149110e+00  -1.1838492e+00   4.0211064e-01  -1.4451057e+00  -6.0600194e-01   8.2071308e-01   1.4287321e+00   6.0190037e-01  -2.8691551e-01  -1.1563671e+00   4.8277894e-01   1.6829823e+00   8.3518497e-01   1.6777922e+00   6.6420934e-01   1.6345451e+00   3.2685945e-01   1.0314563e+00   2.6841942e-01   5.8623508e-01  -1.4994177e-01   1.1227662e+00   6.7569175e-02   1.9383766e+00  -3.6317196e-01   9.4735805e-01  -2.1525582e-01  -3.0845019e-01  -3.3185753e-01   1.7829248e+00  -1.0826994e+00   2.0153035e+00  -4.4917878e-01   1.5007259e+00  -9.3318328e-01   6.6156015e-01  -1.2973049e+00  -6.2084934e-01  -1.4319182e+00   6.6325322e-01  -9.8937907e-01   9.5429448e-01  -1.2455785e+00   1.8527076e-01  -1.4420763e+00  -1.4370185e+00  -1.9495314e+00  -5.2911195e-01  -1.5539857e+00   2.7574268e-01  -1.7256270e+00   8.1070760e-01  -1.3198525e+00  -5.5321357e-02  -1.1420043e+00  -8.5038736e-01  -4.3233320e-01  -5.0557836e-01   2.8157643e-01   1.4552159e+00   7.3792318e-01  -7.8452668e-02  -7.7912650e-02
  -1.7133434e+00   6.4306862e-01  -8.2069452e-02   1.8928333e+00  -2.2416207e-01   1.0360040e+00  -6.7496591e-01  -1.1238747e-01  -1.1222119e+00  -1.5345857e+00  -6.8675011e-01   2.0582848e+00  -1.1185433e+00   4.8383257e-01  -1.6199080e+00  -5.7327586e-01   9.3377394e-01   1.2804118e+00   3.4373397e-01  -5.3721244e-02  -1.2677179e+00   6.1948735e-01   1.8364111e+00   8.4976572e-01   1.6861686e+00   5.5474276e-01   1.5034794e+00   1.0415483e-01   8.5008151e-01  -4.9000437e-02   3.9120192e-01   2.6211326e-02   1.2920008e+00   9.9395816e-02   1.9625719e+00  -5.8076518e-01   8.1749577e-01  -5.1465064e-01  -4.6908193e-01  -1.5694588e-01   1.8993430e+00  -9.9316132e-01   2.0838600e+00  -4.7916096e-01   1.4860231e+00  -1.0652007e+00   5.8714331e-01  -1.5555813e+00  -7.0119315e-01  -1.2066182e+00   8.0158300e-01  -8.6647385e-01   1.0667235e+00  -1.2781674e+00   2.2838551e-01  -1.6843575e+00  -1.4329290e+00  -1.7834690e+00  -3.7164205e-01  -1.4287576e+00   3.9295012e-01  -1.6902060e+00   9.7604508e-01  -1.3379311e+00   1.1071915e-01  -1.1659538e+00  -6.5330761e-01  -4.0227395e-01  -3.4564918e-01   4.5305306e-01   1.4421642e+00   4.9157694e-01  -3.2887858e-01   4.0316765e-02
  -1.5014061e+00   8.2752603e-01   8.9487843e-02   2.0039720e+00  -2.7084697e-01   9.9499243e-01  -9.5237435e-01  -2.6896543e-01  -1.4081140e+00  -1.6442926e+00  -4.7765440e-01   2.1999249e+00  -1.0446079e+00   5.7064527e-01  -1.7779382e+00  -5.1972956e-01   1.0307444e+00   1.1145222e+00   6.2572650e-02   1.7490082e-01  -1.3826249e+00   7.4259656e-01   1.9767553e+00   8.5190397e-01   1.6811070e+00   4.3124216e-01   1.3562410e+00  -1.3203461e-01   6.5394991e-01  -3.8204426e-01   1.8319612e-01   1.9153767e-01   1.4540372e+00   1.2208515e-01   1.9780734e+00  -8.0107350e-01   6.8066757e-01  -8.2073749e-01  -6.2620062e-01   6.6720764e-03   2.0101428e+00  -9.0537549e-01   2.1500816e+00  -5.0265915e-01   1.4702122e+00  -1.1894570e+00   5.1846670e-01  -1.8057719e+00  -7.6827127e-01  -9.8446567e-01   9.4220906e-01  -7.3938531e-01   1.1828014e+00  -1.2996461e+00   2.8409379e-01  -1.9115775e+00  -1.4004896e+00  -1.6080093e+00  -1.9691116e-01  -1.2923310e+00   5.1882463e-01  -1.6405462e+00   1.1614145e+00  -1.3393995e+00   3.0161088e-01  -1.1714846e+00  -4.2983288e-01  -3.7094683e-01  -1.7321820e-01   6.1495512e-01   1.4133126e+00   2.2366431e-01  -5.8903558e-01   1.5831690e-01
  -1.2991786e+00   1.0076573e+00   2.4518730e-01   2.1037669e+00  -3.1763545e-01   9.5120837e-01  -1.2255545e+00  -4.2221830e-01  -1.6830254e+00  -1.7354770e+00  -2.7360994e-01   2.3366337e+00  -9.6422247e-01   6.5940203e-01  -1.9145131e+00  -4.4609425e-01   1.1080004e+00   9.3437632e-01  -2.3334745e-01   3.9176121e-01  -1.4976453e+00   8.4809329e-01   2.0998695e+00   8.4104826e-01   1.6620882e+00   2.9625746e-01   1.1961377e+00  -3.7514565e-01   4.4833302e-01  -7.2048823e-01  -3.1721210e-02   3.4110393e-01   1.6040003e+00   1.3470711e-01   1.9838922e+00  -1.0174018e+00   5.4099437e-01  -1.1244211e+00  -7.7508424e-01   1.5466203e-01   2.1123583e+00  -8.2041720e-01   2.2119169e+00  -5.1957712e-01   1.4531506e+00  -1.3024602e+00   4.5712002e-01  -2.0400331e+00  -8.2014523e-01  -7.7091239e-01   1.0809362e+00  -6.1170540e-01   1.2987723e+00  -1.3094716e+00   3.5040798e-01  -2.1174476e+00  -1.3391623e+00  -1.4282633e+00  -9.6025217e-03  -1.1487862e+00   6.4950421e-01  -1.5780764e+00   1.3624693e+00  -1.3243117e+00   5.1325604e-01  -1.1594765e+00  -1.8409584e-01  -3.3909343e-01   7.8900110e-03   7.6200642e-01   1.3684106e+00  -5.9030314e-02  -8.5208342e-01   2.7355506e-01
  -1.1123120e+00   1.1780467e+00   3.8096246e-01   2.1893735e+00  -3.6343652e-01   9.0563890e-01  -1.4863258e+00  -5.6739506e-01  -1.9396313e+00  -1.8054251e+00  -7.9650628e-02   2.4655252e+00  -8.7965551e-01   7.4708226e-01  -2.0259552e+00  -3.5391655e-01   1.1626337e+00   7.4385557e-01  -5.3498903e-01   5.9043238e-01  -1.6097250e+00   9.3250296e-01   2.2023254e+00   8.1696507e-01   1.6291447e+00   1.5262190e-01   1.0270689e+00  -6.1830357e-01   2.3903683e-01  -1.0538708e+00  -2.4708936e-01   4.7058591e-01   1.7377861e+00   1.3645700e-01   1.9794479e+00  -1.2232769e+00   4.0279397e-01  -1.4168641e+00  -9.1137817e-01   2.8316340e-01   2.2034662e+00  -7.3930094e-01   2.2676211e+00  -5.3007057e-01   1.4348900e+00  -1.4012010e+00   4.0448776e-01  -2.2514147e+00  -8.5541835e-01  -5.7078674e-01   1.2140571e+00  -4.8681807e-01   1.4110312e+00  -1.3074696e+00   4.2511019e-01  -2.2968587e+00  -1.2498040e+00  -1.2491525e+00   1.8528149e-01  -1.0021860e+00   7.8111288e-01  -1.5046351e+00   1.5742820e+00  -1.2934986e+00   7.4057147e-01  -1.1318690e+00   7.8500120e-02  -3.0790868e-01   1.9309506e-01   8.8964471e-01   1.3076976e+00  -3.4877610e-01  -1.1111229e+00   3.8319096e-01
  -9.4558976e-01   1.3341119e+00   4.9337496e-01   2.2586321e+00  -4.0739364e-01   8.5948553e-01  -1.7271283e+00  -7.0002715e-01  -2.1717172e+00  -1.8527038e+00   9.9715003e-02   2.5841603e+00  -7.9319636e-01   8.3092167e-01  -2.1097286e+00  -2.4558793e-01   1.1926283e+00   5.4733731e-01  -8.3288453e-01   7.6551690e-01  -1.7163692e+00   9.9307944e-01   2.2815771e+00   7.7980759e-01   1.5829052e+00   3.3831234e-03   8.5341604e-01  -8.5457728e-01   3.2183551e-02  -1.3719314e+00  -4.5633904e-01   5.7647159e-01   1.8522459e+00   1.2672379e-01   1.9646267e+00  -1.4126924e+00   2.7037992e-01  -1.6898568e+00  -1.0313360e+00   3.8896706e-01   2.2815179e+00  -6.6295926e-01   2.3158540e+00  -5.3452776e-01   1.4156744e+00  -1.4832694e+00   3.6165311e-01  -2.4341536e+00  -8.7336932e-01  -3.8812373e-01   1.3385338e+00  -3.6779283e-01   1.5163077e+00  -1.2938591e+00   5.0581225e-01  -2.4460605e+00  -1.1347745e+00  -1.0752326e+00   3.8266732e-01  -8.5644327e-01   9.0994783e-01  -1.4223891e+00   1.7915133e+00  -1.2484753e+00   9.7760012e-01  -1.0914727e+00   3.5137369e-01  -2.7897976e-01   3.7715234e-01   9.9422892e-01   1.2319662e+00  -6.3716314e-01  -1.3594914e+00   4.8414387e-01
  -8.0274948e-01   1.4723043e+00   5.7978181e-01   2.3101720e+00  -4.4887822e-01   8.1411675e-01  -1.9413279e+00  -8.1615981e-01  -2.3743991e+00  -1.8772908e+00   2.6064567e-01   2.6906482e+00  -7.0709320e-01   9.0852407e-01  -2.1645144e+00  -1.2432524e-01   1.1969943e+00   3.4959034e-01  -1.1175416e+00   9.1285650e-01  -1.8157631e+00   1.0279682e+00   2.3360730e+00   7.3017374e-01   1.5246018e+00  -1.4827182e-01   6.7989848e-01  -1.0772438e+00  -1.6603371e-01  -1.6650471e+00  -6.5309646e-01   6.5623037e-01   1.9453099e+00   1.0516373e-01   1.9398087e+00  -1.5803313e+00   1.4785171e-01  -1.9361535e+00  -1.1320274e+00   4.6967308e-01   2.3452347e+00  -5.9221508e-01   2.3557469e+00  -5.3354152e-01   1.3959211e+00  -1.5469424e+00   3.2931296e-01  -2.5838982e+00  -8.7405141e-01  -2.2603913e-01   1.4521240e+00  -2.5730225e-01   1.6118255e+00  -1.2692630e+00   5.9001938e-01  -2.5627586e+00  -9.9795612e-01  -9.1054507e-01   5.7766441e-01  -7.1520474e-01   1.0326546e+00  -1.3337388e+00   2.0086106e+00  -1.1913159e+00   1.2176808e+00  -1.0417283e+00   6.2694375e-01  -2.5418922e-01   5.5430070e-01   1.0731968e+00   1.1425973e+00  -9.1542598e-01  -1.5910469e+00   5.7318894e-01
  -6.8636031e-01   1.5902433e+00   6.3847523e-01   2.3434631e+00  -4.8746230e-01   7.7100103e-01  -2.1234704e+00  -9.1255756e-01  -2.5442665e+00  -1.8806084e+00   4.0007650e-01   2.7837097e+00  -6.2350042e-01   9.7794752e-01  -2.1902262e+00   5.9026978e-03   1.1758503e+00   1.5564041e-01  -1.3798591e+00   1.0296713e+00  -1.9068309e+00   1.0363324e+00   2.3653125e+00   6.6914694e-01   1.4560396e+00  -2.9909582e-01   5.1140075e-01  -1.2800473e+00  -3.4960879e-01  -1.9246387e+00  -8.3147962e-01   7.0843797e-01   2.0160441e+00   7.1772983e-02   1.9058589e+00  -1.7217545e+00   3.8890680e-02  -2.1497515e+00  -1.2114950e+00   5.2381747e-01   2.3940560e+00  -5.2774836e-01   2.3869330e+00  -5.2787454e-01   1.3761829e+00  -1.5912386e+00   3.0771224e-01  -2.6978539e+00  -8.5834618e-01  -8.6652408e-02   1.5534462e+00  -1.5756626e-01   1.6954250e+00  -1.2347026e+00   6.7519556e-01  -2.6461299e+00  -8.4466798e-01  -7.5850369e-01   7.6580660e-01  -5.8175726e-01   1.1463776e+00  -1.2412225e+00   2.2200240e+00  -1.1245057e+00   1.4536740e+00  -9.8643263e-01   8.9689057e-01  -2.3558839e-01   7.1846573e-01   1.1251639e+00   1.0415622e+00  -1.1748069e+00  -1.8004198e+00   6.4707939e-01
  -5.9776030e-01   1.6867682e+00   6.6878560e-01   2.3588142e+00  -5.2287594e-01   7.3162624e-01  -2.2694762e+00  -9.8686848e-01  -2.6794398e+00  -1.8654534e+00   5.1579233e-01   2.8626933e+00  -5.4443750e-01   1.0377599e+00  -2.1879652e+00   1.4050236e-01   1.1304450e+00  -2.9388998e-02  -1.6115303e+00   1.1146234e+00  -1.9892309e+00   1.0184307e+00   2.3698389e+00   5.9831503e-01   1.3795270e+00  -4.4586370e-01   3.5277953e-01  -1.4574413e+00  -5.1297841e-01  -2.1435264e+00  -9.8636899e-01   7.3284807e-01   2.0646340e+00   2.6952173e-02   1.8640841e+00  -1.8335491e+00  -5.3424556e-02  -2.3261009e+00  -1.2688500e+00   5.5095913e-01   2.4281373e+00  -4.7005979e-01   2.4095368e+00  -5.1842210e-01   1.3570969e+00  -1.6159406e+00   2.9660376e-01  -2.7748447e+00  -8.2796357e-01   2.8941120e-02   1.6419782e+00  -7.0324455e-02   1.7656383e+00  -1.1915759e+00   7.5882896e-01  -2.6967600e+00  -6.8147931e-01  -6.2182245e-01   9.4326058e-01  -4.5896063e-01   1.2488719e+00  -1.1474268e+00   2.4204235e+00  -1.0507893e+00   1.6782338e+00  -9.2946062e-01   1.1524913e+00  -2.2525105e-01   8.6351171e-01   1.1499586e+00   9.3138673e-01  -1.4069379e+00  -1.9832186e+00   7.0269146e-01
  -5.3705478e-01   1.7619150e+00   6.7113888e-01   2.3573150e+00  -5.5495477e-01   6.9741111e-01  -2.3767615e+00  -1.0377368e+00  -2.7795313e+00  -1.8358271e+00   6.0646396e-01   2.9275493e+00  -4.7175885e-01   1.0870587e+00  -2.1599237e+00   2.7443110e-01   1.0631184e+00  -2.0045293e-01  -1.8054095e+00   1.1678025e+00  -2.0632862e+00   9.7564089e-01   2.3511776e+00   5.1976203e-01   1.2977721e+00  -5.8545393e-01   2.0866226e-01  -1.6047995e+00  -6.5126146e-01  -2.3162123e+00  -1.1136347e+00   7.3040628e-01   2.0923075e+00  -2.8444058e-02   1.8161564e+00  -1.9134292e+00  -1.2676994e-01  -2.4622336e+00  -1.3042966e+00   5.5172002e-01   2.4482969e+00  -4.1943545e-01   2.4241277e+00  -5.0617445e-01   1.3393235e+00  -1.6215826e+00   2.9523885e-01  -2.8152882e+00  -7.8538550e-01   1.2064945e-01   1.7179943e+00   3.1665502e-03   1.8217152e+00  -1.1416222e+00   8.3849507e-01  -2.7165121e+00  -5.1592506e-01  -5.0248391e-01   1.1069856e+00  -3.4920610e-01   1.3385733e+00  -1.0549068e+00   2.6049093e+00  -9.7302402e-01   1.8841143e+00  -8.7450195e-01   1.3850099e+00  -2.2511817e-01   9.8352992e-01   1.1485912e+00   8.1507968e-01  -1.6042191e+00  -2.1361765e+00   7.3718583e-01
  -5.0317377e-01   1.8168170e+00   6.4706344e-01   2.3407303e+00  -5.8358520e-01   6.6961593e-01  -2.4442858e+00  -1.0648566e+00  -2.8455285e+00  -1.7966769e+00   6.7164791e-01   2.9787660e+00  -4.0713316e-01   1.1254577e+00  -2.1092405e+00   4.0241259e-01   9.7720450e-01  -3.5276931e-01  -1.9558211e+00   1.1906429e+00  -2.1298591e+00   9.1042715e-01   2.3117197e+00   4.3603116e-01   1.2137547e+00  -7.1492886e-01   8.3248679e-02  -1.7185857e+00  -7.6046878e-01  -2.4390773e+00  -1.2103090e+00   7.0320422e-01   2.1011978e+00  -9.3079027e-02   1.7640143e+00  -1.9602860e+00  -1.7968580e-01  -2.5568060e+00  -1.3190862e+00   5.2777439e-01   2.4559186e+00  -3.7591600e-01   2.4316426e+00  -4.9218053e-01   1.3234852e+00  -1.6094033e+00   3.0238962e-01  -2.8210913e+00  -7.3375553e-01   1.8931937e-01   1.7824486e+00   6.2113349e-02   1.8635988e+00  -1.0868695e+00   9.1191626e-01  -2.7083380e+00  -3.5614222e-01  -4.0174550e-01   1.2548331e+00  -2.5439727e-01   1.4146177e+00  -9.6611971e-01   2.7691966e+00  -8.9405161e-01   2.0644913e+00  -8.2483691e-01   1.5861212e+00  -2.3684591e-01   1.0731457e+00   1.1231657e+00   6.9602889e-01  -1.7601705e+00  -2.2572304e+00   7.4817401e-01
  -4.9398087e-01   1.8535464e+00   5.9914400e-01   2.3113570e+00  -6.0865388e-01   6.4926060e-01  -2.4725234e+00  -1.0689660e+00  -2.8796062e+00  -1.7535714e+00   7.1175237e-01   3.0172782e+00  -3.5202883e-01   1.1530401e+00  -2.0398257e+00   5.1917734e-01   8.7688007e-01  -4.8200200e-01  -2.0587966e+00   1.1857760e+00  -2.1901863e+00   8.2624926e-01   2.2545705e+00   3.5005881e-01   1.1305788e+00  -8.3160989e-01  -1.9872524e-02  -1.7964746e+00  -8.3767174e-01  -2.5104849e+00  -1.2746962e+00   6.5437688e-01   2.0941649e+00  -1.6513286e-01   1.7097443e+00  -1.9741878e+00  -2.1163754e-01  -2.6100595e+00  -1.3154092e+00   4.8178615e-01   2.4528179e+00  -3.3927469e-01   2.4332845e+00  -4.7751496e-01   1.3101045e+00  -1.5812716e+00   3.1640287e-01  -2.7954798e+00  -6.7672203e-01   2.3663368e-01   1.8368185e+00   1.0615077e-01   1.8918555e+00  -1.0295712e+00   9.7701641e-01  -2.6760526e+00  -2.1044896e-01  -3.2017867e-01   1.3855805e+00  -1.7594884e-01   1.4768143e+00  -8.8336919e-01   2.9097667e+00  -8.1659494e-01   2.2132800e+00  -7.8316567e-01   1.7483370e+00  -2.6166878e-01   1.1278238e+00   1.0767362e+00   5.7787086e-01  -1.8697382e+00  -2.3455388e+00   7.3388054e-01
  -5.0642650e-01   1.8749120e+00   5.3092297e-01   2.2718563e+00  -6.3000826e-01   6.3705667e-01  -2.4633694e+00  -1.0517834e+00  -2.8848911e+00  -1.7123333e+00   7.2797270e-01   3.0443596e+00  -3.0770282e-01   1.1702842e+00  -1.9561592e+00   6.1971338e-01   7.6697035e-01  -5.8443169e-01  -2.1122294e+00   1.1568344e+00  -2.2456894e+00   7.2742136e-01   2.1833667e+00   2.6508160e-01   1.0513212e+00  -9.3314658e-01  -9.7881838e-02  -1.8374196e+00  -8.8112227e-01  -2.5307863e+00  -1.3064174e+00   5.8794864e-01   2.0745894e+00  -2.4233167e-01   1.6554591e+00  -1.9563342e+00  -2.2302453e-01  -2.6237059e+00  -1.2962306e+00   4.1729684e-01   2.4410848e+00  -3.0900900e-01   2.4304099e+00  -4.6325008e-01   1.2995530e+00  -1.5395874e+00   3.3528061e-01  -2.7427707e+00  -6.1824636e-01   2.6497783e-01   1.8829252e+00   1.3529642e-01   1.9075707e+00  -9.7212951e-01   1.0319700e+00  -2.6240850e+00  -8.6897655e-02  -2.5773303e-01   1.4989023e+00  -1.1479787e-01   1.5255756e+00  -8.0876128e-01   3.0239775e+00  -7.4318211e-01   2.3254299e+00  -7.5150232e-01   1.8654091e+00  -3.0028932e-01   1.1441504e+00   1.0131254e+00   4.6434362e-01  -1.9295351e+00  -2.4014350e+00   6.9328709e-01
  -5.3673278e-01   1.8842340e+00   4.4675507e-01   2.2250778e+00  -6.4743255e-01   6.3335933e-01  -2.4199871e+00  -1.0158943e+00  -2.8651997e+00  -1.6786605e+00   7.2220083e-01   3.0615121e+00  -2.7518915e-01   1.1779727e+00  -1.8630811e+00   6.9951083e-01   6.5272571e-01  -6.5710603e-01  -2.1159412e+00   1.1082236e+00  -2.2977854e+00   6.1892833e-01   2.1020862e+00   1.8452181e-01   9.7888483e-01  -1.0175770e+00  -1.4885126e-01  -1.8416655e+00  -8.9031719e-01  -2.5022389e+00  -1.3063909e+00   5.0863887e-01   2.0461537e+00  -3.2200681e-01   1.6031783e+00  -1.9089662e+00  -2.1513799e-01  -2.6007518e+00  -1.2650912e+00   3.3857109e-01   2.4229232e+00  -2.8434752e-01   2.4244126e+00  -4.5043288e-01   1.2920140e+00  -1.4871644e+00   3.5678341e-01  -2.6681112e+00  -5.6239031e-01   2.7728428e-01   1.9227512e+00   1.4990105e-01   1.9122211e+00  -9.1701339e-01   1.0752441e+00  -2.5572275e+00   7.1672369e-03  -2.1381764e-01   1.5952815e+00  -7.1422679e-02   1.5618159e+00  -7.4416791e-01   3.1101288e+00  -6.7609881e-01   2.3971731e+00  -7.3113619e-01   1.9326769e+00  -3.5280369e-01   1.1200668e+00   9.3671514e-01   3.5913278e-01  -1.9380038e+00  -2.4263321e+00   6.2624587e-01
  -5.8059876e-01   1.8851153e+00   3.5162158e-01   2.1738909e+00  -6.6064207e-01   6.3814349e-01  -2.3466093e+00  -9.6459733e-01  -2.8247706e+00  -1.6577646e+00   6.9691367e-01   3.0703629e+00  -2.5528710e-01   1.1770900e+00  -1.7655836e+00   7.5478358e-01   5.3958137e-01  -6.9796078e-01  -2.0716602e+00   1.0448740e+00  -2.3477113e+00   5.0620968e-01   2.0148593e+00   1.1185653e-01   9.1586800e-01  -1.0833771e+00  -1.7182474e-01  -1.8107082e+00  -8.6600571e-01  -2.4288401e+00  -1.2767549e+00   4.2163785e-01   2.0126296e+00  -4.0118306e-01   1.5547255e+00  -1.8352442e+00  -1.9007200e-01  -2.5452778e+00  -1.2258847e+00   2.5040658e-01   2.4004973e+00  -2.6427548e-01   2.4166203e+00  -4.4006805e-01   1.2874622e+00  -1.4271038e+00   3.7854780e-01  -2.5771970e+00  -5.1309912e-01   2.7686347e-01   1.9582692e+00   1.5059860e-01   1.9075386e+00  -8.6667220e-01   1.1056355e+00  -2.4803953e+00   6.5515829e-02  -1.8739228e-01   1.6758782e+00  -4.5865701e-02   1.5868271e+00  -6.9119708e-01   3.1674836e+00  -6.1736600e-01   2.4262188e+00  -7.2265773e-01   1.9473384e+00  -4.1867022e-01   1.0550373e+00   8.5222573e-01   2.6572187e-01  -1.8954940e+00  -2.4225892e+00   5.3355129e-01
  -6.3341414e-01   1.8812264e+00   2.5091554e-01   2.1210389e+00  -6.6929613e-01   6.5100617e-01  -2.2483115e+00  -9.0172278e-01  -2.7680149e+00  -1.6540525e+00   6.5504618e-01   3.0725813e+00  -2.4854754e-01   1.1687224e+00  -1.6686134e+00   7.8265370e-01   4.3291689e-01  -7.0590447e-01  -1.9829164e+00   9.7199328e-01  -2.3963871e+00   3.9492632e-01   1.9257965e+00   5.0478468e-02   8.6445929e-01  -1.1294980e+00  -1.6685115e-01  -1.7472047e+00  -8.1014048e-01  -2.3160954e+00  -1.2207398e+00   3.3236707e-01   1.9776841e+00  -4.7669147e-01   1.5116477e+00  -1.7390966e+00  -1.5059449e-01  -2.4621875e+00  -1.1826346e+00   1.5792156e-01   2.3758018e+00  -2.4757783e-01   2.4082077e+00  -4.3310605e-01   1.2856636e+00  -1.3626635e+00   3.9821137e-01  -2.4759898e+00  -4.7399460e-01   2.6723082e-01   1.9913015e+00   1.3825906e-01   1.8953787e+00  -8.2345067e-01   1.1222982e+00  -2.3984151e+00   8.3373317e-02  -1.7706184e-01   1.7423667e+00  -3.7759057e-02   1.6021482e+00  -6.5116869e-01   3.1962488e+00  -5.6873630e-01   2.4118681e+00  -7.2603952e-01   1.9086194e+00  -4.9672459e-01   9.5013429e-01   7.6449586e-01   1.8725587e-01  -1.8042490e+00  -2.3933530e+00   4.1695930e-01
  -6.9046954e-01   1.8761156e+00   1.5020831e-01   2.0690233e+00  -6.7302714e-01   6.7119463e-01  -2.1307641e+00  -8.3143369e-01  -2.6992977e+00  -1.6708761e+00   5.9985449e-01   3.0698139e+00  -2.5525872e-01   1.1539679e+00  -1.5768940e+00   7.8128846e-01   3.3782740e-01  -6.8086151e-01  -1.8548582e+00   8.9482554e-01  -2.4443272e+00   2.9072042e-01   1.8388403e+00   3.5562146e-03   8.2636245e-01  -1.1553889e+00  -1.3496808e-01  -1.6548392e+00  -7.2577421e-01  -2.1707328e+00  -1.1424978e+00   2.4623700e-01   1.9447184e+00  -5.4530076e-01   1.4751645e+00  -1.6250489e+00  -9.9986650e-02  -2.3569506e+00  -1.1392813e+00   6.6329799e-02   2.3505675e+00  -2.3289810e-01   2.4001390e+00  -4.3043367e-01   1.2861965e+00  -1.2971305e+00   4.1353698e-01  -2.3704484e+00  -4.4819299e-01   2.5193765e-01   2.0234172e+00   1.1394580e-01   1.8776050e+00  -7.8950850e-01   1.1247646e+00  -2.3158463e+00   5.7674132e-02  -1.8116901e-01   1.7967572e+00  -4.6352066e-02   1.6094362e+00  -6.2509648e-01   3.1975159e+00  -5.3170339e-01   2.3550526e+00  -7.4075846e-01   1.8178315e+00  -5.8524148e-01   8.0802842e-01   6.7827543e-01   1.2642594e-01  -1.6683037e+00  -2.3423854e+00   2.7914842e-01
  -7.4715538e-01   1.8730533e+00   5.5010126e-02   2.0200282e+00  -6.7148174e-01   6.9765918e-01  -1.9999814e+00  -7.5802310e-01  -2.6227661e+00  -1.7103637e+00   5.3477507e-01   3.0636460e+00  -2.7543325e-01   1.1338652e+00  -1.4947703e+00   7.4997954e-01   2.5891893e-01  -6.2377269e-01  -1.6940081e+00   8.1843411e-01  -2.4916061e+00   1.9898241e-01   1.7576462e+00  -2.6097849e-02   8.0275552e-01  -1.1610042e+00  -7.8137233e-02  -1.5381528e+00  -6.1690862e-01  -2.0003821e+00  -1.0469022e+00   1.6841452e-01   1.9167420e+00  -6.0385854e-01   1.4461466e+00  -1.4980397e+00  -4.1861027e-02  -2.2353455e+00  -1.0994962e+00  -1.9284322e-02   2.3262058e+00  -2.1880980e-01   2.3931400e+00  -4.3286557e-01   1.2884920e+00  -1.2336994e+00   4.2252921e-01  -2.2662832e+00  -4.3815846e-01   2.3441361e-01   2.0558702e+00   7.8877137e-02   1.8559970e+00  -7.6674683e-01   1.1129576e+00  -2.2368416e+00  -1.2789562e-02  -1.9788129e-01   1.8412212e+00  -7.0542290e-02   1.6103545e+00  -6.1367555e-01   3.1731747e+00  -5.0751550e-01   2.2582878e+00  -7.6594181e-01   1.6783112e+00  -6.8203862e-01   6.3288228e-01   5.9803944e-01   8.5379288e-02  -1.4932989e+00  -2.2738923e+00   1.2362127e-01
  -7.9914140e-01   1.8749119e+00  -2.9463401e-02   1.9758810e+00  -6.6436821e-01   7.2912545e-01  -1.8620740e+00  -6.8571662e-01  -2.5422257e+00  -1.7733428e+00   4.6328480e-01   3.0555793e+00  -3.0879831e-01   1.1093470e+00  -1.4260784e+00   6.8916369e-01   2.0013536e-01  -5.3655183e-01  -1.5079590e+00   7.4750901e-01  -2.5378831e+00   1.2463439e-01   1.6854934e+00  -3.6146989e-02   7.9428208e-01  -1.1467975e+00   8.6368052e-04  -1.4023426e+00  -4.8830324e-01  -1.8132299e+00  -9.3932175e-01   1.0361028e-01   1.8962870e+00  -6.4943671e-01   1.4251258e+00  -1.3632289e+00   2.0031223e-02  -2.1032189e+00  -1.0665288e+00  -9.4180336e-02   2.3037945e+00  -2.0389521e-01   2.3877031e+00  -4.4113373e-01   1.2918890e+00  -1.1753603e+00   4.2353595e-01  -2.1687437e+00  -4.4559991e-01   2.1782625e-01   2.0895783e+00   3.4390876e-02   1.8321865e+00  -7.5674366e-01   1.0871917e+00  -2.1650465e+00  -1.2732922e-01  -2.2527080e-01   1.8779301e+00  -1.0891127e-01   1.6064817e+00  -6.1727523e-01   3.1257993e+00  -4.9718677e-01   2.1255418e+00  -8.0051827e-01   1.4952461e+00  -7.8461408e-01   4.3015159e-01   5.2782822e-01   6.5657268e-02  -1.2862235e+00  -2.1923557e+00  -4.5450559e-02
  -8.4253287e-01   1.8840794e+00  -9.8509071e-02   1.9380483e+00  -6.5150427e-01   7.6418186e-01  -1.7230150e+00  -6.1848902e-01  -2.4610645e+00  -1.8593520e+00   3.8876766e-01   3.0470263e+00  -3.5479092e-01   1.0812176e+00  -1.3740387e+00   6.0038281e-01   1.6462171e-01  -4.2200195e-01  -1.3050338e+00   6.8620575e-01  -2.5824763e+00   7.1937682e-02   1.6252213e+00  -2.4832366e-02   8.0107105e-01  -1.1136979e+00   9.8586681e-02  -1.2530408e+00  -3.4525299e-01  -1.6176714e+00  -8.2538461e-01   5.5893542e-02   1.8853588e+00  -6.7947042e-01   1.4123262e+00  -1.2258032e+00   8.1993075e-02  -1.9662711e+00  -1.0430929e+00  -1.5415608e-01   2.2840975e+00  -1.8682599e-01   2.3841160e+00  -4.5587205e-01   1.2957003e+00  -1.1247974e+00   4.1532994e-01  -2.0824393e+00  -4.7141468e-01   2.0496154e-01   2.1251329e+00  -1.8087624e-02   1.8076205e+00  -7.6069784e-01   1.0481630e+00  -2.1035334e+00  -2.8343236e-01  -2.6138454e-01   1.9089187e+00  -1.5976631e-01   1.5992466e+00  -6.3593745e-01   3.0585125e+00  -5.0149846e-01   1.9620318e+00  -8.4335601e-01   1.2753955e+00  -8.9030486e-01   2.0630670e-01   4.7111702e-01   6.8159701e-02  -1.0550953e+00  -2.1023771e+00  -2.2342801e-01
  -8.7400090e-01   1.9024040e+00  -1.4812886e-01   1.9076575e+00  -6.3285935e-01   8.0137372e-01  -1.5884215e+00  -5.5990165e-01  -2.3822170e+00  -1.9667351e+00   3.1439200e-01   3.0393077e+00  -4.1256022e-01   1.0501566e+00  -1.3411701e+00   4.8618865e-01   1.5462697e-01  -2.8369486e-01  -1.0939177e+00   6.3801492e-01  -2.6244720e+00   4.4330246e-02   1.5791879e+00   8.9486906e-03   8.2277918e-01  -1.0630733e+00   2.1108651e-01  -1.0960795e+00  -1.9334662e-01  -1.4219632e+00  -7.1073472e-01   2.8540737e-02   1.8854176e+00  -6.9188547e-01   1.4077159e+00  -1.0907843e+00   1.4056373e-01  -1.8298631e+00  -1.0312911e+00  -1.9571507e-01   2.2676112e+00  -1.6644013e-01   2.3825125e+00  -4.7759533e-01   1.2992809e+00  -1.0842997e+00   3.9716518e-01  -2.0111998e+00  -5.1567924e-01   1.9812811e-01   2.1628345e+00  -7.7077144e-02   1.7835482e+00  -7.7938294e-01   9.9692708e-01  -2.0547591e+00  -4.7693503e-01  -3.0430597e-01   1.9359808e+00  -2.2118979e-01   1.5898900e+00  -6.6937911e-01   2.9748398e+00  -5.2098727e-01   1.7739549e+00  -8.9337241e-01   1.0267309e+00  -9.9645203e-01  -3.1507962e-02   4.3071389e-01   9.3133098e-02  -8.0859673e-01  -2.0085295e+00  -4.0543878e-01
  -8.9088520e-01   1.9311625e+00  -1.7518958e-01   1.8855311e+00  -6.0858652e-01   8.3929697e-01  -1.4633615e+00  -5.1296589e-01  -2.3081580e+00  -2.0928040e+00   2.4300295e-01   3.0336496e+00  -4.8097762e-01   1.0167388e+00  -1.3292249e+00   3.4999850e-01   1.7144576e-01  -1.2582025e-01  -8.8327840e-01   6.0566357e-01  -2.6628612e+00   4.4299272e-02   1.5492399e+00   6.5586713e-02   8.5864809e-01  -9.9668148e-01   3.3411220e-01  -9.3725368e-01  -3.8216802e-02  -1.2338967e+00  -6.0079440e-01   2.3921397e-02   1.8973825e+00  -6.8520543e-01   1.4110629e+00  -9.6284678e-01   1.9268069e-01  -1.6988556e+00  -1.0325760e+00  -2.1619996e-01   2.2546236e+00  -1.4180931e-01   2.3829295e+00  -5.0667187e-01   1.3020900e+00  -1.0556849e+00   3.6880556e-01  -1.9579704e+00  -5.7768246e-01   1.9908664e-01   2.2027363e+00  -1.4107057e-01   1.7610224e+00  -8.1311044e-01   9.3486139e-01  -2.0205436e+00  -7.0228037e-01  -3.5220644e-01   1.9605958e+00  -2.9109523e-01   1.5794474e+00  -7.1699735e-01   2.8785481e+00  -5.5591831e-01   1.5681719e+00  -9.4960472e-01   7.5801459e-01  -1.1005569e+00  -2.7584991e-01   4.0868679e-01   1.4018026e-01  -5.5568454e-01  -1.9152194e+00  -5.8662614e-01
  -8.9126987e-01   1.9710507e+00  -1.7754276e-01   1.8722280e+00  -5.7904054e-01   8.7668317e-01  -1.3521848e+00  -4.8003645e-01  -2.2409108e+00  -2.2340510e+00   1.7703341e-01   3.0311691e+00  -5.5865593e-01   9.8146551e-01  -1.3391422e+00   1.9591324e-01   2.1539848e-01   4.6986627e-02  -6.8139179e-01   5.9104722e-01  -2.6966729e+00   7.3292660e-02   1.5366931e+00   1.4473288e-01   9.0756898e-01  -9.1660918e-01   4.6330403e-01  -7.8208918e-01   1.1470534e-01  -1.0604979e+00  -5.0053842e-01   4.3423581e-02   1.9216520e+00  -6.5863342e-01   1.4219906e+00  -8.4614761e-01   2.3581319e-01  -1.5774730e+00  -1.0477416e+00  -2.1388764e-01   2.2452771e+00  -1.1229200e-01   2.3853638e+00  -5.4329176e-01   1.3037411e+00  -1.0402372e+00   3.3052348e-01  -1.9247426e+00  -6.5599842e-01   2.0900529e-01   2.2446911e+00  -2.0856465e-01   1.7409104e+00  -8.6170513e-01   8.6361431e-01  -2.0020590e+00  -9.5284016e-01  -4.0338791e-01   1.9838866e+00  -3.6728979e-01   1.5687498e+00  -7.7787871e-01   2.7734816e+00  -6.0624511e-01   1.3518605e+00  -1.0112367e+00   4.7834830e-01  -1.2004153e+00  -5.1936514e-01   4.0631824e-01   2.0828693e-01  -3.0519159e-01  -1.8265571e+00  -7.6239378e-01
  -8.7403064e-01   2.0221895e+00  -1.5410071e-01   1.8680758e+00  -5.4477965e-01   9.1246761e-01  -1.2583855e+00  -4.6273672e-01  -2.1820630e+00  -2.3863922e+00   1.1843707e-01   3.0328504e+00  -6.4397817e-01   9.4479854e-01  -1.3710218e+00   2.8507425e-02   2.8584714e-01   2.2983331e-01  -4.9578851e-01   5.9519250e-01  -2.7250970e+00   1.3167066e-01   1.5423153e+00   2.4529953e-01   9.6814937e-01  -8.2520222e-01   5.9438688e-01  -6.3562559e-01   2.6041932e-01  -9.0776669e-01  -4.1429018e-01   8.7421490e-02   1.9581335e+00  -6.1210304e-01   1.4400252e+00  -7.4417751e-01   2.6806075e-01  -1.4691956e+00  -1.0769413e+00  -1.8804222e-01   2.2396201e+00  -7.7567982e-02   2.3898157e+00  -5.8743351e-01   1.3040324e+00  -1.0386623e+00   2.8306944e-01  -1.9125220e+00  -7.4858838e-01   2.2844202e-01   2.2883934e+00  -2.7808874e-01   1.7239038e+00  -9.2449360e-01   7.8504015e-01  -1.9998260e+00  -1.2212776e+00  -4.5631628e-01   2.0066058e+00  -4.4754135e-01   1.5584320e+00  -8.5081201e-01   2.6633979e+00  -6.7156296e-01   1.1321601e+00  -1.0775832e+00   1.9672079e-01  -1.2942177e+00  -7.5515621e-01   4.2408688e-01   2.9586393e-01  -6.5440657e-02  -1.7462311e+00  -9.2862736e-01
  -8.3885420e-01   2.0841481e+00  -1.0486353e-01   1.8731937e+00  -5.0655079e-01   9.4583565e-01  -1.1844986e+00  -4.6191883e-01  -2.1327785e+00  -2.5454200e+00   6.8645563e-02   3.0395050e+00  -7.3513663e-01   9.0718698e-01  -1.4241212e+00  -1.4739394e-01   3.8124609e-01   4.1776287e-01  -3.3293772e-01   6.1825120e-01  -2.7475782e+00   2.1870160e-01   1.5663137e+00   3.6549067e-01   1.0387762e+00  -7.2498793e-01   7.2334879e-01  -5.0222504e-01   3.9455679e-01  -7.8046376e-01  -3.4554816e-01   1.5528547e-01   2.0062797e+00  -5.4629422e-01   1.4646284e+00  -6.5963924e-01   2.8821194e-01  -1.3766783e+00  -1.1197268e+00  -1.3892305e-01   2.2376441e+00  -3.7651126e-02   2.3963162e+00  -6.3883347e-01   1.3029550e+00  -1.0510628e+00   2.2761422e-01  -1.9213305e+00  -8.5292614e-01   2.5735408e-01   2.3334104e+00  -3.4823227e-01   1.7105241e+00  -1.0003102e+00   7.0112335e-01  -2.0137184e+00  -1.4999252e+00  -5.0964588e-01   2.0291445e+00  -5.2964825e-01   1.5489484e+00  -9.3430734e-01   2.5518135e+00  -7.5106335e-01   9.1582954e-01  -1.1480401e+00  -7.8418617e-02  -1.3806093e+00  -9.7710795e-01   4.6167695e-01   4.0080344e-01   1.5611049e-01  -1.6773918e+00  -1.0818768e+00
  -7.8622741e-01   2.1559811e+00  -3.0895535e-02   1.8874999e+00  -4.6525929e-01   9.7624307e-01  -1.1320373e+00  -4.7765899e-01  -2.0938038e+00  -2.7066518e+00   2.8551537e-02   3.0517207e+00  -8.3018190e-01   8.6908441e-01  -1.4968819e+00  -3.2694084e-01   4.9922400e-01   6.0594540e-01  -1.9798446e-01   6.5952736e-01  -2.7638728e+00   3.3260232e-01   1.6083258e+00   5.0286251e-01   1.1176744e+00  -6.1859191e-01   8.4659630e-01  -3.8541475e-01   5.1354491e-01  -6.8195749e-01  -2.9685164e-01   2.4543458e-01   2.0651298e+00  -4.6261114e-01   1.4952122e+00  -5.9435964e-01   2.9576134e-01  -1.3017005e+00  -1.1751033e+00  -6.7747061e-02   2.2392989e+00   7.1201874e-03   2.4049281e+00  -6.9696361e-01   1.3006766e+00  -1.0769383e+00   1.6566819e-01  -1.9502468e+00  -9.6613771e-01   2.9513502e-01   2.3792041e+00  -4.1767073e-01   1.7011189e+00  -1.0875240e+00   6.1389559e-01  -2.0429765e+00  -1.7811573e+00  -5.6223488e-01   2.0515598e+00  -6.1150909e-01   1.5405849e+00  -1.0266234e+00   2.4418655e+00  -8.4349984e-01   7.0893865e-01  -1.2220129e+00  -3.3953280e-01  -1.4587099e+00  -1.1801483e+00   5.1801556e-01   5.2054888e-01   3.5317421e-01  -1.6225471e+00  -1.2194871e+00
  -7.1739602e-01   2.2362818e+00   6.5748341e-02   1.9107033e+00  -4.2192578e-01   1.0034105e+00  -1.1014752e+00  -5.0928801e-01  -2.0654713e+00  -2.8657547e+00  -1.4822704e-03   3.0698100e+00  -9.2708170e-01   8.3095068e-01  -1.5869882e+00  -5.0547218e-01   6.3669539e-01   7.8985715e-01  -9.4555132e-02   7.1753788e-01  -2.7740642e+00   4.7062314e-01   1.6674197e+00   6.5441347e-01   1.2029588e+00  -5.0865232e-01   9.6108020e-01  -2.8777164e-01   6.1472440e-01  -6.1413663e-01  -2.6969367e-01   3.5543061e-01   2.1333550e+00  -3.6312270e-01   1.5311397e+00  -5.4924243e-01   2.9088563e-01  -1.2451483e+00  -1.2415991e+00   2.3393638e-02   2.2444900e+00   5.6114920e-02   2.4157273e+00  -7.6102215e-01   1.2975053e+00  -1.1152135e+00   9.8983534e-02  -1.9974858e+00  -1.0851473e+00   3.4067893e-01   2.4251448e+00  -4.8518961e-01   1.6958513e+00  -1.1840888e+00   5.2535141e-01  -2.0862387e+00  -2.0577332e+00  -6.1315178e-01   2.0736204e+00  -6.9118893e-01   1.5334718e+00  -1.1258050e+00   2.3362006e+00  -9.4717562e-01   5.1661474e-01  -1.2988390e+00  -5.8029627e-01  -1.5280923e+00  -1.3604302e+00   5.9133876e-01   6.5217793e-01   5.2087307e-01  -1.5834752e+00  -1.3396695e+00
  -6.3429193e-01   2.3232533e+00   1.8214364e-01   1.9422906e+00  -3.7763392e-01   1.0272936e+00  -1.0922747e+00  -5.5545597e-01  -2.0476998e+00  -3.0187417e+00  -2.1589225e-02   3.0937614e+00  -1.0237883e+00   7.9324151e-01  -1.6914626e+00  -6.7870741e-01   7.8999646e-01   9.6544196e-01  -2.4642935e-02   7.9010744e-01  -2.7785412e+00   6.2917538e-01   1.7421095e+00   8.1670065e-01   1.2926820e+00  -3.9773475e-01   1.0643855e+00  -2.1085672e-01   6.9641597e-01  -5.7739608e-01  -2.6448672e-01   4.8210926e-01   2.2093136e+00  -2.5046699e-01   1.5717134e+00  -5.2426641e-01   2.7438153e-01  -1.2070326e+00  -1.3173457e+00   1.3165505e-01   2.2530598e+00   1.0845949e-01   2.4287674e+00  -8.2994221e-01   1.2938383e+00  -1.1642944e+00   2.9446611e-02  -2.0605133e+00  -1.2068222e+00   3.9246918e-01   2.4705250e+00  -5.4970621e-01   1.6946880e+00  -1.2876170e+00   4.3736793e-01  -2.1415942e+00  -2.3230961e+00  -6.6167323e-01   2.0948643e+00  -7.6697926e-01   1.5275962e+00  -1.2297319e+00   2.2368993e+00  -1.0599600e+00   3.4285761e-01  -1.3777180e+00  -7.9580645e-01  -1.5887287e+00  -1.5154244e+00   6.7928488e-01   7.9249926e-01   6.5590258e-01  -1.5611628e+00  -1.4415124e+00
  -5.3942973e-01   2.4147976e+00   3.1465869e-01   1.9815081e+00  -3.3347405e-01   1.0480363e+00  -1.1029672e+00  -6.1422766e-01  -2.0400049e+00  -3.1621305e+00  -3.2343146e-02   3.1232088e+00  -1.1183121e+00   7.5638878e-01  -1.8067985e+00  -8.4290612e-01   9.5504086e-01   1.1292459e+00   1.1419106e-02   8.7449544e-01  -2.7779438e+00   8.0399518e-01   1.8303896e+00   9.8597854e-01   1.3848785e+00  -2.8825075e-01   1.1547847e+00  -1.5520171e-01   7.5793337e-01  -5.7069755e-01  -2.8058476e-01   6.2174337e-01   2.2911139e+00  -1.2772567e-01   1.6161576e+00  -5.1853073e-01   2.4757176e-01  -1.1865467e+00  -1.4001701e+00   2.5359922e-01   2.2647629e+00   1.6310161e-01   2.4440315e+00  -9.0242089e-01   1.2901023e+00  -1.2221565e+00  -4.1031491e-02  -2.1361999e+00  -1.3281106e+00   4.4868799e-01   2.5145739e+00  -6.1028934e-01   1.6973898e+00  -1.3954768e+00   3.5163539e-01  -2.2066643e+00  -2.5716137e+00  -7.0727343e-01   2.1146672e+00  -8.3744849e-01   1.5228142e+00  -1.3361799e+00   2.1454416e+00  -1.1793391e+00   1.9043451e-01  -1.4576659e+00  -9.8269851e-01  -1.6409157e+00  -1.6439257e+00   7.7901249e-01   9.3815988e-01   7.5660818e-01  -1.5557768e+00  -1.5249354e+00
  -4.3577551e-01   2.5086170e+00   4.5914830e-01   2.0273527e+00  -2.9048737e-01   1.0659116e+00  -1.1312775e+00  -6.8320440e-01  -2.0415224e+00  -3.2930619e+00  -3.4685275e-02   3.1574255e+00  -1.2087971e+00   7.2077687e-01  -1.9291281e+00  -9.9498968e-01   1.1274900e+00   1.2785196e+00   1.4895448e-02   9.6755011e-01  -2.7730886e+00   9.9033858e-01   1.9297935e+00   1.1583531e+00   1.4776078e+00  -1.8238514e-01   1.2312522e+00  -1.2035026e-01   7.9954292e-01  -5.9170281e-01  -3.1636148e-01   7.7022971e-01   2.3766862e+00   1.7246103e-03   1.6636015e+00  -5.3034626e-01   2.1218644e-01  -1.1821612e+00  -1.4876946e+00   3.8537766e-01   2.2792409e+00   2.1888141e-01   2.4613899e+00  -9.7696875e-01   1.2866945e+00  -1.2864584e+00  -1.1061855e-01  -2.2210025e+00  -1.4461662e+00   5.0734008e-01   2.5564824e+00  -6.6617673e-01   1.7035129e+00  -1.5049077e+00   2.6960314e-01  -2.2787131e+00  -2.7987577e+00  -7.4960654e-01   2.1323217e+00  -9.0147947e-01   1.5188700e+00  -1.4428926e+00   2.0627142e+00  -1.3025029e+00   6.0857842e-02  -1.5374999e+00  -1.1391646e+00  -1.6851838e+00  -1.7459759e+00   8.8733865e-01   1.0857620e+00   8.2297279e-01  -1.5666758e+00  -1.5905942e+00
  -3.2659252e-01   2.6023319e+00   6.1116801e-01   2.0785763e+00  -2.4961505e-01   1.0812627e+00  -1.1742907e+00  -7.5966539e-01  -2.0510507e+00  -3.4093771e+00  -2.9838445e-02   3.1953528e+00  -1.2935957e+00   6.8672262e-01  -2.0544162e+00  -1.1326194e+00   1.3029300e+00   1.4112837e+00  -1.1501151e-02   1.0658836e+00  -2.7648838e+00   1.1831951e+00   2.0374794e+00   1.3299435e+00   1.5690005e+00  -8.2034605e-02   1.2934434e+00  -1.0494991e-01   8.2237540e-01  -6.3697221e-01  -3.6934044e-01   9.2329011e-01   2.4638665e+00   1.3437460e-01   1.7130735e+00  -5.5736824e-01   1.7023016e-01  -1.1917534e+00  -1.5774434e+00   5.2292953e-01   2.2960083e+00   2.7460362e-01   2.4805667e+00  -1.0519779e+00   1.2839344e+00  -1.3546768e+00  -1.7765142e-01  -2.3111684e+00  -1.5584549e+00   5.6638298e-01   2.5954380e+00  -7.1678903e-01   1.7124277e+00  -1.6131504e+00   1.9244520e-01  -2.3547873e+00  -3.0012088e+00  -7.8848286e-01   2.1471181e+00  -9.5829244e-01   1.5154231e+00  -1.5476589e+00   1.9890584e+00  -1.4264624e+00  -4.5557293e-02  -1.6158615e+00  -1.2648834e+00  -1.7222077e+00  -1.8227198e+00   1.0008910e+00   1.2319844e+00   8.5651861e-01  -1.5924640e+00  -1.6397494e+00
  -2.1527110e-01   2.6936009e+00   7.6619585e-01   2.1337130e+00  -2.1165615e-01   1.0944472e+00  -1.2286493e+00  -8.4072087e-01  -2.0671146e+00  -3.5096578e+00  -1.9214489e-02   3.2356623e+00  -1.3713359e+00   6.5446325e-01  -2.1786716e+00  -1.2542319e+00   1.4770476e+00   1.5263547e+00  -6.3835777e-02   1.1660570e+00  -2.7542471e+00   1.3775118e+00   2.1503411e+00   1.4970426e+00   1.6573027e+00   1.1238955e-02   1.3416417e+00  -1.0688938e-01   8.2829585e-01  -7.0221667e-01  -4.3636970e-01   1.0766751e+00   2.5504856e+00   2.6674809e-01   1.7635067e+00  -5.9676151e-01   1.2384366e-01  -1.2127657e+00  -1.6669540e+00   6.6218277e-01   2.3144532e+00   3.2910477e-01   2.5011275e+00  -1.1258041e+00   1.2820282e+00  -1.4242529e+00  -2.4070800e-01  -2.4029502e+00  -1.6628412e+00   6.2385400e-01   2.6306703e+00  -7.6174007e-01   1.7233553e+00  -1.7175796e+00   1.2104600e-01  -2.4318769e+00  -3.1768994e+00  -8.2384185e-01   2.1584263e+00  -1.0074522e+00   1.5120825e+00  -1.6483979e+00   1.9243522e+00  -1.5481941e+00  -1.2956622e-01  -1.6912752e+00  -1.3608744e+00  -1.7527244e+00  -1.8762103e+00   1.1162656e+00   1.3737021e+00   8.6012848e-01  -1.6310885e+00  -1.6741161e+00
  -1.0515118e-01   2.7802460e+00   9.1984898e-01   2.1911277e+00  -1.7723660e-01   1.1057954e+00  -1.2907692e+00  -9.2346841e-01  -2.0880516e+00  -3.5932301e+00  -4.3195060e-03   3.2768516e+00  -1.4409755e+00   6.2415635e-01  -2.2981601e+00  -1.3590310e+00   1.6458001e+00   1.6233308e+00  -1.3723952e-01   1.2647663e+00  -2.7420345e+00   1.5684145e+00   2.2651429e+00   1.6562676e+00   1.7409262e+00   9.6238909e-02   1.3766775e+00  -1.2347141e-01   8.1974166e-01  -7.8258640e-01  -5.1382995e-01   1.2263600e+00   2.6344640e+00   3.9556104e-01   1.8137662e+00  -6.4538759e-01   7.5170395e-02  -1.2423810e+00  -1.7538866e+00   7.9924679e-01   2.3338587e+00   3.8131139e-01   2.5224923e+00  -1.1968551e+00   1.2810560e+00  -1.4927390e+00  -2.9865703e-01  -2.4928153e+00  -1.7576504e+00   6.7798626e-01   2.6615066e+00  -8.0084187e-01   1.7354243e+00  -1.8158332e+00   5.6005833e-02  -2.5070871e+00  -3.3249906e+00  -8.5572308e-01   2.1657705e+00  -1.0488579e+00   1.5084519e+00  -1.7432387e+00   1.8681170e+00  -1.6647967e+00  -1.9281326e-01  -1.7622371e+00  -1.4292899e+00  -1.7774683e+00  -1.9091818e+00   1.2301833e+00   1.5081026e+00   8.3779985e-01  -1.6799765e+00  -1.6957044e+00
   6.5213938e-04   2.8603648e+00   1.0680836e+00   2.2490900e+00  -1.4679059e-01   1.1155829e+00  -1.3570589e+00  -1.0051433e+00  -2.1121124e+00  -3.6601366e+00   1.3337967e-02   3.3173626e+00  -1.5018406e+00   5.9589178e-01  -2.4096047e+00  -1.4469440e+00   1.8055687e+00   1.7025393e+00  -2.2624140e-01   1.3590141e+00  -2.7289905e+00   1.7514158e+00   2.3786681e+00   1.8046927e+00   1.8184964e+00   1.7214734e-01   1.3998284e+00  -1.5160926e-01   7.9953987e-01  -8.7297820e-01  -5.9786283e-01   1.3687223e+00   2.7139030e+00   5.1786519e-01   1.8626924e+00  -6.9999998e-01   2.6235973e-02  -1.2777077e+00  -1.8361308e+00   9.3058670e-01   2.3534432e+00   4.3028653e-01   2.5439745e+00  -1.2636797e+00   1.2809746e+00  -1.5579368e+00  -3.5068484e-01  -2.5776402e+00  -1.8417074e+00   7.2730572e-01   2.6874283e+00  -8.3410203e-01   1.7477409e+00  -1.9059276e+00  -2.3372719e-03  -2.5778102e+00  -3.4457928e+00  -8.8423794e-01   2.1688898e+00  -1.0827176e+00   1.5041762e+00  -1.8305976e+00   1.8196343e+00  -1.7736513e+00  -2.3761456e-01  -1.8273265e+00  -1.4731702e+00  -1.7971272e+00  -1.9248153e+00   1.3396351e+00   1.6327861e+00   7.9434771e-01  -1.7362048e+00  -1.7066707e+00
   9.9409000e-02   2.9324314e+00   1.2073684e+00   2.3058645e+00  -1.2055463e-01   1.1240196e+00  -1.4241292e+00  -1.0832556e+00  -2.1375737e+00  -3.7110794e+00   3.2331505e-02   3.3557122e+00  -1.5536412e+00   5.6971236e-01  -2.5103543e+00  -1.5185435e+00   1.9532932e+00   1.7649508e+00  -3.2512150e-01   1.4462602e+00  -2.7157207e+00   1.9226002e+00   2.4878766e+00   1.9399578e+00   1.8888994e+00   2.3852192e-01   1.4127054e+00  -1.8803386e-01   7.7071496e-01  -9.6834086e-01  -6.8460487e-01   1.5006921e+00   2.7871737e+00   6.3116814e-01   1.9091605e+00  -7.5743501e-01  -2.1153181e-02  -1.3159564e+00  -1.9118988e+00   1.0531707e+00   2.3724170e+00   4.7526391e-01   2.5648396e+00  -1.3250466e+00   1.2816405e+00  -1.6180119e+00  -3.9630030e-01  -2.6548722e+00  -1.9143495e+00   7.7070393e-01   2.7081241e+00  -8.6171292e-01   1.7594665e+00  -1.9863494e+00  -5.3874670e-02  -2.6418782e+00  -3.5406387e+00  -9.0954374e-01   2.1677820e+00  -1.1095069e+00   1.4989894e+00  -1.9092400e+00   1.7780636e+00  -1.8725693e+00  -2.6672511e-01  -1.8853225e+00  -1.4961738e+00  -1.8123230e+00  -1.9265088e+00   1.4420109e+00   1.7458496e+00   7.3507579e-01  -1.7966910e+00  -1.7091850e+00
   1.8891044e-01   2.9953710e+00   1.3348222e+00   2.3598157e+00  -9.8573330e-02   1.1312543e+00  -1.4889762e+00  -1.1557031e+00  -2.1628462e+00  -3.7473377e+00   5.1390325e-02   3.3906163e+00  -1.5964642e+00   5.4563923e-01  -2.5985113e+00  -1.5749460e+00   2.0865785e+00   1.8120660e+00  -4.2826204e-01   1.5245370e+00  -2.7026869e+00   2.0787762e+00   2.5900584e+00   2.0603458e+00   1.9513216e+00   2.9527770e-01   1.4171320e+00  -2.2949757e-01   7.3630066e-01  -1.0639590e+00  -7.7041118e-01   1.6198683e+00   2.8529888e+00   7.3352482e-01   1.9521484e+00  -8.1478481e-01  -6.5487238e-02  -1.3546002e+00  -1.9798032e+00   1.1645833e+00   2.3900458e+00   5.1566966e-01   2.5843753e+00  -1.3800095e+00   1.2828430e+00  -1.6715789e+00  -4.3532036e-01  -2.7226464e+00  -1.9754152e+00   8.0748285e-01   2.7235311e+00  -8.8403146e-01   1.7698923e+00  -2.0561165e+00  -9.8687979e-02  -2.6976858e+00  -3.6117169e+00  -9.3182145e-01   2.1627201e+00  -1.1299161e+00   1.4927535e+00  -1.9783281e+00   1.7425457e+00  -1.9599139e+00  -2.8310932e-01  -1.9353144e+00  -1.5023078e+00  -1.8236126e+00  -1.9176704e+00   1.5352035e+00   1.8459476e+00   6.6543652e-01  -1.8583924e+00  -1.7053258e+00
   2.6756886e-01   3.0486052e+00   1.4483127e+00   2.4095090e+00  -8.0715635e-02   1.1373875e+00  -1.5491277e+00  -1.2208594e+00  -2.1865754e+00  -3.7706616e+00   6.9457940e-02   3.4210959e+00  -1.6307417e+00   5.2369449e-01  -2.6730013e+00  -1.6176931e+00   2.2037687e+00   1.8457809e+00  -5.3047338e-01   1.5925231e+00  -2.6902244e+00   2.2175896e+00   2.6829701e+00   2.1648257e+00   2.0052793e+00   3.4265543e-01   1.4150245e+00  -2.7296155e-01   6.9916520e-01  -1.1556976e+00  -8.5205498e-01   1.7245933e+00   2.9104607e+00   8.2359568e-01   1.9908058e+00  -8.6954155e-01  -1.0560455e-01  -1.3915051e+00  -2.0389120e+00   1.2631012e+00   2.4057174e+00   5.5113349e-01   2.6019647e+00  -1.4279491e+00   1.2843433e+00  -1.7177502e+00  -4.6784019e-01  -2.7798493e+00  -2.0252096e+00   8.3736966e-01   2.7338550e+00  -9.0154966e-01   1.7785002e+00  -2.1148026e+00  -1.3700969e-01  -2.7442691e+00  -3.6618769e+00  -9.5125815e-01   2.1542421e+00  -1.1447875e+00   1.4854822e+00  -2.0374436e+00   1.7122839e+00  -2.0346835e+00  -2.8973147e-01  -1.9767902e+00  -1.4956688e+00  -1.8315043e+00  -1.9015423e+00   1.6176831e+00   1.9323232e+00   5.9070144e-01  -1.9184984e+00  -1.6970029e+00
   3.3447468e-01   3.0920610e+00   1.5465087e+00   2.4538037e+00  -6.6699923e-02   1.1424914e+00  -1.6027406e+00  -1.2776254e+00  -2.2077194e+00  -3.7831472e+00   8.5732407e-02   3.4465474e+00  -1.6571986e+00   5.0391632e-01  -2.7335807e+00  -1.6486209e+00   2.3039850e+00   1.8682435e+00  -6.2727356e-01   1.6495717e+00  -2.6785675e+00   2.3375894e+00   2.7649449e+00   2.2530605e+00   2.0506333e+00   3.8117843e-01   1.4082774e+00  -3.1575534e-01   6.6186100e-01  -1.2401921e+00  -9.2688966e-01   1.8139857e+00   2.9591331e+00   9.0066969e-01   2.0245134e+00  -9.1970480e-01  -1.4071689e-01  -1.4250228e+00  -2.0887736e+00   1.3477275e+00   2.4189943e+00   5.8148974e-01   2.6171474e+00  -1.4685908e+00   1.2859118e+00  -1.7561438e+00  -4.9419228e-01  -2.8261238e+00  -2.0644477e+00   8.6050087e-01   2.7395660e+00  -9.1485781e-01   1.7850020e+00  -2.1625257e+00  -1.6918774e-01  -2.7813292e+00  -3.6944126e+00  -9.6803517e-01   2.1431128e+00  -1.1550488e+00   1.4773473e+00  -2.0865892e+00   1.6865961e+00  -2.0965479e+00  -2.8937948e-01  -2.0096877e+00  -1.4802094e+00  -1.8364836e+00  -1.8810616e+00   1.6885376e+00   2.0048098e+00   5.1566421e-01  -1.9745996e+00  -1.6859053e+00
   3.8940343e-01   3.1261442e+00   1.6288864e+00   2.4919243e+00  -5.6125390e-02   1.1466290e+00  -1.6486479e+00  -1.3254467e+00  -2.2255966e+00  -3.7870943e+00   9.9686113e-02   3.4667731e+00  -1.6767822e+00   4.8636180e-01  -2.7807810e+00  -1.6697305e+00   2.3871215e+00   1.8817062e+00  -7.1510336e-01   1.6956869e+00  -2.6678824e+00   2.4382444e+00   2.8349672e+00   2.3253754e+00   2.0875836e+00   4.1160073e-01   1.3986605e+00  -3.5569886e-01   6.2650737e-01  -1.3149734e+00  -9.9296240e-01   1.8879257e+00   2.9989849e+00   9.6465125e-01   2.0529252e+00  -9.6384577e-01  -1.7040897e-01  -1.4540377e+00  -2.1294116e+00   1.4181833e+00   2.4296508e+00   6.0676971e-01   2.6296604e+00  -1.5019980e+00   1.2873595e+00  -1.7868531e+00  -5.1489798e-01  -2.8618135e+00  -2.0941791e+00   8.7737783e-01   2.7413662e+00  -9.2460314e-01   1.7893495e+00  -2.1998949e+00  -1.9565645e-01  -2.8092005e+00  -3.7128391e+00  -9.8232237e-01   2.1302579e+00  -1.1616470e+00   1.4686601e+00  -2.1261606e+00   1.6649355e+00  -2.1458318e+00  -2.8452951e-01  -2.0344028e+00  -1.4595407e+00  -1.8390359e+00  -1.8587580e+00   1.7474763e+00   2.0637997e+00   4.4439297e-01  -2.0248200e+00  -1.6734740e+00
   4.3277132e-01   3.1516749e+00   1.6956893e+00   2.5234990e+00  -4.8507999e-02   1.1498707e+00  -1.6863491e+00  -1.3642931e+00  -2.2398975e+00  -3.7848547e+00   1.1106331e-01   3.4819619e+00  -1.6905802e+00   4.7109717e-01  -2.8157928e+00  -1.6830578e+00   2.4537968e+00   1.8883862e+00  -7.9146234e-01   1.7314549e+00  -2.6582945e+00   2.5199060e+00   2.8926959e+00   2.3826921e+00   2.1166441e+00   4.3484830e-01   1.3877335e+00  -3.9118085e-01   5.9471192e-01  -1.3785220e+00  -1.0490729e+00   1.9469952e+00   3.0304062e+00   1.0160131e+00   2.0759875e+00  -1.0011269e+00  -1.9461489e-01  -1.4779696e+00  -2.1612869e+00   1.4748586e+00   2.4376814e+00   6.2718602e-01   2.6394550e+00  -1.5285384e+00   1.2885566e+00  -1.8103823e+00  -5.3061525e-01  -2.8878553e+00  -2.1156965e+00   8.8879451e-01   2.7401299e+00  -9.3144712e-01   1.7917152e+00  -2.2279265e+00  -2.1691478e-01  -2.8287619e+00  -3.7206700e+00  -9.9427888e-01   2.1166784e+00  -1.1654883e+00   1.4598342e+00  -2.1568981e+00   1.6468834e+00  -2.1834455e+00  -2.7725480e-01  -2.0517478e+00  -1.4367731e+00  -1.8396628e+00  -1.8366878e+00   1.7947936e+00   2.1101820e+00   3.8004967e-01  -2.0679014e+00  -1.6608880e+00
   4.6554214e-01   3.1697921e+00   1.7478424e+00   2.5485634e+00  -4.3318689e-02   1.1523041e+00  -1.7159516e+00  -1.3946039e+00  -2.2506607e+00  -3.7786792e+00   1.1985601e-01   3.4926312e+00  -1.6997363e+00   4.5817596e-01  -2.8402999e+00  -1.6905572e+00   2.5052652e+00   1.8903408e+00  -8.5495981e-01   1.7579342e+00  -2.6499048e+00   2.5837197e+00   2.9384439e+00   2.4264276e+00   2.1385943e+00   4.5195666e-01   1.3767801e+00  -4.2119011e-01   5.6753376e-01  -1.4302499e+00  -1.0947741e+00   1.9923771e+00   3.0541405e+00   1.0557171e+00   2.0939295e+00  -1.0312776e+00  -2.1357442e-01  -1.4967297e+00  -2.1852258e+00   1.5187242e+00   2.4432857e+00   6.4310870e-01   2.6466844e+00  -1.5488329e+00   1.2894403e+00  -1.8275533e+00  -5.4208561e-01  -2.9056259e+00  -2.1304331e+00   8.9574430e-01   2.7368211e+00  -9.3602630e-01   1.7924462e+00  -2.2479332e+00  -2.3351071e-01  -2.8413008e+00  -3.7212096e+00  -1.0040594e+00   2.1033542e+00  -1.1673885e+00   1.4513294e+00  -2.1798130e+00   1.6321175e+00  -2.2107673e+00  -2.6917863e-01  -2.0628629e+00  -1.4144067e+00  -1.8388811e+00  -1.8164006e+00   1.8312983e+00   2.1452512e+00   3.2478515e-01  -2.1032303e+00  -1.6490622e+00
   4.8909410e-01   3.1818343e+00   1.7868281e+00   2.5675252e+00  -4.0021340e-02   1.1540369e+00  -1.7380686e+00  -1.4172020e+00  -2.2582141e+00  -3.7705719e+00   1.2626077e-01   3.4995321e+00  -1.7053685e+00   4.4761079e-01  -2.8562829e+00  -1.6939997e+00   2.5432852e+00   1.8893636e+00  -9.0527708e-01   1.7765126e+00  -2.6427928e+00   2.6314867e+00   2.9731019e+00   2.4583677e+00   2.1544138e+00   4.6400731e-01   1.3667648e+00  -4.4529957e-01   5.4548996e-01  -1.4704157e+00  -1.1303162e+00   2.0257178e+00   3.0712021e+00   1.0851077e+00   2.1072257e+00  -1.0545305e+00  -2.2777300e-01  -1.5106414e+00  -2.2023262e+00   1.5512105e+00   2.4468249e+00   6.5503460e-01   2.6516643e+00  -1.5636891e+00   1.2900089e+00  -1.8393975e+00  -5.5008287e-01  -2.9167623e+00  -2.1398596e+00   8.9931315e-01   2.7323974e+00  -9.3891967e-01   1.7919959e+00  -2.2613944e+00  -2.4602940e-01  -2.8483440e+00  -3.7173714e+00  -1.0118251e+00   2.0911444e+00  -1.1680382e+00   1.4435876e+00  -2.1961013e+00   1.6203673e+00  -2.2294921e+00  -2.6146666e-01  -2.0690908e+00  -1.3942685e+00  -1.8372065e+00  -1.7989363e+00   1.8582078e+00   2.1705934e+00   2.7971717e-01  -2.1308095e+00  -1.6386507e+00
   5.0505931e-01   3.1892098e+00   1.8145302e+00   2.5810951e+00  -3.8108402e-02   1.1551932e+00  -1.7536843e+00  -1.4331854e+00  -2.2630891e+00  -3.7621695e+00   1.3062109e-01   3.5035375e+00  -1.7084978e+00   4.3934454e-01  -2.8658086e+00  -1.6948926e+00   2.5699597e+00   1.8869123e+00  -9.4304823e-01   1.7887506e+00  -2.6370069e+00   2.6654867e+00   2.9980212e+00   2.4805218e+00   2.1651998e+00   4.7206633e-01   1.3583179e+00  -4.6360718e-01   5.2860226e-01  -1.4999818e+00  -1.1565388e+00   2.0489660e+00   3.0827738e+00   1.1057876e+00   2.1165377e+00  -1.0715255e+00  -2.3787095e-01  -1.5203312e+00  -2.2138435e+00   1.5740624e+00   2.4487611e+00   6.6355021e-01   2.6548196e+00  -1.5740243e+00   1.2903087e+00  -1.8470377e+00  -5.5536513e-01  -2.9229738e+00  -2.1453790e+00   9.0056975e-01   2.7277139e+00  -9.4062518e-01   1.7908493e+00  -2.2698249e+00  -2.5508164e-01  -2.8514751e+00  -3.7115377e+00  -1.0177561e+00   2.0807034e+00  -1.1679813e+00   1.4369697e+00  -2.2070455e+00   1.6113683e+00  -2.2414562e+00  -2.5485315e-01  -2.0718285e+00  -1.3775006e+00  -1.8351214e+00  -1.7848485e+00   1.8770184e+00   2.1879564e+00   2.4499027e-01  -2.1511759e+00  -1.6300531e+00
   5.1515387e-01   3.1932674e+00   1.8330575e+00   2.5901893e+00  -3.7131331e-02   1.1559047e+00  -1.7640040e+00  -1.4438060e+00  -2.2659215e+00  -3.7546557e+00   1.3336216e-01   3.5055243e+00  -1.7099937e+00   4.3322862e-01  -2.8708333e+00  -1.6944274e+00   2.5875541e+00   1.8840663e+00  -9.6967019e-01   1.7962225e+00  -2.6325459e+00   2.6882716e+00   3.0148586e+00   2.4949656e+00   2.1720797e+00   4.7712873e-01   1.3517446e+00  -4.7663953e-01   5.1647876e-01  -1.5204278e+00  -1.1747244e+00   2.0641972e+00   3.0900932e+00   1.1194809e+00   2.1226352e+00  -1.0831909e+00  -2.4462697e-01  -1.5266055e+00  -2.2210716e+00   1.5891787e+00   2.4495858e+00   6.6928975e-01   2.6566170e+00  -1.5807909e+00   1.2904131e+00  -1.8515790e+00  -5.5863352e-01  -2.9258658e+00  -2.1482412e+00   9.0046494e-01   2.7234407e+00  -9.4154640e-01   1.7894486e+00  -2.2746500e+00  -2.6128997e-01  -2.8521618e+00  -3.7054738e+00  -1.0220620e+00   2.0724185e+00  -1.1676126e+00   1.4317026e+00  -2.2139169e+00   1.6048213e+00  -2.2484645e+00  -2.4969383e-01  -2.0723807e+00  -1.3645994e+00  -1.8330355e+00  -1.7742539e+00   1.8893615e+00   2.1991154e+00   2.1991116e-01  -2.1652748e+00  -1.6234290e+00
   5.2101673e-01   3.1951866e+00   1.8445610e+00   2.5958176e+00  -3.6723376e-02   1.1562996e+00  -1.7703009e+00  -1.4503462e+00  -2.2673512e+00  -3.7487247e+00   1.3492605e-01   3.5062716e+00  -1.7105409e+00   4.2901571e-01  -2.8730385e+00  -1.6934575e+00   2.5983128e+00   1.8815224e+00  -9.8706119e-01   1.8003761e+00  -2.6293395e+00   2.7024515e+00   3.0254037e+00   2.5036929e+00   2.1761219e+00   4.8007227e-01   1.3470609e+00  -4.8522802e-01   5.0842340e-01  -1.5335387e+00  -1.1864237e+00   2.0734432e+00   3.0943437e+00   1.1278957e+00   2.1263144e+00  -1.0906134e+00  -2.4882294e-01  -1.5303279e+00  -2.2252312e+00   1.5984524e+00   2.4497518e+00   6.7289115e-01   2.6575036e+00  -1.5849032e+00   1.2904017e+00  -1.8540140e+00  -5.6049918e-01  -2.9267974e+00  -2.1494732e+00   8.9975412e-01   2.7200065e+00  -9.4199012e-01   1.7881341e+00  -2.2771049e+00  -2.6526989e-01  -2.8516140e+00  -3.7003002e+00  -1.0249870e+00   2.0663860e+00  -1.1671860e+00   1.4278493e+00  -2.2178860e+00   1.6003714e+00  -2.2521365e+00  -2.4603865e-01  -2.0718315e+00  -1.3555032e+00  -1.8312475e+00  -1.7669058e+00   1.8968581e+00   2.2057452e+00   2.0314732e-01  -2.1743050e+00  -1.6187204e+00
   5.2407806e-01   3.1958995e+00   1.8510628e+00   2.5989711e+00  -3.6611924e-02   1.1564909e+00  -1.7737796e+00  -1.4540062e+00  -2.2679377e+00  -3.7446032e+00   1.3571588e-01   3.5063882e+00  -1.7106268e+00   4.2637115e-01  -2.8737233e+00  -1.6925095e+00   2.6042921e+00   1.8796269e+00  -9.9739040e-01   1.8024253e+00  -2.6272395e+00   2.7104866e+00   3.0314069e+00   2.5084829e+00   2.1782637e+00   4.8162427e-01   1.3440547e+00  -4.9036966e-01   5.0356191e-01  -1.5411856e+00  -1.1932715e+00   2.0785415e+00   3.0965605e+00   1.1326009e+00   2.1283188e+00  -1.0949078e+00  -2.5119577e-01  -1.5323088e+00  -2.2273769e+00   1.6036262e+00   2.4496195e+00   6.7495381e-01   2.6578557e+00  -1.5871781e+00   1.2903434e+00  -1.8551548e+00  -5.6146068e-01  -2.9267900e+00  -2.1498430e+00   8.9895379e-01   2.7175829e+00  -9.4217236e-01   1.7871116e+00  -2.2781653e+00  -2.6760582e-01  -2.8506973e+00  -3.6965389e+00  -1.0268054e+00   2.0624280e+00  -1.1668367e+00   1.4253076e+00  -2.2199488e+00   1.5976081e+00  -2.2537923e+00  -2.4371696e-01  -2.0709605e+00  -1.3497223e+00  -1.8299205e+00  -1.7622900e+00   1.9009894e+00   2.2093124e+00   1.9297058e-01  -2.1795542e+00  -1.6156896e+00
   5.2547104e-01   3.1960542e+00   1.8543113e+00   2.6005247e+00  -3.6619006e-02   1.1565678e+00  -1.7754699e+00  -1.4558142e+00  -2.2681031e+00  -3.7421339e+00   1.3605618e-01   3.5062799e+00  -1.7105547e+00   4.2490510e-01  -2.8737645e+00  -1.6918292e+00   2.6072252e+00   1.8784419e+00  -1.0028076e+00   1.8032895e+00  -2.6260266e+00   2.7145126e+00   3.0344233e+00   2.5108015e+00   2.1792560e+00   4.8234440e-01   1.3423639e+00  -4.9308576e-01   5.0097336e-01  -1.5451261e+00  -1.1968135e+00   2.0810218e+00   3.0975661e+00   1.1349255e+00   2.1292753e+00  -1.0971024e+00  -2.5238256e-01  -1.5332260e+00  -2.2283373e+00   1.6061752e+00   2.4494259e+00   6.7600067e-01   2.6579485e+00  -1.5882907e+00   1.2902843e+00  -1.8555989e+00  -5.6189440e-01  -2.9264989e+00  -2.1498561e+00   8.9833928e-01   2.7161119e+00  -9.4223081e-01   1.7864484e+00  -2.2785225e+00  -2.6882319e-01  -2.8499096e+00  -3.6942217e+00  -1.0278076e+00   2.0601549e+00  -1.1666097e+00   1.4238402e+00  -2.2208836e+00   1.5960897e+00  -2.2543938e+00  -2.4242816e-01  -2.0702198e+00  -1.3465014e+00  -1.8290813e+00  -1.7597389e+00   1.9029956e+00   2.2109995e+00   1.8752140e-01  -2.1822448e+00  -1.6139747e+00
   5.2599807e-01   3.1960297e+00   1.8556820e+00   2.6011677e+00  -3.6649452e-02   1.1565913e+00  -1.7761605e+00  -1.4565677e+00  -2.2681134e+00  -3.7409113e+00   1.3617442e-01   3.5061600e+00  -1.7104750e+00   4.2422126e-01  -2.8736491e+00  -1.6914530e+00   2.6084387e+00   1.8778390e+00  -1.0052031e+00   1.8035840e+00  -2.6254387e+00   2.7162166e+00   3.0357015e+00   2.5117474e+00   2.1796396e+00   4.8262535e-01   1.3415681e+00  -4.9429478e-01   4.9981232e-01  -1.5468396e+00  -1.1983594e+00   2.0820391e+00   3.0979445e+00   1.1358951e+00   2.1296573e+00  -1.0980489e+00  -2.5288426e-01  -1.5335785e+00  -2.2286923e+00   1.6072349e+00   2.4492857e+00   6.7645021e-01   2.6579499e+00  -1.5887504e+00   1.2902453e+00  -1.8557308e+00  -5.6205784e-01  -2.9262483e+00  -2.1497865e+00   8.9798470e-01   2.7153757e+00  -9.4224243e-01   1.7861003e+00  -2.2785976e+00  -2.6936044e-01  -2.8494301e+00  -3.6930540e+00  -1.0282737e+00   2.0590644e+00  -1.1664925e+00   1.4231327e+00  -2.2212358e+00   1.5953866e+00  -2.2545474e+00  -2.4182999e-01  -2.0697699e+00  -1.3449986e+00  -1.8286468e+00  -1.7585548e+00   1.9038159e+00   2.2116697e+00   1.8506443e-01  -2.1834064e+00  -1.6131611e+00
   5.2615197e-01   3.1959915e+00   1.8561351e+00   2.6013753e+00  -3.6668599e-02   1.1565959e+00  -1.7763808e+00  -1.4568135e+00  -2.2680962e+00  -3.7404468e+00   1.3620472e-01   3.5060954e+00  -1.7104324e+00   4.2397313e-01  -2.8735666e+00  -1.6912996e+00   2.6088316e+00   1.8776059e+00  -1.0060307e+00   1.8036580e+00  -2.6252179e+00   2.7167814e+00   3.0361254e+00   2.5120494e+00   2.1797545e+00   4.8271097e-01   1.3412777e+00  -4.9471493e-01   4.9940599e-01  -1.5474224e+00  -1.1988871e+00   2.0823657e+00   3.0980542e+00   1.1362120e+00   2.1297760e+00  -1.0983683e+00  -2.5305049e-01  -1.5336831e+00  -2.2287929e+00   1.6075799e+00   2.4492192e+00   6.7660154e-01   2.6579375e+00  -1.5888993e+00   1.2902275e+00  -1.8557559e+00  -5.6210564e-01  -2.9261227e+00  -2.1497388e+00   8.9783568e-01   2.7150938e+00  -9.4224231e-01   1.7859623e+00  -2.2785974e+00  -2.6954617e-01  -2.8492222e+00  -3.6926053e+00  -1.0284426e+00   2.0586600e+00  -1.1664471e+00   1.4228692e+00  -2.2213380e+00   1.5951329e+00  -2.2545648e+00  -2.4161476e-01  -2.0695748e+00  -1.3444547e+00  -1.8284757e+00  -1.7581277e+00   1.9040781e+00   2.2118771e+00   1.8420054e-01  -2.1837983e+00  -1.6128616e+00
   5.2618242e-01   3.1959762e+00   1.8562376e+00   2.6014211e+00  -3.6674894e-02   1.1565962e+00  -1.7764288e+00  -1.4568683e+00  -2.2680876e+00  -3.7403288e+00   1.3620961e-01   3.5060754e+00  -1.7104193e+00   4.2391217e-01  -2.8735385e+00  -1.6912586e+00   2.6089187e+00   1.8775459e+00  -1.0062255e+00   1.8036697e+00  -2.6251621e+00   2.7169096e+00   3.0362215e+00   2.5121155e+00   2.1797779e+00   4.8272881e-01   1.3412061e+00  -4.9481433e-01   4.9930921e-01  -1.5475577e+00  -1.1990100e+00   2.0824377e+00   3.0980754e+00   1.1362828e+00   2.1298013e+00  -1.0984420e+00  -2.5308823e-01  -1.5337039e+00  -2.2288120e+00   1.6076569e+00   2.4491997e+00   6.7663640e-01   2.6579318e+00  -1.5889324e+00   1.2902225e+00  -1.8557576e+00  -5.6211513e-01  -2.9260850e+00  -2.1497226e+00   8.9779502e-01   2.7150216e+00  -9.4224149e-01   1.7859261e+00  -2.2785919e+00  -2.6959005e-01  -2.8491643e+00  -3.6924903e+00  -1.0284842e+00   2.0585589e+00  -1.1664354e+00   1.4228032e+00  -2.2213583e+00   1.5950710e+00  -2.2545614e+00  -2.4156238e-01  -2.0695207e+00  -1.3443215e+00  -1.8284309e+00  -1.7580233e+00   1.9041356e+00   2.2119210e+00   1.8399400e-01  -2.1838884e+00  -1.6127874e+00
   5.2618540e-01   3.1959739e+00   1.8562493e+00   2.6014261e+00  -3.6675805e-02   1.1565962e+00  -1.7764341e+00  -1.4568745e+00  -2.2680862e+00  -3.7403140e+00   1.3620997e-01   3.5060725e+00  -1.7104175e+00   4.2390475e-01  -2.8735342e+00  -1.6912533e+00   2.6089284e+00   1.8775384e+00  -1.0062484e+00   1.8036705e+00  -2.6251552e+00   2.7169242e+00   3.0362325e+00   2.5121226e+00   2.1797802e+00   4.8273069e-01   1.3411974e+00  -4.9482608e-01   4.9929774e-01  -1.5475735e+00  -1.1990243e+00   2.0824456e+00   3.0980775e+00   1.1362908e+00   2.1298039e+00  -1.0984504e+00  -2.5309252e-01  -1.5337061e+00  -2.2288137e+00   1.6076655e+00   2.4491970e+00   6.7664045e-01   2.6579308e+00  -1.5889361e+00   1.2902218e+00  -1.8557574e+00  -5.6211608e-01  -2.9260798e+00  -2.1497202e+00   8.9778972e-01   2.7150125e+00  -9.4224131e-01   1.7859214e+00  -2.2785907e+00  -2.6959520e-01  -2.8491566e+00  -3.6924758e+00  -1.0284892e+00   2.0585465e+00  -1.1664339e+00   1.4227949e+00  -2.2213602e+00   1.5950634e+00  -2.2545602e+00  -2.4155605e-01  -2.0695136e+00  -1.3443053e+00  -1.8284252e+00  -1.7580106e+00   1.9041419e+00   2.2119257e+00   1.8396941e-01  -2.1838989e+00  -1.6127782e+00
