# Supplementary material for: A Student's Guide to Randomization Statistics for Multichannel Event-Related Potentials Using Ragu
Source: Front Neurosci. 2018 Jun 19;12:355. doi: 10.3389/fnins.2018.00355 (PMC6020783; doi:10.3389/fnins.2018.00355)
Supplement: Supplementary file 1 [file Data_Sheet_1.ZIP › RawData/s11_f2.asc]

   1.0144895e-01   1.5720818e+00  -4.2373789e-01   7.6862740e-01  -1.1384112e+00  -5.9249777e-01  -3.5444791e-01  -7.5421158e-02   8.2437848e-01   4.4472902e-01   8.7006753e-01   1.1603294e+00   2.4604915e-03   4.7365802e-01  -9.1245181e-01  -1.5703339e-01  -3.2942460e-01  -1.1297155e+00  -1.9186635e-01   2.9523545e-01   6.0966378e-01  -4.4845576e-01  -1.3089598e-01  -1.6588570e+00  -7.2710402e-01  -1.3528732e+00  -6.3810999e-01  -5.6708199e-01  -3.7533147e-01  -1.1009324e-01  -1.6934235e-01  -2.4566025e-01   4.9242287e-01  -9.2853088e-01   1.4956396e-01  -1.0508484e+00  -1.3953382e-01   5.6158381e-01  -7.8020649e-03   4.0029060e-01   8.5594349e-01  -1.6022414e+00   7.0776182e-01  -8.0150229e-01   8.6105948e-01  -4.3377823e-01   6.1489460e-02  -1.9571317e-01  -5.1977367e-01   7.3468976e-01   4.3339007e-01  -3.9106227e-01   7.6198476e-01  -6.3463057e-01  -5.2915914e-01   2.0587533e-01   6.4329472e-02   7.7629226e-01   1.0161585e+00   1.8240099e-01   7.5052082e-01   4.7381573e-01  -5.3955022e-02   1.2114387e-01   4.4792383e-01   8.0247097e-01   8.3105844e-01   1.4894627e+00   1.2595977e+00   2.1123939e-01  -2.4084931e+00  -5.2784450e-01  -1.4390544e+00   1.6175855e+00
   1.3931375e-01   1.5245396e+00  -2.7859271e-01   8.4628855e-01  -1.0141296e+00  -5.3965766e-01  -3.0603749e-01  -1.8628008e-01   8.8071894e-01   2.8568714e-01   8.8313775e-01   1.1716786e+00   2.0219123e-02   4.1518848e-01  -9.4522006e-01  -5.5327720e-01  -2.3260459e-01  -9.5778114e-01  -2.3908860e-01   2.6401930e-01   6.2715309e-01  -3.1203205e-01  -3.5071532e-02  -1.6267667e+00  -5.8920104e-01  -1.1486881e+00  -4.8253638e-01  -4.5942719e-01  -2.6748426e-01  -6.1738054e-02  -2.0841808e-01  -1.5132339e-01   5.1893072e-01  -7.7348048e-01   2.6353269e-01  -9.2487855e-01  -1.8034036e-01   6.0115307e-01  -6.6551010e-02   4.9582528e-01   9.1972344e-01  -1.5124515e+00   7.0850872e-01  -6.9017977e-01   8.5277753e-01  -3.5793556e-01  -5.6483278e-02  -2.0788510e-01  -9.2006416e-01   8.2758289e-01   4.7205894e-01  -3.5024537e-01   7.5720613e-01  -5.4004819e-01  -6.7435212e-01   1.8269937e-01  -3.1747780e-01   7.1100180e-01   1.0108048e+00   1.1472755e-01   7.2765081e-01   4.4314759e-01  -2.5891543e-01   1.0800951e-01   1.5458163e-01   8.2650428e-01   5.6667762e-01   1.4834421e+00   1.0990312e+00   2.7816789e-01  -2.2396937e+00  -3.3984048e-01  -1.7614031e+00   1.5858917e+00
   1.7995421e-01   1.4672632e+00  -1.2139467e-01   9.1604416e-01  -8.7462910e-01  -4.9988683e-01  -2.6182308e-01  -3.1036766e-01   9.3938742e-01   1.3425914e-01   9.0398649e-01   1.1798835e+00   4.5154088e-02   3.5404501e-01  -9.6723839e-01  -9.6788581e-01  -1.4230051e-01  -7.9128941e-01  -3.0560847e-01   2.2502092e-01   6.5341095e-01  -1.7249121e-01   5.3574392e-02  -1.5844523e+00  -4.5494707e-01  -9.3354221e-01  -3.2981642e-01  -3.5408874e-01  -1.6653689e-01  -1.7867363e-02  -2.6629480e-01  -5.0443373e-02   5.3687231e-01  -6.0043540e-01   3.6897836e-01  -7.9353233e-01  -2.3436995e-01   6.3008086e-01  -1.3510752e-01   6.0452650e-01   9.7742585e-01  -1.4101157e+00   6.9991998e-01  -5.6538310e-01   8.3257476e-01  -2.7378460e-01  -1.8988570e-01  -2.2164555e-01  -1.3367909e+00   9.2697410e-01   5.0828139e-01  -2.9734953e-01   7.4838916e-01  -4.3634244e-01  -8.2480939e-01   1.6807644e-01  -7.0611229e-01   6.4987771e-01   9.8368881e-01   5.2482047e-02   6.9528935e-01   4.2808787e-01  -4.6198114e-01   1.1150543e-01  -1.4164894e-01   8.7406997e-01   3.0555073e-01   1.4927843e+00   9.5461372e-01   3.3834640e-01  -2.0620869e+00  -1.5671309e-01  -2.0899296e+00   1.5705491e+00
   2.2224595e-01   1.4001695e+00   4.3881181e-02   9.7335889e-01  -7.2364817e-01  -4.7704218e-01  -2.2467874e-01  -4.4561837e-01   9.9915691e-01  -1.3154567e-03   9.3272771e-01   1.1840446e+00   7.7705416e-02   2.9210933e-01  -9.7436116e-01  -1.3878075e+00  -6.3434285e-02  -6.3856540e-01  -3.9315055e-01   1.7771091e-01   6.8952741e-01  -3.4740877e-02   1.2991031e-01  -1.5340649e+00  -3.3029793e-01  -7.1411060e-01  -1.8636332e-01  -2.5630854e-01  -7.7931029e-02   1.8555122e-02  -3.4488581e-01   5.4305810e-02   5.4336573e-01  -4.1348223e-01   4.6045853e-01  -6.6124867e-01  -3.0247663e-01   6.4522805e-01  -2.1068965e-01   7.2432740e-01   1.0256443e+00  -1.2975545e+00   6.8032576e-01  -4.2962952e-01   7.9921164e-01  -1.8304629e-01  -3.3652691e-01  -2.3664872e-01  -1.7590334e+00   1.0310016e+00   5.4036011e-01  -2.3263739e-01   7.3539712e-01  -3.2446082e-01  -9.7538803e-01   1.6539623e-01  -1.0864967e+00   5.9565832e-01   9.3269600e-01  -1.4425338e-03   6.5331330e-01   4.3328597e-01  -6.5448747e-01   1.3621702e-01  -4.2874948e-01   9.5012929e-01   5.9691089e-02   1.5213277e+00   8.3610346e-01   3.8815977e-01  -1.8810323e+00   1.3502258e-02  -2.4195656e+00   1.5767117e+00
   2.6489902e-01   1.3234975e+00   2.1246827e-01   1.0135864e+00  -5.6602358e-01  -4.7476279e-01  -1.9764914e-01  -5.8930742e-01   1.0586683e+00  -1.1230260e-01   9.6910597e-01   1.1833227e+00   1.1805599e-01   2.3154063e-01  -9.6240210e-01  -1.7981478e+00  -1.0929936e-03  -5.0852548e-01  -5.0291633e-01   1.2174535e-01   7.3639334e-01   9.5799869e-02   1.8861974e-01  -1.4786806e+00  -2.2155415e-01  -4.9808955e-01  -5.8982724e-02  -1.7180871e-01  -7.3071653e-03   4.4387242e-02  -4.4560646e-01   1.5981722e-01   5.3556252e-01  -2.1784585e-01   5.3246135e-01  -5.3311729e-01  -3.8512253e-01   6.4358378e-01  -2.8955331e-01   8.5244638e-01   1.0609477e+00  -1.1778890e+00   6.4825005e-01  -2.8620949e-01   7.5182784e-01  -8.7940001e-02  -4.9344742e-01  -2.5251716e-01  -2.1746307e+00   1.1375432e+00   5.6660259e-01  -1.5692341e-01   7.1830583e-01  -2.0560972e-01  -1.1202342e+00   1.7807353e-01  -1.4418440e+00   5.5108941e-01   8.5658056e-01  -4.4208759e-02   6.0205240e-01   4.6330107e-01  -8.2704901e-01   1.8664206e-01  -6.9345170e-01   1.0594297e+00  -1.5788817e-01   1.5727854e+00   7.5357211e-01   4.2398227e-01  -1.7026156e+00   1.6231430e-01  -2.7455302e+00   1.6095260e+00
   3.0652058e-01   1.2378484e+00   3.7895020e-01   1.0321811e+00  -4.0759588e-01  -4.9627042e-01  -1.8384266e-01  -7.3809064e-01   1.1164571e+00  -1.8984569e-01   1.0124714e+00   1.1769912e+00   1.6608174e-01   1.7471545e-01  -9.2737032e-01  -2.1826545e+00   3.9700326e-02  -4.1031945e-01  -6.3545251e-01   5.7016369e-02   7.9462218e-01   2.1340665e-01   2.2443726e-01  -1.4222454e+00  -1.3509942e-01  -2.9394937e-01   4.5408007e-02  -1.0658885e-01   3.9745208e-02   5.6417104e-02  -5.6923533e-01   2.6266431e-01   5.1080143e-01  -1.9769523e-02   5.7965928e-01  -4.1472626e-01  -4.8229755e-01   6.2241131e-01  -3.6704037e-01   9.8544222e-01   1.0800495e+00  -1.0549921e+00   6.0250794e-01  -1.3912738e-01   6.9001972e-01   8.8471732e-03  -6.5696538e-01  -2.6889194e-01  -2.5705775e+00   1.2442934e+00   5.8541190e-01  -7.1592454e-02   6.9743454e-01  -8.1253197e-02  -1.2529580e+00   2.0933127e-01  -1.7542449e+00   5.1880347e-01   7.5514769e-01  -7.3169950e-02   5.4234045e-01   5.2235150e-01  -9.6990943e-01   2.6692843e-01  -9.2172361e-01   1.2062058e+00  -3.3369950e-01   1.6505246e+00   7.1694648e-01   4.4236028e-01  -1.5334136e+00   2.8112876e-01  -3.0635346e+00   1.6738655e+00
   3.4569585e-01   1.1442229e+00   5.3745466e-01   1.0249326e+00  -2.5504149e-01  -5.4417039e-01  -1.8630905e-01  -8.8807524e-01   1.1709768e+00  -2.2539908e-01   1.0617799e+00   1.1644898e+00   2.2131101e-01   1.2415212e-01  -8.6574555e-01  -2.5243255e+00   5.4242749e-02  -3.5291398e-01  -7.9052783e-01  -1.6294610e-02   8.6446654e-01   3.1229764e-01   2.3241409e-01  -1.3694422e+00  -7.7102434e-02  -1.1061371e-01   1.2009882e-01  -6.6681515e-02   5.7965864e-02   5.1488329e-02  -7.1578313e-01   3.5924756e-01   4.6677875e-01   1.7367960e-01   5.9717947e-01  -3.1196571e-01  -5.9344781e-01   5.7939314e-01  -4.3769256e-01   1.1193146e+00   1.0799914e+00  -9.3338806e-01   5.4230159e-01   7.0031476e-03   6.1389916e-01   1.0421597e-01  -8.2276464e-01  -2.8549669e-01  -2.9334839e+00   1.3488550e+00   5.9538471e-01   2.1415759e-02   6.7336654e-01   4.6883572e-02  -1.3668544e+00   2.6194429e-01  -2.0053903e+00   5.0119864e-01   6.2939768e-01  -8.6001646e-02   4.7554480e-01   6.1403822e-01  -1.0733508e+00   3.8057744e-01  -1.0993584e+00   1.3938401e+00  -4.5440490e-01   1.7573226e+00   7.3549294e-01   4.4021022e-01  -1.3801995e+00   3.6164629e-01  -3.3699208e+00   1.7740336e+00
   3.8108410e-01   1.0440494e+00   6.8189461e-01   9.8821438e-01  -1.1563097e-01  -6.2026368e-01  -2.0790445e-01  -1.0349208e+00   1.2206141e+00  -2.1120678e-01   1.1156230e+00   1.1454764e+00   2.8289802e-01   8.2421551e-02  -7.7478074e-01  -2.8061214e+00   3.8424442e-02  -3.4463154e-01  -9.6702980e-01  -9.7663155e-02   9.4573368e-01   3.8691421e-01   2.0820285e-01  -1.3254816e+00  -5.3195706e-02   4.2924414e-02   1.5892960e-01  -5.7872167e-02   4.2717824e-02   2.6638890e-02  -8.8438009e-01   4.4597079e-01   4.0172828e-01   3.5487838e-01   5.8087845e-01  -2.3079263e-01  -7.1741973e-01   5.1276780e-01  -4.9543567e-01   1.2496495e+00   1.0583298e+00  -8.1810020e-01   4.6730889e-01   1.4711012e-01   5.2412809e-01   1.9473697e-01  -9.8602520e-01  -3.0221223e-01  -3.2500828e+00   1.4488402e+00   5.9541119e-01   1.1966063e-01   6.4695526e-01   1.7680587e-01  -1.4551677e+00   3.3795239e-01  -2.1774026e+00   5.0032533e-01   4.8161418e-01  -8.0819955e-02   4.0356813e-01   7.4105490e-01  -1.1281468e+00   5.3012289e-01  -1.2126454e+00   1.6244937e+00  -5.0751435e-01   1.8951049e+00   8.1726636e-01   4.1502358e-01  -1.2496010e+00   3.9628829e-01  -3.6617273e+00   1.9134410e+00
   4.1152567e-01   9.3920273e-01   8.0624867e-01   9.1923404e-01   3.0828115e-03  -7.2538143e-01  -2.5114733e-01  -1.1739700e+00   1.2636962e+00  -1.4080656e-01   1.1722918e+00   1.1198760e+00   3.4961551e-01   5.2047729e-02  -6.5281695e-01  -3.0117557e+00  -1.0993183e-02  -3.9266878e-01  -1.1628872e+00  -1.8616921e-01   1.0377013e+00   4.3222281e-01   1.4834902e-01  -1.2958194e+00  -6.8143786e-02   1.5803677e-01   1.5664238e-01  -8.5392774e-02  -9.7163322e-03  -2.0749853e-02  -1.0731901e+00   5.1944035e-01   3.1460041e-01   5.1598316e-01   5.2760613e-01  -1.7696351e-01  -8.5242516e-01   4.2144996e-01  -5.3383249e-01   1.3718083e+00   1.0133167e+00  -7.1444494e-01   3.7775901e-01   2.7585986e-01   4.2192465e-01   2.7675974e-01  -1.1415954e+00  -3.1915668e-01  -3.5077658e+00   1.5419787e+00   5.8477134e-01   2.2029358e-01   6.1931282e-01   3.0623797e-01  -1.5113904e+00   4.3835908e-01  -2.2537475e+00   5.1778847e-01   3.1538278e-01  -5.6277932e-02   3.2881770e-01   9.0490001e-01  -1.1260422e+00   7.1680504e-01  -1.2490938e+00   1.8987299e+00  -4.8212588e-01   2.0646829e+00   9.6855181e-01   3.6506861e-01  -1.1477223e+00   3.7863058e-01  -3.9366780e+00   2.0942783e+00
   4.3615391e-01   8.3200719e-01   9.0486940e-01   8.1627240e-01   9.3638142e-02  -8.5925076e-01  -3.1806956e-01  -1.3004067e+00   1.2984879e+00  -9.5355313e-03   1.2298719e+00   1.0879196e+00   4.1987189e-01   3.5400589e-02  -4.9958919e-01  -3.1265268e+00  -9.6107075e-02  -5.0261472e-01  -1.3750306e+00  -2.8045009e-01   1.1390371e+00   4.4402452e-01   5.0574919e-02  -1.2858137e+00  -1.2551711e-01   2.2692801e-01   1.0922601e-01  -1.5360103e-01  -1.0185287e-01  -9.2797647e-02  -1.2793616e+00   5.7667913e-01   2.0523097e-01   6.4932110e-01   4.3544592e-01  -1.5574441e-01  -9.9603389e-01   3.0512853e-01  -5.4639874e-01   1.4811540e+00   9.4406225e-01  -6.2777899e-01   2.7448787e-01   3.8789477e-01   3.0903991e-01   3.4654858e-01  -1.2842017e+00  -3.3676342e-01  -3.6951313e+00   1.6262304e+00   5.6322219e-01   3.2018902e-01   5.9177949e-01   4.3261303e-01  -1.5295890e+00   5.6283547e-01  -2.2201850e+00   5.5467071e-01   1.3552799e-01  -1.1632542e-02   2.5413846e-01   1.1056086e+00  -1.0602366e+00   9.4025828e-01  -1.1981772e+00   2.2151520e+00  -3.6966972e-01   2.2655046e+00   1.1933280e+00   2.8957881e-01  -1.0797532e+00   3.0382325e-01  -4.1931121e+00   2.3171957e+00
   4.5450460e-01   7.2522293e-01   9.7280579e-01   6.7889814e-01   1.4908345e-01  -1.0204007e+00  -4.1006703e-01  -1.4094377e+00   1.3231830e+00   1.8498896e-01   1.2863689e+00   1.0501721e+00   4.9175500e-01   3.4585165e-02  -3.1650094e-01  -3.1381527e+00  -2.1762331e-01  -6.7799653e-01  -1.5993952e+00  -3.7866248e-01   1.2477254e+00   4.1925685e-01  -8.5958941e-02  -1.3003400e+00  -2.2738756e-01   2.4311565e-01   1.4235722e-02  -2.6565720e-01  -2.3475636e-01  -1.9096835e-01  -1.4990241e+00   6.1534475e-01   7.4487197e-02   7.4782031e-01   3.0391880e-01  -1.7160894e-01  -1.1451970e+00   1.6433497e-01  -5.2696944e-01   1.5733048e+00   8.5066735e-01  -5.6320740e-01   1.5896820e-01   4.7810392e-01   1.8770455e-01   4.0044253e-01  -1.4086885e+00  -3.5584880e-01  -3.8025289e+00   1.6998971e+00   5.3106867e-01   4.1610705e-01   5.6587266e-01   5.5306946e-01  -1.5047464e+00   7.0945512e-01  -2.0657171e+00   6.1148261e-01  -5.2037013e-02   5.3221213e-02   1.8270894e-01   1.3415218e+00  -9.2585231e-01   1.1982371e+00  -1.0520599e+00   2.5700852e+00  -1.6461326e-01   2.4954363e+00   1.4927858e+00   1.8891751e-01  -1.0495830e+00   1.6897451e-01  -4.4298676e+00   2.5810157e+00
   4.6661566e-01   6.2201046e-01   1.0061244e+00   5.0814401e-01   1.6342236e-01  -1.2061133e+00  -5.2775599e-01  -1.4964936e+00   1.3358881e+00   4.4244097e-01   1.3398574e+00   1.0075432e+00   5.6310420e-01   5.1330312e-02  -1.0684211e-01  -3.0375717e+00  -3.7464235e-01  -9.1987754e-01  -1.8309767e+00  -4.7845854e-01   1.3610045e+00   3.5627266e-01  -2.6043083e-01  -1.3433875e+00  -3.7406267e-01   2.0189832e-01  -1.2892963e-01  -4.2321576e-01  -4.0783335e-01  -3.1591739e-01  -1.7273366e+00   6.3393973e-01  -7.5619594e-02   8.0545794e-01   1.3413896e-01  -2.2793795e-01  -1.2963057e+00   4.7875924e-04  -4.7010104e-01   1.6444056e+00   7.3431777e-01  -5.2526523e-01   3.3310249e-02   5.4191523e-01   6.0550272e-02   4.3503516e-01  -1.5102786e+00  -3.7766011e-01  -3.8225790e+00   1.7617307e+00   4.8921345e-01   5.0487970e-01   5.4321747e-01   6.6445999e-01  -1.4331030e+00   8.7448429e-01  -1.7834817e+00   6.8814086e-01  -2.4054743e-01   1.3775073e-01   1.1790203e-01   1.6091107e+00  -7.2036101e-01   1.4864029e+00  -8.0626656e-01   2.9573335e+00   1.3491534e-01   2.7505903e+00   1.8649303e+00   6.4707979e-02  -1.0594445e+00  -2.6522652e-02  -4.6461464e+00   2.8824887e+00
   4.7310962e-01   5.2587213e-01   1.0022132e+00   3.0663161e-01   1.3205986e-01  -1.4124226e+00  -6.7084180e-01  -1.5574394e+00   1.3346090e+00   7.5943698e-01   1.3886450e+00   9.6128036e-01   6.3160761e-01   8.6880404e-02   1.2407436e-01  -2.8196605e+00  -5.6449275e-01  -1.2265344e+00  -2.0639372e+00  -5.7698057e-01   1.4753203e+00   2.5508030e-01  -4.7018830e-01  -1.4176599e+00  -5.6387387e-01   1.0078480e-01  -3.1880866e-01  -6.2614785e-01  -6.1868606e-01  -4.6735136e-01  -1.9585904e+00   6.3200142e-01  -2.4186586e-01   8.1770005e-01  -7.1087224e-02  -3.2673620e-01  -1.4452811e+00  -1.8415390e-01  -3.7148551e-01   1.6914005e+00   5.9733142e-01  -5.1758955e-01  -9.9768889e-02   5.7559242e-01  -6.9490177e-02   4.4736614e-01  -1.5848381e+00  -4.0389575e-01  -3.7506469e+00   1.8110352e+00   4.3918075e-01   5.8360960e-01   5.2546276e-01   7.6337870e-01  -1.3124829e+00   1.0522558e+00  -1.3715433e+00   7.8397621e-01  -4.2270242e-01   2.4081756e-01   6.3115704e-02   1.9028702e+00  -4.4394730e-01   1.7981963e+00  -4.6025650e-01   3.3680357e+00   5.2662458e-01   3.0252199e+00   2.3042957e+00  -8.0079419e-02  -1.1096046e+00  -2.8074013e-01  -4.8413811e+00   3.2161216e+00
   4.7525225e-01   4.4057069e-01   9.6004722e-01   7.8634711e-02   5.2221866e-02  -1.6341656e+00  -8.3800890e-01  -1.5887908e+00   1.3172398e+00   1.1292927e+00   1.4314384e+00   9.1294072e-01   6.9491938e-01   1.4189462e-01   3.6887837e-01  -2.4838316e+00  -7.8262516e-01  -1.5932352e+00  -2.2917682e+00  -6.7087796e-01   1.5862976e+00   1.1753002e-01  -7.1064570e-01  -1.5242129e+00  -7.9303398e-01  -6.0143141e-02  -5.5173101e-01  -8.7231340e-01  -8.6303511e-01  -6.4390900e-01  -2.1863681e+00   6.1025820e-01  -4.1979965e-01   7.8190682e-01  -3.0722656e-01  -4.6838250e-01  -1.5876955e+00  -3.8643976e-01  -2.2835564e-01   1.7122911e+00   4.4315425e-01  -5.4260137e-01  -2.3700722e-01   5.7651905e-01  -1.9929608e-01   4.3511525e-01  -1.6291325e+00  -4.3669041e-01  -3.5852567e+00   1.8477533e+00   3.8310990e-01   6.4986775e-01   5.1418743e-01   8.4621028e-01  -1.1425845e+00   1.2351485e+00  -8.3352956e-01   8.9776907e-01  -5.9104183e-01   3.6073754e-01   2.1582672e-02   2.2152904e+00  -9.9788038e-02   2.1248096e+00  -1.7866044e-02   3.7906507e+00   1.0037142e+00   3.3116849e+00   2.8017920e+00  -2.4109187e-01  -1.1981296e+00  -5.8905783e-01  -5.0151269e+00   3.5740846e+00
   4.7498126e-01   3.7002571e-01   8.8040616e-01  -1.6992871e-01  -7.6680642e-02  -1.8650806e+00  -1.0268406e+00  -1.5879206e+00   1.2815624e+00   1.5419085e+00   1.4675002e+00   8.6434503e-01   7.5078882e-01   2.1635755e-01   6.1822803e-01  -2.0344702e+00  -1.0225785e+00  -2.0121390e+00  -2.5074998e+00  -7.5634949e-01   1.6887389e+00  -5.2566778e-02  -9.7526030e-01  -1.6621487e+00  -1.0555765e+00  -2.7796106e-01  -8.2175676e-01  -1.1574027e+00  -1.1347217e+00  -8.4307377e-01  -2.4037506e+00   5.7074018e-01  -6.0378276e-01   6.9767375e-01  -5.6805323e-01  -6.5143065e-01  -1.7189144e+00  -6.0249744e-01  -3.9852973e-02   1.7063638e+00   2.7630325e-01  -6.0121970e-01  -3.7468840e-01   5.4344882e-01  -3.2567765e-01   3.9678665e-01  -1.6410532e+00  -4.7856061e-01  -3.3284144e+00   1.8725373e+00   3.2371910e-01   7.0187624e-01   5.1080455e-01   9.0920402e-01  -9.2521398e-01   1.4136909e+00  -1.7906402e-01   1.0278097e+00  -7.3835985e-01   4.9536105e-01  -3.8293346e-03   2.5369171e+00   3.0577453e-01   2.4552811e+00   5.1241262e-01   4.2110871e+00   1.5547142e+00   3.6005047e+00   3.3447042e+00  -4.1261570e-01  -1.3207342e+00  -9.4411461e-01  -5.1669871e+00   3.9462140e+00
   4.7490235e-01   3.1819280e-01   7.6601900e-01  -4.3157969e-01  -2.5277172e-01  -2.0979549e+00  -1.2337798e+00  -1.5532476e+00   1.2252570e+00   1.9838047e+00   1.4967799e+00   8.1751390e-01   7.9719092e-01   3.0950721e-01   8.6102446e-01  -1.4811782e+00  -1.2760281e+00  -2.4723341e+00  -2.7039529e+00  -8.2921283e-01   1.7766519e+00  -2.4939732e-01  -1.2555962e+00  -1.8284002e+00  -1.3433880e+00  -5.4675083e-01  -1.1207108e+00  -1.4748639e+00  -1.4257936e+00  -1.0611294e+00  -2.6035682e+00   5.1683255e-01  -7.8709386e-01   5.6708320e-01  -8.4575389e-01  -8.7247805e-01  -1.8342558e+00  -8.2780461e-01   1.9266732e-01   1.6743658e+00   1.0225929e-01  -6.9262980e-01  -5.0875644e-01   4.7670229e-01  -4.4549186e-01   3.3187004e-01  -1.6197996e+00  -5.3230862e-01  -2.9858231e+00   1.8867945e+00   2.6423915e-01   7.3866232e-01   5.1647033e-01   9.4857384e-01  -6.6444413e-01   1.5767992e+00   5.7604344e-01   1.1719790e+00  -8.5812633e-01   6.4216729e-01  -1.0812256e-02   2.8565052e+00   7.6318200e-01   2.7767104e+00   1.1173426e+00   4.6129888e+00   2.1635295e+00   3.8804997e+00   3.9168478e+00  -5.8766048e-01  -1.4707386e+00  -1.3358754e+00  -5.2965891e+00   4.3201207e+00
   4.7824861e-01   2.8892984e-01   6.2162776e-01  -6.9743942e-01  -4.7154139e-01  -2.3248130e+00  -1.4541400e+00  -1.4843940e+00   1.1459323e+00   2.4383219e+00   1.5200083e+00   7.7459313e-01   8.3244677e-01   4.1978611e-01   1.0847587e+00  -8.3879457e-01  -1.5329219e+00  -2.9600240e+00  -2.8740236e+00  -8.8500140e-01   1.8433147e+00  -4.6519582e-01  -1.5414808e+00  -2.0176188e+00  -1.6463381e+00  -8.5758875e-01  -1.4383191e+00  -1.8159360e+00  -1.7266764e+00  -1.2931697e+00  -2.7786857e+00   4.5326390e-01  -9.6209191e-01   3.9484008e-01  -1.1311037e+00  -1.1261191e+00  -1.9291545e+00  -1.0573514e+00   4.6542166e-01   1.6186176e+00  -7.2685974e-02  -8.1412874e-01  -6.3494859e-01   3.7829109e-01  -5.5574797e-01   2.4096592e-01  -1.5659993e+00  -6.0088770e-01  -2.5669657e+00   1.8927014e+00   2.0831908e-01   7.6017048e-01   5.3200568e-01   9.6062143e-01  -3.6667631e-01   1.7121509e+00   1.4098881e+00   1.3278435e+00  -9.4488226e-01   7.9836418e-01   2.2080223e-03   3.1612633e+00   1.2597464e+00   3.0746051e+00   1.7790626e+00   4.9781788e+00   2.8097015e+00   4.1390241e+00   4.4988893e+00  -7.5810657e-01  -1.6391372e+00  -1.7518245e+00  -5.4036070e+00   4.6814068e+00
   4.8880333e-01   2.8585762e-01   4.5395476e-01  -9.5746630e-01  -7.2580998e-01  -2.5371433e+00  -1.6821762e+00  -1.3822990e+00   1.0411713e+00   2.8859977e+00   1.5387409e+00   7.3777337e-01   8.5532237e-01   5.4482193e-01   1.2759829e+00  -1.2717467e-01  -1.7817110e+00  -3.4588666e+00  -3.0109854e+00  -9.1908824e-01   1.8813850e+00  -6.9038760e-01  -1.8212561e+00  -2.2221904e+00  -1.9525130e+00  -1.1986892e+00  -1.7624507e+00  -2.1697970e+00  -2.0264328e+00  -1.5331724e+00  -2.9223047e+00   3.8602263e-01  -1.1204366e+00   1.8827418e-01  -1.4137102e+00  -1.4049953e+00  -1.9993246e+00  -1.2858269e+00   7.7209682e-01   1.5430428e+00  -2.4162223e-01  -9.6106725e-01  -7.4893933e-01   2.5195456e-01  -6.5369587e-01   1.2586117e-01  -1.4817528e+00  -6.8723368e-01  -2.0850328e+00   1.8931814e+00   1.5990943e-01   7.6732118e-01   5.5783654e-01   9.4187892e-01  -4.0592600e-02   1.8066852e+00   2.2948665e+00   1.4927566e+00  -9.9457746e-01   9.6098549e-01   3.5932634e-02   3.4371938e+00   1.7798838e+00   3.3333494e+00   2.4754312e+00   5.2872557e+00   3.4688918e+00   4.3622927e+00   5.0688309e+00  -9.1491734e-01  -1.8147917e+00  -2.1772843e+00  -5.4878302e+00   5.0139989e+00
   5.1078561e-01   3.1221965e-01   2.7156678e-01  -1.2007638e+00  -1.0058423e+00  -2.7261567e+00  -1.9112230e+00  -1.2492802e+00   9.0859732e-01   3.3051205e+00   1.5553407e+00   7.0920959e-01   8.6509582e-01   6.8144431e-01   1.4208907e+00   6.2928506e-01  -2.0096726e+00  -3.9504632e+00  -3.1087985e+00  -9.2683408e-01   1.8830598e+00  -9.1383091e-01  -2.0821218e+00  -2.4323864e+00  -2.2485508e+00  -1.5557109e+00  -2.0794639e+00  -2.5238401e+00  -2.3131034e+00  -1.7741452e+00  -3.0282716e+00   3.2219997e-01  -1.2533597e+00  -4.2805318e-02  -1.6823213e+00  -1.6999528e+00  -2.0409145e+00  -1.5078330e+00   1.1038832e+00   1.4531086e+00  -3.9724374e-01  -1.1269022e+00  -8.4648881e-01   1.0309881e-01  -7.3689434e-01  -1.0454182e-02  -1.3705962e+00  -7.9407260e-01  -1.5566775e+00   1.8918375e+00   1.2312701e-01   7.6200941e-01   5.9395852e-01   8.8926467e-01   3.0301481e-01   1.8472109e+00   3.1983901e+00   1.6639593e+00  -1.0048236e+00   1.1269807e+00   9.0099383e-02   3.6695199e+00   2.3054996e+00   3.5367840e+00   3.1805940e+00   5.5203238e+00   4.1135822e+00   4.5357910e+00   5.6026445e+00  -1.0484113e+00  -1.9847490e+00  -2.5958614e+00  -5.5492677e+00   5.3005920e+00
   5.4870117e-01   3.7074745e-01   8.4631340e-02  -1.4159506e+00  -1.2996208e+00  -2.8830698e+00  -2.1339024e+00  -1.0890315e+00   7.4595839e-01   3.6724626e+00   1.5728956e+00   6.9094503e-01   8.6158532e-01   8.2574189e-01   1.5059831e+00   1.4023748e+00  -2.2033223e+00  -4.4149865e+00  -3.1624058e+00  -9.0375662e-01   1.8402921e+00  -1.1231564e+00  -2.3105620e+00  -2.6366561e+00  -2.5200723e+00  -1.9122286e+00  -2.3746527e+00  -2.8640772e+00  -2.5741240e+00  -2.0083452e+00  -3.0913781e+00   2.6975870e-01  -1.3519782e+00  -2.8640813e-01  -1.9251896e+00  -2.0003098e+00  -2.0506471e+00  -1.7181183e+00   1.4496560e+00   1.3556687e+00  -5.3209651e-01  -1.3033685e+00  -9.2358935e-01  -6.1367674e-02  -8.0325616e-01  -1.6383794e-01  -1.2373788e+00  -9.2371655e-01  -1.0015886e+00   1.8928397e+00   1.0210645e-01   7.4703634e-01   6.3992786e-01   8.0024427e-01   6.5154153e-01   1.8210961e+00   4.0839154e+00   1.8386730e+00  -9.7504056e-01   1.2932902e+00   1.6344994e-01   3.8431980e+00   2.8165232e+00   3.6688789e+00   3.8657745e+00   5.6578356e+00   4.7139823e+00   4.6447717e+00   6.0750615e+00  -1.1485902e+00  -2.1346808e+00  -2.9900111e+00  -5.5882786e+00   5.5232040e+00
   6.0716116e-01   4.6353602e-01  -9.5431710e-02  -1.5915825e+00  -1.5932763e+00  -2.9994061e+00  -2.3423984e+00  -9.0655470e-01   5.5123067e-01   3.9641707e+00   1.5950703e+00   6.8484092e-01   8.4513467e-01   9.7316337e-01   1.5187872e+00   2.1610401e+00  -2.3489063e+00  -4.8319323e+00  -3.1680095e+00  -8.4571552e-01   1.7450693e+00  -1.3051965e+00  -2.4928477e+00  -2.8220594e+00  -2.7521994e+00  -2.2503559e+00  -2.6327851e+00  -3.1756639e+00  -2.7968097e+00  -2.2275720e+00  -3.1076343e+00   2.3723555e-01  -1.4076402e+00  -5.2880931e-01  -2.1304850e+00  -2.2942319e+00  -2.0259452e+00  -1.9118228e+00   1.7963095e+00   1.2587106e+00  -6.3884223e-01  -1.4807703e+00  -9.7660399e-01  -2.3329850e-01  -8.5107279e-01  -3.2911643e-01  -1.0880574e+00  -1.0778619e+00  -4.4187296e-01   1.9007648e+00   1.0084414e-01   7.2597694e-01   6.9487893e-01   6.7298895e-01   9.9099386e-01   1.7169993e+00   4.9122665e+00   2.0141769e+00  -9.0648532e-01   1.4569043e+00   2.5375962e-01   3.9435017e+00   3.2915833e+00   3.7144747e+00   4.5002687e+00   5.6815131e+00   5.2391222e+00   4.6748231e+00   6.4604871e+00  -1.2055123e+00  -2.2494361e+00  -3.3417070e+00  -5.6057112e+00   5.6638324e+00
   6.9067464e-01   5.9193216e-01  -2.5639453e-01  -1.7166119e+00  -1.8716644e+00  -3.0673109e+00  -2.5287935e+00  -7.0802130e-01   3.2273755e-01   4.1567920e+00   1.6258981e+00   6.9251273e-01   8.1655721e-01   1.1186615e+00   1.4485900e+00   2.8725644e+00  -2.4329556e+00  -5.1809646e+00  -3.1233050e+00  -7.4910774e-01   1.5897502e+00  -1.4464940e+00  -2.6155907e+00  -2.9748193e+00  -2.9301440e+00  -2.5515033e+00  -2.8387147e+00  -3.4435324e+00  -2.9688906e+00  -2.4235231e+00  -3.0745093e+00   2.3338459e-01  -1.4122901e+00  -7.5512960e-01  -2.2867438e+00  -2.5692047e+00  -1.9650389e+00  -2.0847215e+00   2.1292401e+00   1.1710149e+00  -7.1053292e-01  -1.6483821e+00  -1.0023942e+00  -4.0366562e-01  -8.7902250e-01  -5.0027468e-01  -9.2941930e-01  -1.2574056e+00   9.8735556e-02   1.9203942e+00   1.2303529e-01   7.0298670e-01   7.5756524e-01   5.0652281e-01   1.3065253e+00   1.5256051e+00   5.6432141e+00   2.1878656e+00  -8.0216303e-01   1.6149049e+00   3.5792873e-01   3.9566649e+00   3.7088083e+00   3.6600610e+00   5.0526160e+00   5.5753044e+00   5.6581000e+00   4.6124972e+00   6.7340192e+00  -1.2097006e+00  -2.3136891e+00  -3.6331970e+00  -5.6030346e+00   5.7051963e+00
   8.0342207e-01   7.5643919e-01  -3.8574367e-01  -1.7808675e+00  -2.1190656e+00  -3.0798679e+00  -2.6854506e+00  -5.0056948e-01   5.9282552e-02   4.2283950e+00   1.6695238e+00   7.1526931e-01   7.7704362e-01   1.2568779e+00   1.2871458e+00   3.5039227e+00  -2.4428840e+00  -5.4428234e+00  -3.0276699e+00  -6.1106374e-01   1.3674559e+00  -1.5338674e+00  -2.6663347e+00  -3.0809837e+00  -3.0398460e+00  -2.7972355e+00  -2.9780488e+00  -3.6531055e+00  -3.0790799e+00  -2.5881987e+00  -2.9911204e+00   2.6677952e-01  -1.3588400e+00  -9.5002403e-01  -2.3833397e+00  -2.8125844e+00  -1.8670569e+00  -2.2334545e+00   2.4329626e+00   1.1017415e+00  -7.4089052e-01  -1.7949413e+00  -9.9843373e-01  -5.6299057e-01  -8.8616671e-01  -6.7070856e-01  -7.6874902e-01  -1.4622941e+00   5.9582279e-01   1.9564758e+00   1.7191098e-01   6.8255983e-01   8.2641921e-01   3.0085037e-01   1.5830680e+00   1.2403128e+00   6.2372446e+00   2.3572874e+00  -6.6662743e-01   1.7644936e+00   4.7213070e-01   3.8705587e+00   4.0467176e+00   3.4945543e+00   5.4919109e+00   5.3263330e+00   5.9414406e+00   4.4459791e+00   6.8725433e+00  -1.1525696e+00  -2.3126567e+00  -3.8478155e+00  -5.5824476e+00   5.6315417e+00
   9.4902223e-01   9.5664102e-01  -4.7125631e-01  -1.7755361e+00  -2.3199717e+00  -3.0314101e+00  -2.8054222e+00  -2.9204315e-01  -2.3971121e-01   4.1597324e+00   1.7299165e+00   7.5405246e-01   7.2804248e-01   1.3823606e+00   1.0293087e+00   4.0232464e+00  -2.3675963e+00  -5.6002502e+00  -2.8822903e+00  -4.2963570e-01   1.0724998e+00  -1.5550114e+00  -2.6341500e+00  -3.1271519e+00  -3.0686344e+00  -2.9701890e+00  -3.0378384e+00  -3.7910563e+00  -3.1176507e+00  -2.7143337e+00  -2.8583640e+00   3.4539276e-01  -1.2415306e+00  -1.0984444e+00  -2.4109592e+00  -3.0122012e+00  -1.7321014e+00  -2.3557312e+00   2.6918293e+00   1.0599671e+00  -7.2458392e-01  -1.9092078e+00  -9.6290678e-01  -7.0182878e-01  -8.7194198e-01  -8.3352893e-01  -6.1345941e-01  -1.6914175e+00   1.0253547e+00   2.0134683e+00   2.5007516e-01   6.6925353e-01   8.9962393e-01   5.7055300e-02   1.8060280e+00   8.5783607e-01   6.6574412e+00   2.5201615e+00  -5.0568896e-01   1.9030087e+00   5.9200579e-01   3.6753765e+00   4.2851763e+00   3.2100313e+00   5.7891942e+00   4.9257832e+00   6.0625106e+00   4.1657687e+00   6.8558627e+00  -1.0268502e+00  -2.2328519e+00  -3.9708175e+00  -5.5469507e+00   5.4294782e+00
   1.1303058e+00   1.1911499e+00  -5.0159795e-01  -1.6936211e+00  -2.4599183e+00  -2.9178155e+00  -2.8828648e+00  -9.0685435e-02  -5.7406164e-01   3.9353825e+00   1.8105760e+00   8.0937558e-01   6.7112713e-01   1.4898067e+00   6.7354803e-01   4.4013302e+00  -2.1980797e+00  -5.6388872e+00  -2.6902202e+00  -2.0396466e-01   7.0083194e-01  -1.4990981e+00  -2.5102041e+00  -3.1012319e+00  -3.0058754e+00  -3.0549978e+00  -3.0072630e+00  -3.8460732e+00  -3.0769921e+00  -2.7958325e+00  -2.6789821e+00   4.7617619e-01  -1.0562635e+00  -1.1864312e+00  -2.3620592e+00  -3.1569827e+00  -1.5613054e+00  -2.4504936e+00   2.8908157e+00   1.0542015e+00  -6.5749437e-01  -1.9805530e+00  -8.9478953e-01  -8.1127859e-01  -8.3615262e-01  -9.8190076e-01  -4.7071142e-01  -1.9425642e+00   1.3647990e+00   2.0952818e+00   3.5935061e-01   6.6739827e-01   9.7519081e-01  -2.2263695e-01   1.9620079e+00   3.7866407e-01   6.8713724e+00   2.6743821e+00  -3.2605178e-01   2.0279395e+00   7.1288889e-01   3.3642861e+00   4.4063598e+00   2.8023750e+00   5.9188644e+00   4.3696644e+00   5.9989254e+00   3.7653391e+00   6.6677992e+00  -8.2699270e-01  -2.0628329e+00  -3.9901894e+00  -5.5003703e+00   5.0888049e+00
   1.3491122e+00   1.4575825e+00  -4.6690598e-01  -1.5303538e+00  -2.5263099e+00  -2.7367675e+00  -2.9134261e+00   9.5196488e-02  -9.4270026e-01   3.5447982e+00   1.9142562e+00   8.8126147e-01   6.0786063e-01   1.5743131e+00   2.2230312e-01   4.6130965e+00  -1.9279378e+00  -5.5480945e+00  -2.4563691e+00   6.5586808e-02   2.5046957e-01  -1.3573444e+00  -2.2882750e+00  -2.9931748e+00  -2.8435733e+00  -3.0391705e+00  -2.8782661e+00  -3.8095789e+00  -2.9521112e+00  -2.8281777e+00  -2.4575550e+00   6.6466868e-01  -8.0088615e-01  -1.2018870e+00  -2.2312829e+00  -3.2375619e+00  -1.3568709e+00  -2.5180301e+00   3.0163226e+00   1.0919166e+00  -5.3695643e-01  -1.9995465e+00  -7.9391277e-01  -8.8348508e-01  -7.7896905e-01  -1.1094010e+00  -3.4704840e-01  -2.2124393e+00   1.5942443e+00   2.2050355e+00   5.0063825e-01   6.8081522e-01   1.0510369e+00  -5.3484201e-01   2.0395146e+00  -1.9265330e-01   6.8528798e+00   2.8180132e+00  -1.3490653e-01   2.1369436e+00   8.3005429e-01   2.9340117e+00   4.3956778e+00   2.2717817e+00   5.8600324e+00   3.6594026e+00   5.7338631e+00   3.2417314e+00   6.2972129e+00  -5.4952079e-01  -1.7939019e+00  -3.8973906e+00  -5.4473235e+00   4.6032756e+00
   1.6061269e+00   1.7525714e+00  -3.5932033e-01  -1.2835298e+00  -2.5091872e+00  -2.4879687e+00  -2.8945906e+00   2.5757627e-01  -1.3435678e+00   2.9831870e+00   2.0427311e+00   9.6918444e-01   5.3967289e-01   1.6316229e+00  -3.1785710e-01   4.6389282e+00  -1.5538343e+00  -5.3216369e+00  -2.1874120e+00   3.7734930e-01  -2.7812167e-01  -1.1235079e+00  -1.9651676e+00  -2.7956440e+00  -2.5768850e+00  -2.9138677e+00  -2.6461022e+00  -3.6763577e+00  -2.7410512e+00  -2.8087859e+00  -2.2004230e+00   9.1465859e-01  -4.7540631e-01  -1.1352805e+00  -2.0158076e+00  -3.2468340e+00  -1.1220858e+00  -2.5600280e+00   3.0569442e+00   1.1791187e+00  -3.6195930e-01  -1.9584977e+00  -6.6100367e-01  -9.1210576e-01  -7.0093330e-01  -1.2103729e+00  -2.4806930e-01  -2.4967539e+00   1.6974469e+00   2.3448580e+00   6.7380266e-01   7.1256296e-01   1.1250571e+00  -8.7505110e-01   2.0296035e+00  -8.4742750e-01   6.5836566e+00   2.9492817e+00   6.0493396e-02   2.2278703e+00   9.3896381e-01   2.3852971e+00   4.2426002e+00   1.6230908e+00   5.5977338e+00   2.8022044e+00   5.2572053e+00   2.5960391e+00   5.7388661e+00  -1.9331141e-01  -1.4207079e+00  -3.6879756e+00  -5.3931257e+00   3.9712494e+00
   1.9007744e+00   2.0718170e+00  -1.7342556e-01  -9.5374413e-01  -2.4018824e+00  -2.1732900e+00  -2.8259427e+00   3.8904343e-01  -1.7735450e+00   2.2521565e+00   2.1966236e+00   1.0720238e+00   4.6776055e-01   1.6583504e+00  -9.3629284e-01   4.4657863e+00  -1.0758090e+00  -4.9581926e+00  -1.8916241e+00   7.2832028e-01  -8.8173183e-01  -7.9428078e-01  -1.5410101e+00  -2.5045588e+00  -2.2045107e+00  -2.6745174e+00  -2.3097593e+00  -3.4450416e+00  -2.4451894e+00  -2.7372825e+00  -1.9155322e+00   1.2279239e+00  -8.2120967e-02  -9.8023303e-01  -1.7155971e+00  -3.1804225e+00  -8.6131187e-01  -2.5795588e+00   3.0041459e+00   1.3200007e+00  -1.3329067e-01  -1.8519188e+00  -4.9770265e-01  -8.9270909e-01  -6.0297092e-01  -1.2802567e+00  -1.7816313e-01  -2.7903812e+00   1.6627350e+00   2.5157359e+00   8.7759332e-01   7.6473193e-01   1.1951905e+00  -1.2377214e+00   1.9264185e+00  -1.5729780e+00   6.0544951e+00   3.0665779e+00   2.5324552e-01   2.2988007e+00   1.0355008e+00   1.7232067e+00   3.9413293e+00   8.6589913e-01   5.1239255e+00   1.8111552e+00   4.5664227e+00   1.8337411e+00   4.9940703e+00   2.4022095e-01  -9.4170900e-01  -3.3620526e+00  -5.3436353e+00   3.1961730e+00
   2.2311766e+00   2.4101839e+00   9.3426351e-02  -5.4450241e-01  -2.2015192e+00  -1.7968367e+00  -2.7093370e+00   4.8310860e-01  -2.2284286e+00   1.3600611e+00   2.3753136e+00   1.1880371e+00   3.9301797e-01   1.6521651e+00  -1.6185800e+00   4.0880354e+00  -4.9744535e-01  -4.4616463e+00  -1.5786470e+00   1.1142041e+00  -1.5542279e+00  -3.6954812e-01  -1.0193987e+00  -2.1194822e+00  -1.7289316e+00  -2.3212320e+00  -1.8722193e+00  -3.1184163e+00  -2.0693912e+00  -2.6156716e+00  -1.6122096e+00   1.6040705e+00   3.7435748e-01  -7.3394761e-01  -1.3335397e+00  -3.0370257e+00  -5.7994137e-01  -2.5809915e+00   2.8528071e+00   1.5166927e+00   1.4639183e-01  -1.6768779e+00  -3.0655427e-01  -8.2307760e-01  -4.8640735e-01  -1.3158755e+00  -1.4032201e-01  -3.0875723e+00   1.4837063e+00   2.7174366e+00   1.1096130e+00   8.3830263e-01   1.2594763e+00  -1.6164241e+00   1.7275837e+00  -2.3530044e+00   5.2661212e+00   3.1684661e+00   4.3717577e-01   2.3480957e+00   1.1161771e+00   9.5723560e-01   3.4912656e+00   1.4436383e-02   4.4381850e+00   7.0502462e-01   3.6671329e+00   9.6483865e-01   4.0710528e+00   7.4705531e-01  -3.5945938e-01  -2.9245388e+00  -5.3050463e+00   2.2868469e+00
   2.5941836e+00   2.7618422e+00   4.4093408e-01  -6.2194777e-02  -1.9093192e+00  -1.3649244e+00  -2.5489491e+00   5.3446301e-01  -2.7029572e+00   3.2201859e-01   2.5769321e+00   1.3148623e+00   3.1600448e-01   1.6119249e+00  -2.3470154e+00   3.5079116e+00   1.7413127e-01  -3.8411358e+00  -1.2591831e+00   1.5295206e+00  -2.2865179e+00   1.4750405e-01  -4.0738038e-01  -1.6438167e+00  -1.1564701e+00  -1.8589904e+00  -1.3405305e+00  -2.7035180e+00  -1.6219991e+00  -2.4483848e+00  -1.3008737e+00   2.0404786e+00   8.8718530e-01  -3.9744899e-01  -8.7545107e-01  -2.8186153e+00  -2.8431515e-01  -2.5698322e+00   2.6015868e+00   1.7691311e+00   4.7257551e-01  -1.4332193e+00  -9.0966296e-02  -7.0339439e-01  -3.5298324e-01  -1.3156557e+00  -1.3604341e-01  -3.3822177e+00   1.1596679e+00   2.9485003e+00   1.3663399e+00   9.3307789e-01   1.3161036e+00  -2.0040425e+00   1.4344200e+00  -3.1681703e+00   4.2295391e+00   3.2537073e+00   6.0715791e-01   2.3744551e+00   1.1782996e+00   1.0119577e-01   2.8972322e+00  -9.1280428e-01   3.5480620e+00  -4.9222247e-01   2.5732686e+00   3.7772236e-03   2.9849979e+00   1.3206200e+00   3.1930526e-01  -2.3851822e+00  -5.2836350e+00   1.2574412e+00
   2.9854761e+00   3.1204499e+00   8.6581625e-01   4.8407514e-01  -1.5306901e+00  -8.8595502e-01  -2.3512038e+00   5.3917957e-01  -3.1908914e+00  -8.4042941e-01   2.7984377e+00   1.4495558e+00   2.3694890e-01   1.5377447e+00  -3.1013178e+00   2.7356022e+00   9.2842669e-01  -3.1108474e+00  -9.4463663e-01   1.9677767e+00  -3.0666703e+00   7.5043995e-01   2.8473292e-01  -1.0847873e+00  -4.9716513e-01  -1.2975643e+00  -7.2568433e-01  -2.2115020e+00  -1.1146473e+00  -2.2421939e+00  -9.9268513e-01   2.5323637e+00   1.4474812e+00   2.4380753e-02  -3.4994041e-01  -2.5304674e+00   1.8401334e-02  -2.5524918e+00   2.2530893e+00   2.0750528e+00   8.3900030e-01  -1.1236355e+00   1.4486263e-01  -5.3629803e-01  -2.0486559e-01  -1.2797646e+00  -1.6532503e-01  -3.6681318e+00   6.9578702e-01   3.2063046e+00   1.6432093e+00   1.0476919e+00   1.3634530e+00  -2.3930120e+00   1.0519675e+00  -3.9968640e+00   2.9658566e+00   3.3212980e+00   7.5935568e-01   2.3769851e+00   1.2200880e+00  -8.2712363e-01   2.1694284e+00  -1.8936700e+00   2.4690364e+00  -1.7521981e+00   1.3068273e+00  -1.0308636e+00   1.7577451e+00   1.9519745e+00   1.0837938e+00  -1.7583389e+00  -5.2854733e+00   1.2723834e-01
   3.3997254e+00   3.4793679e+00   1.3619308e+00   1.0827996e+00  -1.0750869e+00  -3.7019474e-01  -2.1245652e+00   4.9484782e-01  -3.6851418e+00  -2.1000009e+00   3.0357709e+00   1.5886684e+00   1.5579036e-01   1.4309960e+00  -3.8594809e+00   1.7889176e+00   1.7519138e+00  -2.2895584e+00  -6.4670748e-01   2.4216923e+00  -3.8801954e+00   1.4297790e+00   1.0437097e+00  -4.5322246e-01   2.3553496e-01  -6.5119858e-01  -4.2291235e-02  -1.6572848e+00  -5.6190498e-01  -2.0059862e+00  -6.9915242e-01   3.0729413e+00   2.0446224e+00   5.2297383e-01   2.3186322e-01  -2.1810198e+00   3.2038563e-01  -2.5359893e+00   1.8138176e+00   2.4301071e+00   1.2378587e+00  -7.5359089e-01   3.9604815e-01  -3.2679893e-01  -4.4648330e-02  -1.2101524e+00  -2.2674889e-01  -3.9393430e+00   1.0293632e-01   3.4871921e+00   1.9347520e+00   1.1796940e+00   1.4001317e+00  -2.7755845e+00   5.8880781e-01  -4.8160968e+00   1.5055891e+00   3.3705175e+00   8.9137488e-01   2.3552603e+00   1.2407372e+00  -1.8065160e+00   1.3231144e+00  -2.9031596e+00   1.2240731e+00  -3.0431109e+00  -1.0280323e-01  -2.1169067e+00   4.1712933e-01   2.6301067e+00   1.9194944e+00  -1.0625060e+00  -5.3161254e+00  -1.0798981e+00
   3.8308032e+00   3.8318963e+00   1.9205309e+00   1.7204996e+00  -5.5564977e-01   1.7053871e-01  -1.8792037e+00   4.0063940e-01  -4.1779425e+00  -3.4246719e+00   3.2840674e+00   1.7283620e+00   7.2250340e-02   1.2942391e+00  -4.5987298e+00   6.9257664e-01   2.6285105e+00  -1.3999531e+00  -3.7695445e-01   2.8834622e+00  -4.7104719e+00   2.1733387e+00   1.8538829e+00   2.3686396e-01   1.0252469e+00   6.1950315e-02   6.9192873e-01  -1.0589697e+00   1.9243706e-02  -1.7504089e+00  -4.3170441e-01   3.6536853e+00   2.6666257e+00   1.0864420e+00   8.5670661e-01  -1.7815545e+00   6.1336850e-01  -2.5275996e+00   1.2939224e+00   2.8280737e+00   1.6600795e+00  -3.3109869e-01   6.5715515e-01  -8.2058977e-02   1.2466058e-01  -1.1104875e+00  -3.1764407e-01  -4.1903617e+00  -6.0275520e-01   3.7866485e+00   2.2347853e+00   1.3256983e+00   1.4250048e+00  -3.1440990e+00   5.6702305e-02  -5.6024783e+00  -1.1253057e-01   3.4009795e+00   1.0023176e+00   2.3093822e+00   1.2404230e+00  -2.8131106e+00   3.7803342e-01  -3.9143972e+00  -1.5720971e-01  -4.3309801e+00  -1.6199189e+00  -3.2293208e+00  -1.0040009e+00   3.3423295e+00   2.8086970e+00  -3.1962825e-01  -5.3803470e+00  -2.3363097e+00
   4.2720227e+00   4.1715159e+00   2.5306367e+00   2.3822541e+00   1.1363849e-02   7.2326528e-01  -1.6265493e+00   2.5730638e-01  -4.6610585e+00  -4.7789379e+00   3.5379137e+00   1.8645592e+00  -1.4069110e-02   1.1310914e+00  -5.2965189e+00  -5.2285410e-01   3.5401713e+00  -4.6774484e-01  -1.4634634e-01   3.3450393e+00  -5.5393072e+00   2.9666898e+00   2.6977429e+00   9.6885424e-01   1.8532669e+00   8.2057797e-01   1.4568158e+00  -4.3708791e-01   6.1005412e-01  -1.4873950e+00  -2.0124735e-01   4.2646570e+00   3.3005928e+00   1.7001113e+00   1.5097118e+00  -1.3457196e+00   8.8888304e-01  -2.5344651e+00   7.0676504e-01   3.2611649e+00   2.0956795e+00   1.3363087e-01   9.2235933e-01   1.8895523e-01   2.9966946e-01  -9.8598362e-01  -4.3431164e-01  -4.4164067e+00  -1.4006185e+00   4.0995135e+00   2.5366468e+00   1.4815860e+00   1.4372233e+00  -3.4912375e+00  -5.2993311e-01  -6.3332167e+00  -1.8431600e+00   3.4126841e+00   1.0927379e+00   2.2400197e+00   1.2202529e+00  -3.8212781e+00  -6.4238669e-01  -4.8997169e+00  -1.6397167e+00  -5.5809813e+00  -3.2039216e+00  -4.3411313e+00  -2.4690476e+00   4.0747494e+00   3.7311773e+00   4.4578837e-01  -5.4818049e+00  -3.6115490e+00
   4.7163894e+00   4.4921210e+00   3.1794932e+00   3.0522959e+00   6.0732075e-01   1.2742892e+00  -1.3787526e+00   6.7117062e-02  -5.1260235e+00  -6.1252692e+00   3.7916200e+00   1.9931236e+00  -1.0356921e-01   9.4604656e-01  -5.9315117e+00  -1.8223026e+00   4.4675548e+00   4.7934886e-01   3.5181489e-02   3.7984197e+00  -6.3475998e+00   3.7936950e+00   3.5566056e+00   1.7242364e+00   2.6992898e+00   1.6011588e+00   2.2305648e+00   1.8630692e-01   1.1907803e+00  -1.2295990e+00  -1.7725858e-02   4.8948805e+00   3.9331901e+00   2.3471901e+00   2.1749487e+00  -8.8891462e-01   1.1385444e+00  -2.5631924e+00   6.8324063e-02   3.7203848e+00   2.5341639e+00   6.2864962e-01   1.1856292e+00   4.7592768e-01   4.7665247e-01  -8.4312579e-01  -5.7229236e-01  -4.6135743e+00  -2.2663825e+00   4.4202101e+00   2.8334563e+00   1.6427477e+00   1.4362480e+00  -3.8102484e+00  -1.1546778e+00  -6.9870870e+00  -3.6362867e+00   3.4060631e+00   1.1645065e+00   2.1484387e+00   1.1821688e+00  -4.8046396e+00  -1.7120112e+00  -5.8317917e+00  -3.1843300e+00  -6.7588527e+00  -4.8110073e+00  -5.4244588e+00  -3.9391410e+00   4.8127787e+00   4.6649949e+00   1.2077088e+00  -5.6228387e+00  -4.8735588e+00
   5.1568479e+00   4.7882356e+00   3.8530835e+00   3.7146363e+00   1.2120864e+00   1.8096797e+00  -1.1480896e+00  -1.6626268e-01  -5.5643955e+00  -7.4256807e+00   4.0394954e+00   2.1100554e+00  -1.9652876e-01   7.4425394e-01  -6.4844876e+00  -3.1677330e+00   5.3907279e+00   1.4127267e+00   1.5914184e-01   4.2359122e+00  -7.1160680e+00   4.6370935e+00   4.4113135e+00   2.4833950e+00   3.5421929e+00   2.3789815e+00   2.9906007e+00   7.8863877e-01   1.7414993e+00  -9.8977393e-01   1.1029131e-01   5.5327400e+00   4.5511378e+00   3.0095281e+00   2.8360483e+00  -4.2757004e-01   1.3543491e+00  -2.6194597e+00  -6.0351437e-01   4.1959194e+00   2.9649486e+00   1.1408101e+00   1.4409205e+00   7.6773000e-01   6.5161884e-01  -6.8930703e-01  -7.2665518e-01  -4.7789427e+00  -3.1732767e+00   4.7429737e+00   3.1183933e+00   1.8043433e+00   1.4218725e+00  -4.0951253e+00  -1.7998373e+00  -7.5453149e+00  -5.4393855e+00   3.3820116e+00   1.2205937e+00   2.0365047e+00   1.1288083e+00  -5.7371178e+00  -2.8030897e+00  -6.6847535e+00  -4.7495566e+00  -7.8322836e+00  -6.3960324e+00  -6.4516264e+00  -5.3747540e+00   5.5416574e+00   5.5873670e+00   1.9396924e+00  -5.8042823e+00  -6.0899545e+00
   5.5865103e+00   5.0551935e+00   4.5366684e+00   4.3536836e+00   1.8049834e+00   2.3157626e+00  -9.4634067e-01  -4.3793331e-01  -5.9680218e+00  -8.6433348e+00   4.2761050e+00   2.2116962e+00  -2.9297747e-01   5.3128029e-01  -6.9391240e+00  -4.5197958e+00   6.2898713e+00   2.3040625e+00   2.1886326e-01   4.6503802e+00  -7.8260139e+00   5.4791046e+00   5.2429319e+00   3.2264381e+00   4.3608428e+00   3.1292368e+00   3.7144919e+00   1.3478476e+00   2.2429584e+00  -7.8012573e-01   1.7598082e-01   6.1663738e+00   5.1416837e+00   3.6684209e+00   3.4768237e+00   2.1635961e-02   1.5289817e+00  -2.7076618e+00  -1.2897415e+00   4.6775313e+00   3.3777820e+00   1.6563526e+00   1.6823748e+00   1.0530103e+00   8.2040216e-01  -5.3239744e-01  -8.9228498e-01  -4.9106063e+00  -4.0932325e+00   5.0620686e+00   3.3849746e+00   1.9615688e+00   1.3942421e+00  -4.3407301e+00  -2.4472088e+00  -7.9923333e+00  -7.1996693e+00   3.3419045e+00   1.2647918e+00   1.9066725e+00   1.0633396e+00  -6.5939735e+00  -3.8873967e+00  -7.4352297e+00  -6.2932695e+00  -8.7722200e+00  -7.9144386e+00  -7.3962754e+00  -6.7373566e+00   6.2469622e+00   6.4755646e+00   2.6160465e+00  -6.0253600e+00  -7.2293505e+00
   5.9988525e+00   5.2892802e+00   5.2153180e+00   4.9548176e+00   2.3657802e+00   2.7795995e+00  -7.8418658e-01  -7.4195955e-01  -6.3293135e+00  -9.7440869e+00   4.4964950e+00   2.2949255e+00  -3.9257775e-01   3.1286695e-01  -7.2826159e+00  -5.8394906e+00   7.1459473e+00   3.1264458e+00   2.0979001e-01   5.0354441e+00  -8.4600789e+00   6.3020184e+00   6.0334080e+00   3.9340089e+00   5.1348837e+00   3.8280991e+00   4.3808515e+00   1.8434081e+00   2.6773985e+00  -6.1168782e-01   1.7456986e-01   6.7840465e+00   5.6930321e+00   4.3054207e+00   4.0818632e+00   4.4258078e-01   1.6561125e+00  -2.8306214e+00  -1.9710426e+00   5.1549380e+00   3.7631410e+00   2.1615098e+00   1.9045134e+00   1.3207987e+00   9.7876765e-01  -3.8027294e-01  -1.0641491e+00  -5.0076491e+00  -4.9981134e+00   5.3719781e+00   3.6273134e+00   2.1099112e+00   1.3538679e+00  -4.5428607e+00  -3.0788319e+00  -8.3163859e+00  -8.8663165e+00   3.2875915e+00   1.3013964e+00   1.7619521e+00   9.8927851e-01  -7.3527705e+00  -4.9373543e+00  -8.0632588e+00  -7.7744472e+00  -9.5540177e+00  -9.3241489e+00  -8.2344386e+00  -7.9910276e+00   6.9150680e+00   7.3077834e+00   3.2129481e+00  -6.2836654e+00  -8.2626502e+00
   6.3878769e+00   5.4878300e+00   5.8744162e+00   5.5048975e+00   2.8756553e+00   3.1894335e+00  -6.7065719e-01  -1.0715922e+00  -6.6415106e+00  -1.0697908e+01   4.6963757e+00   2.3573359e+00  -4.9452320e-01   9.4700070e-02  -7.5061117e+00  -7.0897571e+00   7.9413036e+00   3.8554541e+00   1.2969938e-01   5.3856395e+00  -9.0029603e+00   7.0887459e+00   6.7661527e+00   4.5880488e+00   5.8454698e+00   4.4537462e+00   4.9701833e+00   2.2572721e+00   3.0293177e+00  -4.9375412e-01   1.0356059e-01   7.3744839e+00   6.1947144e+00   4.9030994e+00   4.6370691e+00   8.2047274e-01   1.7306733e+00  -2.9893888e+00  -2.6286041e+00   5.6181544e+00   4.1125792e+00   2.6430954e+00   2.1024169e+00   1.5610929e+00   1.1225359e+00  -2.4033642e-01  -1.2375263e+00  -5.0700675e+00  -5.8609077e+00   5.6675657e+00   3.8403491e+00   2.2453788e+00   1.3016335e+00  -4.6982685e+00  -3.6776882e+00  -8.5099479e+00  -1.0392555e+01   3.2213718e+00   1.3348703e+00   1.6058574e+00   9.1030284e-01  -7.9942218e+00  -5.9270760e+00  -8.5530330e+00  -9.1548110e+00  -1.0158395e+01  -1.0587303e+01  -8.9455062e+00  -9.1039315e+00   7.5335549e+00   8.0639504e+00   3.7094735e+00  -6.5752307e+00  -9.1642381e+00
   6.7482342e+00   5.6492800e+00   6.5001168e+00   5.9926724e+00   3.3180847e+00   3.5350866e+00  -6.1266930e-01  -1.4195030e+00  -6.8989397e+00  -1.1480098e+01   4.8722572e+00   2.3973746e+00  -5.9746309e-01  -1.1779262e-01  -7.6049467e+00  -8.2368999e+00   8.6601882e+00   4.4701042e+00  -2.1176475e-02   5.6965251e+00  -9.4420476e+00   7.8233161e+00   7.4265351e+00   5.1724658e+00   6.4759111e+00   4.9872670e+00   5.4656357e+00   2.5746834e+00   3.2861306e+00  -4.3340619e-01  -3.7138837e-02   7.9271607e+00   6.6378841e+00   5.4457435e+00   5.1301174e+00   1.1425540e+00   1.7490954e+00  -3.1831460e+00  -3.2448707e+00   6.0577898e+00   4.4190111e+00   3.0890522e+00   2.2718832e+00   1.7653898e+00   1.2477190e+00  -1.1906339e-01  -1.4081845e+00  -5.0986557e+00  -6.6568265e+00   5.9441986e+00   4.0200314e+00   2.3646955e+00   1.2387925e+00  -4.8046341e+00  -4.2283068e+00  -8.5699602e+00  -1.1737494e+01   3.1459467e+00   1.3695139e+00   1.4423402e+00   8.3007304e-01  -8.5028739e+00  -6.8332777e+00  -8.8934389e+00  -1.0400273e+01  -1.0572128e+01  -1.1671771e+01  -9.5130506e+00  -1.0049584e+01   8.0915293e+00   8.7264208e+00   4.0884871e+00  -6.8946743e+00  -9.9130064e+00
   7.0753080e+00   5.7731649e+00   7.0797373e+00   6.4090859e+00   3.6795999e+00   3.8082887e+00  -6.1468024e-01  -1.7780210e+00  -7.0972508e+00  -1.2072236e+01   5.0215365e+00   2.4144398e+00  -6.9945914e-01  -3.1960738e-01  -7.5786809e+00  -9.2517985e+00   9.2891561e+00   4.9536458e+00  -2.4012960e-01   5.9647404e+00  -9.7679518e+00   8.4913007e+00   8.0022584e+00   5.6736909e+00   7.0122053e+00   5.4134117e+00   5.8536283e+00   2.7848235e+00   3.4386968e+00  -4.3516285e-01  -2.4518240e-01   8.4325343e+00   7.0155269e+00   5.9199344e+00   5.5508200e+00   1.3986913e+00   1.7094982e+00  -3.4092287e+00  -3.8042196e+00   6.4652931e+00   4.6769182e+00   3.4889304e+00   2.4095568e+00   1.9271304e+00   1.3506658e+00  -2.1604610e-02  -1.5724988e+00  -5.0948728e+00  -7.3642443e+00   6.1978322e+00   4.1634513e+00   2.4654495e+00   1.1669531e+00  -4.8605140e+00  -4.7172578e+00  -8.4978779e+00  -1.2867624e+01   3.0643524e+00   1.4091631e+00   1.2757080e+00   7.5207167e-01  -8.8676060e+00  -7.6360196e+00  -9.0783795e+00  -1.1482132e+01  -1.0788483e+01  -1.2552339e+01  -9.9254531e+00  -1.0807843e+01   8.5798665e+00   9.2805492e+00   4.3373433e+00  -7.2354253e+00  -1.0493173e+01
   7.3652628e+00   5.8600806e+00   7.6020787e+00   6.7474626e+00   3.9503806e+00   4.0029400e+00  -6.7847803e-01  -2.1393608e+00  -7.2336241e+00  -1.2462847e+01   5.1425317e+00   2.4089187e+00  -7.9798302e-01  -5.0628558e-01  -7.4309494e+00  -1.0110833e+01   9.8173683e+00   5.2941645e+00  -5.2205786e-01   6.1880196e+00  -9.9749014e+00   9.0801571e+00   8.4836233e+00   6.0810974e+00   7.4434398e+00   5.7211583e+00   6.1243270e+00   2.8812555e+00   3.4816957e+00  -5.0077274e-01  -5.1585612e-01   8.8822268e+00   7.3225821e+00   6.3150037e+00   5.8913835e+00   1.5818208e+00   1.6118184e+00  -3.6632630e+00  -4.2935192e+00   6.8331402e+00   4.8824690e+00   3.8342772e+00   2.5130213e+00   2.0420314e+00   1.4282113e+00   4.8525724e-02  -1.7275074e+00  -5.0607082e+00  -7.9654476e+00   6.4250620e+00   4.2689112e+00   2.5461934e+00   1.0880473e+00  -4.8652732e+00  -5.1335117e+00  -8.2995321e+00  -1.3757923e+01   2.9798713e+00   1.4569333e+00   1.1105268e+00   6.7946753e-01  -9.0819341e+00  -8.3192465e+00  -9.1068708e+00  -1.2377958e+01  -1.0807361e+01  -1.3211546e+01  -1.0176325e+01  -1.1365587e+01   8.9913643e+00   9.7150982e+00   4.4483717e+00  -7.5900018e+00  -1.0894850e+01
   7.6150650e+00   5.9115862e+00   8.0576710e+00   7.0035800e+00   4.1246485e+00   4.1152901e+00  -8.0311709e-01  -2.4958347e+00  -7.3069364e+00  -1.2647721e+01   5.2344708e+00   2.3821639e+00  -8.8995724e-01  -6.7398601e-01  -7.1691438e+00  -1.0796507e+01   1.0236769e+01   5.4849710e+00  -8.5964363e-01   6.3651585e+00  -1.0060987e+01   9.5794930e+00   8.8636660e+00   6.3872727e+00   7.7620553e+00   5.9040622e+00   6.2719525e+00   2.8621499e+00   3.4138311e+00  -6.2915813e-01  -8.4224360e-01   9.2691549e+00   7.5559753e+00   6.6233396e+00   6.1465558e+00   1.6882257e+00   1.4578746e+00  -3.9394098e+00  -4.7025510e+00   7.1549686e+00   5.0335516e+00   4.1189212e+00   2.5808584e+00   2.1082851e+00   1.4778245e+00   8.9655524e-02  -1.8709027e+00  -4.9985534e+00  -8.4471584e+00   6.6231360e+00   4.3359322e+00   2.6064843e+00   1.0042862e+00  -4.8190151e+00  -5.4686581e+00  -7.9848329e+00  -1.4392519e+01   2.8959271e+00   1.5150241e+00   9.5150954e-01   6.1501116e-01  -9.1441027e+00  -8.8711210e+00  -8.9829203e+00  -1.3072146e+01  -1.0635151e+01  -1.3640112e+01  -1.0264695e+01  -1.1717047e+01   9.3208136e+00   1.0022492e+01   4.4191274e+00  -7.9503289e+00  -1.1114336e+01
   7.8224746e+00   5.9300805e+00   8.4389392e+00   7.1756326e+00   4.2008439e+00   4.1440388e+00  -9.8499909e-01  -2.8400361e+00  -7.3178753e+00  -1.2629906e+01   5.2974358e+00   2.3364097e+00  -9.7184375e-01  -8.1951037e-01  -6.8039531e+00  -1.1297740e+01   1.0542151e+01   5.5247661e+00  -1.2436188e+00   6.4959451e+00  -1.0028241e+01   9.9812423e+00   9.1381846e+00   6.5881420e+00   7.9639645e+00   5.9603949e+00   6.2949172e+00   2.7302843e+00   3.2378622e+00  -8.1650868e-01  -1.2154777e+00   9.5876151e+00   7.7145711e+00   6.8405405e+00   6.3136683e+00   1.7176345e+00   1.2513624e+00  -4.2306956e+00  -5.0242757e+00   7.4256583e+00   5.1297227e+00   4.3391391e+00   2.6126657e+00   2.1266158e+00   1.4977491e+00   1.0204061e-01  -2.0009669e+00  -4.9110922e+00  -8.8008155e+00   6.7899419e+00   4.3651968e+00   2.6468678e+00   9.1809985e-01  -4.7225203e+00  -5.7169880e+00  -7.5673174e+00  -1.4764895e+01   2.8159636e+00   1.5845943e+00   8.0339023e-01   5.6096491e-01  -9.0569924e+00  -9.2841462e+00  -8.7152089e+00  -1.3556118e+01  -1.0284319e+01  -1.3836979e+01  -1.0194963e+01  -1.1863790e+01   9.5649892e+00   1.0198904e+01   4.2524081e+00  -8.3080777e+00  -1.1154141e+01
   7.9860142e+00   5.9186294e+00   8.7402895e+00   7.2640975e+00   4.1815784e+00   4.0903538e+00  -1.2180880e+00  -3.1649947e+00  -7.2689931e+00  -1.2419379e+01   5.3322661e+00   2.2746246e+00  -1.0397792e+00  -9.4028625e-01  -6.3487990e+00  -1.1609859e+01   1.0731113e+01   5.4175775e+00  -1.6631020e+00   6.5810554e+00  -9.8825514e+00   1.0279758e+01   9.3056610e+00   6.6829450e+00   8.0485342e+00   5.8930600e+00   6.1957882e+00   2.4928270e+00   2.9604638e+00  -1.0565139e+00  -1.6250638e+00   9.8333214e+00   7.7990444e+00   6.9654148e+00   6.3925779e+00   1.6731384e+00   9.9777905e-01  -4.5294091e+00  -5.2549383e+00   7.6413625e+00   5.1720784e+00   4.4937012e+00   2.6090377e+00   2.1001899e+00   1.4871270e+00   8.7826581e-02  -2.1164586e+00  -4.8012111e+00  -9.0226156e+00   6.9239662e+00   4.3584383e+00   2.6688068e+00   8.3206395e-01  -4.5771992e+00  -5.8754475e+00  -7.0635774e+00  -1.4877668e+01   2.7433152e+00   1.6657117e+00   6.7078200e-01   5.1906744e-01  -8.8278420e+00  -9.5550940e+00  -8.3165886e+00  -1.3828207e+01  -9.7727682e+00  -1.3808977e+01  -9.9766371e+00  -1.1814395e+01   9.7225712e+00   1.0244197e+01   3.9560349e+00  -8.6549999e+00  -1.1022744e+01
   8.1049219e+00   5.8807760e+00   8.9581218e+00   7.2715235e+00   4.0733753e+00   3.9578100e+00  -1.4942409e+00  -3.4642960e+00  -7.1646876e+00  -1.2032406e+01   5.3404284e+00   2.2003241e+00  -1.0897527e+00  -1.0343171e+00  -5.8191881e+00  -1.1734286e+01   1.0803929e+01   5.1724792e+00  -2.1059884e+00   6.6219259e+00  -9.6334090e+00   1.0471822e+01   9.3670936e+00   6.6740785e+00   8.0184360e+00   5.7093077e+00   5.9810854e+00   2.1609212e+00   2.5919254e+00  -1.3407136e+00  -2.0592551e+00   1.0003405e+01   7.8116937e+00   6.9998346e+00   6.3855234e+00   1.5609410e+00   7.0428208e-01  -4.8275265e+00  -5.3940091e+00   7.7994910e+00   5.1630641e+00   4.5837961e+00   2.5715125e+00   2.0343884e+00   1.4460985e+00   5.0891788e-02  -2.2164673e+00  -4.6719264e+00  -9.1133236e+00   7.0242353e+00   4.3182803e+00   2.6745520e+00   7.4881777e-01  -4.3850598e+00  -5.9434780e+00  -6.4925818e+00  -1.4741944e+01   2.6810673e+00   1.7573774e+00   5.5802223e-01   4.9053103e-01  -8.4678206e+00  -9.6847605e+00  -7.8034491e+00  -1.3893243e+01  -9.1229834e+00  -1.3570144e+01  -9.6238531e+00  -1.1583804e+01   9.7940078e+00   1.0161717e+01   3.5424307e+00  -8.9832415e+00  -1.0734096e+01
   8.1790890e+00   5.8203253e+00   9.0907721e+00   7.2022543e+00   3.8862161e+00   3.7522497e+00  -1.8036291e+00  -3.7321670e+00  -7.0111018e+00  -1.1490646e+01   5.3238601e+00   2.1173439e+00  -1.1178209e+00  -1.1001121e+00  -5.2320238e+00  -1.1677975e+01   1.0763333e+01   4.8031096e+00  -2.5593763e+00   6.6206069e+00  -9.2935043e+00   1.0556594e+01   9.3257556e+00   6.5668172e+00   7.8793926e+00   5.4202680e+00   5.6609320e+00   1.7491028e+00   2.1457114e+00  -1.6589395e+00  -2.5054660e+00   1.0096378e+01   7.7562003e+00   6.9484558e+00   6.2969050e+00   1.3899587e+00   3.7948317e-01  -5.1171394e+00  -5.4439712e+00   7.8986539e+00   5.1062350e+00   4.6128382e+00   2.5024891e+00   1.9364566e+00   1.3758684e+00  -3.4147442e-03  -2.3002482e+00  -4.5263248e+00  -9.0778737e+00   7.0902428e+00   4.2480445e+00   2.6669707e+00   6.7097467e-01  -4.1486884e+00  -5.9227672e+00  -5.8749242e+00  -1.4376323e+01   2.6319179e+00   1.8576221e+00   4.6900779e-01   4.7606719e-01  -7.9914685e+00  -9.6775813e+00  -7.1949582e+00  -1.3761883e+01  -8.3610320e+00  -1.3140762e+01  -9.1547275e+00  -1.1192444e+01   9.7813305e+00   9.9579873e+00   3.0280110e+00  -9.2856260e+00  -1.0306915e+01
   8.2089790e+00   5.7411293e+00   9.1383899e+00   7.0621103e+00   3.6329208e+00   3.4815701e+00  -2.1352197e+00  -3.9635285e+00  -6.8159415e+00  -1.0820056e+01   5.2847928e+00   2.0295986e+00  -1.1203448e+00  -1.1366092e+00  -4.6049015e+00  -1.1452655e+01   1.0614238e+01   4.3270129e+00  -3.0100061e+00   6.5796045e+00  -8.8781859e+00   1.0535470e+01   9.1868957e+00   6.3689345e+00   7.6398085e+00   5.0403350e+00   5.2485746e+00   1.2745832e+00   1.6378966e+00  -1.9998185e+00  -2.9506971e+00   1.0112064e+01   7.6373552e+00   6.8183268e+00   6.1330064e+00   1.1713008e+00   3.3186418e-02  -5.3908493e+00  -5.4099747e+00   7.9385651e+00   5.0059894e+00   4.5861763e+00   2.4051162e+00   1.8150567e+00   1.2787293e+00  -6.8619001e-02  -2.3670598e+00  -4.3675081e+00  -8.9248053e+00   7.1218685e+00   4.1515349e+00   2.6493367e+00   6.0103188e-01  -3.8712341e+00  -5.8169366e+00  -5.2320219e+00  -1.3805630e+01   2.5980438e+00   1.9636615e+00   4.0702460e-01   4.7593434e-01  -7.4160434e+00  -9.5411412e+00  -6.5122467e+00  -1.3449756e+01  -7.5154492e+00  -1.2546188e+01  -8.5905539e+00  -1.0665147e+01   9.6879343e+00   9.6422990e+00   2.4324316e+00  -9.5558859e+00  -9.7638060e+00
   8.1955427e+00   5.6468710e+00   9.1027692e+00   6.8580459e+00   3.3284150e+00   3.1554435e+00  -2.4772884e+00  -4.1540228e+00  -6.5882083e+00  -1.0049630e+01   5.2255686e+00   1.9408436e+00  -1.0942390e+00  -1.1431041e+00  -3.9554197e+00  -1.1073924e+01   1.0363407e+01   3.7648417e+00  -3.4446999e+00   6.5017255e+00  -8.4048077e+00   1.0411902e+01   8.9574073e+00   6.0902456e+00   7.3103417e+00   4.5864361e+00   4.7597936e+00   7.5644337e-01   1.0865121e+00  -2.3513025e+00  -3.3819629e+00   1.0051492e+01   7.4607671e+00   6.6184147e+00   5.9016698e+00   9.1766440e-01  -3.2392235e-01  -5.6421024e+00  -5.2993804e+00   7.9199217e+00   4.8672889e+00   4.5107173e+00   2.2831636e+00   1.6797491e+00   1.1580361e+00  -1.3752727e-01  -2.4160205e+00  -4.1985370e+00  -8.6655699e+00   7.1193002e+00   4.0328201e+00   2.6250995e+00   5.4128032e-01  -3.5563919e+00  -5.6311904e+00  -4.5852953e+00  -1.3059438e+01   2.5809768e+00   2.0721024e+00   3.7458139e-01   4.8999970e-01  -6.7607933e+00  -9.2856165e+00  -5.7775446e+00  -1.2976465e+01  -6.6160776e+00  -1.1815520e+01  -7.9548956e+00  -1.0029929e+01   9.5183376e+00   9.2262443e+00   1.7777281e+00  -9.7888371e+00  -9.1302458e+00
   8.1401227e+00   5.5408719e+00   8.9871361e+00   6.5977943e+00   2.9889169e+00   2.7849765e+00  -2.8179324e+00  -4.3000200e+00  -6.3378556e+00  -9.2100723e+00   5.1484602e+00   1.8544508e+00  -1.0372133e+00  -1.1191990e+00  -3.3005340e+00  -1.0560263e+01   1.0019103e+01   3.1394508e+00  -3.8507822e+00   6.3899243e+00  -7.8919914e+00   1.0191156e+01   8.6454709e+00   5.7421010e+00   6.9034088e+00   4.0772321e+00   4.2122376e+00   2.1477864e-01   5.1082383e-01  -2.7011995e+00  -3.7867014e+00   9.9167864e+00   7.2325671e+00   6.3590729e+00   5.6119401e+00   6.4268027e-01  -6.8062427e-01  -5.8654478e+00  -5.1212251e+00   7.8442581e+00   4.6953824e+00   4.3944929e+00   2.1408746e+00   1.5404401e+00   1.0181240e+00  -2.0266165e-01  -2.4459989e+00  -4.0223672e+00  -8.3137615e+00   7.0829566e+00   3.8960183e+00   2.5976417e+00   4.9371902e-01  -3.2083766e+00  -5.3719528e+00  -3.9553556e+00  -1.2170488e+01   2.5814977e+00   2.1791794e+00   3.7325547e-01   5.1780711e-01  -6.0462000e+00  -8.9231870e+00  -5.0133240e+00  -1.2364527e+01  -5.6928999e+00  -1.0980195e+01  -7.2726109e+00  -9.3166997e+00   9.2779324e+00   8.7232106e+00   1.0873915e+00  -9.9804933e+00  -8.4334838e+00
   8.0443566e+00   5.4259274e+00   8.7959168e+00   6.2895215e+00   2.6311026e+00   2.3823216e+00  -3.1455572e+00  -4.3986166e+00  -6.0753777e+00  -8.3324468e+00   5.0555036e+00   1.7732180e+00  -9.4798947e-01  -1.0647768e+00  -2.6559749e+00  -9.9320295e+00   9.5907185e+00   2.4749320e+00  -4.2164676e+00   6.2471669e+00  -7.3588378e+00   9.8800433e+00   8.2601969e+00   5.3368580e+00   6.4326608e+00   3.5322855e+00   3.6247051e+00  -3.3015967e-01  -6.9418206e-02  -3.0376718e+00  -4.1531551e+00   9.7110226e+00   6.9591267e+00   6.0514901e+00   5.2736938e+00   3.6024677e-01  -1.0255418e+00  -6.0566981e+00  -4.8856447e+00   7.7137916e+00   4.4955504e+00   4.2461946e+00   1.9828084e+00   1.4068269e+00   8.6417293e-01  -2.5669796e-01  -2.4555542e+00  -3.8417795e+00  -7.8843186e+00   7.0134251e+00   3.7451031e+00   2.5700481e+00   4.5997547e-01  -2.8318832e+00  -5.0465200e+00  -3.3612363e+00  -1.1173088e+01   2.5995564e+00   2.2810068e+00   4.0356134e-01   5.5864268e-01  -5.2932127e+00  -8.4674499e+00  -4.2414801e+00  -1.1638285e+01  -4.7749202e+00  -1.0072579e+01  -6.5688493e+00  -8.5559537e+00   8.9727395e+00   8.1478589e+00   3.8542031e-01  -1.0128117e+01  -7.7014086e+00
   7.9100850e+00   5.3041785e+00   8.5344956e+00   5.9414971e+00   2.2712944e+00   1.9602554e+00  -3.4493144e+00  -4.4476221e+00  -5.8113525e+00  -7.4468710e+00   4.9483583e+00   1.6992143e+00  -8.2647929e-01  -9.8000440e-01  -2.0357518e+00  -9.2104957e+00   9.0884163e+00   1.7956297e+00  -4.5312088e+00   6.0763147e+00  -6.8241203e+00   9.4866288e+00   7.8112810e+00   4.8873570e+00   5.9124491e+00   2.9712408e+00   3.0164096e+00  -8.5878703e-01  -6.3473484e-01  -3.3496842e+00  -4.4707129e+00   9.4380867e+00   6.6468017e+00   5.7071469e+00   4.8972652e+00   8.3889281e-02  -1.3475249e+00  -6.2129972e+00  -4.6032894e+00   7.5312707e+00   4.2728751e+00   4.0747058e+00   1.8136759e+00   1.2878743e+00   7.0201650e-01  -2.9287991e-01  -2.4429319e+00  -3.6593006e+00  -7.3927481e+00   6.9114096e+00   3.5837352e+00   2.5448930e+00   4.4123313e-01  -2.4320304e+00  -4.6627462e+00  -2.8196917e+00  -1.0101570e+01   2.6342206e+00   2.3738225e+00   4.6485058e-01   6.1159143e-01  -4.5225098e+00  -7.9328725e+00  -3.4825737e+00  -1.0822877e+01  -3.8891327e+00  -9.1246192e+00  -5.8680708e+00  -7.7775085e+00   8.6091788e+00   7.5156109e+00  -3.0460927e-01  -1.0230211e+01  -6.9614279e+00
   7.7392686e+00   5.1770357e+00   8.2089790e+00   5.5617951e+00   1.9247148e+00   1.5317353e+00  -3.7194768e+00  -4.4455553e+00  -5.5559565e+00  -6.5813228e+00   4.8282016e+00   1.6336717e+00  -6.7390612e-01  -8.6536524e-01  -1.4517582e+00  -8.4169566e+00   8.5227922e+00   1.1251861e+00  -4.7859899e+00   5.8800362e+00  -6.3054978e+00   9.0199293e+00   7.3086794e+00   4.4064272e+00   5.3573054e+00   2.4130510e+00   2.4062556e+00  -1.3529350e+00  -1.1666390e+00  -3.6273810e+00  -4.7302062e+00   9.1025365e+00   6.3017124e+00   5.3373130e+00   4.4930848e+00  -1.7382297e-01  -1.6360330e+00  -6.3327924e+00  -4.2847649e+00   7.2998284e+00   4.0320467e+00   3.8886589e+00   1.6381743e+00   1.1913525e+00   5.3790894e-01  -3.0538651e-01  -2.4061152e+00  -3.4771196e+00  -6.8544046e+00   6.7776998e+00   3.4151252e+00   2.5240630e+00   4.3816808e-01  -2.0142921e+00  -4.2287761e+00  -2.3445951e+00  -8.9888941e+00   2.6836577e+00   2.4542125e+00   5.5525330e-01   6.7557934e-01  -3.7538125e+00  -7.3342954e+00  -2.7551724e+00  -9.9432713e+00  -3.0596258e+00  -8.1666132e+00  -5.1931216e+00  -7.0093419e+00   8.1938661e+00   6.8421577e+00  -9.6041521e-01  -1.0286445e+01  -6.2394091e+00
   7.5339199e+00   5.0451475e+00   7.8259783e+00   5.1580339e+00   1.6048459e+00   1.1094592e+00  -3.9477295e+00  -4.3916411e+00  -5.3184790e+00  -5.7605929e+00   4.6956645e+00   1.5769214e+00  -4.9286294e-01  -7.2171420e-01  -9.1348571e-01  -7.5719704e+00   7.9045735e+00   4.8565012e-01  -4.9735641e+00   5.6607495e+00  -5.8187899e+00   8.4896255e+00   6.7623273e+00   3.9064456e+00   4.7814551e+00   1.8752882e+00   1.8121598e+00  -1.7964985e+00  -1.6482970e+00  -3.8623816e+00  -4.9241471e+00   8.7094703e+00   5.9295698e+00   4.9526044e+00   4.0713430e+00  -4.0177780e-01  -1.8814978e+00  -6.4157199e+00  -3.9401311e+00   7.0228573e+00   3.7772103e+00   3.6960390e+00   1.4608242e+00   1.1234557e+00   3.7825704e-01  -2.8963518e-01  -2.3429331e+00  -3.2970123e+00  -6.2838725e+00   6.6131569e+00   3.2419320e+00   2.5086246e+00   4.5089561e-01  -1.5844163e+00  -3.7528362e+00  -1.9464595e+00  -7.8654446e+00   2.7451542e+00   2.5192919e+00   6.7166347e-01   7.4939835e-01  -3.0052769e+00  -6.6865072e+00  -2.0753059e+00  -9.0234408e+00  -2.3068408e+00  -7.2261500e+00  -4.5644092e+00  -6.2765765e+00   7.7334438e+00   6.1430126e+00  -1.5617909e+00  -1.0297536e+01  -5.5587253e+00
   7.2960537e+00   4.9084137e+00   7.3924177e+00   4.7371667e+00   1.3229163e+00   7.0544172e-01  -4.1273830e+00  -4.2858135e+00  -5.1068589e+00  -5.0054381e+00   4.5508106e+00   1.5283765e+00  -2.8729954e-01  -5.5034846e-01  -4.2785614e-01  -6.6947367e+00   7.2443660e+00  -1.0330462e-01  -5.0886242e+00   5.4205921e+00  -5.3773348e+00   7.9057892e+00   6.1818941e+00   3.3989642e+00   4.1983845e+00   1.3735551e+00   1.2504444e+00  -2.1759577e+00  -2.0651011e+00  -4.0479891e+00  -5.0469105e+00   8.2644127e+00   5.5355494e+00   4.5626214e+00   3.6416908e+00  -5.9071838e-01  -2.0756509e+00  -6.4624226e+00  -3.5784814e+00   6.7039097e+00   3.5118537e+00   3.5038572e+00   1.2858181e+00   1.0885214e+00   2.2933589e-01  -2.4250787e-01  -2.2512161e+00  -3.1202700e+00  -5.6944649e+00   6.4187129e+00   3.0661967e+00   2.4987400e+00   4.7892964e-01  -1.1483402e+00  -3.2430808e+00  -1.6321001e+00  -6.7580664e+00   2.8151689e+00   2.5668409e+00   8.0977381e-01   8.3171410e-01  -2.2929897e+00  -6.0038941e+00  -1.4560561e+00  -8.0856640e+00  -1.6470138e+00  -6.3272536e+00  -3.9992053e+00  -5.6006405e+00   7.2344492e+00   5.4331043e+00  -2.0912668e+00  -1.0265084e+01  -4.9394414e+00
   7.0276575e+00   4.7660522e+00   6.9153752e+00   4.3053279e+00   1.0875354e+00   3.3062630e-01  -4.2534990e+00  -4.1287241e+00  -4.9272757e+00  -4.3319526e+00   4.3931608e+00   1.4865583e+00  -6.2439428e-02  -3.5308335e-01   8.3345051e-04  -5.8026323e+00   6.5524440e+00  -6.2502957e-01  -5.1279078e+00   5.1614227e+00  -4.9914723e+00   7.2786450e+00   5.5765943e+00   2.8944135e+00   3.6204750e+00   9.2102330e-01   7.3532390e-01  -2.4807584e+00  -2.4051330e+00  -4.1793089e+00  -5.0948510e+00   7.7732191e+00   5.1242170e+00   4.1756778e+00   3.2129869e+00  -7.3352826e-01  -2.2118030e+00  -6.4743185e+00  -3.2076211e+00   6.3466225e+00   3.2387411e+00   3.3179006e+00   1.1168842e+00   1.0888551e+00   9.7002251e-02  -1.6249320e-01  -2.1289792e+00  -2.9476490e+00  -5.0978575e+00   6.1953897e+00   2.8893113e+00   2.4936371e+00   5.2115720e-01  -7.1210105e-01  -2.7074943e+00  -1.4044521e+00  -5.6893702e+00   2.8894207e+00   2.5953841e+00   9.6415865e-01   9.2105871e-01  -1.6305747e+00  -5.3001666e+00  -9.0728444e-01  -7.1499901e+00  -1.0918085e+00  -5.4897585e+00  -3.5111075e+00  -4.9986410e+00   6.7032194e+00   4.7264333e+00  -2.5346313e+00  -1.0191375e+01  -4.3976736e+00
   6.7306821e+00   4.6166994e+00   6.4019534e+00   3.8677413e+00   9.0448052e-01  -5.4519694e-03  -4.3229368e+00  -3.9217535e+00  -4.7838152e+00  -3.7511795e+00   4.2217562e+00   1.4491640e+00   1.7537098e-01  -1.3232457e-01   3.7085507e-01  -4.9109066e+00   5.8385999e+00  -1.0663951e+00  -5.0902308e+00   4.8848473e+00  -4.6681669e+00   6.6183593e+00   4.9550459e+00   2.4018943e+00   3.0587151e+00   5.2810056e-01   2.7850575e-01  -2.7035490e+00  -2.6595016e+00  -4.2532909e+00  -5.0663550e+00   7.2420055e+00   4.6995041e+00   3.7986185e+00   2.7930994e+00  -8.2539969e-01  -2.2850631e+00  -6.4533418e+00  -2.8338545e+00   5.9546701e+00   2.9598922e+00   3.1425716e+00   9.5717198e-01   1.1246658e+00  -1.3576947e-02  -4.9742423e-02  -1.9746322e+00  -2.7793453e+00  -4.5038631e+00   5.9443218e+00   2.7120206e+00   2.4916293e+00   5.7583237e-01  -2.8174823e-01  -2.1538346e+00  -1.2625539e+00  -4.6773041e+00   2.9630074e+00   2.6042165e+00   1.1284040e+00   1.0158132e+00  -1.0289248e+00  -4.5881513e+00  -4.3550520e-01  -6.2338541e+00  -6.4814680e-01  -4.7289131e+00  -3.1096724e+00  -4.4829643e+00   6.1458389e+00   4.0357830e+00  -2.8812945e+00  -1.0079152e+01  -3.9451416e+00
   6.4070515e+00   4.4585432e+00   5.8591804e+00   3.4286913e+00   7.7663364e-01  -2.9494093e-01  -4.3343268e+00  -3.6670254e+00  -4.6782356e+00  -3.2689677e+00   4.0352563e+00   1.4131725e+00   4.1887392e-01   1.0887589e-01   6.8289532e-01  -4.0325199e+00   5.1120419e+00  -1.4181143e+00  -4.9764558e+00   4.5922641e+00  -4.4107972e+00   5.9348673e+00   4.3251804e+00   1.9290448e+00   2.5224947e+00   2.0223357e-01  -1.1108647e-01  -2.8402680e+00  -2.8225482e+00  -4.2686878e+00  -4.9618307e+00   6.6770939e+00   4.2647285e+00   3.4367312e+00   2.3887636e+00  -8.6388753e-01  -2.2924930e+00  -6.4016806e+00  -2.4618867e+00   5.5317406e+00   2.6766058e+00   2.9808139e+00   8.0916430e-01   1.1941065e+00  -9.8165699e-02   9.3959294e-02  -1.7871844e+00  -2.6149960e+00  -3.9203397e+00   5.6667871e+00   2.5344552e+00   2.4901852e+00   6.4059390e-01   1.3674553e-01  -1.5896117e+00  -1.2016933e+00  -3.7349964e+00   3.0305516e+00   2.5933799e+00   1.2952831e+00   1.1141873e+00  -4.9605845e-01  -3.8796402e+00  -4.3896057e-02  -5.3518444e+00  -3.1822966e-01  -4.0552269e+00  -2.8002292e+00  -4.0610953e+00   5.5681137e+00   3.3724889e+00  -3.1244932e+00  -9.9314037e+00  -3.5889226e+00
   6.0586916e+00   4.2894751e+00   5.2939354e+00   2.9915577e+00   7.0405688e-01  -5.3187660e-01  -4.2879809e+00  -3.3674137e+00  -4.6098489e+00  -2.8860687e+00   3.8320657e+00   1.3749876e+00   6.6016253e-01   3.6678876e-01   9.3981500e-01  -3.1781174e+00   4.3813368e+00  -1.6748937e+00  -4.7893962e+00   4.2849256e+00  -4.2191132e+00   5.2377339e+00   3.6942006e+00   1.4819910e+00   2.0194806e+00  -5.2160299e-02  -4.2746345e-01  -2.8901001e+00  -2.8919169e+00  -4.2259573e+00  -4.7836326e+00   6.0849734e+00   3.8226548e+00   3.0937387e+00   2.0054978e+00  -8.4885828e-01  -2.2331902e+00  -6.3215317e+00  -2.0948345e+00   5.0815340e+00   2.3895284e+00   2.8341232e+00   6.7461999e-01   1.2934147e+00  -1.5365804e-01   2.6529928e-01  -1.5664415e+00  -2.4537147e+00  -3.3532246e+00   5.3642427e+00   2.3561951e+00   2.4860483e+00   7.1251031e-01   5.3757556e-01  -1.0220817e+00  -1.2137134e+00  -2.8708416e+00   3.0863722e+00   2.5636014e+00   1.4569740e+00   1.2142030e+00  -3.7094569e-02  -3.1852836e+00   2.6756366e-01  -4.5156006e+00  -9.9736845e-02  -3.4745232e+00  -2.5838808e+00  -3.7356681e+00   4.9755798e+00   2.7462655e+00  -3.2613324e+00  -9.7511524e+00  -3.3314165e+00
   5.6875708e+00   4.1072595e+00   4.7128942e+00   2.5589068e+00   6.8419112e-01  -7.1231543e-01  -4.1857546e+00  -3.0265432e+00  -4.5755308e+00  -2.5984581e+00   3.6104810e+00   1.3306139e+00   8.9098341e-01   6.3701118e-01   1.1463387e+00  -2.3561201e+00   3.6543884e+00  -1.8354147e+00  -4.5336654e+00   3.9640090e+00  -4.0893696e+00   4.5360448e+00   3.0685770e+00   1.0653604e+00   1.5555716e+00  -2.3364054e-01  -6.6759752e-01  -2.8553062e+00  -2.8684974e+00  -4.1271117e+00  -4.5359366e+00   5.4722712e+00   3.3755877e+00   2.7718603e+00   1.6475737e+00  -7.8234636e-01  -2.1083045e+00  -6.2148950e+00  -1.7343397e+00   4.6077735e+00   2.0987632e+00   2.7026348e+00   5.5454845e-01   1.4171393e+00  -1.7822455e-01   4.5961369e-01  -1.3131707e+00  -2.2941602e+00  -2.8066719e+00   5.0383560e+00   2.1763575e+00   2.4753930e+00   7.8815640e-01   9.1520197e-01  -4.5824562e-01  -1.2874624e+00  -2.0888012e+00   3.1246791e+00   2.5161998e+00   1.6053151e+00   1.3136908e+00   3.4566570e-01  -2.5145152e+00   5.0184191e-01  -3.7338283e+00   1.3811832e-02  -2.9881862e+00  -2.4576738e+00  -3.5047105e+00   4.3735311e+00   2.1650917e+00  -3.2926772e+00  -9.5412829e+00  -3.1705034e+00
   5.2957515e+00   3.9097072e+00   4.1224875e+00   2.1326274e+00   7.1215644e-01  -8.3439300e-01  -4.0308700e+00  -2.6487807e+00  -4.5698600e+00  -2.3978592e+00   3.3688525e+00   1.2758635e+00   1.1030658e+00   9.1451182e-01   1.3086923e+00  -1.5728980e+00   2.9384431e+00  -1.9021540e+00  -4.2154775e+00   3.6306915e+00  -4.0146218e+00   3.8383214e+00   2.4540777e+00   6.8235364e-01   1.1349210e+00  -3.4358404e-01  -8.3133564e-01  -2.7409485e+00  -2.7562507e+00  -3.9755257e+00  -4.2245622e+00   4.8457259e+00   2.9254889e+00   2.4719409e+00   1.3180322e+00  -6.6833244e-01  -1.9209879e+00  -6.0834208e+00  -1.3807711e+00   4.1142277e+00   1.8040158e+00   2.5852770e+00   4.4921674e-01   1.5584424e+00  -1.7140062e-01   6.7112204e-01  -1.0292268e+00  -2.1346346e+00  -2.2832781e+00   4.6910385e+00   1.9937109e+00   2.4540242e+00   8.6372211e-01   1.2644555e+00   9.5158124e-02  -1.4093663e+00  -1.3888849e+00   3.1397850e+00   2.4529776e+00   1.7320955e+00   1.4103042e+00   6.5256574e-01  -1.8754985e+00   6.6450896e-01  -3.0124160e+00   3.2557988e-02  -2.5935629e+00  -2.4149342e+00  -3.3620737e+00   3.7670547e+00   1.6351470e+00  -3.2229062e+00  -9.3044158e+00  -3.0998865e+00
   4.8854490e+00   3.6948479e+00   3.5288682e+00   1.7141021e+00   7.8113361e-01  -8.9831219e-01  -3.8277144e+00  -2.2392139e+00  -4.5853886e+00  -2.2724375e+00   3.1057506e+00   1.2065848e+00   1.2884641e+00   1.1937206e+00   1.4342057e+00  -8.3301566e-01   2.2401145e+00  -1.8810653e+00  -3.8424153e+00   3.2862254e+00  -3.9851765e+00   3.1524570e+00   1.8558176e+00   3.3485906e-01   7.6001706e-01  -3.8593397e-01  -9.2121265e-01  -2.5545351e+00  -2.5619337e+00  -3.7757291e+00  -3.8567624e+00   4.2121573e+00   2.4741071e+00   2.1936188e+00   1.0187409e+00  -5.1246033e-01  -1.6762867e+00  -5.9283204e+00  -1.0334960e+00   3.6047349e+00   1.5047676e+00   2.4799786e+00   3.5818841e-01   1.7094585e+00  -1.3411228e-01   8.9320668e-01  -7.1762917e-01  -1.9732099e+00  -1.7843697e+00   4.3244710e+00   1.8068085e+00   2.4176011e+00   9.3515410e-01   1.5806535e+00   6.3167777e-01  -1.5641006e+00  -7.6776854e-01   3.1263345e+00   2.3760996e+00   1.8293728e+00   1.5015573e+00   8.8634708e-01  -1.2750907e+00   7.6331951e-01  -2.3546257e+00  -3.0305844e-02  -2.2844927e+00  -2.4457388e+00  -3.2980089e+00   3.1610744e+00   1.1607992e+00  -3.0595507e+00  -9.0428362e+00  -3.1095962e+00
   4.4590927e+00   3.4610924e+00   2.9378849e+00   1.3043934e+00   8.8280067e-01  -9.0626481e-01  -3.5816229e+00  -1.8036131e+00  -4.6130270e+00  -2.2076253e+00   2.8201305e+00   1.1189094e+00   1.4398985e+00   1.4686628e+00   1.5308993e+00  -1.3951900e-01   1.5654138e+00  -1.7811378e+00  -3.4231719e+00   2.9320103e+00  -3.9891635e+00   2.4856700e+00   1.2783245e+00   2.3599982e-02   4.3181190e-01  -3.6687401e-01  -9.4217935e-01  -2.3055991e+00  -2.2947432e+00  -3.5331770e+00  -3.4409822e+00   3.5784251e+00   2.0231112e+00   1.9355390e+00   7.5048337e-01  -3.2170918e-01  -1.3809796e+00  -5.7503441e+00  -6.9120255e-01   3.0832294e+00   1.2004675e+00   2.3839170e+00   2.8039116e-01   1.8616959e+00  -6.8639338e-02   1.1187230e+00  -3.8257900e-01  -1.8078742e+00  -1.3103256e+00   3.9411270e+00   1.6141385e+00   2.3618876e+00   9.9832496e-01   1.8597273e+00   1.1451930e+00  -1.7353262e+00  -2.1950634e-01   3.0795444e+00   2.2879757e+00   1.8898084e+00   1.5848858e+00   1.0518479e+00  -7.1882012e-01   8.0774316e-01  -1.7613495e+00  -1.5922931e-01  -2.0519239e+00  -2.5375017e+00  -3.2998596e+00   2.5603932e+00   7.4464044e-01  -2.8128384e+00  -8.7584838e+00  -3.1866201e+00
   4.0193826e+00   3.2073845e+00   2.3550617e+00   9.0443484e-01   1.0078050e+00  -8.6229088e-01  -3.2986616e+00  -1.3483738e+00  -4.6425265e+00  -2.1870388e+00   2.5114933e+00   1.0095003e+00   1.5510785e+00   1.7331333e+00   1.6070694e+00   5.0575612e-01   9.1978334e-01  -1.6138605e+00  -2.9672826e+00   2.5696579e+00  -4.0132121e+00   1.8444692e+00   7.2560607e-01  -2.5169869e-01   1.4988504e-01  -2.9444362e-01  -9.0126266e-01  -2.0052394e+00  -1.9658953e+00  -3.2540258e+00  -2.9866041e+00   2.9513742e+00   1.5742182e+00   1.6955832e+00   5.1307140e-01  -1.0403694e-01  -1.0433715e+00  -5.5498251e+00  -3.5224955e-01   2.5537628e+00   8.9072965e-01   2.2937907e+00   2.1421051e-01   2.0064589e+00   2.1483758e-02   1.3403243e+00  -2.9417059e-02  -1.6366895e+00  -8.6091616e-01   3.5437871e+00   1.4142856e+00   2.2830140e+00   1.0492244e+00   2.0983535e+00   1.6299814e+00  -1.9064585e+00   2.6370768e-01   2.9954447e+00   2.1911446e+00   1.9070099e+00   1.6577312e+00   1.1556637e+00  -2.1087934e-01   8.0846427e-01  -1.2314134e+00  -3.3705117e-01  -1.8845892e+00  -2.6756481e+00  -3.3528355e+00   1.9697255e+00   3.8756923e-01  -2.4951709e+00  -8.4530066e+00  -3.3156389e+00
   3.5693413e+00   2.9333314e+00   1.7855783e+00   5.1520685e-01   1.1462456e+00  -7.7208021e-01  -2.9854115e+00  -8.8043991e-01  -4.6630357e+00  -2.1934358e+00   2.1800262e+00   8.7579403e-01   1.6169943e+00   1.9809041e+00   1.6708881e+00   1.1018740e+00   3.0812574e-01  -1.3926180e+00  -2.4848531e+00   2.2010490e+00  -4.0431861e+00   1.2346331e+00   2.0121841e-01  -4.9213210e-01  -8.7367443e-02  -1.7811456e-01  -8.0717626e-01  -1.6656395e+00  -1.5881628e+00  -2.9449149e+00  -2.5036834e+00   2.3377670e+00   1.1293062e+00   1.4711180e+00   3.0547792e-01   1.3198862e-01  -6.7304435e-01  -5.3267797e+00  -1.5019355e-02   2.0205225e+00   5.7552526e-01   2.2061027e+00   1.5760562e-01   2.1352738e+00   1.3162554e-01   1.5507871e+00   3.3548281e-01  -1.4579542e+00  -4.3562844e-01   3.1355478e+00   1.2060937e+00   2.1777383e+00   1.0841624e+00   2.2940852e+00   2.0808033e+00  -2.0614329e+00   6.9076887e-01   2.8711108e+00   2.0881654e+00   1.8758624e+00   1.7176404e+00   1.2057846e+00   2.4586374e-01   7.7687034e-01  -7.6191440e-01  -5.4577139e-01  -1.7697090e+00  -2.8443431e+00  -3.4408294e+00   1.3937186e+00   8.8913532e-02  -2.1205600e+00  -8.1278599e+00  -3.4798235e+00
   3.1123524e+00   2.6393102e+00   1.2342618e+00   1.3788909e-01   1.2881480e+00  -6.4272124e-01  -2.6487689e+00  -4.0720231e-01  -4.6636967e+00  -2.2096691e+00   1.8267252e+00   7.1621626e-01   1.6341606e+00   2.2059522e+00   1.7300291e+00   1.6485056e+00  -2.6517136e-01  -1.1320491e+00  -1.9862955e+00   1.8283774e+00  -4.0649490e+00   6.6120177e-01  -2.9167260e-01  -6.9943387e-01  -2.8252716e-01  -2.8342075e-02  -6.6989679e-01  -1.2995894e+00  -1.1753862e+00  -2.6127655e+00  -2.0026855e+00   1.7442010e+00   6.9050854e-01   1.2592428e+00   1.2598174e-01   3.7755566e-01  -2.8057320e-01  -5.0810570e+00   3.2174807e-01   1.4878428e+00   2.5535273e-01   2.1174393e+00   1.0824280e-01   2.2402973e+00   2.5626852e-01   1.7433181e+00   7.0488166e-01  -1.2703595e+00  -3.3962078e-02   2.7198210e+00   9.8882513e-01   2.0436926e+00   1.0999717e+00   2.4454689e+00   2.4930010e+00  -2.1854345e+00   1.0709213e+00   2.7048724e+00   1.9815153e+00   1.7928330e+00   1.7623757e+00   1.2112204e+00   6.4983182e-01   7.2454577e-01  -3.4858275e-01  -7.6732058e-01  -1.6936954e+00  -3.0272455e+00  -3.5472452e+00   8.3696394e-01  -1.5340871e-01  -1.7040476e+00  -7.7844548e+00  -3.6616625e+00
   2.6521811e+00   2.3265483e+00   7.0558222e-01  -2.2602133e-01   1.4239097e+00  -4.8240272e-01  -2.2957650e+00   6.3625657e-02  -4.6342545e+00  -2.2195917e+00   1.4534853e+00   5.3035828e-01   1.6008008e+00   2.4027008e+00   1.7913312e+00   2.1456682e+00  -7.9621671e-01  -8.4739069e-01  -1.4820744e+00   1.4541834e+00  -4.0651136e+00   1.2848281e-01  -7.5023679e-01  -8.7579731e-01  -4.3893746e-01   1.4389034e-01  -5.0022201e-01  -9.2001943e-01  -7.4197582e-01  -2.2645999e+00  -1.4942290e+00   1.1770186e+00   2.6028105e-01   1.0570313e+00  -2.7675903e-02   6.2395640e-01   1.2278958e-01  -4.8125201e+00   6.5866276e-01   9.6020951e-01  -6.8623877e-02   2.0247297e+00   6.3641929e-02   2.3146874e+00   3.8926657e-01   1.9118330e+00   1.0709016e+00  -1.0731331e+00   3.4432467e-01   2.3003263e+00   7.6230284e-01   1.8796003e+00   1.0941984e+00   2.5521385e+00   2.8626017e+00  -2.2655590e+00   1.4130816e+00   2.4964837e+00   1.8734929e+00   1.6562248e+00   1.7900266e+00   1.1816245e+00   1.0006782e+00   6.6278716e-01   1.3845497e-02  -9.8430119e-01  -1.6428339e+00  -3.2082549e+00  -3.6557999e+00   3.0399295e-01  -3.4269730e-01  -1.2611330e+00  -7.4243246e+00  -3.8437844e+00
   2.1929801e+00   1.9971700e+00   2.0365646e-01  -5.7463129e-01   1.5447028e+00  -3.0007561e-01  -1.9334064e+00   5.2415721e-01  -4.5656425e+00  -2.2088649e+00   1.0631539e+00   3.1909959e-01   1.5169594e+00   2.5662568e+00   1.8605073e+00   2.5935093e+00  -1.2816005e+00  -5.5384274e-01  -9.8247178e-01   1.0813739e+00  -4.0317413e+00  -3.5992904e-01  -1.1719348e+00  -1.0237043e+00  -5.6048389e-01   3.2751672e-01  -3.0932589e-01  -5.3956910e-01  -3.0241986e-01  -1.9073872e+00  -9.8883923e-01   6.4221017e-01  -1.5855690e-01   8.6175458e-01  -1.5812840e-01   8.6290441e-01   5.2545599e-01  -4.5212447e+00   9.9545292e-01   4.4225578e-01  -3.9447950e-01   1.9254723e+00   2.1330436e-02   2.3529192e+00   5.2413789e-01   2.0511897e+00   1.4253014e+00  -8.6616047e-01   6.9903068e-01   1.8810706e+00   5.2702955e-01   1.6854469e+00   1.0652661e+00   2.6148706e+00   3.1864198e+00  -2.2913784e+00   1.7252553e+00   2.2472394e+00   1.7661265e+00   1.4663636e+00   1.7991125e+00   1.1269209e+00   1.2991985e+00   6.0215286e-01   3.3125497e-01  -1.1806754e+00  -1.6039207e+00  -3.3722240e+00  -3.7512697e+00  -2.0073744e-01  -4.8325368e-01  -8.0723162e-01  -7.0493142e+00  -4.0097400e+00
   1.7392668e+00   1.6542108e+00  -2.6774034e-01  -9.0561634e-01   1.6428157e+00  -1.0508484e-01  -1.5685426e+00   9.6650308e-01  -4.4505124e+00  -2.1656389e+00   6.5953952e-01   8.4665356e-02   1.3845364e+00   2.6926327e+00   1.9419088e+00   2.9921465e+00  -1.7183839e+00  -2.6597232e-01  -4.9737054e-01   7.1322888e-01  -3.9549570e+00  -8.0111802e-01  -1.5544835e+00  -1.1457677e+00  -6.5137786e-01   5.1181096e-01  -1.0832423e-01  -1.7019755e-01   1.2918788e-01  -1.5479166e+00  -4.9671728e-01   1.4531857e-01  -5.6280917e-01   6.7107493e-01  -2.6821751e-01   1.0868099e+00   9.1586429e-01  -4.2077203e+00   1.3308085e+00  -6.1253043e-02  -7.1948344e-01   1.8179185e+00  -2.1001684e-02   2.3510313e+00   6.5438193e-01   2.1573687e+00   1.7597925e+00  -6.5007955e-01   1.0293980e+00   1.4663192e+00   2.8427392e-01   1.4625925e+00   1.0126023e+00   2.6355927e+00   3.4621444e+00  -2.2553873e+00   2.0140703e+00   1.9600244e+00   1.6610878e+00   1.2256993e+00   1.7886710e+00   1.0569447e+00   1.5472138e+00   5.5206019e-01   6.0978943e-01  -1.3423781e+00  -1.5648366e+00  -3.5056052e+00  -3.8201508e+00  -6.7286986e-01  -5.8014935e-01  -3.5717815e-01  -6.6617536e+00  -4.1447129e+00
   1.2958843e+00   1.3015957e+00  -7.0516100e-01  -1.2162299e+00   1.7119256e+00   9.3216155e-02  -1.2077569e+00   1.3829602e+00  -4.2836787e+00  -2.0810687e+00   2.4737326e-01  -1.6938999e-01   1.2072418e+00   2.7789481e+00   2.0383542e+00   3.3415695e+00  -2.1040906e+00   2.8150418e-03  -3.6057915e-02   3.5339538e-01  -3.8274455e+00  -1.1928043e+00  -1.8958338e+00  -1.2445898e+00  -7.1595069e-01   6.8676976e-01   9.2132602e-02   1.7715064e-01   5.3958646e-01  -1.1926970e+00  -2.7524199e-02  -3.0865266e-01  -9.4891789e-01   4.8320541e-01  -3.6082932e-01   1.2890043e+00   1.2828509e+00  -3.8730347e+00   1.6623115e+00  -5.4544856e-01  -1.0401098e+00   1.7012033e+00  -6.5353121e-02   2.3067925e+00   7.7380411e-01   2.2275932e+00   2.0663798e+00  -4.2633792e-01   1.3340731e+00   1.0605516e+00   3.6115919e-02   1.2138139e+00   9.3671934e-01   2.6173397e+00   3.6884130e+00  -2.1533088e+00   2.2844439e+00   1.6392870e+00   1.5596109e+00   9.3880955e-01   1.7583240e+00   9.8110203e-01   1.7474314e+00   5.2044276e-01   8.5551564e-01  -1.4578318e+00  -1.5150373e+00  -3.5970032e+00  -3.8512074e+00  -1.1081825e+00  -6.3898989e-01   7.5208459e-02  -6.2646162e+00  -4.2361252e+00
   8.6793135e-01   9.4407962e-01  -1.1054750e+00  -1.5033567e+00   1.7472916e+00   2.8585224e-01  -8.5728075e-01   1.7662134e+00  -4.0624561e+00  -1.9496489e+00  -1.6778310e-01  -4.3827446e-01   9.9046819e-01   2.8235864e+00   2.1510272e+00   3.6416066e+00  -2.4367063e+00   2.4071883e-01   3.9294933e-01   5.8641275e-03  -3.6448085e+00  -1.5332976e+00  -2.1941657e+00  -1.3226470e+00  -7.5846554e-01   8.4344344e-01   2.8222857e-01   4.9281918e-01   9.1674088e-01  -8.4787966e-01   4.0981637e-01  -7.1532609e-01  -1.3130075e+00   2.9702280e-01  -4.3873931e-01   1.4639084e+00   1.6160216e+00  -3.5190325e+00   1.9864553e+00  -1.0054076e+00  -1.3521061e+00   1.5754160e+00  -1.1327668e-01   2.2197795e+00   8.7683295e-01   2.2603879e+00   2.3377130e+00  -1.9721036e-01   1.6111407e+00   6.6839944e-01  -2.1455361e-01   9.4326876e-01   8.3923827e-01   2.5641534e+00   3.8648577e+00  -1.9842519e+00   2.5393944e+00   1.2909314e+00   1.4624221e+00   6.1229740e-01   1.7083150e+00   9.0805505e-01   1.9032866e+00   5.1347946e-01   1.0741284e+00  -1.5183469e+00  -1.4459462e+00  -3.6376152e+00  -3.8358882e+00  -1.5026373e+00  -6.6568615e-01   4.7748874e-01  -5.8616352e+00  -4.2741194e+00
   4.6066883e-01   5.8715048e-01  -1.4658675e+00  -1.7636094e+00   1.7458660e+00   4.6459731e-01  -5.2292386e-01   2.1095435e+00  -3.7868608e+00  -1.7693492e+00  -5.7968114e-01  -7.1612535e-01   7.4109086e-01   2.8263118e+00   2.2794577e+00   3.8919596e+00  -2.7146877e+00   4.3788686e-01   7.8205981e-01  -3.2507322e-01  -3.4057601e+00  -1.8214563e+00  -2.4479016e+00  -1.3822026e+00  -7.8295598e-01   9.7420456e-01   4.5329609e-01   7.6864859e-01   1.2501787e+00  -5.1919875e-01   8.0729546e-01  -1.0710311e+00  -1.6509581e+00   1.1213025e-01  -5.0447468e-01   1.6071450e+00   1.9061093e+00  -3.1484304e+00   2.2987563e+00  -1.4362238e+00  -1.6506159e+00   1.4416111e+00  -1.6576771e-01   2.0913703e+00   9.5881166e-01   2.2555765e+00   2.5674288e+00   3.4231388e-02   1.8582257e+00   2.9456737e-01  -4.6408353e-01   6.5638080e-01   7.2285654e-01   2.4809367e+00   3.9921323e+00  -1.7507036e+00   2.7800028e+00   9.2213097e-01   1.3696837e+00   2.5458505e-01   1.6395187e+00   8.4544709e-01   2.0187775e+00   5.3540709e-01   1.2707105e+00  -1.5183860e+00  -1.3512318e+00  -3.6215375e+00  -3.7685927e+00  -1.8524422e+00  -6.6624460e-01   8.3888855e-01  -5.4573677e+00  -4.2518924e+00
   7.9397389e-02   2.3689372e-01  -1.7838576e+00  -1.9934654e+00   1.7063221e+00   6.2230981e-01  -2.1001761e-01   2.4070328e+00  -3.4596752e+00  -1.5415536e+00  -9.8158096e-01  -9.9624430e-01   4.6720369e-01   2.7883252e+00   2.4215876e+00   4.0923003e+00  -2.9369878e+00   5.8664758e-01   1.1247415e+00  -6.3489096e-01  -3.1121537e+00  -2.0566622e+00  -2.6557466e+00  -1.4252560e+00  -7.9310100e-01   1.0729443e+00   5.9806569e-01   9.9811793e-01   1.5312608e+00  -2.1192266e-01   1.1579763e+00  -1.3728818e+00  -1.9585108e+00  -7.1134737e-02  -5.6020259e-01   1.7155934e+00   2.1453007e+00  -2.7648820e+00   2.5939456e+00  -1.8331074e+00  -1.9303556e+00   1.3017562e+00  -2.2318419e-01   1.9246532e+00   1.0162453e+00   2.2142259e+00   2.7504691e+00   2.6420040e-01   2.0726567e+00  -5.6271961e-02  -7.0816343e-01   3.5964889e-01   5.9125508e-01   2.3732654e+00   4.0719079e+00  -1.4583612e+00   3.0055212e+00   5.4106779e-01   1.2809562e+00  -1.2439065e-01   1.5534158e+00   7.9967410e-01   2.0983041e+00   5.8842690e-01   1.4495647e+00  -1.4556829e+00  -1.2269576e+00  -3.5459191e+00  -3.6467790e+00  -2.1541330e+00  -6.4658837e-01   1.1505045e+00  -5.0571963e+00  -4.1658660e+00
  -2.7069410e-01  -1.0018422e-01  -2.0573421e+00  -2.1894413e+00   1.6290029e+00   7.5321392e-01   7.6638488e-02   2.6537616e+00  -3.0863560e+00  -1.2708055e+00  -1.3664916e+00  -1.2713904e+00   1.7780285e-01   2.7122626e+00   2.5739247e+00   4.2424240e+00  -3.1031044e+00   6.8162701e-01   1.4156360e+00  -9.1892763e-01  -2.7688385e+00  -2.2388199e+00  -2.8167573e+00  -1.4535329e+00  -7.9214337e-01   1.1351929e+00   7.1084008e-01   1.1764231e+00   1.7533774e+00   6.9191796e-02   1.4561300e+00  -1.6188553e+00  -2.2314048e+00  -2.5174858e-01  -6.0765358e-01   1.7873979e+00   2.3275227e+00  -2.3729790e+00   2.8662335e+00  -2.1915148e+00  -2.1858349e+00   1.1586217e+00  -2.8520667e-01   1.7242629e+00   1.0469905e+00   2.1385435e+00   2.8833527e+00   4.8833046e-01   2.2516789e+00  -3.7960710e-01  -9.4197526e-01   6.0387833e-02   4.4894806e-01   2.2471773e+00   4.1068501e+00  -1.1158047e+00   3.2136189e+00   1.5661166e-01   1.1951846e+00  -5.1356783e-01   1.4520379e+00   7.7571569e-01   2.1465215e+00   6.7271171e-01   1.6141251e+00  -1.3312076e+00  -1.0715984e+00  -3.4109650e+00  -3.4709077e+00  -2.4046770e+00  -6.1241855e-01   1.4054293e+00  -4.6672569e+00  -4.0156932e+00
  -5.8470659e-01  -4.1737078e-01  -2.2846707e+00  -2.3482951e+00   1.5158001e+00   8.5310973e-01   3.3283152e-01   2.8459865e+00  -2.6747955e+00  -9.6438084e-01  -1.7274491e+00  -1.5341176e+00  -1.1756565e-01   2.6021253e+00   2.7317857e+00   4.3424469e+00  -3.2131542e+00   7.1975459e-01   1.6506534e+00  -1.1725189e+00  -2.3833507e+00  -2.3683864e+00  -2.9304365e+00  -1.4685153e+00  -7.8285681e-01   1.1581629e+00   7.8758706e-01   1.3004957e+00   1.9120666e+00   3.1995069e-01   1.6973495e+00  -1.8078724e+00  -2.4655498e+00  -4.2810313e-01  -6.4808671e-01   1.8219309e+00   2.4486641e+00  -1.9781860e+00   3.1096290e+00  -2.5073105e+00  -2.4116153e+00   1.0156184e+00  -3.5084392e-01   1.4961556e+00   1.0503707e+00   2.0317420e+00   2.9643880e+00   7.0186545e-01   2.3927029e+00  -6.7124168e-01  -1.1603909e+00  -2.3358677e-01   3.0108108e-01   2.1089519e+00   4.1005722e+00  -7.3402439e-01   3.4007508e+00  -2.2204695e-01   1.1107094e+00  -9.0121405e-01   1.3378808e+00   7.7703430e-01   2.1682183e+00   7.8651692e-01   1.7669578e+00  -1.1489722e+00  -8.8591741e-01  -3.2197794e+00  -3.2442287e+00  -2.6016015e+00  -5.6912051e-01   1.5988039e+00  -4.2942919e+00  -3.8040966e+00
  -8.5823304e-01  -7.0799834e-01  -2.4647524e+00  -2.4672553e+00   1.3699706e+00   9.1949903e-01   5.5499702e-01   2.9812928e+00  -2.2349452e+00  -6.3171328e-01  -2.0578215e+00  -1.7771401e+00  -4.0917963e-01   2.4631432e+00   2.8896151e+00   4.3930381e+00  -3.2679734e+00   7.0016533e-01   1.8270476e+00  -1.3911671e+00  -1.9654619e+00  -2.4464352e+00  -2.9968621e+00  -1.4715125e+00  -7.6756281e-01   1.1407173e+00   8.2594960e-01   1.3689699e+00   2.0050533e+00   5.3678435e-01   1.8786398e+00  -1.9398832e+00  -2.6572277e+00  -5.9815461e-01  -6.8230010e-01   1.8197247e+00   2.5067299e+00  -1.5867061e+00   3.3182955e+00  -2.7769527e+00  -2.6025927e+00   8.7659054e-01  -4.1848794e-01   1.2473350e+00   1.0272099e+00   1.8978768e+00   2.9938095e+00   8.9989727e-01   2.4935778e+00  -9.2746980e-01  -1.3582090e+00  -5.1431209e-01   1.5318566e-01   1.9648939e+00   4.0575665e+00  -3.2582409e-01   3.5626185e+00  -5.8579237e-01   1.0253068e+00  -1.2754244e+00   1.2137904e+00   8.0554884e-01   2.1682227e+00   9.2639166e-01   1.9098456e+00  -9.1569311e-01  -6.7271442e-01  -2.9780671e+00  -2.9724247e+00  -2.7431461e+00  -5.2171666e-01   1.7277992e+00  -3.9454290e+00  -3.5365583e+00
  -1.0875764e+00  -9.6572602e-01  -2.5971851e+00  -2.5442519e+00   1.1959073e+00   9.5161820e-01   7.4028999e-01   3.0587134e+00  -1.7783184e+00  -2.8371018e-01  -2.3516250e+00  -1.9937058e+00  -6.8751871e-01   2.3015737e+00   3.0413701e+00   4.3956580e+00  -3.2692385e+00   6.2401390e-01   1.9434724e+00  -1.5707477e+00  -1.5266008e+00  -2.4747472e+00  -3.0168257e+00  -1.4637617e+00  -7.4819374e-01   1.0832698e+00   8.2517743e-01   1.3821056e+00   2.0322089e+00   7.1682209e-01   1.9984826e+00  -2.0159507e+00  -2.8033190e+00  -7.5960910e-01  -7.1068746e-01   1.7823791e+00   2.5019102e+00  -1.2052784e+00   3.4869215e+00  -2.9976986e+00  -2.7542949e+00   7.4557674e-01  -4.8601791e-01   9.8554814e-01   9.7977770e-01   1.7416735e+00   2.9738240e+00   1.0776433e+00   2.5528688e+00  -1.1452653e+00  -1.5304221e+00  -7.7405268e-01   1.0901756e-02   1.8211360e+00   3.9831200e+00   9.4871408e-02   3.6947014e+00  -9.2598545e-01   9.3625510e-01  -1.6246362e+00   1.0828251e+00   8.6168433e-01   2.1513436e+00   1.0874803e+00   2.0439496e+00  -6.4031899e-01  -4.3645429e-01  -2.6937015e+00  -2.6631332e+00  -2.8284302e+00  -4.7486007e-01   1.7915432e+00  -3.6278958e+00  -3.2208743e+00
  -1.2699721e+00  -1.1848404e+00  -2.6824038e+00  -2.5781490e+00   9.9887782e-01   9.5037609e-01   8.8666421e-01   3.0788067e+00  -1.3174022e+00   6.7998890e-02  -2.6038344e+00  -2.1779563e+00  -9.4363117e-01   2.1244414e+00   3.1809457e+00   4.3527925e+00  -3.2195954e+00   4.9422169e-01   2.0000136e+00  -1.7077393e+00  -1.0791945e+00  -2.4559199e+00  -2.9919846e+00  -1.4465483e+00  -7.2639227e-01   9.8763126e-01   7.8598797e-01   1.3416788e+00   1.9954409e+00   8.5797900e-01   2.0568760e+00  -2.0383296e+00  -2.9015419e+00  -9.1013145e-01  -7.3333603e-01   1.7124517e+00   2.4365619e+00  -8.4091675e-01   3.6110854e+00  -3.1678099e+00  -2.8631713e+00   6.2655139e-01  -5.5094921e-01   7.1896261e-01   9.1164744e-01   1.5683496e+00   2.9085677e+00   1.2307467e+00   2.5701263e+00  -1.3224730e+00  -1.6724989e+00  -1.0056735e+00  -1.2031826e-01   1.6834696e+00   3.8832023e+00   5.1376605e-01   3.7928124e+00  -1.2348516e+00   8.4043098e-01  -1.9381342e+00   9.4810265e-01   9.4449318e-01   2.1223347e+00   1.2638967e+00   2.1700273e+00  -3.3345520e-01  -1.8280588e-01  -2.3761978e+00  -2.3253801e+00  -2.8576281e+00  -4.3285859e-01   1.7909980e+00  -3.3486826e+00  -2.8666084e+00
  -1.4037997e+00  -1.3605614e+00  -2.7218185e+00  -2.5689473e+00   7.8474516e-01   9.1820013e-01   9.9295455e-01   3.0436892e+00  -8.6501372e-01   4.1183197e-01  -2.8106695e+00  -2.3252559e+00  -1.1694752e+00   1.9392260e+00   3.3026147e+00   4.2681489e+00  -3.1227813e+00   3.1517744e-01   1.9981985e+00  -1.7994691e+00  -6.3596064e-01  -2.3934753e+00  -2.9249959e+00  -1.4213298e+00  -7.0363569e-01   8.5680979e-01   7.1037078e-01   1.2508442e+00   1.8985159e+00   9.5904827e-01   2.0553398e+00  -2.0105264e+00  -2.9506877e+00  -1.0475602e+00  -7.5015634e-01   1.6133384e+00   2.3150999e+00  -5.0060290e-01   3.6875896e+00  -3.2867470e+00  -2.9268623e+00   5.2316123e-01  -6.1061883e-01   4.5583999e-01   8.2747304e-01   1.3834390e+00   2.8039584e+00   1.3555814e+00   2.5461211e+00  -1.4579872e+00  -1.7806669e+00  -1.2029925e+00  -2.3550741e-01   1.5572049e+00   3.7643385e+00   9.1695785e-01   3.8536417e+00  -1.5058333e+00   7.3443091e-01  -2.2065215e+00   8.1263745e-01   1.0518390e+00   2.0858822e+00   1.4491474e+00   2.2886831e+00  -6.7188788e-03   8.1878687e-02  -2.0361150e+00  -1.9689622e+00  -2.8321314e+00  -3.9971423e-01   1.7288038e+00  -3.1141787e+00  -2.4844842e+00
  -1.4887645e+00  -1.4893327e+00  -2.7179348e+00  -2.5179489e+00   5.5968770e-01   8.5880247e-01   1.0589547e+00   2.9570129e+00  -4.3363795e-01   7.3699298e-01  -2.9698346e+00  -2.4324636e+00  -1.3582200e+00   1.7535166e+00   3.4014537e+00   4.1467936e+00  -2.9837148e+00   9.2417509e-02   1.9409733e+00  -1.8443503e+00  -2.0919988e-01  -2.2919464e+00  -2.8196227e+00  -1.3898432e+00  -6.8136546e-01   6.9478765e-01   6.0135367e-01   1.1139827e+00   1.7468338e+00   1.0197909e+00   1.9968910e+00  -1.9373232e+00  -2.9508312e+00  -1.1701102e+00  -7.6103082e-01   1.4891467e+00   2.1438019e+00  -1.9095329e-01   3.7147427e+00  -3.3553252e+00  -2.9444249e+00   4.3847450e-01  -6.6239497e-01   2.0421850e-01   7.3269751e-01   1.1926239e+00   2.6674597e+00   1.4495388e+00   2.4830322e+00  -1.5518982e+00  -1.8521734e+00  -1.3610887e+00  -3.3046672e-01   1.4470677e+00   3.6334484e+00   1.2916727e+00   3.8752461e+00  -1.7338850e+00   6.1471858e-01  -2.4221289e+00   6.7917988e-01   1.1806282e+00   2.0465946e+00   1.6365759e+00   2.4006205e+00   3.2793680e-01   3.5110387e-01  -1.6844335e+00  -1.6038232e+00  -2.7546840e+00  -3.7916133e-01   1.6090958e+00  -2.9298036e+00  -2.0857518e+00
  -1.5260323e+00  -1.5690762e+00  -2.6744264e+00  -2.4278596e+00   3.2992920e-01   7.7688014e-01   1.0854796e+00   2.8238899e+00  -3.4794276e-02   1.0341294e+00  -3.0806955e+00  -2.4981323e+00  -1.5044963e+00   1.5746434e+00   3.4737205e+00   3.9952125e+00  -2.8085364e+00  -1.6769350e-01   1.8326483e+00  -1.8420925e+00   1.8986559e-01  -2.1569196e+00  -2.6807850e+00  -1.3541820e+00  -6.6110337e-01   5.0628555e-01   4.6274900e-01   9.3653452e-01   1.5471586e+00   1.0410091e+00   1.8859762e+00  -1.8247555e+00  -2.9034942e+00  -1.2765457e+00  -7.6596541e-01   1.3445642e+00   1.9305328e+00   8.2118029e-02   3.6925687e+00  -3.3758205e+00  -2.9164968e+00   3.7475851e-01  -7.0389617e-01  -2.8385614e-02   6.3320946e-01   1.0015725e+00   2.5077535e+00   1.5112701e+00   2.3845610e+00  -1.6055921e+00  -1.8855096e+00  -1.4765511e+00  -4.0201468e-01   1.3571211e+00   3.4976660e+00   1.6269204e+00   3.8574387e+00  -1.9156965e+00   4.7779512e-01  -2.5793453e+00   5.5006754e-01   1.3270710e+00   2.0089907e+00   1.8197953e+00   2.5068635e+00   6.5888357e-01   6.1874687e-01  -1.3319459e+00  -1.2394632e+00  -2.6294628e+00  -3.7468624e-01   1.4373076e+00  -2.7996639e+00  -1.6815695e+00
  -1.5182956e+00  -1.5993859e+00  -2.5961419e+00  -2.3028126e+00   1.0149121e-01   6.7777121e-01   1.0743997e+00   2.6507563e+00   3.2153135e-01   1.2958663e+00  -3.1443725e+00  -2.5226188e+00  -1.6045858e+00   1.4093140e+00   3.5171546e+00   3.8212637e+00  -2.6045762e+00  -4.5825935e-01   1.6788032e+00  -1.7938588e+00   5.5166554e-01  -1.9950123e+00  -2.5145426e+00  -1.3168233e+00  -6.4453888e-01   2.9653251e-01   2.9889989e-01   7.2482651e-01   1.3073258e+00   1.0245913e+00   1.7283650e+00  -1.6800244e+00  -2.8117428e+00  -1.3663087e+00  -7.6522750e-01   1.1847207e+00   1.6844047e+00   3.1371450e-01   3.6229269e+00  -3.3520017e+00  -2.8453811e+00   3.3330172e-01  -7.3320353e-01  -2.3524872e-01   5.3497111e-01   8.1578761e-01   2.3343439e+00   1.5408614e+00   2.2559585e+00  -1.6217835e+00  -1.8805705e+00  -1.5476502e+00  -4.4818658e-01   1.2907137e+00   3.3641285e+00   1.9140305e+00   3.8020491e+00  -2.0498257e+00   3.2038819e-01  -2.6748488e+00   4.2710033e-01   1.4869502e+00   1.9774644e+00   1.9930806e+00   2.6089212e+00   9.7542441e-01   8.7950968e-01  -9.8870224e-01  -8.8442845e-01  -2.4620917e+00  -3.8951600e-01   1.2199650e+00  -2.7262602e+00  -1.2824506e+00
  -1.4697588e+00  -1.5816427e+00  -2.4890380e+00  -2.1483079e+00  -1.2002375e-01   5.6708930e-01   1.0286393e+00   2.4451785e+00   6.2735090e-01   1.5171831e+00  -3.1637374e+00  -2.5080929e+00  -1.6565401e+00   1.2632753e+00   3.5311787e+00   3.6340262e+00  -2.3802341e+00  -7.7211150e-01   1.4861520e+00  -1.7023508e+00   8.6873022e-01  -1.8137711e+00  -2.3279915e+00  -1.2805971e+00  -6.3357052e-01   7.1053183e-02   1.1444536e-01   4.8589400e-01   1.0359373e+00   9.7351561e-01   1.5309989e+00  -1.5113334e+00  -2.6801949e+00  -1.4395886e+00  -7.5945451e-01   1.0150452e+00   1.4153839e+00   5.0022755e-01   3.5095274e+00  -3.2890795e+00  -2.7350371e+00   3.1429351e-01  -7.4904856e-01  -4.1067495e-01   4.4364077e-01   6.4045939e-01   2.1571059e+00   1.5399254e+00   2.1039512e+00  -1.6044719e+00  -1.8387397e+00  -1.5744212e+00  -4.6836838e-01   1.2504427e+00   3.2397422e+00   2.1470365e+00   3.7130229e+00  -2.1367343e+00   1.3965467e-01  -2.7077303e+00   3.1145084e-01   1.6558822e+00   1.9562249e+00   2.1516942e+00   2.7088718e+00   1.2683085e+00   1.1292715e+00  -6.6354104e-01  -5.4590734e-01  -2.2595680e+00  -4.2656668e-01   9.6448127e-01  -2.7102700e+00  -8.9779230e-01
  -1.3860351e+00  -1.5190329e+00  -2.3600270e+00  -1.9710591e+00  -3.2961363e-01   4.5036226e-01   9.5212751e-01   2.2156051e+00   8.7700802e-01   1.6956088e+00  -3.1433145e+00  -2.4584400e+00  -1.6602285e+00   1.1410236e+00   3.5169783e+00   3.4435271e+00  -2.1447703e+00  -1.1020218e+00   1.2623635e+00  -1.5718066e+00   1.1359867e+00  -1.6214842e+00  -2.1290809e+00  -1.2485957e+00  -6.3029492e-01  -1.6451812e-01  -8.5883504e-02   2.2729861e-01   7.4205446e-01   8.9180344e-01   1.3017954e+00  -1.3276513e+00  -2.5149361e+00  -1.4973315e+00  -7.4972076e-01   8.4111344e-01   1.1338668e+00   6.3954091e-01   3.3578366e+00  -3.1935677e+00  -2.5909745e+00   3.1677156e-01  -7.5096214e-01  -5.5019099e-01   3.6421591e-01   4.8032623e-01   1.9858051e+00   1.5115902e+00   1.9365550e+00  -1.5588158e+00  -1.7628843e+00  -1.5586586e+00  -4.6335325e-01   1.2381266e+00   3.1309317e+00   2.3228804e+00   3.5963455e+00  -2.1787235e+00  -6.6611534e-02  -2.6794998e+00   2.0361807e-01   1.8295493e+00   1.9492005e+00   2.2921215e+00   2.8093494e+00   1.5301234e+00   1.3653148e+00  -3.6373401e-01  -2.2946269e-01  -2.0301005e+00  -4.8835028e-01   6.7895150e-01  -2.7504183e+00  -5.3552425e-01
  -1.2739503e+00  -1.4164623e+00  -2.2167403e+00  -1.7787536e+00  -5.2301994e-01   3.3269783e-01   8.4970113e-01   1.9710709e+00   1.0673643e+00   1.8312297e+00  -3.0890771e+00  -2.3790614e+00  -1.6173072e+00   1.0455875e+00   3.4774605e+00   3.2603634e+00  -1.9080057e+00  -1.4408633e+00   1.0158428e+00  -1.4078993e+00   1.3508891e+00  -1.4269120e+00  -1.9263399e+00  -1.2240237e+00  -6.3693920e-01  -4.0459136e-01  -2.9742423e-01  -4.3057595e-02   4.3490430e-01   7.8441819e-01   1.0494133e+00  -1.1383989e+00  -2.3233320e+00  -1.5411848e+00  -7.3755369e-01   6.6849038e-01   8.5024353e-01   7.3115405e-01   3.1748749e+00  -3.0730552e+00  -2.4200446e+00   3.3864170e-01  -7.3937205e-01  -6.5069476e-01   3.0072000e-01   3.3954069e-01   1.8296147e+00   1.4603892e+00   1.7627824e+00  -1.4909270e+00  -1.6572526e+00  -1.5038158e+00  -4.3531406e-01   1.2547875e+00   3.0433839e+00   2.4414352e+00   3.4597932e+00  -2.1797701e+00  -2.9977611e-01  -2.5939771e+00   1.0343194e-01   2.0038966e+00   1.9599124e+00   2.4122067e+00   2.9134360e+00   1.7555504e+00   1.5864117e+00  -9.4757830e-02   6.1092879e-02  -1.7828533e+00  -5.7684628e-01   3.7195333e-01  -2.8434493e+00  -2.0188231e-01
  -1.1412638e+00  -1.2803659e+00  -2.0672285e+00  -1.5797347e+00  -6.9683245e-01   2.1849963e-01   7.2695609e-01   1.7208615e+00   1.1978334e+00   1.9265132e+00  -3.0081579e+00  -2.2765810e+00  -1.5311163e+00   9.7839805e-01   3.4170850e+00   3.0952299e+00  -1.6799496e+00  -1.7817203e+00   7.5547400e-01  -1.2175418e+00   1.5133801e+00  -1.2389495e+00  -1.7285390e+00  -1.2100048e+00  -6.5574256e-01  -6.4374260e-01  -5.1569811e-01  -3.1712178e-01   1.2360319e-01   6.5710940e-01   7.8298035e-01  -9.5307902e-01  -2.1137511e+00  -1.5733857e+00  -7.2489736e-01   5.0256493e-01   5.7447007e-01   7.7621659e-01   2.9689110e+00  -2.9359042e+00  -2.2301466e+00   3.7677034e-01  -7.1563760e-01  -7.1055487e-01   2.5595495e-01   2.2154483e-01   1.6966519e+00   1.3920480e+00   1.5922488e+00  -1.4075941e+00  -1.5272791e+00  -1.4148227e+00  -3.8768948e-01   1.3006345e+00   2.9817956e+00   2.5053471e+00   3.3125173e+00  -2.1452731e+00  -5.6017712e-01  -2.4570734e+00   1.0110569e-02   2.1752818e+00   1.9913200e+00   2.5111836e+00   3.0244609e+00   1.9414723e+00   1.7927667e+00   1.3980290e-01   3.2367846e-01  -1.5276144e+00  -6.9334856e-01   5.2350608e-02  -2.9841968e+00   9.8688093e-02
  -9.9632241e-01  -1.1184205e+00  -1.9196053e+00  -1.3826292e+00  -8.4855737e-01   1.1125056e-01   5.9005521e-01   1.4741541e+00   1.2702680e+00   1.9859702e+00  -2.9084827e+00  -2.1584713e+00  -1.4065062e+00   9.3925880e-01   3.3415881e+00   2.9583820e+00  -1.4703718e+00  -2.1179601e+00   4.9033700e-01  -1.0086023e+00   1.6256975e+00  -1.0662393e+00  -1.5443024e+00  -1.2093600e+00  -6.8879761e-01  -8.7680675e-01  -7.3647965e-01  -5.8688368e-01  -1.8309368e-01   5.1620804e-01   5.1179765e-01  -7.8086711e-01  -1.8952066e+00  -1.5966034e+00  -7.1402462e-01   3.4838288e-01   3.1566928e-01   7.7747189e-01   2.7490712e+00  -2.7908861e+00  -2.0298559e+00   4.2714338e-01  -6.8201841e-01  -7.2965755e-01   2.3133567e-01   1.2895797e-01   1.5935675e+00   1.3131857e+00   1.4347011e+00  -1.3159538e+00  -1.3793058e+00  -1.2978319e+00  -3.2498856e-01   1.3750592e+00   2.9496454e+00   2.5197166e+00   3.1644960e+00  -2.0817308e+00  -8.4696616e-01  -2.2764722e+00  -7.7631663e-02   2.3405798e+00   2.0456530e+00   2.5896061e+00   3.1457272e+00   2.0869411e+00   1.9858294e+00   3.3822726e-01   5.5779634e-01  -1.2743971e+00  -8.3830441e-01  -2.7089967e-01  -3.1657440e+00   3.6350571e-01
  -8.4766684e-01  -9.3917768e-01  -1.7816678e+00  -1.1959369e+00  -9.7665130e-01   1.3378043e-02   4.4550063e-01   1.2396519e+00   1.2887177e+00   2.0156860e+00  -2.7983585e+00  -2.0326255e+00  -1.2496044e+00   9.2641617e-01   3.2576138e+00   2.8590662e+00  -1.2883536e+00  -2.4432717e+00   2.2940530e-01  -7.8955029e-01   1.6920449e+00  -9.1676693e-01  -1.3816938e+00  -1.2243814e+00  -7.3786579e-01  -1.0989465e+00  -9.5582567e-01  -8.4457122e-01  -4.7701202e-01   3.6838402e-01   2.4502780e-01  -6.3019107e-01  -1.6769454e+00  -1.6137499e+00  -7.0740430e-01   2.1048226e-01   8.1780691e-02   7.3911597e-01   2.5248839e+00  -2.6467817e+00  -1.8280033e+00   4.8508085e-01  -6.4157616e-01  -7.0939897e-01   2.2681883e-01   6.3482780e-02   1.5252091e+00   1.2309495e+00   1.2994978e+00  -1.2231314e+00  -1.2202365e+00  -1.1599094e+00  -2.5252385e-01   1.4766387e+00   2.9490032e+00   2.4916467e+00   3.0258896e+00  -1.9963626e+00  -1.1579893e+00  -2.0612331e+00  -1.6143219e-01   2.4972400e+00   2.1242427e+00   2.6491920e+00   3.2801930e+00   2.1930150e+00   2.1679997e+00   5.0051977e-01   7.6427843e-01  -1.0330076e+00  -1.0111630e+00  -5.8893762e-01  -3.3796678e+00   5.9152199e-01
  -7.0362040e-01  -7.5164136e-01  -1.6605173e+00  -1.0276145e+00  -1.0805243e+00  -7.3792782e-02   2.9988248e-01   1.0252289e+00   1.2590792e+00   2.0227608e+00  -2.6860395e+00  -1.9069038e+00  -1.0675345e+00   9.3672458e-01   3.1722831e+00   2.8049597e+00  -1.1418450e+00  -2.7516876e+00  -1.8759932e-02  -5.6905803e-01   1.7181620e+00  -7.9746308e-01  -1.2478104e+00  -1.2566242e+00  -8.0418571e-01  -1.3057064e+00  -1.1700714e+00  -1.0828453e+00  -7.5074562e-01   2.2037940e-01  -8.6174863e-03  -5.0833013e-01  -1.4680064e+00  -1.6277776e+00  -7.0753517e-01   9.2738662e-02  -1.2072476e-01   6.6658357e-01   2.3057904e+00  -2.5119708e+00  -1.6332295e+00   5.4549209e-01  -5.9801122e-01  -6.5262243e-01   2.4093037e-01   2.5835130e-02   1.4943810e+00   1.1526075e+00   1.1950759e+00  -1.1358796e+00  -1.0571501e+00  -1.0086902e+00  -1.7608988e-01   1.6031570e+00   2.9803919e+00   2.4296982e+00   2.9063496e+00  -1.8967090e+00  -1.4897199e+00  -1.8213370e+00  -2.4309533e-01   2.6433010e+00   2.2273714e+00   2.6925923e+00   3.4301359e+00   2.2624893e+00   2.3422553e+00   6.2818257e-01   9.4495693e-01  -8.1260219e-01  -1.2102538e+00  -8.9318951e-01  -3.6163469e+00   7.8310529e-01
  -5.7188816e-01  -5.6481714e-01  -1.5622099e+00  -8.8467748e-01  -1.1605136e+00  -1.4999624e-01   1.5962024e-01   8.3761047e-01   1.1886739e+00   2.0147113e+00  -2.5793036e+00  -1.7886782e+00  -8.6810191e-01   9.6589224e-01   3.0927293e+00   2.8016605e+00  -1.0372603e+00  -3.0375972e+00  -2.4630482e-01  -3.5558374e-01   1.7108299e+00  -7.1384753e-01  -1.1484083e+00  -1.3067382e+00  -8.8829429e-01  -1.4930565e+00  -1.3758040e+00  -1.2949901e+00  -9.9780686e-01   7.8734397e-02  -2.4117549e-01  -4.2106254e-01  -1.2767834e+00  -1.6414789e+00  -7.1675862e-01  -1.7718834e-03  -2.8705020e-01   5.6627755e-01   2.1006517e+00  -2.3940373e+00  -1.4535444e+00   6.0315369e-01  -5.5544622e-01  -5.6350209e-01   2.7089129e-01   1.5704973e-02   1.5017199e+00   1.0851298e+00   1.1284463e+00  -1.0602389e+00  -8.9690001e-01  -8.5201998e-01  -1.0160763e-01   1.7516436e+00   3.0427222e+00   2.3432891e+00   2.8143389e+00  -1.7902312e+00  -1.8372496e+00  -1.5672055e+00  -3.2438929e-01   2.7773671e+00   2.3541560e+00   2.7231125e+00   3.5968394e+00   2.2995414e+00   2.5117442e+00   7.2392301e-01   1.1022956e+00  -6.2126572e-01  -1.4327069e+00  -1.1755529e+00  -3.8653193e+00   9.3976657e-01
  -4.5919635e-01  -3.8726600e-01  -1.4914619e+00  -7.7284642e-01  -1.2178299e+00  -2.1590027e-01   3.0711686e-02   6.8210576e-01   1.0857796e+00   1.9988721e+00  -2.4850662e+00  -1.6844147e+00  -6.5946349e-01   1.0087879e+00   3.0256345e+00   2.8522689e+00  -9.7914311e-01  -3.2957664e+00  -4.4635268e-01  -1.5696903e-01   1.6773526e+00  -6.6973867e-01  -1.0875905e+00  -1.3743564e+00  -9.8987516e-01  -1.6574323e+00  -1.5698221e+00  -1.4750910e+00  -1.2127398e+00  -5.0476754e-02  -4.4570156e-01  -3.7239071e-01  -1.1106182e+00  -1.6573059e+00  -7.3706617e-01  -7.0883596e-02  -4.1418978e-01   4.4526122e-01   1.9172868e+00  -2.2994180e+00  -1.2959219e+00   6.5299103e-01  -5.1816782e-01  -4.4737532e-01   3.1283293e-01   3.1752860e-02   1.5456929e+00   1.0347862e+00   1.1047556e+00  -1.0012482e+00  -7.4573346e-01  -6.9760331e-01  -3.4760350e-02   1.9184365e+00   3.1333003e+00   2.2420840e+00   2.7565140e+00  -1.6839426e+00  -2.1943489e+00  -1.3092189e+00  -4.0684238e-01   2.8985505e+00   2.5024816e+00   2.7444016e+00   3.7803287e+00   2.3093247e+00   2.6793775e+00   7.9132274e-01   1.2390153e+00  -4.6564051e-01  -1.6744330e+00  -1.4285765e+00  -4.1156750e+00   1.0638525e+00
  -3.7099723e-01  -2.2669242e-01  -1.4514317e+00  -6.9626270e-01  -1.2544772e+00  -2.7290891e-01  -8.1495093e-02   5.6241264e-01   9.5915242e-01   1.9818558e+00  -2.4090621e+00  -1.5993201e+00  -4.4979848e-01   1.0597838e+00   2.9767955e+00   2.9570971e+00  -9.6992360e-01  -3.5213639e+00  -6.1323236e-01   1.9921197e-02   1.6250528e+00  -6.6705148e-01  -1.0675769e+00  -1.4580521e+00  -1.1076535e+00  -1.7957754e+00  -1.7490932e+00  -1.6181954e+00  -1.3911952e+00  -1.6188349e-01  -6.1649464e-01  -3.6436437e-01  -9.7545682e-01  -1.6772211e+00  -7.6991646e-01  -1.1341725e-01  -5.0095092e-01   3.1093468e-01   1.7620728e+00  -2.2331199e+00  -1.1659564e+00   6.9034530e-01  -4.9034412e-01  -3.1053011e-01   3.6208732e-01   7.1646465e-02   1.6227244e+00   1.0067896e+00   1.1269523e+00  -9.6272407e-01  -6.0895930e-01  -5.5267726e-01   1.9353940e-02   2.0992659e+00   3.2479223e+00   2.1354121e+00   2.7372261e+00  -1.5840932e+00  -2.5535976e+00  -1.0572669e+00  -4.9155627e-01   3.0063837e+00   2.6689967e+00   2.7601343e+00   3.9791890e+00   2.2975338e+00   2.8474627e+00   8.3449318e-01   1.3577488e+00  -3.5063063e-01  -1.9301659e+00  -1.6456286e+00  -4.3564660e+00   1.1582317e+00
  -3.1125917e-01  -8.9594628e-02  -1.4435920e+00  -6.5728917e-01  -1.2731452e+00  -3.2291033e-01  -1.7249253e-01   4.8050836e-01   8.1756869e-01   1.9691002e+00  -2.3556091e+00  -1.5370797e+00  -2.4699628e-01   1.1131109e+00   2.9507490e+00   3.1135338e+00  -1.0097860e+00  -3.7100035e+00  -7.4265268e-01   1.6949174e-01   1.5608183e+00  -7.0569869e-01  -1.0885741e+00  -1.5553662e+00  -1.2393448e+00  -1.9055722e+00  -1.9107143e+00  -1.7204465e+00  -1.5299663e+00  -2.5101560e-01  -7.4926665e-01  -3.9701649e-01  -8.7558761e-01  -1.7025905e+00  -8.1607589e-01  -1.2921550e-01  -5.4788270e-01   1.7071564e-01   1.6396362e+00  -2.1985175e+00  -1.0676048e+00   7.1120981e-01  -4.7573989e-01  -1.5995445e-01   4.1353295e-01   1.3213870e-01   1.7274429e+00   1.0050094e+00   1.1955841e+00  -9.4712486e-01  -4.9069228e-01  -4.2372563e-01   5.6527530e-02   2.2893604e+00   3.3810500e+00   2.0317484e+00   2.7581774e+00  -1.4959265e+00  -2.9065885e+00  -8.2035329e-01  -5.7905420e-01   3.1007117e+00   2.8491758e+00   2.7737068e+00   4.1904825e+00   2.2699755e+00   3.0174087e+00   8.5774109e-01   1.4607509e+00  -2.7920094e-01  -2.1935708e+00  -1.8210498e+00  -4.5771166e+00   1.2259966e+00
  -2.8235445e-01   1.9001275e-02  -1.4677024e+00  -6.5640882e-01  -1.2770779e+00  -3.6799130e-01  -2.3875681e-01   4.3663349e-01   6.6941258e-01   1.9645380e+00  -2.3274696e+00  -1.4997040e+00  -5.8374465e-02   1.1631983e+00   2.9504764e+00   3.3160786e+00  -1.0966543e+00  -3.8577984e+00  -8.3181391e-01   2.8762403e-01   1.4907250e+00  -7.8360215e-01  -1.1487545e+00  -1.6629065e+00  -1.3816645e+00  -1.9848911e+00  -2.0518859e+00  -1.7791844e+00  -1.6269877e+00  -3.1444786e-01  -8.4124646e-01  -4.6841637e-01  -8.1347952e-01  -1.7341217e+00  -8.7549618e-01  -1.1913297e-01  -5.5711708e-01   3.1743750e-02   1.5526556e+00  -2.1972492e+00  -1.0030291e+00   7.1242341e-01  -4.7744829e-01  -3.0571522e-03   4.6197041e-01   2.0918652e-01   1.8530328e+00   1.0317690e+00   1.3087435e+00  -9.5550535e-01  -3.9369283e-01  -3.1624613e-01   7.3684186e-02   2.4835684e+00   3.5260560e+00   1.9382868e+00   2.8182630e+00  -1.4235214e+00  -3.2442031e+00  -6.0627732e-01  -6.6917888e-01   3.1815650e+00   3.0374491e+00   2.7879617e+00   4.4097755e+00   2.2321660e+00   3.1895225e+00   8.6526337e-01   1.5496816e+00  -2.5228414e-01  -2.4574187e+00  -1.9502847e+00  -4.7678178e+00   1.2701975e+00
  -2.8504868e-01   9.5708414e-02  -1.5218788e+00  -6.9222649e-01  -1.2699166e+00  -4.1014202e-01  -2.7783640e-01   4.2936997e-01   5.2233051e-01   1.9704082e+00  -2.3258117e+00  -1.4874955e+00   1.0956129e-01   1.2049784e+00   2.9772090e+00   3.5565490e+00  -1.2262982e+00  -3.9614290e+00  -8.7944837e-01   3.7178735e-01   1.4197613e+00  -8.9681400e-01  -1.2443445e+00  -1.7765045e+00  -1.5304025e+00  -2.0324157e+00  -2.1699022e+00  -1.7930077e+00  -1.6812988e+00  -3.4988548e-01  -8.9121337e-01  -5.7483526e-01  -7.8972848e-01  -1.7718482e+00  -9.4723810e-01  -8.4980325e-02  -5.3213449e-01  -9.9376545e-02   1.5017878e+00  -2.2292107e+00  -9.7254779e-01   6.9181256e-01  -4.9766134e-01   1.5262832e-01   5.0250201e-01   2.9810695e-01   1.9916687e+00   1.0877450e+00   1.4621655e+00  -9.8756130e-01  -3.1931277e-01  -2.3457731e-01   6.9039270e-02   2.6764935e+00   3.6755363e+00   1.8606266e+00   2.9136106e+00  -1.3697193e+00  -3.5569497e+00  -4.2140122e-01  -7.6105048e-01   3.2490288e+00   3.2273966e+00   2.8049640e+00   4.6312748e+00   2.1889831e+00   3.3629133e+00   8.6088662e-01   1.6254774e+00  -2.6879926e-01  -2.7138160e+00  -2.0299844e+00  -4.9198850e+00   1.2936257e+00
  -3.1858714e-01   1.3884108e-01  -1.6027553e+00  -7.6157172e-01  -1.2555245e+00  -4.5097502e-01  -2.8838296e-01   4.5580713e-01   3.8296579e-01   1.9872130e+00  -2.3502650e+00  -1.4991349e+00   2.5130926e-01   1.2341346e+00   3.0303388e+00   3.8244508e+00  -1.3925524e+00  -4.0182152e+00  -8.8578947e-01   4.2105238e-01   1.3516596e+00  -1.0397389e+00  -1.3698177e+00  -1.8914205e+00  -1.6805556e+00  -2.0474686e+00  -2.2621627e+00  -1.7617936e+00  -1.6929805e+00  -3.5618790e-01  -8.9945753e-01  -7.1101143e-01  -8.0311091e-01  -1.8151561e+00  -1.0294480e+00  -2.9423616e-02  -4.7747095e-01  -2.1678247e-01   1.4857205e+00  -2.2926440e+00  -9.7469796e-01   6.4827780e-01  -5.3749652e-01   2.9974536e-01   5.3088669e-01   3.9376484e-01   2.1350017e+00   1.1719638e+00   1.6494725e+00  -1.0417573e+00  -2.6754780e-01  -1.8178906e-01   4.2168804e-02   2.8626349e+00   3.8216553e+00   1.8025813e+00   3.0378123e+00  -1.3361355e+00  -3.8353545e+00  -2.7051003e-01  -8.5309114e-01   3.3031125e+00   3.4119897e+00   2.8258333e+00   4.8480668e+00   2.1443844e+00   3.5354991e+00   8.4786431e-01   1.6883087e+00  -3.2577856e-01  -2.9544804e+00  -2.0580797e+00  -5.0260663e+00   1.2986518e+00
  -3.8086682e-01   1.4837313e-01  -1.7057222e+00  -8.5969472e-01  -1.2377957e+00  -4.9148130e-01  -2.7012580e-01   5.1178336e-01   2.5678218e-01   2.0138172e+00  -2.3990608e+00  -1.5318749e+00   3.6251116e-01   1.2472833e+00   3.1074394e+00   4.1074862e+00  -1.5876324e+00  -4.0261961e+00  -8.5247206e-01   4.3601179e-01   1.2888428e+00  -1.2054420e+00  -1.5181802e+00  -2.0025802e+00  -1.8265146e+00  -2.0300227e+00  -2.3262063e+00  -1.6866716e+00  -1.6630653e+00  -3.3333218e-01  -8.6767292e-01  -8.7049430e-01  -8.5073727e-01  -1.8628480e+00  -1.1193908e+00   4.4156313e-02  -3.9838683e-01  -3.1550205e-01   1.5013451e+00  -2.3843096e+00  -1.0063995e+00   5.8182502e-01  -5.9689414e-01   4.3140823e-01   5.4384464e-01   4.9078346e-01   2.2746636e+00   1.2818991e+00   1.8625418e+00  -1.1155217e+00  -2.3718726e-01  -1.5963536e-01  -6.0159562e-03   3.0365297e+00   3.9565133e+00   1.7661146e+00   3.1823308e+00  -1.3232413e+00  -4.0703893e+00  -1.5676081e-01  -9.4311571e-01   3.3436364e+00   3.5838722e+00   2.8506498e+00   5.0524277e+00   2.1012158e+00   3.7041136e+00   8.2873631e-01   1.7376210e+00  -4.1859245e-01  -3.1710513e+00  -2.0338198e+00  -5.0807777e+00   1.2871249e+00
  -4.6867675e-01   1.2580173e-01  -1.8252243e+00  -9.8054177e-01  -1.2204581e+00  -5.3184504e-01  -2.2379381e-01   5.9218549e-01   1.4797645e-01   2.0476696e+00  -2.4692400e+00  -1.5818271e+00   4.4003921e-01   1.2420787e+00   3.2043955e+00   4.3921678e+00  -1.8025308e+00  -3.9842046e+00  -7.8236885e-01   4.1862064e-01   1.2324783e+00  -1.3860252e+00  -1.6813294e+00  -2.1048272e+00  -1.9622953e+00  -1.9806978e+00  -2.3597701e+00  -1.5699530e+00  -1.5934332e+00  -2.8232096e-01  -7.9878707e-01  -1.0460419e+00  -9.2829067e-01  -1.9132342e+00  -1.2135394e+00   1.3183682e-01  -3.0052085e-01  -3.9154244e-01   1.5440347e+00  -2.4997304e+00  -1.0632083e+00   4.9354451e-01  -6.7459340e-01   5.4147654e-01   5.3928827e-01   5.8377015e-01   2.4027550e+00   1.4136561e+00   2.0919706e+00  -1.2054930e+00  -2.2604448e-01  -1.6856588e-01  -7.3384715e-02   3.1928930e+00   4.0725090e+00   1.7513969e+00   3.3370461e+00  -1.3305025e+00  -4.2539156e+00  -8.1712557e-02  -1.0284828e+00   3.3701427e+00   3.7356565e+00   2.8784325e+00   5.2362005e+00   2.0611083e+00   3.8646936e+00   8.0525546e-01   1.7722458e+00  -5.4125513e-01  -3.3554192e+00  -1.9577740e+00  -5.0802553e+00   1.2603323e+00
  -5.7798681e-01   7.3929995e-02  -1.9550961e+00  -1.1170928e+00  -1.2068771e+00  -5.7133296e-01  -1.5099239e-01   6.9128522e-01   5.9476435e-02   2.0851297e+00  -2.5569096e+00  -1.6443138e+00   4.8203227e-01   1.2172421e+00   3.3156281e+00   4.6644993e+00  -2.0274656e+00  -3.8919358e+00  -6.7937508e-01   3.7197146e-01   1.1826260e+00  -1.5730450e+00  -1.8504661e+00  -2.1931748e+00  -2.0818009e+00  -1.9007403e+00  -2.3608685e+00  -1.4150171e+00  -1.4866974e+00  -2.0504326e-01  -6.9674030e-01  -1.2300440e+00  -1.0303313e+00  -1.9642433e+00  -1.3077171e+00   2.2935125e-01  -1.8955019e-01  -4.4191864e-01   1.6080089e+00  -2.6334841e+00  -1.1396408e+00   3.8554373e-01  -7.6819208e-01   6.2479880e-01   5.1646343e-01   6.6754654e-01   2.5122833e+00   1.5622314e+00   2.3276038e+00  -1.3077958e+00  -2.3124626e-01  -2.0778975e-01  -1.5678518e-01   3.3267550e+00   4.1626697e+00   1.7569733e+00   3.4909017e+00  -1.3565583e+00  -4.3791170e+00  -4.5426518e-02  -1.1062959e+00   3.3818421e+00   3.8602171e+00   2.9071958e+00   5.3911953e+00   2.0244722e+00   4.0125294e+00   7.7838072e-01   1.7905686e+00  -6.8679079e-01  -3.5000589e+00  -1.8317990e+00  -5.0226126e+00   1.2190180e+00
  -7.0426276e-01  -3.4108395e-03  -2.0889123e+00  -1.2617411e+00  -1.1998718e+00  -6.0826924e-01  -5.4044002e-02   8.0308990e-01  -6.9850618e-03   2.1218583e+00  -2.6575297e+00  -1.7142598e+00   4.8788510e-01   1.1725157e+00   3.4344050e+00   4.9106795e+00  -2.2523583e+00  -3.7500036e+00  -5.4815306e-01   3.0002318e-01   1.1384646e+00  -1.7579492e+00  -2.0165370e+00  -2.2630475e+00  -2.1791037e+00  -1.7919838e+00  -2.3278921e+00  -1.2261592e+00  -1.3460875e+00  -1.0409754e-01  -5.6622734e-01  -1.4149448e+00  -1.1506458e+00  -2.0135444e+00  -1.3972850e+00   3.3230142e-01  -7.0880556e-02  -4.6462616e-01   1.6867568e+00  -2.7795272e+00  -1.2295466e+00   2.6084022e-01  -8.7428572e-01   6.7741565e-01   4.7598890e-01   7.3737351e-01   2.5975241e+00   1.7218295e+00   2.5590836e+00  -1.4183269e+00  -2.4955275e-01  -2.7538457e-01  -2.5230607e-01   3.4335935e+00   4.2209398e+00   1.7800238e+00   3.6326024e+00  -1.3994234e+00  -4.4409021e+00  -4.6621823e-02  -1.1736400e+00   3.3776051e+00   3.9509675e+00   2.9340777e+00   5.5095937e+00   1.9905837e+00   4.1425568e+00   7.4833105e-01   1.7907316e+00  -8.4763618e-01  -3.5983530e+00  -1.6589702e+00  -4.9078048e+00   1.1634510e+00
  -8.4278658e-01  -1.0167984e-01  -2.2203322e+00  -1.4066925e+00  -1.2015513e+00  -6.4010027e-01   6.4197705e-02   9.2168578e-01  -5.0732493e-02   2.1532469e+00  -2.7662096e+00  -1.7865923e+00   4.5819613e-01   1.1085506e+00   3.5532188e+00   5.1177821e+00  -2.4673124e+00  -3.5599785e+00  -3.9385239e-01   2.0730313e-01   1.0985744e+00  -1.9325075e+00  -2.1706796e+00  -2.3104906e+00  -2.2487304e+00  -1.6567930e+00  -2.2597180e+00  -1.0084040e+00  -1.1753314e+00   1.7411665e-02  -4.1241542e-01  -1.5936377e+00  -1.2826158e+00  -2.0586715e+00  -1.4773696e+00   4.3637597e-01   5.0617427e-02  -4.5856539e-01   1.7734936e+00  -2.9315295e+00  -1.3265068e+00   1.2322285e-01  -9.8867849e-01   6.9671473e-01   4.1979238e-01   7.8916195e-01   2.6542811e+00   1.8862172e+00   2.7763886e+00  -1.5330339e+00  -2.7768281e-01  -3.6844144e-01  -3.5558692e-01   3.5094638e+00   4.2424025e+00   1.8166952e+00   3.7513158e+00  -1.4566978e+00  -4.4362455e+00  -8.2872420e-02  -1.2278363e+00   3.3559980e+00   4.0021000e+00   2.9555349e+00   5.5843291e+00   1.9577528e+00   4.2496648e+00   7.1469554e-01   1.7708566e+00  -1.0160554e+00  -3.6448872e+00  -1.4434765e+00  -4.7374993e+00   1.0935387e+00
  -9.8896209e-01  -2.1596137e-01  -2.3434218e+00  -1.5443653e+00  -1.2131827e+00  -6.6354648e-01   2.0054914e-01   1.0415516e+00  -7.1961647e-02   2.1748497e+00  -2.8780006e+00  -1.8566252e+00   3.9468029e-01   1.0267393e+00   3.6642093e+00   5.2743770e+00  -2.6630684e+00  -3.3244050e+00  -2.2182265e-01   9.8601306e-02   1.0612489e+00  -2.0892113e+00  -2.3046535e+00  -2.3323534e+00  -2.2859400e+00  -1.4979913e+00  -2.1558245e+00  -7.6729516e-01  -9.7854522e-01   1.5609142e-01  -2.4065784e-01  -1.7598139e+00  -1.4195871e+00  -2.0971430e+00  -1.5431159e+00   5.3756496e-01   1.7080983e-01  -4.2342636e-01   1.8616176e+00  -3.0832017e+00  -1.4242340e+00  -2.2911681e-02  -1.1066508e+00   6.8153211e-01   3.5094687e-01   8.1965997e-01   2.6800362e+00   2.0490929e+00   2.9703251e+00  -1.6481694e+00  -3.1261877e-01  -4.8323808e-01  -4.6215353e-01   3.5511262e+00   4.2234308e+00   1.8624806e+00   3.8373293e+00  -1.5257718e+00  -4.3644570e+00  -1.5082959e-01  -1.2666988e+00   3.3153664e+00   4.0087849e+00   2.9675905e+00   5.6094295e+00   1.9235638e+00   4.3290054e+00   6.7658874e-01   1.7292666e+00  -1.1845430e+00  -3.6357084e+00  -1.1904853e+00  -4.5148662e+00   1.0089711e+00
  -1.1385891e+00  -3.4129557e-01  -2.4529295e+00  -1.6677651e+00  -1.2350953e+00  -6.7483076e-01   3.5170213e-01   1.1578260e+00  -7.1522080e-02   2.1827850e+00  -2.9881659e+00  -1.9203985e+00   3.0005268e-01   9.2900566e-01   3.7596125e+00   5.3710575e+00  -2.8314107e+00  -3.0467883e+00  -3.7335478e-02  -2.1324478e-02   1.0248146e+00  -2.2216201e+00  -2.4112258e+00  -2.3264189e+00  -2.2869752e+00  -1.3187703e+00  -2.0164042e+00  -5.0866326e-01  -7.6012763e-01   3.0847991e-01  -5.6216918e-02  -1.9082467e+00  -1.5552140e+00  -2.1265755e+00  -1.5899539e+00   6.3236133e-01   2.8642944e-01  -3.5954591e-01   1.9451417e+00  -3.2285996e+00  -1.5169510e+00  -1.7273999e-01  -1.2232661e+00   6.3219634e-01   2.7341989e-01   8.2660863e-01   2.6739792e+00   2.2044510e+00   3.1329474e+00  -1.7605092e+00  -3.5186740e-01  -6.1543068e-01  -5.6775590e-01   3.5561723e+00   4.1617674e+00   1.9126205e+00   3.8826229e+00  -1.6040147e+00  -4.2273379e+00  -2.4645647e-01  -1.2887704e+00   3.2539610e+00   3.9673166e+00   2.9661231e+00   5.5802936e+00   1.8851660e+00   4.3762741e+00   6.3283983e-01   1.6646933e+00  -1.3461924e+00  -3.5685242e+00  -9.0597304e-01  -4.2443099e+00   9.0938810e-01
  -1.2880915e+00  -4.7298241e-01  -2.5445169e+00  -1.7708220e+00  -1.2666319e+00  -6.6996729e-01   5.1442236e-01   1.2665128e+00  -5.0685230e-02   2.1740767e+00  -3.0924209e+00  -1.9749576e+00   1.7789109e-01   8.1756961e-01   3.8322064e+00   5.4008376e+00  -2.9655081e+00  -2.7315525e+00   1.5466786e-01  -1.4801574e-01   9.8792851e-01  -2.3246421e+00  -2.4845017e+00  -2.2914933e+00  -2.2492782e+00  -1.1225901e+00  -1.8424615e+00  -2.3838913e-01  -5.2466142e-01   4.7125596e-01   1.3598442e-01  -2.0350038e+00  -1.6837654e+00  -2.1447810e+00  -1.6138662e+00   7.1794045e-01   3.9513064e-01  -2.6774901e-01   2.0190698e+00  -3.3623928e+00  -1.5997265e+00  -3.2120401e-01  -1.3336947e+00   5.5051458e-01   1.9175433e-01   8.0885905e-01   2.6369263e+00   2.3469192e+00   3.2578827e+00  -1.8675257e+00  -3.9366007e-01  -7.6025617e-01  -6.6868609e-01   3.5231465e+00   4.0565249e+00   1.9625000e+00   3.8813213e+00  -1.6889393e+00  -4.0292390e+00  -3.6526131e-01  -1.2935254e+00   3.1700951e+00   3.8752099e+00   2.9471747e+00   5.4939028e+00   1.8395941e+00   4.3879629e+00   5.8220315e-01   1.5764538e+00  -1.4950124e+00  -3.4428407e+00  -5.9653056e-01  -3.9311632e+00   7.9455412e-01
  -1.4346879e+00  -6.0684365e-01  -2.6149189e+00  -1.8486677e+00  -1.3061468e+00  -6.4508981e-01   6.8572956e-01   1.3646154e+00  -1.0916294e-02   2.1469186e+00  -3.1871330e+00  -2.0185525e+00   3.2481505e-02   6.9470459e-01   3.8757332e+00   5.3594173e+00  -3.0601711e+00  -2.3839623e+00   3.4978849e-01  -2.7753967e-01   9.4983631e-01  -2.3947291e+00  -2.5201766e+00  -2.2274334e+00  -2.1716561e+00  -9.1306597e-01  -1.6358871e+00   3.7832199e-02  -2.7682179e-01   6.4142567e-01   3.3157057e-01  -2.1375772e+00  -1.8003758e+00  -2.1498496e+00  -1.6116385e+00   7.9230839e-01   4.9546879e-01  -1.4918879e-01   2.0796958e+00  -3.4800853e+00  -1.6687503e+00  -4.6320906e-01  -1.4335301e+00   4.3969983e-01   1.1070469e-01   7.6644480e-01   2.5711354e+00   2.4720519e+00   3.3405531e+00  -1.9675094e+00  -4.3707973e-01  -9.1273695e-01  -7.6205391e-01   3.4516578e+00   3.9081295e+00   2.0080157e+00   3.8300009e+00  -1.7783359e+00  -3.7769923e+00  -5.0251871e-01  -1.2815198e+00   3.0623248e+00   3.7312506e+00   2.9072607e+00   5.3489545e+00   1.7840952e+00   4.3615621e+00   5.2357310e-01   1.4645885e+00  -1.6261728e+00  -3.2600226e+00  -2.6914448e-01  -3.5813677e+00   6.6452962e-01
  -1.5764968e+00  -7.3942756e-01  -2.6620479e+00  -1.8978423e+00  -1.3510569e+00  -5.9679221e-01   8.6304898e-01   1.4501968e+00   4.6334394e-02   2.1008415e+00  -3.2694740e+00  -2.0507512e+00  -1.3134723e-01   5.6250740e-01   3.8852711e+00   5.2452946e+00  -3.1120171e+00  -2.0100112e+00   5.4432977e-01  -4.0666162e-01   9.1056515e-01  -2.4299858e+00  -2.5157046e+00  -2.1351285e+00  -2.0543868e+00  -6.9385230e-01  -1.3994994e+00   3.1471349e-01  -2.1290056e-02   8.1647599e-01   5.2686883e-01  -2.2149348e+00  -1.9012322e+00  -2.1402187e+00  -1.5810814e+00   8.5441095e-01   5.8681221e-01  -5.1973682e-03   2.1248057e+00  -3.5781832e+00  -1.7215314e+00  -5.9382188e-01  -1.5190761e+00   3.0424256e-01   3.4856283e-02   7.0060462e-01   2.4800398e+00   2.5765572e+00   3.3782859e+00  -2.0596352e+00  -4.8210882e-01  -1.0678811e+00  -8.4600090e-01   3.3424738e+00   3.7182031e+00   2.0458884e+00   3.7278390e+00  -1.8703704e+00  -3.4797184e+00  -6.5347039e-01  -1.2544756e+00   2.9296355e+00   3.5355020e+00   2.8436580e+00   5.1459208e+00   1.7164368e+00   4.2956991e+00   4.5619024e-01   1.3299520e+00  -1.7361725e+00  -3.0232718e+00   6.9038161e-02  -3.2011700e+00   5.1982547e-01
  -1.7125725e+00  -8.6814746e-01  -2.6850246e+00  -1.9164213e+00  -1.3979455e+00  -5.2245643e-01   1.0443257e+00   1.5223622e+00   1.1980504e-01   2.0367791e+00  -3.3375190e+00  -2.0724595e+00  -3.0839621e-01   4.2270110e-01   3.8575332e+00   5.0597350e+00  -3.1195396e+00  -1.6162737e+00   7.3539672e-01  -5.3295662e-01   8.7104104e-01  -2.4301847e+00  -2.4703720e+00  -2.0164240e+00  -1.8992587e+00  -4.6852531e-01  -1.1370471e+00   5.8757082e-01   2.3732779e-01   9.9448458e-01   7.1900377e-01  -2.2674919e+00  -1.9836910e+00  -2.1147211e+00  -1.5212052e+00   9.0419433e-01   6.6919700e-01   1.6283896e-01   2.1537702e+00  -3.6543024e+00  -1.7570079e+00  -7.0846399e-01  -1.5875815e+00   1.4972896e-01  -3.1743346e-02   6.1375180e-01   2.3679187e+00   2.6584560e+00   3.3703148e+00  -2.1439717e+00  -5.2959838e-01  -1.2208710e+00  -9.1983619e-01   3.1975848e+00   3.4894115e+00   2.0739049e+00   3.5765981e+00  -1.9636462e+00  -3.1485243e+00  -8.1349912e-01  -1.2152904e+00   2.7716152e+00   3.2892773e+00   2.7546515e+00   4.8870255e+00   1.6351727e+00   4.1902329e+00   3.7982128e-01   1.1742540e+00  -1.8229189e+00  -2.7375274e+00   4.1095135e-01  -2.7968529e+00   3.6153010e-01
  -1.8428693e+00  -9.9134927e-01  -2.6841483e+00  -1.9040553e+00  -1.4427154e+00  -4.2054097e-01   1.2280922e+00   1.5811734e+00   2.0854898e-01   1.9570254e+00  -3.3902955e+00  -2.0858488e+00  -4.9327372e-01   2.7648778e-01   3.7910747e+00   4.8066029e+00  -3.0830779e+00  -1.2097287e+00   9.2093082e-01  -6.5485422e-01   8.3311947e-01  -2.3966923e+00  -2.3852759e+00  -1.8740007e+00  -1.7095368e+00  -2.4047177e-01  -8.5316663e-01   8.5248233e-01   4.9457784e-01   1.1741788e+00   9.0592749e-01  -2.2970090e+00  -2.0463216e+00  -2.0726218e+00  -1.4323366e+00   9.4261129e-01   7.4313988e-01   3.5356982e-01   2.1675219e+00  -3.7072144e+00  -1.7755629e+00  -8.0309437e-01  -1.6374058e+00  -1.7388787e-02  -8.5912417e-02   5.0938822e-01   2.2395382e+00   2.7171540e+00   3.3176808e+00  -2.2214313e+00  -5.8116309e-01  -1.3672345e+00  -9.8408257e-01   3.0202288e+00   3.2252841e+00   2.0910706e+00   3.3804576e+00  -2.0572264e+00  -2.7960870e+00  -9.7827302e-01  -1.1679635e+00   2.5886049e+00   2.9950871e+00   2.6397214e+00   4.5761571e+00   1.5398470e+00   4.0462746e+00   2.9489882e-01   1.0000486e+00  -1.8857206e+00  -2.4092837e+00   7.4984939e-01  -2.3745194e+00   1.9139911e-01
  -1.9681384e+00  -1.1083079e+00  -2.6608094e+00  -1.8619208e+00  -1.4807905e+00  -2.9080721e-01   1.4134857e+00   1.6275025e+00   3.1200508e-01   1.8650980e+00  -3.4277724e+00  -2.0941964e+00  -6.8057289e-01   1.2446670e-01   3.6863944e+00   4.4920828e+00  -3.0046984e+00  -7.9756053e-01   1.0996801e+00  -7.7161654e-01   7.9952518e-01  -2.3323143e+00  -2.2632101e+00  -1.7112174e+00  -1.4898587e+00  -1.2792307e-02  -5.5329307e-01   1.1064003e+00   7.4623076e-01   1.3549382e+00   1.0863866e+00  -2.3064240e+00  -2.0888785e+00  -2.0136402e+00  -1.3161646e+00   9.7156898e-01   8.0942736e-01   5.6572805e-01   2.1684200e+00  -3.7368298e+00  -1.7789434e+00  -8.7437572e-01  -1.6681044e+00  -1.9006278e-01  -1.2559699e-01   3.9196358e-01   2.0997831e+00   2.7534291e+00   3.2230446e+00  -2.2936660e+00  -6.3901289e-01  -1.5029937e+00  -1.0404270e+00   2.8148622e+00   2.9300238e+00   2.0976657e+00   3.1457028e+00  -2.1506196e+00  -2.4361506e+00  -1.1438587e+00  -1.1174390e+00   2.3818070e+00   2.6565644e+00   2.4996537e+00   4.2187111e+00   1.4311173e+00   3.8661584e+00   2.0260994e-01   8.1067495e-01  -1.9251971e+00  -2.0463401e+00   1.0795294e+00  -1.9399404e+00   1.1900944e-02
  -2.0897633e+00  -1.2191566e+00  -2.6173450e+00  -1.7925890e+00  -1.5073527e+00  -1.3446449e-01   1.6002109e+00   1.6628383e+00   4.3000681e-01   1.7655115e+00  -3.4508020e+00  -2.1016435e+00  -8.6504667e-01  -3.3374479e-02   3.5459233e+00   4.1243018e+00  -2.8879925e+00  -3.8694154e-01   1.2711097e+00  -8.8325350e-01   7.7370692e-01  -2.2410687e+00  -2.1084672e+00  -1.5319228e+00  -1.2460598e+00   2.1177639e-01  -2.4352514e-01   1.3472076e+00   9.8834790e-01   1.5367393e+00   1.2598306e+00  -2.2996270e+00  -2.1122059e+00  -1.9379575e+00  -1.1757120e+00   9.9381567e-01   8.6890031e-01   7.9812939e-01   2.1600107e+00  -3.7441234e+00  -1.7700862e+00  -9.1981696e-01  -1.6804252e+00  -3.6095159e-01  -1.5004643e-01   2.6668347e-01   1.9533136e+00   2.7693375e+00   3.0904263e+00  -2.3629111e+00  -7.0573329e-01  -1.6247860e+00  -1.0915773e+00   2.5870698e+00   2.6083172e+00   2.0952016e+00   2.8803032e+00  -2.2437309e+00  -2.0829479e+00  -1.3068035e+00  -1.0693678e+00   2.1533435e+00   2.2783726e+00   2.3365689e+00   3.8213826e+00   1.3107919e+00   3.6533526e+00   1.0492397e-01   6.1015321e-01  -1.9431105e+00  -1.6574921e+00   1.3945254e+00  -1.4984682e+00  -1.7378630e-01
  -2.2095474e+00  -1.3247579e+00  -2.5568565e+00  -1.6998160e+00  -1.5176107e+00   4.5777372e-02   1.7884507e+00   1.6890634e+00   5.6272965e-01   1.6634813e+00  -3.4610098e+00  -2.1128911e+00  -1.0417749e+00  -1.9759477e-01   3.3739017e+00   3.7128865e+00  -2.7378090e+00   1.5184513e-02   1.4352616e+00  -9.9038417e-01   7.5961624e-01  -2.1279026e+00  -1.9265659e+00  -1.3402550e+00  -9.8493637e-01   4.3091248e-01   6.9550506e-02   1.5737152e+00   1.2173400e+00   1.7200456e+00   1.4262700e+00  -2.2811905e+00  -2.1180824e+00  -1.8462183e+00  -1.0152269e+00   1.0127701e+00   9.2225318e-01   1.0496246e+00   2.1467015e+00  -3.7310051e+00  -1.7528637e+00  -9.3788530e-01  -1.6762204e+00  -5.2274210e-01  -1.5988935e-01   1.3927202e-01   1.8042619e+00   2.7680413e+00   2.9248907e+00  -2.4317864e+00  -7.8403152e-01  -1.7299543e+00  -1.1410329e+00   2.3434082e+00   2.2651607e+00   2.0862819e+00   2.5934051e+00  -2.3367847e+00  -1.7505799e+00  -1.4641866e+00  -1.0298030e+00   1.9062567e+00   1.8661028e+00   2.1538617e+00   3.3919178e+00   1.1817725e+00   3.4123243e+00   4.5561703e-03   4.0304076e-01  -1.9421371e+00  -1.2521795e+00   1.6902616e+00  -1.0550115e+00  -3.6182721e-01
  -2.3294698e+00  -1.4265291e+00  -2.4829938e+00  -1.5882725e+00  -1.5070812e+00   2.4575374e-01   1.9787294e+00   1.7082172e+00   7.1058170e-01   1.5645790e+00  -3.4606463e+00  -2.1328446e+00  -1.2063166e+00  -3.6916696e-01   3.1761475e+00   3.2684871e+00  -2.5599350e+00   4.0231190e-01   1.5925763e+00  -1.0940563e+00   7.6142714e-01  -1.9983710e+00  -1.7239230e+00  -1.1404385e+00  -7.1395888e-01   6.4273033e-01   3.7907038e-01   1.7855990e+00   1.4300178e+00   1.9056480e+00   1.5860983e+00  -2.2560705e+00  -2.1090163e+00  -1.7395177e+00  -8.4000059e-01   1.0323000e+00   9.6986554e-01   1.3190087e+00   2.1333733e+00  -3.7001476e+00  -1.7317635e+00  -9.2808130e-01  -1.6582807e+00  -6.6847732e-01  -1.5710422e-01   1.5700139e-02   1.6559972e+00   2.7535690e+00   2.7322005e+00  -2.5030643e+00  -8.7646475e-01  -1.8166029e+00  -1.1927880e+00   2.0911825e+00   1.9057005e+00   2.0743786e+00   2.2947744e+00  -2.4302241e+00  -1.4523789e+00  -1.6136432e+00  -1.0048445e+00   1.6444518e+00   1.4261597e+00   1.9560569e+00   2.9388262e+00   1.0479111e+00   3.1483558e+00  -9.5131539e-02   1.9425664e-01  -1.9255935e+00  -8.4011056e-01   1.9631563e+00  -6.1406257e-01  -5.4782858e-01
  -2.4514259e+00  -1.5262361e+00  -2.3997196e+00  -1.4632274e+00  -1.4718703e+00   4.5998701e-01   2.1717387e+00   1.7222655e+00   8.7404742e-01   1.4743617e+00  -3.4524034e+00  -2.1662334e+00  -1.3548435e+00  -5.4929004e-01   2.9597353e+00   2.8022858e+00  -2.3607470e+00   7.6856359e-01   1.7436922e+00  -1.1955413e+00   7.8321835e-01  -1.8582958e+00  -1.5074862e+00  -9.3659392e-01  -4.4094745e-01   8.4577056e-01   6.7812916e-01   1.9832814e+00   1.6236329e+00   2.0944711e+00   1.7398933e+00  -2.2292906e+00  -2.0880042e+00  -1.6193818e+00  -6.5611718e-01   1.0564612e+00   1.0116813e+00   1.6048980e+00   2.1249605e+00  -3.6547788e+00  -1.7115228e+00  -8.9097092e-01  -1.6301049e+00  -7.9187337e-01  -1.4488766e-01  -9.8107730e-02   1.5109659e+00   2.7305275e+00   2.5184602e+00  -2.5794221e+00  -9.8516825e-01  -1.8836159e+00  -1.2509861e+00   1.8381661e+00   1.5351030e+00   2.0635408e+00   1.9942285e+00  -2.5245947e+00  -1.2002875e+00  -1.7533578e+00  -1.0002538e+00   1.3725829e+00   9.6563532e-01   1.7485923e+00   2.4710807e+00   9.1379162e-01   2.8673276e+00  -1.9028727e-01  -1.1116241e-02  -1.8971362e+00  -4.3088082e-01   2.2106694e+00  -1.7975727e-01  -7.2698007e-01
  -2.5769772e+00  -1.6257740e+00  -2.3110730e+00  -1.3302093e+00  -1.4089369e+00   6.8191562e-01   2.3681410e+00   1.7328911e+00   1.0534993e+00   1.3980007e+00  -3.4392154e+00  -2.2172253e+00  -1.4842450e+00  -7.3916496e-01   2.7326019e+00   2.3255218e+00  -2.1468536e+00   1.1088501e+00   1.8892382e+00  -1.2961218e+00   8.2864307e-01  -1.7134268e+00  -1.2843524e+00  -7.3257257e-01  -1.7372812e-01   1.0389604e+00   9.6002839e-01   2.1677654e+00   1.7959076e+00   2.2873569e+00   1.8882129e+00  -2.2056305e+00  -2.0582690e+00  -1.4877383e+00  -4.7015424e-01   1.0892139e+00   1.0471448e+00   1.9055869e+00   2.1260267e+00  -3.5984578e+00  -1.6967457e+00  -8.2817079e-01  -1.5956277e+00  -8.8760914e-01  -1.2743141e-01  -1.9657157e-01   1.3706184e+00   2.7037833e+00   2.2897671e+00  -2.6631951e+00  -1.1116023e+00  -1.9306423e+00  -1.3195569e+00   1.5922740e+00   1.1584458e+00   2.0580566e+00   1.7010873e+00  -2.6204230e+00  -1.0042901e+00  -1.8820354e+00  -1.0210694e+00   1.0958881e+00   4.9216862e-01   1.5375379e+00   1.9978073e+00   7.8444932e-01   2.5754731e+00  -2.7677150e-01  -2.0804180e-01  -1.8604602e+00  -3.3605832e-02   2.4312919e+00   2.4404625e-01  -8.9422800e-01
  -2.7071275e+00  -1.7269482e+00  -2.2209381e+00  -1.1946662e+00  -1.3163197e+00   9.0419530e-01   2.5683647e+00   1.7413248e+00   1.2489959e+00   1.3399360e+00  -3.4240440e+00  -2.2890650e+00  -1.5922020e+00  -9.3975545e-01   2.5031060e+00   1.8490547e+00  -1.9247496e+00   1.4189896e+00   2.0296420e+00  -1.3968892e+00   9.0061247e-01  -1.5691248e+00  -1.0613923e+00  -5.3182317e-01   8.0211511e-02   1.2215489e+00   1.2185257e+00   2.3404354e+00   1.9450541e+00   2.4848495e+00   2.0314058e+00  -2.1893322e+00  -2.0229939e+00  -1.3468768e+00  -2.8884841e-01   1.1341339e+00   1.0751995e+00   2.2189046e+00   2.1403731e+00  -3.5348429e+00  -1.6915270e+00  -7.4228496e-01  -1.5589227e+00  -9.5157141e-01  -1.0962573e-01  -2.7474157e-01   1.2354198e+00   2.6781307e+00   2.0518976e+00  -2.7561473e+00  -1.2563340e+00  -1.9580440e+00  -1.4018599e+00   1.3612097e+00   7.8063660e-01   2.0620938e+00   1.4236805e+00  -2.7180981e+00  -8.7192691e-01  -1.9988467e+00  -1.0712456e+00   8.1998705e-01   1.3791492e-02   1.3292764e+00   1.5279816e+00   6.6505431e-01   2.2791224e+00  -3.5039169e-01  -3.9174182e-01  -1.8190126e+00   3.4341472e-01   2.6244811e+00   6.5369009e-01  -1.0444709e+00
  -2.8421475e+00  -1.8312734e+00  -2.1328398e+00  -1.0616486e+00  -1.1933137e+00   1.1190533e+00   2.7724151e+00   1.7482222e+00   1.4600841e+00   1.3035777e+00  -3.4096767e+00  -2.3837625e+00  -1.6772246e+00  -1.1515568e+00   2.2795655e+00   1.3829787e+00  -1.7005027e+00   1.6957837e+00   2.1649624e+00  -1.4985707e+00   1.0010189e+00  -1.4300865e+00  -8.4490524e-01  -3.3729879e-01   3.1404795e-01   1.3930242e+00   1.4480714e+00   2.5028361e+00   2.0697826e+00   2.6869942e+00   2.1694487e+00  -2.1838459e+00  -1.9850732e+00  -1.1993978e+00  -1.1874876e-01   1.1941382e+00   1.0943463e+00   2.5420870e+00   2.1707019e+00  -3.4674719e+00  -1.6991132e+00  -6.3679347e-01  -1.5239084e+00  -9.8103998e-01  -9.6712206e-02  -3.2855306e-01   1.1049423e+00   2.6579713e+00   1.8100392e+00  -2.8592814e+00  -1.4188694e+00  -1.9668138e+00  -1.5003658e+00   1.1521076e+00   4.0635045e-01   2.0793446e+00   1.1689333e+00  -2.8177634e+00  -8.0792318e-01  -2.1033548e+00  -1.1533462e+00   5.5064776e-01  -4.6124301e-01   1.1301602e+00   1.0701400e+00   5.6057813e-01   1.9844436e+00  -4.0715138e-01  -5.5789576e-01  -1.7757465e+00   6.9298573e-01   2.7905458e+00   1.0456551e+00  -1.1727661e+00
  -2.9814580e+00  -1.9398025e+00  -2.0497716e+00  -9.3553525e-01  -1.0405802e+00   1.3186723e+00   2.9797107e+00   1.7535989e+00   1.6856310e+00   1.2910746e+00  -3.3985351e+00  -2.5018523e+00  -1.7386519e+00  -1.3743945e+00   2.0698032e+00   9.3630558e-01  -1.4794883e+00   1.9370461e+00   2.2947661e+00  -1.6013935e+00   1.1305203e+00  -1.3001238e+00  -6.4032108e-01  -1.5140504e-01   5.2191132e-01   1.5530208e+00   1.6440181e+00   2.6564557e+00   2.1692969e+00   2.8931758e+00   2.3018288e+00  -2.1916230e+00  -1.9468923e+00  -1.0481492e+00   3.4119723e-02   1.2712477e+00   1.1027574e+00   2.8716826e+00   2.2183625e+00  -3.3995629e+00  -1.7216228e+00  -5.1589686e-01  -1.4940767e+00  -9.7480178e-01  -9.3912574e-02  -3.5503537e-01   9.7802198e-01   2.6470286e+00   1.5685863e+00  -2.9726976e+00  -1.5975471e+00  -1.9584677e+00  -1.6164001e+00   9.7119212e-01   3.9985297e-02   2.1127033e+00   9.4205528e-01  -2.9192250e+00  -8.1395036e-01  -2.1954284e+00  -1.2683120e+00   2.9353863e-01  -9.2464954e-01   9.4616896e-01   6.3211960e-01   4.7546846e-01   1.6972006e+00  -4.4349718e-01  -7.0281822e-01  -1.7329257e+00   1.0092454e+00   2.9304950e+00   1.4165245e+00  -1.2745351e+00
  -3.1235862e+00  -2.0529945e+00  -1.9740668e+00  -8.1981838e-01  -8.6018229e-01   1.4955816e+00   3.1889696e+00   1.7568227e+00   1.9236955e+00   1.3031646e+00  -3.3925171e+00  -2.6422468e+00  -1.7766148e+00  -1.6072715e+00   1.8807270e+00   5.1672172e-01  -1.2661869e+00   2.1415848e+00   2.4180548e+00  -1.7050010e+00   1.2884028e+00  -1.1820112e+00  -4.5196867e-01   2.4012865e-02   6.9912243e-01   1.7012267e+00   1.8027945e+00   2.8025174e+00   2.2432818e+00   3.1020085e+00   2.4274723e+00  -2.2139745e+00  -1.9101576e+00  -8.9614880e-01   1.6456199e-01   1.3664007e+00   1.0984308e+00   3.2035098e+00   2.2831952e+00  -3.3338478e+00  -1.7598480e+00  -3.8432244e-01  -1.4722630e+00  -9.3318564e-01  -1.0606042e-01  -3.5246116e-01   8.5296815e-01   2.6481085e+00   1.3310072e+00  -3.0955167e+00  -1.7895032e+00  -1.9349166e+00  -1.7499672e+00   8.2348007e-01  -3.1437171e-01   2.1639964e+00   7.4634486e-01  -3.0218849e+00  -8.8854003e-01  -2.2751437e+00  -1.4153229e+00   5.3979756e-02  -1.3683147e+00   7.8258824e-01   2.2083367e-01   4.1335428e-01   1.4225382e+00  -4.5654637e-01  -8.2360417e-01  -1.6919947e+00   1.2878261e+00   3.0458574e+00   1.7629771e+00  -1.3457594e+00
  -3.2661889e+00  -2.1706300e+00  -1.9073198e+00  -7.1695968e-01  -6.5554126e-01   1.6430292e+00   3.3981497e+00   1.7566627e+00   2.1714637e+00   1.3391148e+00  -3.3928702e+00  -2.8021901e+00  -1.7919655e+00  -1.8482790e+00   1.7179675e+00   1.3042203e-01  -1.0640507e+00   2.3091428e+00   2.5332477e+00  -1.8084209e+00   1.4725320e+00  -1.0774076e+00  -2.8292020e-01   1.8764869e-01   8.4236542e-01   1.8373001e+00   1.9220308e+00   2.9418092e+00   2.2918766e+00   3.3112893e+00   2.5447342e+00  -2.2509971e+00  -1.8757822e+00  -7.4649342e-01   2.6846904e-01   1.4793356e+00   1.0793719e+00   3.5326727e+00   2.3634825e+00  -3.2724457e+00  -1.8131533e+00  -2.4710254e-01  -1.4604733e+00  -8.5801681e-01  -1.3726222e-01  -3.2042756e-01   7.2780297e-01   2.6629283e+00   1.0997875e+00  -3.2258708e+00  -1.9907110e+00  -1.8983271e+00  -1.8996715e+00   7.1254037e-01  -6.5297171e-01   2.2337892e+00   5.8311466e-01  -3.1247001e+00  -1.0271501e+00  -2.3426874e+00  -1.5917634e+00  -1.6329338e-01  -1.7845133e+00   6.4372782e-01  -1.5791043e-01   3.7679926e-01   1.1648053e+00  -4.4428053e-01  -9.1823455e-01  -1.6535191e+00   1.5259398e+00   3.1384931e+00   2.0818093e+00  -1.3831549e+00
  -3.4061502e+00  -2.2917756e+00  -1.8503536e+00  -6.2832212e-01  -4.3131494e-01   1.7553169e+00   3.6044537e+00   1.7513870e+00   2.4252495e+00   1.3967548e+00  -3.4001139e+00  -2.9773277e+00  -1.7861777e+00  -2.0945805e+00   1.5855954e+00  -2.1797895e-01  -8.7544476e-01   2.4403018e+00   2.6382238e+00  -1.9100878e+00   1.6793973e+00  -9.8684877e-01  -1.3491815e-01   3.3868653e-01   9.4978798e-01   1.9608004e+00   2.0006293e+00   3.0745527e+00   2.3156430e+00   3.5180198e+00   2.6514408e+00  -2.3015760e+00  -1.8438394e+00  -6.0225599e-01   3.4300978e-01   1.6085487e+00   1.0437839e+00   3.8536428e+00   2.4560098e+00  -3.2167803e+00  -1.8794739e+00  -1.0933476e-01  -1.4597777e+00  -7.5249409e-01  -1.9061005e-01  -2.5986453e-01   6.0051084e-01   2.6920201e+00   8.7644804e-01  -3.3609601e+00  -2.1960934e+00  -1.8509782e+00  -2.0627368e+00   6.4033050e-01  -9.7242927e-01   2.3212782e+00   4.5173699e-01  -3.2261692e+00  -1.2223795e+00  -2.3982619e+00  -1.7932954e+00  -3.5433918e-01  -2.1661304e+00   5.3269697e-01  -4.9954575e-01   3.6711908e-01   9.2742527e-01  -4.0569347e-01  -9.8563831e-01  -1.6171964e+00   1.7223894e+00   3.2104005e+00   2.3699795e+00  -1.3843211e+00
  -3.5397368e+00  -2.4147971e+00  -1.8032375e+00  -5.5417763e-01  -1.9320486e-01   1.8280756e+00   3.8044013e+00   1.7389006e+00   2.6805672e+00   1.4725981e+00  -3.4140034e+00  -3.1618758e+00  -1.7612268e+00  -2.3424688e+00   1.4859315e+00  -5.2546506e-01  -7.0165937e-01   2.5363604e+00   2.7304151e+00  -2.0079151e+00   1.9042417e+00  -9.0981279e-01  -8.3859421e-03   4.7673179e-01   1.0210255e+00   2.0711448e+00   2.0387783e+00   3.2003269e+00   2.3155207e+00   3.7184975e+00   2.7449853e+00  -2.3634592e+00  -1.8135808e+00  -4.6637551e-01   3.8674797e-01   1.7513325e+00   9.9025185e-01   4.1604061e+00   2.5562312e+00  -3.1675423e+00  -1.9554177e+00   2.4060308e-02  -1.4702743e+00  -6.2100028e-01  -2.6796465e-01  -1.7297213e-01   4.6927740e-01   2.7347187e+00   6.6163225e-01  -3.4971691e+00  -2.3997057e+00  -1.7951247e+00  -2.2351237e+00   6.0711654e-01  -1.2697487e+00   2.4242818e+00   3.4980039e-01  -3.3243495e+00  -1.4643183e+00  -2.4420040e+00  -2.0140334e+00  -5.1618122e-01  -2.5068780e+00   4.5124741e-01  -8.0083041e-01   3.8427146e-01   7.1281655e-01  -3.4088562e-01  -1.0257092e+00  -1.5819333e+00   1.8775038e+00   3.2635426e+00   2.6246674e+00  -1.3478603e+00
  -3.6628024e+00  -2.5374211e+00  -1.7653458e+00  -4.9378305e-01   5.2295450e-02   1.8584722e+00   3.9939574e+00   1.7169127e+00   2.9322747e+00   1.5620451e+00  -3.4335405e+00  -3.3488895e+00  -1.7194556e+00  -2.5874941e+00   1.4194600e+00  -7.9057091e-01  -5.4298776e-01   2.5991953e+00   2.8069476e+00  -2.0994085e+00   2.1412733e+00  -8.4484422e-01   9.7482745e-02   6.0172952e-01   1.0571509e+00   2.1675881e+00   2.0379077e+00   3.3180512e+00   2.2927833e+00   3.9084683e+00   2.8224715e+00  -2.4334005e+00  -1.7835207e+00  -3.4154343e-01   3.9968038e-01   1.9038914e+00   9.1790313e-01   4.4466661e+00   2.6585296e+00  -3.1246947e+00  -2.0364558e+00   1.4857132e-01  -1.4911205e+00  -4.6885833e-01  -3.6981979e-01  -6.3090589e-02   3.3270145e-01   2.7892269e+00   4.5525533e-01  -3.6302373e+00  -2.5949735e+00  -1.7328755e+00  -2.4117333e+00   6.1148203e-01  -1.5423525e+00   2.5393251e+00   2.7336336e-01  -3.4168996e+00  -1.7410087e+00  -2.4739193e+00  -2.2468084e+00  -6.4693075e-01  -2.8014995e+00   3.9969296e-01  -1.0598808e+00   4.2682475e-01   5.2236504e-01  -2.5110012e-01  -1.0392787e+00  -1.5459823e+00   1.9930068e+00   3.2996970e+00   2.8433402e+00  -1.2734608e+00
  -3.7710226e+00  -2.6568365e+00  -1.7354549e+00  -4.4551591e-01   2.9819467e-01   1.8453312e+00   4.1687147e+00   1.6831208e+00   3.1747722e+00   1.6596502e+00  -3.4570339e+00  -3.5306056e+00  -1.6634374e+00  -2.8246505e+00   1.3848444e+00  -1.0132785e+00  -3.9886285e-01   2.6311138e+00   2.8648195e+00  -2.1818142e+00   2.3839362e+00  -7.8972993e-01   1.8456417e-01   7.1387561e-01   1.0605557e+00   2.2492320e+00   2.0005920e+00   3.4260251e+00   2.2489848e+00   4.0833285e+00   2.8808887e+00  -2.5073650e+00  -1.7515760e+00  -2.3009578e-01   3.8319617e-01   2.0615265e+00   8.2653334e-01   4.7060940e+00   2.7565527e+00  -3.0875218e+00  -2.1171911e+00   2.6030257e-01  -1.5206281e+00  -3.0205200e-01  -4.9525482e-01   6.5485739e-02   1.8996354e-01   2.8527548e+00   2.5669988e-01  -3.7554658e+00  -2.7749760e+00  -1.6660948e+00  -2.5866823e+00   6.5042254e-01  -1.7881113e+00   2.6618154e+00   2.1728578e-01  -3.5011506e+00  -2.0389912e+00  -2.4938407e+00  -2.4835046e+00  -7.4585501e-01  -3.0459449e+00   3.7690767e-01  -1.2761551e+00   4.9200495e-01   3.5644551e-01  -1.3870088e-01  -1.0280484e+00  -1.5071248e+00   2.0718217e+00   3.3203413e+00   3.0238221e+00  -1.1619456e+00
  -3.8601497e+00  -2.7698334e+00  -1.7118669e+00  -4.0705572e-01   5.3732122e-01   1.7891756e+00   4.3241125e+00   1.6354007e+00   3.4022495e+00   1.7594416e+00  -3.4821953e+00  -3.6988348e+00  -1.5958430e+00  -3.0486115e+00   1.3790426e+00  -1.1948656e+00  -2.6803769e-01   2.6347126e+00   2.9011031e+00  -2.2522901e+00   2.6252281e+00  -7.4170988e-01   2.5558753e-01   8.1352587e-01   1.0347703e+00   2.3150598e+00   1.9304041e+00   3.5220243e+00   2.1859118e+00   4.2383605e+00   2.9173151e+00  -2.5807809e+00  -1.7152532e+00  -1.3391765e-01   3.3996321e-01   2.2188772e+00   7.1668972e-01   4.9326068e+00   2.8436061e+00  -3.0547117e+00  -2.1916822e+00   3.5614265e-01  -1.5564091e+00  -1.2692927e-01  -6.4197348e-01   2.0773913e-01   4.0944236e-02   2.9217259e+00   6.5044540e-02  -3.8679475e+00  -2.9327599e+00  -1.5963339e+00  -2.7536255e+00   7.1951844e-01  -2.0053743e+00   2.7862922e+00   1.7561762e-01  -3.5742000e+00  -2.3439063e+00  -2.5014127e+00  -2.7154447e+00  -8.1338804e-01  -3.2375063e+00   3.8040031e-01  -1.4503890e+00   5.7581450e-01   2.1448903e-01  -7.0935309e-03  -9.9448781e-01  -1.4628878e+00   2.1178294e+00   3.3265818e+00   3.1643597e+00  -1.0152818e+00
  -3.9262661e+00  -2.8729719e+00  -1.6925544e+00  -3.7559673e-01   7.6264403e-01   1.6921803e+00   4.4556757e+00   1.5719920e+00   3.6089596e+00   1.8552706e+00  -3.5062717e+00  -3.8453830e+00  -1.5193207e+00  -3.2539891e+00   1.3975117e+00  -1.3377148e+00  -1.4879888e-01   2.6127454e+00   2.9131595e+00  -2.3080901e+00   2.8580436e+00  -6.9771012e-01   3.1387586e-01   9.0110764e-01   9.8423943e-01   2.3639923e+00   1.8317350e+00   3.6034428e+00   2.1055354e+00   4.3689853e+00   2.9291297e+00  -2.6488246e+00  -1.6718687e+00  -5.4368315e-02   2.7375132e-01   2.3702012e+00   5.8970693e-01   5.1206552e+00   2.9130796e+00  -3.0244709e+00  -2.2537998e+00   4.3388418e-01  -1.5955609e+00   5.0091775e-02  -8.0642274e-01   3.5818830e-01  -1.1371389e-01   2.9920255e+00  -1.2068954e-01  -3.9628109e+00  -3.0616618e+00  -1.5247956e+00  -2.9061063e+00   8.1317362e-01  -2.1929945e+00   2.9067365e+00   1.4202136e-01  -3.6330270e+00  -2.6411182e+00  -2.4961022e+00  -2.9338020e+00  -8.5108623e-01  -3.3749064e+00   4.0645895e-01  -1.5844854e+00   6.7321679e-01   9.5090391e-02   1.3940451e-01  -9.4170168e-01  -1.4107794e+00   2.1355897e+00   3.3191265e+00   3.2636873e+00  -8.3654943e-01
  -3.9660210e+00  -2.9627721e+00  -1.6753161e+00  -3.4807795e-01   9.6757639e-01   1.5580487e+00   4.5592580e+00   1.4916706e+00   3.7895019e+00   1.9411742e+00  -3.5262093e+00  -3.9624705e+00  -1.4363957e+00  -3.4356060e+00   1.4344862e+00  -1.4450922e+00  -3.9196753e-02   2.5680087e+00   2.8988505e+00  -2.3467529e+00   3.0755217e+00  -6.5458262e-01   3.6306188e-01   9.7703779e-01   9.1406197e-01   2.3949604e+00   1.7095856e+00   3.6674690e+00   2.0099704e+00   4.4710169e+00   2.9142235e+00  -2.7067261e+00  -1.6187876e+00   7.7660744e-03   1.8920413e-01   2.5096770e+00   4.4769669e-01   5.2655030e+00   2.9588785e+00  -2.9946635e+00  -2.2975938e+00   4.9228734e-01  -1.6348768e+00   2.2279713e-01  -9.8398059e-01   5.1116133e-01  -2.7259928e-01   3.0592780e+00  -3.0129212e-01  -4.0354562e+00  -3.1556315e+00  -1.4523357e+00  -3.0379107e+00   9.2490328e-01  -2.3503475e+00   3.0169163e+00   1.1020586e-01  -3.6746263e+00  -2.9163344e+00  -2.4772398e+00  -3.1300149e+00  -8.6153191e-01  -3.4583249e+00   4.5035488e-01  -1.6813645e+00   7.7837318e-01  -3.8510646e-03   2.9573924e-01  -8.7327569e-01  -1.3485303e+00   2.1300426e+00   3.2983017e+00   3.3210860e+00  -6.2987053e-01
  -3.9768457e+00  -3.0359230e+00  -1.6579335e+00  -3.2141607e-01   1.1462460e+00   1.3918206e+00   4.6312757e+00   1.3938996e+00   3.9390977e+00   2.0117297e+00  -3.5388279e+00  -4.0431270e+00  -1.3493911e+00  -3.5887527e+00   1.4833145e+00  -1.5209009e+00   6.2721500e-02   2.5032506e+00   2.8567376e+00  -2.3662851e+00   3.2713807e+00  -6.0933744e-01   4.0679650e-01   1.0416510e+00   8.2971383e-01   2.4069896e+00   1.5693464e+00   3.7112870e+00   1.9014423e+00   4.5408898e+00   2.8711977e+00  -2.7500677e+00  -1.5536679e+00   5.2287767e-02   9.1575096e-02   2.6317044e+00   2.9349430e-01   5.3634801e+00   2.9758394e+00  -2.9629648e+00  -2.3176470e+00   5.3108389e-01  -1.6710652e+00   3.8541652e-01  -1.1691983e+00   6.6106583e-01  -4.3357556e-01   3.1191330e+00  -4.7713290e-01  -4.0817814e+00  -3.2095320e+00  -1.3794952e+00  -3.1434004e+00   1.0476537e+00  -2.4773359e+00   3.1107478e+00   7.4349547e-02  -3.6961546e+00  -3.1561878e+00  -2.4440861e+00  -3.2961786e+00  -8.4819381e-01  -3.4893627e+00   5.0659390e-01  -1.7447760e+00   8.8492150e-01  -8.4964668e-02   4.5633192e-01  -7.9310583e-01  -1.2743233e+00   2.1062060e+00   3.2641111e+00   3.3364468e+00  -4.0029530e-01
  -3.9571251e+00  -3.0894939e+00  -1.6383228e+00  -2.9272929e-01   1.2937167e+00   1.1996218e+00   4.6689135e+00   1.2789528e+00   4.0538365e+00   2.0623819e+00  -3.5410155e+00  -4.0815424e+00  -1.2603749e+00  -3.7094220e+00   1.5368319e+00  -1.5694231e+00   1.5869046e-01   2.4211026e+00   2.7862541e+00  -2.3653284e+00   3.4402188e+00  -5.5935743e-01   4.4846741e-01   1.0951432e+00   7.3676697e-01   2.3992850e+00   1.4165732e+00   3.7322828e+00   1.7822596e+00   4.5758649e+00   2.7995340e+00  -2.7750691e+00  -1.4746928e+00   7.9568092e-02  -1.3557877e-02   2.7311920e+00   1.3056776e-01   5.4121920e+00   2.9601003e+00  -2.9270264e+00  -2.3093990e+00   5.5092159e-01  -1.7009664e+00   5.3281805e-01  -1.3560795e+00   8.0264178e-01  -5.9386947e-01   3.1675383e+00  -6.4796284e-01  -4.0983862e+00  -3.2194103e+00  -1.3065658e+00  -3.2178131e+00   1.1741344e+00  -2.5743779e+00   3.1826459e+00   2.9491577e-02  -3.6950859e+00  -3.3487631e+00  -2.3959206e+00  -3.4253985e+00  -8.1525227e-01  -3.4709424e+00   5.6920013e-01  -1.7790841e+00   9.8627946e-01  -1.5122395e-01   6.1531791e-01  -7.0522061e-01  -1.1870015e+00   2.0688895e+00   3.2163271e+00   3.3103300e+00  -1.5364802e-01
  -3.9063290e+00  -3.1211451e+00  -1.6146741e+00  -2.5954053e-01   1.4061519e+00   9.8837427e-01   4.6702935e+00   1.1480027e+00   4.1308862e+00   2.0897280e+00  -3.5299143e+00  -4.0733575e+00  -1.1711308e+00  -3.7944983e+00   1.5877503e+00  -1.5950540e+00   2.5003028e-01   2.3240341e+00   2.6878377e+00  -2.3433036e+00   3.5777715e+00  -5.0258305e-01   4.9094442e-01   1.1375314e+00   6.4061877e-01   2.3713108e+00   1.2567711e+00   3.7282449e+00   1.6547953e+00   4.5741855e+00   2.6997253e+00  -2.7788352e+00  -1.3807797e+00   9.0494890e-02  -1.2058291e-01   2.8038074e+00  -3.7102069e-02   5.4106761e+00   2.9094058e+00  -2.8846410e+00  -2.2694210e+00   5.5325535e-01  -1.7217519e+00   6.6065237e-01  -1.5383812e+00   9.3118474e-01  -7.5019404e-01   3.2009832e+00  -8.1276193e-01  -4.0827454e+00  -3.1827196e+00  -1.2336738e+00  -3.2575072e+00   1.2971469e+00  -2.6423777e+00   3.2278477e+00  -2.8128188e-02  -3.6693686e+00  -3.4840447e+00  -2.3321489e+00  -3.5120834e+00  -7.6740065e-01  -3.4071487e+00   6.3201729e-01  -1.7890304e+00   1.0759590e+00  -2.0575326e-01   7.6680187e-01  -6.1360213e-01  -1.0862406e+00   2.0224370e+00   3.1546046e+00   3.2440263e+00   1.0366437e-01
  -3.8250883e+00  -3.1293204e+00  -1.5855689e+00  -2.1995099e-01   1.4809198e+00   7.6547901e-01   4.6345990e+00   1.0031690e+00   4.1686461e+00   2.0917380e+00  -3.5031045e+00  -4.0158785e+00  -1.0831485e+00  -3.8418925e+00   1.6290473e+00  -1.6020425e+00   3.3748795e-01   2.2143326e+00   2.5630181e+00  -2.3005171e+00   3.6811046e+00  -4.3766071e-01   5.3636645e-01   1.1686380e+00   5.4624425e-01   2.3228633e+00   1.0951950e+00   3.6975467e+00   1.5214710e+00   4.5351879e+00   2.5733654e+00  -2.7595518e+00  -1.2717488e+00   8.6390703e-02  -2.2413565e-01   2.8461835e+00  -2.0516302e-01   5.3594954e+00   2.8233273e+00  -2.8338990e+00  -2.1956284e+00   5.4019354e-01  -1.7310965e+00   7.6544516e-01  -1.7099166e+00   1.0427303e+00  -8.9889802e-01   3.2166989e+00  -9.6964802e-01  -4.0333512e+00  -3.0984857e+00  -1.1608797e+00  -3.2601431e+00   1.4098937e+00  -2.6826713e+00   3.2426851e+00  -1.0079913e-01  -3.6175742e+00  -3.5542717e+00  -2.2524133e+00  -3.5521701e+00  -7.0963241e-01  -3.3030164e+00   6.8901168e-01  -1.7794855e+00   1.1478749e+00  -2.5163533e-01   9.0511666e-01  -5.2201523e-01  -9.7267474e-01   1.9705155e+00   3.0786097e+00   3.1396115e+00   3.6487470e-01
  -3.7152211e+00  -3.1134073e+00  -1.5500746e+00  -1.7277548e-01   1.5166356e+00   5.3848978e-01   4.5621489e+00   8.4751692e-01   4.1668433e+00   2.0679043e+00  -3.4587623e+00  -3.9082142e+00  -9.9763355e-01  -3.8506233e+00   1.6543299e+00  -1.5942501e+00   4.2112630e-01   2.0940979e+00   2.4144467e+00  -2.2382290e+00   3.7487374e+00  -3.6404703e-01   5.8598253e-01   1.1880968e+00   4.5798143e-01   2.2541221e+00   9.3667241e-01   3.6392964e+00   1.3847402e+00   4.4593509e+00   2.4231749e+00  -2.7166220e+00  -1.1484422e+00   6.8909074e-02  -3.1935773e-01   2.8560699e+00  -3.6904708e-01   5.2607630e+00   2.7033788e+00  -2.7733287e+00  -2.0874232e+00   5.1431313e-01  -1.7273159e+00   8.4464165e-01  -1.8648477e+00   1.1341930e+00  -1.0361323e+00   3.2128056e+00  -1.1158575e+00  -3.9498164e+00  -2.9674048e+00  -1.0882801e+00  -3.2247960e+00   1.5062555e+00  -2.6969601e+00   3.2247947e+00  -1.8915551e-01  -3.5390300e+00  -3.5541896e+00  -2.1567051e+00  -3.5432717e+00  -6.4702455e-01  -3.1642810e+00   7.3456177e-01  -1.7552029e+00   1.1966326e+00  -2.9172978e-01   1.0250730e+00  -4.3385280e-01  -8.4796629e-01   1.9159597e+00   2.9881454e+00   2.9999872e+00   6.2310013e-01
  -3.5796958e+00  -3.0738559e+00  -1.5078059e+00  -1.1763328e-01   1.5131514e+00   3.1479174e-01   4.4544181e+00   6.8500466e-01   4.1265616e+00   2.0192980e+00  -3.3957930e+00  -3.7513233e+00  -9.1552716e-01  -3.8208376e+00   1.6581602e+00  -1.5749417e+00   5.0026876e-01   1.9652535e+00   2.2458686e+00  -2.1586660e+00   3.7806861e+00  -2.8206473e-01   6.4005620e-01   1.1953871e+00   3.7935883e-01   2.1656885e+00   7.8545410e-01   3.5534496e+00   1.2470693e+00   4.3483061e+00   2.2529730e+00  -2.6507299e+00  -1.0127802e+00   3.9917955e-02  -4.0212041e-01   2.8324243e+00  -5.2413362e-01   5.1181020e+00   2.5530228e+00  -2.7020100e+00  -1.9457599e+00   4.7845877e-01  -1.7094617e+00   8.9660961e-01  -1.9979512e+00   1.2034580e+00  -1.1580262e+00   3.1883969e+00  -1.2478043e+00  -3.8329335e+00  -2.7918680e+00  -1.0161020e+00  -3.1519952e+00   1.5810284e+00  -2.6872235e+00   3.1732544e+00  -2.9209166e-01  -3.4339233e+00  -3.4811929e+00  -2.0454631e+00  -3.4847451e+00  -5.8452612e-01  -2.9971076e+00   7.6372070e-01  -1.7205873e+00   1.2177787e+00  -3.2851356e-01   1.1221851e+00  -3.5200506e-01  -7.1481353e-01   1.8606817e+00   2.8832678e+00   2.8289041e+00   8.7159628e-01
  -3.4225444e+00  -3.0122346e+00  -1.4589525e+00  -5.4989747e-02   1.4715002e+00   1.0130126e-01   4.3140083e+00   5.2037448e-01   4.0502053e+00   1.9485378e+00  -3.3139214e+00  -3.5479774e+00  -8.3753323e-01  -3.7537803e+00   1.6363225e+00  -1.5466213e+00   5.7350582e-01   1.8295687e+00   2.0620301e+00  -2.0649805e+00   3.7784241e+00  -1.9290637e-01   6.9784034e-01   1.1898883e+00   3.1297154e-01   2.0585990e+00   6.4509744e-01   3.4408756e+00   1.1109100e+00   4.2047849e+00   2.0675819e+00  -2.5638265e+00  -8.6774903e-01   1.3814352e-03  -4.6920335e-01   2.7754436e+00  -6.6591352e-01   4.9365364e+00   2.3775564e+00  -2.6196534e+00  -1.7731294e+00   4.3554277e-01  -1.6773725e+00   9.2060930e-01  -2.1048483e+00   1.2494228e+00  -1.2608658e+00   3.1435652e+00  -1.3612217e+00  -3.6846904e+00  -2.5759081e+00  -9.4477999e-01  -3.0436906e+00   1.6301151e+00  -2.6556286e+00   3.0886355e+00  -4.0678593e-01  -3.3033671e+00  -3.3353579e+00  -1.9196494e+00  -3.3776805e+00  -5.2676153e-01  -2.8078126e+00   7.7243871e-01  -1.6794911e+00   1.2080039e+00  -3.6395272e-01   1.1928596e+00  -2.7876049e-01  -5.7688981e-01   1.8056484e+00   2.7643824e+00   2.6309545e+00   1.1040072e+00
  -3.2487152e+00  -2.9312227e+00  -1.4042696e+00   1.3854001e-02   1.3938049e+00  -9.5801230e-02   4.1445696e+00   3.5898704e-01   3.9413982e+00   1.8596560e+00  -3.2137382e+00  -3.3026454e+00  -7.6414763e-01  -3.6517155e+00   1.5860210e+00  -1.5109291e+00   6.3876272e-01   1.6886861e+00   1.8685253e+00  -1.9611524e+00   3.7447605e+00  -9.8584708e-02   7.5762201e-01   1.1709609e+00   2.6040996e-01   1.9343242e+00   5.1838423e-01   3.3033779e+00   9.7866488e-01   4.0325277e+00   1.8726739e+00  -2.4590394e+00  -7.1731430e-01  -4.4749971e-02  -5.1842015e-01   2.6865363e+00  -7.9015087e-01   4.7223256e+00   2.1838808e+00  -2.5266385e+00  -1.5734661e+00   3.8836137e-01  -1.6316783e+00   9.1673959e-01  -2.1821883e+00   1.2719929e+00  -1.3412683e+00   3.0793727e+00  -1.4513802e+00  -3.5082285e+00  -2.3250670e+00  -8.7500703e-01  -2.9031541e+00   1.6506612e+00  -2.6044347e+00   2.9729731e+00  -5.2883750e-01  -3.1494207e+00  -3.1193676e+00  -1.7807931e+00  -3.2248175e+00  -4.7785568e-01  -2.6026027e+00   7.5773478e-01  -1.6350547e+00   1.1652857e+00  -3.9941543e-01   1.2345363e+00  -2.1574532e-01  -4.3871486e-01   1.7509261e+00   2.6323118e+00   2.4115276e+00   1.3145958e+00
  -3.0638843e+00  -2.8345309e+00  -1.3450313e+00   8.6823682e-02   1.2831609e+00  -2.7129250e-01   3.9506817e+00   2.0660371e-01   3.8048236e+00   1.7578767e+00  -3.0966926e+00  -3.0212980e+00  -6.9568597e-01  -3.5178151e+00   1.5059958e+00  -1.4686075e+00   6.9342811e-01   1.5441554e+00   1.6715897e+00  -1.8518371e+00   3.6836469e+00  -1.8310444e-03   8.1683756e-01   1.1380386e+00   2.2224457e-01   1.7947461e+00   4.0727622e-01   3.1436653e+00   8.5264344e-01   3.8361549e+00   1.6745586e+00  -2.3405133e+00  -5.6626313e-01  -9.6630802e-02  -5.4868519e-01   2.5682439e+00  -8.9303642e-01   4.4827466e+00   1.9801644e+00  -2.4240086e+00  -1.3519814e+00   3.3944107e-01  -1.5737608e+00   8.8586909e-01  -2.2277780e+00   1.2720325e+00  -1.3963467e+00   2.9977660e+00  -1.5133753e+00  -3.3077531e+00  -2.0461908e+00  -8.0775302e-01  -2.7348218e+00   1.6411409e+00  -2.5359059e+00   2.8296566e+00  -6.5251439e-01  -2.9750557e+00  -2.8383396e+00  -1.6309991e+00  -3.0303979e+00  -4.4128858e-01  -2.3873425e+00   7.1780974e-01  -1.5896002e+00   1.0889665e+00  -4.3563288e-01   1.2457724e+00  -1.6390549e-01  -3.0546182e-01   1.6957910e+00   2.4883351e+00   2.1767215e+00   1.4984408e+00
  -2.8742219e+00  -2.7267538e+00  -1.2829489e+00   1.6118459e-01   1.1435043e+00  -4.2107222e-01   3.7376959e+00   6.9124969e-02   3.6460189e+00   1.6493083e+00  -2.9650348e+00  -2.7111519e+00  -6.3230684e-01  -3.3560193e+00   1.3965550e+00  -1.4195448e+00   7.3453501e-01   1.3974689e+00   1.4778461e+00  -1.7421662e+00   3.5999197e+00   9.4054850e-02   8.7224939e-01   1.0907332e+00   1.9806686e-01   1.6421267e+00   3.1291082e-01   2.9652766e+00   7.3501268e-01   3.6210047e+00   1.4799282e+00  -2.2131818e+00  -4.1997919e-01  -1.5258643e-01  -5.6001785e-01   2.4241158e+00  -9.7132787e-01   4.2258379e+00   1.7754139e+00  -2.3134189e+00  -1.1149328e+00   2.9092514e-01  -1.5056697e+00   8.2955936e-01  -2.2406562e+00   1.2512769e+00  -1.4238591e+00   2.9014527e+00  -1.5424658e+00  -3.0883880e+00  -1.7471603e+00  -7.4424800e-01  -2.5440870e+00   1.6013843e+00  -2.4522403e+00   2.6632473e+00  -7.7110240e-01  -2.7840698e+00  -2.4995666e+00  -1.4729156e+00  -2.7999640e+00  -4.1978547e-01  -2.1673692e+00   6.5209678e-01  -1.5445877e+00   9.7976306e-01  -4.7271127e-01   1.2262667e+00  -1.2353244e-01  -1.8270788e-01   1.6388932e+00   2.3341960e+00   1.9332103e+00   1.6515880e+00
  -2.6861330e+00  -2.6131631e+00  -1.2200588e+00   2.3369939e-01   9.7947089e-01  -5.4226698e-01   3.5115546e+00  -4.7703638e-02   3.4711291e+00   1.5405722e+00  -2.8217081e+00  -2.3803655e+00  -5.7403072e-01  -3.1708828e+00   1.2595174e+00  -1.3628973e+00   7.5898407e-01   1.2500981e+00   1.2940191e+00  -1.6375145e+00   3.4990021e+00   1.8539592e-01   9.2017541e-01   1.0289390e+00   1.8658481e-01   1.4790641e+00   2.3563598e-01   2.7724680e+00   6.2774549e-01   3.3929495e+00   1.2955679e+00  -2.0824956e+00  -2.8416397e-01  -2.1114912e-01  -5.5348440e-01   2.2585460e+00  -1.0224754e+00   3.9601132e+00   1.5789777e+00  -2.1970459e+00  -8.6934074e-01   2.4450604e-01  -1.4300040e+00   7.4998454e-01  -2.2211085e+00   1.2122101e+00  -1.4223392e+00   2.7937430e+00  -1.5344434e+00  -2.8559791e+00  -1.4365739e+00  -6.8593051e-01  -2.3370565e+00   1.5325507e+00  -2.3555165e+00   2.4792391e+00  -8.7733837e-01  -2.5809489e+00  -2.1121856e+00  -1.3096616e+00  -2.5401147e+00  -4.1524639e-01  -1.9473624e+00   5.6124733e-01  -1.5006386e+00   8.3971117e-01  -5.1019551e-01   1.1768231e+00  -9.4330862e-02  -7.6141491e-02   1.5784685e+00   2.1720833e+00   1.6880707e+00   1.7711492e+00
  -2.5059806e+00  -2.4994535e+00  -1.1585870e+00   3.0082299e-01   7.9625081e-01  -6.3326771e-01   3.2785827e+00  -1.3860137e-01   3.2866393e+00   1.4383888e+00  -2.6701983e+00  -2.0377003e+00  -5.2075369e-01  -2.9674095e+00   1.0980751e+00  -1.2972845e+00   7.6379543e-01   1.1035317e+00   1.1266316e+00  -1.5432440e+00   3.3865822e+00   2.6836079e-01   9.5675629e-01   9.5292955e-01   1.8576818e-01   1.3084436e+00   1.7508381e-01   2.5700594e+00   5.3256994e-01   3.1581970e+00   1.1280486e+00  -1.9541143e+00  -1.6451950e-01  -2.7106340e-01  -5.3108002e-01   2.0765842e+00  -1.0447239e+00   3.6942631e+00   1.4000098e+00  -2.0774578e+00  -6.2266655e-01   2.0140513e-01  -1.3497628e+00   6.4985018e-01  -2.1706258e+00   1.1579147e+00  -1.3912044e+00   2.6783706e+00  -1.4860091e+00  -2.6168598e+00  -1.1233968e+00  -6.3436503e-01  -2.1202826e+00   1.4370464e+00  -2.2476715e+00   2.2837730e+00  -9.6390355e-01  -2.3706852e+00  -1.6867920e+00  -1.1447188e+00  -2.2582344e+00  -4.2871720e-01  -1.7312787e+00   4.4705599e-01  -1.4576258e+00   6.7204850e-01  -5.4717834e-01   1.0992629e+00  -7.5521475e-02   8.7569294e-03   1.5125800e+00   2.0045868e+00   1.4485703e+00   1.8553447e+00
  -2.3398087e+00  -2.3914588e+00  -1.1007981e+00   3.5892353e-01   5.9944332e-01  -6.9370234e-01   3.0452725e+00  -1.9906056e-01   3.0990991e+00   1.3491472e+00  -2.5143517e+00  -1.6921683e+00  -4.7225791e-01  -2.7508924e+00   9.1658235e-01  -1.2210470e+00   7.4637163e-01   9.5931030e-01   9.8170007e-01  -1.4644440e+00   3.2682914e+00   3.3920557e-01   9.7824455e-01   8.6343956e-01   1.9303549e-01   1.1333839e+00   1.3027907e-01   2.3632571e+00   4.5092511e-01   2.9230830e+00   9.8342049e-01  -1.8335872e+00  -6.6413639e-02  -3.3126306e-01  -4.9555880e-01   1.8837258e+00  -1.0371919e+00   3.4368503e+00   1.2469282e+00  -1.9574619e+00  -3.8247248e-01   1.6239697e-01  -1.2681761e+00   5.3231150e-01  -2.0918108e+00   1.0919032e+00  -1.3308356e+00   2.5593020e+00  -1.3951281e+00  -2.3775836e+00  -8.1659841e-01  -5.9113514e-01  -1.9004828e+00   1.3183934e+00  -2.1305049e+00   2.0833296e+00  -1.0239472e+00  -2.1585610e+00  -1.2350221e+00  -9.8179173e-01  -1.9622047e+00  -4.6040058e-01  -1.5223450e+00   3.1233096e-01  -1.4148231e+00   4.8104751e-01  -5.8244627e-01   9.9629200e-01  -6.5968988e-02   6.7042114e-02   1.4393768e+00   1.8346300e+00   1.2219324e+00   1.9034949e+00
  -2.1930743e+00  -2.2948552e+00  -1.0488364e+00   4.0451601e-01   3.9491107e-01  -7.2434778e-01   2.8180565e+00  -2.2563381e-01   2.9148547e+00   1.2784889e+00  -2.3581692e+00  -1.3526790e+00  -4.2821983e-01  -2.5267526e+00   7.2028690e-01  -1.1325451e+00   7.0475453e-01   8.1905931e-01   8.6444598e-01  -1.4056772e+00   3.1494080e+00   3.9452141e-01   9.8129683e-01   7.6172381e-01   2.0547240e-01   9.5718157e-01   9.9775370e-02   2.1574520e+00   3.8392418e-01   2.6938612e+00   8.6692094e-01  -1.7260369e+00   5.4499473e-03  -3.9082456e-01  -4.5022250e-01   1.6856945e+00  -9.9991924e-01   3.1960169e+00   1.1269026e+00  -1.8399325e+00  -1.5607781e-01   1.2787200e-01  -1.1885256e+00   4.0088993e-01  -1.9882390e+00   1.0179354e+00  -1.2426281e+00   2.4405436e+00  -1.2613341e+00  -2.1446398e+00  -5.2479822e-01  -5.5772240e-01  -1.6842652e+00   1.1810497e+00  -2.0057126e+00   1.8844136e+00  -1.0516051e+00  -1.9499116e+00  -7.6911909e-01  -8.2464517e-01  -1.6601169e+00  -5.0970376e-01  -1.3231103e+00   1.6071945e-01  -1.3711035e+00   2.7180987e-01  -6.1464841e-01   8.7134009e-01  -6.4322177e-02   9.4618019e-02   1.3573476e+00   1.6653885e+00   1.0150849e+00   1.9159658e+00
  -2.0704101e+00  -2.2148732e+00  -1.0045717e+00   4.3449345e-01   1.8863475e-01  -7.2699109e-01   2.6030847e+00  -2.1618143e-01   2.7398018e+00   1.2309349e+00  -2.2055959e+00  -1.0277097e+00  -3.8821796e-01  -2.3003942e+00   5.1501998e-01  -1.0304796e+00   6.3785788e-01   6.8451508e-01   7.7903899e-01  -1.3707533e+00   3.0346025e+00   4.3147209e-01   9.6325024e-01   6.4958891e-01   2.2006711e-01   7.8325060e-01   8.1810198e-02   1.9580092e+00   3.3232840e-01   2.4764959e+00   7.8271660e-01  -1.6358709e+00   4.7334157e-02  -4.4890371e-01  -3.9868245e-01   1.4882208e+00  -9.3388334e-01   2.9792088e+00   1.0454066e+00  -1.7276365e+00   4.9767427e-02   9.7929172e-02  -1.1139684e+00   2.5938659e-01  -1.8642852e+00   9.3983355e-01  -1.1290079e+00   2.3259569e+00  -1.0859643e+00  -1.9241722e+00  -2.5593797e-01  -5.3538004e-01  -1.4778678e+00   1.0301927e+00  -1.8749495e+00   1.6932498e+00  -1.0424776e+00  -1.7498835e+00  -3.0150620e-01  -6.7692885e-01  -1.3599927e+00  -5.7531712e-01  -1.1355445e+00  -3.4987114e-03  -1.3251708e+00   5.0033889e-02  -6.4247159e-01   7.2838446e-01  -6.9151916e-02   8.8518582e-02   1.2655543e+00   1.5001913e+00   8.3441051e-01   1.8940804e+00
  -1.9754200e+00  -2.1560300e+00  -9.6945430e-01   4.4633897e-01  -1.3431923e-02  -7.0425166e-01   2.4060085e+00  -1.7006172e-01   2.5791726e+00   1.2095829e+00  -2.0603106e+00  -7.2500767e-01  -3.5174216e-01  -2.0770715e+00   3.0686589e-01  -9.1420199e-01   5.4565834e-01   5.5754064e-01   7.2838615e-01  -1.3625359e+00   2.9277458e+00   4.4800715e-01   9.2236327e-01   5.2939288e-01   2.3394714e-01   6.1506103e-01   7.4467761e-02   1.7700523e+00   2.9653047e-01   2.2764649e+00   7.3369132e-01  -1.5665342e+00   5.6722147e-02  -5.0466378e-01  -3.4461219e-01   1.2968316e+00  -8.4098078e-01   2.7929296e+00   1.0058634e+00  -1.6230610e+00   2.2917442e-01   7.2488425e-02  -1.0473737e+00   1.1179124e-01  -1.7249232e+00   8.6130266e-01  -9.9341287e-01   2.2190854e+00  -8.7229378e-01  -1.7217076e+00  -1.6995924e-02  -5.2501298e-01  -1.2869289e+00   8.7147026e-01  -1.7399088e+00   1.5155077e+00  -9.9403174e-01  -1.5631986e+00   1.5561889e-01  -5.4199900e-01  -1.0695290e+00  -6.5531684e-01  -9.6117033e-01  -1.7563702e-01  -1.2758056e+00  -1.7822899e-01  -6.6480650e-01   5.7177447e-01  -7.9073029e-02   4.7136409e-02   1.1638235e+00   1.3424108e+00   6.8550812e-01   1.8400086e+00
  -1.9105263e+00  -2.1219026e+00  -9.4439169e-01   4.3830386e-01  -2.0550694e-01  -6.5937951e-01   2.2317785e+00  -8.8250543e-02   2.4373666e+00   1.2158997e+00  -1.9255338e+00  -4.5133873e-01  -3.1820490e-01  -1.8617716e+00   1.0183115e-01  -7.8399148e-01   4.2933048e-01   4.4012699e-01   7.1397827e-01  -1.3827960e+00   2.8317877e+00   4.4303647e-01   8.5800449e-01   4.0401352e-01   2.4460158e-01   4.5607064e-01   7.5837110e-02   1.5982565e+00   2.7654777e-01   2.0985773e+00   7.2129259e-01  -1.5203180e+00   3.2504534e-02  -5.5720326e-01  -2.9150810e-01   1.1166528e+00  -7.2397342e-01   2.6425296e+00   1.0094127e+00  -1.5282581e+00   3.7735770e-01   5.1412721e-02  -9.9118330e-01  -3.7814031e-02  -1.5755107e+00   7.8576509e-01  -8.4023287e-01   2.1230071e+00  -6.2556102e-01  -1.5419187e+00   1.8624387e-01  -5.2707251e-01  -1.1162954e+00   7.1073643e-01  -1.6024158e+00   1.3560675e+00  -9.0589436e-01  -1.3939403e+00   5.9065358e-01  -4.2274823e-01  -7.9587098e-01  -7.4728420e-01  -8.0121150e-01  -3.5083290e-01  -1.2221066e+00  -4.0681651e-01  -6.8088796e-01   4.0606771e-01  -9.2838789e-02  -2.9616619e-02   1.0528845e+00   1.1953444e+00   5.7297889e-01   1.7566475e+00
  -1.8768690e+00  -2.1149491e+00  -9.2965165e-01   4.0953824e-01  -3.8212315e-01  -5.9604487e-01   2.0844673e+00   2.6619344e-02   2.3178293e+00   1.2496183e+00  -1.8038607e+00  -2.1229288e-01  -2.8695455e-01  -1.6591166e+00  -9.4466121e-02  -6.4127168e-01   2.9131299e-01   3.3437648e-01   7.3580166e-01  -1.4321191e+00   2.7487113e+00   4.1655442e-01   7.7077511e-01   2.7678445e-01   2.5007179e-01   3.0965200e-01   8.4153443e-02   1.4466581e+00   2.7202263e-01   1.9468110e+00   7.4544379e-01  -1.4982371e+00  -2.4913282e-02  -6.0549084e-01  -2.4247501e-01   9.5223477e-01  -5.8640096e-01   2.5320353e+00   1.0548117e+00  -1.4447134e+00   4.9081614e-01   3.4629240e-02  -9.4730494e-01  -1.8535477e-01  -1.4215731e+00   7.1621713e-01  -6.7471192e-01   2.0402078e+00  -3.5287378e-01  -1.3884270e+00   3.4935990e-01  -5.4147414e-01  -9.6987996e-01   5.5377891e-01  -1.4645180e+00   1.2188382e+00  -7.8001556e-01  -1.2453733e+00   9.9291220e-01  -3.2145414e-01  -5.4542592e-01  -8.4843359e-01  -6.5674433e-01  -5.2427087e-01  -1.1637072e+00  -6.2968561e-01  -6.9039741e-01   2.3588732e-01  -1.0940036e-01  -1.4022824e-01   9.3443730e-01   1.0620888e+00   5.0024703e-01   1.6475013e+00
  -1.8742645e+00  -2.1363900e+00  -9.2479847e-01   3.6016457e-01  -5.3826754e-01  -5.1813440e-01   1.9671190e+00   1.7030402e-01   2.2229833e+00   1.3087535e+00  -1.6971250e+00  -1.2148064e-02  -2.5729079e-01  -1.4732850e+00  -2.7706860e-01  -4.8874561e-01   1.3530098e-01   2.4246402e-01   7.9231914e-01  -1.5098684e+00   2.6795592e+00   3.6970417e-01   6.6255541e-01   1.5140270e-01   2.4909778e-01   1.7901428e-01   9.7912151e-02   1.3184889e+00   2.8222914e-01   1.8241766e+00   8.0452688e-01  -1.4999810e+00  -1.1359028e-01  -6.4831511e-01  -2.0005207e-01   8.0740585e-01  -4.3246321e-01   2.4640242e+00   1.1384777e+00  -1.3732421e+00   5.6744547e-01   2.2240031e-02  -9.1704158e-01  -3.2686604e-01  -1.2685912e+00   6.5511443e-01  -5.0280909e-01   1.9724880e+00  -6.2994402e-02  -1.2636607e+00   4.6939726e-01  -5.6754307e-01  -8.5056995e-01   4.0605636e-01  -1.3285654e+00   1.1066336e+00  -6.2068425e-01  -1.1198065e+00   1.3528957e+00  -2.3965554e-01  -3.2371543e-01  -9.5574192e-01  -5.2883427e-01  -6.9138555e-01  -1.1009508e+00  -8.4112070e-01  -6.9351999e-01   6.5804917e-02  -1.2792812e-01  -2.8159027e-01   8.1114598e-01   9.4541176e-01   4.6942194e-01   1.5165654e+00
  -1.9012218e+00  -2.1861482e+00  -9.2866751e-01   2.9128865e-01  -6.6951432e-01  -4.2956617e-01   1.8816391e+00   3.3707843e-01   2.1542084e+00   1.3897286e+00  -1.6063042e+00   1.4620516e-01  -2.2848050e-01  -1.3079518e+00  -4.4189861e-01  -3.3043589e-01  -3.3841005e-02   1.6657612e-01   8.8052020e-01  -1.6142033e+00   2.6245252e+00   3.0477653e-01   5.3647021e-01   3.1811008e-02   2.4120901e-01   6.7119220e-02   1.1594675e-01   1.2160470e+00   3.0608509e-01   1.7326159e+00   8.9543495e-01  -1.5239382e+00  -2.3011639e-01  -6.8425515e-01  -1.6608974e-01   6.8515978e-01  -2.6687827e-01   2.4395475e+00   1.2546712e+00  -1.3139226e+00   6.0657928e-01   1.4612758e-02  -9.0106144e-01  -4.5859345e-01  -1.1218043e+00   6.0429148e-01  -3.3102300e-01   1.9209018e+00   2.3398504e-01  -1.1687703e+00   5.4490731e-01  -6.0399225e-01  -7.6018991e-01   2.7245835e-01  -1.1972658e+00   1.0211117e+00  -4.3439352e-01  -1.0185011e+00   1.6625054e+00  -1.7806473e-01  -1.3527211e-01  -1.0660723e+00  -4.1864528e-01  -8.4803625e-01  -1.0350087e+00  -1.0359142e+00  -6.9095208e-01  -9.9750898e-02  -1.4779725e-01  -4.4908979e-01   6.8655691e-01   8.4762690e-01   4.8120854e-01   1.3682217e+00
  -1.9550148e+00  -2.2628556e+00  -9.3938061e-01   2.0494790e-01  -7.7214768e-01  -3.3413341e-01   1.8287229e+00   5.1994417e-01   2.1118669e+00   1.4876035e+00  -1.5314665e+00   2.6128218e-01  -1.9977354e-01  -1.1662443e+00  -5.8591153e-01  -1.7162087e-01  -2.1024128e-01   1.0882590e-01   9.9603782e-01  -1.7421523e+00   2.5830957e+00   2.2514141e-01   3.9677457e-01  -7.7940310e-02   2.2675381e-01  -2.3406888e-02   1.3746569e-01   1.1406057e+00   3.4216831e-01   1.6729348e+00   1.0136923e+00  -1.5672933e+00  -3.6976173e-01  -7.1167638e-01  -1.4168384e-01   5.8757792e-01  -9.4722177e-02   2.4581012e+00   1.3957995e+00  -1.2660678e+00   6.0896061e-01   1.2443972e-02  -8.9940467e-01  -5.7708897e-01  -9.8603537e-01   5.6491713e-01  -1.6618278e-01   1.8857310e+00   5.2706251e-01  -1.1036072e+00   5.7592819e-01  -6.4893284e-01  -6.9951513e-01   1.5710232e-01  -1.0737061e+00   9.6277330e-01  -2.2956092e-01  -9.4163325e-01   1.9152040e+00  -1.3651969e-01   1.6423662e-02  -1.1762852e+00  -3.2751181e-01  -9.9064430e-01  -9.6793201e-01  -1.2095142e+00  -6.8385985e-01  -2.5656231e-01  -1.6854312e-01  -6.3678261e-01   5.6494341e-01   7.7047501e-01   5.3486846e-01   1.2071407e+00
  -2.0318063e+00  -2.3639177e+00  -9.5440434e-01   1.0400051e-01  -8.4327058e-01  -2.3538427e-01   1.8078331e+00   7.1090623e-01   2.0953683e+00   1.5963886e+00  -1.4717640e+00   3.3297141e-01  -1.7041681e-01  -1.0507163e+00  -7.0717792e-01  -1.8667144e-02  -3.8725255e-01   7.1147877e-02   1.1333246e+00  -1.8897340e+00   2.5542225e+00   1.3511329e-01   2.4866474e-01  -1.7384658e-01   2.0686527e-01  -9.0363187e-02   1.6204675e-01   1.0923696e+00   3.8873597e-01   1.6447784e+00   1.1536345e+00  -1.6261874e+00  -5.2669851e-01  -7.2875623e-01  -1.2716852e-01   5.1578982e-01   7.8741270e-02   2.5176477e+00   1.5528280e+00  -1.2282379e+00   5.7664915e-01   1.6787718e-02  -9.1152458e-01  -6.7929952e-01  -8.6554293e-01   5.3748729e-01  -1.5213114e-02   1.8664935e+00   8.0481692e-01  -1.0667642e+00   5.6391330e-01  -6.9991837e-01  -6.6833035e-01   6.3178199e-02  -9.6133058e-01   9.3101926e-01  -1.6120148e-02  -8.8830499e-01   2.1061236e+00  -1.1398057e-01   1.2897004e-01  -1.2833343e+00  -2.5696353e-01  -1.1162898e+00  -9.0262751e-01  -1.3581371e+00  -6.7379372e-01  -4.0067075e-01  -1.8979500e-01  -8.3763908e-01   4.5108725e-01   7.1501942e-01   6.2823440e-01   1.0381914e+00
  -2.1268163e+00  -2.4856387e+00  -9.7065088e-01  -8.0360841e-03  -8.8089666e-01  -1.3653836e-01   1.8172238e+00   9.0130451e-01   2.1032645e+00   1.7094188e+00  -1.4254728e+00   3.6245659e-01  -1.3966649e-01  -9.6332833e-01  -8.0489263e-01   1.2123635e-01  -5.5774185e-01   5.5176639e-02   1.2858801e+00  -2.0521191e+00   2.5365114e+00   3.9756500e-02   9.8025971e-02  -2.5211183e-01   1.8336692e-01  -1.3206503e-01   1.8959108e-01   1.0704737e+00   4.4374993e-01   1.6466479e+00   1.3086404e+00  -1.6959308e+00  -6.9428203e-01  -7.3354051e-01  -1.2216458e-01   4.6996951e-01   2.4823382e-01   2.6146867e+00   1.7157673e+00  -1.1982952e+00   5.1287123e-01   2.9044443e-02  -9.3635533e-01  -7.6264379e-01  -7.6390073e-01   5.2185198e-01   1.1511978e-01   1.8619872e+00   1.0559439e+00  -1.0556719e+00   5.1161518e-01  -7.5402114e-01  -6.6552523e-01  -7.1512829e-03  -8.6387143e-01   9.2425814e-01   1.9499236e-01  -8.5660526e-01   2.2321307e+00  -1.0857007e-01   2.0103886e-01  -1.3843420e+00  -2.0870039e-01  -1.2227653e+00  -8.4275720e-01  -1.4788430e+00  -6.6256592e-01  -5.2841273e-01  -2.1119800e-01  -1.0438499e+00   3.5001090e-01   6.8156078e-01   7.5777754e-01   8.6635437e-01
  -2.2345282e+00  -2.6233963e+00  -9.8461942e-01  -1.2718658e-01  -8.8402061e-01  -4.0440128e-02   1.8540129e+00   1.0821851e+00   2.1333674e+00   1.8197629e+00  -1.3900789e+00   3.5210259e-01  -1.0679774e-01  -9.0543715e-01  -8.7931470e-01   2.4042995e-01  -7.1442358e-01   6.2115027e-02   1.4465189e+00  -2.2238280e+00   2.5284048e+00  -5.5360989e-02  -4.8869507e-02  -3.0931561e-01   1.5862628e-01  -1.4743106e-01   2.2024150e-01   1.0730298e+00   5.0490721e-01   1.6759601e+00   1.4714047e+00  -1.7712566e+00  -8.6537473e-01  -7.2403125e-01  -1.2567548e-01   4.4936763e-01   4.0863235e-01   2.7443755e+00   1.8742082e+00  -1.1735013e+00   4.2182286e-01   5.0907655e-02  -9.7239952e-01  -8.2507644e-01  -6.8390910e-01   5.1727332e-01   2.1847101e-01   1.8703656e+00   1.2698048e+00  -1.0667476e+00   4.2293151e-01  -8.0793659e-01  -6.8921618e-01  -5.2790621e-02  -7.8523032e-01   9.4005688e-01   3.9242597e-01  -8.4371547e-01   2.2918464e+00  -1.1765639e-01   2.3234612e-01  -1.4766576e+00  -1.8451564e-01  -1.3085882e+00  -7.9256277e-01  -1.5695764e+00  -6.5209870e-01  -6.3644765e-01  -2.3233281e-01  -1.2471762e+00   2.6667591e-01   6.6957827e-01   9.1872706e-01   6.9663604e-01
  -2.3489235e+00  -2.7718613e+00  -9.9257328e-01  -2.4924579e-01  -8.5266438e-01   5.0456326e-02   1.9143003e+00   1.2446955e+00   2.1828823e+00   1.9206432e+00  -1.3624077e+00   3.0531166e-01  -7.1113143e-02  -8.7778624e-01  -9.3164709e-01   3.3120314e-01  -8.5021844e-01   9.2600804e-02   1.6076667e+00  -2.3989539e+00   2.5283468e+00  -1.4445343e-01  -1.8569633e-01  -3.4257778e-01   1.3536606e-01  -1.3606420e-01   2.5427649e-01   1.0972137e+00   5.6967912e-01   1.7291494e+00   1.6342405e+00  -1.8465977e+00  -1.0326964e+00  -6.9830265e-01  -1.3622048e-01   4.5237420e-01   5.5513028e-01   2.9006974e+00   2.0178756e+00  -1.1506517e+00   3.0843607e-01   8.4268477e-02  -1.0178271e+00  -8.6513760e-01  -6.2753394e-01   5.2250770e-01   2.8917894e-01   1.8892432e+00   1.4369602e+00  -1.0955868e+00   3.0272172e-01  -8.5811391e-01  -7.3688486e-01  -7.3693294e-02  -7.2931459e-01   9.7532413e-01   5.6504563e-01  -8.4605446e-01   2.2856307e+00  -1.3797512e-01   2.2360349e-01  -1.5578966e+00  -1.8617096e-01  -1.3729755e+00  -7.5662174e-01  -1.6291692e+00  -6.4425483e-01  -7.2178366e-01  -2.5264236e-01  -1.4393264e+00   2.0566807e-01   6.7770193e-01   1.1052396e+00   5.3397868e-01
  -2.4637350e+00  -2.9252554e+00  -9.9074520e-01  -3.7001879e-01  -7.8789498e-01   1.3407718e-01   1.9933271e+00   1.3804860e+00   2.2485491e+00   2.0058380e+00  -1.3387930e+00   2.2635709e-01  -3.1950013e-02  -8.8049425e-01  -9.6386875e-01   3.8625918e-01  -9.5861937e-01   1.4658295e-01   1.7616756e+00  -2.5714058e+00   2.5349148e+00  -2.2182788e-01  -3.0642272e-01  -3.4971465e-01   1.1644875e-01  -9.8319785e-02   2.9198848e-01   1.1393893e+00   6.3536058e-01   1.8018058e+00   1.7893983e+00  -1.9163743e+00  -1.1891826e+00  -6.5463944e-01  -1.5199192e-01   4.7660993e-01   6.8338572e-01   3.0766739e+00   2.1371707e+00  -1.1262468e+00   1.7812054e-01   1.3108251e-01  -1.0705783e+00  -8.8198645e-01  -5.9587647e-01   5.3590576e-01   3.2251532e-01   1.9158235e+00   1.5496575e+00  -1.1371898e+00   1.5659986e-01  -9.0090604e-01  -8.0552228e-01  -7.0790225e-02  -6.9983472e-01   1.0265137e+00   7.0256750e-01  -8.5945864e-01   2.2155291e+00  -1.6578437e-01   1.7645608e-01  -1.6259687e+00  -2.1523084e-01  -1.4157877e+00  -7.3954906e-01  -1.6573150e+00  -6.4066155e-01  -7.8180601e-01  -2.7137326e-01  -1.6123415e+00   1.7088883e-01   7.0372306e-01   1.3106141e+00   3.8316618e-01
  -2.5727150e+00  -3.0776300e+00  -9.7556111e-01  -4.8555943e-01  -6.9181087e-01   2.0870170e-01   2.0856719e+00   1.4821011e+00   2.3267880e+00   2.0700460e+00  -1.3152793e+00   1.2019977e-01   1.1311728e-02  -9.1304287e-01  -9.7853520e-01   3.9919880e-01  -1.0340425e+00   2.2321770e-01   1.9011437e+00  -2.7351608e+00   2.5469151e+00  -2.8220304e-01  -4.0565064e-01  -3.2937935e-01   1.0464868e-01  -3.5356429e-02   3.3356020e-01   1.1952667e+00   6.9913277e-01   1.8888493e+00   1.9293916e+00  -1.9752767e+00  -1.3283347e+00  -5.9168908e-01  -1.7102405e-01   5.1904175e-01   7.8965483e-01   3.2646191e+00   2.2236734e+00  -1.0966890e+00   3.6492351e-02   1.9320694e-01  -1.1284653e+00  -8.7541887e-01  -5.8916834e-01   5.5552271e-01   3.1491212e-01   1.9470457e+00   1.6022477e+00  -1.1862113e+00  -9.2914370e-03  -9.3273410e-01  -8.9177230e-01  -4.5873787e-02  -7.0007506e-01   1.0898383e+00   7.9616437e-01  -8.7938895e-01   2.0851801e+00  -1.9704654e-01   9.3408372e-02  -1.6790954e+00  -2.7286842e-01  -1.4374510e+00  -7.4566105e-01  -1.6545151e+00  -6.4254191e-01  -8.1431195e-01  -2.8753897e-01  -1.7589707e+00   1.6527376e-01   7.4464640e-01   1.5275469e+00   2.4872229e-01
  -2.6698992e+00  -3.2231609e+00  -9.4386909e-01  -5.9239320e-01  -5.6749395e-01   2.7292618e-01   2.1854761e+00   1.5433444e+00   2.4138430e+00   2.1091893e+00  -1.2878472e+00  -7.7065625e-03   5.9239959e-02  -9.7426448e-01  -9.7856251e-01   3.6499258e-01  -1.0721452e+00   3.2079657e-01   2.0192304e+00  -2.8845200e+00   2.5634354e+00  -3.2101837e-01  -4.7892973e-01  -2.8117905e-01   1.0242804e-01   5.0838789e-02   3.7895128e-01   1.2600874e+00   7.5814053e-01   1.9847330e+00   2.0473168e+00  -2.0185272e+00  -1.4445439e+00  -5.0861648e-01  -1.9136015e-01   5.7611891e-01   8.7090811e-01   3.4564307e+00   2.2705844e+00  -1.0584976e+00  -1.1089737e-01   2.7221947e-01  -1.1892662e+00  -8.4586827e-01  -6.0679392e-01   5.7923272e-01   2.6415464e-01   1.9797427e+00   1.5915080e+00  -1.2372275e+00  -1.8851820e-01  -9.5025793e-01  -9.9206713e-01  -1.4483431e-03  -7.3265199e-01   1.1614790e+00   8.3900734e-01  -9.0115873e-01   1.8996856e+00  -2.2762696e-01  -2.2260630e-02  -1.7158246e+00  -3.5965816e-01  -1.4388651e+00  -7.7862564e-01  -1.6220048e+00  -6.5056626e-01  -8.1755445e-01  -2.9990984e-01  -1.8730202e+00   1.9055750e-01   7.9678675e-01   1.7484193e+00   1.3480147e-01
  -2.7498644e+00  -3.3564370e+00  -8.9316048e-01  -6.8771287e-01  -4.1892500e-01   3.2562642e-01   2.2866938e+00   1.5596027e+00   2.5059220e+00   2.1206495e+00  -1.2526526e+00  -1.5161844e-01   1.1233791e-01  -1.0623348e+00  -9.6701391e-01   2.8041164e-01  -1.0700908e+00   4.3671648e-01   2.1099574e+00  -3.0143521e+00   2.5838606e+00  -3.3471544e-01  -5.2302779e-01  -2.0576199e-01   1.1173133e-01   1.5745739e-01   4.2780654e-01   1.3288326e+00   8.0958609e-01   2.0836720e+00   2.1371581e+00  -2.0421122e+00  -1.5333761e+00  -4.0524830e-01  -2.1120771e-01   6.4392666e-01   9.2492859e-01   3.6439089e+00   2.2730846e+00  -1.0085301e+00  -2.5882204e-01   3.6923323e-01  -1.2508110e+00  -7.9438950e-01  -6.4733728e-01   6.0484193e-01   1.6953040e-01   2.0108010e+00   1.5168533e+00  -1.2850042e+00  -3.7459894e-01  -9.5054533e-01  -1.1027534e+00   5.9440770e-02  -7.9927738e-01   1.2377812e+00   8.2671217e-01  -9.2017396e-01   1.6654363e+00  -2.5350042e-01  -1.6659479e-01  -1.7350431e+00  -4.7537430e-01  -1.4213077e+00  -8.4112425e-01  -1.5616668e+00  -6.6473957e-01  -7.9029735e-01  -3.0703454e-01  -1.9496565e+00   2.4710034e-01   8.5591297e-01   1.9656085e+00   4.5072236e-02
  -2.8079655e+00  -3.4727337e+00  -8.2176803e-01  -7.6953601e-01  -2.5086235e-01   3.6592514e-01   2.3833556e+00   1.5281114e+00   2.5993292e+00   2.1034088e+00  -1.2062689e+00  -3.0570899e-01   1.7102843e-01  -1.1747766e+00  -9.4690083e-01   1.4438583e-01  -1.0267454e+00   5.6750227e-01   2.1684830e+00  -3.1203213e+00   2.6078489e+00  -3.2097422e-01  -5.3614162e-01  -1.0486673e-01   1.3381280e-01   2.8091575e-01   4.7939492e-01   1.3964481e+00   8.5083903e-01   2.1798873e+00   2.1940629e+00  -2.0429716e+00  -1.5918024e+00  -2.8219270e-01  -2.2907226e-01   7.1835388e-01   9.5039178e-01   3.8190920e+00   2.2285957e+00  -9.4419860e-01  -4.0261518e-01   4.8472340e-01  -1.3110573e+00  -7.2262536e-01  -7.0865165e-01   6.3019521e-01   3.1924971e-02   2.0373163e+00   1.3804262e+00  -1.3247621e+00  -5.6124674e-01  -9.3123101e-01  -1.2202065e+00   1.3338820e-01  -9.0054487e-01   1.3154218e+00   7.5766416e-01  -9.3217568e-01   1.3898940e+00  -2.7095412e-01  -3.3507283e-01  -1.7359924e+00  -6.1881446e-01  -1.3863430e+00  -9.3455325e-01  -1.4759412e+00  -6.8433433e-01  -7.3188077e-01  -3.0729477e-01  -1.9856525e+00   3.3378972e-01   9.1743506e-01   2.1718106e+00  -1.7404906e-02
  -2.8405424e+00  -3.5682481e+00  -7.2902710e-01  -8.3681632e-01  -6.8684230e-02   3.9316880e-01   2.4698361e+00   1.4481526e+00   2.6905877e+00   2.0581082e+00  -1.1459154e+00  -4.6427328e-01   2.3563439e-01  -1.3084810e+00  -9.2101253e-01  -4.1738758e-02  -9.4279171e-01   7.0888554e-01   2.1913430e+00  -3.1990782e+00   2.6352826e+00  -2.7888901e-01  -5.1803620e-01   1.8672338e-02   1.6910624e-01   4.1694426e-01   5.3258621e-01   1.4580823e+00   8.7955939e-01   2.2678613e+00   2.2145873e+00  -2.0191411e+00  -1.6183615e+00  -1.4092306e-01  -2.4386365e-01   7.9526978e-01   9.4692354e-01   3.9745985e+00   2.1369346e+00  -8.6366428e-01  -5.3837068e-01   6.1838042e-01  -1.3681528e+00  -6.3275553e-01  -7.8795243e-01   6.5327411e-01  -1.4614273e-01   2.0567364e+00   1.1870576e+00  -1.3524206e+00  -7.4260248e-01  -8.9065630e-01  -1.3409330e+00   2.1680837e-01  -1.0357573e+00   1.3915442e+00   6.3320070e-01  -9.3347330e-01   1.0813298e+00  -2.7677716e-01  -5.2273704e-01  -1.7182841e+00  -7.8766860e-01  -1.3357403e+00  -1.0587913e+00  -1.3677353e+00  -7.0788146e-01  -6.4229644e-01  -2.9899363e-01  -1.9795598e+00   4.4802301e-01   9.7663068e-01   2.3603639e+00  -5.0303111e-02
  -2.8450864e+00  -3.6402884e+00  -6.1538754e-01  -8.8950221e-01   1.2180011e-01   4.0691670e-01   2.5411178e+00   1.3211674e+00   2.7765469e+00   1.9870084e+00  -1.0696611e+00  -6.2192724e-01   3.0635621e-01  -1.4597529e+00  -8.9178077e-01  -2.7406601e-01  -8.2075361e-01   8.5594126e-01   2.1766450e+00  -3.2484146e+00   2.6661946e+00  -2.0907162e-01  -4.7010181e-01   1.6096867e-01   2.1714731e-01   5.6072195e-01   5.8586772e-01   1.5093234e+00   8.9382859e-01   2.3425891e+00   2.1968881e+00  -1.9698355e+00  -1.6132487e+00   1.6186142e-02  -2.5496910e-01   8.7070515e-01   9.1513606e-01   4.1039564e+00   2.0003509e+00  -7.6600079e-01  -6.6309790e-01   7.6900347e-01  -1.4204887e+00  -5.2742867e-01  -8.8192753e-01   6.7228283e-01  -3.6055056e-01   2.0669824e+00   9.4409867e-01  -1.3648139e+00  -9.1344837e-01  -8.2798181e-01  -1.4616640e+00   3.0610510e-01  -1.2028125e+00   1.4638485e+00   4.5763822e-01  -9.2115764e-01   7.4852492e-01  -2.6842539e-01  -7.2433887e-01  -1.6819200e+00  -9.7844998e-01  -1.2714091e+00  -1.2120546e+00  -1.2403432e+00  -7.3322133e-01  -5.2226810e-01  -2.8047402e-01  -1.9318000e+00   5.8577450e-01   1.0288995e+00   2.5255541e+00  -5.2152819e-02
  -2.8203553e+00  -3.6873974e+00  -4.8246620e-01  -9.2853836e-01   3.1456514e-01   4.0694340e-01   2.5930339e+00   1.1507794e+00   2.8544741e+00   1.8938598e+00  -9.7658841e-01  -7.7379278e-01   3.8324710e-01  -1.6243821e+00  -8.6118786e-01  -5.4615704e-01  -6.6492669e-01   1.0032788e+00   2.1242085e+00  -3.2673582e+00   2.7006806e+00  -1.1367248e-01  -3.9532415e-01   3.1717901e-01   2.7655276e-01   7.0705291e-01   6.3740106e-01   1.5464305e+00   8.9228101e-01   2.3998178e+00   2.1408623e+00  -1.8954785e+00  -1.5783190e+00   1.8587749e-01  -2.6229070e-01   9.4103034e-01   8.5663660e-01   4.2019039e+00   1.8234477e+00  -6.5131215e-01  -7.7482204e-01   9.3444474e-01  -1.4667397e+00  -4.0967883e-01  -9.8686461e-01   6.8572118e-01  -6.0567109e-01   2.0665432e+00   6.6113146e-01  -1.3598637e+00  -1.0693923e+00  -7.4326501e-01  -1.5794350e+00   3.9782317e-01  -1.3981591e+00   1.5306364e+00   2.3813846e-01  -8.9327935e-01   4.0044178e-01  -2.4415378e-01  -9.3449942e-01  -1.6273100e+00  -1.1865005e+00  -1.1953496e+00  -1.3908566e+00  -1.0973744e+00  -7.5761561e-01  -3.7333081e-01  -2.5026081e-01  -1.8446662e+00   7.4174334e-01   1.0700330e+00   2.6628924e+00  -2.2457642e-02
  -2.7664342e+00  -3.7094055e+00  -3.3303392e-01  -9.5580855e-01   5.0359979e-01   3.9325353e-01   2.6224756e+00   9.4271591e-01   2.9221217e+00   1.7836929e+00  -8.6690501e-01  -9.1566071e-01   4.6618762e-01  -1.7977448e+00  -8.3071688e-01  -8.4918598e-01  -4.8121429e-01   1.1452782e+00   2.0356373e+00  -3.2562108e+00   2.7388065e+00   3.6835075e-03  -2.9816541e-01   4.8165050e-01   3.4505889e-01   8.5057846e-01   6.8511388e-01   1.5665414e+00   8.7422475e-01   2.4362540e+00   2.0482161e+00  -1.7976716e+00  -1.5170051e+00   3.6408546e-01  -2.6624635e-01   1.0031205e+00   7.7400598e-01   4.2646427e+00   1.6129880e+00  -5.2079645e-01  -8.7262431e-01   1.1116101e+00  -1.5058943e+00  -2.8283009e-01  -1.0987888e+00   6.9244149e-01  -8.7453726e-01   2.0545368e+00   3.4956989e-01  -1.3366987e+00  -1.2070121e+00  -6.3749853e-01  -1.6916540e+00   4.8877606e-01  -1.6168317e+00   1.5908067e+00  -1.5583150e-02  -8.4898231e-01   4.5882672e-02  -2.0310930e-01  -1.1478792e+00  -1.5552898e+00  -1.4060771e+00  -1.1096236e+00  -1.5900793e+00  -9.4269404e-01  -7.7791396e-01  -1.9790057e-01  -2.0721623e-01  -1.7222336e+00   9.0957495e-01   1.0964802e+00   2.7693386e+00   3.8206726e-02
  -2.6847278e+00  -3.7074062e+00  -1.7093476e-01  -9.7402059e-01   6.8314327e-01   3.6610658e-01   2.6275524e+00   7.0462687e-01   2.9777707e+00   1.6625376e+00  -7.4199294e-01  -1.0441216e+00   5.5486173e-01  -1.9749278e+00  -8.0134463e-01  -1.1722437e+00  -2.7687868e-01   1.2763575e+00   1.9143162e+00  -3.2165157e+00   2.7805160e+00   1.3804648e-01  -1.8435990e-01   6.4811546e-01   4.1961754e-01   9.8601372e-01   7.2682024e-01   1.5678451e+00   8.3974148e-01   2.4497293e+00   1.9224585e+00  -1.6791066e+00  -1.4341489e+00   5.4606629e-01  -2.6773357e-01   1.0544991e+00   6.7074228e-01   4.2900213e+00   1.3775918e+00  -3.7674820e-01  -9.5661771e-01   1.2965195e+00  -1.5372707e+00  -1.5039179e-01  -1.2136052e+00   6.9168860e-01  -1.1590717e+00   2.0307315e+00   2.2168052e-02  -1.2957111e+00  -1.3239511e+00  -5.1260506e-01  -1.7961530e+00   5.7614619e-01  -1.8525684e+00   1.6438085e+00  -2.9169356e-01  -7.8857934e-01  -3.0684637e-01  -1.4537954e-01  -1.3593490e+00  -1.4671332e+00  -1.6305182e+00  -1.0163368e+00  -1.8031551e+00  -7.8036981e-01  -7.9076224e-01   6.7747800e-04  -1.5069448e-01  -1.5701789e+00   1.0821438e+00   1.1055903e+00   2.8434600e+00   1.2812144e-01
  -2.5778936e+00  -3.6836540e+00  -9.3962360e-04  -9.8653763e-01   8.4791256e-01   3.2604707e-01   2.6076892e+00   4.4580311e-01   3.0202459e+00   1.5370877e+00  -6.0439020e-01  -1.1566558e+00   6.4873553e-01  -2.1508738e+00  -7.7357303e-01  -1.5027777e+00  -6.0216894e-02   1.3912563e+00   1.7653240e+00  -3.1509606e+00   2.8255480e+00   2.8336877e-01  -6.0633172e-02   8.0992616e-01   4.9654502e-01   1.1083937e+00   7.6035864e-01   1.5497011e+00   7.8975183e-01   2.4393064e+00   1.7688074e+00  -1.5434271e+00  -1.3357533e+00   7.2657657e-01  -2.6805907e-01   1.0934479e+00   5.5116624e-01   4.2776421e+00   1.1273374e+00  -2.2249710e-01  -1.0278590e+00   1.4844233e+00  -1.5605197e+00  -1.5950237e-02  -1.3272408e+00   6.8312038e-01  -1.4503715e+00   1.9955330e+00  -3.0754190e-01  -1.2385439e+00  -1.4189558e+00  -3.7138873e-01  -1.8912197e+00   6.5755594e-01  -2.0980064e+00   1.6895548e+00  -5.7680278e-01  -7.1356445e-01  -6.5024500e-01  -7.1995069e-02  -1.5641524e+00  -1.3645526e+00  -1.8524826e+00  -9.1763406e-01  -2.0223476e+00  -6.1462074e-01  -7.9283791e-01   2.1811468e-01  -8.0680122e-02  -1.3955176e+00   1.2518828e+00   1.0958122e+00   2.8855058e+00   2.4439312e-01
  -2.4497063e+00  -3.6413953e+00   1.7145941e-01  -9.9716385e-01   9.9330919e-01   2.7393536e-01   2.5636475e+00   1.7679851e-01   3.0489035e+00   1.4143304e+00  -4.5770107e-01  -1.2516739e+00   7.4704252e-01  -2.3205385e+00  -7.4748976e-01  -1.8271484e+00   1.5982111e-01   1.4853134e+00   1.5952572e+00  -3.0632160e+00   2.8733697e+00   4.3279945e-01   6.5641925e-02   9.6031885e-01   5.7171504e-01   1.2133122e+00   7.8373711e-01   1.5126941e+00   7.2603683e-01   2.4053161e+00   1.5940065e+00  -1.3950458e+00  -1.2286662e+00   9.0009056e-01  -2.6883824e-01   1.1190738e+00   4.2028664e-01   4.2288678e+00   8.7327938e-01  -6.2283024e-02  -1.0882013e+00   1.6699687e+00  -1.5756146e+00   1.1693882e-01  -1.4357793e+00   6.6680823e-01  -1.7390400e+00   1.9499294e+00  -6.2585665e-01  -1.1680072e+00  -1.4918537e+00  -2.1744360e-01  -1.9756068e+00   7.3110949e-01  -2.3449490e+00   1.7283092e+00  -8.5662140e-01  -6.2655623e-01  -9.7787900e-01   1.5114233e-02  -1.7580471e+00  -1.2496878e+00  -2.0642459e+00  -8.1569500e-01  -2.2391167e+00  -4.4975860e-01  -7.8109260e-01   4.4921153e-01   2.1062945e-03  -1.2062697e+00   1.4111402e+00   1.0668297e+00   2.8973830e+00   3.8297419e-01
  -2.3048665e+00  -3.5846362e+00   3.4030395e-01  -1.0098958e+00   1.1155934e+00   2.1097228e-01   2.4974692e+00  -9.1030453e-02   3.0635939e+00   1.3011602e+00  -3.0643854e-01  -1.3285026e+00   8.4877714e-01  -2.4790471e+00  -7.2285202e-01  -2.1312745e+00   3.7405258e-01   1.5547240e+00   1.4119644e+00  -2.9577138e+00   2.9231300e+00   5.7902935e-01   1.8683397e-01   1.0926938e+00   6.4078578e-01   1.2971386e+00   7.9527333e-01   1.4586135e+00   6.5120569e-01   2.3493176e+00   1.4060520e+00  -1.2389246e+00  -1.1202092e+00   1.0610445e+00  -2.7187035e-01   1.1313275e+00   2.8362551e-01   4.1467321e+00   6.2690583e-01   9.8926570e-02  -1.1400955e+00   1.8474091e+00  -1.5828243e+00   2.4485260e-01  -1.5355817e+00   6.4321717e-01  -2.0155494e+00   1.8954052e+00  -9.1952804e-01  -1.0879234e+00  -1.5434673e+00  -5.5024538e-02  -2.0485117e+00   7.9540720e-01  -2.5846870e+00   1.7605572e+00  -1.1166824e+00  -5.3117362e-01  -1.2845743e+00   1.1320725e-01  -1.9374163e+00  -1.1250740e+00  -2.2580354e+00  -7.1272734e-01  -2.4445393e+00  -2.9011414e-01  -7.5298360e-01   6.8794754e-01   9.6149351e-02  -1.0110687e+00   1.5525472e+00   1.0196204e+00   2.8825319e+00   5.3874400e-01
  -2.1487615e+00  -3.5178699e+00   4.9946035e-01  -1.0286511e+00   1.2120166e+00   1.3871197e-01   2.4123347e+00  -3.4605046e-01   3.0646007e+00   1.2039954e+00  -1.5580597e-01  -1.3873153e+00   9.5270012e-01  -2.6218469e+00  -6.9918057e-01  -2.4013333e+00   5.7349888e-01   1.5967536e+00   1.2241943e+00  -2.8393862e+00   2.9736385e+00   7.1466915e-01   2.9546536e-01   1.2008977e+00   6.9944767e-01   1.3571944e+00   7.9371945e-01   1.3903503e+00   5.6860677e-01   2.2739797e+00   1.2138332e+00  -1.0803324e+00  -1.0177758e+00   1.2040938e+00  -2.7899631e-01   1.1309679e+00   1.4700655e-01   4.0357492e+00   3.9955477e-01   2.5566963e-01  -1.1863531e+00   2.0108426e+00  -1.5826735e+00   3.6459557e-01  -1.6233911e+00   6.1316619e-01  -2.2706220e+00   1.8338276e+00  -1.1763802e+00  -1.0029098e+00  -1.5754714e+00   1.1111585e-01  -2.1095331e+00   8.4953628e-01  -2.8083637e+00   1.7868762e+00  -1.3430908e+00  -4.3184920e-01  -1.5665300e+00   2.1885923e-01  -2.0993416e+00  -9.9358889e-01  -2.4263847e+00  -6.1094853e-01  -2.6297643e+00  -1.3994082e-01  -7.0667645e-01   9.2763440e-01   1.9913743e-01  -8.1873556e-01   1.6693747e+00   9.5642475e-01   2.8456957e+00   7.0565609e-01
  -1.9871865e+00  -3.4457760e+00   6.4293146e-01  -1.0569920e+00   1.2809043e+00   5.9057587e-02   2.3123500e+00  -5.7691926e-01   3.0525627e+00   1.1284152e+00  -1.1429674e-02  -1.4290079e+00   1.0573570e+00  -2.7448432e+00  -6.7585630e-01  -2.6244800e+00   7.4981683e-01   1.6098994e+00   1.0411718e+00  -2.7133725e+00   3.0233669e+00   8.3263844e-01   3.8462475e-01   1.2794962e+00   7.4367815e-01   1.3918817e+00   7.7836221e-01   1.3117194e+00   4.8218101e-01   2.1828911e+00   1.0266997e+00  -9.2458791e-01  -9.2841500e-01   1.3243713e+00  -2.9194808e-01   1.1194755e+00   1.6313010e-02   3.9016366e+00   2.0181854e-01   4.0226036e-01  -1.2298858e+00   2.1544712e+00  -1.5758872e+00   4.7328323e-01  -1.6964149e+00   5.7777202e-01  -2.4956095e+00   1.7673160e+00  -1.3858908e+00  -9.1810948e-01  -1.5901987e+00   2.7591580e-01  -2.1585972e+00   8.9304065e-01  -3.0073583e+00   1.8078184e+00  -1.5232639e+00  -3.3358991e-01  -1.8213448e+00   3.2812375e-01  -2.2416329e+00  -8.5837680e-01  -2.5624821e+00  -5.1255179e-01  -2.7864718e+00  -3.2929844e-03  -6.4120478e-01   1.1611322e+00   3.0802232e-01  -6.3783878e-01   1.7558642e+00   8.8062578e-01   2.7925985e+00   8.7694972e-01
  -1.8260452e+00  -3.3729130e+00   7.6517317e-01  -1.0978580e+00   1.3216896e+00  -2.5763418e-02   2.2022699e+00  -7.7316835e-01   3.0283829e+00   1.0788369e+00   1.2094275e-01  -1.4550314e+00   1.1611124e+00  -2.8445116e+00  -6.5220942e-01  -2.7895469e+00   8.9570294e-01   1.5939861e+00   8.7211619e-01  -2.5847112e+00   3.0704766e+00   9.2654596e-01   4.4835699e-01   1.3240230e+00   7.6998994e-01   1.4007518e+00   7.4909268e-01   1.2272094e+00   3.9626417e-01   2.0803090e+00   8.5397331e-01  -7.7680209e-01  -8.5842814e-01   1.4177304e+00  -3.1219747e-01   1.0989212e+00  -1.0277524e-01   3.7509547e+00   4.2963107e-02   5.3308443e-01  -1.2734375e+00   2.2728668e+00  -1.5633241e+00   5.6841478e-01  -1.7523842e+00   5.3837935e-01  -2.6828553e+00   1.6981022e+00  -1.5397116e+00  -8.3888378e-01  -1.5904070e+00   4.3421123e-01  -2.1958658e+00   9.2587558e-01  -3.1736704e+00   1.8238164e+00  -1.6466248e+00  -2.4169912e-01  -2.0479556e+00   4.3671963e-01  -2.3628153e+00  -7.2275164e-01  -2.6604964e+00  -4.1965523e-01  -2.9073111e+00   1.1611936e-01  -5.5657866e-01   1.3811216e+00   4.1913817e-01  -4.7626146e-01   1.8075160e+00   7.9654381e-01   2.7295478e+00   1.0454188e+00
  -1.6710428e+00  -3.3034240e+00   8.6139817e-01  -1.1533240e+00   1.3348952e+00  -1.1324619e-01   2.0871752e+00  -9.2576873e-01   2.9931296e+00   1.0582443e+00   2.3576046e-01  -1.4671906e+00   1.2621977e+00  -2.9179908e+00  -6.2759494e-01  -2.8876838e+00   1.0052520e+00   1.5501917e+00   7.2572983e-01  -2.4580401e+00   3.1128627e+00   9.9104024e-01   4.8200802e-01   1.3311976e+00   7.7565933e-01   1.3845147e+00   7.0644213e-01   1.1416817e+00   3.1534875e-01   1.9708630e+00   7.0443053e-01  -6.4163046e-01  -8.1299787e-01   1.4809631e+00  -3.4081369e-01   1.0717983e+00  -2.0505308e-01   3.5906991e+00  -6.9606043e-02   6.4290232e-01  -1.3193270e+00   2.3612312e+00  -1.5459015e+00   6.4793474e-01  -1.7895892e+00   4.9648262e-01  -2.8260237e+00   1.6283920e+00  -1.6321012e+00  -7.7048402e-01  -1.5790236e+00   5.8095146e-01  -2.2216302e+00   9.4835026e-01  -3.3002859e+00   1.8351198e+00  -1.7052130e+00  -1.6147684e-01  -2.2464997e+00   5.4023624e-01  -2.4620775e+00  -5.9008431e-01  -2.7158591e+00  -3.3423512e-01  -2.9862963e+00   2.1509314e-01  -4.5383622e-01   1.5804155e+00   5.2837003e-01  -3.4079992e-01   1.8213204e+00   7.0915819e-01   2.6629876e+00   1.2037217e+00
  -1.5273896e+00  -3.2407692e+00   9.2785080e-01  -1.2244000e+00   1.3220708e+00  -2.0067517e-01   1.9721355e+00  -1.0276475e+00   2.9479365e+00   1.0679828e+00   3.2798536e-01  -1.4674260e+00   1.3587721e+00  -2.9631410e+00  -6.0144977e-01  -2.9129012e+00   1.0742519e+00   1.4810046e+00   6.0968383e-01  -2.3373173e+00   3.1482131e+00   1.0221114e+00   4.8250585e-01   1.2991039e+00   7.5892248e-01   1.3449881e+00   6.5158315e-01   1.0600371e+00   2.4382015e-01   1.8592410e+00   5.8578475e-01  -5.2304648e-01  -7.9587297e-01   1.5119811e+00  -3.7833766e-01   1.0408343e+00  -2.8605275e-01   3.4278578e+00  -1.3080160e-01   7.2714402e-01  -1.3692177e+00   2.4156382e+00  -1.5245142e+00   7.1028270e-01  -1.8068904e+00   4.5364459e-01  -2.9203739e+00   1.5602373e+00  -1.6602488e+00  -7.1772186e-01  -1.5588832e+00   7.1141382e-01  -2.2361994e+00   9.6106197e-01  -3.3815065e+00   1.8417680e+00  -1.6941772e+00  -9.7916286e-02  -2.4181140e+00   6.3434537e-01  -2.5391884e+00  -4.6368025e-01  -2.7254920e+00  -2.5804893e-01  -3.0191388e+00   2.9109843e-01  -3.3504058e-01   1.7522922e+00   6.3135763e-01  -2.3681371e-01   1.7959269e+00   6.2377699e-01   2.5990343e+00   1.3447139e+00
  -1.3995271e+00  -3.1875052e+00   9.6203641e-01  -1.3108851e+00   1.2856866e+00  -2.8520795e-01   1.8618693e+00  -1.0741224e+00   2.8939028e+00   1.1076290e+00   3.9338676e-01  -1.4575979e+00   1.4489916e+00  -2.9785828e+00  -5.7333007e-01  -2.8624851e+00   1.1004003e+00   1.3901131e+00   5.3013555e-01  -2.2255806e+00   3.1740740e+00   1.0173281e+00   4.4856084e-01   1.2273184e+00   7.1912859e-01   1.2849925e+00   5.8629827e-01   9.8687438e-01   1.8568710e-01   1.7498747e+00   5.0420229e-01  -4.2414614e-01  -8.0912515e-01   1.5099488e+00  -4.2468157e-01   1.0087926e+00  -3.4228261e-01   3.2689701e+00  -1.3820705e-01   7.8217802e-01  -1.4239322e+00   2.4332441e+00  -1.4999548e+00   7.5443164e-01  -1.8037091e+00   4.1141651e-01  -2.9629697e+00   1.4954242e+00  -1.6244693e+00  -6.8465771e-01  -1.5324811e+00   8.2140712e-01  -2.2397970e+00   9.6482549e-01  -3.4132194e+00   1.8435958e+00  -1.6121238e+00  -5.5415475e-02  -2.5646934e+00   7.1501056e-01  -2.5943941e+00  -3.4665670e-01  -2.6879620e+00  -1.9255551e-01  -3.0034990e+00   3.4243242e-01  -2.0322385e-01   1.8908212e+00   7.2371654e-01  -1.6794654e-01   1.7317371e+00   5.4567806e-01   2.5430313e+00   1.4617767e+00
  -1.2908973e+00  -3.1451226e+00   9.6289223e-01  -1.4112886e+00   1.2289979e+00  -3.6397028e-01   1.7604379e+00  -1.0632225e+00   2.8320014e+00   1.1749454e+00   4.2879760e-01  -1.4392892e+00   1.5310809e+00  -2.9637025e+00  -5.4292989e-01  -2.7372514e+00   1.0834331e+00   1.2822382e+00   4.9131250e-01  -2.1247628e+00   3.1879210e+00   9.7599465e-01   3.8077420e-01   1.1169867e+00   6.5684020e-01   1.2081987e+00   5.1291931e-01   9.2616814e-01   1.4432609e-01   1.6466512e+00   4.6388721e-01  -3.4699291e-01  -8.5299373e-01   1.4753607e+00  -4.7906047e-01   9.7828382e-01  -3.7142325e-01   3.1197099e+00  -9.2298610e-02   8.0553836e-01  -1.4833215e+00   2.4124567e+00  -1.4728384e+00   7.7991354e-01  -1.7799959e+00   3.7126470e-01  -2.9528115e+00   1.4353838e+00  -1.5282514e+00  -6.7432594e-01  -1.5017570e+00   9.0745544e-01  -2.2324770e+00   9.6060043e-01  -3.3931015e+00   1.8402700e+00  -1.4612940e+00  -3.7521360e-02  -2.6886287e+00   7.7868318e-01  -2.6283050e+00  -2.4182761e-01  -2.6035627e+00  -1.3884115e-01  -2.9391440e+00   3.6834407e-01  -6.2285138e-02   1.9911576e+00   8.0125832e-01  -1.3593292e-01   1.6309230e+00   4.7974873e-01   2.4991524e+00   1.5491214e+00
  -1.2037610e+00  -3.1139481e+00   9.3088775e-01  -1.5228247e+00   1.1558806e+00  -4.3415667e-01   1.6709886e+00  -9.9587203e-01   2.7629972e+00   1.2659220e+00   4.3231570e-01  -1.4136448e+00   1.6034025e+00  -2.9186389e+00  -5.1008249e-01  -2.5416176e+00   1.0251545e+00   1.1629165e+00   4.9519359e-01  -2.0355711e+00   3.1872263e+00   8.9921986e-01   2.8164624e-01   9.7083830e-01   5.7387315e-01   1.1189387e+00   4.3424128e-01   8.8098740e-01   1.2225961e-01   1.5526722e+00   4.6676659e-01  -2.9251106e-01  -9.2582781e-01   1.4100565e+00  -5.3996260e-01   9.5159589e-01  -3.7246538e-01   2.9845248e+00   3.4827506e-03   7.9609554e-01  -1.5462016e+00   2.3530512e+00  -1.4435388e+00   7.8683077e-01  -1.7361842e+00   3.3450734e-01  -2.8908798e+00   1.3811271e+00  -1.3781486e+00  -6.8851490e-01  -1.4679320e+00   9.6695076e-01  -2.2140636e+00   9.4941931e-01  -3.3207338e+00   1.8313465e+00  -1.2475567e+00  -4.6720751e-02  -2.7925481e+00   8.2247483e-01  -2.6417849e+00  -1.5160466e-01  -2.4743106e+00  -9.7561367e-02  -2.8280022e+00   3.6911165e-01   8.3151183e-02   2.0497825e+00   8.6019193e-01  -1.4050377e-01   1.4973646e+00   4.3015121e-01   2.4700873e+00   1.6020438e+00
  -1.1390813e+00  -3.0931214e+00   8.6804591e-01  -1.6414879e+00   1.0706524e+00  -4.9312939e-01   1.5955668e+00  -8.7591686e-01   2.6873812e+00   1.3749094e+00   4.0343807e-01  -1.3812591e+00   1.6645169e+00  -2.8442417e+00  -4.7474920e-01  -2.2834822e+00   9.2936633e-01   1.0382468e+00   5.4131613e-01  -1.9574442e+00   3.1695277e+00   7.8988884e-01   1.5548184e-01   7.9313479e-01   4.7326992e-01   1.0219895e+00   3.5341559e-01   8.5327760e-01   1.2098585e-01   1.4700744e+00   5.1230309e-01  -2.6043471e-01  -1.0241324e+00   1.3171702e+00  -6.0516306e-01   9.3055550e-01  -3.4577765e-01   2.8663522e+00   1.4282101e-01   7.5415937e-01  -1.6103644e+00   2.2562243e+00  -1.4121387e+00   7.7585230e-01  -1.6731291e+00   3.0226449e-01  -2.7800852e+00   1.3332079e+00  -1.1835115e+00  -7.2761687e-01  -1.4314078e+00   9.9826870e-01  -2.1841282e+00   9.3231873e-01  -3.1976277e+00   1.8163408e+00  -9.8020639e-01  -8.4291238e-02  -2.8790802e+00   8.4429787e-01  -2.6358505e+00  -7.7920038e-02  -2.3038598e+00  -6.8905193e-02  -2.6741060e+00   3.4606145e-01   2.2790999e-01   2.0646681e+00   8.9729355e-01  -1.7939844e-01   1.3365090e+00   4.0003810e-01   2.4568344e+00   1.6171124e+00
  -1.0964792e+00  -3.0806460e+00   7.7788065e-01  -1.7622081e+00   9.7788332e-01  -5.3851118e-01   1.5350084e+00  -7.0998730e-01   2.6053245e+00   1.4948393e+00   3.4311936e-01  -1.3421218e+00   1.7132300e+00  -2.7420125e+00  -4.3699934e-01  -1.9739041e+00   8.0169545e-01   9.1461180e-01   6.2672744e-01  -1.8885900e+00   3.1324918e+00   6.5253900e-01   8.1961308e-03   5.8954875e-01   3.5920427e-01   9.2234192e-01   2.7382789e-01   8.4372072e-01   1.4087294e-01   1.3999257e+00   5.9745381e-01  -2.4931772e-01  -1.1427186e+00   1.2010119e+00  -6.7178364e-01   9.1642962e-01  -2.9309477e-01   2.7664335e+00   3.1677995e-01   6.8150548e-01  -1.6726636e+00   2.1245820e+00  -1.3783993e+00   7.4819336e-01  -1.5920377e+00   2.7542369e-01  -2.6251316e+00   1.2917118e+00  -9.5606210e-01  -7.9055937e-01  -1.3917425e+00   1.0008407e+00  -2.1420002e+00   9.1027872e-01  -3.0271492e+00   1.7947988e+00  -6.7157300e-01  -1.5021862e-01  -2.9506543e+00   8.4296570e-01  -2.6115887e+00  -2.2174313e-02  -2.0973339e+00  -5.2587345e-02  -2.4834232e+00   3.0151902e-01   3.6646638e-01   2.0353551e+00   9.1003535e-01  -2.4848535e-01   1.1551536e+00   3.9133809e-01   2.4586110e+00   1.5922817e+00
  -1.0742642e+00  -3.0735134e+00   6.6525008e-01  -1.8790815e+00   8.8220598e-01  -5.6826721e-01   1.4889185e+00  -5.0719713e-01   2.5166579e+00   1.6175258e+00   2.5374903e-01  -1.2956264e+00   1.7486250e+00  -2.6140241e+00  -3.9698516e-01  -1.6265973e+00   6.4932431e-01   7.9838766e-01   7.4609060e-01  -1.8261074e+00   3.0739802e+00   4.9314154e-01  -1.5297298e-01   3.6697052e-01   2.3681678e-01   8.2496531e-01   1.9896413e-01   8.5168273e-01   1.8112720e-01   1.3421993e+00   7.1678491e-01  -2.5660818e-01  -1.2749534e+00   1.0668868e+00  -7.3639934e-01   9.0986933e-01  -2.1742510e-01   2.6842371e+00   5.1421512e-01   5.8132095e-01  -1.7291726e+00   1.9620605e+00  -1.3417514e+00   7.0557816e-01  -1.4943946e+00   2.5462217e-01  -2.4322909e+00   1.2562732e+00  -7.0932947e-01  -8.7482606e-01  -1.3477035e+00   9.7517778e-01  -2.0868148e+00   8.8417358e-01  -2.8143543e+00   1.7663623e+00  -3.3645408e-01  -2.4318587e-01  -3.0093471e+00   8.1824876e-01  -2.5700940e+00   1.4789708e-02  -1.8610845e+00  -4.7869913e-02  -2.2635793e+00   2.3869325e-01   4.9316628e-01   1.9629454e+00   8.9667012e-01  -3.4198927e-01   9.6115984e-01   4.0462674e-01   2.4728948e+00   1.5269241e+00
  -1.0695447e+00  -3.0678961e+00   5.3612910e-01  -1.9856685e+00   7.8813092e-01  -5.8077271e-01   1.4557341e+00  -2.7869292e-01   2.4208792e+00   1.7340392e+00   1.3904767e-01  -1.2406377e+00   1.7700792e+00  -2.4628272e+00  -3.5491575e-01  -1.2572584e+00   4.8063554e-01   6.9565277e-01   8.9194326e-01  -1.7661894e+00   2.9921151e+00   3.1879978e-01  -3.1983192e-01   1.3324597e-01   1.1198680e-01   7.3457794e-01   1.3226954e-01   8.7525211e-01   2.3983721e-01   1.2958261e+00   8.6273859e-01  -2.7878805e-01  -1.4130997e+00   9.2085688e-01  -7.9518809e-01   9.1089867e-01  -1.2287970e-01   2.6175004e+00   7.2232620e-01   4.5806943e-01  -1.7754090e+00   1.7737790e+00  -1.3013110e+00   6.5018563e-01  -1.3818849e+00   2.4024628e-01  -2.2091028e+00   1.2261165e+00  -4.5796813e-01  -9.7656901e-01  -1.2973998e+00   9.2284541e-01  -2.0175905e+00   8.5473846e-01  -2.5657303e+00   1.7308200e+00   8.6036896e-03  -3.6063250e-01  -3.0567765e+00   7.7088205e-01  -2.5124289e+00   3.2688898e-02  -1.6023870e+00  -5.3611952e-02  -2.0234816e+00   1.6149883e-01   6.0246073e-01   1.8500034e+00   8.5627310e-01  -4.5281585e-01   7.6310758e-01   4.3909053e-01   2.4955905e+00   1.4217887e+00
  -1.0784143e+00  -3.0593991e+00   3.9731110e-01  -2.0753436e+00   6.9987426e-01  -5.7486429e-01   1.4328640e+00  -3.7076261e-02   2.3171911e+00   1.8351337e+00   3.8875073e-03  -1.1756182e+00   1.7772656e+00  -2.2913442e+00  -3.1103226e-01  -8.8276341e-01   3.0478633e-01   6.1190817e-01   1.0550962e+00  -1.7043978e+00   2.8853481e+00   1.3737730e-01  -4.8366060e-01  -1.0314688e-01  -8.9508563e-03   6.5543494e-01   7.7006314e-02   9.1136483e-01   3.1408880e-01   1.2588171e+00   1.0260404e+00  -3.1157532e-01  -1.5487290e+00   7.6945612e-01  -8.4411773e-01   9.1894487e-01  -1.4434006e-02   2.5623837e+00   9.2732093e-01   3.1728074e-01  -1.8066116e+00   1.5658324e+00  -1.2559200e+00   5.8457968e-01  -1.2563227e+00   2.3244682e-01  -1.9640156e+00   1.2001192e+00  -2.1699312e-01  -1.0908089e+00  -1.2384806e+00   8.4638915e-01  -1.9333317e+00   8.2255528e-01  -2.2888651e+00   1.6881390e+00   3.4614012e-01  -4.9887940e-01  -3.0940449e+00   7.0252547e-01  -2.4396031e+00   3.1780813e-02  -1.3290853e+00  -6.8342950e-02  -1.7728634e+00   7.4330900e-02   6.8914715e-01   1.7003883e+00   7.8874657e-01  -5.7295772e-01   5.6990448e-01   4.9258242e-01   2.5213111e+00   1.2788944e+00
  -1.0962012e+00  -3.0433589e+00   2.5605276e-01  -2.1416782e+00   6.2120208e-01  -5.4987535e-01   1.4168942e+00   2.0426771e-01   2.2045704e+00   1.9117131e+00  -1.4595291e-01  -1.0987982e+00   1.7701424e+00  -2.1027545e+00  -2.6558817e-01  -5.2027402e-01   1.3123285e-01   5.5182233e-01   1.2251481e+00  -1.6359956e+00   2.7525345e+00  -4.2923069e-02  -6.3568148e-01  -3.3346984e-01  -1.1953029e-01   5.9114113e-01   3.6113166e-02   9.5600512e-01   4.0014401e-01   1.2284440e+00   1.1962206e+00  -3.5018066e-01  -1.6731864e+00   6.1937448e-01  -8.7916103e-01   9.3290439e-01   1.0236337e-01   2.5137306e+00   1.1151552e+00   1.6527554e-01  -1.8180535e+00   1.3450332e+00  -1.2042114e+00   5.1162478e-01  -1.1195849e+00   2.3116734e-01  -1.7059805e+00   1.1768942e+00  -9.7367826e-04  -1.2117115e+00  -1.1683874e+00   7.4921587e-01  -1.8331449e+00   7.8805759e-01  -1.9920611e+00   1.6384751e+00   6.5869018e-01  -6.5331105e-01  -3.1217247e+00   6.1567834e-01  -2.3525695e+00   1.2826943e-02  -1.0492061e+00  -9.0354181e-02  -1.5217685e+00  -1.8192745e-02   7.4860939e-01   1.5190263e+00   6.9479444e-01  -6.9396058e-01   3.9036658e-01   5.6176427e-01   2.5437554e+00   1.1013732e+00
  -1.1177715e+00  -3.0151693e+00   1.1968186e-01  -2.1788351e+00   5.5529668e-01  -5.0565462e-01   1.4038397e+00   4.3189682e-01   2.0818630e+00   1.9553096e+00  -3.0408399e-01  -1.0083783e+00   1.7489349e+00  -1.9003809e+00  -2.1883718e-01  -1.8630628e-01  -3.0768142e-02   5.1900967e-01   1.3910856e+00  -1.5563150e+00   2.5930081e+00  -2.1400605e-01  -7.6754241e-01  -5.4912589e-01  -2.1350305e-01   5.4449721e-01   1.2073948e-02   1.0044670e+00   4.9366839e-01   1.2014616e+00   1.3622185e+00  -3.8960574e-01  -1.7780803e+00   4.7712656e-01  -8.9652656e-01   9.5123710e-01   2.2171481e-01   2.4654158e+00   1.2723064e+00   8.8403364e-03  -1.8053713e+00   1.1186140e+00  -1.1446951e+00   4.3438889e-01  -9.7355513e-01   2.3618068e-01  -1.4440287e+00   1.1548842e+00   1.7676945e-01  -1.3329255e+00  -1.0846396e+00   6.3543613e-01  -1.7163583e+00   7.5155296e-01  -1.6839130e+00   1.5821627e+00   9.2971642e-01  -8.1860171e-01  -3.1398763e+00   5.1355644e-01  -2.2522318e+00  -2.2957550e-02  -7.7056162e-01  -1.1780147e-01  -1.2800050e+00  -1.1150126e-01   7.7704854e-01   1.3116447e+00   5.7587548e-01  -8.0742077e-01   2.3279186e-01   6.4232262e-01   2.5561555e+00   8.9328046e-01
  -1.1378623e+00  -2.9706187e+00  -4.8083628e-03  -2.1819496e+00   5.0464763e-01  -4.4256876e-01   1.3894231e+00   6.3304831e-01   1.9478972e+00   1.9585492e+00  -4.6383126e-01  -9.0274916e-01   1.7141099e+00  -1.6875778e+00  -1.7103158e-01   1.0418107e-01  -1.7265227e-01   5.1585676e-01   1.5419261e+00  -1.4611364e+00   2.4066539e+00  -3.6832921e-01  -8.7178538e-01  -7.4206720e-01  -2.8518985e-01   5.1738550e-01   6.8001913e-03   1.0516551e+00   5.8999040e-01   1.1743520e+00   1.5130266e+00  -4.2496638e-01  -1.8557691e+00   3.4872447e-01  -8.9289026e-01   9.7207816e-01   3.3790835e-01   2.4107547e+00   1.3865313e+00  -1.4512710e-01  -1.7648900e+00   8.9390762e-01  -1.0758636e+00   3.5603638e-01  -8.2008110e-01   2.4712785e-01  -1.1868468e+00   1.1324586e+00   3.0491390e-01  -1.4479545e+00  -9.8512695e-01   5.0967659e-01  -1.5826352e+00   7.1325828e-01  -1.3728782e+00   1.5196810e+00   1.1445116e+00  -9.8897181e-01  -3.1480901e+00   3.9993812e-01  -2.1394596e+00  -7.3964639e-02  -5.0036345e-01  -1.4881305e-01  -1.0566017e+00  -2.0133529e-01   7.7169492e-01   1.0844852e+00   4.3414261e-01  -9.0548382e-01   1.0454966e-01   7.2923996e-01   2.5517629e+00   6.5938606e-01
  -1.1514214e+00  -2.9062074e+00  -1.1115207e-01  -2.1474680e+00   4.7097081e-01  -3.6149079e-01   1.3693595e+00   7.9633951e-01   1.8016077e+00   1.9155798e+00  -6.1857098e-01  -7.8070408e-01   1.6663501e+00  -1.4676295e+00  -1.2243356e-01   3.3862412e-01  -2.8700525e-01   5.4340356e-01   1.6673621e+00  -1.3470477e+00   2.1939746e+00  -4.9931872e-01  -9.4227213e-01  -9.0518409e-01  -3.2981294e-01   5.1069957e-01   2.1533671e-02   1.0924034e+00   6.8437344e-01   1.1435715e+00   1.6383364e+00  -4.5181841e-01  -1.8998124e+00   2.3937438e-01  -8.6561382e-01   9.9335778e-01   4.4563949e-01   2.3429488e+00   1.4475631e+00  -2.8997988e-01  -1.6939170e+00   6.7802125e-01  -9.9630648e-01   2.7971351e-01  -6.6094488e-01   2.6355314e-01  -9.4237822e-01   1.1080086e+00   3.7478512e-01  -1.5505411e+00  -8.6838430e-01   3.7687260e-01  -1.4320696e+00   6.7334074e-01  -1.0668659e+00   1.4516031e+00   1.2910176e+00  -1.1584576e+00  -3.1455427e+00   2.7899247e-01  -2.0151044e+00  -1.3826180e-01  -2.4486947e-01  -1.8159628e-01  -8.5929662e-01  -2.8398746e-01   7.3099041e-01   8.4401423e-01   2.7237433e-01  -9.8131073e-01   1.1710110e-02   8.1710166e-01   2.5243422e+00   4.0496188e-01
  -1.1539296e+00  -2.8194305e+00  -1.9416397e-01  -2.0734283e+00   4.5515778e-01  -2.6377536e-01   1.3396267e+00   9.1238855e-01   1.6421577e+00   1.8224337e+00  -7.6205225e-01  -6.4163114e-01   1.6065290e+00  -1.2436615e+00  -7.3339758e-02   5.0756060e-01  -3.6795552e-01   6.0128962e-01   1.7583647e+00  -1.2117559e+00   1.9561432e+00  -6.0172875e-01  -9.7453893e-01  -1.0326494e+00  -3.4378637e-01   5.2432095e-01   5.6773888e-02   1.1217890e+00   7.7228188e-01   1.1057825e+00   1.7291372e+00  -4.6646328e-01  -1.9053577e+00   1.5321675e-01  -8.1293363e-01   1.0129198e+00   5.4029803e-01   2.2555331e+00   1.4477007e+00  -4.1966731e-01  -1.5909867e+00   4.7752475e-01  -9.0482963e-01   2.0843120e-01  -4.9784813e-01   2.8493046e-01  -7.1747054e-01   1.0800307e+00   3.8086318e-01  -1.6350304e+00  -7.3382355e-01   2.4205326e-01  -1.2652558e+00   6.3195764e-01  -7.7287019e-01   1.3785301e+00   1.3605100e+00  -1.3211791e+00  -3.1310595e+00   1.5509807e-01  -1.8800146e+00  -2.1366538e-01  -9.0864427e-03  -2.1453739e-01  -6.9409467e-01  -3.5650350e-01   6.5473138e-01   5.9664797e-01   9.3902039e-02  -1.0294799e+00  -4.1263116e-02   9.0041565e-01   2.4686392e+00   1.3557666e-01
  -1.1416804e+00  -2.7089972e+00  -2.5002826e-01  -1.9596525e+00   4.5725738e-01  -1.5122349e-01   1.2967008e+00   9.7431504e-01   1.4690457e+00   1.6772985e+00  -8.8868470e-01  -4.8566360e-01   1.5356894e+00  -1.0185700e+00  -2.4117415e-02   6.0515832e-01  -4.1147754e-01   6.8776994e-01   1.8077019e+00  -1.0543261e+00   1.6950353e+00  -6.7192007e-01  -9.6605773e-01  -1.1201954e+00  -3.2494468e-01   5.5714398e-01   1.1223584e-01   1.1354176e+00   8.4962182e-01   1.0580524e+00   1.7782299e+00  -4.6621020e-01  -1.8694379e+00   9.3126501e-02  -7.3410810e-01   1.0286307e+00   6.1819934e-01   2.1427963e+00   1.3822512e+00  -5.2904082e-01  -1.4560375e+00   2.9816978e-01  -8.0056924e-01   1.4494996e-01  -3.3241097e-01   3.1067764e-01  -5.1759309e-01   1.0471900e+00   3.2111101e-01  -1.6966919e+00  -5.8190162e-01   1.1013143e-01  -1.0833291e+00   5.8928936e-01  -4.9667258e-01   1.3010152e+00   1.3481033e+00  -1.4715899e+00  -3.1031758e+00   3.2664831e-02  -1.7350457e+00  -2.9781557e-01   2.0345222e-01  -2.4628849e-01  -5.6492353e-01  -4.1683252e-01   5.4416006e-01   3.4850245e-01  -9.7465222e-02  -1.0462981e+00  -5.1736657e-02   9.7392397e-01   2.3807884e+00  -1.4309386e-01
  -1.1119972e+00  -2.5749701e+00  -2.7650249e-01  -1.8078415e+00   4.7649160e-01  -2.6038437e-02   1.2377476e+00   9.7808925e-01   1.2821931e+00   1.4806805e+00  -9.9377605e-01  -3.1377491e-01   1.4550307e+00  -7.9497179e-01   2.4752767e-02   6.2952808e-01  -4.1558528e-01   7.9980061e-01   1.8103408e+00  -8.7532708e-01   1.4132356e+00  -7.0803937e-01  -9.1638508e-01  -1.1653040e+00  -2.7269354e-01   6.0714719e-01   1.8683967e-01   1.1296676e+00   9.1294131e-01   9.9801114e-01   1.7806237e+00  -4.4957319e-01  -1.7911590e+00   6.0587437e-02  -6.2951252e-01   1.0384738e+00   6.7674563e-01   2.0001468e+00   1.2497957e+00  -6.1410001e-01  -1.2905050e+00   1.4465767e-01  -6.8309238e-01   9.1673554e-02  -1.6618547e-01   3.4015933e-01  -3.4663906e-01   1.0083640e+00   1.9710014e-01  -1.7319730e+00  -4.1420868e-01  -1.4289884e-02  -8.8797047e-01   5.4556111e-01  -2.4263230e-01   1.2194871e+00   1.2530433e+00  -1.6046980e+00  -3.0601974e+00  -8.4032206e-02  -1.5810661e+00  -3.8824883e-01   3.9081770e-01  -2.7583554e-01  -4.7341355e-01  -4.6391526e-01   4.0199515e-01   1.0518405e-01  -2.9751944e-01  -1.0299993e+00  -1.9033580e-02   1.0328854e+00   2.2586405e+00  -4.2543384e-01
  -1.0633752e+00  -2.4188138e+00  -2.7302181e-01  -1.6215621e+00   5.1130641e-01   1.0922397e-01   1.1607578e+00   9.2270702e-01   1.0820001e+00   1.2354431e+00  -1.0737048e+00  -1.2780970e-01   1.3659047e+00  -5.7517713e-01   7.2635024e-02   5.8279723e-01  -3.8040435e-01   9.3319238e-01   1.7637056e+00  -6.7687022e-01   1.1140171e+00  -7.1008783e-01  -8.2718861e-01  -1.1672981e+00  -1.8807089e-01   6.7150903e-01   2.7873350e-01   1.1018736e+00   9.5957768e-01   9.2395830e-01   1.7337877e+00  -4.1638660e-01  -1.6717659e+00   5.5649638e-02  -5.0067538e-01   1.0406282e+00   7.1450669e-01   1.8244025e+00   1.0522612e+00  -6.7216342e-01  -1.0973275e+00   2.0469300e-02  -5.5247724e-01   5.0558805e-02  -6.8065538e-04   3.7268162e-01  -2.0682507e-01   9.6266306e-01   1.3921737e-02  -1.7386718e+00  -2.3346817e-01  -1.2708383e-01  -6.8138069e-01   5.0105280e-01  -1.3578833e-02   1.1341811e+00   1.0787631e+00  -1.7162455e+00  -3.0002626e+00  -1.9099962e-01  -1.4189585e+00  -4.8246401e-01   5.5271638e-01  -3.0254107e-01  -4.1882032e-01  -4.9770474e-01   2.3239288e-01  -1.2837350e-01  -5.0173700e-01  -9.8081875e-01   5.5547714e-02   1.0733130e+00   2.1019830e+00  -7.0602750e-01
  -9.9553928e-01  -2.2433472e+00  -2.4069709e-01  -1.4061248e+00   5.5945709e-01   2.5170865e-01   1.0646231e+00   8.1018063e-01   8.6937472e-01   9.4671419e-01  -1.1260243e+00   6.9553283e-02   1.2698209e+00  -3.6118556e-01   1.1870732e-01   4.7093620e-01  -3.0811936e-01   1.0828221e+00   1.6677768e+00  -4.6254132e-01   8.0128899e-01  -6.7987410e-01  -7.0214877e-01  -1.1273310e+00  -7.3715302e-02   7.4676063e-01   3.8534811e-01   1.0504463e+00   9.8774340e-01   8.3492109e-01   1.6377432e+00  -3.6782858e-01  -1.5145843e+00   7.6972482e-02  -3.5025392e-01   1.0335296e+00   7.3121616e-01   1.6139906e+00   7.9479148e-01  -7.0195398e-01  -8.8085828e-01  -7.2233575e-02  -4.0936751e-01   2.3048145e-02   1.6260279e-01   4.0748354e-01  -9.8695311e-02   9.0943172e-01  -2.2011361e-01  -1.7160192e+00  -4.3448898e-02  -2.2473077e-01  -4.6622414e-01   4.5609882e-01   1.8918725e-01   1.0450871e+00   8.3269473e-01  -1.8028425e+00  -2.9214051e+00  -2.8464708e-01  -1.2496224e+00  -5.7797811e-01   6.9041570e-01  -3.2615659e-01  -3.9809892e-01  -5.1911650e-01   4.0832696e-02  -3.4801695e-01  -7.0536975e-01  -9.0094105e-01   1.6882070e-01   1.0921538e+00   1.9126401e+00  -9.7976998e-01
  -9.0941890e-01  -2.0525969e+00  -1.8220761e-01  -1.1683574e+00   6.1812650e-01   3.9831547e-01   9.4915895e-01   6.4534764e-01   6.4573060e-01   6.2166755e-01  -1.1494940e+00   2.7490263e-01   1.1684635e+00  -1.5470465e-01   1.6195120e-01   3.0334799e-01  -2.0280181e-01   1.2428884e+00   1.5250283e+00  -2.3722799e-01   4.7951679e-01  -6.2085713e-01  -5.4674359e-01  -1.0482748e+00   6.6255491e-02   8.2896827e-01   5.0347869e-01   9.7492270e-01   9.9654786e-01   7.3066531e-01   1.4949974e+00  -3.0634905e-01  -1.3248382e+00   1.2195027e-01  -1.8195070e-01   1.0159187e+00   7.2768657e-01   1.3690530e+00   4.8542680e-01  -7.0359649e-01  -6.4669271e-01  -1.3263191e-01  -2.5499509e-01   1.0030653e-02   3.2213150e-01   4.4373278e-01  -2.1228094e-02   8.4823804e-01  -4.9397333e-01  -1.6646672e+00   1.5120475e-01  -3.0440851e-01  -2.4554901e-01   4.1108166e-01   3.6578871e-01   9.5192759e-01   5.2584498e-01  -1.8620492e+00  -2.8216239e+00  -3.6188073e-01  -1.0739756e+00  -6.7236824e-01   8.0657040e-01  -3.4680010e-01  -4.0612854e-01  -5.2990873e-01  -1.6607310e-01  -5.5042227e-01  -9.0354569e-01  -7.9432578e-01   3.1589703e-01   1.0874026e+00   1.6944471e+00  -1.2419468e+00
  -8.0704604e-01  -1.8515704e+00  -1.0159789e-01  -9.1629015e-01   6.8407132e-01   5.4575320e-01   8.1507452e-01   4.3551268e-01   4.1296460e-01   2.6918627e-01  -1.1440470e+00   4.8425175e-01   1.0637134e+00   4.2813141e-02   2.0117082e-01   9.2246551e-02  -7.0133012e-02   1.4071954e+00   1.3402105e+00  -6.8568997e-03   1.5361799e-01  -5.3789209e-01  -3.6793153e-01  -9.3451904e-01   2.2644700e-01   9.1393478e-01   6.2939061e-01   8.7595160e-01   9.8595704e-01   6.1166735e-01   1.3103219e+00  -2.3550664e-01  -1.1093623e+00   1.8691059e-01  -3.7841123e-04   9.8687615e-01   7.0565195e-01   1.0914541e+00   1.3461416e-01  -6.7853074e-01  -4.0141947e-01  -1.6119991e-01  -9.1172527e-02   1.1835549e-02   4.7629653e-01   4.8053117e-01   2.7963419e-02   7.7885582e-01  -7.9456626e-01  -1.5865914e+00   3.4521104e-01  -3.6404078e-01  -2.2690337e-02   3.6642410e-01   5.1757105e-01   8.5417105e-01   1.7215769e-01  -1.8924087e+00  -2.6989688e+00  -4.2016636e-01  -8.9296429e-01  -7.6329873e-01   9.0495904e-01  -3.6489741e-01  -4.3607382e-01  -5.3249846e-01  -3.8084145e-01  -7.3308383e-01  -1.0913791e+00  -6.6642921e-01   4.9045642e-01   1.0581469e+00   1.4530972e+00  -1.4882831e+00
  -6.9138802e-01  -1.6459611e+00  -3.9945929e-03  -6.5876885e-01   7.5379048e-01   6.9059311e-01   6.6390507e-01   1.8994878e-01   1.7341672e-01  -1.0056974e-01  -1.1106946e+00   6.9323956e-01   9.5767360e-01   2.3011963e-01   2.3504694e-01  -1.4813413e-01   8.2956981e-02   1.5694456e+00   1.1199993e+00   2.2194003e-01  -1.7116149e-01  -4.3689920e-01  -1.7375560e-01  -7.9169632e-01   4.0045630e-01   9.9740885e-01   7.5894235e-01   7.5521802e-01   9.5669805e-01   4.7905632e-01   1.0903994e+00  -1.5972628e-01  -8.7622227e-01   2.6737081e-01   1.8912040e-01   9.4585209e-01   6.6755276e-01   7.8470425e-01  -2.4541993e-01  -6.2935020e-01  -1.5231077e-01  -1.5959041e-01   7.9747003e-02   2.8258439e-02   6.2337421e-01   5.1693504e-01   5.2351814e-02   7.0125006e-01  -1.1075322e+00  -1.4849159e+00   5.3293835e-01  -4.0230508e-01   1.9883774e-01   3.2258423e-01   6.4682655e-01   7.5108849e-01  -2.1229794e-01  -1.8934298e+00  -2.5516401e+00  -4.5756329e-01  -7.0757575e-01  -8.4853317e-01   9.9015068e-01  -3.8108863e-01  -4.7985937e-01  -5.2972318e-01  -5.9544088e-01  -8.9424778e-01  -1.2640897e+00  -5.2384175e-01   6.8508016e-01   1.0045451e+00   1.1958695e+00  -1.7149639e+00
  -5.6613083e-01  -1.4418069e+00   1.0473386e-01  -4.0502347e-01   8.2370632e-01   8.2932286e-01   4.9791239e-01  -8.0706428e-02  -7.0179115e-02  -4.7666658e-01  -1.0513880e+00   8.9735763e-01   8.5268961e-01   4.0611331e-01   2.6222576e-01  -4.0244694e-01   2.4870731e-01   1.7235234e+00   8.7253796e-01   4.4220643e-01  -4.8938550e-01  -3.2448150e-01   2.7104189e-02  -6.2635507e-01   5.8118813e-01   1.0752896e+00   8.8772063e-01   6.1531876e-01   9.1011970e-01   3.3453532e-01   8.4336667e-01  -8.3996008e-02  -6.3427110e-01   3.5833277e-01   3.8068681e-01   8.9268612e-01   6.1628173e-01   4.5380475e-01  -6.4139111e-01  -5.5958231e-01   9.3027880e-02  -1.3046789e-01   2.5493802e-01   5.8617790e-02   7.6149659e-01   5.5199169e-01   5.6159069e-02   6.1557011e-01  -1.4181088e+00  -1.3636772e+00   7.0872252e-01  -4.1860618e-01   4.1545455e-01   2.8005536e-01   7.5646649e-01   6.4185159e-01  -6.1026318e-01  -1.8655287e+00  -2.3781055e+00  -4.7273178e-01  -5.1885988e-01  -9.2593308e-01   1.0671231e+00  -3.9610608e-01  -5.2872492e-01  -5.2456434e-01  -8.0165781e-01  -1.0327966e+00  -1.4171279e+00  -3.7387009e-01   8.9162414e-01   9.2774515e-01   9.3125390e-01  -1.9186296e+00
  -4.3543117e-01  -1.2451324e+00   2.1835011e-01  -1.6421588e-01   8.9034935e-01   9.5840462e-01   3.1996559e-01  -3.6511580e-01  -3.1474791e-01  -8.4793643e-01  -9.6884201e-01   1.0921878e+00   7.5135620e-01   5.6978221e-01   2.8143840e-01  -6.5519313e-01   4.1897194e-01   1.8637537e+00   6.0690983e-01   6.4706262e-01  -7.9557262e-01  -2.0751963e-01   2.2579962e-01  -4.4560258e-01   7.6119848e-01   1.1438160e+00   1.0111840e+00   4.5959969e-01   8.4802492e-01   1.8029113e-01   5.7828684e-01  -1.3526240e-02  -3.9267014e-01   4.5459457e-01   5.6818189e-01   8.2762309e-01   5.5491366e-01   1.0503103e-01  -1.0397249e+00  -4.7342838e-01   3.2702877e-01  -7.7304707e-02   4.3119665e-01   1.0183607e-01   8.8863881e-01   5.8479049e-01   4.3989381e-02   5.2215441e-01  -1.7120168e+00  -1.2275492e+00   8.6718984e-01  -4.1302191e-01   6.2362643e-01   2.3937215e-01   8.4967055e-01   5.2566810e-01  -1.0042880e+00  -1.8099347e+00  -2.1772287e+00  -4.6491723e-01  -3.2795329e-01  -9.9344860e-01   1.1408610e+00  -4.1063230e-01  -5.7382075e-01  -5.1985018e-01  -9.9148486e-01  -1.1480982e+00  -1.5462995e+00  -2.2409276e-01   1.1016064e+00   8.2975348e-01   6.6849323e-01  -2.0963516e+00
  -3.0365535e-01  -1.0615982e+00   3.3062593e-01   5.5004123e-02   9.5053432e-01   1.0743404e+00   1.3341036e-01  -6.5192320e-01  -5.5692818e-01  -1.2035218e+00  -8.6634239e-01   1.2736322e+00   6.5650210e-01   7.2015486e-01   2.9164005e-01  -8.9167335e-01   5.8566342e-01   1.9851227e+00   3.3257780e-01   8.3010087e-01  -1.0843447e+00  -9.2773107e-02   4.1377471e-01  -2.5674214e-01   9.3304548e-01   1.1997285e+00   1.1248102e+00   2.9196737e-01   7.7249143e-01   1.8897969e-02   3.0459175e-01   4.6602938e-02  -1.6040232e-01   5.5105672e-01   7.4543557e-01   7.5132004e-01   4.8644135e-01  -2.5433286e-01  -1.4273213e+00  -3.7548476e-01   5.4253183e-01  -4.1579792e-03   6.0505531e-01   1.5653724e-01   1.0026298e+00   6.1452345e-01   2.0460221e-02   4.2154703e-01  -1.9763118e+00  -1.0815489e+00   1.0035663e+00  -3.8623091e-01   8.1997738e-01   2.0112015e-01   9.2954216e-01   4.0194342e-01  -1.3777273e+00  -1.7285727e+00  -1.9484093e+00  -4.3391707e-01  -1.3610479e-01  -1.0491053e+00   1.2159615e+00  -4.2515137e-01  -6.0680076e-01  -5.1796248e-01  -1.1575077e+00  -1.2398355e+00  -1.6478889e+00  -8.1919816e-02   1.3065860e+00   7.1326802e-01   4.1706989e-01  -2.2455957e+00
  -1.7512397e-01  -8.9618180e-01   4.3569921e-01   2.4490981e-01   1.0015171e+00   1.1737498e+00  -5.8067659e-02  -9.3040232e-01  -7.9312835e-01  -1.5333908e+00  -7.4754546e-01   1.4381234e+00   5.7114370e-01   8.5626598e-01   2.9215495e-01  -1.0988660e+00   7.4116726e-01   2.0834541e+00   5.8832606e-02   9.8574718e-01  -1.3505746e+00   1.3486226e-02   5.8319076e-01  -6.6925983e-02   1.0896297e+00   1.2403991e+00   1.2242470e+00   1.1668809e-01   6.8569823e-01  -1.4678077e-01   3.1532963e-02   9.1779073e-02   5.4191073e-02   6.4300187e-01   9.0649756e-01   6.6484292e-01   4.1354068e-01  -6.1629574e-01  -1.7922641e+00  -2.7046473e-01   7.3313232e-01   8.4556287e-02   7.7291353e-01   2.2115050e-01   1.1011905e+00   6.4054837e-01  -1.0139922e-02   3.1452258e-01  -2.2001412e+00  -9.3074386e-01   1.1139515e+00  -3.3943151e-01   1.0013954e+00   1.6594528e-01   9.9879869e-01   2.7045258e-01  -1.7156695e+00  -1.6239294e+00  -1.6917157e+00  -3.8003628e-01   5.5303564e-02  -1.0909948e+00   1.2962759e+00  -4.3980871e-01  -6.2037121e-01  -5.2056996e-01  -1.2932662e+00  -1.3078331e+00  -1.7187713e+00   4.5816143e-02   1.4985164e+00   5.8149035e-01   1.8616916e-01  -2.3641834e+00
  -5.3877244e-02  -7.5291307e-01   5.2838771e-01   3.9905380e-01   1.0411219e+00   1.2534651e+00  -2.5058032e-01  -1.1910313e+00  -1.0195876e+00  -1.8287929e+00  -6.1628707e-01   1.5827985e+00   4.9840193e-01   9.7714083e-01   2.8281005e-01  -1.2661756e+00   8.7870495e-01   2.1555356e+00  -2.0571323e-01   1.1095698e+00  -1.5895298e+00   1.0578619e-01   7.2729425e-01   1.1715646e-01   1.2245080e+00   1.2639219e+00   1.3054616e+00  -6.1814496e-02   5.8977406e-01  -3.1369133e-01  -2.3232181e-01   1.1815648e-01   2.4382465e-01   7.2632997e-01   1.0458826e+00   5.6964950e-01   3.3838330e-01  -9.7248371e-01  -2.1244334e+00  -1.6294060e-01   8.9348905e-01   1.8427704e-01   9.3118029e-01   2.9401045e-01   1.1820046e+00   6.6244482e-01  -4.4140706e-02   2.0211290e-01  -2.3753620e+00  -7.7998365e-01   1.1955430e+00  -2.7426018e-01   1.1651322e+00   1.3455890e-01   1.0595204e+00   1.3150267e-01  -2.0057374e+00  -1.4989181e+00  -1.4080060e+00  -3.0403848e-01   2.4474481e-01  -1.1172759e+00   1.3846127e+00  -4.5429475e-01  -6.0875632e-01  -5.2841206e-01  -1.3935694e+00  -1.3519040e+00  -1.7565142e+00   1.5321402e-01   1.6700532e+00   4.3793242e-01  -1.5849421e-02  -2.4502574e+00
   5.6525488e-02  -6.3467644e-01   6.0444065e-01   5.1255252e-01   1.0678318e+00   1.3106443e+00  -4.4017379e-01  -1.4259566e+00  -1.2324470e+00  -2.0826338e+00  -4.7641091e-01   1.7056325e+00   4.4137986e-01   1.0818019e+00   2.6403992e-01  -1.3860050e+00   9.9262823e-01   2.1991982e+00  -4.5355509e-01   1.1985138e+00  -1.7970115e+00   1.7969656e-01   8.4071149e-01   2.8953956e-01   1.3321694e+00   1.2691616e+00   1.3648914e+00  -2.3915337e-01   4.8668136e-01  -4.7868965e-01  -4.7951554e-01   1.2289669e-01   4.0261151e-01   7.9773559e-01   1.1588015e+00   4.6755572e-01   2.6251234e-01  -1.3144774e+00  -2.4159821e+00  -5.7120780e-02   1.0195767e+00   2.9048868e-01   1.0764228e+00   3.7344314e-01   1.2428217e+00   6.8005534e-01  -7.8704159e-02   8.5628112e-02  -2.4969767e+00  -6.3367002e-01   1.2467979e+00  -1.9271676e-01   1.3088967e+00   1.0773297e-01   1.1129772e+00  -1.3933162e-02  -2.2387098e+00  -1.3567507e+00  -1.0990194e+00  -2.0709978e-01   4.3054967e-01  -1.1261934e+00   1.4825205e+00  -4.6776812e-01  -5.6805079e-01  -5.4115401e-01  -1.4547444e+00  -1.3717317e+00  -1.7594611e+00   2.3558666e-01   1.8148123e+00   2.8623165e-01  -1.8193839e-01  -2.5022644e+00
   1.5316339e-01  -5.4308979e-01   6.6071613e-01   5.8228733e-01   1.0808340e+00   1.3429015e+00  -6.2296294e-01  -1.6293206e+00  -1.4278347e+00  -2.2897496e+00  -3.3162628e-01   1.8055200e+00   4.0300270e-01   1.1692985e+00   2.3694854e-01  -1.4541194e+00   1.0786353e+00   2.2133484e+00  -6.7862396e-01   1.2510506e+00  -1.9694869e+00   2.3199242e-01   9.1965939e-01   4.4518171e-01   1.4082630e+00   1.2557624e+00   1.3995879e+00  -4.1115431e-01   3.7814339e-01  -6.3864343e-01  -7.0402674e-01   1.0433550e-01   5.2631696e-01   8.5481914e-01   1.2413695e+00   3.6068298e-01   1.8678852e-01  -1.6341499e+00  -2.6616530e+00   4.3326692e-02   1.1088706e+00   3.9888008e-01   1.2055175e+00   4.5783068e-01   1.2815878e+00   6.9350280e-01  -1.1195002e-01  -3.3336266e-02  -2.5633642e+00  -4.9557720e-01   1.2675226e+00  -9.7101315e-02   1.4309364e+00   8.6281495e-02   1.1595448e+00  -1.6412918e-01  -2.4089295e+00  -1.2008242e+00  -7.6742618e-01  -9.0771361e-02   6.1092700e-01  -1.1161218e+00   1.5901657e+00  -4.7883038e-01  -4.9643855e-01  -5.5732982e-01  -1.4748094e+00  -1.3668048e+00  -1.7268008e+00   2.8965981e-01   1.9275702e+00   1.2998636e-01  -3.0677454e-01  -2.5189597e+00
   2.3386384e-01  -4.7846102e-01   6.9527847e-01   6.0701776e-01   1.0800231e+00   1.3484520e+00  -7.9526138e-01  -1.7974360e+00  -1.6019692e+00  -2.4470706e+00  -1.8540048e-01   1.8823067e+00   3.8582838e-01   1.2387561e+00   2.0331553e-01  -1.4697835e+00   1.1339043e+00   2.1979630e+00  -8.7649691e-01   1.2672383e+00  -2.1042110e+00   2.6073719e-01   9.6207029e-01   5.8009989e-01   1.4497738e+00   1.2241195e+00   1.4073542e+00  -5.7400798e-01   2.6561928e-01  -7.9053610e-01  -9.0147888e-01   6.2070138e-02   6.1251402e-01   8.9612944e-01   1.2907887e+00   2.5138802e-01   1.1140919e-01  -1.9239947e+00  -2.8589201e+00   1.3539768e-01   1.1604579e+00   5.0546849e-01   1.3157969e+00   5.4564888e-01   1.2965981e+00   7.0318038e-01  -1.4298492e-01  -1.5291300e-01  -2.5762898e+00  -3.6873042e-01   1.2588878e+00   1.0035700e-02   1.5301086e+00   7.1025408e-02   1.1987131e+00  -3.1658327e-01  -2.5144743e+00  -1.0346298e+00  -4.1682600e-01   4.3043501e-02   7.8400440e-01  -1.0856367e+00   1.7063101e+00  -4.8556113e-01  -3.9426755e-01  -5.7438230e-01  -1.4535590e+00  -1.3364129e+00  -1.6586141e+00   3.1368292e-01   2.0044051e+00  -2.7379506e-02  -3.8706993e-01  -2.4994423e+00
   2.9726199e-01  -4.3981978e-01   7.0741496e-01   5.8740464e-01   1.0659598e+00   1.3262594e+00  -9.5370563e-01  -1.9288054e+00  -1.7512851e+00  -2.5536731e+00  -4.0889405e-02   1.9367653e+00   3.9184073e-01   1.2894426e+00   1.6554148e-01  -1.4356719e+00   1.1571448e+00   2.1540458e+00  -1.0444841e+00   1.2486878e+00  -2.1993368e+00   2.6528869e-01   9.6762935e-01   6.9143799e-01   1.4551408e+00   1.1753175e+00   1.3868677e+00  -7.2439226e-01   1.5032569e-01  -9.3157228e-01  -1.0692252e+00  -3.0359854e-03   6.6063384e-01   9.2114047e-01   1.3054921e+00   1.4217666e-01   3.5995044e-02  -2.1774338e+00  -3.0079539e+00   2.1682022e-01   1.1750686e+00   6.0668669e-01   1.4051859e+00   6.3547621e-01   1.2866601e+00   7.0971153e-01  -1.7183861e-01  -2.7100265e-01  -2.5407003e+00  -2.5534316e-01   1.2233669e+00   1.2592927e-01   1.6059324e+00   6.2739677e-02   1.2291854e+00  -4.6806451e-01  -2.5570872e+00  -8.6168637e-01  -5.1688396e-02   1.9209543e-01   9.4788775e-01  -1.0336149e+00   1.8283878e+00  -4.8561653e-01  -2.6398238e-01  -5.8880349e-01  -1.3925632e+00  -1.2797103e+00  -1.5559029e+00   3.0745212e-01   2.0427832e+00  -1.8271574e-01  -4.2175933e-01  -2.4432188e+00
   3.4281189e-01  -4.2501765e-01   6.9757832e-01   5.2594823e-01   1.0397924e+00   1.2761777e+00  -1.0953683e+00  -2.0239922e+00  -1.8725733e+00  -2.6107177e+00   9.9095113e-02   1.9705224e+00   4.2224259e-01   1.3208438e+00   1.2653211e-01  -1.3575627e+00   1.1485741e+00   2.0835584e+00  -1.1815942e+00   1.1984455e+00  -2.2540068e+00   2.4623742e-01   9.3773079e-01   7.7747423e-01   1.4243172e+00   1.1110440e+00   1.3377831e+00  -8.5956114e-01   3.3298320e-02  -1.0592798e+00  -1.2063141e+00  -8.8926964e-02   6.7191488e-01   9.3017102e-01   1.2852450e+00   3.5607047e-02  -4.0266209e-02  -2.3890885e+00  -3.1114189e+00   2.8606987e-01   1.1550282e+00   6.9943583e-01   1.4723209e+00   7.2597576e-01   1.2512533e+00   7.1388269e-01  -1.9931656e-01  -3.8533985e-01  -2.4643191e+00  -1.5681105e-01   1.1646028e+00   2.4762542e-01   1.6586212e+00   6.2084458e-02   1.2490524e+00  -6.1473506e-01  -2.5418767e+00  -6.8549901e-01   3.2276744e-01   3.5377735e-01   1.1007371e+00  -9.5936232e-01   1.9526713e+00  -4.7638869e-01  -1.0992568e-01  -5.9636956e-01  -1.2950760e+00  -1.1958415e+00  -1.4205927e+00   2.7225048e-01   2.0415893e+00  -3.3320683e-01  -4.1204959e-01  -2.3502921e+00
   3.7075183e-01  -4.3088725e-01   6.6726527e-01   4.2684606e-01   1.0031500e+00   1.1990686e+00  -1.2178562e+00  -2.0853622e+00  -1.9631372e+00  -2.6212850e+00   2.3208508e-01   1.9859375e+00   4.7726784e-01   1.3327403e+00   8.9527493e-02  -1.2438436e+00   1.1098223e+00   1.9893225e+00  -1.2883891e+00   1.1207977e+00  -2.2684164e+00   2.0528858e-01   8.7535820e-01   8.3757553e-01   1.3587701e+00   1.0334850e+00   1.2608048e+00  -9.7739723e-01  -8.4515120e-02  -1.1716039e+00  -1.3133432e+00  -1.9249674e-01   6.4925620e-01   9.2425856e-01   1.2311969e+00  -6.5810944e-02  -1.1843386e-01  -2.5550058e+00  -3.1741240e+00   3.4233728e-01   1.1041342e+00   7.8110800e-01   1.5166420e+00   8.1585595e-01   1.1906699e+00   7.1655360e-01  -2.2678694e-01  -4.9358502e-01  -2.3570748e+00  -7.3756720e-02   1.0872066e+00   3.7200043e-01   1.6890857e+00   6.9523995e-02   1.2560279e+00  -7.5234100e-01  -2.4768160e+00  -5.0953856e-01   7.0074794e-01   5.2509889e-01   1.2408516e+00  -8.6275914e-01   2.0745132e+00  -4.5521631e-01   6.1971461e-02  -5.9245625e-01  -1.1658647e+00  -1.0841192e+00  -1.2555113e+00   2.1071396e-01   2.0011093e+00  -4.7639611e-01  -3.6132755e-01  -2.2212706e+00
   3.8203002e-01  -4.5345090e-01   6.1884536e-01   2.9578177e-01   9.5801557e-01   1.0968827e+00  -1.3193862e+00  -2.1167198e+00  -2.0209500e+00  -2.5901180e+00   3.5593046e-01   1.9859414e+00   5.5603309e-01   1.3252771e+00   5.7888369e-02  -1.1048654e+00   1.0437796e+00   1.8749055e+00  -1.3667469e+00   1.0210121e+00  -2.2438506e+00   1.4510096e-01   7.8489853e-01   8.7210931e-01   1.2614204e+00   9.4520910e-01   1.1577250e+00  -1.0764278e+00  -2.0214497e-01  -1.2669853e+00  -1.3922210e+00  -3.0978845e-01   5.9698762e-01   9.0500219e-01   1.1458730e+00  -1.5971266e-01  -1.9960342e-01  -2.6728231e+00  -3.2025536e+00   3.8545664e-01   1.0274622e+00   8.4958298e-01   1.5384500e+00   9.0381862e-01   1.1061204e+00   7.1855469e-01  -2.5592397e-01  -5.9343575e-01  -2.2303995e+00  -6.1159026e-03   9.9650015e-01   4.9578096e-01   1.6989070e+00   8.5240121e-02   1.2477218e+00  -8.7646119e-01  -2.3720781e+00  -3.3723776e-01   1.0761052e+00   7.0265390e-01   1.3667575e+00  -7.4441265e-01   2.1886457e+00  -4.1963200e-01   2.4458456e-01  -5.7241474e-01  -1.0109659e+00  -9.4423942e-01  -1.0643393e+00   1.2663378e-01   1.9229665e+00  -6.1017572e-01  -2.7493011e-01  -2.0574819e+00
   3.7819628e-01  -4.8816724e-01   5.5535553e-01   1.3965334e-01   9.0659110e-01   9.7268800e-01  -1.3988347e+00  -2.1228740e+00  -2.0448041e+00  -2.5232882e+00   4.6875648e-01   1.9738444e+00   6.5644680e-01   1.2990171e+00   3.4856427e-02  -9.5219179e-01   9.5439391e-01   1.7444891e+00  -1.4195534e+00   9.0503113e-01  -2.1826751e+00   6.9096583e-02   6.7189877e-01   8.8232480e-01   1.1365239e+00   8.4905092e-01   1.0314176e+00  -1.1558051e+00  -3.1848450e-01  -1.3444156e+00  -1.4458586e+00  -4.3623509e-01   5.2057259e-01   8.7438993e-01   1.0331079e+00  -2.4396403e-01  -2.8469141e-01  -2.7418628e+00  -3.2043149e+00   4.1580502e-01   9.3111126e-01   9.0320651e-01   1.5389216e+00   9.8850445e-01   9.9979155e-01   7.2058187e-01  -2.8843321e-01  -6.8275006e-01  -2.0964532e+00   4.6744037e-02   8.9821581e-01   6.1557083e-01   1.6902719e+00   1.0904918e-01   1.2219264e+00  -9.8279532e-01  -2.2392585e+00  -1.7199560e-01   1.4425869e+00   8.8259165e-01   1.4772871e+00  -6.0579951e-01   2.2895143e+00  -3.6762555e-01   4.3004571e-01  -5.3197940e-01  -8.3738430e-01  -7.7650930e-01  -8.5153105e-01   2.4708676e-02   1.8100164e+00  -7.3274751e-01  -1.5979333e-01  -1.8610782e+00
   3.6126910e-01  -5.3020396e-01   4.8027821e-01  -3.3744950e-02   8.5116432e-01   8.3063774e-01  -1.4557537e+00  -2.1091659e+00  -2.0344381e+00  -2.4278073e+00   5.6891404e-01   1.9531216e+00   7.7519111e-01   1.2549709e+00   2.3308378e-02  -7.9779341e-01   8.4643100e-01   1.6027276e+00  -1.4503516e+00   7.7913581e-01  -2.0882871e+00  -1.8746275e-02   5.4277728e-01   8.7021409e-01   9.8949800e-01   7.4799750e-01   8.8578365e-01  -1.2152533e+00  -4.3218495e-01  -1.4034642e+00  -1.4778179e+00  -5.6692507e-01   4.2626331e-01   8.3462570e-01   8.9791237e-01  -3.1672921e-01  -3.7423326e-01  -2.7631480e+00  -3.1875405e+00   4.3418352e-01   8.2189916e-01   9.4075618e-01   1.5200756e+00   1.0684482e+00   8.7484322e-01   7.2310023e-01  -3.2578387e-01  -7.5967111e-01  -1.9673182e+00   8.5884553e-02   7.9816578e-01   7.2789202e-01   1.6658716e+00   1.4033283e-01   1.1768909e+00  -1.0674692e+00  -2.0905406e+00  -1.7181892e-02   1.7940970e+00   1.0606045e+00   1.5716423e+00  -4.4937904e-01   2.3716257e+00  -2.9789998e-01   6.1021767e-01  -4.6767690e-01  -6.5275075e-01  -5.8206631e-01  -6.2220730e-01  -8.9738268e-02   1.6662064e+00  -8.4256388e-01  -2.4005670e-02  -1.6351163e+00
   3.3358590e-01  -5.7472392e-01   3.9731754e-01  -2.1607401e-01   7.9398714e-01   6.7586808e-01  -1.4903540e+00  -2.0809973e+00  -1.9906288e+00  -2.3112062e+00   6.5493206e-01   1.9271889e+00   9.0778599e-01   1.1945976e+00   2.5524807e-02  -6.5324278e-01   7.2520952e-01   1.4545982e+00  -1.4629752e+00   6.4959864e-01  -1.9650181e+00  -1.1410536e-01   4.0450333e-01   8.3836393e-01   8.2669751e-01   6.4508371e-01   7.2564642e-01  -1.2549887e+00  -5.4157241e-01  -1.4442708e+00  -1.4919447e+00  -6.9687636e-01   3.2072834e-01   7.8796886e-01   7.4628065e-01  -3.7651570e-01  -4.6821256e-01  -2.7393359e+00  -3.1602870e+00   4.4169108e-01   7.0702247e-01   9.6140139e-01   1.4846889e+00   1.1420526e+00   7.3534111e-01   7.2626827e-01  -3.6897309e-01  -8.2274266e-01  -1.8542221e+00   1.1264567e-01   7.0190350e-01   8.2924418e-01   1.6287657e+00   1.7799340e-01   1.1115631e+00  -1.1273331e+00  -1.9378616e+00   1.2386648e-01   2.1249460e+00   1.2319453e+00   1.6494329e+00  -2.7865900e-01   2.4298853e+00  -2.1009679e-01   7.7716122e-01  -3.7720426e-01  -4.6495892e-01  -3.6306407e-01  -3.8202088e-01  -2.1106299e-01   1.4964027e+00  -9.3825896e-01   1.2370209e-01  -1.3836023e+00
   2.9764724e-01  -6.1716926e-01   3.1018904e-01  -3.9881933e-01   7.3717296e-01   5.1432747e-01  -1.5034533e+00  -2.0433911e+00  -1.9152363e+00  -2.1811066e+00   7.2548115e-01   1.8991840e+00   1.0487382e+00   1.1197761e+00   4.2994350e-02  -5.2896094e-01   5.9632361e-01   1.3052501e+00  -1.4611959e+00   5.2234578e-01  -1.8179909e+00  -2.1252179e-01   2.6425731e-01   7.8980506e-01   6.5514869e-01   5.4330015e-01   5.5659712e-01  -1.2756186e+00  -6.4459908e-01  -1.4675040e+00  -1.4920132e+00  -8.2130194e-01   2.1067560e-01   7.3659742e-01   5.8494163e-01  -4.2219555e-01  -5.6593609e-01  -2.6745663e+00  -3.1299694e+00   4.3960118e-01   5.9369600e-01   9.6466351e-01   1.4361651e+00   1.2075906e+00   5.8612204e-01   7.2989088e-01  -4.1834163e-01  -8.7100416e-01  -1.7668384e+00   1.2849522e-01   6.1439407e-01   9.1618645e-01   1.5822171e+00   2.2044346e-01   1.0257787e+00  -1.1602262e+00  -1.7921375e+00   2.4786580e-01   2.4300760e+00   1.3914872e+00   1.7106870e+00  -9.8196209e-02   2.4599096e+00  -1.0496646e-01   9.2356992e-01  -2.5974500e-01  -2.8179911e-01  -1.2280381e-01  -1.3699895e-01  -3.3360731e-01   1.3061927e+00  -1.0185781e+00   2.7449340e-01  -1.1114852e+00
   2.5596331e-01  -6.5352859e-01   2.2243321e-01  -5.7366284e-01   6.8261777e-01   3.5254292e-01  -1.4963952e+00  -2.0006172e+00  -1.8111936e+00  -2.0448164e+00   7.7935348e-01   1.8717608e+00   1.1917707e+00   1.0327448e+00   7.6270295e-02  -4.3356206e-01   4.6536626e-01   1.1598521e+00  -1.4484084e+00   4.0264700e-01  -1.6529397e+00  -3.0959489e-01   1.2908990e-01   7.2786663e-01   4.8225210e-01   4.4551550e-01   3.8479469e-01  -1.2780296e+00  -7.3883428e-01  -1.4742879e+00  -1.4814103e+00  -9.3585255e-01   1.0249065e-01   6.8250142e-01   4.2106543e-01  -4.5300331e-01  -6.6596569e-01  -2.5742392e+00  -3.1028704e+00   4.2924933e-01   4.8878954e-01   9.5038233e-01   1.3783591e+00   1.2632397e+00   4.3259959e-01   7.3340778e-01  -4.7345652e-01  -9.0405758e-01  -1.7127058e+00   1.3488720e-01   5.3971515e-01   9.8544059e-01   1.5295061e+00   2.6563634e-01   9.2038236e-01  -1.1651867e+00  -1.6625947e+00   3.5162769e-01   2.7052408e+00   1.5338320e+00   1.7558284e+00   8.6479527e-02   2.4582894e+00   1.5533311e-02   1.0431480e+00  -1.1619582e-01  -1.1061011e-01   1.3420473e-01   1.0663263e-01  -4.5199325e-01   1.1016679e+00  -1.0823187e+00   4.1994927e-01  -8.2459762e-01
   2.1091255e-01  -6.8057040e-01   1.3726190e-01  -7.3284034e-01   6.3194772e-01   1.9733336e-01  -1.4709435e+00  -1.9559051e+00  -1.6824374e+00  -1.9089650e+00   8.1546374e-01   1.8469157e+00   1.3301232e+00   9.3601986e-01   1.2489232e-01  -3.7333755e-01   3.3766674e-01   1.0234473e+00  -1.4273763e+00   2.9485222e-01  -1.4759981e+00  -4.0115825e-01   5.5945134e-03   6.5603884e-01   3.1546696e-01   3.5441276e-01   2.1672829e-01  -1.2632713e+00  -8.2150189e-01  -1.4661031e+00  -1.4628802e+00  -1.0368239e+00   1.9100523e-03   6.2741109e-01   2.6193910e-01  -4.6851508e-01  -7.6611392e-01  -2.4447235e+00  -3.0837519e+00   4.1193845e-01   3.9848008e-01   9.1869243e-01   1.3153709e+00   1.3071489e+00   2.8051930e-01   7.3591938e-01  -5.3306917e-01  -9.2209760e-01  -1.6968030e+00   1.3313766e-01   4.8080810e-01   1.0340133e+00   1.4737389e+00   3.1114029e-01   7.9727580e-01  -1.1425870e+00  -1.5562534e+00   4.3212732e-01   2.9471341e+00   1.6534740e+00   1.7856292e+00   2.6902398e-01   2.4228004e+00   1.4822527e-01   1.1309158e+00   5.0716004e-02   4.2034260e-02   4.0226348e-01   3.4263655e-01  -5.6138966e-01   8.8919719e-01  -1.1282873e+00   5.5254342e-01  -5.2953938e-01
   1.6462013e-01  -6.9602743e-01   5.7442548e-02  -8.6946919e-01   5.8649269e-01   5.5487900e-02  -1.4291640e+00  -1.9112632e+00  -1.5337798e+00  -1.7792111e+00   8.3287153e-01   1.8258538e+00   1.4569023e+00   8.3229146e-01   1.8738073e-01  -3.5190621e-01   2.1805304e-01   9.0081296e-01  -1.4000536e+00   2.0218894e-01  -1.2934709e+00  -4.8343184e-01  -1.0039034e-01   5.7784781e-01   1.6199109e-01   2.7243945e-01   5.8953135e-02  -1.2324504e+00  -8.8956275e-01  -1.4446712e+00  -1.4383460e+00  -1.1213180e+00  -8.6253555e-02   5.7276008e-01   1.1462847e-01  -4.6861437e-01  -8.6350432e-01  -2.2930238e+00  -3.0755946e+00   3.8886687e-01   3.2793829e-01   8.7001243e-01   1.2513179e+00   1.3375341e+00   1.3567972e-01   7.3624793e-01  -5.9515074e-01  -9.2590394e-01  -1.7213007e+00   1.2432572e-01   4.3929658e-01   1.0593306e+00   1.4176614e+00   3.5425428e-01   6.5938887e-01  -1.0941827e+00  -1.4775885e+00   4.8659811e-01   3.1534567e+00   1.7450103e+00   1.8011352e+00   4.4251642e-01   2.3525420e+00   2.8879175e-01   1.1834305e+00   2.3643801e-01   1.7058906e-01   6.7459211e-01   5.6495556e-01  -6.5773782e-01   6.7519555e-01  -1.1552836e+00   6.6603813e-01  -2.3350817e-01
   1.1886155e-01  -6.9871879e-01  -1.4778346e-02  -9.7783113e-01   5.4728287e-01  -6.6571843e-02  -1.3732992e+00  -1.8674087e+00  -1.3707262e+00  -1.6600282e+00   8.3082294e-01   1.8089075e+00   1.5654612e+00   7.2431277e-01   2.6130351e-01  -3.7004913e-01   1.1065092e-01   7.9632985e-01  -1.3674920e+00   1.2663244e-01  -1.1116007e+00  -5.5314810e-01  -1.8403459e-01   4.9674376e-01   2.8452147e-02   2.0176851e-01  -8.2187306e-02  -1.1866400e+00  -9.3983949e-01  -1.4118329e+00  -1.4088171e+00  -1.1873528e+00  -1.5832270e-01   5.1968013e-01  -1.4355253e-02  -4.5345164e-01  -9.5469535e-01  -2.1264176e+00  -3.0794749e+00   3.6107992e-01   2.8106552e-01   8.0504810e-01   1.1901049e+00   1.3527946e+00   3.6379132e-03   7.3302811e-01  -6.5699900e-01  -9.1679514e-01  -1.7855000e+00   1.0922562e-01   4.1538607e-01   1.0593749e+00   1.3634977e+00   3.9215826e-01   5.1057773e-01  -1.0230684e+00  -1.4283848e+00   5.1264953e-01   3.3229314e+00   1.8033931e+00   1.8035795e+00   5.9976684e-01   2.2480093e+00   4.3194377e-01   1.1989157e+00   4.3472480e-01   2.7074068e-01   9.4351815e-01   7.6790058e-01  -7.3792470e-01   4.6590149e-01  -1.1621134e+00   7.5577747e-01   5.5916537e-02
   7.4996018e-02  -6.8860052e-01  -7.7713324e-02  -1.0535976e+00   5.1506331e-01  -1.6312275e-01  -1.3056502e+00  -1.8238114e+00  -1.1992476e+00  -1.5545841e+00   8.0880763e-01   1.7955125e+00   1.6497808e+00   6.1478629e-01   3.4341126e-01  -4.2573140e-01   1.8726850e-02   7.1386399e-01  -1.3298356e+00   6.8854594e-02  -9.3634198e-01  -6.0764972e-01  -2.4171434e-01   4.1600179e-01  -7.9375124e-02   1.4426818e-01  -2.0083842e-01  -1.1268137e+00  -9.6917472e-01  -1.3694312e+00  -1.3743853e+00  -1.2339165e+00  -2.1189306e-01   4.6902307e-01  -1.1936507e-01  -4.2340551e-01  -1.0358566e+00  -1.9520918e+00  -3.0945834e+00   3.2944544e-01   2.6029810e-01   7.2480657e-01   1.1352035e+00   1.3516368e+00  -1.1058024e-01   7.2481891e-01  -7.1540556e-01  -8.9654849e-01  -1.8859585e+00   8.8273549e-02   4.0785327e-01   1.0328143e+00   1.3128231e+00   4.2208698e-01   3.5545959e-01  -9.3354205e-01  -1.4077849e+00   5.0840153e-01   3.4552585e+00   1.8242033e+00   1.7942884e+00   7.3367419e-01   2.1110927e+00   5.7167055e-01   1.1773022e+00   6.3789418e-01   3.3954187e-01   1.2007454e+00   9.4632985e-01  -7.9989729e-01   2.6716705e-01  -1.1476308e+00   8.1886490e-01   3.3102819e-01
   3.3929765e-02  -6.6674155e-01  -1.3023832e-01  -1.0939880e+00   4.9032003e-01  -2.2944325e-01  -1.2284731e+00  -1.7788378e+00  -1.0255221e+00  -1.4647132e+00   7.6662439e-01   1.7842441e+00   1.7048221e+00   5.0625533e-01   4.2982963e-01  -5.1430315e-01  -5.5419594e-02   6.5666121e-01  -1.2863979e+00   2.8251827e-02  -7.7315503e-01  -6.4496028e-01  -2.7114540e-01   3.3863628e-01  -1.5681213e-01   1.0147757e-01  -2.9189521e-01  -1.0538121e+00  -9.7461372e-01  -1.3192110e+00  -1.3343048e+00  -1.2609682e+00  -2.4589532e-01   4.2140120e-01  -1.9588661e-01  -3.7905103e-01  -1.1029876e+00  -1.7767959e+00  -3.1183751e+00   2.9464978e-01   2.6649016e-01   6.3061750e-01   1.0894574e+00   1.3331943e+00  -2.0274502e-01   7.1022451e-01  -7.6686793e-01  -8.6729187e-01  -2.0167855e+00   6.1570466e-02   4.1412586e-01   9.7911149e-01   1.2664857e+00   4.4151294e-01   1.9919509e-01  -8.3088755e-01  -1.4125157e+00   4.7262520e-01   3.5510348e+00   1.8039277e+00   1.7745912e+00   8.3761245e-01   1.9450064e+00   7.0155460e-01   1.1201805e+00   8.3719403e-01   3.7547726e-01   1.4376889e+00   1.0958133e+00  -8.4271449e-01   8.4270656e-02  -1.1108092e+00   8.5422200e-01   5.8427662e-01
  -3.8908946e-03  -6.3522687e-01  -1.7176933e-01  -1.0978530e+00   4.7330970e-01  -2.6206878e-01  -1.1438954e+00  -1.7299809e+00  -8.5565570e-01  -1.3909704e+00   7.0444593e-01   1.7729157e+00   1.7268251e+00   4.0100810e-01   5.1629469e-01  -6.2885800e-01  -1.1051181e-01   6.2725541e-01  -1.2358099e+00   3.0481589e-03  -6.2682435e-01  -6.6382763e-01  -2.7144781e-01   2.6732531e-01  -2.0046881e-01   7.4585654e-02  -3.5123375e-01  -9.6834042e-01  -9.5359781e-01  -1.2627395e+00  -1.2871431e+00  -1.2693876e+00  -2.6058140e-01   3.7723765e-01  -2.4074974e-01  -3.2114008e-01  -1.1521621e+00  -1.6065355e+00  -3.1468329e+00   2.5720987e-01   2.9888359e-01   5.2415386e-01   1.0549281e+00   1.2971295e+00  -2.6964521e-01   6.8801418e-01  -8.0782750e-01  -8.3137658e-01  -2.1700825e+00   2.8919078e-02   4.3044946e-01   8.9860115e-01   1.2245835e+00   4.4832364e-01   4.7234632e-02  -7.2108599e-01  -1.4372674e+00   4.0487680e-01   3.6116371e+00   1.7402135e+00   1.7457423e+00   9.0581760e-01   1.7541560e+00   8.1513259e-01   1.0306773e+00   1.0232622e+00   3.7846211e-01   1.6458618e+00   1.2127792e+00  -8.6653772e-01  -7.8242801e-02  -1.0508320e+00   8.6253247e-01   8.0856928e-01
  -3.8460410e-02  -5.9699533e-01  -2.0221855e-01  -1.0656818e+00   4.6408781e-01  -2.5898252e-01  -1.0538575e+00  -1.6741535e+00  -6.9540320e-01  -1.3327622e+00   6.2287679e-01   1.7587291e+00   1.7135269e+00   3.0099770e-01   5.9841468e-01  -7.6072214e-01  -1.4630089e-01   6.2739351e-01  -1.1762246e+00  -9.5374345e-03  -5.0130961e-01  -6.6374186e-01  -2.4314026e-01   2.0434492e-01  -2.0837543e-01   6.4411783e-02  -3.7590048e-01  -8.7099860e-01  -9.0415404e-01  -1.2013575e+00  -1.2309891e+00  -1.2608815e+00  -2.5743983e-01   3.3681821e-01  -2.5227169e-01  -2.5059519e-01  -1.1797814e+00  -1.4463227e+00  -3.1748204e+00   2.1749534e-01   3.5516831e-01   4.0744372e-01   1.0327881e+00   1.2437047e+00  -3.0925346e-01   6.5722962e-01  -8.3491454e-01  -7.9124121e-01  -2.3364980e+00  -1.0108805e-02   4.5212963e-01   7.9252531e-01   1.1864985e+00   4.4097730e-01  -9.4956017e-02  -6.1047820e-01  -1.4751906e+00   3.0561116e-01   3.6390887e+00   1.6320795e+00   1.7088611e+00   9.3374898e-01   1.5439496e+00   9.0627780e-01   9.1326275e-01   1.1866507e+00   3.4978064e-01   1.8172950e+00   1.2946379e+00  -8.7256441e-01  -2.1668944e-01  -9.6719644e-01   8.4608581e-01   9.9757912e-01
  -7.0172016e-02  -5.5562491e-01  -2.2193751e-01  -9.9952955e-01   4.6252879e-01  -2.1973056e-01  -9.6008069e-01  -1.6080174e+00  -5.4989964e-01  -1.2885308e+00   5.2299469e-01   1.7384743e+00   1.6642850e+00   2.0778184e-01   6.7193943e-01  -9.0003700e-01  -1.6352204e-01   6.5797763e-01  -1.1055542e+00  -1.3072077e-02  -3.9962996e-01  -6.4493013e-01  -1.8806762e-01   1.5151193e-01  -1.8004901e-01   7.1386751e-02  -3.6424942e-01  -7.6233835e-01  -8.2506794e-01  -1.1361568e+00  -1.1636952e+00  -1.2378539e+00  -2.3904795e-01   3.0033629e-01  -2.3032362e-01  -1.6851587e-01  -1.1828174e+00  -1.2999952e+00  -3.1964953e+00   1.7575657e-01   4.3163049e-01   2.8286504e-01   1.0232723e+00   1.1738146e+00  -3.2082466e-01   6.1727130e-01  -8.4518237e-01  -7.4927396e-01  -2.5058512e+00  -5.6081478e-02   4.7383433e-01   6.6302138e-01   1.1509880e+00   4.1862404e-01  -2.2217477e-01  -5.0539929e-01  -1.5184704e+00   1.7626160e-01   3.6359205e+00   1.4800641e+00   1.6648964e+00   9.1839796e-01   1.3205632e+00   9.6957891e-01   7.7350401e-01   1.3183848e+00   2.9197186e-01   1.9449679e+00   1.3398829e+00  -8.6291159e-01  -3.2833845e-01  -8.5981936e-01   8.0853563e-01   1.1460442e+00
  -9.9756745e-02  -5.1508096e-01  -2.3165252e-01  -9.0287402e-01   4.6833712e-01  -1.4545491e-01  -8.6405745e-01  -1.5283240e+00  -4.2342287e-01  -1.2559777e+00   4.0637133e-01   1.7087605e+00   1.5800960e+00   1.2248370e-01   7.3301968e-01  -1.0363978e+00  -1.6380658e-01   7.1902761e-01  -1.0217257e+00  -1.1653451e-02  -3.2378408e-01  -6.0832688e-01  -1.0926625e-01   1.1013609e-01  -1.1649146e-01   9.5536324e-02  -3.1601944e-01  -6.4293876e-01  -7.1602431e-01  -1.0679872e+00  -1.0831354e+00  -1.2032489e+00  -2.0887187e-01   2.6792580e-01  -1.7631742e-01  -7.6193122e-02  -1.1590291e+00  -1.1701132e+00  -3.2057549e+00   1.3215438e-01   5.2338156e-01   1.5311635e-01   1.0256885e+00   1.0889745e+00  -3.0492186e-01   5.6795755e-01  -8.3631518e-01  -7.0768490e-01  -2.6677910e+00  -1.0960081e-01   4.8993644e-01   5.1306054e-01   1.1163237e+00   3.8118282e-01  -3.2975134e-01  -4.1180995e-01  -1.5589375e+00   1.9275042e-02   3.6050364e+00   1.2862935e+00   1.6146143e+00   8.5852227e-01   1.0906698e+00   1.0006903e+00   6.1777518e-01   1.4105184e+00   2.0867253e-01   2.0232223e+00   1.3481597e+00  -8.4045806e-01  -4.1146639e-01  -7.2913471e-01   7.5459501e-01   1.2500443e+00
  -1.2820775e-01  -4.7944475e-01  -2.3239697e-01  -7.8040374e-01   4.8104888e-01  -3.8842085e-02  -7.6706303e-01  -1.4322404e+00  -3.1919754e-01  -1.2323091e+00   2.7506863e-01   1.6662679e+00   1.4635117e+00   4.5774636e-02   7.7843975e-01  -1.1595093e+00  -1.4955560e-01   8.0966555e-01  -9.2292953e-01  -9.6358085e-03  -2.7470786e-01  -5.5552144e-01  -1.0776135e-02   8.0984053e-02  -2.0120027e-02   1.3646793e-01  -2.3234881e-01  -5.1349080e-01  -5.7770646e-01  -9.9748564e-01  -9.8745752e-01  -1.1603754e+00  -1.7102636e-01   2.3967996e-01  -9.3113604e-02   2.4873731e-02  -1.1071383e+00  -1.0579358e+00  -3.1966854e+00   8.6789784e-02   6.2465441e-01   2.1159132e-02   1.0384855e+00   9.9126541e-01  -2.6336975e-01   5.0955313e-01  -8.0679739e-01  -6.6839350e-01  -2.8124436e+00  -1.7118908e-01   4.9487435e-01   3.4633958e-01   1.0804681e+00   3.2936715e-01  -4.1379035e-01  -3.3494926e-01  -1.5886759e+00  -1.6190494e-01   3.5495893e+00   1.0544651e+00   1.5586104e+00   7.5478875e-01   8.6114626e-01   9.9662840e-01   4.5293888e-01   1.4566498e+00   1.0442554e-01   2.0481318e+00   1.3203002e+00  -8.0865545e-01  -4.6537281e-01  -5.7617129e-01   6.8968921e-01   1.3072355e+00
  -1.5669267e-01  -4.5264016e-01  -2.2544202e-01  -6.3775228e-01   5.0002767e-01   9.6008906e-02  -6.7018001e-01  -1.3176371e+00  -2.3925574e-01  -1.2144844e+00   1.3160993e-01   1.6080027e+00   1.3184630e+00  -2.2120407e-02   8.0580689e-01  -1.2598168e+00  -1.2378101e-01   9.2812694e-01  -8.0784558e-01  -1.1352291e-02  -2.5227045e-01  -4.8868172e-01   1.0259028e-01   6.4259360e-02   1.0536684e-01   1.9336547e-01  -1.1572372e-01  -3.7487863e-01  -4.1184388e-01  -9.2512046e-01  -8.7531112e-01  -1.1127197e+00  -1.3000773e-01   2.1565582e-01   1.5143881e-02   1.3296451e-01  -1.0269500e+00  -9.6347343e-01  -3.1639892e+00   3.9733837e-02   7.2914888e-01  -1.0986756e-01   1.0593771e+00   8.8324012e-01  -1.9913937e-01   4.4276769e-01  -7.5603448e-01  -6.3294028e-01  -2.9310125e+00  -2.4117802e-01   4.8350705e-01   1.6713251e-01   1.0412728e+00   2.6465846e-01  -4.7137712e-01  -2.7903389e-01  -1.6005874e+00  -3.6290990e-01   3.4728779e+00   7.8974320e-01   1.4973433e+00   6.0981251e-01   6.3877167e-01   9.5599414e-01   2.8601171e-01   1.4523597e+00  -1.5538802e-02   2.0177969e+00   1.2583150e+00  -7.7131759e-01  -4.9035655e-01  -4.0260135e-01   6.1958630e-01   1.3170224e+00
  -1.8645684e-01  -4.3817601e-01  -2.1222634e-01  -4.8119054e-01   5.2445992e-01   2.5379171e-01  -5.7433245e-01  -1.1833218e+00  -1.8436286e-01  -1.1994600e+00  -2.1072544e-02   1.5315380e+00   1.1500100e+00  -8.1395484e-02   8.1368711e-01  -1.3290795e+00  -8.9921452e-02   1.0718001e+00  -6.7583034e-01  -2.0849086e-02  -2.5531224e-01  -4.1045407e-01   2.2551037e-01   5.9603386e-02   2.5518062e-01   2.6499524e-01   3.0135773e-02  -2.2824810e-01  -2.2120318e-01  -8.5124669e-01  -7.4603579e-01  -1.0637567e+00  -9.0414263e-02   1.9586844e-01   1.4325705e-01   2.4613752e-01  -9.1941295e-01  -8.8561258e-01  -3.1033682e+00  -8.9418068e-03   8.3040538e-01  -2.3675742e-01   1.0855094e+00   7.6779869e-01  -1.1617217e-01   3.6872485e-01  -6.8441985e-01  -6.0242573e-01  -3.0162975e+00  -3.1960998e-01   4.5144191e-01  -1.9887127e-02   9.9668183e-01   1.8922915e-01  -5.0073454e-01  -2.4702404e-01  -1.5888858e+00  -5.7857225e-01   3.3782574e+00   4.9857547e-01   1.4311813e+00   4.2808714e-01   4.2992749e-01   8.7910356e-01   1.2382823e-01   1.3955362e+00  -1.4554182e-01   1.9325407e+00   1.1653336e+00  -7.3239920e-01  -4.8765347e-01  -2.1075425e-01   5.5002865e-01   1.2806505e+00
  -2.1872106e-01  -4.3891915e-01  -1.9428396e-01  -3.1729445e-01   5.5335543e-01   4.2826060e-01  -4.8032179e-01  -1.0292014e+00  -1.5401591e-01  -1.1844121e+00  -1.7971030e-01   1.4352245e+00   9.6404192e-01  -1.3261556e-01   8.0167607e-01  -1.3608524e+00  -5.1640771e-02   1.2372974e+00  -5.2705356e-01  -4.1644893e-02  -2.8172561e-01  -3.2383993e-01   3.5243148e-01   6.6122003e-02   4.2368272e-01   3.4972790e-01   2.0044855e-01  -7.5051986e-02  -9.5194203e-03  -7.7616253e-01  -5.9979698e-01  -1.0167648e+00  -5.6668363e-02   1.8027951e-01   2.8525451e-01   3.6224643e-01  -7.8661164e-01  -8.2230004e-01  -3.0118433e+00  -5.9132539e-02   9.2218307e-01  -3.5636446e-01   1.1136646e+00   6.4804450e-01  -1.9153796e-02   2.8890661e-01  -5.9334370e-01  -5.7748171e-01  -3.0631026e+00  -4.0615770e-01   3.9531485e-01  -2.0984110e-01   9.4492332e-01   1.0582134e-01  -5.0132224e-01  -2.4047455e-01  -1.5494881e+00  -8.0309942e-01   3.2690681e+00   1.8843893e-01   1.3604591e+00   2.1580699e-01   2.4031905e-01   7.6801363e-01  -2.7282499e-02   1.2865601e+00  -2.7970954e-01   1.7949758e+00   1.0454919e+00  -6.9577357e-01  -4.5933684e-01  -3.5889966e-03   4.8638371e-01   1.2011999e+00
  -2.5457758e-01  -4.5691127e-01  -1.7317060e-01  -1.5260572e-01   5.8555942e-01   6.1254626e-01  -3.8886160e-01  -8.5636455e-01  -1.4651673e-01  -1.1669332e+00  -3.4078962e-01   1.3183556e+00   7.6695012e-01  -1.7664907e-01   7.7040153e-01  -1.3508478e+00  -1.2618135e-02   1.4205582e+00  -3.6257476e-01  -7.6527546e-02  -3.2857890e-01  -2.3205269e-01   4.7785508e-01   8.2441588e-02   6.0466188e-01   4.4557827e-01   3.8959675e-01   8.2934071e-02   2.1863072e-01  -7.0016224e-01  -4.3766159e-01  -9.7465432e-01  -3.2755445e-02   1.6878552e-01   4.3470859e-01   4.7897815e-01  -6.3169116e-01  -7.7077419e-01  -2.8879930e+00  -1.1066685e-01   9.9881821e-01  -4.6573866e-01   1.1404830e+00   5.2713239e-01   8.6748560e-02   2.0507687e-01  -4.8514337e-01  -5.5827678e-01  -3.0685135e+00  -5.0007129e-01   3.1300490e-01  -3.9784611e-01   8.8467401e-01   1.7590110e-02  -4.7387010e-01  -2.5948209e-01  -1.4802841e+00  -1.0302876e+00   3.1485771e+00  -1.3246650e-01   1.2855349e+00  -1.9413005e-02   7.4729909e-02   6.2643796e-01  -1.6179205e-01   1.1283295e+00  -4.1223270e-01   1.6099370e+00   9.0376156e-01  -6.6501958e-01  -4.0818483e-01   2.1537464e-01   4.3333440e-01   1.0834736e+00
  -2.9489016e-01  -4.9324029e-01  -1.5038927e-01   6.6953368e-03   6.1977905e-01   7.9950339e-01  -3.0060666e-01  -6.6708094e-01  -1.5911781e-01  -1.1451900e+00  -5.0065636e-01   1.1812731e+00   5.6529969e-01  -2.1458518e-01   7.2145564e-01  -1.2971578e+00   2.3660220e-02   1.6169859e+00  -1.8435531e-01  -1.2739700e-01  -3.9228135e-01  -1.3835978e-01   5.9661031e-01   1.0679493e-01   7.9163552e-01   5.5026538e-01   5.9139091e-01   2.4362868e-01   4.5800740e-01  -6.2358182e-01  -2.6160735e-01  -9.3981880e-01  -2.1993213e-02   1.6121033e-01   5.8507115e-01   5.9391266e-01  -4.5871836e-01  -7.2782749e-01  -2.7320964e+00  -1.6327285e-01   1.0555409e+00  -5.6225913e-01   1.1626922e+00   4.0812076e-01   1.9617054e-01   1.1918933e-01  -3.6299622e-01  -5.4455477e-01  -3.0320246e+00  -6.0015618e-01   2.0377297e-01  -5.7920688e-01   8.1518466e-01  -7.2078080e-02  -4.2034250e-01  -3.0273348e-01  -1.3812690e+00  -1.2537649e+00   3.0199261e+00  -4.5556157e-01   1.2068432e+00  -2.6890617e-01  -6.3175791e-02   4.5955414e-01  -2.7522409e-01   9.2611868e-01  -5.3762525e-01   1.3842679e+00   7.4572665e-01  -6.4322871e-01  -3.3752030e-01   4.4216365e-01   3.9462549e-01   9.3377537e-01
  -3.4020474e-01  -5.4797294e-01  -1.2731778e-01   1.5508655e-01   6.5462700e-01   9.8207102e-01  -2.1617457e-01  -4.6471455e-01  -1.8823240e-01  -1.1180384e+00  -6.5563193e-01   1.0254067e+00   3.6551699e-01  -2.4763998e-01   6.5726218e-01  -1.2003226e+00   5.4096259e-02   1.8216126e+00   4.7956481e-03  -1.9516328e-01  -4.6878233e-01  -4.5918309e-02   7.0410321e-01   1.3713448e-01   9.7816053e-01   6.6129038e-01   7.9936251e-01   4.0469465e-01   7.0293102e-01  -5.4683277e-01  -7.4466013e-02  -9.1401580e-01  -2.6844763e-02   1.5730502e-01   7.3001048e-01   7.0460269e-01  -2.7248683e-01  -6.9008222e-01  -2.5461705e+00  -2.1654883e-01   1.0887306e+00  -6.4375433e-01   1.1773256e+00   2.9383693e-01   3.0384022e-01   3.3284880e-02  -2.3076054e-01  -5.3570446e-01  -2.9555147e+00  -7.0478579e-01   6.8314529e-02  -7.4959305e-01   7.3635731e-01  -1.5975967e-01  -3.4383162e-01  -3.6765125e-01  -1.2545301e+00  -1.4672524e+00   2.8860874e+00  -7.7225080e-01   1.1249370e+00  -5.2339401e-01  -1.7099103e-01   2.7371201e-01  -3.6434641e-01   6.8727479e-01  -6.5096917e-01   1.1264731e+00   5.7731828e-01  -6.3284179e-01  -2.5103131e-01   6.7249355e-01   3.7288049e-01   7.5958726e-01
  -3.9067870e-01  -6.2015223e-01  -1.0514330e-01   2.8795347e-01   6.8867964e-01   1.1536249e+00  -1.3615897e-01  -2.5355827e-01  -2.2969569e-01  -1.0850834e+00  -8.0213785e-01   8.5324061e-01   1.7360984e-01  -2.7705836e-01   5.8088935e-01  -1.0632422e+00   7.6150574e-02   2.0292902e+00   2.0133794e-01  -2.7970397e-01  -5.5379527e-01   4.2384840e-02   7.9652811e-01   1.7126632e-01   1.1581367e+00   7.7603007e-01   1.0070696e+00   5.6361813e-01   9.4753612e-01  -4.7042387e-01   1.2019635e-01  -8.9828920e-01  -4.8786395e-02   1.5675545e-01   8.6372948e-01   8.0866743e-01  -7.8276985e-02  -6.5426111e-01  -2.3338933e+00  -2.6994317e-01   1.0960951e+00  -7.0860064e-01   1.1819174e+00   1.8676296e-01   4.0485636e-01  -5.0615452e-02  -9.2771881e-02  -5.3085404e-01  -2.8430686e+00  -8.1194973e-01  -9.1273301e-02  -9.0519243e-01   6.4877010e-01  -2.4218863e-01  -2.4838399e-01  -4.5062553e-01  -1.1040887e+00  -1.6648281e+00   2.7498245e+00  -1.0742865e+00   1.0405150e+00  -7.7347278e-01  -2.4763459e-01   7.6060898e-02  -4.2729067e-01   4.2077363e-01  -7.4813383e-01   8.4625662e-01   4.0452254e-01  -6.3552522e-01  -1.5258252e-01   9.0193546e-01   3.6949903e-01   5.6916416e-01
  -4.4603700e-01  -7.0785994e-01  -8.4808681e-02   4.0177765e-01   7.2054636e-01   1.3083032e+00  -6.1133776e-02  -3.8599197e-02  -2.7905796e-01  -1.0466842e+00  -9.3682534e-01   6.6820746e-01  -5.0706896e-03  -3.0401832e-01   4.9582233e-01  -8.9093656e-01   8.7976363e-02   2.2348963e+00   4.0117317e-01  -3.7988490e-01  -6.4303232e-01   1.2407687e-01   8.7102919e-01   2.0699514e-01   1.3260865e+00   8.9184039e-01   1.2083972e+00   7.1781134e-01   1.1860417e+00  -3.9496923e-01   3.1825596e-01  -8.9293808e-01  -8.8239137e-02   1.5919670e-01   9.8124808e-01   9.0389555e-01   1.1841469e-01  -6.1743391e-01  -2.1004171e+00  -3.2274890e-01   1.0767635e+00  -7.5579233e-01   1.1746585e+00   8.8947412e-02   4.9493893e-01  -1.3061590e-01   4.6393987e-02  -5.2898127e-01  -2.7006611e+00  -9.1933579e-01  -2.7160997e-01  -1.0428380e+00   5.5364948e-01  -3.1643856e-01  -1.3876808e-01  -5.4731131e-01  -9.3560654e-01  -1.8411835e+00   2.6136523e+00  -1.3541178e+00   9.5443183e-01  -1.0101165e+00  -2.9334611e-01  -1.2587876e-01  -4.6358920e-01   1.3666576e-01  -8.2595367e-01   5.5397754e-01   2.3308235e-01  -6.5209467e-01  -4.6029273e-02   1.1260981e+00   3.8463890e-01   3.7107318e-01
  -5.0556188e-01  -8.0834037e-01  -6.6976698e-02   4.9425328e-01   7.4894453e-01   1.4412841e+00   8.3510633e-03   1.7476953e-01  -3.3188754e-01  -1.0038988e+00  -1.0567069e+00   4.7451497e-01  -1.6602151e-01  -3.2954600e-01   4.0571651e-01  -6.9017219e-01   8.8506496e-02   2.4335433e+00   5.9986258e-01  -4.9364256e-01  -7.3243415e-01   1.9721501e-01   9.2580438e-01   2.4226778e-01   1.4773949e+00   1.0061620e+00   1.3978362e+00   8.6472971e-01   1.4130209e+00  -3.2118302e-01   5.1525164e-01  -8.9753687e-01  -1.4456892e-01   1.6423145e-01   1.0786322e+00   9.8834670e-01   3.1215883e-01  -5.7722306e-01  -1.8520766e+00  -3.7411737e-01   1.0312879e+00  -7.8497880e-01   1.1545035e+00   1.9446369e-03   5.7063675e-01  -2.0504310e-01   1.8217665e-01  -5.2902907e-01  -2.5357207e+00  -1.0244414e+00  -4.6822702e-01  -1.1601038e+00   4.5279384e-01  -3.8008052e-01  -2.0196313e-02  -6.5296542e-01  -7.5597709e-01  -1.9918574e+00   2.4798060e+00  -1.6052080e+00   8.6768973e-01  -1.2251649e+00  -3.0960750e-01  -3.2466667e-01  -4.7412532e-01  -1.5454387e-01  -8.8235360e-01   2.6006246e-01   6.8216985e-02  -6.8249231e-01   6.4953810e-02   1.3408129e+00   4.1728211e-01   1.7371107e-01
  -5.6812082e-01  -9.1817664e-01  -5.2016048e-02   5.6432636e-01   7.7277239e-01   1.5490007e+00   7.1781965e-02   3.8107146e-01  -3.8405956e-01  -9.5837139e-01  -1.1592832e+00   2.7691670e-01  -3.0572884e-01  -3.5444815e-01   3.1415115e-01  -4.6898262e-01   7.7486293e-02   2.6207859e+00   7.9287525e-01  -6.1812405e-01  -8.1837825e-01   2.6046445e-01   9.6014418e-01   2.7530257e-01   1.6084958e+00   1.1166224e+00   1.5707229e+00   1.0019953e+00   1.6236536e+00  -2.4986057e-01   7.0663561e-01  -9.1100679e-01  -2.1615557e-01   1.7144929e-01   1.1531573e+00   1.0604462e+00   4.9787088e-01  -5.3195308e-01  -1.5960117e+00  -4.2309262e-01   9.6155734e-01  -7.9646741e-01   1.1212234e+00  -7.3217092e-02   6.2947948e-01  -2.7252804e-01   3.1028886e-01  -5.3001420e-01  -2.3566065e+00  -1.1247073e+00  -6.7582791e-01  -1.2553702e+00   3.4845503e-01  -4.3130596e-01   1.0198028e-01  -7.6279335e-01  -5.7282875e-01  -2.1134348e+00   2.3502137e+00  -1.8223057e+00   7.8141315e-01  -1.4117603e+00  -2.9899661e-01  -5.1338385e-01  -4.6100013e-01  -4.4253473e-01  -9.1641037e-01  -2.5579138e-02  -8.5619850e-02  -7.2582082e-01   1.7701800e-01   1.5423109e+00   4.6537729e-01  -1.5163405e-02
  -6.3223352e-01  -1.0335086e+00  -4.0011176e-02   6.1215535e-01   7.9117379e-01   1.6292775e+00   1.2870192e-01   5.7508085e-01  -4.3200674e-01  -9.1217210e-01  -1.2426596e+00   8.0440676e-02  -4.2175951e-01  -3.7926813e-01   2.2440667e-01  -2.3611923e-01   5.5448359e-02   2.7928043e+00   9.7584949e-01  -7.4987646e-01  -8.9784964e-01   3.1313131e-01   9.7440455e-01   3.0469218e-01   1.7169924e+00   1.2211260e+00   1.7234250e+00   1.1275163e+00   1.8139437e+00  -1.8184685e-01   8.8803551e-01  -9.3173447e-01  -3.0052742e-01   1.8044392e-01   1.2033942e+00   1.1190639e+00   6.7106423e-01  -4.8073413e-01  -1.3397318e+00  -4.6866640e-01   8.7062970e-01  -7.9119238e-01   1.0753960e+00  -1.3603955e-01   6.7006544e-01  -3.3206662e-01   4.2695803e-01  -5.3111687e-01  -2.1720392e+00  -1.2176653e+00  -8.8859769e-01  -1.3278567e+00   2.4318794e-01  -4.6900644e-01   2.2258357e-01  -8.7227454e-01  -3.9397928e-01  -2.2036991e+00   2.2264786e+00  -2.0016553e+00   6.9680694e-01  -1.5647039e+00  -2.6498499e-01  -6.8602755e-01  -4.2732587e-01  -7.1777793e-01  -9.2834588e-01  -2.9409316e-01  -2.2492399e-01  -7.8043219e-01   2.8725187e-01   1.7273796e+00   5.2604649e-01  -1.8884584e-01
  -6.9617516e-01  -1.1502779e+00  -3.0795299e-02   6.3899916e-01   8.0358731e-01   1.6813832e+00   1.7873692e-01   7.5214243e-01  -4.7291339e-01  -8.6759913e-01  -1.3056446e+00  -1.0990453e-01  -5.1280237e-01  -4.0426863e-01   1.3928261e-01  -4.7398377e-04   2.3630761e-02   2.9465586e+00   1.1448474e+00  -8.8507277e-01  -9.6856255e-01   3.5514855e-01   9.6991646e-01   3.2947054e-01   1.8017068e+00   1.3179277e+00   1.8534626e+00   1.2395948e+00   1.9808880e+00  -1.1799366e-01   1.0555097e+00  -9.5772744e-01  -3.9455086e-01   1.9082603e-01   1.2292174e+00   1.1635713e+00   8.2806104e-01  -4.2347455e-01  -1.0906502e+00  -5.0984860e-01   7.6249659e-01  -7.7065283e-01   1.0183422e+00  -1.8653284e-01   6.9207900e-01  -3.8305432e-01   5.2913320e-01  -5.3174281e-01  -1.9905214e+00  -1.3010882e+00  -1.1005425e+00  -1.3776239e+00   1.3967925e-01  -4.9280554e-01   3.3690273e-01  -9.7743887e-01  -2.2688219e-01  -2.2617269e+00   2.1098722e+00  -2.1411327e+00   6.1510300e-01  -1.6807018e+00  -2.1169514e-01  -8.3783007e-01  -3.7696362e-01  -9.7206360e-01  -9.1945279e-01  -5.3813142e-01  -3.4725419e-01  -8.4406627e-01   3.9325231e-01   1.8934906e+00   5.9583920e-01  -3.4201905e-01
  -7.5810717e-01  -1.2644828e+00  -2.4002717e-02   6.4704104e-01   8.0977656e-01   1.7059943e+00   2.2162689e-01   9.0845300e-01  -5.0483732e-01  -8.2696281e-01  -1.3478188e+00  -2.8942565e-01  -5.7865993e-01  -4.2944206e-01   6.0971065e-02   2.2948142e-01  -1.6154871e-02   3.0799018e+00   1.2965840e+00  -1.0197596e+00  -1.0290237e+00   3.8701593e-01   9.4883914e-01   3.4913789e-01   1.8626542e+00   1.4056855e+00   1.9595590e+00   1.3370128e+00   2.1225866e+00  -5.9108065e-02   1.2057755e+00  -9.8679350e-01  -4.9466251e-01   2.0223098e-01   1.2317320e+00   1.1938740e+00   9.6614655e-01  -3.6082421e-01  -8.5562913e-01  -5.4574673e-01   6.4179845e-01  -7.3682414e-01   9.5200761e-01  -2.2517052e-01   6.9623836e-01  -4.2529286e-01   6.1464121e-01  -5.3155140e-01  -1.8197984e+00  -1.3731304e+00  -1.3058370e+00  -1.4055401e+00   4.0568783e-02  -5.0304155e-01   4.4094931e-01  -1.0750720e+00  -7.8109809e-02  -2.2879199e+00   2.0013401e+00  -2.2403024e+00   5.3749891e-01  -1.7584846e+00  -1.4363657e-01  -9.6547697e-01  -3.1422733e-01  -1.1989108e+00  -8.9195816e-01  -7.5218133e-01  -4.5126833e-01  -9.1402899e-01   4.9315538e-01   2.0388907e+00   6.7101295e-01  -4.7097789e-01
  -8.1622411e-01  -1.3724253e+00  -1.9134429e-02   6.3916545e-01   8.0983739e-01   1.7050761e+00   2.5725799e-01   1.0412819e+00  -5.2675350e-01  -7.9236968e-01  -1.3695702e+00  -4.5401968e-01  -6.2019141e-01  -4.5454629e-01  -9.0079128e-03   4.4619774e-01  -6.1693502e-02   3.1916416e+00   1.4286131e+00  -1.1501081e+00  -1.0785351e+00   4.0970205e-01   9.1396903e-01   3.6364369e-01   1.9009495e+00   1.4834886e+00   2.0416176e+00   1.4190942e+00   2.2382846e+00  -5.8963566e-03   1.3363936e+00  -1.0167282e+00  -5.9712405e-01   2.1432151e-01   1.2131293e+00   1.2104157e+00   1.0836570e+00  -2.9405696e-01  -6.4056988e-01  -5.7564534e-01   5.1351105e-01  -6.9204826e-01   8.7880640e-01  -2.5282506e-01   6.8417888e-01  -4.5896841e-01   6.8228011e-01  -5.3044875e-01  -1.6663940e+00  -1.4324489e+00  -1.4991563e+00  -1.4132173e+00  -5.1723612e-02  -5.0070400e-01   5.3165292e-01  -1.1628367e+00   4.7086495e-02  -2.2839646e+00   1.9015192e+00  -2.3003836e+00   4.6509435e-01  -1.7987890e+00  -6.5439535e-02  -1.0672113e+00  -2.4357904e-01  -1.3938306e+00  -8.4883637e-01  -9.3275316e-01  -5.3668351e-01  -9.8739572e-01   5.8562868e-01   2.1626523e+00   7.4781870e-01  -5.7373024e-01
  -8.6890195e-01  -1.4709326e+00  -1.5629399e-02   6.1870493e-01   8.0418261e-01   1.6816882e+00   2.8569155e-01   1.1491134e+00  -5.3852050e-01  -7.6552771e-01  -1.3720858e+00  -6.0040818e-01  -6.3920854e-01  -4.7916092e-01  -6.9809164e-02   6.4345642e-01  -1.1056001e-01   3.2815498e+00   1.5394522e+00  -1.2726511e+00  -1.1171385e+00   4.2451804e-01   8.6851926e-01   3.7333073e-01   1.9186503e+00   1.5508635e+00   2.1006304e+00   1.4857328e+00   2.3283466e+00   4.1090925e-02   1.4458920e+00  -1.0454922e+00  -6.9828044e-01   2.2678674e-01   1.1764827e+00   1.2141516e+00   1.1799961e+00  -2.2490640e-01  -4.5008047e-01  -5.9907554e-01   3.8262661e-01  -6.3890986e-01   8.0143537e-01  -2.7068828e-01   6.5828069e-01  -4.8460517e-01   7.3184158e-01  -5.2855025e-01  -1.5352572e+00  -1.4782930e+00  -1.6759714e+00  -1.4029154e+00  -1.3515241e-01  -4.8733000e-01   6.0698338e-01  -1.2393068e+00   1.4510371e-01  -2.2527279e+00   1.8107657e+00  -2.3241314e+00   3.9882987e-01  -1.8042086e+00   1.8394847e-02  -1.1428186e+00  -1.6933952e-01  -1.5544320e+00  -7.9358510e-01  -1.0784168e+00  -6.0416715e-01  -1.0612239e+00   6.6983177e-01   2.2646776e+00   8.2276769e-01  -6.4997051e-01
  -9.1483130e-01  -1.5575368e+00  -1.2933461e-02   5.8917818e-01   7.9350505e-01   1.6397302e+00   3.0718545e-01   1.2316985e+00  -5.4077800e-01  -7.4759086e-01  -1.3572963e+00  -7.2631170e-01  -6.3832863e-01  -5.0275769e-01  -1.2121002e-01   8.1665705e-01  -1.6031756e-01   3.3503146e+00   1.6286411e+00  -1.3844863e+00  -1.1455103e+00   4.3297652e-01   8.1588755e-01   3.7884859e-01   1.9185557e+00   1.6077560e+00   2.1385255e+00   1.5373876e+00   2.3941638e+00   8.1506620e-02   1.5338213e+00  -1.0713641e+00  -7.9479959e-01   2.3933939e-01   1.1254983e+00   1.2064959e+00   1.2555816e+00  -1.5537300e-01  -2.8724845e-01  -6.1586644e-01   2.5385258e-01  -5.8010539e-01   7.2267971e-01  -2.8018089e-01   6.2145648e-01  -5.0299903e-01   7.6406215e-01  -5.2612045e-01  -1.4295427e+00  -1.5105554e+00  -1.8327844e+00  -1.3774160e+00  -2.0817008e-01  -4.6487122e-01   6.6599254e-01  -1.3039209e+00   2.1417789e-01  -2.1980832e+00   1.7291913e+00  -2.3156343e+00   3.3943466e-01  -1.7789247e+00   1.0371355e-01  -1.1935027e+00  -9.5434924e-02  -1.6803681e+00  -7.2998121e-01  -1.1896913e+00  -6.5517243e-01  -1.1327560e+00   7.4535338e-01   2.3456597e+00   8.9286003e-01  -7.0093306e-01
  -9.5312226e-01  -1.6305982e+00  -1.0558679e-02   5.5404073e-01   7.7872199e-01   1.5836483e+00   3.2220238e-01   1.2900146e+00  -5.3479046e-01  -7.3905814e-01  -1.3277752e+00  -8.3055115e-01  -6.2079024e-01  -5.2477604e-01  -1.6351512e-01   9.6296889e-01  -2.0870330e-01   3.3994415e+00   1.6967242e+00  -1.4834339e+00  -1.1648189e+00   4.3664989e-01   7.5942999e-01   3.8104778e-01   1.9039720e+00   1.6544934e+00   2.1579700e+00   1.5750435e+00   2.4380046e+00   1.1524063e-01   1.6007366e+00  -1.0930541e+00  -8.8387472e-01   2.5171304e-01   1.0642420e+00   1.1892405e+00   1.3117271e+00  -8.7522953e-02  -1.5353435e-01  -6.2617147e-01   1.3135010e-01  -5.1831263e-01   6.4522332e-01  -2.8285754e-01   5.7691556e-01  -5.1513892e-01   7.8050864e-01  -5.2350092e-01  -1.3505364e+00  -1.5297781e+00  -1.9672891e+00  -1.3398730e+00  -2.6981092e-01  -4.3554142e-01   7.0877492e-01  -1.3568696e+00   2.5442478e-01  -2.1246833e+00   1.6567045e+00  -2.2800416e+00   2.8738695e-01  -1.7283398e+00   1.8688801e-01  -1.2216671e+00  -2.5196433e-02  -1.7731412e+00  -6.6183353e-01  -1.2688058e+00  -6.9173479e-01  -1.1995978e+00   8.1213468e-01   2.4070004e+00   9.5575619e-01  -7.2914237e-01
  -9.8336808e-01  -1.6893649e+00  -8.1276672e-03   5.1646616e-01   7.6090564e-01   1.5181221e+00   3.3140146e-01   1.3261350e+00  -5.2225647e-01  -7.3973630e-01  -1.2865930e+00  -9.1306738e-01  -5.9024141e-01  -5.4469637e-01  -1.9743366e-01   1.0813429e+00  -2.5378493e-01   3.4311094e+00   1.7451612e+00  -1.5681309e+00  -1.1765588e+00   4.3704124e-01   7.0225706e-01   3.8086708e-01   1.8784673e+00   1.6917296e+00   2.1621389e+00   1.6001385e+00   2.4628166e+00   1.4243453e-01   1.6481064e+00  -1.1097710e+00  -9.6337269e-01   2.6366087e-01   9.9686160e-01   1.1644539e+00   1.3504743e+00  -2.3299139e-02  -4.8791435e-02  -6.3046537e-01   1.8528361e-02  -4.5606748e-01   5.7148017e-01  -2.8031201e-01   5.2792372e-01  -5.2212308e-01   7.8340854e-01  -5.2103899e-01  -1.2977267e+00  -1.5371110e+00  -2.0784436e+00  -1.2936444e+00  -3.1972859e-01  -4.0165846e-01   7.3635526e-01  -1.3989386e+00   2.6773043e-01  -2.0376890e+00   1.5930528e+00  -2.2232333e+00   2.4289126e-01  -1.6586486e+00   2.6494165e-01  -1.2306261e+00   3.8777221e-02  -1.8357912e+00  -5.9274993e-01  -1.3193583e+00  -7.1624933e-01  -1.2598553e+00   8.7038847e-01   2.4506923e+00   1.0098805e+00  -7.3808787e-01
  -1.0056614e+00  -1.7339605e+00  -5.3993216e-03   4.7917272e-01   7.4120505e-01   1.4477572e+00   3.3561129e-01   1.3430228e+00  -5.0510411e-01  -7.4877064e-01  -1.2371374e+00  -9.7485815e-01  -5.5051230e-01  -5.6210231e-01  -2.2394507e-01   1.1723928e+00  -2.9407578e-01   3.4479896e+00   1.7761738e+00  -1.6380629e+00  -1.1823812e+00   4.3547900e-01   6.4706738e-01   3.7922658e-01   1.8456309e+00   1.7203776e+00   2.1544716e+00   1.6144623e+00   2.4719979e+00   1.6347402e-01   1.6781587e+00  -1.1212365e+00  -1.0319192e+00   2.7495716e-01   9.2732496e-01   1.1343606e+00   1.3743865e+00   3.5638790e-02   2.8594046e-02  -6.2951266e-01  -8.2092037e-02  -3.9565467e-01   5.0345934e-01  -2.7408870e-01   4.7757823e-01  -5.2507852e-01   7.7544255e-01  -5.1902698e-01  -1.2690089e+00  -1.5342249e+00  -2.1664496e+00  -1.2421149e+00  -3.5818504e-01  -3.6549215e-01   7.5051666e-01  -1.4313287e+00   2.5750426e-01  -1.9424678e+00   1.5378616e+00  -2.1514545e+00   2.0587418e-01  -1.5763752e+00   3.3562593e-01  -1.2242760e+00   9.4689826e-02  -1.8725032e+00  -5.2593320e-01  -1.3459073e+00  -7.3124861e-01  -1.3122233e+00   9.2052157e-01   2.4791693e+00   1.0544500e+00  -7.3185377e-01
  -1.0205614e+00  -1.7653053e+00  -2.2748655e-03   4.4430675e-01   7.2076609e-01   1.3768028e+00   3.3578541e-01   1.3442664e+00  -4.8529289e-01  -7.6473973e-01  -1.1829055e+00  -1.0178374e+00  -5.0538591e-01  -5.7672654e-01  -2.4416841e-01   1.2381640e+00  -3.2860021e-01   3.4530444e+00   1.7925421e+00  -1.6935250e+00  -1.1839331e+00   4.3304344e-01   5.9602626e-01   3.7693795e-01   1.8088546e+00   1.7415339e+00   2.1384337e+00   1.6200341e+00   2.4691539e+00   1.7895927e-01   1.6936771e+00  -1.1276517e+00  -1.0889148e+00   2.8540122e-01   8.5918995e-01   1.1012135e+00   1.3863256e+00   8.8031981e-02   8.1458453e-02  -6.2430755e-01  -1.6894124e-01  -3.3901657e-01   4.4267171e-01  -2.6560543e-01   4.2861416e-01  -5.2508877e-01   7.5951721e-01  -5.1765988e-01  -1.2609999e+00  -1.5231837e+00  -2.2326429e+00  -1.1885196e+00  -3.8599236e-01  -3.2912896e-01   7.5358637e-01  -1.4554759e+00   2.2831838e-01  -1.8442850e+00   1.4906686e+00  -2.0709390e+00   1.7599996e-01  -1.4879179e+00   3.9744558e-01  -1.2067542e+00   1.4155211e-01  -1.8881721e+00  -4.6401925e-01  -1.3535337e+00  -7.3919992e-01  -1.3560170e+00   9.6306767e-01   2.4951389e+00   1.0894313e+00  -7.1474073e-01
  -1.0290167e+00  -1.7849760e+00   1.2143263e-03   4.1338571e-01   7.0065414e-01   1.3089171e+00   3.3294307e-01   1.3337808e+00  -4.6464104e-01  -7.8580500e-01  -1.1272902e+00  -1.0446316e+00  -4.5838184e-01  -5.8847601e-01  -2.5924770e-01   1.2818137e+00  -3.5690732e-01   3.4493184e+00   1.7973692e+00  -1.7355238e+00  -1.1827240e+00   4.3052824e-01   5.5069714e-01   3.7463968e-01   1.7711479e+00   1.7563988e+00   2.1172979e+00   1.6189667e+00   2.4578576e+00   1.8965550e-01   1.6977653e+00  -1.1296189e+00  -1.1344880e+00   2.9482385e-01   7.9542332e-01   1.0671617e+00   1.3892292e+00   1.3309003e-01   1.1353705e-01  -6.1599357e-01  -2.4138811e-01  -2.8768552e-01   3.9008223e-01  -2.5609193e-01   3.8325649e-01  -5.2313657e-01   7.3853802e-01  -5.1701636e-01  -1.2694339e+00  -1.5062849e+00  -2.2793009e+00  -1.1357794e+00  -4.0441398e-01  -2.9436142e-01   7.4819987e-01  -1.4728895e+00   1.8546622e-01  -1.7480039e+00   1.4509484e+00  -1.9875437e+00   1.5270337e-01  -1.3991334e+00   4.4963615e-01  -1.1821165e+00   1.7912630e-01  -1.8879643e+00  -4.0896697e-01  -1.3474139e+00  -7.4233741e-01  -1.3911518e+00   9.9863314e-01   2.5014057e+00   1.1154342e+00  -6.9091130e-01
  -1.0322520e+00  -1.7950180e+00   4.9345106e-03   3.8730003e-01   6.8178756e-01   1.2469929e+00   3.2810236e-01   1.3155009e+00  -4.4468950e-01  -8.0989920e-01  -1.0733683e+00  -1.0583285e+00  -4.1256656e-01  -5.9743528e-01  -2.7026125e-01   1.3072373e+00  -3.7903558e-01   3.4397390e+00   1.7938354e+00  -1.7656264e+00  -1.1800252e+00   4.2843760e-01   5.1202465e-01   3.7276314e-01   1.7350004e+00   1.7661996e+00   2.0939608e+00   1.6133313e+00   2.4414330e+00   1.9643026e-01   1.6936022e+00  -1.1280312e+00  -1.1693895e+00   3.0309538e-01   7.3827643e-01   1.0341294e+00   1.3859051e+00   1.7050774e-01   1.2909287e-01  -6.0576849e-01  -2.9966025e-01  -2.4274080e-01   3.4610794e-01  -2.4654660e-01   3.4312667e-01  -5.2006226e-01   7.1520198e-01  -5.1706158e-01  -1.2896001e+00  -1.4858819e+00  -2.3093917e+00  -1.0863588e+00  -4.1503419e-01  -2.6260879e-01   7.3706354e-01  -1.4850220e+00   1.3448120e-01  -1.6578165e+00   1.4181300e+00  -1.9064212e+00   1.3523782e-01  -1.3149907e+00   4.9209942e-01  -1.1540563e+00   2.0782144e-01  -1.8769129e+00  -3.6200576e-01  -1.3324344e+00  -7.4254047e-01  -1.4180726e+00   1.0278579e+00   2.5006991e+00   1.1335565e+00  -6.6408997e-01
  -1.0316344e+00  -1.7977290e+00   8.6876649e-03   3.6636695e-01   6.6488585e-01   1.1930553e+00   3.2221148e-01   1.2930943e+00  -4.2661312e-01  -8.3493367e-01  -1.0237149e+00  -1.0622055e+00  -3.7040475e-01  -6.0384902e-01  -2.7815995e-01   1.3186717e+00  -3.9543599e-01   3.4269420e+00   1.7849658e+00  -1.7857765e+00  -1.1768131e+00   4.2701382e-01   4.8036575e-01   3.7152922e-01   1.7022932e+00   1.7721202e+00   2.0708059e+00   1.6050300e+00   2.4227723e+00   2.0018368e-01   1.6842089e+00  -1.1239428e+00  -1.1948479e+00   3.1013370e-01   6.8922404e-01   1.0037085e+00   1.3788610e+00   2.0043449e-01   1.3253266e-01  -5.9478500e-01  -3.4470862e-01  -2.0479305e-01   3.1065688e-01  -2.3771410e-01   3.0920789e-01  -5.1654002e-01   6.9182614e-01  -5.1766905e-01  -1.3167837e+00  -1.4642020e+00  -2.3262795e+00  -1.0421582e+00  -4.1960880e-01  -2.3487107e-01   7.2273514e-01  -1.4931763e+00   8.0658584e-02  -1.5770254e+00   1.3916059e+00  -1.8317553e+00   1.2273397e-01  -1.2393217e+00   5.2530339e-01  -1.1256866e+00   2.2855148e-01  -1.8595743e+00  -3.2364330e-01  -1.3128818e+00  -7.4126527e-01  -1.4376446e+00   1.0513917e+00   2.4955179e+00   1.1452028e+00  -6.3734028e-01
  -1.0285331e+00  -1.7954354e+00   1.2254253e-02   3.5042483e-01   6.5043646e-01   1.1482346e+00   3.1608758e-01   1.2697176e+00  -4.1118061e-01  -8.5900247e-01  -9.8025811e-01  -1.0594599e+00  -3.3366147e-01  -6.0808694e-01  -2.8373441e-01   1.3203126e+00  -4.0686509e-01   3.4131333e+00   1.7734279e+00  -1.7980938e+00  -1.1737536e+00   4.2628876e-01   4.5556235e-01   3.7097341e-01   1.6742648e+00   1.7752414e+00   2.0496210e+00   1.5956900e+00   2.4042057e+00   2.0178066e-01   1.6722475e+00  -1.1184355e+00  -1.2123983e+00   3.1591100e-01   6.4896631e-01   9.7707993e-01   1.3701784e+00   2.2340500e-01   1.2804550e-01  -5.8405781e-01  -3.7803143e-01  -1.7399643e-01   2.8320134e-01  -2.3008324e-01   2.8186694e-01  -5.1307028e-01   6.7022371e-01  -5.1865458e-01  -1.3466718e+00  -1.4431802e+00  -2.3334235e+00  -1.0044471e+00  -4.1991114e-01  -2.1171763e-01   7.0743978e-01  -1.4984531e+00   2.8625590e-02  -1.5078946e+00   1.3707354e+00  -1.7665788e+00   1.1426395e-01  -1.1746818e+00   5.5015630e-01  -1.0993973e+00   2.4257071e-01  -1.8397721e+00  -2.9373026e-01  -1.2922245e+00  -7.3952991e-01  -1.4510199e+00   1.0698813e+00   2.4880062e+00   1.1518967e+00  -6.1293203e-01
  -1.0241896e+00  -1.7902838e+00   1.5434283e-02   3.3895457e-01   6.3868320e-01   1.1128126e+00   3.1036967e-01   1.2478373e+00  -3.9876094e-01  -8.8055903e-01  -9.4418913e-01  -1.0529655e+00  -3.0336350e-01  -6.1059624e-01  -2.8760835e-01   1.3159776e+00  -4.1426170e-01   3.4000021e+00   1.7613822e+00  -1.8046777e+00  -1.1712237e+00   4.2614913e-01   4.3704453e-01   3.7099183e-01   1.6515291e+00   1.7764962e+00   2.0315715e+00   1.5865884e+00   2.3874275e+00   2.0199204e-01   1.6598711e+00  -1.1124951e+00  -1.2237065e+00   3.2045734e-01   6.1749017e-01   9.5496774e-01   1.3614391e+00   2.4024333e-01   1.1929735e-01  -5.7438731e-01  -4.0147641e-01  -1.5008804e-01   2.6287609e-01  -2.2390415e-01   2.6092681e-01  -5.0998592e-01   6.5163738e-01  -5.1981544e-01  -1.3756844e+00  -1.4243239e+00  -2.3340882e+00  -9.7384500e-01  -4.1758737e-01  -1.9330819e-01   6.9293416e-01  -1.5017315e+00  -1.7999355e-02  -1.4515819e+00   1.3548457e+00  -1.7126881e+00   1.0890566e-01  -1.1223291e+00   5.6786406e-01  -1.0767923e+00   2.5130221e-01  -1.8204358e+00  -2.7157530e-01  -1.2729968e+00  -7.3794788e-01  -1.4594916e+00   1.0839685e+00   2.4798652e+00   1.1551126e+00  -5.9230280e-01
  -1.0196162e+00  -1.7840707e+00   1.8080753e-02   3.3121285e-01   6.2963611e-01   1.0863346e+00   3.0549154e-01   1.2291306e+00  -3.8936895e-01  -8.9854461e-01  -9.1594058e-01  -1.0450827e+00  -2.7982271e-01  -6.1184817e-01  -2.9025212e-01   1.3088433e+00  -4.1862216e-01   3.3886820e+00   1.7503926e+00  -1.8074371e+00  -1.1693634e+00   4.2640552e-01   4.2395303e-01   3.7139955e-01   1.6341392e+00   1.7766409e+00   2.0172271e+00   1.5786115e+00   2.3734824e+00   2.0145127e-01   1.6486341e+00  -1.1069142e+00  -1.2304053e+00   3.2386002e-01   5.9418202e-01   9.3763226e-01   1.3537066e+00   2.5195333e-01   1.0920872e-01  -5.6630885e-01  -4.1703999e-01  -1.3245283e-01   2.4859150e-01  -2.1922169e-01   2.4577877e-01  -5.0747013e-01   6.3673049e-01  -5.2096641e-01  -1.4012035e+00  -1.4086270e+00  -2.3311044e+00  -9.5035511e-01  -4.1403565e-01  -1.7944267e-01   6.8042976e-01  -1.5036789e+00  -5.6823718e-02  -1.4081650e+00   1.3432346e+00  -1.6706647e+00   1.0580199e-01  -1.0823178e+00   5.7978422e-01  -1.0587057e+00   2.5617507e-01  -1.8035436e+00  -2.5609663e-01  -1.2567874e+00  -7.3679948e-01  -1.4643550e+00   1.0942917e+00   2.4723114e+00   1.1561412e+00  -5.7610690e-01
  -1.0155308e+00  -1.7781278e+00   2.0120272e-02   3.2636141e-01   6.2310134e-01   1.0677723e+00   3.0167743e-01   1.2144725e+00  -3.8274051e-01  -9.1245157e-01  -8.9523674e-01  -1.0375364e+00  -2.6272012e-01  -6.1228568e-01  -2.9200954e-01   1.3012792e+00  -4.2088852e-01   3.3797683e+00   1.7414050e+00  -1.8079600e+00  -1.1681433e+00   4.2685457e-01   4.1526773e-01   3.7198972e-01   1.6216900e+00   1.7762439e+00   2.0066387e+00   1.5722548e+00   2.3628115e+00   2.0063031e-01   1.6394712e+00  -1.1022303e+00  -1.2339599e+00   3.2625656e-01   5.7797747e-01   9.2490547e-01   1.3475553e+00   2.5960820e-01   9.9834749e-02  -5.6007517e-01  -4.2668227e-01  -1.2021083e-01   2.3915084e-01  -2.1592122e-01   2.3551946e-01  -5.0558151e-01   6.2563538e-01  -5.2196760e-01  -1.4216779e+00  -1.3965427e+00  -2.3266944e+00  -9.3344540e-01  -4.1032139e-01  -1.6963466e-01   6.7057889e-01  -1.5047769e+00  -8.6751400e-02  -1.3767583e+00   1.3351786e+00  -1.6400013e+00   1.0420893e-01  -1.0536915e+00   5.8728807e-01  -1.0452878e+00   2.5848593e-01  -1.7901590e+00  -2.4599319e-01  -1.2443191e+00  -7.3612619e-01  -1.4667869e+00   1.1014872e+00   2.4660798e+00   1.1560034e+00  -5.6433619e-01
  -1.0123368e+00  -1.7732746e+00   2.1558410e-02   3.2358006e-01   6.1872816e-01   1.0557215e+00   2.9896116e-01   1.2040093e+00  -3.7842405e-01  -9.2231148e-01  -8.8121468e-01  -1.0313772e+00  -2.5124299e-01  -6.1228055e-01  -2.9312992e-01   1.2947922e+00  -4.2186230e-01   3.3733832e+00   1.7347934e+00  -1.8074386e+00  -1.1674368e+00   4.2732623e-01   4.0993014e-01   3.7258348e-01   1.6134478e+00   1.7756901e+00   1.9994512e+00   1.5676606e+00   2.3553470e+00   1.9983620e-01   1.6327438e+00  -1.0987062e+00  -1.2355736e+00   3.2782230e-01   5.6753540e-01   9.1626513e-01   1.3431455e+00   2.6425100e-01   9.2356067e-02  -5.5567390e-01  -4.3217409e-01  -1.1232047e-01   2.3336141e-01  -2.1378122e-01   2.2909729e-01  -5.0428462e-01   6.1804921e-01  -5.2273923e-01  -1.4365946e+00  -1.3880223e+00  -2.3223871e+00  -9.2217517e-01  -4.0713763e-01  -1.6320146e-01   6.6352278e-01  -1.5053581e+00  -1.0789775e-01  -1.3557184e+00   1.3299494e+00  -1.6193211e+00   1.0352886e-01  -1.0347534e+00   5.9164339e-01  -1.0361463e+00   2.5929818e-01  -1.7805518e+00  -2.3991440e-01  -1.2356022e+00  -7.3583048e-01  -1.4677585e+00   1.1061857e+00   2.4614734e+00   1.1554169e+00  -5.5649119e-01
  -1.0101501e+00  -1.7698440e+00   2.2469417e-02   3.2215196e-01   6.1606807e-01   1.0486124e+00   2.9722566e-01   1.1973071e+00  -3.7587646e-01  -9.2860842e-01  -8.7260467e-01  -1.0270269e+00  -2.4426056e-01  -6.1210495e-01  -2.9379827e-01   1.2900810e+00  -4.2215252e-01   3.3692800e+00   1.7304633e+00  -1.8066522e+00  -1.1670837e+00   4.2771089e-01   4.0694863e-01   3.7306240e-01   1.6084936e+00   1.7752011e+00   1.9950414e+00   1.5646888e+00   2.3506481e+00   1.9922680e-01   1.6283440e+00  -1.0963534e+00  -1.2361411e+00   3.2875201e-01   5.6141609e-01   9.1094279e-01   1.3403267e+00   2.6681447e-01   8.7176037e-02  -5.5287838e-01  -4.3498915e-01  -1.0769049e-01   2.3013009e-01  -2.1252735e-01   2.2545117e-01  -5.0348222e-01   6.1336637e-01  -5.2326244e-01  -1.4463230e+00  -1.3826135e+00  -2.3190249e+00  -9.1535276e-01  -4.0481523e-01  -1.5936285e-01   6.5899336e-01  -1.5056413e+00  -1.2135877e-01  -1.3429145e+00   1.3268395e+00  -1.6066704e+00   1.0332488e-01  -1.0233837e+00   5.9392768e-01  -1.0305228e+00   2.5938821e-01  -1.7743827e+00  -2.3660789e-01  -1.2301391e+00  -7.3576486e-01  -1.4679886e+00   1.1089989e+00   2.4584473e+00   1.1548100e+00  -5.5177545e-01
  -1.0088632e+00  -1.7677735e+00   2.2973326e-02   3.2151541e-01   6.1463988e-01   1.0449100e+00   2.9625699e-01   1.1935564e+00  -3.7455138e-01  -9.3212932e-01  -8.6794972e-01  -1.0244031e+00  -2.4051940e-01  -6.1192357e-01  -2.9415795e-01   1.2871916e+00  -4.2216146e-01   3.3669757e+00   1.7279987e+00  -1.8060086e+00  -1.1669373e+00   4.2796517e-01   4.0547753e-01   3.7337914e-01   1.6058668e+00   1.7748675e+00   1.9926632e+00   1.5630120e+00   2.3480569e+00   1.9884247e-01   1.6258422e+00  -1.0949924e+00  -1.2362491e+00   3.2923892e-01   5.5824810e-01   9.0805417e-01   1.3387585e+00   2.6806677e-01   8.4106258e-02  -5.5132502e-01  -4.3624827e-01  -1.0528896e-01   2.2853542e-01  -2.1188179e-01   2.2362670e-01  -5.0304663e-01   6.1082864e-01  -5.2356785e-01  -1.4518549e+00  -1.3796077e+00  -2.3168639e+00  -9.1171008e-01  -4.0338144e-01  -1.5733923e-01   6.5645576e-01  -1.5057647e+00  -1.2886412e-01  -1.3360419e+00   1.3251964e+00  -1.5998523e+00   1.0331561e-01  -1.0173654e+00   5.9497899e-01  -1.0274848e+00   2.5924233e-01  -1.7709272e+00  -2.3502789e-01  -1.2271477e+00  -7.3579669e-01  -1.4679381e+00   1.1104952e+00   2.4567214e+00   1.1543740e+00  -5.4928750e-01
  -1.0082381e+00  -1.7667465e+00   2.3205887e-02   3.2128045e-01   6.1399388e-01   1.0432841e+00   2.9580543e-01   1.1918032e+00  -3.7397084e-01  -9.3377560e-01  -8.6583423e-01  -1.0231024e+00  -2.3883358e-01  -6.1180514e-01  -2.9432335e-01   1.2857442e+00  -4.2210653e-01   3.3658944e+00   1.7268313e+00  -1.8056309e+00  -1.1668904e+00   4.2809913e-01   4.0486455e-01   3.7354693e-01   1.6046934e+00   1.7746889e+00   1.9915859e+00   1.5622225e+00   2.3468605e+00   1.9864716e-01   1.6246581e+00  -1.0943394e+00  -1.2362206e+00   3.2945356e-01   5.5686420e-01   9.0673566e-01   1.3380311e+00   2.6858422e-01   8.2608463e-02  -5.5060345e-01  -4.3671730e-01  -1.0423769e-01   2.2787038e-01  -2.1160248e-01   2.2285749e-01  -5.0284833e-01   6.0967505e-01  -5.2371508e-01  -1.4544774e+00  -1.3782103e+00  -2.3157445e+00  -9.1007244e-01  -4.0265795e-01  -1.5643935e-01   6.5526915e-01  -1.5058105e+00  -1.3236543e-01  -1.3329364e+00   1.3244615e+00  -1.5967613e+00   1.0335124e-01  -1.0146829e+00   5.9538484e-01  -1.0261072e+00   2.5909916e-01  -1.7693115e+00  -2.3439349e-01  -1.2257781e+00  -7.3584181e-01  -1.4678457e+00   1.1111690e+00   2.4559025e+00   1.1541367e+00  -5.4818565e-01
  -1.0080051e+00  -1.7663569e+00   2.3288935e-02   3.2121384e-01   6.1376602e-01   1.0427261e+00   2.9564238e-01   1.1911686e+00  -3.7377214e-01  -9.3437189e-01  -8.6508584e-01  -1.0226093e+00  -2.3824169e-01  -6.1175197e-01  -2.9438311e-01   1.2851921e+00  -4.2206925e-01   3.3655015e+00   1.7264044e+00  -1.8054720e+00  -1.1668800e+00   4.2815203e-01   4.0466431e-01   3.7361366e-01   1.6042843e+00   1.7746174e+00   1.9912061e+00   1.5619350e+00   2.3464319e+00   1.9857213e-01   1.6242253e+00  -1.0940980e+00  -1.2361874e+00   3.2952738e-01   5.5639136e-01   9.0626705e-01   1.3377700e+00   2.6875213e-01   8.2048659e-02  -5.5034369e-01  -4.3685242e-01  -1.0387782e-01   2.2765288e-01  -2.1150824e-01   2.2260384e-01  -5.0277805e-01   6.0926724e-01  -5.2376950e-01  -1.4554382e+00  -1.3777069e+00  -2.3153070e+00  -9.0949827e-01  -4.0237990e-01  -1.5612669e-01   6.5483964e-01  -1.5058238e+00  -1.3363151e-01  -1.3318424e+00   1.3242040e+00  -1.5956699e+00   1.0337584e-01  -1.0137499e+00   5.9550703e-01  -1.0256212e+00   2.5902549e-01  -1.7687267e+00  -2.3419453e-01  -1.2252916e+00  -7.3586798e-01  -1.4677920e+00   1.1114063e+00   2.4556023e+00   1.1540418e+00  -5.4780555e-01
  -1.0079470e+00  -1.7662582e+00   2.3308974e-02   3.2120111e-01   6.1371135e-01   1.0425954e+00   2.9560258e-01   1.1910135e+00  -3.7372578e-01  -9.3451781e-01  -8.6490608e-01  -1.0224843e+00  -2.3810046e-01  -6.1173690e-01  -2.9439781e-01   1.2850516e+00  -4.2205674e-01   3.3654050e+00   1.7262993e+00  -1.8054289e+00  -1.1668788e+00   4.2816575e-01   4.0461948e-01   3.7363114e-01   1.6041871e+00   1.7745986e+00   1.9911151e+00   1.5618643e+00   2.3463279e+00   1.9855296e-01   1.6241187e+00  -1.0940381e+00  -1.2361749e+00   3.2954465e-01   5.5628114e-01   9.0615397e-01   1.3377067e+00   2.6878949e-01   8.1908481e-02  -5.5028052e-01  -4.3687884e-01  -1.0379379e-01   2.2760413e-01  -2.1148657e-01   2.2254663e-01  -5.0276119e-01   6.0916947e-01  -5.2378298e-01  -1.4556756e+00  -1.3775842e+00  -2.3151935e+00  -9.0936143e-01  -4.0230871e-01  -1.5605270e-01   6.5473466e-01  -1.5058266e+00  -1.3394100e-01  -1.3315805e+00   1.3241425e+00  -1.5954080e+00   1.0338411e-01  -1.0135292e+00   5.9553217e-01  -1.0255047e+00   2.5900324e-01  -1.7685836e+00  -2.3415182e-01  -1.2251745e+00  -7.3587639e-01  -1.4677750e+00   1.1114633e+00   2.4555284e+00   1.1540170e+00  -5.4771633e-01
  -1.0079398e+00  -1.7662459e+00   2.3311375e-02   3.2119990e-01   6.1370480e-01   1.0425801e+00   2.9559779e-01   1.1909946e+00  -3.7372035e-01  -9.3453550e-01  -8.6488461e-01  -1.0224688e+00  -2.3808367e-01  -6.1173487e-01  -2.9439959e-01   1.2850341e+00  -4.2205492e-01   3.3653933e+00   1.7262864e+00  -1.8054232e+00  -1.1668788e+00   4.2816752e-01   4.0461445e-01   3.7363339e-01   1.6041757e+00   1.7745962e+00   1.9911043e+00   1.5618557e+00   2.3463153e+00   1.9855058e-01   1.6241057e+00  -1.0940307e+00  -1.2361730e+00   3.2954669e-01   5.5626828e-01   9.0614045e-01   1.3376991e+00   2.6879370e-01   8.1891207e-02  -5.5027288e-01  -4.3688142e-01  -1.0378396e-01   2.2759864e-01  -2.1148407e-01   2.2254017e-01  -5.0275916e-01   6.0915780e-01  -5.2378464e-01  -1.4557046e+00  -1.3775694e+00  -2.3151792e+00  -9.0934515e-01  -4.0229976e-01  -1.5604395e-01   6.5472198e-01  -1.5058268e+00  -1.3397848e-01  -1.3315493e+00   1.3241352e+00  -1.5953767e+00   1.0338533e-01  -1.0135031e+00   5.9553480e-01  -1.0254909e+00   2.5900018e-01  -1.7685664e+00  -2.3414719e-01  -1.2251606e+00  -7.3587763e-01  -1.4677726e+00   1.1114701e+00   2.4555193e+00   1.1540139e+00  -5.4770589e-01
