# Supplementary material for: A Student's Guide to Randomization Statistics for Multichannel Event-Related Potentials Using Ragu
Source: Front Neurosci. 2018 Jun 19;12:355. doi: 10.3389/fnins.2018.00355 (PMC6020783; doi:10.3389/fnins.2018.00355)
Supplement: Supplementary file 1 [file Data_Sheet_1.ZIP › RawData/s12_c1.asc]

   2.7990758e+00   2.2054925e+00   1.2125957e+00   1.2595002e+00  -5.3019694e-01  -1.2014749e+00  -1.8653205e+00  -2.5499239e+00  -1.2910170e+00  -1.8822041e+00   3.2106428e+00   1.7376745e+00   1.9022101e+00  -5.8006314e-01  -1.2879784e+00  -3.8720253e+00   2.9231047e-01  -1.1220100e+00  -2.6826074e+00   2.5598027e+00  -2.5229672e-01   5.7628640e-01  -1.2954620e-01  -2.1813861e-01  -7.7047542e-01  -3.4777340e-01  -1.5314307e+00  -1.4627619e+00  -2.3648973e+00  -1.8712952e+00  -2.9525027e+00   2.0355663e+00   1.4183347e+00   1.1296358e+00  -8.4664348e-01  -1.0926416e+00  -2.4020632e+00  -1.4515083e+00  -2.8876722e+00   2.1072726e+00   1.2661826e+00   1.2571457e+00   3.7670800e-01   8.9393386e-01  -1.1369176e+00   1.7663705e+00  -2.1766067e+00  -1.8585186e+00  -3.0907166e+00   3.4543874e+00   2.1834671e+00   3.2642159e+00   3.1854173e-01   1.5484403e+00   3.3956429e-01  -2.1364539e+00  -2.6543567e+00   4.2344091e+00   2.9950197e+00   4.0617850e+00   1.5858084e+00   3.2631919e+00   1.3272664e-01   7.5101718e-01  -1.6357173e+00   1.2254843e-01  -1.2512644e+00   8.7868180e-02  -3.7157431e-01   1.6320598e+00  -1.6966263e-01  -1.7531977e+00  -2.5445631e+00   2.4422642e-01
   2.8112104e+00   2.2527663e+00   1.0970865e+00   1.2752359e+00  -6.4701867e-01  -1.2239259e+00  -1.9381902e+00  -2.5331307e+00  -1.2697808e+00  -1.7859079e+00   3.1801009e+00   1.9857526e+00   1.8863674e+00  -4.8891997e-01  -1.2419605e+00  -3.7771518e+00   2.5209063e-01  -1.2351237e+00  -2.7419298e+00   2.5465395e+00  -2.1236301e-01   5.0128102e-01  -1.4914429e-01  -3.2045138e-01  -8.3008385e-01  -4.6923232e-01  -1.5960055e+00  -1.5845132e+00  -2.4374109e+00  -1.9328037e+00  -2.9891310e+00   1.9647639e+00   1.4114163e+00   1.0260868e+00  -8.5479450e-01  -1.2001994e+00  -2.4437278e+00  -1.4354605e+00  -2.8694298e+00   2.0141661e+00   1.3024835e+00   1.1512675e+00   3.9614534e-01   7.9943156e-01  -1.1302157e+00   1.8815014e+00  -2.1606593e+00  -1.8780670e+00  -3.0648418e+00   3.4135964e+00   2.2214396e+00   3.2910065e+00   4.0174413e-01   1.5686170e+00   4.4654178e-01  -2.1011851e+00  -2.5638011e+00   4.2650072e+00   3.0933039e+00   4.1216986e+00   1.7017704e+00   3.3705900e+00   2.7649593e-01   7.9887521e-01  -1.5519035e+00   1.4593983e-01  -1.2183821e+00   1.6370976e-01  -3.0482996e-01   1.6193070e+00  -2.8934920e-01  -1.9075031e+00  -2.5462971e+00   2.8948831e-01
   2.8203839e+00   2.2968677e+00   9.7878876e-01   1.2911084e+00  -7.6978335e-01  -1.2518369e+00  -2.0072509e+00  -2.5250754e+00  -1.2368479e+00  -1.6908613e+00   3.1462780e+00   2.2383746e+00   1.8690102e+00  -3.8898370e-01  -1.1635756e+00  -3.6782276e+00   2.1072939e-01  -1.3587393e+00  -2.8103959e+00   2.5295525e+00  -1.7386338e-01   4.2544359e-01  -1.6960558e-01  -4.2538425e-01  -8.9302346e-01  -5.9694156e-01  -1.6668457e+00  -1.7126223e+00  -2.5213470e+00  -1.9971065e+00  -3.0377196e+00   1.8909312e+00   1.3991817e+00   9.2021778e-01  -8.6553237e-01  -1.3132505e+00  -2.4940321e+00  -1.4155924e+00  -2.8580290e+00   1.9185494e+00   1.3342937e+00   1.0427795e+00   4.1540679e-01   7.0055798e-01  -1.1230592e+00   1.9969996e+00  -2.1454896e+00  -1.8789822e+00  -3.0410933e+00   3.3689893e+00   2.2552512e+00   3.3142777e+00   4.9011066e-01   1.5921399e+00   5.5263761e-01  -2.0383453e+00  -2.4708952e+00   4.2947782e+00   3.1933449e+00   4.1800969e+00   1.8213210e+00   3.4826763e+00   4.2436293e-01   8.6377087e-01  -1.4591932e+00   1.8661597e-01  -1.1806567e+00   2.5404122e-01  -2.3316512e-01   1.6033796e+00  -4.1802666e-01  -2.0789656e+00  -2.5541002e+00   3.4119931e-01
   2.8264278e+00   2.3363427e+00   8.6040680e-01   1.3064848e+00  -8.9544113e-01  -1.2859403e+00  -2.0693275e+00  -2.5272993e+00  -1.1915483e+00  -1.6000946e+00   3.1097599e+00   2.4898876e+00   1.8505885e+00  -2.8215189e-01  -1.0506028e+00  -3.5778824e+00   1.6915952e-01  -1.4911124e+00  -2.8867289e+00   2.5090433e+00  -1.3772387e-01   3.5069494e-01  -1.9065304e-01  -5.3062446e-01  -9.5858927e-01  -7.2779716e-01  -1.7431306e+00  -1.8436975e+00  -2.6161346e+00  -2.0618955e+00  -3.0983452e+00   1.8156329e+00   1.3812745e+00   8.1474762e-01  -8.7947483e-01  -1.4287185e+00  -2.5531379e+00  -1.3910946e+00  -2.8545334e+00   1.8225969e+00   1.3599177e+00   9.3414788e-01   4.3326341e-01   5.9969704e-01  -1.1163110e+00   2.1106828e+00  -2.1321682e+00  -1.8584295e+00  -3.0209130e+00   3.3209718e+00   2.2832325e+00   3.3336292e+00   5.8166843e-01   1.6183779e+00   6.5455990e-01  -1.9457916e+00  -2.3784758e+00   4.3228458e+00   3.2923687e+00   4.2352041e+00   1.9414315e+00   3.5972002e+00   5.7248025e-01   9.4599097e-01  -1.3591558e+00   2.4568968e-01  -1.1387744e+00   3.5856586e-01  -1.5793343e-01   1.5846046e+00  -5.5395741e-01  -2.2651352e+00  -2.5678667e+00   3.9901559e-01
   2.8293889e+00   2.3698943e+00   7.4474088e-01   1.3206802e+00  -1.0205762e+00  -1.3269288e+00  -2.1211852e+00  -2.5410237e+00  -1.1336745e+00  -1.5166644e+00   3.0712558e+00   2.7345656e+00   1.8316259e+00  -1.7074915e-01  -9.0213182e-01  -3.4790160e+00   1.2836138e-01  -1.6301321e+00  -2.9690968e+00   2.4854143e+00  -1.0474273e-01   2.7899215e-01  -2.1199819e-01  -6.3379153e-01  -1.0260746e+00  -8.5832729e-01  -1.8238415e+00  -1.9738933e+00  -2.7207741e+00  -2.1244885e+00  -3.1705307e+00   1.7405527e+00   1.3575474e+00   7.1253518e-01  -8.9725920e-01  -1.5431313e+00  -2.6209323e+00  -1.3610895e+00  -2.8596613e+00   1.7285691e+00   1.3777815e+00   8.2792107e-01   4.4833658e-01   4.9946467e-01  -1.1109957e+00   2.2205008e+00  -2.1218435e+00  -1.8142335e+00  -3.0057499e+00   3.2700070e+00   2.3038357e+00   3.3489390e+00   6.7419318e-01   1.6464061e+00   7.4894146e-01  -1.8224256e+00  -2.2896334e+00   4.3483389e+00   3.3874472e+00   4.2852615e+00   2.0588654e+00   3.7116831e+00   7.1673612e-01   1.0450668e+00  -1.2537564e+00   3.2355694e-01  -1.0936840e+00   4.7648195e-01  -8.0687480e-02   1.5635184e+00  -6.9519015e-01  -2.4628591e+00  -2.5870260e+00   4.6239404e-01
   2.8295491e+00   2.3964717e+00   6.3456287e-01   1.3329904e+00  -1.1415307e+00  -1.3754089e+00  -2.1596835e+00  -2.5670352e+00  -1.0635592e+00  -1.4435001e+00   3.0315628e+00   2.9668815e+00   1.8126856e+00  -5.7461008e-02  -7.1881137e-01  -3.3846777e+00   8.9323655e-02  -1.7733813e+00  -3.0551141e+00   2.4592736e+00  -7.5532182e-02   2.1223651e-01  -2.3334740e-01  -7.3254738e-01  -1.0948038e+00  -9.8481921e-01  -1.9077811e+00  -2.0990415e+00  -2.8338223e+00  -2.1819029e+00  -3.2531791e+00   1.6674249e+00   1.3280955e+00   6.1645367e-01  -9.1950486e-01  -1.6527486e+00  -2.6969850e+00  -1.3246607e+00  -2.8736847e+00   1.6387093e+00   1.3865306e+00   7.2661175e-01   4.5915462e-01   4.0259929e-01  -1.1082535e+00   2.3246252e+00  -2.1156805e+00  -1.7450850e+00  -2.9969695e+00   3.2165882e+00   2.3157336e+00   3.3603949e+00   7.6529886e-01   1.6749886e+00   8.3248975e-01  -1.6683936e+00  -2.2075875e+00   4.3704164e+00   3.4756219e+00   4.3285925e+00   2.1703160e+00   3.8234770e+00   8.5292651e-01   1.1596797e+00  -1.1453030e+00   4.1977050e-01  -1.0465820e+00   6.0646131e-01  -3.1201682e-03   1.5408695e+00  -8.3963416e-01  -2.6683474e+00  -2.6104851e+00   5.3059556e-01
   2.8274262e+00   2.4153418e+00   5.3249252e-01   1.3427305e+00  -1.2545496e+00  -1.4318440e+00  -2.1819408e+00  -2.6055794e+00  -9.8213083e-01  -1.3832436e+00   2.9915223e+00   3.1817632e+00   1.7943288e+00   5.4758787e-02  -5.0304878e-01  -3.2979272e+00   5.3004264e-02  -1.9182058e+00  -3.1418698e+00   2.4314270e+00  -5.0469161e-02   1.5218115e-01  -2.5440383e-01  -8.2470548e-01  -1.1641555e+00  -1.1034671e+00  -1.9935928e+00  -2.2148075e+00  -2.9533854e+00  -2.2309513e+00  -3.3445258e+00   1.5979624e+00   1.2932800e+00   5.2926040e-01  -9.4676376e-01  -1.7537158e+00  -2.7805069e+00  -1.2808957e+00  -2.8963382e+00   1.5551398e+00   1.3851249e+00   6.3257742e-01   4.6422702e-01   3.1183529e-01  -1.1092701e+00   2.4215157e+00  -2.1147826e+00  -1.6507254e+00  -2.9957502e+00   3.1612108e+00   2.3179166e+00   3.3685016e+00   8.5254025e-01   1.7025701e+00   9.0214205e-01  -1.4852473e+00  -2.1355419e+00   4.3882863e+00   3.5540378e+00   4.3636648e+00   2.2725546e+00   3.9298231e+00   9.7694325e-01   1.2875985e+00  -1.0363707e+00   5.3294134e-01  -9.9887872e-01   7.4664652e-01   7.3004007e-02   1.5176098e+00  -9.8513508e-01  -2.8772683e+00  -2.6365926e+00   6.0269499e-01
   2.8237545e+00   2.4261510e+00   4.4088256e-01   1.3492803e+00  -1.3559413e+00  -1.4964874e+00  -2.1855030e+00  -2.6562686e+00  -8.9094830e-01  -1.3380919e+00   2.9519644e+00   3.3748216e+00   1.7770628e+00   1.6280269e-01  -2.5914306e-01  -3.2216785e+00   2.0293886e-02  -2.0617953e+00  -3.2259886e+00   2.4028578e+00  -2.9657131e-02   1.0034534e-01  -2.7486491e-01  -9.0833104e-01  -1.2335737e+00  -1.2105330e+00  -2.0797816e+00  -2.3168690e+00  -3.0771280e+00  -2.2683614e+00  -3.4421225e+00   1.5337822e+00   1.2537364e+00   4.5346641e-01  -9.7945976e-01  -1.8422389e+00  -2.8703125e+00  -1.2289427e+00  -2.9267471e+00   1.4797630e+00   1.3729205e+00   5.4790556e-01   4.6213573e-01   2.2976506e-01  -1.1151862e+00   2.5099513e+00  -2.1201027e+00  -1.5320945e+00  -3.0029726e+00   3.1043408e+00   2.3097713e+00   3.3740587e+00   9.3352699e-01   1.7272802e+00   9.5522022e-01  -1.2760486e+00  -2.0765231e+00   4.4012134e+00   3.6200721e+00   4.3891394e+00   2.3625810e+00   4.0279019e+00   1.0849659e+00   1.4256512e+00  -9.2970872e-01   6.6067767e-01  -9.5214838e-01   8.9467060e-01   1.4592492e-01   1.4948704e+00  -1.1295464e+00  -3.0848718e+00  -2.6631344e+00   6.7759609e-01
   2.8194458e+00   2.4289582e+00   3.6172026e-01   1.3521340e+00  -1.4422429e+00  -1.5693076e+00  -2.1685057e+00  -2.7180157e+00  -7.9220253e-01  -1.3096483e+00   2.9136462e+00   3.5425303e+00   1.7612828e+00   2.6354426e-01   6.6678232e-03  -3.1585341e+00  -8.0152148e-03  -2.2012668e+00  -3.3037193e+00   2.3746910e+00  -1.2904942e-02   5.7940811e-02  -2.9441554e-01  -9.8182553e-01  -1.3025620e+00  -1.3025141e+00  -2.1647334e+00  -2.4011049e+00  -3.2022977e+00  -2.2909126e+00  -3.5428477e+00   1.4763353e+00   1.2103679e+00   3.9121538e-01  -1.0178201e+00  -1.9147721e+00  -2.9647911e+00  -1.1680762e+00  -2.9633806e+00   1.4141738e+00   1.3497352e+00   4.7431010e-01   4.5163995e-01   1.5869611e-01  -1.1269880e+00   2.5890238e+00  -2.1323421e+00  -1.3914286e+00  -3.0191052e+00   3.0463865e+00   2.2911417e+00   3.3781123e+00   1.0060377e+00   1.7469522e+00   9.8957604e-01  -1.0454059e+00  -2.0332058e+00   4.4085119e+00   3.6714566e+00   4.4038975e+00   2.4377658e+00   4.1148770e+00   1.1736452e+00   1.5697437e+00  -8.2813174e-01   7.9957050e-01  -9.0805912e-01   1.0476993e+00   2.1396607e-01   1.4739229e+00  -1.2707906e+00  -3.2861352e+00  -2.6873639e+00   7.5405294e-01
   2.8155276e+00   2.4242405e+00   2.9655117e-01   1.3509523e+00  -1.5103842e+00  -1.6499127e+00  -2.1298212e+00  -2.7889940e+00  -6.8868435e-01  -1.2987925e+00   2.8771890e+00   3.6823467e+00   1.7472100e+00   3.5398543e-01   2.8626019e-01  -3.1106190e+00  -3.1252861e-02  -2.3337499e+00  -3.3710574e+00   2.3481442e+00   2.8049949e-04   2.5815457e-02  -3.1271613e-01  -1.0439887e+00  -1.3706611e+00  -1.3763052e+00  -2.2467328e+00  -2.4637882e+00  -3.3257662e+00  -2.2955898e+00  -3.6429592e+00   1.4268388e+00   1.1643207e+00   3.4417796e-01  -1.0618018e+00  -1.9682072e+00  -3.0618910e+00  -1.0977768e+00  -3.0040377e+00   1.3595856e+00   1.3158873e+00   4.1304362e-01   4.3178981e-01   1.0051042e-01  -1.1453868e+00   2.6580964e+00  -2.1518499e+00  -1.2322954e+00  -3.0440968e+00   2.9876682e+00   2.2623640e+00   3.3818744e+00   1.0681298e+00   1.7591550e+00   1.0037209e+00  -7.9943067e-01  -2.0077361e+00   4.4095246e+00   3.7063800e+00   4.4070445e+00   2.4959747e+00   4.1879312e+00   1.2402703e+00   1.7149272e+00  -7.3439908e-01   9.4523322e-01  -8.6828774e-01   1.2024968e+00   2.7561307e-01   1.4561249e+00  -1.4069058e+00  -3.4759308e+00  -2.7060744e+00   8.3069682e-01
   2.8130670e+00   2.4128695e+00   2.4642778e-01   1.3456164e+00  -1.5578409e+00  -1.7374782e+00  -2.0691800e+00  -2.8666341e+00  -5.8371525e-01  -1.3055734e+00   2.8430131e+00   3.7927733e+00   1.7348296e+00   4.3140990e-01   5.6978966e-01  -3.0794205e+00  -4.8886117e-02  -2.4564702e+00  -3.4238972e+00   2.3244643e+00   1.0683599e-02   4.4172740e-03  -3.2938879e-01  -1.0940567e+00  -1.4374099e+00  -1.4293502e+00  -2.3239777e+00  -2.5017700e+00  -3.4440882e+00  -2.2797425e+00  -3.7381823e+00   1.3862157e+00   1.1169422e+00   3.1346650e-01  -1.1110167e+00  -2.0000570e+00  -3.1591172e+00  -1.0178137e+00  -3.0458698e+00   1.3167751e+00   1.2722051e+00   3.6482859e-01   4.0204043e-01   5.6533459e-02  -1.1706955e+00   2.7167297e+00  -2.1785240e+00  -1.0595569e+00  -3.0772827e+00   2.9283934e+00   2.2242642e+00   3.3866193e+00   1.1182350e+00   1.7612447e+00   9.9693353e-01  -5.4560613e-01  -2.0015569e+00   4.4035902e+00   3.7235665e+00   4.3978949e+00   2.5356698e+00   4.2443009e+00   1.2829065e+00   1.8555187e+00  -6.5109067e-01   1.0923989e+00  -8.3442133e-01   1.3555144e+00   3.2958729e-01   1.4428520e+00  -1.5360768e+00  -3.6492026e+00  -2.7157101e+00   9.0606923e-01
   2.8130813e+00   2.3960524e+00   2.1188495e-01   1.3362785e+00  -1.5827676e+00  -1.8306866e+00  -1.9872579e+00  -2.9476602e+00  -4.8104014e-01  -1.3291337e+00   2.8112762e+00   3.8733585e+00   1.7238342e+00   4.9353174e-01   8.4597454e-01  -3.0656452e+00  -6.0524247e-02  -2.5668275e+00  -3.4582085e+00   2.3048523e+00   1.9352236e-02  -6.2186338e-03  -3.4399959e-01  -1.1317118e+00  -1.5022936e+00  -1.4597723e+00  -2.3945954e+00  -2.5126471e+00  -3.5535800e+00  -2.2412476e+00  -3.8238389e+00   1.3550418e+00   1.0697243e+00   2.9957513e-01  -1.1646657e+00  -2.0086171e+00  -3.2535534e+00  -9.2832872e-01  -3.0854430e+00   1.2860425e+00   1.2200074e+00   3.2981131e-01   3.6235813e-01   2.7423181e-02  -1.2027147e+00   2.7645893e+00  -2.2117295e+00  -8.7925478e-01  -3.1173136e+00   2.8686295e+00   2.1781278e+00   3.3935588e+00   1.1552355e+00   1.7504291e+00   9.6933607e-01  -2.9256835e-01  -2.0152478e+00   4.3900013e+00   3.7223225e+00   4.3759308e+00   2.5559788e+00   4.2813072e+00   1.3004956e+00   1.9852756e+00  -5.8048364e-01   1.2350784e+00  -8.0785283e-01   1.5030006e+00   3.7491027e-01   1.4354212e+00  -1.6566491e+00  -3.8011520e+00  -2.7125194e+00   9.7866002e-01
   2.8164406e+00   2.3752461e+00   1.9294089e-01   1.3234055e+00  -1.5841021e+00  -1.9276876e+00  -1.8857214e+00  -3.0281670e+00  -3.8468334e-01  -1.3676710e+00   2.7818210e+00   3.9246464e+00   1.7135798e+00   5.3862953e-01   1.1024971e+00  -3.0691051e+00  -6.5912970e-02  -2.6624653e+00  -3.4702315e+00   2.2903776e+00   2.7554981e-02  -6.4589163e-03  -3.5604167e-01  -1.1570655e+00  -1.5646834e+00  -1.4664756e+00  -2.4566576e+00  -2.4949002e+00  -3.6504199e+00  -2.1786635e+00  -3.8950136e+00   1.3335014e+00   1.0242366e+00   3.0234766e-01  -1.2214844e+00  -1.9931011e+00  -3.3419094e+00  -8.2991612e-01  -3.1188435e+00   1.2671905e+00   1.1610518e+00   3.0753970e-01   3.1330740e-01   1.3087622e-02  -1.2406437e+00   2.8013458e+00  -2.2502401e+00  -6.9841636e-01  -3.1621213e+00   2.8082819e+00   2.1256385e+00   3.4037078e+00   1.1785131e+00   1.7238535e+00   9.2193436e-01  -4.9798020e-02  -2.0483918e+00   4.3679557e+00   3.7025490e+00   4.3407507e+00   2.5567274e+00   4.2963915e+00   1.2929144e+00   2.0976205e+00  -5.2443892e-01   1.3667765e+00  -7.8967977e-01   1.6411258e+00   4.1095400e-01   1.4350078e+00  -1.7671277e+00  -3.9274194e+00  -2.6927404e+00   1.0469502e+00
   2.8237700e+00   2.3520474e+00   1.8912275e-01   1.3078145e+00  -1.5616343e+00  -2.0260859e+00  -1.7672220e+00  -3.1037410e+00  -2.9877357e-01  -1.4184436e+00   2.7541319e+00   3.9480836e+00   1.7030592e+00   5.6565423e-01   1.3265149e+00  -3.0886434e+00  -6.4917429e-02  -2.7413286e+00  -3.4566799e+00   2.2818874e+00   3.6723571e-02   2.9636789e-03  -3.6491875e-01  -1.1706149e+00  -1.6237746e+00  -1.4492100e+00  -2.5081995e+00  -2.4479948e+00  -3.7307633e+00  -2.0913649e+00  -3.9467533e+00   1.3213569e+00   9.8205383e-01   3.2097717e-01  -1.2797099e+00  -1.9537307e+00  -3.4205981e+00  -7.2368501e-01  -3.1418243e+00   1.2595200e+00   1.0974609e+00   2.9696800e-01   2.5610848e-01   1.2640731e-02  -1.2830256e+00   2.8265843e+00  -2.2922164e+00  -5.2478145e-01  -3.2089232e+00   2.7470726e+00   2.0687880e+00   3.4177457e+00   1.1879700e+00   1.6787024e+00   8.5661192e-01   1.7276819e-01  -2.0994826e+00   4.3365134e+00   3.6647171e+00   4.2920016e+00   2.5384359e+00   4.2871560e+00   1.2609810e+00   2.1859125e+00  -4.8430626e-01   1.4807612e+00  -7.8061430e-01   1.7661193e+00   4.3747230e-01   1.4425644e+00  -1.8661629e+00  -4.0242577e+00  -2.6528133e+00   1.1094563e+00
   2.8353566e+00   2.3280653e+00   1.9951396e-01   1.2906930e+00  -1.5160312e+00  -2.1229616e+00  -1.6353360e+00  -3.1696227e+00  -2.2734433e-01  -1.4778269e+00   2.7273094e+00   3.9458956e+00   1.6909004e+00   5.7430022e-01   1.5052692e+00  -3.1221119e+00  -5.7494410e-02  -2.8017090e+00  -3.4149419e+00   2.2799133e+00   4.8380068e-02   2.1008990e-02  -3.6992986e-01  -1.1731746e+00  -1.6785265e+00  -1.4085953e+00  -2.5472411e+00  -2.3724368e+00  -3.7908762e+00  -1.9796503e+00  -3.9742931e+00   1.3179341e+00   9.4468545e-01   3.5403960e-01  -1.3370744e+00  -1.8917766e+00  -3.4858428e+00  -6.1130245e-01  -3.1499897e+00   1.2618443e+00   1.0316288e+00   2.9648946e-01   1.9265627e-01   2.4403683e-02  -1.3277405e+00   2.8397359e+00  -2.3352266e+00  -3.6646010e-01  -3.2542804e+00   2.6845240e+00   2.0097703e+00   3.4358899e+00   1.1840203e+00   1.6123202e+00   7.7607457e-01   3.6519544e-01  -2.1658870e+00   4.2945603e+00   3.6098084e+00   4.2293138e+00   2.5022687e+00   4.2514190e+00   1.2064122e+00   2.2437524e+00  -4.6085669e-01   1.5703751e+00  -7.8091784e-01   1.8744111e+00   4.5460789e-01   1.4587504e+00  -1.9525243e+00  -4.0886823e+00  -2.5896068e+00   1.1647737e+00
   2.8510670e+00   2.3047842e+00   2.2282078e-01   1.2736022e+00  -1.4488181e+00  -2.2149316e+00  -1.4944487e+00  -3.2209080e+00  -1.7411963e-01  -1.5414257e+00   2.7000620e+00   3.9209413e+00   1.6753929e+00   5.6503310e-01   1.6267642e+00  -3.1664105e+00  -4.3654770e-02  -2.8422736e+00  -3.3432685e+00   2.2845830e+00   6.4051061e-02   4.6409338e-02  -3.7025962e-01  -1.1657891e+00  -1.7276154e+00  -1.3461001e+00  -2.5718177e+00  -2.2697795e+00  -3.8272818e+00  -1.8448125e+00  -3.9732979e+00   1.3221255e+00   9.1351059e-01   3.9956215e-01  -1.3908318e+00  -1.8095437e+00  -3.5338169e+00  -4.9500546e-01  -3.1390172e+00   1.2725236e+00   9.6611729e-01   3.0399873e-01   1.2549367e-01   4.5956939e-02  -1.3720549e+00   2.8400463e+00  -2.3763200e+00  -2.3153161e-01  -3.2942098e+00   2.6199502e+00   1.9508596e+00   3.4577881e+00   1.1675511e+00   1.5223484e+00   6.8374291e-01   5.1805940e-01  -2.2438734e+00   4.2407865e+00   3.5392222e+00   4.1522369e+00   2.4499501e+00   4.1872758e+00   1.1317271e+00   2.2653102e+00  -4.5425019e-01   1.6293751e+00  -7.9036674e-01   1.9627691e+00   4.6287158e-01   1.4838750e+00  -2.0250724e+00  -4.1186009e+00  -2.5006510e+00   1.2116139e+00
   2.8702826e+00   2.2834310e+00   2.5745477e-01   1.2584628e+00  -1.3623114e+00  -2.2982517e+00  -1.3495837e+00  -3.2527817e+00  -1.4229776e-01  -1.6042443e+00   2.6707231e+00   3.8765551e+00   1.6545501e+00   5.3906836e-01   1.6804885e+00  -3.2175904e+00  -2.3418888e-02  -2.8620785e+00  -3.2409349e+00   2.2955448e+00   8.5169211e-02   7.7766493e-02  -3.6497389e-01  -1.1496300e+00  -1.7694040e+00  -1.2639757e+00  -2.5800179e+00  -2.1425773e+00  -3.8369120e+00  -1.6891617e+00  -3.9401124e+00   1.3324192e+00   8.8972558e-01   4.5512535e-01  -1.4378188e+00  -1.7102936e+00  -3.5608111e+00  -3.7757902e-01  -3.1049033e+00   1.2895202e+00   9.0355004e-01   3.1698419e-01   5.7737485e-02   7.4244276e-02  -1.4127262e+00   2.8265881e+00  -2.4121500e+00  -1.2760346e-01  -3.3243523e+00   2.5524587e+00   1.8942783e+00   3.4824463e+00   1.1398583e+00   1.4068771e+00   5.8359398e-01   6.2298240e-01  -2.3287173e+00   4.1736845e+00   3.4546570e+00   4.0601977e+00   2.3836416e+00   4.0931720e+00   1.0401038e+00   2.2456588e+00  -4.6404271e-01   1.6522838e+00  -8.0825733e-01   2.0284270e+00   4.6309294e-01   1.5178639e+00  -2.0827275e+00  -4.1129056e+00  -2.3843563e+00   1.2488344e+00
   2.8918609e+00   2.2648529e+00   3.0162680e-01   1.2475187e+00  -1.2595098e+00  -2.3689552e+00  -1.2061845e+00  -3.2607745e+00  -1.3434664e-01  -1.6609149e+00   2.6372968e+00   3.8163840e+00   1.6262026e+00   4.9830114e-01   1.6581370e+00  -3.2710234e+00   3.2311611e-03  -2.8605712e+00  -3.1083680e+00   2.3119115e+00   1.1296594e-01   1.1365947e-01  -3.5302318e-01  -1.1258862e+00  -1.8019343e+00  -1.1651489e+00  -2.5700310e+00  -1.9942897e+00  -3.8172625e+00  -1.5160007e+00  -3.8720024e+00   1.3469507e+00   8.7430572e-01   5.1799547e-01  -1.4745513e+00  -1.5981108e+00  -3.5634199e+00  -2.6229549e-01  -3.0442277e+00   1.3104788e+00   8.4651076e-01   3.3264756e-01  -7.0421762e-03   1.0572522e-01  -1.4461635e+00   2.7983212e+00  -2.4391461e+00  -6.1352915e-02  -3.3401914e+00   2.4809655e+00   1.8420666e+00   3.5081975e+00   1.1025634e+00   1.2646051e+00   4.7995936e-01   6.7316770e-01  -2.4148842e+00   4.0915736e+00   3.3579768e+00   3.9524728e+00   2.3057913e+00   3.9679865e+00   9.3519842e-01   2.1810955e+00  -4.8923350e-01   1.6347305e+00  -8.3344907e-01   2.0691952e+00   4.5634317e-01   1.5602514e+00  -2.1244427e+00  -4.0715285e+00  -2.2402135e+00   1.2754574e+00
   2.9141253e+00   2.2494171e+00   3.5344764e-01   1.2432798e+00  -1.1439477e+00  -2.4230267e+00  -1.0698608e+00  -3.2410325e+00  -1.5182501e-01  -1.7059720e+00   2.5975295e+00   3.7442234e+00   1.5881230e+00   4.4519266e-01   1.5542851e+00  -3.3216259e+00   3.6397361e-02  -2.8375792e+00  -2.9472300e+00   2.3322316e+00   1.4835867e-01   1.5275582e-01  -3.3325592e-01  -1.0956546e+00  -1.8229505e+00  -1.0530798e+00  -2.5402092e+00  -1.8291411e+00  -3.7665429e+00  -1.3295460e+00  -3.7673778e+00   1.3635794e+00   8.6798176e-01   5.8527955e-01  -1.4973542e+00  -1.4777150e+00  -3.5387408e+00  -1.5281719e-01  -2.9544198e+00   1.3328288e+00   7.9745242e-01   3.4804728e-01  -6.4981021e-02   1.3656774e-01  -1.4686307e+00   2.7541955e+00  -2.4537241e+00  -3.8079686e-02  -3.3373115e+00   2.4042295e+00   1.7959518e+00   3.5327230e+00   1.0575170e+00   1.0950012e+00   3.7729129e-01   6.6389772e-01  -2.4962818e+00   3.9926503e+00   3.2510713e+00   3.8282009e+00   2.2189673e+00   3.8111218e+00   8.2093653e-01   2.0694287e+00  -5.2834806e-01   1.5737620e+00  -8.6444351e-01   2.0835465e+00   4.4383689e-01   1.6101990e+00  -2.1491882e+00  -3.9954643e+00  -2.0689547e+00   1.2906787e+00
   2.9348901e+00   2.2369440e+00   4.1102852e-01   1.2484449e+00  -1.0195233e+00  -2.4565980e+00  -9.4611303e-01  -3.1905808e+00  -1.9524355e-01  -1.7341606e+00   2.5490127e+00   3.6638597e+00   1.5381750e+00   3.8262232e-01   1.3669670e+00  -3.3641259e+00   7.6302725e-02  -2.7932939e+00  -2.7604515e+00   2.3544937e+00   1.9184335e-01   1.9391671e-01  -3.0444567e-01  -1.0598429e+00  -1.8299529e+00  -9.3159364e-01  -2.4891357e+00  -1.6519429e+00  -3.6838087e+00  -1.1348019e+00  -3.6259803e+00   1.3799865e+00   8.7123080e-01   6.5409263e-01  -1.5025207e+00  -1.3542332e+00  -3.4845697e+00  -5.3065759e-02  -2.8340079e+00   1.3539072e+00   7.5861837e-01   3.6025782e-01  -1.1210899e-01   1.6286875e-01  -1.4764790e+00   2.6932886e+00  -2.4525182e+00  -6.1300975e-02  -3.3116769e+00   2.3209036e+00   1.7572324e+00   3.5531278e+00   1.0066975e+00   8.9845367e-01   2.7991469e-01   5.9295900e-01  -2.5665707e+00   3.8750661e+00   3.1357244e+00   3.6864186e+00   2.1256908e+00   3.6225880e+00   7.0129450e-01   1.9102134e+00  -5.7954715e-01   1.4681004e+00  -8.9948837e-01   2.0706804e+00   4.2682250e-01   1.6665395e+00  -2.1559505e+00  -3.8867478e+00  -1.8726668e+00   1.2938680e+00
   2.9515226e+00   2.2266729e+00   4.7257449e-01   1.2658029e+00  -8.9031248e-01  -2.4661552e+00  -8.4005551e-01  -3.1075634e+00  -2.6397751e-01  -1.7407541e+00   2.4893075e+00   3.5789190e+00   1.4744729e+00   3.1371768e-01   1.0981036e+00  -3.3933494e+00   1.2331314e-01  -2.7282519e+00  -2.5522091e+00   2.3761681e+00   2.4339850e-01   2.3628625e-01  -2.6533072e-01  -1.0190933e+00  -1.8202865e+00  -8.0470125e-01  -2.4157066e+00  -1.4678931e+00  -3.5690770e+00  -9.3739025e-01  -3.4490218e+00   1.3937852e+00   8.8427694e-01   7.2172506e-01  -1.4864921e+00  -1.2329459e+00  -3.3995821e+00   3.2935251e-02  -2.6828334e+00   1.3710950e+00   7.3197688e-01   3.6653514e-01  -1.4455442e-01   1.8088694e-01  -1.4663882e+00   2.6149619e+00  -2.4326169e+00  -1.3242154e-01  -3.2599122e+00   2.2296064e+00   1.7266793e+00   3.5660668e+00   9.5211347e-01   6.7639299e-01   1.9178303e-01   4.6095808e-01  -2.6195049e+00   3.7370275e+00   3.0135019e+00   3.5261331e+00   2.0282758e+00   3.4030879e+00   5.8008774e-01   1.7049097e+00  -6.4075003e-01   1.3183261e+00  -9.3669395e-01   2.0305541e+00   4.0647335e-01   1.7278398e+00  -2.1437504e+00  -3.7483992e+00  -1.6548464e+00   1.2845647e+00
   2.9610408e+00   2.2172769e+00   5.3646354e-01   1.2981175e+00  -7.6037975e-01  -2.4487435e+00  -7.5615497e-01  -2.9914402e+00  -3.5623945e-01  -1.7218556e+00   2.4160874e+00   3.4927319e+00   1.3955430e+00   2.4167685e-01   7.5373213e-01  -3.4045021e+00   1.7793851e-01  -2.6433172e+00  -2.3278467e+00   2.3942864e+00   3.0241780e-01   2.7935584e-01  -2.1466954e-01  -9.7373469e-01  -1.7912604e+00  -6.7641570e-01  -2.3192157e+00  -1.2823606e+00  -3.4234032e+00  -7.4334569e-01  -3.2392606e+00   1.4026406e+00   9.0709816e-01   7.8579454e-01  -1.4460475e+00  -1.1190226e+00  -3.2834813e+00   1.0123567e-01  -2.5022094e+00   1.3819595e+00   7.1916662e-01   3.6447804e-01  -1.5874989e-01   1.8727003e-01  -1.4355978e+00   2.5190189e+00  -2.3917806e+00  -2.5050850e-01  -3.1795554e+00   2.1290072e+00   1.7044656e+00   3.5679164e+00   8.9571647e-01   4.3137364e-01   1.1625890e-01   2.7149539e-01  -2.6492783e+00   3.5769175e+00   2.8856686e+00   3.3464184e+00   1.9286959e+00   3.1540812e+00   4.6078233e-01   1.4569513e+00  -7.0975710e-01   1.1269701e+00  -9.7414721e-01   1.9638886e+00   3.8379280e-01   1.7924784e+00  -2.1116838e+00  -3.5843343e+00  -1.4203839e+00   1.2624742e+00
   2.9602426e+00   2.2069157e+00   6.0130501e-01   1.3479958e+00  -6.3360166e-01  -2.4021522e+00  -6.9800412e-01  -2.8431210e+00  -4.6911555e-01  -1.6746550e+00   2.3272861e+00   3.4082139e+00   1.3004686e+00   1.6959596e-01   3.4400547e-01  -3.3934223e+00   2.4080903e-01  -2.5396690e+00  -2.0937359e+00   2.4055567e+00   3.6768008e-01   3.2299603e-01  -1.5130913e-01  -9.2377006e-01  -1.7402951e+00  -5.5058109e-01  -2.1994409e+00  -1.1006703e+00  -3.2489204e+00  -5.5888640e-01  -3.0010032e+00   1.4043847e+00   9.3943501e-01   8.4437085e-01  -1.3784956e+00  -1.0172669e+00  -3.1370999e+00   1.4814306e-01  -2.2949991e+00   1.3843892e+00   7.2145010e-01   3.5217220e-01  -1.5162610e-01   1.7926044e-01  -1.3821067e+00   2.4058478e+00  -2.3286197e+00  -4.1219535e-01  -3.0692629e+00   2.0179189e+00   1.6901318e+00   3.5549799e+00   8.3932877e-01   1.6709924e-01   5.5938015e-02   3.1172643e-02  -2.6508448e+00   3.3934243e+00   2.7531393e+00   3.1465312e+00   1.8284854e+00   2.8778270e+00   3.4634471e-01   1.1717102e+00  -7.8435891e-01   8.9850236e-01  -1.0100098e+00   1.8721434e+00   3.5954547e-01   1.8587273e+00  -2.0589830e+00  -3.3992462e+00  -1.1754727e+00   1.2274687e+00
   2.9458606e+00   2.1933295e+00   6.6597146e-01   1.4177465e+00  -5.1351004e-01  -2.3250688e+00  -6.6814297e-01  -2.6650172e+00  -5.9866517e-01  -1.5976155e+00   2.2212414e+00   3.3277678e+00   1.1890059e+00   1.0031266e-01  -1.1706520e-01  -3.3567818e+00   3.1262520e-01  -2.4187937e+00  -1.8570836e+00   2.4065084e+00   4.3736882e-01   3.6745090e-01  -7.4265291e-02  -8.6890286e-01  -1.6650870e+00  -4.3072092e-01  -2.0567213e+00  -9.2789751e-01  -3.0488286e+00  -3.9017039e-01  -2.7400222e+00   1.3971200e+00   9.8079628e-01   8.9606041e-01  -1.2818530e+00  -9.3188393e-01  -2.9624432e+00   1.7040700e-01  -2.0656026e+00   1.3767123e+00   7.3967225e-01   3.2830620e-01  -1.2078291e-01   1.5486271e-01  -1.3048273e+00   2.2765319e+00  -2.2427185e+00  -6.1173045e-01  -2.9289425e+00   1.8953917e+00   1.6825896e+00   3.5237121e+00   7.8458661e-01  -1.1162036e-01   1.2529085e-02  -2.5057822e-01  -2.6201818e+00   3.1856710e+00   2.6164681e+00   2.9260335e+00   1.7286802e+00   2.5773956e+00   2.3913926e-01   8.5634929e-01  -8.6242312e-01   6.3920945e-01  -1.0425913e+00   1.7574704e+00   3.3422226e-01   1.9248309e+00  -1.9850972e+00  -3.1984587e+00  -9.2743712e-01   1.1795951e+00
   2.9147306e+00   2.1739694e+00   7.2960196e-01   1.5092331e+00  -4.0316521e-01  -2.2171887e+00  -6.6793765e-01  -2.4610015e+00  -7.4007662e-01  -1.4905699e+00   2.0968214e+00   3.2532114e+00   1.0616593e+00   3.6273826e-02  -6.1212094e-01  -3.2922219e+00   3.9408345e-01  -2.2824804e+00  -1.6256823e+00   2.3936587e+00   5.0914894e-01   4.1329370e-01   1.7189968e-02  -8.0859853e-01  -1.5637836e+00  -3.1991382e-01  -1.8920204e+00  -7.6868220e-01  -2.8273298e+00  -2.4304761e-01  -2.4633867e+00   1.3793047e+00   1.0304613e+00   9.4004498e-01  -1.1549987e+00  -8.6628576e-01  -2.7626633e+00   1.6539638e-01  -1.8198387e+00   1.3577848e+00   7.7422069e-01   2.9224931e-01  -6.4628136e-02   1.1296134e-01  -1.2036792e+00   2.1329146e+00  -2.1346880e+00  -8.4117319e-01  -2.7598013e+00   1.7607981e+00   1.6801676e+00   3.4709419e+00   7.3289929e-01  -3.9898582e-01  -1.3201606e-02  -5.6184377e-01  -2.5544805e+00   2.9533349e+00   2.4758726e+00   2.6849111e+00   1.6298046e+00   2.2566386e+00   1.4087640e-01   5.1956676e-01  -9.4195302e-01   3.5696410e-01  -1.0703905e+00   1.6226418e+00   3.0804346e-01   1.9890746e+00  -1.8897852e+00  -2.9877583e+00  -6.8448164e-01   1.1190941e+00
   2.8639655e+00   2.1461482e+00   7.9157591e-01   1.6237295e+00  -3.0506149e-01  -2.0792723e+00  -6.9752013e-01  -2.2362719e+00  -8.8786959e-01  -1.3547174e+00   1.9535215e+00   3.1857328e+00   9.1970647e-01  -2.0567409e-02  -1.1212010e+00  -3.1984158e+00   4.8578170e-01  -2.1328161e+00  -1.4076176e+00   2.3636899e+00   5.8030105e-01   4.6134615e-01   1.2343896e-01  -7.4217856e-01  -1.4351540e+00  -2.2070108e-01  -1.7069662e+00  -6.2706947e-01  -2.5895045e+00  -1.2281704e-01  -2.1792085e+00   1.3498110e+00   1.0874766e+00   9.7607041e-01  -9.9779558e-01  -8.2294255e-01  -2.5419622e+00   1.3126201e-01  -1.5647214e+00   1.3270407e+00   8.2498908e-01   2.4408383e-01   1.7521389e-02   5.3381332e-02  -1.0796216e+00   1.9776139e+00  -2.0061488e+00  -1.0907300e+00  -2.5643003e+00   1.6139007e+00   1.6806952e+00   3.3940794e+00   6.8541932e-01  -6.8839937e-01  -2.1420233e-02  -8.8873911e-01  -2.4522448e+00   2.6967430e+00   2.3312874e+00   2.4236748e+00   1.5318993e+00   1.9201183e+00   5.2610167e-02   1.7123914e-01  -1.0211197e+00   6.0896166e-02  -1.0921102e+00   1.4709579e+00   2.8099680e-01   2.0498381e+00  -1.7732124e+00  -2.7732065e+00  -4.5536518e-01   1.0464257e+00
   2.7911209e+00   2.1072072e+00   8.5146023e-01   1.7617859e+00  -2.2106691e-01  -1.9131442e+00  -7.5578796e-01  -1.9971174e+00  -1.0361299e+00  -1.1925202e+00   1.7915255e+00   3.1258766e+00   7.6516940e-01  -6.8824875e-02  -1.6226839e+00  -3.0750543e+00   5.8811278e-01  -1.9721793e+00  -1.2109357e+00   2.3136250e+00   6.4790644e-01   5.1256718e-01   2.4443258e-01  -6.6893648e-01  -1.2787424e+00  -1.3502602e-01  -1.5038599e+00  -5.0637959e-01  -2.3411373e+00  -3.3997106e-02  -1.8963097e+00   1.3079540e+00   1.1506515e+00   1.0043880e+00  -8.1116758e-01  -8.0328433e-01  -2.3054277e+00   6.7079645e-02  -1.3081363e+00   1.2844964e+00   8.9134420e-01   1.8458880e-01   1.2538017e-01  -2.3111212e-02  -9.3461977e-01   1.8139809e+00  -1.8596405e+00  -1.3492097e+00  -2.3460191e+00   1.4548947e+00   1.6816192e+00   3.2912866e+00   6.4302219e-01  -9.7272288e-01  -1.3154614e-02  -1.2160488e+00  -2.3132993e+00   2.4169396e+00   2.1824411e+00   2.1434356e+00   1.4345880e+00   1.5729917e+00  -2.5224078e-02  -1.7801713e-01  -1.0982715e+00  -2.3901962e-01  -1.1066466e+00   1.3061390e+00   2.5290371e-01   2.1056303e+00  -1.6360422e+00  -2.5609363e+00  -2.4901150e-01   9.6229888e-01
   2.6943434e+00   2.0546801e+00   9.0893555e-01   1.9231158e+00  -1.5239465e-01  -1.7216375e+00  -8.4045863e-01  -1.7506027e+00  -1.1787634e+00  -1.0075106e+00   1.6117230e+00   3.0735596e+00   6.0073412e-01  -1.0772061e-01  -2.0943660e+00  -2.9227709e+00   7.0115519e-01  -1.8032207e+00  -1.0432870e+00   2.2409916e+00   7.0907212e-01   5.6792063e-01   3.7961674e-01  -5.8826554e-01  -1.0949909e+00  -6.4203464e-02  -1.2856483e+00  -4.0910989e-01  -2.0884905e+00   1.9882470e-02  -1.6238260e+00   1.2534921e+00   1.2185526e+00   1.0256563e+00  -5.9712839e-01  -8.0765408e-01  -2.0588076e+00  -2.7033538e-02  -1.0584368e+00   1.2307103e+00   9.7210181e-01   1.1517555e-01   2.5767690e-01  -1.1486608e-01  -7.7155423e-01   1.6460073e+00  -1.6984694e+00  -1.6045689e+00  -2.1094398e+00   1.2844236e+00   1.6801461e+00   3.1616044e+00   6.0629010e-01  -1.2445898e+00   9.8268976e-03  -1.5279616e+00  -2.1387107e+00   2.1157172e+00   2.0289448e+00   1.8459478e+00   1.3371710e+00   1.2208493e+00  -9.2741490e-02  -5.1734555e-01  -1.1719296e+00  -5.3243500e-01  -1.1130676e+00   1.1322002e+00   2.2350252e-01   2.1551056e+00  -1.4795100e+00  -2.3569388e+00  -7.4073196e-02   8.6769831e-01
   2.5724927e+00   1.9864501e+00   9.6371003e-01   2.1065119e+00  -9.9601251e-02  -1.5084814e+00  -9.4816927e-01  -1.5041885e+00  -1.3097541e+00  -8.0402772e-01   1.4156824e+00   3.0281161e+00   4.2962213e-01  -1.3709585e-01  -2.5146124e+00  -2.7430147e+00   8.2457199e-01  -1.6288320e+00  -9.1156117e-01   2.1439636e+00   7.6117309e-01   6.2823345e-01   5.2787634e-01  -4.9978379e-01  -8.8532249e-01  -8.9144456e-03  -1.0558588e+00  -3.3686791e-01  -1.8380410e+00   3.6460656e-02  -1.3707675e+00   1.1865983e+00   1.2895057e+00   1.0408154e+00  -3.5875670e-01  -8.3530960e-01  -1.8082361e+00  -1.4983470e-01  -8.2398097e-01   1.1666980e+00   1.0655171e+00   3.7780422e-02   4.1217842e-01  -2.1945570e-01  -5.9407918e-01   1.4781867e+00  -1.5265059e+00  -1.8445129e+00  -1.8596694e+00   1.1035615e+00   1.6733970e+00   3.0050233e+00   5.7549771e-01  -1.4967535e+00   4.5174199e-02  -1.8088489e+00  -1.9306379e+00   1.7956062e+00   1.8703843e+00   1.5336087e+00   1.2387399e+00   8.6951407e-01  -1.5052263e-01  -8.3618019e-01  -1.2407798e+00  -8.0913381e-01  -1.1105859e+00   9.5331379e-01   1.9253417e-01   2.1970630e+00  -1.3054702e+00  -2.1668426e+00   6.1527866e-02   7.6390048e-01
   2.4252289e+00   1.9008804e+00   1.0154306e+00   2.3098007e+00  -6.2605678e-02  -1.2781459e+00  -1.0746130e+00  -1.2653118e+00  -1.4234153e+00  -5.8691120e-01   1.2055823e+00   2.9883665e+00   2.5542498e-01  -1.5739048e-01  -2.8635029e+00  -2.5378889e+00   9.5752919e-01  -1.4520930e+00  -8.2152903e-01   2.0214723e+00   8.0209410e-01   6.9405794e-01   6.8750596e-01  -4.0344477e-01  -6.5217173e-01   3.0779558e-02  -8.1849349e-01  -2.9033411e-01  -1.5961942e+00   1.4689089e-02  -1.1455592e+00   1.1078085e+00   1.3616041e+00   1.0509478e+00  -1.0011804e-01  -8.8446885e-01  -1.5599295e+00  -2.9891008e-01  -6.1264324e-01   1.0938145e+00   1.1692966e+00  -4.5276224e-02   5.8575404e-01  -3.3382124e-01  -4.0644324e-01   1.3153423e+00  -1.3479496e+00  -2.0571085e+00  -1.6021215e+00   9.1376698e-01   1.6585662e+00   2.8224970e+00   5.5060208e-01  -1.7224515e+00   9.0136886e-02  -2.0440432e+00  -1.6921336e+00   1.4598228e+00   1.7064100e+00   1.2094206e+00   1.1382990e+00   5.2480876e-01  -1.9952357e-01  -1.1247791e+00  -1.3036653e+00  -1.0595430e+00  -1.0985414e+00   7.7365994e-01   1.5981758e-01   2.2304343e+00  -1.1164066e+00  -1.9956974e+00   1.5105748e-01   6.5246892e-01
   2.2530605e+00   1.7969172e+00   1.0636012e+00   2.5298420e+00  -4.0722995e-02  -1.0356472e+00  -1.2147015e+00  -1.0409571e+00  -1.5146254e+00  -3.6118096e-01   9.8410383e-01   2.9527046e+00   8.1913264e-02  -1.6959271e-01  -3.1239053e+00  -2.3099733e+00   1.0986433e+00  -1.2761994e+00  -7.7751407e-01   1.8732819e+00   8.3044091e-01   7.6555112e-01   8.5621038e-01  -2.9962060e-01  -3.9896044e-01   5.5409075e-02  -5.7788953e-01  -2.6925209e-01  -1.3689877e+00  -4.5066266e-02  -9.5559201e-01   1.0179528e+00   1.4327313e+00   1.0571407e+00   1.7386356e-01  -9.5239189e-01  -1.3198708e+00  -4.7067484e-01  -4.3133554e-01   1.0136105e+00   1.2806344e+00  -1.3145372e-01   7.7447668e-01  -4.5444530e-01  -2.1328339e-01   1.1624295e+00  -1.1670788e+00  -2.2313753e+00  -1.3421846e+00   7.1681157e-01   1.6330710e+00   2.6158980e+00   5.3123417e-01  -1.9157617e+00   1.4175406e-01  -2.2205661e+00  -1.4269135e+00   1.1121778e+00   1.5368134e+00   8.7690511e-01   1.0348847e+00   1.9229904e-01  -2.4098930e-01  -1.3747297e+00  -1.3595887e+00  -1.2752214e+00  -1.0763981e+00   5.9726885e-01   1.2530306e-01   2.2542631e+00  -9.1540203e-01  -1.8477665e+00   1.8939313e-01   5.3522387e-01
   2.0573508e+00   1.6741570e+00   1.1075185e+00   2.7625784e+00  -3.2707464e-02  -7.8632788e-01  -1.3627457e+00  -8.3724551e-01  -1.5790370e+00  -1.3172991e-01   7.5429435e-01   2.9191942e+00  -8.7166708e-02  -1.7515997e-01  -3.2824054e+00  -2.0621458e+00   1.2459654e+00  -1.1043685e+00  -7.8211097e-01   1.7000248e+00   8.4570237e-01   8.4238275e-01   1.0311403e+00  -1.8915002e-01  -1.3001422e-01   6.6060272e-02  -3.3854989e-01  -2.7244375e-01  -1.1618059e+00  -1.4097224e-01  -8.0680851e-01   9.1807576e-01   1.5005960e+00   1.0603649e+00   4.5757945e-01  -1.0354927e+00  -1.0935031e+00  -6.6042278e-01  -2.8557031e-01   9.2767950e-01   1.3962762e+00  -2.1816449e-01   9.7375711e-01  -5.7753853e-01  -1.9404929e-02   1.0243301e+00  -9.8800187e-01  -2.3578141e+00  -1.0848986e+00   5.1468607e-01   1.5946813e+00   2.3879215e+00   5.1669856e-01  -2.0719305e+00   1.9704218e-01  -2.3277689e+00  -1.1391200e+00   7.5694819e-01   1.3615899e+00   5.3998108e-01   9.2767425e-01  -1.2297301e-01  -2.7637629e-01  -1.5793977e+00  -1.4077232e+00  -1.4493013e+00  -1.0437567e+00   4.2785700e-01   8.9096267e-02   2.2676835e+00  -7.0606284e-01  -1.7263396e+00   1.7338683e-01   4.1418155e-01
   1.8402822e+00   1.5328759e+00   1.1462316e+00   3.0031359e+00  -3.6802228e-02  -5.3562402e-01  -1.5126453e+00  -6.5907311e-01  -1.6132600e+00   9.6943741e-02   5.1940966e-01   2.8856687e+00  -2.4829602e-01  -1.7591285e-01  -3.3300395e+00  -1.7974100e+00   1.3970051e+00  -9.3972492e-01  -8.3597087e-01   1.5031973e+00   8.4834195e-01   9.2368103e-01   1.2089615e+00  -7.3344465e-02   1.4957476e-01   6.4332661e-02  -1.0495448e-01  -2.9784774e-01  -9.7911882e-01  -2.6972913e-01  -7.0335245e-01   8.0935205e-01   1.5627802e+00   1.0613792e+00   7.4494720e-01  -1.1294744e+00  -8.8544869e-01  -8.6242854e-01  -1.7909681e-01   8.3750666e-01   1.5126090e+00  -3.0294477e-01   1.1785064e+00  -6.9922792e-01   1.7043996e-01   9.0564705e-01  -8.1442618e-01  -2.4288457e+00  -8.3466410e-01   3.0949379e-01   1.5416242e+00   2.1419439e+00   5.0598145e-01  -2.1876505e+00   2.5317145e-01  -2.3578451e+00  -8.3309477e-01   3.9871979e-01   1.1809838e+00   2.0280672e-01   8.1607473e-01  -4.1674923e-01  -3.0728411e-01  -1.7342945e+00  -1.4474290e+00  -1.5768562e+00  -1.0003841e+00   2.6866568e-01   5.1449184e-02   2.2699013e+00  -4.9240255e-01  -1.6335755e+00   1.0213936e-01   2.9146302e-01
   1.6047771e+00   1.3740224e+00   1.1785304e+00   3.2459708e+00  -5.0794632e-02  -2.8883216e-01  -1.6580827e+00  -5.0981877e-01  -1.6150076e+00   3.2094791e-01   2.8274586e-01   2.8498249e+00  -3.9837251e-01  -1.7390702e-01  -3.2627876e+00  -1.5187418e+00   1.5487943e+00  -7.8517578e-01  -9.3766782e-01   1.2851137e+00   8.3981111e-01   1.0080213e+00   1.3859573e+00   4.6046644e-02   4.3413355e-01   5.2291341e-02   1.1863759e-01  -3.4257976e-01  -8.2426283e-01  -4.2662845e-01  -6.4730308e-01   6.9300511e-01   1.6167989e+00   1.0606683e+00   1.0296479e+00  -1.2294817e+00  -6.9927523e-01  -1.0701025e+00  -1.1363671e-01   7.4433401e-01   1.6257717e+00  -3.8361180e-01   1.3833208e+00  -8.1573853e-01   3.5176613e-01   8.1051209e-01  -6.4945791e-01  -2.4391346e+00  -5.9499953e-01   1.0333636e-01   1.4726538e+00   1.8818453e+00   4.9777224e-01  -2.2612695e+00   3.0762460e-01  -2.3061976e+00  -5.1317445e-01   4.2206317e-02   9.9551370e-01  -1.3040206e-01   6.9978943e-01  -6.8579600e-01  -3.3539412e-01  -1.8373394e+00  -1.4782676e+00  -1.6551772e+00  -9.4625208e-01   1.2230732e-01   1.2721806e-02   2.2601817e+00  -2.7869139e-01  -1.5703852e+00  -2.2834689e-02   1.6917827e-01
   1.3543804e+00   1.1991736e+00   1.2029627e+00   3.4850577e+00  -7.2078752e-02  -5.0885606e-02  -1.7927167e+00  -3.9114230e-01  -1.5832042e+00   5.3714032e-01   4.7471237e-02   2.8093069e+00  -5.3487639e-01  -1.7128866e-01  -3.0817999e+00  -1.2289516e+00   1.6979871e+00  -6.4327900e-01  -1.0836608e+00   1.0488229e+00   8.2247884e-01   1.0934582e+00   1.5581560e+00   1.6690822e-01   7.1763022e-01   3.2411792e-02   3.2838161e-01  -4.0301447e-01  -6.9927447e-01  -6.0566907e-01  -6.3851325e-01   5.7023211e-01   1.6601668e+00   1.0584150e+00   1.3053767e+00  -1.3302662e+00  -5.3731553e-01  -1.2761936e+00  -8.8735986e-02   6.4905019e-01   1.7317796e+00  -4.5839851e-01   1.5826809e+00  -9.2356055e-01   5.2055128e-01   7.4241336e-01  -4.9544113e-01  -2.3857867e+00  -3.6836128e-01  -1.0180132e-01   1.3870869e+00   1.6118069e+00   4.9050100e-01  -2.2929196e+00   3.5833342e-01  -2.1716368e+00  -1.8351732e-01  -3.0794399e-01   8.0597766e-01  -4.5556753e-01   5.7885761e-01  -9.2810171e-01  -3.6240857e-01  -1.8890020e+00  -1.5000102e+00  -1.6839408e+00  -8.8157587e-01  -9.3690628e-03  -2.6678252e-02   2.2378462e+00  -6.9281626e-02  -1.5363640e+00  -1.9756560e-01   4.9295259e-02
   1.0931078e+00   1.0104592e+00   1.2178806e+00   3.7141110e+00  -9.7728489e-02   1.7384684e-01  -1.9103712e+00  -3.0288350e-01  -1.5180518e+00   7.4320257e-01  -1.8353188e-01   2.7617770e+00  -6.5600431e-01  -1.7014396e-01  -2.7933477e+00  -9.3056786e-01   1.8409872e+00  -5.1611841e-01  -1.2683550e+00   7.9798997e-01   7.9948318e-01   1.1775983e+00   1.7214765e+00   2.8686154e-01   9.9391782e-01   7.5136480e-03   5.2102435e-01  -4.7488934e-01  -6.0478842e-01  -7.9973125e-01  -6.7456138e-01   4.4213975e-01   1.6904692e+00   1.0545047e+00   1.5660945e+00  -1.4263629e+00  -4.0055620e-01  -1.4730337e+00  -1.0174191e-01   5.5211318e-01   1.8266543e+00  -5.2605998e-01   1.7711555e+00  -1.0195991e+00   6.7340505e-01   7.0405114e-01  -3.5384333e-01  -2.2684120e+00  -1.5603173e-01  -3.0415880e-01   1.2848052e+00   1.3360966e+00   4.8239386e-01  -2.2845537e+00   4.0379083e-01  -1.9564107e+00   1.5203619e-01  -6.4734351e-01   6.1343754e-01  -7.6894486e-01   4.5366574e-01  -1.1430181e+00  -3.8998616e-01  -1.8923121e+00  -1.5126256e+00  -1.6652552e+00  -8.0684292e-01  -1.2538326e-01  -6.6366909e-02   2.2022787e+00   1.3157761e-01  -1.5297791e+00  -4.1571748e-01  -6.6493986e-02
   8.2526701e-01   8.1045549e-01   1.2215075e+00   3.9268226e+00  -1.2458439e-01   3.8172882e-01  -2.0052193e+00  -2.4306698e-01  -1.4210435e+00   9.3764942e-01  -4.0780658e-01   2.7049769e+00  -7.6076354e-01  -1.7235310e-01  -2.4085043e+00  -6.2574036e-01   1.9740927e+00  -4.0519483e-01  -1.4842680e+00   5.3674763e-01   7.7452104e-01   1.2577044e+00   1.8718821e+00   4.0338444e-01   1.2569857e+00  -1.9320076e-02   6.9405167e-01  -5.5342997e-01  -5.4000313e-01  -1.0008049e+00  -7.5082094e-01   3.0969279e-01   1.7054355e+00   1.0485555e+00   1.8062648e+00  -1.5122720e+00  -2.8859861e-01  -1.6528140e+00  -1.4790590e-01   4.5350914e-01   1.9065514e+00  -5.8594711e-01   1.9436023e+00  -1.1013015e+00   8.0770366e-01   6.9722502e-01  -2.2519166e-01  -2.0890604e+00   4.1920530e-02  -5.0229437e-01   1.1662245e+00   1.0588528e+00   4.7154587e-01  -2.2398847e+00   4.4313615e-01  -1.6660610e+00   4.9006968e-01  -9.7205229e-01   4.1918426e-01  -1.0673032e+00   3.2493239e-01  -1.3313280e+00  -4.1966731e-01  -1.8527324e+00  -1.5162471e+00  -1.6035807e+00  -7.2282309e-01  -2.2568757e-01  -1.0605283e-01   2.1529402e+00   3.1992071e-01  -1.5476178e+00  -6.6880460e-01  -1.7689330e-01
   5.5526147e-01   6.0205595e-01   1.2120222e+00   4.1171066e+00  -1.4935704e-01   5.6998203e-01  -2.0719572e+00  -2.0801284e-01  -1.2949277e+00   1.1197833e+00  -6.2343444e-01   2.6367797e+00  -8.4902217e-01  -1.7945888e-01  -1.9425777e+00  -3.1616439e-01   2.0936486e+00  -3.1134369e-01  -1.7222925e+00   2.6952539e-01   7.5159262e-01   1.3308246e+00   2.0055315e+00   5.1393894e-01   1.5011995e+00  -4.4841653e-02   8.4579752e-01  -6.3349785e-01  -5.0272038e-01  -1.2002659e+00  -8.6064746e-01   1.7367754e-01   1.7030089e+00   1.0399677e+00   2.0210633e+00  -1.5826450e+00  -1.9969489e-01  -1.8078795e+00  -2.2060539e-01   3.5274909e-01   1.9678800e+00  -6.3804605e-01   2.0953526e+00  -1.1667623e+00   9.2168329e-01   7.2275899e-01  -1.0906198e-01  -1.8520359e+00   2.2660963e-01  -6.9515886e-01   1.0322409e+00   7.8388355e-01   4.5600913e-01  -2.1642309e+00   4.7620890e-01  -1.3091245e+00   8.2766614e-01  -1.2787451e+00   2.2468422e-01  -1.3480785e+00   1.9366787e-01  -1.4952269e+00  -4.5279004e-01  -1.7778978e+00  -1.5111149e+00  -1.5055222e+00  -6.3055100e-01  -3.1118025e-01  -1.4559068e-01   2.0893909e+00   4.9222777e-01  -1.5856972e+00  -9.4652536e-01  -2.8109469e-01
   2.8738742e-01   3.8832291e-01   1.1876528e+00   4.2793356e+00  -1.6874836e-01   7.3676448e-01  -2.1059677e+00  -1.9254274e-01  -1.1436119e+00   1.2896089e+00  -8.2911481e-01   2.5552364e+00  -9.2151172e-01  -1.9256206e-01  -1.4143275e+00  -3.0267403e-03   2.1961942e+00  -2.3468919e-01  -1.9720501e+00   8.6305886e-04   7.3472624e-01   1.3939329e+00   2.1189183e+00   6.1609368e-01   1.7215169e+00  -6.5756554e-02   9.7550468e-01  -7.0975901e-01  -4.8945398e-01  -1.3891929e+00  -9.9567099e-01   3.4680529e-02   1.6814141e+00   1.0279842e+00   2.2065483e+00  -1.6324715e+00  -1.3085504e-01  -1.9310286e+00  -3.1167085e-01   2.4890142e-01   2.0074092e+00  -6.8298210e-01   2.2223712e+00  -1.2148003e+00   1.0144881e+00   7.8046184e-01  -4.1193531e-03  -1.5636138e+00   4.0023499e-01  -8.8214476e-01   8.8415616e-01   5.1448898e-01   4.3388968e-01  -2.0642676e+00   5.0357013e-01  -8.9669211e-01   1.1624556e+00  -1.5648474e+00   3.1508369e-02  -1.6094864e+00   6.1112328e-02  -1.6382126e+00  -4.9039502e-01  -1.6772274e+00  -1.4974940e+00  -1.3795025e+00  -5.3127904e-01  -3.8365926e-01  -1.8500895e-01   2.0113161e+00   6.4555602e-01  -1.6388342e+00  -1.2371971e+00  -3.7882824e-01
   2.5636667e-02   1.7232954e-01   1.1467705e+00   4.4085540e+00  -1.7958916e-01   8.8119352e-01  -2.1034700e+00  -1.9027078e-01  -9.7200972e-01   1.4477209e+00  -1.0242060e+00   2.4586235e+00  -9.7978121e-01  -2.1225250e-01  -8.4501469e-01   3.1302303e-01   2.2785979e+00  -1.7464030e-01  -2.2223197e+00  -2.6478064e-01   7.2770560e-01   1.4440705e+00   2.2089907e+00   7.0763087e-01   1.9136645e+00  -7.8859275e-02   1.0833335e+00  -7.7687156e-01  -4.9560440e-01  -1.5587115e+00  -1.1461827e+00  -1.0691756e-01   1.6392183e+00   1.0117522e+00   2.3597800e+00  -1.6572622e+00  -7.8022843e-02  -2.0158049e+00  -4.1180003e-01   1.4065742e-01   2.0223590e+00  -7.2199017e-01   2.3213807e+00  -1.2450091e+00   1.0861686e+00   8.6912954e-01   9.1791743e-02  -1.2316738e+00   5.6592440e-01  -1.0631040e+00   7.2358942e-01   2.5332057e-01   4.0344703e-01  -1.9477001e+00   5.2648794e-01  -4.4185216e-01   1.4926394e+00  -1.8286320e+00  -1.5875078e-01  -1.8505857e+00  -7.1342236e-02  -1.7648829e+00  -5.3312695e-01  -1.5614318e+00  -1.4755765e+00  -1.2353272e+00  -4.2640055e-01  -4.4571352e-01  -2.2450316e-01   1.9185525e+00   7.7763116e-01  -1.7010702e+00  -1.5282699e+00  -4.7036058e-01
  -2.2648307e-01  -4.2998818e-02   1.0879814e+00   4.5006592e+00  -1.7898821e-01   1.0033157e+00  -2.0616505e+00  -1.9396105e-01  -7.8583040e-01   1.5951814e+00  -1.2087256e+00   2.3454940e+00  -1.0261032e+00  -2.3858335e-01  -2.5733086e-01   6.3187346e-01   2.3381694e+00  -1.2993147e-01  -2.4615214e+00  -5.2321371e-01   7.3382423e-01   1.4784801e+00   2.2732442e+00   7.8663025e-01   2.0742679e+00  -8.1182791e-02   1.1703161e+00  -8.2968810e-01  -5.1569130e-01  -1.7003538e+00  -1.3015945e+00  -2.5093245e-01   1.5753870e+00   9.9038360e-01   2.4788830e+00  -1.6532223e+00  -3.6308316e-02  -2.0567651e+00  -5.1103547e-01   2.6425334e-02   2.0104735e+00  -7.5685182e-01   2.3899493e+00  -1.2577729e+00   1.1376327e+00   9.8658488e-01   1.8151209e-01  -8.6527863e-01   7.2752646e-01  -1.2383334e+00   5.5238304e-01   2.2868829e-03   3.6318657e-01  -1.8228707e+00   5.4688618e-01   4.0950986e-02   1.8169921e+00  -2.0692675e+00  -3.4457018e-01  -2.0712859e+00  -2.0224127e-01  -1.8806481e+00  -5.8113887e-01  -1.4419314e+00  -1.4453742e+00  -1.0836625e+00  -3.1734666e-01  -5.0055280e-01  -2.6439288e-01   1.8111131e+00   8.8689331e-01  -1.7659416e+00  -1.8068924e+00  -5.5643615e-01
  -4.6609883e-01  -2.5503324e-01   1.0102056e+00   4.5525389e+00  -1.6448630e-01   1.1040233e+00  -1.9787743e+00  -1.9593255e-01  -5.9132110e-01   1.7333965e+00  -1.3833073e+00   2.2147284e+00  -1.0633366e+00  -2.7109091e-01   3.2572870e-01   9.5392193e-01   2.3727463e+00  -9.8709508e-02  -2.6782355e+00  -7.7068047e-01   7.5568374e-01   1.4947227e+00   2.3097842e+00   8.5152550e-01   2.2009290e+00  -7.0154696e-02   1.2382594e+00  -8.6346738e-01  -5.4363458e-01  -1.8064181e+00  -1.4509513e+00  -3.9735283e-01   1.4893284e+00   9.6300633e-01   2.5630489e+00  -1.6174104e+00  -2.6743068e-04  -2.0497126e+00  -5.9928147e-01  -9.5552608e-02   1.9700764e+00  -7.8980260e-01   2.4265297e+00  -1.2542512e+00   1.1705489e+00   1.1297556e+00   2.6839347e-01  -4.7422104e-01   8.8936420e-01  -1.4085265e+00   3.7250562e-01  -2.3748867e-01   3.1193526e-01  -1.6983191e+00   5.6725676e-01   5.3660937e-01   2.1348432e+00  -2.2868158e+00  -5.2458875e-01  -2.2723000e+00  -3.3016114e-01  -1.9913735e+00  -6.3400809e-01  -1.3302254e+00  -1.4066140e+00  -9.3545209e-01  -2.0546530e-01  -5.5178253e-01  -3.0504303e-01   1.6892062e+00   9.7249664e-01  -1.8267843e+00  -2.0605032e+00  -6.3816361e-01
  -6.9108443e-01  -4.6156816e-01   9.1274460e-01   4.5621624e+00  -1.3420488e-01   1.1849243e+00  -1.8542672e+00  -1.8848865e-01  -3.9497082e-01   1.8640021e+00  -1.5491183e+00   2.0655875e+00  -1.0947490e+00  -3.0885629e-01   8.8199128e-01   1.2800142e+00   2.3807523e+00  -7.8658146e-02  -2.8617297e+00  -1.0040054e+00   7.9504938e-01   1.4907729e+00   2.3173604e+00   9.0113182e-01   2.2922489e+00  -4.3750328e-02   1.2896028e+00  -8.7408726e-01  -5.7306843e-01  -1.8703115e+00  -1.5834682e+00  -5.4630338e-01   1.3809275e+00   9.2880745e-01   2.6124818e+00  -1.5478745e+00   3.5787302e-02  -1.9918882e+00  -6.6683261e-01  -2.2706597e-01   1.9001102e+00  -8.2341240e-01   2.4304597e+00  -1.2363228e+00   1.1872124e+00   1.2947859e+00   3.5609455e-01  -6.8564368e-02   1.0559625e+00  -1.5746932e+00   1.8595935e-01  -4.6565418e-01   2.4889417e-01  -1.5823225e+00   5.9053941e-01   1.0300585e+00   2.4460411e+00  -2.4821761e+00  -6.9769363e-01  -2.4550422e+00  -4.5380192e-01  -2.1029699e+00  -6.9067411e-01  -1.2372367e+00  -1.3586469e+00  -8.0130456e-01  -9.1891093e-02  -6.0313664e-01  -3.4675638e-01   1.5532476e+00   1.0342652e+00  -1.8770593e+00  -2.2774158e+00  -7.1685366e-01
  -9.0012757e-01  -6.6091684e-01   7.9532977e-01   4.5286220e+00  -8.6979187e-02   1.2481762e+00  -1.6887702e+00  -1.6434804e-01  -2.0319367e-01   1.9887621e+00  -1.7077397e+00   1.8977607e+00  -1.1238135e+00  -3.5060445e-01   1.3911696e+00   1.6113534e+00   2.3612245e+00  -6.7157662e-02  -3.0024711e+00  -1.2207026e+00   8.5276755e-01   1.4650906e+00   2.2953695e+00   9.3464603e-01   2.3478013e+00  -6.3236325e-04   1.3272398e+00  -8.5824958e-01  -5.9767572e-01  -1.8868612e+00  -1.6890677e+00  -6.9799695e-01   1.2505660e+00   8.8706573e-01   2.6282924e+00  -1.4437603e+00   7.7460611e-02  -1.8821051e+00  -7.0488552e-01  -3.6979136e-01   1.8001547e+00  -8.6044321e-01   2.4019223e+00  -1.2064957e+00   1.1903803e+00   1.4771803e+00   4.4835719e-01   3.4179958e-01   1.2317646e+00  -1.7380562e+00  -5.3043131e-03  -6.8256227e-01   1.7366394e-01  -1.4824392e+00   6.1997422e-01   1.5069601e+00   2.7508973e+00  -2.6569823e+00  -8.6309466e-01  -2.6214835e+00  -5.7207290e-01  -2.2209629e+00  -7.4940649e-01  -1.1726775e+00  -1.3003799e+00  -6.9088814e-01   2.2581899e-02  -6.5818570e-01  -3.8964800e-01   1.4038645e+00   1.0726119e+00  -1.9106826e+00  -2.4473716e+00  -7.9382280e-01
  -1.0927488e+00  -8.5196723e-01   6.5815387e-01   4.4521296e+00  -2.2464174e-02   1.2962943e+00  -1.4841561e+00  -1.1705388e-01  -2.2011626e-02   2.1094816e+00  -1.8610174e+00   1.7114038e+00  -1.1539849e+00  -3.9482786e-01   1.8358061e+00   1.9493821e+00   2.3138158e+00  -6.1463612e-02  -3.0925944e+00  -1.4190464e+00   9.2874811e-01   1.4166665e+00   2.2438366e+00   9.5162414e-01   2.3680606e+00   5.9734520e-02   1.3543154e+00  -8.1366553e-01  -6.1152174e-01  -1.8525755e+00  -1.7588863e+00  -8.5267766e-01   1.0991267e+00   8.3717702e-01   2.6123509e+00  -1.3053835e+00   1.2995194e-01  -1.7208276e+00  -7.0600654e-01  -5.2514501e-01   1.6704301e+00  -9.0369083e-01   2.3418758e+00  -1.1677802e+00   1.1830883e+00   1.6719696e+00   5.4877637e-01   7.4755440e-01   1.4208538e+00  -1.8999281e+00  -1.9945483e-01  -8.8915207e-01   8.6242896e-02  -1.4050832e+00   6.5893458e-01   1.9543263e+00   3.0501151e+00  -2.8134573e+00  -1.0203798e+00  -2.7739713e+00  -6.8416615e-01  -2.3500669e+00  -8.0781152e-01  -1.1444709e+00  -1.2302401e+00  -6.1236896e-01   1.3761316e-01  -7.2004189e-01  -4.3351545e-01   1.2418897e+00   1.0884280e+00  -1.9223428e+00  -2.5620284e+00  -8.7018074e-01
  -1.2692722e+00  -1.0341936e+00   5.0188445e-01   4.3339688e+00   5.8796307e-02   1.3319531e+00  -1.2435070e+00  -4.1337500e-02   1.4324271e-01   2.2279350e+00  -2.0108930e+00   1.5071629e+00  -1.1884733e+00  -4.3992389e-01   2.2020472e+00   2.2956444e+00   2.2387716e+00  -5.8895955e-02  -3.1262997e+00  -1.5981002e+00   1.0220045e+00   1.3450447e+00   2.1633767e+00   9.5194136e-01   2.3542990e+00   1.3700398e-01   1.3740119e+00  -7.3921032e-01  -6.0937274e-01  -1.7658411e+00  -1.7857262e+00  -1.0105598e+00   9.2798089e-01   7.7867161e-01   2.5671183e+00  -1.1342593e+00   1.9775354e-01  -1.5101845e+00  -6.6452945e-01  -6.9414008e-01   1.5117830e+00  -9.5581771e-01   2.2519628e+00  -1.1235328e+00   1.1684635e+00   1.8738948e+00   6.6057622e-01   1.1403061e+00   1.6266950e+00  -2.0615829e+00  -3.9483584e-01  -1.0867923e+00  -1.2999187e-02  -1.3551601e+00   7.1075236e-01   2.3610507e+00   3.3447031e+00  -2.9542380e+00  -1.1695471e+00  -2.9150325e+00  -7.8961385e-01  -2.4937981e+00  -8.6288274e-01  -1.1582663e+00  -1.1461797e+00  -5.7193113e-01   2.5340318e-01  -7.9108465e-01  -4.7772039e-01   1.0683495e+00   1.0829561e+00  -1.9077870e+00  -2.6153623e+00  -9.4662381e-01
  -1.4307522e+00  -1.2076240e+00   3.2765960e-01   4.1764145e+00   1.5534531e-01   1.3577901e+00  -9.7104789e-01   6.6583507e-02   2.8818219e-01   2.3458052e+00  -2.1592292e+00   1.2861767e+00  -1.2300305e+00  -4.8433090e-01   2.4802089e+00   2.6516366e+00   2.1368928e+00  -5.7021864e-02  -3.1001572e+00  -1.7577042e+00   1.1307457e+00   1.2503236e+00   2.0551431e+00   9.3574189e-01   2.3084567e+00   2.2991193e-01   1.3893394e+00  -6.3503463e-01  -5.8698011e-01  -1.6270415e+00  -1.7644231e+00  -1.1717648e+00   7.3895859e-01   7.1122812e-01   2.4954634e+00  -9.3308932e-01   2.8438925e-01  -1.2539186e+00  -5.7685793e-01  -8.7725819e-01   1.3256580e+00  -1.0191857e+00   2.1344073e+00  -1.0772793e+00   1.1495451e+00   2.0776005e+00   7.8640752e-01   1.5128596e+00   1.8519137e+00  -2.2241320e+00  -5.8999813e-01  -1.2770964e+00  -1.2336589e-01  -1.3357855e+00   7.7854203e-01   2.7183214e+00   3.6358764e+00  -3.0821857e+00  -1.3110118e+00  -3.0471728e+00  -8.8832457e-01  -2.6541538e+00  -9.1109563e-01  -1.2170825e+00  -1.0457219e+00  -5.7341112e-01   3.7074529e-01  -8.7273098e-01  -5.2109701e-01   8.8444447e-01   1.0576556e+00  -1.8640620e+00  -2.6039567e+00  -1.0232567e+00
  -1.5788618e+00  -1.3727673e+00   1.3706807e-01   3.9826249e+00   2.6483793e-01   1.3762335e+00  -6.7203676e-01   2.0879174e-01   4.0956236e-01   2.4646353e+00  -2.3076399e+00   1.0500585e+00  -1.2807618e+00  -5.2665101e-01   2.6651069e+00   3.0186540e+00   2.0094799e+00  -5.3820961e-02  -3.0132981e+00  -1.8984274e+00   1.2525074e+00   1.1331364e+00   1.9207706e+00   9.0338482e-01   2.2330031e+00   3.3628930e-01   1.4029422e+00  -5.0262206e-01  -5.4131256e-01  -1.4385881e+00  -1.6921085e+00  -1.3362641e+00   5.3430254e-01   6.3468326e-01   2.4004900e+00  -7.0569413e-01   3.9220799e-01  -9.5726924e-01  -4.4165455e-01  -1.0743447e+00   1.1140553e+00  -1.0957007e+00   1.9919109e+00  -1.0325270e+00   1.1291268e+00   2.2778258e+00   9.2817832e-01   1.8594144e+00   2.0981221e+00  -2.3884161e+00  -7.8371273e-01  -1.4617249e+00  -2.4388944e-01  -1.3481082e+00   8.6503781e-01   3.0198969e+00   3.9249512e+00  -3.2001944e+00  -1.4455846e+00  -3.1726905e+00  -9.8059570e-01  -2.8313904e+00  -9.4854664e-01  -1.3211020e+00  -9.2605262e-01  -6.1807315e-01   4.9103488e-01  -9.6527158e-01  -5.6190132e-01   6.9152571e-01   1.0140731e+00  -1.7896913e+00  -2.5271619e+00  -1.0994637e+00
  -1.7157526e+00  -1.5305081e+00  -6.7886611e-02   3.7565143e+00   3.8411699e-01   1.3893592e+00  -3.5260903e-01   3.8555420e-01   5.0540675e-01   2.5857870e+00  -2.4573415e+00   8.0085636e-01  -1.3419830e+00  -5.6574797e-01   2.7561364e+00   3.3976512e+00   1.8582743e+00  -4.7819604e-02  -2.8674758e+00  -2.0214880e+00   1.3843112e+00   9.9461688e-01   1.7623124e+00   8.5539050e-01   2.1307933e+00   4.5312584e-01   1.4169355e+00  -3.4478443e-01  -4.7072004e-01  -1.2048540e+00  -1.5683494e+00  -1.5038288e+00   3.1660683e-01   5.4903866e-01   2.2853813e+00  -4.5690088e-01   5.2224756e-01  -6.2679123e-01  -2.5990080e-01  -1.2845369e+00   8.7948085e-01  -1.1866772e+00   1.8275509e+00  -9.9258011e-01   1.1096298e+00   2.4695866e+00   1.0869310e+00   2.1756751e+00   2.3658082e+00  -2.5549224e+00  -9.7496473e-01  -1.6421955e+00  -3.7339066e-01  -1.3912528e+00   9.7245170e-01   3.2622363e+00   4.2132384e+00  -3.3110128e+00  -1.5744264e+00  -3.2935174e+00  -1.0671009e+00  -3.0239160e+00  -9.7112893e-01  -1.4676351e+00  -7.8415321e-01  -7.0454245e-01   6.1623014e-01  -1.0677893e+00  -5.9781121e-01   4.9106802e-01   9.5372588e-01  -1.6847778e+00  -2.3871119e+00  -1.1738458e+00
  -1.8438970e+00  -1.6819810e+00  -2.8483670e-01   3.5026141e+00   5.0933669e-01   1.3987921e+00  -1.9580091e-02   5.9531341e-01   5.7505421e-01   2.7104112e+00  -2.6090387e+00   5.4099605e-01  -1.4141280e+00  -6.0081424e-01   2.7571062e+00   3.7891172e+00   1.6853882e+00  -3.8185025e-02  -2.6669878e+00  -2.1286520e+00   1.5228413e+00   8.3634863e-01   1.5821808e+00   7.9239313e-01   2.0049349e+00   5.7668320e-01   1.4327817e+00  -1.6558858e-01  -3.7502088e-01  -9.3201139e-01  -1.3951527e+00  -1.6739949e+00   8.8742351e-02   4.5446525e-01   2.1532723e+00  -1.9238087e-01   6.7417727e-01  -2.7011209e-01  -3.4822131e-02  -1.5062317e+00   6.2488590e-01  -1.2927362e+00   1.6446907e+00  -9.6037050e-01   1.0930146e+00   2.6483413e+00   1.2627731e+00   2.4588801e+00   2.6542908e+00  -2.7237326e+00  -1.1629322e+00  -1.8197126e+00  -5.1053610e-01  -1.4623852e+00   1.1023594e+00   3.4444829e+00   4.5019385e+00  -3.4170929e+00  -1.6989777e+00  -3.4110988e+00  -1.1488500e+00  -3.2283112e+00  -9.7473731e-01  -1.6512561e+00  -6.1696877e-01  -8.2890143e-01   7.4876461e-01  -1.1781697e+00  -6.2598386e-01   2.8464029e-01   8.7800763e-01  -1.5510246e+00  -2.1885914e+00  -1.2442343e+00
  -1.9659248e+00  -1.8284381e+00  -5.1111551e-01   3.2259268e+00   6.3612745e-01   1.4056516e+00   3.1978864e-01   8.3478729e-01   6.1912832e-01   2.8394226e+00  -2.7628532e+00   2.7321056e-01  -1.4967215e+00  -6.3140114e-01   2.6758434e+00   4.1929802e+00   1.4932345e+00  -2.4774154e-02  -2.4184609e+00  -2.2221194e+00   1.6646253e+00   6.6030196e-01   1.3830844e+00   7.1510068e-01   1.8586616e+00   7.0265172e-01   1.4512134e+00   2.9786284e-02  -2.5550469e-01  -6.2777438e-01  -1.1768332e+00  -1.8460461e+00  -1.4622851e-01   3.5130278e-01   2.0071577e+00   8.1553976e-02   8.4632532e-01   1.0436497e-01   2.2832040e-01  -1.7371016e+00   3.5360382e-01  -1.4137420e+00   1.4468979e+00  -9.3831583e-01   1.0807325e+00   2.8101276e+00   1.4548680e+00   2.7077469e+00   2.9617433e+00  -2.8945120e+00  -1.3469547e+00  -1.9950371e+00  -6.5388664e-01  -1.5569006e+00   1.2556213e+00   3.5683083e+00   4.7920469e+00  -3.5204781e+00  -1.8208705e+00  -3.5263239e+00  -1.2271243e+00  -3.4394830e+00  -9.5548924e-01  -1.8641088e+00  -4.2160430e-01  -9.8494276e-01   8.9141265e-01  -1.2932051e+00  -6.4316954e-01   7.3874156e-02   7.8811906e-01  -1.3916672e+00  -1.9387587e+00  -1.3077833e+00
  -2.0844658e+00  -1.9711216e+00  -7.4383745e-01   2.9317767e+00   7.5979337e-01   1.4105452e+00   6.5805253e-01   1.0991729e+00   6.3943639e-01   2.9734885e+00  -2.9183040e+00   4.6208134e-04  -1.5884129e+00  -6.5741328e-01   2.5236031e+00   4.6085455e+00   1.2844521e+00  -8.1332065e-03  -2.1305035e+00  -2.3044036e+00   1.8062100e+00   4.6875864e-01   1.1679644e+00   6.2426337e-01   1.6952277e+00   8.2634255e-01   1.4722092e+00   2.3525750e-01  -1.1484722e-01  -3.0105731e-01  -9.1974762e-01  -2.0190158e+00  -3.8514594e-01   2.4005565e-01   1.8498322e+00   3.5818898e-01   1.0357873e+00   4.8780390e-01   5.2256182e-01  -1.9741588e+00   6.9280591e-02  -1.5487856e+00   1.2378733e+00  -9.2821339e-01   1.0737190e+00   2.9516723e+00   1.6614847e+00   2.9223573e+00   3.2852890e+00  -3.0665319e+00  -1.5264973e+00  -2.1683994e+00  -8.0193737e-01  -1.6687195e+00   1.4323413e+00   3.6376421e+00   5.0842764e+00  -3.6227308e+00  -1.9418269e+00  -3.6395040e+00  -1.3033915e+00  -3.6509426e+00  -9.0994910e-01  -2.0963560e+00  -1.9553733e-01  -1.1645605e+00   1.0471147e+00  -1.4087843e+00  -6.4587757e-01  -1.3957039e-01   6.8502769e-01  -1.2113181e+00  -1.6467341e+00  -1.3611352e+00
  -2.2020092e+00  -2.1111546e+00  -9.7999094e-01   2.6256590e+00   8.7552966e-01   1.4136051e+00   9.8786403e-01   1.3824420e+00   6.3881047e-01   3.1130261e+00  -3.0743361e+00  -2.7413832e-01  -1.6870729e+00  -6.7906807e-01   2.3143229e+00   5.0344667e+00   1.0618270e+00   1.0550032e-02  -1.8132444e+00  -2.3782189e+00   1.9443281e+00   2.6422592e-01   9.3992712e-01   5.2065076e-01   1.5178177e+00   9.4290383e-01   1.4950204e+00   4.4410561e-01   4.3055068e-02   3.8435231e-02  -6.3191245e-01  -2.1917129e+00  -6.2485217e-01   1.2138142e-01   1.6838639e+00   6.3066866e-01   1.2386116e+00   8.7131049e-01   8.3966680e-01  -2.2138672e+00  -2.2419737e-01  -1.6962161e+00   1.0213853e+00  -9.3117677e-01   1.0724220e+00   3.0704651e+00   1.8801025e+00   3.1039834e+00   3.6211536e+00  -3.2387304e+00  -1.7011167e+00  -2.3394675e+00  -9.5314454e-01  -1.7906714e+00   1.6318629e+00   3.6583052e+00   5.3789892e+00  -3.7249079e+00  -2.0635505e+00  -3.7504068e+00  -1.3792033e+00  -3.8551886e+00  -8.3534335e-01  -2.3367512e+00   6.3165973e-02  -1.3582504e+00   1.2187704e+00  -1.5201538e+00  -6.3058321e-01  -3.5404341e-01   5.6945528e-01  -1.0157318e+00  -1.3230775e+00  -1.4006468e+00
  -2.3207912e+00  -2.2494592e+00  -1.2165425e+00   2.3130877e+00   9.7864927e-01   1.4145613e+00   1.3022584e+00   1.6777083e+00   6.2090702e-01   3.2582071e+00  -3.2294001e+00  -5.4741012e-01  -1.7899397e+00  -6.9682668e-01   2.0637756e+00   5.4687555e+00   8.2821114e-01   2.9537456e-02  -1.4777870e+00  -2.4463720e+00   2.0760436e+00   4.9342500e-02   7.0217003e-01   4.0503658e-01   1.3294730e+00   1.0475487e+00   1.5182476e+00   6.4928569e-01   2.1332504e-01   3.8066555e-01  -3.2252763e-01  -2.3627665e+00  -8.6229418e-01  -3.9274523e-03   1.5115893e+00   8.9226986e-01   1.4500464e+00   1.2463228e+00   1.1706378e+00  -2.4522967e+00  -5.2278112e-01  -1.8537180e+00   8.0120684e-01  -9.4761478e-01   1.0768602e+00   3.1647985e+00   2.1075621e+00   3.2548807e+00   3.9648683e+00  -3.4098027e+00  -1.8704316e+00  -2.5073657e+00  -1.1059437e+00  -1.9149387e+00   1.8528009e+00   3.6375787e+00   5.6761568e+00  -3.8275783e+00  -2.1876185e+00  -3.8583295e+00  -1.4560863e+00  -4.0441687e+00  -7.2975372e-01  -2.5732872e+00   3.5564388e-01  -1.5556844e+00   1.4090120e+00  -1.6222285e+00  -5.9396134e-01  -5.6794720e-01   4.4189168e-01  -8.1149863e-01  -9.7918533e-01  -1.4226587e+00
  -2.4427130e+00  -2.3867056e+00  -1.4505455e+00   1.9994434e+00   1.0648047e+00   1.4128409e+00   1.5949298e+00   1.9776418e+00   5.8998258e-01   3.4089738e+00  -3.3815722e+00  -8.1617914e-01  -1.8938057e+00  -7.1130489e-01   1.7886761e+00   5.9088164e+00   5.8643760e-01   4.6668545e-02  -1.1356067e+00  -2.5116720e+00   2.1988757e+00  -1.7322026e-01   4.5789970e-01   2.7819104e-01   1.1330350e+00   1.1357823e+00   1.5399606e+00   8.4376700e-01   3.9040018e-01   7.1574105e-01  -1.4374101e-03  -2.5306908e+00  -1.0946255e+00  -1.3496791e-01   1.3351280e+00   1.1366738e+00   1.6648328e+00   1.6049961e+00   1.5062614e+00  -2.6853113e+00  -8.2234250e-01  -2.0184278e+00   5.8104910e-01  -9.7725247e-01   1.0867012e+00   3.2337723e+00   2.3402491e+00   3.3780594e+00   4.3115063e+00  -3.5783114e+00  -2.0341036e+00  -2.6707377e+00  -1.2587592e+00  -2.0335287e+00   2.0931042e+00   3.5837379e+00   5.9753328e+00  -3.9308762e+00  -2.3153791e+00  -3.9622111e+00  -1.5354313e+00  -4.2097849e+00  -5.9227656e-01  -2.7938818e+00   6.8205549e-01  -1.7463161e+00   1.6199729e+00  -1.7099261e+00  -5.3312885e-01  -7.7978264e-01   3.0263163e-01  -6.0568641e-01  -6.2664567e-01  -1.4237823e+00
  -2.5692925e+00  -2.5232940e+00  -1.6792510e+00   1.6898229e+00   1.1301941e+00   1.4076834e+00   1.8604817e+00   2.2748992e+00   5.5066177e-01   3.5650551e+00  -3.5286989e+00  -1.0773501e+00  -1.9952236e+00  -7.2317293e-01   1.5057983e+00   6.3515112e+00   3.3923683e-01   5.9516402e-02  -7.9793385e-01  -2.5768516e+00   2.3108954e+00  -4.0085736e-01   2.1024272e-01   1.4087960e-01   9.3110225e-01   1.2036160e+00   1.5578513e+00   1.0208802e+00   5.6836674e-01   1.0343852e+00   3.2143566e-01  -2.6939647e+00  -1.3193047e+00  -2.7075556e-01   1.1564039e+00   1.3582215e+00   1.8775200e+00   1.9405602e+00   1.8376541e+00  -2.9087741e+00  -1.1187654e+00  -2.1870825e+00   3.6449006e-01  -1.0191871e+00   1.1013503e+00   3.2772734e+00   2.5742943e+00   3.4770572e+00   4.6559346e+00  -3.7428088e+00  -2.1918273e+00  -2.8278482e+00  -1.4100132e+00  -2.1387384e+00   2.3501410e+00   3.5055830e+00   6.2756455e+00  -4.0345800e+00  -2.4478643e+00  -4.0607622e+00  -1.6183914e+00  -4.3444049e+00  -4.2314103e-01  -2.9870536e+00   1.0414325e+00  -1.9199775e+00   1.8530668e+00  -1.7784992e+00  -4.4587770e-01  -9.8819926e-01   1.5183017e-01  -4.0544870e-01  -2.7659443e-01  -1.4011830e+00
  -2.7016502e+00  -2.6593645e+00  -1.9002081e+00   1.3888950e+00   1.1717408e+00   1.3982586e+00   2.0946392e+00   2.5625419e+00   5.0771246e-01   3.7259917e+00  -3.6685615e+00  -1.3279765e+00  -2.0907193e+00  -7.3305639e-01   1.2311537e+00   6.7932386e+00   8.9155714e-02   6.5562169e-02  -4.7516044e-01  -2.6445029e+00   2.4107935e+00  -6.3112273e-01  -3.7846644e-02  -6.1306549e-03   7.2600237e-01   1.2477576e+00   1.5694119e+00   1.1746525e+00   7.4130861e-01   1.3283715e+00   6.3664404e-01  -2.8511184e+00  -1.5341845e+00  -4.1025551e-01   9.7716872e-01   1.5521432e+00   2.0827829e+00   2.2476243e+00   2.1567661e+00  -3.1187621e+00  -1.4080450e+00  -2.3561850e+00   1.5489600e-01  -1.0719710e+00   1.1200411e+00   3.2959284e+00   2.8057763e+00   3.5557184e+00   4.9930624e+00  -3.9019557e+00  -2.3433314e+00  -2.9767094e+00  -1.5581325e+00  -2.2235807e+00   2.6207997e+00   3.4119925e+00   6.5758018e+00  -4.1382075e+00  -2.5857173e+00  -4.1526023e+00  -1.7057930e+00  -4.4413400e+00  -2.2377714e-01  -3.1425405e+00   1.4315782e+00  -2.0674258e+00   2.1087932e+00  -1.8238390e+00  -3.3088048e-01  -1.1920443e+00  -1.0427673e-02  -2.1762427e-01   6.0881893e-02  -1.3528357e+00
  -2.8405193e+00  -2.7948312e+00  -2.1113514e+00   1.1007625e+00   1.1872402e+00   1.3837780e+00   2.2944061e+00   2.8344053e+00   4.6583756e-01   3.8911501e+00  -3.7990366e+00  -1.5653278e+00  -2.1769899e+00  -7.4144736e-01   9.7927287e-01   7.2300264e+00  -1.6151306e-01   6.2377061e-02  -1.7631284e-01  -2.7170233e+00   2.4979128e+00  -8.6180875e-01  -2.8367725e-01  -1.6205708e-01   5.1977500e-01   1.2657692e+00   1.5721221e+00   1.3001107e+00   9.0364799e-01   1.5908942e+00   9.3571838e-01  -3.0008229e+00  -1.7375881e+00  -5.5241141e-01   7.9902240e-01   1.7147444e+00   2.2757169e+00   2.5224072e+00   2.4568063e+00  -3.3117639e+00  -1.6863934e+00  -2.5221781e+00  -4.4663344e-02  -1.1337127e+00   1.1419177e+00   3.2910420e+00   3.0309051e+00   3.6179987e+00   5.3180643e+00  -4.0546287e+00  -2.4883865e+00  -3.1152157e+00  -1.7015640e+00  -2.2821435e+00   2.9015955e+00   3.3115221e+00   6.8741089e+00  -4.2411126e+00  -2.7291418e+00  -4.2363890e+00  -1.7980694e+00  -4.4952506e+00   3.1681906e-03  -3.2518271e+00   1.8490207e+00  -2.1808065e+00   2.3865839e+00  -1.8427292e+00  -1.8785170e-01  -1.3904085e+00  -1.8404666e-01  -4.8352157e-02   3.7725427e-01  -1.2777300e+00
  -2.9862768e+00  -2.9294290e+00  -2.3110637e+00   8.2884170e-01   1.1754654e+00   1.3635878e+00   2.4581616e+00   3.0853992e+00   4.2949112e-01   4.0597375e+00  -3.9182448e+00  -1.7869563e+00  -2.2510755e+00  -7.4863862e-01   7.6263119e-01   7.6576255e+00  -4.1078566e-01   4.7801506e-02   9.1376793e-02  -2.7965671e+00   2.5722509e+00  -1.0910053e+00  -5.2490257e-01  -3.2607816e-01   3.1417014e-01   1.2561869e+00   1.5636362e+00   1.3935316e+00   1.0504544e+00   1.8168516e+00   1.2115851e+00  -3.1419722e+00  -1.9283659e+00  -6.9616841e-01   6.2342681e-01   1.8435462e+00   2.4520894e+00   2.7628725e+00   2.7325554e+00  -3.4848575e+00  -1.9503488e+00  -2.6816093e+00  -2.3150240e-01  -1.2021849e+00   1.1661028e+00   3.2645228e+00   3.2461804e+00   3.6677969e+00   5.6265686e+00  -4.2000014e+00  -2.6268193e+00  -3.2412800e+00  -1.8387942e+00  -2.3098611e+00   3.1887751e+00   3.2120636e+00   7.1684955e+00  -4.3425729e+00  -2.8778765e+00  -4.3109261e+00  -1.8952171e+00  -4.5024597e+00   2.5387289e-01  -3.3085443e+00   2.2890280e+00  -2.2540090e+00   2.6847075e+00  -1.8330357e+00  -1.7653335e-02  -1.5826622e+00  -3.6883567e-01   9.7271454e-02   6.6593410e-01  -1.1760122e+00
  -3.1389814e+00  -3.0627681e+00  -2.4982124e+00   5.7576504e-01   1.1362311e+00   1.3372388e+00   2.5856837e+00   3.3117129e+00   4.0272089e-01   4.2308024e+00  -4.0246707e+00  -1.9907607e+00  -2.3104912e+00  -7.5468526e-01   5.9123149e-01   8.0716037e+00  -6.5701900e-01   2.0111465e-02   3.2277169e-01  -2.8850013e+00   2.6344248e+00  -1.3171328e+00  -7.5958429e-01  -4.9730132e-01   1.1065903e-01   1.2185968e+00   1.5419573e+00   1.4526271e+00   1.1777023e+00   2.0030240e+00   1.4588710e+00  -3.2737490e+00  -2.1059288e+00  -8.4048662e-01   4.5171287e-01   1.9373664e+00   2.6085342e+00   2.9687566e+00   2.9805473e+00  -3.6358458e+00  -2.1968828e+00  -2.8312813e+00  -4.0340505e-01  -1.2749331e+00   1.1917464e+00   3.2188052e+00   3.4485074e+00   3.7088217e+00   5.9147915e+00  -4.3375937e+00  -2.7585245e+00  -3.3529554e+00  -1.9683784e+00  -2.3036805e+00   3.4784113e+00   3.1205763e+00   7.4565438e+00  -4.4418594e+00  -3.0311905e+00  -4.3752414e+00  -1.9967812e+00  -4.4611422e+00   5.2343621e-01  -3.3087257e+00   2.7456850e+00  -2.2828942e+00   3.0002321e+00  -1.7938186e+00   1.7766454e-01  -1.7684758e+00  -5.6441913e-01   2.1547284e-01   9.2250409e-01  -1.0490504e+00
  -3.2984125e+00  -3.1943857e+00  -2.6721505e+00   3.4331483e-01   1.0704129e+00   1.3045279e+00   2.6781042e+00   3.5109158e+00   3.8903779e-01   4.4032250e+00  -4.1172480e+00  -2.1750438e+00  -2.3533150e+00  -7.5940150e-01   4.7235930e-01   8.4674345e+00  -8.9891475e-01  -2.1839322e-02   5.1498622e-01  -2.9838583e+00   2.6856015e+00  -1.5389442e+00  -9.8622984e-01  -6.7472166e-01  -8.9540423e-02   1.1536675e+00   1.5055875e+00   1.4766517e+00   1.2824610e+00   2.1481386e+00   1.6740784e+00  -3.3956663e+00  -2.2702505e+00  -9.8434275e-01   2.8508216e-01   1.9963427e+00   2.7426737e+00   3.1414839e+00   3.1991049e+00  -3.7633433e+00  -2.4234962e+00  -2.9683718e+00  -5.5870026e-01  -1.3493761e+00   1.2180526e+00   3.1567689e+00   3.6352692e+00   3.7444883e+00   6.1796156e+00  -4.4672817e+00  -2.8834767e+00  -3.4485347e+00  -2.0889770e+00  -2.2621249e+00   3.7664846e+00   3.0428963e+00   7.7355219e+00  -4.5382847e+00  -3.1879048e+00  -4.4286293e+00  -2.1018662e+00  -4.3713912e+00   8.0602914e-01  -3.2509093e+00   3.2120329e+00  -2.2653970e+00   3.3290654e+00  -1.7253676e+00   3.9489049e-01  -1.9478194e+00  -7.7015108e-01   3.0399829e-01   1.1447831e+00  -8.9941984e-01
  -3.4641012e+00  -3.3237930e+00  -2.8326848e+00   1.3239724e-01   9.7992272e-01   1.2655102e+00   2.7377907e+00   3.6819479e+00   3.9131106e-01   4.5756957e+00  -4.1954001e+00  -2.3385621e+00  -2.3782280e+00  -7.6239162e-01   4.1050384e-01   8.8405792e+00  -1.1354940e+00  -7.8508430e-02   6.6738934e-01  -3.0942894e+00   2.7273978e+00  -1.7554961e+00  -1.2038001e+00  -8.5717528e-01  -2.8542500e-01   1.0631354e+00   1.4536460e+00   1.4664264e+00   1.3630039e+00   2.2528156e+00   1.8556190e+00  -3.5075813e+00  -2.4218389e+00  -1.1267187e+00   1.2460465e-01   2.0218929e+00   2.8531665e+00   3.2839729e+00   3.3882326e+00  -3.8668097e+00  -2.6282984e+00  -3.0905241e+00  -6.9632154e-01  -1.4228958e+00   1.2442850e+00   3.0816580e+00   3.8043524e+00   3.7778451e+00   6.4186064e+00  -4.5892685e+00  -3.0017308e+00  -3.5266207e+00  -2.1993957e+00  -2.1852520e+00   4.0489494e+00   2.9836155e+00   8.0024177e+00  -4.6312211e+00  -3.3464321e+00  -4.4706601e+00  -2.2091742e+00  -4.2351616e+00   1.0950924e+00  -3.1360918e+00   3.6802651e+00  -2.2014974e+00   3.6660563e+00  -1.6291637e+00   6.2974495e-01  -2.1209391e+00  -9.8503523e-01   3.6221499e-01   1.3327266e+00  -7.3081207e-01
  -3.6353475e+00  -3.4505104e+00  -2.9800140e+00  -5.6940202e-02   8.6764156e-01   1.2204851e+00   2.7681688e+00   3.8250099e+00   4.1168707e-01   4.7466844e+00  -4.2590343e+00  -2.4805609e+00  -2.3845090e+00  -7.6311219e-01   4.0743130e-01   9.1865586e+00  -1.3660403e+00  -1.4959324e-01   7.8146135e-01  -3.2170140e+00   2.7617508e+00  -1.9660906e+00  -1.4116794e+00  -1.0432902e+00  -4.7615445e-01   9.4974744e-01   1.3859478e+00   1.4242783e+00   1.4188374e+00   2.3194075e+00   2.0037168e+00  -3.6096729e+00  -2.5616705e+00  -1.2665784e+00  -2.8784399e-02   2.0166174e+00   2.9396811e+00   3.4003423e+00   3.5493849e+00  -3.9465248e+00  -2.8100578e+00  -3.1958968e+00  -8.1584108e-01  -1.4929120e+00   1.2697559e+00   2.9969996e+00   3.9541336e+00   3.8115242e+00   6.6299780e+00  -4.7040130e+00  -3.1134149e+00  -3.5861673e+00  -2.2986268e+00  -2.0745260e+00   4.3217848e+00   2.9460367e+00   8.2539805e+00  -4.7200982e+00  -3.5048367e+00  -4.5011522e+00  -2.3170649e+00  -4.0560967e+00   1.3835762e+00  -2.9675476e+00   4.1419710e+00  -2.0930869e+00   4.0051664e+00  -1.5077724e+00   8.7703311e-01  -2.2883069e+00  -1.2076568e+00   3.9111125e-01   1.4881767e+00  -5.4787291e-01
  -3.8112247e+00  -3.5740907e+00  -3.1146345e+00  -2.2544370e-01   7.3731198e-01   1.1699589e+00   2.7734914e+00   3.9413631e+00   4.5153042e-01   4.9144073e+00  -4.3084979e+00  -2.6007905e+00  -2.3719940e+00  -7.6096032e-01   4.6238681e-01   9.5010305e+00  -1.5900193e+00  -2.3400400e-01   8.6052027e-01  -3.3522696e+00   2.7907694e+00  -2.1701941e+00  -1.6096139e+00  -1.2314418e+00  -6.6099236e-01   8.1715908e-01   1.3030397e+00   1.3539008e+00   1.4506469e+00   2.3517392e+00   2.1201890e+00  -3.7023868e+00  -2.6910927e+00  -1.4028357e+00  -1.7428467e-01   1.9841478e+00   3.0028045e+00   3.4955464e+00   3.6851280e+00  -4.0035100e+00  -2.9682209e+00  -3.2831831e+00  -9.1747353e-01  -1.5569471e+00   1.2938009e+00   2.9065175e+00   4.0834289e+00   3.8477102e+00   6.8125096e+00  -4.8121319e+00  -3.2187114e+00  -3.6264899e+00  -2.3858912e+00  -1.9326153e+00   4.5810390e+00   2.9321838e+00   8.4867625e+00  -4.8043742e+00  -3.6609061e+00  -4.5201258e+00  -2.4236331e+00  -3.8392684e+00   1.6642084e+00  -2.7505350e+00   4.5884190e+00  -1.9437392e+00   4.3396926e+00  -1.3646869e+00   1.1308482e+00  -2.4505443e+00  -1.4361315e+00   3.9319518e-01   1.6144879e+00  -3.5598472e-01
  -3.9905682e+00  -3.6941276e+00  -3.2372315e+00  -3.7454297e-01   5.9339390e-01   1.1145937e+00   2.7585730e+00   4.0330665e+00   5.1138727e-01   5.0767948e+00  -4.3444965e+00  -2.6994992e+00  -2.3410044e+00  -7.5537421e-01   5.7239674e-01   9.7798521e+00  -1.8069779e+00  -3.2988359e-01   9.0934406e-01  -3.4997652e+00   2.8165736e+00  -2.3673413e+00  -1.7976180e+00  -1.4197189e+00  -8.3924224e-01   6.6979490e-01   1.2061921e+00   1.2601434e+00   1.4601700e+00   2.3547759e+00   2.2081325e+00  -3.7863505e+00  -2.8116937e+00  -1.5343203e+00  -3.1122758e-01   1.9289498e+00   3.0438935e+00   3.5749557e+00   3.7987363e+00  -4.0394047e+00  -3.1028929e+00  -3.3515909e+00  -1.0020450e+00  -1.6126800e+00   1.3157497e+00   2.8140423e+00   4.1914236e+00   3.8881223e+00   6.9654338e+00  -4.9142731e+00  -3.3178256e+00  -3.6472500e+00  -2.4606743e+00  -1.7631439e+00   4.8228628e+00   2.9428632e+00   8.6971752e+00  -4.8834951e+00  -3.8122299e+00  -4.5277303e+00  -2.5267976e+00  -3.5908516e+00   1.9297826e+00  -2.4919212e+00   5.0108635e+00  -1.7584196e+00   4.6625349e+00  -1.2041316e+00   1.3848116e+00  -2.6083303e+00  -1.6680773e+00   3.7230180e-01   1.7160689e+00  -1.6100826e-01
  -4.1719584e+00  -3.8102510e+00  -3.3485560e+00  -5.0620214e-01   4.4088890e-01   1.0551469e+00   2.7285032e+00   4.1026745e+00   5.9097137e-01   5.2314734e+00  -4.3679819e+00  -2.7774034e+00  -2.2922599e+00  -7.4593739e-01   7.3263856e-01   1.0019148e+01  -2.0164351e+00  -4.3467502e-01   9.3372103e-01  -3.6586406e+00   2.8411348e+00  -2.5570352e+00  -1.9758584e+00  -1.6059068e+00  -1.0101850e+00   5.1267274e-01   1.0973477e+00   1.1487455e+00   1.4500101e+00   2.3342407e+00   2.2715456e+00  -3.8622651e+00  -2.9251499e+00  -1.6597449e+00  -4.3906812e-01   1.8560896e+00   3.0648913e+00   3.6439304e+00   3.8937593e+00  -4.0563049e+00  -3.2147815e+00  -3.4007998e+00  -1.0709255e+00  -1.6579921e+00   1.3348992e+00   2.7234101e+00   4.2775879e+00   3.9340034e+00   7.0883088e+00  -5.0109844e+00  -3.4109459e+00  -3.6484206e+00  -2.5227511e+00  -1.5704179e+00   5.0435457e+00   2.9777646e+00   8.8815527e+00  -4.9568443e+00  -3.9562850e+00  -4.5241694e+00  -2.6243949e+00  -3.3177590e+00   2.1734509e+00  -2.1997552e+00   5.4008627e+00  -1.5431509e+00   4.9664879e+00  -1.0308429e+00   1.6323361e+00  -2.7622900e+00  -1.9006133e+00   3.3332177e-01   1.7978826e+00   3.0997592e-02
  -4.3537009e+00  -3.9221063e+00  -3.4493025e+00  -6.2274111e-01   2.8513815e-01   9.9240946e-01   2.6883592e+00   4.1529242e+00   6.8917613e-01   5.3757631e+00  -4.3800376e+00  -2.8356319e+00  -2.2267867e+00  -7.3247267e-01   9.3684762e-01   1.0215385e+01  -2.2177747e+00  -5.4523207e-01   9.3996679e-01  -3.8274398e+00   2.8661260e+00  -2.7386532e+00  -2.1445277e+00  -1.7874963e+00  -1.1730242e+00   3.5120051e-01   9.7903084e-01   1.0260304e+00   1.4234070e+00   2.2962109e+00   2.3149185e+00  -3.9307869e+00  -3.0330616e+00  -1.7776840e+00  -5.5737187e-01   1.7709767e+00   3.0681204e+00   3.7074043e+00   3.9735989e+00  -4.0565837e+00  -3.3051079e+00  -3.4308971e+00  -1.1259304e+00  -1.6910109e+00   1.3504924e+00   2.6383488e+00   4.3415934e+00   3.9861123e+00   7.1808907e+00  -5.1025861e+00  -3.4981959e+00  -3.6302398e+00  -2.5722023e+00  -1.3591498e+00   5.2395608e+00   3.0355884e+00   9.0362307e+00  -5.0236934e+00  -4.0905183e+00  -4.5096315e+00  -2.7142747e+00  -3.0272711e+00   2.3890044e+00  -1.8828190e+00   5.7505895e+00  -1.3046666e+00   5.2445433e+00  -8.4984190e-01   1.8668978e+00  -2.9128845e+00  -2.1303926e+00   2.8187369e-01   1.8649468e+00   2.1405994e-01
  -4.5338130e+00  -4.0293241e+00  -3.5399962e+00  -7.2664067e-01   1.3160333e-01   9.2715004e-01   2.6429350e+00   4.1864428e+00   8.0411383e-01   5.5067067e+00  -4.3817554e+00  -2.8756502e+00  -2.1458271e+00  -7.1511576e-01   1.1777303e+00   1.0365450e+01  -2.4101515e+00  -6.5796802e-01   9.3444445e-01  -4.0041008e+00   2.8927915e+00  -2.9113684e+00  -2.3037150e+00  -1.9617163e+00  -1.3268433e+00   1.9095225e-01   8.5422423e-01   8.9857933e-01   1.3839845e+00   2.2467232e+00   2.3428280e+00  -3.9924097e+00  -3.1367858e+00  -1.8865667e+00  -6.6579816e-01   1.6790972e+00   3.0560720e+00   3.7695241e+00   4.0411381e+00  -4.0427079e+00  -3.3754897e+00  -3.4423023e+00  -1.1691931e+00  -1.7101487e+00   1.3617120e+00   2.5623569e+00   4.3832421e+00   4.0447211e+00   7.2430224e+00  -5.1890598e+00  -3.5795865e+00  -3.5931595e+00  -2.6094134e+00  -1.1342018e+00   5.4076171e+00   3.1141910e+00   9.1576438e+00  -5.0831623e+00  -4.2124276e+00  -4.4842305e+00  -2.7943912e+00  -2.7266774e+00   2.5711288e+00  -1.5501880e+00   6.0531268e+00  -1.0500690e+00   5.4901857e+00  -6.6621110e-01   2.0823009e+00  -3.0602999e+00  -2.3536649e+00   2.2394231e-01   1.9218840e+00   3.8256278e-01
  -4.7100254e+00  -4.1314799e+00  -3.6209050e+00  -8.2034546e-01  -1.4360004e-02   8.6006910e-01   2.5965031e+00   4.2054943e+00   9.3318475e-01   5.6211275e+00  -4.3741299e+00  -2.8991710e+00  -2.0507635e+00  -6.9435971e-01   1.4473609e+00   1.0466718e+01  -2.5924174e+00  -7.6903241e-01   9.2312378e-01  -4.1859709e+00   2.9218503e+00  -3.0740954e+00  -2.4532923e+00  -2.1255971e+00  -1.4705812e+00   3.7434745e-02   7.2622043e-01   7.7290416e-01   1.3354906e+00   2.1914114e+00   2.3595673e+00  -4.0473629e+00  -3.2372862e+00  -1.9846906e+00  -7.6408189e-01   1.5857500e+00   3.0312082e+00   3.8333644e+00   4.0984472e+00  -4.0170637e+00  -3.4278101e+00  -3.4356881e+00  -1.2030240e+00  -1.7141410e+00   1.3676861e+00   2.4985756e+00   4.4024080e+00   4.1096147e+00   7.2745508e+00  -5.2699686e+00  -3.6549650e+00  -3.5378004e+00  -2.6350626e+00  -9.0036576e-01   5.5447229e+00   3.2107424e+00   9.2424349e+00  -5.1341959e+00  -4.3196417e+00  -4.4479696e+00  -2.8628877e+00  -2.4229595e+00   2.7156209e+00  -1.2108225e+00   6.3027223e+00  -7.8651338e-01   5.6976651e+00  -4.8488622e-01   2.2729255e+00  -3.2043587e+00  -2.5663744e+00   1.6550929e-01   1.9725504e+00   5.3149039e-01
  -4.8798054e+00  -4.2280453e+00  -3.6919740e+00  -9.0607995e-01  -1.4772589e-01   7.9176658e-01   2.5526220e+00   4.2117874e+00   1.0731768e+00   5.7157227e+00  -4.3579768e+00  -2.9080573e+00  -1.9430594e+00  -6.7106563e-01   1.7375394e+00   1.0517150e+01  -2.7630847e+00  -8.7450511e-01   9.1120940e-01  -4.3698481e+00   2.9534353e+00  -3.2254642e+00  -2.5928231e+00  -2.2760595e+00  -1.6030291e+00  -1.0414459e-01   5.9845751e-01   6.5513938e-01   1.2815527e+00   2.1352030e+00   2.3688366e+00  -4.0955380e+00  -3.3350104e+00  -2.0702570e+00  -8.5201628e-01   1.4958018e+00   2.9957885e+00   3.9007408e+00   4.1465961e+00  -3.9818099e+00  -3.4640809e+00  -3.4119066e+00  -1.2297636e+00  -1.7020797e+00   1.3675098e+00   2.4496628e+00   4.3990080e+00   4.1800973e+00   7.2752792e+00  -5.3444212e+00  -3.7239788e+00  -3.4649154e+00  -2.6500927e+00  -6.6218746e-01   5.6482622e+00   3.3218824e+00   9.2875816e+00  -5.1755660e+00  -4.4099949e+00  -4.4007376e+00  -2.9181786e+00  -2.1225232e+00   2.8195507e+00  -8.7320954e-01   6.4950039e+00  -5.2092815e-01   5.8622357e+00  -3.1046957e-01   2.4339451e+00  -3.3444494e+00  -2.7642859e+00   1.1219924e-01   2.0197717e+00   6.5663164e-01
  -5.0403985e+00  -4.3183498e+00  -3.7527947e+00  -9.8569145e-01  -2.6400667e-01   7.2272382e-01   2.5140024e+00   4.2063604e+00   1.2203930e+00   5.7871905e+00  -4.3338770e+00  -2.9042258e+00  -1.8242181e+00  -6.4643922e-01   2.0401037e+00   1.0515367e+01  -2.9203181e+00  -9.7059455e-01   9.0285930e-01  -4.5520544e+00   2.9870775e+00  -3.3638255e+00  -2.7215034e+00  -2.4100217e+00  -1.7228488e+00  -2.2909669e-01   4.7434816e-01   5.5076859e-01   1.2254627e+00   2.0820902e+00   2.3735164e+00  -4.1364488e+00  -3.4298067e+00  -2.1414272e+00  -9.2943945e-01   1.4134746e+00   2.9517329e+00   3.9721342e+00   4.1855779e+00  -3.9387605e+00  -3.4863107e+00  -3.3719215e+00  -1.2516438e+00  -1.6734406e+00   1.3602758e+00   2.4176770e+00   4.3729916e+00   4.2550088e+00   7.2449627e+00  -5.4110803e+00  -3.7860512e+00  -3.3753638e+00  -2.6556704e+00  -4.2384162e-01   5.7160845e+00   3.4438792e+00   9.2905312e+00  -5.2059001e+00  -4.4816026e+00  -4.3423290e+00  -2.9590201e+00  -1.8309922e+00   2.8813639e+00  -5.4506668e-01   6.6271358e+00  -2.5978127e-01   5.9803486e+00  -1.4707186e-01   2.5615078e+00  -3.4794924e+00  -2.9431323e+00   6.8966010e-02   2.0652032e+00   7.5473735e-01
  -5.1889033e+00  -4.4015378e+00  -3.8026127e+00  -1.0605311e+00  -3.5943596e-01   6.5330009e-01   2.4824327e+00   4.1895400e+00   1.3708046e+00   5.8323837e+00  -4.3021554e+00  -2.8895599e+00  -1.6957628e+00  -6.2197347e-01   2.3471814e+00   1.0460734e+01  -3.0619735e+00  -1.0538289e+00   9.0100829e-01  -4.7285380e+00   3.0217331e+00  -3.4872879e+00  -2.8381435e+00  -2.5245265e+00  -1.8286132e+00  -3.3344467e-01   3.5711341e-01   4.6440042e-01   1.1700030e+00   2.0349844e+00   2.3755310e+00  -4.1692337e+00  -3.5208935e+00  -2.1963994e+00  -9.9622817e-01   1.3421741e+00   2.9005268e+00   4.0467229e+00   4.2143550e+00  -3.8893151e+00  -3.4963905e+00  -3.3167600e+00  -1.2706708e+00  -1.6281044e+00   1.3451138e+00   2.4039794e+00   4.3243523e+00   4.3327537e+00   7.1833406e+00  -5.4682149e+00  -3.8403787e+00  -3.2701051e+00  -2.6531398e+00  -1.8905790e-01   5.7465916e+00   3.5727788e+00   9.2493392e+00  -5.2237367e+00  -4.5329313e+00  -4.2724952e+00  -2.9845733e+00  -1.5530681e+00   2.9009181e+00  -2.3311778e-01   6.6979142e+00  -8.8967818e-03   6.0497919e+00   1.8150073e-03   2.6528726e+00  -3.6079425e+00  -3.0987811e+00   3.9835737e-02   2.1093109e+00   8.2362692e-01
  -5.3223567e+00  -4.4765511e+00  -3.8403659e+00  -1.1313823e+00  -4.3111653e-01   5.8374091e-01   2.4587707e+00   4.1609773e+00   1.5202195e+00   5.8484845e+00  -4.2628923e+00  -2.8658381e+00  -1.5592320e+00  -5.9936503e-01   2.6513860e+00   1.0353436e+01  -3.1856685e+00  -1.1212254e+00   9.0729960e-01  -4.8950086e+00   3.0558564e+00  -3.5937863e+00  -2.9411924e+00  -2.6168700e+00  -1.9188672e+00  -4.1408310e-01   2.4962970e-01   3.9960321e-01   1.1173229e+00   1.9956605e+00   2.3758075e+00  -4.1927033e+00  -3.6068826e+00  -2.2334991e+00  -1.0522979e+00   1.2843709e+00   2.8431701e+00   4.1225218e+00   4.2310037e+00  -3.8344293e+00  -3.4960011e+00  -3.2474785e+00  -1.2885373e+00  -1.5663679e+00   1.3212311e+00   2.4091653e+00   4.2531662e+00   4.4113464e+00   7.0902047e+00  -5.5138026e+00  -3.8859582e+00  -3.1502033e+00  -2.6439684e+00   3.8908563e-02   5.7388277e+00   3.7045440e+00   9.1628017e+00  -5.2276078e+00  -4.5628701e+00  -4.1910177e+00  -2.9944568e+00  -1.2924538e+00   2.8794522e+00   5.7059966e-02   6.7078018e+00   2.2667822e-01   6.0697760e+00   1.3341232e-01   2.7065019e+00  -3.7278316e+00  -3.2274042e+00   2.7720652e-02   2.1514692e+00   8.6224326e-01
  -5.4378477e+00  -4.5421248e+00  -3.8647542e+00  -1.1984389e+00  -4.7712569e-01   5.1419656e-01   2.4429922e+00   4.1197538e+00   1.6644613e+00   5.8331851e+00  -4.2159625e+00  -2.8346813e+00  -1.4161879e+00  -5.8040960e-01   2.9459593e+00   1.0194535e+01  -3.2888923e+00  -1.1704314e+00   9.2212026e-01  -5.0470930e+00   3.0875103e+00  -3.6811746e+00  -3.0288041e+00  -2.6847315e+00  -1.9922023e+00  -4.6889414e-01   1.5429704e-01   3.5880355e-01   1.0688710e+00   1.9647861e+00   2.3743252e+00  -4.2054186e+00  -3.6858583e+00  -2.2512811e+00  -1.0976120e+00   1.2415380e+00   2.7801733e+00   4.1966071e+00   4.2329530e+00  -3.7746265e+00  -3.4865492e+00  -3.1651483e+00  -1.3065708e+00  -1.4889455e+00   1.2879527e+00   2.4330287e+00   4.1596365e+00   4.4884734e+00   6.9654970e+00  -5.5456620e+00  -3.9216385e+00  -3.0168422e+00  -2.6296924e+00   2.5726990e-01   5.6925649e+00   3.8351821e+00   9.0305795e+00  -5.2161384e+00  -4.5707913e+00  -4.0977889e+00  -2.9887789e+00  -1.0518368e+00   2.8194980e+00   3.2111852e-01   6.6589002e+00   4.4275836e-01   6.0409607e+00   2.4571590e-01   2.7221050e+00  -3.8368493e+00  -3.3256484e+00   3.4312411e-02   2.1901552e+00   8.7065796e-01
  -5.5326357e+00  -4.5968056e+00  -3.8743372e+00  -1.2613377e+00  -4.9657452e-01   4.4474593e-01   2.4342942e+00   4.0645418e+00   1.7995471e+00   5.7848639e+00  -4.1610976e+00  -2.7975247e+00  -1.2682333e+00  -5.6688770e-01   3.2248632e+00   9.9860143e+00  -3.3691431e+00  -1.1998268e+00   9.4472817e-01  -5.1805110e+00   3.1145069e+00  -3.7473419e+00  -3.0989440e+00  -2.7262946e+00  -2.0473462e+00  -4.9681630e-01   7.2935735e-02   3.4324962e-01   1.0253810e+00   1.9420257e+00   2.3702423e+00  -4.2058058e+00  -3.7555056e+00  -2.2486346e+00  -1.1321989e+00   1.2141459e+00   2.7115938e+00   4.2654080e+00   4.2172856e+00  -3.7100492e+00  -3.4691351e+00  -3.0708580e+00  -1.3257199e+00  -1.3969613e+00   1.2447567e+00   2.4745621e+00   4.0441522e+00   4.5615744e+00   6.8094248e+00  -5.5616146e+00  -3.9462009e+00  -2.8713525e+00  -2.6118629e+00   4.6367160e-01   5.6083698e+00   3.9608550e+00   8.8533010e+00  -5.1881562e+00  -4.5565992e+00  -3.9929035e+00  -2.9681516e+00  -8.3292541e-01   2.7247376e+00   5.5595711e-01   6.5548663e+00   6.3606134e-01   5.9654274e+00   3.3752492e-01   2.7006359e+00  -3.9324601e+00  -3.3907958e+00   6.0054933e-02   2.2232141e+00   8.5003093e-01
  -5.6042773e+00  -4.6390049e+00  -3.8676492e+00  -1.3192358e+00  -4.8961795e-01   3.7542524e-01   2.4312361e+00   3.9938036e+00   1.9218524e+00   5.7027410e+00  -4.0979702e+00  -2.7556130e+00  -1.1170314e+00  -5.6044707e-01   3.4828335e+00   9.7308129e+00  -3.4240853e+00  -1.2085847e+00   9.7345390e-01  -5.2912594e+00   3.1345702e+00  -3.7903432e+00  -3.1495246e+00  -2.7403499e+00  -2.0832521e+00  -4.9786255e-01   6.7166298e-03   3.5303601e-01   9.8691049e-01   1.9262070e+00   2.3620852e+00  -4.1922885e+00  -3.8132807e+00  -2.2248873e+00  -1.1561739e+00   1.2017125e+00   2.6371101e+00   4.3250369e+00   4.1810735e+00  -3.6405393e+00  -3.4445514e+00  -2.9657342e+00  -1.3465754e+00  -1.2919303e+00   1.1913026e+00   2.5319994e+00   3.9073547e+00   4.6279372e+00   6.6225828e+00  -5.5596572e+00  -3.9584571e+00  -2.7152382e+00  -2.5919947e+00   6.5614393e-01   5.4876517e+00   4.0779723e+00   8.6326321e+00  -5.1428029e+00  -4.5207635e+00  -3.8767349e+00  -2.9336797e+00  -6.3652597e-01   2.5998219e+00   7.5968435e-01   6.4007791e+00   8.0421152e-01   5.8465994e+00   4.0844026e-01   2.6442488e+00  -4.0120489e+00  -3.4209038e+00   1.0419526e-01   2.2481686e+00   8.0253055e-01
  -5.6507497e+00  -4.6670666e+00  -3.8433266e+00  -1.3709304e+00  -4.5741776e-01   3.0625551e-01   2.4319167e+00   3.9060144e+00   2.0282585e+00   5.5870027e+00  -4.0262776e+00  -2.7100153e+00  -9.6432263e-01  -5.6249220e-01   3.7154021e+00   9.4328107e+00  -3.4517174e+00  -1.1966866e+00   1.0059558e+00  -5.3757935e+00   3.1455051e+00  -3.8085359e+00  -3.1785648e+00  -2.7263804e+00  -2.0991903e+00  -4.7308869e-01  -4.3872905e-02   3.8718402e-01   9.5292275e-01   1.9155321e+00   2.3479819e+00  -4.1634284e+00  -3.8566041e+00  -2.1798971e+00  -1.1697638e+00   1.2029041e+00   2.5561234e+00   4.3716321e+00   4.1217193e+00  -3.5657409e+00  -3.4133122e+00  -2.8509679e+00  -1.3694196e+00  -1.1757300e+00   1.1274545e+00   2.6028919e+00   3.7501966e+00   4.6848063e+00   6.4060726e+00  -5.5381365e+00  -3.9573579e+00  -2.5502067e+00  -2.5715192e+00   8.3304911e-01   5.3326835e+00   4.1832685e+00   8.3713188e+00  -5.0796376e+00  -4.4643326e+00  -3.7500041e+00  -2.8869191e+00  -4.6265180e-01   2.4501614e+00   9.3153482e-01   6.2029652e+00   9.4571369e-01   5.6891136e+00   4.5883601e-01   2.5562133e+00  -4.0730849e+00  -3.4149204e+00   1.6490262e-01   2.2625405e+00   7.3122149e-01
  -5.6705685e+00  -4.6793662e+00  -3.8002439e+00  -1.4150089e+00  -4.0206187e-01   2.3726933e-01   2.4341576e+00   3.7998850e+00   2.1162712e+00   5.4388785e+00  -3.9458435e+00  -2.6616617e+00  -8.1193741e-01  -5.7408960e-01   3.9188976e+00   9.0968141e+00  -3.4505411e+00  -1.1648965e+00   1.0395050e+00  -5.4312010e+00   3.1453630e+00  -3.8007181e+00  -3.1843622e+00  -2.6846157e+00  -2.0948306e+00  -4.2451544e-01  -7.9026294e-02   4.4376747e-01   9.2240588e-01   1.9078127e+00   2.3259148e+00  -4.1180625e+00  -3.8830677e+00  -2.1141308e+00  -1.1733320e+00   1.2156770e+00   2.4678800e+00   4.4016842e+00   4.0372734e+00  -3.4852159e+00  -3.3757122e+00  -2.7278495e+00  -1.3942948e+00  -1.0505612e+00   1.0532946e+00   2.6842165e+00   3.5739982e+00   4.7294988e+00   6.1616034e+00  -5.4959088e+00  -3.9421020e+00  -2.3781939e+00  -2.5517467e+00   9.9303321e-01   5.1465921e+00   4.2738604e+00   8.0731802e+00  -4.9987221e+00  -4.3889204e+00  -3.6138256e+00  -2.8298140e+00  -3.1065305e-01   2.2817015e+00   1.0717521e+00   5.9687900e+00   1.0599033e+00   5.4986515e+00   4.8980622e-01   2.4407918e+00  -4.1132918e+00  -3.3727680e+00   2.3944489e-01   2.2641599e+00   6.3992755e-01
  -5.6628891e+00  -4.6744223e+00  -3.7376419e+00  -1.4500171e+00  -3.2644471e-01   1.6853351e-01   2.4356989e+00   3.6745719e+00   2.1841096e+00   5.2606692e+00  -3.8566990e+00  -2.6113892e+00  -6.6179573e-01  -5.9589415e-01   4.0904336e+00   8.7284841e+00  -3.4197159e+00  -1.1146954e+00   1.0712796e+00  -5.4553509e+00   3.1325929e+00  -3.7662542e+00  -3.1656607e+00  -2.6160584e+00  -2.0703102e+00  -3.5500854e-01  -9.9578919e-02   5.2007467e-01   8.9401597e-01   1.9007154e+00   2.2939767e+00  -4.0554333e+00  -3.8906312e+00  -2.0287145e+00  -1.1673983e+00   1.2374520e+00   2.3716063e+00   4.4123253e+00   3.9267067e+00  -3.3985625e+00  -3.3319045e+00  -2.5977979e+00  -1.4210768e+00  -9.1889792e-01   9.6913404e-01   2.7725129e+00   3.3804917e+00   4.7595233e+00   5.8915710e+00  -5.4324799e+00  -3.9122305e+00  -2.2013796e+00  -2.5338328e+00   1.1349896e+00   4.9333143e+00   4.3472929e+00   7.7430572e+00  -4.9006782e+00  -4.2966691e+00  -3.4697314e+00  -2.7646089e+00  -1.7935401e-01   2.1006965e+00   1.1814485e+00   5.7064242e+00   1.1468796e+00   5.2817359e+00   5.0309152e-01   2.3030884e+00  -4.1308184e+00  -3.2953911e+00   3.2440871e-01   2.2514355e+00   5.3307599e-01
  -5.6275912e+00  -4.6510153e+00  -3.6552496e+00  -1.4746320e+00  -2.3411639e-01   1.0016651e-01   2.4343791e+00   3.5298581e+00   2.2307598e+00   5.0557160e+00  -3.7591651e+00  -2.5599967e+00  -5.1589625e-01  -6.2810163e-01   4.2278876e+00   8.3342485e+00  -3.3591924e+00  -1.0481811e+00   1.0986458e+00  -5.4470153e+00   3.1061656e+00  -3.7051833e+00  -3.1218079e+00  -2.5224829e+00  -2.0262838e+00  -2.6812504e-01  -1.0693769e-01   6.1279400e-01   8.6623521e-01   1.8919947e+00   2.2506091e+00  -3.9752896e+00  -3.8778015e+00  -1.9254566e+00  -1.1526540e+00   1.2653083e+00   2.2666435e+00   4.4015598e+00   3.7901158e+00  -3.3055284e+00  -3.2819973e+00  -2.4623824e+00  -1.4495478e+00  -7.8342603e-01   8.7551685e-01   2.8640346e+00   3.1718492e+00   4.7726941e+00   5.5990982e+00  -5.3481045e+00  -3.8677001e+00  -2.0221930e+00  -2.5187581e+00   1.2580374e+00   4.6975173e+00   4.4015698e+00   7.3867206e+00  -4.7867246e+00  -4.1901913e+00  -3.3196707e+00  -2.6937466e+00  -6.7191881e-02   1.9134879e+00   1.2624534e+00   5.4245901e+00   1.2074286e+00   5.0454988e+00   5.0098856e-01   2.1488690e+00  -4.1243868e+00  -3.1847635e+00   4.1594668e-01   2.2235693e+00   4.1553016e-01
  -5.5653372e+00  -4.6083079e+00  -3.5533839e+00  -1.4878273e+00  -1.2910833e-01   3.2350765e-02   2.4282970e+00   3.3662915e+00   2.2559938e+00   4.8283147e+00  -3.6539116e+00  -2.5082973e+00  -3.7628998e-01  -6.7043020e-01   4.3298778e+00   7.9211673e+00  -3.2698117e+00  -9.6794416e-01   1.1194081e+00  -5.4059535e+00   3.0656688e+00  -3.6183007e+00  -3.0528853e+00  -2.4063964e+00  -1.9639492e+00  -1.6793400e-01  -1.0298135e-01   7.1821366e-01   8.3753346e-01   1.8797014e+00   2.1948063e+00  -3.8779629e+00  -3.8437734e+00  -1.8068350e+00  -1.1299677e+00   1.2961859e+00   2.1525776e+00   4.3684248e+00   3.6288459e+00  -3.2061120e+00  -3.2261549e+00  -2.3233304e+00  -1.4794546e+00  -6.4697303e-01   7.7322028e-01   2.9549121e+00   2.9506881e+00   4.7672357e+00   5.2880387e+00  -5.2438512e+00  -3.8089319e+00  -1.8433016e+00  -2.5073116e+00   1.3615182e+00   4.4444818e+00   4.4351758e+00   7.0107259e+00  -4.6586748e+00  -4.0724893e+00  -3.1659832e+00  -2.6197606e+00   2.7652727e-02   1.7262973e+00   1.3171573e+00   5.1322965e+00   1.2429387e+00   4.7974300e+00   4.8624609e-01   1.9843597e+00  -4.0934182e+00  -3.0438533e+00   5.1003645e-01   2.1807022e+00   2.9241536e-01
  -5.4776000e+00  -4.5459575e+00  -3.4330263e+00  -1.4890172e+00  -1.5744441e-02  -3.4661286e-02   2.4159442e+00   3.1852775e+00   2.2603558e+00   4.5835772e+00  -3.5419969e+00  -2.4571666e+00  -2.4504077e-01  -7.2213173e-01   4.3957377e+00   7.4967762e+00  -3.1533632e+00  -8.7692475e-01   1.1320156e+00  -5.3329515e+00   3.0113662e+00  -3.5072057e+00  -2.9598042e+00  -2.2709746e+00  -1.8850469e+00  -5.8820651e-02  -8.9939349e-02   8.3242256e-01   8.0652333e-01   1.8623550e+00   2.1262763e+00  -3.7644121e+00  -3.7885265e+00  -1.6759483e+00  -1.1003820e+00   1.3270832e+00   2.0293515e+00   4.3130742e+00   3.4455319e+00  -3.1006422e+00  -3.1646940e+00  -2.1825220e+00  -1.5105502e+00  -5.1242810e-01   6.6325021e-01   3.0413151e+00   2.7200571e+00   4.7418719e+00   4.9629345e+00  -5.1216201e+00  -3.7368249e+00  -1.6675801e+00  -2.5000865e+00   1.4450051e+00   4.1799555e+00   4.4470892e+00   6.6222306e+00  -4.5189065e+00  -3.9468595e+00  -3.0113525e+00  -2.5451679e+00   1.0713721e-01   1.5450388e+00   1.3483600e+00   4.8385659e+00   1.2553106e+00   4.5451122e+00   4.6194995e-01   1.8160277e+00  -4.0381164e+00  -2.8765478e+00   6.0273672e-01   2.1239849e+00   1.6894234e-01
  -5.3666577e+00  -4.4642009e+00  -3.2958631e+00  -1.4781687e+00   1.0155284e-01  -1.0054657e-01   2.3963013e+00   2.9891122e+00   2.2451153e+00   4.3272477e+00  -3.4248828e+00  -2.4075777e+00  -1.2417278e-01  -7.8203008e-01   4.4254895e+00   7.0688854e+00  -3.0125961e+00  -7.7825997e-01   1.1357123e+00  -5.2298169e+00   2.9442194e+00  -3.3743088e+00  -2.8443553e+00  -2.1199693e+00  -1.7918319e+00   5.4715219e-02  -7.0254777e-02   9.5150604e-01   7.7210119e-01   1.8390678e+00   2.0455466e+00  -3.6362328e+00  -3.7128725e+00  -1.5364307e+00  -1.0651018e+00   1.3552399e+00   1.8973580e+00   4.2367840e+00   3.2440510e+00  -2.9898357e+00  -3.0981667e+00  -2.0419633e+00  -1.5426151e+00  -3.8265718e-01   5.4683187e-01   3.1196061e+00   2.4833923e+00   4.6958919e+00   4.6289316e+00  -4.9841117e+00  -3.6527466e+00  -1.4980609e+00  -2.4974811e+00   1.5083231e+00   3.9099730e+00   4.4367843e+00   6.2287798e+00  -4.3702983e+00  -3.8167862e+00  -2.8587331e+00  -2.4723715e+00   1.7325547e-01   1.3751531e+00   1.3591253e+00   4.5521603e+00   1.2468651e+00   4.2959529e+00   4.3140092e-01   1.6503504e+00  -3.9595146e+00  -2.6875376e+00   6.9042566e-01   2.0555716e+00   5.0231959e-02
  -5.2355480e+00  -4.3639183e+00  -3.1442866e+00  -1.4558718e+00   2.1845250e-01  -1.6491674e-01   2.3688984e+00   2.7809654e+00   2.2121933e+00   4.0654841e+00  -3.3044216e+00  -2.3606190e+00  -1.5608891e-02  -8.4858368e-01   4.4198146e+00   6.6453629e+00  -2.8511757e+00  -6.7513131e-01   1.1306254e+00  -5.0993223e+00   2.8658732e+00  -3.2227964e+00  -2.7092101e+00  -1.9575883e+00  -1.6870179e+00   1.6825697e-01  -4.6439870e-02   1.0717249e+00   7.3356487e-01   1.8096190e+00   1.9540128e+00  -3.4956307e+00  -3.6184482e+00  -1.3923336e+00  -1.0254733e+00   1.3782952e+00   1.7575023e+00   4.1418858e+00   3.0293956e+00  -2.8748254e+00  -3.0274174e+00  -1.9037482e+00  -1.5754597e+00  -2.6041435e-01   4.2539336e-01   3.1864801e+00   2.2444511e+00   4.6291910e+00   4.2916546e+00  -4.8347501e+00  -3.5584926e+00  -1.3378602e+00  -2.4997041e+00   1.5515746e+00   3.6406558e+00   4.4042297e+00   5.8380662e+00  -4.2161374e+00  -3.6858258e+00  -2.7112622e+00  -2.4035768e+00   2.2795059e-01   1.2214699e+00   1.3526499e+00   4.2813159e+00   1.2202488e+00   4.0569239e+00   3.9798690e-01   1.4935828e+00  -3.8594665e+00  -2.4821648e+00   7.7000989e-01   1.9785425e+00  -5.8854683e-02
  -5.0879859e+00  -4.2466506e+00  -2.9813566e+00  -1.4233653e+00   3.3089198e-01  -2.2732754e-01   2.3338280e+00   2.5648079e+00   2.1640609e+00   3.8046151e+00  -3.1828193e+00  -2.3174943e+00   7.8898835e-02  -9.1996570e-01   4.3800178e+00   6.2338973e+00  -2.6735925e+00  -5.7061787e-01   1.1177878e+00  -4.9451055e+00   2.7786048e+00  -3.0565540e+00  -2.5578687e+00  -1.7883630e+00  -1.5736994e+00   2.7765535e-01  -2.0930958e-02   1.1896730e+00   6.9070296e-01   1.7744741e+00   1.8539266e+00  -3.3453628e+00  -3.5076584e+00  -1.2479814e+00  -9.8295708e-01   1.3944097e+00   1.6112342e+00   4.0316344e+00   2.8074761e+00  -2.7571601e+00  -2.9536111e+00  -1.7700067e+00  -1.6089134e+00  -1.4825432e-01   3.0054049e-01   3.2390819e+00   2.0072198e+00   4.5422812e+00   3.9570480e+00  -4.6775650e+00  -3.4562230e+00  -1.1900843e+00  -2.5067856e+00   1.5751638e+00   3.3780015e+00   4.3498750e+00   5.4576722e+00  -4.0600018e+00  -3.5574893e+00  -2.5721492e+00  -2.3407242e+00   2.7304558e-01   1.0880950e+00   1.3321423e+00   4.0334898e+00   1.1783372e+00   3.8343168e+00   3.6505346e-01   1.3515280e+00  -3.7405967e+00  -2.2662432e+00   8.3909373e-01   1.8967597e+00  -1.5387721e-01
  -4.9282407e+00  -4.1145820e+00  -2.8107156e+00  -1.3825129e+00   4.3523289e-01  -2.8729312e-01   2.2917255e+00   2.3452879e+00   2.1036182e+00   3.5508886e+00  -3.0625691e+00  -2.2795007e+00   1.5784021e-01  -9.9415533e-01   4.3079849e+00   5.8417559e+00  -2.4850196e+00  -4.6756618e-01   1.0990947e+00  -4.7715249e+00   2.6852401e+00  -2.8800477e+00  -2.3945562e+00  -1.6169987e+00  -1.4552502e+00   3.7919004e-01   4.0460362e-03   1.3024060e+00   6.4384945e-01   1.7347502e+00   1.7483256e+00  -3.1886472e+00  -3.3835730e+00  -1.1078063e+00  -9.3909590e-01   1.4023476e+00   1.4605450e+00   3.9100209e+00   2.5848632e+00  -2.6387731e+00  -2.8782260e+00  -1.6428449e+00  -1.6428070e+00  -4.8449920e-02   1.7402227e-01   3.2750979e+00   1.7758024e+00   4.4362736e+00   3.6311896e+00  -4.5170316e+00  -3.3483834e+00  -1.0577170e+00  -2.5185878e+00   1.5798170e+00   3.1276677e+00   4.2746292e+00   5.0948229e+00  -3.9056191e+00  -3.4351234e+00  -2.4445567e+00  -2.2854356e+00   3.1018694e-01   9.7832830e-01   1.3007190e+00   3.8151303e+00   1.1241370e+00   3.6335269e+00   3.3577676e-01   1.2293220e+00  -3.6062033e+00  -2.0458538e+00   8.9609952e-01   1.8146691e+00  -2.3096447e-01
  -4.7609805e+00  -3.9704786e+00  -2.6364668e+00  -1.3357319e+00   5.2838938e-01  -3.4430422e-01   2.2437073e+00   2.1275641e+00   2.0340554e+00   3.3102213e+00  -2.9463647e+00  -2.2479835e+00   2.2001837e-01  -1.0690325e+00   4.2061307e+00   5.4755484e+00  -2.2911285e+00  -3.6848106e-01   1.0771983e+00  -4.5834793e+00   2.5890359e+00  -2.6981703e+00  -2.2240749e+00  -1.4482197e+00  -1.3352064e+00   4.6970247e-01   2.6593079e-02   1.4075370e+00   5.9390055e-01   1.6921341e+00   1.6409086e+00  -3.0290452e+00  -3.2497853e+00  -9.7617371e-01  -8.9547886e-01   1.4015152e+00   1.3079270e+00   3.7815467e+00   2.3684894e+00  -2.5219239e+00  -2.8030113e+00  -1.5242809e+00  -1.6769541e+00   3.7081946e-02   4.7685732e-02   3.2928201e+00   1.5542910e+00   4.3128296e+00   3.3200888e+00  -4.3578814e+00  -3.2376011e+00  -9.4349207e-01  -2.5348163e+00   1.5665944e+00   2.8947682e+00   4.1798278e+00   4.7561361e+00  -3.7567123e+00  -3.3217953e+00  -2.3314665e+00  -2.2389780e+00   3.4080563e-01   8.9461003e-01   1.2613151e+00   3.6314808e+00   1.0606898e+00   3.4588725e+00   3.1304167e-01   1.1312431e+00  -3.4601220e+00  -1.8271306e+00   9.4033407e-01   1.7370593e+00  -2.8694470e-01
  -4.5910900e+00  -3.8175860e+00  -2.4630168e+00  -1.2858804e+00   6.0792353e-01  -3.9784965e-01   2.1912824e+00   1.9171006e+00   1.9587018e+00   3.0879614e+00  -2.8369895e+00  -2.2242709e+00   2.6461520e-01  -1.1424683e+00   4.0773365e+00   5.1410076e+00  -2.0978716e+00  -2.7544269e-01   1.0553458e+00  -4.3862008e+00   2.4935316e+00  -2.5160592e+00  -2.0516139e+00  -1.2866149e+00  -1.2171415e+00   5.4669335e-01   4.5232199e-02   1.5032962e+00   5.4229131e-01   1.6487567e+00   1.5358609e+00  -2.8703216e+00  -3.1102394e+00  -8.5720638e-01  -8.5370359e-01   1.3919522e+00   1.1562986e+00   3.6509687e+00   2.1653201e+00  -2.4091109e+00  -2.7299117e+00  -1.4161809e+00  -1.7111390e+00   1.0684087e-01  -7.6577522e-02   3.2911822e+00   1.3466275e+00   4.1740877e+00   3.0294735e+00  -4.2048939e+00  -3.1265758e+00  -8.4975753e-01  -2.5550304e+00   1.5368903e+00   2.6836890e+00   4.0671898e+00   4.4474050e+00  -3.6168331e+00  -3.2201799e+00  -2.2355467e+00  -2.2022360e+00   3.6608853e-01   8.3849659e-01   1.2166117e+00   3.4864236e+00   9.9097791e-01   3.3134619e+00   2.9933026e-01   1.0605518e+00  -3.3065599e+00  -1.6160394e+00   9.7199800e-01   1.6687922e+00  -3.1945459e-01
  -4.4234674e+00  -3.6594877e+00  -2.2948959e+00  -1.2361078e+00   6.7210445e-01  -4.4743922e-01   2.1362362e+00   1.7194345e+00   1.8808708e+00   2.8886759e+00  -2.7371902e+00  -2.2095868e+00   2.9124734e-01  -1.2124050e+00   3.9248779e+00   4.8427990e+00  -1.9112385e+00  -1.9005373e-01   1.0371727e+00  -4.1850302e+00   2.4023781e+00  -2.3388944e+00  -1.8825292e+00  -1.1364864e+00  -1.1045344e+00   6.0838286e-01   5.8966139e-02   1.5885528e+00   4.9093196e-01   1.6070376e+00   1.4376431e+00  -2.7162874e+00  -2.9690380e+00  -7.5461551e-01  -8.1533601e-01   1.3742838e+00   1.0088957e+00   3.5230343e+00   1.9820175e+00  -2.3029630e+00  -2.6609630e+00  -1.3201967e+00  -1.7451095e+00   1.5978727e-01  -1.9689348e-01   3.2697623e+00   1.1564622e+00   4.0225680e+00   2.7645822e+00  -4.0626719e+00  -3.0179493e+00  -7.7834132e-01  -2.5786481e+00   1.4924222e+00   2.4979367e+00   3.9387629e+00   4.1734011e+00  -3.4891975e+00  -3.1324570e+00  -2.1590161e+00  -2.1756925e+00   3.8696692e-01   8.1066654e-01   1.1689800e+00   3.3823717e+00   9.1783521e-01   3.1991089e+00   2.9662356e-01   1.0193730e+00  -3.1499050e+00  -1.4181611e+00   9.9213920e-01   1.6145208e+00  -3.2702216e-01
  -4.2628152e+00  -3.4999418e+00  -2.1365590e+00  -1.1896808e+00   7.1993095e-01  -4.9262612e-01   2.0805032e+00   1.5399243e+00   1.8037067e+00   2.7159732e+00  -2.6495423e+00  -2.2049522e+00   3.0000634e-01  -1.2769239e+00   3.7523403e+00   4.5843690e+00  -1.7370030e+00  -1.1341684e-01   1.0264615e+00  -3.9851873e+00   2.3191438e+00  -2.1716862e+00  -1.7221074e+00  -1.0017119e+00  -1.0006387e+00   6.5373237e-01   6.7305390e-02   1.6627993e+00   4.4210655e-01   1.5695076e+00   1.3507478e+00  -2.5706336e+00  -2.8302383e+00  -6.7154896e-01  -7.8186839e-01   1.3496316e+00   8.6913509e-01   3.4022176e+00   1.8246069e+00  -2.2061121e+00  -2.5981667e+00  -1.2377093e+00  -1.7785797e+00   1.9536675e-01  -3.1146925e-01   3.2287619e+00   9.8701490e-01   3.8610613e+00   2.5299652e+00  -3.9354207e+00  -2.9141795e+00  -7.3042887e-01  -2.6049523e+00   1.4352044e+00   2.3400240e+00   3.7968576e+00   3.9377198e+00  -3.3765280e+00  -3.0602219e+00  -2.1035242e+00  -2.1594157e+00   4.0411646e-01   8.1095249e-01   1.1204430e+00   3.3202131e+00   8.4386618e-01   3.1163037e+00   3.0632073e-01   1.0086219e+00  -2.9945257e+00  -1.2384920e+00   1.0025535e+00   1.5784092e+00  -3.0912041e-01
  -4.1134335e+00  -3.3426966e+00  -1.9921860e+00  -1.1497933e+00   7.5111739e-01  -5.3302891e-01   2.0260318e+00   1.3834940e+00   1.7300404e+00   2.5723637e+00  -2.5763103e+00  -2.2110757e+00   2.9147963e-01  -1.3342921e+00   3.5635289e+00   4.3678392e+00  -1.5804675e+00  -4.6140983e-02   1.0268851e+00  -3.7915472e+00   2.2471105e+00  -2.0190643e+00  -1.5753201e+00  -8.8561888e-01  -9.0835841e-01   6.8242930e-01   7.0259974e-02   1.7261003e+00   3.9834015e-01   1.5386263e+00   1.2794461e+00  -2.4367634e+00  -2.6976460e+00  -6.1046214e-01  -7.5467403e-01   1.3194993e+00   7.4045770e-01   3.2924741e+00   1.6981707e+00  -2.1210591e+00  -2.5433482e+00  -1.1697799e+00  -1.8112365e+00   2.1351336e-01  -4.1865761e-01   3.1689566e+00   8.4094869e-01   3.6925076e+00   2.3293074e+00  -3.8267385e+00  -2.8174068e+00  -7.0646293e-01  -2.6330918e+00   1.3675084e+00   2.2113992e+00   3.6439742e+00   3.7426635e+00  -3.2809147e+00  -3.0044066e+00  -2.0700463e+00  -2.1530501e+00   4.1797058e-01   8.3839767e-01   1.0726519e+00   3.2993144e+00   7.7137511e-01   3.0642375e+00   3.2917838e-01   1.0279814e+00  -2.8445674e+00  -1.0812620e+00   1.0056412e+00   1.5638722e+00  -2.6618864e-01
  -3.9790316e+00  -3.1913011e+00  -1.8654888e+00  -1.1193747e+00   7.6604679e-01  -5.6834647e-01   1.9746524e+00   1.2543866e+00   1.6622629e+00   2.4591655e+00  -2.5193160e+00  -2.2282477e+00   2.6674774e-01  -1.3829966e+00   3.3623700e+00   4.1939549e+00  -1.4462260e+00   1.1627221e-02   1.0417487e+00  -3.6084361e+00   2.1890666e+00  -1.8850789e+00  -1.4465873e+00  -7.9087982e-01  -8.3013532e-01   6.9483819e-01   6.8299317e-02   1.7790115e+00   3.6224344e-01   1.5166036e+00   1.2275327e+00  -2.3176317e+00  -2.5746200e+00  -5.7301817e-01  -7.3495838e-01   1.2856354e+00   6.2615922e-01   3.1970238e+00   1.6065805e+00  -2.0500360e+00  -2.4980140e+00  -1.1171117e+00  -1.8427475e+00   2.1463051e-01  -5.1701328e-01   3.0916242e+00   7.2026154e-01   3.5198703e+00   2.1652784e+00  -3.7394290e+00  -2.7293358e+00  -7.0607803e-01  -2.6620839e+00   1.2918068e+00   2.1124232e+00   3.4827213e+00   3.5891731e+00  -3.2037037e+00  -2.9652276e+00  -2.0588095e+00  -2.1558142e+00   4.2874434e-01   8.9133480e-01   1.0268787e+00   3.3175745e+00   7.0230677e-01   3.0408773e+00   3.6527314e-01   1.0759253e+00  -2.7037592e+00  -9.4978473e-01   1.0042287e+00   1.5733499e+00  -1.9961939e-01
  -3.8625663e+00  -3.0489214e+00  -1.7595359e+00  -1.1009060e+00   7.6569488e-01  -5.9836850e-01   1.9279587e+00   1.1559420e+00   1.6022219e+00   2.3764626e+00  -2.4798244e+00  -2.2562450e+00   2.2735575e-01  -1.4217628e+00   3.1528108e+00   4.0620801e+00  -1.3379518e+00   6.0150060e-02   1.0737515e+00  -3.4394553e+00   2.1471147e+00  -1.7730232e+00  -1.3395610e+00  -7.1943018e-01  -7.6785287e-01   6.9192323e-01   6.2284145e-02   1.8224737e+00   3.3634344e-01   1.5052422e+00   1.1980914e+00  -2.2156037e+00  -2.4638944e+00  -5.6002137e-01  -7.2370658e-01   1.2498904e+00   5.2922049e-01   3.1181743e+00   1.5522868e+00  -1.9948775e+00  -2.4632142e+00  -1.0800219e+00  -1.8727632e+00   1.9955084e-01  -6.0534010e-01   2.9984619e+00   6.2620392e-01   3.3460161e+00   2.0394196e+00  -3.6753529e+00  -2.6511324e+00  -7.2807583e-01  -2.6908150e+00   1.2107039e+00   2.0423922e+00   3.3157327e+00   3.4768061e+00  -3.1454209e+00  -2.9421533e+00  -2.0692483e+00  -2.1665080e+00   4.3646684e-01   9.6748319e-01   9.8402241e-01   3.3715364e+00   6.3820246e-01   3.0430915e+00   4.1398969e-01   1.1497931e+00  -2.5752395e+00  -8.4634218e-01   1.0013686e+00   1.6081333e+00  -1.1171076e-01
  -3.7661175e+00  -2.9181761e+00  -1.6766042e+00  -1.0962566e+00   7.5153067e-01  -6.2297772e-01   1.8872091e+00   1.0904128e+00   1.5511482e+00   2.3231113e+00  -2.4584524e+00  -2.2942597e+00   1.7525806e-01  -1.4495599e+00   2.9387167e+00   3.9702590e+00  -1.2582272e+00   1.0003020e-01   1.1247826e+00  -3.2873456e+00   2.1225024e+00  -1.6852893e+00  -1.2569420e+00  -6.7241238e-01  -7.2276066e-01   6.7514773e-01   5.3376931e-02   1.8576918e+00   3.2291581e-01   1.5058085e+00   1.1932948e+00  -2.1323390e+00  -2.3674328e+00  -5.7138757e-01  -7.2162865e-01   1.2140730e+00   4.5214750e-01   3.0571955e+00   1.5361778e+00  -1.9569110e+00  -2.4394273e+00  -1.0584302e+00  -1.9009137e+00   1.6947718e-01  -6.8272231e-01   2.8914869e+00   5.5922677e-01   3.1736010e+00   1.9520760e+00  -3.6353216e+00  -2.5833509e+00  -7.7044819e-01  -2.7180457e+00   1.1268522e+00   1.9996057e+00   3.1455844e+00   3.4037657e+00  -3.1057388e+00  -2.9339060e+00  -2.1000037e+00  -2.1835296e+00   4.4102218e-01   1.0640598e+00   9.4462671e-01   3.4565447e+00   5.8017125e-01   3.0668114e+00   4.7403707e-01   1.2459071e+00  -2.4614155e+00  -7.7210973e-01   1.0001310e+00   1.6682513e+00  -5.5842214e-03
  -3.6908122e+00  -2.8009990e+00  -1.6180668e+00  -1.1065503e+00   7.2539960e-01  -6.4214356e-01   1.8532527e+00   1.0588345e+00   1.5096146e+00   2.2967996e+00  -2.4551145e+00  -2.3408590e+00   1.1273985e-01  -1.4656001e+00   2.7237743e+00   3.9153179e+00  -1.2084237e+00   1.3213318e-01   1.1957689e+00  -3.1538971e+00   2.1154977e+00  -1.6232644e+00  -1.2003420e+00  -6.5014798e-01  -6.9542463e-01   6.4635747e-01   4.2939827e-02   1.8860070e+00   3.2382696e-01   1.5189426e+00   1.2142540e+00  -2.0687114e+00  -2.2863205e+00  -6.0615141e-01  -7.2910268e-01   1.1798202e+00   3.9683192e-01   3.0142530e+00   1.5575191e+00  -1.9368714e+00  -2.4264742e+00  -1.0518601e+00  -1.9267922e+00   1.2590878e-01  -7.4854047e-01   2.7729405e+00   5.1896446e-01   3.0049719e+00   1.9023730e+00  -3.6190449e+00  -2.5258924e+00  -8.3044607e-01  -2.7424210e+00   1.0428591e+00   1.9814750e+00   2.9747161e+00   3.3669793e+00  -3.0834909e+00  -2.9384957e+00  -2.1489605e+00  -2.2049087e+00   4.4219058e-01   1.1778997e+00   9.0890961e-01   3.5669469e+00   5.2887981e-01   3.1072277e+00   5.4349451e-01   1.3597297e+00  -2.3638583e+00  -7.2712786e-01   1.0034018e+00   1.7524308e+00   1.1493056e-01
  -3.6367983e+00  -2.6985384e+00  -1.5843233e+00  -1.1320715e+00   6.8939710e-01  -6.5591043e-01   1.8264836e+00   1.0609562e+00   1.4775320e+00   2.2941571e+00  -2.4690026e+00  -2.3939840e+00   4.2317445e-02  -1.4693316e+00   2.5114013e+00   3.8930238e+00  -1.1886426e+00   1.5750486e-01   1.2865830e+00  -3.0399124e+00   2.1253160e+00  -1.5872754e+00  -1.1702000e+00  -6.5214187e-01  -6.8570679e-01   6.0765392e-01   3.2425935e-02   1.9087710e+00   3.4040028e-01   1.5446093e+00   1.2609305e+00  -2.0247687e+00  -2.2207061e+00  -6.6251093e-01  -7.4612373e-01   1.1484848e+00   3.6444098e-01   2.9884006e+00   1.6139792e+00  -1.9348483e+00  -2.4234759e+00  -1.0594566e+00  -1.9499322e+00   7.0556755e-02  -8.0246991e-01   2.6451903e+00   5.0425357e-01   2.8420888e+00   1.8882459e+00  -3.6251365e+00  -2.4780015e+00  -9.0469331e-01  -2.7624885e+00   9.6118659e-01   1.9846672e+00   2.8053614e+00   3.3622244e+00  -3.0767292e+00  -2.9532880e+00  -2.2133268e+00  -2.2283596e+00   4.3969256e-01   1.3055826e+00   8.7680167e-01   3.6963259e+00   4.8455983e-01   3.1590096e+00   6.1988634e-01   1.4860533e+00  -2.2832495e+00  -7.1031898e-01   1.0136974e+00   1.8581325e+00   2.4544030e-01
  -3.6032718e+00  -2.6111017e+00  -1.5747797e+00  -1.1722187e+00   6.4573795e-01  -6.6438180e-01   1.8068251e+00   1.0952413e+00   1.4541788e+00   2.3109104e+00  -2.4986120e+00  -2.4509919e+00  -3.3374482e-02  -1.4604290e+00   2.3046670e+00   3.8982768e+00  -1.1977213e+00   1.7729110e-01   1.3960199e+00  -2.9452200e+00   2.1501135e+00  -1.5765858e+00  -1.1657608e+00  -6.7711621e-01  -6.9277650e-01   5.6126464e-01   2.3272223e-02   1.9272319e+00   3.7331456e-01   1.5820937e+00   1.3321148e+00  -1.9997389e+00  -2.1697960e+00  -7.3790693e-01  -7.7225953e-01   1.1210491e+00   3.5534448e-01   2.9776332e+00   1.7017402e+00  -1.9502714e+00  -2.4288593e+00  -1.0800202e+00  -1.9697776e+00   5.2557053e-03  -8.4446150e-01   2.5106413e+00   5.1318842e-01   2.6864640e+00   1.9065194e+00  -3.6511763e+00  -2.4383052e+00  -9.8933560e-01  -2.7767263e+00   8.8404995e-01   2.0052757e+00   2.6394899e+00   3.3843016e+00  -3.0828302e+00  -2.9751108e+00  -2.2897525e+00  -2.2513512e+00   4.3322963e-01   1.4435575e+00   8.4799272e-01   3.8377587e+00   4.4703537e-01   3.2165391e+00   7.0028693e-01   1.6192152e+00  -2.2193759e+00  -7.1955401e-01   1.0330089e+00   1.9816624e+00   3.8115865e-01
  -3.5885521e+00  -2.5381447e+00  -1.5878771e+00  -1.2255081e+00   5.9662890e-01  -6.6770232e-01   1.7937422e+00   1.1589362e+00   1.4382679e+00   2.3420810e+00  -2.5418020e+00  -2.5087381e+00  -1.1170281e-01  -1.4387818e+00   2.1062304e+00   3.9253363e+00  -1.2333035e+00   1.9266020e-01   1.5218416e+00  -2.8687399e+00   2.1870515e+00  -1.5894457e+00  -1.1851166e+00  -7.2307671e-01  -7.1515501e-01   5.0941669e-01   1.6800281e-02   1.9424376e+00   4.2253982e-01   1.6300390e+00   1.4254775e+00  -1.9920791e+00  -2.1319044e+00  -8.2913346e-01  -8.0662168e-01   1.0980677e+00   3.6908352e-01   2.9790005e+00   1.8156919e+00  -1.9819307e+00  -2.4404133e+00  -1.1120531e+00  -1.9856509e+00  -6.8124656e-02  -8.7471093e-01   2.3716578e+00   5.4320883e-01   2.5391311e+00   1.9530373e+00  -3.6938253e+00  -2.4048863e+00  -1.0802155e+00  -2.7835825e+00   8.1332134e-01   2.0390135e+00   2.4787668e+00   3.4272453e+00  -3.0986334e+00  -3.0003894e+00  -2.3744746e+00  -2.2711969e+00   4.2252146e-01   1.5882653e+00   8.2198714e-01   3.9840898e+00   4.1576933e-01   3.2741512e+00   7.8145217e-01   1.7533325e+00  -2.1711794e+00  -7.5176347e-01   1.0626835e+00   2.1183557e+00   5.1709699e-01
  -3.5902008e+00  -2.4783114e+00  -1.6211736e+00  -1.2896329e+00   5.4415067e-01  -6.6604320e-01   1.7862784e+00   1.2482061e+00   1.4280437e+00   2.3822190e+00  -2.5958956e+00  -2.5636979e+00  -1.9015507e-01  -1.4044813e+00   1.9182938e+00   3.9680666e+00  -1.2919760e+00   2.0473345e-01   1.6608866e+00  -2.8085936e+00   2.2324323e+00  -1.6231970e+00  -1.2253154e+00  -7.8740696e-01  -7.5079194e-01   4.5421841e-01   1.4129005e-02   1.9551616e+00   4.8731574e-01   1.6865191e+00   1.5376856e+00  -1.9995705e+00  -2.1045595e+00  -9.3247554e-01  -8.4785692e-01   1.0796396e+00   4.0438112e-01   2.9887706e+00   1.9496937e+00  -2.0280341e+00  -2.4553970e+00  -1.1538182e+00  -1.9967293e+00  -1.4776204e-01  -8.9361779e-01   2.2304999e+00   5.9121629e-01   2.4006311e+00   2.0228363e+00  -3.7489880e+00  -2.3753942e+00  -1.1730616e+00  -2.7815253e+00   7.5044485e-01   2.0814160e+00   2.3245279e+00   3.4845680e+00  -3.1206087e+00  -3.0253075e+00  -2.4634865e+00  -2.2851595e+00   4.0733775e-01   1.7362510e+00   7.9816338e-01   4.1282069e+00   3.8992866e-01   3.3263704e+00   8.5997387e-01   1.8825454e+00  -2.1368562e+00  -8.0309168e-01   1.1033454e+00   2.2628175e+00   6.4826926e-01
  -3.6051728e+00  -2.4295193e+00  -1.6714723e+00  -1.3615760e+00   4.9015355e-01  -6.5959234e-01   1.7831138e+00   1.3583263e+00   1.4214087e+00   2.4256633e+00  -2.6578061e+00  -2.6121160e+00  -2.6644904e-01  -1.3578083e+00   1.7425772e+00   4.0201910e+00  -1.3694587e+00   2.1452242e-01   1.8092339e+00  -2.7622513e+00   2.2819019e+00  -1.6744229e+00  -1.2825266e+00  -8.6698848e-01  -7.9717249e-01   3.9755481e-01   1.6103560e-02   1.9658538e+00   5.6617194e-01   1.7491409e+00   1.6645773e+00  -2.0194484e+00  -2.0846590e+00  -1.0438671e+00  -8.9416522e-01   1.0654107e+00   4.5919591e-01   3.0026372e+00   2.0968941e+00  -2.0862958e+00  -2.4706895e+00  -1.2034077e+00  -2.0020315e+00  -2.3195348e-01  -9.0173859e-01   2.0892709e+00   6.5371233e-01   2.2710279e+00   2.1103567e+00  -3.8120104e+00  -2.3471781e+00  -1.2636789e+00  -2.7691011e+00   6.9636935e-01   2.1280442e+00   2.1777728e+00   3.5495287e+00  -3.1450388e+00  -3.0459851e+00  -2.5527157e+00  -2.2905645e+00   3.8752490e-01   1.8842624e+00   7.7583998e-01   4.2633160e+00   3.6846643e-01   3.3681343e+00   9.3245285e-01   2.0012647e+00  -2.1140017e+00  -8.6908454e-01   1.1548608e+00   2.4092081e+00   7.6990383e-01
  -3.6299908e+00  -2.3890864e+00  -1.7349916e+00  -1.4377706e+00   4.3617268e-01  -6.4855097e-01   1.7826392e+00   1.4839173e+00   1.4160712e+00   2.4668155e+00  -2.7241826e+00  -2.6501798e+00  -3.3862649e-01  -1.2992196e+00   1.5803121e+00   4.0755444e+00  -1.4608420e+00   2.2287537e-01   1.9624079e+00  -2.7267062e+00   2.3307074e+00  -1.7391388e+00  -1.3522586e+00  -9.5834051e-01  -8.5144828e-01   3.4100129e-01   2.3241779e-02   1.9746162e+00   6.5698625e-01   1.8151669e+00   1.8013820e+00  -2.0485634e+00  -2.0686683e+00  -1.1590635e+00  -9.4334815e-01   1.0546020e+00   5.3081109e-01   3.0159517e+00   2.2500830e+00  -2.1540489e+00  -2.4829745e+00  -1.2588167e+00  -2.0004248e+00  -3.1917326e-01  -8.9974044e-01   1.9498792e+00   7.2695042e-01   2.1499410e+00   2.2096818e+00  -3.8778991e+00  -2.3174428e+00  -1.3481283e+00  -2.7449996e+00   6.5150501e-01   2.1746829e+00   2.0391775e+00   3.6154125e+00  -3.1682043e+00  -3.0586619e+00  -2.6381976e+00  -2.2849183e+00   3.6302807e-01   2.0293322e+00   7.5434293e-01   4.3831954e+00   3.5021843e-01   3.3950015e+00   9.9568118e-01   2.1044114e+00  -2.0997862e+00  -9.4490407e-01   1.2163440e+00   2.5515540e+00   8.7765397e-01
  -3.6609292e+00  -2.3538945e+00  -1.8075650e+00  -1.5143028e+00   3.8336508e-01  -6.3314010e-01   1.7830398e+00   1.6192087e+00   1.4097080e+00   2.5004222e+00  -2.7915664e+00  -2.6742039e+00  -4.0512420e-01  -1.2293379e+00   1.4322558e+00   4.1283109e+00  -1.5608531e+00   2.3043369e-01   2.1156111e+00  -2.6986642e+00   2.3739920e+00  -1.8130095e+00  -1.4296136e+00  -1.0577727e+00  -9.1058565e-01   2.8575884e-01   3.5698876e-02   1.9812031e+00   7.5707697e-01   1.8816488e+00   1.9429684e+00  -2.0835581e+00  -2.0528490e+00  -1.2738205e+00  -9.9288894e-01   1.0460621e+00   6.1595582e-01   3.0239770e+00   2.4020598e+00  -2.2283757e+00  -2.4889448e+00  -1.3180199e+00  -1.9906537e+00  -4.0811397e-01  -8.8835813e-01   1.8140075e+00   8.0709295e-01   2.0366023e+00   2.3147914e+00  -3.9415533e+00  -2.2834089e+00  -1.4228842e+00  -2.7081189e+00   6.1570846e-01   2.2175169e+00   1.9091243e+00   3.6758118e+00  -3.1865585e+00  -3.0598740e+00  -2.7162406e+00  -2.2660232e+00   3.3390735e-01   2.1688407e+00   7.3307191e-01   4.4824250e+00   3.3400832e-01   3.4033282e+00   1.0468272e+00   2.1876421e+00  -2.0911572e+00  -1.0255580e+00   1.2862023e+00   2.6840608e+00   9.6779715e-01
  -3.6941965e+00  -2.3205774e+00  -1.8848598e+00  -1.5871426e+00   3.3247200e-01  -6.1361367e-01   1.7823862e+00   1.7583143e+00   1.4001331e+00   2.5218415e+00  -2.8565474e+00  -2.6808162e+00  -4.6481878e-01  -1.1489415e+00   1.2987225e+00   4.1732325e+00  -1.6641375e+00   2.3759788e-01   2.2639668e+00  -2.6747382e+00   2.4071109e+00  -1.8915801e+00  -1.5095640e+00  -1.1615428e+00  -9.7152311e-01   2.3261379e-01   5.3251446e-02   1.9850429e+00   8.6332220e-01   1.9455660e+00   2.0841057e+00  -2.1210552e+00  -2.0335031e+00  -1.3840717e+00  -1.0400632e+00   1.0383387e+00   7.1094793e-01   3.0221414e+00   2.5459900e+00  -2.3062432e+00  -2.4855125e+00  -1.3790460e+00  -1.9713958e+00  -4.9770886e-01  -8.6835891e-01   1.6830930e+00   8.9036429e-01   1.9299291e+00   2.4198188e+00  -3.9979949e+00  -2.2424784e+00  -1.4849636e+00  -2.6576255e+00   5.8830041e-01   2.2532828e+00   1.7877470e+00   3.7248923e+00  -3.1968856e+00  -3.0466137e+00  -2.7835653e+00  -2.2320781e+00   3.0035251e-01   2.3005557e+00   7.1156269e-01   4.5565786e+00   3.1875616e-01   3.3904113e+00   1.0836104e+00   2.2475464e+00  -2.0850466e+00  -1.1061316e+00   1.3622153e+00   2.8014133e+00   1.0374151e+00
  -3.7261060e+00  -2.2857261e+00  -1.9626001e+00  -1.6523900e+00   2.8380927e-01  -5.9027919e-01   1.7787272e+00   1.8955012e+00   1.3854598e+00   2.5272862e+00  -2.9159101e+00  -2.6671355e+00  -5.1704141e-01  -1.0589612e+00   1.1796293e+00   4.2057883e+00  -1.7655365e+00   2.4450675e-01   2.4027557e+00  -2.6516369e+00   2.4259409e+00  -1.9705070e+00  -1.5872336e+00  -1.2660090e+00  -1.0313276e+00   1.8192560e-01   7.5300841e-02   1.9852798e+00   9.7229686e-01   2.0039615e+00   2.2197203e+00  -2.1578358e+00  -2.0072170e+00  -1.4860962e+00  -1.0820742e+00   1.0297658e+00   8.1185260e-01   3.0062782e+00   2.6757325e+00  -2.3846391e+00  -2.4700089e+00  -1.4400471e+00  -1.9413408e+00  -5.8713511e-01  -8.4051928e-01   1.5583150e+00   9.7319165e-01   1.8286107e+00   2.5192942e+00  -4.0425819e+00  -2.1923860e+00  -1.5320184e+00  -2.5930052e+00   5.6811646e-01   2.2793841e+00   1.6749876e+00   3.7576327e+00  -3.1964291e+00  -3.0164641e+00  -2.8374179e+00  -2.1817656e+00   2.6269212e-01   2.4226510e+00   6.8954018e-01   4.6023680e+00   3.0358186e-01   3.3545882e+00   1.1044570e+00   2.2818076e+00  -2.0785721e+00  -1.1820091e+00   1.4416442e+00   2.8990404e+00   1.0845428e+00
  -3.7532266e+00  -2.2460955e+00  -2.0367781e+00  -1.7065198e+00   2.3728600e-01  -5.6352129e-01   1.7701830e+00   2.0254372e+00   1.3642455e+00   2.5140242e+00  -2.9667648e+00  -2.6309315e+00  -5.6156388e-01  -9.6047988e-01   1.0745541e+00   4.2223262e+00  -1.8603442e+00   2.5103054e-01   2.5276369e+00  -2.6263372e+00   2.4271642e+00  -2.0457712e+00  -1.6581648e+00  -1.3677699e+00  -1.0873386e+00   1.3364303e-01   1.0089597e-01   1.9808329e+00   1.0804223e+00   2.0540689e+00   2.3451306e+00  -2.1910008e+00  -1.9710902e+00  -1.5766672e+00  -1.1162072e+00   1.0185610e+00   9.1464493e-01   2.9728483e+00   2.7861174e+00  -2.4606982e+00  -2.4403592e+00  -1.4993563e+00  -1.8992923e+00  -6.7579910e-01  -8.0561581e-01   1.4405860e+00   1.0523263e+00   1.7312100e+00   2.6083633e+00  -4.0711995e+00  -2.1313349e+00  -1.5623903e+00  -2.5141023e+00   5.5358955e-01   2.2939645e+00   1.5706618e+00   3.7700235e+00  -3.1829902e+00  -2.9676996e+00  -2.8756508e+00  -2.1143139e+00   2.2140059e-01   2.5337047e+00   6.6695926e-01   4.6177310e+00   2.8789565e-01   3.2952889e+00   1.1086228e+00   2.2893158e+00  -2.0692183e+00  -1.2490717e+00   1.5213657e+00   2.9733294e+00   1.1082759e+00
  -3.7725081e+00  -2.1988040e+00  -2.1038431e+00  -1.7466095e+00   1.9245226e-01  -5.3382607e-01   1.7550330e+00   2.1434058e+00   1.3356088e+00   2.4805194e+00  -3.0066537e+00  -2.5707585e+00  -5.9855648e-01  -8.5473819e-01   9.8279939e-01   4.2201491e+00  -1.9445274e+00   2.5678305e-01   2.6348370e+00  -2.5962330e+00   2.4085029e+00  -2.1138653e+00  -1.7185539e+00  -1.4637816e+00  -1.1372923e+00   8.7350166e-02   1.2877373e-01   1.9704693e+00   1.1841184e+00   2.0934299e+00   2.4562505e+00  -2.2181047e+00  -1.9229290e+00  -1.6531742e+00  -1.1399907e+00   1.0029307e+00   1.0153707e+00   2.9191218e+00   2.8731562e+00  -2.5318097e+00  -2.3952219e+00  -1.5555331e+00  -1.8442840e+00  -7.6330532e-01  -7.6442738e-01   1.3305517e+00   1.1249393e+00   1.6362691e+00   2.6829666e+00  -4.0804218e+00  -2.0581075e+00  -1.5751279e+00  -2.4211422e+00   5.4286139e-01   2.2959355e+00   1.4745254e+00   3.7592147e+00  -3.1549906e+00  -2.8993484e+00  -2.8967680e+00  -2.0295342e+00   1.7710070e-01   2.6326776e+00   6.4402859e-01   4.6018587e+00   2.7146689e-01   3.2130357e+00   1.0962734e+00   2.2702225e+00  -2.0549857e+00  -1.3038625e+00   1.5980234e+00   3.0217801e+00   1.1088295e+00
  -3.7813757e+00  -2.1415101e+00  -2.1608558e+00  -1.7705319e+00   1.4857374e-01  -5.0180102e-01   1.7317994e+00   2.2454741e+00   1.2993061e+00   2.4265043e+00  -3.0336314e+00  -2.4860571e+00  -6.2852330e-01  -7.4314237e-01   9.0346002e-01   4.1975562e+00  -2.0148981e+00   2.6115155e-01   2.7213041e+00  -2.5592547e+00   2.3688850e+00  -2.1719387e+00  -1.7654403e+00  -1.5514480e+00  -1.1794172e+00   4.2339330e-02   1.5741848e-01   1.9528893e+00   1.2799532e+00   2.1199936e+00   2.5497491e+00  -2.2372492e+00  -1.8613945e+00  -1.7137111e+00  -1.1513546e+00   9.8117744e-01   1.1102968e+00   2.8433210e+00   2.9341752e+00  -2.5957065e+00  -2.3340812e+00  -1.6073930e+00  -1.7756989e+00  -8.4941304e-01  -7.1775056e-01   1.2285940e+00   1.1886894e+00   1.5424160e+00   2.7399702e+00  -4.0676291e+00  -1.9721442e+00  -1.5699674e+00  -2.3147383e+00   5.3391492e-01   2.2849578e+00   1.3863359e+00   3.7235999e+00  -3.1115001e+00  -2.8112147e+00  -2.8999374e+00  -1.9278294e+00   1.3056254e-01   2.7188785e+00   6.2121522e-01   4.5551636e+00   2.5446426e-01   3.1093871e+00   1.0685118e+00   2.2259318e+00  -2.0344975e+00  -1.3437076e+00   1.6681933e+00   3.0430884e+00   1.0875393e+00
  -3.7777947e+00  -2.0725549e+00  -2.2055982e+00  -1.7771016e+00   1.0472923e-01  -4.6818668e-01   1.6993206e+00   2.3286111e+00   1.2557634e+00   2.3529724e+00  -3.0463134e+00  -2.3772133e+00  -6.5222031e-01  -6.2726814e-01   8.3548677e-01   4.1538357e+00  -2.0692268e+00   2.6334661e-01   2.7848178e+00  -2.5139521e+00   2.3085291e+00  -2.2178975e+00  -1.7968379e+00  -1.6286783e+00  -1.2124945e+00  -2.2919547e-03   1.8513721e-01   1.9268198e+00   1.3647830e+00   2.1322016e+00   2.6231619e+00  -2.2471388e+00  -1.7860931e+00  -1.7571257e+00  -1.1487716e+00   9.5180457e-01   1.1960470e+00   2.7447094e+00   2.9678697e+00  -2.6505276e+00  -2.2572888e+00  -1.6540194e+00  -1.6933838e+00  -9.3398434e-01  -6.6642291e-01   1.1348452e+00   1.2417603e+00   1.4484666e+00   2.7772423e+00  -4.0310875e+00  -1.8735876e+00  -1.5472839e+00  -2.1958807e+00   5.2471977e-01   2.2613799e+00   1.3059028e+00   3.6628353e+00  -3.0522300e+00  -2.7038625e+00  -2.8849722e+00  -1.8101769e+00   8.2696372e-02   2.7919196e+00   5.9922963e-01   4.4791865e+00   2.3746317e-01   2.9868344e+00   1.0273500e+00   2.1590239e+00  -2.0070609e+00  -1.3667901e+00   1.7285545e+00   3.0371591e+00   1.0468014e+00
  -3.7603039e+00  -1.9910630e+00  -2.2366399e+00  -1.7661614e+00   5.9924531e-02  -4.3385757e-01   1.6568122e+00   2.3907510e+00   1.2060546e+00   2.2620879e+00  -3.0438966e+00  -2.2455758e+00  -6.7056288e-01  -5.0885929e-01   7.7774595e-01   4.0892144e+00  -2.1062964e+00   2.6247130e-01   2.8240527e+00  -2.4595403e+00   2.2289342e+00  -2.2504548e+00  -1.8118032e+00  -1.6939123e+00  -1.2358831e+00  -4.7527452e-02   2.1014749e-01   1.8911121e+00   1.4358762e+00   2.1290475e+00   2.6749498e+00  -2.2470921e+00  -1.6976050e+00  -1.7830302e+00  -1.1313723e+00   9.1361432e-01   1.2697151e+00   2.6236297e+00   2.9742700e+00  -2.6948556e+00  -2.1660527e+00  -1.6947608e+00  -1.5977439e+00  -1.0169290e+00  -6.1134828e-01   1.0492068e+00   1.2828699e+00   1.3535109e+00   2.7936712e+00  -3.9699816e+00  -1.7632897e+00  -1.5080178e+00  -2.0659090e+00   5.1337980e-01   2.2261389e+00   1.2331188e+00   3.5777916e+00  -2.9774951e+00  -2.5785636e+00  -2.8522798e+00  -1.6780850e+00   3.4540760e-02   2.8516699e+00   5.7899140e-01   4.3764521e+00   2.2141801e-01   2.8486491e+00   9.7562002e-01   2.0731107e+00  -1.9726778e+00  -1.3721768e+00   1.7760572e+00   3.0050460e+00   9.8995041e-01
  -3.7280184e+00  -1.8969905e+00  -2.2533542e+00  -1.7386063e+00   1.3213817e-02  -3.9980884e-01   1.6039139e+00   2.4308031e+00   1.1518327e+00   2.1570199e+00  -3.0261461e+00  -2.0934233e+00  -6.8453128e-01  -3.8981195e-01   7.2907011e-01   4.0047720e+00  -2.1258928e+00   2.5760345e-01   2.8385990e+00  -2.3959052e+00   2.1327782e+00  -2.2691297e+00  -1.8104355e+00  -1.7461138e+00  -1.2495081e+00  -9.4310652e-02   2.3067455e-01   1.8448377e+00   1.4910199e+00   2.1101178e+00   2.7045077e+00  -2.2370159e+00  -1.5974492e+00  -1.7917697e+00  -1.0990228e+00   8.6579322e-01   1.3289547e+00   2.4814790e+00   2.9546336e+00  -2.7277285e+00  -2.0623762e+00  -1.7292118e+00  -1.4898061e+00  -1.0981502e+00  -5.5351753e-01   9.7138052e-01   1.3112555e+00   1.2569816e+00   2.7891270e+00  -3.8844012e+00  -1.6427797e+00  -1.4535848e+00  -1.9264712e+00   4.9827247e-01   2.1806327e+00   1.1679718e+00   3.4704409e+00  -2.8881489e+00  -2.4372107e+00  -2.8027889e+00  -1.5335256e+00  -1.2757015e-02   2.8982089e+00   5.6157653e-01   4.2502878e+00   2.0760076e-01   2.6986965e+00   9.1683071e-01   1.9726332e+00  -1.9320118e+00  -1.3597953e+00   1.8080815e+00   2.9488285e+00   9.2108004e-01
  -3.6806059e+00  -1.7911204e+00  -2.2558895e+00  -1.6963382e+00  -3.6181909e-02  -3.6712886e-01   1.5407167e+00   2.4486112e+00   1.0952131e+00   2.0417051e+00  -2.9933580e+00  -1.9238849e+00  -6.9508130e-01  -2.7213980e-01   6.8829881e-01   3.9023294e+00  -2.1287418e+00   2.4788641e-01   2.8289365e+00  -2.3235686e+00   2.0237276e+00  -2.2742015e+00  -1.7938128e+00  -1.7847387e+00  -1.2538148e+00  -1.4342601e-01   2.4505137e-01   1.7873788e+00   1.5285994e+00   2.0756032e+00   2.7121233e+00  -2.2173443e+00  -1.4879907e+00  -1.7843562e+00  -1.0523570e+00   8.0797993e-01   1.3720419e+00   2.3206348e+00   2.9112710e+00  -2.7486294e+00  -1.9489518e+00  -1.7571850e+00  -1.3712419e+00  -1.1774960e+00  -4.9401952e-01   9.0090464e-01   1.3266384e+00   1.1586965e+00   2.7643720e+00  -3.7752860e+00  -1.5141969e+00  -1.3857747e+00  -1.7794698e+00   4.7816776e-01   2.1265737e+00   1.1105328e+00   3.3436882e+00  -2.7854951e+00  -2.2822047e+00  -2.7378569e+00  -1.3788506e+00  -5.7964575e-02   2.9317908e+00   5.4815232e-01   4.1046142e+00   1.9751095e-01   2.5412230e+00   8.5497509e-01   1.8626100e+00  -1.8863099e+00  -1.3303714e+00   1.8225756e+00   2.8714318e+00   8.4481632e-01
  -3.6182354e+00  -1.6750041e+00  -2.2450977e+00  -1.6421598e+00  -8.8770336e-02  -3.3695705e-01   1.4677700e+00   2.4448685e+00   1.0386208e+00   1.9205613e+00  -2.9462913e+00  -1.7408138e+00  -7.0306552e-01  -1.5791948e-01   6.5430926e-01   3.7843102e+00  -2.1163920e+00   2.3261969e-01   2.7963692e+00  -2.2436198e+00   1.9061722e+00  -2.2666236e+00  -1.7638718e+00  -1.8096816e+00  -1.2496942e+00  -1.9539418e-01   2.5181382e-01   1.7185040e+00   1.5476537e+00   2.0262827e+00   2.6988951e+00  -2.1889573e+00  -1.3722974e+00  -1.7623710e+00  -9.9276168e-01   7.4030941e-01   1.3979101e+00   2.1443206e+00   2.8473155e+00  -2.7574528e+00  -1.8290185e+00  -1.7786734e+00  -1.2443403e+00  -1.2547196e+00  -4.3403680e-01   8.3719986e-01   1.3291736e+00   1.0588718e+00   2.7209295e+00  -3.6443280e+00  -1.3801883e+00  -1.3066459e+00  -1.6269985e+00   4.5231967e-01   2.0658392e+00   1.0609231e+00   3.2011570e+00  -2.6711794e+00  -2.1163205e+00  -2.6591614e+00  -1.2166909e+00  -9.9797553e-02   2.9528181e+00   5.3990321e-01   3.9437262e+00   1.9276374e-01   2.3806368e+00   7.9430275e-01   1.7483531e+00  -1.8372921e+00  -1.2853316e+00   1.8181687e+00   2.7764060e+00   7.6605420e-01
  -3.5415062e+00  -1.5508548e+00  -2.2224337e+00  -1.5796104e+00  -1.4470794e-01  -3.1043087e-01   1.3860625e+00   2.4209987e+00   9.8461170e-01   1.7981686e+00  -2.8860854e+00  -1.5486211e+00  -7.0917116e-01  -4.9213754e-02   6.2603761e-01   3.6535946e+00  -2.0910675e+00   2.1133984e-01   2.7429207e+00  -2.1576110e+00   1.7849060e+00  -2.2479068e+00  -1.7232391e+00  -1.8212114e+00  -1.2383887e+00  -2.5039183e-01   2.4978722e-01   1.6384235e+00   1.5478976e+00   1.9634775e+00   2.6666122e+00  -2.1530820e+00  -1.2539594e+00  -1.7278460e+00  -9.2231380e-01   6.6342945e-01   1.4061559e+00   1.9564321e+00   2.7664591e+00  -2.7544564e+00  -1.7061936e+00  -1.7938103e+00  -1.1119315e+00  -1.3294519e+00  -3.7481986e-01   7.7961768e-01   1.3193919e+00   9.5810438e-01   2.6609193e+00  -3.4938451e+00  -1.2437788e+00  -1.2184229e+00  -1.4712728e+00   4.2052163e-01   2.0003248e+00   1.0192635e+00   3.0469445e+00  -2.5470733e+00  -1.9425574e+00  -2.5685889e+00  -1.0498457e+00  -1.3695513e-01   2.9618276e+00   5.3795339e-01   3.7720779e+00   1.9496537e-01   2.2212838e+00   7.3906947e-01   1.6351696e+00  -1.7870120e+00  -1.2266807e+00   1.7942444e+00   2.6676754e+00   6.8967797e-01
  -3.4513605e+00  -1.4213999e+00  -2.1898220e+00  -1.5127568e+00  -2.0375297e-01  -2.8862227e-01   1.2969794e+00   2.3790089e+00   9.3567985e-01   1.6789439e+00  -2.8141573e+00  -1.3520761e+00  -7.1387709e-01   5.2022570e-02   6.0249095e-01   3.5133626e+00  -2.0554860e+00   1.8388449e-01   2.6712035e+00  -2.0674313e+00   1.6647791e+00  -2.2199806e+00  -1.6750305e+00  -1.8199005e+00  -1.2213820e+00  -3.0820478e-01   2.3815595e-01   1.5478189e+00   1.5297158e+00   1.8889747e+00   2.6176092e+00  -2.1111866e+00  -1.1368825e+00  -1.6831308e+00  -8.4367097e-01   5.7848566e-01   1.3970188e+00   1.7613175e+00   2.6726743e+00  -2.7401980e+00  -1.5842872e+00  -1.8028286e+00  -9.7725881e-01  -1.4011877e+00  -3.1764377e-01   7.2748672e-01   1.2981393e+00   8.5732376e-01   2.5868761e+00  -3.3266264e+00  -1.1082133e+00  -1.1233971e+00  -1.3145548e+00   3.8312291e-01   1.9318184e+00   9.8561072e-01   2.8853642e+00  -2.4151498e+00  -1.7639839e+00  -2.4681221e+00  -8.8116641e-01  -1.6815985e-01   2.9594914e+00   5.4329061e-01   3.5940854e+00   2.0558488e-01   2.0672476e+00   6.9328236e-01   1.5280704e+00  -1.7377013e+00  -1.1568638e+00   1.7509758e+00   2.5492799e+00   6.2028026e-01
  -3.3489867e+00  -1.2897030e+00  -2.1495126e+00  -1.4459517e+00  -2.6525736e-01  -2.7246896e-01   1.2022330e+00   2.3213295e+00   8.9406862e-01   1.5668340e+00  -2.7320944e+00  -1.1560842e+00  -7.1743230e-01   1.4404711e-01   5.8275172e-01   3.3669404e+00  -2.0126721e+00   1.5043076e-01   2.5842603e+00  -1.9751613e+00   1.5503455e+00  -2.1850437e+00  -1.6226300e+00  -1.8065579e+00  -1.2002824e+00  -3.6822042e-01   2.1651229e-01   1.4478388e+00   1.4941255e+00   1.8049227e+00   2.5545999e+00  -2.0648764e+00  -1.0250692e+00  -1.6307566e+00  -7.5992385e-01   4.8707303e-01   1.3713362e+00   1.5635362e+00   2.5699350e+00  -2.7154621e+00  -1.4671091e+00  -1.8060247e+00  -8.4380940e-01  -1.4692869e+00  -2.6374522e-01   6.8015465e-01   1.2665156e+00   7.5771519e-01   2.5015618e+00  -3.1457654e+00  -9.7678426e-01  -1.0238360e+00  -1.1590737e+00   3.4100362e-01   1.8618985e+00   9.5988711e-01   2.7206909e+00  -2.2773632e+00  -1.5835805e+00  -2.3597354e+00  -7.1343569e-01  -1.9220153e-01   2.9466265e+00   5.5669686e-01   3.4139575e+00   2.2583100e-01   1.9221699e+00   6.6045650e-01   1.4315039e+00  -1.6916048e+00  -1.0786205e+00   1.6893141e+00   2.4251198e+00   5.6190118e-01
  -3.2357177e+00  -1.1589667e+00  -2.1039242e+00  -1.3835730e+00  -3.2819875e-01  -2.6270449e-01   1.1037683e+00   2.2506464e+00   8.6159367e-01   1.4650502e+00  -2.6415416e+00  -9.6545171e-01  -7.1985560e-01   2.2543753e-01   5.6597412e-01   3.2176534e+00  -1.9657593e+00   1.1150659e-01   2.4853919e+00  -1.8829211e+00   1.4455369e+00  -2.1454128e+00  -1.5694610e+00  -1.7821663e+00  -1.1767062e+00  -4.2946010e-01   1.8488253e-01   1.3400625e+00   1.4427110e+00   1.7137016e+00   2.4805039e+00  -2.0157951e+00  -9.2239749e-01  -1.5733055e+00  -6.7441880e-01   3.9115465e-01   1.3304777e+00   1.3676003e+00   2.4619616e+00  -2.6811852e+00  -1.3582760e+00  -1.8037275e+00  -7.1511244e-01  -1.5329906e+00  -2.1424806e-01   6.3701642e-01   1.2258209e+00   6.6061783e-01   2.4077860e+00  -2.9544887e+00  -8.5264539e-01  -9.2190277e-01  -1.0069434e+00   2.9551113e-01   1.7918666e+00   9.4181002e-01   2.5569256e+00  -2.1355373e+00  -1.4040890e+00  -2.2453045e+00  -5.4924988e-01  -2.0798194e-01   2.9242111e+00   5.7868815e-01   3.2355615e+00   2.5654281e-01   1.7891113e+00   6.4339829e-01   1.3491341e+00  -1.6508168e+00  -9.9483883e-01   1.6109327e+00   2.2987214e+00   5.1780320e-01
  -3.1129330e+00  -1.0323294e+00  -2.0554920e+00  -1.3297587e+00  -3.9125145e-01  -2.5979242e-01   1.0036496e+00   2.1697408e+00   8.3949229e-01   1.3758630e+00  -2.5440989e+00  -7.8465376e-01  -7.2095606e-01   2.9518905e-01   5.5137220e-01   3.0686902e+00  -1.9178049e+00   6.7972090e-02   2.3779775e+00  -1.7927181e+00   1.3533865e+00  -2.1033777e+00  -1.5187665e+00  -1.7478313e+00  -1.1521662e+00  -4.9065122e-01   1.4372864e-01   1.2264275e+00   1.3775345e+00   1.6177748e+00   2.3982722e+00  -1.9655355e+00  -8.3240780e-01  -1.5132932e+00  -5.9056196e-01   2.9295060e-01   1.2762616e+00   1.1777163e+00   2.3520030e+00  -2.6383785e+00  -1.2610261e+00  -1.7962793e+00  -5.9452328e-01  -1.5914521e+00  -1.7008266e-01   5.9752884e-01   1.1775048e+00   5.6740334e-01   2.3082451e+00  -2.7559913e+00  -7.3862735e-01  -8.1958685e-01  -8.6007676e-01   2.4836150e-01   1.7227108e+00   9.3082490e-01   2.3975960e+00  -1.9912697e+00  -1.2278784e+00  -2.1265336e+00  -3.9090619e-01  -2.1456012e-01   2.8934011e+00   6.0946610e-01   3.0623282e+00   2.9809943e-01   1.6704517e+00   6.4403000e-01   1.2836720e+00  -1.6171238e+00  -9.0841493e-01   1.5181287e+00   2.1730393e+00   4.9029699e-01
  -2.9819706e+00  -9.1266864e-01  -2.0065244e+00  -1.2881546e+00  -4.5288910e-01  -2.6386934e-01   9.0392930e-01   2.0813400e+00   8.2830788e-01   1.3004722e+00  -2.4412296e+00  -6.1761348e-01  -7.2037153e-01   3.5279412e-01   5.3820009e-01   2.9229850e+00  -1.8716199e+00   2.0974827e-02   2.2652960e+00  -1.7063062e+00   1.2758202e+00  -2.0610707e+00  -1.4734068e+00  -1.7047404e+00  -1.1279738e+00  -5.5033021e-01   9.3928051e-02   1.1091270e+00   1.3010287e+00   1.5195315e+00   2.3107226e+00  -1.9155642e+00  -7.5810735e-01  -1.4530720e+00  -5.1161795e-01   1.9480289e-01   1.2108595e+00   9.9753947e-01   2.2426674e+00  -2.5880609e+00  -1.1780459e+00  -1.7840263e+00  -4.8500793e-01  -1.6437823e+00  -1.3190823e-01   5.6120367e-01   1.1231237e+00   4.7934319e-01   2.2053888e+00  -2.5532906e+00  -6.3706182e-01  -7.1864896e-01  -7.2010164e-01   2.0151229e-01   1.6551006e+00   9.2604966e-01   2.2456002e+00  -1.8458565e+00  -1.0568304e+00  -2.0049029e+00  -2.4030118e-01  -2.1119719e-01   2.8555405e+00   6.4888270e-01   2.8971898e+00   3.5035510e-01   1.5678338e+00   6.6326709e-01   1.2367737e+00  -1.5918660e+00  -8.2212334e-01   1.4136899e+00   2.0503022e+00   4.8062999e-01
  -2.8440523e+00  -8.0241904e-01  -1.9590770e+00  -1.2616832e+00  -5.1151047e-01  -2.7470062e-01   8.0651262e-01   1.9879929e+00   8.2781645e-01   1.2389599e+00  -2.3341894e+00  -4.6750877e-01  -7.1762262e-01   3.9829209e-01   5.2572431e-01   2.7831188e+00  -1.8296188e+00  -2.8116916e-02   2.1503599e+00  -1.6250621e+00   1.2135313e+00  -2.0203535e+00  -1.4356856e+00  -1.6541315e+00  -1.1051547e+00  -6.0696880e-01   3.6734130e-02   9.9048241e-01   1.2158771e+00   1.4211303e+00   2.2203942e+00  -1.8671570e+00  -7.0179782e-01  -1.3947553e+00  -4.4051526e-01   9.9025096e-02   1.1366928e+00   8.2995870e-01   2.1358137e+00  -2.5311980e+00  -1.1113172e+00  -1.7673218e+00  -3.8894663e-01  -1.6891040e+00  -1.0004876e-01   5.2758410e-01   1.0643028e+00   3.9747276e-01   2.1013241e+00  -2.3491013e+00  -5.4962836e-01  -6.2057994e-01  -5.8828066e-01   1.5701523e-01   1.5894106e+00   9.2623522e-01   2.1031072e+00  -1.7002439e+00  -8.9225320e-01  -1.8816397e+00  -9.8846171e-02  -1.9739912e-01   2.8121624e+00   6.9641843e-01   2.7425533e+00   4.1260209e-01   1.4821514e+00   7.0095529e-01   1.2090059e+00  -1.5758205e+00  -7.3850081e-01   1.3007367e+00   1.9319144e+00   4.8894229e-01
  -2.7002260e+00  -7.0341983e-01  -1.9148485e+00  -1.2523520e+00  -5.6557646e-01  -2.9165735e-01   7.1302340e-01   1.8919695e+00   8.3700052e-01   1.1903264e+00  -2.2239779e+00  -3.3661618e-01  -7.1217766e-01   4.3228397e-01   5.1319060e-01   2.6512438e+00  -1.7936993e+00  -7.7796603e-02   2.0357700e+00  -1.5498874e+00   1.1659447e+00  -1.9827260e+00  -1.4072124e+00  -1.5972691e+00  -1.0843839e+00  -6.5911045e-01  -2.6280547e-02   8.7280080e-01   1.1248895e+00   1.3243553e+00   2.1294278e+00  -1.8213488e+00  -6.6493502e-01  -1.3401702e+00  -3.7967267e-01   7.7473863e-03   1.0563267e+00   6.7692337e-01   2.0325056e+00  -2.4686581e+00  -1.0619896e+00  -1.7465387e+00  -3.0797305e-01  -1.7266135e+00  -7.4448491e-02   4.9620375e-01   1.0027016e+00   3.2246402e-01   1.9977542e+00  -2.1457433e+00  -4.7723454e-01  -5.2657666e-01  -4.6543946e-01   1.1685858e-01   1.5257619e+00   9.2974648e-01   1.9715138e+00  -1.5550069e+00  -7.3483148e-01  -1.7577079e+00   3.2594298e-02  -1.7295542e-01   2.7649721e+00   7.5117562e-01   2.6002992e+00   4.8356459e-01   1.4135768e+00   7.5587151e-01   1.1998778e+00  -1.5691148e+00  -6.5974703e-01   1.1825478e+00   1.8184172e+00   5.1429257e-01
  -2.5513285e+00  -6.1679726e-01  -1.8751043e+00  -1.2611113e+00  -6.1374455e-01  -3.1371599e-01   6.2468523e-01   1.7951924e+00   8.5407341e-01   1.1526034e+00  -2.1113208e+00  -2.2620242e-01  -7.0352333e-01   4.5590753e-01   4.9978895e-01   2.5290326e+00  -1.7651519e+00  -1.2650900e-01   1.9235982e+00  -1.4811430e+00   1.1312684e+00  -1.9492596e+00  -1.3888086e+00  -1.5354252e+00  -1.0659433e+00  -7.0550393e-01  -9.3292529e-02   7.5822908e-01   1.0308799e+00   1.2304972e+00   2.0394787e+00  -1.7788965e+00  -6.4802616e-01  -1.2908306e+00  -3.3085566e-01  -7.7230150e-02   9.7236604e-01   5.3932596e-01   1.9330248e+00  -2.4011820e+00  -1.0302857e+00  -1.7220879e+00  -2.4286121e-01  -1.7556425e+00  -5.4652984e-02   4.6653766e-01   9.3998117e-01   2.5451774e-01   1.8959570e+00  -1.9450812e+00  -4.1994070e-01  -4.3753462e-01  -3.5191446e-01   8.2809632e-02   1.4640750e+00   9.3456954e-01   1.8514547e+00  -1.4103570e+00  -5.8461564e-01  -1.6338180e+00   1.5373487e-01  -1.3797289e-01   2.7158081e+00   8.1188661e-01   2.4717976e+00   5.6142420e-01   1.3616217e+00   8.2578856e-01   1.2079343e+00  -1.5711776e+00  -5.8764654e-01   1.0623849e+00   1.7095105e+00   5.5474884e-01
  -2.3979706e+00  -5.4289207e-01  -1.8406285e+00  -1.2877702e+00  -6.5498886e-01  -3.3948323e-01   5.4222718e-01   1.6991988e+00   8.7655410e-01   1.1230331e+00  -1.9966757e+00  -1.3647136e-01  -6.9123528e-01   4.7077372e-01   4.8462167e-01   2.4176508e+00  -1.7446051e+00  -1.7274186e-01   1.8153091e+00  -1.4186168e+00   1.1066292e+00  -1.9205558e+00  -1.3804599e+00  -1.4698630e+00  -1.0497054e+00  -7.4522129e-01  -1.6230580e-01   6.4861634e-01   9.3655255e-01   1.1402700e+00   1.9516658e+00  -1.7402531e+00  -6.5057275e-01  -1.2479328e+00  -2.9507420e-01  -1.5456417e-01   8.8735702e-01   4.1694990e-01   1.8369463e+00  -2.3293728e+00  -1.0154492e+00  -1.6944377e+00  -1.9347045e-01  -1.7757144e+00  -3.9820877e-02   4.3795207e-01   8.7777212e-01   1.9328615e-01   1.7967997e+00  -1.7484991e+00  -3.7693697e-01  -3.5405681e-01  -2.4752256e-01   5.6268129e-02   1.4041279e+00   9.3834784e-01   1.7428635e+00  -1.2661790e+00  -4.4105527e-01  -1.5104512e+00   2.6486662e-01  -9.2900482e-02   2.6665870e+00   8.7693730e-01   2.3579355e+00   6.4387706e-01   1.3252263e+00   9.0760007e-01   1.2308982e+00  -1.5807290e+00  -5.2351162e-01   9.4332543e-01   1.6041340e+00   6.0753622e-01
  -2.2405456e+00  -4.8123455e-01  -1.8117060e+00  -1.3309796e+00  -6.8869376e-01  -3.6725008e-01   4.6582559e-01   1.6051330e+00   9.0139085e-01   1.0982963e+00  -1.8802663e+00  -6.6570166e-02  -6.7504311e-01   4.7886884e-01   4.6668071e-01   2.3177539e+00  -1.7320072e+00  -2.1511114e-01   1.7117225e+00  -1.3615323e+00   1.0882765e+00  -1.8967312e+00  -1.3813203e+00  -1.4018211e+00  -1.0351432e+00  -7.7774888e-01  -2.3123538e-01   5.4539740e-01   8.4440196e-01   1.0537719e+00   1.8665606e+00  -1.7055560e+00  -6.7106473e-01  -1.2123672e+00  -2.7252924e-01  -2.2346216e-01   8.0369890e-01   3.0848926e-01   1.7432587e+00  -2.2537006e+00  -1.0157418e+00  -1.6641272e+00  -1.5875137e-01  -1.7865901e+00  -2.8764848e-02   4.0966451e-01   8.1764090e-01   1.3783598e-01   1.7007808e+00  -1.5569070e+00  -3.4657741e-01  -2.7647722e-01  -1.5156186e-01   3.8139936e-02   1.3456105e+00   9.3845069e-01   1.6450726e+00  -1.1220952e+00  -3.0307591e-01  -1.3878963e+00   3.6681688e-01  -3.8543347e-02   2.6192240e+00   9.4440675e-01   2.2591504e+00   7.2822011e-01   1.3028660e+00   9.9749494e-01   1.2658512e+00  -1.5958165e+00  -4.6815217e-01   8.2811511e-01   1.5006013e+00   6.6922951e-01
  -2.0792556e+00  -4.3057114e-01  -1.7881310e+00  -1.3882856e+00  -7.1471303e-01  -3.9507013e-01   3.9508724e-01   1.5137679e+00   9.2512739e-01   1.0747714e+00  -1.7621367e+00  -1.4656067e-02  -6.5488368e-01   4.8242897e-01   4.4483918e-01   2.2295065e+00  -1.7266451e+00  -2.5243622e-01   1.6130218e+00  -1.3085924e+00   1.0718426e+00  -1.8774276e+00  -1.3897651e+00  -1.3324963e+00  -1.0213671e+00  -8.0304330e-01  -2.9799396e-01   4.4950763e-01   7.5663108e-01   9.7049648e-01   1.7842152e+00  -1.6746259e+00  -7.0702928e-01  -1.1847357e+00  -2.6261002e-01  -2.8373652e-01   7.2356814e-01   2.1164209e-01   1.6505239e+00  -2.1745224e+00  -1.0284943e+00  -1.6317708e+00  -1.3681346e-01  -1.7882960e+00  -2.0019114e-02   3.8072080e-01   7.6105494e-01   8.6657584e-02   1.6080963e+00  -1.3707774e+00  -3.2647127e-01  -2.0489508e-01  -6.2843620e-02   2.8740466e-02   1.2881739e+00   9.3207127e-01   1.5569410e+00  -9.7754818e-01  -1.6919631e-01  -1.2662926e+00   4.6087116e-01   2.3937404e-02   2.5755422e+00   1.0121225e+00   2.1754596e+00   8.1146306e-01   1.2926689e+00   1.0911718e+00   1.3094370e+00  -1.6138925e+00  -4.2187053e-01   7.1904963e-01   1.3967799e+00   7.3597497e-01
  -1.9141618e+00  -3.8894130e-01  -1.7692436e+00  -1.4562512e+00  -7.3338987e-01  -4.2086007e-01   3.2907878e-01   1.4255481e+00   9.4410269e-01   1.0488029e+00  -1.6422224e+00   2.1980333e-02  -6.3093890e-01   4.8379944e-01   4.1786157e-01   2.1526208e+00  -1.7272011e+00  -2.8379990e-01   1.5188086e+00  -1.2580610e+00   1.0526378e+00  -1.8618467e+00  -1.4034905e+00  -1.2630254e+00  -1.0071878e+00  -8.2154735e-01  -3.6057784e-01   3.6133657e-01   6.7509077e-01   8.8939212e-01   1.7042269e+00  -1.6469798e+00  -7.5513662e-01  -1.1653776e+00  -2.6394345e-01  -3.3581175e-01   6.4885901e-01   1.2327360e-01   1.5570598e+00  -2.0921163e+00  -1.0502168e+00  -1.5980484e+00  -1.2504877e-01  -1.7811357e+00  -1.1929048e-02   3.4999655e-01   7.0934705e-01   3.7722456e-02   1.5187190e+00  -1.1902078e+00  -3.1362544e-01  -1.3921549e-01   2.0242201e-02   2.7732956e-02   1.2314687e+00   9.1635178e-01   1.4769967e+00  -8.3190240e-01  -3.7677778e-02  -1.1456792e+00   5.4866145e-01   9.3039500e-02   2.5371704e+00   1.0777294e+00   2.1064935e+00   8.9046024e-01   1.2925343e+00   1.1840781e+00   1.3580737e+00  -1.6319344e+00  -3.8448276e-01   6.1789130e-01   1.2903028e+00   8.0372558e-01
  -1.7452471e+00  -3.5379935e-01  -1.7539885e+00  -1.5306422e+00  -7.4553681e-01  -4.4251466e-01   2.6639986e-01   1.3406528e+00   9.5467108e-01   1.0169613e+00  -1.5204284e+00   4.6742195e-02  -6.0365427e-01   4.8528814e-01   3.8443419e-01   2.0864127e+00  -1.7318410e+00  -3.0858994e-01   1.4281980e+00  -1.2078747e+00   1.0259623e+00  -1.8488083e+00  -1.4196565e+00  -1.1944665e+00  -9.9120117e-01  -8.3416593e-01  -4.1714836e-01   2.8072506e-01   6.0124158e-01   8.0896896e-01   1.6258345e+00  -1.6218556e+00  -8.1135929e-01  -1.1543909e+00  -2.7449036e-01  -3.8068551e-01   5.8114004e-01   3.9639646e-02   1.4611331e+00  -2.0067220e+00  -1.0767639e+00  -1.5636835e+00  -1.2030292e-01  -1.7656816e+00  -2.7537403e-03   3.1622529e-01   6.6368043e-01  -1.1413908e-02   1.4324834e+00  -1.0150036e+00  -3.0462882e-01  -7.9192168e-02   9.9630588e-02   3.4107083e-02   1.1751745e+00   8.8852775e-01   1.4035823e+00  -6.8455279e-01   9.3304628e-02  -1.0260449e+00   6.3202810e-01   1.6695237e-01   2.5054428e+00   1.1387712e+00   2.0515196e+00   9.6205425e-01   1.3002463e+00   1.2716583e+00   1.4081595e+00  -1.6465988e+00  -3.5536397e-01   5.2582430e-01   1.1787997e+00   8.6847388e-01
  -1.5724909e+00  -3.2217446e-01  -1.7409937e+00  -1.6066627e+00  -7.5237826e-01  -4.5802763e-01   2.0529446e-01   1.2590701e+00   9.5342698e-01   9.7627565e-01  -1.3967103e+00   6.3514853e-02  -5.7373813e-01   4.8902651e-01   3.4321564e-01   2.0298683e+00  -1.7383305e+00  -3.2652071e-01   1.3399492e+00  -1.1557773e+00   9.8741170e-01  -1.8368257e+00  -1.4350577e+00  -1.1277813e+00  -9.7188810e-01  -8.4220478e-01  -4.6610430e-01   2.0700468e-01   5.3613874e-01   7.2744259e-01   1.5480384e+00  -1.5982485e+00  -8.7117675e-01  -1.1516522e+00  -2.9168323e-01  -4.1984675e-01   5.2162930e-01  -4.3344325e-02   1.3611478e+00  -1.9185844e+00  -1.1035487e+00  -1.5294084e+00  -1.1907998e-01  -1.7427521e+00   9.2250945e-03   2.7805039e-01   6.2501594e-01  -6.3470638e-02   1.3491682e+00  -8.4477380e-01  -2.9586381e-01  -2.4468457e-02   1.7746135e-01   4.6199644e-02   1.1190187e+00   8.4608242e-01   1.3349928e+00  -5.3503302e-01   2.2548565e-01  -9.0737608e-01   7.1286663e-01   2.4360797e-01   2.4813079e+00   1.1927796e+00   2.0094714e+00   1.0232241e+00   1.3135770e+00   1.3495951e+00   1.4562597e+00  -1.6543983e+00  -3.3351341e-01   4.4344994e-01   1.0601279e+00   9.2646655e-01
  -1.3959467e+00  -2.9085802e-01  -1.7286635e+00  -1.6792285e+00  -7.5546371e-01  -4.6561062e-01   1.4379085e-01   1.1806772e+00   9.3741853e-01   9.2442370e-01  -1.2711473e+00   7.6429133e-02  -5.4214155e-01   4.9684680e-01   2.9290415e-01   1.9817230e+00  -1.7441704e+00  -3.3763444e-01   1.2526198e+00  -1.0994683e+00   9.3315686e-01  -1.8241948e+00  -1.4463168e+00  -1.0638187e+00  -9.4772326e-01  -8.4727912e-01  -5.0614297e-01   1.3907547e-01   4.8043860e-01   6.4290286e-01   1.4697348e+00  -1.5749563e+00  -9.2981373e-01  -1.1568309e+00  -3.1259143e-01  -4.5515852e-01   4.7118557e-01  -1.2980886e-01   1.2558137e+00  -1.8279966e+00  -1.1257937e+00  -1.4959241e+00  -1.1776804e-01  -1.7133760e+00   2.5596981e-02   2.3409665e-01   5.9408475e-01  -1.2127254e-01   1.2685691e+00  -6.7903542e-01  -2.8372913e-01   2.5386695e-02   2.5594319e-01   6.1756019e-02   1.0627903e+00   7.8689946e-01   1.2695960e+00  -3.8311528e-01   3.6034156e-01  -7.8970431e-01   7.9297293e-01   3.2074512e-01   2.4652549e+00   1.2373677e+00   1.9789751e+00   1.0712279e+00   1.3303733e+00   1.4140301e+00   1.4992661e+00  -1.6518923e+00  -3.1763505e-01   3.7081922e-01   9.3258859e-01   9.7438908e-01
  -1.2158163e+00  -2.5660415e-01  -1.7152811e+00  -1.7432572e+00  -7.5655891e-01  -4.6379782e-01   7.9857426e-02   1.1053196e+00   9.0433281e-01   8.5986947e-01  -1.1440042e+00   8.9614378e-02  -5.1002146e-01   5.1018356e-01   2.3231732e-01   1.9405421e+00  -1.7467414e+00  -3.4228302e-01   1.1647303e+00  -1.0367546e+00   8.6018275e-01  -1.8090908e+00  -1.4500830e+00  -1.0033001e+00  -9.1728235e-01  -8.5120137e-01  -5.3630544e-01   7.5513469e-02   4.3442320e-01   5.5349277e-01   1.3898542e+00  -1.5506329e+00  -9.8249556e-01  -1.1694026e+00  -3.3410431e-01  -4.8871703e-01   4.3031572e-01  -2.2363247e-01   1.1442856e+00  -1.7353340e+00  -1.1387999e+00  -1.4638587e+00  -1.1286868e-01  -1.6787522e+00   4.7726380e-02   1.8304991e-01   5.7136749e-01  -1.8756710e-01   1.1905568e+00  -5.1731635e-01  -2.6485733e-01   7.0847021e-02   3.3721088e-01   7.8029858e-02   1.0063462e+00   7.0940231e-01   1.2059293e+00  -2.2889198e-01   4.9894785e-01  -6.7314602e-01   8.7390076e-01   3.9599108e-01   2.4572694e+00   1.2703234e+00   1.9583832e+00   1.1037321e+00   1.3486275e+00   1.4617483e+00   1.5345192e+00  -1.6358744e+00  -3.0622650e-01   3.0749749e-01   7.9510980e-01   1.0095111e+00
  -1.0325099e+00  -2.1633084e-01  -1.6991123e+00  -1.7939545e+00  -7.5752683e-01  -4.5153255e-01   1.1560901e-02   1.0328815e+00   8.5263978e-01   7.8194075e-01  -1.0157738e+00   1.0695748e-01  -4.7869069e-01   5.3000431e-01   1.6047781e-01   1.9048033e+00  -1.7434481e+00  -3.4109158e-01   1.0749265e+00  -9.6569050e-01   7.6646619e-01  -1.7896650e+00  -1.4432228e+00  -9.4680912e-01  -8.7934179e-01  -8.5585792e-01  -5.5600376e-01   1.4697819e-02   3.9804034e-01   4.5758139e-01   1.3074920e+00  -1.5238438e+00  -1.0247019e+00  -1.1886595e+00  -3.5311694e-01  -5.2269901e-01   3.9919405e-01  -3.2816307e-01   1.0262621e+00  -1.6410787e+00  -1.1382158e+00  -1.4337301e+00  -1.0121639e-01  -1.6402066e+00   7.6669737e-02   1.2374096e-01   5.5708258e-01  -2.6484136e-01   1.1151182e+00  -3.5925193e-01  -2.3631186e-01   1.1240487e-01   4.2318540e-01   9.1916367e-02   9.4961577e-01   6.1266916e-01   1.1427698e+00  -7.2832064e-02   6.4187222e-01  -5.5793555e-01   9.5684283e-01   4.6695118e-01   2.4568212e+00   1.2896985e+00   1.9458152e+00   1.1189189e+00   1.3665284e+00   1.4903191e+00   1.5598929e+00  -1.6035441e+00  -2.9767091e-01   2.5265293e-01   6.4738177e-01   1.0297865e+00
  -8.4668799e-01  -1.6730579e-01  -1.6785054e+00  -1.8270793e+00  -7.6020690e-01  -4.2822667e-01  -6.2786300e-02   9.6334294e-01   7.8168402e-01   6.9084457e-01  -8.8719781e-01   1.3188324e-01  -4.4955858e-01   5.5676917e-01   7.6697569e-02   1.8729740e+00  -1.7318529e+00  -3.3490797e-01   9.8212341e-01  -8.8469996e-01   6.5108923e-01  -1.7641351e+00  -1.4229910e+00  -8.9478405e-01  -8.3296224e-01  -8.6308583e-01  -5.6502934e-01  -4.5054872e-02   3.7095479e-01   3.5391549e-01   1.2220209e+00  -1.4931223e+00  -1.0524011e+00  -1.2137260e+00  -3.6670609e-01  -5.5921044e-01   3.7769155e-01  -4.4598042e-01   9.0203885e-01  -1.5458267e+00  -1.1202842e+00  -1.4059184e+00  -8.0174047e-02  -1.5991516e+00   1.1311225e-01   5.5218976e-02   5.5118410e-01  -3.5515325e-01   1.0423763e+00  -2.0466586e-01  -1.9575154e-01   1.5055064e-01   5.1544527e-01   1.0010997e-01   8.9260177e-01   4.9651317e-01   1.0791760e+00   8.4192555e-02   7.8911428e-01  -4.4444855e-01   1.0425464e+00   5.3130607e-01   2.4628890e+00   1.2938882e+00   1.9392079e+00   1.1155684e+00   1.3824960e+00   1.4981855e+00   1.5738371e+00  -1.5526490e+00  -2.9032513e-01   2.0516233e-01   4.8993347e-01   1.0339063e+00
  -6.5927638e-01  -1.0730476e-01  -1.6519792e+00  -1.8391687e+00  -7.6630307e-01  -3.9379145e-01  -1.4450116e-01   8.9681809e-01   6.9171898e-01   5.8762323e-01  -7.5926502e-01   1.6716974e-01  -4.2406572e-01   5.9042167e-01  -1.9346970e-02   1.8435814e+00  -1.7097911e+00  -3.2474114e-01   8.8562034e-01  -7.9266943e-01   5.1427983e-01  -1.7308652e+00  -1.3871713e+00  -8.4751309e-01  -7.7754999e-01  -8.7455798e-01  -5.6354238e-01  -1.0536007e-01   3.5260414e-01   2.4173816e-01   1.1331757e+00  -1.4570233e+00  -1.0622471e+00  -1.2435775e+00  -3.7228657e-01  -6.0014779e-01   3.6541151e-01  -5.7871653e-01   7.7251070e-01  -1.4502790e+00  -1.0820511e+00  -1.3806500e+00  -4.7791849e-02  -1.5570490e+00   1.5732287e-01  -2.3187886e-02   5.5336892e-01  -4.5998929e-01   9.7259222e-01  -5.3631554e-02  -1.4155291e-01   1.8575643e-01   6.1511635e-01   9.9278678e-02   8.3538150e-01   3.6152290e-01   1.0145006e+00   2.4091529e-01   9.4009303e-01  -3.3321286e-01   1.1312672e+00   5.8690857e-01   2.4740193e+00   1.2816981e+00   1.9363755e+00   1.0931077e+00   1.3951975e+00   1.4846982e+00   1.5753825e+00  -1.4815904e+00  -2.8260006e-01   1.6372179e-01   3.2414370e-01   1.0213069e+00
  -4.7145200e-01  -3.4731507e-02  -1.6182925e+00  -1.8277095e+00  -7.7728713e-01  -3.4863961e-01  -2.3443645e-01   8.3357125e-01   5.8388287e-01   4.7405767e-01  -6.3318175e-01   2.1481013e-01  -4.0361762e-01   6.3040507e-01  -1.2755676e-01   1.8152696e+00  -1.6754608e+00  -3.1169450e-01   7.8517830e-01  -6.8900526e-01   3.5738361e-01  -1.6884294e+00  -1.3341773e+00  -8.0513311e-01  -7.1289480e-01  -8.9168489e-01  -5.5204594e-01  -1.6764915e-01   3.4225571e-01   1.2086440e-01   1.0411061e+00  -1.4141702e+00  -1.0517276e+00  -1.2770658e+00  -3.6773861e-01  -6.4708167e-01   3.6172831e-01  -7.2694653e-01   6.3912874e-01  -1.3552149e+00  -1.0215200e+00  -1.3579951e+00  -2.9222959e-03  -1.5153757e+00   2.0913136e-01  -1.1183107e-01   5.6309259e-01  -5.8015931e-01   9.0614879e-01   9.3495250e-02  -7.2885453e-02   2.1846115e-01   7.2278321e-01   8.6243630e-02   7.7810752e-01   2.0905661e-01   9.4837868e-01   3.9571631e-01   1.0936815e+00  -2.2490585e-01   1.2227636e+00   6.3187516e-01   2.4884187e+00   1.2523945e+00   1.9350770e+00   1.0516268e+00   1.4035497e+00   1.4500983e+00   1.5641128e+00  -1.3894837e+00  -2.7302921e-01   1.2695634e-01   1.5218603e-01   9.9213624e-01
  -2.8460006e-01   5.1308591e-02  -1.5764915e+00  -1.7912481e+00  -7.9432265e-01  -2.9365925e-01  -3.3292369e-01   7.7400960e-01   4.6011956e-01   3.5252835e-01  -5.1032083e-01   2.7592726e-01  -3.8951961e-01   6.7570563e-01  -2.4737546e-01   1.7868448e+00  -1.6274843e+00  -2.9689674e-01   6.8105336e-01  -5.7365416e-01   1.8277331e-01  -1.6356576e+00  -1.2631124e+00  -7.6763002e-01  -6.3918237e-01  -9.1553728e-01  -5.3134565e-01  -2.3307515e-01   3.3906003e-01  -8.2894079e-03   9.4639190e-01  -1.3632968e+00  -1.0192531e+00  -1.3129505e+00  -3.5150198e-01  -7.0116816e-01   3.6582704e-01  -8.9015619e-01   5.0381293e-01  -1.2614492e+00  -9.3774323e-01  -1.3378758e+00   5.4715474e-02  -1.4755900e+00   2.6792355e-01  -2.1072034e-01   5.7959242e-01  -7.1573452e-01   8.4351953e-01   2.3607274e-01   1.0263641e-02   2.4905868e-01   8.3842774e-01   5.8153470e-02   7.2100754e-01   4.1191359e-02   8.8069411e-01   5.4669495e-01   1.2482821e+00  -1.2033646e-01   1.3163276e+00   6.6466756e-01   2.5040698e+00   1.2057353e+00   1.9330896e+00   9.9186202e-01   1.4067107e+00   1.3954504e+00   1.5401093e+00  -1.2761734e+00  -2.6032369e-01   9.3517978e-02  -2.3087900e-02   9.4718726e-01
  -1.0024645e-01   1.5098444e-01  -1.5259320e+00  -1.7294340e+00  -8.1821122e-01  -2.3016598e-01  -4.3975439e-01   7.1865360e-01   3.2305238e-01   2.2584615e-01  -3.9214935e-01   3.5074428e-01  -3.8291564e-01   7.2491500e-01  -3.7778362e-01   1.7573044e+00  -1.5649396e+00  -2.8143837e-01   5.7398591e-01  -4.4708627e-01  -6.2964203e-03  -1.5716632e+00  -1.1737859e+00  -7.3484113e-01  -5.5698326e-01  -9.4679316e-01  -5.0250175e-01  -3.0244550e-01   3.4209726e-01  -1.4472266e-01   8.5002158e-01  -1.3032802e+00  -9.6418550e-01  -1.3499329e+00  -3.2263520e-01  -7.6309224e-01   3.7674139e-01  -1.0667839e+00   3.6883048e-01  -1.1697745e+00  -8.3084931e-01  -1.3200832e+00   1.2452421e-01  -1.4390979e+00   3.3265684e-01  -3.1952002e-01   6.0191474e-01  -8.6603155e-01   7.8522692e-01   3.7320230e-01   1.0711459e-01   2.7788732e-01   9.6139619e-01   1.2643671e-02   6.6438315e-01  -1.3937058e-01   8.1152937e-01   6.9176695e-01   1.4019344e+00  -2.0412827e-02   1.4108478e+00   6.8415472e-01   2.5188606e+00   1.1419803e+00   1.9282821e+00   9.1514609e-01   1.4040614e+00   1.3225361e+00   1.5038771e+00  -1.1422055e+00  -2.4341347e-01   6.2167859e-02  -1.9831708e-01   8.8780436e-01
   8.0028009e-02   2.6376419e-01  -1.4662772e+00  -1.6430000e+00  -8.4936242e-01  -1.5983705e-01  -5.5419783e-01   6.6808791e-01   1.7582138e-01   9.7066534e-02  -2.8014116e-01   4.3860929e-01  -3.8473289e-01   7.7631278e-01  -5.1732342e-01   1.7258503e+00  -1.4873659e+00  -2.6631479e-01   4.6514876e-01  -3.1024595e-01  -2.0587091e-01  -1.4958528e+00  -1.0666922e+00  -7.0645921e-01  -4.6722131e-01  -9.8570882e-01  -4.6677499e-01  -3.7618320e-01   3.5041328e-01  -2.8690897e-01   7.5333650e-01  -1.2331680e+00  -8.8680868e-01  -1.3866919e+00  -2.8084044e-01  -8.3304225e-01   3.9338870e-01  -1.2543309e+00   2.3665006e-01  -1.0808982e+00  -7.0200686e-01  -1.3042988e+00   2.0506818e-01  -1.4072132e+00   4.0189119e-01  -4.3756084e-01   6.2894471e-01  -1.0296424e+00   7.3179276e-01   5.0378771e-01   2.1616734e-01   3.0522199e-01   1.0903969e+00  -5.2028704e-02   6.0860677e-01  -3.2943146e-01   7.4110444e-01   8.2877941e-01   1.5524408e+00   7.3904467e-02   1.5048922e+00   6.8965574e-01   2.5307178e+00   1.0618787e+00   1.9186829e+00   8.2333083e-01   1.3951803e+00   1.2337149e+00   1.4562587e+00  -9.8876177e-01  -2.2147457e-01   3.1838846e-02  -3.6983745e-01   8.1577165e-01
   2.5468305e-01   3.8848376e-01  -1.3974715e+00  -1.5336821e+00  -8.8778457e-01  -8.4635579e-02  -6.7505023e-01   6.2289754e-01   2.1897918e-02  -3.0699336e-02  -1.7567953e-01   5.3806821e-01  -3.9563295e-01   8.2796255e-01  -6.6415354e-01   1.6918861e+00  -1.3947429e+00  -2.5238189e-01   3.5606054e-01  -1.6447571e-01  -4.1150531e-01  -1.4079228e+00  -9.4295177e-01  -6.8203828e-01  -3.7112650e-01  -1.0321131e+00  -4.2557511e-01  -4.5431599e-01   3.6304513e-01  -4.3288818e-01   6.5794662e-01  -1.1521968e+00  -7.8824577e-01  -1.4219164e+00  -2.2645649e-01  -9.1071334e-01   4.1460005e-01  -1.4495278e+00   1.0978249e-01  -9.9537357e-01  -5.5333373e-01  -1.2901180e+00   2.9416040e-01  -1.3811102e+00   4.7383586e-01  -5.6386170e-01   6.5943673e-01  -1.2045041e+00   6.8368468e-01   6.2662116e-01   3.3531532e-01   3.3127013e-01   1.2235313e+00  -1.3688096e-01   5.5411449e-01  -5.2545473e-01   6.6970948e-01   9.5563498e-01   1.6975023e+00   1.6166035e-01   1.5968066e+00   6.8095651e-01   2.5377295e+00   9.6663669e-01   1.9025379e+00   7.1868673e-01   1.3798147e+00   1.1317676e+00   1.3983447e+00  -8.1756469e-01  -1.9394359e-01   1.6745688e-03  -5.3391000e-01   7.3319283e-01
   4.2231521e-01   5.2345070e-01  -1.3196958e+00  -1.4040932e+00  -9.3309417e-01  -6.7297505e-03  -8.0070844e-01   5.8359489e-01  -1.3510978e-01  -1.5446481e-01  -7.9957991e-02   6.4697704e-01  -4.1596976e-01   8.7781748e-01  -8.1612918e-01   1.6550003e+00  -1.2874541e+00  -2.4032441e-01   2.4847469e-01  -1.1421679e-02  -6.1848751e-01  -1.3078407e+00  -8.0422774e-01  -6.6100147e-01  -2.7017680e-01  -1.0854214e+00  -3.8041177e-01  -5.3649005e-01   3.7903556e-01  -5.8038148e-01   5.6562385e-01  -1.0598078e+00  -6.7033663e-01  -1.4543346e+00  -1.6042534e-01  -9.9533519e-01   4.3914542e-01  -1.6485389e+00  -9.3800114e-03  -9.1353700e-01  -3.8776228e-01  -1.2770687e+00   3.8898876e-01  -1.3617708e+00   5.4640874e-01  -6.9715706e-01   6.9204304e-01  -1.3880023e+00   6.4126208e-01   7.4048910e-01   4.6199211e-01   3.5617337e-01   1.3583570e+00  -2.4213532e-01   5.0139317e-01  -7.2373703e-01   5.9763691e-01   1.0704144e+00   1.8348476e+00   2.4197182e-01   1.6848147e+00   6.5830073e-01   2.5382475e+00   8.5786459e-01   1.8783539e+00   6.0378644e-01   1.3578460e+00   1.0197292e+00   1.3313850e+00  -6.3076255e-01  -1.6052011e-01  -2.8952508e-02  -6.8695274e-01   6.4236853e-01
   5.8174612e-01   6.6657211e-01  -1.2333076e+00  -1.2575575e+00  -9.8453997e-01   7.1586624e-02  -9.2925940e-01   5.5054547e-01  -2.9164652e-01  -2.7152921e-01   6.1136637e-03   7.6264407e-01  -4.4575534e-01   9.2382934e-01  -9.7090099e-01   1.6149351e+00  -1.1662344e+00  -2.3063992e-01   1.4425375e-01   1.4707132e-01  -8.2205961e-01  -1.1958208e+00  -6.5262077e-01  -6.4265094e-01  -1.6603420e-01  -1.1446665e+00  -3.3285330e-01  -6.2200372e-01   3.9743711e-01  -7.2691856e-01   4.7818353e-01  -9.5565276e-01  -5.3548549e-01  -1.4827332e+00  -8.4236845e-02  -1.0857182e+00   4.6575429e-01  -1.8471908e+00  -1.1871479e-01  -8.3545421e-01  -2.0887343e-01  -1.2646258e+00   4.8627247e-01  -1.3499205e+00   6.1730530e-01  -8.3592723e-01   7.2533949e-01  -1.5770974e+00   6.0472437e-01   8.4428956e-01   5.9334030e-01   3.8001515e-01   1.4919846e+00  -3.6718593e-01   4.5095922e-01  -9.2058371e-01   5.2511598e-01   1.1714899e+00   1.9623501e+00   3.1409790e-01   1.7671164e+00   6.2235548e-01   2.5309601e+00   7.3750891e-01   1.8449229e+00   4.8138012e-01   1.3292545e+00   9.0072479e-01   1.2567067e+00  -4.3080352e-01  -1.2115894e-01  -6.0443863e-02  -8.2575880e-01   5.4567732e-01
   7.3209660e-01   8.1549440e-01  -1.1387736e+00  -1.0979219e+00  -1.0410379e+00   1.4796679e-01  -1.0585781e+00   5.2389769e-01  -4.4438292e-01  -3.7961359e-01   8.1990526e-02   8.8198941e-01  -4.8463316e-01   9.6405594e-01  -1.1260236e+00   1.5715448e+00  -1.0321105e+00  -2.2363622e-01   4.5241044e-02   3.0906664e-01  -1.0176292e+00  -1.0722907e+00  -4.9055250e-01  -6.2617929e-01  -6.0478999e-02  -1.2085410e+00  -2.8449280e-01  -7.0985539e-01   4.1730850e-01  -8.6996598e-01   3.9736168e-01  -8.3959807e-01  -3.8649423e-01  -1.5059708e+00   1.4345400e-04  -1.1803122e+00   4.9313061e-01  -2.0412029e+00  -2.1650083e-01  -7.6088275e-01  -2.0711496e-02  -1.2522177e+00   5.8243691e-01  -1.3459630e+00   6.8407337e-01  -9.7842868e-01   7.5784914e-01  -1.7684633e+00   5.7406299e-01   9.3714874e-01   7.2638898e-01   4.0283720e-01   1.6212038e+00  -5.1060106e-01   4.0332715e-01  -1.1124751e+00   4.5225470e-01   1.2576210e+00   2.0781235e+00   3.7750833e-01   1.8419774e+00   5.7415502e-01   2.5149318e+00   6.0777240e-01   1.8013280e+00   3.5426883e-01   1.2940805e+00   7.7781825e-01   1.1756398e+00  -2.2030933e-01  -7.6052739e-02  -9.2994764e-02  -9.4768603e-01   4.4546621e-01
   8.7284145e-01   9.6774319e-01  -1.0366005e+00  -9.2935833e-01  -1.1012138e+00   2.2007618e-01  -1.1864242e+00   5.0352499e-01  -5.9036186e-01  -4.7696617e-01   1.4755437e-01   1.0017136e+00  -5.3186085e-01   9.9675855e-01  -1.2790638e+00   1.5247437e+00  -8.8633933e-01  -2.1944061e-01  -4.6858457e-02   4.7263679e-01  -1.2009603e+00  -9.3785891e-01  -3.2064285e-01  -6.1068311e-01   4.4654700e-02  -1.2754506e+00  -2.3692169e-01  -7.9880061e-01   4.3770609e-01  -1.0070478e+00   3.2469854e-01  -7.1172359e-01  -2.2639337e-01  -1.5229841e+00   9.0359542e-02  -1.2772738e+00   5.1996431e-01  -2.2264101e+00  -3.0152347e-01  -6.8925467e-01   1.7240730e-01  -1.2392248e+00   6.7379579e-01  -1.3499165e+00   7.4419412e-01  -1.1227254e+00   7.8806380e-01  -1.9586293e+00   5.4902211e-01   1.0185293e+00   8.5822639e-01   4.2466316e-01   1.7426340e+00  -6.7015907e-01   3.5897026e-01  -1.2962138e+00   3.7899134e-01   1.3280235e+00   2.1805886e+00   4.3194470e-01   1.9078061e+00   5.1502881e-01   2.4896072e+00   4.7102783e-01   1.7469277e+00   2.2518501e-01   1.2523842e+00   6.5387759e-01   1.0894521e+00  -1.9557742e-03  -2.5606063e-02  -1.2662640e-01  -1.0508048e+00   3.4395191e-01
   1.0038402e+00   1.1208514e+00  -9.2727033e-01  -7.5616536e-01  -1.1634518e+00   2.8564932e-01  -1.3105335e+00   4.8898496e-01  -7.2711168e-01  -5.6243489e-01   2.0314982e-01   1.1184634e+00  -5.8630464e-01   1.0204857e+00  -1.4277024e+00   1.4744528e+00  -7.3034713e-01  -2.1801970e-01  -1.3058040e-01   6.3595202e-01  -1.3683374e+00  -7.9327921e-01  -1.4559028e-01  -5.9517966e-01   1.4753940e-01  -1.3435716e+00  -1.9170950e-01  -8.8741253e-01   4.5767405e-01  -1.1358514e+00   2.6143672e-01  -5.7231800e-01  -5.8283841e-02  -1.5327860e+00   1.8376043e-01  -1.3745343e+00   5.4494264e-01  -2.3989563e+00  -3.7314627e-01  -6.1968360e-01   3.6608299e-01  -1.2249715e+00   7.5673010e-01  -1.3613575e+00   7.9516508e-01  -1.2667226e+00   8.1446566e-01  -2.1441154e+00   5.2906807e-01   1.0883174e+00   9.8615434e-01   4.4552543e-01   1.8528941e+00  -8.4291480e-01   3.1827309e-01  -1.4690437e+00   3.0505874e-01   1.3824125e+00   2.2685137e+00   4.7746708e-01   1.9632191e+00   4.4651940e-01   2.4547811e+00   3.2973041e-01   1.6813268e+00   9.6685553e-02   1.2042054e+00   5.3146662e-01   9.9929645e-01   2.2163238e-01   2.9597426e-02  -1.6122697e-01  -1.1339943e+00   2.4313679e-01
   1.1253433e+00   1.2724689e+00  -8.1118952e-01  -5.8258318e-01  -1.2259451e+00   3.4253998e-01  -1.4286977e+00   4.7950120e-01  -8.5272138e-01  -6.3550644e-01   2.4959154e-01   1.2289887e+00  -6.4644795e-01   1.0341384e+00  -1.5698183e+00   1.4205444e+00  -5.6567435e-01  -2.1920519e-01  -2.0477634e-01   7.9735119e-01  -1.5166955e+00  -6.3942074e-01   3.1939934e-02  -5.7862585e-01   2.4640913e-01  -1.4109133e+00  -1.5038638e-01  -9.7414153e-01   4.7623892e-01  -1.2543128e+00   2.0844216e-01  -4.2187135e-01   1.1480177e-01  -1.5344634e+00   2.7750249e-01  -1.4698692e+00   5.6676121e-01  -2.5554579e+00  -4.3134527e-01  -5.5099558e-01   5.5600793e-01  -1.2087143e+00   8.2785578e-01  -1.3793826e+00   8.3458586e-01  -1.4082036e+00   8.3555163e-01  -2.3215545e+00   5.1337303e-01   1.1468818e+00   1.1078134e+00   4.6549577e-01   1.9487801e+00  -1.0252934e+00   2.8148098e-01  -1.6287356e+00   2.2996373e-01   1.4210088e+00   2.3410282e+00   5.1448078e-01   2.0070913e+00   3.7029571e-01   2.4105441e+00   1.8633182e-01   1.6043340e+00  -2.8937985e-02   1.1495274e+00   4.1276366e-01   9.0616627e-01   4.4796664e-01   8.8833283e-02  -1.9659477e-01  -1.1969831e+00   1.4473946e-01
   1.2379710e+00   1.4204457e+00  -6.8865405e-01  -4.1262828e-01  -1.2867516e+00   3.8876762e-01  -1.5388306e+00   4.7397079e-01  -9.6587740e-01  -6.9631229e-01   2.8813960e-01   1.3302820e+00  -7.1041785e-01   1.0370158e+00  -1.7035554e+00   1.3627942e+00  -3.9392899e-01  -2.2272359e-01  -2.6865945e-01   9.5539083e-01  -1.6437138e+00  -4.7724174e-01   2.0941402e-01  -5.5994115e-01   3.3960857e-01  -1.4753816e+00  -1.1442457e-01  -1.0573706e+00   4.9241056e-01  -1.3606796e+00   1.6615357e-01  -2.6106615e-01   2.9001068e-01  -1.5271733e+00   3.6865796e-01  -1.5609642e+00   5.8414139e-01  -2.6931220e+00  -4.7670458e-01  -4.8178540e-01   7.3812421e-01  -1.1896295e+00   8.8417281e-01  -1.4025941e+00   8.6024489e-01  -1.5448755e+00   8.4986283e-01  -2.4877974e+00   5.0081475e-01   1.1950950e+00   1.2212704e+00   4.8470964e-01   2.0274416e+00  -1.2132100e+00   2.4865212e-01  -1.7736367e+00   1.5298356e-01   1.4445151e+00   2.3976106e+00   5.4373779e-01   2.0385946e+00   2.8806962e-01   2.3572077e+00   4.3202057e-02   1.5159145e+00  -1.4972792e-01   1.0882442e+00   2.9950740e-01   8.1086363e-01   6.7475631e-01   1.5127792e-01  -2.3247800e-01  -1.2403303e+00   5.0140634e-02
   1.3426672e+00   1.5628887e+00  -5.5983887e-01  -2.4995509e-01  -1.3438492e+00   4.2256555e-01  -1.6390192e+00   4.7099980e-01  -1.0658616e+00  -7.4560300e-01   3.2044312e-01   1.4196967e+00  -7.7603296e-01   1.0288397e+00  -1.8273660e+00   1.3008452e+00  -2.1674982e-01  -2.2822634e-01  -3.2181588e-01   1.1088705e+00  -1.7478676e+00  -3.0777207e-01   3.8450905e-01  -5.3803459e-01   4.2563471e-01  -1.5348442e+00  -8.5215481e-02  -1.1354653e+00   5.0519546e-01  -1.4535503e+00   1.3456353e-01  -9.0768488e-02   4.6474984e-01  -1.5101430e+00   4.5432648e-01  -1.6454774e+00   5.9585461e-01  -2.8098234e+00  -5.1037231e-01  -4.1049502e-01   9.0875622e-01  -1.1668054e+00   9.2319211e-01  -1.4291159e+00   8.7020668e-01  -1.6744219e+00   8.5602220e-01  -2.6399974e+00   4.8999604e-01   1.2343157e+00   1.3250634e+00   5.0338181e-01   2.0865432e+00  -1.4022106e+00   2.1961721e-01  -1.9026848e+00   7.3181538e-02   1.4540611e+00   2.4380604e+00   5.6630858e-01   2.0572244e+00   2.0151910e-01   2.2952219e+00  -9.7441109e-02   1.4161424e+00  -2.6410678e-01   1.0201382e+00   1.9297060e-01   7.1397695e-01   8.9994439e-01   2.1605083e-01  -2.6860729e-01  -1.2653517e+00  -3.9655240e-02
   1.4406278e+00   1.6981893e+00  -4.2481147e-01  -9.7748923e-02  -1.3951949e+00   4.4243248e-01  -1.7275598e+00   4.6896644e-01  -1.1525149e+00  -7.8469221e-01   3.4845407e-01   1.4950397e+00  -8.4087269e-01   1.0097606e+00  -1.9400344e+00   1.2341876e+00  -3.5781014e-02  -2.3531739e-01  -3.6418311e-01   1.2568344e+00  -1.8284410e+00  -1.3210397e-01   5.5517073e-01  -5.1183693e-01   5.0317486e-01  -1.5871942e+00  -6.4039635e-02  -1.2068158e+00   5.1362260e-01  -1.5318895e+00   1.1323602e-01   8.7980521e-02   6.3673325e-01  -1.4826752e+00   5.3174849e-01  -1.7210979e+00   6.0075743e-01  -2.9041369e+00  -5.3397958e-01  -3.3550988e-01   1.0647160e+00  -1.1392436e+00   9.4303717e-01  -1.4566430e+00   8.6289819e-01  -1.7945671e+00   8.5278083e-01  -2.7756731e+00   4.7928603e-01   1.2663303e+00   1.4182059e+00   5.2180679e-01   2.1244004e+00  -1.5876333e+00   1.9395263e-01  -2.0153887e+00  -1.0557222e-02   1.4511199e+00   2.4624551e+00   5.8352454e-01   2.0628135e+00   1.1222108e-01   2.2250927e+00  -2.3359184e-01   1.3051592e+00  -3.7090205e-01   9.4486804e-01   9.3958330e-02   6.1586983e-01   1.1217168e+00   2.8225489e-01  -3.0471604e-01  -1.2739961e+00  -1.2404268e-01
   1.5332099e+00   1.8250272e+00  -2.8357004e-01   4.1347097e-02  -1.4387829e+00   4.4718916e-01  -1.8029813e+00   4.6610899e-01  -1.2261693e+00  -8.1537347e-01   3.7431629e-01   1.5546382e+00  -9.0236829e-01   9.8034604e-01  -2.0406815e+00   1.1621593e+00   1.4734192e-01  -2.4357622e-01  -3.9599936e-01   1.3985514e+00  -1.8854974e+00   4.8607181e-02   7.1964724e-01  -4.8033683e-01   5.7113679e-01  -1.6304118e+00  -5.2026917e-02  -1.2698736e+00   5.1678402e-01  -1.5950235e+00   1.0135562e-01   2.7397074e-01   8.0399717e-01  -1.4441600e+00   5.9841604e-01  -1.7855999e+00   5.9783681e-01  -2.9753279e+00  -5.4952710e-01  -2.5526820e-01   1.2033777e+00  -1.1058724e+00   9.4251771e-01  -1.4825222e+00   8.3719213e-01  -1.9031464e+00   8.3907331e-01  -2.8927564e+00   4.6688409e-01   1.2932561e+00   1.5001492e+00   5.4034193e-01   2.1400808e+00  -1.7647822e+00   1.7097242e-01  -2.1117818e+00  -9.9470366e-02   1.4374059e+00   2.4711018e+00   5.9689243e-01   2.0555382e+00   2.1597932e-02   2.1473084e+00  -3.6350601e-01   1.1831403e+00  -4.6935068e-01   8.6196930e-01   2.8272380e-03   5.1668031e-01   1.3384863e+00   3.4901245e-01  -3.4054701e-01  -1.2686805e+00  -2.0282178e-01
   1.6218225e+00   1.9423506e+00  -1.3610201e-01   1.6527103e-01  -1.4727029e+00   4.3604098e-01  -1.8640558e+00   4.6063457e-01  -1.2875576e+00  -8.3981319e-01   4.0023528e-01   1.5973772e+00  -9.5791133e-01   9.4155250e-01  -2.1287550e+00   1.0839675e+00   3.3099670e-01  -2.5257291e-01  -4.1772761e-01   1.5334757e+00  -1.9198139e+00   2.3313403e-01   8.7649981e-01  -4.4262006e-01   6.2867628e-01  -1.6626229e+00  -5.0108097e-02  -1.3231814e+00   5.1388941e-01  -1.6426156e+00   9.7806551e-02   4.6582709e-01   9.6488808e-01  -1.3940945e+00   6.5217779e-01  -1.8368937e+00   5.8626686e-01  -3.0233132e+00  -5.5924537e-01  -1.6837480e-01   1.3227199e+00  -1.0655757e+00   9.2117564e-01  -1.5038624e+00   7.9248248e-01  -1.9981858e+00   8.1408028e-01  -2.9896184e+00   4.5090492e-01   1.3174149e+00   1.5707145e+00   5.5937443e-01   2.1334575e+00  -1.9291102e+00   1.4974080e-01  -2.1923558e+00  -1.9484456e-01   1.4147590e+00   2.4644884e+00   6.0798607e-01   2.0359114e+00  -6.9126032e-02   2.0622796e+00  -4.8574140e-01   1.0502723e+00  -5.5908759e-01   7.7086769e-01  -8.0478451e-02   4.1632996e-01   1.5488547e+00   4.1549562e-01  -3.7584390e-01  -1.2520982e+00  -2.7619000e-01
   1.7078120e+00   2.0493435e+00   1.7543435e-02   2.7254871e-01  -1.4951948e+00   4.0864244e-01  -1.9097994e+00   4.5084038e-01  -1.3377081e+00  -8.6042514e-01   4.2833844e-01   1.6227118e+00  -1.0049737e+00   8.9468446e-01  -2.2040092e+00   9.9873355e-01   5.1357201e-01  -2.6187667e-01  -4.2996368e-01   1.6611957e+00  -1.9327842e+00   4.2016256e-01   1.0245911e+00  -3.9791033e-01   6.7522088e-01  -1.6821517e+00  -5.8958381e-02  -1.3653989e+00   5.0432959e-01  -1.6746281e+00   1.0127607e-01   6.6201141e-01   1.1180277e+00  -1.3321063e+00   6.9133285e-01  -1.8730720e+00   5.6547180e-01  -3.0485891e+00  -5.6543824e-01  -7.3712081e-02   1.4213389e+00  -1.0172349e+00   8.7930056e-01  -1.5176645e+00   7.2874799e-01  -2.0779804e+00   7.7729371e-01  -3.0650872e+00   4.2948067e-01   1.3411836e+00   1.6300011e+00   5.7927242e-01   2.1052190e+00  -2.0764001e+00   1.2910452e-01  -2.2579795e+00  -2.9792830e-01   1.3850254e+00   2.4432365e+00   6.1832538e-01   2.0047656e+00  -1.5895566e-01   1.9702984e+00  -5.9918973e-01   9.0674224e-01  -6.4012113e-01   6.7090431e-01  -1.5637955e-01   3.1454125e-01   1.7515596e+00   4.8094955e-01  -4.1032919e-01  -1.2270125e+00  -3.4471872e-01
   1.7923445e+00   2.1453814e+00   1.7717735e-01   3.6227248e-01  -1.5046995e+00   3.6516021e-01  -1.9394684e+00   4.3523929e-01  -1.3778332e+00  -8.7973311e-01   4.6053467e-01   1.6306545e+00  -1.0412317e+00   8.4134171e-01  -2.2664800e+00   9.0555177e-01   6.9346223e-01  -2.7105500e-01  -4.3333795e-01   1.7813744e+00  -1.9262980e+00   6.0827539e-01   1.1630564e+00  -3.4560694e-01   7.1049044e-01  -1.6875663e+00  -7.8937314e-02  -1.3953245e+00   4.8774431e-01  -1.6912736e+00   1.1037014e-01   8.6082373e-01   1.2622647e+00  -1.2579839e+00   7.1470938e-01  -1.8924537e+00   5.3519199e-01  -3.0521427e+00  -5.7032027e-01   2.9460408e-02   1.4984345e+00  -9.5978524e-01   8.1791518e-01  -1.5209655e+00   6.4659736e-01  -2.1411729e+00   7.2858057e-01  -3.1184526e+00   4.0087436e-01   1.3668365e+00   1.6782849e+00   6.0033033e-01   2.0568284e+00  -2.2029381e+00   1.0774324e-01  -2.3098112e+00  -4.0983643e-01   1.3499421e+00   2.4080638e+00   6.2925241e-01   1.9632292e+00  -2.4714496e-01   1.8715171e+00  -7.0310023e-01   7.5273464e-01  -7.1279981e-01   5.6136928e-01  -2.2560682e-01   2.1086297e-01   1.9454104e+00   5.4471062e-01  -4.4367268e-01  -1.1960517e+00  -4.0931626e-01
   1.8762959e+00   2.2299836e+00   3.4239623e-01   4.3405637e-01  -1.4999031e+00   3.0632862e-01  -1.9525494e+00   4.1267904e-01  -1.4092216e+00  -9.0022889e-01   4.9838313e-01   1.6217392e+00  -1.0646847e+00   7.8335699e-01  -2.3164589e+00   8.0356422e-01   8.6906352e-01  -2.7966491e-01  -4.2841950e-01   1.8936911e+00  -1.9026069e+00   7.9593798e-01   1.2912643e+00  -2.8531733e-01   7.3451552e-01  -1.6777175e+00  -1.1002913e-01  -1.4119157e+00   4.6408972e-01  -1.6929610e+00   1.2373408e-01   1.0604043e+00   1.3966189e+00  -1.1717074e+00   7.2172412e-01  -1.8936245e+00   4.9554547e-01  -3.0353548e+00  -5.7585934e-01   1.4142582e-01   1.5537718e+00  -8.9228073e-01   7.3873135e-01  -1.5109858e+00   5.4729184e-01  -2.1868240e+00   6.6823789e-01  -3.1494600e+00   3.6359560e-01   1.3963896e+00   1.7159178e+00   6.2271127e-01   1.9904396e+00  -2.3056649e+00   8.4232891e-02  -2.3492123e+00  -5.3145436e-01   1.3110374e+00   2.3597539e+00   6.4181694e-01   1.9126870e+00  -3.3320680e-01   1.7659438e+00  -7.9709587e-01   5.8843538e-01  -7.7777347e-01   4.4154164e-01  -2.8914324e-01   1.0470173e-01   2.1292251e+00   6.0621932e-01  -4.7545424e-01  -1.1615216e+00  -4.7117815e-01
   1.9601583e+00   2.3027708e+00   5.1251883e-01   4.8797709e-01  -1.4797745e+00   2.3349018e-01  -1.9487512e+00   3.8244361e-01  -1.4331438e+00  -9.2423563e-01   5.4298086e-01   1.5969658e+00  -1.0737610e+00   7.2272677e-01  -2.3544655e+00   6.9203914e-01   1.0387761e+00  -2.8723746e-01  -4.1563540e-01   1.9977870e+00  -1.8641883e+00   9.8149288e-01   1.4087708e+00  -2.1688025e-01   7.4765200e-01  -1.6517682e+00  -1.5178924e-01  -1.4143077e+00   4.3369359e-01  -1.6802422e+00   1.4016599e-01   1.2587400e+00   1.5202291e+00  -1.0734823e+00   7.1241910e-01  -1.8754747e+00   4.4707818e-01  -2.9998939e+00  -5.8363896e-01   2.6195569e-01   1.5876305e+00  -8.1396466e-01   6.4407868e-01  -1.4852700e+00   4.3274135e-01  -2.2144664e+00   5.9703273e-01  -3.1583045e+00   3.1650919e-01   1.4314587e+00   1.7432402e+00   6.4639658e-01   1.9087791e+00  -2.3823025e+00   5.7116457e-02  -2.3776663e+00  -6.6335105e-01   1.2695496e+00   2.2991380e+00   6.5668363e-01   1.8547364e+00  -4.1691165e-01   1.6534560e+00  -8.8118105e-01   4.1403980e-01  -8.3595096e-01   3.1073088e-01  -3.4816551e-01  -4.6426576e-03   2.3017740e+00   6.6503067e-01  -5.0512844e-01  -1.1252506e+00  -5.3172677e-01
   2.0439721e+00   2.3634263e+00   6.8654210e-01   5.2450699e-01  -1.4435951e+00   1.4861543e-01  -1.9279972e+00   3.4432811e-01  -1.4507755e+00  -9.5378368e-01   5.9487874e-01   1.5577301e+00  -1.0674026e+00   6.6153795e-01  -2.3812226e+00   5.7044852e-01   1.2010161e+00  -2.9325884e-01  -3.9521306e-01   2.0932239e+00  -1.8136160e+00   1.1631662e+00   1.5152785e+00  -1.4037722e-01   7.5059206e-01  -1.6092151e+00  -2.0330351e-01  -1.4018321e+00   3.9729554e-01  -1.6537639e+00   1.5870983e-01   1.4536780e+00   1.6323081e+00  -9.6376949e-01   6.8747503e-01  -1.8372334e+00   3.9079577e-01  -2.9476222e+00  -5.9475010e-01   3.9028639e-01   1.6007429e+00  -7.2433936e-01   5.3680993e-01  -1.4418147e+00   3.0547029e-01  -2.2241441e+00   5.1622135e-01  -3.1456107e+00   2.5892667e-01   1.4731442e+00   1.7605176e+00   6.7114956e-01   1.8150036e+00  -2.4314426e+00   2.4975846e-02  -2.3967065e+00  -8.0570804e-01   1.2263738e+00   2.2270874e+00   6.7407066e-01   1.7911327e+00  -4.9827498e-01   1.5338241e+00  -9.5573872e-01   2.2976298e-01  -8.8845485e-01   1.6831977e-01  -4.0398633e-01  -1.1793738e-01   2.4617404e+00   7.2082323e-01  -5.3199714e-01  -1.0884787e+00  -5.9254157e-01
   2.1272891e+00   2.4116755e+00   8.6312041e-01   5.4444692e-01  -1.3909808e+00   5.4293844e-02  -1.8904228e+00   2.9867718e-01  -1.4631455e+00  -9.9050864e-01   6.5403221e-01   1.5057427e+00  -1.0451226e+00   6.0189269e-01  -2.3976316e+00   4.3853722e-01   1.3542392e+00  -2.9714992e-01  -3.6715319e-01   2.1794593e+00  -1.7534479e+00   1.3390894e+00   1.6106013e+00  -5.6130556e-02   7.4436877e-01  -1.5499021e+00  -2.6316526e-01  -1.3740364e+00   3.5606096e-01  -1.6142304e+00   1.7872069e-01   1.6429486e+00   1.7321150e+00  -8.4331205e-01   6.4820001e-01  -1.7785005e+00   3.2816884e-01  -2.8805055e+00  -6.0972502e-01   5.2512917e-01   1.5942321e+00  -6.2322834e-01   4.2018781e-01  -1.3791731e+00   1.6855214e-01  -2.2164254e+00   4.2754171e-01  -3.1124158e+00   1.9067085e-01   1.5219505e+00   1.7679068e+00   6.9649765e-01   1.7125435e+00  -2.4525986e+00  -1.3500241e-02  -2.4078555e+00  -9.5827403e-01   1.1820383e+00   2.1445170e+00   6.9372508e-01   1.7237288e+00  -5.7753398e-01   1.4067478e+00  -1.0215156e+00   3.5851392e-02  -9.3657323e-01   1.3805839e-02  -4.5799860e-01  -2.3597386e-01   2.6077051e+00   7.7340726e-01  -5.5519679e-01  -1.0518012e+00  -6.5528199e-01
   2.2091719e+00   2.4472760e+00   1.0405724e+00   5.4886507e-01  -1.3218971e+00  -4.6307685e-02  -1.8363791e+00   2.4638152e-01  -1.4711095e+00  -1.0355777e+00   7.1979177e-01   1.4429411e+00  -1.0070320e+00   5.4583585e-01  -2.4047492e+00   2.9637670e-01   1.4969780e+00  -2.9824937e-01  -3.3124054e-01   2.2558414e+00  -1.6861372e+00   1.5073401e+00   1.6946450e+00   3.5312651e-02   7.3035156e-01  -1.4740265e+00  -3.2947720e-01  -1.3307051e+00   3.1156671e-01  -1.5623812e+00   1.9989383e-01   1.8242027e+00   1.8189435e+00  -7.1315521e-01   5.9649348e-01  -1.6992741e+00   2.6110899e-01  -2.8005482e+00  -6.2851882e-01   6.6471457e-01   1.5695527e+00  -5.1082498e-01   2.9776048e-01  -1.2965334e+00   2.5515435e-02  -2.1923920e+00   3.3317613e-01  -3.0601407e+00   1.1210656e-01   1.5777473e+00   1.7654536e+00   7.2173774e-01   1.6049453e+00  -2.4462129e+00  -5.9455754e-02  -2.4125806e+00  -1.1203483e+00   1.1367137e+00   2.0523981e+00   7.1494042e-01   1.6544123e+00  -6.5511120e-01   1.2718972e+00  -1.0795933e+00  -1.6740239e-01  -9.8170752e-01  -1.5315784e-01  -5.1161981e-01  -3.5952092e-01   2.7381584e+00   8.2273226e-01  -5.7370604e-01  -1.0151732e+00  -7.2160453e-01
   2.2882352e+00   2.4700311e+00   1.2169157e+00   5.3904620e-01  -1.2366663e+00  -1.4952227e-01  -1.7664444e+00   1.8883053e-01  -1.4753503e+00  -1.0896484e+00   7.9093698e-01   1.3714033e+00  -9.5383498e-01   4.9528698e-01  -2.4037637e+00   1.4439980e-01   1.6278892e+00  -2.9580447e-01  -2.8709074e-01   2.3216258e+00  -1.6139728e+00   1.6659978e+00   1.7674002e+00   1.3320950e-01   7.1023015e-01  -1.3821392e+00  -3.9987990e-01  -1.2718830e+00   2.6575402e-01  -1.4989861e+00   2.2225336e-01   1.9950626e+00   1.8921307e+00  -5.7465502e-01   5.3478817e-01  -1.5999748e+00   1.9191006e-01  -2.7097461e+00  -6.5054222e-01   8.0686918e-01   1.5284406e+00  -3.8772192e-01   1.7323158e-01  -1.1937645e+00  -1.1977669e-01  -2.1536018e+00   2.3568312e-01  -2.9905645e+00   2.4132469e-02   1.6397760e+00   1.7531220e+00   7.4596647e-01   1.4957226e+00  -2.4136252e+00  -1.1381813e-01  -2.4122641e+00  -1.2907968e+00   1.0902529e+00   1.9517794e+00   7.3661474e-01   1.5850417e+00  -7.3156830e-01   1.1289585e+00  -1.1313434e+00  -3.7964132e-01  -1.0253153e+00  -3.3272180e-01  -5.6623610e-01  -4.8927399e-01   2.8515418e+00   8.6889330e-01  -5.8637616e-01  -9.7797307e-01  -7.9307547e-01
   2.3627252e+00   2.4798147e+00   1.3899278e+00   5.1645357e-01  -1.1359683e+00  -2.5129753e-01  -1.6814416e+00   1.2782199e-01  -1.4763992e+00  -1.1528616e+00   8.6575169e-01   1.2932655e+00  -8.8679206e-01   4.5198220e-01  -2.3959716e+00  -1.6587196e-02   1.7458117e+00  -2.8897243e-01  -2.3423272e-01   2.3760137e+00  -1.5390475e+00   1.8132154e+00   1.8289529e+00   2.3666031e-01   6.8598360e-01  -1.2751372e+00  -4.7160989e-01  -1.1978993e+00   2.2084755e-01  -1.4248580e+00   2.4609942e-01   2.1531896e+00   1.9510843e+00  -4.2947405e-01   4.6596998e-01  -1.4814644e+00   1.2315625e-01  -2.6100638e+00  -6.7474514e-01   9.4911999e-01   1.4728727e+00  -2.5491589e-01   5.0330223e-02  -1.0714298e+00  -2.6327091e-01  -2.1020310e+00   1.3789899e-01  -2.9057878e+00  -7.1867345e-02   1.7067039e+00   1.7308479e+00   7.6813192e-01   1.3882234e+00  -2.3570021e+00  -1.7725902e-01  -2.4081865e+00  -1.4680994e+00   1.0422592e+00   1.8438115e+00   7.5734347e-01   1.5173858e+00  -8.0755144e-01   9.7768468e-01  -1.1783684e+00  -6.0042017e-01  -1.0688489e+00  -5.2479815e-01  -6.2314587e-01  -6.2579995e-01   2.9463202e+00   9.1213400e-01  -5.9198504e-01  -9.3912178e-01  -8.7108177e-01
   2.4306358e+00   2.4766155e+00   1.5572302e+00   4.8270281e-01  -1.0208352e+00  -3.4734384e-01  -1.5824617e+00   6.5434781e-02  -1.4746777e+00  -1.2248668e+00   9.4213756e-01   1.2106520e+00  -8.0765692e-01   4.1742691e-01  -2.3827542e+00  -1.8541542e-01   1.8498270e+00  -2.7683417e-01  -1.7221896e-01   2.4182106e+00  -1.4632513e+00   1.9473008e+00   1.8795064e+00   3.4465542e-01   6.5983471e-01  -1.1542523e+00  -5.4158751e-01  -1.1093936e+00   1.7924675e-01  -1.3408840e+00   2.7192076e-01   2.2963646e+00   1.9953277e+00  -2.7956060e-01   3.9327916e-01  -1.3450591e+00   5.7599870e-02  -2.5034365e+00  -6.9974247e-01   1.0888198e+00   1.4050365e+00  -1.1378816e-01  -6.7313227e-02  -9.3076865e-01  -4.0088192e-01  -2.0399937e+00   4.2813507e-02  -2.8081984e+00  -1.7410926e-01   1.7767173e+00   1.6986096e+00   7.8710374e-01   1.2855201e+00  -2.2792343e+00  -2.5016776e-01  -2.4015264e+00  -1.6504237e+00   9.9217590e-01   1.7297746e+00   7.7553924e-01   1.4530706e+00  -8.8373247e-01   8.1794628e-01  -1.2224275e+00  -8.2917485e-01  -1.1136881e+00  -7.2901765e-01  -6.8350253e-01  -7.6947836e-01   3.0210772e+00   9.5284566e-01  -5.8931271e-01  -8.9724544e-01  -9.5674191e-01
   2.4898536e+00   2.4605887e+00   1.7163898e+00   4.3954659e-01  -8.9263916e-01  -4.3331170e-01  -1.4708892e+00   3.8741883e-03  -1.4705472e+00  -1.3048768e+00   1.0177572e+00   1.1256189e+00  -7.1859061e-01   3.9286328e-01  -2.3655551e+00  -3.6058676e-01   1.9393217e+00  -2.5842237e-01  -1.0075283e-01   2.4475012e+00  -1.3882864e+00   2.0668042e+00   1.9194148e+00   4.5612508e-01   6.3418722e-01  -1.0210316e+00  -6.0652971e-01  -1.0073403e+00   1.4339280e-01  -1.2480677e+00   3.0027962e-01   2.4225814e+00   2.0245564e+00  -1.2711000e-01   3.2019568e-01  -1.1925321e+00  -1.9853060e-03  -2.3917871e+00  -7.2397244e-01   1.2232861e+00   1.3273096e+00   3.3940023e-02  -1.7628395e-01  -7.7364945e-01  -5.2866125e-01  -1.9700522e+00  -4.6574110e-02  -2.7004314e+00  -2.8052813e-01   1.8476543e+00   1.6565059e+00   8.0175543e-01   1.1903245e+00  -2.1838107e+00  -3.3263564e-01  -2.3933683e+00  -1.8357208e+00   9.3939114e-01   1.6111028e+00   7.8956676e-01   1.3935360e+00  -9.6074748e-01   6.4978147e-01  -1.2653537e+00  -1.0651863e+00  -1.1610737e+00  -9.4468707e-01  -7.4825811e-01  -9.2044073e-01   3.0746293e+00   9.9156058e-01  -5.7723093e-01  -8.5086691e-01  -1.0508216e+00
   2.5383233e+00   2.4321114e+00   1.8650308e+00   3.8886609e-01  -7.5307284e-01  -5.0498853e-01  -1.3484253e+00  -5.4698680e-02  -1.4643651e+00  -1.3917440e+00   1.0901970e+00   1.0401168e+00  -6.2206111e-01   3.7925162e-01  -2.3458568e+00  -5.4032788e-01   2.0140432e+00  -2.3276053e-01  -1.9819830e-02   2.4633352e+00  -1.3156923e+00   2.1706034e+00   1.9492189e+00   5.6998923e-01   6.1154928e-01  -8.7731294e-01  -6.6308532e-01  -8.9306853e-01   1.1562171e-01  -1.1475800e+00   3.3168139e-01   2.5301458e+00   2.0387043e+00   2.5492336e-02   2.5031152e-01  -1.0261086e+00  -5.2966211e-02  -2.2770594e+00  -7.4587236e-01   1.3499423e+00   1.2422438e+00   1.8627300e-01  -2.7349005e-01  -6.0249797e-01  -6.4296708e-01  -1.8949209e+00  -1.2741218e-01  -2.5853230e+00  -3.8891862e-01   1.9171623e+00   1.6048327e+00   8.1105151e-01   1.1049309e+00  -2.0746740e+00  -4.2445193e-01  -2.3847180e+00  -2.0218326e+00   8.8334598e-01   1.4894024e+00   7.9788198e-01   1.3400037e+00  -1.0391401e+00   4.7344222e-01  -1.3089632e+00  -1.3075399e+00  -1.2120401e+00  -1.1707508e+00  -8.1811038e-01  -1.0785121e+00   3.1061491e+00   1.0289394e+00  -5.5480085e-01  -7.9860792e-01  -1.1536573e+00
   2.5742185e+00   2.3918360e+00   2.0009497e+00   3.3266561e-01  -6.0412223e-01  -5.5850477e-01  -1.2171038e+00  -1.0833938e-01  -1.4565334e+00  -1.4840524e+00   1.1571377e+00   9.5596968e-01  -5.2073474e-01   3.7726384e-01  -2.3251600e+00  -7.2266132e-01   2.0741470e+00  -1.9891162e-01   7.0192861e-02   2.4654179e+00  -1.2468757e+00   2.2579830e+00   1.9696846e+00   6.8520384e-01   5.9444504e-01  -7.2519327e-01  -7.0798225e-01  -7.6827533e-01   9.8014163e-02  -1.0408081e+00   3.6644249e-01   2.6177743e+00   2.0380116e+00   1.7574566e-01   1.8719583e-01  -8.4844530e-01  -9.3017293e-02  -2.1612508e+00  -7.6405496e-01   1.4664541e+00   1.1525505e+00   3.4102236e-01  -3.5625906e-01  -4.2020781e-01  -7.4062652e-01  -1.8173713e+00  -1.9715614e-01  -2.4658620e+00  -4.9708874e-01   1.9828694e+00   1.5441481e+00   8.1412988e-01   1.0311830e+00  -1.9560672e+00  -5.2511174e-01  -2.3765206e+00  -2.2066025e+00   8.2363849e-01   1.3664575e+00   7.9916268e-01   1.2934574e+00  -1.1193130e+00   2.8943329e-01  -1.3549666e+00  -1.5550868e+00  -1.2673556e+00  -1.4057617e+00  -8.9345671e-01  -1.2431591e+00   3.1152876e+00   1.0657518e+00  -5.2136869e-01  -7.3938234e-01  -1.2650951e+00
   2.5961077e+00   2.3407313e+00   2.1222255e+00   2.7306553e-01  -4.4803012e-01  -5.9053759e-01  -1.0792949e+00  -1.5547935e-01  -1.4475384e+00  -1.5802168e+00   1.2165193e+00   8.7487175e-01  -4.1736619e-01   3.8728567e-01  -2.3049598e+00  -9.0549079e-01   2.1202294e+00  -1.5603236e-01   1.6840216e-01   2.4537966e+00  -1.1831353e+00   2.3287002e+00   1.9818334e+00   8.0080166e-01   5.8531924e-01  -5.6698773e-01  -7.3817925e-01  -6.3502751e-01   9.2251503e-02  -9.2939583e-01   4.0457173e-01   2.6846866e+00   2.0230886e+00   3.2112380e-01   1.3425609e-01  -6.6259489e-01  -1.2028054e-01  -2.0464404e+00  -7.7746896e-01   1.5708510e+00   1.0610819e+00   4.9589821e-01  -4.2242412e-01  -2.3003716e-01  -8.1908373e-01  -1.7401446e+00  -2.5372211e-01  -2.3451327e+00  -6.0301427e-01   2.0425579e+00   1.4753244e+00   8.1037494e-01   9.7046514e-01  -1.8323808e+00  -6.3383702e-01  -2.3696750e+00  -2.3879832e+00   7.6011272e-01   1.2442209e+00   7.9242035e-01   1.2546332e+00  -1.2014895e+00   9.8538363e-02  -1.4048839e+00  -1.8064095e+00  -1.3274732e+00  -1.6478668e+00  -9.7435872e-01  -1.4134540e+00   3.1022860e+00   1.1028530e+00  -4.7664908e-01  -6.7256192e-01  -1.3844490e+00
   2.6030989e+00   2.2801100e+00   2.2273150e+00   2.1228810e-01  -2.8724928e-01  -5.9849755e-01  -9.3768899e-01  -1.9505958e-01  -1.4379732e+00  -1.6785839e+00   1.2666877e+00   7.9839571e-01  -3.1469349e-01   4.0942438e-01  -2.2867224e+00  -1.0866962e+00   2.1533459e+00  -1.0342518e-01   2.7337344e-01   2.4289344e+00  -1.1256782e+00   2.3830345e+00   1.9869629e+00   9.1592588e-01   5.8643993e-01  -4.0517966e-01  -7.5101296e-01  -4.9574689e-01   9.9492151e-02  -8.1526701e-01   4.4567879e-01   2.7306810e+00   1.9949692e+00   4.5917686e-01   9.4601709e-02  -4.7195254e-01  -1.3350479e-01  -1.9348039e+00  -7.8552787e-01   1.6616266e+00   9.7080179e-01   6.4860316e-01  -4.7039704e-01  -3.5498303e-02  -8.7652318e-01  -1.6658744e+00  -2.9562310e-01  -2.2262501e+00  -7.0498220e-01   2.0943261e+00   1.3995777e+00   7.9947193e-01   9.2371090e-01  -1.7080019e+00  -7.4960963e-01  -2.3650421e+00  -2.5641283e+00   6.9292458e-01   1.1247872e+00   7.7708634e-01   1.2240200e+00  -1.2856919e+00  -9.8168057e-02  -1.4599716e+00  -2.0598010e+00  -1.3924957e+00  -1.8948169e+00  -1.0605220e+00  -1.5880559e+00   3.0680657e+00   1.1411546e+00  -4.2078821e-01  -5.9810034e-01  -1.5104878e+00
   2.5949518e+00   2.2116294e+00   2.3151345e+00   1.5263316e-01  -1.2438253e-01  -5.8068708e-01  -7.9525963e-01  -2.2662571e-01  -1.4285417e+00  -1.7775253e+00   1.3065104e+00   7.2800907e-01  -2.1534160e-01   4.4351813e-01  -2.2718571e+00  -1.2642324e+00   2.1750052e+00  -4.0585077e-02   3.8311168e-01   2.3917634e+00  -1.0756243e+00   2.4218120e+00   1.9866519e+00   1.0298568e+00   5.9980580e-01  -2.4235998e-01  -7.4432829e-01  -3.5317597e-01   1.2027666e-01  -7.0062259e-01   4.8891935e-01   2.7561862e+00   1.9551429e+00   5.8763906e-01   7.0916856e-02  -2.8018174e-01  -1.3215211e-01  -1.8286039e+00  -7.8819612e-01   1.7378101e+00   8.8474205e-01   7.9692313e-01  -4.9922648e-01   1.5975627e-01  -9.1196278e-01  -1.5970238e+00  -3.2207945e-01  -2.1122904e+00  -8.0171099e-01   2.1367240e+00   1.3184753e+00   7.8144118e-01   8.9142606e-01  -1.5871730e+00  -8.7121633e-01  -2.3634415e+00  -2.7334717e+00   6.2257978e-01   1.0103433e+00   7.5306436e-01   1.2018634e+00  -1.3717349e+00  -2.9932740e-01  -1.5211656e+00  -2.3132627e+00  -1.4621615e+00  -2.1440025e+00  -1.1512938e+00  -1.7652206e+00   3.0142851e+00   1.1815937e+00  -3.5439757e-01  -5.1660302e-01  -1.6414525e+00
   2.5721452e+00   2.1372702e+00   2.3851144e+00   9.6438943e-02   3.7888525e-02  -5.3641647e-01  -6.5519959e-01  -2.5037676e-01  -1.4200419e+00  -1.8755212e+00   1.3354530e+00   6.6509050e-01  -1.2173897e-01   4.8914271e-01  -2.2616868e+00  -1.4362266e+00   2.1871450e+00   3.2764016e-02   4.9510664e-01   2.3437071e+00  -1.0339982e+00   2.4464078e+00   1.9827465e+00   1.1420300e+00   6.2706238e-01  -8.1155853e-02  -7.1658486e-01  -2.1032027e-01   1.5447193e-01  -5.8790863e-01   5.3298741e-01   2.7622812e+00   1.9055637e+00   7.0453602e-01   6.5348206e-02  -9.1119410e-02  -1.1646360e-01  -1.7301565e+00  -7.8602094e-01   1.7990067e+00   8.0594057e-01   9.3880826e-01  -5.0863868e-01   3.5204637e-01  -9.2530817e-01  -1.5358338e+00  -3.3309359e-01  -2.0062096e+00  -8.9243883e-01   2.1688531e+00   1.2339206e+00   7.5664502e-01   8.7371880e-01  -1.4738622e+00  -9.9730438e-01  -2.3656387e+00  -2.8947771e+00   5.4993731e-01   9.0309936e-01   7.2074777e-01   1.1881725e+00  -1.4592366e+00  -5.0332374e-01  -1.5890427e+00  -2.5645235e+00  -1.5358506e+00  -2.3925178e+00  -1.2456801e+00  -1.9428378e+00   2.9433553e+00   1.2251008e+00  -2.7855438e-01  -4.2933780e-01  -1.7751090e+00
   2.5358938e+00   2.0592858e+00   2.4372283e+00   4.6026855e-02   1.9688700e-01  -4.6607003e-01  -5.2083060e-01  -2.6716075e-01  -1.4133311e+00  -1.9712251e+00   1.3536102e+00   6.1094025e-01  -3.6048741e-02   5.4561534e-01  -2.2574130e+00  -1.6010669e+00   2.1920811e+00   1.1664811e-01   6.0643163e-01   2.2866675e+00  -1.0017134e+00   2.4587180e+00   1.9773234e+00   1.2520480e+00   6.6943302e-01   7.5850024e-02  -6.6693172e-01  -7.0364923e-02   2.0126024e-01  -4.7974888e-01   5.7615748e-01   2.7506796e+00   1.8486247e+00   8.0828371e-01   7.9412370e-02   9.1339081e-02  -8.7473006e-02  -1.6417665e+00  -7.8010902e-01   1.8454036e+00   7.3735937e-01   1.0724397e+00  -4.9905524e-01   5.3777244e-01  -9.1736374e-01  -1.4842843e+00  -3.2948265e-01  -1.9107574e+00  -9.7697100e-01   2.1904222e+00   1.1481110e+00   7.2576919e-01   8.7033406e-01  -1.3716446e+00  -1.1264442e+00  -2.3723176e+00  -3.0471679e+00   4.7617903e-01   8.0519858e-01   6.8100157e-01   1.1827243e+00  -1.5476452e+00  -7.0833025e-01  -1.6638013e+00  -2.8110856e+00  -1.6126131e+00  -2.6372550e+00  -1.3423834e+00  -2.1184977e+00   2.8584110e+00   1.2725665e+00  -1.9476399e-01  -3.3818361e-01  -1.9088367e+00
   2.4881076e+00   1.9801217e+00   2.4719943e+00   3.6289382e-03   3.5003280e-01  -3.7111429e-01  -3.9548752e-01  -2.7841714e-01  -1.4092744e+00  -2.0635105e+00   1.3616862e+00   5.6677743e-01   3.9883464e-02   6.1199471e-01  -2.2600771e+00  -1.7574766e+00   2.1924316e+00   2.1083781e-01   7.1389243e-01   2.2229702e+00  -9.7954563e-01   2.4611010e+00   1.9726289e+00   1.3596819e+00   7.2766730e-01   2.2620672e-01  -5.9524516e-01   6.3433408e-02   2.5917527e-01  -3.7884453e-01   6.1637672e-01   2.7236740e+00   1.7870957e+00   8.9776989e-01   1.1392971e-01   2.6337224e-01  -4.6967299e-02  -1.5656357e+00  -7.7204612e-01   1.8777401e+00   6.8178346e-01   1.1962779e+00  -4.7158578e-01   7.1351584e-01  -8.8979748e-01  -1.4440642e+00  -3.1286338e-01  -1.8283885e+00  -1.0556819e+00   2.2017512e+00   1.0634708e+00   6.8977615e-01   8.8068792e-01  -1.2836010e+00  -1.2571955e+00  -2.3840461e+00  -3.1901265e+00   4.0274593e-01   7.1860906e-01   6.3510772e-01   1.1850618e+00  -1.6362787e+00  -9.1237513e-01  -1.7452620e+00  -3.0502954e+00  -1.6912170e+00  -2.8750206e+00  -1.4398583e+00  -2.2895833e+00   2.7632274e+00   1.3248093e+00  -1.0488609e-01  -2.4552182e-01  -2.0397468e+00
   2.4312975e+00   1.9023094e+00   2.4904473e+00  -2.8698543e-02   4.9493932e-01  -2.5404665e-01  -2.8237996e-01  -2.8606734e-01  -1.4086790e+00  -2.1514905e+00   1.3609290e+00   5.3372016e-01   1.0456505e-01   6.8707850e-01  -2.2705174e+00  -1.9045651e+00   2.1910155e+00   3.1485870e-01   8.1421747e-01   2.1552698e+00  -9.6810315e-01   2.4562895e+00   1.9709942e+00   1.4648641e+00   8.0200853e-01   3.6768499e-01  -5.0212905e-01   1.8787735e-01   3.2618620e-01  -2.8784237e-01   6.5140202e-01   2.6840396e+00   1.7240231e+00   9.7241166e-01   1.6898539e-01   4.2137783e-01   2.6076049e-03  -1.5037451e+00  -7.6376579e-01   1.8972442e+00   6.4170476e-01   1.3090912e+00  -4.2799327e-01   8.7612846e-01  -8.4506032e-01  -1.4165480e+00  -2.8558633e-01  -1.7611681e+00  -1.1294681e+00   2.2037241e+00   9.8255947e-01   6.4983323e-01   9.0389826e-01  -1.2122283e+00  -1.3881722e+00  -2.4012301e+00  -3.3234677e+00   3.3124473e-01   6.4500477e-01   5.8468177e-01   1.1944867e+00  -1.7243724e+00  -1.1134216e+00  -1.8328839e+00  -3.2794321e+00  -1.7702128e+00  -3.1026647e+00  -1.5363802e+00  -2.4533816e+00   2.6620872e+00   1.3825433e+00  -1.1028031e-02  -1.5407727e-01  -2.1648262e+00
   2.3684283e+00   1.8283376e+00   2.4940830e+00  -4.9173315e-02   6.2950842e-01  -1.1828537e-01  -1.8443914e-01  -2.9236098e-01  -1.4122221e+00  -2.2345142e+00   1.3530197e+00   5.1274459e-01   1.5687410e-01   7.6940088e-01  -2.2893247e+00  -2.0418529e+00   2.1907270e+00   4.2801492e-01   9.0427701e-01   2.0864165e+00  -9.6779128e-01   2.4472718e+00   1.9747300e+00   1.5676701e+00   8.9218180e-01   4.9836390e-01  -3.8887783e-01   2.9997615e-01   3.9982442e-01  -2.0917936e-01   6.7897431e-01   2.6349023e+00   1.6625924e+00   1.0321794e+00   2.4392132e-01   5.6212424e-01   5.8291475e-02  -1.4577180e+00  -7.5737567e-01   1.9055367e+00   6.1919652e-01   1.4099623e+00  -3.7063129e-01   1.0228093e+00  -7.8626128e-01  -1.4027762e+00  -2.5062199e-01  -1.7106817e+00  -1.1996566e+00   2.1976924e+00   9.0795497e-01   6.0721879e-01   9.3881063e-01  -1.1593698e+00  -1.5181005e+00  -2.4240637e+00  -3.4472866e+00   2.6332979e-01   5.8564047e-01   5.3156142e-01   1.2100448e+00  -1.8111312e+00  -1.3094592e+00  -1.9257940e+00  -3.4958153e+00  -1.8480081e+00  -3.3172149e+00  -1.6301249e+00  -2.6072047e+00   2.5595999e+00   1.4463451e+00   8.4589045e-02  -6.6720326e-02  -2.2810912e+00
   2.3027301e+00   1.7605073e+00   2.4847763e+00  -5.6389506e-02   7.5201768e-01   3.1992738e-02  -1.0415667e-01  -2.9968804e-01  -1.4203739e+00  -2.3121340e+00   1.3399237e+00   5.0462431e-01   1.9606036e-01   8.5723382e-01  -2.3167962e+00  -2.1692643e+00   2.1943932e+00   5.4942304e-01   9.8131603e-01   2.0192917e+00  -9.7877234e-01   2.4371482e+00   1.9860014e+00   1.6682879e+00   9.9739999e-01   6.1670834e-01  -2.5740546e-01   3.9710188e-01   4.7734624e-01  -1.4491257e-01   6.9701606e-01   2.5795756e+00   1.6059616e+00   1.0775853e+00   3.3735806e-01   6.8289995e-01   1.1679584e-01  -1.4286731e+00  -7.5495332e-01   1.9045079e+00   6.1578828e-01   1.4982747e+00  -3.0235523e-01   1.1511666e+00  -7.1700710e-01  -1.4034390e+00  -2.1140164e-01  -1.6779484e+00  -1.2678706e+00   2.1853355e+00   8.4211594e-01   5.6321079e-01   9.8401886e-01  -1.1261626e+00  -1.6458680e+00  -2.4524791e+00  -3.5618834e+00   2.0056826e-01   5.4122907e-01   4.7767645e-01   1.2305064e+00  -1.8957805e+00  -1.4985998e+00  -2.0228257e+00  -3.6969134e+00  -1.9229490e+00  -3.5160038e+00  -1.7192484e+00  -2.7485124e+00   2.4604831e+00   1.5166190e+00   1.7978031e-01   1.3756578e-02  -2.3857471e+00
   2.2374809e+00   1.7007810e+00   2.4646802e+00  -4.9417572e-02   8.6119286e-01   1.9205622e-01  -4.3426828e-02  -3.1037017e-01  -1.4333222e+00  -2.3840475e+00   1.3237162e+00   5.0985185e-01   2.2173075e-01   9.4859604e-01  -2.3528922e+00  -2.2870886e+00   2.2046151e+00   6.7805020e-01   1.0431824e+00   1.9566243e+00  -1.0009224e+00   2.4289658e+00   2.0066943e+00   1.7669744e+00   1.1163855e+00   7.2163163e-01  -1.1014934e-01   4.7714351e-01   5.5591921e-01  -9.6547680e-02   7.0383827e-01   2.5213757e+00   1.5570717e+00   1.1096334e+00   4.4724421e-01   7.8165201e-01   1.7471866e-01  -1.4170771e+00  -7.5832935e-01   1.8961747e+00   6.3234917e-01   1.5736810e+00  -2.2641118e-01   1.2592657e+00  -6.4121338e-01  -1.4188600e+00  -1.7162259e-01  -1.6633462e+00  -1.3358638e+00   2.1684904e+00   7.8722719e-01   5.1896624e-01   1.0378804e+00  -1.1130081e+00  -1.7705570e+00  -2.4860954e+00  -3.6676724e+00   1.4429669e-01   5.1183085e-01   4.2490534e-01   1.2543472e+00  -1.9776118e+00  -1.6791712e+00  -2.1225634e+00  -3.8804526e+00  -1.9933976e+00  -3.6967735e+00  -1.8019644e+00  -2.8750234e+00   2.3693154e+00   1.5935631e+00   2.7255420e-01   8.4871395e-02  -2.4763284e+00
   2.1757732e+00   1.6506353e+00   2.4361022e+00  -2.7892831e-02   9.5625985e-01   3.5685372e-01  -3.4029514e-03  -3.2644749e-01  -1.4509048e+00  -2.4500219e+00   1.3063929e+00   5.2854878e-01   2.3382246e-01   1.0412739e+00  -2.3971979e+00  -2.3959112e+00   2.2236066e+00   8.1275415e-01   1.0885331e+00   1.9008000e+00  -1.0337851e+00   2.4255445e+00   2.0382784e+00   1.8640023e+00   1.2474064e+00   8.1253785e-01   5.0046680e-02   5.3864842e-01   6.3281870e-01  -6.4879003e-02   6.9833934e-01   2.4634262e+00   1.5184522e+00   1.1297353e+00   5.7093119e-01   8.5710347e-01   2.2877383e-01  -1.4226095e+00  -7.6887179e-01   1.8825245e+00   6.6899156e-01   1.6360575e+00  -1.4630878e-01   1.3456620e+00  -5.6289959e-01  -1.4489808e+00  -1.3502884e-01  -1.6665502e+00  -1.4053335e+00   2.1489642e+00   7.4503684e-01   4.7539973e-01   1.0985284e+00  -1.1195649e+00  -1.8914617e+00  -2.5241792e+00  -3.7650771e+00   9.5480201e-02   4.9676466e-01   3.7492776e-01   1.2797331e+00  -2.0560190e+00  -1.8498014e+00  -2.2233889e+00  -4.0445091e+00  -2.0578043e+00  -3.8577530e+00  -1.8766107e+00  -2.9848048e+00   2.2902782e+00   1.6771322e+00   3.6126208e-01   1.4467770e-01  -2.5508194e+00
   2.1202852e+00   1.6109291e+00   2.4013715e+00   7.9145033e-03   1.0369715e+00   5.2126117e-01   1.5620132e-02  -3.4947686e-01  -1.4725549e+00  -2.5097995e+00   1.2896783e+00   5.6037302e-01   2.3256596e-01   1.1328556e+00  -2.4488974e+00  -2.4965179e+00   2.2530389e+00   9.5231946e-01   1.1169995e+00   1.8536792e+00  -1.0765255e+00   2.4292989e+00   2.0816774e+00   1.9595947e+00   1.3883222e+00   8.8934054e-01   2.2005935e-01   5.8093871e-01   7.0562072e-01  -4.9856286e-02   6.8017896e-01   2.4084651e+00   1.4920333e+00   1.1395952e+00   7.0526977e-01   9.0884121e-01   2.7601762e-01  -1.4440558e+00  -7.8729276e-01   1.8653581e+00   7.2500308e-01   1.6854506e+00  -6.5684120e-02   1.4094223e+00  -4.8598055e-01  -1.4933484e+00  -1.0518233e-01  -1.6864953e+00  -1.4777301e+00   2.1283431e+00   7.1669658e-01   4.3307157e-01   1.1638818e+00  -1.1447689e+00  -2.0080889e+00  -2.5656123e+00  -3.8544235e+00   5.4582794e-02   4.9454875e-01   3.2908316e-01   1.3045145e+00  -2.1305232e+00  -2.0094884e+00  -2.3235321e+00  -4.1875835e+00  -2.1147688e+00  -3.9977031e+00  -1.9417023e+00  -3.0763412e+00   2.2269032e+00   1.7670027e+00   4.4473000e-01   1.9196464e-01  -2.6077390e+00
   2.0730723e+00   1.5818010e+00   2.3627030e+00   5.7055634e-02   1.1036082e+00   6.8032782e-01   1.4286977e-02  -3.8035734e-01  -1.4972652e+00  -2.5630010e+00   1.2748503e+00   6.0443269e-01   2.1844308e-01   1.2207843e+00  -2.5067588e+00  -2.5897842e+00   2.2939004e+00   1.0954886e+00   1.1292981e+00   1.8164386e+00  -1.1278897e+00   2.4420718e+00   2.1371590e+00   2.0538603e+00   1.5366379e+00   9.5245545e-01   3.9661662e-01   6.0419200e-01   7.7237551e-01  -5.0491530e-02   6.4991038e-01   2.3586697e+00   1.4789819e+00   1.1410798e+00   8.4672205e-01   9.3736683e-01   3.1405608e-01  -1.4792382e+00  -8.1349237e-01   1.8461420e+00   7.9881482e-01   1.7220226e+00   1.1839908e-02   1.4501347e+00  -4.1406830e-01  -1.5511039e+00  -8.5239846e-02  -1.7213628e+00  -1.5540763e+00   2.1078178e+00   7.0261948e-01   3.9209668e-01   1.2316578e+00  -1.1868775e+00  -2.1201418e+00  -2.6088811e+00  -3.9358378e+00   2.1463078e-02   5.0288217e-01   2.8824441e-01   1.3262384e+00  -2.2007831e+00  -2.1576472e+00  -2.4211169e+00  -4.3086451e+00  -2.1630846e+00  -4.1159180e+00  -1.9959659e+00  -3.1485659e+00   2.1818413e+00   1.8625409e+00   5.2236025e-01   2.2641580e-01  -2.6461843e+00
   2.0353936e+00   1.5626031e+00   2.3220643e+00   1.1789085e-01   1.1569500e+00   8.2950653e-01  -5.7828324e-03  -4.1919838e-01  -1.5235757e+00  -2.6090366e+00   1.2625926e+00   6.5921928e-01   1.9214429e-01   1.3024267e+00  -2.5691392e+00  -2.6765570e+00   2.3463884e+00   1.2409862e+00   1.1272731e+00   1.7894505e+00  -1.1861755e+00   2.4649905e+00   2.2042521e+00   2.1467257e+00   1.6895646e+00   1.0027680e+00   5.7642449e-01   6.0947825e-01   8.3174909e-01  -6.4817091e-02   6.0905744e-01   2.3155101e+00   1.4795769e+00   1.1360782e+00   9.9148609e-01   9.4410361e-01   3.4121693e-01  -1.5250004e+00  -8.4645735e-01   1.8258830e+00   8.8801111e-01   1.7460010e+00   8.2789193e-02   1.4679106e+00  -3.5029541e-01  -1.6209802e+00  -7.7752938e-02  -1.7686020e+00  -1.6348142e+00   2.0880378e+00   7.0237006e-01   3.5208477e-01   1.2993885e+00  -1.2435403e+00  -2.2274894e+00  -2.6520874e+00  -4.0091602e+00  -4.6952860e-03   5.1867045e-01   2.5272049e-01   1.3421805e+00  -2.2665926e+00  -2.2941319e+00  -2.5142118e+00  -4.4071480e+00  -2.2017709e+00  -4.2121994e+00  -2.0383593e+00  -3.2008697e+00   2.1566721e+00   1.9627773e+00   5.9419502e-01   2.4871190e-01  -2.6658360e+00
   2.0075899e+00   1.5518825e+00   2.2810546e+00   1.8811186e-01   1.1982235e+00   9.6485361e-01  -4.2011176e-02  -4.6524135e-01  -1.5495919e+00  -2.6470359e+00   1.2528926e+00   7.2257044e-01   1.5452894e-01   1.3751578e+00  -2.6340095e+00  -2.7575437e+00   2.4098369e+00   1.3875381e+00   1.1138648e+00   1.7722105e+00  -1.2492243e+00   2.4983572e+00   2.2817024e+00   2.2378816e+00   1.8440859e+00   1.0415772e+00   7.5628360e-01   5.9874674e-01   8.8312181e-01  -8.9903658e-02   5.6012650e-01   2.2796484e+00   1.4931375e+00   1.1263703e+00   1.1356279e+00   9.3135812e-01   3.5667427e-01  -1.5772532e+00  -8.8422553e-01   1.8050364e+00   9.8938354e-01   1.7576408e+00   1.4396401e-01   1.4633776e+00  -2.9717104e-01  -1.7013098e+00  -8.4504639e-02  -1.8249880e+00  -1.7196947e+00   2.0690080e+00   7.1460207e-01   3.1212028e-01   1.3644452e+00  -1.3118911e+00  -2.3301257e+00  -2.6929873e+00  -4.0738844e+00  -2.5408183e-02   5.3810199e-01   2.2219571e-01   1.3494027e+00  -2.3278636e+00  -2.4192310e+00  -2.6008776e+00  -4.4830183e+00  -2.2300881e+00  -4.2867926e+00  -2.0680750e+00  -3.2330779e+00   2.1517676e+00   2.0663935e+00   6.6093501e-01   2.6056673e-01  -2.6669253e+00
   1.9890242e+00   1.5474141e+00   2.2408112e+00   2.6480099e-01   1.2290270e+00   1.0831912e+00  -9.0932949e-02  -5.1684229e-01  -1.5730340e+00  -2.6758115e+00   1.2449909e+00   7.9167457e-01   1.0659178e-01   1.4364589e+00  -2.6990039e+00  -2.8332202e+00   2.4826940e+00   1.5338854e+00   1.0930031e+00   1.7633224e+00  -1.3144438e+00   2.5415846e+00   2.3674732e+00   2.3267406e+00   1.9970325e+00   1.0705195e+00   9.3319400e-01   5.7476195e-01   9.2663821e-01  -1.2194167e-01   5.0654765e-01   2.2508884e+00   1.5180112e+00   1.1135123e+00   1.2752166e+00   9.0223553e-01   3.6051639e-01  -1.6310891e+00  -9.2392484e-01   1.7834552e+00   1.0990284e+00   1.7572011e+00   1.9255104e-01   1.4376645e+00  -2.5647561e-01  -1.7900481e+00  -1.0639576e-01  -1.8867193e+00  -1.8077223e+00   2.0500396e+00   7.3705490e-01   2.7078708e-01   1.4240727e+00  -1.3886589e+00  -2.4281232e+00  -2.7290603e+00  -4.1291320e+00  -4.2863770e-02   5.5677446e-01   1.9571574e-01   1.3448364e+00  -2.3845984e+00  -2.5336334e+00  -2.6792185e+00  -4.5366194e+00  -2.2475430e+00  -4.3403131e+00  -2.0845353e+00  -3.2454123e+00   2.1662210e+00   2.1717227e+00   7.2391232e-01   2.6468929e-01  -2.6501722e+00
   1.9780866e+00   1.5462867e+00   2.2019459e+00   3.4452600e-01   1.2512396e+00   1.1822246e+00  -1.4832228e-01  -5.7151835e-01  -1.5913192e+00  -2.6938609e+00   1.2373935e+00   8.6312342e-01   4.9437354e-02   1.4840227e+00  -2.7614905e+00  -2.9037653e+00   2.5625554e+00   1.6787983e+00   1.0694296e+00   1.7605439e+00  -1.3788656e+00   2.5931858e+00   2.4587954e+00   2.4124235e+00   2.1451639e+00   1.0914782e+00   1.1044445e+00   5.4098923e-01   9.6320350e-01  -1.5638622e-01   4.5254464e-01   2.2281865e+00   1.5516297e+00   1.0987514e+00   1.4064606e+00   8.6051101e-01   3.5375197e-01  -1.6809622e+00  -9.6188705e-01   1.7603885e+00   1.2124853e+00   1.7449398e+00   2.2621805e-01   1.3923777e+00  -2.2920125e-01  -1.8848139e+00  -1.4338856e-01  -1.9495545e+00  -1.8971592e+00   2.0297595e+00   7.6661534e-01   2.2624070e-01   1.4754393e+00  -1.4702919e+00  -2.5215801e+00  -2.7576097e+00  -4.1736668e+00  -5.9841802e-02   5.6986863e-01   1.7172296e-01   1.3253934e+00  -2.4368533e+00  -2.6383702e+00  -2.7474316e+00  -4.5686950e+00  -2.2538842e+00  -4.3736533e+00  -2.0873820e+00  -3.2384375e+00   2.1978508e+00   2.2767757e+00   7.8501875e-01   2.6467038e-01  -2.6167039e+00
   1.9722692e+00   1.5450381e+00   2.1645183e+00   4.2346919e-01   1.2669187e+00   1.2606124e+00  -2.0936834e-01  -6.2605750e-01  -1.6016804e+00  -2.6994220e+00   1.2279433e+00   9.3301893e-01  -1.5737171e-02   1.5158606e+00  -2.8186661e+00  -2.9690331e+00   2.6462487e+00   1.8210904e+00   1.0484582e+00   1.7608909e+00  -1.4392475e+00   2.6508209e+00   2.5522694e+00   2.4937665e+00   2.2852611e+00   1.1064832e+00   1.2676854e+00   5.0143743e-01   9.9443043e-01  -1.8815919e-01   4.0294207e-01   2.2097191e+00   1.5906288e+00   1.0829734e+00   1.5258389e+00   8.1046475e-01   3.3825744e-01  -1.7209320e+00  -9.9383246e-01   1.7345280e+00   1.3249122e+00   1.7211244e+00   2.4319101e-01   1.3295667e+00  -2.1553528e-01  -1.9829522e+00  -1.9450950e-01  -2.0089851e+00  -1.9855944e+00   2.0061783e+00   7.9944504e-01   1.7632235e-01   1.5157042e+00  -1.5530894e+00  -2.6105720e+00  -2.7758924e+00  -4.2059556e+00  -7.9580898e-02   5.7236207e-01   1.4814246e-01   1.2880974e+00  -2.4846984e+00  -2.7347346e+00  -2.8038624e+00  -4.5803061e+00  -2.2490936e+00  -4.3878976e+00  -2.0764729e+00  -3.2130114e+00   2.2432791e+00   2.3792841e+00   8.4659434e-01   2.6479912e-01  -2.5679658e+00
   1.9683039e+00   1.5398364e+00   2.1280496e+00   4.9758395e-01   1.2781934e+00   1.3179894e+00  -2.6889322e-01  -6.7668298e-01  -1.6013115e+00  -2.6905692e+00   1.2139508e+00   9.9713072e-01  -8.7652480e-02   1.5304057e+00  -2.8676658e+00  -3.0285609e+00   2.7299764e+00   1.9596359e+00   1.0356901e+00   1.7607958e+00  -1.4922171e+00   2.7114000e+00   2.6440126e+00   2.5693619e+00   2.4142272e+00   1.1176081e+00   1.4209860e+00   4.6046575e-01   1.0225403e+00  -2.1189949e-01   3.6291834e-01   2.1930079e+00   1.6310288e+00   1.0666882e+00   1.6302272e+00   7.5668802e-01   3.1666871e-01  -1.7449567e+00  -1.0151136e+00   1.7041013e+00   1.4312889e+00   1.6860586e+00   2.4231204e-01   1.2516775e+00  -2.1488598e-01  -2.0816153e+00  -2.5791076e-01  -2.0604361e+00  -2.0700689e+00   1.9768111e+00   8.3116588e-01   1.1870929e-01   1.5421049e+00  -1.6333366e+00  -2.6951068e+00  -2.7812660e+00  -4.2242668e+00  -1.0560182e-01   5.5927273e-01   1.2251183e-01   1.2302335e+00  -2.5281778e+00  -2.8241852e+00  -2.8470588e+00  -4.5727614e+00  -2.2333787e+00  -4.3842447e+00  -2.0518830e+00  -3.1702354e+00   2.2980837e+00   2.4767734e+00   9.1128513e-01   2.6981833e-01  -2.5056372e+00
   1.9623540e+00   1.5266906e+00   2.0915781e+00   5.6277402e-01   1.2871604e+00   1.3549453e+00  -3.2159911e-01  -7.1926300e-01  -1.5875384e+00  -2.6653570e+00   1.1923695e+00   1.0510994e+00  -1.6495208e-01   1.5266040e+00  -2.9056863e+00  -3.0816137e+00   2.8095008e+00   2.0933903e+00   1.0367001e+00   1.7563103e+00  -1.5344535e+00   2.7712386e+00   2.7298494e+00   2.6376224e+00   2.5291956e+00   1.1268690e+00   1.5628738e+00   4.2256726e-01   1.0502258e+00  -2.2224627e-01   3.3772261e-01   2.1750878e+00   1.6684619e+00   1.0500487e+00   1.7170134e+00   7.0387126e-01   2.9222806e-01  -1.7472203e+00  -1.0210015e+00   1.6670023e+00   1.5266392e+00   1.6401159e+00   2.2307928e-01   1.1614934e+00  -2.2594373e-01  -2.1778623e+00  -3.3098190e-01  -2.0994834e+00  -2.1472499e+00   1.9388457e+00   8.5709138e-01   5.1088886e-02   1.5520652e+00  -1.7074345e+00  -2.7750854e+00  -2.7713503e+00  -4.2268070e+00  -1.4149968e-01   5.2591951e-01   9.2146950e-02   1.1495075e+00  -2.5672769e+00  -2.9082405e+00  -2.8758287e+00  -4.5475506e+00  -2.2071637e+00  -4.3639459e+00  -2.0139193e+00  -3.1114239e+00   2.3570164e+00   2.5666567e+00   9.8187931e-01   2.8463604e-01  -2.4315569e+00
   1.9502468e+00   1.5016839e+00   2.0537410e+00   6.1508438e-01   1.2957845e+00   1.3729619e+00  -3.6233130e-01  -7.4954989e-01  -1.5580013e+00  -2.6219917e+00   1.1600072e+00   1.0906697e+00  -2.4620571e-01   1.5039866e+00  -2.9301112e+00  -3.1272559e+00   2.8803644e+00   2.2214115e+00   1.0567146e+00   1.7433376e+00  -1.5628951e+00   2.8262553e+00   2.8055270e+00   2.6968698e+00   2.6276398e+00   1.1361312e+00   1.6923567e+00   3.9214093e-01   1.0804868e+00  -2.1413865e-01   3.3237288e-01   2.1527076e+00   1.6984312e+00   1.0328979e+00   1.7841989e+00   6.5658644e-01   2.6859686e-01  -1.7224730e+00  -1.0069931e+00   1.6209507e+00   1.6062600e+00   1.5837802e+00   1.8566749e-01   1.0620633e+00  -2.4677303e-01  -2.2687721e+00  -4.1050222e-01  -2.1220741e+00  -2.2136376e+00   1.8893394e+00   8.7248800e-01  -2.8657702e-02   1.5433192e+00  -1.7720225e+00  -2.8502755e+00  -2.7441826e+00  -4.2118788e+00  -1.9071748e-01   4.6818278e-01   5.4328772e-02   1.0442034e+00  -2.6018989e+00  -2.9883700e+00  -2.8892951e+00  -4.5062866e+00  -2.1710863e+00  -4.3282657e+00  -1.9631485e+00  -3.0380802e+00   2.4142725e+00   2.6463473e+00   1.0611325e+00   3.1401167e-01  -2.3476682e+00
   1.9277307e+00   1.4612097e+00   2.0128897e+00   6.5089313e-01   1.3058119e+00   1.3743147e+00  -3.8634029e-01  -7.6343378e-01  -1.5108341e+00  -2.5590216e+00   1.1137544e+00   1.1119376e+00  -3.2991311e-01   1.4627179e+00  -2.9386314e+00  -3.1644419e+00   2.9381317e+00   2.3428797e+00   1.1003033e+00   1.7178797e+00  -1.5749565e+00   2.8721968e+00   2.8669480e+00   2.7454346e+00   2.7074786e+00   1.1470273e+00   1.8089255e+00   3.7326464e-01   1.1164473e+00  -1.8311256e-01   3.5135666e-01   2.1225477e+00   1.7165856e+00   1.0148388e+00   1.8304789e+00   6.1907545e-01   2.4964658e-01  -1.6663586e+00  -9.6911582e-01   1.5636669e+00   1.6659457e+00   1.5176830e+00   1.3093010e-01   9.5661822e-01  -2.7492579e-01  -2.3515626e+00  -4.9282154e-01  -2.1247359e+00  -2.2657868e+00   1.8254355e+00   8.7284616e-01  -1.2227472e-01   1.5140451e+00  -1.8240863e+00  -2.9202951e+00  -2.6983606e+00  -4.1780473e+00  -2.5632080e-01   3.8274876e-01   6.4974195e-03   9.1333035e-01  -2.6318537e+00  -3.0658878e+00  -2.8869473e+00  -4.4506508e+00  -2.1259929e+00  -4.2784568e+00  -1.9004296e+00  -2.9518906e+00   2.4637960e+00   2.7133840e+00   1.1515918e+00   3.6224053e-01  -2.2559813e+00
   1.8907396e+00   1.4021953e+00   1.9672134e+00   6.6709246e-01   1.3186965e+00   1.3619427e+00  -3.8952767e-01  -7.5719272e-01  -1.4448304e+00  -2.4755176e+00   1.0508133e+00   1.1115898e+00  -4.1451155e-01   1.4036160e+00  -2.9293514e+00  -3.1921121e+00   2.9786304e+00   2.4571108e+00   1.1711017e+00   1.6762818e+00  -1.5687357e+00   2.9048775e+00   2.9104003e+00   2.7817651e+00   2.7671684e+00   1.1608902e+00   1.9125356e+00   3.6948158e-01   1.1611651e+00  -1.2557586e-01   3.9835371e-01   2.0814377e+00   1.7189852e+00   9.9531378e-01   1.8553001e+00   5.9505613e-01   2.3924292e-01  -1.5757076e+00  -9.0420638e-01   1.4930502e+00   1.7021900e+00   1.4426365e+00   6.0380716e-02   8.4847845e-01  -3.0756937e-01  -2.4237083e+00  -5.7405554e-01  -2.1047579e+00  -2.3005263e+00   1.7445797e+00   8.5414363e-01  -2.3097120e-01   1.4629982e+00  -1.8610491e+00  -2.9846131e+00  -2.6331474e+00  -4.1242949e+00  -3.4078764e-01   2.6732279e-01  -5.3561550e-02   7.5674547e-01  -2.6568609e+00  -3.1418585e+00  -2.8686801e+00  -4.3823506e+00  -2.0729314e+00  -4.2157532e+00  -1.8269497e+00  -2.8547231e+00   2.4996022e+00   2.7655577e+00   1.2554272e+00   4.3285937e-01  -2.1585513e+00
   1.8356456e+00   1.3223022e+00   1.9148726e+00   6.6124476e-01   1.3355413e+00   1.3392919e+00  -3.6866073e-01  -7.2772275e-01  -1.3595731e+00  -2.3712364e+00   9.6891130e-01   1.0871161e+00  -4.9838983e-01   1.3281425e+00  -2.9008750e+00  -3.2092835e+00   2.9981822e+00   2.5635606e+00   1.2715839e+00   1.6154579e+00  -1.5431889e+00   2.9204136e+00   2.9327668e+00   2.8045288e+00   2.8057717e+00   1.1787015e+00   2.0035647e+00   3.8361017e-01   1.2174429e+00  -3.9043353e-02   4.7599865e-01   2.0265588e+00   1.7023410e+00   9.7368707e-01   1.8588847e+00   5.8755578e-01   2.4103202e-01  -1.4487721e+00  -8.1014143e-01   1.4073466e+00   1.7123567e+00   1.3596536e+00  -2.3846970e-02   7.4095513e-01  -3.4162460e-01  -2.4830562e+00  -6.5028416e-01  -2.0603338e+00  -2.3151582e+00   1.6447214e+00   8.1308307e-01  -3.5529243e-01   1.3896298e+00  -1.8808433e+00  -3.0425616e+00  -2.5485431e+00  -4.0501534e+00  -4.4582723e-01   1.2079514e-01  -1.2755107e-01   5.7524241e-01  -2.6765686e+00  -3.2170140e+00  -2.8348194e+00  -4.3030792e+00  -2.0131386e+00  -4.1413709e+00  -1.7442511e+00  -2.7486256e+00   2.5160960e+00   2.8010303e+00   1.3742787e+00   5.2839579e-01  -2.0574657e+00
   1.7594851e+00   1.2200841e+00   1.8541255e+00   6.3170497e-01   1.3570563e+00   1.3101401e+00  -3.2154407e-01  -6.7273195e-01  -1.2555197e+00  -2.2467362e+00   8.6648480e-01   1.0369792e+00  -5.7991035e-01   1.2383651e+00  -2.8523635e+00  -3.2151242e+00   2.9937996e+00   2.6618141e+00   1.4028975e+00   1.5330819e+00  -1.4982532e+00   2.9154378e+00   2.9317020e+00   2.8127025e+00   2.8229977e+00   1.2010571e+00   2.0827500e+00   4.1758679e-01   1.2876507e+00   7.7683176e-02   5.8570008e-01   1.9556206e+00   1.6642107e+00   9.4932119e-01   1.8422209e+00   5.9877865e-01   2.5824182e-01  -1.2853836e+00  -6.8600114e-01   1.3052968e+00   1.6948038e+00   1.2699560e+00  -1.1906167e-01   6.3724963e-01  -3.7390621e-01  -2.5279242e+00  -7.1774133e-01  -1.9906549e+00  -2.3076221e+00   1.5244871e+00   7.4729030e-01  -4.9503334e-01   1.2941840e+00  -1.8819619e+00  -3.0933667e+00  -2.4452993e+00  -3.9557935e+00  -5.7224114e-01  -5.6649287e-02  -2.1652909e-01   3.7059753e-01  -2.6905769e+00  -3.2916902e+00  -2.7861286e+00  -4.2144810e+00  -1.9480180e+00  -4.0565125e+00  -1.6542394e+00  -2.6358186e+00   2.5083660e+00   2.8184360e+00   1.5091236e+00   6.5017979e-01  -1.9548346e+00
   1.6601438e+00   1.0950993e+00   1.7834428e+00   5.7769895e-01   1.3835331e+00   1.2784071e+00  -2.4713885e-01  -5.9088850e-01  -1.1340292e+00  -2.1034343e+00   7.4282170e-01   9.6072758e-01  -6.5744102e-01   1.1368936e+00  -2.7835667e+00  -3.2090030e+00   2.9633427e+00   2.7515595e+00   1.5647695e+00   1.4277356e+00  -1.4349027e+00   2.8872804e+00   2.9057615e+00   2.8056385e+00   2.8192060e+00   1.2281495e+00   2.1510992e+00   4.7234720e-01   1.3735649e+00   2.2440148e-01   7.2752428e-01   1.8670032e+00   1.6031370e+00   9.2164016e-01   1.8070135e+00   6.3001293e-01   2.9350496e-01  -1.0870217e+00  -5.3215456e-01   1.1862547e+00   1.6489572e+00   1.1749651e+00  -2.2210121e-01   5.4035342e-01  -4.0126347e-01  -2.5571885e+00  -7.7298688e-01  -1.8959509e+00  -2.2766123e+00   1.3833115e+00   6.5546132e-01  -6.4920258e-01   1.1777571e+00  -1.8634914e+00  -3.1361857e+00  -2.3248866e+00  -3.8420639e+00  -7.1983265e-01  -2.6348602e-01  -3.2081461e-01   1.4556683e-01  -2.6984766e+00  -3.3657847e+00  -2.7237902e+00  -4.1181126e+00  -1.8791009e+00  -3.9623666e+00  -1.5591663e+00  -2.5186677e+00   2.4724378e+00   2.8169560e+00   1.6601709e+00   7.9823232e-01  -1.8527720e+00
   1.5364912e+00   9.4796754e-01   1.7016048e+00   4.9935289e-01   1.4148337e+00   1.2479583e+00  -1.4562486e-01  -4.8191278e-01  -9.9732755e-01  -1.9436019e+00   5.9815319e-01   8.5904922e-01  -7.2939776e-01   1.0267959e+00  -2.6948260e+00  -3.1905107e+00   2.9056250e+00   2.8325477e+00   1.7554890e+00   1.2990017e+00  -1.3551277e+00   2.8341058e+00   2.8544751e+00   2.7831064e+00   2.7953745e+00   1.2597646e+00   2.2097860e+00   5.4775222e-01   1.4762333e+00   3.9946838e-01   9.0015228e-01   1.7598544e+00   1.5187211e+00   8.9017589e-01   1.7555955e+00   6.8157865e-01   3.4871228e-01  -8.5678719e-01  -3.5026090e-01   1.0502714e+00   1.5753275e+00   1.0762756e+00  -3.2944350e-01   4.5295270e-01  -4.2071717e-01  -2.5703506e+00  -8.1305449e-01  -1.7774763e+00  -2.2216446e+00   1.2215217e+00   5.3745134e-01  -8.1603949e-01   1.0423168e+00  -1.8251266e+00  -3.1701566e+00  -2.1894144e+00  -3.7104751e+00  -8.8736908e-01  -4.9687211e-01  -4.3993692e-01  -9.6168148e-02  -2.6998872e+00  -3.4387333e+00  -2.6493637e+00  -4.0154046e+00  -1.8079967e+00  -3.8601021e+00  -1.4615800e+00  -2.3996369e+00   2.4054705e+00   2.7963596e+00   1.8267845e+00   9.7123690e-01  -1.7533675e+00
   1.3884611e+00   7.8037004e-01   1.6077767e+00   3.9767294e-01   1.4503954e+00   1.2224106e+00  -1.8403187e-02  -3.4661062e-01  -8.4840955e-01  -1.7702821e+00   4.3369429e-01   7.3376374e-01  -7.9429634e-01   9.1149752e-01  -2.5870510e+00  -3.1594530e+00   2.8204600e+00   2.9045391e+00   1.9719624e+00   1.1475042e+00  -1.2618368e+00   2.7549998e+00   2.7783620e+00   2.7453026e+00   2.7530291e+00   1.2952930e+00   2.2600295e+00   6.4255969e-01   1.5958692e+00   5.9983508e-01   1.1009101e+00   1.6341469e+00   1.4116308e+00   8.5459630e-01   1.6908042e+00   7.5281684e-01   4.2489974e-01  -5.9928085e-01  -1.4318760e-01   8.9813988e-01   1.4754738e+00   9.7561185e-01  -4.3733998e-01   3.7734024e-01  -4.2959006e-01  -2.5675808e+00  -8.3557065e-01  -1.6374468e+00  -2.1430681e+00   1.0403680e+00   3.9430217e-01  -9.9308188e-01   8.9067380e-01  -1.7671696e+00  -3.1944488e+00  -2.0415090e+00  -3.5631278e+00  -1.0725979e+00  -7.5273205e-01  -5.7263131e-01  -3.5010339e-01  -2.6944979e+00  -3.5095127e+00  -2.5647214e+00  -3.9076212e+00  -1.7363256e+00  -3.7508495e+00  -1.3642412e+00  -2.2812176e+00   2.3058869e+00   2.7570092e+00   2.0074393e+00   1.1665973e+00  -1.6586381e+00
   1.2170756e+00   5.9499451e-01   1.5015630e+00   2.7447763e-01   1.4892487e+00   1.2049475e+00   1.3195860e-01  -1.8684826e-01  -6.9088540e-01  -1.5871461e+00   2.5162962e-01   5.8775869e-01  -8.5081152e-01   7.9466870e-01  -2.4616737e+00  -3.1158213e+00   2.7086561e+00   2.9672425e+00   2.2098399e+00   9.7489360e-01  -1.1586878e+00   2.6500047e+00   2.6788853e+00   2.6928330e+00   2.6941417e+00   1.3337532e+00   2.3029657e+00   7.5444403e-01   1.7317828e+00   8.2115420e-01   1.3258685e+00   1.4906908e+00   1.2835479e+00   8.1471613e-01   1.6158257e+00   8.4211805e-01   5.2217343e-01  -3.2039592e-01   8.5145495e-02   7.3140314e-01   1.3519201e+00   8.7477174e-01  -5.4196975e-01   3.1533750e-01  -4.2562768e-01  -2.5497434e+00  -8.3884427e-01  -1.4789313e+00  -2.0420284e+00   8.4200289e-01   2.2820755e-01  -1.1772795e+00   7.2640803e-01  -1.6905163e+00  -3.2083151e+00  -1.8841643e+00  -3.4025936e+00  -1.2723133e+00  -1.0259027e+00  -7.1687803e-01  -6.1105976e-01  -2.6821033e+00  -3.5766620e+00  -2.4719631e+00  -3.7958161e+00  -1.6656420e+00  -3.6356747e+00  -1.2700085e+00  -2.1658322e+00   2.1734345e+00   2.6998265e+00   2.1997140e+00   1.3805724e+00  -1.5704631e+00
   1.0244192e+00   3.9542821e-01   1.3830397e+00   1.3228920e-01   1.5300495e+00   1.1981513e+00   3.0183509e-01  -5.4746626e-03  -5.2878192e-01  -1.3982937e+00   5.5052066e-02   4.2487651e-01  -8.9783845e-01   6.8010273e-01  -2.3205870e+00  -3.0597468e+00   2.5719580e+00   3.0202540e+00   2.4636995e+00   7.8378418e-01  -1.0498625e+00   2.5201060e+00   2.5583591e+00   2.6266686e+00   2.6210050e+00   1.3738258e+00   2.3395235e+00   8.8006410e-01   1.8823506e+00   1.0579535e+00   1.5700046e+00   1.3311063e+00   1.1370613e+00   7.7049318e-01   1.5340191e+00   9.4698843e-01   6.3967290e-01  -2.7038193e-02   3.2998064e-01   5.5232373e-01   1.2080292e+00   7.7555814e-01  -6.3960943e-01   2.6823023e-01  -4.0710816e-01  -2.5183917e+00  -8.2192597e-01  -1.3057085e+00  -1.9203883e+00   6.2941041e-01   4.2419815e-02  -1.3651434e+00   5.5374947e-01  -1.5966269e+00  -3.2111388e+00  -1.7205770e+00  -3.2317620e+00  -1.4824680e+00  -1.3103286e+00  -8.6998090e-01  -8.7336597e-01  -2.6626330e+00  -3.6383291e+00  -2.3733154e+00  -3.6807948e+00  -1.5973521e+00  -3.5155459e+00  -1.1816972e+00  -2.0557245e+00   2.0091728e+00   2.6262282e+00   2.4003219e+00   1.6084768e+00  -1.4905035e+00
   8.1356478e-01   1.8600751e-01   1.2527677e+00  -2.5808203e-02   1.5711243e+00   1.2038608e+00   4.8669890e-01   1.9380201e-01  -3.6631423e-01  -1.2080183e+00  -1.5214264e-01   2.4976171e-01  -9.3455093e-01   5.7158757e-01  -2.1660664e+00  -2.9914491e+00   2.4129465e+00   3.0630043e+00   2.7272809e+00   5.7764793e-01  -9.3980598e-01   2.3671761e+00   2.4198074e+00   2.5480819e+00   2.5360901e+00   1.4138991e+00   2.3703098e+00   1.0151761e+00   2.0450263e+00   1.3038634e+00   1.8274130e+00   1.1577623e+00   9.7551907e-01   7.2201491e-01   1.4487287e+00   1.0641508e+00   7.7557421e-01   2.7320785e-01   5.8597554e-01   3.6382211e-01   1.0478497e+00   6.7970730e-01  -7.2681152e-01   2.3672105e-01  -3.7293576e-01  -2.4757342e+00  -7.8463816e-01  -1.1220968e+00  -1.7806184e+00   4.0629388e-01  -1.5889581e-01  -1.5529160e+00   3.7742234e-01  -1.4874827e+00  -3.2024746e+00  -1.5539799e+00  -3.0536692e+00  -1.6983232e+00  -1.5992964e+00  -1.0286788e+00  -1.1310670e+00  -2.6361685e+00  -3.6923363e+00  -2.2710228e+00  -3.5630808e+00  -1.5326302e+00  -3.3913016e+00  -1.1019236e+00  -1.9528375e+00   1.8153973e+00   2.5380292e+00   2.6051798e+00   1.8449311e+00  -1.4201101e+00
   5.8846342e-01  -2.8367877e-02   1.1117871e+00  -1.9633210e-01   1.6105287e+00   1.2230631e+00   6.8131631e-01   4.0657198e-01  -2.0764585e-01  -1.0205578e+00  -3.6539519e-01   6.7675829e-02  -9.6044952e-01   4.7277176e-01  -2.0006830e+00  -2.9111902e+00   2.2349044e+00   3.0947200e+00   2.9937488e+00   3.6067581e-01  -8.3295214e-01   2.1938814e+00   2.2667955e+00   2.4585692e+00   2.4419011e+00   1.4521227e+00   2.3955170e+00   1.1547900e+00   2.2163950e+00   1.5518889e+00   2.0915516e+00   9.7368479e-01   8.0285197e-01   6.6947901e-01   1.3630972e+00   1.1896769e+00   9.2713177e-01   5.7244521e-01   8.4747410e-01   1.6938579e-01   8.7594080e-01   5.8881843e-01  -8.0058277e-01   2.2090256e-01  -3.2271755e-01  -2.4245726e+00  -7.2757781e-01  -9.3276507e-01  -1.6256691e+00   1.7693150e-01  -3.7084949e-01  -1.7367506e+00   2.0245921e-01  -1.3655249e+00  -3.1820811e+00  -1.3874848e+00  -2.8713268e+00  -1.9146278e+00  -1.8856970e+00  -1.1892814e+00  -1.3781463e+00  -2.6029462e+00  -3.7362667e+00  -2.1672367e+00  -3.4428991e+00  -1.4723425e+00  -3.2636222e+00  -1.0329449e+00  -1.8586968e+00   1.5955042e+00   2.4373315e+00   2.8095206e+00   2.0841390e+00  -1.3602309e+00
   3.5380374e-01  -2.4244518e-01   9.6159624e-01  -3.7557651e-01   1.6461180e+00   1.2558250e+00   8.7997251e-01   6.2790440e-01  -5.6656132e-02  -8.3985544e-01  -5.7964892e-01  -1.1571110e-01  -9.7539337e-01   3.8702821e-01  -1.8272081e+00  -2.8192442e+00   2.0416586e+00   3.1144101e+00   3.2559781e+00   1.3761263e-01  -7.3346044e-01   2.0035612e+00   2.1032414e+00   2.3597700e+00   2.3408367e+00   1.4864726e+00   2.4148624e+00   1.2933637e+00   2.3922722e+00   1.7947071e+00   2.3555095e+00   7.8244172e-01   6.2337803e-01   6.1317395e-01   1.2798938e+00   1.3191478e+00   1.0907571e+00   8.6284005e-01   1.1087724e+00  -2.7044664e-02   6.9718580e-01   5.0429206e-01  -8.5855223e-01   2.2025381e-01  -2.5681306e-01  -2.3682058e+00  -6.5209414e-01  -7.4253411e-01  -1.4588359e+00  -5.3992043e-02  -5.8804620e-01  -1.9128833e+00   3.3996572e-02  -1.2335741e+00  -3.1499436e+00  -1.2239445e+00  -2.6875689e+00  -2.1258147e+00  -2.1623028e+00  -1.3478202e+00  -1.6087509e+00  -2.5633450e+00  -3.7675703e+00  -2.0639079e+00  -3.3201773e+00  -1.4169835e+00  -3.1330159e+00  -9.7650881e-01  -1.7743078e+00   1.3538105e+00   2.3264005e+00   3.0080418e+00   2.3201708e+00  -1.3113249e+00
   1.1484726e-01  -4.5084159e-01   8.0411478e-01  -5.5978713e-01   1.6756302e+00   1.3012689e+00   1.0767174e+00   8.5253992e-01   8.3268180e-02  -6.6935037e-01  -7.8953342e-01  -2.9454545e-01  -9.7961108e-01   3.1731852e-01  -1.6485101e+00  -2.7158872e+00   1.8374115e+00   3.1208807e+00   3.5068374e+00  -8.6426363e-02  -6.4498560e-01   1.8000899e+00   1.9332207e+00   2.2533859e+00   2.2350691e+00   1.5148243e+00   2.4275621e+00   1.4250289e+00   2.5678390e+00   2.0249789e+00   2.6122778e+00   5.8800884e-01   4.4160165e-01   5.5346115e-01   1.2013665e+00   1.4478379e+00   1.2621326e+00   1.1369845e+00   1.3643606e+00  -2.2120903e-01   5.1660069e-01   4.2728223e-01  -8.9911572e-01   2.3366310e-01  -1.7635552e-01  -2.3103024e+00  -5.6024186e-01  -5.5617581e-01  -1.2836285e+00  -2.8156726e-01  -8.0482249e-01  -2.0777888e+00  -1.2293665e-01  -1.0947297e+00  -3.1062905e+00  -1.0658391e+00  -2.5049302e+00  -2.3262100e+00  -2.4220456e+00  -1.5002065e+00  -1.8174078e+00  -2.5178558e+00  -3.7836832e+00  -1.9626893e+00  -3.1945688e+00  -1.3666317e+00  -2.9998175e+00  -9.3372409e-01  -1.7000777e+00   1.0953396e+00   2.2075420e+00   3.1950930e+00   2.5472372e+00  -1.2732932e+00
  -1.2275466e-01  -6.4826903e-01   6.4163259e-01  -7.4532720e-01   1.6967782e+00   1.3575978e+00   1.2656206e+00   1.0750856e+00   2.0940259e-01  -5.1181516e-01  -9.8955944e-01  -4.6302375e-01  -9.7368762e-01   2.6606503e-01  -1.4674502e+00  -2.6014121e+00   1.6265640e+00   3.1127779e+00   3.7394666e+00  -3.0615035e-01  -5.7049617e-01   1.5877239e+00   1.7607769e+00   2.1411096e+00   2.1264467e+00   1.5350351e+00   2.4323530e+00   1.5438408e+00   2.7378196e+00   2.2356571e+00   2.8550162e+00   3.9462075e-01   2.6201501e-01   4.9076167e-01   1.1291290e+00   1.5709161e+00   1.4363578e+00   1.3882274e+00   1.6091282e+00  -4.0867504e-01   3.3914363e-01   3.5866597e-01  -9.2154631e-01   2.5947753e-01  -8.3237020e-02  -2.2547477e+00  -4.5471010e-01  -3.7821728e-01  -1.1036510e+00  -5.0084636e-01  -1.0154881e+00  -2.2283097e+00  -2.6362619e-01  -9.5225093e-01  -3.0515979e+00  -9.1519097e-01  -2.3255659e+00  -2.5102385e+00  -2.6582895e+00  -1.6423846e+00  -1.9992249e+00  -2.4670380e+00  -3.7821613e+00  -1.8648554e+00  -3.0655018e+00  -1.3209269e+00  -2.8642102e+00  -9.0496501e-01  -1.6357743e+00   8.2558671e-01   2.0829911e+00   3.3648912e+00   2.7599320e+00  -1.2454365e+00
  -3.5315919e-01  -8.2974946e-01   4.7674382e-01  -9.2882556e-01   1.7073514e+00   1.4221698e+00   1.4410255e+00   1.2902041e+00   3.1980592e-01  -3.6925226e-01  -1.1743180e+00  -6.1562669e-01  -9.5852762e-01   2.3503709e-01  -1.2867748e+00  -2.4761660e+00   1.4135474e+00   3.0886643e+00   3.9475298e+00  -5.1629353e-01  -5.1215291e-01   1.3709441e+00   1.5897467e+00   2.0245662e+00   2.0164314e+00   1.5450323e+00   2.4275542e+00   1.6440401e+00   2.8966871e+00   2.4202805e+00   3.0772968e+00   2.0661175e-01   8.8909267e-02   4.2554700e-01   1.0640921e+00   1.6836584e+00   1.6081252e+00   1.6109540e+00   1.8385208e+00  -5.8499771e-01   1.6952920e-01   2.9903221e-01  -9.2605877e-01   2.9557848e-01   1.9947051e-02  -2.2054686e+00  -3.3872819e-01  -2.1275793e-01  -9.2249632e-01  -7.0702970e-01  -1.2145600e+00  -2.3617568e+00  -3.8386440e-01  -8.0942279e-01  -2.9865908e+00  -7.7350908e-01  -2.1512184e+00  -2.6726274e+00  -2.8650789e+00  -1.7704752e+00  -2.1500663e+00  -2.4114656e+00  -3.7608189e+00  -1.7712414e+00  -2.9322505e+00  -1.2790738e+00  -2.7262597e+00  -8.8981628e-01  -1.5805250e+00   5.5027461e-01   1.9548137e+00   3.5117634e+00   2.9534362e+00  -1.2264459e+00
  -5.7054184e-01  -9.9081091e-01   3.1226673e-01  -1.1073011e+00   1.7053191e+00   1.4916223e+00   1.5977892e+00   1.4927918e+00   4.1338678e-01  -2.4285168e-01  -1.3386780e+00  -7.4734525e-01  -9.3529795e-01   2.2526153e-01  -1.1090108e+00  -2.3406058e+00   1.2026612e+00   3.0471188e+00   4.1254412e+00  -7.1181605e-01  -4.7125188e-01   1.1542957e+00   1.4236081e+00   1.9052701e+00   1.9060670e+00   1.5429071e+00   2.4111735e+00   1.7203165e+00   3.0388929e+00   2.5732380e+00   3.2733256e+00   2.8250361e-02  -7.3797858e-02   3.5833224e-01   1.0064424e+00   1.7816604e+00   1.7719206e+00   1.8008025e+00   2.0486497e+00  -7.4588493e-01   1.2053216e-02   2.4868782e-01  -9.1381971e-01   3.3948036e-01   1.2999495e-01  -2.1662475e+00  -2.1594862e-01  -6.3306367e-02  -7.4365644e-01  -8.9564494e-01  -1.3969790e+00  -2.4759759e+00  -4.8011772e-01  -6.6941396e-01  -2.9122347e+00  -6.4176182e-01  -1.9832234e+00  -2.8085917e+00  -3.0373629e+00  -1.8809038e+00  -2.2666997e+00  -2.3516682e+00  -3.7178661e+00  -1.6822082e+00  -2.7940258e+00  -1.2398716e+00  -2.5859676e+00  -8.8706557e-01  -1.5328605e+00   2.7511271e-01   1.8248354e+00   3.6303979e+00   3.1236760e+00  -1.2144318e+00
  -7.6931424e-01  -1.1276560e+00   1.5114909e-01  -1.2782589e+00   1.6889353e+00   1.5620400e+00   1.7315015e+00   1.6781415e+00   4.8991524e-01  -1.3300816e-01  -1.4779770e+00  -8.5388691e-01  -9.0535451e-01   2.3696630e-01  -9.3636979e-01  -2.1953629e+00   9.9792652e-01   2.9868566e+00   4.2685496e+00  -8.8809890e-01  -4.4822867e-01   9.4223099e-01   1.2653555e+00   1.7845971e+00   1.7959858e+00   1.5270077e+00   2.3810517e+00   1.7680611e+00   3.1591138e+00   2.6899942e+00   3.4381281e+00  -1.3642771e-01  -2.2271205e-01   2.8967064e-01   9.5567124e-01   1.8610429e+00   1.9222416e+00   1.9548087e+00   2.2363535e+00  -8.8736517e-01  -1.2956656e-01   2.0767891e-01  -8.8689835e-01   3.8844746e-01   2.4323743e-01  -2.1405326e+00  -9.0308500e-02   6.7355471e-02  -5.7044596e-01  -1.0627159e+00  -1.5583008e+00  -2.5693878e+00  -5.4966027e-01  -5.3513635e-01  -2.8297256e+00  -5.2037723e-01  -1.8225552e+00  -2.9140061e+00  -3.1711784e+00  -1.9705080e+00  -2.3469080e+00  -2.2880753e+00  -3.6520408e+00  -1.5976330e+00  -2.6500815e+00  -1.2017698e+00  -2.4433325e+00  -8.9474554e-01  -1.4908010e+00   5.5662869e-03   1.6945915e+00   3.7160992e+00   3.2674297e+00  -1.2069917e+00
  -9.4434403e-01  -1.2372965e+00  -3.6387324e-03  -1.4397535e+00   1.6568375e+00   1.6291624e+00   1.8386688e+00   1.8420876e+00   5.4998173e-01  -3.9390701e-02  -1.5881994e+00  -9.3185209e-01  -8.7016098e-01   2.6956488e-01  -7.7066349e-01  -2.0413070e+00   8.0295993e-01   2.9068589e+00   4.3732898e+00  -1.0411260e+00  -4.4271921e-01   7.3895754e-01   1.1174101e+00   1.6637728e+00   1.6864463e+00   1.4960295e+00   2.3350356e+00   1.7835945e+00   3.2525005e+00   2.7672679e+00   3.5677016e+00  -2.8378211e-01  -3.5508488e-01   2.2014655e-01   9.1065241e-01   1.9186358e+00   2.0538299e+00   2.0714719e+00   2.3992183e+00  -1.0059519e+00  -2.5232713e-01   1.7582209e-01  -8.4815763e-01   4.3962325e-01   3.5571314e-01  -2.1312606e+00   3.4126413e-02   1.7727388e-01  -4.0593611e-01  -1.2049152e+00  -1.6948567e+00  -2.6410008e+00  -5.9066890e-01  -4.0911602e-01  -2.7404702e+00  -4.0926926e-01  -1.6698957e+00  -2.9855509e+00  -3.2637930e+00  -2.0366252e+00  -2.3895643e+00  -2.2209723e+00  -3.5627244e+00  -1.5169319e+00  -2.4998207e+00  -1.1629474e+00  -2.2984145e+00  -9.1022502e-01  -1.4519801e+00  -2.5335203e-01   1.5653058e+00   3.7650270e+00   3.3823891e+00  -1.2013178e+00
  -1.0911700e+00  -1.3176505e+00  -1.4922005e-01  -1.5904218e+00   1.6081326e+00   1.6886216e+00   1.9168553e+00   1.9811305e+00   5.9490934e-01   3.8947314e-02  -1.6661371e+00  -9.7886923e-01  -8.3120605e-01   3.2168708e-01  -6.1324218e-01  -1.8796002e+00   6.2086627e-01   2.8065027e+00   4.4372834e+00  -1.1676474e+00  -4.5366588e-01   5.4829696e-01   9.8156312e-01   1.5438727e+00   1.5774011e+00   1.4490956e+00   2.2711686e+00   1.7643572e+00   3.3149193e+00   2.8031538e+00   3.6591273e+00  -4.1071942e-01  -4.6890309e-01   1.5036604e-01   8.6976454e-01   1.9521337e+00   2.1619030e+00   2.1507410e+00   2.5355667e+00  -1.0987973e+00  -3.5404679e-01   1.5274212e-01  -8.0108919e-01   4.9016449e-01   4.6337399e-01  -2.1406998e+00   1.5333185e-01   2.6538447e-01  -2.5289574e-01  -1.3196973e+00  -1.8038763e+00  -2.6904038e+00  -6.0227242e-01  -2.9338684e-01  -2.6460654e+00  -3.0788889e-01  -1.5257186e+00  -3.0208375e+00  -3.3137964e+00  -2.0771631e+00  -2.3946702e+00  -2.1504764e+00  -3.4500336e+00  -1.4391121e+00  -2.3429026e+00  -1.1214153e+00  -2.1513969e+00  -9.3034479e-01  -1.4138004e+00  -4.9726239e-01   1.4378934e+00   3.7744106e+00   3.4671734e+00  -1.1943379e+00
  -1.2062010e+00  -1.3675986e+00  -2.8293319e-01  -1.7294808e+00   1.5424678e+00   1.7361983e+00   1.9647735e+00   2.0925407e+00   6.2662743e-01   1.0342978e-01  -1.7095272e+00  -9.9368091e-01  -7.8992780e-01   3.9125769e-01  -4.6495836e-01  -1.7117289e+00   4.5415948e-01   2.6856818e+00   4.4593968e+00  -1.2653132e+00  -4.7945769e-01   3.7355874e-01   8.5895656e-01   1.4258341e+00   1.4685888e+00   1.3858239e+00   2.1878886e+00   1.7090524e+00   3.3431756e+00   2.7971851e+00   3.7106461e+00  -5.1482733e-01  -5.6293948e-01   8.0943984e-02   8.3105032e-01   1.9602084e+00   2.2423830e+00   2.1939282e+00   2.6444220e+00  -1.1638283e+00  -4.3343444e-01   1.3791047e-01  -7.4960132e-01   5.3737227e-01   5.6230943e-01  -2.1703253e+00   2.6350193e-01   3.3152793e-01  -1.1373653e-01  -1.4054054e+00  -1.8835719e+00  -2.7177451e+00  -5.8455594e-01  -1.8941648e-01  -2.5482696e+00  -2.1529789e-01  -1.3903728e+00  -3.0185023e+00  -3.3211413e+00  -2.0906532e+00  -2.3633481e+00  -2.0765396e+00  -3.3148835e+00  -1.3628543e+00  -2.1793352e+00  -1.0751343e+00  -2.0026417e+00  -9.5159199e-01  -1.3736078e+00  -7.2256203e-01   1.3129862e+00   3.7427203e+00   3.5213081e+00  -1.1828835e+00
  -1.2868900e+00  -1.3870001e+00  -4.0245072e-01  -1.8566943e+00   1.4600786e+00   1.7680842e+00   1.9823186e+00   2.1744391e+00   6.4751607e-01   1.5580475e-01  -1.7171591e+00  -9.7617436e-01  -7.4765105e-01   4.7562050e-01  -3.2616383e-01  -1.5395096e+00   3.0471014e-01   2.5449056e+00   4.4397568e+00  -1.3327744e+00  -5.1809312e-01   2.1743522e-01   7.5009846e-01   1.3104745e+00   1.3596434e+00   1.3063753e+00   2.0842204e+00   1.6177319e+00   3.3352046e+00   2.7503321e+00   3.7216920e+00  -5.9448440e-01  -6.3676358e-01   1.2488958e-02   7.9240333e-01   1.9425737e+00   2.2921044e+00   2.2035503e+00   2.7254562e+00  -1.1998573e+00  -4.9011636e-01   1.3068240e-01  -6.9777084e-01   5.7881271e-01   6.4897703e-01  -2.2207363e+00   3.6122524e-01   3.7641852e-01   9.5391836e-03  -1.4613481e+00  -1.9331776e+00  -2.7236982e+00  -5.3851700e-01  -9.8071936e-02  -2.4489661e+00  -1.3026453e-01  -1.2641584e+00  -2.9782720e+00  -3.2871273e+00  -2.0762921e+00  -2.2977968e+00  -1.9989825e+00  -3.1590181e+00  -1.2866230e+00  -2.0095473e+00  -1.0221473e+00  -1.8527281e+00  -9.7030378e-01  -1.3288761e+00  -9.2652846e-01   1.1909788e+00   3.6697900e+00   3.5451672e+00  -1.1638782e+00
  -1.3318675e+00  -1.3766705e+00  -5.0588941e-01  -1.9723097e+00   1.3618111e+00   1.7811378e+00   1.9705447e+00   2.2258535e+00   6.6023148e-01   1.9798881e-01  -1.6889479e+00  -9.2735713e-01  -7.0554286e-01   5.7169968e-01  -1.9674179e-01  -1.3650629e+00   1.7372281e-01   2.3853760e+00   4.3797188e+00  -1.3697400e+00  -5.6735295e-01   8.1922054e-02   6.5491146e-01   1.1985157e+00   1.2502151e+00   1.2114794e+00   1.9599441e+00   1.4918193e+00   3.2902217e+00   2.6649383e+00   3.6928924e+00  -6.4893931e-01  -6.9071048e-01  -5.4412901e-02   7.5176949e-01   1.8999956e+00   2.3089951e+00   2.1831179e+00   2.7789336e+00  -1.2066593e+00  -5.2461773e-01   1.3032973e-01  -6.4957505e-01   6.1242074e-01   7.2042567e-01  -2.2916214e+00   4.4365102e-01   4.0156568e-01   1.1538756e-01  -1.4878392e+00  -1.9529448e+00  -2.7094240e+00  -4.6597975e-01  -1.9628465e-02  -2.3501207e+00  -5.1376820e-02  -1.1473824e+00  -2.9009966e+00  -3.2143344e+00  -2.0339763e+00  -2.2012052e+00  -1.9175598e+00  -2.9849984e+00  -1.2087975e+00  -1.8344343e+00  -9.6071523e-01  -1.7024769e+00  -9.8288828e-01  -1.2773872e+00  -1.1073776e+00   1.0720890e+00   3.5568777e+00   3.5398899e+00  -1.1345304e+00
  -1.3410295e+00  -1.3383230e+00  -5.9190292e-01  -2.0769707e+00   1.2491163e+00   1.7731142e+00   1.9315833e+00   2.2467467e+00   6.6752308e-01   2.3191940e-01  -1.6259691e+00  -8.4928036e-01  -6.6458828e-01   6.7618930e-01  -7.6173872e-02  -1.1907564e+00   6.1743855e-02   2.2090253e+00   4.2817947e+00  -1.3769881e+00  -6.2497247e-01  -3.1730027e-02   5.7280969e-01   1.0906102e+00   1.1400912e+00   1.1024341e+00   1.8157350e+00   1.3340687e+00   3.2088207e+00   2.5445944e+00   3.6260254e+00  -6.7835600e-01  -7.2581077e-01  -1.1921299e-01   7.0735084e-01   1.8342470e+00   2.2922179e+00   2.1368796e+00   2.8056456e+00  -1.1850117e+00  -5.3829933e-01   1.3606810e-01  -6.0862148e-01   6.3658082e-01   7.7449595e-01  -2.3817736e+00   5.0863599e-01   4.0915316e-01   2.0276761e-01  -1.4862023e+00  -1.9440938e+00  -2.6765266e+00  -3.6947120e-01   4.6178817e-02  -2.2537285e+00   2.2830724e-02  -1.0403938e+00  -2.7886480e+00  -3.1065038e+00  -1.9643287e+00  -2.0776304e+00  -1.8320549e+00  -2.7961567e+00  -1.1278191e+00  -1.6553726e+00  -8.8945437e-01  -1.5529570e+00  -9.8604984e-01  -1.2173980e+00  -1.2642760e+00   9.5642805e-01   3.4066612e+00   3.5072755e+00  -1.0925247e+00
  -1.3155663e+00  -1.2744786e+00  -6.5974937e-01  -2.1716083e+00   1.1240162e+00   1.7428594e+00   1.8685093e+00   2.2380153e+00   6.7205264e-01   2.5942357e-01  -1.5304500e+00  -7.4491708e-01  -6.2558703e-01   7.8575559e-01   3.6362435e-02  -1.0191180e+00  -3.1301130e-02   2.0185236e+00   4.1495391e+00  -1.3563307e+00  -6.8880205e-01  -1.2302952e-01   5.0279827e-01   9.8736794e-01   1.0293128e+00   9.8108120e-01   1.6532592e+00   1.1484605e+00   3.0930153e+00   2.3939606e+00   3.5239481e+00  -6.8381922e-01  -7.4368767e-01  -1.8141298e-01   6.5779646e-01   1.7480077e+00   2.2422644e+00   2.0695449e+00   2.8068506e+00  -1.1366896e+00  -5.3325383e-01   1.4707805e-01  -5.7789342e-01   6.5018089e-01   8.0998464e-01  -2.4891563e+00   5.5486281e-01   4.0188374e-01   2.7117734e-01  -1.4587322e+00  -1.9087248e+00  -2.6270092e+00  -2.5206713e-01   1.0006519e-01  -2.1617542e+00   9.3744229e-02  -9.4359218e-01  -2.6442841e+00  -2.9683751e+00  -1.8687211e+00  -1.9318393e+00  -1.7423943e+00  -2.5965074e+00  -1.0423425e+00  -1.4742024e+00  -8.0746232e-01  -1.4054718e+00  -9.7700469e-01  -1.1477795e+00  -1.3973080e+00   8.4407915e-01   3.2231721e+00   3.4496633e+00  -1.0361946e+00
  -1.2579307e+00  -1.1883489e+00  -7.0932840e-01  -2.2573202e+00   9.8904242e-01   1.6904501e+00   1.7851643e+00   2.2014620e+00   6.7622419e-01   2.8210945e-01  -1.4057159e+00  -6.1800562e-01  -5.8916913e-01   8.9723660e-01   1.4187372e-01  -8.5272799e-01  -1.0604374e-01   1.8172457e+00   3.9874091e+00  -1.3105271e+00  -7.5694750e-01  -1.9222324e-01   4.4358899e-01   8.8938232e-01   9.1827466e-01   8.4975459e-01   1.4752185e+00   9.4004144e-01   2.9462178e+00   2.2185428e+00   3.3904915e+00  -6.6730206e-01  -7.4642955e-01  -2.4057446e-01   6.0236527e-01   1.6447201e+00   2.1609910e+00   1.9859990e+00   2.7842155e+00  -1.0644164e+00  -5.1216863e-01   1.6251941e-01  -5.5953120e-01   6.5263726e-01   8.2675935e-01  -2.6110134e+00   5.8192112e-01   3.8280012e-01   3.2067759e-01  -1.4086176e+00  -1.8496939e+00  -2.5632248e+00  -1.1722086e-01   1.4307751e-01  -2.0760643e+00   1.6254069e-01  -8.5741429e-01  -2.4719760e+00  -2.8054855e+00  -1.7492827e+00  -1.7691288e+00  -1.6487701e+00  -2.3906231e+00  -9.5138018e-01  -1.2931775e+00  -7.1442704e-01  -1.2615293e+00  -9.5367323e-01  -1.0681205e+00  -1.5074000e+00   7.3517455e-01   3.0116651e+00   3.3698046e+00  -9.6466432e-01
  -1.1717461e+00  -1.0836977e+00  -7.4118286e-01  -2.3352465e+00   8.4714991e-01   1.6172687e+00   1.6859455e+00   2.1397293e+00   6.8203521e-01   3.0128456e-01  -1.2560955e+00  -4.7286850e-01  -5.5582493e-01   1.0078242e+00   2.4141887e-01  -6.9409781e-01  -1.6358631e-01   1.6092020e+00   3.8005870e+00  -1.2431571e+00  -8.2788199e-01  -2.4024158e-01   3.9372379e-01   7.9725212e-01   8.0780179e-01   7.1120656e-01   1.2853372e+00   7.1471459e-01   2.7731543e+00   2.0244372e+00   3.2303252e+00  -6.3159191e-01  -7.3644715e-01  -2.9632490e-01   5.4104966e-01   1.5284046e+00   2.0515959e+00   1.8910347e+00   2.7397554e+00  -9.7177016e-01  -4.7816425e-01   1.8153990e-01  -5.5466562e-01   6.4389009e-01   8.2581527e-01  -2.7440183e+00   5.9034509e-01   3.5509509e-01   3.5189954e-01  -1.3398260e+00  -1.7704656e+00  -2.4878266e+00   3.1416005e-02   1.7645795e-01  -1.9983585e+00   2.3007066e-01  -7.8230184e-01  -2.2767012e+00  -2.6239469e+00  -1.6088985e+00  -1.5951233e+00  -1.5517580e+00  -2.1834805e+00  -8.5443001e-01  -1.1148876e+00  -6.1070829e-01  -1.1227976e+00  -9.1483360e-01  -9.7878926e-01  -1.5962112e+00   6.2996859e-01   2.7784355e+00   3.2707312e+00  -8.7795120e-01
  -1.0616552e+00  -9.6468593e-01  -7.5646533e-01  -2.4064497e+00   7.0161186e-01   1.5260044e+00   1.5755787e+00   2.0562094e+00   6.9095604e-01   3.1790285e-01  -1.0867800e+00  -3.1421758e-01  -5.2594544e-01   1.1152133e+00   3.3597820e-01  -5.4554464e-01  -2.0539917e-01   1.3989352e+00   3.5947918e+00  -1.1584545e+00  -9.0052523e-01  -2.6861383e-01   3.5169922e-01   7.1159916e-01   6.9919454e-01   5.6851368e-01   1.0882894e+00   4.7899507e-01   2.5797173e+00   1.8180585e+00   3.0488003e+00  -5.8017976e-01  -7.1632720e-01  -3.4836234e-01   4.7464584e-01   1.4034529e+00   1.9185280e+00   1.7891121e+00   2.6757807e+00  -8.6304916e-01  -4.3461837e-01   2.0327817e-01  -5.6331994e-01   6.2437008e-01   8.0926477e-01  -2.8844487e+00   5.8160196e-01   3.2192455e-01   3.6603172e-01  -1.2569541e+00  -1.6749469e+00  -2.4037150e+00   1.9016753e-01   2.0150326e-01  -1.9300996e+00   2.9676496e-01  -7.1865608e-01  -2.0642003e+00  -2.4302002e+00  -1.4511824e+00  -1.4155632e+00  -1.4524144e+00  -1.9802773e+00  -7.5157227e-01  -9.4215466e-01  -4.9738456e-01  -9.9104704e-01  -8.6022676e-01  -8.8094719e-01  -1.6659936e+00   5.2889977e-01   2.5305897e+00   3.1556293e+00  -7.7701642e-01
  -9.3312188e-01  -8.3570715e-01  -7.5687047e-01  -2.4718081e+00   5.5589787e-01   1.4205741e+00   1.4588827e+00   1.9549186e+00   7.0384524e-01   3.3254120e-01  -9.0364804e-01  -1.4695522e-01  -4.9986597e-01   1.2177057e+00   4.2633573e-01  -4.0907284e-01  -2.3320802e-01   1.1913850e+00   3.3760737e+00  -1.0611140e+00  -9.7428426e-01  -2.7935942e-01   3.1608287e-01   6.3307915e-01   5.9423653e-01   4.2496691e-01   8.8956443e-01   2.3974139e-01   2.3727578e+00   1.6058634e+00   2.8517703e+00  -5.1711353e-01  -6.8869027e-01  -3.9645931e-01   4.0476576e-01   1.2744080e+00   1.7673339e+00   1.6841636e+00   2.5948387e+00  -7.4310299e-01  -3.8498636e-01   2.2686265e-01  -5.8438822e-01   5.9494141e-01   7.8025714e-01  -3.0283791e+00   5.5803100e-01   2.8623650e-01   3.6478416e-01  -1.1650519e+00  -1.5673181e+00  -2.3139802e+00   3.5549108e-01   2.1943346e-01  -1.8724531e+00   3.6257390e-01  -6.6678675e-01  -1.8408040e+00  -2.2307709e+00  -1.2804229e+00  -1.2360942e+00  -1.3523392e+00  -1.7862341e+00  -6.4352813e-01  -7.7791222e-01  -3.7625893e-01  -8.6808422e-01  -7.9060271e-01  -7.7651294e-01  -1.7194355e+00   4.3263630e-01   2.2757829e+00   3.0277208e+00  -6.6375979e-01
  -7.9219498e-01  -7.0121671e-01  -7.4453886e-01  -2.5319333e+00   4.1354470e-01   1.3059649e+00   1.3405459e+00   1.8403488e+00   7.2090595e-01   3.4540390e-01  -7.1305711e-01   2.4020715e-02  -4.7790707e-01   1.3142638e+00   5.1298629e-01  -2.8627230e-01  -2.4887885e-01   9.9172805e-01   3.1506061e+00  -9.5607854e-01  -1.0490561e+00  -2.7486296e-01   2.8561650e-01   5.6238376e-01   4.9516128e-01   2.8395184e-01   6.9527625e-01   3.8774897e-03   2.1598279e+00   1.3940904e+00   2.6453995e+00  -4.4682236e-01  -6.5606142e-01  -4.4046892e-01   3.3378481e-01   1.1457498e+00   1.6044438e+00   1.5794526e+00   2.4996586e+00  -6.1713619e-01  -3.3262713e-01   2.5140838e-01  -6.1569466e-01   5.5682348e-01   7.4283193e-01  -3.1718743e+00   5.2273284e-01   2.5062655e-01   3.5032855e-01  -1.0694254e+00  -1.4518653e+00  -2.2218366e+00   5.2410816e-01   2.3128174e-01  -1.8262362e+00   4.2694591e-01  -6.2686051e-01  -1.6132282e+00  -2.0320273e+00  -1.1014940e+00  -1.0620625e+00  -1.2536941e+00  -1.6063878e+00  -5.3167309e-01  -6.2507321e-01  -2.4981989e-01  -7.5568040e-01  -7.0770342e-01  -6.6807999e-01  -1.7594910e+00   3.4209989e-01   2.0219340e+00   2.8901615e+00  -5.4095597e-01
  -6.4524772e-01  -5.6556376e-01  -7.2193822e-01  -2.5871128e+00   2.7802233e-01   1.1880027e+00   1.2249220e+00   1.7172972e+00   7.4168668e-01   3.5635278e-01  -5.2161261e-01   1.9399963e-01  -4.6040829e-01   1.4045085e+00   5.9607504e-01  -1.7824050e-01  -2.5430711e-01   8.0519430e-01   2.9244803e+00  -8.4832224e-01  -1.1251909e+00  -2.5774076e-01   2.5929979e-01   5.0023297e-01   4.0457848e-01   1.4882279e-01   5.1192073e-01  -2.2188058e-01   1.9488804e+00   1.1885217e+00   2.4359597e+00  -3.7391707e-01  -6.2075838e-01  -4.8033222e-01   2.6472906e-01   1.0216933e+00   1.4369037e+00   1.4774901e+00   2.3930920e+00  -4.9049553e-01  -2.8064331e-01   2.7601401e-01  -6.5413102e-01   5.1149944e-01   7.0171050e-01  -3.3111748e+00   4.7941474e-01   2.1722851e-01   3.2521508e-01  -9.7542807e-01  -1.3328246e+00  -2.1305517e+00   6.9310383e-01   2.3781411e-01  -1.7918857e+00   4.8884956e-01  -5.9885605e-01  -1.3883499e+00  -1.8399567e+00  -9.1972741e-01  -8.9833220e-01  -1.1591720e+00  -1.4453876e+00  -4.1800245e-01  -4.8639452e-01  -1.2115725e-01  -6.5549894e-01  -6.1418190e-01  -5.5879083e-01  -1.7892116e+00   2.5846485e-01   1.7769286e+00   2.7459541e+00  -4.1213491e-01
  -4.9870785e-01  -4.3282988e-01  -6.9173010e-01  -2.6372892e+00   1.5260277e-01   1.0730584e+00   1.1158574e+00   1.5906812e+00   7.6512698e-01   3.6495952e-01  -3.3592203e-01   3.5862330e-01  -4.4774940e-01   1.4886683e+00   6.7537443e-01  -8.5533697e-02  -2.5131776e-01   6.3687096e-01   2.7035116e+00  -7.4263456e-01  -1.2034220e+00  -2.3070713e-01   2.3645089e-01   4.4735698e-01   3.2536159e-01   2.2777401e-02   3.4609304e-01  -4.3128141e-01   1.7479374e+00   9.9428497e-01   2.2296248e+00  -3.0297618e-01  -5.8479979e-01  -5.1608851e-01   2.0110712e-01   9.0601502e-01   1.2720675e+00   1.3800101e+00   2.2780529e+00  -3.6844858e-01  -2.3174312e-01   2.9976151e-01  -6.9586136e-01   4.6061716e-01   6.6203890e-01  -3.4428643e+00   4.3219910e-01   1.8764410e-01   2.9226876e-01  -8.8825073e-01  -1.2142393e+00  -2.0433661e+00   8.5998950e-01   2.3948441e-01  -1.7694442e+00   5.4683755e-01  -5.8252909e-01  -1.1729659e+00  -1.6599672e+00  -7.4074724e-01  -7.4912801e-01  -1.0719132e+00  -1.3073068e+00  -3.0505016e-01  -3.6434602e-01   6.1640554e-03  -5.6902500e-01  -5.1346221e-01  -4.5217612e-01  -1.8115806e+00   1.8312988e-01   1.5483241e+00   2.5978828e+00  -2.8141239e-01
  -3.5879039e-01  -3.0668192e-01  -6.5663093e-01  -2.6820667e+00   4.0235424e-02   9.6771140e-01   1.0165572e+00   1.4653485e+00   7.8964556e-01   3.7057460e-01  -1.6234498e-01   5.1402766e-01  -4.4035654e-01   1.5674831e+00   7.5029809e-01  -8.1511644e-03  -2.4158006e-01   4.9149866e-01   2.4930627e+00  -6.4342128e-01  -1.2847639e+00  -1.9644766e-01   2.1674246e-01   4.0446717e-01   2.6050324e-01  -9.1264552e-02   2.0417924e-01  -6.1876773e-01   1.5647470e+00   8.1569821e-01   2.0322697e+00  -2.3832744e-01  -5.4983371e-01  -5.4788559e-01   1.4669914e-01   8.0191178e-01   1.1172624e+00   1.2879975e+00   2.1574556e+00  -2.5596582e-01  -1.8812888e-01   3.2172114e-01  -7.3657947e-01   4.0588940e-01   6.2909574e-01  -3.5640085e+00   3.8540537e-01   1.6291250e-01   2.5446937e-01  -8.1271618e-01  -1.0998339e+00  -1.9634042e+00   1.0227327e+00   2.3642559e-01  -1.7585697e+00   5.9914655e-01  -5.7739144e-01  -9.7354584e-01  -1.4967204e+00  -5.7026999e-01  -6.1791282e-01  -9.9537640e-01  -1.1954770e+00  -1.9576757e-01  -2.6099192e-01   1.2826461e-01  -4.9750137e-01  -4.0955048e-01  -3.5196822e-01  -1.8293613e+00   1.1766333e-01   1.3430664e+00   2.4484686e+00  -1.5328198e-01
  -2.3124507e-01  -1.9024411e-01  -6.1927411e-01  -2.7207539e+00  -5.6565677e-02   8.7838462e-01   9.2949054e-01   1.3458877e+00   8.1326398e-01   3.7240854e-01  -6.7490082e-03   6.5695640e-01  -4.3869397e-01   1.6420766e+00   8.1994763e-01   5.4448511e-02  -2.2654173e-01   3.7326935e-01   2.2978881e+00  -5.5452714e-01  -1.3703913e+00  -1.5750531e-01   2.0021143e-01   3.7221822e-01   2.1294835e-01  -1.9077289e-01   9.2036988e-02  -7.7967057e-01   1.4064391e+00   6.5616152e-01   1.8492781e+00  -1.8383548e-01  -5.1708695e-01  -5.7598952e-01   1.0531786e-01   7.1189728e-01   9.7944501e-01   1.2017621e+00   2.0341518e+00  -1.5751496e-01  -1.5141693e-01   3.4096303e-01  -7.7179846e-01   3.4899834e-01   6.0798672e-01  -3.6722617e+00   3.4331754e-01   1.4351716e-01   2.1482071e-01  -7.5308964e-01  -9.9290320e-01  -1.8935775e+00   1.1797564e+00   2.2847453e-01  -1.7585656e+00   6.4382472e-01  -5.8270696e-01  -7.9599080e-01  -1.3540021e+00  -4.1387984e-01  -5.0730440e-01  -9.3317267e-01  -1.1123595e+00  -9.3370531e-02  -1.7789021e-01   2.4113634e-01  -4.4187239e-01  -3.0680999e-01  -2.6190052e-01  -1.8449634e+00   6.3724305e-02   1.1672277e+00   2.2999428e+00  -3.2381628e-02
  -1.2112881e-01  -8.5994793e-02  -5.8208145e-01  -2.7524289e+00  -1.3581909e-01   8.1098257e-01   8.5634129e-01   1.2364506e+00   8.3375769e-01   3.6961876e-01   1.2571763e-01   7.8484349e-01  -4.4324030e-01   1.7138089e+00   8.8318561e-01   1.0330163e-01  -2.0738329e-01   2.8563606e-01   2.1220049e+00  -4.7908882e-01  -1.4615041e+00  -1.1618347e-01   1.8724488e-01   3.5116290e-01   1.8541514e-01  -2.7370514e-01   1.4685976e-02  -9.1036154e-01   1.2792021e+00   5.1809870e-01   1.6853687e+00  -1.4270804e-01  -4.8733307e-01  -6.0079009e-01   8.0560314e-02   6.3773786e-01   8.6486875e-01   1.1210454e+00   1.9108676e+00  -7.6877011e-02  -1.2259067e-01   3.5657607e-01  -7.9715074e-01   2.9151111e-01   6.0334240e-01  -3.7659372e+00   3.0995129e-01   1.2942543e-01   1.7621650e-01  -7.1291042e-01  -8.9621771e-01  -1.8364823e+00   1.3299145e+00   2.1522426e-01  -1.7684316e+00   6.7887496e-01  -5.9750230e-01  -6.4540769e-01  -1.2346326e+00  -2.7679027e-01  -4.1903282e-01  -8.8887347e-01  -1.0594566e+00  -1.1667138e-03  -1.1601550e-01   3.4084188e-01  -4.0273822e-01  -2.0971585e-01  -1.8550349e-01  -1.8603314e+00   2.2965061e-02   1.0257764e+00   2.1542376e+00   7.6751219e-02
  -3.2611165e-02   4.3081902e-03  -5.4715064e-01  -2.7760253e+00  -1.9615373e-01   7.7055046e-01   7.9799750e-01   1.1405959e+00   8.4882310e-01   3.6139634e-01   2.3082563e-01   8.9586064e-01  -4.5445469e-01   1.7841232e+00   9.3872562e-01   1.3986811e-01  -1.8499365e-01   2.3114464e-01   1.9685936e+00  -4.1942307e-01  -1.5591896e+00  -7.4469152e-02   1.7854258e-01   3.4170362e-01   1.8021795e-01  -3.3858725e-01  -2.3973975e-02  -1.0083600e+00   1.1879964e+00   4.0294406e-01   1.5444452e+00  -1.1733288e-01  -4.6088102e-01  -6.2280121e-01   7.5566736e-02   5.8042642e-01   7.7878138e-01   1.0451498e+00   1.7901443e+00  -1.6993436e-02  -1.0198852e-01   3.6769393e-01  -8.0867568e-01   2.3480830e-01   6.1904308e-01  -3.8440423e+00   2.8883502e-01   1.2015358e-01   1.4131042e-01  -6.9485322e-01  -8.1194547e-01  -1.7942975e+00   1.4724494e+00   1.9609603e-01  -1.7869271e+00   7.0240089e-01  -6.2059465e-01  -5.2591112e-01  -1.1404161e+00  -1.6360858e-01  -3.5393849e-01  -8.6580804e-01  -1.0372685e+00   7.7624884e-02  -7.5708899e-02   4.2371389e-01  -3.8032016e-01  -1.2260643e-01  -1.2591055e-01  -1.8768599e+00  -3.0787326e-03   9.2238936e-01   2.0129921e+00   1.6991922e-01
   3.1179259e-02   7.9669605e-02  -5.1616465e-01  -2.7904273e+00  -2.3686396e-01   7.6098044e-01   7.5457872e-01   1.0611583e+00   8.5624791e-01   3.4704656e-01   3.0542691e-01   9.8892982e-01  -4.7273533e-01   1.8543999e+00   9.8523046e-01   1.6594161e-01  -1.5996676e-01   2.1129639e-01   1.8399308e+00  -3.7695457e-01  -1.6642927e+00  -3.3978690e-02   1.7505998e-01   3.4404386e-01   1.9910438e-01  -3.8457369e-01  -2.1396330e-02  -1.0723932e+00   1.1363224e+00   3.1117130e-01   1.4294786e+00  -1.0915681e-01  -4.3758373e-01  -6.4265435e-01   9.2806409e-02   5.4019112e-01   7.2517187e-01   9.7307737e-01   1.6742836e+00   2.0148108e-02  -8.9325954e-02   3.7352605e-01  -8.0307441e-01   1.8002916e-01   6.5798671e-01  -3.9062771e+00   2.8281803e-01   1.1485092e-01   1.1239834e-01  -7.0062452e-01  -7.4159401e-01  -1.7686899e+00   1.6069407e+00   1.7042286e-01  -1.8126458e+00   7.1274454e-01  -6.5063172e-01  -4.4046502e-01  -1.0721322e+00  -7.8118612e-02  -3.1200730e-01  -8.6686366e-01  -1.0452974e+00   1.4005024e-01  -5.6656053e-02   4.8654361e-01  -3.7443750e-01  -4.9446633e-02  -8.5683276e-02  -1.8953392e+00  -1.3102462e-02   8.5931344e-01   1.8775687e+00   2.4348636e-01
   6.8262408e-02   1.3986475e-01  -4.9032967e-01  -2.7945712e+00  -2.5793879e-01   7.8478475e-01   7.2549589e-01   1.0001545e+00   8.5407306e-01   3.2605905e-01   3.4757013e-01   1.0637003e+00  -4.9837546e-01   1.9258277e+00   1.0214107e+00   1.8354793e-01  -1.3261830e-01   2.2645302e-01   1.7373541e+00  -3.5218527e-01  -1.7773030e+00   4.0735405e-03   1.7793400e-01   3.5814400e-01   2.4311728e-01  -4.1148292e-01   2.3441742e-02  -1.1024081e+00   1.1260571e+00   2.4235852e-01   1.3424253e+00  -1.1861675e-01  -4.1686874e-01  -6.6108410e-01   1.3390393e-01   5.1653666e-01   7.0658178e-01   9.0366752e-01   1.5652990e+00   3.3582876e-02  -8.3749642e-02   3.7339158e-01  -7.7791505e-01   1.2803526e-01   7.2191734e-01  -3.9530013e+00   2.9391999e-01   1.1239604e-01   9.1320704e-02  -7.3090034e-01  -6.8597596e-01  -1.7607336e+00   1.7332464e+00   1.3753767e-01  -1.8440924e+00   7.0860476e-01  -6.8614154e-01  -3.9077132e-01  -1.0295623e+00  -2.3097326e-02  -2.9243748e-01  -8.9430218e-01  -1.0820944e+00   1.8358273e-01  -5.7893802e-02   5.2674754e-01  -3.8449543e-01   6.3822966e-03  -6.6665937e-02  -1.9159369e+00  -6.1423082e-03   8.3728523e-01   1.7490754e+00   2.9456730e-01
   7.7861977e-02   1.8541254e-01  -4.7034441e-01  -2.7875392e+00  -2.6006349e-01   8.4294875e-01   7.0953829e-01   9.5872791e-01   8.4073426e-01   2.9816289e-01   3.5656257e-01   1.1204937e+00  -5.3152196e-01   1.9993002e+00   1.0461164e+00   1.9483848e-01  -1.0302131e-01   2.7578933e-01   1.6612638e+00  -3.4470754e-01  -1.8982657e+00   3.8881940e-02   1.8839426e-01   3.8368506e-01   3.1249316e-01  -4.1980730e-01   1.0994775e-01  -1.0995374e+00   1.1573704e+00   1.9528387e-01   1.2841863e+00  -1.4513041e-01  -3.9779251e-01  -6.7890673e-01   1.9951732e-01   5.0831212e-01   7.2399528e-01   8.3572502e-01   1.4648781e+00   2.3387623e-02  -8.3920228e-02   3.6675323e-01  -7.3177545e-01   7.9392624e-02   8.1132395e-01  -3.9851741e+00   3.2323010e-01   1.1149887e-01   7.9391789e-02  -7.8530841e-01  -6.4520280e-01  -1.7708532e+00   1.8514439e+00   9.6858335e-02  -1.8797560e+00   6.8913050e-01  -7.2558712e-01  -3.7721448e-01  -1.0115542e+00  -1.7862289e-04  -2.9373180e-01  -9.4960277e-01  -1.1453473e+00   2.0626326e-01  -7.7844191e-02   5.4250379e-01  -4.0948455e-01   4.2256427e-02  -6.9877434e-02  -1.9382157e+00   1.8326593e-02   8.5551496e-01   1.6283932e+00   3.2117529e-01
   6.0405677e-02   2.1751368e-01  -4.5640486e-01  -2.7686477e+00  -2.4459168e-01   9.3487639e-01   7.0498151e-01   9.3713743e-01   8.1517399e-01   2.6336485e-01   3.3297414e-01   1.1602225e+00  -5.7214027e-01   2.0753435e+00   1.0584211e+00   2.0198620e-01  -7.1058387e-02   3.5730046e-01   1.6111569e+00  -3.5326087e-01  -2.0267249e+00   7.0032960e-02   2.0766467e-01   4.2004425e-01   4.0660137e-01  -4.1069406e-01   2.3590678e-01  -1.0660200e+00   1.2287275e+00   1.6804514e-01   1.2546115e+00  -1.8714991e-01  -3.7911850e-01  -6.9699162e-01   2.8927392e-01   5.1380241e-01   7.7681273e-01   7.6813144e-01   1.3743567e+00  -9.3536920e-03  -8.8119024e-02   3.5324776e-01  -6.6431719e-01   3.4372872e-02   9.2541737e-01  -4.0042687e+00   3.7086350e-01   1.1080334e-01   7.7360695e-02  -8.6245900e-01  -6.1871129e-01  -1.7987971e+00   1.9617725e+00   4.7965473e-02  -1.9181745e+00   6.5398425e-01  -7.6742142e-01  -3.9886409e-01  -1.0161169e+00  -9.7737856e-03  -3.1380784e-01  -1.0333408e+00  -1.2320008e+00   2.0681209e-01  -1.1437380e-01   5.3285140e-01  -4.4799280e-01   5.6436962e-02  -9.5446044e-02  -1.9611901e+00   6.0311502e-02   9.1173655e-01   1.5162045e+00   3.2232064e-01
   1.7468724e-02   2.3795665e-01  -4.4824338e-01  -2.7375202e+00  -2.1348771e-01   1.0584274e+00   7.0971212e-01   9.3478892e-01   7.7691719e-01   2.2196880e-01   2.7858249e-01   1.1842875e+00  -6.1998841e-01   2.1540792e+00   1.0576895e+00   2.0708874e-01  -3.6487487e-02   4.6786622e-01   1.5856955e+00  -3.7583017e-01  -2.1617043e+00   9.7465846e-02   2.3685852e-01   4.6628467e-01   5.2393130e-01  -3.8589808e-01   3.9756373e-01  -1.0050790e+00   1.3369801e+00   1.5819723e-01   1.2525480e+00  -2.4227708e-01  -3.5941705e-01  -7.1622696e-01   4.0176943e-01   5.3083817e-01   8.6291042e-01   6.9993630e-01   1.2947042e+00  -6.2635389e-02  -9.4372716e-02   3.3271066e-01  -5.7628938e-01  -7.0280696e-03   1.0621839e+00  -4.0121689e+00   4.3597749e-01   1.0898579e-01   8.5406754e-02  -9.6002468e-01  -6.0532221e-01  -1.8436458e+00   2.0645795e+00  -9.3304778e-03  -1.9579863e+00   6.0337463e-01  -8.1013927e-01  -4.5353731e-01  -1.0405450e+00  -5.1053610e-02  -3.5012009e-01  -1.1451070e+00  -1.3384021e+00   1.8470887e-01  -1.6487583e-01   4.9774841e-01  -4.9823132e-01   4.8147950e-02  -1.4259144e-01  -1.9834226e+00   1.1924890e-01   1.0023260e+00   1.4130184e+00   2.9805497e-01
  -4.8338874e-02   2.4899416e-01  -4.4519837e-01  -2.6941446e+00  -1.6924034e-01   1.2100445e+00   7.2136094e-01   9.5030995e-01   7.2610648e-01   1.7457606e-01   1.9626190e-01   1.1944636e+00  -6.7460261e-01   2.2352196e+00   1.0436348e+00   2.1208413e-01   9.8277781e-04   6.0337163e-01   1.5828050e+00  -4.0978240e-01  -2.3017243e+00   1.2141426e-01   2.7687241e-01   5.2116217e-01   6.6212524e-01  -3.4770577e-01   5.8979119e-01  -9.2076336e-01   1.4775416e+00   1.6290115e-01   1.2759311e+00  -3.0743443e-01  -3.3718239e-01  -7.3748057e-01   5.3462471e-01   5.5691989e-01   9.7878338e-01   6.3042487e-01   1.2265253e+00  -1.3366293e-01  -1.0058938e-01   3.0519272e-01  -4.6946572e-01  -4.5055493e-02   1.2185124e+00  -4.0110525e+00   5.1684560e-01   1.0484458e-01   1.0316910e-01  -1.0748664e+00  -6.0333239e-01  -1.9038557e+00   2.1602746e+00  -7.4936851e-02  -1.9979686e+00   5.3805806e-01  -8.5232268e-01  -5.3791903e-01  -1.0815666e+00  -1.2199436e-01  -3.9978789e-01  -1.2834755e+00  -1.4604652e+00   1.4023711e-01  -2.2637247e-01   4.3808569e-01  -5.5807631e-01   1.7601268e-02  -2.0965563e-01  -2.0031518e+00   1.9398130e-01   1.1224824e+00   1.3191932e+00   2.4946023e-01
  -1.3353614e-01   2.5319603e-01  -4.4630853e-01  -2.6389098e+00  -1.1475000e-01   1.3849608e+00   7.3744091e-01   9.8166134e-01   6.6349556e-01   1.2206706e-01   8.9821306e-02   1.1927821e+00  -7.3529497e-01   2.3180995e+00   1.0163584e+00   2.1868047e-01   4.1614441e-02   7.5887986e-01   1.5997994e+00  -4.5203531e-01  -2.4448605e+00   1.4233316e-01   3.2828649e-01   5.8315005e-01   8.1805857e-01  -2.9883251e-01   8.0633446e-01  -8.1775573e-01   1.6446370e+00   1.7907801e-01   1.3219149e+00  -3.7907991e-01  -3.1095949e-01  -7.6155708e-01   6.8459984e-01   5.8935043e-01   1.1197594e+00   5.5916210e-01   1.1700715e+00  -2.1902535e-01  -1.0469798e-01   2.7096763e-01  -3.4652284e-01  -8.0147835e-02   1.3903839e+00  -4.0032623e+00   6.1098310e-01   9.7376851e-02   1.2980714e-01  -1.2032014e+00  -6.1063323e-01  -1.9773359e+00   2.2492912e+00  -1.4844195e-01  -2.0370586e+00   4.5931193e-01  -8.9267836e-01  -6.4773277e-01  -1.1355119e+00  -2.1948401e-01  -4.5972500e-01  -1.4460204e+00  -1.5938443e+00   7.4491469e-02  -2.9563386e-01   3.5565599e-01  -6.2512926e-01  -3.4031781e-02  -2.9418257e-01  -2.0184498e+00   2.8276774e-01   1.2664654e+00   1.2349537e+00   1.7858251e-01
  -2.3397830e-01   2.5328535e-01  -4.5042130e-01  -2.5726258e+00  -5.3193382e-02   1.5774715e+00   7.5548348e-01   1.0262795e+00   5.9040317e-01   6.5566041e-02  -3.6199532e-02   1.1814168e+00  -8.0116274e-01   2.4017352e+00   9.7637174e-01   2.2830186e-01   8.5565366e-02   9.2885188e-01   1.6335264e+00  -4.9924942e-01  -2.5888373e+00   1.6081788e-01   3.9127771e-01   6.5048334e-01   9.8796133e-01  -2.4229617e-01   1.0401202e+00  -7.0115640e-01   1.8316152e+00   2.0356221e-01   1.3870333e+00  -4.5344951e-01  -2.7947059e-01  -7.8915247e-01   8.4775392e-01   6.2537262e-01   1.2802726e+00   4.8601351e-01   1.1252654e+00  -3.1489548e-01  -1.0478314e-01   2.3052976e-01  -2.1087059e-01  -1.1287835e-01   1.5731101e+00  -3.9911808e+00   7.1531508e-01   8.5838773e-02   1.6408667e-01  -1.3408040e+00  -6.2485060e-01  -2.0615541e+00   2.3320585e+00  -2.2909674e-01  -2.0743643e+00   3.6888209e-01  -9.3006727e-01  -7.7795609e-01  -1.1984933e+00  -3.3948346e-01  -5.2676656e-01  -1.6293851e+00  -1.7341116e+00  -1.0653696e-02  -3.6931046e-01   2.5307778e-01  -6.9679602e-01  -1.0469874e-01  -3.9304289e-01  -2.0273935e+00   3.8332955e-01   1.4278787e+00   1.1604015e+00   8.8314690e-02
  -3.4509537e-01   2.5196698e-01  -4.5630518e-01  -2.4965173e+00   1.2128954e-02   1.7812538e+00   7.7316662e-01   1.0812398e+00   5.0863125e-01   6.3893402e-03  -1.7676417e-01   1.1625790e+00  -8.7110976e-01   2.4849056e+00   9.2460051e-01   2.4204960e-01   1.3282480e-01   1.1074012e+00   1.6805285e+00  -5.4803280e-01  -2.7311498e+00   1.7752182e-01   4.6555373e-01   7.2122141e-01   1.1675777e+00  -1.8127221e-01   1.2836104e+00  -5.7624981e-01   2.0313033e+00   2.3324762e-01   1.4673850e+00  -5.2680901e-01  -2.4173138e-01  -8.2080856e-01   1.0196430e+00   6.6230466e-01   1.4541782e+00   4.1114321e-01   1.0917331e+00  -4.1724506e-01  -9.9207858e-02   1.8458274e-01  -6.6447417e-02  -1.4388997e-01   1.7616026e+00  -3.9771005e+00   8.2637372e-01   6.9786211e-02   2.0448333e-01  -1.4832272e+00  -6.4349494e-01  -2.1536633e+00   2.4089826e+00  -3.1581739e-01  -2.1091639e+00   2.6890775e-01  -9.6352718e-01  -9.2306808e-01  -1.2665922e+00  -4.7723452e-01  -5.9779159e-01  -1.8294040e+00  -1.8769302e+00  -1.1261634e-01  -4.4407449e-01   1.3367661e-01  -7.7038518e-01  -1.9159082e-01  -5.0259790e-01  -2.0282404e+00   4.9293193e-01   1.5999852e+00   1.0955194e+00  -1.7765085e-02
  -4.6214874e-01   2.5175886e-01  -4.6275543e-01  -2.4121966e+00   7.7954996e-02   1.9897145e+00   7.8843014e-01   1.1434314e+00   4.2035435e-01  -5.4018628e-02  -3.2659127e-01   1.1384273e+00  -9.4387837e-01   2.5662497e+00   8.6236613e-01   2.6067816e-01   1.8316732e-01   1.2885724e+00   1.7372087e+00  -5.9514566e-01  -2.8692109e+00   1.9308069e-01   5.5031608e-01   7.9332744e-01   1.3523544e+00  -1.1893634e-01   1.5291818e+00  -4.4826491e-01   2.2363850e+00   2.6522170e-01   1.5588311e+00  -5.9569533e-01  -1.9714530e-01  -8.5686935e-01   1.1955449e+00   6.9766854e-01   1.6350900e+00   3.3499329e-01   1.0688408e+00  -5.2206118e-01  -8.6716067e-02   1.3401936e-01   8.2506049e-02  -1.7382784e-01   1.9506572e+00  -3.9631082e+00   9.4051079e-01   4.9093771e-02   2.4929516e-01  -1.6260323e+00  -6.6411377e-01  -2.2506394e+00   2.4804347e+00  -4.0720929e-01  -2.1408993e+00   1.6182743e-01  -9.9228962e-01  -1.0773174e+00  -1.3360441e+00  -6.2750258e-01  -6.6983814e-01  -2.0412723e+00  -2.0182172e+00  -2.2821654e-01  -5.1676466e-01   1.3289337e-03  -8.4322126e-01  -2.9130687e-01  -6.1889364e-01  -2.0195932e+00   6.0849898e-01   1.7760378e+00   1.0401715e+00  -1.3559045e-01
  -5.8048827e-01   2.5483742e-01  -4.6868360e-01  -2.3216118e+00   1.4122498e-01   2.1963428e+00   7.9957282e-01   1.2097319e+00   3.2798892e-01  -1.1415959e-01  -4.8040998e-01   1.1109910e+00  -1.0180915e+00   2.6443690e+00   7.9134565e-01   2.8458482e-01   2.3613005e-01   1.4666270e+00   1.7999968e+00  -6.3769120e-01  -3.0005027e+00   2.0804953e-01   6.4425766e-01   8.6476087e-01   1.5376491e+00  -5.8303460e-02   1.7695059e+00  -3.2213927e-01   2.4397767e+00   2.9688262e-01   1.6571939e+00  -6.5712893e-01  -1.4556826e-01  -8.9744294e-01   1.3706970e+00   7.2930622e-01   1.8167188e+00   2.5824618e-01   1.0557366e+00  -6.2555010e-01  -6.6509604e-02   7.9893530e-02   2.3168182e-01  -2.0327411e-01   2.1352318e+00  -3.9509834e+00   1.0541110e+00   2.3951650e-02   2.9675516e-01  -1.7650122e+00  -6.8443466e-01  -2.3494276e+00   2.5467442e+00  -5.0161404e-01  -2.1691677e+00   5.0271392e-02  -1.0157928e+00  -1.2349962e+00  -1.4034119e+00  -7.8484142e-01  -7.4020863e-01  -2.2597605e+00  -2.1542913e+00  -3.5382247e-01  -5.8452768e-01  -1.3972533e-01  -9.1276902e-01  -4.0004713e-01  -7.3787386e-01  -2.0005371e+00   7.2675699e-01   1.9496072e+00   9.9409788e-01  -2.6082784e-01
  -6.9579471e-01   2.6290783e-01  -4.7318614e-01  -2.2269715e+00   1.9923648e-01   2.3950499e+00   8.0532646e-01   1.2771715e+00   2.3405170e-01  -1.7256076e-01  -6.3320518e-01   1.0821079e+00  -1.0923034e+00   2.7179287e+00   7.1350902e-01   3.1381166e-01   2.9101643e-01   1.6363192e+00   1.8655055e+00  -6.7328001e-01  -3.1227323e+00   2.2285698e-01   7.4559795e-01   9.3357741e-01   1.7189480e+00  -2.0726462e-03   1.9979087e+00  -2.0229954e-01   2.6349843e+00   3.2603514e-01   1.7584487e+00  -7.0878149e-01  -8.7337560e-02  -9.4237328e-01   1.5405346e+00   7.5547599e-01   1.9931936e+00   1.8177437e-01   1.0513907e+00  -7.2431672e-01  -3.8294620e-02   2.3384147e-02   3.7693446e-01  -2.3269031e-01   2.3107046e+00  -3.9421190e+00   1.1637920e+00  -5.1589971e-03   3.4513595e-01  -1.8963939e+00  -7.0249200e-01  -2.4470829e+00   2.6081940e+00  -5.9717834e-01  -2.1937121e+00  -6.3054806e-02  -1.0336912e+00  -1.3907068e+00  -1.4657395e+00  -9.4386524e-01  -8.0656362e-01  -2.4794599e+00  -2.2819971e+00  -4.8552525e-01  -6.4494861e-01  -2.8509045e-01  -9.7675908e-01  -5.1382626e-01  -8.5559750e-01  -1.9707412e+00   8.4439832e-01   2.1148880e+00   9.5691025e-01  -3.8910729e-01
  -8.0429104e-01   2.7710947e-01  -4.7558842e-01  -2.1306488e+00   2.4978049e-01   2.5804742e+00   8.0490365e-01   1.3430761e+00   1.4101865e-01  -2.2785455e-01  -7.8043887e-01   1.0533766e+00  -1.1650582e+00   2.7857507e+00   6.3103666e-01   3.4805986e-01   3.4692615e-01   1.7931441e+00   1.9306705e+00  -7.0015559e-01  -3.2339675e+00   2.3777943e-01   8.5215613e-01   9.9802872e-01   1.8920778e+00   4.7511344e-02   2.2086852e+00  -9.2470678e-02   2.8164111e+00   3.5096165e-01   1.8588949e+00  -7.4908796e-01  -2.3262414e-02  -9.9122581e-01   1.7009166e+00   7.7492561e-01   2.1593450e+00   1.0658136e-01   1.0546382e+00  -8.1551043e-01  -2.2953476e-03  -3.4247699e-02   5.1449361e-01  -2.6237232e-01   2.4730948e+00  -3.9374701e+00   1.2665789e+00  -3.7509772e-02   3.9284026e-01  -2.0170099e+00  -7.1672824e-01  -2.5409021e+00   2.6650189e+00  -6.9194183e-01  -2.2144143e+00  -1.7548922e-01  -1.0458621e+00  -1.5396031e+00  -1.5206751e+00  -1.0995120e+00  -8.6699883e-01  -2.6950466e+00  -2.3988051e+00  -6.1933354e-01  -6.9616065e-01  -4.3043158e-01  -1.0333060e+00  -6.2869093e-01  -9.6844617e-01  -1.9305116e+00   9.5825436e-01   2.2669643e+00   9.2808762e-01  -5.1624868e-01
  -9.0291007e-01   2.9796405e-01  -4.7546528e-01  -2.0350682e+00   2.9124783e-01   2.7482348e+00   7.9801624e-01   1.4051833e+00   5.1193999e-02  -2.7885275e-01  -9.1823591e-01   1.0261192e+00  -1.2349526e+00   2.8468877e+00   5.4622160e-01   3.8671626e-01   4.0280859e-01   1.9335395e+00   1.9928664e+00  -7.1727206e-01  -3.3327474e+00   2.5293474e-01   9.6145825e-01   1.0566536e+00   2.0534008e+00   8.8769140e-02   2.3973509e+00   4.4739719e-03   2.9796036e+00   3.7046568e-01   1.9553016e+00  -7.7729686e-01   4.5422839e-02  -1.0432908e+00   1.8483232e+00   7.8693549e-01   2.3109356e+00   3.3737408e-02   1.0642199e+00  -8.9692993e-01   4.0765869e-02  -9.1708464e-02   6.4114867e-01  -2.9242189e-01   2.6192375e+00  -3.9375328e+00   1.3600433e+00  -7.2183890e-02   4.3847297e-01  -2.1244248e+00  -7.2606505e-01  -2.6285392e+00   2.7174011e+00  -7.8393836e-01  -2.2312881e+00  -2.8452863e-01  -1.0524074e+00  -1.6775972e+00  -1.5665564e+00  -1.2472815e+00  -9.2010267e-01  -2.9015490e+00  -2.5028752e+00  -7.5137456e-01  -7.3692544e-01  -5.7168581e-01  -1.0810074e+00  -7.4092902e-01  -1.0733065e+00  -1.8807927e+00   1.0654645e+00   2.4020153e+00   9.0697740e-01  -6.3846768e-01
  -9.8940830e-01   3.2537056e-01  -4.7264086e-01  -1.9425836e+00   3.2269673e-01   2.8951170e+00   7.8486277e-01   1.4617233e+00  -3.3401864e-02  -3.2460926e-01  -1.0435248e+00   1.0013563e+00  -1.3007010e+00   2.9006798e+00   4.6136238e-01   4.2889275e-01   4.5753293e-01   2.0550265e+00   2.0499933e+00  -7.2431938e-01  -3.4181578e+00   2.6829292e-01   1.0708704e+00   1.1083515e+00   2.1999767e+00   1.2066072e-01   2.5608096e+00   8.6610330e-02   3.1214175e+00   3.8388528e-01   2.0450170e+00  -7.9345737e-01   1.1713858e-01  -1.0976079e+00   1.9800155e+00   7.9132958e-01   2.4448232e+00  -3.5686063e-02   1.0788236e+00  -9.6708392e-01   8.9720173e-02  -1.4772703e-01   7.5439461e-01  -3.2273833e-01   2.7469034e+00  -3.9423571e+00   1.4424004e+00  -1.0814519e-01   4.8089220e-01  -2.2170160e+00  -7.2993784e-01  -2.7081025e+00   2.7654693e+00  -8.7130414e-01  -2.2444737e+00  -3.8793282e-01  -1.0536487e+00  -1.8015149e+00  -1.6024519e+00  -1.3834340e+00  -9.6498804e-01  -3.0945943e+00  -2.5930870e+00  -8.7808846e-01  -7.6667582e-01  -7.0525347e-01  -1.1190134e+00  -8.4725593e-01  -1.1677143e+00  -1.8231135e+00   1.1636265e+00   2.5174515e+00   8.9280297e-01  -7.5254832e-01
  -1.0624211e+00   3.5864802e-01  -4.6717219e-01  -1.8553535e+00   3.4387435e-01   3.0191810e+00   7.6608564e-01   1.5114628e+00  -1.1111866e-01  -3.6446633e-01  -1.1541255e+00   9.7979613e-01  -1.3611970e+00   2.9467850e+00   3.7865420e-01   4.7347881e-01   5.0996752e-01   2.1562776e+00   2.1005285e+00  -7.2169410e-01  -3.4898648e+00   2.8370015e-01   1.1777478e+00   1.1524310e+00   2.3296814e+00   1.4281459e-01   2.6974323e+00   1.5300089e-01   3.2400932e+00   3.9107545e-01   2.1260393e+00  -7.9834919e-01   1.9006605e-01  -1.1530110e+00   2.0941450e+00   7.8845133e-01   2.5590505e+00  -1.0068055e-01   1.0971259e+00  -1.0252067e+00   1.4303301e-01  -2.0111249e-01   8.5253020e-01  -3.5303129e-01   2.8548567e+00  -3.9515886e+00   1.5125605e+00  -1.4431167e-01   5.1923908e-01  -2.2939983e+00  -7.2829275e-01  -2.7782188e+00   2.8093016e+00  -9.5238309e-01  -2.2542272e+00  -4.8381265e-01  -1.0501143e+00  -1.9091921e+00  -1.6281519e+00  -1.5051353e+00  -1.0012952e+00  -3.2706163e+00  -2.6690285e+00  -9.9640040e-01  -7.8551565e-01  -8.2815646e-01  -1.1470596e+00  -9.4496583e-01  -1.2499499e+00  -1.7594866e+00   1.2509162e+00   2.6119656e+00   8.8467963e-01  -8.5597055e-01
  -1.1214570e+00   3.9662225e-01  -4.5932002e-01  -1.7752266e+00   3.5518943e-01   3.1197833e+00   7.4269976e-01   1.5537100e+00  -1.8073328e-01  -3.9807959e-01  -1.2487825e+00   9.6183623e-01  -1.4155683e+00   2.9851838e+00   3.0008642e-01   5.1920731e-01   5.5905993e-01   2.2371048e+00   2.1435427e+00  -7.1041958e-01  -3.5481058e+00   2.9891147e-01   1.2795880e+00   1.1886283e+00   2.4412721e+00   1.5550865e-01   2.8070360e+00   2.0366767e-01   3.3352371e+00   3.9236064e-01   2.1970462e+00  -7.9336290e-01   2.6227166e-01  -1.2081957e+00   2.1898037e+00   7.7910568e-01   2.6528510e+00  -1.6035982e-01   1.1178330e+00  -1.0712293e+00   1.9890933e-01  -2.5081115e-01   9.3470313e-01  -3.8285314e-01   2.9428512e+00  -3.9645413e+00   1.5701313e+00  -1.7962742e-01   5.5294801e-01  -2.3554002e+00  -7.2154395e-01  -2.8380734e+00   2.8489317e+00  -1.0258207e+00  -2.2609082e+00  -5.7069604e-01  -1.0425142e+00  -1.9995061e+00  -1.6441121e+00  -1.6105410e+00  -1.0291630e+00  -3.4270130e+00  -2.7309490e+00  -1.1038578e+00  -7.9417311e-01  -9.3815290e-01  -1.1654557e+00  -1.0320377e+00  -1.3190800e+00  -1.6922663e+00   1.3261627e+00   2.6854996e+00   8.8163908e-01  -9.4698595e-01
  -1.1668349e+00   4.3774898e-01  -4.4951131e-01  -1.7036420e+00   3.5763617e-01   3.1975137e+00   7.1599646e-01   1.5882843e+00  -2.4147637e-01  -4.2542045e-01  -1.3271395e+00   9.4758297e-01  -1.4632186e+00   3.0161625e+00   2.2735311e-01   5.6473143e-01   6.0390933e-01   2.2983717e+00   2.1786765e+00  -6.9202338e-01  -3.5936381e+00   3.1362738e-01   1.3741752e+00   1.2170925e+00   2.5343949e+00   1.5960236e-01   2.8907698e+00   2.3950130e-01   3.4077145e+00   3.8845946e-01   2.2573811e+00  -7.8034370e-01   3.3183907e-01  -1.2618009e+00   2.2670137e+00   7.6446982e-01   2.7265815e+00  -2.1401179e-01   1.1397231e+00  -1.1057103e+00   2.5541673e-01  -2.9595839e-01   1.0008979e+00  -4.1164871e-01   3.0115670e+00  -3.9802850e+00   1.6153786e+00  -2.1312821e-01   5.8173837e-01  -2.4019865e+00  -7.1049516e-01  -2.8874122e+00   2.8843635e+00  -1.0906374e+00  -2.2649587e+00  -6.4756934e-01  -1.0317037e+00  -2.0723389e+00  -1.6513516e+00  -1.6988106e+00  -1.0491681e+00  -3.5622295e+00  -2.7796715e+00  -1.1987222e+00  -7.9391085e-01  -1.0338012e+00  -1.1750329e+00  -1.1071914e+00  -1.3749407e+00  -1.6239763e+00   1.3888770e+00   2.7391268e+00   8.8266279e-01  -1.0246390e+00
  -1.1995727e+00   4.8026260e-01  -4.3829543e-01  -1.6415595e+00   3.5267525e-01   3.2540484e+00   6.8742999e-01   1.6154535e+00  -2.9302973e-01  -4.4675497e-01  -1.3896633e+00   9.3688657e-01  -1.5038523e+00   3.0402713e+00   1.6178305e-01   6.0870984e-01   6.4382472e-01   2.3418343e+00   2.2060850e+00  -6.6838191e-01  -3.6276557e+00   3.2753085e-01   1.4597041e+00   1.2383405e+00   2.6095326e+00   1.5642611e-01   2.9509168e+00   2.6211359e-01   3.4594605e+00   3.8038688e-01   2.3070030e+00  -7.6141391e-01   3.9699911e-01  -1.3125021e+00   2.3266554e+00   7.4597880e-01   2.7815805e+00  -2.6114032e-01   1.1616841e+00  -1.1297335e+00   3.1061920e-01  -3.3592037e-01   1.0518689e+00  -4.3881581e-01   3.0624919e+00  -3.9977510e+00   1.6491432e+00  -2.4399593e-01   6.0559156e-01  -2.4351437e+00  -6.9623206e-01  -2.9265103e+00   2.9155922e+00  -1.1462741e+00  -2.2668757e+00  -7.1389160e-01  -1.0186351e+00  -2.1284792e+00  -1.6513153e+00  -1.7700573e+00  -1.0622382e+00  -3.6757724e+00  -2.8164806e+00  -1.2800107e+00  -7.8639827e-01  -1.1144697e+00  -1.1770500e+00  -1.1698912e+00  -1.4180715e+00  -1.5571266e+00   1.4392271e+00   2.7748654e+00   8.8672086e-01  -1.0887356e+00
  -1.2212331e+00   5.2233753e-01  -4.2629602e-01  -1.5894219e+00   3.4208250e-01   3.2919378e+00   6.5849415e-01   1.6358480e+00  -3.3549756e-01  -4.6260222e-01  -1.4375193e+00   9.2939118e-01  -1.5374797e+00   3.0582706e+00   1.0429354e-01   6.4989469e-01   6.7836359e-01   2.3699297e+00   2.2263517e+00  -6.4154634e-01  -3.6516791e+00   3.4032151e-01   1.5348734e+00   1.2531866e+00   2.6679029e+00   1.4763670e-01   2.9906284e+00   2.7364537e-01   3.4932307e+00   3.6934117e-01   2.3464023e+00  -7.3878857e-01   4.5624700e-01  -1.3591063e+00   2.3703396e+00   7.2519520e-01   2.8199698e+00  -3.0149364e-01   1.1827510e+00  -1.1447770e+00   3.6271185e-01  -3.7032112e-01   1.0890234e+00  -4.6377077e-01   3.0977558e+00  -4.0158354e+00   1.6727277e+00  -2.7159902e-01   6.2471602e-01  -2.4567259e+00  -6.7999640e-01  -2.9561060e+00   2.9426302e+00  -1.1926057e+00  -2.2671791e+00  -7.6958242e-01  -1.0042985e+00  -2.1694661e+00  -1.6457132e+00  -1.8252348e+00  -1.0695431e+00  -3.7681464e+00  -2.8429864e+00  -1.3474834e+00  -7.7355626e-01  -1.1802951e+00  -1.1730690e+00  -1.2202984e+00  -1.4496003e+00  -1.4940301e+00   1.4779669e+00   2.7954323e+00   8.9281527e-01  -1.1397645e+00
  -1.2337461e+00   5.6224808e-01  -4.1415986e-01  -1.5471578e+00   3.2777792e-01   3.3143393e+00   6.3059983e-01   1.6503576e+00  -3.6935553e-01  -4.7367546e-01  -1.4724118e+00   9.2459634e-01  -1.5643992e+00   3.0710637e+00   5.5370308e-02   6.8721691e-01   7.0735005e-01   2.3855261e+00   2.2403804e+00  -6.1356446e-01  -3.6674281e+00   3.5174492e-01   1.5989418e+00   1.2626529e+00   2.7113077e+00   1.3505270e-01   3.0136158e+00   2.7654687e-01   3.5123102e+00   3.5658449e-01   2.3764917e+00  -7.1460047e-01   5.0843802e-01  -1.4006379e+00   2.4002332e+00   7.0367334e-01   2.8444144e+00  -3.3507707e-01   1.2021369e+00  -1.1525666e+00   4.1014639e-01  -3.9905169e-01   1.1142624e+00  -4.8601123e-01   3.1199326e+00  -4.0334998e+00   1.6877572e+00  -2.9551729e-01   6.3950333e-01  -2.4688843e+00  -6.6305396e-01  -2.9773079e+00   2.9655348e+00  -1.2299224e+00  -2.2663768e+00  -8.1498465e-01  -9.8965755e-01  -2.1973954e+00  -1.6363506e+00  -1.8659737e+00  -1.0723778e+00  -3.8407272e+00  -2.8609799e+00  -1.4015818e+00  -7.5738838e-01  -1.2320904e+00  -1.1648099e+00  -1.2591805e+00  -1.4710966e+00  -1.4366415e+00   1.5063242e+00   2.8039660e+00   9.0002373e-01  -1.1787804e+00
  -1.2392189e+00   5.9851276e-01  -4.0250457e-01  -1.5142241e+00   3.1165200e-01   3.3247221e+00   6.0496377e-01   1.6600238e+00  -3.9538194e-01  -4.8081223e-01  -1.4964011e+00   9.2192405e-01  -1.5851602e+00   3.0796230e+00   1.5074092e-02   7.1985906e-01   7.3086988e-01   2.3916615e+00   2.2492762e+00  -5.8631266e-01  -3.6766919e+00   3.6161577e-01   1.6517414e+00   1.2678702e+00   2.7419558e+00   1.2048513e-01   3.0238205e+00   2.7334996e-01   3.5202075e+00   3.4332719e-01   2.3984831e+00  -6.9074614e-01   5.5285358e-01  -1.4364120e+00   2.4188531e+00   6.8283027e-01   2.8578623e+00  -3.6214749e-01   1.2192555e+00  -1.1549223e+00   4.5173659e-01  -4.2225964e-01   1.1297951e+00  -5.0516904e-01   3.1318215e+00  -4.0498559e+00   1.6960277e+00  -3.1555048e-01   6.5047877e-01  -2.4738845e+00  -6.4657188e-01  -2.9914762e+00   2.9844335e+00  -1.2588790e+00  -2.2649307e+00  -8.5080517e-01  -9.7558469e-01  -2.2146999e+00  -1.6249676e+00  -1.8943817e+00  -1.0720455e+00  -3.8955795e+00  -2.8722936e+00  -1.4433249e+00  -7.3981340e-01  -1.2712174e+00  -1.1540005e+00  -1.2877855e+00  -1.4844038e+00  -1.3864289e+00   1.5258599e+00   2.8037375e+00   9.0754031e-01  -1.2072614e+00
  -1.2397483e+00   6.3001070e-01  -3.9186850e-01  -1.4896848e+00   2.9540521e-01   3.3265675e+00   5.8251903e-01   1.6659338e+00  -4.1457635e-01  -4.8489973e-01  -1.5117100e+00   9.2078409e-01  -1.6005059e+00   3.0849214e+00  -1.6927177e-02   7.4731085e-01   7.4924627e-01   2.3912931e+00   2.2542256e+00  -5.6135300e-01  -3.6812054e+00   3.6983332e-01   1.6936491e+00   1.2699805e+00   2.7622655e+00   1.0557966e-01   3.0250974e+00   2.6645336e-01   3.5203577e+00   3.3062572e-01   2.4137579e+00  -6.6876527e-01   5.8923242e-01  -1.4660787e+00   2.4288464e+00   6.6383609e-01   2.8632851e+00  -3.8318974e-01   1.2337362e+00  -1.1536095e+00   4.8673320e-01  -4.4031995e-01   1.1379407e+00  -5.2104804e-01   3.1362260e+00  -4.0642273e+00   1.6993539e+00  -3.3171165e-01   6.5824953e-01  -2.4739303e+00  -6.3151625e-01  -3.0000946e+00   2.9995413e+00  -1.2804193e+00  -2.2632276e+00  -8.7803897e-01  -9.6280131e-01  -2.2239215e+00  -1.6130976e+00  -1.9128258e+00  -1.0697530e+00  -3.9352393e+00  -2.8786723e+00  -1.4741700e+00  -7.2251466e-01  -1.2994267e+00  -1.1422315e+00  -1.3076885e+00  -1.4914638e+00  -1.3442897e+00   1.5383121e+00   2.7978786e+00   9.1470966e-01  -1.2269480e+00
  -1.2372556e+00   6.5605939e-01  -3.8266665e-01  -1.4723209e+00   2.8041643e-01   3.3230935e+00   5.6385499e-01   1.6691275e+00  -4.2807030e-01  -4.8680210e-01  -1.5205381e+00   9.2063207e-01  -1.6113060e+00   3.0878659e+00  -4.1303372e-02   7.6939810e-01   7.6299769e-01   2.3870764e+00   2.2563832e+00  -5.3982711e-01  -3.6825399e+00   3.7638876e-01   1.7255176e+00   1.2700465e+00   2.7746714e+00   9.1685893e-02   3.0209325e+00   2.5793976e-01   3.5158647e+00   3.1930313e-01   2.4237438e+00  -6.4976042e-01   6.1776334e-01  -1.4896408e+00   2.4327751e+00   6.4753348e-01   2.8634444e+00  -3.9887523e-01   1.2454249e+00  -1.1502096e+00   5.1486027e-01  -4.5378980e-01   1.1409356e+00  -5.3364181e-01   3.1357484e+00  -4.0761887e+00   1.6994279e+00  -3.4420663e-01   6.6345316e-01  -2.4710073e+00  -6.1858111e-01  -3.0046393e+00   3.0111697e+00  -1.2956811e+00  -2.2615616e+00  -8.9788103e-01  -9.5183122e-01  -2.2275009e+00  -1.6019631e+00  -1.9237160e+00  -1.0665275e+00  -3.9624822e+00  -2.8816702e+00  -1.4958561e+00  -7.0682072e-01  -1.3186865e+00  -1.1308365e+00  -1.3206301e+00  -1.4941530e+00  -1.3105224e+00   1.5454407e+00   2.7891470e+00   9.2105091e-01  -1.2396832e+00
  -1.2333524e+00   6.7644678e-01  -3.7515726e-01  -1.4607583e+00   2.6765345e-01   3.3170267e+00   5.4919438e-01   1.6705237e+00  -4.3703665e-01  -4.8729642e-01  -1.5248998e+00   9.2101304e-01  -1.6184807e+00   3.0892463e+00  -5.8987792e-02   7.8628240e-01   7.7278362e-01   2.3811980e+00   2.2567797e+00  -5.2239640e-01  -3.6820189e+00   3.8136382e-01   1.7485734e+00   1.2689790e+00   2.7814463e+00   7.9766643e-02   3.0142215e+00   2.4944265e-01   3.5092974e+00   3.0989937e-01   2.4298039e+00  -6.3436146e-01   6.3904069e-01  -1.5074381e+00   2.4329258e+00   6.3439475e-01   2.8606995e+00  -4.1000681e-01   1.2543728e+00  -1.1460178e+00   5.3630761e-01  -4.6335177e-01   1.1407658e+00  -5.4313024e-01   3.1326173e+00  -4.0855762e+00   1.6977025e+00  -3.5340135e-01   6.6671060e-01  -2.4667594e+00  -6.0815390e-01  -3.0064623e+00   3.0197194e+00  -1.3058937e+00  -2.2601246e+00  -9.1163256e-01  -9.4297220e-01  -2.2275960e+00  -1.5924109e+00  -1.9293086e+00  -1.0631612e+00  -3.9800965e+00  -2.8825788e+00  -1.5102382e+00  -6.9362958e-01  -1.3310079e+00  -1.1208031e+00  -1.3283547e+00  -1.4941395e+00  -1.2848516e+00   1.5488845e+00   2.7797528e+00   9.2626868e-01  -1.2472603e+00
  -1.2292530e+00   6.9141276e-01  -3.6942514e-01  -1.4536002e+00   2.5763444e-01   3.3104463e+00   5.3840853e-01   1.6708688e+00  -4.4260432e-01  -4.8702361e-01  -1.5264960e+00   9.2158694e-01  -1.6229281e+00   3.0896991e+00  -7.1088756e-02   7.9842795e-01   7.7934195e-01   2.3752697e+00   2.2562535e+00  -5.0923507e-01  -3.6806654e+00   3.8492061e-01   1.7642903e+00   1.2674868e+00   2.7845565e+00   7.0356098e-02   3.0071285e+00   2.4207350e-01   3.5025640e+00   3.0265535e-01   2.4331482e+00  -6.2273781e-01   6.5398539e-01  -1.5201002e+00   2.4311636e+00   6.2452103e-01   2.8568793e+00  -4.1745459e-01   1.2608097e+00  -1.1419801e+00   5.5167772e-01  -4.6975182e-01   1.1390397e+00  -5.4985522e-01   3.1285651e+00  -4.0924670e+00   1.6953086e+00  -3.5977964e-01   6.6858555e-01  -2.4624087e+00  -6.0031806e-01  -3.0066983e+00   3.0256632e+00  -1.3122750e+00  -2.2590126e+00  -9.2060797e-01  -9.3629067e-01  -2.2259485e+00  -1.5848951e+00  -1.9315479e+00  -1.0601870e+00  -3.9906828e+00  -2.8823878e+00  -1.5191316e+00  -6.8338286e-01  -1.3382871e+00  -1.1127271e+00  -1.3324667e+00  -1.4927770e+00  -1.2665068e+00   1.5500475e+00   2.7712563e+00   9.3024780e-01  -1.2512926e+00
  -1.2257389e+00   7.0158274e-01  -3.6538451e-01  -1.4495490e+00   2.5044422e-01   3.3047125e+00   5.3107114e-01   1.6707134e+00  -4.4578536e-01  -4.8645850e-01  -1.5266377e+00   9.2213542e-01  -1.6254602e+00   3.0896916e+00  -7.8792802e-02   8.0653847e-01   7.8342546e-01   2.3702983e+00   2.2554137e+00  -5.0007682e-01  -3.6791823e+00   3.8728328e-01   1.7742502e+00   1.2660532e+00   2.7855656e+00   6.3571462e-02   3.0010380e+00   2.3641632e-01   3.4968681e+00   2.9753224e-01   2.4347725e+00  -6.1465465e-01   6.6373838e-01  -1.5284708e+00   2.4288461e+00   6.1768283e-01   2.8532230e+00  -4.2208936e-01   1.2651037e+00  -1.1386738e+00   5.6189210e-01  -4.7373750e-01   1.1369148e+00  -5.5427806e-01   3.1247694e+00  -4.0971406e+00   1.6930170e+00  -3.6389421e-01   6.6955407e-01  -2.4587288e+00  -5.9489064e-01  -3.0062061e+00   3.0295152e+00  -1.3159408e+00  -2.2582407e+00  -9.2604886e-01  -9.3164169e-01  -2.2238124e+00  -1.5795058e+00  -1.9319619e+00  -1.0578874e+00  -3.9964946e+00  -2.8817816e+00  -1.5241781e+00  -6.7609375e-01  -1.3421770e+00  -1.1068167e+00  -1.3343189e+00  -1.4910448e+00  -1.2543462e+00   1.5500234e+00   2.7645480e+00   9.3303264e-01  -1.2531187e+00
  -1.2231787e+00   7.0785672e-01  -3.6280477e-01  -1.4475015e+00   2.4580382e-01   3.3004925e+00   5.2654320e-01   1.6704141e+00  -4.4742176e-01  -4.8590290e-01  -1.5262204e+00   9.2254985e-01  -1.6267554e+00   3.0895269e+00  -8.3266964e-02   8.1146759e-01   7.8574205e-01   2.3667285e+00   2.2546367e+00  -4.9431181e-01  -3.6779683e+00   3.8871268e-01   1.7800042e+00   1.2649421e+00   2.7855906e+00   5.9176197e-02   2.9966008e+00   2.3258729e-01   3.4927559e+00   2.9426387e-01   2.4354272e+00  -6.0956931e-01   6.6953701e-01  -1.5335117e+00   2.4268055e+00   6.1339820e-01   2.8503997e+00  -4.2472026e-01   1.2677084e+00  -1.1363334e+00   5.6806457e-01  -4.7600281e-01   1.1350889e+00  -5.5692452e-01   3.1218624e+00  -4.1000140e+00   1.6912459e+00  -3.6631420e-01   6.6998637e-01  -2.4560707e+00  -5.9148824e-01  -3.0055509e+00   3.0317967e+00  -1.3178349e+00  -2.2577651e+00  -9.2905229e-01  -9.2871320e-01  -2.2219458e+00  -1.5760368e+00  -1.9316183e+00  -1.0563282e+00  -3.9993382e+00  -2.8811670e+00  -1.5267474e+00  -6.7142474e-01  -1.3440007e+00  -1.1029408e+00  -1.3349429e+00  -1.4895375e+00  -1.2470128e+00   1.5495658e+00   2.7599117e+00   9.3479037e-01  -1.2537469e+00
  -1.2216008e+00   7.1126796e-01  -3.6135672e-01  -1.4466086e+00   2.4318428e-01   3.2978730e+00   5.2408208e-01   1.6701578e+00  -4.4815623e-01  -4.8550146e-01  -1.5257560e+00   9.2280657e-01  -1.6273318e+00   3.0893664e+00  -8.5568038e-02   8.1411375e-01   7.8690500e-01   2.3645510e+00   2.2540917e+00  -4.9112277e-01  -3.6771684e+00   3.8947703e-01   1.7829469e+00   1.2642300e+00   2.7853200e+00   5.6687137e-02   2.9938671e+00   2.3035003e-01   3.4902382e+00   2.9243563e-01   2.4356193e+00  -6.0675721e-01   6.7258609e-01  -1.5361959e+00   2.4254028e+00   6.1103882e-01   2.8485970e+00  -4.2604329e-01   1.2691030e+00  -1.1349196e+00   5.7135738e-01  -4.7714420e-01   1.1338510e+00  -5.5832307e-01   3.1200118e+00  -4.1015699e+00   1.6901139e+00  -3.6757394e-01   6.7014284e-01  -2.4544425e+00  -5.8961259e-01  -3.0050285e+00   3.0329947e+00  -1.3186881e+00  -2.2575114e+00  -9.3051844e-01  -9.2709147e-01  -2.2206703e+00  -1.5740858e+00  -1.9311465e+00  -1.0554184e+00  -4.0005339e+00  -2.8807261e+00  -1.5278836e+00  -6.6880595e-01  -1.3447162e+00  -1.1007239e+00  -1.3350313e+00  -1.4885079e+00  -1.2431069e+00   1.5491050e+00   2.7571570e+00   9.3576307e-01  -1.2538497e+00
  -1.2208058e+00   7.1282779e-01  -3.6067510e-01  -1.4462895e+00   2.4194851e-01   3.2965464e+00   5.2295744e-01   1.6700048e+00  -4.4843064e-01  -4.8527826e-01  -1.5254507e+00   9.2293452e-01  -1.6275444e+00   3.0892670e+00  -8.6568576e-02   8.1531101e-01   7.8739839e-01   2.3634624e+00   2.2537944e+00  -4.8964302e-01  -3.6767478e+00   3.8982167e-01   1.7842191e+00   1.2638615e+00   2.7850835e+00   5.5509771e-02   2.9924912e+00   2.2926774e-01   3.4889762e+00   2.9157933e-01   2.4356429e+00  -6.0545231e-01   6.7393940e-01  -1.5374017e+00   2.4246444e+00   6.0994857e-01   2.8476679e+00  -4.2660637e-01   1.2697321e+00  -1.1342175e+00   5.7283740e-01  -4.7763119e-01   1.1331881e+00  -5.5894620e-01   3.1190583e+00  -4.1022780e+00   1.6895297e+00  -3.6812792e-01   6.7018317e-01  -2.4536262e+00  -5.8874447e-01  -3.0047243e+00   3.0335271e+00  -1.3190074e+00  -2.2573991e+00  -9.3112321e-01  -9.2633797e-01  -2.2199839e+00  -1.5731690e+00  -1.9308184e+00  -1.0549796e+00  -4.0009435e+00  -2.8804851e+00  -1.5282991e+00  -6.6757739e-01  -1.3449337e+00  -1.0996666e+00  -1.3349711e+00  -1.4879536e+00  -1.2413532e+00   1.5488101e+00   2.7558059e+00   9.3621390e-01  -1.2538014e+00
  -1.2205009e+00   7.1338315e-01  -3.6042612e-01  -1.4462030e+00   2.4149726e-01   3.2960353e+00   5.2255739e-01   1.6699400e+00  -4.4850980e-01  -4.8518671e-01  -1.5253145e+00   9.2298270e-01  -1.6276049e+00   3.0892243e+00  -8.6909294e-02   8.1573362e-01   7.8756256e-01   2.3630473e+00   2.2536740e+00  -4.8910968e-01  -3.6765821e+00   3.8994299e-01   1.7846500e+00   1.2637174e+00   2.7849652e+00   5.5078879e-02   2.9919636e+00   2.2886528e-01   3.4884939e+00   2.9126839e-01   2.4356322e+00  -6.0498189e-01   6.7440898e-01  -1.5378249e+00   2.4243390e+00   6.0955722e-01   2.8473055e+00  -4.2679437e-01   1.2699533e+00  -1.1339512e+00   5.7335640e-01  -4.7779428e-01   1.1329228e+00  -5.5916290e-01   3.1186864e+00  -4.1025288e+00   1.6893018e+00  -3.6831849e-01   6.7018814e-01  -2.4533141e+00  -5.8843218e-01  -3.0045963e+00   3.0337123e+00  -1.3190996e+00  -2.2573607e+00  -9.3131881e-01  -9.2606597e-01  -2.2197087e+00  -1.5728356e+00  -1.9306677e+00  -1.0548170e+00  -4.0010484e+00  -2.8803883e+00  -1.5284157e+00  -6.6713082e-01  -1.3449778e+00  -1.0992771e+00  -1.3349190e+00  -1.4877309e+00  -1.2407385e+00   1.5486796e+00   2.7552976e+00   9.3637599e-01  -1.2537554e+00
  -1.2204228e+00   7.1351731e-01  -3.6036467e-01  -1.4461877e+00   2.4138600e-01   3.2959041e+00   5.2246082e-01   1.6699222e+00  -4.4852528e-01  -4.8516220e-01  -1.5252761e+00   9.2299479e-01  -1.6276164e+00   3.0892126e+00  -8.6988574e-02   8.1583506e-01   7.8759992e-01   2.3629415e+00   2.2536420e+00  -4.8897958e-01  -3.6765387e+00   3.8997203e-01   1.7847498e+00   1.2636801e+00   2.7849300e+00   5.4972460e-02   2.9918286e+00   2.2876474e-01   3.4883711e+00   2.9119203e-01   2.4356258e+00  -6.0486704e-01   6.7452002e-01  -1.5379259e+00   2.4242582e+00   6.0946202e-01   2.8472120e+00  -4.2683738e-01   1.2700063e+00  -1.1338836e+00   5.7348019e-01  -4.7783169e-01   1.1328531e+00  -5.5921423e-01   3.1185901e+00  -4.1025894e+00   1.6892428e+00  -3.6836326e-01   6.7018747e-01  -2.4532345e+00  -5.8835602e-01  -3.0045617e+00   3.0337562e+00  -1.3191176e+00  -2.2573519e+00  -9.3136221e-01  -9.2599958e-01  -2.2196360e+00  -1.5727537e+00  -1.9306246e+00  -1.0547766e+00  -4.0010655e+00  -2.8803628e+00  -1.5284377e+00  -6.6702115e-01  -1.3449818e+00  -1.0991804e+00  -1.3349003e+00  -1.4876720e+00  -1.2405920e+00   1.5486430e+00   2.7551696e+00   9.3641544e-01  -1.2537386e+00
  -1.2204130e+00   7.1353340e-01  -3.6035716e-01  -1.4461863e+00   2.4137244e-01   3.2958877e+00   5.2244926e-01   1.6699199e+00  -4.4852680e-01  -4.8515904e-01  -1.5252710e+00   9.2299628e-01  -1.6276175e+00   3.0892112e+00  -8.6997808e-02   8.1584716e-01   7.8760421e-01   2.3629284e+00   2.2536380e+00  -4.8896384e-01  -3.6765333e+00   3.8997549e-01   1.7847614e+00   1.2636753e+00   2.7849252e+00   5.4959460e-02   2.9918117e+00   2.2875238e-01   3.4883556e+00   2.9118276e-01   2.4356246e+00  -6.0485315e-01   6.7453313e-01  -1.5379379e+00   2.4242477e+00   6.0945052e-01   2.8472001e+00  -4.2684233e-01   1.2700126e+00  -1.1338752e+00   5.7349491e-01  -4.7783601e-01   1.1328442e+00  -5.5922031e-01   3.1185779e+00  -4.1025966e+00   1.6892354e+00  -3.6836850e-01   6.7018724e-01  -2.4532245e+00  -5.8834684e-01  -3.0045572e+00   3.0337615e+00  -1.3191194e+00  -2.2573510e+00  -9.3136704e-01  -9.2599153e-01  -2.2196267e+00  -1.5727437e+00  -1.9306188e+00  -1.0547716e+00  -4.0010670e+00  -2.8803594e+00  -1.5284397e+00  -6.6700780e-01  -1.3449817e+00  -1.0991685e+00  -1.3348974e+00  -1.4876645e+00  -1.2405746e+00   1.5486381e+00   2.7551536e+00   9.3642020e-01  -1.2537359e+00
