# Supplementary material for: A Student's Guide to Randomization Statistics for Multichannel Event-Related Potentials Using Ragu
Source: Front Neurosci. 2018 Jun 19;12:355. doi: 10.3389/fnins.2018.00355 (PMC6020783; doi:10.3389/fnins.2018.00355)
Supplement: Supplementary file 1 [file Data_Sheet_1.ZIP › RawData/s12_c2.asc]

   2.5959646e+00   2.6978051e+00   3.4192905e+00   2.5204951e+00   3.1725522e-01   6.7927777e-01  -2.8182946e+00  -2.5544830e+00  -2.8765226e+00  -3.4435223e+00   3.3939840e+00   2.0803203e+00   9.6909248e-01  -5.5452693e-01  -7.6410092e-01  -3.8646112e+00   2.9658777e+00   1.2152366e+00  -2.5575193e+00   3.0208804e+00  -2.4781283e+00   3.3024599e+00   2.7879089e+00   1.6208779e+00   2.0658251e+00   1.2856024e+00   1.3453435e+00  -7.5869364e-01  -2.5569285e-01  -3.0591885e+00  -2.5530070e+00   3.1552843e+00   3.3805975e+00   2.0452057e+00   1.7317988e+00  -1.3358309e+00  -1.0512061e+00  -3.9100374e+00  -3.6704248e+00   3.0514993e+00   2.7970821e+00   1.6089400e+00   7.8418493e-01   8.3350056e-02  -4.3055320e-01  -1.2623789e+00  -1.7963746e+00  -3.8427633e+00  -3.7786802e+00   3.4152257e+00   9.2793035e-01   2.1302473e+00   8.9804708e-01  -2.8344155e-01  -2.1263491e+00  -3.4107276e+00  -3.7371117e+00   2.5205945e+00   1.9225228e+00   1.6239769e+00   1.2111122e+00  -5.2374304e-01  -5.2927840e-01  -1.3337940e+00  -1.8955501e+00  -1.0898636e+00  -2.3546015e+00  -1.6562055e+00  -2.2368000e+00   2.8682129e+00   2.3245508e+00  -8.2528532e-01  -3.6406706e+00  -1.5038958e+00
   2.5806459e+00   2.7229655e+00   3.4974793e+00   2.5389715e+00   2.5496801e-01   6.2420564e-01  -2.9188125e+00  -2.5675129e+00  -2.8679425e+00  -3.3616924e+00   3.4285579e+00   2.1274062e+00   8.8496237e-01  -5.0124497e-01  -7.6273841e-01  -3.7090029e+00   2.9671550e+00   1.1117385e+00  -2.5953507e+00   3.0011495e+00  -2.4619448e+00   3.3548241e+00   2.7811983e+00   1.5870994e+00   2.0215974e+00   1.1617331e+00   1.2668727e+00  -8.9176089e-01  -3.3164734e-01  -3.1385629e+00  -2.5799517e+00   3.2157875e+00   3.4565476e+00   2.0228892e+00   1.7339678e+00  -1.4252556e+00  -1.0740516e+00  -3.9609022e+00  -3.6211197e+00   3.0975299e+00   2.8821173e+00   1.5985643e+00   8.1497305e-01   4.6719964e-02  -3.9176244e-01  -1.2681328e+00  -1.7704906e+00  -3.8990054e+00  -3.7578248e+00   3.4071551e+00   9.0999763e-01   2.1159671e+00   9.3470769e-01  -3.9976782e-01  -2.0240304e+00  -3.3090035e+00  -3.6463420e+00   2.4771467e+00   1.8996319e+00   1.5695119e+00   1.2271338e+00  -5.8122034e-01  -3.8087184e-01  -1.3300452e+00  -1.7520425e+00  -1.0384826e+00  -2.2568979e+00  -1.6091339e+00  -2.1316528e+00   2.8556533e+00   2.2583614e+00  -1.0041117e+00  -3.6777634e+00  -1.4398177e+00
   2.5530017e+00   2.7396632e+00   3.5748351e+00   2.5540295e+00   1.8583756e-01   5.5516673e-01  -3.0114803e+00  -2.5843348e+00  -2.8396553e+00  -3.2723028e+00   3.4529458e+00   2.1708444e+00   8.0848683e-01  -4.5033144e-01  -7.4509882e-01  -3.5376009e+00   2.9626680e+00   9.9288894e-01  -2.6364078e+00   2.9695297e+00  -2.4403843e+00   3.4065638e+00   2.7685535e+00   1.5451477e+00   1.9697519e+00   1.0237347e+00   1.1740392e+00  -1.0361996e+00  -4.2308782e-01  -3.2149891e+00  -2.6123843e+00   3.2660597e+00   3.5295935e+00   1.9954682e+00   1.7292557e+00  -1.5158872e+00  -1.1074075e+00  -3.9951238e+00  -3.5681574e+00   3.1398542e+00   2.9684468e+00   1.5862924e+00   8.4284092e-01   1.1703266e-02  -3.5768603e-01  -1.2657085e+00  -1.7424414e+00  -3.9308156e+00  -3.7320051e+00   3.3893376e+00   8.9069129e-01   2.0963057e+00   9.6883155e-01  -5.1326369e-01  -1.9135365e+00  -3.1652095e+00  -3.5441753e+00   2.4272399e+00   1.8650590e+00   1.5112999e+00   1.2374423e+00  -6.2914394e-01  -2.2354375e-01  -1.3130159e+00  -1.5937733e+00  -9.7065233e-01  -2.1503543e+00  -1.5496711e+00  -2.0201926e+00   2.8387111e+00   2.1840163e+00  -1.1990650e+00  -3.7115817e+00  -1.3694666e+00
   2.5121951e+00   2.7458710e+00   3.6490585e+00   2.5642952e+00   1.1158187e-01   4.7213386e-01  -3.0914827e+00  -2.6046658e+00  -2.7893844e+00  -3.1768148e+00   3.4652605e+00   2.2087914e+00   7.4230383e-01  -4.0394141e-01  -7.1010687e-01  -3.3529687e+00   2.9516067e+00   8.6016749e-01  -2.6788419e+00   2.9247081e+00  -2.4130972e+00   3.4559297e+00   2.7492463e+00   1.4952960e+00   1.9105858e+00   8.7408934e-01   1.0673081e+00  -1.1887780e+00  -5.2938344e-01  -3.2845674e+00  -2.6494203e+00   3.3028993e+00   3.5966007e+00   1.9633572e+00   1.7165370e+00  -1.6044198e+00  -1.1519540e+00  -4.0080882e+00  -3.5120559e+00   3.1766047e+00   3.0534834e+00   1.5722625e+00   8.6648367e-01  -2.0102042e-02  -3.2992883e-01  -1.2535447e+00  -1.7128709e+00  -3.9330292e+00  -3.7013512e+00   3.3605618e+00   8.6991463e-01   2.0709607e+00   9.9870310e-01  -6.2126281e-01  -1.7969096e+00  -2.9769068e+00  -3.4323593e+00   2.3709065e+00   1.8177309e+00   1.4500943e+00   1.2406611e+00  -6.6564299e-01  -6.0676711e-02  -1.2818962e+00  -1.4237009e+00  -8.8630201e-01  -2.0373569e+00  -1.4779749e+00  -1.9048970e+00   2.8167476e+00   2.1023178e+00  -1.4065143e+00  -3.7397867e+00  -1.2942726e+00
   2.4578428e+00   2.7397763e+00   3.7178037e+00   2.5683946e+00   3.4299644e-02   3.7560845e-01  -3.1540161e+00  -2.6279624e+00  -2.7155042e+00  -3.0769198e+00   3.4639687e+00   2.2395029e+00   6.8861711e-01  -3.6418509e-01  -6.5754461e-01  -3.1582337e+00   2.9332995e+00   7.1568847e-01  -2.7203665e+00   2.8656673e+00  -2.3798295e+00   3.5010719e+00   2.7226846e+00   1.4381208e+00   1.8446478e+00   7.1591532e-01   9.4764400e-01  -1.3456587e+00  -6.4927923e-01  -3.3431526e+00  -2.6897541e+00   3.3233571e+00   3.6543345e+00   1.9271827e+00   1.6948618e+00  -1.6872895e+00  -1.2079951e+00  -3.9954420e+00  -3.4533017e+00   3.2059478e+00   3.1344747e+00   1.5566614e+00   8.8469959e-01  -4.7081230e-02  -3.0988627e-01  -1.2303075e+00  -1.6824878e+00  -3.9011803e+00  -3.6661432e+00   3.3198606e+00   8.4756446e-01   2.0397572e+00   1.0226212e+00  -7.2140360e-01  -1.6764858e+00  -2.7431300e+00  -3.3131390e+00   2.3083007e+00   1.7569116e+00   1.3866968e+00   1.2356008e+00  -6.8942785e-01   1.0400605e-01  -1.2365132e+00  -1.2454372e+00  -7.8605485e-01  -1.9207275e+00  -1.3946734e+00  -1.7884927e+00   2.7891545e+00   2.0143299e+00  -1.6220865e+00  -3.7598551e+00  -1.2159323e+00
   2.3900810e+00   2.7199002e+00   3.7787698e+00   2.5650182e+00  -4.3618985e-02   2.6666214e-01  -3.1945452e+00  -2.6533989e+00  -2.6172034e+00  -2.9744479e+00   3.4479833e+00   2.2614365e+00   6.4901438e-01  -3.3298490e-01  -5.8821294e-01  -2.9569752e+00   2.9072457e+00   5.6215885e-01  -2.7583036e+00   2.7917641e+00  -2.3404231e+00   3.5400954e+00   2.6884497e+00   1.3744817e+00   1.7727318e+00   5.5286136e-01   8.1651189e-01  -1.5025367e+00  -7.8089140e-01  -3.3865313e+00  -2.7316551e+00   3.3249069e+00   3.6996000e+00   1.8877461e+00   1.6635242e+00  -1.7608418e+00  -1.2753891e+00  -3.9533395e+00  -3.3922889e+00   3.2261584e+00   3.2086163e+00   1.5397044e+00   8.9647832e-01  -6.7696788e-02  -2.9862759e-01  -1.1950086e+00  -1.6520101e+00  -3.8318281e+00  -3.6267883e+00   3.2665759e+00   8.2355478e-01   2.0026510e+00   1.0390010e+00  -8.1179450e-01  -1.5547885e+00  -2.4646394e+00  -3.1891789e+00   2.2396994e+00   1.6822806e+00   1.3219133e+00   1.2213636e+00  -6.9995306e-01   2.6662382e-01  -1.1774253e+00  -1.0631153e+00  -6.7128143e-01  -1.8036006e+00  -1.3008689e+00  -1.6738169e+00   2.7553802e+00   1.9213472e+00  -1.8407973e+00  -3.7691533e+00  -1.1363289e+00
   2.3096037e+00   2.6852158e+00   3.8297885e+00   2.5529948e+00  -1.1961467e-01   1.4695459e-01  -3.2090759e+00  -2.6798586e+00  -2.4946246e+00  -2.8712568e+00   3.4167319e+00   2.2733579e+00   6.2430888e-01  -3.1192083e-01  -5.0405783e-01  -2.7530791e+00   2.8731404e+00   4.0280443e-01  -2.7896599e+00   2.7028032e+00  -2.2948050e+00   3.5711184e+00   2.6463299e+00   1.3054786e+00   1.6958600e+00   3.8895875e-01   6.7586093e-01  -1.6548154e+00  -9.2173583e-01  -3.4106261e+00  -2.7729911e+00   3.3056062e+00   3.7293943e+00   1.8459658e+00   1.6221228e+00  -1.8215253e+00  -1.3534901e+00  -3.8786926e+00  -3.3292565e+00   3.2356902e+00   3.2731829e+00   1.5216059e+00   9.0108924e-01  -8.0592342e-02  -2.9678334e-01  -1.1471260e+00  -1.6220993e+00  -3.7228684e+00  -3.5837826e+00   3.2004142e+00   7.9784971e-01   1.9597188e+00   1.0464840e+00  -8.9115781e-01  -1.4344003e+00  -2.1441249e+00  -3.0634489e+00   2.1655000e+00   1.5940027e+00   1.2565101e+00   1.1974483e+00  -6.9755287e-01   4.2334806e-01  -1.1059842e+00  -8.8121242e-01  -5.4412086e-01  -1.6892685e+00  -1.1981153e+00  -1.5636572e+00   2.7149625e+00   1.8248506e+00  -2.0572214e+00  -3.7650248e+00  -1.0574293e+00
   2.2176820e+00   2.6352595e+00   3.8689064e+00   2.5313670e+00  -1.9110918e-01   1.8725276e-02  -3.1944295e+00  -2.7059353e+00  -2.3489672e+00  -2.7691070e+00   3.3701955e+00   2.2744388e+00   6.1442149e-01  -3.0207693e-01  -4.0825069e-01  -2.5505713e+00   2.8308913e+00   2.4126423e-01  -2.8112348e+00   2.5991000e+00  -2.2429698e+00   3.5923325e+00   2.5963501e+00   1.2323896e+00   1.6152593e+00   2.2844017e-01   5.2808559e-01  -1.7978152e+00  -1.0687890e+00  -3.4117170e+00  -2.8112770e+00   3.2642354e+00   3.7410595e+00   1.8028040e+00   1.5706169e+00  -1.8661052e+00  -1.4411052e+00  -3.7694128e+00  -3.2642294e+00   3.2332391e+00   3.3256661e+00   1.5025484e+00   8.9816261e-01  -8.4701776e-02  -3.0444747e-01  -1.0867207e+00  -1.5932864e+00  -3.5738092e+00  -3.5376607e+00   3.1214933e+00   7.7050257e-01   1.9111442e+00   1.0440524e+00  -9.5894062e-01  -1.3178219e+00  -1.7863437e+00  -2.9390818e+00   2.0862209e+00   1.4927849e+00   1.1911754e+00   1.1638466e+00  -6.8353665e-01   5.7062257e-01  -1.0243510e+00  -7.0433914e-01  -4.0746426e-01  -1.5809964e+00  -1.0883680e+00  -1.4605816e+00   2.6675631e+00   1.7264554e+00  -2.2656911e+00  -3.7448901e+00  -9.8116517e-01
   2.1161515e+00   2.5702244e+00   3.8944553e+00   2.4994670e+00  -2.5567378e-01  -1.1524184e-01  -3.1485036e+00  -2.7299555e+00  -2.1825460e+00  -2.6695341e+00   3.3089174e+00   2.2643439e+00   6.1831538e-01  -3.0390079e-01  -3.0521102e-01  -2.3534354e+00   2.7806269e+00   8.1461119e-02  -2.8197554e+00   2.4815265e+00  -2.1849590e+00   3.6020633e+00   2.5387949e+00   1.1565945e+00   1.5323288e+00   7.5536060e-02   3.7596647e-01  -1.9270030e+00  -1.2185799e+00  -3.3866700e+00  -2.8437522e+00   3.2004017e+00   3.7324294e+00   1.7591813e+00   1.5093686e+00  -1.8918825e+00  -1.5364757e+00  -3.6246284e+00  -3.1969708e+00   3.2177948e+00   3.3639142e+00   1.4826455e+00   8.8775687e-01  -7.9357100e-02  -3.2110377e-01  -1.0145402e+00  -1.5658999e+00  -3.3859898e+00  -3.4889387e+00   3.0303718e+00   7.4169688e-01   1.8571920e+00   1.0311368e+00  -1.0153814e+00  -1.2073306e+00  -1.3981777e+00  -2.8192109e+00   2.0024993e+00   1.3799138e+00   1.1264872e+00   1.1211175e+00  -6.6023357e-01   7.0537744e-01  -9.3547185e-01  -5.3701027e-01  -2.6489993e-01  -1.4818233e+00  -9.7391410e-01  -1.3667704e+00   2.6130036e+00   1.6278550e+00  -2.4605177e+00  -3.7063578e+00  -9.0931006e-01
   2.0073760e+00   2.4910338e+00   3.9051142e+00   2.4569867e+00  -3.1120285e-01  -2.5168112e-01  -3.0704956e+00  -2.7500141e+00  -1.9987955e+00  -2.5737262e+00   3.2339747e+00   2.2432978e+00   6.3399145e-01  -3.1709125e-01  -2.0056119e-01  -2.1654277e+00   2.7227008e+00  -7.2542691e-02  -2.8120360e+00   2.3515384e+00  -2.1208372e+00   3.5988352e+00   2.4742279e+00   1.0794941e+00   1.4486048e+00  -6.5737391e-02   2.2259781e-01  -2.0382275e+00  -1.3673080e+00  -3.3331556e+00  -2.8674865e+00   3.1146021e+00   3.7019587e+00   1.7158905e+00   1.4391716e+00  -1.8969037e+00  -1.6372816e+00  -3.4448616e+00  -3.1269522e+00   3.1886835e+00   3.3862698e+00   1.4619092e+00   8.7040577e-01  -6.4386272e-02  -3.4558442e-01  -9.3209973e-01  -1.5400003e+00  -3.1627231e+00  -3.4380529e+00   2.9280684e+00   7.1178267e-01   1.7981815e+00   1.0077117e+00  -1.0615311e+00  -1.1048424e+00  -9.8859587e-01  -2.7067966e+00   1.9150908e+00   1.2572705e+00   1.0628925e+00   1.0704363e+00  -6.3098052e-01   8.2521817e-01  -8.4300068e-01  -3.8341161e-01  -1.2061992e-01  -1.3943609e+00  -8.5728541e-01  -1.2838634e+00   2.5513058e+00   1.5307644e+00  -2.6362202e+00  -3.6473448e+00  -8.4335997e-01
   1.8941860e+00   2.3993809e+00   3.8999558e+00   2.4040392e+00  -3.5607894e-01  -3.8693328e-01  -2.9610767e+00  -2.7640314e+00  -1.8022153e+00  -2.4824190e+00   3.1469236e+00   2.2121256e+00   6.5854947e-01  -3.4052821e-01  -1.0100789e-01  -1.9898996e+00   2.6576917e+00  -2.1669693e-01  -2.7851548e+00   2.2111733e+00  -2.0506732e+00   3.5814383e+00   2.4035051e+00   1.0024305e+00   1.3657262e+00  -1.9178255e-01   7.1302701e-02  -2.1279449e+00  -1.5109831e+00  -3.2498481e+00  -2.8795092e+00   3.0082381e+00   3.6488264e+00   1.6735177e+00   1.3612640e+00  -1.8801460e+00  -1.7406759e+00  -3.2321524e+00  -3.0533459e+00   3.1455956e+00   3.3916938e+00   1.4402198e+00   8.4714000e-01  -4.0194462e-02  -3.7606849e-01  -8.4173091e-01  -1.5153288e+00  -2.9093437e+00  -3.3853035e+00   2.8160589e+00   6.8130235e-01   1.7344548e+00   9.7436725e-01  -1.0992262e+00  -1.0117965e+00  -5.6850894e-01  -2.6044552e+00   1.8248651e+00   1.1273159e+00   1.0006948e+00   1.0136042e+00  -6.0004897e-01   9.2857252e-01  -7.5117679e-01  -2.4718310e-01   2.0708252e-02  -1.3206062e+00  -7.4116464e-01  -1.2128392e+00   2.4827261e+00   1.4368684e+00  -2.7877524e+00  -3.5662002e+00  -7.8443272e-01
   1.7797923e+00   2.2977346e+00   3.8784820e+00   2.3412083e+00  -3.8931415e-01  -5.1705322e-01  -2.8224944e+00  -2.7698261e+00  -1.5982533e+00  -2.3958155e+00   3.0497168e+00   2.1722621e+00   6.8830874e-01  -3.7225709e-01  -1.4145344e-02  -1.8296355e+00   2.5864021e+00  -3.4711251e-01  -2.7366368e+00   2.0630242e+00  -1.9745269e+00   3.5489978e+00   2.3277825e+00   9.2662134e-01   1.2854046e+00  -2.9960236e-01  -7.4460357e-02  -2.1934174e+00  -1.6455759e+00  -3.1365825e+00  -2.8769587e+00   2.8835815e+00   3.5730096e+00   1.6323811e+00   1.2773274e+00  -1.8416592e+00  -1.8433491e+00  -2.9901127e+00  -2.9750446e+00   3.0886019e+00   3.3798693e+00   1.4173065e+00   8.1948176e-01  -7.8195038e-03  -4.1012320e-01  -7.4658654e-01  -1.4912764e+00  -2.6331455e+00  -3.3308028e+00   2.6962584e+00   6.5100041e-01   1.6663485e+00   9.3234923e-01  -1.1310164e+00  -9.2906258e-01  -1.5050957e-01  -2.5142988e+00   1.7327969e+00   9.9304619e-01   9.4005075e-01   9.5301786e-01  -5.7251081e-01   1.0147797e+00  -6.6466126e-01  -1.3123543e-01   1.5410295e-01  -1.2617822e+00  -6.2828944e-01  -1.1539316e+00   2.4077898e+00   1.3477820e+00  -2.9107128e+00  -3.4618281e+00  -7.3319433e-01
   1.6676771e+00   2.1892919e+00   3.8406446e+00   2.2695815e+00  -4.1065442e-01  -6.3793349e-01  -2.6585937e+00  -2.7652025e+00  -1.3931260e+00  -2.3135407e+00   2.9446003e+00   2.1257210e+00   7.1898270e-01  -4.0953493e-01   5.1818142e-02  -1.6867171e+00   2.5098560e+00  -4.6019887e-01  -2.6646359e+00   1.9101746e+00  -1.8924440e+00   3.5010414e+00   2.2485163e+00   8.5311068e-01   1.2093954e+00  -3.8694608e-01  -2.1119332e-01  -2.2328747e+00  -1.7671755e+00  -2.9944635e+00  -2.8572440e+00   2.7436919e+00   3.4753175e+00   1.5924936e+00   1.1894669e+00  -1.7826531e+00  -1.9416244e+00  -2.7239030e+00  -2.8907104e+00   3.0181548e+00   3.3512745e+00   1.3927371e+00   7.8941012e-01   3.1044493e-02  -4.4478839e-01  -6.5059578e-01  -1.4668805e+00  -2.3432009e+00  -3.2744375e+00   2.5709774e+00   6.2181080e-01   1.5941654e+00   8.8355828e-01  -1.1600535e+00  -8.5688781e-01   2.5150818e-01  -2.4377988e+00   1.6399467e+00   8.5790969e-01   8.8097096e-01   8.9159000e-01  -5.5404615e-01   1.0841129e+00  -5.8833599e-01  -3.7615498e-02   2.7445812e-01  -1.2182204e+00  -5.2135896e-01  -1.1065972e+00   2.3273136e+00   1.2650175e+00  -3.0015331e+00  -3.3338039e+00  -6.8981981e-01
   1.5614638e+00   2.0778815e+00   3.7868504e+00   2.1907620e+00  -4.2063508e-01  -7.4543795e-01  -2.4747446e+00  -2.7480519e+00  -1.1935801e+00  -2.2346349e+00   2.8339924e+00   2.0750248e+00   7.4589267e-01  -4.4894228e-01   8.8408254e-02  -1.5624194e+00   2.4292948e+00  -5.5278525e-01  -2.5681008e+00   1.7561015e+00  -1.8044638e+00   3.4375612e+00   2.1674535e+00   7.8274193e-01   1.1394774e+00  -4.5240900e-01  -3.3545527e-01  -2.2456215e+00  -1.8721439e+00  -2.8259097e+00  -2.8182107e+00   2.5922939e+00   3.3573870e+00   1.5535560e+00   1.1001791e+00  -1.7055154e+00  -2.0315822e+00  -2.4401217e+00  -2.7988513e+00   2.9350738e+00   3.3072163e+00   1.3659206e+00   7.5929942e-01   7.4062132e-02  -4.7670070e-01  -5.5836079e-01  -1.4408473e+00  -2.0500575e+00  -3.2158445e+00   2.4428562e+00   5.9481957e-01   1.5181529e+00   8.3050254e-01  -1.1899460e+00  -7.9488179e-01   6.2284836e-01  -2.3756822e+00   1.5474305e+00   7.2568789e-01   8.2332292e-01   8.3262530e-01  -5.5069623e-01   1.1377295e+00  -5.2707634e-01   3.2567732e-02   3.7675622e-01  -1.1892940e+00  -4.2294535e-01  -1.0695345e+00   2.2424166e+00   1.1899664e+00  -3.0576263e+00  -3.1824735e+00  -6.5399155e-01
   1.4647646e+00   1.9678083e+00   3.7179494e+00   2.1068597e+00  -4.2058029e-01  -8.3554026e-01  -2.2776737e+00  -2.7164614e+00  -1.0066002e+00  -2.1575887e+00   2.7203560e+00   2.0230935e+00   7.6420740e-01  -4.8655792e-01   8.7299381e-02  -1.4571466e+00   2.3461671e+00  -6.2222096e-01  -2.4469170e+00   1.6045436e+00  -1.7106353e+00   3.3590625e+00   2.0866101e+00   7.1615294e-01   1.0774331e+00  -4.9548062e-01  -4.4395896e-01  -2.2320869e+00  -1.9572615e+00  -2.6346295e+00  -2.7582996e+00   2.4336181e+00   3.2216378e+00   1.5149800e+00   1.0123027e+00  -1.6137547e+00  -2.1092109e+00  -2.1466047e+00  -2.6979253e+00   2.8405140e+00   3.2498176e+00   1.3361234e+00   7.3183147e-01   1.1831335e-01  -5.0225224e-01  -4.7499379e-01  -1.4116072e+00  -1.7653153e+00  -3.1544058e+00   2.3147691e+00   5.7119981e-01   1.4384846e+00   7.7620063e-01  -1.2245850e+00  -7.4204936e-01   9.4862310e-01  -2.3278663e+00   1.4563753e+00   6.0033802e-01   7.6683263e-01   7.7965025e-01  -5.6856938e-01   1.1775520e+00  -4.8550602e-01   7.9151724e-02   4.5630036e-01  -1.1734104e+00  -3.3540948e-01  -1.0407554e+00   2.1545117e+00   1.1238902e+00  -3.0775008e+00  -3.0090291e+00  -6.2493464e-01
   1.3810152e+00   1.8636432e+00   3.6352078e+00   2.0204593e+00  -4.1254230e-01  -9.0446467e-01  -2.0751995e+00  -2.6688238e+00  -8.3907468e-01  -2.0804189e+00   2.6060676e+00   1.9730939e+00   7.6919227e-01  -5.1818902e-01   4.0783093e-02  -1.3704088e+00   2.2621125e+00  -6.6645427e-01  -2.3020130e+00   1.4593399e+00  -1.6110434e+00   3.2665924e+00   2.0082356e+00   6.5379040e-01   1.0250293e+00  -5.1653845e-01  -5.3366597e-01  -2.1938110e+00  -2.0198582e+00  -2.4255215e+00  -2.6766926e+00   2.2722162e+00   3.0711881e+00   1.4759426e+00   9.2895525e-01  -1.5118651e+00  -2.1705805e+00  -1.8521379e+00  -2.5864633e+00   2.7359187e+00   3.1819495e+00   1.3025003e+00   7.0988576e-01   1.6039555e-01  -5.1777477e-01  -4.0589423e-01  -1.3773957e+00  -1.5010990e+00  -3.0892631e+00   2.1897043e+00   5.5211906e-01   1.3552518e+00   7.2403472e-01  -1.2679461e+00  -6.9686748e-01   1.2144565e+00  -2.2934371e+00   1.3678612e+00   4.8580163e-01   7.1108382e-01   7.3620503e-01  -6.1350782e-01   1.2060872e+00  -4.6774204e-01   1.0286358e-01   5.0895845e-01  -1.1680614e+00  -2.6081891e-01  -1.0177034e+00   2.0652768e+00   1.0679206e+00  -3.0608240e+00  -2.8155552e+00  -6.0148318e-01
   1.3132940e+00   1.7699672e+00   3.5402630e+00   1.9345592e+00  -3.9918231e-01  -9.4882577e-01  -1.8758835e+00  -2.6039521e+00  -6.9743239e-01  -2.0007845e+00   2.4932915e+00   1.9282585e+00   7.5645489e-01  -5.3964179e-01  -5.7727863e-02  -1.3008456e+00   2.1789316e+00  -6.8409031e-01  -2.1354212e+00   1.3242451e+00  -1.5058426e+00   3.1617409e+00   1.9347576e+00   5.9593899e-01   9.8399336e-01  -5.1679235e-01  -6.0188000e-01  -2.1333672e+00  -2.0579270e+00  -2.2045053e+00  -2.5734314e+00   2.1127580e+00   2.9097353e+00   1.4354654e+00   8.5345084e-01  -1.4051175e+00  -2.2120313e+00  -1.5660922e+00  -2.4632091e+00   2.6229559e+00   3.1071120e+00   1.2641380e+00   6.9640977e-01   1.9656844e-01  -5.1974051e-01  -3.5647421e-01  -1.3363638e+00  -1.2694442e+00  -3.0193535e+00   2.0706216e+00   5.3862245e-01   1.2684622e+00   6.7755974e-01  -1.3238722e+00  -6.5740590e-01   1.4072548e+00  -2.2706760e+00   1.2828541e+00   3.8578779e-01   6.5551717e-01   7.0560558e-01  -6.9072645e-01   1.2261977e+00  -4.7714179e-01   1.0520498e-01   5.3141064e-01  -1.1699356e+00  -2.0086627e-01  -9.9741178e-01   1.9765993e+00   1.0230597e+00  -3.0084442e+00  -2.6050357e+00  -5.8217054e-01
   1.2641430e+00   1.6910824e+00   3.4350676e+00   1.8524844e+00  -3.8359965e-01  -9.6576525e-01  -1.6886119e+00  -2.5211819e+00  -5.8727063e-01  -1.9161332e+00   2.3838687e+00   1.8916854e+00   7.2217332e-01  -5.4701687e-01  -2.1318484e-01  -1.2462942e+00   2.0985434e+00  -6.7442990e-01  -1.9502929e+00   1.2027323e+00  -1.3952933e+00   3.0466077e+00   1.8687088e+00   5.4275869e-01   9.5598148e-01  -4.9818469e-01  -6.4634062e-01  -2.0542319e+00  -2.0702188e+00  -1.9782886e+00  -2.4495063e+00   1.9598189e+00   2.7414059e+00   1.3925129e+00   7.8919958e-01  -1.2992866e+00  -2.2303720e+00  -1.2979974e+00  -2.3272636e+00   2.5034458e+00   3.0292623e+00   1.2201120e+00   6.9427310e-01   2.2293746e-01  -5.0496901e-01  -3.3184350e-01  -1.2867091e+00  -1.0816304e+00  -2.9434703e+00   1.9602909e+00   5.3149973e-01   1.1780498e+00   6.4027750e-01  -1.3958419e+00  -6.2148328e-01   1.5160048e+00  -2.2571319e+00   1.2021343e+00   3.0354094e-01   5.9943246e-01   6.9069063e-01  -8.0444003e-01   1.2408430e+00  -5.1606370e-01   8.8291365e-02   5.2138924e-01  -1.1750813e+00  -1.5678705e-01  -9.7668804e-01   1.8904979e+00   9.9018096e-01  -2.9223700e+00  -2.3813219e+00  -5.6533338e-01
   1.2353965e+00   1.6307141e+00   3.3218233e+00   1.7777726e+00  -3.6912093e-01  -9.5308469e-01  -1.5221294e+00  -2.4204648e+00  -5.1299439e-01  -1.8238697e+00   2.2792272e+00   1.8661300e+00   6.6329696e-01  -5.3700958e-01  -4.2840991e-01  -1.2038977e+00   2.0229265e+00  -6.3749442e-01  -1.7508583e+00   1.0977954e+00  -1.2797979e+00   2.9237379e+00   1.8126344e+00   4.9432494e-01   9.4253554e-01  -4.6325705e-01  -6.6531620e-01  -1.9606038e+00  -2.0563136e+00  -1.7540785e+00  -2.3069053e+00   1.8176710e+00   2.5705814e+00   1.3461025e+00   7.3958792e-01  -1.2003307e+00  -2.2230755e+00  -1.0570764e+00  -2.1782256e+00   2.3792838e+00   2.9525999e+00   1.1695567e+00   7.0611109e-01   2.3566797e-01  -4.7083042e-01  -3.3647416e-01  -1.2268197e+00  -9.4749592e-01  -2.8603402e+00   1.8611268e+00   5.3114536e-01   1.0838989e+00   6.1539056e-01  -1.4867302e+00  -5.8684871e-01   1.5325548e+00  -2.2497316e+00   1.1262314e+00   2.4160995e-01   5.4200043e-01   6.9357040e-01  -9.5749746e-01   1.2528153e+00  -5.8565364e-01   5.4662521e-02   4.7789618e-01  -1.1791139e+00  -1.2927774e-01  -9.5231197e-01   1.8090216e+00   9.7002187e-01  -2.8057068e+00  -2.1490560e+00  -5.4922030e-01
   1.2280321e+00   1.5917245e+00   3.2029070e+00   1.7140328e+00  -3.5906575e-01  -9.0937141e-01  -1.3845576e+00  -2.3024431e+00  -4.7749183e-01  -1.7215352e+00   2.1803204e+00   1.8538038e+00   5.7771119e-01  -5.0719420e-01  -7.0365945e-01  -1.1702504e+00   1.9540445e+00  -5.7403819e-01  -1.5423365e+00   1.0117637e+00  -1.1599320e+00   2.7960221e+00   1.7689794e+00   4.5066424e-01   9.4502481e-01  -4.1499571e-01  -6.5769593e-01  -1.8571931e+00  -2.0166718e+00  -1.5392629e+00  -2.1486193e+00   1.6900839e+00   2.4017054e+00   1.2954150e+00   7.0784029e-01  -1.1140461e+00  -2.1884629e+00  -8.5176770e-01  -2.0163153e+00   2.2523638e+00   2.8813244e+00   1.1117413e+00   7.3416325e-01   2.3121675e-01  -4.1543383e-01  -3.7386612e-01  -1.1554261e+00  -8.7478391e-01  -2.7687215e+00   1.7750315e+00   5.3742787e-01   9.8587861e-01   6.0555270e-01  -1.5985748e+00  -5.5137417e-01   1.4523214e+00  -2.2449278e+00   1.0553707e+00   2.0163711e-01   4.8228844e-01   7.1539804e-01  -1.1510454e+00   1.2644888e+00  -6.8567125e-01   7.0842708e-03   4.0138199e-01  -1.1774551e+00  -1.1841742e-01  -9.2123262e-01   1.7341346e+00   9.6316727e-01  -2.6625634e+00  -1.9135512e+00  -5.3209511e-01
   1.2420567e+00   1.5758664e+00   3.0807938e+00   1.6647842e+00  -3.5650794e-01  -8.3411275e-01  -1.2829266e+00  -2.1684988e+00  -4.8187004e-01  -1.6069801e+00   2.0876002e+00   1.8561976e+00   4.6435930e-01  -4.5627044e-01  -1.0362845e+00  -1.1415663e+00   1.8937590e+00  -4.8555230e-01  -1.3307969e+00   9.4614322e-01  -1.0364638e+00   2.6665709e+00   1.7399645e+00   4.1178192e-01   9.6457364e-01  -3.5666834e-01  -6.2307857e-01  -1.7489900e+00  -1.9526622e+00  -1.3410719e+00  -1.9785993e+00   1.5801488e+00   2.2390847e+00   1.2398972e+00   6.9686414e-01  -1.0457206e+00  -2.1258643e+00  -6.8926583e-01  -1.8424690e+00   2.1245119e+00   2.8193815e+00   1.0461521e+00   7.8011395e-01   2.0656563e-01  -3.3779143e-01  -4.4624148e-01  -1.0717453e+00  -8.6856078e-01  -2.6675053e+00   1.7032554e+00   5.4958309e-01   8.8389195e-01   6.1263485e-01  -1.7323575e+00  -5.1324152e-01   1.2748678e+00  -2.2388618e+00   9.8944379e-01   1.8418433e-01   4.1930510e-01   7.5618483e-01  -1.3842504e+00   1.2776071e+00  -8.1437324e-01  -5.1638855e-02   2.9386832e-01  -1.1655835e+00  -1.2359993e-01  -8.8074850e-01   1.6675932e+00   9.7001816e-01  -2.4979303e+00  -1.6806327e+00  -5.1232766e-01
   1.2764396e+00   1.5836002e+00   2.9579780e+00   1.6332795e+00  -3.6405199e-01  -7.2779423e-01  -1.2227532e+00  -2.0207677e+00  -5.2527195e-01  -1.4785148e+00   2.0010261e+00   1.8739391e+00   3.2331628e-01  -3.8425236e-01  -1.4205254e+00  -1.1138586e+00   1.8437359e+00  -3.7426072e-01  -1.1229749e+00   9.0149725e-01  -9.1035717e-01   2.5385689e+00   1.7274527e+00   3.7767751e-01   1.0019774e+00  -2.9166406e-01  -5.6185323e-01  -1.6410324e+00  -1.8665650e+00  -1.1662446e+00  -1.8016650e+00   1.4901339e+00   2.0866901e+00   1.1793467e+00   7.0908589e-01  -9.9981015e-01  -2.0357397e+00  -5.7511144e-01  -1.6583919e+00   1.9974335e+00   2.7702164e+00   9.7257108e-01   8.4494609e-01   1.5943963e-01  -2.3794740e-01  -5.5429404e-01  -9.7560590e-01  -9.3075650e-01  -2.5558184e+00   1.6462943e+00   5.6614620e-01   7.7793223e-01   6.3752693e-01  -1.8878220e+00  -4.7110658e-01   1.0042970e+00  -2.2275382e+00   9.2800421e-01   1.8861384e-01   3.5206312e-01   8.1467909e-01  -1.6541040e+00   1.2931268e+00  -9.6846562e-01  -1.1882171e-01   1.5899718e-01  -1.1392868e+00  -1.4348310e-01  -8.2865756e-01   1.6108269e+00   9.9074978e-01  -2.3175350e+00  -1.4564400e+00  -4.8846584e-01
   1.3290978e+00   1.6139880e+00   2.8368922e+00   1.6223221e+00  -3.8364323e-01  -5.9197249e-01  -1.2076975e+00  -1.8621180e+00  -6.0479262e-01  -1.3350244e+00   1.9201065e+00   1.9066972e+00   1.5581284e-01  -2.9258122e-01  -1.8474743e+00  -1.0831195e+00   1.8053465e+00  -2.4310865e-01  -9.2605134e-01   8.7737504e-01  -7.8275546e-01   2.4151171e+00   1.7328175e+00   3.4834633e-01   1.0576094e+00  -2.2334745e-01  -4.7526588e-01  -1.5381858e+00  -1.7615470e+00  -1.0207214e+00  -1.6233620e+00   1.4213782e+00   1.9479707e+00   1.1139708e+00   7.4628482e-01  -9.7966518e-01  -1.9197504e+00  -5.1285675e-01  -1.4665581e+00   1.8726702e+00   2.7365547e+00   8.9114550e-01   9.2881784e-01   8.8492129e-02  -1.1706283e-01  -6.9701841e-01  -8.6754336e-01  -1.0598646e+00  -2.4331095e+00   1.6038244e+00   5.8493361e-01   6.6814253e-01   6.7999200e-01  -2.0633435e+00  -4.2422470e-01   6.4941535e-01  -2.2069885e+00   8.7029085e-01   2.1303735e-01   2.7965507e-01   8.8832579e-01  -1.9553401e+00   1.3111297e+00  -1.1431379e+00  -1.9201376e-01   1.9942263e-03  -1.0948908e+00  -1.7596426e-01  -7.6336732e-01   1.5648303e+00   1.0252562e+00  -2.1276869e+00  -1.2472016e+00  -4.5928588e-01
   1.3969420e+00   1.6646802e+00   2.7198312e+00   1.6340888e+00  -4.1642690e-01  -4.2931462e-01  -1.2393181e+00  -1.6960796e+00  -7.1550536e-01  -1.1760325e+00   1.8439690e+00   1.9531396e+00  -3.5793306e-02  -1.8414927e-01  -2.3052268e+00  -1.0454813e+00   1.7795770e+00  -9.5738889e-02  -7.4739874e-01   8.7229764e-01  -6.5494013e-01   2.2990758e+00   1.7568216e+00   3.2376814e-01   1.1313279e+00  -1.5493393e-01  -3.6546493e-01  -1.4449463e+00  -1.6416084e+00  -9.0937597e-01  -1.4497713e+00   1.3742299e+00   1.8256927e+00   1.0444141e+00   8.0943656e-01  -9.8732329e-01  -1.7807697e+00  -5.0383056e-01  -1.2701476e+00   1.7515752e+00   2.7202275e+00   8.0243951e-01   1.0309733e+00  -6.5588967e-03   2.2552608e-02  -8.7163794e-01  -7.4884940e-01  -1.2508305e+00  -2.2992101e+00   1.5746901e+00   6.0308242e-01   5.5487036e-01   7.3858714e-01  -2.2558672e+00  -3.7252492e-01   2.2363341e-01  -2.1734168e+00   8.1527722e-01   2.5434160e-01   2.0133686e-01   9.7331619e-01  -2.2804787e+00   1.3308120e+00  -1.3321879e+00  -2.6906348e-01  -1.7046237e-01  -1.0294545e+00  -2.1818984e-01  -6.8395615e-01   1.5300796e+00   1.0730896e+00  -1.9351058e+00  -1.0589859e+00  -4.2381859e-01
   1.4759756e+00   1.7319927e+00   2.6088754e+00   1.6699682e+00  -4.6266627e-01  -2.4359595e-01  -1.3169484e+00  -1.5267290e+00  -8.5060143e-01  -1.0017089e+00   1.7714490e+00   2.0109461e+00  -2.4809586e-01  -6.3224899e-02  -2.7792329e+00  -9.9735522e-01   1.7669464e+00   6.3544644e-02  -5.9430503e-01   8.8380212e-01  -5.2826559e-01   2.1929184e+00   1.7995165e+00   3.0388308e-01   1.2223881e+00  -8.9391100e-02  -2.3551761e-01  -1.3652789e+00  -1.5114931e+00  -8.3580398e-01  -1.2872741e+00   1.3480308e+00   1.7218115e+00   9.7175051e-01   8.9857829e-01  -1.0233839e+00  -1.6228225e+00  -5.4701745e-01  -1.0729197e+00   1.6352929e+00   2.7220515e+00   7.0746083e-01   1.1496971e+00  -1.2485551e-01   1.7746783e-01  -1.0736425e+00  -6.2157064e-01  -1.4951472e+00  -2.1543599e+00   1.5569358e+00   6.1714710e-01   4.3870819e-01   8.1065983e-01  -2.4609302e+00  -3.1662589e-01  -2.5540899e-01  -2.1233152e+00   7.6173783e-01   3.0829085e-01   1.1660589e-01   1.0647284e+00  -2.6200136e+00   1.3505471e+00  -1.5282384e+00  -3.4813087e-01  -3.5046756e-01  -9.4091605e-01  -2.6660489e-01  -5.9018444e-01   1.5064765e+00   1.1333977e+00  -1.7467450e+00  -8.9744174e-01  -3.8135343e-01
   1.5614483e+00   1.8110697e+00   2.5058193e+00   1.7304306e+00  -5.2172409e-01  -3.9646371e-02  -1.4376947e+00  -1.3585240e+00  -1.0016381e+00  -8.1281523e-01   1.7011877e+00   2.0768802e+00  -4.7676633e-01   6.4722435e-02  -3.2528384e+00  -9.3553345e-01   1.7674446e+00   2.2983481e-01  -4.7368143e-01   9.0854408e-01  -4.0407185e-01   2.0986030e+00   1.8601727e+00   2.8855922e-01   1.3293729e+00  -2.9367192e-02  -8.9388593e-02  -1.3024906e+00  -1.3765647e+00  -8.0217443e-01  -1.1422798e+00   1.3411464e+00   1.6373877e+00   8.9744033e-01   1.0127074e+00  -1.0869699e+00  -1.4509538e+00  -6.3905857e-01  -8.7902067e-01   1.5247466e+00   2.7417688e+00   6.0765650e-01   1.2823189e+00  -2.6439236e-01   3.4322037e-01  -1.2969390e+00  -4.8844878e-01  -1.7811556e+00  -1.9991888e+00   1.5478840e+00   6.2324812e-01   3.2051172e-01   8.9242252e-01  -2.6727732e+00  -2.5779162e-01  -7.6648686e-01  -2.0535448e+00   7.0832505e-01   3.6970069e-01   2.5264518e-02   1.1567502e+00  -2.9627378e+00   1.3680174e+00  -1.7230411e+00  -4.2765353e-01  -5.2920244e-01  -8.2818196e-01  -3.1704698e-01  -4.8245643e-01   1.4933295e+00   1.2048697e+00  -1.5696048e+00  -7.6753716e-01  -3.3142231e-01
   1.6480483e+00   1.8961194e+00   2.4121084e+00   1.8149311e+00  -5.9210627e-01   1.7675699e-01  -1.5965589e+00  -1.1960973e+00  -1.1588829e+00  -6.1059826e-01   1.6317289e+00   2.1469106e+00  -7.1672379e-01   1.9329012e-01  -3.7079960e+00  -8.5725581e-01   1.7804939e+00   3.9770425e-01  -3.9176380e-01   9.4245262e-01  -2.8357922e-01   2.0174712e+00   1.9372463e+00   2.7755476e-01   1.4501454e+00   2.2854814e-02   6.8124661e-02  -1.2591446e+00  -1.2426425e+00  -8.0914860e-01  -1.0209256e+00   1.3510386e+00   1.5725480e+00   8.2325102e-01   1.1497242e+00  -1.1757769e+00  -1.2710253e+00  -7.7437257e-01  -6.9273840e-01   1.4206232e+00   2.7780492e+00   5.0487400e-01   1.4252714e+00  -4.2207955e-01   5.1446916e-01  -1.5341053e+00  -3.5280334e-01  -2.0945390e+00  -1.8346564e+00   1.5442505e+00   6.1726118e-01   2.0138956e-01   9.7910304e-01  -2.8845435e+00  -1.9783168e-01  -1.2856761e+00  -1.9613823e+00   6.5364576e-01   4.3267406e-01  -7.2541585e-02   1.2429683e+00  -3.2962013e+00   1.3803993e+00  -1.9078534e+00  -5.0627666e-01  -6.9732069e-01  -6.9115596e-01  -3.6488365e-01  -3.6173981e-01   1.4893696e+00   1.2856952e+00  -1.4105409e+00  -6.7330973e-01  -2.7376788e-01
   1.7301251e+00   1.9807046e+00   2.3287821e+00   1.9218588e+00  -6.7156156e-01   3.9905355e-01  -1.7866735e+00  -1.0440174e+00  -1.3117375e+00  -3.9663499e-01   1.5616041e+00   2.2163794e+00  -9.6234133e-01   3.1548915e-01  -4.1261050e+00  -7.6023885e-01   1.8049372e+00   5.6132052e-01  -3.5381784e-01   9.8092834e-01  -1.6777447e-01   1.9501789e+00   2.0283873e+00   2.7047930e-01   1.5818379e+00   6.5380916e-02   2.3150299e-01  -1.2370097e+00  -1.1158023e+00  -8.5586538e-01  -9.2876436e-01   1.3743753e+00   1.5264925e+00   7.5115077e-01   1.3064249e+00  -1.2862019e+00  -1.0894508e+00  -9.4538858e-01  -5.1821454e-01   1.3233562e+00   2.8285473e+00   4.0128760e-01   1.5741983e+00  -5.9387149e-01   6.8520532e-01  -1.7767306e+00  -2.1836116e-01  -2.4189818e+00  -1.6619508e+00   1.5422862e+00   5.9503494e-01   8.2662210e-02   1.0651619e+00  -3.0885858e+00  -1.3895526e-01  -1.7874348e+00  -1.8445354e+00   5.9633086e-01   4.9088071e-01  -1.7631652e-01   1.3167000e+00  -3.6072759e+00   1.3845851e+00  -2.0738747e+00  -5.8276113e-01  -8.4538653e-01  -5.3070720e-01  -4.0519132e-01  -2.2945186e-01   1.4928034e+00   1.3735459e+00  -1.2760638e+00  -6.1764016e-01  -2.0830174e-01
   1.8019291e+00   2.0580701e+00   2.2564281e+00   2.0485348e+00  -7.5722716e-01   6.2011727e-01  -1.9996301e+00  -9.0652595e-01  -1.4492147e+00  -1.7265085e-01   1.4894029e+00   2.2802073e+00  -1.2076834e+00   4.2414685e-01  -4.4889313e+00  -6.4267246e-01   1.8390550e+00   7.1459564e-01  -3.6385981e-01   1.0190728e+00  -5.7298281e-02   1.8966612e+00   2.1304907e+00   2.6675900e-01   1.7208780e+00   9.6712909e-02   3.9466651e-01  -1.2370405e+00  -1.0021418e+00  -9.3998794e-01  -8.7045066e-01   1.4071735e+00   1.4975485e+00   6.8317910e-01   1.4785532e+00  -1.4135390e+00  -9.1287998e-01  -1.1428758e+00  -3.5913653e-01   1.2331029e+00   2.8900102e+00   2.9929276e-01   1.7241091e+00  -7.7495388e-01   8.4901341e-01  -2.0158206e+00  -8.9042583e-02  -2.7369522e+00  -1.4823561e+00   1.5379374e+00   5.5261894e-01  -3.4209290e-02   1.1445632e+00  -3.2768062e+00  -8.3592110e-02  -2.2458204e+00  -1.7011331e+00   5.3509005e-01   5.3786381e-01  -2.8523866e-01   1.3713443e+00  -3.8827981e+00   1.3774227e+00  -2.2127100e+00  -6.5588502e-01  -9.6434037e-01  -3.4858347e-01  -4.3296758e-01  -8.7324330e-02   1.5013975e+00   1.4655866e+00  -1.1721324e+00  -6.0206173e-01  -1.3505904e-01
   1.8578527e+00   2.1214846e+00   2.1951465e+00   2.1912578e+00  -8.4580853e-01   8.3251944e-01  -2.2258798e+00  -7.8727165e-01  -1.5604477e+00   5.9671452e-02   1.4138225e+00   2.3331212e+00  -1.4467646e+00   5.1233664e-01  -4.7795550e+00  -5.0318941e-01   1.8806108e+00   8.5137168e-01  -4.2440566e-01   1.0519344e+00   4.7653271e-02   1.8561326e+00   2.2397848e+00   2.6561061e-01   1.8630599e+00   1.1574391e-01   5.5118075e-01  -1.2593851e+00  -9.0752169e-01  -1.0578054e+00  -8.4944889e-01   1.4449674e+00   1.4832584e+00   6.2130389e-01   1.6609081e+00  -1.5522274e+00  -7.4785027e-01  -1.3563515e+00  -2.1843254e-01   1.1497187e+00   2.9584259e+00   2.0137492e-01   1.8695706e+00  -9.5997593e-01   9.9936953e-01  -2.2422377e+00   3.1281618e-02  -3.0305637e+00  -1.2971023e+00   1.5270143e+00   4.8648921e-01  -1.4771816e-01   1.2110834e+00  -3.4410905e+00  -3.4195574e-02  -2.6357709e+00  -1.5297023e+00   4.6875087e-01   5.6735364e-01  -3.9821800e-01   1.4007229e+00  -4.1102501e+00   1.3559551e+00  -2.3168398e+00  -7.2435340e-01  -1.0459648e+00  -1.4727837e-01  -4.4336733e-01   6.2739400e-02   1.5125891e+00   1.5585188e+00  -1.1039438e+00  -6.2661788e-01  -5.4156276e-02
   1.8926629e+00   2.1645768e+00   2.1445258e+00   2.3453982e+00  -9.3377945e-01   1.0288289e+00  -2.4551792e+00  -6.8905660e-01  -1.6352028e+00   2.9887054e-01   1.3336973e+00   2.3698988e+00  -1.6738181e+00   5.7380352e-01  -4.9832807e+00  -3.4081712e-01   1.9269240e+00   9.6563980e-01  -5.3626099e-01   1.0747585e+00   1.4740053e-01   1.8271220e+00   2.3519561e+00   2.6602838e-01   2.0036597e+00   1.2174747e-01   6.9450304e-01  -1.3034097e+00  -8.3728829e-01  -1.2043803e+00  -8.6777595e-01   1.4829955e+00   1.4805002e+00   5.6727681e-01   1.8475099e+00  -1.6961320e+00  -6.0042754e-01  -1.5745425e+00  -9.7994919e-02   1.0727305e+00   3.0292020e+00   1.0996255e-01   2.0049248e+00  -1.1433131e+00   1.1299609e+00  -2.4471493e+00   1.3904712e-01  -3.2824624e+00  -1.1072115e+00   1.5053613e+00   3.9375553e-01  -2.5642171e-01   1.2586365e+00  -3.5737536e+00   6.9574757e-03  -2.9343772e+00  -1.3291394e+00   3.9628002e-01   5.7356712e-01  -5.1397660e-01   1.3993938e+00  -4.2784429e+00   1.3176405e+00  -2.3800612e+00  -7.8672829e-01  -1.0833249e+00   7.0136611e-02  -4.3195131e-01   2.1880257e-01   1.5236144e+00   1.6486607e+00  -1.0757225e+00  -6.8977770e-01   3.4241353e-02
   1.9017122e+00   2.1816511e+00   2.1036305e+00   2.5055346e+00  -1.0175886e+00   1.2019310e+00  -2.6770573e+00  -6.1361257e-01  -1.6643730e+00   5.4385050e-01   1.2480107e+00   2.3856068e+00  -1.8835650e+00   6.0335221e-01  -5.0884576e+00  -1.5491913e-01   1.9749629e+00   1.0517881e+00  -6.9836644e-01   1.0832239e+00   2.4281313e-01   1.8075361e+00   2.4622984e+00   2.6678767e-01   2.1375942e+00   1.1436512e-01   8.1826045e-01  -1.3677387e+00  -7.9599378e-01  -1.3737328e+00  -9.2579875e-01   1.5163978e+00   1.4856280e+00   5.2249601e-01   2.0318136e+00  -1.8388412e+00  -4.7585533e-01  -1.7858806e+00   1.5433314e-03   1.0013173e+00   3.0973658e+00   2.7274746e-02   2.1245215e+00  -1.3193442e+00   1.2350091e+00  -2.6224556e+00   2.3124757e-01  -3.4766898e+00  -9.1335724e-01   1.4690205e+00   2.7234068e-01  -3.5905514e-01   1.2815963e+00  -3.6679919e+00   3.7954707e-02  -3.1220722e+00  -1.0986875e+00   3.1679036e-01   5.5147817e-01  -6.3114617e-01   1.3629179e+00  -4.3781486e+00   1.2605400e+00  -2.3978782e+00  -8.4138832e-01  -1.0711582e+00   3.0020031e-01  -3.9493380e-01   3.7901562e-01   1.5316453e+00   1.7320619e+00  -1.0905163e+00  -7.8841958e-01   1.2993636e-01
   1.8811207e+00   2.1679655e+00   2.0710031e+00   2.6656328e+00  -1.0938605e+00   1.3453546e+00  -2.8812746e+00  -5.6142481e-01  -1.6404290e+00   7.9397343e-01   1.1558937e+00   2.3758326e+00  -2.0714644e+00   5.9716849e-01  -5.0871662e+00   5.4864809e-02   2.0214594e+00   1.1048640e+00  -9.0770884e-01   1.0736574e+00   3.3529465e-01   1.7947539e+00   2.5658849e+00   2.6646797e-01   2.2596179e+00   9.3595430e-02   9.1654472e-01  -1.4503026e+00  -7.8712686e-01  -1.5590536e+00  -1.0221005e+00   1.5404186e+00   1.4946296e+00   4.8788808e-01   2.2069684e+00  -1.9739617e+00  -3.7823673e-01  -1.9790029e+00   8.0956980e-02   9.3429880e-01   3.1577822e+00  -4.4824436e-02   2.2229572e+00  -1.4827252e+00   1.3095779e+00  -2.7611732e+00   3.0566375e-01  -3.5994717e+00  -7.1575059e-01   1.4143867e+00   1.2112097e-01  -4.5463713e-01   1.2750992e+00  -3.7183062e+00   5.7413138e-02  -3.1836688e+00  -8.3792599e-01   2.2953824e-01   4.9704484e-01  -7.4837204e-01   1.2880686e+00  -4.4026579e+00   1.1834646e+00  -2.3678106e+00  -8.8652261e-01  -1.0061935e+00   5.3925661e-01  -3.2941635e-01   5.4170964e-01   1.5339268e+00   1.8046509e+00  -1.1500079e+00  -9.1788747e-01   2.3269508e-01
   1.8279192e+00   2.1199554e+00   2.0446771e+00   2.8192554e+00  -1.1595785e+00   1.4535843e+00  -3.0582572e+00  -5.3161694e-01  -1.5578100e+00   1.0490880e+00   1.0566117e+00   2.3368894e+00  -2.2339357e+00   5.5305378e-01  -4.9757170e+00   2.8867440e-01   2.0630330e+00   1.1208406e+00  -1.1593098e+00   1.0432096e+00   4.2671339e-01   1.7857395e+00   2.6577512e+00   2.6349453e-01   2.3645483e+00   5.9785055e-02   9.8421077e-01  -1.5483939e+00  -8.1287022e-01  -1.7529372e+00  -1.1534283e+00   1.5506017e+00   1.5032913e+00   4.6381662e-01   2.3661042e+00  -2.0953983e+00  -3.1026741e-01  -2.1432404e+00   1.4248673e-01   8.7014208e-01   3.2053748e+00  -1.0495432e-01   2.2953063e+00  -1.6286478e+00   1.3498487e+00  -2.8577546e+00   3.6105577e-01  -3.6398920e+00  -5.1406397e-01   1.3383455e+00  -5.9976770e-02  -5.4255875e-01   1.2353054e+00  -3.7208702e+00   6.4611623e-02  -3.1091911e+00  -5.4677596e-01   1.3391427e-01   4.0738348e-01  -8.6441513e-01   1.1729790e+00  -4.3482126e+00   1.0860707e+00  -2.2896093e+00  -9.2015930e-01  -8.8738580e-01   7.8364138e-01  -2.3359509e-01   7.0545588e-01   1.5279039e+00   1.8624068e+00  -1.2543525e+00  -1.0721228e+00   3.4222008e-01
   1.7401506e+00   2.0354023e+00   2.0222094e+00   2.9598012e+00  -1.2122400e+00   1.5223470e+00  -3.1994820e+00  -5.2190695e-01  -1.4132354e+00   1.3094892e+00   9.4954886e-01   2.2659912e+00  -2.3685331e+00   4.7055938e-01  -4.7549510e+00   5.4647650e-01   2.0963232e+00   1.0968680e+00  -1.4462977e+00   9.8998722e-01   5.1927914e-01   1.7771733e+00   2.7330825e+00   2.5619807e-01   2.4475112e+00   1.3621233e-02   1.0171602e+00  -1.6587286e+00  -8.7390146e-01  -1.9476284e+00  -1.3147273e+00   1.5429728e+00   1.5073666e+00   4.5002457e-01   2.5026407e+00  -2.1976049e+00  -2.7303694e-01  -2.2690687e+00   1.8979856e-01   8.0698498e-01   3.2353487e+00  -1.5232084e-01   2.3373401e+00  -1.7530662e+00   1.3533496e+00  -2.9083309e+00   3.9730503e-01  -3.5904174e+00  -3.0739895e-01   1.2383927e+00  -2.6992772e-01  -6.2264714e-01   1.1596125e+00  -3.6738136e+00   5.9586032e-02  -2.8944538e+00  -2.2552047e-01   2.9432795e-02   2.8088572e-01  -9.7824238e-01   1.0172262e+00  -4.2142997e+00   9.6890738e-01  -2.1653595e+00  -9.4022546e-01  -7.1605048e-01   1.0298493e+00  -1.0693071e-01   8.6908772e-01   1.5113335e+00   1.9015479e+00  -1.4020553e+00  -1.2438704e+00   4.5809894e-01
   1.6169231e+00   1.9135302e+00   2.0007274e+00   3.0807600e+00  -1.2499805e+00   1.5488553e+00  -3.2978003e+00  -5.2863830e-01  -1.2059279e+00   1.5758152e+00   8.3418691e-01   2.1613903e+00  -2.4740663e+00   3.5101950e-01  -4.4303145e+00   8.2810307e-01   2.1181204e+00   1.0314886e+00  -1.7600646e+00   9.1313040e-01   6.1537194e-01   1.7655916e+00   2.7874000e+00   2.4288666e-01   2.5041895e+00  -4.3877242e-02   1.0125911e+00  -1.7775161e+00  -9.6925175e-01  -2.1352749e+00  -1.4992653e+00   1.5141969e+00   1.5027423e+00   4.4561300e-01   2.6105962e+00  -2.2757993e+00  -2.6591039e-01  -2.3485057e+00   2.2784418e-01   7.4267900e-01   3.2434053e+00  -1.8678820e-01   2.3457258e+00  -1.8528849e+00   1.3191260e+00  -2.9108677e+00   4.1549897e-01  -3.4472492e+00  -9.4299076e-02   1.1127297e+00  -5.0661158e-01  -6.9520151e-01   1.0468103e+00  -3.5774067e+00   4.3185139e-02  -2.5413606e+00   1.2516427e-01  -8.4276913e-02   1.1728048e-01  -1.0891042e+00   8.2185781e-01  -4.0037751e+00   8.3341503e-01  -1.9994712e+00  -9.4463098e-01  -4.9589717e-01   1.2746718e+00   4.9730004e-02   1.0316868e+00   1.4823732e+00   1.9187202e+00  -1.5899007e+00  -1.4249483e+00   5.7973308e-01
   1.4584169e+00   1.7550309e+00   1.9769940e+00   3.1759767e+00  -1.2716575e+00   1.5319934e+00  -3.3476913e+00  -5.4688660e-01  -9.3773333e-01   1.8488885e+00   7.1008631e-01   2.0224762e+00  -2.5506559e+00   1.9748994e-01  -4.0117087e+00   1.1332796e+00   2.1254885e+00   9.2480060e-01  -2.0905094e+00   8.1283226e-01   7.1733447e-01   1.7475290e+00   2.8167355e+00   2.2192474e-01   2.5310588e+00  -1.1137442e-01   9.6919890e-01  -1.9005414e+00  -1.0962361e+00  -2.3081818e+00  -1.6988444e+00   1.4617021e+00   1.4855962e+00   4.4905697e-01   2.6848836e+00  -2.3261356e+00  -2.8649763e-01  -2.3754392e+00   2.6263114e-01   6.7484971e-01   3.2259393e+00  -2.0891706e-01   2.3181958e+00  -1.9261006e+00   1.2478467e+00  -2.8652339e+00   4.1795345e-01  -3.2104893e+00   1.2719556e-01   9.6032854e-01  -7.6686601e-01  -7.6100055e-01   8.9717134e-01  -3.4341290e+00   1.7087694e-02  -2.0579071e+00   5.0417503e-01  -2.0747689e-01  -8.2358632e-02  -1.1965885e+00   5.8936020e-01  -3.7228315e+00   6.8188055e-01  -1.7985530e+00  -9.3136648e-01  -2.3295681e-01   1.5153007e+00   2.3408874e-01   1.1925383e+00   1.4396441e+00   1.9111771e+00  -1.8129474e+00  -1.6065739e+00   7.0625283e-01
   1.2658465e+00   1.5620186e+00   1.9474921e+00   3.2399101e+00  -1.2768967e+00   1.4724364e+00  -3.3454354e+00  -5.7063686e-01  -6.1313205e-01   2.1295245e+00   5.7686932e-01   1.8498259e+00  -2.5997238e+00   1.4605590e-02  -3.5131290e+00   1.4616454e+00   2.1158736e+00   7.7855010e-01  -2.4263587e+00   6.9029893e-01   8.2724578e-01   1.7196569e+00   2.8177898e+00   1.9181127e-01   2.5255976e+00  -1.8724136e-01   8.8730783e-01  -2.0232606e+00  -1.2504648e+00  -2.4590600e+00  -1.9040899e+00   1.3837650e+00   1.4525421e+00   4.5825670e-01   2.7215757e+00  -2.3458307e+00  -3.3071380e-01  -2.3458686e+00   3.0091805e-01   6.0097165e-01   3.1802106e+00  -2.1996813e-01   2.2536857e+00  -1.9718930e+00   1.1418394e+00  -2.7731819e+00   4.0817232e-01  -2.8841140e+00   3.5945899e-01   7.8096778e-01  -1.0465887e+00  -8.2128446e-01   7.1248193e-01  -3.2486217e+00  -1.6216926e-02  -1.4578881e+00   9.0995307e-01  -3.4032254e-01  -3.1565218e-01  -1.3006563e+00   3.2358057e-01  -3.3807857e+00   5.1735706e-01  -1.5711775e+00  -8.9860504e-01   6.4596482e-02   1.7493955e+00   4.4239531e-01   1.3510640e+00   1.3822648e+00   1.8769321e+00  -2.0645959e+00  -1.7797252e+00   8.3643050e-01
   1.0413791e+00   1.3379144e+00   1.9085256e+00   3.2678722e+00  -1.2660967e+00   1.3726925e+00  -3.2892049e+00  -5.9302322e-01  -2.3913468e-01   2.4183253e+00   4.3420686e-01   1.6452140e+00  -2.6239182e+00  -1.9162641e-01  -2.9520973e+00   1.8127667e+00   2.0871920e+00   5.9614052e-01  -2.7555548e+00   5.4765161e-01   9.4669690e-01   1.6789116e+00   2.7880637e+00   1.5124937e-01   2.4864506e+00  -2.6959381e-01   7.6892461e-01  -2.1409143e+00  -1.4259421e+00  -2.5812613e+00  -2.1048063e+00   1.2795500e+00   1.4007536e+00   4.7061919e-01   2.7181219e+00  -2.3332442e+00  -3.9292918e-01  -2.2580539e+00   3.4985515e-01   5.1845410e-01   3.1044802e+00  -2.2187267e-01   2.1524295e+00  -1.9906609e+00   1.0050544e+00  -2.6382462e+00   3.9074423e-01  -2.4757646e+00   6.0516205e-01   5.7523217e-01  -1.3408829e+00  -8.7771557e-01   4.9600961e-01  -3.0275253e+00  -5.3482358e-02  -7.6032636e-01   1.3404690e+00  -4.8286209e-01  -5.7899652e-01  -1.4016515e+00   2.9604580e-02  -2.9897197e+00   3.4355613e-01  -1.3275448e+00  -8.4479640e-01   3.8672259e-01   1.9751161e+00   6.6951724e-01   1.5067445e+00   1.3098576e+00   1.8148745e+00  -2.3367385e+00  -1.9355219e+00   9.6860286e-01
   7.8802261e-01   1.0872656e+00   1.8563374e+00   3.2562336e+00  -1.2403992e+00   1.2370604e+00  -3.1790761e+00  -6.0661951e-01   1.7493950e-01   2.7154855e+00   2.8181180e-01   1.4115732e+00  -2.6269771e+00  -4.1408315e-01  -2.3489329e+00   2.1861419e+00   2.0378920e+00   3.8255128e-01  -3.0656985e+00   3.8777801e-01   1.0765923e+00   1.6226059e+00   2.7259568e+00   9.9201595e-02   2.4135341e+00  -3.5634616e-01   6.1770234e-01  -2.2486616e+00  -1.6152524e+00  -2.6689955e+00  -2.2903839e+00   1.1491062e+00   1.3280622e+00   4.8316556e-01   2.6734976e+00  -2.2879125e+00  -4.6620217e-01  -2.1125613e+00   4.1659507e-01   4.2473376e-01   2.9980978e+00  -2.1717063e-01   2.0160073e+00  -1.9840040e+00   8.4295651e-01  -2.4655625e+00   3.7118074e-01  -1.9963635e+00   8.6713657e-01   3.4448108e-01  -1.6442419e+00  -9.3232110e-01   2.5241259e-01  -2.7792123e+00  -9.0790341e-02   1.1352872e-02   1.7932266e+00  -6.3503089e-01  -8.6768070e-01  -1.5002857e+00  -2.8640380e-01  -2.5639795e+00   1.6471961e-01  -1.0790578e+00  -7.6874331e-01   7.2188732e-01   2.1911272e+00   9.0908477e-01   1.6590452e+00   1.2225266e+00   1.7248348e+00  -2.6199895e+00  -2.0656034e+00   1.1006205e+00
   5.0948402e-01   8.1551150e-01   1.7872398e+00   3.2025764e+00  -1.2016248e+00   1.0714975e+00  -3.0169601e+00  -6.0376862e-01   6.1779907e-01   3.0206273e+00   1.1943939e-01   1.1529079e+00  -2.6135413e+00  -6.4481780e-01  -1.7258796e+00   2.5811987e+00   1.9669843e+00   1.4416459e-01  -3.3445270e+00   2.1414259e-01   1.2169978e+00   1.5485208e+00   2.6308236e+00   3.4925376e-02   2.3080685e+00  -4.4528171e-01   4.3881109e-01  -2.3417315e+00  -1.8098333e+00  -2.7175214e+00  -2.4502394e+00   9.9331865e-01   1.2330201e+00   4.9265638e-01   2.5882752e+00  -2.2105388e+00  -5.4258749e-01  -1.9122052e+00   5.0789848e-01   3.1737161e-01   2.8615372e+00  -2.0891926e-01   1.8473347e+00  -1.9546505e+00   6.6234329e-01  -2.2616217e+00   3.5569897e-01  -1.4595831e+00   1.1482268e+00   9.0785835e-02  -1.9507675e+00  -9.8742256e-01  -1.2407746e-02  -2.5134291e+00  -1.2366608e-01   8.3036098e-01   2.2652872e+00  -7.9664227e-01  -1.1760366e+00  -1.5976002e+00  -6.1739513e-01  -2.1195600e+00  -1.4519896e-02  -8.3782384e-01  -6.6965231e-01   1.0575166e+00   2.3965757e+00   1.1537123e+00   1.8073553e+00   1.1208103e+00   1.6075933e+00  -2.9039957e+00  -2.1624849e+00   1.2298370e+00
   2.1001169e-01   5.2870283e-01   1.6977529e+00   3.1057870e+00  -1.1521798e+00   8.8340136e-01  -2.8064631e+00  -5.7693550e-01   1.0766250e+00   3.3326897e+00  -5.3103000e-02   8.7416312e-01  -2.5889209e+00  -8.7537745e-01  -1.1061335e+00   2.9972836e+00   1.8740420e+00  -1.1149362e-01  -3.5804058e+00   3.0569523e-02   1.3670546e+00   1.4549710e+00   2.5029811e+00  -4.2014092e-02   2.1725332e+00  -5.3413871e-01   2.3872063e-01  -2.4155906e+00  -2.0003207e+00  -2.7233027e+00  -2.5742682e+00   8.1382486e-01   1.1149267e+00   4.9572784e-01   2.4646065e+00  -2.1029394e+00  -6.1350492e-01  -1.6618858e+00   6.2975892e-01   1.9414946e-01   2.6963746e+00  -2.0057419e-01   1.6505894e+00  -1.9063315e+00   4.7109553e-01  -2.0339649e+00   3.5095593e-01  -8.8118914e-01   1.4511346e+00  -1.8315855e-01  -2.2544113e+00  -1.0455527e+00  -2.9150859e-01  -2.2408648e+00  -1.4722204e-01   1.6677512e+00   2.7533168e+00  -9.6737435e-01  -1.4976195e+00  -1.6948994e+00  -9.5565465e-01  -1.6734040e+00  -1.8928567e-01  -6.1609653e-01  -5.4715386e-01   1.3805217e+00   2.5910563e+00   1.3952938e+00   1.9509564e+00   1.0056127e+00   1.4648310e+00  -3.1778129e+00  -2.2198709e+00   1.3531520e+00
  -1.0577080e-01   2.3319116e-01   1.5847463e+00   2.9660761e+00  -1.0949419e+00   6.8130317e-01  -2.5526806e+00  -5.1906851e-01   1.5376103e+00   3.6498791e+00  -2.3593721e-01   5.8104858e-01  -2.5588282e+00  -1.0971370e+00  -5.1281330e-01   3.4336402e+00   1.7591645e+00  -3.7608609e-01  -3.7628153e+00  -1.5898702e-01   1.5249736e+00   1.3408429e+00   2.3436641e+00  -1.3175419e-01   2.0105402e+00  -6.2070772e-01   2.4900342e-02  -2.4661201e+00  -2.1769579e+00  -2.6841233e+00  -2.6532906e+00   6.1289856e-01   9.7381189e-01   4.8903045e-01   2.3061110e+00  -1.9679514e+00  -6.7015323e-01  -1.3683303e+00   7.8706863e-01   5.3164209e-02   2.5052072e+00  -1.9584677e-01   1.4310705e+00  -1.8436083e+00   2.7786317e-01  -1.7908349e+00   3.6374274e-01  -2.7829328e-01   1.7782628e+00  -4.7414205e-01  -2.5492349e+00  -1.1093606e+00  -5.7715759e-01  -1.9726663e+00  -1.5632898e-01   2.4937341e+00   3.2536508e+00  -1.1467520e+00  -1.8254183e+00  -1.7936629e+00  -1.2930480e+00  -1.2426444e+00  -3.5460445e-01  -4.2568383e-01  -4.0128896e-01   1.6778765e+00   2.7745647e+00   1.6253669e+00   2.0890252e+00   8.7811246e-01   1.2990224e+00  -3.4303368e+00  -2.2329114e+00   1.4671158e+00
  -4.3303195e-01  -6.4698488e-02   1.4455746e+00   2.7849236e+00  -1.0331299e+00   4.7448954e-01  -2.2619373e+00  -4.2395309e-01   1.9865725e+00   3.9696892e+00  -4.2908612e-01   2.7982274e-01  -2.5290899e+00  -1.3016414e+00   3.2082528e-02   3.8893767e+00   1.6229103e+00  -6.4085236e-01  -3.8828038e+00  -3.5066989e-01   1.6881121e+00   1.2056022e+00   2.1549278e+00  -2.3416671e-01   1.8266292e+00  -7.0293537e-01  -1.9454661e-01  -2.4897925e+00  -2.3300442e+00  -2.5991565e+00  -2.6794695e+00   3.9331165e-01   8.1037554e-01   4.6936327e-01   2.1176758e+00  -1.8093046e+00  -7.0394960e-01  -1.0397492e+00   9.8334286e-01  -1.0708472e-01   2.2915168e+00  -1.9854322e-01   1.1949897e+00  -1.7716570e+00   9.1698259e-02  -1.5407935e+00   4.0065166e-01   3.3145067e-01   2.1315587e+00  -7.7856246e-01  -2.8296749e+00  -1.1815064e+00  -8.6112943e-01  -1.7199222e+00  -1.4581114e-01   3.2790416e+00   3.7623728e+00  -1.3341255e+00  -2.1520933e+00  -1.8954348e+00  -1.6212861e+00  -8.4382454e-01  -5.0555292e-01  -2.7734104e-01  -2.3246423e-01   1.9372252e+00   2.9474488e+00   1.8355302e+00   2.2206760e+00   7.3965761e-01   1.1132758e+00  -3.6507673e+00  -2.1983907e+00   1.5680975e+00
  -7.6689315e-01  -3.5899329e-01   1.2782030e+00   2.5649509e+00  -9.7016257e-01   2.7256489e-01  -1.9414819e+00  -2.8654111e-01   2.4096145e+00   4.2889919e+00  -6.3243914e-01  -2.2955537e-02  -2.5053430e+00  -1.4809470e+00   5.0868648e-01   4.3634271e+00   1.4662025e+00  -8.9703024e-01  -3.9333873e+00  -5.4092968e-01   1.8531351e+00   1.0492725e+00   1.9395008e+00  -3.4890750e-01   1.6259989e+00  -7.7902752e-01  -4.1129446e-01  -2.4838386e+00  -2.4504018e+00  -2.4689813e+00  -2.6466813e+00   1.5818181e-01   6.2588948e-01   4.3379626e-01   1.9051752e+00  -1.6314600e+00  -7.0697224e-01  -6.8542278e-01   1.2205159e+00  -2.8761816e-01   2.0594859e+00  -2.1239221e-01   9.4920564e-01  -1.6960179e+00  -7.8350485e-02  -1.2923297e+00   4.6772992e-01   9.3066782e-01   2.5123653e+00  -1.0925572e+00  -3.0908015e+00  -1.2645434e+00  -1.1350386e+00  -1.4931352e+00  -1.1066190e-01   3.9962740e+00   4.2754020e+00  -1.5286470e+00  -2.4702363e+00  -2.0016985e+00  -1.9322055e+00  -4.9212957e-01  -6.3739991e-01  -1.8018007e-01  -4.1380048e-02   2.1474948e+00   3.1103625e+00   2.0178976e+00   2.3450420e+00   5.9164905e-01   9.1113329e-01  -3.8290797e+00  -2.1148341e+00   1.6525100e+00
  -1.1025770e+00  -6.4437715e-01   1.0813132e+00   2.3097305e+00  -9.0951560e-01   8.4981161e-02  -1.5991526e+00  -1.0323922e-01   2.7937987e+00   4.6041851e+00  -8.4571390e-01  -3.2069949e-01  -2.4927359e+00  -1.6279495e+00   9.0019061e-01   4.8545036e+00   1.2902128e+00  -1.1362841e+00  -3.9098747e+00  -7.2670786e-01   2.0162439e+00   8.7238618e-01   1.7005963e+00  -4.7547762e-01   1.4141879e+00  -8.4754406e-01  -6.1722736e-01  -2.4463907e+00  -2.5298362e+00  -2.2955447e+00  -2.5508209e+00  -8.9186293e-02   4.2206450e-01   3.7977661e-01   1.6751284e+00  -1.4394214e+00  -6.7238299e-01  -3.1524233e-01   1.4988178e+00  -4.8891513e-01   1.8137717e+00  -2.4086980e-01   7.0090838e-01  -1.6223234e+00  -2.2366295e-01  -1.0534691e+00   5.7013889e-01   1.5030616e+00   2.9212801e+00  -1.4121368e+00  -3.3285559e+00  -1.3607925e+00  -1.3906939e+00  -1.3017109e+00  -4.6272379e-02   4.6211633e+00   4.7885818e+00  -1.7292490e+00  -2.7726508e+00  -2.1137443e+00  -2.2180593e+00  -2.0066611e-01  -7.4574510e-01  -1.4112429e-01   1.7105981e-01   2.2994790e+00   3.2642212e+00   2.1655590e+00   2.4613840e+00   4.3541928e-01   6.9634195e-01  -3.9564820e+00  -1.9825391e+00   1.7170775e+00
  -1.4355392e+00  -9.1645473e-01   8.5438484e-01   2.0235462e+00  -8.5458052e-01  -7.9440181e-02  -1.2430288e+00   1.2785870e-01   3.1277949e+00   4.9113884e+00  -1.0684185e+00  -6.0707909e-01  -2.4956422e+00  -1.7366851e+00   1.1936482e+00   5.3610453e+00   1.0962364e+00  -1.3511153e+00  -3.8100996e+00  -9.0558404e-01   2.1734562e+00   6.7591339e-01   1.4416971e+00  -6.1328984e-01   1.1967306e+00  -9.0747833e-01  -8.0486542e-01  -2.3765929e+00  -2.5615607e+00  -2.0820723e+00  -2.3900233e+00  -3.4545708e-01   2.0089587e-01   3.0521455e-01   1.4343214e+00  -1.2385285e+00  -5.9480506e-01   6.0771670e-02   1.8167321e+00  -7.1087009e-01   1.5592546e+00  -2.8703195e-01   4.5727664e-01  -1.5560137e+00  -3.3646906e-01  -8.3140654e-01   7.1183842e-01   2.0341510e+00   3.3580300e+00  -1.7333181e+00  -3.5399525e+00  -1.4722118e+00  -1.6204603e+00  -1.1534837e+00   5.1335279e-02   5.1336898e+00   5.2977695e+00  -1.9346276e+00  -3.0526367e+00  -2.2325402e+00  -2.4718092e+00   2.0175036e-02  -8.2665199e-01  -1.6444260e-01   4.0384564e-01   2.3863630e+00   3.4101600e+00   2.2730231e+00   2.5692193e+00   2.7211559e-01   4.7261685e-01  -4.0258289e+00  -1.8035262e+00   1.7591237e+00
  -1.7615800e+00  -1.1719560e+00   5.9774713e-01   1.7111267e+00  -8.0853107e-01  -2.1296104e-01  -8.8108071e-01   4.0680913e-01   3.4024669e+00   5.2066668e+00  -1.2998203e+00  -8.7630232e-01  -2.5174066e+00  -1.8025895e+00   1.3806052e+00   5.8811697e+00   8.8556782e-01  -1.5352268e+00  -3.6345455e+00  -1.0758817e+00   2.3209108e+00   4.6117643e-01   1.1663312e+00  -7.6173159e-01   9.7881404e-01  -9.5831337e-01  -9.6775707e-01  -2.2746676e+00  -2.5405642e+00  -1.8329258e+00  -2.1647936e+00  -6.0740944e-01  -3.5500627e-02   2.0854924e-01   1.1894160e+00  -1.0342341e+00  -4.7063478e-01   4.3294663e-01   2.1710385e+00  -9.5277210e-01   1.3007752e+00  -3.5336288e-01   2.2512648e-01  -1.5020564e+00  -4.1024127e-01  -6.3218018e-01   8.9531700e-01   2.5119089e+00   3.8213698e+00  -2.0522496e+00  -3.7232288e+00  -1.6002658e+00  -1.8176071e+00  -1.0543066e+00   1.8528266e-01   5.5189904e+00   5.7989100e+00  -2.1432377e+00  -3.3042714e+00  -2.3586155e+00  -2.6874079e+00   1.6324059e-01  -8.7677523e-01  -2.5139721e-01   6.5595440e-01   2.4041501e+00   3.5494941e+00   2.3366009e+00   2.6684478e+00   1.0259686e-01   2.4341289e-01  -4.0319692e+00  -1.5814175e+00   1.7768539e+00
  -2.0769325e+00  -1.4088655e+00   3.1259924e-01   1.3773741e+00  -7.7420008e-01  -3.0932552e-01  -5.2083862e-01   7.3173731e-01   3.6113519e+00   5.4862528e+00  -1.5389228e+00  -1.1233788e+00  -2.5601373e+00  -1.8227005e+00   1.4575246e+00   6.4126262e+00   6.5939337e-01  -1.6838217e+00  -3.3863540e+00  -1.2367279e+00   2.4551694e+00   2.2975808e-01   8.7785667e-01  -9.2021662e-01   7.6496142e-01  -1.0000501e+00  -1.1008120e+00  -2.1419306e+00  -2.4638927e+00  -1.5534202e+00  -1.8780322e+00  -8.7206298e-01  -2.8504652e-01   8.8794382e-02   9.4657892e-01  -8.3187837e-01  -2.9826600e-01   7.9240310e-01   2.5569312e+00  -1.2133079e+00   1.0428757e+00  -4.4164962e-01   1.0575893e-02  -1.4646834e+00  -4.4003427e-01  -4.6040434e-01   1.1213855e+00   2.9272675e+00   4.3090086e+00  -2.3653257e+00  -3.8779309e+00  -1.7458073e+00  -1.9766229e+00  -1.0077262e+00   3.5762989e-01   5.7680120e+00   6.2881088e+00  -2.3533020e+00  -3.5226674e+00  -2.4919710e+00  -2.8600571e+00   2.2498864e-01  -8.9347965e-01  -4.0003354e-01   9.2642408e-01   2.3519649e+00   3.6836736e+00   2.3547055e+00   2.7594609e+00  -7.2645841e-02   1.1724176e-02  -3.9720054e+00  -1.3212509e+00   1.7696016e+00
  -2.3783284e+00  -1.6264696e+00   9.9654622e-04   1.0271094e+00  -7.5397078e-01  -3.6407588e-01  -1.6909395e-01   1.0988433e+00   3.7510049e+00   5.7467622e+00  -1.7844580e+00  -1.3443482e+00  -2.6245599e+00  -1.7957926e+00   1.4259737e+00   6.9527583e+00   4.1871001e-01  -1.7938154e+00  -3.0712176e+00  -1.3880679e+00   2.5734849e+00  -1.6587360e-02   5.7927634e-01  -1.0882196e+00   5.5876972e-01  -1.0332032e+00  -1.2005530e+00  -1.9807530e+00  -2.3308342e+00  -1.2496035e+00  -1.5349555e+00  -1.1367789e+00  -5.4583864e-01  -5.4433091e-02   7.1115615e-01  -6.3646911e-01  -7.8214152e-02   1.1314432e+00   2.9682078e+00  -1.4905887e+00   7.8956606e-01  -5.5288790e-01  -1.8125371e-01  -1.4471652e+00  -4.2275019e-01  -3.1907425e-01   1.3890509e+00   3.2744641e+00   4.8175754e+00  -2.6692889e+00  -4.0049305e+00  -1.9089784e+00  -2.0934804e+00  -1.0147641e+00   5.6920429e-01   5.8778667e+00   6.7616815e+00  -2.5628414e+00  -3.7041941e+00  -2.6320210e+00  -2.9864266e+00   2.0569231e-01  -8.7494979e-01  -6.0513709e-01   1.2143979e+00   2.2321977e+00   3.8142306e+00   2.3280301e+00   2.8432109e+00  -2.5353570e-01  -2.2007058e-01  -3.8454514e+00  -1.0292445e+00   1.7380086e+00
  -2.6630358e+00  -1.8253164e+00  -3.3419436e-01   6.6485727e-01  -7.4968308e-01  -3.7476504e-01   1.6835269e-01   1.5025006e+00   3.8211783e+00   5.9853678e+00  -2.0348911e+00  -1.5364582e+00  -2.7099447e+00  -1.7224352e+00   1.2925604e+00   7.4984756e+00   1.6428316e-01  -1.8639490e+00  -2.6971540e+00  -1.5306314e+00   2.6740161e+00  -2.7601039e-01   2.7310014e-01  -1.2652857e+00   3.6272228e-01  -1.0587637e+00  -1.2652698e+00  -1.7944650e+00  -2.1429860e+00  -9.2801118e-01  -1.1429084e+00  -1.3993289e+00  -8.1625420e-01  -2.2089821e-01   4.8741686e-01  -4.5247436e-01   1.8686998e-01   1.4438627e+00   3.3975185e+00  -1.7821967e+00   5.4413235e-01  -6.8722379e-01  -3.4647936e-01  -1.4516273e+00  -3.5731274e-01  -2.0945549e-01   1.6954804e+00   3.5512098e+00   5.3426257e+00  -2.9613113e+00  -4.1063670e+00  -2.0891403e+00  -2.1658305e+00  -1.0738193e+00   8.1947398e-01   5.8518792e+00   7.2161961e+00  -2.7697233e+00  -3.8466419e+00  -2.7775778e+00  -3.0648166e+00   1.0945594e-01  -8.2028473e-01  -8.5837352e-01   1.5191304e+00   2.0504800e+00   3.9427164e+00   2.2595895e+00   2.9212309e+00  -4.4041684e-01  -4.5030511e-01  -3.6542722e+00  -7.1251583e-01   1.6841204e+00
  -2.9288790e+00  -2.0070972e+00  -6.8936984e-01   2.9468538e-01  -7.6255588e-01  -3.4105156e-01   4.8688560e-01   1.9354427e+00   3.8248217e+00   6.1999286e+00  -2.2884428e+00  -1.6982796e+00  -2.8141176e+00  -1.6049738e+00   1.0686131e+00   8.0462392e+00  -1.0335122e-01  -1.8948002e+00  -2.2741754e+00  -1.6658557e+00   2.7559648e+00  -5.4662381e-01  -3.8733697e-02  -1.4510154e+00   1.7809083e-01  -1.0781293e+00  -1.2950678e+00  -1.5872128e+00  -1.9042053e+00  -5.9540842e-01  -7.1107737e-01  -1.6579296e+00  -1.0950137e+00  -4.0974371e-01   2.7838304e-01  -2.8364066e-01   4.9229791e-01   1.7251695e+00   3.8366630e+00  -2.0852489e+00   3.0900337e-01  -8.4393142e-01  -4.8262725e-01  -1.4789279e+00  -2.4473904e-01  -1.3105998e-01   2.0360599e+00   3.7586713e+00   5.8786996e+00  -3.2390577e+00  -4.1855151e+00  -2.2848456e+00  -2.1931171e+00  -1.1807017e+00   1.1064772e+00   5.6993048e+00   7.6484978e+00  -2.9717347e+00  -3.9493258e+00  -2.9268787e+00  -3.0952558e+00  -5.5961108e-02  -7.2957454e-01  -1.1486118e+00   1.8399495e+00   1.8154784e+00   4.0706246e+00   2.1546114e+00   2.9955907e+00  -6.3401703e-01  -6.7805741e-01  -3.4028108e+00  -3.7877725e-01   1.6113743e+00
  -3.1742349e+00  -2.1744623e+00  -1.0602881e+00  -7.9891828e-02  -7.9312786e-01  -2.6467255e-01   7.8320190e-01   2.3890340e+00   3.7679005e+00   6.3890567e+00  -2.5431228e+00  -1.8297498e+00  -2.9335547e+00  -1.4474328e+00   7.6961836e-01   8.5920596e+00  -3.8383898e-01  -1.8886905e+00  -1.8138647e+00  -1.7957684e+00   2.8196285e+00  -8.2653770e-01  -3.5487148e-01  -1.6450229e+00   4.9333302e-03  -1.0930052e+00  -1.2918080e+00  -1.3637693e+00  -1.6204418e+00  -2.5852728e-01  -2.5011483e-01  -1.9112420e+00  -1.3811971e+00  -6.1949399e-01   8.5754129e-02  -1.3284334e-01   8.3154675e-01   1.9727029e+00   4.2769236e+00  -2.3964741e+00   8.5685703e-02  -1.0214264e+00  -5.8872297e-01  -1.5285994e+00  -8.8105468e-02  -8.1712512e-02   2.4045451e+00   3.9012721e+00   6.4194331e+00  -3.5007258e+00  -4.2465978e+00  -2.4938507e+00  -2.1766036e+00  -1.3287954e+00   1.4268120e+00   5.4347529e+00   8.0557198e+00  -3.1666679e+00  -4.0131111e+00  -3.0776558e+00  -3.0795181e+00  -2.7950743e-01  -6.0395256e-01  -1.4624243e+00   2.1761773e+00   1.5385122e+00   4.1993031e+00   2.0202751e+00   3.0687900e+00  -8.3536807e-01  -9.0311304e-01  -3.0975962e+00  -3.6012379e-02   1.5244784e+00
  -3.3980120e+00  -2.3307851e+00  -1.4421882e+00  -4.5594065e-01  -8.4121691e-01  -1.4930038e-01   1.0553693e+00   2.8536098e+00   3.6590433e+00   6.5521333e+00  -2.7967747e+00  -1.9321411e+00  -3.0635574e+00  -1.2553480e+00   4.1444511e-01   9.1315114e+00  -6.7691885e-01  -1.8494997e+00  -1.3288776e+00  -1.9228346e+00   2.8663642e+00  -1.1138704e+00  -6.7449121e-01  -1.8468720e+00  -1.5781360e-01  -1.1052843e+00  -1.2589480e+00  -1.1293130e+00  -1.2994611e+00   7.6186758e-02   2.2831101e-01  -2.1583381e+00  -1.6742132e+00  -8.4806662e-01  -9.0071011e-02  -1.9764482e-03   1.1965565e+00   2.1856520e+00   4.7094190e+00  -2.7122963e+00  -1.2522869e-01  -1.2173124e+00  -6.6529690e-01  -1.5988592e+00   1.0759051e-01  -5.7702351e-02   2.7932987e+00   3.9863257e+00   6.9577109e+00  -3.7450631e+00  -4.2945350e+00  -2.7131789e+00  -2.1193102e+00  -1.5093477e+00   1.7756899e+00   5.0773417e+00   8.4352872e+00  -3.3524230e+00  -4.0403641e+00  -3.2272461e+00  -3.0210624e+00  -5.4737215e-01  -4.4561868e-01  -1.7847383e+00   2.5270137e+00   1.2330148e+00   4.3298547e+00   1.8653175e+00   3.1435928e+00  -1.0456872e+00  -1.1258667e+00  -2.7470499e+00   3.0785031e-01   1.4291834e+00
  -3.5996190e+00  -2.4798973e+00  -1.8299242e+00  -8.3107023e-01  -9.0590023e-01  -2.9496431e-04   1.3028134e+00   3.3188728e+00   3.5090434e+00   6.6892633e+00  -3.0471292e+00  -2.0079552e+00  -3.1984979e+00  -1.0355369e+00   2.4396498e-02   9.6597652e+00  -9.8230009e-01  -1.7824002e+00  -8.3239494e-01  -2.0497824e+00   2.8984717e+00  -1.4067393e+00  -9.9719124e-01  -2.0559953e+00  -3.1215863e-01  -1.1169107e+00  -1.2012933e+00  -8.8918786e-01  -9.5047753e-01   4.0280993e-01   7.1201737e-01  -2.3986407e+00  -1.9737265e+00  -1.0927921e+00  -2.4988203e-01   1.0811160e-01   1.5781037e+00   2.3649782e+00   5.1254644e+00  -3.0289260e+00  -3.2398371e-01  -1.4284550e+00  -7.1430527e-01  -1.6866893e+00   3.3566339e-01  -5.4010193e-02   3.1935975e+00   4.0235294e+00   7.4858779e+00  -3.9713646e+00  -4.3346711e+00  -2.9392248e+00  -2.0258659e+00  -1.7118672e+00   2.1470493e+00   4.6496371e+00   8.7849092e+00  -3.5271140e+00  -4.0348278e+00  -3.3727332e+00  -2.9248937e+00  -8.4365802e-01  -2.5782923e-01  -2.0996042e+00   2.8913957e+00   9.1386326e-01   4.4630288e+00   1.6995255e+00   3.2228159e+00  -1.2662304e+00  -1.3471697e+00  -2.3611039e+00   6.4525630e-01   1.3319620e+00
  -3.7789271e+00  -2.6258133e+00  -2.2181094e+00  -1.2033390e+00  -9.8551797e-01   1.7562885e-01   1.5262382e+00   3.7743246e+00   3.3302450e+00   6.8011868e+00  -3.2918618e+00  -2.0607524e+00  -3.3321183e+00  -7.9581552e-01  -3.7785595e-01   1.0171634e+01  -1.2995181e+00  -1.6935302e+00  -3.3755272e-01  -2.1794117e+00   2.9190082e+00  -1.7032340e+00  -1.3228315e+00  -2.2716055e+00  -4.6081072e-01  -1.1297392e+00  -1.1246798e+00  -6.4865827e-01  -5.8371764e-01   7.1614677e-01   1.1888357e+00  -2.6318441e+00  -2.2795491e+00  -1.3504431e+00  -3.9546686e-01   1.9763333e-01   1.9662289e+00   2.5132532e+00   5.5169217e+00  -3.3424547e+00  -5.1152032e-01  -1.6510835e+00  -7.3897439e-01  -1.7879781e+00   5.8805508e-01  -6.4598491e-02   3.5959949e+00   4.0243494e+00   7.9959757e+00  -4.1794474e+00  -4.3724725e+00  -3.1678975e+00  -1.9022837e+00  -1.9246121e+00   2.5337260e+00   4.1764443e+00   9.1025679e+00  -3.6891735e+00  -4.0014336e+00  -3.5111120e+00  -2.7973581e+00  -1.1511581e+00  -4.4850518e-02  -2.3910339e+00   3.2678444e+00   5.9662057e-01   4.5991204e+00   1.5331518e+00   3.3090870e+00  -1.4981246e+00  -1.5681390e+00  -1.9507536e+00   9.6932334e-01   1.2396178e+00
  -3.9362260e+00  -2.7724586e+00  -2.6012655e+00  -1.5711190e+00  -1.0777021e+00   3.7079332e-01   1.7274849e+00   4.2097067e+00   3.1358570e+00   6.8891558e+00  -3.5286508e+00  -2.0949264e+00  -3.4578648e+00  -5.4467871e-01  -7.6939394e-01   1.0661643e+01  -1.6277825e+00  -1.5896304e+00   1.4312086e-01  -2.3144045e+00   2.9315521e+00  -2.0013805e+00  -1.6513438e+00  -2.4926072e+00  -6.0688712e-01  -1.1453992e+00  -1.0356091e+00  -4.1267570e-01  -2.0993926e-01   1.0118983e+00   1.6471391e+00  -2.8578237e+00  -2.5915111e+00  -1.6172778e+00  -5.2936103e-01   2.6782630e-01   2.3506939e+00   2.6344265e+00   5.8765220e+00  -3.6489516e+00  -6.8929090e-01  -1.8809131e+00  -7.4357649e-01  -1.8977186e+00   8.5571430e-01  -8.2747121e-02   3.9907152e+00   4.0013351e+00   8.4800104e+00  -4.3696085e+00  -4.4132314e+00  -3.3947888e+00  -1.7556737e+00  -2.1351431e+00   2.9276687e+00   3.6835219e+00   9.3865017e+00  -3.8374458e+00  -3.9460574e+00  -3.6394649e+00  -2.6458824e+00  -1.4521936e+00   1.8812493e-01  -2.6438580e+00   3.6543171e+00   2.9673056e-01   4.7378659e+00   1.3762943e+00   3.4045939e+00  -1.7421972e+00  -1.7899428e+00  -1.5275719e+00   1.2741066e+00   1.1588535e+00
  -4.0721786e+00  -2.9234171e+00  -2.9739707e+00  -1.9329331e+00  -1.1794324e+00   5.7698418e-01   1.9093407e+00   4.6154315e+00   2.9392381e+00   6.9547908e+00  -3.7552359e+00  -2.1154361e+00  -3.5692360e+00  -2.9095291e-01  -1.1281667e+00   1.1124106e+01  -1.9658293e+00  -1.4776629e+00   5.9822989e-01  -2.4571402e+00   2.9399397e+00  -2.2990997e+00  -1.9825249e+00  -2.7175157e+00  -7.5359701e-01  -1.1651701e+00  -9.4085764e-01  -1.8567120e-01   1.6006137e-01   1.2867842e+00   2.0763376e+00  -3.0765402e+00  -2.9093144e+00  -1.8890961e+00  -6.5455817e-01   3.2086689e-01   2.7214408e+00   2.7335403e+00   6.1981442e+00  -3.9445598e+00  -8.5904478e-01  -2.1132853e+00  -7.3315327e-01  -2.0102508e+00   1.1290191e+00  -1.0141706e-01   4.3680608e+00   3.9674113e+00   8.9302337e+00  -4.5425656e+00  -4.4617770e+00  -3.6153581e+00  -1.5939069e+00  -2.3309107e+00   3.3201947e+00   3.1962979e+00   9.6351917e+00  -3.9712617e+00  -3.8752358e+00  -3.7551367e+00  -2.4786739e+00  -1.7294643e+00   4.3509902e-01  -2.8445461e+00   4.0480812e+00   2.8717409e-02   4.8783586e+00   1.2382843e+00   3.5108471e+00  -1.9988086e+00  -2.0135791e+00  -1.1032102e+00   1.5548170e+00   1.0958321e+00
  -4.1877736e+00  -3.0817067e+00  -3.3310034e+00  -2.2872841e+00  -1.2871231e+00   7.8588203e-01   2.0753053e+00   4.9829751e+00   2.7531946e+00   6.9999228e+00  -3.9694714e+00  -2.1275143e+00  -3.6601261e+00  -4.3439955e-02  -1.4340343e+00   1.1553239e+01  -2.3117914e+00  -1.3644406e+00   1.0179673e+00  -2.6095304e+00   2.9479910e+00  -2.5941662e+00  -2.3158337e+00  -2.9443960e+00  -9.0392205e-01  -1.1898798e+00  -8.4709093e-01   2.8612881e-02   5.1592758e-01   1.5386093e+00   2.4673105e+00  -3.2879476e+00  -3.2323884e+00  -2.1613154e+00  -7.7420232e-01   3.5973665e-01   3.0690287e+00   2.8164058e+00   6.4770327e+00  -4.2255921e+00  -1.0226026e+00  -2.3433225e+00  -7.1320352e-01  -2.1195335e+00   1.3982195e+00  -1.1362108e-01   4.7188054e+00   3.9351769e+00   9.3394128e+00  -4.6993832e+00  -4.5222234e+00  -3.8251194e+00  -1.4252509e+00  -2.4998505e+00   3.7022672e+00   2.7386537e+00   9.8473416e+00  -4.0904869e+00  -3.7958621e+00  -3.8558964e+00  -2.3043973e+00  -1.9668683e+00   6.8942288e-01  -2.9819393e+00   4.4456216e+00  -1.9456383e-01   5.0189877e+00   1.1271241e+00   3.6284753e+00  -2.2677049e+00  -2.2396645e+00  -6.8891904e-01   1.8079792e+00   1.0557597e+00
  -4.2842718e+00  -3.2495891e+00  -3.6674696e+00  -2.6324915e+00  -1.3967351e+00   9.8947365e-01   2.2293288e+00   5.3052081e+00   2.5893348e+00   7.0264429e+00  -4.1693722e+00  -2.1363670e+00  -3.7251416e+00   1.8943067e-01  -1.6696848e+00   1.1943251e+01  -2.6630973e+00  -1.2562844e+00   1.3944751e+00  -2.7728773e+00   2.9592458e+00  -2.8841706e+00  -2.6502029e+00  -3.1708220e+00  -1.0603192e+00  -1.2198306e+00  -7.6049750e-01   2.2724147e-01   8.4817679e-01   1.7662731e+00   2.8127536e+00  -3.4919053e+00  -3.5597511e+00  -2.4290606e+00  -8.9128654e-01   3.8804714e-01   3.3850232e+00   2.8892583e+00   6.7099394e+00  -4.4886166e+00  -1.1816363e+00  -2.5660893e+00  -6.8935399e-01  -2.2194349e+00   1.6538746e+00  -1.1278241e-01   5.0345587e+00   3.9162594e+00   9.7010826e+00  -4.8413840e+00  -4.5977532e+00  -4.0198160e+00  -1.2579962e+00  -2.6309518e+00   4.0647906e+00   2.3318442e+00   1.0021863e+01  -4.1955329e+00  -3.7148715e+00  -3.9400703e+00  -2.1318430e+00  -2.1502441e+00   9.4398178e-01  -3.0478460e+00   4.8425974e+00  -3.6258130e-01   5.1574043e+00   1.0490130e+00   3.7570699e+00  -2.5478960e+00  -2.4682466e+00  -2.9510991e-01   2.0315176e+00   1.0425254e+00
  -4.3631457e+00  -3.4284186e+00  -3.9789123e+00  -2.9665505e+00  -1.5039178e+00   1.1804183e+00   2.3755351e+00   5.5766459e+00   2.4575098e+00   7.0361591e+00  -4.3531512e+00  -2.1468810e+00  -3.7598766e+00   3.9992508e-01  -1.8213786e+00   1.2288492e+01  -3.0164057e+00  -1.1587278e+00   1.7220884e+00  -2.9477581e+00   2.9767261e+00  -3.1664907e+00  -2.9838833e+00  -3.3938648e+00  -1.2244635e+00  -1.2547574e+00  -6.8647019e-01   4.0814885e-01   1.1485661e+00   1.9697147e+00   3.1074096e+00  -3.6880993e+00  -3.8898877e+00  -2.6872729e+00  -1.0083779e+00   4.0983065e-01   3.6623171e+00   2.9584046e+00   6.8951784e+00  -4.7305307e+00  -1.3374700e+00  -2.7767555e+00  -6.6703591e-01  -2.3040213e+00   1.8872609e+00  -9.3063749e-02   5.3080736e+00   3.9207476e+00   1.0009755e+01  -4.9700464e+00  -4.6904539e+00  -4.1955752e+00  -1.1000904e+00  -2.7147733e+00   4.3989063e+00   1.9936059e+00   1.0157861e+01  -4.2873305e+00  -3.6389336e+00  -4.0066399e+00  -1.9695980e+00  -2.2680015e+00   1.1914044e+00  -3.0374660e+00   5.2338501e+00  -4.6764806e-01   5.2905260e+00   1.0079922e+00   3.8950957e+00  -2.8375651e+00  -2.6986529e+00   6.9015585e-02   2.2247609e+00   1.0584196e+00
  -4.4260060e+00  -3.6185314e+00  -4.2613928e+00  -3.2870290e+00  -1.6041700e+00   1.3523491e+00   2.5179430e+00   5.7936037e+00   2.3653708e+00   7.0306709e+00  -4.5192425e+00  -2.1633567e+00  -3.7611300e+00   5.8128663e-01  -1.8794877e+00   1.2583563e+01  -3.3675832e+00  -1.0762829e+00   1.9974487e+00  -3.1339380e+00   3.0027345e+00  -3.4382658e+00  -3.3143286e+00  -3.6101105e+00  -1.3970469e+00  -1.2938214e+00  -6.2934820e-01   5.7014306e-01   1.4103730e+00   2.1497992e+00   3.3481772e+00  -3.8759725e+00  -4.2206518e+00  -2.9308292e+00  -1.1273886e+00   4.2930849e-01   3.8953672e+00   3.0298782e+00   7.0325892e+00  -4.9486162e+00  -1.4909131e+00  -2.9707508e+00  -6.5118544e-01  -2.3678338e+00   2.0907271e+00  -4.9649524e-02   5.5334881e+00   3.9567321e+00   1.0261079e+01  -5.0868895e+00  -4.8012068e+00  -4.3490293e+00  -9.5880096e-01  -2.7438788e+00   4.6962812e+00   1.7374850e+00   1.0254614e+01  -4.3672621e+00  -3.5741651e+00  -4.0552885e+00  -1.8257324e+00  -2.3116085e+00   1.4242895e+00  -2.9496152e+00   5.6134718e+00  -5.0528292e-01   5.4145878e+00   1.0057295e+00   4.0398701e+00  -3.1340198e+00  -2.9293859e+00   3.9575441e-01   2.3883608e+00   1.1039507e+00
  -4.4745153e+00  -3.8191794e+00  -4.5115417e+00  -3.5910097e+00  -1.6930190e+00   1.5000969e+00   2.6601986e+00   5.9542466e+00   2.3180584e+00   7.0112649e+00  -4.6663116e+00  -2.1892792e+00  -3.7270554e+00   7.2796054e-01  -1.8388089e+00   1.2823463e+01  -3.7117273e+00  -1.0122755e+00   2.2194809e+00  -3.3303136e+00   3.0386969e+00  -3.6963836e+00  -3.6381363e+00  -3.8157102e+00  -1.5776472e+00  -1.3356385e+00  -5.9223263e-01   7.1285554e-01   1.6285792e+00   2.3081468e+00   3.5340882e+00  -4.0546674e+00  -4.5491980e+00  -3.1546730e+00  -1.2494054e+00   4.5064812e-01   4.0803386e+00   3.1091112e+00   7.1234079e+00  -5.1405696e+00  -1.6421355e+00  -3.1439039e+00  -6.4598809e-01  -2.4061350e+00   2.2579800e+00   2.1029786e-02   5.7064849e+00   4.0299693e+00   1.0451941e+01  -5.1933502e+00  -4.9296378e+00  -4.4774040e+00  -8.4042017e-01  -2.7131716e+00   4.9493791e+00   1.5724152e+00   1.0311570e+01  -4.4370536e+00  -3.5258769e+00  -4.0863999e+00  -1.7075125e+00  -2.2759150e+00   1.6354436e+00  -2.7867435e+00   5.9749356e+00  -4.7439341e-01   5.5252334e+00   1.0414505e+00   4.1876212e+00  -3.4336809e+00  -3.1580719e+00   6.7909868e-01   2.5241276e+00   1.1777716e+00
  -4.5102870e+00  -4.0285098e+00  -4.7265717e+00  -3.8750889e+00  -1.7662050e+00   1.6198257e+00   2.8053344e+00   6.0585359e+00   2.3180335e+00   6.9788373e+00  -4.7932526e+00  -2.2271432e+00  -3.6572387e+00   8.3575350e-01  -1.6986496e+00   1.3003733e+01  -4.0432383e+00  -9.6875435e-01   2.3892403e+00  -3.5348870e+00   3.0850561e+00  -3.9374768e+00  -3.9510443e+00  -4.0064589e+00  -1.7646744e+00  -1.3783417e+00  -5.7688207e-01   8.3664292e-01   1.7999533e+00   2.4469200e+00   3.6661590e+00  -4.2229811e+00  -4.8719494e+00  -3.3539454e+00  -1.3745915e+00   4.7772399e-01   4.2151492e+00   3.2006376e+00   7.1700586e+00  -5.3045079e+00  -1.7905938e+00  -3.2925610e+00  -6.5468091e-01  -2.4151150e+00   2.3842843e+00   1.2114078e-01   5.8243736e+00   4.1436756e+00   1.0580505e+01  -5.2906563e+00  -5.0741336e+00  -4.5785662e+00  -7.5002593e-01  -2.6201090e+00   5.1517003e+00   1.5025452e+00   1.0328338e+01  -4.4986345e+00  -3.4983627e+00  -4.1010010e+00  -1.6211466e+00  -2.1593034e+00   1.8181170e+00  -2.5547492e+00   6.3112720e+00  -3.7727469e-01   5.6176542e+00   1.1120187e+00   4.3336127e+00  -3.7321157e+00  -3.3814680e+00   9.1483694e-01   2.6347903e+00   1.2767174e+00
  -4.5347776e+00  -4.2435922e+00  -4.9042592e+00  -4.1354265e+00  -1.8198628e+00   1.7090831e+00   2.9555664e+00   6.1080799e+00   2.3650518e+00   6.9338460e+00  -4.8991694e+00  -2.2783374e+00  -3.5526957e+00   9.0192303e-01  -1.4626879e+00   1.3120585e+01  -4.3559375e+00  -9.4647297e-01   2.5096469e+00  -3.7447734e+00   3.1412189e+00  -4.1579318e+00  -4.2479930e+00  -4.1779046e+00  -1.9553950e+00  -1.4196694e+00  -5.8368990e-01   9.4245353e-01   1.9230376e+00   2.5685804e+00   3.7471342e+00  -4.3793378e+00  -5.1846070e+00  -3.5241208e+00  -1.5021602e+00   5.1389560e-01   4.2994228e+00   3.3078394e+00   7.1758814e+00  -5.4389486e+00  -1.9350077e+00  -3.4136722e+00  -6.7942235e-01  -2.3920493e+00   2.4665742e+00   2.5136319e-01   5.8860860e+00   4.2984619e+00   1.0646187e+01  -5.3796992e+00  -5.2319026e+00  -4.6510358e+00  -6.9130656e-01  -2.4647882e+00   5.2979923e+00   1.5273128e+00   1.0304691e+01  -4.5539770e+00  -3.4947409e+00  -4.1006589e+00  -1.5715735e+00  -1.9636616e+00   1.9662350e+00  -2.2626099e+00   6.6152988e+00  -2.1942982e-01   5.6867738e+00   1.2121497e+00   4.4723406e+00  -4.0241141e+00  -3.5955267e+00   1.1005652e+00   2.7236991e+00   1.3959520e+00
  -4.5491794e+00  -4.4604972e+00  -5.0428928e+00  -4.3678564e+00  -1.8506926e+00   1.7667676e+00   3.1121396e+00   6.1059076e+00   2.4562727e+00   6.8762919e+00  -4.9833530e+00  -2.3430983e+00  -3.4157971e+00   9.2519853e-01  -1.1386353e+00   1.3171046e+01  -4.6432322e+00  -9.4494030e-01   2.5851280e+00  -3.9562477e+00   3.2055541e+00  -4.3539165e+00  -4.5232533e+00  -4.3254760e+00  -2.1460365e+00  -1.4570798e+00  -6.1173925e-01   1.0316715e+00   1.9980499e+00   2.6756355e+00   3.7811462e+00  -4.5217794e+00  -5.4822057e+00  -3.6611284e+00  -1.6304227e+00   5.6181643e-01   4.3343598e+00   3.4327456e+00   7.1448175e+00  -5.5427703e+00  -2.0733939e+00  -3.5048500e+00  -7.2123459e-01  -2.3353952e+00   2.5034777e+00   4.1087929e-01   5.8921028e+00   4.4923917e+00   1.0649581e+01  -5.4609250e+00  -5.3991064e+00  -4.6939710e+00  -6.6645691e-01  -2.2499028e+00   5.3844077e+00   1.6417414e+00   1.0240581e+01  -4.6049269e+00  -3.5168561e+00  -4.0873417e+00  -1.5623029e+00  -1.6941918e+00   2.0746085e+00  -1.9218582e+00   6.8798825e+00  -9.2259317e-03   5.7274586e+00   1.3347397e+00   4.5977789e+00  -4.3038086e+00  -3.7955214e+00   1.2356182e+00   2.7944919e+00   1.5292096e+00
  -4.5543249e+00  -4.6744301e+00  -5.1412070e+00  -4.5680444e+00  -1.8561058e+00   1.7930267e+00   3.2752337e+00   6.0561826e+00   2.5864928e+00   6.8057411e+00  -5.0452521e+00  -2.4205320e+00  -3.2501214e+00   9.0574110e-01  -7.3772192e-01   1.3153090e+01  -4.8983204e+00  -9.6252966e-01   2.6212037e+00  -4.1648347e+00   3.2754464e+00  -4.5214322e+00  -4.7706130e+00  -4.4446409e+00  -2.3319621e+00  -1.4878783e+00  -6.5892601e-01   1.1059543e+00   2.0267160e+00   2.7703965e+00   3.7733223e+00  -4.6479828e+00  -5.7592166e+00  -3.7614729e+00  -1.7569027e+00   6.2328649e-01   4.3225343e+00   3.5758970e+00   7.0810840e+00  -5.6151588e+00  -2.2031524e+00  -3.5643940e+00  -7.8001642e-01  -2.2448371e+00   2.4952547e+00   5.9743512e-01   5.8443124e+00   4.7211630e+00   1.0592359e+01  -5.5342467e+00  -5.5710270e+00  -4.7071302e+00  -6.7614603e-01  -1.9805725e+00   5.4086206e+00   1.8369322e+00   1.0136172e+01  -4.6530430e+00  -3.5652406e+00  -4.0632575e+00  -1.5953114e+00  -1.3590691e+00   2.1391194e+00  -1.5459430e+00   7.0982311e+00   2.4258894e-01   5.7347572e+00   1.4712861e+00   4.7036703e+00  -4.5648406e+00  -3.9762228e+00   1.3209374e+00   2.8507540e+00   1.6691182e+00
  -4.5506159e+00  -4.8799173e+00  -5.1982996e+00  -4.7316867e+00  -1.8343407e+00   1.7891015e+00   3.4439341e+00   5.9638875e+00   2.7484833e+00   6.7213734e+00  -5.0844494e+00  -2.5087039e+00  -3.0602519e+00   8.4505033e-01  -2.7404798e-01   1.3065755e+01  -5.1144363e+00  -9.9663819e-01   2.6240495e+00  -4.3654467e+00   3.3474003e+00  -4.6563913e+00  -4.9836222e+00  -4.5310713e+00  -2.5079066e+00  -1.5093570e+00  -7.2213877e-01   1.1670773e+00   2.0120543e+00   2.8547679e+00   3.7293757e+00  -4.7553016e+00  -6.0097014e+00  -3.8223383e+00  -1.8785063e+00   6.9915658e-01   4.2676505e+00   3.7362877e+00   6.9888638e+00  -5.6555549e+00  -2.3212024e+00  -3.5912899e+00  -8.5462213e-01  -2.1212665e+00   2.4436711e+00   8.0746769e-01   5.7458342e+00   4.9783958e+00   1.0477131e+01  -5.5989939e+00  -5.7422830e+00  -4.6908194e+00  -7.1955729e-01  -1.6640607e+00   5.3698872e+00   2.1007112e+00   9.9918803e+00  -4.6994654e+00  -3.6391441e+00  -4.0306865e+00  -1.6710009e+00  -9.6897543e-01   2.1568669e+00  -1.1495191e+00   7.2641829e+00   5.2347731e-01   5.7041510e+00   1.6123658e+00   4.7838362e+00  -4.8005621e+00  -4.1321250e+00   1.3588899e+00   2.8956982e+00   1.8075813e+00
  -4.5379906e+00  -5.0710440e+00  -5.2135640e+00  -4.8547431e+00  -1.7845393e+00   1.7571344e+00   3.6162705e+00   5.8345055e+00   2.9334149e+00   6.6220779e+00  -5.1006470e+00  -2.6047881e+00  -2.8515296e+00   7.4582803e-01   2.3616587e-01   1.2909255e+01  -5.2851191e+00  -1.0438816e+00   2.6000690e+00  -4.5525671e+00   3.4171955e+00  -4.7547327e+00  -5.1558867e+00  -4.5808259e+00  -2.6682587e+00  -1.5189327e+00  -7.9748178e-01   1.2168005e+00   1.9581308e+00   2.9300875e+00   3.6552128e+00  -4.8408404e+00  -6.2275153e+00  -3.8416791e+00  -1.9917354e+00   7.8929209e-01   4.1742649e+00   3.9113898e+00   6.8720393e+00  -5.6636091e+00  -2.4241596e+00  -3.5851844e+00  -9.4299651e-01  -1.9667174e+00   2.3518114e+00   1.0362912e+00   5.6008071e+00   5.2560062e+00   1.0307309e+01  -5.6539088e+00  -5.9070807e+00  -4.6458359e+00  -7.9449607e-01  -1.3093989e+00   5.2690534e+00   2.4183931e+00   9.8084373e+00  -4.7448183e+00  -3.7366214e+00  -3.9918247e+00  -1.7882212e+00  -5.3653670e-01   2.1262760e+00  -7.4770785e-01   7.3725013e+00   8.1977748e-01   5.6318035e+00   1.7481496e+00   4.8324990e+00  -5.0042792e+00  -4.2577095e+00   1.3530597e+00   2.9318964e+00   1.9361995e+00
  -4.5159335e+00  -5.2417349e+00  -5.1866426e+00  -4.9336824e+00  -1.7067801e+00   1.6999598e+00   3.7893277e+00   5.6737209e+00   3.1313437e+00   6.5065737e+00  -5.0936703e+00  -2.7052693e+00  -2.6297783e+00   6.1180835e-01   7.7538329e-01   1.2685056e+01  -5.4045081e+00  -1.1003128e+00   2.5555130e+00  -4.7204809e+00   3.4800878e+00  -4.8125657e+00  -5.2813892e+00  -4.5905351e+00  -2.8073756e+00  -1.5142821e+00  -8.8052267e-01   1.2567655e+00   1.8698049e+00   2.9970329e+00   3.5565916e+00  -4.9015593e+00  -6.4065508e+00  -3.8182992e+00  -2.0929267e+00   8.9259743e-01   4.0475121e+00   4.0972682e+00   6.7339922e+00  -5.6391553e+00  -2.5085477e+00  -3.5463478e+00  -1.0423535e+00  -1.7842508e+00   2.2238532e+00   1.2783316e+00   5.4141646e+00   5.5446501e+00   1.0086972e+01  -5.6971940e+00  -6.0594902e+00  -4.5734090e+00  -8.9755959e-01  -9.2693705e-01   5.1085158e+00   2.7736168e+00   9.5869589e+00  -4.7891631e+00  -3.8546814e+00  -3.9486498e+00  -1.9443542e+00  -7.5696290e-02   2.0471509e+00  -3.5537452e-01   7.4191456e+00   1.1174044e+00   5.5147915e+00   1.8689181e+00   4.8445888e+00  -5.1695251e+00  -4.3477315e+00   1.3080259e+00   2.9610868e+00   2.0467058e+00
  -4.4835361e+00  -5.3860668e+00  -5.1174124e+00  -4.9657329e+00  -1.6020668e+00   1.6208927e+00   3.9594187e+00   5.4871656e+00   3.3317377e+00   6.3735658e+00  -5.0634874e+00  -2.8061818e+00  -2.4010194e+00   4.4756116e-01   1.3255751e+00   1.2395925e+01  -5.4676379e+00  -1.1616517e+00   2.4961697e+00  -4.8635429e+00   3.5310504e+00  -4.8263567e+00  -5.3548344e+00  -4.5575827e+00  -2.9199098e+00  -1.4934629e+00  -9.6655284e-01   1.2884291e+00   1.7524845e+00   3.0556027e+00   3.4388525e+00  -4.9344114e+00  -6.5410183e+00  -3.7519115e+00  -2.1785036e+00   1.0071011e+00   3.8928303e+00   4.2887861e+00   6.5774876e+00  -5.5822123e+00  -2.5710317e+00  -3.4756280e+00  -1.1493877e+00  -1.5778036e+00   2.0648138e+00   1.5273975e+00   5.1914102e+00   5.8342115e+00   9.8207437e+00  -5.7266148e+00  -6.1937407e+00  -4.4751461e+00  -1.0243598e+00  -5.2784883e-01   4.8921262e+00   3.1492111e+00   9.3290197e+00  -4.8320006e+00  -3.9894832e+00  -3.9028223e+00  -2.1354576e+00   3.9894427e-01   1.9206846e+00   1.3545169e-02   7.4014932e+00   1.4025503e+00   5.3513118e+00   1.9655594e+00   4.8160259e+00  -5.2903517e+00  -4.3975213e+00   1.2291407e+00   2.9840745e+00   2.1313924e+00
  -4.4396060e+00  -5.4985937e+00  -5.0060233e+00  -4.9491194e+00  -1.4722706e+00   1.5235273e+00   4.1223165e+00   5.2802183e+00   3.5240192e+00   6.2219164e+00  -5.0102504e+00  -2.9033755e+00  -2.1711973e+00   2.5827484e-01   1.8690194e+00   1.2045949e+01  -5.4707340e+00  -1.2235137e+00   2.4271428e+00  -4.9764684e+00   3.5650477e+00  -4.7931322e+00  -5.3719881e+00  -4.4802740e+00  -3.0011307e+00  -1.4550181e+00  -1.0508440e+00   1.3130358e+00   1.6119000e+00   3.1051749e+00   3.3067366e+00  -4.9365104e+00  -6.6257480e+00  -3.6431778e+00  -2.2452219e+00   1.1300938e+00   3.7157263e+00   4.4798910e+00   6.4046461e+00  -5.4930132e+00  -2.6086608e+00  -3.3744045e+00  -1.2605043e+00  -1.3520093e+00   1.8802786e+00   1.7769759e+00   4.9384033e+00   6.1143166e+00   9.5136911e+00  -5.7396520e+00  -6.3045195e+00  -4.3529857e+00  -1.1697884e+00  -1.2361510e-01   4.6250555e+00   3.5280456e+00   9.0367252e+00  -4.8723229e+00  -4.1365698e+00  -3.8556231e+00  -2.3564583e+00   8.7278365e-01   1.7494122e+00   3.4663598e-01   7.3185283e+00   1.6623472e+00   5.1408483e+00   2.0300228e+00   4.7439586e+00  -5.3616293e+00  -4.4032763e+00   1.1223179e+00   3.0007357e+00   2.1835109e+00
  -4.3828142e+00  -5.5746672e+00  -4.8529708e+00  -4.8832691e+00  -1.3200312e+00   1.4115584e+00   4.2735274e+00   5.0578678e+00   3.6980987e+00   6.0508273e+00  -4.9343502e+00  -2.9927895e+00  -1.9459259e+00   4.9526331e-02   2.3890464e+00   1.1640489e+01  -5.4114792e+00  -1.2816262e+00   2.3527279e+00  -5.0546310e+00   3.5773304e+00  -4.7107055e+00  -5.3299949e+00  -4.3579881e+00  -3.0472216e+00  -1.3980570e+00  -1.1288876e+00   1.3316289e+00   1.4539075e+00   3.1446378e+00   3.1642983e+00  -4.9053209e+00  -6.6564977e+00  -3.4937279e+00  -2.2903960e+00   1.2583132e+00   3.5215683e+00   4.6639731e+00   6.2170026e+00  -5.3720653e+00  -2.6191060e+00  -3.2445440e+00  -1.3720544e+00  -1.1119989e+00   1.6761314e+00   2.0205367e+00   4.6611579e+00   6.3748467e+00   9.1712439e+00  -5.7336943e+00  -6.3872630e+00  -4.2091548e+00  -1.3283110e+00   2.7448666e-01   4.3136237e+00   3.8938360e+00   8.7127745e+00  -4.9087078e+00  -4.2911279e+00  -3.8079312e+00  -2.6013865e+00   1.3318482e+00   1.5371195e+00   6.3348889e-01   7.1709521e+00   1.8854630e+00   4.8842890e+00   2.0557130e+00   4.6269481e+00  -5.3793390e+00  -4.3623345e+00   9.9383807e-01   3.0101237e+00   2.1976209e+00
  -4.3118703e+00  -5.6107299e+00  -4.6592166e+00  -4.7689741e+00  -1.1486246e+00   1.2886269e+00   4.4085972e+00   4.8246381e+00   3.8448751e+00   5.8600180e+00  -4.8364851e+00  -3.0707204e+00  -1.7302701e+00  -1.7295477e-01   2.8706947e+00   1.1186105e+01  -5.2892444e+00  -1.3320266e+00   2.2763801e+00  -5.0943467e+00   3.5637360e+00  -4.5778997e+00  -5.2276585e+00  -4.1912877e+00  -3.0555365e+00  -1.3223097e+00  -1.1966083e+00   1.3450898e+00   1.2843201e+00   3.1725793e+00   3.0149038e+00  -4.8388660e+00  -6.6302521e+00  -3.3061507e+00  -2.3120944e+00   1.3881595e+00   3.3154235e+00   4.8342722e+00   6.0156400e+00  -5.2202322e+00  -2.6008773e+00  -3.0883603e+00  -1.4805629e+00  -8.6319003e-01   1.4582862e+00   2.2518337e+00   4.3656600e+00   6.6064294e+00   8.7991240e+00  -5.7062609e+00  -6.4384200e+00  -4.0461323e+00  -1.4942720e+00   6.5586331e-01   3.9650893e+00   4.2318609e+00   8.3604996e+00  -4.9394471e+00  -4.4482562e+00  -3.7602389e+00  -2.8636417e+00   1.7633606e+00   1.2887070e+00   8.6606457e-01   6.9612277e+00   2.0626006e+00   4.5839875e+00   2.0378096e+00   4.4650872e+00  -5.3408410e+00  -4.2734015e+00   8.5016682e-01   3.0106669e+00   2.1698764e+00
  -4.2257129e+00  -5.6045605e+00  -4.4263278e+00  -4.6084973e+00  -9.6180151e-01   1.1581968e+00   4.5234178e+00   4.5845698e+00   3.9566823e+00   5.6498817e+00  -4.7177254e+00  -3.1340638e+00  -1.5285703e+00  -4.0351598e-01   3.3012596e+00   1.0690415e+01  -5.1052591e+00  -1.3712316e+00   2.2007662e+00  -5.0931283e+00   3.5209783e+00  -4.3947550e+00  -5.0656477e+00  -3.9819981e+00  -3.0247973e+00  -1.2281529e+00  -1.2505400e+00   1.3541999e+00   1.1087719e+00   3.1875182e+00   2.8613037e+00  -4.7359363e+00  -6.5454880e+00  -3.0839583e+00  -2.3092881e+00   1.5159318e+00   3.1019374e+00   4.9843100e+00   5.8013777e+00  -5.0388299e+00  -2.5535036e+00  -2.9085769e+00  -1.5829364e+00  -6.1107139e-01   1.2324426e+00   2.4651884e+00   4.0577072e+00   6.8008860e+00   8.4032901e+00  -5.6552297e+00  -6.4556824e+00  -3.8666130e+00  -1.6621941e+00   1.0110356e+00   3.5874218e+00   4.5295666e+00   7.9838756e+00  -4.9626938e+00  -4.6032254e+00  -3.7126957e+00  -3.1362685e+00   2.1562291e+00   1.0100188e+00   1.0389279e+00   6.6935486e+00   2.1868819e+00   4.2437576e+00   1.9734985e+00   4.2600492e+00  -5.2450968e+00  -4.1367279e+00   6.9779356e-01   3.0004340e+00   2.0982326e+00
  -4.1236936e+00  -5.5554553e+00  -4.1566325e+00  -4.4056059e+00  -7.6361138e-01   1.0234610e+00   4.6145271e+00   4.3412427e+00   4.0276564e+00   5.4216055e+00  -4.5795752e+00  -3.1805197e+00  -1.3443161e+00  -6.3679398e-01   3.6707078e+00   1.0161916e+01  -4.8627077e+00  -1.3963757e+00   2.1278785e+00  -5.0498844e+00   3.4469057e+00  -4.1627022e+00  -4.8466321e+00  -3.7332319e+00  -2.9552230e+00  -1.1166068e+00  -1.2879624e+00   1.3597136e+00   9.3260443e-01   3.1881522e+00   2.7057551e+00  -4.5962883e+00  -6.4023877e+00  -2.8315197e+00  -2.2819477e+00   1.6380652e+00   2.8852531e+00   5.1083134e+00   5.5749892e+00  -4.8297273e+00  -2.4776646e+00  -2.7082876e+00  -1.6766387e+00  -3.6099363e-01   1.0038675e+00   2.6557411e+00   3.7427751e+00   6.9516114e+00   7.9898752e+00  -5.5790607e+00  -6.4381529e+00  -3.6734759e+00  -1.8270520e+00   1.3319963e+00   3.1890544e+00   4.7770332e+00   7.5874981e+00  -4.9766198e+00  -4.7517148e+00  -3.6651756e+00  -3.4122385e+00   2.5014332e+00   7.0764136e-01   1.1493487e+00   6.3737310e+00   2.2540978e+00   3.8688108e+00   1.8621073e+00   4.0150646e+00  -5.0928341e+00  -3.9542106e+00   5.4307925e-01   2.9774407e+00   1.9825660e+00
  -4.0057411e+00  -5.4643288e+00  -3.8533519e+00  -4.1655326e+00  -5.5821993e-01   8.8727806e-01   4.6793694e+00   4.0978274e+00   4.0540080e+00   5.1772465e+00  -4.4240122e+00  -3.2087417e+00  -1.1800659e+00  -8.6789563e-01   3.9719517e+00   9.6097502e+00  -4.5667448e+00  -1.4053126e+00   2.0591876e+00  -4.9650541e+00   3.3407097e+00  -3.8846810e+00  -4.5753103e+00  -3.4493585e+00  -2.8485763e+00  -9.8930290e-01  -1.3069890e+00   1.3624316e+00   7.6077674e-01   3.1736011e+00   2.5501742e+00  -4.4208112e+00  -6.2029805e+00  -2.5539661e+00  -2.2310801e+00   1.7513553e+00   2.6689675e+00   5.2016034e+00   5.3374238e+00  -4.5954342e+00  -2.3752554e+00  -2.4909134e+00  -1.7598222e+00  -1.1797168e-01   7.7721987e-01   2.8196604e+00   3.4259012e+00   7.0538711e+00   7.5651202e+00  -5.4769874e+00  -6.3864455e+00  -3.4697471e+00  -1.9845019e+00   1.6124853e+00   2.7786314e+00   4.9672847e+00   7.1765208e+00  -4.9795671e+00  -4.8900089e+00  -3.6173568e+00  -3.6847160e+00   2.7922992e+00   3.8868562e-01   1.1972766e+00   6.0090308e+00   2.2628214e+00   3.4656234e+00   1.7051437e+00   3.7348270e+00  -4.8866430e+00  -3.7294173e+00   3.9211676e-01   2.9399647e+00   1.8246989e+00
  -3.8724946e+00  -5.3337292e+00  -3.5207028e+00  -3.8948547e+00  -3.4973266e-01   7.5213746e-01   4.7165066e+00   3.8571497e+00   4.0341812e+00   4.9197412e+00  -4.2535056e+00  -3.2184219e+00  -1.0374171e+00  -1.0925371e+00   4.2009741e+00   9.0434566e+00  -4.2244147e+00  -1.3966805e+00   1.9958103e+00  -4.8406657e+00   3.2030640e+00  -3.5651955e+00  -4.2583431e+00  -3.1359200e+00  -2.7081296e+00  -8.4842487e-01  -1.3066099e+00   1.3632617e+00   5.9779123e-01   3.1436179e+00   2.3962885e+00  -4.2116455e+00  -5.9511971e+00  -2.2570662e+00  -2.1587016e+00   1.8531528e+00   2.4561165e+00   5.2609130e+00   5.0899983e+00  -4.3391647e+00  -2.2493831e+00  -2.2601501e+00  -1.8314071e+00   1.1349050e-01   5.5642418e-01   2.9542952e+00   3.1116021e+00   7.1049977e+00   7.1352964e+00  -5.3491677e+00  -6.3027024e+00  -3.2585630e+00  -2.1310553e+00   1.8481680e+00   2.3647550e+00   5.0964390e+00   6.7565504e+00  -4.9701876e+00  -5.0151471e+00  -3.5688109e+00  -3.9472996e+00   3.0246511e+00   6.0556689e-02   1.1851961e+00   5.6079059e+00   2.2143772e+00   3.0417460e+00   1.5062279e+00   3.4253321e+00  -4.6309790e+00  -3.4675264e+00   2.5059799e-01   2.8868352e+00   1.6283307e+00
  -3.7253864e+00  -5.1677635e+00  -3.1639443e+00  -3.6013029e+00  -1.4203380e-01   6.2014808e-01   4.7257497e+00   3.6217572e+00   3.9688916e+00   4.6528632e+00  -4.0709990e+00  -3.2103055e+00  -9.1702066e-01  -1.3071311e+00   4.3568060e+00   8.4726941e+00  -3.8444803e+00  -1.3699290e+00   1.9386687e+00  -4.6803110e+00   3.0361833e+00  -3.2102912e+00  -3.9041784e+00  -2.7994896e+00  -2.5385478e+00  -6.9662778e-01  -1.2866887e+00   1.3632598e+00   4.4763316e-01   3.0987470e+00   2.2457721e+00  -3.9722393e+00  -5.6528271e+00  -1.9470801e+00  -2.0677529e+00   1.9415165e+00   2.2491884e+00   5.2846143e+00   4.8345453e+00  -4.0648635e+00  -2.1042863e+00  -2.0199059e+00  -1.8911031e+00   3.2954647e-01   3.4460248e-01   3.0582678e+00   2.8038139e+00   7.1044785e+00   6.7066075e+00  -5.1967748e+00  -6.1905234e+00  -3.0431288e+00  -2.2641833e+00   2.0367181e+00   1.9557452e+00   5.1636874e+00   6.3335177e+00  -4.9475558e+00  -5.1250117e+00  -3.5190838e+00  -4.1942275e+00   3.1968414e+00  -2.6927565e-01   1.1178825e+00   5.1797196e+00   2.1126778e+00   2.6055626e+00   1.2709307e+00   3.0936570e+00  -4.3320916e+00  -3.1751817e+00   1.2368907e-01   2.8176684e+00   1.3988772e+00
  -3.5666754e+00  -4.9719383e+00  -2.7893555e+00  -3.2934997e+00   6.1350981e-02   4.9304963e-01   4.7082136e+00   3.3939751e+00   3.8610444e+00   4.3811148e+00  -3.8798611e+00  -3.1861326e+00  -8.1863665e-01  -1.5088217e+00   4.4413650e+00   7.9069522e+00  -3.4371636e+00  -1.3253094e+00   1.8886218e+00  -4.4890391e+00   2.8437882e+00  -2.8274524e+00  -3.5227794e+00  -2.4474809e+00  -2.3456997e+00  -5.3693729e-01  -1.2479174e+00   1.3636462e+00   3.1372095e-01   3.0404137e+00   2.1003502e+00  -3.7073280e+00  -5.3153755e+00  -1.6305896e+00  -1.9619548e+00   2.0153125e+00   2.0501566e+00   5.2728317e+00   4.5734942e+00  -3.7771818e+00  -1.9451826e+00  -1.7742262e+00  -1.9393715e+00   5.2711786e-01   1.4406420e-01   3.1314977e+00   2.5058628e+00   7.0539282e+00   6.2850826e+00  -5.0220229e+00  -6.0548040e+00  -2.8266699e+00  -2.3823499e+00   2.1777995e+00   1.5594213e+00   5.1711233e+00   5.9135120e+00  -4.9112475e+00  -5.2183582e+00  -3.4677713e+00  -4.4205362e+00   3.3096612e+00  -5.9349715e-01   1.0020736e+00   4.7344177e+00   1.9639385e+00   2.1660102e+00   1.0065194e+00   2.7476950e+00  -3.9978542e+00  -2.8602726e+00   1.5912781e-02   2.7330277e+00   1.1432286e+00
  -3.3994213e+00  -4.7529279e+00  -2.4041365e+00  -2.9806510e+00   2.5736224e-01   3.7223976e-01   4.6662787e+00   3.1759447e+00   3.7155327e+00   4.1095590e+00  -3.6838003e+00  -3.1485134e+00  -7.4122436e-01  -1.6954657e+00   4.4591712e+00   7.3552917e+00  -3.0138117e+00  -1.2638328e+00   1.8465585e+00  -4.2731758e+00   2.6309806e+00  -2.4254204e+00  -3.1252721e+00  -2.0879148e+00  -2.1364065e+00  -3.7263615e-01  -1.1917361e+00   1.3657892e+00   1.9886654e-01   2.9709348e+00   1.9618533e+00  -3.4228355e+00  -4.9478255e+00  -1.3143132e+00  -1.8456241e+00   2.0742549e+00   1.8605305e+00   5.2274331e+00   4.3098830e+00  -3.4814015e+00  -1.7780548e+00  -1.5272051e+00  -1.9773348e+00   7.0396458e-01  -4.3647594e-02   3.1751558e+00   2.2204648e+00   6.9569477e+00   5.8764562e+00  -4.8281241e+00  -5.9014998e+00  -2.6123792e+00  -2.4849740e+00   2.2729591e+00   1.1829138e+00   5.1234349e+00   5.5026034e+00  -4.8613835e+00  -5.2947875e+00  -3.4145776e+00  -4.6221763e+00   3.3661436e+00  -9.0514989e-01   8.4608166e-01   4.2821921e+00   1.7762932e+00   1.7322729e+00   7.2162794e-01   2.3958572e+00  -3.6375211e+00  -2.5316499e+00  -6.8956441e-02   2.6344935e+00   8.6943929e-01
  -3.2274012e+00  -4.5182814e+00  -2.0162348e+00  -2.6722044e+00   4.4348057e-01   2.5881039e-01   4.6034642e+00   2.9696451e+00   3.5389334e+00   3.8436218e+00  -3.4867491e+00  -3.1007484e+00  -6.8306292e-01  -1.8655697e+00   4.4169551e+00   6.8260962e+00  -2.5865063e+00  -1.1871990e+00   1.8134433e+00  -4.0400752e+00   2.4040319e+00  -2.0139383e+00  -2.7235314e+00  -1.7291581e+00  -1.9181516e+00  -2.0714308e-01  -1.1202263e+00   1.3711614e+00   1.0524594e-01   2.8934480e+00   1.8322301e+00  -3.1256958e+00  -4.5603198e+00  -1.0049129e+00  -1.7234553e+00   2.1188863e+00   1.6814159e+00   5.1518999e+00   4.0472961e+00  -3.1833013e+00  -1.6093883e+00  -1.2828874e+00  -2.0066403e+00   8.5871237e-01  -2.1766205e-01   3.1915561e+00   1.9497520e+00   6.8188807e+00   5.4860459e+00  -4.6191777e+00  -5.7373189e+00  -2.4033550e+00  -2.5723311e+00   2.3254353e+00   8.3251332e-01   5.0274802e+00   5.1066638e+00  -4.7986301e+00  -5.3546628e+00  -3.3593520e+00  -4.7960690e+00   3.3712727e+00  -1.1978048e+00   6.5936886e-01   3.8331498e+00   1.5593313e+00   1.3134697e+00   4.2586966e-01   2.0467578e+00  -3.2614149e+00  -2.1987926e+00  -1.2798274e-01   2.5246416e+00   5.8636873e-01
  -3.0549739e+00  -4.2760904e+00  -1.6341036e+00  -2.3774970e+00   6.1776469e-01   1.5358995e-01   4.5242235e+00   2.7768943e+00   3.3391203e+00   3.5888524e+00  -3.2927244e+00  -3.0466078e+00  -6.4189054e-01  -2.0181945e+00   4.3231938e+00   6.3268692e+00  -2.1676348e+00  -1.0977025e+00   1.7903163e+00  -3.7978232e+00   2.1700978e+00  -1.6034396e+00  -2.3297313e+00  -1.3796431e+00  -1.6987651e+00  -4.3890854e-02  -1.0359855e+00   1.3812681e+00   3.4380892e-02   2.8117652e+00   1.7135149e+00  -2.8236103e+00  -4.1637791e+00  -7.0880105e-01  -1.6002924e+00   2.1504986e+00   1.5135839e+00   5.0510852e+00   3.7897422e+00  -2.8889754e+00  -1.4458808e+00  -1.0451651e+00  -2.0292933e+00   9.9083779e-01  -3.7765123e-01   3.1839859e+00   1.6953191e+00   6.6464817e+00   5.1186430e+00  -4.3999999e+00  -5.5693796e+00  -2.2025350e+00  -2.6454029e+00   2.3398988e+00   5.1356361e-01   4.8917849e+00   4.7311909e+00  -4.7241595e+00  -5.3989828e+00  -3.3021062e+00  -4.9401176e+00   3.3316233e+00  -1.4656988e+00   4.5210836e-01   3.3970000e+00   1.3235894e+00   9.1834949e-01   1.2941114e-01   1.7088979e+00  -2.8805609e+00  -1.8714497e+00  -1.5913774e-01   2.4069359e+00   3.0329395e-01
  -2.8868992e+00  -4.0346329e+00  -1.2664089e+00  -2.1054105e+00   7.7885369e-01   5.7184071e-02   4.4336703e+00   2.5993393e+00   3.1248201e+00   3.3506835e+00  -3.1056716e+00  -2.9900858e+00  -6.1505690e-01  -2.1528372e+00   4.1875966e+00   5.8640760e+00  -1.7694531e+00  -9.9812165e-01   1.7782562e+00  -3.5549013e+00   1.9368809e+00  -1.2046911e+00  -1.9558849e+00  -1.0475891e+00  -1.4861062e+00   1.1379072e-01  -9.4199243e-01   1.3975560e+00  -1.2866169e-02   2.7301653e+00   1.6077628e+00  -2.5247490e+00  -3.7694840e+00  -4.3195501e-01  -1.4809001e+00   2.1710046e+00   1.3575433e+00   4.9308813e+00   3.5414830e+00  -2.6046104e+00  -1.2941403e+00  -8.1767168e-01  -2.0474753e+00   1.1006133e+00  -5.2368071e-01   3.1564925e+00   1.4582921e+00   6.4475172e+00   4.7784064e+00  -4.1759025e+00  -5.4048430e+00  -2.0126206e+00  -2.7056918e+00   2.3221450e+00   2.3040003e-01   4.7259849e+00   4.3811553e+00  -4.6395728e+00  -5.4292256e+00  -3.2430055e+00  -5.0531709e+00   3.2549470e+00  -1.7038314e+00   2.3475299e-01   2.9827905e+00   1.0800231e+00   5.5501017e-01  -1.5746787e-01   1.3903680e+00  -2.5062887e+00  -1.5592727e+00  -1.6134420e-01   2.2855502e+00   2.9515058e-02
  -2.7281171e+00  -3.8020154e+00  -9.2170207e-01  -1.8640556e+00   9.2593385e-01  -2.9989047e-02   4.3372683e+00   2.4384326e+00   2.9051387e+00   3.1341953e+00  -2.9293028e+00  -2.9351536e+00  -5.9967809e-01  -2.2693084e+00   4.0205697e+00   5.4430336e+00  -1.4036555e+00  -8.9159803e-01   1.7783131e+00  -3.3198343e+00   1.7122596e+00  -8.2841437e-01  -1.6133982e+00  -7.4073474e-01  -1.2877607e+00   2.6277979e-01  -8.4147148e-01   1.4213090e+00  -3.6284013e-02   2.6531407e+00   1.5169607e+00  -2.2374197e+00  -3.3886438e+00  -1.7975126e-01  -1.3697559e+00   2.1827668e+00   1.2136110e+00   4.7978253e+00   3.3068320e+00  -2.3362387e+00  -1.1603930e+00  -6.0368304e-01  -2.0633593e+00   1.1890160e+00  -6.5605633e-01   3.1136328e+00   1.2394039e+00   6.2303232e+00   4.4687838e+00  -3.9524399e+00  -5.2505537e+00  -1.8360028e+00  -2.7550159e+00   2.2787527e+00  -1.3668967e-02   4.5402645e+00   4.0608677e+00  -4.5467873e+00  -5.4471670e+00  -3.1823393e+00  -5.1349464e+00   3.1497366e+00  -1.9080215e+00   1.7629104e-02   2.5986847e+00   8.3948864e-01   2.3065258e-01  -4.2480831e-01   1.0985748e+00  -2.1498197e+00  -1.2714607e+00  -1.3448958e-01   2.1651398e+00  -2.2602724e-01
  -2.5835128e+00  -3.5858321e+00  -6.0808380e-01  -1.6604949e+00   1.0586742e+00  -1.0767241e-01   4.2404838e+00   2.2954068e+00   2.6890891e+00   2.9438994e+00  -2.7669415e+00  -2.8855214e+00  -5.9278770e-01  -2.3676116e+00   3.8326974e+00   5.0678554e+00  -1.0809767e+00  -7.8151091e-01   1.7914236e+00  -3.1008372e+00   1.5039107e+00  -4.8490350e-01  -1.3126621e+00  -4.6609791e-01  -1.1107661e+00   4.0025179e-01  -7.3776169e-01   1.4535417e+00  -3.6289887e-02   2.5851226e+00   1.4429304e+00  -1.9697230e+00  -3.0319741e+00   4.3172701e-02  -1.2708709e+00   2.1884003e+00   1.0819764e+00   4.6586709e+00   3.0899430e+00  -2.0894861e+00  -1.0502132e+00  -4.0603025e-01  -2.0789428e+00   1.2576072e+00  -7.7518143e-01   3.0602060e+00   1.0390766e+00   6.0033503e+00   4.1924567e+00  -3.7351370e+00  -5.1127057e+00  -1.6746837e+00  -2.7952993e+00   2.2167335e+00  -2.1634083e-01   4.3447981e+00   3.7738865e+00  -4.4479036e+00  -5.4546933e+00  -3.1204715e+00  -5.1859145e+00   3.0247903e+00  -2.0749266e+00  -1.8943234e-01   2.2517963e+00   6.1225901e-01  -4.8623087e-02  -6.6337843e-01   8.4000783e-01  -1.8218606e+00  -1.0164373e+00  -7.9406218e-02   2.0505841e+00  -4.5510371e-01
  -2.4576682e+00  -3.3928546e+00  -3.3287987e-01  -1.5005182e+00   1.1771356e+00  -1.7575350e-01   4.1484591e+00   2.1712483e+00   2.4851466e+00   2.7835580e+00  -2.6213831e+00  -2.8444256e+00  -5.9147468e-01  -2.4478346e+00   3.6342582e+00   4.7414352e+00  -8.1084182e-01  -6.7135360e-01   1.8183252e+00  -2.9054769e+00   1.3189470e+00  -1.8365898e-01  -1.0626975e+00  -2.2977146e-01  -9.6137729e-01   5.2374825e-01  -6.3419667e-01   1.4948976e+00  -1.3891128e-02   2.5302078e+00   1.3872335e+00  -1.7292131e+00  -2.7093054e+00   2.3302223e-01  -1.1876502e+00   2.1905636e+00   9.6275720e-01   4.5199643e+00   2.8946043e+00  -1.8693305e+00  -9.6828988e-01  -2.2703054e-01  -2.0959052e+00   1.3083892e+00  -8.8143643e-01   3.0009826e+00   8.5749874e-01   5.7747222e+00   3.9513119e+00  -3.5292205e+00  -4.9965538e+00  -1.5302091e+00  -2.8283702e+00   2.1431891e+00  -3.7626662e-01   4.1492435e+00   3.5229462e+00  -4.3450545e+00  -5.4536203e+00  -3.0577782e+00  -5.2071737e+00   2.8887981e+00  -2.2020320e+00  -3.7741652e-01   1.9480755e+00   4.0759716e-01  -2.7797359e-01  -8.6503675e-01   6.2004909e-01  -1.5322207e+00  -8.0156913e-01   2.1818602e-03   1.9467243e+00  -6.5050533e-01
  -2.3546270e+00  -3.2287677e+00  -1.0235124e-01  -1.3884741e+00   1.2816597e+00  -2.3425924e-01   4.0656945e+00   2.0666763e+00   2.3008560e+00   2.6560429e+00  -2.4947771e+00  -2.8144487e+00  -5.9300458e-01  -2.5100590e+00   3.4348022e+00   4.4654704e+00  -6.0107547e-01  -5.6461560e-01   1.8594755e+00  -2.7403682e+00   1.1635923e+00   6.6945200e-02  -8.7086606e-01  -3.6761339e-02  -8.4487664e-01   6.3122440e-01  -5.3399837e-01   1.5455651e+00   2.9367571e-02   2.4919068e+00   1.3510900e+00  -1.5225850e+00  -2.4292380e+00   3.8691086e-01  -1.1227964e+00   2.1917487e+00   8.5604251e-01   4.3876540e+00   2.7240573e+00  -1.6798910e+00  -9.1823446e-01  -6.8442101e-02  -2.1154979e+00   1.3436496e+00  -9.7508865e-01   2.9404460e+00   6.9469297e-01   5.5518314e+00   3.7464298e+00  -3.3393663e+00  -4.9061779e+00  -1.4036114e+00  -2.8557812e+00   2.0649949e+00  -4.9297654e-01   3.9622992e+00   3.3099254e+00  -4.2402548e+00  -5.4455265e+00  -2.9945806e+00  -5.2003025e+00   2.7499727e+00  -2.2876185e+00  -5.3839194e-01   1.6922423e+00   2.3340166e-01  -4.5392075e-01  -1.0230378e+00   4.4283078e-01  -1.2894689e+00  -6.3294017e-01   1.0774386e-01   1.8581148e+00  -8.0629801e-01
  -2.2776831e+00  -3.0979582e+00   7.8545091e-02  -1.3271608e+00   1.3727495e+00  -2.8336037e-01   3.9957925e+00   1.9821276e+00   2.1425105e+00   2.5632416e+00  -2.3885440e+00  -2.7973822e+00  -5.9491885e-01  -2.5542875e+00   3.2428068e+00   4.2405163e+00  -4.5767993e-01  -4.6467412e-01   1.9149886e+00  -2.6109136e+00   1.0429119e+00   2.5994706e-01  -7.4265606e-01   1.0912859e-01  -7.6543415e-01   7.2107434e-01  -4.4018686e-01   1.6052144e+00   9.1467736e-02   2.4729351e+00   1.3353150e+00  -1.3554008e+00  -2.1988510e+00   5.0288653e-01  -1.0782570e+00   2.1940953e+00   7.6192128e-01   4.2667595e+00   2.5808481e+00  -1.5242604e+00  -9.0243829e-01   6.8553923e-02  -2.1384772e+00   1.3658023e+00  -1.0562383e+00   2.8825618e+00   5.5056846e-01   5.3409997e+00   3.5781039e+00  -3.1694854e+00  -4.8443187e+00  -1.2953708e+00  -2.8786589e+00   1.9885246e+00  -5.6679315e-01   3.7913462e+00   3.1358367e+00  -4.1352566e+00  -5.4316133e+00  -2.9310740e+00  -5.1672167e+00   2.6157395e+00  -2.3307203e+00  -6.6572083e-01   1.4877595e+00   9.5938084e-02  -5.7441235e-01  -1.1322696e+00   3.1114148e-01  -1.1006445e+00  -5.1518524e-01   2.3405516e-01   1.7888049e+00  -9.1801620e-01
  -2.2292069e+00  -3.0033673e+00   2.0633076e-01  -1.3177782e+00   1.4509476e+00  -3.2338370e-01   3.9412559e+00   1.9177483e+00   2.0149156e+00   2.5060097e+00  -2.3033251e+00  -2.7941302e+00  -5.9511127e-01  -2.5803963e+00   3.0654217e+00   4.0660559e+00  -3.8468631e-01  -3.7469901e-01   1.9845923e+00  -2.5211004e+00   9.6060847e-01   3.9002417e-01  -6.8154593e-01   2.0536600e-01  -7.2601690e-01   7.9213665e-01  -3.5550870e-01   1.6729648e+00   1.6999136e-01   2.4750582e+00   1.3402786e+00  -1.2318728e+00  -2.0234789e+00   5.7992200e-01  -1.0552144e+00   2.1992291e+00   6.8049227e-01   4.1611248e+00   2.4667221e+00  -1.4043919e+00  -9.2198087e-01   1.8334435e-01  -2.1650742e+00   1.3772327e+00  -1.1248003e+00   2.8305866e+00   4.2495523e-01   5.1472184e+00   3.4458693e+00  -3.0225533e+00  -4.8122810e+00  -1.2054000e+00  -2.8975927e+00   1.9194247e+00  -5.9874059e-01   3.6421846e+00   3.0008408e+00  -4.0314254e+00  -5.4125999e+00  -2.8672684e+00  -5.1100372e+00   2.4924971e+00  -2.3310789e+00  -7.5421347e-01   1.3368355e+00  -3.3666371e-04  -6.3883628e-01  -1.1894151e+00   2.2638173e-01  -9.7103341e-01  -4.5138706e-01   3.7733351e-01   1.7421588e+00  -9.8278965e-01
  -2.2105178e+00  -2.9464079e+00   2.7910848e-01  -1.3599369e+00   1.5167280e+00  -3.5483091e-01   3.9033688e+00   1.8733925e+00   1.9212453e+00   2.4841679e+00  -2.2389697e+00  -2.8046602e+00  -5.9187906e-01  -2.5881077e+00   2.9083058e+00   3.9405867e+00  -3.8407944e-01  -2.9757349e-01   2.0676085e+00  -2.4733609e+00   9.1889591e-01   4.5365496e-01  -6.8894582e-01   2.5071557e-01  -7.2834818e-01   8.4368153e-01  -2.8238599e-01   1.7473853e+00   2.6219924e-01   2.4990016e+00   1.3658872e+00  -1.1547097e+00  -1.9065531e+00   6.1787374e-01  -1.0541141e+00   2.2081505e+00   6.1185486e-01   4.0732619e+00   2.3825632e+00  -1.3210438e+00  -9.7659080e-01   2.7584787e-01  -2.1950113e+00   1.3801585e+00  -1.1805217e+00   2.7869238e+00   3.1761785e-01   4.9739805e+00   3.3485459e+00  -2.9004990e+00  -4.8099054e+00  -1.1330543e+00  -2.9125696e+00   1.8624511e+00  -5.9045755e-01   3.5188745e+00   2.9042784e+00  -3.9296402e+00  -5.3886579e+00  -2.8029417e+00  -5.0309681e+00   2.3854524e+00  -2.2890998e+00  -8.0022352e-01   1.2404491e+00  -5.2853151e-02  -6.4799117e-01  -1.1930321e+00   1.8856819e-01  -9.0401481e-01  -4.4303672e-01   5.3338845e-01   1.7207223e+00  -9.9940066e-01
  -2.2218122e+00  -2.9269466e+00   2.9658999e-01  -1.4517250e+00   1.5704026e+00  -3.7840078e-01   3.8821569e+00   1.8486238e+00   1.8629949e+00   2.4965406e+00  -2.1945581e+00  -2.8279993e+00  -5.8394764e-01  -2.5769927e+00   2.7755573e+00   3.8617130e+00  -4.5579461e-01  -2.3583052e-01   2.1629563e+00  -2.4685001e+00   9.1845038e-01   4.4921102e-01  -7.6421402e-01   2.4522426e-01  -7.7291391e-01   8.7538352e-01  -2.2288344e-01   1.8265261e+00   3.6511114e-01   2.5444265e+00   1.4115840e+00  -1.1250329e+00  -1.8495170e+00   6.1741730e-01  -1.0747241e+00   2.2211662e+00   5.5608203e-01   4.0042982e+00   2.3283777e+00  -1.2737844e+00  -1.0646595e+00   3.4645619e-01  -2.2275486e+00   1.3765123e+00  -1.2230296e+00   2.7530377e+00   2.2824886e-01   4.8232126e+00   3.2842868e+00  -2.8041501e+00  -4.8356156e+00  -1.0771659e+00  -2.9229548e+00   1.8213630e+00  -5.4411677e-01   3.4236787e+00   2.8447166e+00  -3.8302307e+00  -5.3593898e+00  -2.7376113e+00  -4.9321971e+00   2.2985344e+00  -2.2058129e+00  -8.0168674e-01   1.1983917e+00  -6.0913539e-02  -6.0401282e-01  -1.1435504e+00   1.9638556e-01  -9.0098343e-01  -4.9005363e-01   6.9777801e-01   1.7261341e+00  -9.6826980e-01
  -2.2621451e+00  -2.9433492e+00   2.6005214e-01  -1.5898225e+00   1.6120590e+00  -3.9501078e-01   3.8764302e+00   1.8427200e+00   1.8400233e+00   2.5410272e+00  -2.1684547e+00  -2.8622747e+00  -5.7047255e-01  -2.5464972e+00   2.6697282e+00   3.8262424e+00  -5.9778190e-01  -1.9160659e-01   2.2691728e+00  -2.5056902e+00   9.5843726e-01   3.7697893e-01  -9.0474326e-01   1.9017141e-01  -8.5901243e-01   8.8728385e-01  -1.7869551e-01   1.9079850e+00   4.7558301e-01   2.6099693e+00   1.4763651e+00  -1.1423630e+00  -1.8518109e+00   5.7996576e-01  -1.1162192e+00   2.2378754e+00   5.1317494e-01   3.9540095e+00   2.3033194e+00  -1.2610501e+00  -1.1833065e+00   3.9595931e-01  -2.2615662e+00   1.3678526e+00  -1.2519038e+00   2.7294234e+00   1.5644484e-01   4.6953005e+00   3.2506320e+00  -2.7332400e+00  -4.8865248e+00  -1.0361018e+00  -2.9275235e+00   1.7988781e+00  -4.6235419e-01   3.3571057e+00   2.8200072e+00  -3.7329484e+00  -5.3238474e+00  -2.6705252e+00  -4.8158069e+00   2.2343780e+00  -2.0828350e+00  -7.5810415e-01   1.2093240e+00  -2.5586432e-02  -5.1026136e-01  -1.0431864e+00   2.4728293e-01  -9.6134729e-01  -5.9086186e-01   8.6596196e-01   1.7590794e+00  -8.9137358e-01
  -2.3294618e+00  -2.9925839e+00   1.7222780e-01  -1.7696620e+00   1.6415249e+00  -4.0581530e-01   3.8838995e+00   1.8546751e+00   1.8506761e+00   2.6147016e+00  -2.1583864e+00  -2.9047987e+00  -5.5101603e-01  -2.4959983e+00   2.5919095e+00   3.8302825e+00  -8.0613065e-01  -1.6661066e-01   2.3844488e+00  -2.5825340e+00   1.0366061e+00   2.3911494e-01  -1.1061082e+00   8.7989038e-02  -9.8484117e-01   8.7974614e-01  -1.5114945e-01   1.9889981e+00   5.9037954e-01   2.6933356e+00   1.5588028e+00  -1.2046742e+00  -1.9109272e+00   5.0757915e-01  -1.1772814e+00   2.2572077e+00   4.8300487e-01   3.9209412e+00   2.3057478e+00  -1.2802522e+00  -1.3284933e+00   4.2546159e-01  -2.2956659e+00   1.3553057e+00  -1.2667678e+00   2.7156306e+00   1.0166830e-01   4.5892046e+00   3.2445617e+00  -2.6864654e+00  -4.9586055e+00  -1.0078376e+00  -2.9245400e+00   1.7966800e+00  -3.4820643e-01   3.3180404e+00   2.8273533e+00  -3.6369755e+00  -5.2805945e+00  -2.6006753e+00  -4.6837108e+00   2.1943703e+00  -1.9223317e+00  -6.7047161e-01   1.2708457e+00   5.0475782e-02  -3.7117177e-01  -8.9578372e-01   3.3761022e-01  -1.0825961e+00  -7.4251288e-01   1.0334480e+00   1.8192802e+00  -7.7209812e-01
  -2.4206798e+00  -3.0703729e+00   3.7144181e-02  -1.9856215e+00   1.6583674e+00  -4.1221624e-01   3.9013540e+00   1.8831997e+00   1.8919751e+00   2.7139282e+00  -2.1615408e+00  -2.9521931e+00  -5.2550489e-01  -2.4248848e+00   2.5418727e+00   3.8693387e+00  -1.0752447e+00  -1.6210657e-01   2.5066721e+00  -2.6951836e+00   1.1494404e+00   3.9538202e-02  -1.3622640e+00  -5.7842079e-02  -1.1476133e+00   8.5340887e-01  -1.4121920e-01   2.0665538e+00   7.0624012e-01   2.7914376e+00   1.6570750e+00  -1.3085075e+00  -2.0225301e+00   4.0287176e-01  -1.2562052e+00   2.2775032e+00   4.6524686e-01   3.9025898e+00   2.3333125e+00  -1.3279205e+00  -1.4951797e+00   4.3629599e-01  -2.3282841e+00   1.3395428e+00  -1.2673855e+00   2.7103402e+00   6.3201365e-02   4.5026490e+00   3.2625513e+00  -2.6615918e+00  -5.0468920e+00  -9.9004382e-01  -2.9118781e+00   1.8154691e+00  -2.0505550e-01   3.3039500e+00   2.8633821e+00  -3.5409696e+00  -5.2278002e+00  -2.5268314e+00  -4.5376032e+00   2.1787474e+00  -1.7269740e+00  -5.4116088e-01   1.3795808e+00   1.6328204e-01  -1.9207343e-01  -7.0658976e-01   4.6278703e-01  -1.2604335e+00  -9.4084734e-01   1.1959226e+00   1.9055140e+00  -6.1504000e-01
  -2.5318069e+00  -3.1713839e+00  -1.4007869e-01  -2.2312410e+00   1.6619234e+00  -4.1586015e-01   3.9248843e+00   1.9267178e+00   1.9598541e+00   2.8344891e+00  -2.1746750e+00  -3.0005450e+00  -4.9417111e-01  -2.3326585e+00   2.5182498e+00   3.9384103e+00  -1.3980582e+00  -1.7890355e-01   2.6334743e+00  -2.8385143e+00   1.2923483e+00  -2.1622923e-01  -1.6657833e+00  -2.4291477e-01  -1.3436934e+00   8.0913892e-01  -1.4954326e-01   2.1375203e+00   8.1993893e-01   2.9005599e+00   1.7689942e+00  -1.4491329e+00  -2.1806345e+00   2.6892164e-01  -1.3510002e+00   2.2966294e+00   4.5931247e-01   3.8956246e+00   2.3830538e+00  -1.3998728e+00  -1.6775167e+00   4.2994401e-01  -2.3578045e+00   1.3207874e+00  -1.2537585e+00   2.7114801e+00   4.0097506e-02   4.4323635e+00   3.3006275e+00  -2.6555917e+00  -5.1457243e+00  -9.8017582e-01  -2.8871763e+00   1.8550481e+00  -3.6578177e-02   3.3111436e+00   2.9242225e+00  -3.4431419e+00  -5.1633587e+00  -2.4475908e+00  -4.3789234e+00   2.1867266e+00  -1.4998879e+00  -3.7375733e-01   1.5312773e+00   3.0779091e-01   2.1011607e-02  -4.8198327e-01   6.1749533e-01  -1.4889613e+00  -1.1806830e+00   1.3493619e+00   2.0156553e+00  -4.2576614e-01
  -2.6580902e+00  -3.2894512e+00  -3.5345216e-01  -2.4994489e+00   1.6513602e+00  -4.1861783e-01   3.9501316e+00   1.9833614e+00   2.0494238e+00   2.9717149e+00  -2.1942335e+00  -3.0455910e+00  -4.5748315e-01  -2.2190474e+00   2.5187313e+00   4.0320872e+00  -1.7662774e+00  -2.1735082e-01   2.7622761e+00  -3.0063401e+00   1.4598797e+00  -5.2126501e-01  -2.0081183e+00  -4.6203126e-01  -1.5687412e+00   7.4798967e-01  -1.7644225e-01   2.1987790e+00   9.2834081e-01   3.0165402e+00   1.8920353e+00  -1.6207477e+00  -2.3778351e+00   1.0918822e-01  -1.4594792e+00   2.3121253e+00   4.6429076e-01   3.8961317e+00   2.4515115e+00  -1.4913975e+00  -1.8690668e+00   4.0796645e-01  -2.3826619e+00   1.2988544e+00  -1.2262090e+00   2.7163750e+00   3.1137959e-02   4.3743586e+00   3.3544270e+00  -2.6648079e+00  -5.2490006e+00  -9.7556494e-01  -2.8480128e+00   1.9144298e+00   1.5330241e-01   3.3350688e+00   3.0055865e+00  -3.3413588e+00  -5.0850297e+00  -2.3614451e+00  -4.2088395e+00   2.2166594e+00  -1.2445954e+00  -1.7286478e-01   1.7209231e+00   4.7822197e-01   2.6158341e-01  -2.2917114e-01   7.9588522e-01  -1.7609056e+00  -1.4560159e+00   1.4901265e+00   2.1467344e+00  -2.1054832e-01
  -2.7941864e+00  -3.4178165e+00  -5.9635069e-01  -2.7827893e+00   1.6257557e+00  -4.2254331e-01   3.9725420e+00   2.0509629e+00   2.1552431e+00   3.1206142e+00  -2.2164705e+00  -3.0829156e+00  -4.1607406e-01  -2.0841256e+00   2.5402719e+00   4.1446444e+00  -2.1706422e+00  -2.7733352e-01   2.8903286e+00  -3.1916636e+00   1.6459531e+00  -8.6748155e-01  -2.3798776e+00  -7.0934745e-01  -1.8178549e+00   6.7116509e-01  -2.2192671e-01   2.2473533e+00   1.0284547e+00   3.1349472e+00   2.0233604e+00  -1.8166986e+00  -2.6055749e+00  -7.2562452e-02  -1.5793281e+00   2.3213555e+00   4.7890375e-01   3.8998525e+00   2.5348341e+00  -1.5974413e+00  -2.0630408e+00   3.7194870e-01  -2.4014261e+00   1.2732090e+00  -1.1854438e+00   2.7219140e+00   3.4800504e-02   4.3242108e+00   3.4192619e+00  -2.6851321e+00  -5.3504289e+00  -9.7350659e-01  -2.7920912e+00   1.9919576e+00   3.6046455e-01   3.3706202e+00   3.1028525e+00  -3.2332695e+00  -4.9905885e+00  -2.2668570e+00  -4.0282443e+00   2.2661950e+00  -9.6495046e-01   5.6113456e-02   1.9428741e+00   6.6836999e-01   5.2288029e-01   4.4127141e-02   9.9178384e-01  -2.0678709e+00  -1.7602246e+00   1.6150328e+00   2.2950067e+00   2.3912225e-02
  -2.9343462e+00  -3.5493789e+00  -8.6173717e-01  -3.0736380e+00   1.5841985e+00  -4.2980836e-01   3.9876098e+00   2.1270525e+00   2.2715835e+00   3.2760033e+00  -2.2375741e+00  -3.1081548e+00  -3.7067531e-01  -1.9284246e+00   2.5792870e+00   4.2701421e+00  -2.6011906e+00  -3.5826658e-01   3.0147500e+00  -3.3869457e+00   1.8440845e+00  -1.2458830e+00  -2.7711015e+00  -9.7852175e-01  -2.0857039e+00   5.7999195e-01  -2.8569387e-01   2.2805323e+00   1.1174886e+00   3.2512488e+00   2.1598463e+00  -2.0297172e+00  -2.8544421e+00  -2.7232294e-01  -1.7081492e+00   2.3216667e+00   5.0148393e-01   3.9024079e+00   2.6288864e+00  -1.7127905e+00  -2.2525406e+00   3.2346256e-01  -2.4128609e+00   1.2430477e+00  -1.1325876e+00   2.7247288e+00   4.9245969e-02   4.2773390e+00   3.4901945e+00  -2.7121876e+00  -5.4437738e+00  -9.7134338e-01  -2.7174204e+00   2.0854301e+00   5.8063819e-01   3.4124446e+00   3.2111530e+00  -3.1164451e+00  -4.8779764e+00  -2.1623450e+00  -3.8377779e+00   2.3324404e+00  -6.6507123e-01   3.0720593e-01   2.1909938e+00   8.7190421e-01   7.9808666e-01   3.2999166e-01   1.1988985e+00  -2.4006119e+00  -2.0862656e+00   1.7214083e+00   2.4560377e+00   2.7075593e-01
  -3.0726048e+00  -3.6769491e+00  -1.1423720e+00  -3.3644019e+00   1.5258936e+00  -4.4261305e-01   3.9910945e+00   2.2088631e+00   2.3926722e+00   3.4326345e+00  -2.2537948e+00  -3.1171976e+00  -3.2206266e-01  -1.7530261e+00   2.6318368e+00   4.4025267e+00  -3.0475255e+00  -4.5908682e-01   3.1325563e+00  -3.5843884e+00   2.0476075e+00  -1.6468340e+00  -3.1715339e+00  -1.2628671e+00  -2.3666471e+00   4.7589941e-01  -3.6710922e-01   2.2959746e+00   1.1929053e+00   3.3609592e+00   2.2981132e+00  -2.2521597e+00  -3.1144868e+00  -4.8590355e-01  -1.8434814e+00   2.3105367e+00   5.2998193e-01   3.8994886e+00   2.7293504e+00  -1.8322407e+00  -2.4308015e+00   2.6404460e-01  -2.4159588e+00   1.2073877e+00  -1.0691841e+00   2.7213725e+00   7.2327692e-02   4.2292541e+00   3.5621263e+00  -2.7415129e+00  -5.5230814e+00  -9.6654586e-01  -2.6224757e+00   2.1922222e+00   8.0945839e-01   3.4552234e+00   3.3254677e+00  -2.9885293e+00  -4.7454478e+00  -2.0465742e+00  -3.6378692e+00   2.4121124e+00  -3.4927253e-01   5.7410486e-01   2.4587988e+00   1.0826389e+00   1.0805234e+00   6.2059619e-01   1.4110080e+00  -2.7493142e+00  -2.4268543e+00   1.8071293e+00   2.6247994e+00   5.2321978e-01
  -3.2029775e+00  -3.7934969e+00  -1.4310015e+00  -3.6476992e+00   1.4502694e+00  -4.6307568e-01   3.9792000e+00   2.2933487e+00   2.5129053e+00   3.5853261e+00  -2.2615741e+00  -3.1063760e+00  -2.7102070e-01  -1.5596262e+00   2.6937889e+00   4.5357401e+00  -3.4990760e+00  -5.7824473e-01   3.2406952e+00  -3.7762164e+00   2.2498840e+00  -2.0603364e+00  -3.5708824e+00  -1.5555046e+00  -2.6548389e+00   3.6040504e-01  -4.6517710e-01   2.2917940e+00   1.2524847e+00   3.4597625e+00   2.4345657e+00  -2.4762481e+00  -3.3755449e+00  -7.0898859e-01  -1.9827996e+00   2.2857067e+00   5.6200524e-01   3.8870138e+00   2.8318230e+00  -1.9507523e+00  -2.5914222e+00   1.9518824e-01  -2.4099470e+00   1.1651620e+00  -9.9716149e-01   2.7084877e+00   1.0162802e-01   4.1757728e+00   3.6299032e+00  -2.7687410e+00  -5.5828722e+00  -9.5679180e-01  -2.5063339e+00   2.3093969e+00   1.0425237e+00   3.4939236e+00   3.4407243e+00  -2.8473934e+00  -4.5917047e+00  -1.9184488e+00  -3.4287992e+00   2.5016770e+00  -2.2002858e-02   8.5038777e-01   2.7396058e+00   1.2947628e+00   1.3638133e+00   9.0847380e-01   1.6221358e+00  -3.1038788e+00  -2.7746280e+00   1.8706452e+00   2.7957839e+00   7.7486636e-01
  -3.3196535e+00  -3.8923921e+00  -1.7205228e+00  -3.9165193e+00   1.3570753e+00  -4.9310512e-01   3.9487169e+00   2.3772255e+00   2.6270326e+00   3.7291003e+00  -2.2576761e+00  -3.0726356e+00  -2.1832747e-01  -1.3505608e+00   2.7609687e+00   4.6638384e+00  -3.9453480e+00  -7.1370036e-01   3.3360830e+00  -3.9549527e+00   2.4445036e+00  -2.4763030e+00  -3.9590647e+00  -1.8495180e+00  -2.9443206e+00   2.3510628e-01  -5.7850308e-01   2.2666250e+00   1.2943893e+00   3.5436190e+00   2.5654469e+00  -2.6943078e+00  -3.6275632e+00  -9.3719477e-01  -2.1234998e+00   2.2452927e+00   5.9489112e-01   3.8612581e+00   2.9319149e+00  -2.0635893e+00  -2.7285804e+00   1.1834758e-01  -2.3942766e+00   1.1153172e+00  -9.1876335e-01   2.6829649e+00   1.3452249e-01   4.1131936e+00   3.6884440e+00  -2.7897675e+00  -5.6183166e+00  -9.4004471e-01  -2.3687703e+00   2.4338081e+00   1.2754598e+00   3.5240071e+00   3.5519116e+00  -2.6912870e+00  -4.4160156e+00  -1.7772002e+00  -3.2107875e+00   2.5974737e+00   3.1221324e-01   1.1297207e+00   3.0266789e+00   1.5030240e+00   1.6420188e+00   1.1867469e+00   1.8267059e+00  -3.4542052e+00  -3.1222906e+00   1.9109941e+00   2.9631424e+00   1.0197812e+00
  -3.4171896e+00  -3.9676347e+00  -2.0041333e+00  -4.1643711e+00   1.2464634e+00  -5.3426439e-01   3.8971233e+00   2.4570374e+00   2.7303087e+00   3.8593270e+00  -2.2393156e+00  -3.0136862e+00  -1.6475970e-01  -1.1287902e+00   2.8292903e+00   4.7811198e+00  -4.3761731e+00  -8.6292655e-01   3.4156546e+00  -4.1136766e+00   2.6254718e+00  -2.8848343e+00  -4.3264466e+00  -2.1381097e+00  -3.2291093e+00   1.0167616e-01  -7.0525605e-01   2.2196693e+00   1.3172326e+00   3.6088519e+00   2.6869154e+00  -2.8990026e+00  -3.8609198e+00  -1.1661356e+00  -2.2628825e+00   2.1878776e+00   6.2581270e-01   3.8189511e+00   3.0253512e+00  -2.1664439e+00  -2.8372324e+00   3.4949000e-02  -2.3685980e+00   1.0569049e+00  -8.3645005e-01   2.6420831e+00   1.6827159e-01   4.0384211e+00   3.7328851e+00  -2.8009119e+00  -5.6253787e+00  -9.1463060e-01  -2.2103193e+00   2.5621867e+00   1.5039888e+00   3.5415980e+00   3.6542012e+00  -2.5189834e+00  -4.2183118e+00  -1.6224752e+00  -2.9841001e+00   2.6958246e+00   6.4882618e-01   1.4060347e+00   3.3133685e+00   1.7028641e+00   1.9097473e+00   1.4493169e+00   2.0196762e+00  -3.7904740e+00  -3.4627421e+00   1.9278063e+00   3.1208477e+00   1.2527338e+00
  -3.4906966e+00  -4.0140697e+00  -2.2754661e+00  -4.3854171e+00   1.1190521e+00  -5.8763499e-01   3.8226531e+00   2.5292524e+00   2.8186198e+00   3.9718743e+00  -2.2042805e+00  -2.9281270e+00  -1.1111302e-01  -8.9783854e-01   2.8948782e+00   4.8822616e+00  -4.7819473e+00  -1.0229242e+00   3.4764307e+00  -4.2462594e+00   2.7873898e+00  -3.2764839e+00  -4.6640703e+00  -2.4147569e+00  -3.5032867e+00  -3.8139528e-02  -8.4313745e-01   2.1507238e+00   1.3201493e+00   3.6522299e+00   2.7951444e+00  -3.0835651e+00  -4.0667283e+00  -1.3914960e+00  -2.3981422e+00   2.1125809e+00   6.5191393e-01   3.7573632e+00   3.1080826e+00  -2.2555489e+00  -2.9132897e+00  -5.3594178e-02  -2.3327309e+00   9.8916762e-01  -7.5277890e-01   2.5836338e+00   2.0013612e-01   3.9490672e+00   3.7587467e+00  -2.7990629e+00  -5.6009323e+00  -8.7931282e-01  -2.0322932e+00   2.6912158e+00   1.7240017e+00   3.5436052e+00   3.7430817e+00  -2.3299099e+00  -3.9992610e+00  -1.4544102e+00  -2.7491674e+00   2.7931336e+00   9.8330682e-01   1.6736706e+00   3.5932444e+00   1.8905034e+00   2.1622261e+00   1.6910113e+00   2.1966532e+00  -4.1034252e+00  -3.7892002e+00   1.9213084e+00   3.2628866e+00   1.4693006e+00
  -3.5360167e+00  -4.0275862e+00  -2.5287221e+00  -4.5746057e+00   9.7596374e-01  -6.5369156e-01   3.7243385e+00   2.5903866e+00   2.8885853e+00   4.0632608e+00  -2.1510403e+00  -2.8155398e+00  -5.8231857e-02  -6.6169551e-01   2.9541790e+00   4.9624627e+00  -5.1538642e+00  -1.1902547e+00   3.5156100e+00  -4.3475726e+00   2.9256220e+00  -3.6425202e+00  -4.9638760e+00  -2.6733661e+00  -3.7610977e+00  -1.8252185e-01  -9.8936537e-01   2.0601966e+00   1.3028622e+00   3.6710491e+00   2.8864500e+00  -3.2420175e+00  -4.2371242e+00  -1.6091176e+00  -2.5263722e+00   2.0191119e+00   6.7046592e-01   3.6743843e+00   3.1764045e+00  -2.3277769e+00  -2.9537737e+00  -1.4586821e-01  -2.2866385e+00   9.1161505e-01  -6.7027101e-01   2.5060272e+00   2.2750935e-01   3.8435087e+00   3.7621097e+00  -2.7818070e+00  -5.5428565e+00  -8.3335987e-01  -1.8367653e+00   2.8175919e+00   1.9316330e+00   3.5278029e+00   3.8144994e+00  -2.1242573e+00  -3.7603157e+00  -1.2736943e+00  -2.5067067e+00   2.8859725e+00   1.3111875e+00   1.9274905e+00   3.8602166e+00   2.0629783e+00   2.3953471e+00   1.9076857e+00   2.3539803e+00  -4.3846324e+00  -4.0953124e+00   1.8923199e+00   3.3834820e+00   1.6659461e+00
  -3.5498894e+00  -4.0052904e+00  -2.7587994e+00  -4.7277931e+00   8.1883841e-01  -7.3219926e-01   3.6020330e+00   2.6371552e+00   2.9376401e+00   4.1307980e+00  -2.0788358e+00  -2.6765548e+00  -7.0389038e-03  -4.2468531e-01   3.0040635e+00   5.0175840e+00  -5.4841374e+00  -1.3610899e+00   3.5306841e+00  -4.4136671e+00   3.0364486e+00  -3.9751729e+00  -5.2189158e+00  -2.9084190e+00  -3.9970597e+00  -3.2957811e-01  -1.1406819e+00   1.9491170e+00   1.2657417e+00   3.6632203e+00   2.9574400e+00  -3.3693782e+00  -4.3655223e+00  -1.8150935e+00  -2.6445945e+00   1.9078089e+00   6.7903655e-01   3.5686034e+00   3.2270852e+00  -2.3807291e+00  -2.9569410e+00  -2.4045021e-01  -2.2304104e+00   8.2408666e-01  -5.9127636e-01   2.4083804e+00   2.4805849e-01   3.7209236e+00   3.7397975e+00  -2.7475387e+00  -5.4501060e+00  -7.7660007e-01  -1.6265179e+00   2.9380766e+00   2.1233329e+00   3.4928726e+00   3.8649992e+00  -1.9030622e+00  -3.5037302e+00  -1.0816139e+00  -2.2578374e+00   2.9711572e+00   1.6281012e+00   2.1629528e+00   4.1086441e+00   2.2181341e+00   2.6056846e+00   2.0962824e+00   2.4888054e+00  -4.6267637e+00  -4.3752664e+00   1.8422514e+00   3.4773346e+00   1.8400643e+00
  -3.5300944e+00  -3.9456456e+00  -2.9614239e+00  -4.8418629e+00   6.4982362e-01  -8.2214313e-01   3.4564199e+00   2.6666405e+00   2.9640956e+00   4.1727168e+00  -1.9877412e+00  -2.5128727e+00   4.1443300e-02  -1.9131165e-01   3.0419183e+00   5.0442831e+00  -5.7662103e+00  -1.5312826e+00   3.5195768e+00  -4.4419143e+00   3.1171963e+00  -4.2678588e+00  -5.4235537e+00  -3.1151099e+00  -4.2060855e+00  -4.7733932e-01  -1.2933869e+00   1.8191327e+00   1.2098524e+00   3.6273620e+00   3.0051820e+00  -3.4618456e+00  -4.4468391e+00  -2.0058658e+00  -2.7498124e+00   1.7796630e+00   6.7566223e-01   3.4393876e+00   3.2574997e+00  -2.4128079e+00  -2.9223769e+00  -3.3590846e-01  -2.1642575e+00   7.2680027e-01  -5.1784741e-01   2.2905829e+00   2.5986357e-01   3.5813053e+00   3.6895499e+00  -2.6955433e+00  -5.3227522e+00  -7.0945876e-01  -1.4049618e+00   3.0495408e+00   2.2959361e+00   3.4384065e+00   3.8918552e+00  -1.6682546e+00  -3.2325509e+00  -8.8007526e-01  -2.0041752e+00   3.0458162e+00   1.9298209e+00   2.3761563e+00   4.3334281e+00   2.3545785e+00   2.7904882e+00   2.2548416e+00   2.5991187e+00  -4.8238242e+00  -4.6238978e+00   1.7730958e+00   3.5398765e+00   1.9899772e+00
  -3.4755685e+00  -3.8485673e+00  -3.1332719e+00  -4.9148333e+00   4.7154188e-01  -9.2169833e-01   3.2890088e+00   2.6764653e+00   2.9671779e+00   4.1882522e+00  -1.8786931e+00  -2.3272486e+00   8.6084367e-02   3.3908011e-02   3.0657225e+00   5.0401304e+00  -5.9949381e+00  -1.6964560e+00   3.4807942e+00  -4.4311082e+00   3.1663337e+00  -4.5153778e+00  -5.5736468e+00  -3.2894628e+00  -4.3836138e+00  -6.2375903e-01  -1.4434035e+00   1.6725045e+00   1.1369777e+00   3.5628953e+00   3.0273759e+00  -3.5169475e+00  -4.4776695e+00  -2.1783230e+00  -2.8390892e+00   1.6363269e+00   6.5900636e-01   3.2869592e+00   3.2657549e+00  -2.4232743e+00  -2.8510449e+00  -4.3081248e-01  -2.0885193e+00   6.2038237e-01  -4.5163017e-01   2.1533379e+00   2.6154387e-01   3.4254548e+00   3.6101732e+00  -2.6260502e+00  -5.1619885e+00  -6.3297140e-01  -1.1760326e+00   3.1490011e+00   2.4467208e+00   3.3648763e+00   3.8931842e+00  -1.4226658e+00  -2.9505742e+00  -6.7160392e-01  -1.7478955e+00   3.1074481e+00   2.2122991e+00   2.5638530e+00   4.5300901e+00   2.4716012e+00   2.9476545e+00   2.3824708e+00   2.6837609e+00  -4.9713681e+00  -4.8367884e+00   1.6874139e+00   3.5675161e+00   2.1148932e+00
  -3.3864857e+00  -3.7154571e+00  -3.2720796e+00  -4.9459349e+00   2.8703636e-01  -1.0282468e+00   3.1021174e+00   2.6649583e+00   2.9470411e+00   4.1776837e+00  -1.7534811e+00  -2.1234252e+00   1.2565646e-01   2.4661193e-01   3.0741046e+00   5.0036996e+00  -6.1667372e+00  -1.8521103e+00   3.4135788e+00  -4.3815185e+00   3.1835273e+00  -4.7140695e+00  -5.6666881e+00  -3.4284224e+00  -4.5257436e+00  -7.6671383e-01  -1.5863720e+00   1.5120878e+00   1.0496200e+00   3.4701315e+00   3.0225185e+00  -3.5336429e+00  -4.4564058e+00  -2.3298885e+00  -2.9096440e+00   1.4801078e+00   6.2849316e-01   3.1124602e+00   3.2508033e+00  -2.4122755e+00  -2.7452845e+00  -5.2375462e-01  -2.0036799e+00   5.0587735e-01  -3.9378050e-01   1.9981750e+00   2.5236115e-01   3.2549528e+00   3.5016576e+00  -2.5402500e+00  -4.9700958e+00  -5.4876759e-01  -9.4406381e-01   3.2336572e+00   2.5734590e+00   3.2735702e+00   3.8680292e+00  -1.1699876e+00  -2.6622683e+00  -4.5931139e-01  -1.4917530e+00   3.1539663e+00   2.4717134e+00   2.7234417e+00   4.6948317e+00   2.5690697e+00   3.0756861e+00   2.4792722e+00   2.7424026e+00  -5.0666610e+00  -5.0103590e+00   1.5883087e+00   3.5578602e+00   2.2148293e+00
  -3.2642894e+00  -3.5491701e+00  -3.3767245e+00  -4.9356633e+00   9.9698216e-02  -1.1384424e+00   2.8988325e+00   2.6312956e+00   2.9047477e+00   4.1423168e+00  -1.6146982e+00  -1.9060193e+00   1.5886283e-01   4.4275511e-01   3.0663723e+00   4.9346265e+00  -6.2796870e+00  -1.9937451e+00   3.3180465e+00  -4.2948905e+00   3.1696422e+00  -4.8619152e+00  -5.7019053e+00  -3.5299170e+00  -4.6293583e+00  -9.0400964e-01  -1.7177749e+00   1.3412977e+00   9.5096660e-01   3.3503370e+00   2.9900426e+00  -3.5123682e+00  -4.3832937e+00  -2.4585901e+00  -2.9589606e+00   1.3139348e+00   5.8440376e-01   2.9179894e+00   3.2125234e+00  -2.3808444e+00  -2.6087506e+00  -6.1338186e-01  -1.9103884e+00   3.8473332e-01  -3.4491086e-01   1.8274279e+00   2.3228848e-01   3.0721056e+00   3.3652398e+00  -2.4402721e+00  -4.7503643e+00  -4.5902288e-01  -7.1364712e-01   3.3009257e+00   2.6744527e+00   3.1664979e+00   3.8164055e+00  -9.1468501e-01  -2.3726655e+00  -2.4683570e-01  -1.2390552e+00   3.1837334e+00   2.7045130e+00   2.8529434e+00   4.8245792e+00   2.6473069e+00   3.1736383e+00   2.5462331e+00   2.7754926e+00  -5.1087933e+00  -5.1419373e+00   1.4793801e+00   3.5098869e+00   2.2904992e+00
  -3.1116746e+00  -3.3538998e+00  -3.4472671e+00  -4.8857778e+00  -8.6824325e-02  -1.2483252e+00   2.6829459e+00   2.5756027e+00   2.8422145e+00   4.0843984e+00  -1.4656530e+00  -1.6803585e+00   1.8438307e-01   6.1875549e-01   3.0425159e+00   4.8336250e+00  -6.3335737e+00  -2.1169933e+00   3.1952912e+00  -4.1743806e+00   3.1266860e+00  -4.9585756e+00  -5.6802939e+00  -3.5928865e+00  -4.6922348e+00  -1.0333970e+00  -1.8330826e+00   1.1640528e+00   8.4481875e-01   3.2057642e+00   2.9304167e+00  -3.4550162e+00  -4.2604135e+00  -2.5631154e+00  -2.9848946e+00   1.1412995e+00   5.2792207e-01   2.7066006e+00   3.1517605e+00  -2.3308607e+00  -2.4462889e+00  -6.9843563e-01  -1.8094779e+00   2.5876239e-01  -3.0507037e-01   1.6441754e+00   2.0203940e-01   2.8798668e+00   3.2034072e+00  -2.3291183e+00  -4.5069664e+00  -3.6637875e-01  -4.8947808e-01   3.3484770e+00   2.7485572e+00   3.0462712e+00   3.7393016e+00  -6.6185793e-01  -2.0872186e+00  -3.8246480e-02  -9.9358376e-01   3.1955797e+00   2.9074749e+00   2.9509720e+00   4.9170124e+00   2.7069646e+00   3.2410623e+00   2.5850898e+00   2.7841794e+00  -5.0987051e+00  -5.2298106e+00   1.3646571e+00   3.4240531e+00   2.3431789e+00
  -2.9325053e+00  -3.1349858e+00  -3.4849414e+00  -4.7992569e+00  -2.6873231e-01  -1.3534790e+00   2.4588569e+00   2.4990047e+00   2.7621206e+00   4.0069679e+00  -1.3102425e+00  -1.4522771e+00   2.0092976e-01   7.7161645e-01   3.0031761e+00   4.7024621e+00  -6.3298699e+00  -2.2177597e+00   3.0474404e+00  -4.0244280e+00   3.0576919e+00  -5.0053622e+00  -5.6045862e+00  -3.6172737e+00  -4.7131244e+00  -1.1525981e+00  -1.9279194e+00   9.8468875e-01   7.3548090e-01   3.0396315e+00   2.8451899e+00  -3.3648440e+00  -4.0915839e+00  -2.6428348e+00  -2.9857775e+00   9.6616339e-01   4.6112358e-01   2.4822472e+00   3.0703148e+00  -2.2649714e+00  -2.2637488e+00  -7.7779687e-01  -1.7019781e+00   1.3007557e-01  -2.7375865e-01   1.4521410e+00   1.6305089e-01   2.6817273e+00   3.0198318e+00  -2.2105526e+00  -4.2447850e+00  -2.7383280e-01  -2.7619529e-01   3.3742794e+00   2.7951904e+00   2.9159628e+00   3.6386343e+00  -4.1705645e-01  -1.8116280e+00   1.6208040e-01  -7.5946844e-01   3.1888097e+00   3.0777658e+00   3.0167054e+00   4.9705757e+00   2.7489027e+00   3.2779506e+00   2.5981678e+00   2.7702118e+00  -5.0391470e+00  -5.2732478e+00   1.2484997e+00   3.3023208e+00   2.3745586e+00
  -2.7316775e+00  -2.8986470e+00  -3.4920873e+00  -4.6801867e+00  -4.4219585e-01  -1.4492270e+00   2.2314406e+00   2.4036163e+00   2.6677783e+00   3.9136568e+00  -1.1527943e+00  -1.2278783e+00   2.0731317e-01   8.9902143e-01   2.9495884e+00   4.5438872e+00  -6.2716431e+00  -2.2923669e+00   2.8776475e+00  -3.8505573e+00   2.9665466e+00  -5.0051307e+00  -5.4791350e+00  -3.6039812e+00  -4.6917986e+00  -1.2593493e+00  -1.9982378e+00   8.0784022e-01   6.2761008e-01   2.8560448e+00   2.7369715e+00  -3.2463102e+00  -3.8821887e+00  -2.6978058e+00  -2.9605040e+00   7.9282956e-01   3.8690244e-01   2.2496703e+00   2.9708710e+00  -2.1864709e+00  -2.0677408e+00  -8.5053171e-01  -1.5891166e+00   9.9311754e-04  -2.4997271e-01   1.2555559e+00   1.1741995e-01   2.4815803e+00   2.8192330e+00  -2.0889475e+00  -3.9692022e+00  -1.8460418e-01  -7.8218595e-02   3.3766452e+00   2.8143287e+00   2.7789522e+00   3.5171579e+00  -1.8605698e-01  -1.5516419e+00   3.4961759e-01  -5.4101838e-01   3.1631969e+00   3.2130121e+00   3.0498656e+00   4.9844871e+00   2.7740820e+00   3.2846888e+00   2.5882173e+00   2.7358244e+00  -4.9345383e+00  -5.2724880e+00   1.1354700e+00   3.1480940e+00   2.3865915e+00
  -2.5149180e+00  -2.6516541e+00  -3.4720250e+00  -4.5336023e+00  -6.0348322e-01  -1.5308540e+00   2.0058800e+00   2.2924677e+00   2.5629717e+00   3.8084463e+00  -9.9788370e-01  -1.0132767e+00   2.0250855e-01   9.9939761e-01   2.8834967e+00   4.3615197e+00  -6.1633974e+00  -2.3376907e+00   2.6900124e+00  -3.6591178e+00   2.8577720e+00  -4.9621059e+00  -5.3097268e+00  -3.5547946e+00  -4.6290604e+00  -1.3514579e+00  -2.0404960e+00   6.3828776e-01   5.2602969e-01   2.6598567e+00   2.6093401e+00  -3.1048468e+00  -3.6389361e+00  -2.7287446e+00  -2.9085985e+00   6.2578199e-01   3.0883775e-01   2.0142251e+00   2.8568677e+00  -2.0991424e+00  -1.8653489e+00  -9.1593446e-01  -1.4723078e+00  -1.2606337e-01  -2.3228391e-01   1.0589867e+00   6.7795020e-02   2.2835614e+00   2.6071733e+00  -1.9690946e+00  -3.6858657e+00  -1.0198250e-01   1.0040877e-01   3.3542892e+00   2.8064908e+00   2.6387667e+00   3.3783342e+00   2.5392157e-02  -1.3128377e+00   5.1986561e-01  -3.4252515e-01   3.1189712e+00   3.3113777e+00   3.0507118e+00   4.9587268e+00   2.7834863e+00   3.2620202e+00   2.5582503e+00   2.6836175e+00  -4.7907563e+00  -5.2287036e+00   1.0301744e+00   2.9660653e+00   2.3813542e+00
  -2.2885407e+00  -2.4009637e+00  -3.4288773e+00  -4.3652791e+00  -7.4909491e-01  -1.5938469e+00   1.7874660e+00   2.1693650e+00   2.4517709e+00   3.6954058e+00  -8.5013522e-01  -8.1433536e-01   1.8572246e-01   1.0719474e+00   2.8070537e+00   4.1596986e+00  -6.0108546e+00  -2.3512927e+00   2.4894301e+00  -3.4569777e+00   2.7362741e+00  -4.8816422e+00  -5.1033253e+00  -3.4722790e+00  -4.5267123e+00  -1.4268754e+00  -2.0518297e+00   4.8077404e-01   4.3551456e-01   2.4564637e+00   2.4666868e+00  -2.9465786e+00  -3.3695573e+00  -2.7369784e+00  -2.8302630e+00   4.6949639e-01   2.3100363e-01   1.7816551e+00   2.7323109e+00  -2.0070712e+00  -1.6638215e+00  -9.7356118e-01  -1.3531295e+00  -2.4869097e-01  -2.1894104e-01   8.6713683e-01   1.7227283e-02   2.0918695e+00   2.3897940e+00  -1.8559843e+00  -3.4004342e+00  -2.9167900e-02   2.5616710e-01   3.3063904e+00   2.7727116e+00   2.4989248e+00   3.2261685e+00   2.1184050e-01  -1.1003937e+00   6.6855012e-01  -1.6804803e-01   3.0567986e+00   3.3716477e+00   3.0200485e+00   4.8940307e+00   2.7780736e+00   3.2110253e+00   2.5113894e+00   2.6164378e+00  -4.6148433e+00  -5.1439303e+00   9.3707668e-01   2.7619802e+00   2.3609277e+00
  -2.0591589e+00  -2.1533371e+00  -3.3673483e+00  -4.1814857e+00  -8.7589709e-01  -1.6341390e+00   1.5813770e+00   2.0386957e+00   2.3383321e+00   3.5784361e+00  -7.1401558e-01  -6.3640998e-01   1.5645327e-01   1.1166509e+00   2.7227055e+00   3.9433030e+00  -5.8206845e+00  -2.3315335e+00   2.2813744e+00  -3.2511822e+00   2.6070773e+00  -4.7699395e+00  -4.8677626e+00  -3.3596500e+00  -4.3874889e+00  -1.4837814e+00  -2.0302063e+00   3.3979645e-01   3.6055508e-01   2.2515551e+00   2.3139962e+00  -2.7780035e+00  -3.0824626e+00  -2.7243725e+00  -2.7263954e+00   3.2823225e-01   1.5773430e-01   1.5578251e+00   2.6015450e+00  -1.9144345e+00  -1.4702519e+00  -1.0232509e+00  -1.2332905e+00  -3.6462793e-01  -2.0799408e-01   6.8463316e-01  -3.1008220e-02   1.9105819e+00   2.1735088e+00  -1.7545646e+00  -3.1183246e+00   3.0885958e-02   3.8618960e-01   3.2326583e+00   2.7145073e+00   2.3627948e+00   3.0650245e+00   3.6840596e-01  -9.1885862e-01   7.9182711e-01  -2.1195984e-02   2.9777567e+00   3.3933140e+00   2.9592485e+00   4.7918753e+00   2.7587642e+00   3.1331159e+00   2.4507460e+00   2.5372698e+00  -4.4146567e+00  -5.0209719e+00   8.6029448e-01   2.5423338e+00   2.3273052e+00
  -1.8333801e+00  -1.9149738e+00  -3.2924776e+00  -3.9887178e+00  -9.8124860e-01  -1.6483467e+00   1.3924442e+00   1.9051874e+00   2.2266953e+00   3.4610331e+00  -5.9363084e-01  -4.8411577e-01   1.1454578e-01   1.1342404e+00   2.6330733e+00   3.7175524e+00  -5.6002014e+00  -2.2776666e+00   2.0716247e+00  -3.0486024e+00   2.4750612e+00  -4.6337183e+00  -4.6113899e+00  -3.2206328e+00  -4.2149580e+00  -1.5206770e+00  -1.9745608e+00   2.1938558e-01   3.0511518e-01   2.0508242e+00   2.1565788e+00  -2.6056566e+00  -2.7863753e+00  -2.6932404e+00  -2.5985904e+00   2.0581825e-01   9.3358711e-02   1.3484309e+00   2.4689932e+00  -1.8252862e+00  -1.2912753e+00  -1.0651302e+00  -1.1145891e+00  -4.7186749e-01  -1.9743179e-01   5.1580794e-01  -7.3612257e-02   1.7434676e+00   1.9646721e+00  -1.6694932e+00  -2.8444710e+00   7.5619176e-02   4.8836960e-01   3.1333990e+00   2.6338327e+00   2.2334633e+00   2.8994284e+00   4.9102922e-01  -7.7193670e-01   8.8648339e-01   9.5078662e-02   2.8833091e+00   3.3766568e+00   2.8702817e+00   4.6544607e+00   2.7264607e+00   3.0300448e+00   2.3793206e+00   2.4491384e+00  -4.1984842e+00  -4.8632896e+00   8.0338497e-01   2.3140204e+00   2.2823379e+00
  -1.6174954e+00  -1.6911830e+00  -3.2093803e+00  -3.7934236e+00  -1.0631153e+00  -1.6339855e+00   1.2249216e+00   1.7736381e+00   2.1205917e+00   3.3460978e+00  -4.9253487e-01  -3.6112463e-01   6.0234551e-02   1.1261565e+00   2.5408371e+00   3.4877954e+00  -5.3570442e+00  -2.1899082e+00   1.8659595e+00  -2.8555979e+00   2.3447180e+00  -4.4798898e+00  -4.3427133e+00  -3.0593118e+00  -4.0133924e+00  -1.5364794e+00  -1.8848986e+00   1.2288416e-01   2.7239752e-01   1.8596640e+00   1.9997746e+00  -2.4357762e+00  -2.4899582e+00  -2.6462426e+00  -2.4491136e+00   1.0544483e-01   4.1921382e-02   1.1587043e+00   2.3388889e+00  -1.7433421e+00  -1.1327939e+00  -1.0995988e+00  -9.9886965e-01  -5.6875359e-01  -1.8532574e-01   3.6449111e-01  -1.0746681e-01   1.5938143e+00   1.7692450e+00  -1.6048927e+00  -2.5831091e+00   1.0299469e-01   5.6144071e-01   3.0095675e+00   2.5330339e+00   2.1136327e+00   2.7338734e+00   5.7669664e-01  -6.6229629e-01   9.5011998e-01   1.7866433e-01   2.7752734e+00   3.3228147e+00   2.7557474e+00   4.4846831e+00   2.6820989e+00   2.9039247e+00   2.2999425e+00   2.3550311e+00  -3.9746387e+00  -4.6748709e+00   7.6913644e-01   2.0839606e+00   2.2277124e+00
  -1.4171818e+00  -1.4861188e+00  -3.1229932e+00  -3.6017408e+00  -1.1201658e+00  -1.5896534e+00   1.0822696e+00   1.6486352e+00   2.0232728e+00   3.2358005e+00  -4.1356014e-01  -2.7000343e-01  -5.8255127e-03   1.0944853e+00   2.4486234e+00   3.2593010e+00  -5.0988538e+00  -2.0694761e+00   1.6698320e+00  -2.6777136e+00   2.2199462e+00  -4.3152277e+00  -4.0700347e+00  -2.8799801e+00  -3.7876246e+00  -1.5306134e+00  -1.7623620e+00   5.2740700e-02   2.6463104e-01   1.6828696e+00   1.8486463e+00  -2.2739930e+00  -2.2014563e+00  -2.5862768e+00  -2.2808580e+00   2.9478318e-02   6.9103310e-03   9.9313737e-01   2.2150190e+00  -1.6717837e+00  -9.9974262e-01  -1.1272955e+00  -8.8797676e-01  -6.5405094e-01  -1.6997188e-01   2.3382438e-01  -1.2983393e-01   1.4642732e+00   1.5924809e+00  -1.5641234e+00  -2.3375978e+00   1.1160363e-01   6.0502631e-01   2.8628059e+00   2.4147942e+00   2.0055349e+00   2.5726369e+00   6.2361635e-01  -5.9141540e-01   9.8130608e-01   2.2844137e-01   2.6557834e+00   3.2338364e+00   2.6188915e+00   4.2861078e+00   2.6267121e+00   2.7572525e+00   2.2152343e+00   2.2578375e+00  -3.7510669e+00  -4.4600975e+00   7.5937820e-01   1.8587313e+00   2.1649616e+00
  -1.2372349e+00  -1.3025915e+00  -3.0378398e+00  -3.4192533e+00  -1.1518435e+00  -1.5151687e+00   9.6697013e-01   1.5342847e+00   1.9373683e+00   3.1315115e+00  -3.5867639e-01  -2.1209904e-01  -8.2544282e-02   1.0418852e+00   2.3589023e+00   3.0370613e+00  -4.8329701e+00  -1.9185972e+00   1.4880589e+00  -2.5194258e+00   2.1038919e+00  -4.1460661e+00  -3.8011154e+00  -2.6869959e+00  -3.5428862e+00  -1.5030907e+00  -1.6092535e+00   1.0334655e-02   2.8289918e-01   1.5243673e+00   1.7076873e+00  -2.1250622e+00  -1.9283683e+00  -2.5163678e+00  -2.0972814e+00  -2.0690039e-02  -8.9885745e-03   8.5524050e-01   2.1004976e+00  -1.6130864e+00  -8.9590438e-01  -1.1490471e+00  -7.8371092e-01  -7.2698482e-01  -1.5002074e-01   1.2610928e-01  -1.3853296e-01   1.3567315e+00   1.4386528e+00  -1.5495846e+00  -2.1102874e+00   1.0074202e-01   6.1965619e-01   2.6954499e+00   2.2820767e+00   1.9108682e+00   2.4196158e+00   6.3133780e-01  -5.5947514e-01   9.7969178e-01   2.4439303e-01   2.5272432e+00   3.1127003e+00   2.4636036e+00   4.0629178e+00   2.5615030e+00   2.5929280e+00   2.1276069e+00   2.1603027e+00  -3.5349859e+00  -4.2236108e+00   7.7482514e-01   1.6442246e+00   2.0955020e+00
  -1.0813460e+00  -1.1419699e+00  -2.9578285e+00  -3.2507808e+00  -1.1584096e+00  -1.4116550e+00   8.8038154e-01   1.4339681e+00   1.8647843e+00   3.0337947e+00  -3.2888715e-01  -1.8747430e-01  -1.6840022e-01   9.7150422e-01   2.2738922e+00   2.8256138e+00  -4.5661595e+00  -1.7404782e+00   1.3245397e+00  -2.3839590e+00   1.9988463e+00  -3.9780368e+00  -3.5428815e+00  -2.4846503e+00  -3.2846453e+00  -1.4545721e+00  -1.4290116e+00  -4.1534205e-03   3.2701929e-01   1.3869901e+00   1.5805615e+00  -1.9926510e+00  -1.6771624e+00  -2.4395616e+00  -1.9023227e+00  -4.4749786e-02  -4.0919085e-03   7.4735327e-01   1.9975875e+00  -1.5688851e+00  -8.2377677e-01  -1.1658048e+00  -6.8778508e-01  -7.8725033e-01  -1.2458782e-01   4.2695950e-02  -1.3208478e-01   1.2722153e+00   1.3108385e+00  -1.5625560e+00  -1.9024419e+00   7.0457648e-02   6.0674853e-01   2.5105000e+00   2.1380604e+00   1.8307522e+00   2.2781897e+00   6.0080774e-01  -5.6530635e-01   9.4607098e-01   2.2766871e-01   2.3922611e+00   2.9632984e+00   2.2943776e+00   3.8198521e+00   2.4879051e+00   2.4142611e+00   2.0392692e+00   2.0649922e+00  -3.3325724e+00  -3.9701793e+00   8.1496890e-01   1.4453556e+00   2.0206838e+00
  -9.5193407e-01  -1.0041715e+00  -2.8860893e+00  -3.1002097e+00  -1.1409540e+00  -1.2815620e+00   8.2264391e-01   1.3501475e+00   1.8066374e+00   2.9424641e+00  -3.2416603e-01  -1.9489786e-01  -2.6146647e-01   8.8688824e-01   2.1954729e+00   2.6288936e+00  -4.3043814e+00  -1.5392398e+00   1.1820331e+00  -2.2731676e+00   1.9062009e+00  -3.8158560e+00  -3.3011801e+00  -2.2770495e+00  -3.0184407e+00  -1.3864023e+00  -1.2261338e+00   8.1870926e-03   3.9548973e-01   1.2723180e+00   1.4698998e+00  -1.8791916e+00  -1.4530461e+00  -2.3588233e+00  -1.7003033e+00  -4.3522679e-02   2.2141493e-02   6.7051605e-01   1.9075835e+00  -1.5398800e+00  -7.8449055e-01  -1.1785722e+00  -6.0178241e-01  -8.3499393e-01  -9.3335949e-02  -1.6079628e-02  -1.0981235e-01   1.2108278e+00   1.2107789e+00  -1.6030879e+00  -1.7142224e+00   2.1564282e-02   5.6855843e-01   2.3115463e+00   1.9860742e+00   1.7656952e+00   2.1511145e+00   5.3435853e-01  -6.0639545e-01   8.8238862e-01   1.8059627e-01   2.2535725e+00   2.7903764e+00   2.1162324e+00   3.5621169e+00   2.4076235e+00   2.2249560e+00   1.9522473e+00   1.9742656e+00  -3.1487165e+00  -3.7045755e+00   8.7803033e-01   1.2658404e+00   1.9418499e+00
  -8.5004128e-01  -8.8774098e-01  -2.8248589e+00  -2.9703670e+00  -1.1013747e+00  -1.1286197e+00   7.9264014e-01   1.2842307e+00   1.7632317e+00   2.8566885e+00  -3.4343982e-01  -2.3188675e-01  -3.5946131e-01   7.9188299e-01   2.1251075e+00   2.4501192e+00  -4.0526112e+00  -1.3198097e+00   1.0620038e+00  -2.1874974e+00   1.8264586e+00  -3.6631737e+00  -3.0805982e+00  -2.0680132e+00  -2.7497225e+00  -1.3006143e+00  -1.0060480e+00   4.4993151e-02   4.8551034e-01   1.1805909e+00   1.3771635e+00  -1.7858050e+00  -1.2597957e+00  -2.2769497e+00  -1.4958077e+00  -1.8956136e-02   6.9043387e-02   6.2441056e-01   1.8307616e+00  -1.5257912e+00  -7.7777970e-01  -1.1883324e+00  -5.2711505e-01  -8.7077225e-01  -5.6522857e-02  -5.0908338e-02  -7.1890842e-02   1.1717212e+00   1.1388170e+00  -1.6699458e+00  -1.5447295e+00  -4.4376384e-02   5.0809413e-01   2.1026470e+00   1.8295232e+00   1.7155746e+00   2.0404489e+00   4.3563222e-01  -6.7894889e-01   7.9169058e-01   1.0664057e-01   2.1139380e+00   2.5994265e+00   1.9345816e+00   3.2952704e+00   2.3226401e+00   2.0290663e+00   1.8684015e+00   1.8902454e+00  -2.9868520e+00  -3.4314609e+00   9.6098136e-01   1.1080528e+00   1.8603874e+00
  -7.7529593e-01  -7.9000361e-01  -2.7754146e+00  -2.8629399e+00  -1.0423184e+00  -9.5772345e-01   7.8801517e-01   1.2365064e+00   1.7340713e+00   2.7751326e+00  -3.8461812e-01  -2.9480238e-01  -4.5982392e-01   6.9052558e-01   2.0637673e+00   2.2917134e+00  -3.8147126e+00  -1.0877763e+00   9.6455424e-01  -2.1260129e+00   1.7592961e+00  -3.5224832e+00  -2.8843430e+00  -1.8609881e+00  -2.4836963e+00  -1.1998958e+00  -7.7493055e-01   1.0269706e-01   5.9308140e-01   1.1107022e+00   1.3025871e+00  -1.7122942e+00  -1.0996511e+00  -2.1964908e+00  -1.2935488e+00   2.5942429e-02   1.3474648e-01   6.0736762e-01   1.7663981e+00  -1.5253597e+00  -8.0200215e-01  -1.1959802e+00  -4.6498214e-01  -8.9549728e-01  -1.5010074e-02  -6.3470677e-02  -1.9345120e-02   1.1531040e+00   1.0939173e+00  -1.7606138e+00  -1.3921054e+00  -1.2510486e-01   4.2900376e-01   1.8881601e+00   1.6718134e+00   1.6796238e+00   1.9475125e+00   3.0944435e-01  -7.7801378e-01   6.7801778e-01   1.0307237e-02   1.9760224e+00   2.3965329e+00   1.7550570e+00   3.0250827e+00   2.2351784e+00   1.8309161e+00   1.7894348e+00   1.8147874e+00  -2.8488663e+00  -3.1552771e+00   1.0596401e+00   9.7296743e-01   1.7777642e+00
  -7.2594302e-01  -7.0728140e-01  -2.7380573e+00  -2.7784437e+00  -9.6709227e-01  -7.7475160e-01   8.0525435e-01   1.2061521e+00   1.7179060e+00   2.6961189e+00  -4.4467061e-01  -3.7899500e-01  -5.5981606e-01   5.8692676e-01   2.0118691e+00   2.1552623e+00  -3.5933625e+00  -8.4920269e-01   8.8844473e-01  -2.0864896e+00   1.7036631e+00  -3.3950928e+00  -2.7141856e+00  -1.6589781e+00  -2.2251805e+00  -1.0875164e+00  -5.3947895e-01   1.7666895e-01   7.1317799e-01   1.0602726e+00   1.2452023e+00  -1.6572052e+00  -9.7327601e-01  -2.1196817e+00  -1.0982177e+00   8.7228247e-02   2.1627266e-01   6.1644060e-01   1.7128512e+00  -1.5363983e+00  -8.5421031e-01  -1.2022630e+00  -4.1632780e-01  -9.1037064e-01   2.9769250e-02  -5.6352548e-02   4.6004959e-02   1.1522814e+00   1.0737642e+00  -1.8713580e+00  -1.2536892e+00  -2.1774440e-01   3.3543701e-01   1.6725303e+00   1.5162715e+00   1.6564293e+00   1.8728746e+00   1.6159541e-01  -8.9764994e-01   5.4624922e-01  -1.0300630e-01   1.8422562e+00   2.1881782e+00   1.5832908e+00   2.7573675e+00   2.1476282e+00   1.6349866e+00   1.7168840e+00   1.7494415e+00  -2.7350880e+00  -2.8801459e+00   1.1688393e+00   8.6018891e-01   1.6955448e+00
  -6.9893974e-01  -6.3515646e-01  -2.7121418e+00  -2.7162345e+00  -8.7953866e-01  -5.8632404e-01   8.3981770e-01   1.1913140e+00   1.7128038e+00   2.6177928e+00  -5.1974947e-01  -4.7899181e-01  -6.5664417e-01   4.8514360e-01   1.9692168e+00   2.0415070e+00  -3.3900349e+00  -6.1040718e-01   8.3120268e-01  -2.0655606e+00   1.6579119e+00  -3.2811580e+00  -2.5704668e+00  -1.4644857e+00  -1.9784711e+00  -9.6721357e-01  -3.0664450e-01   2.6142794e-01   8.3999341e-01   1.0258002e+00   1.2029418e+00  -1.6179495e+00  -8.7978429e-01  -2.0483873e+00  -9.1432292e-01   1.6019347e-01   3.0969232e-01   6.4753794e-01   1.6676979e+00  -1.5558887e+00  -9.3027205e-01  -1.2077356e+00  -3.8179982e-01  -9.1681499e-01   7.5882433e-02  -3.2918157e-02   1.2164622e-01   1.1657309e+00   1.0749268e+00  -1.9973479e+00  -1.1262141e+00  -3.1890887e-01   2.3188722e-01   1.4600497e+00   1.3660604e+00   1.6439394e+00   1.8163688e+00  -1.3607161e-03  -1.0311458e+00   4.0190285e-01  -2.2720772e-01   1.7146878e+00   1.9810117e+00   1.4246658e+00   2.4977939e+00   2.0624282e+00   1.4457685e+00   1.6520914e+00   1.6954065e+00  -2.6443484e+00  -2.6097756e+00   1.2826645e+00   7.6806074e-01   1.6153780e+00
  -6.9011080e-01  -5.6876384e-01  -2.6961491e+00  -2.6745644e+00  -7.8388386e-01  -3.9951300e-01   8.8632608e-01   1.1892483e+00   1.7162449e+00   2.5382778e+00  -6.0535096e-01  -5.8872282e-01  -7.4759602e-01   3.8904370e-01   1.9349644e+00   1.9503631e+00  -3.2050307e+00  -3.7771606e-01   7.8931094e-01  -2.0589121e+00   1.6199412e+00  -3.1797648e+00  -2.4521559e+00  -1.2794671e+00  -1.7472238e+00  -8.4304219e-01  -8.3339688e-02   3.5091306e-01   9.6723557e-01   1.0028776e+00   1.1728138e+00  -1.5909796e+00  -8.1682979e-01  -1.9840554e+00  -7.4602389e-01   2.3958578e-01   4.1034437e-01   6.9560570e-01   1.6279113e+00  -1.5801220e+00  -1.0250409e+00  -1.2127283e+00  -3.6171060e-01  -9.1640460e-01   1.2100507e-01   2.8531581e-03   2.0451141e-01   1.1892125e+00   1.0930772e+00  -2.1328304e+00  -1.0060365e+00  -4.2483484e-01   1.2301970e-01   1.2546047e+00   1.2240934e+00   1.6394899e+00   1.7771308e+00  -1.7237758e-01  -1.1712706e+00   2.5090504e-01  -3.5574865e-01   1.5948369e+00   1.7815970e+00   1.2840523e+00   2.2516849e+00   1.9819214e+00   1.2675891e+00   1.5961616e+00   1.6534811e+00  -2.5741089e+00  -2.3473747e+00   1.3947484e+00   6.9384254e-01   1.5389577e+00
  -6.9435533e-01  -5.0309750e-01  -2.6877987e+00  -2.6506795e+00  -6.8456092e-01  -2.2151967e-01   9.3879310e-01   1.1965144e+00   1.7252318e+00   2.4558080e+00  -6.9650861e-01  -7.0177325e-01  -8.3018061e-01   3.0216662e-01   1.9075979e+00   1.8809632e+00  -3.0375539e+00  -1.5720149e-01   7.5846175e-01  -2.0615112e+00   1.5873444e+00  -3.0890605e+00  -2.3569624e+00  -1.1053009e+00  -1.5343507e+00  -7.1919241e-01   1.2386564e-01   4.3880013e-01   1.0884622e+00   9.8646275e-01   1.1511318e+00  -1.5720095e+00  -7.8075644e-01  -1.9276817e+00  -5.9696885e-01   3.1986091e-01   5.1310162e-01   7.5485162e-01   1.5900638e+00  -1.6048767e+00  -1.1325705e+00  -1.2173320e+00  -3.5600316e-01  -9.1079744e-01   1.6255824e-01   4.6558893e-02   2.9114608e-01   1.2179120e+00   1.1232453e+00  -2.2713529e+00  -8.8937946e-01  -5.3153189e-01   1.3494290e-02   1.0594316e+00   1.0929464e+00   1.6398555e+00   1.7536529e+00  -3.4419724e-01  -1.3105513e+00   9.9341667e-02  -4.8189469e-01   1.4835652e+00   1.5961465e+00   1.1655498e+00   2.0238097e+00   1.9081918e+00   1.1044236e+00   1.5499034e+00   1.6240130e+00  -2.5206434e+00  -2.0955779e+00   1.4986080e+00   6.3394127e-01   1.4679576e+00
  -7.0589548e-01  -4.3331247e-01  -2.6841900e+00  -2.6409566e+00  -5.8601486e-01  -5.9336117e-02   9.9089415e-01   1.2092002e+00   1.7364114e+00   2.3688289e+00  -7.8800886e-01  -8.1165355e-01  -9.0226000e-01   2.2758812e-01   1.8849496e+00   1.8317133e+00  -2.8858306e+00   4.5582840e-02   7.3386056e-01  -2.0678631e+00   1.5575496e+00  -3.0064222e+00  -2.2814953e+00  -9.4277178e-01  -1.3419428e+00  -5.9978753e-01   3.0904204e-01   5.1884634e-01   1.1974300e+00   9.7118873e-01   1.1337838e+00  -1.5562720e+00  -7.6680195e-01  -1.8797825e+00  -4.7014373e-01   3.9545686e-01   6.1266191e-01   8.1900019e-01   1.5505386e+00  -1.6256272e+00  -1.2463695e+00  -1.2213992e+00  -3.6422580e-01  -9.0166789e-01   1.9786722e-01   9.3584487e-02   3.7788982e-01   1.2466176e+00   1.1600922e+00  -2.4060234e+00  -7.7257603e-01  -6.3494449e-01  -9.2210701e-02   8.7690700e-01   9.7476883e-01   1.6413301e+00   1.7438498e+00  -5.0963705e-01  -1.4415642e+00  -4.6795538e-02  -5.9901350e-01   1.3809769e+00   1.4302576e+00   1.0722531e+00   1.8181837e+00   1.8428999e+00   9.5970101e-01   1.5137658e+00   1.6068518e+00  -2.4792682e+00  -1.8563854e+00   1.5880030e+00   5.8417852e-01   1.4039443e+00
  -7.1855599e-01  -3.5500902e-01  -2.6819741e+00  -2.6410696e+00  -4.9250025e-01   8.0589113e-02   1.0362625e+00   1.2231663e+00   1.7462067e+00   2.2760647e+00  -8.7461776e-01  -9.1207499e-01  -9.6215958e-01   1.6779750e-01   1.8642541e+00   1.8003615e+00  -2.7472622e+00   2.2584992e-01   7.1055442e-01  -2.0722768e+00   1.5279479e+00  -2.9286534e+00  -2.2214557e+00  -7.9207254e-01  -1.1712180e+00  -4.8867369e-01   4.6717268e-01   5.8524209e-01   1.2884382e+00   9.5169347e-01   1.1165201e+00  -1.5387990e+00  -7.6934690e-01  -1.8403814e+00  -3.6774224e-01   4.6107611e-01   7.0384556e-01   8.8156825e-01   1.5057398e+00  -1.6377744e+00  -1.3596815e+00  -1.2245585e+00  -3.8551849e-01  -8.9064199e-01   2.2433120e-01   1.3932436e-01   4.6106118e-01   1.2699279e+00   1.1981831e+00  -2.5297982e+00  -6.5229434e-01  -7.3111874e-01  -1.8996471e-01   7.0839596e-01   8.7120276e-01   1.6398488e+00   1.7451356e+00  -6.6187114e-01  -1.5572273e+00  -1.8185348e-01  -7.0086879e-01   1.2863718e+00   1.2886656e+00   1.0060663e+00   1.6378842e+00   1.7871347e+00   8.3612126e-01   1.4877785e+00   1.6013121e+00  -2.4446019e+00  -1.6311260e+00   1.6572951e+00   5.4007536e-01   1.3482767e+00
  -7.2606226e-01  -2.6448270e-01  -2.6775405e+00  -2.6461879e+00  -4.0787937e-01   1.9266347e-01   1.0687998e+00   1.2342897e+00   1.7509547e+00   2.1765486e+00  -9.5130821e-01  -9.9721738e-01  -1.0087451e+00   1.2459508e-01   1.8422457e+00   1.7840701e+00  -2.6186067e+00   3.7979821e-01   6.8376616e-01  -2.0691392e+00   1.4960017e+00  -2.8522004e+00  -2.1718704e+00  -6.5282866e-01  -1.0225025e+00  -3.8921615e-01   5.9438495e-01   6.3294796e-01   1.3566421e+00   9.2295138e-01   1.0952406e+00  -1.5147145e+00  -7.8219803e-01  -1.8090125e+00  -2.9106637e-01   5.1196048e-01   7.8188161e-01   9.3615160e-01   1.4522811e+00  -1.6368870e+00  -1.4657821e+00  -1.2262439e+00  -4.1861372e-01  -8.7923440e-01   2.3959485e-01   1.7940191e-01   5.3713397e-01   1.2824834e+00   1.2322453e+00  -2.6357867e+00  -5.2573176e-01  -8.1636580e-01  -2.7613422e-01   5.5417696e-01   7.8330646e-01   1.6311452e+00   1.7545024e+00  -7.9469486e-01  -1.6510822e+00  -3.0074164e-01  -7.8190275e-01   1.1982566e+00   1.1750235e+00   9.6757773e-01   1.4848958e+00   1.7412945e+00   7.3549423e-01   1.4715038e+00   1.6061509e+00  -2.4108526e+00  -1.4204455e+00   1.7017816e+00   4.9713639e-01   1.3019992e+00
  -7.2234463e-01  -1.5893012e-01  -2.6672194e+00  -2.6511896e+00  -3.3543419e-01   2.7242256e-01   1.0829884e+00   1.2386927e+00   1.7470487e+00   2.0696203e+00  -1.0134759e+00  -1.0619781e+00  -1.0414589e+00   9.9020129e-02   1.8153058e+00   1.7794931e+00  -2.4961863e+00   5.0478268e-01   6.4921046e-01  -2.0531757e+00   1.4593339e+00  -2.7733782e+00  -2.1273418e+00  -5.2414595e-01  -8.9524984e-01  -3.0411755e-01   6.8812514e-01   6.5799583e-01   1.3983197e+00   8.8058639e-01   1.0662600e+00  -1.4795236e+00  -7.9889273e-01  -1.7847394e+00  -2.4046373e-01   5.4414434e-01   8.4266353e-01   9.7671015e-01   1.3871495e+00  -1.6189418e+00  -1.5582757e+00  -1.2257352e+00  -4.6185448e-01  -8.6878788e-01   2.4171043e-01   2.0987690e-01   6.0289741e-01   1.2792140e+00   1.2573972e+00  -2.7175567e+00  -3.9076685e-01  -8.8741433e-01  -3.4770810e-01   4.1345716e-01   7.1149386e-01   1.6109481e+00   1.7686033e+00  -9.0276288e-01  -1.7175524e+00  -3.9912485e-01  -8.3749341e-01   1.1144254e+00   1.0917245e+00   9.5600892e-01   1.3599931e+00   1.7050130e+00   6.5861536e-01   1.4640082e+00   1.6195637e+00  -2.3721159e+00  -1.2243273e+00   1.7179839e+00   4.5111609e-01   1.2657385e+00
  -7.0183567e-01  -3.6599204e-02  -2.6474817e+00  -2.6508873e+00  -2.7770184e-01   3.1674786e-01   1.0741870e+00   1.2329445e+00   1.7310823e+00   1.9548982e+00  -1.0571366e+00  -1.1021915e+00  -1.0603087e+00   9.1313914e-02   1.7796516e+00   1.7828552e+00  -2.3761022e+00   5.9942956e-01   6.0337110e-01  -2.0196908e+00   1.4157984e+00  -2.6885913e+00  -2.0823188e+00  -4.0468167e-01  -7.8809671e-01  -2.3527054e-01   7.4726720e-01   6.5773340e-01   1.4110746e+00   8.2114919e-01   1.0265378e+00  -1.4293807e+00  -8.1301008e-01  -1.7661959e+00  -2.1530728e-01   5.5467101e-01   8.8296290e-01   9.9784227e-01   1.3078350e+00  -1.5805488e+00  -1.6313758e+00  -1.2222069e+00  -5.1322941e-01  -8.6041777e-01   2.2928103e-01   2.2743114e-01   6.5559264e-01   1.2555907e+00   1.2693388e+00  -2.7694273e+00  -2.4606375e-01  -9.4154469e-01  -4.0239517e-01   2.8447958e-01   6.5549298e-01   1.5752043e+00   1.7838359e+00  -9.8179202e-01  -1.7521646e+00  -4.7358088e-01  -8.6417226e-01   1.0321083e+00   1.0397744e+00   9.6924134e-01   1.2626714e+00   1.6771359e+00   6.0518642e-01   1.4638631e+00   1.6392035e+00  -2.3226707e+00  -1.0421458e+00   1.7038724e+00   3.9825328e-01   1.2396152e+00
  -6.5974745e-01   1.0312268e-01  -2.6151322e+00  -2.6402546e+00  -2.3634348e-01   3.2401791e-01   1.0388970e+00   1.2142249e+00   1.6999894e+00   1.8322291e+00  -1.0790952e+00  -1.1148075e+00  -1.0658170e+00   1.0092082e-01   1.7315574e+00   1.7900366e+00  -2.2544574e+00   6.6368451e-01   5.4372540e-01  -1.9647806e+00   1.3635325e+00  -2.5945448e+00  -2.0313679e+00  -2.9273644e-01  -6.9895587e-01  -1.8365583e-01   7.7214852e-01   6.3099757e-01   1.3939642e+00   7.4234226e-01   9.7385743e-01  -1.3613236e+00  -8.1847278e-01  -1.7516451e+00  -2.1401796e-01   5.4176184e-01   9.0058937e-01   9.9503597e-01   1.2124214e+00  -1.5191482e+00  -1.6801580e+00  -1.2147833e+00  -5.7042513e-01  -8.5496185e-01   2.0157662e-01   2.2952357e-01   6.9302120e-01   1.2078665e+00   1.2644967e+00  -2.7867345e+00  -9.1128207e-02  -9.7669837e-01  -4.3868968e-01   1.6471424e-01   6.1432925e-01   1.5203162e+00   1.7964243e+00  -1.0287217e+00  -1.7517260e+00  -5.2171573e-01  -8.5979042e-01   9.4817766e-01   1.0187232e+00   1.0039201e+00   1.1911291e+00   1.6557518e+00   5.7378885e-01   1.4691716e+00   1.6622237e+00  -2.2572693e+00  -8.7275109e-01   1.6590081e+00   3.3546337e-01   1.2231735e+00
  -5.9231596e-01   2.5968517e-01  -2.5674812e+00  -2.6146406e+00  -2.1205483e-01   2.9418834e-01   9.7498120e-01   1.1804491e+00   1.6511787e+00   1.7016294e+00  -1.0770804e+00  -1.0980221e+00  -1.0589327e+00   1.2652715e-01   1.6675951e+00   1.7966629e+00  -2.1275669e+00   6.9879539e-01   4.6890171e-01  -1.8855009e+00   1.3009969e+00  -2.4884263e+00  -1.9694332e+00  -1.8636231e-01  -6.2514035e-01  -1.4929204e-01   7.6453455e-01   5.7820483e-01   1.3475510e+00   6.4318039e-01   9.0694805e-01  -1.2734520e+00  -8.0982475e-01  -1.7390556e+00  -2.3413031e-01   5.0492652e-01   8.9449151e-01   9.6488519e-01   1.0996438e+00  -1.4331654e+00  -1.7007695e+00  -1.2025970e+00  -6.3089435e-01  -8.5293965e-01   1.5861471e-01   2.1450670e-01   7.1362336e-01   1.1332948e+00   1.2401227e+00  -2.7660559e+00   7.3682865e-02  -9.9155693e-01  -4.5590357e-01   5.1114877e-02   5.8633776e-01   1.4433751e+00   1.8025037e+00  -1.0418280e+00  -1.7144426e+00  -5.4223959e-01  -8.2362430e-01   8.5939624e-01   1.0266607e+00   1.0556236e+00   1.1423072e+00   1.6382763e+00   5.6191225e-01   1.4776280e+00   1.6853458e+00  -2.1713966e+00  -7.1457974e-01   1.5846006e+00   2.6048072e-01   1.2153419e+00
  -4.9699932e-01   4.3141536e-01  -2.5024881e+00  -2.5699661e+00  -2.0452344e-01   2.2879917e-01   8.8182063e-01   1.1303458e+00   1.5826513e+00   1.5632192e+00  -1.0498407e+00  -1.0513532e+00  -1.0409236e+00   1.6613430e-01   1.5848727e+00   1.7982040e+00  -1.9921528e+00   7.0723087e-01   3.7876386e-01  -1.7799946e+00   1.2270025e+00  -2.3680577e+00  -1.8920752e+00  -8.3478207e-02  -5.6351131e-01  -1.3123971e-01   7.2751600e-01   5.0135404e-01   1.2738738e+00   5.2407766e-01   8.2554573e-01  -1.1650439e+00  -7.8246950e-01  -1.7261928e+00  -2.7239507e-01   4.4501079e-01   8.6479909e-01   9.0526140e-01   9.6890873e-01  -1.3221168e+00  -1.6905868e+00  -1.1848459e+00  -6.9193512e-01  -8.5452347e-01   1.0120088e-01   1.8170053e-01   7.1652681e-01   1.0303044e+00   1.1943453e+00  -2.7053826e+00   2.4719316e-01  -9.8558694e-01  -4.5416587e-01  -5.9584553e-02   5.6920726e-01   1.3423680e+00   1.7982037e+00  -1.0207879e+00  -1.6399817e+00  -5.3500074e-01  -7.5641554e-01   7.6268501e-01   1.0602766e+00   1.1190857e+00   1.1119858e+00   1.6215811e+00   5.6603736e-01   1.4865995e+00   1.7049483e+00  -2.0615001e+00  -5.6578248e-01   1.4834709e+00   1.7194912e-01   1.2144236e+00
  -3.7262101e-01   6.1561619e-01  -2.4188638e+00  -2.5028863e+00  -2.1243681e-01   1.3091044e-01   7.6039855e-01   1.0634957e+00   1.4930982e+00   1.4171611e+00  -9.9719782e-01  -9.7565670e-01  -1.0132580e+00   2.1716027e-01   1.4812501e+00   1.7900827e+00  -1.8455043e+00   6.9254308e-01   2.7442186e-01  -1.6475662e+00   1.1407296e+00  -2.2319989e+00  -1.7956707e+00   1.8013879e-02  -5.1063962e-01  -1.2765856e-01   6.6534810e-01   4.0394120e-01   1.1763489e+00   3.8685595e-01   7.3039477e-01  -1.0365971e+00  -7.3285837e-01  -1.7107166e+00  -3.2491274e-01   3.6417650e-01   8.1280713e-01   8.1542890e-01   8.2028763e-01  -1.1866546e+00  -1.6483118e+00  -1.1608462e+00  -7.5077940e-01  -8.5952432e-01   3.0926391e-02   1.3141911e-01   7.0156436e-01   8.9862339e-01   1.1261790e+00  -2.6042254e+00   4.2747359e-01  -9.5905073e-01  -4.3438931e-01  -1.7056389e-01   5.6005685e-01   1.2163427e+00   1.7797344e+00  -9.6668763e-01  -1.5294657e+00  -5.0098200e-01  -6.6034265e-01   6.5538381e-01   1.1149862e+00   1.1884542e+00   1.0949354e+00   1.6021565e+00   5.8176886e-01   1.4932293e+00   1.7171766e+00  -1.9251687e+00  -4.2435999e-01   1.3599324e+00   6.9459989e-02   1.2181212e+00
  -2.1944755e-01   8.0871595e-01  -2.3161328e+00  -2.4109194e+00  -2.3354148e-01   4.9756187e-03   6.1330218e-01   9.8032910e-01   1.3819654e+00   1.2636054e+00  -9.2005675e-01  -8.7308400e-01  -9.7749632e-01   2.7656359e-01   1.3555106e+00   1.7677939e+00  -1.6856038e+00   6.5918476e-01   1.5817089e-01  -1.4887060e+00   1.0417357e+00  -2.0796113e+00  -1.6775671e+00   1.2012119e-01  -4.6297019e-01  -1.3591116e-01   5.8324582e-01   2.9079337e-01   1.0596056e+00   2.3467750e-01   6.2319631e-01  -8.8979691e-01  -6.5861898e-01  -1.6902855e+00  -3.8728898e-01   2.6581717e-01   7.4090797e-01   6.9609672e-01   6.5448589e-01  -1.0285535e+00  -1.5740061e+00  -1.1300797e+00  -8.0468374e-01  -8.6739426e-01  -4.9876986e-02   6.4950886e-02   6.6926581e-01   7.3933632e-01   1.0354953e+00  -2.4636545e+00   6.1193914e-01  -9.1298323e-01  -3.9820641e-01  -2.8463107e-01   5.5554349e-01   1.0655080e+00   1.7434726e+00  -8.8198155e-01  -1.3854046e+00  -4.4225996e-01  -5.3892487e-01   5.3548057e-01   1.1851114e+00   1.2575652e+00   1.0851171e+00   1.5762931e+00   6.0401208e-01   1.4945494e+00   1.7180650e+00  -1.7612591e+00  -2.8829520e-01   1.2195900e+00  -4.6457020e-02   1.2235928e+00
  -3.9197037e-02   1.0064558e+00  -2.1946462e+00  -2.2925295e+00  -2.6475228e-01  -1.4333929e-01   4.4463875e-01   8.8209187e-01   1.2494837e+00   1.1026494e+00  -8.2037033e-01  -7.4697937e-01  -9.3519915e-01   3.4098254e-01   1.2074730e+00   1.7270328e+00  -1.5112053e+00   6.1229573e-01   3.3367624e-02  -1.3050625e+00   9.2995583e-01  -1.9110662e+00  -1.5361776e+00   2.2466658e-01  -4.1697682e-01  -1.5270664e-01   4.8714815e-01   1.6783165e-01   9.2927252e-01   7.1904382e-02   5.0650989e-01  -7.2741176e-01  -5.5862118e-01  -1.6626580e+00  -4.5480241e-01   1.5441136e-01   6.5247880e-01   5.4940073e-01   4.7279631e-01  -8.5063793e-01  -1.4690577e+00  -1.0922312e+00  -8.5101916e-01  -8.7724759e-01  -1.3822181e-01  -1.5508184e-02   6.2082420e-01   5.5486952e-01   9.2296444e-01  -2.2862653e+00   7.9746984e-01  -8.4913875e-01  -3.4787740e-01  -4.0398373e-01   5.5199759e-01   8.9126127e-01   1.6860524e+00  -7.7039803e-01  -1.2115654e+00  -3.6192907e-01  -3.9686431e-01   4.0178572e-01   1.2641135e+00   1.3202176e+00   1.0759231e+00   1.5402702e+00   6.2718408e-01   1.4875957e+00   1.7036713e+00  -1.5699585e+00  -1.5567268e-01   1.0690778e+00  -1.7438556e-01   1.2275382e+00
   1.6502262e-01   1.2041037e+00  -2.0555554e+00  -2.1471656e+00  -3.0230670e-01  -3.0737858e-01   2.5986788e-01   7.7078146e-01   1.0966544e+00   9.3431366e-01  -7.0106321e-01  -6.0172349e-01  -8.8786607e-01   4.0688462e-01   1.0380283e+00   1.6638317e+00  -1.3218689e+00   5.5747051e-01  -9.5745612e-02  -1.0993666e+00   8.0569274e-01  -1.7273131e+00  -1.3710203e+00   3.3321375e-01  -3.6930066e-01  -1.7427366e-01   3.8346643e-01   4.1778397e-02   7.9172606e-01  -9.6104909e-02   3.8362164e-01  -5.5312675e-01  -4.3298071e-01  -1.6257903e+00  -5.2257448e-01   3.5322200e-02   5.5173296e-01   3.7881464e-01   2.7704252e-01  -6.5665787e-01  -1.3360883e+00  -1.0472160e+00  -8.8735407e-01  -8.8790052e-01  -2.3058348e-01  -1.0696524e-01   5.5804247e-01   3.4890164e-01   7.8997499e-01  -2.0760751e+00   9.8055238e-01  -7.6991170e-01  -2.8617399e-01  -5.3003817e-01   5.4558248e-01   6.9613511e-01   1.6044574e+00  -6.3679986e-01  -1.0127864e+00  -2.6399427e-01  -2.3983293e-01   2.5403661e-01   1.3448647e+00   1.3704301e+00   1.0604492e+00   1.4905338e+00   6.4545012e-01   1.4695177e+00   1.6702130e+00  -1.3527849e+00  -2.4777461e-02   9.1575188e-01  -3.1210803e-01   1.2263100e+00
   3.8884249e-01   1.3966811e+00  -1.9007415e+00  -1.9752545e+00  -3.4195787e-01  -4.7974962e-01   6.5557368e-02   6.4906174e-01   9.2519390e-01   7.5853765e-01  -5.6591648e-01  -4.4253022e-01  -8.3690757e-01   4.7072023e-01   8.4909844e-01   1.5747023e+00  -1.1179493e+00   5.0052076e-01  -2.2425503e-01  -8.7531167e-01   6.6959810e-01  -1.5300057e+00  -1.1826961e+00   4.4701260e-01  -3.1686443e-01  -1.9655210e-01   2.7883106e-01  -8.0174990e-02   6.5381628e-01  -2.6324985e-01   2.5838655e-01  -3.7132877e-01  -2.8300613e-01  -1.5779264e+00  -5.8573455e-01  -8.5448034e-02   4.4354468e-01   1.8899172e-01   6.9519304e-02  -4.5112151e-01  -1.1788044e+00  -9.9519605e-01  -9.1152752e-01  -8.9792830e-01  -3.2304454e-01  -2.0578152e-01   4.8326391e-01   1.2620088e-01   6.3854140e-01  -1.8383583e+00   1.1574378e+00  -6.7823965e-01  -2.1624238e-01  -6.6333789e-01   5.3247100e-01   4.8366740e-01   1.4961162e+00  -4.8700303e-01  -7.9474706e-01  -1.5323514e-01  -7.4215360e-02   9.2922382e-02   1.4199460e+00   1.4026705e+00   1.0317839e+00   1.4238566e+00   6.5297568e-01   1.4376784e+00   1.6142048e+00  -1.1125225e+00   1.0583240e-01   7.6735192e-01  -4.5671666e-01   1.2160459e+00
   6.2682050e-01   1.5791885e+00  -1.7327183e+00  -1.7781541e+00  -3.7919688e-01  -6.5259391e-01  -1.3092536e-01   5.2016061e-01   7.3743749e-01   5.7519817e-01  -4.1942126e-01  -2.7520770e-01  -7.8364998e-01   5.2907759e-01   6.4351803e-01   1.4567770e+00  -9.0054643e-01   4.4724387e-01  -3.4681410e-01  -6.3739771e-01   5.2264523e-01  -1.3213978e+00  -9.7281653e-01   5.6696349e-01  -2.5696045e-01  -2.1539277e-01   1.7984694e-01  -1.9071996e-01   5.2258295e-01  -4.2297852e-01   1.3505775e-01  -1.8686032e-01  -1.1109796e-01  -1.5176782e+00  -6.3957459e-01  -2.0153582e-01   3.3325475e-01  -1.4454664e-02  -1.4706633e-01  -2.3909789e-01  -1.0018048e+00  -9.3658573e-01  -9.2170912e-01  -9.0573734e-01  -4.1145545e-01  -3.0785626e-01   3.9929026e-01  -1.0760132e-01   4.7120505e-01  -1.5794275e+00   1.3243100e+00  -5.7749266e-01  -1.4145178e-01  -8.0354458e-01   5.0903219e-01   2.5820213e-01   1.3590009e+00  -3.2756263e-01  -5.6370407e-01  -3.5044016e-02   9.3179165e-02  -7.9970540e-02   1.4819599e+00   1.4120485e+00   9.8330432e-01   1.3374682e+00   6.4418501e-01   1.3897414e+00   1.5325920e+00  -8.5309911e-01   2.3727935e-01   6.3165468e-01  -6.0474092e-01   1.1928194e+00
   8.7267763e-01   1.7468188e+00  -1.5545083e+00  -1.5580722e+00  -4.0949260e-01  -8.1786721e-01  -3.2176881e-01   3.8775487e-01   5.3621168e-01   3.8415022e-01  -2.6660626e-01  -1.0589557e-01  -7.2936695e-01   5.7883425e-01   4.2484994e-01   1.3079465e+00  -6.7142498e-01   4.0320403e-01  -4.5789306e-01  -3.9074652e-01   3.6609674e-01  -1.1042189e+00  -7.4388682e-01   6.9359858e-01  -1.8731253e-01  -2.2675543e-01   9.2867207e-02  -2.8278511e-01   4.0497334e-01  -5.6859838e-01   1.8110704e-02  -4.7607611e-03   7.9388481e-02  -1.4440934e+00  -6.7968886e-01  -3.0651378e-01   2.2646529e-01  -2.2521966e-01  -3.6965015e-01  -2.6000608e-02  -8.1035452e-01  -8.7204855e-01  -9.1644495e-01  -9.0965085e-01  -4.9160205e-01  -4.0883546e-01   3.0929262e-01  -3.4628748e-01   2.9093773e-01  -1.3063747e+00   1.4774589e+00  -4.7135501e-01  -6.5234113e-02  -9.4950598e-01   4.7202040e-01   2.4639499e-02   1.1917245e+00  -1.6553419e-01  -3.2620781e-01   8.4756684e-02   2.5542218e-01  -2.6228457e-01   1.5238412e+00   1.3944693e+00   9.0896435e-01   1.2291568e+00   6.1401535e-01   1.3237424e+00   1.4228744e+00  -5.7941406e-01   3.7034590e-01   5.1613362e-01  -7.5228410e-01   1.1528006e+00
   1.1195693e+00   1.8951476e+00  -1.3695066e+00  -1.3179575e+00  -4.2853633e-01  -9.6761957e-01  -4.9910000e-01   2.5584587e-01   3.2468596e-01   1.8528932e-01  -1.1284974e-01   5.9207651e-02  -6.7532900e-01   6.1730179e-01   1.9715115e-01   1.1269848e+00  -4.3291369e-01   3.7353155e-01  -5.5202725e-01  -1.4089969e-01   2.0146972e-01  -8.8154039e-01  -4.9916121e-01   8.2707509e-01  -1.0611513e-01  -2.2689679e-01   2.3787472e-02  -3.4987459e-01   3.0757186e-01  -6.9359127e-01  -8.7931183e-02   1.6998637e-01   2.8430513e-01  -1.3567100e+00  -7.0209959e-01  -3.9419308e-01   1.2883183e-01  -4.3660864e-01  -5.9486154e-01   1.8263391e-01  -6.1014095e-01  -8.0248383e-01  -8.9468834e-01  -9.0800133e-01  -5.5937102e-01  -5.0433627e-01   2.1671590e-01  -5.8336481e-01   1.0104975e-01  -1.0267868e+00   1.6134501e+00  -3.6370507e-01   9.0781189e-03  -1.0993862e+00   4.1875628e-01  -2.1184519e-01   9.9363765e-01  -8.2178377e-03  -8.8815000e-02   2.0011422e-01   4.0577313e-01  -4.5107344e-01   1.5391574e+00   1.3467467e+00   8.0356219e-01   1.0973376e+00   5.5815795e-01   1.2381517e+00   1.2832208e+00  -2.9712808e-01   5.0547573e-01   4.2763850e-01  -8.9516112e-01   1.0924282e+00
   1.3603777e+00   2.0202921e+00  -1.1813380e+00  -1.0613750e+00  -4.3247796e-01  -1.0942679e+00  -6.5537209e-01   1.2862801e-01   1.0621630e-01  -2.1367355e-02   3.6319963e-02   2.1411329e-01  -6.2285269e-01   6.4235865e-01  -3.5289891e-02   9.1365301e-01  -1.8779362e-01   3.6274420e-01  -6.2405343e-01   1.0639059e-01   3.0501954e-02  -6.5664262e-01  -2.4248017e-01   9.6717750e-01  -1.2055047e-02  -2.1254147e-01  -2.2133716e-02  -3.8637615e-01   2.3634945e-01  -7.9191656e-01  -1.7866362e-01   3.3268344e-01   4.9888693e-01  -1.2555939e+00  -7.0336736e-01  -4.5891649e-01   4.5855872e-02  -6.4185310e-01  -8.1907154e-01   3.8136335e-01  -4.0702356e-01  -7.2900785e-01  -8.5581673e-01  -8.9922715e-01  -6.1090524e-01  -5.9017397e-01   1.2517928e-01  -8.1238855e-01  -9.4895132e-02  -7.4844635e-01   1.7292796e+00  -2.5849367e-01   7.8407638e-02  -1.2508415e+00   3.4728991e-01  -4.4608892e-01   7.6491677e-01   1.3710558e-01   1.4218914e-01   3.0495869e-01   5.3797435e-01  -6.4302100e-01   1.5223824e+00   1.2666797e+00   6.6297626e-01   9.4109522e-01   4.7327416e-01   1.1319235e+00   1.1125686e+00  -1.2427934e-02   6.4278876e-01   3.7210666e-01  -1.0290348e+00   1.0085833e+00
   1.5880112e+00   2.1190381e+00  -9.9371654e-01  -7.9236913e-01  -4.1814077e-01  -1.1908567e+00  -7.8373515e-01   1.0350821e-02  -1.1580440e-01  -2.3558786e-01   1.7542482e-01   3.5329384e-01  -5.7333731e-01   6.5256536e-01  -2.6821983e-01   6.6877365e-01   6.0815570e-02   3.7458849e-01  -6.6932702e-01   3.4536994e-01  -1.4487749e-01  -4.3289077e-01   2.1896717e-02   1.1133248e+00   9.5679280e-02  -1.8103063e-01  -4.0431264e-02  -3.8782561e-01   1.9643736e-01  -8.5828906e-01  -2.4995863e-01   4.7911307e-01   7.1793246e-01  -1.1413579e+00  -6.8068886e-01  -4.9582833e-01  -1.7316344e-02  -8.3442127e-01  -1.0384422e+00   5.6504262e-01  -2.0679331e-01  -6.5292668e-01  -7.9963553e-01  -8.8196695e-01  -6.4274424e-01  -6.6258108e-01   3.8373706e-02  -1.0272777e+00  -2.9315859e-01  -4.7903335e-01   1.8225104e+00  -1.5962279e-01   1.4007485e-01  -1.4012165e+00   2.5653562e-01  -6.7321181e-01   5.0663793e-01   2.6344037e-01   3.6104655e-01   3.9342356e-01   6.4651931e-01  -8.3467293e-01   1.4691348e+00   1.1530974e+00   4.8435784e-01   7.6020336e-01   3.5717637e-01   1.0045412e+00   9.1070616e-01   2.6822084e-01   7.8210712e-01   3.5431338e-01  -1.1495458e+00   8.9876127e-01
   1.7956999e+00   2.1889240e+00  -8.1031376e-01  -5.1532745e-01  -3.8320291e-01  -1.2513023e+00  -8.7836981e-01  -9.4823830e-02  -3.3807891e-01  -4.5682755e-01   2.9923618e-01   4.7190506e-01  -5.2827394e-01   6.4725542e-01  -4.9766743e-01   3.9426673e-01   3.0956495e-01   4.1190446e-01  -6.8391460e-01   5.7047928e-01  -3.2257262e-01  -2.1362543e-01   2.8945279e-01   1.2645818e+00   2.1739376e-01  -1.3044405e-01  -2.7567022e-02  -3.5111886e-01   1.9193018e-01  -8.8841897e-01  -2.9811066e-01   6.0568905e-01   9.3598378e-01  -1.0151604e+00  -6.3198197e-01  -5.0110864e-01  -5.6084268e-02  -1.0083047e+00  -1.2489817e+00   7.2900594e-01  -1.4951580e-02  -5.7570290e-01  -7.2637009e-01  -8.5514855e-01  -6.5194463e-01  -7.1840357e-01  -4.0044658e-02  -1.2226021e+00  -4.8990488e-01  -2.2583663e-01   1.8913769e+00  -7.0823424e-02   1.9191945e-01  -1.5477389e+00   1.4636846e-01  -8.8885081e-01   2.2082788e-01   3.6433661e-01   5.6274808e-01   4.6007073e-01   7.2688270e-01  -1.0226575e+00   1.3763702e+00   1.0058750e+00   2.6627311e-01   5.5512739e-01   2.0896235e-01   8.5605192e-01   6.7833329e-01   5.3832054e-01   9.2298281e-01   3.7766755e-01  -1.2524380e+00   7.6123202e-01
   1.9772703e+00   2.2282961e+00  -6.3463856e-01  -2.3484542e-01  -3.2633670e-01  -1.2706151e+00  -9.3476655e-01  -1.8296875e-01  -5.5751152e-01  -6.8413676e-01   4.0296613e-01   5.6596993e-01  -4.8921801e-01   6.2659453e-01  -7.2015001e-01   9.3140350e-02   5.5497728e-01   4.7651146e-01  -6.6475751e-01   7.7653663e-01  -5.0033976e-01  -2.0706782e-03   5.5556427e-01   1.4196725e+00   3.5288857e-01  -5.9693707e-02   1.8959271e-02  -2.7466436e-01   2.2572039e-01  -8.7920566e-01  -3.1996985e-01   7.0955972e-01   1.1475017e+00  -8.7868168e-01  -5.5596043e-01  -4.7216185e-01  -6.6571964e-02  -1.1582650e+00  -1.4466108e+00   8.6922334e-01   1.6348027e-01  -4.9891700e-01  -6.3664873e-01  -8.1806506e-01  -6.3618018e-01  -7.5526561e-01  -1.0656466e-01  -1.3938243e+00  -6.8127968e-01   4.5146813e-03   1.9348589e+00   4.4660439e-03   2.3239492e-01  -1.6876933e+00   1.7674954e-02  -1.0893391e+00  -8.9516355e-02   4.3413900e-01   7.4321483e-01   5.0011323e-01   7.7570270e-01  -1.2038760e+00   1.2425213e+00   8.2592819e-01   8.7866654e-03   3.2701515e-01   2.9093759e-02   6.8709521e-01   4.1709630e-01   7.9157792e-01   1.0647252e+00   4.4405626e-01  -1.3336786e+00   5.9518163e-01
   2.1273971e+00   2.2363246e+00  -4.6993396e-01   4.4401699e-02  -2.4729759e-01  -1.2450965e+00  -9.4993777e-01  -2.5053961e-01  -7.7128256e-01  -9.1608465e-01   4.8244756e-01   6.3251787e-01  -4.5772046e-01   5.9160119e-01  -9.3282217e-01  -2.3056943e-01   7.9353910e-01   5.6911736e-01  -6.0980362e-01   9.5889848e-01  -6.7580492e-01   1.9873982e-01   8.1563621e-01   1.5769987e+00   5.0145703e-01   3.1413847e-02   1.0051804e-01  -1.5847296e-01   2.9936796e-01  -8.2887811e-01  -3.1306244e-01   7.8866702e-01   1.3470361e+00  -7.3407657e-01  -4.5219631e-01  -4.0775049e-01  -4.5789188e-02  -1.2800293e+00  -1.6272455e+00   9.8242914e-01   3.2411485e-01  -4.2422194e-01  -5.3147811e-01  -7.7043564e-01  -5.9381986e-01  -7.7168900e-01  -1.5793461e-01  -1.5374827e+00  -8.6349518e-01   2.0629113e-01   1.9527247e+00   6.3221985e-02   2.6063114e-01  -1.8185599e+00  -1.2764747e-01  -1.2718239e+00  -4.2044756e-01   4.6821790e-01   8.9943295e-01   5.0962787e-01   7.9091030e-01  -1.3756456e+00   1.0675788e+00   6.1518698e-01  -2.8651554e-01   7.7679688e-02  -1.8058871e-01   4.9892219e-01   1.2959313e-01   1.0221228e+00   1.2064235e+00   5.5374056e-01  -1.3895751e+00   4.0082514e-01
   2.2418164e+00   2.2129966e+00  -3.1908999e-01   3.1777866e-01  -1.4695804e-01  -1.1725057e+00  -9.2255335e-01  -2.9452150e-01  -9.7689061e-01  -1.1507091e+00   5.3429909e-01   6.6967590e-01  -4.3522303e-01   5.4412325e-01  -1.1335589e+00  -5.7190965e-01   1.0217851e+00   6.8925340e-01  -5.1810555e-01   1.1135991e+00  -8.4648268e-01   3.8602145e-01   1.0652231e+00   1.7346638e+00   6.6188510e-01   1.4214726e-01   2.1728046e-01  -4.1825020e-03   4.1300757e-01  -7.3707871e-01  -2.7569608e-01   8.4176572e-01   1.5293918e+00  -5.8390538e-01  -3.2116883e-01  -3.0806850e-01   8.2274234e-03  -1.3704270e+00  -1.7868980e+00   1.0662212e+00   4.6331127e-01  -3.5329227e-01  -4.1221385e-01  -7.1244483e-01  -5.2398722e-01  -7.6716189e-01  -1.9127886e-01  -1.6513070e+00  -1.0329248e+00   3.7486799e-01   1.9455417e+00   1.0295482e-01   2.7646144e-01  -1.9381074e+00  -2.8674372e-01  -1.4343167e+00  -7.6713364e-01   4.6317537e-01   1.0295394e+00   4.8575075e-01   7.7180226e-01  -1.5357882e+00   8.5311223e-01   3.7655051e-01  -6.1656497e-01  -1.9042592e-01  -4.1691648e-01   2.9340143e-01  -1.8065356e-01   1.2247036e+00   1.3469647e+00   7.0530541e-01  -1.4168915e+00   1.7948170e-01
   2.3174954e+00   2.1590827e+00  -1.8457336e-01   5.8080130e-01  -2.7283466e-02  -1.0521903e+00  -8.5299612e-01  -3.1256801e-01  -1.1721657e+00  -1.3855028e+00   5.5607014e-01   6.7671215e-01  -4.2292756e-01   4.8676699e-01  -1.3209705e+00  -9.2516965e-01   1.2363770e+00   8.3523994e-01  -3.8988251e-01   1.2374659e+00  -1.0098028e+00   5.5728560e-01   1.3001344e+00   1.8905044e+00   8.3245211e-01   2.7085369e-01   3.6817175e-01   1.8498188e-01   5.6529790e-01  -6.0488886e-01  -2.0704800e-01   8.6841148e-01   1.6897888e+00  -4.3104226e-01  -1.6429633e-01  -1.7475069e-01   9.6298748e-02  -1.4274664e+00  -1.9217971e+00   1.1191303e+00   5.7824760e-01  -2.8776736e-01  -2.8052846e-01  -6.4475805e-01  -4.2660016e-01  -7.4214966e-01  -2.0421476e-01  -1.7342658e+00  -1.1862082e+00   5.0688904e-01   1.9146625e+00   1.2182062e-01   2.8041374e-01  -2.0444455e+00  -4.5590520e-01  -1.5756848e+00  -1.1239713e+00   4.1701728e-01   1.1328577e+00   4.2684274e-01   7.1906000e-01  -1.6826639e+00   6.0222935e-01   1.1382251e-01  -9.7690851e-01  -4.7424204e-01  -6.7551005e-01   7.3008531e-02  -5.0925762e-01   1.3948565e+00   1.4850452e+00   8.9566498e-01  -1.4129632e+00  -6.6394633e-02
   2.3527548e+00   2.0760886e+00  -6.8372404e-02   8.2923933e-01   1.0874879e-01  -8.8517324e-01  -7.4333683e-01  -3.0312601e-01  -1.3552596e+00  -1.6174392e+00   5.4636058e-01   6.5403303e-01  -4.2165426e-01   4.2277917e-01  -1.4943553e+00  -1.2840818e+00   1.4341809e+00   1.0041868e+00  -2.2654430e-01   1.3282122e+00  -1.1631473e+00   7.1037873e-01   1.5165307e+00   2.0421359e+00   1.0109369e+00   4.1499695e-01   5.5085131e-01   4.0431055e-01   7.5341531e-01  -4.3479664e-01  -1.0723189e-01   8.6892506e-01   1.8240213e+00  -2.7856550e-01   1.6053403e-02  -1.0817265e-02   2.1801754e-01  -1.4503510e+00  -2.0285228e+00   1.1406606e+00   6.6695496e-01  -2.2918872e-01  -1.3837887e-01  -5.6850926e-01  -3.0239532e-01  -6.9804756e-01  -1.9496588e-01  -1.7865446e+00  -1.3203632e+00   6.0038372e-01   1.8621886e+00   1.1871799e-01   2.7366492e-01  -2.1360377e+00  -6.3071952e-01  -1.6955865e+00  -1.4847465e+00   3.2928272e-01   1.2098881e+00   3.3261677e-01   6.3471719e-01  -1.8151534e+00   3.1947710e-01  -1.6837672e-01  -1.3618609e+00  -7.7014784e-01  -9.5095650e-01  -1.5920452e-01  -8.5106508e-01   1.5290467e+00   1.6191827e+00   1.1201262e+00  -1.3758081e+00  -3.3323536e-01
   2.3473366e+00   1.9661906e+00   2.8043817e-02   1.0592113e+00   2.5728489e-01  -6.7419093e-01  -5.9723328e-01  -2.6553886e-01  -1.5246211e+00  -1.8430446e+00   5.0490971e-01   6.0313828e-01  -4.3170898e-01   3.5588653e-01  -1.6536021e+00  -1.6420538e+00   1.6123450e+00   1.1920360e+00  -3.0675103e-02   1.3845037e+00  -1.3039041e+00   8.4351809e-01   1.7110079e+00   2.1870096e+00   1.1946326e+00   5.7123108e-01   7.6172693e-01   6.4777274e-01   9.7309716e-01  -2.3060955e-01   2.2661398e-02   8.4434248e-01   1.9286056e+00  -1.2963318e-01   2.1657927e-01   1.7944421e-01   3.7170107e-01  -1.4394441e+00  -2.1041507e+00   1.1313006e+00   7.2831829e-01  -1.7893271e-01   1.2026082e-02  -4.8526053e-01  -1.5293519e-01  -6.3707738e-01  -1.6246586e-01  -1.8094658e+00  -1.4329024e+00   6.5483339e-01   1.7909159e+00   9.3362998e-02   2.5796218e-01  -2.2116894e+00  -8.0625735e-01  -1.7943723e+00  -1.8428376e+00   2.0112259e-01   1.2622495e+00   2.0421298e-01   5.2208061e-01  -1.9326040e+00   1.0687362e-02  -4.6472280e-01  -1.7647044e+00  -1.0740229e+00  -1.2370371e+00  -3.9966373e-01  -1.2002825e+00   1.6247776e+00   1.7477289e+00   1.3725105e+00  -1.3042306e+00  -6.1643128e-01
   2.3024171e+00   1.8321640e+00   1.0375369e-01   1.2672714e+00   4.1377735e-01  -4.2367256e-01  -4.1976058e-01  -2.0011902e-01  -1.6789643e+00  -2.0585104e+00   4.3264604e-01   5.2653808e-01  -4.5277655e-01   2.9010070e-01  -1.7990593e+00  -1.9924199e+00   1.7683788e+00   1.3936513e+00   1.9402468e-01   1.4060021e+00  -1.4295367e+00   9.5532560e-01   1.8806747e+00   2.3224853e+00   1.3803772e+00   7.3550940e-01   9.9600518e-01   9.0823484e-01   1.2187394e+00   2.6840539e-03   1.8055415e-01   7.9635465e-01   2.0009192e+00   1.2650159e-02   4.3309486e-01   3.9065406e-01   5.5438602e-01  -1.3961872e+00  -2.1463939e+00   1.0925048e+00   7.6204980e-01  -1.3814115e-01   1.6825712e-01  -3.9693344e-01   1.9400654e-02  -5.6213665e-01  -1.0644710e-01  -1.8053578e+00  -1.5219439e+00   6.7118389e-01   1.7042602e+00   4.6335218e-02   2.3551518e-01  -2.2705227e+00  -9.7728693e-01  -1.8729583e+00  -2.1914498e+00   3.5317061e-02   1.2925801e+00   4.4214604e-02   3.8560963e-01  -2.0347508e+00  -3.1722653e-01  -7.6932895e-01  -2.1779272e+00  -1.3813285e+00  -1.5269933e+00  -6.4435339e-01  -1.5506355e+00   1.6806685e+00   1.8688878e+00   1.6453355e+00  -1.1979119e+00  -9.1046023e-01
   2.2205640e+00   1.6773018e+00   1.5839923e-01   1.4504887e+00   5.7320608e-01  -1.3965618e-01  -2.1718191e-01  -1.0818314e-01  -1.8172372e+00  -2.2598420e+00   3.3169199e-01   4.2763610e-01  -4.8385607e-01   2.2950066e-01  -1.9313882e+00  -2.3286985e+00   1.9002341e+00   1.6029598e+00   4.4283999e-01   1.3933796e+00  -1.5376671e+00   1.0448615e+00   2.0232221e+00   2.4459192e+00   1.5646049e+00   9.0322829e-01   1.2477879e+00   1.1777287e+00   1.4835485e+00   2.5910080e-01   3.6340953e-01   7.2724069e-01   2.0393180e+00   1.4536838e-01   6.6061224e-01   6.1656518e-01   7.6187385e-01  -1.3229798e+00  -2.1537341e+00   1.0266454e+00   7.6864017e-01  -1.0765265e-01   3.2769663e-01  -3.0571674e-01   2.1144367e-01  -4.7661017e-01  -2.7506108e-02  -1.7773849e+00  -1.5863093e+00   6.5180064e-01   1.6061670e+00  -2.0912642e-02   2.0886500e-01  -2.3119491e+00  -1.1385048e+00  -1.9326929e+00  -2.5238718e+00  -1.6377388e-01   1.3043992e+00  -1.4340292e-01   2.3075760e-01  -2.1216303e+00  -6.5651583e-01  -1.0759157e+00  -2.5934902e+00  -1.6872104e+00  -1.8138146e+00  -8.8892173e-01  -1.8955511e+00   1.6964964e+00   1.9807450e+00   1.9300534e+00  -1.0574752e+00  -1.2090640e+00
   2.1056350e+00   1.5053266e+00   1.9219016e-01   1.6065164e+00   7.3032533e-01   1.7036449e-01   3.3285362e-03   7.9574478e-03  -1.9385950e+00  -2.4430331e+00   2.0531701e-01   3.1058340e-01  -5.2325023e-01   1.7800568e-01  -2.0514189e+00  -2.6448418e+00   2.0063828e+00   1.8131440e+00   7.1018611e-01   1.3483041e+00  -1.6261698e+00   1.1116551e+00   2.1369828e+00   2.5547629e+00   1.7434200e+00   1.0694017e+00   1.5102163e+00   1.4477603e+00   1.7597502e+00   5.3188853e-01   5.6730090e-01   6.3979511e-01   2.0432239e+00   2.6592194e-01   8.9346443e-01   8.5032629e-01   9.8883044e-01  -1.2230311e+00  -2.1255228e+00   9.3693190e-01   7.4929320e-01  -8.7941300e-02   4.8757242e-01  -2.1395637e-01   4.1928600e-01  -3.8416077e-01   7.2860230e-02  -1.7293536e+00  -1.6255984e+00   6.0036730e-01   1.5010005e+00  -1.0608662e-01   1.8073677e-01  -2.3356523e+00  -1.2847718e+00  -1.9752237e+00  -2.8337368e+00  -3.9033235e-01   1.3019324e+00  -3.5339345e-01   6.3777317e-02  -2.1934992e+00  -9.9887646e-01  -1.3780066e+00  -3.0031144e+00  -1.9866263e+00  -2.0905341e+00  -1.1288093e+00  -2.2283596e+00   1.6732002e+00   2.0813120e+00   2.2173422e+00  -8.8451840e-01  -1.5054671e+00
   1.9626239e+00   1.3202952e+00   2.0589488e-01   1.7336497e+00   8.7992239e-01   4.9766355e-01   2.3399840e-01   1.4505440e-01  -2.0423794e+00  -2.6042521e+00   5.7835755e-02   1.8010664e-01  -5.6861204e-01   1.3915437e-01  -2.1600237e+00  -2.9354644e+00   2.0858898e+00   2.0168877e+00   9.8979526e-01   1.2733915e+00  -1.6932665e+00   1.1557312e+00   2.2209780e+00   2.6466715e+00   1.9126997e+00   1.2288617e+00   1.7756665e+00   1.7096487e+00   2.0388522e+00   8.1378656e-01   7.8752559e-01   5.3724604e-01   2.0131738e+00   3.7214145e-01   1.1254676e+00   1.0847714e+00   1.2289403e+00  -1.1001882e+00  -2.0620503e+00   8.2730078e-01   7.0584637e-01  -7.9068723e-02   6.4499527e-01  -1.2403471e-01   6.3835507e-01  -2.8851515e-01   1.9225448e-01  -1.6655040e+00  -1.6402317e+00   5.2172821e-01   1.3934152e+00  -2.0612651e-01   1.5388399e-01  -2.3415844e+00  -1.4113434e+00  -2.0023780e+00  -3.1152749e+00  -6.3727731e-01   1.2899070e+00  -5.7942933e-01  -1.0850639e-01  -2.2507701e+00  -1.3357549e+00  -1.6691451e+00  -3.3985739e+00  -2.2744901e+00  -2.3505151e+00  -1.3593941e+00  -2.5425062e+00   1.6128452e+00   2.1685863e+00   2.4974451e+00  -6.8160230e-01  -1.7926276e+00
   1.7974571e+00   1.1264941e+00   2.0081768e-01   1.8308677e+00   1.0170729e+00   8.3257220e-01   4.6679250e-01   2.9903004e-01  -2.1281057e+00  -2.7400277e+00  -1.0554853e-01   4.1315768e-02  -6.1704948e-01   1.1590299e-01  -2.2580197e+00  -3.1960438e+00   2.1384713e+00   2.2066595e+00   1.2749414e+00   1.1721236e+00  -1.7376136e+00   1.1776261e+00   2.2749497e+00   2.7196121e+00   2.0682203e+00   1.3764766e+00   2.0359931e+00   1.9548813e+00   2.3119533e+00   1.0973116e+00   1.0187629e+00   4.2316232e-01   1.9508204e+00   4.6237895e-01   1.3501179e+00   1.3127214e+00   1.4751169e+00  -9.5874920e-01  -1.9645647e+00   7.0227263e-01   6.4067981e-01  -8.0655839e-02   7.9700229e-01  -3.8249995e-02   8.6351607e-01  -1.9325986e-01   3.2741830e-01  -1.5902971e+00  -1.6314568e+00   4.2167774e-01   1.2882089e+00  -3.1732383e-01   1.3093207e-01  -2.3299780e+00  -1.5140858e+00  -2.0160566e+00  -3.3635428e+00  -8.9652827e-01   1.2733197e+00  -8.1435230e-01  -2.7895668e-01  -2.2939673e+00  -1.6586678e+00  -1.9431222e+00  -3.7719889e+00  -2.5458324e+00  -2.5877154e+00  -1.5761476e+00  -2.8317643e+00   1.5185458e+00   2.2406265e+00   2.7605421e+00  -4.5218864e-01  -2.0635057e+00
   1.6167439e+00   9.2832351e-01   1.7876101e-01   1.8978576e+00   1.1373774e+00   1.1648275e+00   6.9375712e-01   4.6513176e-01  -2.1954528e+00  -2.8474210e+00  -2.7895057e-01  -1.0050309e-01  -6.6527903e-01   1.1045516e-01  -2.3461045e+00  -3.4230810e+00   2.1645352e+00   2.3750328e+00   1.5586971e+00   1.0487297e+00  -1.7583741e+00   1.1783904e+00   2.2993721e+00   2.7719666e+00   2.2058076e+00   1.5073772e+00   2.2828156e+00   2.1754712e+00   2.5700883e+00   1.3750587e+00   1.2552731e+00   3.0134654e-01   1.8588816e+00   5.3557122e-01   1.5608200e+00   1.5272850e+00   1.7197615e+00  -8.0326438e-01  -1.8352404e+00   5.6678236e-01   5.5661690e-01  -9.1880081e-02   9.4060838e-01   4.1296365e-02   1.0892022e+00  -1.0166263e-01   4.7431445e-01  -1.5082098e+00  -1.6013124e+00   3.0670524e-01   1.1901627e+00  -4.3547749e-01   1.1422861e-01  -2.3013679e+00  -1.5896689e+00  -2.0181478e+00  -3.5746158e+00  -1.1593288e+00   1.2571861e+00  -1.0504757e+00  -4.4041169e-01  -2.3237067e+00  -1.9595276e+00  -2.1942040e+00  -4.1161071e+00  -2.7959670e+00  -2.7969195e+00  -1.7747923e+00  -3.0904428e+00   1.3943495e+00   2.2956432e+00   2.9971460e+00  -2.0052326e-01  -2.3113378e+00
   1.4274954e+00   7.3017038e-01   1.4197237e-01   1.9350195e+00   1.2371643e+00   1.4839639e+00   9.0735925e-01   6.3812734e-01  -2.2442553e+00  -2.9241715e+00  -4.5605134e-01  -2.4010288e-01  -7.0981621e-01   1.2413217e-01  -2.4248257e+00  -3.6142178e+00   2.1651959e+00   2.5150175e+00   1.8342118e+00   9.0803672e-01  -1.7552657e+00   1.1595754e+00   2.2954421e+00   2.8026247e+00   2.3215017e+00   1.6171795e+00   2.5078394e+00   2.3642997e+00   2.8045983e+00   1.6400052e+00   1.4911302e+00   1.7571385e-01   1.7410384e+00   5.9127141e-01   1.7511348e+00   1.7221415e+00   1.9550607e+00  -6.3833415e-01  -1.6770938e+00   4.2598669e-01   4.5681740e-01  -1.1150121e-01   1.0728652e+00   1.1279608e-01   1.3095709e+00  -1.6530507e-02   6.2824918e-01  -1.4235405e+00  -1.5525539e+00   1.8370421e-01   1.1038712e+00  -5.5608021e-01   1.0570706e-01  -2.2566173e+00  -1.6357286e+00  -2.0104571e+00  -3.7457345e+00  -1.4166160e+00   1.2462814e+00  -1.2799220e+00  -5.8599400e-01  -2.3406945e+00  -2.2309575e+00  -2.4173460e+00  -4.4245611e+00  -3.0206571e+00  -2.9739280e+00  -1.9514537e+00  -3.3135782e+00   1.2450839e+00   2.3320975e+00   3.1985011e+00   6.8531281e-02  -2.5299020e+00
   1.2368210e+00   5.3627287e-01   9.3077174e-02   1.9434499e+00   1.3136510e+00   1.7797324e+00   1.1008065e+00   8.1253205e-01  -2.2744950e+00  -2.9688102e+00  -6.3037504e-01  -3.7249030e-01  -7.4718703e-01   1.5729033e-01  -2.4945825e+00  -3.7683061e+00   2.1422626e+00   2.6203925e+00   2.0950004e+00   7.5529193e-01  -1.7285810e+00   1.1232001e+00   2.2650463e+00   2.8110553e+00   2.4117319e+00   1.7021911e+00   2.7031940e+00   2.5154287e+00   3.0075051e+00   1.8858053e+00   1.7204776e+00   5.0159118e-02   1.6017859e+00   6.2964891e-01   1.9150378e+00   1.8917971e+00   2.1733097e+00  -4.6840901e-01  -1.4938525e+00   2.8505807e-01   3.4466635e-01  -1.3791598e-01   1.1909286e+00   1.7480861e-01   1.5186835e+00   5.9890619e-02   7.8403197e-01  -1.3402358e+00  -1.4885423e+00   5.9660068e-02   1.0335720e+00  -6.7452527e-01   1.0676943e-01  -2.1969396e+00  -1.6509930e+00  -1.9946536e+00  -3.8753968e+00  -1.6594170e+00   1.2448839e+00  -1.4949778e+00  -7.0942916e-01  -2.3457364e+00  -2.4665869e+00  -2.6083845e+00  -4.6920985e+00  -3.2162717e+00  -3.1156996e+00  -2.1027978e+00  -3.4971043e+00   1.0761756e+00   2.3488003e+00   3.3569681e+00   3.4970789e-01  -2.7137631e+00
   1.0516182e+00   3.5057839e-01   3.4999123e-02   1.9249034e+00   1.3650491e+00   2.0425227e+00   1.2683328e+00   9.8285508e-01  -2.2862919e+00  -2.9807370e+00  -7.9558015e-01  -4.9312985e-01  -7.7414299e-01   2.0928728e-01  -2.5556502e+00  -3.8854311e+00   2.0981941e+00   2.6860163e+00   2.3352272e+00   5.9596562e-01  -1.6791800e+00   1.0716972e+00   2.2107036e+00   2.7973556e+00   2.4734871e+00   1.7595895e+00   2.8617749e+00   2.6243622e+00   3.1718709e+00   2.1070561e+00   1.9377905e+00  -7.1582088e-02   1.4462448e+00   6.5145873e-01   2.0471709e+00   2.0317981e+00   2.3672457e+00  -2.9760093e-01  -1.2897859e+00   1.4897632e-01   2.2366213e-01  -1.6923821e-01   1.2921315e+00   2.2630989e-01   1.7106975e+00   1.2596964e-01   9.3616533e-01  -1.2617432e+00  -1.4131037e+00  -5.8668146e-02   9.8298025e-01  -7.8632057e-01   1.1819326e-01  -2.1239062e+00  -1.6353662e+00  -1.9722343e+00  -3.9633958e+00  -1.8792532e+00   1.2565347e+00  -1.6884473e+00  -8.0535865e-01  -2.3397556e+00  -2.6613140e+00  -2.7641914e+00  -4.9147704e+00  -3.3799265e+00  -3.2204423e+00  -2.2261517e+00  -3.6379936e+00   8.9344620e-01   2.3450076e+00   3.4663746e+00   6.3757693e-01  -2.8584881e+00
   8.7827590e-01   1.7660436e-01  -2.9128993e-02   1.8817364e+00   1.3906168e+00   2.2637695e+00   1.4054367e+00   1.1438510e+00  -2.2798956e+00  -2.9602571e+00  -9.4574770e-01  -5.9812769e-01  -7.8786310e-01   2.7849809e-01  -2.6082199e+00  -3.9668837e+00   2.0360290e+00   2.7081007e+00   2.5499701e+00   4.3554560e-01  -1.6084545e+00   1.0078435e+00   2.1354877e+00   2.7622732e+00   2.5044779e+00   1.7875627e+00   2.9775721e+00   2.6882514e+00   3.2921280e+00   2.2995257e+00   2.1381325e+00  -1.8607130e-01   1.2799490e+00   6.5798393e-01   2.1430806e+00   2.1388938e+00   2.5303709e+00  -1.2951633e-01  -1.0695103e+00   2.2329187e-02   9.7306645e-02  -2.0340010e-01   1.3740609e+00   2.6671377e-01   1.8800686e+00   1.8069998e-01   1.0790559e+00  -1.1908940e+00  -1.3303688e+00  -1.6505560e-01   9.5514038e-01  -8.8729998e-01   1.4006630e-01  -2.0394347e+00  -1.5899651e+00  -1.9445017e+00  -4.0107981e+00  -2.0685249e+00   1.2838301e+00  -1.8539840e+00  -8.6962566e-01  -2.3238066e+00  -2.8115199e+00  -2.8827878e+00  -5.0900751e+00  -3.5096002e+00  -3.2876504e+00  -2.3195995e+00  -3.7343646e+00   7.0290008e-01   2.3205013e+00   3.5223135e+00   9.2680100e-01  -2.9608215e+00
   7.2240109e-01   1.7310511e-02  -9.6061040e-02   1.8168355e+00   1.3906518e+00   2.4363218e+00   1.5090575e+00   1.2907616e+00  -2.2556800e+00  -2.9085809e+00  -1.0756504e+00  -6.8438505e-01  -7.8612791e-01   3.6237932e-01  -2.6524488e+00  -4.0150899e+00   1.9592868e+00   2.6844278e+00   2.7354446e+00   2.7933408e-01  -1.5182728e+00   9.3467380e-01   2.0429305e+00   2.7071975e+00   2.5032764e+00   1.7854023e+00   3.0459631e+00   2.7060219e+00   3.3643547e+00   2.4603213e+00   2.3173848e+00  -2.9029446e-01   1.1086179e+00   6.5095777e-01   2.1994244e+00   2.2111412e+00   2.6572507e+00   3.2878797e-02  -8.3778297e-01  -9.0865422e-02  -3.0998577e-02  -2.3826562e-01   1.4346343e+00   2.9586781e-01   2.0217472e+00   2.2366823e-01   1.2072385e+00  -1.1298244e+00  -1.2446001e+00  -2.5409137e-01   9.5229984e-01  -9.7381781e-01   1.7175401e-01  -1.9457585e+00  -1.5171049e+00  -1.9125601e+00  -4.0198707e+00  -2.2208613e+00   1.3282597e+00  -1.9863867e+00  -8.9951431e-01  -2.2990846e+00  -2.9152254e+00  -2.9634088e+00  -5.2170400e+00  -3.6042274e+00  -3.3180906e+00  -2.3820540e+00  -3.7855519e+00   5.1051046e-01   2.2756506e+00   3.5223714e+00   1.2123825e+00  -3.0188188e+00
   5.8859045e-01  -1.2500702e-01  -1.6253697e-01   1.7335345e+00   1.3664357e+00   2.5547522e+00   1.5776811e+00   1.4195339e+00  -2.2141436e+00  -2.8277875e+00  -1.1809879e+00  -7.4971127e-01  -7.6745616e-01   4.5757748e-01  -2.6885088e+00  -4.0334950e+00   1.8718504e+00   2.6145023e+00   2.8891796e+00   1.3225890e-01  -1.4109084e+00   8.5538496e-01   1.9369124e+00   2.6341256e+00   2.4694275e+00   1.7535465e+00   3.0639597e+00   2.6784224e+00   3.3864855e+00   2.5879923e+00   2.4724382e+00  -3.8176995e-01   9.3793143e-01   6.3247014e-01   2.2141360e+00   2.2479469e+00   2.7437674e+00   1.8735073e-01  -5.9930127e-01  -1.8730610e-01  -1.5804826e-01  -2.7174889e-01   1.4721750e+00   3.1402493e-01   2.1313642e+00   2.5499011e-01   1.3156015e+00  -1.0799364e+00  -1.1600152e+00  -3.2141506e-01   9.7581471e-01  -1.0429172e+00   2.1190358e-01  -1.8453735e+00  -1.4202317e+00  -1.8773290e+00  -3.9939545e+00  -2.3314119e+00   1.3901032e+00  -2.0818378e+00  -8.9391958e-01  -2.2669235e+00  -2.9721788e+00  -3.0065208e+00  -5.2962562e+00  -3.6637565e+00  -3.3137353e+00  -2.4133009e+00  -3.7921353e+00   3.2201720e-01   2.2114505e+00   3.4662737e+00   1.4898844e+00  -3.0319305e+00
   4.8025660e-01  -2.4878880e-01  -2.2538342e-01   1.6355244e+00   1.3201298e+00   2.6155965e+00   1.6113645e+00   1.5270008e+00  -2.1559210e+00  -2.7207583e+00  -1.2585755e+00  -7.9289003e-01  -7.3119529e-01   5.6007747e-01  -2.7166343e+00  -4.0264066e+00   1.7778351e+00   2.4996259e+00   3.0101234e+00  -1.2901636e-03  -1.2889628e+00   7.7323512e-01   1.8215455e+00   2.5456001e+00   2.4035265e+00   1.6935680e+00   3.0303878e+00   2.6079881e+00   3.3584377e+00   2.6825539e+00   2.6013276e+00  -4.5862915e-01   7.7331708e-01   6.0486577e-01   2.1865422e+00   2.2500426e+00   2.7873153e+00   3.3243854e-01  -3.5851922e-01  -2.6451548e-01  -2.8091737e-01  -3.0192801e-01   1.4854819e+00   3.2179598e-01   2.2053978e+00   2.7522079e-01   1.3996024e+00  -1.0419013e+00  -1.0806186e+00  -3.6389657e-01   1.0260922e+00  -1.0924622e+00   2.5848667e-01  -1.7409728e+00  -1.3038011e+00  -1.8395751e+00  -3.9373055e+00  -2.3970636e+00   1.4683945e+00  -2.1380790e+00  -8.5343178e-01  -2.2287870e+00  -2.9838675e+00  -3.0137871e+00  -5.3298391e+00  -3.6891759e+00  -3.2776521e+00  -2.4140151e+00  -3.7559298e+00   1.4274494e-01   2.1295301e+00   3.3559353e+00   1.7556054e+00  -3.0010367e+00
   3.9951890e-01  -3.5324526e-01  -2.8161317e-01   1.5267634e+00   1.2546386e+00   2.6175079e+00   1.6116791e+00   1.6110139e+00  -2.0818053e+00  -2.5910831e+00  -1.3064740e+00  -8.1369531e-01  -6.7756391e-01   6.6538429e-01  -2.7371605e+00  -3.9988127e+00   1.6814506e+00   2.3428921e+00   3.0986809e+00  -1.1759234e-01  -1.1552854e+00   6.9144213e-01   1.7010545e+00   2.4446261e+00   2.3072562e+00   1.6081093e+00   2.9459932e+00   2.4989180e+00   3.2821522e+00   2.7454309e+00   2.7033028e+00  -5.1966405e-01   6.1976111e-01   5.7063937e-01   2.1174268e+00   2.2194018e+00   2.7869265e+00   4.6743807e-01  -1.1949587e-01  -3.2090485e-01  -3.9703167e-01  -3.2714868e-01   1.4738920e+00   3.2008707e-01   2.2413091e+00   2.8524983e-01   1.4554655e+00  -1.0157055e+00  -1.0100442e+00  -3.7975002e-01   1.1025743e+00  -1.1212284e+00   3.0888319e-01  -1.6353679e+00  -1.1731062e+00  -1.7999602e+00  -3.8548956e+00  -2.4165702e+00   1.5609567e+00  -2.1545096e+00  -7.8032732e-01  -2.1862486e+00  -2.9534509e+00  -2.9879880e+00  -5.3213344e+00  -3.6825023e+00  -3.2138496e+00  -2.3857496e+00  -3.6799307e+00  -2.2550232e-02   2.0321336e+00   3.1954145e+00   2.0066967e+00  -2.9284263e+00
   3.4716511e-01  -4.3834438e-01  -3.2852038e-01   1.4113878e+00   1.1734476e+00   2.5613197e+00   1.5815711e+00   1.6705195e+00  -1.9927803e+00  -2.4429458e+00  -1.3240570e+00  -8.1285539e-01  -6.0764732e-01   7.6872978e-01  -2.7505521e+00  -3.9561647e+00   1.5868660e+00   2.1490987e+00   3.1566681e+00  -2.1368732e-01  -1.0128999e+00   6.1308727e-01   1.5796622e+00   2.3345681e+00   2.1833800e+00   1.5007682e+00   2.8134624e+00   2.3568777e+00   3.1615347e+00   2.7793237e+00   2.7788295e+00  -5.6433775e-01   4.8165051e-01   5.3233281e-01   2.0090340e+00   2.1590990e+00   2.7433187e+00   5.9232918e-01   1.1421601e-01  -3.5579493e-01  -5.0422099e-01  -3.4611061e-01   1.4373339e+00   3.1002722e-01   2.2376503e+00   2.8619037e-01   1.4803504e+00  -1.0007341e+00  -9.5142170e-01  -3.6857524e-01   1.2037644e+00  -1.1289449e+00   3.6000512e-01  -1.5314077e+00  -1.0340613e+00  -1.7591018e+00  -3.7521993e+00  -2.3905908e+00   1.6645088e+00  -2.1322032e+00  -6.7846384e-01  -2.1409649e+00  -2.8856167e+00  -2.9328972e+00  -5.2755619e+00  -3.6467301e+00  -3.1270920e+00  -2.3308946e+00  -3.5682200e+00  -1.6979929e-01   1.9220718e+00   2.9907674e+00   2.2412101e+00  -2.8177267e+00
   3.2268487e-01  -5.0475381e-01  -3.6376755e-01   1.2936266e+00   1.0804472e+00   2.4500134e+00   1.5251504e+00   1.7055748e+00  -1.8900642e+00  -2.2809951e+00  -1.3120110e+00  -7.9196952e-01  -5.2334736e-01   8.6529507e-01  -2.7574186e+00  -3.9041540e+00   1.4980805e+00   1.9245813e+00   3.1871908e+00  -2.8742646e-01  -8.6493646e-01   5.4102935e-01   1.4614823e+00   2.2190354e+00   2.0356896e+00   1.3759397e+00   2.6373577e+00   2.1887295e+00   3.0023067e+00   2.7880037e+00   2.8295148e+00  -5.9275769e-01   3.6265202e-01   4.9243908e-01   1.8650153e+00   2.0731218e+00   2.6588621e+00   7.0765199e-01   3.3963479e-01  -3.6939393e-01  -6.0075341e-01  -3.5793363e-01   1.3763704e+00   2.9289211e-01   2.1941326e+00   2.7927174e-01   1.4724815e+00  -9.9588715e-01  -9.0726994e-01  -3.3132587e-01   1.3272950e+00  -1.1162897e+00   4.0845622e-01  -1.4318960e+00  -8.9295231e-01  -1.7176411e+00  -3.6349711e+00  -2.3216307e+00   1.7748355e+00  -2.0738451e+00  -5.5308674e-01  -2.0946426e+00  -2.7863672e+00  -2.8531191e+00  -5.1984126e+00  -3.5857408e+00  -3.0226893e+00  -2.2526104e+00  -3.4258351e+00  -2.9570059e-01   1.8026478e+00   2.7498076e+00   2.4580755e+00  -2.6737804e+00
   3.2437183e-01  -5.5374138e-01  -3.8546075e-01   1.1777209e+00   9.7975411e-01   2.2885930e+00   1.4474180e+00   1.7173003e+00  -1.7751535e+00  -2.1102055e+00  -1.2722691e+00  -7.5338249e-01  -4.2729311e-01   9.5043571e-01  -2.7585164e+00  -3.8484801e+00   1.4188098e+00   1.6769768e+00   3.1944520e+00  -3.3748262e-01  -7.1457355e-01   4.7783168e-01   1.3504249e+00   2.1017591e+00   1.8689067e+00   1.2386244e+00   2.4239654e+00   2.0022089e+00   2.8117658e+00   2.7760517e+00   2.8579690e+00  -6.0561411e-01   2.6562972e-01   4.5331646e-01   1.6903202e+00   1.9661504e+00   2.5374679e+00   8.1434126e-01   5.5436559e-01  -3.6273853e-01  -6.8534820e-01  -3.6219947e-01   1.2922256e+00   2.7002867e-01   2.1116559e+00   2.6574333e-01   1.4312348e+00  -9.9971740e-01  -8.7942557e-01  -2.7020709e-01   1.4700343e+00  -1.0848345e+00   4.5071967e-01  -1.3395110e+00  -7.5616460e-01  -1.6763101e+00  -3.5090269e+00  -2.2138918e+00   1.8870113e+00  -1.9835866e+00  -4.1056137e-01  -2.0489992e+00  -2.6627470e+00  -2.7538918e+00  -5.0965985e+00  -3.5041726e+00  -2.9062718e+00  -2.1547318e+00  -3.2586025e+00  -3.9776047e-01   1.6775586e+00   2.4817855e+00   2.6570133e+00  -2.5024732e+00
   3.4948744e-01  -5.8704250e-01  -3.9220838e-01   1.0678472e+00   8.7553759e-01   2.0838715e+00   1.3539516e+00   1.7077755e+00  -1.6498658e+00  -1.9357354e+00  -1.2078865e+00  -7.0002668e-01  -3.2271652e-01   1.0198992e+00  -2.7547351e+00  -3.7946266e+00   1.3523883e+00   1.4149267e+00   3.1834995e+00  -3.6332338e-01  -5.6498770e-01   4.2570491e-01   1.2501141e+00   1.9864680e+00   1.6885392e+00   1.0942107e+00   2.1810636e+00   1.8055663e+00   2.5984675e+00   2.7485582e+00   2.8676058e+00  -6.0408787e-01   1.9260140e-01   4.1711505e-01   1.4910328e+00   1.8433131e+00   2.3844003e+00   9.1353579e-01   7.5656934e-01  -3.3760194e-01  -7.5716512e-01  -3.5896818e-01   1.1867969e+00   2.4278612e-01   1.9922986e+00   2.4679573e-01   1.3571712e+00  -1.0105806e+00  -8.6900859e-01  -1.8850999e-01   1.6282257e+00  -1.0369453e+00   4.8336239e-01  -1.2567306e+00  -6.2990390e-01  -1.6359907e+00  -3.3800391e+00  -2.0730403e+00   1.9956640e+00  -1.8668297e+00  -2.5805120e-01  -2.0057186e+00  -2.5225256e+00  -2.6408656e+00  -4.9773777e+00  -3.4072526e+00  -2.7835611e+00  -2.0416482e+00  -3.0729428e+00  -4.7429527e-01   1.5507762e+00   2.1969978e+00   2.8383893e+00  -2.3105214e+00
   3.9447441e-01  -6.0670615e-01  -3.8316030e-01   9.6804022e-01   7.7185940e-01   1.8441775e+00   1.2505706e+00   1.6798799e+00  -1.5163730e+00  -1.7627864e+00  -1.1228638e+00  -6.3524366e-01  -2.1330142e-01   1.0700207e+00  -2.7470713e+00  -3.7476549e+00   1.3016908e+00   1.1477330e+00   3.1599286e+00  -3.6515344e-01  -4.1930956e-01   3.8646698e-01   1.1638177e+00   1.8767677e+00   1.5007003e+00   9.4824397e-01   1.9176197e+00   1.6071874e+00   2.3718450e+00   2.7108064e+00   2.8623984e+00  -5.8973754e-01   1.4473104e-01   3.8571700e-01   1.2741635e+00   1.7099393e+00   2.2060261e+00   1.0063794e+00   9.4489097e-01  -2.9637790e-01  -8.1577349e-01  -3.4876860e-01   1.0626453e+00   2.1245682e-01   1.8392674e+00   2.2350370e-01   1.2520199e+00  -1.0267852e+00  -8.7642885e-01  -9.0394259e-02   1.7976498e+00  -9.7564281e-01   5.0324201e-01  -1.1857622e+00  -5.1992530e-01  -1.5977585e+00  -3.2533552e+00  -1.9059055e+00   2.0952602e+00  -1.7299492e+00  -1.0315967e-01  -1.9664028e+00  -2.3738527e+00  -2.5198657e+00  -4.8482587e+00  -3.3005979e+00  -2.6601474e+00  -1.9181626e+00  -2.8756554e+00  -5.2439976e-01   1.4264162e+00   1.9063504e+00   3.0030284e+00  -2.1052244e+00
   4.5520524e-01  -6.1493211e-01  -3.5802528e-01   8.8211519e-01   6.7253191e-01   1.5789983e+00   1.1430030e+00   1.6370933e+00  -1.3772141e+00  -1.5964664e+00  -1.0219302e+00  -5.6259506e-01  -1.0301226e-01   1.0978877e+00  -2.7365875e+00  -3.7120225e+00   1.2690723e+00   8.8498670e-01   3.1295607e+00  -3.4383267e-01  -2.8058290e-01   3.6151893e-01   1.0943883e+00   1.7760263e+00   1.3118894e+00   8.0619449e-01   1.6434302e+00   1.4152199e+00   2.1417830e+00   2.6679585e+00   2.8466075e+00  -5.6437426e-01   1.2235308e-01   3.6069191e-01   1.0473979e+00   1.5713189e+00   2.0095143e+00   1.0938337e+00   1.1183572e+00  -2.4194639e-01  -8.6110383e-01  -3.3256345e-01   9.2296142e-01   1.8023140e-01   1.6568073e+00   1.9679255e-01   1.1186066e+00  -1.0467301e+00  -9.0142971e-01   1.9366329e-02   1.9738008e+00  -9.0443164e-01   5.0770122e-01  -1.1284785e+00  -4.3128317e-01  -1.5629043e+00  -3.1338460e+00  -1.7201307e+00   2.1803956e+00  -1.5799711e+00   4.6439474e-02  -1.9325194e+00  -2.2249036e+00  -2.3966467e+00  -4.7167022e+00  -3.1899931e+00  -2.5412805e+00  -1.7893329e+00  -2.6736898e+00  -5.4788762e-01   1.3085959e+00   1.6208952e+00   3.1520069e+00  -1.8941908e+00
   5.2724769e-01  -6.1391232e-01  -3.1706718e-01   8.1358423e-01   5.8099940e-01   1.2985729e+00   1.0365795e+00   1.5832690e+00  -1.2352831e+00  -1.4416592e+00  -9.1030178e-01  -4.8567590e-01   4.0878356e-03   1.1014661e+00  -2.7243623e+00  -3.6914336e+00   1.2563225e+00   6.3618174e-01   3.0981182e+00  -3.0077836e-01  -1.5172251e-01   3.5183444e-01   1.0442125e+00   1.6872724e+00   1.1287497e+00   6.7323401e-01   1.3687226e+00   1.2372241e+00   1.9181708e+00   2.6247698e+00   2.8245028e+00  -5.2993665e-01   1.2502214e-01   3.4326604e-01   8.1881561e-01   1.4324859e+00   1.8025018e+00   1.1765214e+00   1.2762564e+00  -1.7753026e-01  -8.9338825e-01  -3.1169030e-01   7.7150395e-01   1.4716938e-01   1.4500763e+00   1.6742852e-01   9.6073332e-01  -1.0690185e+00  -9.4316647e-01   1.3565942e-01   2.1520685e+00  -8.2710669e-01   4.9473533e-01  -1.0863618e+00  -3.6811546e-01  -1.5329286e+00  -3.0257829e+00  -1.5237933e+00   2.2460748e+00  -1.4242212e+00   1.8336704e-01  -1.9053489e+00  -2.0835291e+00  -2.2766529e+00  -4.5898262e+00  -3.0811545e+00  -2.4316820e+00  -1.6602994e+00  -2.4739112e+00  -5.4521343e-01   1.2012874e+00   1.3513640e+00   3.2864455e+00  -1.6850523e+00
   6.0612866e-01  -6.0568831e-01  -2.6108197e-01   7.6556566e-01   5.0024339e-01   1.0134549e+00   9.3597200e-01   1.5223911e+00  -1.0937882e+00  -1.3029002e+00  -7.9342649e-01  -4.0794048e-01   1.0402277e-01   1.0796797e+00  -2.7114341e+00  -3.6887257e+00   1.2646327e+00   4.1033318e-01   3.0709157e+00  -2.3785970e-01  -3.5467778e-02   3.5795977e-01   1.0151622e+00   1.6131050e+00   9.5780495e-01   5.5403223e-01   1.1037323e+00   1.0798639e+00   1.7104540e+00   2.5853464e+00   2.8000955e+00  -4.8837677e-01   1.5158087e-01   3.3430573e-01   5.9658673e-01   1.2980330e+00   1.5927417e+00   1.2546168e+00   1.4180150e+00  -1.0654822e-01  -9.1309771e-01  -2.8778097e-01   6.1250773e-01   1.1418631e-01   1.2249835e+00   1.3603106e-01   7.8301385e-01  -1.0925412e+00  -1.0003115e+00   2.5331172e-01   2.3279109e+00  -7.4755010e-01   4.6312079e-01  -1.0604549e+00  -3.3347115e-01  -1.5095072e+00  -2.9327512e+00  -1.3250203e+00   2.2879619e+00  -1.2699709e+00   3.0087927e-01  -1.8859320e+00  -1.9569304e+00  -2.1647930e+00  -4.4741369e+00  -2.9794898e+00  -2.3353870e+00  -1.5361071e+00  -2.2828703e+00  -5.1738528e-01   1.1081705e+00   1.1077258e+00   3.4073200e+00  -1.4851744e+00
   6.8757731e-01  -5.9203321e-01  -1.9135952e-01   7.4068516e-01   4.3271285e-01   7.3406666e-01   8.4499621e-01   1.4583365e+00  -9.5617408e-01  -1.1842573e+00  -6.7673046e-01  -3.3254975e-01   1.9308227e-01   1.0324442e+00  -2.6987444e+00  -3.7057944e+00   1.2945711e+00   2.1561736e-01   3.0525905e+00  -1.5729147e-01   6.5671706e-02   3.8001925e-01   1.0085508e+00   1.5556170e+00   8.0519455e-01   4.5258158e-01   8.5828012e-01   9.4865662e-01   1.5272123e+00   2.5529644e+00   2.7769024e+00  -4.4156659e-01   2.0023808e-01   3.3431265e-01   3.8865655e-01   1.1719665e+00   1.3877575e+00   1.3277928e+00   1.5430850e+00  -3.2472616e-02  -9.2088467e-01  -2.6266450e-01   4.5056039e-01   8.2055980e-02   9.8799938e-01   1.0310298e-01   5.9067505e-01  -1.1165218e+00  -1.0711759e+00   3.6735272e-01   2.4970123e+00  -6.6953010e-01   4.1249645e-01  -1.0513218e+00  -3.2918856e-01  -1.4944263e+00  -2.8575907e+00  -1.1316198e+00   2.3025915e+00  -1.1240919e+00   3.9316922e-01  -1.8750215e+00  -1.8513675e+00  -2.0652412e+00  -4.3752769e+00  -2.8898676e+00  -2.2556170e+00  -1.4215246e+00  -2.1065860e+00  -4.6587813e-01   1.0324940e+00   8.9878434e-01   3.5153131e+00  -1.3013768e+00
   7.6773191e-01  -5.7436436e-01  -1.0963469e-01   7.4096877e-01   3.8027848e-01   4.7026426e-01   7.6648600e-01   1.3946548e+00  -8.2601433e-01  -1.0892177e+00  -5.6537764e-01  -2.6224726e-01   2.6798708e-01   9.6065337e-01  -2.6870846e+00  -3.7435567e+00   1.3460620e+00   5.9050391e-02   3.0468853e+00  -6.1533501e-02   1.4947967e-01   4.1772301e-01   1.0250869e+00   1.5163346e+00   6.7641384e-01   3.7205810e-01   6.4136607e-01   8.4779019e-01   1.3757823e+00   2.5299561e+00   2.7577575e+00  -3.9123147e-01   2.6865084e-01   3.4342928e-01   2.0243056e-01   1.0576060e+00   1.1945146e+00   1.3952315e+00   1.6508561e+00   4.1302810e-02  -9.1753691e-01  -2.3825817e-01   2.9045088e-01   5.1425407e-02   7.4594004e-01   6.9074104e-02   3.8933296e-01  -1.1405223e+00  -1.1538380e+00   4.7324795e-01   2.6554184e+00  -5.9651523e-01   3.4339381e-01  -1.0590183e+00  -3.5582768e-01  -1.4894921e+00  -2.8023660e+00  -9.5074480e-01   2.2875314e+00  -9.9274271e-01   4.5561809e-01  -1.8730409e+00  -1.7719166e+00  -1.9812724e+00  -4.2978241e+00  -2.8164072e+00  -2.1946902e+00  -1.3208701e+00  -1.9503476e+00  -3.9255621e-01   9.7694356e-01   7.3183758e-01   3.6107178e+00  -1.1396756e+00
   8.4329741e-01  -5.5368877e-01  -1.8031549e-02   7.6773333e-01   3.4420844e-01   2.3093652e-01   7.0224463e-01   1.3343804e+00  -7.0687235e-01  -1.0205783e+00  -4.6405316e-01  -1.9926859e-01   3.2603167e-01   8.6612545e-01  -2.6770532e+00  -3.8019509e+00   1.4183702e+00  -5.3781520e-02   3.0564971e+00   4.6799768e-02   2.1410524e-01   4.7037434e-01   1.0648313e+00   1.4961712e+00   5.7607340e-01   3.1472277e-01   4.6079992e-01   7.8001439e-01   1.2619452e+00   2.5176709e+00   2.7446823e+00  -3.3891315e-01   3.5400557e-01   3.6145293e-01   4.4473160e-02   9.5752691e-01   1.0191317e+00   1.4556973e+00   1.7406020e+00   1.1158042e-01  -9.0394832e-01  -2.1645332e-01   1.3699542e-01   2.2837270e-02   5.0573598e-01   3.4351338e-02   1.8475710e-01  -1.1644113e+00  -1.2462672e+00   5.6709050e-01   2.7996442e+00  -5.3151215e-01   2.5721674e-01  -1.0830700e+00  -4.1265793e-01  -1.4964168e+00  -2.7683587e+00  -7.8860975e-01   2.2414894e+00  -8.8109923e-01   4.8498427e-01  -1.8800523e+00  -1.7222838e+00  -1.9151416e+00  -4.2451267e+00  -2.7623014e+00  -2.1539698e+00  -1.2378492e+00  -1.8185453e+00  -2.9961006e-01   9.4352936e-01   6.1241411e-01   3.6934040e+00  -1.0050588e+00
   9.1164605e-01  -5.3058346e-01   8.0996018e-02   8.2148043e-01   3.2516320e-01   2.3654382e-02   6.5306846e-01   1.2798891e+00  -6.0214223e-01  -9.8034574e-01  -3.7677868e-01  -1.4528604e-01   3.6519877e-01   7.5150995e-01  -2.6690255e+00  -3.8799742e+00   1.5100917e+00  -1.1892803e-01   3.0830009e+00   1.6501610e-01   2.5813965e-01   5.3687517e-01   1.1271574e+00   1.4953968e+00   5.0769154e-01   2.8186480e-01   3.2288687e-01   7.4660568e-01   1.1896996e+00   2.5165021e+00   2.7388227e+00  -2.8596075e-01   4.5309530e-01   3.8785632e-01  -7.9766590e-02   8.7354235e-01   8.6664097e-01   1.5076587e+00   1.8114678e+00   1.7545811e-01  -8.8110741e-01  -1.9900389e-01  -5.1511717e-03  -3.2445980e-03   2.7419047e-01  -6.3200713e-04  -1.7365534e-02  -1.1883011e+00  -1.3464331e+00   6.4574138e-01   2.9267542e+00  -4.7693845e-01   1.5617518e-01  -1.1224633e+00  -4.9770005e-01  -1.5166932e+00  -2.7560811e+00  -6.5026792e-01   2.1643638e+00  -7.9314597e-01   4.7952465e-01  -1.8957367e+00  -1.7046860e+00  -1.8680113e+00  -4.2191971e+00  -2.7296830e+00  -2.1338532e+00  -1.1754165e+00  -1.7145367e+00  -1.8951063e-01   9.3349330e-01   5.4409448e-01   3.7628445e+00  -9.0130659e-01
   9.7085987e-01  -5.0520624e-01   1.8472753e-01   9.0180312e-01   3.2320763e-01  -1.4561071e-01   6.1883394e-01   1.2328056e+00  -5.1487966e-01  -9.6964874e-01  -3.0676498e-01  -1.0138788e-01   3.8424073e-01   6.2016640e-01  -2.6631431e+00  -3.9757506e+00   1.6191533e+00  -1.3420739e-01   3.1268409e+00   2.9040788e-01   2.8069170e-01   6.1573229e-01   1.2107239e+00   1.5136250e+00   4.7353111e-01   2.7378975e-01   2.3218237e-01   7.4740301e-01   1.1611231e+00   2.5259758e+00   2.7404507e+00  -2.3354437e-01   5.6239436e-01   4.2181416e-01  -1.6618742e-01   8.0671917e-01   7.4081336e-01   1.5494515e+00   1.8624988e+00   2.3041002e-01  -8.5010173e-01  -1.8742444e-01  -1.3168632e-01  -2.6412264e-02   5.7739600e-02  -3.5374419e-02  -2.1165480e-01  -1.2124619e+00  -1.4523931e+00   7.0691643e-01   3.0344155e+00  -4.3453290e-01   4.3179854e-02  -1.1756451e+00  -6.0781791e-01  -1.5514659e+00  -2.7653059e+00  -5.3945770e-01   2.0572398e+00  -7.3153128e-01   4.3904470e-01  -1.9193882e+00  -1.7197978e+00  -1.8399350e+00  -4.2206599e+00  -2.7195417e+00  -2.1338012e+00  -1.1356660e+00  -1.6405527e+00  -6.4979092e-02   9.4724427e-01   5.2842436e-01   3.8182016e+00  -8.3086600e-01
   1.0197191e+00  -4.7733601e-01   2.9024307e-01   1.0073161e+00   3.3783893e-01  -2.7268930e-01   5.9863292e-01   1.1939667e+00  -4.4763674e-01  -9.8867001e-01  -2.5630589e-01  -6.8088131e-02   3.8272600e-01   4.7602050e-01  -2.6593215e+00  -4.0866322e+00   1.7428298e+00  -9.9261479e-02   3.1873918e+00   4.2030017e-01   2.8145347e-01   7.0506744e-01   1.3134635e+00   1.5498204e+00   4.7449092e-01   2.8984944e-01   1.9132523e-01   7.8090529e-01   1.1763335e+00   2.5448840e+00   2.7490278e+00  -1.8268289e-01   6.7813288e-01   4.6223654e-01  -2.1221562e-01   7.5742189e-01   6.4404969e-01   1.5794600e+00   1.8927088e+00   2.7434833e-01  -8.1213363e-01  -1.8290408e-01  -2.3884116e-01  -4.6297745e-02  -1.3777782e-01  -6.9277839e-02  -3.9323981e-01  -1.2372242e+00  -1.5623535e+00   7.4922030e-01   3.1209352e+00  -4.0530498e-01  -7.8292923e-02  -1.2405340e+00  -7.3885490e-01  -1.6014106e+00  -2.7951116e+00  -4.5851727e-01   1.9223354e+00  -6.9749303e-01   3.6487679e-01  -1.9499237e+00  -1.7667694e+00  -1.8298931e+00  -4.2487616e+00  -2.7317011e+00  -2.1524062e+00  -1.1197607e+00  -1.5976498e+00   7.1032806e-02   9.8432450e-01   5.6491665e-01   3.8584550e+00  -7.9478701e-01
   1.0576455e+00  -4.4643556e-01   3.9449705e-01   1.1356213e+00   3.6802901e-01  -3.5532807e-01   5.9093948e-01   1.1634366e+00  -4.0231477e-01  -1.0366073e+00  -2.2671388e-01  -4.5361263e-02   3.6104800e-01   3.2340576e-01  -2.6572795e+00  -4.2093260e+00   1.8777816e+00  -1.5532476e-02   3.2630708e+00   5.5208768e-01   2.6074742e-01   8.0263568e-01   1.4325960e+00   1.6023269e+00   5.1005770e-01   3.2851125e-01   2.0095851e-01   8.4442009e-01   1.2335436e+00   2.5714490e+00   2.7633188e+00  -1.3427775e-01   7.9637481e-01   5.0780989e-01  -2.1691965e-01   7.2537447e-01   5.7734491e-01   1.5962963e+00   1.9011783e+00   3.0566852e-01  -7.6853929e-01  -1.8624114e-01  -3.2354029e-01  -6.2566143e-02  -3.0733006e-01  -1.0163723e-01  -5.5793111e-01  -1.2628843e+00  -1.6747044e+00   7.7213313e-01   3.1852767e+00  -3.8952146e-01  -2.0435666e-01  -1.3145452e+00  -8.8580774e-01  -1.6666339e+00  -2.8439417e+00  -4.0836428e-01   1.7629022e+00  -6.9085287e-01   2.5979198e-01  -1.9859102e+00  -1.8433128e+00  -1.8358858e+00  -4.3014481e+00  -2.7648580e+00  -2.1874967e+00  -1.1279093e+00  -1.5857101e+00   2.1535857e-01   1.0434115e+00   6.5114118e-01   3.8825588e+00  -7.9272519e-01
   1.0846121e+00  -4.1173258e-01   4.9440012e-01   1.2833168e+00   4.1228092e-01  -3.9321425e-01   5.9378967e-01   1.1405723e+00  -3.8004907e-01  -1.1116705e+00  -2.1829703e-01  -3.2694957e-02   3.2039998e-01   1.6689882e-01  -2.6565879e+00  -4.3400422e+00   2.0201206e+00   1.1383483e-01   3.3514914e+00   6.8326334e-01   2.1954609e-01   9.0585694e-01   1.5646734e+00   1.6689183e+00   5.7832215e-01   3.8746057e-01   2.5973651e-01   9.3425069e-01   1.3292069e+00   2.6035003e+00   2.7815422e+00  -8.9144073e-02   9.1310415e-01   5.5704639e-01  -1.8105390e-01   7.0973579e-01   5.4031942e-01   1.5989613e+00   1.8871755e+00   3.2328001e-01  -7.2080352e-01  -1.9780078e-01  -3.8352998e-01  -7.4918649e-02  -4.4687285e-01  -1.3165083e-01  -7.0235642e-01  -1.2896200e+00  -1.7880295e+00   7.7595720e-01   3.2270722e+00  -3.8672771e-01  -3.3088162e-01  -1.3946283e+00  -1.0430290e+00  -1.7466040e+00  -2.9096764e+00  -3.8853481e-01   1.5830936e+00  -7.1007445e-01   1.2785313e-01  -2.0256079e+00  -1.9458464e+00  -1.8550745e+00  -4.3754883e+00  -2.8166829e+00  -2.2362714e+00  -1.1593893e+00  -1.6034875e+00   3.6463676e-01   1.1223547e+00   7.8288863e-01   3.8896090e+00  -8.2301035e-01
   1.1010353e+00  -3.7231190e-01   5.8691077e-01   1.4460565e+00   4.6869816e-01  -3.8791091e-01   6.0495828e-01   1.1241275e+00  -3.8113566e-01  -1.2111219e+00  -2.3037655e-01  -2.9153062e-02   2.6271646e-01   1.1154459e-02  -2.6567341e+00  -4.4746598e+00   2.1655063e+00   2.8415720e-01   3.4496385e+00   8.1144302e-01   1.5945940e-01   1.0118647e+00   1.7056567e+00   1.7468735e+00   6.7605894e-01   4.6373038e-01   3.6441581e-01   1.0459087e+00   1.4582368e+00   2.6386491e+00   2.8015439e+00  -4.8032953e-02   1.0243211e+00   6.0834281e-01  -1.0702689e-01   7.0918064e-01   5.3131430e-01   1.5869695e+00   1.8502835e+00   3.2662462e-01  -6.7056091e-01  -2.1749611e-01  -4.1746686e-01  -8.3103968e-02  -5.5349178e-01  -1.5845032e-01  -8.2405592e-01  -1.3174287e+00  -1.9010942e+00   7.6173465e-01   3.2466268e+00  -3.9579578e-01  -4.5366521e-01  -1.4773246e+00  -1.2044483e+00  -1.8401204e+00  -2.9897161e+00  -3.9727099e-01   1.3878037e+00  -7.5237782e-01  -2.5779797e-02  -2.0670310e+00  -2.0696920e+00  -1.8839668e+00  -4.4666594e+00  -2.8839777e+00  -2.2954548e+00  -1.2126206e+00  -1.6486996e+00   5.1534228e-01   1.2182466e+00   9.5439951e-01   3.8789987e+00  -8.8277633e-01
   1.1076598e+00  -3.2721272e-01   6.6913292e-01   1.6186622e+00   5.3506508e-01  -3.4271255e-01   6.2211844e-01   1.1123887e+00  -4.0500632e-01  -1.3313599e+00  -2.6134101e-01  -3.3442765e-02   1.9058499e-01  -1.3925353e-01  -2.6571988e+00  -4.6088959e+00   2.3092705e+00   4.8943147e-01   3.5540517e+00   9.3439045e-01   8.2686633e-02   1.1175724e+00   1.8510257e+00   1.8330706e+00   7.9886469e-01   5.5384847e-01   5.1002297e-01   1.1743383e+00   1.6142877e+00   2.6744476e+00   2.8209766e+00  -1.1641383e-02   1.1261488e+00   6.6004571e-01   1.2036274e-03   7.2198263e-01   5.4754028e-01   1.5604271e+00   1.7905251e+00   3.1568292e-01  -6.1957935e-01  -2.4479225e-01  -4.2496309e-01  -8.6936146e-02  -6.2549976e-01  -1.8114880e-01  -9.2153487e-01  -1.3460928e+00  -2.0128204e+00   7.3114326e-01   3.2449173e+00  -4.1499785e-01  -5.6859806e-01  -1.5588406e+00  -1.3638029e+00  -1.9453260e+00  -3.0810751e+00  -4.3164840e-01   1.1824900e+00  -8.1390157e-01  -1.9507876e-01  -2.1080235e+00  -2.2093078e+00  -1.9186317e+00  -4.5699631e+00  -2.9628807e+00  -2.3614646e+00  -1.2852811e+00  -1.7181548e+00   6.6383335e-01   1.3275236e+00   1.1586412e+00   3.8505498e+00  -9.6814314e-01
   1.1054507e+00  -2.7552486e-01   7.3841751e-01   1.7952864e+00   6.0893530e-01  -2.6242852e-01   6.4297551e-01   1.1033277e+00  -4.5025271e-01  -1.4680467e+00  -3.0873466e-01  -4.3981795e-02   1.0713339e-01  -2.7997971e-01  -2.6575353e+00  -4.7384792e+00   2.4465680e+00   7.2259259e-01   3.6610040e+00   1.0500455e+00  -8.0643047e-03   1.2197563e+00   1.9959178e+00   1.9240970e+00   9.4134760e-01   6.5399396e-01   6.9008541e-01   1.3141399e+00   1.7900767e+00   2.7085249e+00   2.8374753e+00   1.9390966e-02   1.2149476e+00   7.1052128e-01   1.3830376e-01   7.4609494e-01   5.8526826e-01   1.5200576e+00   1.7084706e+00   2.9096836e-01  -5.6972170e-01  -2.7873111e-01  -4.0658650e-01  -8.6315160e-02  -6.6248363e-01  -1.9890225e-01  -9.9427319e-01  -1.3751753e+00  -2.1222523e+00   6.8638051e-01   3.2235810e+00  -4.4209850e-01  -6.7182064e-01  -1.6351474e+00  -1.5148666e+00  -2.0597627e+00  -3.1804803e+00  -4.8773623e-01   9.7298491e-01  -8.8989782e-01  -3.7339759e-01  -2.1463471e+00  -2.3585449e+00  -1.9549332e+00  -4.6798673e+00  -3.0491028e+00  -2.4305795e+00  -1.3744552e+00  -1.8079086e+00   8.0641699e-01   1.4460897e+00   1.3876180e+00   3.8046047e+00  -1.0744362e+00
   1.0954965e+00  -2.1647872e-01   7.9246055e-01   1.9696196e+00   6.8772452e-01  -1.5310873e-01   6.6536992e-01   1.0947641e+00  -5.1469571e-01  -1.6162717e+00  -3.6937583e-01  -5.8963909e-02   1.5894042e-02  -4.0704049e-01  -2.6574418e+00  -4.8593087e+00   2.5725451e+00   9.7579800e-01   3.7666670e+00   1.1565560e+00  -1.0968497e-01   1.3151525e+00   2.1352874e+00   2.0163704e+00   1.0973545e+00   7.6015424e-01   8.9691483e-01   1.4597857e+00   1.9777308e+00   2.7386935e+00   2.8488141e+00   4.4497059e-02   1.2874313e+00   7.5822388e-01   2.9779517e-01   7.7922820e-01   6.4005171e-01   1.4671784e+00   1.6053184e+00   2.5350701e-01  -5.2288795e-01  -3.1797553e-01  -3.6381812e-01  -8.1247701e-02  -6.6529799e-01  -2.1097709e-01  -1.0426934e+00  -1.4040421e+00  -2.2285177e+00   6.3004123e-01   3.1848932e+00  -4.7446323e-01  -7.5986577e-01  -1.7020990e+00  -1.6516681e+00  -2.1804671e+00  -3.2844748e+00  -5.6078161e-01   7.6530420e-01  -9.7495736e-01  -5.5372966e-01  -2.1797780e+00  -2.5109100e+00  -1.9887652e+00  -4.7905602e+00  -3.1381788e+00  -2.4990949e+00  -1.4768028e+00  -1.9134363e+00   9.3943202e-01   1.5694581e+00   1.6326996e+00   3.7420748e+00  -1.1964279e+00
   1.0789305e+00  -1.4952455e-01   8.2939096e-01   2.1351294e+00   7.6880439e-01  -2.1727837e-02   6.8734934e-01   1.0845227e+00  -5.9549175e-01  -1.7707408e+00  -4.3950013e-01  -7.6422609e-02  -7.9346932e-02  -5.1692800e-01  -2.6568204e+00  -4.9675945e+00   2.6825165e+00   1.2407216e+00   3.8672563e+00   1.2523133e+00  -2.1879284e-01   1.4005613e+00   2.2640788e+00   2.1062619e+00   1.2602255e+00   8.6827501e-01   1.1219248e+00   1.6058164e+00   2.1691372e+00   2.7630269e+00   2.8530375e+00   6.3207142e-02   1.3407785e+00   8.0175938e-01   4.7233363e-01   8.1892403e-01   7.0696588e-01   1.4036302e+00   1.4829410e+00   2.0480081e-01  -4.8094348e-01  -3.6087040e-01  -2.9897053e-01  -7.1863927e-02  -6.3600437e-01  -2.1681658e-01  -1.0680884e+00  -1.4319095e+00  -2.3307932e+00   5.6499424e-01   3.1317210e+00  -5.0917975e-01  -8.2978181e-01  -1.7555795e+00  -1.7686916e+00  -2.3040977e+00  -3.3895214e+00  -6.4541415e-01   5.6545611e-01  -1.0632494e+00  -7.2896461e-01  -2.2062095e+00  -2.6598242e+00  -2.0162719e+00  -4.8961919e+00  -3.2257155e+00  -2.5634599e+00  -1.5887316e+00  -2.0298138e+00   1.0593462e+00   1.6929004e+00   1.8849513e+00   3.6644401e+00  -1.3285827e+00
   1.0568710e+00  -7.4399046e-02   8.4784223e-01   2.2853184e+00   8.4959317e-01   1.2415672e-01   7.0721234e-01   1.0705800e+00  -6.8926560e-01  -1.9259826e+00  -5.1492404e-01  -9.4295374e-02  -1.7471384e-01  -6.0670399e-01  -2.6558122e+00  -5.0599687e+00   2.7721408e+00   1.5088480e+00   3.9591558e+00   1.3359876e+00  -3.3186685e-01   1.4729555e+00   2.3774000e+00   2.1902185e+00   1.4230631e+00   9.7439755e-01   1.3559714e+00   1.7470166e+00   2.3562844e+00   2.7799070e+00   2.8485620e+00   7.5178870e-02   1.3727298e+00   8.3993865e-01   6.5401770e-01   8.6262698e-01   7.8085281e-01   1.3316717e+00   1.3438878e+00   1.4677198e-01  -4.4564186e-01  -4.0551959e-01  -2.1507357e-01  -5.8427922e-02  -5.7775854e-01  -2.1609937e-01  -1.0725149e+00  -1.4579069e+00  -2.4282736e+00   4.9426187e-01   3.0674537e+00  -5.4319083e-01  -8.7923311e-01  -1.7916679e+00  -1.8610527e+00  -2.4270858e+00  -3.4921014e+00  -7.3586582e-01   3.7925626e-01  -1.1487696e+00  -8.9213561e-01  -2.2237515e+00  -2.7988636e+00  -2.0340392e+00  -4.9910986e+00  -3.3076183e+00  -2.6203835e+00  -1.7065613e+00  -2.1518936e+00   1.1628642e+00   1.8115990e+00   2.1354554e+00   3.5737055e+00  -1.4652924e+00
   1.0303790e+00   8.8231120e-03   8.4700276e-01   2.4139870e+00   9.2764134e-01   2.7675415e-01   7.2352941e-01   1.0511892e+00  -7.9225921e-01  -2.0765557e+00  -5.9122394e-01  -1.1049103e-01  -2.6641010e-01  -6.7406868e-01  -2.6548023e+00  -5.1335737e+00   2.8375852e+00   1.7717512e+00   4.0390203e+00   1.4065605e+00  -4.4538249e-01   1.5295863e+00   2.4706900e+00   2.2648769e+00   1.5790003e+00   1.0747792e+00   1.5896993e+00   1.8785631e+00   2.5315750e+00   2.7880500e+00   2.8342426e+00   8.0229119e-02   1.3816656e+00   8.7181933e-01   8.3471538e-01   9.0775396e-01   8.5655929e-01   1.2538507e+00   1.1913449e+00   8.1688181e-02  -4.1855096e-01  -4.4987534e-01  -1.1573409e-01  -4.1340336e-02  -4.9465116e-01  -2.0878111e-01  -1.0586561e+00  -1.4811482e+00  -2.5201487e+00   4.2090501e-01   2.9959009e+00  -5.7343255e-01  -9.0657352e-01  -1.8068206e+00  -1.9246473e+00  -2.5457959e+00  -3.5888066e+00  -8.2620190e-01   2.1215130e-01  -1.2255914e+00  -1.0366542e+00  -2.2308244e+00  -2.9219773e+00  -2.0392463e+00  -5.0699951e+00  -3.3802778e+00  -2.6669113e+00  -1.8266644e+00  -2.2744720e+00   1.2470374e+00   1.9207981e+00   2.3756097e+00   3.4723184e+00  -1.6010868e+00
   1.0004349e+00   9.9693721e-02   8.2664359e-01   2.5154860e+00   1.0007088e+00   4.2838121e-01   7.3514670e-01   1.0249777e+00  -9.0048599e-01  -2.2172515e+00  -6.6392374e-01  -1.2296104e-01  -3.5088682e-01  -7.1740532e-01  -2.6543903e+00  -5.1861107e+00   2.8756707e+00   2.0213559e+00   4.1038616e+00   1.4633503e+00  -5.5593932e-01   1.5680833e+00   2.5398724e+00   2.3271690e+00   1.7214616e+00   1.1659967e+00   1.8138819e+00   1.9961480e+00   2.6881020e+00   2.7865103e+00   2.8094070e+00   7.8363096e-02   1.3666574e+00   8.9673483e-01   1.0063916e+00   9.5176566e-01   9.2915821e-01   1.1728623e+00   1.0290492e+00   1.2069886e-02  -4.0099108e-01  -4.9183667e-01  -4.9772804e-03  -2.1130199e-02  -3.9150804e-01  -1.9511592e-01  -1.0296621e+00  -1.5008022e+00  -2.6055910e+00   3.4791637e-01   2.9211610e+00  -5.9697640e-01  -9.1089058e-01  -1.7980601e+00  -1.9562697e+00  -2.6566863e+00  -3.6764249e+00  -9.1055727e-01   6.9054132e-02  -1.2881095e+00  -1.1565292e+00  -2.2262397e+00  -3.0236756e+00  -2.0297682e+00  -5.1281292e+00  -3.4407093e+00  -2.7004704e+00  -1.9455793e+00  -2.3924424e+00   1.3093739e+00   2.0159476e+00   2.5973981e+00   3.3630555e+00  -1.7308137e+00
   9.6792893e-01   1.9737295e-01   7.8712235e-01   2.5849464e+00   1.0668338e+00   5.7177971e-01   7.4117855e-01   9.9101375e-01  -1.0098835e+00  -2.3432803e+00  -7.2868444e-01  -1.2977638e-01  -4.2500259e-01  -7.3579814e-01  -2.6553302e+00  -5.2158639e+00   2.8839925e+00   2.2501715e+00   4.1511147e+00   1.5060287e+00  -6.6037579e-01   1.5865445e+00   2.5814863e+00   2.3744142e+00   1.8444012e+00   1.2450320e+00   2.0197440e+00   2.0960739e+00   2.8198779e+00   2.7746713e+00   2.7738555e+00   6.9797054e-02   1.3274900e+00   9.1431115e-01   1.1614216e+00   9.9223862e-01   9.9414466e-01   1.0914047e+00   8.6116193e-01  -5.9416071e-02  -3.9399077e-01  -5.2935364e-01   1.1292217e-01   1.5640109e-03  -2.7366187e-01  -1.7565288e-01  -9.8897602e-01  -1.5161565e+00  -2.6837537e+00   2.7812408e-01   2.8474598e+00  -6.1116781e-01  -8.9201905e-01  -1.7631604e+00  -1.9536998e+00  -2.7564606e+00  -3.7520163e+00  -9.8336961e-01  -4.5806184e-02  -1.3312704e+00  -1.2465665e+00  -2.2092609e+00  -3.0991916e+00  -2.0042283e+00  -5.1614020e+00  -3.4866383e+00  -2.7188875e+00  -2.0600905e+00  -2.5009350e+00   1.3479398e+00   2.0928419e+00   2.7936213e+00   3.2488861e+00  -1.8497841e+00
   9.3366380e-01   3.0063052e-01   7.2936768e-01   2.6184766e+00   1.1243910e+00   7.0039506e-01   7.4099393e-01   9.4883795e-01  -1.1164588e+00  -2.4504386e+00  -7.8148775e-01  -1.2920635e-01  -4.8616653e-01  -7.2902565e-01  -2.6584407e+00  -5.2217010e+00   2.8610122e+00   2.4514963e+00   4.1786911e+00   1.5346244e+00  -7.5586944e-01   1.5836155e+00   2.5927951e+00   2.4044005e+00   1.9425155e+00   1.3093396e+00   2.1992564e+00   2.1753241e+00   2.9220077e+00   2.7522253e+00   2.7278315e+00   5.4971438e-02   1.2646548e+00   9.2447324e-01   1.2928812e+00   1.0269400e+00   1.0475981e+00   1.0120439e+00   6.9210751e-01  -1.3007121e-01  -3.9826148e-01  -5.6053012e-01   2.3361219e-01   2.6023459e-02  -1.4670520e-01  -1.5120738e-01  -9.4015436e-01  -1.5266674e+00  -2.7537792e+00   2.1410723e-01   2.7789709e+00  -6.1375539e-01  -8.5052257e-01  -1.7008155e+00  -1.9157599e+00  -2.8421992e+00  -3.8129814e+00  -1.0396047e+00  -1.2901454e-01  -1.3507798e+00  -1.3025475e+00  -2.1796444e+00  -3.1446114e+00  -1.9620026e+00  -5.1664441e+00  -3.5165308e+00  -2.7203890e+00  -2.1672803e+00  -2.5954433e+00   1.3614477e+00   2.1477467e+00   2.9580862e+00   3.1328239e+00  -1.9538837e+00
   8.9836862e-01   4.0786775e-01   6.5484597e-01   2.6133196e+00   1.1721385e+00   8.0860772e-01   7.3420038e-01   8.9845981e-01  -1.2164221e+00  -2.5352510e+00  -8.1880722e-01  -1.1979626e-01  -5.3245340e-01  -6.9752918e-01  -2.6644955e+00  -5.2030514e+00   2.8061187e+00   2.6195905e+00   4.1850197e+00   1.5495182e+00  -8.4002022e-01   1.5585546e+00   2.5718693e+00   2.4154529e+00   2.0114223e+00   1.3569000e+00   2.3453922e+00   2.2316090e+00   2.9908072e+00   2.7191474e+00   2.6719682e+00   3.4551935e-02   1.1793172e+00   9.2744197e-01   1.3947984e+00   1.0539021e+00   1.0863075e+00   9.3709346e-01   5.2638723e-01  -1.9728057e-01  -4.1419075e-01  -5.8371995e-01   3.5283067e-01   5.1487581e-02  -1.6239150e-02  -1.2280939e-01  -8.8669381e-01  -1.5319920e+00  -2.8148182e+00   1.5812512e-01   2.7196233e+00  -6.0300181e-01  -7.8764568e-01  -1.6107777e+00  -1.8423397e+00  -2.9114648e+00  -3.8571220e+00  -1.0749598e+00  -1.7807780e-01  -1.3432811e+00  -1.3213781e+00  -2.1376537e+00  -3.1569768e+00  -1.9031795e+00  -5.1406711e+00  -3.5295733e+00  -2.7035890e+00  -2.2645555e+00  -2.6719404e+00   1.3493294e+00   2.1775162e+00   3.0857512e+00   3.0177733e+00  -2.0396555e+00
   8.6271906e-01   5.1716274e-01   5.6551450e-01   2.5679646e+00   1.2092508e+00   8.9190680e-01   7.2062862e-01   8.4032208e-01  -1.3063076e+00  -2.5950870e+00  -8.3775872e-01  -1.0043925e-01  -5.6268519e-01  -6.4236254e-01  -2.6741053e+00  -5.1598791e+00   2.7196565e+00   2.7498117e+00   4.1690722e+00   1.5514255e+00  -9.1091806e-01   1.5112813e+00   2.5176416e+00   2.4064868e+00   2.0477992e+00   1.3862555e+00   2.4523404e+00   2.2633892e+00   3.0238610e+00   2.6756659e+00   2.6072126e+00   9.4176230e-03   1.0732588e+00   9.2372227e-01   1.4623600e+00   1.0714944e+00   1.1078549e+00   8.6851698e-01   3.6838043e-01  -2.5862128e-01  -4.4185108e-01  -5.9760982e-01   4.6656114e-01   7.7199399e-02   1.1236912e-01  -9.1631830e-02  -8.3187234e-01  -1.5320011e+00  -2.8660571e+00   1.1206061e-01   2.6729155e+00  -5.7777077e-01  -7.0524091e-01  -1.4939548e+00  -1.7343909e+00  -2.9623801e+00  -3.8826930e+00  -1.0860395e+00  -1.9150370e-01  -1.3064956e+00  -1.3012046e+00  -2.0840475e+00  -3.1343633e+00  -1.8284859e+00  -5.0823082e+00  -3.5256132e+00  -2.6674785e+00  -2.3496601e+00  -2.7269892e+00   1.3117837e+00   2.1796962e+00   3.1728245e+00   2.9063810e+00  -2.1043576e+00
   8.2735960e-01   6.2633822e-01   4.6376298e-01   2.4822120e+00   1.2353351e+00   9.4700334e-01   7.0031915e-01   7.7523778e-01  -1.3830773e+00  -2.6282454e+00  -8.3622219e-01  -7.0435787e-02  -5.7647040e-01  -5.6512453e-01  -2.6875999e+00  -5.0926414e+00   2.6029224e+00   2.8387184e+00   4.1303796e+00   1.5413718e+00  -9.6719285e-01   1.4424047e+00   2.4299380e+00   2.3770463e+00   2.0494842e+00   1.3965319e+00   2.5156686e+00   2.2698807e+00   3.0200271e+00   2.6222341e+00   2.5347385e+00  -1.9364083e-02   9.4880388e-01   9.1408179e-01   1.4920668e+00   1.0784886e+00   1.1106589e+00   8.0785797e-01   2.2214595e-01  -3.1195750e-01  -4.8101976e-01  -6.0128238e-01   5.7117079e-01   1.0245345e-01   2.3420701e-01  -5.8906460e-02  -7.7861430e-01  -1.5267706e+00  -2.9067526e+00   7.7378189e-02   2.6417436e+00  -5.3758206e-01  -6.0567536e-01  -1.3524535e+00  -1.5938901e+00  -2.9936707e+00  -3.8884454e+00  -1.0704925e+00  -1.6884949e-01  -1.2393184e+00  -1.2414868e+00  -2.0200444e+00  -3.0759275e+00  -1.7391901e+00  -4.9903970e+00  -3.5050693e+00  -2.6114147e+00  -2.4206772e+00  -2.7578407e+00   1.2498020e+00   2.1526122e+00   3.2168164e+00   2.8009002e+00  -2.1459997e+00
   7.9292512e-01   7.3305094e-01   3.5234380e-01   2.3571848e+00   1.2504305e+00   9.7188008e-01   6.7351174e-01   7.0430601e-01  -1.4442079e+00  -2.6340078e+00  -8.1293118e-01  -2.9536849e-02  -5.7419789e-01  -4.6788252e-01  -2.7049245e+00  -5.0022498e+00   2.4581293e+00   2.8841284e+00   4.0690297e+00   1.5206588e+00  -1.0080460e+00   1.3532287e+00   2.3094829e+00   2.3273231e+00   2.0155281e+00   1.3874435e+00   2.5324288e+00   2.2510375e+00   2.9793876e+00   2.5595022e+00   2.4558529e+00  -5.0574427e-02   8.0872929e-01   8.9951938e-01   1.4818309e+00   1.0741111e+00   1.0939766e+00   7.5620115e-01   9.1238195e-02  -3.5551727e-01  -5.3120732e-01  -5.9425664e-01   6.6352486e-01   1.2664282e-01   3.4500360e-01  -2.5833612e-02  -7.2938669e-01  -1.5165546e+00  -2.9362666e+00   5.5096144e-02   2.6282607e+00  -4.8263192e-01  -4.9172199e-01  -1.1895634e+00  -1.4237702e+00  -3.0046765e+00  -3.8736562e+00  -1.0271028e+00  -1.1073482e-01  -1.1418625e+00  -1.1430236e+00  -1.9472617e+00  -2.9819263e+00  -1.6369873e+00  -4.8647906e+00  -3.4688197e+00  -2.5351235e+00  -2.4760314e+00  -2.7625245e+00   1.1651621e+00   2.0954360e+00   3.2165497e+00   2.7030769e+00  -2.1633636e+00
   7.6005646e-01   8.3489641e-01   2.3429087e-01   2.1952891e+00   1.2549834e+00   9.6578100e-01   6.4063731e-01   6.2881663e-01  -1.4877561e+00  -2.6126540e+00  -7.6752350e-01   2.2033954e-02  -5.5698249e-01  -3.5308930e-01  -2.7255578e+00  -4.8900235e+00   2.2883391e+00   2.8851411e+00   3.9856532e+00   1.4908251e+00  -1.0332612e+00   1.2457302e+00   2.1578794e+00   2.2581520e+00   1.9462020e+00   1.3592800e+00   2.5012088e+00   2.2075164e+00   2.9031561e+00   2.4882937e+00   2.3719046e+00  -8.2890248e-02   6.5616515e-01   8.8122168e-01   1.4310114e+00   1.0580789e+00   1.0578699e+00   7.1416685e-01  -2.1448857e-02  -3.8794777e-01  -5.9169230e-01  -5.7650122e-01   7.4107435e-01   1.4930013e-01   4.4127467e-01   6.5055131e-03  -6.8612960e-01  -1.5017413e+00  -2.9541013e+00   4.5772934e-02   2.6337736e+00  -4.1377601e-01  -3.6644301e-01  -1.0096774e+00  -1.2278203e+00  -2.9953308e+00  -3.8381414e+00  -9.5582935e-01  -1.8818593e-02  -1.0154502e+00  -1.0079253e+00  -1.8676355e+00  -2.8537064e+00  -1.5238836e+00  -4.7061374e+00  -3.4180872e+00  -2.4387085e+00  -2.5144913e+00  -2.7399194e+00   1.0603911e+00   2.0082243e+00   3.1721270e+00   2.6140652e+00  -2.1560080e+00
   7.2940686e-01   9.2952344e-01   1.1282536e-01   2.0001234e+00   1.2498061e+00   9.2914620e-01   6.0231086e-01   5.5015173e-01  -1.5124005e+00  -2.5654360e+00  -7.0055256e-01   8.3580521e-02  -5.2656779e-01  -2.2349939e-01  -2.7484623e+00  -4.7576402e+00   2.0973646e+00   2.8421136e+00   3.8813936e+00   1.4535994e+00  -1.0431901e+00   1.1225068e+00   1.9775642e+00   2.1709816e+00   1.8429562e+00   1.3128748e+00   2.4221214e+00   2.1406228e+00   2.7935468e+00   2.4095825e+00   2.2842008e+00  -1.1493871e-01   4.9448862e-01   8.6050728e-01   1.3403918e+00   1.0306117e+00   1.0031392e+00   6.8193832e-01  -1.1379823e-01  -4.0835056e-01  -6.6155932e-01  -5.4842255e-01   8.0191317e-01   1.7012849e-01   5.2041903e-01   3.7225989e-02  -6.5022305e-01  -1.4827972e+00  -2.9599234e+00   4.9506691e-02   2.6586870e+00  -3.3247802e-01  -2.3307070e-01  -8.1814680e-01  -1.0105543e+00  -2.9661125e+00  -3.7822512e+00  -8.5779199e-01   1.0426178e-01  -8.6255059e-01  -8.3953318e-01  -1.7833224e+00  -2.6936570e+00  -1.4020785e+00  -4.5158499e+00  -3.3543237e+00  -2.3226675e+00  -2.5351759e+00  -2.6898018e+00   9.3869522e-01   1.8919283e+00   3.0848605e+00   2.5343777e+00  -2.1242565e+00
   7.0163600e-01   1.0147478e+00  -8.7510445e-03   1.7763362e+00   1.2360105e+00   8.6349802e-01   5.5932419e-01   4.6969359e-01  -1.5174582e+00  -2.4945106e+00  -6.1345596e-01   1.5395855e-01  -4.8519082e-01  -8.2085083e-02  -2.7720692e+00  -4.6070823e+00   1.8896404e+00   2.7565942e+00   3.7578593e+00   1.4108499e+00  -1.0387151e+00   9.8669343e-01   1.7717398e+00   2.0678165e+00   1.7083335e+00   1.2495543e+00   2.2967394e+00   2.0522366e+00   2.6536165e+00   2.3244749e+00   2.1939369e+00  -1.4535732e-01   3.2721363e-01   8.3875989e-01   1.2120963e+00   9.9242060e-01   9.3123202e-01   6.5931897e-01  -1.8453893e-01  -4.1629655e-01  -7.3974009e-01  -5.1082761e-01   8.4480588e-01   1.8902020e-01   5.8076494e-01   6.5698911e-02  -6.2248744e-01  -1.4602059e+00  -2.9535794e+00   6.5947046e-02   2.7024949e+00  -2.4072631e-01  -9.4890903e-02  -6.2107630e-01  -7.7705116e-01  -2.9179737e+00  -3.7068393e+00  -7.3520370e-01   2.5498824e-01  -6.8666644e-01  -6.4228649e-01  -1.6965906e+00  -2.5051276e+00  -1.2738580e+00  -4.2960720e+00  -3.2791066e+00  -2.1879081e+00  -2.5375642e+00  -2.6128621e+00   8.0385630e-01   1.7483693e+00   2.9571677e+00   2.4638768e+00  -2.0691673e+00
   6.7739226e-01   1.0886563e+00  -1.2717579e-01   1.5294401e+00   1.2149306e+00   7.7129145e-01   5.1263495e-01   3.8874538e-01  -1.5028762e+00  -2.4028271e+00  -5.0848369e-01   2.3162212e-01  -4.3541984e-01   6.8043191e-02  -2.7943018e+00  -4.4405757e+00   1.6700699e+00   2.6312160e+00   3.6170606e+00   1.3645280e+00  -1.0211838e+00   8.4184809e-01   1.5442817e+00   1.9511332e+00   1.5458383e+00   1.1710678e+00   2.1279756e+00   1.9447258e+00   2.4870853e+00   2.2341875e+00   2.1021442e+00  -1.7285673e-01   1.5787993e-01   8.1735118e-01   1.0494525e+00   9.4466986e-01   8.4413214e-01   6.4581253e-01  -2.3326364e-01  -4.1182415e-01  -8.2505517e-01  -4.6486621e-01   8.6918564e-01   2.0606060e-01   6.2156661e-01   9.1588456e-02  -6.0321425e-01  -1.4344049e+00  -2.9350951e+00   9.4318468e-02   2.7638177e+00  -1.4092581e-01   4.4866164e-02  -4.2506556e-01  -5.3277068e-01  -2.8522528e+00  -3.6132098e+00  -5.9125285e-01   4.2909332e-01  -4.9217276e-01  -4.2154030e-01  -1.6097017e+00  -2.2923086e+00  -1.1414972e+00  -4.0496188e+00  -3.1940523e+00  -2.0357607e+00  -2.5215042e+00  -2.5106869e+00   6.6009839e-01   1.5801749e+00   2.7924365e+00   2.4018058e+00  -1.9924846e+00
   6.5728145e-01   1.1496919e+00  -2.3935271e-01   1.2655865e+00   1.1880308e+00   6.5573680e-01   4.6334984e-01   3.0847203e-01  -1.4691979e+00  -2.2939767e+00  -3.8858903e-01   3.1469059e-01  -3.7997377e-01   2.2371661e-01  -2.8126382e+00  -4.2605211e+00   1.4438489e+00   2.4695533e+00   3.4613317e+00   1.3166089e+00  -9.9232275e-01   6.9181072e-01   1.2996250e+00   1.8237682e+00   1.3597654e+00   1.0795006e+00   1.9199196e+00   1.8208396e+00   2.2981485e+00   2.1400257e+00   2.0096568e+00  -1.9628340e-01  -1.0054849e-02   7.9755914e-01   8.5680711e-01   8.8891381e-01   7.4423587e-01   6.4071863e-01  -2.6039547e-01  -3.9542342e-01  -9.1625441e-01  -4.1195655e-01   8.7512505e-01   2.2151804e-01   6.4295601e-01   1.1486399e-01  -5.9222001e-01  -1.4057309e+00  -2.9046613e+00   1.3345456e-01   2.8404823e+00  -3.5772689e-02   1.8312585e-01  -2.3690999e-01  -2.8335166e-01  -2.7705773e+00  -3.5030400e+00  -4.2994082e-01   6.2172353e-01  -2.8411925e-01  -1.8334496e-01  -1.5247923e+00  -2.0600778e+00  -1.0071758e+00  -3.7799124e+00  -3.1007468e+00  -1.8679773e+00  -2.4872197e+00  -2.3857011e+00   5.1192891e-01   1.3906811e+00   2.5948656e+00   2.3468600e+00  -1.8965675e+00
   6.4182720e-01   1.1967150e+00  -3.4248200e-01   9.9131302e-01   1.1568128e+00   5.2060941e-01   4.1270039e-01   2.2986106e-01  -1.4175071e+00  -2.1720091e+00  -2.5728628e-01   4.0103212e-01  -3.2153937e-01   3.8178590e-01  -2.8242072e+00  -4.0694195e+00   1.2162746e+00   2.2759460e+00   3.2932399e+00   1.2690304e+00  -9.5413061e-01   5.4054097e-01   1.0426315e+00   1.6887875e+00   1.1549977e+00   9.7717491e-01   1.6776334e+00   1.6835954e+00   2.0912860e+00   2.0433536e+00   1.9170963e+00  -2.1467992e-01  -1.7331686e-01   7.8048674e-01   6.3930181e-01   8.2701317e-01   6.3422278e-01   6.4323226e-01  -2.6710891e-01  -3.6800846e-01  -1.0120544e+00  -3.5370060e-01   8.6328426e-01   2.3582140e-01   6.4585642e-01   1.3578812e-01  -5.8891728e-01  -1.3743754e+00  -2.8626043e+00   1.8184236e-01   2.9296366e+00   7.1881213e-02   3.1705526e-01  -6.3274227e-02  -3.4401558e-02  -2.6747655e+00  -3.3782848e+00  -2.5588485e-01   8.2762579e-01  -6.8002901e-02   6.5805950e-02  -1.4437594e+00  -1.8138155e+00  -8.7290760e-01  -3.4908909e+00  -3.0006982e+00  -1.6867152e+00  -2.4353100e+00  -2.2410711e+00   3.6396018e-01   1.1837982e+00   2.3692830e+00   2.2972902e+00  -1.7843002e+00
   6.3142522e-01   1.2290348e+00  -4.3418492e-01   7.1327616e-01   1.1227248e+00   3.7005354e-01   3.6200906e-01   1.5370478e-01  -1.3493562e+00  -2.0412278e+00  -1.1848198e-01   4.8835947e-01  -2.6259659e-01   5.3920092e-01  -2.8259158e+00  -3.8698008e+00   9.9254467e-01   2.0553038e+00   3.1154826e+00   1.2236320e+00  -9.0876131e-01   3.9194442e-01   7.7843882e-01   1.5493417e+00   9.3678071e-01   8.6654223e-01   1.4069233e+00   1.5361560e+00   1.8710773e+00   1.9455583e+00   1.8248743e+00  -2.2733895e-01  -3.2890664e-01   7.6698734e-01   4.0262629e-01   7.6103599e-01   5.1692583e-01   6.5253688e-01  -2.5521372e-01  -3.3087812e-01  -1.1111722e+00  -2.9179488e-01   8.3484019e-01   2.4952699e-01   6.3186647e-01   1.5488233e-01  -5.9239523e-01  -1.3403580e+00  -2.8093519e+00   2.3767693e-01   3.0278900e+00   1.7916538e-01   4.4413574e-01   8.9643369e-02   2.0871218e-01  -2.5667327e+00  -3.2410684e+00  -7.4096193e-02   1.0413508e+00   1.5047647e-01   3.1924571e-01  -1.3681555e+00  -1.5591982e+00  -7.4048017e-01  -3.1869004e+00  -2.8953054e+00  -1.4945001e+00  -2.3667398e+00  -2.0805741e+00   2.2072066e-01   9.6384884e-01   2.1209533e+00   2.2510304e+00  -1.6589816e+00
   6.2629681e-01   1.2464167e+00  -5.1261455e-01   4.3798017e-01   1.0870843e+00   2.0839214e-01   3.1264582e-01   8.0600849e-02  -1.2666798e+00  -1.9059750e+00   2.3710719e-02   5.7433140e-01  -2.0526577e-01   6.9309067e-01  -2.8145976e+00  -3.6641472e+00   7.7756023e-01   1.8128989e+00   2.9307821e+00   1.1820956e+00  -8.5840345e-01   2.4969613e-01   5.1229965e-01   1.4085171e+00   7.1048736e-01   7.5007379e-01   1.1140938e+00   1.3817087e+00   1.6420314e+00   1.8480060e+00   1.7332080e+00  -2.3384762e-01  -4.7417561e-01   7.5760340e-01   1.5275645e-01   6.9314992e-01   3.9520645e-01   6.6788041e-01  -2.2701428e-01  -2.8566671e-01  -1.2123548e+00  -2.2794211e-01   7.9140067e-01   2.6327931e-01   6.0312306e-01   1.7287814e-01  -6.0150451e-01  -1.3035169e+00  -2.7453921e+00   2.9892492e-01   3.1314740e+00   2.8332197e-01   5.6221932e-01   2.1643602e-01   4.4105622e-01  -2.4484074e+00  -3.0935719e+00   1.1025547e-01   1.2574645e+00   3.6566686e-01   5.7040870e-01  -1.2991009e+00  -1.3019779e+00  -6.1140609e-01  -2.8725693e+00  -2.7858374e+00  -1.2941685e+00  -2.2828143e+00  -1.9084358e+00   8.6464337e-02   7.3538565e-01   1.8553784e+00   2.2058430e+00  -1.5241981e+00
   6.2644834e-01   1.2490637e+00  -5.7654309e-01   1.7151869e-01   1.0510157e+00   3.9947986e-02   2.6597709e-01   1.0966539e-02  -1.1717024e+00  -1.7704237e+00   1.6516603e-01   6.5665532e-01  -1.5118432e-01   8.4084404e-01  -2.7871752e+00  -3.4548314e+00   5.7573665e-01   1.5541560e+00   2.7417767e+00   1.1458907e+00  -8.0516552e-01   1.1707378e-01   2.4941254e-01   1.2691934e+00   4.8138094e-01   6.3015616e-01   8.0569602e-01   1.2233463e+00   1.4084344e+00   1.7519910e+00   1.6421465e+00  -2.3411726e-01  -6.0688447e-01   7.5252462e-01  -1.0430693e-01   6.2551415e-01   2.7183819e-01   6.8862772e-01  -1.8515594e-01  -2.3428308e-01  -1.3144055e+00  -1.6376972e-01   7.3491002e-01   2.7776886e-01   5.6215263e-01   1.9065857e-01  -6.1494082e-01  -1.2635191e+00  -2.6712411e+00   3.6339760e-01   3.2364094e+00   3.8182581e-01   6.6956866e-01   3.1278503e-01   6.5830046e-01  -2.3216615e+00  -2.9379292e+00   2.9207922e-01   1.4707550e+00   5.7221127e-01   8.1309510e-01  -1.2372160e+00  -1.0477612e+00  -4.8688221e-01  -2.5526710e+00  -2.6734250e+00  -1.0887928e+00  -2.1851418e+00  -1.7291498e+00  -3.5010696e-02   5.0299812e-01   1.5780980e+00   2.1594627e+00  -1.3836852e+00
   6.3164093e-01   1.2375834e+00  -6.2541895e-01  -8.0658662e-02   1.0154105e+00  -1.3111828e-01   2.2330876e-01  -5.4938901e-02  -1.0668432e+00  -1.6383866e+00   3.0193664e-01   7.3318334e-01  -1.0142039e-01   9.8018576e-01  -2.7408247e+00  -3.2440655e+00   3.9083768e-01   1.2844546e+00   2.5509174e+00   1.1162257e+00  -7.5097542e-01  -3.1899688e-03  -5.2465079e-03   1.1339161e+00   2.5439407e-01   5.0899602e-01   4.8828365e-01   1.0639630e+00   1.1742210e+00   1.6586808e+00   1.5516006e+00  -2.2839509e-01  -7.2524230e-01   7.5157072e-01  -3.6278628e-01   5.6017782e-01   1.4940168e-01   7.1428390e-01  -1.3247310e-01  -1.7883764e-01  -1.4162085e+00  -1.0075818e-01   6.6754879e-01   2.9369105e-01   5.1171793e-01   2.0919766e-01  -6.3132559e-01  -1.2198883e+00  -2.5874181e+00   4.2883159e-01   3.3386786e+00   4.7248818e-01   7.6488067e-01   3.7570907e-01   8.5685088e-01  -2.1882537e+00  -2.7761362e+00   4.6659042e-01   1.6764253e+00   7.6527788e-01   1.0417093e+00  -1.1825798e+00  -8.0179666e-01  -3.6775588e-01  -2.2319768e+00  -2.5590518e+00  -8.8159095e-01  -2.0755801e+00  -1.5472833e+00  -1.4052455e-01   2.7111889e-01   1.2945027e+00   2.1097379e+00  -1.2411817e+00
   6.4137660e-01   1.2129427e+00  -6.5938796e-01  -3.1394382e-01   9.8090898e-01  -3.0094953e-01   1.8582758e-01  -1.1698909e-01  -9.5462294e-01  -1.5131575e+00   4.3043225e-01   8.0199800e-01  -5.6426957e-02   1.1092442e+00  -2.6731352e+00  -3.0338670e+00   2.2583775e-01   1.0089455e+00   2.3603764e+00   1.0940098e+00  -6.9750090e-01  -1.0902508e-01  -2.4708624e-01   1.0047946e+00   3.3930823e-02   3.8854270e-01   1.6818528e-01   9.0616362e-01   9.4287305e-01   1.5690616e+00   1.4613766e+00  -2.1725471e-01  -8.2792594e-01   7.5420056e-01  -6.1734910e-01   4.9899118e-01   3.0193374e-02   7.4448870e-01  -7.1848884e-02  -1.2155701e-01  -1.5167518e+00  -4.0182188e-02   5.9163265e-01   3.1171040e-01   4.5466726e-01   2.2950487e-01  -6.4928128e-01  -1.1720473e+00  -2.4944374e+00   4.9297599e-01   3.4343904e+00   5.5354135e-01   8.4729438e-01   4.0375023e-01   1.0339392e+00  -2.0497889e+00  -2.6099867e+00   6.2951843e-01   1.8702615e+00   9.4076614e-01   1.2514606e+00  -1.1347157e+00  -5.6878503e-01  -2.5449868e-01  -1.9151103e+00  -2.4435464e+00  -6.7582686e-01  -1.9561690e+00  -1.3672835e+00  -2.2764860e-01   4.3841884e-02   1.0096625e+00   2.0547524e+00  -1.1002834e+00
   6.5490302e-01   1.1764211e+00  -6.7927507e-01  -5.2472118e-01   9.4790437e-01  -4.6611301e-01   1.5454424e-01  -1.7516688e-01  -8.3757785e-01  -1.3973912e+00   5.4757520e-01   8.6148294e-01  -1.6036903e-02   1.2266038e+00  -2.5822524e+00  -2.8260423e+00   8.2822884e-02   7.3239764e-01   2.1719731e+00   1.0798247e+00  -6.4609531e-01  -1.9910411e-01  -4.7204796e-01   8.8343057e-01  -1.7629448e-01   2.7042886e-01  -1.4869872e-01   7.5219401e-01   7.1734508e-01   1.4838885e+00   1.3712067e+00  -2.0156399e-01  -9.1408042e-01   7.5955042e-01  -8.6329607e-01   4.4353428e-01  -8.3851014e-02   7.7898409e-01  -6.0960996e-03  -6.4687763e-02  -1.6151487e+00   1.6934003e-02   5.0951334e-01   3.3243164e-01   3.9379093e-01   2.5257691e-01  -6.6750142e-01  -1.1193712e+00  -2.3928193e+00   5.5368283e-01   3.5199364e+00   6.2370201e-01   9.1638347e-01   3.9708349e-01   1.1876654e+00  -1.9076931e+00  -2.4410369e+00   7.7728506e-01   2.0487662e+00   1.0954779e+00   1.4385137e+00  -1.0926091e+00  -3.5271946e-01  -1.4718763e-01  -1.6064099e+00  -2.3275739e+00  -4.7470883e-01  -1.8290540e+00  -1.1932932e+00  -2.9480106e-01  -1.7523948e-01   7.2818073e-01   1.9929250e+00  -9.6430460e-01
   6.7124040e-01   1.1295640e+00  -6.8652688e-01  -7.1046613e-01   9.1656680e-01  -6.2369834e-01   1.3024291e-01  -2.2954617e-01  -7.1818088e-01  -1.2930284e+00   6.5092684e-01   9.1037615e-01   2.0504371e-02   1.3313363e+00  -2.4669952e+00  -2.6221897e+00  -3.7066802e-02   4.5907272e-01   1.9871198e+00   1.0739131e+00  -5.9777091e-01  -2.7287875e-01  -6.7673235e-01   7.7088358e-01  -3.7337814e-01   1.5593483e-01  -4.5706855e-01   6.0389580e-01   5.0001849e-01   1.4036460e+00   1.2807772e+00  -1.8243103e-01  -9.8330371e-01   7.6649834e-01  -1.0967070e+00   3.9506646e-01  -1.9121729e-01   8.1756140e-01   6.2135921e-02  -1.0391518e-02  -1.7106575e+00   6.9847003e-02   4.2348494e-01   3.5638024e-01   3.3168985e-01   2.7936043e-01  -6.8481497e-01  -1.0612477e+00  -2.2831158e+00   6.0899819e-01   3.5921296e+00   6.8221356e-01   9.7213639e-01   3.5754098e-01   1.3169928e+00  -1.7632014e+00  -2.2706009e+00   9.0714623e-01   2.2092532e+00   1.2272464e+00   1.6000864e+00  -1.0547532e+00  -1.5676378e-01  -4.5496329e-02  -1.3098066e+00  -2.2116222e+00  -2.8129046e-01  -1.6964029e+00  -1.0289842e+00  -3.4129925e-01  -3.8316189e-01   4.5407762e-01   1.9230820e+00  -8.3615170e-01
   6.8922854e-01   1.0741362e+00  -6.8311810e-01  -8.6978799e-01   8.8688231e-01  -7.7139311e-01   1.1344062e-01  -2.8027993e-01  -5.9877490e-01  -1.2012662e+00   7.3877818e-01   9.4780535e-01   5.4471203e-02   1.4230085e+00  -2.3269432e+00  -2.4237145e+00  -1.3365036e-01   1.9263453e-01   1.8067948e+00   1.0761823e+00  -5.5319791e-01  -3.3057135e-01  -8.5849922e-01   6.6766996e-01  -5.5529981e-01   4.5975157e-02  -7.5236135e-01   4.6268327e-01   2.9268164e-01   1.3285238e+00   1.1897515e+00  -1.6113161e-01  -1.0356186e+00   7.7375097e-01  -1.3145392e+00   3.5449708e-01  -2.9085665e-01   8.5999579e-01   1.3042665e-01   3.9363392e-02  -1.8026946e+00   1.1811025e-01   3.3569855e-01   3.8399250e-01   2.7065927e-01   3.1072409e-01  -7.0024442e-01  -9.9713998e-01  -2.1659532e+00   6.5724916e-01   3.6483192e+00   7.2886617e-01   1.0149242e+00   2.8854734e-01   1.4217005e+00  -1.6173597e+00  -2.0997766e+00   1.0172922e+00   2.3498976e+00   1.3350179e+00   1.7344896e+00  -1.0192254e+00   1.6827651e-02   5.1300236e-02  -1.0287246e+00  -2.0959924e+00  -9.8379686e-02  -1.5603231e+00  -8.7741702e-01  -3.6736544e-01  -5.7768660e-01   1.9070596e-01   1.8445000e+00  -7.1821755e-01
   7.0759260e-01   1.0120773e+00  -6.7142702e-01  -1.0024164e+00   8.5870212e-01  -9.0753520e-01   1.0435972e-01  -3.2759512e-01  -4.8151666e-01  -1.1225720e+00   8.1020212e-01   9.7330618e-01   8.7562791e-02   1.5016601e+00  -2.1624880e+00  -2.2318554e+00  -2.0767606e-01  -6.3907870e-02   1.6315419e+00   1.0862256e+00  -5.1272661e-01  -3.7312264e-01  -1.0155366e+00   5.7379591e-01  -7.2094822e-01  -5.8892497e-02  -1.0308497e+00   3.2954383e-01   9.6534720e-02   1.2584102e+00   1.0977884e+00  -1.3902349e-01  -1.0714360e+00   7.7994525e-01  -1.5146792e+00   3.2237729e-01  -3.8221205e-01   9.0597772e-01   1.9662392e-01   8.2907489e-02  -1.8908415e+00   1.6157639e-01   2.4808794e-01   4.1561281e-01   2.1259200e-01   3.4743785e-01  -7.1305609e-01  -9.2664791e-01  -2.0420819e+00   6.9712138e-01   3.6864800e+00   7.6399612e-01   1.0454589e+00   1.9496774e-01   1.5022989e+00  -1.4710370e+00  -1.9294957e+00   1.1069011e+00   2.4697418e+00   1.4188791e+00   1.8411153e+00  -9.8378897e-01   1.6674775e-01   1.4430380e-01  -7.6600778e-01  -1.9807916e+00   7.1539960e-02  -1.4227822e+00  -7.4093295e-01  -3.7408722e-01  -7.5735069e-01  -5.9298524e-02   1.7569203e+00  -6.1229861e-01
   7.2502135e-01   9.4545417e-01  -6.5408845e-01  -1.1091346e+00   8.3179622e-01  -1.0311403e+00   1.0291559e-01  -3.7179227e-01  -3.6833228e-01  -1.0567326e+00   8.6506550e-01   9.8682557e-01   1.2178950e-01   1.5677600e+00  -1.9748432e+00  -2.0477142e+00  -2.6075180e-01  -3.0822439e-01   1.4614966e+00   1.1033595e+00  -4.7642691e-01  -4.0210165e-01  -1.1468957e+00   4.8881726e-01  -8.7010021e-01  -1.5843911e-01  -1.2897002e+00   2.0505838e-01  -8.7783288e-02   1.1929052e+00   1.0045578e+00  -1.1745347e-01  -1.0915105e+00   7.8375666e-01  -1.6959449e+00   2.9891010e-01  -4.6522553e-01   9.5504980e-01   2.5886141e-01   1.1896514e-01  -1.9748380e+00   2.0038705e-01   1.6230868e-01   4.5149724e-01   1.5890400e-01   3.9015572e-01  -7.2280063e-01  -8.4956296e-01  -1.9124274e+00   7.2772287e-01   3.7052663e+00   7.8846352e-01   1.0647432e+00   8.2876611e-02   1.5599195e+00  -1.3249456e+00  -1.7605879e+00   1.1761458e+00   2.5686615e+00   1.4800324e+00   1.9203802e+00  -9.4601340e-01   2.9263286e-01   2.3495130e-01  -5.2387334e-01  -1.8659315e+00   2.2637351e-01  -1.2855401e+00  -6.2108166e-01  -3.6333616e-01  -9.2147691e-01  -2.9403372e-01   1.6605379e+00  -5.1954122e-01
   7.4025276e-01   8.7640699e-01  -6.3383428e-01  -1.1916661e+00   8.0590507e-01  -1.1419031e+00   1.0872038e-01  -4.1324714e-01  -2.6088396e-01  -1.0029345e+00   9.0400323e-01   9.8871240e-01   1.5934691e-01   1.6221371e+00  -1.7660155e+00  -1.8722828e+00  -2.9524151e-01  -5.3865877e-01   1.2964361e+00   1.1266758e+00  -4.4413886e-01  -4.1958526e-01  -1.2524925e+00   4.1191837e-01  -1.0033578e+00  -2.5272098e-01  -1.5269953e+00   8.9438762e-02  -2.6014868e-01   1.1313540e+00   9.0975138e-01  -9.7665344e-02  -1.0968959e+00   7.8400263e-01  -1.8580436e+00   2.8397515e-01  -5.4032639e-01   1.0065580e+00   3.1556031e-01   1.4673069e-01  -2.0545628e+00   2.3495027e-01   7.9693820e-02   4.9181816e-01   1.1048647e-01   4.3939826e-01  -7.2934035e-01  -7.6591483e-01  -1.7781341e+00   7.4862846e-01   3.7040329e+00   8.0361053e-01   1.0740152e+00  -4.0740881e-02   1.5961874e+00  -1.1796693e+00  -1.5938518e+00   1.2261535e+00   2.6472931e+00   1.5207166e+00   1.9736299e+00  -9.0340939e-01   3.9501956e-01   3.2495126e-01  -3.0389479e-01  -1.7511379e+00   3.6446228e-01  -1.1500926e+00  -5.1858858e-01  -3.3765126e-01  -1.0701417e+00  -5.1231590e-01   1.5559671e+00  -4.4041750e-01
   7.5215863e-01   8.0708794e-01  -6.1333258e-01  -1.2525202e+00   7.8078281e-01  -1.2401707e+00   1.2110245e-01  -4.5241190e-01  -1.6054733e-01  -9.5986326e-01   9.2835628e-01   9.7969859e-01   2.0248567e-01   1.6658975e+00  -1.5387345e+00  -1.7064683e+00  -3.1413276e-01  -7.5419618e-01   1.1358503e+00   1.1551031e+00  -4.1552879e-01  -4.2801763e-01  -1.3330730e+00   3.4200286e-01  -1.1220475e+00  -3.4202482e-01  -1.7417165e+00  -1.7423639e-02  -4.2089118e-01   1.0728971e+00   8.1309580e-01  -8.0714294e-02  -1.0888935e+00   7.7973311e-01  -2.0014873e+00   2.7716427e-01  -6.0839654e-01   1.0596227e+00   3.6542057e-01   1.6591893e-01  -2.1300004e+00   2.6590739e-01   1.2288001e-03   5.3666793e-01   6.7687145e-02   4.9553155e-01  -7.3286046e-01  -6.7600585e-01  -1.6405953e+00   7.5990044e-01   3.6828262e+00   8.1119929e-01   1.0746880e+00  -1.6833700e-01   1.6130871e+00  -1.0356933e+00  -1.4301208e+00   1.2589225e+00   2.7069346e+00   1.5440785e+00   2.0030180e+00  -8.5356797e-01   4.7526579e-01   4.1619645e-01  -1.0701074e-01  -1.6359721e+00   4.8461418e-01  -1.0176338e+00  -4.3336244e-01  -3.0009503e-01  -1.2041045e+00  -7.1363713e-01   1.4441916e+00  -3.7473394e-01
   7.5982154e-01   7.3959304e-01  -5.9503626e-01  -1.2948098e+00   7.5622857e-01  -1.3268875e+00   1.3913973e-01  -4.8981249e-01  -6.8399214e-02  -9.2581742e-01   9.4007844e-01   9.6087254e-01   2.5338281e-01   1.7003333e+00  -1.2963503e+00  -1.5511074e+00  -3.2088202e-01  -9.5440852e-01   9.7902668e-01   1.1874734e+00  -3.9014595e-01  -4.3005919e-01  -1.3901484e+00   2.7778888e-01  -1.2280875e+00  -4.2680668e-01  -1.9336937e+00  -1.1590122e-01  -5.7071923e-01   1.0165336e+00   7.1436263e-01  -6.7393713e-02  -1.0690032e+00   7.7029873e-01  -2.1274730e+00   2.7782378e-01  -6.7071389e-01   1.1131326e+00   4.0740759e-01   1.7678428e-01  -2.2011944e+00   2.9409064e-01  -7.2452717e-02   5.8605791e-01   3.0324466e-02   5.5874086e-01  -7.3386090e-01  -5.8043169e-01  -1.5014635e+00   7.6208354e-01   3.6423441e+00   8.1333102e-01   1.0682897e+00  -2.9217982e-01   1.6128292e+00  -8.9343619e-01  -1.2703193e+00   1.2771979e+00   2.7494217e+00   1.5539998e+00   2.0113617e+00  -7.9429805e-01   5.3544021e-01   5.1065696e-01   6.6441454e-02  -1.5198658e+00   5.8611596e-01  -8.8903820e-01  -3.6454343e-01  -2.5409099e-01  -1.3247041e+00  -8.9809930e-01   1.3264983e+00  -3.2167207e-01
   7.6259743e-01   6.7588930e-01  -5.8105178e-01  -1.3220468e+00   7.3210322e-01  -1.4035102e+00   1.6170439e-01  -5.2603973e-01   1.4784235e-02  -8.9882846e-01   9.4161688e-01   9.3364583e-01   3.1401883e-01   1.7268331e+00  -1.0427006e+00  -1.4069745e+00  -3.1924332e-01  -1.1393805e+00   8.2514416e-01   1.2225873e+00  -3.6747588e-01  -4.2843462e-01  -1.4258971e+00   2.1790253e-01  -1.3238303e+00  -5.0762911e-01  -2.1035202e+00  -2.0657129e-01  -7.1063556e-01   9.6119403e-01   6.1338257e-01  -5.8178914e-02  -1.0388694e+00   7.5539236e-01  -2.2377296e+00   2.8509934e-01  -7.2887327e-01   1.1657644e+00   4.4073789e-01   1.8010502e-01  -2.2681945e+00   3.2047312e-01  -1.4105074e-01   6.3991164e-01  -2.2650478e-03   6.2900053e-01  -7.3312701e-01  -4.8008795e-01  -1.3626371e+00   7.5617264e-01   3.5838782e+00   8.1234728e-01   1.0564051e+00  -4.0474166e-01   1.5977272e+00  -7.5328208e-01  -1.1154958e+00   1.2843150e+00   2.7769944e+00   1.5548896e+00   2.0019871e+00  -7.2375478e-01   5.7818417e-01   6.1025416e-01   2.1667130e-01  -1.4021684e+00   6.6872661e-01  -7.6486172e-01  -3.1058974e-01  -2.0325096e-01  -1.4337271e+00  -1.0663293e+00   1.2044059e+00  -2.7986075e-01
   7.6015875e-01   6.1774335e-01  -5.7303538e-01  -1.3379310e+00   7.0833091e-01  -1.4718967e+00   1.8751574e-01  -5.6173345e-01   8.8519044e-02  -8.7678178e-01   9.3577287e-01   8.9971308e-01   3.8606105e-01   1.7467999e+00  -7.8196134e-01  -1.2747820e+00  -3.1308629e-01  -1.3096207e+00   6.7336927e-01   1.2592739e+00  -3.4698819e-01  -4.2578771e-01  -1.4430401e+00   1.6096619e-01  -1.4118880e+00  -5.8509906e-01  -2.2524413e+00  -2.9015609e-01  -8.4184494e-01   9.0581403e-01   5.1005945e-01  -5.3190016e-02  -1.0002278e+00   7.3506150e-01  -2.3343478e+00   2.9798228e-01  -7.8468707e-01   1.2160226e+00   4.6486650e-01   1.7713324e-01  -2.3310021e+00   3.4611372e-01  -2.0455884e-01   6.9805220e-01  -3.1147205e-02   7.0604310e-01  -7.3167869e-01  -3.7616124e-01  -1.2262239e+00   7.4355445e-01   3.5092398e+00   8.1071589e-01   1.0406231e+00  -4.9907603e-01   1.5700865e+00  -6.1560991e-01  -9.6683791e-01   1.2840154e+00   2.7921573e+00   1.5514493e+00   1.9785654e+00  -6.4055266e-01   6.0655174e-01   7.1672449e-01   3.4436462e-01  -1.2822062e+00   7.3265282e-01  -6.4536526e-01  -2.6939871e-01  -1.5119984e-01  -1.5332567e+00  -1.2193799e+00   1.0795864e+00  -2.4747684e-01
   7.5251436e-01   5.6665688e-01  -5.7212240e-01  -1.3461391e+00   6.8489045e-01  -1.5341718e+00   2.1519781e-01  -5.9755802e-01   1.5259462e-01  -8.5753465e-01   9.2554933e-01   8.6100369e-01   4.7075826e-01   1.7615840e+00  -5.1848752e-01  -1.1551744e+00  -3.0620921e-01  -1.4659612e+00   5.2294784e-01   1.2964389e+00  -3.2817805e-01  -4.2454869e-01  -1.4446946e+00   1.0567808e-01  -1.4949480e+00  -6.5981031e-01  -2.3822159e+00  -3.6746556e-01  -9.6565956e-01   8.4940654e-01   4.0438789e-01  -5.2177073e-02  -9.5485020e-01   7.0969301e-01  -2.4195921e+00   3.1535497e-01  -8.4006793e-01   1.2623005e+00   4.7947597e-01   1.6951245e-01  -2.3895206e+00   3.7209832e-01  -2.6320500e-01   7.6018494e-01  -5.7682515e-02   7.8933185e-01  -7.3070020e-01  -2.7010542e-01  -1.0944814e+00   7.2592622e-01   3.4206801e+00   8.1090504e-01   1.0224904e+00  -5.6916398e-01   1.5321119e+00  -4.8082084e-01  -8.2566202e-01   1.2802440e+00   2.7975431e+00   1.5484237e+00   1.9449456e+00  -5.4385990e-01   6.2383485e-01   8.3147937e-01   4.5060062e-01  -1.1593508e+00   7.7850675e-01  -5.3055710e-01  -2.3845649e-01  -1.0140574e-01  -1.6255101e+00  -1.3586200e+00   9.5378631e-01  -2.2237063e-01
   7.4000490e-01   5.2381540e-01  -5.7889127e-01  -1.3501273e+00   6.6179836e-01  -1.5925753e+00   2.4333919e-01  -6.3417106e-01   2.0704620e-01  -8.3902710e-01   9.1399331e-01   8.1962372e-01   5.6884576e-01   1.7724336e+00  -2.5665736e-01  -1.0487163e+00  -3.0215537e-01  -1.6094503e+00   3.7328792e-01   1.3331010e+00  -3.1059992e-01  -4.2681908e-01  -1.4342087e+00   5.0882705e-02  -1.5755893e+00  -7.3229175e-01  -2.4949669e+00  -4.3934333e-01  -1.0834039e+00   7.9112590e-01   2.9647089e-01  -5.4528526e-02  -9.0449052e-01   6.7997450e-01  -2.4957160e+00   3.3603603e-01  -8.9690077e-01   1.3029533e+00   4.8446751e-01   1.5916920e-01  -2.4435219e+00   3.9948071e-01  -3.1737738e-01   8.2587964e-01  -8.3397082e-02   8.7804390e-01  -7.3145466e-01  -1.6360318e-01  -9.6973860e-01   7.0519734e-01   3.3208037e+00   8.1525171e-01   1.0034743e+00  -6.1021017e-01   1.4858344e+00  -3.4936177e-01  -6.9338095e-01   1.2769375e+00   2.7957855e+00   1.5503495e+00   1.9049910e+00  -4.3346786e-01   6.3338155e-01   9.5547176e-01   5.3676326e-01  -1.0330898e+00   8.0724878e-01  -4.2025077e-01  -2.1500754e-01  -5.7022027e-02  -1.7126727e+00  -1.4856200e+00   8.2875133e-01  -2.0220804e-01
   7.2327495e-01   4.9005312e-01  -5.9336256e-01  -1.3529583e+00   6.3909108e-01  -1.6493055e+00   2.7055219e-01  -6.7218643e-01   2.5211993e-01  -8.1938326e-01   9.0404106e-01   7.7778584e-01   6.8046874e-01   1.7804622e+00  -7.2627309e-04  -9.5587938e-01  -3.0404049e-01  -1.7412451e+00   2.2402925e-01   1.3684138e+00  -2.9389369e-01  -4.3427735e-01  -1.4149910e+00  -4.3702030e-03  -1.6561099e+00  -8.0296343e-01  -2.5930176e+00  -5.0661659e-01  -1.1963239e+00   7.3032195e-01   1.8653769e-01  -5.9304287e-02  -8.5083287e-01   6.4683635e-01  -2.5647879e+00   3.5882515e-01  -9.5691114e-01   1.3363797e+00   4.7995139e-01   1.4818574e-01  -2.4926315e+00   4.2922456e-01  -3.6754220e-01   8.9455504e-01  -1.0984241e-01   9.7106815e-01  -7.3518979e-01  -5.8512886e-02  -8.5430461e-01   6.8337823e-01   3.2124779e+00   8.2583184e-01   9.8493022e-01  -6.1887341e-01   1.4330569e+00  -2.2174388e-01  -5.7145416e-01   1.2778130e+00   2.7894039e+00   1.5613142e+00   1.8624207e+00  -3.0983346e-01   6.3841695e-01   1.0890823e+00   6.0445113e-01  -9.0309744e-01   8.2011837e-01  -3.1413501e-01  -1.9623374e-01  -2.0748367e-02  -1.7967420e+00  -1.6020362e+00   7.0615620e-01  -1.8462175e-01
   7.0322405e-01   4.6583705e-01  -6.1502923e-01  -1.3571594e+00   6.1680959e-01  -1.7063650e+00   2.9552989e-01  -7.1213444e-01   2.8823380e-01  -7.9699917e-01   8.9837341e-01   7.3772667e-01   8.0512629e-01   1.7866338e+00   2.4530231e-01  -8.7702455e-01  -3.1440110e-01  -1.8625055e+00   7.5095040e-02   1.4016778e+00  -2.7780302e-01  -4.4810833e-01  -1.3903377e+00  -6.0778278e-02  -1.7383752e+00  -8.7210126e-01  -2.6787335e+00  -5.7005019e-01  -1.3055039e+00   6.6658114e-01   7.4959499e-02  -6.5292972e-02  -7.9544444e-01   6.1138283e-01  -2.6285392e+00   3.8254784e-01  -1.0215397e+00   1.3611091e+00   4.6623634e-01   1.3866358e-01  -2.5363371e+00   4.6214967e-01  -4.1416104e-01   9.6547006e-01  -1.3845552e-01   1.0670235e+00  -7.4304284e-01   4.3197972e-02  -7.5037004e-01   6.6246609e-01   3.0987366e+00   8.4434067e-01   9.6807735e-01  -5.9341849e-01   1.3753218e+00  -9.8554152e-02  -4.6132342e-01   1.2861700e+00   2.7807070e+00   1.5847400e+00   1.8206663e+00  -1.7409100e-01   6.4187692e-01   1.2320346e+00   6.5539156e-01  -7.6929750e-01   8.1855761e-01  -2.1184875e-01  -1.7943157e-01   5.2825036e-03  -1.8793880e+00  -1.7094982e+00   5.8754443e-01  -1.6736121e-01
   6.8094245e-01   4.5126948e-01  -6.4291569e-01  -1.3646235e+00   5.9498981e-01  -1.7654229e+00   3.1709931e-01  -7.5442239e-01   3.1593755e-01  -7.7061471e-01   8.9928905e-01   7.0161167e-01   9.4164649e-01   1.7917587e+00   4.7778586e-01  -8.1238374e-01  -3.3507338e-01  -1.9743008e+00  -7.3275888e-02   1.4323417e+00  -2.6218453e-01  -4.6895965e-01  -1.3632751e+00  -1.1875250e-01  -1.8236983e+00  -9.3981155e-01  -2.7543737e+00  -6.3030591e-01  -1.4117965e+00   5.9975395e-01  -3.7739003e-02  -7.1091318e-02  -7.3973527e-01   5.7481632e-01  -2.6882514e+00   4.0610010e-01  -1.0918321e+00   1.3758840e+00   4.4381568e-01   1.3258735e-01  -2.5740227e+00   4.9888376e-01  -4.5761641e-01   1.0377257e+00  -1.7043140e-01   1.1642989e+00  -7.5595268e-01   1.3953202e-01  -6.5990725e-01   6.4433316e-01   2.9826773e+00   8.7199286e-01   9.5397315e-01  -5.3377935e-01   1.3138965e+00   1.9542432e-02  -3.6434051e-01   1.3047140e+00   2.7717145e+00   1.6232054e+00   1.7827440e+00  -2.8028691e-02   6.4626542e-01   1.3833532e+00   6.9136343e-01  -6.3191422e-01   8.0413256e-01  -1.1305496e-01  -1.6217538e-01   1.9586599e-02  -1.9618417e+00  -1.8095061e+00   4.7427908e-01  -1.4843115e-01
   6.5763505e-01   4.4610654e-01  -6.7566066e-01  -1.3765538e+00   5.7366116e-01  -1.8277040e+00   3.3426960e-01  -7.9929970e-01   3.3587520e-01  -7.3936598e-01   9.0860172e-01   6.7143197e-01   1.0881965e+00   1.7964967e+00   6.9353230e-01  -7.6204030e-01  -3.6711262e-01  -2.0775309e+00  -2.2051947e-01   1.4599975e+00  -2.4700861e-01  -4.9692787e-01  -1.3364213e+00  -1.7839824e-01  -1.9127610e+00  -1.0060166e+00  -2.8219609e+00  -6.8790756e-01  -1.5157693e+00   5.2996845e-01  -1.5087442e-01  -7.5202155e-02  -6.8492697e-01   5.3836222e-01  -2.7446859e+00   4.2849137e-01  -1.1683551e+00   1.3797399e+00   4.1334988e-01   1.3169815e-01  -2.6050241e+00   5.3982289e-01  -4.9815364e-01   1.1102789e+00  -2.0661996e-01   1.2611153e+00  -7.7458774e-01   2.2855127e-01  -5.8457653e-01   6.3062508e-01   2.8673532e+00   9.0944989e-01   9.4349147e-01  -4.4153003e-01   1.2497766e+00   1.3181223e-01  -2.8169189e-01   1.3354158e+00   2.7640979e+00   1.6783143e+00   1.7511527e+00   1.2597032e-01   6.5354301e-01   1.5413681e+00   7.1413250e-01  -4.9150340e-01   7.7845861e-01  -1.7506468e-02  -1.4245604e-01   2.1373523e-02  -2.0448210e+00  -1.9033418e+00   3.6750801e-01  -1.2620895e-01
   6.3454163e-01   4.4979009e-01  -7.1162074e-01  -1.3934582e+00   5.5285204e-01  -1.8939135e+00   3.4627366e-01  -8.4682989e-01   3.4875286e-01  -7.0281553e-01   9.2756558e-01   6.4889819e-01   1.2423344e+00   1.8013634e+00   8.8987124e-01  -7.2590816e-01  -4.1075921e-01  -2.1728698e+00  -3.6575889e-01   1.4843742e+00  -2.3235049e-01  -5.3157585e-01  -1.3118812e+00  -2.3951256e-01  -2.0055808e+00  -1.0704524e+00  -2.8831831e+00  -7.4321365e-01  -1.6176709e+00   4.5762980e-01  -2.6360809e-01  -7.6143853e-02  -6.3203168e-01   5.0319761e-01  -2.7980658e+00   4.4888413e-01  -1.2511452e+00   1.3720728e+00   3.7564570e-01   1.3738507e-01  -2.6287004e+00   5.8510226e-01  -5.3584539e-01   1.1819727e+00  -2.4745673e-01   1.3556064e+00  -7.9929530e-01   3.0847326e-01  -5.2564346e-01   6.2267471e-01   2.7556599e+00   9.5678097e-01   9.3729908e-01  -3.1976413e-01   1.1837066e+00   2.3747629e-01  -2.1432560e-01   1.3794135e+00   2.7591437e+00   1.7506245e+00   1.7278000e+00   2.8502393e-01   6.6505540e-01   1.7037756e+00   7.2540081e-01  -3.4896159e-01   7.4313516e-01   7.4902840e-02  -1.1878532e-01   1.0552235e-02  -2.1284968e+00  -1.9919993e+00   2.6814318e-01  -9.9532179e-02
   6.1285687e-01   4.6148944e-01  -7.4898827e-01  -1.4151913e+00   5.3259981e-01  -1.9642045e+00   3.5260135e-01  -8.9687377e-01   3.5531435e-01  -6.6095841e-01   9.5683205e-01   6.3534093e-01   1.4011055e+00   1.8067345e+00   1.0647104e+00  -7.0371180e-01  -4.6545601e-01  -2.2607338e+00  -5.0784057e-01   1.5053247e+00  -2.1837267e-01  -5.7198292e-01  -1.2911799e+00  -3.0160004e-01  -2.1015284e+00  -1.1326797e+00  -2.9393258e+00  -7.9640036e-01  -1.7174213e+00   3.8340545e-01  -3.7496066e-01  -7.2564477e-02  -5.8184272e-01   4.7038874e-01  -2.8481109e+00   4.6662745e-01  -1.3396961e+00   1.3526939e+00   3.3163268e-01   1.5060121e-01  -2.6445131e+00   6.3457972e-01  -5.7058364e-01   1.2515776e+00  -2.9293328e-01   1.4459133e+00  -8.3007711e-01   3.7776852e-01  -4.8391133e-01   6.2143660e-01   2.6502273e+00   1.0134623e+00   9.3583423e-01  -1.7288845e-01   1.1162148e+00   3.3574713e-01  -1.6288459e-01   1.4369658e+00   2.7577360e+00   1.8396381e+00   1.7139577e+00   4.4588262e-01   6.8150503e-01   1.8677494e+00   7.2677261e-01  -2.0550972e-01   6.9969404e-01   1.6410578e-01  -9.0259070e-02  -1.2303645e-02  -2.2125039e+00  -2.0761411e+00   1.7685464e-01  -6.7750508e-02
   5.9365601e-01   4.8014996e-01  -7.8591871e-01  -1.4410387e+00   5.1296366e-01  -2.0381891e+00   3.5302225e-01  -9.4908547e-01   3.5632459e-01  -6.1420303e-01   9.9643898e-01   6.3162607e-01   1.5611810e+00   1.8128486e+00   1.2165795e+00  -6.9496679e-01  -5.2991730e-01  -2.3412804e+00  -6.4539253e-01   1.5228153e+00  -2.0529969e-01  -6.1682534e-01  -1.2752396e+00  -3.6390653e-01  -2.1993932e+00  -1.1921088e+00  -2.9912443e+00  -8.4745598e-01  -1.8146262e+00   3.0819571e-01  -4.8383784e-01  -6.3350679e-02  -5.3493613e-01   4.4083929e-01  -2.8941214e+00   4.8128072e-01  -1.4329867e+00   1.3218656e+00   2.8233785e-01   1.7180950e-01  -2.6521070e+00   6.8783385e-01  -6.0209959e-01   1.3178468e+00  -3.4260946e-01   1.5302855e+00  -8.6659211e-01   4.3525309e-01  -4.5967263e-01   6.2744499e-01   2.5533166e+00   1.0784145e+00   9.3928856e-01  -6.3430084e-03   1.0476604e+00   4.2587832e-01  -1.2765008e-01   1.5074604e+00   2.7603572e+00   1.9438566e+00   1.7102506e+00   6.0509128e-01   7.0296836e-01   2.0300992e+00   7.1973503e-01  -6.2650682e-02   6.4956594e-01   2.4985230e-01  -5.6576015e-02  -4.6028020e-02  -2.2959962e+00  -2.1560824e+00   9.4077019e-02  -3.0738654e-02
   5.7783022e-01   5.0454649e-01  -8.2065914e-01  -1.4698398e+00   4.9403559e-01  -2.1149936e+00   3.4759565e-01  -1.0029226e+00   3.5256022e-01  -5.6332812e-01   1.0458323e+00   6.3809641e-01   1.7190313e+00   1.8198080e+00   1.3446619e+00  -6.9896308e-01  -6.0224418e-01  -2.4144345e+00  -7.7690259e-01   1.5369088e+00  -1.9338734e-01  -6.6448382e-01  -1.2644008e+00  -4.2547152e-01  -2.2974940e+00  -1.2480392e+00  -3.0393751e+00  -8.9619098e-01  -1.9086166e+00   2.3308989e-01  -5.8906922e-01  -4.7722258e-02  -4.9168403e-01   4.1525235e-01  -2.9351042e+00   4.9262556e-01  -1.5295482e+00   1.2803132e+00   2.2886016e-01   2.0096167e-01  -2.6513782e+00   7.4417838e-01  -6.3000927e-01   1.3795786e+00  -3.9566389e-01   1.6071783e+00  -9.0818468e-01   4.8016801e-01  -4.5268122e-01   6.4079686e-01   2.4667341e+00   1.1500751e+00   9.4759681e-01   1.7373558e-01   9.7829070e-01   5.0722250e-01  -1.0849813e-01   1.5894760e+00   2.7671098e+00   2.0608968e+00   1.7166769e+00   7.5917318e-01   7.2895577e-01   2.1874658e+00   7.0565339e-01   7.7898584e-02   5.9406593e-01   3.3172288e-01  -1.8011310e-02  -8.8966467e-02  -2.3777412e+00  -2.2318068e+00   2.0025931e-02   1.1129341e-02
   5.6603544e-01   5.3333991e-01  -8.5166872e-01  -1.5001331e+00   4.7594684e-01  -2.1933485e+00   3.3666535e-01  -1.0576708e+00   3.4480482e-01  -5.0941808e-01   1.1039185e+00   6.5454691e-01   1.8711275e+00   1.8275826e+00   1.4488140e+00  -7.1475316e-01  -6.8007863e-01  -2.4799436e+00  -9.0081281e-01   1.5477506e+00  -1.8288926e-01  -7.1317000e-01  -1.2584831e+00  -4.8519627e-01  -2.3938249e+00  -1.2997117e+00  -3.0837837e+00  -9.4226307e-01  -1.9985092e+00   1.5930813e-01  -6.8945796e-01  -2.5303672e-02  -4.5227627e-01   3.9410620e-01  -2.9699269e+00   5.0066262e-01  -1.6275650e+00   1.2292128e+00   1.7234551e-01   2.3751109e-01  -2.6425234e+00   8.0269318e-01  -6.5387882e-01   1.4356846e+00  -4.5097611e-01   1.6753431e+00  -9.5393432e-01   5.1223790e-01  -4.6214712e-01   6.6116076e-01   2.3917674e+00   1.2265045e+00   9.6043818e-01   3.6088543e-01   9.0830570e-01   5.7929175e-01  -1.0487194e-01   1.6808980e+00   2.7777538e+00   2.1876616e+00   1.7326576e+00   9.0482538e-01   7.5851011e-01   2.3365363e+00   6.8577736e-01   2.1429455e-01   5.3439771e-01   4.0916296e-01   2.4650981e-02  -1.3910485e-01  -2.4562438e+00  -2.3030105e+00  -4.5279841e-02   5.7041367e-02
   5.5865792e-01   5.6513647e-01  -8.7772158e-01  -1.5303185e+00   4.5886743e-01  -2.2717083e+00   3.2083789e-01  -1.1124817e+00   3.3384571e-01  -4.5378086e-01   1.1691438e+00   6.8023923e-01   2.0141491e+00   1.8360167e+00   1.5295657e+00  -7.4114707e-01  -7.6078382e-01  -2.5374556e+00  -1.0156242e+00   1.5555499e+00  -1.7402445e-01  -7.6106259e-01  -1.2568823e+00  -5.4192456e-01  -2.4862274e+00  -1.3463717e+00  -3.1242429e+00  -9.8521837e-01  -2.0832887e+00   8.8130772e-02  -7.8383967e-01   3.8346640e-03  -4.1674962e-01   3.7764481e-01  -2.9974886e+00   5.0559309e-01  -1.7250021e+00   1.1701483e+00   1.1396298e-01   2.8045899e-01  -2.6260665e+00   8.6227158e-01  -6.7330059e-01   1.4852540e+00  -5.0722995e-01   1.7338962e+00  -1.0027204e+00   5.3170124e-01  -4.8675433e-01   6.8781182e-01   2.3291458e+00   1.3055128e+00   9.7725269e-01   5.4870096e-01   8.3792237e-01   6.4181254e-01  -1.1577245e-01   1.7790748e+00   2.7917616e+00   2.3205494e+00   1.7571143e+00   1.0391103e+00   7.9033485e-01   2.4742634e+00   6.6125575e-01   3.4466949e-01   4.7167358e-01   4.8153508e-01   7.0220977e-02  -1.9421166e-01  -2.5298961e+00  -2.3691760e+00  -1.0199344e-01   1.0583759e-01
   5.5579838e-01   5.9854749e-01  -8.9798382e-01  -1.5588182e+00   4.4299785e-01  -2.3483878e+00   3.0094400e-01  -1.1664207e+00   3.2046935e-01  -3.9785391e-01   1.2395977e+00   7.1395555e-01   2.1451885e+00   1.8448471e+00   1.5881021e+00  -7.7671769e-01  -8.4163686e-01  -2.5866123e+00  -1.1200045e+00   1.5605634e+00  -1.6694896e-01  -8.0644354e-01  -1.2586894e+00  -5.9453097e-01  -2.5725730e+00  -1.3873395e+00  -3.1603370e+00  -1.0245459e+00  -2.1619016e+00   2.0818949e-02  -8.7114635e-01   3.9169759e-02  -3.8502097e-01   3.6588195e-01  -3.0168854e+00   5.0778577e-01  -1.8197476e+00   1.1050400e+00   5.4881871e-02   3.2843048e-01  -2.6028524e+00   9.2168191e-01  -6.8796983e-01   1.5276130e+00  -5.6302604e-01   1.7823654e+00  -1.0532964e+00   5.3930667e-01  -5.2470234e-01   7.1968869e-01   2.2790343e+00   1.3848024e+00   9.9727443e-01   7.3119709e-01   7.6743612e-01   6.9476781e-01  -1.3976970e-01   1.8810081e+00   2.8083851e+00   2.4556932e+00   1.7885689e+00   1.1596277e+00   8.2294151e-01   2.5980686e+00   6.3315556e-01   4.6724054e-01   4.0694556e-01   5.4818240e-01   1.1723200e-01  -2.5198447e-01  -2.5971311e+00  -2.4296642e+00  -1.5041609e-01   1.5612179e-01
   5.5727683e-01   6.3224964e-01  -9.1205617e-01  -1.5842260e+00   4.2855246e-01  -2.4217013e+00   2.7798472e-01  -1.2185233e+00   3.0545203e-01  -3.4310399e-01   1.3131335e+00   7.5408868e-01   2.2619256e+00   1.8537298e+00   1.6262163e+00  -8.1981869e-01  -9.2001911e-01  -2.6271468e+00  -1.2128897e+00   1.5630801e+00  -1.6173491e-01  -8.4782119e-01  -1.2628249e+00  -6.4200963e-01  -2.6509424e+00  -1.4220804e+00  -3.1915782e+00  -1.0597416e+00  -2.2333549e+00  -4.1468544e-02  -9.5047041e-01   7.9755978e-02  -3.5692163e-01   3.5861774e-01  -3.0275563e+00   5.0773190e-01  -1.9097601e+00   1.0360477e+00  -3.7505459e-03   3.7977530e-01  -2.5740145e+00   9.7963957e-01  -6.9775112e-01   1.5623724e+00  -6.1699213e-01   1.8207078e+00  -1.1043642e+00   5.3627322e-01  -5.7377120e-01   7.5547139e-01   2.2410564e+00   1.4621154e+00   1.0195816e+00   9.0312998e-01   6.9727091e-01   7.3841844e-01  -1.7503645e-01   1.9835602e+00   2.8267340e+00   2.5892073e+00   1.8252595e+00   1.2646524e+00   8.5480366e-01   2.7060129e+00   6.0248212e-01   5.8041660e-01   3.4124093e-01   6.0849754e-01   1.6408458e-01  -3.1018959e-01  -2.6565765e+00  -2.4838193e+00  -1.9097579e-01   2.0638408e-01
   5.6265695e-01   6.6504128e-01  -9.1998057e-01  -1.6054312e+00   4.1573737e-01  -2.4900959e+00   2.5306512e-01  -1.2678533e+00   2.8954558e-01  -2.9092775e-01   1.3874995e+00   7.9875900e-01   2.3627640e+00   1.8622774e+00   1.6462329e+00  -8.6861806e-01  -9.9358927e-01  -2.6589771e+00  -1.2935708e+00   1.5634103e+00  -1.5835874e-01  -8.8403093e-01  -1.2681716e+00  -6.8355696e-01  -2.7197855e+00  -1.4502685e+00  -3.2175237e+00  -1.0903747e+00  -2.2968150e+00  -9.7754851e-02  -1.0211229e+00   1.2429039e-01  -3.3222951e-01   3.5546525e-01  -3.0293933e+00   5.0599248e-01  -1.9932066e+00   9.6545286e-01  -6.0832009e-02   4.3268584e-01  -2.5409151e+00   1.0348863e+00  -7.0272611e-01   1.5894574e+00  -6.6788106e-01   1.8492990e+00  -1.1546465e+00   5.2421517e-01  -6.3140987e-01   7.9367460e-01   2.2143475e+00   1.5353733e+00   1.0431601e+00   1.0602516e+00   6.2801166e-01   7.7330042e-01  -2.1940588e-01   2.0836634e+00   2.8458585e+00   2.7174277e+00   1.8652683e+00   1.3532225e+00   8.8450469e-01   2.7969202e+00   5.7019599e-01   6.8289472e-01   2.7559422e-01   6.6198922e-01   2.0919330e-01  -3.6678611e-01  -2.7071880e+00  -2.5310756e+00  -2.2420903e-01   2.5512476e-01
   5.7128911e-01   6.9589303e-01  -9.2220809e-01  -1.6217077e+00   4.0472443e-01  -2.5522651e+00   2.2732079e-01  -1.3135608e+00   2.7345721e-01  -2.4255976e-01   1.4604733e+00   8.4594892e-01   2.4469106e+00   1.8701035e+00   1.6509006e+00  -9.2114850e-01  -1.0604268e+00  -2.6822812e+00  -1.3617556e+00   1.5618776e+00  -1.5669984e-01  -9.1430552e-01  -1.2736959e+00  -7.1863975e-01  -2.7780490e+00  -1.4718369e+00  -3.2378807e+00  -1.1161501e+00  -2.3516936e+00  -1.4731355e-01  -1.0826797e+00   1.7120854e-01  -3.1069710e-01   3.5588537e-01  -3.0228009e+00   5.0314407e-01  -2.0685823e+00   8.9552735e-01  -1.1533000e-01   4.8532395e-01  -2.5050647e+00   1.0862694e+00  -7.0321532e-01   1.6091178e+00  -7.1464898e-01   1.8688932e+00  -1.2029500e+00   5.0503699e-01  -6.9484605e-01   8.3274911e-01   2.1976376e+00   1.6028009e+00   1.0669761e+00   1.1994810e+00   5.6041311e-01   8.0019639e-01  -2.7045362e-01   2.1785157e+00   2.8648293e+00   2.8371258e+00   1.9066519e+00   1.4251721e+00   9.1086523e-01   2.8704400e+00   5.3722386e-01   7.7373777e-01   2.1106823e-01   7.0834075e-01   2.5112377e-01  -4.2002727e-01  -2.7483525e+00  -2.5710509e+00  -2.5074454e-01   3.0096952e-01
   5.8236839e-01   7.2398807e-01  -9.1953354e-01  -1.6327612e+00   3.9562581e-01  -2.6072371e+00   2.0184317e-01  -1.3549344e+00   2.5782601e-01  -1.9899492e-01   1.5299919e+00   8.9364149e-01   2.5143922e+00   1.8768686e+00   1.6432563e+00  -9.7537635e-01  -1.1191352e+00  -2.6975443e+00  -1.4175994e+00   1.5588154e+00  -1.5654944e-01  -9.3830858e-01  -1.2785473e+00  -7.4704139e-01  -2.8252570e+00  -1.4870072e+00  -3.2525911e+00  -1.1369579e+00  -2.3977120e+00  -1.8971875e-01  -1.1350122e+00   2.1880348e-01  -2.9207309e-01   3.5922699e-01  -3.0087018e+00   4.9972741e-01  -2.1348021e+00   8.2840229e-01  -1.6630893e-01   5.3594668e-01  -2.4680297e+00   1.1328162e+00  -6.9977115e-01   1.6219130e+00  -7.5650923e-01   1.8805590e+00  -1.2482197e+00   4.8080624e-01  -7.6121484e-01   8.7118675e-01   2.1893528e+00   1.6630244e+00   1.0900505e+00   1.3189810e+00   4.9538062e-01   8.2008363e-01  -3.2560264e-01   2.2657483e+00   2.8828109e+00   2.9456845e+00   1.9475657e+00   1.4811007e+00   9.3303992e-01   2.9270473e+00   5.0446011e-01   8.5242714e-01   1.4875652e-01   7.4745281e-01   2.8870781e-01  -4.6853374e-01  -2.7799530e+00  -2.6036207e+00  -2.7128728e-01   3.4276728e-01
   5.9500318e-01   7.4874883e-01  -9.1300232e-01  -1.6387303e+00   3.8847264e-01  -2.6544261e+00   1.7760997e-01  -1.3914451e+00   2.4319797e-01  -1.6093144e-01   1.5942672e+00   9.3995153e-01   2.5660107e+00   1.8823233e+00   1.6264677e+00  -1.0292865e+00  -1.1688975e+00  -2.7055692e+00  -1.4617001e+00   1.5545666e+00  -1.5762869e-01  -9.5612896e-01  -1.2821241e+00  -7.6888174e-01  -2.8615393e+00  -1.4962903e+00  -3.2618789e+00  -1.1529035e+00  -2.4349415e+00  -2.2487066e-01  -1.1782968e+00   2.6535731e-01  -2.7611659e-01   3.6477091e-01  -2.9884805e+00   4.9620556e-01  -2.1912555e+00   7.6594430e-01  -2.1296026e-01   5.8302146e-01  -2.4313340e+00   1.1737968e+00  -6.9314266e-01   1.6286754e+00  -7.9296077e-01   1.8855974e+00  -1.2895804e+00   4.5361643e-01  -8.2770068e-01   9.0761870e-01   2.1877382e+00   1.7151362e+00   1.1115296e+00   1.4181411e+00   4.3392294e-01   8.3406531e-01  -3.8224799e-01   2.3435507e+00   2.8991215e+00   3.0412240e+00   1.9863763e+00   1.5222874e+00   9.5057344e-01   2.9679752e+00   4.7275799e-01   9.1888624e-01   8.9762920e-02   7.7946764e-01   3.2112684e-01  -5.1133639e-01  -2.8023808e+00  -2.6289615e+00  -2.8660018e-01   3.7966266e-01
   6.0828817e-01   7.6984686e-01  -9.0379947e-01  -1.6401435e+00   3.8320211e-01  -2.6936535e+00   1.5542712e-01  -1.4227763e+00   2.3000376e-01  -1.2873932e-01   1.6518829e+00   9.8324073e-01   2.6032382e+00   1.8863391e+00   1.6036645e+00  -1.0809799e+00  -1.2094825e+00  -2.7074498e+00  -1.4950558e+00   1.5494832e+00  -1.5961377e-01  -9.6823757e-01  -1.2841064e+00  -7.8460455e-01  -2.8876029e+00  -1.5004594e+00  -3.2662615e+00  -1.1643141e+00  -2.4638082e+00  -2.5299310e-01  -1.2130032e+00   3.0927322e-01  -2.6260411e-01   3.7177509e-01  -2.9638761e+00   4.9293477e-01  -2.2378238e+00   7.0965261e-01  -2.5463453e-01   6.2532080e-01  -2.3963655e+00   1.2087684e+00  -6.8421709e-01   1.6304492e+00  -8.2379227e-01   1.8854443e+00  -1.3263693e+00   4.2545110e-01  -8.9168667e-01   9.4090128e-01   2.1909837e+00   1.7587212e+00   1.1307416e+00   1.4974740e+00   3.7707860e-01   8.4329218e-01  -4.3789482e-01   2.4107500e+00   2.9132739e+00   3.1226665e+00   2.0217518e+00   1.5505528e+00   9.6341247e-01   2.9950894e+00   4.4290924e-01   9.7347165e-01   3.5156787e-02   8.0477024e-01   3.4795627e-01  -5.4788738e-01  -2.8165017e+00  -2.6475574e+00  -2.9748270e-01   4.1113863e-01
   6.2137650e-01   7.8719549e-01  -8.9313276e-01  -1.6378380e+00   3.7965511e-01  -2.7251295e+00   1.3588729e-01  -1.4488411e+00   2.1854202e-01  -1.0245720e-01   1.7018617e+00   1.0222063e+00   2.6280643e+00   1.8889236e+00   1.5777698e+00  -1.1287780e+00  -1.2412020e+00  -2.7045032e+00  -1.5189908e+00   1.5439212e+00  -1.6216508e-01  -9.7541209e-01  -1.2844502e+00  -7.9493471e-01  -2.9046475e+00  -1.5004947e+00  -3.2665192e+00  -1.1717192e+00  -2.4850658e+00  -2.7460294e-01  -1.2398612e+00   3.4919505e-01  -2.5132988e-01   3.7951969e-01  -2.9368309e+00   4.9015053e-01  -2.2748569e+00   6.6058461e-01  -2.9087310e-01   6.6198991e-01  -2.3642951e+00   1.2375984e+00  -6.7394401e-01   1.6284111e+00  -8.4906496e-01   1.8815705e+00  -1.3581561e+00   3.9806156e-01  -9.5089854e-01   9.7018085e-01   2.1973513e+00   1.7938446e+00   1.1472348e+00   1.5584344e+00   3.2582371e-01   8.4888552e-01  -4.9030037e-01   2.4668335e+00   2.9249948e+00   3.1897415e+00   2.0527252e+00   1.5680863e+00   9.7187315e-01   3.0107137e+00   4.1561399e-01   1.0169344e+00  -1.4092547e-02   8.2396601e-01   3.6916815e-01  -5.7804205e-01  -2.8235720e+00  -2.6601723e+00  -3.0474494e-01   4.3702649e-01
   6.3354387e-01   8.0092474e-01  -8.8212142e-01  -1.6328479e+00   3.7758740e-01  -2.7494075e+00   1.1934862e-01  -1.4697803e+00   2.0897199e-01  -8.1817535e-02   1.7437020e+00   1.0559407e+00   2.6428091e+00   1.8902165e+00   1.5513472e+00  -1.1713213e+00  -1.2648244e+00  -2.6981714e+00  -1.5350527e+00   1.5382336e+00  -1.6495717e-01  -9.7863600e-01  -1.2833482e+00  -8.0080662e-01  -2.9142366e+00  -1.4975014e+00  -3.2636290e+00  -1.1758057e+00  -2.4997349e+00  -2.9045389e-01  -1.2598087e+00   3.8410282e-01  -2.4210038e-01   3.8735011e-01  -2.9093125e+00   4.8796951e-01  -2.3031132e+00   6.1931768e-01  -3.2143564e-01   6.9258066e-01  -2.3360114e+00   1.2604613e+00  -6.6325275e-01   1.6237795e+00  -8.6907855e-01   1.8753825e+00  -1.3847534e+00   3.7286898e-01  -1.0035341e+00   9.9493309e-01   2.2052882e+00   1.8210016e+00   1.1607941e+00   1.6031899e+00   2.8097155e-01   8.5186955e-01  -5.3760800e-01   2.5119228e+00   2.9342241e+00   3.2429299e+00   2.0787287e+00   1.5772532e+00   9.7656992e-01   3.0174215e+00   3.9144480e-01   1.0503533e+00  -5.7194044e-02   8.3783814e-01   3.8509368e-01  -6.0201362e-01  -2.8251145e+00  -2.6677876e+00  -3.0917842e-01   4.5748466e-01
   6.4423889e-01   8.1134177e-01  -8.7170332e-01  -1.6262800e+00   3.7669221e-01  -2.7673104e+00   1.0593431e-01  -1.4859458e+00   2.0131660e-01  -6.6297392e-02   1.7773769e+00   1.0839575e+00   2.6499197e+00   1.8904631e+00   1.5264757e+00  -1.2076559e+00  -1.2814568e+00  -2.6899030e+00  -1.5448942e+00   1.5327535e+00  -1.6770613e-01  -9.7898566e-01  -1.2811667e+00  -8.0327177e-01  -2.9181357e+00  -1.4926135e+00  -3.2586682e+00  -1.1773547e+00  -2.5090156e+00  -3.0146124e-01  -1.2739237e+00   4.1337434e-01  -2.3472684e-01   3.9471516e-01  -2.8831313e+00   4.8640466e-01  -2.3236716e+00   5.8594823e-01  -3.4631887e-01   7.1704984e-01  -2.3120821e+00   1.2778083e+00  -6.5297246e-01   1.6177196e+00  -8.8432520e-01   1.8681351e+00  -1.4062154e+00   3.5089896e-01  -1.0483625e+00   1.0149733e+00   2.2135155e+00   1.8410350e+00   1.1714315e+00   1.6343583e+00   2.4307648e-01   8.5312081e-01  -5.7845872e-01   2.5466971e+00   2.9410903e+00   3.2833531e+00   2.0995912e+00   1.5804021e+00   9.7831607e-01   3.0178165e+00   3.7080846e-01   1.0750465e+00  -9.3614335e-02   8.4728706e-01   3.9635155e-01  -6.2030780e-01  -2.8227694e+00  -2.6715143e+00  -3.1152504e-01   4.7294951e-01
   6.5311453e-01   8.1888125e-01  -8.6256948e-01  -1.6191850e+00   3.7663275e-01  -2.7798418e+00   9.5552600e-02  -1.4978639e+00   1.9547697e-01  -5.5188560e-02   1.8032987e+00   1.1061839e+00   2.6517676e+00   1.8899747e+00   1.5046649e+00  -1.2372897e+00  -1.2924055e+00  -2.6810269e+00  -1.5501484e+00   1.5277727e+00  -1.7019066e-01  -9.7751590e-01  -1.2783629e+00  -8.0339619e-01  -2.9181346e+00  -1.4868917e+00  -3.2527026e+00  -1.1771663e+00  -2.5141839e+00  -3.0861583e-01  -1.2833470e+00   4.3680764e-01  -2.2901657e-01   4.0119762e-01  -2.8597728e+00   4.8539058e-01  -2.3378166e+00   5.6012974e-01  -3.6576080e-01   7.3572156e-01  -2.2927388e+00   1.2903142e+00  -6.4376464e-01   1.6112561e+00  -8.9543524e-01   1.8608602e+00  -1.4228229e+00   3.3275280e-01  -1.0847816e+00   1.0304364e+00   2.2210883e+00   1.8550299e+00   1.1793553e+00   1.6547414e+00   2.1235735e-01   8.5333917e-01  -6.1206677e-01   2.5722812e+00   2.9458733e+00   3.3126200e+00   2.1155063e+00   1.5796885e+00   9.7800902e-01   3.0143231e+00   3.5391358e-01   1.0924717e+00  -1.2314410e-01   8.5326043e-01   4.0375227e-01  -6.3364240e-01  -2.8181335e+00  -2.6724905e+00  -3.1244769e-01   4.8406539e-01
   6.6003718e-01   8.2405050e-01  -8.5513245e-01  -1.6124486e+00   3.7707900e-01  -2.7880882e+00   8.7933754e-02  -1.5061877e+00   1.9125679e-01  -4.7678570e-02   1.8222482e+00   1.1229205e+00   2.6504663e+00   1.8890767e+00   1.4868191e+00  -1.2602129e+00  -1.2990338e+00  -2.6726386e+00  -1.5523119e+00   1.5235181e+00  -1.7226498e-01  -9.7515868e-01  -1.2754019e+00  -8.0216001e-01  -2.9158796e+00  -1.4812302e+00  -3.2466771e+00  -1.1759826e+00  -2.5164794e+00  -3.1289710e-01  -1.2892037e+00   4.5460244e-01  -2.2476637e-01   4.0653376e-01  -2.8402685e+00   4.8481415e-01  -2.3469185e+00   5.4114385e-01  -3.8022606e-01   7.4921973e-01  -2.2778918e+00   1.2988023e+00  -6.3607667e-01   1.6051997e+00  -9.0311967e-01   1.8543187e+00  -1.4350543e+00   3.1861778e-01  -1.1128221e+00   1.0417294e+00   2.2274130e+00   1.8641947e+00   1.1849210e+00   1.6670779e+00   1.8865319e-01   8.5304053e-01  -6.3824575e-01   2.5901013e+00   2.9489511e+00   3.3326443e+00   2.1269678e+00   1.5769342e+00   9.7651602e-01   3.0090066e+00   3.4075044e-01   1.1041195e+00  -1.4593741e-01   8.5668017e-01   4.0819137e-01  -6.4286123e-01  -2.8126124e+00  -2.6717795e+00  -3.1250454e-01   4.9160238e-01
   6.6507133e-01   8.2737621e-01  -8.4953049e-01  -1.6067076e+00   3.7774336e-01  -2.7931241e+00   8.2679166e-02  -1.5116355e+00   1.8839363e-01  -4.2933201e-02   1.8352767e+00   1.1347742e+00   2.6477326e+00   1.8880604e+00   1.4732563e+00  -1.2768710e+00  -1.3026294e+00  -2.6655153e+00  -1.5526492e+00   1.5201291e+00  -1.7386179e-01  -9.7264615e-01  -1.2726804e+00  -8.0037329e-01  -2.9127313e+00  -1.4762843e+00  -3.2413196e+00  -1.1744219e+00  -2.5170044e+00  -3.1519574e-01  -1.2925268e+00   4.6730360e-01  -2.2175971e-01   4.1061839e-01  -2.8251230e+00   4.8454469e-01  -2.3523110e+00   5.2799835e-01  -3.9036969e-01   7.5837609e-01  -2.2671684e+00   1.3041610e+00  -6.3012150e-01   1.6001020e+00  -9.0811226e-01   1.8489806e+00  -1.4435420e+00   3.0831322e-01  -1.1330932e+00   1.0494612e+00   2.2322303e+00   1.8697430e+00   1.1885717e+00   1.6738374e+00   1.7142216e-01   8.5256907e-01  -6.5737769e-01   2.6017331e+00   2.9507438e+00   3.3454522e+00   2.1346830e+00   1.5735328e+00   9.7457602e-01   3.0034464e+00   3.3108952e-01   1.1114154e+00  -1.6251252e-01   8.5837641e-01   4.1054520e-01  -6.4884863e-01  -2.8073012e+00  -2.6702770e+00  -3.1213186e-01   4.9637126e-01
   6.6844265e-01   8.2935743e-01  -8.4566463e-01  -1.6023087e+00   3.7840827e-01  -2.7959260e+00   7.9317252e-02  -1.5149283e+00   1.8659358e-01  -4.0170473e-02   1.8435874e+00   1.1425669e+00   2.6447988e+00   1.8871435e+00   1.4637798e+00  -1.2880892e+00  -1.3042992e+00  -2.6600722e+00  -1.5521282e+00   1.5176434e+00  -1.7498536e-01  -9.7046788e-01  -1.2704711e+00  -7.9861982e-01  -2.9096705e+00  -1.4724329e+00  -3.2370812e+00  -1.1729315e+00  -2.5166427e+00  -3.1625472e-01  -1.2941980e+00   4.7571273e-01  -2.1976827e-01   4.1349386e-01  -2.8143100e+00   4.8446007e-01  -2.3551878e+00   5.1954208e-01  -3.9697967e-01   7.6412641e-01  -2.2599761e+00   1.3072554e+00  -6.2588616e-01   1.5962398e+00  -9.1111548e-01   1.8450346e+00  -1.4490139e+00   3.0136807e-01  -1.1466697e+00   1.0543571e+00   2.2355579e+00   1.8727876e+00   1.1907777e+00   1.6770717e+00   1.5978940e-01   8.5212402e-01  -6.7032267e-01   2.6087480e+00   2.9516581e+00   3.3529969e+00   2.1394697e+00   1.5704116e+00   9.7273080e-01   2.9986750e+00   3.2450418e-01   1.1156346e+00  -1.7370692e-01   8.5903554e-01   4.1158326e-01  -6.5245302e-01  -2.8029138e+00  -2.6686489e+00  -3.1163649e-01   4.9914540e-01
   6.7048322e-01   8.3042960e-01  -8.4326173e-01  -1.5993122e+00   3.7894087e-01  -2.7973100e+00   7.7359554e-02  -1.5167288e+00   1.8556459e-01  -3.8718208e-02   1.8484102e+00   1.1472305e+00   2.6423949e+00   1.8864495e+00   1.4577986e+00  -1.2949530e+00  -1.3049013e+00  -2.6563725e+00  -1.5513963e+00   1.5159974e+00  -1.7569624e-01  -9.6886678e-01  -1.2688952e+00  -7.9723753e-01  -2.9072651e+00  -1.4697798e+00  -3.2341198e+00  -1.1717695e+00  -2.5160143e+00  -3.1663565e-01  -1.2949065e+00   4.8077767e-01  -2.1855928e-01   4.1532187e-01  -2.8073420e+00   4.8446392e-01  -2.3565239e+00   5.1458524e-01  -4.0090243e-01   7.6740538e-01  -2.2555830e+00   1.3088518e+00  -6.2316908e-01   1.5936350e+00  -9.1275437e-01   1.8424260e+00  -1.4522261e+00   2.9712077e-01  -1.1549300e+00   1.0571689e+00   2.2376130e+00   1.8742591e+00   1.1919822e+00   1.6783343e+00   1.5264250e-01   8.5179363e-01  -6.7827500e-01   2.6125787e+00   2.9520431e+00   3.3570052e+00   2.1421526e+00   1.5680525e+00   9.7129451e-01   2.9951883e+00   3.2041921e-01   1.1178410e+00  -1.8058708e-01   8.5916905e-01   4.1190793e-01  -6.5442575e-01  -2.7997693e+00  -2.6673023e+00  -3.1120150e-01   5.0059812e-01
   6.7156786e-01   8.3094186e-01  -8.4195327e-01  -1.5975424e+00   3.7929181e-01  -2.7978944e+00   7.6351689e-02  -1.5175933e+00   1.8504492e-01  -3.8048995e-02   1.8508827e+00   1.1496973e+00   2.6407991e+00   1.8860092e+00   1.4544841e+00  -1.2986566e+00  -1.3050207e+00  -2.6541912e+00  -1.5508010e+00   1.5150424e+00  -1.7608964e-01  -9.6787303e-01  -1.2679289e+00  -7.9633933e-01  -2.9057027e+00  -1.4682004e+00  -3.2323338e+00  -1.1710179e+00  -2.5154721e+00  -3.1671336e-01  -1.2951358e+00   4.8347232e-01  -2.1790723e-01   4.1634158e-01  -2.8034045e+00   4.8449350e-01  -2.3570356e+00   5.1201439e-01  -4.0296000e-01   7.6905448e-01  -2.2532114e+00   1.3095632e+00  -6.2164097e-01   1.5921099e+00  -9.1354185e-01   1.8409236e+00  -1.4538927e+00   2.9483152e-01  -1.1593626e+00   1.0585915e+00   2.2387186e+00   1.8748589e+00   1.1925594e+00   1.6786736e+00   1.4876593e-01   8.5159207e-01  -6.8258070e-01   2.6144176e+00   2.9521600e+00   3.3588677e+00   2.1434720e+00   1.5665650e+00   9.7036642e-01   2.9930313e+00   3.1818238e-01   1.1188532e+00  -1.8432019e-01   8.5910869e-01   4.1192920e-01  -6.5537953e-01  -2.7978438e+00  -2.6664013e+00  -3.1090399e-01   5.0126231e-01
   6.7205154e-01   8.3114844e-01  -8.4135664e-01  -1.5966752e+00   3.7947759e-01  -2.7980932e+00   7.5913485e-02  -1.5179414e+00   1.8482329e-01  -3.7790630e-02   1.8519523e+00   1.1507980e+00   2.6399530e+00   1.8857824e+00   1.4529442e+00  -1.3003381e+00  -1.3049916e+00  -2.6531238e+00  -1.5504496e+00   1.5145794e+00  -1.7627171e-01  -9.6736974e-01  -1.2674407e+00  -7.9586930e-01  -2.9048843e+00  -1.4674220e+00  -3.2314436e+00  -1.1706251e+00  -2.5151416e+00  -3.1669793e-01  -1.2951780e+00   4.8468095e-01  -2.1760966e-01   4.1681805e-01  -2.8015424e+00   4.8451802e-01  -2.3571822e+00   5.1088798e-01  -4.0387041e-01   7.6975351e-01  -2.2521319e+00   1.3098236e+00  -6.2092156e-01   1.5913680e+00  -9.1386009e-01   1.8402028e+00  -1.4546222e+00   2.9379323e-01  -1.1613646e+00   1.0591972e+00   2.2392147e+00   1.8750515e+00   1.1927915e+00   1.6786918e+00   1.4699527e-01   8.5149258e-01  -6.8454171e-01   2.6151594e+00   2.9521743e+00   3.3595909e+00   2.1440159e+00   1.5658042e+00   9.6988195e-01   2.9919403e+00   3.1715142e-01   1.1192424e+00  -1.8602568e-01   8.5902732e-01   4.1187575e-01  -6.5576905e-01  -2.7968752e+00  -2.6659202e+00  -3.1074396e-01   5.0151544e-01
   6.7221938e-01   8.3121382e-01  -8.4114541e-01  -1.5963483e+00   3.7955163e-01  -2.7981428e+00   7.5764354e-02  -1.5180507e+00   1.8474925e-01  -3.7712924e-02   1.8523141e+00   1.1511817e+00   2.6396161e+00   1.8856941e+00   1.4523887e+00  -1.3009328e+00  -1.3049558e+00  -2.6527220e+00  -1.5503006e+00   1.5144059e+00  -1.7633703e-01  -9.6717586e-01  -1.2672522e+00  -7.9568376e-01  -2.9045607e+00  -1.4671276e+00  -3.2311033e+00  -1.1704702e+00  -2.5149984e+00  -3.1667717e-01  -1.2951738e+00   4.8510413e-01  -2.1750349e-01   4.1699074e-01  -2.8008601e+00   4.8453008e-01  -2.3572075e+00   5.1050167e-01  -4.0418510e-01   7.6998524e-01  -2.2517485e+00   1.3098958e+00  -6.2065913e-01   1.5910903e+00  -9.1396053e-01   1.8399357e+00  -1.4548718e+00   2.9342629e-01  -1.1620694e+00   1.0593986e+00   2.2393871e+00   1.8750946e+00   1.1928644e+00   1.6786573e+00   1.4636511e-01   8.5145532e-01  -6.8523718e-01   2.6153928e+00   2.9521669e+00   3.3598088e+00   2.1441904e+00   1.5655092e+00   9.6969090e-01   2.9915200e+00   3.1678145e-01   1.1193589e+00  -1.8663275e-01   8.5898183e-01   4.1183732e-01  -6.5589376e-01  -2.7965032e+00  -2.6657275e+00  -3.1067981e-01   5.0159012e-01
   6.7225898e-01   8.3122802e-01  -8.4109467e-01  -1.5962657e+00   3.7957115e-01  -2.7981507e+00   7.5729707e-02  -1.5180741e+00   1.8473235e-01  -3.7696941e-02   1.8523976e+00   1.1512729e+00   2.6395274e+00   1.8856712e+00   1.4522532e+00  -1.3010757e+00  -1.3049420e+00  -2.6526207e+00  -1.5502599e+00   1.5143623e+00  -1.7635285e-01  -9.6712607e-01  -1.2672036e+00  -7.9563528e-01  -2.9044761e+00  -1.4670530e+00  -3.2310166e+00  -1.1704296e+00  -2.5149585e+00  -3.1666916e-01  -1.2951689e+00   4.8520500e-01  -2.1747769e-01   4.1703308e-01  -2.8006915e+00   4.8453367e-01  -2.3572082e+00   5.1041127e-01  -4.0425920e-01   7.7003778e-01  -2.2516560e+00   1.3099092e+00  -6.2059438e-01   1.5910204e+00  -9.1398221e-01   1.8398691e+00  -1.4549301e+00   2.9333821e-01  -1.1622380e+00   1.0594443e+00   2.2394277e+00   1.8751000e+00   1.1928800e+00   1.6786408e+00   1.4621287e-01   8.5144598e-01  -6.8540465e-01   2.6154428e+00   2.9521624e+00   3.3598534e+00   2.1442285e+00   1.5654331e+00   9.6964104e-01   2.9914122e+00   3.1669143e-01   1.1193826e+00  -1.8677940e-01   8.5896755e-01   4.1182417e-01  -6.5592116e-01  -2.7964079e+00  -2.6656765e+00  -3.1066289e-01   5.0160510e-01
   6.7226363e-01   8.3122957e-01  -8.4108865e-01  -1.5962555e+00   3.7957365e-01  -2.7981512e+00   7.5725677e-02  -1.5180766e+00   1.8473042e-01  -3.7695286e-02   1.8524073e+00   1.1512836e+00   2.6395162e+00   1.8856684e+00   1.4522367e+00  -1.3010928e+00  -1.3049399e+00  -2.6526081e+00  -1.5502545e+00   1.5143568e+00  -1.7635476e-01  -9.6711981e-01  -1.2671975e+00  -7.9562914e-01  -2.9044654e+00  -1.4670437e+00  -3.2310056e+00  -1.1704245e+00  -2.5149533e+00  -3.1666791e-01  -1.2951680e+00   4.8521698e-01  -2.1747457e-01   4.1703821e-01  -2.8006708e+00   4.8453415e-01  -2.3572077e+00   5.1040066e-01  -4.0426790e-01   7.7004374e-01  -2.2516448e+00   1.3099104e+00  -6.2058651e-01   1.5910117e+00  -9.1398453e-01   1.8398609e+00  -1.4549369e+00   2.9332769e-01  -1.1622581e+00   1.0594495e+00   2.2394324e+00   1.8751001e+00   1.1928817e+00   1.6786381e+00   1.4619458e-01   8.5144485e-01  -6.8542468e-01   2.6154483e+00   2.9521616e+00   3.3598579e+00   2.1442328e+00   1.5654236e+00   9.6963466e-01   2.9913987e+00   3.1668056e-01   1.1193851e+00  -1.8679702e-01   8.5896552e-01   4.1182221e-01  -6.5592420e-01  -2.7963959e+00  -2.6656701e+00  -3.1066071e-01   5.0160659e-01
