# Supplementary material for: A Student's Guide to Randomization Statistics for Multichannel Event-Related Potentials Using Ragu
Source: Front Neurosci. 2018 Jun 19;12:355. doi: 10.3389/fnins.2018.00355 (PMC6020783; doi:10.3389/fnins.2018.00355)
Supplement: Supplementary file 1 [file Data_Sheet_1.ZIP › RawData/s12_f1.asc]

   2.6866032e+00   2.6793181e+00   1.0192560e+00   1.5928153e+00   9.6591302e-01  -4.0113137e-01  -1.8079566e+00  -1.4082252e+00  -2.2757033e+00  -2.1078175e+00   2.0040151e+00   1.5647250e+00   1.2644222e-01  -6.2273601e-01  -2.1582552e+00  -3.4533776e+00   1.5083654e+00   7.7454897e-01  -1.0001374e+00   3.2125973e+00  -1.6059347e+00   1.5384556e+00   1.7234516e+00   9.4757255e-01   1.1065872e+00   8.5626891e-01   8.4433850e-01  -7.7648935e-01  -1.8686689e-01  -9.8343769e-01  -1.2132485e+00   2.4133979e+00   1.8935072e+00   7.0563319e-01   9.0061959e-01  -9.8165921e-01  -7.3391334e-01  -2.9130474e+00  -1.8649744e+00   1.7096840e+00   1.4432699e+00   1.2807965e+00   6.1238559e-01  -1.9888203e-02  -4.1643313e-01  -9.2074887e-01  -1.5242207e+00  -2.6757559e+00  -2.5723542e+00   3.7826809e+00   2.3735906e+00   1.9002364e+00   1.3748781e+00  -1.5008572e+00  -3.4611233e+00  -2.8524593e+00  -3.1757170e+00   2.8056592e+00   2.1137191e+00   2.0495392e+00   1.3467693e+00  -7.1342067e-01  -1.3504270e+00  -3.8123826e-01  -1.9836360e+00  -6.5608326e-01  -1.8481723e+00  -6.4878432e-01  -7.3582826e-01   1.3194059e+00   1.0513146e+00  -9.2251102e-02  -1.8779219e+00  -3.2612643e-01
   2.6219786e+00   2.6546112e+00   1.0241189e+00   1.6305320e+00   1.0439571e+00  -3.9025720e-01  -1.7570168e+00  -1.4022740e+00  -2.1916617e+00  -2.0160135e+00   1.9145030e+00   1.5063317e+00   2.7916890e-02  -5.8565231e-01  -2.0065733e+00  -3.4433154e+00   1.4994080e+00   7.0742969e-01  -9.7940447e-01   3.1814867e+00  -1.4605232e+00   1.5332013e+00   1.7523260e+00   9.2351298e-01   1.0926920e+00   9.0353291e-01   8.0091052e-01  -7.4655630e-01  -1.9766378e-01  -9.3780132e-01  -1.1896015e+00   2.4386083e+00   1.9211898e+00   6.0816018e-01   9.2418484e-01  -9.8171850e-01  -7.1408667e-01  -2.8591269e+00  -1.7683686e+00   1.7081863e+00   1.4668940e+00   1.3106712e+00   7.0260136e-01  -2.9526670e-02  -3.0772136e-01  -1.1504837e+00  -1.4965056e+00  -2.5876895e+00  -2.5284644e+00   3.7582134e+00   2.4585806e+00   1.6724370e+00   1.3749791e+00  -1.5590006e+00  -3.6733745e+00  -2.7398065e+00  -3.1849195e+00   2.7916313e+00   2.1247679e+00   1.9887090e+00   1.3389471e+00  -8.0492504e-01  -1.5064490e+00  -3.0517300e-01  -1.9925395e+00  -5.8800705e-01  -1.8962685e+00  -6.6206630e-01  -7.4646522e-01   1.3140992e+00   9.9803470e-01  -1.6572590e-01  -1.8278936e+00  -3.3872558e-01
   2.5564821e+00   2.6245539e+00   1.0354367e+00   1.6663604e+00   1.1126296e+00  -3.9413022e-01  -1.6957375e+00  -1.4151678e+00  -2.0853706e+00  -1.9259138e+00   1.8280401e+00   1.4458815e+00  -6.2513367e-02  -5.5135335e-01  -1.8098281e+00  -3.4353802e+00   1.4888116e+00   6.1238442e-01  -9.7629292e-01   3.1443612e+00  -1.3143032e+00   1.5302048e+00   1.7774807e+00   8.9078306e-01   1.0640243e+00   9.4168077e-01   7.3006771e-01  -7.2658403e-01  -2.3485714e-01  -8.9312734e-01  -1.1865873e+00   2.4646914e+00   1.9474159e+00   5.0822549e-01   9.3873464e-01  -9.7789647e-01  -7.1211256e-01  -2.7918770e+00  -1.6828668e+00   1.7124222e+00   1.4902341e+00   1.3444125e+00   7.8979157e-01  -3.3772722e-02  -2.0470013e-01  -1.3746259e+00  -1.4767325e+00  -2.4674528e+00  -2.4921432e+00   3.7343383e+00   2.5451276e+00   1.4394815e+00   1.3793723e+00  -1.5930946e+00  -3.8906629e+00  -2.5873974e+00  -3.1975014e+00   2.7840867e+00   2.1347651e+00   1.9328240e+00   1.3304638e+00  -8.7543429e-01  -1.6621580e+00  -1.9992437e-01  -1.9969901e+00  -4.9219872e-01  -1.9404000e+00  -6.6019286e-01  -7.5192066e-01   1.3104651e+00   9.3205003e-01  -2.7169038e-01  -1.7832090e+00  -3.4398343e-01
   2.4924974e+00   2.5896365e+00   1.0537472e+00   1.6994467e+00   1.1690733e+00  -4.1483768e-01  -1.6239635e+00  -1.4492655e+00  -1.9564743e+00  -1.8407082e+00   1.7474656e+00   1.3844869e+00  -1.4148768e-01  -5.2134135e-01  -1.5671935e+00  -3.4308453e+00   1.4766384e+00   4.8805133e-01  -9.9307534e-01   3.1018901e+00  -1.1702717e+00   1.5298076e+00   1.7979487e+00   8.4897206e-01   1.0194669e+00   9.6853123e-01   6.2979952e-01  -7.1839836e-01  -3.0102947e-01  -8.5021647e-01  -1.2069450e+00   2.4915237e+00   1.9713162e+00   4.0776486e-01   9.4276551e-01  -9.6976968e-01  -7.3042437e-01  -2.7107968e+00  -1.6122381e+00   1.7232653e+00   1.5128622e+00   1.3817910e+00   8.7161437e-01  -3.1811560e-02  -1.1073952e-01  -1.5873656e+00  -1.4668571e+00  -2.3137984e+00  -2.4658392e+00   3.7120747e+00   2.6315958e+00   1.2067662e+00   1.3882239e+00  -1.5992680e+00  -4.1092942e+00  -2.3937466e+00  -3.2145515e+00   2.7845647e+00   2.1434011e+00   1.8845194e+00   1.3213173e+00  -9.2078062e-01  -1.8143723e+00  -6.4351643e-02  -1.9963943e+00  -3.6762818e-01  -1.9790702e+00  -6.4102277e-01  -7.5111451e-01   1.3089046e+00   8.5312495e-01  -4.1183811e-01  -1.7453413e+00  -3.4038969e-01
   2.4326473e+00   2.5506516e+00   1.0793464e+00   1.7290650e+00   1.2108055e+00  -4.5398153e-01  -1.5418318e+00  -1.5062350e+00  -1.8054041e+00  -1.7636264e+00   1.6755386e+00   1.3233173e+00  -2.0598741e-01  -4.9705021e-01  -1.2796158e+00  -3.4310600e+00   1.4630139e+00   3.3404128e-01  -1.0313070e+00   3.0550865e+00  -1.0312513e+00   1.5322686e+00   1.8129363e+00   7.9796509e-01   9.5845012e-01   9.8223756e-01   4.9902405e-01  -7.2344024e-01  -3.9779572e-01  -8.0970044e-01  -1.2525993e+00   2.5190476e+00   1.9920873e+00   3.0873095e-01   9.3510108e-01  -9.5705171e-01  -7.7079149e-01  -2.6157235e+00  -1.5598011e+00   1.7414331e+00   1.5344048e+00   1.4224473e+00   9.4588487e-01  -2.3039891e-02  -2.8985887e-02  -1.7832848e+00  -1.4686059e+00  -2.1266908e+00  -2.4518010e+00   3.6924935e+00   2.7164014e+00   9.7984634e-01   1.4014884e+00  -1.5746228e+00  -4.3256361e+00  -2.1588654e+00  -3.2372467e+00   2.7944678e+00   2.1504329e+00   1.8463487e+00   1.3115086e+00  -9.3767853e-01  -1.9601046e+00   1.0154729e-01  -1.9903361e+00  -2.1439095e-01  -2.0109560e+00  -6.0294433e-01  -7.4309792e-01   1.3097838e+00   7.6142119e-01  -5.8670552e-01  -1.7154069e+00  -3.2661600e-01
   2.3797004e+00   2.5086899e+00   1.1122483e+00   1.7546556e+00   1.2358725e+00  -5.1254635e-01  -1.4498029e+00  -1.5868738e+00  -1.6334543e+00  -1.6977681e+00   1.6147910e+00   1.2635606e+00  -2.5353257e-01  -4.7975825e-01  -9.5002399e-01  -3.4373779e+00   1.4481276e+00   1.5105860e-01  -1.0916541e+00   3.0052981e+00  -8.9972053e-01   1.5377447e+00   1.8218762e+00   7.3798449e-01   8.8103296e-01   9.8141177e-01   3.3773489e-01  -7.4264596e-01  -5.2561067e-01  -7.7198569e-01  -1.3244593e+00   2.5472765e+00   2.0090415e+00   2.1300675e-01   9.1497590e-01  -9.3962084e-01  -8.3415268e-01  -2.5068634e+00  -1.5281878e+00   1.7674348e+00   1.5545628e+00   1.4658832e+00   1.0106824e+00  -7.1230974e-03   3.7813559e-02  -1.9576616e+00  -1.4833533e+00  -1.9074757e+00  -2.4519272e+00   3.6766682e+00   2.7980959e+00   7.6417281e-01   1.4188936e+00  -1.5175052e+00  -4.5362694e+00  -1.8844705e+00  -3.2667959e+00   2.8149686e+00   2.1557047e+00   1.8206388e+00   1.3010460e+00  -9.2398463e-01  -2.0967102e+00   2.9647131e-01  -1.9786110e+00  -3.3865258e-02  -2.0349848e+00  -5.4502152e-01  -7.2711281e-01   1.3134117e+00   6.5753372e-01  -7.9551469e-01  -1.6940426e+00  -3.0160324e-01
   2.3364651e+00   2.4651189e+00   1.1521591e+00   1.7758509e+00   1.2429826e+00  -5.9078779e-01  -1.3486827e+00  -1.6909533e+00  -1.4428253e+00  -1.6459162e+00   1.5673854e+00   1.2063926e+00  -2.8236123e-01  -4.7050038e-01  -5.8347430e-01  -3.4510639e+00   1.4322330e+00  -5.9024897e-02  -1.1737547e+00   2.9541790e+00  -7.7765789e-01   1.5462785e+00   1.8244694e+00   6.6961888e-01   7.8795496e-01   9.6523020e-01   1.4710387e-01  -7.7634564e-01  -6.8362125e-01  -7.3721060e-01  -1.4222512e+00   2.5762918e+00   2.0216548e+00   1.2232557e-01   8.8210163e-01  -9.1754069e-01  -9.2047986e-01  -2.3848090e+00  -1.5191202e+00   1.8015247e+00   1.5731261e+00   1.5114592e+00   1.0644411e+00   1.5956793e-02   8.7470945e-02  -2.1067403e+00  -1.5119999e+00  -1.6590014e+00  -2.4676125e+00   3.6656198e+00   2.8754389e+00   5.6482682e-01   1.4399419e+00  -1.4277282e+00  -4.7381056e+00  -1.5741359e+00  -3.3043597e+00   2.8469174e+00   2.1591651e+00   1.8093439e+00   1.2899552e+00  -8.7890806e-01  -2.2220028e+00   5.1769481e-01  -1.9612444e+00   1.7117516e-01  -2.0503922e+00  -4.6711710e-01  -7.0264616e-01   1.3200221e+00   5.4251120e-01  -1.0360689e+00  -1.6812983e+00  -2.6464435e-01
   2.3056666e+00   2.4215373e+00   1.1984669e+00   1.7924845e+00   1.2316035e+00  -6.8815039e-01  -1.2396376e+00  -1.8171042e+00  -1.2366300e+00  -1.6103483e+00   1.5349836e+00   1.1529485e+00  -2.9157798e-01  -4.6998526e-01  -1.8721078e-01  -3.4731864e+00   1.4156392e+00  -2.9315065e-01  -1.2761295e+00   2.9036356e+00  -6.6641699e-01   1.5577892e+00   1.8207090e+00   5.9383686e-01   6.8065341e-01   9.3351234e-01  -7.0469898e-02  -8.2418965e-01  -8.6957823e-01  -7.0522146e-01  -1.5444045e+00   2.6062256e+00   2.0296074e+00   3.8203675e-02   8.3670892e-01  -8.9107286e-01  -1.0286831e+00  -2.2505444e+00  -1.5332241e+00   1.8436617e+00   1.5899807e+00   1.5583922e+00   1.1060169e+00   4.5867223e-02   1.1849232e-01  -2.2279471e+00  -1.5548631e+00  -1.3856807e+00  -2.4996039e+00   3.6602548e+00   2.9474508e+00   3.8626628e-01   1.4639272e+00  -1.3067309e+00  -4.9284619e+00  -1.2333710e+00  -3.3509527e+00   2.8907503e+00   2.1608754e+00   1.8139032e+00   1.2782900e+00  -8.0315434e-01  -2.3343338e+00   7.6100142e-01  -1.9384952e+00   3.9650606e-01  -2.0567609e+00  -3.6998414e-01  -6.6947304e-01   1.3297502e+00   4.1785867e-01  -1.3047141e+00  -1.6765594e+00  -2.1545576e-01
   2.2898174e+00   2.3797078e+00   1.2502520e+00   1.8045845e+00   1.2020190e+00  -8.0322058e-01  -1.1241976e+00  -1.9627509e+00  -1.0188566e+00  -1.5926529e+00   1.5186378e+00   1.1043029e+00  -2.8126062e-01  -4.7852272e-01   2.2937422e-01  -3.5044973e+00   1.3987013e+00  -5.4711396e-01  -1.3961485e+00   2.8557518e+00  -5.6663639e-01   1.5720723e+00   1.8108849e+00   5.1198232e-01   5.6124341e-01   8.8676613e-01  -3.1137041e-01  -8.8510925e-01  -1.0798170e+00  -6.7557097e-01  -1.6880009e+00   2.6372330e+00   2.0328083e+00  -3.8111095e-02   7.7956551e-01  -8.6067862e-01  -1.1565652e+00  -2.1054334e+00  -1.5698873e+00   1.8934794e+00   1.6051090e+00   1.6057610e+00   1.1347329e+00   8.1907983e-02   1.3017862e-01  -2.3200378e+00  -1.6115836e+00  -1.0934825e+00  -2.5478709e+00   3.6612990e+00   3.0134435e+00   2.3210096e-01   1.4899686e+00  -1.1576564e+00  -5.1050915e+00  -8.6960775e-01  -3.4073260e+00   2.9464066e+00   2.1610093e+00   1.8351147e+00   1.2661458e+00  -6.9898886e-01  -2.4326238e+00   1.0206846e+00  -1.9108393e+00   6.3646745e-01  -2.0540313e+00  -2.5531549e-01  -6.2768371e-01   1.3426121e+00   2.8552085e-01  -1.5963719e+00  -1.6785046e+00  -1.5423096e-01
   2.2910814e+00   2.3414668e+00   1.3063145e+00   1.8123508e+00   1.1553392e+00  -9.3371768e-01  -1.0042474e+00  -2.1241058e+00  -7.9428644e-01  -1.5935635e+00   1.5187070e+00   1.0614511e+00  -2.5251675e-01  -4.9596707e-01   6.5489226e-01  -3.5453082e+00   1.3818028e+00  -8.1566603e-01  -1.5300662e+00   2.8126885e+00  -4.7819287e-01   1.5888001e+00   1.7955685e+00   4.2574947e-01   4.3246143e-01   8.2619577e-01  -5.7083721e-01  -9.5731790e-01  -1.3093141e+00  -6.4754105e-01  -1.8487967e+00   2.6694524e+00   2.0314101e+00  -1.0567410e-01   7.1196907e-01  -8.2701082e-01  -1.3008328e+00  -1.9511965e+00  -1.6271808e+00   1.9502660e+00   1.6185822e+00   1.6525163e+00   1.1504007e+00   1.2301242e-01   1.2268782e-01  -2.3831659e+00  -1.6810576e+00  -7.8984196e-01  -2.6115034e+00   3.6692292e+00   3.0730228e+00   1.0490803e-01   1.5170550e+00  -9.8533804e-01  -5.2661687e+00  -4.9208582e-01  -3.4738370e+00   3.0132579e+00   2.1598391e+00   1.8730327e+00   1.2536719e+00  -5.7021350e-01  -2.5163508e+00   1.2896241e+00  -1.8789352e+00   8.8405579e-01  -2.0424853e+00  -1.2574489e-01  -5.7769132e-01   1.3584806e+00   1.4784563e-01  -1.9046508e+00  -1.6851087e+00  -8.1670890e-02
   2.3111385e+00   2.3086136e+00   1.3652183e+00   1.8161220e+00   1.0934650e+00  -1.0765254e+00  -8.8200256e-01  -2.2962295e+00  -5.6836268e-01  -1.6128221e+00   1.5348050e+00   1.0252897e+00  -2.0748469e-01  -5.2168056e-01   1.0762331e+00  -3.5953729e+00   1.3653328e+00  -1.0926729e+00  -1.6731240e+00   2.7765647e+00  -4.0019926e-01   1.6075273e+00   1.7755780e+00   3.3713776e-01   2.9757598e-01   7.5367156e-01  -8.4309694e-01  -1.0383547e+00  -1.5518195e+00  -6.2018886e-01  -2.0213220e+00   2.7029546e+00   2.0257958e+00  -1.6386142e-01   6.3571838e-01  -7.9089442e-01  -1.4571645e+00  -1.7898747e+00  -1.7018504e+00   2.0129555e+00   1.6305469e+00   1.6974978e+00   1.1533238e+00   1.6776720e-01   9.7056602e-02  -2.4188697e+00  -1.7614005e+00  -4.8348549e-01  -2.6886432e+00   3.6842037e+00   3.1260622e+00   6.0974843e-03   1.5440956e+00  -7.9618785e-01  -5.4102370e+00  -1.1162636e-01  -3.5503144e+00   3.0900543e+00   2.1577080e+00   1.9268969e+00   1.2410797e+00  -4.2205378e-01  -2.5854992e+00   1.5594457e+00  -1.8435722e+00   1.1311001e+00  -2.0227010e+00   1.5205052e-02  -5.2021739e-01   1.3770605e+00   7.5285555e-03  -2.2220311e+00  -1.6936957e+00   1.0130078e-03
   2.3510543e+00   2.2827860e+00   1.4253470e+00   1.8163352e+00   1.0190089e+00  -1.2277616e+00  -7.5996737e-01  -2.4731599e+00  -3.4701256e-01  -1.6490823e+00   1.5657821e+00   9.9659207e-01  -1.4927773e-01  -5.5452214e-01   1.4789647e+00  -3.6537851e+00   1.3496587e+00  -1.3713253e+00  -1.8197214e+00   2.7493187e+00  -3.3104555e-01   1.6276961e+00   1.7519262e+00   2.4838679e-01   1.6027164e-01   6.7166122e-01  -1.1215487e+00  -1.1251706e+00  -1.8000622e+00  -5.9241430e-01  -2.1990570e+00   2.7376872e+00   2.0165487e+00  -2.1237270e-01   5.5306550e-01  -7.5329659e-01  -1.6203355e+00  -1.6237823e+00  -1.7893835e+00   2.0801304e+00   1.6412068e+00   1.7394577e+00   1.1442864e+00   2.1444996e-01   5.5181293e-02  -2.4299804e+00  -1.8499469e+00  -1.8416671e-01  -2.7764584e+00   3.7059978e+00   3.1726543e+00  -6.4166898e-02   1.5699714e+00  -5.9798674e-01  -5.5361332e+00   2.5970941e-01  -3.6359285e+00   3.1748928e+00   2.1549884e+00   1.9950988e+00   1.2286444e+00  -2.6096014e-01  -2.6404795e+00   1.8207649e+00  -1.8056078e+00   1.3685213e+00  -1.9954882e+00   1.6322990e-01  -4.5625601e-01   1.3978628e+00  -1.3246004e-01  -2.5401198e+00  -1.7010403e+00   9.2125079e-02
   2.4111601e+00   2.2653271e+00   1.4849658e+00   1.8134844e+00   9.3517633e-01  -1.3828863e+00  -6.4087323e-01  -2.6481069e+00  -1.3642458e-01  -1.6998646e+00   1.6097398e+00   9.7597637e-01  -8.1872268e-02  -5.9286420e-01   1.8478555e+00  -3.7189067e+00   1.3350971e+00  -1.6443876e+00  -1.9636468e+00   2.7325577e+00  -2.6847992e-01   1.6486436e+00   1.7257576e+00   1.6189497e-01   2.4514244e-02   5.8312889e-01  -1.3989938e+00  -1.2142525e+00  -2.0460182e+00  -5.6304363e-01  -2.3746797e+00   2.7734143e+00   2.0043987e+00  -2.5122009e-01   4.6665360e-01  -7.1528671e-01  -1.7843965e+00  -1.4554471e+00  -1.8841551e+00   2.1500362e+00   1.6507999e+00   1.7770906e+00   1.1245313e+00   2.6108344e-01  -2.3978779e-04  -2.4204548e+00  -1.9432931e+00   9.7683357e-02  -2.8711694e+00   3.7339446e+00   3.2130403e+00  -1.0698754e-01   1.5935804e+00  -3.9958415e-01  -5.6428987e+00   6.0907247e-01  -3.7290805e+00   3.2652103e+00   2.1520261e+00   2.0751904e+00   1.2166944e+00  -9.4331487e-02  -2.6820305e+00   2.0635151e+00  -1.7658995e+00   1.5866729e+00  -1.9618069e+00   3.1340273e-01  -3.8701979e-01   1.4201805e+00  -2.6896138e-01  -2.8499600e+00  -1.7035174e+00   1.8954044e-01
   2.4909491e+00   2.2571511e+00   1.5422875e+00   1.8080835e+00   8.4561734e-01  -1.5368395e+00  -5.2759678e-01  -2.8137088e+00   5.7212396e-02  -1.7615731e+00   1.6640798e+00   9.6386181e-01  -9.9446339e-03  -6.3464160e-01   2.1675093e+00  -3.7883359e+00   1.3218828e+00  -1.9044731e+00  -2.0983599e+00   2.7273993e+00  -2.0972581e-01   1.6696085e+00   1.6982778e+00   8.0125599e-02  -1.0559433e-01   4.9140521e-01  -1.6678986e+00  -1.3017799e+00  -2.2812307e+00  -5.3092409e-01  -2.5403765e+00   2.8096585e+00   1.9901443e+00  -2.8070600e-01   3.7944274e-01  -6.7798836e-01  -1.9428986e+00  -1.2875426e+00  -1.9796479e+00   2.2206094e+00   1.6595730e+00   1.8090681e+00   1.0957299e+00   3.0550467e-01  -6.5800161e-02  -2.3951445e+00  -2.0373843e+00   3.5138329e-01  -2.9681297e+00   3.7668871e+00   3.2475263e+00  -1.2469354e-01   1.6138701e+00  -2.1051724e-01  -5.7296923e+00   9.2337828e-01  -3.8273237e+00   3.3578073e+00   2.1490716e+00   2.1639339e+00   1.2055870e+00   6.9824858e-02  -2.7111185e+00   2.2773518e+00  -1.7252395e+00   1.7757500e+00  -1.9226800e+00   4.6038066e-01  -3.1387324e-01   1.4430682e+00  -3.9872481e-01  -3.1423853e+00  -1.6972929e+00   2.9078512e-01
   2.5889963e+00   2.2586170e+00   1.5955363e+00   1.8006368e+00   7.5425462e-01  -1.6842122e+00  -4.2305716e-01  -2.9623395e+00   2.2799898e-01  -1.8295811e+00   1.7255844e+00   9.6041623e-01   6.1337213e-02  -6.7743262e-01   2.4230906e+00  -3.8589262e+00   1.3101420e+00  -2.1443321e+00  -2.2173082e+00   2.7343181e+00  -1.5162846e-01   1.6897405e+00   1.6706829e+00   5.5065555e-03  -2.2596326e-01   4.0003831e-01  -1.9206770e+00  -1.3838061e+00  -2.4971646e+00  -4.9502143e-01  -2.6882006e+00   2.8456527e+00   1.9745643e+00  -3.0138942e-01   2.9462866e-01  -6.4252415e-01  -2.0891560e+00  -1.1228102e+00  -2.0687417e+00   2.2895192e+00   1.6677552e+00   1.8340807e+00   1.0599449e+00   3.4544817e-01  -1.3751113e-01  -2.3595122e+00  -2.1276480e+00   5.6649194e-01  -3.0619663e+00   3.8031436e+00   3.2763904e+00  -1.2074188e-01   1.6298579e+00  -4.0567596e-02  -5.7957212e+00   1.1899387e+00  -3.9273325e+00   3.4489001e+00   2.1462048e+00   2.2573911e+00   1.1956673e+00   2.2328076e-01  -2.7288436e+00   2.4521157e+00  -1.6843005e+00   1.9262526e+00  -1.8791115e+00   5.9864864e-01  -2.3826086e-01   1.4653310e+00  -5.1850953e-01  -3.4083990e+00  -1.6785457e+00   3.9313603e-01
   2.7029094e+00   2.2694222e+00   1.6430117e+00   1.7916232e+00   6.6509985e-01  -1.8194357e+00  -3.3009601e-01  -3.0864542e+00   3.7062969e-01  -1.8983892e+00   1.7905267e+00   9.6549618e-01   1.2655824e-01  -7.1857238e-01   2.6011120e+00  -3.9268626e+00   1.2998753e+00  -2.3571370e+00  -2.3142646e+00   2.7530083e+00  -9.0826457e-02   1.7081155e+00   1.6440964e+00  -5.9670506e-02  -3.3265412e-01   3.1263250e-01  -2.1499813e+00  -1.4564514e+00  -2.6855811e+00  -4.5451463e-01  -2.8104618e+00   2.8803064e+00   1.9583233e+00  -3.1404239e-01   2.1555548e-01  -6.0995693e-01  -2.2165349e+00  -9.6397418e-01  -2.1440593e+00   2.3542265e+00   1.6755330e+00   1.8508838e+00   1.0195859e+00   3.7864166e-01  -2.1095601e-01  -2.3193134e+00  -2.2091676e+00   7.3334175e-01  -3.1467782e+00   3.8404941e+00   3.2997910e+00  -9.9562389e-02   1.6406380e+00   1.0072177e-01  -5.8401965e+00   1.3971453e+00  -4.0249318e+00   3.5342044e+00   2.1432575e+00   2.3510522e+00   1.1872123e+00   3.5800123e-01  -2.7363644e+00   2.5783412e+00  -1.6435979e+00   2.0294820e+00  -1.8320179e+00   7.2278743e-01  -1.6163844e-01   1.4855262e+00  -6.2518734e-01  -3.6395596e+00  -1.6437113e+00   4.9373292e-01
   2.8293180e+00   2.2885232e+00   1.6831496e+00   1.7814925e+00   5.8206707e-01  -1.9369914e+00  -2.5134510e-01  -3.1789582e+00   4.8069518e-01  -1.9618558e+00   1.8548082e+00   9.7858500e-01   1.8032604e-01  -7.5529338e-01   2.6902458e+00  -3.9877966e+00   1.2909499e+00  -2.5367549e+00  -2.3836666e+00   2.7822730e+00  -2.3942899e-02   1.7237584e+00   1.6195172e+00  -1.1334464e-01  -4.2201049e-01   2.3268371e-01  -2.3489876e+00  -1.5161022e+00  -2.8389113e+00  -4.0888125e-01  -2.9001291e+00   2.9121942e+00   1.9418798e+00  -3.1959660e-01   1.4562505e-01  -5.8123089e-01  -2.3187557e+00  -8.1365461e-01  -2.1983557e+00   2.4120583e+00   1.6830265e+00   1.8583496e+00   9.7735553e-01   4.0291178e-01  -2.8146786e-01  -2.2802587e+00  -2.2768975e+00   8.4358686e-01  -3.2163890e+00   3.8761894e+00   3.3176827e+00  -6.6350992e-02   1.6453783e+00   2.0454293e-01  -5.8623209e+00   1.5351647e+00  -4.1151944e+00   3.6090517e+00   2.1397411e+00   2.4399950e+00   1.1803628e+00   4.6656119e-01  -2.7348483e+00   2.6477775e+00  -1.6034742e+00   2.0780415e+00  -1.7821808e+00   8.2774990e-01  -8.5414987e-02   1.5019855e+00  -7.1584249e-01  -3.8283582e+00  -1.5897344e+00   5.8969431e-01
   2.9639109e+00   2.3140944e+00   1.7145842e+00   1.7706769e+00   5.0879255e-01  -2.0316280e+00  -1.8908900e-01  -3.2335790e+00   5.5496255e-01  -2.0134929e+00   1.9141197e+00   9.9873701e-01   2.1755347e-01  -7.8488573e-01   2.6821076e+00  -4.0370372e+00   1.2831099e+00  -2.6779903e+00  -2.4209388e+00   2.8199598e+00   5.2209826e-02   1.7356795e+00   1.5977860e+00  -1.5376775e-01  -4.9077040e-01   1.6342041e-01  -2.5116645e+00  -1.5596022e+00  -2.9506136e+00  -3.5796854e-01  -2.9512240e+00   2.9395744e+00   1.9254124e+00  -3.1908080e-01   8.8204475e-02  -5.5711642e-01  -2.3901952e+00  -6.7428085e-01  -2.2249309e+00   2.4603020e+00   1.6902732e+00   1.8555236e+00   9.3618503e-01   4.1629687e-01  -3.4432450e-01  -2.2476808e+00  -2.3259040e+00   8.9073458e-01  -3.2646433e+00   3.9069933e+00   3.3297483e+00  -2.6817624e-02   1.6433133e+00   2.6330599e-01  -5.8613161e+00   1.5966046e+00  -4.1926116e+00   3.6685330e+00   2.1347901e+00   2.5190700e+00   1.1750488e+00   5.4254207e-01  -2.7254468e+00   2.6538986e+00  -1.5641076e+00   2.0663115e+00  -1.7302251e+00   9.0912983e-01  -1.0910167e-02   1.5128588e+00  -7.8786436e-01  -3.9685663e+00  -1.5143169e+00   6.7823079e-01
   3.1015279e+00   2.3435339e+00   1.7362088e+00   1.7596125e+00   4.4846959e-01  -2.0985795e+00  -1.4513337e-01  -3.2452236e+00   5.9161283e-01  -2.0468112e+00   1.9641210e+00   1.0245351e+00   2.3373933e-01  -8.0486642e-01   2.5719659e+00  -4.0697876e+00   1.2760025e+00  -2.7767947e+00  -2.4227844e+00   2.8629524e+00   1.4041919e-01   1.7429239e+00   1.5795730e+00  -1.7957001e-01  -5.3615974e-01   1.0765679e-01  -2.6330145e+00  -1.5844271e+00  -3.0154949e+00  -3.0204683e-01  -2.9591835e+00   2.9604406e+00   1.9087735e+00  -3.1355082e-01   4.6532526e-02  -5.3816413e-01  -2.4261742e+00  -5.4801249e-01  -2.2180434e+00   2.4963171e+00   1.6972191e+00   1.8416836e+00   8.9915777e-01   4.1716153e-01  -3.9495443e-01  -2.2262252e+00  -2.3516236e+00   8.7062229e-01  -3.2857333e+00   3.9292580e+00   3.3353543e+00   1.3100406e-02   1.6337406e+00   2.7107991e-01  -5.8364826e+00   1.5771015e+00  -4.2513309e+00   3.7076720e+00   2.1271283e+00   2.5831043e+00   1.1709202e+00   5.8088375e-01  -2.7092965e+00   2.5923614e+00  -1.5255399e+00   1.9908703e+00  -1.6766200e+00   9.6340478e-01   6.0670242e-02   1.5161869e+00  -8.3903067e-01  -4.0555397e+00  -1.4161465e+00   7.5674779e-01
   3.2363065e+00   2.3735186e+00   1.7472352e+00   1.7487701e+00   4.0370521e-01  -2.1337766e+00  -1.2069005e-01  -3.2103003e+00   5.9041521e-01  -2.0556976e+00   2.0006314e+00   1.0540712e+00   2.2523114e-01  -8.1314358e-01   2.3593112e+00  -4.0814141e+00   1.2692211e+00  -2.8304330e+00  -2.3874258e+00   2.9072295e+00   2.4286452e-01   1.7446326e+00   1.5653851e+00  -1.8980572e-01  -5.5596516e-01   6.7664444e-02  -2.7092809e+00  -1.5888345e+00  -3.0299848e+00  -2.4184346e-01  -2.9211730e+00   2.9726058e+00   1.8914783e+00  -3.0401609e-01   2.3625403e-02  -5.2467302e-01  -2.4232105e+00  -4.3667290e-01  -2.1733021e+00   2.5176583e+00   1.7037212e+00   1.8163978e+00   8.6942091e-01   4.0430561e-01  -4.2914483e-01  -2.2195889e+00  -2.3501231e+00   7.8180423e-01  -3.2745358e+00   3.9390386e+00   3.3335372e+00   4.7546360e-02   1.6160246e+00   2.2396436e-01  -5.7872909e+00   1.4757814e+00  -4.2854523e+00   3.7216185e+00   2.1150659e+00   2.6271144e+00   1.1672869e+00   5.7817015e-01  -2.6875402e+00   2.4613844e+00  -1.4877228e+00   1.8508237e+00  -1.6217036e+00   9.8813751e-01   1.2824294e-01   1.5099999e+00  -8.6757925e-01  -4.0864672e+00  -1.2950926e+00   8.2293525e-01
   3.3618912e+00   2.4001140e+00   1.7472489e+00   1.7386898e+00   3.7640378e-01  -2.1340371e+00  -1.1629007e-01  -3.1269821e+00   5.5282110e-01  -2.0347951e+00   2.0198249e+00   1.0849582e+00   1.8945384e-01  -8.0816156e-01   2.0482391e+00  -4.0677272e+00   1.2623632e+00  -2.8376008e+00  -2.3147837e+00   2.9479975e+00   3.6092484e-01   1.7401158e+00   1.5555940e+00  -1.8397881e-01  -5.4858679e-01   4.5067547e-02  -2.7381092e+00  -1.5719815e+00  -2.9923433e+00  -1.7855603e-01  -2.8363243e+00   2.9738215e+00   1.8727360e+00  -2.9136640e-01   2.2183059e-02  -5.1667691e-01  -2.3792318e+00  -3.4169990e-01  -2.0880059e+00   2.5222105e+00   1.7095644e+00   1.7795803e+00   8.5008472e-01   3.7705892e-01  -4.4324166e-01  -2.2303213e+00  -2.3183425e+00   6.2581151e-01  -3.2269357e+00   3.9322473e+00   3.3230242e+00   7.1056155e-02   1.5896145e+00   1.2036818e-01  -5.7134872e+00   1.2955525e+00  -4.2893563e+00   3.7058598e+00   2.0965342e+00   2.6465222e+00   1.1630857e+00   5.3282851e-01  -2.6613568e+00   2.2620138e+00  -1.4505695e+00   1.6480199e+00  -1.5657180e+00   9.8212230e-01   1.9084401e-01   1.4924406e+00  -8.7226677e-01  -4.0605470e+00  -1.1523529e+00   8.7484008e-01
   3.4716920e+00   2.4189345e+00   1.7362539e+00   1.7300132e+00   3.6768213e-01  -2.0972293e+00  -1.3173395e-01  -2.9953933e+00   4.8196611e-01  -1.9798567e+00   2.0184185e+00   1.1143789e+00   1.2508777e-01  -7.8901264e-01   1.6475955e+00  -4.0252469e+00   1.2550955e+00  -2.7984915e+00  -2.2065809e+00   2.9798943e+00   4.9501721e-01   1.7289276e+00   1.5504761e+00  -1.6204914e-01  -5.1307365e-01   4.0764997e-02  -2.7186618e+00  -1.5340027e+00  -2.9027947e+00  -1.1384445e-01  -2.7058876e+00   2.9619181e+00   1.8515211e+00  -2.7630588e-01   4.4497708e-02  -5.1395222e-01  -2.2937270e+00  -2.6411727e-01  -1.9614084e+00   2.5083193e+00   1.7144889e+00   1.7315363e+00   8.4411547e-01   3.3535317e-01  -4.3433031e-01  -2.2597087e+00  -2.2543047e+00   4.0725881e-01  -3.1401115e+00   3.9048395e+00   3.3022882e+00   7.8855569e-02   1.5540745e+00  -3.8824936e-02  -5.6152061e+00   1.0431933e+00  -4.2580464e+00   3.6564364e+00   2.0691587e+00   2.6373591e+00   1.1568762e+00   4.4522936e-01  -2.6319957e+00   1.9982427e+00  -1.4140081e+00   1.3871219e+00  -1.5088493e+00   9.4546614e-01   2.4762077e-01   1.4619021e+00  -8.5241410e-01  -3.9790872e+00  -9.9053803e-01   9.1092185e-01
   3.5591869e+00   2.4253518e+00   1.7147014e+00   1.7235099e+00   3.7781828e-01  -2.0223932e+00  -1.6608549e-01  -2.8177028e+00   3.8257318e-01  -1.8880423e+00   1.9938429e+00   1.1391758e+00   3.2182543e-02  -7.5550476e-01   1.1708493e+00  -3.9514389e+00   1.2472190e+00  -2.7148097e+00  -2.0663600e+00   2.9972558e+00   6.4448156e-01   1.7109370e+00   1.5502618e+00  -1.2442215e-01  -4.4914327e-01   5.4882108e-02  -2.6516755e+00  -1.4760440e+00  -2.7635756e+00  -4.9801858e-02  -2.5332771e+00   2.9349608e+00   1.8266798e+00  -2.5930033e-01   9.2366008e-02  -5.1604787e-01  -2.1678262e+00  -2.0452652e-01  -1.7948792e+00   2.4749148e+00   1.7182305e+00   1.6729926e+00   8.5422554e-01   2.7976164e-01  -4.0038542e-01  -2.3077440e+00  -2.1572704e+00   1.3377815e-01  -3.0127561e+00   3.8530247e+00   3.2696404e+00   6.7122108e-02   1.5091250e+00  -2.5021718e-01  -5.4930701e+00   7.2921815e-01  -4.1874690e+00   3.5701549e+00   2.0303724e+00   2.5964532e+00   1.1468736e+00   3.1767642e-01  -2.6008024e+00   1.6769763e+00  -1.3780220e+00   1.0755260e+00  -1.4512621e+00   8.7959775e-01   2.9782542e-01   1.4171722e+00  -8.0793790e-01  -3.8455177e+00  -8.1368003e-01   9.3009129e-01
   3.6182467e+00   2.4147369e+00   1.6834968e+00   1.7200912e+00   4.0623508e-01  -1.9098188e+00  -2.1771069e-01  -2.5981065e+00   2.6075964e-01  -1.7581321e+00   1.9443831e+00   1.1559812e+00  -8.7805053e-02  -7.0817889e-01   6.3568590e-01  -3.8448874e+00   1.2387269e+00  -2.5897299e+00  -1.8994111e+00   2.9944290e+00   8.0752812e-01   1.6863846e+00   1.5551832e+00  -7.1925512e-02  -3.5718893e-01   8.6753378e-02  -2.5394608e+00  -1.4002488e+00  -2.5788931e+00   1.1096606e-02  -2.3240031e+00   2.8914069e+00   1.7970607e+00  -2.4054428e-01   1.6700826e-01  -5.2233501e-01  -2.0043031e+00  -1.6311719e-01  -1.5919436e+00   2.4216117e+00   1.7205659e+00   1.6051083e+00   8.8276635e-01   2.1150069e-01  -3.4037931e-01  -2.3731862e+00  -2.0278293e+00  -1.8422575e-01  -2.8452128e+00   3.7734901e+00   3.2233480e+00   3.3192476e-02   1.4546913e+00  -5.0799097e-01  -5.3482639e+00   3.6751257e-01  -4.0747839e+00   3.4447821e+00   1.9775595e+00   2.5215865e+00   1.1310203e+00   1.5428673e-01  -2.5692288e+00   1.3078227e+00  -1.3426745e+00   7.2312014e-01  -1.3931214e+00   7.8720371e-01   3.4081615e-01   1.3575693e+00  -7.3936911e-01  -3.6653138e+00  -6.2715627e-01   9.3173234e-01
   3.6434600e+00   2.3827230e+00   1.6439794e+00   1.7208066e+00   4.5151937e-01  -1.7610648e+00  -2.8435862e-01  -2.3426984e+00   1.2375730e-01  -1.5906335e+00   1.8692807e+00   1.1613805e+00  -2.3205417e-01  -6.4827579e-01   6.3319927e-02  -3.7053946e+00   1.2298451e+00  -2.4278036e+00  -1.7126050e+00   2.9661099e+00   9.8125965e-01   1.6559164e+00   1.5655115e+00  -5.7763179e-03  -2.3827654e-01   1.3493759e-01  -2.3858414e+00  -1.3096948e+00  -2.3547908e+00   6.6067716e-02  -2.0854879e+00   2.8302457e+00   1.7616544e+00  -2.1995234e-01   2.6899737e-01  -5.3207177e-01  -1.8074932e+00  -1.3969058e-01  -1.3581889e+00   2.3487782e+00   1.7213573e+00   1.5294595e+00   9.3163091e-01   1.3238979e-01  -2.5434032e-01  -2.4536990e+00  -1.8679112e+00  -5.3398967e-01  -2.6395093e+00   3.6636142e+00   3.1617724e+00  -2.4300708e-02   1.3909499e+00  -8.0413610e-01  -5.1825732e+00  -2.5243873e-02  -3.9185623e+00   3.2792072e+00   1.9082250e+00   2.4116136e+00   1.1070917e+00  -3.9234812e-02  -2.5388234e+00   9.0271932e-01  -1.3081137e+00   3.4188953e-01  -1.3345983e+00   6.7209459e-01   3.7606836e-01   1.2830538e+00  -6.4785743e-01  -3.4458285e+00  -4.3752289e-01   9.1570920e-01
   3.6304379e+00   2.3254750e+00   1.5978711e+00   1.7268196e+00   5.1147621e-01  -1.5789234e+00  -3.6327595e-01  -2.0592248e+00  -2.0436469e-02  -1.3877718e+00   1.7687868e+00   1.1520993e+00  -3.9650513e-01  -5.7765693e-01  -5.2243335e-01  -3.5339951e+00   1.2210495e+00  -2.2348115e+00  -1.5141316e+00   2.9076801e+00   1.1617754e+00   1.6205886e+00   1.5815803e+00   7.2458144e-02  -9.4131943e-02   1.9726559e-01  -2.1960313e+00  -1.2082805e+00  -2.0989227e+00   1.1211763e-01  -1.8267660e+00   2.7511125e+00   1.7197272e+00  -1.9717742e-01   3.9820128e-01  -5.4447521e-01  -1.5831283e+00  -1.3369066e-01  -1.1010311e+00   2.2575646e+00   1.7205885e+00   1.4479993e+00   1.0021707e+00   4.4771429e-02  -1.4335591e-01  -2.5460553e+00  -1.6807159e+00  -9.0095300e-01  -2.3992824e+00   3.5216573e+00   3.0835157e+00  -1.0537406e-01   1.3183654e+00  -1.1287991e+00  -4.9983782e+00  -4.3033976e-01  -3.7188899e+00   3.0735591e+00   1.8201736e+00   2.2665344e+00   1.0728311e+00  -2.5591201e-01  -2.5111987e+00   4.7541021e-01  -1.2745540e+00  -5.4612104e-02  -1.2758593e+00   5.3900915e-01   4.0319692e-01   1.1943045e+00  -5.3516103e-01  -3.1960320e+00  -2.5225867e-01   8.8235860e-01
   3.5760681e+00   2.2399394e+00   1.5471955e+00   1.7393579e+00   5.8321708e-01  -1.3673251e+00  -4.5134492e-01  -1.7567349e+00  -1.6345460e-01  -1.1533642e+00   1.6441601e+00   1.1251978e+00  -5.7606007e-01  -4.9868966e-01  -1.0962813e+00  -3.3328844e+00   1.2130535e+00  -2.0175679e+00  -1.3131557e+00   2.8155129e+00   1.3443563e+00   1.5818357e+00   1.6037827e+00   1.6090370e-01   7.2880559e-02   2.7092021e-01  -1.9764529e+00  -1.1005648e+00  -1.8202465e+00   1.4616313e-01  -1.5580832e+00   2.6543603e+00   1.6709312e+00  -1.7165572e-01   5.5374234e-01  -5.5879147e-01  -1.3380928e+00  -1.4423604e-01  -8.2935400e-01   2.1498839e+00   1.7183838e+00   1.3629869e+00   1.0951305e+00  -4.8604555e-02  -9.5203746e-03  -2.6463876e+00  -1.4705663e+00  -1.2694320e+00  -2.1295979e+00   3.3469064e+00   2.9875640e+00  -2.0872539e-01   1.2377102e+00  -1.4707384e+00  -4.7986041e+00  -8.2793123e-01  -3.4773698e+00   2.8292689e+00   1.7116839e+00   2.0875132e+00   1.0261029e+00  -4.8788602e-01  -2.4879768e+00   4.0800504e-02  -1.2422421e+00  -4.5189519e-01  -1.2170432e+00   3.9336877e-01   4.2198636e-01   1.0927453e+00  -4.0362115e-01  -2.9261723e+00  -7.9426594e-02   8.3246856e-01
   3.4787029e+00   2.1240617e+00   1.4941674e+00   1.7596401e+00   6.6327984e-01  -1.1311902e+00  -5.4523032e-01  -1.4451430e+00  -2.9697584e-01  -8.9258580e-01   1.4976082e+00   1.0782556e+00  -7.6484751e-01  -4.1410874e-01  -1.6327015e+00  -3.1052662e+00   1.2067663e+00  -1.7836794e+00  -1.1193973e+00   2.6872278e+00   1.5237208e+00   1.5414048e+00   1.6325447e+00   2.5742574e-01   2.5979073e-01   3.5254754e-01  -1.7345017e+00  -9.9156361e-01  -1.5286416e+00   1.6517534e-01  -1.2904095e+00   2.5410827e+00   1.6153796e+00  -1.4267521e-01   7.3397739e-01  -5.7435500e-01  -1.0801128e+00  -1.7014628e-01  -5.5303674e-01   2.0283431e+00   1.7150045e+00   1.2768948e+00   1.2106039e+00  -1.4472251e-01   1.4417108e-01  -2.7504603e+00  -1.2426897e+00  -1.6233636e+00  -1.8366721e+00   3.1397644e+00   2.8734115e+00  -3.3185001e-01   1.1500631e+00  -1.8178603e+00  -4.5866267e+00  -1.1980235e+00  -3.1970233e+00   2.5490657e+00   1.5816651e+00   1.8768419e+00   9.6505267e-01  -7.2685068e-01  -2.4707178e+00  -3.8577061e-01  -1.2114111e+00  -8.3523314e-01  -1.1582309e+00   2.4099661e-01   4.3242360e-01   9.8051924e-01  -2.5611984e-01  -2.6473602e+00   7.2732946e-02   7.6724238e-01
   3.3382616e+00   1.9769480e+00   1.4410610e+00   1.7887788e+00   7.4777791e-01  -8.7623224e-01  -6.4152375e-01  -1.1347269e+00  -4.1313413e-01  -6.1164960e-01   1.3321733e+00   1.0095289e+00  -9.5653376e-01  -3.2686612e-01  -2.1072335e+00  -2.8551352e+00   1.2032210e+00  -1.5412633e+00  -9.4265810e-01   2.5218704e+00   1.6943352e+00   1.5012553e+00   1.6682731e+00   3.5967868e-01   4.6306762e-01   4.3839636e-01  -1.4782622e+00  -8.8651177e-01  -1.2344745e+00   1.6634300e-01  -1.0348916e+00   2.4130859e+00   1.5536762e+00  -1.0946217e-01   9.3650135e-01  -5.9062830e-01  -8.1739166e-01  -2.0995966e-01  -2.8239963e-01   1.8961251e+00   1.7108202e+00   1.1922947e+00   1.3480102e+00  -2.4045757e-01   3.1397450e-01  -2.8539402e+00  -1.0029445e+00  -1.9470720e+00  -1.5275190e+00   2.9017704e+00   2.7411559e+00  -4.7123233e-01   1.0567808e+00  -2.1578038e+00  -4.3661458e+00  -1.5214721e+00  -2.8821013e+00   2.2369068e+00   1.4297782e+00   1.6378449e+00   8.8826105e-01  -9.6450844e-01  -2.4608364e+00  -7.8929630e-01  -1.1822295e+00  -1.1903851e+00  -1.0994167e+00   8.7819072e-02   4.3472701e-01   8.6040804e-01  -9.6019594e-02  -2.3710966e+00   1.9625598e-01   6.8824992e-01
   3.1562444e+00   1.7989592e+00   1.3900631e+00   1.8276670e+00   8.3257352e-01  -6.0872204e-01  -7.3687292e-01  -8.3559288e-01  -5.0489641e-01  -3.1742896e-01   1.1515689e+00   9.1806542e-01  -1.1446606e+00  -2.3997964e-01  -2.4977358e+00  -2.5870131e+00   1.2034798e+00  -1.2986359e+00  -7.9231561e-01   2.3200025e+00   1.8507523e+00   1.4634322e+00   1.7112818e+00   4.6515964e-01   6.7868077e-01   5.2448272e-01  -1.2161870e+00  -7.9059918e-01  -9.4812627e-01   1.4724926e-01  -8.0227603e-01   2.2728096e+00   1.4868961e+00  -7.1277933e-02   1.1581773e+00  -6.0721643e-01  -5.5821295e-01  -2.6194097e-01  -2.7604686e-02   1.7568292e+00   1.7062544e+00   1.1117305e+00   1.5060933e+00  -3.3273472e-01   4.9558713e-01  -2.9526485e+00  -7.5750805e-01  -2.2260095e+00  -1.2095487e+00   2.6355509e+00   2.5915524e+00  -6.2259723e-01   9.5944606e-01  -2.4785439e+00  -4.1410330e+00  -1.7809444e+00  -2.5378254e+00   1.8978383e+00   1.2565140e+00   1.3747291e+00   7.9487776e-01  -1.1930184e+00  -2.4595157e+00  -1.1558597e+00  -1.1547557e+00  -1.5042984e+00  -1.0404879e+00  -6.0434954e-02   4.2936470e-01   7.3569917e-01   7.2915977e-02  -2.1087602e+00   2.8392886e-01   5.9736394e-01
   2.9356537e+00   1.5917278e+00   1.3431223e+00   1.8768555e+00   9.1346992e-01  -3.3522581e-01  -8.2808756e-01  -5.5714094e-01  -5.6638979e-01  -1.7053555e-02   9.5997442e-01   8.0376829e-01  -1.3229870e+00  -1.5638781e-01  -2.7855270e+00  -2.3056619e+00   1.2085230e+00  -1.0639815e+00  -6.7681210e-01   2.0836995e+00   1.9879482e+00   1.4299209e+00   1.7617046e+00   5.7126726e-01   9.0218044e-01   6.0677309e-01  -9.5675122e-01  -7.0869427e-01  -6.7950713e-01   1.0605354e-01  -6.0233390e-01   2.1232026e+00   1.4165179e+00  -2.7517016e-02   1.3951950e+00  -6.2385403e-01  -3.1053152e-01  -3.2408320e-01   2.0194719e-01   1.6142748e+00   1.7017141e+00   1.0375865e+00   1.6829445e+00  -4.1867851e-01   6.8436415e-01  -3.0427727e+00  -5.1254999e-01  -2.4474291e+00  -8.9014482e-01   2.3447035e+00   2.4260211e+00  -7.8120225e-01   8.5979820e-01  -2.7689762e+00  -3.9151654e+00  -1.9617831e+00  -2.1700828e+00   1.5377950e+00   1.0632190e+00   1.0923846e+00   6.8472637e-01  -1.4054120e+00  -2.4676258e+00  -1.4733373e+00  -1.1289032e+00  -1.7657495e+00  -9.8121839e-01  -1.9852101e-01   4.1705505e-01   6.1001302e-01   2.4662057e-01  -1.8710789e+00   3.2975108e-01   4.9668289e-01
   2.6808330e+00   1.3580956e+00   1.3018077e+00   1.9364323e+00   9.8641440e-01  -6.2327596e-02  -9.1221723e-01  -3.0756334e-01  -5.9316275e-01   2.8248667e-01   7.6180455e-01   6.6740194e-01  -1.4858158e+00  -7.8814524e-02  -2.9563428e+00  -2.0157962e+00   1.2191322e+00  -8.4501455e-01  -6.0316929e-01   1.8164543e+00   2.1016323e+00   1.4024960e+00   1.8194032e+00   6.7536697e-01   1.1287990e+00   6.8137875e-01  -7.0809683e-01  -6.4506951e-01  -4.3758413e-01   4.1667369e-02  -4.4332400e-01   1.9675636e+00   1.3443158e+00   2.2202221e-02   1.6431608e+00  -6.4036581e-01  -8.1575516e-02  -3.9410779e-01   3.9818009e-01   1.4722857e+00   1.6975083e+00   9.7196015e-01   1.8760486e+00  -4.9574253e-01   8.7555036e-01  -3.1210337e+00  -2.7390662e-01  -2.6009513e+00  -5.7625273e-01   2.0336215e+00   2.2466020e+00  -9.4214908e-01   7.5964966e-01  -3.0194526e+00  -3.6922584e+00  -2.0527249e+00  -1.7850989e+00   1.1633494e+00   8.5206833e-01   7.9614845e-01   5.5837002e-01  -1.5959541e+00  -2.4856551e+00  -1.7320079e+00  -1.1044193e+00  -1.9658884e+00  -9.2127928e-01  -3.2193968e-01   3.9874559e-01   4.8710111e-01   4.2084166e-01  -1.6676102e+00   3.2935407e-01   3.8843971e-01
   2.3972361e+00   1.1019778e+00   1.2671870e+00   2.0059168e+00   1.0477021e+00   2.0364830e-01  -9.8660073e-01  -9.3408679e-02  -5.8237180e-01   5.7470014e-01   5.6146410e-01   5.1054588e-01  -1.6282814e+00  -9.6449306e-03  -3.0010576e+00  -1.7218142e+00   1.2357799e+00  -6.4865217e-01  -5.7655892e-01   1.5229981e+00   2.1884975e+00   1.3825760e+00   1.8838814e+00   7.7486273e-01   1.3535738e+00   7.4475231e-01  -4.7768337e-01  -6.0314480e-01  -2.2994569e-01  -4.6089475e-02  -3.3152649e-01   1.8093571e+00   1.2722207e+00   7.7963258e-02   1.8972146e+00  -6.5660605e-01   1.2251749e-01  -4.6947119e-01   5.5482807e-01   1.3344661e+00   1.6937694e+00   9.1654667e-01   2.0823543e+00  -5.6181190e-01   1.0645146e+00  -3.1847999e+00  -4.6779041e-02  -2.6789961e+00  -2.7400652e-01   1.7072744e+00   2.0558617e+00  -1.1006931e+00   6.6080048e-01  -3.2222364e+00  -3.4757037e+00  -2.0464392e+00  -1.3891165e+00   7.8142324e-01   6.2598750e-01   4.9154162e-01   4.1713300e-01  -1.7604310e+00  -2.5136593e+00  -1.9250328e+00  -1.0808808e+00  -2.0986593e+00  -8.6026547e-01  -4.2715952e-01   3.7556818e-01   3.7063053e-01   5.9127208e-01  -1.5062611e+00   2.8034359e-01   2.7489888e-01
   2.0911440e+00   8.2816305e-01   1.2397360e+00   2.0841805e+00   1.0941706e+00   4.5690193e-01  -1.0488894e+00   8.0760462e-02  -5.3289018e-01   8.5389033e-01   3.6310717e-01   3.3550199e-01  -1.7465872e+00   4.9187211e-02  -2.9161297e+00  -1.4275649e+00   1.2585342e+00  -4.8071394e-01  -5.9995911e-01   1.2090518e+00   2.2463943e+00   1.3710970e+00   1.9542162e+00   8.6727407e-01   1.5714903e+00   7.9387500e-01  -2.7196381e-01  -5.8526531e-01  -6.2429579e-02  -1.5636647e-01  -2.7087820e-01   1.6520179e+00   1.2021646e+00   1.3949927e-01   2.1521770e+00  -6.7238459e-01   2.9700878e-01  -5.4738591e-01   6.6780641e-01   1.2039859e+00   1.6903881e+00   8.7254312e-01   2.2983667e+00  -6.1527345e-01   1.2469757e+00  -3.2321490e+00   1.6452825e-01  -2.6770643e+00   1.1582030e-02   1.3709604e+00   1.8567595e+00  -1.2525313e+00   5.6495848e-01  -3.3718547e+00  -3.2684227e+00  -1.9398598e+00  -9.8810038e-01   3.9898106e-01   3.8853010e-01   1.8399852e-01   2.6307752e-01  -1.8963506e+00  -2.5512296e+00  -2.0487827e+00  -1.0577014e+00  -2.1610760e+00  -7.9773406e-01  -5.1179383e-01   3.4877249e-01   2.6396992e-01   7.5369283e-01  -1.3928732e+00   1.8253783e-01   1.5824562e-01
   1.7693498e+00   5.4206681e-01   1.2192866e+00   2.1694064e+00   1.1233723e+00   6.9239520e-01  -1.0970505e+00   2.1259552e-01  -4.4533778e-01   1.1153737e+00   1.7041471e-01   1.4516735e-01  -1.8381791e+00   9.6300000e-02  -2.7037532e+00  -1.1361618e+00   1.2869901e+00  -3.4566665e-01  -6.7392195e-01   8.8102829e-01   2.2744124e+00   1.3684151e+00   2.0290136e+00   9.5031595e-01   1.7776401e+00   8.2642245e-01  -9.6102810e-02  -5.9252996e-01   6.1163062e-02  -2.8720755e-01  -2.6273388e-01   1.4987559e+00   1.1359216e+00   2.0616745e-01   2.4027147e+00  -6.8738998e-01   4.3879246e-01  -6.2486339e-01   7.3544478e-01   1.0833891e+00   1.6869683e+00   8.4057748e-01   2.5202637e+00  -6.5505410e-01   1.4192045e+00  -3.2618832e+00   3.5681402e-01  -2.5938587e+00   2.7685493e-01   1.0300459e+00   1.6524843e+00  -1.3940517e+00   4.7367215e-01  -3.4653296e+00  -3.0727434e+00  -1.7343018e+00  -5.8748419e-01   2.2724354e-02   1.4372286e-01  -1.2139446e-01   9.8936790e-02  -2.0030494e+00  -2.5974831e+00  -2.1029954e+00  -1.0341477e+00  -2.1533418e+00  -7.3324794e-01  -5.7472396e-01   3.1964313e-01   1.6999244e-01   9.0411972e-01  -1.3309026e+00   3.8079852e-02   4.0472501e-02
   1.4388325e+00   2.4945757e-01   1.2050185e+00   2.2590924e+00   1.1337137e+00   9.0604934e-01  -1.1293584e+00   3.0206135e-01  -3.2203617e-01   1.3556123e+00  -1.3594353e-02  -5.7115824e-02  -1.9018461e+00   1.3094932e-01  -2.3717145e+00  -8.4985014e-01   1.3202318e+00  -2.4643036e-01  -7.9647156e-01   5.4570470e-01   2.2728706e+00   1.3742457e+00   2.1063979e+00   1.0219771e+00   1.9673877e+00   8.4089741e-01   4.6244389e-02  -6.2468353e-01   1.3924912e-01  -4.3553510e-01  -3.0577013e-01   1.3523763e+00   1.0749610e+00   2.7695060e-01   2.6435240e+00  -7.0111993e-01   5.4654125e-01  -6.9878152e-01   7.5856743e-01   9.7444073e-01   1.6828104e+00   8.2066641e-01   2.7440250e+00  -6.8062868e-01   1.5781954e+00  -3.2735035e+00   5.2812145e-01  -2.4312474e+00   5.1964823e-01   6.8971452e-01   1.4462776e+00  -1.5225300e+00   3.8828239e-01  -3.5022776e+00  -2.8903002e+00  -1.4353597e+00  -1.9197178e-01  -3.4119328e-01  -1.0411077e-01  -4.2013320e-01  -7.1989806e-02  -2.0816948e+00  -2.6510701e+00  -2.0907599e+00  -1.0093561e+00  -2.0788152e+00  -6.6641578e-01  -6.1616340e-01   2.8940949e-01   9.0906947e-02   1.0389472e+00  -1.3212170e+00  -1.4858761e-01  -7.6727362e-02
   1.1064374e+00  -4.3826146e-02   1.1954945e+00   2.3501062e+00   1.1245491e+00   1.0948904e+00  -1.1443787e+00   3.5140125e-01  -1.6689174e-01   1.5722610e+00  -1.8670674e-01  -2.6771943e-01  -1.9377466e+00   1.5309460e-01  -1.9329670e+00  -5.6993126e-01   1.3568319e+00  -1.8426042e-01  -9.6314387e-01   2.0988841e-01   2.2432196e+00   1.3876438e+00   2.1840326e+00   1.0805919e+00   2.1365356e+00   8.3671947e-01   1.5307712e-01  -6.8008296e-01   1.7252667e-01  -5.9720050e-01  -3.9604037e-01   1.2151243e+00   1.0203238e+00   3.5048409e-01   2.8695173e+00  -7.1282904e-01   6.2075360e-01  -7.6597743e-01   7.4041743e-01   8.7802286e-01   1.6769213e+00   8.1220241e-01   2.9655706e+00  -6.9200210e-01   1.7217918e+00  -3.2671493e+00   6.7780532e-01  -2.1940775e+00   7.3933704e-01   3.5473664e-01   1.2412620e+00  -1.6362637e+00   3.0989523e-01  -3.4848717e+00  -2.7219637e+00  -1.0525972e+00   1.9460232e-01  -6.8741279e-01  -3.5053499e-01  -7.0848643e-01  -2.4597298e-01  -2.1351846e+00  -2.7101963e+00  -2.0183208e+00  -9.8234289e-01  -1.9438147e+00  -5.9692024e-01  -6.3765626e-01   2.5915800e-01   2.8128462e-02   1.1550793e+00  -1.3620270e+00  -3.7088697e-01  -1.9205122e-01
   7.7858262e-01  -3.3214922e-01   1.1887347e+00   2.4387847e+00   1.0962233e+00   1.2571342e+00  -1.1409562e+00   3.6497065e-01   1.4788078e-02   1.7641383e+00  -3.4760348e-01  -4.8288823e-01  -1.9473604e+00   1.6343727e-01  -1.4049524e+00  -2.9674176e-01   1.3948822e+00  -1.5871436e-01  -1.1671692e+00  -1.1990593e-01   2.1878744e+00   1.4070247e+00   2.2591778e+00   1.1248984e+00   2.2814759e+00   8.1426208e-01   2.2410747e-01  -7.5574298e-01   1.6391372e-01  -7.6710344e-01  -5.2717853e-01   1.0885640e+00   9.7252827e-01   4.2510419e-01   3.0760017e+00  -7.2150076e-01   6.6369861e-01  -8.2336099e-01   6.8643420e-01   7.9408704e-01   1.6680494e+00   8.1397229e-01   3.1808983e+00  -6.8967111e-01   1.8487588e+00  -3.2435168e+00   8.0652254e-01  -1.8898567e+00   9.3678706e-01   2.9274689e-02   1.0402863e+00  -1.7346363e+00   2.3937278e-01  -3.4176716e+00  -2.5678033e+00  -5.9905119e-01   5.6935280e-01  -1.0115611e+00  -5.9118242e-01  -9.8362882e-01  -4.1901080e-01  -2.1679501e+00  -2.7726583e+00  -1.8947263e+00  -9.5200784e-01  -1.7572878e+00  -5.2452827e-01  -6.4200706e-01   2.2975888e-01  -1.7807497e-02   1.2500411e+00  -1.4489595e+00  -6.2040062e-01  -3.0465049e-01
   4.6100393e-01  -6.1032906e-01   1.1823250e+00   2.5210747e+00   1.0500559e+00   1.3922030e+00  -1.1182049e+00   3.4895048e-01   2.1653912e-01   1.9311348e+00  -4.9588820e-01  -6.9888893e-01  -1.9333707e+00   1.6342315e-01  -8.0870685e-01  -2.9686840e-02   1.4320574e+00  -1.6770902e-01  -1.3997900e+00  -4.3774950e-01   2.1099995e+00   1.4302222e+00   2.3287739e+00   1.1540796e+00   2.3993188e+00   7.7483401e-01   2.6072425e-01  -8.4746042e-01   1.1836380e-01  -9.3937609e-01  -6.9074008e-01   9.7349754e-01   9.3151131e-01   4.9891195e-01   3.2588395e+00  -7.2584870e-01   6.7926064e-01  -8.6804113e-01   6.0390231e-01   7.2166762e-01   1.6547376e+00   8.2420471e-01   3.3862060e+00  -6.7457041e-01   1.9587958e+00  -3.2037593e+00   9.1614571e-01  -1.5283233e+00   1.1142193e+00  -2.8326490e-01   8.4579995e-01  -1.8181103e+00   1.7734090e-01  -3.3073288e+00  -2.4270848e+00  -9.0570243e-02   9.3036613e-01  -1.3103782e+00  -8.2192114e-01  -1.2437071e+00  -5.8699867e-01  -2.1856605e+00  -2.8358859e+00  -1.7313254e+00  -9.1712531e-01  -1.5303476e+00  -4.4907993e-01  -6.3313839e-01   2.0181701e-01  -4.7283324e-02   1.3220576e+00  -1.5752767e+00  -8.8727721e-01  -4.1415772e-01
   1.5855028e-01  -8.7384788e-01   1.1735496e+00   2.5927017e+00   9.8826756e-01   1.5006736e+00  -1.0755073e+00   3.1095858e-01   4.3103771e-01   2.0740779e+00  -6.3205353e-01  -9.1214440e-01  -1.8994803e+00   1.5520074e-01  -1.6780100e-01   2.3267748e-01   1.4657020e+00  -2.0766584e-01  -1.6506936e+00  -7.3854838e-01   2.0132730e+00   1.4545772e+00   2.3895486e+00   1.1677803e+00   2.4879859e+00   7.2060366e-01   2.6586263e-01  -9.5001225e-01   4.2568052e-02  -1.1076232e+00  -8.7665967e-01   8.6992981e-01   8.9660492e-01   5.6984617e-01   3.4145763e+00  -7.2434835e-01   6.7269196e-01  -8.9745376e-01   5.0149949e-01   6.5895512e-01   1.6353855e+00   8.4064533e-01   3.5779941e+00  -6.4800821e-01   2.0524876e+00  -3.1493785e+00   1.0096047e+00  -1.1209277e+00   1.2750000e+00  -5.8032767e-01   6.5976419e-01  -1.8881479e+00   1.2420561e-01  -3.1621821e+00  -2.2983048e+00   4.5497324e-01   1.2766707e+00  -1.5817719e+00  -1.0390007e+00  -1.4878348e+00  -7.4590121e-01  -2.1948492e+00  -2.8969922e+00  -1.5411440e+00  -8.7632732e-01  -1.2757060e+00  -3.7045581e-01  -6.1587904e-01   1.7565467e-01  -6.1591244e-02   1.3701005e+00  -1.7322251e+00  -1.1607220e+00  -5.2066944e-01
  -1.2496204e-01  -1.1190209e+00   1.1595369e+00   2.6493520e+00   9.1385199e-01   1.5841562e+00  -1.0125200e+00   2.5958405e-01   6.5044160e-01   2.1945676e+00  -7.5738817e-01  -1.1193491e+00  -1.8501778e+00   1.4153064e-01   4.9282957e-01   4.9251814e-01   1.4929324e+00  -2.7373766e-01  -1.9085369e+00  -1.0182369e+00   1.9016551e+00   1.4770493e+00   2.4381372e+00   1.1660979e+00   2.5462591e+00   6.5447051e-01   2.4378539e-01  -1.0574160e+00  -5.5439428e-02  -1.2652043e+00  -1.0737975e+00   7.7707756e-01   8.6654473e-01   6.3575996e-01   3.5405285e+00  -7.1529775e-01   6.5028692e-01  -9.0948080e-01   3.8877536e-01   6.0342444e-01   1.6083147e+00   8.6065615e-01   3.7531325e+00  -6.1159348e-01   2.1311938e+00  -3.0821126e+00   1.0906657e+00  -6.8025540e-01   1.4233704e+00  -8.6025154e-01   4.8359800e-01  -1.9470689e+00   8.0172195e-02  -2.9917677e+00  -2.1792641e+00   1.0185601e+00   1.6081627e+00  -1.8248012e+00  -1.2391721e+00  -1.7160178e+00  -8.9191746e-01  -2.2024806e+00  -2.9528306e+00  -1.3381731e+00  -8.2808196e-01  -1.0070289e+00  -2.8852700e-01  -5.9568631e-01   1.5133069e-01  -6.2881575e-02   1.3938917e+00  -1.9095021e+00  -1.4295395e+00  -6.2468123e-01
  -3.8683335e-01  -1.3431164e+00   1.1374112e+00   2.6868548e+00   8.3040022e-01   1.6451144e+00  -9.2918612e-01   2.0387338e-01   8.6676120e-01   2.2948053e+00  -8.7383158e-01  -1.3175650e+00  -1.7904618e+00   1.2564557e-01   1.1481044e+00   7.5256168e-01   1.5107480e+00  -3.6010308e-01  -2.1615274e+00  -1.2739089e+00   1.7791818e+00   1.4943409e+00   2.4712042e+00   1.1495460e+00   2.5737838e+00   5.7989125e-01   1.9978884e-01  -1.1632378e+00  -1.6674883e-01  -1.4055410e+00  -1.2705411e+00   6.9342397e-01   8.3950948e-01   6.9449394e-01   3.6348228e+00  -6.9690336e-01   6.1899744e-01  -9.0254761e-01   2.7559673e-01   5.5200874e-01   1.5718288e+00   8.8133465e-01   3.9088998e+00  -5.6715966e-01   2.1968848e+00  -3.0038286e+00   1.1636609e+00  -2.1942015e-01   1.5641354e+00  -1.1222519e+00   3.1815921e-01  -1.9978527e+00   4.5260898e-02  -2.8062692e+00  -2.0671780e+00   1.5809450e+00   1.9254948e+00  -2.0395909e+00  -1.4197792e+00  -1.9290159e+00  -1.0216320e+00  -2.2154703e+00  -3.0000570e+00  -1.1366016e+00  -7.7067388e-01  -7.3824252e-01  -2.0309375e-01  -5.7831503e-01   1.2869616e-01  -5.4072269e-02   1.3938663e+00  -2.0958093e+00  -1.6826935e+00  -7.2697712e-01
  -6.2550075e-01  -1.5444247e+00   1.1044381e+00   2.7013522e+00   7.4188869e-01   1.6866351e+00  -8.2574917e-01   1.5280076e-01   1.0722458e+00   2.3774260e+00  -9.8378707e-01  -1.5042967e+00  -1.7255429e+00   1.1106624e-01   1.7740036e+00   1.0159012e+00   1.5161426e+00  -4.6031095e-01  -2.3980276e+00  -1.5038804e+00   1.6498034e+00   1.5030290e+00   2.4855655e+00   1.1189920e+00   2.5710236e+00   5.0067114e-01   1.3985217e-01  -1.2609288e+00  -2.8208570e-01  -1.5224302e+00  -1.4554242e+00   6.1681174e-01   8.1318389e-01   7.4394332e-01   3.6963905e+00  -6.6738499e-01   5.8601301e-01  -8.7569262e-01   1.7159510e-01   5.0130688e-01   1.5242683e+00   8.9964639e-01   4.0429863e+00  -5.1668562e-01   2.2519396e+00  -2.9164206e+00   1.2331862e+00   2.4854212e-01   1.7023307e+00  -1.3663550e+00   1.6375469e-01  -2.0439006e+00   1.9313684e-02  -2.6159386e+00  -1.9588207e+00   2.1235727e+00   2.2299379e+00  -2.2271897e+00  -1.5788211e+00  -2.1281535e+00  -1.1321460e+00  -2.2402016e+00  -3.0351979e+00  -9.5003821e-01  -7.0219303e-01  -4.8282756e-01  -1.1382111e-01  -5.6944920e-01   1.0748307e-01  -3.8724730e-02   1.3710986e+00  -2.2794622e+00  -1.9098491e+00  -8.2847918e-01
  -8.4049775e-01  -1.7222787e+00   1.0581564e+00   2.6894448e+00   6.5244316e-01   1.7121675e+00  -7.0276971e-01   1.1475459e-01   1.2597652e+00   2.4453468e+00  -1.0899069e+00  -1.6775460e+00  -1.6605401e+00   1.0138427e-01   2.3486943e+00   1.2857832e+00   1.5062100e+00  -5.6765343e-01  -2.6071451e+00  -1.7076874e+00   1.5172710e+00   1.4996927e+00   2.4782970e+00   1.0755723e+00   2.5391700e+00   4.2073365e-01   7.0253464e-02  -1.3441718e+00  -3.9233424e-01  -1.6103467e+00  -1.6177287e+00   5.4457079e-01   7.8484331e-01   7.8211491e-01   3.7249153e+00  -6.2509347e-01   5.5833166e-01  -8.2860173e-01   8.5649180e-02   4.4780983e-01   1.4640544e+00   9.1256450e-01   4.1534741e+00  -4.6221842e-01   2.2989159e+00  -2.8217227e+00   1.3037878e+00   7.1124600e-01   1.8428879e+00  -1.5932867e+00   2.0174968e-02  -2.0887740e+00   1.9898289e-03  -2.4305241e+00  -1.8506994e+00   2.6294403e+00   2.5232239e+00  -2.3893807e+00  -1.7149870e+00  -2.3150952e+00  -1.2211851e+00  -2.2820527e+00  -3.0547278e+00  -7.9076494e-01  -6.2053789e-01  -2.5313814e-01  -2.0180215e-02  -5.7431818e-01   8.7417888e-02  -2.0893348e-02   1.3271923e+00  -2.4490192e+00  -2.1018665e+00  -9.3007029e-01
  -1.0323589e+00  -1.8770286e+00   9.9649300e-01   2.6483113e+00   5.6609412e-01   1.7252482e+00  -5.6113903e-01   9.7071888e-02   1.4231653e+00   2.5016376e+00  -1.1948647e+00  -1.8358450e+00  -1.6001886e+00   1.0002823e-01   2.8535210e+00   1.5653850e+00   1.4782410e+00  -6.7554413e-01  -2.7792729e+00  -1.8860181e+00   1.3850755e+00   1.4810363e+00   2.4468280e+00   1.0205914e+00   2.4800185e+00   3.4388276e-01  -2.8214168e-03  -1.4072159e+00  -4.8904000e-01  -1.6647151e+00  -1.7480303e+00   4.7367193e-01   7.5145592e-01   8.0717273e-01   3.7207481e+00  -5.6863366e-01   5.4234840e-01  -7.6160715e-01   2.5431710e-02   3.8813032e-01   1.3897294e+00   9.1720821e-01   4.2388031e+00  -4.0579866e-01   2.3403172e+00  -2.7214411e+00   1.3796569e+00   1.1574676e+00   1.9903194e+00  -1.8043266e+00  -1.1325370e-01  -2.1359266e+00  -7.2485034e-03  -2.2587372e+00  -1.7392462e+00   3.0838603e+00   2.8073815e+00  -2.5284656e+00  -1.8276641e+00  -2.4916047e+00  -1.2871783e+00  -2.3449810e+00  -3.0551537e+00  -6.6906522e-01  -5.2343844e-01  -5.9780461e-02   7.8596818e-02  -5.9732257e-01   6.8349244e-02  -4.9543802e-03   1.2641493e+00  -2.5938924e+00  -2.2512187e+00  -1.0324052e+00
  -1.2024787e+00  -2.0099711e+00   9.1785514e-01   2.5757990e+00   4.8653721e-01   1.7292352e+00  -4.0208996e-01   1.0564749e-01   1.5575774e+00   2.5494147e+00  -1.3011313e+00  -1.9782652e+00  -1.5485777e+00   1.1003184e-01   3.2738042e+00   1.8575943e+00   1.4298088e+00  -7.7787811e-01  -2.9065523e+00  -2.0405902e+00   1.2564282e+00   1.4440008e+00   2.3890210e+00   9.5541244e-01   2.3958171e+00   2.7357238e-01  -7.3651039e-02  -1.4451808e+00  -5.6486148e-01  -1.6821392e+00  -1.8386588e+00   4.0089803e-01   7.0979875e-01   8.1747305e-01   3.6847969e+00  -4.9698508e-01   5.4348796e-01  -6.7565221e-01  -2.9564883e-03   3.1922048e-01   1.2999943e+00   9.1097378e-01   4.2977353e+00  -3.4939212e-01   2.3783737e+00  -2.6171050e+00   1.4643553e+00   1.5775670e+00   2.1484411e+00  -2.0011365e+00  -2.3760123e-01  -2.1884486e+00  -9.1599907e-03  -2.1077899e+00  -1.6210200e+00   3.4750782e+00   3.0845705e+00  -2.6470341e+00  -1.9169203e+00  -2.6593074e+00  -1.3293105e+00  -2.4311838e+00  -3.0331077e+00  -5.9266776e-01  -4.0850226e-01   8.8912717e-02   1.8354079e-01  -6.4169878e-01   5.0376019e-02   4.5781647e-03   1.1842213e+00  -2.7049047e+00  -2.3523111e+00  -1.1357293e+00
  -1.3529363e+00  -2.1232423e+00   8.2120105e-01   2.4704869e+00   4.1691470e-01   1.7270687e+00  -2.2720221e-01   1.4464107e-01   1.6596575e+00   2.5917578e+00  -1.4107705e+00  -2.1044044e+00  -1.5089342e+00   1.3382458e-01   3.5994058e+00   2.1648016e+00   1.3588423e+00  -8.6935291e-01  -2.9832291e+00  -2.1739809e+00   1.1342718e+00   1.3858633e+00   2.3032308e+00   8.8134744e-01   2.2891057e+00   2.1269741e-01  -1.3730659e-01  -1.4543118e+00  -6.1394355e-01  -1.6605743e+00  -1.8840476e+00   3.2302370e-01   6.5658524e-01   8.1158927e-01   3.6184063e+00  -4.0961251e-01   5.6590381e-01  -5.7222757e-01   4.7517932e-03   2.3856450e-01   1.1937483e+00   8.9165094e-01   4.3293276e+00  -2.9482827e-01   2.4148570e+00  -2.5100450e+00   1.5605888e+00   1.9638023e+00   2.3201480e+00  -2.1855804e+00  -3.5425410e-01  -2.2488389e+00  -4.7480845e-03  -1.9830339e+00  -1.4929043e+00   3.7947159e+00   3.3569248e+00  -2.7477407e+00  -1.9834647e+00  -2.8194775e+00  -1.3475453e+00  -2.5408654e+00  -2.9854478e+00  -5.6633983e-01  -2.7328483e-01   1.8728205e-01   2.9594337e-01  -7.0924709e-01   3.3961392e-02   3.2432890e-03   1.0897618e+00  -2.7747604e+00  -2.4016912e+00  -1.2397230e+00
  -1.4862991e+00  -2.2196765e+00   7.0608901e-01   2.3317246e+00   3.5963001e-01   1.7210781e+00  -3.8401403e-02   2.1629691e-01   1.7277398e+00   2.6316423e+00  -1.5252669e+00  -2.2143484e+00  -1.4834619e+00   1.7306312e-01   3.8250365e+00   2.4887177e+00   1.2636893e+00  -9.4573105e-01  -3.0058919e+00  -2.2894235e+00   1.0213048e+00   1.3043265e+00   2.1883535e+00   7.9955726e-01   2.1625552e+00   1.6341942e-01  -1.8991587e-01  -1.4321732e+00  -6.3219226e-01  -1.5994366e+00  -1.8809547e+00   2.3699319e-01   5.8860218e-01   7.8833103e-01   3.5232410e+00  -3.0655906e-01   6.1226224e-01  -4.5328665e-01   5.0841383e-02   1.4433521e-01   1.0701342e+00   8.5751992e-01   4.3329224e+00  -2.4374688e-01   2.4509417e+00  -2.4013944e+00   1.6700435e+00   2.3105211e+00   2.5072541e+00  -2.3595462e+00  -4.6482599e-01  -2.3188198e+00   4.7218718e-03  -1.8877178e+00  -1.3522873e+00   4.0380144e+00   3.6264116e+00  -2.8331028e+00  -2.0285869e+00  -2.9728668e+00  -1.3426189e+00  -2.6721302e+00  -2.9093657e+00  -5.9165669e-01  -1.1538399e-01   2.3259288e-01   4.1732525e-01  -8.0014933e-01   2.0017855e-02  -1.3177403e-02   9.8308247e-01  -2.7984055e+00  -2.3981402e+00  -1.3433937e+00
  -1.6054180e+00  -2.3026360e+00   5.7270659e-01   2.1596527e+00   3.1620811e-01   1.7128493e+00   1.6205002e-01   3.2088457e-01   1.7618927e+00   2.6718835e+00  -1.6453982e+00  -2.3086098e+00  -1.4732454e+00   2.2851850e-01   3.9502906e+00   2.8302240e+00   1.1431708e+00  -1.0040312e+00  -2.9735723e+00  -2.3905833e+00   9.2000397e-01   1.1975955e+00   2.0438590e+00   7.1096988e-01   2.0188219e+00   1.2703802e-01  -2.2884685e-01  -1.3777675e+00  -6.1743586e-01  -1.4996414e+00  -1.8285449e+00   1.4008839e-01   5.0285287e-01   7.4675943e-01   3.4011821e+00  -1.8851464e-01   6.8362327e-01  -3.2114773e-01   1.3558227e-01   3.5506997e-02   9.2859276e-01   8.0742569e-01   4.3081612e+00  -1.9755261e-01   2.4871275e+00  -2.2921141e+00   1.7932958e+00   2.6142256e+00   2.7104046e+00  -2.5247796e+00  -5.7105987e-01  -2.3992034e+00   1.7722089e-02  -1.8228796e+00  -1.1972129e+00   4.2038674e+00   3.8947074e+00  -2.9053343e+00  -2.0540760e+00  -3.1195891e+00  -1.3160052e+00  -2.8210154e+00  -2.8024972e+00  -6.6696028e-01   6.7443986e-02   2.2512339e-01   5.4937382e-01  -9.1289274e-01   9.9506720e-03  -4.8476975e-02   8.6633022e-01  -2.7732537e+00  -2.3426467e+00  -1.4450251e+00
  -1.7132297e+00  -2.3758221e+00   4.2188114e-01   1.9552044e+00   2.8720928e-01   1.7031581e+00   3.7157143e-01   4.5675982e-01   1.7638698e+00   2.7150850e+00  -1.7711589e+00  -2.3880466e+00  -1.4782243e+00   3.0002785e-01   3.9794161e+00   3.1892631e+00   9.9662608e-01  -1.0426388e+00  -2.8877202e+00  -2.4813283e+00   8.3262945e-01   1.0644454e+00   1.8698149e+00   6.1622364e-01   1.8604261e+00   1.0391623e-01  -2.5280267e-01  -1.2915783e+00  -5.6946796e-01  -1.3635706e+00  -1.7283360e+00   3.0077998e-02   3.9670295e-01   6.8620271e-01   3.2542462e+00  -5.6853589e-02   7.7942306e-01  -1.7839187e-01   2.5730873e-01  -8.8078570e-02   7.6892227e-01   7.4082703e-01   4.2550187e+00  -1.5737766e-01   2.5232229e+00  -2.1830354e+00   1.9297978e+00   2.8735144e+00   2.9290606e+00  -2.6827469e+00  -6.7472457e-01  -2.4898186e+00   3.2489006e-02  -1.7873762e+00  -1.0264905e+00   4.2946495e+00   4.1630983e+00  -2.9662257e+00  -2.0621253e+00  -3.2590726e+00  -1.2698560e+00  -2.9816614e+00  -2.6630352e+00  -7.8751057e-01   2.7715010e-01   1.6808498e-01   6.9385082e-01  -1.0443109e+00   5.6496302e-03  -1.0585421e-01   7.4138803e-01  -2.6992751e+00  -2.2382691e+00  -1.5421991e+00
  -1.8125737e+00  -2.4430752e+00   2.5507128e-01   1.7200975e+00   2.7220192e-01   1.6919751e+00   5.8729344e-01   6.2053728e-01   1.7369588e+00   2.7635855e+00  -1.9017394e+00  -2.4537635e+00  -1.4972330e+00   3.8651293e-01   3.9208428e+00   3.5647749e+00   8.2395511e-01  -1.0613332e+00  -2.7520481e+00  -2.5655056e+00   7.6120549e-01   9.0427941e-01   1.6669040e+00   5.1564091e-01   1.6896628e+00   9.3464100e-02  -2.6182586e-01  -1.1755328e+00  -4.8997307e-01  -1.1949710e+00  -1.5840145e+00  -9.4658500e-02   2.6802521e-01   6.0627448e-01   3.0845308e+00   8.6363175e-02   8.9755624e-01  -2.7763254e-02   4.1260021e-01  -2.2569618e-01   5.9134632e-01   6.5781968e-01   4.1738529e+00  -1.2405223e-01   2.5583922e+00  -2.0749157e+00   2.0779397e+00   3.0889124e+00   3.1615548e+00  -2.8345271e+00  -7.7750820e-01  -2.5895017e+00   4.7081405e-02  -1.7780450e+00  -8.3975930e-01   4.3158621e+00   4.4324030e+00  -3.0170749e+00  -2.0552211e+00  -3.3900776e+00  -1.2069136e+00  -3.1466146e+00  -2.4898367e+00  -9.4581813e-01   5.1524549e-01   6.7380541e-02   8.5247355e-01  -1.1897431e+00   9.4238305e-03  -1.8776423e-01   6.0980766e-01  -2.5789381e+00  -2.0899003e+00  -1.6318900e+00
  -1.9060350e+00  -2.5081697e+00   7.4339766e-02   1.4568090e+00   2.6979647e-01   1.6785366e+00   8.0610109e-01   8.0736000e-01   1.6857401e+00   2.8194026e+00  -2.0355611e+00  -2.5070031e+00  -1.5281051e+00   4.8606074e-01   3.7865064e+00   3.9546794e+00   6.2565250e-01  -1.0612331e+00  -2.5722623e+00  -2.6467367e+00   7.0747281e-01   7.1717746e-01   1.4364334e+00   4.0923435e-01   1.5085464e+00   9.4182286e-02  -2.5721663e-01  -1.0328899e+00  -3.8234606e-01  -9.9878722e-01  -1.4011381e+00  -2.3503631e-01   1.1533827e-01   5.0689590e-01   2.8941857e+00   2.3842481e-01   1.0345487e+00   1.2792433e-01   5.9654987e-01  -3.7576714e-01   3.9658088e-01   5.5913419e-01   4.0654611e+00  -9.8083671e-02   2.5912573e+00  -1.9684978e+00   2.2351779e+00   3.2626097e+00   3.4052083e+00  -2.9807411e+00  -8.8091325e-01  -2.6961492e+00   5.9471790e-02  -1.7899831e+00  -6.3750141e-01   4.2756195e+00   4.7029209e+00  -3.0586711e+00  -2.0360256e+00  -3.5107830e+00  -1.1304032e+00  -3.3072467e+00  -2.2825227e+00  -1.1321363e+00   7.8264839e-01  -6.8782564e-02   1.0267751e+00  -1.3433028e+00   2.3879830e-02  -2.9579371e-01   4.7277660e-01  -2.4170180e+00  -1.9039476e+00  -1.7106301e+00
  -1.9958172e+00  -2.5746174e+00  -1.1769519e-01   1.1685407e+00   2.7773747e-01   1.6614735e+00   1.0246903e+00   1.0112441e+00   1.6157700e+00   2.8841710e+00  -2.1703616e+00  -2.5490327e+00  -1.5678328e+00   5.9605536e-01   3.5910174e+00   4.3559045e+00   4.0283499e-01  -1.0446674e+00  -2.3557020e+00  -2.7282405e+00   6.7281697e-01   5.0393162e-01   1.1803380e+00   2.9674480e-01   1.3187948e+00   1.0376204e-01  -2.4137565e-01  -8.6806353e-01  -2.5141975e-01  -7.8093901e-01  -1.1867492e+00  -3.9120396e-01  -6.2068365e-02   3.8832173e-01   2.6854088e+00   3.9604649e-01   1.1858069e+00   2.8587083e-01   8.0310104e-01  -5.3593370e-01   1.8589661e-01   4.4610879e-01   3.9311299e+00  -7.9644463e-02   2.6200416e+00  -1.8645664e+00   2.3982205e+00   3.3981316e+00   3.6565010e+00  -3.1215211e+00  -9.8615857e-01  -2.8068324e+00   6.7666032e-02  -1.8169230e+00  -4.2100915e-01   4.1840248e+00   4.9744019e+00  -3.0913270e+00  -2.0072561e+00  -3.6189268e+00  -1.0439051e+00  -3.4542595e+00  -2.0415629e+00  -1.3350775e+00   1.0795328e+00  -2.3040023e-01   1.2179506e+00  -1.4982365e+00   5.1748880e-02  -4.3056565e-01   3.3111927e-01  -2.2202824e+00  -1.6879522e+00  -1.7747323e+00
  -2.0836498e+00  -2.6454877e+00  -3.1793034e-01   8.5916895e-01   2.9304883e-01   1.6389831e+00   1.2396414e+00   1.2254738e+00   1.5332144e+00   2.9590788e+00  -2.3033256e+00  -2.5810375e+00  -1.6127700e+00   7.1334523e-01   3.3507357e+00   4.7644568e+00   1.5725929e-01  -1.0149822e+00  -2.1109046e+00  -2.8126888e+00   6.5818108e-01   2.6606787e-01   9.0117527e-01   1.7770735e-01   1.1218439e+00   1.1923564e-01  -2.1758705e-01  -6.8638932e-01  -1.0312351e-01  -5.4805338e-01  -9.4892203e-01  -5.6251639e-01  -2.6402944e-01   2.5116775e-01   2.4604576e+00   5.5548341e-01   1.3459238e+00   4.4336367e-01   1.0254312e+00  -7.0317208e-01  -3.8832000e-02   3.2063878e-01   3.7726679e+00  -6.8571201e-02   2.6427432e+00  -1.7639915e+00   2.5632499e+00   3.4999695e+00   3.9112785e+00  -3.2565171e+00  -1.0940940e+00  -2.9179651e+00   6.9839725e-02  -1.8516767e+00  -1.9231134e-01   4.0524779e+00   5.2460399e+00  -3.1149528e+00  -1.9715663e+00  -3.7119922e+00  -9.5121544e-01  -3.5782461e+00  -1.7683390e+00  -1.5423139e+00   1.4051886e+00  -4.0626692e-01   1.4267014e+00  -1.6473486e+00   9.5675373e-02  -5.9167742e-01   1.8533041e-01  -1.9970755e+00  -1.4501656e+00  -1.8205560e+00
  -2.1707310e+00  -2.7232499e+00  -5.2287056e-01   5.3317879e-01   3.1222297e-01   1.6090286e+00   1.4475049e+00   1.4430175e+00   1.4444579e+00   3.0448075e+00  -2.4312510e+00  -2.6040279e+00  -1.6588676e+00   8.3442871e-01   3.0828073e+00   5.1755310e+00  -1.0867210e-01  -9.7629864e-01  -1.8471307e+00  -2.9020996e+00   6.6397701e-01   5.8491664e-03   6.0210972e-01   5.1539271e-02   9.1889171e-01   1.3716753e-01  -1.8975913e-01  -4.9385191e-01   5.5903389e-02  -3.0716409e-01  -6.9627829e-01  -7.4754180e-01  -4.8942764e-01   9.6436067e-02   2.2216714e+00   7.1267824e-01   1.5090193e+00   5.9784226e-01   1.2563587e+00  -8.7393852e-01  -2.7509768e-01   1.8510465e-01   3.5924125e+00  -6.4375238e-02   2.6573186e+00  -1.6677529e+00   2.7261668e+00   3.5731998e+00   4.1649805e+00  -3.3849391e+00  -1.2051341e+00  -3.0255148e+00   6.4475341e-02  -1.8866174e+00   4.5931919e-02   3.8929646e+00   5.5164838e+00  -3.1291604e+00  -1.9314414e+00  -3.7874188e+00  -8.5619946e-01  -3.6702704e+00  -1.4651861e+00  -1.7413159e+00   1.7579017e+00  -5.8462079e-01   1.6530840e+00  -1.7834589e+00   1.5798287e-01  -7.7767529e-01   3.5636245e-02  -1.7568290e+00  -1.1991121e+00  -1.8447920e+00
  -2.2577047e+00  -2.8096466e+00  -7.2874292e-01   1.9558225e-01   3.3144194e-01   1.5695487e+00   1.6449041e+00   1.6569400e+00   1.3557189e+00   3.1414800e+00  -2.5507373e+00  -2.6187708e+00  -1.7019233e+00   9.5564125e-01   2.8042274e+00   5.5836521e+00  -3.9192175e-01  -9.3323674e-01  -1.5738691e+00  -2.9977681e+00   6.9000856e-01  -2.7374300e-01   2.8688345e-01  -8.2357782e-02   7.1096436e-01   1.5387369e-01  -1.6214281e-01  -2.9678693e-01   2.1871719e-01  -6.5394367e-02  -4.3749830e-01  -9.4410207e-01  -7.3615375e-01  -7.4467446e-02   1.9714962e+00   8.6343548e-01   1.6690919e+00   7.4695466e-01   1.4887478e+00  -1.0443406e+00  -5.1975920e-01   4.2280172e-02   3.3932047e+00  -6.6266323e-02   2.6618636e+00  -1.5769414e+00   2.8828361e+00   3.6231170e+00   4.4128771e+00  -3.5056271e+00  -1.3192142e+00  -3.1252441e+00   5.0484275e-02  -1.9141666e+00   2.9055423e-01   3.7173763e+00   5.7838674e+00  -3.1333868e+00  -1.8891043e+00  -3.8428225e+00  -7.6264390e-01  -3.7224211e+00  -1.1354023e+00  -1.9200791e+00   2.1348668e+00  -7.5379863e-01   1.8963815e+00  -1.8998587e+00   2.4043753e-01  -9.8606666e-01  -1.1792331e-01  -1.5095267e+00  -9.4315591e-01  -1.8447414e+00
  -2.3446711e+00  -2.9056030e+00  -9.3162784e-01  -1.4818183e-01   3.4681677e-01   1.5186588e+00   1.8286435e+00   1.8607793e+00   1.2726962e+00   3.2486247e+00  -2.6583868e+00  -2.6257483e+00  -1.7378362e+00   1.0733309e+00   2.5309810e+00   5.9828435e+00  -6.8884644e-01  -8.9062450e-01  -1.3003562e+00  -3.1002339e+00   7.3541978e-01  -5.6905064e-01  -4.0228221e-02  -2.2449020e-01   4.9899426e-01   1.6565552e-01  -1.3904660e-01  -1.0157457e-01   3.7846747e-01   1.7035976e-01  -1.8086064e-01  -1.1493443e+00  -1.0011079e+00  -2.5972888e-01   1.7125050e+00   1.0036127e+00   1.8203576e+00   8.8860711e-01   1.7158885e+00  -1.2103259e+00  -7.6907263e-01  -1.0477695e-01   3.1783334e+00  -7.3190662e-02   2.6547746e+00  -1.4927360e+00   3.0293163e+00   3.6549050e+00   4.6502959e+00  -3.6171468e+00  -1.4357739e+00  -3.2129708e+00   2.7297881e-02  -1.9272574e+00   5.3801772e-01   3.5368964e+00   6.0458542e+00  -3.1270228e+00  -1.8464445e+00  -3.8762055e+00  -6.7411653e-01  -3.7283095e+00  -7.8322801e-01  -2.0677961e+00   2.5321406e+00  -9.0286121e-01   2.1550042e+00  -1.9907311e+00   3.4403011e-01  -1.2133707e+00  -2.7539865e-01  -1.2651580e+00  -6.9010058e-01  -1.8185665e+00
  -2.4312251e+00  -3.0111716e+00  -1.1276008e+00  -4.9236377e-01   3.5462937e-01   1.4548303e+00   1.9958226e+00   2.0488672e+00   1.2002715e+00   3.3651586e+00  -2.7510035e+00  -2.6251514e+00  -1.7628481e+00   1.1840139e+00   2.2773063e+00   6.3668153e+00  -9.9524673e-01  -8.5320797e-01  -1.0351369e+00  -3.2092810e+00   7.9867873e-01  -8.7580481e-01  -3.7447807e-01  -3.7516763e-01   2.8390477e-01   1.6903300e-01  -1.2456592e-01   8.5657877e-02   5.2876309e-01   3.9372832e-01   6.6162956e-02  -1.3598399e+00  -1.2802460e+00  -4.5714083e-01   1.4474082e+00   1.1293175e+00   1.9575547e+00   1.0210052e+00   1.9318254e+00  -1.3678790e+00  -1.0187567e+00  -2.5284889e-01   2.9514492e+00  -8.3883311e-02   2.6348810e+00  -1.4163597e+00   3.1620569e+00   3.6733618e+00   4.8728259e+00  -3.7179007e+00  -1.5537664e+00  -3.2848272e+00  -5.0831092e-03  -1.9197471e+00   7.8454921e-01   3.3614898e+00   6.2996943e+00  -3.1095371e+00  -1.8049681e+00  -3.8861401e+00  -5.9383705e-01  -3.6834752e+00  -4.1379138e-01  -2.1754358e+00   2.9446464e+00  -1.0221536e+00   2.4264324e+00  -2.0515075e+00   4.6879659e-01  -1.4552051e+00  -4.3682882e-01  -1.0331933e+00  -4.4684162e-01  -1.7654899e+00
  -2.5165193e+00  -3.1255124e+00  -1.3128767e+00  -8.3103294e-01   3.5156135e-01   1.3770331e+00   2.1439450e+00   2.2165742e+00   1.1422837e+00   3.4893954e+00  -2.8257790e+00  -2.6169045e+00  -1.7737598e+00   1.2845063e+00   2.0551152e+00   6.7291653e+00  -1.3064368e+00  -8.2538004e-01  -7.8568990e-01  -3.3239665e+00   8.7760131e-01  -1.1892149e+00  -7.1072502e-01  -5.3440912e-01   6.6691919e-02   1.6096191e-01  -1.2234175e-01   2.5930898e-01   6.6398554e-01   5.9913020e-01   2.9723253e-01  -1.5717083e+00  -1.5686686e+00  -6.6413887e-01   1.1790512e+00   1.2370966e+00   2.0761964e+00   1.1426842e+00   2.1316168e+00  -1.5132142e+00  -1.2640936e+00  -3.9869161e-01   2.7164581e+00  -9.6934632e-02   2.6015422e+00  -1.3490210e+00   3.2780545e+00   3.6826887e+00   5.0764897e+00  -3.8062460e+00  -1.6716890e+00  -3.3375034e+00  -4.6085314e-02  -1.8867574e+00   1.0262718e+00   3.1995134e+00   6.5422933e+00  -3.0805831e+00  -1.7657713e+00  -3.8719106e+00  -5.2456458e-01  -3.5856769e+00  -3.3016578e-02  -2.2361910e+00   3.3662355e+00  -1.1037707e+00   2.7072098e+00  -2.0791330e+00   6.1369477e-01  -1.7064048e+00  -6.0214259e-01  -8.2210852e-01  -2.1909250e-01  -1.6859239e+00
  -2.5993430e+00  -3.2469069e+00  -1.4839472e+00  -1.1582178e+00   3.3489506e-01   1.2848366e+00   2.2710148e+00   2.3604644e+00   1.1013847e+00   3.6190785e+00  -2.8804530e+00  -2.6007165e+00  -1.7681116e+00   1.3720341e+00   1.8735874e+00   7.0635871e+00  -1.6173340e+00  -8.1094230e-01  -5.5813934e-01  -3.4426721e+00   9.6941452e-01  -1.5040764e+00  -1.0435283e+00  -7.0186586e-01  -1.5150320e-01   1.3902118e-01  -1.3536064e-01   4.1453706e-01   7.7953206e-01   7.8198432e-01   5.0736653e-01  -1.7807561e+00  -1.8607501e+00  -8.7786092e-01   9.1039799e-01   1.3241047e+00   2.1727575e+00   1.2525264e+00   2.3115085e+00  -1.6429546e+00  -1.5000588e+00  -5.3917278e-01   2.4774083e+00  -1.1086823e-01   2.5547038e+00  -1.2918462e+00   3.3749601e+00   3.6863505e+00   5.2578739e+00  -3.8806108e+00  -1.7876353e+00  -3.3684596e+00  -9.4603315e-02  -1.8249258e+00   1.2593286e+00   3.0574599e+00   6.7702888e+00  -3.0400802e+00  -1.7295333e+00  -3.8336061e+00  -4.6850441e-01  -3.4350511e+00   3.5250308e-01  -2.2457844e+00   3.7898124e+00  -1.1419060e+00   2.9929908e+00  -2.0722286e+00   7.7654957e-01  -1.9611677e+00  -7.7106930e-01  -6.3898988e-01  -1.1200323e-02  -1.5815210e+00
  -2.6782108e+00  -3.3728085e+00  -1.6377019e+00  -1.4680510e+00   3.0267347e-01   1.1784594e+00   2.3756132e+00   2.4783544e+00   1.0789804e+00   3.7514372e+00  -2.9134403e+00  -2.5761528e+00  -1.7443197e+00   1.4443214e+00   1.7389493e+00   7.3640756e+00  -1.9225667e+00  -8.1291228e-01  -3.5707008e-01  -3.5631738e+00   1.0708555e+00  -1.8148957e+00  -1.3672549e+00  -8.7676667e-01  -3.6933842e-01   1.0155825e-01  -1.6580457e-01   5.4744286e-01   8.7197895e-01   9.3885649e-01   6.9305904e-01  -1.9826286e+00  -2.1503015e+00  -1.0952279e+00   6.4449925e-01   1.3882404e+00   2.2447848e+00   1.3497572e+00   2.4690098e+00  -1.7542860e+00  -1.7214774e+00  -6.7140751e-01   2.2383690e+00  -1.2422698e-01   2.4949121e+00  -1.2458136e+00   3.4511325e+00   3.6870000e+00   5.4142112e+00  -3.9396007e+00  -1.8993575e+00  -3.3760915e+00  -1.4907782e-01  -1.7325628e+00   1.4799981e+00   2.9398338e+00   6.9801354e+00  -2.9882655e+00  -1.6965304e+00  -3.7721579e+00  -4.2723631e-01  -3.2341361e+00   7.3566908e-01  -2.2026139e+00   4.2075219e+00  -1.1330710e+00   3.2786464e+00  -2.0311404e+00   9.5407368e-01  -2.2132211e+00  -9.4306623e-01  -4.8924004e-01   1.7393836e-01  -1.4551407e+00
  -2.7514543e+00  -3.4999186e+00  -1.7715264e+00  -1.7549164e+00   2.5380901e-01   1.0587712e+00   2.4569462e+00   2.5692774e+00   1.0752507e+00   3.8832653e+00  -2.9239144e+00  -2.5427172e+00  -1.7017600e+00   1.4996631e+00   1.6544311e+00   7.6251260e+00  -2.2165961e+00  -8.3338459e-01  -1.8545156e-01  -3.6827254e+00   1.1782965e+00  -2.1160261e+00  -1.6761998e+00  -1.0578880e+00  -5.8523627e-01   4.7783322e-02  -2.1495625e-01   6.5519313e-01   9.3915860e-01   1.0675326e+00   8.5228441e-01  -2.1729624e+00  -2.4307570e+00  -1.3130402e+00   3.8444654e-01   1.4282408e+00   2.2909318e+00   1.4339228e+00   2.6028722e+00  -1.8450738e+00  -1.9231979e+00  -7.9288312e-01   2.0033212e+00  -1.3566168e-01   2.4232918e+00  -1.2116961e+00   3.5056446e+00   3.6864665e+00   5.5434194e+00  -3.9820842e+00  -2.0043368e+00  -3.3598379e+00  -2.0759960e-01  -1.6097059e+00   1.6848018e+00   2.8491548e+00   7.1681958e+00  -2.9257097e+00  -1.6666631e+00  -3.6893184e+00  -4.0166630e-01  -2.9877567e+00   1.1090761e+00  -2.1077365e+00   4.6109954e+00  -1.0761792e+00   3.5584236e+00  -1.9578785e+00   1.1419650e+00  -2.4560017e+00  -1.1172675e+00  -3.7639629e-01   3.3485807e-01  -1.3107330e+00
  -2.8173103e+00  -3.6242952e+00  -1.8833700e+00  -2.0135929e+00   1.8813499e-01   9.2724859e-01   2.5148619e+00   2.6333616e+00   1.0892424e+00   4.0110188e+00  -2.9118444e+00  -2.4999344e+00  -1.6407961e+00   1.5369808e+00   1.6203864e+00   7.8419181e+00  -2.4938518e+00  -8.7345339e-01  -4.4671105e-02  -3.7981529e+00   1.2878886e+00  -2.4018125e+00  -1.9647171e+00  -1.2435523e+00  -7.9737575e-01  -2.2193143e-02  -2.8316138e-01   7.3608052e-01   9.8015188e-01   1.1670163e+00   9.8439585e-01  -2.3475308e+00  -2.6953792e+00  -1.5280844e+00   1.3331335e-01   1.4437267e+00   2.3109213e+00   1.5048432e+00   2.7129720e+00  -1.9139373e+00  -2.1002759e+00  -9.0156377e-01   1.7760598e+00  -1.4401544e-01   2.3414870e+00  -1.1900162e+00   3.5382431e+00   3.6857944e+00   5.6440945e+00  -4.0072531e+00  -2.0998577e+00  -3.3202247e+00  -2.6802779e-01  -1.4580774e+00   1.8706037e+00   2.7860695e+00   7.3308387e+00  -2.8532986e+00  -1.6394972e+00  -3.5875873e+00  -3.9200218e-01  -2.7027883e+00   1.4652427e+00  -1.9647077e+00   4.9916502e+00  -9.7249831e-01   3.8261548e+00  -1.8559548e+00   1.3350756e+00  -2.6828441e+00  -1.2924599e+00  -3.0206860e-01   4.7140567e-01  -1.1531500e+00
  -2.8740013e+00  -3.7414880e+00  -1.9717810e+00  -2.2393924e+00   1.0639764e-01   7.8588993e-01   2.5498330e+00   2.6716401e+00   1.1190219e+00   4.1309273e+00  -2.8779829e+00  -2.4474264e+00  -1.5627504e+00   1.5558622e+00   1.6345569e+00   8.0104810e+00  -2.7488793e+00  -9.3319576e-01   6.5331823e-02  -3.9059592e+00   1.3957109e+00  -2.6667393e+00  -2.2273601e+00  -1.4316533e+00  -1.0037132e+00  -1.0738110e-01  -3.6984681e-01   7.8952051e-01   9.9520297e-01   1.2374547e+00   1.0899324e+00  -2.5023771e+00  -2.9374722e+00  -1.7372416e+00  -1.0591470e-01   1.4351993e+00   2.3054382e+00   1.5625467e+00   2.8001160e+00  -1.9602745e+00  -2.2481588e+00  -9.9596839e-01   1.5601087e+00  -1.4839607e-01   2.2515740e+00  -1.1810184e+00   3.5492746e+00   3.6853239e+00   5.7154695e+00  -4.0146535e+00  -2.1830853e+00  -3.2588375e+00  -3.2811027e-01  -1.2809504e+00   2.0347044e+00   2.7495581e+00   7.4645435e+00  -2.7721832e+00  -1.6143120e+00  -3.4700909e+00  -3.9775394e-01  -2.3878072e+00   1.7968684e+00  -1.7792844e+00   5.3410293e+00  -8.2547944e-01   4.0755073e+00  -1.7301331e+00   1.5276422e+00  -2.8871730e+00  -1.4670845e+00  -2.6599341e-01   5.8453477e-01  -9.8789876e-01
  -2.9198084e+00  -3.8467018e+00  -2.0359127e+00  -2.4282891e+00   1.0190580e-02   6.3709953e-01   2.5629070e+00   2.6858096e+00   1.1618719e+00   4.2391208e+00  -2.8238070e+00  -2.3849737e+00  -1.4698205e+00   1.5565788e+00   1.6924482e+00   8.1278289e+00  -2.9764940e+00  -1.0117160e+00   1.4584756e-01  -4.0024402e+00   1.4979203e+00  -2.9055838e+00  -2.4590304e+00  -1.6197111e+00  -1.2020311e+00  -2.0598736e-01  -4.7358999e-01   8.1598923e-01   9.8556891e-01   1.2799983e+00   1.1703564e+00  -2.6339318e+00  -3.1505983e+00  -1.9375906e+00  -3.3041844e-01   1.4039866e+00   2.2759750e+00   1.6071892e+00   2.8657859e+00  -1.9842405e+00  -2.3628618e+00  -1.0752139e+00   1.3586515e+00  -1.4823076e-01   2.1559472e+00  -1.1846583e+00   3.5395840e+00   3.6848007e+00   5.7573450e+00  -4.0041892e+00  -2.2511465e+00  -3.1782305e+00  -3.8559660e-01  -1.0829367e+00   2.1749237e+00   2.7372105e+00   7.5660127e+00  -2.6837046e+00  -1.5901558e+00  -3.3404228e+00  -4.1775984e-01  -2.0526612e+00   2.0971082e+00  -1.5590201e+00   5.6511638e+00  -6.4047989e-01   4.3002589e+00  -1.5861163e+00   1.7135637e+00  -3.0626976e+00  -1.6392708e+00  -2.6619193e-01   6.7603293e-01  -8.2085392e-01
  -2.9531349e+00  -3.9349807e+00  -2.0755011e+00  -2.5770374e+00  -9.8161622e-02   4.8355164e-01   2.5556299e+00   2.6779691e+00   1.2145192e+00   4.3317598e+00  -2.7514175e+00  -2.3125600e+00  -1.3649460e+00   1.5400789e+00   1.7877921e+00   8.1920704e+00  -3.1719423e+00  -1.1072423e+00   1.9911723e-01  -4.0838095e+00   1.5908915e+00  -3.1135677e+00  -2.6551314e+00  -1.8049507e+00  -1.3900140e+00  -3.1554089e-01  -5.9223209e-01   8.1691136e-01   9.5332076e-01   1.2966137e+00   1.2277498e+00  -2.7391072e+00  -3.3287903e+00  -2.1264998e+00  -5.3762827e-01   1.3521485e+00   2.2246403e+00   1.6389699e+00   2.9118511e+00  -1.9866799e+00  -2.4411274e+00  -1.1390220e+00   1.1744745e+00  -1.4329622e-01   2.0571913e+00  -1.2006055e+00   3.5103999e+00   3.6835052e+00   5.7700056e+00  -3.9761001e+00  -2.3012203e+00  -3.0817739e+00  -4.3833766e-01  -8.6970816e-01   2.2896720e+00   2.7455491e+00   7.6322888e+00  -2.5892998e+00  -1.5659038e+00  -3.2024597e+00  -4.5023755e-01  -1.7079723e+00   2.3598541e+00  -1.3127792e+00   5.9149379e+00  -4.2439816e-01   4.4945883e+00  -1.4301888e+00   1.8867082e+00  -3.2036027e+00  -1.8068956e+00  -2.9921485e-01   7.4820825e-01  -6.5794931e-01
  -2.9725649e+00  -4.0014129e+00  -2.0908218e+00  -2.6832740e+00  -2.1576098e-01   3.2804634e-01   2.5299463e+00   2.6503589e+00   1.2733769e+00   4.4051814e+00  -2.6634057e+00  -2.2303944e+00  -1.2516356e+00   1.5079514e+00   1.9130580e+00   8.2024846e+00  -3.3310633e+00  -1.2172682e+00   2.2802030e-01  -4.1463409e+00   1.6713446e+00  -3.2865064e+00  -2.8117247e+00  -1.9844034e+00  -1.5653432e+00  -4.3305729e-01  -7.2302494e-01   7.9450818e-01   9.0111568e-01   1.2898617e+00   1.2644989e+00  -2.8153787e+00  -3.4667578e+00  -2.3017030e+00  -7.2530810e-01   1.2823467e+00   2.1539521e+00   1.6580505e+00   2.9402773e+00  -1.9690259e+00  -2.4805594e+00  -1.1876891e+00   1.0099188e+00  -1.3372383e-01   1.9579422e+00  -1.2282608e+00   3.4632165e+00   3.6803906e+00   5.7541299e+00  -3.9309242e+00  -2.3306341e+00  -2.9734540e+00  -4.8436747e-01  -6.4767275e-01   2.3780081e+00   2.7703769e+00   7.6608806e+00  -2.4904020e+00  -1.5403185e+00  -3.0601649e+00  -4.9286039e-01  -1.3646127e+00   2.5800064e+00  -1.0502032e+00   6.1264396e+00  -1.8524722e-01   4.6533589e+00  -1.2688429e+00   2.0412288e+00  -3.3047390e+00  -1.9676695e+00  -3.6045063e-01   8.0356439e-01  -5.0487051e-01
  -2.9769181e+00  -4.0413469e+00  -2.0826363e+00  -2.7456004e+00  -3.3932266e-01   1.7336925e-01   2.4880887e+00   2.6051296e+00   1.3347879e+00   4.4560352e+00  -2.5626978e+00  -2.1389143e+00  -1.1337658e+00   1.4623579e+00   2.0599833e+00   8.1595608e+00  -3.4504451e+00  -1.3387233e+00   2.3575749e-01  -4.1865138e+00   1.7364557e+00  -3.4209544e+00  -2.9256801e+00  -2.1550249e+00  -1.7258035e+00  -5.5522934e-01  -8.6279915e-01   7.5161936e-01   8.3196201e-01   1.2626639e+00   1.2829988e+00  -2.8608476e+00  -3.5600785e+00  -2.4613575e+00  -8.9163247e-01   1.1976887e+00   2.0666338e+00   1.6644910e+00   2.9528624e+00  -1.9331762e+00  -2.4797215e+00  -1.2220234e+00   8.6684277e-01  -1.1997864e-01   1.8607477e+00  -1.2667812e+00   3.3996821e+00   3.6742180e+00   5.7107068e+00  -3.8694529e+00  -2.3369738e+00  -2.8576407e+00  -5.2196644e-01  -4.2362557e-01   2.4396726e+00   2.8071257e+00   7.6498881e+00  -2.3883440e+00  -1.5121109e+00  -2.9173945e+00  -5.4285631e-01  -1.0331778e+00   2.7537185e+00  -7.8116272e-01   6.2812696e+00   6.8309087e-02   4.7723833e+00  -1.1084136e+00   2.1718713e+00  -3.3618070e+00  -2.1192407e+00  -4.4447146e-01   8.4449526e-01  -3.6676786e-01
  -2.9653037e+00  -4.0506108e+00  -2.0521343e+00  -2.7636405e+00  -4.6537627e-01   2.2167368e-02   2.4324595e+00   2.5441596e+00   1.3952523e+00   4.4814326e+00  -2.4523929e+00  -2.0387676e+00  -1.0153668e+00   1.4059352e+00   2.2200861e+00   8.0650012e+00  -3.5275739e+00  -1.4681609e+00   2.2555761e-01  -4.2011722e+00   1.7839487e+00  -3.5143390e+00  -2.9948140e+00  -2.3138245e+00  -1.8693928e+00  -6.7863031e-01  -1.0081406e+00   6.9151066e-01   7.4899636e-01   1.2180758e+00   1.2854042e+00  -2.8742989e+00  -3.6053746e+00  -2.6040817e+00  -1.0352521e+00   1.1015583e+00   1.9654315e+00   1.6582093e+00   2.9510231e+00  -1.8813603e+00  -2.4382020e+00  -1.2432566e+00   7.4659167e-01  -1.0281803e-01   1.7679361e+00  -1.3151160e+00   3.3215038e+00   3.6636850e+00   5.6409666e+00  -3.7926865e+00  -2.3181956e+00  -2.7388394e+00  -5.4970600e-01  -2.0439412e-01   2.4750998e+00   2.8511838e+00   7.5981247e+00  -2.2842758e+00  -1.4800008e+00  -2.7777179e+00  -5.9712686e-01  -7.2348716e-01   2.8785979e+00  -5.1522698e-01   6.3767898e+00   3.2742761e-01   4.8486473e+00  -9.5474388e-01   2.2742488e+00  -3.3715306e+00  -2.2593122e+00  -5.4539003e-01   8.7302755e-01  -2.4800636e-01
  -2.9371747e+00  -4.0257246e+00  -2.0008785e+00  -2.7380690e+00  -5.9046867e-01  -1.2315136e-01   2.3655174e+00   2.4689375e+00   1.4516292e+00   4.4790762e+00  -2.3356056e+00  -1.9307789e+00  -9.0040966e-01   1.3416726e+00   2.3851383e+00   7.9216869e+00  -3.5609586e+00  -1.6019463e+00   2.0043257e-01  -4.1876862e+00   1.8121698e+00  -3.5650789e+00  -3.0180084e+00  -2.4579942e+00  -1.9944219e+00  -7.9991492e-01  -1.1555632e+00   6.1768106e-01   6.5529129e-01   1.1590839e+00   1.2734492e+00  -2.8552486e+00  -3.6004617e+00  -2.7289745e+00  -1.1553407e+00   9.9744156e-01   1.8529667e+00   1.6389740e+00   2.9356554e+00  -1.8160107e+00  -2.3566324e+00  -1.2529406e+00   6.4997790e-01  -8.3235166e-02   1.6815020e+00  -1.3720478e+00   3.2303737e+00   3.6475375e+00   5.5463288e+00  -3.7017989e+00  -2.2727405e+00  -2.6214487e+00  -5.6647780e-01   3.5003212e-03   2.4853988e+00   2.8981860e+00   7.5052279e+00  -2.1791059e+00  -1.4427770e+00  -2.6442685e+00  -6.5238192e-01  -4.4414356e-01   2.9538429e+00  -2.6118388e-01   6.4122913e+00   5.8353910e-01   4.8804815e+00  -8.1290295e-01   2.3450735e+00  -3.3318142e+00  -2.3857626e+00  -6.5720245e-01   8.9063535e-01  -1.5196803e-01
  -2.8923800e+00  -3.9640901e+00  -1.9307593e+00  -2.6706056e+00  -7.1135500e-01  -2.6048851e-01   2.2896743e+00   2.3805158e+00   1.5013027e+00   4.4473906e+00  -2.2153265e+00  -1.8159017e+00  -7.9260954e-01   1.2727704e+00   2.5475700e+00   7.7336073e+00  -3.5502314e+00  -1.7364337e+00   1.6299901e-01  -4.1441035e+00   1.8201416e+00  -3.5726795e+00  -2.9952948e+00  -2.5850377e+00  -2.0995984e+00  -9.1600546e-01  -1.3016660e+00   5.3367964e-01   5.5370573e-01   1.0884435e+00   1.2483493e+00  -2.8039877e+00  -3.5444655e+00  -2.8356168e+00  -1.2516186e+00   8.8875822e-01   1.7316343e+00   1.6064294e+00   2.9070811e+00  -1.7396490e+00  -2.2366659e+00  -1.2528384e+00   5.7727239e-01  -6.2395838e-02   1.6030156e+00  -1.4362414e+00   3.1279195e+00   3.6246617e+00   5.4283738e+00  -3.5981157e+00  -2.1996398e+00  -2.5095360e+00  -5.7150939e-01   1.9414601e-01   2.4723089e+00   2.9442501e+00   7.3717523e+00  -2.0734711e+00  -1.3993550e+00  -2.5196311e+00  -7.0528522e-01  -2.0217201e-01   2.9803043e+00  -2.6636747e-02   6.3890700e+00   8.2875678e-01   4.8676663e+00  -6.8697050e-01   2.3823266e+00  -3.2418763e+00  -2.4967623e+00  -7.7409574e-01   8.9814267e-01  -8.0914763e-02
  -2.8312119e+00  -3.8641559e+00  -1.8439601e+00  -2.5639731e+00  -8.2516624e-01  -3.8809325e-01   2.2072078e+00   2.2795380e+00   1.5423034e+00   4.3856240e+00  -2.0943111e+00  -1.6951664e+00  -6.9525702e-01   1.2024901e+00   2.7007869e+00   7.5057517e+00  -3.4962100e+00  -1.8681215e+00   1.1537801e-01  -4.0692891e+00   1.8076004e+00  -3.5377983e+00  -2.9279033e+00  -2.6928843e+00  -2.1840857e+00  -1.0242513e+00  -1.4432670e+00   4.4294263e-01   4.4678633e-01   1.0085652e+00   1.2107893e+00  -2.7216185e+00  -3.4379023e+00  -2.9240569e+00  -1.3243514e+00   7.7870749e-01   1.6035473e+00   1.5601553e+00   2.8650831e+00  -1.6547977e+00  -2.0809153e+00  -1.2448200e+00   5.2821063e-01  -4.1574967e-02   1.5335604e+00  -1.5062984e+00   3.0156809e+00   3.5941533e+00   5.2888328e+00  -3.4831067e+00  -2.0986015e+00  -2.4066509e+00  -5.6436993e-01   3.6249559e-01   2.4381221e+00   2.9861518e+00   7.1992332e+00  -1.9677392e+00  -1.3488330e+00  -2.4057759e+00  -7.5260307e-01  -2.7589322e-03   2.9604617e+00   1.8230377e-01   6.3103987e+00   1.0562198e+00   4.8114649e+00  -5.7989849e-01   2.3853570e+00  -3.1023482e+00  -2.5908774e+00  -8.9070357e-01   8.9572160e-01  -3.5916997e-02
  -2.7544444e+00  -3.7255364e+00  -1.7429322e+00  -2.4218178e+00  -9.2954563e-01  -5.0457054e-01   2.1201937e+00   2.1663291e+00   1.5733827e+00   4.2939322e+00  -1.9749997e+00  -1.5696254e+00  -6.1108666e-01   1.1340044e+00   2.8393957e+00   7.2439716e+00  -3.4009183e+00  -1.9937785e+00   5.9175006e-02  -3.9630387e+00   1.7750158e+00  -3.4622734e+00  -2.8182624e+00  -2.7799862e+00  -2.2475367e+00  -1.1225541e+00  -1.5775068e+00   3.4865729e-01   3.3672131e-01   9.2145718e-01   1.1609962e+00  -2.6100776e+00  -3.2827089e+00  -2.9947813e+00  -1.3743228e+00   6.7013509e-01   1.4705323e+00   1.4997561e+00   2.8090248e+00  -1.5639146e+00  -1.8928552e+00  -1.2307694e+00   5.0201369e-01  -2.2099012e-02   1.4737060e+00  -1.5808156e+00   2.8951089e+00   3.5553632e+00   5.1295955e+00  -3.3583889e+00  -1.9700721e+00  -2.3156810e+00  -5.4496896e-01   5.0455940e-01   2.3855836e+00   3.0214336e+00   6.9902160e+00  -1.8620453e+00  -1.2905414e+00  -2.3040371e+00  -7.9135095e-01   1.5089769e-01   2.8983142e+00   3.6121810e-01   6.1814015e+00   1.2603554e+00   4.7145822e+00  -4.9345064e-01   2.3549101e+00  -2.9153292e+00  -2.6671529e+00  -1.0023000e+00   8.8298274e-01  -1.6847306e-02
  -2.6633571e+00  -3.5490838e+00  -1.6303770e+00  -2.2485984e+00  -1.0227472e+00  -6.0886403e-01   2.0304608e+00   2.0410363e+00   1.5940384e+00   4.1734280e+00  -1.8594746e+00  -1.4403057e+00  -5.4218724e-01   1.0702555e+00   2.9593260e+00   6.9548077e+00  -3.2675601e+00  -2.1105383e+00  -4.4659798e-03  -3.8261545e+00   1.7235921e+00  -3.3491097e+00  -2.6699515e+00  -2.8453918e+00  -2.2900971e+00  -1.2094494e+00  -1.7019230e+00   2.5365672e-01   2.2534219e-01   8.2871959e-01   1.0988801e+00  -2.4721382e+00  -3.0822259e+00  -3.0486744e+00  -1.4027848e+00   5.6542692e-01   1.3341624e+00   1.4249687e+00   2.7380368e+00  -1.4693555e+00  -1.6766962e+00  -1.2125090e+00   4.9742571e-01  -5.2971516e-03   1.4235119e+00  -1.6584452e+00   2.7675816e+00   3.5079185e+00   4.9527282e+00  -3.2257379e+00  -1.8152664e+00  -2.2387586e+00  -5.1355001e-01   6.1753312e-01   2.3177685e+00   3.0484447e+00   6.7482409e+00  -1.7563522e+00  -1.2240880e+00  -2.2151387e+00  -8.1892779e-01   2.5762407e-01   2.7991897e+00   5.0746337e-01   6.0088300e+00   1.4370508e+00   4.5810508e+00  -4.2821773e-01   2.2930831e+00  -2.6843930e+00  -2.7251721e+00  -1.1049276e+00   8.5914532e-01  -2.2434203e-02
  -2.5597386e+00  -3.3369054e+00  -1.5092281e+00  -2.0494451e+00  -1.1036940e+00  -7.0022102e-01   1.9395639e+00   1.9038002e+00   1.6044937e+00   4.0261970e+00  -1.7494481e+00  -1.3081692e+00  -4.8995461e-01   1.0138290e+00   3.0578571e+00   6.6453023e+00  -3.1004457e+00  -2.2159659e+00  -7.4747662e-02  -3.6604800e+00   1.6552487e+00  -3.2024204e+00  -2.4876065e+00  -2.8887934e+00  -2.3123867e+00  -1.2841503e+00  -1.8144940e+00   1.6034819e-01   1.1416457e-01   7.3158643e-01   1.0242261e+00  -2.3113851e+00  -2.8411243e+00  -3.0869693e+00  -1.4113912e+00   4.6643332e-01   1.1958225e+00   1.3357813e+00   2.6512494e+00  -1.3733561e+00  -1.4372395e+00  -1.1917431e+00   5.1276664e-01   7.5370421e-03   1.3825633e+00  -1.7379529e+00   2.6344307e+00   3.4517212e+00   4.7604928e+00  -3.0870983e+00  -1.6361620e+00  -2.1772182e+00  -4.7067984e-01   6.9985709e-01   2.2379477e+00   3.0663195e+00   6.4777809e+00  -1.6505341e+00  -1.1493910e+00  -2.1392579e+00  -8.3323314e-01   3.1819616e-01   2.6694897e+00   6.2014989e-01   5.8007608e+00   1.5837291e+00   4.4160571e+00  -3.8369735e-01   2.2032142e+00  -2.4145348e+00  -2.7650888e+00  -1.1954636e+00   8.2326523e-01  -5.0367320e-02
  -2.4458626e+00  -3.0923241e+00  -1.3826276e+00  -1.8299967e+00  -1.1719950e+00  -7.7814788e-01   1.8487750e+00   1.7549358e+00   1.6056339e+00   3.8552691e+00  -1.6462768e+00  -1.1740857e+00  -4.5508397e-01   9.6685260e-01   3.1335584e+00   6.3227917e+00  -2.9048713e+00  -2.3080956e+00  -1.5106402e-01  -3.4688817e+00   1.5725817e+00  -3.0273207e+00  -2.2767783e+00  -2.9105471e+00  -2.3154589e+00  -1.3465448e+00  -1.9136573e+00   7.0673075e-02   4.4555929e-03   6.3100237e-01   9.3691122e-01  -2.1321553e+00  -2.5652767e+00  -3.1111888e+00  -1.4021188e+00   3.7442520e-01   1.0567910e+00   1.2325461e+00   2.5480429e+00  -1.2780257e+00  -1.1797169e+00  -1.1700190e+00   5.4599851e-01   1.5175101e-02   1.3500335e+00  -1.8182684e+00   2.4969737e+00   3.3869273e+00   4.5553643e+00  -2.9445876e+00  -1.4354570e+00  -2.1315969e+00  -4.1723245e-01   7.5121140e-01   2.1494488e+00   3.0749008e+00   6.1841337e+00  -1.5444671e+00  -1.0666997e+00  -2.0761150e+00  -8.3275694e-01   3.3516788e-01   2.5163850e+00   7.0002049e-01   5.5662342e+00   1.6993393e+00   4.2257172e+00  -3.5842496e-01   2.0897168e+00  -2.1120604e+00  -2.7876283e+00  -1.2716297e+00   7.7449286e-01  -9.7442809e-02
  -2.3244368e+00  -2.8197819e+00  -1.2538912e+00  -1.5962262e+00  -1.2279244e+00  -8.4236413e-01   1.7590877e+00   1.5950999e+00   1.5989071e+00   3.6645506e+00  -1.5509938e+00  -1.0388175e+00  -4.3759716e-01   9.3091995e-01   3.1861559e+00   5.9946950e+00  -2.6869580e+00  -2.3854488e+00  -2.3282787e-01  -3.2551800e+00   1.4787984e+00  -2.8297779e+00  -2.0437569e+00  -2.9116622e+00  -2.3007459e+00  -1.3971566e+00  -1.9983068e+00  -1.3904600e-02  -1.0268593e-01   5.2772033e-01   8.3711928e-01  -1.9394380e+00  -2.2615816e+00  -3.1230813e+00  -1.3771843e+00   2.9008156e-01   9.1832453e-01   1.1160753e+00   2.4282855e+00  -1.1853484e+00  -9.0962845e-01  -1.1487040e+00   5.9480172e-01   1.6476331e-02   1.3247679e+00  -1.8985242e+00   2.3565429e+00   3.3139082e+00   4.3400358e+00  -2.8004836e+00  -1.2164955e+00  -2.1016761e+00  -3.5436529e-01   7.7245224e-01   2.0555206e+00   3.0746175e+00   5.8732694e+00  -1.4381194e+00  -9.7659808e-01  -2.0250815e+00  -8.1663769e-01   3.1261981e-01   2.3474892e+00   7.4924904e-01   5.3148583e+00   1.7842625e+00   4.0168184e+00  -3.5014075e-01   1.9578696e+00  -1.7844153e+00  -2.7940644e+00  -1.3319589e+00   7.1233034e-01  -1.5973729e-01
  -2.1985212e+00  -2.5246931e+00  -1.1264563e+00  -1.3542608e+00  -1.2723667e+00  -8.9276318e-01   1.6712284e+00   1.4254260e+00   1.5861947e+00   3.4587056e+00  -1.4643501e+00  -9.0301494e-01  -4.3689702e-01   9.0704807e-01   3.2163438e+00   5.6683035e+00  -2.4534567e+00  -2.4470394e+00  -3.1930510e-01  -3.0240274e+00   1.3776272e+00  -2.6164222e+00  -1.7953641e+00  -2.8937674e+00  -2.2699974e+00  -1.4370752e+00  -2.0677758e+00  -9.2386556e-02  -2.0625075e-01   4.2240389e-01   7.2552910e-01  -1.7387398e+00  -1.9377394e+00  -3.1245547e+00  -1.3389633e+00   2.1350656e-01   7.8173407e-01   9.8770406e-01   2.2925324e+00  -1.0971803e+00  -6.3257937e-01  -1.1289738e+00   6.5665825e-01   1.0406817e-02   1.3053814e+00  -1.9780796e+00   2.2145080e+00   3.2332000e+00   4.1174068e+00  -2.6571980e+00  -9.8316286e-01  -2.0865508e+00  -2.8348438e-01   7.6549979e-01   1.9592141e+00   3.0663297e+00   5.5516362e+00  -1.3316287e+00  -8.7998895e-01  -1.9852891e+00  -7.8468368e-01   2.5585206e-01   2.1705293e+00   7.7117988e-01   5.0563988e+00   1.8401523e+00   3.7965459e+00  -3.5597531e-01   1.8135783e+00  -1.4399602e+00  -2.7861693e+00  -1.3757329e+00   6.3685807e-01  -2.3279748e-01
  -2.0714154e+00  -2.2132496e+00  -1.0038097e+00  -1.1102045e+00  -1.3067338e+00  -9.2938377e-01   1.5856729e+00   1.2476123e+00   1.5696612e+00   3.2430018e+00  -1.3868552e+00  -7.6721700e-01  -4.5184155e-01   8.9566765e-01   3.2255612e+00   5.3505798e+00  -2.2115254e+00  -2.4923667e+00  -4.0947832e-01  -2.7807388e+00   1.2732000e+00  -2.3943238e+00  -1.5387306e+00  -2.8590469e+00  -2.2252139e+00  -1.4678597e+00  -2.1218089e+00  -1.6421242e-01  -3.0525391e-01   3.1572012e-01   6.0345272e-01  -1.5359110e+00  -1.6019942e+00  -3.1176066e+00  -1.2899129e+00   1.4427185e-01   6.4843975e-01   8.4931527e-01   2.1421645e+00  -1.0152395e+00  -3.5412218e-01  -1.1118090e+00   7.2893749e-01  -3.9425062e-03   1.2903650e+00  -2.0565242e+00   2.0722883e+00   3.1454435e+00   3.8905519e+00  -2.5172233e+00  -7.3975458e-01  -2.0847189e+00  -2.0619609e-01   7.3318754e-01   1.8632846e+00   3.0511549e+00   5.2259408e+00  -1.2253556e+00  -7.7805694e-01  -1.9557289e+00  -7.3735424e-01   1.7104570e-01   1.9930384e+00   7.7003114e-01   4.8003865e+00   1.8697260e+00   3.5722056e+00  -3.7264039e-01   1.6631210e+00  -1.0876968e+00  -2.7661428e+00  -1.4029004e+00   5.4890428e-01  -3.1183489e-01
  -1.9465256e+00  -1.8921941e+00  -8.8939982e-01  -8.6997020e-01  -1.3328630e+00  -9.5239591e-01   1.5026616e+00   1.0639519e+00   1.5515924e+00   3.0231168e+00  -1.3188126e+00  -6.3185614e-01  -4.8083132e-01   8.9664817e-01   3.2157526e+00   5.0479753e+00  -1.9684921e+00  -2.5214050e+00  -5.0195694e-01  -2.5310831e+00   1.1699075e+00  -2.1707456e+00  -1.2810634e+00  -2.8101604e+00  -2.1685843e+00  -1.4914276e+00  -2.1605325e+00  -2.2922167e-01  -3.9869165e-01   2.0841000e-01   4.7290886e-01  -1.3369479e+00  -1.2628495e+00  -3.1042580e+00  -1.2325052e+00   8.1479597e-02   5.1999873e-01   7.0331460e-01   1.9794475e+00  -9.4108689e-01  -7.9607007e-02  -1.0979957e+00   8.0898130e-01  -2.7337668e-02   1.2781931e+00  -2.1336651e+00   1.9313538e+00   3.0513180e+00   3.6626697e+00  -2.3830633e+00  -4.9082863e-01  -2.0941856e+00  -1.2424338e-01   6.7908472e-01   1.7701251e+00   3.0302875e+00   4.9029081e+00  -1.1199091e+00  -6.7221093e-01  -1.9353332e+00  -6.7570233e-01   6.4917388e-02   1.8220827e+00   7.5058425e-01   4.5557573e+00   1.8765220e+00   3.3509634e+00  -3.9661133e-01   1.5128927e+00  -7.3695940e-01  -2.7365260e+00  -1.4139905e+00   4.5014006e-01  -3.9191615e-01
  -1.8272130e+00  -1.5685649e+00  -7.8653340e-01  -6.3912599e-01  -1.3529021e+00  -9.6210198e-01   1.4222125e+00   8.7730189e-01   1.5342292e+00   2.8049203e+00  -1.2603478e+00  -4.9726127e-01  -5.2190392e-01   9.0935553e-01   3.1891307e+00   4.7662662e+00  -1.7316099e+00  -2.5345892e+00  -5.9494411e-01  -2.2810479e+00   1.0722334e+00  -1.9528885e+00  -1.0294157e+00  -2.7501446e+00  -2.1024266e+00  -1.5099369e+00  -2.1844212e+00  -2.8761165e-01  -4.8552598e-01   1.0132945e-01   3.3662258e-01  -1.1477767e+00  -9.2877297e-01  -3.0864915e+00  -1.1691711e+00   2.3840659e-02   3.9810110e-01   5.5255999e-01   1.8075115e+00  -8.7609635e-01   1.8595876e-01  -1.0881315e+00   8.9418341e-01  -6.0382477e-02   1.2674246e+00  -2.2094949e+00   1.7932142e+00   2.9514765e+00   3.4370126e+00  -2.2571460e+00  -2.4104487e-01  -2.1125721e+00  -3.9427630e-02   6.0730310e-01   1.6817297e+00   3.0048276e+00   4.5890392e+00  -1.0161413e+00  -5.6400786e-01  -1.9230322e+00  -6.0128175e-01  -5.5611006e-02   1.6640406e+00   7.1788145e-01   4.3305420e+00   1.8646429e+00   3.1396049e+00  -4.2429243e-01   1.3691593e+00  -3.9708023e-01  -2.7001036e+00  -1.4100302e+00   3.4309043e-01  -4.6814107e-01
  -1.7166351e+00  -1.2494280e+00  -6.9826499e-01  -4.2275754e-01  -1.3691895e+00  -9.5895044e-01   1.3441335e+00   6.9099828e-01   1.5196121e+00   2.5942411e+00  -1.2114262e+00  -3.6365825e-01  -5.7283190e-01   9.3273797e-01   3.1479573e+00   4.5104217e+00  -1.5078168e+00  -2.5327971e+00  -6.8626360e-01  -2.0365882e+00   9.8457404e-01  -1.7476313e+00  -7.9046664e-01  -2.6823025e+00  -2.0291367e+00  -1.5256672e+00  -2.1942678e+00  -3.3989519e-01  -5.6469736e-01  -4.5425021e-03   1.9795255e-01  -9.7403035e-01  -6.0789905e-01  -3.0661955e+00  -1.1022542e+00  -3.0237037e-02   2.8453478e-01   4.0024807e-01   1.6302509e+00  -8.2141981e-01   4.3803766e-01  -1.0826328e+00   9.8206034e-01  -1.0350058e-01   1.2567935e+00  -2.2841480e+00   1.6593991e+00   2.8464858e+00   3.2168028e+00  -2.1417270e+00   4.9988306e-03  -2.1372278e+00   4.6480444e-02   5.2229794e-01   1.5996932e+00   2.9756296e+00   4.2903800e+00  -9.1510889e-01  -4.5506362e-01  -1.9177833e+00  -5.1602552e-01  -1.8371055e-01   1.5244335e+00   6.7694732e-01   4.1316213e+00   1.8385004e+00   2.9443340e+00  -4.5215843e-01   1.2378325e+00  -7.7048275e-02  -2.6597994e+00  -1.3924658e+00   2.3106194e-01  -5.3580353e-01
  -1.6175917e+00  -9.4161066e-01  -6.2728717e-01  -2.2535046e-01  -1.3841370e+00  -9.4355985e-01   1.2680335e+00   5.0872222e-01   1.5094432e+00   2.3966355e+00  -1.1718642e+00  -2.3116859e-01  -6.3122048e-01   9.6543399e-01   3.0943565e+00   4.2844998e+00  -1.3035080e+00  -2.5173259e+00  -7.7344128e-01  -1.8033757e+00   9.1105065e-01  -1.5612882e+00  -5.7032075e-01  -2.6100863e+00  -1.9511426e+00  -1.5409082e+00  -2.1911529e+00  -3.8685944e-01  -6.3516256e-01  -1.0812556e-01   6.0753567e-02  -8.2083424e-01  -3.0774924e-01  -3.0451205e+00  -1.0339751e+00  -8.2554540e-02   1.8112317e-01   2.4976877e-01   1.4521573e+00  -7.7795019e-01   6.7267398e-01  -1.0817473e+00   1.0703092e+00  -1.5691980e-01   1.2452808e+00  -2.3578466e+00   1.5314304e+00   2.7367746e+00   3.0051412e+00  -2.0387915e+00   2.4292639e-01  -2.1653433e+00   1.3183299e-01   4.2867187e-01   1.5252374e+00   2.9431841e+00   4.0123131e+00  -8.1801119e-01  -3.4695753e-01  -1.9185780e+00  -4.2210543e-01  -3.1289920e-01   1.4078104e+00   6.3254884e-01   3.9645478e+00   1.8025739e+00   2.7706067e+00  -4.7686848e-01   1.1242725e+00   2.1482590e-01  -2.6185709e+00  -1.3630946e+00   1.1799758e-01  -5.9053179e-01
  -1.5323861e+00  -6.5144516e-01  -5.7582964e-01  -5.0693196e-02  -1.4001178e+00  -9.1674800e-01   1.1933369e+00   3.3433430e-01   1.5049758e+00   2.2171700e+00  -1.1413384e+00  -9.9809122e-02  -6.9460274e-01   1.0058911e+00   3.0301674e+00   4.0915750e+00  -1.1243320e+00  -2.4898605e+00  -8.5382934e-01  -1.5865633e+00   8.5533010e-01  -1.3993877e+00  -3.7433131e-01  -2.5369813e+00  -1.8708696e+00  -1.5578582e+00  -2.1764175e+00  -4.2952512e-01  -6.9595082e-01  -2.0828323e-01  -7.0810568e-02  -6.9260748e-01  -3.4977448e-02  -3.0248467e+00  -9.6640618e-01  -1.3502507e-01   8.9642066e-02   1.0454129e-01   1.2781029e+00  -7.4628855e-01   8.8658457e-01  -1.0855729e+00   1.1568500e+00  -2.2066052e-01   1.2321630e+00  -2.4308445e+00   1.4107873e+00   2.6225951e+00   2.8049131e+00  -1.9499607e+00   4.6873181e-01  -2.1940617e+00   2.1519260e-01   3.3098881e-01   1.4592598e+00   2.9075394e+00   3.7593873e+00  -7.2610916e-01  -2.4113949e-01  -1.9244287e+00  -3.2178469e-01  -4.3724485e-01   1.3176829e+00   5.8900116e-01   3.8334363e+00   1.7611951e+00   2.6230028e+00  -4.9535258e-01   1.0331235e+00   4.7122078e-01  -2.5793087e+00  -1.3240015e+00   8.2758695e-03  -6.2840612e-01
  -1.4627108e+00  -3.8453686e-01  -5.4557490e-01   9.8197363e-02  -1.4193657e+00  -8.7956183e-01   1.1193058e+00   1.7169098e-01   1.5069417e+00   2.0602337e+00  -1.1193915e+00   3.0502423e-02  -7.6053023e-01   1.0524855e+00   2.9568447e+00   3.9337000e+00  -9.7501581e-01  -2.4524291e+00  -9.2475718e-01  -1.3905760e+00   8.2046134e-01  -1.2664878e+00  -2.0695519e-01  -2.4663869e+00  -1.7907067e+00  -1.5785356e+00  -2.1516331e+00  -4.6910300e-01  -7.4623077e-01  -3.0388110e-01  -1.9248465e-01  -5.9289294e-01   2.0484406e-01  -3.0067633e+00  -9.0145325e-01  -1.8957641e-01   1.1724211e-02  -3.2151215e-02   1.1130972e+00  -7.2671961e-01   1.0772240e+00  -1.0940796e+00   1.2398494e+00  -2.9452925e-01   1.2170342e+00  -2.5033713e+00   1.2988682e+00   2.5040044e+00   2.6187009e+00  -1.8764157e+00   6.7890818e-01  -2.2205866e+00   2.9540319e-01   2.3360420e-01   1.4023948e+00   2.8682717e+00   3.5351898e+00  -6.4063590e-01  -1.3884858e-01  -1.9343441e+00  -2.1727579e-01  -5.5151659e-01   1.2565019e+00   5.5002356e-01   3.7409219e+00   1.7183665e+00   2.5051440e+00  -5.0487261e-01   9.6818668e-01   6.8607516e-01  -2.5447405e+00  -1.2774967e+00  -9.3523823e-02  -6.4605468e-01
  -1.4095667e+00  -1.4556684e-01  -5.3759678e-01   2.1912587e-01  -1.4438845e+00  -8.3330252e-01   1.0450736e+00   2.4459957e-02   1.5155181e+00   1.9293895e+00  -1.1054421e+00   1.5993079e-01  -8.2665726e-01   1.1036293e+00   2.8754088e+00   3.8118960e+00  -8.5922750e-01  -2.4073464e+00  -9.8368969e-01  -1.2189404e+00   8.0874155e-01  -1.1660340e+00  -7.1642661e-02  -2.4015073e+00  -1.7129809e+00  -1.6047036e+00  -2.1185700e+00  -5.0694372e-01  -7.8537729e-01  -3.9384719e-01  -3.0014961e-01  -5.2422275e-01   4.0739069e-01  -2.9920603e+00  -8.4084525e-01  -2.4805333e-01  -5.1239306e-02  -1.5731265e-01   9.6203766e-01  -7.1919956e-01   1.2428194e+00  -1.1071383e+00   1.3177252e+00  -3.7811711e-01   1.1997975e+00  -2.5755819e+00   1.1969483e+00   2.3808664e+00   2.4487053e+00  -1.8188397e+00   8.7055061e-01  -2.2422873e+00   3.7163577e-01   1.4051531e-01   1.3550751e+00   2.8245052e+00   3.3422676e+00  -5.6270810e-01  -4.1051769e-02  -1.9473025e+00  -1.1061569e-01  -6.5128639e-01   1.2256682e+00   5.1864479e-01   3.6881753e+00   1.6776157e+00   2.4196421e+00  -5.0306155e-01   9.3232820e-01   8.5480581e-01  -2.5173472e+00  -1.2260503e+00  -1.8286665e-01  -6.4072850e-01
  -1.3732217e+00   6.1862712e-02  -5.5232476e-01   3.1074283e-01  -1.4753700e+00  -7.7954268e-01   9.6969391e-01  -1.0405192e-01   1.5303363e+00   1.8272704e+00  -1.0987963e+00   2.8869213e-01  -8.9081567e-01   1.1578561e+00   2.7864444e+00   3.7261669e+00  -7.7948069e-01  -2.3571401e+00  -1.0283752e+00  -1.0741632e+00   8.2161928e-01  -1.1002651e+00   2.9234295e-02  -2.3452518e+00  -1.6399331e+00  -1.6378072e+00  -2.0791614e+00  -5.4447704e-01  -8.1303143e-01  -4.7722327e-01  -3.9003961e-01  -4.8802631e-01   5.6969632e-01  -2.9817283e+00  -7.8613090e-01  -3.1212022e-01  -9.8191733e-02  -2.6835703e-01   8.2947261e-01  -7.2335695e-01   1.3823709e+00  -1.1245501e+00   1.3891326e+00  -4.7080146e-01   1.1806260e+00  -2.6475137e+00   1.1061337e+00   2.2528760e+00   2.2966826e+00  -1.7773862e+00   1.0414294e+00  -2.2567957e+00   4.4340087e-01   5.5235868e-02   1.3175828e+00   2.7749798e+00   3.1820974e+00  -4.9324684e-01   5.1591520e-02  -1.9622283e+00  -3.5682270e-03  -7.3298811e-01   1.2255679e+00   4.9715395e-01   3.6749680e+00   1.6418883e+00   2.3680813e+00  -4.8794746e-01   9.2742372e-01   9.7446133e-01  -2.4992915e+00  -1.1722172e+00  -2.5549652e-01  -6.1035847e-01
  -1.3532103e+00   2.3533361e-01  -5.8953471e-01   3.7254195e-01  -1.5151425e+00  -7.2012944e-01   8.9220517e-01  -2.1104632e-01   1.5505305e+00   1.7555258e+00  -1.0986618e+00   4.1700782e-01  -9.5107807e-01   1.2138765e+00   2.6901442e+00   3.6755399e+00  -7.3708285e-01  -2.3044625e+00  -1.0569669e+00  -9.5765770e-01   8.5964130e-01  -1.0701696e+00   9.4413802e-02  -2.3001438e+00  -1.5736939e+00  -1.6789222e+00  -2.0354601e+00  -5.8313776e-01  -8.2914330e-01  -5.5319894e-01  -4.5893166e-01  -4.8458452e-01   6.9020562e-01  -2.9765626e+00  -7.3867966e-01  -3.8316471e-01  -1.2848930e-01  -3.6319322e-01   7.1939521e-01  -7.3850698e-01   1.4956188e+00  -1.1460741e+00   1.4529343e+00  -5.7175011e-01   1.1598992e+00  -2.7190514e+00   1.0273152e+00   2.1196086e+00   2.1638989e+00  -1.7516740e+00   1.1900282e+00  -2.2620929e+00   5.1052635e-01  -1.9303396e-02   1.2900848e+00   2.7181637e+00   3.0551020e+00  -4.3291597e-01   1.3873520e-01  -1.9779809e+00   1.0243981e-01  -7.9394157e-01   1.2556288e+00   4.8709052e-01   3.6997775e+00   1.6134784e+00   2.3510298e+00  -4.5796830e-01   9.5433401e-01   1.0438037e+00  -2.4923592e+00  -1.1185525e+00  -3.0764164e-01  -5.5359752e-01
  -1.3483761e+00   3.7366304e-01  -6.4836469e-01   4.0483013e-01  -1.5640906e+00  -6.5717170e-01   8.1171021e-01  -2.9434886e-01   1.5748156e+00   1.7148118e+00  -1.1041658e+00   5.4504606e-01  -1.0058077e+00   1.2706006e+00   2.5863887e+00   3.6581208e+00  -7.3212865e-01  -2.2519897e+00  -1.0681084e+00  -8.6972770e-01   9.2244437e-01  -1.0754934e+00   1.2373564e-01  -2.2682437e+00  -1.5162582e+00  -1.7287131e+00  -1.9895881e+00  -6.2427816e-01  -8.3399454e-01  -6.2112412e-01  -5.0429478e-01  -5.1303109e-01   7.6876888e-01  -2.9771696e+00  -6.9968679e-01  -4.6220443e-01  -1.4195904e-01  -4.4026807e-01   6.3507578e-01  -7.6367822e-01   1.5829784e+00  -1.1714498e+00   1.5081573e+00  -6.7992499e-01   1.1381164e+00  -2.7899054e+00   9.6112046e-01   1.9805893e+00   2.0511042e+00  -1.7408103e+00   1.3155487e+00  -2.2565826e+00   5.7310137e-01  -8.0826787e-02   1.2726437e+00   2.6523975e+00   2.9607049e+00  -3.8208172e-01   2.2032288e-01  -1.9933587e+00   2.0634565e-01  -8.3235147e-01   1.3143878e+00   4.8926517e-01   3.7599226e+00   1.5939895e+00   2.3680698e+00  -4.1198435e-01   1.0129086e+00   1.0633166e+00  -2.4979168e+00  -1.0675129e+00  -3.3617934e-01  -4.6985057e-01
  -1.3569508e+00   4.7690156e-01  -7.2735145e-01   4.0867183e-01  -1.6226246e+00  -5.9300670e-01   7.2746578e-01  -3.5248771e-01   1.6015899e+00   1.7048225e+00  -1.1143731e+00   6.7285785e-01  -1.0536933e+00   1.3271286e+00   2.4748535e+00   3.6711676e+00  -7.6353559e-01  -2.2023115e+00  -1.0609760e+00  -8.0959961e-01   1.0087902e+00  -1.1147934e+00   1.1809543e-01  -2.2510870e+00  -1.4694551e+00  -1.7873995e+00  -1.9436783e+00  -6.6906896e-01  -8.2819494e-01  -6.8049857e-01  -5.2439072e-01  -5.7140025e-01   8.0658272e-01  -2.9839706e+00  -6.7017814e-01  -5.4979995e-01  -1.3893023e-01  -4.9856898e-01   5.7893911e-01  -7.9764977e-01   1.6454506e+00  -1.2004094e+00   1.5539454e+00  -7.9408619e-01   1.1158018e+00  -2.8595965e+00   9.0787021e-01   1.8353772e+00   1.9585247e+00  -1.7434392e+00   1.4178802e+00  -2.2391470e+00   6.3139490e-01  -1.2775799e-01   1.2652094e+00   2.5760600e+00   2.8974144e+00  -3.4079709e-01   2.9653856e-01  -2.0071206e+00   3.0744222e-01  -8.4728822e-01   1.3995712e+00   5.0380334e-01   3.8517177e+00   1.5843260e+00   2.4178417e+00  -3.4929320e-01   1.1020120e+00   1.0351396e+00  -2.5168796e+00  -1.0213506e+00  -3.3875456e-01  -3.5929462e-01
  -1.3766666e+00   5.4627821e-01  -8.2448378e-01   3.8580945e-01  -1.6906417e+00  -5.3014508e-01   6.3897524e-01  -3.8473421e-01   1.6290471e+00   1.7243536e+00  -1.1283070e+00   8.0031488e-01  -1.0937682e+00   1.3827185e+00   2.3551301e+00   3.7111778e+00  -8.2911887e-01  -2.1578162e+00  -1.0352784e+00  -7.7550283e-01   1.1166391e+00  -1.1855325e+00   7.9365351e-02  -2.2496334e+00  -1.4349121e+00  -1.8547311e+00  -1.8998037e+00  -7.1839490e-01  -8.1265410e-01  -7.3094251e-01  -5.1832410e-01  -6.5671733e-01   8.0608377e-01  -2.9972013e+00  -6.5101269e-01  -6.4597937e-01  -1.2023660e-01  -5.3759363e-01   5.5248824e-01  -8.3899656e-01   1.6845154e+00  -1.2326799e+00   1.5895146e+00  -9.1279652e-01   1.0934078e+00  -2.9274550e+00   8.6754057e-01   1.6836593e+00   1.8858753e+00  -1.7578142e+00   1.4975422e+00  -2.2091825e+00   6.8575856e-01  -1.5923765e-01   1.2675937e+00   2.4877376e+00   2.8629319e+00  -3.0881062e-01   3.6773721e-01  -2.0180254e+00   4.0533826e-01  -8.3865884e-01   1.5081825e+00   5.3020308e-01   3.9706411e+00   1.5847057e+00   2.4981040e+00  -2.6965215e-01   1.2195699e+00   9.6293709e-01  -2.5496934e+00  -9.8199984e-01  -3.1385207e-01  -2.2289136e-01
  -1.4048928e+00   5.8409897e-01  -9.3726787e-01   3.3856571e-01  -1.7675036e+00  -4.7119203e-01   5.4607657e-01  -3.9110690e-01   1.6552874e+00   1.7713871e+00  -1.1449717e+00   9.2705891e-01  -1.1254145e+00   1.4367348e+00   2.2268516e+00   3.7739879e+00  -9.2569813e-01  -2.1205777e+00  -9.9122211e-01  -7.6478990e-01   1.2432511e+00  -1.2842112e+00   1.0287556e-02  -2.2642344e+00  -1.4140128e+00  -1.9299739e+00  -1.8599034e+00  -7.7275267e-01  -7.8852853e-01  -7.7215436e-01  -4.8604375e-01  -7.6512715e-01   7.7080337e-01  -3.0169063e+00  -6.4287909e-01  -7.5018027e-01  -8.7187913e-02  -5.5729648e-01   5.5626968e-01  -8.8614067e-01   1.7020177e+00  -1.2679735e+00   1.6141141e+00  -1.0344270e+00   1.0712306e+00  -2.9926313e+00   8.3973709e-01   1.5253418e+00   1.8323868e+00  -1.7818886e+00   1.5556014e+00  -2.1666163e+00   7.3652807e-01  -1.7511460e-01   1.2794317e+00   2.3863825e+00   2.8542718e+00  -2.8559741e-01   4.3436328e-01  -2.0248869e+00   4.9989430e-01  -8.0717048e-01   1.6365991e+00   5.6740097e-01   4.1115066e+00   1.5946899e+00   2.6057994e+00  -1.7330798e-01   1.3626287e+00   8.5171000e-01  -2.5963264e+00  -9.5096793e-01  -2.6082685e-01  -6.2390951e-02
  -1.4387858e+00   5.9360345e-01  -1.0628009e+00   2.6973151e-01  -1.8520294e+00  -4.1874672e-01   4.4901492e-01  -3.7234290e-01   1.6784209e+00   1.8431910e+00  -1.1633751e+00   1.0524687e+00  -1.1483535e+00   1.4885941e+00   2.0898055e+00   3.8548902e+00  -1.0492313e+00  -2.0922464e+00  -9.2944704e-01  -7.7408759e-01   1.3853093e+00  -1.4065248e+00  -8.5653116e-02  -2.2946163e+00  -1.4078461e+00  -2.0119067e+00  -1.8256983e+00  -8.3216016e-01  -7.5714873e-01  -8.0386428e-01  -4.2830150e-01  -8.9205252e-01   7.0519324e-01  -3.0429317e+00  -6.4628319e-01  -8.6121587e-01  -4.1512479e-02  -5.5802481e-01   5.8987768e-01  -9.3740670e-01   1.7000550e+00  -1.3059691e+00   1.6270072e+00  -1.1571671e+00   1.0493480e+00  -3.0541178e+00   8.2368477e-01   1.3606330e+00   1.7968489e+00  -1.8134204e+00   1.5935755e+00  -2.1118981e+00   7.8393348e-01  -1.7591350e-01   1.3001448e+00   2.2714456e+00   2.8678876e+00  -2.7040847e-01   4.9686529e-01  -2.0266367e+00   5.9114166e-01  -7.5428776e-01   1.7806778e+00   6.1384203e-01   4.2686361e+00   1.6132299e+00   2.7371262e+00  -6.1032940e-02   1.5274309e+00   7.0756324e-01  -2.6562692e+00  -9.2923419e-01  -1.7990048e-01   1.1967416e-01
  -1.4754430e+00   5.7878900e-01  -1.1978495e+00   1.8244757e-01  -1.9425056e+00  -3.7528225e-01   3.4849305e-01  -3.2984176e-01   1.6966519e+00   1.9364239e+00  -1.1825539e+00   1.1756470e+00  -1.1626239e+00   1.5377129e+00   1.9440334e+00   3.9487605e+00  -1.1949673e+00  -2.0739539e+00  -8.5094564e-01  -7.9947161e-01   1.5390502e+00  -1.5475407e+00  -2.0436906e-01  -2.3398786e+00  -1.4171508e+00  -2.0988331e+00  -1.7986051e+00  -8.9608794e-01  -7.1993177e-01  -8.2579171e-01  -3.4657680e-01  -1.0323770e+00   6.1443151e-01  -3.0749114e+00  -6.6152500e-01  -9.7727095e-01   1.4725837e-02  -5.4045522e-01   6.5198911e-01  -9.9107873e-01   1.6808738e+00  -1.3462873e+00   1.6274711e+00  -1.2790413e+00   1.0275868e+00  -3.1107850e+00   8.1823719e-01   1.1901071e+00   1.7776638e+00  -1.8500858e+00   1.6133286e+00  -2.0459731e+00   8.2802916e-01  -1.6277956e-01   1.3289077e+00   2.1429705e+00   2.8997996e+00  -2.6233267e-01   5.5561394e-01  -2.0223925e+00   6.7919386e-01  -6.8218266e-01   1.9358681e+00   6.6755093e-01   4.4360266e+00   1.6387250e+00   2.8876204e+00   6.5838101e-02   1.7095014e+00   5.3744400e-01  -2.7285416e+00  -9.1716807e-01  -7.2131169e-02   3.2000843e-01
  -1.5120491e+00   5.4420990e-01  -1.3389307e+00   8.0084620e-02  -2.0367160e+00  -3.4301210e-01   2.4569174e-01  -2.6558802e-01   1.7083444e+00   2.0472404e+00  -1.2015974e+00   1.2954312e+00  -1.1685482e+00   1.5834690e+00   1.7898994e+00   4.0502011e+00  -1.3576103e+00  -2.0662320e+00  -7.5697625e-01  -8.3665353e-01   1.7003958e+00  -1.7018855e+00  -3.4131527e-01  -2.3985079e+00  -1.4422535e+00  -2.1886089e+00  -1.7796515e+00  -9.6342027e-01  -6.7828679e-01  -8.3761484e-01  -2.4297698e-01  -1.1806415e+00   5.0421613e-01  -3.1122561e+00  -6.8866563e-01  -1.0959319e+00   7.9230456e-02  -5.0553984e-01   7.4042529e-01  -1.0454569e+00   1.6467800e+00  -1.3884648e+00   1.6148201e+00  -1.3979347e+00   1.0055253e+00  -3.1614235e+00   8.2190746e-01   1.0147423e+00   1.7729081e+00  -1.8895937e+00   1.6169673e+00  -1.9702328e+00   8.6864871e-01  -1.3740355e-01   1.3646279e+00   2.0016422e+00   2.9457194e+00  -2.6036546e-01   6.1083001e-01  -2.0115207e+00   7.6415580e-01  -5.9367258e-01   2.0973322e+00   7.2620475e-01   4.6075141e+00   1.6690931e+00   3.0522458e+00   2.0537549e-01   1.9037496e+00   3.4886354e-01  -2.8117057e+00  -9.1447312e-01   6.0634775e-02   5.3459018e-01
  -1.5460065e+00   4.9476180e-01  -1.4823935e+00  -3.3870984e-02  -2.1319951e+00  -3.2375117e-01   1.4225703e-01  -1.8205855e-01   1.7120649e+00   2.1713942e+00  -1.2196725e+00   1.4104178e+00  -1.1666928e+00   1.6251756e+00   1.6281331e+00   4.1536921e+00  -1.5314910e+00  -2.0689558e+00  -6.4897933e-01  -8.8117339e-01   1.8650783e+00  -1.8639377e+00  -4.9163385e-01  -2.4684139e+00  -1.4830098e+00  -2.2786907e+00  -1.7693976e+00  -1.0324536e+00  -6.3352015e-01  -8.3895697e-01  -1.2012219e-01  -1.3312477e+00   3.8055406e-01  -3.1541441e+00  -7.2748502e-01  -1.2142528e+00   1.4958773e-01  -4.5446768e-01   8.5223494e-01  -1.0989122e+00   1.6000651e+00  -1.4319340e+00   1.5884521e+00  -1.5116306e+00   9.8252789e-01  -3.2047988e+00   8.3292017e-01   8.3593092e-01   1.7803995e+00  -1.9297963e+00   1.6067417e+00  -1.8864497e+00   9.0538798e-01  -1.0192945e-01   1.4059407e+00   1.8487849e+00   3.0011708e+00  -2.6347812e-01   6.6252683e-01  -1.9936894e+00   8.4603784e-01  -4.9214317e-01   2.2600686e+00   7.8720854e-01   4.7769255e+00   1.7018539e+00   3.2254952e+00   3.5503755e-01   2.1045858e+00   1.4961562e-01  -2.9038847e+00  -9.2016318e-01   2.1582545e-01   7.5873140e-01
  -1.5750417e+00   4.3546083e-01  -1.6245004e+00  -1.5592174e-01  -2.2253020e+00  -3.1878115e-01   4.0253197e-02  -8.2120548e-02   1.7066088e+00   2.3043380e+00  -1.2360460e+00   1.5190010e+00  -1.1578226e+00   1.6620760e+00   1.4598396e+00   4.2537498e+00  -1.7107370e+00  -2.0813107e+00  -5.2850465e-01  -9.2858688e-01   2.0287561e+00  -2.0280137e+00  -6.5029291e-01  -2.5469790e+00  -1.5387473e+00  -2.3662028e+00  -1.7678704e+00  -1.1009357e+00  -5.8674900e-01  -8.2939277e-01   1.8976258e-02  -1.4786608e+00   2.4955084e-01  -3.1995175e+00  -7.7743534e-01  -1.3288555e+00   2.2338696e-01  -3.8864134e-01   9.8379519e-01  -1.1499361e+00   1.5429509e+00  -1.4760106e+00   1.5479125e+00  -1.6178570e+00   9.5781173e-01  -3.2397075e+00   8.4928312e-01   6.5545740e-01   1.7977654e+00  -1.9687873e+00   1.5849553e+00  -1.7966973e+00   9.3761327e-01  -5.8848838e-02   1.4512212e+00   1.6863134e+00   3.0616050e+00  -2.7068196e-01   7.1046939e-01  -1.9689040e+00   9.2467894e-01  -3.8145254e-01   2.4190376e+00   8.4777584e-01   4.9382253e+00   1.7342262e+00   3.4015045e+00   5.1167639e-01   2.3060551e+00  -5.2496473e-02  -3.0027895e+00  -9.3257538e-01   3.9021721e-01   9.8716476e-01
  -1.5972822e+00   3.7122719e-01  -1.7615059e+00  -2.8265043e-01  -2.3133178e+00  -3.2873239e-01  -5.7916425e-02   3.1074241e-02   1.6910121e+00   2.4413237e+00  -1.2501026e+00   1.6194162e+00  -1.1428502e+00   1.6933521e+00   1.2864811e+00   4.3450882e+00  -1.8894399e+00  -2.1017912e+00  -3.9715375e-01  -9.7464098e-01   2.1871197e+00  -2.1885469e+00  -8.1221767e-01  -2.6311281e+00  -1.6082220e+00  -2.4480243e+00  -1.7745178e+00  -1.1661450e+00  -5.3882964e-01  -8.0847426e-01   1.7103733e-01  -1.6176017e+00   1.1720542e-01  -3.2470842e+00  -8.3759548e-01  -1.4360611e+00   2.9833649e-01  -3.0966647e-01   1.1309285e+00  -1.1971841e+00   1.4775486e+00  -1.5198930e+00   1.4929696e+00  -1.7143453e+00   9.3053387e-01  -3.2650345e+00   8.6887292e-01   4.7544787e-01   1.8225134e+00  -2.0049837e+00   1.5538839e+00  -1.7032599e+00   9.6449296e-01  -1.0885201e-02   1.4986133e+00   1.5166410e+00   3.1225142e+00  -2.8108354e-01   7.5415234e-01  -1.9375215e+00   9.9968259e-01  -2.6581391e-01   2.5692856e+00   9.0501527e-01   5.0856530e+00   1.7632385e+00   3.5741837e+00   6.7157583e-01   2.5019919e+00  -2.4991693e-01  -3.1057504e+00  -9.4942220e-01   5.8001975e-01   1.2141622e+00
  -1.6113052e+00   3.0668286e-01  -1.8897352e+00  -4.1079679e-01  -2.3925614e+00  -3.5349306e-01  -1.4961618e-01   1.5419463e-01   1.6645561e+00   2.5775049e+00  -1.2613613e+00   1.7097835e+00  -1.1227884e+00   1.7181465e+00   1.1098334e+00   4.4227713e+00  -2.0618173e+00  -2.1282315e+00  -2.5653937e-01  -1.0154304e+00   2.3359883e+00  -2.3402502e+00  -9.7241250e-01  -2.7174160e+00  -1.6895924e+00  -2.5208949e+00  -1.7881897e+00  -1.2250103e+00  -4.9030790e-01  -7.7577391e-01   3.3262631e-01  -1.7432255e+00  -1.0786028e-02  -3.2953314e+00  -9.0663394e-01  -1.5320471e+00   3.7236700e-01  -2.1934792e-01   1.2890325e+00  -1.2395121e+00   1.4058307e+00  -1.5626771e+00   1.4236915e+00  -1.7988982e+00   8.9989016e-01  -3.2798101e+00   8.8952998e-01   2.9829437e-01   1.8520978e+00  -2.0371849e+00   1.5156989e+00  -1.6085379e+00   9.8504642e-01   3.9127855e-02   1.5460711e+00   1.3425545e+00   3.1795402e+00  -2.9392761e-01   7.9279605e-01  -1.9002442e+00   1.0703685e+00  -1.4965829e-01   2.7060624e+00   9.5602682e-01   5.2138508e+00   1.7858531e+00   3.7373655e+00   8.3052793e-01   2.6861914e+00  -4.3557098e-01  -3.2097628e+00  -9.6788183e-01   7.8097353e-01   1.4336866e+00
  -1.6161524e+00   2.4597181e-01  -2.0056601e+00  -5.3731947e-01  -2.4595207e+00  -3.9215724e-01  -2.3210608e-01   2.8383042e-01   1.6267702e+00   2.7080449e+00  -1.2694841e+00   1.7881518e+00  -1.0986989e+00   1.7355949e+00   9.3192191e-01   4.4823584e+00  -2.2223645e+00  -2.1578723e+00  -1.0826198e-01  -1.0475293e+00   2.4714085e+00  -2.4782615e+00  -1.1260738e+00  -2.8021298e+00  -1.7804175e+00  -2.5815357e+00  -1.8071506e+00  -1.2742608e+00  -4.4139599e-01  -7.3094122e-01   5.0026150e-01  -1.8512765e+00  -1.2921117e-01  -3.3425473e+00  -9.8278772e-01  -1.6130206e+00   4.4371529e-01  -1.1968433e-01   1.4532233e+00  -1.2760016e+00   1.3296138e+00  -1.6033831e+00   1.3405164e+00  -1.8694628e+00   8.6521305e-01  -3.2832557e+00   9.0915502e-01   1.2655927e-01   1.8839846e+00  -2.0646053e+00   1.4723983e+00  -1.5149505e+00   9.9820484e-01   8.8369982e-02   1.5914140e+00   1.1670689e+00   3.2285823e+00  -3.0862604e-01   8.2536114e-01  -1.8580898e+00   1.1357422e+00  -3.7479086e-02   2.8249323e+00   9.9800463e-01   5.3179840e+00   1.7991023e+00   3.8849687e+00   9.8395200e-01   2.8525981e+00  -6.0307078e-01  -3.3115428e+00  -9.8472540e-01   9.8846079e-01   1.6395761e+00
  -1.6113196e+00   1.9261085e-01  -2.1059756e+00  -6.5944458e-01  -2.5107963e+00  -4.4302008e-01  -3.0268348e-01   4.1658514e-01   1.5774384e+00   2.8282335e+00  -1.2742805e+00   1.8525406e+00  -1.0716488e+00   1.7448625e+00   7.5494617e-01   4.5200324e+00  -2.3659968e+00  -2.1874635e+00   4.6098221e-02  -1.0680923e+00   2.5897486e+00  -2.5982704e+00  -1.2686969e+00  -2.8814072e+00  -1.8776870e+00  -2.6267805e+00  -1.8291284e+00  -1.3106024e+00  -3.9197848e-01  -6.7376781e-01   6.7050885e-01  -1.9382169e+00  -2.3350323e-01  -3.3868530e+00  -1.0638646e+00  -1.6754000e+00   5.1098209e-01  -1.2854527e-02   1.6184857e+00  -1.3059759e+00   1.2505481e+00  -1.6409948e+00   1.2443036e+00  -1.9242079e+00   8.2605707e-01  -3.2748222e+00   9.2580008e-01  -3.7132512e-02   1.9157120e+00  -2.0868802e+00   1.4257390e+00  -1.4248428e+00   1.0028818e+00   1.3415527e-01   1.6323905e+00   9.9327248e-01   3.2659004e+00  -3.2477219e-01   8.5058057e-01  -1.8123414e+00   1.1944880e+00   6.6336621e-02   2.9218729e+00   1.0283480e+00   5.3938513e+00   1.8002309e+00   4.0111761e+00   1.1270546e+00   2.9955096e+00  -7.4689043e-01  -3.4075999e+00  -9.9647588e-01   1.1976309e+00   1.8257580e+00
  -1.5967226e+00   1.4937726e-01  -2.1876783e+00  -7.7470287e-01  -2.5432508e+00  -5.0362488e-01  -3.5883048e-01   5.4915908e-01   1.5166114e+00   2.9336128e+00  -1.2757058e+00   1.9009856e+00  -1.0426674e+00   1.7451833e+00   5.8119646e-01   4.5327077e+00  -2.4881820e+00  -2.2134003e+00   2.0497707e-01  -1.0749252e+00   2.6878011e+00  -2.6966195e+00  -1.3961746e+00  -2.9513650e+00  -1.9778840e+00  -2.6537158e+00  -1.8514002e+00  -1.3309079e+00  -3.4164840e-01  -6.0425535e-01   8.4006343e-01  -2.0013244e+00  -3.1987747e-01  -3.4262469e+00  -1.1472741e+00  -1.7159956e+00   5.7316110e-01   9.8810227e-02   1.7798308e+00  -1.3290049e+00   1.1701114e+00  -1.6745059e+00   1.1363601e+00  -1.9615993e+00   7.8226164e-01  -3.2542157e+00   9.3774835e-01  -1.9020638e-01   1.9449463e+00  -2.1040444e+00   1.3771736e+00  -1.3403995e+00   9.9804548e-01   1.7404572e-01   1.6667497e+00   8.2417551e-01   3.2882142e+00  -3.4214067e-01   8.6700812e-01  -1.7644814e+00   1.2449845e+00   1.5768317e-01   2.9933639e+00   1.0447746e+00   5.4379835e+00   1.7868392e+00   4.1106267e+00   1.2550258e+00   3.1097818e+00  -8.6250773e-01  -3.4943244e+00  -9.9959173e-01   1.4035377e+00   1.9864832e+00
  -1.5726441e+00   1.1823779e-01  -2.2481427e+00  -8.8095731e-01  -2.5541575e+00  -5.7086200e-01  -3.9835877e-01   6.7842179e-01   1.4446247e+00   3.0201121e+00  -1.2738533e+00   1.9315897e+00  -1.0127115e+00   1.7358997e+00   4.1297119e-01   4.5181136e+00  -2.5850572e+00  -2.2318878e+00   3.6681330e-01  -1.0665202e+00   2.7628880e+00  -2.7703905e+00  -1.5048913e+00  -3.0082388e+00  -2.0770836e+00  -2.6598184e+00  -1.8709126e+00  -1.3324103e+00  -2.8977001e-01  -5.2268124e-01   1.0058171e+00  -2.0387532e+00  -3.8543684e-01  -3.4586589e+00  -1.2300898e+00  -1.7321803e+00   6.2963884e-01   2.1287172e-01   1.9324539e+00  -1.3449000e+00   1.0896060e+00  -1.7029714e+00   1.0184359e+00  -1.9804718e+00   7.3398613e-01  -3.2214103e+00   9.4357794e-01  -3.3024872e-01   1.9695332e+00  -2.1164870e+00   1.3277964e+00  -1.2635680e+00   9.8279195e-01   2.0595353e-01   1.6923205e+00   6.6257363e-01   3.2927950e+00  -3.6067352e-01   8.7308388e-01  -1.7161106e+00   1.2853500e+00   2.3290949e-01   3.0364652e+00   1.0454321e+00   5.4477296e+00   1.7570206e+00   4.1786061e+00   1.3632615e+00   3.1910343e+00  -9.4651062e-01  -3.5680911e+00  -9.9066699e-01   1.6012868e+00   2.1165734e+00
  -1.5396724e+00   1.0032088e-01  -2.2852044e+00  -9.7642380e-01  -2.5413415e+00  -6.4111459e-01  -4.1954493e-01   8.0147374e-01   1.3621197e+00   3.0841840e+00  -1.2689419e+00   1.9425855e+00  -9.8263645e-01   1.7165003e+00   2.5249780e-01   4.4748559e+00  -2.6535325e+00  -2.2391274e+00   5.3002972e-01  -1.0420620e+00   2.8129664e+00  -2.8174615e+00  -1.5918083e+00  -3.0485224e+00  -2.1710820e+00  -2.6430886e+00  -1.8844309e+00  -1.3128874e+00  -2.3556368e-01  -4.2965752e-01   1.1649125e+00  -2.0495620e+00  -4.2824226e-01  -3.4820153e+00  -1.3091426e+00  -1.7220411e+00   6.8016678e-01   3.2684625e-01   2.0718873e+00  -1.3536999e+00   1.0101565e+00  -1.7255578e+00   8.9268881e-01  -1.9800923e+00   6.8171353e-01  -3.1766495e+00   9.4220668e-01  -4.5510989e-01   1.9875438e+00  -2.1248843e+00   1.2783002e+00  -1.1959969e+00   9.5641262e-01   2.2822708e-01   1.7070960e+00   5.1093269e-01   3.2775450e+00  -3.8045469e-01   8.6721403e-01  -1.6688603e+00   1.3135144e+00   2.8898108e-01   3.0488818e+00   1.0289999e+00   5.4213262e+00   1.7094817e+00   4.2112360e+00   1.4475968e+00   3.2358403e+00  -9.9666810e-01  -3.6253767e+00  -9.6663570e-01   1.7861858e+00   2.2116637e+00
  -1.4986341e+00   9.5931732e-02  -2.2972368e+00  -1.0596864e+00  -2.5033060e+00  -7.1044109e-01  -4.2124877e-01   9.1569861e-01   1.2700628e+00   3.1229392e+00  -1.2612992e+00   1.9324087e+00  -9.5317659e-01   1.6866564e+00   1.0186043e-01   4.4024488e+00  -2.6913761e+00  -2.2315139e+00   6.9301286e-01  -1.0014026e+00   2.8367263e+00  -2.8365475e+00  -1.6545417e+00  -3.0691079e+00  -2.2555553e+00  -2.6021692e+00  -1.8887075e+00  -1.2708261e+00  -1.7820478e-01  -3.2617757e-01   1.3147848e+00  -2.0337039e+00  -4.4734449e-01  -3.4943110e+00  -1.3811406e+00  -1.6845049e+00   7.2481176e-01   4.3827929e-01   2.1941434e+00  -1.3556485e+00   9.3270990e-01  -1.7415904e+00   7.6161870e-01  -1.9602102e+00   6.2622579e-01  -3.1204375e+00   9.3291839e-01  -5.6299464e-01   1.9973165e+00  -2.1301221e+00   1.2289550e+00  -1.1389881e+00   9.1845497e-01   2.3971602e-01   1.7093242e+00   3.7129989e-01   3.2410632e+00  -4.0167487e-01   8.4786376e-01  -1.6242998e+00   1.3273191e+00   3.2362097e-01   3.0290207e+00   9.9477562e-01   5.3579484e+00   1.6436379e+00   4.2056471e+00   1.5045346e+00   3.2418901e+00  -1.0119636e+00  -3.6628832e+00  -9.2496905e-01   1.9538912e+00   2.2684308e+00
  -1.4505309e+00   1.0460717e-01  -2.2832279e+00  -1.1297085e+00  -2.4393384e+00  -7.7478045e-01  -4.0300917e-01   1.0188076e+00   1.1697562e+00   3.1342666e+00  -1.2513436e+00   1.8997841e+00  -9.2493271e-01   1.6462568e+00  -3.7063474e-02   4.3013244e+00  -2.6972768e+00  -2.2058313e+00   8.5409421e-01  -9.4501590e-01   2.8336740e+00  -2.8272176e+00  -1.6914274e+00  -3.0674138e+00  -2.3262331e+00  -2.5364449e+00  -1.8806594e+00  -1.2055553e+00  -1.1692688e-01  -2.1364730e-01   1.4531915e+00  -1.9919871e+00  -4.4277581e-01  -3.4936888e+00  -1.4428088e+00  -1.6194317e+00   7.6389152e-01   5.4482681e-01   2.2958389e+00  -1.3511679e+00   8.5803289e-01  -1.7505951e+00   6.2797732e-01  -1.9210949e+00   5.6855601e-01  -3.0535221e+00   9.1537160e-01  -6.5253693e-01   1.9974933e+00  -2.1332068e+00   1.1796113e+00  -1.0934688e+00   8.6877233e-01   2.3981303e-01   1.6975999e+00   2.4524388e-01   3.1826892e+00  -4.2459005e-01   8.1365997e-01  -1.5838458e+00   1.3246414e+00   3.3541993e-01   2.9760366e+00   9.4273502e-01   5.2577396e+00   1.5596743e+00   4.1601262e+00   1.5314517e+00   3.2081166e+00  -9.9259144e-01  -3.6776647e+00  -8.6385125e-01   2.1005442e+00   2.2847846e+00
  -1.3964814e+00   1.2520509e-01  -2.2428427e+00  -1.1858395e+00  -2.3495848e+00  -8.3016378e-01  -3.6511106e-01   1.1088782e+00   1.0628340e+00   3.1169310e+00  -1.2395625e+00   1.8438200e+00  -8.9836968e-01   1.5954435e+00  -1.6265768e-01   4.1728139e+00  -2.6708817e+00  -2.1594338e+00   1.0115371e+00  -8.7393255e-01   2.8041842e+00  -2.7898874e+00  -1.7015693e+00  -3.0415020e+00  -2.3790817e+00  -2.4461124e+00  -1.8575384e+00  -1.1173367e+00  -5.1119424e-02  -9.3896426e-02   1.5782351e+00  -1.9260058e+00  -4.1550276e-01  -3.4785201e+00  -1.4910371e+00  -1.5276698e+00   7.9790359e-01   6.4433604e-01   2.3742991e+00  -1.3408265e+00   7.8671341e-01  -1.7523293e+00   4.9466305e-01  -1.8635528e+00   5.0992625e-01  -2.9768715e+00   8.8959449e-01  -7.2285671e-01   1.9870541e+00  -2.1351802e+00   1.1297344e+00  -1.0599780e+00   8.0756193e-01   2.2847008e-01   1.6709577e+00   1.3382308e-01   3.1025260e+00  -4.4947655e-01   7.6349919e-01  -1.5486785e+00   1.3035373e+00   3.2390811e-01   2.8898695e+00   8.7356394e-01   5.1218128e+00   1.4585679e+00   4.0742264e+00   1.5267663e+00   3.1347738e+00  -9.3991489e-01  -3.6672473e+00  -7.8232134e-01   2.2228904e+00   2.2600117e+00
  -1.3376765e+00   1.5602139e-01  -2.1764750e+00  -1.2278195e+00  -2.2350912e+00  -8.7291678e-01  -3.0862036e-01   1.1843878e+00   9.5123652e-01   3.0706365e+00  -1.2264956e+00   1.7641027e+00  -8.7382152e-01   1.5346422e+00  -2.7361306e-01   4.0191012e+00  -2.6128063e+00  -2.0904016e+00   1.1635313e+00  -7.8966602e-01   2.7495160e+00  -2.7257905e+00  -1.6848700e+00  -2.9901676e+00  -2.4104841e+00  -2.3322186e+00  -1.8170858e+00  -1.0074095e+00   1.9589039e-02   3.0832308e-02   1.6883750e+00  -1.8380515e+00  -3.6734274e-01  -3.4474852e+00  -1.5230279e+00  -1.4110695e+00   8.2745532e-01   7.3491857e-01   2.4276290e+00  -1.3253087e+00   7.1916142e-01  -1.7468056e+00   3.6460606e-01  -1.7889278e+00   4.5167864e-01  -2.8916478e+00   8.5596851e-01  -7.7359804e-01   1.9653433e+00  -2.1370353e+00   1.0784682e+00  -1.0386742e+00   7.3538903e-01   2.0618716e-01   1.6289567e+00   3.7579300e-02   3.0014332e+00  -4.7658735e-01   6.9665447e-01  -1.5196706e+00   1.2623943e+00   2.8958088e-01   2.7712693e+00   7.8865305e-01   4.9522262e+00   1.3420651e+00   3.9488292e+00   1.4900526e+00   3.0234542e+00  -8.5638865e-01  -3.6297352e+00  -6.8037107e-01   2.3183720e+00   2.1948586e+00
  -1.2753449e+00   1.9492676e-01  -2.0852756e+00  -1.2557776e+00  -2.0978036e+00  -8.9983646e-01  -2.3538235e-01   1.2442440e+00   8.3716025e-01   2.9960497e+00  -1.2127175e+00   1.6607862e+00  -8.5150400e-01   1.4645926e+00  -3.6896393e-01   3.8431521e+00  -2.5246124e+00  -1.9976575e+00   1.3081985e+00  -6.9413183e-01   2.6717792e+00  -2.6369276e+00  -1.6420371e+00  -2.9130063e+00  -2.4174042e+00  -2.1966595e+00  -1.7576563e+00  -8.7798164e-01   9.5270296e-02   1.5791858e-01   1.7824366e+00  -1.7310083e+00  -3.0084941e-01  -3.3996460e+00  -1.5364322e+00  -1.2724527e+00   8.5320284e-01   8.1500848e-01   2.4547572e+00  -1.3053845e+00   6.5561404e-01  -1.7343025e+00   2.4065509e-01  -1.6990795e+00   3.9521065e-01  -2.7991762e+00   8.1520524e-01  -8.0494723e-01   1.9320930e+00  -2.1396484e+00   1.0247272e+00  -1.0293567e+00   6.5319850e-01   1.7397573e-01   1.5717535e+00  -4.3445329e-02   2.8809934e+00  -5.0611172e-01   6.1287566e-01  -1.4973324e+00   1.2000846e+00   2.3387625e-01   2.6218057e+00   6.9005653e-01   4.7519260e+00   1.2126156e+00   3.7861519e+00   1.4220958e+00   2.8770499e+00  -7.4544511e-01  -3.5638966e+00  -5.5898956e-01   2.3851941e+00   2.0915432e+00
  -1.2107324e+00   2.3951366e-01  -1.9711517e+00  -1.2702243e+00  -1.9405267e+00  -9.0833268e-01  -1.4798245e-01   1.2878096e+00   7.2298452e-01   2.8947742e+00  -1.1988250e+00   1.5346650e+00  -8.3153263e-01   1.3863701e+00  -4.4811485e-01   3.6486168e+00  -2.4087581e+00  -1.8810405e+00   1.4436099e+00  -5.8956585e-01   2.5738521e+00  -2.5259914e+00  -1.5745644e+00  -2.8104443e+00  -2.3975277e+00  -2.0421388e+00  -1.6783062e+00  -7.3216829e-01   1.7566260e-01   2.8442457e-01   1.8596131e+00  -1.6082375e+00  -2.1917400e-01  -3.3345077e+00  -1.5294633e+00  -1.1155370e+00   8.7580326e-01   8.8340243e-01   2.4554432e+00  -1.2818845e+00   5.9614506e-01  -1.7153647e+00   1.2547305e-01  -1.5963397e+00   3.4191974e-01  -2.7009120e+00   7.6831832e-01  -8.1763051e-01   1.8874395e+00  -2.1437206e+00   9.6730866e-01  -1.0315021e+00   5.6231310e-01   1.3329759e-01   1.5001537e+00  -1.0967231e-01   2.7434480e+00  -5.3814194e-01   5.1247444e-01  -1.4817779e+00   1.1161069e+00   1.5910360e-01   2.4438610e+00   5.8041557e-01   4.5246611e+00   1.0732675e+00   3.5896936e+00   1.3248804e+00   2.6996441e+00  -6.1134932e-01  -3.4692232e+00  -4.2015145e-01   2.4223569e+00   1.9536909e+00
  -1.1450898e+00   2.8724581e-01  -1.8367393e+00  -1.2720365e+00  -1.7668402e+00  -8.9652520e-01  -4.9668522e-02   1.3149216e+00   6.1117554e-01   2.7692795e+00  -1.1854265e+00   1.3872229e+00  -8.1394434e-01   1.3013993e+00  -5.1085585e-01   3.4397092e+00  -2.2685125e+00  -1.7413306e+00   1.5678170e+00  -4.7844439e-01   2.4592495e+00  -2.3962745e+00  -1.4846878e+00  -2.6837392e+00  -2.3493719e+00  -1.8720863e+00  -1.5788406e+00  -5.7388097e-01   2.6016552e-01   4.0717900e-01   1.9194632e+00  -1.4734595e+00  -1.2591016e-01  -3.2520618e+00  -1.5009826e+00  -9.4481676e-01   8.9588255e-01   9.3927837e-01   2.4302516e+00  -1.2556796e+00   5.4068119e-01  -1.6907925e+00   2.1447359e-02  -1.4834471e+00   2.9316229e-01  -2.5984049e+00   7.1659226e-01  -8.1289118e-01   1.8319290e+00  -2.1497416e+00   9.0501494e-01  -1.0443133e+00   4.6441895e-01   8.5983215e-02   1.4156354e+00  -1.6193461e-01   2.5916052e+00  -5.7264822e-01   3.9638687e-01  -1.4727121e+00   1.0107078e+00   6.8328498e-02   2.2406020e+00   4.6285123e-01   4.2748666e+00   9.2752844e-01   3.3641238e+00   1.2015167e+00   2.4963475e+00  -4.5902711e-01  -3.3459620e+00  -2.6674875e-01   2.4296570e+00   1.7862005e+00
  -1.0796672e+00   3.3560096e-01  -1.6853442e+00  -1.2624322e+00  -1.5809754e+00  -8.6329515e-01   5.5762912e-02   1.3258998e+00   5.0417589e-01   2.6227835e+00  -1.1731331e+00   1.2206495e+00  -7.9872032e-01   1.2114537e+00  -5.5736412e-01   3.2210621e+00  -2.1078459e+00  -1.5802244e+00   1.6788946e+00  -3.6340572e-01   2.3319451e+00  -2.2515572e+00  -1.3753126e+00  -2.5349406e+00  -2.2723576e+00  -1.6905390e+00  -1.4598188e+00  -4.0767186e-01   3.4786175e-01   5.2288221e-01   1.9619033e+00  -1.3306352e+00  -2.4931510e-02  -3.1528102e+00  -1.4505516e+00  -7.6540382e-01   9.1401861e-01   9.8219232e-01   2.3804954e+00  -1.2276670e+00   4.8902427e-01  -1.6616174e+00  -6.9380721e-02  -1.3634602e+00   2.5022773e-01  -2.4932588e+00   6.6154848e-01  -7.9244615e-01   1.7665148e+00  -2.1579684e+00   8.3677648e-01  -1.0667760e+00   3.6153780e-01   3.4133653e-02   1.3203392e+00  -2.0141138e-01   2.4287223e+00  -6.0946281e-01   2.6620732e-01  -1.4694414e+00   8.8496934e-01  -3.4778913e-02   2.0159265e+00   3.4083478e-01   4.0075237e+00   7.7920662e-01   3.1151081e+00   1.0561079e+00   2.2730819e+00  -2.9387225e-01  -3.1951183e+00  -1.0247098e-01   2.4076563e+00   1.5950407e+00
  -1.0157093e+00   3.8220074e-01  -1.5208508e+00  -1.2429353e+00  -1.3876594e+00  -8.0829141e-01   1.6411243e-01   1.3215406e+00   4.0428864e-01   2.4590977e+00  -1.1625508e+00   1.0378195e+00  -7.8580741e-01   1.1186382e+00  -5.8819101e-01   2.9975673e+00  -1.9312953e+00  -1.4002671e+00   1.7749938e+00  -2.4717457e-01   2.1961652e+00  -2.0959843e+00  -1.2499211e+00  -2.3668245e+00  -2.1668438e+00  -1.5019928e+00  -1.3225229e+00  -2.3854352e-01   4.3756213e-01   6.2822690e-01   1.9871928e+00  -1.1838497e+00   7.9770531e-02  -3.0377666e+00  -1.3784506e+00  -5.8283464e-01   9.3073657e-01   1.0120553e+00   2.3081485e+00  -1.1987622e+00   4.4087937e-01  -1.6290656e+00  -1.4536670e-01  -1.2396532e+00   2.1432599e-01  -2.3870877e+00   6.0490760e-01  -7.5842319e-01   1.6925389e+00  -2.1684197e+00   7.6176336e-01  -1.0977206e+00   2.5598540e-01  -1.9987676e-02   1.2170178e+00  -2.2955248e-01   2.2583677e+00  -6.4827237e-01   1.2418788e-01  -1.4709036e+00   7.4085596e-01  -1.4612029e-01   1.7743831e+00   2.1804454e-01   3.7279979e+00   6.3223978e-01   2.8490912e+00   8.9357218e-01   2.0363275e+00  -1.2154255e-01  -3.0184332e+00   6.8358403e-02   2.3576213e+00   1.3869942e+00
  -9.5444735e-01   4.2492030e-01  -1.3476005e+00  -1.2153293e+00  -1.1919327e+00  -7.3189851e-01   2.7094862e-01   1.3030943e+00   3.1356624e-01   2.2824457e+00  -1.1542668e+00   8.4223357e-01  -7.7513584e-01   1.0253519e+00  -6.0423281e-01   2.7742016e+00  -1.7438090e+00  -1.2047438e+00   1.8544034e+00  -1.3248795e-01   2.0561654e+00  -1.9339310e+00  -1.1124560e+00  -2.1827891e+00  -2.0341213e+00  -1.3112278e+00  -1.1688916e+00  -7.1735366e-02   5.2786723e-01   7.2002933e-01   1.9959127e+00  -1.0372000e+00   1.8423996e-01  -2.9084330e+00  -1.2856614e+00  -4.0285155e-01   9.4651160e-01   1.0290928e+00   2.2157390e+00  -1.1698922e+00   3.9588604e-01  -1.5945099e+00  -2.0529362e-01  -1.1153941e+00   1.8658296e-01  -2.2814655e+00   5.4854563e-01  -7.1328118e-01   1.6116992e+00  -2.1808841e+00   6.7947659e-01  -1.1358828e+00   1.5031454e-01  -7.4067614e-02   1.1089479e+00  -2.4799647e-01   2.0842717e+00  -6.8861743e-01  -2.6800207e-02  -1.4757147e+00   5.8121238e-01  -2.6135781e-01   1.5210644e+00   9.8219493e-02   3.4418642e+00   4.9052743e-01   2.5730359e+00   7.1942881e-01   1.7928459e+00   5.2247443e-02  -2.8183346e+00   2.4097811e-01   2.2814391e+00   1.1693637e+00
  -8.9708354e-01   4.6197484e-01  -1.1702456e+00  -1.1816025e+00  -9.9894990e-01  -6.3517250e-01   3.7179534e-01   1.2722202e+00   2.3371269e-01   2.0972646e+00  -1.1488337e+00   6.3792031e-01  -7.6663096e-01   9.3422733e-01  -6.0668625e-01   2.5558465e+00  -1.5505815e+00  -9.9753977e-01   1.9156143e+00  -2.2022592e-02   1.9160084e+00  -1.7698623e+00  -9.6719105e-01  -1.9867320e+00  -1.8763706e+00  -1.1231226e+00  -1.0014310e+00   8.7501182e-02   6.1723934e-01   7.9536168e-01   1.9889354e+00  -8.9468659e-01   2.8469585e-01  -2.7667553e+00  -1.1738216e+00  -2.3116945e-01   9.6177505e-01   1.0337896e+00   2.1062210e+00  -1.1419899e+00   3.5364984e-01  -1.5594079e+00  -2.4838532e-01  -9.9401392e-01   1.6803831e-01  -2.1778769e+00   4.9444328e-01  -6.5971746e-01   1.5259992e+00  -2.1949400e+00   5.8981322e-01  -1.1799608e+00   4.7242267e-02  -1.2585308e-01   9.9980246e-01  -2.5848569e-01   1.9101659e+00  -7.2989692e-01  -1.8334395e-01  -1.4822275e+00   4.0971004e-01  -3.7610199e-01   1.2614741e+00  -1.4981882e-02   3.1547240e+00   3.5777427e-01   2.2941407e+00   5.3956436e-01   1.5493955e+00   2.2192632e-01  -2.5978691e+00   4.1040565e-01   2.1815124e+00   9.4965766e-01
  -8.4476566e-01   4.9197961e-01  -9.9357938e-01  -1.1438845e+00  -8.1377541e-01  -5.1975405e-01   4.6232486e-01   1.2309216e+00   1.6600782e-01   1.9080071e+00  -1.1467435e+00   4.2930350e-01  -7.6021820e-01   8.4804583e-01  -5.9699094e-01   2.3471086e+00  -1.3568788e+00  -7.8297841e-01   1.9573848e+00   8.1676577e-02   1.7793587e+00  -1.6081936e+00  -8.1858962e-01  -1.7829027e+00  -1.6965832e+00  -9.4246035e-01  -8.2310533e-01   2.3412622e-01   7.0407808e-01   8.5167868e-01   1.9673875e+00  -7.6010936e-01   3.7765337e-01  -2.6150560e+00  -1.0451513e+00  -7.3239084e-02   9.7691811e-01   1.0268276e+00   1.9828396e+00  -1.1159822e+00   3.1377042e-01  -1.5252316e+00  -2.7430462e-01  -8.7867283e-01   1.5963922e-01  -2.0776641e+00   4.4462610e-01  -6.0056722e-01   1.4376802e+00  -2.2099771e+00   4.9310244e-01  -1.2286626e+00  -5.0441022e-02  -1.7325234e-01   8.9349020e-01  -2.6278304e-01   1.7396305e+00  -7.7137601e-01  -3.4160283e-01  -1.4885966e+00   2.3074032e-01  -4.8608755e-01   1.0013700e+00  -1.1811017e-01   2.8720246e+00   2.3735408e-01   2.0195485e+00   3.5999209e-01   1.3124602e+00   3.8224996e-01  -2.3606147e+00   5.7166178e-01   2.0606430e+00   7.3527551e-01
  -7.9855234e-01   5.1398366e-01  -8.2235140e-01  -1.1043778e+00  -6.4118034e-01  -3.8776648e-01   5.3854704e-01   1.1814580e+00   1.1125815e-01   1.7189504e+00  -1.1483966e+00   2.2104197e-01  -7.5582063e-01   7.6962846e-01  -5.7676310e-01   2.1521486e+00  -1.1678667e+00  -5.6564409e-01   1.9787994e+00   1.7626613e-01   1.6493107e+00  -1.4531501e+00  -6.7115861e-01  -1.5757416e+00  -1.4984539e+00  -7.7374125e-01  -6.3721663e-01   3.6352241e-01   7.8679448e-01   8.8693046e-01   1.9326045e+00  -6.3696540e-01   4.6002549e-01  -2.4559520e+00  -9.0235955e-01   6.5980847e-02   9.9229115e-01   1.0090159e+00   1.8489898e+00  -1.0927735e+00   2.7586335e-01  -1.4933897e+00  -2.8313911e-01  -7.7223116e-01   1.6222466e-01  -1.9819811e+00   4.0109586e-01  -5.3870040e-01   1.3491377e+00  -2.2252241e+00   3.9011103e-01  -1.2807409e+00  -1.3997716e-01  -2.1442169e-01   7.9396939e-01  -2.6259488e-01   1.5759473e+00  -8.1219578e-01  -4.9745518e-01  -1.4928462e+00   4.9258764e-02  -5.8732873e-01   7.4658853e-01  -2.0803613e-01   2.5988857e+00   1.3219857e-01   1.7560609e+00   1.8661618e-01   1.0880001e+00   5.2846259e-01  -2.1105801e+00   7.1999138e-01   1.9219063e+00   5.3320783e-01
  -7.5937126e-01   5.2747752e-01  -6.6107396e-01  -1.0652844e+00  -4.8545275e-01  -2.4170769e-01   5.9698309e-01   1.1262447e+00   6.9775125e-02   1.5340282e+00  -1.1540623e+00   1.7849988e-02  -7.5335030e-01   7.0170619e-01  -5.4772506e-01   1.9745270e+00  -9.8844139e-01  -3.5019944e-01   1.9793229e+00   2.5967010e-01   1.5282601e+00  -1.3086344e+00  -5.2930121e-01  -1.3697114e+00  -1.2862446e+00  -6.2100605e-01  -4.4727860e-01   4.7168379e-01   8.6387886e-01   8.9965488e-01   1.8860820e+00  -5.2835081e-01   5.2920403e-01  -2.2922565e+00  -7.4853359e-01   1.8223119e-01   1.0081963e+00   9.8122640e-01   1.7080817e+00  -1.0732168e+00   2.3957457e-01  -1.4651488e+00  -2.7537779e-01  -6.7713306e-01   1.7649702e-01  -1.8917500e+00   3.6575355e-01  -4.7692285e-01   1.2628250e+00  -2.2397748e+00   2.8202059e-01  -1.3350140e+00  -2.1875713e-01  -2.4783454e-01   7.0504715e-01  -2.5950442e-01   1.4219733e+00  -8.5138563e-01  -6.4666937e-01  -1.4929354e+00  -1.2941353e-01  -6.7624841e-01   5.0285770e-01  -2.8204368e-01   2.3399402e+00   4.4712326e-02   1.5098736e+00   2.5011024e-02   8.8123955e-01   6.5642883e-01  -1.8520898e+00   8.5107018e-01   1.7685275e+00   3.4976863e-01
  -7.2797326e-01   5.3237738e-01  -5.1383112e-01  -1.0287305e+00  -3.5022853e-01  -8.4340937e-02   6.3481619e-01   1.0677389e+00   4.1380011e-02   1.3566897e+00  -1.1638383e+00  -1.7568998e-01  -7.5269465e-01   6.4677503e-01  -5.1163648e-01   1.8170721e+00  -8.2307361e-01  -1.4120493e-01   1.9588411e+00   3.3014025e-01   1.4178237e+00  -1.1781004e+00  -3.9717434e-01  -1.1691267e+00  -1.0646293e+00  -4.8767881e-01  -2.5689057e-01   5.5537548e-01   9.3396034e-01   8.8904490e-01   1.8294237e+00  -4.3686728e-01   5.8312132e-01  -2.1268738e+00  -5.8701990e-01   2.7212938e-01   1.0248752e+00   9.4433185e-01   1.5634134e+00  -1.0580788e+00   2.0458820e-01  -1.4415582e+00  -2.5188063e-01  -5.9530983e-01   2.0298049e-01  -1.8076306e+00   3.4031745e-01  -4.1788576e-01   1.1811470e+00  -2.2526139e+00   1.7037942e-01  -1.3903729e+00  -2.8444348e-01  -2.7233074e-01   6.3017603e-01  -2.5491939e-01   1.2800373e+00  -8.8787864e-01  -7.8508995e-01  -1.4868222e+00  -2.9982106e-01  -7.4978052e-01   2.7560299e-01  -3.3790431e-01   2.0991954e+00  -2.3287571e-02   1.2863449e+00  -1.1977802e-01   6.9649853e-01   7.6273396e-01  -1.5896607e+00   9.6118905e-01   1.6037629e+00   1.9036763e-01
  -7.0488850e-01   5.2898874e-01  -3.8409991e-01  -9.9669121e-01  -2.3834834e-01   8.1409894e-02   6.5001120e-01   1.0083269e+00   2.5431119e-02   1.1897946e+00  -1.1776119e+00  -3.5531042e-01  -7.5370101e-01   6.0694458e-01  -4.7023163e-01   1.6817788e+00  -6.7566619e-01   5.7053589e-02   1.9176905e+00   3.8630768e-01   1.3188112e+00  -1.0644415e+00  -2.7855394e-01  -9.7798989e-01  -8.3852307e-01  -3.7643472e-01  -6.9613881e-02   6.1225959e-01   9.9585738e-01   8.5498848e-01   1.7642900e+00  -3.6453674e-01   6.2029340e-01  -1.9626888e+00  -4.2129893e-01   3.3330812e-01   1.0424919e+00   8.9915862e-01   1.4180596e+00  -1.0479971e+00   1.7062905e-01  -1.4233845e+00  -2.1384279e-01  -5.2810965e-01   2.4196868e-01  -1.7299987e+00   3.2624014e-01  -3.6400805e-01   1.1063506e+00  -2.2626413e+00   5.7033085e-02  -1.4457770e+00  -3.3508990e-01  -2.8714500e-01   5.7226010e-01  -2.5003616e-01   1.1518659e+00  -9.2053244e-01  -9.0882871e-01  -1.4725244e+00  -4.5662511e-01  -8.0544708e-01   6.9755696e-02  -3.7393568e-01   1.8799182e+00  -7.0609666e-02   1.0898072e+00  -2.4340770e-01   5.3707208e-01   8.4475126e-01  -1.3278702e+00   1.0474097e+00   1.4307926e+00   5.9331261e-02
  -6.9038923e-01   5.1795415e-01  -2.7459587e-01  -9.7091551e-01  -1.5174689e-01   2.5255786e-01   6.4140014e-01   9.5021681e-01   2.0869058e-02   1.0355438e+00  -1.1950273e+00  -5.1722606e-01  -7.5616111e-01   5.8379172e-01  -4.2516704e-01   1.5697419e+00  -5.4943307e-01   2.4072225e-01   1.8566743e+00   4.2722289e-01   1.2312443e+00  -9.6989311e-01  -1.7671277e-01  -7.9983874e-01  -6.1290379e-01  -2.8909607e-01   1.1114472e-01   6.4098512e-01   1.0486195e+00   7.9808079e-01   1.6923526e+00  -3.1272842e-01   6.3984518e-01  -1.8024562e+00  -2.5486012e-01   3.6451070e-01   1.0611172e+00   8.4645371e-01   1.2747808e+00  -1.0434335e+00   1.3746469e-01  -1.4110620e+00  -1.6275551e-01  -4.7625621e-01   2.9346637e-01  -1.6589368e+00   3.2463007e-01  -3.1741323e-01   1.0404176e+00  -2.2686990e+00  -5.5963475e-02  -1.5002395e+00  -3.6924870e-01  -2.9191537e-01   5.3348450e-01  -2.4582084e-01   1.0385413e+00  -9.4815768e-01  -1.0144487e+00  -1.4481789e+00  -5.9486140e-01  -8.4141322e-01  -1.1042912e-01  -3.8904615e-01   1.6845493e+00  -9.6708554e-02   9.2342846e-01  -3.4238072e-01   4.0515827e-01   9.0067761e-01  -1.0712185e+00   1.1076874e+00   1.2526297e+00  -4.0225524e-02
  -6.8446379e-01   5.0018830e-01  -1.8715396e-01  -9.5285636e-01  -9.1377136e-02   4.2614091e-01   6.0872955e-01   8.9534742e-01   2.6274565e-02   8.9544809e-01  -1.2154681e+00  -6.5827536e-01  -7.5979804e-01   5.7823200e-01  -3.7798219e-01   1.4811247e+00  -4.4680142e-01   4.0651703e-01   1.7770647e+00   4.5238156e-01   1.1544178e+00  -8.9595729e-01  -9.4314572e-02  -6.3761401e-01  -3.9263287e-01  -2.2656041e-01   2.8224105e-01   6.4124108e-01   1.0915606e+00   7.1960986e-01   1.6152549e+00  -2.8210395e-01   6.4151687e-01  -1.6486960e+00  -9.1082391e-02   3.6563963e-01   1.0807151e+00   7.8687037e-01   1.1359544e+00  -1.0446306e+00   1.0490829e-01  -1.4046610e+00  -1.0036486e-01  -4.3983679e-01   3.5713196e-01  -1.5942353e+00   3.3618302e-01  -2.7988147e-01   9.8496610e-01  -2.2695990e+00  -1.6644638e-01  -1.5528098e+00  -3.8605910e-01  -2.8667491e-01   5.1517755e-01  -2.4300724e-01   9.4049126e-01  -9.6955579e-01  -1.0991312e+00  -1.4121029e+00  -7.1019023e-01  -8.5652476e-01  -2.6153737e-01  -3.8276928e-01   1.5146441e+00  -1.0169088e-01   7.8912670e-01  -4.1415935e-01   3.0183164e-01   9.2953986e-01  -8.2399290e-01   1.1409568e+00   1.0720475e+00  -1.0647672e-01
  -6.8680564e-01   4.7680601e-01  -1.2265306e-01  -9.4360760e-01  -5.7171254e-02   5.9929988e-01   5.5267176e-01   8.4531948e-01   3.9933951e-02   7.7033189e-01  -1.2380562e+00  -7.7602878e-01  -7.6425717e-01   5.9042039e-01  -3.3007410e-01   1.4151677e+00  -3.6934164e-01   5.5183777e-01   1.6805922e+00   4.6173402e-01   1.0869934e+00  -8.4335122e-01  -3.3327489e-02  -4.9355099e-01  -1.8228358e-01  -1.8876174e-01   4.4089055e-01   6.1377379e-01   1.1242869e+00   6.2151858e-01   1.5345828e+00  -2.7258536e-01   6.2565109e-01  -1.5035961e+00   6.6875966e-02   3.3775845e-01   1.1011374e+00   7.2097286e-01   1.0035304e+00  -1.0515732e+00   7.2825344e-02  -1.4038775e+00  -2.8629212e-02  -4.1831819e-01   4.3222820e-01  -1.5354035e+00   3.6112949e-01  -2.5281617e-01   9.4116661e-01  -2.2641545e+00  -2.7225104e-01  -1.6025534e+00  -3.8530770e-01  -2.7182702e-01   5.1771608e-01  -2.4210939e-01   8.5751000e-01  -9.8356691e-01  -1.1608157e+00  -1.3628552e+00  -7.9912487e-01  -8.5033170e-01  -3.8113568e-01  -3.5528699e-01   1.3708472e+00  -8.6309581e-02   6.8753764e-01  -4.5724824e-01   2.2705866e-01   9.3117675e-01  -5.9013126e-01   1.1471815e+00   8.9152804e-01  -1.3891396e-01
  -6.9681824e-01   4.4904755e-01  -8.0990245e-02  -9.4385136e-01  -4.8039210e-02   7.6934551e-01   4.7479935e-01   8.0135285e-01   5.9908438e-02   6.6036605e-01  -1.2616710e+00  -8.6886032e-01  -7.6910133e-01   6.1969094e-01  -2.8268517e-01   1.3702338e+00  -3.1772662e-01   6.7485558e-01   1.5694187e+00   4.5567738e-01   1.0271172e+00  -8.1198383e-01   5.0396797e-03  -3.6910061e-01   1.4017093e-02  -1.7466612e-01   5.8475279e-01   5.6036978e-01   1.1467159e+00   5.0634562e-01   1.4518442e+00  -2.8335125e-01   5.9315883e-01  -1.3689290e+00   2.1617328e-01   2.8304835e-01   1.1221270e+00   6.4925759e-01   8.7901001e-01  -1.0639623e+00   4.1144299e-02  -1.4080439e+00   5.0323832e-02  -4.1058577e-01   5.1758789e-01  -1.4816886e+00   3.9920222e-01  -2.3722334e-01   9.0967863e-01  -2.2512155e+00  -3.7132193e-01  -1.6485366e+00  -3.6745776e-01  -2.4810876e-01   5.4047834e-01  -2.4344612e-01   7.8880690e-01  -9.8912675e-01  -1.1983073e+00  -1.2993031e+00  -8.5922552e-01  -8.2309915e-01  -4.6787996e-01  -3.0744268e-01   1.2528951e+00  -5.1947785e-02   6.1803411e-01  -4.7124506e-01   1.7974846e-01   9.0619980e-01  -3.7309660e-01   1.1273643e+00   7.1323060e-01  -1.3832993e-01
  -7.1363688e-01   4.1820621e-01  -6.1106355e-02  -9.5381952e-01  -6.1904379e-02   9.3381475e-01   3.7752747e-01   7.6427238e-01   8.4103695e-02   5.6512647e-01  -1.2849894e+00  -9.3598152e-01  -7.7381117e-01   6.6454159e-01  -2.3690237e-01   1.3438897e+00  -2.9172171e-01   7.7457046e-01   1.4461005e+00   4.3503039e-01   9.7254961e-01  -8.0096282e-01   2.0376912e-02  -2.6488284e-01   1.9272568e-01  -1.8230141e-01   7.1200215e-01   4.8380562e-01   1.1590925e+00   3.7714862e-01   1.3684590e+00  -3.1286354e-01   5.4546546e-01  -1.2459832e+00   3.5436260e-01   2.0472296e-01   1.1433328e+00   5.7218724e-01   7.6344775e-01  -1.0812021e+00   9.8695670e-03  -1.4161594e+00   1.3424086e-01  -4.1500128e-01   6.1159997e-01  -1.4320996e+00   4.4962632e-01  -2.3370166e-01   8.9061170e-01  -2.2297094e+00  -4.6181739e-01  -1.6898156e+00  -3.3364500e-01  -2.1654356e-01   5.8184927e-01  -2.4717409e-01   7.3307853e-01  -9.8532994e-01  -1.2113423e+00  -1.2206873e+00  -8.8924778e-01  -7.7580584e-01  -5.2158661e-01  -2.4074210e-01   1.1596484e+00  -5.9229991e-04   5.7879244e-01  -4.5685876e-01   1.5783354e-01   8.5593974e-01  -1.7576266e-01   1.0835199e+00   5.3898024e-01  -1.0676111e-01
  -7.3616460e-01   3.8556180e-01  -6.1060220e-02  -9.7327187e-01  -9.5774740e-02   1.0905156e+00   2.6402530e-01   7.3451945e-01   1.1033759e-01   4.8366949e-01  -1.3065441e+00  -9.7744039e-01  -7.7778956e-01   7.2266624e-01  -1.9366482e-01   1.3330166e+00  -2.9020497e-01   8.5083887e-01   1.3135328e+00   4.0099284e-01   9.2080209e-01  -8.0863181e-01   1.3086289e-02  -1.8067424e-01   3.5099390e-01  -2.0882115e-01   8.2138285e-01   3.8776609e-01   1.1619939e+00   2.3741275e-01   1.2857558e+00  -3.5892543e-01   4.8443827e-01  -1.1355163e+00   4.7944936e-01   1.0690525e-01   1.1643326e+00   4.9023223e-01   6.5747068e-01  -1.1024049e+00  -2.0905286e-02  -1.4269371e+00   2.2078583e-01  -4.2947438e-01   7.1222004e-01  -1.3854401e+00   5.1113364e-01  -2.4244186e-01   8.8351360e-01  -2.1986804e+00  -5.4220179e-01  -1.7254352e+00  -2.8564039e-01  -1.7838600e-01   6.3927630e-01  -2.5332567e-01   6.8859789e-01  -9.7149506e-01  -1.2006126e+00  -1.1266882e+00  -8.8923546e-01  -7.1012738e-01  -5.4326287e-01  -1.5733805e-01   1.0891517e+00   6.5204829e-02   5.6689969e-01  -4.1589346e-01   1.5837428e-01   7.8238103e-01  -3.1754394e-04   1.0186102e+00   3.7027320e-01  -4.7392994e-02
  -7.6312073e-01   3.5232501e-01  -7.8145636e-02  -1.0014932e+00  -1.4584805e-01   1.2375598e+00   1.3810193e-01   7.1218489e-01   1.3640414e-01   4.1461827e-01  -1.3247964e+00  -9.9408873e-01  -7.8037097e-01   7.9103164e-01  -1.5377565e-01   1.3339485e+00  -3.1121607e-01   9.0436975e-01   1.1748839e+00   3.5509239e-01   8.6927108e-01  -8.3263637e-01  -1.5630802e-02  -1.1543013e-01   4.8675100e-01  -2.5060071e-01   9.1224663e-01   2.7673198e-01   1.1563278e+00   9.0946266e-02   1.2049736e+00  -4.1876896e-01   4.1229932e-01  -1.0377259e+00   5.8992712e-01  -5.5287236e-03   1.1846650e+00   4.0391259e-01   5.6131272e-01  -1.1264107e+00  -5.0986787e-02  -1.4388648e+00   3.0758409e-01  -4.5154400e-01   8.1700502e-01  -1.3403433e+00   5.8200018e-01  -2.6323416e-01   8.8738636e-01  -2.1573335e+00  -6.1131938e-01  -1.7544347e+00  -2.2578271e-01  -1.3506086e-01   7.0937370e-01  -2.6184775e-01   6.5331475e-01  -9.4722654e-01  -1.1677446e+00  -1.0174839e+00  -8.6055161e-01  -6.2839969e-01  -5.3509243e-01  -5.9995374e-02   1.0387161e+00   1.4237891e-01   5.7849578e-01  -3.5119780e-01   1.7768229e-01   6.8808977e-01   1.5181058e-01   9.3644480e-01   2.0829688e-01   3.5567323e-02
  -7.9309851e-01   3.1959397e-01  -1.0904213e-01  -1.0373099e+00  -2.0764911e-01   1.3733845e+00   4.0687024e-03   6.9705719e-01   1.6013349e-01   3.5625336e-01  -1.3382177e+00  -9.8752182e-01  -7.8083503e-01   8.6599464e-01  -1.1791437e-01   1.3426295e+00  -3.5203164e-01   9.3668813e-01   1.0335129e+00   2.9912258e-01   8.1536657e-01  -8.7001586e-01  -6.3812077e-02  -6.7340389e-02   5.9875387e-01  -3.0336552e-01   9.8457092e-01   1.5583803e-01   1.1433167e+00  -5.8234125e-02   1.1272632e+00  -4.8916703e-01   3.3152992e-01  -9.5224684e-01   6.8479044e-01  -1.2713435e-01   1.2038642e+00   3.1383437e-01   4.7485862e-01  -1.1518253e+00  -8.0075443e-02  -1.4502773e+00   3.9226610e-01  -4.7846835e-01   9.2317194e-01  -1.2953155e+00   6.6010410e-01  -2.9548275e-01   9.0072912e-01  -2.1050727e+00  -6.6844433e-01  -1.7758649e+00  -1.5688484e-01  -8.8098109e-02   7.8807015e-01  -2.7263826e-01   6.2496180e-01  -9.1246730e-01  -1.1152335e+00  -8.9379680e-01  -8.0584299e-01  -5.3355950e-01  -5.0037533e-01   4.7967255e-02   1.0050242e+00   2.2742162e-01   6.0894287e-01  -2.6657742e-01   2.1145866e-01   5.7613677e-01   2.8000129e-01   8.4154690e-01   5.3959511e-02   1.3704861e-01
  -8.2462770e-01   2.8832584e-01  -1.4998904e-01  -1.0791265e+00  -2.7619589e-01   1.4967595e+00  -1.3341693e-01   6.8867850e-01   1.7944812e-01   3.0660316e-01  -1.3453746e+00  -9.5999438e-01  -7.7842582e-01   9.4345182e-01  -8.6646863e-02   1.3547852e+00  -4.0926365e-01   9.5006817e-01   8.9287632e-01   2.3507672e-01   7.5663095e-01  -9.1731585e-01  -1.2879777e-01  -3.3917003e-02   6.8660473e-01  -3.6234892e-01   1.0389562e+00   3.0702560e-02   1.1244683e+00  -2.0602605e-01   1.0536870e+00  -5.6656415e-01   2.4477332e-01  -8.7817199e-01   7.6352649e-01  -2.5210619e-01   1.2214953e+00   2.2071534e-01   3.9769384e-01  -1.1770712e+00  -1.0776669e-01  -1.4594361e+00   4.7251194e-01  -5.0732261e-01   1.0276774e+00  -1.2487868e+00   7.4300175e-01  -3.3822769e-01   9.2160600e-01  -2.0415355e+00  -7.1330315e-01  -1.7888141e+00  -8.2119652e-02  -3.9066621e-02   8.7079268e-01  -2.8557665e-01   6.0116088e-01  -8.6753631e-01  -1.0463344e+00  -7.5692171e-01  -7.2893638e-01  -4.2905850e-01  -4.4342098e-01   1.6276162e-01   9.8425382e-01   3.1646931e-01   6.5301579e-01  -1.6667122e-01   2.5494468e-01   4.5001763e-01   3.8445991e-01   7.3898851e-01  -9.2072882e-02   2.5129863e-01
  -8.5624063e-01   2.5932276e-01  -1.9697203e-01  -1.1249805e+00  -3.4619248e-01   1.6067827e+00  -2.6952279e-01   6.8640172e-01   1.9241595e-01   2.6353105e-01  -1.3450110e+00  -9.1431606e-01  -7.7237672e-01   1.0190136e+00  -6.0430173e-02   1.3661023e+00  -4.7897777e-01   9.4743490e-01   7.5642317e-01   1.6508090e-01   6.9084733e-01  -9.7071743e-01  -2.0731724e-01  -1.2110773e-02   7.5073528e-01  -4.2247695e-01   1.0765990e+00  -9.2769418e-02   1.1015295e+00  -3.4837026e-01   9.8521328e-01  -6.4721871e-01   1.5474295e-01  -8.1409955e-01   8.2608747e-01  -3.7450374e-01   1.2371842e+00   1.2539595e-01   3.2915583e-01  -1.2004517e+00  -1.3355917e-01  -1.4646139e+00   5.4609608e-01  -5.3510547e-01   1.1273136e+00  -1.1991701e+00   8.2801747e-01  -3.9017386e-01   9.4773495e-01  -1.9666226e+00  -7.4606824e-01  -1.7924414e+00  -4.8897301e-03   1.0491844e-02   9.5267879e-01  -3.0054576e-01   5.7952624e-01  -8.1314695e-01  -9.6491319e-01  -6.0872949e-01  -6.3466955e-01  -3.1874991e-01  -3.6939437e-01   2.8024077e-01   9.7221672e-01   4.0541037e-01   7.0510733e-01  -5.6791786e-02   3.0308273e-01   3.1356966e-01   4.6620270e-01   6.3419902e-01  -2.2933659e-01   3.7208965e-01
  -8.8653681e-01   2.3323276e-01  -2.4591166e-01  -1.1726139e+00  -4.1224394e-01   1.7028613e+00  -3.9942334e-01   6.8944326e-01   1.9730135e-01   2.2481888e-01  -1.3361230e+00  -8.5372916e-01  -7.6194147e-01   1.0881945e+00  -3.9610718e-02   1.3724087e+00  -5.5682895e-01   9.3223634e-01   6.2748351e-01   9.1330017e-02   6.1613681e-01  -1.0261783e+00  -2.9559771e-01   1.5467656e-03   7.9235908e-01  -4.7857675e-01   1.0992409e+00  -2.0860544e-01   1.0764216e+00  -4.8138223e-01   9.2270442e-01  -7.2734902e-01   6.4140762e-02  -7.5820634e-01   8.7284663e-01  -4.8848877e-01   1.2506398e+00   2.8835262e-02   2.6838630e-01  -1.2202237e+00  -1.5687082e-01  -1.4641831e+00   6.1093202e-01  -5.5885515e-01   1.2188146e+00  -1.1449287e+00   9.1234377e-01  -4.4972727e-01   9.7659340e-01  -1.8805157e+00  -7.6732359e-01  -1.7860190e+00   7.1310545e-02   5.9125926e-02   1.0288079e+00  -3.1744269e-01   5.5776211e-01  -7.5040213e-01  -8.7526289e-01  -4.5164124e-01  -5.2866230e-01  -2.0674965e-01  -2.8411893e-01   3.9603558e-01   9.6451297e-01   4.9001255e-01   7.5944289e-01   5.7267274e-02   3.5068684e-01   1.7088475e-01   5.2700808e-01   5.3275165e-01  -3.5752979e-01   4.9294173e-01
  -9.1424511e-01   2.1056224e-01  -2.9284476e-01  -1.2195592e+00  -4.6908723e-01   1.7846830e+00  -5.1848541e-01   6.9692786e-01   1.9261582e-01   1.8824741e-01  -1.3180198e+00  -7.8177135e-01  -7.4643211e-01   1.1466098e+00  -2.4416610e-02   1.3698505e+00  -6.3821076e-01   9.0829052e-01   5.0915332e-01   1.6027973e-02   5.3104295e-01  -1.0795803e+00  -3.8949250e-01   1.0780506e-02   8.1339361e-01  -5.2560227e-01   1.1090921e+00  -3.1100182e-01   1.0511614e+00  -6.0148339e-01   8.6689903e-01  -8.0327640e-01  -2.4411127e-02  -7.0834587e-01   9.0454127e-01  -5.8856742e-01   1.2616664e+00  -6.7908510e-02   2.1438178e-01  -1.2346761e+00  -1.7706208e-01  -1.4567027e+00   6.6511728e-01  -5.7577465e-01   1.2989708e+00  -1.0846510e+00   9.9314763e-01  -5.1503883e-01   1.0055352e+00  -1.7836896e+00  -7.7800564e-01  -1.7689774e+00   1.4303638e-01   1.0553326e-01   1.0944414e+00  -3.3617763e-01   5.3375365e-01  -6.8076549e-01  -7.8189175e-01  -2.8856997e-01  -4.1703896e-01  -9.7276076e-02  -1.9383994e-01   5.0571288e-01   9.5669486e-01   5.6606694e-01   8.1029870e-01   1.6945280e-01   3.9262094e-01   2.6216641e-02   5.6933261e-01   4.4013490e-01  -4.7647397e-01   6.0735889e-01
  -9.3827872e-01   1.9169731e-01  -3.3409078e-01  -1.2632374e+00  -5.1183061e-01   1.8521752e+00  -6.2245207e-01   7.0792378e-01   1.7716838e-01   1.5167563e-01  -1.2903687e+00  -7.0212720e-01  -7.2526108e-01   1.1901718e+00  -1.4943641e-02   1.3550578e+00  -7.1841578e-01   8.7961002e-01   4.0418155e-01  -5.8666509e-02   4.3460460e-01  -1.1268828e+00  -4.8462610e-01   1.9393954e-02   8.1635483e-01  -5.5886911e-01   1.1087307e+00  -3.9456837e-01   1.0277663e+00  -7.0552765e-01   8.1838824e-01  -8.7155883e-01  -1.0842393e-01  -6.6216831e-01   9.2220636e-01  -6.6982792e-01   1.2701622e+00  -1.6370945e-01   1.6604371e-01  -1.2422112e+00  -1.9346540e-01  -1.4410036e+00   7.0697744e-01  -5.8336274e-01   1.3647424e+00  -1.0171316e+00   1.0676780e+00  -5.8405463e-01   1.0319137e+00  -1.6769133e+00  -7.7932559e-01  -1.7409538e+00   2.0703025e-01   1.4861245e-01   1.1452594e+00  -3.5665999e-01   5.0564976e-01  -6.0600816e-01  -6.8929438e-01  -1.2282854e-01  -3.0611543e-01   5.5254282e-03  -1.0495643e-01   6.0494949e-01   9.4443996e-01   6.2954535e-01   8.5221882e-01   2.7369501e-01   4.2398338e-01  -1.1611830e-01   5.9619470e-01   3.6151721e-01  -5.8607887e-01   7.0907213e-01
  -9.5778009e-01   1.7693016e-01  -3.6639693e-01  -1.3010638e+00  -5.3619125e-01   1.9054586e+00  -7.0761701e-01   7.2146830e-01   1.5011612e-01   1.1312017e-01  -1.2532207e+00  -6.1847397e-01  -6.9798609e-01   1.2152762e+00  -1.1138043e-02   1.3252940e+00  -7.9280248e-01   8.5021148e-01   3.1486437e-01  -1.3068839e-01   3.2641378e-01  -1.1642731e+00  -5.7655236e-01   3.1083421e-02   8.0422786e-01  -5.7428845e-01   1.1009800e+00  -4.5457145e-01   1.0081505e+00  -7.9091838e-01   7.7758912e-01  -9.2911055e-01  -1.8558397e-01  -6.1725714e-01   9.2710278e-01  -7.2816422e-01   1.2761059e+00  -2.5741472e-01   1.2222706e-01  -1.2414226e+00  -2.0541933e-01  -1.4162646e+00   7.3510918e-01  -5.7954600e-01   1.4133689e+00  -9.4145336e-01   1.1333696e+00  -6.5457406e-01   1.0532028e+00  -1.5612411e+00  -7.7267840e-01  -1.7018379e+00   2.6034889e-01   1.8750653e-01   1.1775833e+00  -3.7877407e-01   4.7193680e-01  -5.2813413e-01  -6.0171714e-01   4.1993984e-02  -2.0206990e-01   9.7763994e-02  -2.3732326e-02   6.8971470e-01   9.2372701e-01   6.7676518e-01   8.8022456e-01   3.6416290e-01   4.4029448e-01  -2.5184717e-01   6.1102793e-01   3.0151445e-01  -6.8631199e-01   7.9228238e-01
  -9.7215228e-01   1.6648669e-01  -3.8705738e-01  -1.3305586e+00  -5.3871863e-01   1.9447960e+00  -7.7098291e-01   7.3658468e-01   1.1101295e-01   7.0835324e-02  -1.2070130e+00  -5.3432737e-01  -6.6435348e-01   1.2189707e+00  -1.2778445e-02   1.2785812e+00  -8.5696344e-01   8.2391770e-01   2.4295126e-01  -1.9810884e-01   2.0665867e-01  -1.1883124e+00  -6.6092031e-01   4.9252437e-02   7.8031905e-01  -5.6858717e-01   1.0887701e+00  -4.8716347e-01   9.9401565e-01  -8.5571115e-01   7.4471642e-01  -9.7330336e-01  -2.5378440e-01  -5.7127516e-01   9.2064304e-01  -7.6047443e-01   1.2795318e+00  -3.4788995e-01   8.1787841e-02  -1.2311669e+00  -2.1230476e-01  -1.3820756e+00   7.4842091e-01  -5.6280308e-01   1.4424699e+00  -8.5706549e-01   1.1879384e+00  -7.2431438e-01   1.0671102e+00  -1.4379946e+00  -7.5954686e-01  -1.6518111e+00   3.0047674e-01   2.2163673e-01   1.1885714e+00  -4.0234731e-01   4.3149988e-01  -4.4928713e-01  -5.2293210e-01   2.0218246e-01  -1.1061566e-01   1.7598243e-01   4.3999092e-02   7.5645180e-01   8.9100869e-01   7.0455481e-01   8.9001043e-01   4.3552162e-01   4.3768187e-01  -3.7685244e-01   6.1751146e-01   2.6397066e-01  -7.7717380e-01   8.5189570e-01
  -9.8107288e-01   1.6055169e-01  -3.9400295e-01  -1.3494564e+00  -5.1699100e-01   1.9705406e+00  -8.1039617e-01   7.5229248e-01   5.9853876e-02   2.3391711e-02  -1.1525493e+00  -4.5289514e-01  -6.2433568e-01   1.1990997e+00  -1.9460952e-02   1.2137944e+00  -9.0688900e-01   8.0416205e-01   1.8956783e-01  -2.5917146e-01   7.6146865e-02  -1.1960708e+00  -7.3364077e-01   7.6835820e-02   7.4809506e-01  -5.3950099e-01   1.0749865e+00  -4.8958597e-01   9.8674323e-01  -8.9869771e-01   7.1975508e-01  -1.0020446e+00  -3.1115065e-01  -5.2211127e-01   9.0431835e-01  -7.6482324e-01   1.2804937e+00  -4.3406604e-01   4.3628151e-02  -1.2106236e+00  -2.1358136e-01  -1.3384830e+00   7.4617019e-01  -5.3227077e-01   1.4501311e+00  -7.6385138e-01   1.2294628e+00  -7.9098246e-01   1.0716774e+00  -1.3087302e+00  -7.4140630e-01  -1.5913748e+00   3.2542016e-01   2.5072422e-01   1.1763733e+00  -4.2711601e-01   3.8366907e-01  -3.7164501e-01  -4.5603345e-01   3.5406490e-01  -3.6696529e-02   2.3732390e-01   9.3121463e-02   8.0224898e-01   8.4337392e-01   7.1041092e-01   8.7811889e-01   4.8317917e-01   4.1305687e-01  -4.8728663e-01   6.1938592e-01   2.5176265e-01  -8.5867975e-01   8.8374188e-01
  -9.8448818e-01   1.5929027e-01  -3.8585906e-01  -1.3558104e+00  -4.6977143e-01   1.9830862e+00  -8.2465189e-01   7.6761229e-01  -2.8896231e-03  -3.0250457e-02  -1.0909578e+00  -3.7694638e-01  -5.7815861e-01   1.1544161e+00  -3.0590882e-02   1.1307171e+00  -9.3911772e-01   7.9380543e-01   1.5515832e-01  -3.1232123e-01  -6.3692977e-02  -1.1852447e+00  -7.9104512e-01   1.1614303e-01   7.1101708e-01  -4.8592715e-01   1.0623160e+00  -4.6033369e-01   9.8729236e-01  -9.1946666e-01   7.0243479e-01  -1.0138313e+00  -3.5606216e-01  -4.6801798e-01   8.7962873e-01  -7.4055772e-01   1.2790210e+00  -5.1498430e-01   6.7370634e-03  -1.1793393e+00  -2.0882081e-01  -1.2860114e+00   7.2799559e-01  -4.8782270e-01   1.4349735e+00  -6.6218011e-01   1.2564461e+00  -8.5235291e-01   1.0653555e+00  -1.1751968e+00  -7.1963607e-01  -1.5213641e+00   3.3378155e-01   2.7479983e-01   1.1402370e+00  -4.5269441e-01   3.2824553e-01  -2.9730730e-01  -4.0326946e-01   4.9419082e-01   1.5776644e-02   2.7967672e-01   1.1949537e-01   8.2498975e-01   7.7869065e-01   6.9263817e-01   8.4208650e-01   5.0350959e-01   3.6427374e-01  -5.7968478e-01   6.2026347e-01   2.6663930e-01  -9.3084960e-01   8.8476665e-01
  -9.8258598e-01   1.6286324e-01  -3.6197023e-01  -1.3480841e+00  -3.9711131e-01   1.9828245e+00  -8.1356324e-01   7.8156631e-01  -7.6248358e-02  -9.0679775e-02  -1.0236265e+00  -3.0870349e-01  -5.2631409e-01   1.0846564e+00  -4.5385431e-02   1.0300524e+00  -9.5086629e-01   7.9497718e-01   1.3945045e-01  -3.5622449e-01  -2.1083535e-01  -1.1542474e+00  -8.3002819e-01   1.6873040e-01   6.7237764e-01  -4.0802402e-01   1.0530969e+00  -3.9926825e-01   9.9611186e-01  -9.1843701e-01   6.9220876e-01  -1.0077752e+00  -3.8717223e-01  -4.0772916e-01   8.4801995e-01  -6.8836756e-01   1.2750706e+00  -5.8983744e-01  -2.9775123e-02  -1.1372509e+00  -1.9773401e-01  -1.2256566e+00   6.9394063e-01  -4.3010880e-01   1.3962017e+00  -5.5293454e-01   1.2678576e+00  -9.0635062e-01   1.0470582e+00  -1.0392767e+00  -6.9544155e-01  -1.4429406e+00   3.2481157e-01   2.9419910e-01   1.0805587e+00  -4.7855271e-01   2.6550408e-01  -2.2818258e-01  -3.6592094e-01   6.1950754e-01   4.4133236e-02   3.0178856e-01   1.2017529e-01   8.2347177e-01   6.9571911e-01   6.5046190e-01   7.8055291e-01   4.9403935e-01   2.9026030e-01  -6.5106941e-01   6.2344484e-01   3.0910470e-01  -9.9370528e-01   8.5318827e-01
  -9.7574822e-01   1.7143740e-01  -3.2239084e-01  -1.3252251e+00  -3.0039112e-01   1.9701080e+00  -7.7799104e-01   7.9317566e-01  -1.5875350e-01  -1.5799117e-01  -9.5212172e-01  -2.4976320e-01  -4.6955470e-01   9.9057342e-01  -6.2889202e-02   9.1338338e-01  -9.4013093e-01   8.0894836e-01   1.4144446e-01  -3.8977857e-01  -3.6271046e-01  -1.1022697e+00  -8.4816692e-01   2.3531072e-01   6.3514902e-01  -3.0724816e-01   1.0491822e+00  -3.0767186e-01   1.0130702e+00  -8.9686225e-01   6.8823727e-01  -9.8359923e-01  -4.0342603e-01  -3.4054838e-01   8.1082763e-01  -6.1028360e-01   1.2684771e+00  -6.5800379e-01  -6.6652252e-02  -1.0846849e+00  -1.8018965e-01  -1.1588495e+00   6.4446654e-01  -3.6054895e-01   1.3336304e+00  -4.3751131e-01   1.2631481e+00  -9.5113550e-01   1.0161825e+00  -9.0291445e-01  -6.6979079e-01  -1.3575637e+00   2.9843916e-01   3.0954381e-01   9.9887278e-01  -5.0400911e-01   1.9616847e-01  -1.6588233e-01  -3.4423427e-01   7.2752311e-01   4.7082321e-02   3.0334281e-01   9.3568758e-02   7.9748722e-01   5.9418704e-01   5.8410414e-01   6.9332566e-01   4.5358540e-01   1.9111047e-01  -6.9904123e-01   6.3175340e-01   3.7835278e-01  -1.0472778e+00   7.8860642e-01
  -9.6448566e-01   1.8518977e-01  -2.6784275e-01  -1.2867170e+00  -1.8229200e-01   1.9452228e+00  -7.1983023e-01   8.0145489e-01  -2.4845882e-01  -2.3176971e-01  -8.7809057e-01  -2.0105018e-01  -4.0886845e-01   8.7392383e-01  -8.2003486e-02   7.8308337e-01  -9.0575333e-01   8.3604859e-01   1.5942760e-01  -4.1211040e-01  -5.1628645e-01  -1.0293045e+00  -8.4380705e-01   3.1570660e-01   6.0185103e-01  -1.8632288e-01   1.0518251e+00  -1.8823489e-01   1.0374089e+00  -8.5680230e-01   6.8937867e-01  -9.4160361e-01  -4.0407716e-01  -2.6640047e-01   7.6923149e-01  -5.0961084e-01   1.2589065e+00  -7.1907385e-01  -1.0447900e-01  -1.0223323e+00  -1.5622176e-01  -1.0873881e+00   5.8045249e-01  -2.8127654e-01   1.2476852e+00  -3.1779010e-01   1.2422411e+00  -9.8518367e-01   9.7259908e-01  -7.6803137e-01  -6.4336832e-01  -1.2669399e+00   2.5527971e-01   3.2170980e-01   8.9777903e-01  -5.2823849e-01   1.2135793e-01  -1.1162760e-01  -3.3741285e-01   8.1644564e-01   2.4777758e-02   2.8499167e-01   3.9526480e-02   7.4785589e-01   4.7481792e-01   4.9481471e-01   5.8139394e-01   3.8233458e-01   6.8126950e-02  -7.2185071e-01   6.4739655e-01   4.7225850e-01  -1.0916225e+00   6.9205623e-01
  -9.4936004e-01   2.0430717e-01  -1.9964209e-01  -1.2326039e+00  -4.6696571e-02   1.9083722e+00  -6.4195117e-01   8.0540553e-01  -3.4298995e-01  -3.1110674e-01  -8.0315688e-01  -1.6280516e-01  -3.4543344e-01   7.3740879e-01  -1.0152819e-01   6.4217780e-01  -8.4744849e-01   8.7563029e-01   1.9101453e-01  -4.2256382e-01  -6.6818073e-01  -9.3613097e-01  -8.1611397e-01   4.0885130e-01   5.7444606e-01  -4.9135891e-02   1.0615939e+00  -4.4974466e-02   1.0677244e+00  -8.0106249e-01   6.9418893e-01  -8.8260462e-01  -3.8870087e-01  -1.8584087e-01   7.2422061e-01  -3.9079657e-01   1.2458162e+00  -7.7286699e-01  -1.4368042e-01  -9.5119789e-01  -1.2602540e-01  -1.0133402e+00   5.0317869e-01  -1.9503095e-01   1.1393821e+00  -1.9606879e-01   1.2054994e+00  -1.0073598e+00   9.1661350e-01  -6.3643333e-01  -6.1654892e-01  -1.1729503e+00   1.9662163e-01   3.3178309e-01   7.8081415e-01  -5.5029901e-01   4.2506608e-02  -6.6173767e-02  -3.4366735e-01   8.8528976e-01  -2.1193532e-02   2.4834303e-01  -4.0644077e-02   6.7640868e-01   3.3930788e-01   3.8485215e-01   4.4688759e-01   2.8185759e-01  -7.6193211e-02  -7.1844735e-01   6.7186270e-01   5.8742813e-01  -1.1268425e+00   5.6599793e-01
  -9.3090090e-01   2.2898010e-01  -1.1959910e-01  -1.1634871e+00   1.0147873e-01   1.8596705e+00  -5.4809543e-01   8.0401037e-01  -4.3962106e-01  -3.9465087e-01  -7.2881439e-01  -1.3460737e-01  -2.8055515e-01   5.8457026e-01  -1.2021359e-01   4.9416504e-01  -7.6579299e-01   9.2608574e-01   2.3321456e-01  -4.2067807e-01  -8.1479808e-01  -8.2426181e-01  -7.6508531e-01   5.1283774e-01   5.5426619e-01   9.9429876e-02   1.0783229e+00   1.1691475e-01   1.1019803e+00  -7.3309955e-01   7.0093295e-01  -8.0784907e-01  -3.5720363e-01  -1.0002175e-01   6.7657033e-01  -2.5923779e-01   1.2284288e+00  -8.1943580e-01  -1.8453374e-01  -8.7252780e-01  -8.9939981e-02  -9.3892237e-01   4.1429249e-01  -1.0500475e-01   1.0102848e+00  -7.4968189e-02   1.1536719e+00  -1.0169745e+00   8.4890071e-01  -5.0971439e-01  -5.8939394e-01  -1.0775617e+00   1.2439111e-01   3.4100679e-01   6.5227178e-01  -5.6917473e-01  -3.8740366e-02  -2.9758483e-02  -3.6032095e-01   9.3394372e-01  -8.7897688e-02   1.9590107e-01  -1.4424361e-01   5.8591941e-01   1.9024817e-01   2.5741163e-01   2.9298017e-01   1.5505448e-01  -2.3823604e-01  -6.8850389e-01   7.0585916e-01   7.1930775e-01  -1.1531163e+00   4.1423843e-01
  -9.0952480e-01   2.5939059e-01  -2.9897871e-02  -1.0804948e+00   2.5651240e-01   1.7991489e+00  -4.4272835e-01   7.9623168e-01  -5.3537667e-01  -4.8069245e-01  -6.5632648e-01  -1.1542886e-01  -2.1559007e-01   4.1964590e-01  -1.3681758e-01   3.4280812e-01  -6.6217578e-01   9.8491716e-01   2.8252577e-01  -4.0616105e-01  -9.5248783e-01  -6.9585837e-01  -6.9152702e-01   6.2501245e-01   5.4197686e-01   2.5372513e-01   1.1011053e+00   2.9127222e-01   1.1375553e+00  -6.5689517e-01   7.0761078e-01  -7.1891213e-01  -3.0982799e-01  -1.0617795e-02   6.2683212e-01  -1.2103597e-01   1.2057208e+00  -8.5905624e-01  -2.2718937e-01  -7.8772247e-01  -4.8422399e-02  -8.6635912e-01   3.1575655e-01  -1.4654520e-02   8.6244439e-01   4.2690275e-02   1.0878252e+00  -1.0138188e+00   7.7042186e-01  -3.8916666e-01  -5.6167138e-01  -9.8272885e-01   4.1094897e-02   3.5072249e-01   5.1698350e-01  -5.8383084e-01  -1.2064636e-01  -2.0761816e-03  -3.8396320e-01   9.6319275e-01  -1.7120892e-01   1.3096362e-01  -2.6732180e-01   4.7998821e-01   3.0995486e-02   1.1650240e-01   1.2373913e-01   6.0331793e-03  -4.1341097e-01  -6.3241727e-01   7.4929344e-01   8.6234682e-01  -1.1707276e+00   2.4178391e-01
  -8.8546723e-01   2.9569328e-01   6.7035717e-02  -9.8522651e-01   4.1215539e-01   1.7267766e+00  -3.3085209e-01   7.8101844e-01  -6.2715327e-01  -5.6727588e-01  -5.8664024e-01  -1.0371779e-01  -1.5186256e-01   2.4738923e-01  -1.5016377e-01   1.9191164e-01  -5.3871786e-01   1.0488580e+00   3.3505625e-01  -3.7886286e-01  -1.0777135e+00  -5.5361944e-01  -5.9699684e-01   7.4210847e-01   5.3757745e-01   4.0760976e-01   1.1283288e+00   4.7123674e-01   1.1713264e+00  -5.7679975e-01   7.1200234e-01  -6.1758876e-01  -2.4715280e-01   8.0281732e-02   5.7533658e-01   1.7289502e-02   1.1764346e+00  -8.9220178e-01  -2.7169698e-01  -6.9824218e-01  -2.0135661e-03  -7.9773736e-01   2.0977998e-01   7.2511075e-02   6.9832605e-01   1.5402639e-01   1.0092672e+00  -9.9817347e-01   6.8233168e-01  -2.7570474e-01  -5.3290033e-01  -8.9029515e-01  -5.0258877e-02   3.6230910e-01   3.8007307e-01  -5.9327614e-01  -2.0150903e-01   1.7717866e-02  -4.1064328e-01   9.7469700e-01  -2.6602500e-01   5.7481644e-02  -4.0488600e-01   3.6288327e-01  -1.3450312e-01  -3.3219817e-02  -5.6070323e-02  -1.6007232e-01  -5.9634924e-01  -5.5128920e-01   8.0129838e-01   1.0102110e+00  -1.1800904e+00   5.4629025e-02
  -8.5873518e-01   3.3798804e-01   1.6866741e-01  -8.7968121e-01   5.6194188e-01   1.6424927e+00  -2.1778581e-01   7.5732609e-01  -7.1185277e-01  -6.5233002e-01  -5.2032325e-01  -9.7507022e-02  -9.0582408e-02   7.2863572e-02  -1.5919612e-01   4.5102262e-02  -3.9816884e-01   1.1140396e+00   3.8667127e-01  -3.3875648e-01  -1.1872228e+00  -4.0065510e-01  -4.8372261e-01   8.6040785e-01   5.4043748e-01   5.5475935e-01   1.1577557e+00   6.4955284e-01   1.1997876e+00  -4.9735037e-01   7.1173414e-01  -5.0578872e-01  -1.7009000e-01   1.7030480e-01   5.2220967e-01   1.4911427e-01   1.1391146e+00  -9.1949890e-01  -3.1803028e-01  -6.0551659e-01   4.8696600e-02  -7.3486123e-01   9.8735236e-02   1.5314975e-01   5.2072885e-01   2.5625422e-01   9.1947081e-01  -9.7079060e-01   5.8588805e-01  -1.6981486e-01  -5.0241814e-01  -8.0190323e-01  -1.4626405e-01   3.7712213e-01   2.4670001e-01  -5.9662727e-01  -2.7978066e-01   3.0972355e-02  -4.3609259e-01   9.7092368e-01  -3.6653171e-01  -2.0111300e-02  -5.5116592e-01   2.3934963e-01  -3.0192096e-01  -1.8665520e-01  -2.4121708e-01  -3.3733342e-01  -7.8115008e-01  -4.4689042e-01   8.6029675e-01   1.1560367e+00  -1.1817642e+00  -1.4050863e-01
  -8.2908907e-01   3.8628456e-01   2.7247822e-01  -7.6617244e-01   6.9951520e-01   1.5462550e+00  -1.0892114e-01   7.2415468e-01  -7.8651824e-01  -7.3380384e-01  -4.5752927e-01  -9.4543316e-02  -3.2770776e-02  -9.8778919e-02  -1.6302553e-01  -9.4370209e-02  -2.4378940e-01   1.1761948e+00   4.3316516e-01  -2.8593144e-01  -1.2782057e+00  -2.4035653e-01  -3.5450318e-01   9.7592315e-01   5.4936460e-01   6.8898472e-01   1.1866440e+00   8.1890372e-01   1.2192043e+00  -4.2306753e-01   7.0437071e-01  -3.8544777e-01  -7.9878055e-02   2.5694014e-01   4.6740195e-01   2.6803294e-01   1.0921708e+00  -9.4166353e-01  -3.6610380e-01  -5.1086822e-01   1.0309950e-01  -6.7912617e-01  -1.4934801e-02   2.2429338e-01   3.3270338e-01   3.4683560e-01   8.2000408e-01  -9.3284526e-01   4.8237453e-01  -7.1537220e-02  -4.6946707e-01  -7.1892324e-01  -2.4324217e-01   3.9643625e-01   1.2180770e-01  -5.9316763e-01  -3.5417141e-01   3.9472929e-02  -4.5596513e-01   9.5503608e-01  -4.6650356e-01  -9.7090208e-02  -6.9991794e-01   1.1439786e-01  -4.6678334e-01  -3.3848419e-01  -4.2625815e-01  -5.1929369e-01  -9.6165982e-01  -3.2161376e-01   9.2410073e-01   1.2927178e+00  -1.1764530e+00  -3.3649275e-01
  -7.9605904e-01   4.4045851e-01   3.7606758e-01  -6.4724228e-01   8.1894991e-01   1.4381000e+00  -9.4642947e-03   6.8060717e-01  -8.4846166e-01  -8.0979410e-01  -3.9799926e-01  -9.2433528e-02   2.0797460e-02  -2.6252255e-01  -1.6096583e-01  -2.2379538e-01  -7.9229505e-02   1.2308897e+00   4.7045359e-01  -2.2060631e-01  -1.3484295e+00  -7.6271744e-02  -2.1260163e-01   1.0845863e+00   5.6269810e-01   8.0454502e-01   1.2119031e+00   9.7225413e-01   1.2257972e+00  -3.5823896e-01   6.8753156e-01  -2.5846442e-01   2.1925001e-02   3.3768022e-01   4.1072902e-01   3.6817655e-01   1.0339712e+00  -9.5941999e-01  -4.1577592e-01  -4.1546044e-01   1.6058645e-01  -6.3141933e-01  -1.2881437e-01   2.8352866e-01   1.3747309e-01   4.2362461e-01   7.1247599e-01  -8.8586274e-01   3.7304562e-01   1.9511967e-02  -4.3329552e-01  -6.4240762e-01  -3.3738974e-01   4.2139265e-01   9.8924329e-03  -5.8239576e-01  -4.2372510e-01   4.5343681e-02  -4.6608534e-01   9.3074253e-01  -5.5962637e-01  -1.6864082e-01  -8.4475246e-01  -6.9156000e-03  -6.2470534e-01  -4.8340002e-01  -6.0579946e-01  -6.9925418e-01  -1.1317663e+00  -1.7842093e-01   9.9003831e-01   1.4132143e+00  -1.1649836e+00  -5.2609411e-01
  -7.5899827e-01   5.0020194e-01   4.7722724e-01  -5.2557915e-01   9.1505027e-01   1.3182135e+00   7.5823754e-02   6.2596864e-01  -8.9537442e-01  -8.7865233e-01  -3.4109980e-01  -8.8802382e-02   6.9629550e-02  -4.1370445e-01  -1.5255713e-01  -3.4111547e-01   9.1588855e-02   1.2737695e+00   4.9478036e-01  -1.4316234e-01  -1.3963383e+00   8.8004172e-02  -6.1637879e-02   1.1824329e+00   5.7842082e-01   8.9643699e-01   1.2302786e+00   1.1031860e+00   1.2159511e+00  -3.0669856e-01   6.5903163e-01  -1.2666976e-01   1.3344813e-01   4.1015259e-01   3.5192049e-01   4.4450751e-01   9.6295953e-01  -9.7340476e-01  -4.6683353e-01  -3.2027578e-01   2.2055054e-01  -5.9205878e-01  -2.4061084e-01   3.2913679e-01  -6.1637417e-02   4.8499394e-01   5.9850043e-01  -8.3162486e-01   2.5910163e-01   1.0407555e-01  -3.9326751e-01  -5.7307643e-01  -4.2494356e-01   4.5295179e-01  -8.5193157e-02  -5.6405830e-01  -4.8785889e-01   5.0919399e-02  -4.6269142e-01   9.0211129e-01  -6.3982564e-01  -2.3006207e-01  -9.7946346e-01  -1.1970329e-01  -7.7161807e-01  -6.1633539e-01  -7.7474743e-01  -8.7055993e-01  -1.2856892e+00  -2.0786464e-02   1.0550982e+00   1.5108699e+00  -1.1482599e+00  -7.0231700e-01
  -7.1717208e-01   5.6497044e-01   5.7398075e-01  -4.0394628e-01   9.8360998e-01   1.1870090e+00   1.4287548e-01   5.5980385e-01  -9.2541212e-01  -9.3906092e-01  -2.8589946e-01  -8.1456344e-02   1.1352533e-01  -5.4821080e-01  -1.3757521e-01  -4.4498151e-01   2.6457876e-01   1.3008064e+00   5.0293017e-01  -5.4198052e-02  -1.4211109e+00   2.4891895e-01   9.4512646e-02   1.2657742e+00   5.9428233e-01   9.6064341e-01   1.2385534e+00   1.2062099e+00   1.1864375e+00  -2.7161124e-01   6.1703992e-01   8.1670924e-03   2.5251299e-01   4.7223047e-01   2.9067546e-01   4.9307654e-01   8.7779492e-01  -9.8406201e-01  -5.1895696e-01  -2.2612890e-01   2.8236848e-01  -5.6077939e-01  -3.4824127e-01   3.6018288e-01  -2.6126343e-01   5.2993387e-01   4.7968227e-01  -7.7206152e-01   1.4169593e-01   1.8314916e-01  -3.4897321e-01  -5.1133430e-01  -5.0235706e-01   4.9185270e-01  -1.6039091e-01  -5.3816384e-01  -5.4636287e-01   5.8592175e-02  -4.4266498e-01   8.7335795e-01  -7.0158511e-01  -2.7696067e-01  -1.0983425e+00  -2.1944648e-01  -9.0396899e-01  -7.3267120e-01  -9.2853534e-01  -1.0268734e+00  -1.4182477e+00   1.4735931e-01   1.1160846e+00   1.5797281e+00  -1.1271932e+00  -8.5870665e-01
  -6.6987618e-01   6.3393132e-01   6.6458724e-01  -2.8512331e-01   1.0216186e+00   1.0452060e+00   1.8853964e-01   4.8206691e-01  -9.3724998e-01  -9.9007292e-01  -2.3127921e-01  -6.8546696e-02   1.5256171e-01  -6.6264107e-01  -1.1602839e-01  -5.3475048e-01   4.3558137e-01   1.3085340e+00   4.9243586e-01   4.5399146e-02  -1.4226724e+00   4.0303151e-01   2.5181131e-01   1.3313459e+00   6.0792570e-01   9.9432914e-01   1.2337550e+00   1.2770356e+00   1.1346398e+00  -2.5527553e-01   5.6024764e-01   1.4429931e-01   3.7663893e-01   5.2211736e-01   2.2672038e-01   5.1122848e-01   7.7750389e-01  -9.9153967e-01  -5.7166787e-01  -1.3371225e-01   3.4536187e-01  -5.3676553e-01  -4.4990398e-01   3.7655030e-01  -4.5804943e-01   5.5811892e-01   3.5762547e-01  -7.0913585e-01   2.1973031e-02   2.5783984e-01  -3.0033179e-01  -4.5731707e-01  -5.6647916e-01   5.3857849e-01  -2.1353455e-01  -5.0497706e-01  -5.9935935e-01   7.0638644e-02  -4.0373530e-01   8.4861456e-01  -7.4023934e-01  -3.0542954e-01  -1.1964613e+00  -3.0217011e-01  -1.0188827e+00  -8.2841666e-01  -1.0633118e+00  -1.1624202e+00  -1.5250906e+00   3.2168905e-01   1.1697727e+00   1.6148282e+00  -1.1026144e+00  -9.8962064e-01
  -6.1657494e-01   7.0591766e-01   7.4751383e-01  -1.7186141e-01   1.0274045e+00   8.9390523e-01   2.1076551e-01   3.9321363e-01  -9.3010729e-01  -1.0311149e+00  -1.7607002e-01  -4.8723742e-02   1.8705315e-01  -7.5443178e-01  -8.8142931e-02  -6.1042684e-01   6.0044533e-01   1.2942581e+00   4.6176672e-01   1.5437198e-01  -1.4016614e+00   5.4706020e-01   4.0613884e-01   1.3764312e+00   6.1701250e-01   9.9597484e-01   1.2133572e+00   1.3127889e+00   1.0587681e+00  -2.5895658e-01   4.8803330e-01   2.7993590e-01   5.0304979e-01   5.5840338e-01   1.5986687e-01   4.9774656e-01   6.6163570e-01  -9.9559623e-01  -6.2426626e-01  -4.3668955e-02   4.0874225e-01  -5.1873022e-01  -5.4412895e-01   3.7892032e-01  -6.4868712e-01   5.6993723e-01   2.3395944e-01  -6.4472991e-01  -9.8869144e-02   3.2920009e-01  -2.4768024e-01  -4.1096153e-01  -6.1472541e-01   5.9332842e-01  -2.4339091e-01  -4.6499443e-01  -6.4722675e-01   8.9036346e-02  -3.4464985e-01   8.3169121e-01  -7.5222593e-01  -3.1220406e-01  -1.2699043e+00  -3.6458855e-01  -1.1142741e+00  -9.0035551e-01  -1.1760823e+00  -1.2721985e+00  -1.6028758e+00   4.9754161e-01   1.2130608e+00   1.6124732e+00  -1.0751732e+00  -1.0904495e+00
  -5.5704525e-01   7.7939186e-01   8.2138512e-01  -6.6848154e-02   1.0007126e+00   7.3465142e-01   2.0873660e-01   2.9430417e-01  -9.0374293e-01  -1.0619571e+00  -1.1920724e-01  -2.1272893e-02   2.1749333e-01  -8.2193276e-01  -5.4339136e-02  -6.7255809e-01   7.5509534e-01   1.2562306e+00   4.1048345e-01   2.7101335e-01  -1.3593583e+00   6.7791614e-01   5.5337152e-01   1.3989556e+00   6.1934171e-01   9.6544561e-01   1.1754641e+00   1.3121620e+00   9.5804760e-01  -2.8276184e-01   4.0061033e-01   4.1315982e-01   6.2868640e-01   5.8009550e-01   9.0065335e-02   4.5292721e-01   5.3040812e-01  -9.9553099e-01  -6.7576637e-01   4.3317375e-02   4.7154734e-01  -5.0503268e-01  -6.2980285e-01   3.6870239e-01  -8.2994326e-01   5.6648168e-01   1.1037887e-01  -5.8053937e-01  -2.1950291e-01   3.9805243e-01  -1.9183912e-01  -3.7209004e-01  -6.4522972e-01   6.5599636e-01  -2.4964663e-01  -4.1890463e-01  -6.9049730e-01   1.1528010e-01  -2.6530087e-01   8.2584253e-01  -7.3528346e-01  -2.9479196e-01  -1.3159450e+00  -4.0421703e-01  -1.1889092e+00  -9.4615438e-01  -1.2647974e+00  -1.3521468e+00  -1.6493937e+00   6.6999373e-01   1.2431090e+00   1.5704485e+00  -1.0452374e+00  -1.1577790e+00
  -4.9151168e-01   8.5242465e-01   8.8492223e-01   2.7323110e-02   9.4271096e-01   5.6947925e-01   1.8294352e-01   1.8708342e-01  -8.5842786e-01  -1.0826574e+00  -5.9888693e-02   1.3777127e-02   2.4448374e-01  -8.6443213e-01  -1.5202137e-02  -7.2209767e-01   8.9559593e-01   1.1937778e+00   3.3934542e-01   3.9309945e-01  -1.2975833e+00   7.9272917e-01   6.8945434e-01   1.3975538e+00   6.1295971e-01   9.0399292e-01   1.1189655e+00   1.2754898e+00   8.3286658e-01  -3.2557133e-01   2.9914155e-01   5.4184582e-01   7.5023034e-01   5.8662548e-01   1.7453818e-02   3.7858280e-01   3.8483026e-01  -9.9014816e-01  -7.2484288e-01   1.2642888e-01   5.3257861e-01  -4.9382326e-01  -7.0616720e-01   3.4792384e-01  -9.9868116e-01   5.4950335e-01  -1.1311652e-02  -5.1798407e-01  -3.3839369e-01   4.6482136e-01  -1.3414953e-01  -3.4049979e-01  -6.5696440e-01   7.2615674e-01  -2.3284600e-01  -3.6753902e-01  -7.2974202e-01   1.5021130e-01  -1.6680041e-01   8.3355280e-01  -6.8858579e-01  -2.5157437e-01  -1.3331545e+00  -4.1944907e-01  -1.2424153e+00  -9.6443233e-01  -1.3283895e+00  -1.3992677e+00  -1.6636333e+00   8.3394602e-01   1.2574659e+00   1.4881849e+00  -1.0128049e+00  -1.1894903e+00
  -4.2075684e-01   9.2269228e-01   9.3688492e-01   1.0818579e-01   8.5593448e-01   4.0093438e-01   1.3518954e-01   7.4025336e-02  -7.9490175e-01  -1.0934934e+00   2.2779665e-03   5.5583447e-02   2.6865683e-01  -8.8213112e-01   2.8549704e-02  -7.6025029e-01   1.0182165e+00   1.1073780e+00   2.5035823e-01   5.1784895e-01  -1.2185788e+00   8.8887379e-01   8.1047807e-01   1.3716093e+00   5.9626017e-01   8.1419466e-01   1.0436543e+00   1.2047502e+00   6.8487046e-01  -3.8503131e-01   1.8580545e-01   6.6359339e-01   8.6414371e-01   5.7784233e-01  -5.7601359e-02   2.7797086e-01   2.2678957e-01  -9.7776368e-01  -7.6980033e-01   2.0462996e-01   5.9035120e-01  -4.8320153e-01  -7.7279141e-01   3.1908969e-01  -1.1518796e+00   5.2133069e-01  -1.2915676e-01  -4.5814075e-01  -4.5373600e-01   5.2938984e-01  -7.6476124e-02  -3.1604683e-01  -6.4981916e-01   8.0305807e-01  -1.9428995e-01  -3.1181850e-01  -7.6545670e-01   1.9387374e-01  -5.1496920e-02   8.5635314e-01  -6.1280551e-01  -1.8187686e-01  -1.3214431e+00  -4.0960016e-01  -1.2752447e+00  -9.5479419e-01  -1.3667616e+00  -1.4117100e+00  -1.6457920e+00   9.8422811e-01   1.2541792e+00   1.3668515e+00  -9.7744098e-01  -1.1847993e+00
  -3.4619355e-01   9.8749632e-01   9.7603017e-01   1.7344102e-01   7.4416900e-01   2.3206586e-01   6.8525700e-02  -4.1669843e-02  -7.1432167e-01  -1.0948886e+00   6.7152856e-02   1.0246383e-01   2.9060086e-01  -8.7607235e-01   7.6095520e-02  -7.8831822e-01   1.1195036e+00   9.9868518e-01   1.4675283e-01   6.4191836e-01  -1.1248840e+00   9.6400291e-01   9.1276413e-01   1.3212742e+00   5.6807220e-01   6.9983929e-01   9.5030004e-01   1.1034867e+00   5.1699263e-01  -4.5761687e-01   6.3802181e-02   7.7569121e-01   9.6673077e-01   5.5399448e-01  -1.3447410e-01   1.5565398e-01   5.9091030e-02  -9.5626003e-01  -8.0857557e-01   2.7660757e-01   6.4306801e-01  -4.7137195e-01  -8.2952273e-01   2.8502416e-01  -1.2866544e+00   4.8475927e-01  -2.4102296e-01  -4.0170157e-01  -5.6341571e-01   5.9099632e-01  -2.1173657e-02  -2.9871512e-01  -6.2463075e-01   8.8562494e-01  -1.3590825e-01  -2.5270242e-01  -7.9796380e-01   2.4540922e-01   7.7070563e-02   8.9468479e-01  -5.1010341e-01  -8.6009861e-02  -1.2820318e+00  -3.7491983e-01  -1.2886013e+00  -9.1783017e-01  -1.3807339e+00  -1.3888109e+00  -1.5972375e+00   1.1157259e+00   1.2318901e+00   1.2093725e+00  -9.3825191e-01  -1.1442415e+00
  -2.6988883e-01   1.0438093e+00   1.0010976e+00   2.2101126e-01   6.1228540e-01   6.6385825e-02  -1.2882273e-02  -1.5613316e-01  -6.1820958e-01  -1.0873484e+00   1.3397922e-01   1.5192281e-01   3.1079336e-01  -8.4802995e-01   1.2653919e-01  -8.0756144e-01   1.1963659e+00   8.7049808e-01   3.2892798e-02   7.6144220e-01  -1.0192169e+00   1.0160952e+00   9.9296119e-01   1.2474686e+00   5.2773627e-01   5.6576278e-01   8.4067359e-01   9.7666128e-01   3.3341404e-01  -5.3876392e-01  -6.2707911e-02   8.7512376e-01   1.0542236e+00   5.1570888e-01  -2.1225832e-01   1.7298137e-02  -1.1455954e-01  -9.2318795e-01  -8.3878086e-01   3.4074690e-01   6.8862631e-01  -4.5678339e-01  -8.7642233e-01   2.4870541e-01  -1.4002880e+00   4.4291868e-01  -3.4459297e-01  -3.4896044e-01  -6.6500906e-01   6.4818456e-01   2.8982659e-02  -2.8866313e-01  -5.8316074e-01   9.7247060e-01  -6.0117881e-02  -1.9114474e-01  -8.2734249e-01   3.0300446e-01   2.1428182e-01   9.4781955e-01  -3.8404576e-01   3.4721037e-02  -1.2173627e+00  -3.1657432e-01  -1.2843396e+00  -8.5508535e-01  -1.3719610e+00  -1.3311003e+00  -1.5204291e+00   1.2235326e+00   1.1899110e+00   1.0203667e+00  -8.9390204e-01  -1.0696082e+00
  -1.9453437e-01   1.0883468e+00   1.0108280e+00   2.4910792e-01   4.6603339e-01  -9.2205446e-02  -1.0394851e-01  -2.6494212e-01  -5.0840331e-01  -1.0714103e+00   2.0134617e-01   2.0073169e-01   3.2954868e-01  -8.0037213e-01   1.7893260e-01  -8.1908662e-01   1.2461710e+00   7.2667765e-01  -8.5888121e-02   8.7212121e-01  -9.0436924e-01   1.0435179e+00   1.0481522e+00   1.1518644e+00   4.7516476e-01   4.1764789e-01   7.1751999e-01   8.3044343e-01   1.3945197e-01  -6.2306578e-01  -1.8873529e-01   9.5862972e-01   1.1228931e+00   4.6396946e-01  -2.8976096e-01  -1.3058052e-01  -2.8963337e-01  -8.7590993e-01  -8.5778917e-01   3.9514857e-01   7.2466170e-01  -4.3824113e-01  -9.1369362e-01   2.1310317e-01  -1.4902709e+00   3.9912438e-01  -4.3738885e-01  -2.9982633e-01  -7.5582428e-01   6.9881319e-01   7.0900430e-02  -2.8624264e-01  -5.2802194e-01   1.0619200e+00   3.0318965e-02  -1.2806044e-01  -8.5339452e-01   3.6389773e-01   3.5460567e-01   1.0138465e+00  -2.3945452e-01   1.7803477e-01  -1.1309546e+00  -2.3660184e-01  -1.2648478e+00  -7.6900149e-01  -1.3428260e+00  -1.2402727e+00  -1.4188066e+00   1.3031181e+00   1.1282856e+00   8.0600893e-01  -8.4267736e-01  -9.6384490e-01
  -1.2336332e-01   1.1176661e+00   1.0040177e+00   2.5631059e-01   3.1180636e-01  -2.3952849e-01  -1.9891165e-01  -3.6329143e-01  -3.8701384e-01  -1.0476136e+00   2.6720418e-01   2.4506010e-01   3.4698350e-01  -7.3590921e-01   2.3229457e-01  -8.2377236e-01   1.2668538e+00   5.7201804e-01  -2.0351008e-01   9.6935744e-01  -7.8311818e-01   1.0451044e+00   1.0759704e+00   1.0368541e+00   4.1088439e-01   2.6179661e-01   5.8448107e-01   6.7195071e-01  -5.8620802e-02  -7.0452391e-01  -3.0865701e-01   1.0228103e+00   1.1691825e+00   4.0009837e-01  -3.6551102e-01  -2.8090610e-01  -4.6091818e-01  -8.1177275e-01  -8.6285906e-01   4.3769072e-01   7.4862928e-01  -4.1498082e-01  -9.4161402e-01   1.8102742e-01  -1.5543607e+00   3.5672219e-01  -5.1682763e-01  -2.5386082e-01  -8.3298843e-01   7.4012680e-01   1.0130127e-01  -2.9198690e-01  -4.6255927e-01   1.1520469e+00   1.3242633e-01  -6.4302734e-02  -8.7565021e-01   4.2444910e-01   4.9182386e-01   1.0897285e+00  -8.2199803e-02   3.4072415e-01  -1.0272166e+00  -1.3784294e-01  -1.2329237e+00  -6.6283433e-01  -1.2963231e+00  -1.1191272e+00  -1.2966552e+00   1.3505138e+00   1.0478296e+00   5.7382096e-01  -7.8259175e-01  -8.3091884e-01
  -6.0018287e-02   1.1282900e+00   9.7960319e-01   2.4165273e-01   1.5638836e-01  -3.7126570e-01  -2.9161392e-01  -4.4621073e-01  -2.5638674e-01  -1.0164907e+00   3.2893439e-01   2.8065361e-01   3.6300345e-01  -6.5774070e-01   2.8562762e-01  -8.2223664e-01   1.2570292e+00   4.1207601e-01  -3.1341975e-01   1.0484306e+00  -6.5815507e-01   1.0202418e+00   1.0747160e+00   9.0550460e-01   3.3605595e-01   1.0488592e-01   4.4597058e-01   5.0895370e-01  -2.5381701e-01  -7.7683698e-01  -4.1646676e-01   1.0642853e+00   1.1898579e+00   3.2573964e-01  -4.3778716e-01  -4.2635523e-01  -6.2271462e-01  -7.2829507e-01  -8.5129081e-01   4.6613191e-01   7.5791885e-01  -3.8670181e-01  -9.6047925e-01   1.5499593e-01  -1.5906590e+00   3.1893422e-01  -5.8031152e-01  -2.1033411e-01  -8.9357506e-01   7.6888503e-01   1.1687113e-01  -3.0656840e-01  -3.9069508e-01   1.2407227e+00   2.4312635e-01  -6.4991503e-04  -8.9341293e-01   4.8027380e-01   6.1929788e-01   1.1714307e+00   8.1052496e-02   5.1873441e-01  -9.1123174e-01  -2.3847566e-02  -1.1916544e+00  -5.4054843e-01  -1.2359342e+00  -9.7147726e-01  -1.1589532e+00   1.3624988e+00   9.5014961e-01   3.3239992e-01  -7.1152638e-01  -6.7566203e-01
  -8.3794214e-03   1.1168511e+00   9.3677104e-01   2.0470530e-01   6.6946231e-03  -4.8312979e-01  -3.7579745e-01  -5.0881737e-01  -1.1906504e-01  -9.7857505e-01   3.8346828e-01   3.0304653e-01   3.7731135e-01  -5.6911426e-01   3.3793396e-01  -8.1484729e-01   1.2161008e+00   2.5296703e-01  -4.0889489e-01   1.1047051e+00  -5.3202921e-01   9.6895999e-01   1.0434674e+00   7.6149530e-01   2.5246710e-01  -4.6282105e-02   3.0700520e-01   3.4956134e-01  -4.3872520e-01  -8.3371049e-01  -5.0606381e-01   1.0798848e+00   1.1821667e+00   2.4284423e-01  -5.0466603e-01  -5.5967479e-01  -7.6908183e-01  -6.2335187e-01  -8.2060033e-01   4.7824854e-01   7.4999351e-01  -3.5355788e-01  -9.7056913e-01   1.3712478e-01  -1.5977080e+00   2.8871459e-01  -6.2534934e-01  -1.6829401e-01  -9.3476539e-01   7.8153998e-01   1.1442215e-01  -3.3072891e-01  -3.1674987e-01   1.3256817e+00   3.5932583e-01   6.2201269e-02  -9.0583628e-01   5.2643306e-01   7.3026366e-01   1.2541122e+00   2.4312407e-01   7.0727057e-01  -7.8852611e-01   1.0124046e-01  -1.1443037e+00  -4.0669089e-01  -1.1655058e+00  -8.0203121e-01  -1.0112053e+00   1.3367789e+00   8.3763677e-01   9.1097475e-02  -6.2739104e-01  -5.0359731e-01
   2.7635558e-02   1.0802492e+00   8.7508230e-01   1.4564990e-01  -1.3048418e-01  -5.7105376e-01  -4.4539954e-01  -5.4658760e-01   2.2250815e-02  -9.3442388e-01   4.2744993e-01   3.0779721e-01   3.8943674e-01  -4.7330712e-01   3.8823347e-01  -8.0177189e-01   1.1443555e+00   1.0113578e-01  -4.8336209e-01   1.1338557e+00  -4.0710117e-01   8.9201509e-01   9.8217462e-01   6.0903899e-01   1.6249453e-01  -1.8502702e-01   1.7300068e-01   2.0190214e-01  -6.0583396e-01  -8.6916615e-01  -5.7156254e-01   1.0668610e+00   1.1439948e+00   1.5365408e-01  -5.6409265e-01  -6.7398818e-01  -8.9411832e-01  -4.9533917e-01  -7.6869823e-01   4.7199519e-01   7.2254215e-01  -3.1610884e-01  -9.7214122e-01   1.2904696e-01  -1.5746037e+00   2.6862238e-01  -6.4970525e-01  -1.2664111e-01  -9.5403208e-01   7.7445053e-01   9.1054900e-02  -3.6518733e-01  -2.4525274e-01   1.4045981e+00   4.7797571e-01   1.2363935e-01  -9.1202558e-01   5.5767261e-01   8.1813847e-01   1.3323743e+00   3.9662300e-01   9.0093272e-01  -6.6483487e-01   2.3281823e-01  -1.0942119e+00  -2.6624574e-01  -1.0891285e+00  -6.1624421e-01  -8.5926737e-01   1.2721432e+00   7.1343093e-01  -1.4033718e-01  -5.2829118e-01  -3.2075061e-01
   4.4286157e-02   1.0158162e+00   7.9459965e-01   6.5332184e-02  -2.4872440e-01  -6.3139272e-01  -4.9483008e-01  -5.5562818e-01   1.6475135e-01  -8.8464630e-01   4.5743069e-01   2.9073119e-01   3.9878401e-01  -3.7353856e-01   4.3558466e-01  -7.8306175e-01   1.0430345e+00  -3.6889916e-02  -5.3070927e-01   1.1320970e+00  -2.8550160e-01   7.9095316e-01   8.9172768e-01   4.5278424e-01   6.9034124e-02  -3.0502409e-01   4.9540358e-02   7.3815445e-02  -7.4787331e-01  -8.7783242e-01  -6.0760260e-01   1.0231063e+00   1.0740110e+00   6.0682590e-02  -6.1397195e-01  -7.6307613e-01  -9.9226433e-01  -3.4330488e-01  -6.9405794e-01   4.4567507e-01   6.7363190e-01  -2.7523899e-01  -9.6545440e-01   1.3186121e-01  -1.5211199e+00   2.6071810e-01  -6.5156544e-01  -8.4204411e-02  -9.4933164e-01   7.4411916e-01   4.4311399e-02  -4.1053278e-01  -1.8075347e-01   1.4751757e+00   5.9610390e-01   1.8314191e-01  -9.1115237e-01   5.6869524e-01   8.7682187e-01   1.4005495e+00   5.3424287e-01   1.0938768e+00  -5.4587925e-01   3.6597645e-01  -1.0447102e+00  -1.2447125e-01  -1.0110215e+00  -4.2014349e-01  -7.0916081e-01   1.1685879e+00   5.8135402e-01  -3.5213515e-01  -4.1268647e-01  -1.3345403e-01
   3.8225028e-02   9.2147601e-01   6.9600541e-01  -3.4711328e-02  -3.4219050e-01  -6.6112863e-01  -5.1921629e-01  -5.3293001e-01   3.0557800e-01  -8.2993340e-01   4.7008330e-01   2.4817634e-01   4.0469570e-01  -2.7291598e-01   4.7910888e-01  -7.5875919e-01   9.1437090e-01  -1.5475237e-01  -5.4557537e-01   1.0964011e+00  -1.6909312e-01   6.6814781e-01   7.7398980e-01   2.9769964e-01  -2.4600101e-02  -4.0051853e-01  -5.7871879e-02  -2.7435084e-02  -8.5815494e-01  -8.5519790e-01  -6.0964017e-01   9.4735492e-01   9.7178818e-01  -3.3311543e-02  -6.5227746e-01  -8.2161867e-01  -1.0586065e+00  -1.6703581e-01  -5.9585940e-01   3.9810628e-01   6.0184873e-01  -2.3205125e-01  -9.5082181e-01   1.4611245e-01  -1.4378353e+00   2.6649011e-01  -6.2971126e-01  -3.9812950e-02  -9.1929101e-01   6.8743552e-01  -2.7689216e-02  -4.6711244e-01  -1.2764644e-01   1.5352441e+00   7.1082635e-01   2.4028174e-01  -9.0257084e-01   5.5445159e-01   9.0097512e-01   1.4530131e+00   6.4904905e-01   1.2799992e+00  -4.3716212e-01   4.9566687e-01  -9.9905031e-01   1.3275864e-02  -9.3542104e-01  -2.2012901e-01  -5.6688326e-01   1.0273950e+00   4.4581113e-01  -5.3489112e-01  -2.7952682e-01   5.1857593e-02
   6.7018385e-03   7.9589222e-01   5.8069799e-01  -1.5225761e-01  -4.0582814e-01  -6.5806474e-01  -5.1460447e-01  -4.7658660e-01   4.4189609e-01  -7.7108296e-01   4.6242125e-01   1.7717619e-01   4.0652458e-01  -1.7441399e-01   5.1801679e-01  -7.2901978e-01   7.6158641e-01  -2.4651470e-01  -5.2360275e-01   1.0246915e+00  -5.9434552e-02   5.2680133e-01   6.3179229e-01   1.4894120e-01  -1.1480459e-01  -4.6651360e-01  -1.4406233e-01  -9.5416624e-02  -9.3089392e-01  -7.9781570e-01  -5.7420292e-01   8.3935437e-01   8.3789120e-01  -1.2535950e-01  -6.7717292e-01  -8.4538986e-01  -1.0891669e+00   3.2904428e-02  -4.7409715e-01   3.2876957e-01   5.0641630e-01  -1.8774631e-01  -9.2868628e-01   1.7180321e-01  -1.3262509e+00   2.8681216e-01  -5.8368733e-01   7.6395984e-03  -8.6337342e-01   6.0191105e-01  -1.2614002e-01  -5.3492483e-01  -9.0015191e-02   1.5828575e+00   8.1934235e-01   2.9473502e-01  -8.8592555e-01   5.1043091e-01   8.8626299e-01   1.4844991e+00   7.3474107e-01   1.4531385e+00  -3.4379028e-01   6.1687908e-01  -9.6034446e-01   1.4172546e-01  -8.6647304e-01  -2.2753734e-02  -4.3821432e-01   8.5116039e-01   3.1165961e-01  -6.7993685e-01  -1.2835621e-01   2.2885145e-01
  -5.2256339e-02   6.3859279e-01   4.5085613e-01  -2.8443431e-01  -4.3552440e-01  -6.2099700e-01  -4.7811084e-01  -3.8596155e-01   5.7098026e-01  -7.0901465e-01   4.3200893e-01   7.5668312e-02   4.0370868e-01  -8.0880501e-02   5.5163450e-01  -6.9423454e-01   5.8884425e-01  -3.0689859e-01  -4.6164044e-01   9.1599865e-01   4.2251296e-02   3.7090475e-01   4.6888549e-01   1.1705294e-02  -1.9783570e-01  -4.9892723e-01  -2.0442828e-01  -1.2474357e-01  -9.6149378e-01  -7.0344906e-01  -4.9909320e-01   6.9999070e-01   6.7392606e-01  -2.1232896e-01  -6.8713694e-01  -8.3139866e-01  -1.0811581e+00   2.5518603e-01  -3.2964479e-01   2.3792534e-01   3.8728530e-01  -1.4349966e-01  -8.9970957e-01   2.0843370e-01  -1.1888839e+00   3.2193417e-01  -5.1394712e-01   5.9138543e-02  -7.8200983e-01   4.8589070e-01  -2.5146597e-01  -6.1352902e-01  -7.1500354e-02   1.6163884e+00   9.1892231e-01   3.4629093e-01  -8.6124008e-01   4.3293507e-01   8.2954879e-01   1.4904007e+00   7.8588135e-01   1.6072905e+00  -2.7032553e-01   7.2482122e-01  -9.3151574e-01   2.5588194e-01  -8.0812823e-01   1.6551001e-01  -3.2852172e-01   6.4376385e-01   1.8404942e-01  -7.7968954e-01   4.0623657e-02   3.9150001e-01
  -1.3969846e-01   4.5006277e-01   3.0946063e-01  -4.2778877e-01  -4.2823158e-01  -5.4985110e-01  -4.0801911e-01  -2.6179291e-01   6.9030895e-01  -6.4477287e-01   3.7714841e-01  -5.7381645e-02   3.9584108e-01   4.9394512e-03   5.7942631e-01  -6.5514193e-01   4.0115585e-01  -3.3149926e-01  -3.5789026e-01   7.7056934e-01   1.3510289e-01   2.0515265e-01   2.8984656e-01  -1.0892917e-01  -2.6997231e-01  -4.9471442e-01  -2.3515616e-01  -1.1125125e-01  -9.4678066e-01  -5.7115458e-01  -3.8352878e-01   5.3135588e-01   4.8254301e-01  -2.9098437e-01  -6.8108241e-01  -7.7797351e-01  -1.0331863e+00   4.9776756e-01  -1.6427032e-01   1.2668875e-01   2.4518861e-01  -1.0034667e-01  -8.6486266e-01   2.5506534e-01  -1.0293250e+00   3.7150325e-01  -4.2196472e-01   1.1550056e-01  -6.7668436e-01   3.3872737e-01  -4.0327714e-01  -7.0198087e-01  -7.5190888e-02   1.6346104e+00   1.0068977e+00   3.9485939e-01  -8.2898055e-01   3.1931802e-01   7.2903242e-01   1.4670344e+00   7.9808487e-01   1.7368263e+00  -2.2066675e-01   8.1509705e-01  -9.1525457e-01   3.5120832e-01  -7.6404015e-01   3.3850994e-01  -2.4257297e-01   4.1028108e-01   6.8238191e-02  -8.2796160e-01   2.2653157e-01   5.3427633e-01
  -2.5564503e-01   2.3179908e-01   1.6026729e-01  -5.7838576e-01  -3.8205247e-01  -4.4577204e-01  -3.0382424e-01  -1.0622606e-01   7.9766239e-01  -5.7951521e-01   2.9702989e-01  -2.2189697e-01   3.8272808e-01   8.0375230e-02   6.0101135e-01  -6.1291628e-01   2.0424289e-01  -3.1696915e-01  -2.1199064e-01   5.8992023e-01   2.1863587e-01   3.4814065e-02   9.9946326e-02  -2.0816477e-01  -3.2768225e-01  -4.5195263e-01  -2.3340476e-01  -5.2124241e-02  -8.8517349e-01  -4.0130310e-01  -2.2821332e-01   3.3675070e-01   2.6739390e-01  -3.5806220e-01  -6.5846162e-01  -6.8479132e-01  -9.4538944e-01   7.5798769e-01   1.9398963e-02  -2.9438602e-03   8.1660694e-02  -5.9086615e-02  -8.2550531e-01   3.1040240e-01  -8.5224443e-01   4.3461187e-01  -3.1029691e-01   1.7733496e-01  -5.4996400e-01   1.6090805e-01  -5.8035605e-01  -7.9880398e-01  -1.0353844e-01   1.6367615e+00   1.0806613e+00   4.4047494e-01  -7.9008703e-01   1.6817663e-01   5.8432979e-01   1.4118548e+00   7.6816554e-01   1.8367055e+00  -1.9795992e-01   8.8387222e-01  -9.1397630e-01   4.2379872e-01  -7.3746501e-01   4.9064959e-01  -1.8435900e-01   1.5683801e-01  -3.0611882e-02  -8.2021826e-01   4.2782761e-01   6.5233625e-01
  -3.9903175e-01  -1.3678807e-02   7.7263575e-03  -7.3192974e-01  -2.9628642e-01  -3.1115820e-01  -1.6622542e-01   7.7229318e-02   8.9121823e-01  -5.1448615e-01   1.9183550e-01  -4.1666075e-01   3.6442933e-01   1.4280970e-01   6.1617188e-01  -5.6922283e-01   4.3579155e-03  -2.6116200e-01  -2.5036070e-02   3.7683270e-01   2.9274682e-01  -1.3443770e-01  -9.5021147e-02  -2.8165092e-01  -3.6778437e-01  -3.6988988e-01  -1.9744398e-01   5.4021355e-02  -7.7678122e-01  -1.9554206e-01  -3.5333324e-02   1.2061892e-01   3.3041996e-02  -4.1036191e-01  -6.1934771e-01  -5.5285366e-01  -8.1949796e-01   1.0326841e+00   2.1796108e-01  -1.4812144e-01  -1.0097982e-01  -2.0213264e-02  -7.8344228e-01   3.7288413e-01  -6.6333785e-01   5.0986741e-01  -1.8258636e-01   2.4501396e-01  -4.0546714e-01  -4.5877713e-02  -7.8067787e-01  -9.0200146e-01  -1.5828945e-01   1.6225841e+00   1.1376857e+00   4.8329381e-01  -7.4597110e-01  -2.0518887e-02   3.9649151e-01   1.3236018e+00   6.9423769e-01   1.9026732e+00  -2.0453452e-01   9.2802165e-01  -9.2977979e-01   4.7053138e-01  -7.3116573e-01   6.1710928e-01  -1.5693705e-01  -1.0958793e-01  -1.0764908e-01  -7.5377305e-01   6.4237295e-01   7.4168185e-01
  -5.6770557e-01  -2.8286397e-01  -1.4315122e-01  -8.8390636e-01  -1.7143774e-01  -1.4963350e-01   2.9276034e-03   2.8381762e-01   9.6963751e-01  -4.5097750e-01   6.2788362e-02  -6.3933974e-01   3.4127620e-01   1.8967792e-01   6.2485206e-01  -5.2623183e-01  -1.9192928e-01  -1.6323155e-01   2.0046631e-01   1.3528687e-01   3.5770381e-01  -2.9672962e-01  -2.8894043e-01  -3.2564485e-01  -3.8759762e-01  -2.4895662e-01  -1.2674215e-01   2.0710166e-01  -6.2342232e-01   4.3293851e-02   1.9151691e-01  -1.1158597e-01  -2.1517152e-01  -4.4485128e-01  -5.6448579e-01  -3.8441521e-01  -6.5881360e-01   1.3183298e+00   4.2736864e-01  -3.0521765e-01  -2.9968238e-01   1.6121390e-02  -7.4094629e-01   4.4078052e-01  -4.6920383e-01   5.9547699e-01  -4.3498186e-02   3.1865233e-01  -2.4776943e-01  -2.7873218e-01  -1.0014601e+00  -1.0091106e+00  -2.4043405e-01   1.5923395e+00   1.1755653e+00   5.2358341e-01  -6.9847751e-01  -2.4536307e-01   1.6796476e-01   1.2023774e+00   5.7577300e-01   1.9314321e+00  -2.4186181e-01   9.4525099e-01  -9.6440268e-01   4.8919523e-01  -7.4732184e-01   7.1404147e-01  -1.6230127e-01  -3.8141274e-01  -1.5854952e-01  -6.2791204e-01   8.6752331e-01   7.9929924e-01
  -7.5847417e-01  -5.7134277e-01  -2.8697687e-01  -1.0297377e+00  -9.1871569e-03   3.4044152e-02   2.0072843e-01   5.0772566e-01   1.0321345e+00  -3.9027742e-01  -8.7857003e-02  -8.8655752e-01   3.1386626e-01   2.1849385e-01   6.2714839e-01  -4.8658657e-01  -3.7797180e-01  -2.3681576e-02   4.6069956e-01  -1.2966362e-01   4.1412324e-01  -4.4621807e-01  -4.7559929e-01  -3.3716297e-01  -3.8507074e-01  -9.0742643e-02  -2.1998399e-02   4.0557402e-01  -4.2856529e-01   3.1131470e-01   4.4747791e-01  -3.5359514e-01  -4.7130108e-01  -4.5878541e-01  -4.9530920e-01  -1.8287116e-01  -4.6810395e-01   1.6111788e+00   6.4309621e-01  -4.6995962e-01  -5.1075053e-01   5.0108557e-02  -7.0074028e-01   5.1228410e-01  -2.7715328e-01   6.8934137e-01   1.0141242e-01   3.9809722e-01  -8.2247878e-02  -5.3360927e-01  -1.2392381e+00  -1.1172984e+00  -3.5017037e-01   1.5467947e+00   1.1920819e+00   5.6170374e-01  -6.4981300e-01  -5.0352561e-01  -9.7497965e-02   1.0496447e+00   4.1361272e-01   1.9207800e+00  -3.1053260e-01   9.3418688e-01  -1.0191752e+00   4.7858328e-01  -7.8744930e-01   7.7872932e-01  -2.0128855e-01  -6.5072763e-01  -1.7972729e-01  -4.4394124e-01   1.1002500e+00   8.2326639e-01
  -9.6720820e-01  -8.7391775e-01  -4.1820868e-01  -1.1649453e+00   1.8766923e-01   2.3413719e-01   4.2334182e-01   7.4233098e-01   1.0785244e+00  -3.3361184e-01  -2.5688334e-01  -1.1540103e+00   2.8303481e-01   2.2690920e-01   6.2329329e-01  -4.5332475e-01  -5.4730164e-01   1.5563534e-01   7.5069327e-01  -4.1206991e-01   4.6293438e-01  -5.7733147e-01  -6.4892708e-01  -3.1411575e-01  -3.5888662e-01   1.0205777e-01   1.1488057e-01   6.4648999e-01  -1.9719403e-01   6.0374082e-01   7.2662653e-01  -5.9857063e-01  -7.2900247e-01  -4.4983338e-01  -4.1391729e-01   4.7389157e-02  -2.5341736e-01   1.9074096e+00   8.6033685e-01  -6.3759922e-01  -7.2995799e-01   8.2250364e-02  -6.6593455e-01   5.8559264e-01  -9.4953530e-02   7.8915180e-01   2.4589850e-01   4.8292894e-01   8.5129223e-02  -8.0543797e-01  -1.4899631e+00  -1.2234925e+00  -4.8688613e-01   1.4871854e+00   1.1852925e+00   5.9808315e-01  -6.0244535e-01  -7.9083364e-01  -3.9497613e-01   8.6815173e-01   2.0993854e-01   1.8697060e+00  -4.1025244e-01   8.9443148e-01  -1.0949728e+00   4.3854801e-01  -8.5233419e-01   8.0970050e-01  -2.7352642e-01  -9.0960442e-01  -1.6852610e-01  -2.0515435e-01   1.3372792e+00   8.1282521e-01
  -1.1889917e+00  -1.1847688e+00  -5.3140564e-01  -1.2853147e+00   4.1531097e-01   4.4413941e-01   6.6615831e-01   9.8049640e-01   1.1092441e+00  -2.8208275e-01  -4.4023545e-01  -1.4366178e+00   2.4980589e-01   2.1280326e-01   6.1363410e-01  -4.2975647e-01  -6.9388939e-01   3.7156939e-01   1.0645246e+00  -7.0531220e-01   5.0533318e-01  -6.8501336e-01  -8.0323530e-01  -2.5542043e-01  -3.0853639e-01   3.2572906e-01   2.8085657e-01   9.2559033e-01   6.4395451e-02   9.1509139e-01   1.0222251e+00  -8.3939071e-01  -9.8176325e-01  -4.1620792e-01  -3.2301409e-01   3.0115457e-01  -2.1827049e-02   2.2032621e+00   1.0742156e+00  -8.0311788e-01  -9.5269049e-01   1.1329709e-01  -6.3991846e-01   6.5897750e-01   6.9482334e-02   8.9248573e-01   3.8327812e-01   5.7247346e-01   2.4805691e-01  -1.0883036e+00  -1.7491169e+00  -1.3245387e+00  -6.4915968e-01   1.4151580e+00   1.1536328e+00   6.3318907e-01  -5.5898018e-01  -1.1019218e+00  -7.1855749e-01   6.6178869e-01  -3.1796939e-02   1.7784409e+00  -5.3985382e-01   8.2657944e-01  -1.1921706e+00   3.7001502e-01  -9.4198603e-01   8.0678724e-01  -3.7742854e-01  -1.1504114e+00  -1.2338112e-01   8.3278686e-02   1.5752418e+00   7.6841389e-01
  -1.4183138e+00  -1.4976430e+00  -6.2149688e-01  -1.3870547e+00   6.6900949e-01   6.5703473e-01   9.2396841e-01   1.2148935e+00   1.1253417e+00  -2.3660808e-01  -6.3319369e-01  -1.7287000e+00   2.1532802e-01   1.7439828e-01   5.9861050e-01  -4.1930591e-01  -8.1239440e-01   6.1977367e-01   1.3955551e+00  -1.0023579e+00   5.4272721e-01  -7.6495214e-01  -9.3344869e-01  -1.6108458e-01  -2.3435945e-01   5.7564298e-01   4.7188444e-01   1.2374402e+00   3.4885643e-01   1.2393861e+00   1.3270050e+00  -1.0689578e+00  -1.2231465e+00  -3.5678961e-01  -2.2580882e-01   5.7258217e-01   2.1888296e-01   2.4951584e+00   1.2800097e+00  -9.6145274e-01  -1.1741071e+00   1.4416085e-01  -6.2620809e-01   7.3083589e-01   2.0844699e-01   9.9689720e-01   5.0673709e-01   6.6582630e-01   4.0017913e-01  -1.3756774e+00  -2.0118418e+00  -1.4173727e+00  -8.3478477e-01   1.3326968e+00   1.0960279e+00   6.6749750e-01  -5.2202304e-01  -1.4304419e+00  -1.0615459e+00   4.3538655e-01  -3.0697723e-01   1.6484595e+00  -6.9732561e-01   7.3219595e-01  -1.3106060e+00   2.7495263e-01  -1.0556147e+00   7.7112971e-01  -5.1024052e-01  -1.3661232e+00  -4.3939415e-02   4.1449870e-01   1.8108238e+00   6.9165615e-01
  -1.6492921e+00  -1.8060662e+00  -6.8405030e-01  -1.4669423e+00   9.4326564e-01   8.6559184e-01   1.1911485e+00   1.4383374e+00   1.1284356e+00  -1.9786936e-01  -8.3058671e-01  -2.0241714e+00   1.8080016e-01   1.1039006e-01   5.7873078e-01  -4.2532740e-01  -8.9839200e-01   8.9484807e-01   1.7366895e+00  -1.2960404e+00   5.7667371e-01  -8.1378488e-01  -1.0353134e+00  -3.2254706e-02  -1.3754698e-01   8.4638890e-01   6.8307789e-01   1.5755998e+00   6.4809771e-01   1.5703515e+00   1.6334692e+00  -1.2805124e+00  -1.4470372e+00  -2.7123682e-01  -1.2588207e-01   8.5539772e-01   4.6057202e-01   2.7798059e+00   1.4733597e+00  -1.1077317e+00  -1.3893135e+00   1.7581363e-01  -6.2825958e-01   7.9972567e-01   3.1481220e-01   1.0999990e+00   6.0966053e-01   7.6188596e-01   5.3538897e-01  -1.6606834e+00  -2.2730799e+00  -1.4991939e+00  -1.0408228e+00   1.2420401e+00   1.0119984e+00   7.0146151e-01  -4.9403725e-01  -1.7693194e+00  -1.4166901e+00   1.9447381e-01  -6.0996376e-01   1.4824352e+00  -8.7986139e-01   6.1375715e-01  -1.4495483e+00   1.5629693e-01  -1.1916362e+00   7.0511880e-01  -6.6813664e-01  -1.5506094e+00   6.8870378e-02   7.8021248e-01   2.0409074e+00   5.8530446e-01
  -1.8759160e+00  -2.1035641e+00  -7.1552317e-01  -1.5224482e+00   1.2319650e+00   1.0626800e+00   1.4618518e+00   1.6441120e+00   1.1206375e+00  -1.6627105e-01  -1.0270303e+00  -2.3167441e+00   1.4739437e-01   2.0082287e-02   5.5454923e-01  -4.5090835e-01  -9.4856494e-01   1.1905224e+00   2.0806462e+00  -1.5793444e+00   6.0881216e-01  -8.2926290e-01  -1.1055719e+00   1.2877574e-01  -2.0106980e-02   1.1319222e+00   9.0890879e-01   1.9328259e+00   9.5362003e-01   1.9016232e+00   1.9341992e+00  -1.4679345e+00  -1.6478772e+00  -1.6007214e-01  -2.7022057e-02   1.1430986e+00   6.9511933e-01   3.0542743e+00   1.6504613e+00  -1.2375042e+00  -1.5935381e+00   2.0917852e-01  -6.4925461e-01   8.6438305e-01   3.8240344e-01   1.1995346e+00   6.8597562e-01   8.5939533e-01   6.4812619e-01  -1.9363873e+00  -2.5277193e+00  -1.5676276e+00  -1.2636822e+00   1.1455936e+00   9.0175278e-01   7.3548038e-01  -4.7720664e-01  -2.1110452e+00  -1.7764281e+00  -5.4993533e-02  -9.3426805e-01   1.2841491e+00  -1.0839262e+00   4.7455431e-01  -1.6076873e+00   1.7833836e-02  -1.3477087e+00   6.1228246e-01  -8.4636467e-01  -1.6988846e+00   2.1282742e-01   1.1710059e+00   2.2626936e+00   4.5313794e-01
  -2.0922954e+00  -2.3838833e+00  -7.1347847e-01  -1.5518334e+00   1.5285453e+00   1.2415889e+00   1.7301957e+00   1.8262698e+00   1.1044476e+00  -1.4191667e-01  -1.2171784e+00  -2.6001318e+00   1.1618111e-01  -9.6488644e-02   5.2664188e-01  -4.9867221e-01  -9.6084811e-01   1.4998705e+00   2.4202239e+00  -1.8456798e+00   6.4079384e-01  -8.1037005e-01  -1.1420927e+00   3.1860203e-01   1.1520819e-01   1.4257282e+00   1.1434314e+00   2.3012979e+00   1.2568659e+00   2.2269370e+00   2.2221503e+00  -1.6260157e+00  -1.8208778e+00  -2.4736543e-02   6.6960494e-02   1.4291520e+00   9.1480104e-01   3.3160431e+00   1.8082258e+00  -1.3469531e+00  -1.7823031e+00   2.4502377e-01  -6.9187441e-01   9.2372618e-01   4.0635345e-01   1.2934378e+00   7.3048464e-01   9.5698575e-01   7.3365466e-01  -2.1960912e+00  -2.7707413e+00  -1.6208630e+00  -1.4992252e+00   1.0458399e+00   7.6625673e-01   7.6986800e-01  -4.7331311e-01  -2.4479819e+00  -2.1331322e+00  -3.0691197e-01  -1.2727499e+00   1.0583594e+00  -1.3053435e+00   3.1856577e-01  -1.7831354e+00  -1.3595833e-01  -1.5208005e+00   4.9711768e-01  -1.0394332e+00  -1.8073089e+00   3.8447062e-01   1.5767018e+00   2.4737980e+00   2.9981531e-01
  -2.2929031e+00  -2.6412038e+00  -6.7675101e-01  -1.5542131e+00   1.8261750e+00   1.3963380e+00   1.9904390e+00   1.9798893e+00   1.0826194e+00  -1.2460331e-01  -1.3959715e+00  -2.8682472e+00   8.8062292e-02  -2.3844991e-01   4.9558062e-01  -5.7059430e-01  -9.3451821e-01   1.8155471e+00   2.7485510e+00  -2.0891320e+00   6.7420919e-01  -7.5738471e-01  -1.1439499e+00   5.3278990e-01   2.6500971e-01   1.7209967e+00   1.3805196e+00   2.6728598e+00   1.5495666e+00   2.5403010e+00   2.4909218e+00  -1.7506843e+00  -1.9621960e+00   1.3239534e-01   1.5242995e-01   1.7071823e+00   1.1126486e+00   3.5630218e+00   1.9443984e+00  -1.4330773e+00  -1.9515815e+00   2.8386785e-01  -7.5807624e-01   9.7684539e-01   3.8341386e-01   1.3798798e+00   7.3916889e-01   1.0532201e+00   7.8830350e-01  -2.4336199e+00  -2.9973625e+00  -1.6577578e+00  -1.7428969e+00   9.4525219e-01   6.0727335e-01   8.0482049e-01  -4.8363667e-01  -2.7726752e+00  -2.4793490e+00  -5.5530398e-01  -1.6178351e+00   8.1063421e-01  -1.5393980e+00   1.5030075e-01  -1.9734528e+00  -3.0010020e-01  -1.7072878e+00   3.6487837e-01  -1.2413328e+00  -1.8737244e+00   5.7921399e-01   1.9867443e+00   2.6723124e+00   1.3068802e-01
  -2.4727937e+00  -2.8703295e+00  -6.0555149e-01  -1.5295822e+00   2.1179358e+00   1.5219563e+00   2.2371422e+00   2.1012756e+00   1.0580056e+00  -1.1383649e-01  -1.5588668e+00  -3.1153878e+00   6.3715565e-02  -4.0401925e-01   4.6190279e-01  -6.6784204e-01  -8.7022240e-01   2.1300391e+00   3.0593091e+00  -2.3046726e+00   7.1051501e-01  -6.7188324e-01  -1.1114446e+00   7.6600187e-01   4.2541050e-01   2.0108055e+00   1.6141103e+00   3.0392676e+00   1.8240698e+00   2.8361465e+00   2.7349888e+00  -1.8391739e+00  -2.0690674e+00   3.0804356e-01   2.2612380e-01   1.9711414e+00   1.2827679e+00   3.7935370e+00   2.0576292e+00  -1.4938319e+00  -2.0979313e+00   3.2590364e-01  -8.4888936e-01   1.0229840e+00   3.1220551e-01   1.4573009e+00   7.0944642e-01   1.1466299e+00   8.0965804e-01  -2.6435820e+00  -3.2031723e+00  -1.6779007e+00  -1.9898690e+00   8.4620946e-01   4.2737143e-01   8.4038066e-01  -5.0888408e-01  -3.0781452e+00  -2.8080238e+00  -7.9457099e-01  -1.9617436e+00   5.4715847e-01  -1.7809520e+00  -2.5379193e-02  -2.1756870e+00  -4.6932782e-01  -1.9030770e+00   2.2132807e-01  -1.4457802e+00  -1.8975211e+00   7.9151993e-01   2.3905953e+00   2.8568295e+00  -4.8420024e-02
  -2.6277937e+00  -3.0668534e+00  -5.0149856e-01  -1.4788033e+00   2.3970069e+00   1.6147190e+00   2.4653042e+00   2.1880971e+00   1.0333880e+00  -1.0886368e-01  -1.7020377e+00  -3.3364023e+00   4.3551997e-02  -5.9046928e-01   4.2607616e-01  -7.9064695e-01  -7.6994596e-01   2.4359182e+00   3.3469163e+00  -2.4883226e+00   7.5096347e-01  -5.5668161e-01  -1.0460736e+00   1.0121651e+00   5.9218701e-01   2.2883066e+00   1.8384381e+00   3.3924366e+00   2.0736319e+00   3.1094504e+00   2.9498836e+00  -1.8901247e+00  -2.1398887e+00   4.9809660e-01   2.8533920e-01   2.2154578e+00   1.4206040e+00   4.0062901e+00   2.1474916e+00  -1.5282191e+00  -2.2186035e+00   3.7094732e-01  -9.6424697e-01   1.0615116e+00   1.9339133e-01   1.5244279e+00   6.4036782e-01   1.2357420e+00   7.9669048e-01  -2.8215960e+00  -3.3842512e+00  -1.6816321e+00  -2.2351896e+00   7.5091567e-01   2.2990241e-01   8.7640037e-01  -5.4914985e-01  -3.3581516e+00  -3.1126984e+00  -1.0197138e+00  -2.2967230e+00   2.7451785e-01  -2.0245718e+00  -2.0345418e-01  -2.3864330e+00  -6.3832502e-01  -2.1037473e+00   7.2471098e-02  -1.6464728e+00  -1.8796331e+00   1.0151230e+00   2.7781194e+00   3.0264279e+00  -2.3145608e-01
  -2.7546465e+00  -3.2272882e+00  -3.6757499e-01  -1.4035554e+00   2.6568480e+00   1.6723278e+00   2.6704724e+00   2.2394521e+00   1.0113045e+00  -1.0872425e-01  -1.8225318e+00  -3.5268338e+00   2.7688593e-02  -7.9413191e-01   3.8845894e-01  -9.3821547e-01  -6.3691959e-01   2.7260873e+00   3.6066642e+00  -2.6372588e+00   7.9653492e-01  -4.1571927e-01  -9.5044282e-01   1.2646741e+00   7.6095608e-01   2.5469117e+00   2.0482543e+00   3.7246728e+00   2.2926622e+00   3.3558292e+00   3.1323228e+00  -1.9036117e+00  -2.1742477e+00   6.9772914e-01   3.2809523e-01   2.4351606e+00   1.5231366e+00   4.2002912e+00   2.2144494e+00  -1.5363243e+00  -2.3116169e+00   4.1841653e-01  -1.1028683e+00   1.0918952e+00   2.9760943e-02   1.5802754e+00   5.3273925e-01   1.3190940e+00   7.4982402e-01  -2.9644656e+00  -3.5372772e+00  -1.6700193e+00  -2.4739287e+00   6.6132262e-01   1.8948109e-02   9.1250101e-01  -6.0390994e-01  -3.6074159e+00  -3.3876774e+00  -1.2265122e+00  -2.6152739e+00  -5.2967566e-04  -2.2646563e+00  -3.7894794e-01  -2.6019049e+00  -8.0195996e-01  -2.3047042e+00  -7.5724333e-02  -1.8373409e+00  -1.8224614e+00   1.2432907e+00   3.1399424e+00   3.1806197e+00  -4.1239366e-01
  -2.8511121e+00  -3.3491614e+00  -2.0800857e-01  -1.3062483e+00   2.8913741e+00   1.6940260e+00   2.8488250e+00   2.2558646e+00   9.9388295e-01  -1.1231165e-01  -1.9183775e+00  -3.6830358e+00   1.5935834e-02  -1.0104439e+00   3.4925687e-01  -1.1086802e+00  -4.7547427e-01   2.9940095e+00   3.8348088e+00  -2.7498622e+00   8.4787696e-01  -2.5389022e-01  -8.2813656e-01   1.5166212e+00   9.2735672e-01   2.7804740e+00   2.2390194e+00   4.0288868e+00   2.4769104e+00   3.5716047e+00   3.2802734e+00  -1.8811040e+00  -2.1728992e+00   9.0155923e-01   3.5325956e-01   2.6259799e+00   1.5889990e+00   4.3747716e+00   2.2597771e+00  -1.5192945e+00  -2.3758013e+00   4.6733987e-01  -1.2622037e+00   1.1136690e+00  -1.7378071e-01   1.6241343e+00   3.8916582e-01   1.3952379e+00   6.7092770e-01  -3.0703003e+00  -3.6596103e+00  -1.6447920e+00  -2.7013101e+00   5.7905787e-01  -2.0075661e-01   9.4803589e-01  -6.7204744e-01  -3.8217935e+00  -3.6281571e+00  -1.4116577e+00  -2.9103622e+00  -2.7128887e-01  -2.4955656e+00  -5.4712892e-01  -2.8180182e+00  -9.5551312e-01  -2.5013342e+00  -2.1759713e-01  -2.0127840e+00  -1.7297339e+00   1.4691069e+00   3.4677656e+00   3.3192692e+00  -5.8548570e-01
  -2.9160169e+00  -3.4310702e+00  -2.8085436e-02  -1.1899090e+00   3.0951203e+00   1.6806411e+00   2.9972240e+00   2.2392139e+00   9.8269160e-01  -1.1844285e-01  -1.9886385e+00  -3.8022579e+00   7.8001776e-03  -1.2340327e+00   3.0848141e-01  -1.2990952e+00  -2.9085235e-01   3.2339090e+00   4.0286097e+00  -2.8257118e+00   9.0525230e-01  -7.6832100e-02  -6.8355076e-01   1.7610423e+00   1.0872269e+00   2.9834582e+00   2.4070586e+00   4.2987808e+00   2.6235861e+00   3.7538384e+00   3.3929574e+00  -1.8253585e+00  -2.1376945e+00   1.1038376e+00   3.6062880e-01   2.7844187e+00   1.6185131e+00   4.5290913e+00   2.2854337e+00  -1.4792640e+00  -2.4108053e+00   5.1639720e-01  -1.4384495e+00   1.1264092e+00  -4.1032265e-01   1.6555440e+00   2.1401115e-01   1.4627356e+00   5.6324490e-01  -3.1385766e+00  -3.7493559e+00  -1.6082443e+00  -2.9128242e+00   5.0535854e-01  -4.2392258e-01   9.8205890e-01  -7.5190667e-01  -3.9983905e+00  -3.8303143e+00  -1.5728377e+00  -3.1756078e+00  -5.3136174e-01  -2.7117449e+00  -7.0370249e-01  -3.0304807e+00  -1.0948859e+00  -2.6891590e+00  -3.4804468e-01  -2.1678801e+00  -1.6063132e+00   1.6857611e+00   3.7546214e+00   3.4424867e+00  -7.4550311e-01
  -2.9492541e+00  -3.4726995e+00   1.6609284e-01  -1.0580448e+00   3.2633926e+00   1.6345531e+00   3.1132430e+00   2.1926049e+00   9.7862080e-01  -1.2592918e-01  -2.0334116e+00  -3.8826967e+00   2.5013415e-03  -1.4588388e+00   2.6591435e-01  -1.5054714e+00  -8.8986960e-02   3.4409405e+00   4.1863269e+00  -2.8655265e+00   9.6849814e-01   1.0931524e-01  -5.2170047e-01   1.9911683e+00   1.2367657e+00   3.1510996e+00   2.5496770e+00   4.5290040e+00   2.7314109e+00   3.9003481e+00   3.4707996e+00  -1.7402559e+00  -2.0714718e+00   1.2986609e+00   3.5095706e-01   2.9078065e+00   1.6136444e+00   4.6626438e+00   2.2939142e+00  -1.4192300e+00  -2.4170757e+00   5.6398812e-01  -1.6266358e+00   1.1297174e+00  -6.7115221e-01   1.6742568e+00   1.3275418e-02   1.5201505e+00   4.3126058e-01  -3.1701351e+00  -3.8054110e+00  -1.5631081e+00  -3.1043154e+00   4.4101473e-01  -6.4482233e-01   1.0133058e+00  -8.4137020e-01  -4.1356216e+00  -3.9913538e+00  -1.7087704e+00  -3.4054461e+00  -7.7487383e-01  -2.9078418e+00  -8.4498498e-01  -3.2348846e+00  -1.2167769e+00  -2.8639704e+00  -4.6274230e-01  -2.2985612e+00  -1.4579630e+00   1.8868269e+00   3.9950649e+00   3.5505141e+00  -8.8794491e-01
  -2.9517414e+00  -3.4748055e+00   3.6789054e-01  -9.1449501e-01   3.3923994e+00   1.5595901e+00   3.1951738e+00   2.1201897e+00   9.8180411e-01  -1.3364328e-01  -2.0537755e+00  -3.9235181e+00  -9.9565982e-04  -1.6782745e+00   2.2108547e-01  -1.7228556e+00   1.2373642e-01   3.6113155e+00   4.3071783e+00  -2.8710684e+00   1.0370013e+00   2.9816637e-01  -3.4801485e-01   2.2006686e+00   1.3726711e+00   3.2795411e+00   2.6652258e+00   4.7152751e+00   2.8006006e+00   4.0097006e+00   3.5153261e+00  -1.6305947e+00  -1.9779148e+00   1.4801953e+00   3.2592831e-01   2.9943285e+00   1.5778773e+00   4.7747729e+00   2.2880729e+00  -1.3428907e+00  -2.3958086e+00   6.0832451e-01  -1.8207873e+00   1.1232144e+00  -9.4604769e-01   1.6801939e+00  -2.0560452e-01   1.5660440e+00   2.8051601e-01  -3.1671202e+00  -3.8274853e+00  -1.5124092e+00  -3.2720468e+00   3.8632617e-01  -8.5742118e-01   1.0401955e+00  -9.3795171e-01  -4.2332112e+00  -4.1095216e+00  -1.8191937e+00  -3.5952603e+00  -9.9668445e-01  -3.0788180e+00  -9.6805074e-01  -3.4268033e+00  -1.3188179e+00  -3.0219552e+00  -5.5831971e-01  -2.4017407e+00  -1.2910916e+00   2.0665141e+00   4.1852925e+00   3.6436105e+00  -1.0092105e+00
  -2.9253399e+00  -3.4391686e+00   5.7043830e-01  -7.6327678e-01   3.4793618e+00   1.4608561e+00   3.2420192e+00   2.0269533e+00   9.9158774e-01  -1.4057673e-01  -2.0516934e+00  -3.9248452e+00  -3.9341110e-03  -1.8854134e+00   1.7326990e-01  -1.9454480e+00   3.4072296e-01   3.7423878e+00   4.3912681e+00  -2.8450138e+00   1.1096919e+00   4.8334721e-01  -1.6813078e-01   2.3838752e+00   1.4922477e+00   3.3659502e+00   2.7531198e+00   4.8544748e+00   2.8327830e+00   4.0811956e+00   3.5290208e+00  -1.5018548e+00  -1.8613894e+00   1.6429041e+00   2.8807298e-01   3.0430413e+00   1.5160237e+00   4.8647197e+00   2.2709492e+00  -1.2544556e+00  -2.3488812e+00   6.4753965e-01  -2.0141465e+00   1.1065505e+00  -1.2236483e+00   1.6734004e+00  -4.3402483e-01   1.5989838e+00   1.1738151e-01  -3.1328616e+00  -3.8161079e+00  -1.4593119e+00  -3.4127457e+00   3.4107742e-01  -1.0555219e+00   1.0608573e+00  -1.0388982e+00  -4.2921435e+00  -4.1840808e+00  -1.9048103e+00  -3.7414748e+00  -1.1925720e+00  -3.2200543e+00  -1.0708457e+00  -3.6018879e+00  -1.3996590e+00  -3.1597893e+00  -6.3248654e-01  -2.4753954e+00  -1.1124855e+00   2.2198802e+00   4.3231924e+00   3.7219534e+00  -1.1067246e+00
  -2.8727439e+00  -3.3685215e+00   7.6693234e-01  -6.0843668e-01   3.5225970e+00   1.3444969e+00   3.2534756e+00   1.9184738e+00   1.0065550e+00  -1.4588428e-01  -2.0298808e+00  -3.8877209e+00  -7.7055472e-03  -2.0732105e+00   1.2151071e-01  -2.1667598e+00   5.5540284e-01   3.8326911e+00   4.4394962e+00  -2.7908071e+00   1.1850606e+00   6.5873798e-01   1.2305103e-02   2.5359756e+00   1.5934768e+00   3.4086074e+00   2.8138036e+00   4.9447019e+00   2.8308563e+00   4.1148421e+00   3.5151522e+00  -1.3599480e+00  -1.7267732e+00   1.7817612e+00   2.4063274e-01   3.0538721e+00   1.4339700e+00   4.9315960e+00   2.2455966e+00  -1.1584428e+00  -2.2787681e+00   6.7980691e-01  -2.1994532e+00   1.0794292e+00  -1.4918871e+00   1.6540039e+00  -6.6254375e-01   1.6175688e+00  -5.1200803e-02  -3.0717090e+00  -3.7726152e+00  -1.4069629e+00  -3.5236366e+00   3.0453673e-01  -1.2329222e+00   1.0731902e+00  -1.1412941e+00  -4.3145607e+00  -4.2152660e+00  -1.9671958e+00  -3.8416217e+00  -1.3593847e+00  -3.3274520e+00  -1.1522595e+00  -3.7559636e+00  -1.4590008e+00  -3.2747129e+00  -6.8409983e-01  -2.5185979e+00  -9.2904833e-01   2.3429932e+00   4.4083254e+00   3.7855665e+00  -1.1790097e+00
  -2.7973479e+00  -3.2664560e+00   9.5091343e-01  -4.5391542e-01   3.5215729e+00   1.2174168e+00   3.2299138e+00   1.8006742e+00   1.0246080e+00  -1.4891103e-01  -1.9916469e+00  -3.8140477e+00  -1.3777139e-02  -2.2347468e+00   6.4670978e-02  -2.3798055e+00   7.6144659e-01   3.8819340e+00   4.4534574e+00  -2.7125055e+00   1.2612031e+00   8.1868898e-01   1.8781614e-01   2.6531683e+00   1.6750465e+00   3.4069651e+00   2.8486718e+00   4.9853040e+00   2.7987986e+00   4.1113335e+00   3.4775833e+00  -1.2109678e+00  -1.5792803e+00   1.8924474e+00   1.8738079e-01   3.0276082e+00   1.3383832e+00   4.9744006e+00   2.2149313e+00  -1.0594735e+00  -2.1884493e+00   7.0345795e-01  -2.3692617e+00   1.0416472e+00  -1.7384701e+00   1.6221848e+00  -8.8125772e-01   1.6204791e+00  -2.1799301e-01  -2.9888260e+00  -3.6991185e+00  -1.3583385e+00  -3.6024717e+00   2.7548247e-01  -1.3835848e+00   1.0749560e+00  -1.2421604e+00  -4.3036226e+00  -4.2042150e+00  -2.0086738e+00  -3.8943719e+00  -1.4951492e+00  -3.3975286e+00  -1.2121511e+00  -3.8851251e+00  -1.4975677e+00  -3.3645753e+00  -7.1316994e-01  -2.5314931e+00  -7.4755729e-01   2.4330369e+00   4.4418484e+00   3.8342825e+00  -1.2257023e+00
  -2.7031000e+00  -3.1373143e+00   1.1165101e+00  -3.0343215e-01   3.4769289e+00   1.0869562e+00   3.1723597e+00   1.6795711e+00   1.0431026e+00  -1.4920069e-01  -1.9407201e+00  -3.7065108e+00  -2.3609327e-02  -2.3634930e+00   1.5155807e-03  -2.5773289e+00   9.5295288e-01   3.8909492e+00   4.4353380e+00  -2.6146233e+00   1.3358965e+00   9.5820119e-01   3.5325183e-01   2.7327661e+00   1.7363423e+00   3.3616683e+00   2.8599434e+00   4.9768743e+00   2.7414391e+00   4.0720224e+00   3.4205735e+00  -1.0609541e+00  -1.4242933e+00   1.9715143e+00   1.3240720e-01   2.9658732e+00   1.2363829e+00   4.9920735e+00   2.1816120e+00  -9.6207903e-01  -2.0813153e+00   7.1709348e-01  -2.5162835e+00   9.9314387e-01  -1.9513817e+00   1.5781596e+00  -1.0802095e+00   1.6065481e+00  -3.7574474e-01  -2.8899551e+00  -3.5984595e+00  -1.3161049e+00  -3.6475628e+00   2.5225987e-01  -1.5018180e+00   1.0639081e+00  -1.3385452e+00  -4.2633333e+00  -4.1528864e+00  -2.0321658e+00  -3.8995381e+00  -1.5991262e+00  -3.4275096e+00  -1.2513260e+00  -3.9858301e+00  -1.5170251e+00  -3.4278550e+00  -7.2080551e-01  -2.5152316e+00  -5.7444559e-01   2.4883559e+00   4.4263849e+00   3.8677471e+00  -1.2475113e+00
  -2.5943474e+00  -2.9860636e+00   1.2586360e+00  -1.6039327e-01   3.3904613e+00   9.6054434e-01   3.0824763e+00   1.5610356e+00   1.0590322e+00  -1.4648423e-01  -1.8810680e+00  -3.5684870e+00  -3.8567247e-02  -2.4535822e+00  -6.9180551e-02  -2.7520558e+00   1.1246040e+00   3.8616062e+00   4.3878154e+00  -2.5019792e+00   1.4067038e+00   1.0730643e+00   5.0391614e-01   2.7732538e+00   1.7773982e+00   3.2745394e+00   2.8505019e+00   4.9212211e+00   2.6642021e+00   3.9988970e+00   3.3485829e+00  -9.1567815e-01  -1.2672036e+00   2.0165123e+00   7.9882262e-02   2.8710901e+00   1.1352009e+00   4.9835924e+00   2.1479486e+00  -8.7052531e-01  -1.9610752e+00   7.1967661e-01  -2.6337343e+00   9.3405783e-01  -2.1193968e+00   1.5221837e+00  -1.2498133e+00   1.5748564e+00  -5.1747346e-01  -2.7811645e+00  -3.4741446e+00  -1.2824948e+00  -3.6578251e+00   2.3286735e-01  -1.5824665e+00   1.0379438e+00  -1.4276024e+00  -4.1983434e+00  -4.0639726e+00  -2.0410219e+00  -3.8580524e+00  -1.6718113e+00  -3.4154137e+00  -1.2714643e+00  -4.0549890e+00  -1.5198441e+00  -3.4636542e+00  -7.0909894e-01  -2.4718548e+00  -4.1561649e-01   2.5084444e+00   4.3658556e+00   3.8854626e+00  -1.2461228e+00
  -2.4756799e+00  -2.8181574e+00   1.3731351e+00  -2.7827397e-02   3.2650697e+00   8.4534417e-01   2.9625459e+00   1.4505708e+00   1.0692456e+00  -1.4064996e-01  -1.8167181e+00  -3.4039469e+00  -5.9830800e-02  -2.5000798e+00  -1.4850535e-01  -2.8969655e+00   1.2717875e+00   3.7966879e+00   4.3139632e+00  -2.3795509e+00   1.4711098e+00   1.1599522e+00   6.3566683e-01   2.7742923e+00   1.7988156e+00   3.1485219e+00   2.8237059e+00   4.8213051e+00   2.5728386e+00   3.8945563e+00   3.2660871e+00  -7.8045972e-01  -1.1132654e+00   2.0260771e+00   3.3810600e-02   2.7464297e+00   1.0418384e+00   4.9480951e+00   2.1158502e+00  -7.8866352e-01  -1.8316664e+00   7.1060382e-01  -2.7156706e+00   8.6478184e-01  -2.2325768e+00   1.4545725e+00  -1.3812778e+00   1.5248394e+00  -6.3673236e-01  -2.6685881e+00  -3.3302605e+00  -1.2592052e+00  -3.6328301e+00   2.1506934e-01  -1.6211054e+00   9.9527661e-01  -1.5066567e+00  -4.1137364e+00  -3.9408018e+00  -2.0388412e+00  -3.7719176e+00  -1.7148758e+00  -3.3601277e+00  -1.2750035e+00  -4.0900504e+00  -1.5091210e+00  -3.4716713e+00  -6.8095948e-01  -2.4041440e+00  -2.7629121e-01   2.4938822e+00   4.2652734e+00   3.8868680e+00  -1.2240555e+00
  -2.3517744e+00  -2.6393799e+00   1.4568772e+00   9.1654565e-02   3.1046661e+00   7.4790556e-01   2.8154495e+00   1.3531136e+00   1.0706846e+00  -1.3169907e-01  -1.7515878e+00  -3.2173485e+00  -8.8309337e-02  -2.4992360e+00  -2.3727481e-01  -3.0055732e+00   1.3906845e+00   3.6997424e+00   4.2171655e+00  -2.2523341e+00   1.5266748e+00   1.2164751e+00   7.4498780e-01   2.7366720e+00   1.8016556e+00   2.9875844e+00   2.7831839e+00   4.6811462e+00   2.4731551e+00   3.7621771e+00   3.1774092e+00  -6.6001474e-01  -9.6745990e-01   1.9999723e+00  -2.2084611e-03   2.5957411e+00   9.6273978e-01   4.8850213e+00   2.0868049e+00  -7.1980857e-01  -1.6971711e+00   6.8974884e-01  -2.7572941e+00   7.8601052e-01  -2.2827281e+00   1.3757399e+00  -1.4670110e+00   1.4563971e+00  -7.2785710e-01  -2.5581688e+00  -3.1713671e+00  -1.2473211e+00  -3.5728621e+00   1.9652767e-01  -1.6142313e+00   9.3460859e-01  -1.5732588e+00  -4.0148091e+00  -3.7872421e+00  -2.0292878e+00  -3.6441373e+00  -1.7310517e+00  -3.2614679e+00  -1.2649830e+00  -4.0890765e+00  -1.4883674e+00  -3.4521565e+00  -6.3990526e-01  -2.3154387e+00  -1.6088937e-01   2.4462257e+00   4.1305195e+00   3.8714443e+00  -1.1844746e+00
  -2.2272411e+00  -2.4556756e+00   1.5078057e+00   1.9587830e-01   2.9140474e+00   6.7384404e-01   2.6446359e+00   1.2728655e+00   1.0606207e+00  -1.1969129e-01  -1.6893275e+00  -3.0135267e+00  -1.2456649e-01  -2.4487005e+00  -3.3590466e-01  -3.0722080e+00   1.4783288e+00   3.5749170e+00   4.1010332e+00  -2.1252041e+00   1.5712003e+00   1.2411973e+00   8.2903809e-01   2.6622314e+00   1.7873163e+00   2.7965862e+00   2.7326238e+00   4.5057010e+00   2.3707552e+00   3.6054701e+00   3.0865726e+00  -5.5833709e-01  -8.3437067e-01   1.9390895e+00  -2.5199655e-02   2.4234619e+00   9.0349466e-01   4.7942605e+00   2.0618867e+00  -6.6664576e-01  -1.5617344e+00   6.5747792e-01  -2.7552164e+00   6.9877446e-01  -2.2638007e+00   1.2862478e+00  -1.5009863e+00   1.3699941e+00  -7.8618425e-01  -2.4554158e+00  -3.0023704e+00  -1.2472651e+00  -3.4789758e+00   1.7494327e-01  -1.5594418e+00   8.5528779e-01  -1.6252304e+00  -3.9068528e+00  -3.6075983e+00  -2.0159119e+00  -3.4786234e+00  -1.7239668e+00  -3.1202252e+00  -1.2448603e+00  -4.0508113e+00  -1.4612807e+00  -3.4058528e+00  -5.8982795e-01  -2.2094431e+00  -7.2938445e-02   2.3678691e+00   3.9681024e+00   3.8388347e+00  -1.1309787e+00
  -2.1064737e+00  -2.2729623e+00   1.5249450e+00   2.8310910e-01   2.6987362e+00   6.2756264e-01   2.4540756e+00   1.2131557e+00   1.0368726e+00  -1.0468921e-01  -1.6331822e+00  -2.7975776e+00  -1.6876149e-01  -2.3476892e+00  -4.4430256e-01  -3.0922770e+00   1.5326411e+00   3.4267819e+00   3.9693244e+00  -2.0027826e+00   1.6028863e+00   1.2336228e+00   8.8568187e-01   2.5537331e+00   1.7574044e+00   2.5811110e+00   2.6755705e+00   4.3007066e+00   2.2708025e+00   3.4286220e+00   2.9971757e+00  -4.7861075e-01  -7.1806943e-01   1.8454052e+00  -3.2995702e-02   2.2345066e+00   8.6858332e-01   4.6762812e+00   2.0417840e+00  -6.3116473e-01  -1.4294820e+00   6.1463702e-01  -2.7076602e+00   6.0445601e-01  -2.1722090e+00   1.1868608e+00  -1.4790521e+00   1.2667353e+00  -8.0823362e-01  -2.3651853e+00  -2.8283713e+00  -1.2587786e+00  -3.3530424e+00   1.4819706e-01  -1.4555930e+00   7.5743198e-01  -1.6607060e+00  -3.7949436e+00  -3.4065080e+00  -2.0019841e+00  -3.2800844e+00  -1.6979409e+00  -2.9381912e+00  -1.2183133e+00  -3.9747384e+00  -1.4315177e+00  -3.3339322e+00  -5.3474700e-01  -2.0900242e+00  -1.5008272e-02   2.2618830e+00   3.7849135e+00   3.7889626e+00  -1.0673732e+00
  -1.9935054e+00  -2.0969348e+00   1.5083765e+00   3.5204642e-01   2.4647961e+00   6.1203282e-01   2.2481952e+00   1.1763401e+00   9.9798440e-01  -8.6708569e-02  -1.5858725e+00  -2.5747368e+00  -2.2060968e-01  -2.1970844e+00  -5.6179411e-01  -3.0624990e+00   1.5524449e+00   3.2601562e+00   3.8258682e+00  -1.8892988e+00   1.6204698e+00   1.1941593e+00   9.1350596e-01   2.4147272e+00   1.7136156e+00   2.3472746e+00   2.6152456e+00   4.0725012e+00   2.1778186e+00   3.2362099e+00   2.9122951e+00  -4.2314912e-01  -6.2200994e-01   1.7219021e+00  -2.4373302e-02   2.0341363e+00   8.6117726e-01   4.5322347e+00   2.0268441e+00  -6.1461760e-01  -1.3044347e+00   5.6251471e-01  -2.6145935e+00   5.0478511e-01  -2.0070550e+00   1.0785987e+00  -1.3991673e+00   1.1484054e+00  -7.9184790e-01  -2.2914934e+00  -2.6545009e+00  -1.2809293e+00  -3.1977703e+00   1.1448031e-01  -1.3029230e+00   6.4200448e-01  -1.6781736e+00  -3.6837508e+00  -3.1888330e+00  -1.9903485e+00  -3.0538988e+00  -1.6577555e+00  -2.7181587e+00  -1.1890391e+00  -3.8611235e+00  -1.4024833e+00  -3.2379326e+00  -4.7857172e-01  -1.9610232e+00   1.1333517e-02   2.1318486e+00   3.5879836e+00   3.7221346e+00  -9.9744625e-01
  -1.8918696e+00  -1.9328622e+00   1.4591864e+00   4.0181538e-01   2.2186299e+00   6.2864697e-01   2.0317872e+00   1.1637370e+00   9.4334942e-01  -6.5683918e-02  -1.5495000e+00  -2.3502535e+00  -2.7936667e-01  -1.9994628e+00  -6.8709171e-01  -2.9810950e+00   1.5374665e+00   3.0799430e+00   3.6744846e+00  -1.7884583e+00   1.6233239e+00   1.1240661e+00   9.1182816e-01   2.2493938e+00   1.6576312e+00   2.1015158e+00   2.5543993e+00   3.8278197e+00   2.0955220e+00   3.0331004e+00   2.8344136e+00  -3.9335871e-01  -5.4893297e-01   1.5724557e+00   8.6760314e-04   1.8278102e+00   8.8300431e-01   4.3640183e+00   2.0171197e+00  -6.1749995e-01  -1.1904165e+00   5.0278437e-01  -2.4777853e+00   4.0181374e-01  -1.7702405e+00   9.6277684e-01  -1.2615483e+00   1.0174642e+00  -7.3628462e-01  -2.2373654e+00  -2.4857427e+00  -1.3121490e+00  -3.0167011e+00   7.2405456e-02  -1.1031341e+00   5.1082992e-01  -1.6765168e+00  -3.5773679e+00  -2.9595489e+00  -1.9833016e+00  -2.8059680e+00  -1.6084106e+00  -2.4638995e+00  -1.1605647e+00  -3.7110476e+00  -1.3771532e+00  -3.1197006e+00  -4.2488885e-01  -1.8260889e+00   5.5480578e-03   1.9816955e+00   3.3842529e+00   3.6391166e+00  -9.2476583e-01
  -1.8044728e+00  -1.7853927e+00   1.3793936e+00   4.3196020e-01   1.9667701e+00   6.7715246e-01   1.8098974e+00   1.1756035e+00   8.7327076e-01  -4.1455484e-02  -1.5254777e+00  -2.1292608e+00  -3.4383594e-01  -1.7590481e+00  -8.1831210e-01  -2.8479247e+00   1.4883233e+00   2.8909814e+00   3.5189073e+00  -1.7033137e+00   1.6115100e+00   1.0253901e+00   8.8069899e-01   2.0623867e+00   1.5910423e+00   1.8503823e+00   2.4952044e+00   3.5735762e+00   2.0267176e+00   2.8243229e+00   2.7653758e+00  -3.8972413e-01  -5.0078409e-01   1.4016938e+00   4.1887291e-02   1.6210230e+00   9.3428559e-01   4.1742866e+00   2.0124175e+00  -6.3955247e-01  -1.0909523e+00   4.3743104e-01  -2.3007763e+00   2.9787058e-01  -1.4664592e+00   8.4102858e-01  -1.0687163e+00   8.7699301e-01  -6.4225464e-01  -2.2047289e+00  -2.3267563e+00  -1.3502957e+00  -2.8141632e+00   2.1091529e-02  -8.5942202e-01   3.6654688e-01  -1.6550598e+00  -3.4791742e+00  -2.7236316e+00  -1.9825020e+00  -2.5425635e+00  -1.5548834e+00  -2.1801129e+00  -1.1360802e+00  -3.5264223e+00  -1.3579396e+00  -2.9813421e+00  -3.7678962e-01  -1.6885472e+00  -3.1866840e-02   1.8155534e+00   3.1803574e+00   3.5411722e+00  -8.5250943e-01
  -1.7334827e+00  -1.6583745e+00   1.2718586e+00   4.4244156e-01   1.7156702e+00   7.5567103e-01   1.5876901e+00   1.2111515e+00   7.8895271e-01  -1.3781179e-02  -1.5144871e+00  -1.9166431e+00  -4.1239935e-01  -1.4815911e+00  -9.5304047e-01  -2.6645589e+00   1.4064993e+00   2.6979203e+00   3.3627024e+00  -1.6361505e+00   1.5857736e+00   9.0089429e-01   8.2089854e-01   1.8586791e+00   1.5153027e+00   1.6003163e+00   2.4391985e+00   3.3166399e+00   1.9732373e+00   2.6149278e+00   2.7063730e+00  -4.1181266e-01  -4.7865009e-01   1.2148311e+00   9.6853796e-02   1.4191387e+00   1.0137479e+00   3.9664111e+00   2.0123434e+00  -6.7978215e-01  -1.0091624e+00   3.6866892e-01  -2.0887718e+00   1.9549823e-01  -1.1030652e+00   7.1530384e-01  -8.2543820e-01   7.3059261e-01  -5.1190477e-01  -2.1943564e+00  -2.1817102e+00  -1.3927401e+00  -2.5951900e+00  -3.9779063e-02  -5.7645034e-01   2.1249828e-01  -1.6136147e+00  -3.3917315e+00  -2.4859464e+00  -1.9889152e+00  -2.2701602e+00  -1.5019005e+00  -1.8723465e+00  -1.1183013e+00  -3.3099925e+00  -1.3466083e+00  -2.8251910e+00  -3.3674573e-01  -1.5513091e+00  -9.9388655e-02   1.6376233e+00   2.9824417e+00   3.4300618e+00  -7.8333890e-01
  -1.6802375e+00  -1.5547090e+00   1.1401764e+00   4.3363767e-01   1.4715069e+00   8.6080270e-01   1.3702983e+00   1.2686050e+00   6.9242739e-01   1.7626649e-02  -1.5164647e+00  -1.7169049e+00  -4.8306907e-01  -1.1741833e+00  -1.0884368e+00  -2.4342791e+00   1.2943079e+00   2.5051175e+00   3.2091954e+00  -1.5883918e+00   1.5474855e+00   7.5397700e-01   7.3392373e-01   1.6434166e+00   1.4317169e+00   1.3574559e+00   2.3872760e+00   3.0636151e+00   1.9359356e+00   2.4098332e+00   2.6579564e+00  -4.5829928e-01  -4.8271785e-01   1.0174884e+00   1.6305023e-01   1.2272243e+00   1.1187105e+00   3.7443896e+00   2.0163420e+00  -7.3650355e-01  -9.4765050e-01   2.9885357e-01  -1.8484497e+00   9.7374966e-02  -6.8981857e-01   5.8784097e-01  -5.3856165e-01   5.8224195e-01  -3.4874216e-01  -2.2058582e+00  -2.0541360e+00  -1.4364703e+00  -2.3653967e+00  -1.0993332e-01  -2.6026315e-01   5.2569976e-02  -1.5525230e+00  -3.3167192e+00  -2.2511389e+00  -2.0027923e+00  -1.9952694e+00  -1.4537345e+00  -1.5468875e+00  -1.1093662e+00  -3.0653183e+00  -1.3442457e+00  -2.6537845e+00  -3.0653877e-01  -1.4168240e+00  -1.9450647e-01   1.4520689e+00   2.7960013e+00   3.3080004e+00  -7.1932465e-01
  -1.6451870e+00  -1.4762472e+00   9.8855238e-01   4.0634596e-01   1.2399970e+00   9.8780894e-01   1.1626650e+00   1.3452967e+00   5.8642417e-01   5.3043928e-02  -1.5306168e+00  -1.5340462e+00  -5.5355842e-01  -8.4501810e-01  -1.2213739e+00  -2.1620053e+00   1.1548372e+00   2.3165637e+00   3.0614019e+00  -1.5605362e+00   1.4985330e+00   5.8858191e-01   6.2196457e-01   1.4217809e+00   1.3414541e+00   1.1274529e+00   2.3397270e+00   2.8206306e+00   1.9147361e+00   2.2136718e+00   2.6200760e+00  -5.2701325e-01  -5.1226319e-01   8.1549769e-01   2.3703479e-01   1.0498917e+00   1.2452401e+00   3.5127071e+00   2.0237328e+00  -8.0740023e-01  -9.0839738e-01   2.3039352e-01  -1.5877019e+00   6.2246291e-03  -2.3851926e-01   4.6111178e-01  -2.1674959e-01   4.3612354e-01  -1.5750242e-01  -2.2377254e+00  -1.9468121e+00  -1.4782132e+00  -2.1308254e+00  -1.8850828e-01   8.1860449e-02  -1.0901014e-01  -1.4726904e+00  -3.2549118e+00  -2.0235342e+00  -2.0236866e+00  -1.7242695e+00  -1.4140320e+00  -1.2106248e+00  -1.1107693e+00  -2.7967369e+00  -1.3512745e+00  -2.4698543e+00  -2.8724063e-01  -1.2870733e+00  -3.1378639e-01   1.2629307e+00   2.6257592e+00   3.1775804e+00  -6.6191984e-01
  -1.6278702e+00  -1.4237372e+00   8.2166491e-01   3.6178122e-01   1.0262387e+00   1.1308625e+00   9.6938346e-01   1.4378007e+00   4.7419642e-01   9.2664879e-02  -1.5554656e+00  -1.3714479e+00  -6.2136843e-01  -5.0311025e-01  -1.3485955e+00  -1.8541463e+00   9.9187641e-01   2.1358312e+00   2.9219688e+00  -1.5521319e+00   1.4411733e+00   4.0909628e-01   4.8786299e-01   1.1988617e+00   1.2455876e+00   9.1531746e-01   2.2963163e+00   2.5931562e+00   1.9087230e+00   2.0306419e+00   2.5921456e+00  -6.1500843e-01  -5.6567295e-01   6.1470131e-01   3.1484119e-01   8.9115439e-01   1.3883669e+00   3.2761654e+00   2.0337442e+00  -8.8960703e-01  -8.9266654e-01   1.6566364e-01  -1.3153171e+00  -7.5282890e-02   2.3745577e-01   3.3774189e-01   1.2987344e-01   2.9643132e-01   5.6035597e-02  -2.2874275e+00  -1.8616844e+00  -1.5145680e+00  -1.8977586e+00  -2.7407797e-01   4.4160919e-01  -2.6789435e-01  -1.3756033e+00  -3.2061969e+00  -1.8070483e+00  -2.0505034e+00  -1.4632450e+00  -1.3856804e+00  -8.7088414e-01  -1.1233270e+00  -2.5092989e+00  -1.3675067e+00  -2.2763177e+00  -2.7923878e-01  -1.1635979e+00  -4.5297008e-01   1.0740553e+00   2.4755777e+00   3.0416662e+00  -6.1197861e-01
  -1.6269351e+00  -1.3968292e+00   6.4451339e-01   3.0156564e-01   8.3457770e-01   1.2833506e+00   7.9454555e-01   1.5420971e+00   3.5932057e-01   1.3652981e-01  -1.5889219e+00  -1.2317756e+00  -6.8388686e-01  -1.5798598e-01  -1.4668802e+00  -1.5183845e+00   8.0981823e-01   1.9660407e+00   2.7931248e+00  -1.5617979e+00   1.3778645e+00   2.2023531e-01   3.3505102e-01   9.7953864e-01   1.1451471e+00   7.2528853e-01   2.2563936e+00   2.3858401e+00   1.9162688e+00   1.8643772e+00   2.5731272e+00  -7.1866016e-01  -6.4050404e-01   4.2075085e-01   3.9220711e-01   7.5430455e-01   1.5423468e+00   3.0396873e+00   2.0455462e+00  -9.7981230e-01  -9.0092973e-01   1.0692414e-01  -1.0406206e+00  -1.4463655e-01   7.2369142e-01   2.2041102e-01   4.9014630e-01   1.6717290e-01   2.8528141e-01  -2.3515537e+00  -1.7998282e+00  -1.5421469e+00  -1.6725151e+00  -3.6470429e-01   8.0989321e-01  -4.1984115e-01  -1.2633217e+00  -3.1696342e+00  -1.6051117e+00  -2.0815814e+00  -1.2178318e+00  -1.3707132e+00  -5.3523783e-01  -1.1471762e+00  -2.2086771e+00  -1.3922257e+00  -2.0762685e+00  -2.8229586e-01  -1.0475513e+00  -6.0710804e-01   8.8904085e-01   2.3484051e+00   2.9032680e+00  -5.6980995e-01
  -1.6402049e+00  -1.3941374e+00   4.6225809e-01   2.2770611e-01   6.6850196e-01   1.4382130e+00   6.4160370e-01   1.6537610e+00   2.4548699e-01   1.8446097e-01  -1.6283845e+00  -1.1169056e+00  -7.3849494e-01   1.8064250e-01  -1.5731998e+00  -1.1633966e+00   6.1353849e-01   1.8098460e+00   2.6766476e+00  -1.5872914e+00   1.3110910e+00   2.6912621e-02   1.6746496e-01   7.6837050e-01   1.0411777e+00   5.6073760e-01   2.2190227e+00   2.2023878e+00   1.9351875e+00   1.7178322e+00   2.5616319e+00  -8.3378924e-01  -7.3358042e-01   2.3891278e-01   4.6481441e-01   6.4181506e-01   1.7009540e+00   2.8081121e+00   2.0582833e+00  -1.0743789e+00  -9.3282295e-01   5.6245676e-02  -7.7308894e-01  -1.9959057e-01   1.2053224e+00   1.1173891e-01   8.5234569e-01   5.1979325e-02   5.2310144e-01  -2.4259978e+00  -1.7614503e+00  -1.5577177e+00  -1.4612348e+00  -4.5800878e-01   1.1771402e+00  -5.6092806e-01  -1.1384420e+00  -3.1435516e+00  -1.4206097e+00  -2.1147993e+00  -9.9308045e-01  -1.3702585e+00  -2.1129365e-01  -1.1817977e+00  -1.9010420e+00  -1.4242820e+00  -1.8729613e+00  -2.9563249e-01  -9.3976475e-01  -7.7072729e-01   7.1119027e-01   2.2462535e+00   2.7654090e+00  -5.3525556e-01
  -1.6647885e+00  -1.4133530e+00   2.8005382e-01   1.4255604e-01   5.3056747e-01   1.5882943e+00   5.1325416e-01   1.7681650e+00   1.3629764e-01   2.3601654e-01  -1.6708622e+00  -1.0278790e+00  -7.8267819e-01   5.0320893e-01  -1.6648614e+00  -7.9852569e-01   4.0825259e-01   1.6694295e+00   2.5738380e+00  -1.6256220e+00   1.2432002e+00  -1.6590190e-01  -1.0564683e-02   5.6949317e-01   9.3479383e-01   4.2410135e-01   2.1831167e+00   2.0454691e+00   1.9629026e+00   1.5931982e+00   2.5560265e+00  -9.5581234e-01  -8.4112478e-01   7.3888363e-02   5.2852666e-01   5.5526888e-01   1.8577892e+00   2.5859933e+00   2.0711086e+00  -1.1694807e+00  -9.8713780e-01   1.5443804e-02  -5.2195847e-01  -2.3826719e-01   1.6676415e+00   1.4164927e-02   1.2046851e+00  -4.6066193e-02   7.6211226e-01  -2.5061710e+00  -1.7459291e+00  -1.5583419e+00  -1.2696613e+00  -5.5126381e-01   1.5336238e+00  -6.8773657e-01  -1.0040260e+00  -3.1256730e+00  -1.2558417e+00  -2.1477022e+00  -7.9333627e-01  -1.3845273e+00   9.3531223e-02  -1.2260605e+00  -1.5929084e+00  -1.4621948e+00  -1.6697777e+00  -3.1802237e-01  -8.4081483e-01  -9.3802768e-01   5.4347348e-01   2.1702056e+00   2.6309893e+00  -5.0778103e-01
  -1.6972307e+00  -1.4514007e+00   1.0288396e-01   4.8760478e-02   4.2235444e-01   1.7266939e+00   4.1134668e-01   1.8806875e+00   3.5086249e-02   2.9046930e-01  -1.7131117e+00  -9.6488651e-01  -8.1413534e-01   8.0062059e-01  -1.7396214e+00  -4.3341958e-01   1.9935230e-01   1.5465039e+00   2.4855071e+00  -1.6732080e+00   1.1762639e+00  -3.5333332e-01  -1.9444569e-01   3.8652614e-01   8.2722167e-01   3.1684668e-01   2.1475668e+00   1.9166704e+00   1.9966133e+00   1.4918454e+00   2.5545421e+00  -1.0799171e+00  -9.5892062e-01  -7.0344712e-02   5.7961015e-01   4.9531949e-01   2.0065818e+00   2.3774124e+00   2.0832165e+00  -1.2612499e+00  -1.0618535e+00  -1.3976897e-02  -2.9584660e-01  -2.5924977e-01   2.0966979e+00  -7.0170011e-02   1.5358133e+00  -1.2457051e-01   9.9498454e-01  -2.5872397e+00  -1.7518885e+00  -1.5415021e+00  -1.1029362e+00  -6.4149936e-01   1.8698102e+00  -7.9749795e-01  -8.6349770e-01  -3.1132700e+00  -1.1124981e+00  -2.1776409e+00  -6.2214371e-01  -1.4128412e+00   3.7224436e-01  -1.2782856e+00  -1.2909500e+00  -1.5042473e+00  -1.4701759e+00  -3.4789034e-01  -7.5108346e-01  -1.1031011e+00   3.8849280e-01   2.1204441e+00   2.5026615e+00  -4.8656961e-01
  -1.7336964e+00  -1.5046265e+00  -6.4599945e-02  -5.0814896e-02   3.4445537e-01   1.8470913e+00   3.3682445e-01   1.9869131e+00  -5.5229305e-02   3.4681288e-01  -1.7517884e+00  -9.2728573e-01  -8.3088088e-01   1.0645724e+00  -1.7957682e+00  -7.7652811e-02  -7.7710144e-03   1.4423173e+00   2.4119728e+00  -1.7260645e+00   1.1119756e+00  -5.3075736e-01  -3.7947368e-01   2.2249005e-01   7.1982354e-01   2.3946614e-01   2.1113559e+00   1.8164833e+00   2.0334547e+00   1.4142960e+00   2.5553747e+00  -1.2012544e+00  -1.0824962e+00  -1.9066143e-01   6.1492521e-01   4.6168238e-01   2.1414746e+00   2.1858178e+00   2.0938710e+00  -1.3459282e+00  -1.1542094e+00  -3.0865847e-02  -1.0240328e-01  -2.6165908e-01   2.4798547e+00  -1.3953024e-01   1.8352850e+00  -1.8193644e-01   1.2147414e+00  -2.6643647e+00  -1.7772967e+00  -1.5052134e+00  -9.6541243e-01  -7.2562271e-01   2.1767097e+00  -8.8819247e-01  -7.2050952e-01  -3.1033293e+00  -9.9165505e-01  -2.2019154e+00  -4.8217651e-01  -1.4536944e+00   6.1851126e-01  -1.3363214e+00  -1.0017894e+00  -1.5485721e+00  -1.2776181e+00  -3.8340622e-01  -6.7080479e-01  -1.2601608e+00   2.4845291e-01   2.0962997e+00   2.3827172e+00  -4.7061175e-01
  -1.7701751e+00  -1.5690013e+00  -2.1822600e-01  -1.5316745e-01   2.9649461e-01   1.9440328e+00   2.8969935e-01   2.0828139e+00  -1.3225546e-01   4.0379483e-01  -1.7836012e+00  -9.1365006e-01  -8.3133515e-01   1.2878381e+00  -1.8321694e+00   2.5964818e-01  -2.0790836e-01   1.3576599e+00   2.3530628e+00  -1.7800142e+00   1.0515876e+00  -6.9395223e-01  -5.6099203e-01   7.9739435e-02   6.1410049e-01   1.9150409e-01   2.0736467e+00   1.7443314e+00   2.0706364e+00   1.3602285e+00   2.5567714e+00  -1.3151394e+00  -1.2073189e+00  -2.8488245e-01   6.3207898e-01   4.5316154e-01   2.2572700e+00   2.0138987e+00   2.1024267e+00  -1.4200162e+00  -1.2608155e+00  -3.4455569e-02   5.1991670e-02  -2.4520745e-01   2.8062815e+00  -1.9267240e-01   2.0939823e+00  -2.1742621e-01   1.4150357e+00  -2.7329394e+00  -1.8195853e+00  -1.4481121e+00  -8.6049667e-01  -8.0054631e-01   2.4462167e+00  -9.5859804e-01  -5.7878962e-01  -3.0927275e+00  -8.9378610e-01  -2.2179180e+00  -3.7519577e-01  -1.5048485e+00   8.2687733e-01  -1.3976316e+00  -7.3177346e-01  -1.5932221e+00  -1.0954797e+00  -4.2257157e-01  -6.0009506e-01  -1.4037703e+00   1.2513522e-01   2.0963138e+00   2.2729946e+00  -4.5878461e-01
  -1.8026951e+00  -1.6403290e+00  -3.5443191e-01  -2.5525008e-01   2.7717931e-01   2.0131647e+00   2.6906351e-01   2.1649033e+00  -1.9419091e-01   4.5997090e-01  -1.8054646e+00  -9.2184566e-01  -8.1439786e-01   1.4645280e+00  -1.8482817e+00   5.7015599e-01  -3.9621271e-01   1.2928696e+00   2.3081264e+00  -1.8309050e+00   9.9588652e-01  -8.3924060e-01  -7.3455386e-01  -4.0086480e-02   5.1167269e-01   1.7161219e-01   2.0338413e+00   1.6986355e+00   2.1055566e+00   1.3285124e+00   2.5570974e+00  -1.4172525e+00  -1.3289891e+00  -3.5182606e-01   6.2953175e-01   4.6770902e-01   2.3496341e+00   1.8634990e+00   2.1083392e+00  -1.4804103e+00  -1.3777948e+00  -2.4374952e-02   1.6247238e-01  -2.1022450e-01   3.0673551e+00  -2.2890412e-01   2.3044633e+00  -2.3117964e-01   1.5903901e+00  -2.7888056e+00  -1.8757776e+00  -1.3695191e+00  -7.9052900e-01  -8.6331855e-01   2.6714186e+00  -1.0082894e+00  -4.4197886e-01  -3.0784005e+00  -8.1878685e-01  -2.2232664e+00  -3.0203514e-01  -1.5634534e+00   9.9296726e-01  -1.4593923e+00  -4.8674326e-01  -1.6362271e+00  -9.2694442e-01  -4.6329724e-01  -5.3896760e-01  -1.5290585e+00   1.9877354e-02   2.1183132e+00   2.1748077e+00  -4.4992076e-01
  -1.8275334e+00  -1.7144447e+00  -4.7037074e-01  -3.5406667e-01   2.8438008e-01   2.0514023e+00   2.7313903e-01   2.2303521e+00  -2.3985547e-01   5.1377362e-01  -1.8146420e+00  -9.4913036e-01  -7.7950096e-01   1.5903037e+00  -1.8441267e+00   8.4665054e-01  -5.6836551e-01   1.2478389e+00   2.2760532e+00  -1.8748227e+00   9.4520599e-01  -9.6361327e-01  -8.9607662e-01  -1.3609089e-01   4.1423822e-01   1.7763299e-01   1.9916089e+00   1.6769141e+00   2.1358885e+00   1.3172710e+00   2.5548815e+00  -1.5038245e+00  -1.4434207e+00  -3.9131588e-01   6.0665292e-01   5.0251794e-01   2.4152424e+00   1.7355756e+00   2.1111633e+00  -1.5245240e+00  -1.5009478e+00  -6.4629403e-04   2.2586304e-01  -1.5765184e-01   3.2569551e+00  -2.4810976e-01   2.4612243e+00  -2.2418642e-01   1.7363875e+00  -2.8284419e+00  -1.9426201e+00  -1.2694756e+00  -7.5670451e-01  -9.1125208e-01   2.8468606e+00  -1.0375917e+00  -3.1347209e-01  -3.0575004e+00  -7.6601004e-01  -2.2159212e+00  -2.6261192e-01  -1.6261889e+00   1.1136504e+00  -1.5185942e+00  -2.7181500e-01  -1.6756393e+00  -7.7489197e-01  -5.0347263e-01  -4.8733580e-01  -1.6319085e+00  -6.6439868e-02   2.1594944e+00   2.0888986e+00  -4.4286495e-01
  -1.8414075e+00  -1.7873918e+00  -5.6398768e-01  -4.4676508e-01   3.1523930e-01   2.0570297e+00   2.9936471e-01   2.2770636e+00  -2.6868487e-01   5.6358640e-01  -1.8088712e+00  -9.9226929e-01  -7.2663886e-01   1.6625391e+00  -1.8202384e+00   1.0832679e+00  -7.2072185e-01   1.2220230e+00   2.2553000e+00  -1.9082831e+00   8.9946680e-01  -1.0648274e+00  -1.0419810e+00  -2.0812155e-01   3.2351397e-01   2.0670958e-01   1.9468832e+00   1.6759144e+00   2.1596351e+00   1.3239714e+00   2.5488384e+00  -1.5717977e+00  -1.5469964e+00  -4.0414406e-01   5.6372630e-01   5.5414640e-01   2.4518704e+00   1.6302022e+00   2.1105387e+00  -1.5503833e+00  -1.6259294e+00   3.6334147e-02   2.4078082e-01  -8.9006434e-02   3.3716412e+00  -2.5073947e-01   2.5608635e+00  -1.9821412e-01   1.8498009e+00  -2.8491094e+00  -2.0167110e+00  -1.1487516e+00  -7.5904084e-01  -9.4204308e-01   2.9687488e+00  -1.0474941e+00  -1.9627632e-01  -3.0275304e+00  -7.3430778e-01  -2.1942821e+00  -2.5596065e-01  -1.6894218e+00   1.1871614e+00  -1.5721525e+00  -9.1184984e-02  -1.7095703e+00  -6.4178939e-01  -5.4102815e-01  -4.4500853e-01  -1.7091116e+00  -1.3339667e-01   2.2165165e+00   2.0154157e+00  -4.3652142e-01
  -1.8416386e+00  -1.8555722e+00  -6.3406408e-01  -5.3072310e-01   3.6630341e-01   2.0297265e+00   3.4451637e-01   2.3037048e+00  -2.8069753e-01   6.0781598e-01  -1.7864662e+00  -1.0476589e+00  -6.5637505e-01   1.6804181e+00  -1.7775867e+00   1.2756774e+00  -8.5042608e-01   1.2144505e+00   2.2439292e+00  -1.9283949e+00   8.5823959e-01  -1.1414755e+00  -1.1693071e+00  -2.5674659e-01   2.4116289e-01   2.5541752e-01   1.8998342e+00   1.6917715e+00   2.1751578e+00   1.3455377e+00   2.5378702e+00  -1.6189503e+00  -1.6366922e+00  -3.9199144e-01   5.0190610e-01   6.1866790e-01   2.4584206e+00   1.5466159e+00   2.1061619e+00  -1.5566939e+00  -1.7484262e+00   8.5830506e-02   2.0766371e-01  -6.3138638e-03   3.4107066e+00  -2.3776204e-01   2.6021414e+00  -1.5569657e-01   1.9286597e+00  -2.8489523e+00  -2.0946185e+00  -1.0088272e+00  -7.9639262e-01  -9.5387620e-01   3.0350812e+00  -1.0395341e+00  -9.2896494e-02  -2.9864494e+00  -7.2207886e-01  -2.1572589e+00  -2.8028661e-01  -1.7493711e+00   1.2131682e+00  -1.6170162e+00   5.2027580e-02  -1.7362235e+00  -5.2959222e-01  -5.7399160e-01  -4.1168308e-01  -1.7584774e+00  -1.8102831e-01   2.2856043e+00   1.9539158e+00  -4.2989212e-01
  -1.8262758e+00  -1.9158635e+00  -6.8022649e-01  -6.0362403e-01   4.3367411e-01   1.9705226e+00   4.0485610e-01   2.3096945e+00  -2.7643977e-01   6.4495738e-01  -1.7463908e+00  -1.1114540e+00  -5.6982533e-01   1.6449621e+00  -1.7174867e+00   1.4211790e+00  -9.5549379e-01   1.2237412e+00   2.2396581e+00  -1.9329813e+00   8.2082106e-01  -1.1930181e+00  -1.2758037e+00  -2.8320433e-01   1.6871281e-01   3.1991424e-01   1.8508176e+00   1.7201864e+00   2.1811809e+00   1.3784831e+00   2.5210533e+00  -1.6439777e+00  -1.7101620e+00  -3.5730968e-01   4.2312815e-01   6.9184210e-01   2.4348986e+00   1.4833042e+00   2.0977537e+00  -1.5428755e+00  -1.8643246e+00   1.4681389e-01   1.2872328e-01   8.7982848e-02   3.3761126e+00  -2.1058570e-01   2.5859391e+00  -9.9589333e-02   1.9722485e+00  -2.8270467e+00  -2.1729885e+00  -8.5184978e-01  -8.6651073e-01  -9.4550763e-01   3.0456993e+00  -1.0156618e+00  -5.2564597e-03  -2.9327424e+00  -7.2731904e-01  -2.1043149e+00  -3.3303563e-01  -1.8022761e+00   1.1927808e+00  -1.6502787e+00   1.5589001e-01  -1.7539238e+00  -4.3966447e-01  -6.0053979e-01  -3.8693933e-01  -1.7788976e+00  -2.0980863e-01   2.3626587e+00   1.9033931e+00  -4.2210732e-01
  -1.7941760e+00  -1.9657040e+00  -7.0292058e-01  -6.6352054e-01   5.1317242e-01   1.8816859e+00   4.7630311e-01   2.2951536e+00  -2.5691655e-01   6.7364929e-01  -1.6882993e+00  -1.1796952e+00  -4.6861812e-01   1.5589831e+00  -1.6415012e+00   1.5187201e+00  -1.0348557e+00   1.2481289e+00   2.2399239e+00  -1.9206584e+00   7.8631971e-01  -1.2197840e+00  -1.3599867e+00  -2.8932913e-01   1.0747240e-01   3.9610017e-01   1.8003088e+00   1.7566168e+00   2.1767740e+00   1.4190562e+00   2.4976117e+00  -1.6465270e+00  -1.7657845e+00  -3.0317202e-01   3.2998273e-01   7.6929883e-01   2.3823318e+00   1.4381262e+00   2.0850215e+00  -1.5090647e+00  -1.9698622e+00   2.1801767e-01   7.8265389e-03   1.9113377e-01   3.2723083e+00  -1.7095151e-01   2.5151200e+00  -3.3200233e-02   1.9810459e+00  -2.7834001e+00  -2.2486375e+00  -6.8057074e-01  -9.6614411e-01  -9.1632130e-01   3.0022564e+00  -9.7809412e-01   6.5342949e-02  -2.8654568e+00  -7.4767532e-01  -2.0354786e+00  -4.1097882e-01  -1.8445581e+00   1.1285010e+00  -1.6692833e+00   2.1971164e-01  -1.7611488e+00  -3.7272193e-01  -6.1904504e-01  -3.7023690e-01  -1.7703631e+00  -2.2062316e-01   2.4433756e+00   1.8623322e+00  -4.1244748e-01
  -1.7450360e+00  -2.0031456e+00  -7.0335233e-01  -7.0888656e-01   6.0050822e-01   1.7665526e+00   5.5461759e-01   2.2608243e+00  -2.2351235e-01   6.9271994e-01  -1.6125439e+00  -1.2484324e+00  -3.5483443e-01   1.4269596e+00  -1.5513426e+00   1.5688359e+00  -1.0883647e+00   1.2854940e+00   2.2419618e+00  -1.8908645e+00   7.5374741e-01  -1.2229325e+00  -1.4211668e+00  -2.7745696e-01   5.8449500e-02   4.7978402e-01   1.7488297e+00   1.7964734e+00   2.1613227e+00   1.4633965e+00   2.4668897e+00  -1.6271833e+00  -1.8026737e+00  -2.3310202e-01   2.2555811e-01   8.4672654e-01   2.3026513e+00   1.4084623e+00   2.0676292e+00  -1.4560849e+00  -2.0617548e+00   2.9799849e-01  -1.4968854e-01   3.0020494e-01   3.1059507e+00  -1.2080925e-01   2.3943101e+00   3.9994516e-02   1.9566120e+00  -2.7188999e+00  -2.3186365e+00  -4.9826237e-01  -1.0911790e+00  -8.6635416e-01   2.9081088e+00  -9.2916816e-01   1.1823074e-01  -2.7842029e+00  -7.8050428e-01  -1.9513284e+00  -5.1031094e-01  -1.8729720e+00   1.0241151e+00  -1.6717188e+00   2.4404425e-01  -1.7565591e+00  -3.2880091e-01  -6.2811618e-01  -3.6091589e-01  -1.7339344e+00  -2.1473336e-01   2.5233716e+00   1.8287878e+00  -4.0035599e-01
  -1.6793769e+00  -2.0268787e+00  -6.8340010e-01  -7.3865766e-01   6.9144797e-01   1.6293067e+00   6.3558846e-01   2.2079662e+00  -1.7790729e-01   7.0122593e-01  -1.5201492e+00  -1.3138476e+00  -2.3093004e-01   1.2548402e+00  -1.4487840e+00   1.5735203e+00  -1.1167665e+00   1.3334055e+00   2.2428958e+00  -1.8438475e+00   7.2211289e-01  -1.2043857e+00  -1.4594491e+00  -2.5031585e-01   2.2277749e-02   5.6684547e-01   1.6968729e+00   1.8353087e+00   2.1344883e+00   1.5076923e+00   2.4283239e+00  -1.5874143e+00  -1.8206578e+00  -1.5088928e-01   1.1326318e-01   9.2005562e-01   2.1985361e+00   1.3913811e+00   2.0451752e+00  -1.3853886e+00  -2.1372977e+00   3.8519853e-01  -3.3725602e-01   4.1220569e-01   2.8855394e+00  -6.2185117e-02   2.2296089e+00   1.1653795e-01   1.9014348e+00  -2.6352209e+00  -2.3803860e+00  -3.0861900e-01  -1.2368103e+00  -7.9628832e-01   2.7681352e+00  -8.7120432e-01   1.5334320e-01  -2.6891263e+00  -8.2293755e-01  -1.8529507e+00  -6.2676198e-01  -1.8847394e+00   8.8453465e-01  -1.6557057e+00   2.3063009e-01  -1.7390303e+00  -3.0725331e-01  -6.2663264e-01  -3.5820061e-01  -1.6716734e+00  -1.9373340e-01   2.5983140e+00   1.8004867e+00  -3.8544113e-01
  -1.5984843e+00  -2.0362331e+00  -6.4550366e-01  -7.5226005e-01   7.8197293e-01   1.4747301e+00   7.1521465e-01   2.1382399e+00  -1.2199189e-01   6.9848715e-01  -1.4127556e+00  -1.3723716e+00  -9.9642234e-02   1.0497821e+00  -1.3355832e+00   1.5360451e+00  -1.1216379e+00   1.3891723e+00   2.2398458e+00  -1.7806088e+00   6.9051592e-01  -1.1667314e+00  -1.4757029e+00  -2.1090637e-01  -8.4337761e-04   6.5338711e-01   1.6448329e+00   1.8689949e+00   2.0961643e+00   1.5483335e+00   2.3814254e+00  -1.5294736e+00  -1.8202328e+00  -6.0404020e-02  -3.3589172e-03   9.8562775e-01   2.0732399e+00   1.3838155e+00   2.0171874e+00  -1.2989746e+00  -2.1944382e+00   4.7800462e-01  -5.4737355e-01   5.2421383e-01   2.6209896e+00   2.9473734e-03   2.0282538e+00   1.9317180e-01   1.8187528e+00  -2.5347015e+00  -2.4316813e+00  -1.1564410e-01  -1.3977358e+00  -7.0741029e-01   2.5884982e+00  -8.0638595e-01   1.7118081e-01  -2.5808556e+00  -8.7195589e-01  -1.7418758e+00  -7.5572224e-01  -1.8776596e+00   7.1559743e-01  -1.6198631e+00   1.8230401e-01  -1.7076827e+00  -3.0676605e-01  -6.1377104e-01  -3.6120452e-01  -1.5865374e+00  -1.5950136e-01   2.6640523e+00   1.7749520e+00  -3.6746641e-01
  -1.5043115e+00  -2.0311573e+00  -5.9253645e-01  -7.4962794e-01   8.6842096e-01   1.3079301e+00   7.8987021e-01   2.0535872e+00  -5.7782763e-02   6.8412060e-01  -1.2925383e+00  -1.4207985e+00   3.6113328e-02   8.1983668e-01  -1.2134276e+00   1.4607380e+00  -1.1052959e+00   1.4499046e+00   2.2300376e+00  -1.7028153e+00   6.5823800e-01  -1.1131030e+00  -1.4715075e+00  -1.6237874e-01  -1.1189902e-02   7.3586893e-01   1.5929482e+00   1.8938763e+00   2.0464332e+00   1.5820533e+00   2.3257737e+00  -1.4562752e+00  -1.8024965e+00   3.4579462e-02  -1.2081492e-01   1.0403419e+00   1.9304040e+00   1.3827356e+00   1.9831392e+00  -1.1992870e+00  -2.2318211e+00   5.7480258e-01  -7.7192992e-01   6.3349164e-01   2.3231627e+00   7.2782821e-02   1.7982561e+00   2.6699582e-01   1.7123643e+00  -2.4201928e+00  -2.4707754e+00   7.6474785e-02  -1.5683709e+00  -6.0154181e-01   2.3763613e+00  -7.3666328e-01   1.7275295e-01  -2.4604362e+00  -9.2447287e-01  -1.6199993e+00  -8.9237886e-01  -1.8501949e+00   5.2383644e-01  -1.5633616e+00   1.0285807e-01  -1.6619112e+00  -3.2540279e-01  -5.8902317e-01  -3.6893576e-01  -1.4822445e+00  -1.1414620e-01   2.7167460e+00   1.7496401e+00  -3.4632957e-01
  -1.3993509e+00  -2.0121802e+00  -5.2766840e-01  -7.3120801e-01   9.4760509e-01   1.1340695e+00   8.5644372e-01   1.9561182e+00   1.2656763e-02   6.5807391e-01  -1.1621051e+00  -1.4563904e+00   1.7335112e-01   5.7359935e-01  -1.0838995e+00   1.3527410e+00  -1.0706831e+00   1.5125866e+00   2.2109202e+00  -1.6126827e+00   6.2482388e-01  -1.0470407e+00  -1.4490729e+00  -1.0791136e-01  -9.5317665e-03   8.1122060e-01   1.5412601e+00   1.9068951e+00   1.9855281e+00   1.6060518e+00   2.2610248e+00  -1.3712426e+00  -1.7690679e+00   1.3054015e-01  -2.3583339e-01   1.0817688e+00   1.7738790e+00   1.3853072e+00   1.9424839e+00  -1.0890999e+00  -2.2488066e+00   6.7402310e-01  -1.0025548e+00   7.3758556e-01   2.0033806e+00   1.4577432e-01   1.5480306e+00   3.3559598e-01   1.5864390e+00  -2.2948972e+00  -2.4964279e+00   2.6350005e-01  -1.7430663e+00  -4.8094838e-01   2.1395791e+00  -6.6368793e-01   1.5951758e-01  -2.3292562e+00  -9.7742747e-01  -1.4894908e+00  -1.0318634e+00  -1.8015240e+00   3.1623177e-01  -1.4859550e+00  -3.1213018e-03  -1.6014109e+00  -3.6066602e-01  -5.5220466e-01  -3.8030343e-01  -1.3631135e+00  -5.9951812e-02   2.7529868e+00   1.7220865e+00  -3.2203268e-01
  -1.2864859e+00  -1.9803560e+00  -4.5422541e-01  -6.9794812e-01   1.0169058e+00   9.5811043e-01   9.1244457e-01   1.8480127e+00   8.7289316e-02   6.2065707e-01  -1.0243797e+00  -1.4769708e+00   3.0912403e-01   3.1984161e-01  -9.4846656e-01   1.2177609e+00  -1.0212308e+00   1.5741575e+00   2.1802761e+00  -1.5128399e+00   5.9014986e-01  -9.7234060e-01  -1.4111389e+00  -5.0596284e-02   2.8755942e-03   8.7692575e-01   1.4895934e+00   1.9056823e+00   1.9138031e+00   1.6180943e+00   2.1869345e+00  -1.2781419e+00  -1.7219961e+00   2.2434105e-01  -3.4551336e-01   1.1082283e+00   1.6075528e+00   1.3890248e+00   1.8947070e+00  -9.7139551e-01  -2.2454627e+00   7.7417873e-01  -1.2309749e+00   8.3440540e-01   1.6729468e+00   2.2069250e-01   1.2860371e+00   3.9713265e-01   1.4453415e+00  -2.1622059e+00  -2.5079439e+00   4.4128363e-01  -1.9163264e+00  -3.4823324e-01   1.8863754e+00  -5.8878114e-01   1.3332125e-01  -2.1889711e+00  -1.0278832e+00  -1.3526994e+00  -1.1694051e+00  -1.7315670e+00   9.9954141e-02  -1.3879956e+00  -1.3043554e-01  -1.5262002e+00  -4.0957697e-01  -5.0345590e-01  -3.9412500e-01  -1.2338832e+00   6.8159190e-04   2.7699068e+00   1.6900489e+00  -2.9464658e-01
  -1.1688309e+00  -1.9371933e+00  -3.7555207e-01  -6.5126840e-01   1.0743318e+00   7.8458836e-01   9.5607009e-01   1.7314404e+00   1.6416611e-01   5.7256838e-01  -8.8247774e-01  -1.4809972e+00   4.4062479e-01   6.7147005e-02  -8.0849347e-01   1.0618274e+00  -9.6070818e-01   1.6316018e+00   2.1363279e+00  -1.4061828e+00   5.5446824e-01  -8.9289538e-01  -1.3608539e+00   6.6645035e-03   2.4328131e-02   9.3107810e-01   1.4375588e+00   1.8886120e+00   1.8317138e+00   1.6165801e+00   2.1033932e+00  -1.1809062e+00  -1.6636582e+00   3.1332683e-01  -4.4744182e-01   1.1188246e+00   1.4352044e+00   1.3918107e+00   1.8393920e+00  -8.4924052e-01  -2.2225307e+00   8.7389078e-01  -1.4493582e+00   9.2227825e-01   1.3426956e+00   2.9664650e-01   1.0204512e+00   4.5038225e-01   1.2934735e+00  -2.0255431e+00  -2.5051886e+00   6.0590675e-01  -2.0830101e+00  -2.0622680e-01   1.6250243e+00  -5.1293872e-01   9.6340347e-02  -2.0414334e+00  -1.0731292e+00  -1.2120613e+00  -1.3004862e+00  -1.6409786e+00  -1.1788707e-01  -1.2704303e+00  -2.7346692e-01  -1.4366398e+00  -4.6877269e-01  -4.4323478e-01  -4.0913806e-01  -1.0995170e+00   6.5297965e-02   2.7652725e+00   1.6516370e+00  -2.6427499e-01
  -1.0495703e+00  -1.8845712e+00  -2.9488250e-01  -5.9301185e-01   1.1185513e+00   6.1743076e-01   9.8623092e-01   1.6085047e+00   2.4147732e-01   5.1490904e-01  -7.3958044e-01  -1.4676091e+00   5.6527574e-01  -1.7642884e-01  -6.6527372e-01   8.9106841e-01  -8.9305853e-01   1.6820461e+00   2.0778208e+00  -1.2957232e+00   5.1842369e-01  -8.1253438e-01  -1.3016369e+00   6.1249180e-02   5.2739410e-02   9.7240688e-01   1.3845797e+00   1.8548199e+00   1.7398103e+00   1.6005788e+00   2.0104695e+00  -1.0834568e+00  -1.5966534e+00   3.9538608e-01  -5.3977387e-01   1.1134391e+00   1.2603853e+00   1.3920732e+00   1.7762912e+00  -7.2566741e-01  -2.1813702e+00   9.7190816e-01  -1.6506312e+00   9.9997665e-01   1.0225925e+00   3.7306793e-01   7.5887628e-01   4.9473132e-01   1.1351409e+00  -1.8882230e+00  -2.4885821e+00   7.5381471e-01  -2.2385089e+00  -5.7879971e-02   1.3635478e+00  -4.3686943e-01   5.1022990e-02  -1.8886310e+00  -1.1107776e+00  -1.0700131e+00  -1.4209914e+00  -1.5311106e+00  -3.3048366e-01  -1.1347817e+00  -4.2637600e-01  -1.3334466e+00  -5.3461843e-01  -3.7230377e-01  -4.2401819e-01  -9.6500026e-01   1.3144841e-01   2.7375579e+00   1.6054192e+00  -2.3102414e-01
  -9.3180638e-01  -1.8246407e+00  -2.1522437e-01  -5.2537303e-01   1.1488915e+00   4.5982767e-01   1.0025349e+00   1.4812074e+00   3.1758858e-01   4.4917930e-01  -5.9881334e-01  -1.4366446e+00   6.8080224e-01  -4.0365674e-01  -5.2007364e-01   7.1150924e-01  -8.2223027e-01   1.7228597e+00   2.0040903e+00  -1.1844434e+00   4.8303498e-01  -7.3486691e-01  -1.2370259e+00   1.1089026e-01   8.5734020e-02   1.0002745e+00   1.3299413e+00   1.8041869e+00   1.6387420e+00   1.5698328e+00   1.9084558e+00  -9.8953127e-01  -1.5236906e+00   4.6897779e-01  -6.2127190e-01   1.0926823e+00   1.0863307e+00   1.3887251e+00   1.7053942e+00  -6.0356479e-01  -2.1238780e+00   1.0671177e+00  -1.8287520e+00   1.0667206e+00   7.2139872e-01   4.4966019e-01   5.0810726e-01   5.3012467e-01   9.7444559e-01  -1.7533339e+00  -2.4590618e+00   8.8193978e-01  -2.3788898e+00   9.3830954e-02   1.1094421e+00  -3.6106246e-01   2.7756332e-05  -1.7326337e+00  -1.1388508e+00  -9.2891716e-01  -1.5273453e+00  -1.4039491e+00  -5.3154819e-01  -9.8311197e-01  -5.8329814e-01  -1.2177010e+00  -6.0333352e-01  -2.9171108e-01  -4.3740635e-01  -8.3513330e-01   1.9675608e-01   2.6859949e+00   1.5504988e+00  -1.9498246e-01
  -8.1842157e-01  -1.7597190e+00  -1.3925959e-01  -4.5080635e-01   1.1653094e+00   3.1416139e-01   1.0052330e+00   1.3514330e+00   3.9106274e-01   3.7725040e-01  -4.6313319e-01  -1.3886250e+00   7.8528789e-01  -6.0837641e-01  -3.7418202e-01   5.2889928e-01  -7.5200841e-01   1.7517547e+00   1.9150978e+00  -1.0751608e+00   4.4964007e-01  -6.6313693e-01  -1.1705201e+00   1.5373203e-01   1.2076461e-01   1.0146478e+00   1.2728584e+00   1.7372911e+00   1.5292721e+00   1.5247278e+00   1.7979095e+00  -9.0252307e-01  -1.4474753e+00   5.3312478e-01  -6.9130316e-01   1.0578079e+00   9.1590259e-01   1.3811602e+00   1.6269850e+00  -4.8558208e-01  -2.0523899e+00   1.1585488e+00  -1.9789251e+00   1.1221573e+00   4.4641435e-01   5.2632257e-01   2.7395138e-01   5.5697593e-01   8.1520036e-01  -1.6236413e+00  -2.4180225e+00   9.8780718e-01  -2.5010000e+00   2.4598399e-01   8.6943993e-01  -2.8587452e-01  -5.3845110e-02  -1.5755516e+00  -1.1558542e+00  -7.9099938e-01  -1.6166311e+00  -1.2620263e+00  -7.1550766e-01  -8.1797305e-01  -7.3853555e-01  -1.0908476e+00  -6.7112908e-01  -2.0276764e-01  -4.4794664e-01  -7.1433344e-01   2.5898263e-01   2.6105990e+00   1.4865513e+00  -1.5621462e-01
  -7.1196414e-01  -1.6921753e+00  -6.9264879e-02  -3.7191589e-01   1.1683394e+00   1.8199431e-01   9.9513476e-01   1.2209481e+00   4.6066835e-01   3.0130779e-01  -3.3522833e-01  -1.3247044e+00   8.7721007e-01  -7.8567446e-01  -2.2895570e-01   3.4856521e-01  -6.8585391e-01   1.7668834e+00   1.8114421e+00  -9.7040994e-01   4.1980611e-01  -6.0009528e-01  -1.1054216e+00   1.8837031e-01   1.5524601e-01   1.0160471e+00   1.2125581e+00   1.6553373e+00   1.4123009e+00   1.4662356e+00   1.6796853e+00  -8.2534219e-01  -1.3705998e+00   5.8737861e-01  -7.4979908e-01   1.0106007e+00   7.5156145e-01   1.3692021e+00   1.5416821e+00  -3.7405122e-01  -1.9695658e+00   1.2453732e+00  -2.0977469e+00   1.1663223e+00   2.0330634e-01   6.0305767e-01   6.1106907e-02   5.7605039e-01   6.6086524e-01  -1.5015197e+00  -2.3672300e+00   1.0696186e+00  -2.6025298e+00   3.9577424e-01   6.4931731e-01  -2.1162565e-01  -1.0773424e-01  -1.4194972e+00  -1.1608262e+00  -6.5830148e-01  -1.6866838e+00  -1.1083116e+00  -8.7766607e-01  -6.4233918e-01  -8.8674099e-01  -9.5468170e-01  -7.3435278e-01  -1.0701794e-01  -4.5433576e-01  -6.0645218e-01   3.1609540e-01   2.5121688e+00   1.4138247e+00  -1.1477096e-01
  -6.1455891e-01  -1.6243194e+00  -7.0542819e-03  -2.9133263e-01   1.1590195e+00   6.4112094e-02   9.7349975e-01   1.0914077e+00   5.2537742e-01   2.2376487e-01  -2.1743459e-01  -1.2465932e+00   9.5545855e-01  -9.3199471e-01  -8.5852775e-02   1.7528918e-01  -6.2675956e-01   1.7669230e+00   1.6943361e+00  -8.7234792e-01   3.9521077e-01  -5.4789594e-01  -1.0446876e+00   2.1387479e-01   1.8669853e-01   1.0054759e+00   1.1483683e+00   1.5600628e+00   1.2888889e+00   1.3958334e+00   1.5549489e+00  -7.6030293e-01  -1.2954411e+00   6.3176242e-01  -7.9718134e-01   9.5324203e-01   5.9536120e-01   1.3530250e+00   1.4504515e+00  -2.7092728e-01  -1.8782643e+00   1.3269023e+00  -2.1832772e+00   1.1995869e+00  -3.9767209e-03   6.7987695e-01  -1.2690109e-01   5.8833501e-01   5.1449803e-01  -1.3889075e+00  -2.3087207e+00   1.1263106e+00  -2.6820360e+00   5.4056278e-01   4.5374706e-01  -1.3868967e-01  -1.5881196e-01  -1.2665535e+00  -1.1533660e+00  -5.3264579e-01  -1.7361525e+00  -9.4608983e-01  -1.0143331e+00  -4.5952329e-01  -1.0230902e+00  -8.1132445e-01  -7.8963718e-01  -6.2050554e-03  -4.5538196e-01  -5.1461932e-01   3.6633268e-01   2.3922583e+00   1.3330998e+00  -7.0710692e-02
  -5.2784669e-01  -1.5582943e+00   4.6055330e-02  -2.1158722e-01   1.1388009e+00  -3.9387169e-02   9.4191843e-01   9.6436346e-01   5.8435577e-01   1.4714941e-01  -1.1166817e-01  -1.1564565e+00   1.0193390e+00  -1.0451820e+00   5.3554831e-02   1.3208745e-02  -5.7712972e-01   1.7511458e+00   1.5655558e+00  -7.8268600e-01   3.7750357e-01  -5.0802296e-01  -9.9080044e-01   2.2979352e-01   2.1289033e-01   9.8433781e-01   1.0798072e+00   1.4536337e+00   1.1602783e+00   1.3154059e+00   1.4251719e+00  -7.0904505e-01  -1.2240729e+00   6.6669780e-01  -8.3426338e-01   8.8816643e-01   4.4896090e-01   1.3330672e+00   1.3545936e+00  -1.7774820e-01  -1.7814150e+00   1.4025834e+00  -2.2350346e+00   1.2225983e+00  -1.7320627e-01   7.5671405e-01  -2.8773281e-01   5.9490859e-01   3.7871513e-01  -1.2872844e+00  -2.2446908e+00   1.1575858e+00  -2.7389290e+00   6.7791659e-01   2.8620201e-01  -6.7566636e-02  -2.0439342e-01  -1.1187389e+00  -1.1336345e+00  -4.1560966e-01  -1.7645275e+00  -7.7882659e-01  -1.1229150e+00  -2.7307594e-01  -1.1434393e+00  -6.6317678e-01  -8.3404434e-01   9.7773013e-02  -4.5007062e-01  -4.4112295e-01   4.0826529e-01   2.2531229e+00   1.2456195e+00  -2.4135830e-02
  -4.5295175e-01  -1.4959821e+00   8.9256202e-02  -1.3498705e-01   1.1094495e+00  -1.2897020e-01   9.0218971e-01   8.4126816e-01   6.3695131e-01   7.3969600e-02  -1.9375654e-02  -1.0567977e+00   1.0685662e+00  -1.1244660e+00   1.8759576e-01  -1.3426360e-01  -5.3869273e-01   1.7194668e+00   1.4273607e+00  -7.0264991e-01   3.6816029e-01  -4.8125299e-01  -9.4566633e-01   2.3614002e-01   2.3196877e-01   9.5434127e-01   1.0066622e+00   1.3385314e+00   1.0279048e+00   1.2271373e+00   1.2921024e+00  -6.7249157e-01  -1.1581960e+00   6.9292364e-01  -8.6213823e-01   8.1791757e-01   3.1364689e-01   1.3099404e+00   1.2556990e+00  -9.5612513e-02  -1.6818941e+00   1.4719951e+00  -2.2539186e+00   1.2362170e+00  -3.0379992e-01   8.3335827e-01  -4.2020025e-01   5.9682725e-01   2.5565881e-01  -1.1976660e+00  -2.1773826e+00   1.1639176e+00  -2.7734319e+00   8.0564539e-01   1.4890710e-01   1.0740287e-03  -2.4205645e-01  -9.7796794e-01  -1.1023264e+00  -3.0850615e-01  -1.7721314e+00  -6.1003008e-01  -1.2019659e+00  -8.6666840e-02  -1.2444622e+00  -5.1285507e-01  -8.6520000e-01   2.0291648e-01  -4.3763103e-01  -3.8733317e-01   4.4084943e-01   2.0976387e+00   1.1529933e+00   2.4770898e-02
  -3.9047666e-01  -1.4389279e+00   1.2223995e-01  -6.3508497e-02   1.0729379e+00  -2.0552658e-01   8.5620580e-01   7.2347079e-01   6.8268297e-01   6.5691722e-03   5.8498575e-02  -9.5033528e-01   1.1032488e+00  -1.1703915e+00   3.1454251e-01  -2.6450296e-01  -5.1245089e-01   1.6724618e+00   1.2823909e+00  -6.3296964e-01   3.6834369e-01  -4.6765583e-01  -9.1054924e-01   2.3336286e-01   2.4256910e-01   9.1740022e-01   9.2904971e-01   1.2174365e+00   8.9339302e-01   1.1333972e+00   1.1577098e+00  -6.5084644e-01  -1.0990923e+00   7.1141193e-01  -8.8206311e-01   7.4501310e-01   1.9035832e-01   1.2843464e+00   1.1555770e+00  -2.5173531e-02  -1.5824127e+00   1.5348451e+00  -2.2420723e+00   1.2414559e+00  -3.9668300e-01   9.0941451e-01  -5.2419557e-01   5.9503482e-01   1.4696827e-01  -1.1206140e+00  -2.1089775e+00   1.1465277e+00  -2.7865123e+00   9.2184190e-01   4.2839064e-02   6.6387279e-02  -2.6976534e-01  -8.4600463e-01  -1.0606200e+00  -2.1236767e-01  -1.7600723e+00  -4.4311359e-01  -1.2511983e+00   9.6048458e-02  -1.3237616e+00  -3.6310484e-01  -8.8140835e-01   3.0718736e-01  -4.1759863e-01  -3.5367550e-01   4.6346767e-01   1.9291967e+00   1.0570839e+00   7.5710757e-02
  -3.4052117e-01  -1.3882860e+00   1.4516812e-01   1.2870760e-03   1.0313410e+00  -2.7022345e-01   8.0585169e-01   6.1220120e-01   7.2123497e-01  -5.3015709e-02   1.2152811e-01  -8.3987970e-01   1.1238723e+00  -1.1847045e+00   4.3268313e-01  -3.7571521e-01  -4.9867270e-01   1.6113542e+00   1.1335446e+00  -5.7389624e-01   3.7878435e-01  -4.6663422e-01  -8.8604630e-01   2.2229816e-01   2.4389141e-01   8.7553220e-01   8.4744977e-01   1.0931153e+00   7.5853323e-01   1.0366281e+00   1.0241088e+00  -6.4362944e-01  -1.0476037e+00   7.2328602e-01  -8.9535225e-01   6.7182528e-01   7.9711277e-02   1.2570101e+00   1.0561625e+00   3.3352058e-02  -1.4854217e+00   1.5909699e+00  -2.2026927e+00   1.2394255e+00  -4.5409907e-01   9.8429429e-01  -6.0058929e-01   5.9030651e-01   5.3754669e-02  -1.0562574e+00  -2.0414993e+00   1.1073389e+00  -2.7797987e+00   1.0249285e+00  -3.2228779e-02   1.2738570e-01  -2.8598864e-01  -7.2440774e-01  -1.0100998e+00  -1.2793022e-01  -1.7301621e+00  -2.8126563e-01  -1.2714491e+00   2.7157294e-01  -1.3799488e+00  -2.1669639e-01  -8.8173867e-01   4.0858256e-01  -3.8986529e-01  -3.3965601e-01   4.7595238e-01   1.7515760e+00   9.5988904e-01   1.2824314e-01
  -3.0272179e-01  -1.3447932e+00   1.5862523e-01   5.8306001e-02   9.8673100e-01  -3.2437046e-01   7.5292362e-01   5.0854434e-01   7.5245691e-01  -1.0318444e-01   1.6980294e-01  -7.2821473e-01   1.1312768e+00  -1.1702016e+00   5.4041625e-01  -4.6695741e-01  -4.9692832e-01   1.5379643e+00   9.8384405e-01  -5.2524393e-01   3.9969314e-01  -4.7700029e-01  -8.7210583e-01   2.0410640e-01   2.3573820e-01   8.3075876e-01   7.6270855e-01   9.6831108e-01   6.2523658e-01   9.3923826e-01   8.9346559e-01  -6.4974724e-01  -1.0041370e+00   7.2974587e-01  -9.0328633e-01   6.0048319e-01  -1.7981223e-02   1.2286269e+00   9.5940728e-01   8.0162578e-02  -1.3930383e+00   1.6403364e+00  -2.1398049e+00   1.2312881e+00  -4.7938256e-01   1.0572377e+00  -6.5110539e-01   5.8322848e-01  -2.3416936e-02  -1.0043239e+00  -1.9767340e+00   1.0489033e+00  -2.7554801e+00   1.1137112e+00  -7.7639572e-02   1.8300898e-01  -2.8979891e-01  -6.1447083e-01  -9.5266341e-01  -5.5618174e-02  -1.6848024e+00  -1.2733357e-01  -1.2646024e+00   4.3671508e-01  -1.4126816e+00  -7.6306395e-02  -8.6607545e-01   5.0521369e-01  -3.5471105e-01  -3.4393631e-01   4.7858820e-01   1.5687966e+00   8.6342461e-01   1.8177472e-01
  -2.7630814e-01  -1.3087673e+00   1.6355623e-01   1.0693989e-01   9.4108246e-01  -3.6930629e-01   6.9906918e-01   4.1340719e-01   7.7636949e-01  -1.4287220e-01   2.0390966e-01  -6.1798998e-01   1.1266312e+00  -1.1305476e+00   6.3635925e-01  -5.3813132e-01  -5.0616564e-01   1.4546236e+00   8.3629612e-01  -4.8645132e-01   4.3071494e-01  -4.9708383e-01  -8.6808695e-01   1.8019492e-01   2.1850816e-01   7.8501187e-01   6.7600600e-01   8.4564368e-01   4.9546943e-01   8.4350232e-01   7.6789252e-01  -6.6759374e-01  -9.6869387e-01   7.3200099e-01  -9.0704461e-01   5.3279940e-01  -1.0269373e-01   1.1998321e+00   8.6716620e-01   1.1583719e-01  -1.3069962e+00   1.6830447e+00  -2.0580178e+00   1.2182204e+00  -4.7670754e-01   1.1273624e+00  -6.7817851e-01   5.7420991e-01  -8.4534355e-02  -9.6418001e-01  -1.9161670e+00   9.7430704e-01  -2.7161961e+00   1.1874345e+00  -9.5727228e-02   2.3222085e-01  -2.8094204e-01  -5.1716228e-01  -8.9041241e-01   4.4686714e-03  -1.6268469e+00   1.6273237e-02  -1.2334702e+00   5.8872990e-01  -1.4226578e+00   5.5606462e-02  -8.3512445e-01   5.9538857e-01  -3.1281157e-01  -3.6445393e-01   4.7208996e-01   1.3849582e+00   7.6961712e-01   2.3556731e-01
  -2.6017189e-01  -1.2801351e+00   1.6119093e-01   1.4704821e-01   8.9618748e-01  -4.0631336e-01   6.4574784e-01   3.2748321e-01   7.9317284e-01  -1.7161174e-01   2.2489217e-01  -5.1162547e-01   1.1114026e+00  -1.0700697e+00   7.1945804e-01  -5.8994371e-01  -5.2482182e-01   1.3640569e+00   6.9375676e-01  -4.5665732e-01   4.7092831e-01  -5.2486539e-01  -8.7285501e-01   1.5212931e-01   1.9314602e-01   7.4005014e-01   5.8879262e-01   7.2751910e-01   3.7117112e-01   7.5147653e-01   6.4934188e-01  -6.9517249e-01  -9.4092029e-01   7.3121345e-01  -9.0766269e-01   4.7022223e-01  -1.7467576e-01   1.1711846e+00   7.8108925e-01   1.4128903e-01  -1.2286161e+00   1.7193289e+00  -1.9622687e+00   1.2013850e+00  -4.5082444e-01   1.1937334e+00  -6.8479913e-01   5.6352264e-01  -1.3012795e-01  -9.3487936e-01  -1.8609433e+00   8.8705266e-01  -2.6649137e+00   1.2458333e+00  -8.9656407e-02   2.7412021e-01  -2.5986594e-01  -4.3307239e-01  -8.2553697e-01   5.2562406e-02  -1.5594432e+00   1.4765579e-01  -1.1816327e+00   7.2544247e-01  -1.4115561e+00   1.7692178e-01  -7.9037011e-01   6.7768830e-01  -2.6521766e-01  -3.9857841e-01   4.5755491e-01   1.2040750e+00   6.8021154e-01   2.8876492e-01
  -2.5294479e-01  -1.2584806e+00   1.5295764e-01   1.7890946e-01   8.5358570e-01  -4.3656268e-01   5.9420959e-01   2.5122039e-01   8.0325447e-01  -1.8954939e-01   2.3419201e-01  -4.1123136e-01   1.0873123e+00  -9.9353232e-01   7.8908376e-01  -6.2383081e-01  -5.5096205e-01   1.2692350e+00   5.5880521e-01  -4.3478521e-01   5.1889281e-01  -5.5812438e-01  -8.8490357e-01   1.2153784e-01   1.6105248e-01   6.9738833e-01   5.0269781e-01   6.1605154e-01   2.5416170e-01   6.6492830e-01   5.3950648e-01  -7.3023285e-01  -9.2017259e-01   7.2845070e-01  -9.0601363e-01   4.1381190e-01  -2.3443851e-01   1.1431656e+00   7.0252840e-01   1.5770565e-01  -1.1587984e+00   1.7495547e+00  -1.8575731e+00   1.1819082e+00  -4.0679582e-01   1.2554421e+00  -6.7434992e-01   5.5135749e-01  -1.6123784e-01  -9.1522064e-01  -1.8118484e+00   7.9091851e-01  -2.6047995e+00   1.2891685e+00  -6.3233276e-02   3.0805124e-01  -2.2770001e-01  -3.6237504e-01  -7.6019921e-01   8.9224073e-02  -1.4858674e+00   2.6546885e-01  -1.1132443e+00   8.4534291e-01  -1.3819244e+00   2.8596322e-01  -7.3398270e-01   7.5103245e-01  -2.1330525e-01  -4.4329258e-01   4.3639071e-01   1.0299093e+00   5.9669779e-01   3.4043820e-01
  -2.5308267e-01  -1.2431152e+00   1.4038943e-01   2.0314767e-01   8.1451072e-01  -4.6108730e-01   5.4548695e-01   1.8479856e-01   8.0719068e-01  -1.9741313e-01   2.3356805e-01  -3.1854407e-01   1.0562805e+00  -9.0590010e-01   8.4510376e-01  -6.4184449e-01  -5.8243451e-01   1.1732127e+00   4.3363728e-01  -4.1962857e-01   5.7273974e-01  -5.9459231e-01  -9.0249352e-01   9.0014287e-02   1.2396212e-01   6.5824320e-01   4.1941955e-01   5.1299956e-01   1.4604797e-01   5.8528336e-01   4.3973633e-01  -7.7041111e-01  -9.0559367e-01   7.2464707e-01  -9.0280996e-01   3.6423989e-01  -2.8273709e-01   1.1161858e+00   6.3246842e-01   1.6647675e-01  -1.0980334e+00   1.7742079e+00  -1.7487905e+00   1.1608591e+00  -3.4974126e-01   1.3116873e+00  -6.5043650e-01   5.3788575e-01  -1.7935503e-01  -9.0381292e-01  -1.7693116e+00   6.8979981e-01  -2.5390813e+00   1.3182357e+00  -2.0694232e-02   3.3369606e-01  -1.8618346e-01  -3.0481196e-01  -6.9642327e-01   1.1532599e-01  -1.4093578e+00   3.6893459e-01  -1.0328127e+00   9.4764366e-01  -1.3370170e+00   3.8157984e-01  -6.6867850e-01   8.1472733e-01  -1.5869753e-01  -4.9538640e-01   4.1022255e-01   8.6581661e-01   5.2025833e-01   3.8964211e-01
  -2.5895229e-01  -1.2331555e+00   1.2502763e-01   2.2064319e-01   7.7985734e-01  -4.8077840e-01   5.0039709e-01   1.2812120e-01   8.0573839e-01  -1.9643436e-01   2.2499791e-01  -2.3488063e-01   1.0203539e+00  -8.1209826e-01   8.8791502e-01  -6.4650410e-01  -6.1703044e-01   1.0789583e+00   3.1998226e-01  -4.0993360e-01   6.3029951e-01  -6.3209969e-01  -9.2379588e-01   5.9025618e-02   8.3800617e-02   6.2349886e-01   3.4060693e-01   4.1971806e-01   4.8136923e-02   5.1359290e-01   3.5097906e-01  -8.1336623e-01  -8.9619291e-01   7.2057539e-01  -8.9861894e-01   3.2180715e-01  -3.2054445e-01   1.0905973e+00   5.7148796e-01   1.6911179e-01  -1.0464248e+00   1.7938756e+00  -1.6404109e+00   1.1392318e+00  -2.8459999e-01   1.3618458e+00  -6.1671847e-01   5.2331525e-01  -1.8633562e-01  -8.9914966e-01  -1.7334275e+00   5.8753532e-01  -2.4709079e+00   1.3343423e+00   3.3518705e-02   3.5113624e-01  -1.3754418e-01  -2.5970337e-01  -6.3599771e-01   1.3201620e-01  -1.3329584e+00   4.5782694e-01  -9.4496292e-01   1.0322922e+00  -1.2805874e+00   4.6319473e-01  -5.9753990e-01   8.6848968e-01  -1.0316393e-01  -5.5164981e-01   3.8078636e-01   7.1461195e-01   4.5173702e-01   4.3548119e-01
  -2.6891746e-01  -1.2276094e+00   1.0832825e-01   2.3243731e-01   7.5016908e-01  -4.9639701e-01   4.5954831e-01   8.0824195e-02   7.9981325e-01  -1.8823089e-01   2.1056527e-01  -1.6111310e-01   9.8161737e-01  -7.1677997e-01   9.1843311e-01  -6.4062114e-01  -6.5263559e-01   9.8919092e-01   2.1904857e-01  -4.0447309e-01   6.8925421e-01  -6.6870655e-01  -9.4702812e-01   2.9831445e-02   4.2534215e-02   5.9369371e-01   2.6774482e-01   3.3712883e-01  -3.8634585e-02   4.5051972e-01   2.7374796e-01  -8.5690453e-01  -8.9092525e-01   7.1682845e-01  -8.9388593e-01   2.8647850e-01  -3.4901502e-01   1.0667043e+00   5.1975272e-01   1.6715099e-01  -1.0037289e+00   1.8092157e+00  -1.5363749e+00   1.1179227e+00  -2.1592005e-01   1.4055249e+00  -5.7674487e-01   5.0793008e-01  -1.8429090e-01  -8.9968630e-01  -1.7039956e+00   4.8772867e-01  -2.4032110e+00   1.3392433e+00   9.4985677e-02   3.6087344e-01  -8.4336745e-02  -2.2598876e-01  -5.8039727e-01   1.4066411e-01  -1.2593808e+00   5.3242908e-01  -8.5419788e-01   1.0999370e+00  -1.2166488e+00   5.3081540e-01  -5.2380814e-01   9.1244529e-01  -4.8503714e-02  -6.0905268e-01   3.4981642e-01   5.7846371e-01   3.9162947e-01   4.7717477e-01
  -2.8142173e-01  -1.2254567e+00   9.1578293e-02   2.3963945e-01   7.2564789e-01  -5.0859443e-01   4.2334958e-01   4.2302477e-02   7.9045173e-01  -1.7466196e-01   1.9234014e-01  -9.7664331e-02   9.4209459e-01  -6.2411366e-01   9.3803479e-01  -6.2710945e-01  -6.8736360e-01   9.0623530e-01   1.3150003e-01  -4.0210847e-01   7.4730291e-01  -7.0280699e-01  -9.7057191e-01   3.4215707e-03   2.0250339e-03   5.6902894e-01   2.0205327e-01   2.6570972e-01  -1.1374662e-01   3.9634513e-01   2.0812002e-01  -8.9908556e-01  -8.8876269e-01   7.1381041e-01  -8.8895891e-01   2.5793006e-01  -3.6943669e-01   1.0447699e+00   4.7704076e-01   1.6207614e-01  -9.6940384e-01   1.8209194e+00  -1.4399300e+00   1.0977073e+00  -1.4768193e-01   1.4425913e+00  -5.3380159e-01   4.9210792e-01  -1.7545981e-01  -9.0391968e-01  -1.6805731e+00   3.9357521e-01  -2.3385767e+00   1.3350388e+00   1.5952783e-01   3.6380386e-01  -2.9252712e-02  -2.0229554e-01  -5.3072719e-01   1.4278888e-01  -1.1908935e+00   5.9346881e-01  -7.6467071e-01   1.1518465e+00  -1.1492195e+00   5.8500435e-01  -4.5066426e-01   9.4710018e-01   3.5762150e-03  -6.6490076e-01   3.1893631e-01   4.5882478e-01   3.4009250e-01   5.1411583e-01
  -2.9506249e-01  -1.2257204e+00   7.5828517e-02   2.4334446e-01   7.0618497e-01  -5.1793427e-01   3.9202022e-01   1.1752421e-02   7.7875917e-01  -1.5766958e-01   1.7226123e-01  -4.4525807e-02   9.0364402e-01  -5.3760285e-01   9.4845735e-01  -6.0879529e-01  -7.1965987e-01   8.3190697e-01   5.7463149e-02  -4.0183721e-01   8.0232369e-01  -7.3320032e-01  -9.9306584e-01  -1.9522963e-02  -3.6095475e-02   5.4939871e-01   1.4440981e-01   2.0550474e-01  -1.7711484e-01   3.5099374e-01   1.5376241e-01  -9.3830437e-01  -8.8875581e-01   7.1174084e-01  -8.8410974e-01   2.3560559e-01  -3.8317347e-01   1.0250172e+00   4.4279428e-01   1.5522843e-01  -9.4266958e-01   1.8296714e+00  -1.3535304e+00   1.0792184e+00  -8.3164042e-02   1.4731751e+00  -4.9077756e-01   4.7631239e-01  -1.6207276e-01  -9.1046251e-01  -1.6625357e+00   3.0770828e-01  -2.2791349e+00   1.3240379e+00   2.2340562e-01   3.6114841e-01   2.5080437e-02  -1.8703074e-01  -4.8769463e-01   1.3997539e-01  -1.1292419e+00   6.4203756e-01  -6.7998380e-01   1.1897907e+00  -1.0820691e+00   6.2681078e-01  -3.8101596e-01   9.7328662e-01   5.1577876e-02  -7.1695907e-01   2.8956311e-01   3.5640421e-01   2.9697066e-01   5.4591583e-01
  -3.0865252e-01  -1.2275246e+00   6.1849150e-02   2.4456524e-01   6.9140962e-01  -5.2491173e-01   3.6560005e-01  -1.1773856e-02   7.6584503e-01  -1.3912146e-01   1.5203008e-01  -1.2971770e-03   8.6785886e-01  -4.5995077e-01   9.5166460e-01  -5.8824417e-01  -7.4837073e-01   7.6743606e-01  -3.4363877e-03  -4.0282443e-01   8.5251954e-01  -7.5912550e-01  -1.0134667e+00  -3.8642083e-02  -7.0524954e-02   5.3443870e-01   9.5301135e-02   1.5615450e-01  -2.2907887e-01   3.1407467e-01   1.0998376e-01  -9.7334823e-01  -8.9007988e-01   7.1067062e-01  -8.7954947e-01   2.1877906e-01  -3.9160135e-01   1.0076229e+00   4.1619256e-01   1.4774108e-01  -9.2257508e-01   1.8361097e+00  -1.2787867e+00   1.0629249e+00  -2.4855600e-02   1.4976472e+00  -4.5005736e-01   4.6106199e-01  -1.4621842e-01  -9.1810766e-01  -1.6491419e+00   2.3207918e-01  -2.2264769e+00   1.3086011e+00   2.8348443e-01   3.5434550e-01   7.6293110e-02  -1.7848822e-01  -4.5160606e-01   1.3378433e-01  -1.0756055e+00   6.7949847e-01  -6.0302737e-01   1.2158887e+00  -1.0184901e+00   6.5767029e-01  -3.1731000e-01   9.9208793e-01   9.4311996e-02  -7.6353606e-01   2.6283214e-01   2.7118245e-01   2.6183644e-01   5.7243118e-01
  -3.2126445e-01  -1.2301346e+00   5.0112291e-02   2.4418315e-01   6.8075310e-01  -5.2996773e-01   3.4396117e-01  -2.9307669e-02   7.5275128e-01  -1.2067074e-01   1.3302685e-01   3.2754748e-02   8.3598309e-01  -3.9297945e-01   9.4969206e-01  -5.6761945e-01  -7.7277399e-01   7.1343409e-01  -5.2011871e-02  -4.0441851e-01   8.9653348e-01  -7.8025634e-01  -1.0310780e+00  -5.3881654e-02  -1.0035379e-01   5.2358901e-01   5.4807155e-02   1.1694579e-01  -2.7036152e-01   2.8493556e-01   7.5804254e-02  -1.0034247e+00  -8.9206577e-01   7.1050989e-01  -8.7543727e-01   2.0661943e-01  -3.9604256e-01   9.9270534e-01   3.9623632e-01   1.4049333e-01  -9.0807057e-01   1.8407942e+00  -1.2164655e+00   1.0491172e+00   2.5579101e-02   1.5165781e+00  -4.1344766e-01   4.4688087e-01  -1.2972490e-01  -9.2587603e-01  -1.6395971e+00   1.6788343e-01  -2.1816073e+00   1.2909737e+00   3.3735692e-01   3.4491914e-01   1.2244192e-01  -1.7496140e-01  -4.2239127e-01   1.2566420e-01  -1.0305913e+00   7.0738964e-01  -5.3586949e-01   1.2324413e+00  -9.6111036e-01   6.7927926e-01  -2.6138575e-01   1.0047486e+00   1.3097102e-01  -8.0352563e-01   2.3954808e-01   2.0246822e-01   2.3404079e-01   5.9376734e-01
  -3.3225422e-01  -1.2329781e+00   4.0802607e-02   2.4291774e-01   6.7352111e-01  -5.3349661e-01   3.2682274e-01  -4.1902041e-02   7.4038227e-01  -1.0364569e-01   1.1625555e-01   5.8621501e-02   8.0885215e-01  -3.3760970e-01   9.4448872e-01  -5.4858463e-01  -7.9257046e-01   6.6990711e-01  -8.9433035e-02  -4.0615092e-01   9.3352313e-01  -7.9666059e-01  -1.0455456e+00  -6.5453267e-02  -1.2509068e-01   5.1616598e-01   2.2617833e-02   8.6878123e-02  -3.0200248e-01   2.6272563e-01   5.0038000e-02  -1.0281612e+00  -8.9421271e-01   7.1106644e-01  -8.7188416e-01   1.9825452e-01  -3.9770381e-01   9.8030986e-01   3.8183517e-01   1.3409042e-01  -8.9807920e-01   1.8441850e+00  -1.1665415e+00   1.0379044e+00   6.7284049e-02   1.5306810e+00  -3.8214197e-01   4.3424062e-01  -1.1406626e-01  -9.3304400e-01  -1.6331097e+00   1.1554279e-01  -2.1449382e+00   1.2731311e+00   3.8341351e-01   3.3433772e-01   1.6213619e-01  -1.7485081e-01  -3.9965011e-01   1.1687351e-01  -9.9426173e-01   7.2732784e-01  -4.7970574e-01   1.2417592e+00  -9.1176604e-01   6.9345702e-01  -2.1438416e-01   1.0125767e+00   1.6116798e-01  -8.3640544e-01   2.2016611e-01   1.4899321e-01   2.1276994e-01   6.1026026e-01
  -3.4126131e-01  -1.2356509e+00   3.3854069e-02   2.4131396e-01   6.6896864e-01  -5.3584919e-01   3.1377079e-01  -5.0574785e-02   7.2944274e-01  -8.8979373e-02   1.0232384e-01   7.7468237e-02   7.8686675e-01  -2.9390458e-01   9.3777277e-01  -5.3225688e-01  -8.0784122e-01   6.3631167e-01  -1.1712898e-01  -4.0772269e-01   9.6318790e-01  -8.0872849e-01  -1.0568259e+00  -7.3774102e-02  -1.4465071e-01   5.1143541e-01  -1.9202810e-03   6.4743330e-02  -3.2527296e-01   2.4646359e-01   3.1380208e-02  -1.0475776e+00  -8.9618585e-01   7.1209063e-01  -8.6895309e-01   1.9282953e-01  -3.9762429e-01   9.7039493e-01   3.7188979e-01   1.2887061e-01  -8.9156429e-01   1.8466362e+00  -1.1282978e+00   1.0292228e+00   1.0014466e-01   1.5407483e+00  -3.5672749e-01   4.2350288e-01  -1.0030313e-01  -9.3914817e-01  -1.6289399e+00   7.4746577e-02  -2.1163251e+00   1.2566504e+00   4.2085525e-01   3.2388213e-01   1.9460969e-01  -1.7675678e-01  -3.8271812e-01   1.0841964e-01  -9.6619699e-01   7.4091711e-01  -4.3487150e-01   1.2460033e+00  -8.7144367e-01   7.0200732e-01  -1.7672045e-01   1.0168477e+00   1.8493693e-01  -8.6219452e-01   2.0480236e-01   1.0903708e-01   1.9710445e-01   6.2243666e-01
  -3.4818626e-01  -1.2379071e+00   2.9007625e-02   2.3974546e-01   6.6637018e-01  -5.3733126e-01   3.0428498e-01  -5.6260891e-02   7.2039416e-01  -7.7184651e-02   9.1458794e-02   9.0545248e-02   7.7000531e-01  -2.6117266e-01   9.3091746e-01  -5.1921395e-01  -8.1897626e-01   6.1164971e-01  -1.3668295e-01  -4.0897919e-01   9.8574593e-01  -8.1707988e-01  -1.0651301e+00  -7.9394151e-02  -1.5930951e-01   5.0868144e-01  -1.9732634e-02   4.9213264e-02  -3.4157855e-01   2.3510595e-01   1.8492714e-02  -1.0620319e+00  -8.9779929e-01   7.1332171e-01  -8.6665938e-01   1.8955768e-01  -3.9663849e-01   9.6282323e-01   3.6536174e-01   1.2493724e-01  -8.8758627e-01   1.8484026e+00  -1.1004686e+00   1.0228585e+00   1.2467661e-01   1.5475894e+00  -3.3723385e-01   4.1487344e-01  -8.9062918e-02  -9.4396726e-01  -1.6264348e+00   4.4550423e-02  -2.0951445e+00   1.2426246e+00   4.4964697e-01   3.1453931e-01   2.1973001e-01  -1.7954820e-01  -3.7074567e-01   1.0102054e-01  -9.4558273e-01   7.4966677e-01  -4.0091706e-01   1.2470516e+00  -8.4029982e-01   7.0659228e-01  -1.4812277e-01   1.0187176e+00   2.0269506e-01  -8.8137386e-01   1.9327209e-01   8.0573704e-02   1.8607765e-01   6.3095774e-01
  -3.5314718e-01  -1.2396375e+00   2.5881597e-02   2.3843122e-01   6.6507867e-01  -5.3820160e-01   2.9777232e-01  -5.9777413e-02   7.1343586e-01  -6.8375316e-02   8.3556037e-02   9.9102255e-02   7.5787392e-01  -2.3812333e-01   9.2488197e-01  -5.0955048e-01  -8.2658413e-01   5.9459314e-01  -1.4972558e-01  -4.0987772e-01   1.0018629e+00  -8.2246092e-01  -1.0708551e+00  -8.2919527e-02  -1.6962956e-01   5.0726375e-01  -3.1927165e-02   3.8929667e-02  -3.5235926e-01   2.2761260e-01   1.0081885e-02  -1.0721443e+00  -8.9898869e-01   7.1453050e-01  -8.6497262e-01   1.8775909e-01  -3.9535799e-01   9.5736233e-01   3.6132673e-01   1.2221025e-01  -8.8534471e-01   1.8496579e+00  -1.0814101e+00   1.0184836e+00   1.4187923e-01   1.5519748e+00  -3.2322055e-01   4.0837682e-01  -8.0561374e-02  -9.4748476e-01  -1.6250519e+00   2.3523511e-02  -2.0804072e+00   1.2316309e+00   4.7041327e-01   3.0693704e-01   2.3794370e-01  -1.8240157e-01  -3.6278426e-01   9.5092695e-02  -9.3131998e-01   7.5492332e-01  -3.7674013e-01   1.2464052e+00  -8.1775465e-01   7.0863220e-01  -1.2773305e-01   1.0191544e+00   2.1517019e-01  -8.9477816e-01   1.8515063e-01   6.1427798e-02   1.7872992e-01   6.3655338e-01
  -3.5642075e-01  -1.2408408e+00   2.4044982e-02   2.3746188e-01   6.6456679e-01  -5.3866908e-01   2.9360715e-01  -6.1802498e-02   7.0851681e-01  -6.2328819e-02   7.8255814e-02   1.0431138e-01   7.4979154e-01  -2.2306114e-01   9.2019454e-01  -5.0297537e-01  -8.3139232e-01   5.8362690e-01  -1.5783363e-01  -4.1045138e-01   1.0125399e+00  -8.2564255e-01  -1.0745052e+00  -8.4941249e-02  -1.7636691e-01   5.0665805e-01  -3.9694860e-02   3.2589835e-02  -3.5899496e-01   2.2300525e-01   4.9643031e-03  -1.0787059e+00  -8.9977768e-01   7.1555105e-01  -8.6382285e-01   1.8688576e-01  -3.9417451e-01   9.5369682e-01   3.5900831e-01   1.2048912e-01  -8.8420304e-01   1.8505193e+00  -1.0692883e+00   1.0157016e+00   1.5306556e-01   1.5545931e+00  -3.1389674e-01   4.0385747e-01  -7.4662823e-02  -9.4983724e-01  -1.6243678e+00   9.9305034e-03  -2.0708954e+00   1.2237579e+00   4.8428351e-01   3.0132836e-01   2.5016228e-01  -1.8480633e-01  -3.5787296e-01   9.0767455e-02  -9.2214843e-01   7.5782058e-01  -3.6076623e-01   1.2451434e+00  -8.0265137e-01   7.0924035e-01  -1.1425994e-01   1.0188957e+00   2.2330140e-01  -9.0346810e-01   1.7985031e-01   4.9430568e-02   1.7415703e-01   6.3995394e-01
  -3.5837483e-01  -1.2415899e+00   2.3083502e-02   2.3683302e-01   6.6444841e-01  -5.3889283e-01   2.9117507e-01  -6.2868396e-02   7.0537761e-01  -5.8581433e-02   7.5036844e-02   1.0720433e-01   7.4490026e-01  -2.1410237e-01   9.1699133e-01  -4.9893656e-01  -8.3415046e-01   5.7719937e-01  -1.6244009e-01  -4.1077375e-01   1.0189722e+00  -8.2733342e-01  -1.0766177e+00  -8.5977720e-02  -1.8036800e-01   5.0647691e-01  -4.4209047e-02   2.9021488e-02  -3.6272412e-01   2.2041640e-01   2.1169840e-03  -1.0825790e+00  -9.0024265e-01   7.1629748e-01  -8.6311057e-01   1.8653113e-01  -3.9328363e-01   9.5145396e-01   3.5779298e-01   1.1951760e-01  -8.8369313e-01   1.8510728e+00  -1.0622653e+00   1.0140966e+00   1.5968323e-01   1.5560223e+00  -3.0826270e-01   4.0100956e-01  -7.0972072e-02  -9.5125511e-01  -1.6240766e+00   1.9296189e-03  -2.0653095e+00   1.2186894e+00   4.9269980e-01   2.9762960e-01   2.5760159e-01  -1.8653662e-01  -3.5511681e-01   8.7935423e-02  -9.1677305e-01   7.5925115e-01  -3.5116148e-01   1.2439293e+00  -7.9346511e-01   7.0919964e-01  -1.0616711e-01   1.0184350e+00   2.2812388e-01  -9.0859422e-01   1.7670591e-01   4.2563034e-02   1.7155068e-01   6.4182917e-01
  -3.5940056e-01  -1.2419969e+00   2.2649305e-02   2.3648108e-01   6.6447751e-01  -5.3898467e-01   2.8991677e-01  -6.3367015e-02   7.0362065e-01  -5.6542618e-02   7.3316196e-02   1.0862787e-01   7.4228929e-01  -2.0939292e-01   9.1510431e-01  -4.9675842e-01  -8.3554580e-01   5.7386486e-01  -1.6476250e-01  -4.1092892e-01   1.0223936e+00  -8.2811697e-01  -1.0776963e+00  -8.6437492e-02  -1.8246717e-01   5.0646941e-01  -4.6532901e-02   2.7240777e-02  -3.6458268e-01   2.1912548e-01   7.0993769e-04  -1.0845985e+00  -9.0047993e-01   7.1676294e-01  -8.6272146e-01   1.8642395e-01  -3.9272656e-01   9.5024077e-01   3.5722778e-01   1.1904064e-01  -8.8350256e-01   1.8513921e+00  -1.0586655e+00   1.0132806e+00   1.6314247e-01   1.5567156e+00  -3.0525963e-01   3.9943169e-01  -6.8946792e-02  -9.5200475e-01  -1.6239775e+00  -2.2342493e-03  -2.0624108e+00   1.2158360e+00   4.9720509e-01   2.9550589e-01   2.6159356e-01  -1.8759281e-01  -3.5375022e-01   8.6315611e-02  -9.1398515e-01   7.5986264e-01  -3.4605880e-01   1.2430661e+00  -7.8853853e-01   7.0898203e-01  -1.0187622e-01   1.0180409e+00   2.3065094e-01  -9.1126640e-01   1.7505893e-01   3.9076002e-02   1.7022992e-01   6.4274053e-01
  -3.5985311e-01  -1.2421817e+00   2.2488225e-02   2.3631786e-01   6.6452758e-01  -5.3901513e-01   2.8936626e-01  -6.3565361e-02   7.0279728e-01  -5.5612246e-02   7.2542851e-02   1.0922084e-01   7.4111561e-01  -2.0730412e-01   9.1418497e-01  -4.9577271e-01  -8.3614083e-01   5.7240300e-01  -1.6575468e-01  -4.1099014e-01   1.0239274e+00  -8.2841935e-01  -1.0781605e+00  -8.6605529e-02  -1.8339616e-01   5.0650166e-01  -4.7544597e-02   2.6488214e-02  -3.6536734e-01   2.1857987e-01   1.1998458e-04  -1.0854867e+00  -9.0058048e-01   7.1700071e-01  -8.6254265e-01   1.8640811e-01  -3.9244442e-01   9.4968770e-01   3.5700465e-01   1.1884576e-01  -8.8344743e-01   1.8515484e+00  -1.0571064e+00   1.0129312e+00   1.6466816e-01   1.5570012e+00  -3.0391155e-01   3.9869834e-01  -6.8015481e-02  -9.5233722e-01  -1.6239545e+00  -4.0636756e-03  -2.0611415e+00   1.2144936e+00   4.9923603e-01   2.9449074e-01   2.6339583e-01  -1.8812084e-01  -3.5317813e-01   8.5542244e-02  -9.1276355e-01   7.6007752e-01  -3.4377273e-01   1.2425926e+00  -7.8631456e-01   7.0880608e-01  -9.9959093e-02   1.0178037e+00   2.3176798e-01  -9.1244193e-01   1.7433157e-01   3.7576401e-02   1.6966191e-01   6.4311366e-01
  -3.6000876e-01  -1.2422465e+00   2.2442765e-02   2.3625952e-01   6.6455643e-01  -5.3902264e-01   2.8917764e-01  -6.3627685e-02   7.0249812e-01  -5.5282249e-02   7.2272000e-02   1.0941481e-01   7.4070410e-01  -2.0658011e-01   9.1384099e-01  -4.9542569e-01  -8.3633925e-01   5.7190130e-01  -1.6608751e-01  -4.1100855e-01   1.0244643e+00  -8.2850965e-01  -1.0783167e+00  -8.6652378e-02  -1.8371745e-01   5.0652377e-01  -4.7889664e-02   2.6238480e-02  -3.6562757e-01   2.1839869e-01  -7.4605155e-05  -1.0857919e+00  -9.0061339e-01   7.1709321e-01  -8.6247869e-01   1.8641227e-01  -3.9233609e-01   9.4949107e-01   3.5693519e-01   1.1878411e-01  -8.8343682e-01   1.8516079e+00  -1.0565775e+00   1.0128145e+00   1.6519418e-01   1.5570942e+00  -3.0343949e-01   3.9843370e-01  -6.7682924e-02  -9.5245208e-01  -1.6239528e+00  -4.6923554e-03  -2.0607068e+00   1.2140047e+00   4.9994997e-01   2.9411627e-01   2.6402990e-01  -1.8832226e-01  -3.5299050e-01   8.5256753e-02  -9.1234465e-01   7.6013486e-01  -3.4297298e-01   1.2424009e+00  -7.8553190e-01   7.0872073e-01  -9.9290530e-02   1.0177022e+00   2.3215385e-01  -9.1284617e-01   1.7408061e-01   3.7070305e-02   1.6946992e-01   6.4323322e-01
  -3.6004519e-01  -1.2422623e+00   2.2434222e-02   2.3624544e-01   6.6456548e-01  -5.3902378e-01   2.8913349e-01  -6.3641214e-02   7.0242468e-01  -5.5202880e-02   7.2207509e-02   1.0945833e-01   7.4060604e-01  -2.0640908e-01   9.1375467e-01  -4.9534279e-01  -8.3638444e-01   5.7178375e-01  -1.6616401e-01  -4.1101226e-01   1.0245920e+00  -8.2852795e-01  -1.0783527e+00  -8.6661102e-02  -1.8379318e-01   5.0653121e-01  -4.7970087e-02   2.6181669e-02  -3.6568677e-01   2.1835743e-01  -1.1868079e-04  -1.0858636e+00  -9.0062067e-01   7.1711716e-01  -8.6246314e-01   1.8641518e-01  -3.9230844e-01   9.4944361e-01   3.5692024e-01   1.1877086e-01  -8.8343587e-01   1.8516231e+00  -1.0564549e+00   1.0127878e+00   1.6531782e-01   1.5571148e+00  -3.0332705e-01   3.9836908e-01  -6.7602487e-02  -9.5247903e-01  -1.6239537e+00  -4.8397536e-03  -2.0606053e+00   1.2138845e+00   5.0012061e-01   2.9402328e-01   2.6418150e-01  -1.8837356e-01  -3.5294840e-01   8.5185713e-02  -9.1224661e-01   7.6014498e-01  -3.4278258e-01   1.2423499e+00  -7.8534469e-01   7.0869562e-01  -9.9131854e-02   1.0176741e+00   2.3224469e-01  -9.1294101e-01   1.7402159e-01   3.6953381e-02   1.6942545e-01   6.4325938e-01
  -3.6004944e-01  -1.2422640e+00   2.2433437e-02   2.3624377e-01   6.6456680e-01  -5.3902383e-01   2.8912835e-01  -6.3642703e-02   7.0241575e-01  -5.5193387e-02   7.2199859e-02   1.0946326e-01   7.4059437e-01  -2.0638891e-01   9.1374401e-01  -4.9533291e-01  -8.3638962e-01   5.7176999e-01  -1.6617282e-01  -4.1101261e-01   1.0246072e+00  -8.2852979e-01  -1.0783569e+00  -8.6661898e-02  -1.8380209e-01   5.0653229e-01  -4.7979467e-02   2.6175178e-02  -3.6569353e-01   2.1835272e-01  -1.2370205e-04  -1.0858719e+00  -9.0062149e-01   7.1712021e-01  -8.6246129e-01   1.8641571e-01  -3.9230497e-01   9.4943790e-01   3.5691862e-01   1.1876945e-01  -8.8343592e-01   1.8516250e+00  -1.0564407e+00   1.0127847e+00   1.6533236e-01   1.5571172e+00  -3.0331369e-01   3.9836125e-01  -6.7592822e-02  -9.5248218e-01  -1.6239539e+00  -4.8570261e-03  -2.0605934e+00   1.2138698e+00   5.0014095e-01   2.9401187e-01   2.6419954e-01  -1.8837996e-01  -3.5294362e-01   8.5176982e-02  -9.1223510e-01   7.6014583e-01  -3.4275995e-01   1.2423433e+00  -7.8532239e-01   7.0869224e-01  -9.9113070e-02   1.0176704e+00   2.3225538e-01  -9.1295214e-01   1.7401467e-01   3.6939837e-02   1.6942028e-01   6.4326231e-01
