# Supplementary material for: A Student's Guide to Randomization Statistics for Multichannel Event-Related Potentials Using Ragu
Source: Front Neurosci. 2018 Jun 19;12:355. doi: 10.3389/fnins.2018.00355 (PMC6020783; doi:10.3389/fnins.2018.00355)
Supplement: Supplementary file 1 [file Data_Sheet_1.ZIP › RawData/s12_f2.asc]

   2.7963811e+00   3.8836173e+00   1.9724630e+00   1.6118051e+00  -9.6660094e-01  -9.6186892e-01  -3.3745371e+00  -1.8744969e+00  -2.4689509e+00  -1.5462026e+00   3.0234505e+00   1.8271227e+00   4.4140406e-01  -4.9060218e-01  -2.3296756e+00  -2.9560474e+00   1.5306235e+00  -5.7499568e-01  -1.7799890e+00   3.2303849e+00  -1.5031494e+00   2.0680720e+00   1.9280532e+00   3.0753465e-01   3.2008084e-01  -7.9411475e-01  -7.9990069e-01  -1.7368392e+00  -1.5943140e+00  -2.4828895e+00  -1.7411956e+00   2.1486744e+00   1.4304943e+00   6.2973030e-01   5.7586272e-04  -1.9770237e+00  -2.1213228e+00  -3.6038917e+00  -1.5229153e+00   2.4451266e+00   1.6325779e+00   1.2636690e+00   1.8123611e-01  -2.2966693e-01  -1.0070057e+00  -1.7627450e+00  -1.7913393e+00  -4.1375445e+00  -2.1764969e+00   3.5241421e+00   3.7225894e+00   2.9349779e+00   1.0380626e+00   6.9859071e-01  -7.8107194e-01  -3.9601997e+00  -2.5039691e+00   3.8167924e+00   2.5639914e+00   2.8433705e+00   2.3312491e+00  -8.1555669e-01   5.3165730e-01   7.4092670e-01  -1.2192790e-01  -8.5065262e-01  -3.7099520e-01  -1.2968294e-01   1.0954555e-01   2.6436978e+00   5.4038753e-01  -1.4953424e+00  -1.7663865e+00   3.8905009e-01
   2.8391968e+00   3.9096006e+00   1.9993364e+00   1.6616768e+00  -9.9758431e-01  -9.2708740e-01  -3.3814641e+00  -1.8888257e+00  -2.4125794e+00  -1.5794079e+00   3.0356728e+00   1.8256847e+00   3.4925428e-01  -5.1391527e-01  -2.3023752e+00  -2.9469034e+00   1.5056161e+00  -6.5921649e-01  -1.7978792e+00   3.2650715e+00  -1.4824298e+00   2.0878972e+00   1.9426159e+00   2.7015945e-01   3.0099156e-01  -8.7273416e-01  -8.4457359e-01  -1.7912942e+00  -1.6264705e+00  -2.5024585e+00  -1.7675355e+00   2.1720525e+00   1.4201161e+00   6.3653186e-01  -5.1940417e-03  -2.0257975e+00  -2.0936691e+00  -3.6023506e+00  -1.5054394e+00   2.4881118e+00   1.6064925e+00   1.3158363e+00   2.1114328e-01  -2.3106661e-01  -9.7285006e-01  -1.7960405e+00  -1.8026024e+00  -4.1297468e+00  -2.2454730e+00   3.5494074e+00   3.7735172e+00   2.9342879e+00   1.0554736e+00   7.3243049e-01  -7.5822207e-01  -3.9065672e+00  -2.5309724e+00   3.7727007e+00   2.5128740e+00   2.7878090e+00   2.3155497e+00  -7.8498945e-01   5.2428141e-01   8.2786301e-01  -9.1682289e-02  -7.9768476e-01  -2.7969644e-01  -6.1815116e-02   1.4665165e-01   2.6324133e+00   4.5939955e-01  -1.5986425e+00  -1.8023000e+00   4.4981781e-01
   2.8570385e+00   3.9043386e+00   2.0100925e+00   1.7041397e+00  -1.0180174e+00  -8.8404823e-01  -3.3590019e+00  -1.9049275e+00  -2.3279350e+00  -1.6172214e+00   3.0308182e+00   1.8097536e+00   2.5675749e-01  -5.3758050e-01  -2.2412570e+00  -2.9295175e+00   1.4651549e+00  -7.4680663e-01  -1.8160590e+00   3.2749517e+00  -1.4542560e+00   2.0953800e+00   1.9425026e+00   2.3142843e-01   2.7542376e-01  -9.4810654e-01  -8.8863970e-01  -1.8357566e+00  -1.6565268e+00  -2.5082710e+00  -1.7988978e+00   2.1759958e+00   1.3887045e+00   6.4044582e-01  -1.0526190e-02  -2.0581849e+00  -2.0609575e+00  -3.5734871e+00  -1.4890085e+00   2.5157120e+00   1.5684114e+00   1.3659458e+00   2.4088334e-01  -2.2556431e-01  -9.3396367e-01  -1.8087204e+00  -1.8121260e+00  -4.0809353e+00  -2.3151384e+00   3.5526082e+00   3.8063886e+00   2.9206404e+00   1.0654636e+00   7.7712511e-01  -7.3514850e-01  -3.8009467e+00  -2.5541556e+00   3.7069430e+00   2.4445638e+00   2.7144661e+00   2.2833829e+00  -7.3208619e-01   5.1269626e-01   9.3227266e-01  -5.6371222e-02  -7.2041894e-01  -1.7787362e-01   2.0927181e-02   1.8335270e-01   2.5970587e+00   3.6923610e-01  -1.7022939e+00  -1.8376174e+00   5.1734590e-01
   2.8467930e+00   3.8636854e+00   2.0035580e+00   1.7367944e+00  -1.0250546e+00  -8.3350129e-01  -3.3027987e+00  -1.9236385e+00  -2.2131888e+00  -1.6606612e+00   3.0073241e+00   1.7775231e+00   1.6673832e-01  -5.6189866e-01  -2.1425792e+00  -2.9045052e+00   1.4085384e+00  -8.3593030e-01  -1.8342261e+00   3.2566269e+00  -1.4186919e+00   2.0892571e+00   1.9257844e+00   1.9294040e-01   2.4307304e-01  -1.0172674e+00  -9.3095631e-01  -1.8670742e+00  -1.6835920e+00  -2.4978139e+00  -1.8358448e+00   2.1583429e+00   1.3345266e+00   6.4199733e-01  -1.5645931e-02  -2.0702800e+00  -2.0239360e+00  -3.5134327e+00  -1.4755861e+00   2.5262695e+00   1.5172580e+00   1.4134279e+00   2.6906865e-01  -2.1142174e-01  -8.9142830e-01  -1.7965998e+00  -1.8203038e+00  -3.9856500e+00  -2.3853320e+00   3.5314544e+00   3.8170214e+00   2.8933495e+00   1.0662647e+00   8.3319562e-01  -7.1338517e-01  -3.6380088e+00  -2.5741896e+00   3.6186698e+00   2.3582216e+00   2.6232265e+00   2.2331124e+00  -6.5471549e-01   4.9614029e-01   1.0536371e+00  -1.7123172e-02  -6.1717064e-01  -6.7801783e-02   1.1799412e-01   2.1758347e-01   2.5356036e+00   2.7118706e-01  -1.8035526e+00  -1.8715636e+00   5.9016233e-01
   2.8064259e+00   3.7846108e+00   1.9794179e+00   1.7574533e+00  -1.0160172e+00  -7.7666942e-01  -3.2093050e+00  -1.9459481e+00  -2.0674898e+00  -1.7108856e+00   2.9643806e+00   1.7276561e+00   8.2132778e-02  -5.8734218e-01  -2.0037505e+00  -2.8730761e+00   1.3357011e+00  -9.2464367e-01  -1.8520561e+00   3.2076596e+00  -1.3761076e+00   2.0688503e+00   1.8910776e+00   1.5651073e-01   2.0383664e-01  -1.0772447e+00  -9.7042696e-01  -1.8822834e+00  -1.7068748e+00  -2.4688985e+00  -1.8788877e+00   2.1177769e+00   1.2566921e+00   6.4204808e-01  -2.0904460e-02  -2.0585558e+00  -1.9836468e+00  -3.4190361e+00  -1.4674062e+00   2.5189419e+00   1.4522883e+00   1.4580088e+00   2.9417833e-01  -1.8693529e-01  -8.4665851e-01  -1.7560090e+00  -1.8277859e+00  -3.8396441e+00  -2.4562191e+00   3.4846407e+00   3.8016639e+00   2.8523412e+00   1.0562584e+00   9.0077265e-01  -6.9468162e-01  -3.4141263e+00  -2.5923011e+00   3.5078912e+00   2.2535518e+00   2.5146976e+00   2.1636365e+00  -5.5151598e-01   4.7390874e-01   1.1907140e+00   2.4547420e-02  -4.8706297e-01   4.7632298e-02   2.2818144e-01   2.4704655e-01   2.4469534e+00   1.6690557e-01  -1.8996250e+00  -1.9033728e+00   6.6640266e-01
   2.7352003e+00   3.6654722e+00   1.9383115e+00   1.7642768e+00  -9.8854065e-01  -7.1524060e-01  -3.0760225e+00  -1.9729536e+00  -1.8911192e+00  -1.7691392e+00   2.9020466e+00   1.6594075e+00   5.8544927e-03  -6.1453950e-01  -1.8236386e+00  -2.8370383e+00   1.2472868e+00  -1.0109812e+00  -1.8691935e+00   3.1268038e+00  -1.3271744e+00   2.0341627e+00   1.8376734e+00   1.2410057e-01   1.5783835e-01  -1.1252037e+00  -1.0060585e+00  -1.8787628e+00  -1.7257224e+00  -2.4197736e+00  -1.9284353e+00   2.0539860e+00   1.1552989e+00   6.4178670e-01  -2.6778097e-02  -2.0200723e+00  -1.9413958e+00  -3.2880741e+00  -1.4668775e+00   2.4938261e+00   1.3731698e+00   1.4997452e+00   3.1461847e-01  -1.5052873e-01  -8.0136752e-01  -1.6840422e+00  -1.8354653e+00  -3.6402336e+00  -2.5283068e+00   3.4120216e+00   3.7572183e+00   2.7982141e+00   1.0340723e+00   9.7951806e-01  -6.8093103e-01  -3.1277827e+00  -2.6102663e+00   3.3755657e+00   2.1308760e+00   2.3902566e+00   2.0745010e+00  -4.2209113e-01   4.4540560e-01   1.3414850e+00   6.6774969e-02  -3.3017623e-01   1.6500807e-01   3.4960282e-01   2.6929867e-01   2.3311059e+00   5.8365767e-02  -1.9877880e+00  -1.9322941e+00   7.4385464e-01
   2.6338283e+00   3.5062310e+00   1.8818645e+00   1.7559028e+00  -9.4072220e-01  -6.5132746e-01  -2.9017235e+00  -2.0057893e+00  -1.6856079e+00  -1.8366671e+00   2.8213205e+00   1.5727274e+00  -5.9350226e-02  -6.4423713e-01  -1.6028561e+00  -2.7987526e+00   1.1446897e+00  -1.0930436e+00  -1.8852335e+00   3.0141863e+00  -1.2728353e+00   1.9859374e+00   1.7656400e+00   9.7726431e-02   1.0544482e-01  -1.1585971e+00  -1.0370124e+00  -1.8543812e+00  -1.7396479e+00  -2.3492256e+00  -1.9847282e+00   1.9677717e+00   1.0315354e+00   6.4268801e-01  -3.3856724e-02  -1.9526740e+00  -1.8986963e+00  -3.1194330e+00  -1.4764559e+00   2.4520218e+00   1.2800503e+00   1.5390277e+00   3.2879689e-01  -1.0085907e-01  -7.5750658e-01  -1.5787980e+00  -1.8444386e+00  -3.3866096e+00  -2.6024118e+00   3.3147241e+00   3.6814513e+00   2.7322547e+00   9.9867478e-01   1.0685493e+00  -6.7407438e-01  -2.7799242e+00  -2.6303521e+00   3.2236420e+00   1.9911842e+00   2.2520549e+00   1.9659890e+00  -2.6718816e-01   4.1020027e-01   1.5031263e+00   1.0740629e-01  -1.4767250e-01   2.8049114e-01   4.7969070e-01   2.8185907e-01   2.1892568e+00  -5.2196715e-02  -2.0655039e+00  -1.9575809e+00   8.2002631e-01
   2.5045389e+00   3.3085949e+00   1.8126509e+00   1.7315625e+00  -8.7126059e-01  -5.8739311e-01  -2.6866234e+00  -2.0455242e+00  -1.4537985e+00  -1.9145954e+00   2.7241492e+00   1.4683382e+00  -1.1104865e-01  -6.7723794e-01  -1.3439913e+00  -2.7610357e+00   1.0300532e+00  -1.1690825e+00  -1.8996928e+00   2.8714117e+00  -1.2142485e+00   1.9256696e+00   1.6758882e+00   7.9354036e-02   4.7273445e-02  -1.1753076e+00  -1.0626429e+00  -1.8076277e+00  -1.7483395e+00  -2.2566519e+00  -2.0477575e+00   1.8610957e+00   8.8773297e-01   6.4644026e-01  -4.2816710e-02  -1.8551613e+00  -1.8571850e+00  -2.9132505e+00  -1.4984761e+00   2.3956265e+00   1.1736167e+00   1.5765516e+00   3.3521133e-01  -3.6929977e-02  -7.1717877e-01  -1.4395967e+00  -1.8559352e+00  -3.0800868e+00  -2.6795798e+00   3.1951873e+00   3.5731799e+00   2.6564042e+00   9.4946306e-01   1.1663700e+00  -6.7598225e-01  -2.3742309e+00  -2.6551989e+00   3.0550451e+00   1.8361606e+00   2.1029753e+00   1.8391814e+00  -8.8849497e-02   3.6808842e-01   1.6720034e+00   1.4409345e-01   5.8115649e-02   3.8999157e-01   6.1522763e-01   2.8233545e-01   2.0238437e+00  -1.6235811e-01  -2.1305218e+00  -1.9784630e+00   8.9223521e-01
   2.3510470e+00   3.0760667e+00   1.7340776e+00   1.6911729e+00  -7.7957993e-01  -5.2614145e-01  -2.4324969e+00  -2.0930372e+00  -1.1998490e+00  -2.0037847e+00   2.6133770e+00   1.3477788e+00  -1.4726381e-01  -7.1431916e-01  -1.0517749e+00  -2.7270096e+00   9.0622528e-01  -1.2375723e+00  -1.9119734e+00   2.7015886e+00  -1.1527056e+00   1.8555677e+00   1.5701925e+00   7.0782254e-02  -1.5808274e-02  -1.1737774e+00  -1.0825201e+00  -1.7377187e+00  -1.7516511e+00  -2.1421035e+00  -2.1171725e+00   1.7370497e+00   7.2735424e-01   6.5484126e-01  -5.4378797e-02  -1.7274290e+00  -1.8185154e+00  -2.6710036e+00  -1.5349555e+00   2.3276507e+00   1.0551357e+00   1.6132499e+00   3.3254702e-01   4.1791449e-02  -6.8252819e-01  -1.2671595e+00  -1.8712166e+00  -2.7242723e+00  -2.7609497e+00   3.0571138e+00   3.4324164e+00   2.5731730e+00   8.8633968e-01   1.2708083e+00  -6.8831949e-01  -1.9172798e+00  -2.6876403e+00   2.8735973e+00   1.6681775e+00   1.9465381e+00   1.6959767e+00   1.0947366e-01   3.1914921e-01   1.8436920e+00   1.7441173e-01   2.8363962e-01   4.8935587e-01   7.5240893e-01   2.6856155e-01   1.8385196e+00  -2.6959049e-01  -2.1809600e+00  -1.9941053e+00   9.5771332e-01
   2.1784186e+00   2.8138937e+00   1.6502039e+00   1.6354005e+00  -6.6592894e-01  -4.7037844e-01  -2.1427260e+00  -2.1488710e+00  -9.2917041e-01  -2.1046577e+00   2.4926252e+00   1.2134113e+00  -1.6660217e-01  -7.5613586e-01  -7.3315565e-01  -2.6999019e+00   7.7667030e-01  -1.2972663e+00  -1.9213196e+00   2.5092532e+00  -1.0895302e+00   1.7784632e+00   1.4511629e+00   7.3524854e-02  -8.2691946e-02  -1.1531141e+00  -1.0964328e+00  -1.6446717e+00  -1.7495743e+00  -2.0063029e+00  -2.1921824e+00   1.5997484e+00   5.5491897e-01   6.6966947e-01  -6.9251814e-02  -1.5705597e+00  -1.7842293e+00  -2.3955427e+00  -1.5873748e+00   2.2518601e+00   9.2647418e-01   1.6501958e+00   3.1978138e-01   1.3526144e-01  -6.5560929e-01  -1.0637360e+00  -1.8914519e+00  -2.3251374e+00  -2.8475710e+00   2.9053351e+00   3.2604641e+00   2.4855046e+00   8.0977257e-01   1.3789698e+00  -7.1240030e-01  -1.4185798e+00  -2.7304741e+00   2.6838795e+00   1.4902577e+00   1.7867545e+00   1.5390717e+00   3.2285973e-01   2.6379677e-01   2.0130266e+00   1.9599792e-01   5.2414008e-01   5.7458266e-01   8.8693567e-01   2.3873731e-01   1.6380513e+00  -3.7135104e-01  -2.2153638e+00  -2.0035547e+00   1.0137255e+00
   1.9928366e+00   2.5289125e+00   1.5654996e+00   1.5656906e+00  -5.3144971e-01  -4.2284922e-01  -1.8222790e+00  -2.2130762e+00  -6.4829735e-01  -2.2170194e+00   2.3661131e+00   1.0683862e+00  -1.6836015e-01  -8.0311708e-01  -3.9726905e-01  -2.6828080e+00   6.4533879e-01  -1.3472329e+00  -1.9267765e+00   2.3002066e+00  -1.0259633e+00   1.6976730e+00   1.3221680e+00   8.8698289e-02  -1.5204445e-01  -1.1131666e+00  -1.1043740e+00  -1.5293470e+00  -1.7421950e+00  -1.8506288e+00  -2.2714618e+00   1.4541450e+00   3.7586384e-01   6.9253924e-01  -8.8063040e-02  -1.3868666e+00  -1.7556174e+00  -2.0910667e+00  -1.6564525e+00   2.1725492e+00   7.9009541e-01   1.6884809e+00   2.9628750e-01   2.4275830e-01  -6.3824336e-01  -8.3316688e-01  -1.9175730e+00  -1.8909791e+00  -2.9401830e+00   2.7455897e+00   3.0599536e+00   2.3965978e+00   7.2083380e-01   1.4872106e+00  -7.4904326e-01  -8.9045850e-01  -2.7861915e+00   2.4910328e+00   1.3060020e+00   1.6279361e+00   1.3718968e+00   5.4491886e-01   2.0281788e-01   2.1741828e+00   2.0670029e-01   7.7370997e-01   6.4205011e-01   1.0141367e+00   1.9156333e-01   1.4281490e+00  -4.6517227e-01  -2.2327390e+00  -2.0056866e+00   1.0576920e+00
   1.8012816e+00   2.2292918e+00   1.4845700e+00   1.4842597e+00  -3.7820963e-01  -3.8606195e-01  -1.4776146e+00  -2.2850605e+00  -3.6469296e-01  -2.3398817e+00   2.2384300e+00   9.1657051e-01  -1.5260200e-01  -8.5536579e-01  -5.5283350e-02  -2.6784318e+00   5.1650437e-01  -1.3868705e+00  -1.9271579e+00   2.0812568e+00  -9.6304635e-01   1.6168236e+00   1.1872110e+00   1.1692532e-01  -2.2233132e-01  -1.0545662e+00  -1.1065083e+00  -1.3934515e+00  -1.7296389e+00  -1.6770821e+00  -2.3530741e+00   1.3057818e+00   1.9634255e-01   7.2475102e-01  -1.1128000e-01  -1.1798816e+00  -1.7335768e+00  -1.7630404e+00  -1.7419326e+00   2.0942678e+00   6.4902928e-01   1.7290791e+00   2.6193055e-01   3.6280288e-01  -6.3187210e-01  -5.8087043e-01  -1.9501246e+00  -1.4322668e+00  -3.0389796e+00   2.5842301e+00   2.8348126e+00   2.3096997e+00   6.2121435e-01   1.5911390e+00  -7.9843698e-01  -3.4778837e-01  -2.8566879e+00   2.3005132e+00   1.1194853e+00   1.4744678e+00   1.1985090e+00   7.6787128e-01   1.3739224e-01   2.3207912e+00   2.0472880e-01   1.0254201e+00   6.8873962e-01   1.1291160e+00   1.2636062e-01   1.2152311e+00  -5.4874823e-01  -2.2325626e+00  -1.9991616e+00   1.0873093e+00
   1.6111446e+00   1.9241914e+00   1.4118616e+00   1.3940481e+00  -2.0919164e-01  -3.6211022e-01  -1.1165168e+00  -2.3634592e+00  -8.6493211e-02  -2.4713135e+00   2.1142701e+00   7.6243399e-01  -1.2020441e-01  -9.1257199e-01   2.7988772e-01  -2.6888211e+00   3.9457534e-01  -1.4159027e+00  -1.9210325e+00   1.8598941e+00  -9.0151389e-01   1.5396480e+00   1.0507633e+00   1.5826188e-01  -2.9184492e-01  -9.7873052e-01  -1.1031275e+00  -1.2395077e+00  -1.7120159e+00  -1.4882317e+00  -2.4344245e+00   1.1604888e+00   2.2973878e-02   7.6715163e-01  -1.3913067e-01  -9.5428642e-01  -1.7184811e+00  -1.4180574e+00  -1.8424093e+00   2.0215186e+00   5.0681464e-01   1.7727081e+00   2.1714763e-01   4.9310995e-01  -6.3741894e-01  -3.1374656e-01  -1.9891210e+00  -9.6136602e-01  -3.1433795e+00   2.4278757e+00   2.5901665e+00   2.2278833e+00   5.1321034e-01   1.6856561e+00  -8.6002960e-01   1.9245164e-01  -2.9429765e+00   2.1178149e+00   9.3512348e-01   1.3305605e+00   1.0234474e+00   9.8271064e-01   6.9090052e-02   2.4460906e+00   1.8879501e-01   1.2715096e+00   7.1243958e-01   1.2269222e+00   4.3164892e-02   1.0061392e+00  -6.2001218e-01  -2.2147754e+00  -1.9824033e+00   1.1006631e+00
   1.4298046e+00   1.6233441e+00   1.3513777e+00   1.2986382e+00  -2.8239720e-02  -3.5250841e-01  -7.4786275e-01  -2.4460474e+00   1.7780126e-01  -2.6083394e+00   1.9981555e+00   6.1090286e-01  -7.2864049e-02  -9.7394954e-01   5.9400828e-01  -2.7151240e+00   2.8389515e-01  -1.4343568e+00  -1.9067373e+00   1.6439091e+00  -8.4170674e-01   1.4697707e+00   9.1757001e-01   2.1215517e-01  -3.5873805e-01  -8.8782965e-01  -1.0946007e+00  -1.0707904e+00  -1.6893702e+00  -1.2871503e+00  -2.5122588e+00   1.0240546e+00  -1.3744902e-01   8.2001842e-01  -1.7152702e-01  -7.1578764e-01  -1.7100743e+00  -1.0636525e+00  -1.9552124e+00   1.9584543e+00   3.6741457e-01   1.8197023e+00   1.6300191e-01   6.3058067e-01  -6.5517162e-01  -3.9991610e-02  -2.0339263e+00  -4.9214609e-01  -3.2518299e+00   2.2830343e+00   2.3321678e+00   2.1538274e+00   3.9967970e-01   1.7650418e+00  -9.3245303e-01   7.1177770e-01  -3.0449358e+00   1.9481763e+00   7.5751389e-01   1.1999976e+00   8.5155727e-01   1.1794590e+00  -1.5603862e-04   2.5431225e+00   1.5822900e-01   1.5036394e+00   7.1191336e-01   1.3027376e+00  -5.7213180e-02   8.0782003e-01  -6.7720192e-01  -2.1797634e+00  -1.9536113e+00   1.0963251e+00
   1.2641962e+00   1.3365973e+00   1.3064218e+00   1.2021367e+00   1.6004155e-01  -3.5805268e-01  -3.8133104e-01  -2.5297081e+00   4.1967516e-01  -2.7469017e+00   1.8941600e+00   4.6718090e-01  -1.3068387e-02  -1.0382071e+00   8.7207525e-01  -2.7573895e+00   1.8854236e-01  -1.4425272e+00  -1.8824277e+00   1.4409874e+00  -7.8351815e-01   1.4104976e+00   7.9243427e-01   2.7743738e-01  -4.2106218e-01  -7.8471441e-01  -1.0813224e+00  -8.9123137e-01  -1.6616451e+00  -1.0773433e+00  -2.5827204e+00   9.0189045e-01  -2.7827282e-01   8.8297968e-01  -2.0799989e-01  -4.7093869e-01  -1.7074031e+00  -7.0806880e-01  -2.0763757e+00   1.9085938e+00   2.3510580e-01   1.8699098e+00   1.0120421e-01   7.7134412e-01  -6.8469698e-01   2.3117279e-01  -2.0831723e+00  -3.9474138e-02  -3.3616726e+00   2.1557205e+00   2.0677579e+00   2.0896185e+00   2.8396564e-01   1.8230943e+00  -1.0134945e+00   1.1909512e+00  -3.1611146e+00   1.7962898e+00   5.9125726e-01   1.0858963e+00   6.8779104e-01   1.3475140e+00  -6.8107316e-02   2.6049660e+00   1.1306005e-01   1.7132078e+00   6.8701594e-01   1.3520790e+00  -1.7316789e-01   6.2699228e-01  -7.1890975e-01  -2.1283342e+00  -1.9108153e+00   1.0734280e+00
   1.1204012e+00   1.0734294e+00   1.2793925e+00   1.1090340e+00   3.5043330e-01  -3.7872057e-01  -2.7058828e-02  -2.6104729e+00   6.3097782e-01  -2.8819094e+00   1.8056591e+00   3.3654530e-01   5.5970025e-02  -1.1035575e+00   1.0989899e+00  -2.8144319e+00   1.1214525e-01  -1.4409321e+00  -1.8461669e+00   1.2583010e+00  -7.2638064e-01   1.3646254e+00   6.7999799e-01   3.5235811e-01  -4.7680860e-01  -6.7281013e-01  -1.0636671e+00  -7.0529979e-01  -1.6286714e+00  -8.6267297e-01  -2.6414726e+00   7.9871572e-01  -3.9330356e-01   9.5498187e-01  -2.4765306e-01  -2.2691231e-01  -1.7087999e+00  -3.5998504e-01  -2.2007039e+00   1.8745869e+00   1.1434345e-01   1.9226256e+00   3.4094166e-02   9.1085429e-01  -7.2479933e-01   4.8985250e-01  -2.1347277e+00   3.8138706e-01  -3.4690945e+00   2.0510964e+00   1.8043712e+00   2.0365872e+00   1.6978807e-01   1.8533274e+00  -1.1001244e+00   1.6108534e+00  -3.2886222e+00   1.6660324e+00   4.4076593e-01   9.9049986e-01   5.3699512e-01   1.4760832e+00  -1.3230305e-01   2.6250152e+00   5.4052305e-02   1.8917167e+00   6.3874705e-01   1.3710046e+00  -3.0232363e-01   4.6982036e-01  -7.4411534e-01  -2.0616920e+00  -1.8519800e+00   1.0317156e+00
   1.0032900e+00   8.4247818e-01   1.2716389e+00   1.0240402e+00   5.3729054e-01  -4.1362062e-01   3.0473992e-01  -2.6836437e+00   8.0431422e-01  -3.0073761e+00   1.7351218e+00   2.2412303e-01   1.3041279e-01  -1.1677717e+00   1.2603205e+00  -2.8837782e+00   5.7721401e-02  -1.4302641e+00  -1.7960543e+00   1.1021236e+00  -6.6929844e-01   1.3342850e+00   5.8453175e-01   4.3465504e-01  -5.2395406e-01  -5.5597988e-01  -1.0419551e+00  -5.1785997e-01  -1.5901815e+00  -6.4728025e-01  -2.6838895e+00   7.1828440e-01  -4.7711244e-01   1.0343095e+00  -2.8913990e-01   8.7681661e-03  -1.7119233e+00  -2.8211152e-02  -2.3219508e+00   1.8580392e+00   9.6051048e-03   1.9765687e+00  -3.5420691e-02   1.0440426e+00  -7.7352861e-01   7.2590193e-01  -2.1857313e+00   7.5545725e-01  -3.5691780e+00   1.9731593e+00   1.5495938e+00   1.9951945e+00   6.1103369e-02   1.8492216e+00  -1.1885854e+00   1.9534477e+00  -3.4231180e+00   1.5602356e+00   3.1006530e-01   9.1501579e-01   4.0369108e-01   1.5546912e+00  -1.9017354e-01   2.5972882e+00  -1.7312919e-02   2.0311767e+00   5.6923410e-01   1.3563193e+00  -4.4160834e-01   3.4161293e-01  -7.5220081e-01  -1.9814164e+00  -1.7751559e+00   9.7156176e-01
   9.1623834e-01   6.5110144e-01   1.2833912e+00   9.5191023e-01   7.1476587e-01  -4.6099618e-01   6.0418275e-01  -2.7439942e+00   9.3343136e-01  -3.1166549e+00   1.6839575e+00   1.3465610e-01   2.0592484e-01  -1.2282771e+00   1.3431187e+00  -2.9617114e+00   2.7552512e-02  -1.4113429e+00  -1.7303892e+00   9.7749290e-01  -6.1092583e-01   1.3208298e+00   5.0974783e-01   5.2165934e-01  -5.6050924e-01  -4.3836311e-01  -1.0164316e+00  -3.3401182e-01  -1.5458519e+00  -4.3550146e-01  -2.7053101e+00   6.6317478e-01  -5.2530876e-01   1.1186580e+00  -3.3066848e-01   2.2852966e-01  -1.7138595e+00   2.7863988e-01  -2.4331007e+00   1.8594142e+00  -7.4782018e-02   2.0299101e+00  -1.0396853e-01   1.1655231e+00  -8.2824293e-01   9.2939457e-01  -2.2326891e+00   1.0687637e+00  -3.6560621e+00   1.9244987e+00   1.3107967e+00   1.9649773e+00  -3.8063739e-02   1.8045263e+00  -1.2745454e+00   2.2027831e+00  -3.5589154e+00   1.4805069e+00   2.0259735e-01   8.5951504e-01   2.9186061e-01   1.5737386e+00  -2.3917654e-01   2.5167601e+00  -9.8911796e-02   2.1245341e+00   4.8164233e-01   1.3057690e+00  -5.8737126e-01   2.4656519e-01  -7.4294695e-01  -1.8894441e+00  -1.6786702e+00   8.9395997e-01
   8.6093623e-01   5.0500239e-01   1.3137653e+00   8.9726574e-01   8.7705905e-01  -5.1828855e-01   8.6213667e-01  -2.7860467e+00   1.0135773e+00  -3.2027571e+00   1.6524284e+00   7.2265986e-02   2.7782971e-01  -1.2822967e+00   1.3367434e+00  -3.0434088e+00   2.3101452e-02  -1.3850693e+00  -1.6478569e+00   8.8793857e-01  -5.4968637e-01   1.3247777e+00   4.5864818e-01   6.1043096e-01  -5.8456915e-01  -3.2419639e-01  -9.8726004e-01  -1.5891867e-01  -1.4953718e+00  -2.3177876e-01  -2.7013411e+00   6.3465435e-01  -5.3476279e-01   1.2052562e+00  -3.7003725e-01   4.2506988e-01  -1.7112820e+00   5.5249173e-01  -2.5267446e+00   1.8780144e+00  -1.3482418e-01   2.0803512e+00  -1.6785388e-01   1.2698422e+00  -8.8572245e-01   1.0911177e+00  -2.2716391e+00   1.3090761e+00  -3.7232067e+00   1.9061355e+00   1.0947645e+00   1.9445565e+00  -1.2380957e-01   1.7135981e+00  -1.3533091e+00   2.3459781e+00  -3.6891977e+00   1.4271152e+00   1.2103385e-01   8.2289750e-01   2.0474321e-01   1.5250831e+00  -2.7695387e-01   2.3797009e+00  -1.8810599e-01   2.1660951e+00   3.8001532e-01   1.2182096e+00  -7.3554068e-01   1.8755899e-01  -7.1651339e-01  -1.7880537e+00  -1.5613458e+00   8.0048234e-01
   8.3730027e-01   4.0793612e-01   1.3608405e+00   8.6441972e-01   1.0186800e+00  -5.8225498e-01   1.0706272e+00  -2.8044046e+00   1.0418121e+00  -3.2587364e+00   1.6396325e+00   4.0228806e-02   3.4128514e-01  -1.3270220e+00   1.2336385e+00  -3.1231709e+00   4.4975005e-02  -1.3523863e+00  -1.5477223e+00   8.3528962e-01  -4.8392377e-01   1.3458101e+00   4.3341538e-01   6.9791582e-01  -5.9436497e-01  -2.1762464e-01  -9.5453224e-01   2.3716909e-03  -1.4385284e+00  -4.0562198e-02  -2.6681905e+00   6.3262775e-01  -5.0376377e-01   1.2910300e+00  -4.0469942e-01   5.9168228e-01  -1.7006581e+00   7.8614202e-01  -2.5955260e+00   1.9120424e+00  -1.6704661e-01   2.1252465e+00  -2.2322938e-01   1.3517571e+00  -9.4233105e-01   1.2030625e+00  -2.2983709e+00   1.4666085e+00  -3.7637456e+00   1.9174537e+00   9.0734413e-01   1.9317083e+00  -1.9255373e-01   1.5717575e+00  -1.4200762e+00   2.3741226e+00  -3.8063357e+00   1.3989480e+00   6.7109070e-02   8.0292764e-01   1.4465513e-01   1.4026069e+00  -3.0149886e-01   2.1839976e+00  -2.8191767e-01   2.1519200e+00   2.6905575e-01   1.0937445e+00  -8.8181207e-01   1.6603130e-01  -6.7340365e-01  -1.6798466e+00  -1.4227279e+00   6.9320956e-01
   8.4349200e-01   3.6151665e-01   1.4218025e+00   8.5721251e-01   1.1347118e+00  -6.4913491e-01   1.2232165e+00  -2.7941203e+00   1.0172491e+00  -3.2781153e+00   1.6435524e+00   4.0774429e-02   3.9147338e-01  -1.3598076e+00   1.0300016e+00  -3.1947274e+00   9.2933083e-02  -1.3142460e+00  -1.4300150e+00   8.1956973e-01  -4.1207174e-01   1.3828244e+00   4.3535295e-01   7.8111478e-01  -5.8831385e-01  -1.2251083e-01  -9.1828755e-01   1.4510682e-01  -1.3753047e+00   1.3379761e-01  -2.6030052e+00   6.5566864e-01  -4.3210426e-01   1.3727929e+00  -4.3185619e-01   7.2256919e-01  -1.6784935e+00   9.7358021e-01  -2.6326213e+00   1.9587320e+00  -1.6867126e-01   2.1617632e+00  -2.6628605e-01   1.4065251e+00  -9.9421350e-01   1.2588762e+00  -2.3086889e+00   1.5346410e+00  -3.7709041e+00   1.9562254e+00   7.5313797e-01   1.9234891e+00  -2.4124238e-01   1.3756388e+00  -1.4702326e+00   2.2830283e+00  -3.9022842e+00   1.3935386e+00   4.1481102e-02   7.9633697e-01   1.1283871e-01   1.2027262e+00  -3.1132558e-01   1.9294290e+00  -3.7723688e-01   2.0801625e+00   1.5386173e-01   9.3381187e-01  -1.0218541e+00   1.8191784e-01  -6.1441848e-01  -1.5677214e+00  -1.2632979e+00   5.7463905e-01
   8.7603884e-01   3.6513280e-01   1.4931389e+00   8.7886470e-01   1.2210565e+00  -7.1485186e-01   1.3153314e+00  -2.7510645e+00   9.4120430e-01  -3.2553127e+00   1.6611693e+00   7.4923573e-02   4.2379855e-01  -1.3783725e+00   7.2629207e-01  -3.2515924e+00   1.6594123e-01  -1.2715821e+00  -1.2956831e+00   8.3898472e-01  -3.3282614e-01   1.4340382e+00   4.6487474e-01   8.5725450e-01  -5.6506587e-01  -4.2254689e-02  -8.7854124e-01   2.6500415e-01  -1.3059711e+00   2.8716531e-01  -2.5041816e+00   7.0113050e-01  -3.2108617e-01   1.4474529e+00  -4.4857193e-01   8.1312465e-01  -1.6415868e+00   1.1102680e+00  -2.6322205e+00   2.0145381e+00  -1.3777593e-01   2.1870654e+00  -2.9345143e-01   1.4301853e+00  -1.0375157e+00   1.2542469e+00  -2.2986946e+00   1.5100177e+00  -3.7384455e+00   2.0187259e+00   6.3526272e-01   1.9164093e+00  -2.6753969e-01   1.1235087e+00  -1.4996488e+00   2.0737660e+00  -3.9690318e+00   1.4071659e+00   4.3631611e-02   7.9898530e-01   1.0935085e-01   9.2480414e-01  -3.0562640e-01   1.6178730e+00  -4.7104335e-01   1.9513180e+00   3.9635298e-02   7.4121665e-01  -1.1515188e+00   2.3367246e-01  -5.4060144e-01  -1.4548323e+00  -1.0846505e+00   4.4757318e-01
   9.3004698e-01   4.1597685e-01   1.5708718e+00   9.3185145e-01   1.2746509e+00  -7.7523780e-01   1.3445166e+00  -2.6722684e+00   8.1723857e-01  -3.1860423e+00   1.6886279e+00   1.4237499e-01   4.3408287e-01  -1.3809914e+00   3.2752264e-01  -3.2874415e+00   2.6226038e-01  -1.2252884e+00  -1.1466999e+00   8.8999951e-01  -2.4530434e-01   1.4971317e+00   5.2154047e-01   9.2394865e-01  -5.2354550e-01   2.0371083e-02  -8.3531523e-01   3.5841304e-01  -1.2311628e+00   4.1574359e-01  -2.3716219e+00   7.6532525e-01  -1.7345029e-01   1.5122144e+00  -4.5190668e-01   8.6017060e-01  -1.5872801e+00   1.1933652e+00  -2.5899611e+00   2.0753674e+00  -7.3424202e-02   2.1985030e+00  -3.0158126e-01   1.4198093e+00  -1.0686118e+00   1.1871903e+00  -2.2650676e+00   1.3934753e+00  -3.6611090e+00   2.0999283e+00   5.5518937e-01   1.9066355e+00  -2.6999336e-01   8.1552232e-01  -1.5049656e+00   1.7529327e+00  -3.9990642e+00   1.4350158e+00   7.1812275e-02   8.0606753e-01   1.3299841e-01   5.7142455e-01  -2.8440618e-01   1.2534129e+00  -5.6062364e-01   1.7683622e+00  -6.8615553e-02   5.2009416e-01  -1.2670427e+00   3.1835932e-01  -4.5318085e-01  -1.3445292e+00  -8.8961077e-01   3.1499601e-01
   9.9948969e-01   5.0918104e-01   1.6508105e+00   1.0178012e+00   1.2936367e+00  -8.2626126e-01   1.3106010e+00  -2.5562036e+00   6.5108301e-01  -3.0676444e+00   1.7214413e+00   2.4145295e-01   4.1875102e-01  -1.3666588e+00  -1.5669970e-01  -3.2964828e+00   3.7956472e-01  -1.1761990e+00  -9.8610500e-01   9.6749928e-01  -1.4917372e-01   1.5694175e+00   6.0413011e-01   9.7933789e-01  -4.6298716e-01   6.3358682e-02  -7.8866575e-01   4.2245921e-01  -1.1519287e+00   5.1619925e-01  -2.2069068e+00   8.4375527e-01   6.7619861e-03   1.5647649e+00  -4.3905828e-01   8.6213174e-01  -1.5136771e+00   1.2218853e+00  -2.5032842e+00   2.1368327e+00   2.4242828e-02   2.1937940e+00  -2.8813515e-01   1.3737034e+00  -1.0843199e+00   1.0582205e+00  -2.2053170e+00   1.1897774e+00  -3.5350001e+00   2.1937633e+00   5.1267435e-01   1.8902102e+00  -2.4816135e-01   4.5389416e-01  -1.4838388e+00   1.3326166e+00  -3.9858096e+00   1.4713948e+00   1.2304433e-01   8.1235125e-01   1.8132724e-01   1.4849820e-01  -2.4857936e-01   8.4232952e-01  -6.4376471e-01   1.5367548e+00  -1.6635988e-01   2.7580406e-01  -1.3652230e+00   4.3180915e-01  -3.5351334e-01  -1.2402706e+00  -6.8227372e-01   1.7994525e-01
   1.0775495e+00   6.3805051e-01   1.7288044e+00   1.1374190e+00   1.2774744e+00  -8.6424374e-01   1.2157603e+00  -2.4029741e+00   4.5044542e-01  -2.8993201e+00   1.7547186e+00   3.6912025e-01   3.7499321e-01  -1.3352130e+00  -7.1240257e-01  -3.2737856e+00   5.1507653e-01  -1.1250720e+00  -8.1796925e-01   1.0650223e+00  -4.4736136e-02   1.6480201e+00   7.1074505e-01   1.0221988e+00  -3.8296269e-01   8.5568081e-02  -7.3870443e-01   4.5516545e-01  -1.0697431e+00   5.8578891e-01  -2.0133624e+00   9.3138064e-01   2.1440227e-01   1.6034289e+00  -4.0750693e-01   8.1913675e-01  -1.4198122e+00   1.1967723e+00  -2.3716719e+00   2.1945081e+00   1.5395879e-01   2.1711831e+00  -2.5132429e-01   1.2915452e+00  -1.0820952e+00   8.7038947e-01  -2.1179833e+00   9.0763176e-01  -3.3579003e+00   2.2934237e+00   5.0578202e-01   1.8632679e+00  -2.0268916e-01   4.2962562e-02  -1.4351251e+00   8.3003927e-01  -3.9240253e+00   1.5099818e+00   1.9317497e-01   8.1242759e-01   2.5066812e-01  -3.3481967e-01  -2.0001911e-01   3.9296103e-01  -7.1890449e-01   1.2643025e+00  -2.4979435e-01   1.4754306e-02  -1.4435622e+00   5.6882746e-01  -2.4303465e-01  -1.1455111e+00  -4.6794890e-01   4.5386802e-02
   1.1569910e+00   7.9437612e-01   1.8009794e+00   1.2904349e+00   1.2269944e+00  -8.8604785e-01   1.0644740e+00  -2.2143967e+00   2.2470545e-01  -2.6822496e+00   1.7834017e+00   5.2105783e-01   3.0089616e-01  -1.2874054e+00  -1.3217442e+00  -3.2155483e+00   6.6570585e-01  -1.0725732e+00  -6.4727606e-01   1.1750519e+00   6.7042334e-02   1.7300505e+00   8.3892499e-01   1.0520123e+00  -2.8340436e-01   8.6790307e-02  -6.8561007e-01   4.5554517e-01  -9.8647262e-01   6.2248080e-01  -1.7960056e+00   1.0229032e+00   4.4344785e-01   1.6272785e+00  -3.5515477e-01   7.3304217e-01  -1.3057518e+00   1.1208919e+00  -2.1967490e+00   2.2441683e+00   3.1333073e-01   2.1295626e+00  -1.9022645e-01   1.1744479e+00  -1.0601820e+00   6.2919544e-01  -2.0027697e+00   5.5939292e-01  -3.1294658e+00   2.3916969e+00   5.3099255e-01   1.8222356e+00  -1.3533015e-01  -4.1086341e-01  -1.3589905e+00   2.6689135e-01  -3.8101049e+00   1.5441030e+00   2.7699165e-01   8.0095981e-01   3.3624093e-01  -8.6640359e-01  -1.4155055e-01  -8.4563391e-02  -7.8522874e-01   9.6087907e-01  -3.1604399e-01  -2.5583841e-01  -1.5003684e+00   7.2343974e-01  -1.2322069e-01  -1.0635615e+00  -2.5300433e-01  -8.5901277e-02
   1.2305376e+00   9.6880431e-01   1.8639421e+00   1.4755750e+00   1.1443805e+00  -8.8922768e-01   8.6337823e-01  -1.9939617e+00  -1.5484860e-02  -2.4195808e+00   1.8024946e+00   6.9180662e-01   1.9553298e-01  -1.2249108e+00  -1.9637520e+00  -3.1192842e+00   8.2818300e-01  -1.0192593e+00  -4.7971937e-01   1.2893491e+00   1.8456072e-01   1.8127599e+00   9.8576499e-01   1.0689870e+00  -1.6462236e-01   6.7766855e-02  -6.2962776e-01   4.2366535e-01  -9.0429550e-01   6.2506801e-01  -1.5613668e+00   1.1130462e+00   6.8725491e-01   1.6361943e+00  -2.8045302e-01   6.0737712e-01  -1.1726185e+00   9.9894244e-01  -1.9822323e+00   2.2819957e+00   4.9888236e-01   2.0685505e+00  -1.0486108e-01   1.0249442e+00  -1.0177192e+00   3.4236742e-01  -1.8605927e+00   1.6056473e-01  -2.8513025e+00   2.4813007e+00   5.8338261e-01   1.7640022e+00  -4.8907271e-02  -8.9927536e-01  -1.2569315e+00  -3.3160912e-01  -3.6422766e+00   1.5670145e+00   3.6839074e-01   7.7291382e-01   4.3231357e-01  -1.4316131e+00  -7.6884558e-02  -5.7871067e-01  -8.4270578e-01   6.3801617e-01  -3.6330276e-01  -5.2823966e-01  -1.5348100e+00   8.8915623e-01   4.4370390e-03  -9.9742704e-01  -4.4610074e-02  -2.1142965e-01
   1.2912289e+00   1.1512419e+00   1.9149345e+00   1.6905544e+00   1.0330907e+00  -8.7213050e-01   6.2102230e-01  -1.7466697e+00  -2.5867210e-01  -2.1162914e+00   1.8072719e+00   8.7496145e-01   5.9006700e-02  -1.1502791e+00  -2.6152600e+00  -2.9839140e+00   9.9917234e-01  -9.6556030e-01  -3.2142566e-01   1.3993082e+00   3.0567135e-01   1.8936578e+00   1.1480225e+00   1.0740339e+00  -2.7319064e-02   3.0164490e-02  -5.7105719e-01   3.6067773e-01  -8.2557832e-01   5.9327008e-01  -1.3171892e+00   1.1968137e+00   9.3881453e-01   1.6308697e+00  -1.8251263e-01   4.4721456e-01  -1.0225348e+00   8.3728696e-01  -1.7337344e+00   2.3047420e+00   7.0613749e-01   1.9885183e+00   3.7756060e-03   8.4689517e-01  -9.5479272e-01   1.9542107e-02  -1.6935462e+00  -2.7086775e-01  -2.5269071e+00   2.5552031e+00   6.5686346e-01   1.6860503e+00   5.2783022e-02  -1.4123487e+00  -1.1317107e+00  -9.3787860e-01  -3.4206890e+00   1.5721761e+00   4.6059419e-01   7.2375966e-01   5.3240992e-01  -2.0139026e+00  -1.0492196e-02  -1.0770276e+00  -8.9205919e-01   3.0838622e-01  -3.9090704e-01  -7.9452513e-01  -1.5469246e+00   1.0592397e+00   1.3844083e-01  -9.4963156e-01   1.4960946e-01  -3.2907926e-01
   1.3327353e+00   1.3312707e+00   1.9519337e+00   1.9320896e+00   8.9771729e-01  -8.3394594e-01   3.4754442e-01  -1.4787579e+00  -4.9311669e-01  -1.7789359e+00   1.7934598e+00   1.0634075e+00  -1.0755438e-01  -1.0668293e+00  -3.2519867e+00  -2.8097682e+00   1.1753609e+00  -9.1176052e-01  -1.7861413e-01   1.4963148e+00   4.2781978e-01   1.9705884e+00   1.3222045e+00   1.0686931e+00   1.2739926e-01  -2.3491924e-02  -5.1022954e-01   2.6881748e-01  -7.5271363e-01   5.2781778e-01  -1.0720271e+00   1.2697099e+00   1.1909964e+00   1.6127630e+00  -6.1191027e-02   2.5897806e-01  -8.5849018e-01   6.4372235e-01  -1.4584307e+00   2.3098347e+00   9.2973726e-01   1.8905708e+00   1.3371663e-01   6.4532822e-01  -8.7243087e-01  -3.2814432e-01  -1.5047844e+00  -7.1523548e-01  -2.1614849e+00   2.6069086e+00   7.4445980e-01   1.5865419e+00   1.6511779e-01  -1.9389188e+00  -9.8720981e-01  -1.5232799e+00  -3.1473794e+00   1.5535046e+00   5.4640513e-01   6.4963525e-01   6.2955706e-01  -2.5955498e+00   5.2574451e-02  -1.5666928e+00  -9.3468303e-01  -1.4793341e-02  -3.9934022e-01  -1.0469258e+00  -1.5375824e+00   1.2269608e+00   2.7728229e-01  -9.2203469e-01   3.2199459e-01  -4.3716116e-01
   1.3496145e+00   1.4985509e+00   1.9736893e+00   2.1959333e+00   7.4380015e-01  -7.7470184e-01   5.4285101e-02  -1.1973341e+00  -7.0732261e-01  -1.4152989e+00   1.7573799e+00   1.2495831e+00  -3.0204905e-01  -9.7849454e-01  -3.8496881e+00  -2.5985031e+00   1.3535165e+00  -8.5797931e-01  -5.7215654e-02   1.5720900e+00   5.4822182e-01   2.0417595e+00   1.5046305e+00   1.0550201e+00   2.9801558e-01  -8.9924702e-02  -4.4747568e-01   1.5136932e-01  -6.8793250e-01   4.3051665e-01  -8.3476330e-01   1.3279086e+00   1.4367674e+00   1.5839971e+00   8.2849732e-02   5.0197742e-02  -6.8414045e-01   4.2719470e-01  -1.1646216e+00   2.2954306e+00   1.1635850e+00   1.7764789e+00   2.8207098e-01   4.2622017e-01  -7.7254499e-01  -6.8852253e-01  -1.2983306e+00  -1.1520634e+00  -1.7616592e+00   2.6306979e+00   8.3861362e-01   1.4643614e+00   2.8283738e-01  -2.4670286e+00  -8.2821269e-01  -2.0595055e+00  -2.8261333e+00   1.5055951e+00   6.1849069e-01   5.4746758e-01   7.1656143e-01  -3.1584535e+00   1.0690617e-01  -2.0351031e+00  -9.7250820e-01  -3.1839932e-01  -3.9017011e-01  -1.2781718e+00  -1.5084119e+00   1.3858273e+00   4.1942729e-01  -9.1565920e-01   4.6531414e-01  -5.3445459e-01
   1.3374945e+00   1.6431946e+00   1.9796981e+00   2.4769308e+00   5.7760159e-01  -6.9520959e-01  -2.4664322e-01  -9.0994533e-01  -8.9055326e-01  -1.0339821e+00   1.6960557e+00   1.4257589e+00  -5.2149685e-01  -8.8962730e-01  -4.3853119e+00  -2.3529421e+00   1.5305161e+00  -8.0415162e-01   3.7523005e-02   1.6190039e+00   6.6406242e-01   2.1057257e+00   1.6914724e+00   1.0354365e+00   4.8260073e-01  -1.6523977e-01  -3.8308891e-01   1.2601528e-02  -6.3310441e-01   3.0428240e-01  -6.1408272e-01   1.3683614e+00   1.6693776e+00   1.5472197e+00   2.4811570e-01  -1.7077174e-01  -5.0355562e-01   1.9747535e-01  -8.6122080e-01   2.2604095e+00   1.4010133e+00   1.6485757e+00   4.4511036e-01   1.9623677e-01  -6.5781947e-01  -1.0488882e+00  -1.0788281e+00  -1.5609804e+00  -1.3350936e+00   2.6218103e+00   9.3149868e-01   1.3191152e+00   4.0026719e-01  -2.9844168e+00  -6.6013380e-01  -2.5199519e+00  -2.4622506e+00   1.4239017e+00   6.6967884e-01   4.1505039e-01   7.8630010e-01  -3.6849578e+00   1.4699403e-01  -2.4704555e+00  -1.0078314e+00  -5.9004768e-01  -3.6592671e-01  -1.4818184e+00  -1.4616961e+00   1.5297791e+00   5.6329457e-01  -9.3053826e-01   5.7324115e-01  -6.2022360e-01
   1.2931831e+00   1.7560973e+00   1.9701227e+00   2.7691024e+00   4.0585701e-01  -5.9696569e-01  -5.4280914e-01  -6.2411655e-01  -1.0333088e+00  -6.4396025e-01   1.6072808e+00   1.5843192e+00  -7.6216544e-01  -8.0477537e-01  -4.8380920e+00  -2.0768572e+00   1.7033468e+00  -7.5001110e-01   1.0142149e-01   1.6303447e+00   7.7269445e-01   2.1613322e+00   1.8787759e+00   1.0125588e+00   6.7882155e-01  -2.4508728e-01  -3.1728519e-01  -1.4233233e-01  -5.8954133e-01   1.5314199e-01  -4.1793482e-01   1.3888431e+00   1.8825122e+00   1.5054278e+00   4.3229090e-01  -3.9505626e-01  -3.2093729e-01  -3.5190115e-02  -5.5721237e-01   2.2043222e+00   1.6349694e+00   1.5096224e+00   6.1839508e-01  -3.7552903e-02  -5.3155519e-01  -1.3965057e+00  -8.5125281e-01  -1.9226112e+00  -8.9006497e-01   2.5765661e+00   1.0153343e+00   1.1510970e+00   5.1156150e-01  -3.4790222e+00  -4.8871060e-01  -2.8810059e+00  -2.0622415e+00   1.3048764e+00   6.9325779e-01   2.5107999e-01   8.3201645e-01  -4.1586491e+00   1.6750680e-01  -2.8622939e+00  -1.0431213e+00  -8.1870927e-01  -3.2992770e-01  -1.6525363e+00  -1.4002455e+00   1.6533435e+00   7.0723365e-01  -9.6559967e-01   6.4080440e-01  -6.9421817e-01
   1.2147000e+00   1.8292179e+00   1.9456628e+00   3.0657587e+00   2.3551266e-01  -4.8201936e-01  -8.2191950e-01  -3.4688910e-01  -1.1277435e+00  -2.5413435e-01   1.4896522e+00   1.7180393e+00  -1.0197234e+00  -7.2844070e-01  -5.1905212e+00  -1.7747111e+00   1.8690908e+00  -6.9508069e-01   1.3170430e-01   1.6005377e+00   8.7181861e-01   2.2076302e+00   2.0624719e+00   9.8901344e-01   8.8396091e-01  -3.2483822e-01  -2.5016588e-01  -3.0752414e-01  -5.5782359e-01  -1.7807453e-02  -2.5302681e-01   1.3879361e+00   2.0704105e+00   1.4617746e+00   6.3228268e-01  -6.1357826e-01  -1.4032632e-01  -2.6044732e-01  -2.6111716e-01   2.1273034e+00   1.8582182e+00   1.3626573e+00   7.9693693e-01  -2.6797044e-01  -3.9747625e-01  -1.7190958e+00  -6.2060696e-01  -2.2194059e+00  -4.3501180e-01   2.4924300e+00   1.0826875e+00   9.6122724e-01   6.1095828e-01  -3.9394717e+00  -3.1967848e-01  -3.1231773e+00  -1.6334719e+00   1.1460623e+00   6.8326289e-01   5.5154205e-02   8.4760660e-01  -4.5650868e+00   1.6357452e-01  -3.2019875e+00  -1.0808134e+00  -9.9526196e-01  -2.8606456e-01  -1.7863537e+00  -1.3272595e+00   1.7517498e+00   8.4950680e-01  -1.0185985e+00   6.6477925e-01  -7.5666123e-01
   1.1012445e+00   1.8558041e+00   1.9073947e+00   3.3596471e+00   7.3461706e-02  -3.5281537e-01  -1.0722640e+00  -8.4397142e-02  -1.1680068e+00   1.2708356e-01   1.3425735e+00   1.8203499e+00  -1.2894065e+00  -6.6483174e-01  -5.4291531e+00  -1.4513740e+00   2.0248972e+00  -6.3867400e-01   1.2726822e-01   1.5253056e+00   9.5962717e-01   2.2437757e+00   2.2383898e+00   9.6725383e-01   1.0949524e+00  -3.9977143e-01  -1.8168805e-01  -4.7647343e-01  -5.3766368e-01  -2.0248792e-01  -1.2438259e-01   1.3649625e+00   2.2279590e+00   1.4193651e+00   8.4430530e-01  -8.1737182e-01   3.4676338e-02  -4.6820227e-01   1.9491697e-02   2.0299564e+00   2.0635603e+00   1.2108362e+00   9.7539606e-01  -4.8801486e-01  -2.5951061e-01  -2.0052871e+00  -3.9161662e-01  -2.4363715e+00   2.1904970e-02   2.3680227e+00   1.1267541e+00   7.5097551e-01   6.9303598e-01  -4.3555285e+00  -1.5844605e-01  -3.2320213e+00  -1.1837892e+00   9.4614579e-01   6.3474133e-01  -1.7225871e-01   8.2788589e-01  -4.8924295e+00   1.3106372e-01  -3.4831161e+00  -1.1231081e+00  -1.1129501e+00  -2.3856149e-01  -1.8808417e+00  -1.2461840e+00   1.8210062e+00   9.8827877e-01  -1.0861115e+00   6.4398672e-01  -8.0822752e-01
   9.5310699e-01   1.8305634e+00   1.8565943e+00   3.6431351e+00  -7.3712149e-02  -2.1202899e-01  -1.2831312e+00   1.5849148e-01  -1.1504984e+00   4.9213051e-01   1.1662333e+00   1.8855813e+00  -1.5661907e+00  -6.1762358e-01  -5.5451975e+00  -1.1118360e+00   2.1679559e+00  -5.7991410e-01   8.8854513e-02   1.4017751e+00   1.0348983e+00   2.2689302e+00   2.4022813e+00   9.4938826e-01   1.3084304e+00  -4.6526409e-01  -1.1164833e-01  -6.4228154e-01  -5.2782489e-01  -3.9398296e-01  -3.4999931e-02   1.3198768e+00   2.3507648e+00   1.3810582e+00   1.0639962e+00  -9.9788846e-01   2.0115255e-01  -6.4898194e-01   2.7839183e-01   1.9132318e+00   2.2440653e+00   1.0572792e+00   1.1483054e+00  -6.9112785e-01  -1.2155713e-01  -2.2450175e+00  -1.6845367e-01  -2.5616722e+00   4.7320150e-01   2.2030854e+00   1.1416094e+00   5.2227842e-01   7.5296234e-01  -4.7184806e+00  -9.7888201e-03  -3.1988053e+00  -7.2114826e-01   7.0497273e-01   5.4398321e-01  -4.2987360e-01   7.6882540e-01  -5.1319261e+00   6.6831103e-02  -3.7017448e+00  -1.1717806e+00  -1.1677289e+00  -1.9172085e-01  -1.9352338e+00  -1.1605721e+00   1.8579448e+00   1.1216154e+00  -1.1636021e+00   5.7947325e-01  -8.5001613e-01
   7.7154473e-01   1.7497849e+00   1.7945630e+00   3.9084288e+00  -1.9997527e-01  -6.2404657e-02  -1.4451832e+00   3.7844286e-01  -1.0740240e+00   8.3457849e-01   9.6156935e-01   1.9091861e+00  -1.8449605e+00  -5.8973827e-01  -5.5348833e+00  -7.6092734e-01   2.2954811e+00  -5.1777365e-01   1.9108912e-02   1.2285302e+00   1.0970330e+00   2.2821714e+00   2.5498642e+00   9.3702976e-01   1.5207943e+00  -5.1698019e-01  -3.9686466e-02  -7.9787388e-01  -5.2610471e-01  -5.8473446e-01   1.4368219e-02   1.2531368e+00   2.4352204e+00   1.3492846e+00   1.2865602e+00  -1.1472850e+00   3.5705469e-01  -7.9427614e-01   5.1100705e-01   1.7783131e+00   2.3933150e+00   9.0493158e-01   1.3103120e+00  -8.7142690e-01   1.2744998e-02  -2.4298733e+00   4.5499092e-02  -2.5870774e+00   9.1240595e-01   1.9984151e+00   1.1224232e+00   2.7745930e-01   7.8672544e-01  -5.0214494e+00   1.2242279e-01  -3.0208946e+00  -2.5326183e-01   4.2353437e-01   4.0870939e-01  -7.1565493e-01   6.6774998e-01  -5.2782515e+00  -3.1055952e-02  -3.8565753e+00  -1.2280143e+00  -1.1584737e+00  -1.4966919e-01  -1.9504747e+00  -1.0739520e+00   1.8602415e+00   1.2474930e+00  -1.2455598e+00   4.7455452e-01  -8.8351884e-01
   5.5863589e-01   1.6114158e+00   1.7224722e+00   4.1478181e+00  -3.0006248e-01   9.3386173e-02  -1.5507771e+00   5.7381606e-01  -9.3985260e-01   1.1493330e+00   7.3021966e-01   1.8879287e+00  -2.1206661e+00  -5.8315838e-01  -5.3995786e+00  -4.0306759e-01   2.4047124e+00  -4.5114148e-01  -7.7480346e-02   1.0056193e+00   1.1460364e+00   2.2824335e+00   2.6768944e+00   9.3117630e-01   1.7282834e+00  -5.5105353e-01   3.4688473e-02  -9.3624819e-01  -5.2939391e-01  -7.6679230e-01   2.5291651e-02   1.1655701e+00   2.4785623e+00   1.3258929e+00   1.5069332e+00  -1.2586887e+00   5.0132179e-01  -8.9684791e-01   7.1458149e-01   1.6265206e+00   2.5056510e+00   7.5644767e-01   1.4564228e+00  -1.0238972e+00   1.4022946e-01  -2.5533576e+00   2.4782332e-01  -2.5082422e+00   1.3343107e+00   1.7557771e+00   1.0656295e+00   1.9158751e-02   7.9133641e-01  -5.2596078e+00   2.3544776e-01  -2.7018414e+00   2.1270656e-01   1.0393077e-01   2.2820848e-01  -1.0268883e+00   5.2349054e-01  -5.3296767e+00  -1.6314578e-01  -3.9489665e+00  -1.2922657e+00  -1.0870461e+00  -1.1611653e-01  -1.9291961e+00  -9.8970950e-01   1.8264179e+00   1.3638147e+00  -1.3257144e+00   3.3471608e-01  -9.1058326e-01
   3.1713167e-01   1.4150994e+00   1.6412420e+00   4.3539426e+00  -3.6966744e-01   2.5285677e-01  -1.5942243e+00   7.4470333e-01  -7.5166985e-01   1.4327424e+00   4.7446988e-01   1.8200388e+00  -2.3884652e+00  -5.9878501e-01  -5.1456644e+00  -4.2051041e-02   2.4929347e+00  -3.7891539e-01  -1.9476775e-01   7.3452434e-01   1.1824470e+00   2.2684791e+00   2.7792604e+00   9.3212781e-01   1.9270587e+00  -5.6426021e-01   1.1204413e-01  -1.0507417e+00  -5.3381201e-01  -9.3210908e-01   1.5922478e-03   1.0582528e+00   2.4789298e+00   1.3120324e+00   1.7199536e+00  -1.3264327e+00   6.3391576e-01  -9.5100173e-01   8.8822535e-01   1.4592452e+00   2.5764139e+00   6.1410419e-01   1.5822367e+00  -1.1445374e+00   2.5838045e-01  -2.6110833e+00   4.3716971e-01  -2.3248162e+00   1.7351313e+00   1.4778097e+00   9.6904925e-01  -2.4972186e-01   7.6499364e-01  -5.4303014e+00   3.2783929e-01  -2.2511799e+00   6.7039565e-01  -2.5068145e-01   3.4175283e-03  -1.3602488e+00   3.3648435e-01  -5.2880652e+00  -3.2848259e-01  -3.9828253e+00  -1.3641662e+00  -9.5820900e-01  -9.4140374e-02  -1.8756173e+00  -9.1098210e-01   1.7558315e+00   1.4684339e+00  -1.3973214e+00   1.6737441e-01  -9.3336889e-01
   5.0319563e-02   1.1621788e+00   1.5514642e+00   4.5200607e+00  -4.0560059e-01   4.1377832e-01  -1.5719790e+00   8.9284994e-01  -5.1542722e-01   1.6826202e+00   1.9719975e-01   1.7053177e+00  -2.6438445e+00  -6.3634954e-01  -4.7841743e+00   3.1911792e-01   2.5575239e+00  -3.0011986e-01  -3.2525109e-01   4.1809912e-01   1.2072288e+00   2.2389132e+00   2.8531050e+00   9.3944336e-01   2.1132862e+00  -5.5417548e-01   1.9294466e-01  -1.1353088e+00  -5.3491746e-01  -1.0728712e+00  -5.0872438e-02   9.3241443e-01   2.4354207e+00   1.3080792e+00   1.9205318e+00  -1.3462575e+00   7.5577278e-01  -9.5279901e-01   1.0328371e+00   1.2779166e+00   2.6021616e+00   4.7974615e-01   1.6841473e+00  -1.2304583e+00   3.6546339e-01  -2.6008862e+00   6.1328579e-01  -2.0403763e+00   2.1125664e+00   1.1679279e+00   8.3196594e-01  -5.2606086e-01   7.0719816e-01  -5.5330718e+00   3.9954199e-01  -1.6839378e+00   1.1144334e+00  -6.3615261e-01  -2.6305808e-01  -1.7118621e+00   1.0881962e-01  -5.1587046e+00  -5.2455030e-01  -3.9643718e+00  -1.4424661e+00  -7.7939390e-01  -8.6003770e-02  -1.7953670e+00  -8.4056638e-01   1.6486593e+00   1.5591799e+00  -1.4535051e+00  -1.8489231e-02  -9.5428954e-01
  -2.3809204e-01   8.5567149e-01   1.4533741e+00   4.6403089e+00  -4.0591130e-01   5.7420983e-01  -1.4827518e+00   1.0214602e+00  -2.3909364e-01   1.8981886e+00  -9.8169299e-02   1.5451916e+00  -2.8827185e+00  -6.9438407e-01  -4.3302226e+00   6.7833164e-01   2.5960122e+00  -2.1404312e-01  -4.6047226e-01   6.0481338e-02   1.2216378e+00   2.1922336e+00   2.8949609e+00   9.5193973e-01   2.2832153e+00  -5.1931140e-01   2.7784612e-01  -1.1848008e+00  -5.2798173e-01  -1.1818503e+00  -1.2455976e-01   7.8937795e-01   2.3481412e+00   1.3136085e+00   2.1038082e+00  -1.3154740e+00   8.6867400e-01  -9.0021018e-01   1.1509133e+00   1.0840045e+00   2.5808511e+00   3.5476502e-01   1.7595020e+00  -1.2799322e+00   4.6059778e-01  -2.5228562e+00   7.7696683e-01  -1.6621972e+00   2.4657629e+00   8.3023312e-01   6.5515151e-01  -8.0654404e-01   6.1881229e-01  -5.5695853e+00   4.5191600e-01  -1.0198955e+00   1.5405570e+00  -1.0474111e+00  -5.6698660e-01  -2.0773544e+00  -1.5577904e-01  -4.9499845e+00  -7.4728272e-01  -3.9017896e+00  -1.5250217e+00  -5.6032774e-01  -9.3014093e-02  -1.6952351e+00  -7.8083775e-01   1.5058759e+00   1.6338845e+00  -1.4876446e+00  -2.1280072e-01  -9.7593913e-01
  -5.4406244e-01   5.0021391e-01   1.3468730e+00   4.7099351e+00  -3.6997039e-01   7.3248690e-01  -1.3275452e+00   1.1349047e+00   6.7684228e-02   2.0799589e+00  -4.0772498e-01   1.3427073e+00  -3.1015053e+00  -7.7025217e-01  -3.8022490e+00   1.0344247e+00   2.6061706e+00  -1.2038393e-01  -5.9149481e-01  -3.3301563e-01   1.2270801e+00   2.1269176e+00   2.9018945e+00   9.6773123e-01   2.4332516e+00  -4.5922906e-01   3.6697548e-01  -1.1952324e+00  -5.0831348e-01  -1.2527590e+00  -2.1070524e-01   6.3053756e-01   2.2182414e+00   1.3274142e+00   2.2652902e+00  -1.2330815e+00   9.7504550e-01  -7.9319758e-01   1.2462670e+00   8.7904918e-01   2.5119671e+00   2.4010711e-01   1.8067040e+00  -1.2923978e+00   5.4376739e-01  -2.3792892e+00   9.2993551e-01  -1.2008716e+00   2.7951943e+00   4.6943127e-01   4.4084673e-01  -1.0876828e+00   5.0205725e-01  -5.5434747e+00   4.8768764e-01  -2.8263272e-01   1.9456648e+00  -1.4785438e+00  -9.0261257e-01  -2.4518939e+00  -4.5202575e-01  -4.6729417e+00  -9.9114282e-01  -3.8047774e+00  -1.6088274e+00  -3.1253786e-01  -1.1542839e-01  -1.5828535e+00  -7.3367912e-01   1.3292284e+00   1.6904082e+00  -1.4937814e+00  -4.0494222e-01  -1.0009952e+00
  -8.6328087e-01   1.0197439e-01   1.2315948e+00   4.7254895e+00  -2.9851089e-01   8.8717332e-01  -1.1096115e+00   1.2383495e+00   3.9399948e-01   2.2295612e+00  -7.2711454e-01   1.1024629e+00  -3.2971789e+00  -8.6023722e-01  -3.2211257e+00   1.3871568e+00   2.5861016e+00  -1.9395929e-02  -7.0943049e-01  -7.5603042e-01   1.2249800e+00   2.0415321e+00   2.8716444e+00   9.8430624e-01   2.5600174e+00  -3.7461934e-01   4.6020307e-01  -1.1640252e+00  -4.7161064e-01  -1.2805926e+00  -2.9987008e-01   4.5737120e-01   2.0479263e+00   1.3475691e+00   2.4009636e+00  -1.0998390e+00   1.0777040e+00  -6.3372455e-01   1.3236750e+00   6.6471281e-01   2.3965853e+00   1.3630595e-01   1.8252530e+00  -1.2684244e+00   6.1576941e-01  -2.1745631e+00   1.0746618e+00  -6.6980395e-01   3.1024662e+00   9.0757441e-02   1.9269618e-01  -1.3658296e+00   3.6044806e-01  -5.4601094e+00   5.1082852e-01   5.0159182e-01   2.3278049e+00  -1.9228839e+00  -1.2628175e+00  -2.8302266e+00  -7.7320806e-01  -4.3406970e+00  -1.2492680e+00  -3.6840228e+00  -1.6900891e+00  -4.8756938e-02  -1.5240643e-01  -1.4663210e+00  -7.0041738e-01   1.1212040e+00   1.7266656e+00  -1.4670240e+00  -5.8434436e-01  -1.0320974e+00
  -1.1912071e+00  -3.3146797e-01   1.1070085e+00   4.6849659e+00  -1.9362463e-01   1.0369864e+00  -8.3433490e-01   1.3373356e+00   7.2816290e-01   2.3495439e+00  -1.0515983e+00   8.3047540e-01  -3.4673020e+00  -9.5968341e-01  -2.6091677e+00   1.7371365e+00   2.5343343e+00   8.7983384e-02  -8.0598258e-01  -1.2012997e+00   1.2166675e+00   1.9348609e+00   2.8027442e+00   9.9863691e-01   2.6604053e+00  -2.6734673e-01   5.5691971e-01  -1.0902106e+00  -4.1431795e-01  -1.2619360e+00  -3.8253869e-01   2.7148093e-01   1.8404395e+00   1.3715237e+00   2.5073782e+00  -9.1828250e-01   1.1795691e+00  -4.2569010e-01   1.3884827e+00   4.4283844e-01   2.2373637e+00   4.3532147e-02   1.8157249e+00  -1.2096411e+00   6.7810871e-01  -1.9149394e+00   1.2141386e+00  -8.4604309e-02   3.3900662e+00  -3.0009680e-01  -8.4360295e-02  -1.6371961e+00   1.9866974e-01  -5.3263060e+00   5.2637066e-01   1.3050624e+00   2.6861084e+00  -2.3731159e+00  -1.6393318e+00  -3.2067136e+00  -1.1113781e+00  -3.9678160e+00  -1.5136771e+00  -3.5506262e+00  -1.7643382e+00   2.1773971e-01  -2.0201312e-01  -1.3537857e+00  -6.8176781e-01   8.8499035e-01   1.7406531e+00  -1.4039234e+00  -7.4108659e-01  -1.0717020e+00
  -1.5230973e+00  -7.9128248e-01   9.7254490e-01   4.5878801e+00  -5.8713081e-02   1.1807081e+00  -5.0904543e-01   1.4373359e+00   1.0582177e+00   2.4431557e+00  -1.3761088e+00   5.3399050e-01  -3.6100383e+00  -1.0631814e+00  -1.9891071e+00   2.0856907e+00   2.4499163e+00   2.0003396e-01  -8.7397248e-01  -1.6608214e+00   1.2032952e+00   1.8060321e+00   2.6946227e+00   1.0073151e+00   2.7316203e+00  -1.4045102e-01   6.5593200e-01  -9.7458083e-01  -3.3396179e-01  -1.1952197e+00  -4.4972811e-01   7.4650702e-02   1.6000083e+00   1.3962327e+00   2.5817072e+00  -6.9268889e-01   1.2833658e+00  -1.7479140e-01   1.4461934e+00   2.1550790e-01   2.0384607e+00  -3.8347187e-02   1.7796957e+00  -1.1186378e+00   7.3284894e-01  -1.6083105e+00   1.3516303e+00   5.3758519e-01   3.6610796e+00  -6.9705827e-01  -3.8423819e-01  -1.8978841e+00   2.2401509e-02  -5.1499944e+00   5.4016738e-01   2.0998721e+00   3.0206761e+00  -2.8213974e+00  -2.0229896e+00  -3.5753785e+00  -1.4575940e+00  -3.5696302e+00  -1.7755318e+00  -3.4155033e+00  -1.8265787e+00   4.7382896e-01  -2.6126785e-01  -1.2530052e+00  -6.7778665e-01   6.2442332e-01   1.7304773e+00  -1.3027926e+00  -8.6646957e-01  -1.1219184e+00
  -1.8540270e+00  -1.2675883e+00   8.2773246e-01   4.4352923e+00   1.0160798e-01   1.3170928e+00  -1.4276993e-01   1.5433239e+00   1.3724669e+00   2.5141264e+00  -1.6953209e+00   2.2123898e-01  -3.7241520e+00  -1.1647886e+00  -1.3830767e+00   2.4346922e+00   2.3324936e+00   3.1419672e-01  -9.0781747e-01  -2.1260356e+00   1.1857899e+00   1.6546388e+00   2.5476702e+00   1.0067080e+00   2.7712212e+00   1.8986579e-03   7.5538958e-01  -8.1977414e-01  -2.2943734e-01  -1.0809056e+00  -4.9357070e-01  -1.3109206e-01   1.3317545e+00   1.4183026e+00   2.6217838e+00  -4.2898123e-01   1.3913417e+00   1.1167826e-01   1.5020674e+00  -1.4913726e-02   1.8053859e+00  -1.0970675e-01   1.7196192e+00  -9.9884610e-01   7.8243317e-01  -1.2638912e+00   1.4904135e+00   1.1787975e+00   3.9188879e+00  -1.0937566e+00  -6.9989960e-01  -2.1439318e+00  -1.6190098e-01  -4.9398608e+00   5.5861224e-01   2.8591621e+00   3.3324266e+00  -3.2595035e+00  -2.4040174e+00  -3.9299716e+00  -1.8022041e+00  -3.1615486e+00  -2.0254392e+00  -3.2888009e+00  -1.8714644e+00   7.0722653e-01  -3.2623921e-01  -1.1709116e+00  -6.8783449e-01   3.4392221e-01   1.6943918e+00  -1.1639461e+00  -9.5352499e-01  -1.1843342e+00
  -2.1789177e+00  -1.7496987e+00   6.7233144e-01   4.2297651e+00   2.8164868e-01   1.4447871e+00   2.5406857e-01   1.6593807e+00   1.6599836e+00   2.5664560e+00  -2.0037368e+00  -9.8847757e-02  -3.8089918e+00  -1.2582731e+00  -8.1165816e-01   2.7863535e+00   2.1823770e+00   4.2707013e-01  -9.0392841e-01  -2.5880206e+00   1.1648370e+00   1.4808396e+00   2.3632716e+00   9.9312423e-01   2.7771575e+00   1.5449916e-01   8.5275398e-01  -6.3028409e-01  -1.0122468e-01  -9.2158939e-01  -5.0783278e-01  -3.4342195e-01   1.0415705e+00   1.4341511e+00   2.6261233e+00  -1.3457753e-01   1.5050222e+00   4.2508922e-01   1.5607540e+00  -2.4575539e-01   1.5447922e+00  -1.7110552e-01   1.6386742e+00  -8.5440429e-01   8.2949088e-01  -8.9187755e-01   1.6335272e+00   1.8209485e+00   4.1668722e+00  -1.4836230e+00  -1.0235806e+00  -2.3713816e+00  -3.4725304e-01  -4.7049778e+00   5.8833097e-01   3.5582747e+00   3.6229250e+00  -3.6789971e+00  -2.7723459e+00  -4.2640594e+00  -2.1351622e+00  -2.7583984e+00  -2.2537871e+00  -3.1793569e+00  -1.8934967e+00   9.0712510e-01  -3.9218117e-01  -1.1132043e+00  -7.1055628e-01   4.8408379e-02   1.6308424e+00  -9.8984017e-01  -9.9743201e-01  -1.2598452e+00
  -2.4925799e+00  -2.2264066e+00   5.0645116e-01   3.9752743e+00   4.7482714e-01   1.5622687e+00   6.6999492e-01   1.7883688e+00   1.9110799e+00   2.6042221e+00  -2.2957890e+00  -4.1695139e-01  -3.8644683e+00  -1.3373724e+00  -2.9303989e-01   3.1430006e+00   2.0005851e+00   5.3446546e-01  -8.6100242e-01  -3.0377018e+00   1.1408951e+00   1.2854328e+00   2.1438017e+00   9.6298572e-01   2.7478087e+00   3.1125894e-01   9.4481745e-01  -4.1238580e-01   4.8485785e-02  -7.2200647e-01  -4.8833549e-01  -5.5968103e-01   7.3596492e-01   1.4401677e+00   2.5939293e+00   1.8181555e-01   1.6250224e+00   7.5578203e-01   1.6259794e+00  -4.7404483e-01   1.2642245e+00  -2.2323665e-01   1.5405909e+00  -6.9001642e-01   8.7664535e-01  -5.0308452e-01   1.7835475e+00   2.4465132e+00   4.4081366e+00  -1.8600066e+00  -1.3470486e+00  -2.5763693e+00  -5.2640692e-01  -4.4544403e+00   6.3586118e-01   4.1757596e+00   3.8941920e+00  -4.0714238e+00  -3.1179297e+00  -4.5711419e+00  -2.4463656e+00  -2.3738215e+00  -2.4510951e+00  -3.0942366e+00  -1.8872378e+00   1.0647459e+00  -4.5370540e-01  -1.0840027e+00  -7.4388180e-01  -2.5679240e-01   1.5385213e+00  -7.8509757e-01  -9.9581567e-01  -1.3485023e+00
  -2.7897771e+00  -2.6863082e+00   3.3064127e-01   3.6770682e+00   6.7388779e-01   1.6678157e+00   1.0928576e+00   1.9316932e+00   2.1177079e+00   2.6314106e+00  -2.5659614e+00  -7.2369594e-01  -3.8910246e+00  -1.3960525e+00   1.5767631e-01   3.5068443e+00   1.7888667e+00   6.3152158e-01  -7.8018916e-01  -3.4660712e+00   1.1142318e+00   1.0698973e+00   1.8925826e+00   9.1299289e-01   2.6820304e+00   4.6539086e-01   1.0277750e+00  -1.7397505e-01   2.1577173e-01  -4.8893607e-01  -4.3325037e-01  -7.7687306e-01   4.2188772e-01   1.4328714e+00   2.5250928e+00   5.1046115e-01   1.7509304e+00   1.0934099e+00   1.7003057e+00  -6.9654483e-01   9.7183865e-01  -2.6688773e-01   1.4294709e+00  -5.1080549e-01   9.2633456e-01  -1.0857582e-01   1.9423988e+00   3.0391445e+00   4.6452708e+00  -2.2163112e+00  -1.6618811e+00  -2.7552333e+00  -6.9212497e-01  -4.1970182e+00   7.0733374e-01   4.6941943e+00   4.1485119e+00  -4.4285293e+00  -3.4310701e+00  -4.8448005e+00  -2.7260010e+00  -2.0197532e+00  -2.6083715e+00  -3.0383721e+00  -1.8475312e+00   1.1737711e+00  -5.0498480e-01  -1.0855804e+00  -7.8505308e-01  -5.6606478e-01   1.4164316e+00  -5.5641169e-01  -9.4890827e-01  -1.4493926e+00
  -3.0653196e+00  -3.1181577e+00   1.4594890e-01   3.3414904e+00   8.7114992e-01   1.7595064e+00   1.5102275e+00   2.0891635e+00   2.2737736e+00   2.6517736e+00  -2.8089321e+00  -1.0099785e+00  -3.8896001e+00  -1.4287595e+00   5.2899613e-01   3.8797559e+00   1.5496939e+00   7.1287777e-01  -6.6511623e-01  -3.8644174e+00   1.0849776e+00   8.3639695e-01   1.6138054e+00   8.4027960e-01   2.5791993e+00   6.0964819e-01   1.0973492e+00   7.5679380e-02   3.9506723e-01  -2.3099687e-01  -3.4324951e-01  -9.9169253e-01   1.0653742e-01   1.4090542e+00   2.4201834e+00   8.4089746e-01   1.8812713e+00   1.4273074e+00   1.7849714e+00  -9.0982125e-01   6.7610367e-01  -3.0291079e-01   1.3096089e+00  -3.2216482e-01   9.8065700e-01   2.8070171e-01   2.1112100e+00   3.5842122e+00   4.8801600e+00  -2.5461527e+00  -1.9597549e+00  -2.9046395e+00  -8.3745055e-01  -3.9408396e+00   8.0817177e-01   5.1007716e+00   4.3882486e+00  -4.7424977e+00  -3.7027255e+00  -5.0788754e+00  -2.9648934e+00  -1.7060052e+00  -2.7174581e+00  -3.0143240e+00  -1.7697237e+00   1.2306332e+00  -5.3998087e-01  -1.1182031e+00  -8.3068202e-01  -8.7363527e-01   1.2639562e+00  -3.1232641e-01  -8.5956131e-01  -1.5605699e+00
  -3.3141864e+00  -3.5112415e+00  -4.6064341e-02   2.9757718e+00   1.0587771e+00   1.8352567e+00   1.9098102e+00   2.2589692e+00   2.3753516e+00   2.6687173e+00  -3.0197307e+00  -1.2672901e+00  -3.8615924e+00  -1.4306526e+00   8.1336234e-01   4.2630671e+00   1.2862268e+00   7.7289436e-01  -5.2176722e-01  -4.2245599e+00   1.0531885e+00   5.8774803e-01   1.3124163e+00   7.4254785e-01   2.4392618e+00   7.3659472e-01   1.1489620e+00   3.2626448e-01   5.7936023e-01   4.1662043e-02  -2.2149888e-01  -1.2005935e+00  -2.0284124e-01   1.3659082e+00   2.2804333e+00   1.1622834e+00   2.0135526e+00   1.7468753e+00   1.8798269e+00  -1.1103418e+00   3.8550059e-01  -3.3220186e-01   1.1853246e+00  -1.2960883e-01   1.0412493e+00   6.5426789e-01   2.2902228e+00   4.0692491e+00   5.1138495e+00  -2.8435296e+00  -2.2327350e+00  -3.0217131e+00  -9.5596846e-01  -3.6931149e+00   9.4281779e-01   5.3876590e+00   4.6156763e+00  -5.0061933e+00  -3.9248019e+00  -5.2676641e+00  -3.1548379e+00  -1.4399608e+00  -2.7713519e+00  -3.0221783e+00  -1.6498776e+00   1.2346467e+00  -5.5268910e-01  -1.1800817e+00  -8.7684157e-01  -1.1737200e+00   1.0809298e+00  -6.2901759e-02  -7.3310556e-01  -1.6790434e+00
  -3.5316780e+00  -3.8557620e+00  -2.4334738e-01   2.5877945e+00   1.2290587e+00   1.8928885e+00   2.2798617e+00   2.4377651e+00   2.4207952e+00   2.6852193e+00  -3.1939092e+00  -1.4880139e+00  -3.8088183e+00  -1.3978115e+00   1.0072910e+00   4.6573992e+00   1.0022472e+00   8.0591115e-01  -3.5821220e-01  -4.5390854e+00   1.0189114e+00   3.2734582e-01   9.9397054e-01   6.1817768e-01   2.2627788e+00   8.3890036e-01   1.1779443e+00   5.6682423e-01   7.6049116e-01   3.1776899e-01  -7.3492349e-02  -1.3998958e+00  -4.9916598e-01   1.3011315e+00   2.1077118e+00   1.4637750e+00   2.1443896e+00   2.0419698e+00   1.9833632e+00  -1.2946016e+00   1.0822601e-01  -3.5568830e-01   1.0608058e+00   6.1376005e-02   1.1091988e+00   1.0024356e+00   2.4787521e+00   4.4842930e+00   5.3464785e+00  -3.1030080e+00  -2.4735527e+00  -3.1041694e+00  -1.0420489e+00  -3.4599099e+00   1.1145021e+00   5.5521021e+00   4.8328323e+00  -5.2134113e+00  -4.0904179e+00  -5.4061365e+00  -3.2889132e+00  -1.2263954e+00  -2.7644892e+00  -3.0595808e+00  -1.4849696e+00   1.1879792e+00  -5.3739235e-01  -1.2674463e+00  -9.1918930e-01  -1.4606864e+00   8.6770347e-01   1.8072233e-01  -5.7706282e-01  -1.8008327e+00
  -3.7135926e+00  -4.1432121e+00  -4.4342582e-01   2.1858379e+00   1.3746950e+00   1.9302268e+00   2.6095976e+00   2.6208627e+00   2.4107403e+00   2.7037761e+00  -3.3277166e+00  -1.6656925e+00  -3.7334750e+00  -1.3274104e+00   1.1113188e+00   5.0625393e+00   7.0206000e-01   8.0652804e-01  -1.8420065e-01  -4.8015840e+00   9.8225023e-01   5.9055698e-02   6.6445459e-01   4.6630717e-01   2.0509595e+00   9.0964950e-01   1.1797716e+00   7.8621806e-01   9.2953886e-01   5.8542241e-01   9.3265128e-02  -1.5859257e+00  -7.7572821e-01   1.2130100e+00   1.9044841e+00   1.7349237e+00   2.2696988e+00   2.3032868e+00   2.0928359e+00  -1.4592696e+00  -1.4809122e-01  -3.7432121e-01   9.3996532e-01   2.4548037e-01   1.1849932e+00   1.3166062e+00   2.6751997e+00   4.8221256e+00   5.5772726e+00  -3.3199079e+00  -2.6758616e+00  -3.1504348e+00  -1.0910674e+00  -3.2459762e+00   1.3250604e+00   5.5963022e+00   5.0414030e+00  -5.3591144e+00  -4.1941345e+00  -5.4901522e+00  -3.3617583e+00  -1.0674160e+00  -2.6929813e+00  -3.1219049e+00  -1.2730658e+00   1.0954685e+00  -4.8891472e-01  -1.3747369e+00  -9.5312201e-01  -1.7292250e+00   6.2519736e-01   4.0684296e-01  -4.0072297e-01  -1.9210920e+00
  -3.8564180e+00  -4.3667284e+00  -6.4350558e-01   1.7783078e+00   1.4890721e+00   1.9452179e+00   2.8895840e+00   2.8025173e+00   2.3480117e+00   2.7263765e+00  -3.4182669e+00  -1.7952570e+00  -3.6381021e+00  -1.2178555e+00   1.1297776e+00   5.4773611e+00   3.9036157e-01   7.6989221e-01  -1.0635051e-02  -5.0068742e+00   9.4342511e-01  -2.1293009e-01   3.3008283e-01   2.8687840e-01   1.8056813e+00   9.4264864e-01   1.1503100e+00   9.7361725e-01   1.0772708e+00   8.3264809e-01   2.6970767e-01  -1.7551832e+00  -1.0264039e+00   1.1004742e+00   1.6737572e+00   1.9660799e+00   2.3849439e+00   2.5227298e+00   2.2044756e+00  -1.6013494e+00  -3.7665439e-01  -3.8907332e-01   8.2630973e-01   4.1771739e-01   1.2685013e+00   1.5895275e+00   2.8771154e+00   5.0784058e+00   5.8046068e+00  -3.4904867e+00  -2.8344665e+00  -3.1597505e+00  -1.0995966e+00  -3.0546451e+00   1.5748079e+00   5.5270828e+00   5.2426409e+00  -5.4396463e+00  -4.2321459e+00  -5.5166717e+00  -3.3698047e+00  -9.6252234e-01  -2.5547920e+00  -3.2025421e+00  -1.0134679e+00   9.6430247e-01  -4.0286583e-01  -1.4948996e+00  -9.7395594e-01  -1.9745270e+00   3.5493337e-01   6.0376697e-01  -2.1460754e-01  -2.0342978e+00
  -3.9575273e+00  -4.5213994e+00  -8.4060545e-01   1.3734585e+00   1.5665219e+00   1.9360594e+00   3.1120969e+00   2.9762851e+00   2.2374400e+00   2.7545010e+00  -3.4636944e+00  -1.8732092e+00  -3.5255436e+00  -1.0688841e+00   1.0704190e+00   5.8997999e+00   7.2083396e-02   6.9197671e-01   1.5104936e-01  -5.1512102e+00   9.0282832e-01  -4.8426212e-01  -2.9244599e-03   8.0650908e-02   1.5294870e+00   9.3272047e-01   1.0860601e+00   1.1190193e+00   1.1946361e+00   1.0479958e+00   4.4576640e-01  -1.9045234e+00  -1.2458576e+00   9.6313254e-01   1.4190034e+00   2.1487895e+00   2.4854213e+00   2.6937481e+00   2.3137730e+00  -1.7183441e+00  -5.7173766e-01  -4.0093841e-01   7.2282110e-01   5.7356278e-01   1.3589833e+00   1.8155075e+00   3.0813030e+00   5.2516981e+00   6.0261189e+00  -3.6121081e+00  -2.9455153e+00  -3.1322504e+00  -1.0655633e+00  -2.8877872e+00   1.8624742e+00   5.3553778e+00   5.4373175e+00  -5.4529203e+00  -4.2024282e+00  -5.4839462e+00  -3.3114523e+00  -9.0877403e-01  -2.3498477e+00  -3.2932910e+00  -7.0682086e-01   8.0358611e-01  -2.7586581e-01  -1.6197680e+00  -9.7712530e-01  -2.1924604e+00   5.9045088e-02   7.6040976e-01  -2.9848117e-02  -2.1344935e+00
  -4.0153639e+00  -4.6045125e+00  -1.0317104e+00   9.7911578e-01   1.6025523e+00   1.9013324e+00   3.2714364e+00   3.1354344e+00   2.0856073e+00   2.7891409e+00  -3.4632819e+00  -1.8977541e+00  -3.3989108e+00  -8.8162113e-01   9.4391489e-01   6.3268802e+00  -2.4778623e-01   5.6983458e-01   2.8956288e-01  -5.2324579e+00   8.6106753e-01  -7.5062192e-01  -3.2857323e-01  -1.5081847e-01   1.2255602e+00   8.7596911e-01   9.8438334e-01   1.2137513e+00   1.2732701e+00   1.2211428e+00   6.1099970e-01  -2.0313394e+00  -1.4297353e+00   8.0128282e-01   1.1440666e+00   2.2761638e+00   2.5665591e+00   2.8116314e+00   2.4158206e+00  -1.8084140e+00  -7.2889388e-01  -4.1093290e-01   6.3184976e-01   7.0908319e-01   1.4551225e+00   1.9905779e+00   3.2839610e+00   5.3434131e+00   6.2388723e+00  -3.6833882e+00  -3.0066505e+00  -3.0690093e+00  -9.8836536e-01  -2.7458379e+00   2.1852009e+00   5.0955779e+00   5.6257140e+00  -5.3985570e+00  -4.1048396e+00  -5.3916757e+00  -3.1871774e+00  -9.0105272e-01  -2.0800748e+00  -3.3848255e+00  -3.5517884e-01   6.2382554e-01  -1.0574163e-01  -1.7405079e+00  -9.5839143e-01  -2.3797336e+00  -2.5973899e-01   8.6688804e-01   1.4248299e-01  -2.2155755e+00
  -4.0295993e+00  -4.6157223e+00  -1.2139322e+00   6.0241172e-01   1.5940408e+00   1.8401266e+00   3.3641787e+00   3.2733782e+00   1.9005335e+00   2.8308342e+00  -3.4175550e+00  -1.8688772e+00  -3.2615439e+00  -6.5859571e-01   7.6326582e-01   6.7547863e+00  -5.6439003e-01   4.0181563e-01   3.9445875e-01  -5.2502286e+00   8.1900034e-01  -1.0079161e+00  -6.4132490e-01  -4.0522471e-01   8.9767513e-01   7.7000383e-01   8.4369872e-01   1.2509386e+00   1.3059832e+00   1.3434699e+00   7.5525734e-01  -2.1337329e+00  -1.5748344e+00   6.1590109e-01   8.5305128e-01   2.3432020e+00   2.6242128e+00   2.8737448e+00   2.5056864e+00  -1.8705174e+00  -8.4512463e-01  -4.2009749e-01   5.5502210e-01   8.2104829e-01   1.5550748e+00   2.1126006e+00   3.4808508e+00   5.3576544e+00   6.4395569e+00  -3.7043082e+00  -3.0171146e+00  -2.9720592e+00  -8.6894044e-01  -2.6278879e+00   2.5386027e+00   4.7647818e+00   5.8076371e+00  -5.2779752e+00  -3.9411687e+00  -5.2411219e+00  -2.9995660e+00  -9.3240347e-01  -1.7493669e+00  -3.4672140e+00   3.7978506e-02   4.3635998e-01   1.0831509e-01  -1.8480926e+00  -9.1405180e-01  -2.5340373e+00  -5.9813591e-01   9.1507540e-01   2.9205141e-01  -2.2716052e+00
  -4.0012475e+00  -4.5571290e+00  -1.3846682e+00   2.4954317e-01   1.5393809e+00   1.7521471e+00   3.3893511e+00   3.3841018e+00   1.6913232e+00   2.8797116e+00  -3.3283334e+00  -1.7883636e+00  -3.1169706e+00  -4.0371581e-01   5.4314647e-01   7.1789817e+00  -8.7318685e-01   1.8773416e-01   4.5680455e-01  -5.2059541e+00   7.7775375e-01  -1.2524634e+00  -9.3630859e-01  -6.7958816e-01   5.5012194e-01   6.1410818e-01   6.6363696e-01   1.2259080e+00   1.2872021e+00   1.4085736e+00   8.6933432e-01  -2.2106596e+00  -1.6792433e+00   4.0861276e-01   5.5020038e-01   2.3470506e+00   2.6549367e+00   2.8796920e+00   2.5787947e+00  -1.9045203e+00  -9.1900512e-01  -4.2949709e-01   4.9316732e-01   9.0702043e-01   1.6565297e+00   2.1813101e+00   3.6674821e+00   5.3009862e+00   6.6247043e+00  -3.6762832e+00  -2.9778050e+00  -2.8443738e+00  -7.0978560e-01  -2.5318308e+00   2.9168848e+00   4.3819827e+00   5.9824647e+00  -5.0944253e+00  -3.7151249e+00  -5.0351697e+00  -2.7532661e+00  -9.9443563e-01  -1.3634760e+00  -3.5304599e+00   4.6778003e-01   2.5277582e-01   3.6563805e-01  -1.9337861e+00  -8.4113845e-01  -2.6541536e+00  -9.5237079e-01   8.9908675e-01   4.0990368e-01  -2.2971273e+00
  -3.9327267e+00  -4.4332505e+00  -1.5417436e+00  -7.4430862e-02   1.4385721e+00   1.6377959e+00   3.3485133e+00   3.4625549e+00   1.4677870e+00   2.9355473e+00  -3.1987348e+00  -1.6597552e+00  -2.9688588e+00  -1.2219833e-01   2.9922102e-01   7.5943555e+00  -1.1701205e+00  -7.1021596e-02   4.6978302e-01  -5.1028977e+00   7.3872848e-01  -1.4811613e+00  -1.2095014e+00  -9.7034769e-01   1.8761404e-01   4.0934391e-01   4.4514580e-01   1.1365008e+00   1.2133393e+00   1.4126772e+00   9.4557078e-01  -2.2620364e+00  -1.7424373e+00   1.8164654e-01   2.3976918e-01   2.2871804e+00   2.6562137e+00   2.8313860e+00   2.6312849e+00  -1.9112678e+00  -9.5075612e-01  -4.4021813e-01   4.4627018e-01   9.6541657e-01   1.7567836e+00   2.1982881e+00   3.8393065e+00   5.1821308e+00   6.7909069e+00  -3.6021817e+00  -2.8912719e+00  -2.6898194e+00  -5.1491807e-01  -2.4545608e+00   3.3130202e+00   3.9672348e+00   6.1492090e+00  -4.8529559e+00  -3.4322727e+00  -4.7783242e+00  -2.4548576e+00  -1.0777643e+00  -9.2983715e-01  -3.5650361e+00   9.2805000e-01   8.4333381e-02   6.6402991e-01  -1.9895981e+00  -7.3759513e-01  -2.7400213e+00  -1.3182552e+00   8.1566461e-01   4.8903222e-01  -2.2874744e+00
  -3.8278444e+00  -4.2508903e+00  -1.6835287e+00  -3.6574036e-01   1.2932505e+00   1.4982223e+00   3.2457387e+00   3.5049838e+00   1.2400543e+00   2.9978122e+00  -3.0331245e+00  -1.4882438e+00  -2.8209606e+00   1.7954635e-01   4.7456913e-02   7.9953947e+00  -1.4517584e+00  -3.7144584e-01   4.2917889e-01  -4.9460860e+00   7.0358342e-01  -1.6916179e+00  -1.4578629e+00  -1.2734660e+00  -1.8482024e-01   1.5858119e-01   1.9053810e-01   9.8327279e-01   1.0830621e+00   1.3549127e+00   9.7835666e-01  -2.2887993e+00  -1.7653210e+00  -6.2226899e-02  -7.4095077e-02   2.1654615e+00   2.6266298e+00   2.7330260e+00   2.6603195e+00  -1.8926046e+00  -9.4225496e-01  -4.5336086e-01   4.1345661e-01   9.9553901e-01   1.8528227e+00   2.1668705e+00   3.9919109e+00   5.0115957e+00   6.9350242e+00  -3.4862855e+00  -2.7616556e+00  -2.5130730e+00  -2.8977573e-01  -2.3922096e+00   3.7189707e+00   3.5408337e+00   6.3065948e+00  -4.5603085e+00  -3.0998996e+00  -4.4766441e+00  -2.1126411e+00  -1.1724716e+00  -4.5733208e-01  -3.5623866e+00   1.4114475e+00  -5.8563776e-02   9.9976545e-01  -2.0086906e+00  -6.0242242e-01  -2.7927485e+00  -1.6912766e+00   6.6443967e-01   5.2482289e-01  -2.2390385e+00
  -3.6917175e+00  -4.0188986e+00  -1.8090231e+00  -6.2199283e-01   1.1066501e+00   1.3353365e+00   3.0874806e+00   3.5091780e+00   1.0181907e+00   3.0657204e+00  -2.8370134e+00  -1.2805012e+00  -2.6770469e+00   4.9407926e-01  -1.9653643e-01   8.3763665e+00  -1.7153892e+00  -7.0894230e-01   3.3371481e-01  -4.7421648e+00   6.7419898e-01  -1.8822394e+00  -1.6794118e+00  -1.5845433e+00  -5.6195415e-01  -1.3354993e-01  -9.6521739e-02   7.6956099e-01   8.9744734e-01   1.2374441e+00   9.6450495e-01  -2.2929074e+00  -1.7502082e+00  -3.1976867e-01  -3.8745940e-01   1.9861346e+00   2.5659808e+00   2.5909589e+00   2.6643172e+00  -1.8513433e+00  -8.9697874e-01  -4.7002531e-01   3.9302074e-01   9.9757218e-01   1.9414190e+00   2.0919834e+00   4.1212004e+00   4.8012560e+00   7.0543583e+00  -3.3341877e+00  -2.5945615e+00  -2.3195106e+00  -4.1054610e-02  -2.3404080e+00   4.1259497e+00   3.1225387e+00   6.4531353e+00  -4.2247502e+00  -2.7268204e+00  -4.1376049e+00  -1.7363546e+00  -1.2685682e+00   4.3998596e-02  -3.5153698e+00   1.9096516e+00  -1.6683376e-01   1.3676564e+00  -1.9857116e+00  -4.3578184e-01  -2.8145672e+00  -2.0666908e+00   4.4804793e-01   5.1535046e-01  -2.1494917e+00
  -3.5306049e+00  -3.7478311e+00  -1.9178951e+00  -8.4219097e-01   8.8349821e-01   1.1517868e+00   2.8823292e+00   3.4746168e+00   8.1183149e-01   3.1382677e+00  -2.6169036e+00  -1.0444464e+00  -2.5408304e+00   8.1314839e-01  -4.1811888e-01   8.7315090e+00  -1.9590690e+00  -1.0774236e+00   1.8520765e-01  -4.4991734e+00   6.5261556e-01  -2.0522635e+00  -1.8732386e+00  -1.8989326e+00  -9.3848203e-01  -4.6078967e-01  -4.1109370e-01   5.0140835e-01   6.6000618e-01   1.0654209e+00   9.0346713e-01  -2.2772811e+00  -1.7007357e+00  -5.8735631e-01  -6.9668864e-01   1.7556642e+00   2.4753082e+00   2.4134385e+00   2.6430917e+00  -1.7911744e+00  -8.1987523e-01  -4.9128948e-01   3.8249733e-01   9.7254737e-01   2.0192387e+00   1.9799185e+00   4.2235668e+00   4.5638873e+00   7.1467903e+00  -3.1526268e+00  -2.3968699e+00  -2.1150606e+00   2.2351433e-01  -2.2945597e+00   4.5247152e+00   2.7308631e+00   6.5872123e+00  -3.8558302e+00  -2.3231170e+00  -3.7698941e+00  -1.3368277e+00  -1.3564358e+00   5.6328155e-01  -3.4186232e+00   2.4135907e+00  -2.3309635e-01   1.7611769e+00  -1.9170416e+00  -2.3905157e-01  -2.8087263e+00  -2.4396155e+00   1.7209090e-01   4.6150042e-01  -2.0179448e+00
  -3.3516694e+00  -3.4495219e+00  -2.0104784e+00  -1.0266781e+00   6.2984432e-01   9.5089854e-01   2.6406583e+00   3.4025041e+00   6.2984170e-01   3.2142617e+00  -2.3800830e+00  -7.8895711e-01  -2.4158744e+00   1.1279541e+00  -6.0416018e-01   9.0552136e+00  -2.1816152e+00  -1.4694811e+00  -1.1470316e-02  -4.2262477e+00   6.4094724e-01  -2.2017392e+00  -2.0394517e+00  -2.2118558e+00  -1.3091360e+00  -8.1545530e-01  -7.4710046e-01   1.8734284e-01   3.7657632e-01   8.4675361e-01   7.9737432e-01  -2.2456845e+00  -1.6217070e+00  -8.6107622e-01  -9.9850212e-01   1.4824826e+00   2.3568596e+00   2.2102720e+00   2.5978831e+00  -1.7165230e+00  -7.1715997e-01  -5.1817773e-01   3.7878169e-01   9.2227681e-01   2.0829653e+00   1.8380538e+00   4.2960278e+00   4.3126704e+00   7.2108666e+00  -2.9492592e+00  -2.1764868e+00  -1.9060311e+00   4.9544506e-01  -2.2501115e+00   4.9058830e+00   2.3824536e+00   6.7071453e+00  -3.4640757e+00  -1.8998195e+00  -3.3831443e+00  -9.2558859e-01  -1.4272326e+00   1.0891620e+00  -3.2688326e+00   2.9137055e+00  -2.5195371e-01   2.1726471e+00  -1.8009442e+00  -1.4829738e-02  -2.7793258e+00  -2.8051192e+00  -1.5506314e-01   3.6690344e-01  -1.8450326e+00
  -3.1626742e+00  -3.1365878e+00  -2.0877175e+00  -1.1770133e+00   3.5282904e-01   7.3657942e-01   2.3741780e+00   3.2956939e+00   4.8001361e-01   3.2923384e+00  -2.1343798e+00  -5.2353561e-01  -2.3054948e+00   1.4294585e+00  -7.4349272e-01   9.3421970e+00  -2.3825474e+00  -1.8766215e+00  -2.4862803e-01  -3.9332590e+00   6.4127207e-01  -2.3314485e+00  -2.1790616e+00  -2.5185141e+00  -1.6687968e+00  -1.1887200e+00  -1.0975220e+00  -1.6198194e-01   5.5085066e-02   5.9172339e-01   6.5090126e-01  -2.2025432e+00  -1.5188733e+00  -1.1368210e+00  -1.2900009e+00   1.1766304e+00   2.2139769e+00   1.9923765e+00   2.5312798e+00  -1.6323554e+00  -5.9604507e-01  -5.5161976e-01   3.7829447e-01   8.4926212e-01   2.1294339e+00   1.6745332e+00   4.3363462e+00   4.0606847e+00   7.2458339e+00  -2.7323773e+00  -1.9420422e+00  -1.6989053e+00   7.6582223e-01  -2.2028026e+00   5.2602477e+00   2.0915702e+00   6.8112521e+00  -3.0606344e+00  -1.4685373e+00  -2.9876098e+00  -5.1444155e-01  -1.4732446e+00   1.6101647e+00  -3.0648947e+00   3.4002352e+00  -2.2016489e-01   2.5934654e+00  -1.6376172e+00   2.3311878e-01  -2.7310982e+00  -3.1583040e+00  -5.2263081e-01   2.3768735e-01  -1.6329243e+00
  -2.9716267e+00  -2.8218841e+00  -2.1510681e+00  -1.2957864e+00   6.0403326e-02   5.1319475e-01   2.0954111e+00   3.1585081e+00   3.6880691e-01   3.3709729e+00  -1.8878821e+00  -2.5794058e-01  -2.2126536e+00   1.7087277e+00  -8.2726305e-01   9.5876620e+00  -2.5619807e+00  -2.2895598e+00  -5.1617693e-01  -3.6304080e+00   6.5550263e-01  -2.4427816e+00  -2.2938115e+00  -2.8141939e+00  -2.0125954e+00  -1.5709488e+00  -1.4546418e+00  -5.3426759e-01  -2.9480426e-01   3.1244348e-01   4.7096361e-01  -2.1527111e+00  -1.3986607e+00  -1.4103897e+00  -1.5686674e+00   8.4931250e-01   2.0509239e+00   1.7712633e+00   2.4470378e+00  -1.5439473e+00  -4.6440868e-01  -5.9240119e-01   3.7718160e-01   7.5658358e-01   2.1557737e+00   1.4979199e+00   4.3431066e+00   3.8204032e+00   7.2516225e+00  -2.5105855e+00  -1.7025464e+00  -1.5001182e+00   1.0256587e+00  -2.1488845e+00   5.5791000e+00   1.8696807e+00   6.8978942e+00  -2.6568753e+00  -1.0410519e+00  -2.5938031e+00  -1.1503075e-01  -1.4881710e+00   2.1150509e+00  -2.8079686e+00   3.8635181e+00  -1.3671129e-01   3.0143855e+00  -1.4291490e+00   4.9996908e-01  -2.6691467e+00  -3.4943814e+00  -9.1790192e-01   8.2061836e-02  -1.3852579e+00
  -2.7863928e+00  -2.5179414e+00  -2.2023550e+00  -1.3863857e+00  -2.3899014e-01   2.8541862e-01   1.8171204e+00   2.9964629e+00   3.0113970e-01   3.4484821e+00  -1.6486321e+00  -1.8045945e-03  -2.1398479e+00   1.9572912e+00  -8.4917356e-01   9.7874356e+00  -2.7204834e+00  -2.6985568e+00  -8.0221010e-01  -3.3277892e+00   6.8524443e-01  -2.5375718e+00  -2.3859698e+00  -3.0943655e+00  -2.3360039e+00  -1.9520785e+00  -1.8103293e+00  -9.1614748e-01  -6.6214336e-01   2.2207137e-02   2.6627116e-01  -2.1011967e+00  -1.2678554e+00  -1.6775866e+00  -1.8323430e+00   5.1239120e-01   1.8726588e+00   1.5584724e+00   2.3498119e+00  -1.4566237e+00  -3.3042137e-01  -6.4110757e-01   3.7153911e-01   6.4777624e-01   2.1595501e+00   1.3168421e+00   4.3157617e+00   3.6032127e+00   7.2287837e+00  -2.2924477e+00  -1.4670241e+00  -1.3158158e+00   1.2662667e+00  -2.0852946e+00   5.8545266e+00   1.7251750e+00   6.9655191e+00  -2.2639679e+00  -6.2889201e-01  -2.2121047e+00   2.6158761e-01  -1.4673315e+00   2.5931557e+00  -2.5014121e+00   4.2942935e+00  -2.7564807e-03   3.4258233e+00  -1.1793866e+00   7.7999436e-01  -2.5986573e+00  -3.8087422e+00  -1.3268377e+00  -9.0232973e-02  -1.1070056e+00
  -2.6143035e+00  -2.2364117e+00  -2.2435974e+00  -1.4527364e+00  -5.3675648e-01   5.8066531e-02   1.5517171e+00   2.8159274e+00   2.8023879e-01   3.5230273e+00  -1.4243146e+00   2.3574529e-01  -2.0890022e+00   2.1674973e+00  -8.0561050e-01   9.9380874e+00  -2.8589119e+00  -3.0937868e+00  -1.0937003e+00  -3.0349523e+00   7.3165266e-01  -2.6179024e+00  -2.4581009e+00  -3.3547712e+00  -2.6349147e+00  -2.3220204e+00  -2.1563521e+00  -1.2938274e+00  -1.0352214e+00  -2.6523774e-01   4.6770415e-02  -2.0528675e+00  -1.1332677e+00  -1.9343169e+00  -2.0791913e+00   1.7784479e-01   1.6845693e+00   1.3649945e+00   2.2448250e+00  -1.3754895e+00  -2.0214986e-01  -6.9806596e-01   3.5764484e-01   5.2669946e-01   2.1388971e+00   1.1396456e+00   4.2546367e+00   3.4189807e+00   7.1783942e+00  -2.0861286e+00  -1.2441398e+00  -1.1516124e+00   1.4796211e+00  -2.0097781e+00   6.0796823e+00   1.6632000e+00   7.0126895e+00  -1.8924595e+00  -2.4290835e-01  -1.8523692e+00   6.0534863e-01  -1.4077920e+00   3.0346958e+00  -2.1506165e+00   4.6839932e+00   1.7849223e-01   3.8181828e+00  -8.9373108e-01   1.0667681e+00  -2.5245985e+00  -4.0970222e+00  -1.7347468e+00  -2.6857456e-01  -8.0427881e-01
  -2.4617808e+00  -1.9875527e+00  -2.2768148e+00  -1.4990289e+00  -8.2449284e-01  -1.6408256e-01   1.3106835e+00   2.6237361e+00   3.0755111e-01   3.5926205e+00  -1.2219473e+00   4.4644514e-01  -2.0613683e+00   2.3328392e+00  -6.9565907e-01   1.0037028e+01  -2.9782344e+00  -3.4657152e+00  -1.3772691e+00  -2.7604821e+00   7.9529664e-01  -2.6859034e+00  -2.5128334e+00  -3.5915063e+00  -2.9057093e+00  -2.6710656e+00  -2.4846972e+00  -1.6537519e+00  -1.4021292e+00  -5.3643993e-01  -1.7698305e-01  -2.0121492e+00  -1.0013923e+00  -2.1766766e+00  -2.3076547e+00  -1.4277664e-01   1.4921878e+00   1.2007142e+00   2.1375002e+00  -1.3051627e+00  -8.7161844e-02  -7.6328829e-01   3.3218083e-01   3.9740637e-01   2.0926306e+00   9.7407135e-01   4.1608960e+00   3.2756857e+00   7.1019341e+00  -1.8990453e+00  -1.0418370e+00  -1.0123532e+00   1.6586942e+00  -1.9209493e+00   6.2490203e+00   1.6856181e+00   7.0381133e+00  -1.5518723e+00   1.0712573e-01  -1.5235451e+00   9.0753779e-01  -1.3084019e+00   3.4310326e+00  -1.7627457e+00   5.0250155e+00   4.0200755e-01   4.1821911e+00  -5.7887200e-01   1.3533999e+00  -2.4514313e+00  -4.3551629e+00  -2.1269997e+00  -4.4215432e-01  -4.8408488e-01
  -2.3340062e+00  -1.7797796e+00  -2.3038301e+00  -1.5294548e+00  -1.0943186e+00  -3.7646812e-01   1.1040461e+00   2.4267832e+00   3.8272291e-01   3.6551414e+00  -1.0475929e+00   6.2321120e-01  -2.0574359e+00   2.4482332e+00  -5.2101094e-01   1.0082582e+01  -3.0793623e+00  -3.8054690e+00  -1.6399738e+00  -2.5116276e+00   8.7604910e-01  -2.7435474e+00  -2.5526420e+00  -3.8010868e+00  -3.1453163e+00  -2.9902724e+00  -2.7878870e+00  -1.9832572e+00  -1.7513320e+00  -7.7897299e-01  -3.9447665e-01  -1.9827419e+00  -8.7808532e-01  -2.4010328e+00  -2.5164131e+00  -4.3886829e-01   1.3009022e+00   1.0739078e+00   2.0330866e+00  -1.2495314e+00   7.8442459e-03  -8.3642036e-01   2.9243058e-01   2.6401812e-01   2.0203315e+00   8.2697063e-01   4.0364786e+00   3.1791333e+00   7.0011555e+00  -1.7375539e+00  -8.6701161e-01  -9.0190327e-01   1.7977420e+00  -1.8182925e+00   6.3584748e+00   1.7910827e+00   7.0406709e+00  -1.2503442e+00   4.1286802e-01  -1.2333310e+00   1.1610896e+00  -1.1697494e+00   3.7748898e+00  -1.3463986e+00   5.3109632e+00   6.6123634e-01   4.5092226e+00  -2.4248070e-01   1.6327947e+00  -2.3828468e+00  -4.5794768e+00  -2.4897391e+00  -6.0067100e-01  -1.5404886e-01
  -2.2346562e+00  -1.6193103e+00  -2.3260852e+00  -1.5479691e+00  -1.3391743e+00  -5.7492528e-01   9.3992486e-01   2.2316316e+00   5.0364723e-01   3.7083687e+00  -9.0610752e-01   7.6040122e-01  -2.0768648e+00   2.5102261e+00  -2.8577409e-01   1.0074038e+01  -3.1630019e+00  -4.1051837e+00  -1.8700603e+00  -2.2939945e+00   9.7300878e-01  -2.7924653e+00  -2.5796624e+00  -3.9805075e+00  -3.3512591e+00  -3.2718149e+00  -3.0592777e+00  -2.2711731e+00  -2.0722190e+00  -9.8209390e-01  -5.9587363e-01  -1.9673772e+00  -7.6827881e-01  -2.6040980e+00  -2.7043530e+00  -7.0123026e-01   1.1156812e+00   9.9083188e-01   1.9363085e+00  -1.2115470e+00   7.7360997e-02  -9.1670153e-01   2.3643663e-01   1.3060793e-01   1.9223920e+00   7.0407155e-01   3.8839983e+00   3.1327721e+00   6.8779529e+00  -1.6066856e+00  -7.2523699e-01  -8.2296810e-01   1.8925236e+00  -1.7021028e+00   6.4055818e+00   1.9752239e+00   7.0194467e+00  -9.9433116e-01   6.6769340e-01  -9.8788521e-01   1.3608105e+00  -9.9403605e-01   4.0605110e+00  -9.1121576e-01   5.5368484e+00   9.4844618e-01   4.7916058e+00   1.0712137e-01   1.8979207e+00  -2.3215500e+00  -4.7667080e+00  -2.8105489e+00  -7.3497162e-01   1.7788425e-01
  -2.1657207e+00  -1.5099239e+00  -2.3444874e+00  -1.5580901e+00  -1.5530741e+00  -7.5585029e-01   8.2419160e-01   2.0441516e+00   6.6657856e-01   3.7500265e+00  -8.0093691e-01   8.5400798e-01  -2.1184382e+00   2.5171259e+00   3.8017250e-03   1.0011677e+01  -3.2295370e+00  -4.3583047e+00  -2.0576312e+00  -2.1113331e+00   1.0844684e+00  -2.8337948e+00  -2.5955496e+00  -4.1272881e+00  -3.5216946e+00  -3.5092742e+00  -3.2933185e+00  -2.5083392e+00  -2.3555996e+00  -1.1372907e+00  -7.7258382e-01  -1.9676303e+00  -6.7574820e-01  -2.7829854e+00  -2.8705470e+00  -9.2244432e-01   9.4083067e-01   9.5542565e-01   1.8510628e+00  -1.1930678e+00   1.1732622e-01  -1.0029386e+00   1.6310897e-01   1.0973431e-03   1.8000205e+00   6.0980525e-01   3.7066202e+00   3.1376205e+00   6.7342465e+00  -1.5099507e+00  -6.2056014e-01  -7.7696595e-01   1.9404483e+00  -1.5733702e+00   6.3895409e+00   2.2309365e+00   6.9737656e+00  -7.8838811e-01   8.6689654e-01  -7.9160408e-01   1.5035148e+00  -7.8488157e-01   4.2837632e+00  -4.6745047e-01   5.6992438e+00   1.2551041e+00   5.0228946e+00   4.6130278e-01   2.1420756e+00  -2.2691064e+00  -4.9140975e+00  -3.0790388e+00  -8.3759687e-01   5.0375202e-01
  -2.1274193e+00  -1.4528476e+00  -2.3593009e+00  -1.5627484e+00  -1.7312990e+00  -9.1634617e-01   7.6024922e-01   1.8692227e+00   8.6631146e-01   3.7778513e+00  -7.3397670e-01   9.0177634e-01  -2.1800476e+00   2.4690389e+00   3.3966734e-01   9.8967649e+00  -3.2789546e+00  -4.5598348e+00  -2.1951893e+00  -1.9654231e+00   1.2079352e+00  -2.8680685e+00  -2.6013890e+00  -4.2395085e+00  -3.6554418e+00  -3.6978649e+00  -3.4857667e+00  -2.6880070e+00  -2.5941203e+00  -1.2386871e+00  -9.1773877e-01  -1.9838037e+00  -6.0294721e-01  -2.9352616e+00  -3.0142525e+00  -1.0971479e+00   7.7979311e-01   9.6914890e-01   1.7801828e+00  -1.1947628e+00   1.2529449e-01  -1.0934975e+00   7.2279712e-02  -1.2083260e-01   1.6552030e+00   5.4719713e-01   3.5079207e+00   3.1923074e+00   6.5718872e+00  -1.4492201e+00  -5.5537937e-01  -7.6395724e-01   1.9406346e+00  -1.4336227e+00   6.3112094e+00   2.5487537e+00   6.9032346e+00  -6.3504115e-01   1.0077999e+00  -6.4698199e-01   1.5880655e+00  -5.4707489e-01   4.4421846e+00  -2.5530079e-02   5.7963859e+00   1.5722691e+00   5.1980926e+00   8.1145372e-01   2.3591332e+00  -2.2258609e+00  -5.0194476e+00  -3.2873190e+00  -9.0319524e-01   8.1586828e-01
  -2.1182174e+00  -1.4467749e+00  -2.3700914e+00  -1.5641888e+00  -1.8705203e+00  -1.0543413e+00   7.4894729e-01   1.7105033e+00   1.0964141e+00   3.7896696e+00  -7.0550123e-01   9.0324011e-01  -2.2587120e+00   2.3678256e+00   7.1236655e-01   9.7315331e+00  -3.3108160e+00  -4.7065114e+00  -2.2780232e+00  -1.8560694e+00   1.3402043e+00  -2.8951573e+00  -2.5976633e+00  -4.3158316e+00  -3.7519991e+00  -3.8345789e+00  -3.6338410e+00  -2.8061084e+00  -2.7825803e+00  -1.2832846e+00  -1.0265440e+00  -2.0148887e+00  -5.5091850e-01  -3.0589809e+00  -3.1349215e+00  -1.2221922e+00   6.3500121e-01   1.0309626e+00   1.7252844e+00  -1.2160794e+00   1.0051810e-01  -1.1863139e+00  -3.5298146e-02  -2.3181460e-01   1.4906247e+00   5.1782783e-01   3.2917374e+00   3.2932280e+00   6.3925868e+00  -1.4246894e+00  -5.3041104e-01  -7.8263727e-01   1.8938892e+00  -1.2847378e+00   6.1730323e+00   2.9172929e+00   6.8077822e+00  -5.3475455e-01   1.0897641e+00  -5.5455587e-01   1.6153210e+00  -2.8628257e-01   4.5349713e+00   4.0437278e-01   5.8282185e+00   1.8909779e+00   5.3138214e+00   1.1492961e+00   2.5437649e+00  -2.1909360e+00  -5.0811881e+00  -3.4303364e+00  -9.2878363e-01   1.1070951e+00
  -2.1349418e+00  -1.4880139e+00  -2.3757297e+00  -1.5639275e+00  -1.9688508e+00  -1.1686727e+00   7.8863265e-01   1.5702874e+00   1.3495083e+00   3.7834898e+00  -7.1416876e-01   8.5967764e-01  -2.3506362e+00   2.2169748e+00   1.1114574e+00   9.5191250e+00  -3.3242759e+00  -4.7969121e+00  -2.3044199e+00  -1.7812024e+00   1.4774843e+00  -2.9142651e+00  -2.5842750e+00  -4.3555178e+00  -3.8115508e+00  -3.9182486e+00  -3.7363133e+00  -2.8613789e+00  -2.9181332e+00  -1.2710303e+00  -1.0964925e+00  -2.0586018e+00  -5.1928470e-01  -3.1527056e+00  -3.2322258e+00  -1.2966792e+00   5.0779101e-01   1.1374516e+00   1.6866985e+00  -1.2552757e+00   4.3934765e-02  -1.2789257e+00  -1.5800366e-01  -3.2885317e-01   1.3095573e+00   5.2186122e-01   3.0620196e+00   3.4348004e+00   6.1978798e+00  -1.4349251e+00  -5.4474340e-01  -8.3039454e-01   1.8026074e+00  -1.1287400e+00   5.9789143e+00   3.3237546e+00   6.6877003e+00  -4.8599271e-01   1.1141031e+00  -5.1293645e-01   1.5879901e+00  -8.7381357e-03   4.5629178e+00   8.1273653e-01   5.7963830e+00   2.2026053e+00   5.3684259e+00   1.4671608e+00   2.6916216e+00  -2.1623067e+00  -5.0984373e+00  -3.5060601e+00  -9.1384361e-01   1.3710800e+00
  -2.1729850e+00  -1.5707514e+00  -2.3744528e+00  -1.5627602e+00  -2.0258240e+00  -1.2591297e+00   8.7532856e-01   1.4494446e+00   1.6175776e+00   3.7575937e+00  -7.5710127e-01   7.7399250e-01  -2.4513120e+00   2.0214093e+00   1.5259427e+00   9.2635203e+00  -3.3181467e+00  -4.8314800e+00  -2.2756943e+00  -1.7370737e+00   1.6155654e+00  -2.9239835e+00  -2.5606167e+00  -4.3584260e+00  -3.8349597e+00  -3.9495243e+00  -3.7935295e+00  -2.8553342e+00  -3.0003657e+00  -1.2047170e+00  -1.1274337e+00  -2.1114988e+00  -5.0631664e-01  -3.2155175e+00  -3.3060870e+00  -1.3218799e+00   3.9837708e-01   1.2830767e+00   1.6634880e+00  -1.3095143e+00  -4.1932708e-02  -1.3685260e+00  -2.9344664e-01  -4.0936772e-01   1.1157182e+00   5.5813577e-01   2.8226829e+00   3.6098087e+00   5.9891110e+00  -1.4769897e+00  -5.9597013e-01  -9.0342913e-01   1.6706006e+00  -9.6760628e-01   5.7340379e+00   3.7544492e+00   6.5436755e+00  -4.8536942e-01   1.0839142e+00  -5.1892147e-01   1.5104085e+00   2.7907171e-01   4.5283080e+00   1.1910375e+00   5.7041426e+00   2.4991823e+00   5.3620067e+00   1.7582212e+00   2.7994688e+00  -2.1369483e+00  -5.0710582e+00  -3.5155119e+00  -8.6025569e-01   1.6024528e+00
  -2.2265822e+00  -1.6874124e+00  -2.3639731e+00  -1.5608142e+00  -2.0423059e+00  -1.3264532e+00   1.0030251e+00   1.3474473e+00   1.8922911e+00   3.7106281e+00  -8.3003601e-01   6.5052548e-01  -2.5556611e+00   1.7872352e+00   1.9446897e+00   8.9694329e+00  -3.2910001e+00  -4.8124737e+00  -2.1960434e+00  -1.7185298e+00   1.7500206e+00  -2.9223880e+00  -2.5256819e+00  -4.3250069e+00  -3.8237440e+00  -3.9307765e+00  -3.8073620e+00  -2.7921068e+00  -3.0312533e+00  -1.0897285e+00  -1.1215004e+00  -2.1691460e+00  -5.0907322e-01  -3.2470111e+00  -3.3567080e+00  -1.3010450e+00   3.0588833e-01   1.4605352e+00   1.6535461e+00  -1.3750100e+00  -1.5315586e-01  -1.4520364e+00  -4.3860325e-01  -4.7122350e-01   9.1311315e-01   6.2430993e-01   2.5774787e+00   3.8098105e+00   5.7674513e+00  -1.5466306e+00  -6.8038842e-01  -9.9692592e-01   1.5028716e+00  -8.0309245e-01   5.4446416e+00   4.1953316e+00   6.3768130e+00  -5.2787265e-01   1.0038375e+00  -5.6768247e-01   1.3882504e+00   5.7070241e-01   4.4347754e+00   1.5320316e+00   5.5562583e+00   2.7736593e+00   5.2963877e+00   2.0166798e+00   2.8652719e+00  -2.1110420e+00  -4.9997014e+00  -3.4626431e+00  -7.7208647e-01   1.7969719e+00
  -2.2891409e+00  -1.8290920e+00  -2.3416306e+00  -1.5576375e+00  -2.0203499e+00  -1.3722896e+00   1.1640592e+00   1.2624763e+00   2.1653245e+00   3.6416855e+00  -9.2753962e-01   4.9481245e-01  -2.6582179e+00   1.5214544e+00   2.3568202e+00   8.6421948e+00  -3.2412970e+00  -4.7438435e+00  -2.0722441e+00  -1.7193437e+00   1.8764215e+00  -2.9071783e+00  -2.4782025e+00  -4.2562837e+00  -3.7800366e+00  -3.8659229e+00  -3.7810974e+00  -2.6781573e+00  -3.0149984e+00  -9.3365434e-01  -1.0829057e+00  -2.2263479e+00  -5.2360061e-01  -3.2472791e+00  -3.3846030e+00  -1.2391253e+00   2.2846040e-01   1.6612012e+00   1.6537633e+00  -1.4472210e+00  -2.8464380e-01  -1.5261982e+00  -5.8997825e-01  -5.1275179e-01   7.0587107e-01   7.1705004e-01   2.3298822e+00   4.0255776e+00   5.5339308e+00  -1.6385242e+00  -7.9324297e-01  -1.1052702e+00   1.3053450e+00  -6.3660136e-01   5.1177660e+00   4.6325198e+00   6.1886426e+00  -6.0714850e-01   8.7976440e-01  -6.5301344e-01   1.2281972e+00   8.6001351e-01   4.2871209e+00   1.8299623e+00   5.3588095e+00   3.0201021e+00   5.1750117e+00   2.2378994e+00   2.8882301e+00  -2.0802252e+00  -4.8858303e+00  -3.3540706e+00  -6.5525035e-01   1.9516178e+00
  -2.3536006e+00  -1.9860292e+00  -2.3045712e+00  -1.5523133e+00  -1.9630106e+00  -1.3991001e+00   1.3495570e+00   1.1915955e+00   2.4286608e+00   3.5503689e+00  -1.0432744e+00   3.1330051e-01  -2.7533420e+00   1.2316546e+00   2.7520582e+00   8.2876207e+00  -3.1675323e+00  -4.6310399e+00  -1.9132143e+00  -1.7325811e+00   1.9905573e+00  -2.8758467e+00  -2.4168020e+00  -4.1538242e+00  -3.7065268e+00  -3.7601984e+00  -3.7192605e+00  -2.5218817e+00  -2.9577607e+00  -7.4580375e-01  -1.0176278e+00  -2.2774080e+00  -5.4517744e-01  -3.2168868e+00  -3.3906153e+00  -1.1424245e+00   1.6337814e-01   1.8756118e+00   1.6602496e+00  -1.5210763e+00  -4.3043373e-01  -1.5876801e+00  -7.4378393e-01  -5.3276411e-01   4.9808028e-01   8.3224466e-01   2.0830058e+00   4.2475511e+00   5.2894918e+00  -1.7465572e+00  -9.2899666e-01  -1.2222958e+00   1.0845747e+00  -4.6910224e-01   4.7609874e+00   5.0527689e+00   5.9811088e+00  -7.1582828e-01   7.1851387e-01  -7.6762835e-01   1.0375846e+00   1.1413821e+00   4.0911180e+00   2.0806862e+00   5.1189787e+00   3.2338163e+00   5.0027801e+00   2.4184829e+00   2.8687591e+00  -2.0398670e+00  -4.7317255e+00  -3.1986912e+00  -5.1707706e-01   2.0646330e+00
  -2.4127984e+00  -2.1480982e+00  -2.2499418e+00  -1.5435918e+00  -1.8741329e+00  -1.4100287e+00   1.5499088e+00   1.1309862e+00   2.6748581e+00   3.4368360e+00  -1.1703021e+00   1.1304113e-01  -2.8354537e+00   9.2569437e-01   3.1210182e+00   7.9118617e+00  -3.0683870e+00  -4.4807665e+00  -1.7294758e+00  -1.7509783e+00   2.0886409e+00  -2.8258593e+00  -2.3401522e+00  -4.0197036e+00  -3.6063824e+00  -3.6198833e+00  -3.6273897e+00  -2.3331425e+00  -2.8672983e+00  -5.3665516e-01  -9.3300567e-01  -2.3164198e+00  -5.6858930e-01  -3.1568434e+00  -3.3759253e+00  -1.0182103e+00   1.0726073e-01   2.0939682e+00   1.6685980e+00  -1.5912251e+00  -5.8400938e-01  -1.6331993e+00  -8.9612374e-01  -5.3056303e-01   2.9363825e-01   9.6523168e-01   1.8395389e+00   4.4662688e+00   5.0350516e+00  -1.8641283e+00  -1.0816086e+00  -1.3415522e+00   8.4744474e-01  -3.0110953e-01   4.3821514e+00   5.4438889e+00   5.7565453e+00  -8.4587852e-01   5.2749887e-01  -9.0349219e-01   8.2405093e-01   1.4098588e+00   3.8533011e+00   2.2817166e+00   4.8447983e+00   3.4113972e+00   4.7858403e+00   2.5563018e+00   2.8084283e+00  -1.9853535e+00  -4.5404632e+00  -3.0071971e+00  -3.6581704e-01   2.1355112e+00
  -2.4598198e+00  -2.3052881e+00  -2.1750887e+00  -1.5300290e+00  -1.7581313e+00  -1.4087348e+00   1.7552498e+00   1.0762253e+00   2.8972757e+00   3.3018260e+00  -1.3014107e+00  -9.8625483e-02  -2.8992806e+00   6.1140418e-01   3.4554372e+00   7.5212607e+00  -2.9428718e+00  -4.3006883e+00  -1.5325430e+00  -1.7673110e+00   2.1674890e+00  -2.7548452e+00  -2.2471235e+00  -3.8564615e+00  -3.4831565e+00  -3.4519978e+00  -3.5117679e+00  -2.1227477e+00  -2.7525387e+00  -3.1727437e-01  -8.3727002e-01  -2.3375631e+00  -5.8841795e-01  -3.0685706e+00  -3.3420410e+00  -8.7430925e-01   5.6279837e-02   2.3066158e+00   1.6741726e+00  -1.6522994e+00  -7.3862964e-01  -1.6596533e+00  -1.0431713e+00  -5.0595320e-01   9.6120654e-02   1.1110220e+00   1.6017210e+00   4.6727605e+00   4.7715754e+00  -1.9844561e+00  -1.2448049e+00  -1.4565794e+00   6.0087877e-01  -1.3272411e-01   3.9891214e+00   5.7950816e+00   5.5176348e+00  -9.8895890e-01   3.1440138e-01  -1.0521710e+00   5.9520834e-01   1.6612612e+00   3.5807564e+00   2.4321880e+00   4.5448813e+00   3.5507126e+00   4.5313363e+00   2.6504760e+00   2.7098615e+00  -1.9123631e+00  -4.3158674e+00  -2.7915166e+00  -2.1011836e-01   2.1649413e+00
  -2.4883174e+00  -2.4481527e+00  -2.0777523e+00  -1.5101264e+00  -1.6197802e+00  -1.3992020e+00   1.9559174e+00   1.0225929e+00   3.0902465e+00   3.1466652e+00  -1.4294476e+00  -3.1437686e-01  -2.9400992e+00   2.9631313e-01   3.7483340e+00   7.1222091e+00  -2.7904591e+00  -4.0991058e+00  -1.3342804e+00  -1.7747379e+00   2.2246681e+00  -2.6607770e+00  -2.1369209e+00  -3.6670546e+00  -3.3406836e+00  -3.2639898e+00  -3.3791279e+00  -1.9019098e+00  -2.6230993e+00  -9.8735449e-02  -7.3903755e-01  -2.3354062e+00  -5.9932986e-01  -2.9538759e+00  -3.2907752e+00  -7.1871224e-01   6.4010272e-03   2.5044833e+00   1.6724053e+00  -1.6991779e+00  -8.8764945e-01  -1.6642607e+00  -1.1813357e+00  -4.5925352e-01  -9.1322218e-02   1.2645086e+00   1.3713451e+00   4.8588720e+00   4.5001522e+00  -2.1008782e+00  -1.4123317e+00  -1.5611791e+00   3.5157498e-01   3.6265696e-02   3.5895534e+00   6.0971943e+00   5.2673603e+00  -1.1367709e+00   8.6873080e-02  -1.2051859e+00   3.5835448e-01   1.8922051e+00   3.2809122e+00   2.5327500e+00   4.2281471e+00   3.6508232e+00   4.2471357e+00   2.7013150e+00   2.5766061e+00  -1.8171219e+00  -4.0624360e+00  -2.5642137e+00  -5.8508073e-02   2.1547132e+00
  -2.4927810e+00  -2.5682085e+00  -1.9562467e+00  -1.4824650e+00  -1.4640223e+00  -1.3855281e+00   2.1428668e+00   9.6539674e-01   3.2492012e+00   2.9732568e+00  -1.5476436e+00  -5.2719297e-01  -2.9539617e+00  -1.2581074e-02   3.9941151e+00   6.7210128e+00  -2.6111940e+00  -3.8846105e+00  -1.1462595e+00  -1.7671031e+00   2.2585980e+00  -2.5421389e+00  -2.0091999e+00  -3.4548066e+00  -3.1829658e+00  -3.0634220e+00  -3.2363413e+00  -1.6817105e+00  -2.4887832e+00   1.0842458e-01  -6.4679512e-01  -2.3051885e+00  -5.9635248e-01  -2.8149317e+00  -3.2242077e+00  -5.5920824e-01  -4.6363139e-02   2.6794512e+00   1.6590874e+00  -1.7272416e+00  -1.0248193e+00  -1.6447048e+00  -1.3074059e+00  -3.9131042e-01  -2.6603808e-01   1.4206526e+00   1.1497933e+00   5.0175206e+00   4.2220685e+00  -2.2071283e+00  -1.5781848e+00  -1.6496736e+00   1.0577671e-01   2.0623396e-01   3.1907122e+00   6.3428790e+00   5.0089480e+00  -1.2813844e+00  -1.4772510e-01  -1.3543548e+00   1.2023888e-01   2.1000802e+00   2.9613489e+00   2.5854022e+00   3.9035503e+00   3.7118565e+00   3.9415476e+00   2.7102253e+00   2.4129829e+00  -1.6966236e+00  -3.7852412e+00  -2.3378704e+00   8.1094718e-02   2.1075942e+00
  -2.4687558e+00  -2.6582690e+00  -1.8096195e+00  -1.4458294e+00  -1.2958077e+00  -1.3717125e+00   2.3080262e+00   9.0029192e-01   3.3707382e+00   2.7840551e+00  -1.6499116e+00  -7.3060715e-01  -2.9378973e+00  -3.0899274e-01   4.1886138e+00   6.3237704e+00  -2.4057835e+00  -3.6657368e+00  -9.7914785e-01  -1.7391891e+00   2.2686132e+00  -2.3980743e+00  -1.8641602e+00  -3.2233597e+00  -3.0140608e+00  -2.8576776e+00  -3.0901085e+00  -1.4725960e+00  -2.3590771e+00   2.9469344e-01  -5.6840140e-01  -2.2430821e+00  -5.7512701e-01  -2.6542593e+00  -3.1446348e+00  -4.0306431e-01  -1.0570073e-01   2.8246464e+00   1.6306383e+00  -1.7326098e+00  -1.1445503e+00  -1.5992791e+00  -1.4186702e+00  -3.0350965e-01  -4.2591381e-01   1.5746387e+00   9.3809760e-01   5.1428718e+00   3.9388787e+00  -2.2975842e+00  -1.7368132e+00  -1.7171402e+00  -1.3091260e-01   3.7753093e-01   2.7993258e+00   6.5266646e+00   4.7458066e+00  -1.4155294e+00  -3.8253605e-01  -1.4921100e+00  -1.1310905e-01   2.2829789e+00   2.6296264e+00   2.5932862e+00   3.5798258e+00   3.7348474e+00   3.6230430e+00   2.6795906e+00   2.2239224e+00  -1.5488100e+00  -3.4898118e+00  -2.1244813e+00   2.0180857e-01   2.0271844e+00
  -2.4130013e+00  -2.7127028e+00  -1.6377845e+00  -1.3993183e+00  -1.1199641e+00  -1.3614516e+00   2.4445801e+00   8.2358186e-01   3.4526465e+00   2.5820255e+00  -1.7311059e+00  -9.1891367e-01  -2.8900723e+00  -5.8747489e-01   4.3290882e+00   5.9362659e+00  -2.1756594e+00  -3.4506221e+00  -8.4216059e-01  -1.6869119e+00   2.2549767e+00  -2.2285113e+00  -1.7026103e+00  -2.9766264e+00  -2.8379729e+00  -2.6536918e+00  -2.9466658e+00  -1.2839234e+00  -2.2426720e+00   4.5199268e-01  -5.1063169e-01  -2.1464152e+00  -5.3212983e-01  -2.4747229e+00  -3.0545111e+00  -2.5676275e-01  -1.7476148e-01   2.9346476e+00   1.5843391e+00  -1.7123466e+00  -1.2421368e+00  -1.5270234e+00  -1.5130070e+00  -1.9778169e-01  -5.6938536e-01   1.7219999e+00   7.3701947e-01   5.2304363e+00   3.6524594e+00  -2.3674760e+00  -1.8832977e+00  -1.7596129e+00  -3.5366500e-01   5.5028002e-01   2.4214849e+00   6.6449490e+00   4.4814663e+00  -1.5328453e+00  -6.1136771e-01  -1.6117775e+00  -3.3648867e-01   2.4395914e+00   2.2931316e+00   2.5604503e+00   3.2652559e+00   3.7215610e+00   3.2999868e+00   2.6126351e+00   2.0147979e+00  -1.3727045e+00  -3.1819973e+00  -1.9348886e+00   2.9814272e-01   1.9177594e+00
  -2.3235894e+00  -2.7276056e+00  -1.4416173e+00  -1.3424369e+00  -9.4109911e-01  -1.3579526e+00   2.5471766e+00   7.3248130e-01   3.4938907e+00   2.3705923e+00  -1.7872283e+00  -1.0873264e+00  -2.8099006e+00  -8.4349137e-01   4.4141767e+00   5.5638725e+00  -1.9230128e+00  -3.2466886e+00  -7.4259913e-01  -1.6074566e+00   2.2188522e+00  -2.0342539e+00  -1.5260044e+00  -2.7187384e+00  -2.6585546e+00  -2.4577215e+00  -2.8115194e+00  -1.1235755e+00  -2.1470306e+00   5.7399428e-01  -4.7878998e-01  -2.0138481e+00  -4.6485370e-01  -2.2795170e+00  -2.9563859e+00  -1.2580007e-01  -2.5594514e-01   3.0056102e+00   1.5185177e+00  -1.6646235e+00  -1.3139275e+00  -1.4278411e+00  -1.5889458e+00  -7.6595422e-02  -6.9542235e-01   1.8587107e+00   5.4713971e-01   5.2770950e+00   3.3650441e+00  -2.4130507e+00  -2.0135010e+00  -1.7742426e+00  -5.5851424e-01   7.2417837e-01   2.0625836e+00   6.6959211e+00   4.2195117e+00  -1.6280774e+00  -8.2880276e-01  -1.7078059e+00  -5.4557711e-01   2.5690860e+00   1.9589519e+00   2.4916060e+00   2.9674666e+00   3.6743152e+00   2.9803936e+00   2.5132739e+00   1.7912583e+00  -1.1684938e+00  -2.8678215e+00  -1.7782801e+00   3.6625904e-01   1.7841074e+00
  -2.1999485e+00  -2.7008874e+00  -1.2230100e+00  -1.2751685e+00  -7.6352991e-01  -1.3637788e+00   2.6120535e+00   6.2532548e-01   3.4945560e+00   2.1535710e+00  -1.8155723e+00  -1.2320848e+00  -2.6980965e+00  -1.0734399e+00   4.4438208e+00   5.2114595e+00  -1.6508002e+00  -3.0603606e+00  -6.8550004e-01  -1.4993501e+00   2.1622317e+00  -1.8170410e+00  -1.3364466e+00  -2.4539930e+00  -2.4794216e+00  -2.2751531e+00  -2.6892244e+00  -9.9765982e-01  -2.0780265e+00   6.5633563e-01  -4.7640948e-01  -1.8454936e+00  -3.7194123e-01  -2.0721576e+00  -2.8528382e+00  -1.4550194e-02  -3.5073056e-01   3.0353063e+00   1.4326718e+00  -1.5888353e+00  -1.3574421e+00  -1.3025902e+00  -1.6456967e+00   5.7065830e-02  -8.0349042e-01   1.9812520e+00   3.6894570e-01   5.2810615e+00   3.0792266e+00  -2.4316880e+00  -2.1241910e+00  -1.7594065e+00  -7.4239393e-01   8.9832447e-01   1.7272865e+00   6.6794303e+00   3.9635118e+00  -1.6972181e+00  -1.0302598e+00  -1.7759380e+00  -7.3692723e-01   2.6709822e+00   1.6337636e+00   2.3918884e+00   2.6932495e+00   3.5958117e+00   2.6717060e+00   2.3859561e+00   1.5590630e+00  -9.3755771e-01  -2.5533306e+00  -1.6617746e+00   4.0413294e-01   1.6313623e+00
  -2.0428498e+00  -2.6322667e+00  -9.8487442e-01  -1.1980186e+00  -5.9123498e-01  -1.3807325e+00   2.6370883e+00   5.0170839e-01   3.4557684e+00   1.9350848e+00  -1.8147968e+00  -1.3505057e+00  -2.5566644e+00  -1.2746321e+00   4.4191690e+00   4.8833099e+00  -1.3627152e+00  -2.8968258e+00  -6.7341011e-01  -1.3624741e+00   2.0878277e+00  -1.5795616e+00  -1.1366613e+00  -2.1867957e+00  -2.3038814e+00  -2.1103568e+00  -2.5832133e+00  -9.1029727e-01  -2.0396678e+00   6.9672805e-01  -5.0505924e-01  -1.6429666e+00  -2.5326377e-01  -1.8564590e+00  -2.7464127e+00   7.3809094e-02  -4.5955634e-01   3.0230961e+00   1.3275221e+00  -1.4856510e+00  -1.3714294e+00  -1.1531316e+00  -1.6831525e+00   1.9975025e-01  -8.9349997e-01   2.0866485e+00   2.0290669e-01   5.2418008e+00   2.7979286e+00  -2.4219632e+00  -2.2131274e+00  -1.7147614e+00  -9.0313404e-01   1.0710905e+00   1.4195220e+00   6.5968108e+00   3.7169442e+00  -1.7375865e+00  -1.2120125e+00  -1.8133168e+00  -9.0792584e-01   2.7450404e+00   1.3237427e+00   2.2666373e+00   2.4484158e+00   3.4889927e+00   2.3806072e+00   2.2355094e+00   1.3239269e+00  -6.8244326e-01  -2.2444353e+00  -1.5901110e+00   4.1160775e-01   1.4648423e+00
  -1.8543457e+00  -2.5231839e+00  -7.3109260e-01  -1.1120322e+00  -4.2781975e-01  -1.4097849e+00   2.6217746e+00   3.6254147e-01   3.3795904e+00   1.7194606e+00  -1.7849300e+00  -1.4409866e+00  -2.3888282e+00  -1.4452417e+00   4.3424598e+00   4.5830303e+00  -1.0631267e+00  -2.7598523e+00  -7.0629832e-01  -1.1980200e+00   1.9989334e+00  -1.3254267e+00  -9.2992815e-01  -1.9215879e+00  -2.1348804e+00  -1.9665848e+00  -2.4956883e+00  -8.6351046e-01  -2.0339242e+00   6.9496039e-01  -5.6426754e-01  -1.4093676e+00  -1.0993978e-01  -1.6364953e+00  -2.6395591e+00   1.3731158e-01  -5.8176252e-01   2.9698345e+00   1.2049891e+00  -1.3570038e+00  -1.3558673e+00  -9.8233077e-01  -1.7018626e+00   3.4760860e-01  -9.6574780e-01   2.1724831e+00   4.9526738e-02   5.1599032e+00   2.5243276e+00  -2.3836585e+00  -2.2791146e+00  -1.6412375e+00  -1.0394217e+00   1.2400565e+00   1.1424863e+00   6.4506918e+00   3.4831077e+00  -1.7478499e+00  -1.3711768e+00  -1.8185266e+00  -1.0567247e+00   2.7911702e+00   1.0344833e+00   2.1212028e+00   2.2376744e+00   3.3569232e+00   2.1128603e+00   2.0669843e+00   1.0913709e+00  -4.0678462e-01  -1.9467562e+00  -1.5654565e+00   3.9034358e-01   1.2898933e+00
  -1.6376590e+00  -2.3766362e+00  -4.6640921e-01  -1.0187765e+00  -2.7649177e-01  -1.4510516e+00   2.5671335e+00   2.1002537e-01   3.2689014e+00   1.5111049e+00  -1.7273031e+00  -1.5029610e+00  -2.1988999e+00  -1.5842288e+00   4.2168997e+00   4.3134678e+00  -7.5697756e-01  -2.6516654e+00  -7.8160757e-01  -1.0083920e+00   1.8992570e+00  -1.0590878e+00  -7.1998245e-01  -1.6627653e+00  -1.9749612e+00  -1.8459174e+00  -2.4275729e+00  -8.5720963e-01  -2.0606596e+00   6.5280312e-01  -6.5156770e-01  -1.1491874e+00   5.5709831e-02  -1.4165421e+00  -2.5345770e+00   1.7516520e-01  -7.1559853e-01   2.8777288e+00   1.0680962e+00  -1.2060126e+00  -1.3119052e+00  -7.9400248e-01  -1.7029801e+00   4.9649047e-01  -1.0208562e+00   2.2368937e+00  -9.0630539e-02   5.0369395e+00   2.2617446e+00  -2.3177199e+00  -2.3220071e+00  -1.5409724e+00  -1.1507351e+00   1.4020165e+00   8.9865320e-01   6.2447928e+00   3.2650269e+00  -1.7279863e+00  -1.5056695e+00  -1.7915669e+00  -1.1821567e+00   2.8093713e+00   7.7093011e-01   1.9607864e+00   2.0645431e+00   3.2027100e+00   1.8731839e+00   1.8855074e+00   8.6658602e-01  -1.1517075e-01  -1.6654717e+00  -1.5873407e+00   3.4366637e-01   1.1117395e+00
  -1.3970316e+00  -2.1969534e+00  -1.9627188e-01  -9.2029367e-01  -1.4003755e-01  -1.5038186e+00   2.4755699e+00   4.7535826e-02   3.1272652e+00   1.3143603e+00  -1.6444225e+00  -1.5368180e+00  -1.9921010e+00  -1.6912531e+00   4.0465264e+00   4.0766248e+00  -4.4965164e-01  -2.5728922e+00  -8.9444153e-01  -7.9706560e-01   1.7927379e+00  -7.8570937e-01  -5.1088463e-01  -1.4145834e+00  -1.8262351e+00  -1.7492512e+00  -2.3785301e+00  -8.8927410e-01  -2.1176792e+00   5.7382329e-01  -7.6266174e-01  -8.6814235e-01   2.4026956e-01  -1.2009941e+00  -2.4335685e+00   1.8766977e-01  -8.5829674e-01   2.7501583e+00   9.2079963e-01  -1.0368431e+00  -1.2417572e+00  -5.9280179e-01  -1.6881906e+00   6.4206322e-01  -1.0597154e+00   2.2785546e+00  -2.1694790e-01   4.8753080e+00   2.0134975e+00  -2.2261665e+00  -2.3426710e+00  -1.4171908e+00  -1.2372592e+00   1.5530587e+00   6.8978013e-01   5.9837226e+00   3.0653486e+00  -1.6791951e+00  -1.6141550e+00  -1.7337679e+00  -1.2836481e+00   2.7997069e+00   5.3731503e-01   1.7903144e+00   1.9312863e+00   3.0294508e+00   1.6651629e+00   1.6961429e+00   6.5430702e-01   1.8703370e-01  -1.4051753e+00  -1.6527198e+00   2.7632822e-01   9.3534721e-01
  -1.1375368e+00  -1.9895278e+00   7.3374200e-02  -8.1902207e-01  -2.0798844e-02  -1.5666097e+00   2.3506851e+00  -1.2056816e-01   2.9587933e+00   1.1333494e+00  -1.5397901e+00  -1.5437934e+00  -1.7743455e+00  -1.7665815e+00   3.8360753e+00   3.8735840e+00  -1.4680470e-01  -2.5225754e+00  -1.0378728e+00  -5.6840803e-01   1.6833577e+00  -5.1099266e-01  -3.0686481e-01  -1.1810505e+00  -1.6903644e+00  -1.6763321e+00  -2.3470407e+00  -9.5572187e-01  -2.2008787e+00   4.6312569e-01  -8.9169033e-01  -5.7294382e-01   4.3939455e-01  -9.9425842e-01  -2.3383966e+00   1.7609927e-01  -1.0062082e+00   2.5914683e+00   7.6776122e-01  -8.5451390e-01  -1.1485510e+00  -3.8406338e-01  -1.6596205e+00   7.7994882e-01  -1.0834338e+00   2.2966475e+00  -3.2878895e-01   4.6780757e+00   1.7827360e+00  -2.1119538e+00  -2.3429013e+00  -1.2740365e+00  -1.2997907e+00   1.6887209e+00   5.1691233e-01   5.6727924e+00   2.8862390e+00  -1.6037646e+00  -1.6959796e+00  -1.6476534e+00  -1.3611367e+00   2.7623133e+00   3.3710264e-01   1.6143443e+00   1.8388843e+00   2.8402180e+00   1.4911912e+00   1.5037703e+00   4.5870327e-01   4.9390556e-01  -1.1697462e+00  -1.7561622e+00   1.9419693e-01   7.6530193e-01
  -8.6486575e-01  -1.7605202e+00   3.3632466e-01  -7.1769235e-01   7.9354503e-02  -1.6372935e+00   2.1970592e+00  -2.8920010e-01   2.7680095e+00   9.7180918e-01  -1.4176871e+00  -1.5258430e+00  -1.5519981e+00  -1.8110002e+00   3.5908399e+00   3.7044566e+00   1.4582643e-01  -2.4982528e+00  -1.2033518e+00  -3.2747457e-01   1.5749555e+00  -2.4096451e-01  -1.1215279e-01  -9.6581397e-01  -1.5685541e+00  -1.6258251e+00  -2.3305368e+00  -1.0509552e+00  -2.3044905e+00   3.2703834e-01  -1.0315895e+00  -2.7101621e-01   6.4802202e-01  -8.0062709e-01  -2.2506513e+00   1.4255781e-01  -1.1549906e+00   2.4067541e+00   6.1407950e-01  -6.6466400e-01  -1.0361458e+00  -1.7359898e-01  -1.6197329e+00   9.0587130e-01  -1.0932937e+00   2.2908285e+00  -4.2555586e-01   4.4488335e+00   1.5722654e+00  -1.9788026e+00  -2.3253006e+00  -1.1163697e+00  -1.3396399e+00   1.8042078e+00   3.8038078e-01   5.3178530e+00   2.7292881e+00  -1.5049046e+00  -1.7511073e+00  -1.5367640e+00  -1.4150006e+00   2.6974397e+00   1.7293885e-01   1.4370018e+00   1.7870374e+00   2.6380644e+00   1.3524544e+00   1.3129769e+00   2.8328684e-01   7.9920563e-01  -9.6223966e-01  -1.8901481e+00   1.0389402e-01   6.0570100e-01
  -5.8509753e-01  -1.5165610e+00   5.8637187e-01  -6.1920628e-01   1.5905548e-01  -1.7132196e+00   2.0200153e+00  -4.5284510e-01   2.5597165e+00   8.3293274e-01  -1.2829380e+00  -1.4855097e+00  -1.3316240e+00  -1.8257368e+00   3.3165360e+00   3.5683525e+00   4.2262923e-01  -2.4961047e+00  -1.3811892e+00  -7.9788897e-02   1.4710570e+00   1.8260207e-02   6.9196370e-02  -7.7204606e-01  -1.4615523e+00  -1.5954232e+00  -2.3255820e+00  -1.1680674e+00  -2.4214077e+00   1.7276409e-01  -1.1745069e+00   2.9819515e-02   8.6061522e-01  -6.2413451e-01  -2.1716241e+00   8.9820769e-02  -1.2998352e+00   2.2016392e+00   4.6500042e-01  -4.7329590e-01  -9.0893230e-01   3.2534030e-02  -1.5712174e+00   1.0158083e+00  -1.0907193e+00   2.2611936e+00  -5.0676051e-01   4.1915703e+00   1.3843830e+00  -1.8310043e+00  -2.2931304e+00  -9.4954214e-01  -1.3585369e+00   1.8946573e+00   2.7979996e-01   4.9251481e+00   2.5954285e+00  -1.3865584e+00  -1.7800581e+00  -1.4054533e+00  -1.4460066e+00   2.6055131e+00   4.6608951e-02   1.2619393e+00   1.7742048e+00   2.4260478e+00   1.2489456e+00   1.1279667e+00   1.3084271e-01   1.0966325e+00  -7.8480295e-01  -2.0454638e+00   1.2407925e-02   4.6006849e-01
  -3.0446625e-01  -1.2644622e+00   8.1756103e-01  -5.2650547e-01   2.1747216e-01  -1.7913708e+00   1.8253808e+00  -6.0587925e-01   2.3388722e+00   7.1922588e-01  -1.1406675e+00  -1.4257921e+00  -1.1197385e+00  -1.8123954e+00   3.0191713e+00   3.4633916e+00   6.7832172e-01  -2.5111556e+00  -1.5610787e+00   1.6887867e-01   1.3747297e+00   2.6072454e-01   2.3346701e-01  -6.0233641e-01  -1.3696582e+00  -1.5819840e+00  -2.3280839e+00  -1.2991921e+00  -2.5435643e+00   8.0193116e-03  -1.3122490e+00   3.2167661e-01   1.0714217e+00  -4.6840859e-01  -2.1022872e+00   2.1170346e-02  -1.4357159e+00   1.9820720e+00   3.2562947e-01  -2.8651089e-01  -7.7162749e-01   2.2827887e-01  -1.5168749e+00   1.1061372e+00  -1.0772477e+00   2.2082491e+00  -5.7209885e-01   3.9105652e+00   1.2207435e+00  -1.6732138e+00  -2.2501416e+00  -7.7916265e-01  -1.3585438e+00   1.9554360e+00   2.1406817e-01   4.5012074e+00   2.4848814e+00  -1.2532029e+00  -1.7838538e+00  -1.2586669e+00  -1.4552725e+00   2.4872203e+00  -4.0995600e-02   1.0923172e+00   1.7976819e+00   2.2072635e+00   1.1795201e+00   9.5249056e-01   3.3819660e-03   1.3800707e+00  -6.3862151e-01  -2.2116663e+00  -7.3293926e-02   3.3128953e-01
  -2.9137299e-02  -1.0109572e+00   1.0244295e+00  -4.4243948e-01   2.5433804e-01  -1.8685251e+00   1.6192551e+00  -7.4288504e-01   2.1104779e+00   6.3239165e-01  -9.9607091e-01  -1.3500220e+00  -9.2257194e-01  -1.7729091e+00   2.7049212e+00   3.3867580e+00   9.0814574e-01  -2.5375248e+00  -1.7326303e+00   4.1272561e-01   1.2884724e+00   4.8086818e-01   3.7742733e-01  -4.5860116e-01  -1.2927383e+00  -1.5816947e+00  -2.3335295e+00  -1.4358795e+00  -2.6623498e+00  -1.5931943e-01  -1.4367279e+00   5.9692659e-01   1.2747271e+00  -3.3652548e-01  -2.0432787e+00  -5.9765295e-02  -1.5576454e+00   1.7541331e+00   2.0066901e-01  -1.1025403e-01  -6.2907742e-01   4.0782563e-01  -1.4595064e+00   1.1737701e+00  -1.0545072e+00   2.1328883e+00  -6.2151782e-01   3.6103079e+00   1.0822648e+00  -1.5102455e+00  -2.2004021e+00  -6.1086945e-01  -1.3419765e+00   1.9824426e+00   1.8137665e-01   4.0527582e+00   2.3971385e+00  -1.1096509e+00  -1.7639736e+00  -1.1017206e+00  -1.4442498e+00   2.3435986e+00  -8.9897917e-02   9.3079610e-01   1.8537144e+00   1.9848756e+00   1.1419810e+00   7.8979297e-01  -9.7878502e-02   1.6438177e+00  -5.2390216e-01  -2.3775960e+00  -1.4662938e-01   2.2156783e-01
   2.3499525e-01  -7.6247549e-01   1.2022143e+00  -3.6964225e-01   2.6997507e-01  -1.9414126e+00   1.4077936e+00  -8.5893988e-01   1.8794785e+00   5.7325376e-01  -8.5420501e-01  -1.2617569e+00  -7.4585449e-01  -1.7095073e+00   2.3800147e+00   3.3348013e+00   1.1080352e+00  -2.5687110e+00  -1.8858787e+00   6.4611251e-01   1.2141431e+00   6.7374313e-01   4.9844319e-01  -3.4201574e-01  -1.2302491e+00  -1.5902545e+00  -2.3372251e+00  -1.5694775e+00  -2.7690317e+00  -3.2154336e-01  -1.5403781e+00   8.4849632e-01   1.4650892e+00  -2.3087990e-01  -1.9948932e+00  -1.4916258e-01  -1.6609182e+00   1.5238711e+00   9.4196442e-02   4.9917403e-02  -4.8607784e-01   5.6584383e-01  -1.4018073e+00   1.2162711e+00  -1.0241952e+00   2.0363758e+00  -6.5526491e-01   3.2954398e+00   9.6908773e-01  -1.3468832e+00  -2.1481244e+00  -4.5011722e-01  -1.3113369e+00   1.9723940e+00   1.7923296e-01   3.5866643e+00   2.3309787e+00  -9.6086376e-01  -1.7223177e+00  -9.4008541e-01  -1.4147174e+00   2.1761208e+00  -1.0104072e-01   7.7954281e-01   1.9376505e+00   1.7621394e+00   1.1331992e+00   6.4257587e-01  -1.7251026e-01   1.8827774e+00  -4.3989342e-01  -2.5319056e+00  -2.0172202e-01   1.3240612e-01
   4.8247968e-01  -5.2496047e-01   1.3470171e+00  -3.1042285e-01   2.6530375e-01  -2.0068609e+00   1.1970149e+00  -9.4985892e-01   1.6506751e+00   5.4172497e-01  -7.1981378e-01  -1.1646870e+00  -5.9463044e-01  -1.6246989e+00   2.0506318e+00   3.3031827e+00   1.2747496e+00  -2.5978982e+00  -2.0117427e+00   8.6373203e-01   1.1529301e+00   8.3519302e-01   5.9455530e-01  -2.5297685e-01  -1.1812686e+00  -1.6030704e+00  -2.3345334e+00  -1.6915037e+00  -2.8551652e+00  -4.7140007e-01  -1.6165198e+00   1.0701223e+00   1.6375373e+00  -1.5308107e-01  -1.9570753e+00  -2.4313797e-01  -1.7413291e+00   1.2971627e+00   9.4991157e-03   1.8903087e-01  -3.4721883e-01   6.9768916e-01  -1.3462718e+00   1.2319497e+00  -9.8805530e-01   1.9203392e+00  -6.7391367e-01   2.9707166e+00   8.8059025e-01  -1.1877164e+00  -2.0975048e+00  -3.0199133e-01  -1.2692556e+00   1.9230766e+00   2.0450239e-01   3.1098772e+00   2.2845281e+00  -8.1178291e-01  -1.6611797e+00  -7.7919103e-01  -1.3687834e+00   1.9867700e+00  -7.6271014e-02   6.4024179e-01   2.0441206e+00   1.5424033e+00   1.1492583e+00   5.1297860e-01  -2.2084112e-01   2.0926088e+00  -3.8494445e-01  -2.6635832e+00  -2.3365958e-01   6.4608617e-02
   7.0843863e-01  -3.0372984e-01   1.4559176e+00  -2.6667673e-01   2.4183395e-01  -2.0619185e+00   9.9263364e-01  -1.0123786e+00   1.4286492e+00   5.3682416e-01  -5.9719188e-01  -1.0625590e+00  -4.7310407e-01  -1.5212644e+00   1.7228114e+00   3.2870612e+00   1.4059658e+00  -2.6182673e+00  -2.1024120e+00   1.0607456e+00   1.1053631e+00   9.6198636e-01   6.6451680e-01  -1.9109768e-01  -1.1445322e+00  -1.6154580e+00  -2.3210867e+00  -1.7939928e+00  -2.9129675e+00  -6.0233409e-01  -1.6596506e+00   1.2565477e+00   1.7877291e+00  -1.0388297e-01  -1.9294164e+00  -3.3786661e-01  -1.7953549e+00   1.0795971e+00  -5.1027123e-02   3.0285254e-01  -2.1675721e-01   7.9957449e-01  -1.2951118e+00   1.2199253e+00  -9.4784874e-01   1.7867617e+00  -6.7836118e-01   2.6409809e+00   8.1545704e-01  -1.0370089e+00  -2.0525763e+00  -1.7105330e-01  -1.2184417e+00   1.8335385e+00   2.5347024e-01   2.6294043e+00   2.2553551e+00  -6.6718704e-01  -1.5832238e+00  -6.2425334e-01  -1.3088893e+00   1.7780897e+00  -1.8304411e-02   5.1411360e-01   2.1672442e+00   1.3290925e+00   1.1856233e+00   4.0257114e-01  -2.4389798e-01   2.2698257e+00  -3.5659850e-01  -2.7624400e+00  -2.3868031e-01   1.8304046e-02
   9.0865945e-01  -1.0337932e-01   1.5270348e+00  -2.3982055e-01   2.0163215e-01  -2.1039519e+00   7.9992216e-01  -1.0442728e+00   1.2176986e+00   5.5674272e-01  -4.9009008e-01  -9.5911366e-01  -3.8452310e-01  -1.4022518e+00   1.4023713e+00   3.2813094e+00   1.5003247e+00  -2.6232967e+00  -2.1516447e+00   1.2328841e+00   1.0713668e+00   1.0518993e+00   7.0779234e-01  -1.5523595e-01  -1.1184740e+00  -1.6228366e+00  -2.2929725e+00  -1.8698060e+00  -2.9356413e+00  -7.0867485e-01  -1.6656525e+00   1.4036573e+00   1.9120617e+00  -8.3154862e-02  -1.9111542e+00  -4.2968441e-01  -1.8202891e+00   8.7638443e-01  -8.5914676e-02   3.8799512e-01  -9.8516096e-02   8.6869811e-01  -1.2501899e+00   1.1801623e+00  -9.0531952e-01   1.6379745e+00  -6.6979683e-01   2.3111449e+00   7.7179509e-01  -8.9860422e-01  -2.0170772e+00  -6.1223631e-02  -1.1616409e+00   1.7042139e+00   3.2192700e-01   2.1522749e+00   2.2405997e+00  -5.3157747e-01  -1.4914632e+00  -4.8013205e-01  -1.2378058e+00   1.5532058e+00   6.9337185e-02   4.0193825e-01   2.3008518e+00   1.1256674e+00   1.2373272e+00   3.1236058e-01  -2.4332709e-01   2.4118457e+00  -3.5171569e-01  -2.8195429e+00  -2.1428258e-01  -7.0113588e-03
   1.0796427e+00   7.2273706e-02   1.5595373e+00  -2.3075244e-01   1.4726170e-01  -2.1307154e+00   6.2359724e-01  -1.0443998e+00   1.0217814e+00   5.9895793e-01  -4.0166124e-01  -8.5803374e-01  -3.3110186e-01  -1.2709696e+00   1.0948403e+00   3.2807471e+00   1.5574359e+00  -2.6070414e+00  -2.1549717e+00   1.3765141e+00   1.0503468e+00   1.1037472e+00   7.2452232e-01  -1.4355287e-01  -1.1012729e+00  -1.6209148e+00  -2.2468816e+00  -1.9128946e+00  -2.9176374e+00  -7.8577146e-01  -1.6319121e+00   1.5085465e+00   2.0077376e+00  -8.9894618e-02  -1.9011761e+00  -5.1517549e-01  -1.8143299e+00   6.9228152e-01  -9.4598974e-02   4.4197834e-01   4.1897191e-03   9.0332344e-01  -1.2129690e+00   1.1134698e+00  -8.6215350e-01   1.4766404e+00  -6.4964530e-01   1.9861645e+00   7.4728433e-01  -7.7586874e-01  -1.9943391e+00   2.4296914e-02  -1.1015971e+00   1.5369665e+00   4.0527502e-01   1.6855034e+00   2.2371282e+00  -4.0909299e-01  -1.3892353e+00  -3.5122117e-01  -1.1586170e+00   1.3158147e+00   1.8241206e-01   3.0408421e-01   2.4387159e+00   9.3555966e-01   1.2991715e+00   2.4281088e-01  -2.2129377e-01   2.5169932e+00  -3.6661747e-01  -2.8275748e+00  -1.5925655e-01  -1.2411918e-02
   1.2186127e+00   2.2021193e-01   1.5536036e+00  -2.3983811e-01   8.1696288e-02  -2.1403915e+00   4.6773232e-01  -1.0126857e+00   8.4446861e-01   6.6038634e-01  -3.3444427e-01  -7.6290046e-01  -3.1398641e-01  -1.1309708e+00   8.0539907e-01   3.2803817e+00   1.5778391e+00  -2.5643789e+00  -2.1098029e+00   1.4886702e+00   1.0413049e+00   1.1173664e+00   7.1545811e-01  -1.5359722e-01  -1.0909037e+00  -1.6058592e+00  -2.1802151e+00  -1.9185116e+00  -2.8548495e+00  -8.3007805e-01  -1.5573565e+00   1.5695280e+00   2.0727876e+00  -1.2228392e-01  -1.8980300e+00  -5.9124731e-01  -1.7766198e+00   5.3153111e-01  -7.7338798e-02   4.6324591e-01   8.8605838e-02   9.0280886e-01  -1.1844800e+00   1.0214656e+00  -8.1993018e-01   1.3057244e+00  -6.1948900e-01   1.6710067e+00   7.3935105e-01  -6.7166923e-01  -1.9871947e+00   8.3068268e-02  -1.0410199e+00   1.3350516e+00   4.9865557e-01   1.2360385e+00   2.2417033e+00  -3.0345290e-01  -1.2801728e+00  -2.4137245e-01  -1.0746884e+00   1.0701345e+00   3.1607271e-01   2.2054423e-01   2.5747769e+00   7.6209046e-01   1.3659336e+00   1.9387461e-01  -1.8036341e-01   2.5844591e+00  -3.9724474e-01  -2.7811126e+00  -7.3644264e-02   5.3621967e-04
   1.3234970e+00   3.3820999e-01   1.5103429e+00  -2.6692319e-01   8.2089924e-03  -2.1316065e+00   3.3569157e-01  -9.5005017e-01   6.8890703e-01   7.3757088e-01  -2.9038012e-01  -6.7715216e-01  -3.3326185e-01  -9.8601711e-01   5.3882980e-01   3.2756418e+00   1.5629318e+00  -2.4912118e+00  -2.0154427e+00   1.5670594e+00   1.0429755e+00   1.0935557e+00   6.8187434e-01  -1.8241060e-01  -1.0851923e+00  -1.5744385e+00  -2.0911526e+00  -1.8833679e+00  -2.7447399e+00  -8.3919382e-01  -1.4424119e+00   1.5860835e+00   2.1060625e+00  -1.7778182e-01  -1.8999447e+00  -6.5519631e-01  -1.7072405e+00   3.9780974e-01  -3.5094854e-02   4.5114300e-01   1.5256998e-01   8.6758697e-01  -1.1653059e+00   9.0650827e-01  -7.8007173e-01   1.1284488e+00  -5.8097678e-01   1.3705994e+00   7.4534667e-01  -5.8837867e-01  -1.9979060e+00   1.1341703e-01  -9.8255020e-01   1.1029993e+00   5.9709263e-01   8.1069839e-01   2.2511655e+00  -2.1792492e-01  -1.1681608e+00  -1.5384954e-01  -9.8961234e-01   8.2082111e-01   4.6500409e-01   1.5097773e-01   2.7033635e+00   6.0837782e-01   1.4325771e+00   1.6503942e-01  -1.2336934e-01   2.6142293e+00  -4.3932158e-01  -2.6768149e+00   4.1362765e-02   2.9872063e-02
   1.3928827e+00   4.2480254e-01   1.4316831e+00  -3.1136894e-01  -6.9757884e-02  -2.1034265e+00   2.3008370e-01  -8.5828733e-01   5.5778956e-01   8.2689023e-01  -2.7085167e-01  -6.0404408e-01  -3.8800025e-01  -8.4002101e-01   2.9947242e-01   3.2625911e+00   1.5148683e+00  -2.3846254e+00  -1.8730226e+00   1.6100453e+00   1.0539742e+00   1.0339823e+00   6.2546694e-01  -2.2664630e-01  -1.0818770e+00  -1.5241406e+00  -1.9786816e+00  -1.8057303e+00  -2.5864005e+00  -8.1186450e-01  -1.2888968e+00   1.5587714e+00   2.1071925e+00  -2.5324988e-01  -1.9048605e+00  -7.0476580e-01  -1.6071675e+00   2.9418206e-01   3.0620570e-02   4.0586182e-01   1.9452542e-01   7.9909742e-01  -1.1555825e+00   7.7159619e-01  -7.4379098e-01   9.4823086e-01  -5.3572696e-01   1.0897626e+00   7.6272178e-01  -5.2790272e-01  -2.0281143e+00   1.1441302e-01  -9.2872757e-01   8.4642851e-01   6.9564974e-01   4.1608655e-01   2.2626104e+00  -1.5531158e-01  -1.0572810e+00  -9.1308480e-02  -9.0713465e-01   5.7285422e-01   6.2358594e-01   9.4761605e-02   2.8193898e+00   4.7724009e-01   1.4944574e+00   1.5538859e-01  -5.3270107e-02   2.6069882e+00  -4.8851746e-01  -2.5135198e+00   1.8357635e-01   7.3349948e-02
   1.4259602e+00   4.7923597e-01   1.3202346e+00  -3.7210939e-01  -1.4873488e-01  -2.0553380e+00   1.5273337e-01  -7.3991648e-01   4.5333590e-01   9.2477812e-01  -2.7673994e-01  -5.4660497e-01  -4.7634445e-01  -6.9696067e-01   9.1184215e-02   3.2381131e+00   1.4364363e+00  -2.2429963e+00  -1.6853641e+00   1.6166151e+00   1.0729467e+00   9.4106164e-01   5.4824265e-01  -2.8269802e-01  -1.0786775e+00  -1.4532622e+00  -1.8426014e+00  -1.6854638e+00  -2.3805562e+00  -7.4795113e-01  -1.0998658e+00   1.4891007e+00   2.0765273e+00  -3.4510146e-01  -1.9104773e+00  -7.3819659e-01  -1.4781955e+00   2.2305896e-01   1.1790885e-01   3.2836266e-01   2.1351700e-01   6.9967862e-01  -1.1550164e+00   6.2023975e-01  -7.1204207e-01   7.6860287e-01  -4.8523311e-01   8.3311941e-01   7.8917899e-01  -4.9171756e-01  -2.0788156e+00   8.5823433e-02  -8.8195376e-01   5.7180502e-01   7.8959360e-01   5.8488385e-02   2.2735571e+00  -1.1794938e-01  -9.5173852e-01  -5.5797829e-02  -8.3106087e-01   3.3139553e-01   7.8607263e-01   5.1048176e-02   2.9185294e+00   3.7110271e-01   1.5475123e+00   1.6367425e-01   2.6996510e-02   2.5640077e+00  -5.4060237e-01  -2.2922581e+00   3.5000052e-01   1.2856164e-01
   1.4224648e+00   5.0140962e-01   1.1791439e+00  -4.4772634e-01  -2.2537106e-01  -1.9872214e+00   1.0466862e-01  -5.9801462e-01   3.7728146e-01   1.0279382e+00  -3.0848608e-01  -5.0758895e-01  -5.9561941e-01  -5.6076738e-01  -8.2698793e-02   3.2000552e+00   1.3309198e+00  -2.0660524e+00  -1.4567867e+00   1.5863419e+00   1.0987120e+00   8.1782177e-01   4.5240846e-01  -3.4683225e-01  -1.0733697e+00  -1.3609664e+00  -1.6835010e+00  -1.5240178e+00  -2.1295144e+00  -6.4837238e-01  -8.7941679e-01   1.3793871e+00   2.0150643e+00  -4.4946513e-01  -1.9143197e+00  -7.5426993e-01  -1.3228383e+00   1.8615928e-01   2.2464850e-01   2.2027804e-01   2.0917067e-01   5.7242653e-01  -1.1629146e+00   4.5631322e-01  -6.8547854e-01   5.9312048e-01  -4.3078056e-01   6.0498884e-01   8.2279733e-01  -4.8090956e-01  -2.1503527e+00   2.8053373e-02  -8.4445074e-01   2.8616336e-01   8.7455848e-01  -2.5624833e-01   2.2820938e+00  -1.0771254e-01  -8.5576949e-01  -4.8771128e-02  -7.6514796e-01   1.0163024e-01   9.4678572e-01   1.8829017e-02   2.9973548e+00   2.9191473e-01   1.5884315e+00   1.8840173e-01   1.1465624e-01   2.4870325e+00  -5.9159079e-01  -2.0161862e+00   5.3704026e-01   1.9306448e-01
   1.3826238e+00   4.9181465e-01   1.0119452e+00  -5.3653675e-01  -2.9657381e-01  -1.8993242e+00   8.6123806e-02  -4.3604555e-01   3.3087368e-01   1.1335387e+00  -3.6615037e-01  -4.8942058e-01  -7.4246293e-01  -4.3519061e-01  -2.1940123e-01   3.1473269e+00   1.2019566e+00  -1.8548878e+00  -1.1928731e+00   1.5193469e+00   1.1303825e+00   6.6776193e-01   3.4026752e-01  -4.1532057e-01  -1.0638676e+00  -1.2473119e+00  -1.5027235e+00  -1.3243600e+00  -1.8370746e+00  -5.1502507e-01  -6.3247716e-01   1.2326009e+00   1.9243670e+00  -5.6235283e-01  -1.9138206e+00  -7.5234049e-01  -1.1442135e+00   1.8447692e-01   3.4864516e-01   8.3807838e-02   1.8165859e-01   4.2103038e-01  -1.1782288e+00   2.8389341e-01  -6.6442221e-01   4.2526216e-01  -3.7338041e-01   4.0926582e-01   8.6211962e-01  -4.9620771e-01  -2.2424338e+00  -5.7919550e-02  -8.1821357e-01  -3.1905652e-03   9.4670362e-01  -5.2284812e-01   2.2869913e+00  -1.2601472e-01  -7.7353101e-01  -7.1103680e-02  -7.1298473e-01  -1.1140089e-01   1.1003122e+00  -2.9975654e-03   3.0534365e+00   2.4108190e-01   1.6147917e+00   2.2792024e-01   2.0722885e-01   2.3781690e+00  -6.3787138e-01  -1.6904472e+00   7.4071593e-01   2.6450891e-01
   1.3071184e+00   4.5147481e-01   8.2242247e-01  -6.3668642e-01  -3.5963437e-01  -1.7922338e+00   9.6557462e-02  -2.5769642e-01   3.1487337e-01   1.2393705e+00  -4.4945941e-01  -4.9413321e-01  -9.1296515e-01  -3.2364997e-01  -3.1675062e-01   3.0799441e+00   1.0533960e+00  -1.6119331e+00  -9.0020713e-01   1.4162675e+00   1.1674551e+00   4.9471178e-01   2.1412778e-01  -4.8456833e-01  -1.0483089e+00  -1.1132513e+00  -1.3023210e+00  -1.0908592e+00  -1.5083986e+00  -3.5068715e-01  -3.6458123e-01   1.0522206e+00   1.8064839e+00  -6.7982182e-01  -1.9064201e+00  -7.3235724e-01  -9.4592032e-01   2.1825436e-01   4.8775330e-01  -7.8387445e-02   1.3165243e-01   2.4959609e-01  -1.1996102e+00   1.0709414e-01  -6.4884660e-01   2.6832619e-01  -3.1372729e-01   2.4929324e-01   9.0619603e-01  -5.3800187e-01  -2.3541620e+00  -1.7060897e-01  -8.0495683e-01  -2.8897509e-01   1.0028550e+00  -7.3675212e-01   2.2877752e+00  -1.7380283e-01  -7.0897475e-01  -1.2310714e-01  -6.7786703e-01  -3.0297086e-01   1.2416982e+00  -1.5559173e-02   3.0854008e+00   2.1941605e-01   1.6251500e+00   2.8051367e-01   3.0263653e-01   2.2397882e+00  -6.7631939e-01  -1.3219722e+00   9.5686856e-01   3.4075585e-01
   1.1970635e+00   3.8189501e-01   6.1448894e-01  -7.4624433e-01  -4.1233089e-01  -1.6668610e+00   1.3468523e-01  -6.6731445e-02   3.2955847e-01   1.3439542e+00  -5.5783524e-01  -5.2330139e-01  -1.1028084e+00  -2.2908612e-01  -3.7322225e-01   2.9990156e+00   8.8916532e-01  -1.3408844e+00  -5.8609708e-01   1.2782374e+00   1.2098628e+00   3.0270005e-01   7.6229313e-02  -5.5123498e-01  -1.0251414e+00  -9.6060171e-01  -1.0850016e+00  -8.2912388e-01  -1.1498522e+00  -1.5890703e-01  -8.1649936e-02   8.4210191e-01   1.6638699e+00  -7.9812243e-01  -1.8896784e+00  -6.9486787e-01  -7.3191562e-01   2.8696582e-01   6.3996277e-01  -2.6328930e-01   6.0269051e-02   6.2468329e-02  -1.2254746e+00  -7.0093474e-02  -6.3837840e-01   1.2533186e-01  -2.5218465e-01   1.2773333e-01   9.5458470e-01  -6.0634258e-01  -2.4840855e+00  -3.0807658e-01  -8.0605742e-01  -5.6420984e-01   1.0406228e+00  -8.9426710e-01   2.2847515e+00  -2.5153949e-01  -6.6570922e-01  -2.0453706e-01  -6.6267314e-01  -4.6882679e-01   1.3666282e+00  -1.9945762e-02   3.0929380e+00   2.2710476e-01   1.6190865e+00   3.4448419e-01   3.9928374e-01   2.0744456e+00  -7.0438989e-01  -9.1922798e-01   1.1813432e+00   4.1997585e-01
   1.0540083e+00   2.8501941e-01   3.9209180e-01  -8.6328952e-01  -4.5300255e-01  -1.5244295e+00   1.9852843e-01   1.3313203e-01   3.7472709e-01   1.4465872e+00  -6.9040231e-01  -5.7797031e-01  -1.3073994e+00  -1.5382384e-01  -3.8798599e-01   2.9066752e+00   7.1314933e-01  -1.0465914e+00  -2.5829325e-01   1.1068803e+00   1.2579795e+00   9.5837372e-02  -7.1306390e-02  -6.1234228e-01  -9.9320237e-01  -7.9198734e-01  -8.5407011e-01  -5.4579572e-01  -7.6881711e-01   5.6119415e-02   2.1021976e-01   6.0636635e-01   1.4993153e+00  -9.1382269e-01  -1.8613972e+00  -6.4100496e-01  -5.0639240e-01   3.8931187e-01   8.0344446e-01  -4.6761440e-01  -3.0986530e-02  -1.3593785e-01  -1.2540763e+00  -2.4394510e-01  -6.3231925e-01  -1.0698859e-03  -1.8879924e-01   4.6447294e-02   1.0073086e+00  -7.0092086e-01  -2.6302585e+00  -4.6797924e-01  -8.2249699e-01  -8.2245962e-01   1.0584880e+00  -9.9271188e-01   2.2789775e+00  -3.5917355e-01  -6.4685575e-01  -3.1459133e-01  -6.6974346e-01  -6.0533611e-01   1.4715827e+00  -1.7154378e-02   3.0767642e+00   2.6370009e-01   1.5971927e+00   4.1822298e-01   4.9609907e-01   1.8848260e+00  -7.2018872e-01  -4.9192147e-01   1.4101423e+00   5.0072249e-01
   8.7995222e-01   1.6319838e-01   1.5914094e-01  -9.8598698e-01  -4.8059151e-01  -1.3664729e+00   2.8547850e-01   3.3832112e-01   4.4969806e-01   1.5473224e+00  -8.4597245e-01  -6.5858570e-01  -1.5219914e+00  -9.9462426e-02  -3.6095307e-01   2.8059572e+00   5.2908829e-01  -7.3490945e-01   7.5288990e-02   9.0431335e-01   1.3125771e+00  -1.2178496e-01  -2.2650406e-01  -6.6536668e-01  -9.5178786e-01  -6.1075393e-01  -6.1336103e-01  -2.4831012e-01  -3.7347952e-01   2.8968054e-01   5.0494948e-01   3.4931501e-01   1.3158801e+00  -1.0239053e+00  -1.8197407e+00  -5.7244984e-01  -2.7366534e-01   5.2322837e-01   9.7655448e-01  -6.8789557e-01  -1.4027769e-01  -3.4128693e-01  -1.2835880e+00  -4.1112408e-01  -6.2968830e-01  -1.0867164e-01  -1.2334463e-01   6.3903565e-03   1.0647748e+00  -8.2103095e-01  -2.7903179e+00  -6.4760617e-01  -8.5480842e-01  -1.0580348e+00   1.0558505e+00  -1.0305531e+00   2.2721797e+00  -4.9610135e-01  -6.5490660e-01  -4.5190117e-01  -7.0077196e-01  -7.0960942e-01   1.5539599e+00  -8.0463057e-03   3.0385366e+00   3.2812628e-01   1.5610032e+00   5.0026187e-01   5.9253797e-01   1.6737090e+00  -7.2251925e-01  -5.0669349e-02   1.6395422e+00   5.8197197e-01
   6.7737292e-01   1.9162349e-02  -8.0539711e-02  -1.1126471e+00  -4.9465032e-01  -1.1948353e+00   3.9237748e-01   5.4547917e-01   5.5330883e-01   1.6468812e+00  -1.0230117e+00  -7.6493181e-01  -1.7417914e+00  -6.6802390e-02  -2.9281784e-01   2.7006262e+00   3.4049462e-01  -4.1251291e-01   4.0683447e-01   6.7315994e-01   1.3747361e+00  -3.4617956e-01  -3.8754089e-01  -7.0831097e-01  -9.0070404e-01  -4.2085661e-01  -3.6715854e-01   5.5376105e-02   2.7405374e-02   5.3668832e-01   7.9665523e-01   7.5363390e-02   1.1168372e+00  -1.1258333e+00  -1.7633499e+00  -4.9137439e-01  -3.8062818e-02   6.8591224e-01   1.1578005e+00  -9.2054857e-01  -2.6548947e-01  -5.4944660e-01  -1.3121868e+00  -5.6877155e-01  -6.2928344e-01  -1.9576721e-01  -5.5389352e-02   7.5308606e-03   1.1276625e+00  -9.6552159e-01  -2.9615704e+00  -8.4390916e-01  -9.0303226e-01  -1.2661423e+00   1.0330367e+00  -1.0075221e+00   2.2666245e+00  -6.6112484e-01  -6.9159360e-01  -6.1451848e-01  -7.5671281e-01  -7.7959741e-01   1.6121605e+00   6.6808387e-03   2.9807316e+00   4.1870366e-01   1.5128762e+00   5.8930265e-01   6.8854581e-01   1.4439548e+00  -7.1090264e-01   3.9335959e-01   1.8661717e+00   6.6312753e-01
   4.4925361e-01  -1.4400185e-01  -3.2324429e-01  -1.2417683e+00  -4.9531676e-01  -1.0116733e+00   5.1561456e-01   7.5151401e-01   6.8391221e-01   1.7465078e+00  -1.2195948e+00  -8.9608247e-01  -1.9620546e+00  -5.5815234e-02  -1.8509020e-01   2.5949687e+00   1.5058990e-01  -8.6676552e-02   7.2887485e-01   4.1655968e-01   1.4457170e+00  -5.7353265e-01  -5.5273540e-01  -7.3975201e-01  -8.4029586e-01  -2.2672362e-01  -1.2010057e-01   3.5707830e-01   4.2477076e-01   7.9182314e-01   1.0798025e+00  -2.1100695e-01   9.0561544e-01  -1.2175843e+00  -1.6914414e+00  -4.0036006e-01   1.9617407e-01   8.7386518e-01   1.3457803e+00  -1.1619256e+00  -4.0427823e-01  -7.5658078e-01  -1.3381395e+00  -7.1456267e-01  -6.2975783e-01  -2.6119025e-01   1.5615986e-02   4.8800752e-02   1.1967897e+00  -1.1327438e+00  -3.1410902e+00  -1.0535291e+00  -9.6668853e-01  -1.4429846e+00   9.9126654e-01  -9.2470266e-01   2.2649471e+00  -8.5241277e-01  -7.5777490e-01  -7.9990591e-01  -8.3770866e-01  -8.1415637e-01   1.6456260e+00   2.6504205e-02   2.9064915e+00   5.3318827e-01   1.4558304e+00   6.8422239e-01   7.8448479e-01   1.1985037e+00  -6.8557025e-01   8.2882135e-01   2.0870513e+00   7.4398820e-01
   1.9910059e-01  -3.2287814e-01  -5.6540879e-01  -1.3720629e+00  -4.8325988e-01  -8.1945016e-01   6.5123693e-01   9.5362590e-01   8.3937357e-01   1.8477766e+00  -1.4333581e+00  -1.0503740e+00  -2.1781693e+00  -6.5658173e-02  -4.0112874e-02   2.4935569e+00  -3.7741443e-02   2.3497353e-01   1.0345113e+00   1.3817004e-01   1.5268018e+00  -8.0026212e-01  -7.2052624e-01  -7.5886311e-01  -7.7144911e-01  -3.3097049e-02   1.2293718e-01   6.4869044e-01   8.0951486e-01   1.0496814e+00   1.3493389e+00  -5.0528838e-01   6.8574420e-01  -1.2976567e+00  -1.6038819e+00  -3.0229720e-01   4.2498753e-01   1.0829571e+00   1.5391013e+00  -1.4083568e+00  -5.5411943e-01  -9.5921066e-01  -1.3598873e+00  -8.4672793e-01  -6.2970652e-01  -3.0433362e-01   9.0240890e-02   1.2808333e-01   1.2729699e+00  -1.3205054e+00  -3.3258238e+00  -1.2728252e+00  -1.0447693e+00  -1.5858081e+00   9.3258057e-01  -7.8458049e-01   2.2699515e+00  -1.0674751e+00  -8.5334917e-01  -1.0049375e+00  -9.4304504e-01  -8.1308081e-01   1.6548297e+00   5.1068762e-02   2.8194477e+00   6.6882680e-01   1.3933464e+00   7.8405855e-01   8.8103316e-01   9.4037936e-01  -6.4742812e-01   1.2445832e+00   2.2995996e+00   8.2468508e-01
  -6.9060040e-02  -5.1375647e-01  -8.0363382e-01  -1.5024663e+00  -4.5960261e-01  -6.2091942e-01   7.9507356e-01   1.1493206e+00   1.0170741e+00   1.9523709e+00  -1.6614605e+00  -1.2254041e+00  -2.3857333e+00  -9.4729674e-02   1.3894202e-01   2.4010001e+00  -2.2198321e-01   5.4473351e-01   1.3176088e+00  -1.5785117e-01   1.6191218e+00  -1.0230662e+00  -8.8944728e-01  -7.6540799e-01  -6.9556422e-01   1.5514474e-01   3.5697894e-01   9.2249291e-01   1.1727921e+00   1.3049235e+00   1.6008065e+00  -8.0298645e-01   4.6079345e-01  -1.3650497e+00  -1.5012333e+00  -2.0026822e-01   6.4459472e-01   1.3085102e+00   1.7362950e+00  -1.6561839e+00  -7.1235557e-01  -1.1542438e+00  -1.3761206e+00  -9.6404172e-01  -6.2775524e-01  -3.2514982e-01   1.6897650e-01   2.4224250e-01   1.3568719e+00  -1.5260417e+00  -3.5126958e+00  -1.4979108e+00  -1.1357534e+00  -1.6929032e+00   8.5973411e-01  -5.9104778e-01   2.2843988e+00  -1.3031557e+00  -9.7720261e-01  -1.2259158e+00  -1.0711355e+00  -7.7710195e-01   1.6412228e+00   8.0163645e-02   2.7235334e+00   8.2242184e-01   1.3291499e+00   8.8797431e-01   9.7906475e-01   6.7268907e-01  -5.9799398e-01   1.6301107e+00   2.5016103e+00   9.0559058e-01
  -3.5071552e-01  -7.1268082e-01  -1.0347124e+00  -1.6321368e+00  -4.2582864e-01  -4.1909039e-01   9.4286764e-01   1.3364123e+00   1.2139238e+00   2.0618509e+00  -1.9005627e+00  -1.4180641e+00  -2.5806261e+00  -1.4075947e-01   3.4810150e-01   2.3216950e+00  -4.0000755e-01   8.3511144e-01   1.5729567e+00  -4.6688902e-01   1.7234820e+00  -1.2389664e+00  -1.0581072e+00  -7.5970864e-01  -6.1450279e-01   3.3317733e-01   5.7710731e-01   1.1714504e+00   1.5063116e+00   1.5524181e+00   1.8304298e+00  -1.0996673e+00   2.3430759e-01  -1.4192252e+00  -1.3847619e+00  -9.7420337e-02   8.5157525e-01   1.5454011e+00   1.9357377e+00  -1.9017888e+00  -8.7624765e-01  -1.3389764e+00  -1.3858406e+00  -1.0657836e+00  -6.2264371e-01  -3.2413456e-01   2.5214532e-01   3.8719463e-01   1.4488899e+00  -1.7460104e+00  -3.6987113e+00  -1.7247027e+00  -1.2376448e+00  -1.7635680e+00   7.7606296e-01  -3.4935594e-01   2.3107933e+00  -1.5556530e+00  -1.1271940e+00  -1.4586133e+00  -1.2195416e+00  -7.0785534e-01   1.6071361e+00   1.1368239e-01   2.6227945e+00   9.9040830e-01   1.2669847e+00   9.9520934e-01   1.0795189e+00   3.9861166e-01  -5.3930932e-01   1.9758421e+00   2.6912080e+00   9.8720968e-01
  -6.4093356e-01  -9.1551225e-01  -1.2556655e+00  -1.7604443e+00  -3.8367962e-01  -2.1717458e-01   1.0904137e+00   1.5130194e+00   1.4263852e+00   2.1774325e+00  -2.1468349e+00  -1.6246039e+00  -2.7590795e+00  -2.0092349e-01   5.8264894e-01   2.2595904e+00  -5.7008623e-01   1.0991236e+00   1.7963945e+00  -7.8394442e-01   1.8402009e+00  -1.4453448e+00  -1.2251780e+00  -7.4258714e-01  -5.3050738e-01   4.9642653e-01   7.7863867e-01   1.3894863e+00   1.8026323e+00   1.7873811e+00   2.0351834e+00  -1.3910161e+00   9.7336303e-03  -1.4600545e+00  -1.2564082e+00   3.1662415e-03   1.0429541e+00   1.7881817e+00   2.1355870e+00  -2.1416209e+00  -1.0430316e+00  -1.5110754e+00  -1.3884023e+00  -1.1516783e+00  -6.1329763e-01  -3.0229490e-01   3.3982826e-01   5.5802221e-01   1.5490372e+00  -1.9765184e+00  -3.8810461e+00  -1.9489830e+00  -1.3480325e+00  -1.7980380e+00   6.8532855e-01  -6.6015410e-02   2.3511853e+00  -1.8205675e+00  -1.3001816e+00  -1.6983399e+00  -1.3850300e+00  -6.0781698e-01   1.5556452e+00   1.5157063e-01   2.5212064e+00   1.1689353e+00   1.2103916e+00   1.1050203e+00   1.1832716e+00   1.2136961e-01  -4.7382962e-01   2.2735395e+00   2.8667901e+00   1.0700588e+00
  -9.3446537e-01  -1.1180069e+00  -1.4637833e+00  -1.8869530e+00  -3.3504989e-01  -1.8511020e-02   1.2336931e+00   1.6775578e+00   1.6505134e+00   2.2997932e+00  -2.3959947e+00  -1.8407303e+00  -2.9177480e+00  -2.7197369e-01   8.3721123e-01   2.2179725e+00  -7.3089423e-01   1.3305852e+00   1.9848965e+00  -1.1037370e+00   1.9689751e+00  -1.6399747e+00  -1.3893949e+00  -7.1528574e-01  -4.4609948e-01   6.4076243e-01   9.5731000e-01   1.5717220e+00   2.0554440e+00   2.0055027e+00   2.2128360e+00  -1.6729084e+00  -2.0965423e-01  -1.4877566e+00  -1.1187210e+00   9.8607816e-02   1.2162760e+00   2.0312128e+00   2.3337438e+00  -2.3722272e+00  -1.2099801e+00  -1.6685470e+00  -1.3835357e+00  -1.2218227e+00  -5.9888323e-01  -2.6110419e-01   4.3181477e-01   7.4912516e-01   1.6568682e+00  -2.2131822e+00  -4.0571194e+00  -2.1664772e+00  -1.4641669e+00  -1.7973962e+00   5.9154789e-01   2.5135748e-01   2.4070001e+00  -2.0929823e+00  -1.4920894e+00  -1.9400392e+00  -1.5636644e+00  -4.8021479e-01   1.4904037e+00   1.9376389e-01   2.4225044e+00   1.3539500e+00   1.1625012e+00   1.2166154e+00   1.2910128e+00  -1.5581672e-01  -4.0429678e-01   2.5166016e+00   3.0269635e+00   1.1545405e+00
  -1.2258796e+00  -1.3159071e+00  -1.6566700e+00  -2.0113992e+00  -2.8188437e-01   1.7352665e-01   1.3690042e+00   1.8287327e+00   1.8820132e+00   2.4289199e+00  -2.6433834e+00  -2.0617341e+00  -3.0537743e+00  -3.5037339e-01   1.1058751e+00   2.1992830e+00  -8.8150531e-01   1.5243834e+00   2.1366182e+00  -1.4208334e+00   2.1087814e+00  -1.8210442e+00  -1.5495671e+00  -6.7936945e-01  -3.6395895e-01   7.6268238e-01   1.1094662e+00   1.7146687e+00   2.2598184e+00   2.2030612e+00   2.3619724e+00  -1.9414914e+00  -4.2083001e-01  -1.5028312e+00  -9.7475350e-01   1.8633801e-01   1.3696705e+00   2.2688118e+00   2.5278419e+00  -2.5902862e+00  -1.3744675e+00  -1.8097000e+00  -1.3713408e+00  -1.2766067e+00  -5.7884264e-01  -2.0244628e-01   5.2757907e-01   9.5440340e-01   1.7714327e+00  -2.4512223e+00  -4.2246407e+00  -2.3729447e+00  -1.5830480e+00  -1.7634701e+00   4.9881625e-01   5.9424102e-01   2.4789010e+00  -2.3675698e+00  -1.6980145e+00  -2.1784088e+00  -1.7509346e+00  -3.2891929e-01   1.4154535e+00   2.4012077e-01   2.3300329e+00   1.5412830e+00   1.1258530e+00   1.3290859e+00   1.4031373e+00  -4.2979014e-01  -3.3359843e-01   2.7003227e+00   3.1704839e+00   1.2408246e+00
  -1.5097201e+00  -1.5050414e+00  -1.8322859e+00  -2.1336649e+00  -2.2608379e-01   3.5563668e-01   1.4930771e+00   1.9655290e+00   2.1163101e+00   2.5640075e+00  -2.8840745e+00  -2.2826412e+00  -3.1648529e+00  -4.3243186e-01   1.3823306e+00   2.2049746e+00  -1.0213776e+00   1.6767158e+00   2.2509000e+00  -1.7297951e+00   2.2578213e+00  -1.9871680e+00  -1.7045970e+00  -6.3661531e-01  -2.8679184e-01   8.5947432e-01   1.2322381e+00   1.8163635e+00   2.4124176e+00   2.3770182e+00   2.4819910e+00  -2.1932705e+00  -6.2108532e-01  -1.5059923e+00  -8.2793192e-01   2.6421379e-01   1.5018968e+00   2.4954002e+00   2.7152671e+00  -2.7926488e+00  -1.5340344e+00  -1.9331130e+00  -1.3522607e+00  -1.3166364e+00  -5.5290977e-01  -1.2855134e-01   6.2628313e-01   1.1674623e+00   1.8912625e+00  -2.6855891e+00  -4.3816374e+00  -2.5642810e+00  -1.7015207e+00  -1.6987260e+00   4.1112705e-01   9.5344921e-01   2.5666954e+00  -2.6387275e+00  -1.9123713e+00  -2.4080460e+00  -1.9419138e+00  -1.5831868e-01   1.3350198e+00   2.9035707e-01   2.2466142e+00   1.7267277e+00   1.1022447e+00   1.4413409e+00   1.5196538e+00  -6.9752673e-01  -2.6461969e-01   2.8220896e+00   3.2962041e+00   1.3287387e+00
  -1.7806801e+00  -1.6814288e+00  -1.9889812e+00  -2.2537433e+00  -1.6942159e-01   5.2470239e-01   1.6031720e+00   2.0872019e+00   2.3486372e+00   2.7034166e+00  -3.1130120e+00  -2.4983746e+00  -3.2492835e+00  -5.1443294e-01   1.6600363e+00   2.2354108e+00  -1.1503279e+00   1.7852840e+00   2.3282307e+00  -2.0253360e+00   2.4135159e+00  -2.1373865e+00  -1.8535003e+00  -5.8889595e-01  -2.1719209e-01   9.2935046e-01   1.3236979e+00   1.8764403e+00   2.5116449e+00   2.5250924e+00   2.5730804e+00  -2.4251944e+00  -8.0808751e-01  -1.4981034e+00  -6.8189875e-01   3.3060148e-01   1.6123710e+00   2.7056606e+00   2.8932028e+00  -2.9763862e+00  -1.6864457e+00  -2.0376102e+00  -1.3270343e+00  -1.3426661e+00  -5.2110938e-01  -4.1926184e-02   7.2680249e-01   1.3818310e+00   2.0143920e+00  -2.9111144e+00  -4.5264470e+00  -2.7366247e+00  -1.8163709e+00  -1.6061644e+00   3.3219513e-01   1.3194032e+00   2.6692846e+00  -2.9007294e+00  -2.1290662e+00  -2.6236073e+00  -2.1314368e+00   2.6816091e-02   1.2532998e+00   3.4398731e-01   2.1744431e+00   1.9061158e+00   1.0926191e+00   1.5520492e+00   1.6401144e+00  -9.5620755e-01  -2.0009307e-01   2.8814982e+00   3.4030371e+00   1.4176810e+00
  -2.0337797e+00  -1.8413828e+00  -2.1255160e+00  -2.3717023e+00  -1.1347484e-01   6.7790371e-01   1.6971540e+00   2.1932635e+00   2.5741355e+00   2.8446902e+00  -3.3251692e+00  -2.7039214e+00  -3.3060098e+00  -5.9275669e-01   1.9324001e+00   2.2898089e+00  -1.2684902e+00   1.8494267e+00   2.3701786e+00  -2.3024803e+00   2.5725483e+00  -2.2711492e+00  -1.9954220e+00  -5.3806406e-01  -1.5750426e-01   9.7154349e-01   1.3829807e+00   1.8961344e+00   2.5577277e+00   2.6458086e+00   2.6361727e+00  -2.6347280e+00  -9.7992223e-01  -1.4801192e+00  -5.4034501e-01   3.8443807e-01   1.7011664e+00   2.8946866e+00   3.0587007e+00  -3.1388427e+00  -1.8297368e+00  -2.1222502e+00  -1.2966325e+00  -1.3555435e+00  -4.8374313e-01   5.4718076e-02   8.2777077e-01   1.5911841e+00   2.1384060e+00  -3.1226807e+00  -4.6576916e+00  -2.8864651e+00  -1.9244214e+00  -1.4892214e+00   2.6528949e-01   1.6824226e+00   2.7846588e+00  -3.1478954e+00  -2.3416992e+00  -2.8199771e+00  -2.3142918e+00   2.2147090e-01   1.1742548e+00   4.0028006e-01   2.1150054e+00   2.0753888e+00   1.0969940e+00   1.6595966e+00   1.7635700e+00  -1.2032840e+00  -1.4245349e-01   2.8803870e+00   3.4899413e+00   1.5065588e+00
  -2.2645387e+00  -1.9816086e+00  -2.2410671e+00  -2.4876365e+00  -5.9570964e-02   8.1282020e-01   1.7735418e+00   2.2834692e+00   2.7879660e+00   2.9846254e+00  -3.5157275e+00  -2.8944945e+00  -3.3346452e+00  -6.6399264e-01   2.1929708e+00   2.3662322e+00  -1.3762617e+00   1.8701840e+00   2.3792854e+00  -2.5567121e+00   2.7309561e+00  -2.3882823e+00  -2.1296441e+00  -4.8584413e-01  -1.0969340e-01   9.8635930e-01   1.4103635e+00   1.8782155e+00   2.5527270e+00   2.7385216e+00   2.6728778e+00  -2.8199138e+00  -1.1351167e+00  -1.4530352e+00  -4.0683794e-01   4.2526573e-01   1.7689883e+00   3.0581284e+00   3.2087672e+00  -3.2776947e+00  -1.9622441e+00  -2.1863317e+00  -1.2621890e+00  -1.3561711e+00  -4.4136512e-01   1.5853924e-01   9.2763764e-01   1.7895565e+00   2.2605155e+00  -3.3154022e+00  -4.7742305e+00  -3.0107491e+00  -2.0226247e+00  -1.3516776e+00   2.1308232e-01   2.0330239e+00   2.9099379e+00  -3.3747668e+00  -2.5437848e+00  -2.9924388e+00  -2.4854135e+00   4.2052973e-01   1.1014171e+00   4.5823419e-01   2.0690246e+00   2.2306643e+00   1.1144363e+00   1.7620626e+00   1.8885520e+00  -1.4365291e+00  -9.3705233e-02   2.8227787e+00   3.5559228e+00   1.5937615e+00
  -2.4691356e+00  -2.0992919e+00  -2.3352209e+00  -2.6016196e+00  -8.7515045e-03   9.2751822e-01   1.8315290e+00   2.3578016e+00   2.9854301e+00   3.1193992e+00  -3.6802543e+00  -3.0656828e+00  -3.3354777e+00  -7.2504618e-01   2.4356290e+00   2.4616312e+00  -1.4742354e+00   1.8502846e+00   2.3589340e+00  -2.7841071e+00   2.8842665e+00  -2.4889435e+00  -2.2555810e+00  -4.3373909e-01  -7.5230383e-02   9.7518084e-01   1.4072902e+00   1.8268560e+00   2.5004648e+00   2.8034087e+00   2.6853994e+00  -2.9794067e+00  -1.2726424e+00  -1.4178517e+00  -2.8465619e-01   4.5323709e-01   1.8171223e+00   3.1923257e+00   3.3404645e+00  -3.3910140e+00  -2.0826157e+00  -2.2294139e+00  -1.2249291e+00  -1.3454877e+00  -3.9475229e-01   2.6663575e-01   1.0247344e+00   1.9715415e+00   2.3776530e+00  -3.4848055e+00  -4.8751005e+00  -3.1069778e+00  -2.1081532e+00  -1.1975721e+00   1.7752132e-01   2.3622159e+00   3.0414549e+00  -3.5762833e+00  -2.7289818e+00  -3.1368386e+00  -2.6400658e+00   6.1891351e-01   1.0377184e+00   5.1658044e-01   2.0364357e+00   2.3683025e+00   1.1430850e+00   1.8572260e+00   2.0130853e+00  -1.6540717e+00  -5.5308067e-02   2.7147321e+00   3.6000646e+00   1.6771733e+00
  -2.6445428e+00  -2.1921757e+00  -2.4079548e+00  -2.7136487e+00   3.8246527e-02   1.0206169e+00   1.8709768e+00   2.4164487e+00   3.1620973e+00   3.2447373e+00  -3.8148812e+00  -3.2135814e+00  -3.3094586e+00  -7.7323708e-01   2.6547748e+00   2.5719360e+00  -1.5631229e+00   1.7940539e+00   2.3131996e+00  -2.9814452e+00   3.0276710e+00  -2.5735668e+00  -2.3727606e+00  -3.8295695e-01  -5.4999918e-02   9.4042150e-01   1.3763442e+00   1.7474377e+00   2.4063779e+00   2.8414394e+00   2.6764370e+00  -3.1124881e+00  -1.3919013e+00  -1.3755488e+00  -1.7664203e-01   4.6909121e-01   1.8473599e+00   3.2944275e+00   3.4510196e+00  -3.4773291e+00  -2.1898049e+00  -2.2513484e+00  -1.1861021e+00  -1.3244649e+00  -3.4486934e-01   3.7611607e-01   1.1173431e+00   2.1324641e+00   2.4865865e+00  -3.6270045e+00  -4.9594587e+00  -3.1732949e+00  -2.1784848e+00  -1.0311216e+00   1.5973226e-01   2.6617807e+00   3.1748830e+00  -3.7479564e+00  -2.8913268e+00  -3.2497367e+00  -2.7740082e+00   8.1171373e-01   9.8535338e-01   5.7381002e-01   2.0163904e+00   2.4849740e+00   1.1802218e+00   1.9426009e+00   2.1347326e+00  -1.8544096e+00  -2.8090328e-02   2.5641052e+00   3.6215719e+00   1.7542282e+00
  -2.7886329e+00  -2.2586231e+00  -2.4596136e+00  -2.8235948e+00   8.0993304e-02   1.0913308e+00   1.8923817e+00   2.4597871e+00   3.3139348e+00   3.3561165e+00  -3.9164670e+00  -3.3349011e+00  -3.2581742e+00  -8.0638972e-01   2.8454993e+00   2.6921973e+00  -1.6436746e+00   1.7072458e+00   2.2466838e+00  -3.1462925e+00   3.1562292e+00  -2.6428006e+00  -2.4807971e+00  -3.3436099e-01  -4.9236214e-02   8.8542935e-01   1.3211617e+00   1.6463067e+00   2.2772987e+00   2.8543146e+00   2.6490788e+00  -3.2190526e+00  -1.4926967e+00  -1.3270763e+00  -8.5076129e-02   4.7410258e-01   1.8619060e+00   3.3624918e+00   3.5379367e+00  -3.5356848e+00  -2.2830513e+00  -2.2523210e+00  -1.1469239e+00  -1.2941199e+00  -2.9283038e-01   4.8416528e-01   1.2037673e+00   2.2685225e+00   2.5840487e+00  -3.7388604e+00  -5.0265267e+00  -3.2085600e+00  -2.2314851e+00  -8.5664109e-01   1.5996047e-01   2.9245300e+00   3.3053973e+00  -3.8860305e+00  -3.0254569e+00  -3.3285384e+00  -2.8836332e+00   9.9431851e-01   9.4568511e-01   6.2823030e-01   2.0072920e+00   2.5777299e+00   1.2223893e+00   2.0155070e+00   2.2506728e+00  -2.0364061e+00  -1.2194371e-02   2.3802416e+00   3.6198344e+00   1.8220064e+00
  -2.9002509e+00  -2.2976673e+00  -2.4908824e+00  -2.9311593e+00   1.1935348e-01   1.1394868e+00   1.8968170e+00   2.4883621e+00   3.4374347e+00   3.4489920e+00  -3.9827387e+00  -3.4270566e+00  -3.1838038e+00  -8.2291131e-01   3.0037386e+00   2.8167758e+00  -1.7166047e+00   1.5968014e+00   2.1643402e+00  -3.2770617e+00   3.2650921e+00  -2.6974495e+00  -2.5793564e+00  -2.8844623e-01  -5.7492657e-02   8.1434603e-01   1.2462938e+00   1.5304876e+00   2.1211760e+00   2.8443820e+00   2.6066873e+00  -3.2995718e+00  -1.5751969e+00  -1.2733551e+00  -1.1584325e-02   4.7000475e-01   1.8632741e+00   3.3955595e+00   3.5991063e+00  -3.5656939e+00  -2.3618500e+00  -2.2328928e+00  -1.1085287e+00  -1.2555368e+00  -2.3985569e-01   5.8810718e-01   1.2823999e+00   2.3768916e+00   2.6668763e+00  -3.8181157e+00  -5.0755532e+00  -3.2124076e+00  -2.2654843e+00  -6.7846660e-01   1.7755528e-01   3.1445260e+00   3.4278715e+00  -3.9876278e+00  -3.1268182e+00  -3.3716014e+00  -2.9660759e+00   1.1625280e+00   9.1919751e-01   6.7804201e-01   2.0068629e+00   2.6440723e+00   1.2655521e+00   2.0731704e+00   2.3578071e+00  -2.1992715e+00  -7.0591998e-03   2.1735921e+00   3.5944986e+00   1.8773682e+00
  -2.9792462e+00  -2.3090449e+00  -2.5027595e+00  -3.0358427e+00   1.5346136e-01   1.1655186e+00   1.8858561e+00   2.5028694e+00   3.5297317e+00   3.5190327e+00  -4.0124014e+00  -3.4882310e+00  -3.0890634e+00  -8.2185486e-01   3.1264007e+00   2.9395757e+00  -1.7825232e+00   1.4705515e+00   2.0713007e+00  -3.3730400e+00   3.3497317e+00  -2.7384126e+00  -2.6681230e+00  -2.4533978e-01  -7.8646561e-02   7.3192773e-01   1.1570216e+00   1.4073717e+00   1.9467480e+00   2.8145311e+00   2.5527851e+00  -3.3550341e+00  -1.6398932e+00  -1.2152850e+00   4.2923669e-02   4.5889387e-01   1.8541766e+00   3.3936984e+00   3.6329131e+00  -3.5675750e+00  -2.4259236e+00  -2.1940348e+00  -1.0719310e+00  -1.2098920e+00  -1.8722382e-01   6.8546269e-01   1.3517905e+00   2.4557829e+00   2.7321553e+00  -3.8634977e+00  -5.1058047e+00  -3.1852858e+00  -2.2793443e+00  -5.0087550e-01   2.1100113e-01   3.3172603e+00   3.5371010e+00  -4.0508678e+00  -3.1918433e+00  -3.3783109e+00  -3.0192890e+00   1.3126571e+00   9.0549967e-01   7.2143123e-01   2.0122449e+00   2.6820242e+00   1.3052949e+00   2.1128499e+00   2.4528961e+00  -2.3425360e+00  -1.1441668e-02   1.9552843e+00   3.5455441e+00   1.9171173e+00
  -3.0264616e+00  -2.2932155e+00  -2.4965272e+00  -3.1369260e+00   1.8368547e-01   1.1704379e+00   1.8614776e+00   2.5041454e+00   3.5887046e+00   3.5623572e+00  -4.0052130e+00  -3.5174220e+00  -2.9771378e+00  -8.0296247e-01   3.2114560e+00   3.0543113e+00  -1.8418846e+00   1.3368722e+00   1.9727059e+00  -3.4343913e+00   3.4061653e+00  -2.7666366e+00  -2.7467704e+00  -2.0482414e-01  -1.1094050e-01   6.4333703e-01   1.0591358e+00   1.2843923e+00   1.7631863e+00   2.7680685e+00   2.4909420e+00  -3.3868692e+00  -1.6875600e+00  -1.1537562e+00   7.8281123e-02   4.4311596e-01   1.8374154e+00   3.3580134e+00   3.6383281e+00  -3.5421751e+00  -2.4751966e+00  -2.1371496e+00  -1.0379952e+00  -1.1584757e+00  -1.3621800e-01   7.7400215e-01   1.4107067e+00   2.5044608e+00   2.7773666e+00  -3.8747816e+00  -5.1165726e+00  -3.1284731e+00  -2.2725144e+00  -3.2800727e-01   2.5799413e-01   3.4397812e+00   3.6280439e+00  -4.0749591e+00  -3.2180965e+00  -3.3491240e+00  -3.0420873e+00   1.4416214e+00   9.0337916e-01   7.5666507e-01   2.0201294e+00   2.6901958e+00   1.3370467e+00   2.1319792e+00   2.5327115e+00  -2.4660185e+00  -2.3475927e-02   1.7366670e+00   3.4733534e+00   1.9381816e+00
  -3.0436817e+00  -2.2513634e+00  -2.4737200e+00  -3.2334732e+00   2.1058635e-01   1.1557863e+00   1.8259581e+00   2.4931537e+00   3.6130546e+00   3.5757514e+00  -3.9620169e+00  -3.5144657e+00  -2.8515986e+00  -7.6668332e-01   3.2579938e+00   3.1547946e+00  -1.8949531e+00   1.2043136e+00   1.8735387e+00  -3.4621299e+00   3.4311596e+00  -2.7830690e+00  -2.8149410e+00  -1.6637764e-01  -1.5205667e-01   5.5391719e-01   9.5868936e-01   1.1687020e+00   1.5797230e+00   2.7085816e+00   2.4246661e+00  -3.3968600e+00  -1.7192156e+00  -1.0896581e+00   9.5057392e-02   4.2514488e-01   1.8157779e+00   3.2906143e+00   3.6149858e+00  -3.4909667e+00  -2.5097769e+00  -2.0640720e+00  -1.0074108e+00  -1.1027044e+00  -8.8067984e-02   8.5179152e-01   1.4581890e+00   2.5232126e+00   2.8005222e+00  -3.8528100e+00  -5.1072153e+00  -3.0440685e+00  -2.2450701e+00  -1.6378245e-01   3.1556168e-01   3.5107621e+00   3.6960655e+00  -4.0602525e+00  -3.2043744e+00  -3.2855731e+00  -3.0341624e+00   1.5470048e+00   9.1090050e-01   7.8218272e-01   2.0269104e+00   2.6678354e+00   1.3563218e+00   2.1283137e+00   2.5941986e+00  -2.5697960e+00  -4.0766215e-02   1.5288407e+00   3.3787717e+00   1.9377972e+00
  -3.0335357e+00  -2.1853783e+00  -2.4360838e+00  -3.3243446e+00   2.3486853e-01   1.1235706e+00   1.7817598e+00   2.4709797e+00   3.6023557e+00   3.5568571e+00  -3.8847260e+00  -3.4800401e+00  -2.7163048e+00  -7.1416467e-01   3.2662349e+00   3.2352298e+00  -1.9417856e+00   1.0812202e+00   1.7784736e+00  -3.4580688e+00   3.4224034e+00  -2.7886233e+00  -2.8722365e+00  -1.2922853e-01  -1.9922226e-01   4.6895928e-01   8.6173910e-01   1.0668675e+00   1.4052806e+00   2.6397934e+00   2.3573044e+00  -3.3870468e+00  -1.7360853e+00  -1.0238812e+00   9.4521107e-02   4.0745551e-01   1.7919413e+00   3.1945462e+00   3.5632370e+00  -3.4160206e+00  -2.5299444e+00  -1.9770452e+00  -9.8067075e-01  -1.0441203e+00  -4.3889938e-02   9.1723103e-01   1.4935967e+00   2.5132752e+00   2.8002861e+00  -3.7994644e+00  -5.0772137e+00  -2.9349499e+00  -2.1977317e+00  -1.1821924e-02   3.8021535e-01   3.5305112e+00   3.7371779e+00  -4.0082583e+00  -3.1507592e+00  -3.1902339e+00  -2.9960713e+00   1.6271076e+00   9.2554003e-01   7.9667157e-01   2.0288573e+00   2.6148677e+00   1.3589591e+00   2.1000691e+00   2.6346371e+00  -2.6541769e+00  -6.0508548e-02   1.3422023e+00   3.2631471e+00   1.9136839e+00
  -2.9993623e+00  -2.0978146e+00  -2.3855248e+00  -3.4082294e+00   2.5732859e-01   1.0761832e+00   1.7314142e+00   2.4388203e+00   3.5570685e+00   3.5043191e+00  -3.7762643e+00  -3.4156466e+00  -2.5752869e+00  -6.4721257e-01   3.2375015e+00   3.2904960e+00  -1.9822307e+00   9.7536003e-01   1.6917359e+00  -3.4247399e+00   3.3786372e+00  -2.7841483e+00  -2.9182182e+00  -9.2417782e-02  -2.4933750e-01   3.9347344e-01   7.7408545e-01   9.8459297e-01   1.2481200e+00   2.5654167e+00   2.2919499e+00  -3.3596307e+00  -1.7395632e+00  -9.5730884e-01   7.8574593e-02   3.9239850e-01   1.7683871e+00   3.0736765e+00   3.4841696e+00  -3.3199490e+00  -2.5361467e+00  -1.8786678e+00  -9.5805354e-01  -9.8437274e-01  -4.6280079e-03   9.6908396e-01   1.5166393e+00   2.4767250e+00   2.7760679e+00  -3.7175873e+00  -5.0262504e+00  -2.8046995e+00  -2.1318575e+00   1.2463229e-01   4.4812863e-01   3.5009157e+00   3.7482537e+00  -3.9216123e+00  -3.0586208e+00  -3.0666507e+00  -2.9292000e+00   1.6809700e+00   9.4434827e-01   7.9912274e-01   2.0222964e+00   2.5319099e+00   1.3413489e+00   2.0460414e+00   2.6517898e+00  -2.7196770e+00  -7.9633360e-02   1.1860185e+00   3.1283437e+00   1.8641972e+00
  -2.9450411e+00  -1.9918239e+00  -2.3240451e+00  -3.4836852e+00   2.7879971e-01   1.0163090e+00   1.6774104e+00   2.3979743e+00   3.4785233e+00   3.4178818e+00  -3.6404611e+00  -3.3235671e+00  -2.4326145e+00  -5.6822190e-01   3.1741455e+00   3.3163987e+00  -2.0159435e+00   8.9357969e-01   1.6169791e+00  -3.3652889e+00   3.2997335e+00  -2.7704040e+00  -2.9524190e+00  -5.4868073e-02  -2.9912254e-01   3.3197358e-01   7.0102385e-01   9.2648426e-01   1.1155179e+00   2.4890097e+00   2.2313598e+00  -3.3168814e+00  -1.7311717e+00  -8.9080164e-01   4.9663572e-02   3.8208154e-01   1.7473262e+00   2.9325460e+00   3.3795982e+00  -3.2058212e+00  -2.5289928e+00  -1.7718182e+00  -9.3960747e-01  -9.2518297e-01   2.8996615e-02   1.0064963e+00   1.5273917e+00   2.4163361e+00   2.7280813e+00  -3.6108600e+00  -4.9542834e+00  -2.6574942e+00  -2.0494112e+00   2.4279264e-01   5.1532784e-01   3.4253302e+00   3.7272056e+00  -3.8040006e+00  -2.9305660e+00  -2.9192216e+00  -2.8357047e+00   1.7083740e+00   9.6412638e-01   7.8886345e-01   2.0037935e+00   2.4202669e+00   1.3006329e+00   1.9657009e+00   2.6440273e+00  -2.7669994e+00  -9.4961853e-02   1.0680473e+00   2.9767309e+00   1.7884467e+00
  -2.8747970e+00  -1.8710574e+00  -2.2536663e+00  -3.5491871e+00   3.0009349e-01   9.4682037e-01   1.6220898e+00   2.3498231e+00   3.3688677e+00   3.2984310e+00  -3.4819049e+00  -3.2067908e+00  -2.2922484e+00  -4.8007704e-01   3.0794364e+00   3.3098753e+00  -2.0424100e+00   8.4149926e-01   1.5571804e+00  -3.2833475e+00   3.1867233e+00  -2.7480411e+00  -2.9743601e+00  -1.5457106e-02  -3.4527434e-01   2.8828274e-01   6.4711677e-01   8.9586084e-01   1.0134865e+00   2.4138428e+00   2.1778837e+00  -3.2610525e+00  -1.7125147e+00  -8.2517303e-01   1.0666477e-02   3.7826123e-01   1.7306346e+00   2.7761909e+00   3.2520159e+00  -3.0770532e+00  -2.5092420e+00  -1.6595550e+00  -9.2514182e-01  -8.6829085e-01   5.6524622e-02   1.0290043e+00   1.5262908e+00   2.3354174e+00   2.6573609e+00  -3.4836401e+00  -4.8616227e+00  -2.4979638e+00  -1.9529013e+00   3.4039485e-01   5.7788466e-01   3.3084076e+00   3.6731158e+00  -3.6600338e+00  -2.7703351e+00  -2.7530457e+00  -2.7184314e+00   1.7098220e+00   9.8160898e-01   7.6556706e-01   1.9703256e+00   2.2819048e+00   1.2348635e+00   1.8592526e+00   2.6104268e+00  -2.7970139e+00  -1.0336972e-01   9.9422263e-01   2.8111414e+00   1.6863805e+00
  -2.7929886e+00  -1.7395412e+00  -2.1763462e+00  -3.6031810e+00   3.2193946e-01   8.7066462e-01   1.5675546e+00   2.2958087e+00   3.2309886e+00   3.1479796e+00  -3.3057610e+00  -3.0689136e+00  -2.1578876e+00  -3.8602541e-01   2.9574164e+00   3.2691447e+00  -2.0609830e+00   8.2325854e-01   1.5145588e+00  -3.1828857e+00   3.0417713e+00  -2.7175871e+00  -2.9835752e+00   2.6905313e-02  -3.8462840e-01   2.6536526e-01   6.1599483e-01   8.9462276e-01   9.4654550e-01   2.3427829e+00   2.1334056e+00  -3.1943084e+00  -1.6852255e+00  -7.6116214e-01  -3.5235271e-02   3.8225012e-01   1.7197992e+00   2.6099428e+00   3.1045128e+00  -2.9372784e+00  -2.4777843e+00  -1.5450017e+00  -9.1422556e-01  -8.1539134e-01   7.7782168e-02   1.0365312e+00   1.5141118e+00   2.2376393e+00   2.5657369e+00  -3.3407668e+00  -4.7489940e+00  -2.3310205e+00  -1.8452898e+00   4.1575648e-01   6.3210084e-01   3.1558892e+00   3.5863074e+00  -3.4950803e+00  -2.5826503e+00  -2.5737353e+00  -2.5808133e+00   1.6864940e+00   9.9364175e-01   7.2924497e-01   1.9194344e+00   2.1194056e+00   1.1431184e+00   1.7276679e+00   2.5508367e+00  -2.8107358e+00  -1.0195116e-01   9.6841349e-01   2.6348039e+00   1.5588254e+00
  -2.7038962e+00  -1.6015231e+00  -2.0938989e+00  -3.6441416e+00   3.4492465e-01   7.9074274e-01   1.5155893e+00   2.2373997e+00   3.0684121e+00   2.9695960e+00  -3.1175646e+00  -2.9140085e+00  -2.0328163e+00  -2.8952779e-01   2.8127285e+00   3.1937888e+00  -2.0709273e+00   8.4132324e-01   1.4905170e+00  -3.0680551e+00   2.8681007e+00  -2.6794452e+00  -2.9796392e+00   7.3196344e-02  -4.1431798e-01   2.6519083e-01   6.1019455e-01   9.2317473e-01   9.1754978e-01   2.2781955e+00   2.0992976e+00  -3.1186656e+00  -1.6509119e+00  -6.9940819e-01  -8.4699996e-02   3.9484208e-01   1.7158740e+00   2.4392234e+00   2.9406660e+00  -2.7902056e+00  -2.4356054e+00  -1.4312251e+00  -9.0619780e-01  -7.6806207e-01   9.2885844e-02   1.0293715e+00   1.4919278e+00   2.1268590e+00   2.4557651e+00  -3.1873485e+00  -4.6175808e+00  -2.1616716e+00  -1.7298776e+00   4.6782302e-01   6.7467533e-01   2.9743594e+00   3.4683538e+00  -3.3150610e+00  -2.3730213e+00  -2.3872005e+00  -2.4267503e+00   1.6401844e+00   9.9734651e-01   6.8022739e-01   1.8493558e+00   1.9359084e+00   1.0255596e+00   1.5726841e+00   2.4659069e+00  -2.8093018e+00  -8.8178463e-02   9.9226557e-01   2.4512561e+00   1.4074903e+00
  -2.6115178e+00  -1.4613012e+00  -2.0079259e+00  -3.6706315e+00   3.6943568e-01   7.0978756e-01   1.4676025e+00   2.1760539e+00   2.8851925e+00   2.7672905e+00  -2.9229981e+00  -2.7464711e+00  -1.9197611e+00  -1.9409238e-01   2.6504272e+00   3.0847703e+00  -2.0714728e+00   8.9635731e-01   1.4856123e+00  -2.9430257e+00   2.6698779e+00  -2.6338974e+00  -2.9621998e+00   1.2419571e-01  -4.3192498e-01   2.8863426e-01   6.3103779e-01   9.8041011e-01   9.2758168e-01   2.2218736e+00   2.0763923e+00  -3.0359513e+00  -1.6111012e+00  -6.4043085e-01  -1.3437693e-01   4.1625984e-01   1.7194481e+00   2.2693375e+00   2.7644101e+00  -2.6394767e+00  -2.3837458e+00  -1.3211122e+00  -9.0019087e-01  -7.2769044e-01   1.0223003e-01   1.0081648e+00   1.4610544e+00   2.0069560e+00   2.3306209e+00  -3.0285407e+00  -4.4690357e+00  -1.9948192e+00  -1.6101641e+00   4.9619956e-01   7.0284851e-01   2.7709824e+00   3.3220276e+00  -3.1262168e+00  -2.1475166e+00  -2.1994132e+00  -2.2604705e+00   1.5732229e+00   9.9026878e-01   6.1913999e-01   1.7591156e+00   1.7350401e+00   8.8344045e-01   1.3967768e+00   2.3570863e+00  -2.7939426e+00  -6.0051846e-02   1.0651312e+00   2.2642409e+00   1.2349337e+00
  -2.5193898e+00  -1.3230419e+00  -1.9197690e+00  -3.6813669e+00   3.9560743e-01   6.3024403e-01   1.4245855e+00   2.1131745e+00   2.6857927e+00   2.5458627e+00  -2.7276601e+00  -2.5708465e+00  -1.8207678e+00  -1.0309933e-01   2.4757820e+00   2.9443830e+00  -2.0618786e+00   9.8716517e-01   1.4995549e+00  -2.8118333e+00   2.4520641e+00  -2.5811328e+00  -2.9310164e+00   1.8039901e-01  -4.3561672e-01   3.3541371e-01   6.7855634e-01   1.0637526e+00   9.7590841e-01   2.1749945e+00   2.0649703e+00  -2.9477763e+00  -1.5671910e+00  -5.8462177e-01  -1.8106245e-01   4.4612710e-01   1.7306243e+00   2.1052871e+00   2.5798958e+00  -2.4885282e+00  -2.3232498e+00  -1.2172573e+00  -8.9516865e-01  -6.9540577e-01   1.0645760e-01   9.7385944e-01   1.4229842e+00   1.8816832e+00   2.1939638e+00  -2.8693313e+00  -4.3054695e+00  -1.8350660e+00  -1.4896905e+00   5.0116493e-01   7.1451808e-01   2.5532301e+00   3.1511922e+00  -2.9348607e+00  -1.9125134e+00  -2.0161626e+00  -2.0863785e+00   1.4883836e+00   9.7050167e-01   5.4688288e-01   1.6485906e+00   1.5208378e+00   7.1905912e-01   1.2031122e+00   2.2265914e+00  -2.7659547e+00  -1.6234978e-02   1.1840891e+00   2.0775960e+00   1.0445014e+00
  -2.4304431e+00  -1.1906004e+00  -1.8304916e+00  -3.6752837e+00   4.2328322e-01   5.5415934e-01   1.3870935e+00   2.0500681e+00   2.4749679e+00   2.3107250e+00  -2.5368469e+00  -2.3916471e+00  -1.7371037e+00  -1.9625123e-02   2.2940819e+00   2.7761474e+00  -2.0415056e+00   1.1107062e+00   1.5312375e+00  -2.6782353e+00   2.2202442e+00  -2.5212834e+00  -2.8860025e+00   2.4193239e-01  -4.2426258e-01   4.0407103e-01   7.5146538e-01   1.1692551e+00   1.0600071e+00   2.1381032e+00   2.0647688e+00  -2.8555272e+00  -1.5204114e+00  -5.3224760e-01  -2.2185308e-01   4.8346871e-01   1.7490144e+00   1.9516061e+00   2.3913503e+00  -2.3404708e+00  -2.2551191e+00  -1.1218625e+00  -8.8997811e-01  -6.7202067e-01   1.0641867e-01   9.2767030e-01   1.3793180e+00   1.7545440e+00   2.0497847e+00  -2.7143409e+00  -4.1294043e+00  -1.6865273e+00  -1.3718720e+00   4.8367113e-01   7.0832449e-01   2.3286183e+00   2.9606492e+00  -2.7471249e+00  -1.6744346e+00  -1.8428116e+00  -1.9088987e+00   1.3887873e+00   9.3678397e-01   4.6461791e-01   1.5185339e+00   1.2976715e+00   5.3566581e-01   9.9548167e-01   2.0773487e+00  -2.7266719e+00   4.3829446e-02   1.3440527e+00   1.8951433e+00   8.4023827e-01
  -2.3469040e+00  -1.0673569e+00  -1.7408902e+00  -3.6516105e+00   4.5199111e-01   4.8308906e-01   1.3552460e+00   1.9879024e+00   2.2576514e+00   2.0677126e+00  -2.3553459e+00  -2.2131745e+00  -1.6691920e+00   5.3723426e-02   2.1104553e+00   2.5846568e+00  -2.0098976e+00   1.2621816e+00   1.5787918e+00  -2.5455987e+00   1.9804414e+00  -2.4544827e+00  -2.8272762e+00   3.0847391e-01  -3.9752618e-01   4.9199697e-01   8.4718642e-01   1.2917506e+00   1.1756566e+00   2.1111243e+00   2.0750077e+00  -2.7603719e+00  -1.4718042e+00  -4.8346582e-01  -2.5428906e-01   5.2674004e-01   1.7737482e+00   1.8122289e+00   2.2029439e+00  -2.1979887e+00  -2.1802737e+00  -1.0366592e+00  -8.8341311e-01  -6.5798697e-01   1.0312030e-01   8.7103125e-01   1.3316966e+00   1.6286956e+00   1.9022413e+00  -2.5676512e+00  -3.9436967e+00  -1.5526666e+00  -1.2598292e+00   4.4532677e-01   6.8370339e-01   2.1044555e+00   2.7559436e+00  -2.5687169e+00  -1.4394900e+00  -1.6840678e+00  -1.7323164e+00   1.2778019e+00   8.8856801e-01   3.7376544e-01   1.3705581e+00   1.0701609e+00   3.3732745e-01   7.7822217e-01   1.9129139e+00  -2.6774427e+00   1.1982959e-01   1.5379618e+00   1.7205795e+00   6.2678084e-01
  -2.2702439e+00  -9.5607757e-01  -1.6515338e+00  -3.6099420e+00   4.8094047e-01   4.1802586e-01   1.3287476e+00   1.9276723e+00   2.0388477e+00   1.8228893e+00  -2.1872616e+00  -2.0393553e+00  -1.6165800e+00   1.1495525e-01   1.9297059e+00   2.3753846e+00  -1.9668682e+00   1.4351919e+00   1.6396742e+00  -2.4168091e+00   1.7389264e+00  -2.3809342e+00  -2.7552125e+00   3.7918831e-01  -3.5592651e-01   5.9550274e-01   9.6192015e-01   1.4250527e+00   1.3170959e+00   2.0934024e+00   2.0944357e+00  -2.6632786e+00  -1.4222206e+00  -4.3835127e-01  -2.7648234e-01   5.7388747e-01   1.8035024e+00   1.6903931e+00   2.0186732e+00  -2.0632658e+00  -2.0995326e+00  -9.6285032e-01  -8.7428676e-01  -6.5336662e-01   9.7672467e-02   8.0554891e-01   1.2817381e+00   1.5068815e+00   1.7554982e+00  -2.4326658e+00  -3.7514419e+00  -1.4361591e+00  -1.1562290e+00   3.8836790e-01   6.4090575e-01   1.8876169e+00   2.5431466e+00  -2.4046948e+00  -1.2134337e+00  -1.5437789e+00  -1.5606264e+00   1.1589482e+00   8.2605625e-01   2.7601100e-01   1.2070832e+00   8.4309173e-01   1.2875951e-01   5.5612207e-01   1.7373712e+00  -2.6196129e+00   2.1052656e-01   1.7570536e+00   1.5573769e+00   4.0923024e-01
  -2.2011786e+00  -8.5881347e-01  -1.5628241e+00  -3.5503123e+00   5.0904166e-01   3.5935753e-01   1.3069264e+00   1.8701740e+00   1.8235299e+00   1.5823552e+00  -2.0358756e+00  -1.8736002e+00  -1.5779439e+00   1.6281181e-01   1.7561795e+00   2.1544628e+00  -1.9125846e+00   1.6219624e+00   1.7107717e+00  -2.2942117e+00   1.5020244e+00  -2.3009847e+00  -2.6704994e+00   4.5268327e-01  -3.0086333e-01   7.0993882e-01   1.0907689e+00   1.5621950e+00   1.4772412e+00   2.0837571e+00   2.1213893e+00  -2.5650461e+00  -1.3723406e+00  -3.9692885e-01  -2.8721935e-01   6.2243813e-01   1.8365449e+00   1.5885792e+00   1.8422598e+00  -1.9379409e+00  -2.0136202e+00  -9.0107948e-01  -8.6150736e-01  -6.5782083e-01   9.1234267e-02   7.3295837e-01   1.2309834e+00   1.3913922e+00   1.6135716e+00  -2.3120108e+00  -3.5558534e+00  -1.3387890e+00  -1.0631459e+00   3.1561750e-01   5.8098524e-01   1.6843442e+00   2.3286163e+00  -2.2592724e+00  -1.0013483e+00  -1.4247639e+00  -1.3973957e+00   1.0358101e+00   7.5020259e-01   1.7331665e-01   1.0312464e+00   6.2132519e-01  -8.4867298e-02   3.3431452e-01   1.5552153e+00  -2.5545185e+00   3.1373459e-01   1.9911982e+00   1.4086916e+00   1.9300979e-01
  -2.1397120e+00  -7.7683832e-01  -1.4750642e+00  -3.4732610e+00   5.3494964e-01   3.0685912e-01   1.2887886e+00   1.8159890e+00   1.6165375e+00   1.3520612e+00  -1.9035461e+00  -1.7186949e+00  -1.5511285e+00   1.9684593e-01   1.5936573e+00   1.9284407e+00  -1.8476442e+00   1.8136292e+00   1.7885286e+00  -2.1795803e+00   1.2759253e+00  -2.2151977e+00  -2.5741850e+00   5.2699564e-01  -2.3460402e-01   8.2985984e-01   1.2279052e+00   1.6957082e+00   1.6479594e+00   2.0805634e+00   2.1538671e+00  -2.4663383e+00  -1.3227084e+00  -3.5920812e-01  -2.8603257e-01   6.6961692e-01   1.8708015e+00   1.5084817e+00   1.6770679e+00  -1.8230878e+00  -1.9231908e+00  -8.5142185e-01  -8.4415080e-01  -6.7061539e-01   8.4963421e-02   6.5508459e-01   1.1808535e+00   1.2840494e+00   1.4801906e+00  -2.2074732e+00  -3.3601323e+00  -1.2613857e+00  -9.8195417e-01   2.3043357e-01   5.0575612e-01   1.5000764e+00   2.1187533e+00  -2.1356617e+00  -8.0746843e-01  -1.3286883e+00  -1.2456444e+00   9.1195713e-01   6.6267954e-01   6.7930321e-02   8.4677969e-01   4.0970002e-01  -2.9813697e-01   1.1815367e-01   1.3712145e+00  -2.4834853e+00   4.2634608e-01   2.2292932e+00   1.2772802e+00  -1.6292234e-02
  -2.0852150e+00  -7.1062989e-01  -1.3885280e+00  -3.3798823e+00   5.5713122e-01   2.5972252e-01   1.2730847e+00   1.7654778e+00   1.4224723e+00   1.1376291e+00  -1.7916535e+00  -1.5767286e+00  -1.5332226e+00   2.1745687e-01   1.4452792e+00   1.7040337e+00  -1.7731323e+00   2.0005806e+00   1.8690853e+00  -2.0741076e+00   1.0664998e+00  -2.1244106e+00  -2.4677154e+00   5.9961425e-01  -1.6022594e-01   9.4923239e-01   1.3667846e+00   1.8179196e+00   1.8203877e+00   2.0818358e+00   2.1896098e+00  -2.3677201e+00  -1.2737785e+00  -3.2521386e-01  -2.7323408e-01   7.1248584e-01   1.9039387e+00   1.4510078e+00   1.5260378e+00  -1.7192230e+00  -1.8288810e+00  -8.1340010e-01  -8.2152373e-01  -6.9064320e-01   7.9972321e-02   5.7380932e-01   1.1326168e+00   1.1862097e+00   1.3586710e+00  -2.1199779e+00  -3.1673364e+00  -1.2038001e+00  -9.1325820e-01   1.3664561e-01   4.1772251e-01   1.3393078e+00   1.9197531e+00  -2.0359582e+00  -6.3504852e-01  -1.2559909e+00  -1.1077513e+00   7.9087441e-01   5.6581073e-01  -3.7616437e-02   6.5786033e-01   2.1292119e-01  -5.0560469e-01  -8.6926406e-02   1.1902571e+00  -2.4078347e+00   5.4440569e-01   2.4596992e+00   1.1654235e+00  -2.1309442e-01
  -2.0365322e+00  -6.5989395e-01  -1.3035176e+00  -3.2718494e+00   5.7395146e-01   2.1662454e-01   1.2583853e+00   1.7187833e+00   1.2455873e+00   9.4418196e-01  -1.7005862e+00  -1.4490591e+00  -1.5206661e+00   2.2587762e-01   1.3134948e+00   1.4878690e+00  -1.6906507e+00   2.1728423e+00   1.9484268e+00  -1.9784173e+00   8.7911777e-01  -2.0297711e+00  -2.3529496e+00   6.6754440e-01  -8.1513843e-02   1.0616800e+00   1.5003972e+00   1.9212692e+00   1.9852902e+00   2.0853260e+00   2.2261860e+00  -2.2696946e+00  -1.2259663e+00  -2.9500850e-01  -2.4990602e-01   7.4809895e-01   1.9334648e+00   1.4162973e+00   1.3916304e+00  -1.6263328e+00  -1.7313662e+00  -7.8602262e-01  -7.9321130e-01  -7.1646216e-01   7.7291766e-02   4.9104253e-01   1.0873678e+00   1.0987811e+00   1.2518098e+00  -2.0495999e+00  -2.9802532e+00  -1.1649244e+00  -8.5687031e-01   3.8478175e-02   3.1998293e-01   1.2054751e+00   1.7373650e+00  -1.9610741e+00  -4.8628285e-01  -1.2058675e+00  -9.8538514e-01   6.7589895e-01   4.6247129e-01  -1.4053055e-01   4.6893672e-01   3.5435238e-02  -7.0201196e-01  -2.7557190e-01   1.0171864e+00  -2.3288901e+00   6.6323666e-01   2.6707032e+00   1.0748556e+00  -3.9200707e-01
  -1.9921004e+00  -6.2362714e-01  -1.2204003e+00  -3.1514043e+00   5.8377652e-01   1.7583303e-01   1.2431596e+00   1.6758415e+00   1.0896671e+00   7.7617888e-01  -1.6297704e+00  -1.3363145e+00  -1.5093901e+00   2.2411399e-01   1.2000361e+00   1.2862387e+00  -1.6023121e+00   2.3204940e+00   2.0225339e+00  -1.8925899e+00   7.1847444e-01  -1.9327412e+00  -2.2321474e+00   7.2741513e-01  -2.8132948e-03   1.1607566e+00   1.6215504e+00   1.9986294e+00   2.1334386e+00   2.0886174e+00   2.2610782e+00  -2.1727266e+00  -1.1796939e+00  -2.6870222e-01  -2.1784468e-01   7.7366369e-01   1.9568434e+00   1.4037563e+00   1.2757795e+00  -1.5439202e+00  -1.6314200e+00  -7.6784236e-01  -7.5910194e-01  -7.4634780e-01   7.7842876e-02   4.0869634e-01   1.0460160e+00   1.0222466e+00   1.1617957e+00  -1.9956057e+00  -2.8012900e+00  -1.1427526e+00  -8.1183375e-01  -5.9542850e-02   2.1611326e-01   1.1008714e+00   1.5766635e+00  -1.9107247e+00  -3.6227615e-01  -1.1763137e+00  -8.7946482e-01   5.7015978e-01   3.5596089e-01  -2.3780872e-01   2.8454213e-01  -1.1870904e-01  -8.8249142e-01  -4.4268639e-01   8.5662179e-01  -2.2479817e+00   7.7761822e-01   2.8509937e+00   1.0066986e+00  -5.4802508e-01
  -1.9500736e+00  -6.0021320e-01  -1.1396259e+00  -3.0213105e+00   5.8508446e-01   1.3534602e-01   1.2258541e+00   1.6363993e+00   9.5789966e-01   6.3725981e-01  -1.5777367e+00  -1.2384301e+00  -1.4949867e+00   2.1483788e-01   1.1059094e+00   1.1048637e+00  -1.5106918e+00   2.4341028e+00   2.0875333e+00  -1.8162022e+00   5.8842405e-01  -1.8350683e+00  -2.1079261e+00   7.7562830e-01   7.1159213e-02   1.2402387e+00   1.7231756e+00   2.0436166e+00   2.2560056e+00   2.0892199e+00   2.2917660e+00  -2.0772630e+00  -1.1354238e+00  -2.4644855e-01  -1.7945782e-01   7.8670129e-01   1.9716185e+00   1.4120996e+00   1.1798492e+00  -1.4710670e+00  -1.5299601e+00  -7.5703314e-01  -7.1938852e-01  -7.7835819e-01   8.2417934e-02   3.2865855e-01   1.0092818e+00   9.5668968e-01   1.0901385e+00  -1.9565224e+00  -2.6323861e+00  -1.1344821e+00  -7.7649233e-01  -1.5270320e-01   1.1003157e-01   1.0265876e+00   1.4418395e+00  -1.8834647e+00  -2.6306650e-01  -1.1642288e+00  -7.9014919e-01   4.7651717e-01   2.4985417e-01  -3.2632235e-01   1.0910234e-01  -2.4601081e-01  -1.0427529e+00  -5.8362058e-01   7.1277556e-01  -2.1664426e+00   8.8201025e-01   2.9901319e+00   9.6140274e-01  -6.7672304e-01
  -1.9084412e+00  -5.8754691e-01  -1.0617203e+00  -2.8847598e+00   5.7657877e-01   9.3057313e-02   1.2049689e+00   1.6000376e+00   8.5274545e-01   5.3010002e-01  -1.5422206e+00  -1.1547136e+00  -1.4729039e+00   2.0124034e-01   1.0314020e+00   9.4868127e-01  -1.4187375e+00   2.5051585e+00   2.1398421e+00  -1.7483759e+00   4.9182550e-01  -1.7387192e+00  -1.9831809e+00   8.0854181e-01   1.3554052e-01   1.2944235e+00   1.7986468e+00   2.0508856e+00   2.3449522e+00   2.0846635e+00   2.3158070e+00  -1.9837353e+00  -1.0936750e+00  -2.2842571e-01  -1.3762101e-01   7.8519646e-01   1.9755433e+00   1.4394000e+00   1.1045982e+00  -1.4065049e+00  -1.4280691e+00  -7.5147983e-01  -6.7454311e-01  -8.1040897e-01   9.1668406e-02   2.5276337e-01   9.7769985e-01   9.0181938e-01   1.0376192e+00  -1.9302276e+00  -2.4749521e+00  -1.1366520e+00  -7.4860194e-01  -2.3623642e-01   5.8491018e-03   9.8248378e-01   1.3360187e+00  -1.8767788e+00  -1.8769657e-01  -1.1655777e+00  -7.1685597e-01   3.9749793e-01   1.4783612e-01  -4.0293756e-01  -5.3253731e-02  -3.4367164e-01  -1.1792449e+00  -6.9436713e-01   5.8927265e-01  -2.0855936e+00   9.7081599e-01   3.0789977e+00   9.3869678e-01  -7.7444693e-01
  -1.8651378e+00  -5.8317777e-01  -9.8725703e-01  -2.7452426e+00   5.5729649e-01   4.6939170e-02   1.1791264e+00   1.5661972e+00   7.7581004e-01   4.5628408e-01  -1.5202912e+00  -1.0839361e+00  -1.4386613e+00   1.8685243e-01   9.7610155e-01   8.2165722e-01  -1.3296397e+00   2.5264888e+00   2.1763029e+00  -1.6878377e+00   4.3040589e-01  -1.6457854e+00  -1.8609764e+00   8.2267985e-01   1.8557147e-01   1.3184185e+00   1.8420999e+00   2.0163889e+00   2.3934002e+00   2.0725823e+00   2.3309117e+00  -1.8925539e+00  -1.0550200e+00  -2.1480366e-01  -9.5498049e-02   7.6772759e-01   1.9667082e+00   1.4831425e+00   1.0501473e+00  -1.3486965e+00  -1.3269857e+00  -7.4887725e-01  -6.2526997e-01  -8.4035423e-01   1.0609988e-01   1.8275825e-01   9.5162610e-01   8.5699502e-01   1.0042594e+00  -1.9140587e+00  -2.3298395e+00  -1.1453128e+00  -7.2547629e-01  -3.0548307e-01  -9.2290068e-02   9.6719340e-01   1.2611160e+00  -1.8872217e+00  -1.3432750e-01  -1.1756043e+00  -6.5830948e-01   3.3522574e-01   5.3531206e-02  -4.6466615e-01  -1.9887182e-01  -4.0974387e-01  -1.2892840e+00  -7.7175018e-01   4.8898080e-01  -2.0067184e+00   1.0386708e+00   3.1101990e+00   9.3755225e-01  -8.3848914e-01
  -1.8181399e+00  -5.8446451e-01  -9.1681589e-01  -2.6063844e+00   5.2670424e-01  -4.7703513e-03   1.1471328e+00   1.5342087e+00   7.2772901e-01   4.1620199e-01  -1.5085017e+00  -1.0244414e+00  -1.3880804e+00   1.7534439e-01   9.3892948e-01   7.2663157e-01  -1.2466694e+00   2.4926397e+00   2.1943053e+00  -1.6329884e+00   4.0464990e-01  -1.5583636e+00  -1.7444113e+00   8.1495504e-01   2.1686105e-01   1.3084098e+00   1.8487361e+00   1.9375985e+00   2.3959650e+00   2.0507969e+00   2.3350147e+00  -1.8040890e+00  -1.0200636e+00  -2.0570178e-01  -5.6337429e-02   7.3357241e-01   1.9436604e+00   1.5402844e+00   1.0159580e+00  -1.2959195e+00  -1.2280639e+00  -7.4683268e-01  -5.7243963e-01  -8.6606957e-01   1.2607090e-01   1.2026708e-01   9.3124764e-01   8.2124941e-01   9.8931257e-01  -1.9049366e+00  -2.1973415e+00  -1.1562210e+00  -7.0415713e-01  -3.5607131e-01  -1.8037601e-01   9.7816364e-01   1.2177319e+00  -1.9106033e+00  -1.0038941e-01  -1.1890901e+00  -6.1261763e-01   2.9134719e-01  -2.9669834e-02  -5.0884016e-01  -3.2473095e-01  -4.4326277e-01  -1.3711517e+00  -8.1359740e-01   4.1386168e-01  -1.9310270e+00   1.0807411e+00   3.0784215e+00   9.5616738e-01  -8.6723979e-01
  -1.7655490e+00  -5.8873106e-01  -8.5092813e-01  -2.4717623e+00   4.8477676e-01  -6.3386569e-02   1.1080317e+00   1.5033237e+00   7.0807993e-01   4.0898048e-01  -1.5030563e+00  -9.7426820e-01  -1.3175174e+00   1.7031520e-01   9.1818809e-01   6.6520130e-01  -1.1729968e+00   2.4001986e+00   2.1918892e+00  -1.5819821e+00   4.1372358e-01  -1.4784240e+00  -1.6364675e+00   7.8289097e-01   2.2565114e-01   1.2618935e+00   1.8150958e+00   1.8136722e+00   2.3490430e+00   2.0173911e+00   2.3263401e+00  -1.7186424e+00  -9.8940766e-01  -2.0113886e-01  -2.3255953e-02   6.8278288e-01   1.9055070e+00   1.6073263e+00   1.0008241e+00  -1.2463526e+00  -1.1327047e+00  -7.4296642e-01  -5.1701260e-01  -8.8553185e-01   1.5179514e-01   6.6752127e-02   9.1659289e-01   7.9331576e-01   9.9127852e-01  -1.8995031e+00  -2.0772196e+00  -1.1650500e+00  -6.8159837e-01  -3.8411344e-01  -2.5470269e-01   1.0117361e+00   1.2050971e+00  -1.9422106e+00  -8.2759509e-02  -1.2006402e+00  -5.7737637e-01   2.6695740e-01  -9.8774800e-02  -5.3329701e-01  -4.2857874e-01  -4.4434882e-01  -1.4241539e+00  -8.1888390e-01   3.6485183e-01  -1.8596126e+00   1.0930165e+00   2.9807099e+00   9.9197971e-01  -8.6030198e-01
  -1.7056615e+00  -5.9341543e-01  -7.9001914e-01  -2.3447129e+00   4.3205197e-01  -1.2961905e-01   1.0611481e+00   1.4727476e+00   7.1532877e-01   4.3245490e-01  -1.4999848e+00  -9.3127911e-01  -1.2240905e+00   1.7508437e-01   9.1162534e-01   6.3764222e-01  -1.1114985e+00   2.2480448e+00   2.1678317e+00  -1.5328134e+00   4.5544107e-01  -1.4076775e+00  -1.5398547e+00   7.2482844e-01   2.0906420e-01   1.1778582e+00   1.7392887e+00   1.6455616e+00   2.2510288e+00   1.9707858e+00   2.3034618e+00  -1.6364158e+00  -9.6360736e-01  -2.0098166e-01   9.7449191e-04   6.1622687e-01   1.8519950e+00   1.6803934e+00   1.0028813e+00  -1.1981588e+00  -1.0422694e+00  -7.3500602e-01  -4.5995955e-01  -8.9689087e-01   1.8334503e-01   2.3476676e-02   9.0754045e-01   7.7165909e-01   1.0079406e+00  -1.8942670e+00  -1.9687527e+00  -1.1676044e+00  -6.5485297e-01  -3.8640873e-01  -3.1203650e-01   1.0632694e+00   1.2210682e+00  -1.9770565e+00  -7.7959194e-02  -1.2049857e+00  -5.4980116e-01   2.6253064e-01  -1.5134399e-01  -5.3656100e-01  -5.0903885e-01  -4.1427200e-01  -1.4486460e+00  -7.8783612e-01   3.4178097e-01  -1.7934054e+00   1.0725756e+00   2.8166628e+00   1.0417090e+00  -8.1856458e-01
  -1.6370279e+00  -5.9620218e-01  -7.3435186e-01  -2.2281482e+00   3.6966075e-01  -2.0344441e-01   1.0061266e+00   1.4416744e+00   7.4682386e-01   4.8319085e-01  -1.4953211e+00  -8.9328949e-01  -1.1058857e+00   1.9249876e-01   9.1651781e-01   6.4287312e-01  -1.0645737e+00   2.0375119e+00   2.1217077e+00  -1.4834109e+00   5.2628143e-01  -1.3474515e+00  -1.4568598e+00   6.4010246e-01   1.6532059e-01   1.0569087e+00   1.6211656e+00   1.4360544e+00   2.1024619e+00   1.9098064e+00   2.2653597e+00  -1.5574766e+00  -9.4312434e-01  -2.0489507e-01   1.4125182e-02   5.3559418e-01   1.7835628e+00   1.7553353e+00   1.0196398e+00  -1.1495627e+00  -9.5798557e-01  -7.2086923e-01  -4.0218668e-01  -8.9852832e-01   2.2065635e-01  -8.5276233e-03   9.0382583e-01   7.5451834e-01   1.0364252e+00  -1.8857560e+00  -1.8708038e+00  -1.1600292e+00  -6.2124978e-01  -3.6063974e-01  -3.4977697e-01   1.1273051e+00   1.2621782e+00  -2.0101394e+00  -8.2359420e-02  -1.1972815e+00  -5.2688126e-01   2.7786405e-01  -1.8562643e-01  -5.1800506e-01  -5.6568830e-01  -3.5546772e-01  -1.4460234e+00  -7.2198801e-01   3.4333379e-01  -1.7331292e+00   1.0178114e+00   2.5885308e+00   1.1014393e+00  -7.4422519e-01
  -1.5585044e+00  -5.9513236e-01  -6.8397803e-01  -2.1243907e+00   2.9932743e-01  -2.8402293e-01   9.4296038e-01   1.4093205e+00   7.9884207e-01   5.5656015e-01  -1.4852759e+00  -8.5819042e-01  -9.6212590e-01   2.2476446e-01   9.2977392e-01   6.7846286e-01  -1.0339774e+00   1.7724502e+00   2.0539273e+00  -1.4317364e+00   6.2146198e-01  -1.2985879e+00  -1.3892147e+00   5.2917683e-01   9.3910923e-02   9.0132141e-01   1.4624197e+00   1.1897445e+00   1.9060823e+00   1.8337480e+00   2.2114667e+00  -1.4817316e+00  -9.2828596e-01  -2.1230007e-01   1.4679780e-02   4.4336777e-01   1.7013557e+00   1.8278418e+00   1.0480415e+00  -1.0989221e+00  -8.8086022e-01  -6.9873441e-01  -3.4447194e-01  -8.8910133e-01   2.6353263e-01  -2.8486917e-02   9.0504497e-01   7.3995935e-01   1.0732824e+00  -1.8706687e+00  -1.7818987e+00  -1.1390026e+00  -5.7855052e-01  -3.0554665e-01  -3.6610491e-01   1.1977693e+00   1.3237375e+00  -2.0367061e+00  -9.2384675e-02  -1.1733843e+00  -5.0555432e-01   3.1204163e-01  -2.0067371e-01  -4.7797788e-01  -5.9910238e-01  -2.7150214e-01  -1.4186834e+00  -6.2418390e-01   3.6705767e-01  -1.6792651e+00   9.2859697e-01   2.3012151e+00   1.1667377e+00  -6.4076031e-01
  -1.4692958e+00  -5.8868535e-01  -6.3870181e-01  -2.0350438e+00   2.2334060e-01  -3.6966594e-01   8.7201409e-01   1.3749594e+00   8.6669128e-01   6.4687268e-01  -1.4664001e+00  -8.2405956e-01  -7.9328974e-01   2.7331220e-01   9.4805483e-01   7.4068038e-01  -1.0206870e+00   1.4591837e+00   1.9657491e+00  -1.3758845e+00   7.3506848e-01  -1.2613666e+00  -1.3379900e+00   3.9372544e-01  -4.2874372e-03   7.1502744e-01   1.2666129e+00   9.1293244e-01   1.6667983e+00   1.7424332e+00   2.1417097e+00  -1.4089090e+00  -9.1925164e-01  -2.2234352e-01   1.9637787e-03   3.4275936e-01   1.6072058e+00   1.8935759e+00   1.0845448e+00  -1.0447905e+00  -8.1160869e-01  -6.6709586e-01  -2.8741808e-01  -8.6756899e-01   3.1165020e-01  -3.5902993e-02   9.1065554e-01   7.2594051e-01   1.1145858e+00  -1.8460233e+00  -1.7003135e+00  -1.1018988e+00  -5.2507736e-01  -2.2106393e-01  -3.6010958e-01   1.2682067e+00   1.3999848e+00  -2.0524951e+00  -1.0470529e-01  -1.1300908e+00  -4.8289223e-01   3.6342673e-01  -1.9642885e-01  -4.1788294e-01  -6.1086948e-01  -1.6698463e-01  -1.3699599e+00  -4.9852546e-01   4.0941636e-01  -1.6320260e+00   8.0638449e-01   1.9621584e+00   1.2328109e+00  -5.1284249e-01
  -1.3689909e+00  -5.7583141e-01  -5.9806007e-01  -1.9608990e+00   1.4449442e-01  -4.5785617e-01   7.9403794e-01   1.3379550e+00   9.4486738e-01   7.4756170e-01  -1.4357306e+00  -7.8925502e-01  -6.0116314e-01   3.3870292e-01   9.6791035e-01   8.2458711e-01  -1.0248060e+00   1.1063579e+00   1.8592615e+00  -1.3141781e+00   8.6024333e-01  -1.2354624e+00  -1.3035191e+00   2.3665441e-01  -1.2695920e-01   5.0352061e-01   1.0391196e+00   6.1345459e-01   1.3915601e+00   1.6362603e+00   2.0565393e+00  -1.3385531e+00  -9.1599214e-01  -2.3388338e-01  -2.3772238e-02   2.3761258e-01   1.5035749e+00   1.9483215e+00   1.1252344e+00  -9.8596847e-01  -7.5060856e-01  -6.2480461e-01  -2.3142397e-01  -8.3320397e-01   3.6456335e-01  -3.0562578e-02   9.1997654e-01   7.1039021e-01   1.1560502e+00  -1.8092903e+00  -1.6241662e+00  -1.0469143e+00  -4.5980507e-01  -1.0840249e-01  -3.3188772e-01   1.3320365e+00   1.4842801e+00  -2.0539536e+00  -1.1640864e-01  -1.0653238e+00  -4.5628955e-01   4.2968870e-01  -1.7378580e-01  -3.4019953e-01  -6.0357189e-01  -4.7430752e-02  -1.3040356e+00  -3.5026252e-01   4.6588874e-01  -1.5913439e+00   6.5422744e-01   1.5811339e+00   1.2946952e+00  -3.6620640e-01
  -1.2575897e+00  -5.5605544e-01  -5.6132264e-01  -1.9018927e+00   6.6001117e-02  -5.4532517e-01   7.1017091e-01   1.2977924e+00   1.0272609e+00   8.5141741e-01  -1.3909159e+00  -7.5249018e-01  -3.8881721e-01   4.2057656e-01   9.8592334e-01   9.2417227e-01  -1.0455166e+00   7.2468220e-01   1.7373393e+00  -1.2452586e+00   9.8942457e-01  -1.2199385e+00  -1.2853612e+00   6.2060281e-02  -2.7037086e-01   2.7369343e-01   7.8698729e-01   3.0044512e-01   1.0891429e+00   1.5162379e+00   1.9569448e+00  -1.2700362e+00  -9.1828157e-01  -2.4549355e-01  -6.1320440e-02   1.3227536e-01   1.3934618e+00   1.9881375e+00   1.1659526e+00  -9.2154743e-01  -6.9788273e-01  -5.7109667e-01  -1.7667653e-01  -7.8559180e-01   4.2171095e-01  -1.2538806e-02   9.3218820e-01   6.9129263e-01   1.1931616e+00  -1.7585090e+00  -1.5515127e+00  -9.7315176e-01  -3.8241442e-01   2.9932126e-02  -2.8260578e-01   1.3828148e+00   1.5693351e+00  -2.0384110e+00  -1.2514113e-01  -9.7825386e-01  -4.2364277e-01   5.0786607e-01  -1.3461484e-01  -2.4844016e-01  -5.8073224e-01   8.0919846e-02  -1.2258337e+00  -1.8563165e-01   5.3110872e-01  -1.5568714e+00   4.7672294e-01   1.1699327e+00   1.3474690e+00  -2.0746745e-01
  -1.1355181e+00  -5.2935508e-01  -5.2751384e-01  -1.8571078e+00  -8.6218112e-03  -6.2818173e-01   6.2193009e-01   1.2541044e+00   1.1074018e+00   9.5085808e-01  -1.3303148e+00  -7.1288613e-01  -1.6050211e-01   5.1764544e-01   9.9885526e-01   1.0325293e+00  -1.0810795e+00   3.2657584e-01   1.6035667e+00  -1.1681627e+00   1.1146283e+00  -1.2132738e+00  -1.2823012e+00  -1.2487522e-01  -4.2946294e-01   3.3604712e-02   5.1871928e-01  -1.5962749e-02   7.6984641e-01   1.3840002e+00   1.8444538e+00  -1.2025858e+00  -9.2570177e-01  -2.5549010e-01  -1.0853771e-01   3.1445296e-02   1.2802800e+00   2.0095145e+00   1.2024498e+00  -8.5094157e-01  -6.5311113e-01  -5.0561002e-01  -1.2315885e-01  -7.2462246e-01   4.8242423e-01   1.7813237e-02   9.4633481e-01   6.6677615e-01   1.2213201e+00  -1.6923760e+00  -1.4804425e+00  -8.8065437e-01  -2.9330680e-01   1.9019505e-01  -2.1451769e-01   1.4144947e+00   1.6474721e+00  -2.0041991e+00  -1.2921384e-01  -8.6934904e-01  -3.8350669e-01   5.9446725e-01  -8.1750422e-02  -1.4704231e-01  -5.4672483e-01   2.1132108e-01  -1.1408868e+00  -1.1645346e-02   5.9904357e-01  -1.5279979e+00   2.7987671e-01   7.4196478e-01   1.3864784e+00  -4.3898850e-02
  -1.0036282e+00  -4.9621680e-01  -4.9545582e-01  -1.8248234e+00  -7.5685700e-02  -7.0208707e-01   5.3118328e-01   1.2066922e+00   1.1787329e+00   1.0382281e+00  -1.2530653e+00  -6.7000260e-01   7.8535894e-02   6.2773148e-01   1.0037854e+00   1.1420720e+00  -1.1288857e+00  -7.4271222e-02   1.4621340e+00  -1.0823847e+00   1.2277628e+00  -1.2134245e+00  -1.2923888e+00  -3.1805017e-01  -5.9801307e-01  -2.0781174e-01   2.4398384e-01  -3.2498743e-01   4.4511972e-01   1.2417985e+00   1.7211117e+00  -1.1353243e+00  -9.3765774e-01  -2.6197853e-01  -1.6241898e-01  -6.0006698e-02   1.1677101e+00   2.0095194e+00   1.2305456e+00  -7.7391066e-01  -6.1566957e-01  -4.2839208e-01  -7.0676108e-02  -6.5048011e-01   5.4593632e-01   5.9865991e-02   9.6133260e-01   6.3519964e-01   1.2359908e+00  -1.6103025e+00  -1.4091728e+00  -7.7039387e-01  -1.9358238e-01   3.6753092e-01  -1.3093116e-01   1.4216686e+00   1.7109044e+00  -1.9507181e+00  -1.2766694e-01  -7.4035224e-01  -3.3521523e-01   6.8560413e-01  -1.8936058e-02  -4.1197916e-02  -5.0664844e-01   3.3676920e-01  -1.0551883e+00   1.6415987e-01   6.6320691e-01  -1.5038779e+00   7.0894370e-02   3.1178138e-01   1.4075614e+00   1.1682663e-01
  -8.6318088e-01  -4.5757520e-01  -4.6383220e-01  -1.8026050e+00  -1.3148043e-01  -7.6246834e-01   4.4010144e-01   1.1555384e+00   1.2348953e+00   1.1061094e+00  -1.1591203e+00  -6.2384761e-01   3.2230806e-01   7.4784481e-01   9.9823546e-01   1.2447889e+00  -1.1855530e+00  -4.6340633e-01   1.3177021e+00  -9.8791778e-01   1.3209608e+00  -1.2179148e+00  -1.3130135e+00  -5.1066005e-01  -7.6886511e-01  -4.4108653e-01  -2.6739601e-02  -6.1559093e-01   1.2712621e-01   1.0924628e+00   1.5894393e+00  -1.0673207e+00  -9.5340216e-01  -2.6292241e-01  -2.1921945e-01  -1.3722879e-01   1.0595361e+00   1.9859206e+00   1.2462943e+00  -6.9057238e-01  -5.8469057e-01  -3.3990002e-01  -1.8892650e-02  -5.6363422e-01   6.1139285e-01   1.1273259e-01   9.7598517e-01   5.9522831e-01   1.2328599e+00  -1.5124358e+00  -1.3361351e+00  -6.4421255e-01  -8.4986035e-02   5.5617034e-01  -3.6118273e-02   1.3997798e+00   1.7520295e+00  -1.8784380e+00  -1.2028945e-01  -5.9418792e-01  -2.7895576e-01   7.7715277e-01   4.9276586e-02   6.3372012e-02  -4.6615958e-01   4.5026827e-01  -9.7501713e-01   3.3401060e-01   7.1690106e-01  -1.4834728e+00  -1.4209104e-01  -1.0546160e-01   1.4072574e+00   2.6692199e-01
  -7.1580849e-01  -4.1475759e-01  -4.3126694e-01  -1.7874322e+00  -1.7243306e-01  -8.0475984e-01   3.5108926e-01   1.1008084e+00   1.2700113e+00   1.1476294e+00  -1.0492483e+00  -5.7486771e-01   5.6438913e-01   8.7430026e-01   9.8027100e-01   1.3325287e+00  -1.2470680e+00  -8.2616959e-01   1.1752414e+00  -8.8527225e-01   1.3869132e+00  -1.2239512e+00  -1.3410129e+00  -6.9545827e-01  -9.3421517e-01  -6.5658865e-01  -2.8256474e-01  -8.7689827e-01  -1.7173706e-01   9.3933000e-01   1.4523642e+00  -9.9764774e-01  -9.7206698e-01  -2.5622962e-01  -2.7462063e-01  -1.9558940e-01   9.5947029e-01   1.9372850e+00   1.2461468e+00  -6.0140298e-01  -5.5913947e-01  -2.4099324e-01   3.2620208e-02  -4.6483461e-01   6.7786397e-01   1.7528297e-01   9.8900797e-01   5.4589488e-01   1.2079922e+00  -1.3996459e+00  -1.2600504e+00  -5.0472407e-01   3.0172842e-02   7.4968411e-01   6.4831274e-02   1.3452977e+00   1.7637249e+00  -1.7888428e+00  -1.0759316e-01  -4.3480531e-01  -2.1578766e-01   8.6493136e-01   1.1767830e-01   1.6068627e-01  -4.3126879e-01   5.4510679e-01  -9.0674071e-01   4.9020662e-01   7.5348415e-01  -1.4656001e+00  -3.5034357e-01  -4.9458097e-01   1.3829843e+00   3.9878931e-01
  -5.6345580e-01  -3.6941598e-01  -3.9641325e-01  -1.7758533e+00  -1.9526867e-01  -8.2465766e-01   2.6669367e-01   1.0428418e+00   1.2789505e+00   1.1567552e+00  -9.2499683e-01  -5.2391837e-01   7.9825385e-01   1.0028673e+00   9.4857695e-01   1.3973110e+00  -1.3089573e+00  -1.1482770e+00   1.0398470e+00  -7.7546928e-01   1.4191887e+00  -1.2285531e+00  -1.3728076e+00  -8.6504696e-01  -1.0859430e+00  -8.4491823e-01  -5.1263855e-01  -1.0986292e+00  -4.3934653e-01   7.8613736e-01   1.3131299e+00  -9.2543755e-01  -9.9270020e-01  -2.3985265e-01  -3.2393263e-01  -2.3087947e-01   8.7097939e-01   1.8630370e+00   1.2271025e+00  -5.0722543e-01  -5.3789894e-01  -1.3291762e-01   8.4330699e-02  -3.5511092e-01   7.4435725e-01   2.4616321e-01   9.9906250e-01   4.8663964e-01   1.1579874e+00  -1.2734751e+00  -1.1799855e+00  -3.5518176e-01   1.4912226e-01   9.4127740e-01   1.6621103e-01   1.2558484e+00   1.7396400e+00  -1.6843197e+00  -9.0742298e-02  -2.6696895e-01  -1.4760126e-01   9.4488480e-01   1.8060019e-01   2.4480118e-01  -4.0810130e-01   6.1513140e-01  -8.5659502e-01   6.2544324e-01   7.6665380e-01  -1.4489892e+00  -5.4488579e-01  -8.4096358e-01   1.3331730e+00   5.0533130e-01
  -4.0830107e-01  -3.2344671e-01  -3.5804375e-01  -1.7641613e+00  -1.9716569e-01  -8.1837519e-01   1.8949224e-01   9.8212890e-01   1.2575626e+00   1.1285576e+00  -7.8862019e-01  -4.7221740e-01   1.0176184e+00   1.1289485e+00   9.0249888e-01   1.4316480e+00  -1.3664885e+00  -1.4164048e+00   9.1653470e-01  -6.6000696e-01   1.4125242e+00  -1.2286923e+00  -1.4045568e+00  -1.0121841e+00  -1.2159717e+00  -9.9730166e-01  -7.0659884e-01  -1.2715261e+00  -6.6436489e-01   6.3688181e-01   1.1751788e+00  -8.4993215e-01  -1.0143056e+00  -2.1189662e-01  -3.6232336e-01  -2.3950728e-01   7.9711584e-01   1.7634762e+00   1.1868414e+00  -4.0918346e-01  -5.1985367e-01  -1.7280423e-02   1.3668994e-01  -2.3577358e-01   8.0983214e-01   3.2381801e-01   1.0047998e+00   4.1732673e-01   1.0801236e+00  -1.1360550e+00  -1.0953861e+00  -1.9932197e-01   2.6874624e-01   1.1241053e+00   2.6194588e-01   1.1302950e+00   1.6744670e+00  -1.5680029e+00  -7.1442419e-02  -9.6009457e-02  -7.7017033e-02   1.0132635e+00   2.3215691e-01   3.1011979e-01  -4.0263208e-01   6.5500681e-01  -8.3044537e-01   7.3313085e-01   7.5073663e-01  -1.4323384e+00  -7.1687974e-01  -1.1311601e+00   1.2573480e+00   5.8025591e-01
  -2.5265988e-01  -2.7889754e-01  -3.1513359e-01  -1.7485793e+00  -1.7589911e-01  -7.8288408e-01   1.2196476e-01   9.1927509e-01   1.2028692e+00   1.0594338e+00  -6.4297302e-01  -4.2128034e-01   1.2167611e+00   1.2477786e+00   8.4205107e-01   1.4288667e+00  -1.4148802e+00  -1.6187522e+00   8.1002532e-01  -5.4080017e-01   1.3630667e+00  -1.2214338e+00  -1.4323255e+00  -1.1300922e+00  -1.3166408e+00  -1.1059718e+00  -8.5503073e-01  -1.3877594e+00  -8.3673926e-01   4.9564872e-01   1.0420149e+00  -7.7052220e-01  -1.0358836e+00  -1.7073001e-01  -3.8506504e-01  -2.1867802e-01   7.4036376e-01   1.6397507e+00   1.1238299e+00  -3.0870082e-01  -5.0396844e-01   1.0398702e-01   1.9007687e-01  -1.0841240e-01   8.7321524e-01   4.0651671e-01   1.0049110e+00   3.3823494e-01   9.7248868e-01  -9.8999770e-01  -1.0060806e+00  -4.1192257e-02   3.8571517e-01   1.2915878e+00   3.4587578e-01   9.6876745e-01   1.5641852e+00  -1.4435810e+00  -5.1795149e-02   7.2451113e-02  -7.2299478e-03   1.0667844e+00   2.6652579e-01   3.5169343e-01  -4.2040463e-01   6.6044978e-01  -8.3353605e-01   8.0769519e-01   7.0097284e-01  -1.4143708e+00  -8.5800936e-01  -1.3534510e+00   1.1561459e+00   6.1836223e-01
  -9.8875139e-02  -2.3786084e-01  -2.6692764e-01  -1.7254471e+00  -1.2996460e-01  -7.1612535e-01   6.6354956e-02   8.5495319e-01   1.1132013e+00   9.4728079e-01  -4.9137376e-01  -3.7283859e-01   1.3907999e+00   1.3546399e+00   7.6788785e-01   1.3834135e+00  -1.4495157e+00  -1.7455569e+00   7.2452714e-01  -4.2009495e-01   1.2685606e+00  -1.2040668e+00  -1.4522539e+00  -1.2127528e+00  -1.3810700e+00  -1.1645156e+00  -9.4990072e-01  -1.4412926e+00  -9.4816098e-01   3.6641761e-01   9.1705074e-01  -6.8677018e-01  -1.0564690e+00  -1.1508987e-01  -3.8778410e-01  -1.6654996e-01   7.0250728e-01   1.4937885e+00   1.0373956e+00  -2.0742462e-01  -4.8935203e-01   2.2868004e-01   2.4474742e-01   2.5111343e-02   9.3341806e-01   4.9238231e-01   9.9818262e-01   2.5002410e-01   8.3408680e-01  -8.3826158e-01  -9.1225407e-01   1.1502620e-01   4.9662503e-01   1.4377054e+00   4.1205992e-01   7.7264323e-01   1.4062630e+00  -1.3150802e+00  -3.4127031e-02   2.3278495e-01   5.8191981e-02   1.1027651e+00   2.7824893e-01   3.6549773e-01  -4.6624932e-01   6.2842431e-01  -8.7023912e-01   8.4484162e-01   6.1377945e-01  -1.3938813e+00  -9.6084539e-01  -1.4983621e+00   1.0312730e+00   6.1579265e-01
   5.0799607e-02  -2.0235538e-01  -2.1298516e-01  -1.6913999e+00  -5.8677675e-02  -6.1717605e-01   2.4529068e-02   7.8984595e-01   9.8827672e-01   7.9160977e-01  -3.3744478e-01  -3.2874047e-01   1.5359112e+00   1.4450822e+00   6.8124223e-01   1.2911237e+00  -1.4661455e+00  -1.7895391e+00   6.6352558e-01  -3.0036115e-01   1.1284640e+00  -1.1742214e+00  -1.4607196e+00  -1.2551723e+00  -1.4034984e+00  -1.1681750e+00  -9.8494863e-01  -1.4281897e+00  -9.9246669e-01   2.5285456e-01   8.0344540e-01  -5.9841943e-01  -1.0751662e+00  -4.4174434e-02  -3.6670446e-01  -8.2360269e-02   6.8452680e-01   1.3281907e+00   9.2776609e-01  -1.0715419e-01  -4.7530263e-01   3.5438615e-01   3.0079210e-01   1.6268391e-01   9.8935670e-01   5.7942307e-01   9.8355252e-01   1.5367878e-01   6.6491533e-01  -6.8400448e-01  -8.1439292e-01   2.6519293e-01   5.9814126e-01   1.5572567e+00   4.5508302e-01   5.4447758e-01   1.1998065e+00  -1.1866348e+00  -2.0803334e-02   3.7964058e-01   1.1554158e-01   1.1192211e+00   2.6254297e-01   3.4866500e-01  -5.4401588e-01   5.5728674e-01  -9.4381654e-01   8.4176779e-01   4.8697734e-01  -1.3697748e+00  -1.0191757e+00  -1.5591047e+00   8.8540292e-01   5.7023621e-01
   1.9431647e-01  -1.7419890e-01  -1.5319816e-01  -1.6435292e+00   3.7756664e-02  -4.8636118e-01  -2.1594789e-03   7.2458371e-01   8.2921632e-01   5.9359726e-01  -1.8493674e-01  -2.9083840e-01   1.6494752e+00   1.5151380e+00   5.8383473e-01   1.1494406e+00  -1.4610704e+00  -1.7462546e+00   6.2959268e-01  -1.8416790e-01   9.4399174e-01  -1.1299630e+00  -1.4544853e+00  -1.2536080e+00  -1.3795789e+00  -1.1140846e+00  -9.5601717e-01  -1.3468481e+00  -9.6595827e-01   1.5810400e-01   7.0394334e-01  -5.0538746e-01  -1.0911756e+00   4.2282608e-02  -3.1886927e-01   3.3485559e-02   6.8652954e-01   1.1460946e+00   7.9606899e-01  -9.7575810e-03  -4.6133075e-01   4.7856443e-01   3.5810598e-01   3.0197194e-01   1.0399746e+00   6.6556569e-01   9.6016350e-01   5.0433603e-02   4.6600612e-01  -5.3042672e-01  -7.1320520e-01   4.0537175e-01   6.8714293e-01   1.6460633e+00   4.7034498e-01   2.8788968e-01   9.4564804e-01  -1.0622574e+00  -1.4038476e-02   5.0820728e-01   1.6122361e-01   1.1149236e+00   2.1559485e-01   2.9965850e-01  -6.5633789e-01   4.4687184e-01  -1.0562094e+00   7.9730972e-01   3.1996878e-01  -1.3410927e+00  -1.0282844e+00  -1.5319182e+00   7.2202142e-01   4.8107179e-01
   3.2994155e-01  -1.5487732e-01  -8.7782343e-02  -1.5795188e+00   1.5820752e-01  -3.2530172e-01  -1.2990092e-02   6.5968315e-01   6.3849608e-01   3.5607211e-01  -3.7546594e-02  -2.6086553e-01   1.7301497e+00   1.5615238e+00   4.7775821e-01   9.5757095e-01  -1.4312953e+00  -1.6143371e+00   6.2422912e-01  -7.4048419e-02   7.1808307e-01  -1.0698615e+00  -1.4308230e+00  -1.2057412e+00  -1.3066117e+00  -1.0014359e+00  -8.6129983e-01  -1.1981436e+00  -8.6762484e-01   8.4593843e-02   6.2072472e-01  -4.0774901e-01  -1.1038120e+00   1.4396213e-01  -2.4232920e-01   1.7936583e-01   7.0771901e-01   9.5101528e-01   6.4429419e-01   8.2920085e-02  -4.4715913e-01   5.9863619e-01   4.1637282e-01   4.4047068e-01   1.0842682e+00   7.4868862e-01   9.2740987e-01  -5.8314104e-02   2.3942582e-01  -3.8061394e-01  -6.0952528e-01   5.3197734e-01   7.6086365e-01   1.7011170e+00   4.5431571e-01   7.4078251e-03   6.4636366e-01  -9.4562234e-01  -1.5715737e-02   6.1444948e-01   1.9200556e-01   1.0894150e+00   1.3482611e-01   2.1837716e-01  -8.0444439e-01   2.9851429e-01  -1.2078701e+00   7.1201317e-01   1.1385028e-01  -1.3070261e+00  -9.8516835e-01  -1.4162990e+00   5.4523198e-01   3.4944217e-01
   4.5634684e-01  -1.4541807e-01  -1.7244181e-02  -1.4977490e+00   3.0061660e-01  -1.3689425e-01  -7.9702947e-03   5.9549198e-01   4.1984031e-01   8.3434561e-02   1.0125989e-01  -2.4030855e-01   1.7778703e+00   1.5818164e+00   3.6534781e-01   7.1656391e-01  -1.3746486e+00  -1.3956175e+00   6.4775077e-01   2.7637580e-02   4.5529387e-01  -9.9303212e-01  -1.3876101e+00  -1.1107925e+00  -1.1837049e+00  -8.3155849e-01  -7.0149281e-01  -9.8547580e-01  -6.9925049e-01   3.3868709e-02   5.5527804e-01  -3.0571308e-01  -1.1125114e+00   2.5993684e-01  -1.3628628e-01   3.5244036e-01   7.4640647e-01   7.4667845e-01   4.7521922e-01   1.6915095e-01  -4.3270120e-01   7.1208248e-01   4.7506604e-01   5.7556567e-01   1.1213169e+00   8.2665512e-01   8.8497463e-01  -1.7109826e-01  -1.1766216e-02  -2.3738750e-01  -5.0421187e-01   6.4190004e-01   8.1702367e-01   1.7206609e+00   4.0473745e-01  -2.9171779e-01   3.0621979e-01  -8.3987125e-01  -2.7227721e-02   6.9529859e-01   2.0525083e-01   1.0429841e+00   1.9104222e-02   1.0618386e-01  -9.8803141e-01   1.1500213e-01  -1.3976492e+00   5.8812330e-01  -1.2854793e-01  -1.2669182e+00  -8.8868126e-01  -1.2150977e+00   3.5953519e-01   1.7825100e-01
   5.7267884e-01  -1.4627686e-01   5.7670389e-02  -1.3973645e+00   4.6203277e-01   7.4777399e-02   1.2102415e-02   5.3214762e-01   1.7805961e-01  -2.1848651e-01   2.2841144e-01  -2.3028490e-01   1.7937858e+00   1.5745931e+00   2.4904409e-01   4.2931059e-01  -1.2898657e+00  -1.0951121e+00   6.9923053e-01   1.1883691e-01   1.6162208e-01  -8.9915224e-01  -1.3233961e+00  -9.6957525e-01  -1.0118539e+00  -6.0791513e-01  -4.7983905e-01  -7.1470746e-01  -4.6539923e-01   6.4647983e-03   5.0830535e-01  -1.9959732e-01  -1.1168277e+00   3.8867721e-01  -1.1834760e-03   5.4869649e-01   8.0006609e-01   5.3685311e-01   2.9230240e-01   2.4741546e-01  -4.1802182e-01   8.1654296e-01   5.3346780e-01   7.0460645e-01   1.1503141e+00   8.9734641e-01   8.3285484e-01  -2.8647771e-01  -2.8360387e-01  -1.0317036e-01  -3.9805039e-01   7.3260621e-01   8.5394803e-01   1.7042072e+00   3.2076315e-01  -6.0372743e-01  -6.8955387e-02  -7.4745395e-01  -4.9347992e-02   7.4879328e-01   1.9911907e-01   9.7660754e-01  -1.3111600e-01  -3.4143771e-02  -1.2052045e+00  -9.9534954e-02  -1.6227509e+00   4.2949275e-01  -4.0270134e-01  -1.2202586e+00  -7.3960009e-01  -9.3447753e-01   1.6959742e-01  -2.7918305e-02
   6.7859903e-01  -1.5724703e-01   1.3603738e-01  -1.2783003e+00   6.3868163e-01   3.0459461e-01   4.5619224e-02   4.6955315e-01  -8.1155564e-02  -5.4263678e-01   3.4136996e-01  -2.3143330e-01   1.7801426e+00   1.5395301e+00   1.3125995e-01   1.0045919e-01  -1.1766318e+00  -7.2087541e-01   7.7650247e-01   1.9792238e-01  -1.5572753e-01  -7.8845372e-01  -1.2374348e+00  -7.8448441e-01  -7.9393234e-01  -3.3600559e-01  -2.0205870e-01  -3.9399507e-01  -1.7327418e-01   1.8380781e-03   4.7966806e-01  -8.9803840e-02  -1.1164177e+00   5.2808521e-01   1.6126666e-01   7.6304463e-01   8.6543176e-01   3.2519743e-01   9.9547004e-02   3.1648297e-01  -4.0328565e-01   9.0990869e-01   5.9070501e-01   8.2498697e-01   1.1706024e+00   9.5869479e-01   7.7137319e-01  -4.0312233e-01  -5.7134178e-01   2.0123338e-02  -2.9166883e-01   8.0221197e-01   8.7066469e-01   1.6524957e+00   2.0302079e-01  -9.2257931e-01  -4.7196713e-01  -6.7001226e-01  -8.2142110e-02   7.7416060e-01   1.7271933e-01   8.9186165e-01  -3.1373277e-01  -1.9853851e-01  -1.4524972e+00  -3.3979788e-01  -1.8787608e+00   2.4141416e-01  -7.0251384e-01  -1.1666715e+00  -5.4061183e-01  -5.8373001e-01  -1.9974972e-02  -2.6296010e-01
   7.7429149e-01  -1.7740109e-01   2.1681819e-01  -1.1412696e+00   8.2606969e-01   5.4661134e-01   9.0184458e-02   4.0737567e-01  -3.5147723e-01  -8.8099274e-01   4.3823776e-01  -2.4382755e-01   1.7401254e+00   1.4774489e+00   1.4260628e-02  -2.6374909e-01  -1.0355912e+00  -2.8372535e-01   8.7623242e-01   2.6379177e-01  -4.8862513e-01  -6.6169843e-01  -1.1296875e+00  -5.5942437e-01  -5.3459724e-01  -2.3185573e-02   1.2383429e-01  -3.3514700e-02   1.6754750e-01   1.8353873e-02   4.6837912e-01   2.3201146e-02  -1.1110192e+00   6.7555395e-01   3.4811715e-01   9.8946342e-01   9.3863300e-01   1.1512569e-01  -9.8656616e-02   3.7547625e-01  -3.8869896e-01   9.9040285e-01   6.4579991e-01   9.3422983e-01   1.1817071e+00   1.0087201e+00   7.0117513e-01  -5.1988491e-01  -8.6962088e-01   1.3116822e-01  -1.8547500e-01   8.4953133e-01   8.6697725e-01   1.5674011e+00   5.3601065e-02  -1.2421810e+00  -8.9451321e-01  -6.0831257e-01  -1.2492331e-01   7.7183429e-01   1.2620715e-01   7.9081640e-01  -5.2502796e-01  -3.8183560e-01  -1.7249671e+00  -5.9954020e-01  -2.1597531e+00   3.0385175e-02  -1.0205180e+00  -1.1059037e+00  -2.9622265e-01  -1.7495140e-01  -2.0484206e-01  -5.1947554e-01
   8.6043791e-01  -2.0507183e-01   2.9891658e-01  -9.8771110e-01   1.0191198e+00   7.9430339e-01   1.4268825e-01   3.4506700e-01  -6.2620416e-01  -1.2248614e+00   5.1782778e-01  -2.6692071e-01   1.6776726e+00   1.3903089e+00  -9.9934659e-02  -6.5571752e-01  -8.6831709e-01   2.0315406e-01   9.9405334e-01   3.1594018e-01  -8.2833424e-01  -5.2013960e-01  -1.0007971e+00  -2.9967811e-01  -2.4011138e-01   3.2159433e-01   4.8782287e-01   3.5490910e-01   5.4549084e-01   5.3341919e-02   4.7264317e-01   1.3890347e-01  -1.1004228e+00   8.2804987e-01   5.5528400e-01   1.2211916e+00   1.0153629e+00  -9.0295336e-02  -2.9770567e-01   4.2391471e-01  -3.7445214e-01   1.0566437e+00   6.9773183e-01   1.0300681e+00   1.1833686e+00   1.0455696e+00   6.2321106e-01  -6.3585320e-01  -1.1726655e+00   2.2927222e-01  -7.9620606e-02   8.7409780e-01   8.4350488e-01   1.4517976e+00  -1.2403127e-01  -1.5566139e+00  -1.3274955e+00  -5.6223002e-01  -1.7625576e-01   7.4341044e-01   6.0819068e-02   6.7591855e-01  -7.5978985e-01  -5.7802072e-01  -2.0163653e+00  -8.7182989e-01  -2.4584725e+00  -1.9618013e-01  -1.3481480e+00  -1.0378129e+00  -1.2593231e-02   2.7740816e-01  -3.8110545e-01  -7.8906241e-01
   9.3816093e-01  -2.3787882e-01   3.8122455e-01  -8.1970366e-01   1.2123356e+00   1.0408462e+00   1.9942675e-01   2.8190581e-01  -8.9853587e-01  -1.5652138e+00   5.7969460e-01  -2.9952713e-01   1.5972764e+00   1.2811404e+00  -2.0962282e-01  -1.0667942e+00  -6.7725255e-01   7.2471116e-01   1.1247595e+00   3.5450075e-01  -1.1658488e+00  -3.6547502e-01  -8.5203847e-01  -1.1724737e-02   8.1906828e-02   6.8811998e-01   8.7827412e-01   7.5825671e-01   9.4745401e-01   1.0321586e-01   4.8994288e-01   2.5675241e-01  -1.0844421e+00   9.8221401e-01   7.7770284e-01   1.4509616e+00   1.0910705e+00  -2.8841635e-01  -4.9296936e-01   4.6173326e-01  -3.6066776e-01   1.1076856e+00   7.4550537e-01   1.1105222e+00   1.1755698e+00   1.0675651e+00   5.3870336e-01  -7.5037708e-01  -1.4745050e+00   3.1438277e-01   2.6007089e-02   8.7616268e-01   8.0168519e-01   1.3093935e+00  -3.2519569e-01  -1.8603377e+00  -1.7613705e+00  -5.3078427e-01  -2.3400443e-01   6.9154469e-01  -2.1156159e-02   5.4987375e-01  -1.0115221e+00  -7.8051808e-01  -2.3193719e+00  -1.1493353e+00  -2.7665884e+00  -4.3027743e-01  -1.6760726e+00  -9.6236178e-01   3.0269167e-01   7.5710521e-01  -5.4544338e-01  -1.0626519e+00
   1.0089401e+00  -2.7280244e-01   4.6265365e-01  -6.3985313e-01   1.3999887e+00   1.2794034e+00   2.5626609e-01   2.1705727e-01  -1.1618412e+00  -1.8930386e+00   6.2412725e-01  -3.3984365e-01   1.5037781e+00   1.1539201e+00  -3.1345482e-01  -1.4876212e+00  -4.6562309e-01   1.2646079e+00   1.2625490e+00   3.8025132e-01  -1.4922366e+00  -1.9979479e-01  -6.8525077e-01   2.9698823e-01   4.2279420e-01   1.0653006e+00   1.2824019e+00   1.1628292e+00   1.3593506e+00   1.6365147e-01   5.1716624e-01   3.7616674e-01  -1.0628881e+00   1.1344774e+00   1.0095344e+00   1.6712684e+00   1.1611654e+00  -4.7703900e-01  -6.7997540e-01   4.8927543e-01  -3.4735964e-01   1.1430364e+00   7.8821776e-01   1.1739655e+00   1.1585537e+00   1.0732557e+00   4.4909934e-01  -8.6306914e-01  -1.7692100e+00   3.8705454e-01   1.3176653e-01   8.5667012e-01   7.4373583e-01   1.1445455e+00  -5.4421546e-01  -2.1483661e+00  -2.1865252e+00  -5.1222172e-01  -2.9542886e-01   6.1979876e-01  -1.1646786e-01   4.1553495e-01  -1.2727288e+00  -9.8250134e-01  -2.6258870e+00  -1.4246214e+00  -3.0750080e+00  -6.6365971e-01  -1.9945730e+00  -8.7961782e-01   6.4090965e-01   1.2467487e+00  -6.9520081e-01  -1.3308799e+00
   1.0745055e+00  -3.0630453e-01   5.4215287e-01  -4.5116015e-01   1.5763232e+00   1.5034114e+00   3.0884271e-01   1.4964496e-01  -1.4099084e+00  -2.1997021e+00   6.5210585e-01  -3.8551219e-01   1.4021709e+00   1.0133950e+00  -4.1043974e-01  -1.9085171e+00  -2.3732550e-01   1.8058557e+00   1.4012994e+00   3.9458631e-01  -1.7989727e+00  -2.5525823e-02  -5.0275631e-01   6.1830799e-01   7.7319591e-01   1.4415942e+00   1.6867849e+00   1.5548033e+00   1.7666950e+00   2.2981341e-01   5.5076657e-01   4.9653618e-01  -1.0355497e+00   1.2811867e+00   1.2444086e+00   1.8746604e+00   1.2212276e+00  -6.5441389e-01  -8.5459085e-01   5.0726240e-01  -3.3440603e-01   1.1626495e+00   8.2512157e-01   1.2191789e+00   1.1328305e+00   1.0614772e+00   3.5601168e-01  -9.7377665e-01  -2.0511313e+00   4.4838177e-01   2.3822014e-01   8.1721239e-01   6.7257248e-01   9.6206598e-01  -7.7468486e-01  -2.4164034e+00  -2.5936595e+00  -5.0413711e-01  -3.5731496e-01   5.3244762e-01  -2.2104926e-01   2.7580385e-01  -1.5352584e+00  -1.1772088e+00  -2.9273582e+00  -1.6904410e+00  -3.3742362e+00  -8.8818700e-01  -2.2939485e+00  -7.8975971e-01   9.9253027e-01   1.7285015e+00  -8.2843239e-01  -1.5844706e+00
   1.1367164e+00  -3.3449128e-01   6.1871532e-01  -2.5687816e-01   1.7357704e+00   1.7068436e+00   3.5278962e-01   7.8828614e-02  -1.6371643e+00  -2.4772949e+00   6.6522811e-01  -4.3371978e-01   1.2974141e+00   8.6485968e-01  -4.9991717e-01  -2.3198738e+00   3.2016446e-03   2.3314765e+00   1.5348625e+00   3.9945397e-01  -2.0782487e+00   1.5462504e-01  -3.0727258e-01   9.4366554e-01   1.1234448e+00   1.8054547e+00   2.0779133e+00   1.9207995e+00   2.1552031e+00   2.9661701e-01   5.8694587e-01   6.1721776e-01  -1.0021844e+00   1.4187357e+00   1.4756944e+00   2.0540445e+00   1.2672051e+00  -8.1920626e-01  -1.0131884e+00   5.1673935e-01  -3.2153844e-01   1.1668962e+00   8.5567532e-01   1.2453907e+00   1.0991705e+00   1.0314155e+00   2.6114760e-01  -1.0825280e+00  -2.3151317e+00   4.9989951e-01   3.4607462e-01   7.5996564e-01   5.9168539e-01   7.6703236e-01  -1.0097704e+00  -2.6609342e+00  -2.9741571e+00  -5.0362685e-01  -4.1613712e-01   4.3425963e-01  -3.3021050e-01   1.3354931e-01  -1.7906886e+00  -1.3582439e+00  -3.2151344e+00  -1.9400060e+00  -3.6547604e+00  -1.0961629e+00  -2.5649283e+00  -6.9309076e-01   1.3475735e+00   2.1848054e+00  -9.4389948e-01  -1.8146176e+00
   1.1974305e+00  -3.5331078e-01   6.9137787e-01  -6.0370995e-02   1.8731625e+00   1.8844407e+00   3.8397680e-01   3.8812029e-03  -1.8388529e+00  -2.7189526e+00   6.6561036e-01  -4.8133035e-01   1.1942669e+00   7.1390216e-01  -5.8150167e-01  -2.7125504e+00   2.5111978e-01   2.8251598e+00   1.6573571e+00   3.9726241e-01  -2.3232465e+00   3.3773069e-01  -1.0182245e-01   1.2643784e+00   1.4639460e+00   2.1457770e+00   2.4427354e+00   2.2484343e+00   2.5113757e+00   3.5900943e-01   6.2185018e-01   7.3752682e-01  -9.6252317e-01   1.5436945e+00   1.6967778e+00   2.2029860e+00   1.2955951e+00  -9.7043366e-01  -1.1527890e+00   5.1900421e-01  -3.0834691e-01   1.1565174e+00   8.7957894e-01   1.2522988e+00   1.0585795e+00   9.8266857e-01   1.6623162e-01  -1.1894559e+00  -2.5567956e+00   5.4346173e-01   4.5610909e-01   6.8760865e-01   5.0497894e-01   5.6460600e-01  -1.2425297e+00  -2.8792679e+00  -3.3204293e+00  -5.0746180e-01  -4.6824126e-01   3.3026456e-01  -4.3886770e-01  -8.4551108e-03  -2.0307288e+00  -1.5198486e+00  -3.4808214e+00  -2.1672308e+00  -3.9074488e+00  -1.2806413e+00  -2.7990704e+00  -5.9005709e-01   1.6959813e+00   2.5990956e+00  -1.0410259e+00  -2.0133431e+00
   1.2583732e+00  -3.5877587e-01   7.5921773e-01   1.3502138e-01   1.9839396e+00   2.0318996e+00   3.9875095e-01  -7.5740762e-02  -2.0111650e+00  -2.9191293e+00   6.5576940e-01  -5.2504207e-01   1.0971446e+00   5.6613146e-01  -6.5500666e-01  -3.0782415e+00   5.0134044e-01   3.2718843e+00   1.7634482e+00   3.9075755e-01  -2.5283607e+00   5.2070539e-01   1.1035334e-01   1.5719558e+00   1.7855488e+00   2.4523240e+00   2.7691830e+00   2.5268313e+00   2.8230406e+00   4.1225289e-01   6.5176641e-01   8.5672276e-01  -9.1628755e-01   1.6529350e+00   1.9013374e+00   2.3159929e+00   1.3035940e+00  -1.1073849e+00  -1.2711718e+00   5.1552289e-01  -2.9430149e-01   1.1325644e+00   8.9679061e-01   1.2400815e+00   1.0122617e+00   9.1530465e-01   7.2924859e-02  -1.2947043e+00  -2.7726036e+00   5.8110415e-01   5.6909584e-01   6.0322534e-01   4.1658147e-01   3.5986959e-01  -1.4662312e+00  -3.0695318e+00  -3.6262065e+00  -5.1227082e-01  -5.1003934e-01   2.2552155e-01  -5.4179634e-01  -1.4757491e-01  -2.2476167e+00  -1.6571288e+00  -3.7166301e+00  -2.3669313e+00  -4.1239327e+00  -1.4356910e+00  -2.9891251e+00  -4.8126961e-01   2.0279840e+00   2.9564706e+00  -1.1198171e+00  -2.1738166e+00
   1.3210114e+00  -3.4720023e-01   8.2134943e-01   3.2610219e-01   2.0643367e+00   2.1460101e+00   3.9416127e-01  -1.6033789e-01  -2.1513174e+00  -3.0738125e+00   6.3849263e-01  -5.6155951e-01   1.0099976e+00   4.2690380e-01  -7.2035606e-01  -3.4098056e+00   7.4867730e-01   3.6584780e+00   1.8485948e+00   3.8287913e-01  -2.6893678e+00   7.0036941e-01   3.2587792e-01   1.8583920e+00   2.0798876e+00   2.7161143e+00   3.0466444e+00   2.7470650e+00   3.0798275e+00   4.5219420e-01   6.7331104e-01   9.7399061e-01  -8.6321981e-01   1.7437433e+00   2.0835998e+00   2.3887682e+00   1.2892134e+00  -1.2295261e+00  -1.3669463e+00   5.0783669e-01  -2.7878888e-01   1.0963310e+00   9.0752392e-01   1.2093883e+00   9.6156471e-01   8.2990830e-01  -1.7253606e-02  -1.3983260e+00  -2.9600649e+00   6.1490088e-01   6.8571811e-01   5.1019197e-01   3.3063598e-01   1.5768545e-01  -1.6746612e+00  -3.2306230e+00  -3.8867712e+00  -5.1472468e-01  -5.3820438e-01   1.2490037e-01  -6.3389469e-01  -2.8134079e-01  -2.4344871e+00  -1.7662325e+00  -3.9156952e+00  -2.5349794e+00  -4.2969606e+00  -1.5566070e+00  -3.1293490e+00  -3.6752672e-01   2.3344493e+00   3.2442896e+00  -1.1807535e+00  -2.2906223e+00
   1.3864401e+00  -3.1543495e-01   8.7692402e-01   5.0991551e-01   2.1115448e+00   2.2247400e+00   3.6815677e-01  -2.4992282e-01  -2.2575794e+00  -3.1806634e+00   6.1670003e-01  -5.8777239e-01   9.3621425e-01   3.0106426e-01  -7.7749338e-01  -3.7015350e+00   9.8799572e-01   3.9740932e+00   1.9092565e+00   3.7660126e-01  -2.8035288e+00   8.7351648e-01   5.4131220e-01   2.1164381e+00   2.3396783e+00   2.9297535e+00   3.2663700e+00   2.9025209e+00   3.2735588e+00   4.7550479e-01   6.8360213e-01   1.0884201e+00  -8.0312481e-01   1.8139156e+00   2.2385661e+00   2.4184160e+00   1.2513566e+00  -1.3364042e+00  -1.4395778e+00   4.9746720e-01  -2.6116335e-01   1.0492832e+00   9.1222528e-01   1.1613202e+00   9.0791593e-01   7.2761081e-01  -1.0299783e-01  -1.5001796e+00  -3.1177924e+00   6.4682488e-01   8.0648802e-01   4.1205112e-01   2.5108401e-01  -3.7423159e-02  -1.8623991e+00  -3.3621235e+00  -4.0991104e+00  -5.1171150e-01  -5.4985639e-01   3.2884781e-02  -7.1044268e-01  -4.0746286e-01  -2.5856967e+00  -1.8444654e+00  -4.0723541e+00  -2.6684060e+00  -4.4207061e+00  -1.6400614e+00  -3.2157476e+00  -2.4983533e-01   2.6071939e+00   3.4526689e+00  -1.2246631e+00  -2.3599589e+00
   1.4552896e+00  -2.6109185e-01   9.2513208e-01   6.8381933e-01   2.1238363e+00   2.2672649e+00   3.1974284e-01  -3.4419092e-01  -2.3292496e+00  -3.2390780e+00   5.9330521e-01  -6.0093161e-01   8.7854759e-01   1.9271938e-01  -8.2629856e-01  -3.9493512e+00   1.2143554e+00   4.2105783e+00   1.9430520e+00   3.7476597e-01  -2.8696293e+00   1.0369845e+00   7.5322036e-01   2.3398388e+00   2.5589584e+00   3.0876997e+00   3.4217909e+00   2.9891492e+00   3.3985422e+00   4.7987840e-01   6.8040762e-01   1.1989848e+00  -7.3591896e-01   1.8618338e+00   2.3621979e+00   2.4035948e+00   1.1898531e+00  -1.4275576e+00  -1.4893662e+00   4.8582558e-01  -2.4081018e-01   9.9299119e-01   9.1153488e-01   1.0973957e+00   8.5275129e-01   6.1009935e-01  -1.8327328e-01  -1.5998349e+00  -3.2455208e+00   6.7861954e-01   9.3166808e-01   3.1237606e-01   1.8145517e-01  -2.2136637e-01  -2.0250522e+00  -3.4641909e+00  -4.2619874e+00  -5.0049790e-01  -5.4273023e-01  -4.6594105e-02  -7.6734211e-01  -5.2383610e-01  -2.6970789e+00  -1.8903482e+00  -4.1823723e+00  -2.7654492e+00  -4.4910080e+00  -1.6841902e+00  -3.2462427e+00  -1.2942707e-01   2.8392504e+00   3.5748590e+00  -1.2525844e+00  -2.3797671e+00
   1.5276557e+00  -1.8274061e-01   9.6521040e-01   8.4553178e-01   2.1006487e+00   2.2739461e+00   2.4908658e-01  -4.4250686e-01  -2.3665947e+00  -3.2501661e+00   5.7107874e-01  -5.9881262e-01   8.3906080e-01   1.0505362e-01  -8.6652235e-01  -4.1509229e+00   1.4231420e+00   4.3627337e+00   1.9488604e+00   3.7991901e-01  -2.8879544e+00   1.1877279e+00   9.5822664e-01   2.5235255e+00   2.7332607e+00   3.1864489e+00   3.5087422e+00   3.0056089e+00   3.4517563e+00   4.6417542e-01   6.6226490e-01   1.3045265e+00  -6.6168396e-01   1.8865153e+00   2.4515553e+00   2.3446022e+00   1.1054552e+00  -1.5024429e+00  -1.5173792e+00   4.7413080e-01  -2.1721826e-01   9.2906554e-01   9.0623351e-01   1.0195051e+00   7.9744335e-01   4.7960134e-01  -2.5735725e-01  -1.6964986e+00  -3.3440613e+00   7.1169003e-01   1.0611985e+00   2.1462830e-01   1.2467577e-01  -3.9056031e-01  -2.1594350e+00  -3.5374350e+00  -4.3759219e+00  -4.7886787e-01  -5.1531653e-01  -1.1029057e-01  -8.0132429e-01  -6.2854401e-01  -2.7661242e+00  -1.9036159e+00  -4.2431084e+00  -2.8255541e+00  -4.5055448e+00  -1.6886155e+00  -3.2207503e+00  -7.7671702e-03   3.0250755e+00   3.6074861e+00  -1.2656333e+00  -2.3497822e+00
   1.6030646e+00  -8.0064759e-02   9.9645372e-01   9.9315151e-01   2.0426201e+00   2.2462627e+00   1.5756302e-01  -5.4390643e-01  -2.3707515e+00  -3.2166486e+00   5.5251970e-01  -5.7985757e-01   8.1909599e-01   4.0200248e-02  -8.9774547e-01  -4.3056942e+00   1.6101856e+00   4.4284415e+00   1.9268683e+00   3.9415809e-01  -2.8602052e+00   1.3228924e+00   1.1530656e+00   2.6637601e+00   2.8597197e+00   3.2246339e+00   3.5255799e+00   2.9532928e+00   3.4329275e+00   4.2850610e-01   6.2856694e-01   1.4037474e+00  -5.8071886e-01   1.8876392e+00   2.5048839e+00   2.2433924e+00   9.9979695e-01  -1.5603843e+00  -1.5253421e+00   4.6334361e-01  -1.9005723e-01   8.5910292e-01   8.9718046e-01   9.2985459e-01   7.4323465e-01   3.3884152e-01  -3.2485769e-01  -1.7889661e+00  -3.4151991e+00   7.4701949e-01   1.1946346e+00   1.2201556e-01   8.2908884e-02  -5.4197917e-01  -2.2636843e+00  -3.5827931e+00  -4.4430929e+00  -4.4523583e-01  -4.6696881e-01  -1.5574057e-01  -8.1011389e-01  -7.1986399e-01  -2.7920747e+00  -1.8851624e+00  -4.2536088e+00  -2.8493226e+00  -4.4639178e+00  -1.6544063e+00  -3.1411746e+00   1.1344740e-01   3.1606969e+00   3.5506527e+00  -1.2648766e+00  -2.2715061e+00
   1.6804704e+00   4.6033488e-02   1.0182293e+00   1.1251548e+00   1.9515759e+00   2.1867005e+00   4.7736690e-02  -6.4711268e-01  -2.3436094e+00  -3.1426848e+00   5.3974025e-01  -5.4328830e-01   8.1926333e-01  -8.2810130e-04  -9.1936846e-01  -4.4148246e+00   1.7718617e+00   4.4086713e+00   1.8785582e+00   4.1900297e-01  -2.7893692e+00   1.4398884e+00   1.3346272e+00   2.7582187e+00   2.9371053e+00   3.2030391e+00   3.4731945e+00   2.8362383e+00   3.3445000e+00   3.7424706e-01   5.7961141e-01   1.4952151e+00  -4.9358673e-01   1.8655445e+00   2.5216476e+00   2.1035175e+00   8.7532150e-01  -1.6005568e+00  -1.5154954e+00   4.5411973e-01  -1.5925271e-01   7.8464060e-01   8.8524746e-01   8.3090120e-01   6.9118183e-01   1.9097142e-01  -3.8570882e-01  -1.8756098e+00  -3.4615405e+00   7.8511434e-01   1.3310975e+00   3.7356065e-02   5.7436631e-02  -6.7318995e-01  -2.3373073e+00  -3.6014169e+00  -4.4671546e+00  -3.9872913e-01  -3.9797152e-01  -1.8132187e-01  -7.9254050e-01  -7.9627974e-01  -2.7759259e+00  -1.8369406e+00  -4.2146316e+00  -2.8384248e+00  -4.3676577e+00  -1.5839843e+00  -3.0113130e+00   2.3230292e-01   3.2437915e+00   3.4078917e+00  -1.2512286e+00  -2.1481133e+00
   1.7582917e+00   1.9339151e-01   1.0299954e+00   1.2403740e+00   1.8304624e+00   2.0986079e+00  -7.6722401e-02  -7.5056546e-01  -2.2876809e+00  -3.0336393e+00   5.3436805e-01  -4.8918264e-01   8.3945395e-01  -1.8146562e-02  -9.3063371e-01  -4.4810510e+00   1.9051770e+00   4.3073630e+00   1.8066414e+00   4.5529712e-01  -2.6795467e+00   1.5364637e+00   1.5000000e+00   2.8060231e+00   2.9657928e+00   3.1245264e+00   3.3549220e+00   2.6609244e+00   3.1914973e+00   3.0399025e-01   5.1661063e-01   1.5773862e+00  -4.0114849e-01   1.8212058e+00   2.5025093e+00   1.9299990e+00   7.3518313e-01  -1.6220017e+00  -1.4904280e+00   4.4678632e-01  -1.2505128e-01   7.0712228e-01   8.7125404e-01   7.2528059e-01   6.4211495e-01   3.9471996e-02  -4.4014316e-01  -1.9544070e+00  -3.4863206e+00   8.2598067e-01   1.4692449e+00  -3.7041741e-02   4.8592937e-02  -7.8236942e-01  -2.3811570e+00  -3.5945791e+00  -4.4529997e+00  -3.3923661e-01  -3.0956312e-01  -1.8627875e-01  -7.4859314e-01  -8.5650115e-01  -2.7203418e+00  -1.7618223e+00  -4.1285988e+00  -2.7954741e+00  -4.2201377e+00  -1.4809803e+00  -2.8366845e+00   3.4669990e-01   3.2737011e+00   3.1859819e+00  -1.2253743e+00  -1.9842876e+00
   1.8344837e+00   3.5861313e-01   1.0313221e+00   1.3379641e+00   1.6832312e+00   1.9860281e+00  -2.1118715e-01  -8.5246399e-01  -2.2059689e+00  -2.8958061e+00   5.3747246e-01  -4.1850784e-01   8.7887827e-01  -1.2946580e-02  -9.3067935e-01  -4.5084701e+00   2.0078348e+00   4.1311917e+00   1.7149390e+00   5.0314710e-01  -2.5357555e+00   1.6107709e+00   1.6465157e+00   2.8077115e+00   2.9476668e+00   2.9938802e+00   3.1763565e+00   2.4359698e+00   2.9812931e+00   2.2142494e-01   4.4165930e-01   1.6486455e+00  -3.0457988e-01   1.7561856e+00   2.4492611e+00   1.7291284e+00   5.8312628e-01  -1.6236792e+00  -1.4529025e+00   4.4134241e-01  -8.8067327e-02   6.2787566e-01   8.5590872e-01   6.1572799e-01   5.9661469e-01  -1.1196694e-01  -4.8864314e-01  -2.0230103e+00  -3.4931858e+00   8.6913189e-01   1.6072648e+00  -9.9476967e-02   5.5751111e-02  -8.6830810e-01  -2.3973385e+00  -3.5636066e+00  -4.4064685e+00  -2.6742104e-01  -2.0391402e-01  -1.7071399e-01  -6.7941752e-01  -8.9949229e-01  -2.6294866e+00  -1.6634308e+00  -3.9994775e+00  -2.7238808e+00  -4.0264102e+00  -1.3500529e+00  -2.6242886e+00   4.5440125e-01   3.2513849e+00   2.8946332e+00  -1.1877267e+00  -1.7860071e+00
   1.9066451e+00   5.3716699e-01   1.0219128e+00   1.4173633e+00   1.5146772e+00   1.8535117e+00  -3.5027929e-01  -9.5082082e-01  -2.1018405e+00  -2.7361078e+00   5.4951827e-01  -3.3310749e-01   9.3613122e-01   1.2608033e-02  -9.1861798e-01  -4.5022673e+00   2.0782829e+00   3.8892348e+00   1.6082143e+00   5.6190405e-01  -2.3637166e+00   1.6614291e+00   1.7717955e+00   2.7651594e+00   2.8859749e+00   2.8175803e+00   2.9450808e+00   2.1717472e+00   2.7232900e+00   1.3115839e-01   3.5765998e-01   1.7073660e+00  -2.0536657e-01   1.6725669e+00   2.3647149e+00   1.5082078e+00   4.2334847e-01  -1.6045537e+00  -1.4056817e+00   4.3748311e-01  -4.9304236e-02   5.4809986e-01   8.3976100e-01   5.0499568e-01   5.5500756e-01  -2.5958549e-01  -5.3187670e-01  -2.0788579e+00  -3.4859714e+00   9.1362540e-01   1.7428992e+00  -1.4892309e-01   7.7367228e-02  -9.3039801e-01  -2.3890538e+00  -3.5098440e+00  -4.3340316e+00  -1.8469468e-01  -8.4057856e-02  -1.3555046e-01  -5.8725788e-01  -9.2450549e-01  -2.5087883e+00  -1.5459528e+00  -3.8326018e+00  -2.6276850e+00  -3.7929692e+00  -1.1966761e+00  -2.3823063e+00   5.5309818e-01   3.1793170e+00   2.5460573e+00  -1.1384225e+00  -1.5602854e+00
   1.9721506e+00   7.2355452e-01   1.0016262e+00   1.4782558e+00   1.3302373e+00   1.7059259e+00  -4.8812282e-01  -1.0435286e+00  -1.9789105e+00  -2.5617831e+00   5.7035133e-01  -2.3563972e-01   1.0092839e+00   5.5527899e-02  -8.9363351e-01  -4.4684001e+00   2.1157419e+00   3.5925524e+00   1.4919636e+00   6.3018915e-01  -2.1696368e+00   1.6875760e+00   1.8738031e+00   2.6814541e+00   2.7851371e+00   2.6035094e+00   2.6703233e+00   1.8799261e+00   2.4285270e+00   3.8484413e-02   2.6820678e-01   1.7519838e+00  -1.0527530e-01   1.5728701e+00   2.2525529e+00   1.2752414e+00   2.6035056e-01  -1.5637050e+00  -1.3513749e+00   4.3464500e-01  -1.0144588e-02   4.6886244e-01   8.2316646e-01   3.9576849e-01   5.1737723e-01  -3.9970317e-01  -5.7062343e-01  -2.1193152e+00  -3.4684854e+00   9.5812574e-01   1.8734981e+00  -1.8505874e-01   1.1107525e-01  -9.6860698e-01  -2.3603941e+00  -3.4346479e+00  -4.2424651e+00  -9.3158391e-02   4.6220395e-02  -8.2465556e-02  -4.7534978e-01  -9.3111637e-01  -2.3646460e+00  -1.4139394e+00  -3.6344410e+00  -2.5113865e+00  -3.5274540e+00  -1.0269088e+00  -2.1197615e+00   6.4049289e-01   3.0613384e+00   2.1544410e+00  -1.0773557e+00  -1.3148820e+00
   2.0283041e+00   9.1153912e-01   9.7049723e-01   1.5205429e+00   1.1357611e+00   1.5482654e+00  -6.1863120e-01  -1.1284361e+00  -1.8409394e+00  -2.3800826e+00   5.9921662e-01  -1.2946929e-01   1.0959993e+00   1.1217568e-01  -8.5508384e-01  -4.4132647e+00   2.1202185e+00   3.2537008e+00   1.3721758e+00   7.0596008e-01  -1.9599926e+00   1.6889093e+00   1.9509013e+00   2.5607333e+00   2.6505242e+00   2.3606165e+00   2.3625603e+00   1.5729740e+00   2.1092286e+00  -5.0888616e-02   1.7743086e-01   1.7810866e+00  -6.3013020e-03   1.4599593e+00   2.1171584e+00   1.0385939e+00   9.8778349e-02  -1.5004555e+00  -1.2923093e+00   4.3206845e-01   2.7692627e-02   3.9110319e-01   8.0626748e-01   2.9058091e-01   4.8358832e-01  -5.2886989e-01  -6.0569831e-01  -2.1418419e+00  -3.4443166e+00   1.0009893e+00   1.9961067e+00  -2.0825880e-01   1.5382657e-01  -9.8343780e-01  -2.3160920e+00  -3.3394043e+00  -4.1385345e+00   4.4931289e-03   1.8253396e-01  -1.3801698e-02  -3.4777166e-01  -9.1925551e-01  -2.2041032e+00  -1.2721040e+00  -3.4123282e+00  -2.3797667e+00  -3.2383041e+00  -8.4714987e-01  -1.8461505e+00   7.1439532e-01   2.9024713e+00   1.7353525e+00  -1.0042425e+00  -1.0579927e+00
   2.0724968e+00   1.0944253e+00   9.2875452e-01   1.5443246e+00   9.3726320e-01   1.3854718e+00  -7.3581104e-01  -1.2034331e+00  -1.6917437e+00  -2.1979881e+00   6.3480879e-01  -1.8517186e-02   1.1936613e+00   1.7846263e-01  -8.0259900e-01  -4.3433610e+00   2.0924956e+00   2.8862042e+00   1.2550662e+00   7.8661467e-01  -1.7413258e+00   1.6657129e+00   2.0019118e+00   2.4079966e+00   2.4882163e+00   2.0985433e+00   2.0330805e+00   1.2636301e+00   1.7783084e+00  -1.3113480e-01   8.9812930e-02   1.7935045e+00   8.9406441e-02   1.3369393e+00   1.9634244e+00   8.0663009e-01  -5.6740453e-02  -1.4145029e+00  -1.2304390e+00   4.2887143e-01   6.2226060e-02   3.1564326e-01   7.8898973e-01   1.9174017e-01   4.5331807e-01  -6.4400904e-01  -6.3788067e-01  -2.1441651e+00  -3.4166799e+00   1.0403654e+00   2.1075787e+00  -2.1954640e-01   2.0206268e-01  -9.7587447e-01  -2.2612529e+00  -3.2255703e+00  -4.0287042e+00   1.0509531e-01   3.2007320e-01   6.7543122e-02  -2.0926513e-01  -8.8923006e-01  -2.0345083e+00  -1.1251256e+00  -3.1741670e+00  -2.2377206e+00  -2.9343963e+00  -6.6389458e-01  -1.5710667e+00   7.7282740e-01   2.7087070e+00   1.3050977e+00  -9.1871696e-01  -7.9793697e-01
   2.1023669e+00   1.2653703e+00   8.7683648e-01   1.5498971e+00   7.4067634e-01   1.2222749e+00  -8.3406359e-01  -1.2665412e+00  -1.5351190e+00  -2.0219608e+00   6.7535281e-01   9.2924412e-02   1.2995157e+00   2.5005251e-01  -7.3616379e-01  -4.2649804e+00   2.0341098e+00   2.5040077e+00   1.1468016e+00   8.6912531e-01  -1.5200495e+00   1.6188694e+00   2.0261759e+00   2.2289006e+00   2.3047544e+00   1.8272387e+00   1.6935314e+00   9.6438283e-01   1.4488551e+00  -1.9661547e-01   9.9718424e-03   1.7884025e+00   1.7963713e-01   1.2070526e+00   1.7965607e+00   5.8735996e-01  -2.0175821e-01  -1.3060424e+00  -1.1672943e+00   4.2412892e-01   9.1313299e-02   2.4319786e-01   7.7105421e-01   1.0125995e-01   4.2609233e-01  -7.4254209e-01  -6.6785425e-01  -2.1244503e+00  -3.3883026e+00   1.0743078e+00   2.2047161e+00  -2.2050908e-01   2.5190961e-01  -9.4731671e-01  -2.2010830e+00  -3.0947204e+00  -3.9188891e+00   2.0516115e-01   4.5380384e-01   1.5824127e-01  -6.5033082e-02  -8.4173232e-01  -1.8631796e+00  -9.7746360e-01  -2.9281257e+00  -2.0900925e+00  -2.6246682e+00  -4.8349565e-01  -1.3038266e+00   8.1413007e-01   2.4867775e+00   8.8006407e-01  -8.2044047e-01  -5.4284912e-01
   2.1159381e+00   1.4177114e+00   8.1540106e-01   1.5377619e+00   5.5161426e-01   1.0630541e+00  -9.0846558e-01  -1.3160036e+00  -1.3747730e+00  -1.8577350e+00   7.1870820e-01   2.0040147e-01   1.4108013e+00   3.2256267e-01  -6.5617522e-01  -4.1839300e+00   1.9473080e+00   2.1209320e+00   1.0532250e+00   9.5019476e-01  -1.3022737e+00   1.5498534e+00   2.0236084e+00   2.0295452e+00   2.1068928e+00   1.5565720e+00   1.3554682e+00   6.8696920e-01   1.1336126e+00  -2.4217444e-01  -5.7560383e-02   1.7653606e+00   2.6222045e-01   1.0735778e+00   1.6219000e+00   3.8810457e-01  -3.3216449e-01  -1.1758664e+00  -1.1039718e+00   4.1695131e-01   1.1277136e-01   1.7439018e-01   7.5200335e-01   2.0808676e-02   4.0132097e-01  -8.2248720e-01  -6.9616278e-01  -2.0814489e+00  -3.3613587e+00   1.1008895e+00   2.2844216e+00  -2.1318691e-01   2.9938076e-01  -8.9950403e-01  -2.1406251e+00  -2.9486008e+00  -3.8142522e+00   3.0104349e-01   5.7867281e-01   2.5467233e-01   7.9473534e-02  -7.7783044e-01  -1.6971000e+00  -8.3319392e-01  -2.6823440e+00  -1.9415286e+00  -2.3177603e+00  -3.1194087e-01  -1.0531226e+00   8.3706311e-01   2.2439169e+00   4.7607372e-01  -7.0922061e-01  -3.0039104e-01
   2.1117410e+00   1.5452873e+00   7.4533130e-01   1.5086447e+00   3.7516225e-01   9.1172946e-01  -9.5501112e-01  -1.3503721e+00  -1.2142640e+00  -1.7101560e+00   7.6249124e-01   2.9951931e-01   1.5248685e+00   3.9175407e-01  -5.6346988e-01  -4.1053110e+00   1.8349869e+00   1.7501551e+00   9.7959579e-01   1.0264262e+00  -1.0936480e+00   1.4607071e+00   1.9947414e+00   1.8162629e+00   1.9013637e+00   1.2959660e+00   1.0299205e+00   4.4192190e-01   8.4448350e-01  -2.6340531e-01  -1.0856388e-01   1.7244376e+00   3.3513219e-01   9.3973417e-01   1.4447157e+00   2.1520239e-01  -4.4433104e-01  -1.0254315e+00  -1.0411612e+00   4.0655593e-01   1.2450817e-01   1.0976524e-01   7.3124040e-01  -4.8324040e-02   3.7833262e-01  -8.8252532e-01  -7.2318255e-01  -2.0146144e+00  -3.3374484e+00   1.1183140e+00   2.3438570e+00  -1.9994139e-01   3.4057654e-01  -8.3443367e-01  -2.0845247e+00  -2.7891691e+00  -3.7190600e+00   3.8910366e-01   6.8981052e-01   3.5306651e-01   2.1877171e-01  -6.9894158e-01  -1.5426508e+00  -6.9586860e-01  -2.4446564e+00  -1.7963426e+00  -2.0216866e+00  -1.5465271e-01  -8.2670974e-01   8.4089000e-01   1.9876236e+00   1.0777772e-01  -5.8512293e-01  -7.7493778e-02
   2.0888944e+00   1.6427339e+00   6.6773265e-01   1.4635188e+00   2.1570372e-01   7.7168178e-01  -9.7080023e-01  -1.3685805e+00  -1.0569443e+00  -1.5830702e+00   8.0420630e-01   3.8616251e-01   1.6392719e+00   4.5370333e-01  -4.5931769e-01  -4.0333525e+00   1.7006129e+00   1.4037402e+00   9.3035864e-01   1.0944950e+00  -8.9922572e-01   1.3539949e+00   1.9407496e+00   1.5954142e+00   1.6946614e+00   1.0540634e+00   7.2699927e-01   2.3818069e-01   5.9207605e-01  -2.5687570e-01  -1.3934315e-01   1.6662107e+00   3.9659428e-01   8.0859505e-01   1.2700539e+00   7.3771553e-02  -5.3523828e-01  -8.5688079e-01  -9.7920240e-01   3.9232614e-01   1.2465503e-01   4.9801575e-02   7.0807814e-01  -1.0524149e-01   3.5640739e-01  -9.2203082e-01  -7.4911226e-01  -1.9241757e+00  -3.3176133e+00   1.1250156e+00   2.3805977e+00  -1.8331654e-01   3.7187060e-01  -7.5427760e-01  -2.0368325e+00  -2.6186198e+00  -3.6365928e+00   4.6587657e-01   7.8271924e-01   4.4964849e-01   3.4755575e-01  -6.0678662e-01  -1.4054006e+00  -5.6840850e-01  -2.2223512e+00  -1.6584012e+00  -1.7435536e+00  -1.6318454e-02  -6.3114537e-01   8.2543950e-01   1.7254265e+00  -2.1188463e-01  -4.4856680e-01   1.1986100e-01
   2.0471538e+00   1.7057393e+00   5.8392113e-01   1.4036256e+00   7.6791330e-02   6.4570302e-01  -9.5416319e-01  -1.3700017e+00  -9.0590215e-01  -1.4792613e+00   8.4137672e-01   4.5669901e-01   1.7518317e+00   5.0495213e-01  -3.4538353e-01  -3.9713113e+00   1.5481269e+00   1.0922290e+00   9.0895086e-01   1.1513159e+00  -7.2334832e-01   1.2327390e+00   1.8634523e+00   1.3731946e+00   1.4928486e+00   8.3843893e-01   4.5555526e-01   8.2785248e-02   3.8531190e-01  -2.2029543e-01  -1.4691305e-01   1.5917862e+00   4.4516140e-01   6.8301254e-01   1.1025859e+00  -3.2461405e-02  -6.0257667e-01  -6.7301875e-01  -9.1816181e-01   3.7385315e-01   1.1169018e-01  -5.0812964e-03   6.8179578e-01  -1.4943492e-01   3.3480853e-01  -9.4106621e-01  -7.7397674e-01  -1.8111581e+00  -3.3023841e+00   1.1197432e+00   2.3927723e+00  -1.6590294e-01   3.9007422e-01  -6.6130155e-01  -2.0008494e+00  -2.4393842e+00  -3.5691048e+00   5.2822334e-01   8.5343760e-01   5.4077566e-01   4.6089226e-01  -5.0333089e-01  -1.2899501e+00  -4.5303047e-01  -2.0219652e+00  -1.5310301e+00  -1.4893359e+00   9.9245607e-02  -4.7158736e-01   7.9113716e-01   1.4646610e+00  -4.7213990e-01  -3.0039615e-01   2.8681093e-01
   1.9869139e+00   1.7312386e+00   4.9540024e-01   1.3304853e+00  -3.8933529e-02   5.3597536e-01  -9.0471468e-01  -1.3544816e+00  -7.6390694e-01  -1.4004366e+00   8.7166848e-01   5.0815596e-01   1.8606615e+00   5.4262968e-01  -2.2365985e-01  -3.9214256e+00   1.3818268e+00   8.2431128e-01   9.1766026e-01   1.1941917e+00  -5.6955419e-01   1.1003325e+00   1.7652850e+00   1.1554579e+00   1.3013887e+00   6.5536751e-01   2.2290256e-01  -1.9339784e-02   2.3111655e-01  -1.5262019e-01  -1.2914665e-01   1.5027787e+00   4.7978826e-01   5.6555368e-01   9.4648101e-01  -1.0125930e-01  -6.4481805e-01  -4.7723667e-01  -8.5791836e-01   3.5095863e-01   8.4544935e-02  -5.4520710e-02   6.5170016e-01  -1.8076197e-01   3.1281402e-01  -9.4034443e-01  -7.9764162e-01  -1.6773563e+00  -3.2918446e+00   1.1016214e+00   2.3791785e+00  -1.5021373e-01   3.9257299e-01  -5.5779193e-01  -1.9790230e+00  -2.2541020e+00  -3.5178376e+00   5.7346256e-01   8.9867665e-01   6.2306561e-01   5.5439391e-01  -3.9071379e-01  -1.1998372e+00  -3.5121332e-01  -1.8491265e+00  -1.4169417e+00  -1.2637178e+00   1.8919160e-01  -3.5165833e-01   7.3900266e-01   1.2122581e+00  -6.6473041e-01  -1.4191769e-01   4.1973235e-01
   1.9091763e+00   1.7175393e+00   4.0382603e-01   1.2458931e+00  -1.2977302e-01   4.4407567e-01  -8.2333771e-01  -1.3223453e+00  -6.3335136e-01  -1.3472498e+00   8.9299825e-01   5.3835603e-01   1.9641660e+00   5.6454560e-01  -9.6377878e-02  -3.8849218e+00   1.2062379e+00   6.0658607e-01   9.5753869e-01   1.2209400e+00  -4.4050983e-01   9.6043625e-01   1.6492414e+00   9.4755956e-01   1.1250105e+00   5.0965568e-01   3.4616681e-02  -6.5501480e-02   1.3420340e-01  -5.4087227e-02  -8.4876357e-02   1.4012607e+00   4.9987203e-01   4.5844880e-01   8.0530402e-01  -1.3189706e-01  -6.6125229e-01  -2.7339366e-01  -7.9824737e-01   3.2369658e-01   4.2683774e-02  -9.8215191e-02   6.1718747e-01  -1.9941232e-01   2.8974983e-01  -9.2116192e-01  -8.1983438e-01  -1.5252555e+00  -3.2857054e+00   1.0701878e+00   2.3393678e+00  -1.3857928e-01   3.7743083e-01  -4.4599441e-01  -1.9728905e+00  -2.0655620e+00  -3.4830656e+00   5.9947380e-01   9.1592166e-01   6.9350657e-01   6.2436470e-01  -2.7117375e-01  -1.1374955e+00  -2.6370260e-01  -1.7084358e+00  -1.3181880e+00  -1.0699985e+00   2.5169775e-01  -2.7337816e-01   6.7061177e-01   9.7455165e-01  -7.8414920e-01   2.5096031e-02   5.1630399e-01
   1.8154800e+00   1.6643710e+00   3.1096022e-01   1.1518943e+00  -1.9495959e-01   3.7100225e-01  -7.1210177e-01  -1.2743774e+00  -5.1619775e-01  -1.3193626e+00   9.0362196e-01   5.4600542e-01   2.0610137e+00   5.6924980e-01   3.4095396e-02  -3.8620634e+00   1.0259684e+00   4.4341557e-01   1.0283749e+00   1.2299874e+00  -3.3796675e-01   8.1685917e-01   1.5187820e+00   7.5422131e-01   9.6759956e-01   4.0454071e-01  -1.0558851e-01  -5.5255841e-02   9.6960594e-02   7.3816051e-02  -1.3942945e-02   1.2896835e+00   5.0526838e-01   3.6355226e-01   6.8193476e-01  -1.2511260e-01  -6.5198786e-01  -6.5660666e-02  -7.3889453e-01   2.9233651e-01  -1.3847064e-02  -1.3593395e-01   5.7780139e-01  -2.0586480e-01   2.6502459e-01  -8.8530989e-01  -8.4016795e-01  -1.3579159e+00  -3.2833758e+00   1.0254035e+00   2.2736928e+00  -1.3306354e-01   3.4345948e-01  -3.2806642e-01  -1.9830666e+00  -1.8766189e+00  -3.4641805e+00   6.0476862e-01   9.0349810e-01   7.4954765e-01   6.6791360e-01  -1.4697297e-01  -1.1042593e+00  -1.9055290e-01  -1.6033907e+00  -1.2361363e+00  -9.1006536e-01   2.8598659e-01  -2.3716338e-01   5.8802478e-01   7.5710552e-01  -8.2775361e-01   1.9843881e-01   5.7551830e-01
   1.7078076e+00   1.5728581e+00   2.1861393e-01   1.0507390e+00  -2.3460319e-01   3.1721736e-01  -5.7412558e-01  -1.2117741e+00  -4.1393017e-01  -1.3155316e+00   9.0220071e-01   5.3073097e-01   2.1500946e+00   5.5605931e-01   1.6536401e-01  -3.8522323e+00   8.4555829e-01   3.3687771e-01   1.1287255e+00   1.2204286e+00  -2.6274430e-01   6.7342866e-01   1.3777150e+00   5.7942117e-01   8.3212430e-01   3.4165681e-01  -1.9590270e-01   9.6710981e-03   1.1944092e-01   2.2844369e-01   8.2808784e-02   1.1707789e+00   4.9628074e-01   2.8231592e-01   5.7851208e-01  -8.2993740e-02  -6.1791574e-01   1.4165867e-01  -6.7963373e-01   2.5733174e-01  -8.4406638e-02  -1.6752957e-01   5.3328348e-01  -2.0084136e-01   2.3816574e-01  -8.3497053e-01  -8.5816394e-01  -1.1788246e+00  -3.2840294e+00   9.6764255e-01   2.1833132e+00  -1.3540205e-01   2.9025189e-01  -2.0604478e-01  -2.0092720e+00  -1.6900901e+00  -3.4597913e+00   5.8852751e-01   8.6060310e-01   7.8916467e-01   6.8303240e-01  -2.0327800e-02  -1.1004074e+00  -1.3120400e-01  -1.5363447e+00  -1.1714726e+00  -7.8442370e-01   2.9230417e-01  -2.4189054e-01   4.9368674e-01   5.6456579e-01  -7.9575824e-01   3.7553418e-01   5.9764255e-01
   1.5884749e+00   1.4454197e+00   1.2858473e-01   9.4481619e-01  -2.4960650e-01   2.8270085e-01  -4.1339718e-01  -1.1360749e+00  -3.2751707e-01  -1.3337180e+00   8.8784321e-01   4.9306394e-01   2.2304717e+00   5.2505036e-01   2.9510506e-01  -3.8540315e+00   6.6932662e-01   2.8681298e-01   1.2560006e+00   1.1920508e+00  -2.1473948e-01   5.3385623e-01   1.2300547e+00   4.2631121e-01   7.2059234e-01   3.2106765e-01  -2.3638241e-01   1.2554820e-01   1.9945355e-01   4.0613349e-01   2.0358466e-01   1.0474458e+00   4.7362586e-01   2.1577467e-01   4.9640163e-01  -8.8118711e-03  -5.6064073e-01   3.4431584e-01  -6.2030618e-01   2.1927826e-01  -1.6778277e-01  -1.9295160e-01   4.8361226e-01  -1.8526135e-01   2.0885559e-01  -7.7260421e-01  -8.7327401e-01  -9.9173246e-01  -3.2866551e+00   8.9766152e-01   2.0701617e+00  -1.4695926e-01   2.1818055e-01  -8.1828992e-02  -2.0503954e+00  -1.5086440e+00  -3.4678420e+00   5.5060377e-01   7.8730364e-01   8.1090148e-01   6.6863843e-01   1.0665055e-01  -1.1252331e+00  -8.4584991e-02  -1.5084955e+00  -1.1242262e+00  -6.9228016e-01   2.7186354e-01  -2.8501551e-01   3.9030744e-01   4.0054246e-01  -6.9111387e-01   5.5352409e-01   5.8413394e-01
   1.4600139e+00   1.2856081e+00   4.2592183e-02   8.3657010e-01  -2.4155719e-01   2.6700951e-01  -2.3456771e-01  -1.0490768e+00  -2.5739108e-01  -1.3712118e+00   8.6012663e-01   4.3437691e-01   2.3013368e+00   4.7701772e-01   4.2115762e-01  -3.8654008e+00   5.0122406e-01   2.9095938e-01   1.4065945e+00   1.1453221e+00  -1.9296477e-01   4.0160592e-01   1.0798655e+00   2.9716565e-01   6.3404085e-01   3.4135808e-01  -2.2884129e-01   2.8687926e-01   3.3274640e-01   6.0238703e-01   3.4573983e-01   9.2263128e-01   4.3837978e-01   1.6454448e-01   4.3618895e-01   9.3183980e-02  -4.8238419e-01   5.3829827e-01  -5.6084107e-01   1.7886962e-01  -2.6224963e-01  -2.1225701e-01   4.2902924e-01  -1.6019968e-01   1.7696430e-01  -7.0083676e-01  -8.8489757e-01  -8.0049114e-01  -3.2900999e+00   8.1655421e-01   1.9368689e+00  -1.6870157e-01   1.2836279e-01   4.2824284e-02  -2.1045842e+00  -1.3346935e+00  -3.4857380e+00   4.9149795e-01   6.8450596e-01   8.1388690e-01   6.2458255e-01   2.3200335e-01  -1.1771345e+00  -4.9238905e-02  -1.5199008e+00  -1.0938226e+00  -6.3166819e-01   2.2675468e-01  -3.6274145e-01   2.8072940e-01   2.6752468e-01  -5.1928256e-01   7.2937443e-01   5.3751661e-01
   1.3250637e+00   1.0979000e+00  -3.7783896e-02   7.2840807e-01  -2.1260563e-01   2.6933691e-01  -4.2734330e-02  -9.5274118e-01  -2.0344964e-01  -1.4247661e+00   8.1909767e-01   3.5678151e-01   2.3619776e+00   4.1340461e-01   5.4159185e-01  -3.8837428e+00   3.4470066e-01   3.4516474e-01   1.5760540e+00   1.0813532e+00  -1.9561509e-01   2.7977261e-01   9.3110004e-01   1.9335994e-01   5.7255956e-01   3.9977881e-01  -1.7667654e-01   4.8670181e-01   5.1326593e-01   8.1207367e-01   5.0591209e-01   7.9921445e-01   3.9191070e-01   1.2883213e-01   3.9769789e-01   2.1799825e-01  -3.8586477e-01   7.1998772e-01  -5.0126091e-01   1.3685369e-01  -3.6565393e-01  -2.2561577e-01   3.7004932e-01  -1.2685094e-01   1.4257869e-01  -6.2235186e-01  -8.9239779e-01  -6.0890028e-01  -3.2930965e+00   7.2569945e-01   1.7866561e+00  -2.0118219e-01   2.2596861e-02   1.6629740e-01  -2.1693559e+00  -1.1703023e+00  -3.5104723e+00   4.1230914e-01   5.5390152e-01   7.9783007e-01   5.5162629e-01   3.5395691e-01  -1.2537155e+00  -2.3458277e-02  -1.5695124e+00  -1.0791545e+00  -5.9960762e-01   1.5982458e-01  -4.7022680e-01   1.6779439e-01   1.6683358e-01  -2.8792504e-01   8.9998743e-01   4.6122595e-01
   1.1862706e+00   8.8745978e-01  -1.1115751e-01   6.2260487e-01  -1.6533658e-01   2.8857007e-01   1.5677309e-01  -8.4909907e-01  -1.6508159e-01  -1.4907379e+00   7.6525756e-01   2.6299783e-01   2.4117602e+00   3.3620894e-01   6.5475508e-01  -3.9060498e+00   2.0259404e-01   4.4366303e-01   1.7592700e+00   1.0018339e+00  -2.2016248e-01   1.7097708e-01   7.8744551e-01   1.1538204e-01   5.3534642e-01   4.9243262e-01  -8.4641791e-02   7.1692738e-01   7.3347750e-01   1.0296449e+00   6.8017891e-01   6.7989662e-01   3.3580482e-01   1.0845598e-01   3.8003412e-01   3.6013126e-01  -2.7416501e-01   8.8628414e-01  -4.4167659e-01   9.3995326e-02  -4.7552142e-01  -2.3330841e-01   3.0745735e-01  -8.6498654e-02   1.0602238e-01  -5.3979448e-01  -8.9511583e-01  -4.2057994e-01  -3.2942873e+00   6.2670496e-01   1.6231993e+00  -2.4453470e-01  -9.6725917e-02   2.8710523e-01  -2.2417212e+00  -1.0171188e+00  -3.5387557e+00   3.1466987e-01   3.9789435e-01   7.6299819e-01   4.5139137e-01   4.7094252e-01  -1.3518930e+00  -5.4238802e-03  -1.6552313e+00  -1.0786756e+00  -5.9228942e-01   7.4532413e-02  -6.0182330e-01   5.4217705e-02   9.8615670e-02  -6.5181023e-03   1.0623125e+00   3.5942807e-01
   1.0462097e+00   6.5989114e-01  -1.7637931e-01   5.2121385e-01  -1.0264121e-01   3.2334061e-01   3.5858931e-01  -7.4016492e-01  -1.4122061e-01  -1.5652316e+00   6.9953485e-01   1.5620919e-01   2.4501343e+00   2.4787326e-01   7.5929417e-01  -3.9290311e+00   7.7046770e-02   5.7939835e-01   1.9506842e+00   9.0895517e-01  -2.6348011e-01   7.7283699e-02   6.5218260e-01   6.2874335e-02   5.2079399e-01   6.1449279e-01   4.1420061e-02   9.6870668e-01   9.8472776e-01   1.2493470e+00   8.6422672e-01   5.6710638e-01   2.7179240e-01   1.0287644e-01   3.8165470e-01   5.1382037e-01  -1.5059142e-01   1.0346874e+00  -3.8227777e-01   5.1047433e-02  -5.8917408e-01  -2.3571508e-01   2.4229141e-01  -4.0488821e-02   6.7867714e-02  -4.5568947e-01  -8.9238493e-01  -2.3887353e-01  -3.2922413e+00   5.2135165e-01   1.4504761e+00  -2.9847385e-01  -2.2672604e-01   4.0388961e-01  -2.3183217e+00  -8.7634151e-01  -3.5671458e+00   2.0067270e-01   2.1951629e-01   7.1018107e-01   3.2628699e-01   5.8160456e-01  -1.4680082e+00   6.6632807e-03  -1.7739809e+00  -1.0905078e+00  -6.0527746e-01  -2.5216740e-02  -7.5133411e-01  -5.7521534e-02   6.1878848e-02   3.1407775e-01   1.2134455e+00   2.3682125e-01
   9.0732570e-01   4.2099838e-01  -2.3256604e-01   4.2599209e-01  -2.7594609e-02   3.7207069e-01   5.5748768e-01  -6.2786357e-01  -1.3042472e-01  -1.6442451e+00   6.2324788e-01   3.9913433e-02   2.4766534e+00   1.5116723e-01   8.5415579e-01  -3.9492447e+00  -3.0543847e-02   7.4437954e-01   2.1444972e+00   8.0531909e-01  -3.2199047e-01   1.4479659e-04   5.2806904e-01   3.4703450e-02   5.2660300e-01   7.6044114e-01   1.9486930e-01   1.2328022e+00   1.2576297e+00   1.4654236e+00   1.0535213e+00   4.6292169e-01   2.0167931e-01   1.1123510e-01   4.0046086e-01   6.7326911e-01  -1.8535001e-02   1.1633333e+00  -3.2332335e-01   8.7307562e-03  -7.0384829e-01  -2.3329566e-01   1.7581607e-01   9.7948481e-03   2.8935926e-02  -3.7237735e-01  -8.8354681e-01  -6.6784663e-02  -3.2854776e+00   4.1154163e-01   1.2726055e+00  -3.6230303e-01  -3.6415152e-01   5.1541914e-01  -2.3955671e+00  -7.4872117e-01  -3.5921771e+00   7.2793948e-02   2.2335188e-02   6.4064641e-01   1.7941894e-01   6.8480058e-01  -1.5979421e+00   1.4463680e-02  -1.9217997e+00  -1.1125603e+00  -6.3372062e-01  -1.3525151e-01  -9.1228317e-01  -1.6526763e-01   5.4570364e-02   6.6208024e-01   1.3507114e+00   9.8427551e-02
   7.7189359e-01   1.7656979e-01  -2.7911571e-01   3.3834675e-01   5.6657442e-02   4.3301293e-01   7.4852648e-01  -5.1397744e-01  -1.3097731e-01  -1.7238157e+00   5.3806015e-01  -8.2217849e-02   2.4910125e+00   4.9070918e-02   9.3856927e-01  -3.9632278e+00  -1.1953953e-01   9.3004903e-01   2.3348696e+00   6.9384440e-01  -3.9183453e-01  -5.9626377e-02   4.1725239e-01   2.9054665e-02   5.4991921e-01   9.2431446e-01   3.6857578e-01   1.4999520e+00   1.5424520e+00   1.6722993e+00   1.2434699e+00   3.6901232e-01   1.2728801e-01   1.3239988e-01   4.3391129e-01   8.3285680e-01   1.1866030e-01   1.2709850e+00  -2.6513878e-01  -3.2278365e-02  -8.1680581e-01  -2.2656289e-01   1.0948702e-01   6.2957489e-02  -9.7141623e-03  -2.9196734e-01  -8.6797074e-01   9.3053901e-02  -3.2724970e+00   2.9924979e-01   1.0936881e+00  -4.3493030e-01  -5.0549719e-01   6.2059733e-01  -2.4697772e+00  -6.3459513e-01  -3.6104937e+00  -6.6180861e-02  -1.8964023e-01   5.5608937e-01   1.4485085e-02   7.7959713e-01  -1.7372346e+00   1.9400084e-02  -2.0939572e+00  -1.1426530e+00  -6.7256895e-01  -2.5132111e-01  -1.0781838e+00  -2.6724849e-01   7.3694908e-02   1.0252574e+00   1.4717242e+00  -5.0619162e-02
   6.4199767e-01  -6.7805490e-02  -3.1570890e-01   2.5930670e-01   1.4700079e-01   5.0428859e-01   9.2716757e-01  -4.0011468e-01  -1.4100369e-01  -1.8001659e+00   4.4592950e-01  -2.0646592e-01   2.4930951e+00  -5.5333873e-02   1.0120184e+00  -3.9676316e+00  -1.9003823e-01   1.1276491e+00   2.5161111e+00   5.7766787e-01  -4.6905621e-01  -1.0185399e-01   3.2121605e-01   4.3546000e-02   5.8748737e-01   1.0999498e+00   5.5522386e-01   1.7612147e+00   1.8294985e+00   1.8647433e+00   1.4295680e+00   2.8660563e-01   5.0411025e-02   1.6501478e-01   4.7915152e-01   9.8732225e-01   2.5781587e-01   1.3569878e+00  -2.0812103e-01  -7.1354499e-02  -9.2543038e-01  -2.1605023e-01   4.4911066e-02   1.1762313e-01  -4.6809038e-02  -2.1630713e-01  -8.4507724e-01   2.3838524e-01  -3.2518256e+00   1.8647965e-01   9.1765979e-01  -5.1489475e-01  -6.4712217e-01   7.1847979e-01  -2.5373173e+00  -5.3395089e-01  -3.6189831e+00  -2.1322819e-01  -4.1205620e-01   4.5857814e-01  -1.6433894e-01   8.6526385e-01  -1.8812111e+00   2.2582332e-02  -2.2850931e+00  -1.1786351e+00  -7.1678820e-01  -3.6928102e-01  -1.2427983e+00  -3.6210671e-01   1.1546860e-01   1.3913910e+00   1.5744254e+00  -2.0527777e-01
   5.1952214e-01  -3.0688190e-01  -3.4229815e-01   1.8952209e-01   2.4044253e-01   5.8392537e-01   1.0893703e+00  -2.8770065e-01  -1.5859293e-01  -1.8698453e+00   3.4905142e-01  -3.2917284e-01   2.4830199e+00  -1.5895992e-01   1.0742074e+00  -3.9593603e+00  -2.4281579e-01   1.3285725e+00   2.6828509e+00   4.6004364e-01  -5.4979193e-01  -1.2697070e-01   2.4076123e-01   7.5356429e-02   6.3581646e-01   1.2812181e+00   7.4760509e-01   2.0082780e+00   2.1094607e+00   2.0380088e+00   1.6075252e+00   2.1647668e-01  -2.7222807e-02   2.0755119e-01   5.3315437e-01   1.1319189e+00   3.9601934e-01   1.4211948e+00  -1.5275406e-01  -1.0792630e-01  -1.0273066e+00  -2.0227825e-01  -1.6196842e-02   1.7246885e-01  -8.0894465e-02  -1.4696630e-01  -8.1436622e-01   3.6731565e-01  -3.2220768e+00   7.5222207e-02   7.4816132e-01  -6.0040593e-01  -7.8536051e-01   8.0829955e-01  -2.5947351e+00  -4.4650745e-01  -3.6149124e+00  -3.6515474e-01  -6.4030975e-01   3.5049558e-01  -3.5252127e-01   9.4126946e-01  -2.0251166e+00   2.4759178e-02  -2.4893831e+00  -1.2184943e+00  -7.6156729e-01  -4.8526644e-01  -1.4003765e+00  -4.4890159e-01   1.7550263e-01   1.7487152e+00   1.6570993e+00  -3.6079132e-01
   4.0614949e-01  -5.3586330e-01  -3.5908748e-01   1.2929074e-01   3.3418755e-01   6.6989909e-01   1.2316646e+00  -1.7798905e-01  -1.8191732e-01  -1.9298660e+00   2.4979658e-01  -4.4683136e-01   2.4611822e+00  -2.5879695e-01   1.1250285e+00  -3.9357094e+00  -2.7923568e-01   1.5246843e+00   2.8301855e+00   3.4424217e-01  -6.3045754e-01  -1.3596453e-01   1.7602442e-01   1.2136237e-01   6.9134854e-01   1.4622404e+00   9.3888949e-01   2.2337309e+00   2.3737374e+00   2.1879512e+00   1.7733698e+00   1.5896223e-01  -1.0396971e-01   2.5835876e-01   5.9286617e-01   1.2625390e+00   5.3070454e-01   1.4638774e+00  -9.9632280e-02  -1.4147867e-01  -1.1202786e+00  -1.8572260e-01  -7.2058337e-02   2.2626267e-01  -1.1038019e-01  -8.5231321e-02  -7.7544881e-01   4.7829340e-01  -3.1820292e+00  -3.2582822e-02   5.8843194e-01  -6.8939914e-01  -9.1662367e-01   8.8949846e-01  -2.6388854e+00  -3.7180491e-01  -3.5960631e+00  -5.1866539e-01  -8.6964507e-01   2.3447731e-01  -5.4530092e-01   1.0072810e+00  -2.1642582e+00   2.6297671e-02  -2.7007293e+00  -1.2604465e+00  -8.0251361e-01  -5.9584655e-01  -1.5458650e+00  -5.2708419e-01   2.4900915e-01   2.0863186e+00   1.7183736e+00  -5.1285543e-01
   3.0336247e-01  -7.5047387e-01  -3.6650451e-01   7.8609034e-02   4.2570125e-01   7.6018117e-01   1.3512069e+00  -7.2089210e-02  -2.0933844e-01  -1.9778267e+00   1.5064247e-01  -5.5615892e-01   2.4282783e+00  -3.5198165e-01   1.1645351e+00  -3.8945035e+00  -3.0113210e-01   1.7086067e+00   2.9538055e+00   2.3344885e-01  -7.0791878e-01  -1.3030471e-01   1.2652878e-01   1.7827700e-01   7.5062536e-01   1.6375764e+00   1.1228666e+00   2.4312836e+00   2.6147076e+00   2.3111215e+00   1.9235296e+00   1.1399756e-01  -1.7828186e-01   3.1571363e-01   6.5535139e-01   1.3758065e+00   6.5970872e-01   1.4856288e+00  -4.9489632e-02  -1.7155541e-01  -1.2024896e+00  -1.6678740e-01  -1.2087585e-01   2.7790235e-01  -1.3359334e-01  -3.2108739e-02  -7.2808297e-01   5.7008837e-01  -3.1307203e+00  -1.3508473e-01   4.4122700e-01  -7.7960618e-01  -1.0374922e+00   9.6176039e-01  -2.6670510e+00  -3.0929072e-01  -3.5608579e+00  -6.7043372e-01  -1.0952529e+00   1.1334529e-01  -7.3782004e-01   1.0631669e+00  -2.2941541e+00   2.7191028e-02  -2.9129728e+00  -1.3030020e+00  -8.3582963e-01  -6.9814982e-01  -1.6750796e+00  -5.9644945e-01   3.3101992e-01   2.3944941e+00   1.7572051e+00  -6.5775754e-01
   2.1244549e-01  -9.4700075e-01  -3.6516768e-01   3.7240615e-02   5.1275795e-01   8.5279309e-01   1.4458236e+00   2.8996578e-02  -2.3949278e-01  -2.0120186e+00   5.4099610e-02  -6.5415895e-01   2.3853110e+00  -4.3585873e-01   1.1929224e+00  -3.8342265e+00  -3.1067271e-01   1.8739578e+00   3.0501004e+00   1.3066536e-01  -7.7963675e-01  -1.1185110e-01   9.1265431e-02   2.4278622e-01   8.1044471e-01   1.8023861e+00   1.2941496e+00   2.5959376e+00   2.8259574e+00   2.4048420e+00   2.0548948e+00   8.1171504e-02  -2.4871082e-01   3.7786230e-01   7.1792972e-01   1.4691392e+00   7.8130602e-01   1.4872746e+00  -3.2290308e-03  -1.9776321e-01  -1.2724023e+00  -1.4578665e-01  -1.6087795e-01   3.2645189e-01  -1.4883900e-01   1.1665574e-02  -6.7220963e-01   6.4177834e-01  -3.0675477e+00  -2.3055861e-01   3.0875992e-01  -8.6864174e-01  -1.1447975e+00   1.0250414e+00  -2.6770491e+00  -2.5839341e-01  -3.5084709e+00  -8.1717694e-01  -1.3123742e+00  -9.9637150e-03  -9.2526061e-01   1.1090030e+00  -2.4106888e+00   2.7093401e-02  -3.1201183e+00  -1.3450044e+00  -8.5846562e-01  -7.8995574e-01  -1.7848325e+00  -6.5707118e-01   4.1660761e-01   2.6650315e+00   1.7728613e+00  -7.9248155e-01
   1.3448409e-01  -1.1223156e+00  -3.5585007e-01   4.7960599e-03   5.9347502e-01   9.4586698e-01   1.5140435e+00   1.2433258e-01  -2.7135035e-01  -2.0315052e+00  -3.7366656e-02  -7.3817417e-01   2.3335716e+00  -5.0803682e-01   1.2105183e+00  -3.7541321e+00  -3.1021001e-01   2.0155408e+00   3.1162397e+00   3.8616153e-02  -8.4377750e-01  -8.2751063e-02   6.8799230e-02   3.1167654e-01   8.6800018e-01   1.9525556e+00   1.4483371e+00   2.7240979e+00   3.0024483e+00   2.4672591e+00   2.1648621e+00   5.9796723e-02  -3.1390628e-01   4.4306070e-01   7.7829829e-01   1.5407804e+00   8.9421782e-01   1.4697960e+00   3.8055810e-02  -2.1977630e-01  -1.3288055e+00  -1.2293502e-01  -1.9036599e-01   3.7117288e-01  -1.5446731e-01   4.5613619e-02  -6.0798779e-01   6.9274679e-01  -2.9923707e+00  -3.1744077e-01   1.9266737e-01  -9.5410034e-01  -1.2356961e+00   1.0795934e+00  -2.6673256e+00  -2.1857663e-01  -3.4389146e+00  -9.5573702e-01  -1.5164111e+00  -1.3247367e-01  -1.1029852e+00   1.1450790e+00  -2.5102642e+00   2.5377902e-02  -3.3165684e+00  -1.3856398e+00  -8.6824145e-01  -8.6974903e-01  -1.8730124e+00  -7.0922592e-01   5.0109938e-01   2.8914415e+00   1.7649040e+00  -9.1477462e-01
   7.0360876e-02  -1.2738828e+00  -3.3944174e-01  -1.9186520e-02   6.6633294e-01   1.0377087e+00   1.5551171e+00   2.1301237e-01  -3.0424454e-01  -2.0361686e+00  -1.2141635e-01  -8.0593362e-01   2.2745983e+00  -5.6644335e-01   1.2177814e+00  -3.6543322e+00  -3.0212983e-01   2.1294760e+00   3.1502354e+00  -4.0336215e-02  -8.9927819e-01  -4.5328819e-02   5.7391322e-02   3.8195023e-01   9.2099736e-01   2.0847876e+00   1.5821287e+00   2.8136293e+00   3.1406338e+00   2.4973757e+00   2.2513661e+00   4.8987485e-02  -3.7261417e-01   5.0960884e-01   8.3463273e-01   1.5898027e+00   9.9760089e-01   1.4342716e+00   7.3071457e-02  -2.3734095e-01  -1.3708102e+00  -9.8348164e-02  -2.0776429e-01   4.1154740e-01  -1.4894452e-01   6.9500721e-02  -5.3582528e-01   7.2269223e-01  -2.9055977e+00  -3.9436301e-01   9.3995250e-02  -1.0336594e+00  -1.3077343e+00   1.1259740e+00  -2.6370299e+00  -1.8937006e-01  -3.3530925e+00  -1.0831659e+00  -1.7030453e+00  -2.5124847e-01  -1.2666798e+00   1.1719028e+00  -2.5899430e+00   2.1214462e-02  -3.4973479e+00  -1.4244214e+00  -8.6393210e-01  -9.3673637e-01  -1.9386155e+00  -7.5331398e-01   5.8027158e-01   3.0691082e+00   1.7331764e+00  -1.0231761e+00
   2.0748339e-02  -1.3997595e+00  -3.1691197e-01  -3.5168328e-02   7.3018202e-01   1.1268591e+00   1.5690250e+00   2.9413160e-01  -3.3787123e-01  -2.0267179e+00  -1.9591394e-01  -8.5559598e-01   2.2101188e+00  -6.0937909e-01   1.2153047e+00  -3.5358445e+00  -2.8870699e-01   2.2132776e+00   3.1509808e+00  -1.0426394e-01  -9.4586435e-01  -1.9720567e-03   5.5129848e-02   4.5092407e-01   9.6774050e-01   2.1966570e+00   1.6933914e+00   2.8638571e+00   3.2385118e+00   2.4950660e+00   2.3129008e+00   4.7739468e-02  -4.2367736e-01   5.7588181e-01   8.8566038e-01   1.6160853e+00   1.0910160e+00   1.3818416e+00   1.0033688e-01  -2.5027809e-01  -1.3978384e+00  -7.2051682e-02  -2.1167377e-01   4.4729176e-01  -1.3092688e-01   8.3321117e-02  -4.5640234e-01   7.3164841e-01  -2.8082530e+00  -4.6018443e-01   1.3204105e-02  -1.1051795e+00  -1.3589077e+00   1.1650426e+00  -2.5860650e+00  -1.7037598e-01  -3.2528057e+00  -1.1968131e+00  -1.8683598e+00  -3.6347250e-01  -1.4124946e+00   1.1902006e+00  -2.6475780e+00   1.3660632e-02  -3.6583092e+00  -1.4611491e+00  -8.4531030e-01  -9.9082747e-01  -1.9817264e+00  -7.8978417e-01   6.5051600e-01   3.1953669e+00   1.6778026e+00  -1.1170096e+00
  -1.3901979e-02  -1.4985919e+00  -2.8927145e-01  -4.3553620e-02   7.8423759e-01   1.2121462e+00   1.5564690e+00   3.6677500e-01  -3.7226025e-01  -2.0046506e+00  -2.5900325e-01  -8.8578812e-01   2.1419792e+00  -6.3557223e-01   1.2038207e+00  -3.4005985e+00  -2.7197799e-01   2.2658696e+00   3.1182671e+00  -1.5173194e-01  -9.8401824e-01   4.4978291e-02   6.0059220e-02   5.1630851e-01   1.0071837e+00   2.2866297e+00   1.7811730e+00   2.8755090e+00   3.2956235e+00   2.4610615e+00   2.3485329e+00   5.5005640e-02  -4.6604231e-01   6.4035913e-01   9.3070027e-01   1.6202656e+00   1.1743798e+00   1.3136913e+00   1.1822101e-01  -2.5848326e-01  -1.4096123e+00  -4.3996125e-02  -2.0092979e-01   4.7835973e-01  -9.9333674e-02   8.7284297e-02  -3.7068478e-01   7.2000929e-01  -2.7020025e+00  -5.1402095e-01  -4.9807906e-02  -1.1667970e+00  -1.3877144e+00   1.1979356e+00  -2.5151105e+00  -1.6125503e-01  -3.1407125e+00  -1.2944091e+00  -2.0089648e+00  -4.6653131e-01  -1.5371766e+00   1.2009069e+00  -2.6819119e+00   1.7583076e-03  -3.7963023e+00  -1.4958546e+00  -8.1314251e-01  -1.0325849e+00  -2.0034537e+00  -8.1906966e-01   7.0896950e-01   3.2695022e+00   1.5991950e+00  -1.1963415e+00
  -3.3372161e-02  -1.5696098e+00  -2.5753617e-01  -4.4655797e-02   8.2806420e-01   1.2927225e+00   1.5188452e+00   4.3002122e-01  -4.0772248e-01  -1.9721722e+00  -3.0917382e-01  -8.9563739e-01   2.0720698e+00  -6.4422775e-01   1.1842033e+00  -3.2513884e+00  -2.5363881e-01   2.2875453e+00   3.0527784e+00  -1.8183935e-01  -1.0148993e+00   9.3329969e-02   7.0298854e-02   5.7626557e-01   1.0389436e+00   2.3540462e+00   1.8456668e+00   2.8506099e+00   3.3129893e+00   2.3969203e+00   2.3579079e+00   6.9762710e-02  -4.9877358e-01   7.0165306e-01   9.6966731e-01   1.6036689e+00   1.2479052e+00   1.2310524e+00   1.2500918e-01  -2.6192332e-01  -1.4061440e+00  -1.4076826e-02  -1.7466307e-01   5.0493634e-01  -5.3417560e-02   8.1802491e-02  -2.7992287e-01   6.8855524e-01  -2.5891384e+00  -5.5527127e-01  -9.5665355e-02  -1.2169994e+00  -1.3932017e+00   1.2260249e+00  -2.4256100e+00  -1.6169524e-01  -3.0202311e+00  -1.3741428e+00  -2.1221179e+00  -5.5808956e-01  -1.6381869e+00   1.2051442e+00  -2.6926478e+00  -1.5371916e-02  -3.9092969e+00  -1.5287372e+00  -7.6913417e-01  -1.0631479e+00  -2.0058235e+00  -8.4153962e-01   7.5360024e-01   3.2926720e+00   1.4980720e+00  -1.2619119e+00
  -3.7692587e-02  -1.6126167e+00  -2.2269330e-01  -3.8689177e-02   8.6155154e-01   1.3680835e+00   1.4581965e+00   4.8296638e-01  -4.4477932e-01  -1.9320654e+00  -3.4531603e-01  -8.8479535e-01   2.0022510e+00  -6.3506750e-01   1.1574629e+00  -3.0917699e+00  -2.3497460e-01   2.2798699e+00   2.9560631e+00  -1.9424335e-01  -1.0402234e+00   1.4112725e-01   8.4143181e-02   6.2944313e-01   1.0632727e+00   2.3990756e+00   1.8881238e+00   2.7923306e+00   3.2929943e+00   2.3049658e+00   2.3412517e+00   9.1063578e-02  -5.2107708e-01   7.5853683e-01   1.0030388e+00   1.5682189e+00   1.3120348e+00   1.1352193e+00   1.1899718e-01  -2.6063017e-01  -1.3877289e+00   1.7844041e-02  -1.3236121e-01   5.2742179e-01   7.1730211e-03   6.7478318e-02  -1.8563406e-01   6.3847192e-01  -2.4725100e+00  -5.8363883e-01  -1.2546087e-01  -1.2546810e+00  -1.3750033e+00   1.2508585e+00  -2.3197228e+00  -1.7137102e-01  -2.8953904e+00  -1.4347233e+00  -2.2058329e+00  -6.3616387e-01  -1.7137942e+00   1.2041920e+00  -2.6804716e+00  -3.8446467e-02  -3.9964425e+00  -1.5600960e+00  -7.1582476e-01  -1.0841371e+00  -1.9916347e+00  -8.5747020e-01   7.8324719e-01   3.2677620e+00   1.3754829e+00  -1.3150405e+00
  -2.7155117e-02  -1.6279778e+00  -1.8567004e-01  -2.5785879e-02   8.8488237e-01   1.4380622e+00   1.3771414e+00   5.2476506e-01  -4.8408051e-01  -1.8875279e+00  -3.6676242e-01  -8.5345097e-01   1.9342848e+00  -6.0835477e-01   1.1247335e+00  -2.9259047e+00  -2.1682527e-01   2.2455345e+00   2.8304806e+00  -1.8916531e-01  -1.0621112e+00   1.8672062e-01   1.0013674e-01   6.7498485e-01   1.0809920e+00   2.4226384e+00   1.9107213e+00   2.7047954e+00   3.2392209e+00   2.1882062e+00   2.2993634e+00   1.1807398e-01  -5.3233119e-01   8.0997143e-01   1.0317859e+00   1.5163292e+00   1.3673722e+00   1.0275697e+00   9.8608537e-02  -2.5469311e-01  -1.3549422e+00   5.1914080e-02  -7.3924140e-02   5.4640506e-01   8.2345052e-02   4.5090898e-02  -8.9567052e-02   5.7135693e-01  -2.3554041e+00  -5.9914782e-01  -1.4068753e-01  -1.2791764e+00  -1.3333659e+00   1.2740870e+00  -2.2002349e+00  -1.8989940e-01  -2.7706332e+00  -1.4754266e+00  -2.2589678e+00  -6.9918819e-01  -1.7631360e+00   1.1994422e+00  -2.6470301e+00  -6.7951874e-02  -4.0580640e+00  -1.5902703e+00  -6.5643479e-01  -1.0975461e+00  -1.9642865e+00  -8.6703499e-01   7.9761187e-01   3.1991732e+00   1.2328315e+00  -1.3575175e+00
  -2.3232166e-03  -1.6165985e+00  -1.4730591e-01  -6.0330096e-03   8.9849376e-01   1.5028021e+00   1.2787811e+00   5.5468559e-01  -5.2631731e-01  -1.8419763e+00  -3.7331194e-01  -8.0232961e-01   1.8697765e+00  -5.6489796e-01   1.0872457e+00  -2.7583567e+00  -1.9958664e-01   2.1881653e+00   2.6791218e+00  -1.6737825e-01  -1.0829149e+00   2.2881513e-01   1.1712202e-01   7.1251791e-01   1.0933925e+00   2.4263063e+00   1.9163927e+00   2.5928622e+00   3.1562410e+00   2.0502246e+00   2.2335995e+00   1.5009206e-01  -5.3212208e-01   8.5513043e-01   1.0572738e+00   1.4507825e+00   1.4146172e+00   9.0958875e-01   6.2526518e-02  -2.4425060e-01  -1.3086353e+00   8.8266903e-02   2.8985110e-04   5.6262933e-01   1.7152935e-01   1.5578502e-02   6.3529100e-03   4.8920780e-01  -2.2413820e+00  -6.0215110e-01  -1.4316114e-01  -1.2902715e+00  -1.2691611e+00   1.2973804e+00  -2.0704366e+00  -2.1679968e-01  -2.6505817e+00  -1.4961192e+00  -2.2812859e+00  -7.4606729e-01  -1.7862432e+00   1.1923454e+00  -2.5948533e+00  -1.0410006e-01  -4.0955836e+00  -1.6195888e+00  -5.9467108e-01  -1.1056251e+00  -1.9275834e+00  -8.7031288e-01   7.9720562e-01   3.0925580e+00   1.0718981e+00  -1.3914808e+00
   3.5965024e-02  -1.5798940e+00  -1.0833054e-01   2.0476400e-02   9.0303255e-01   1.5627072e+00   1.1665849e+00   5.7217390e-01  -5.7213872e-01  -1.7988382e+00  -3.6523705e-01  -7.3267728e-01   1.8101214e+00  -5.0602954e-01   1.0462914e+00  -2.5938539e+00  -1.8324571e-01   2.1121004e+00   2.5057102e+00  -1.3017547e-01  -1.1050389e+00   2.6649595e-01   1.3425878e-01   7.4211651e-01   1.1021071e+00   2.4121821e+00   1.9086264e+00   2.4618824e+00   3.0493756e+00   1.8950526e+00   2.1458455e+00   1.8655187e-01  -5.2027970e-01   8.9341945e-01   1.0811407e+00   1.3745983e+00   1.4545086e+00   7.8288788e-01   9.8291030e-03  -2.2948420e-01  -1.2499293e+00   1.2699795e-01   8.9436590e-02   5.7694644e-01   2.7367145e-01  -1.9984783e-02   1.0009594e-01   3.9438790e-01  -2.1340799e+00  -5.9332740e-01  -1.3493739e-01  -1.2881941e+00  -1.1838774e+00   1.3223407e+00  -1.9339674e+00  -2.5146299e-01  -2.5397794e+00  -1.4972588e+00  -2.2734818e+00  -7.7621585e-01  -1.7840234e+00   1.1843483e+00  -2.5272269e+00  -1.4680951e-01  -4.1113777e+00  -1.6483360e+00  -5.3450101e-01  -1.1107634e+00  -1.8855278e+00  -8.6731022e-01   7.8325648e-01   2.9545146e+00   8.9484746e-01  -1.4192904e+00
   8.6603971e-02  -1.5197457e+00  -6.9346337e-02   5.3589018e-02   8.9930663e-01   1.6183788e+00   1.0442593e+00   5.7691935e-01  -6.2207677e-01  -1.7613422e+00  -3.4327128e-01  -6.4622762e-01   1.7564648e+00  -4.3355789e-01   1.0031776e+00  -2.4370290e+00  -1.6744270e-01   2.0221442e+00   2.3144745e+00  -7.9319028e-02  -1.1307669e+00   2.9923159e-01   1.5101839e-01   7.6424787e-01   1.1089693e+00   2.3827652e+00   1.8912483e+00   2.3174499e+00   2.9244324e+00   1.7270247e+00   2.0384740e+00   2.2701261e-01  -4.9690809e-01   9.2448840e-01   1.1051625e+00   1.2908970e+00   1.4877784e+00   6.4921365e-01  -5.9887437e-02  -2.1061506e-01  -1.1801993e+00   1.6814075e-01   1.9218168e-01   5.9026370e-01   3.8724837e-01  -6.0419111e-02   1.8961350e-01   2.8956828e-01  -2.0369908e+00  -5.7366469e-01  -1.1822728e-01  -1.2735859e+00  -1.0795897e+00   1.3504156e+00  -1.7946392e+00  -2.9313573e-01  -2.4424285e+00  -1.4798708e+00  -2.2371641e+00  -7.8957816e-01  -1.7582015e+00   1.1768285e+00  -2.4480156e+00  -1.9571134e-01  -4.1085793e+00  -1.6767329e+00  -4.7990897e-01  -1.1153721e+00  -1.8421139e+00  -8.5799124e-01   7.5758502e-01   2.7922562e+00   7.0422230e-01  -1.4433991e+00
   1.4824066e-01  -1.4384460e+00  -3.0818724e-02   9.3041158e-02   8.8823298e-01   1.6705389e+00   9.1560421e-01   5.6891397e-01  -6.7648651e-01  -1.7323245e+00  -3.0857786e-01  -5.4515281e-01   1.7096699e+00  -3.4969380e-01   9.5917533e-01  -2.2921607e+00  -1.5155347e-01   1.9233111e+00   2.1100059e+00  -1.6968452e-02  -1.1621060e+00   3.2685668e-01   1.6715697e-01   7.7970067e-01   1.1158635e+00   2.3408092e+00   1.8681962e+00   2.1651548e+00   2.7874323e+00   1.5506205e+00   1.9142850e+00   2.7113722e-01  -4.6240535e-01   9.4823388e-01   1.1311148e+00   1.2027641e+00   1.5151163e+00   5.1044355e-01  -1.4640977e-01  -1.8790456e-01  -1.1010495e+00   2.1164391e-01   3.0672310e-01   6.0348330e-01   5.1031134e-01  -1.0447647e-01   2.7293266e-01   1.7764542e-01  -1.9532465e+00  -5.4442813e-01  -9.5315673e-02  -1.2474629e+00  -9.5890435e-01   1.3828189e+00  -1.6562499e+00  -3.4091904e-01  -2.3621430e+00  -1.4454990e+00  -2.1747989e+00  -7.8662606e-01  -1.7112240e+00   1.1710281e+00  -2.3614525e+00  -2.5017735e-01  -4.0908350e+00  -1.7049345e+00  -4.3465152e-01  -1.1217735e+00  -1.8011278e+00  -8.4231212e-01   7.2245762e-01   2.6132696e+00   5.0291333e-01  -1.4662315e+00
   2.1930909e-01  -1.3386303e+00   6.9266581e-03   1.3842165e-01   8.7078595e-01   1.7199520e+00   7.8436494e-01   5.4849797e-01  -7.3550379e-01  -1.7140665e+00  -2.6269913e-01  -4.3199682e-01   1.6702963e+00  -2.5695467e-01   9.1546631e-01  -2.1629354e+00  -1.3478249e-01   1.8205751e+00   1.8970978e+00   5.4410698e-02  -1.2006606e+00   3.4953740e-01   1.8267351e-01   7.8950465e-01   1.1245839e+00   2.2891823e+00   1.8433011e+00   2.0103487e+00   2.6443426e+00   1.3703034e+00   1.7764287e+00   3.1866276e-01  -4.1746807e-01   9.6479106e-01   1.1606424e+00   1.1131226e+00   1.5371483e+00   3.6856484e-01  -2.4884582e-01  -1.6165787e-01  -1.0142739e+00   2.5735158e-01   4.3084299e-01   6.1743927e-01   6.4055443e-01  -1.5088448e-01   3.4825241e-01   6.1639252e-02  -1.8854178e+00  -5.0711143e-01  -6.8484237e-02  -1.2111600e+00  -8.2487840e-01   1.4204633e+00  -1.5223983e+00  -3.9378512e-01  -2.3017329e+00  -1.3961335e+00  -2.0896073e+00  -7.6833183e-01  -1.6461277e+00   1.1679946e+00  -2.2719005e+00  -3.0936545e-01  -4.0620433e+00  -1.7330380e+00  -4.0202797e-01  -1.1320978e+00  -1.7659713e+00  -8.2025445e-01   6.8042785e-01   2.4249817e+00   2.9410684e-01  -1.4900693e+00
   2.9807842e-01  -1.2231991e+00   4.3698788e-02   1.8915296e-01   8.4794748e-01   1.7673487e+00   6.5408617e-01   5.1638395e-01  -7.9902434e-01  -1.7081740e+00  -2.0748889e-01  -3.0959368e-01   1.6385907e+00  -1.5805262e-01   8.7309361e-01  -2.0522460e+00  -1.1625886e-01   1.7186352e+00   1.6805758e+00   1.3215548e-01  -1.2475416e+00   3.6772314e-01   1.9775802e-01   7.9484344e-01   1.1367072e+00   2.2307306e+00   1.8200866e+00   1.8579372e+00   2.5008219e+00   1.1903591e+00   1.6283092e+00   3.6936730e-01  -3.6307824e-01   9.7451437e-01   1.1951439e+00   1.0246180e+00   1.5544243e+00   2.2563768e-01  -3.6561084e-01  -1.3222963e-01  -9.2180693e-01   3.0498862e-01   5.6198812e-01   6.3283604e-01   7.7540398e-01  -1.9839486e-01   4.1403353e-01  -5.5424630e-02  -1.8353509e+00  -4.6337312e-01  -3.9940386e-02  -1.1662699e+00  -6.8091506e-01   1.4639095e+00  -1.3963149e+00  -4.5060867e-01  -2.2630419e+00  -1.3341184e+00  -1.9854245e+00  -7.3611671e-01  -1.5663849e+00   1.1685298e+00  -2.1836115e+00  -3.7227553e-01  -4.0260910e+00  -1.7610995e+00  -3.8468289e-01  -1.1481911e+00  -1.7395109e+00  -7.9185432e-01   6.3417673e-01   2.2344485e+00   8.1205965e-02  -1.5169504e+00
   3.8271199e-01  -1.0952327e+00   7.9429188e-02   2.4449168e-01   8.2066349e-01   1.8133578e+00   5.2797763e-01   4.7365586e-01  -8.6670257e-01  -1.7155083e+00  -1.4502926e-01  -1.8097164e-01   1.6144896e+00  -5.5773637e-02   8.3292018e-01  -1.9620481e+00  -9.5127247e-02   1.6217106e+00   1.4651253e+00   2.1352754e-01  -1.3033137e+00   3.8208826e-01   2.1273537e-01   7.9696826e-01   1.1534922e+00   2.1681586e+00   1.8015981e+00   1.7122062e+00   2.3619962e+00   1.0147464e+00   1.4734746e+00   4.2303674e-01  -3.0047109e-01   9.7794924e-01   1.2356798e+00   9.3952529e-01   1.5674163e+00   8.3742478e-02  -4.9446489e-01  -1.0002901e-01  -8.2566263e-01   3.5415439e-01   6.9737301e-01   6.5019534e-01   9.1212450e-01  -2.4583264e-01   4.6907596e-01  -1.7063941e-01  -1.8040540e+00  -4.1496070e-01  -1.1750302e-02  -1.1145715e+00  -5.3063818e-01   1.5133365e+00  -1.2807190e+00  -5.1021023e-01  -2.2468483e+00  -1.2620420e+00  -1.8665250e+00  -6.9177600e-01  -1.4757315e+00   1.1731549e+00  -2.1004927e+00  -4.3780853e-01  -3.9866101e+00  -1.7891515e+00  -3.8445427e-01  -1.1715364e+00  -1.7239661e+00  -7.5722607e-01   5.8636020e-01   2.0480822e+00  -1.3227012e-01  -1.5485836e+00
   4.7133364e-01  -9.5790033e-01   1.1415343e-01   3.0354781e-01   7.8980960e-01   1.8584521e+00   4.0879883e-01   4.2174043e-01  -9.3796931e-01  -1.7361710e+00  -7.7536391e-02  -4.9246119e-02   1.5976371e+00   4.7143056e-02   7.9559941e-01  -1.8932813e+00  -7.0628808e-02   1.5333740e+00   1.2551249e+00   2.9584111e-01  -1.3679836e+00   3.9346750e-01   2.2800861e-01   7.9711766e-01   1.1758065e+00   2.1039281e+00   1.7902699e+00   1.5766897e+00   2.2322698e+00   8.4696431e-01   1.3154944e+00   4.7943379e-01  -2.3108708e-01   9.7579576e-01   1.2829063e+00   8.5968043e-01   1.5765221e+00  -5.5084036e-02  -6.3260166e-01  -6.5522031e-02  -7.2786926e-01   4.0432621e-01   8.3410056e-01   6.6981651e-01   1.0479337e+00  -2.9214253e-01   5.1257618e-01  -2.8134017e-01  -1.7916467e+00  -3.6362778e-01   1.4224424e-02  -1.0579545e+00  -3.7775205e-01   1.5685330e+00  -1.1777136e+00  -5.7140713e-01  -2.2528393e+00  -1.1826184e+00  -1.7374258e+00  -6.3738583e-01  -1.3779903e+00   1.1820910e+00  -2.0259020e+00  -5.0482337e-01  -3.9467745e+00  -1.8172189e+00  -4.0227752e-01  -1.2031915e+00  -1.7208354e+00  -7.1658044e-01   5.3947253e-01   1.8714280e+00  -3.4280412e-01  -1.5862812e+00
   5.6209512e-01  -8.1437145e-01   1.4798747e-01   3.6531879e-01   7.5616862e-01   1.9029116e+00   2.9877080e-01   3.6235185e-01  -1.0120645e+00  -1.7695414e+00  -7.2591746e-03   8.2493917e-02   1.5874135e+00   1.4811923e-01   7.6155974e-01  -1.8458623e+00  -4.2168363e-02   1.4564314e+00   1.0544950e+00   3.7658830e-01  -1.4410235e+00   4.0278827e-01   2.4400450e-01   7.9644598e-01   1.2040881e+00   2.0401811e+00   1.7878356e+00   1.4540870e+00   2.1151838e+00   6.8994470e-01   1.1578343e+00   5.3827216e-01  -1.5651129e-01   9.6886815e-01   1.3370387e+00   7.8644182e-01   1.5820746e+00  -1.8891959e-01  -7.7678297e-01  -2.9228940e-02  -6.3040178e-01   4.5487408e-01   9.6929075e-01   6.9175620e-01   1.1801205e+00  -3.3642827e-01   5.4416110e-01  -3.8521539e-01  -1.7973716e+00  -3.1105153e-01   3.6386893e-02  -9.9833898e-01  -2.2589342e-01   1.6289149e+00  -1.0887209e+00  -6.3306616e-01  -2.2796586e+00  -1.0985658e+00  -1.6026784e+00  -5.7519768e-01  -1.2768972e+00   1.1952602e+00  -1.9624872e+00  -5.7218735e-01  -3.9091489e+00  -1.8453269e+00  -4.3815123e-01  -1.2437447e+00  -1.7308661e+00  -6.7023788e-01   4.9573047e-01   1.7090008e+00  -5.4701017e-01  -1.6309114e+00
   6.5323960e-01  -6.6772718e-01   1.8110004e-01   4.2873257e-01   7.2042203e-01   1.9468060e+00   1.9952067e-01   2.9741430e-01  -1.0880802e+00  -1.8143607e+00   6.3622883e-02   2.1130192e-01   1.5829799e+00   2.4483811e-01   7.3100596e-01  -1.8187485e+00  -9.3655081e-03   1.3928526e+00   8.6656838e-01   4.5355230e-01  -1.5214271e+00   4.1100287e-01   2.6112374e-01   7.9596591e-01   1.2383379e+00   1.9786918e+00   1.7952864e+00   1.3462281e+00   2.0133264e+00   5.4597610e-01   1.0037316e+00   5.9919607e-01  -7.8406939e-02   9.5805293e-01   1.3978435e+00   7.2068220e-01   1.5843546e+00  -3.1602753e-01  -9.2350895e-01   8.2847683e-03  -5.3511614e-01   5.0508636e-01   1.1002082e+00   7.1582913e-01   1.3061578e+00  -3.7798098e-01   5.6389623e-01  -4.8039830e-01  -1.8196695e+00  -2.5875697e-01   5.3460112e-02  -9.3759662e-01  -7.8484067e-02   1.6935631e+00  -1.0144644e+00  -6.9415248e-01  -2.3250247e+00  -1.0124918e+00  -1.4666638e+00  -5.0752902e-01  -1.1759425e+00   1.2123053e+00  -1.9120755e+00  -6.3881708e-01  -3.8756011e+00  -1.8735011e+00  -4.9116415e-01  -1.2932922e+00  -1.7540643e+00  -6.1863894e-01   4.5698312e-01   1.5641827e+00  -7.4176389e-01  -1.6828714e+00
   7.4315570e-01  -5.2088030e-01   2.1368195e-01   4.9269431e-01   6.8315523e-01   1.9899971e+00   1.1206179e-01   2.2896855e-01  -1.1650098e+00  -1.8688519e+00   1.3309644e-01   3.3448593e-01   1.5833310e+00   3.3532627e-01   7.0393591e-01  -1.8100643e+00   2.7910876e-02   1.3437502e+00   6.9399415e-01   5.2489887e-01  -1.6077888e+00   4.1902341e-01   2.7969708e-01   7.9650496e-01   1.2781437e+00   1.9208413e+00   1.8128758e+00   1.2540883e+00   1.9282966e+00   4.1666202e-01   8.5608326e-01   6.6176556e-01   1.5516752e-03   9.4426750e-01   1.4646579e+00   6.6281174e-01   1.5836061e+00  -4.3492175e-01  -1.0692093e+00   4.6423125e-02  -4.4368978e-01   5.5420463e-01   1.2243807e+00   7.4163072e-01   1.4238065e+00  -4.1629390e-01   5.7226853e-01  -5.6553013e-01  -1.8563077e+00  -2.0805524e-01   6.4532923e-02  -8.7747384e-01   6.1406719e-02   1.7612828e+00  -9.5499272e-01  -7.5376917e-01  -2.3859086e+00  -9.2679049e-01  -1.3334031e+00  -4.3665822e-01  -1.0782341e+00   1.2326282e+00  -1.8756251e+00  -7.0370991e-01  -3.8472776e+00  -1.9017591e+00  -5.5957968e-01  -1.3514368e+00  -1.7897431e+00  -5.6235255e-01   4.2464866e-01   1.4391891e+00  -9.2432506e-01  -1.7420818e+00
   8.3041872e-01  -3.7650583e-01   2.4591376e-01   5.5613072e-01   6.4487531e-01   2.0321614e+00   3.6810681e-02   1.5907027e-01  -1.2417967e+00  -1.9308635e+00   1.9939946e-01   4.4971003e-01   1.5873601e+00   4.1801347e-01   6.8017186e-01  -1.8172759e+00   6.9524661e-02   1.3094085e+00   5.3867646e-01   5.8923914e-01  -1.6983994e+00   4.2766185e-01   2.9994871e-01   7.9867871e-01   1.3227290e+00   1.8676226e+00   1.8401691e+00   1.1778474e+00   1.8607234e+00   3.0291628e-01   7.1735199e-01   7.2544803e-01   8.1740812e-02   9.2842259e-01   1.5364343e+00   6.1282696e-01   1.5800542e+00  -5.4441909e-01  -1.2104410e+00   8.4579692e-02  -3.5757042e-01   6.0146453e-01   1.3396985e+00   7.6857920e-01   1.5312031e+00  -4.5106183e-01   5.7014622e-01  -6.3978992e-01  -1.9045499e+00  -1.6000081e-01   6.9091216e-02  -8.1952350e-01   1.9118060e-01   1.8306805e+00  -9.0974311e-01  -8.1118284e-01  -2.4587534e+00  -8.4356211e-01  -1.2063983e+00  -3.6473118e-01  -9.8638867e-01   1.2554430e+00  -1.8532361e+00  -7.6596622e-01  -3.8246399e+00  -1.9300935e+00  -6.4096837e-01  -1.4173110e+00  -1.8366036e+00  -5.0208215e-01   3.9967938e-01   1.3350951e+00  -1.0924414e+00  -1.8080014e+00
   9.1381648e-01  -2.3698476e-01   2.7793312e-01   6.1802873e-01   6.0603729e-01   2.0728295e+00  -2.6362110e-02   8.9689042e-02  -1.3173797e+00  -1.9980265e+00   2.6108837e-01   5.5507853e-01   1.5939270e+00   4.9176854e-01   6.5940323e-01  -1.8374008e+00   1.1507055e-01   1.2893525e+00   4.0175429e-01   6.4565876e-01  -1.7913515e+00   4.3757817e-01   3.2196787e-01   8.0287835e-01   1.3710234e+00   1.8196635e+00   1.8761292e+00   1.1169852e+00   1.8103354e+00   2.0499390e-01   5.8949616e-01   7.8961536e-01   1.6063919e-01   9.1138884e-01   1.6118064e+00   5.7038185e-01   1.5739238e+00  -6.4367405e-01  -1.3440750e+00   1.2216007e-01  -2.7793619e-01   6.4614054e-01   1.4444918e+00   7.9597249e-01   1.6269281e+00  -4.8216579e-01   5.5872026e-01  -7.0288852e-01  -1.9613507e+00  -1.1537078e-01   6.7028637e-02  -7.6504842e-01   3.0880210e-01   1.9002498e+00  -8.7763605e-01  -8.6583260e-01  -2.5397212e+00  -7.6455632e-01  -1.0885122e+00  -2.9368529e-01  -9.0245709e-01   1.2798414e+00  -1.8442190e+00  -8.2480434e-01  -3.8075533e+00  -1.9584531e+00  -7.3237738e-01  -1.4896226e+00  -1.8928429e+00  -4.3866882e-01   3.8255283e-01   1.2519178e+00  -1.2444270e+00  -1.8796630e+00
   9.9236052e-01  -1.0436351e-01   3.0980440e-01   6.7746513e-01   5.6707423e-01   2.1114380e+00  -7.8052745e-02   2.2615864e-02  -1.3907324e+00  -2.0679080e+00   3.1708266e-01   6.4919733e-01   1.6019304e+00   5.5591081e-01   6.4123665e-01  -1.8672297e+00   1.6388779e-01   1.2824531e+00   2.8362136e-01   6.9371389e-01  -1.8846458e+00   4.4923853e-01   3.4569030e-01   8.0927263e-01   1.4217460e+00   1.7772675e+00   1.9192337e+00   1.0704050e+00   1.7760737e+00   1.2255465e-01   4.7392910e-01   8.5354810e-01   2.3686786e-01   8.9396833e-01   1.6891708e+00   5.3487264e-01   1.5654577e+00  -7.3219324e-01  -1.4674587e+00   1.5860470e-01  -2.0566858e-01   6.8758868e-01   1.5375798e+00   8.2305371e-01   1.7100515e+00  -5.0964464e-01   5.3943204e-01  -7.5502838e-01  -2.0235588e+00  -7.4666561e-02   5.8632671e-02  -7.1506090e-01   4.1285725e-01   1.9684644e+00  -8.5719181e-01  -9.1732146e-01  -2.6249392e+00  -6.9114174e-01  -9.8189147e-01  -2.2519387e-01  -8.2788695e-01   1.3048637e+00  -1.8472124e+00  -8.7956990e-01  -3.7954140e+00  -1.9867223e+00  -8.3052279e-01  -1.5667231e+00  -1.9562814e+00  -3.7308915e-01   3.7328802e-01   1.1887461e+00  -1.3792081e+00  -1.9557288e+00
   1.0652840e+00   1.9670911e-02   3.4149353e-01   7.3362876e-01   5.2842546e-01   2.1473906e+00  -1.1922374e-01  -4.0613376e-02  -1.4608939e+00  -2.1381535e+00   3.6668403e-01   7.3120738e-01   1.6103739e+00   6.1019815e-01   6.2524868e-01  -1.9035439e+00   2.1508861e-01   1.2870563e+00   1.8398357e-01   7.3339541e-01  -1.9762938e+00   4.6288721e-01   3.7089086e-01   8.1782258e-01   1.4734957e+00   1.7404655e+00   1.9676128e+00   1.0365754e+00   1.7562413e+00   5.4753266e-02   3.7150887e-01   9.1644765e-01   3.0921892e-01   8.7687147e-01   1.7667828e+00   5.0552834e-01   1.5549343e+00  -8.0982756e-01  -1.5785400e+00   1.9340957e-01  -1.4133938e-01   7.2528536e-01   1.6182913e+00   8.4907878e-01   1.7801535e+00  -5.3365724e-01   5.1389325e-01  -7.9683398e-01  -2.0881114e+00  -3.8135864e-02   4.4545434e-02  -6.7026054e-01   5.0257576e-01   2.0338681e+00  -8.4665864e-01  -9.6539222e-01  -2.7107363e+00  -6.2430000e-01  -8.8794046e-01  -1.6063096e-01  -7.6352071e-01   1.3295699e+00  -1.8603376e+00  -9.2974185e-01  -3.7873003e+00  -2.0147071e+00  -9.3199020e-01  -1.6466961e+00  -2.0245020e+00  -3.0644482e-01   3.7148283e-01   1.1439052e+00  -1.4963332e+00  -2.0345645e+00
   1.1320295e+00   1.3380063e-01   3.7285150e-01   7.8583432e-01   4.9055684e-01   2.1801210e+00  -1.5109257e-01  -9.8773951e-02  -1.5269937e+00  -2.2066073e+00   4.0956909e-01   8.0078746e-01   1.6184247e+00   6.5479279e-01   6.1103524e-01  -1.9433117e+00   2.6760028e-01   1.3011299e+00   1.0194857e-01   7.6506890e-01  -2.0644123e+00   4.7853286e-01   3.9718837e-01   8.2830537e-01   1.5248430e+00   1.7090732e+00   2.0191968e+00   1.0136776e+00   1.7486745e+00   3.4854328e-04   2.8255761e-01   9.7745729e-01   3.7667365e-01   8.6069817e-01   1.8428561e+00   4.8149837e-01   1.5426806e+00  -8.7674593e-01  -1.6759455e+00   2.2614234e-01  -8.5212881e-02   7.5885791e-01   1.6864557e+00   8.7337852e-01   1.8373185e+00  -5.5444103e-01   4.8380295e-01  -8.2925998e-01  -2.1522043e+00  -5.8110305e-03   2.5701051e-02  -6.3103329e-01   5.7781524e-01   2.0951576e+00  -8.4414362e-01  -1.0098936e+00  -2.7938406e+00  -5.6464171e-01  -8.0733835e-01  -1.0105624e-01  -7.0962875e-01   1.3531065e+00  -1.8813755e+00  -9.7493582e-01  -3.7821309e+00  -2.0421283e+00  -1.0334310e+00  -1.7274607e+00  -2.0949960e+00  -2.3994084e-01   3.7637002e-01   1.1151458e+00  -1.5959484e+00  -2.1143289e+00
   1.1922312e+00   2.3707400e-01   4.0361021e-01   8.3353172e-01   4.5396874e-01   2.2091520e+00  -1.7501872e-01  -1.5098423e-01  -1.5882722e+00  -2.2714088e+00   4.4575749e-01   8.5812769e-01   1.6254565e+00   6.9020955e-01   5.9825257e-01  -1.9838478e+00   3.2021991e-01   1.3224163e+00   3.6139658e-02   7.8939722e-01  -2.1473076e+00   4.9595288e-01   4.2406399e-01   8.4034691e-01   1.5744169e+00   1.6827468e+00   2.0718665e+00   9.9974982e-01   1.7509273e+00  -4.2176934e-02   2.0690791e-01   1.0356938e+00   4.3841428e-01   8.4592394e-01   1.9156650e+00   4.6193028e-01   1.5290796e+00  -9.3339290e-01  -1.7590082e+00   2.5645290e-01  -3.7262419e-02   7.8810314e-01   1.7423703e+00   8.9540903e-01   1.8821042e+00  -5.7227149e-01   4.5086626e-01  -8.5348739e-01  -2.2134299e+00   2.2442451e-02   3.2463429e-03  -5.9747078e-01   6.3901130e-01   2.1512513e+00  -8.4773495e-01  -1.0507409e+00  -2.8715365e+00  -5.1243826e-01  -7.4009838e-01  -4.7216320e-02  -6.6597100e-01   1.3747609e+00  -1.9079523e+00  -1.0149064e+00  -3.7788138e+00  -2.0686290e+00  -1.1317410e+00  -1.8068899e+00  -2.1653025e+00  -1.7484959e-01   3.8688860e-01   1.0998426e+00  -1.6787404e+00  -2.1930783e+00
   1.2456939e+00   3.2889301e-01   4.3339301e-01   8.7631286e-01   4.1918922e-01   2.2341458e+00  -1.9239875e-01  -1.9671308e-01  -1.6440966e+00  -2.3310588e+00   4.7555984e-01   9.0387411e-01   1.6310715e+00   7.1724976e-01   5.8664537e-01  -2.0229295e+00   3.7168074e-01   1.3485841e+00  -1.5175097e-02   8.0725468e-01  -2.2235442e+00   5.1471622e-01   4.5089305e-01   8.5346056e-01   1.6209826e+00   1.6610359e+00   2.1235930e+00   9.9281914e-01   1.7604546e+00  -7.4496120e-02   1.4397041e-01   1.0902883e+00   4.9383194e-01   8.3289046e-01   1.9836430e+00   4.4603074e-01   1.5145701e+00  -9.8043584e-01  -1.8277451e+00   2.8407774e-01   2.7994965e-03   8.1299294e-01   1.7867440e+00   9.1478647e-01   1.9154843e+00  -5.8742922e-01   4.1671915e-01  -8.7081795e-01  -2.2698723e+00   4.6873018e-02  -2.1548308e-02  -5.6940722e-01   6.8709690e-01   2.2013403e+00  -8.5560917e-01  -1.0878814e+00  -2.9417628e+00  -4.6766599e-01  -6.8565857e-01   4.3994982e-04  -6.3188212e-01   1.3940006e+00  -1.9377163e+00  -1.0495492e+00  -3.7763747e+00  -2.0937949e+00  -1.2242124e+00  -1.8829316e+00  -2.2331434e+00  -1.1245974e-01   4.0176684e-01   1.0951920e+00  -1.7458533e+00  -2.2688793e+00
   1.2923761e+00   4.0899478e-01   4.6174078e-01   9.1391640e-01   3.8675182e-01   2.2549395e+00  -2.0457718e-01  -2.3576429e-01  -1.6939783e+00  -2.3844555e+00   4.9951057e-01   9.3904965e-01   1.6351015e+00   7.3692630e-01   5.7605838e-01  -2.0588618e+00   4.2072676e-01   1.3773717e+00  -5.3948684e-02   8.1964128e-01  -2.2920011e+00   5.3422444e-01   4.7698914e-01   8.6708986e-01   1.6635078e+00   1.6434294e+00   2.1725637e+00   9.9101489e-01   1.7747822e+00  -9.8324528e-02   9.2816652e-02   1.1404358e+00   5.4253273e-01   8.2180213e-01   2.0454694e+00   4.3310727e-01   1.4996375e+00  -1.0187082e+00  -1.8827889e+00   3.0883844e-01   3.5479815e-02   8.3366470e-01   1.8206253e+00   9.3130295e-01   1.9387725e+00  -6.0017766e-01   3.8286145e-01  -8.8257600e-01  -2.3201560e+00   6.7792104e-02  -4.7380178e-02  -5.4647179e-01   7.2339927e-01   2.2449190e+00  -8.6611683e-01  -1.1212688e+00  -3.0031560e+00  -4.3005641e-01  -6.4299638e-01   4.1735352e-02  -6.0637076e-01   1.4104955e+00  -1.9684939e+00  -1.0788998e+00  -3.7740491e+00  -2.1171869e+00  -1.3086506e+00  -1.9537307e+00  -2.2965368e+00  -5.4011895e-02   4.1961409e-01   1.0983981e+00  -1.7987867e+00  -2.3399259e+00
   1.3323728e+00   4.7742953e-01   4.8815228e-01   9.4623263e-01   3.5716121e-01   2.2715644e+00  -2.1277825e-01  -2.6824184e-01  -1.7375904e+00  -2.4309064e+00   5.1829364e-01   9.6495767e-01   1.6375833e+00   7.5038482e-01   5.6643184e-01  -2.0904962e+00   4.6619262e-01   1.4067139e+00  -8.2225116e-02   8.2760228e-01  -2.3519112e+00   5.5376937e-01   5.0165750e-01   8.8065435e-01   1.7012122e+00   1.6293931e+00   2.2172834e+00   9.9265708e-01   1.7916544e+00  -1.1532217e-01   5.2269897e-02   1.1854481e+00   5.8434214e-01   8.1272848e-01   2.1001436e+00   4.2258923e-01   1.4847940e+00  -1.0491535e+00  -1.9252830e+00   3.3063634e-01   6.1455784e-02   8.5039886e-01   1.8453169e+00   9.4492395e-01   1.9535258e+00  -6.1075352e-01   3.5060032e-01  -8.9002548e-01  -2.3634537e+00   8.5530644e-02  -7.3000813e-02  -5.2814857e-01   7.4952181e-01   2.2817928e+00  -8.7784420e-01  -1.1508549e+00  -3.0550383e+00  -3.9914943e-01  -6.1075555e-01   7.6730428e-02  -5.8822660e-01   1.4241184e+00  -1.9984151e+00  -1.1031335e+00  -3.7713369e+00  -2.1383849e+00  -1.3834532e+00  -2.0177399e+00  -2.3538907e+00  -6.2434514e-04   4.3901696e-01   1.1068354e+00  -1.8392844e+00  -2.4046515e+00
   1.3659065e+00   5.3453735e-01   5.1213477e-01   9.7330598e-01   3.3085189e-01   2.2842452e+00  -2.1806089e-01  -2.9450067e-01  -1.7747848e+00  -2.4701136e+00   5.3266833e-01   9.8307500e-01   1.6387161e+00   7.5882623e-01   5.5778179e-01  -2.1172052e+00   5.0708298e-01   1.4348479e+00  -1.0202187e-01   8.3215938e-01  -2.4028843e+00   5.7260374e-01   5.2425352e-01   8.9359585e-01   1.7336000e+00   1.6183998e+00   2.2566482e+00   9.9631999e-01   1.8091491e+00  -1.2701588e-01   2.0997161e-02   1.2248059e+00   6.1930630e-01   8.0561504e-01   2.1470353e+00   4.1403026e-01   1.4705520e+00  -1.0727738e+00  -1.9567501e+00   3.4944520e-01   8.1521773e-02   8.6358545e-01   1.8622830e+00   9.5576952e-01   1.9614392e+00  -6.1936840e-01   3.2100514e-01  -8.9430698e-01  -2.3994549e+00   1.0040719e-01  -9.7293256e-02  -5.1383873e-01   7.6722036e-01   2.3120650e+00  -8.8964924e-01  -1.1765955e+00  -3.0973586e+00  -3.7434580e-01  -5.8737668e-01   1.0568479e-01  -5.7612672e-01   1.4349289e+00  -2.0259994e+00  -1.1225576e+00  -3.7680124e+00  -2.1570338e+00  -1.4476464e+00  -2.0738107e+00  -2.4040688e+00   4.6783888e-02   4.5863507e-01   1.1181816e+00  -1.8692199e+00  -2.4618312e+00
   1.3933182e+00   5.8092375e-01   5.3325941e-01   9.9533375e-01   3.0814566e-01   2.2933784e+00  -2.2129637e-01  -3.1508921e-01  -1.8056070e+00  -2.5021424e+00   5.4340299e-01   9.9494322e-01   1.6388051e+00   7.6343407e-01   5.5017014e-01  -2.1388223e+00   5.4264529e-01   1.4603918e+00  -1.1523152e-01   8.3425518e-01  -2.4449100e+00   5.9001751e-01   5.4424043e-01   9.0542336e-01   1.7604733e+00   1.6099507e+00   2.2899852e+00   1.0008677e+00   1.8257561e+00  -1.3474494e-01  -2.4037699e-03   1.2582041e+00   6.4768674e-01   8.0030163e-01   2.1859129e+00   4.0709575e-01   1.4573881e+00  -1.0905851e+00  -1.9789462e+00   3.6530458e-01   9.6535925e-02   8.7368436e-01   1.8730542e+00   9.6408363e-01   1.9642320e+00  -6.2621842e-01   2.9487495e-01  -8.9639668e-01  -2.4283015e+00   1.1270984e-01  -1.1933658e-01  -5.0291793e-01   7.7828212e-01   2.3361037e+00  -9.0067522e-01  -1.1984736e+00  -3.1305944e+00  -3.5495566e-01  -5.7122211e-01   1.2901640e-01  -5.6873451e-01   1.4431420e+00  -2.0502028e+00  -1.1375994e+00  -3.7640986e+00  -2.1728875e+00  -1.5008815e+00  -2.1212582e+00  -2.4464232e+00   8.7563779e-02   4.7729059e-01   1.1305155e+00  -1.8904892e+00  -2.5106594e+00
   1.4150630e+00   6.1743193e-01   5.5121432e-01   1.0126584e+00   2.8921540e-01   2.2994962e+00  -2.2316632e-01  -3.3068900e-01  -1.8303037e+00  -2.5273723e+00   5.5122136e-01   1.0020655e+00   1.6381994e+00   7.6531099e-01   5.4366981e-01  -2.1555583e+00   5.7242714e-01   1.4823937e+00  -1.2354647e-01   8.3471297e-01  -2.4783418e+00   6.0541199e-01   5.6123899e-01   9.1575240e-01   1.7819254e+00   1.6035921e+00   2.3170603e+00   1.0054648e+00   1.8404150e+00  -1.3963090e-01  -1.9327301e-02   1.2855832e+00   6.6994511e-01   7.9654829e-01   2.2169407e+00   4.0154024e-01   1.4457077e+00  -1.1035800e+00  -1.9937138e+00   3.7831541e-01   1.0737027e-01   8.8118492e-01   1.8791347e+00   9.7019611e-01   1.9635400e+00  -6.3149692e-01   2.7271877e-01  -8.9708622e-01  -2.4505035e+00   1.2269237e-01  -1.3845488e-01  -4.9478270e-01   7.8441446e-01   2.3544932e+00  -9.1034408e-01  -1.2165292e+00  -3.1556310e+00  -3.4024225e-01  -5.6068833e-01   1.4726164e-01  -5.6478686e-01   1.4490862e+00  -2.0704224e+00  -1.1487865e+00  -3.7598071e+00  -2.1858410e+00  -1.5433920e+00  -2.1598897e+00  -2.4807946e+00   1.2139121e-01   4.9404334e-01   1.1423734e+00  -1.9049153e+00  -2.5507981e+00
   1.4316997e+00   6.4510938e-01   5.6584748e-01   1.0257515e+00   2.7406075e-01   2.3032122e+00  -2.2417610e-01  -3.4205613e-01  -1.8493197e+00  -2.5464386e+00   5.5676630e-01   1.0058169e+00   1.6372352e+00   7.6542642e-01   5.3833112e-01  -2.1679034e+00   5.9631094e-01   1.5003425e+00  -1.2840905e-01   8.3421066e-01  -2.5038588e+00   6.1836257e-01   5.7506325e-01   9.2433551e-01   1.7983113e+00   1.5989224e+00   2.3380478e+00   1.0095636e+00   1.8525109e+00  -1.4256913e-01  -3.1096059e-02   1.3071404e+00   6.8671545e-01   7.9406681e-01   2.2406452e+00   3.9718020e-01   1.4358076e+00  -1.1126983e+00  -2.0028479e+00   3.8863897e-01   1.1486718e-01   8.8657024e-01   1.8819162e+00   9.7448346e-01   1.9608161e+00  -6.3540528e-01   2.5475135e-01  -8.9698056e-01  -2.4668388e+00   1.3058267e-01  -1.5424776e-01  -4.8888305e-01   7.8715232e-01   2.3679734e+00  -9.1833434e-01  -1.2308924e+00  -3.1736273e+00  -3.2945854e-01  -5.5429885e-01   1.6103828e-01  -5.6316391e-01   1.4531568e+00  -2.0864687e+00  -1.1567176e+00  -3.7554609e+00  -2.1959493e+00  -1.5759176e+00  -2.1899921e+00  -2.5074794e+00   1.4829690e-01   5.0824538e-01   1.1527652e+00  -1.9141695e+00  -2.5823888e+00
   1.4438789e+00   6.6516426e-01   5.7719305e-01   1.0351865e+00   2.6250007e-01   2.3051625e+00  -2.2467909e-01  -3.4996859e-01  -1.8632781e+00  -2.5601632e+00   5.6058183e-01   1.0073759e+00   1.6361911e+00   7.6457801e-01   5.3415557e-01  -2.1765263e+00   6.1451885e-01   1.5141465e+00  -1.3098680e-01   8.3326891e-01  -2.5224065e+00   6.2866124e-01   5.8573624e-01   9.3107876e-01   1.8102015e+00   1.5955954e+00   2.3534711e+00   1.0128714e+00   1.8618337e+00  -1.4423944e-01  -3.8912065e-02   1.3233201e+00   6.9876358e-01   7.9255369e-01   2.2578543e+00   3.9386662e-01   1.4278480e+00  -1.1188029e+00  -2.0079798e+00   3.9649742e-01   1.1980378e-01   8.9028945e-01   1.8826058e+00   9.7733190e-01   1.9572516e+00  -6.3815764e-01   2.4090460e-01  -8.9651075e-01  -2.4782516e+00   1.3659900e-01  -1.6659952e-01  -4.8473910e-01   7.8778812e-01   2.3773745e+00  -9.2454729e-01  -1.2418077e+00  -3.1858813e+00  -3.2187695e-01  -5.5077413e-01   1.7101203e-01  -5.6293837e-01   1.4557695e+00  -2.0985057e+00  -1.1620260e+00  -3.7514092e+00  -2.2034223e+00  -1.5995980e+00  -2.2122817e+00  -2.5271627e+00   1.6866424e-01   5.1956686e-01   1.1611505e+00  -1.9197115e+00  -2.6060216e+00
   1.4523201e+00   6.7890967e-01   5.8547533e-01   1.0416031e+00   2.5418184e-01   2.3059450e+00  -2.2490642e-01  -3.5518070e-01  -1.8729438e+00  -2.5694820e+00   5.6311066e-01   1.0076793e+00   1.6352611e+00   7.6336921e-01   5.3108150e-01  -2.1821782e+00   6.2758375e-01   1.5240747e+00  -1.3217116e-01   8.3225191e-01  -2.5351171e+00   6.3633097e-01   5.9348232e-01   9.3604148e-01   1.8183176e+00   1.5933166e+00   2.3641155e+00   1.0153028e+00   1.8685080e+00  -1.4513051e-01  -4.3823297e-02   1.3347797e+00   7.0693488e-01   7.9172147e-01   2.2696093e+00   3.9146215e-01   1.4218369e+00  -1.1226607e+00  -2.0104937e+00   4.0217341e-01   1.2286540e-01   8.9274079e-01   1.8821738e+00   9.7910673e-01   1.9537259e+00  -6.3997840e-01   2.3085783e-01  -8.9595651e-01  -2.4857521e+00   1.4096842e-01  -1.7566393e-01  -4.8194455e-01   7.8732896e-01   2.3835521e+00  -9.2906486e-01  -1.2496423e+00  -3.1937074e+00  -3.1681302e-01  -5.4907494e-01   1.7786664e-01  -5.6340247e-01   1.4573211e+00  -2.1069712e+00  -1.1653382e+00  -3.7479491e+00  -2.2086024e+00  -1.6158473e+00  -2.2278127e+00  -2.5408251e+00   1.8319160e-01   5.2798969e-01   1.1673795e+00  -1.9227525e+00  -2.6226608e+00
   1.4577789e+00   6.8769454e-01   5.9108786e-01   1.0456643e+00   2.4861562e-01   2.3060657e+00  -2.2499776e-01  -3.5838668e-01  -1.8791682e+00  -2.5753685e+00   5.6470458e-01   1.0074063e+00   1.6345484e+00   7.6220368e-01   5.2898257e-01  -2.1856099e+00   6.3628589e-01   1.5306701e+00  -1.3259607e-01   8.3137922e-01  -2.5432153e+00   6.4160930e-01   5.9869497e-01   9.3941771e-01   1.8234577e+00   1.5918376e+00   2.3709225e+00   1.0169228e+00   1.8728979e+00  -1.4557274e-01  -4.6704929e-02   1.3423321e+00   7.1209513e-01   7.9132329e-01   2.2770602e+00   3.8982530e-01   1.4176311e+00  -1.1249286e+00  -2.0114739e+00   4.0600489e-01   1.2462844e-01   8.9426355e-01   1.8813250e+00   9.8012947e-01   1.9507892e+00  -6.4109184e-01   2.2408697e-01  -8.9547409e-01  -2.4903272e+00   1.4394070e-01  -1.8182334e-01  -4.8016037e-01   7.8648429e-01   2.3873250e+00  -9.3210180e-01  -1.2548746e+00  -3.1983297e+00  -3.1364368e-01  -5.4841824e-01   1.8227622e-01  -5.6407173e-01   1.4581580e+00  -2.1124840e+00  -1.1672324e+00  -3.7452679e+00  -2.2119217e+00  -1.6262152e+00  -2.2378583e+00  -2.5496288e+00   1.9282018e-01   5.3376703e-01   1.1716060e+00  -1.9242380e+00  -2.6335364e+00
   1.4610055e+00   6.9282459e-01   5.9454768e-01   1.0480089e+00   2.4522114e-01   2.3059034e+00  -2.2502965e-01  -3.6019246e-01  -1.8828207e+00  -2.5787595e+00   5.6564032e-01   1.0069888e+00   1.6340755e+00   7.6129930e-01   5.2768062e-01  -2.1875029e+00   6.4156000e-01   1.5346415e+00  -1.3267267e-01   8.3074807e-01  -2.5479177e+00   6.4490114e-01   6.0188358e-01   9.4149999e-01   1.8264195e+00   1.5909473e+00   2.3748784e+00   1.0178877e+00   1.8755042e+00  -1.4577466e-01  -4.8253916e-02   1.3468714e+00   7.1507029e-01   7.9116856e-01   2.2813575e+00   3.8880403e-01   1.4149595e+00  -1.1261434e+00  -2.0116928e+00   4.0837081e-01   1.2555227e-01   8.9513807e-01   1.8805009e+00   9.8066376e-01   1.9486831e+00  -6.4170791e-01   2.1993205e-01  -8.9512755e-01  -2.4928675e+00   1.4579183e-01  -1.8562364e-01  -4.7910492e-01   7.8568272e-01   2.3894255e+00  -9.3395509e-01  -1.2580582e+00  -3.2008048e+00  -3.1182192e-01  -5.4826732e-01   1.8487759e-01  -5.6466569e-01   1.4585571e+00  -2.1157458e+00  -1.1682019e+00  -3.7434133e+00  -2.2138491e+00  -1.6322467e+00  -2.2437721e+00  -2.5547927e+00   1.9863272e-01   5.3735279e-01   1.1741843e+00  -1.9248537e+00  -2.6400054e+00
   1.4626965e+00   6.9548064e-01   5.9643000e-01   1.0492074e+00   2.4339088e-01   2.3056955e+00  -2.2503920e-01  -3.6109689e-01  -1.8847160e+00  -2.5804890e+00   5.6613546e-01   1.0066479e+00   1.6338081e+00   7.6071912e-01   5.2696883e-01  -2.1884251e+00   6.4438277e-01   1.5367472e+00  -1.3263455e-01   8.3036279e-01  -2.5503333e+00   6.4670729e-01   6.0360431e-01   9.4263029e-01   1.8279272e+00   1.5904666e+00   2.3769073e+00   1.0183882e+00   1.8768622e+00  -1.4585813e-01  -4.8995174e-02   1.3492858e+00   7.1659070e-01   7.9112762e-01   2.2835471e+00   3.8823890e-01   1.4134646e+00  -1.1267188e+00  -2.0116315e+00   4.0966564e-01   1.2597990e-01   8.9558833e-01   1.8799090e+00   9.8090934e-01   1.9473966e+00  -6.4200706e-01   2.1767929e-01  -8.9491898e-01  -2.4941149e+00   1.4681345e-01  -1.8769022e-01  -4.7854501e-01   7.8511631e-01   2.3904604e+00  -9.3495238e-01  -1.2597699e+00  -3.2019713e+00  -3.1088883e-01  -5.4829944e-01   1.8624244e-01  -5.6507016e-01   1.4587187e+00  -2.1174493e+00  -1.1686312e+00  -3.7422998e+00  -2.2148336e+00  -1.6353527e+00  -2.2468484e+00  -2.5574694e+00   2.0173420e-01   5.3930902e-01   1.1755605e+00  -1.9250509e+00  -2.6434048e+00
   1.4634458e+00   6.9664389e-01   5.9729206e-01   1.0497254e+00   2.4255876e-01   2.3055505e+00  -2.2504175e-01  -3.6148143e-01  -1.8855461e+00  -2.5812345e+00   5.6635970e-01   1.0064486e+00   1.6336841e+00   7.6041859e-01   5.2664172e-01  -2.1888040e+00   6.4565581e-01   1.5376862e+00  -1.3258857e-01   8.3017069e-01  -2.5513814e+00   6.4753925e-01   6.0438603e-01   9.4314569e-01   1.8285747e+00   1.5902453e+00   2.3777847e+00   1.0186048e+00   1.8774561e+00  -1.4588842e-01  -4.9297021e-02   1.3503696e+00   7.1724820e-01   7.9112583e-01   2.2844886e+00   3.8797500e-01   1.4127622e+00  -1.1269490e+00  -2.0115333e+00   4.1026380e-01   1.2614698e-01   8.9578640e-01   1.8795809e+00   9.8100429e-01   1.9467515e+00  -6.4212883e-01   2.1664998e-01  -8.9481664e-01  -2.4946325e+00   1.4728894e-01  -1.8863532e-01  -4.7829178e-01   7.8480655e-01   2.3908917e+00  -9.3540430e-01  -1.2605452e+00  -3.2024339e+00  -3.1048268e-01  -5.4835683e-01   1.8684953e-01  -5.6528569e-01   1.4587708e+00  -2.1181994e+00  -1.1687875e+00  -3.7417453e+00  -2.2152563e+00  -1.6367046e+00  -2.2481986e+00  -2.5586405e+00   2.0312978e-01   5.4020464e-01   1.1761757e+00  -1.9250886e+00  -2.6449111e+00
   1.4637058e+00   6.9704294e-01   5.9759962e-01   1.0499007e+00   2.4226360e-01   2.3054831e+00  -2.2504241e-01  -3.6161006e-01  -1.8858304e+00  -2.5814862e+00   5.6643980e-01   1.0063650e+00   1.6336401e+00   7.6030087e-01   5.2652472e-01  -2.1889259e+00   6.4610362e-01   1.5380126e+00  -1.3256435e-01   8.3009767e-01  -2.5517373e+00   6.4783710e-01   6.0466277e-01   9.4332856e-01   1.8287925e+00   1.5901654e+00   2.3780814e+00   1.0186776e+00   1.8776585e+00  -1.4589748e-01  -4.9394058e-02   1.3507499e+00   7.1747118e-01   7.9113018e-01   2.2848053e+00   3.8787898e-01   1.4125060e+00  -1.1270211e+00  -2.0114772e+00   4.1047933e-01   1.2619817e-01   8.9585513e-01   1.8794469e+00   9.8103302e-01   1.9465048e+00  -6.4216739e-01   2.1628329e-01  -8.9477831e-01  -2.4948010e+00   1.4746134e-01  -1.8897181e-01  -4.7820178e-01   7.8468120e-01   2.3910327e+00  -9.3556393e-01  -1.2608190e+00  -3.2025773e+00  -3.1034366e-01  -5.4838950e-01   1.8706122e-01  -5.6537116e-01   1.4587830e+00  -2.1184573e+00  -1.1688307e+00  -3.7415332e+00  -2.2153976e+00  -1.6371653e+00  -2.2486615e+00  -2.5590407e+00   2.0362000e-01   5.4052341e-01   1.1763893e+00  -1.9250866e+00  -2.6454324e+00
   1.4637672e+00   6.9713640e-01   5.9767407e-01   1.0499413e+00   2.4219246e-01   2.3054636e+00  -2.2504257e-01  -3.6163956e-01  -1.8858968e+00  -2.5815444e+00   5.6645929e-01   1.0063425e+00   1.6336296e+00   7.6027029e-01   5.2649635e-01  -2.1889529e+00   6.4621073e-01   1.5380898e+00  -1.3255708e-01   8.3007913e-01  -2.5518198e+00   6.4790940e-01   6.0472929e-01   9.4337260e-01   1.8288424e+00   1.5901456e+00   2.3781498e+00   1.0186942e+00   1.8777054e+00  -1.4589943e-01  -4.9415565e-02   1.3508406e+00   7.1752292e-01   7.9113221e-01   2.2848781e+00   3.8785532e-01   1.4124428e+00  -1.1270366e+00  -2.0114595e+00   4.1053202e-01   1.2620894e-01   8.9587146e-01   1.8794110e+00   9.8103898e-01   1.9464416e+00  -6.4217574e-01   2.1619457e-01  -8.9476872e-01  -2.4948384e+00   1.4750370e-01  -1.8905308e-01  -4.7817997e-01   7.8464800e-01   2.3910645e+00  -9.3560225e-01  -1.2608847e+00  -3.2026076e+00  -3.1031108e-01  -5.4839969e-01   1.8711158e-01  -5.6539351e-01   1.4587845e+00  -2.1185176e+00  -1.1688387e+00  -3.7414791e+00  -2.2154300e+00  -1.6372726e+00  -2.2487700e+00  -2.5591342e+00   2.0373714e-01   5.4060030e-01   1.1764396e+00  -1.9250831e+00  -2.6455552e+00
   1.4637744e+00   6.9714737e-01   5.9768301e-01   1.0499459e+00   2.4218392e-01   2.3054609e+00  -2.2504259e-01  -3.6164296e-01  -1.8859046e+00  -2.5815511e+00   5.6646168e-01   1.0063394e+00   1.6336283e+00   7.6026642e-01   5.2649295e-01  -2.1889561e+00   6.4622348e-01   1.5380988e+00  -1.3255608e-01   8.3007681e-01  -2.5518294e+00   6.4791810e-01   6.0473728e-01   9.4337785e-01   1.8288481e+00   1.5901432e+00   2.3781576e+00   1.0186960e+00   1.8777108e+00  -1.4589966e-01  -4.9417979e-02   1.3508514e+00   7.1752894e-01   7.9113257e-01   2.2848863e+00   3.8785243e-01   1.4124350e+00  -1.1270384e+00  -2.0114573e+00   4.1053843e-01   1.2621009e-01   8.9587342e-01   1.8794063e+00   9.8103958e-01   1.9464336e+00  -6.4217663e-01   2.1618390e-01  -8.9476753e-01  -2.4948428e+00   1.4750886e-01  -1.8906284e-01  -4.7817731e-01   7.8464371e-01   2.3910679e+00  -9.3560684e-01  -1.2608927e+00  -3.2026110e+00  -3.1030727e-01  -5.4840112e-01   1.8711757e-01  -5.6539631e-01   1.4587845e+00  -2.1185248e+00  -1.1688395e+00  -3.7414723e+00  -2.2154337e+00  -1.6372852e+00  -2.2487827e+00  -2.5591453e+00   2.0375108e-01   5.4060953e-01   1.1764454e+00  -1.9250825e+00  -2.6455699e+00
