# Supplementary material for: A Student's Guide to Randomization Statistics for Multichannel Event-Related Potentials Using Ragu
Source: Front Neurosci. 2018 Jun 19;12:355. doi: 10.3389/fnins.2018.00355 (PMC6020783; doi:10.3389/fnins.2018.00355)
Supplement: Supplementary file 1 [file Data_Sheet_1.ZIP › RawData/s13_c1.asc]

   1.1596997e+00   2.3320781e+00   7.0320930e-01   2.2856189e+00  -2.3678176e-01  -3.6122421e-02  -2.0911893e+00  -1.9916373e+00  -2.3455170e+00  -2.8101548e+00   1.1862090e+00   3.0614547e+00  -9.8882089e-01   8.1245663e-01  -1.0906025e+00  -1.9164778e+00   1.4374871e+00   2.8440609e-01  -2.0104357e+00   1.9042027e+00  -2.7321798e+00   1.3459998e+00   2.0263253e+00   6.8858637e-01   1.0022701e+00   9.3383571e-02   1.8477955e-01  -6.6596941e-01  -7.3212693e-01  -2.0542496e+00  -2.5833064e+00   6.7746707e-01   1.4893079e+00   3.2978465e-01   1.1156656e+00  -1.1846433e+00  -8.7892888e-01  -2.4460584e+00  -2.8322159e+00  -6.8433473e-02   1.6886528e+00   8.3045544e-01   1.7949790e+00  -1.1505310e-01   5.8739342e-01  -7.5452648e-01  -8.9345167e-01  -1.8226761e+00  -2.1982666e+00   1.3696312e+00   3.6209637e+00   1.2680722e+00   2.6846095e+00   3.1528732e-02   2.2211178e-01  -3.1793071e+00  -3.4631733e+00   2.8289710e+00   3.8883506e+00   2.0678121e+00   3.1534799e+00   1.2447556e+00   1.1267924e+00  -1.0140310e-01  -6.2520377e-01  -7.6450870e-01  -1.5143811e+00  -8.3300326e-01  -2.2367586e+00   9.7918709e-01   9.7794284e-01  -7.2029827e-01  -2.8348995e+00  -7.3332010e-01
   1.2477639e+00   2.3640614e+00   7.8198435e-01   2.3400932e+00  -2.1051023e-01  -5.2037928e-02  -2.1628546e+00  -2.0843575e+00  -2.3545870e+00  -2.8784079e+00   1.1872995e+00   3.1586211e+00  -1.1207647e+00   7.9591551e-01  -1.0752778e+00  -1.9948520e+00   1.4848694e+00   2.3213794e-01  -2.1129484e+00   1.9955920e+00  -2.7616908e+00   1.3818102e+00   2.0765644e+00   7.2586896e-01   1.0121761e+00   6.6583898e-02   1.2344673e-01  -7.6369629e-01  -8.5020504e-01  -2.1635217e+00  -2.7073447e+00   7.6075008e-01   1.5023672e+00   4.1098227e-01   1.1066921e+00  -1.2298550e+00  -9.4241748e-01  -2.4892368e+00  -2.9336583e+00  -6.9377694e-02   1.6639289e+00   8.9257338e-01   1.8216107e+00  -7.7710185e-02   5.8346369e-01  -7.5488696e-01  -9.7750220e-01  -1.8478715e+00  -2.2955203e+00   1.4987853e+00   3.7051192e+00   1.3206206e+00   2.7485750e+00   5.1116850e-02   2.1882733e-01  -3.2430327e+00  -3.5599894e+00   2.9106126e+00   4.1023260e+00   2.1501322e+00   3.3083837e+00   1.1378501e+00   1.2509695e+00  -5.1303361e-02  -6.0680596e-01  -7.5943670e-01  -1.4962887e+00  -7.8736553e-01  -2.2712693e+00   9.8175671e-01   1.0069457e+00  -8.6673091e-01  -2.8740985e+00  -6.8176291e-01
   1.3372642e+00   2.3923195e+00   8.5727671e-01   2.3873180e+00  -1.9391211e-01  -7.7419130e-02  -2.2430469e+00  -2.1836351e+00  -2.3472544e+00  -2.9250838e+00   1.1898512e+00   3.2588974e+00  -1.2550398e+00   7.8034261e-01  -1.0544211e+00  -2.0677937e+00   1.5225165e+00   1.6023365e-01  -2.2241663e+00   2.0840529e+00  -2.7815651e+00   1.4088861e+00   2.1178926e+00   7.5088183e-01   1.0106231e+00   2.4303348e-02   4.6967895e-02  -8.7550935e-01  -9.8187842e-01  -2.2810165e+00  -2.8380724e+00   8.4216443e-01   1.5106521e+00   4.8533825e-01   1.0885435e+00  -1.2857026e+00  -1.0166323e+00  -2.5340351e+00  -3.0305773e+00  -6.6544978e-02   1.6411331e+00   9.4862488e-01   1.8445860e+00  -4.6442746e-02   5.7392613e-01  -7.6174172e-01  -1.0669267e+00  -1.8770303e+00  -2.3936702e+00   1.6278430e+00   3.7864460e+00   1.3753909e+00   2.8103763e+00   6.8698676e-02   2.1196077e-01  -3.2956184e+00  -3.6327292e+00   2.9890421e+00   4.3246239e+00   2.2336868e+00   3.4668709e+00   1.0379203e+00   1.3811982e+00   2.1638663e-02  -5.6707671e-01  -7.1913215e-01  -1.4436027e+00  -7.0516273e-01  -2.2748958e+00   9.7556189e-01   1.0205942e+00  -1.0304995e+00  -2.9144167e+00  -6.0419878e-01
   1.4252411e+00   2.4149919e+00   9.2615529e-01   2.4248708e+00  -1.8929313e-01  -1.1339204e-01  -2.3307836e+00  -2.2876875e+00  -2.3201282e+00  -2.9443819e+00   1.1930708e+00   3.3593414e+00  -1.3896239e+00   7.6513119e-01  -1.0266115e+00  -2.1313030e+00   1.5475339e+00   6.7224934e-02  -2.3423884e+00   2.1659472e+00  -2.7892532e+00   1.4248057e+00   2.1476834e+00   7.6062711e-01   9.9544271e-01  -3.5066292e-02  -4.5273349e-02  -1.0007196e+00  -1.1258661e+00  -2.4048607e+00  -2.9729240e+00   9.1858681e-01   1.5127584e+00   5.4952355e-01   1.0599611e+00  -1.3524195e+00  -1.1015348e+00  -2.5790312e+00  -3.1189720e+00  -6.0233549e-02   1.6204900e+00   9.9601885e-01   1.8617716e+00  -2.3259208e-02   5.5772885e-01  -7.7586142e-01  -1.1606661e+00  -1.9094956e+00  -2.4895057e+00   1.7529581e+00   3.8621986e+00   1.4303410e+00   2.8673356e+00   8.3952977e-02   2.0121815e-01  -3.3333592e+00  -3.6740887e+00   3.0611208e+00   4.5497229e+00   2.3167413e+00   3.6246975e+00   9.4904037e-01   1.5160417e+00   1.2027224e-01  -5.0230579e-01  -6.3774292e-01  -1.3509743e+00  -5.8168916e-01  -2.2415497e+00   9.5861455e-01   1.0156265e+00  -1.2099920e+00  -2.9547386e+00  -4.9781517e-01
   1.5085244e+00   2.4301979e+00   9.8572908e-01   2.4505097e+00  -1.9875916e-01  -1.6087176e-01  -2.4247864e+00  -2.3944705e+00  -2.2700804e+00  -2.9308470e+00   1.1959412e+00   3.4567458e+00  -1.5226257e+00   7.4939785e-01  -9.9037673e-01  -2.1812220e+00   1.5572308e+00  -4.7842642e-02  -2.4656215e+00   2.2375435e+00  -2.7823263e+00   1.4273433e+00   2.1635253e+00   7.5237821e-01   9.6469973e-01  -1.1274375e-01  -1.5351214e-01  -1.1382456e+00  -1.2804884e+00  -2.5329178e+00  -3.1090677e+00   9.8681621e-01   1.5073393e+00   6.0035143e-01   1.0198736e+00  -1.4299517e+00  -1.1968058e+00  -2.6226254e+00  -3.1947749e+00  -5.0981393e-02   1.6020320e+00   1.0323164e+00   1.8709306e+00  -1.0044952e-02   5.3390716e-01  -7.9782738e-01  -1.2575802e+00  -1.9443846e+00  -2.5795789e+00   1.8702018e+00   3.9296410e+00   1.4831399e+00   2.9166712e+00   9.6682528e-02   1.8646578e-01  -3.3527484e+00  -3.6770800e+00   3.1236622e+00   4.7716271e+00   2.3975596e+00   3.7773654e+00   8.7507353e-01   1.6541020e+00   2.4697326e-01  -4.0908458e-01  -5.1022329e-01  -1.2137993e+00  -4.1315629e-01  -2.1658237e+00   9.2901311e-01   9.8912046e-01  -1.4030897e+00  -2.9938283e+00  -3.6043944e-01
   1.5838790e+00   2.4361240e+00   1.0333066e+00   2.4622890e+00  -2.2409821e-01  -2.2049678e-01  -2.5235146e+00  -2.5017418e+00  -2.1944269e+00  -2.8796543e+00   1.1972670e+00   3.5477744e+00  -1.6523660e+00   7.3201036e-01  -9.4427765e-01  -2.2134043e+00   1.5492709e+00  -1.8531645e-01  -2.5916468e+00   2.2951955e+00  -2.7585837e+00   1.4146036e+00   2.1633512e+00   7.2383940e-01   9.1680395e-01  -2.0946378e-01  -2.7755857e-01  -1.2866362e+00  -1.4437075e+00  -2.6628641e+00  -3.2435037e+00   1.0437347e+00   1.4931829e+00   6.3495087e-01   9.6746003e-01  -1.5179433e+00  -1.3018264e+00  -2.6630932e+00  -3.2540253e+00  -3.9534038e-02   1.5855892e+00   1.0553691e+00   1.8698271e+00  -8.4615705e-03   5.0164687e-01  -8.2799543e-01  -1.3564829e+00  -1.9806148e+00  -2.6603328e+00   1.9757503e+00   3.9861637e+00   1.5312502e+00   2.9556209e+00   1.0681462e-01   1.6776710e-01  -3.3506676e+00  -3.6353844e+00   3.1735772e+00   4.9841100e+00   2.4744762e+00   3.9203170e+00   8.1942629e-01   1.7940813e+00   4.0345001e-01  -2.8449688e-01  -3.3269409e-01  -1.0285224e+00  -1.9700993e-01  -2.0433315e+00   8.8504510e-01   9.3866789e-01  -1.6072277e+00  -3.0303599e+00  -1.9072808e-01
   1.6481726e+00   2.4311182e+00   1.0665596e+00   2.4586644e+00  -2.6666727e-01  -2.9256513e-01  -2.6252142e+00  -2.6071325e+00  -2.0911122e+00  -2.7868925e+00   1.1957461e+00   3.6291181e+00  -1.7774306e+00   7.1164474e-01  -8.8701835e-01  -2.2239042e+00   1.5218201e+00  -3.4485915e-01  -2.7180951e+00   2.3355345e+00  -2.7161554e+00   1.3851535e+00   2.1455602e+00   6.7330000e-01   8.5061667e-01  -3.2539328e-01  -4.1676416e-01  -1.4441064e+00  -1.6131769e+00  -2.7922688e+00  -3.3731659e+00   1.0864803e+00   1.4692953e+00   6.5093694e-01   9.0221021e-01  -1.6157334e+00  -1.4156633e+00  -2.6986485e+00  -3.2930494e+00  -2.6785191e-02   1.5707989e+00   1.0634510e+00   1.8563473e+00  -1.9850966e-02   4.6035287e-01  -8.6647203e-01  -1.4561690e+00  -2.0169480e+00  -2.7282434e+00   2.0660772e+00   4.0294027e+00   1.5720355e+00   2.9815800e+00   1.1438296e-01   1.4541236e-01  -3.3245781e+00  -3.5437122e+00   3.2080211e+00   5.1809878e+00   2.5459594e+00   4.0491442e+00   7.8479979e-01   1.9348169e+00   5.9053836e-01  -1.2632071e-01  -1.0280102e-01  -7.9293325e-01   6.7761037e-02  -1.8710409e+00   8.2529793e-01   8.6254046e-01  -1.8194727e+00  -3.0629485e+00   1.1651609e-02
   1.6985577e+00   2.4137908e+00   1.0836832e+00   2.4385851e+00  -3.2729008e-01  -3.7697380e-01  -2.7279750e+00  -2.7082182e+00  -1.9588877e+00  -2.6498271e+00   1.1900615e+00   3.6976644e+00  -1.8966991e+00   6.8687100e-01  -8.1757706e-01  -2.2091762e+00   1.4736845e+00  -5.2538907e-01  -2.8425228e+00   2.3556641e+00  -2.6535987e+00   1.3381449e+00   2.1091245e+00   5.9977490e-01   7.6555163e-01  -4.6006220e-01  -5.6999760e-01  -1.6085803e+00  -1.7862970e+00  -2.9186770e+00  -3.4950198e+00   1.1126250e+00   1.4349839e+00   6.4656896e-01   8.2397992e-01  -1.7223655e+00  -1.5370567e+00  -2.7275139e+00  -3.3086311e+00  -1.3692546e-02   1.5571377e+00   1.0553772e+00   1.8286358e+00  -4.5150328e-02   4.0971834e-01  -9.1310471e-01  -1.5554286e+00  -2.0520503e+00  -2.7799679e+00   2.1381355e+00   4.0573514e+00   1.6028844e+00   2.9922470e+00   1.1948926e-01   1.1993755e-01  -3.2727031e+00  -3.3981434e+00   3.2245368e+00   5.3564023e+00   2.6106590e+00   4.1597971e+00   7.7295847e-01   2.0752853e+00   8.0799396e-01   6.6767078e-02   1.7994771e-01  -5.0644153e-01   3.8034029e-01  -1.6475784e+00   7.4877245e-01   7.5984032e-01  -2.0366096e+00  -3.0901784e+00   2.4585492e-01
   1.7326552e+00   2.3831128e+00   1.0835398e+00   2.4015667e+00  -4.0617132e-01  -4.7316396e-01  -2.8297952e+00  -2.8025869e+00  -1.7974776e+00  -2.4671317e+00   1.1789879e+00   3.7506673e+00  -2.0093516e+00   6.5626407e-01  -7.3535252e-01  -2.1662787e+00   1.4044283e+00  -7.2504014e-01  -2.9624811e+00   2.3533441e+00  -2.5699855e+00   1.2734186e+00   2.0536787e+00   5.0312459e-01   6.6166341e-01  -6.1231196e-01  -7.3562765e-01  -1.7777387e+00  -1.9602695e+00  -3.0396751e+00  -3.6061495e+00   1.1203427e+00   1.3899353e+00   6.2088752e-01   7.3304212e-01  -1.8366044e+00  -1.6644133e+00  -2.7479938e+00  -3.2981690e+00  -1.1750719e-03   1.5439713e+00   1.0305992e+00   1.7852387e+00  -8.4824052e-02   3.4979093e-01  -9.6748662e-01  -1.6530515e+00  -2.0845657e+00  -2.8124929e+00   2.1895162e+00   4.0684635e+00   1.6213469e+00   2.9857663e+00   1.2224746e-01   9.2126075e-02  -3.1941963e+00  -3.1964377e+00   3.2211820e+00   5.5050956e+00   2.6674389e+00   4.2487828e+00   7.8453171e-01   2.2145685e+00   1.0542916e+00   2.9498902e-01   5.1388383e-01  -1.7031848e-01   7.3783982e-01  -1.3734930e+00   6.5499377e-01   6.3062775e-01  -2.2552293e+00  -3.1106263e+00   5.0971675e-01
   1.7487321e+00   2.3385118e+00   1.0657790e+00   2.3477472e+00  -5.0283053e-01  -5.8007321e-01  -2.9286376e+00  -2.8879002e+00  -1.6077183e+00  -2.2390724e+00   1.1615039e+00   3.7859093e+00  -2.1148583e+00   6.1852744e-01  -6.4031646e-01  -2.0930725e+00   1.3144705e+00  -9.4114241e-01  -3.0755724e+00   2.3271502e+00  -2.4649762e+00   1.1915878e+00   1.9795865e+00   3.8414827e-01   5.3972426e-01  -7.8026304e-01  -9.1151294e-01  -1.9490632e+00  -2.1321474e+00  -3.1529466e+00  -3.7038270e+00   1.1085624e+00   1.3342853e+00   5.7382181e-01   6.3013378e-01  -1.9569595e+00  -1.7958027e+00  -2.7585443e+00  -3.2598032e+00   9.9999061e-03   1.5306246e+00   9.8927120e-01   1.7252432e+00  -1.3881567e-01   2.8102961e-01  -1.0289750e+00  -1.7478164e+00  -2.1131982e+00  -2.8232743e+00   2.2185768e+00   4.0617398e+00   1.6252750e+00   2.9608651e+00   1.2271449e-01   6.2988972e-02  -3.0892833e+00  -2.9382926e+00   3.1966330e+00   5.6226600e+00   2.7153920e+00   4.3133363e+00   8.1886247e-01   2.3517860e+00   1.3264433e+00   5.5727700e-01   8.9494154e-01   2.1210900e-01   1.1351157e+00  -1.0514609e+00   5.4411367e-01   4.7601953e-01  -2.4718109e+00  -3.1228760e+00   7.9964212e-01
   1.7458592e+00   2.2799563e+00   1.0309253e+00   2.2779252e+00  -6.1605901e-01  -6.9609899e-01  -3.0224894e+00  -2.9619439e+00  -1.3916634e+00  -1.9676407e+00   1.1369001e+00   3.8018431e+00  -2.2129596e+00   5.7261901e-01  -5.3316099e-01  -1.9884056e+00   1.2051531e+00  -1.1702233e+00  -3.1794885e+00   2.2766039e+00  -2.3388839e+00   1.0940926e+00   1.8879868e+00   2.4464458e-01   4.0128391e-01  -9.6130348e-01  -1.0949982e+00  -2.1198714e+00  -2.2988780e+00  -3.2563050e+00  -3.7855628e+00   1.0770921e+00   1.2686756e+00   5.0626188e-01   5.1649683e-01  -2.0817092e+00  -1.9289618e+00  -2.7578381e+00  -3.1925147e+00   1.9329813e-02   1.5164633e+00   9.3228310e-01   1.6484074e+00  -2.0652220e-01   2.0434683e-01  -1.0967187e+00  -1.8384804e+00  -2.1367953e+00  -2.8103650e+00   2.2245323e+00   4.0367982e+00   1.6129587e+00   2.9169683e+00   1.2081539e-01   3.3720371e-02  -2.9593735e+00  -2.6255391e+00   3.1502597e+00   5.7057502e+00   2.7538394e+00   4.3515541e+00   8.7391310e-01   2.4859964e+00   1.6198515e+00   8.5110419e-01   1.3165008e+00   6.3532489e-01   1.5646622e+00  -6.8641598e-01   4.1699713e-01   2.9825347e-01  -2.6827899e+00  -3.1255293e+00   1.1105393e+00
   1.7240360e+00   2.2080235e+00   9.8042540e-01   2.1935796e+00  -7.4390067e-01  -8.1907733e-01  -3.1094066e+00  -3.0226725e+00  -1.1526454e+00  -1.6566227e+00   1.1048725e+00   3.7977005e+00  -2.3036448e+00   5.1786332e-01  -4.1542740e-01  -1.8522738e+00   1.0787754e+00  -1.4080313e+00  -3.2720326e+00   2.2022590e+00  -2.1927269e+00   9.8322312e-01   1.7808150e+00   8.7437317e-02   2.4871127e-01  -1.1520998e+00  -1.2829177e+00  -2.2873469e+00  -2.4573403e+00  -3.3477055e+00  -3.8491403e+00   1.0267092e+00   1.1942933e+00   4.2009167e-01   3.9391296e-01  -2.2089249e+00  -2.0613113e+00  -2.7448183e+00  -3.0961896e+00   2.6680276e-02   1.5009840e+00   8.6125700e-01   1.5552641e+00  -2.8679036e-01   1.2112848e-01  -1.1696925e+00  -1.9237650e+00  -2.1544286e+00  -2.7725264e+00   2.2075106e+00   3.9939198e+00   1.5832479e+00   2.8542856e+00   1.1627172e-01   5.6254720e-03  -2.8071316e+00  -2.2622629e+00   3.0821661e+00   5.7522305e+00   2.7823164e+00   4.3624791e+00   9.4623445e-01   2.6160790e+00   1.9282124e+00   1.1723510e+00   1.7693314e+00   1.0915625e+00   2.0166017e+00  -2.8559764e-01   2.7528761e-01   1.0071389e-01  -2.8846138e+00  -3.1172117e+00   1.4358059e+00
   1.6842745e+00   2.1239458e+00   9.1665557e-01   2.0968739e+00  -8.8365731e-01  -9.4628308e-01  -3.1875509e+00  -3.0682444e+00  -8.9528713e-01  -1.3116037e+00   1.0655954e+00   3.7735652e+00  -2.3871254e+00   4.5403638e-01  -2.8960225e-01  -1.6859507e+00   9.3859699e-01  -1.6495822e+00  -3.3511237e+00   2.1057440e+00  -2.0282675e+00   8.6211100e-01   1.6608025e+00  -8.3637329e-02   8.5213331e-02  -1.3486308e+00  -1.4716100e+00  -2.4485556e+00  -2.6043772e+00  -3.4252390e+00  -3.8926348e+00   9.5920792e-01   1.1128931e+00   3.1818202e-01   2.6472631e-01  -2.3364905e+00  -2.1899864e+00  -2.7187411e+00  -2.9716493e+00   3.2370416e-02   1.4839082e+00   7.7851095e-01   1.4471925e+00  -3.7793225e-01   3.3225207e-02  -1.2467306e+00  -2.0023540e+00  -2.1654610e+00  -2.7093181e+00   2.1685730e+00   3.9340697e+00   1.5356561e+00   2.7738606e+00   1.0854300e-01  -1.9976171e-02  -2.6365024e+00  -1.8548426e+00   2.9931947e+00   5.7612601e+00   2.8005489e+00   4.3461305e+00   1.0309993e+00   2.7406090e+00   2.2434910e+00   1.5152194e+00   2.2416547e+00   1.5708300e+00   2.4787918e+00   1.4150109e-01   1.2144568e-01  -1.1208257e-01  -3.0737819e+00  -3.0965806e+00   1.7673805e+00
   1.6286312e+00   2.0296310e+00   8.4288594e-01   1.9906414e+00  -1.0319185e+00  -1.0744563e+00  -3.2552144e+00  -3.0970597e+00  -6.2545434e-01  -9.3990603e-01   1.0197676e+00   3.7303971e+00  -2.4638054e+00   3.8141164e-01  -1.5916696e-01  -1.4920773e+00   7.8880045e-01  -1.8892323e+00  -3.4147929e+00   1.9897568e+00  -1.8480386e+00   7.3468432e-01   1.5314501e+00  -2.6378313e-01  -8.5172329e-02  -1.5462453e+00  -1.6569480e+00  -2.6004602e+00  -2.7368292e+00  -3.4871189e+00  -3.9144275e+00   8.7740281e-01   1.0267984e+00   2.0434138e-01   1.3185104e-01  -2.4621198e+00  -2.3118889e+00  -2.6792061e+00  -2.8206527e+00   3.7232187e-02   1.4652726e+00   6.8699166e-01   1.3264437e+00  -4.7775811e-01  -5.7088051e-02  -1.3265586e+00  -2.0729067e+00  -2.1695992e+00  -2.6211683e+00   2.1097041e+00   3.8588908e+00   1.4704343e+00   2.6775740e+00   9.6789327e-02  -4.1869435e-02  -2.4526858e+00  -1.4119007e+00   2.8848992e+00   5.7333120e+00   2.8084236e+00   4.3034776e+00   1.1221004e+00   2.8577393e+00   2.5559850e+00   1.8722100e+00   2.7193402e+00   2.0610331e+00   2.9370559e+00   5.8328852e-01  -4.1243944e-02  -3.3454612e-01  -3.2468736e+00  -3.0623416e+00   2.0958653e+00
   1.5601806e+00   1.9276538e+00   7.6320434e-01   1.8783551e+00  -1.1846158e+00  -1.1998592e+00  -3.3108396e+00  -3.1078000e+00  -3.5015105e-01  -5.5046128e-01   9.6862794e-01   3.6700132e+00  -2.5342459e+00   3.0075765e-01  -2.8590071e-02  -1.2747056e+00   6.3441909e-01  -2.1207783e+00  -3.4611790e+00   1.8580115e+00  -1.6553569e+00   6.0559154e-01   1.3969777e+00  -4.4733583e-01  -2.5761723e-01  -1.7397439e+00  -1.8343901e+00  -2.7399318e+00  -2.8515730e+00  -3.5316634e+00  -3.9132213e+00   7.8508491e-01   9.3888319e-01   8.3229912e-02  -1.2419099e-03  -2.5833697e+00  -2.4237635e+00  -2.6261775e+00  -2.6458728e+00   4.2638672e-02   1.4455120e+00   5.9018178e-01   1.1961148e+00  -5.8362304e-01  -1.4718746e-01  -1.4078185e+00  -2.1340923e+00  -2.1669242e+00  -2.5094204e+00   2.0337761e+00   3.7706719e+00   1.3886133e+00   2.5680986e+00   7.9861772e-02  -5.9075343e-02  -2.2620499e+00  -9.4416594e-01   2.7594807e+00   5.6701074e+00   2.8059554e+00   4.2363525e+00   1.2123125e+00   2.9651046e+00   2.8544917e+00   2.2341769e+00   3.1862412e+00   2.5482054e+00   3.3755513e+00   1.0263410e+00  -2.0869922e-01  -5.6011759e-01  -3.4005739e+00  -3.0132801e+00   2.4107333e+00
   1.4829312e+00   1.8212175e+00   6.8240268e-01   1.7640741e+00  -1.3371010e+00  -1.3183684e+00  -3.3530319e+00  -3.0994771e+00  -7.7354957e-02  -1.5361719e-01   9.1393919e-01   3.5950208e+00  -2.5991261e+00   2.1328730e-01   9.6747290e-02  -1.0392888e+00   4.8122627e-01  -2.3375867e+00  -3.4885328e+00   1.7151415e+00  -1.4543161e+00   4.8009176e-01   1.2622478e+00  -6.2789409e-01  -4.2657595e-01  -1.9234870e+00  -1.9990558e+00  -2.8637688e+00  -2.9455726e+00  -3.5572884e+00  -3.8880680e+00   6.8693013e-01   8.5253246e-01  -3.9763261e-02  -1.3056426e-01  -2.6976574e+00  -2.5222995e+00  -2.5599966e+00  -2.4508550e+00   5.0497185e-02   1.4255241e+00   4.9198843e-01   1.0600698e+00  -6.9248550e-01  -2.3420840e-01  -1.4890869e+00  -2.1846483e+00  -2.1579003e+00  -2.3763569e+00   1.9444847e+00   3.6722944e+00   1.2920071e+00   2.4488051e+00   5.6323122e-02  -7.0987512e-02  -2.0719872e+00  -4.6424513e-01   2.6196978e+00   5.5745027e+00   2.7932565e+00   4.1473224e+00   1.2935147e+00   3.0597620e+00   3.1265900e+00   2.5904744e+00   3.6246726e+00   3.0168502e+00   3.7772701e+00   1.4557793e+00  -3.7610333e-01  -7.8141563e-01  -3.5316999e+00  -2.9483175e+00   2.7006156e+00
   1.4016852e+00   1.7140853e+00   6.0583290e-01   1.6523727e+00  -1.4842484e+00  -1.4255990e+00  -3.3805734e+00  -3.0714947e+00   1.8420144e-01   2.3911329e-01   8.5794052e-01   3.5087090e+00  -2.6591989e+00   1.2056120e-01   2.1069541e-01  -7.9261581e-01   3.3559056e-01  -2.5327496e+00  -3.4952401e+00   1.5665614e+00  -1.2497655e+00   3.6391719e-01   1.1326641e+00  -7.9848556e-01  -5.8589629e-01  -2.0915224e+00  -2.1458284e+00  -2.9687275e+00  -3.0159439e+00  -3.5625202e+00  -3.8384096e+00   5.8836301e-01   7.7158352e-01  -1.5867297e-01  -2.5167839e-01  -2.8022787e+00  -2.6042565e+00  -2.4813916e+00  -2.2399622e+00   6.3205736e-02   1.4067132e+00   3.9661767e-01   9.2280849e-01  -8.0097727e-01  -3.1518046e-01  -1.5688876e+00  -2.2234601e+00  -2.1433622e+00  -2.2252006e+00   1.8462604e+00   3.5671590e+00   1.1831753e+00   2.3236223e+00   2.4499374e-02  -7.7500863e-02  -1.8907069e+00   1.3686734e-02   2.4687501e+00   5.4503067e+00   2.7705091e+00   4.0395144e+00   1.3569735e+00   3.1381777e+00   3.3590396e+00   2.9291988e+00   4.0160206e+00   3.4503954e+00   4.1246613e+00   1.8557498e+00  -5.3800360e-01  -9.9042563e-01  -3.6372353e+00  -2.8665957e+00   2.9536746e+00
   1.3218494e+00   1.6104854e+00   5.3923715e-01   1.5482464e+00  -1.6205799e+00  -1.5170596e+00  -3.3924441e+00  -3.0237212e+00   4.2529656e-01   6.1535747e-01   8.0327083e-01   3.4149075e+00  -2.7152495e+00   2.4355541e-02   3.0654986e-01  -5.4268621e-01   2.0430125e-01  -2.6992697e+00  -3.4798707e+00   1.4182917e+00  -1.0472619e+00   2.6311208e-01   1.0140465e+00  -9.5176302e-01  -7.2896575e-01  -2.2377362e+00  -2.2694864e+00  -3.0515696e+00  -3.0600373e+00  -3.5460348e+00  -3.7641425e+00   4.9538080e-01   7.0024897e-01  -2.6713573e-01  -3.5979508e-01  -2.8944430e+00  -2.6666114e+00  -2.3914880e+00  -2.0183114e+00   8.3574544e-02   1.3910040e+00   3.0844231e-01   7.8929115e-01  -9.0548252e-01  -3.8718199e-01  -1.6457016e+00  -2.2496581e+00  -2.1244811e+00  -2.0600898e+00   1.7441481e+00   3.4590998e+00   1.0653464e+00   2.1968601e+00  -1.7441024e-02  -7.9121877e-02  -1.7269742e+00   4.7427405e-01   2.3101438e+00   5.3020754e+00   2.7379470e+00   3.9164207e+00   1.3936811e+00   3.1962705e+00   3.5382860e+00   3.2375320e+00   4.3414641e+00   3.8317462e+00   4.4003530e+00   2.2099982e+00  -6.8844413e-01  -1.1787242e+00  -3.7143816e+00  -2.7675921e+00   3.1580434e+00
   1.2492086e+00   1.5149923e+00   4.8856012e-01   1.4569971e+00  -1.7404102e+00  -1.5883317e+00  -3.3878492e+00  -2.9565745e+00   6.3652067e-01   9.6223126e-01   7.5286667e-01   3.3178171e+00  -2.7680548e+00  -7.3490105e-02   3.7732641e-01  -2.9852866e-01   9.4367781e-02  -2.8302637e+00  -3.4412554e+00   1.2767541e+00  -8.5300167e-01   1.8385271e-01   9.1248266e-01  -1.0802251e+00  -8.4889074e-01  -2.3560203e+00  -2.3648585e+00  -3.1091321e+00  -3.0755359e+00  -3.5067275e+00  -3.6657008e+00   4.1434328e-01   6.4301936e-01  -3.5858579e-01  -4.4989939e-01  -2.9713148e+00  -2.7067202e+00  -2.2918213e+00  -1.7917059e+00   1.1471520e-01   1.3808177e+00   2.3186712e-01   6.6473214e-01  -1.0022276e+00  -4.4750150e-01  -1.7179762e+00  -2.2627216e+00  -2.1027170e+00  -1.8860318e+00   1.6436538e+00   3.3522841e+00   9.4230406e-01   2.0730032e+00  -7.1385584e-02  -7.7049992e-02  -1.5897985e+00   9.0143196e-01   2.1475419e+00   5.1348745e+00   2.6958460e+00   3.7816924e+00   1.3947405e+00   3.2295100e+00   3.6510593e+00   3.5021724e+00   4.5827743e+00   4.1439239e+00   4.5879413e+00   2.5025126e+00  -8.2113000e-01  -1.3377331e+00  -3.7606259e+00  -2.6512657e+00   3.3023240e+00
   1.1896758e+00   1.4323915e+00   4.5975148e-01   1.3840989e+00  -1.8380107e+00  -1.6352618e+00  -3.3662592e+00  -2.8711118e+00   8.0859994e-01   1.2667229e+00   7.0984005e-01   3.2218283e+00  -2.8183466e+00  -1.7122734e-01   4.1608571e-01  -6.9963970e-02   1.2801162e-02  -2.9191805e+00  -3.3785909e+00   1.1485426e+00  -6.7372382e-01   1.3225531e-01   8.3416139e-01  -1.1764520e+00  -9.3870414e-01  -2.4404501e+00  -2.4269999e+00  -3.1384169e+00  -3.0605663e+00  -3.4438158e+00  -3.5441538e+00   3.5173952e-01   6.0454833e-01  -4.2646146e-01  -5.1689923e-01  -3.0300790e+00  -2.7224842e+00  -2.1843513e+00  -1.5665612e+00   1.5990543e-01   1.3790085e+00   1.7119884e-01   5.5437695e-01  -1.0873783e+00  -4.9379457e-01  -1.7841369e+00  -2.2625815e+00  -2.0797561e+00  -1.7088286e+00   1.5505615e+00   3.2511028e+00   8.1824624e-01   1.9564916e+00  -1.3915873e-01  -7.3221394e-02  -1.4880880e+00   1.2788470e+00   1.9846133e+00   4.9540447e+00   2.6445261e+00   3.6389364e+00   1.3517873e+00   3.2330743e+00   3.6850303e+00   3.7098445e+00   4.7231597e+00   4.3707541e+00   4.6728014e+00   2.7182072e+00  -9.2961825e-01  -1.4589924e+00  -3.7738248e+00  -2.5182203e+00   3.3761109e+00
   1.1490321e+00   1.3675306e+00   4.5856597e-01   1.3350477e+00  -1.9077859e+00  -1.6541603e+00  -3.3274555e+00  -2.7691183e+00   9.3272760e-01   1.5160992e+00   6.7734315e-01   3.1313333e+00  -2.8667779e+00  -2.6733897e-01   4.1628918e-01   1.3267984e-01  -3.3615685e-02  -2.9600277e+00  -3.2915676e+00   1.0401815e+00  -5.1658533e-01   1.1417832e-01   7.8519037e-01  -1.2333508e+00  -9.9159393e-01  -2.4854722e+00  -2.4513805e+00  -3.1367026e+00  -3.0138183e+00  -3.3569651e+00  -3.4013121e+00   3.1394055e-01   5.8951833e-01  -4.6441612e-01  -5.5579243e-01  -3.0680180e+00  -2.7125113e+00  -2.0714784e+00  -1.3498247e+00   2.2243735e-01   1.3887571e+00   1.3052430e-01   4.6327832e-01  -1.1571433e+00  -5.2422414e-01  -1.8426049e+00  -2.2497101e+00  -2.0574434e+00  -1.5349772e+00   1.4707184e+00   3.1600494e+00   6.9762560e-01   1.8514979e+00  -2.2239361e-01  -7.0309913e-02  -1.4302833e+00   1.5905097e+00   1.8248827e+00   4.7649684e+00   2.5843663e+00   3.4915328e+00   1.2574284e+00   3.2020533e+00   3.6294927e+00   3.8478555e+00   4.7480969e+00   4.4975786e+00   4.6428728e+00   2.8436141e+00  -1.0075298e+00  -1.5344442e+00  -3.7523046e+00  -2.3698795e+00   3.3705168e+00
   1.1326747e+00   1.3251646e+00   4.9036928e-01   1.3151979e+00  -1.9444578e+00  -1.6419919e+00  -3.2715896e+00  -2.6531823e+00   1.0008896e+00   1.6983222e+00   6.5842767e-01   3.0505437e+00  -2.9138864e+00  -3.6064856e-01   3.7216581e-01   2.9889341e-01  -3.8560911e-02  -2.9475935e+00  -3.1805058e+00   9.5787819e-01  -3.8900308e-01   1.3502605e-01   7.7140303e-01  -1.2443964e+00  -1.0011454e+00  -2.4860914e+00  -2.4340778e+00  -3.1016691e+00  -2.9346624e+00  -3.2464278e+00  -3.2398270e+00   3.0695133e-01   6.0249086e-01  -4.6652500e-01  -5.6184415e-01  -3.0826100e+00  -2.6762620e+00  -1.9560528e+00  -1.1488814e+00   3.0546053e-01   1.4134231e+00   1.1360176e-01   3.9608617e-01  -1.2078813e+00  -5.3757457e-01  -1.8918210e+00  -2.2251886e+00  -2.0377086e+00  -1.3715423e+00   1.4098019e+00   3.0835888e+00   5.8498527e-01   1.7617184e+00  -3.2240038e-01  -7.1680768e-02  -1.4239884e+00   1.8212621e+00   1.6715969e+00   4.5728690e+00   2.5158293e+00   3.3424818e+00   1.1056740e+00   3.1316897e+00   3.4760186e+00   3.9046761e+00   4.6461126e+00   4.5119397e+00   4.4893700e+00   2.8675386e+00  -1.0487745e+00  -1.5567172e+00  -3.6949673e+00  -2.2086480e+00   3.2786617e+00
   1.1453815e+00   1.3097979e+00   5.5995403e-01   1.3295883e+00  -1.9432541e+00  -1.5965497e+00  -3.1992374e+00  -2.5267478e+00   1.0061711e+00   1.8024662e+00   6.5590631e-01   2.9833208e+00  -2.9600531e+00  -4.5039119e-01   2.7906482e-01   4.1834270e-01   3.5964157e-03  -2.8776604e+00  -3.0464927e+00   9.0728460e-01  -2.9846205e-01   1.9955836e-01   7.9815923e-01  -1.2038669e+00  -9.6158816e-01  -2.4380542e+00  -2.3719657e+00  -3.0315348e+00  -2.8232592e+00  -3.1131855e+00  -3.0632683e+00   3.3617239e-01   6.4774238e-01  -4.2748393e-01  -5.3076817e-01  -3.0716392e+00  -2.6141654e+00  -1.8413743e+00  -9.7143949e-01   4.1182952e-01   1.4563615e+00   1.2376644e-01   3.5686194e-01  -1.2362093e+00  -5.3333093e-01  -1.9302789e+00  -2.1907404e+00  -2.0224944e+00  -1.2259980e+00   1.3730797e+00   3.0260149e+00   4.8479895e-01   1.6901897e+00  -4.4003977e-01  -8.1296930e-02  -1.4756192e+00   1.9573379e+00   1.5276131e+00   4.3826264e+00   2.4394924e+00   3.1942889e+00   8.9233647e-01   3.0176407e+00   3.2190484e+00   3.8705067e+00   4.4094571e+00   4.4042052e+00   4.2073687e+00   2.7816452e+00  -1.0477828e+00  -1.5193997e+00  -3.6014005e+00  -2.0380429e+00   3.0960998e+00
   1.1911066e+00   1.3255255e+00   6.7137268e-01   1.3827634e+00  -1.9000928e+00  -1.5166010e+00  -3.1114574e+00  -2.3941240e+00   9.4303337e-01   1.8191227e+00   6.7222431e-01   2.9330246e+00  -3.0054541e+00  -5.3624156e-01   1.3377121e-01   4.8124721e-01   9.7577961e-02  -2.7471988e+00  -2.8914971e+00   8.9327737e-01  -2.5228688e-01   3.1171372e-01   8.7014416e-01  -1.1070602e+00  -8.6803827e-01  -2.3380220e+00  -2.2628894e+00  -2.9251924e+00  -2.6806505e+00  -2.9590731e+00  -2.8761652e+00   4.0618253e-01   7.2909334e-01  -3.4279332e-01  -4.5890460e-01  -3.0333180e+00  -2.5276985e+00  -1.7311699e+00  -8.2538364e-01   5.4396543e-01   1.5207158e+00   1.6385141e-01   3.4892538e-01  -1.2391088e+00  -5.1172063e-01  -1.9565678e+00  -2.1487312e+00  -2.0136857e+00  -1.1060407e+00   1.3651750e+00   2.9912999e+00   4.0132537e-01   1.6391425e+00  -5.7561061e-01  -1.0357866e-01  -1.5900877e+00   1.9868846e+00   1.3953150e+00   4.1986384e+00   2.3560829e+00   3.0488949e+00   6.1536494e-01   2.8562429e+00   2.8563652e+00   3.7378030e+00   4.0346360e+00   4.1680961e+00   3.7962251e+00   2.5809355e+00  -9.9973294e-01  -1.4172955e+00  -3.4719772e+00  -1.8627667e+00   2.8211491e+00
   1.2728146e+00   1.3758765e+00   8.2778930e-01   1.4785916e+00  -1.8117581e+00  -1.4019969e+00  -3.0098303e+00  -2.2604502e+00   8.0755471e-01   1.7407857e+00   7.0934664e-01   2.9023847e+00  -3.0500110e+00  -6.1830325e-01  -6.5238959e-02   4.7876852e-01   2.4699580e-01  -2.5545321e+00  -2.7184496e+00   9.1976749e-01  -2.5737620e-01   4.7444867e-01   9.9117206e-01  -9.5048751e-01  -7.1672870e-01  -2.1837323e+00  -2.1058159e+00  -2.7823394e+00  -2.5088201e+00  -2.7868703e+00  -2.6839903e+00   5.2055048e-01   8.4973656e-01  -2.0892430e-01  -3.4338881e-01  -2.9664100e+00  -2.4194127e+00  -1.6295433e+00  -7.1858747e-01   7.0373814e-01   1.6092029e+00   2.3612069e-01   3.7473654e-01  -1.2140301e+00  -4.7371460e-01  -1.9694248e+00  -2.1021207e+00  -2.0130434e+00  -1.0193639e+00   1.3898530e+00   2.9829354e+00   3.3848052e-01   1.6099007e+00  -7.2875930e-01  -1.4322008e-01  -1.7705360e+00   1.9004497e+00   1.2765632e+00   4.0247075e+00   2.2665073e+00   2.9076495e+00   2.7508782e-01   2.6447634e+00   2.3894162e+00   3.5017261e+00   3.5227632e+00   3.8010814e+00   3.2598054e+00   2.2640895e+00  -9.0076614e-01  -1.2466504e+00  -3.3079398e+00  -1.6887055e+00   2.4551093e+00
   1.3923544e+00   1.4636591e+00   1.0313516e+00   1.6200852e+00  -1.6760635e+00  -1.2537388e+00  -2.8964868e+00  -2.1315914e+00   5.9762725e-01   1.5622064e+00   7.6866397e-01   2.8933927e+00  -3.0933443e+00  -6.9706693e-01  -3.1762198e-01   4.0339795e-01   4.5417580e-01  -2.2994719e+00  -2.5312720e+00   9.8954693e-01  -3.1990388e-01   6.8959686e-01   1.1639992e+00  -7.3204115e-01  -5.0521710e-01  -1.9741376e+00  -1.9009560e+00  -2.6035920e+00  -2.3107196e+00  -2.6003443e+00  -2.4930781e+00   6.8168166e-01   1.0120726e+00  -2.3464712e-02  -1.8230560e-01  -2.8703528e+00  -2.2929052e+00  -1.5408882e+00  -6.5867701e-01   8.9237323e-01   1.7239030e+00   3.4221092e-01   4.3581078e-01  -1.1589938e+00  -4.2098954e-01  -1.9677978e+00  -2.0543733e+00  -2.0221456e+00  -9.7340146e-01   1.4498376e+00   3.0037729e+00   2.9972860e-01   1.6028294e+00  -8.9842132e-01  -2.0496884e-01  -2.0181359e+00   1.6914180e+00   1.1726735e+00   3.8639671e+00   2.1718723e+00   2.7713255e+00  -1.2566069e-01   2.3816230e+00   1.8234513e+00   3.1604940e+00   2.8797156e+00   3.3046288e+00   2.6065001e+00   1.8336535e+00  -7.4818149e-01  -1.0053470e+00  -3.1114586e+00  -1.5228313e+00   2.0023445e+00
   1.5503799e+00   1.5908123e+00   1.2830847e+00   1.8092267e+00  -1.4919963e+00  -1.0739942e+00  -2.7741058e+00  -2.0139673e+00   3.1310828e-01   1.2807083e+00   8.5091944e-01   2.9072208e+00  -3.1347430e+00  -7.7334647e-01  -6.2108223e-01   2.4933125e-01   7.2001250e-01  -1.9834101e+00  -2.3348415e+00   1.1041782e+00  -4.4499331e-01   9.5775313e-01   1.3901532e+00  -4.5112674e-01  -2.3256330e-01  -1.7095199e+00  -1.6498428e+00  -2.3905716e+00  -2.0902460e+00  -2.4042242e+00  -2.3104634e+00   8.9070250e-01   1.2175597e+00   2.1475859e-01   2.5177189e-02  -2.7453706e+00  -2.1527260e+00  -1.4697600e+00  -6.5274112e-01   1.1103833e+00   1.8660751e+00   4.8307688e-01   5.3266282e-01  -1.0726886e+00  -3.5585527e-01  -1.9509170e+00  -2.0093265e+00  -2.0423341e+00  -9.7503560e-01   1.5466690e+00   3.0558681e+00   2.8798945e-01   1.6173357e+00  -1.0828021e+00  -2.9337584e-01  -2.3319607e+00   1.3563900e+00   1.0844228e+00   3.7188337e+00   2.0734880e+00   2.6401694e+00  -5.8154659e-01   2.0665769e+00   1.1674663e+00   2.7156150e+00   2.1160722e+00   2.6842904e+00   1.8490239e+00   1.2960613e+00  -5.4060249e-01  -6.9305508e-01  -2.8856554e+00  -1.3729992e+00   1.4702352e+00
   1.7463130e+00   1.7582657e+00   1.5828055e+00   2.0468063e+00  -1.2598353e+00  -8.6605912e-01  -2.6458822e+00  -1.9143078e+00  -4.4079952e-02   8.9645023e-01   9.5615596e-01   2.9441647e+00  -3.1731611e+00  -8.4820252e-01  -9.7138708e-01   1.2816079e-02   1.0438586e+00  -1.6093668e+00  -2.1348842e+00   1.2639260e+00  -6.3637906e-01   1.2781827e+00   1.6697850e+00  -1.0876017e-01   1.0053176e-01  -1.3915741e+00  -1.3553670e+00  -2.1459587e+00  -1.8521711e+00  -2.2041097e+00  -2.1436403e+00   1.1473843e+00   1.4665828e+00   5.0558216e-01   2.7869958e-01  -2.5925646e+00  -2.0042191e+00  -1.4207080e+00  -7.0699256e-01   1.3575212e+00   2.0360116e+00   6.5893656e-01   6.6477532e-01  -9.5456451e-01  -2.8115183e-01  -1.9183720e+00  -1.9710179e+00  -2.0746694e+00  -1.0302761e+00   1.6806032e+00   3.1403360e+00   3.0555696e-01   1.6519151e+00  -1.2794023e+00  -4.1252631e-01  -2.7089365e+00   8.9548737e-01   1.0120730e+00   3.5909845e+00   1.9728517e+00   2.5139756e+00  -1.0848814e+00   1.7008447e+00   4.3394202e-01   2.1719880e+00   1.2468430e+00   1.9496316e+00   1.0040086e+00   6.6149110e-01  -2.7810710e-01  -3.1133693e-01  -2.6345866e+00  -1.2476402e+00   8.6899174e-01
   1.9783492e+00   1.9658151e+00   1.9290592e+00   2.3322794e+00  -9.8123700e-01  -6.3426638e-01  -2.5154598e+00  -1.8393404e+00  -4.6990490e-01   4.1262519e-01   1.0836817e+00   3.0036151e+00  -3.2072513e+00  -9.2286009e-01  -1.3624809e+00  -3.0754337e-01   1.4234566e+00  -1.1819844e+00  -1.9377930e+00   1.4677324e+00  -8.9607287e-01   1.6487603e+00   2.0015523e+00   2.9237794e-01   4.9163532e-01  -1.0234530e+00  -1.0217560e+00  -1.8735003e+00  -1.6020138e+00  -2.0062997e+00  -2.0002434e+00   1.4501047e+00   1.7583503e+00   8.4743678e-01   5.7663059e-01  -2.4139745e+00  -1.8533019e+00  -1.3980675e+00  -8.2639122e-01   1.6327527e+00   2.2329423e+00   8.6921382e-01   8.3058500e-01  -8.0491758e-01  -2.0012236e-01  -1.8701878e+00  -1.9434813e+00  -2.1198895e+00  -1.1439209e+00   1.8505600e+00   3.2572277e+00   3.5402482e-01   1.7042427e+00  -1.4850888e+00  -5.6576503e-01  -3.1438737e+00   3.1257128e-01   9.5540511e-01   3.4813566e+00   1.8716093e+00   2.3921783e+00  -1.6259000e+00   1.2871810e+00  -3.6160183e-01   1.5378631e+00   2.9099384e-01   1.1139997e+00   9.1412063e-02  -5.6434874e-02   3.7681933e-02   1.3630271e-01  -2.3631780e+00  -1.1553552e+00   2.1134698e-01
   2.2434993e+00   2.2120186e+00   2.3190795e+00   2.6636515e+00  -6.5928175e-01  -3.8383957e-01  -2.3868250e+00  -1.7954232e+00  -9.5823833e-01  -1.6442438e-01   1.2320522e+00   3.0840569e+00  -3.2354440e+00  -9.9862488e-01  -1.7866921e+00  -7.1054145e-01   1.8549149e+00  -7.0746782e-01  -1.7503771e+00   1.7132278e+00  -1.2240588e+00   2.0659419e+00   2.3825412e+00   7.4793343e-01   9.3654660e-01  -6.0976782e-01  -6.5449771e-01  -1.5779685e+00  -1.3458627e+00  -1.8175471e+00  -1.8876666e+00   1.7958470e+00   2.0908161e+00   1.2373092e+00   9.1602425e-01  -2.2126021e+00  -1.7061890e+00  -1.4057242e+00  -1.0142501e+00   1.9342390e+00   2.4549981e+00   1.1124796e+00   1.0274845e+00  -6.2496265e-01  -1.1626907e-01  -1.8068945e+00  -1.9305207e+00  -2.1783764e+00  -1.3192128e+00   2.0541146e+00   3.4054356e+00   4.3421606e-01   1.7712944e+00  -1.6962094e+00  -7.5543191e-01  -3.6295788e+00  -3.8464495e-01   9.1375498e-01   3.3901597e+00   1.7714939e+00   2.2739442e+00  -2.1931571e+00   8.2988361e-01  -1.2012202e+00   8.2466082e-01  -7.2921499e-01   1.9414929e-01  -8.6623105e-01  -8.4109493e-01   4.0355263e-01   6.4442376e-01  -2.0771119e+00  -1.1044339e+00  -4.8786446e-01
   2.5376638e+00   2.4941243e+00   2.7487754e+00   3.0374016e+00  -2.9847117e-01  -1.2069785e-01  -2.2641650e+00  -1.7881416e+00  -1.5009345e+00  -8.2518875e-01   1.3990684e+00   3.1830992e+00  -3.2560683e+00  -1.0767999e+00  -2.2350196e+00  -1.1922034e+00   2.3327345e+00  -1.9346296e-01  -1.5795499e+00   1.9967747e+00  -1.6180426e+00   2.5247725e+00   2.8082336e+00   1.2519206e+00   1.4293233e+00  -1.5653669e-01  -2.6020419e-01  -1.2650643e+00  -1.0901478e+00  -1.6447558e+00  -1.8126365e+00   2.1802341e+00   2.4606356e+00   1.6707392e+00   1.2926170e+00  -1.9923843e+00  -1.5690751e+00  -1.4468614e+00  -1.2718505e+00   2.2593285e+00   2.6992267e+00   1.3863976e+00   1.2518402e+00  -4.1688331e-01  -3.3199186e-02  -1.7295777e+00  -1.9354738e+00  -2.2501253e+00  -1.5575145e+00   2.2875398e+00   3.5826367e+00   5.4611755e-01   1.8494936e+00  -1.9087425e+00  -9.8262428e-01  -4.1570436e+00  -1.1846036e+00   8.8604475e-01   3.3169021e+00   1.6742466e+00   2.1582617e+00  -2.7740165e+00   3.3473648e-01  -2.0652839e+00   4.6654378e-02  -1.7890460e+00  -7.9026233e-01  -1.8446743e+00  -1.6734353e+00   8.1470860e-01   1.2057222e+00  -1.7826632e+00  -1.1023258e+00  -1.2122177e+00
   2.8557318e+00   2.8080373e+00   3.2127502e+00   3.4484575e+00   9.5328523e-02   1.4878036e-01  -2.1516902e+00  -1.8218977e+00  -2.0879774e+00  -1.5570888e+00   1.5817900e+00   3.2975331e+00  -3.2675077e+00  -1.1586045e+00  -2.6974809e+00  -1.7457121e+00   2.8498877e+00   3.5112287e-01  -1.4319740e+00   2.3135391e+00  -2.0732808e+00   3.0189341e+00   3.2725308e+00   1.7968169e+00   1.9623757e+00   3.2892109e-01   1.5358115e-01  -9.4126480e-01  -8.4137713e-01  -1.4946254e+00  -1.7807691e+00   2.5976000e+00   2.8631557e+00   2.1418593e+00   1.7008708e+00  -1.7581156e+00  -1.4477930e+00  -1.5237064e+00  -1.5980997e+00   2.6045530e+00   2.9616654e+00   1.6876818e+00   1.4990297e+00  -1.8385299e-01   4.5532478e-02  -1.6399018e+00  -1.9609826e+00  -2.3347172e+00  -1.8580226e+00   2.5458925e+00   3.7852796e+00   6.8882192e-01   1.9348681e+00  -2.1184720e+00  -1.2470061e+00  -4.7157037e+00  -2.0720484e+00   8.7080683e-01   3.2604251e+00   1.5815254e+00   2.0440147e+00  -3.3552024e+00  -1.9111090e-01  -2.9333069e+00  -7.7947496e-01  -2.8622238e+00  -1.8172905e+00  -2.8189012e+00  -2.5326383e+00   1.2648248e+00   1.8111671e+00  -1.4864908e+00  -1.1550986e+00  -1.9442791e+00
   3.1917020e+00   3.1483334e+00   3.7043568e+00   3.8902317e+00   5.1500449e-01   4.1802398e-01  -2.0534319e+00  -1.8995200e+00  -2.7076978e+00  -2.3447014e+00   1.7765636e+00   3.4234165e+00  -3.2683743e+00  -1.2450978e+00  -3.1635007e+00  -2.3614444e+00   3.3979484e+00   9.1635934e-01  -1.3136855e+00   2.6575857e+00  -2.5825154e+00   3.5408336e+00   3.7678367e+00   2.3737138e+00   2.5266284e+00   8.3814982e-01   5.7862846e-01  -6.1361774e-01  -6.0584554e-01  -1.3732735e+00  -1.7961410e+00   3.0410961e+00   3.2924386e+00   2.6434776e+00   2.1340681e+00  -1.5153097e+00  -1.3474699e+00  -1.6372942e+00  -1.9892670e+00   2.9656292e+00   3.2374507e+00   2.0120779e+00   1.7635058e+00   6.9985866e-02   1.1657492e-01  -1.5400983e+00  -2.0087839e+00  -2.4312946e+00  -2.2175511e+00   2.8231455e+00   4.0086209e+00   8.6048308e-01   2.0232075e+00  -2.3211714e+00  -1.5466808e+00  -5.2937597e+00  -3.0283202e+00   8.6619905e-01   3.2189461e+00   1.4948074e+00   1.9300381e+00  -3.9233836e+00  -7.3932477e-01  -3.7848119e+00  -1.6351928e+00  -3.9219512e+00  -2.8634089e+00  -3.7640952e+00  -3.3968619e+00   1.7461556e+00   2.4502040e+00  -1.1953915e+00  -1.2669262e+00  -2.6662351e+00
   3.5388175e+00   3.5083302e+00   4.2157942e+00   4.3547288e+00   9.5237665e-01   6.8055164e-01  -1.9730234e+00  -2.0219291e+00  -3.3470577e+00  -3.1701187e+00   1.9790689e+00   3.5561811e+00  -3.2576817e+00  -1.3371100e+00  -3.6223162e+00  -3.0271243e+00   3.9672796e+00   1.4915821e+00  -1.2297185e+00   3.0219974e+00  -3.1360298e+00   4.0817391e+00   4.2852045e+00   2.9725236e+00   3.1117534e+00   1.3617773e+00   1.0063073e+00  -2.8949059e-01  -3.8933922e-01  -1.2858558e+00  -1.8609077e+00   3.5028335e+00   3.7413322e+00   3.1672141e+00   2.5844599e+00  -1.2700071e+00  -1.2722045e+00  -1.7872668e+00  -2.4388271e+00   3.3374707e+00   3.5209605e+00   2.3543793e+00   2.0388965e+00   3.3959063e-01   1.7692243e-01  -1.4329078e+00  -2.0795387e+00  -2.5385378e+00  -2.6304060e+00   3.1123649e+00   4.2468115e+00   1.0582940e+00   2.1102132e+00  -2.5127851e+00  -1.8781410e+00  -5.8785409e+00  -4.0318039e+00   8.7001394e-01   3.1901087e+00   1.4152938e+00   1.8151535e+00  -4.4657520e+00  -1.3006234e+00  -4.6001824e+00  -2.5007535e+00  -4.9419550e+00  -3.9042791e+00  -4.6565937e+00  -4.2440270e+00   2.2496976e+00   3.1110240e+00  -9.1602804e-01  -1.4396432e+00  -3.3605391e+00
   3.8897167e+00   3.8802155e+00   4.7382508e+00   4.8327289e+00   1.3984373e+00   9.3025308e-01  -1.9134775e+00  -2.1878871e+00  -3.9920010e+00  -4.0134401e+00   2.1843837e+00   3.6907569e+00  -3.2349944e+00  -1.4351873e+00  -4.0633783e+00  -3.7281017e+00   4.5472665e+00   2.0657223e+00  -1.1837614e+00   3.3990155e+00  -3.7218387e+00   4.6319581e+00   4.8145486e+00   3.5822356e+00   3.7064617e+00   1.8897862e+00   1.4279004e+00   2.3715129e-02  -1.9685097e-01  -1.2362130e+00  -1.9750025e+00   3.9740615e+00   4.2015825e+00   3.7036849e+00   3.0434666e+00  -1.0285336e+00  -1.2247910e+00  -1.9717264e+00  -2.9374434e+00   3.7142170e+00   3.8059698e+00   2.7084895e+00   2.3181470e+00   6.1914151e-01   2.2403627e-01  -1.3214791e+00  -2.1727144e+00  -2.6546494e+00  -3.0883736e+00   3.4059203e+00   4.4930325e+00   1.2784932e+00   2.1916292e+00  -2.6895949e+00  -2.2363080e+00  -6.4569077e+00  -5.0585265e+00   8.7968760e-01   3.1710406e+00   1.3438236e+00   1.6981838e+00  -4.9705715e+00  -1.8650605e+00  -5.3614568e+00  -3.3559031e+00  -5.8975090e+00  -4.9155592e+00  -5.4747810e+00  -5.0526161e+00   2.7654005e+00   3.7808877e+00  -6.5464682e-01  -1.6724080e+00  -4.0105538e+00
   4.2365975e+00   4.2552357e+00   5.2620983e+00   5.3140440e+00   1.8436446e+00   1.1616521e+00  -1.8769716e+00  -2.3938611e+00  -4.6278563e+00  -4.8533850e+00   2.3870754e+00   3.8217118e+00  -3.2005329e+00  -1.5395539e+00  -4.4767246e+00  -4.4477487e+00   5.1266002e+00   2.6276641e+00  -1.1778656e+00   3.7802131e+00  -4.3260107e+00   5.1810608e+00   5.3449168e+00   4.1912203e+00   4.2988510e+00   2.4118256e+00   1.8349283e+00   3.1886920e-01  -3.2328109e-02  -1.2265690e+00  -2.1359456e+00   4.4453816e+00   4.6639986e+00   4.2427401e+00   3.5019302e+00  -7.9721848e-01  -1.2065103e+00  -2.1871545e+00  -3.4731016e+00   4.0892925e+00   4.0858192e+00   3.0675340e+00   2.5937078e+00   9.0222015e-01   2.5594189e-01  -1.2092230e+00  -2.2865315e+00  -2.7773404e+00  -3.5808380e+00   3.6957273e+00   4.7396765e+00   1.5164115e+00   2.2633555e+00  -2.8483591e+00  -2.6146612e+00  -7.0156670e+00  -6.0828853e+00   8.9231422e-01   3.1584225e+00   1.2808044e+00   1.5779546e+00  -5.4276648e+00  -2.4223464e+00  -6.0530186e+00  -4.1806092e+00  -6.7663813e+00  -5.8737202e+00  -6.1998758e+00  -5.8024526e+00   3.2824309e+00   4.4464984e+00  -4.1680283e-01  -1.9614997e+00  -4.6011582e+00
   4.5714002e+00   4.6239410e+00   5.7771292e+00   5.7878437e+00   2.2782564e+00   1.3701334e+00  -1.8646620e+00  -2.6340165e+00  -5.2397799e+00  -5.6680064e+00   2.5813165e+00   3.9434002e+00  -3.1552243e+00  -1.6500977e+00  -4.8533130e+00  -5.1679664e+00   5.6935973e+00   3.1666112e+00  -1.2122340e+00   4.1566930e+00  -4.9331202e+00   5.7181449e+00   5.8648176e+00   4.7875676e+00   4.8767867e+00   2.9175525e+00   2.2194636e+00   5.8941932e-01   1.0152783e-01  -1.2573060e+00  -2.3387847e+00   4.9069943e+00   5.1186709e+00   4.7737455e+00   3.9504047e+00  -5.8209066e-01  -1.2170076e+00  -2.4284122e+00  -4.0314083e+00   4.4555020e+00   4.3535819e+00   3.4240313e+00   2.8577645e+00   1.1820376e+00   2.7129676e-01  -1.0996299e+00  -2.4179830e+00  -2.9038312e+00  -4.0950332e+00   3.9735060e+00   4.9785705e+00   1.7665584e+00   2.3215354e+00  -2.9864185e+00  -3.0054552e+00  -7.5419841e+00  -7.0784836e+00   9.0467431e-01   3.1485660e+00   1.2261658e+00   1.4532827e+00  -5.8288174e+00  -2.9621959e+00  -6.6621489e+00  -4.9557853e+00  -7.5296535e+00  -6.7568412e+00  -6.8165808e+00  -6.4754305e+00   3.7894774e+00   5.0944109e+00  -2.0710868e-01  -2.3002772e+00  -5.1192918e+00
   4.8860102e+00   4.9764719e+00   6.2728396e+00   6.2430282e+00   2.6926911e+00   1.5521188e+00  -1.8765377e+00  -2.9003541e+00  -5.8132248e+00  -6.4354768e+00   2.7610307e+00   4.0501180e+00  -3.1006851e+00  -1.7663800e+00  -5.1852941e+00  -5.8697848e+00   6.2365456e+00   3.6724463e+00  -1.2851057e+00   4.5193205e+00  -5.5268020e+00   6.2321353e+00   6.3625827e+00   5.3594437e+00   5.4283085e+00   3.3969817e+00   2.5744179e+00   8.2968064e-01   2.0339419e-01  -1.3268370e+00  -2.5761814e+00   5.3489728e+00   5.5552411e+00   5.2859001e+00   4.3794723e+00  -3.8857169e-01  -1.2542721e+00  -2.6888241e+00  -4.5960436e+00   4.8051772e+00   4.6022377e+00   3.7701125e+00   3.1025026e+00   1.4517027e+00   2.6942470e-01  -9.9606333e-01  -2.5629306e+00  -3.0308642e+00  -4.6164303e+00   4.2310448e+00   5.2012329e+00   2.0227564e+00   2.3626230e+00  -3.1017663e+00  -3.4000144e+00  -8.0237741e+00  -8.0190391e+00   9.1328241e-01   3.1375072e+00   1.1793418e+00   1.3229633e+00  -6.1680751e+00  -3.4746899e+00  -7.1794157e+00  -5.6639733e+00  -8.1723747e+00  -7.5453510e+00  -7.3135638e+00  -7.0561557e+00   4.2750912e+00   5.7114530e+00  -2.9026946e-02  -2.6793081e+00  -5.5544128e+00
   5.1724783e+00   5.3028932e+00   6.7387429e+00   6.6686345e+00   3.0778947e+00   1.7051793e+00  -1.9113270e+00  -3.1829888e+00  -6.3344082e+00  -7.1349053e+00   2.9200683e+00   4.1362629e+00  -3.0391421e+00  -1.8876671e+00  -5.4662189e+00  -6.5340290e+00   6.7440668e+00   4.1360632e+00  -1.3927495e+00   4.8589802e+00  -6.0903887e+00   6.7121096e+00   6.8267594e+00   5.8954654e+00   5.9420267e+00   3.8408328e+00   2.8937815e+00   1.0350891e+00   2.7338199e-01  -1.4315868e+00  -2.8386471e+00   5.7615595e+00   5.9632226e+00   5.7685781e+00   4.7800704e+00  -2.2118455e-01  -1.3147182e+00  -2.9603486e+00  -5.1493506e+00   5.1303721e+00   4.8248525e+00   4.0977874e+00   3.3203905e+00   1.7045148e+00   2.5031476e-01  -9.0154489e-01  -2.7162733e+00  -3.1547358e+00  -5.1292414e+00   4.4604598e+00   5.3991552e+00   2.2783168e+00   2.3834308e+00  -3.1930792e+00  -3.7890868e+00  -8.4500546e+00  -8.8793196e+00   9.1446046e-01   3.1211119e+00   1.1392856e+00   1.1857592e+00  -6.4419212e+00  -3.9506330e+00  -7.5988860e+00  -6.2899517e+00  -8.6840128e+00  -8.2226853e+00  -7.6837482e+00  -7.5324783e+00   4.7280522e+00   6.2851487e+00   1.1528082e-01  -3.0866672e+00  -5.8988547e+00
   5.4232646e+00   5.5935317e+00   7.1647063e+00   7.0542475e+00   3.4256948e+00   1.8280764e+00  -1.9664693e+00  -3.4705562e+00  -6.7907647e+00  -7.7471503e+00   3.0524073e+00   4.1964961e+00  -2.9732994e+00  -2.0129828e+00  -5.6911701e+00  -7.1420221e+00   7.2054778e+00   4.5496536e+00  -1.5295721e+00   5.1668597e+00  -6.6075916e+00   7.1476389e+00   7.2465044e+00   6.3850528e+00   6.4075089e+00   4.2408515e+00   3.1728042e+00   1.2024017e+00   3.1300673e-01  -1.5660886e+00  -3.1149174e+00   6.1354724e+00   6.3323556e+00   6.2116786e+00   5.1438080e+00  -8.3300531e-02  -1.3933731e+00  -3.2338273e+00  -5.6730360e+00   5.4231101e+00   5.0147677e+00   4.3992382e+00   3.5044649e+00   1.9342624e+00   2.1458372e-01  -8.1854692e-01  -2.8721797e+00  -3.2713496e+00  -5.6170272e+00   4.6544348e+00   5.5640989e+00   2.5262535e+00   2.3811632e+00  -3.2597090e+00  -4.1632361e+00  -8.8112439e+00  -9.6360692e+00   9.0443715e-01   3.0951968e+00   1.1045194e+00   1.0404007e+00  -6.6493200e+00  -4.3818902e+00  -7.9181565e+00  -6.8212389e+00  -9.0586786e+00  -8.7758273e+00  -7.9244103e+00  -7.8958859e+00   5.1377440e+00   6.8041168e+00   2.2503645e-01  -3.5083939e+00  -6.1480445e+00
   5.6314875e+00   5.8393370e+00   7.5412899e+00   7.3903934e+00   3.7291201e+00   1.9207326e+00  -2.0381559e+00  -3.7507276e+00  -7.1713566e+00  -8.2555794e+00   3.1523775e+00   4.2259046e+00  -2.9061650e+00  -2.1411735e+00  -5.8568191e+00  -7.6762928e+00   7.6111351e+00   4.9069372e+00  -1.6883372e+00   5.4347387e+00  -7.0631927e+00   7.5291272e+00   7.6119624e+00   6.8187614e+00   6.8156124e+00   4.5900894e+00   3.4081052e+00   1.3298315e+00   3.2507696e-01  -1.7231951e+00  -3.3924505e+00   6.4622117e+00   6.6529842e+00   6.6059662e+00   5.4632498e+00   2.3057890e-02  -1.4841525e+00  -3.4993054e+00  -6.1489390e+00   5.6756707e+00   5.1658016e+00   4.6671296e+00   3.6485942e+00   2.1355067e+00   1.6340556e-01  -7.4881087e-01  -3.0243739e+00  -3.3762936e+00  -6.0633644e+00   4.8064385e+00   5.6883975e+00   2.7595240e+00   2.3534425e+00  -3.3016407e+00  -4.5132474e+00  -9.0993923e+00  -1.0268856e+01   8.7947168e-01   3.0556637e+00   1.0732175e+00   8.8559856e-01  -6.7916297e+00  -4.7616838e+00  -8.1382126e+00  -7.2484678e+00  -9.2951292e+00  -9.1957115e+00  -8.0370792e+00  -8.1417431e+00   5.4945198e+00   7.2584315e+00   3.0085297e-01  -3.9290811e+00  -6.3005995e+00
   5.7911703e+00   6.0322163e+00   7.8600733e+00   7.6688840e+00   3.9826689e+00   1.9841292e+00  -2.1214411e+00  -4.0107982e+00  -7.4672229e+00  -8.6467340e+00   3.2148893e+00   4.2201612e+00  -2.8408554e+00  -2.2709813e+00  -5.9614051e+00  -8.1212471e+00   7.9527438e+00   5.2033183e+00  -1.8604856e+00   5.6552765e+00  -7.4437025e+00   7.8481357e+00   7.9146125e+00   7.1885779e+00   7.1587651e+00   4.8831279e+00   3.5977096e+00   1.4171052e+00   3.1350908e-01  -1.8943921e+00  -3.6580136e+00   6.7343509e+00   6.9164331e+00   6.9433844e+00   5.7321560e+00   9.7343134e-02  -1.5802114e+00  -3.7464032e+00  -6.5598271e+00   5.8809016e+00   5.2724607e+00   4.8949091e+00   3.7477040e+00   2.3038311e+00   9.8411056e-02  -6.9320658e-01  -3.1664517e+00  -3.4649387e+00  -6.4525430e+00   4.9109132e+00   5.7652490e+00   2.9712837e+00   2.2983301e+00  -3.3194175e+00  -4.8305204e+00  -9.3083360e+00  -1.0760840e+01   8.3599612e-01   2.9986455e+00   1.0433171e+00   7.2007642e-01  -6.8723824e+00  -5.0848282e+00  -8.2631300e+00  -7.5656154e+00  -9.3965500e+00  -9.4774664e+00  -8.0272558e+00  -8.2693613e+00   5.7900469e+00   7.6399247e+00   3.4466729e-01  -4.3325660e+00  -6.3582790e+00
   5.8974702e+00   6.1653516e+00   8.1139524e+00   7.8831017e+00   4.1825078e+00   2.0201514e+00  -2.2104237e+00  -4.2383125e+00  -7.6716521e+00  -8.9108632e+00   3.2356622e+00   4.1756752e+00  -2.7803962e+00  -2.4011192e+00  -6.0046489e+00  -8.4637740e+00   8.2236211e+00   5.4359706e+00  -2.0365362e+00   5.8222721e+00  -7.7379458e+00   8.0976760e+00   8.1475570e+00   7.4881513e+00   7.4311702e+00   5.1162331e+00   3.7410126e+00   1.4654448e+00   2.8308166e-01  -2.0701978e+00  -3.8983276e+00   6.9457982e+00   7.1153557e+00   7.2173240e+00   5.9456594e+00   1.4052764e-01  -1.6743407e+00  -3.9647245e+00  -6.8901689e+00   6.0325329e+00   5.3301494e+00   5.0770810e+00   3.7979474e+00   2.4360373e+00   2.1564967e-02  -6.5164434e-01  -3.2922113e+00  -3.5325601e+00  -6.7702553e+00   4.9634273e+00   5.7889869e+00   3.1551426e+00   2.2143478e+00  -3.3140435e+00  -5.1074231e+00  -9.4337723e+00  -1.1099357e+01   7.7076758e-01   2.9206579e+00   1.0126491e+00   5.4262281e-01  -6.8969591e+00  -5.3478873e+00  -8.2996495e+00  -7.7700822e+00  -9.3701394e+00  -9.6204884e+00  -7.9039686e+00  -8.2819073e+00   6.0175960e+00   7.9424145e+00   3.5960299e-01  -4.7026780e+00  -6.3257983e+00
   5.9468663e+00   6.2334588e+00   8.2973893e+00   8.0281995e+00   4.3265913e+00   2.0313866e+00  -2.2984826e+00  -4.4216826e+00  -7.7803638e+00  -9.0422876e+00   3.2114311e+00   4.0897324e+00  -2.7275350e+00  -2.5303404e+00  -5.9876048e+00  -8.6937368e+00   8.4188960e+00   5.6038440e+00  -2.2065453e+00   5.9308913e+00  -7.9375417e+00   8.2724526e+00   8.3057416e+00   7.7129662e+00   7.6289361e+00   5.2874382e+00   3.8386836e+00   1.4774733e+00   2.3914844e-01  -2.2406199e+00  -4.1007220e+00   7.0920084e+00   7.2440384e+00   7.4228356e+00   6.1003735e+00   1.5506470e-01  -1.7593811e+00  -4.1442744e+00  -7.1268389e+00   6.1254704e+00   5.3353703e+00   5.2094333e+00   3.7968111e+00   2.5302770e+00  -6.4969006e-02  -6.2304670e-01  -3.3959701e+00  -3.5744738e+00  -7.0042188e+00   4.9607985e+00   5.7553189e+00   3.3054052e+00   2.1005040e+00  -3.2868681e+00  -5.3375919e+00  -9.4732558e+00  -1.1276350e+01   6.8101805e-01   2.8187523e+00   9.7907740e-01   3.5216159e-01  -6.8721773e+00  -5.5492413e+00  -8.2566554e+00  -7.8626239e+00  -9.2265374e+00  -9.6283347e+00  -7.6792023e+00  -8.1861484e+00   6.1722768e+00   8.1618550e+00   3.4977433e-01  -5.0240037e+00  -6.2105272e+00
   5.9372920e+00   6.2329978e+00   8.4065999e+00   8.1012191e+00   4.4146999e+00   2.0208997e+00  -2.3785635e+00  -4.5507613e+00  -7.7915927e+00  -9.0395785e+00   3.1401104e+00   3.9606105e+00  -2.6845804e+00  -2.6574984e+00  -5.9124680e+00  -8.8043414e+00   8.5356387e+00   5.7075986e+00  -2.3605936e+00   5.9778289e+00  -8.0372516e+00   8.3690471e+00   8.3861083e+00   7.8604430e+00   7.7501229e+00   5.3965501e+00   3.8925168e+00   1.4570524e+00   1.8733180e-01  -2.3956490e+00  -4.2537633e+00   7.1701383e+00   7.2986292e+00   7.5567731e+00   6.1944331e+00   1.4476674e-01  -1.8286255e+00  -4.2758704e+00  -7.2597071e+00   6.1560406e+00   5.2858914e+00   5.2892050e+00   3.7431542e+00   2.5861093e+00  -1.5896713e-01  -6.0538327e-01  -3.4728516e+00  -3.5861872e+00  -7.1447125e+00   4.9011778e+00   5.6615156e+00   3.4172813e+00   1.9563183e+00  -3.2394622e+00  -5.5161529e+00  -9.4261256e+00  -1.1288592e+01   5.6458986e-01   2.6906599e+00   9.4063223e-01   1.4783729e-01  -6.8058258e+00  -5.6890574e+00  -8.1445886e+00  -7.8471428e+00  -8.9791346e+00  -9.5084506e+00  -7.3672377e+00  -7.9920412e+00   6.2511882e+00   8.2963981e+00   3.2004550e-01  -5.2826119e+00  -6.0220815e+00
   5.8682025e+00   6.1622957e+00   8.4396661e+00   8.1011127e+00   4.4483903e+00   1.9920033e+00  -2.4434921e+00  -4.6173269e+00  -7.7060725e+00  -8.9055382e+00   3.0209070e+00   3.7876626e+00  -2.6532766e+00  -2.7815940e+00  -5.7823545e+00  -8.7923438e+00   8.5729106e+00   5.7494787e+00  -2.4892723e+00   5.9614127e+00  -8.0351683e+00   8.3860191e+00   8.3876403e+00   7.9299634e+00   7.7947124e+00   5.4450815e+00   3.9052487e+00   1.4090665e+00   1.3321851e-01  -2.5257479e+00  -4.3478109e+00   7.1791256e+00   7.2772806e+00   7.6178592e+00   6.2274650e+00   1.1460990e-01  -1.8761783e+00  -4.3515183e+00  -7.2820808e+00   6.1221693e+00   5.1808656e+00   5.3151778e+00   3.6371842e+00   2.6044808e+00  -2.5827493e-01  -5.9576572e-01  -3.5190202e+00  -3.5635556e+00  -7.1849791e+00   4.7840951e+00   5.5065387e+00   3.4870547e+00   1.7818476e+00  -3.1735024e+00  -5.6398617e+00  -9.2933776e+00  -1.1137687e+01   4.2004572e-01   2.5349158e+00   8.9562594e-01  -7.0891867e-02  -6.7061826e+00  -5.7691681e+00  -7.9748408e+00  -7.7303621e+00  -8.6433093e+00  -9.2717320e+00  -6.9839288e+00  -7.7122032e+00   6.2534860e+00   8.3463767e+00   2.7576362e-01  -5.4667136e+00  -5.7718302e+00
   5.7405652e+00   6.0215996e+00   8.3965748e+00   8.0286892e+00   4.4308685e+00   1.9480427e+00  -2.4863030e+00  -4.6154601e+00  -7.5269271e+00  -8.6469833e+00   2.8543678e+00   3.5713640e+00  -2.6347171e+00  -2.9018003e+00  -5.6010667e+00  -8.6580936e+00   8.5317400e+00   5.7331341e+00  -2.5841345e+00   5.8816298e+00  -7.9327461e+00   8.3239392e+00   8.3113526e+00   7.9228247e+00   7.7645100e+00   5.4361204e+00   3.8803583e+00   1.3391696e+00   8.2079477e-02  -2.6223122e+00  -4.3754713e+00   7.1196931e+00   7.1801961e+00   7.6066807e+00   6.2005042e+00   7.0478193e-02  -1.8972484e+00  -4.3647424e+00  -7.1909710e+00   6.0234769e+00   5.0208877e+00   5.2876943e+00   3.4803792e+00   2.5876356e+00  -3.6091988e-01  -5.9059625e-01  -3.5318493e+00  -3.5029384e+00  -7.1214868e+00   4.6104635e+00   5.2910994e+00   3.5122026e+00   1.5777067e+00  -3.0906600e+00  -5.7071549e+00  -9.0774976e+00  -1.0829883e+01   2.4674470e-01   2.3509582e+00   8.4274227e-01  -3.0416148e-01  -6.5815474e+00  -5.7928668e+00  -7.7591535e+00  -7.5214039e+00  -8.2356369e+00  -8.9319583e+00  -6.5459706e+00  -7.3612849e+00   6.1803540e+00   8.3141888e+00   2.2248408e-01  -5.5671960e+00  -5.4723550e+00
   5.5567812e+00   5.8130382e+00   8.2791714e+00   7.8864802e+00   4.3667930e+00   1.8922080e+00  -2.5005614e+00  -4.5417820e+00  -7.2594753e+00  -8.2743498e+00   2.6423544e+00   3.3133076e+00  -2.6293036e+00  -3.0174714e+00  -5.3728691e+00  -8.4054209e+00   8.4150184e+00   5.6634053e+00  -2.6380912e+00   5.7400898e+00  -7.7346665e+00   8.1853269e+00   8.1601728e+00   7.8421291e+00   7.6629881e+00   5.3741411e+00   3.8218623e+00   1.2535077e+00   3.8629970e-02  -2.6780750e+00  -4.3319231e+00   6.9942693e+00   7.0095729e+00   7.5256084e+00   6.1158613e+00   1.8863133e-02  -1.8883615e+00  -4.3108498e+00  -6.9871751e+00   5.8612851e+00   4.8079747e+00   5.2085995e+00   3.2753660e+00   2.5389582e+00  -4.6519891e-01  -5.8576015e-01  -3.5100192e+00  -3.4013506e+00  -6.9540230e+00   4.3825368e+00   5.0176343e+00   3.4914585e+00   1.3450782e+00  -2.9925178e+00  -5.7181212e+00  -8.7822729e+00  -1.0375671e+01   4.4879040e-02   2.1391844e+00   7.8109249e-01  -5.5162016e-01  -6.4398252e+00  -5.7646433e+00  -7.5090615e+00  -7.2312981e+00  -7.7731200e+00  -8.5051171e+00  -6.0701858e+00  -6.9552728e+00   6.0348915e+00   8.2041353e+00   1.6570529e-01  -5.5780216e+00  -5.1368815e+00
   5.3205383e+00   5.5405157e+00   8.0910433e+00   7.6785472e+00   4.2620223e+00   1.8273867e+00  -2.4806630e+00  -4.3955576e+00  -6.9109623e+00  -7.8011438e+00   2.3879505e+00   3.0161500e+00  -2.6367437e+00  -3.1281282e+00  -5.1022837e+00  -8.0413734e+00   8.2273338e+00   5.5460861e+00  -2.6457221e+00   5.5399139e+00  -7.4485485e+00   7.9745305e+00   7.9387801e+00   7.6926134e+00   7.4950846e+00   5.2647770e+00   3.7341214e+00   1.1584399e+00   6.8421595e-03  -2.6874272e+00  -4.2150962e+00   6.8068388e+00   6.7694571e+00   7.3786524e+00   5.9769590e+00  -3.3462323e-02  -1.8474808e+00  -4.1871130e+00  -6.6751701e+00   5.6385406e+00   4.5454691e+00   5.0811127e+00   3.0257712e+00   2.4627650e+00  -5.6973789e-01  -5.7685003e-01  -3.4535396e+00  -3.2566015e+00  -6.6856348e+00   4.1038206e+00   4.6902044e+00   3.4248219e+00   1.0857087e+00  -2.8805084e+00  -5.6744020e+00  -8.4126036e+00  -9.7892477e+00  -1.8452856e-01   1.9009630e+00   7.1023801e-01  -8.1237111e-01  -6.2881686e+00  -5.6898777e+00  -7.2354023e+00  -6.8724486e+00  -7.2724688e+00  -8.0086615e+00  -5.5728657e+00  -6.5107610e+00   5.8219192e+00   8.0221765e+00   1.1062866e-01  -5.4964544e+00  -4.7787125e+00
   5.0366280e+00   5.2095244e+00   7.8373339e+00   7.4102475e+00   4.1233208e+00   1.7560613e+00  -2.4220941e+00  -4.1786526e+00  -6.4902399e+00  -7.2432726e+00   2.0953126e+00   2.6835081e+00  -2.6560915e+00  -3.2334287e+00  -4.7939213e+00  -7.5758236e+00   7.9747441e+00   5.3876745e+00  -2.6034916e+00   5.2855761e+00  -7.0845287e+00   7.6975104e+00   7.6533591e+00   7.4804270e+00   7.2669642e+00   5.1145632e+00   3.6216650e+00   1.0602679e+00  -1.0181856e-02  -2.6466472e+00  -4.0257004e+00   6.5627310e+00   6.4655215e+00   7.1712629e+00   5.7881453e+00  -7.9776321e-02  -1.7740388e+00  -3.9928751e+00  -6.2628324e+00   5.3596623e+00   4.2378704e+00   4.9096424e+00   2.7360558e+00   2.3640592e+00  -6.7352242e-01  -5.5940844e-01  -3.3637033e+00  -3.0674146e+00  -6.3224247e+00   3.7789397e+00   4.3143155e+00   3.3135156e+00   8.0188482e-01  -2.7558816e+00  -5.5790336e+00  -7.9743221e+00  -9.0878256e+00  -4.3966300e-01   1.6385991e+00   6.3018482e-01  -1.0849433e+00  -6.1327112e+00  -5.5745213e+00  -6.9479130e+00  -6.4580849e+00  -6.7494691e+00  -7.4607389e+00  -5.0691874e+00  -6.0442288e+00   5.5477278e+00   7.7756488e+00   6.1955359e-02  -5.3231218e+00  -4.4106920e+00
   4.7107234e+00   4.8269086e+00   7.5245061e+00   7.0879679e+00   3.9580391e+00   1.6802497e+00  -2.3216414e+00  -3.8953700e+00  -6.0074029e+00  -6.6182933e+00   1.7694757e+00   2.3198095e+00  -2.6858234e+00  -3.3331294e+00  -4.4523577e+00  -7.0209860e+00   7.6645065e+00   5.1951242e+00  -2.5098595e+00   4.9827047e+00  -6.6547341e+00   7.3615885e+00   7.3113213e+00   7.2128711e+00   6.9857602e+00   4.9306617e+00   3.4890383e+00   9.6498796e-01  -1.0277722e-02  -2.5540175e+00  -3.7671137e+00   6.2683578e+00   6.1047812e+00   6.9100871e+00   5.5544901e+00  -1.1373058e-01  -1.6688857e+00  -3.7295649e+00  -5.7610054e+00   5.0303326e+00   3.8906112e+00   4.6995550e+00   2.4113415e+00   2.2482610e+00  -7.7590403e-01  -5.2917615e-01  -3.2429828e+00  -2.8335247e+00  -5.8732180e+00   3.4134620e+00   3.8966723e+00   3.1598993e+00   4.9639037e-01  -2.6197006e+00  -5.4362535e+00  -7.4740367e+00  -8.2908740e+00  -7.1798322e-01   1.3552445e+00   5.4135564e-01  -1.3673007e+00  -5.9783797e+00  -5.4247884e+00  -6.6549210e+00  -6.0017233e+00  -6.2184553e+00  -6.8794331e+00  -4.5727291e+00  -5.5713567e+00   5.2197671e+00   7.4729576e+00   2.3726430e-02  -5.0618930e+00  -4.0447097e+00
   4.3491481e+00   4.4005850e+00   7.1600655e+00   6.7188457e+00   3.7737866e+00   1.6014861e+00  -2.1775419e+00  -3.5521766e+00  -5.4734074e+00  -5.9446303e+00   1.4161330e+00   1.9301108e+00  -2.7239472e+00  -3.4270407e+00  -4.0820524e+00  -6.3908659e+00   7.3047780e+00   4.9756044e+00  -2.3652870e+00   4.6378449e+00  -6.1726734e+00   6.9751428e+00   6.9209913e+00   6.8981150e+00   6.6593026e+00   4.7205842e+00   3.3406721e+00   8.7807627e-01   7.7701908e-03  -2.4098417e+00  -3.4451388e+00   5.9309281e+00   5.6952737e+00   6.6026934e+00   5.2815870e+00  -1.2964629e-01  -1.5341710e+00  -3.4006294e+00  -5.1829492e+00   4.6572469e+00   3.5097969e+00   4.4569152e+00   2.0572377e+00   2.1209327e+00  -8.7658619e-01  -4.8233287e-01  -3.0948798e+00  -2.5557453e+00  -5.3491298e+00   3.0136989e+00   3.4448875e+00   2.9673475e+00   1.7244066e-01  -2.4728633e+00  -5.2512819e+00  -6.9189960e+00  -7.4193026e+00  -1.0163087e+00   1.0547651e+00   4.4454779e-01  -1.6568908e+00  -5.8287941e+00  -5.2468773e+00  -6.3631374e+00  -5.5166618e+00  -5.6919023e+00  -6.2820512e+00  -4.0950886e+00  -5.1064040e+00   4.8463257e+00   7.1232398e+00  -7.9010161e-04  -4.7196075e+00  -3.6912788e+00
   3.9586504e+00   3.9392347e+00   6.7522619e+00   6.3104894e+00   3.5781074e+00   1.5208328e+00  -1.9895650e+00  -3.1573472e+00  -4.8996799e+00  -5.2407930e+00   1.0414080e+00   1.5198947e+00  -2.7681372e+00  -3.5149960e+00  -3.6873128e+00  -5.7006786e+00   6.9042971e+00   4.7362740e+00  -2.1721411e+00   4.2582157e+00  -5.6525886e+00   6.5472772e+00   6.4912765e+00   6.5448935e+00   6.2958434e+00   4.4919188e+00   3.1807785e+00   8.0430864e-01   4.4266145e-02  -2.2163546e+00  -3.0676560e+00   5.5581482e+00   5.2457273e+00   6.2572801e+00   4.9753502e+00  -1.2277099e-01  -1.3731716e+00  -3.0113880e+00  -4.5437062e+00   4.2478464e+00   3.1019337e+00   4.1882107e+00   1.6796694e+00   1.9875086e+00  -9.7559591e-01  -4.1571929e-01  -2.9237437e+00  -2.2360036e+00  -4.7630651e+00   2.5864852e+00   2.9671629e+00   2.7400997e+00  -1.6640109e-01  -2.3161454e+00  -5.0300958e+00  -6.3169792e+00  -6.4946463e+00  -1.3309190e+00   7.4156611e-01   3.4088330e-01  -1.9507325e+00  -5.6862452e+00  -5.0467355e+00  -6.0775478e+00  -5.0155213e+00  -5.1801426e+00  -5.6844938e+00  -3.6456110e+00  -4.6616833e+00   4.4361866e+00   6.7360332e+00  -9.1660214e-03  -4.3056609e+00  -3.3591809e+00
   3.5461820e+00   3.4519912e+00   6.3097854e+00   5.8707066e+00   3.3781765e+00   1.4389168e+00  -1.7590251e+00  -2.7205514e+00  -4.2977375e+00  -4.5246338e+00   6.5163111e-01   1.0948611e+00  -2.8158912e+00  -3.5968303e+00  -3.2722973e+00  -4.9662689e+00   6.4720693e+00   4.4840751e+00  -1.9345128e+00   3.8514529e+00  -5.1087994e+00   6.0874821e+00   6.0313350e+00   6.1622015e+00   5.9037872e+00   4.2520734e+00   3.0132645e+00   7.4762279e-01   9.8679299e-02  -1.9775446e+00  -2.6441929e+00   5.1579309e+00   4.7652312e+00   5.8823763e+00   4.6418248e+00  -8.9485785e-02  -1.1900839e+00  -2.5688163e+00  -3.8594231e+00   3.8100451e+00   2.6736661e+00   3.9000774e+00   1.2847088e+00   1.8530457e+00  -1.0732468e+00  -3.2702989e-01  -2.7345714e+00  -1.8773402e+00  -4.1291742e+00   2.1389550e+00   2.4719690e+00   2.4830905e+00  -5.1632434e-01  -2.1502587e+00  -4.7792076e+00  -5.6761994e+00  -5.5382847e+00  -1.6576587e+00   4.2038944e-01   2.3175728e-01  -2.2455377e+00  -5.5517415e+00  -4.8298768e+00  -5.8013949e+00  -4.5098552e+00  -4.6912054e+00  -5.1007318e+00  -3.2312249e+00  -4.2471446e+00   3.9983078e+00   6.3209525e+00   1.6324014e-04  -3.8314835e+00  -3.0552007e+00
   3.1187010e+00   2.9481285e+00   5.8414707e+00   5.4072595e+00   3.1805282e+00   1.3559825e+00  -1.4887279e+00  -2.2524121e+00  -3.6788263e+00  -3.8126850e+00   2.5313315e-01   6.6072610e-01  -2.8646970e+00  -3.6723862e+00  -2.8410430e+00  -4.2035575e+00   6.0170598e+00   4.2255502e+00  -1.6579616e+00   3.4253578e+00  -4.5550661e+00   5.6052971e+00   5.5502577e+00   5.7589970e+00   5.4914360e+00   4.0080423e+00   2.8416669e+00   7.1102253e-01   1.6974995e-01  -1.6989018e+00  -2.1854439e+00   4.7381258e+00   4.2629323e+00   5.4865499e+00   4.2870116e+00  -2.7454602e-02  -9.8979583e-01  -2.0812702e+00  -3.1466651e+00   3.3519735e+00   2.2315459e+00   3.5990405e+00   8.7841317e-01   1.7220067e+00  -1.1700958e+00  -2.1496680e-01  -2.5328012e+00  -1.4838685e+00  -3.4623034e+00   1.6783266e+00   1.9677417e+00   2.2017672e+00  -8.7338325e-01  -1.9759207e+00  -4.5054512e+00  -5.0052147e+00  -4.5707264e+00  -1.9920437e+00   9.6092497e-02   1.1878535e-01  -2.5378594e+00  -5.4251146e+00  -4.6012492e+00  -5.5362492e+00  -4.0098305e+00  -4.2307682e+00  -4.5424099e+00  -2.8563786e+00  -3.8700833e+00   3.5415201e+00   5.8873897e+00   2.7913564e-02  -3.3099425e+00  -2.7839463e+00
   2.6829913e+00   2.4367698e+00   5.3560241e+00   4.9276412e+00   2.9908240e+00   1.2719575e+00  -1.1828510e+00  -1.7640569e+00  -3.0535929e+00  -3.1195962e+00  -1.4794108e-01   2.2303914e-01  -2.9121992e+00  -3.7415406e+00  -2.3975133e+00  -3.4280364e+00   5.5479139e+00   3.9666856e+00  -1.3492053e+00   2.9876552e+00  -4.0040128e+00   5.1099957e+00   5.0567768e+00   5.3439286e+00   5.0667594e+00   3.7662027e+00   2.6691051e+00   6.9652292e-01   2.5561491e-01  -1.3871080e+00  -1.7027687e+00   4.3062766e+00   3.7477611e+00   5.0781320e+00   3.9167083e+00   6.4288513e-02  -7.7765164e-01  -1.5581672e+00  -2.4217631e+00   2.8817387e+00   1.7818438e+00   3.2912796e+00   4.6666840e-01   1.5980813e+00  -1.2668983e+00  -7.9348116e-02  -2.3241076e+00  -1.0606983e+00  -2.7774538e+00   1.2117034e+00   1.4626148e+00   1.9018989e+00  -1.2336156e+00  -1.7939293e+00  -4.2157890e+00  -4.3128344e+00  -3.6109859e+00  -2.3293685e+00  -2.2657820e-01   3.7472553e-03  -2.8242564e+00  -5.3051755e+00  -4.3651568e+00  -5.2821462e+00  -3.5239927e+00  -3.8022129e+00  -4.0185825e+00  -2.5230715e+00  -3.5349810e+00   3.0742629e+00   5.4442471e+00   7.3999063e-02  -2.7547078e+00  -2.5477630e+00
   2.2455075e+00   1.9266234e+00   4.8617854e+00   4.4388976e+00   2.8136780e+00   1.1865227e+00  -8.4676761e-01  -1.2666849e+00  -2.4317927e+00  -2.4576924e+00  -5.4579539e-01  -2.1297216e-01  -2.9563541e+00  -3.8042550e+00  -1.9456477e+00  -2.6543278e+00   5.0727091e+00   3.7127872e+00  -1.0157743e+00   2.5457692e+00  -3.4666335e+00   4.6103025e+00   4.5590129e+00   4.9250875e+00   4.6371856e+00   3.5321474e+00   2.4982503e+00   7.0513737e-01   3.5394507e-01  -1.0496902e+00  -1.2076943e+00   3.8694189e+00   3.2281990e+00   4.6649723e+00   3.5363784e+00   1.8531846e-01  -5.5921943e-01  -1.0096341e+00  -1.7002169e+00   2.4072120e+00   1.3304068e+00   2.9824324e+00   5.5043271e-02   1.4840573e+00  -1.3645575e+00   7.8836938e-02  -2.1142044e+00  -6.1381919e-01  -2.0892794e+00   7.4589866e-01   9.6419828e-01   1.5893839e+00  -1.5931622e+00  -1.6052358e+00  -3.9171328e+00  -3.6080105e+00  -2.6760754e+00  -2.6648137e+00  -5.4320330e-01  -1.1147279e-01  -3.1014619e+00  -5.1899047e+00  -4.1252284e+00  -5.0377869e+00  -3.0591173e+00  -3.4067650e+00  -3.5355925e+00  -2.2309713e+00  -3.2434830e+00   2.6043627e+00   4.9997106e+00   1.3760670e-01  -2.1796145e+00  -2.3467419e+00
   1.8122385e+00   1.4257530e+00   4.3665269e+00   3.9474781e+00   2.6525370e+00   1.0991934e+00  -4.8682133e-01  -7.7116576e-01  -1.8220483e+00  -1.8366672e+00  -9.3512288e-01  -6.4252750e-01  -2.9955641e+00  -3.8606345e+00  -1.4894055e+00  -1.8958214e+00   4.5987547e+00   3.4683865e+00  -6.6564933e-01   2.1066204e+00  -2.9519009e+00   4.1141499e+00   4.0642689e+00   4.5097988e+00   4.2094420e+00   3.3105591e+00   2.3313156e+00   7.3690357e-01   4.6208867e-01  -6.9465676e-01  -7.1144739e-01   3.4339126e+00   2.7120832e+00   4.2542318e+00   3.1510471e+00   3.3386397e-01  -3.4006885e-01  -4.4613997e-01  -9.9618462e-01   1.9358426e+00   8.8256189e-01   2.6774391e+00  -3.5133878e-01   1.3817445e+00  -1.4640693e+00   2.5742974e-01  -1.9086608e+00  -1.4994678e-01  -1.4116389e+00   2.8728550e-01   4.7940573e-01   1.2700601e+00  -1.9483812e+00  -1.4110114e+00  -3.6161858e+00  -2.8997125e+00  -1.7806212e+00  -2.9935550e+00  -8.4988526e-01  -2.2495404e-01  -3.3665468e+00  -5.0766703e+00  -3.8844248e+00  -4.8007847e+00  -2.6201460e+00  -3.0437047e+00  -3.0970852e+00  -1.9776085e+00  -2.9945089e+00   2.1388577e+00   4.5610717e+00   2.1729210e-01  -1.5980579e+00  -2.1788193e+00
   1.3885948e+00   9.4138591e-01   3.8772937e+00   3.4591338e+00   2.5096256e+00   1.0093996e+00  -1.1006219e-01  -2.8768535e-01  -1.2316586e+00  -1.2634154e+00  -1.3112255e+00  -1.0613874e+00  -3.0287760e+00  -3.9109920e+00  -1.0327919e+00  -1.1643979e+00   4.1324331e+00   3.2371823e+00  -3.0690177e-01   1.6764497e+00  -2.4664956e+00   3.6284839e+00   3.5788752e+00   4.1044666e+00   3.7894186e+00   3.1051303e+00   2.1700634e+00   7.9094611e-01   5.7721310e-01  -3.3013661e-01  -2.2453828e-01   3.0053145e+00   2.2064530e+00   3.8522169e+00   2.7652298e+00   5.0691657e-01  -1.2556489e-01   1.2187355e-01  -3.2207544e-01   1.4744910e+00   4.4305305e-01   2.3804318e+00  -7.4790485e-01   1.2919531e+00  -1.5664605e+00   4.5316421e-01  -1.7127319e+00   3.2366349e-01  -7.5721557e-01  -1.5832822e-01   1.4329957e-02   9.4952356e-01  -2.2959512e+00  -1.2127007e+00  -3.3193031e+00  -2.1967703e+00  -9.3661315e-01  -3.3108755e+00  -1.1434082e+00  -3.3481605e-01  -3.6170643e+00  -4.9624551e+00  -3.6450857e+00  -4.5679449e+00  -2.2102087e+00  -2.7106341e+00  -2.7041481e+00  -1.7586391e+00  -2.7844866e+00   1.6838653e+00   4.1345984e+00   3.1109135e-01  -1.0224489e+00  -2.0399667e+00
   9.7931532e-01   4.7976408e-01   3.4002886e+00   2.9788546e+00   2.3859572e+00   9.1657493e-01   2.7604399e-01   1.7455421e-01  -6.6646101e-01  -7.4200275e-01  -1.6701114e+00  -1.4659165e+00  -3.0555439e+00  -3.9558935e+00  -5.7985701e-01  -4.7023590e-01   3.6790929e+00   3.0220160e+00   5.2647602e-02   1.2606743e+00  -2.0146654e+00   3.1591215e+00   3.1080918e+00   3.7144558e+00   3.3820903e+00   2.9185266e+00   2.0158319e+00   8.6557142e-01   6.9644199e-01   3.5963576e-02   2.4359138e-01   2.5882861e+00   1.7174288e+00   3.4642653e+00   2.3828940e+00   7.0039831e-01   7.9318266e-02   6.8434898e-01   3.1174831e-01   1.0292825e+00   1.6005736e-02   2.0946741e+00  -1.1307082e+00   1.2145295e+00  -1.6727174e+00   6.6178809e-01  -1.5312040e+00   7.9943375e-01  -1.3721045e-01  -5.8580210e-01  -4.2584076e-01   6.3296185e-01  -2.6329568e+00  -1.0120561e+00  -3.0323701e+00  -1.5076955e+00  -1.5328457e-01  -3.6122792e+00  -1.4213527e+00  -4.3930366e-01  -3.8511653e+00  -4.8440819e+00  -3.4090028e+00  -4.3355608e+00  -1.8307252e+00  -2.4037834e+00  -2.3555627e+00  -1.5681626e+00  -2.6076966e+00   1.2444944e+00   3.7254567e+00   4.1664342e-01  -4.6375706e-01  -1.9244614e+00
   5.8839457e-01   4.6035226e-02   2.9407909e+00   2.5108431e+00   2.2814055e+00   8.2024579e-01   6.6392087e-01   6.0757308e-01  -1.3075537e-01  -2.7376599e-01  -2.0085699e+00  -1.8531199e+00  -3.0760476e+00  -3.9961850e+00  -1.3466341e-01   1.7829554e-01   3.2429912e+00   2.8248799e+00   4.0573614e-01   8.6377530e-01  -1.5982117e+00   2.7106593e+00   2.6560595e+00   3.3440309e+00   2.9914704e+00   2.7523969e+00   1.8695786e+00   9.5839070e-01   8.1698292e-01   3.9626803e-01   6.8484264e-01   2.1865349e+00   1.2501234e+00   3.0946782e+00   2.0074532e+00   9.0938079e-01   2.7016049e-01   1.2319453e+00   8.9715218e-01   6.0547589e-01  -3.9509375e-01   1.8225395e+00  -1.4964682e+00   1.1484407e+00  -1.7837052e+00   8.7824207e-01  -1.3682582e+00   1.2697046e+00   4.3888228e-01  -9.9074436e-01  -8.3687390e-01   3.2501065e-01  -2.9569521e+00  -8.1114800e-01  -2.7606988e+00  -8.4047837e-01   5.6288498e-01  -3.8936071e+00  -1.6821589e+00  -5.3687853e-01  -4.0676763e+00  -4.7184260e+00  -3.1775202e+00  -4.0997150e+00  -1.4815746e+00  -2.1183445e+00  -2.0481450e+00  -1.3990878e+00  -2.4567096e+00   8.2479440e-01   3.3376801e+00   5.3131788e-01   6.8843539e-02  -1.8252299e+00
   2.1902874e-01  -3.5581436e-01   2.5031130e+00   2.0585200e+00   2.1948330e+00   7.2011915e-01   1.0461859e+00   1.0047878e+00   3.7271801e-01   1.4247075e-01  -2.3242190e+00  -2.2206548e+00  -3.0910662e+00  -4.0329774e+00   2.9877869e-01   7.7466730e-01   2.8272793e+00   2.6469552e+00   7.4592010e-01   4.8922107e-01  -1.2166043e+00   2.2864353e+00   2.2258021e+00   2.9963402e+00   2.6206116e+00   2.6074206e+00   1.7319378e+00   1.0664644e+00   9.3624071e-01   7.4419341e-01   1.0926518e+00   1.8027887e+00   8.0858019e-01   2.7467019e+00   1.6417915e+00   1.1283433e+00   4.4323150e-01   1.7563321e+00   1.4282982e+00   2.0734784e-01  -7.8741035e-01   1.5655353e+00  -1.8425738e+00   1.0919077e+00  -1.9000811e+00   1.0968878e+00  -1.2273508e+00   1.7269917e+00   9.6342102e-01  -1.3695748e+00  -1.2155208e+00   2.9637011e-02  -3.2659984e+00  -6.1234614e-01  -2.5089393e+00  -2.0237121e-01   1.2080557e+00  -4.1511496e+00  -1.9251335e+00  -6.2631234e-01  -4.2661360e+00  -4.5826028e+00  -2.9516480e+00  -3.8565686e+00  -1.1613280e+00  -1.8488187e+00  -1.7771566e+00  -1.2435283e+00  -2.3228896e+00   4.2773906e-01   2.9741823e+00   6.5234152e-01   5.6821278e-01  -1.7342461e+00
  -1.2641990e-01  -7.2298759e-01   2.0905800e+00   1.6245542e+00   2.1242654e+00   6.1616612e-01   1.4159420e+00   1.3611211e+00   8.4274114e-01   5.1008040e-01  -2.6155248e+00  -2.5668230e+00  -3.1019106e+00  -4.0676002e+00   7.1660674e-01   1.3141539e+00   2.4340286e+00   2.4886756e+00   1.0677794e+00   1.3942493e-01  -8.6720657e-01   1.8885367e+00   1.8192697e+00   2.6734417e+00   2.2716415e+00   2.4833956e+00   1.6032877e+00   1.1864605e+00   1.0519136e+00   1.0741546e+00   1.4620987e+00   1.4388011e+00   3.9573670e-01   2.4225512e+00   1.2883105e+00   1.3514569e+00   5.9559823e-01   2.2504349e+00   1.9016094e+00  -1.6190007e-01  -1.1587674e+00   1.3243556e+00  -2.1670539e+00   1.0425722e+00  -2.0222053e+00   1.3117755e+00  -1.1111142e+00   2.1642473e+00   1.4306848e+00  -1.7195699e+00  -1.5595270e+00  -2.4994218e-01  -3.5586748e+00  -4.1827201e-01  -2.2810092e+00   4.0033341e-01   1.7808211e+00  -4.3817525e+00  -2.1504052e+00  -7.0677566e-01  -4.4467878e+00  -4.4341273e+00  -2.7321834e+00  -3.6026268e+00  -8.6752653e-01  -1.5893653e+00  -1.5367558e+00  -1.0932165e+00  -2.1969385e+00   5.5239688e-02   2.6368079e+00   7.7691937e-01   1.0293634e+00  -1.6429689e+00
  -4.4644118e-01  -1.0538685e+00   1.7055435e+00   1.2109135e+00   2.0671001e+00   5.0869453e-01   1.7670400e+00   1.6730501e+00   1.2795262e+00   8.3424139e-01  -2.8817827e+00  -2.8905470e+00  -3.1103188e+00  -4.1015164e+00   1.1152242e+00   1.7937448e+00   2.0642913e+00   2.3498109e+00   1.3670605e+00  -1.8426395e-01  -5.4560054e-01   1.5178543e+00   1.4374154e+00   2.3763676e+00   1.9458304e+00   2.3793500e+00   1.4838212e+00   1.3148206e+00   1.1620683e+00   1.3817088e+00   1.7899358e+00   1.0953868e+00   1.3416646e-02   2.1234725e+00   9.4899285e-01   1.5728796e+00   7.2519982e-01   2.7086228e+00   2.3156436e+00  -5.0020403e-01  -1.5076477e+00   1.0989664e+00  -2.4685165e+00   9.9769425e-01  -2.1500560e+00   1.5169395e+00  -1.0212815e+00   2.5751153e+00   1.8368715e+00  -2.0388867e+00  -1.8676280e+00  -5.1130319e-01  -3.8340599e+00  -2.3171878e-01  -2.0800337e+00   9.6250784e-01   2.2819303e+00  -4.5829174e+00  -2.3588325e+00  -7.7791560e-01  -4.6105320e+00  -4.2710401e+00  -2.5198282e+00  -3.3349668e+00  -5.9699083e-01  -1.3341377e+00  -1.3204617e+00  -9.3991518e-01  -2.0694501e+00  -2.9181552e-01   2.3264130e+00   9.0234494e-01   1.4494617e+00  -1.5427963e+00
  -7.4037743e-01  -1.3479806e+00   1.3494078e+00   8.1892467e-01   2.0203342e+00   3.9840508e-01   2.0943024e+00   1.9385961e+00   1.6845721e+00   1.1214916e+00  -3.1230662e+00  -3.1913331e+00  -3.1183183e+00  -4.1362092e+00   1.4914308e+00   2.2120173e+00   1.7181898e+00   2.2295635e+00   1.6407523e+00  -4.8153722e-01  -2.4598908e-01   1.1741760e+00   1.0802975e+00   2.1052194e+00   1.6436815e+00   2.2936771e+00   1.3736153e+00   1.4479237e+00   1.2651933e+00   1.6636350e+00   2.0745430e+00   7.7249014e-01  -3.3764994e-01   1.8498365e+00   6.2547088e-01   1.7870446e+00   8.3088899e-01   3.1268287e+00   2.6708918e+00  -8.0665815e-01  -1.8331819e+00   8.8871276e-01  -2.7460711e+00   9.5436335e-01  -2.2831573e+00   1.7067013e+00  -9.5863521e-01   2.9541652e+00   2.1800342e+00  -2.3265665e+00  -2.1395304e+00  -7.5281811e-01  -4.0916917e+00  -5.5543900e-02  -1.9083040e+00   1.4803655e+00   2.7139621e+00  -4.7528818e+00  -2.5518804e+00  -8.3991551e-01  -4.7588418e+00  -4.0920041e+00  -2.3152912e+00  -3.0514243e+00  -3.4614399e-01  -1.0775952e+00  -1.1216097e+00  -7.7581561e-01  -1.9314477e+00  -6.1349857e-01   2.0429671e+00   1.0260950e+00   1.8277193e+00  -1.4255176e+00
  -1.0084070e+00  -1.6059180e+00   1.0226844e+00   4.4934000e-01   1.9807991e+00   2.8642501e-01   2.3936946e+00   2.1572639e+00   2.0604738e+00   1.3792537e+00  -3.3401383e+00  -3.4692257e+00  -3.1280621e+00  -4.1730607e+00   1.8425538e+00   2.5689866e+00   1.3950253e+00   2.1266715e+00   1.8870987e+00  -7.5307428e-01   3.8345235e-02   8.5631431e-01   7.4719609e-01   1.8592865e+00   1.3650386e+00   2.2242824e+00   1.2726909e+00   1.5822419e+00   1.3602267e+00   1.9179501e+00   2.3158199e+00   4.6927921e-01  -6.5777444e-01   1.6012533e+00   3.1909527e-01   1.9889269e+00   9.1243924e-01   3.5026018e+00   2.9695191e+00  -1.0814813e+00  -2.1351217e+00   6.9244529e-01  -2.9992421e+00   9.0971447e-01  -2.4205299e+00   1.8759660e+00  -9.2298918e-01   3.2970924e+00   2.4599671e+00  -2.5825139e+00  -2.3758763e+00  -9.7361647e-01  -4.3315090e+00   1.0746093e-01  -1.7672492e+00   1.9515884e+00   3.0809731e+00  -4.8906797e+00  -2.7314781e+00  -8.9352928e-01  -4.8936570e+00  -3.8963707e+00  -2.1193658e+00  -2.7507270e+00  -1.1132823e-01  -8.1477772e-01  -9.3376909e-01  -5.9390293e-01  -1.7748760e+00  -9.1075717e-01   1.7856702e+00   1.1459078e+00   2.1651866e+00  -1.2837406e+00
  -1.2515093e+00  -1.8292507e+00   7.2506338e-01   1.0240823e-01   1.9453858e+00   1.7431503e-01   2.6624370e+00   2.3299352e+00   2.4106904e+00   1.6153553e+00  -3.5343298e+00  -3.7247526e+00  -3.1416482e+00  -4.2132272e+00   2.1665650e+00   2.8659454e+00   1.0934033e+00   2.0395177e+00   2.1055489e+00  -1.0004609e+00   3.1455093e-01   5.6226354e-01   4.3674308e-01   1.6371811e+00   1.1092008e+00   2.1687351e+00   1.1810618e+00   1.7144826e+00   1.4465613e+00   2.1438657e+00   2.5150262e+00   1.8427029e-01  -9.4822425e-01   1.3767068e+00   3.0991372e-02   2.1742731e+00   9.7051650e-01   3.8350852e+00   3.2150687e+00  -1.3259250e+00  -2.4137882e+00   5.0866198e-01  -3.2278837e+00   8.6113721e-01  -2.5606712e+00   2.0204924e+00  -9.1320229e-01   3.6008705e+00   2.6780504e+00  -2.8074483e+00  -2.5781845e+00  -1.1735107e+00  -4.5537771e+00   2.5471437e-01  -1.6574235e+00   2.3753920e+00   3.3881398e+00  -4.9961833e+00  -2.8998720e+00  -9.4008345e-01  -5.0172571e+00  -3.6842202e+00  -1.9329735e+00  -2.4325770e+00   1.1090460e-01  -5.4153127e-01  -7.5110501e-01  -3.8827807e-01  -1.5930237e+00  -1.1853098e+00   1.5530802e+00   1.2598415e+00   2.4644693e+00  -1.1112756e+00
  -1.4714105e+00  -2.0204112e+00   4.5550487e-01  -2.2205832e-01   1.9112499e+00   6.4046363e-02   2.8990569e+00   2.4587288e+00   2.7392821e+00   1.8375669e+00  -3.7073975e+00  -3.9588618e+00  -3.1609363e+00  -4.2575340e+00   2.4621739e+00   3.1053033e+00   8.1136832e-01   1.9662323e+00   2.2966549e+00  -1.2260835e+00   5.8971212e-01   2.8937671e-01   1.4705107e-01   1.4369826e+00   8.7504122e-01   2.1244178e+00   1.0987654e+00   1.8417084e+00   1.5240265e+00   2.3416944e+00   2.6745851e+00  -8.4529360e-02  -1.2111058e+00   1.1746932e+00  -2.3790004e-01   2.3397818e+00   1.0066176e+00   4.1249242e+00   3.4121456e+00  -1.5421212e+00  -2.6699932e+00   3.3565841e-01  -3.4321089e+00   8.0646405e-01  -2.7015695e+00   2.1371200e+00  -9.2722823e-01   3.8638480e+00   2.8370659e+00  -3.0028300e+00  -2.7487695e+00  -1.3528924e+00  -4.7590127e+00   3.8399444e-01  -1.5785108e+00   2.7525182e+00   3.6414161e+00  -5.0701098e+00  -3.0594888e+00  -9.8144581e-01  -5.1321263e+00  -3.4563737e+00  -1.7571678e+00  -2.0976758e+00   3.2354791e-01  -2.5467908e-01  -5.6866791e-01  -1.5442326e-01  -1.3808598e+00  -1.4395227e+00   1.3432403e+00   1.3663149e+00   2.7293851e+00  -9.0345862e-01
  -1.6705073e+00  -2.1825653e+00   2.1234551e-01  -5.2461871e-01   1.8759825e+00  -4.2053550e-02   3.1033696e+00   2.5468282e+00   3.0506245e+00   2.0531768e+00  -3.8613668e+00  -4.1728502e+00  -3.1873728e+00  -4.3063937e+00   2.7288856e+00   3.2904329e+00   5.4654124e-01   1.9047913e+00   2.4619257e+00  -1.4330006e+00   8.7037197e-01   3.4554631e-02  -1.2415680e-01   1.2563831e+00   6.6111747e-01   2.0886664e+00   1.0258757e+00   1.9614341e+00   1.5928505e+00   2.5127119e+00   2.7978606e+00  -3.3946413e-01  -1.4492198e+00   9.9336246e-01  -4.8680052e-01   2.4832253e+00   1.0229775e+00   4.3741116e+00   3.5660986e+00  -1.7328790e+00  -2.9049345e+00   1.7168191e-01  -3.6122339e+00   7.4412951e-01  -2.8407572e+00   2.2239370e+00  -9.6220001e-01   4.0857801e+00   2.9409930e+00  -3.1707602e+00  -2.8906351e+00  -1.5126076e+00  -4.9479018e+00   4.9358043e-01  -1.5293437e+00   3.0851495e+00   3.8472137e+00  -5.1140023e+00  -3.2128127e+00  -1.0199538e+00  -5.2408148e+00  -3.2143779e+00  -1.5930938e+00  -1.7476958e+00   5.2895752e-01   4.7867805e-02  -3.8260040e-01   1.1059669e-01  -1.1352688e+00  -1.6762715e+00   1.1538071e+00   1.4641283e+00   2.9645891e+00  -6.5740117e-01
  -1.8517686e+00  -2.3194710e+00  -6.5809675e-03  -8.0614223e-01   1.8377386e+00  -1.4138331e-01   3.2764047e+00   2.5982941e+00   3.3491162e+00   2.2686227e+00  -3.9983784e+00  -4.3682820e+00  -3.2218420e+00  -4.3597552e+00   2.9670199e+00   3.4255222e+00   2.9625557e-01   1.8531064e+00   2.6036466e+00  -1.6247968e+00   1.1621018e+00  -2.0556237e-01  -3.7942471e-01   1.0928303e+00   4.6577535e-01   2.0588940e+00   9.6249948e-01   2.0716952e+00   1.6536042e+00   2.6589912e+00   2.8889240e+00  -5.8306964e-01  -1.6658956e+00   8.3065174e-01  -7.1509113e-01   2.6035064e+00   1.0224513e+00   4.5857776e+00   3.6827153e+00  -1.9014462e+00  -3.1200720e+00   1.5081089e-02  -3.7687425e+00   6.7328690e-01  -2.9753956e+00   2.2803799e+00  -1.0145462e+00   4.2677959e+00   2.9947949e+00  -3.3138606e+00  -3.0073446e+00  -1.6538245e+00  -5.1212231e+00   5.8237629e-01  -1.5079398e+00   3.3767513e+00   4.0121234e+00  -5.1301877e+00  -3.3622808e+00  -1.0583059e+00  -5.3457982e+00  -2.9604594e+00  -1.4419091e+00  -1.3852011e+00   7.2874211e-01   3.6705710e-01  -1.9025768e-01   4.0800284e-01  -8.5517563e-01  -1.8987929e+00   9.8217235e-01   1.5524692e+00   3.1751841e+00  -3.7215509e-01
  -2.0186140e+00  -2.4353330e+00  -2.0381713e-01  -1.0677515e+00   1.7953196e+00  -2.3117489e-01   3.4202726e+00   2.6178634e+00   3.6388898e+00   2.4891923e+00  -4.1205480e+00  -4.5468952e+00  -3.2645585e+00  -4.4170859e+00   3.1776855e+00   3.5154402e+00   5.7686745e-02   1.8091047e+00   2.7246802e+00  -1.8054221e+00   1.4691379e+00  -4.3441028e-01  -6.2144810e-01   9.4365984e-01   2.8724104e-01   2.0326989e+00   9.0875655e-01   2.1710875e+00   1.7071339e+00   2.7832101e+00   2.9523187e+00  -8.1791896e-01  -1.8648162e+00   6.8440741e-01  -9.2232496e-01   2.7006533e+00   1.0083728e+00   4.7639377e+00   3.7679427e+00  -2.0512559e+00  -3.3169925e+00  -1.3555782e-01  -3.9022648e+00   5.9387749e-01  -3.1023884e+00   2.3072553e+00  -1.0801320e+00   4.4122951e+00   3.0042021e+00  -3.4351368e+00  -3.1028762e+00  -1.7779007e+00  -5.2797725e+00   6.5000504e-01  -1.5115543e+00   3.6318493e+00   4.1426761e+00  -5.1216938e+00  -3.5101924e+00  -1.0994193e+00  -5.4493420e+00  -2.6974437e+00  -1.3046690e+00  -1.0135226e+00   9.2373269e-01   7.0269590e-01   9.7566230e-03   7.3724460e-01  -5.4156417e-01  -2.1105301e+00   8.2557755e-01   1.6309021e+00   3.3663495e+00  -4.8787297e-02
  -2.1747696e+00  -2.5346553e+00  -3.8215361e-01  -1.3107696e+00   1.7482028e+00  -3.0861686e-01   3.5379851e+00   2.6107448e+00   3.9235459e+00   2.7188023e+00  -4.2298505e+00  -4.7104995e+00  -3.3150127e+00  -4.4773757e+00   3.3627189e+00   3.5656069e+00  -1.7202626e-01   1.7707990e+00   2.8282564e+00  -1.9790229e+00   1.7941047e+00  -6.5533171e-01  -8.5296617e-01   8.0621364e-01   1.2370016e-01   2.0079444e+00   8.6474993e-01   2.2587760e+00   1.7544843e+00   2.8884566e+00   2.9928348e+00  -1.0464849e+00  -2.0498392e+00   5.5248894e-01  -1.1082495e+00   2.7757452e+00   9.8440244e-01   4.9132169e+00   3.8276437e+00  -2.1856830e+00  -3.4972829e+00  -2.8129626e-01  -4.0135657e+00   5.0664606e-01  -3.2185123e+00   2.3066869e+00  -1.1544182e+00   4.5227960e+00   2.9755004e+00  -3.5378356e+00  -3.1814668e+00  -1.8862638e+00  -5.4242956e+00   6.9686725e-01  -1.5367456e+00   3.8557554e+00   4.2451518e+00  -5.0921580e+00  -3.6586318e+00  -1.1462614e+00  -5.5533702e+00  -2.4286410e+00  -1.1821904e+00  -6.3659428e-01   1.1140278e+00   1.0534981e+00   2.1763231e-01   1.0960172e+00  -1.9738720e-01  -2.3149798e+00   6.8122031e-01   1.6993450e+00   3.5429962e+00   3.0964019e-01
  -2.3241038e+00  -2.6221005e+00  -5.4450498e-01  -1.5366688e+00   1.6965242e+00  -3.7098572e-01   3.6332396e+00   2.5824173e+00   4.2059215e+00   2.9598621e+00  -4.3280379e+00  -4.8608715e+00  -3.3719751e+00  -4.5391638e+00   3.5245827e+00   3.5818709e+00  -3.9567075e-01   1.7363451e+00   2.9177645e+00  -2.1497716e+00   2.1378410e+00  -8.7142894e-01  -1.0766628e+00   6.7794230e-01  -2.6633479e-02   1.9828195e+00   8.3052924e-01   2.3344730e+00   1.7968182e+00   2.9780291e+00   3.0152996e+00  -1.2710261e+00  -2.2248310e+00   4.3285241e-01  -1.2728319e+00   2.8307884e+00   9.5436695e-01   5.0385569e+00   3.8673959e+00  -2.3078331e+00  -3.6624228e+00  -4.2275909e-01  -4.1035377e+00   4.1310286e-01  -3.3205542e+00   2.2819870e+00  -1.2326269e+00   4.6037224e+00   2.9153274e+00  -3.6253001e+00  -3.2474560e+00  -1.9803113e+00  -5.5554258e+00   7.2415724e-01  -1.5794575e+00   4.0542610e+00   4.3254312e+00  -5.0457002e+00  -3.8093991e+00  -1.2016646e+00  -5.6593487e+00  -2.1576993e+00  -1.0749095e+00  -2.5876281e-01   1.2991055e+00   1.4171692e+00   4.3245985e-01   1.4803520e+00   1.7261913e-01  -2.5155451e+00   5.4635217e-01   1.7580358e+00   3.7094799e+00   6.9818177e-01
  -2.4704526e+00  -2.7023578e+00  -6.9379581e-01  -1.7470203e+00   1.6410141e+00  -4.1577507e-01   3.7101834e+00   2.5384385e+00   4.4879081e+00   3.2132261e+00  -4.4165957e+00  -4.9996541e+00  -3.4335597e+00  -4.6005747e+00   3.6662397e+00   3.5703871e+00  -6.1586095e-01   1.7040915e+00   2.9965575e+00  -2.3216984e+00   2.4993365e+00  -1.0854420e+00  -1.2950742e+00   5.5648850e-01  -1.6545917e-01   1.9558743e+00   8.0605529e-01   2.3983903e+00   1.8353363e+00   3.0552485e+00   3.0243924e+00  -1.4935005e+00  -2.3935125e+00   3.2361232e-01  -1.4162790e+00   2.8685415e+00   9.2210196e-01   5.1449377e+00   3.8923371e+00  -2.4203818e+00  -3.8137133e+00  -5.6008698e-01  -4.1731861e+00   3.1543501e-01  -3.4054432e+00   2.2374661e+00  -1.3099065e+00   4.6601612e+00   2.8304841e+00  -3.7008314e+00  -3.3051350e+00  -2.0613351e+00  -5.6736334e+00   7.3383783e-01  -1.6351142e+00   4.2333190e+00   4.3888910e+00  -4.9867857e+00  -3.9639487e+00  -1.2681401e+00  -5.7681844e+00  -1.8884304e+00  -9.8275281e-01   1.1542176e-01   1.4779851e+00   1.7905218e+00   6.5238844e-01   1.8847777e+00   5.6220101e-01  -2.7154007e+00   4.1836761e-01   1.8074880e+00   3.8693714e+00   1.1102068e+00
  -2.6174384e+00  -2.7800239e+00  -8.3285946e-01  -1.9434428e+00   1.5828988e+00  -4.4081217e-01   3.7731654e+00   2.4842669e+00   4.7703296e+00   3.4782282e+00  -4.4967364e+00  -5.1282705e+00  -3.4973396e+00  -4.6593650e+00   3.7910062e+00   3.5374896e+00  -8.3494872e-01   1.6726181e+00   3.0677764e+00  -2.4985352e+00   2.8757805e+00  -1.2996548e+00  -1.5105009e+00   4.3975419e-01  -2.9433614e-01   1.9260338e+00   7.9117101e-01   2.4511665e+00   1.8712042e+00   3.1232859e+00   3.0244874e+00  -1.7155064e+00  -2.5593308e+00   2.2308308e-01  -1.5390459e+00   2.8923079e+00   8.9130562e-01   5.2371108e+00   3.9070560e+00  -2.5254756e+00  -3.9522470e+00  -6.9292981e-01  -4.2236045e+00   2.1637422e-01  -3.4703663e+00   2.1781923e+00  -1.3814865e+00   4.6975953e+00   2.7277612e+00  -3.7675637e+00  -3.3586076e+00  -2.1304720e+00  -5.7791885e+00   7.2857278e-01  -1.6987306e+00   4.3987271e+00   4.4403373e+00  -4.9200805e+00  -4.1233381e+00  -1.3477033e+00  -5.8801559e+00  -1.6246208e+00  -9.0503973e-01   4.8141950e-01   1.6494193e+00   2.1696154e+00   8.7481934e-01   2.3025433e+00   9.6391886e-01  -2.9173728e+00   2.9488605e-01   1.8484398e+00   4.0253054e+00   1.5376754e+00
  -2.7683017e+00  -2.8594953e+00  -9.6435247e-01  -2.1275501e+00   1.5237728e+00  -4.4435493e-01   3.8264938e+00   2.4251047e+00   5.0528861e+00   3.7527931e+00  -4.5694250e+00  -5.2478656e+00  -3.5605063e+00  -4.7129711e+00   3.9023929e+00   3.4895654e+00  -1.0549434e+00   1.6407660e+00   3.1342004e+00  -2.6835763e+00   3.2627185e+00  -1.5158281e+00  -1.7249250e+00   3.2595046e-01  -4.1463701e-01   1.8925921e+00   7.8558238e-01   2.4937757e+00   1.9054873e+00   3.1850167e+00   3.0195280e+00  -1.9382519e+00  -2.7253541e+00   1.2980135e-01  -1.6418286e+00   2.9057117e+00   8.6540779e-01   5.3193713e+00   3.9155296e+00  -2.6246969e+00  -4.0789227e+00  -8.2048253e-01  -4.2559413e+00   1.1903026e-01  -3.5128629e+00   2.1097158e+00  -1.4428159e+00   4.7216264e+00   2.6137830e+00  -3.8283571e+00  -3.4116675e+00  -2.1886851e+00  -5.8721427e+00   7.1162244e-01  -1.7650358e+00   4.5558382e+00   4.4839707e+00  -4.8502921e+00  -4.2881917e+00  -1.4417290e+00  -5.9948787e+00  -1.3698413e+00  -8.4043554e-01   8.3490570e-01   1.8120925e+00   2.5499135e+00   1.0966184e+00   2.7258955e+00   1.3695191e+00  -3.1238372e+00   1.7382606e-01   1.8817979e+00   4.1789017e+00   1.9714773e+00
  -2.9257495e+00  -2.9448688e+00  -1.0906841e+00  -2.3008943e+00   1.4654555e+00  -4.2516186e-01   3.8742132e+00   2.3657618e+00   5.3341689e+00   4.0336156e+00  -4.6354322e+00  -5.3592787e+00  -3.6200571e+00  -4.7585664e+00   4.0039430e+00   3.4329200e+00  -1.2774389e+00   1.6076598e+00   3.1981308e+00  -2.8795590e+00   3.6543031e+00  -1.7351574e+00  -1.9399307e+00   2.1363375e-01  -5.2750256e-01   1.8551921e+00   7.8885386e-01   2.5274241e+00   1.9390997e+00   3.2428966e+00   3.0129349e+00  -2.1625423e+00  -2.8941927e+00   4.2532653e-02  -1.7255372e+00   2.9124637e+00   8.4746358e-01   5.3953719e+00   3.9210994e+00  -2.7190900e+00  -4.1944928e+00  -9.4156012e-01  -4.2713509e+00   2.6702136e-02  -3.5308952e+00   2.0377755e+00  -1.4896839e+00   4.7377047e+00   2.4948709e+00  -3.8857117e+00  -3.4676945e+00  -2.2367690e+00  -5.9523287e+00   6.8670646e-01  -1.8286133e+00   4.7093043e+00   4.5233774e+00  -4.7820249e+00  -4.4586825e+00  -1.5508490e+00  -6.1113148e+00  -1.1272688e+00  -7.8696122e-01   1.1719556e+00   1.9648062e+00   2.9264567e+00   1.3143322e+00   3.1463973e+00   1.7703273e+00  -3.3366354e+00   5.3472967e-02   1.9085765e+00   4.3307595e+00   2.4018183e+00
  -3.0918369e+00  -3.0398466e+00  -1.2139608e+00  -2.4649105e+00   1.4098414e+00  -3.8253393e-01   3.9199079e+00   2.3105472e+00   5.6117399e+00   4.3163961e+00  -4.6953999e+00  -5.4630539e+00  -3.6729967e+00  -4.7931220e+00   4.0990713e+00   3.3736380e+00  -1.5035492e+00   1.5727196e+00   3.2613090e+00  -3.0885682e+00   4.0436218e+00  -1.9582529e+00  -2.1566302e+00   1.0172901e-01  -6.3380184e-01   1.8137917e+00   8.0041704e-01   2.5534413e+00   1.9727678e+00   3.2988761e+00   3.0075496e+00  -2.3887841e+00  -3.0679416e+00  -3.9733316e-02  -1.7912545e+00   2.9161394e+00   8.4007154e-01   5.4679888e+00   3.9264832e+00  -2.8092327e+00  -4.2996389e+00  -1.0547075e+00  -4.2709424e+00  -5.7321007e-02  -3.5228912e+00   1.9680046e+00  -1.5183181e+00   4.7508801e+00   2.3769241e+00  -3.9417040e+00  -3.5295712e+00  -2.2753791e+00  -6.0193846e+00   6.5783987e-01  -1.8840504e+00   4.8628724e+00   4.5615423e+00  -4.7196276e+00  -4.6345407e+00  -1.6749050e+00  -6.2278301e+00  -8.9953723e-01  -7.4206522e-01   1.4891955e+00   2.1066328e+00   3.2940460e+00   1.5243965e+00   3.5552743e+00   2.1576396e+00  -3.5570096e+00  -6.7461873e-02   1.9298367e+00   4.4805258e+00   2.8186348e+00
  -3.2678834e+00  -3.1476406e+00  -1.3359429e+00  -2.6208564e+00   1.3587555e+00  -3.1632838e-01   3.9665457e+00   2.2631828e+00   5.8822786e+00   4.5961124e+00  -4.7499131e+00  -5.5594839e+00  -3.7165378e+00  -4.8134874e+00   4.1909171e+00   3.3174473e+00  -1.7338499e+00   1.5356652e+00   3.3248728e+00  -3.3119622e+00   4.4230801e+00  -2.1851374e+00  -2.3755971e+00  -1.0457370e-02  -7.3409769e-01   1.7686248e+00   8.1959358e-01   2.5731736e+00   2.0070111e+00   3.3543431e+00   3.0056108e+00  -2.6169966e+00  -3.2481388e+00  -1.1779520e-01  -1.8401808e+00   2.9199773e+00   8.4531942e-01   5.5392429e+00   3.9338146e+00  -2.8953377e+00  -4.3950490e+00  -1.1583334e+00  -4.2557291e+00  -1.2995634e-01  -3.4877683e+00   1.9056529e+00  -1.5254657e+00   4.7655803e+00   2.2653185e+00  -3.9979504e+00  -3.5996197e+00  -2.3050798e+00  -6.0727991e+00   6.2914929e-01  -1.9261018e+00   5.0192348e+00   4.6008760e+00  -4.6670674e+00  -4.8150843e+00  -1.8129610e+00  -6.3422941e+00  -6.8862733e-01  -7.0275018e-01   1.7839155e+00   2.2370266e+00   3.6474353e+00   1.7233258e+00   3.9437729e+00   2.5230919e+00  -3.7855560e+00  -1.8979225e-01   1.9466271e+00   4.6270157e+00   3.2120167e+00
  -3.4544309e+00  -3.2708755e+00  -1.4580123e+00  -2.7697611e+00   1.3138217e+00  -2.2694835e-01   4.0163626e+00   2.2267484e+00   6.1417732e+00   4.8673190e+00  -4.7995687e+00  -5.6486831e+00  -3.7482911e+00  -4.8164855e+00   4.2822031e+00   3.2695822e+00  -1.9683328e+00   1.4965088e+00   3.3893492e+00  -3.5503252e+00   4.7848124e+00  -2.4152613e+00  -2.5968130e+00  -1.2323436e-01  -8.2862160e-01   1.7201536e+00   8.4562698e-01   2.5878860e+00   2.0421361e+00   3.4101028e+00   3.0087613e+00  -2.8468295e+00  -3.4357415e+00  -1.9225761e-01  -1.8735744e+00   2.9267082e+00   8.6475578e-01   5.6102738e+00   3.9447007e+00  -2.9773689e+00  -4.4814902e+00  -1.2508598e+00  -4.2265897e+00  -1.8850941e-01  -3.4249406e+00   1.8553345e+00  -1.5084589e+00   4.7854361e+00   2.1648242e+00  -4.0555931e+00  -3.6795605e+00  -2.3264058e+00  -6.1119757e+00   6.0467771e-01  -1.9498571e+00   5.1799440e+00   4.6432518e+00  -4.6278158e+00  -4.9992824e+00  -1.9633756e+00  -6.4522210e+00  -4.9580655e-01  -6.6573998e-01   2.0541326e+00   2.3558823e+00   3.9815258e+00   1.9078817e+00   4.3035139e+00   2.8589918e+00  -4.0221935e+00  -3.1382176e-01   1.9599290e+00   4.7683844e+00   3.5726201e+00
  -3.6512347e+00  -3.4114927e+00  -1.5811506e+00  -2.9123765e+00   1.2763506e+00  -1.1531388e-01   4.0707990e+00   2.2036492e+00   6.3857571e+00   5.1244523e+00  -4.8450316e+00  -5.7306770e+00  -3.7664307e+00  -4.7990335e+00   4.3751227e+00   3.2346579e+00  -2.2063752e+00   1.4555384e+00   3.4546815e+00  -3.8034388e+00   5.1210968e+00  -2.6475342e+00  -2.8196329e+00  -2.3653399e-01  -9.1726433e-01   1.6690209e+00   8.7771929e-01   2.5986785e+00   2.0782482e+00   3.4663898e+00   3.0180816e+00  -3.0775808e+00  -3.6311077e+00  -2.6355063e-01  -1.8926965e+00   2.9384247e+00   8.9938344e-01   5.6813656e+00   3.9602922e+00  -3.0551523e+00  -4.5598563e+00  -1.3308705e+00  -4.1842493e+00  -2.3083134e-01  -3.3343185e+00   1.8208188e+00  -1.4652668e+00   4.8131453e+00   2.0795397e+00  -4.1153120e+00  -3.7704943e+00  -2.3399316e+00  -6.1363138e+00   5.8818639e-01  -1.9509090e+00   5.3453928e+00   4.6900512e+00  -4.6047519e+00  -5.1858295e+00  -2.1239289e+00  -6.5549348e+00  -3.2162224e-01  -6.2766944e-01   2.2986089e+00   2.4635474e+00   4.2915560e+00   2.0752102e+00   4.6268279e+00   3.1586014e+00  -4.2661565e+00  -4.3932616e-01   1.9706093e+00   4.9023282e+00   3.8920487e+00
  -3.8572897e+00  -3.5706560e+00  -1.7059266e+00  -3.0491451e+00   1.2472533e+00   1.7178119e-02   4.1304830e+00   2.1956090e+00   6.6095646e+00   5.3621267e+00  -4.8870713e+00  -5.8054911e+00  -3.7698256e+00  -4.7582818e+00   4.4712475e+00   3.2165621e+00  -2.4467296e+00   1.4132889e+00   3.5202888e+00  -4.0702793e+00   5.4247497e+00  -2.8803688e+00  -3.0427741e+00  -3.4992915e-01  -9.9958521e-01   1.6160002e+00   9.1506559e-01   2.6064232e+00   2.1152705e+00   3.5229128e+00   3.0341457e+00  -3.3082193e+00  -3.8339902e+00  -3.3194977e-01  -1.8987644e+00   2.9564966e+00   9.4967324e-01   5.7520274e+00   3.9813605e+00  -3.1284732e+00  -4.6311866e+00  -1.3972515e+00  -4.1292817e+00  -2.5544283e-01  -3.2163021e+00   1.8048707e+00  -1.3945378e+00   4.8504046e+00   2.0128456e+00  -4.1773573e+00  -3.8729054e+00  -2.3463398e+00  -6.1452934e+00   5.8296448e-01  -1.9255151e+00   5.5148529e+00   4.7422103e+00  -4.6000949e+00  -5.3732368e+00  -2.2919866e+00  -6.6477481e+00  -1.6594499e-01  -5.8527630e-01   2.5168248e+00   2.5607878e+00   4.5732807e+00   2.2229560e+00   4.9070543e+00   3.4163602e+00  -4.5160037e+00  -5.6555980e-01   1.9793839e+00   5.0263017e+00   4.1631921e+00
  -4.0708790e+00  -3.7486744e+00  -1.8324951e+00  -3.1801818e+00   1.2269830e+00   1.6870162e-01   4.1952572e+00   2.2036867e+00   6.8085947e+00   5.5754151e+00  -4.9265795e+00  -5.8732319e+00  -3.7581325e+00  -4.6917720e+00   4.5714626e+00   3.2183675e+00  -2.6875415e+00   1.3705005e+00   3.5851507e+00  -4.3490401e+00   5.6894769e+00  -3.1117430e+00  -3.2643404e+00  -4.6266392e-01  -1.0748449e+00   1.5619453e+00   9.5688340e-01   2.6117229e+00   2.1529731e+00   3.5789251e+00   3.0570910e+00  -3.5374124e+00  -4.0435400e+00  -3.9759722e-01  -1.8929258e+00   2.9815316e+00   1.0155913e+00   5.8210983e+00   4.0083699e+00  -3.1971515e+00  -4.6966448e+00  -1.4493076e+00  -4.0621443e+00  -2.6161813e-01  -3.0717769e+00   1.8091470e+00  -1.2956319e+00   4.8978786e+00   1.9673771e+00  -4.2416034e+00  -3.9866872e+00  -2.3464837e+00  -6.1385608e+00   5.9165851e-01  -1.8707413e+00   5.6865768e+00   4.8002705e+00  -4.6153555e+00  -5.5599223e+00  -2.4646902e+00  -6.7281351e+00  -2.8059037e-02  -5.3557399e-01   2.7089140e+00   2.6487202e+00   4.8231306e+00   2.3493473e+00   5.1387958e+00   3.6280484e+00  -4.7696534e+00  -6.9128743e-01   1.9867929e+00   5.1377363e+00   4.3805012e+00
  -4.2896480e+00  -3.9449448e+00  -1.9606102e+00  -3.3052770e+00   1.2155076e+00   3.3705121e-01   4.2642489e+00   2.2283116e+00   6.9785653e+00   5.7600880e+00  -4.9645657e+00  -5.9341387e+00  -3.7318372e+00  -4.5975899e+00   4.6759406e+00   3.2422734e+00  -2.9263973e+00   1.3280662e+00   3.6479114e+00  -4.6371745e+00   5.9101644e+00  -3.3392801e+00  -3.4818768e+00  -5.7369871e-01  -1.1420628e+00   1.5077416e+00   1.0024315e+00   2.6148937e+00   2.1910082e+00   3.6333156e+00   3.0866986e+00  -3.7635643e+00  -4.2583212e+00  -4.6052331e-01  -1.8762502e+00   3.0133863e+00   1.0966380e+00   5.8868991e+00   4.0415469e+00  -3.2610931e+00  -4.7574691e+00  -1.4868495e+00  -3.9832341e+00  -2.4942575e-01  -2.9021060e+00   1.8341536e+00  -1.1686410e+00   4.9552384e+00   1.9450157e+00  -4.3076157e+00  -4.1111883e+00  -2.3414337e+00  -6.1160015e+00   6.1613195e-01  -1.7845800e+00   5.8579465e+00   4.8644314e+00  -4.6513185e+00  -5.7442931e+00  -2.6391529e+00  -6.7938876e+00   9.3213853e-02  -4.7599349e-01   2.8755699e+00   2.7287210e+00   5.0383368e+00   2.4532574e+00   5.3181129e+00   3.7908858e+00  -5.0244436e+00  -8.1484610e-01   1.9931895e+00   5.2342468e+00   4.5401946e+00
  -4.5106915e+00  -4.1579302e+00  -2.0896531e+00  -3.4239224e+00   1.2123098e+00   5.1969376e-01   4.3359729e+00   2.2693397e+00   7.1157424e+00   5.9128133e+00  -5.0021337e+00  -5.9886068e+00  -3.6922444e+00  -4.4745110e+00   4.7841427e+00   3.2895781e+00  -3.1604081e+00   1.2869682e+00   3.7069985e+00  -4.9314783e+00   6.0830962e+00  -3.5603441e+00  -3.6924628e+00  -6.8176875e-01  -1.2000991e+00   1.4542571e+00   1.0510172e+00   2.6159713e+00   2.2289459e+00   3.6847207e+00   3.1224772e+00  -3.9848662e+00  -4.4763463e+00  -5.2067039e-01  -1.8497434e+00   3.0512191e+00   1.1918959e+00   5.9473850e+00   4.0809399e+00  -3.3203212e+00  -4.8148921e+00  -1.5102441e+00  -3.8929585e+00  -2.1972377e-01  -2.7091196e+00   1.8792632e+00  -1.0143927e+00   5.0212414e+00   1.9469008e+00  -4.3747257e+00  -4.2452763e+00  -2.3325017e+00  -6.0777968e+00   6.5736630e-01  -1.6660329e+00   6.0256569e+00   4.9345972e+00  -4.7080448e+00  -5.9248131e+00  -2.8126424e+00  -6.8432358e+00   1.9936636e-01  -4.0448273e-01   3.0179321e+00   2.8023221e+00   5.2170197e+00   2.5342402e+00   5.4426519e+00   3.9035687e+00  -5.2772225e+00  -9.3423650e-01   1.9987430e+00   5.3138077e+00   4.6403825e+00
  -4.7306689e+00  -4.3851784e+00  -2.2186781e+00  -3.5353545e+00   1.2164175e+00   7.1382161e-01   4.4084584e+00   2.3261263e+00   7.2171327e+00   6.0313012e+00  -5.0404394e+00  -6.0371726e+00  -3.6414064e+00  -4.3221114e+00   4.8948576e+00   3.3606865e+00  -3.3863259e+00   1.2482068e+00   3.7607466e+00  -5.2281836e+00   6.2060901e+00  -3.7721554e+00  -3.8928424e+00  -7.8545836e-01  -1.2477561e+00   1.4022949e+00   1.1019921e+00   2.6147391e+00   2.2663113e+00   3.7316410e+00   3.1637446e+00  -4.1993621e+00  -4.6951283e+00  -5.7791928e-01  -1.8143756e+00   3.0935814e+00   1.3000840e+00   6.0003225e+00   4.1264650e+00  -3.3749903e+00  -4.8700465e+00  -1.5204246e+00  -3.7918173e+00  -1.7411233e-01  -2.4950949e+00   1.9427907e+00  -8.3443407e-01   5.0938522e+00   1.9734618e+00  -4.4421066e+00  -4.3874148e+00  -2.3212393e+00  -6.0244549e+00   7.1540996e-01  -1.5151516e+00   6.1859323e+00   5.0104195e+00  -4.7848948e+00  -6.1000460e+00  -2.9827379e+00  -6.8749369e+00   2.9204961e-01  -3.1956381e-01   3.1374623e+00   2.8711073e+00   5.3582269e+00   2.5925407e+00   5.5117013e+00   3.9662465e+00  -5.5244616e+00  -1.0472420e+00   2.0034544e+00   5.3748996e+00   4.6811077e+00
  -4.9459265e+00  -4.6233948e+00  -2.3464759e+00  -3.6386200e+00   1.2264585e+00   9.1641136e-01   4.4793956e+00   2.3976080e+00   7.2806269e+00   6.1143910e+00  -5.0806344e+00  -6.0804685e+00  -3.5819944e+00  -4.1408318e+00   5.0062734e+00   3.4551474e+00  -3.6006921e+00   1.2127251e+00   3.8075213e+00  -5.5230959e+00   6.2785517e+00  -3.9719172e+00  -4.0795806e+00  -8.8328639e-01  -1.2838941e+00   1.3525503e+00   1.1547384e+00   2.6107747e+00   2.3026220e+00   3.7725655e+00   3.2097058e+00  -4.4050272e+00  -4.9117626e+00  -6.3211826e-01  -1.7711201e+00   3.1385409e+00   1.4196195e+00   6.0434505e+00   4.1779472e+00  -3.4253879e+00  -4.9238661e+00  -1.5188595e+00  -3.6804739e+00  -1.1484546e-01  -2.2627216e+00   2.0221211e+00  -6.3098792e-01   5.1704027e+00   2.0244686e+00  -4.5088390e+00  -4.5357426e+00  -2.3094033e+00  -5.9568165e+00   7.8938254e-01  -1.3330314e+00   6.3347484e+00   5.0913388e+00  -4.8805693e+00  -6.2686833e+00  -3.1474493e+00  -6.8883160e+00   3.7292382e-01  -2.2035011e-01   3.2358181e+00   2.9366149e+00   5.4619223e+00   2.6290795e+00   5.5261685e+00   3.9804429e+00  -5.7624005e+00  -1.1515697e+00   2.0071861e+00   5.4166118e+00   4.6642963e+00
  -5.1526516e+00  -4.8685559e+00  -2.4716526e+00  -3.7326527e+00   1.2407381e+00   1.1242897e+00   4.5462872e+00   2.4824001e+00   7.3050906e+00   6.1620771e+00  -5.1238006e+00  -6.1191519e+00  -3.5171145e+00  -3.9319847e+00   5.1160742e+00   3.5717198e+00  -3.8000081e+00   1.1813330e+00   3.8458354e+00  -5.8117436e+00   6.3014414e+00  -4.1569556e+00  -4.2492421e+00  -9.7380086e-01  -1.3075522e+00   1.3055704e+00   1.2086488e+00   2.6035110e+00   2.3374221e+00   3.8060877e+00   3.2595221e+00  -4.5998591e+00  -5.1230286e+00  -6.8311426e-01  -1.7209938e+00   3.1838290e+00   1.5486848e+00   6.0746395e+00   4.2351429e+00  -3.4719291e+00  -4.9769986e+00  -1.5074836e+00  -3.5598117e+00  -4.4709171e-02  -2.0150452e+00   2.1138818e+00  -4.0688034e-01   5.2477705e+00   2.0990984e+00  -4.5739640e+00  -4.6881612e+00  -2.2988923e+00  -5.8760317e+00   8.7753329e-01  -1.1217597e+00   6.4680492e+00   5.1766121e+00  -4.9931725e+00  -6.4295510e+00  -3.3052944e+00  -6.8832706e+00   4.4352833e-01  -1.0653200e-01   3.3147322e+00   3.0002538e+00   5.5289232e+00   2.6454040e+00   5.4884845e+00   3.9489223e+00  -5.9872015e+00  -1.2450057e+00   2.0096983e+00   5.4387018e+00   4.5936190e+00
  -5.3470352e+00  -5.1160830e+00  -2.5927208e+00  -3.8163598e+00   1.2573342e+00   1.3342094e+00   4.6066024e+00   2.5788938e+00   7.2903983e+00   6.1754715e+00  -5.1708773e+00  -6.1538218e+00  -3.4500793e+00  -3.6977070e+00   5.2215583e+00   3.7084624e+00  -3.9809225e+00   1.1546361e+00   3.8744556e+00  -6.0895518e+00   6.2771727e+00  -4.3248575e+00  -4.3985785e+00  -1.0556770e+00  -1.3180637e+00   1.2617214e+00   1.2631044e+00   2.5923070e+00   2.3703157e+00   3.8310172e+00   3.3123726e+00  -4.7819722e+00  -5.3255204e+00  -7.3078435e-01  -1.6650893e+00   3.2269980e+00   1.6853019e+00   6.0920240e+00   4.2977645e+00  -3.5151447e+00  -5.0297383e+00  -1.4885956e+00  -3.4309610e+00   3.3126448e-02  -1.7553886e+00   2.2141453e+00  -1.6543799e-01   5.3225700e+00   2.1960150e+00  -4.6365150e+00  -4.8424109e+00  -2.2916535e+00  -5.7835124e+00   9.7735018e-01  -8.8431811e-01   6.5819551e+00   5.2653343e+00  -5.1202744e+00  -6.5816115e+00  -3.4553288e+00  -6.8602384e+00   5.0518364e-01   2.1658637e-02   3.3759014e+00   3.0632326e+00   5.5607897e+00   2.6436092e+00   5.4024355e+00   3.8755113e+00  -6.1951206e+00  -1.3255754e+00   2.0106951e+00   5.4416095e+00   4.4742810e+00
  -5.5254486e+00  -5.3610419e+00  -2.7081965e+00  -3.8887075e+00   1.2742030e+00   1.5429346e+00   4.6579239e+00   2.6853587e+00   7.2374131e+00   6.1567098e+00  -5.2225879e+00  -6.1849316e+00  -3.3841513e+00  -3.4408468e+00   5.3197743e+00   3.8628442e+00  -4.1404150e+00   1.1329753e+00   3.8924915e+00  -6.3520287e+00   6.2094413e+00  -4.4736059e+00  -4.5247124e+00  -1.1278141e+00  -1.3151593e+00   1.2211638e+00   1.3174521e+00   2.5765213e+00   2.4009954e+00   3.8464743e+00   3.3675048e+00  -4.9496930e+00  -5.5157893e+00  -7.7506763e-01  -1.6045943e+00   3.2655851e+00   1.8274099e+00   6.0941202e+00   4.3654901e+00  -3.5556615e+00  -5.0819872e+00  -1.4647299e+00  -3.2952910e+00   1.1527068e-01  -1.4872473e+00   2.3186552e+00   8.9641624e-02   5.3913480e+00   2.3134581e+00  -4.6955331e+00  -4.9961360e+00  -2.2895683e+00  -5.6808618e+00   1.0857118e+00  -6.2444789e-01   6.6729404e+00   5.3564502e+00  -5.2589920e+00  -6.7239474e+00  -3.5971306e+00  -6.8201340e+00   5.5893200e-01   1.6349434e-01   3.4208872e+00   3.1265022e+00   5.5596763e+00   2.6262237e+00   5.2729322e+00   3.7648825e+00  -6.3826779e+00  -1.3916972e+00   2.0098736e+00   5.4264356e+00   4.3127319e+00
  -5.6846140e+00  -5.5983742e+00  -2.8166974e+00  -3.9488018e+00   1.2892906e+00   1.7473342e+00   4.6980793e+00   2.8000390e+00   7.1479160e+00   6.1088077e+00  -5.2793673e+00  -6.2127126e+00  -3.3222807e+00  -3.1648105e+00   5.4076606e+00   4.0318610e+00  -4.2759717e+00   1.1163792e+00   3.8994648e+00  -6.5949477e+00   6.1030056e+00  -4.6016959e+00  -4.6253041e+00  -1.1894221e+00  -1.2990461e+00   1.1838375e+00   1.3709876e+00   2.5555863e+00   2.4292609e+00   3.8519656e+00   3.4242753e+00  -5.1016444e+00  -5.6905015e+00  -8.1599237e-01  -1.5407923e+00   3.2972628e+00   1.9729425e+00   6.0799019e+00   4.4379727e+00  -3.5941773e+00  -5.1332491e+00  -1.4385135e+00  -3.1543685e+00   1.9828181e-01  -1.2141642e+00   2.4230534e+00   3.5444097e-01   5.4507610e+00   2.4493343e+00  -4.7500637e+00  -5.1469434e+00  -2.2943247e+00  -5.5697892e+00   1.1990703e+00  -3.4648444e-01   6.7379762e+00   5.4487602e+00  -5.4060696e+00  -6.8557537e+00  -3.7307485e+00  -6.7642659e+00   6.0551970e-01   3.1780074e-01   3.4510390e+00   3.1907093e+00   5.5281574e+00   2.5960652e+00   5.1057336e+00   3.6223079e+00  -6.5468128e+00  -1.4423178e+00   2.0069699e+00   5.3948814e+00   4.1163294e+00
  -5.8217696e+00  -5.8231314e+00  -2.9170306e+00  -3.9959567e+00   1.3006405e+00   1.9444777e+00   4.7252552e+00   2.9212362e+00   7.0244958e+00   6.0354735e+00  -5.3412946e+00  -6.2371143e+00  -3.2668598e+00  -2.8733729e+00   5.4821827e+00   4.2121608e+00  -4.3857334e+00   1.1045350e+00   3.8953549e+00  -6.8145293e+00   5.9634258e+00  -4.7082260e+00  -4.6986912e+00  -1.2400949e+00  -1.2704572e+00   1.1494570e+00   1.4229426e+00   2.5290732e+00   2.4550349e+00   3.8474342e+00   3.4821791e+00  -5.2368148e+00  -5.8465904e+00  -8.5369944e-01  -1.4750431e+00   3.3199822e+00   2.1199037e+00   6.0488559e+00   4.5148446e+00  -3.6314252e+00  -5.1826471e+00  -1.4125191e+00  -3.0098799e+00   2.7883074e-01  -9.3959003e-01   2.5231029e+00   6.2498314e-01   5.4977380e+00   2.6013078e+00  -4.7991460e+00  -5.2924383e+00  -2.3072892e+00  -5.4520105e+00   1.3136507e+00  -5.5172855e-02   6.7746436e+00   5.5409176e+00  -5.5579603e+00  -6.9763306e+00  -3.8566163e+00  -6.6942366e+00   6.4541728e-01   4.8300037e-01   3.4674346e+00   3.2561564e+00   5.4690406e+00   2.5560707e+00   4.9071361e+00   3.4533991e+00  -6.6850203e+00  -1.4770180e+00   2.0018045e+00   5.3491632e+00   3.8929657e+00
  -5.9347971e+00  -6.0307024e+00  -3.0082677e+00  -4.0297430e+00   1.3064927e+00   2.1317269e+00   4.7380850e+00   3.0473806e+00   6.8704063e+00   5.9408929e+00  -5.4080370e+00  -6.2577651e+00  -3.2195233e+00  -2.5704702e+00   5.5404612e+00   4.4001638e+00  -4.4686044e+00   1.0967805e+00   3.8806192e+00  -7.0075882e+00   5.7967903e+00  -4.7929514e+00  -4.7439826e+00  -1.2798603e+00  -1.2306660e+00   1.1175204e+00   1.4724790e+00   2.4967465e+00   2.4783618e+00   3.8332874e+00   3.5408651e+00  -5.3546050e+00  -5.9813979e+00  -8.8845728e-01  -1.4087449e+00   3.3320829e+00   2.2664310e+00   6.0009987e+00   4.5957185e+00  -3.6681298e+00  -5.2289675e+00  -1.3891253e+00  -2.8635352e+00   3.5384966e-01  -6.6674082e-01   2.6148869e+00   8.9739056e-01   5.5296118e+00   2.7668816e+00  -4.8417991e+00  -5.4302533e+00  -2.3293873e+00  -5.3291472e+00   1.4256518e+00   2.4452449e-01   6.7812025e+00   5.6314298e+00  -5.7109106e+00  -7.0850724e+00  -3.9754470e+00  -6.6118406e+00   6.7886908e-01   6.5714951e-01   3.4708411e+00   3.3227665e+00   5.3851835e+00   2.5091092e+00   4.6836588e+00   3.2638458e+00  -6.7954529e+00  -1.4960800e+00   1.9943163e+00   5.2919075e+00   3.6506836e+00
  -6.0223129e+00  -6.2170112e+00  -3.0897963e+00  -4.0500147e+00   1.3053680e+00   2.3068145e+00   4.7357109e+00   3.1770718e+00   6.6894033e+00   5.8294976e+00  -5.4788019e+00  -6.2739589e+00  -3.1810128e+00  -2.2599952e+00   5.5798862e+00   4.5921772e+00  -4.5243151e+00   1.0921169e+00   3.8561845e+00  -7.1716611e+00   5.6094277e+00  -4.8563006e+00  -4.7611100e+00  -1.3092034e+00  -1.1814630e+00   1.0873293e+00   1.5186908e+00   2.4586013e+00   2.4993947e+00   3.8103917e+00   3.6001387e+00  -5.4548447e+00  -6.0927880e+00  -9.2066590e-01  -1.3432826e+00   3.3323787e+00   2.4108432e+00   5.9368689e+00   4.6801832e+00  -3.7049551e+00  -5.2707159e+00  -1.3703934e+00  -2.7169542e+00   4.2065842e-01  -3.9846466e-01   2.6949778e+00   1.1680277e+00   5.5442260e+00   2.9434667e+00  -4.8770110e+00  -5.5580623e+00  -2.3610048e+00  -5.2026274e+00   1.5314359e+00   5.4761668e-01   6.7566335e+00   5.7186549e+00  -5.8610399e+00  -7.1814668e+00  -4.0881130e+00  -6.5189583e+00   7.0596148e-01   8.3796813e-01   3.4617040e+00   3.3900531e+00   5.2793272e+00   2.4577928e+00   4.4417341e+00   3.0591662e+00  -6.8769843e+00  -1.5005071e+00   1.9845857e+00   5.2260258e+00   3.3973022e+00
  -6.0837046e+00  -6.3786665e+00  -3.1613442e+00  -4.0569087e+00   1.2961336e+00   2.4679045e+00   4.7178158e+00   3.3090967e+00   6.4855717e+00   5.7057284e+00  -5.5523068e+00  -6.2846638e+00  -3.1511208e+00  -1.9456193e+00   5.5982102e+00   4.7844929e+00  -4.5534278e+00   1.0892471e+00   3.8234104e+00  -7.3050781e+00   5.4076322e+00  -4.8993417e+00  -4.7508236e+00  -1.3290564e+00  -1.1250942e+00   1.0580232e+00   1.5606133e+00   2.4148833e+00   2.5183710e+00   3.7800359e+00   3.6599463e+00  -5.5377804e+00  -6.1792222e+00  -9.5084632e-01  -1.2799662e+00   3.3202108e+00   2.5516652e+00   5.8574871e+00   4.7677888e+00  -3.7424470e+00  -5.3061734e+00  -1.3579670e+00  -2.5715586e+00   4.7706350e-01  -1.3713253e-01   2.7605685e+00   1.4336137e+00   5.5399965e+00   3.1284286e+00  -4.9037391e+00  -5.6735917e+00  -2.4019211e+00  -5.0735985e+00   1.6276940e+00   8.4925609e-01   6.7006439e+00   5.8008026e+00  -6.0044190e+00  -7.2650963e+00  -4.1955234e+00  -6.4174644e+00   7.2669589e-01   1.0228657e+00   3.4401540e+00   3.4570974e+00   5.1539601e+00   2.4042941e+00   4.1874265e+00   2.8444852e+00  -6.9292246e+00  -1.4919919e+00   1.9728447e+00   5.1545862e+00   3.1400751e+00
  -6.1191125e+00  -6.5130677e+00  -3.2229705e+00  -4.0508185e+00   1.2780518e+00   2.6136255e+00   4.6846256e+00   3.4424124e+00   6.2631535e+00   5.5738072e+00  -5.6267643e+00  -6.2885547e+00  -3.1287160e+00  -1.6306505e+00   5.5936212e+00   4.9734626e+00  -4.5572877e+00   1.0866375e+00   3.7840254e+00  -7.4069896e+00   5.1974044e+00  -4.9237008e+00  -4.7146306e+00  -1.3407519e+00  -1.0641632e+00   1.0286285e+00   1.5972416e+00   2.3660905e+00   2.5355697e+00   3.7438712e+00   3.7203417e+00  -5.6040263e+00  -6.2397952e+00  -9.7961162e-01  -1.2199673e+00   3.2954655e+00   2.6876273e+00   5.7642932e+00   4.8580246e+00  -3.7809708e+00  -5.3334546e+00  -1.3529971e+00  -2.4284778e+00   5.2142920e-01   1.1543252e-01   2.8095624e+00   1.6912942e+00   5.5159545e+00   3.3191113e+00  -4.9209142e+00  -5.7746277e+00  -2.4512754e+00  -4.9428630e+00   1.7115815e+00   1.1448820e+00   6.6136536e+00   5.8759284e+00  -6.1371408e+00  -7.3356395e+00  -4.2985058e+00  -6.3091474e+00   7.4105705e-01   1.2089658e+00   3.4060402e+00   3.5225365e+00   5.0112214e+00   2.3501885e+00   3.9261970e+00   2.6243486e+00  -6.9524932e+00  -1.4728291e+00   1.9594720e+00   5.0806784e+00   2.8853974e+00
  -6.1293595e+00  -6.6184476e+00  -3.2750214e+00  -4.0323432e+00   1.2508115e+00   2.7430756e+00   4.6368854e+00   3.5760967e+00   6.0263836e+00   5.4375264e+00  -5.6998876e+00  -6.2840665e+00  -3.1118506e+00  -1.3179517e+00   5.5647942e+00   5.1555464e+00  -4.5379127e+00   1.0826024e+00   3.7400383e+00  -7.4773372e+00   4.9842178e+00  -4.9314387e+00  -4.6546901e+00  -1.3459375e+00  -1.0015022e+00   9.9812201e-01   1.6275577e+00   2.3129589e+00   2.5512630e+00   3.7038176e+00   3.7814326e+00  -5.6544841e+00  -6.2742174e+00  -1.0076162e+00  -1.1642577e+00   3.2585656e+00   2.8176372e+00   5.6590650e+00   4.9502799e+00  -3.8206473e+00  -5.3505552e+00  -1.3560926e+00  -2.2884822e+00   5.5272148e-01   3.5797922e-01   2.8406228e+00   1.9386651e+00   5.4717452e+00   3.5128340e+00  -4.9274533e+00  -5.8590253e+00  -2.5075727e+00  -4.8108433e+00   1.7808172e+00   1.4303262e+00   6.4967582e+00   5.9419352e+00  -6.2553876e+00  -7.3928769e+00  -4.3977020e+00  -6.1956528e+00   7.4906734e-01   1.3931370e+00   3.3589818e+00   3.5845682e+00   4.8528449e+00   2.2963290e+00   3.6627209e+00   2.4025814e+00  -6.9477456e+00  -1.4457788e+00   1.9449743e+00   5.0072801e+00   2.6385719e+00
  -6.1158334e+00  -6.6938535e+00  -3.3180505e+00  -4.0022164e+00   1.2145447e+00   2.8557948e+00   4.5758080e+00   3.7092723e+00   5.7793378e+00   5.3000645e+00  -5.7689191e+00  -6.2694670e+00  -3.0979320e+00  -1.0099235e+00   5.5109219e+00   5.3273305e+00  -4.4978410e+00   1.0754093e+00   3.6936280e+00  -7.5167714e+00   4.7728194e+00  -4.9248820e+00  -4.5736571e+00  -1.3464547e+00  -9.4001735e-01   9.6550964e-01   1.6505648e+00   2.2564324e+00   2.5656594e+00   3.6619529e+00   3.8433096e+00  -5.6902300e+00  -6.2827550e+00  -1.0354826e+00  -1.1135584e+00   3.2104343e+00   2.9407262e+00   5.5438222e+00   5.0437917e+00  -3.8612874e+00  -5.3553949e+00  -1.3672914e+00  -2.1519535e+00   5.7052873e-01   5.8979713e-01   2.8531841e+00   2.1737467e+00   5.4076079e+00   3.7068612e+00  -4.9222747e+00  -5.9247285e+00  -2.5687281e+00  -4.6775857e+00   1.8337448e+00   1.7018732e+00   6.3516730e+00   5.9965633e+00  -6.3554917e+00  -7.4367028e+00  -4.4934832e+00  -6.0784493e+00   7.5082337e-01   1.5720310e+00   3.2984346e+00   3.6409744e+00   4.6801480e+00   2.2427630e+00   3.4007601e+00   2.1821937e+00  -6.9164620e+00  -1.4138826e+00   1.9299544e+00   4.9371208e+00   2.4036454e+00
  -6.0803279e+00  -6.7390908e+00  -3.3527106e+00  -3.9612192e+00   1.1698323e+00   2.9517137e+00   4.5030037e+00   3.8410031e+00   5.5258027e+00   5.1638337e+00  -5.8306836e+00  -6.2429475e+00  -3.0839409e+00  -7.0855301e-01   5.4317247e+00   5.4855138e+00  -4.4399332e+00   1.0633997e+00   3.6470188e+00  -7.5265263e+00   4.5670701e+00  -4.9064320e+00  -4.4744996e+00  -1.3441845e+00  -8.8251763e-01   9.2991586e-01   1.6653322e+00   2.1976248e+00   2.5788475e+00   3.6203853e+00   3.9059597e+00  -5.7123765e+00  -6.2661280e+00  -1.0637070e+00  -1.0682985e+00   3.1524407e+00   3.0559789e+00   5.4207250e+00   5.1375810e+00  -3.9023289e+00  -5.3458542e+00  -1.3860498e+00  -2.0188907e+00   5.7506264e-01   8.1063325e-01   2.8474306e+00   2.3949124e+00   5.3243352e+00   3.8983501e+00  -4.9043063e+00  -5.9697994e+00  -2.6321436e+00  -4.5428046e+00   1.8693577e+00   1.9562744e+00   6.1806670e+00   6.0373784e+00  -6.4339923e+00  -7.4671372e+00  -4.5858878e+00  -5.9588226e+00   7.4651391e-01   1.7421328e+00   3.2237755e+00   3.6891676e+00   4.4940616e+00   2.1886972e+00   3.1431011e+00   1.9653335e+00  -6.8605031e+00  -1.3802468e+00   1.9150734e+00   4.8725635e+00   2.1833178e+00
  -6.0248648e+00  -6.7546078e+00  -3.3796160e+00  -3.9100904e+00   1.1177023e+00   3.0310767e+00   4.4203919e+00   3.9701818e+00   5.2691673e+00   5.0303677e+00  -5.8816697e+00  -6.2027308e+00  -3.0666711e+00  -4.1552027e-01   5.3274463e+00   5.6268686e+00  -4.3671524e+00   1.0451189e+00   3.6023477e+00  -7.5082614e+00   4.3698257e+00  -4.8783514e+00  -4.3602878e+00  -1.3408744e+00  -8.3153852e-01   8.9068071e-01   1.6710449e+00   2.1377736e+00   2.5907439e+00   3.5811160e+00   3.9691718e+00  -5.7219216e+00  -6.2253820e+00  -1.0925502e+00  -1.0285889e+00   3.0863260e+00   3.1624516e+00   5.2919629e+00   5.2303799e+00  -3.9427759e+00  -5.3198225e+00  -1.4112459e+00  -1.8889556e+00   5.6714342e-01   1.0205634e+00   2.8242479e+00   2.6007822e+00   5.2232059e+00   4.0842851e+00  -4.8724915e+00  -5.9924642e+00  -2.6948160e+00  -4.4059684e+00   1.8872914e+00   2.1907178e+00   5.9864848e+00   6.0617612e+00  -6.4876878e+00  -7.4843461e+00  -4.6745908e+00  -5.8378946e+00   7.3642210e-01   1.8998258e+00   3.1343921e+00   3.7262567e+00   4.2951949e+00   2.1325129e+00   2.8915528e+00   1.7532916e+00  -6.7819478e+00  -1.3478059e+00   1.9010043e+00   4.8154863e+00   1.9789258e+00
  -5.9515128e+00  -6.7413726e+00  -3.3991956e+00  -3.8494403e+00   1.0596142e+00   3.0943556e+00   4.3301006e+00   4.0954147e+00   5.0123420e+00   4.9002538e+00  -5.9181370e+00  -6.1471924e+00  -3.0429678e+00  -1.3234805e-01   5.1988316e+00   5.7481852e+00  -4.2823400e+00   1.0194457e+00   3.5615323e+00  -7.4638838e+00   4.1828719e+00  -4.8425517e+00  -4.2339930e+00  -1.3379554e+00  -7.8917192e-01   8.4745635e-01   1.6670575e+00   2.0781908e+00   2.6010518e+00   3.5459056e+00   4.0324416e+00  -5.7195925e+00  -6.1617431e+00  -1.1219225e+00  -9.9421047e-01   3.0141249e+00   3.2590928e+00   5.1596542e+00   5.3205605e+00  -3.9811487e+00  -5.2752580e+00  -1.4411970e+00  -1.7615474e+00   5.4816992e-01   1.2198332e+00   2.7851518e+00   2.7900992e+00   5.1059156e+00   4.2614112e+00  -4.8257875e+00  -5.9911713e+00  -2.7534678e+00  -4.2664199e+00   1.8877856e+00   2.4027658e+00   5.7722555e+00   6.0669003e+00  -6.5136885e+00  -7.4886632e+00  -4.7589011e+00  -5.7166657e+00   7.2091700e-01   2.0414715e+00   3.0297802e+00   3.7491327e+00   4.0839296e+00   2.0718305e+00   2.6469989e+00   1.5465484e+00  -6.6829219e+00  -1.3190844e+00   1.8883857e+00   4.7671919e+00   1.7904967e+00
  -5.8622134e+00  -6.7007239e+00  -3.4115503e+00  -3.7796769e+00   9.9743562e-01   3.1421583e+00   4.2343605e+00   4.2149217e+00   4.7577074e+00   4.7731168e+00  -5.9362538e+00  -6.0749891e+00  -3.0099466e+00   1.3943219e-01   5.0470931e+00   5.8462169e+00  -4.1879995e+00   9.8571014e-01   3.5261450e+00  -7.3953755e+00   4.0069072e+00  -4.8004048e+00  -4.0982902e+00  -1.3363714e+00  -7.5691510e-01   8.0029380e-01   1.6529474e+00   2.0202124e+00   2.6092360e+00   3.5161478e+00   4.0948865e+00  -5.7057068e+00  -6.0764759e+00  -1.1512785e+00  -9.6461583e-01   2.9380753e+00   3.3446791e+00   5.0257509e+00   5.4060771e+00  -4.0154488e+00  -5.2102745e+00  -1.4736922e+00  -1.6358993e+00   5.2007442e-01   1.4086857e+00   2.7321975e+00   2.9616048e+00   4.9744880e+00   4.4261777e+00  -4.7631605e+00  -5.9646633e+00  -2.8046944e+00  -4.1235235e+00   1.8716247e+00   2.5902719e+00   5.5414002e+00   6.0497987e+00  -6.5094750e+00  -7.4806140e+00  -4.8377898e+00  -5.5960705e+00   7.0044112e-01   2.1635041e+00   2.9096439e+00   3.7545717e+00   3.8605354e+00   2.0036249e+00   2.4095046e+00   1.3448665e+00  -6.5654376e+00  -1.2959783e+00   1.8777757e+00   4.7283299e+00   1.6168764e+00
  -5.7586260e+00  -6.6342421e+00  -3.4163290e+00  -3.7009564e+00   9.3340009e-01   3.1751442e+00   4.1353931e+00   4.3264646e+00   4.5070972e+00   4.6476612e+00  -5.9322587e+00  -5.9851861e+00  -2.9651761e+00   3.9812278e-01   4.8738694e+00   5.9176383e+00  -4.0861145e+00   9.4378900e-01   3.4973037e+00  -7.3046370e+00   3.8415904e+00  -4.7525845e+00  -3.9553972e+00  -1.3364349e+00  -7.3555160e-01   7.4970817e-01   1.6285629e+00   1.9651451e+00   2.6145129e+00   3.4927663e+00   4.1551818e+00  -5.6800642e+00  -5.9707594e+00  -1.1795347e+00  -9.3894709e-01   2.8605198e+00   3.4177737e+00   4.8919515e+00   5.4844293e+00  -4.0431519e+00  -5.1232467e+00  -1.5060453e+00  -1.5111847e+00   4.8525899e-01   1.5871989e+00   2.6678752e+00   3.1139364e+00   4.8311863e+00   4.5747079e+00  -4.6835866e+00  -5.9120541e+00  -2.8451250e+00  -3.9768200e+00   1.8400607e+00   2.7512962e+00   5.2975325e+00   6.0073061e+00  -6.4729624e+00  -7.4609395e+00  -4.9099465e+00  -5.4770399e+00   6.7550027e-01   2.2625367e+00   2.7739911e+00   3.7393465e+00   3.6253030e+00   1.9243843e+00   2.1784689e+00   1.1474230e+00  -6.4312458e+00  -1.2795752e+00   1.8696080e+00   4.6988554e+00   1.4559190e+00
  -5.6420209e+00  -6.5436246e+00  -3.4126422e+00  -3.6131620e+00   8.7004522e-01   3.1939552e+00   4.0353034e+00   4.4273198e+00   4.2618125e+00   4.5217703e+00  -5.9026401e+00  -5.8773734e+00  -2.9068200e+00   6.4173756e-01   4.6811755e+00   5.9590347e+00  -3.9780133e+00   8.9416645e-01   3.4755855e+00  -7.1933629e+00   3.6856470e+00  -4.6989686e+00  -3.8069579e+00  -1.3377292e+00  -7.2507408e-01   6.9671247e-01   1.5940609e+00   1.9142137e+00   2.6158617e+00   3.4761312e+00   4.2115247e+00  -5.6418845e+00  -5.8455956e+00  -1.2050288e+00  -9.1606631e-01   2.7838085e+00   3.4767187e+00   4.7596405e+00   5.5526612e+00  -4.0612390e+00  -5.0129406e+00  -1.5351742e+00  -1.3866237e+00   4.4650940e-01   1.7551518e+00   2.5949886e+00   3.2455609e+00   4.6784098e+00   4.7028134e+00  -4.5860612e+00  -5.8329055e+00  -2.8715856e+00  -3.8261730e+00   1.7947256e+00   2.8840354e+00   5.0443628e+00   5.9361804e+00  -6.4025752e+00  -7.4306085e+00  -4.9738595e+00  -5.3605568e+00   6.4665983e-01   2.3354752e+00   2.6232228e+00   3.7003477e+00   3.3786769e+00   1.8303130e+00   1.9528194e+00   9.5297859e-01  -6.2817294e+00  -1.2700292e+00   1.8641535e+00   4.6780179e+00   1.3047387e+00
  -5.5132080e+00  -6.4306036e+00  -3.3990356e+00  -3.5159174e+00   8.1012603e-01   3.1991676e+00   3.9359759e+00   4.5142983e+00   4.0226740e+00   4.3926672e+00  -5.8443257e+00  -5.7517563e+00  -2.8337380e+00   8.6793688e-01   4.4713501e+00   5.9669379e+00  -3.8642958e+00   8.3795348e-01   3.4609677e+00  -7.0629612e+00   3.5370344e+00  -4.6386029e+00  -3.6539804e+00  -1.3390709e+00  -7.2465870e-01   6.4281204e-01   1.5499288e+00   1.8685058e+00   2.6120528e+00   3.4660109e+00   4.2616390e+00  -5.5898067e+00  -5.7017609e+00  -1.2255293e+00  -8.9460060e-01   2.7101897e+00   3.5196666e+00   4.6298336e+00   5.6074051e+00  -4.0662705e+00  -4.8786532e+00  -1.5577129e+00  -1.2615809e+00   4.0688312e-01   1.9119359e+00   2.5165223e+00   3.3547610e+00   4.5186046e+00   4.8060554e+00  -4.4696280e+00  -5.7272931e+00  -2.8812619e+00  -3.6718894e+00   1.7375385e+00   2.9867831e+00   4.7856001e+00   5.8331932e+00  -6.2973286e+00  -7.3908259e+00  -5.0279156e+00  -5.2476975e+00   6.1454955e-01   2.3796331e+00   2.4582111e+00   3.6347092e+00   3.1213907e+00   1.7175646e+00   1.7312319e+00   7.6007452e-01  -6.1178385e+00  -1.2665085e+00   1.8614858e+00   4.6643862e+00   1.1600068e+00
  -5.3725237e+00  -6.2968868e+00  -3.3735189e+00  -3.4086308e+00   7.5650142e-01   3.1912704e+00   3.8389855e+00   4.5838285e+00   3.7900992e+00   4.2571359e+00  -5.7548684e+00  -5.6092114e+00  -2.7455401e+00   1.0740347e+00   4.2470032e+00   5.9379140e+00  -3.7448267e+00   7.7685742e-01   3.4528042e+00  -6.9145226e+00   3.3931628e+00  -4.5697407e+00  -3.4968337e+00  -1.3385405e+00  -7.3269423e-01   5.8995382e-01   1.4969889e+00   1.8289169e+00   2.6016961e+00   3.4615589e+00   4.3028208e+00  -5.5219487e+00  -5.5398034e+00  -1.2383074e+00  -8.7300082e-01   2.6417037e+00   3.5446530e+00   4.5031558e+00   5.6449757e+00  -4.0545186e+00  -4.7203416e+00  -1.5701548e+00  -1.1356473e+00   3.6957101e-01   2.0565255e+00   2.4355000e+00   3.4396773e+00   4.3541566e+00   4.8798557e+00  -4.3334274e+00  -5.5958556e+00  -2.8718502e+00  -3.5147971e+00   1.6706146e+00   3.0579298e+00   4.5248662e+00   5.6952768e+00  -6.1569142e+00  -7.3430180e+00  -5.0705094e+00  -5.1396488e+00   5.7987467e-01   2.3928431e+00   2.2803555e+00   3.5399361e+00   2.8545907e+00   1.5825045e+00   1.5123726e+00   5.6725101e-01  -5.9400734e+00  -1.2672183e+00   1.8614552e+00   4.6559153e+00   1.0182830e+00
  -5.2198643e+00  -6.1441406e+00  -3.3336682e+00  -3.2905754e+00   7.1199565e-01   3.1706682e+00   3.7455197e+00   4.6320921e+00   3.5642067e+00   4.1117836e+00  -5.6326193e+00  -5.4512991e+00  -2.6426067e+00   1.2570805e+00   4.0109602e+00   5.8687025e+00  -3.6187998e+00   7.1310293e-01   3.4498359e+00  -6.7488341e+00   3.2511581e+00  -4.4899596e+00  -3.3353094e+00  -1.3335858e+00  -7.4686814e-01   5.4042922e-01   1.4363793e+00   1.7960931e+00   2.5833026e+00   3.4613362e+00   4.3320309e+00  -5.4360346e+00  -5.3600907e+00  -1.2402693e+00  -8.4961332e-01   2.5800782e+00   3.5497051e+00   4.3798338e+00   5.6615129e+00  -4.0221485e+00  -4.5387324e+00  -1.5690321e+00  -1.0087049e+00   3.3773433e-01   2.1875051e+00   2.3548346e+00   3.4984051e+00   4.1873051e+00   4.9196726e+00  -4.1767716e+00  -5.4398226e+00  -2.8416933e+00  -3.3562752e+00   1.5961750e+00   3.0960053e+00   4.2656141e+00   5.5197054e+00  -5.9817804e+00  -7.2888054e+00  -5.1001610e+00  -5.0376982e+00   5.4342913e-01   2.3735545e+00   2.0916169e+00   3.4140299e+00   2.5799371e+00   1.4219813e+00   1.2951359e+00   3.7327181e-01  -5.7485260e+00  -1.2695049e+00   1.8636667e+00   4.6500488e+00   8.7635677e-01
  -5.0547727e+00  -5.9739907e+00  -3.2767900e+00  -3.1609896e+00   6.7924080e-01   3.1377103e+00   3.6563246e+00   4.6552159e+00   3.3449420e+00   3.9533414e+00  -5.4768699e+00  -5.2802280e+00  -2.5260695e+00   1.4140158e+00   3.7662095e+00   5.7564060e+00  -3.4848657e+00   6.4930693e-01   3.4502410e+00  -6.5664428e+00   3.1081511e+00  -4.3963435e+00  -3.1687329e+00  -1.3211897e+00  -7.6430496e-01   4.9673561e-01   1.3695158e+00   1.7703812e+00   2.5553619e+00   3.4633734e+00   4.3460309e+00  -5.3295720e+00  -5.1628974e+00  -1.2281440e+00  -8.2276340e-01   2.5266268e+00   3.5329835e+00   4.2597138e+00   5.6531746e+00  -3.9654434e+00  -4.3353909e+00  -1.5511174e+00  -8.8096960e-01   3.1432490e-01   2.3031563e+00   2.2771828e+00   3.5291416e+00   4.0200574e+00   4.9212100e+00  -3.9992345e+00  -5.2610176e+00  -2.7898908e+00  -3.1982258e+00   1.5164675e+00   3.0997648e+00   4.0110642e+00   5.3043134e+00  -5.7732041e+00  -7.2299607e+00  -5.1156238e+00  -4.9431937e+00   5.0610379e-01   2.3209142e+00   1.8945213e+00   3.2556137e+00   2.2996766e+00   1.2336007e+00   1.0788711e+00   1.7734210e-01  -5.5429662e+00  -1.2700340e+00   1.8674714e+00   4.6438596e+00   7.3158054e-01
  -4.8765634e+00  -5.7880595e+00  -3.2001351e+00  -3.0192023e+00   6.6050731e-01   3.0927340e+00   3.5716736e+00   4.6495044e+00   3.1322042e+00   3.7789745e+00  -5.2879542e+00  -5.0987776e+00  -2.3977631e+00   1.5418850e+00   3.5158507e+00   5.5987112e+00  -3.3413180e+00   5.8831327e-01   3.4517216e+00  -6.3677457e+00   2.9615745e+00  -4.2857221e+00  -2.9961241e+00  -1.2980965e+00  -7.8174920e-01   4.6140461e-01   1.2980310e+00   1.7517826e+00   2.5164272e+00   3.4652674e+00   4.3415543e+00  -5.2000735e+00  -4.9485243e+00  -1.1987142e+00  -7.9084928e-01   2.4821655e+00   3.4929420e+00   4.1423051e+00   5.6163618e+00  -3.8810638e+00  -4.1127399e+00  -1.5136415e+00  -7.5301487e-01   3.0189862e-01   2.4015870e+00   2.2048036e+00   3.5303647e+00   3.8541200e+00   4.8806760e+00  -3.8007563e+00  -5.0618394e+00  -2.7163795e+00  -3.0429965e+00   1.4336917e+00   3.0683064e+00   3.7641463e+00   5.0477230e+00  -5.5333379e+00  -7.1683553e+00  -5.1159900e+00  -4.8574827e+00   4.6888440e-01   2.2348244e+00   1.6921290e+00   3.0640499e+00   2.0166752e+00   1.0159789e+00   8.6356836e-01  -2.0698378e-02  -5.3229697e+00  -1.2650302e+00   1.8719645e+00   4.6342179e+00   5.8216297e-01
  -4.6844830e+00  -5.5880083e+00  -3.1011457e+00  -2.8647634e+00   6.5753586e-01   3.0361210e+00   3.4913703e+00   4.6117001e+00   2.9259759e+00   3.5865868e+00  -5.0672998e+00  -4.9101824e+00  -2.2601422e+00   1.6380853e+00   3.2630435e+00   5.3941284e+00  -3.1863174e+00   5.3300012e-01   3.4516242e+00  -6.1531099e+00   2.8094424e+00  -4.1549491e+00  -2.8163900e+00  -1.2610745e+00  -7.9578387e-01   4.3680919e-01   1.2236970e+00   1.7399216e+00   2.4652048e+00   3.4643122e+00   4.3155104e+00  -5.0452999e+00  -4.7174329e+00  -1.1490723e+00  -7.5244271e-01   2.4469500e+00   3.4284969e+00   4.0268370e+00   5.5479704e+00  -3.7663120e+00  -3.8740198e+00  -1.4545081e+00  -6.2577545e-01   3.0243648e-01   2.4808944e+00   2.1394420e+00   3.5010272e+00   3.6908551e+00   4.7950464e+00  -3.5817467e+00  -4.8452238e+00  -2.6219799e+00  -2.8932554e+00   1.3499380e+00   3.0012122e+00   3.5274683e+00   4.7495752e+00  -5.2652229e+00  -7.1058954e+00  -5.1007742e+00  -4.7818288e+00   4.3283511e-01   2.1159795e+00   1.4879703e+00   2.8395496e+00   1.7344062e+00   7.6896323e-01   6.4999695e-01  -2.2022354e-01  -5.0880770e+00  -1.2505645e+00   1.8759996e+00   4.6179796e+00   4.2740316e-01
  -4.4778837e+00  -5.3755869e+00  -2.9777173e+00  -2.6975781e+00   6.7138316e-01   2.9683534e+00   3.4147793e+00   4.5392528e+00   2.7264386e+00   3.3750897e+00  -4.8174271e+00  -4.7179894e+00  -2.1161732e+00   1.7006297e+00   3.0109604e+00   5.1422282e+00  -3.0181421e+00   4.8607238e-01   3.4470902e+00  -5.9230017e+00   2.6505938e+00  -4.0012020e+00  -2.6285333e+00  -1.2071990e+00  -8.0306963e-01   4.2496439e-01   1.1483334e+00   1.7340298e+00   2.4006477e+00   3.4576517e+00   4.2652002e+00  -4.8635029e+00  -4.4703855e+00  -1.0768803e+00  -7.0639412e-01   2.4206386e+00   3.3391858e+00   3.9123486e+00   5.4456483e+00  -3.6193859e+00  -3.6231994e+00  -1.3724885e+00  -5.0053302e-01   3.1718888e-01   2.5393403e+00   2.0822364e+00   3.4407483e+00   3.5312603e+00   4.6623398e+00  -3.3431765e+00  -4.6145934e+00  -2.5084032e+00  -2.7518348e+00   1.2671361e+00   2.8986955e+00   3.3032943e+00   4.4107366e+00  -4.9727673e+00  -7.0444588e+00  -5.0699743e+00  -4.7173232e+00   3.9906688e-01   1.9658819e+00   1.2859492e+00   2.5832680e+00   1.4568855e+00   4.9379965e-01   4.3977441e-01  -4.1972677e-01  -4.8379702e+00  -1.2228672e+00   1.8782157e+00   4.5921884e+00   2.6784261e-01
  -4.2563997e+00  -5.1526828e+00  -2.8284493e+00  -2.5180321e+00   7.0229424e-01   2.8900609e+00   3.3408899e+00   4.4305753e+00   2.5340671e+00   3.1446152e+00  -4.5418902e+00  -4.5259037e+00  -1.9691978e+00   1.7283913e+00   2.7627420e+00   4.8438535e+00  -2.8354426e+00   4.4985277e-01   3.4352252e+00  -5.6781087e+00   2.4848773e+00  -3.8222730e+00  -2.4318667e+00  -1.1341330e+00  -8.0059235e-01   4.2733736e-01   1.0737054e+00   1.7329492e+00   2.3220396e+00   3.4424534e+00   4.1885390e+00  -4.6536560e+00  -4.2085719e+00  -9.8061334e-01  -6.5193611e-01   2.4022941e+00   3.2253036e+00   3.7977810e+00   5.3080358e+00  -3.4395929e+00  -3.3648379e+00  -1.2673807e+00  -3.7888556e-01   3.4655685e-01   2.5755193e+00   2.0336642e+00   3.3499784e+00   3.3759773e+00   4.4818663e+00  -3.0866461e+00  -4.3737960e+00  -2.3782201e+00  -2.6215553e+00   1.1870140e+00   2.7617395e+00   3.0935430e+00   4.0334630e+00  -4.6606746e+00  -6.9858318e+00  -5.0241065e+00  -4.6647930e+00   3.6869425e-01   1.7868380e+00   1.0902161e+00   2.2973797e+00   1.1885599e+00   1.9323415e-01   2.3536307e-01  -6.1679416e-01  -4.5726514e+00  -1.1786460e+00   1.8770796e+00   4.5542722e+00   1.0532088e-01
  -4.0201089e+00  -4.9213664e+00  -2.6528618e+00  -2.3271029e+00   7.4961491e-01   2.8020523e+00   3.2684124e+00   4.2852700e+00   2.3496933e+00   2.8966563e+00  -4.2451699e+00  -4.3376314e+00  -1.8227765e+00   1.7213098e+00   2.5214560e+00   4.5012896e+00  -2.6374826e+00   4.2608740e-01   3.4132815e+00  -5.4194600e+00   2.3132637e+00  -3.6168415e+00  -2.2262106e+00  -1.0403831e+00  -7.8590260e-01   4.4468154e-01   1.0014193e+00   1.7351606e+00   2.2290657e+00   3.4160865e+00   4.0842574e+00  -4.4156458e+00  -3.9337117e+00  -8.5976527e-01  -5.8878074e-01   2.3904174e+00   3.0880001e+00   3.6820915e+00   5.1349781e+00  -3.2275071e+00  -3.1039116e+00  -1.1401129e+00  -2.6270054e-01   3.9002429e-01   2.5885062e+00   1.9935341e+00   3.2301247e+00   3.2253316e+00   4.2544320e+00  -2.8144202e+00  -4.1270387e+00  -2.2347865e+00  -2.5050437e+00   1.1110736e+00   2.5922129e+00   2.8998025e+00   3.6215136e+00  -4.3343284e+00  -6.9316480e+00  -4.9642074e+00  -4.6247175e+00   3.4278788e-01   1.5819419e+00   9.0502407e-01   1.9851300e+00   9.3415071e-01  -1.2846397e-01   3.9992350e-02  -8.0814956e-01  -4.2926023e+00  -1.1153869e+00   1.8709433e+00   4.5022252e+00  -5.7069284e-02
  -3.7696740e+00  -4.6839189e+00  -2.4515685e+00  -2.1264448e+00   8.1175197e-01   2.7053233e+00   3.1958914e+00   4.1042982e+00   2.1745403e+00   2.6341191e+00  -3.9325160e+00  -4.1567315e+00  -1.6805152e+00   1.6805331e+00   2.2900591e+00   4.1183782e+00  -2.4243519e+00   4.1577988e-01   3.3788384e+00  -5.1485214e+00   2.1378780e+00  -3.3846974e+00  -2.0120670e+00  -9.2551177e-01  -7.5733239e-01   4.7690922e-01   9.3281967e-01   1.7388347e+00   2.1218687e+00   3.3762985e+00   3.9520765e+00  -4.1504197e+00  -3.6481246e+00  -7.1499991e-01  -5.1720351e-01   2.3830214e+00   2.9293247e+00   3.5643669e+00   4.9276820e+00  -2.9850532e+00  -2.8456234e+00  -9.9278433e-01  -1.5405530e-01   4.4614777e-01   2.5779694e+00   1.9610195e+00   3.0836192e+00   3.0793982e+00   3.9824904e+00  -2.5294251e+00  -3.8788170e+00  -2.0821304e+00  -2.4045600e+00   1.0405791e+00   2.3929499e+00   2.7233551e+00   3.1801859e+00  -3.9996287e+00  -6.8833332e+00  -4.8917961e+00  -4.5971565e+00   3.2232958e-01   1.3550435e+00   7.3457021e-01   1.6508517e+00   6.9846445e-01  -4.6556276e-01  -1.4248735e-01  -9.8977035e-01  -3.9989240e+00  -1.0316164e+00   1.8581150e+00   4.4347649e+00  -2.1512479e-01
  -3.5064348e+00  -4.4428503e+00  -2.2263843e+00  -1.9184467e+00   8.8618818e-01   2.6010393e+00   3.1218379e+00   3.8900808e+00   2.0102159e+00   2.3612815e+00  -3.6097576e+00  -3.9864868e+00  -1.5458852e+00   1.6084811e+00   2.0713647e+00   3.7005580e+00  -2.1971289e+00   4.1906629e-01   3.3299700e+00  -4.8672620e+00   1.9619492e+00  -3.1269099e+00  -1.7907521e+00  -7.9029217e-01  -7.1417501e-01   5.2301202e-01   8.6889467e-01   1.7419046e+00   2.0010761e+00   3.3213733e+00   3.7928349e+00  -3.8600759e+00  -3.3547646e+00  -5.4823580e-01  -4.3810787e-01   2.3777350e+00   2.7522124e+00   3.4439326e+00   4.6888097e+00  -2.7155100e+00  -2.5952078e+00  -8.2863405e-01  -5.5165438e-02   5.1260791e-01   2.5442382e+00   1.9347375e+00   2.9139236e+00   2.9380873e+00   3.6702095e+00  -2.2352041e+00  -3.6338350e+00  -1.9248003e+00  -2.3218442e+00   9.7656194e-01   2.1677803e+00   2.5652140e+00   2.7162758e+00  -3.6627888e+00  -6.8420536e+00  -4.8088066e+00  -4.5816971e+00   3.0817935e-01   1.1107038e+00   5.8283803e-01   1.2999420e+00   4.8618278e-01  -8.1101265e-01  -3.0780568e-01  -1.1570655e+00  -3.6934375e+00  -9.2710712e-01   1.8369392e+00   4.3514470e+00  -3.6376073e-01
  -3.2324625e+00  -4.2009071e+00  -1.9803650e+00  -1.7062527e+00   9.6955317e-01   2.4904910e+00   3.0448638e+00   3.6465174e+00   1.8586744e+00   2.0836622e+00  -3.2830847e+00  -3.8297917e+00  -1.4220461e+00   1.5088244e+00   1.8680095e+00   3.2548286e+00  -1.9579887e+00   4.3514120e-01   3.2653879e+00  -4.5781969e+00   1.7896781e+00  -2.8459228e+00  -1.5644797e+00  -6.3678933e-01  -6.5681339e-01   5.8103787e-01   8.1019842e-01   1.7421564e+00   1.8678010e+00   3.2502643e+00   3.6085557e+00  -3.5478932e+00  -3.0572098e+00  -3.6265720e-01  -3.5306204e-01   2.3719345e+00   2.5604063e+00   3.3204512e+00   4.4224950e+00  -2.4234317e+00  -2.3577405e+00  -6.5193785e-01   3.1697151e-02   5.8631980e-01   2.4883231e+00   1.9128658e+00   2.7254681e+00   2.8012415e+00   3.3234583e+00  -1.9358355e+00  -3.3969167e+00  -1.7676805e+00  -2.2579921e+00   9.1984110e-01   1.9215084e+00   2.4261619e+00   2.2379590e+00  -3.3301006e+00  -6.8086618e+00  -4.7174820e+00  -4.5774182e+00   3.0105888e-01   8.5413014e-01   4.5344757e-01   9.3878972e-01   3.0164888e-01  -1.1566716e+00  -4.5151115e-01  -1.3051003e+00  -3.3787423e+00  -8.0301202e-01   1.8058835e+00   4.2527291e+00  -4.9730576e-01
  -2.9505586e+00  -3.9610590e+00  -1.7177750e+00  -1.4937411e+00   1.0577474e+00   2.3750289e+00   2.9638079e+00   3.3789142e+00   1.7221452e+00   1.8078056e+00  -2.9588162e+00  -3.6890659e+00  -1.3116776e+00   1.3863780e+00   1.6824260e+00   2.7896298e+00  -1.7102389e+00   4.6224249e-01   3.1845492e+00  -4.2843873e+00   1.6260403e+00  -2.5455767e+00  -1.3363880e+00  -4.6836448e-01  -5.8678639e-01   6.4812768e-01   7.5679434e-01   1.7373331e+00   1.7236127e+00   3.1626857e+00   3.4024459e+00  -3.2182936e+00  -2.7596177e+00  -1.6264951e-01  -2.6430309e-01   2.3628901e+00   2.3583186e+00   3.1939967e+00   4.1342757e+00  -2.1144957e+00  -2.1379678e+00  -4.6783873e-01   1.0429180e-01   6.6359377e-01   2.4118911e+00   1.8932849e+00   2.5235224e+00   2.6687346e+00   2.9496954e+00  -1.6358163e+00  -3.1729020e+00  -1.6157793e+00  -2.2133638e+00   8.7105781e-01   1.6598340e+00   2.3067888e+00   1.7545892e+00  -3.0076813e+00  -6.7836539e+00  -4.6202447e+00  -4.5828740e+00   3.0155373e-01   5.9108567e-01   3.4952331e-01   5.7464767e-01   1.4866355e-01  -1.4935986e+00  -5.6922698e-01  -1.4288499e+00  -3.0582237e+00  -6.6191375e-01   1.7636270e+00   4.1399873e+00  -6.0984039e-01
  -2.6642057e+00  -3.7264689e+00  -1.4439863e+00  -1.2854569e+00   1.1461126e+00   2.2559787e+00   2.8778425e+00   3.0938235e+00   1.6030332e+00   1.5409974e+00  -2.6431626e+00  -3.5661870e+00  -1.2168330e+00   1.2469230e+00   1.5168103e+00   2.3146402e+00  -1.4582830e+00   4.9769653e-01   3.0877198e+00  -3.9894153e+00   1.4765321e+00  -2.2310449e+00  -1.1105003e+00  -2.8959798e-01  -5.0678526e-01   7.2061039e-01   7.0822490e-01   1.7252442e+00   1.5704784e+00   3.0591642e+00   3.1788241e+00  -2.8767456e+00  -2.4666370e+00   4.6337015e-02  -1.7470251e-01   2.3479153e+00   2.1508361e+00   3.0651029e+00   3.8309439e+00  -1.7952839e+00  -1.9401558e+00  -2.8212108e-01   1.6050304e-01   7.4033607e-01   2.3171977e+00   1.8737376e+00   2.3140105e+00   2.5405606e+00   2.5577661e+00  -1.3399211e+00  -2.9665221e+00  -1.4739999e+00  -2.1875337e+00   8.3071793e-01   1.3892172e+00   2.2075254e+00   1.2764267e+00  -2.7012144e+00  -6.7671145e+00  -4.5195459e+00  -4.5960964e+00   3.1013263e-01   3.2776637e-01   2.7358736e-01   2.1544610e-01   3.0306346e-02  -1.8124026e+00  -6.5690493e-01  -1.5234641e+00  -2.7360073e+00  -5.0778555e-01   1.7091434e+00   4.0154658e+00  -6.9555341e-01
  -2.3774734e+00  -3.5004450e+00  -1.1653127e+00  -1.0864966e+00   1.2296371e+00   2.1345505e+00   2.7865509e+00   2.7987985e+00   1.5037988e+00   1.2909276e+00  -2.3419982e+00  -3.4624446e+00  -1.1388203e+00   1.0969658e+00   1.3730886e+00   1.8404930e+00  -1.2075082e+00   5.3802385e-01   2.9759878e+00  -3.6973055e+00   1.3468789e+00  -1.9086945e+00  -8.9162193e-01  -1.0613499e-01  -4.2057548e-01   7.9415180e-01   6.6351094e-01   1.7038716e+00   1.4106756e+00   2.9410371e+00   2.9429757e+00  -2.5296071e+00  -2.1832860e+00   2.5798668e-01  -8.7690697e-02   2.3245124e+00   1.9430841e+00   2.9347741e+00   3.5203120e+00  -1.4730190e+00  -1.7679646e+00  -1.0094313e-01   1.9843544e-01   8.1227251e-01   2.2069842e+00   1.8519868e+00   2.1032745e+00   2.4169022e+00   2.1576108e+00  -1.0530449e+00  -2.7822567e+00  -1.3469058e+00  -2.1792775e+00   7.9923751e-01   1.1166925e+00   2.1286644e+00   8.1430699e-01  -2.4157012e+00  -6.7586719e+00  -4.4177094e+00  -4.6146189e+00   3.2717754e-01   7.0638693e-02   2.2748222e-01  -1.3044984e-01  -5.1206784e-02  -2.1036282e+00  -7.1105884e-01  -1.5845242e+00  -2.4168631e+00  -3.4586201e-01   1.6417735e+00   3.8821804e+00  -7.4909149e-01
  -2.0948854e+00  -3.2863696e+00  -8.8878986e-01  -9.0234027e-01   1.3031856e+00   2.0117480e+00   2.6899688e+00   2.5020740e+00   1.4268246e+00   1.0653245e+00  -2.0606473e+00  -3.3785117e+00  -1.0781167e+00   9.4345882e-01   1.2528802e+00   1.3784246e+00  -9.6409962e-01   5.7909956e-01   2.8512244e+00  -3.4124184e+00   1.2427257e+00  -1.5858725e+00  -6.8517170e-01   7.5539257e-02  -3.3284530e-01   8.6394837e-01   6.2118211e-01   1.6714682e+00   1.2466860e+00   2.8103978e+00   2.7009439e+00  -2.1839126e+00  -1.9147990e+00   4.6537116e-01  -7.1392994e-03   2.2904984e+00   1.7401652e+00   2.8044605e+00   3.2109150e+00  -1.1552662e+00  -1.6243485e+00   6.9455977e-02   2.1650806e-01   8.7518027e-01   2.0843496e+00   1.8259625e+00   1.8978066e+00   2.2981724e+00   1.7598984e+00  -7.8003386e-01  -2.6241706e+00  -1.2384949e+00  -2.1866005e+00   7.7698317e-01   8.4963736e-01   2.0703728e+00   3.7925985e-01  -2.1552349e+00  -6.7574571e+00  -4.3167785e+00  -4.6355174e+00   3.5301819e-01  -1.7376054e-01   2.1232608e-01  -4.5453269e-01  -9.4619338e-02  -2.3581570e+00  -7.2896120e-01  -1.6082743e+00  -2.1060563e+00  -1.8242416e-01   1.5612806e+00   3.7437617e+00  -7.6587901e-01
  -1.8212567e+00  -3.0876055e+00  -6.2190949e-01  -7.3863917e-01   1.3617384e+00   1.8882899e+00   2.5885877e+00   2.2121992e+00   1.3742783e+00   8.7157542e-01  -1.8037009e+00  -3.3144329e+00  -1.0343261e+00   7.9349810e-01   1.1574572e+00   9.3986482e-01  -7.3478788e-01   6.1635870e-01   2.7159927e+00  -3.1393006e+00   1.1693255e+00  -1.2706263e+00  -4.9695581e-01   2.4838251e-01  -2.4898701e-01   9.2495496e-01   5.7933802e-01   1.6266379e+00   1.0810732e+00   2.6699948e+00   2.4592650e+00  -1.8471153e+00  -1.6664448e+00   6.6123993e-01   6.2794871e-02   2.2441063e+00   1.5468857e+00   2.6759965e+00   2.9116537e+00  -8.4962308e-01  -1.5114806e+00   2.2305531e-01   2.1354432e-01   9.2511172e-01   1.9526050e+00   1.7938843e+00   1.7039609e+00   2.1850233e+00   1.3755998e+00  -5.2551633e-01  -2.4957419e+00  -1.1519957e+00  -2.2068038e+00   7.6430005e-01   5.9550810e-01   2.0326898e+00  -1.7901950e-02  -1.9228122e+00  -6.7620731e+00  -4.2183833e+00  -4.6554747e+00   3.8796288e-01  -3.9905831e-01   2.2850115e-01  -7.4848037e-01  -9.9677347e-02  -2.5676069e+00  -7.0879238e-01  -1.5918183e+00  -1.8091557e+00  -2.4510436e-02   1.4678839e+00   3.6042652e+00  -7.4238854e-01
  -1.5615113e+00  -2.9073801e+00  -3.7232344e-01  -6.0096143e-01   1.4006253e+00   1.7645505e+00   2.4833167e+00   1.9376306e+00   1.3479774e+00   7.1636112e-01  -1.5748648e+00  -3.2696273e+00  -1.0061843e+00   6.5401687e-01   1.0877055e+00   5.3598775e-01  -5.2654575e-01   6.4503552e-01   2.5734108e+00  -2.8825054e+00   1.1312458e+00  -9.7137474e-01  -3.3289312e-01   4.0512206e-01  -1.7482112e-01   9.7213353e-01   5.3573753e-01   1.5683966e+00   9.1635408e-01   2.5230859e+00   2.2246638e+00  -1.5267961e+00  -1.4433273e+00   8.3833469e-01   1.1785914e-01   2.1840551e+00   1.3674960e+00   2.5515049e+00   2.6313997e+00  -5.6341468e-01  -1.4307055e+00   3.5433932e-01   1.8885495e-01   9.5859517e-01   1.8151226e+00   1.7543515e+00   1.5276618e+00   2.0783217e+00   1.0155238e+00  -2.9373722e-01  -2.3996870e+00  -1.0897009e+00  -2.2365842e+00   7.6152171e-01   3.6154909e-01   2.0155199e+00  -3.6700748e-01  -1.7201962e+00  -6.7705743e+00  -4.1236355e+00  -4.6708624e+00   4.3232121e-01  -5.9930073e-01   2.7567495e-01  -1.0045022e+00  -6.7116094e-02  -2.7247064e+00  -6.4973412e-01  -1.5332730e+00  -1.5318050e+00   1.2043096e-01   1.3622668e+00   3.4679454e+00  -6.7634843e-01
  -1.3204889e+00  -2.7486522e+00  -1.4752926e-01  -4.9451269e-01   1.4157444e+00   1.6405264e+00   2.3754140e+00   1.6863233e+00   1.3492697e+00   6.0531799e-01  -1.3768515e+00  -3.2429082e+00  -9.9161472e-01   5.3149007e-01   1.0440877e+00   1.7724423e-01  -3.4624721e-01   6.6042171e-01   2.4269763e+00  -2.6463899e+00   1.1321072e+00  -6.9654156e-01  -1.9870843e-01   5.3860675e-01  -1.1627974e-01   1.0007078e+00   4.8791323e-01   1.4962087e+00   7.5487445e-01   2.3732558e+00   2.0037258e+00  -1.2303500e+00  -1.2501741e+00   9.8971079e-01   1.5391789e-01   2.1095873e+00   1.2054580e+00   2.4332758e+00   2.3785847e+00  -3.0340977e-01  -1.3825173e+00   4.5855580e-01   1.4230572e-01   9.7280203e-01   1.6751860e+00   1.7063980e+00   1.3741255e+00   1.9790970e+00   6.8983887e-01  -8.8401516e-02  -2.3378033e+00  -1.0528499e+00  -2.2721683e+00   7.6896022e-01   1.5449230e-01   2.0186158e+00  -6.5894736e-01  -1.5478370e+00  -6.7804727e+00  -4.0330624e+00  -4.6778449e+00   4.8641525e-01  -7.6921274e-01   3.5285102e-01  -1.2156814e+00   1.4082885e-03  -2.8236222e+00  -5.5200602e-01  -1.4318704e+00  -1.2794711e+00   2.4492894e-01   1.2455569e+00   3.3390146e+00  -5.6687690e-01
  -1.1027470e+00  -2.6139691e+00   4.5447319e-02  -4.2384603e-01   1.4037547e+00   1.5158381e+00   2.2663903e+00   1.4653359e+00   1.3789298e+00   5.4274890e-01  -1.2113166e+00  -3.2325180e+00  -9.8783973e-01   4.3166241e-01   1.0266187e+00  -1.2709951e-01  -2.0031026e-01   6.5812823e-01   2.2803635e+00  -2.4349058e+00   1.1743674e+00  -4.5417514e-01  -9.9612505e-02   6.4216516e-01  -7.9067261e-02   1.0064114e+00   4.3330524e-01   1.4100005e+00   5.9869489e-01   2.2242140e+00   1.8025658e+00  -9.6467122e-01  -1.0911259e+00   1.1090501e+00   1.6717694e-01   2.0204758e+00   1.0632584e+00   2.3236260e+00   2.1607942e+00  -7.5571061e-02  -1.3665665e+00   5.3192953e-01   7.4368208e-02   9.6567187e-01   1.5358483e+00   1.6495093e+00   1.2476086e+00   1.8884626e+00   4.0760812e-01   8.7467312e-02  -2.3108406e+00  -1.0415671e+00  -2.3094688e+00   7.8687606e-01  -1.9739778e-02   2.0415654e+00  -8.8606766e-01  -1.4048589e+00  -6.7887688e+00  -3.9465795e+00  -4.6725002e+00   5.5057964e-01  -9.0444198e-01   4.5844588e-01  -1.3762931e+00   1.0343680e-01  -2.8602291e+00  -4.1684451e-01  -1.2880121e+00  -1.0571835e+00   3.4189269e-01   1.1192807e+00   3.2214009e+00  -4.1453853e-01
  -9.1236555e-01  -2.5053243e+00   2.0035804e-01  -3.9258229e-01   1.3622311e+00   1.3897625e+00   2.1578969e+00   1.2804770e+00   1.4370843e+00   5.3139442e-01  -1.0788423e+00  -3.2361819e+00  -9.9154103e-01   3.5930908e-01   1.0348520e+00  -3.6939278e-01  -9.4345331e-02   6.3433898e-01   2.1372078e+00  -2.2513944e+00   1.2591595e+00  -2.5157058e-01  -3.9989352e-02   7.0995224e-01  -6.8319439e-02   9.8571468e-01   3.6940897e-01   1.3101510e+00   4.4949794e-01   2.0795823e+00   1.6265105e+00  -7.3585003e-01  -9.6953577e-01   1.1909513e+00   1.5440405e-01   1.9170002e+00   9.4227922e-01   2.2247525e+00   1.9843874e+00   1.1515123e-01  -1.3816973e+00   5.7182098e-01  -1.3855338e-02   9.3599105e-01   1.3998099e+00   1.5836067e+00   1.1511980e+00   1.8075245e+00   1.7636246e-01   2.3164840e-01  -2.3184172e+00  -1.0548607e+00  -2.3442613e+00   8.1543285e-01  -1.5631324e-01   2.0837778e+00  -1.0425197e+00  -1.2891158e+00  -6.7920104e+00  -3.8635093e+00  -4.6509568e+00   6.2515199e-01  -1.0017674e+00   5.9038687e-01  -1.4820779e+00   2.3586500e-01  -2.8323032e+00  -2.4643194e-01  -1.1032726e+00  -8.6928248e-01   4.0500891e-01   9.8529434e-01   3.1185149e+00  -2.2132277e-01
  -7.5275775e-01  -2.4240262e+00   3.1201105e-01  -4.0316315e-01   1.2897799e+00   1.2612979e+00   2.0516057e+00   1.1360151e+00   1.5231627e+00   5.7227508e-01  -9.7896262e-01  -3.2511790e+00  -9.9906273e-01   3.1803707e-01   1.0678853e+00  -5.4397561e-01  -3.2831387e-02   5.8603887e-01   2.0008929e+00  -2.0984023e+00   1.3861923e+00  -9.4917015e-02  -2.3112015e-02   7.3726301e-01  -8.8280873e-02   9.3602054e-01   2.9393105e-01   1.1974638e+00   3.0852119e-01   1.9426858e+00   1.4798173e+00  -5.4890181e-01  -8.8779207e-01   1.2311808e+00   1.1313443e-01   1.7999052e+00   8.4273652e-01   2.1385868e+00   1.8541659e+00   2.6497726e-01  -1.4260128e+00   5.7682298e-01  -1.2063523e-01   8.8342504e-01   1.2693176e+00   1.5090038e+00   1.0866532e+00   1.7372826e+00   1.7375187e-03   3.4281800e-01  -2.3589923e+00  -1.0906782e+00  -2.3723698e+00   8.5464249e-01  -2.5172796e-01   2.1444778e+00  -1.1245465e+00  -1.1973126e+00  -6.7863839e+00  -3.7826364e+00  -4.6095402e+00   7.1045379e-01  -1.0592558e+00   7.4622361e-01  -1.5304548e+00   3.9512582e-01  -2.7396300e+00  -4.3783383e-02  -8.8035603e-01  -7.1918936e-01   4.2910818e-01   8.4569792e-01   3.0330455e+00   9.4489292e-03
  -6.2649443e-01  -2.3705943e+00   3.7651024e-01  -4.5665576e-01   1.1861074e+00   1.1292603e+00   1.9490966e+00   1.0344666e+00   1.6358795e+00   6.6461120e-01  -9.1022875e-01  -3.2744336e+00  -1.0066402e+00   3.1013344e-01   1.1243801e+00  -6.4747514e-01  -1.8840334e-02   5.1120661e-01   1.8743505e+00  -1.9775321e+00   1.5537134e+00   1.1011818e-02  -5.0907156e-02   7.2079752e-01  -1.4202096e-01   8.5581766e-01   2.0494435e-01   1.0731256e+00   1.7652319e-01   1.8163667e+00   1.3654438e+00  -4.0754210e-01  -8.4717389e-01   1.2268757e+00   4.1843870e-02   1.6703395e+00   7.6368974e-01   2.0666606e+00   1.7731113e+00   3.7140618e-01  -1.4969664e+00   5.4679368e-01  -2.4364807e-01   8.0850528e-01   1.1460900e+00   1.4263419e+00   1.0543103e+00   1.6785344e+00  -1.1280378e-01   4.2061112e-01  -2.4298985e+00  -1.1460147e+00  -2.3898530e+00   9.0430866e-01  -3.0401351e-01   2.2227023e+00  -1.1306882e+00  -1.1251879e+00  -6.7678397e+00  -3.7023008e+00  -4.5449226e+00   8.0676351e-01  -1.0763540e+00   9.2324434e-01  -1.5206624e+00   5.7738171e-01  -2.5840242e+00   1.8739651e-01  -6.2301328e-01  -6.0921707e-01   4.1047977e-01   7.0273815e-01   2.9667933e+00   2.7327941e-01
  -5.3514796e-01  -2.3446885e+00   3.9144164e-01  -5.5262595e-01   1.0520400e+00   9.9239963e-01   1.8517525e+00   9.7647768e-01   1.7732419e+00   8.0582291e-01  -8.7030440e-01  -3.3026222e+00  -1.0106362e+00   3.3646506e-01   1.2025948e+00  -6.7900419e-01  -5.3827224e-02   4.0896136e-01   1.7598958e+00  -1.8893395e+00   1.7585352e+00   6.3105168e-02  -1.2378508e-01   6.5886301e-01  -2.3120528e-01   7.4478406e-01   1.0103554e-01   9.3865168e-01   5.3782883e-02   1.7028263e+00   1.2848845e+00  -3.1402108e-01  -8.4775132e-01   1.1766863e+00  -5.9918699e-02   1.5297859e+00   7.0312256e-01   2.0099913e+00   1.7422054e+00   4.3327606e-01  -1.5914768e+00   4.8282820e-01  -3.8004309e-01   7.1257705e-01   1.0312735e+00   1.3365129e+00   1.0530533e+00   1.6317877e+00  -1.6614494e-01   4.6564454e-01  -2.5274375e+00  -1.2170633e+00  -2.3931817e+00   9.6397621e-01  -3.1286269e-01   2.3172995e+00  -1.0618959e+00  -1.0677475e+00  -6.7322467e+00  -3.6205185e+00  -4.4542702e+00   9.1428048e-01  -1.0539118e+00   1.1185868e+00  -1.4538215e+00   7.7870923e-01  -2.3692611e+00   4.4287390e-01  -3.3591872e-01  -5.4043013e-01   3.4711689e-01   5.5870897e-01   2.9205495e+00   5.6470037e-01
  -4.7916800e-01  -2.3450814e+00   3.5599798e-01  -6.8909114e-01   8.8949812e-01   8.4953302e-01   1.7606784e+00   9.6080524e-01   1.9325835e+00   9.9160922e-01  -8.5608631e-01  -3.3322927e+00  -1.0077613e+00   3.9643401e-01   1.3004251e+00  -6.4024675e-01  -1.3750094e-01   2.7965504e-01   1.6591001e+00  -1.8332823e+00   1.9961221e+00   6.0088336e-02  -2.4054772e-01   5.5149931e-01  -3.5593706e-01   6.0383624e-01  -1.8563569e-02   7.9582834e-01  -5.9866012e-02   1.6035128e+00   1.2380852e+00  -2.6902583e-01  -8.8833666e-01   1.0808535e+00  -1.9144827e-01   1.3799871e+00   6.5809149e-01   1.9689940e+00   1.7603485e+00   4.5077837e-01  -1.7060529e+00   3.8717616e-01  -5.2653581e-01   5.9771419e-01   9.2543239e-01   1.2405775e+00   1.0803584e+00   1.5971892e+00  -1.5957376e-01   4.7949749e-01  -2.6470259e+00  -1.2993976e+00  -2.3793953e+00   1.0328917e+00  -2.7969146e-01   2.4269234e+00  -9.2154127e-01  -1.0195347e+00  -6.6755632e+00  -3.5351227e+00  -4.3353795e+00   1.0330783e+00  -9.9413532e-01   1.3293339e+00  -1.3329136e+00   9.9525982e-01  -2.1009215e+00   7.1804959e-01  -2.4520934e-02  -5.1256555e-01   2.3887605e-01   4.1585648e-01   2.8940355e+00   8.7751073e-01
  -4.5780155e-01  -2.3696767e+00   2.7103356e-01  -8.6255655e-01   7.0142004e-01   6.9968310e-01   1.6766398e+00   9.8439959e-01   2.1106180e+00   1.2161018e+00  -8.6384067e-01  -3.3599933e+00  -9.9525770e-01   4.8799113e-01   1.4154457e+00  -5.3542289e-01  -2.6778266e-01   1.2490478e-01   1.5727160e+00  -1.8077289e+00   2.2607321e+00   2.6093986e-03  -3.9837989e-01   4.0052119e-01  -5.1467785e-01   4.3511918e-01  -1.5386900e-01   6.4665005e-01  -1.6496882e-01   1.5190563e+00   1.2234432e+00  -2.7165481e-01  -9.6649381e-01   9.4121435e-01  -3.5085520e-01   1.2228700e+00   6.2493006e-01   1.9434240e+00   1.8243814e+00   4.2542818e-01  -1.8369261e+00   2.6311407e-01  -6.7952356e-01   4.6660790e-01   8.2857028e-01   1.1396839e+00   1.1324100e+00   1.5744709e+00  -9.6718880e-02   4.6464804e-01  -2.7833839e+00  -1.3881770e+00  -2.3462335e+00   1.1099814e+00  -2.0761815e-01   2.5500232e+00  -7.1532044e-01  -9.7492394e-01  -6.5940307e+00  -3.4439186e+00  -4.1867956e+00   1.1630484e+00  -9.0047893e-01   1.5525841e+00  -1.1626816e+00   1.2233845e+00  -1.7861641e+00   1.0081134e+00   3.0513421e-01  -5.2401826e-01   8.7540534e-02   2.7629629e-01   2.8858983e+00   1.2050312e+00
  -4.6907030e-01  -2.4155725e+00   1.3904692e-01  -1.0681317e+00   4.9164708e-01   5.4221572e-01   1.6000289e+00   1.0425842e+00   2.3035091e+00   1.4720857e+00  -8.8935124e-01  -3.3823994e+00  -9.7102772e-01   6.0770966e-01   1.5449480e+00  -3.7113049e-01  -4.4085585e-01  -5.2436940e-02   1.5006585e+00  -1.8100236e+00   2.5456056e+00  -1.0676383e-01  -5.9292697e-01   2.0947446e-01  -7.0425223e-01   2.4193824e-01  -3.0406891e-01   4.9325819e-01  -2.6235603e-01   1.4492592e+00   1.2378943e+00  -3.1946485e-01  -1.0786065e+00   7.6113964e-01  -5.3509222e-01   1.0604738e+00   5.9949959e-01   1.9323529e+00   1.9292143e+00   3.5999252e-01  -1.9801736e+00   1.1478440e-01  -8.3521568e-01   3.2243843e-01   7.4018396e-01   1.0349941e+00   1.2042843e+00   1.5629181e+00   1.6633578e-02   4.2436878e-01  -2.9307517e+00  -1.4783641e+00  -2.2922309e+00   1.1938471e+00  -1.0135852e-01   2.6848184e+00  -4.5105182e-01  -9.2841946e-01  -6.4843696e+00  -3.3448409e+00  -4.0079058e+00   1.3038349e+00  -7.7748321e-01   1.7854895e+00  -9.4945084e-01   1.4597131e+00  -1.4334343e+00   1.3081792e+00   6.4659275e-01  -5.7189356e-01  -1.0321437e-01   1.4194749e-01   2.8937675e+00   1.5403581e+00
  -5.0981689e-01  -2.4791668e+00  -3.5909300e-02  -1.2997198e+00   2.6476913e-01   3.7696516e-01   1.5308557e+00   1.1293216e+00   2.5069553e+00   1.7512772e+00  -9.2807592e-01  -3.3964344e+00  -9.3369997e-01   7.5091933e-01   1.6859722e+00  -1.5607027e-01  -6.5130521e-01  -2.4837376e-01   1.4420407e+00  -1.8366064e+00   2.8431953e+00  -2.6363922e-01  -8.1845368e-01  -1.6493922e-02  -9.1993905e-01   2.8634781e-02  -4.6748627e-01   3.3788132e-01  -3.5302986e-01   1.3931385e+00   1.2770847e+00  -4.0858788e-01  -1.2200056e+00   5.4540371e-01  -7.4003423e-01   8.9488327e-01   5.7746851e-01   1.9341814e+00   2.0680558e+00   2.5837611e-01  -2.1318282e+00  -5.2988415e-02  -9.8976792e-01   1.6873550e-01   6.5934621e-01   9.2762231e-01   1.2901970e+00   1.5613603e+00   1.7283337e-01   3.6258476e-01  -3.0831145e+00  -1.5649463e+00  -2.2167753e+00   1.2827816e+00   3.2960648e-02   2.8292662e+00  -1.3837541e-01  -8.7494529e-01  -6.3439659e+00  -3.2361096e+00  -3.7990020e+00   1.4547663e+00  -6.3057185e-01   2.0252618e+00  -7.0088089e-01   1.7011839e+00  -1.0521241e+00   1.6133919e+00   9.9319207e-01  -6.5212453e-01  -3.2795740e-01   1.4487396e-02   2.9143740e+00   1.8766018e+00
  -5.7582562e-01  -2.5562989e+00  -2.4838727e-01  -1.5502665e+00   2.5942034e-02   2.0434029e-01   1.4687627e+00   1.2375492e+00   2.7162829e+00   2.0446434e+00  -9.7530835e-01  -3.3993771e+00  -8.8263219e-01   9.1189737e-01   1.8353341e+00   9.9333442e-02  -8.9233701e-01  -4.5791488e-01   1.3952629e+00  -1.8831791e+00   3.1454258e+00  -4.6198242e-01  -1.0680738e+00  -2.7084403e-01  -1.1556437e+00  -1.9958805e-01  -6.4158337e-01   1.8277855e-01  -4.3803768e-01   1.3490187e+00   1.3356162e+00  -5.3391044e-01  -1.3851504e+00   2.9999323e-01  -9.6060639e-01   7.2816844e-01   5.5460412e-01   1.9466864e+00   2.2327333e+00   1.2546612e-01  -2.2879667e+00  -2.3489422e-01  -1.1394134e+00   9.2352094e-03   5.8481438e-01   8.1858487e-01   1.3837977e+00   1.5681857e+00   3.6275394e-01   2.8370325e-01  -3.2344260e+00  -1.6431536e+00  -2.1201200e+00   1.3748033e+00   1.8806327e-01   2.9810250e+00   2.1163268e-01  -8.1011074e-01  -6.1710438e+00  -3.1163663e+00  -3.5613093e+00   1.6147914e+00  -4.6582096e-01   2.2691462e+00  -4.2565702e-01   1.9450270e+00  -6.5220301e-01   1.9190054e+00   1.3382602e+00  -7.5964837e-01  -5.7972889e-01  -1.0467218e-01   2.9437139e+00   2.2070983e+00
  -6.6201659e-01  -2.6424188e+00  -4.9176284e-01  -1.8120505e+00  -2.1931561e-01   2.5403297e-02   1.4130611e+00   1.3595668e+00   2.9265509e+00   2.3427530e+00  -1.0263438e+00  -3.3889498e+00  -8.1786056e-01   1.0841147e+00   1.9896505e+00   3.8339762e-01  -1.1560688e+00  -6.7527588e-01   1.3581465e+00  -1.9449100e+00   3.4439712e+00  -6.9437643e-01  -1.3340386e+00  -5.4591878e-01  -1.4041423e+00  -4.3688079e-01  -8.2301029e-01   3.0186689e-02  -5.1834329e-01   1.3146644e+00   1.4073511e+00  -6.8930735e-01  -1.5678534e+00   3.1865990e-02  -1.1909544e+00   5.6233297e-01   5.2705650e-01   1.9671029e+00   2.4140840e+00  -3.3062839e-02  -2.4447796e+00  -4.2533736e-01  -1.2805810e+00  -1.5226166e-01   5.1515845e-01   7.0876799e-01   1.4785009e+00   1.5813800e+00   5.7625202e-01   1.9242310e-01  -3.3788154e+00  -1.7086646e+00  -2.0033593e+00   1.4677072e+00   3.5584972e-01   3.1374178e+00   5.8691363e-01  -7.3043724e-01  -5.9648089e+00  -2.9847908e+00  -3.2969775e+00   1.7824285e+00  -2.8971090e-01   2.5143724e+00  -1.3313438e-01   2.1887074e+00  -2.4383660e-01   2.2204311e+00   1.6753095e+00  -8.8863405e-01  -8.5034819e-01  -2.1438794e-01   2.9772611e+00   2.5255864e+00
  -7.6270344e-01  -2.7327781e+00  -7.5850536e-01  -2.0770028e+00  -4.6533679e-01  -1.5808537e-01   1.3627831e+00   1.4874483e+00   3.1326641e+00   2.6361374e+00  -1.0766457e+00  -3.3633853e+00  -7.4000933e-01   1.2605267e+00   2.1453690e+00   6.8370626e-01  -1.4338725e+00  -8.9412000e-01   1.3281006e+00  -2.0166643e+00   3.7305426e+00  -9.5234593e-01  -1.6080669e+00  -8.3327343e-01  -1.6573878e+00  -6.7699422e-01  -1.0076972e+00  -1.1772864e-01  -5.9470536e-01   1.2874441e+00   1.4857585e+00  -8.6791833e-01  -1.7615408e+00  -2.5133111e-01  -1.4246487e+00   3.9927072e-01   4.9161814e-01   1.9922337e+00   2.6023969e+00  -2.1097835e-01  -2.5986179e+00  -6.1863502e-01  -1.4099957e+00  -3.1202530e-01   4.4890092e-01   5.9890954e-01   1.5678329e+00   1.5985870e+00   8.0267260e-01   9.3534289e-02  -3.5107742e+00  -1.7577925e+00  -1.8683612e+00   1.5591285e+00   5.2777151e-01   3.2954115e+00   9.7492443e-01  -6.3353707e-01  -5.7255455e+00  -2.8411847e+00  -3.0090347e+00   1.9557363e+00  -1.0887205e-01   2.7580935e+00   1.6704733e-01   2.4298379e+00   1.6298745e-01   2.5132615e+00   1.9982167e+00  -1.0327480e+00  -1.1307852e+00  -3.1377058e-01   3.0102043e+00   2.8263451e+00
  -8.7189589e-01  -2.8226328e+00  -1.0404839e+00  -2.3370345e+00  -7.0651964e-01  -3.4365998e-01   1.3167483e+00   1.6134565e+00   3.3294908e+00   2.9156489e+00  -1.1220091e+00  -3.3214679e+00  -6.5018282e-01   1.4339004e+00   2.2988104e+00   9.8766973e-01  -1.7167512e+00  -1.1078284e+00   1.3023114e+00  -2.0932468e+00   3.9971732e+00  -1.2267283e+00  -1.8816982e+00  -1.1240392e+00  -1.9068579e+00  -9.1354321e-01  -1.1909862e+00  -2.5891773e-01  -6.6757158e-01   1.2645134e+00   1.5642789e+00  -1.0624538e+00  -1.9595295e+00  -5.4156874e-01  -1.6549128e+00   2.4073233e-01   4.4594230e-01   2.0185861e+00   2.7878799e+00  -4.0174515e-01  -2.7460294e+00  -8.0920855e-01  -1.5247578e+00  -4.6652211e-01   3.8466157e-01   4.8959740e-01   1.6457760e+00   1.6171922e+00   1.0313702e+00  -8.2830597e-03  -3.6253155e+00  -1.7876433e+00  -1.7176654e+00   1.6466202e+00   6.9523688e-01   3.4516198e+00   1.3631566e+00  -5.1823221e-01  -5.4546743e+00  -2.6860142e+00  -2.7013054e+00   2.1323161e+00   7.0167255e-02   2.9973306e+00   4.6536009e-01   2.6660785e+00   5.5880882e-01   2.7932770e+00   2.3013858e+00  -1.1854442e+00  -1.4115732e+00  -4.0215654e-01   3.0377011e+00   3.1042938e+00
  -9.8362392e-01  -2.9074496e+00  -1.3292957e+00  -2.5843591e+00  -9.3753141e-01  -5.2818483e-01   1.2736365e+00   1.7304341e+00   3.5119899e+00   3.1727966e+00  -1.1587161e+00  -3.2625550e+00  -5.4985637e-01   1.5971601e+00   2.4462274e+00   1.2830869e+00  -1.9957313e+00  -1.3097862e+00   1.2779357e+00  -2.1696452e+00   4.2364848e+00  -1.5080718e+00  -2.1466524e+00  -1.4093041e+00  -2.1439323e+00  -1.1402744e+00  -1.3677999e+00  -3.9148677e-01  -7.3699743e-01   1.2430024e+00   1.6366834e+00  -1.2655150e+00  -2.1553089e+00  -8.3075458e-01  -1.8748677e+00   8.8302016e-02   3.8870627e-01   2.0425247e+00   2.9611219e+00  -5.9879255e-01  -2.8837864e+00  -9.9176496e-01  -1.6223979e+00  -6.1252636e-01   3.2129747e-01   3.8128164e-01   1.7070890e+00   1.6344243e+00   1.2522171e+00  -1.0865122e-01  -3.7181069e+00  -1.7962381e+00  -1.5543514e+00   1.7277360e+00   8.5002673e-01   3.6023386e+00   1.7396472e+00  -3.8461012e-01  -5.1547524e+00  -2.5204145e+00  -2.3782932e+00   2.3093468e+00   2.4122232e-01   3.2289286e+00   7.5277275e-01   2.8950299e+00   9.3500239e-01   3.0564423e+00   2.5798832e+00  -1.3402628e+00  -1.6832430e+00  -4.7907135e-01   3.0551315e+00   3.3550537e+00
  -1.0922570e+00  -2.9831043e+00  -1.6166005e+00  -2.8117945e+00  -1.1534921e+00  -7.0793165e-01   1.2320680e+00   1.8321501e+00   3.6753363e+00   3.4000470e+00  -1.1836744e+00  -3.1865728e+00  -4.4077827e-01   1.7437361e+00   2.5838845e+00   1.5586810e+00  -2.2622464e+00  -1.4936685e+00   1.2522896e+00  -2.2412584e+00   4.4419319e+00  -1.7870409e+00  -2.3951721e+00  -1.6804888e+00  -2.3602743e+00  -1.3513242e+00  -1.5328361e+00  -5.1373292e-01  -8.0259563e-01   1.2201965e+00   1.6974076e+00  -1.4699102e+00  -2.3428083e+00  -1.1110494e+00  -2.0777824e+00  -5.6615509e-02   3.1970953e-01   2.0604360e+00   3.1135273e+00  -7.9577841e-01  -3.0089095e+00  -1.1614652e+00  -1.7009111e+00  -7.4721492e-01   2.5802897e-01   2.7429982e-01   1.7475877e+00   1.6474719e+00   1.4560704e+00  -2.0367096e-01  -3.7855773e+00  -1.7825916e+00  -1.3818839e+00   1.8001194e+00   9.8469906e-01   3.7436211e+00   2.0934555e+00  -2.3400928e-01  -4.8294094e+00  -2.3461502e+00  -2.0450328e+00   2.4836571e+00   3.9867656e-01   3.4495432e+00   1.0211036e+00   3.1141410e+00   1.2840330e+00   3.2989039e+00   2.8295464e+00  -1.4911180e+00  -1.9367516e+00  -5.4418958e-01   3.0583346e+00   3.5749783e+00
  -1.1927928e+00  -3.0460614e+00  -1.8944464e+00  -3.0130326e+00  -1.3501302e+00  -8.7869740e-01   1.1906816e+00   1.9135835e+00   3.8150481e+00   3.5910751e+00  -1.1945304e+00  -3.0939947e+00  -3.2489503e-01   1.8678944e+00   2.7081557e+00   1.8045807e+00  -2.5084950e+00  -1.6537133e+00   1.2230161e+00  -2.3040968e+00   4.6080095e+00  -2.0548052e+00  -2.6203367e+00  -1.9297024e+00  -2.5482017e+00  -1.5414528e+00  -1.6807827e+00  -6.2417418e-01  -8.6352015e-01   1.1936996e+00   1.7418380e+00  -1.6689502e+00  -2.5166360e+00  -1.3751661e+00  -2.2573189e+00  -1.9279795e-01   2.3990261e-01   2.0688912e+00   3.2376977e+00  -9.8683334e-01  -3.1186985e+00  -1.3140754e+00  -1.7587714e+00  -8.6824262e-01   1.9453990e-01   1.6891239e-01   1.7643644e+00   1.6536080e+00   1.6351746e+00  -2.9007405e-01  -3.8249990e+00  -1.7467431e+00  -1.2039446e+00   1.8615936e+00   1.0929602e+00   3.8713874e+00   2.4150807e+00  -6.8939091e-02  -4.4832429e+00  -2.1655425e+00  -1.7069174e+00   2.6518289e+00   5.3768170e-01   3.6556591e+00   1.2633227e+00   3.3206397e+00   1.5996470e+00   3.5169908e+00   3.0470601e+00  -1.6325589e+00  -2.1638857e+00  -5.9729576e-01   3.0438138e+00   3.7611564e+00
  -1.2810950e+00  -3.0935263e+00  -2.1555695e+00  -3.1828630e+00  -1.5239048e+00  -1.0359574e+00   1.1482114e+00   1.9711327e+00   3.9271040e+00   3.7409549e+00  -1.1897533e+00  -2.9858022e+00  -2.0429727e-01   1.9650227e+00   2.8156376e+00   2.0127216e+00  -2.7277527e+00  -1.7849710e+00   1.1882240e+00  -2.3549449e+00   4.7304096e+00  -2.3033953e+00  -2.8163266e+00  -2.1500578e+00  -2.7010257e+00  -1.7062449e+00  -1.8065411e+00  -7.2157212e-01  -9.1848513e-01   1.1615706e+00   1.7665386e+00  -1.8567085e+00  -2.6722760e+00  -1.6166371e+00  -2.4077668e+00  -3.1919896e-01   1.5134767e-01   2.0648029e+00   3.3277416e+00  -1.1667689e+00  -3.2107622e+00  -1.4460971e+00  -1.7949334e+00  -9.7379383e-01   1.3104586e-01   6.5346125e-02   1.7559385e+00   1.6503164e+00   1.7834799e+00  -3.6534556e-01  -3.8345444e+00  -1.6897383e+00  -1.0242591e+00   1.9102471e+00   1.1699813e+00   3.9815660e+00   2.6967974e+00   1.0706524e-01  -4.1216488e+00  -1.9813671e+00  -1.3695082e+00   2.8103223e+00   6.5432671e-01   3.8436427e+00   1.4737861e+00   3.5114968e+00   1.8769965e+00   3.7072287e+00   3.2299979e+00  -1.7599895e+00  -2.3576176e+00  -6.3825008e-01   3.0089026e+00   3.9113925e+00
  -1.3540653e+00  -3.1235557e+00  -2.3936554e+00  -3.3173445e+00  -1.6720875e+00  -1.1750475e+00   1.1035569e+00   2.0027432e+00   4.0080527e+00   3.8462857e+00  -1.1686808e+00  -2.8634301e+00  -8.1187085e-02   2.0318579e+00   2.9032687e+00   2.1771502e+00  -2.9146233e+00  -1.8835117e+00   1.1465913e+00  -2.3914762e+00   4.8061370e+00  -2.5260042e+00  -2.9786316e+00  -2.3359347e+00  -2.8133429e+00  -1.8422671e+00  -1.9054476e+00  -8.0494828e-01  -9.6581776e-01   1.1224265e+00   1.7694061e+00  -2.0282260e+00  -2.8062309e+00  -1.8300395e+00  -2.5242537e+00  -4.3493457e-01   5.7114049e-02   2.0455653e+00   3.3795013e+00  -1.3312400e+00  -3.2830582e+00  -1.5548724e+00  -1.8088228e+00  -1.0626112e+00   6.8320438e-02  -3.6159590e-02   1.7223276e+00   1.6354128e+00   1.8968639e+00  -4.2781056e-01  -3.8133207e+00  -1.6135631e+00  -8.4642871e-01   1.9445125e+00   1.2126395e+00   4.0702557e+00   2.9328977e+00   2.8963964e-01  -3.7506264e+00  -1.7967316e+00  -1.0383335e+00   2.9556169e+00   7.4576859e-01   4.0098285e+00   1.6483918e+00   3.6834325e+00   2.1126958e+00   3.8663692e+00   3.3768317e+00  -1.8698321e+00  -2.5123974e+00  -6.6696115e-01   2.9518785e+00   4.0241727e+00
  -1.4097423e+00  -3.1351230e+00  -2.6035509e+00  -3.4139139e+00  -1.7928070e+00  -1.2913632e+00   1.0558457e+00   2.0079535e+00   4.0551041e+00   3.9052516e+00  -1.1315255e+00  -2.7287023e+00   4.2145347e-02   2.0666292e+00   2.9684451e+00   2.2942160e+00  -3.0652210e+00  -1.9465893e+00   1.0974305e+00  -2.4123170e+00   4.8335646e+00  -2.7172245e+00  -3.1041884e+00  -2.4831800e+00  -2.8812642e+00  -1.9471734e+00  -1.9734812e+00  -8.7359210e-01  -1.0035390e+00   1.0755120e+00   1.7497489e+00  -2.1796574e+00  -2.9161083e+00  -2.0111668e+00  -2.6029260e+00  -5.3926351e-01  -3.8878823e-02   2.0091694e+00   3.3906868e+00  -1.4768531e+00  -3.3339350e+00  -1.6386573e+00  -1.8003224e+00  -1.1339995e+00   7.6783647e-03  -1.3530674e-01   1.6650367e+00   1.6071530e+00   1.9732490e+00  -4.7667899e-01  -3.7613794e+00  -1.5210351e+00  -6.7377850e-01   1.9632292e+00   1.2196715e+00   4.1338938e+00   3.1198276e+00   4.7382984e-01  -3.3765430e+00  -1.6149480e+00  -7.1868875e-01   3.0843506e+00   8.1031702e-01   4.1506250e+00   1.7846510e+00   3.8329671e+00   2.3048142e+00   3.9914349e+00   3.4869090e+00  -1.9596304e+00  -2.6243684e+00  -6.8336537e-01   2.8720267e+00   4.0986193e+00
  -1.4473271e+00  -3.1281301e+00  -2.7814140e+00  -3.4714329e+00  -1.8850510e+00  -1.3805668e+00   1.0044847e+00   1.9878597e+00   4.0662067e+00   3.9176150e+00  -1.0793437e+00  -2.5837585e+00   1.6333940e-01   2.0691150e+00   3.0091179e+00   2.3626440e+00  -3.1772673e+00  -1.9727469e+00   1.0407159e+00  -2.4170553e+00   4.8124388e+00  -2.8732068e+00  -3.1914474e+00  -2.5892317e+00  -2.9025709e+00  -2.0197586e+00  -2.0074469e+00  -9.2706022e-01  -1.0294656e+00   1.0207313e+00   1.7082921e+00  -2.3083455e+00  -3.0006439e+00  -2.1571395e+00  -2.6410908e+00  -6.3156495e-01  -1.3206074e-01   1.9542914e+00   3.3609198e+00  -1.6012201e+00  -3.3621752e+00  -1.6966613e+00  -1.7697555e+00  -1.1878058e+00  -4.9087265e-02  -2.3169890e-01   1.5869685e+00   1.5643203e+00   2.0126162e+00  -5.1204560e-01  -3.6797037e+00  -1.4156587e+00  -5.0922659e-01   1.9656890e+00   1.1917253e+00   4.1694215e+00   3.2562154e+00   6.5435364e-01  -3.0058929e+00  -1.4394032e+00  -4.1544876e-01   3.1934457e+00   8.4746792e-01   4.2626379e+00   1.8816742e+00   3.9565142e+00   2.4528101e+00   4.0797785e+00   3.5604032e+00  -2.0280840e+00  -2.6914932e+00  -6.8741379e-01   2.7696498e+00   4.1344407e+00
  -1.4671412e+00  -3.1033688e+00  -2.9247997e+00  -3.4901669e+00  -1.9486340e+00  -1.4387898e+00   9.4919984e-01   1.9450084e+00   4.0400998e+00   3.8846504e+00  -1.0139668e+00  -2.4309793e+00   2.7998684e-01   2.0405976e+00   3.0238721e+00   2.3834879e+00  -3.2501114e+00  -1.9618636e+00   9.7707431e-01  -2.4062000e+00   4.7438333e+00  -2.9917336e+00  -3.2403665e+00  -2.6531704e+00  -2.8767913e+00  -2.0599552e+00  -2.0051234e+00  -9.6516617e-01  -1.0413263e+00   9.5864855e-01   1.6471103e+00  -2.4128280e+00  -3.0596700e+00  -2.2664516e+00  -2.6373165e+00  -7.1131577e-01  -2.1743681e-01   1.8803502e+00   3.2916841e+00  -1.7029615e+00  -3.3670390e+00  -1.7290489e+00  -1.7178699e+00  -1.2243796e+00  -9.9807992e-02  -3.2481165e-01   1.4922595e+00   1.5062885e+00   2.0169153e+00  -5.3484108e-01  -3.5701690e+00  -1.3014572e+00  -3.5518430e-01   1.9516550e+00   1.1313049e+00   4.1744291e+00   3.3427979e+00   8.2586978e-01  -2.6450541e+00  -1.2734406e+00  -1.3290288e-01   3.2802116e+00   8.5787915e-01   4.3427898e+00   1.9400764e+00   4.0505101e+00   2.5574164e+00   4.1291544e+00   3.5982391e+00  -2.0750180e+00  -2.7135911e+00  -6.7906429e-01   2.6460313e+00   4.1318805e+00
  -1.4705217e+00  -3.0624285e+00  -3.0326739e+00  -3.4717029e+00  -1.9841309e+00  -1.4628193e+00   8.9006291e-01   1.8832255e+00   3.9763519e+00   3.8090248e+00  -9.3789871e-01  -2.2729075e+00   3.8966100e-01   1.9837316e+00   3.0119683e+00   2.3599660e+00  -3.2846647e+00  -1.9151363e+00   9.0774761e-01  -2.3810909e+00   4.6300628e+00  -3.0722111e+00  -3.2523315e+00  -2.6756876e+00  -2.8051899e+00  -2.0687762e+00  -1.9653681e+00  -9.8796161e-01  -1.0368815e+00   8.9045720e-01   1.5694984e+00  -2.4927760e+00  -3.0940292e+00  -2.3389495e+00  -2.5914793e+00  -7.7806987e-01  -2.8982873e-01   1.7875317e+00   3.1861958e+00  -1.7816620e+00  -3.3483010e+00  -1.7369014e+00  -1.6458188e+00  -1.2445145e+00  -1.4207681e-01  -4.1397800e-01   1.3860540e+00   1.4330575e+00   1.9898834e+00  -5.4673548e-01  -3.4354785e+00  -1.1827889e+00  -2.1349037e-01   1.9213552e+00   1.0426116e+00   4.1472771e+00   3.3822524e+00   9.8323588e-01  -2.3000589e+00  -1.1202519e+00   1.2537591e-01   3.3424165e+00   8.4328870e-01   4.3884322e+00   1.9618140e+00   4.1115696e+00   2.6204867e+00   4.1377990e+00   3.6019997e+00  -2.1012888e+00  -2.6922811e+00  -6.5827782e-01   2.5033590e+00   4.0916674e+00
  -1.4596670e+00  -3.0075639e+00  -3.1053591e+00  -3.4188083e+00  -1.9927876e+00  -1.4502613e+00   8.2750240e-01   1.8073889e+00   3.8753736e+00   3.6946301e+00  -8.5418948e-01  -2.1121757e+00   4.8995606e-01   1.9023264e+00   2.9733531e+00   2.2971913e+00  -3.2832597e+00  -1.8350018e+00   8.3452693e-01  -2.3437694e+00   4.4745557e+00  -3.1155761e+00  -3.2300148e+00  -2.6589816e+00  -2.6906791e+00  -2.0482121e+00  -1.8881724e+00  -9.9570891e-01  -1.0140434e+00   8.1792263e-01   1.4797847e+00  -2.5488737e+00  -3.1054492e+00  -2.3757463e+00  -2.5047632e+00  -8.3144238e-01  -3.4411701e-01   1.6767824e+00   3.0491974e+00  -1.8377915e+00  -3.3062766e+00  -1.7221420e+00  -1.5551429e+00  -1.2493803e+00  -1.7340764e-01  -4.9839100e-01   1.2742266e+00   1.3452562e+00   1.9367799e+00  -5.4999670e-01  -3.2790711e+00  -1.0641587e+00  -8.5380190e-02   1.8754471e+00   9.3128452e-01   4.0871789e+00   3.3789427e+00   1.1217418e+00  -1.9763902e+00  -9.8278507e-01   3.5662106e-01   3.3783195e+00   8.0637494e-01   4.3974359e+00   1.9499648e+00   4.1366508e+00   2.6448092e+00   4.1045100e+00   3.5738189e+00  -2.1086379e+00  -2.6308413e+00  -6.2501904e-01   2.3446142e+00   4.0149691e+00
  -1.4374412e+00  -2.9415236e+00  -3.1444147e+00  -3.3352452e+00  -1.9764119e+00  -1.3996723e+00   7.6229904e-01   1.7231572e+00   3.7384147e+00   3.5463810e+00  -7.6628598e-01  -1.9514336e+00   5.7853595e-01   1.8010698e+00   2.9086325e+00   2.2018120e+00  -3.2494429e+00  -1.7250009e+00   7.5966678e-01  -2.2968135e+00   4.2817046e+00  -3.1241274e+00  -3.1771758e+00  -2.6065827e+00  -2.5376528e+00  -2.0010841e+00  -1.7746681e+00  -9.8884901e-01  -9.7098854e-01   7.4330256e-01   1.3831008e+00  -2.5826502e+00  -3.0963815e+00  -2.3790818e+00  -2.3796051e+00  -8.7110081e-01  -3.7547704e-01   1.5497739e+00   2.8866901e+00  -1.8725939e+00  -3.2418313e+00  -1.6874238e+00  -1.4477473e+00  -1.2404455e+00  -1.9140657e-01  -5.7712551e-01   1.1630709e+00   1.2441171e+00   1.8640546e+00  -5.4731234e-01  -3.1050051e+00  -9.5003494e-01   2.8509090e-02   1.8149554e+00   8.0406222e-01   3.9942481e+00   3.3385980e+00   1.2373064e+00  -1.6788118e+00  -8.6366209e-01   5.5891738e-01   3.3866732e+00   7.5056652e-01   4.3682582e+00   1.9084724e+00   4.1232206e+00   2.6339056e+00   4.0287253e+00   3.5162644e+00  -2.0994988e+00  -2.5339890e+00  -5.7925996e-01   2.1734383e+00   3.9033558e+00
  -1.4071486e+00  -2.8673563e+00  -3.1524585e+00  -3.2255443e+00  -1.9372557e+00  -1.3106562e+00   6.9556421e-01   1.6366671e+00   3.5675442e+00   3.3699812e+00  -6.7786772e-01  -1.7932818e+00   6.5319198e-01   1.6852115e+00   2.8190119e+00   2.0815794e+00  -3.1877120e+00  -1.5895983e+00   6.8578141e-01  -2.2431488e+00   4.0566928e+00  -3.1012972e+00  -3.0984176e+00  -2.5231233e+00  -2.3517552e+00  -1.9308708e+00  -1.6270839e+00  -9.6796746e-01  -9.0626216e-01   6.6924732e-01   1.2851159e+00  -2.5962744e+00  -3.0698178e+00  -2.3521314e+00  -2.2195943e+00  -8.9676470e-01  -3.7960035e-01   1.4088389e+00   2.7056162e+00  -1.8879531e+00  -3.1563709e+00  -1.6359885e+00  -1.3258708e+00  -1.2194000e+00  -1.9393999e-01  -6.4917750e-01   1.0589695e+00   1.1314222e+00   1.7789633e+00  -5.4158503e-01  -2.9178169e+00  -8.4467453e-01   1.2810260e-01   1.7411894e+00   6.6837966e-01   3.8695061e+00   3.2679436e+00   1.3266320e+00  -1.4112356e+00  -7.6511127e-01   7.3120206e-01   3.3666932e+00   6.7981165e-01   4.2999799e+00   1.8418690e+00   4.0694029e+00   2.5918188e+00   3.9105870e+00   3.4322183e+00  -2.0767737e+00  -2.4076004e+00  -5.2099103e-01   1.9939789e+00   3.7587652e+00
  -1.3722914e+00  -2.7882052e+00  -3.1329439e+00  -3.0947583e+00  -1.8778968e+00  -1.1839235e+00   6.2870086e-01   1.5542084e+00   3.3656060e+00   3.1716711e+00  -5.9267359e-01  -1.6402082e+00   7.1190638e-01   1.5602346e+00   2.7062151e+00   1.9448753e+00  -3.1032172e+00  -1.4339655e+00   6.1572749e-01  -2.1858404e+00   3.8053116e+00  -3.0513704e+00  -2.9989143e+00  -2.4140637e+00  -2.1396025e+00  -1.8415158e+00  -1.4486592e+00  -9.3376284e-01  -8.1887173e-01   5.9868354e-01   1.1917464e+00  -2.5923307e+00  -3.0290938e+00  -2.2987848e+00  -2.0293253e+00  -9.0821534e-01  -3.5289615e-01   1.2568843e+00   2.5135052e+00  -1.8862415e+00  -3.0518086e+00  -1.5715019e+00  -1.1920455e+00  -1.1880779e+00  -1.7928820e-01  -7.1351796e-01   9.6806378e-01   1.0094237e+00   1.6891534e+00  -5.3571605e-01  -2.7223616e+00  -7.5196522e-01   2.1382481e-01   1.6556463e+00   5.3193450e-01   3.7148466e+00   3.1742982e+00   1.3873146e+00  -1.1766272e+00  -6.8890410e-01   8.7322671e-01   3.3180081e+00   5.9832198e-01   4.1923177e+00   1.7549976e+00   3.9740955e+00   2.5229020e+00   3.7509911e+00   3.3247573e+00  -2.0435908e+00  -2.2583867e+00  -4.5023897e-01   1.8107283e+00   3.5834748e+00
  -1.3363202e+00  -2.7071031e+00  -3.0899055e+00  -2.9482086e+00  -1.8011251e+00  -1.0213122e+00   5.6334766e-01   1.4818946e+00   3.1361610e+00   2.9579646e+00  -5.1432446e-01  -1.4945255e+00   7.5292155e-01   1.4315422e+00   2.5723798e+00   1.8002213e+00  -3.0014432e+00  -1.2637469e+00   5.5247512e-01  -2.1278801e+00   3.5337684e+00  -2.9791792e+00  -2.8841215e+00  -2.2853954e+00  -1.9084690e+00  -1.7372320e+00  -1.2435225e+00  -8.8702277e-01  -7.0837000e-01   5.3468248e-01   1.1088547e+00  -2.5735894e+00  -2.9776843e+00  -2.2234042e+00  -1.8142159e+00  -9.0531508e-01  -2.9266862e-01   1.0972793e+00   2.3181004e+00  -1.8701578e+00  -2.9305070e+00  -1.4978732e+00  -1.0490426e+00  -1.1483860e+00  -1.4627269e-01  -7.6915733e-01   8.9594146e-01   8.8074460e-01   1.6022396e+00  -5.3239236e-01  -2.5236381e+00  -6.7528502e-01   2.8651693e-01   1.5599093e+00   4.0224948e-01   3.5329630e+00   3.0651631e+00   1.4179129e+00  -9.7694937e-01  -6.3629631e-01   9.8549017e-01   3.2406017e+00   5.1030811e-01   4.0456063e+00   1.6527463e+00   3.8370573e+00   2.4316186e+00   3.5516145e+00   3.1970369e+00  -2.0030587e+00  -2.0935431e+00  -3.6709705e-01   1.6283519e+00   3.3800754e+00
  -1.3023940e+00  -2.6267841e+00  -3.0276902e+00  -2.7912338e+00  -1.7098411e+00  -8.2576955e-01   5.0130653e-01   1.4253410e+00   2.8834006e+00   2.7353849e+00  -4.4614745e-01  -1.3583105e+00   7.7481627e-01   1.3041807e+00   2.4199459e+00   1.6558038e+00  -2.8878913e+00  -1.0848207e+00   4.9896991e-01  -2.0719781e+00   3.2484982e+00  -2.8897851e+00  -2.7594865e+00  -2.1433351e+00  -1.6659623e+00  -1.6223150e+00  -1.0165447e+00  -8.2861150e-01  -5.7492751e-01   4.8031666e-01   1.0419470e+00  -2.5427855e+00  -2.9190028e+00  -2.1305819e+00  -1.5802975e+00  -8.8803667e-01  -1.9726539e-01   9.3372786e-01   2.1269829e+00  -1.8425599e+00  -2.7952025e+00  -1.4190692e+00  -8.9980317e-01  -1.1022387e+00  -9.4348911e-02  -8.1521392e-01   8.4735727e-01   7.4826425e-01   1.5253922e+00  -5.3389317e-01  -2.3266075e+00  -6.1738217e-01   3.4734207e-01   1.4555530e+00   2.8626209e-01   3.3272419e+00   2.9478259e+00   1.4179780e+00  -8.1313813e-01  -6.0797477e-01   1.0691511e+00   3.1347520e+00   4.1972830e-01   3.8607730e+00   1.5398088e+00   3.6589477e+00   2.3223621e+00   3.3149149e+00   3.0521898e+00  -1.9580315e+00  -1.9203988e+00  -2.7176717e-01   1.4515152e+00   3.1514439e+00
  -1.2731616e+00  -2.5495214e+00  -2.9506926e+00  -2.6289601e+00  -1.6069691e+00  -6.0129664e-01   4.4445654e-01   1.3893678e+00   2.6120430e+00   2.5102127e+00  -3.9100811e-01  -1.2333435e+00   7.7658489e-01   1.1826166e+00   2.2515457e+00   1.5190449e+00  -2.7677826e+00  -9.0306983e-01   4.5799014e-01  -2.0203728e+00   2.9559746e+00  -2.7881748e+00  -2.6301770e+00  -1.9940334e+00  -1.4197000e+00  -1.5009748e+00  -7.7317617e-01  -7.5947080e-01  -4.1939280e-01   4.3850842e-01   9.9588689e-01  -2.5024216e+00  -2.8562107e+00  -2.0249111e+00  -1.3339863e+00  -8.5650006e-01  -6.6192607e-02   7.7012261e-01   1.9472100e+00  -1.8062994e+00  -2.6489069e+00  -1.3389313e+00  -7.4735305e-01  -1.0514991e+00  -2.3658017e-02  -8.5098038e-01   8.2600286e-01   6.1499348e-01   1.4649637e+00  -5.4192993e-01  -2.1360089e+00  -5.8027718e-01   3.9768675e-01   1.3440637e+00   1.8997034e-01   3.1016229e+00   2.8289989e+00   1.3880512e+00  -6.8510649e-01  -6.0400722e-01   1.1259349e+00   3.0009811e+00   3.3006969e-01   3.6392911e+00   1.4204809e+00   3.4413255e+00   2.1992994e+00   3.0440960e+00   2.8932334e+00  -1.9108991e+00  -1.7460805e+00  -1.6461537e-01   1.2847123e+00   2.9007121e+00
  -1.2505814e+00  -2.4770014e+00  -2.8631112e+00  -2.4661004e+00  -1.4953882e+00  -3.5285613e-01   3.9465707e-01   1.3777406e+00   2.3272012e+00   2.2882550e+00  -3.5115764e-01  -1.1210486e+00   7.5772145e-01   1.0705780e+00   2.0698965e+00   1.3962443e+00  -2.6457972e+00  -7.2417692e-01   4.3200174e-01  -1.9746727e+00   2.6625298e+00  -2.6789858e+00  -2.5008375e+00  -1.8433082e+00  -1.1770092e+00  -1.3771976e+00  -5.1927683e-01  -6.8063549e-01  -2.4333868e-01   4.1187429e-01   9.7463503e-01  -2.4546043e+00  -2.7920420e+00  -1.9107825e+00  -1.0818523e+00  -8.1101469e-01   9.9808477e-02   6.1038813e-01   1.7849876e+00  -1.7640664e+00  -2.4948027e+00  -1.2610068e+00  -5.9470508e-01  -9.9792931e-01   6.4961933e-02  -8.7598119e-01   8.3433607e-01   4.8394665e-01   1.4261697e+00  -5.5753097e-01  -1.9561785e+00  -5.6518826e-01   4.3906655e-01   1.2267836e+00   1.1815604e-01   2.8604377e+00   2.7145131e+00   1.3296329e+00  -5.9177337e-01  -6.2380192e-01   1.1580397e+00   2.8400200e+00   2.4418163e-01   3.3831313e+00   1.2984990e+00   3.1866041e+00   2.0662442e+00   2.7430418e+00   2.7229994e+00  -1.8634149e+00  -1.5772114e+00  -4.6238177e-02   1.1320973e+00   2.6312256e+00
  -1.2357892e+00  -2.4102368e+00  -2.7687408e+00  -2.3067901e+00  -1.3778793e+00  -8.6245983e-02   3.5364357e-01   1.3929679e+00   2.0342303e+00   2.0746449e+00  -3.2810208e-01  -1.0224348e+00   7.1830419e-01   9.7096482e-01   1.8777068e+00   1.2923135e+00  -2.5258617e+00  -5.5344876e-01   4.2301691e-01  -1.9357378e+00   2.3741797e+00  -2.5662741e+00  -2.3753895e+00  -1.6964199e+00  -9.4465979e-01  -1.2546381e+00  -2.6094874e-01  -5.9326133e-01  -4.9091309e-02   4.0257249e-01   9.8103056e-01  -2.4009213e+00  -2.7286550e+00  -1.7922177e+00  -8.3038899e-01  -7.5212344e-01   2.9872850e-01   4.5831788e-01   1.6453914e+00  -1.7182502e+00  -2.3361260e+00  -1.1883990e+00  -4.4475385e-01  -9.4314596e-01   1.7000583e-01  -8.9001735e-01   8.7347678e-01   3.5801399e-01   1.4128469e+00  -5.8097812e-01  -1.7908776e+00  -5.7248255e-01   4.7304354e-01   1.1048829e+00   7.4201078e-02   2.6082302e+00   2.6090839e+00   1.2451270e+00  -5.3111252e-01  -6.6607877e-01   1.1680561e+00   2.6527882e+00   1.6417502e-01   3.0947130e+00   1.1769286e+00   2.8979679e+00   1.9265659e+00   2.4162167e+00   2.5440829e+00  -1.8165690e+00  -1.4196577e+00   8.2464472e-02   9.9732659e-01   2.3464954e+00
  -1.2290255e+00  -2.3495216e+00  -2.6708095e+00  -2.1544625e+00  -1.2570898e+00   1.9205525e-01   3.2292047e-01   1.4361617e+00   1.7385514e+00   1.8736826e+00  -3.2250259e-01  -9.3804232e-01   6.5907409e-01   8.8582053e-01   1.6776001e+00   1.2106164e+00  -2.4109992e+00  -3.9567897e-01   4.3246141e-01  -1.9036109e+00   2.0964656e+00  -2.4533405e+00  -2.2568824e+00  -1.5578944e+00  -7.2864327e-01  -1.1365485e+00  -4.3763830e-03  -4.9866277e-01   1.6026130e-01   4.1215866e-01   1.0166243e+00  -2.3423657e+00  -2.6675164e+00  -1.6727454e+00  -5.8580241e-01  -6.8064598e-01   5.2730396e-01   3.1740984e-01   1.5321526e+00  -1.6708223e+00  -2.1760494e+00  -1.1236485e+00  -3.0016897e-01  -8.8858435e-01   2.8936579e-01  -8.9319405e-01   9.4317176e-01   2.3983992e-01   1.4272972e+00  -6.1179743e-01  -1.6431374e+00  -6.0165510e-01   5.0116047e-01   9.7936168e-01   6.0002177e-02   2.3495677e+00   2.5161589e+00   1.1377612e+00  -5.0022003e-01  -7.2885916e-01   1.1588958e+00   2.4403949e+00   9.1395682e-02   2.7768548e+00   1.0581003e+00   2.5792561e+00   1.7831313e+00   2.0685373e+00   2.3588121e+00  -1.7705149e+00  -1.2783305e+00   2.2021576e-01   8.8341334e-01   2.0501357e+00
  -1.2296271e+00  -2.2944216e+00  -2.5718696e+00  -2.0117716e+00  -1.1355123e+00   4.7506764e-01   3.0365636e-01   1.5069713e+00   1.4454644e+00   1.6887236e+00  -3.3411262e-01  -8.6789582e-01   5.8149960e-01   8.1636062e-01   1.4720512e+00   1.1529196e+00  -2.3032391e+00  -2.5504873e-01   4.6105745e-01  -1.8775031e+00   1.8343077e+00  -2.3426175e+00  -2.1474006e+00  -1.4313988e+00  -5.3400323e-01  -1.0257400e+00   2.4432089e-01  -3.9835415e-01   3.8088610e-01   4.4145903e-01   1.0815726e+00  -2.2793078e+00  -2.6093242e+00  -1.5553227e+00  -3.5382340e-01  -5.9771696e-01   7.8108075e-01   1.9070789e-01   1.4475179e+00  -1.6232480e+00  -2.0175657e+00  -1.0686465e+00  -1.6329715e-01  -8.3547137e-01   4.2042139e-01  -8.8593111e-01   1.0418261e+00   1.3171120e-01   1.4702256e+00  -6.4880154e-01  -1.5151227e+00  -6.5133796e-01   5.2489575e-01   8.5107496e-01   7.5982539e-02   2.0888556e+00   2.4378527e+00   1.0114867e+00  -4.9539850e-01  -8.0947707e-01   1.1337388e+00   2.2041519e+00   2.6471785e-02   2.4327353e+00   9.4359841e-01   2.2348242e+00   1.6382804e+00   1.7052188e+00   2.1692441e+00  -1.7245509e+00  -1.1570514e+00   3.6529603e-01   7.9260131e-01   1.7457936e+00
  -1.2360807e+00  -2.2437969e+00  -2.4737394e+00  -1.8805495e+00  -1.0154781e+00   7.5550724e-01   2.9658622e-01   1.6035927e+00   1.1599515e+00   1.5221147e+00  -3.6175894e-01  -8.1146866e-01   4.8781515e-01   7.6304186e-01   1.2633426e+00   1.1194477e+00  -2.2035907e+00  -1.3506424e-01   5.0872779e-01  -1.8558288e+00   1.5918784e+00  -2.2356186e+00  -2.0480257e+00  -1.3196710e+00  -3.6472034e-01  -9.2457556e-01   4.7922206e-01  -2.9408973e-01   6.0824955e-01   4.9046678e-01   1.1745989e+00  -2.2115109e+00  -2.5539732e+00  -1.4423006e+00  -1.3955116e-01  -5.0481712e-01   1.0545249e+00   8.0655756e-02   1.3921890e+00  -1.5764292e+00  -1.8633736e+00  -1.0245883e+00  -3.6080596e-02  -7.8480851e-01   5.6014872e-01  -8.6895716e-01   1.1665952e+00   3.5458060e-02   1.5407698e+00  -6.9017726e-01  -1.4080258e+00  -7.1934127e-01   5.4563934e-01   7.2077752e-01   1.2118990e-01   1.8301626e+00   2.3749668e+00   8.7085689e-01  -5.1225650e-01  -9.0461325e-01   1.0959904e+00   1.9455997e+00  -3.0572911e-02   2.0658547e+00   8.3429730e-01   1.8693909e+00   1.4938378e+00   1.3316100e+00   1.9771781e+00  -1.6771553e+00  -1.0584763e+00   5.1549185e-01   7.2626222e-01   1.4370734e+00
  -1.2461338e+00  -2.1958483e+00  -2.3774975e+00  -1.7618056e+00  -8.9915846e-01   1.0259940e+00   3.0192564e-01   1.7228521e+00   8.8648613e-01   1.3751832e+00  -4.0336947e-01  -7.6766209e-01   3.8102193e-01   7.2566231e-01   1.0535351e+00   1.1090300e+00  -2.1120720e+00  -3.8526940e-02   5.7452805e-01  -1.8362880e+00   1.3724958e+00  -2.1329475e+00  -1.9588532e+00  -1.2244984e+00  -2.2365026e-01  -8.3498524e-01   6.9472308e-01  -1.8789552e-01   8.3719356e-01   5.5826981e-01   1.2930222e+00  -2.1381884e+00  -2.5005663e+00  -1.3354283e+00   5.2668047e-02  -4.0379395e-01   1.3411788e+00  -1.1029291e-02   1.3653420e+00  -1.5306778e+00  -1.7157734e+00  -9.9196570e-01   8.0002022e-02  -7.3736839e-01   7.0523877e-01  -8.4329121e-01   1.3135297e+00  -4.7627884e-02   1.6366145e+00  -7.3360799e-01  -1.3219941e+00  -8.0272691e-01   5.6468846e-01   5.8917667e-01   1.9346632e-01   1.5770692e+00   2.3270845e+00   7.2088726e-01  -5.4582326e-01  -1.0103548e+00   1.0492477e+00   1.6665443e+00  -8.0155763e-02   1.6800105e+00   7.3044164e-01   1.4878844e+00   1.3511542e+00   9.5302327e-01   1.7841906e+00  -1.6260710e+00  -9.8407571e-01   6.6806872e-01   6.8482114e-01   1.1274570e+00
  -1.2569500e+00  -2.1481864e+00  -2.2835197e+00  -1.6557551e+00  -7.8857773e-01   1.2792626e+00   3.1930298e-01   1.8603542e+00   6.2885595e-01   1.2482707e+00  -4.5604717e-01  -7.3480439e-01   2.6483763e-01   7.0348073e-01   8.4445018e-01   1.1193174e+00  -2.0277893e+00   3.2470474e-02   6.5661288e-01  -1.8159868e+00   1.1785431e+00  -2.0343582e+00  -1.8790556e+00  -1.1467408e+00  -1.1251056e-01  -7.5850081e-01   8.8564218e-01  -8.2087924e-02   1.0620436e+00   6.4301491e-01   1.4328525e+00  -2.0580935e+00  -2.4474668e+00  -1.2358920e+00   2.1932710e-01  -2.9687112e-01   1.6338571e+00  -8.3456507e-02   1.3647210e+00  -1.4857255e+00  -1.5765729e+00  -9.7060155e-01   1.8396771e-01  -6.9370603e-01   8.5221780e-01  -8.1021487e-01   1.4777606e+00  -1.1685666e-01   1.7541769e+00  -7.7641969e-01  -1.2561014e+00  -8.9791464e-01   5.8325935e-01   4.5698494e-01   2.8966886e-01   1.3325451e+00   2.2927273e+00   5.6689847e-01  -5.9067618e-01  -1.1222776e+00   9.9726969e-01   1.3690983e+00  -1.2294337e-01   1.2792711e+00   6.3176346e-01   1.0952922e+00   1.2111734e+00   5.7457102e-01   1.5916794e+00  -1.5684325e+00  -9.3416643e-01   8.1977272e-01   6.6771311e-01   8.2022971e-01
  -1.2652926e+00  -2.0979148e+00  -2.1915516e+00  -1.5618717e+00  -6.8562800e-01   1.5083714e+00   3.4771293e-01   2.0106884e+00   3.9001363e-01   1.1408096e+00  -5.1618833e-01  -7.1067256e-01   1.4358645e-01   6.9534557e-01   6.3766485e-01   1.1470471e+00  -1.9490516e+00   7.6528003e-02   7.5223964e-01  -1.7915827e+00   1.0114119e+00  -1.9388567e+00  -1.8069827e+00  -1.0863880e+00  -3.1908701e-02  -6.9629855e-01   1.0473140e+00   2.0726313e-02   1.2767486e+00   7.4191319e-01   1.5889474e+00  -1.9696323e+00  -2.3923925e+00  -1.1443769e+00   3.5781150e-01  -1.8664304e-01   1.9248715e+00  -1.3662983e-01   1.3867973e+00  -1.4407653e+00  -1.4470076e+00  -9.5971966e-01   2.7533441e-01  -6.5418679e-01   9.9756604e-01  -7.7124113e-01   1.6537159e+00  -1.7218102e-01   1.8888458e+00  -8.1573797e-01  -1.2083650e+00  -1.0008191e+00   6.0250961e-01   3.2496237e-01   4.0592181e-01   1.0988663e+00   2.2695564e+00   4.1434842e-01  -6.4107985e-01  -1.2355498e+00   9.4394463e-01   1.0557285e+00  -1.5965517e-01   8.6795967e-01   5.3762608e-01   6.9652676e-01   1.0745231e+00   2.0102006e-01   1.4009171e+00  -1.5009245e+00  -9.0798051e-01   9.6686774e-01   6.7337405e-01   5.1841419e-01
  -1.2677212e+00  -2.0417352e+00  -2.1008086e+00  -1.4789605e+00  -5.9208671e-01   1.7069020e+00   3.8549688e-01   2.1676736e+00   1.7196258e-01   1.0514283e+00  -5.7963947e-01  -6.9253955e-01   2.2027695e-02   6.9982775e-01   4.3451383e-01   1.1883260e+00  -1.8735155e+00   9.2910969e-02   8.5781398e-01  -1.7594466e+00   8.7147542e-01  -1.8448345e+00  -1.7402911e+00  -1.0426452e+00   1.8594229e-02  -6.4924518e-01   1.1756766e+00   1.1767247e-01   1.4750508e+00   8.5128936e-01   1.7552199e+00  -1.8709934e+00  -2.3325410e+00  -1.0611459e+00   4.6642228e-01  -7.6054147e-02   2.2062783e+00  -1.7147902e-01   1.4269776e+00  -1.3945222e+00  -1.3276825e+00  -9.5804677e-01   3.5410281e-01  -6.1902908e-01   1.1378314e+00  -7.2808174e-01   1.8353543e+00  -2.1421359e-01   2.0352521e+00  -8.4864650e-01  -1.1758134e+00  -1.1070135e+00   6.2356552e-01   1.9394221e-01   5.3787866e-01   8.7757322e-01   2.2545967e+00   2.6865693e-01  -6.9113461e-01  -1.3450542e+00   8.9324870e-01   7.2929891e-01  -1.9088580e-01   4.5063158e-01   4.4718193e-01   2.9630663e-01   9.4161566e-01  -1.6333202e-01   1.2131016e+00  -1.4199636e+00  -9.0376786e-01   1.1052086e+00   6.9926699e-01   2.2471615e-01
  -1.2607838e+00  -1.9760649e+00  -2.0100893e+00  -1.4052427e+00  -5.0962963e-01   1.8691458e+00   4.3035287e-01   2.3246344e+00  -2.4312042e-02   9.7807929e-01  -6.4188590e-01  -6.7724719e-01  -9.4872378e-02   7.1535275e-01   2.3609677e-01   1.2389128e+00  -1.7983447e+00   8.1516600e-02   9.6897802e-01  -1.7158264e+00   7.5808987e-01  -1.7502190e+00  -1.6760921e+00  -1.0140357e+00   4.0394402e-02  -6.1793831e-01   1.2673513e+00   2.0565453e-01   1.6506822e+00   9.6667514e-01   1.9248884e+00  -1.7602812e+00  -2.2647437e+00  -9.8612228e-01   5.4437408e-01   3.1639881e-02   2.4701380e+00  -1.8985072e-01   1.4798510e+00  -1.3453539e+00  -1.2185345e+00  -9.6393594e-01   4.2071852e-01  -5.8835783e-01   1.2697348e+00  -6.8261614e-01   2.0164088e+00  -2.4421861e-01   2.1875557e+00  -8.7233695e-01  -1.1546014e+00  -1.2119130e+00   6.4754817e-01   6.4835645e-02   6.8097619e-01   6.6947207e-01   2.2444691e+00   1.3503012e-01  -7.3493150e-01  -1.4455267e+00   8.4919253e-01   3.9310906e-01  -2.1696506e-01   3.2047845e-02   3.5953135e-01  -1.0093963e-01   8.1275663e-01  -5.1475003e-01   1.0293993e+00  -1.3218917e+00  -9.1891971e-01   1.2303518e+00   7.4194405e-01  -5.8514260e-02
  -1.2411894e+00  -1.8971805e+00  -1.9178981e+00  -1.3384504e+00  -4.3983585e-01   1.9902714e+00   4.7937786e-01   2.4746859e+00  -1.9886304e-01   9.1817640e-01  -6.9826198e-01  -6.6130436e-01  -2.0221210e-01   7.4032652e-01   4.3289412e-02   1.2944764e+00  -1.7203790e+00   4.2839159e-02   1.0807398e+00  -1.6570086e+00   6.6962599e-01  -1.6526344e+00  -1.6111107e+00  -9.9851472e-01   3.5737265e-02  -6.0273720e-01   1.3197196e+00   2.8142767e-01   1.7975802e+00   1.0829454e+00   2.0907533e+00  -1.6356513e+00  -2.1856332e+00  -9.1897131e-01   5.9177255e-01   1.3293052e-01   2.7087753e+00  -1.9445784e-01   1.5394544e+00  -1.2913718e+00  -1.1188230e+00  -9.7550113e-01   4.7602152e-01  -5.6226362e-01   1.3902674e+00  -6.3686121e-01   2.1906271e+00  -2.6407708e-01   2.3397260e+00  -8.8424499e-01  -1.1401672e+00  -1.3109719e+00   6.7559206e-01  -6.1385285e-02   8.3066445e-01   4.7467493e-01   2.2356098e+00   1.8290509e-02  -7.6671100e-01  -1.5317127e+00   8.1575095e-01   5.0913442e-02  -2.3786783e-01  -3.8286496e-01   2.7386805e-01  -4.9114702e-01   6.8824493e-01  -8.5012234e-01   8.5097360e-01  -1.2031731e+00  -9.5010746e-01   1.3377005e+00   7.9714393e-01  -3.2930518e-01
  -1.2059557e+00  -1.8013766e+00  -1.8225703e+00  -1.2759289e+00  -3.8418055e-01   2.0664697e+00   5.2914303e-01   2.6110178e+00  -3.5274900e-01   8.6873304e-01  -7.4417342e-01  -6.4100737e-01  -2.9544533e-01   7.7324795e-01  -1.4324451e-01   1.3508183e+00  -1.6363035e+00  -2.2063022e-02   1.1876415e+00  -1.5794701e+00   6.0353195e-01  -1.5495614e+00  -1.5418475e+00  -9.9358780e-01   7.5958909e-03  -6.0377956e-01   1.3309932e+00   3.4169429e-01   1.9101142e+00   1.1944923e+00   2.2454916e+00  -1.4954328e+00  -2.0918228e+00  -8.5917295e-01   6.0957300e-01   2.2413569e-01   2.9150348e+00  -1.8878717e-01   1.5995458e+00  -1.2305803e+00  -1.0271477e+00  -9.9075241e-01   5.2118742e-01  -5.4085792e-01   1.4967786e+00  -5.9294010e-01   2.3520015e+00  -2.7622546e-01   2.4858039e+00  -8.8216777e-01  -1.1274231e+00  -1.3998830e+00   7.0885204e-01  -1.8372417e-01   9.8260157e-01   2.9267513e-01   2.2244709e+00  -7.7279216e-02  -7.8102196e-01  -1.5985359e+00   7.9677587e-01  -2.9308451e-01  -2.5317801e-01  -7.8907240e-01   1.8959894e-01  -8.7066449e-01   5.6845962e-01  -1.1669894e+00   6.7899453e-01  -1.0605864e+00  -9.9343182e-01   1.4226778e+00   8.5992329e-01  -5.8607031e-01
  -1.1525240e+00  -1.6851455e+00  -1.7223914e+00  -1.2147444e+00  -3.4401216e-01   2.0950718e+00   5.7580249e-01   2.7271685e+00  -4.8795130e-01   8.2649616e-01  -7.7531983e-01  -6.1257871e-01  -3.7066509e-01   8.1280361e-01  -3.2304027e-01   1.4040513e+00  -1.5428148e+00  -1.1159911e-01   1.2839608e+00  -1.4800172e+00   5.5642806e-01  -1.4384909e+00  -1.4647410e+00  -9.9643048e-01  -4.0459888e-02  -6.2098434e-01   1.3002779e+00   3.8322137e-01   1.9833167e+00   1.2954337e+00   2.3819503e+00  -1.3382423e+00  -1.9800823e+00  -8.0608114e-01   5.9952233e-01   3.0150072e-01   3.0825205e+00  -1.7696698e-01   1.6538738e+00  -1.1610225e+00  -9.4149681e-01  -1.0077207e+00   5.5766390e-01  -5.2431752e-01   1.5870502e+00  -5.5304559e-01   2.4949813e+00  -2.8356804e-01   2.6201348e+00  -8.6436041e-01  -1.1109691e+00  -1.4747684e+00   7.4849508e-01  -3.0121054e-01   1.1328060e+00   1.2244962e-01   2.2076904e+00  -1.4807560e-01  -7.7287700e-01  -1.6412797e+00   7.9589305e-01  -6.3427474e-01  -2.6210337e-01  -1.1815112e+00   1.0642911e-01  -1.2362821e+00   4.5392321e-01  -1.4635405e+00   5.1462911e-01  -8.9140214e-01  -1.0445774e+00   1.4809217e+00   9.2482005e-01  -8.2760169e-01
  -1.0788487e+00  -1.5453683e+00  -1.6157116e+00  -1.1517992e+00  -3.2051403e-01   2.0746349e+00   6.1523344e-01   2.8172730e+00  -6.0724370e-01   7.8807082e-01  -7.8790681e-01  -5.7231883e-01  -4.2484967e-01   8.5793515e-01  -4.9581782e-01   1.4507307e+00  -1.4367799e+00  -2.2367768e-01   1.3639381e+00  -1.3559154e+00   5.2423223e-01  -1.3170678e+00  -1.3763274e+00  -1.0040075e+00  -1.0440056e-01  -6.5404193e-01   1.2276243e+00   4.0297403e-01   2.0131010e+00   1.3798439e+00   2.4934341e+00  -1.1630806e+00  -1.8475074e+00  -7.5897018e-01   5.6408580e-01   3.6132028e-01   3.2058118e+00  -1.6359792e-01   1.6964317e+00  -1.0809286e+00  -8.5932759e-01  -1.0245649e+00   5.8710583e-01  -5.1290981e-01   1.6593553e+00  -5.1939438e-01   2.6146582e+00  -2.8936444e-01   2.7375651e+00  -8.2960973e-01  -1.0853204e+00  -1.5323535e+00   7.9567524e-01  -4.1295699e-01   1.2777637e+00  -3.7417567e-02   2.1822296e+00  -1.9129101e-01  -7.3790006e-01  -1.6557752e+00   8.1638606e-01  -9.6772520e-01  -2.6353345e-01  -1.5551900e+00   2.4406486e-02  -1.5852363e+00   3.4533532e-01  -1.7385819e+00   3.5901173e-01  -6.9354550e-01  -1.0989720e+00   1.5084891e+00   9.8604556e-01  -1.0530502e+00
  -9.8346097e-01  -1.3795064e+00  -1.5010520e+00  -1.0839536e+00  -3.1465171e-01   2.0049945e+00   6.4320295e-01   2.8762833e+00  -7.1401913e-01   7.5003563e-01  -7.7883561e-01  -5.1676513e-01  -4.5604618e-01   9.0787559e-01  -6.6146452e-01   1.4879427e+00  -1.3153873e+00  -3.5574276e-01   1.4220196e+00  -1.2050088e+00   5.0231676e-01  -1.1832219e+00  -1.2733941e+00  -1.0131902e+00  -1.7987926e-01  -7.0239599e-01   1.1140620e+00   3.9825844e-01   1.9964602e+00   1.4420016e+00   2.5739695e+00  -9.6941532e-01  -1.6916733e+00  -7.1706856e-01   5.0635736e-01   4.0007846e-01   3.2806555e+00  -1.5355254e-01   1.7216928e+00  -9.8885418e-01  -7.7767785e-01  -1.0396567e+00   6.1130803e-01  -5.0699551e-01   1.7125005e+00  -4.9416865e-01   2.7069234e+00  -2.9709442e-01   2.8336007e+00  -7.7728499e-01  -1.0451367e+00  -1.5701095e+00   8.5149221e-01  -5.1821406e-01   1.4144892e+00  -1.8860037e-01   2.1454832e+00  -2.0500548e-01  -6.7246301e-01  -1.6385878e+00   8.6107211e-01  -1.2883092e+00  -2.5613005e-01  -1.9053102e+00  -5.6074301e-02  -1.9151959e+00   2.4357622e-01  -1.9914808e+00   2.1320169e-01  -4.6573479e-01  -1.1519496e+00   1.5020602e+00   1.0377006e+00  -1.2618965e+00
  -8.6551615e-01  -1.1857810e+00  -1.3772014e+00  -1.0081530e+00  -3.2710975e-01   1.8872810e+00   6.5555785e-01   2.9001503e+00  -8.1208511e-01   7.0904980e-01  -7.4586006e-01  -4.4285183e-01  -4.6347257e-01   9.6215073e-01  -8.2001194e-01   1.5133522e+00  -1.1762862e+00  -5.0481781e-01   1.4531070e+00  -1.0258321e+00   4.8569254e-01  -1.0352854e+00  -1.1531293e+00  -1.0208745e+00  -2.6237937e-01  -7.6522233e-01   9.6161107e-01   3.6686669e-01   1.9316358e+00   1.4766430e+00   2.6185422e+00  -7.5724765e-01  -1.5107678e+00  -6.7958363e-01   4.2995266e-01   4.1460297e-01   3.3041182e+00  -1.5175083e-01   1.7248191e+00  -8.8380118e-01  -6.9330760e-01  -1.0516400e+00   6.3213614e-01  -5.0700649e-01   1.7458485e+00  -4.7944310e-01   2.7685910e+00  -3.1030389e-01   2.9045270e+00  -7.0736649e-01  -9.8545154e-01  -1.5863587e+00   9.1693632e-01  -6.1641606e-01   1.5405493e+00  -3.3289023e-01   2.0953584e+00  -1.8825074e-01  -5.7380625e-01  -1.5871896e+00   9.3217603e-01  -1.5908710e+00  -2.3843921e-01  -2.2273964e+00  -1.3430493e-01  -2.2242295e+00   1.4968018e-01  -2.2220892e+00   7.8131949e-02  -2.0759591e-01  -1.1989152e+00   1.4591295e+00   1.0740095e+00  -1.4539134e+00
  -7.2483073e-01  -9.6332519e-01  -1.2433055e+00  -9.2156313e-01  -3.5822420e-01   1.7238945e+00   6.4842721e-01   2.8859677e+00  -9.0543376e-01   6.6195418e-01  -6.8770276e-01  -3.4806408e-01  -4.4753252e-01   1.0205458e+00  -9.7160481e-01   1.5252156e+00  -1.0177141e+00  -6.6756151e-01   1.4528006e+00  -8.1771420e-01   4.6921672e-01  -8.7209587e-01  -1.0132626e+00  -1.0240951e+00  -3.4736501e-01  -8.4140990e-01   7.7326454e-01   3.0721541e-01   1.8182405e+00   1.4792084e+00   2.6232945e+00  -5.2716426e-01  -1.3037041e+00  -6.4572082e-01   3.3888664e-01   4.0222632e-01   3.2747025e+00  -1.6292076e-01   1.7018402e+00  -7.6531707e-01  -6.0286687e-01  -1.0594669e+00   6.5145315e-01  -5.1340173e-01   1.7593176e+00  -4.7709857e-01   2.7974843e+00  -3.3243684e-01   2.9474937e+00  -6.2045233e-01  -9.0189282e-01  -1.5803385e+00   9.9282207e-01  -7.0721052e-01   1.6540524e+00  -4.7205721e-01   2.0303311e+00  -1.4104615e-01  -4.4014011e-01  -1.5001097e+00   1.0312101e+00  -1.8704198e+00  -2.0901616e-01  -2.5174323e+00  -2.0932598e-01  -2.5107611e+00   6.4783952e-02  -2.4306541e+00  -4.5441010e-02   8.0251835e-02  -1.2355114e+00   1.3781715e+00   1.0895636e+00  -1.6291233e+00
  -5.6191146e-01  -7.1229702e-01  -1.0989436e+00  -8.2170462e-01  -4.0791723e-01   1.5184448e+00   6.1843038e-01   2.8320720e+00  -9.9800133e-01   6.0586870e-01  -6.0412406e-01  -2.3057980e-01  -4.0974330e-01   1.0830406e+00  -1.1164615e+00   1.5223678e+00  -8.3860886e-01  -8.4033816e-01   1.4176252e+00  -5.8086955e-01   4.4781733e-01  -6.9308364e-01  -8.5219418e-01  -1.0201409e+00  -4.3043279e-01  -9.2955052e-01   5.5294037e-01   2.1847028e-01   1.6573342e+00   1.4460722e+00   2.5856800e+00  -2.8037384e-01  -1.0702075e+00  -6.1470103e-01   2.3743678e-01   3.6094595e-01   3.1924183e+00  -1.9135498e-01   1.6497990e+00  -6.3356578e-01  -5.0308358e-01  -1.0624107e+00   6.7104364e-01  -5.2660584e-01   1.7533655e+00  -4.8872595e-01   2.7924864e+00  -3.6666071e-01   2.9605653e+00  -5.1774471e-01  -7.9089057e-01  -1.5522165e+00   1.0797165e+00  -7.9046857e-01   1.7536158e+00  -6.0771894e-01   1.9494802e+00  -6.4404718e-02  -2.7072298e-01  -1.3770454e+00   1.1588663e+00  -2.1223354e+00  -1.6655401e-01  -2.7719867e+00  -2.8000909e-01  -2.7735169e+00  -9.9410931e-03  -2.6177213e+00  -1.5698027e-01   3.9614046e-01  -1.2577825e+00   1.2587725e+00   1.0795648e+00  -1.7877500e+00
  -3.7797737e-01  -4.3394047e-01  -9.4419020e-01  -7.0658779e-01  -4.7564157e-01   1.2756547e+00   5.6287784e-01   2.7380987e+00  -1.0934294e+00   5.3828711e-01  -4.9594175e-01  -8.9392975e-02  -3.5259211e-01   1.1497221e+00  -1.2548257e+00   1.5041893e+00  -6.3870072e-01  -1.0193022e+00   1.3452281e+00  -3.1647312e-01   4.1672469e-01  -4.9834156e-01  -6.6910791e-01  -1.0066615e+00  -5.0746047e-01  -1.0279400e+00   3.0540050e-01   1.0064835e-01   1.4514456e+00   1.3747450e+00   2.5045699e+00  -1.8726908e-02  -8.1087648e-01  -5.8577847e-01   1.2999547e-01   2.8957323e-01   3.0588070e+00  -2.4067640e-01   1.5668597e+00  -4.8936939e-01  -3.9096391e-01  -1.0600610e+00   6.9253481e-01  -5.4694032e-01   1.7289537e+00  -5.1552736e-01   2.7535545e+00  -4.1569292e-01   2.9427425e+00  -4.0101808e-01  -6.4986658e-01  -1.5030628e+00   1.1778669e+00  -8.6627614e-01   1.8383201e+00  -7.4122536e-01   1.8525041e+00   3.9690859e-02  -6.5913253e-02  -1.2189249e+00   1.3149291e+00  -2.3425721e+00  -1.1001019e-01  -2.9883250e+00  -3.4514945e-01  -3.0114700e+00  -7.3367231e-02  -2.7840337e+00  -2.5619614e-01   7.3733128e-01  -1.2623316e+00   1.1017189e+00   1.0400580e+00  -1.9301697e+00
  -1.7497061e-01  -1.3059281e-01  -7.7966093e-01  -5.7483719e-01  -5.6034099e-01   1.0012307e+00   4.7995348e-01   2.6049934e+00  -1.1948399e+00   4.5716895e-01  -3.6500357e-01   7.5588549e-02  -2.7933978e-01   1.2206811e+00  -1.3869130e+00   1.4705591e+00  -4.1857980e-01  -1.2004965e+00   1.2345349e+00  -2.6708705e-02   3.7169971e-01  -2.8867315e-01  -4.6406160e-01  -9.8176812e-01  -5.7474874e-01  -1.1345942e+00   3.6137360e-02  -4.5308036e-02   1.2045347e+00   1.2640357e+00   2.3803058e+00   2.5528364e-01  -5.2721964e-01  -5.5826043e-01   2.0917671e-02   1.8786077e-01   2.8769145e+00  -3.1362544e-01   1.4523756e+00  -3.3421968e-01  -2.6399408e-01  -1.0523036e+00   7.1732141e-01  -5.7455312e-01   1.6874998e+00  -5.5822228e-01   2.6816979e+00  -4.8163895e-01   2.8939572e+00  -2.7257036e-01  -4.7739600e-01  -1.4347803e+00   1.2871329e+00  -9.3490742e-01   1.9076567e+00  -8.7356208e-01   1.7397192e+00   1.6834284e-01   1.7280723e-01  -1.0279164e+00   1.4982158e+00  -2.5278420e+00  -3.8723586e-02  -3.1644940e+00  -4.0355910e-01  -3.2237921e+00  -1.2449072e-01  -2.9304399e+00  -3.4305523e-01   1.1000294e+00  -1.2464661e+00   9.0903701e-01   9.6813793e-01  -2.0568607e+00
   4.4448791e-02   1.9436213e-01  -6.0653425e-01  -4.2580015e-01  -6.6043217e-01   7.0170825e-01   3.6886641e-01   2.4349808e+00  -1.3046387e+00   3.6102634e-01  -2.1411497e-01   2.6347648e-01  -1.9379503e-01   1.2959066e+00  -1.5128561e+00   1.4218033e+00  -1.7973477e-01  -1.3799591e+00   1.0858580e+00   2.8521638e-01   3.0924600e-01  -6.5617027e-02  -2.3804862e-01  -9.4411964e-01  -6.2914962e-01  -1.2472791e+00  -2.4876720e-01  -2.1749113e-01   9.2190152e-01   1.1141669e+00   2.2146997e+00   5.3854435e-01  -2.2166318e-01  -5.3152866e-01  -8.5630955e-02   5.6598214e-02   2.6512155e+00  -4.1188235e-01   1.3069128e+00  -1.7026094e-01  -1.2033231e-01  -1.0392900e+00   7.4649542e-01  -6.0935861e-01   1.6308190e+00  -6.1696798e-01   2.5789267e+00  -5.6585122e-01   2.8150465e+00  -1.3515971e-01  -2.7333248e-01  -1.3499995e+00   1.4069283e+00  -9.9678618e-01   1.9614793e+00  -1.0052803e+00   1.6120429e+00   3.1782406e-01   4.4284087e-01  -8.0737931e-01   1.7065485e+00  -2.6757670e+00   4.7484217e-02  -3.2993785e+00  -4.5415423e-01  -3.4098156e+00  -1.6250474e-01  -3.0578104e+00  -4.1776807e-01   1.4794367e+00  -1.2083216e+00   6.8398195e-01   8.6212223e-01  -2.1683543e+00
   2.7693244e-01   5.3658965e-01  -4.2654774e-01  -2.5963179e-01  -7.7381197e-01   3.8427147e-01   2.2996175e-01   2.2314909e+00  -1.4243574e+00   2.4900218e-01  -4.6928323e-02   4.7237193e-01  -1.0008208e-01   1.3751873e+00  -1.6326534e+00   1.3586413e+00   7.5441086e-02  -1.5538349e+00   9.0094885e-01   6.1509850e-01   2.2679433e-01   1.6855606e-01   6.9750179e-03  -8.9299051e-01  -6.6817728e-01  -1.3635563e+00  -5.4280738e-01  -4.1302518e-01   6.1004110e-01   9.2683276e-01   2.0109807e+00   8.2736763e-01   1.0246786e-01  -5.0506178e-01  -1.8581692e-01  -1.0233266e-01   2.3874877e+00  -5.3593544e-01   1.1322311e+00  -2.4447547e-04   4.1021430e-02  -1.0213996e+00   7.8078779e-01  -6.5099219e-01   1.5610605e+00  -6.9130198e-01   2.4481683e+00  -6.6881803e-01   2.7077056e+00   8.0707003e-03  -3.8886464e-02  -1.2519461e+00   1.5361778e+00  -1.0524406e+00   1.9999607e+00  -1.1364564e+00   1.4709628e+00   4.8369392e-01   7.4051347e-01  -5.6176034e-01   1.9367645e+00  -2.7849871e+00   1.4823071e-01  -3.3927228e+00  -4.9603067e-01  -3.5690138e+00  -1.8686167e-01  -3.1669690e+00  -4.8075548e-01   1.8698459e+00  -1.1469602e+00   4.3097501e-01   7.2167697e-01  -2.2651903e+00
   5.1850320e-01   8.9093925e-01  -2.4196665e-01  -7.7349175e-02  -8.9789091e-01   5.6557904e-02   6.4781975e-02   1.9990445e+00  -1.5545452e+00   1.2093510e-01   1.3219787e-01   6.9937546e-01  -2.4216072e-03   1.4580296e+00  -1.7461293e+00   1.2821370e+00   3.4368004e-01  -1.7184866e+00   6.8299009e-01   9.5781232e-01   1.2284805e-01   4.1087653e-01   2.6810266e-01  -8.2831596e-01  -6.9009386e-01  -1.4808385e+00  -8.3923708e-01  -6.2810301e-01   2.7645029e-01   7.0519711e-01   1.7736899e+00   1.1175649e+00   4.4099726e-01  -4.7845696e-01  -2.7626847e-01  -2.8594934e-01   2.0926392e+00  -6.8500434e-01   9.3121780e-01   1.7254336e-01   2.2008981e-01  -9.9919854e-01   8.2052685e-01  -6.9878660e-01   1.4806368e+00  -7.8011261e-01   2.2931580e+00  -7.9009007e-01   2.5744257e+00   1.5367827e-01   2.2335233e-01  -1.1442902e+00   1.6732905e+00  -1.1024557e+00   2.0235550e+00  -1.2666788e+00   1.3184893e+00   6.6094066e-01   1.0611462e+00  -2.9644560e-01   2.1847646e+00  -2.8552177e+00   2.6252480e-01  -3.4451216e+00  -5.2852373e-01  -3.7009991e+00  -1.9731830e-01  -3.2586415e+00  -5.3259920e-01   2.2647745e+00  -1.0624348e+00   1.5549306e-01   5.4788793e-01  -2.3478759e+00
   7.6464935e-01   1.2516087e+00  -5.5523910e-02   1.1915060e-01  -1.0296523e+00  -2.7355293e-01  -1.2392715e-01   1.7431050e+00  -1.6947146e+00  -2.2594132e-02   3.1836518e-01   9.4063904e-01   9.5065080e-02   1.5435985e+00  -1.8529058e+00   1.1936545e+00   6.2090596e-01  -1.8705975e+00   4.3652596e-01   1.3074336e+00  -2.9187572e-03   6.5773865e-01   5.4152986e-01  -7.5071005e-01  -6.9396869e-01  -1.5964556e+00  -1.1312650e+00  -8.5806183e-01  -7.0603170e-02   4.5382877e-01   1.5085289e+00   1.4045455e+00   7.8897341e-01  -4.5144895e-01  -3.5418562e-01  -4.9021078e-01   1.7744939e+00  -8.5702363e-01   7.0778259e-01   3.4437820e-01   4.1582759e-01  -9.7339980e-01   8.6561485e-01  -7.5177065e-01   1.3921501e+00  -8.8164095e-01   2.1183059e+00  -9.2825035e-01   2.4184155e+00   2.9801544e-01   5.0945231e-01  -1.0309830e+00   1.8161547e+00  -1.1474283e+00   2.0329659e+00  -1.3950644e+00   1.1570965e+00   8.4414800e-01   1.3991586e+00  -1.7572202e-02   2.4456007e+00  -2.8872574e+00   3.8875540e-01  -3.4579752e+00  -5.5124996e-01  -3.8055413e+00  -1.9396070e-01  -3.3334248e+00  -5.7397870e-01   2.6571376e+00  -9.5581476e-01  -1.3608677e-01   3.4327158e-01  -2.4168523e+00
   1.0104539e+00   1.6123263e+00   1.2966604e-01   3.2711191e-01  -1.1657343e+00  -5.9816139e-01  -3.3226775e-01   1.4699005e+00  -1.8433445e+00  -1.8023901e-01   5.0631840e-01   1.1914590e+00   1.8852253e-01   1.6306842e+00  -1.9523933e+00   1.0948213e+00   9.0233715e-01  -2.0072623e+00   1.6733430e-01   1.6574072e+00  -1.4961677e-01   9.0499420e-01   8.2264657e-01  -6.6145377e-01  -6.7970722e-01  -1.7077244e+00  -1.4122548e+00  -1.0974961e+00  -4.2234330e-01   1.7857541e-01   1.2221663e+00   1.6834406e+00   1.1407736e+00  -4.2392402e-01  -4.1742711e-01  -7.1010982e-01   1.4415393e+00  -1.0486892e+00   4.6671302e-01   5.1121832e-01   6.2608225e-01  -9.4482307e-01   9.1552372e-01  -8.0869024e-01   1.2983100e+00  -9.9351482e-01   1.9285397e+00  -1.0809297e+00   2.2435088e+00   4.3733261e-01   8.1423910e-01  -9.1608911e-01   1.9621544e+00  -1.1879268e+00   2.0291123e+00  -1.5203023e+00   9.8964794e-01   1.0276799e+00   1.7481997e+00   2.6818318e-01   2.7135975e+00  -2.8829444e+00   5.2472062e-01  -3.4334200e+00  -5.6412904e-01  -3.8826020e+00  -1.7720609e-01  -3.3917745e+00  -6.0560064e-01   3.0394544e+00  -8.2916896e-01  -4.3667911e-01   1.1172373e-01  -2.4724694e+00
   1.2507552e+00   1.9665420e+00   3.1021531e-01   5.4298110e-01  -1.3025303e+00  -9.0957444e-01  -5.5529659e-01   1.1862186e+00  -1.9979408e+00  -3.4989147e-01   6.9064028e-01   1.4464075e+00   2.7449913e-01   1.7176951e+00  -2.0437987e+00   9.8749585e-01   1.1826204e+00  -2.1260596e+00  -1.1775498e-01   2.0007538e+00  -3.1515460e-01   1.1480732e+00   1.1061675e+00  -5.6245201e-01  -6.4804773e-01  -1.8120189e+00  -1.6759220e+00  -1.3404030e+00  -7.6976793e-01  -1.1361827e-01   9.2201330e-01   1.9492454e+00   1.4902352e+00  -3.9592712e-01  -4.6457200e-01  -9.3981283e-01   1.1026470e+00  -1.2555645e+00   2.1349995e-01   6.6884650e-01   8.4761078e-01  -9.1435932e-01   9.6930857e-01  -8.6804752e-01   1.2018430e+00  -1.1128127e+00   1.7291312e+00  -1.2448684e+00   2.0540585e+00   5.6788905e-01   1.1314535e+00  -8.0362134e-01   2.1082070e+00  -1.2244556e+00   2.0130901e+00  -1.6407166e+00   8.1931157e-01   1.2058750e+00   2.1013069e+00   5.5382915e-01   2.9825101e+00  -2.8450673e+00   6.6769750e-01  -3.3742326e+00  -5.6738578e-01  -3.9323795e+00  -1.4778380e-01  -3.4340094e+00  -6.2812929e-01   3.4040808e+00  -6.8550460e-01  -7.3871140e-01  -1.4159207e-01  -2.5149694e+00
   1.4803302e+00   2.3076195e+00   4.8258861e-01   7.6250597e-01  -1.4362996e+00  -1.2005347e+00  -7.8718273e-01   8.9918645e-01  -2.1551512e+00  -5.2871636e-01   8.6595031e-01   1.6994964e+00   3.5005947e-01   1.8026722e+00  -2.1261511e+00   8.7373789e-01   1.4559964e+00  -2.2251015e+00  -4.1108684e-01   2.3303034e+00  -4.9630836e-01   1.3821303e+00   1.3862943e+00  -4.5615820e-01  -6.0052577e-01  -1.9068369e+00  -1.9165205e+00  -1.5803543e+00  -1.1039389e+00  -4.1494069e-01   6.1597570e-01   2.1969781e+00   1.8308133e+00  -3.6766020e-01  -4.9495355e-01  -1.1728400e+00   7.6677414e-01  -1.4722422e+00  -4.5860206e-02   8.1302979e-01   1.0761515e+00  -8.8293783e-01   1.0256362e+00  -9.2815391e-01   1.1053912e+00  -1.2361528e+00   1.5255038e+00  -1.4160208e+00   1.8548176e+00   6.8607040e-01   1.4539599e+00  -6.9738439e-01   2.2508237e+00  -1.2574246e+00   1.9861226e+00  -1.7543455e+00   6.4946278e-01   1.3732434e+00   2.4510862e+00   8.3228894e-01   3.2457029e+00  -2.7772363e+00   8.1454774e-01  -3.2837189e+00  -5.6153426e-01  -3.9553631e+00  -1.0669712e-01  -3.4603355e+00  -6.4212493e-01   3.7434618e+00  -5.2866117e-01  -1.0343644e+00  -4.1041223e-01  -2.5444818e+00
   1.6940912e+00   2.6290266e+00   6.4323986e-01   9.8086883e-01  -1.5632844e+00  -1.4644440e+00  -1.0214084e+00   6.1603845e-01  -2.3109258e+00  -7.1321892e-01   1.0271003e+00   1.9443670e+00   4.1287543e-01   1.8833242e+00  -2.1983443e+00   7.5577666e-01   1.7164884e+00  -2.3030587e+00  -7.0444237e-01   2.6389434e+00  -6.8884587e-01   1.6022112e+00   1.6569044e+00  -3.4546875e-01  -5.3940510e-01  -1.9898579e+00  -2.1290112e+00  -1.8106885e+00  -1.4162687e+00  -7.1698129e-01   3.1219266e-01   2.4218435e+00   2.1557610e+00  -3.3946990e-01  -5.0866448e-01  -1.4022782e+00   4.4265677e-01  -1.6925517e+00  -3.0507796e-01   9.3969174e-01   1.3065492e+00  -8.5149663e-01   1.0828259e+00  -9.8719095e-01   1.0114011e+00  -1.3598024e+00   1.3230328e+00  -1.5896984e+00   1.6508064e+00   7.8850997e-01   1.7739982e+00  -6.0083245e-01   2.3861899e+00  -1.2871240e+00   1.9495003e+00  -1.8590331e+00   4.8357881e-01   1.5246551e+00   2.7899091e+00   1.0966251e+00   3.4963507e+00  -2.6837209e+00   9.6185221e-01  -3.1655958e+00  -5.4734604e-01  -3.9523852e+00  -5.5171005e-02  -3.4708832e+00  -6.4799571e-01   4.0503890e+00  -3.6316239e-01  -1.3158211e+00  -6.8758939e-01  -2.5610323e+00
   1.8872784e+00   2.9245189e+00   7.8875358e-01   1.1928485e+00  -1.6798244e+00  -1.6955727e+00  -1.2510028e+00   3.4388180e-01  -2.4607174e+00  -8.9934604e-01   1.1693594e+00   2.1744991e+00   4.6129401e-01   1.9570786e+00  -2.2591912e+00   6.3597317e-01   1.9581093e+00  -2.3591563e+00  -9.8932390e-01   2.9198702e+00  -8.8770144e-01   1.8034337e+00   1.9117573e+00  -2.3358970e-01  -4.6757834e-01  -2.0589897e+00  -2.3092014e+00  -2.0247144e+00  -1.6987931e+00  -1.0110239e+00   1.8773119e-02   2.6194006e+00   2.4583309e+00  -3.1182401e-01  -5.0653331e-01  -1.6210150e+00   1.3850982e-01  -1.9098038e+00  -5.5778985e-01   1.0450900e+00   1.5329289e+00  -8.2095497e-01   1.1388984e+00  -1.0432747e+00   9.2200644e-01  -1.4798014e+00   1.1268418e+00  -1.7607455e+00   1.4471679e+00   8.7220867e-01   2.0834659e+00  -5.1694946e-01   2.5102645e+00  -1.3137028e+00   1.9045113e+00  -1.9525246e+00   3.2512493e-01   1.6555119e+00   3.1101242e+00   1.3402528e+00   3.7276507e+00  -2.5692632e+00   1.1060603e+00  -3.0238711e+00  -5.2580784e-01  -3.9246713e+00   5.4090717e-03  -3.4657561e+00  -6.4596717e-01   4.3182533e+00  -1.9403093e-01  -1.5755144e+00  -9.6534841e-01  -2.5645651e+00
   2.0556399e+00   3.1883175e+00   9.1598486e-01   1.3930048e+00  -1.7824643e+00  -1.8892473e+00  -1.4688001e+00   8.9466926e-02  -2.5997091e+00  -1.0826197e+00   1.2885791e+00   2.3834299e+00   4.9437987e-01   2.0211467e+00  -2.3074897e+00   5.1677304e-01   2.1750778e+00  -2.3931459e+00  -1.2572506e+00   3.1668283e+00  -1.0871928e+00   1.9811773e+00   2.1447114e+00  -1.2388278e-01  -3.8843787e-01  -2.1124025e+00  -2.4538554e+00  -2.2159179e+00  -1.9444167e+00  -1.2883532e+00  -2.5646097e-01   2.7857191e+00   2.7319898e+00  -2.8527630e-01  -4.9007106e-01  -1.8219847e+00  -1.3825453e-01  -2.1170588e+00  -7.9777599e-01   1.1259906e+00   1.7489107e+00  -7.9218776e-01   1.1916320e+00  -1.0945185e+00   8.3890950e-01  -1.5920950e+00   9.4160473e-01  -1.9237388e+00   1.2490123e+00   9.3464672e-01   2.3742189e+00  -4.4815756e-01   2.6188978e+00  -1.3371557e+00   1.8523664e+00  -2.0325630e+00   1.7743646e-01   1.7618939e+00   3.4042727e+00   1.5571419e+00   3.9330403e+00  -2.4388748e+00   1.2436436e+00  -2.8627277e+00  -4.9807299e-01  -3.8738747e+00   7.3560115e-02  -3.4450899e+00  -6.3607705e-01   4.5412864e+00  -2.6572112e-02  -1.8063629e+00  -1.2355707e+00  -2.5549815e+00
   2.1955826e+00   3.4152796e+00   1.0221913e+00   1.5758747e+00  -1.8680509e+00  -2.0420039e+00  -1.6677062e+00  -1.4103003e-01  -2.7230569e+00  -1.2583016e+00   1.3813334e+00   2.5649785e+00   5.1192944e-01   2.0726051e+00  -2.3420919e+00   4.0064584e-01   2.3620376e+00  -2.4052506e+00  -1.5000535e+00   3.3743316e+00  -1.2812711e+00   2.1312708e+00   2.3499421e+00  -1.9696310e-02  -3.0572350e-01  -2.1485487e+00  -2.5607615e+00  -2.3781672e+00  -2.1471258e+00  -1.5405607e+00  -5.0621654e-01   2.9175250e+00   2.9706411e+00  -2.6042135e-01  -4.6139021e-01  -1.9984136e+00  -3.8127716e-01  -2.3074055e+00  -1.0191694e+00   1.1798264e+00   1.9478600e+00  -7.6600082e-01   1.2386233e+00  -1.1390929e+00   7.6327436e-01  -1.6926695e+00   7.7136390e-01  -2.0732010e+00   1.0612529e+00   9.7388063e-01   2.6383805e+00  -3.9625724e-01   2.7079653e+00  -1.3573173e+00   1.7941279e+00  -2.0969833e+00   4.3598577e-02   1.8406742e+00   3.6653082e+00   1.7420005e+00   4.1064128e+00  -2.2976270e+00   1.3712379e+00  -2.6864191e+00  -4.6541076e-01  -3.8020936e+00   1.4775984e-01  -3.4091163e+00  -6.1819036e-01   4.7147683e+00   1.3386242e-01  -2.0019861e+00  -1.4900962e+00  -2.5321911e+00
   2.3042909e+00   3.6010579e+00   1.1051505e+00   1.7361759e+00  -1.9338153e+00  -2.1517010e+00  -1.8409650e+00  -3.4220615e-01  -2.8261348e+00  -1.4215816e+00   1.4450256e+00   2.7134685e+00   5.1444957e-01   2.1084885e+00  -2.3619743e+00   2.9001043e-01   2.5142674e+00  -2.3960934e+00  -1.7101582e+00   3.5378575e+00  -1.4637914e+00   2.2501730e+00   2.5221523e+00   7.5807542e-02  -2.2335293e-01  -2.1661711e+00  -2.6287630e+00  -2.5059057e+00  -2.3021594e+00  -1.7598400e+00  -7.2395017e-01   3.0123243e+00   3.1688480e+00  -2.3784270e-01  -4.2309811e-01  -2.1440550e+00  -5.8546057e-01  -2.4742385e+00  -1.2166518e+00   1.2048322e+00   2.1231631e+00  -7.4310770e-01   1.2773530e+00  -1.1752786e+00   6.9563815e-01  -1.7776862e+00   6.1937425e-01  -2.2038191e+00   8.8843915e-01   9.8861728e-01   2.8686454e+00  -3.6240306e-01   2.7735159e+00  -1.3738666e+00   1.7306477e+00  -2.1437987e+00  -7.3671371e-02   1.8895990e+00   3.8868100e+00   1.8904417e+00   4.2423243e+00  -2.1504427e+00   1.4857675e+00  -2.4991718e+00  -4.2915901e-01  -3.7118622e+00   2.2649667e-01  -3.3582259e+00  -5.9203913e-01   4.8352050e+00   2.8211758e-01  -2.1568919e+00  -1.7210305e+00  -2.4961735e+00
   2.3798046e+00   3.7422469e+00   1.1632582e+00   1.8690033e+00  -1.9774410e+00  -2.2175832e+00  -1.9824110e+00  -5.0960652e-01  -2.9047708e+00  -1.5677857e+00   1.4779626e+00   2.8239427e+00   5.0310352e-01   2.1259008e+00  -2.3663037e+00   1.8714693e-01   2.6278730e+00  -2.3666141e+00  -1.8808470e+00   3.6540067e+00  -1.6287944e+00   2.3351312e+00   2.6567660e+00   1.5981867e-01  -1.4524314e-01  -2.1643049e+00  -2.6577470e+00  -2.5943300e+00  -2.4061370e+00  -1.9392575e+00  -9.0406296e-01   3.0684998e+00   3.3220420e+00  -2.1805725e-01  -3.7817094e-01  -2.2534041e+00  -7.4712632e-01  -2.6115203e+00  -1.3856293e+00   1.2001422e+00   2.2685180e+00  -7.2410676e-01   1.3052547e+00  -1.2015143e+00   6.3585355e-01  -1.8436086e+00   4.8798015e-01  -2.3106560e+00   7.3458984e-01   9.7826108e-01   3.0585652e+00  -3.4711108e-01   2.8119300e+00  -1.3863430e+00   1.6625235e+00  -2.1712768e+00  -1.7213438e-01   1.9073301e+00   4.0631848e+00   1.9991282e+00   4.3361836e+00  -2.0019047e+00   1.5845394e+00  -2.3051009e+00  -3.9068100e-01  -3.6061115e+00   3.0830767e-01  -3.2930259e+00  -5.5728147e-01   4.9004603e+00   4.1347292e-01  -2.2666332e+00  -1.9210469e+00  -2.4470472e+00
   2.4210603e+00   3.8365062e+00   1.1956030e+00   1.9700146e+00  -1.9971163e+00  -2.2402911e+00  -2.0866976e+00  -6.3987023e-01  -2.9554591e+00  -1.6925921e+00   1.4793914e+00   2.8923629e+00   4.7962719e-01   2.1221342e+00  -2.3544934e+00   9.4098414e-02   2.6999488e+00  -2.3179841e+00  -2.0064895e+00   3.7206276e+00  -1.7707798e+00   2.3843127e+00   2.7500968e+00   2.3002654e-01  -7.5135415e-02  -2.1422741e+00  -2.6485982e+00  -2.6395490e+00  -2.4571390e+00  -2.0729928e+00  -1.0420654e+00   3.0853789e+00   3.4267092e+00  -2.0146102e-01  -3.2981414e-01  -2.3218837e+00  -8.6411542e-01  -2.7140178e+00  -1.5223853e+00   1.1658452e+00   2.3782258e+00  -7.0945949e-01   1.3197873e+00  -1.2164356e+00   5.8306795e-01  -1.8873169e+00   3.7853437e-01  -2.3893456e+00   6.0303443e-01   9.4293153e-01   3.2028032e+00  -3.5029525e-01   2.8200810e+00  -1.3941724e+00   1.5900758e+00  -2.1780030e+00  -2.5012917e-01   1.8934527e+00   4.1898508e+00   2.0658915e+00   4.3844185e+00  -1.8560858e+00   1.6653084e+00  -2.1081321e+00  -3.5132841e-01  -3.4880981e+00   3.9180356e-01  -3.2143888e+00  -5.1357264e-01   4.9098368e+00   5.2385693e-01  -2.3279290e+00  -2.0836692e+00  -2.3851402e+00
   2.4278999e+00   3.8826573e+00   1.2020136e+00   2.0355945e+00  -1.9915704e+00  -2.2218194e+00  -2.1494889e+00  -7.3084206e-01  -2.9755339e+00  -1.7922435e+00   1.4495040e+00   2.9157868e+00   4.4622474e-01   2.0947995e+00  -2.3262436e+00   1.2568553e-02   2.7287007e+00  -2.2515270e+00  -2.0827355e+00   3.7368989e+00  -1.8849604e+00   2.3968988e+00   2.7994843e+00   2.8473836e-01  -1.6431521e-02  -2.0996876e+00  -2.6031215e+00  -2.6387148e+00  -2.4547410e+00  -2.1565370e+00  -1.1347095e+00   3.0632677e+00   3.4805436e+00  -1.8828136e-01  -2.8131766e-01  -2.3459949e+00  -9.3582923e-01  -2.7775016e+00  -1.6242034e+00   1.1029942e+00   2.4474702e+00  -6.9946975e-01   1.3185094e+00  -1.2189051e+00   5.3574758e-01  -1.9062059e+00   2.9136139e-01  -2.4362595e+00   4.9627178e-01   8.8345169e-01   3.2973457e+00  -3.7132425e-01   2.7954939e+00  -1.3966996e+00   1.5133498e+00  -2.1629278e+00  -3.0665249e-01   1.8484519e+00   4.2633958e+00   2.0898223e+00   4.3846131e+00  -1.7164123e+00   1.7263128e+00  -1.9119286e+00  -3.1240982e-01  -3.3613024e+00   4.7568017e-01  -3.1234836e+00  -4.6064467e-01   4.8641052e+00   6.1002784e-01  -2.3387494e+00  -2.2035236e+00  -2.3110528e+00
   2.4010506e+00   3.8807409e+00   1.1830763e+00   2.0629907e+00  -1.9600954e+00  -2.1654205e+00  -2.1676140e+00  -7.8164527e-01  -2.9633031e+00  -1.8637433e+00   1.3894105e+00   2.8925121e+00   4.0545514e-01   2.0419531e+00  -2.2815673e+00  -5.6177771e-02   2.7135234e+00  -2.1686547e+00  -2.1066646e+00   3.7033687e+00  -1.9674804e+00   2.3731361e+00   2.8033910e+00   3.2295969e-01   2.7946735e-02  -2.0364408e+00  -2.5239429e+00  -2.5901284e+00  -2.4000041e+00  -2.1868448e+00  -1.1800853e+00   3.0034509e+00   3.4825540e+00  -1.7854068e-01  -2.3591540e-01  -2.3234281e+00  -9.6320984e-01  -2.7989003e+00  -1.6894563e+00   1.0135665e+00   2.4725638e+00  -6.9426415e-01   1.2991550e+00  -1.2080339e+00   4.9174407e-01  -1.8982620e+00   2.2576823e-01  -2.4486408e+00   4.1585341e-01   8.0131104e-01   3.3396569e+00  -4.0909073e-01   2.7364886e+00  -1.3932249e+00   1.4321401e+00  -2.1253984e+00  -3.4141681e-01   1.7736624e+00   4.2817035e+00   2.0713272e+00   4.3356056e+00  -1.5855653e+00   1.7662851e+00  -1.7198255e+00  -2.7516273e-01  -3.2293031e+00   5.5872169e-01  -3.0217895e+00  -3.9838645e-01   4.7654763e+00   6.6970542e-01  -2.2983658e+00  -2.2765510e+00  -2.2257104e+00
   2.3420863e+00   3.8320320e+00   1.1401206e+00   2.0504136e+00  -1.9025552e+00  -2.0754647e+00  -2.1391678e+00  -7.9271196e-01  -2.9181266e+00  -1.9050219e+00   1.3010845e+00   2.8221767e+00   3.6011936e-01   1.9622172e+00  -2.2207956e+00  -1.1140125e-01   2.6550284e+00  -2.0708203e+00  -2.0768864e+00   3.6219449e+00  -2.0155852e+00   2.3143392e+00   2.7614546e+00   3.4443070e-01   5.5667894e-02  -1.9527236e+00  -2.4143936e+00  -2.4933121e+00  -2.2954211e+00  -2.1624355e+00  -1.1776783e+00   2.9081571e+00   3.4331179e+00  -1.7203544e-01  -1.9665597e-01  -2.2531314e+00  -9.4866227e-01  -2.7764067e+00  -1.7176558e+00   9.0038033e-01   2.4511481e+00  -6.9377516e-01   1.2597111e+00  -1.1831951e+00   4.4840290e-01  -1.8621163e+00   1.8010153e-01  -2.4246986e+00   3.6230327e-01   6.9860722e-01   3.3287668e+00  -4.6208631e-01   2.6422990e+00  -1.3830392e+00   1.3460369e+00  -2.0651762e+00  -3.5487746e-01   1.6711946e+00   4.2440453e+00   2.0121460e+00   4.2375460e+00  -1.4654240e+00   1.7844451e+00  -1.5347655e+00  -2.4072726e-01  -3.0956371e+00   6.3979711e-01  -2.9110861e+00  -3.2691477e-01   4.6175242e+00   7.0165016e-01  -2.2073653e+00  -2.3001661e+00  -2.1303971e+00
   2.2533685e+00   3.7390036e+00   1.0751746e+00   1.9971012e+00  -1.8193806e+00  -1.9572562e+00  -2.0635691e+00  -7.6576582e-01  -2.8404418e+00  -1.9150577e+00   1.1872839e+00   2.7058045e+00   3.1315848e-01   1.8548801e+00  -2.1445671e+00  -1.5295356e-01   2.5550179e+00  -1.9594951e+00  -1.9935900e+00   3.4958367e+00  -2.0277346e+00   2.2228460e+00   2.6744966e+00   3.4961768e-01   6.5065829e-02  -1.8490322e+00  -2.2783843e+00  -2.3490482e+00  -2.1448222e+00  -2.0834394e+00  -1.1283851e+00   2.7804918e+00   3.3339805e+00  -1.6833404e-01  -1.6629199e-01  -2.1353341e+00  -8.9592293e-01  -2.7095297e+00  -1.7094585e+00   7.6697459e-01   2.3823284e+00  -6.9772819e-01   1.1984932e+00  -1.1440281e+00   4.0270730e-01  -1.7970751e+00   1.5184852e-01  -2.3636597e+00   3.3508142e-01   5.7797154e-01   3.2652888e+00  -5.2847472e-01   2.5131556e+00  -1.3654555e+00   1.2544877e+00  -1.9824417e+00  -3.4822468e-01   1.5438458e+00   4.1511287e+00   1.9153264e+00   4.0919122e+00  -1.3570500e+00   1.7804820e+00  -1.3592449e+00  -2.1012024e-01  -2.9636541e+00   7.1785673e-01  -2.7934213e+00  -2.4663070e-01   4.4250554e+00   7.0568200e-01  -2.0676306e+00  -2.2733572e+00  -2.0267657e+00
   2.1379739e+00   3.6052429e+00   9.9088836e-01   1.9033422e+00  -1.7115551e+00  -1.8168191e+00  -1.9415669e+00  -7.0375609e-01  -2.7317348e+00  -1.8939451e+00   1.0514522e+00   2.5457925e+00   2.6756299e-01   1.7199698e+00  -2.0538016e+00  -1.8131177e-01   2.4164094e+00  -1.8361641e+00  -1.8585385e+00   3.3294453e+00  -2.0036500e+00   2.1019263e+00   2.5444841e+00   3.3965934e-01   5.5177338e-02  -1.7261897e+00  -2.1202753e+00  -2.1593824e+00  -1.9532426e+00  -1.9515895e+00  -1.0344833e+00   2.6243378e+00   3.1881942e+00  -1.6679513e-01  -1.4719045e-01  -1.9715333e+00  -8.0988001e-01  -2.5990947e+00  -1.6666258e+00   6.1745578e-01   2.2667360e+00  -7.0563578e-01   1.1142227e+00  -1.0904382e+00   3.5145057e-01  -1.7031277e+00   1.3777769e-01  -2.2657805e+00   3.3260054e-01   4.4248259e-01   3.1513628e+00  -6.0616028e-01   2.3503274e+00  -1.3398331e+00   1.1568748e+00  -1.8777874e+00  -3.2333815e-01   1.3949968e+00   4.0051030e+00   1.7851547e+00   3.9014770e+00  -1.2607108e+00   1.7545340e+00  -1.1952675e+00  -1.8420791e-01  -2.8363796e+00   7.9193354e-01  -2.6710587e+00  -1.5825235e-01   4.1939382e+00   6.8264354e-01  -1.8822854e+00  -2.1967202e+00  -1.9168196e+00
   1.9996059e+00   3.4353146e+00   8.9042915e-01   1.7704575e+00  -1.5805916e+00  -1.6606620e+00  -1.7751998e+00  -6.1074089e-01  -2.5944612e+00  -1.8429022e+00   8.9759840e-01   2.3458328e+00   2.2629477e-01   1.5582949e+00  -1.9496670e+00  -1.9757517e-01   2.2431128e+00  -1.7023423e+00  -1.6750124e+00   3.1282053e+00  -1.9442997e+00   1.9556462e+00   2.3744471e+00   3.1627346e-01   2.5743016e-02  -1.5853674e+00  -1.9447446e+00  -1.9275911e+00  -1.7267557e+00  -1.7701596e+00  -8.9955579e-01   2.4442298e+00   3.0000007e+00  -1.6660629e-01  -1.4126896e-01  -1.7644408e+00  -6.9635390e-01  -2.4471953e+00  -1.5919360e+00   4.5632411e-01   2.1065113e+00  -7.1680086e-01   1.0060985e+00  -1.0225933e+00   2.9142596e-01  -1.5809374e+00   1.3411225e-01  -2.1323233e+00   3.5229791e-01   2.9557051e-01   2.9905371e+00  -6.9285034e-01   2.1561133e+00  -1.3055988e+00   1.0526008e+00  -1.7522045e+00  -2.8270267e-01   1.2284994e+00   3.8095185e+00   1.6270383e+00   3.6702349e+00  -1.1759382e+00   1.7071671e+00  -1.0443123e+00  -1.6367860e-01  -2.7163966e+00   8.6115385e-01  -2.5464018e+00  -6.2822333e-02   3.9308867e+00   6.3431002e-01  -1.6556075e+00  -2.0724247e+00  -1.8028663e+00
   1.8424890e+00   3.2345840e+00   7.7735280e-01   1.6007482e+00  -1.4285006e+00  -1.4955241e+00  -1.5677173e+00  -4.9172253e-01  -2.4319233e+00  -1.7642149e+00   7.3016297e-01   2.1107775e+00   1.9221436e-01   1.3714566e+00  -1.8335387e+00  -2.0342005e-01   2.0398689e+00  -1.5596007e+00  -1.4476984e+00   2.8983847e+00  -1.8518182e+00   1.7886985e+00   2.1683584e+00   2.8163206e-01  -2.2824889e-02  -1.4281064e+00  -1.7566565e+00  -1.6581096e+00  -1.4722743e+00  -1.5438472e+00  -7.2836722e-01   2.2452034e+00   2.7746664e+00  -1.6684116e-01  -1.4995445e-01  -1.5178964e+00  -5.6184686e-01  -2.2570983e+00  -1.4890517e+00   2.8828656e-01   1.9052114e+00  -7.3033310e-01   8.7386667e-01  -9.4091929e-01   2.1962535e-01  -1.4318173e+00   1.3673007e-01  -1.9654991e+00   3.9076399e-01   1.4091409e-01   2.7875944e+00  -7.8611196e-01   1.9337898e+00  -1.2622615e+00   9.4118171e-01  -1.6070634e+00  -2.2928632e-01   1.0485591e+00   3.5692423e+00   1.4473451e+00   3.4032885e+00  -1.1016134e+00   1.6393579e+00  -9.0731681e-01  -1.4901627e-01  -2.6057505e+00   9.2475831e-01  -2.4219035e+00   3.8313026e-02   3.6432267e+00   5.6325518e-01  -1.3929089e+00  -1.9041132e+00  -1.6874403e+00
   1.6712438e+00   3.0090031e+00   6.5545387e-01   1.3974036e+00  -1.2577536e+00  -1.3281224e+00  -1.3234633e+00  -3.5244029e-01  -2.2481147e+00  -1.6611229e+00   5.5386991e-01   1.8464519e+00   1.6800971e-01   1.1618285e+00  -1.7069622e+00  -2.0101172e-01   1.8120556e+00  -1.4096010e+00  -1.1825309e+00   2.6468479e+00  -1.7293724e+00   1.6062013e+00   1.9309777e+00   2.3821206e-01  -8.9503579e-02  -1.2563351e+00  -1.5609335e+00  -1.3564261e+00  -1.1973281e+00  -1.2786122e+00  -5.2669619e-01   2.0326253e+00   2.5182756e+00  -1.6653221e-01  -1.7416530e-01  -1.2367557e+00  -4.1327279e-01  -2.0331126e+00  -1.3623496e+00   1.1806644e-01   1.6676495e+00  -7.4517994e-01   7.1788020e-01  -8.4609978e-01   1.3343496e-01  -1.2576985e+00   1.4138026e-01  -1.7683865e+00   4.4392116e-01  -1.7669134e-02   2.5483421e+00  -8.8342433e-01   1.6875130e+00  -1.2094301e+00   8.2234300e-01  -1.4440969e+00  -1.6638856e-01   8.5961218e-01   3.2903298e+00   1.2531990e+00   3.1066987e+00  -1.0360778e+00   1.5524771e+00  -7.8468042e-01  -1.4047780e-01  -2.5058874e+00   9.8213405e-01  -2.2999650e+00   1.4355225e-01   3.3386344e+00   4.7268219e-01  -1.1003887e+00  -1.6967398e+00  -1.5732032e+00
   1.4907456e+00   2.7648761e+00   5.2860330e-01   1.1643819e+00  -1.0712408e+00  -1.1649029e+00  -1.0477291e+00  -1.9912917e-01  -2.0475419e+00  -1.5376521e+00   3.7357055e-01   1.5594327e+00   1.5612196e-01   9.3251525e-01  -1.5716177e+00  -1.9287779e-01   1.5654717e+00  -1.2541285e+00  -8.8648928e-01   2.3807976e+00  -1.5809816e+00   1.4134812e+00   1.6676704e+00   1.8863439e-01  -1.7274405e-01  -1.0723754e+00  -1.3624287e+00  -1.0289424e+00  -9.0982069e-01  -9.8147131e-01  -3.0112834e-01   1.8120119e+00   2.2374966e+00  -1.6475345e-01  -2.1431185e-01  -9.2675282e-01  -2.5767900e-01  -1.7804249e+00  -1.2167194e+00  -4.9781870e-02   1.3996802e+00  -7.6017387e-01   5.3914474e-01  -7.3907710e-01   3.0818212e-02  -1.0610910e+00   1.4390491e-01  -1.5448306e+00   5.0724338e-01  -1.7633681e-01   2.2793841e+00  -9.8223020e-01   1.4221883e+00  -1.1468316e+00   6.9611244e-01  -1.2653752e+00  -9.7467196e-02   6.6620444e-01   2.9798583e+00   1.0522432e+00   2.7873074e+00  -9.7725845e-01   1.4482728e+00  -6.7628480e-01  -1.3807730e-01  -2.4176238e+00   1.0328533e+00  -2.1828273e+00   2.5111126e-01   3.0248701e+00   3.6623238e-01  -7.8495647e-01  -1.4563554e+00  -1.4628204e+00
   1.3059679e+00   2.5086133e+00   4.0058184e-01   9.0626407e-01  -8.7222259e-01  -1.0118098e+00  -7.4658441e-01  -3.8257230e-02  -1.8350337e+00  -1.3984084e+00   1.9408441e-01   1.2568048e+00   1.5866447e-01   6.8729223e-01  -1.4292908e+00  -1.8175087e-01   1.3061117e+00  -1.0951197e+00  -5.6735968e-01   2.1075058e+00  -1.4113043e+00   1.2158484e+00   1.3842096e+00   1.3549996e-01  -2.7057099e-01  -8.7893819e-01  -1.1658080e+00  -6.8280160e-01  -6.1777698e-01  -6.6025864e-01  -5.8816958e-02   1.5888405e+00   1.9393273e+00  -1.6070759e-01  -2.7031349e-01  -5.9434598e-01  -1.0197233e-01  -1.5049136e+00  -1.0573471e+00  -2.1104454e-01   1.1079458e+00  -7.7409410e-01   3.3934618e-01  -6.2105714e-01  -8.9526881e-02  -8.4504091e-01   1.4045549e-01  -1.2993273e+00   5.7600177e-01  -3.3133732e-01   1.9878864e+00  -1.0799868e+00   1.1433143e+00  -1.0743358e+00   5.6290478e-01  -1.0732830e+00  -2.5953997e-02   4.7287107e-01   2.6457267e+00   8.5237575e-01   2.4525366e+00  -9.2280482e-01   1.3288466e+00  -5.8153485e-01  -1.4158042e-01  -2.3411508e+00   1.0767149e+00  -2.0724664e+00   3.5911299e-01   2.7095141e+00   2.4778319e-01  -4.5403530e-01  -1.1898525e+00  -1.3588283e+00
   1.1218193e+00   2.2464926e+00   2.7491655e-01   6.2809207e-01  -6.6427551e-01  -8.7408207e-01  -4.2668973e-01   1.2374474e-01  -1.6155484e+00  -1.2483456e+00   2.0043632e-02   9.4591417e-01   1.7733885e-01   4.3053188e-01  -1.2818498e+00  -1.7039296e-01   1.0399403e+00  -9.3467836e-01  -2.3346786e-01   1.8340531e+00  -1.2254069e+00   1.0183771e+00   1.0865708e+00   8.1234714e-02  -3.8069270e-01  -6.7910127e-01  -9.7543619e-01  -3.2569201e-01  -3.2908784e-01  -3.2336078e-01   1.9277702e-01   1.3683653e+00   1.6308457e+00  -1.5381060e-01  -3.4162806e-01  -2.4654698e-01   4.7337314e-02  -1.2129463e+00  -8.8949273e-01  -3.6199887e-01   7.9960217e-01  -7.8574048e-01   1.2085439e-01  -4.9351485e-01  -2.2804426e-01  -6.1308299e-01   1.2768926e-01  -1.0368968e+00   6.4551915e-01  -4.7912191e-01   1.6813483e+00  -1.1742189e+00   8.5681118e-01  -9.9198435e-01   4.2358990e-01  -8.7049101e-01   4.4924756e-02   2.8402211e-01   2.2964266e+00   6.6147114e-01   2.1101730e+00  -8.7022875e-01   1.1966224e+00  -4.9941514e-01  -1.5051181e-01  -2.2760708e+00   1.1137803e+00  -1.9704994e+00   4.6568848e-01   2.3997152e+00   1.2124683e-01  -1.1534817e-01  -9.0468238e-01  -1.2634971e+00
   9.4298128e-01   1.9844397e+00   1.5473238e-01   3.3519701e-01  -4.5123064e-01  -7.5608560e-01  -9.5096973e-02   2.8074518e-01  -1.3939883e+00  -1.0925219e+00  -1.4425155e-01   6.3412843e-01   2.1335438e-01   1.6711584e-01  -1.1312258e+00  -1.6141620e-01   7.7267853e-01  -7.7507504e-01   1.0660366e-01   1.5670857e+00  -1.0285239e+00   8.2570294e-01   7.8072909e-01   2.7951869e-02  -5.0061342e-01  -4.7626867e-01  -7.9527780e-01   3.4369800e-02  -5.1263419e-02   2.0563427e-02   4.4615534e-01   1.1554435e+00   1.3189644e+00  -1.4376577e-01  -4.2729017e-01   1.0925974e-01   1.8436555e-01  -9.1116878e-01  -7.1827808e-01  -4.9953690e-01   4.8203961e-01  -7.9401406e-01  -1.1330243e-01  -3.5819762e-01  -3.8424107e-01  -3.6918655e-01   1.0293451e-01  -7.6295074e-01   7.1141461e-01  -6.1644735e-01   1.3673826e+00  -1.2625722e+00   5.6884346e-01  -9.0002200e-01   2.7953634e-01  -6.5991994e-01   1.1231187e-01   1.0383752e-01   1.9407951e+00   4.8709801e-01   1.7681408e+00  -8.1704112e-01   1.0543022e+00  -4.2856165e-01  -1.6417703e-01  -2.2214639e+00   1.1443999e+00  -1.8781026e+00   5.6907943e-01   2.1019664e+00  -9.6170571e-03   2.2330636e-01  -6.0855886e-01  -1.1787009e+00
   7.7376069e-01   1.7278413e+00   4.2625912e-02   3.3025988e-02  -2.3710476e-01  -6.6118930e-01   2.4095438e-01   4.2715074e-01  -1.1750295e+00  -9.3586181e-01  -2.9495953e-01   3.2861577e-01   2.6735808e-01  -9.7669355e-02  -9.7939347e-01  -1.5711555e-01   5.0961341e-01  -6.1873035e-01   4.4430448e-01   1.3126081e+00  -8.2582544e-01   6.4184905e-01   4.7247054e-01  -2.2659890e-02  -6.2774204e-01  -2.7411066e-01  -6.2880944e-01   3.8926895e-01   2.0879580e-01   3.6286796e-01   6.9404997e-01   9.5438422e-01   1.0102121e+00  -1.3062142e-01  -5.2595698e-01   4.6550591e-01   3.0404283e-01  -6.0629378e-01  -5.4849564e-01  -6.2125765e-01   1.6261281e-01  -7.9799698e-01  -3.5949420e-01  -2.1712209e-01  -5.5665957e-01  -1.1769287e-01   6.4313420e-02  -4.8315160e-01   7.6982118e-01  -7.4046283e-01   1.0535028e+00  -1.3428676e+00   2.8564204e-01  -7.9892944e-01   1.3262124e-01  -4.4469212e-01   1.7385401e-01  -6.3826076e-02   1.5877523e+00   3.3624746e-01   1.4342736e+00  -7.6088046e-01   9.0480853e-01  -3.6734413e-01  -1.8169899e-01  -2.1759780e+00   1.1692233e+00  -1.7959553e+00   6.6773607e-01   1.8219181e+00  -1.4136671e-01   5.5428065e-01  -3.0916391e-01  -1.1058042e+00
   6.1796188e-01   1.4813975e+00  -5.9429771e-02  -2.7302385e-01  -2.6022202e-02  -5.9168793e-01   5.7424181e-01   5.5810963e-01  -9.6296955e-01  -7.8293539e-01  -4.2879988e-01   3.6146802e-02   3.3938645e-01  -3.5825623e-01  -8.2835270e-01  -1.5932728e-01   2.5543820e-01  -4.6817816e-01   7.7139937e-01   1.0758173e+00  -6.2220240e-01   4.7009014e-01   1.6722464e-01  -6.9415456e-02  -7.5949205e-01  -7.6484091e-02  -4.7895051e-01   7.3102765e-01   4.4500147e-01   6.9519787e-01   9.2967581e-01   7.6882594e-01   7.1054446e-01  -1.1480547e-01  -6.3595558e-01   8.1463277e-01   4.0226053e-01  -3.0489410e-01  -3.8444842e-01  -7.2552569e-01  -1.5160788e-01  -7.9702521e-01  -6.1357737e-01  -7.2560108e-02  -7.4290431e-01   1.3675999e-01   1.0815376e-02  -2.0326895e-01   8.1756198e-01  -8.4877498e-01   7.4691772e-01  -1.4131524e+00   1.3329827e-02  -6.8945099e-01  -1.4797277e-02  -2.2807122e-01   2.2779774e-01  -2.1551300e-01   1.2460373e+00   2.1508121e-01   1.1160857e+00  -6.9962788e-01   7.5121557e-01  -3.1395436e-01  -2.0206709e-01  -2.1379366e+00   1.1891898e+00  -1.7242070e+00   7.6040196e-01   1.5642315e+00  -2.7101088e-01   8.7030005e-01  -1.3867265e-02  -1.0455742e+00
   4.7879109e-01   1.2490184e+00  -1.5014461e-01  -5.7775739e-01   1.7787090e-01  -5.4877499e-01   8.9775810e-01   6.6966853e-01  -7.6160052e-01  -6.3776639e-01  -5.4312614e-01  -2.3707761e-01   4.2884561e-01  -6.0894284e-01  -6.8010381e-01  -1.6932510e-01   1.4131995e-02  -3.2601157e-01   1.0802327e+00   8.6098376e-01  -4.2207888e-01   3.1286165e-01  -1.3007358e-01  -1.1167732e-01  -8.9336863e-01   1.1266419e-01  -3.4801260e-01   1.0520382e+00   6.5224490e-01   1.0097501e+00   1.1469581e+00   6.0164800e-01   4.2519495e-01  -9.7134141e-02  -7.5533476e-01   1.1492845e+00   4.7596690e-01  -1.3208179e-02  -2.2982731e-01  -8.1149593e-01  -4.5405534e-01  -7.9074565e-01  -8.7101296e-01   7.2989257e-02  -9.3972316e-01   3.8932714e-01  -5.7682781e-02   7.0967855e-02   8.5227343e-01  -9.3948814e-01   4.5432720e-01  -1.4717491e+00  -2.4224691e-01  -5.7261410e-01  -1.5994975e-01  -1.3385801e-02   2.7304420e-01  -3.4822825e-01   9.2394587e-01   1.2871215e-01   8.2055369e-01  -6.3150790e-01   5.9666869e-01  -2.6650050e-01  -2.2419548e-01  -2.1054564e+00   1.2054989e+00  -1.6624743e+00   8.4618065e-01   1.3324876e+00  -3.9610556e-01   1.1646709e+00   2.7052852e-01  -9.9812439e-01
   3.5879429e-01   1.0337642e+00  -2.2893290e-01  -8.7631325e-01   3.7049963e-01  -5.3256325e-01   1.2048983e+00   7.5887795e-01  -5.7410650e-01  -5.0367812e-01  -6.3596706e-01  -4.8557223e-01   5.3452678e-01  -8.4406136e-01  -5.3661935e-01  -1.8776077e-01  -2.1111945e-01  -1.9481341e-01   1.3639652e+00   6.7138358e-01  -2.2925906e-01   1.7171605e-01  -4.1508977e-01  -1.4936320e-01  -1.0270407e+00   2.8940793e-01  -2.3766939e-01   1.3452844e+00   8.2652338e-01   1.2995080e+00   1.3407240e+00   4.5492120e-01   1.5856667e-01  -7.8791900e-02  -8.8191740e-01   1.4624981e+00   5.2321430e-01   2.6303734e-01  -8.7628348e-02  -8.7910406e-01  -7.3884909e-01  -7.7915267e-01  -1.1270088e+00   2.1684449e-01  -1.1431396e+00   6.3506277e-01  -1.4044849e-01   3.3401780e-01   8.7247010e-01  -1.0112184e+00   1.8172415e-01  -1.5172950e+00  -4.7567944e-01  -4.4973640e-01  -2.9976420e-01   1.9606038e-01   3.0915793e-01  -4.5947961e-01   6.2908538e-01   8.1024365e-02   5.5391254e-01  -5.5517177e-01   4.4429790e-01  -2.2309856e-01  -2.4698603e-01  -2.0765639e+00   1.2195608e+00  -1.6098637e+00   9.2458029e-01   1.1291461e+00  -5.1481001e-01   1.4314691e+00   5.3800650e-01  -9.6289543e-01
   2.5982973e-01   8.3782658e-01  -2.9589674e-01  -1.1642719e+00   5.4795804e-01  -5.4215005e-01   1.4896315e+00   8.2384309e-01  -4.0299061e-01  -3.8318363e-01  -7.0603660e-01  -7.0468745e-01   6.5465805e-01  -1.0581660e+00  -3.9980927e-01  -2.1465183e-01  -4.1796151e-01  -7.7076233e-02   1.6167730e+00   5.0927552e-01  -4.6816147e-02   4.7327602e-02  -6.8416182e-01  -1.8291894e-01  -1.1583968e+00   4.4996044e-01  -1.4894680e-01   1.6045458e+00   9.6502241e-01   1.5584409e+00   1.5068529e+00   3.2989660e-01  -8.5835255e-02  -6.1284221e-02  -1.0133551e+00   1.7478857e+00   5.4315850e-01   5.1878228e-01   3.9890015e-02  -9.2902604e-01  -1.0009409e+00  -7.6259914e-01  -1.3766814e+00   3.5620352e-01  -1.3486260e+00   8.6904236e-01  -2.3597148e-01   5.8067426e-01   8.7755116e-01  -1.0630839e+00  -6.5792060e-02  -1.5487741e+00  -6.8214879e-01  -3.2241741e-01  -4.3100956e-01   3.9708993e-01   3.3633586e-01  -5.4730109e-01   3.6815163e-01   7.4542725e-02   3.2147362e-01  -4.6976140e-01   2.9712850e-01  -1.8196133e-01  -2.6938969e-01  -2.0493041e+00   1.2329291e+00  -1.5650217e+00   9.9553367e-01   9.5555946e-01  -6.2590388e-01   1.6656997e+00   7.8351077e-01  -9.3867424e-01
   1.8307087e-01   6.6254584e-01  -3.5177484e-01  -1.4377380e+00   7.0660916e-01  -5.7572129e-01   1.7466513e+00   8.6372170e-01  -2.5002816e-01  -2.7792313e-01  -7.5271251e-01  -8.9070358e-01   7.8699062e-01  -1.2462312e+00  -2.7147987e-01  -2.4941456e-01  -6.0486903e-01   2.4883486e-02   1.8340030e+00   3.7592087e-01   1.2297556e-01  -6.0459398e-02  -9.3433943e-01  -2.1326163e-01  -1.2855863e+00   5.9079752e-01  -8.2235001e-02   1.8245756e+00   1.0661489e+00   1.7816628e+00   1.6423780e+00   2.2703040e-01  -3.0543282e-01  -4.6366833e-02  -1.1471868e+00   1.9998027e+00   5.3601382e-01   7.4976126e-01   1.5121253e-01  -9.6260729e-01  -1.2362209e+00  -7.4178090e-01  -1.6152302e+00   4.8822180e-01  -1.5513103e+00   1.0864982e+00  -3.4208008e-01   8.0620578e-01   8.6775157e-01  -1.0946784e+00  -2.8417977e-01  -1.5655368e+00  -8.5756590e-01  -1.9251230e-01  -5.5046382e-01   5.8676002e-01   3.5534010e-01  -6.1026027e-01   1.4673958e-01   1.1035678e-01   1.2747232e-01  -3.7494876e-01   1.5799329e-01  -1.4147558e-01  -2.9046097e-01  -2.0218339e+00   1.2472210e+00  -1.5262064e+00   1.0593934e+00   8.1203148e-01  -7.2876957e-01   1.8634220e+00   1.0030727e+00  -9.2364934e-01
   1.2903381e-01   5.0845862e-01  -3.9786279e-01  -1.6933989e+00   8.4318334e-01  -6.3068783e-01   1.9715041e+00   8.7867272e-01  -1.1624848e-01  -1.8865001e-01  -7.7598881e-01  -1.0408987e+00   9.2891193e-01  -1.4038528e+00  -1.5328633e-01  -2.9093638e-01  -7.7111184e-01   1.0901046e-01   2.0122788e+00   2.7163774e-01   2.7866316e-01  -1.5254604e-01  -1.1633943e+00  -2.4169790e-01  -1.4070472e+00   7.0877600e-01  -3.7321685e-02   2.0012470e+00   1.1295172e+00   1.9655454e+00   1.7455377e+00   1.4603991e-01  -4.9857157e-01  -3.5955189e-02  -1.2809019e+00   2.2134998e+00   5.0296927e-01   9.5260185e-01   2.4554065e-01  -9.8176491e-01  -1.4415899e+00  -7.1769595e-01  -1.8381146e+00   6.1010349e-01  -1.7462017e+00   1.2829657e+00  -4.5608550e-01   1.0064882e+00   8.4404600e-01  -1.1060300e+00  -4.7058192e-01  -1.5673067e+00  -9.9869638e-01  -6.2086104e-02  -6.5509480e-01   7.6247216e-01   3.6740446e-01  -6.4745307e-01  -3.0805884e-02   1.8810535e-01  -2.5047539e-02  -2.7094817e-01   2.9451979e-02  -1.0026419e-01  -3.0940005e-01  -1.9924940e+00   1.2640305e+00  -1.4913760e+00   1.1169045e+00   6.9791782e-01  -8.2334435e-01   2.0218363e+00   1.1938850e+00  -9.1549992e-01
   9.7620887e-02   3.7537054e-01  -4.3591090e-01  -1.9285607e+00   9.5487152e-01  -7.0384689e-01   2.1606904e+00   8.6976234e-01  -1.9434267e-03  -1.1526342e-01  -7.7640696e-01  -1.1535888e+00   1.0775753e+00  -1.5274367e+00  -4.6679216e-02  -3.3767914e-01  -9.1669376e-01   1.7358927e-01   2.1495555e+00   1.9588266e-01   4.1959469e-01  -2.3046704e-01  -1.3698074e+00  -2.6982661e-01  -1.5215240e+00   8.0124418e-01  -1.3444501e-02   2.1316617e+00   1.1558897e+00   2.1077831e+00   1.8157757e+00   8.5983743e-02  -6.6448964e-01  -3.2022792e-02  -1.4120094e+00   2.3852521e+00   4.4607024e-01   1.1248909e+00   3.2273911e-01  -9.8886760e-01  -1.6149955e+00  -6.9158276e-01  -2.0412266e+00   7.1920053e-01  -1.9284245e+00   1.4544329e+00  -5.7494279e-01   1.1781228e+00   8.0801610e-01  -1.0975587e+00  -6.2340381e-01  -1.5541736e+00  -1.1032640e+00   6.6652459e-02  -7.4224146e-01   9.2207722e-01   3.7412326e-01  -6.5848680e-01  -1.6149266e-01   3.0602340e-01  -1.3430675e-01  -1.5849431e-01  -8.6279328e-02  -5.7227450e-02  -3.2557972e-01  -1.9598563e+00   1.2848414e+00  -1.4582878e+00   1.1691566e+00   6.1175488e-01  -9.1005095e-01   2.1393281e+00   1.3543234e+00  -9.1151138e-01
   8.8174216e-02   2.6244991e-01  -4.6800757e-01  -2.1411644e+00   1.0394093e+00  -7.9156054e-01   2.3117379e+00   8.3883475e-01   9.3300335e-02  -5.6882747e-02  -7.5497187e-01  -1.2281397e+00   1.2300368e+00  -1.6143671e+00   4.7154538e-02  -3.8780324e-01  -1.0422723e+00   2.1731137e-01   2.2451223e+00   1.4735239e-01   5.4585957e-01  -2.9626001e-01  -1.5527376e+00  -2.9943074e-01  -1.6280763e+00   8.6613607e-01  -9.3634207e-03   2.2142204e+00   1.1470728e+00   2.2074085e+00   1.8536900e+00   4.5358967e-02  -8.0326391e-01  -3.6494501e-02  -1.5381135e+00   2.5124582e+00   3.6807143e-01   1.2652072e+00   3.8326167e-01  -9.8659719e-01  -1.7554395e+00  -6.6484196e-01  -2.2210511e+00   8.1311428e-01  -2.0934462e+00   1.5974874e+00  -6.9541878e-01   1.3185373e+00   7.6169335e-01  -1.0700354e+00  -7.4233110e-01  -1.5265740e+00  -1.1700276e+00   1.9143628e-01  -8.0978055e-01   1.0639714e+00   3.7733125e-01  -6.4345706e-01  -2.4373580e-01   4.6105277e-01  -1.9981719e-01  -3.8784631e-02  -1.8738438e-01  -1.1557944e-02  -3.3855546e-01  -1.9227452e+00   1.3109470e+00  -1.4246004e+00   1.2175211e+00   5.5140804e-01  -9.8971272e-01   2.2154668e+00   1.4839166e+00  -9.0870894e-01
   9.9533174e-02   1.6833720e-01  -4.9645475e-01  -2.3297875e+00   1.0951486e+00  -8.8994506e-01   2.4232433e+00   7.8835675e-01   1.7054698e-01  -1.1958149e-02  -7.1305898e-01  -1.2649478e+00   1.3833890e+00  -1.6631418e+00   1.2735388e-01  -4.3930194e-01  -1.1490662e+00   2.3932633e-01   2.2995543e+00   1.2409875e-01   6.5819773e-01  -3.5232690e-01  -1.7119768e+00  -3.3236685e-01  -1.7260826e+00   9.0204653e-01  -2.3448851e-02   2.2486475e+00   1.1057767e+00   2.2647593e+00   1.8609347e+00   2.2207932e-02  -9.1573867e-01  -5.1142123e-02  -1.6569941e+00   2.5937111e+00   2.7226755e-01   1.3731213e+00   4.2806140e-01  -9.7779980e-01  -1.8629562e+00  -6.3894942e-01  -2.3748062e+00   8.8979337e-01  -2.2372906e+00   1.7094524e+00  -8.1425813e-01   1.4260654e+00   7.0738885e-01  -1.0245457e+00  -8.2828483e-01  -1.4852591e+00  -1.1988250e+00   3.1004188e-01  -8.5626706e-01   1.1871772e+00   3.7898371e-01  -6.0291699e-01  -2.7736357e-01   6.4901039e-01  -2.2236040e-01   8.6614582e-02  -2.7248660e-01   3.7273023e-02  -3.4805968e-01  -1.8802363e+00   1.3433841e+00  -1.3879753e+00   1.2635770e+00   5.1422754e-01  -1.0634611e+00   2.2509646e+00   1.5832698e+00  -9.0400198e-01
   1.3009401e-01   9.1265938e-02  -5.2364139e-01  -2.4936337e+00   1.1211141e+00  -9.9506311e-01   2.4948850e+00   7.2124501e-01   2.3143955e-01   2.1592102e-02  -6.5231864e-01  -1.2653937e+00   1.5348828e+00  -1.6734660e+00   1.9344582e-01  -4.9013601e-01  -1.2387546e+00   2.3927494e-01   2.3146186e+00   1.2365129e-01   7.5788375e-01  -4.0129368e-01  -1.8478978e+00  -3.7045674e-01  -1.8152372e+00   9.0828391e-01  -5.3783217e-02   2.2359713e+00   1.0354444e+00   2.2813988e+00   1.8400796e+00   1.4228710e-02  -1.0034395e+00  -7.7489295e-02  -1.7666895e+00   2.6288305e+00   1.6230806e-01   1.4491622e+00   4.5849057e-01  -9.6533338e-01  -1.9385639e+00  -6.1536626e-01  -2.5005564e+00   9.4762309e-01  -2.3567230e+00   1.7885030e+00  -9.2833922e-01   1.4999991e+00   6.4752241e-01  -9.6246384e-01  -8.8331554e-01  -1.4312510e+00  -1.1905808e+00   4.2040267e-01  -8.8103817e-01   1.2914038e+00   3.8104256e-01  -5.3784458e-01  -2.6357834e-01   8.6480435e-01  -2.0392005e-01   2.1589251e-01  -3.4067134e-01   8.9556298e-02  -3.5398383e-01  -1.8316353e+00   1.3828837e+00  -1.3461703e+00   1.3090310e+00   4.9720403e-01  -1.1326398e+00   2.2475915e+00   1.6539464e+00  -8.9432971e-01
   1.7787110e-01   2.9189935e-02  -5.5191947e-01  -2.6325090e+00   1.1170416e+00  -1.1031108e+00   2.5274029e+00   6.4068483e-01   2.7811276e-01   4.6226254e-02  -5.7458163e-01  -1.2317671e+00   1.6820387e+00  -1.6462990e+00   2.4540304e-01  -5.3835965e-01  -1.3133734e+00   2.1730374e-01   2.2931366e+00   1.4314424e-01   8.4659599e-01  -4.4587506e-01  -1.9613938e+00  -4.1538514e-01  -1.8955414e+00   8.8489686e-01  -9.8270068e-02   2.1784616e+00   9.4006025e-01   2.2599957e+00   1.7944364e+00   1.8884616e-02  -1.0684744e+00  -1.1672832e-01  -1.8655768e+00   2.6188546e+00   4.2002669e-02   1.4947544e+00   4.7619526e-01  -9.5191975e-01  -1.9841891e+00  -5.9545125e-01  -2.5972933e+00   9.8550044e-01  -2.4494006e+00   1.8337576e+00  -1.0348153e+00   1.5406131e+00   5.8446180e-01  -8.8543088e-01  -9.1044516e-01  -1.3657899e+00  -1.1472743e+00   5.2072738e-01  -8.8427282e-01   1.3770848e+00   3.8537525e-01  -4.4960452e-01  -2.0487834e-01   1.1026853e+00  -1.4757324e-01   3.4713875e-01  -3.9149068e-01   1.4540898e-01  -3.5635148e-01  -1.7764419e+00   1.4298453e+00  -1.2971207e+00   1.3556364e+00   4.9711721e-01  -1.1987105e+00   2.2080572e+00   1.6983188e+00  -8.7680198e-01
   2.4056130e-01  -2.0089800e-02  -5.8348567e-01  -2.7467924e+00   1.0833964e+00  -1.2105925e+00   2.5225434e+00   5.4995172e-01   3.1309311e-01   6.4616492e-02  -4.8177249e-01  -1.1671702e+00   1.8227387e+00  -1.5838497e+00   2.8368931e-01  -5.8223052e-01  -1.3752099e+00   1.7406039e-01   2.2388138e+00   1.7944400e-01   9.2627780e-01  -4.8874731e-01  -2.0538149e+00  -4.6860738e-01  -1.9672874e+00   8.3267622e-01  -1.5474613e-01   2.0795228e+00   8.2394509e-01   2.2041640e+00   1.7278584e+00   3.3509647e-02  -1.1134252e+00  -1.6965456e-01  -1.9524439e+00   2.5659956e+00  -8.4871361e-02   1.5121247e+00   4.8300837e-01  -9.4000990e-01  -2.0025669e+00  -5.8037980e-01  -2.6649795e+00   1.0028927e+00  -2.5139804e+00   1.8453334e+00  -1.1312345e+00   1.5491541e+00   5.2038055e-01  -7.9533685e-01  -9.1346980e-01  -1.2902744e+00  -1.0718706e+00   6.0961347e-01  -8.6700244e-01   1.4453852e+00   3.9366930e-01  -3.3990557e-01  -1.0494573e-01   1.3565155e+00  -5.7348082e-02   4.7849648e-01  -4.2495258e-01   2.0485191e-01  -3.5528941e-01  -1.7143092e+00   1.4843298e+00  -1.2390127e+00   1.4051113e+00   5.1067238e-01  -1.2631618e+00   2.1358611e+00   1.7193921e+00  -8.4882886e-01
   3.1561387e-01  -5.8804236e-02  -6.2027108e-01  -2.8373917e+00   1.0213720e+00  -1.3144738e+00   2.4829773e+00   4.5224262e-01   3.3919037e-01   7.9488643e-02  -3.7583291e-01  -1.0753996e+00   1.9553042e+00  -1.4895188e+00   3.0928607e-01  -6.2029713e-01  -1.4266956e+00   1.1067260e-01   2.1560439e+00   2.2927506e-01   9.9899937e-01  -5.3243183e-01  -2.1268988e+00  -5.3126823e-01  -2.0310338e+00   7.5313295e-01  -2.2108769e-01   1.9435515e+00   6.9155408e-01   2.1182784e+00   1.6445286e+00   5.5408438e-02  -1.1412275e+00  -2.3661720e-01  -2.0265463e+00   2.4735517e+00  -2.1475338e-01   1.5041874e+00   4.8084662e-01  -9.3166708e-01  -1.9971139e+00  -5.7107382e-01  -2.7045522e+00   9.9987543e-01  -2.5501786e+00   1.8243659e+00  -1.2156367e+00   1.5277962e+00   4.5714272e-01  -6.9429975e-01  -8.9673816e-01  -1.2061980e+00  -9.6821397e-01   6.8614531e-01  -8.3107375e-01   1.4981782e+00   4.0736605e-01  -2.1075284e-01   3.1492599e-02   1.6200399e+00   6.1944851e-02   6.0830665e-01  -4.4149720e-01   2.6788987e-01  -3.5100018e-01  -1.6450047e+00   1.5460736e+00  -1.1703417e+00   1.4590630e+00   5.3462375e-01  -1.3274232e+00   2.0351233e+00   1.7206195e+00  -8.0823552e-01
   4.0030654e-01  -8.9107550e-02  -6.6384135e-01  -2.9056923e+00   9.3286600e-01  -1.4123058e+00   2.4121860e+00   3.5052796e-01   3.5938247e-01   9.3473874e-02  -2.5865929e-01  -9.6081523e-01   2.0785511e+00  -1.3677897e+00   3.2369192e-01  -6.5146111e-01  -1.4703016e+00   2.8712593e-02   2.0496970e+00   2.8934248e-01   1.0668269e+00  -5.7919018e-01  -2.1826965e+00  -6.0413424e-01  -2.0875701e+00   6.4845236e-01  -2.9530470e-01   1.7757595e+00   5.4728385e-01   2.0072687e+00   1.5487452e+00   8.1949577e-02  -1.1550446e+00  -3.1748895e-01  -2.0876433e+00   2.3457802e+00  -3.4446208e-01   1.4744049e+00   4.7161509e-01  -9.2847465e-01  -1.9717828e+00  -5.6814341e-01  -2.7178864e+00   9.7714992e-01  -2.5587796e+00   1.7729832e+00  -1.2866233e+00   1.4795574e+00   3.9621885e-01  -5.8463917e-01  -8.6492084e-01  -1.1150843e+00  -8.4089242e-01   7.4996598e-01  -7.7906470e-01   1.5379847e+00   4.2761512e-01  -6.4394392e-02   1.9882573e-01   1.8871370e+00   2.0489742e-01   7.3522599e-01  -4.4196348e-01   3.3457978e-01  -3.4374146e-01  -1.5683823e+00   1.6145149e+00  -1.0899630e+00   1.5189150e+00   5.6588246e-01  -1.3927859e+00   1.9104030e+00   1.7057092e+00  -7.5335948e-01
   4.9182783e-01  -1.1298589e-01  -7.1530993e-01  -2.9534914e+00   8.2043802e-01  -1.5023103e+00   2.3143223e+00   2.4743061e-01   3.7669640e-01   1.0898035e-01  -1.3205762e-01  -8.2819660e-01   2.1918219e+00  -1.2240702e+00   3.2888888e-01  -6.7501051e-01  -1.5084337e+00  -6.9849566e-02   1.9249056e+00   3.5644762e-01   1.1317060e+00  -6.3093205e-01  -2.2234933e+00  -6.8754084e-01  -2.1378707e+00   5.2142911e-01  -3.7561579e-01   1.5819755e+00   3.9530306e-01   1.8764046e+00   1.4447205e+00   1.1065137e-01  -1.1581331e+00  -4.1165264e-01  -2.1360077e+00   2.1877425e+00  -4.7132845e-01   1.4266369e+00   4.5712431e-01  -9.3147070e-01  -1.9308948e+00  -5.7184423e-01  -2.7077159e+00   9.3603580e-01  -2.5415966e+00   1.6942380e+00  -1.3433977e+00   1.4081819e+00   3.3863698e-01  -4.6883996e-01  -8.2278277e-01  -1.0184261e+00  -6.9507678e-01   8.0131273e-01  -7.1416117e-01   1.5678778e+00   4.5525007e-01   9.6735760e-02   3.9073830e-01   2.1520403e+00   3.6569850e-01   8.5830425e-01  -4.2754905e-01   4.0507524e-01  -3.3381329e-01  -1.4843690e+00   1.6888312e+00  -9.9713261e-01   1.5858436e+00   6.0160928e-01  -1.4603314e+00   1.7665134e+00   1.6784439e+00  -6.8312688e-01
   5.8736307e-01  -1.3218763e-01  -7.7526855e-01  -2.9829247e+00   6.8724460e-01  -1.5834242e+00   2.1940515e+00   1.4513851e-01   3.9408875e-01   1.2809099e-01   2.2823864e-03  -6.8259203e-01   2.2949881e+00  -1.0644936e+00   3.2727081e-01  -6.9062638e-01  -1.5433347e+00  -1.8270098e-01   1.7868562e+00   4.2759282e-01   1.1953636e+00  -6.8913721e-01  -2.2517247e+00  -7.8135585e-01  -2.1830390e+00   3.7538446e-01  -4.6049797e-01   1.3684294e+00   2.3941422e-01   1.7310855e+00   1.3364013e+00   1.3925848e-01  -1.1537104e+00  -5.1800632e-01  -2.1724074e+00   2.0051152e+00  -5.9328949e-01   1.3649777e+00   4.3902356e-01  -9.4111364e-01  -1.8789610e+00  -5.8205264e-01  -2.6775165e+00   8.7843943e-01  -2.5013809e+00   1.5919947e+00  -1.3857769e+00   1.3179874e+00   2.8496904e-01  -3.4950506e-01  -7.7496993e-01  -9.1763198e-01  -5.3634226e-01   8.4100724e-01  -6.4000177e-01   1.5913505e+00   4.9078394e-01   2.7007533e-01   6.0040499e-01   2.4095144e+00   5.3832985e-01   9.7700889e-01  -3.9976587e-01   4.7963799e-01  -3.2155444e-01  -1.3929711e+00   1.7679798e+00  -8.9153969e-01   1.6607225e+00   6.3929046e-01  -1.5308688e+00   1.6083464e+00   1.6425137e+00  -5.9710490e-01
   6.8418076e-01  -1.4817776e-01  -8.4373871e-01  -2.9963827e+00   5.3695622e-01  -1.6552952e+00   2.0563776e+00   4.5354576e-02   4.1432962e-01   1.5249118e-01   1.4279219e-01  -5.2916238e-01   2.3884225e+00  -8.9568535e-01   3.2153430e-01  -6.9836375e-01  -1.5769909e+00  -3.0724636e-01   1.6406002e+00   5.0007048e-01   1.2592343e+00  -7.5479439e-01  -2.2698875e+00  -8.8496068e-01  -2.2242406e+00   2.1406969e-01  -5.4870788e-01   1.1415336e+00   8.2954021e-02   1.5766412e+00   1.2273261e+00   1.6580771e-01  -1.1448238e+00  -6.3498524e-01  -2.1980558e+00   1.8039860e+00  -7.0893649e-01   1.2935939e+00   4.1875341e-01  -9.5727906e-01  -1.8204952e+00  -5.9826067e-01  -2.6313522e+00   8.0679723e-01  -2.4416933e+00   1.4707768e+00  -1.4141724e+00   1.2136864e+00   2.3535117e-01  -2.2929684e-01  -7.2581664e-01  -8.1398419e-01  -3.7047896e-01   8.7039968e-01  -5.6050137e-01   1.6121542e+00   5.3442284e-01   4.5298764e-01   8.2069799e-01   2.6549833e+00   7.1675852e-01   1.0911939e+00  -3.6039260e-01   5.5861184e-01  -3.0734465e-01  -1.2942964e+00   1.8507435e+00  -7.7332869e-01   1.7440809e+00   6.7679617e-01  -1.6048846e+00   1.4407133e+00   1.6013765e+00  -4.9552813e-01
   7.7971434e-01  -1.6211765e-01  -9.2015010e-01  -2.9964230e+00   3.7365603e-01  -1.7182336e+00   1.9064605e+00  -5.0714550e-02   4.3989390e-01   1.8342739e-01   2.8801042e-01  -3.7302345e-01   2.4729340e+00  -7.2450775e-01   3.1453579e-01  -6.9861174e-01  -1.6110543e+00  -4.4067270e-01   1.4908902e+00   5.7153147e-01   1.3244097e+00  -8.2835895e-01  -2.2804513e+00  -9.9725181e-01  -2.2626322e+00   4.1557493e-02  -6.3927383e-01   9.0766823e-01  -7.1264682e-02   1.4181539e+00   1.1205199e+00   1.8868030e-01  -1.1342318e+00  -7.6060117e-01  -2.2145353e+00   1.5906385e+00  -8.1751591e-01   1.2165646e+00   3.9751899e-01  -9.7928948e-01  -1.7598305e+00  -6.1959321e-01  -2.5736957e+00   7.2399252e-01  -2.3667352e+00   1.3355796e+00  -1.4295424e+00   1.1001861e+00   1.8953365e-01  -1.1086756e-01  -6.7917937e-01  -7.0861143e-01  -2.0329757e-01   8.9126646e-01  -4.7966293e-01   1.6341116e+00   5.8609289e-01   6.4280706e-01   1.0444039e+00   2.8846092e+00   8.9512080e-01   1.2010159e+00  -3.1142408e-01   6.4236051e-01  -2.9161066e-01  -1.1885914e+00   1.9357750e+00  -6.4311022e-01   1.8360760e+00   7.1241873e-01  -1.6825048e+00   1.2682073e+00   1.5581461e+00  -3.7929577e-01
   8.7163660e-01  -1.7486881e-01  -1.0033492e+00  -2.9856783e+00   2.0172211e-01  -1.7731200e+00   1.7494352e+00  -1.4233360e-01   4.7286442e-01   2.2169485e-01   4.3655339e-01  -2.1909030e-01   2.5496753e+00  -5.5779162e-01   3.0912366e-01  -6.9203839e-01  -1.6467782e+00  -5.8001635e-01   1.3420478e+00   6.4002874e-01   1.3916150e+00  -9.0973363e-01  -2.2857693e+00  -1.1166631e+00  -2.2992889e+00  -1.3787505e-01  -7.3146150e-01   6.7298016e-01  -2.2096929e-01   1.2603092e+00   1.0184346e+00   2.0663877e-01  -1.1243030e+00  -8.9249936e-01  -2.2237004e+00   1.3713332e+00  -9.1888270e-01   1.1377349e+00   3.7628317e-01  -1.0059752e+00  -1.7009459e+00  -6.4484844e-01  -2.5092257e+00   6.3325038e-01  -2.2811562e+00   1.1916592e+00  -1.4333173e+00   9.8237893e-01   1.4695486e-01   3.2191233e-03  -6.3830099e-01  -6.0247764e-01  -4.0435318e-02   9.0567067e-01  -4.0138987e-01   1.6609167e+00   6.4547673e-01   8.3687415e-01   1.2644458e+00   3.0953249e+00   1.0678927e+00   1.3068092e+00  -2.5501821e-01   7.3117712e-01  -2.7483210e-01  -1.0762838e+00   2.0216418e+00  -5.0195799e-01   1.9364824e+00   7.4489167e-01  -1.7634748e+00   1.0950948e+00   1.5155159e+00  -2.4993858e-01
   9.5792380e-01  -1.8701744e-01  -1.0916408e+00  -2.9667662e+00   2.5695589e-02  -1.8212801e+00   1.5902359e+00  -2.2918228e-01   5.1484951e-01   2.6765081e-01   5.8707532e-01  -7.1927551e-02   2.6200234e+00  -4.0206674e-01   3.0795827e-01  -6.7952565e-01  -1.6849743e+00  -7.2223309e-01   1.1978658e+00   7.0403501e-01   1.4612082e+00  -9.9827364e-01  -2.2879967e+00  -1.2412105e+00  -2.3351332e+00  -3.1987027e-01  -8.2471767e-01   4.4320204e-01  -3.6440698e-01   1.1072785e+00   9.2293337e-01   2.1884632e-01  -1.1169375e+00  -1.0280321e+00  -2.2275614e+00   1.1520991e+00  -1.0134116e+00   1.0605843e+00   3.5577806e-01  -1.0357635e+00  -1.6473132e+00  -6.7256001e-01  -2.4426128e+00   5.3801098e-01  -2.1898400e+00   1.0443062e+00  -1.4273016e+00   8.6493501e-01   1.0683277e-01   1.1057223e-01  -6.0571024e-01  -4.9638561e-01   1.1283251e-01   9.1579708e-01  -3.2930801e-01   1.6959331e+00   7.1205350e-01   1.0325595e+00   1.4741049e+00   3.2848297e+00   1.2300447e+00   1.4089388e+00  -1.9344014e-01   8.2517668e-01  -2.5754425e-01  -9.5802597e-01   2.1068712e+00  -3.5138920e-01   2.0446988e+00   7.7338650e-01  -1.8471562e+00   9.2523333e-01   1.4757134e+00  -1.0955671e-01
   1.0369086e+00  -1.9891433e-01  -1.1828643e+00  -2.9422035e+00  -1.4986231e-01  -1.8643336e+00   1.4334335e+00  -3.1127425e-01   5.6691948e-01   3.2124666e-01   7.3822812e-01   6.4389580e-02   2.6854448e+00  -2.6330110e-01   3.1333510e-01  -6.6210070e-01  -1.7259940e+00  -8.6427023e-01   1.0615423e+00   7.6243464e-01   1.5331969e+00  -1.0928185e+00  -2.2890160e+00  -1.3685586e+00  -2.3708746e+00  -5.0011786e-01  -9.1860029e-01   2.2349695e-01  -5.0029376e-01   9.6263102e-01   8.3530853e-01   2.2486863e-01  -1.1135185e+00  -1.1643472e+00  -2.2281627e+00   9.3853734e-01  -1.1018756e+00   9.8811761e-01   3.3652983e-01  -1.0667903e+00  -1.6017761e+00  -7.0107981e-01  -2.3783068e+00   4.4178901e-01  -2.0976832e+00   8.9861772e-01  -1.4135589e+00   7.5210706e-01   6.8265237e-02   2.0905823e-01  -5.8315911e-01  -3.9099332e-01   2.5177029e-01   9.2377851e-01  -2.6660635e-01   1.7420021e+00   7.8513876e-01   1.2272793e+00   1.6672329e+00   3.4515534e+00   1.3771751e+00   1.5076494e+00  -1.2900388e-01   9.2418799e-01  -2.4033558e-01  -8.3473059e-01   2.1899939e+00  -1.9332918e-01   2.1597696e+00   7.9749147e-01  -1.9325453e+00   7.6201645e-01   1.4404837e+00   3.9269843e-02
   1.1073212e+00  -2.1072351e-01  -1.2744983e+00  -2.9143240e+00  -3.2052037e-01  -1.9040325e+00   1.2830930e+00  -3.8886168e-01   6.2956367e-01   3.8207386e-01   8.8862750e-01   1.8639757e-01   2.7473600e+00  -1.4665988e-01   3.2702688e-01  -6.4086911e-01  -1.7697321e+00  -1.0031419e+00   9.3564693e-01   8.1449441e-01   1.6072714e+00  -1.1917494e+00  -2.2903759e+00  -1.4961083e+00  -2.4069607e+00  -6.7448374e-01  -1.0127034e+00   1.8331743e-02  -6.2774321e-01   8.2928005e-01   7.5633410e-01   2.2465768e-01  -1.1148909e+00  -1.2984894e+00  -2.2274597e+00   7.3565004e-01  -1.1853014e+00   9.2277954e-01   3.1889147e-01  -1.0970266e+00  -1.5664624e+00  -7.2867491e-01  -2.3203325e+00   3.4802473e-01  -2.0093744e+00   7.5928334e-01  -1.3942836e+00   6.4755932e-01   3.0331410e-02   2.9688025e-01  -5.7160195e-01  -2.8683927e-01   3.7234280e-01   9.3152944e-01  -2.1590539e-01   1.8012769e+00   8.6391971e-01   1.4185071e+00   1.8384497e+00   3.5946047e+00   1.5056218e+00   1.6029374e+00  -6.4011582e-02   1.0276600e+00  -2.2383880e-01  -7.0759120e-01   2.2695866e+00  -3.0058646e-02   2.2804232e+00   8.1717107e-01  -2.0183101e+00   6.0834095e-01   1.4110979e+00   1.9359264e-01
   1.1683177e+00  -2.2247261e-01  -1.3637950e+00  -2.8852096e+00  -4.8212892e-01  -1.9420986e+00   1.1426543e+00  -4.6233461e-01   7.0267084e-01   4.4941678e-01   1.0368343e+00   2.9134520e-01   2.8070177e+00  -5.6294773e-02   3.5016027e-01  -6.1695382e-01  -1.8156598e+00  -1.1360062e+00   8.2211032e-01   8.5981968e-01   1.6828462e+00  -1.2930736e+00  -2.2932471e+00  -1.6211013e+00  -2.4435476e+00  -8.3913664e-01  -1.1065865e+00  -1.6861916e-01  -7.4618581e-01   7.0945277e-01   6.8633559e-01   2.1851958e-01  -1.1213736e+00  -1.4275134e+00  -2.2272058e+00   5.4769638e-01  -1.2648178e+00   8.6639645e-01   3.0307891e-01  -1.1244125e+00  -1.5427369e+00  -7.5363288e-01  -2.2721105e+00   2.5993594e-01  -1.9291840e+00   6.3039258e-01  -1.3716710e+00   5.5423161e-01  -7.8138449e-03   3.7264555e-01  -5.7121751e-01  -1.8437157e-01   4.7135242e-01   9.4060549e-01  -1.7915789e-01   1.8750912e+00   9.4748368e-01   1.6037873e+00   1.9833138e+00   3.7137024e+00   1.6125464e+00   1.6944569e+00  -6.9083279e-04   1.1345997e+00  -2.0871515e-01  -5.7808254e-01   2.3443112e+00   1.3585534e-01   2.4051208e+00   8.3271268e-01  -2.1028500e+00   4.6659129e-01   1.3883773e+00   3.5022309e-01
   1.2194963e+00  -2.3409822e-01  -1.4479291e+00  -2.8566269e+00  -6.3096681e-01  -1.9800770e+00   1.0148440e+00  -5.3212568e-01   7.8553471e-01   5.2230856e-01   1.1813547e+00   3.7726665e-01   2.8653925e+00   4.8246169e-03   3.8313953e-01  -5.9144297e-01  -1.8628781e+00  -1.2602459e+00   7.2223565e-01   8.9830217e-01   1.7591068e+00  -1.3945269e+00  -2.2983956e+00  -1.7407416e+00  -2.4804904e+00  -9.9066850e-01  -1.1997172e+00  -3.3453953e-01  -8.5528895e-01   6.0468588e-01   6.2527082e-01   2.0706831e-01  -1.1327990e+00  -1.5485993e+00  -2.2288558e+00   3.7808264e-01  -1.3415090e+00   8.2014624e-01   2.8920398e-01  -1.1469865e+00  -1.5311951e+00  -7.7436783e-01  -2.2363107e+00   1.8037887e-01  -1.8607757e+00   5.1527980e-01  -1.3477901e+00   4.7424511e-01  -4.6859405e-02   4.3541551e-01  -5.8147242e-01  -8.3976409e-02   5.4654530e-01   9.5210097e-01  -1.5758708e-01   1.9638771e+00   1.0348398e+00   1.7807583e+00   2.0984619e+00   3.8091055e+00   1.6959912e+00   1.7814826e+00   5.8869751e-02   1.2435539e+00  -1.9563198e-01  -4.4793581e-01   2.4129532e+00   3.0164299e-01   2.5321167e+00   8.4466169e-01  -2.1843721e+00   3.3863658e-01   1.3727307e+00   5.0587038e-01
   1.2608948e+00  -2.4548199e-01  -1.5241578e+00  -2.8299827e+00  -7.6387683e-01  -2.0192115e+00   9.0161779e-01  -5.9862850e-01   8.7688663e-01   5.9958615e-01   1.3206628e+00   4.4302260e-01   2.9231194e+00   3.5026689e-02   4.2562541e-01  -5.6534812e-01  -1.9101942e+00  -1.3735461e+00   6.3672485e-01   9.3006691e-01   1.8350607e+00  -1.4936957e+00  -2.3061780e+00  -1.8523224e+00  -2.5173575e+00  -1.1262047e+00  -1.2914318e+00  -4.7750658e-01  -9.5488689e-01   5.1584050e-01   5.7281175e-01   1.9116784e-01  -1.1485793e+00  -1.6591701e+00  -2.2334902e+00   2.2928878e-01  -1.4162857e+00   7.8455796e-01   2.7730131e-01  -1.1630048e+00  -1.5316953e+00  -7.8951827e-01  -2.2147507e+00   1.1172673e-01  -1.8070490e+00   4.1641312e-01  -1.3244717e+00   4.0885648e-01  -8.7277334e-02   4.8473372e-01  -6.0122285e-01   1.3996501e-02   5.9667959e-01   9.6659442e-01  -1.5166477e-01   2.0671363e+00   1.1249346e+00   1.9471869e+00   2.1817053e+00   3.8815415e+00   1.7549060e+00   1.8629281e+00   1.1278544e-01   1.3526428e+00  -1.8523515e-01  -3.1908823e-01   2.4744571e+00   4.6442827e-01   2.6595238e+00   8.5375103e-01  -2.2609870e+00   2.2583401e-01   1.3641961e+00   6.5728244e-01
   1.2929705e+00  -2.5647473e-01  -1.5899810e+00  -2.8062940e+00  -8.7838122e-01  -2.0603559e+00   8.0414126e-01  -6.6213581e-01   9.7495649e-01   6.7994342e-01   1.4532413e+00   4.8830668e-01   2.9804632e+00   3.3991548e-02   4.7657296e-01  -5.3957286e-01  -1.9562165e+00  -1.4739730e+00   5.6571916e-01   9.5542321e-01   1.9095885e+00  -1.5881496e+00  -2.3165617e+00  -1.9533602e+00  -2.5534676e+00  -1.2434986e+00  -1.3809245e+00  -5.9649613e-01  -1.0449269e+00   4.4313500e-01   5.2842078e-01   1.7186572e-01  -1.1677946e+00  -1.7570053e+00  -2.2417710e+00   1.0283488e-01  -1.4897862e+00   7.5954125e-01   2.6734761e-01  -1.1710413e+00  -1.5434262e+00  -7.9803016e-01  -2.2083462e+00   5.5773589e-02  -1.7700252e+00   3.3533389e-01  -1.3032181e+00   3.5846219e-01  -1.2928554e-01   5.2063033e-01  -6.2884488e-01   1.0921488e-01   6.2155042e-01   9.8414591e-01  -1.6112861e-01   2.1834709e+00   1.2166640e+00   2.1010179e+00   2.2320833e+00   3.9321363e+00   1.7891441e+00   1.9374209e+00   1.5943964e-01   1.4596447e+00  -1.7811706e-01  -1.9360786e-01   2.5279562e+00   6.2133649e-01   2.7853870e+00   8.6082837e-01  -2.3308142e+00   1.2903768e-01   1.3624855e+00   8.0138436e-01
   1.3165575e+00  -2.6690964e-01  -1.6432886e+00  -2.7861778e+00  -9.7277108e-01  -2.1039223e+00   7.2280636e-01  -7.2280184e-01   1.0775612e+00   7.6198229e-01   1.5776406e+00   5.1361587e-01   3.0373350e+00   2.7367077e-03   5.3432503e-01  -5.1489124e-01  -1.9994593e+00  -1.5600416e+00   5.0884941e-01   9.7482302e-01   1.9815004e+00  -1.6755767e+00  -2.3291637e+00  -2.0417210e+00  -2.5879482e+00  -1.3410057e+00  -1.4672584e+00  -6.9135842e-01  -1.1254351e+00   3.8619434e-01   4.9141660e-01   1.5032103e-01  -1.1892954e+00  -1.8403405e+00  -2.2539259e+00  -7.1254229e-04  -1.5623132e+00   7.4444463e-01   2.5927242e-01  -1.1700647e+00  -1.5650052e+00  -7.9921756e-01  -2.2171120e+00   1.3668856e-02  -1.7507769e+00   2.7264866e-01  -1.2851395e+00   3.2265236e-01  -1.7283604e-01   5.4360201e-01  -6.6238699e-01   2.0135077e-01   6.2196710e-01   1.0043434e+00  -1.8503735e-01   2.3106738e+00   1.3088853e+00   2.2404388e+00   2.2498651e+00   3.9623517e+00   1.7994300e+00   2.0034290e+00   1.9754418e-01   1.5621313e+00  -1.7478270e-01  -7.3598037e-02   2.5728045e+00   7.6960959e-01   2.9077583e+00   8.6678424e-01  -2.3920974e+00   4.8610160e-02   1.3670321e+00   9.3540719e-01
   1.3327999e+00  -2.7660702e-01  -1.6824900e+00  -2.7698645e+00  -1.0461617e+00  -2.1498715e+00   6.5728630e-01  -7.8062885e-01   1.1822210e+00   8.4426237e-01   1.6925446e+00   5.2018674e-01   3.0933395e+00  -5.6466864e-02   5.9675385e-01  -4.9193423e-01  -2.0384573e+00  -1.6307746e+00   4.6529786e-01   9.8882653e-01   2.0495926e+00  -1.7539168e+00  -2.3433165e+00  -2.1157364e+00  -2.6198124e+00  -1.4179322e+00  -1.5494045e+00  -7.6276504e-01  -1.1965014e+00   3.4411482e-01   4.6102847e-01   1.2773017e-01  -1.2118126e+00  -1.9079526e+00  -2.2697670e+00  -8.1693405e-02  -1.6338119e+00   7.3814167e-01   2.5296326e-01  -1.1594888e+00  -1.5946011e+00  -7.9279773e-01  -2.2402216e+00  -1.4113205e-02  -1.7494152e+00   2.2807377e-01  -1.2709241e+00   3.0031027e-01  -2.1762766e-01   5.5457063e-01  -6.9972985e-01   2.9007323e-01   5.9968234e-01   1.0263920e+00  -2.2185950e-01   2.4458724e+00   1.4004315e+00   2.3639523e+00   2.2365025e+00   3.9739274e+00   1.7872944e+00   2.0594185e+00   2.2619249e-01   1.6576347e+00  -1.7561527e-01   3.8911713e-02   2.6085993e+00   9.0672464e-01   3.0247754e+00   8.7248523e-01  -2.4433192e+00  -1.5561329e-02   1.3770379e+00   1.0570024e+00
   1.3430641e+00  -2.8537564e-01  -1.7066139e+00  -2.7572351e+00  -1.0985098e+00  -2.1977429e+00   6.0662336e-01  -8.3547674e-01   1.2862947e+00   9.2534931e-01   1.7968386e+00   5.0989975e-01   3.1478515e+00  -1.4024531e-01   6.6143740e-01  -4.7118367e-01  -2.0718770e+00  -1.6857429e+00   4.3387009e-01   9.9807502e-01   2.1127088e+00  -1.8214820e+00  -2.3581498e+00  -2.1742985e+00  -2.6480501e+00  -1.4742533e+00  -1.6263028e+00  -8.1212805e-01  -1.2582812e+00   3.1554447e-01   4.3643911e-01   1.0525421e-01  -1.2340671e+00  -1.9592191e+00  -2.2887397e+00  -1.4126878e-01  -1.7038872e+00   7.3914011e-01   2.4826705e-01  -1.1391965e+00  -1.6300761e+00  -7.7889870e-01  -2.2761145e+00  -2.7767590e-02  -1.7651284e+00   2.0052720e-01  -1.2608405e+00   2.8974910e-01  -2.6314087e-01   5.5482168e-01  -7.3874317e-01   3.7504561e-01   5.5727477e-01   1.0492331e+00  -2.6958899e-01   2.5857177e+00   1.4901304e+00   2.4704547e+00   2.1945312e+00   3.9688306e+00   1.7549829e+00   2.1040294e+00   2.4490075e-01   1.7438346e+00  -1.8084406e-01   1.4207889e-01   2.6352012e+00   1.0305099e+00   3.1347356e+00   8.7871469e-01  -2.4833098e+00  -6.4042329e-02   1.3915238e+00   1.1643362e+00
   1.3488364e+00  -2.9301550e-01  -1.7153726e+00  -2.7478771e+00  -1.1305888e+00  -2.2467208e+00   5.6934710e-01  -8.8709156e-01   1.3871341e+00   1.0038629e+00   1.8896753e+00   4.8515720e-01   3.2001126e+00  -2.4433141e-01   7.2585512e-01  -4.5297133e-01  -2.0986216e+00  -1.7250818e+00   4.1307719e-01   1.0032676e+00   2.1698036e+00  -1.8770568e+00  -2.3726847e+00  -2.2169273e+00  -2.6717231e+00  -1.5106957e+00  -1.6969352e+00  -8.4149306e-01  -1.3110088e+00   2.9877759e-01   4.1681771e-01   8.3951223e-02  -1.2548690e+00  -1.9941500e+00  -2.3099985e+00  -1.8130072e-01  -1.7718580e+00   7.4570836e-01   2.4499130e-01  -1.1095367e+00  -1.6691371e+00  -7.5803940e-01  -2.3226419e+00  -2.8116335e-02  -1.7962749e+00   1.8826034e-01  -1.2547727e+00   2.8887655e-01  -3.0868997e-01   5.4592819e-01  -7.7742897e-01   4.5592661e-01   4.9799038e-01   1.0716820e+00  -3.2588010e-01   2.7266035e+00   1.5768317e+00   2.5593069e+00   2.1274276e+00   3.9492087e+00   1.7053370e+00   2.1362460e+00   2.5363238e-01   1.8187424e+00  -1.9051703e-01   2.3435603e-01   2.6527460e+00   1.1392519e+00   3.2361686e+00   8.8612278e-01  -2.5113370e+00  -9.7818260e-02   1.4093853e+00   1.2561595e+00
   1.3516117e+00  -2.9932556e-01  -1.7091857e+00  -2.7411648e+00  -1.1439222e+00  -2.2957300e+00   5.4361340e-01  -9.3514750e-01   1.4822395e+00   1.0785235e+00   1.9705240e+00   4.4874036e-01   3.2493287e+00  -3.6382005e-01   7.8758379e-01  -4.3748242e-01  -2.1179193e+00  -1.7494841e+00   4.0122684e-01   1.0051403e+00   2.2200047e+00  -1.9199713e+00  -2.3859359e+00  -2.2438000e+00  -2.6900583e+00  -1.5286848e+00  -1.7604068e+00  -8.5340903e-01  -1.3550156e+00   2.9186197e-01   4.0134665e-01   6.4718353e-02  -1.2732025e+00  -2.0133868e+00  -2.3325051e+00  -2.0420323e-01  -1.8368404e+00   7.5601228e-01   2.4290768e-01  -1.0712987e+00  -1.7094912e+00  -7.3108576e-01  -2.3772462e+00  -1.6532851e-02  -1.8405237e+00   1.8902021e-01  -1.2522819e+00   2.9537394e-01  -3.5348628e-01   5.2966287e-01  -8.1404064e-01   5.3237411e-01   4.2555167e-01   1.0925645e+00  -3.8819257e-01   2.8648998e+00   1.6594391e+00   2.6303932e+00   2.0394215e+00   3.9173468e+00   1.6416507e+00   2.1555411e+00   2.5280153e-01   1.8808624e+00  -2.0448149e-01   3.1458398e-01   2.6616463e+00   1.2317842e+00   3.3278974e+00   8.9518847e-01  -2.5271755e+00  -1.1824822e-01   1.4294499e+00   1.3318489e+00
   1.3527866e+00  -3.0411863e-01  -1.6891581e+00  -2.7363475e+00  -1.1406764e+00  -2.3435475e+00   5.2735636e-01  -9.7929624e-01   1.5694128e+00   1.1481985e+00   2.0392081e+00   4.0365264e-01   3.2947649e+00  -4.9345341e-01   8.4447727e-01  -4.2476329e-01  -2.1293875e+00  -1.7601591e+00   3.9652077e-01   1.0044444e+00   2.2626714e+00  -1.9501375e+00  -2.3970104e+00  -2.2557441e+00  -2.7025295e+00  -1.5302547e+00  -1.8160235e+00  -8.5078004e-01  -1.3907483e+00   2.9271400e-01   3.8924352e-01   4.8246475e-02  -1.2882870e+00  -2.0181638e+00  -2.3551360e+00  -2.1277191e-01  -1.8978500e+00   7.6825157e-01   2.4175982e-01  -1.0256647e+00  -1.7489926e+00  -6.9918588e-01  -2.4371537e+00   5.1627213e-03  -1.8950306e+00   2.0022962e-01  -1.2526899e+00   3.0687654e-01  -3.9670616e-01   5.0790295e-01  -8.4717217e-01   6.0405156e-01   3.4394506e-01   1.1108444e+00  -4.5393744e-01   2.9971818e+00   1.7369489e+00   2.6841530e+00   1.9352805e+00   3.8756229e+00   1.5675093e+00   2.1619791e+00   2.4325171e-01   1.9293150e+00  -2.2237623e-01   3.8206223e-01   2.6625799e+00   1.3075525e+00   3.4090871e+00   9.0619525e-01  -2.5311392e+00  -1.2700297e-01   1.4505410e+00   1.3914153e+00
   1.3535645e+00  -3.0724246e-01  -1.6570159e+00  -2.7326464e+00  -1.1235196e+00  -2.3889279e+00   5.1844119e-01  -1.0192169e+00   1.6468897e+00   1.2119415e+00   2.0959177e+00   3.5295700e-01   3.3358214e+00  -6.2791646e-01   8.9481371e-01  -4.1473288e-01  -2.1330685e+00  -1.7587657e+00   3.9715405e-01   1.0019217e+00   2.2974425e+00  -1.9680495e+00  -2.4051940e+00  -2.2541842e+00  -2.7089202e+00  -1.5179246e+00  -1.8633558e+00  -8.3670468e-01  -1.4187799e+00   2.9923742e-01   3.7978115e-01   3.4990831e-02  -1.2996171e+00  -2.0102348e+00  -2.3767950e+00  -2.1000262e-01  -1.9539129e+00   7.8078639e-01   2.4127600e-01  -9.7414447e-01  -1.7857747e+00  -6.6369195e-01  -2.4995687e+00   3.4830562e-02  -1.9566424e+00   2.1917275e-01  -1.2551754e+00   3.2114126e-01  -4.3755714e-01   4.8253231e-01  -8.7581427e-01   6.7063700e-01   2.5720005e-01   1.1257232e+00  -5.2061433e-01   3.1204367e+00   1.8084891e+00   2.7215815e+00   1.8200662e+00   3.8264611e+00   1.4866145e+00   2.1562591e+00   2.2620767e-01   1.9639044e+00  -2.4363794e-01   4.3659036e-01   2.6564668e+00   1.3666442e+00   3.4792776e+00   9.1922038e-01  -2.5240795e+00  -1.2598666e-01   1.4715408e+00   1.4354803e+00
   1.3548857e+00  -3.0860437e-01  -1.6149988e+00  -2.7293436e+00  -1.0954538e+00  -2.4307201e+00   5.1480772e-01  -1.0546612e+00   1.7134434e+00   1.2690287e+00   2.1412032e+00   2.9961555e-01   3.3720901e+00  -7.6212464e-01   9.3739881e-01  -4.0719868e-01  -2.1294319e+00  -1.7473139e+00   4.0141093e-01   9.9827745e-01   2.3242696e+00  -1.9747412e+00  -2.4100198e+00  -2.2410521e+00  -2.7093556e+00  -1.4945478e+00  -1.9022839e+00  -8.1431202e-01  -1.4398110e+00   3.0943736e-01   3.7230628e-01   2.5159481e-02  -1.3069766e+00  -1.9917674e+00  -2.3965122e+00  -1.9891010e-01  -2.0041711e+00   7.9224422e-01   2.4118581e-01  -9.1849444e-01  -1.8183554e+00  -6.2607119e-01  -2.5618515e+00   7.0152537e-02  -2.0221097e+00   2.4317291e-01  -1.2588719e+00   3.3618953e-01  -4.7533659e-01   4.5534658e-01  -8.9937512e-01   7.3183455e-01   1.6917439e-01   1.1367081e+00  -5.8593259e-01   3.2322321e+00   1.8733597e+00   2.7441924e+00   1.6988867e+00   3.7722807e+00   1.4026068e+00   2.1396954e+00   2.0320029e-01   1.9851309e+00  -2.6752440e-01   4.7847631e-01   2.6444292e+00   1.4097821e+00   3.5383947e+00   9.3413862e-01  -2.5073406e+00  -1.1724430e-01   1.4914528e+00   1.4652187e+00
   1.3573823e+00  -3.0819497e-01  -1.5657180e+00  -2.7258575e+00  -1.0596323e+00  -2.4679715e+00   5.1459300e-01  -1.0854894e+00   1.7684473e+00   1.3189853e+00   2.1759403e+00   2.4634095e-01   3.4033799e+00  -8.9148302e-01   9.7161697e-01  -4.0187774e-01  -2.1193402e+00  -1.7280479e+00   4.0775042e-01   9.9414968e-01   2.3434301e+00  -1.9717078e+00  -2.4113078e+00  -2.2186594e+00  -2.7043068e+00  -1.4631427e+00  -1.9330140e+00  -7.8660352e-01  -1.4546566e+00   3.2152276e-01   3.6625659e-01   1.8720035e-02  -1.3104313e+00  -1.9652093e+00  -2.4135294e+00  -1.8235854e-01  -2.0479762e+00   8.0159729e-01   2.4123923e-01  -8.6062480e-01  -1.8457097e+00  -5.8781482e-01  -2.6216716e+00   1.0877842e-01  -2.0882966e+00   2.6975059e-01  -1.2629606e+00   3.5041510e-01  -5.0947888e-01   4.2796521e-01  -9.1766829e-01   7.8738873e-01   8.3359082e-02   1.1436408e+00  -6.4791025e-01   3.3308335e+00   1.9310639e+00   2.7539404e+00   1.5766478e+00   3.7154372e+00   1.3188942e+00   2.1141332e+00   1.7596737e-01   1.9941407e+00  -2.9315371e-01   5.0851082e-01   2.6277414e+00   1.4382756e+00   3.5867415e+00   9.5064031e-01  -2.4826779e+00  -1.0285954e-01   1.5094558e+00   1.4822707e+00
   1.3613676e+00  -3.0610563e-01  -1.5119880e+00  -2.7217954e+00  -1.0191735e+00  -2.5000084e+00   5.1622571e-01  -1.1116923e+00   1.8118916e+00   1.3616009e+00   2.2012769e+00   1.9546881e-01   3.4297199e+00  -1.0121027e+00   9.9743004e-01  -3.9842253e-01  -2.1039828e+00  -1.7033113e+00   4.1487543e-01   9.9007935e-01   2.3555149e+00  -1.9607931e+00  -2.4091774e+00  -2.1895445e+00  -2.6945587e+00  -1.4267182e+00  -1.9560672e+00  -7.5631087e-01  -1.4642227e+00   3.3398883e-01   3.6117471e-01   1.5423989e-02  -1.3103020e+00  -1.9331371e+00  -2.4273532e+00  -1.6291590e-01  -2.0849553e+00   8.0820615e-01   2.4122570e-01  -8.0249648e-01  -1.8673009e+00  -5.5034785e-01  -2.6771198e+00   1.4846722e-01  -2.1523679e+00   2.9675178e-01  -1.2667485e+00   3.6265014e-01  -5.3958802e-01   4.0175868e-01  -9.3087130e-01   8.3710141e-01   2.7165536e-03   1.1466884e+00  -7.0494645e-01   3.4152641e+00   1.9813321e+00   2.7531089e+00   1.4578251e+00   3.6581592e+00   1.2384987e+00   2.0818114e+00   1.4633591e-01   1.9926250e+00  -3.1955849e-01   5.2790863e-01   2.6077666e+00   1.4539316e+00   3.6249658e+00   9.6826137e-01  -2.4521414e+00  -8.4849688e-02   1.5249470e+00   1.4886284e+00
   1.3668554e+00  -3.0253544e-01  -1.4566429e+00  -2.7169765e+00  -9.7698671e-01  -2.5264836e+00   5.1848501e-01  -1.1334000e+00   1.8443511e+00   1.3969340e+00   2.2185606e+00   1.4885974e-01   3.4513354e+00  -1.1209603e+00   1.0153255e+00  -3.9645061e-01  -2.0847824e+00  -1.6754096e+00   4.2177928e-01   9.8648441e-01   2.3613946e+00  -1.9440535e+00  -2.4040244e+00  -2.1563078e+00  -2.6811476e+00  -1.3881037e+00  -1.9722388e+00  -7.2577906e-01  -1.4694694e+00   3.4567303e-01   3.5671699e-01   1.4846314e-02  -1.3071196e+00  -1.8980983e+00  -2.4377814e+00  -1.4274147e-01  -2.1150504e+00   8.1182432e-01   2.4099012e-01  -7.4601358e-01  -1.8830728e+00  -5.1494664e-01  -2.7267786e+00   1.8721363e-01  -2.2119461e+00   3.2243910e-01  -1.2697228e+00   3.7218717e-01  -5.6545490e-01   3.7779504e-01  -9.3946034e-01   8.8085038e-01  -7.0438090e-02   1.1463011e+00  -7.5586539e-01   3.4853043e+00   2.0241327e+00   2.7441723e+00   1.3462663e+00   3.6024803e+00   1.1639309e+00   2.0451860e+00   1.1609495e-01   1.9826776e+00  -3.4574982e-01   5.3822076e-01   2.5858871e+00   1.4589316e+00   3.6540105e+00   9.8642480e-01  -2.4179352e+00  -6.5066341e-02   1.5375678e+00   1.4865038e+00
   1.3736069e+00  -2.9778495e-01  -1.4023541e+00  -2.7114256e+00  -9.3562010e-01  -2.5473901e+00   5.2052239e-01  -1.1508773e+00   1.8669056e+00   1.4252993e+00   2.2292518e+00   1.0783835e-01   3.4686107e+00  -1.2159923e+00   1.0262230e+00  -3.9557585e-01  -2.0632811e+00  -1.6464797e+00   4.2776617e-01   9.8364165e-01   2.3621573e+00  -1.9236093e+00  -2.3964730e+00  -2.1214441e+00  -2.6652752e+00  -1.3498015e+00  -1.9825360e+00  -6.9688377e-01  -1.4713686e+00   3.5577992e-01   3.5265482e-01   1.6436380e-02  -1.3015698e+00  -1.8624593e+00  -2.4448944e+00  -1.2351451e-01  -2.1385232e+00   8.1256667e-01   2.4044327e-01  -6.9291469e-01  -1.8933992e+00  -4.8266807e-01  -2.7697497e+00   2.2335048e-01  -2.2652219e+00   3.4554157e-01  -1.2715809e+00   3.7875789e-01  -5.8705869e-01   3.5681078e-01  -9.4412884e-01   9.1860858e-01  -1.3450552e-01   1.1431426e+00  -7.9993239e-01   3.5414349e+00   2.0596668e+00   2.7296392e+00   1.2450349e+00   3.5501720e+00   1.0970992e+00   2.0067374e+00   8.6870360e-02   1.9666220e+00  -3.7078610e-01   5.4122254e-01   2.5634326e+00   1.4556796e+00   3.6750428e+00   1.0044904e+00  -2.3822661e+00  -4.5110149e-02   1.5472097e+00   1.4781863e+00
   1.3811988e+00  -2.9223489e-01  -1.3514602e+00  -2.7053409e+00  -8.9714377e-01  -2.5630410e+00   5.2184654e-01  -1.1645045e+00   1.8810213e+00   1.4472427e+00   2.2348344e+00   7.3173943e-02   3.4820389e+00  -1.2961210e+00   1.0313507e+00  -3.9543786e-01  -2.0410176e+00  -1.6183737e+00   4.3244443e-01   9.8168160e-01   2.3590311e+00  -1.9014959e+00  -2.3873029e+00  -2.0871890e+00  -2.6482051e+00  -1.3138678e+00  -1.9880967e+00  -6.7098718e-01  -1.4708576e+00   3.6387397e-01   3.4886769e-01   1.9575785e-02  -1.2944266e+00  -1.8282713e+00  -2.4490200e+00  -1.0640678e-01  -2.1559273e+00   8.1084479e-01   2.3956523e-01  -6.4467215e-01  -1.8990006e+00  -4.5429533e-01  -2.8056379e+00   2.5562049e-01  -2.3110154e+00   3.6526288e-01  -1.2722330e+00   3.8247467e-01  -6.0455452e-01   3.3920942e-01  -9.4569920e-01   9.5046158e-01  -1.8861689e-01   1.1380059e+00  -8.3684265e-01   3.5847303e+00   2.0883509e+00   2.7118997e+00   1.1563079e+00   3.5026809e+00   1.0392619e+00   1.9687815e+00   6.0014854e-02   1.9468297e+00  -3.9383941e-01   5.3878761e-01   2.5416066e+00   1.4466372e+00   3.6893729e+00   1.0218095e+00  -2.3471907e+00  -2.6267071e-02   1.5539977e+00   1.4659002e+00
   1.3891049e+00  -2.8631264e-01  -1.3058267e+00  -2.6990406e+00  -8.6307490e-01  -2.5740170e+00   5.2227724e-01  -1.1747516e+00   1.8884048e+00   1.4634989e+00   2.2367268e+00   4.5103621e-02   3.4921730e+00  -1.3612112e+00   1.0321047e+00  -3.9572647e-01  -2.0194074e+00  -1.5925713e+00   4.3569353e-01   9.8059851e-01   2.3532904e+00  -1.8795273e+00  -2.3773629e+00  -2.0553929e+00  -2.6311545e+00  -1.2818349e+00  -1.9901013e+00  -6.4893442e-01  -1.4687949e+00   3.6984170e-01   3.4532648e-01   2.3637431e-02  -1.2864829e+00  -1.7971654e+00  -2.4506730e+00  -9.2098955e-02  -2.1680512e+00   8.0727816e-01   2.3839991e-01  -6.0240453e-01  -1.9008344e+00  -4.3030554e-01  -2.8345036e+00   2.8321216e-01  -2.3487832e+00   3.8125098e-01  -1.2717772e+00   3.8374266e-01  -6.1824828e-01   3.2508594e-01  -9.4503552e-01   9.7662169e-01  -2.3259643e-01   1.1317224e+00  -8.6668569e-01   3.6167153e+00   2.1107853e+00   2.6930826e+00   1.0813317e+00   3.4610749e+00   9.9102247e-01   1.9333057e+00   3.6525037e-02   1.9255404e+00  -4.1425323e-01   5.3275657e-01   2.5214225e+00   1.4341568e+00   3.6983677e+00   1.0377814e+00  -2.3144798e+00  -9.4716102e-03   1.5582535e+00   1.4516737e+00
   1.3967808e+00  -2.8044926e-01  -1.2667465e+00  -2.6928968e+00  -8.3434929e-01  -2.5810897e+00   5.2187512e-01  -1.1821431e+00   1.8908433e+00   1.4749372e+00   2.2362061e+00   2.3395084e-02   3.4995795e+00  -1.4119638e+00   1.0299066e+00  -3.9619850e-01  -1.9996352e+00  -1.5701230e+00   4.3761010e-01   9.8027472e-01   2.3461581e+00  -1.8591840e+00  -2.3674776e+00  -2.0274288e+00  -2.6151912e+00  -1.2546772e+00  -1.9896851e+00  -6.3108941e-01  -1.4659220e+00   3.7382872e-01   3.4206916e-01   2.8040603e-02  -1.2784801e+00  -1.7702841e+00  -2.4504797e+00  -8.0835267e-02  -2.1758401e+00   8.0259101e-01   2.3704163e-01  -5.6681397e-01  -1.8999713e+00  -4.1086115e-01  -2.8567855e+00   3.0575825e-01  -2.3785745e+00   3.9353521e-01  -1.2704551e+00   3.8315446e-01  -6.2856295e-01   3.1427495e-01  -9.4296523e-01   9.9743430e-01  -2.6687713e-01   1.1250772e+00  -8.8988980e-01   3.6392012e+00   2.1277107e+00   2.6749416e+00   1.0204397e+00   3.4260085e+00   9.5236955e-01   1.9018443e+00   1.6995688e-02   1.9047032e+00  -4.3158563e-01   5.2481333e-01   2.5036517e+00   1.4203293e+00   3.7033604e+00   1.0519063e+00  -2.2855064e+00   4.7006952e-03   1.5604418e+00   1.4372271e+00
   1.4037426e+00  -2.7503368e-01  -1.2348911e+00  -2.6872708e+00  -8.1134006e-01  -2.5851325e+00   5.2085832e-01  -1.1872237e+00   1.8900473e+00   1.4824950e+00   2.2343477e+00   7.4418989e-03   3.5048013e+00  -1.4497560e+00   1.0260717e+00  -3.9668444e-01  -1.9825743e+00  -1.5516310e+00   4.3844014e-01   9.8051766e-01   2.3387120e+00  -1.8415356e+00  -2.3583631e+00  -2.0041463e+00  -2.6011493e+00  -1.2328239e+00  -1.9878608e+00  -6.1740276e-01  -1.4628349e+00   3.7616059e-01   3.3917111e-01   3.2297177e-02  -1.2710479e+00  -1.7482578e+00  -2.4490978e+00  -7.2507789e-02  -2.1803056e+00   7.9750773e-01   2.3561512e-01  -5.3815320e-01  -1.8974716e+00  -3.9582768e-01  -2.8732111e+00   3.2329920e-01  -2.4009415e+00   4.0244019e-01  -1.2685926e+00   3.8137925e-01  -6.3599864e-01   3.0641532e-01  -9.4021562e-01   1.0133756e+00  -2.9237896e-01   1.1187368e+00  -9.0714982e-01   3.6541134e+00   2.1399575e+00   2.6587773e+00   9.7313008e-01   3.3977078e+00   9.2275402e-01   1.8754017e+00   1.6167444e-03   1.8858500e+00  -4.4563243e-01   5.1637951e-01   2.4887889e+00   1.4068592e+00   3.7055741e+00   1.0638290e+00  -2.2611760e+00   1.6012209e-02   1.5611031e+00   1.4238910e+00
   1.4096289e+00  -2.7037028e-01  -1.2103184e+00  -2.6824548e+00  -7.9391877e-01  -2.5870246e+00   5.1951655e-01  -1.1905220e+00   1.8875136e+00   1.4871097e+00   2.2319866e+00  -3.6196607e-03   3.5083328e+00  -1.4764448e+00   1.0217027e+00  -3.9708609e-01  -1.9687365e+00  -1.5372674e+00   4.3850558e-01   9.8110243e-01   2.3318089e+00  -1.8272045e+00  -2.3505558e+00  -1.9858704e+00  -2.5895702e+00  -1.2162130e+00  -1.9854570e+00  -6.0750465e-01  -1.4599674e+00   3.7725698e-01   3.3671387e-01   3.6044687e-02  -1.2646528e+00  -1.7312245e+00  -2.4471397e+00  -6.6758655e-02  -2.1824323e+00   7.9265894e-01   2.3425137e-01  -5.1623050e-01  -1.8942745e+00  -3.8481639e-01  -2.8846936e+00   3.3621569e-01  -2.4168159e+00   4.0848674e-01  -1.2665363e+00   3.7905933e-01  -6.4109121e-01   3.0102323e-01  -9.3736825e-01   1.0250375e+00  -3.1036208e-01   1.1131967e+00  -9.1934417e-01   3.6633313e+00   2.1483942e+00   2.6454027e+00   9.3819841e-01   3.3759826e+00   9.0120014e-01   1.8544293e+00  -9.7871740e-03   1.8700147e+00  -4.5642857e-01   5.0853821e-01   2.4770396e+00   1.3949817e+00   3.7060555e+00   1.0733714e+00  -2.2418944e+00   2.4516988e-02   1.5607849e+00   1.4125622e+00
   1.4142408e+00  -2.6664736e-01  -1.1925370e+00  -2.6786284e+00  -7.8155213e-01  -2.5875654e+00   5.1813437e-01  -1.1925207e+00   1.8844228e+00   1.4896502e+00   2.2297059e+00  -1.0785081e-02   3.5106040e+00  -1.4941489e+00   1.0176165e+00  -3.9736556e-01  -1.9582618e+00  -1.5268273e+00   4.3813554e-01   9.8181428e-01   2.3260294e+00  -1.8163735e+00  -2.3443686e+00  -1.9724483e+00  -2.5806774e+00  -1.2043818e+00  -1.9830810e+00  -6.0081076e-01  -1.4575893e+00   3.7755070e-01   3.3475683e-01   3.9063528e-02  -1.2595686e+00  -1.7188914e+00  -2.4451072e+00  -6.3087069e-02  -2.1830949e+00   7.8851003e-01   2.3306369e-01  -5.0045477e-01  -1.8911136e+00  -3.7724834e-01  -2.8922316e+00   3.4513904e-01  -2.4273643e+00   4.1229157e-01  -1.2645927e+00   3.7672664e-01  -6.4437204e-01   2.9756422e-01  -9.3483274e-01   1.0331007e+00  -3.2226958e-01   1.1087542e+00  -9.2744701e-01   3.6685525e+00   2.1538721e+00   2.6351548e+00   9.1391499e-01   3.3602706e+00   8.8643832e-01   1.8388539e+00  -1.7680503e-02   1.8577049e+00  -4.6422534e-01   5.0199492e-01   2.4683336e+00   1.3854284e+00   3.7056313e+00   1.0805448e+00  -2.2275905e+00   3.0495588e-02   1.5599772e+00   1.4036993e+00
   1.4175522e+00  -2.6392191e-01  -1.1806218e+00  -2.6758398e+00  -7.7342384e-01  -2.5874061e+00   5.1693315e-01  -1.1936330e+00   1.8815829e+00   1.4908601e+00   2.2278455e+00  -1.5061642e-02   3.5119754e+00  -1.5050333e+00   1.0143126e+00  -3.9752819e-01  -1.9509502e+00  -1.5198125e+00   4.3761037e-01   9.8248310e-01   2.3216615e+00  -1.8088382e+00  -2.3398778e+00  -1.9633374e+00  -2.5743894e+00  -1.1965824e+00  -1.9811086e+00  -5.9662985e-01  -1.4558179e+00   3.7742118e-01   3.3331684e-01   4.1276488e-02  -1.2558688e+00  -1.7106334e+00  -2.4433505e+00  -6.0948741e-02  -2.1829943e+00   7.8532125e-01   2.3212803e-01  -4.8991900e-01  -1.8884693e+00  -3.7243261e-01  -2.8968155e+00   3.5084883e-01  -2.4338381e+00   4.1447634e-01  -1.2629831e+00   3.7474785e-01  -6.4633297e-01   2.9551635e-01  -9.3284177e-01   1.0382944e+00  -3.2957490e-01   1.1055066e+00  -9.3244170e-01   3.6711941e+00   2.1571787e+00   2.6279505e+00   8.9823205e-01   3.3497101e+00   8.7705035e-01   1.8281559e+00  -2.2715219e-02   1.8489325e+00  -4.6944623e-01   4.9707968e-01   2.4623628e+00   1.3784481e+00   3.7048915e+00   1.0855412e+00  -2.2177800e+00   3.4378286e-02   1.5590622e+00   1.3973612e+00
   1.4196926e+00  -2.6212506e-01  -1.1733691e+00  -2.6740100e+00  -7.6856946e-01  -2.5870103e+00   5.1603795e-01  -1.1941888e+00   1.8794261e+00   1.4913190e+00   2.2265361e+00  -1.7367001e-02   3.5127373e+00  -1.5111162e+00   1.0119861e+00  -3.9760368e-01  -1.9463307e+00  -1.5155362e+00   4.3712554e-01   9.8300434e-01   2.3187180e+00  -1.8040989e+00  -2.3369436e+00  -1.9577278e+00  -2.5703706e+00  -1.1919123e+00  -1.9797003e+00  -5.9426283e-01  -1.4546438e+00   3.7715078e-01   3.3235888e-01   4.2730885e-02  -1.2534465e+00  -1.7056155e+00  -2.4420516e+00  -5.9836675e-02  -2.1826252e+00   7.8314454e-01   2.3147150e-01  -4.8351686e-01  -1.8865631e+00  -3.6965018e-01  -2.8993472e+00   3.5416902e-01  -2.4374367e+00   4.1559593e-01  -1.2618170e+00   3.7330470e-01  -6.4739912e-01   2.9441861e-01  -9.3146538e-01   1.0413483e+00  -3.3364802e-01   1.1033754e+00  -9.3524193e-01   3.6723407e+00   2.1589978e+00   2.6233824e+00   8.8900412e-01   3.3432439e+00   8.7161304e-01   1.8214880e+00  -2.5619174e-02   1.8432987e+00  -4.7262519e-01   4.9379132e-01   2.4586454e+00   1.3738797e+00   3.7041949e+00   1.0887024e+00  -2.2116772e+00   3.6665405e-02   1.5582861e+00   1.3932834e+00
   1.4209030e+00  -2.6108866e-01  -1.1694752e+00  -2.6729593e+00  -7.6601057e-01  -2.5866477e+00   5.1547290e-01  -1.1944299e+00   1.8780585e+00   1.4914277e+00   2.2257498e+00  -1.8457045e-02   3.5131157e+00  -1.5141184e+00   1.0105828e+00  -3.9762803e-01  -1.9437653e+00  -1.5132387e+00   4.3677999e-01   9.8334302e-01   2.3169940e+00  -1.8014801e+00  -2.3352668e+00  -1.9546850e+00  -2.5681156e+00  -1.1894451e+00  -1.9788443e+00  -5.9308200e-01  -1.4539677e+00   3.7690789e-01   3.3180035e-01   4.3565087e-02  -1.2520595e+00  -1.7029275e+00  -2.4412371e+00  -5.9336166e-02  -2.1822743e+00   7.8185732e-01   2.3107226e-01  -4.8008140e-01  -1.8853931e+00  -3.6823242e-01  -2.9005803e+00   3.5587354e-01  -2.4391968e+00   4.1609136e-01  -1.2610931e+00   3.7241037e-01  -6.4791130e-01   2.9390080e-01  -9.3064474e-01   1.0429388e+00  -3.3565309e-01   1.1021536e+00  -9.3662857e-01   3.6727379e+00   2.1598840e+00   2.6208420e+00   8.8420076e-01   3.3397444e+00   8.6882777e-01   1.8178261e+00  -2.7091151e-02   1.8401292e+00  -4.7433387e-01   4.9187983e-01   2.4566053e+00   1.3712718e+00   3.7037032e+00   1.0904648e+00  -2.2083334e+00   3.7853074e-02   1.5577573e+00   1.3909871e+00
   1.4214749e+00  -2.6058948e-01  -1.1677151e+00  -2.6724555e+00  -7.6487362e-01  -2.5864217e+00   5.1518184e-01  -1.1945166e+00   1.8773553e+00   1.4914201e+00   2.2253612e+00  -1.8889194e-02   3.5132759e+00  -1.5153691e+00   1.0098856e+00  -3.9763072e-01  -1.9425700e+00  -1.5121999e+00   4.3658760e-01   9.8352092e-01   2.3161548e+00  -1.8002664e+00  -2.3344664e+00  -1.9532969e+00  -2.5670554e+00  -1.1883466e+00  -1.9784174e+00  -5.9258574e-01  -1.4536441e+00   3.7675709e-01   3.3152840e-01   4.3964189e-02  -1.2513962e+00  -1.7017158e+00  -2.4408197e+00  -5.9150260e-02  -2.1820525e+00   7.8122622e-01   2.3087123e-01  -4.7852814e-01  -1.8848041e+00  -3.6762372e-01  -2.9010867e+00   3.5661164e-01  -2.4399204e+00   4.1627154e-01  -1.2607235e+00   3.7195671e-01  -6.4811909e-01   2.9369521e-01  -9.3024004e-01   1.0436387e+00  -3.3648607e-01   1.1015691e+00  -9.3720800e-01   3.6728316e+00   2.1602493e+00   2.6196583e+00   8.8208914e-01   3.3381477e+00   8.6762261e-01   1.8161354e+00  -2.7718041e-02   1.8386372e+00  -4.7510755e-01   4.9095595e-01   2.4556638e+00   1.3700301e+00   3.7034345e+00   1.0912904e+00  -2.2067937e+00   3.8372651e-02   1.5574709e+00   1.3899058e+00
   1.4216840e+00  -2.6040370e-01  -1.1670949e+00  -2.6722688e+00  -7.6447911e-01  -2.5863222e+00   5.1506792e-01  -1.1945403e+00   1.8770812e+00   1.4913997e+00   2.2252143e+00  -1.9022716e-02   3.5133293e+00  -1.5157774e+00   1.0096207e+00  -3.9762862e-01  -1.9421375e+00  -1.5118340e+00   4.3650829e-01   9.8359149e-01   2.3158401e+00  -1.7998295e+00  -2.3341707e+00  -1.9528039e+00  -2.5666687e+00  -1.1879647e+00  -1.9782547e+00  -5.9242267e-01  -1.4535244e+00   3.7669100e-01   3.3142616e-01   4.4111703e-02  -1.2511510e+00  -1.7012898e+00  -2.4406568e+00  -5.9097420e-02  -2.1819548e+00   7.8098839e-01   2.3079364e-01  -4.7798039e-01  -1.8845779e+00  -3.6741949e-01  -2.9012493e+00   3.5686161e-01  -2.4401528e+00   4.1632136e-01  -1.2605796e+00   3.7178140e-01  -6.4818514e-01   2.9363133e-01  -9.3008686e-01   1.0438797e+00  -3.3675716e-01   1.1013530e+00  -9.3739755e-01   3.6728388e+00   2.1603676e+00   2.6192306e+00   8.8136290e-01   3.3375796e+00   8.6721431e-01   1.8155279e+00  -2.7926316e-02   1.8380931e+00  -4.7538079e-01   4.9061175e-01   2.4553254e+00   1.3695732e+00   3.7033256e+00   1.0915911e+00  -2.2062420e+00   3.8550202e-02   1.5573549e+00   1.3895113e+00
   1.4217355e+00  -2.6035710e-01  -1.1669463e+00  -2.6722221e+00  -7.6438587e-01  -2.5862946e+00   5.1503838e-01  -1.1945447e+00   1.8770103e+00   1.4913911e+00   2.2251771e+00  -1.9050872e-02   3.5133415e+00  -1.5158687e+00   1.0095534e+00  -3.9762737e-01  -1.9420317e+00  -1.5117463e+00   4.3648694e-01   9.8360998e-01   2.3157607e+00  -1.7997231e+00  -2.3340973e+00  -1.9526850e+00  -2.5665736e+00  -1.1878744e+00  -1.9782134e+00  -5.9238594e-01  -1.4534947e+00   3.7667255e-01   3.3140034e-01   4.4148467e-02  -1.2510900e+00  -1.7011881e+00  -2.4406146e+00  -5.9087321e-02  -2.1819274e+00   7.8092826e-01   2.3077367e-01  -4.7784906e-01  -1.8845200e+00  -3.6737268e-01  -2.9012851e+00   3.5691942e-01  -2.4402038e+00   4.1633053e-01  -1.2605423e+00   3.7173633e-01  -6.4819955e-01   2.9361777e-01  -9.3004798e-01   1.0439363e+00  -3.3681758e-01   1.1012991e+00  -9.3744003e-01   3.6728357e+00   2.1603938e+00   2.6191259e+00   8.8119246e-01   3.3374422e+00   8.6711986e-01   1.8153799e+00  -2.7973496e-02   1.8379590e+00  -4.7544633e-01   4.9052555e-01   2.4552432e+00   1.3694598e+00   3.7032967e+00   1.0916651e+00  -2.2061080e+00   3.8591608e-02   1.5573239e+00   1.3894140e+00
   1.4217418e+00  -2.6035135e-01  -1.1669286e+00  -2.6722163e+00  -7.6437484e-01  -2.5862908e+00   5.1503463e-01  -1.1945451e+00   1.8770014e+00   1.4913898e+00   2.2251726e+00  -1.9053869e-02   3.5133429e+00  -1.5158790e+00   1.0095449e+00  -3.9762716e-01  -1.9420188e+00  -1.5117358e+00   4.3648417e-01   9.8361237e-01   2.3157509e+00  -1.7997102e+00  -2.3340883e+00  -1.9526707e+00  -2.5665619e+00  -1.1878636e+00  -1.9782082e+00  -5.9238183e-01  -1.4534910e+00   3.7667007e-01   3.3139713e-01   4.4152983e-02  -1.2510825e+00  -1.7011760e+00  -2.4406094e+00  -5.9086375e-02  -2.1819238e+00   7.8092081e-01   2.3077113e-01  -4.7783338e-01  -1.8845127e+00  -3.6736732e-01  -2.9012892e+00   3.5692612e-01  -2.4402096e+00   4.1633136e-01  -1.2605376e+00   3.7173064e-01  -6.4820116e-01   2.9361630e-01  -9.3004315e-01   1.0439430e+00  -3.3682435e-01   1.1012924e+00  -9.3744480e-01   3.6728347e+00   2.1603966e+00   2.6191133e+00   8.8117249e-01   3.3374258e+00   8.6710889e-01   1.8153620e+00  -2.7978859e-02   1.8379427e+00  -4.7545417e-01   4.9051491e-01   2.4552332e+00   1.3694460e+00   3.7032929e+00   1.0916742e+00  -2.2060918e+00   3.8596429e-02   1.5573199e+00   1.3894022e+00
