# Supplementary material for: A Student's Guide to Randomization Statistics for Multichannel Event-Related Potentials Using Ragu
Source: Front Neurosci. 2018 Jun 19;12:355. doi: 10.3389/fnins.2018.00355 (PMC6020783; doi:10.3389/fnins.2018.00355)
Supplement: Supplementary file 1 [file Data_Sheet_1.ZIP › RawData/s13_c2.asc]

   8.4005336e-01   6.7435614e-01   2.5558595e-01   2.5876523e-01   5.6004258e-02  -3.0802892e-01  -1.0283704e+00  -1.3821769e+00  -1.4644261e+00  -1.5112069e+00   1.6572930e+00   1.3428084e+00   1.2878740e+00   6.3477377e-01  -3.3675413e-01  -1.3792449e+00   2.6562635e-01  -1.0289725e-01  -1.1889982e+00   9.1340772e-01  -6.5929254e-01   6.8303661e-02   3.4753345e-01   2.8896795e-01   8.4956506e-02  -8.0175115e-02  -1.5992509e-01  -4.4432323e-01  -5.6263121e-01  -5.4024197e-01  -1.5429382e+00   4.6366749e-01   8.3557944e-01   9.0480538e-02  -8.4774992e-02  -5.2334632e-01  -1.2793482e+00  -1.4227277e+00  -1.6671540e+00   3.7296806e-01   1.0945403e+00   5.9980194e-01   4.2305605e-01   3.1842713e-01  -2.3783832e-01  -7.1849002e-02  -5.3847154e-01  -8.7354823e-01  -1.4762551e+00   9.5875452e-01   1.0929254e+00   1.4196364e+00   9.4720588e-01   6.3147549e-01  -1.2216880e-01  -1.1388810e+00  -1.7821207e+00   1.4551765e+00   1.5131957e+00   2.5231530e+00   1.4818172e+00   9.5884858e-01   8.8284047e-02   2.7874656e-01   4.0664659e-01  -4.8626633e-01  -2.7202536e-01  -6.2554141e-01  -4.0904887e-01   5.3792910e-01   2.8590445e-01  -4.7373231e-01  -1.2060435e+00  -3.7175744e-01
   8.0989727e-01   7.4432709e-01   3.2250269e-01   3.1104772e-01   7.5373416e-02  -2.1196205e-01  -1.0936752e+00  -1.4625972e+00  -1.5691531e+00  -1.5999536e+00   1.7185933e+00   1.4785795e+00   1.3370033e+00   7.0998713e-01  -3.9232457e-01  -1.4756298e+00   3.0572089e-01  -1.0055325e-01  -1.3060195e+00   9.8391869e-01  -7.2484670e-01   9.1560056e-02   3.8875358e-01   3.0625244e-01   1.3204165e-01  -6.4946512e-02  -1.2197033e-01  -4.9473129e-01  -5.7287566e-01  -6.1555401e-01  -1.6358844e+00   5.1170071e-01   9.1115638e-01   1.0609325e-01  -2.0384769e-02  -5.6158034e-01  -1.3093523e+00  -1.4991885e+00  -1.7855029e+00   4.3698253e-01   1.2129270e+00   6.7943045e-01   5.6356832e-01   3.2634102e-01  -1.4581148e-01  -1.2407986e-01  -5.4485939e-01  -9.4020227e-01  -1.5637648e+00   9.9039736e-01   1.1931096e+00   1.4521866e+00   1.0076649e+00   6.1115964e-01  -1.6748700e-01  -1.2210262e+00  -1.8707153e+00   1.5817376e+00   1.6134246e+00   2.6583244e+00   1.5817723e+00   8.9082732e-01   5.0328304e-02   1.8702245e-01   2.8791150e-01  -5.6387971e-01  -3.0691633e-01  -6.7923311e-01  -4.6628098e-01   5.9292348e-01   3.0146726e-01  -5.2675370e-01  -1.3045293e+00  -4.1979087e-01
   7.7467765e-01   8.1152345e-01   3.8422392e-01   3.6108283e-01   9.4179924e-02  -1.1107289e-01  -1.1617777e+00  -1.5468695e+00  -1.6601598e+00  -1.6778608e+00   1.7766397e+00   1.6152290e+00   1.3859997e+00   7.8900398e-01  -4.4460579e-01  -1.5745129e+00   3.4093915e-01  -1.0095500e-01  -1.4315351e+00   1.0549033e+00  -7.8529273e-01   1.1009909e-01   4.2784096e-01   3.1981511e-01   1.7804824e-01  -5.1502218e-02  -8.3330412e-02  -5.4943620e-01  -5.8342301e-01  -6.9508849e-01  -1.7343869e+00   5.5476536e-01   9.8313959e-01   1.1786303e-01   4.4958631e-02  -6.0171531e-01  -1.3385217e+00  -1.5726614e+00  -1.9057245e+00   4.9746178e-01   1.3275450e+00   7.5701554e-01   7.0814825e-01   3.3254708e-01  -4.8595180e-02  -1.7772429e-01  -5.5153190e-01  -1.0051105e+00  -1.6533131e+00   1.0160852e+00   1.2943029e+00   1.4846565e+00   1.0711246e+00   5.8741833e-01  -2.1707414e-01  -1.2886507e+00  -1.9503399e+00   1.7159152e+00   1.7223298e+00   2.7941501e+00   1.6841996e+00   8.1738044e-01   5.8475390e-03   1.0166536e-01   1.6298617e-01  -6.3010745e-01  -3.3590023e-01  -7.2370325e-01  -5.1709794e-01   6.4489253e-01   3.1221474e-01  -5.8446645e-01  -1.4089989e+00  -4.5977231e-01
   7.3362702e-01   8.7332517e-01   4.3762884e-01   4.0623290e-01   1.1145023e-01  -8.5520123e-03  -1.2307141e+00  -1.6326573e+00  -1.7309539e+00  -1.7389389e+00   1.8286395e+00   1.7479400e+00   1.4334179e+00   8.6923903e-01  -4.8987773e-01  -1.6724445e+00   3.6857248e-01  -1.0511273e-01  -1.5632033e+00   1.1235599e+00  -8.3696335e-01   1.2190575e-01   4.6242440e-01   3.2804621e-01   2.2061682e-01  -4.0795502e-02  -4.5849589e-02  -6.0769301e-01  -5.9447163e-01  -7.7714199e-01  -1.8361339e+00   5.9016651e-01   1.0480022e+00   1.2444287e-01   1.0834934e-01  -6.4266264e-01  -1.3665938e+00  -1.6393397e+00  -2.0232088e+00   5.5133593e-01   1.4337256e+00   8.2983572e-01   8.5186690e-01   3.3638582e-01   5.0768825e-02  -2.3124754e-01  -5.5877840e-01  -1.0649924e+00  -1.7418635e+00   1.0337541e+00   1.3930062e+00   1.5155669e+00   1.1350870e+00   5.6122822e-01  -2.7060139e-01  -1.3355729e+00  -2.0150563e+00   1.8543172e+00   1.8371047e+00   2.9266317e+00   1.7852855e+00   7.4079192e-01  -4.4276563e-02   2.6951465e-02   3.6022546e-02  -6.7989731e-01  -3.5534167e-01  -7.5458246e-01  -5.5770457e-01   6.9098538e-01   3.1621468e-01  -6.4632684e-01  -1.5168230e+00  -4.8808101e-01
   6.8589437e-01   9.2706025e-01   4.7957599e-01   4.4369716e-01   1.2613359e-01   9.1961085e-02  -1.2982694e+00  -1.7173029e+00  -1.7749873e+00  -1.7769570e+00   1.8716704e+00   1.8715228e+00   1.4777677e+00   9.4771624e-01  -5.2409613e-01  -1.7655536e+00   3.8580138e-01  -1.1408961e-01  -1.6983054e+00   1.1868086e+00  -8.7601852e-01   1.2490183e-01   4.8994357e-01   3.2928133e-01   2.5718138e-01  -3.3800305e-02  -1.1612059e-02  -6.6861629e-01  -6.0629880e-01  -8.5979455e-01  -1.9384512e+00   6.1514396e-01   1.1020484e+00   1.2447902e-01   1.6653739e-01  -6.8318367e-01  -1.3934617e+00  -1.6951388e+00  -2.1328231e+00   5.9542293e-01   1.5266627e+00   8.9513368e-01   9.8925329e-01   3.3718497e-01   1.4876733e-01  -2.8299677e-01  -5.6697589e-01  -1.1163007e+00  -1.8260435e+00   1.0413743e+00   1.4854021e+00   1.5432664e+00   1.1966370e+00   5.3384865e-01  -3.2768267e-01  -1.3555356e+00  -2.0585714e+00   1.9930397e+00   1.9543395e+00   3.0515727e+00   1.8807718e+00   6.6378045e-01  -9.8778487e-02  -3.2772125e-02  -8.8190259e-02  -7.0816999e-01  -3.6130470e-01  -7.6734650e-01  -5.8414167e-01   7.2817862e-01   3.1146521e-01  -7.1169221e-01  -1.6249424e+00  -5.0102198e-01
   6.3056498e-01   9.7011202e-01   5.0704508e-01   4.7062909e-01   1.3714498e-01   1.8650972e-01  -1.3620491e+00  -1.7979063e+00  -1.7859627e+00  -1.7857017e+00   1.9027840e+00   1.9806155e+00   1.5175717e+00   1.0211644e+00  -5.4305977e-01  -1.8496674e+00   3.8981219e-01  -1.2895328e-01  -1.8338228e+00   1.2414007e+00  -8.9860053e-01   1.1703052e-01   5.0774633e-01   3.2187229e-01   2.8506904e-01  -3.1465124e-02   1.7135788e-02  -7.3120124e-01  -6.1924834e-01  -9.4096834e-01  -2.0383707e+00   6.2698352e-01   1.1415619e+00   1.1666642e-01   2.1605081e-01  -7.2192711e-01  -1.4191860e+00  -1.7358464e+00  -2.2290817e+00   6.2656932e-01   1.6016284e+00   9.5023929e-01   1.1145015e+00   3.3428567e-01   2.4153387e-01  -3.3127160e-01  -5.7657797e-01  -1.1553589e+00  -1.9022571e+00   1.0370332e+00   1.5674816e+00   1.5659789e+00   1.2525302e+00   5.0677460e-01  -3.8788814e-01  -1.3424967e+00  -2.0744792e+00   2.1277858e+00   2.0701064e+00   3.1647352e+00   1.9661068e+00   5.8940398e-01  -1.5602464e-01  -7.3283296e-02  -2.0438505e-01  -7.1005738e-01  -3.4970278e-01  -7.5751073e-01  -5.9245408e-01   7.5339197e-01   2.9598295e-01  -7.7983481e-01  -1.7299479e+00  -4.9499277e-01
   5.6669484e-01   1.0000294e+00   5.1728509e-01   4.8427166e-01   1.4341764e-01   2.7098672e-01  -1.4195625e+00  -1.8714194e+00  -1.7581656e+00  -1.7592686e+00   1.9191241e+00   2.0699110e+00   1.5514246e+00   1.0861386e+00  -5.4261722e-01  -1.9204558e+00   3.7792958e-01  -1.5071543e-01  -1.9665258e+00   1.2840474e+00  -9.0101136e-01   9.6352200e-02   5.1320527e-01   3.0426995e-01   3.0162091e-01  -3.4660895e-02   3.8086395e-02  -7.9434534e-01  -6.3370516e-01  -1.0184923e+00  -2.1327090e+00   6.2313829e-01   1.1629698e+00   9.9808890e-02   2.5334929e-01  -7.5747396e-01  -1.4439859e+00  -1.7572982e+00  -2.3063498e+00   6.4180533e-01   1.6542041e+00   9.9269490e-01   1.2217202e+00   3.2707174e-01   3.2500173e-01  -3.7440290e-01  -5.8809264e-01  -1.1785250e+00  -1.9668138e+00   1.0190227e+00   1.6351941e+00   1.5818633e+00   1.2993116e+00   4.8166092e-01  -4.5075499e-01  -1.2909467e+00  -2.0565472e+00   2.2540164e+00   2.1800842e+00   3.2620025e+00   2.0366306e+00   5.2092610e-01  -2.1405281e-01  -9.0696622e-02  -3.0702360e-01  -6.8116136e-01  -3.1648715e-01  -7.2085323e-01  -5.7888265e-01   7.6362149e-01   2.6790689e-01  -8.4995218e-01  -1.8281745e+00  -4.6667026e-01
   4.9335948e-01   1.0146359e+00   5.0796131e-01   4.8210466e-01   1.4396465e-01   3.4133020e-01  -1.4683180e+00  -1.9347532e+00  -1.6868081e+00  -1.6923798e+00   1.9180496e+00   2.1343982e+00   1.5780462e+00   1.1391627e+00  -5.1890811e-01  -1.9735979e+00   3.4775991e-01  -1.8025949e-01  -2.0930686e+00   1.3115641e+00  -8.7990370e-01   6.1148556e-02   5.0385049e-01   2.7511648e-01   3.0433014e-01  -4.4124095e-02   4.8993142e-02  -8.5686877e-01  -6.5005561e-01  -1.0901684e+00  -2.2181583e+00   6.0135302e-01   1.1630138e+00   7.2882692e-02   2.7500394e-01  -7.8838792e-01  -1.4682094e+00  -1.7555699e+00  -2.3590758e+00   6.3850579e-01   1.6805093e+00   1.0203748e+00   1.3052114e+00   3.1500057e-01   3.9508641e-01  -4.1083482e-01  -6.0204866e-01  -1.1823748e+00  -2.0160751e+00   9.8592171e-01   1.6846104e+00   1.5890838e+00   1.3334622e+00   4.6021808e-01  -5.1579424e-01  -1.1962459e+00  -1.9990312e+00   2.3671179e+00   2.2797122e+00   3.3395319e+00   2.0877821e+00   4.6164719e-01  -2.7063593e-01  -8.1683813e-02  -3.9054504e-01  -6.1782327e-01  -2.5786784e-01  -6.5366003e-01  -5.4007414e-01   7.5608448e-01   2.2561469e-01  -9.2117092e-01  -1.9158151e+00  -4.1320937e-01
   4.0971857e-01   1.0121349e+00   4.7729331e-01   4.6199619e-01   1.3794787e-01   3.9373958e-01  -1.5059217e+00  -1.9848911e+00  -1.5683669e+00  -1.5807108e+00   1.8972658e+00   2.1696068e+00   1.5963273e+00   1.1768872e+00  -4.6862755e-01  -2.0049633e+00   2.9733949e-01  -2.1825922e-01  -2.2100839e+00   1.3210253e+00  -8.3247942e-01   1.0031193e-02   4.7751307e-01   2.3334443e-01   2.9099160e-01  -6.0396970e-02   4.7808706e-02  -9.1753102e-01  -6.6863430e-01  -1.1538344e+00  -2.2913825e+00   5.5978757e-01   1.1389203e+00   3.5102389e-02   2.7789473e-01  -8.1326837e-01  -1.4922782e+00  -1.7271787e+00  -2.3820435e+00   6.1454701e-01   1.6774198e+00   1.0315919e+00   1.3597666e+00   2.9763543e-01   4.4788953e-01  -4.3920458e-01  -6.1895109e-01  -1.1638960e+00  -2.0466079e+00   9.3667852e-01   1.7121012e+00   1.5858896e+00   1.3515664e+00   4.4408604e-01  -5.8249301e-01  -1.0549599e+00  -1.8970118e+00   2.4625872e+00   2.3643762e+00   3.3938976e+00   2.1153198e+00   4.1470509e-01  -3.2336957e-01  -4.3695093e-02  -4.4964469e-01  -5.1739139e-01  -1.7056066e-01  -5.5298251e-01  -4.7329975e-01   7.2836983e-01   1.6784684e-01  -9.9254275e-01  -1.9890415e+00  -3.3244584e-01
   3.1509420e-01   9.9120613e-01   4.2417779e-01   4.2234975e-01   1.2475292e-01   4.2490032e-01  -1.5301782e+00  -2.0190040e+00  -1.4008984e+00  -1.4212145e+00   1.8549527e+00   2.1718393e+00   1.6053622e+00   1.1962528e+00  -3.8929809e-01  -2.0108055e+00   2.2528058e-01  -2.6509092e-01  -2.3142752e+00   1.3099186e+00  -7.5668625e-01  -5.7949432e-02   4.3247207e-01   1.7827907e-01   2.5985610e-01  -8.3766499e-02   3.2833001e-02  -9.7504315e-01  -6.8965903e-01  -1.2074228e+00  -2.3491191e+00   4.9713373e-01   1.0885579e+00  -1.4011705e-02   2.5941541e-01  -8.3080218e-01  -1.5166158e+00  -1.6692840e+00  -2.3706335e+00   5.6845244e-01   1.6427539e+00   1.0251873e+00   1.3809596e+00   2.7467790e-01   4.7991388e-01  -4.5841417e-01  -6.3922725e-01  -1.1206825e+00  -2.0553407e+00   8.7068858e-01   1.7145205e+00   1.5706994e+00   1.3504919e+00   4.3469268e-01  -6.5031306e-01  -8.6518160e-01  -1.7467370e+00   2.5362187e+00   2.4296118e+00   3.4222089e+00   2.1155423e+00   3.8285461e-01  -3.6977998e-01   2.4826667e-02  -4.7957060e-01  -3.7847421e-01  -5.2048118e-02  -4.1689507e-01  -3.7667206e-01   6.7858752e-01   9.3832708e-02  -1.0630329e+00  -2.0441357e+00  -2.2309214e-01
   2.0905874e-01   9.5109472e-01   3.4829066e-01   3.6223776e-01   1.0406685e-01   4.3220357e-01  -1.5391842e+00  -2.0345654e+00  -1.1843106e+00  -1.2124228e+00   1.7898918e+00   2.1383799e+00   1.6044705e+00   1.1946518e+00  -2.7953350e-01  -1.9879563e+00   1.3090615e-01  -3.2074472e-01  -2.4025001e+00   1.2762938e+00  -6.5140327e-01  -1.4319965e-01   3.6759791e-01   1.0973841e-01   2.0977989e-01  -1.1420497e-01   2.8616271e-03  -1.0280746e+00  -7.1315935e-01  -1.2490086e+00  -2.3882813e+00   4.1272045e-01   1.0105782e+00  -7.4565834e-02   2.1767225e-01  -8.3981123e-01  -1.5415588e+00  -1.5798775e+00  -2.3210804e+00   4.9951682e-01   1.5754238e+00   1.0005991e+00   1.3654225e+00   2.4599961e-01   4.8827619e-01  -4.6768805e-01  -6.6316899e-01  -1.0511179e+00  -2.0397152e+00   7.8786639e-01   1.6893905e+00   1.5421903e+00   1.3275724e+00   4.3310845e-01  -7.1868732e-01  -6.2681260e-01  -1.5459516e+00   2.5842908e+00   2.4713217e+00   3.4222113e+00   2.0854977e+00   3.6823857e-01  -4.0744963e-01   1.2424773e-01  -4.7641989e-01  -2.0116511e-01   9.9160516e-02  -2.4473854e-01  -2.4934896e-01   6.0550860e-01   3.4099153e-03  -1.1315022e+00  -2.0776230e+00  -8.4916017e-02
   9.1529018e-02   8.9168621e-01   2.5016398e-01   2.8151328e-01   7.5955151e-02   4.1394699e-01  -1.5314123e+00  -2.0294587e+00  -9.2057347e-01  -9.5471161e-01   1.7015787e+00   2.0676669e+00   1.5932047e+00   1.1700797e+00  -1.3927215e-01  -1.9340227e+00   1.4366752e-02  -3.8474056e-01  -2.4718465e+00   1.2188951e+00  -5.1660448e-01  -2.4548763e-01   2.8248346e-01   2.8126365e-02   1.4036045e-01  -1.5131467e-01  -4.2675161e-02  -1.0752551e+00  -7.3890441e-01  -1.2768498e+00  -2.4060630e+00   3.0660406e-01   9.0452773e-01  -1.4622613e-01   1.5166396e-01  -8.3929056e-01  -1.5672648e+00  -1.4579517e+00  -2.2307176e+00   4.0790525e-01   1.4755403e+00   9.5790965e-01   1.3110825e+00   2.1167255e-01   4.7090427e-01  -4.6661198e-01  -6.9087499e-01  -9.5453626e-01  -1.9978313e+00   6.8871081e-01   1.6350785e+00   1.4993829e+00   1.2807828e+00   4.3991042e-01  -7.8701591e-01  -3.4179315e-01  -1.2942000e+00   2.6037382e+00   2.4859935e+00   3.3923608e+00   2.0231670e+00   3.7216598e-01  -4.3415522e-01   2.5357196e-01  -4.3741929e-01   1.2775874e-02   2.8328598e-01  -3.7333900e-02  -9.1711813e-02   5.0868899e-01  -1.0287083e-01  -1.1966853e+00  -2.0864076e+00   8.1110558e-02
  -3.7140764e-02   8.1356701e-01   1.3123613e-01   1.8089286e-01   4.0933885e-02   3.6950102e-01  -1.5057812e+00  -2.0020785e+00  -6.1385325e-01  -6.5051124e-01   1.5903158e+00   1.9594195e+00   1.5713478e+00   1.1212679e+00   3.0038767e-02  -1.8475727e+00  -1.2326885e-01  -4.5605568e-01  -2.5197017e+00   1.1372715e+00  -3.5349090e-01  -3.6386249e-01   1.7755430e-01  -6.5487690e-02   5.2048855e-02  -1.9427917e-01  -1.0359353e-01  -1.1151736e+00  -7.6633815e-01  -1.2894192e+00  -2.4000428e+00   1.7963918e-01   7.7092996e-01  -2.2815505e-01   6.1429315e-02  -8.2843385e-01  -1.5936245e+00  -1.3036380e+00  -2.0981970e+00   2.9472172e-01   1.3444667e+00   8.9787188e-01   1.2173476e+00   1.7199718e-01   4.2670410e-01  -4.5514849e-01  -7.2220085e-01  -8.3134720e-01  -1.9285771e+00   5.7435974e-01   1.5509534e+00   1.4417214e+00   1.2088952e+00   4.5506819e-01  -8.5466627e-01  -1.4256219e-02  -9.9308071e-01   2.5923030e+00   2.4709072e+00   3.3318715e+00   1.9276123e+00   3.9491370e-01  -4.4801304e-01   4.1030788e-01  -3.6117152e-01   2.5979688e-01   4.9907073e-01   2.0285084e-01   9.4493859e-02   3.8856977e-01  -2.2366392e-01  -1.2571708e+00  -2.0679059e+00   2.7270251e-01
  -1.7607319e-01   7.1806556e-01  -6.1262829e-03   6.2005760e-02   3.1197214e-05   2.9942841e-01  -1.4617071e+00  -1.9514235e+00  -2.7055263e-01  -3.0444681e-01   1.4572792e+00   1.8147179e+00   1.5389023e+00   1.0477903e+00   2.2532645e-01  -1.7283085e+00  -2.7995479e-01  -5.3307074e-01  -2.5438133e+00   1.0318614e+00  -1.6458183e-01  -4.9659210e-01   5.4151417e-02  -1.6930875e-01  -5.3769926e-02  -2.4182528e-01  -1.7886796e-01  -1.1463762e+00  -7.9452991e-01  -1.2854290e+00  -2.3682879e+00   3.3528329e-02   6.1133188e-01  -3.1895449e-01  -5.1848589e-02  -8.0664378e-01  -1.6201886e+00  -1.1183076e+00  -1.9236731e+00   1.6204575e-01   1.1848260e+00   8.2191682e-01   1.0852280e+00   1.2752706e-01   3.5568402e-01  -4.3362736e-01  -7.5672418e-01  -6.8311798e-01  -1.8317429e+00   4.4663054e-01   1.4375143e+00   1.3691403e+00   1.1116065e+00   4.7786427e-01  -9.2097926e-01   3.4940657e-01  -6.4643901e-01   2.5486628e+00   2.4243244e+00   3.2407473e+00   1.7990803e+00   4.3556884e-01  -4.4762569e-01   5.9038657e-01  -2.4785494e-01   5.3449947e-01   7.4362183e-01   4.7159589e-01   3.0606595e-01   2.4654875e-01  -3.5677787e-01  -1.3113866e+00  -2.0201787e+00   4.8620278e-01
  -3.2379520e-01   6.0727215e-01  -1.5863409e-01  -7.2593062e-02  -4.5167020e-02   2.0554596e-01  -1.3991359e+00  -1.8771784e+00   1.0074999e-01   7.6604442e-02   1.3045507e+00   1.6360293e+00   1.4960758e+00   9.5013589e-01   4.4185746e-01  -1.5772195e+00  -4.5264470e-01  -6.1354065e-01  -2.5423500e+00   9.0404433e-01   4.6243133e-02  -6.4112335e-01  -8.5419415e-02  -2.8078106e-01  -1.7473498e-01  -2.9219889e-01  -2.6658231e-01  -1.1673674e+00  -8.2214957e-01  -1.2638552e+00  -2.3094570e+00  -1.2915140e-01   4.2831642e-01  -4.1661933e-01  -1.8578967e-01  -7.7352637e-01  -1.6461231e+00  -9.0462625e-01  -1.7089438e+00   1.2937190e-02   1.0004587e+00   7.3214335e-01   9.1738338e-01   7.9088928e-02   2.5902531e-01  -4.0271127e-01  -7.9373091e-01  -5.1260400e-01  -1.7081166e+00   3.0804283e-01   1.2964754e+00   1.2821160e+00   9.8962796e-01   5.0685787e-01  -9.8528534e-01   7.4058104e-01  -2.6047826e-01   2.4725221e+00   2.3456428e+00   3.1197856e+00   1.6390529e+00   4.9192825e-01  -4.3222356e-01   7.8814382e-01  -9.9364160e-02   8.2966459e-01   1.0123202e+00   7.6290149e-01   5.3831220e-01   8.5018696e-02  -4.9915993e-01  -1.3575971e+00  -1.9420595e+00   7.1658141e-01
  -4.7818448e-01   4.8403565e-01  -3.2210858e-01  -2.1944617e-01  -9.2494111e-02   9.0920967e-02  -1.3185580e+00  -1.7797878e+00   4.8946984e-01   4.8354868e-01   1.1351144e+00   1.4271852e+00   1.4432672e+00   8.2974414e-01   6.7329292e-01  -1.3967050e+00  -6.3730611e-01  -6.9459595e-01  -2.5139616e+00   7.5616394e-01   2.7375687e-01  -7.9406865e-01  -2.3787500e-01  -3.9658310e-01  -3.0751060e-01  -3.4315832e-01  -3.6392726e-01  -1.1766170e+00  -8.4747257e-01  -1.2239617e+00  -2.2229033e+00  -3.0494644e-01   2.2548012e-01  -5.1850696e-01  -3.3682122e-01  -7.2887184e-01  -1.6701973e+00  -6.6656359e-01  -1.4575393e+00  -1.4859172e-01   7.9633699e-01   6.3129131e-01   7.1809451e-01   2.7796012e-02   1.3909195e-01  -3.6334010e-01  -8.3222886e-01  -3.2372497e-01  -1.5595574e+00   1.6181950e-01   1.1308011e+00   1.1816977e+00   8.4473119e-01   5.3989784e-01  -1.0469326e+00   1.1485750e+00   1.5622066e-01   2.3646707e+00   2.2355105e+00   2.9705617e+00   1.4502434e+00   5.6046728e-01  -4.0179296e-01   9.9637703e-01   8.0615502e-02   1.1363680e+00   1.2988081e+00   1.0690468e+00   7.8508238e-01  -9.2629093e-02  -6.4691986e-01  -1.3939172e+00  -1.8332761e+00   9.5749800e-01
  -6.3643956e-01   3.5193658e-01  -4.9154144e-01  -3.7425169e-01  -1.3920870e-01  -4.0201068e-02  -1.2210062e+00  -1.6605175e+00   8.8329166e-01   9.0521169e-01   9.5281673e-01   1.1933139e+00   1.3810556e+00   6.8899715e-01   9.1183615e-01  -1.1906599e+00  -8.2897276e-01  -7.7277946e-01  -2.4578433e+00   5.9151942e-01   5.1145554e-01  -9.5122123e-01  -3.9898091e-01  -5.1265669e-01  -4.4783291e-01  -3.9198959e-01  -4.6724826e-01  -1.1725788e+00  -8.6842090e-01  -1.1653331e+00  -2.1087714e+00  -4.8955089e-01   7.3798887e-03  -6.2132907e-01  -5.0024068e-01  -6.7262721e-01  -1.6908118e+00  -4.0935185e-01  -1.1747538e+00  -3.1763649e-01   5.7844120e-01   5.2269787e-01   4.9315810e-01  -2.4948180e-02  -6.2432964e-04  -3.1666046e-01  -8.7099087e-01  -1.2148671e-01  -1.3890436e+00   1.1864006e-02   9.4468558e-01   1.0695159e+00   6.7974645e-01   5.7418615e-01  -1.1053279e+00   1.5608735e+00   5.9278405e-01   2.2270021e+00   2.0958867e+00   2.7953982e+00   1.2365346e+00   6.3638789e-01  -3.5718274e-01   1.2064868e+00   2.8660387e-01   1.4441888e+00   1.5950622e+00   1.3807434e+00   1.0388715e+00  -2.8203726e-01  -7.9539388e-01  -1.4183469e+00  -1.6945637e+00   1.2014298e+00
  -7.9507722e-01   2.1523790e-01  -6.6118164e-01  -5.3195317e-01  -1.8203572e-01  -1.8253673e-01  -1.1080403e+00  -1.5215025e+00   1.2685468e+00   1.3285786e+00   7.6229208e-01   9.4073306e-01   1.3101952e+00   5.3116720e-01   1.1484698e+00  -9.6450991e-01  -1.0218336e+00  -8.4412033e-01  -2.3738062e+00   4.1432850e-01   7.5168865e-01  -1.1076032e+00  -5.6361629e-01  -6.2427385e-01  -5.9060122e-01  -4.3554754e-01  -5.7214464e-01  -1.1537256e+00  -8.8264097e-01  -1.0879145e+00  -1.9680890e+00  -6.7785801e-01  -2.2054930e-01  -7.2117216e-01  -6.7033495e-01  -6.0486717e-01  -1.7060674e+00  -1.3939718e-01  -8.6761333e-01  -4.8849387e-01   3.5360365e-01   4.1023480e-01   2.4970876e-01  -7.7458514e-02  -1.5562231e-01  -2.6394762e-01  -9.0862758e-01   8.8148044e-02  -1.2006917e+00  -1.3728781e-01   7.4347608e-01   9.4776802e-01   4.9851327e-01   6.0638874e-01  -1.1599886e+00   1.9635003e+00   1.0362403e+00   2.0624924e+00   1.9300488e+00   2.5973089e+00   1.0028646e+00   7.1375113e-01  -3.0017949e-01   1.4087069e+00   5.1139467e-01   1.7415104e+00   1.8915576e+00   1.6873844e+00   1.2909966e+00  -4.7794981e-01  -9.3924696e-01  -1.4288305e+00  -1.5277642e+00   1.4398655e+00
  -9.4995919e-01   7.8815544e-02  -8.2465038e-01  -6.8685737e-01  -2.1724671e-01  -3.2996765e-01  -9.8172406e-01  -1.3657801e+00   1.6306777e+00   1.7391357e+00   5.6885561e-01   6.7680606e-01   1.2316142e+00   3.6032006e-01   1.3732703e+00  -7.2518900e-01  -1.2093565e+00  -9.0424696e-01  -2.2623529e+00   2.2966239e-01   9.8584589e-01  -1.2575472e+00  -7.2587618e-01  -7.2614226e-01  -7.3001275e-01  -4.7032616e-01  -6.7361853e-01  -1.1186008e+00  -8.8761726e-01  -9.9206558e-01  -1.8028460e+00  -8.6404178e-01  -4.5210234e-01  -8.1355193e-01  -8.4055141e-01  -5.2577165e-01  -1.7138730e+00   1.3585487e-01  -5.4477683e-01  -6.5478906e-01   1.2932312e-01   2.9822621e-01  -4.0233494e-03  -1.2779233e-01  -3.2056809e-01  -2.0653025e-01  -9.4368747e-01   2.9843348e-01  -9.9974147e-01  -2.8054133e-01   5.3354487e-01   8.1917849e-01   3.0578521e-01   6.3278827e-01  -1.2106044e+00   2.3414748e+00   1.4718278e+00   1.8751402e+00   1.7425330e+00   2.3799310e+00   7.5506481e-01   7.8569248e-01  -2.3354209e-01   1.5924224e+00   7.4619743e-01   2.0159090e+00   2.1775213e+00   1.9773858e+00   1.5318443e+00  -6.7431382e-01  -1.0726107e+00  -1.4233403e+00  -1.3359060e+00   1.6635601e+00
  -1.0963514e+00  -5.1929246e-02  -9.7508497e-01  -8.3277739e-01  -2.4078204e-01  -4.7579731e-01  -8.4459664e-01  -1.1972998e+00   1.9547726e+00   2.1213077e+00   3.7837048e-01   4.0976693e-01   1.1464185e+00   1.8117784e-01   1.5757863e+00  -4.8104848e-01  -1.3844451e+00  -9.4853701e-01  -2.1247529e+00   4.3353190e-02   1.2045973e+00  -1.3948154e+00  -8.7920935e-01  -8.1255080e-01  -8.5973663e-01  -4.9256040e-01  -7.6626803e-01  -1.0658926e+00  -8.8081755e-01  -8.7862314e-01  -1.6160541e+00  -1.0416698e+00  -6.8043651e-01  -8.9350773e-01  -1.0037135e+00  -4.3561674e-01  -1.7120844e+00   4.0809588e-01  -2.1636826e-01  -8.0963786e-01  -8.6442332e-02   1.9134356e-01  -2.5900955e-01  -1.7379196e-01  -4.8952080e-01  -1.4572610e-01  -9.7477592e-01   5.0205086e-01  -7.9250146e-01  -4.1234155e-01   3.2211660e-01   6.8693791e-01   1.0709433e-01   6.4946817e-01  -1.2571007e+00   2.6793486e+00   1.8834104e+00   1.6698690e+00   1.5390180e+00   2.1474398e+00   4.9965833e-01   8.4471457e-01  -1.6098691e-01   1.7465673e+00   9.8085259e-01   2.2546163e+00   2.4412704e+00   2.2386106e+00   1.7511869e+00  -8.6441316e-01  -1.1892528e+00  -1.3999851e+00  -1.1232540e+00   1.8628457e+00
  -1.2290158e+00  -1.7117524e-01  -1.1053122e+00  -9.6319580e-01  -2.4841305e-01  -6.1304813e-01  -6.9964027e-01  -1.0209047e+00   2.2261449e+00   2.4589793e+00   1.9709027e-01   1.4851350e-01   1.0558966e+00  -1.0538067e-03   1.7454613e+00  -2.4169102e-01  -1.5396231e+00  -9.7230130e-01  -1.9631165e+00  -1.3812673e-01   1.3981792e+00  -1.5127522e+00  -1.0165890e+00  -8.7755149e-01  -9.7312140e-01  -4.9835962e-01  -8.4451723e-01  -9.9452662e-01  -8.5986077e-01  -7.4897110e-01  -1.4117787e+00  -1.2038480e+00  -8.9822494e-01  -9.5573711e-01  -1.1522715e+00  -3.3478438e-01  -1.6986670e+00   6.6836900e-01   1.0626194e-01  -9.4584244e-01  -2.8550001e-01   9.4478178e-02  -5.0576084e-01  -2.1314626e-01  -6.5619468e-01  -8.2796094e-02  -1.0006856e+00   6.9134605e-01  -5.8624994e-01  -5.2679556e-01   1.1706174e-01   5.5461967e-01  -9.1419098e-02   6.5251756e-01  -1.2997006e+00   2.9617988e+00   2.2539946e+00   1.4523939e+00   1.3261501e+00   1.9044488e+00   2.4363280e-01   8.8304478e-01  -8.7117013e-02   1.8600878e+00   1.2041178e+00   2.4450404e+00   2.6706260e+00   2.4588569e+00   1.9385538e+00  -1.0410322e+00  -1.2827718e+00  -1.3571383e+00  -8.9532333e-01   2.0279869e+00
  -1.3423363e+00  -2.7280438e-01  -1.2080501e+00  -1.0714452e+00  -2.3593968e-01  -7.3478311e-01  -5.5024528e-01  -8.4228015e-01   2.4309334e+00   2.7360825e+00   3.1479903e-02  -9.7632162e-02   9.6152091e-01  -1.8088483e-01   1.8720799e+00  -1.7726652e-02  -1.6672467e+00  -9.7099363e-01  -1.7804564e+00  -3.0781400e-01   1.5567180e+00  -1.6044728e+00  -1.1307131e+00  -9.1517436e-01  -1.0634290e+00  -4.8387056e-01  -9.0287113e-01  -9.0377491e-01  -8.2269776e-01  -6.0511040e-01  -1.1951357e+00  -1.3433996e+00  -1.0978313e+00  -9.9477017e-01  -1.2785773e+00  -2.2379218e-01  -1.6718676e+00   9.0731603e-01   4.1084230e-01  -1.0561186e+00  -4.5965907e-01   1.2591608e-02  -7.3469215e-01  -2.4347251e-01  -8.1424236e-01  -1.8921904e-02  -1.0205253e+00   8.5858429e-01  -3.8908714e-01  -6.1781960e-01  -7.3335044e-02   4.2607877e-01  -2.8320434e-01   6.3824469e-01  -1.3389737e+00   3.1742524e+00   2.5663284e+00   1.2290577e+00   1.1113178e+00   1.6559024e+00  -5.8028026e-03   8.9304012e-01  -1.7292581e-02   1.9224471e+00   1.4040221e+00   2.5753202e+00   2.8533863e+00   2.6263942e+00   2.0836479e+00  -1.1966466e+00  -1.3468129e+00  -1.2935788e+00  -6.5884375e-01   2.1495678e+00
  -1.4304766e+00  -3.5054446e-01  -1.2761349e+00  -1.1509019e+00  -1.9941387e-01  -8.3443374e-01  -4.0017099e-01  -6.6786016e-01   2.5566915e+00   2.9372293e+00  -1.1198241e-01  -3.1919617e-01   8.6494075e-01  -3.5275579e-01   1.9462150e+00   1.7954757e-01  -1.7597352e+00  -9.4043816e-01  -1.5807251e+00  -4.5843399e-01   1.6705820e+00  -1.6630802e+00  -1.2142288e+00  -9.1966678e-01  -1.1240870e+00  -4.4546387e-01  -9.3618430e-01  -7.9337437e-01  -7.6779176e-01  -4.4971974e-01  -9.7224344e-01  -1.4530710e+00  -1.2715029e+00  -1.0051789e+00  -1.3751725e+00  -1.0334103e-01  -1.6303833e+00   1.1154524e+00   6.8454974e-01  -1.1333484e+00  -6.0097195e-01  -4.9452313e-02  -9.3649507e-01  -2.6241655e-01  -9.5754243e-01   4.4792465e-02  -1.0338364e+00   9.9621426e-01  -2.0973601e-01  -6.7931045e-01  -2.4062408e-01   3.0533319e-01  -4.6151785e-01   6.0338592e-01  -1.3758687e+00   3.3035117e+00   2.8035618e+00   1.0066399e+00   9.0238737e-01   1.4069575e+00  -2.4146349e-01   8.6761796e-01   4.2557142e-02   1.9241454e+00   1.5682796e+00   2.6348880e+00   2.9778393e+00   2.7305130e+00   2.1767868e+00  -1.3236385e+00  -1.3752953e+00  -1.2086362e+00  -4.2166717e-01   2.2188943e+00
  -1.4875699e+00  -3.9813543e-01  -1.3027679e+00  -1.1951879e+00  -1.3537688e-01  -9.0611560e-01  -2.5349719e-01  -5.0468815e-01   2.5929376e+00   3.0483579e+00  -2.2702009e-01  -5.0685794e-01   7.6796149e-01  -5.1125670e-01   1.9596572e+00   3.3853750e-01  -1.8098191e+00  -8.7706162e-01  -1.3688198e+00  -5.8260895e-01   1.7307489e+00  -1.6819043e+00  -1.2599772e+00  -8.8574798e-01  -1.1489483e+00  -3.7993593e-01  -9.3992747e-01  -6.6364587e-01  -6.9428451e-01  -2.8619481e-01  -7.5012113e-01  -1.5257641e+00  -1.4115792e+00  -9.8181237e-01  -1.4350759e+00   2.5625203e-02  -1.5735131e+00   1.2834634e+00   9.1443347e-01  -1.1708482e+00  -7.0197428e-01  -8.7069042e-02  -1.1025027e+00  -2.6776857e-01  -1.0804758e+00   1.0729658e-01  -1.0406827e+00   1.0971309e+00  -5.7291858e-02  -7.0534254e-01  -3.7645186e-01   1.9643255e-01  -6.1965377e-01   5.4529785e-01  -1.4117187e+00   3.3383504e+00   2.9499406e+00   7.9214322e-01   7.0740878e-01   1.1628605e+00  -4.5642535e-01   8.0068671e-01   8.6174257e-02   1.8572226e+00   1.6847513e+00   2.6150094e+00   3.0332924e+00   2.7620658e+00   2.2093491e+00  -1.4145283e+00  -1.3626450e+00  -1.1023268e+00  -1.9260968e-01   2.2283958e+00
  -1.5079363e+00  -4.0952063e-01  -1.2817721e+00  -1.1983775e+00  -4.1094807e-02  -9.4491369e-01  -1.1456320e-01  -3.6023075e-01   2.5316387e+00   3.0573698e+00  -3.0778545e-01  -6.5178293e-01   6.7250538e-01  -6.5133858e-01   1.9058010e+00   4.4779861e-01  -1.8107957e+00  -7.7811754e-01  -1.1505421e+00  -6.7309320e-01   1.7291755e+00  -1.6547566e+00  -1.2612485e+00  -8.0886614e-01  -1.1325492e+00  -2.8471470e-01  -9.1043711e-01  -5.1560265e-01  -6.0213494e-01  -1.1865723e-01  -5.3653205e-01  -1.5547861e+00  -1.5107147e+00  -9.2004597e-01  -1.4520607e+00   1.6185668e-01  -1.5012790e+00   1.4025157e+00   1.0878825e+00  -1.1626419e+00  -7.5591475e-01  -9.6140889e-02  -1.2250280e+00  -2.5758952e-01  -1.1781741e+00   1.6755277e-01  -1.0417060e+00   1.1549303e+00   5.9075477e-02  -6.9038987e-01  -4.7283185e-01   1.0331648e-01  -7.5118005e-01   4.6212163e-01  -1.4482178e+00   3.2700496e+00   2.9915038e+00   5.9256279e-01   5.3430551e-01   9.2881930e-01  -6.4424676e-01   6.8754929e-01   1.0725421e-01   1.7157107e+00   1.7419382e+00   2.5092679e+00   3.0105885e+00   2.7139626e+00   2.1742001e+00  -1.4622240e+00  -1.3040258e+00  -9.7547162e-01   1.8776062e-02   2.1720022e+00
  -1.4863189e+00  -3.7906276e-01  -1.2078489e+00  -1.1552025e+00   8.5224222e-02  -9.4712179e-01   1.2111317e-02  -2.4214307e-01   2.3676048e+00   2.9547223e+00  -3.4909158e-01  -7.4597245e-01   5.8055366e-01  -7.6850700e-01   1.7799751e+00   4.9652187e-01  -1.7567843e+00  -6.4188778e-01  -9.3250489e-01  -7.2302877e-01   1.6591582e+00  -1.5761869e+00  -1.2120434e+00  -6.8544459e-01  -1.0703529e+00  -1.5805625e-01  -8.4513515e-01  -3.5103678e-01  -4.9221750e-01   4.8079740e-02  -3.3976602e-01  -1.5341052e+00  -1.5621079e+00  -8.1603097e-01  -1.4209090e+00   3.0374116e-01  -1.4145043e+00   1.4645773e+00   1.1931211e+00  -1.1037220e+00  -7.5696867e-01  -7.3201228e-02  -1.2976600e+00  -2.3034053e-01  -1.2467279e+00   2.2448615e-01  -1.0381395e+00   1.1641486e+00   1.3045952e-01  -6.2956905e-01  -5.2242266e-01   2.9667985e-02  -8.5017204e-01   3.5290814e-01  -1.4873660e+00   3.0928470e+00   2.9167489e+00   4.1464741e-01   3.9056016e-01   7.0987309e-01  -7.9916810e-01   5.2525140e-01   9.9753659e-02   1.4960091e+00   1.7294835e+00   2.3139671e+00   2.9025851e+00   2.5815939e+00   2.0660757e+00  -1.4602718e+00  -1.1955570e+00  -8.2977902e-01   2.0249868e-01   2.0454806e+00
  -1.4181345e+00  -3.0177921e-01  -1.0768228e+00  -1.0612517e+00   2.4424782e-01  -9.1042394e-01   1.2192720e-01  -1.5799311e-01   2.0987717e+00   2.7339436e+00  -3.4663916e-01  -7.8261543e-01   4.9407261e-01  -8.5898966e-01   1.5796944e+00   4.7503650e-01  -1.6429730e+00  -4.6784795e-01  -7.2198201e-01  -7.2621268e-01   1.5156656e+00  -1.4417331e+00  -1.1073268e+00  -5.1310277e-01  -9.5897055e-01   7.8200864e-04  -7.4270410e-01  -1.7257178e-01  -3.6637095e-01   2.0859414e-01  -1.6836566e-01  -1.4586042e+00  -1.5597344e+00  -6.6692835e-01  -1.3376352e+00   4.4926419e-01  -1.3148437e+00   1.4627315e+00   1.2197130e+00  -9.9028588e-01  -7.0042837e-01  -1.5605126e-02  -1.3155099e+00  -1.8500662e-01  -1.2833473e+00   2.7693489e-01  -1.0317742e+00   1.1204754e+00   1.4858380e-01  -5.1889408e-01  -5.1880962e-01  -2.1231715e-02  -9.1143734e-01   2.1769687e-01  -1.5313842e+00   2.8042721e+00   2.7172329e+00   2.6465761e-01   2.8290757e-01   5.1076078e-01  -9.1628761e-01   3.1284877e-01   5.8204513e-02   1.1971523e+00   1.6386592e+00   2.0284218e+00   2.7045640e+00   2.3631508e+00   1.8818982e+00  -1.4031078e+00  -1.0345115e+00  -6.6788716e-01   3.4848994e-01   1.8467088e+00
  -1.2997209e+00  -1.7358672e-01  -8.8585811e-01  -9.1315817e-01   4.3538717e-01  -8.3400940e-01   2.1033007e-01  -1.1495232e-01   1.7263624e+00   2.3920531e+00  -2.9722505e-01  -7.5642126e-01   4.1492904e-01  -9.1987204e-01   1.3048251e+00   3.7530396e-01  -1.4658456e+00  -2.5678479e-01  -5.2669650e-01  -6.7736446e-01   1.2956302e+00  -1.2481509e+00  -9.4326764e-01  -2.9083889e-01  -7.9634654e-01   1.9140494e-01  -6.0320758e-01   1.6327921e-02  -2.2739046e-01   3.5699189e-01  -3.0803438e-02  -1.3243180e+00  -1.4985753e+00  -4.7111210e-01  -1.1996698e+00   5.9599430e-01  -1.2047594e+00   1.3914809e+00   1.1590539e+00  -8.1993418e-01  -5.8286702e-01   7.8323688e-02  -1.2753902e+00  -1.2120372e-01  -1.2864649e+00   3.2360986e-01  -1.0248821e+00   1.0209373e+00   1.0618207e-01  -3.5552996e-01  -4.5678544e-01  -4.6640035e-02  -9.3072414e-01   5.7541955e-02  -1.5826043e+00   2.4053521e+00   2.3880782e+00   1.4813215e-01   2.1704594e-01   3.3578933e-01  -9.9171465e-01   5.1571164e-02  -2.1987494e-02   8.2095528e-01   1.4628124e+00   1.6551182e+00   2.4145505e+00   2.0598230e+00   1.6210082e+00  -1.2862968e+00  -8.1948333e-01  -4.9335378e-01   4.4701899e-01   1.5758709e+00
  -1.1285683e+00   8.4590643e-03  -6.3363930e-01  -7.0876994e-01   6.5672729e-01  -7.1861711e-01   2.7295772e-01  -1.1946565e-01   1.2549170e+00   1.9298486e+00  -1.9891861e-01  -6.6391262e-01   3.4480474e-01  -9.4919923e-01   9.5764825e-01   1.9137711e-01  -1.2233790e+00  -1.0854808e-02  -3.5455539e-01  -5.7237914e-01   9.9818179e-01  -9.9361291e-01  -7.1745094e-01  -1.9162503e-02  -5.8190211e-01   4.1219303e-01  -4.2814818e-01   2.1139834e-01  -7.8959790e-02   4.8709628e-01   6.4879748e-02  -1.1286425e+00  -1.3748321e+00  -2.2832700e-01  -1.0059967e+00   7.4109981e-01  -1.0874411e+00   1.2470213e+00   1.0048285e+00  -5.9181723e-01  -4.0227389e-01   2.0917915e-01  -1.1759312e+00  -3.9258984e-02  -1.2557820e+00   3.6307243e-01  -1.0200974e+00   8.6403987e-01  -2.6246429e-03  -1.3802567e-01  -3.3261910e-01  -4.4474212e-02  -9.0490749e-01  -1.2551677e-01  -1.6433407e+00   1.9006711e+00   1.9283569e+00   6.9672319e-02   1.9737614e-01   1.8870503e-01  -1.0227003e+00  -2.5513455e-01  -1.4428055e-01   3.7202368e-01   1.1977439e+00   1.1997262e+00   2.0335208e+00   1.6758562e+00   1.2852926e+00  -1.1067481e+00  -5.5051753e-01  -3.1058940e-01   4.8914192e-01   1.2355579e+00
  -9.0351721e-01   2.4594721e-01  -3.2050398e-01  -4.4729715e-01   9.0502772e-01  -5.6650796e-01   3.0580661e-01  -1.7691606e-01   6.9219062e-01   1.3520561e+00  -5.1192790e-02  -5.0365612e-01   2.8511808e-01  -9.4604280e-01   5.4281721e-01  -8.0201775e-02  -9.1520127e-01   2.6642224e-01  -2.1333697e-01  -4.0855172e-01   6.2480781e-01  -6.7786720e-01  -4.2905447e-01   2.9983309e-01  -3.1662666e-01   6.6027436e-01  -2.2045645e-01   4.0767244e-01   7.4476033e-02   5.9268520e-01   1.1145816e-01  -8.7050804e-01  -1.1861227e+00   6.0208164e-02  -7.5724104e-01   8.8140020e-01  -9.6667465e-01   1.0274780e+00   7.5340829e-01  -3.0672815e-01  -1.5816141e-01   3.7639949e-01  -1.0176287e+00   5.9744209e-02  -1.1922585e+00   3.9373592e-01  -1.0202655e+00   6.4986429e-01  -1.8197395e-01   1.3349447e-01  -1.4429858e-01  -1.3410777e-02  -8.3214715e-01  -3.2853767e-01  -1.7157526e+00   1.2982783e+00   1.3413255e+00   3.2754451e-02   2.2677839e-01   7.2569847e-02  -1.0077466e+00  -6.0169044e-01  -3.1078925e-01  -1.4237430e-01   8.4199855e-01   6.7096100e-01   1.5654844e+00   1.2184611e+00   8.7920210e-01  -8.6290052e-01  -2.2919291e-01  -1.2473312e-01   4.6716401e-01   8.3076403e-01
  -6.2490476e-01   5.3893547e-01   5.1479957e-02  -1.2943057e-01   1.1757966e+00  -3.8136835e-01   3.0541121e-01  -2.9130105e-01   4.8923026e-02   6.6732024e-01   1.4499926e-01  -2.7641303e-01   2.3695993e-01  -9.1053475e-01   6.7209384e-02  -4.4008786e-01  -5.4269917e-01   5.7023942e-01  -1.1034454e-01  -1.8475951e-01   1.7942777e-01  -3.0234522e-01  -7.8977236e-02   6.6246443e-01  -3.1115794e-03   9.3156158e-01   1.5590659e-02   5.9963148e-01   2.2789382e-01   6.6776597e-01   1.0290777e-01  -5.5050368e-01  -9.3164671e-01   3.9176159e-01  -4.5570005e-01   1.0134522e+00  -8.4666241e-01   7.3308378e-01   4.0416776e-01   3.2862178e-02   1.4835530e-01   5.7823884e-01  -8.0282433e-01   1.7396270e-01  -1.0980469e+00   4.1389441e-01  -1.0282650e+00   3.8011011e-01  -4.3395007e-01   4.5720040e-01   1.0826980e-01   4.7040841e-02  -7.1201111e-01  -5.4781187e-01  -1.8017031e+00   6.0944616e-01   6.3450252e-01   3.9579860e-02   3.0643588e-01  -1.0353633e-02  -9.4669206e-01  -9.8060424e-01  -5.2214504e-01  -7.1256853e-01   3.9704841e-01   8.0291352e-02   1.0174345e+00   6.9757777e-01   4.0965383e-01  -5.5486251e-01   1.4134822e-01   5.8527938e-02   3.7508928e-01   3.6877542e-01
  -2.9464735e-01   8.8583068e-01   4.7849707e-01   2.4257661e-01   1.4634353e+00  -1.6814776e-01   2.6902722e-01  -4.6493887e-01  -6.6150983e-01  -1.1196463e-01   3.8720815e-01   1.4803214e-02   2.0104854e-01  -8.4386833e-01  -4.6032708e-01  -8.8592489e-01  -1.0907005e-01   8.9464752e-01  -5.2043038e-02   9.8408742e-02  -3.3162870e-01   1.2978638e-01   3.3008729e-01   1.0635207e+00   3.5447870e-01   1.2208572e+00   2.7452133e-01   7.8140829e-01   3.7592391e-01   7.0687501e-01   3.4775598e-02  -1.7094972e-01  -6.1231192e-01   7.6211600e-01  -1.0531711e-01   1.1336670e+00  -7.3180391e-01   3.6629329e-01  -4.0301370e-02   4.2282562e-01   5.1450704e-01   8.1178538e-01  -5.3562518e-01   3.0083318e-01  -9.7637697e-01   4.2177821e-01  -1.0468167e+00   5.8080984e-02  -7.5833275e-01   8.2950292e-01   4.2312447e-01   1.3649310e-01  -5.4555853e-01  -7.7904101e-01  -1.9026248e+00  -1.5171428e-01  -1.8042972e-01   9.0969784e-02   4.3571411e-01  -5.8702903e-02  -8.4077122e-01  -1.3828070e+00  -7.7743163e-01  -1.3268672e+00  -1.3264372e-01  -5.5849101e-01   3.9916549e-01   1.2550066e-01  -1.1417987e-01  -1.8450256e-01   5.5642943e-01   2.3318903e-01   2.0902972e-01  -1.4105137e-01
   8.3748221e-02   1.2833351e+00   9.5502860e-01   6.6486907e-01   1.7614475e+00   6.7161083e-02   1.9480807e-01  -6.9822264e-01  -1.4235499e+00  -9.6998226e-01   6.7153257e-01   3.6476836e-01   1.7770404e-01  -7.4826729e-01  -1.0293170e+00  -1.4122556e+00   3.8068938e-01   1.2327650e+00  -4.3698669e-02   4.3858475e-01  -8.9974570e-01   6.1363578e-01   7.9364050e-01   1.4963942e+00   7.5049967e-01   1.5220228e+00   5.4988516e-01   9.4703406e-01   5.1311994e-01   7.0538545e-01  -9.5491052e-02   2.6408810e-01  -2.3081457e-01   1.1656624e+00   2.8840339e-01   1.2384549e+00  -6.2644785e-01  -6.8183840e-02  -5.7409531e-01   8.5744941e-01   9.3584949e-01   1.0730257e+00  -2.2176444e-01   4.3715438e-01  -8.3139634e-01   4.1563344e-01  -1.0782861e+00  -3.1138891e-01  -1.1524236e+00   1.2450843e+00   7.9618812e-01   2.5366396e-01  -3.3537555e-01  -1.0175476e+00  -2.0193960e+00  -9.6876305e-01  -1.0878933e+00   1.8630982e-01   6.1210454e-01  -7.2096646e-02  -6.9263905e-01  -1.7980930e+00  -1.0741965e+00  -1.9720369e+00  -7.3968655e-01  -1.2298231e+00  -2.7703479e-01  -4.8361444e-01  -6.8118745e-01   2.4451915e-01   1.0099306e+00   3.9319897e-01  -3.2452345e-02  -6.8761182e-01
   5.0524603e-01   1.7264635e+00   1.4739578e+00   1.1319993e+00   2.0626984e+00   3.1779122e-01   8.1963530e-02  -9.8943830e-01  -2.2199962e+00  -1.8879720e+00   9.9271976e-01   7.6618593e-01   1.6684186e-01  -6.2692178e-01  -1.6280766e+00  -2.0105600e+00   9.1985863e-01   1.5770428e+00  -8.9041600e-02   8.3161735e-01  -1.5142476e+00   1.1426592e+00   1.3054345e+00   1.9532755e+00   1.1779832e+00   1.8282063e+00   8.3452546e-01   1.0907164e+00   6.3425302e-01   6.5980493e-01  -2.8827662e-01   7.4884336e-01   2.0833503e-01   1.5955568e+00   7.1853971e-01   1.3243854e+00  -5.3462804e-01  -5.6343270e-01  -1.1880337e+00   1.3295570e+00   1.4062789e+00   1.3569519e+00   1.3159066e-01   5.7920699e-01  -6.6797353e-01   3.9382028e-01  -1.1244929e+00  -7.2206546e-01  -1.6109646e+00   1.6970127e+00   1.2212974e+00   3.9638924e-01  -8.5556844e-02  -1.2585041e+00  -2.1522340e+00  -1.8235418e+00  -2.0688514e+00   3.2354566e-01   8.3123957e-01  -5.1189253e-02  -5.0635374e-01  -2.2156374e+00  -1.4085345e+00  -2.6338572e+00  -1.4139490e+00  -1.9170150e+00  -9.9680639e-01  -1.1143375e+00  -1.2787245e+00   7.2678130e-01   1.4944390e+00   5.3275835e-01  -3.4809376e-01  -1.2584642e+00
   9.6340682e-01   2.2086289e+00   2.0267341e+00   1.6369918e+00   2.3597122e+00   5.7650729e-01  -6.9110790e-02  -1.3346622e+00  -3.0326092e+00  -2.8448376e+00   1.3443134e+00   1.2099148e+00   1.6798260e-01  -4.8388962e-01  -2.2441821e+00  -2.6694240e+00   1.5001335e+00   1.9195721e+00  -1.8997393e-01   1.2716339e+00  -2.1627223e+00   1.7087975e+00   1.8575945e+00   2.4254020e+00   1.6288510e+00   2.1321163e+00   1.1208945e+00   1.2071348e+00   7.3461368e-01   5.6804385e-01  -5.4161034e-01   1.2759526e+00   6.9884577e-01   2.0439301e+00   1.1769511e+00   1.3883593e+00  -4.5979957e-01  -1.1104706e+00  -1.8698321e+00   1.8306730e+00   1.9180904e+00   1.6577066e+00   5.1607730e-01   7.2290518e-01  -4.9147279e-01   3.5492357e-01  -1.1865351e+00  -1.1664972e+00  -2.1261570e+00   2.1769300e+00   1.6903248e+00   5.6166317e-01   1.9837221e-01  -1.4971649e+00  -2.3006084e+00  -2.6968553e+00  -3.1013961e+00   4.9922960e-01   1.0869840e+00   2.3080910e-03  -2.8730819e-01  -2.6245517e+00  -1.7752309e+00  -3.2977190e+00  -2.1428682e+00  -2.6029548e+00  -1.7442327e+00  -1.7506146e+00  -1.8930925e+00   1.2551946e+00   2.0014568e+00   6.4662888e-01  -7.3379157e-01  -1.8403107e+00
   1.4505662e+00   2.7217918e+00   2.6035903e+00   2.1714657e+00   2.6449867e+00   8.3593334e-01  -2.5674297e-01  -1.7277474e+00  -3.8427508e+00  -3.8178658e+00   1.7188399e+00   1.6852718e+00   1.8027587e-01  -3.2396220e-01  -2.8649602e+00  -3.3748340e+00   2.1118257e+00   2.2524164e+00  -3.4634309e-01   1.7511630e+00  -2.8314294e+00   2.3026710e+00   2.4408059e+00   2.9033509e+00   2.0941785e+00   2.4263263e+00   1.4013943e+00   1.2917333e+00   8.1030328e-01   4.2963655e-01  -8.5107743e-01   1.8366146e+00   1.2327400e+00   2.5021429e+00   1.6545251e+00   1.4277757e+00  -4.0459223e-01  -1.6984691e+00  -2.6044106e+00   2.3512299e+00   2.4620912e+00   1.9687637e+00   9.2241485e-01   8.6397190e-01  -3.0750959e-01   2.9786770e-01  -1.2646429e+00  -1.6362406e+00  -2.6877880e+00   2.6753006e+00   2.1933897e+00   7.4570746e-01   5.0959505e-01  -1.7290840e+00  -2.4631807e+00  -3.5691874e+00  -4.1614632e+00   7.0861520e-01   1.3716039e+00   8.5645989e-02  -4.2104468e-02  -3.0144462e+00  -2.1679549e+00  -3.9492359e+00  -2.9118650e+00  -3.2708323e+00  -2.5024256e+00  -2.3764450e+00  -2.5100650e+00   1.8211552e+00   2.5216565e+00   7.3043485e-01  -1.1825920e+00  -2.4195232e+00
   1.9580500e+00   3.2566587e+00   3.1938063e+00   2.7258147e+00   2.9113103e+00   1.0888854e+00  -4.7794159e-01  -2.1604096e+00  -4.6320356e+00  -4.7835201e+00   2.1080221e+00   2.1803917e+00   2.0253591e-01  -1.5249463e-01  -3.4779714e+00  -4.1105870e+00   2.7441162e+00   2.5679499e+00  -5.5579962e-01   2.2613136e+00  -3.5057770e+00   2.9138285e+00   3.0445587e+00   3.3773612e+00   2.5644945e+00   2.7035939e+00   1.6687238e+00   1.3409952e+00   8.5849456e-01   2.4589853e-01  -1.2098414e+00   2.4208011e+00   1.8005092e+00   2.9610742e+00   2.1414641e+00   1.4406897e+00  -3.7060116e-01  -2.3150531e+00  -3.3743297e+00   2.8808130e+00   3.0277709e+00   2.2831346e+00   1.3407121e+00   9.9812965e-01  -1.2169903e-01   2.2202946e-01  -1.3580690e+00  -2.1221160e+00  -3.2834643e+00   3.1817025e+00   2.7191485e+00   9.4406883e-01   8.4020446e-01  -1.9503041e+00  -2.6377739e+00  -4.4214147e+00  -5.2236479e+00   9.4579582e-01   1.6760124e+00   1.9509969e-01   2.2163348e-01  -3.3759562e+00  -2.5794881e+00  -4.5748361e+00  -3.7048455e+00  -3.9048458e+00  -3.2541534e+00  -2.9765493e+00  -3.1154379e+00   2.4147548e+00   3.0451743e+00   7.8093652e-01  -1.6848135e+00  -2.9826881e+00
   2.4764101e+00   3.8029275e+00   3.7860126e+00   3.2894428e+00   3.1520624e+00   1.3286903e+00  -7.2840539e-01  -2.6224127e+00  -5.3829634e+00  -5.7182787e+00   2.5030124e+00   2.6826239e+00   2.3328801e-01   2.4795315e-02  -4.0714576e+00  -4.8588049e+00   3.3853517e+00   2.8591804e+00  -8.1375364e-01   2.7920008e+00  -4.1708458e+00   3.5310385e+00   3.6574376e+00   3.8376696e+00   3.0301027e+00   2.9571738e+00   1.9162098e+00   1.3526764e+00   8.7764194e-01   2.0005128e-02  -1.6087838e+00   3.0175137e+00   2.3913286e+00   3.4114268e+00   2.6275992e+00   1.4259493e+00  -3.5823149e-01  -2.9466672e+00  -4.1603401e+00   3.4084387e+00   3.6035354e+00   2.5935962e+00   1.7607939e+00   1.1212976e+00   6.0589722e-02   1.2734082e-01  -1.4650288e+00  -2.6144824e+00  -3.8989503e+00   3.6851425e+00   3.2551472e+00   1.1517446e+00   1.1814575e+00  -2.1575029e+00  -2.8213737e+00  -5.2354810e+00  -6.2620823e+00   1.2038827e+00   1.9900831e+00   3.2607850e-01   4.9550607e-01  -3.7011983e+00  -3.0019715e+00  -5.1623004e+00  -4.5047672e+00  -4.4908512e+00  -3.9824779e+00  -3.5369923e+00  -3.6955721e+00   3.0250370e+00   3.5619242e+00   7.9625621e-01  -2.2283080e+00  -3.5171399e+00
   2.9956711e+00   4.3495582e+00   4.3685230e+00   3.8510481e+00   3.3614834e+00   1.5494700e+00  -1.0025894e+00  -3.1018554e+00  -6.0795065e+00  -6.5994760e+00   2.8946367e+00   3.1789492e+00   2.7082616e-01   2.0205403e-01  -4.6347257e+00  -5.6005236e+00   4.0233730e+00   3.1200384e+00  -1.1134401e+00   3.3322171e+00  -4.8119341e+00   4.1426166e+00   4.2674516e+00   4.2748450e+00   3.4814087e+00   3.1811088e+00   2.1381014e+00   1.3259846e+00   8.6762524e-01  -2.4301773e-01  -2.0367636e+00   3.6150788e+00   2.9933237e+00   3.8440412e+00   3.1027175e+00   1.3833037e+00  -3.6661335e-01  -3.5789937e+00  -4.9420268e+00   3.9228636e+00   4.1770042e+00   2.8929356e+00   2.1725343e+00   1.2297863e+00   2.3445997e-01   1.4375396e-02  -1.5826968e+00  -3.1035162e+00  -4.5185977e+00   4.1743835e+00   3.7882157e+00   1.3633359e+00   1.5240756e+00  -2.3480841e+00  -3.0101720e+00  -5.9950019e+00  -7.2513362e+00   1.4752176e+00   2.3030222e+00   4.7328031e-01   7.7063668e-01  -3.9841260e+00  -3.4271587e+00  -5.7012211e+00  -5.2942382e+00  -5.0169169e+00  -4.6713711e+00  -4.0457288e+00  -4.2379056e+00   3.6402958e+00   4.0619229e+00   7.7603937e-01  -2.7988493e+00  -4.0114557e+00
   3.5055757e+00   4.8850723e+00   4.9296837e+00   4.3989454e+00   3.5349005e+00   1.7463763e+00  -1.2938271e+00  -3.5855472e+00  -6.7076253e+00  -7.4061107e+00   3.2736466e+00   3.6563936e+00   3.1328240e-01   3.7353339e-01  -5.1584548e+00  -6.3163413e+00   4.6458645e+00   3.3456135e+00  -1.4460962e+00   3.8703332e+00  -5.4150986e+00   4.7367740e+00   4.8623820e+00   4.6801057e+00   3.9092362e+00   3.3704796e+00   2.3298097e+00   1.2616871e+00   8.2981172e-01  -5.3639630e-01  -2.4809880e+00   4.2014738e+00   3.5938833e+00   4.2502032e+00   3.5568867e+00   1.3134776e+00  -3.9359800e-01  -4.1974043e+00  -5.6985144e+00   4.4129148e+00   4.7353588e+00   3.1741963e+00   2.5661812e+00   1.3204797e+00   3.9568138e-01  -1.1558816e-01  -1.7072668e+00  -3.5794815e+00  -5.1258554e+00   4.6382723e+00   4.3048873e+00   1.5732270e+00   1.8585766e+00  -2.5202124e+00  -3.1996462e+00  -6.6857681e+00  -8.1672987e+00   1.7516141e+00   2.6037827e+00   6.3088682e-01   1.0380099e+00  -4.2207636e+00  -3.8466663e+00  -6.1833605e+00  -6.0561227e+00  -5.4737586e+00  -5.3062772e+00  -4.4930429e+00  -4.7314042e+00   4.2483988e+00   4.5356021e+00   7.2153618e-01  -3.3806381e+00  -4.4558820e+00
   3.9958326e+00   5.3978616e+00   5.4582302e+00   4.9214117e+00   3.6688978e+00   1.9157569e+00  -1.5945083e+00  -4.0594653e+00  -7.2556914e+00  -8.1195806e+00   3.6309764e+00   4.1024286e+00   3.5870855e-01   5.3383450e-01  -5.6349061e+00  -6.9870942e+00   5.2407095e+00   3.5323273e+00  -1.8012505e+00   4.3944279e+00  -5.9676646e+00   5.3019725e+00   5.4301421e+00   5.0456058e+00   4.3051168e+00   3.5216014e+00   2.4880730e+00   1.1621393e+00   7.6702921e-01  -8.5180588e-01  -2.9274839e+00   4.7646748e+00   4.1800067e+00   4.6219298e+00   3.9807622e+00   1.2182051e+00  -4.3583991e-01  -4.7874297e+00  -6.4092129e+00   4.8678314e+00   5.2657305e+00   3.4309227e+00   2.9326591e+00   1.3909947e+00   5.4083984e-01  -2.6053156e-01  -1.8340762e+00  -4.0329831e+00  -5.7038363e+00   5.0660569e+00   4.7918183e+00   1.7757826e+00   2.1756205e+00  -2.6727901e+00  -3.3846830e+00  -7.2961281e+00  -8.9880069e+00   2.0246226e+00   2.8815014e+00   7.9279105e-01   1.2888312e+00  -4.4093088e+00  -4.2522109e+00  -6.6028851e+00  -6.7741211e+00  -5.8550304e+00  -5.8745974e+00  -4.8718646e+00  -5.1669358e+00   4.8371336e+00   4.9741050e+00   6.3559465e-01  -3.9568997e+00  -4.8426765e+00
   4.4563611e+00   5.8765085e+00   5.9436362e+00   5.4070442e+00   3.7614279e+00   2.0552473e+00  -1.8963032e+00  -4.5092671e+00  -7.7148025e+00  -8.7243101e+00   3.9580021e+00   4.5053432e+00   4.0517068e-01   6.7813986e-01  -6.0580385e+00  -7.5945327e+00   5.7963417e+00   3.6780322e+00  -2.1671092e+00   4.8926323e+00  -6.4586780e+00   5.8272784e+00   5.9591277e+00   5.3646791e+00   4.6615393e+00   3.6321552e+00   2.6110470e+00   1.0312283e+00   6.8344825e-01  -1.1796558e+00  -3.3616464e+00   5.2930143e+00   4.7386782e+00   4.9522269e+00   4.3658626e+00   1.1002245e+00  -4.8896262e-01  -5.3352277e+00  -7.0545623e+00   5.2776053e+00   5.7556088e+00   3.6573885e+00   3.2638378e+00   1.4398108e+00   6.6743534e-01  -4.1769600e-01  -1.9577924e+00  -4.4551904e+00  -6.2359207e+00   5.4476936e+00   5.2362030e+00   1.9655610e+00   2.4663563e+00  -2.8053808e+00  -3.5597384e+00  -7.8172414e+00  -9.6943762e+00   2.2858129e+00   3.1259396e+00   9.5284730e-01   1.5148871e+00  -4.5501025e+00  -4.6358311e+00  -6.9564731e+00  -7.4333007e+00  -6.1574590e+00  -6.3660695e+00  -5.1779468e+00  -5.5375459e+00   5.3945563e+00   5.3695433e+00   5.2256256e-01  -4.5105445e+00  -5.1663434e+00
   4.8775401e+00   6.3101067e+00   6.3764391e+00   5.8451080e+00   3.8118584e+00   2.1637819e+00  -2.1904316e+00  -4.9208431e+00  -8.0789805e+00  -9.2082501e+00   4.2468018e+00   4.8545799e+00   4.5085258e-01   8.0241878e-01  -6.4235282e+00  -8.1219664e+00   6.3020763e+00   3.7820320e+00  -2.5310269e+00   5.3534889e+00  -6.8792815e+00   6.3026953e+00   6.4385495e+00   5.6320305e+00   4.9721508e+00   3.7012501e+00   2.6983046e+00   8.7423111e-01   5.8437736e-01  -1.5094509e+00  -3.7688384e+00   5.7755370e+00   5.2572498e+00   5.2353043e+00   4.7048001e+00   9.6322376e-01  -5.4779875e-01  -5.8280301e+00  -7.6167464e+00   5.6333079e+00   6.1932459e+00   3.8488021e+00   3.5527549e+00   1.4663577e+00   7.7392275e-01  -5.8361935e-01  -2.0726509e+00  -4.8380347e+00  -6.7063670e+00   5.7741389e+00   5.6261587e+00   2.1375282e+00   2.7227490e+00  -2.9180899e+00  -3.7190318e+00  -8.2431927e+00  -1.0270810e+01   2.5270645e+00   3.3279004e+00   1.1051287e+00   1.7088842e+00  -4.6454754e+00  -4.9900885e+00  -7.2432885e+00  -8.0205546e+00  -6.3808213e+00  -6.7730327e+00  -5.4099012e+00  -5.8386274e+00   5.9093375e+00   5.7152123e+00   3.8810045e-01  -5.0248633e+00  -5.4237585e+00
   5.2504626e+00   6.6885763e+00   6.7485309e+00   6.2258635e+00   3.8209534e+00   2.2415257e+00  -2.4679603e+00  -5.2808747e+00  -8.3452443e+00  -9.5632190e+00   4.4904099e+00   5.1410313e+00   4.9416337e-01   9.0359328e-01  -6.7287053e+00  -8.5548515e+00   6.7484122e+00   3.8450304e+00  -2.8800401e+00   5.7663012e+00  -7.2229938e+00   6.7194658e+00   6.8587333e+00   5.8438683e+00   5.2318998e+00   3.7294112e+00   2.7507578e+00   6.9759408e-01   4.7598276e-01  -1.8302160e+00  -4.1350135e+00   6.2023426e+00   5.7238241e+00   5.4667407e+00   4.9914580e+00   8.1174413e-01  -6.0668840e-01  -6.2545532e+00  -8.0803413e+00   5.9273854e+00   6.5680362e+00   4.0014697e+00   3.7937823e+00   1.4710558e+00   8.5969506e-01  -7.5421294e-01  -2.1727361e+00  -5.1743678e+00  -7.1009030e+00   6.0376225e+00   5.9510890e+00   2.2872635e+00   2.9378727e+00  -3.0114175e+00  -3.8567654e+00  -8.5709781e+00  -1.0705659e+01   2.7408593e+00   3.4796086e+00   1.2441814e+00   1.8647428e+00  -4.6994871e+00  -5.3082523e+00  -7.4648327e+00  -8.5249690e+00  -6.5277728e+00  -7.0905694e+00  -5.5690989e+00  -6.0679802e+00   6.3710891e+00   6.0057550e+00   2.3891566e-01  -5.4842195e+00  -5.6141786e+00
   5.5671927e+00   7.0029675e+00   7.0534021e+00   6.5408565e+00   3.7907941e+00   2.2897395e+00  -2.7201222e+00  -5.5773728e+00  -8.5135620e+00  -9.7850798e+00   4.6830632e+00   5.3572904e+00   5.3383980e-01   9.7965298e-01  -6.9724172e+00  -8.8812979e+00   7.1272961e+00   3.8690097e+00  -3.2014311e+00   6.1214778e+00  -7.4858802e+00   7.0703318e+00   7.2113792e+00   5.9979770e+00   5.4371240e+00   3.7184998e+00   2.7705056e+00   5.0864545e-01   3.6495016e-01  -2.1309565e+00  -4.4473236e+00   6.5648991e+00   6.1276242e+00   5.6435925e+00   5.2211129e+00   6.5103612e-01  -6.5981593e-01  -6.6053537e+00  -8.4328707e+00   6.1539118e+00   6.8708522e+00   4.1129171e+00   3.9827368e+00   1.4553046e+00   9.2501352e-01  -9.2487892e-01  -2.2522824e+00  -5.4580892e+00  -7.4072664e+00   6.2318985e+00   6.2020037e+00   2.4111449e+00   3.1061565e+00  -3.0860963e+00  -3.9673591e+00  -8.8003615e+00  -1.0991514e+01   2.9205634e+00   3.5750276e+00   1.3652573e+00   1.9778311e+00  -4.7175806e+00  -5.5844610e+00  -7.6246799e+00  -8.9380940e+00  -6.6035388e+00  -7.3165210e+00  -5.6594418e+00  -6.2257631e+00   6.7706668e+00   6.2372715e+00   8.2432251e-02  -5.8746989e+00  -5.7391418e+00
   5.8210242e+00   7.2457431e+00   7.2863257e+00   6.7831605e+00   3.7246423e+00   2.3105853e+00  -2.9386420e+00  -5.8001706e+00  -8.5866868e+00  -9.8737495e+00   4.8204201e+00   5.4978569e+00   5.6903380e-01   1.0297121e+00  -7.1548416e+00  -9.0924680e+00   7.4323366e+00   3.8570531e+00  -3.4832987e+00   6.4108479e+00  -7.6666095e+00   7.3497374e+00   7.4897702e+00   6.0937226e+00   5.5855787e+00   3.6715687e+00   2.7606233e+00   3.1525409e-01   2.5810915e-01  -2.4011373e+00  -4.6946842e+00   6.8563140e+00   6.4593285e+00   5.7644427e+00   5.3904951e+00   4.8687488e-01  -7.0156187e-01  -6.8731186e+00  -8.6652371e+00   6.3087833e+00   7.0943196e+00   4.1819556e+00   4.1169265e+00   1.4214174e+00   9.7089118e-01  -1.0906634e+00  -2.3059842e+00  -5.6842401e+00  -7.6156728e+00   6.3524688e+00   6.3718017e+00   2.5065003e+00   3.2235682e+00  -3.1429314e+00  -4.0456917e+00  -8.9336354e+00  -1.1125332e+01   3.0606857e+00   3.6100991e+00   1.4645179e+00   2.0451217e+00  -4.7061746e+00  -5.8138659e+00  -7.7281220e+00  -9.2541082e+00  -6.6154945e+00  -7.4513900e+00  -5.6870267e+00  -6.3143446e+00   7.1004312e+00   6.4073751e+00  -7.3584134e-02  -6.1846907e+00  -5.8022678e+00
   6.0067219e+00   7.4110297e+00   7.4444736e+00   6.9475626e+00   3.6267580e+00   2.3068942e+00  -3.1160537e+00  -5.9413405e+00  -8.5698935e+00  -9.8330418e+00   4.8997482e+00   5.5592932e+00   5.9937491e-01   1.0540021e+00  -7.2772614e+00  -9.1828552e+00   7.6589631e+00   3.8131227e+00  -3.7150990e+00   6.6279396e+00  -7.7663966e+00   7.5539736e+00   7.6889304e+00   6.1320018e+00   5.6764144e+00   3.5926651e+00   2.7249097e+00   1.2545534e-01   1.6204478e-01  -2.6311513e+00  -4.8682605e+00   7.0715498e+00   6.7113651e+00   5.8293876e+00   5.4977964e+00   3.2533886e-01  -7.2684614e-01  -7.0528785e+00  -8.7720276e+00   6.3898486e+00   7.2330245e+00   4.2086939e+00   4.1951412e+00   1.3725058e+00   9.9894037e-01  -1.2464405e+00  -2.3292895e+00  -5.8490697e+00  -7.7191826e+00   6.3967661e+00   6.4555005e+00   2.5717148e+00   3.2877308e+00  -3.1826571e+00  -4.0873343e+00  -8.9752928e+00  -1.1108384e+01   3.1571018e+00   3.5828980e+00   1.5391927e+00   2.0652689e+00  -4.6722256e+00  -5.9927474e+00  -7.7817451e+00  -9.4698778e+00  -6.5726620e+00  -7.4981395e+00  -5.6597205e+00  -6.3380667e+00   7.3544620e+00   6.5151938e+00  -2.2142390e-01  -6.4053613e+00  -5.8089744e+00
   6.1207380e+00   7.4948277e+00   7.5269628e+00   7.0306931e+00   3.5021782e+00   2.2819130e+00  -3.2459970e+00  -5.9955192e+00  -8.4706244e+00  -9.6703610e+00   4.9200602e+00   5.5403261e+00   6.2499888e-01   1.0538000e+00  -7.3418274e+00  -9.1504302e+00   7.8045244e+00   3.7418098e+00  -3.8881288e+00   6.7682037e+00  -7.7888346e+00   7.6812539e+00   7.8057222e+00   6.1151333e+00   5.7101073e+00   3.4865961e+00   2.6676106e+00  -5.2934754e-02   8.2721364e-02  -2.8127475e+00  -4.9618530e+00   7.2075739e+00   6.8781509e+00   5.8399644e+00   5.5426254e+00   1.7256103e-01  -7.3144089e-01  -7.1421299e+00  -8.7516494e+00   6.3969660e+00   7.2836461e+00   4.1944900e+00   4.2175879e+00   1.3123182e+00   1.0111967e+00  -1.3871171e+00  -2.3186622e+00  -5.9500718e+00  -7.7139564e+00   6.3642893e+00   6.4504123e+00   2.6062872e+00   3.2979639e+00  -3.2058215e+00  -4.0887666e+00  -8.9316382e+00  -1.0946045e+01   3.2072279e+00   3.4936876e+00   1.5876874e+00   2.0386007e+00  -4.6227813e+00  -6.1186070e+00  -7.7929668e+00  -9.5849137e+00  -6.4851532e+00  -7.4619074e+00  -5.5866752e+00  -6.3029351e+00   7.5287175e+00   6.5613217e+00  -3.5382979e-01  -6.5310006e+00  -5.7661266e+00
   6.1613807e+00   7.4951662e+00   7.5348262e+00   7.0310887e+00   3.3564714e+00   2.2390481e+00  -3.3234776e+00  -5.9601193e+00  -8.2980696e+00  -9.3962637e+00   4.8821849e+00   5.4418878e+00   6.4653737e-01   1.0312982e+00  -7.3513242e+00  -8.9966541e+00   7.8683247e+00   3.6480741e+00  -3.9959210e+00   6.8291744e+00  -7.7396265e+00   7.7317213e+00   7.8388890e+00   6.0467013e+00   5.6883520e+00   3.3586658e+00   2.5931438e+00  -2.1269457e-01   2.5143514e-02  -2.9394017e+00  -4.9721571e+00   7.2634348e+00   6.9562596e+00   5.7990254e+00   5.5259222e+00   3.4464362e-02  -7.1223240e-01  -7.1408678e+00  -8.6063190e+00   6.3319849e+00   7.2450217e+00   4.1418513e+00   4.1857790e+00   1.2450435e+00   1.0099321e+00  -1.5078507e+00  -2.2717968e+00  -5.9859978e+00  -7.5993811e+00   6.2566737e+00   6.3562483e+00   2.6108321e+00   3.2552494e+00  -3.2127110e+00  -4.0475646e+00  -8.8103643e+00  -1.0647432e+01   3.2101335e+00   3.3448829e+00   1.6096339e+00   1.9670350e+00  -4.5645557e+00  -6.1902281e+00  -7.7695619e+00  -9.6012369e+00  -6.3635946e+00  -7.3496533e+00  -5.4778067e+00  -6.2162539e+00   7.6211294e+00   6.5477275e+00  -4.6436738e-01  -6.5592209e+00  -5.6816412e+00
   6.1289176e+00   7.4121956e+00   7.4709166e+00   6.9492001e+00   3.1954812e+00   2.1816279e+00  -3.3450786e+00  -5.8354202e+00  -8.0627008e+00  -9.0239073e+00   4.7887658e+00   5.2670893e+00   6.6506689e-01   9.8942189e-01  -7.3089520e+00  -8.7263552e+00   7.8515943e+00   3.5369853e+00  -4.0345298e+00   6.8105515e+00  -7.6262365e+00   7.7073845e+00   7.7890424e+00   5.9313625e+00   5.6139268e+00   3.2144073e+00   2.5058345e+00  -3.4753893e-01  -6.9232080e-03  -3.0066007e+00  -4.8988853e+00   7.2402576e+00   6.9445185e+00   5.7105655e+00   5.4498409e+00  -8.3504932e-02  -6.6741611e-01  -7.0515243e+00  -8.3419033e+00   6.1986531e+00   7.1181430e+00   4.0542859e+00   4.1023878e+00   1.1750902e+00   9.9747114e-01  -1.6042632e+00  -2.1877700e+00  -5.9568468e+00  -7.3780647e+00   6.0776900e+00   6.1751498e+00   2.5870270e+00   3.1621253e+00  -3.2033158e+00  -3.9625481e+00  -8.6201159e+00  -1.0224923e+01   3.1665822e+00   3.1409201e+00   1.6058810e+00   1.8539278e+00  -4.5035492e+00  -6.2076961e+00  -7.7192012e+00  -9.5231529e+00  -6.2185617e+00  -7.1697632e+00  -5.3432666e+00  -6.0862261e+00   7.6316337e+00   6.4776238e+00  -5.4774762e-01  -6.4909969e+00  -5.5640622e+00
   6.0256040e+00   7.2482055e+00   7.3397377e+00   6.7873376e+00   3.0250671e+00   2.1126962e+00  -3.3091130e+00  -5.6245362e+00  -7.7757842e+00  -8.5684287e+00   4.6441729e+00   5.0211199e+00   6.8201786e-01   9.3160647e-01  -7.2181413e+00  -8.3474786e+00   7.7573965e+00   3.4134849e+00  -4.0026881e+00   6.7141998e+00  -7.4574740e+00   7.6119879e+00   7.6585949e+00   5.7746208e+00   5.4905365e+00   3.0593179e+00   2.4096902e+00  -4.5240843e-01  -1.1154232e-02  -3.0120303e+00  -4.7447440e+00   7.1411603e+00   6.8440192e+00   5.5795119e+00   5.3176101e+00  -1.7663164e-01  -5.9661317e-01  -6.8788178e+00  -7.9676120e+00   6.0024498e+00   6.9060862e+00   3.9361170e+00   3.9710749e+00   1.1068503e+00   9.7602314e-01  -1.6726458e+00  -2.0671231e+00  -5.8638370e+00  -7.0556986e+00   5.8331612e+00   5.9116338e+00   2.5375045e+00   3.0225101e+00  -3.1773436e+00  -3.8338813e+00  -8.3700673e+00  -9.6935680e+00   3.0789950e+00   2.8880394e+00   1.5784212e+00   1.7038651e+00  -4.4447343e+00  -6.1723797e+00  -7.6490366e+00  -9.3569619e+00  -6.0600602e+00  -6.9316265e+00  -5.1929361e+00  -5.9215390e+00   7.5621298e+00   6.3553059e+00  -6.0008246e-01  -6.3305513e+00  -5.4221365e+00
   5.8556258e+00   7.0075638e+00   7.1472208e+00   6.5495679e+00   2.8508596e+00   2.0348546e+00  -3.2157086e+00  -5.3332604e+00  -7.4488896e+00  -8.0462692e+00   4.4543301e+00   4.7110707e+00   6.9905014e-01   8.6155278e-01  -7.0824063e+00  -7.8707245e+00   7.5904776e+00   3.2821786e+00  -3.9018281e+00   6.5440604e+00  -7.2430370e+00   7.4508225e+00   7.4516441e+00   5.5825874e+00   5.3226477e+00   2.8986182e+00   2.3082187e+00  -5.2368968e-01   1.3223179e-02  -2.9556518e+00  -4.5152634e+00   6.9710919e+00   6.6580502e+00   5.4114897e+00   5.1333801e+00  -2.4115798e-01  -5.0090092e-01  -6.6295155e+00  -7.4955538e+00   5.7503530e+00   6.6138899e+00   3.7922623e+00   3.7963020e+00   1.0444630e+00   9.4754190e-01  -1.7101398e+00  -1.9118685e+00  -5.7093537e+00  -6.6408008e+00   5.5307948e+00   5.5724508e+00   2.4656979e+00   2.8414771e+00  -3.1342743e+00  -3.6631148e+00  -8.0695294e+00  -9.0704392e+00   2.9513325e+00   2.5940000e+00   1.5302605e+00   1.5224161e+00  -4.3918241e+00  -6.0868643e+00  -7.5653475e+00  -9.1106070e+00  -5.8970688e+00  -6.6452153e+00  -5.0359643e+00  -5.7309554e+00   7.4163768e+00   6.1859657e+00  -6.1905759e-01  -6.0850881e+00  -5.2644017e+00
   5.6249567e+00   6.6965786e+00   6.9004546e+00   6.2415605e+00   2.6780368e+00   1.9501584e+00  -3.0668198e+00  -4.9697980e+00  -7.0934223e+00  -7.4744887e+00   4.2264629e+00   4.3456813e+00   7.1790139e-01   7.8297798e-01  -6.9052419e+00  -7.3090910e+00   7.3570643e+00   3.1471694e+00  -3.7359611e+00   6.3059808e+00  -6.9930371e+00   7.2304860e+00   7.1738158e+00   5.3617330e+00   5.1153203e+00   2.7370404e+00   2.2043048e+00  -5.5935516e-01   6.5415839e-02  -2.8396684e+00  -4.2184982e+00   6.7366048e+00   6.3919469e+00   5.2125698e+00   4.9020677e+00  -2.7446922e-01  -3.8275706e-01  -6.3121275e+00  -6.9402045e+00   5.4505473e+00   6.2483760e+00   3.6279989e+00   3.5831424e+00   9.9158708e-01   9.1362123e-01  -1.7148868e+00  -1.7254152e+00  -5.4968819e+00  -6.1443466e+00   5.1799312e+00   5.1663628e+00   2.3756433e+00   2.6249862e+00  -3.0734550e+00  -3.4531669e+00  -7.7276072e+00  -8.3739347e+00   2.7889012e+00   2.2677399e+00   1.4652334e+00   1.3158594e+00  -4.3471350e+00  -5.9548368e+00  -7.4732703e+00  -8.7932920e+00  -5.7371735e+00  -6.3206734e+00  -4.8803729e+00  -5.5229277e+00   7.1998244e+00   5.9754930e+00  -6.0401543e-01  -5.7643928e+00  -5.0988101e+00
   5.3411378e+00   6.3232816e+00   6.6073765e+00   5.8703955e+00   2.5111326e+00   1.8600744e+00  -2.8661665e+00  -4.5444018e+00  -6.7201978e+00  -6.8700963e+00   3.9687680e+00   3.9350203e+00   7.4022018e-01   6.9938360e-01  -6.6900655e+00  -6.6773387e+00   7.0646170e+00   3.0119387e+00  -3.5114330e+00   6.0074667e+00  -6.7175318e+00   6.9586018e+00   6.8320693e+00   5.1186446e+00   4.8740452e+00   2.5786613e+00   2.1001466e+00  -5.5901690e-01   1.4314746e-01  -2.6683825e+00  -3.8646084e+00   6.4455684e+00   6.0528716e+00   4.9890178e+00   4.6292042e+00  -2.7522613e-01  -2.4592064e-01  -5.9365422e+00  -6.3177892e+00   5.1120857e+00   5.8179244e+00   3.4487170e+00   3.3370956e+00   9.5119332e-01   8.7543391e-01  -1.6861409e+00  -1.5124245e+00  -5.2309185e+00  -5.5793115e+00   4.7912177e+00   4.7038382e+00   2.2717501e+00   2.3795978e+00  -2.9942247e+00  -3.2082373e+00  -7.3529149e+00  -7.6230837e+00   2.5980910e+00   1.9189930e+00   1.3877699e+00   1.0908986e+00  -4.3115484e+00  -5.7809259e+00  -7.3766171e+00  -8.4150764e+00  -5.5863010e+00  -5.9679424e+00  -4.7327467e+00  -5.3052560e+00   6.9193906e+00   5.7302698e+00  -5.5594213e-01  -5.3803245e+00  -4.9324032e+00
   5.0129868e+00   5.8971464e+00   6.2764475e+00   5.4443347e+00   2.3538813e+00   1.7654988e+00  -2.6190997e+00  -4.0689281e+00  -6.3390716e+00  -6.2494286e+00   3.6900341e+00   3.4901089e+00   7.6739400e-01   6.1386042e-01  -6.4402002e+00  -5.9914082e+00   6.7215544e+00   2.8792750e+00  -3.2365623e+00   5.6573722e+00  -6.4260858e+00   6.6435134e+00   6.4344751e+00   4.8597967e+00   4.6045930e+00   2.4267816e+00   1.9972544e+00  -5.2389300e-01   2.4283093e-01  -2.4479550e+00  -3.4653490e+00   6.1068436e+00   5.6495315e+00   4.7470481e+00   4.3207914e+00  -2.4343649e-01  -9.5179522e-02  -5.5136217e+00  -5.6456183e+00   4.7445161e+00   5.3322031e+00   3.2596771e+00   3.0639178e+00   9.2538589e-01   8.3371561e-01  -1.6243370e+00  -1.2785970e+00  -4.9168695e+00  -4.9601448e+00   4.3762170e+00   4.1966888e+00   2.1585497e+00   2.1121825e+00  -2.8960582e+00  -2.9336558e+00  -6.9533637e+00  -6.8368667e+00   2.3860566e+00   1.5578915e+00   1.3026276e+00   8.5438090e-01  -4.2845682e+00  -5.5705012e+00  -7.2777952e+00  -7.9864739e+00  -5.4485620e+00  -5.5964321e+00  -4.5980156e+00  -5.0848034e+00   6.5831925e+00   5.4569656e+00  -4.7736448e-01  -4.9462264e+00  -4.7710508e+00
   4.6502566e+00   5.4287495e+00   5.9163193e+00   4.9725694e+00   2.2091045e+00   1.6668310e+00  -2.3324008e+00  -3.5563388e+00  -5.9586416e+00  -5.6276007e+00   3.3992199e+00   3.0225076e+00   8.0038414e-01   5.2894447e-01  -6.1588903e+00  -5.2678123e+00   6.3369560e+00   2.7512538e+00  -2.9211901e+00   5.2655434e+00  -6.1273833e+00   6.2939634e+00   5.9899697e+00   4.5913453e+00   4.3128767e+00   2.2838537e+00   1.8965026e+00  -4.5669347e-01   3.5981545e-01  -2.1860834e+00  -3.0334988e+00   5.7299280e+00   5.1918506e+00   4.4925966e+00   3.9831714e+00  -1.8046084e-01   6.3901582e-02  -5.0547791e+00  -4.9414096e+00   4.3574910e+00   4.8018617e+00   3.0657806e+00   2.7694690e+00   9.1526244e-01   7.8879342e-01  -1.5311144e+00  -1.0304069e+00  -4.5609284e+00  -4.3022047e+00   3.9469687e+00   3.6576573e+00   2.0404334e+00   1.8296492e+00  -2.7787204e+00  -2.6356712e+00  -6.5360146e+00  -6.0335918e+00   2.1603605e+00   1.1945619e+00   1.2145981e+00   6.1302802e-01  -4.2644687e+00  -5.3294402e+00  -7.1778212e+00  -7.5180741e+00  -5.3262015e+00  -5.2147456e+00  -4.4793396e+00  -4.8672777e+00   6.2002477e+00   5.1623415e+00  -3.7216505e-01  -4.4762907e+00  -4.6192608e+00
   4.2632573e+00   4.9293916e+00   5.5355117e+00   4.4649494e+00   2.0786433e+00   1.5640919e+00  -2.0140212e+00  -3.0201757e+00  -5.5860260e+00  -5.0180514e+00   3.1050250e+00   2.5438843e+00   8.3957924e-01   4.4653667e-01  -5.8493416e+00  -4.5230320e+00   5.9202592e+00   2.6292601e+00  -2.5761678e+00   4.8424308e+00  -5.8289058e+00   5.9187763e+00   5.5080984e+00   4.3189509e+00   4.0048339e+00   2.1514625e+00   1.7982305e+00  -3.6143340e-01   4.8869099e-01  -1.8916164e+00  -2.5822589e+00   5.3245947e+00   4.6906102e+00   4.2311213e+00   3.6229072e+00  -8.8951579e-02   2.2529478e-01  -4.5715511e+00  -4.2226269e+00   3.9603794e+00   4.2381990e+00   2.8713615e+00   2.4595833e+00   9.2081977e-01   7.4065389e-01  -1.4092908e+00  -7.7479802e-01  -4.1699369e+00  -3.6211784e+00   3.5155191e+00   3.0999725e+00   1.9213952e+00   1.5386994e+00  -2.6424143e+00  -2.3211887e+00  -6.1069977e+00  -5.2303402e+00   1.9285943e+00   8.3873345e-01   1.1282062e+00   3.7319149e-01  -4.2485130e+00  -5.0638788e+00  -7.0764239e+00  -7.0201986e+00  -5.2196510e+00  -4.8304665e+00  -4.3780901e+00  -4.6570866e+00   5.7801502e+00   4.8530695e+00  -2.4532913e-01  -3.9849105e+00  -4.4800689e+00
   3.8624616e+00   4.4106942e+00   5.1421132e+00   3.9317017e+00   1.9633360e+00   1.4570766e+00  -1.6727752e+00  -2.4740276e+00  -5.2267208e+00  -4.4321923e+00   2.8154731e+00   2.0655859e+00   8.8467625e-01   3.6788657e-01  -5.5147738e+00  -3.7729439e+00   5.4809614e+00   2.5140498e+00  -2.2128164e+00   4.3986922e+00  -5.5366902e+00   5.5265556e+00   4.9987531e+00   4.0476351e+00   3.6863218e+00   2.0303493e+00   1.7023751e+00  -2.4318811e-01   6.2362614e-01  -1.5741304e+00  -2.1246581e+00   4.9005380e+00   4.1570759e+00   3.9674354e+00   3.2466746e+00   2.7270855e-02   3.8284418e-01  -4.0751867e+00  -3.5058610e+00   3.5618990e+00   3.6528132e+00   2.6800127e+00   2.1399608e+00   9.4091192e-01   6.8904367e-01  -1.2627892e+00  -5.1886073e-01  -3.7512276e+00  -2.9325161e+00   3.0934482e+00   2.5368953e+00   1.8047952e+00   1.2456234e+00  -2.4879119e+00  -1.9974715e+00  -5.6714887e+00  -4.4424996e+00   1.6980043e+00   4.9937400e-01   1.0474183e+00   1.4063850e-01  -4.2332244e+00  -4.7799592e+00  -6.9722171e+00  -6.5026068e+00  -5.1276698e+00  -4.4500103e+00  -4.2939243e+00  -4.4572692e+00   5.3327418e+00   4.5355683e+00  -1.0264215e-01  -3.4860534e+00  -4.3550057e+00
   3.4581097e+00   3.8841916e+00   4.7435196e+00   3.3831499e+00   1.8630418e+00   1.3455232e+00  -1.3179957e+00  -1.9310240e+00  -4.8845388e+00  -3.8791730e+00   2.5375372e+00   1.5982328e+00   9.3459884e-01   2.9363612e-01  -5.1584737e+00  -3.0323035e+00   5.0283368e+00   2.4058395e+00  -1.8423850e+00   3.9448047e+00  -5.2551719e+00   5.1254099e+00   4.4719122e+00   3.7816776e+00   3.3630279e+00   1.9204775e+00   1.6086223e+00  -1.0780468e-01   7.5871698e-01  -1.2434860e+00  -1.6729950e+00   4.4670404e+00   3.6026247e+00   3.7055813e+00   2.8611632e+00   1.6339845e-01   5.3060095e-01  -3.5762667e+00  -2.8062820e+00   3.1697860e+00   3.0572522e+00   2.4944490e+00   1.8160797e+00   9.7326545e-01   6.3358978e-01  -1.0965156e+00  -2.6950755e-01  -3.3124520e+00  -2.2509033e+00   2.6914082e+00   1.9812678e+00   1.6931530e+00   9.5613859e-01  -2.3166551e+00  -1.6718262e+00  -5.2337310e+00  -3.6833994e+00   1.4751353e+00   1.8436481e-01   9.7537617e-01  -7.9624906e-02  -4.2146870e+00  -4.4835893e+00  -6.8629286e+00  -5.9742610e+00  -5.0475575e+00  -4.0785348e+00  -4.2249395e+00  -4.2694976e+00   4.8677915e+00   4.2158631e+00   4.9642846e-02  -2.9926898e+00  -4.2441370e+00
   3.0598308e+00   3.3609356e+00   4.3462192e+00   2.8294381e+00   1.7767115e+00   1.2292808e+00  -9.5917129e-01  -1.4033700e+00  -4.5616216e+00  -3.3657597e+00   2.2768272e+00   1.1513551e+00   9.8745877e-01   2.2391171e-01  -4.7838382e+00  -2.3143066e+00   4.5711814e+00   2.3044170e+00  -1.4755429e+00   3.4906973e+00  -4.9871148e+00   4.7227174e+00   3.9373869e+00   3.5245517e+00   3.0403935e+00   1.8211328e+00   1.5165617e+00   3.8412225e-02   8.8832218e-01  -9.0939378e-01  -1.2383475e+00   4.0326778e+00   3.0383924e+00   3.4487487e+00   2.4729801e+00   3.1386257e-01   6.6313733e-01  -3.0843719e+00  -2.1371819e+00   2.7905241e+00   2.4626778e+00   2.3164211e+00   1.4931241e+00   1.0145556e+00   5.7392795e-01  -9.1619205e-01  -3.3168215e-02  -2.8613886e+00  -1.5897961e+00   2.3187026e+00   1.4450840e+00   1.5879912e+00   6.7527164e-01  -2.1308142e+00  -1.3512892e+00  -4.7970923e+00  -2.9640545e+00   1.2655184e+00  -9.9776271e-02   9.1417975e-01  -2.8349011e-01  -4.1888541e+00  -4.1802334e+00  -6.7456602e+00  -5.4431528e+00  -4.9754223e+00  -3.7199098e+00  -4.1678923e+00  -4.0941457e+00   4.3946897e+00   3.8994692e+00   2.0514662e-01  -2.5162982e+00  -4.1461729e+00
   2.6762990e+00   2.8511292e+00   3.9556340e+00   2.2802717e+00   1.7024983e+00   1.1084625e+00  -6.0557670e-01  -9.0194881e-01  -4.2585188e+00  -2.8963214e+00   2.0373594e+00   7.3308307e-01   1.0405668e+00   1.5844774e-01  -4.3943988e+00  -1.6302479e+00   4.1175894e+00   2.2092597e+00  -1.1219301e+00   3.0454272e+00  -4.7336274e+00   4.3249392e+00   3.4045865e+00   3.2789005e+00   2.7235424e+00   1.7310502e+00   1.4258302e+00   1.8902308e-01   1.0073632e+00  -5.8100653e-01  -8.3017177e-01   3.6050681e+00   2.4749471e+00   3.1992420e+00   2.0885531e+00   4.7259542e-01   7.7582037e-01  -2.6078030e+00  -1.5096249e+00   2.4291424e+00   1.8795544e+00   2.1466807e+00   1.1759241e+00   1.0605437e+00   5.0982511e-01  -7.2814757e-01   1.8447912e-01  -2.4057420e+00  -9.6103567e-01   1.9829253e+00   9.3909454e-01   1.4897367e+00   4.0727931e-01  -1.9332968e+00  -1.0423400e+00  -4.3641420e+00  -2.2930160e+00   1.0734165e+00  -3.4811250e-01   8.6472869e-01  -4.6783954e-01  -4.1518384e+00  -3.8747416e+00  -6.6171561e+00  -4.9161926e+00  -4.9064790e+00  -3.3767396e+00  -4.1184665e+00  -3.9304138e+00   3.9221725e+00   3.5912987e+00   3.5769391e-01  -2.0664750e+00  -4.0586325e+00
   2.3149340e+00   2.3638067e+00   3.5760209e+00   1.7446780e+00   1.6379094e+00   9.8356322e-01  -2.6591729e-01  -4.3599977e-01  -3.9743267e+00  -2.4729198e+00   1.8214192e+00   3.4990514e-01   1.0904959e+00   9.6721987e-02  -3.9938193e+00  -9.8928204e-01   3.6747693e+00   2.1196544e+00  -7.8978696e-01   2.6169068e+00  -4.4942563e+00   3.9374854e+00   2.8822987e+00   3.0465495e+00   2.4172148e+00   1.6485583e+00   1.3362307e+00   3.3776776e-01   1.1115725e+00  -2.6655819e-01  -4.5600780e-01   3.1906771e+00   1.9220062e+00   2.9584922e+00   1.7140288e+00   6.3331256e-01   8.6502967e-01  -2.1533692e+00  -9.3221434e-01   2.0890958e+00   1.3173787e+00   1.9850035e+00   8.6890183e-01   1.1062743e+00   4.4128234e-01  -5.3907355e-01   3.7872652e-01  -1.9529342e+00  -3.7455236e-01   1.6896824e+00   4.7246358e-01   1.3976898e+00   1.5560172e-01  -1.7277010e+00  -7.5065633e-01  -3.9367405e+00  -1.6763272e+00   9.0164176e-01  -5.5744108e-01   8.2663993e-01  -6.3059833e-01  -4.1001700e+00  -3.5712317e+00  -6.4740651e+00  -4.3991607e+00  -4.8353665e+00  -3.0504268e+00  -4.0715716e+00  -3.7764972e+00   3.4580891e+00   3.2955892e+00   5.0161407e-01  -1.6506577e+00  -3.9780558e+00
   1.9816677e+00   1.9065753e+00   3.2104352e+00   1.2307976e+00   1.5799861e+00   8.5553687e-01   5.1999564e-02  -1.2889003e-02  -3.7068755e+00  -2.0954804e+00   1.6295219e+00   6.4993452e-03   1.1331988e+00   3.8085933e-02  -3.5858680e+00  -3.9829415e-01   3.2489060e+00   2.0348080e+00  -4.8568148e-01   2.2116924e+00  -4.2671494e+00   3.5646387e+00   2.3784979e+00   2.8285550e+00   2.1257025e+00   1.5717357e+00   1.2478177e+00   4.7885543e-01   1.1976763e+00   2.6933308e-02  -1.2130213e-01   2.7946850e+00   1.3882020e+00   2.7271155e+00   1.3551652e+00   7.8980165e-01   9.2830729e-01  -1.7262479e+00  -4.1097856e-01   1.7722348e+00   7.8445607e-01   1.8302670e+00   5.7601952e-01   1.1463235e+00   3.6860856e-01  -3.5575271e-01   5.4599410e-01  -1.5098957e+00   1.6183081e-01   1.4424094e+00   5.2485342e-02   1.3100658e+00  -7.7160214e-02  -1.5182137e+00  -4.8092580e-01  -3.5161327e+00  -1.1175733e+00   7.5145691e-01  -7.2637546e-01   7.9824662e-01  -7.7074653e-01  -4.0310077e+00  -3.2730233e+00  -6.3131770e+00  -3.8967110e+00  -4.7564630e+00  -2.7412788e+00  -4.0216574e+00  -3.6297878e+00   3.0092116e+00   3.0158585e+00   6.3199687e-01  -1.2739696e+00  -3.9002484e+00
   1.6807785e+00   1.4854271e+00   2.8607553e+00   7.4570732e-01   1.5255081e+00   7.2582148e-01   3.4154843e-01   3.6202882e-01  -3.4529561e+00  -1.7620361e+00   1.4604709e+00  -2.9435624e-01   1.1641775e+00  -1.8127159e-02  -3.1743619e+00   1.3812302e-01   2.8450621e+00   1.9539429e+00  -2.1434148e-01   1.8348436e+00  -4.0492796e+00   3.2095357e+00   1.9001821e+00   2.6252783e+00   1.8527841e+00   1.4985662e+00   1.1609430e+00   6.0721575e-01   1.2635053e+00   2.9388897e-01   1.7065339e-01   2.4209147e+00   8.8090341e-01   2.5050112e+00   1.0172180e+00   9.3620305e-01   9.6443383e-01  -1.3299190e+00   5.0624713e-02   1.4788593e+00   2.8773187e-01   1.6805857e+00   3.0072872e-01   1.1750905e+00   2.9245745e-01  -1.8477251e-01   6.8392222e-01  -1.0828691e+00   6.4249776e-01   1.2422961e+00  -3.1562181e-01   1.2241095e+00  -2.8924940e-01  -1.3094563e+00  -2.3672606e-01  -3.1030404e+00  -6.1802204e-01   6.2256317e-01  -8.5535403e-01   7.7668010e-01  -8.8829471e-01  -3.9422928e+00  -2.9826244e+00  -6.1316303e+00  -3.4124223e+00  -4.6641878e+00  -2.4486455e+00  -3.9630260e+00  -3.4870981e+00   2.5811022e+00   2.7548779e+00   7.4489157e-01  -9.3919094e-01  -3.8205470e+00
   1.4148081e+00   1.1046324e+00   2.5277622e+00   2.9528656e-01   1.4712077e+00   5.9631249e-01   5.9751209e-01   6.8545529e-01  -3.2085776e+00  -1.4690248e+00   1.3115039e+00  -5.5179278e-01   1.1786995e+00  -7.2525955e-02  -2.7630880e+00   6.1759713e-01   2.4671306e+00   1.8763714e+00   2.1404886e-02   1.4898573e+00  -3.8367098e+00   2.8741970e+00   1.4532435e+00   2.4364836e+00   1.6016623e+00   1.4270892e+00   1.0762600e+00   7.1870061e-01   1.3080306e+00   5.3030827e-01   4.1866996e-01   2.0718274e+00   4.0609547e-01   2.2914932e+00   7.0482429e-01   1.0672676e+00   9.7342959e-01  -9.6617833e-01   4.5159652e-01   1.2078605e+00  -1.6731711e-01   1.5334915e+00   4.5920276e-02   1.1871133e+00   2.1382430e-01  -3.2237030e-02   7.9139712e-01  -6.7723164e-01   1.0640457e+00   1.0883245e+00  -6.2883637e-01   1.1362755e+00  -4.7974536e-01  -1.1062892e+00  -2.0472980e-02  -2.6977532e+00  -1.7683188e-01   5.1317623e-01  -9.4657502e-01   7.5802984e-01  -9.8422811e-01  -3.8328445e+00  -2.7017651e+00  -5.9270816e+00  -2.9488852e+00  -4.5532828e+00  -2.1710827e+00  -3.8901348e+00  -3.3448916e+00   2.1780352e+00   2.5146649e+00   8.3744195e-01  -6.4684532e-01  -3.7340942e+00
   1.1845615e+00   7.6671462e-01   2.2112704e+00  -1.1587290e-01   1.4139821e+00   4.6928631e-01   8.1623887e-01   9.5610546e-01  -2.9692456e+00  -1.2116186e+00   1.1785179e+00  -7.6678206e-01   1.1720512e+00  -1.2562223e-01  -2.3557088e+00   1.0398200e+00   2.1178301e+00   1.8015486e+00   2.2058456e-01   1.1786716e+00  -3.6248948e+00   2.5596114e+00   1.0423768e+00   2.2614485e+00   1.3749051e+00   1.3555342e+00   9.9469106e-01   8.1022678e-01   1.3313297e+00   7.3382346e-01   6.2350921e-01   1.7485753e+00  -3.1678750e-02   2.0854441e+00   4.2189078e-01   1.1785801e+00   9.5648567e-01  -6.3522173e-01   7.9318886e-01   9.5693229e-01  -5.7673229e-01   1.3861520e+00  -1.8612243e-01   1.1773946e+00   1.3400538e-01   9.6506642e-02   8.6851494e-01  -2.9734971e-01   1.4252075e+00   9.7741352e-01  -8.8635988e-01   1.0424670e+00  -6.4854689e-01  -9.1358508e-01   1.6656457e-01  -2.3002168e+00   2.0868151e-01   4.2018400e-01  -1.0038597e+00   7.3757146e-01  -1.0604227e+00  -3.7023908e+00  -2.4314674e+00  -5.6978363e+00  -2.5078110e+00  -4.4190592e+00  -1.9065334e+00  -3.7978739e+00  -3.1995143e+00   1.8029817e+00   2.2964962e+00   9.0795319e-01  -3.9539267e-01  -3.6361093e+00
   9.8918484e-01   4.7250573e-01   1.9102958e+00  -4.8450880e-01   1.3510893e+00   3.4728257e-01   9.9572377e-01   1.1745869e+00  -2.7302519e+00  -9.8407473e-01   1.0563553e+00  -9.4199343e-01   1.1398123e+00  -1.7782773e-01  -1.9556598e+00   1.4063248e+00   1.7987398e+00   1.7290979e+00   3.8394080e-01   9.0173863e-01  -3.4089994e+00   2.2658535e+00   6.7102651e-01   2.0990797e+00   1.1743921e+00   1.2824319e+00   9.1736017e-01   8.7985592e-01   1.3344885e+00   9.0366946e-01   7.8764592e-01   1.4511121e+00  -4.2932023e-01   1.8854800e+00   1.7149094e-01   1.2667349e+00   9.1583465e-01  -3.3580165e-01   1.0786192e+00   7.2284351e-01  -9.3806477e-01   1.2356089e+00  -3.9376242e-01   1.1417111e+00   5.4525625e-02   1.9711213e-01   9.1649138e-01   5.3525161e-02   1.7267017e+00   9.0465991e-01  -1.0895468e+00   9.3831454e-01  -7.9634286e-01  -7.3598952e-01   3.2419269e-01  -1.9101230e+00   5.4273771e-01   3.3937477e-01  -1.0324492e+00   7.1004753e-01  -1.1195374e+00  -3.5515489e+00  -2.1721465e+00  -5.4429468e+00  -2.0901550e+00  -4.2576155e+00  -1.6525203e+00  -3.6818122e+00  -3.0474147e+00   1.4576444e+00   2.1009341e+00   9.5589219e-01  -1.8151082e-01  -3.5221473e+00
   8.2632358e-01   2.2127587e-01   1.6232514e+00  -8.0868261e-01   1.2803170e+00   2.3295636e-01   1.1356098e+00   1.3432128e+00  -2.4869650e+00  -7.8008740e-01   9.3913919e-01  -1.0815833e+00   1.0781371e+00  -2.2947972e-01  -1.5660468e+00   1.7202131e+00   1.5103740e+00   1.6588165e+00   5.1371509e-01   6.5815843e-01  -3.1842201e+00   1.9922317e+00   3.4137574e-01   1.9480299e+00   1.0012737e+00   1.2067003e+00   8.4550232e-01   9.2680944e-01   1.3194539e+00   1.0405765e+00   9.1496581e-01   1.1783491e+00  -7.8512149e-01   1.6901183e+00  -4.4218694e-02   1.3294599e+00   8.5457367e-01  -6.5441606e-02   1.3127269e+00   5.0174821e-01  -1.2503141e+00   1.0790235e+00  -5.7603609e-01   1.0768885e+00  -2.2956071e-02   2.6643196e-01   9.3752844e-01   3.7331275e-01   1.9710253e+00   8.6366261e-01  -1.2417353e+00   8.1948025e-01  -9.2456775e-01  -5.7768314e-01   4.5317507e-01  -1.5269976e+00   8.3075900e-01   2.6572145e-01  -1.0387413e+00   6.6998238e-01  -1.1648863e+00  -3.3817514e+00  -1.9237254e+00  -5.1622723e+00  -1.6962386e+00  -4.0660117e+00  -1.4063426e+00  -3.5384067e+00  -2.8853419e+00   1.1425504e+00   1.9278693e+00   9.8182578e-01  -4.4554232e-04  -3.3883315e+00
   6.9234186e-01   1.0925469e-02   1.3481586e+00  -1.0877285e+00   1.2001100e+00   1.2891346e-01   1.2371111e+00   1.4657610e+00  -2.2351102e+00  -5.9312946e-01   8.2063722e-01  -1.1909267e+00   9.8401910e-01  -2.8088463e-01  -1.1895558e+00   1.9858487e+00   1.2522879e+00   1.5906578e+00   6.1336833e-01   4.4586193e-01  -2.9460980e+00   1.7374576e+00   5.4374752e-02   1.8068040e+00   8.5594344e-01   1.1276951e+00   7.8035801e-01   9.5142173e-01   1.2888475e+00   1.1465954e+00   1.0104199e+00   9.2834562e-01  -1.0986683e+00   1.4979305e+00  -2.2405729e-01   1.3656776e+00   7.7645540e-01   1.7930060e-01   1.5015922e+00   2.8951516e-01  -1.5138218e+00   9.1390878e-01  -7.3266322e-01   9.8102087e-01  -9.6753019e-02   3.0265808e-01   9.3464917e-01   6.6110772e-01   2.1622003e+00   8.4690654e-01  -1.3479888e+00   6.8196487e-01  -1.0353341e+00  -4.4216413e-01   5.5508446e-01  -1.1502938e+00   1.0790266e+00   1.9370347e-01  -1.0299804e+00   6.1201167e-01  -1.2002937e+00  -3.1951346e+00  -1.6857624e+00  -4.8565070e+00  -1.3258638e+00  -3.8424038e+00  -1.1652661e+00  -3.3651669e+00  -2.7105252e+00   8.5718369e-01   1.7765755e+00   9.8730451e-01   1.5359395e-01  -3.2315559e+00
   5.8259587e-01  -1.6177363e-01   1.0828601e+00  -1.3221618e+00   1.1096518e+00   3.7542689e-02   1.3028633e+00   1.5471968e+00  -1.9710291e+00  -4.1677142e-01   6.9463979e-01  -1.2763008e+00   8.5552399e-01  -3.3236672e-01  -8.2838149e-01   2.2085365e+00   1.0232092e+00   1.5246989e+00   6.8726151e-01   2.6183324e-01  -2.6908070e+00   1.4998200e+00  -1.9019259e-01   1.6738550e+00   7.3803084e-01   1.0452313e+00   7.2306387e-01   9.5503794e-01   1.2457568e+00   1.2248695e+00   1.0796562e+00   6.9852542e-01  -1.3707031e+00   1.3076780e+00  -3.6784734e-01   1.3755087e+00   6.8566142e-01   4.0253596e-01   1.6521378e+00   8.2054961e-02  -1.7301286e+00   7.3833238e-01  -8.6403735e-01   8.5361676e-01  -1.6525748e-01   3.0539550e-01   9.1151290e-01   9.1713004e-01   2.3054909e+00   8.4618603e-01  -1.4147597e+00   5.2239763e-01  -1.1313380e+00  -3.3206458e-01   6.3213717e-01  -7.7948422e-01   1.2943405e+00   1.1764627e-01  -1.0139118e+00   5.3120636e-01  -1.2299356e+00  -2.9943958e+00  -1.4575773e+00  -4.5271727e+00  -9.7841288e-01  -3.5861321e+00  -9.2670120e-01  -3.1607731e+00  -2.5208155e+00   6.0015379e-01   1.6457764e+00   9.7470276e-01   2.8701751e-01  -3.0496481e+00
   4.9174185e-01  -3.0090443e-01   8.2522209e-01  -1.5135542e+00   1.0088948e+00  -3.9140860e-02   1.3367115e+00   1.5933698e+00  -1.6919063e+00  -2.4496881e-01   5.5533417e-01  -1.3445357e+00   6.9197138e-01  -3.8430903e-01  -4.8417992e-01   2.3941985e+00   8.2118781e-01   1.4610973e+00   7.4031695e-01   1.0235735e-01  -2.4154071e+00   1.2773597e+00  -3.9360843e-01   1.5476650e+00   6.4641573e-01   9.5956870e-01   6.7454894e-01   9.3986501e-01   1.1935187e+00   1.2793682e+00   1.1286511e+00   4.8590292e-01  -1.6029612e+00   1.1184187e+00  -4.7640691e-01   1.3602129e+00   5.8657439e-01   6.0873028e-01   1.7717333e+00  -1.2437580e-01  -1.9018072e+00   5.5107953e-01  -9.7119383e-01   6.9566568e-01  -2.2703831e-01   2.7566557e-01   8.7222107e-01   1.1426259e+00   2.4071003e+00   8.5304536e-01  -1.4494935e+00   3.3829146e-01  -1.2157322e+00  -2.4901326e-01   6.8702366e-01  -4.1415350e-01   1.4836928e+00   3.2059034e-02  -9.9841766e-01   4.2337113e-01  -1.2581706e+00  -2.7826320e+00  -1.2383732e+00  -4.1765784e+00  -6.5293108e-01  -3.2977635e+00  -6.8836055e-01  -2.9251446e+00  -2.3148021e+00   3.6938857e-01   1.5337223e+00   9.4702776e-01   4.0643664e-01  -2.8414887e+00
   4.1406248e-01  -4.1111424e-01   5.7331685e-01  -1.6643846e+00   8.9853964e-01  -9.9630495e-02   1.3434503e+00   1.6107022e+00  -1.3959525e+00  -7.2311004e-02   3.9765627e-01  -1.4026487e+00   4.9405334e-01  -4.3717726e-01  -1.5805112e-01   2.5490653e+00   6.4375816e-01   1.4000411e+00   7.7768085e-01  -3.6719104e-02  -2.1180504e+00   1.0680330e+00  -5.5809208e-01   1.4268079e+00   5.7926784e-01   8.7137161e-01   6.3544510e-01   9.0878812e-01   1.1355085e+00   1.3145989e+00   1.1633590e+00   2.8731016e-01  -1.7979894e+00   9.2958079e-01  -5.5150547e-01   1.3220772e+00   4.8355989e-01   8.0239026e-01   1.8678181e+00  -3.3291038e-01  -2.0322776e+00   3.5176287e-01  -1.0557573e+00   5.0961725e-01  -2.8092237e-01   2.1583904e-01   8.2112310e-01   1.3397249e+00   2.4738629e+00   8.5921375e-01  -1.4601949e+00   1.2824662e-01  -1.2919717e+00  -1.9355266e-01   7.2274617e-01  -5.4085945e-02   1.6539644e+00  -6.8048676e-02  -9.9115082e-01   2.8530143e-01  -1.2893666e+00  -2.5631728e+00  -1.0273481e+00  -3.8077500e+00  -3.4819146e-01  -2.9790871e+00  -4.4839164e-01  -2.6594591e+00  -2.0918896e+00   1.6233883e-01   1.4382759e+00   9.0770946e-01   5.1826845e-01  -2.6070831e+00
   3.4379271e-01  -4.9732539e-01   3.2557625e-01  -1.7778722e+00   7.7997014e-01  -1.4303031e-01   1.3285319e+00   1.6058780e+00  -1.0825365e+00   1.0577451e-01   2.1760300e-01  -1.4574784e+00   2.6388136e-01  -4.9152020e-01   1.4945017e-01   2.6793880e+00   4.8810673e-01   1.3417005e+00   8.0440512e-01  -1.5972659e-01  -1.7981318e+00   8.6985949e-01  -6.8664864e-01   1.3099994e+00   5.3411242e-01   7.8164318e-01   6.0601989e-01   8.6516616e-01   1.0749463e+00   1.3353155e+00   1.1893962e+00   9.9612683e-02  -1.9589575e+00   7.4100617e-01  -5.9578320e-01   1.2642588e+00   3.8076976e-01   9.8776731e-01   1.9475595e+00  -5.4586068e-01  -2.1256180e+00   1.4087731e-01  -1.1198672e+00   2.9927811e-01  -3.2605448e-01   1.2950534e-01   7.6262978e-01   1.5112646e+00   2.5129356e+00   8.5701701e-01  -1.4549797e+00  -1.0790869e-01  -1.3636325e+00  -1.6511342e-01   7.4247214e-01   3.0065668e-01   1.8116564e+00  -1.8688735e-01  -9.9918654e-01   1.1498448e-01  -1.3277255e+00  -2.3394175e+00  -8.2379022e-01  -3.4243274e+00  -6.2747925e-02  -2.6330643e+00  -2.0548043e-01  -2.3661223e+00  -1.8523440e+00  -2.3815364e-02   1.3570071e+00   8.6038569e-01   6.2837854e-01  -2.3475850e+00
   2.7542882e-01  -5.6446189e-01   8.0911283e-02  -1.8578045e+00   6.5514933e-01  -1.6911943e-01   1.2977600e+00   1.5855491e+00  -7.5225771e-01   2.9286557e-01   1.2487162e-02  -1.5153417e+00   4.9572474e-03  -5.4794628e-01   4.3827616e-01   2.7911897e+00   3.5123690e-01   1.2861846e+00   8.2516413e-01  -2.7092344e-01  -1.4563758e+00   6.8104791e-01  -7.8290225e-01   1.1961305e+00   5.0792103e-01   6.9164341e-01   5.8613460e-01   8.1261801e-01   1.0147310e+00   1.3462371e+00   1.2117733e+00  -8.0094468e-02  -2.0894715e+00   5.5295878e-01  -6.1263824e-01   1.1905926e+00   2.8197481e-01   1.1685946e+00   2.0175553e+00  -7.6456869e-01  -2.1863796e+00  -8.0202173e-02  -1.1660874e+00   6.9633711e-02  -3.6193378e-01   2.1286357e-02   7.0104008e-01   1.6605921e+00   2.5315061e+00   8.3974539e-01  -1.4416432e+00  -3.6904836e-01  -1.4342198e+00  -1.6204698e-01   7.4940824e-01   6.4967214e-01   1.9626575e+00  -3.2765950e-01  -1.0287082e+00  -8.8266086e-02  -1.3771162e+00  -2.1146886e+00  -6.2715334e-01  -3.0304408e+00   2.0501786e-01  -2.2637357e+00   4.1075546e-02  -2.0486900e+00  -1.5973038e+00  -1.9196791e-01   1.2872919e+00   8.0869346e-01   7.4177759e-01  -2.0652740e+00
   2.0400541e-01  -6.1720688e-01  -1.6120587e-01  -1.9083649e+00   5.2648812e-01  -1.7837352e-01   1.2569872e+00   1.5560647e+00  -4.0695424e-01   4.9143999e-01  -2.1887977e-01  -1.5817307e+00  -2.7792982e-01  -6.0707862e-01   7.0882570e-01   2.8900572e+00   2.3012649e-01   1.2335073e+00   8.4401982e-01  -3.7426943e-01  -1.0948568e+00   5.0009685e-01  -8.5092045e-01   1.0842909e+00   4.9722555e-01   6.0279661e-01   5.7523184e-01   7.5481438e-01   9.5731001e-01   1.3517931e+00   1.2346869e+00  -2.5431753e-01  -2.1933957e+00   3.6610713e-01  -6.0608507e-01   1.1053764e+00   1.9043302e-01   1.3478726e+00   2.0835933e+00  -9.8932434e-01  -2.2194098e+00  -3.0927471e-01  -1.1973014e+00  -1.7339075e-01  -3.8842607e-01  -1.0339237e-01   6.4038687e-01   1.7913572e+00   2.5365220e+00   8.0196189e-01  -1.4272617e+00  -6.5275199e-01  -1.5069755e+00  -1.8171168e-01   7.4669825e-01   9.9217581e-01   2.1120573e+00  -4.9239326e-01  -1.0847443e+00  -3.2374746e-01  -1.4409181e+00  -1.8921071e+00  -4.3710650e-01  -2.6305708e+00   4.5684858e-01  -1.8760871e+00   2.9132669e-01  -1.7117466e+00  -1.3287607e+00  -3.4490747e-01   1.2264164e+00   7.5607830e-01   8.6238354e-01  -1.7634852e+00
   1.2532834e-01  -6.5980193e-01  -4.0069815e-01  -1.9339664e+00   3.9669597e-01  -1.7194405e-01   1.2118335e+00   1.5232377e+00  -4.9646239e-02   7.0282218e-01  -4.7608962e-01  -1.6610665e+00  -5.7887634e-01  -6.6949466e-01   9.6186713e-01   2.9809811e+00   1.2187130e-01   1.1835651e+00   8.6424306e-01  -4.7323236e-01  -7.1694985e-01   3.2586879e-01  -8.9503732e-01   9.7378072e-01   4.9825096e-01   5.1659444e-01   5.7235113e-01   6.9528458e-01   9.0458861e-01   1.3559052e+00   1.2613741e+00  -4.2502740e-01  -2.2746902e+00   1.8148172e-01  -5.8059248e-01   1.0131481e+00   1.0879714e-01   1.5277119e+00   2.1504717e+00  -1.2193503e+00  -2.2296913e+00  -5.4341426e-01  -1.2165985e+00  -4.2321476e-01  -4.0575343e-01  -2.3855981e-01   5.8430460e-01   1.9073074e+00   2.5344474e+00   7.3973760e-01  -1.4178588e+00  -9.5538148e-01  -1.5847023e+00  -2.2060647e-01   7.3734472e-01   1.3269839e+00   2.2640078e+00  -6.8184498e-01  -1.1709701e+00  -5.8938023e-01  -1.5218864e+00  -1.6744967e+00  -2.5355705e-01  -2.2293975e+00   6.9455591e-01  -1.4758818e+00   5.4466197e-01  -1.3607431e+00  -1.0495071e+00  -4.8516461e-01   1.1716783e+00   7.0562926e-01   9.9285820e-01  -1.4464983e+00
   3.6155464e-02  -6.9589769e-01  -6.3687747e-01  -1.9390980e+00   2.6862473e-01  -1.5159636e-01   1.1674384e+00   1.4921533e+00   3.1558460e-01   9.2718262e-01  -7.5713187e-01  -1.7565261e+00  -8.9109736e-01  -7.3565906e-01   1.1984510e+00   3.0682448e+00   2.3810091e-02   1.1361276e+00   8.8819969e-01  -5.7063663e-01  -3.2721278e-01   1.5763578e-01  -9.1968196e-01   8.6411506e-01   5.0706166e-01   4.3450022e-01   5.7617224e-01   6.3724906e-01   8.5788107e-01   1.3618159e+00   1.2940366e+00  -5.9356004e-01  -2.3372664e+00   4.1414955e-04  -5.4090774e-01   9.1846478e-01   3.9063560e-02   1.7092439e+00   2.2218855e+00  -1.4528491e+00  -2.2221993e+00  -7.7910775e-01  -1.2271567e+00  -6.7291414e-01  -4.1446369e-01  -3.7797254e-01   5.3592301e-01   2.0120986e+00   2.5310625e+00   6.5080280e-01  -1.4181503e+00  -1.2722258e+00  -1.6696164e+00  -2.7454298e-01   7.2415322e-01   1.6525262e+00   2.4216326e+00  -8.9547437e-01  -1.2895826e+00  -8.8179338e-01  -1.6220415e+00  -1.4643156e+00  -7.6646386e-02  -1.8316524e+00   9.1995341e-01  -1.0694641e+00   7.9983020e-01  -1.0018026e+00  -7.6305472e-01  -6.1489057e-01   1.1204854e+00   6.5994811e-01   1.1345235e+00  -1.1193857e+00
  -6.5680467e-02  -7.2846159e-01  -8.6847475e-01  -1.9281862e+00   1.4511459e-01  -1.1961188e-01   1.1282625e+00   1.4670260e+00   6.8377504e-01   1.1635885e+00  -1.0584822e+00  -1.8699491e+00  -1.2072089e+00  -8.0585834e-01   1.4198201e+00   3.1553635e+00  -6.6373460e-02   1.0908396e+00   9.1730133e-01  -6.6855928e-01   6.8794824e-02  -4.9023256e-03  -9.2921784e-01   7.5502000e-01   5.1971373e-01   3.5786036e-01   5.8508066e-01   5.8348367e-01   8.1790379e-01   1.3719700e+00   1.3338311e+00  -7.6055613e-01  -2.3848653e+00  -1.7553702e-01  -4.9187514e-01   8.2569603e-01  -1.7437749e-02   1.8926000e+00   2.3003799e+00  -1.6871086e+00  -2.2017782e+00  -1.0124212e+00  -1.2321246e+00  -9.1554114e-01  -4.1538325e-01  -5.1538863e-01   4.9778834e-01   2.1091289e+00   2.5313043e+00   5.3460619e-01  -1.4313848e+00  -1.5977049e+00  -1.7632404e+00  -3.3884629e-01   7.0969472e-01   1.9668901e+00   2.5869901e+00  -1.1314922e+00  -1.4412559e+00  -1.1964767e+00  -1.7425933e+00  -1.2636164e+00   9.3278430e-02  -1.4419717e+00   1.1347776e+00  -6.6354146e-01   1.0549898e+00  -6.4149686e-01  -4.7352436e-01  -7.3577126e-01   1.0704432e+00   6.2105552e-01   1.2873587e+00  -7.8783008e-01
  -1.8121023e-01  -7.5974352e-01  -1.0937024e+00  -1.9054733e+00   2.8851456e-02  -7.8660433e-02   1.0979399e+00   1.4511110e+00   1.0493111e+00   1.4101033e+00  -1.3752816e+00  -2.0018290e+00  -1.5195450e+00  -8.8014502e-01   1.6273200e+00   3.2450647e+00  -1.5057505e-01   1.0472343e+00   9.5202225e-01  -7.6827890e-01   4.6474918e-01  -1.6162646e-01  -9.2779947e-01   6.4642286e-01   5.3240632e-01   2.8782576e-01   5.9725207e-01   5.3622174e-01   7.8480821e-01   1.3879529e+00   1.3809233e+00  -9.2594195e-01  -2.4209583e+00  -3.4466860e-01  -4.3825710e-01   7.3884350e-01  -6.0014640e-02   2.0769603e+00   2.3873665e+00  -1.9186538e+00  -2.1730376e+00  -1.2391838e+00  -1.2345112e+00  -1.1444355e+00  -4.0955669e-01  -6.4482856e-01   4.7181445e-01   2.2014040e+00   2.5391535e+00   3.9228117e-01  -1.4592901e+00  -1.9256232e+00  -1.8663443e+00  -4.0857262e-01   6.9628238e-01   2.2678947e+00   2.7610812e+00  -1.3869772e+00  -1.6251733e+00  -1.5279907e+00  -1.8838990e+00  -1.0740314e+00   2.5571164e-01  -1.0647649e+00   1.3405997e+00  -2.6495123e-01   1.3077852e+00  -2.8660518e-01  -1.8550960e-01  -8.4897918e-01   1.0194298e+00   5.9033888e-01   1.4500770e+00  -4.5791349e-01
  -3.1032670e-01  -7.9129917e-01  -1.3103466e+00  -1.8749145e+00  -7.7758822e-02  -3.1651567e-02   1.0791938e+00   1.4466698e+00   1.4061980e+00   1.6639285e+00  -1.7015932e+00  -2.1513849e+00  -1.8204918e+00  -9.5829797e-01   1.8223180e+00   3.3393082e+00  -2.3022265e-01   1.0047549e+00   9.9197715e-01  -8.7027795e-01   8.5384386e-01  -3.1203193e-01  -9.1925097e-01   5.3843563e-01   5.4162400e-01   2.2528773e-01   6.1074870e-01   4.9709534e-01   7.5824755e-01   1.4104865e+00   1.4345988e+00  -1.0889521e+00  -2.4486692e+00  -5.0521917e-01  -3.8456506e-01   6.6139060e-01  -8.8550489e-02   2.2606651e+00   2.4831988e+00  -2.1434393e+00  -2.1402643e+00  -1.4551802e+00  -1.2370832e+00  -1.3535107e+00  -3.9817793e-01  -7.6081217e-01   4.5926302e-01   2.2914412e+00   2.5575761e+00   2.2652125e-01  -1.5021251e+00  -2.2494553e+00  -1.9789346e+00  -4.7873402e-01   6.8595719e-01   2.5531928e+00   2.9439048e+00  -1.6580537e+00  -1.8391338e+00  -1.8702218e+00  -2.0454612e+00  -8.9677573e-01   4.1004607e-01  -7.0409531e-01   1.5387351e+00   1.1957505e-01   1.5554462e+00   5.6135882e-02   9.6081872e-02  -9.5516354e-01   9.6565359e-01   5.6854075e-01   1.6202764e+00  -1.3589052e-01
  -4.5184224e-01  -8.2406342e-01  -1.5158843e+00  -1.8400945e+00  -1.7269286e-01   1.8426545e-02   1.0738061e+00   1.4549860e+00   1.7483548e+00   1.9215817e+00  -2.0307223e+00  -2.3167097e+00  -2.1028239e+00  -1.0398025e+00   2.0061303e+00   3.4393290e+00  -3.0625903e-01   9.6278263e-01   1.0360530e+00  -9.7429573e-01   1.2291003e+00  -4.5528364e-01  -9.0696925e-01   4.3133319e-01   5.4426378e-01   1.7083157e-01   6.2362230e-01   4.6711702e-01   7.3747254e-01   1.4394793e+00   1.4934206e+00  -1.2481922e+00  -2.4707214e+00  -6.5545463e-01  -3.3490628e-01   5.9618986e-01  -1.0341484e-01   2.4413823e+00   2.5872971e+00  -2.3570682e+00  -2.1073538e+00  -1.6563406e+00  -1.2422757e+00  -1.5375009e+00  -3.8251614e-01  -8.5856074e-01   4.6075350e-01   2.3812097e+00   2.5885075e+00   4.1374452e-02  -1.5588354e+00  -2.5626499e+00  -2.1002904e+00  -5.4451835e-01   6.8047876e-01   2.8203937e+00   3.1345514e+00  -1.9401187e+00  -2.0797211e+00  -2.2166668e+00  -2.2259645e+00  -7.3266756e-01   5.5563307e-01  -3.6357897e-01   1.7301582e+00   4.8364371e-01   1.7949056e+00   3.8028071e-01   3.6620394e-01  -1.0544757e+00   9.0769303e-01   5.5578745e-01   1.7946530e+00   1.7204710e-01
  -6.0359973e-01  -8.5846466e-01  -1.7076179e+00  -1.8041629e+00  -2.5438601e-01   6.8669908e-02   1.0826477e+00   1.4764315e+00   2.0699161e+00   2.1791004e+00  -2.3555748e+00  -2.4949767e+00  -2.3600182e+00  -1.1238500e+00   2.1799611e+00   3.5457004e+00  -3.7915314e-01   9.2066818e-01   1.0825854e+00  -1.0794267e+00   1.5836907e+00  -5.9028930e-01  -8.9385522e-01   3.2552683e-01   5.3773987e-01   1.2470990e-01   6.3401657e-01   4.4669997e-01   7.2144740e-01   1.4741263e+00   1.5554223e+00  -1.4017374e+00  -2.4894032e+00  -7.9375023e-01  -2.9285229e-01   5.4538917e-01  -1.0535580e-01   2.6163136e+00   2.6983119e+00  -2.5550269e+00  -2.0777508e+00  -1.8389211e+00  -1.2521171e+00  -1.6921578e+00  -3.6384118e-01  -9.3415678e-01   4.7629982e-01   2.4721113e+00   2.6328872e+00  -1.5802903e-01  -1.6272964e+00  -2.8589331e+00  -2.2290415e+00  -6.0149480e-01   6.8131840e-01   3.0671984e+00   3.3313249e+00  -2.2281040e+00  -2.3425223e+00  -2.5607301e+00  -2.4233471e+00  -5.8216060e-01   6.9183772e-01  -4.6301998e-02   1.9154322e+00   8.2141536e-01   2.0229314e+00   6.7990869e-01   6.1985832e-01  -1.1466271e+00   8.4451573e-01   5.5165380e-01   1.9692641e+00   4.6000307e-01
  -7.6263118e-01  -8.9456826e-01  -1.8828249e+00  -1.7697890e+00  -3.2178041e-01   1.1641431e-01   1.1057517e+00   1.5105729e+00   2.3655207e+00   2.4322579e+00  -2.6690319e+00  -2.6826911e+00  -2.5865319e+00  -1.2093587e+00   2.3448493e+00   3.6584070e+00  -4.4893849e-01   8.7776488e-01   1.1295633e+00  -1.1842558e+00   1.9112509e+00  -7.1578616e-01  -8.8227343e-01   2.2153455e-01   5.2006215e-01   8.6836643e-02   6.4026350e-01   4.3571198e-01   7.0897717e-01   1.5130473e+00   1.6183213e+00  -1.5472639e+00  -2.5065558e+00  -9.1866511e-01  -2.6133340e-01   5.1039714e-01  -9.5384092e-02   2.7824259e+00   2.8143136e+00  -2.7329264e+00  -2.0544047e+00  -1.9996659e+00  -1.2681699e+00  -1.8143903e+00  -3.4335071e-01  -9.8465669e-01   5.0537145e-01   2.5649915e+00   2.6907303e+00  -3.6579838e-01  -1.7046251e+00  -3.1325924e+00  -2.3632777e+00  -6.4579618e-01   6.8965245e-01   3.2915335e+00   3.5318887e+00  -2.5167537e+00  -2.6223772e+00  -2.8960140e+00  -2.6349058e+00  -4.4538468e-01   8.1808520e-01   2.4524048e-01   2.0946627e+00   1.1277955e+00   2.2362649e+00   9.4983310e-01   8.5228282e-01  -1.2309748e+00   7.7547974e-01   5.5525738e-01   2.1398210e+00   7.2259504e-01
  -9.2535532e-01  -9.3223257e-01  -2.0389096e+00  -1.7391336e+00  -3.7434448e-01   1.5937369e-01   1.1424277e+00   1.5563100e+00   2.6305704e+00   2.6767831e+00  -2.9643140e+00  -2.8759627e+00  -2.7780218e+00  -1.2950064e+00   2.5016296e+00   3.7769227e+00  -5.1527567e-01   8.3346146e-01   1.1748491e+00  -1.2870207e+00   2.2061665e+00  -8.3043582e-01  -8.7403942e-01   1.1994856e-01   4.8988452e-01   5.6802500e-02   6.4096766e-01   4.3355691e-01   6.9883662e-01   1.5544561e+00   1.6797401e+00  -1.6822042e+00  -2.5235769e+00  -1.0290062e+00  -2.4256156e-01   4.9188512e-01  -7.4658278e-02   2.9366887e+00   2.9329944e+00  -2.8867337e+00  -2.0397308e+00  -2.1359429e+00  -1.2914867e+00  -1.9023403e+00  -3.2210327e-01  -1.0081529e+00   5.4697483e-01   2.6601782e+00   2.7612343e+00  -5.7563216e-01  -1.7875304e+00  -3.3787226e+00  -2.5006818e+00  -6.7426974e-01   7.0635771e-01   3.4916737e+00   3.7334266e+00  -2.8008980e+00  -2.9136452e+00  -3.2165856e+00  -2.8574199e+00  -3.2219303e-01   9.3389606e-01   5.0918131e-01   2.2674814e+00   1.3985896e+00   2.4317630e+00   1.1857736e+00   1.0591337e+00  -1.3066271e+00   7.0031690e-01   5.6537526e-01   2.3019946e+00   9.5514839e-01
  -1.0878028e+00  -9.7126425e-01  -2.1735539e+00  -1.7138395e+00  -4.1206525e-01   1.9575458e-01   1.1913980e+00   1.6120361e+00   2.8614388e+00   2.9085692e+00  -3.2353131e+00  -3.0707797e+00  -2.9314977e+00  -1.3792753e+00   2.6508983e+00   3.9002889e+00  -5.7753486e-01   7.8721141e-01   1.2163964e+00  -1.3857850e+00   2.4638143e+00  -9.3292345e-01  -8.7043400e-01   2.1401221e-02   4.4652151e-01   3.3909256e-02   6.3507425e-01   4.3927663e-01   6.8989216e-01   1.5963425e+00   1.7374169e+00  -1.8039173e+00  -2.5414404e+00  -1.1238812e+00  -2.3798473e-01   4.8982166e-01  -4.4379999e-02   3.0762964e+00   3.0518699e+00  -3.0129875e+00  -2.0355796e+00  -2.2458483e+00  -1.3225823e+00  -1.9553957e+00  -3.0095831e-01  -1.0037879e+00   5.9975075e-01   2.7575401e+00   2.8429144e+00  -7.8117711e-01  -1.8726732e+00  -3.5934216e+00  -2.6386716e+00  -6.8459041e-01   7.3201113e-01   3.6663397e+00   3.9328035e+00  -3.0757043e+00  -3.2104675e+00  -3.5172011e+00  -3.0872912e+00  -2.1221430e-01   1.0389131e+00   7.4429153e-01   2.4330621e+00   1.6306182e+00   2.6065324e+00   1.3844860e+00   1.2366528e+00  -1.3725627e+00   6.1910092e-01   5.8057331e-01   2.4517096e+00   1.1538569e+00
  -1.2458585e+00  -1.0115559e+00  -2.2848554e+00  -1.6950395e+00  -4.3541617e-01   2.2434025e-01   1.2509465e+00   1.6758117e+00   3.0556163e+00   3.1238553e+00  -3.4768749e+00  -3.2632637e+00  -3.0453947e+00  -1.4605002e+00   2.7929887e+00   4.0271928e+00  -6.3489355e-01   7.3855918e-01   1.2524495e+00  -1.4786179e+00   2.6807413e+00  -1.0220559e+00  -8.7224103e-01  -7.3469437e-02   3.8993396e-01   1.7221087e-02   6.2191658e-01   4.5166396e-01   6.8120794e-01   1.6366561e+00   1.7893959e+00  -1.9098671e+00  -2.5607302e+00  -1.2027369e+00  -2.4827241e-01   5.0353520e-01  -5.7055118e-03   3.1988613e+00   3.1684670e+00  -3.1089864e+00  -2.0432141e+00  -2.3282774e+00  -1.3614216e+00  -1.9741429e+00  -2.8052569e-01  -9.7171987e-01   6.6208344e-01   2.8565528e+00   2.9337570e+00  -9.7637529e-01  -1.9570048e+00  -3.7739222e+00  -2.7745447e+00  -6.7533160e-01   7.6689671e-01   3.8147597e+00   4.1267283e+00  -3.3368852e+00  -3.5070112e+00  -3.7934778e+00  -3.3206837e+00  -1.1490584e-01   1.1329219e+00   9.4996356e-01   2.5901725e+00   1.8217807e+00   2.7580530e+00   1.5438409e+00   1.3818128e+00  -1.4277569e+00   5.3220205e-01   5.9933858e-01   2.5854110e+00   1.3159023e+00
  -1.3955070e+00  -1.0531964e+00  -2.3714497e+00  -1.6833823e+00  -4.4530471e-01   2.4454150e-01   1.3190689e+00   1.7455375e+00   3.2117844e+00   3.3193827e+00  -3.6850159e+00  -3.4498846e+00  -3.1195698e+00  -1.5369167e+00   2.9279540e+00   4.1560507e+00  -6.8644484e-01   6.8715987e-01   1.2817094e+00  -1.5637605e+00   2.8547766e+00  -1.0968562e+00  -8.7980660e-01  -1.6405482e-01   3.2068429e-01   5.6276729e-03   6.0124169e-01   4.6937779e-01   6.7212878e-01   1.6734768e+00   1.8341824e+00  -1.9977980e+00  -2.5816867e+00  -1.2653856e+00  -2.7333327e-01   5.3179816e-01   4.0322568e-02   3.3025615e+00   3.2804885e+00  -3.1729395e+00  -2.0632913e+00  -2.3829560e+00  -1.4074235e+00  -1.9602643e+00  -2.6112517e-01  -9.1305085e-01   7.3221598e-01   2.9563689e+00   3.0313821e+00  -1.1557841e+00  -2.0380559e+00  -3.9186587e+00  -2.9056125e+00  -6.4599206e-01   8.1102447e-01   3.9366908e+00   4.3119044e+00  -3.5808551e+00  -3.7976789e+00  -4.0420065e+00  -3.5536559e+00  -2.9606823e-02   1.2158687e+00   1.1261669e+00   2.7372549e+00   1.9710751e+00   2.8842816e+00   1.6628509e+00   1.4924318e+00  -1.4713076e+00   4.4023017e-01   6.2020467e-01   2.7002845e+00   1.4395281e+00
  -1.5330690e+00  -1.0965433e+00  -2.4326074e+00  -1.6790728e+00  -4.4300400e-01   2.5641234e-01   1.3936103e+00   1.8191207e+00   3.3298152e+00   3.4925087e+00  -3.8570671e+00  -3.6276226e+00  -3.1552226e+00  -1.6067025e+00   3.0555587e+00   4.2850903e+00  -7.3131065e-01   6.3279344e-01   1.3034573e+00  -1.6397738e+00   2.9850708e+00  -1.1566498e+00  -8.9311497e-01  -2.4981005e-01   2.3986562e-01  -2.0855461e-03   5.7321276e-01   4.9105223e-01   6.6233696e-01   1.7051634e+00   1.8708572e+00  -2.0658988e+00  -2.6042614e+00  -1.3120166e+00  -3.1236230e-01   5.7292791e-01   9.2822602e-02   3.3862355e+00   3.3859466e+00  -3.2040746e+00  -2.0958533e+00  -2.4104373e+00  -1.4594776e+00  -1.9163926e+00  -2.4275656e-01  -8.2971971e-01   8.0836715e-01   3.0558844e+00   3.1332167e+00  -1.3148524e+00  -2.1141502e+00  -4.0272629e+00  -3.0293118e+00  -5.9697835e-01   8.6416228e-01   4.0323985e+00   4.4851668e+00  -3.8048219e+00  -4.0772788e+00  -4.2603948e+00  -3.7822718e+00   4.4413245e-02   1.2878786e+00   1.2733818e+00   2.8725336e+00   2.0785680e+00   2.9837335e+00   1.7416497e+00   1.5672546e+00  -1.5025533e+00   3.4396972e-01   6.4186169e-01   2.7944186e+00   1.5240670e+00
  -1.6554150e+00  -1.1422533e+00  -2.4683036e+00  -1.6819314e+00  -4.3007432e-01   2.6063241e-01   1.4723845e+00   1.8946219e+00   3.4107009e+00   3.6412764e+00  -3.9917413e+00  -3.7940666e+00  -3.1547531e+00  -1.6680104e+00   3.1752804e+00   4.4124356e+00  -7.6875435e-01   5.7537194e-01   1.3176251e+00  -1.7056605e+00   3.0720621e+00  -1.2011410e+00  -9.1187678e-01  -3.3028753e-01   1.4900924e-01  -7.1653000e-03   5.3839012e-01   5.1539351e-01   6.5187915e-01   1.7304682e+00   1.8991425e+00  -2.1129481e+00  -2.6281814e+00  -1.3431964e+00  -3.6391579e-01   6.2489791e-01   1.5110146e-01   3.4494196e+00   3.4832576e+00  -3.2026974e+00  -2.1403307e+00  -2.4120587e+00  -1.5159790e+00  -1.8459330e+00  -2.2508056e-01  -7.2437285e-01   8.8884457e-01   3.1537970e+00   3.2366587e+00  -1.4501412e+00  -2.1845321e+00  -4.1004991e+00  -3.1432914e+00  -5.2954553e-01   9.2588307e-01   4.1025959e+00   4.6435991e+00  -4.0068153e+00  -4.3411440e+00  -4.4472508e+00  -4.0026893e+00   1.0791296e-01   1.3492731e+00   1.3925157e+00   2.9941402e+00   2.1453236e+00   3.0555337e+00   1.7814212e+00   1.6059945e+00  -1.5211804e+00   2.4430904e-01   6.6324516e-01   2.8669001e+00   1.5699201e+00
  -1.7601453e+00  -1.1912690e+00  -2.4792572e+00  -1.6914641e+00  -4.0828018e-01   2.5845779e-01   1.5532724e+00   1.9703778e+00   3.4564198e+00   3.7644423e+00  -4.0891234e+00  -3.9474467e+00  -3.1215659e+00  -1.7189918e+00   3.2863203e+00   4.5361904e+00  -7.9828648e-01   5.1494087e-01   1.3248123e+00  -1.7609507e+00   3.1173800e+00  -1.2304759e+00  -9.3562500e-01  -4.0516843e-01   4.9976196e-02  -1.0822337e-02   4.9769177e-01   5.4125817e-01   6.4116372e-01   1.7486148e+00   1.9194176e+00  -2.1384307e+00  -2.6530169e+00  -1.3598584e+00  -4.2600946e-01   6.8545349e-01   2.1466474e-01   3.4923285e+00   3.5712973e+00  -3.1702000e+00  -2.1955594e+00  -2.3898750e+00  -1.5748751e+00  -1.7528677e+00  -2.0741142e-01  -6.0022001e-01   9.7214736e-01   3.2486554e+00   3.3392276e+00  -1.5594779e+00  -2.2493945e+00  -4.1401449e+00  -3.2454613e+00  -4.4570147e-01   9.9562223e-01   4.1483496e+00   4.7846283e+00  -4.1856543e+00  -4.5852004e+00  -4.6021110e+00  -4.2112175e+00   1.6164757e-01   1.4005903e+00   1.4848123e+00   3.1002463e+00   2.1732987e+00   3.0994405e+00   1.7842912e+00   1.6093351e+00  -1.5273113e+00   1.4216757e-01   6.8359782e-01   2.9178385e+00   1.5784937e+00
  -1.8457263e+00  -1.2447637e+00  -2.4669364e+00  -1.7069433e+00  -3.7950723e-01   2.5164462e-01   1.6342916e+00   2.0450896e+00   3.4697549e+00   3.8614594e+00  -4.1505845e+00  -4.0866001e+00  -3.0598429e+00  -1.7578114e+00   3.3876282e+00   4.6545169e+00  -8.1975721e-01   4.5167453e-01   1.3262481e+00  -1.8057509e+00   3.1236929e+00  -1.2452879e+00  -9.6381079e-01  -4.7429107e-01  -5.5160106e-02  -1.4171165e-02   4.5233710e-01   5.6770970e-01   6.3093074e-01   1.7593344e+00   1.9326866e+00  -2.1426214e+00  -2.6782525e+00  -1.3632814e+00  -4.9623530e-01   7.5222666e-01   2.8321306e-01   3.5157880e+00   3.6494123e+00  -3.1090155e+00  -2.2598203e+00  -2.3465555e+00  -1.6337279e+00  -1.6415560e+00  -1.8872173e-01  -4.6088480e-01   1.0570530e+00   3.3389003e+00   3.4386985e+00  -1.6420370e+00  -2.3098095e+00  -4.1488293e+00  -3.3340073e+00  -3.4808044e-01   1.0727436e+00   4.1709682e+00   4.9060938e+00  -4.3408593e+00  -4.8059877e+00  -4.7253211e+00  -4.4043482e+00   2.0634901e-01   1.4425995e+00   1.5517599e+00   3.1891917e+00   2.1652102e+00   3.1158334e+00   1.7531863e+00   1.5788905e+00  -1.5215680e+00   3.8425568e-02   7.0250280e-01   2.9483225e+00   1.5520951e+00
  -1.9115728e+00  -1.3040497e+00  -2.4335322e+00  -1.7274951e+00  -3.4568389e-01   2.4235002e-01   1.7136448e+00   2.1178754e+00   3.4540778e+00   3.9324198e+00  -4.1786351e+00  -4.2108783e+00  -2.9742922e+00  -1.7826555e+00   3.4779397e+00   4.7657028e+00  -8.3342923e-01   3.8586680e-01   1.3237048e+00  -1.8407509e+00   3.0945135e+00  -1.2467237e+00  -9.9589505e-01  -5.3767391e-01  -1.6423287e-01  -1.8181524e-02   4.0377776e-01   5.9405170e-01   6.2219719e-01   1.7628636e+00   1.9405009e+00  -2.1266267e+00  -2.7033543e+00  -1.3550597e+00  -5.7189031e-01   8.2284467e-01   3.5662667e-01   3.5211261e+00   3.7173942e+00  -3.0225233e+00  -2.3308999e+00  -2.2852687e+00  -1.6897894e+00  -1.5165399e+00  -1.6766195e-01  -3.1025733e-01   1.1426829e+00   3.4228979e+00   3.5332037e+00  -1.6983437e+00  -2.3675680e+00  -4.1298403e+00  -3.4073691e+00  -2.3979427e-01   1.1566058e+00   4.1718798e+00   5.0062881e+00  -4.4725251e+00  -5.0006360e+00  -4.8178868e+00  -4.5787629e+00   2.4271726e-01   1.4763108e+00   1.5950093e+00   3.2596019e+00   2.1243852e+00   3.1056739e+00   1.6916690e+00   1.5171279e+00  -1.5051079e+00  -6.6139526e-02   7.1988754e-01   2.9603115e+00   1.4937977e+00
  -1.9580727e+00  -1.3704602e+00  -2.3818988e+00  -1.7521836e+00  -3.0871023e-01   2.3301520e-01   1.7897440e+00   2.1882819e+00   3.4131177e+00   3.9779676e+00  -4.1767160e+00  -4.3200118e+00  -2.8698927e+00  -1.7917408e+00   3.5558251e+00   4.8682135e+00  -8.4002475e-01   3.1791820e-01   1.3193694e+00  -1.8671895e+00   3.0339757e+00  -1.2364462e+00  -1.0314273e+00  -5.9553150e-01  -2.7509571e-01  -2.3643830e-02   3.5361942e-01   6.1983748e-01   6.1618247e-01   1.7599037e+00   1.9448423e+00  -2.0923842e+00  -2.7278315e+00  -1.3370629e+00  -6.5011142e-01   8.9502730e-01   4.3494066e-01   3.5100380e+00   3.7754146e+00  -2.9149064e+00  -2.4061791e+00  -2.2095443e+00  -1.7400906e+00  -1.3823658e+00  -1.4259622e-01  -1.5235470e-01   1.2285389e+00   3.4989706e+00   3.6213020e+00  -1.7301978e+00  -2.4249431e+00  -4.0869171e+00  -3.4641904e+00  -1.2426964e-01   1.2466210e+00   4.1525162e+00   5.0839685e+00  -4.5811669e+00  -5.1668111e+00  -4.8813034e+00  -4.7313258e+00   2.7142133e-01   1.5029741e+00   1.6163028e+00   3.3104800e+00   2.0546027e+00   3.0704342e+00   1.6037587e+00   1.4272531e+00  -1.4796276e+00  -1.7090515e-01   7.3599949e-01   2.9564708e+00   1.4072799e+00
  -1.9865496e+00  -1.4452124e+00  -2.3154628e+00  -1.7800877e+00  -2.7039613e-01   2.2623680e-01   1.8612182e+00   2.2562594e+00   3.3507302e+00   3.9991820e+00  -4.1489489e+00  -4.4139431e+00  -2.7516387e+00  -1.7833254e+00   3.6197529e+00   4.9607232e+00  -8.4074118e-01   2.4832014e-01   1.3156860e+00  -1.8867795e+00   2.9465971e+00  -1.2166097e+00  -1.0701044e+00  -6.4828130e-01  -3.8572391e-01  -3.1149767e-02   3.0353920e-01   6.4485798e-01   6.1421875e-01   1.7515496e+00   1.9479784e+00  -2.0426135e+00  -2.7512853e+00  -1.3113866e+00  -7.2800740e-01   9.6666942e-01   5.1831190e-01   3.4844372e+00   3.8239353e+00  -2.7909689e+00  -2.4827430e+00  -2.1231282e+00  -1.7815409e+00  -1.2434256e+00  -1.1165671e-01   8.8079945e-03   1.3145109e+00   3.5654271e+00   3.7020085e+00  -1.7405250e+00  -2.4843986e+00  -4.0240343e+00  -3.5032494e+00  -5.0800516e-03   1.3423007e+00   4.1142137e+00   5.1383445e+00  -4.6675513e+00  -5.3026354e+00  -4.9173844e+00  -4.8590710e+00   2.9310785e-01   1.5240643e+00   1.6174215e+00   3.3412702e+00   1.9599321e+00   3.0120068e+00   1.4937463e+00   1.3130679e+00  -1.4473292e+00  -2.7543985e-01   7.5135819e-01   2.9399664e+00   1.2966485e+00
  -1.9991650e+00  -1.5292674e+00  -2.2381044e+00  -1.8103634e+00  -2.3240974e-01   2.2463198e-01   1.9269058e+00   2.3220989e+00   3.2706775e+00   3.9974476e+00  -4.0998581e+00  -4.4926508e+00  -2.6243003e+00  -1.7557335e+00   3.6681608e+00   5.0421220e+00  -8.3723270e-01   1.7763693e-01   1.3151761e+00  -1.9015969e+00   2.8370389e+00  -1.1898105e+00  -1.1118065e+00  -6.9653886e-01  -4.9429767e-01  -4.1087737e-02   2.5520284e-01   6.6911055e-01   6.1765225e-01   1.7391927e+00   1.9522965e+00  -1.9807228e+00  -2.7734412e+00  -1.2802940e+00  -8.0278247e-01   1.0359055e+00   6.0697801e-01   3.4463045e+00   3.8635956e+00  -2.6559235e+00  -2.5575098e+00  -2.0298308e+00  -1.8110375e+00  -1.1038197e+00  -7.2818129e-02   1.6933329e-01   1.4008489e+00   3.6205942e+00   3.7747871e+00  -1.7331587e+00  -2.5482720e+00  -3.9451932e+00  -3.5233842e+00   1.1421845e-01   1.4432799e+00   4.0581376e+00   5.1690394e+00  -4.7325338e+00  -5.4066061e+00  -4.9280981e+00  -4.9591979e+00   3.0841378e-01   1.5412492e+00   1.6001458e+00   3.3518847e+00   1.8445751e+00   2.9325923e+00   1.3660120e+00   1.1788026e+00  -1.4108527e+00  -3.7951987e-01   7.6668639e-01   2.9142281e+00   1.1662535e+00
  -1.9987627e+00  -1.6231974e+00  -2.1540135e+00  -1.8422814e+00  -1.9623601e-01   2.3070246e-01   1.9858405e+00   2.3863400e+00   3.1764397e+00   3.9743177e+00  -4.0340799e+00  -4.5559844e+00  -2.4922079e+00  -1.7073931e+00   3.6995355e+00   5.1115033e+00  -8.3155566e-01   1.0648656e-01   1.3202552e+00  -1.9139403e+00   2.7098803e+00  -1.1590071e+00  -1.1566032e+00  -7.4110115e-01  -5.9926271e-01  -5.3652044e-02   2.1018612e-01   6.9275230e-01   6.2774038e-01   1.7244070e+00   1.9601319e+00  -1.9106704e+00  -2.7941621e+00  -1.2461475e+00  -8.7184298e-01   1.1011559e+00   7.0120871e-01   3.3975500e+00   3.8950921e+00  -2.5151568e+00  -2.6273659e+00  -1.9333794e+00  -1.8255820e+00  -9.6724367e-01  -2.3991670e-02   3.2554457e-01   1.4881026e+00   3.6628558e+00   3.8395053e+00  -1.7125684e+00  -2.6184600e+00  -3.8542274e+00  -3.5234250e+00   2.3023997e-01   1.5493158e+00   3.9852404e+00   5.1760313e+00  -4.7769097e+00  -5.4775156e+00  -4.9154261e+00  -5.0290850e+00   3.1798178e-01   1.5563396e+00   1.5662319e+00   3.3426966e+00   1.7127201e+00   2.8345794e+00   1.2248533e+00   1.0289363e+00  -1.3731723e+00  -4.8312438e-01   7.8282690e-01   2.8827034e+00   1.0205049e+00
  -1.9886658e+00  -1.7270727e+00  -2.0675265e+00  -1.8752412e+00  -1.6314579e-01   2.4670394e-01   2.0372310e+00   2.4496565e+00   3.0710619e+00   3.9313798e+00  -3.9560830e+00  -4.6035237e+00  -2.3590669e+00  -1.6368959e+00   3.7124949e+00   5.1681304e+00  -8.2607875e-01   3.5520514e-02   1.3330527e+00  -1.9261701e+00   2.5694147e+00  -1.1274150e+00  -1.2047293e+00  -7.8291599e-01  -6.9936548e-01  -6.8864385e-02   1.6990354e-01   7.1604266e-01   6.4555033e-01   1.7088248e+00   1.9735984e+00  -1.8367905e+00  -2.8134389e+00  -1.2113324e+00  -9.3288300e-01   1.1611524e+00   8.0124881e-01   3.3398941e+00   3.9190569e+00  -2.3739884e+00  -2.6892995e+00  -1.8372715e+00  -1.8223995e+00  -8.3689646e-01   3.6862781e-02   4.7407581e-01   1.5770305e+00   3.6906953e+00   3.8963571e+00  -1.6835448e+00  -2.6961407e+00  -3.7546329e+00  -3.5021503e+00   3.3990305e-01   1.6602593e+00   3.8962527e+00   5.1595822e+00  -4.8012948e+00  -5.5143942e+00  -4.8812499e+00  -5.0663294e+00   3.2247623e-01   1.5712209e+00   1.5173973e+00   3.3144985e+00   1.5684095e+00   2.7204202e+00   1.0743312e+00   8.6800899e-01  -1.3374639e+00  -5.8640830e-01   8.0065139e-01   2.8486162e+00   8.6370023e-01
  -1.9724358e+00  -1.8403771e+00  -1.9829483e+00  -1.9087538e+00  -1.3417456e-01   2.7452543e-01   2.0804413e+00   2.5127290e+00   2.9570470e+00   3.8701401e+00  -3.8699123e+00  -4.6344819e+00  -2.2278180e+00  -1.5430729e+00   3.7058721e+00   5.2113896e+00  -8.2336220e-01  -3.4597669e-02   1.3552511e+00  -1.9405355e+00   2.4194832e+00  -1.0983778e+00  -1.2565331e+00  -8.2304010e-01  -7.9366300e-01  -8.6604450e-02   1.3554713e-01   7.3927930e-01   6.7186460e-01   1.6940145e+00   1.9944355e+00  -1.7635879e+00  -2.8313598e+00  -1.1781740e+00  -9.8394516e-01   1.2149468e+00   9.0725395e-01   3.2747775e+00   3.9359494e+00  -2.2374320e+00  -2.7405157e+00  -1.7446445e+00  -1.7990559e+00  -7.1541026e-01   1.1161086e-01   6.1194864e-01   1.6684840e+00   3.7027469e+00   3.9457608e+00  -1.6508646e+00  -2.7815532e+00  -3.6494288e+00  -3.4582738e+00   4.4054142e-01   1.7760003e+00   3.7917092e+00   5.1201597e+00  -4.8060422e+00  -5.5164775e+00  -4.8272733e+00  -5.0688157e+00   3.2259890e-01   1.5877686e+00   1.4553181e+00   3.2684365e+00   1.4154292e+00   2.5925131e+00   9.1814187e-01   7.0044216e-01  -1.3069468e+00  -6.8965432e-01   8.2096609e-01   2.8147457e+00   6.9987199e-01
  -1.9536116e+00  -1.9619580e+00  -1.9043675e+00  -1.9424017e+00  -1.1011124e-01   3.1558388e-01   2.1149694e+00   2.5761141e+00   2.8362984e+00   3.7919237e+00  -3.7789770e+00  -4.6476573e+00  -2.1005515e+00  -1.4250905e+00   3.6787931e+00   5.2407328e+00  -8.2601219e-01  -1.0321403e-01   1.3879501e+00  -1.9590050e+00   2.2633501e+00  -1.0752194e+00  -1.3123992e+00  -8.6258447e-01  -8.8150817e-01  -1.0664779e-01   1.0803699e-01   7.6273233e-01   7.0709813e-01   1.6813624e+00   2.0238782e+00  -1.6955143e+00  -2.8480614e+00  -1.1488514e+00  -1.0234556e+00   1.2619008e+00   1.0192189e+00   3.2033037e+00   3.9459678e+00  -2.1099762e+00  -2.7785288e+00  -1.6581614e+00  -1.7535702e+00  -6.0480416e-01   2.0180994e-01   7.3663545e-01   1.7632729e+00   3.6978470e+00   3.9882390e+00  -1.6189507e+00  -2.8738617e+00  -3.5410589e+00  -3.3904735e+00   5.2998817e-01   1.8963896e+00   3.6720025e+00   5.0583583e+00  -4.7912000e+00  -5.4832061e+00  -4.7549799e+00  -5.0348137e+00   3.1910366e-01   1.6077517e+00   1.3816298e+00   3.2059235e+00   1.2572216e+00   2.4530982e+00   7.5951874e-01   5.3037155e-01  -1.2847106e+00  -7.9320759e-01   8.4442103e-01   2.7832459e+00   5.3266042e-01
  -1.9354447e+00  -2.0900146e+00  -1.8354739e+00  -1.9757765e+00  -9.1496704e-02   3.7073766e-01   2.1404296e+00   2.6401199e+00   2.7101127e+00   3.6978098e+00  -3.6858955e+00  -4.6414393e+00  -1.9784819e+00  -1.2825552e+00   3.6307472e+00   5.2556201e+00  -8.3651866e-01  -1.6970641e-01   1.4315666e+00  -1.9831070e+00   2.1036293e+00  -1.0610845e+00  -1.3726550e+00  -9.0265209e-01  -9.6251447e-01  -1.2870700e-01   8.7984556e-02   7.8658055e-01   7.5123077e-01   1.6719694e+00   2.0625583e+00  -1.6367360e+00  -2.8636645e+00  -1.1253109e+00  -1.0502344e+00   1.3016600e+00   1.1369021e+00   3.1262151e+00   3.9489862e+00  -1.9953910e+00  -2.8012229e+00  -1.5799200e+00  -1.6845134e+00  -5.0646002e-01   3.0857559e-01   8.4610789e-01   1.8620221e+00   3.6750900e+00   4.0242936e+00  -1.5915562e+00  -2.9711112e+00  -3.4313329e+00  -3.2974604e+00   6.0663192e-01   2.0211452e+00   3.5374602e+00   4.9748293e+00  -4.7565158e+00  -5.4142588e+00  -4.6656269e+00  -4.9630989e+00   3.1280892e-01   1.6327280e+00   1.2979344e+00   3.1285440e+00   1.0968274e+00   2.3041727e+00   6.0117136e-01   3.6150559e-01  -1.2735369e+00  -8.9739812e-01   8.7142842e-01   2.7555119e+00   3.6522244e-01
  -1.9206500e+00  -2.2221200e+00  -1.7793839e+00  -2.0084028e+00  -7.8632123e-02   4.4022278e-01   2.1565371e+00   2.7046974e+00   2.5792258e+00   3.5885961e+00  -3.5924048e+00  -4.6138632e+00  -1.8619891e+00  -1.1156199e+00   3.5616455e+00   5.2554672e+00  -8.5708614e-01  -2.3350688e-01   1.4857750e+00  -2.0137944e+00   1.9422628e+00  -1.0587729e+00  -1.4374659e+00  -9.4426956e-01  -1.0365052e+00  -1.5247412e-01   7.5668678e-02   8.1085340e-01   8.0375932e-01   1.6665670e+00   2.1104434e+00  -1.5909069e+00  -2.8782012e+00  -1.1091826e+00  -1.0634856e+00   1.3341153e+00   1.2597491e+00   3.0439041e+00   3.9445231e+00  -1.8965702e+00  -2.8068776e+00  -1.5113885e+00  -1.5910902e+00  -4.2112352e-01   4.3245638e-01   9.3886797e-01   1.9650314e+00   3.6338787e+00   4.0542815e+00  -1.5714886e+00  -3.0702784e+00  -3.3214121e+00  -3.1780875e+00   6.6944454e-01   2.1497512e+00   3.3884406e+00   4.8702233e+00  -4.7014792e+00  -5.3096101e+00  -4.5602677e+00  -4.8530834e+00   3.0460621e-01   1.6639421e+00   1.2058117e+00   3.0379598e+00   9.3685917e-01   2.1474338e+00   4.4526206e-01   1.9701547e-01  -1.2757236e+00  -1.0024574e+00   9.0209375e-01   2.7321069e+00   2.0017637e-01
  -1.9111945e+00  -2.3552820e+00  -1.7384881e+00  -2.0396611e+00  -7.1597371e-02   5.2361441e-01   2.1630918e+00   2.7693523e+00   2.4439009e+00   3.4648021e+00  -3.4993400e+00  -4.5627114e+00  -1.7507204e+00  -9.2508405e-01   3.4718622e+00   5.2396005e+00  -8.8946915e-01  -2.9412371e-01   1.5494898e+00  -2.0513436e+00   1.7805524e+00  -1.0705797e+00  -1.5067343e+00  -9.8831791e-01  -1.1034535e+00  -1.7766094e-01   7.1024124e-02   8.3538258e-01   8.6367101e-01   1.6654563e+00   2.1668118e+00  -1.5609597e+00  -2.8915421e+00  -1.1017082e+00  -1.0627709e+00   1.3593494e+00   1.3868207e+00   2.9564527e+00   3.9317416e+00  -1.8154184e+00  -2.7941657e+00  -1.4533737e+00  -1.4731990e+00  -3.4893036e-01   5.7332641e-01   1.0139608e+00   2.0721465e+00   3.5739697e+00   4.0783022e+00  -1.5604044e+00  -3.1674100e+00  -3.2118396e+00  -3.0314866e+00   7.1798158e-01   2.2813591e+00   3.2254318e+00   4.7451523e+00  -4.6254045e+00  -5.1696097e+00  -4.4398033e+00  -4.7049443e+00   2.9546273e-01   1.7022306e+00   1.1068348e+00   2.9358219e+00   7.7950364e-01   1.9842505e+00   2.9342118e-01   3.9463286e-02  -1.2929268e+00  -1.1084365e+00   9.3616384e-01   2.7127503e+00   3.9587680e-02
  -1.9081384e+00  -2.4860307e+00  -1.7143280e+00  -2.0687148e+00  -7.0279375e-02   6.1981519e-01   2.1599670e+00   2.8330887e+00   2.3040575e+00   3.3267058e+00  -3.4066762e+00  -4.4856473e+00  -1.6437454e+00  -7.1247289e-01   3.3622581e+00   5.2072304e+00  -9.3482284e-01  -3.5116235e-01   1.6208926e+00  -2.0952927e+00   1.6192405e+00  -1.0981485e+00  -1.5800070e+00  -1.0354679e+00  -1.1634199e+00  -2.0403544e-01   7.3641799e-02   8.5976537e-01   9.2944088e-01   1.6684744e+00   2.2302688e+00  -1.5489289e+00  -2.9033271e+00  -1.1036824e+00  -1.0479739e+00   1.3775745e+00   1.5167346e+00   2.8636995e+00   3.9094857e+00  -1.7527858e+00  -2.7621235e+00  -1.4060220e+00  -1.3314651e+00  -2.8945861e-01   7.3030379e-01   1.0709656e+00   2.1826545e+00   3.4955057e+00   4.0961073e+00  -1.5586850e+00  -3.2578350e+00  -3.1026091e+00  -2.8572220e+00   7.5235733e-01   2.4147035e+00   3.0491508e+00   4.6001748e+00  -4.5275413e+00  -4.9950673e+00  -4.3050500e+00  -4.5197360e+00   2.8641599e-01   1.7479473e+00   1.0025872e+00   2.8236986e+00   6.2655523e-01   1.8156677e+00   1.4679869e-01  -1.0922847e-01  -1.3260284e+00  -1.2151343e+00   9.7299471e-01   2.6963681e+00  -1.1500663e-01
  -1.9115458e+00  -2.6105357e+00  -1.7075117e+00  -2.0944543e+00  -7.4409674e-02   7.2707176e-01   2.1470980e+00   2.8943870e+00   2.1594278e+00   3.1744151e+00  -3.3136328e+00  -4.3803749e+00  -1.5397501e+00  -4.8008960e-01   3.2341840e+00   5.1574411e+00  -9.9357986e-01  -4.0434447e-01   1.6975019e+00  -2.1444276e+00   1.4586333e+00  -1.1423502e+00  -1.6564031e+00  -1.0861245e+00  -1.2164921e+00  -2.3145211e-01   8.2780775e-02   8.8334298e-01   9.9905497e-01   1.6749886e+00   2.2987938e+00  -1.5558179e+00  -2.9129095e+00  -1.1154149e+00  -1.0192602e+00   1.3890626e+00   1.6476260e+00   2.7653267e+00   3.8763427e+00  -1.7084544e+00  -2.7101066e+00  -1.3688550e+00  -1.1672436e+00  -2.4180555e-01   9.0170366e-01   1.1099670e+00   2.2952129e+00   3.3990361e+00   4.1070370e+00  -1.5654114e+00  -3.3364296e+00  -2.9932678e+00  -2.6554423e+00   7.7319610e-01   2.5480418e+00   2.8606326e+00   4.4358039e+00  -4.4072051e+00  -4.7873316e+00  -4.1568189e+00  -4.2994600e+00   2.7855879e-01   1.8009145e+00   8.9468467e-01   2.7030234e+00   4.7947303e-01   1.6424400e+00   6.1475009e-03  -2.4776465e-01  -1.3750383e+00  -1.3220402e+00   1.0115413e+00   2.6812017e+00  -2.6253757e-01
  -1.9204722e+00  -2.7247444e+00  -1.7176795e+00  -2.1154669e+00  -8.3610212e-02   8.4301988e-01   2.1244716e+00   2.9512181e+00   2.0097298e+00   3.0079627e+00  -3.2188249e+00  -4.2448140e+00  -1.4372505e+00  -2.3102929e-01   3.0894622e+00   5.0892033e+00  -1.0653637e+00  -4.5352333e-01   1.7762801e+00  -2.1968172e+00   1.2987548e+00  -1.2031970e+00  -1.7345717e+00  -1.1403869e+00  -1.2627370e+00  -2.5987454e-01   9.7391294e-02   9.0519564e-01   1.0700590e+00   1.6839174e+00   2.3698244e+00  -1.5815227e+00  -2.9193221e+00  -1.1367188e+00  -9.7703989e-01   1.3940701e+00   1.7771359e+00   2.6609578e+00   3.8307356e+00  -1.6811786e+00  -2.6377409e+00  -1.3408403e+00  -9.8259391e-01  -2.0468648e-01   1.0850304e+00   1.1315026e+00   2.4078202e+00   3.2855200e+00   4.1099910e+00  -1.5784407e+00  -3.3979164e+00  -2.8830476e+00  -2.4270172e+00   7.8156422e-01   2.6791260e+00   2.6613001e+00   4.2525396e+00  -4.2639175e+00  -4.5483528e+00  -3.9959975e+00  -4.0471006e+00   2.7301441e-01   1.8604042e+00   7.8479717e-01   2.5750625e+00   3.3945639e-01   1.4650948e+00  -1.2806870e-01  -3.7542488e-01  -1.4390439e+00  -1.4283021e+00   1.0503716e+00   2.6649639e+00  -4.0231334e-01
  -1.9330311e+00  -2.8245392e+00  -1.7435205e+00  -2.1300354e+00  -9.7445635e-02   9.6475704e-01   2.0921213e+00   3.0010991e+00   1.8548433e+00   2.8274254e+00  -3.1204477e+00  -4.0772787e+00  -1.3348050e+00   3.0848274e-02   2.9303510e+00   5.0014109e+00  -1.1489461e+00  -4.9869527e-01   1.8537776e+00  -2.2498978e+00   1.1395230e+00  -1.2797993e+00  -1.8126831e+00  -1.1980274e+00  -1.3021640e+00  -2.8939002e-01   1.1614836e-01   9.2415531e-01   1.1396328e+00   1.6937807e+00   2.4403672e+00  -1.6248169e+00  -2.9212661e+00  -1.1669270e+00  -9.2193495e-01   1.3927686e+00   1.9024342e+00   2.5502643e+00   3.7710354e+00  -1.6687787e+00  -2.5448754e+00  -1.3204909e+00  -7.8022091e-01  -1.7655216e-01   1.2770145e+00   1.1364948e+00   2.5178349e+00   3.1563134e+00   4.1034402e+00  -1.5945802e+00  -3.4371705e+00  -2.7710107e+00  -2.1736396e+00   7.7888532e-01   2.8052168e+00   2.4530129e+00   4.0509271e+00  -4.0975423e+00  -4.2807141e+00  -3.8236285e+00  -3.7665918e+00   2.7090187e-01   1.9251577e+00   6.7466952e-01   2.4409055e+00   2.0753057e-01   1.2840188e+00  -2.5555234e-01  -4.9197595e-01  -1.5162083e+00  -1.5327181e+00   1.0877053e+00   2.6450326e+00  -5.3390657e-01
  -1.9465342e+00  -2.9059066e+00  -1.7828457e+00  -2.1361763e+00  -1.1547855e-01   1.0889409e+00   2.0501235e+00   3.0411850e+00   1.6949764e+00   2.6330524e+00  -3.0164823e+00  -3.8766558e+00  -1.2312072e+00   3.0099072e-01   2.7594896e+00   4.8929396e+00  -1.2422540e+00  -5.4000513e-01   1.9263003e+00  -2.3006040e+00   9.8092892e-01  -1.3703726e+00  -1.8884591e+00  -1.2584931e+00  -1.3347073e+00  -3.2021467e-01   1.3749643e-01   9.3883701e-01   1.2046877e+00   1.7027740e+00   2.5071321e+00  -1.6834041e+00  -2.9171337e+00  -1.2049395e+00  -8.5475538e-01   1.3851786e+00   2.0202795e+00   2.4330683e+00   3.6956883e+00  -1.6682872e+00  -2.4315523e+00  -1.3059936e+00  -5.6338999e-01  -1.5571813e-01   1.4736940e+00   1.1261650e+00   2.6220439e+00   3.0131403e+00   4.0854765e+00  -1.6098422e+00  -3.4495153e+00  -2.6562030e+00  -1.8978812e+00   7.6684441e-01   2.9231401e+00   2.2380860e+00   3.8316270e+00  -3.9084069e+00  -3.9876270e+00  -3.6409754e+00  -3.4627349e+00   2.7329393e-01   1.9934400e+00   5.6613757e-01   2.3014749e+00   8.4632893e-02   1.0995620e+00  -3.7604389e-01  -5.9755651e-01  -1.6038235e+00  -1.6337598e+00   1.1214772e+00   2.6186667e+00  -6.5702913e-01
  -1.9576933e+00  -2.9651103e+00  -1.8327139e+00  -2.1317113e+00  -1.3732444e-01   1.2119109e+00   1.9985983e+00   3.0683963e+00   1.5308044e+00   2.4253931e+00  -2.9049087e+00  -3.6425684e+00  -1.1256426e+00   5.7426797e-01   2.5798292e+00   4.7627244e+00  -1.3424282e+00  -5.7774462e-01   1.9900963e+00  -2.3455379e+00   8.2320569e-01  -1.4722978e+00  -1.9592443e+00  -1.3209312e+00  -1.3602249e+00  -3.5268899e-01   1.5970407e-01   9.4768850e-01   1.2619845e+00   1.7088614e+00   2.5666818e+00  -1.7540355e+00  -2.9050594e+00  -1.2492998e+00  -7.7648421e-01   1.3711221e+00   2.1271166e+00   2.3094353e+00   3.6033485e+00  -1.6761408e+00  -2.2979958e+00  -1.2953557e+00  -3.3581712e-01  -1.4049878e-01   1.6705404e+00   1.1019375e+00   2.7167809e+00   2.8580482e+00   4.0539021e+00  -1.6197625e+00  -3.4309869e+00  -2.5378027e+00  -1.6031950e+00   7.4728469e-01   3.0293893e+00   2.0192790e+00   3.5954990e+00  -3.6973980e+00  -3.6728845e+00  -3.4495740e+00  -3.1410535e+00   2.8116969e-01   2.0631232e+00   4.6113722e-01   2.1575517e+00  -2.8310432e-02   9.1214780e-01  -4.8920013e-01  -6.9254501e-01  -1.6984152e+00  -1.7296228e+00   1.1494231e+00   2.5832297e+00  -7.7140560e-01
  -1.9628652e+00  -2.9988585e+00  -1.8896010e+00  -2.1143747e+00  -1.6270122e-01   1.3298287e+00   1.9377153e+00   3.0795762e+00   1.3635730e+00   2.2054152e+00  -2.7839067e+00  -3.3755148e+00  -1.0177988e+00   8.4512645e-01   2.3945496e+00   4.6098537e+00  -1.4459322e+00  -6.1234283e-01   2.0415516e+00  -2.3811634e+00   6.6697329e-01  -1.5822298e+00  -2.0221115e+00  -1.3842328e+00  -1.3785130e+00  -3.8726365e-01   1.8092859e-01   9.4905544e-01   1.3082695e+00   1.7098876e+00   2.6155939e+00  -1.8326841e+00  -2.8830014e+00  -1.2982930e+00  -6.8826967e-01   1.3501925e+00   2.2192120e+00   2.1797514e+00   3.4930083e+00  -1.6884060e+00  -2.1446262e+00  -1.2865601e+00  -1.0154003e-01  -1.2933779e-01   1.8626233e+00   1.0653405e+00   2.7980899e+00   2.6933505e+00   4.0063572e+00  -1.6197462e+00  -3.3785539e+00  -2.4152534e+00  -1.2938568e+00   7.2210205e-01   3.1202683e+00   1.7997522e+00   3.3436904e+00  -3.4660256e+00  -3.3407727e+00  -3.2512632e+00  -2.8076010e+00   2.9536563e-01   2.1317987e+00   3.6169961e-01   2.0098171e+00  -1.3032543e-01   7.2238499e-01  -5.9449023e-01  -7.7742296e-01  -1.7958960e+00  -1.8183014e+00   1.1691885e+00   2.5364046e+00  -8.7665742e-01
  -1.9583217e+00  -3.0044605e+00  -1.9496046e+00  -2.0819489e+00  -1.9146904e-01   1.4388298e+00   1.8676988e+00   3.0716654e+00   1.1951514e+00   1.9746020e+00  -2.6520413e+00  -3.0769793e+00  -9.0792751e-01   1.1077759e+00   2.2069636e+00   4.4336728e+00  -1.5487036e+00  -6.4434790e-01   2.0773805e+00  -2.4040159e+00   5.1334286e-01  -1.6962514e+00  -2.0739991e+00  -1.4470965e+00  -1.3893359e+00  -4.2447507e-01   1.9928891e-01   9.4125968e-01   1.3404165e+00   1.7036941e+00   2.6506270e+00  -1.9147650e+00  -2.8488494e+00  -1.3500627e+00  -5.9142208e-01   1.3217512e+00   2.2928132e+00   2.0447737e+00   3.3641158e+00  -1.7010316e+00  -1.9721004e+00  -1.2777224e+00   1.3522273e-01  -1.2092650e-01   2.0448063e+00   1.0179068e+00   2.8619226e+00   2.5215553e+00   3.9404720e+00  -1.6054200e+00  -3.2902810e+00  -2.2883748e+00  -9.7485322e-01   6.9314188e-01   3.1920670e+00   1.5829891e+00   3.0777143e+00  -3.2164484e+00  -2.9959465e+00  -3.0481950e+00  -2.4687320e+00   3.1652770e-01   2.1969043e+00   2.6993084e-01   1.8588983e+00  -2.2035736e-01   5.3116596e-01  -6.9112038e-01  -8.5264587e-01  -1.8917566e+00  -1.8976842e+00   1.1784493e+00   2.4763840e+00  -9.7220886e-01
  -1.9405193e+00  -2.9799559e+00  -2.0086651e+00  -2.0324166e+00  -2.2365540e-01   1.5351844e+00   1.7888372e+00   3.0418882e+00   1.0280302e+00   1.7350129e+00  -2.5084140e+00  -2.7494955e+00  -7.9685351e-01   1.3563999e+00   2.0204146e+00   4.2338903e+00  -1.6463399e+00  -6.7440006e-01   2.0948029e+00  -2.4109089e+00   3.6397284e-01  -1.8100594e+00  -2.1118677e+00  -1.5081000e+00  -1.3924618e+00  -4.6491066e-01   2.1294484e-01   9.2268571e-01   1.3555763e+00   1.6882418e+00   2.6688769e+00  -1.9953847e+00  -2.8005483e+00  -1.4027313e+00  -4.8741117e-01   1.2849510e+00   2.3443325e+00   1.9056537e+00   3.2166719e+00  -1.7101028e+00  -1.7813697e+00  -1.2672340e+00   3.7021813e-01  -1.1430147e-01   2.2119648e+00   9.6108452e-01   2.9043608e+00   2.3452857e+00   3.8540394e+00  -1.5729558e+00  -3.1654313e+00  -2.1574409e+00  -6.5171781e-01   6.6210297e-01   3.2412608e+00   1.3726878e+00   2.7995174e+00  -2.9514577e+00  -2.6432803e+00  -2.8428223e+00  -2.1308520e+00   3.4506834e-01   2.2558587e+00   1.8797056e-01   1.7054240e+00  -2.9726764e-01   3.3974472e-01  -7.7799413e-01  -9.1853437e-01  -1.9812828e+00  -1.9656599e+00   1.1750433e+00   2.4020259e+00  -1.0572233e+00
  -1.9063511e+00  -2.9242157e+00  -2.0627888e+00  -1.9641200e+00  -2.5946215e-01   1.6154524e+00   1.7014905e+00   2.9879357e+00   8.6526141e-01   1.4893085e+00  -2.3527788e+00  -2.3966623e+00  -6.8594280e-01   1.5853803e+00   1.8381632e+00   4.0106813e+00  -1.7343079e+00  -7.0319662e-01   2.0916950e+00  -2.3991250e+00   2.2106868e-01  -1.9191713e+00  -2.1328667e+00  -1.5657769e+00  -1.3877040e+00  -5.0916490e-01   2.2017983e-01   8.9187130e-01   1.3513190e+00   1.6617248e+00   2.6679255e+00  -2.0696007e+00  -2.7362317e+00  -1.4545159e+00  -3.7786040e-01   1.2387864e+00   2.3705350e+00   1.7639262e+00   3.0512978e+00  -1.7120861e+00  -1.5737537e+00  -1.2538830e+00   5.9930304e-01  -1.0891435e-01   2.3592133e+00   8.9616147e-01   2.9218472e+00   2.1671919e+00   3.7451946e+00  -1.5193482e+00  -3.0045084e+00  -2.0232237e+00  -3.3032945e-01   6.3045356e-01   3.2647168e+00   1.1726262e+00   2.5115186e+00  -2.6744255e+00  -2.2877024e+00  -2.6378640e+00  -1.8001628e+00   3.8113141e-01   2.3061973e+00   1.1792868e-01   1.5500738e+00  -3.5986289e-01   1.4978540e-01  -8.5371467e-01  -9.7519478e-01  -2.0597857e+00  -2.0202254e+00   1.1571015e+00   2.3129586e+00  -1.1305781e+00
  -1.8533613e+00  -2.8370080e+00  -2.1082568e+00  -1.8759133e+00  -2.9925187e-01   1.6766313e+00   1.6060973e+00   2.9081331e+00   7.1034246e-01   1.2407270e+00  -2.1856134e+00  -2.0231018e+00  -5.7703162e-01   1.7895247e+00   1.6632762e+00   3.7647806e+00  -1.8081605e+00  -7.3145009e-01   2.0667067e+00  -2.3665771e+00   8.7326964e-02  -2.0191383e+00  -2.1344981e+00  -1.6186876e+00  -1.3749600e+00  -5.5778731e-01   2.1948319e-01   8.4759586e-01   1.3257656e+00   1.6226732e+00   2.6459628e+00  -2.1326766e+00  -2.6543505e+00  -1.5038286e+00  -2.6453502e-01   1.1821690e+00   2.3687249e+00   1.6214655e+00   2.8692680e+00  -1.7040424e+00  -1.3510120e+00  -1.2369425e+00   8.1857966e-01  -1.0466785e-01   2.4821277e+00   8.2421063e-01   2.9114094e+00   1.9898615e+00   3.6125870e+00  -1.4426243e+00  -2.8092374e+00  -1.8869986e+00  -1.6685466e-02   5.9936439e-01   3.2598949e+00   9.8650520e-01   2.2166233e+00  -2.3892169e+00  -1.9340338e+00  -2.4362521e+00  -1.4824234e+00   4.2456775e-01   2.3456998e+00   6.1799278e-02   1.3936246e+00  -4.0695323e-01  -3.6625880e-02  -9.1663040e-01  -1.0224766e+00  -2.1228284e+00  -2.0595903e+00   1.1231707e+00   2.2096324e+00  -1.1908806e+00
  -1.7799110e+00  -2.7190253e+00  -2.1418034e+00  -1.7672953e+00  -3.4351324e-01   1.7162829e+00   1.5031803e+00   2.8015827e+00   5.6705166e-01   9.9301434e-01  -2.0081450e+00  -1.6343600e+00  -4.7232711e-01   1.9642841e+00   1.4985163e+00   3.4975541e+00  -1.8637513e+00  -7.5984310e-01   2.0193356e+00  -2.3119327e+00  -3.4173454e-02  -2.1057512e+00  -2.1147658e+00  -1.6654841e+00  -1.3542462e+00  -6.1122482e-01   2.0962686e-01   7.8896249e-01   1.2776993e+00   1.5700380e+00   2.6018828e+00  -2.1803135e+00  -2.5537938e+00  -1.5493517e+00  -1.4932168e-01   1.1140221e+00   2.3369144e+00   1.4804123e+00   2.6725066e+00  -1.6837959e+00  -1.1154076e+00  -1.2162182e+00   1.0245156e+00  -1.0191487e-01   2.5769521e+00   7.4606068e-01   2.8708602e+00   1.8157299e+00   3.4555367e+00  -1.3419823e+00  -2.5824939e+00  -1.7505097e+00   2.8333474e-01   5.6966294e-01   3.2250269e+00   8.1778426e-01   1.9181975e+00  -2.1000754e+00  -1.5868359e+00  -2.2410561e+00  -1.1827374e+00   4.7492341e-01   2.3725036e+00   2.1356498e-02   1.2369839e+00  -4.3743502e-01  -2.1700860e-01  -9.6492021e-01  -1.0599690e+00  -2.1664416e+00  -2.0822667e+00   1.0723182e+00   2.0933133e+00  -1.2365244e+00
  -1.6852833e+00  -2.5718726e+00  -2.1607562e+00  -1.6385108e+00  -3.9280718e-01   1.7326370e+00   1.3933531e+00   2.6682686e+00   4.3924702e-01   7.5031001e-01  -1.8223280e+00  -1.2367531e+00  -3.7428521e-01   2.1059486e+00   1.3462409e+00   3.2110501e+00  -1.8974339e+00  -7.8898179e-01   1.9499568e+00  -2.2346929e+00  -1.4012399e-01  -2.1752242e+00  -2.0723029e+00  -1.7049583e+00  -1.3257239e+00  -6.6976260e-01   1.8973166e-01   7.1546764e-01   1.2066499e+00   1.5032546e+00   2.5353466e+00  -2.2088467e+00  -2.4339863e+00  -1.5900830e+00  -3.4199537e-02   1.0333897e+00   2.2739650e+00   1.3430749e+00   2.4635445e+00  -1.6500422e+00  -8.6974733e-01  -1.1920511e+00   1.2140423e+00  -1.0141879e-01   2.6407725e+00   6.6229344e-01   2.7989627e+00   1.6469995e+00   3.2741567e+00  -1.2178499e+00  -2.3281845e+00  -1.6158980e+00   5.6419999e-01   5.4181302e-01   3.1592604e+00   6.6951365e-01   1.6200057e+00  -1.8114861e+00  -1.2502822e+00  -2.0553926e+00  -9.0538137e-01   5.3144181e-01   2.3851997e+00  -1.9607153e-03   1.0812086e+00  -4.5038884e-01  -3.8855683e-01  -9.9671387e-01  -1.0870351e+00  -2.1873077e+00  -2.0871443e+00   1.0042115e+00   1.9660212e+00  -1.2657822e+00
  -1.5697300e+00  -2.3980217e+00  -2.1631288e+00  -1.4906144e+00  -4.4769702e-01   1.7246611e+00   1.2773247e+00   2.5091174e+00   3.3064410e-01   5.1699325e-01  -1.6307742e+00  -8.3716616e-01  -2.8547156e-01   2.2118092e+00   1.2083175e+00   2.9080110e+00  -1.9062352e+00  -8.1935230e-01   1.8598042e+00  -2.1352250e+00  -2.2716983e-01  -2.2243552e+00  -2.0064671e+00  -1.7360794e+00  -1.2897184e+00  -7.3346726e-01   1.5931764e-01   6.2705543e-01   1.1129465e+00   1.4222804e+00   2.4468060e+00  -2.2153985e+00  -2.2949619e+00  -1.6253487e+00   7.8796907e-02   9.3954834e-01   2.1796889e+00   1.2118147e+00   2.2454400e+00  -1.6023941e+00  -6.1739031e-01  -1.1652758e+00   1.3846287e+00  -1.0427705e-01   2.6716507e+00   5.7327094e-01   2.6955431e+00   1.4855710e+00   3.0694347e+00  -1.0718692e+00  -2.0510945e+00  -1.4855959e+00   8.2093718e-01   5.1592120e-01   3.0627542e+00   5.4418131e-01   1.3261146e+00  -1.5280249e+00  -9.2806015e-01  -1.8823160e+00  -6.5368179e-01   5.9308001e-01   2.3829034e+00  -7.1636453e-03   9.2750504e-01  -4.4518224e-01  -5.4824606e-01  -1.0102351e+00  -1.1028796e+00  -2.1829133e+00  -2.0735433e+00   9.1916522e-01   1.8304165e+00  -1.2769273e+00
  -1.4344561e+00  -2.2007336e+00  -2.1476669e+00  -1.3254883e+00  -5.0866915e-01   1.6920951e+00   1.1559096e+00   2.3260086e+00   2.4459007e-01   2.9750057e-01  -1.4366424e+00  -4.4281592e-01  -2.0840977e-01   2.2802742e+00   1.0860602e+00   2.5918530e+00  -1.8879978e+00  -8.5128494e-01   1.7509080e+00  -2.0147480e+00  -2.9210939e-01  -2.2506453e+00  -1.9174013e+00  -1.7580153e+00  -1.2467286e+00  -8.0213793e-01   1.1833398e-01   5.2415369e-01   9.9773233e-01   1.3276076e+00   2.3374889e+00  -2.1979834e+00  -2.1374063e+00  -1.6547862e+00   1.8762031e-01   8.3211832e-01   2.0549052e+00   1.0889230e+00   2.0216678e+00  -1.5413582e+00  -3.6221869e-01  -1.1371362e+00   1.5343240e+00  -1.1181279e-01   2.6687065e+00   4.7918783e-01   2.5615447e+00   1.3329942e+00   2.8432653e+00  -9.0681274e-01  -1.7567129e+00  -1.3621927e+00   1.0493084e+00   4.9176989e-01   2.9367199e+00   4.4358288e-01   1.0407601e+00  -1.2542016e+00  -6.2330414e-01  -1.7247031e+00  -4.2994405e-01   6.5853815e-01   2.3652981e+00   6.1839674e-03   7.7720742e-01  -4.2156507e-01  -6.9297208e-01  -1.0039551e+00  -1.1066410e+00  -2.1516606e+00  -2.0412495e+00   8.1815056e-01   1.6896465e+00  -1.2683714e+00
  -1.2815501e+00  -1.9839543e+00  -2.1138474e+00  -1.1458133e+00  -5.7605039e-01   1.6354478e+00   1.0300389e+00   2.1217335e+00   1.8385292e-01   9.6125852e-02  -1.2434885e+00  -6.0990323e-02  -1.4542203e-01   2.3109332e+00   9.8019351e-01   2.2665993e+00  -1.8414823e+00  -8.8492786e-01   1.6259914e+00  -1.8752746e+00  -3.3209323e-01  -2.2523841e+00  -1.8060555e+00  -1.7701429e+00  -1.1974297e+00  -8.7526994e-01   6.7165147e-02   4.0768869e-01   8.6294009e-01   1.2202518e+00   2.2093488e+00  -2.1555616e+00  -1.9626655e+00  -1.6783011e+00   2.9025639e-01   7.1115978e-01   1.9014439e+00   9.7650380e-01   1.7959834e+00  -1.4682490e+00  -1.0856719e-01  -1.1091651e+00   1.6617714e+00  -1.2544178e-01   2.6321443e+00   3.8014640e-01   2.3990191e+00   1.1904393e+00   2.5984298e+00  -7.2643446e-01  -1.4510404e+00  -1.2482804e+00   1.2459463e+00   4.6887685e-01   2.7834035e+00   3.6872752e-01   7.6819332e-01  -9.9430232e-01  -3.3855926e-01  -1.5851279e+00  -2.3543392e-01   7.2630145e-01   2.3326477e+00   3.7889580e-02   6.3173856e-01  -3.7974607e-01  -8.1971280e-01  -9.7674178e-01  -1.0974955e+00  -2.0929321e+00  -1.9905263e+00   7.0276750e-01   1.5471652e+00  -1.2388065e+00
  -1.1138699e+00  -1.7521908e+00  -2.0618393e+00  -9.5499527e-01  -6.4993036e-01   1.5559568e+00   9.0077454e-01   1.8999031e+00   1.5044262e-01  -8.3181881e-02  -1.0550900e+00   3.0121744e-01  -9.8468267e-02   2.3045649e+00   8.9084661e-01   1.9367722e+00  -1.7664294e+00  -9.2023533e-01   1.4883354e+00  -1.7195153e+00  -3.4480720e-01  -2.2286944e+00  -1.6741715e+00  -1.7720528e+00  -1.1426697e+00  -9.5203632e-01   6.6107278e-03   2.7907819e-01   7.1122611e-01   1.1017164e+00   2.0649786e+00  -2.0880439e+00  -1.7727234e+00  -1.6960064e+00   3.8476932e-01   5.7724953e-01   1.7220983e+00   8.7636763e-01   1.5722716e+00  -1.3850513e+00   1.3888818e-01  -1.0830404e+00   1.7661898e+00  -1.4652568e-01   2.5632222e+00   2.7624673e-01   2.2110529e+00   1.0586952e+00   2.3385162e+00  -5.3527206e-01  -1.1403968e+00  -1.1462896e+00   1.4084439e+00   4.4657508e-01   2.6060049e+00   3.1978748e-01   5.1250774e-01  -7.5223833e-01  -7.5774194e-02  -1.4657378e+00  -7.0409112e-02   7.9469365e-01   2.2857745e+00   8.7092347e-02   4.9255356e-01  -3.2044059e-01  -9.2570007e-01  -9.2798984e-01  -1.0747643e+00  -2.0071082e+00  -1.9221131e+00   5.7517946e-01   1.4065359e+00  -1.1873376e+00
  -9.3489461e-01  -1.5103754e+00  -1.9924322e+00  -7.5705158e-01  -7.3009597e-01   1.4555117e+00   7.6932497e-01   1.6648117e+00   1.4547948e-01  -2.3700933e-01  -8.7525218e-01   6.3716538e-01  -6.8992964e-02   2.2630843e+00   8.1758178e-01   1.6072471e+00  -1.6635793e+00  -9.5697104e-01   1.3416177e+00  -1.5507535e+00  -3.2862608e-01  -2.1795398e+00  -1.5242327e+00  -1.7635461e+00  -1.0834628e+00  -1.0312890e+00  -6.2160155e-02   1.4020307e-01   5.4586698e-01   9.7393633e-01   1.9074967e+00  -1.9962546e+00  -1.5701488e+00  -1.7081524e+00   4.6934427e-01   4.3152882e-01   1.5205271e+00   7.8994758e-01   1.3543880e+00  -1.2942399e+00   3.7527568e-01  -1.0604274e+00   1.8473264e+00  -1.7622309e-01   2.4641639e+00   1.6768409e-01   2.0016352e+00   9.3819131e-01   2.0677976e+00  -3.3840911e-01  -8.3123218e-01  -1.0583266e+00   1.5353943e+00   4.2410971e-01   2.4085451e+00   2.9609747e-01   2.7746586e-01  -5.3140883e-01   1.6368146e-01  -1.3681396e+00   6.5803954e-02   8.6193950e-01   2.2260038e+00   1.5226753e-01   3.6107178e-01  -2.4488275e-01  -1.0085882e+00  -8.5771834e-01  -1.0380099e+00  -1.8955428e+00  -1.8372060e+00   4.3801559e-01   1.2712358e+00  -1.1135936e+00
  -7.4855476e-01  -1.2637231e+00  -1.9069416e+00  -5.5646311e-01  -8.1598466e-01   1.3365488e+00   6.3706119e-01   1.4212656e+00   1.6912031e-01  -3.6264335e-01  -7.0761149e-01   9.4089289e-01  -5.7790866e-02   2.1894310e+00   7.5945676e-01   1.2830721e+00  -1.5346491e+00  -9.9472683e-01   1.1897412e+00  -1.3726964e+00  -2.8272714e-01  -2.1056974e+00  -1.3593814e+00  -1.7446334e+00  -1.0209784e+00  -1.1115826e+00  -1.3767796e-01  -6.6417962e-03   3.7062169e-01   8.3920587e-01   1.7404114e+00  -1.8818524e+00  -1.3580134e+00  -1.7150548e+00   5.4232384e-01   2.7571807e-01   1.3011133e+00   7.1824331e-01   1.1460069e+00  -1.1985807e+00   5.9570033e-01  -1.0428226e+00   1.9053841e+00  -2.1535127e-01   2.3380242e+00   5.4844269e-02   1.7754767e+00   8.2904638e-01   1.7910618e+00  -1.4121236e-01  -5.2994822e-01  -9.8602473e-01   1.6263819e+00   4.0074427e-01   2.1956849e+00   2.9620631e-01   6.6335091e-02  -3.3458285e-01   3.7897952e-01  -1.2932996e+00   1.7469515e-01   9.2623557e-01   2.1550787e+00   2.3127760e-01   2.3860593e-01  -1.5479778e-01  -1.0666048e+00  -7.6662670e-01  -9.8711215e-01  -1.7604955e+00  -1.7374278e+00   2.9424752e-01   1.1444741e+00  -1.0178047e+00
  -5.5905524e-01  -1.0175908e+00  -1.8071025e+00  -3.5800487e-01  -9.0666059e-01   1.2019233e+00   5.0552931e-01   1.1743855e+00   2.2054841e-01  -4.5819703e-01  -5.5544916e-01   1.2073110e+00  -6.4904185e-02   2.0874078e+00   7.1512011e-01   9.6927050e-01  -1.3822716e+00  -1.0329551e+00   1.0366556e+00  -1.1893171e+00  -2.0715651e-01  -2.0087016e+00  -1.1833096e+00  -1.7155307e+00  -9.5652738e-01  -1.1912189e+00  -2.1826023e-01  -1.5881428e-01   1.8956772e-01   7.0009223e-01   1.5674735e+00  -1.7472246e+00  -1.1397911e+00  -1.7170301e+00   6.0223785e-01   1.1209504e-01   1.0687886e+00   6.6179678e-01   9.5048240e-01  -1.1009229e+00   7.9543087e-01  -1.0314105e+00   1.9409291e+00  -2.6427051e-01   2.1885120e+00  -6.1611207e-02   1.5377917e+00   7.3113754e-01   1.5134168e+00   5.0937681e-02  -2.4273238e-01  -9.3042180e-01   1.6819309e+00   3.7586907e-01   1.9725079e+00   3.1797847e-01  -1.1825260e-01  -1.6380724e-01   5.6977877e-01  -1.2414698e+00   2.5842395e-01   9.8582670e-01   2.0750498e+00   3.2146734e-01   1.2629470e-01  -5.2335413e-02  -1.0986704e+00  -6.5610143e-01  -9.2231604e-01  -1.6050279e+00  -1.6247872e+00   1.4704970e-01   1.0290343e+00  -9.0084168e-01
  -3.7070077e-01  -7.7734225e-01  -1.6949577e+00  -1.6656222e-01  -1.0008166e+00   1.0547648e+00   3.7645699e-01   9.2939867e-01   2.9802782e-01  -5.2268874e-01  -4.2152797e-01   1.4323409e+00  -8.9563925e-02   1.9614768e+00   6.8293388e-01   6.7063625e-01  -1.2098982e+00  -1.0710120e+00   8.8618834e-01  -1.0046920e+00  -1.0284620e-01  -1.8907617e+00  -1.0001301e+00  -1.6766578e+00  -8.9154576e-01  -1.2683100e+00  -3.0211114e-01  -3.1340682e-01   6.9205277e-03   5.5934222e-01   1.3925242e+00  -1.5953564e+00  -9.1924136e-01  -1.7143426e+00   6.4782477e-01  -5.6563616e-02   8.2883627e-01   6.2070007e-01   7.7073420e-01  -1.0040068e+00   9.7008766e-01  -1.0269483e+00   1.9547849e+00  -3.2280134e-01   2.0197883e+00  -1.8067919e-01   1.2940586e+00   6.4418537e-01   1.2400809e+00   2.3290611e-01   2.4591993e-02  -8.9187448e-01   1.7034136e+00   3.4910218e-01   1.7442823e+00   3.5873936e-01  -2.7440648e-01  -2.0347227e-02   7.3615707e-01  -1.2121447e+00   3.1964965e-01   1.0390850e+00   1.9881523e+00   4.1979654e-01   2.5047432e-02   6.0031067e-02  -1.1044761e+00  -5.2817445e-01  -8.4424727e-01  -1.4328712e+00  -1.5016298e+00  -3.4682825e-04   9.2715342e-01  -7.6421051e-01
  -1.8773438e-01  -5.4822100e-01  -1.5727496e+00   1.3054125e-02  -1.0968030e+00   8.9833050e-01   2.5175058e-01   6.9143366e-01   3.9901691e-01  -5.5606831e-01  -3.0796237e-01   1.6129961e+00  -1.3018496e-01   1.8165160e+00   6.6111665e-01   3.9153947e-01  -1.0216713e+00  -1.1082050e+00   7.4189137e-01  -8.2284762e-01   2.8418682e-02  -1.7546593e+00  -8.1423313e-01  -1.6286345e+00  -8.2757343e-01  -1.3408568e+00  -3.8742481e-01  -4.6733857e-01  -1.7315067e-01   4.1978585e-01   1.2193497e+00  -1.4296878e+00  -7.0028425e-01  -1.7071684e+00   6.7804610e-01  -2.2707460e-01   5.8668362e-01   5.9463387e-01   6.0916184e-01  -9.1029448e-01   1.1158178e+00  -1.0296847e+00   1.9479229e+00  -3.9018197e-01   1.8362494e+00  -3.0097444e-01   1.0497764e+00   5.6784891e-01   9.7617268e-01   4.0003507e-01   2.6670026e-01  -8.7001790e-01   1.6929245e+00   3.2037436e-01   1.5162174e+00   4.1545384e-01  -4.0103913e-01   9.5336072e-02   8.7853323e-01  -1.2040558e+00   3.6134635e-01   1.0845878e+00   1.8966763e+00   5.2300095e-01  -6.4493127e-02   1.7963297e-01  -1.0845138e+00  -3.8543404e-01  -7.5389458e-01  -1.2482721e+00  -1.3705812e+00  -1.4479626e-01   8.4044050e-01  -6.1000610e-01
  -1.4194249e-02  -3.3523315e-01  -1.4428208e+00   1.7628613e-01  -1.1926787e+00   7.3586070e-01   1.3348001e-01   4.6532899e-01   5.2033120e-01  -5.5918938e-01  -2.1613044e-01   1.7474022e+00  -1.8442047e-01   1.6575621e+00   6.4789480e-01   1.3575603e-01  -8.2227206e-01  -1.1438425e+00   6.0691136e-01  -6.4762050e-01   1.8407795e-01  -1.6036321e+00  -6.3013351e-01  -1.5722752e+00  -7.6622599e-01  -1.4068357e+00  -4.7248370e-01  -6.1745364e-01  -3.4669998e-01   2.8424126e-01   1.0515490e+00  -1.2539654e+00  -4.8687428e-01  -1.6955766e+00   6.9209528e-01  -3.9596862e-01   3.4769726e-01   5.8293164e-01   4.6759391e-01  -8.2184029e-01   1.2294440e+00  -1.0393226e+00   1.9213576e+00  -4.6506959e-01   1.6423129e+00  -4.2071998e-01   8.1023151e-01   5.0181919e-01   7.2651613e-01   5.4833293e-01   4.7888249e-01  -8.6377543e-01   1.6531315e+00   2.8998840e-01   1.2932267e+00   4.8492408e-01  -4.9788064e-01   1.8356684e-01   9.9758214e-01  -1.2152084e+00   3.8661140e-01   1.1211898e+00   1.8028462e+00   6.2777001e-01  -1.4196587e-01   3.0375105e-01  -1.0400548e+00  -2.3089761e-01  -6.5256065e-01  -1.0558260e+00  -1.2344830e+00  -2.8336603e-01   7.6984030e-01  -4.4082657e-01
   1.4620699e-01  -1.4303873e-01  -1.3075284e+00   3.1899061e-01  -1.2862855e+00   5.7044931e-01   2.3849564e-02   2.5546767e-01   6.5834238e-01  -5.3373114e-01  -1.4663188e-01   1.8347629e+00  -2.4927567e-01   1.4895439e+00   6.4164938e-01  -9.3667043e-02  -6.1674897e-01  -1.1772779e+00   4.8389067e-01  -4.8253856e-01   3.6091327e-01  -1.4412475e+00  -4.5231764e-01  -1.5085789e+00  -7.0915971e-01  -1.4642893e+00  -5.5574481e-01  -7.6062105e-01  -5.1016263e-01   1.5542581e-01   8.9242174e-01  -1.0720965e+00  -2.8287933e-01  -1.6795298e+00   6.8940308e-01  -5.5963175e-01   1.1699276e-01   5.8466281e-01   3.4727200e-01  -7.4020163e-01   1.3085767e+00  -1.0550268e+00   1.8760573e+00  -5.4558549e-01   1.4422172e+00  -5.3777150e-01   5.8028855e-01   4.4590544e-01   4.9547179e-01   6.7461045e-01   6.5714111e-01  -8.7141882e-01   1.5871082e+00   2.5864546e-01   1.0797149e+00   5.6399049e-01  -5.6544397e-01   2.4539443e-01   1.0941467e+00  -1.2429597e+00   3.9847602e-01   1.1480861e+00   1.7087151e+00   7.3092832e-01  -2.0728354e-01   4.2976492e-01  -9.7308115e-01  -6.7855937e-02  -5.4178814e-01  -8.6030362e-01  -1.0963220e+00  -4.1344337e-01   7.1564199e-01  -2.5965811e-01
   2.9018102e-01   2.4149754e-02  -1.1691712e+00   4.3757970e-01  -1.3753356e+00   4.0493433e-01  -7.4846289e-02   6.5644839e-02   8.0919609e-01  -4.8207595e-01  -9.9291823e-02   1.8752781e+00  -3.2127385e-01   1.3170297e+00   6.4104471e-01  -2.9450100e-01  -4.1033586e-01  -1.2079450e+00   3.7490127e-01  -3.3072700e-01   5.5519519e-01  -1.2712714e+00  -2.8509297e-01  -1.4387137e+00  -6.5802797e-01  -1.5114149e+00  -6.3590672e-01  -8.9383229e-01  -6.6048314e-01   3.5876730e-02   7.4488113e-01  -8.8801011e-01  -9.1967127e-02  -1.6588990e+00   6.6964183e-01  -7.1445753e-01  -1.0073326e-01   5.9872691e-01   2.4886821e-01  -6.6639503e-01   1.3516854e+00  -1.0754738e+00   1.8128773e+00  -6.2939944e-01   1.2398519e+00  -6.4967509e-01   3.6421672e-01   4.0010173e-01   2.8680203e-01   7.7655975e-01   7.9826675e-01  -8.9067461e-01   1.4981600e+00   2.2743317e-01   8.7939910e-01   6.4971975e-01  -6.0494520e-01   2.8249414e-01   1.1691513e+00  -1.2841373e+00   3.9972768e-01   1.1648586e+00   1.6160816e+00   8.2960913e-01  -2.6060410e-01   5.5529413e-01  -8.8617416e-01   1.0029767e-01  -4.2326864e-01  -6.6648056e-01  -9.5915200e-01  -5.3281476e-01   6.7752943e-01  -6.9738201e-02
   4.1493994e-01   1.6266161e-01  -1.0299361e+00   5.2913570e-01  -1.4575109e+00   2.4181521e-01  -1.6028145e-01  -1.0102672e-01   9.6903258e-01  -4.0715331e-01  -7.3208514e-02   1.8700233e+00  -3.9666221e-01   1.1440011e+00   6.4512604e-01  -4.6537626e-01  -2.0826513e-01  -1.2353833e+00   2.8141409e-01  -1.9483978e-01   7.6285022e-01  -1.0975395e+00  -1.3244689e-01  -1.3639930e+00  -6.1443001e-01  -1.5466444e+00  -7.1195263e-01  -1.0142922e+00  -7.9520744e-01  -7.2116676e-02   6.1139422e-01  -7.0553255e-01   8.2495746e-02  -1.6334929e+00   6.3273072e-01  -8.5699928e-01  -3.0134142e-01   6.2395024e-01   1.7253241e-01  -6.0089350e-01   1.3581228e+00  -1.0989423e+00   1.7325232e+00  -7.1384579e-01   1.0386223e+00  -7.5375629e-01   1.6555798e-01   3.6462965e-01   1.0357559e-01   8.5277569e-01   8.9989012e-01  -9.1886896e-01   1.3896482e+00   1.9777499e-01   6.9517314e-01   7.3956406e-01  -6.1818630e-01   2.9703530e-01   1.2235208e+00  -1.3351942e+00   3.9275318e-01   1.1715028e+00   1.5264351e+00   9.2140448e-01  -3.0228651e-01   6.7831915e-01  -7.8237319e-01   2.7023852e-01  -2.9874480e-01  -4.7897548e-01  -8.2601315e-01  -6.3971567e-01   6.5466755e-01   1.2559008e-01
   5.1825204e-01   2.6945427e-01  -8.9185575e-01   5.9149775e-01  -1.5305647e+00   8.3199711e-02  -2.3016939e-01  -2.4217124e-01   1.1341918e+00  -3.1226191e-01  -6.6839306e-02   1.8208135e+00  -4.7163966e-01   9.7367278e-01   6.5337720e-01  -6.0577396e-01  -1.5585600e-02  -1.2592508e+00   2.0430222e-01  -7.7017634e-02   9.7963670e-01  -9.2383370e-01   2.0804117e-03  -1.2858475e+00  -5.7985386e-01  -1.5687128e+00  -7.8316853e-01  -1.1194999e+00  -9.1253415e-01  -1.6656766e-01   4.9394908e-01  -5.2827802e-01   2.3753121e-01  -1.6030953e+00   5.7884332e-01  -9.8411170e-01  -4.8135388e-01   6.5917656e-01   1.1796269e-01  -5.4366043e-01   1.3281097e+00  -1.1234299e+00   1.6355498e+00  -7.9606077e-01   8.4136036e-01  -8.4723428e-01  -1.2957870e-02   3.3994967e-01  -5.1887064e-02   9.0272590e-01   9.6050861e-01  -9.5309815e-01   1.2648287e+00   1.7134353e-01   5.2902183e-01   8.3147940e-01  -6.0741124e-01   2.9152658e-01   1.2581124e+00  -1.3923889e+00   3.7941173e-01   1.1684303e+00   1.4409266e+00   1.0044820e+00  -3.3283761e-01   7.9726985e-01  -6.6501478e-01   4.3886825e-01  -1.6991610e-01  -3.0210337e-01  -6.9984791e-01  -7.3285029e-01   6.4581707e-01   3.2302156e-01
   5.9847665e-01   3.4218991e-01  -7.5678450e-01   6.2332022e-01  -1.5924201e+00  -6.9218098e-02  -2.8234405e-01  -3.5616648e-01   1.3013883e+00  -2.0088336e-01  -7.8117310e-02   1.7300599e+00  -5.4258740e-01   8.0836975e-01   6.6573190e-01  -7.1597254e-01   1.6300702e-01  -1.2793264e+00   1.4387595e-01   2.1129490e-02   1.2013182e+00  -7.5377107e-01   1.1550349e-01  -1.2057905e+00  -5.5561632e-01  -1.5767090e+00  -8.4913588e-01  -1.2073178e+00  -1.0113244e+00  -2.4583328e-01   3.9404738e-01  -3.5955900e-01   3.7062293e-01  -1.5675074e+00   5.0841790e-01  -1.0930724e+00  -6.3802254e-01   7.0334404e-01   8.4491969e-02  -4.9421364e-01   1.2626846e+00  -1.1467901e+00   1.5223920e+00  -8.7313092e-01   6.5028143e-01  -9.2735416e-01  -1.6945106e-01   3.2674053e-01  -1.7802979e-01   9.2667764e-01   9.7948694e-01  -9.9041128e-01   1.1267099e+00   1.4994518e-01   3.8198858e-01   9.2399370e-01  -5.7514858e-01   2.6865053e-01   1.2736627e+00  -1.4519817e+00   3.6094653e-01   1.1564432e+00   1.3603630e+00   1.0776565e+00  -3.5285765e-01   9.1107470e-01  -5.3756684e-01   6.0344642e-01  -3.8357942e-02  -1.3974887e-01  -5.8341909e-01  -8.1138373e-01   6.4946723e-01   5.1941883e-01
   6.5457819e-01   3.7929843e-01  -6.2638243e-01   6.2410281e-01  -1.6412606e+00  -2.1415033e-01  -3.1484621e-01  -4.4212534e-01   1.4678428e+00  -7.6501695e-02  -1.0458972e-01   1.6006366e+00  -6.0628178e-01   6.4947496e-01   6.8253825e-01  -7.9695614e-01   3.2331992e-01  -1.2955027e+00   9.9944445e-02   9.8517868e-02   1.4238238e+00  -5.9070899e-01   2.0547662e-01  -1.1253807e+00  -5.4280361e-01  -1.5701089e+00  -9.0970101e-01  -1.2760247e+00  -1.0910722e+00  -3.0864199e-01   3.1271968e-01  -2.0231625e-01   4.7977427e-01  -1.5265908e+00   4.2216978e-01  -1.1816761e+00  -7.6936027e-01   7.5554208e-01   7.1182015e-02  -4.5171138e-01   1.1636260e+00  -1.1668739e+00   1.3934300e+00  -9.4224086e-01   4.6698768e-01  -9.9152728e-01  -3.0288353e-01   3.2584704e-01  -2.7404224e-01   9.2559329e-01   9.5703433e-01  -1.0279902e+00   9.7794072e-01   1.3538649e-01   2.5419752e-01   1.0162208e+00  -5.2405324e-01   2.3110137e-01   1.2707547e+00  -1.5104312e+00   3.3794222e-01   1.1366828e+00   1.2852216e+00   1.1404109e+00  -3.6299130e-01   1.0191648e+00  -4.0347024e-01   7.6168624e-01   9.4538125e-02   4.7362178e-03  -4.7923317e-01  -8.7490954e-01   6.6397665e-01   7.1191952e-01
   6.8611974e-01   3.8002283e-01  -5.0211184e-01   5.9419329e-01  -1.6756054e+00  -3.5068177e-01  -3.2601088e-01  -4.9984815e-01   1.6313621e+00   5.7559021e-02  -1.4356785e-01   1.4357709e+00  -6.6007357e-01   4.9744982e-01   7.0447964e-01  -8.5029554e-01   4.6178580e-01  -1.3077694e+00   7.1898885e-02   1.5456683e-01   1.6433859e+00  -4.3767010e-01   2.7035222e-01  -1.0461846e+00  -5.4221707e-01  -1.5487878e+00  -9.6492629e-01  -1.3243537e+00  -1.1518409e+00  -3.5410928e-01   2.5055916e-01  -5.9069686e-02   5.6355143e-01  -1.4803068e+00   3.2110358e-01  -1.2482952e+00  -8.7413644e-01   8.1504334e-01   7.6915868e-02  -4.1505431e-01   1.0333594e+00  -1.1816662e+00   1.2490748e+00  -1.0008114e+00   2.9251424e-01  -1.0374702e+00  -4.1300937e-01   3.3819977e-01  -3.3981322e-01   9.0100694e-01   8.9416236e-01  -1.0633127e+00   8.2073713e-01   1.2933419e-01   1.4492715e-01   1.1078202e+00  -4.5676153e-01   1.8143899e-01   1.2498077e+00  -1.5645787e+00   3.1033165e-01   1.1105520e+00   1.2156776e+00   1.1928627e+00  -3.6389016e-01   1.1214325e+00  -2.6599871e-01   9.1180850e-01   2.2759763e-01   1.2860847e-01  -3.8947206e-01  -9.2339831e-01   6.8770976e-01   8.9801414e-01
   6.9323640e-01   3.4444468e-01  -3.8523985e-01   5.3476338e-01  -1.6943667e+00  -4.7821440e-01  -3.1455023e-01  -5.2975310e-01   1.7903630e+00   1.9826712e-01  -1.9227816e-01   1.2389590e+00  -7.0201875e-01   3.5192769e-01   7.3245959e-01  -8.7801201e-01   5.7555388e-01  -1.3161930e+00   5.8810283e-02   1.8916075e-01   1.8566466e+00  -2.9728891e-01   3.0921130e-01  -9.6973677e-01  -5.5432714e-01  -1.5130111e+00  -1.0150267e+00  -1.3515105e+00  -1.1941710e+00  -3.8174148e-01   2.0776801e-01   6.8111469e-02   6.2111114e-01  -1.4287483e+00   2.0652268e-01  -1.2919060e+00  -9.5184065e-01   8.8130914e-01   1.0048022e-01  -3.8299663e-01   8.7485563e-01  -1.1894060e+00   1.0898710e+00  -1.0466206e+00   1.2741064e-01  -1.0633322e+00  -5.0028981e-01   3.6471375e-01  -3.7586312e-01   8.5489355e-01   7.9262965e-01  -1.0942862e+00   6.5685295e-01   1.3318140e-01   5.2729835e-02   1.1989080e+00  -3.7577028e-01   1.2197070e-01   1.2110898e+00  -1.6118040e+00   2.7745430e-01   1.0796205e+00   1.1516407e+00   1.2356800e+00  -3.5618938e-01   1.2181495e+00  -1.2814630e-01   1.0525513e+00   3.5986804e-01   2.2978054e-01  -3.1593664e-01  -9.5713152e-01   7.1915846e-01   1.0755902e+00
   6.7659083e-01   2.7348652e-01  -2.7684602e-01   4.4775828e-01  -1.6968856e+00  -5.9639696e-01  -2.7962786e-01  -5.3279177e-01   1.9438376e+00   3.4297749e-01  -2.4800375e-01   1.0139112e+00  -7.3095450e-01   2.1186939e-01   7.6746109e-01  -8.8243744e-01   6.6254660e-01  -1.3208903e+00   5.9533859e-02   2.0260074e-01   2.0607280e+00  -1.7177955e-01   3.2186535e-01  -8.9750472e-01  -5.7923880e-01  -1.4634051e+00  -1.0602983e+00  -1.3571760e+00  -1.2189699e+00  -3.9142987e-01   1.8421223e-01   1.7762032e-01   6.5221289e-01  -1.3721626e+00   8.0032403e-02  -1.3120817e+00  -1.0026184e+00   9.5396742e-01   1.4063039e-01  -3.5425917e-01   6.9152400e-01  -1.1886824e+00   9.1659716e-01  -1.0779004e+00  -2.8152308e-02  -1.0678020e+00  -5.6578145e-01   4.0617364e-01  -3.8326463e-01   7.8954205e-01   6.5488007e-01  -1.1193433e+00   4.8759344e-01   1.4793151e-01  -2.4412071e-02   1.2899274e+00  -2.8334925e-01   5.4668927e-02   1.1547493e+00  -1.6501417e+00   2.3816195e-01   1.0455171e+00   1.0927938e+00   1.2699546e+00  -3.4050134e-01   1.3098502e+00   7.4530557e-03   1.1831385e+00   4.9059632e-01   3.0684092e-01  -2.6000324e-01  -9.7662673e-01   7.5703981e-01   1.2429430e+00
   6.3731599e-01   1.6889190e-01  -1.7783141e-01   3.3582166e-01  -1.6829442e+00  -7.0504618e-01  -2.2091875e-01  -5.1035834e-01   2.0912706e+00   4.8948204e-01  -3.0820650e-01   7.6452076e-01  -7.4651516e-01   7.5765010e-02   8.1039309e-01  -8.6608088e-01   7.2148180e-01  -1.3219982e+00   7.2812911e-02   1.9555080e-01   2.2532653e+00  -6.2922422e-02   3.0883109e-01  -8.3085132e-01  -6.1667043e-01  -1.4009087e+00  -1.1010445e+00  -1.3414892e+00  -1.2273921e+00  -3.8343567e-01   1.7947793e-01   2.6830888e-01   6.5721547e-01  -1.3109601e+00  -5.6466215e-02  -1.3089546e+00  -1.0271858e+00   1.0327660e+00   1.9613209e-01  -3.2763821e-01   4.8710864e-01  -1.1784999e+00   7.3035800e-01  -1.0934050e+00  -1.7426090e-01  -1.0501874e+00  -6.1100728e-01   4.6311548e-01  -3.6355907e-01   7.0744055e-01   4.8397970e-01  -1.1374936e+00   3.1386995e-01   1.7410908e-01  -8.8905815e-02   1.3814897e+00  -1.8149203e-01  -1.8870775e-02   1.0808643e+00  -1.6783485e+00   1.9096422e-01   1.0098185e+00   1.0386358e+00   1.2970423e+00  -3.1742400e-01   1.3971955e+00   1.3857095e-01   1.3032114e+00   6.1918372e-01   3.5904857e-01  -2.2259368e-01  -9.8255897e-01   8.0036175e-01   1.3987552e+00
   5.7694945e-01   3.3183555e-02  -8.8925978e-02   2.0219783e-01  -1.6527534e+00  -8.0406668e-01  -1.3865175e-01  -4.6419983e-01   2.2325110e+00   6.3601521e-01  -3.7062164e-01   4.9484951e-01  -7.4909207e-01  -5.8139463e-02   8.6193774e-01  -8.3151218e-01   7.5186381e-01  -1.3196403e+00   9.7375135e-02   1.6898236e-01   2.4323992e+00   2.7934353e-02   2.7128107e-01  -7.7099874e-01  -6.6594621e-01  -1.3267072e+00  -1.1375035e+00  -1.3050141e+00  -1.2207179e+00  -3.5836759e-01   1.9292483e-01   3.3947325e-01   6.3705829e-01  -1.2457111e+00  -2.0079466e-01  -1.2831529e+00  -1.0267312e+00   1.1175052e+00   2.6577709e-01  -3.0210271e-01   2.6558558e-01  -1.1583101e+00   5.3265176e-01  -1.0924484e+00  -3.1113472e-01  -1.0104602e+00  -6.3782015e-01   5.3571460e-01  -3.1867638e-01   6.1117903e-01   2.8355548e-01  -1.1483289e+00   1.3628749e-01   2.1170426e-01  -1.4335790e-01   1.4742040e+00  -7.1906885e-02  -9.7432276e-02   9.8950181e-01  -1.6959178e+00   1.3420210e-01   9.7394434e-01   9.8852221e-01   1.3183898e+00  -2.8756138e-01   1.4808251e+00   2.6339666e-01   1.4127327e+00   7.4512396e-01   3.8630570e-01  -2.0415790e-01  -9.7568353e-01   8.4845314e-01   1.5420499e+00
   4.9736544e-01  -1.3039950e-01  -1.0692455e-02   5.0615095e-02  -1.6069184e+00  -8.9337704e-01  -3.3631332e-02  -3.9633367e-01   2.3676181e+00   7.8121730e-01  -4.3332050e-01   2.0911577e-01  -7.3974285e-01  -1.9161418e-01   9.2241248e-01  -7.8127030e-01   7.5394806e-01  -1.3138926e+00   1.3201448e-01   1.2412151e-01   2.5967360e+00   9.9863641e-02   2.1097493e-01  -7.1899107e-01  -7.2600225e-01  -1.2421536e+00  -1.1697838e+00  -1.2486940e+00  -1.2002431e+00  -3.1715313e-01   2.2373172e-01   3.9083087e-01   5.9322819e-01  -1.1771250e+00  -3.5052857e-01  -1.2357223e+00  -1.0028116e+00   1.2079585e+00   3.4837255e-01  -2.7687374e-01   3.1063252e-02  -1.1280114e+00   3.2540795e-01  -1.0749096e+00  -4.3901152e-01  -9.4926784e-01  -6.4827028e-01   6.2369021e-01  -2.5086481e-01   5.0337079e-01   5.7734810e-02  -1.1519848e+00  -4.4745989e-02   2.6015368e-01  -1.9038907e-01   1.5685080e+00   4.3954812e-02  -1.8014637e-01   8.8078150e-01  -1.7030421e+00   6.6234850e-02   9.3906656e-01   9.4170734e-01   1.3353614e+00  -2.5155112e-01   1.5612181e+00   3.8052043e-01   1.5118738e+00   8.6793300e-01   3.8911369e-01  -2.0466796e-01  -9.5676491e-01   9.0095719e-01   1.6721262e+00
   4.0070706e-01  -3.1798154e-01   5.6475280e-02  -1.1484436e-01  -1.5463835e+00  -9.7284711e-01   9.2763542e-02  -3.0897731e-01   2.4966948e+00   9.2406273e-01  -4.9474001e-01  -8.8322939e-02  -7.2006297e-01  -3.2623822e-01   9.9165898e-01  -7.1780044e-01   7.2868502e-01  -1.3047475e+00   1.7565339e-01   6.2401591e-02   2.7452806e+00   1.5234312e-01   1.3017702e-01  -6.7565567e-01  -7.9540491e-01  -1.1486822e+00  -1.1978114e+00  -1.1737933e+00  -1.1671839e+00  -2.6100475e-01   2.7093082e-01   4.2249405e-01   5.2771318e-01  -1.1060189e+00  -5.0304246e-01  -1.1680364e+00  -9.5724976e-01   1.3037878e+00   4.4270759e-01  -2.5148040e-01  -2.1231166e-01  -1.0879190e+00   1.1098992e-01  -1.0412069e+00  -5.5805058e-01  -8.6790634e-01  -6.4448405e-01   7.2623461e-01  -1.6263271e-01   3.8659137e-01  -1.8891710e-01  -1.1490652e+00  -2.2890048e-01   3.1835764e-01  -2.3246771e-01   1.6645160e+00   1.6483962e-01  -2.6643235e-01   7.5493806e-01  -1.7005311e+00  -1.4376284e-02   9.0603625e-01   8.9738398e-01   1.3490865e+00  -2.1009398e-01   1.6385708e+00   4.8889446e-01   1.6008966e+00   9.8707837e-01   3.6851746e-01  -2.2362174e-01  -9.2651630e-01   9.5778995e-01   1.7884849e+00
   2.8932205e-01  -5.2514645e-01   1.1235884e-01  -2.8988104e-01  -1.4723644e+00  -1.0422523e+00   2.3860375e-01  -2.0449156e-01   2.6197248e+00   1.0637632e+00  -5.5368271e-01  -3.9300408e-01  -6.9203194e-01  -4.6323093e-01   1.0689699e+00  -6.4342036e-01   6.7765156e-01  -1.2920827e+00   2.2738305e-01  -1.4576877e-02   2.8773485e+00   1.8523828e-01   3.1566298e-02  -6.4156457e-01  -8.7237951e-01  -1.0477190e+00  -1.2212922e+00  -1.0818345e+00  -1.1226065e+00  -1.9138184e-01   3.3342949e-01   4.3494288e-01   4.4294576e-01  -1.0332735e+00  -6.5556564e-01  -1.0817108e+00  -8.9204034e-01   1.4044641e+00   5.4750375e-01  -2.2578838e-01  -4.6044102e-01  -1.0387127e+00  -1.0783713e-01  -9.9224695e-01  -6.6826054e-01  -7.6826372e-01  -6.2856188e-01   8.4197501e-01  -5.6703517e-02   2.6333014e-01  -4.5146867e-01  -1.1405396e+00  -4.1580706e-01   3.8473038e-01  -2.7177318e-01   1.7619019e+00   2.8961191e-01  -3.5592397e-01   6.1237589e-01  -1.6896973e+00  -1.0870268e-01   8.7533728e-01   8.5472432e-01   1.3603385e+00  -1.6397932e-01   1.7127059e+00   5.8777986e-01   1.6800400e+00   1.1019173e+00   3.2604311e-01  -2.6005509e-01  -8.8555255e-01   1.0190695e+00   1.8907521e+00
   1.6569987e-01  -7.4704668e-01   1.5692587e-01  -4.7011435e-01  -1.3862714e+00  -1.1012465e+00   4.0145716e-01  -8.5338242e-02   2.7364343e+00   1.1996580e+00  -6.0929361e-01  -7.0041660e-01  -6.5785024e-01  -6.0333315e-01   1.1530592e+00  -5.6031332e-01   6.0297385e-01  -1.2756335e+00   2.8647962e-01  -1.0507879e-01   2.9924734e+00   1.9878688e-01  -8.1856288e-02  -6.1699787e-01  -9.5484886e-01  -9.4059912e-01  -1.2396911e+00  -9.7453246e-01  -1.0673811e+00  -1.0994980e-01   4.1002014e-01   4.2899894e-01   3.4173688e-01  -9.5978424e-01  -8.0524722e-01  -9.7852090e-01  -8.0926809e-01   1.5092013e+00   6.6135803e-01  -2.0000115e-01  -7.0935193e-01  -9.8136887e-01  -3.2796941e-01  -9.2935142e-01  -7.6945612e-01  -6.5273372e-01  -6.0249851e-01   9.6897223e-01   6.4018868e-02   1.3595011e-01  -7.2470853e-01  -1.1276235e+00  -6.0495428e-01   4.5727783e-01  -3.1009540e-01   1.8598223e+00   4.1716483e-01  -4.4839135e-01   4.5371332e-01  -1.6722196e+00  -2.1731446e-01   8.4706583e-01   8.1292030e-01   1.3694618e+00  -1.1410299e-01   1.7830186e+00   6.7668756e-01   1.7494247e+00   1.2116485e+00   2.6363283e-01  -3.1256256e-01  -8.3436093e-01   1.0850237e+00   1.9786121e+00
   3.2410091e-02  -9.7852420e-01   1.9034114e-01  -6.5121054e-01  -1.2896319e+00  -1.1493567e+00   5.7845659e-01   4.5951551e-02   2.8461893e+00   1.3311042e+00  -6.6102367e-01  -1.0060801e+00  -6.1978077e-01  -7.4674165e-01   1.2420806e+00  -4.7054076e-01   5.0724686e-01  -1.2549783e+00   3.5239840e-01  -2.0726001e-01   3.0903140e+00   1.9358496e-01  -2.0685875e-01  -6.0191345e-01  -1.0404806e+00  -8.2849442e-01  -1.2522330e+00  -8.5373139e-01  -1.0021666e+00  -1.8536682e-02   4.9938059e-01   4.0580014e-01   2.2720302e-01  -8.8640928e-01  -9.4922685e-01  -8.6033701e-01  -7.1103995e-01   1.6169146e+00   7.8268994e-01  -1.7463445e-01  -9.5526003e-01  -9.1708445e-01  -5.4605185e-01  -8.5417139e-01  -8.6124300e-01  -5.2410894e-01  -5.6812637e-01   1.1047582e+00   1.9648004e-01   6.6505125e-03  -1.0032513e+00  -1.1116563e+00  -7.9560553e-01   5.3369666e-01  -3.4877318e-01   1.9568949e+00   5.4633493e-01  -5.4366808e-01   2.7981282e-01  -1.6500004e+00  -3.4018760e-01   8.2093812e-01   7.7122451e-01   1.3763464e+00  -6.1475450e-02   1.8484672e+00   7.5532056e-01   1.8089804e+00   1.3152844e+00   1.8357963e-01  -3.7932738e-01  -7.7328967e-01   1.1558865e+00   2.0517512e+00
  -1.0796138e-01  -1.2142413e+00   2.1297493e-01  -8.2899787e-01  -1.1840195e+00  -1.1859952e+00   7.6638571e-01   1.8680210e-01   2.9479393e+00   1.4573798e+00  -7.0858797e-01  -1.3056429e+00  -5.8000591e-01  -8.9309349e-01   1.3336937e+00  -3.7606689e-01   3.9345304e-01  -1.2295359e+00   4.2474864e-01  -3.1918778e-01   3.1705729e+00   1.7057270e-01  -3.4006520e-01  -5.9592708e-01  -1.1267437e+00  -7.1236148e-01  -1.2579231e+00  -7.2134807e-01  -9.2742028e-01   8.0911970e-02   6.0006938e-01   3.6677522e-01   1.0268710e-01  -8.1392410e-01  -1.0847080e+00  -7.2907683e-01  -5.9943231e-01   1.7262022e+00   9.0970240e-01  -1.5046837e-01  -1.1946188e+00  -8.4720173e-01  -7.5858220e-01  -7.6859441e-01  -9.4302907e-01  -3.8546046e-01  -5.2708074e-01   1.2464100e+00   3.3750633e-01  -1.2257116e-01  -1.2816642e+00  -1.0939851e+00  -9.8674294e-01   6.1148748e-01  -3.8866963e-01   2.0512249e+00   6.7583243e-01  -6.4159080e-01   9.1797209e-02  -1.6250288e+00  -4.7665709e-01   7.9632441e-01   7.2899089e-01   1.3804525e+00  -7.2173715e-03   1.9076032e+00   8.2352254e-01   1.8584033e+00   1.4116454e+00   8.8462508e-02  -4.5816233e-01  -7.0255568e-01   1.2317914e+00   2.1098208e+00
  -2.5287822e-01  -1.4488185e+00   2.2540414e-01  -9.9956528e-01  -1.0709954e+00  -1.2104912e+00   9.6177879e-01   3.3461615e-01   3.0402133e+00   1.5776089e+00  -7.5192878e-01  -1.5949879e+00  -5.4050962e-01  -1.0414920e+00   1.4251710e+00  -2.7878523e-01   2.6487851e-01  -1.1985822e+00   5.0325366e-01  -4.3885890e-01   3.2329361e+00   1.3101703e-01  -4.7803900e-01  -5.9830913e-01  -1.2109737e+00  -5.9291307e-01  -1.2555893e+00  -5.7932523e-01  -8.4343192e-01   1.8637868e-01   7.1052059e-01   3.1361508e-01  -2.8325596e-02  -7.4298445e-01  -1.2090318e+00  -5.8667794e-01  -4.7645298e-01   1.8353602e+00   1.0403665e+00  -1.2848196e-01  -1.4241541e+00  -7.7313731e-01  -9.6202401e-01  -6.7465333e-01  -1.0140584e+00  -2.4001107e-01  -4.8078201e-01   1.3906573e+00   4.8384437e-01  -2.4995891e-01  -1.5546115e+00  -1.0758659e+00  -1.1770397e+00   6.8807563e-01  -4.3017942e-01   2.1404852e+00   8.0419620e-01  -7.4195323e-01  -1.0894750e-01  -1.5992553e+00  -6.2541601e-01   7.7230695e-01   6.8571373e-01   1.3808795e+00   4.7454974e-02   1.9586439e+00   8.8123634e-01   1.8971452e+00   1.4993762e+00  -1.8918553e-02  -5.4656390e-01  -6.2227002e-01   1.3126749e+00   2.1524202e+00
  -3.9992118e-01  -1.6769774e+00   2.2840277e-01  -1.1593422e+00  -9.5206690e-01  -1.2221366e+00   1.1610290e+00   4.8680108e-01   3.1211659e+00   1.6907175e+00  -7.9118741e-01  -1.8703385e+00  -5.0298918e-01  -1.1905636e+00   1.5135379e+00  -1.8053952e-01   1.2502721e-01  -1.1612859e+00   5.8770209e-01  -5.6421811e-01   3.2770335e+00   7.6486975e-02  -6.1736262e-01  -6.0800010e-01  -1.2904484e+00  -4.7061682e-01  -1.2439445e+00  -4.2959556e-01  -7.5037623e-01   2.9581958e-01   8.2904332e-01   2.4823755e-01  -1.6229636e-01  -6.7410392e-01  -1.3197492e+00  -4.3508900e-01  -3.4401656e-01   1.9424250e+00   1.1724358e+00  -1.0977561e-01  -1.6408861e+00  -6.9632107e-01  -1.1529218e+00  -5.7444114e-01  -1.0734608e+00  -9.1009915e-02  -4.3043104e-01   1.5340142e+00   6.3221365e-01  -3.7403834e-01  -1.8170100e+00  -1.0583864e+00  -1.3648601e+00   7.6093232e-01  -4.7326067e-01   2.2220358e+00   9.2978030e-01  -8.4447599e-01  -3.2078085e-01  -1.5744864e+00  -7.8455735e-01   7.4775683e-01   6.4106422e-01   1.3764663e+00   1.0125547e-01   1.9995701e+00   9.2847359e-01   1.9244325e+00   1.5769842e+00  -1.3560975e-01  -6.4178092e-01  -5.3247881e-01   1.3981959e+00   2.1790983e+00
  -5.4685477e-01  -1.8936863e+00   2.2291967e-01  -1.3051614e+00  -8.2866380e-01  -1.2202401e+00   1.3605003e+00   6.4080211e-01   3.1886708e+00   1.7954236e+00  -8.2668689e-01  -2.1283484e+00  -4.6879796e-01  -1.3385321e+00   1.5957351e+00  -8.3131315e-02  -2.2469373e-02  -1.1167627e+00   6.7789569e-01  -6.9317911e-01   3.3024272e+00   8.8192214e-03  -7.5471572e-01  -6.2364939e-01  -1.3624732e+00  -3.4572211e-01  -1.2216648e+00  -2.7405802e-01  -6.4837799e-01   4.0720895e-01   9.5383051e-01   1.7274335e-01  -2.9572615e-01  -6.0764572e-01  -1.4146900e+00  -2.7627498e-01  -2.0393144e-01   2.0452415e+00   1.3034938e+00  -9.5486434e-02  -1.8421426e+00  -6.1814508e-01  -1.3280123e+00  -4.7003767e-01  -1.1203133e+00   5.8385580e-02  -3.7701309e-01   1.6729268e+00   7.7937540e-01  -4.9365437e-01  -2.0641847e+00  -1.0424141e+00  -1.5482863e+00   8.2769164e-01  -5.1748428e-01   2.2930753e+00   1.0507737e+00  -9.4878820e-01  -5.4182491e-01  -1.5522990e+00  -9.5165000e-01   7.2142449e-01   5.9492072e-01   1.3659131e+00   1.5286341e-01   2.0282509e+00   9.6529516e-01   1.9393120e+00   1.6428955e+00  -2.5857392e-01  -7.4089840e-01  -4.3321565e-01   1.4876818e+00   2.1893718e+00
  -6.9168956e-01  -2.0943004e+00   2.1004295e-01  -1.4343057e+00  -7.0213432e-01  -1.2041886e+00   1.5566347e+00   7.9414397e-01   3.2404495e+00   1.8902622e+00  -8.5892338e-01  -2.3661703e+00  -4.3892014e-01  -1.4833042e+00   1.6687867e+00   1.1688440e-02  -1.7394811e-01  -1.0641460e+00   7.7359926e-01  -8.2365096e-01   3.3086253e+00  -6.9928416e-02  -8.8695151e-01  -6.4367569e-01  -1.4244739e+00  -2.1831269e-01  -1.1874818e+00  -1.1456502e-01  -5.3758359e-01   5.1858103e-01   1.0829785e+00   8.9361123e-02  -4.2525077e-01  -5.4383266e-01  -1.4920255e+00  -1.1223180e-01  -5.7896876e-02   2.1415521e+00   1.4310311e+00  -8.6701759e-02  -2.0255643e+00  -5.3992415e-01  -1.4843262e+00  -3.6344976e-01  -1.1537067e+00   2.0521381e-01  -3.2130653e-01   1.8039256e+00   9.2221629e-01  -6.0800249e-01  -2.2920157e+00  -1.0285709e+00  -1.7251655e+00   8.8625621e-01  -5.6209302e-01   2.3508092e+00   1.1652522e+00  -1.0544182e+00  -7.6998729e-01  -1.5339756e+00  -1.1238402e+00   6.9203680e-01   5.4739064e-01   1.3479112e+00   2.0096713e-01   2.0425776e+00   9.9180108e-01   1.9407195e+00   1.6955251e+00  -3.8476575e-01  -8.4093482e-01  -3.2456184e-01   1.5801028e+00   2.1827598e+00
  -8.3273599e-01  -2.2746958e+00   1.9095298e-01  -1.5445407e+00  -5.7375691e-01  -1.1735069e+00   1.7460545e+00   9.4448116e-01   3.2742258e+00   1.9736451e+00  -8.8856099e-01  -2.5814940e+00  -4.1397486e-01  -1.6225549e+00   1.7299646e+00   1.0224559e-01  -3.2581494e-01  -1.0026688e+00   8.7449654e-01  -9.5357052e-01   3.2951206e+00  -1.5753517e-01  -1.0111722e+00  -6.6634784e-01  -1.4740937e+00  -8.8381027e-02  -1.1402790e+00   4.7081138e-02  -4.1823197e-01   6.2806877e-01   1.2145195e+00   3.8244897e-04  -5.4773656e-01  -4.8276991e-01  -1.5503240e+00   5.4997186e-02   9.2491920e-02   2.2290970e+00   1.5525490e+00  -8.4375297e-02  -2.1891088e+00  -4.6286706e-01  -1.6192789e+00  -2.5656698e-01  -1.1728125e+00   3.4679555e-01  -2.6389477e-01   1.9237712e+00   1.0578435e+00  -7.1664909e-01  -2.4970614e+00  -1.0172307e+00  -1.8931786e+00   9.3488726e-01  -6.0606626e-01   2.3926221e+00   1.2712583e+00  -1.1607894e+00  -1.0029877e+00  -1.5204597e+00  -1.2979682e+00   6.5839389e-01   4.9882075e-01   1.3212703e+00   2.4431625e-01   2.0406009e+00   1.0081284e+00   1.9275622e+00   1.7333583e+00  -5.1121107e-01  -9.3894908e-01  -2.0670847e-01   1.6740788e+00   2.1588291e+00
  -9.6864588e-01  -2.4313902e+00   1.6686697e-01  -1.6341368e+00  -4.4476486e-01  -1.1279151e+00   1.9256466e+00   1.0896538e+00   3.2878915e+00   2.0439461e+00  -9.1642273e-01  -2.7725569e+00  -3.9424694e-01  -1.7538165e+00   1.7769323e+00   1.8698437e-01  -4.7464794e-01  -9.3175143e-01   9.8015505e-01  -1.0809414e+00   3.2614482e+00  -2.5168545e-01  -1.1248008e+00  -6.8988061e-01  -1.5092908e+00   4.4082456e-02  -1.0791917e+00   2.0912534e-01  -2.9072088e-01   7.3393780e-01   1.3464646e+00  -9.1911502e-02  -6.6037268e-01  -4.2448053e-01  -1.5885960e+00   2.2330889e-01   2.4573305e-01   2.3057202e+00   1.6656782e+00  -8.9251585e-02  -2.3310551e+00  -3.8805789e-01  -1.7307462e+00  -1.5113217e-01  -1.1769470e+00   4.8079895e-01  -2.0518034e-01   2.0295854e+00   1.1836851e+00  -8.1953770e-01  -2.6766550e+00  -1.0085401e+00  -2.0499224e+00   9.7227406e-01  -6.4818466e-01   2.4162401e+00   1.3669005e+00  -1.2672178e+00  -1.2383856e+00  -1.5123291e+00  -1.4706878e+00   6.1945784e-01   4.4979384e-01   1.2850351e+00   2.8178101e-01   2.0206614e+00   1.0144554e+00   1.8988120e+00   1.7550362e+00  -6.3508839e-01  -1.0321526e+00  -8.0015905e-02   1.7679170e+00   2.1172470e+00
  -1.0984386e+00  -2.5616427e+00   1.3897973e-01  -1.7018824e+00  -3.1637819e-01  -1.0673788e+00   2.0926328e+00   1.2277455e+00   3.2796712e+00   2.0996086e+00  -9.4347112e-01  -2.9381287e+00  -3.7973888e-01  -1.8745617e+00   1.8078637e+00   2.6452060e-01  -6.1729942e-01  -8.5108493e-01   1.0900016e+00  -1.2038775e+00   3.2072604e+00  -3.5004269e-01  -1.2256487e+00  -7.1253870e-01  -1.5284304e+00   1.7899324e-01  -1.0036972e+00   3.6985321e-01  -1.5566246e-01   8.3461501e-01   1.4768556e+00  -1.8532698e-01  -7.6075600e-01  -3.6894871e-01  -1.6063281e+00   3.9053796e-01   4.0040387e-01   2.3694722e+00   1.7683039e+00  -1.0180376e-01  -2.4500129e+00  -3.1644703e-01  -1.8171233e+00  -4.8726602e-02  -1.1656294e+00   6.0528173e-01  -1.4540283e-01   2.1189592e+00   1.2975859e+00  -9.1697763e-01  -2.8289611e+00  -1.0024549e+00  -2.1930013e+00   9.9757947e-01  -6.8709515e-01   2.4198744e+00   1.4504640e+00  -1.3729122e+00  -1.4736098e+00  -1.5097867e+00  -1.6385846e+00   5.7442816e-01   4.0111031e-01   1.2385831e+00   3.1241746e-01   1.9815078e+00   1.0110115e+00   1.8536016e+00   1.7594437e+00  -7.5380932e-01  -1.1180189e+00   5.4933803e-02   1.8596773e+00   2.0578403e+00
  -1.2215096e+00  -2.6635273e+00   1.0840556e-01  -1.7470894e+00  -1.8983726e-01  -9.9214949e-01   2.2446189e+00   1.3571360e+00   3.2482734e+00   2.1392667e+00  -9.7077198e-01  -3.0774734e+00  -3.7023743e-01  -1.9822879e+00   1.8215269e+00   3.3370106e-01  -7.5099130e-01  -7.6070531e-01   1.2033086e+00  -1.3206494e+00   3.1324105e+00  -4.5032485e-01  -1.3119712e+00  -7.3274125e-01  -1.5303646e+00   3.1607841e-01  -9.1369404e-01   5.2758472e-01  -1.3926039e-02   9.2871128e-01   1.6038216e+00  -2.7783342e-01  -8.4696485e-01  -3.1616558e-01  -1.6035032e+00   5.5446820e-01   5.5514590e-01   2.4187050e+00   1.8586833e+00  -1.2219013e-01  -2.5449352e+00  -2.4885072e-01  -1.8773685e+00   4.9233426e-02  -1.1386306e+00   7.1871071e-01  -8.4661941e-02   2.1900332e+00   1.3978916e+00  -1.0096138e+00  -2.9529956e+00  -9.9878742e-01  -2.3201273e+00   1.0104586e+00  -7.2137381e-01   2.4023380e+00   1.5205240e+00  -1.4769740e+00  -1.7059875e+00  -1.5126661e+00  -1.7982824e+00   5.2279805e-01   3.5375495e-01   1.1817010e+00   3.3553420e-01   1.9223962e+00   9.9809210e-01   1.7913196e+00   1.7457950e+00  -8.6509301e-01  -1.1943848e+00   1.9729553e-01   1.9472606e+00   1.9806585e+00
  -1.3376209e+00  -2.7359755e+00   7.6125781e-02  -1.7695947e+00  -6.6432235e-02  -9.0279631e-01   2.3796255e+00   1.4765467e+00   3.1930170e+00   2.1618636e+00  -9.9943970e-01  -3.1903010e+00  -3.6538611e-01  -2.0746002e+00   1.8173319e+00   3.9366232e-01  -8.7339865e-01  -6.6105102e-01   1.3191924e+00  -1.4297300e+00   3.0370402e+00  -5.5037640e-01  -1.3825171e+00  -7.4915902e-01  -1.5144991e+00   4.5479329e-01  -8.0956362e-01   6.8067028e-01   1.3333423e-01   1.0150374e+00   1.7256366e+00  -3.6763261e-01  -9.1761665e-01  -2.6617388e-01  -1.5806079e+00   7.1285917e-01   7.0865036e-01   2.4521503e+00   1.9355464e+00  -1.5023385e-01  -2.6151385e+00  -1.8595828e-01  -1.9110313e+00   1.4149125e-01  -1.0960145e+00   8.1996019e-01  -2.2947450e-02   2.2415485e+00   1.4835100e+00  -1.0983772e+00  -3.0486052e+00  -9.9725775e-01  -2.4292159e+00   1.0110507e+00  -7.4958794e-01   2.3631282e+00   1.5760491e+00  -1.5783987e+00  -1.9327765e+00  -1.5204545e+00  -1.9465391e+00   4.6438874e-01   3.0884995e-01   1.1146352e+00   3.5075547e-01   1.8431647e+00   9.7607638e-01   1.7116985e+00   1.7137087e+00  -9.6703069e-01  -1.2595370e+00   3.4593399e-01   2.0285127e+00   1.8860328e+00
  -1.4468732e+00  -2.7787837e+00   4.2946495e-02  -1.7697536e+00   5.2477456e-02  -8.0022695e-01   2.4960994e+00   1.5850686e+00   3.1139246e+00   2.1667651e+00  -1.0305663e+00  -3.2767101e+00  -3.6475402e-01  -2.1492926e+00   1.7953429e+00   4.4388324e-01  -9.8271575e-01  -5.5299767e-01   1.4366201e+00  -1.5298341e+00   2.9216601e+00  -6.4823135e-01  -1.4365572e+00  -7.6079592e-01  -1.4808361e+00   5.9425703e-01  -6.9220921e-01   8.2749245e-01   2.8466872e-01   1.0926132e+00   1.8407719e+00  -4.5321467e-01  -9.7190579e-01  -2.1910572e-01  -1.5386260e+00   8.6348853e-01   8.5964635e-01   2.4689819e+00   1.9981684e+00  -1.8542799e-01  -2.6603261e+00  -1.2834507e-01  -1.9182649e+00   2.2694010e-01  -1.0381675e+00   9.0829286e-01   3.9822913e-02   2.2728676e+00   1.5539446e+00  -1.1844166e+00  -3.1164087e+00  -9.9754056e-01  -2.5184780e+00   9.9994550e-01  -7.7035674e-01   2.3024758e+00   1.6164871e+00  -1.6760803e+00  -2.1511995e+00  -1.5323298e+00  -2.0803276e+00   3.9935968e-01   2.6759568e-01   1.0381130e+00   3.5807231e-01   1.7442828e+00   9.4544742e-01   1.6148909e+00   1.6632725e+00  -1.0581349e+00  -1.3122766e+00   4.9941257e-01   2.1013359e+00   1.7746336e+00
  -1.5496596e+00  -2.7925814e+00   9.4697456e-03  -1.7484273e+00   1.6545793e-01  -6.8569750e-01   2.5929090e+00   1.6821750e+00   3.0117773e+00   2.1538519e+00  -1.0651392e+00  -3.3371297e+00  -3.6789129e-01  -2.2044255e+00   1.7562573e+00   4.8422419e-01  -1.0776995e+00  -4.3786690e-01   1.5544275e+00  -1.6199509e+00   2.7872185e+00  -7.4216378e-01  -1.4738983e+00  -7.6704753e-01  -1.4299952e+00   7.3321473e-01  -5.6307024e-01   9.6647518e-01   4.3833887e-01   1.1606715e+00   1.9479420e+00  -5.3339679e-01  -1.0096182e+00  -1.7520941e-01  -1.4790181e+00   1.0042070e+00   1.0068919e+00   2.4688550e+00   2.0464083e+00  -2.2696561e-01  -2.6806124e+00  -7.6487901e-02  -1.8998233e+00   3.0461299e-01  -9.6581662e-01   9.8332774e-01   1.0375803e-01   2.2839683e+00   1.6092945e+00  -1.2690135e+00  -3.1577038e+00  -9.9930227e-01  -2.5864948e+00   9.7812652e-01  -7.8241075e-01   2.2213582e+00   1.6418259e+00  -1.7688192e+00  -2.3584818e+00  -1.5472116e+00  -2.1969064e+00   3.2819586e-01   2.3120267e-01   9.5333498e-01   3.5787337e-01   1.6268705e+00   9.0680944e-01   1.5015291e+00   1.5950866e+00  -1.1373697e+00  -1.3519586e+00   6.5599930e-01   2.1638016e+00   1.6475163e+00
  -1.6466047e+00  -2.7787689e+00  -2.3919114e-02  -1.7069601e+00   2.7101307e-01  -5.6081156e-01   2.6693274e+00   1.7677106e+00   2.8881239e+00   2.1235822e+00  -1.1039540e+00  -3.3722635e+00  -3.7436584e-01  -2.2384003e+00   1.7013544e+00   5.1494839e-01  -1.1576878e+00  -3.1740735e-01   1.6713434e+00  -1.6993624e+00   2.6351465e+00  -8.3072141e-01  -1.4948770e+00  -7.6773325e-01  -1.3632063e+00   8.7002989e-01  -4.2411018e-01   1.0961007e+00   5.9234139e-01   1.2186530e+00   2.0461360e+00  -6.0734079e-01  -1.0311207e+00  -1.3486174e-01  -1.4036889e+00   1.1330031e+00   1.1491680e+00   2.4519225e+00   2.0807067e+00  -2.7379081e-01  -2.6765429e+00  -3.0779623e-02  -1.8570440e+00   3.7367611e-01  -8.8003722e-01   1.0449990e+00   1.6894271e-01   2.2754113e+00   1.6502187e+00  -1.3534831e+00  -3.1743478e+00  -1.0022234e+00  -2.6322750e+00   9.4689711e-01  -7.8464911e-01   2.1214744e+00   1.6526189e+00  -1.8553368e+00  -2.5518964e+00  -1.5638266e+00  -2.2938803e+00   2.5167301e-01   2.0081660e-01   8.6193582e-01   3.5094657e-01   1.4926852e+00   8.6090072e-01   1.3727609e+00   1.5102837e+00  -1.2041596e+00  -1.3785037e+00   8.1369027e-01   2.2142519e+00   1.5061502e+00
  -1.7384875e+00  -2.7394204e+00  -5.7046220e-02  -1.6471438e+00   3.6761533e-01  -4.2750617e-01   2.7250045e+00   1.8418601e+00   2.7452455e+00   2.0770183e+00  -1.1475348e+00  -3.3830392e+00  -3.8377746e-01  -2.2500257e+00   1.6324204e+00   5.3672086e-01  -1.2225880e+00  -1.9374700e-01   1.7860210e+00  -1.7676487e+00   2.4673732e+00  -9.1274078e-01  -1.5003304e+00  -7.6309653e-01  -1.2822740e+00   1.0027106e+00  -2.7777587e-01   1.2149351e+00   7.4444954e-01   1.2661983e+00   2.1346379e+00  -6.7454793e-01  -1.0373232e+00  -9.8562956e-02  -1.3149384e+00   1.2480700e+00   1.2852763e+00   2.4188261e+00   2.1020448e+00  -3.2466491e-01  -2.6491015e+00   8.4608640e-03  -1.7918131e+00   4.3342845e-01  -7.8224380e-01   1.0935109e+00   2.3538504e-01   2.2482858e+00   1.6778676e+00  -1.4390657e+00  -3.1686167e+00  -1.0060059e+00  -2.6552880e+00   9.0779446e-01  -7.7619268e-01   2.0051856e+00   1.6499741e+00  -1.9342973e+00  -2.7288122e+00  -1.5807827e+00  -2.3692553e+00   1.7080425e-01   1.7744131e-01   7.6591496e-01   3.3844648e-01   1.3440767e+00   8.0859630e-01   1.2302597e+00   1.4105213e+00  -1.2583747e+00  -1.3923781e+00   9.7024970e-01   2.2513869e+00   1.3524283e+00
  -1.8261535e+00  -2.6771636e+00  -8.9926058e-02  -1.5711657e+00   4.5375359e-01  -2.8802335e-01   2.7599333e+00   1.9051001e+00   2.5860760e+00   2.0158093e+00  -1.1960661e+00  -3.3705609e+00  -3.9575064e-01  -2.2385726e+00   1.5516535e+00   5.5058277e-01  -1.2728379e+00  -6.9319361e-02   1.8970731e+00  -1.8246763e+00   2.2863050e+00  -9.8734259e-01  -1.4915454e+00  -7.5377392e-01  -1.1895126e+00   1.1289685e+00  -1.2693014e-01   1.3216598e+00   8.9227021e-01   1.3031339e+00   2.2130265e+00  -7.3483056e-01  -1.0296139e+00  -6.6913837e-02  -1.2153990e+00   1.3478732e+00   1.4140393e+00   2.3706646e+00   2.1118651e+00  -3.7823915e-01  -2.5997004e+00   4.0986023e-02  -1.7065131e+00   4.8330871e-01  -6.7416823e-01   1.1292923e+00   3.0296684e-01   2.2041385e+00   1.6937846e+00  -1.5268125e+00  -3.1430526e+00  -1.0103663e+00  -2.6554715e+00   8.6249799e-01  -7.5643116e-01   1.8754235e+00   1.6355050e+00  -2.0043373e+00  -2.8867492e+00  -1.5966512e+00  -2.4214856e+00   8.6773789e-02   1.6186375e-01   6.6753924e-01   3.2182539e-01   1.1839113e+00   7.5089872e-01   1.0762040e+00   1.2979427e+00  -1.3002926e+00  -1.3945440e+00   1.1232653e+00   2.2743285e+00   1.1886497e+00
  -1.9104194e+00  -2.5950456e+00  -1.2272138e-01  -1.4815406e+00   5.2799495e-01  -1.4486603e-01   2.7744106e+00   1.9581320e+00   2.4140801e+00   1.9421330e+00  -1.2493456e+00  -3.3360704e+00  -4.0991182e-01  -2.2038189e+00   1.4615529e+00   5.5790081e-01  -1.3093391e+00   5.3232989e-02   2.0031087e+00  -1.8705715e+00   2.0947675e+00  -1.0539081e+00  -1.4701863e+00  -7.4073420e-01  -1.0876538e+00   1.2463066e+00   2.5241098e-02   1.4151069e+00   1.0333159e+00   1.3294526e+00   2.2811627e+00  -7.8826270e-01  -1.0097709e+00  -4.0576199e-02  -1.1079589e+00   1.4312073e+00   1.5343018e+00   2.3089370e+00   2.1119582e+00  -4.3312625e-01  -2.5301483e+00   6.6625258e-02  -1.6039534e+00   5.2290800e-01  -5.5782161e-01   1.1529513e+00   3.7140223e-01   2.1448847e+00   1.6997861e+00  -1.6174746e+00  -3.1003114e+00  -1.0150203e+00  -2.6332191e+00   8.1273838e-01  -7.2506098e-01   1.7355658e+00   1.6112416e+00  -2.0641037e+00  -3.0234376e+00  -1.6100475e+00  -2.4495192e+00   8.6214221e-04   1.5458607e-01   5.6922235e-01   3.0272999e-01   1.0154671e+00   6.8891444e-01   9.1322347e-01   1.1751079e+00  -1.3305404e+00  -1.3863830e+00   1.2702161e+00   2.2826561e+00   1.0174742e+00
  -1.9919728e+00  -2.4963873e+00  -1.5568914e-01  -1.3810241e+00   5.8905415e-01  -7.3744635e-04   2.7689976e+00   2.0018064e+00   2.2330991e+00   1.8585936e+00  -1.3067580e+00  -3.2809089e+00  -4.2585911e-01  -2.1460777e+00   1.3647999e+00   5.6029324e-01  -1.3333667e+00   1.7117195e-01   2.1027714e+00  -1.9056800e+00   1.8959129e+00  -1.1120390e+00  -1.4382039e+00  -7.2519298e-01  -9.7972955e-01   1.3521308e+00   1.7534344e-01   1.4942970e+00   1.1650883e+00   1.3452926e+00   2.3391594e+00  -8.3511390e-01  -9.7985132e-01  -2.0219969e-02  -9.9566980e-01   1.4972414e+00   1.6449380e+00   2.2354676e+00   2.1043276e+00  -4.8796268e-01  -2.4425934e+00   8.5297739e-02  -1.4872826e+00   5.5198650e-01  -4.3544145e-01   1.1652331e+00   4.4020895e-01   2.0727102e+00   1.6978281e+00  -1.7113982e+00  -3.0430175e+00  -1.0196619e+00  -2.5893431e+00   7.6021199e-01  -6.8211271e-01   1.5892877e+00   1.5795118e+00  -2.1122979e+00  -3.1368781e+00  -1.6197063e+00  -2.4528318e+00  -8.5629391e-02   1.5577051e-01   4.7338877e-01   2.8287177e-01   8.4230546e-01   6.2381665e-01   7.4431763e-01   1.0448994e+00  -1.3500173e+00  -1.3695944e+00   1.4085511e+00   2.2764150e+00   8.4185163e-01
  -2.0712765e+00  -2.3846367e+00  -1.8911655e-01  -1.2725119e+00   6.3586425e-01   1.4153504e-01   2.7444770e+00   2.0370430e+00   2.0471722e+00   1.7680874e+00  -1.3672758e+00  -3.2064842e+00  -4.4313342e-01  -2.0662084e+00   1.2641327e+00   5.5953621e-01  -1.3464607e+00   2.8178775e-01   2.1947736e+00  -1.9305151e+00   1.6930957e+00  -1.1615074e+00  -1.3977319e+00  -7.0850862e-01  -8.6893702e-01   1.4438760e+00   3.1990486e-01   1.5584711e+00   1.2851679e+00   1.3509131e+00   2.3873381e+00  -8.7577076e-01  -9.4206918e-01  -6.4618475e-03  -8.8164581e-01   1.5455443e+00   1.7448596e+00   2.1523132e+00   2.0910374e+00  -5.4145748e-01  -2.3394450e+00   9.7029287e-02  -1.3598877e+00   5.7048922e-01  -3.0942608e-01   1.1669792e+00   5.0869625e-01   1.9899642e+00   1.6898697e+00  -1.8084400e+00  -2.9736372e+00  -1.0239458e+00  -2.5250276e+00   7.0650481e-01  -6.2796415e-01   1.4403938e+00   1.5427961e+00  -2.1477238e+00  -3.2254029e+00  -1.6245446e+00  -2.4314509e+00  -1.7144883e-01   1.6520176e-01   3.8233262e-01   2.6388168e-01   6.6812783e-01   5.5679720e-01   5.7274692e-01   9.1040730e-01  -1.3598070e+00  -1.3460774e+00   1.5357725e+00   2.2560929e+00   6.6492652e-01
  -2.1484844e+00  -2.2632267e+00  -2.2325228e-01  -1.1589298e+00   6.6764153e-01   2.7908928e-01   2.7018135e+00   2.0647514e+00   1.8603449e+00   1.6736432e+00  -1.4294798e+00  -3.1142387e+00  -4.6120049e-01  -1.9656095e+00   1.1622224e+00   5.5745645e-01  -1.3503079e+00   3.8252468e-01   2.2779277e+00  -1.9457001e+00   1.4897302e+00  -1.2021968e+00  -1.3509743e+00  -6.9206922e-01  -7.5849234e-01   1.5191370e+00   4.5551593e-01   1.6071208e+00   1.3913077e+00   1.3466703e+00   2.4261754e+00  -9.1065394e-01  -8.9866464e-01   1.9881985e-04  -7.6895295e-01   1.5760890e+00   1.8330304e+00   2.0616611e+00   2.0740591e+00  -5.9242426e-01  -2.2232794e+00   1.0196946e-01  -1.2252836e+00   5.7855816e-01  -1.8225931e-01   1.1590892e+00   5.7597120e-01   1.8990501e+00   1.6777431e+00  -1.9079072e+00  -2.8943755e+00  -1.0274761e+00  -2.4417674e+00   6.5302880e-01  -5.6333976e-01   1.2926417e+00   1.5035687e+00  -2.1693363e+00  -3.2877256e+00  -1.6237071e+00  -2.3859684e+00  -2.5545182e-01   1.8227115e-01   2.9808359e-01   2.4716271e-01   4.9662427e-01   4.8901273e-01   4.0190763e-01   7.7480323e-01  -1.3610831e+00  -1.3178038e+00   1.6495236e+00   2.2225736e+00   4.8992859e-01
  -2.2233779e+00  -2.1354400e+00  -2.5823896e-01  -1.0431188e+00   6.8393786e-01   4.0912576e-01   2.6421161e+00   2.0857607e+00   1.6764808e+00   1.5782504e+00  -1.4916026e+00  -3.0056171e+00  -4.7944920e-01  -1.8461918e+00   1.0615551e+00   5.5581613e-01  -1.3466193e+00   4.7110118e-01   2.3511744e+00  -1.9519078e+00   1.2891386e+00  -1.2340445e+00  -1.3000931e+00  -6.7717932e-01  -6.5148191e-01   1.5757967e+00   5.7897116e-01   1.6400064e+00   1.4815243e+00   1.3329939e+00   2.4562467e+00  -9.4013612e-01  -8.5177754e-01  -5.5906126e-04  -6.6049932e-01   1.5892337e+00   1.9084861e+00   1.9657236e+00   2.0551260e+00  -6.3979631e-01  -2.0967392e+00   1.0040456e-01  -1.0870005e+00   5.7653613e-01  -5.6431054e-02   1.1424835e+00   6.4096285e-01   1.8023186e+00   1.6630395e+00  -2.0085291e+00  -2.8070995e+00  -1.0298039e+00  -2.3413052e+00   6.0097123e-01  -4.8929565e-01   1.1495643e+00   1.4641379e+00  -2.1762864e+00  -3.3229853e+00  -1.6165922e+00  -2.3175296e+00  -3.3664404e-01   2.0598407e-01   2.2229272e-01   2.3375393e-01   3.3132694e-01   4.2153038e-01   2.3519803e-01   6.4121367e-01  -1.3550146e+00  -1.2866891e+00   1.7476733e+00   2.1770666e+00   3.2005416e-01
  -2.2953303e+00  -2.0042897e+00  -2.9405138e-01  -9.2772665e-01   6.8467638e-01   5.2900806e-01   2.5666029e+00   2.1007597e+00   1.4990866e+00   1.4846869e+00  -1.5515929e+00  -2.8820401e+00  -4.9720815e-01  -1.7103328e+00   9.6432325e-01   5.5619779e-01  -1.3370150e+00   5.4561576e-01   2.4136026e+00  -1.9498032e+00   1.0944039e+00  -1.2569901e+00  -1.2471042e+00  -6.6495523e-01  -5.5072144e-01   1.6121404e+00   6.8740341e-01   1.6571664e+00   1.5541794e+00   1.3103650e+00   2.4781649e+00  -9.6446916e-01  -8.0333045e-01  -8.8257225e-03  -5.5892953e-01   1.5856785e+00   1.9703585e+00   1.8666348e+00   2.0356083e+00  -6.8262657e-01  -1.9624348e+00   9.2763972e-02  -9.4847706e-01   5.6496248e-01   6.5641429e-02   1.1180697e+00   7.0246229e-01   1.7019674e+00   1.6470158e+00  -2.1084729e+00  -2.7132900e+00  -1.0304355e+00  -2.2255690e+00   5.5125937e-01  -4.0719122e-01   1.0143053e+00   1.4264927e+00  -2.1679616e+00  -3.3307770e+00  -1.6028582e+00  -2.2278064e+00  -4.1420492e-01   2.3499106e-01   1.5614969e-01   2.2421947e-01   1.7547624e-01   3.5527930e-01   7.5886335e-02   5.1259980e-01  -1.3426806e+00  -1.2544735e+00   1.8283949e+00   2.1210239e+00   1.5835059e-01
  -2.3633088e+00  -1.8724121e+00  -3.3044676e-01  -8.1510935e-01   6.7016729e-01   6.3635846e-01   2.4765736e+00   2.1102558e+00   1.3311645e+00   1.3953624e+00  -1.6071938e+00  -2.7448782e+00  -5.1377896e-01  -1.5608115e+00   8.7233641e-01   5.5989709e-01  -1.3229202e+00   6.0463288e-01   2.4644657e+00  -1.9399926e+00   9.0823927e-01  -1.2709327e+00  -1.1937832e+00  -6.5623699e-01  -4.5863111e-01   1.6269511e+00   7.7840295e-01   1.6589149e+00   1.6080481e+00   1.2792983e+00   2.4925214e+00  -9.8372451e-01  -7.5493107e-01  -2.4420631e-02  -4.6653114e-01   1.5664042e+00   2.0179063e+00   1.7663609e+00   2.0164159e+00  -7.2007565e-01  -1.8228592e+00   7.9617555e-02  -8.1296227e-01   5.4455753e-01   1.8168538e-01   1.0867115e+00   7.5917461e-01   1.5999559e+00   1.6305307e+00  -2.2053973e+00  -2.6140188e+00  -1.0288478e+00  -2.0966128e+00   5.0453862e-01  -3.1865011e-01   8.8947930e-01   1.3921733e+00  -2.1440162e+00  -3.3111614e+00  -1.5824111e+00  -2.1189479e+00  -4.8749320e-01   2.6763960e-01   1.0033860e-01   2.1857240e-01   3.1908649e-02   2.9101338e-01  -7.3010308e-02   3.9165302e-01  -1.3249963e+00  -1.2226174e+00   1.8902346e+00   2.0560483e+00   7.6095641e-03
  -2.4259099e+00  -1.7419843e+00  -3.6693012e-01  -7.0725112e-01   6.4110328e-01   7.2914315e-01   2.3733872e+00   2.1145483e+00   1.1751045e+00   1.3121837e+00  -1.6560394e+00  -2.5954362e+00  -5.2847933e-01  -1.4007276e+00   7.8695257e-01   5.6783075e-01  -1.3054818e+00   6.4724274e-01   2.5031904e+00  -1.9229850e+00   7.3288174e-01  -1.2757038e+00  -1.1415936e+00  -6.5152388e-01  -3.7713425e-01   1.6195792e+00   8.5011453e-01   1.6458279e+00   1.6423677e+00   1.2403264e+00   2.4998365e+00  -9.9775385e-01  -7.0779865e-01  -4.6868164e-02  -3.8515734e-01   1.5325943e+00   2.0505477e+00   1.6666239e+00   1.9979385e+00  -7.5139378e-01  -1.6803206e+00   6.1664667e-02  -6.8343609e-01   5.1619978e-01   2.8963322e-01   1.0492033e+00   8.0977828e-01   1.4979374e+00   1.6140097e+00  -2.2965511e+00  -2.5099529e+00  -1.0245098e+00  -1.9565660e+00   4.6116615e-01  -2.2551243e-01   7.7706261e-01   1.3621703e+00  -2.1043924e+00  -3.2646650e+00  -1.5553775e+00  -1.9935085e+00  -5.5603539e-01   3.0204351e-01   5.5036050e-02   2.1624137e-01  -9.7027767e-02   2.2928860e-01  -2.0882850e-01   2.8071092e-01  -1.3026595e+00  -1.1922205e+00   1.9321662e+00   1.9838031e+00  -1.2972294e-01
  -2.4814363e+00  -1.6146648e+00  -4.0273905e-01  -6.0570645e-01   5.9853512e-01   8.0574149e-01   2.2584469e+00   2.1137226e+00   1.0326171e+00   1.2364562e+00  -1.6957600e+00  -2.4349501e+00  -5.4068959e-01  -1.2334081e+00   7.0903730e-01   5.8046663e-01  -1.2855098e+00   6.7309296e-01   2.5293798e+00  -1.8991661e+00   5.7001913e-01  -1.2710577e+00  -1.0916333e+00  -6.5093648e-01  -3.0758443e-01   1.5899835e+00   9.0130734e-01   1.6187186e+00   1.6568661e+00   1.1939875e+00   2.5005169e+00  -1.0061727e+00  -6.6271842e-01  -7.5391368e-02  -3.1617087e-01   1.4855492e+00   2.0678954e+00   1.5688491e+00   1.9800236e+00  -7.7590114e-01  -1.5368989e+00   3.9714514e-02  -5.6254566e-01   4.8089424e-01   3.8766930e-01   1.0062528e+00   8.5298705e-01   1.3972152e+00   1.5974411e+00  -2.3789079e+00  -2.4013796e+00  -1.0169045e+00  -1.8075910e+00   4.2121863e-01  -1.2978065e-01   6.7832798e-01   1.3368623e+00  -2.0493333e+00  -3.1922603e+00  -1.5220684e+00  -1.8543620e+00  -6.1950207e-01   3.3616552e-01   1.9948392e-02   2.1608400e-01  -2.0952809e-01   1.7045803e-01  -3.2933819e-01   1.8169625e-01  -1.2761184e+00  -1.1639676e+00   1.9536269e+00   1.9059250e+00  -2.5161633e-01
  -2.5279969e+00  -1.4915653e+00  -4.3684992e-01  -5.1156673e-01   5.4382923e-01   8.6499569e-01   2.1331924e+00   2.1076619e+00   9.0471658e-01   1.1688253e+00  -1.7240945e+00  -2.2645987e+00  -5.4989436e-01  -1.0623027e+00   6.3895217e-01   5.9778336e-01  -1.2634436e+00   6.8239012e-01   2.5428118e+00  -1.8687893e+00   4.2075151e-01  -1.2566780e+00  -1.0446065e+00  -6.5420899e-01  -2.5072473e-01   1.5387422e+00   9.3141511e-01   1.5786046e+00   1.6517664e+00   1.1408169e+00   2.4948238e+00  -1.0083698e+00  -6.2002716e-01  -1.0892485e-01  -2.6040915e-01   1.4266015e+00   2.0697898e+00   1.4741351e+00   1.9619996e+00  -7.9297319e-01  -1.3944207e+00   1.4659346e-02  -4.5255813e-01   4.3973592e-01   4.7426218e-01   9.5847061e-01   8.8761106e-01   1.2987230e+00   1.5804031e+00  -2.4493280e+00  -2.2882544e+00  -1.0055494e+00  -1.6518525e+00   3.8451317e-01  -3.3560305e-02   5.9382251e-01   1.3159992e+00  -1.9793829e+00  -3.0953361e+00  -1.4829360e+00  -1.7045964e+00  -6.7767629e-01   3.6791003e-01  -5.6182442e-03   2.1644810e-01  -3.0435523e-01   1.1468483e-01  -4.3279705e-01   9.6079991e-02  -1.2455628e+00  -1.1381033e+00   1.9545354e+00   1.8239507e+00  -3.5650253e-01
  -2.5636308e+00  -1.3732578e+00  -4.6800744e-01  -4.2545130e-01   4.7861023e-01   9.0623928e-01   1.9990971e+00   2.0960765e+00   7.9174519e-01   1.1092632e+00  -1.7390022e+00  -2.0855338e+00  -5.5571525e-01  -8.9087700e-01   5.7657427e-01   6.1926372e-01  -1.2393505e+00   6.7587275e-01   2.5434289e+00  -1.8319826e+00   2.8559003e-01  -1.2322032e+00  -1.0008189e+00  -6.6071015e-01  -2.0667931e-01   1.4670351e+00   9.4054491e-01   1.5266679e+00   1.6277697e+00   1.0813395e+00   2.4828570e+00  -1.0035443e+00  -5.7962852e-01  -1.4614727e-01  -2.1817211e-01   1.3570378e+00   2.0563281e+00   1.3832460e+00   1.9427350e+00  -8.0203508e-01  -1.2544551e+00  -1.2558769e-02  -3.5532724e-01   3.9386911e-01   5.4818446e-01   9.0637011e-01   9.1261477e-01   1.2030300e+00   1.5621192e+00  -2.5047397e+00  -2.1702730e+00  -9.9001425e-01  -1.4914937e+00   3.5064040e-01   6.1003629e-02   5.2339137e-01   1.2987283e+00  -1.8953797e+00  -2.9756548e+00  -1.4385327e+00  -1.5474027e+00  -7.3041969e-01   3.9522416e-01  -2.2665527e-02   2.1527852e-01  -3.8083755e-01   6.1972562e-02  -5.1797979e-01   2.4866749e-02  -1.2109414e+00  -1.1144372e+00   1.9352882e+00   1.7392567e+00  -4.4330086e-01
  -2.5864368e+00  -1.2598172e+00  -4.9477699e-01  -3.4752410e-01   4.0469203e-01   9.2930535e-01   1.8576686e+00   2.0785474e+00   6.9343899e-01   1.0571018e+00  -1.7387696e+00  -1.8989244e+00  -5.5793139e-01  -7.2250494e-01   5.2134398e-01   6.4392541e-01  -1.2129512e+00   6.5475772e-01   2.5313281e+00  -1.7887731e+00   1.6448898e-01  -1.1972687e+00  -9.6019562e-01  -6.6949215e-01  -1.7497655e-01   1.3765954e+00   9.2945585e-01   1.4642097e+00   1.5860166e+00   1.0160645e+00   2.4645545e+00  -9.9076684e-01  -5.4103794e-01  -1.8553286e-01  -1.8923180e-01   1.2780349e+00   2.0278880e+00   1.2966275e+00   1.9207360e+00  -8.0256828e-01  -1.1183193e+00  -4.0986487e-02  -2.7226969e-01   3.4444410e-01   6.0852239e-01   8.5037348e-01   9.2716918e-01   1.1103690e+00   1.5415377e+00  -2.5423246e+00  -2.0469635e+00  -9.6993425e-01  -1.3286193e+00   3.1900666e-01   1.5179507e-01   4.6624238e-01   1.2836701e+00  -1.7984436e+00  -2.8353041e+00  -1.3894717e+00  -1.3859574e+00  -7.7764197e-01   4.1620538e-01  -3.2399916e-02   2.1026377e-01  -4.3884393e-01   1.2209995e-02  -5.8418574e-01  -3.1400168e-02  -1.1720019e+00  -1.0923762e+00   1.8967373e+00   1.6530179e+00  -5.1142277e-01
  -2.5947024e+00  -1.1508981e+00  -5.1561833e-01  -2.7753225e-01   3.2400065e-01   9.3451506e-01   1.7104505e+00   2.0545836e+00   6.0902261e-01   1.0111098e+00  -1.7221030e+00  -1.7060112e+00  -5.5648875e-01  -5.6036574e-01   4.7233623e-01   6.7038989e-01  -1.1836724e+00   6.2066483e-01   2.5067461e+00  -1.7391237e+00   5.6909472e-02  -1.1515614e+00  -9.2232186e-01  -6.7936218e-01  -1.5460161e-01   1.2696393e+00   8.9951038e-01   1.3926044e+00   1.5280326e+00   9.4548225e-01   2.4397059e+00  -9.6906418e-01  -5.0345195e-01  -2.2541979e-01  -1.7286191e-01   1.1906203e+00   1.9851386e+00   1.2144392e+00   1.8942719e+00  -7.9413051e-01  -9.8709536e-01  -6.9701433e-02  -2.0434922e-01   2.9257339e-01   6.5468013e-01   7.9082572e-01   9.3069851e-01   1.0206823e+00   1.5174329e+00  -2.5596971e+00  -1.9177946e+00  -9.4502151e-01  -1.1652822e+00   2.8888279e-01   2.3679977e-01   4.2104441e-01   1.2690330e+00  -1.6899540e+00  -2.6766380e+00  -1.3363941e+00  -1.2233078e+00  -8.1927747e-01   4.2921489e-01  -3.6130756e-02   1.9901353e-01  -4.7874213e-01  -3.4773260e-02  -6.3122738e-01  -7.2617798e-02  -1.1283521e+00  -1.0709827e+00   1.8401492e+00   1.5661841e+00  -5.6075955e-01
  -2.5870180e+00  -1.0458424e+00  -5.2897600e-01  -2.1486521e-01   2.3849413e-01   9.2264899e-01   1.5590222e+00   2.0236885e+00   5.3732386e-01   9.6961096e-01  -1.6882019e+00  -1.5081609e+00  -5.5150160e-01  -4.0735087e-01   4.2834934e-01   6.9698474e-01  -1.1507218e+00   5.7552483e-01   2.4700458e+00  -1.6829808e+00  -3.8091696e-02  -1.0948844e+00  -8.8650158e-01  -6.8897149e-01  -1.4407382e-01   1.1487741e+00   8.5260144e-01   1.3132543e+00   1.4556618e+00   8.7006309e-01   2.4079838e+00  -9.3751863e-01  -4.6583817e-01  -2.6409176e-01  -1.6788668e-01   1.0956554e+00   1.9290448e+00   1.1365998e+00   1.8615219e+00  -7.7638749e-01  -8.6164740e-01  -9.7856052e-02  -1.5206740e-01   2.3928916e-01   6.8637946e-01   7.2801330e-01   9.2291966e-01   9.3368080e-01   1.4885195e+00  -2.5550621e+00  -1.7823000e+00  -9.1507551e-01  -1.0034662e+00   2.5945592e-01   3.1418273e-01   3.8604968e-01   1.2527632e+00  -1.5715218e+00  -2.5022178e+00  -1.2799434e+00  -1.0622645e+00  -8.5527233e-01   4.3299290e-01  -3.5180188e-02   1.7925378e-01  -5.0134638e-01  -7.9146109e-02  -6.5940580e-01  -9.9090971e-02  -1.0795368e+00  -1.0490546e+00   1.7671509e+00   1.4794726e+00  -5.9165809e-01
  -2.5623765e+00  -9.4380458e-01  -5.3338082e-01  -1.5863053e-01   1.5008372e-01   8.9490448e-01   1.4049952e+00   1.9854314e+00   4.7689651e-01   9.3063359e-01  -1.6368082e+00  -1.3069124e+00  -5.4324879e-01  -2.6598348e-01   3.8800298e-01   7.2187410e-01  -1.1131838e+00   5.2147655e-01   2.4217062e+00  -1.6203270e+00  -1.2175454e-01  -1.0272246e+00  -8.5183252e-01  -6.9691534e-01  -1.4154567e-01   1.0168936e+00   7.9106037e-01   1.2275502e+00   1.3709922e+00   7.9026000e-01   2.3689880e+00  -8.9537634e-01  -4.2703827e-01  -2.9986755e-01  -1.7274748e-01   9.9384771e-01   1.8608535e+00   1.0628421e+00   1.8207326e+00  -7.4915351e-01  -7.4264176e-01  -1.2471984e-01  -1.1546267e-01   1.8550508e-01   7.0365851e-01   6.6218595e-01   9.0387361e-01   8.4891097e-01   1.4535757e+00  -2.5273452e+00  -1.6402049e+00  -8.7999482e-01  -8.4506507e-01   2.2988145e-01   3.8236724e-01   3.5922884e-01   1.2327205e+00  -1.4449556e+00  -2.3147416e+00  -1.2207462e+00  -9.0530778e-01  -8.8558306e-01   4.2677008e-01  -3.0812930e-02   1.4902453e-01  -5.0786032e-01  -1.2101656e-01  -6.6947730e-01  -1.1149256e-01  -1.0251249e+00  -1.0252193e+00   1.6796658e+00   1.3933797e+00  -6.0488756e-01
  -2.5202488e+00  -8.4388535e-01  -5.2755438e-01  -1.0774241e-01   6.0562062e-02   8.5284020e-01   1.2500035e+00   1.9395195e+00   4.2614000e-01   8.9208378e-01  -1.5682288e+00  -1.1040064e+00  -5.3216772e-01  -1.3835327e-01   3.4983860e-01   7.4320687e-01  -1.0701224e+00   4.6076115e-01   2.3623158e+00  -1.5512358e+00  -1.9549674e-01  -9.4881909e-01  -8.1729303e-01  -7.0183460e-01  -1.4491635e-01   8.7706561e-01   7.1755131e-01   1.1368388e+00   1.2762793e+00   7.0651598e-01   2.3223017e+00  -8.4215377e-01  -3.8587777e-01  -3.3119164e-01  -1.8558516e-01   8.8578691e-01   1.7820682e+00   9.9277128e-01   1.7703735e+00  -7.1243606e-01  -6.3056628e-01  -1.4971621e-01  -9.4120250e-02   1.3198562e-01   7.0686896e-01   5.9358044e-01   8.7394734e-01   7.6582320e-01   1.4115640e+00  -2.4762820e+00  -1.4915468e+00  -8.3979110e-01  -6.9185428e-01   1.9933243e-01   4.4011308e-01   3.3840798e-01   1.2068642e+00  -1.3122190e+00  -2.1169778e+00  -1.1594000e+00  -7.5451194e-01  -9.1018580e-01   4.1036584e-01  -2.4190651e-02   1.0686214e-01  -4.9981902e-01  -1.6038005e-01  -6.6261463e-01  -1.1082016e-01  -9.6480052e-01  -9.9804066e-01   1.5798455e+00   1.3082041e+00  -6.0160117e-01
  -2.4606421e+00  -7.4526145e-01  -5.1050843e-01  -6.1018723e-02  -2.8457697e-02   7.9831140e-01   1.0956898e+00   1.8858667e+00   3.8340797e-01   8.5192911e-01  -1.4833302e+00  -9.0138955e-01  -5.1884736e-01  -2.6068705e-02   3.1241365e-01   7.5927053e-01  -1.0206919e+00   3.9561854e-01   2.2925749e+00  -1.4759211e+00  -2.6079036e-01  -8.6021318e-01  -7.8183587e-01  -7.0251335e-01  -1.5195520e-01   7.3241983e-01   6.3495635e-01   1.0424013e+00   1.1738730e+00   6.1927770e-01   2.2675579e+00  -7.7773316e-01  -3.4127487e-01  -3.5671927e-01  -2.0433611e-01   7.7200525e-01   1.6944102e+00   9.2592172e-01   1.7092837e+00  -6.6647907e-01  -5.2575095e-01  -1.7244987e-01  -8.7195980e-02   7.9326195e-02   6.9667028e-01   5.2244477e-01   8.3388434e-01   6.8383776e-01   1.3617444e+00  -2.4024646e+00  -1.3367741e+00  -7.9460527e-01  -5.4545523e-01   1.6704413e-01   4.8658721e-01   3.2139815e-01   1.1734393e+00  -1.1753816e+00  -1.9116945e+00  -1.0964638e+00  -6.1149122e-01  -9.2909379e-01   3.8426141e-01  -1.6351479e-02   5.1949841e-02  -4.7903283e-01  -1.9708091e-01  -6.4036550e-01  -9.8351347e-02  -8.9844884e-01  -9.6612729e-01   1.4700029e+00   1.2240834e+00  -5.8329608e-01
  -2.3841356e+00  -6.4729892e-01  -4.8163073e-01  -1.7280296e-02  -1.1558708e-01   7.3339792e-01   9.4368441e-01   1.8246507e+00   3.4709905e-01   8.0838169e-01  -1.3835083e+00  -7.0119648e-01  -5.0401954e-01   6.9772496e-02   2.7438520e-01   7.6863809e-01  -9.6424179e-01   3.2819416e-01   2.2133018e+00  -1.3947822e+00  -3.1904201e-01  -7.6230381e-01  -7.4448364e-01  -6.9796304e-01  -1.6042732e-01   5.8604099e-01   5.4625870e-01   9.4544418e-01   1.0661476e+00   5.2901567e-01   2.2045046e+00  -7.0243864e-01  -2.9234181e-01  -3.7538852e-01  -2.2683826e-01   6.5305139e-01   1.5997657e+00   8.6181183e-01   1.6367963e+00  -6.1179821e-01  -4.2839046e-01  -1.9272144e-01  -9.3456313e-02   2.7946785e-02   6.7402030e-01   4.4906171e-01   7.8478076e-01   6.0240449e-01   1.3037689e+00  -2.3073419e+00  -1.1768161e+00  -7.4472414e-01  -4.0729617e-01   1.3235232e-01   5.2142103e-01   3.0611010e-01   1.1311456e+00  -1.0365635e+00  -1.7015917e+00  -1.0324533e+00  -4.7737207e-01  -9.4237940e-01   3.4963636e-01  -8.2107039e-03  -1.5778408e-02  -4.4753312e-01  -2.3079102e-01  -6.0460793e-01  -7.5598434e-02  -8.2623433e-01  -9.2824046e-01   1.3525468e+00   1.1410388e+00  -5.5176900e-01
  -2.2918977e+00  -5.4964286e-01  -4.4075089e-01   2.4552554e-02  -1.9968956e-01   6.6032684e-01   7.9558063e-01   1.7563570e+00   3.1572742e-01   7.6006645e-01  -1.2706372e+00  -5.0570702e-01  -4.8854571e-01   1.4859349e-01   2.3457759e-01   7.7029592e-01  -9.0041232e-01   2.6045889e-01   2.1254466e+00  -1.3084371e+00  -3.7148267e-01  -6.5636462e-01  -7.0442032e-01  -6.8748980e-01  -1.6821551e-01   4.4087381e-01   4.5442719e-01   8.4709955e-01   9.5544261e-01   4.3624992e-01   2.1330758e+00  -6.1708688e-01  -2.3847347e-01  -3.8647422e-01  -2.5094276e-01   5.2957273e-01   1.5001243e+00   7.9999328e-01   1.5528323e+00  -5.4920446e-01  -3.3857068e-01  -2.1052700e-01  -1.1133518e-01  -2.1899581e-02   6.4015776e-01   3.7377018e-01   7.2806603e-01   5.2105421e-01   1.2377513e+00  -2.1931760e+00  -1.0131118e+00  -6.9059509e-01  -2.7857363e-01   9.4724044e-02   5.4474664e-01   2.9065001e-01   1.0792803e+00  -8.9787590e-01  -1.4892433e+00  -9.6783763e-01  -3.5279238e-01  -9.5019555e-01   3.0835724e-01  -5.7533406e-04  -9.5590234e-02  -4.0751725e-01  -2.6100683e-01  -5.5750006e-01  -4.4261455e-02  -7.4866098e-01  -8.8339191e-01   1.2299254e+00   1.0590239e+00  -5.0906890e-01
  -2.1856838e+00  -4.5227755e-01  -3.8818157e-01   6.5372376e-02  -2.7988887e-01   5.8139258e-01   6.5290599e-01   1.6818029e+00   2.8797322e-01   7.0616423e-01  -1.1469994e+00  -3.1728656e-01  -4.7339777e-01   2.1032941e-01   1.9203324e-01   7.6374196e-01  -8.2921202e-01   1.9414734e-01   2.0301070e+00  -1.2177465e+00  -4.1907323e-01  -5.4404861e-01  -6.6107304e-01  -6.7073912e-01  -1.7343236e-01   2.9964196e-01   3.6230832e-01   7.4843746e-01   8.4400987e-01   3.4157967e-01   2.0534472e+00  -5.2300722e-01  -1.7941797e-01  -3.8961986e-01  -2.7462555e-01   4.0239527e-01   1.3975095e+00   7.4009376e-01   1.4579597e+00  -4.7981114e-01  -2.5630144e-01  -2.2604228e-01  -1.3900626e-01  -7.0104064e-02   5.9657573e-01   2.9698431e-01   6.6546606e-01   4.3943938e-01   1.1643066e+00  -2.0629566e+00  -8.4759331e-01  -6.3283563e-01  -1.6022137e-01   5.3780495e-02   5.5720645e-01   2.7339461e-01   1.0178408e+00  -7.6136095e-01  -1.2770478e+00  -9.0303898e-01  -2.3792786e-01  -9.5279104e-01   2.6291337e-01   5.8370514e-03  -1.8596775e-01  -3.6128957e-01  -2.8706414e-01  -5.0142134e-01  -6.1770694e-03  -6.6661323e-01  -8.3092803e-01   1.1045763e+00   9.7797727e-01  -4.5744137e-01
  -2.0678087e+00  -3.5555630e-01  -3.2473217e-01   1.0581095e-01  -3.5555925e-01   4.9887718e-01   5.1709153e-01   1.6021418e+00   2.6271535e-01   6.4651759e-01  -1.0152050e+00  -1.3831471e-01  -4.5963018e-01   2.5539990e-01   1.4604595e-01   7.4904628e-01  -7.5107370e-01   1.3071491e-01   1.9285433e+00  -1.1238249e+00  -4.6243029e-01  -4.2736773e-01  -6.1417984e-01  -6.4771794e-01  -1.7451628e-01   1.6478343e-01   2.7252884e-01   6.5048458e-01   7.3397095e-01   2.4571402e-01   1.9660853e+00  -4.2203055e-01  -1.1532681e-01  -3.8484664e-01  -2.9609303e-01   2.7259232e-01   1.2939070e+00   6.8185247e-01   1.3534112e+00  -4.0502285e-01  -1.8155553e-01  -2.3959278e-01  -1.7446681e-01  -1.1666750e-01   5.4498370e-01   2.1920724e-01   5.9894843e-01   3.5736535e-01   1.0845562e+00  -1.9202817e+00  -6.8262534e-01  -5.7223444e-01  -5.2893182e-02   9.3124598e-03   5.5993093e-01   2.5304623e-01   9.4758089e-01  -6.2893389e-01  -1.0671931e+00  -8.3843367e-01  -1.3254433e-01  -9.5051561e-01   2.1629856e-01   1.0384897e-02  -2.8467892e-01  -3.1119387e-01  -3.0816709e-01  -4.3890064e-01   3.6739686e-02  -5.8137231e-01  -7.7059506e-01   9.7888274e-01   8.9787264e-01  -3.9926185e-01
  -1.9410959e+00  -2.6020214e-01  -2.5169596e-01   1.4618381e-01  -4.2630031e-01   4.1497371e-01   3.8943997e-01   1.5188412e+00   2.3905073e-01   5.8169225e-01  -8.7810221e-01   2.8889873e-02  -4.4834235e-01   2.8466419e-01   9.6179195e-02   7.2686884e-01  -6.6688564e-01   7.1314254e-02   1.8221893e+00  -1.0280378e+00  -5.0177607e-01  -3.0864975e-01  -5.6383839e-01  -6.1879351e-01  -1.7030826e-01   3.8401582e-02   1.8741235e-01   5.5424545e-01   6.2728170e-01   1.4949850e-01   1.8717764e+00  -3.1644836e-01  -4.6782098e-02  -3.7254077e-01  -3.1387543e-01   1.4153192e-01   1.1911931e+00   6.2514839e-01   1.2410594e+00  -3.2650616e-01  -1.1431448e-01  -2.5161355e-01  -2.1562895e-01  -1.6165784e-01   4.8725778e-01   1.4103994e-01   5.3065196e-01   2.7481062e-01   1.0000971e+00  -1.7692113e+00  -5.2090534e-01  -5.0974074e-01   4.3035903e-02  -3.8710750e-02   5.5448386e-01   2.2866972e-01   8.7001553e-01  -5.0233081e-01  -8.6163875e-01  -7.7435550e-01  -3.6071918e-02  -9.4381049e-01   1.7184565e-01   1.2502112e-02  -3.8890031e-01  -2.5953510e-01  -3.2342764e-01  -3.7252912e-01   8.2563155e-02  -4.9460753e-01  -7.0258292e-01   8.5513679e-01   8.1876412e-01  -3.3695614e-01
  -1.8087953e+00  -1.6728195e-01  -1.7081242e-01   1.8645555e-01  -4.9190011e-01   3.3171597e-01   2.7109585e-01   1.4336423e+00   2.1630416e-01   5.1298812e-01  -7.3868170e-01   1.8214467e-01  -4.4063183e-01   2.9936293e-01   4.2272689e-02   6.9843319e-01  -5.7799557e-01   1.6789647e-02   1.7126538e+00  -9.3198546e-01  -5.3691449e-01  -1.9047483e-01  -5.1053419e-01  -5.8467194e-01  -1.6010508e-01  -7.7768294e-02   1.0891286e-01   4.6072266e-01   5.2570442e-01   5.3935202e-02   1.7716375e+00  -2.0894387e-01   2.5199564e-02  -3.5342231e-01  -3.2690230e-01   1.0896841e-02   1.0910699e+00   5.7001999e-01   1.1233527e+00  -2.4614343e-01  -5.4619131e-02  -2.6260236e-01  -2.6041266e-01  -2.0516452e-01   4.2537970e-01   6.3183399e-02   4.6280220e-01   1.9193864e-01   9.1293839e-01  -1.6141005e+00  -3.6533412e-01  -4.4644126e-01   1.2744823e-01  -9.0137360e-02   5.4277608e-01   1.9971398e-01   7.8737143e-01  -3.8306567e-01  -6.6211208e-01  -7.1110186e-01   5.2304538e-02  -9.3318382e-01   1.3302574e-01   1.1714073e-02  -4.9538055e-01  -2.0848968e-01  -3.3191111e-01  -3.0485734e-01   1.2943483e-01  -4.0834185e-01  -6.2754532e-01   7.3550657e-01   7.4082426e-01  -2.7290600e-01
  -1.6744743e+00  -7.8158812e-02  -8.4209488e-02   2.2622724e-01  -5.5229123e-01   2.5091766e-01   1.6301845e-01   1.3484962e+00   1.9403234e-01   4.4239636e-01  -5.9998025e-01   3.1947373e-01  -4.3753888e-01   3.0104880e-01  -1.5559242e-02   6.6545658e-01  -4.8618849e-01  -3.2313243e-02   1.6017112e+00  -8.3746989e-01  -5.6723632e-01  -7.5595931e-02  -4.5514585e-01  -5.4635997e-01  -1.4368765e-01  -1.8237926e-01   3.8567170e-02   3.7093161e-01   4.3078618e-01  -3.9808468e-02   1.6671038e+00  -1.0250105e-01   9.9186107e-02  -3.2850038e-01  -3.3455558e-01  -1.1732862e-01   9.9501018e-01   5.1667730e-01   1.0032123e+00  -1.6597368e-01  -2.6221136e-03  -2.7307190e-01  -3.0683555e-01  -2.4725510e-01   3.6136629e-01  -1.3566212e-02   3.9761804e-01   1.0910092e-01   8.2540755e-01  -1.4594217e+00  -2.1886786e-01  -3.8352378e-01   2.0044379e-01  -1.4463259e-01   5.2695285e-01   1.6601996e-01   7.0248656e-01  -2.7239861e-01  -4.7012107e-01  -6.4894135e-01   1.3354556e-01  -9.1917230e-01   1.0322919e-01   7.6692840e-03  -6.0063078e-01  -1.6000761e-01  -3.3268376e-01  -2.3827930e-01   1.7564942e-01  -3.2489236e-01  -5.4659666e-01   6.2200634e-01   6.6437153e-01  -2.0934318e-01
  -1.5418811e+00   5.5735869e-03   5.6709213e-03   2.6474561e-01  -6.0750435e-01   1.7412425e-01   6.5961139e-02   1.2654850e+00   1.7202476e-01   3.7250443e-01  -4.6498440e-01   4.3917180e-01  -4.3998443e-01   2.9151125e-01  -7.6933695e-02   6.3004131e-01  -3.9363955e-01  -7.5725062e-02   1.4912767e+00  -7.4644916e-01  -5.9175174e-01   3.3152716e-02  -3.9892756e-01  -5.0511383e-01  -1.2132372e-01  -2.7448093e-01  -2.2532328e-02   2.8590740e-01   3.4384306e-01  -1.3040494e-01   1.5598965e+00  -2.9532487e-04   1.7337103e-01  -2.9901846e-01  -3.3669667e-01  -2.4090596e-01   9.0421672e-01   4.6550460e-01   8.8389774e-01  -8.8124378e-02   4.1363256e-02  -2.8350519e-01  -3.5309445e-01  -2.8793846e-01   2.9719417e-01  -8.8329001e-02   3.3721478e-01   2.6833610e-02   7.4003304e-01  -1.3095835e+00  -8.4365173e-02  -3.2222884e-01   2.6228787e-01  -2.0168005e-01   5.0926317e-01   1.2781736e-01   6.1866243e-01  -1.7131619e-01  -2.8697686e-01  -5.8812361e-01   2.0865591e-01  -9.0229379e-01   8.5547702e-02   1.8139308e-04  -7.0112775e-01  -1.1571197e-01  -3.2486044e-01  -1.7491000e-01   2.1974441e-01  -2.4678974e-01  -4.6128552e-01   5.1646824e-01   5.8988698e-01  -1.4823689e-01
  -1.4147916e+00   8.2170964e-02   9.6158416e-02   3.0093265e-01  -6.5762388e-01   1.0257995e-01  -1.9541084e-02   1.1867332e+00   1.5030200e-01   3.0635304e-01  -3.3653682e-01   5.3986037e-01  -4.4870424e-01   2.7269698e-01  -1.4120763e-01   5.9453428e-01  -3.0284476e-01  -1.1342084e-01   1.3833684e+00  -6.6097593e-01  -6.0915160e-01   1.3295374e-01  -3.4346991e-01  -4.6237975e-01  -9.3745127e-02  -3.5351699e-01  -7.3743998e-02   2.0670170e-01   2.6594949e-01  -2.1638673e-01   1.4519695e+00   9.4427646e-02   2.4563361e-01  -2.6639509e-01  -3.3366483e-01  -3.5742250e-01   8.1959808e-01   4.1705394e-01   7.6884938e-01  -1.4738857e-02   7.6823652e-02  -2.9431805e-01  -3.9763510e-01  -3.2713848e-01   2.3472301e-01  -1.6015893e-01   2.8350908e-01  -5.4151952e-02   6.5941155e-01  -1.1687547e+00   3.5560370e-02  -2.6379305e-01   3.1335414e-01  -2.6058459e-01   4.9192042e-01   8.5710161e-02   5.3947741e-01  -8.0524384e-02  -1.1382187e-01  -5.2888941e-01   2.7859009e-01  -8.8299626e-01   8.2576752e-02  -1.0726421e-02  -7.9351610e-01  -7.6805084e-02  -3.0765193e-01  -1.1646497e-01   2.6058588e-01  -1.7667937e-01  -3.7354701e-01   4.2051506e-01   5.1801801e-01  -9.1183185e-02
  -1.2968457e+00   1.4983017e-01   1.8444711e-01   3.3343339e-01  -7.0274955e-01   3.7211187e-02  -9.3173944e-02   1.1143098e+00   1.2911113e-01   2.4725257e-01  -2.1724844e-01   6.2053532e-01  -4.6418237e-01   2.4662942e-01  -2.0748785e-01   5.6136370e-01  -2.1653300e-01  -1.4558172e-01   1.2800558e+00  -5.8312445e-01  -6.1789423e-01   2.2110668e-01  -2.9064023e-01  -4.1972929e-01  -6.2101491e-02  -4.1931313e-01  -1.1486280e-01   1.3436872e-01   1.9793278e-01  -2.9618233e-01   1.3454394e+00   1.7847997e-01   3.1361765e-01  -2.3216265e-01  -3.2624799e-01  -4.6439871e-01   7.4176437e-01   3.7202961e-01   6.6151441e-01   5.2096255e-02   1.0302309e-01  -3.0583140e-01  -4.3920615e-01  -3.6468076e-01   1.7562318e-01  -2.2806674e-01   2.3813224e-01  -1.3298405e-01   5.8606714e-01  -1.0406997e+00   1.3867313e-01  -2.0938772e-01   3.5407192e-01  -3.2047712e-01   4.7696555e-01   4.0651369e-02   4.6857244e-01  -4.5310737e-04   4.8342995e-02  -4.7148102e-01   3.4417195e-01  -8.6161077e-01   9.6254833e-02  -2.4783723e-02  -8.7479651e-01  -4.3990605e-02  -2.8041139e-01  -6.4153247e-02   2.9744167e-01  -1.1720931e-01  -2.8563627e-01   3.3553416e-01   4.4957084e-01  -3.9306723e-02
  -1.1913880e+00   2.0678869e-01   2.6769254e-01   3.6067969e-01  -7.4296614e-01  -2.1372586e-02  -1.5483534e-01   1.0501339e+00   1.0891682e-01   1.9857039e-01  -1.0941770e-01   6.8060574e-01  -4.8658874e-01   2.1532789e-01  -2.7464348e-01   5.3286556e-01  -1.3756313e-01  -1.7255315e-01   1.1833960e+00  -5.1490816e-01  -6.1631348e-01   2.9512552e-01  -2.4250599e-01  -3.7879291e-01  -2.7892839e-02  -4.7205552e-01  -1.4608758e-01   6.9941134e-02   1.4037166e-01  -3.6816689e-01   1.2425022e+00   2.4886075e-01   3.7482402e-01  -1.9790694e-01  -3.1562575e-01  -5.5941477e-01   6.7104117e-01   3.3126298e-01   5.6516847e-01   1.1041993e-01   1.1900321e-01  -3.1825438e-01  -4.7689521e-01  -4.0029308e-01   1.2131298e-01  -2.9104658e-01   2.0235661e-01  -2.0865054e-01   5.2231142e-01  -9.2863246e-01   2.2322622e-01  -1.6005715e-01   3.8488546e-01  -3.8032254e-01   4.6614179e-01  -6.0933608e-03   4.0942172e-01   6.8729848e-02   1.9863868e-01  -4.1615018e-01   4.0603403e-01  -8.3831337e-01   1.2775107e-01  -4.1449099e-02  -9.4248858e-01  -1.7421275e-02  -2.4268165e-01  -1.8594294e-02   3.3003319e-01  -7.0910543e-02  -2.0004545e-01   2.6265291e-01   3.8549021e-01   6.8146891e-03
  -1.1013200e+00   2.5142813e-01   3.4310958e-01   3.8096601e-01  -7.7832448e-01  -7.2861908e-02  -2.0461648e-01   9.9588305e-01   9.0386274e-02   1.6350265e-01  -1.4959214e-02   7.1992249e-01  -5.1572710e-01   1.8072761e-01  -3.4132322e-01   5.1111067e-01  -6.8810908e-02  -1.9480246e-01   1.0953627e+00  -4.5819294e-01  -6.0274410e-01   3.5282925e-01  -2.0124375e-01  -3.4119439e-01   7.1152023e-03  -5.1226079e-01  -1.6797238e-01   1.4396968e-02   9.3598845e-02  -4.3072503e-01   1.1453411e+00   3.0288071e-01   4.2671562e-01  -1.6520884e-01  -3.0328887e-01  -6.4024627e-01   6.0750008e-01   2.9567892e-01   4.8274178e-01   1.5845982e-01   1.2361104e-01  -3.3167844e-01  -5.1014476e-01  -4.3361926e-01   7.2909953e-02  -3.4810513e-01   1.7703921e-01  -2.8002387e-01   4.7011287e-01  -8.3509629e-01   2.8804613e-01  -1.1666238e-01   4.0623034e-01  -4.3893325e-01   4.6079046e-01  -5.2993150e-02   3.6510358e-01   1.2709749e-01   3.3629990e-01  -3.6316341e-01   4.6458066e-01  -8.1310158e-01   1.7740706e-01  -5.9905288e-02  -9.9475783e-01   3.3211730e-03  -1.9424234e-01   2.0231845e-02   3.5855830e-01  -4.0076194e-02  -1.1940807e-01   2.0271493e-01   3.2682884e-01   4.7193351e-02
  -1.0289761e+00   2.8237581e-01   4.0806904e-01   3.9253512e-01  -8.0883283e-01  -1.1721665e-01  -2.4277449e-01   9.5291203e-01   7.4367161e-02   1.4484699e-01   6.4656730e-02   7.3879581e-01  -5.5099976e-01   1.4460206e-01  -4.0598038e-01   4.9774655e-01  -1.3050382e-02  -2.1287811e-01   1.0177685e+00  -4.1461099e-01  -5.7565481e-01   3.9242270e-01  -1.6903794e-01  -3.0848757e-01   4.0988917e-02  -5.4073853e-01  -1.8136558e-01  -3.1380062e-02   5.7705755e-02  -4.8232264e-01   1.0560276e+00   3.3827704e-01   4.6682965e-01  -1.3558874e-01  -2.9093990e-01  -7.0499748e-01   5.5100262e-01   2.6625514e-01   4.1666102e-01   1.9468784e-01   1.1555579e-01  -3.4608108e-01  -5.3874737e-01  -4.6424318e-01   3.1200180e-02  -3.9829201e-01   1.6258597e-01  -3.4589169e-01   4.3098294e-01  -7.6187170e-01   3.3258903e-01  -7.9833930e-02   4.1852849e-01  -4.9499023e-01   4.6177297e-01  -9.8309879e-02   3.3808785e-01   1.7493751e-01   4.6068060e-01  -3.1280309e-01   5.1997602e-01  -7.8578574e-01   2.4473223e-01  -7.9074358e-02  -1.0304993e+00   1.9210095e-02  -1.3515570e-01   5.2994544e-02   3.8368082e-01  -2.6645069e-02  -4.6394741e-02   1.5625929e-01   2.7470719e-01   8.2436437e-02
  -9.7602475e-01   2.9859793e-01   4.6019026e-01   3.9366874e-01  -8.3445949e-01  -1.5462450e-01  -2.6969952e-01   9.2218536e-01   6.1857434e-02   1.4479257e-01   1.2845140e-01   7.3800051e-01  -5.9139657e-01   1.0849011e-01  -4.6690837e-01   4.9386561e-01   2.7164901e-02  -2.2737331e-01   9.5218801e-01  -3.8548005e-01  -5.3378237e-01   4.1256347e-01  -1.4797438e-01  -2.8209767e-01   7.1731547e-02  -5.5854690e-01  -1.8734166e-01  -6.6644793e-02   3.2549138e-02  -5.2158338e-01   9.7642696e-01   3.5331306e-01   4.9289411e-01  -1.1045471e-01  -2.8038067e-01  -7.5222135e-01   5.0125098e-01   2.4397629e-01   3.6871653e-01   2.1786783e-01   9.3492652e-02  -3.6133749e-01  -5.6282032e-01  -4.9172044e-01  -3.3731070e-03  -4.4073052e-01   1.5893715e-01  -4.0499279e-01   4.0588510e-01  -7.0991832e-01   3.5696554e-01  -4.9938445e-02   4.2219931e-01  -5.4707420e-01   4.6942264e-01  -1.4016547e-01   3.3005517e-01   2.1272298e-01   5.7127112e-01  -2.6536483e-01   5.7215452e-01  -7.5599712e-01   3.2844710e-01  -9.7651606e-02  -1.0493732e+00   3.1721974e-02  -6.5807810e-02   8.0980415e-02   4.0648579e-01  -3.2096808e-02   1.6395534e-02   1.2350225e-01   2.3026549e-01   1.1370957e-01
  -9.4340115e-01   2.9947699e-01   4.9742735e-01   3.8278026e-01  -8.5514515e-01  -1.8545284e-01  -2.8588023e-01   9.0422685e-01   5.3967625e-02   1.6474483e-01   1.7597032e-01   7.1876729e-01  -6.3551288e-01   7.3631409e-02  -5.2228879e-01   4.9991042e-01   4.9616072e-02  -2.3889535e-01   8.9988387e-01  -3.7173366e-01  -4.7625484e-01   4.1241396e-01  -1.3993274e-01  -2.6326828e-01   9.7390439e-02  -5.6694411e-01  -1.8712970e-01  -9.0835687e-02   1.7759327e-02  -5.4736470e-01   9.0810574e-01   3.4685869e-01   5.0294191e-01  -9.1054972e-02  -2.7339476e-01  -7.8101634e-01   4.5784123e-01   2.2978563e-01   3.3996422e-01   2.2709499e-01   5.6128625e-02  -3.7723815e-01  -5.8276205e-01  -5.1561343e-01  -3.0701172e-02  -4.7464805e-01   1.6557456e-01  -4.5605882e-01   3.9517219e-01  -6.7935049e-01   3.6193527e-01  -2.7060922e-02   4.1768111e-01  -5.9370755e-01   4.8352761e-01  -1.7661633e-01   3.4176297e-01   2.4108119e-01   6.6772295e-01  -2.2115230e-01   6.2085045e-01  -7.2321080e-01   4.2656485e-01  -1.1415499e-01  -1.0517909e+00   4.2752299e-02   1.3059806e-02   1.0602058e-01   4.2840344e-01  -5.7363924e-02   6.6543955e-02   1.0432363e-01   1.9461013e-01   1.4266119e-01
  -9.3126950e-01   2.8486684e-01   5.1814630e-01   3.5850528e-01  -8.7082306e-01  -2.1019867e-01  -2.9187194e-01   8.9908895e-01   5.1876528e-02   2.0519961e-01   2.0729887e-01   6.8276003e-01  -6.8160096e-01   4.0913371e-02  -5.7025239e-01   5.1562354e-01   5.2523521e-02  -2.4804232e-01   8.6174300e-01  -3.7386629e-01  -4.0269560e-01   3.9167580e-01  -1.4648363e-01  -2.5301573e-01   1.1616059e-01  -5.6733713e-01  -1.8204340e-01  -1.0361818e-01   1.2750117e-02  -5.5882880e-01   8.5225430e-01   3.1844812e-01   4.9541888e-01  -7.8436332e-02  -2.7163151e-01  -7.9109290e-01   4.2031261e-01   2.2453663e-01   3.3066884e-01   2.2182715e-01   2.3417452e-03  -3.9351061e-01  -5.9919378e-01  -5.3552589e-01  -5.0984504e-02  -4.9940637e-01   1.8154874e-01  -4.9786055e-01   3.9855620e-01  -6.6944632e-01   3.4887090e-01  -1.1004063e-02   4.0545621e-01  -6.3340727e-01   5.0334284e-01  -2.0573256e-01   3.7297022e-01   2.6076099e-01   7.4987474e-01  -1.8047169e-01   6.6564062e-01  -6.8678156e-01   5.3650060e-01  -1.2698612e-01  -1.0388548e+00   5.4505376e-02   1.0033390e-01   1.3038280e-01   4.5110813e-01  -1.0276529e-01   1.0191579e-01   9.8259834e-02   1.6875771e-01   1.7131355e-01
  -9.3901558e-01   2.5512045e-01   5.2118974e-01   3.1978606e-01  -8.8144506e-01  -2.2944040e-01  -2.8827087e-01   9.0634452e-01   5.6781811e-02   2.6567908e-01   2.2305893e-01   6.3203828e-01  -7.2765322e-01   1.0834628e-02  -6.0895188e-01   5.4004656e-01   3.4636968e-02  -2.5538744e-01   8.3822649e-01  -3.9189656e-01  -3.1329704e-01   3.5060607e-01  -1.6879458e-01  -2.5209225e-01   1.2647938e-01  -5.6123019e-01  -1.7341642e-01  -1.0492296e-01   1.6731137e-02  -5.5550320e-01   8.0962508e-01   2.6831215e-01   4.6927856e-01  -7.3410026e-02  -2.7650012e-01  -7.8280569e-01   3.8818919e-01   2.2894757e-01   3.4029417e-01   2.0190733e-01  -6.8696386e-02  -4.0984387e-01  -6.1289031e-01  -5.5113501e-01  -6.4694292e-02  -5.1453174e-01   2.0552372e-01  -5.2925826e-01   4.1511284e-01  -6.7868806e-01   3.1969505e-01  -1.3046027e-03   3.8607191e-01  -6.6474701e-01   5.2762805e-01  -2.2567872e-01   4.2242916e-01   2.7259861e-01   8.1777232e-01  -1.4362759e-01   7.0599299e-01  -6.4599134e-01   6.5519672e-01  -1.3449944e-01  -1.0122584e+00   6.9366210e-02   1.9453425e-01   1.5663670e-01   4.7640186e-01  -1.6796590e-01   1.2075505e-01   1.0450440e-01   1.5358060e-01   2.0192950e-01
  -9.6526875e-01   2.1108804e-01   5.0592665e-01   2.6594676e-01  -8.8701143e-01  -2.4379550e-01  -2.7569755e-01   9.2510204e-01   6.9847813e-02   3.4473715e-01   2.2438405e-01   5.6900660e-01  -7.7151432e-01  -1.6513372e-02  -6.3664367e-01   5.7156978e-01  -4.6929363e-03  -2.6147117e-01   8.2933841e-01  -4.2535200e-01  -2.0885750e-01   2.9001464e-01  -2.0755066e-01  -2.6095970e-01   1.2710772e-01  -5.5017604e-01  -1.6254582e-01  -9.4976211e-02   2.8723871e-02  -5.3732719e-01   7.8049252e-01   1.9738368e-01   4.2405949e-01  -7.6527173e-02  -2.8907909e-01  -7.5715103e-01   3.6101035e-01   2.4356155e-01   3.6754177e-01   1.6757683e-01  -1.5740563e-01  -4.2591401e-01  -6.2470796e-01  -5.6221928e-01  -7.2525674e-02  -5.1974483e-01   2.3583619e-01  -5.4925468e-01   4.4332180e-01  -7.0483102e-01   2.7679477e-01   2.7357396e-03   3.6015068e-01  -6.8642517e-01   5.5470864e-01  -2.3479318e-01   4.8794783e-01   2.7748154e-01   8.7167726e-01  -1.1092206e-01   7.4131511e-01  -6.0010560e-01   7.7925519e-01  -1.3507612e-01  -9.7415384e-01   8.9763677e-02   2.9384432e-01   1.8750213e-01   5.0609235e-01  -2.5196465e-01   1.2176588e-01   1.2191902e-01   1.4975689e-01   2.3686641e-01
  -1.0079537e+00   1.5408505e-01   4.7228320e-01   1.9675518e-01  -8.8760190e-01  -2.5388675e-01  -2.5479059e-01   9.5404513e-01   9.2152743e-02   4.4003720e-01   2.1287219e-01   4.9634970e-01  -8.1101446e-01  -4.1445599e-02  -6.5177332e-01   6.0802938e-01  -6.5466003e-02  -2.6680087e-01   8.3461596e-01  -4.7327517e-01  -9.0775238e-02   2.1124187e-01  -2.6289408e-01  -2.7977501e-01   1.1719294e-01  -5.3573118e-01  -1.5064626e-01  -7.4319766e-02   4.7582282e-02  -5.0468050e-01   7.6463844e-01   1.0727520e-01   3.5993857e-01  -8.8065849e-02  -3.1004803e-01  -7.1573179e-01   3.3834888e-01   2.6871372e-01   4.1043694e-01   1.1947746e-01  -2.6370024e-01  -4.4141023e-01  -6.3551341e-01  -5.6868075e-01  -7.5348334e-02  -5.1499026e-01   2.7056540e-01  -5.5704831e-01   4.8114241e-01  -7.4499868e-01   2.2292043e-01   2.0070213e-03   3.2838590e-01  -6.9733434e-01   5.8255548e-01  -2.3166265e-01   5.6652183e-01   2.7631093e-01   9.1205968e-01  -8.2657145e-02   7.7099599e-01  -5.4843651e-01   9.0507026e-01  -1.2719976e-01  -9.2700164e-01   1.1803381e-01   3.9617063e-01   2.2569157e-01   5.4187698e-01  -3.5311233e-01   1.0417610e-01   1.4905573e-01   1.5772928e-01   2.7842910e-01
  -1.0643731e+00   8.5833238e-02   4.2075313e-01   1.1246840e-01  -8.8340529e-01  -2.6031856e-01  -2.2621064e-01   9.9149559e-01   1.2463812e-01   5.4849903e-01   1.9051559e-01   4.1695516e-01  -8.4411301e-01  -6.4663125e-02  -6.5306099e-01   6.4684729e-01  -1.4701005e-01  -2.7185674e-01   8.5314385e-01  -5.3425379e-01   3.9002465e-02   1.1611737e-01  -3.3438726e-01  -3.0838840e-01   9.6310640e-02  -5.1941748e-01  -1.3881527e-01  -4.3818725e-02   7.2019147e-02  -4.5839186e-01   7.6136474e-01   2.2833261e-04   2.7775721e-01  -1.0803107e-01  -3.3964516e-01  -6.6069402e-01   3.1981693e-01   3.0450795e-01   4.6645824e-01   5.8641480e-02  -3.8691767e-01  -4.5605918e-01  -6.4612170e-01  -5.7056196e-01  -7.4159196e-02  -5.0046350e-01   3.0761061e-01  -5.5208518e-01   5.2612214e-01  -7.9580172e-01   1.6107552e-01  -2.4606118e-03   2.9152100e-01  -6.9662710e-01   6.0887907e-01  -2.1518874e-01   6.5452914e-01   2.6996340e-01   9.3957405e-01  -5.9139265e-02   7.9443852e-01  -4.9040838e-01   1.0289562e+00  -1.0953035e-01  -8.7340929e-01   1.5629205e-01   4.9923090e-01   2.7375771e-01   5.8524213e-01  -4.6915980e-01   6.7779900e-02   1.8419163e-01   1.7767648e-01   3.2873355e-01
  -1.1313201e+00   8.3785785e-03   3.5238506e-01   1.3858511e-02  -8.7474542e-01  -2.6366435e-01  -1.9065289e-01   1.0354972e+00   1.6806261e-01   6.6650589e-01   1.5960957e-01   3.3382363e-01  -8.6903982e-01  -8.7215827e-02  -6.3957910e-01   6.8520482e-01  -2.4798732e-01  -2.7710261e-01   8.8359244e-01  -6.0647349e-01   1.7807315e-01   6.8994296e-03  -4.2100357e-01  -3.4635560e-01   6.4482121e-02  -5.0269108e-01  -1.2801080e-01  -4.6554076e-03   1.0063811e-01  -3.9972656e-01   7.6953263e-01  -1.2096416e-01   1.7901571e-01  -1.3616832e-01  -3.7765329e-01  -5.9464155e-01   3.0506046e-01   3.5080303e-01   5.3270198e-01  -1.3532595e-02  -5.2577965e-01  -4.6964686e-01  -6.5724658e-01  -5.6805663e-01  -7.0041419e-02  -4.7663330e-01   3.4477235e-01  -5.3410559e-01   5.7553305e-01  -8.5347979e-01   9.4403340e-02  -9.5532703e-03   2.5031330e-01  -6.8377297e-01   6.3123466e-01  -1.8464381e-01   7.4797471e-01   2.5925387e-01   9.5501955e-01  -4.0683494e-02   8.1107922e-01  -4.2562239e-01   1.1472690e+00  -8.0973731e-02  -8.1597148e-01   2.0632161e-01   6.0066827e-01   3.3395491e-01   6.3738616e-01  -5.9733574e-01   1.2955724e-02   2.2537608e-01   2.0949955e-01   3.8959016e-01
  -1.2052206e+00  -7.6007642e-02   2.6874646e-01  -9.7783633e-02  -8.6209992e-01  -2.6446420e-01  -1.4886526e-01   1.0839176e+00   2.2296230e-01   7.9015663e-01   1.2264373e-01   2.4996843e-01  -8.8442055e-01  -1.1045102e-01  -6.1081866e-01   7.2023931e-01  -3.6643103e-01  -2.8299958e-01   9.2427775e-01  -6.8779174e-01   3.2371026e-01  -1.1380289e-01  -5.2114770e-01  -3.9296321e-01   2.2167090e-02  -4.8691878e-01  -1.1903972e-01   4.1691147e-02   1.3197085e-01  -3.3035306e-01   7.8762826e-01  -2.5306199e-01   6.5835081e-02  -1.7198992e-01  -4.2341438e-01  -5.2053407e-01   2.9374510e-01   4.0720948e-01   6.0607072e-01  -9.5319189e-02  -6.7838815e-01  -4.8203525e-01  -6.6946766e-01  -5.6151358e-01  -6.4131908e-02  -4.4425533e-01   3.7983480e-01  -5.0318376e-01   6.2652942e-01  -9.1406349e-01   2.6075803e-02  -1.8130280e-02   2.0548620e-01  -6.5860192e-01   6.4713421e-01  -1.3971352e-01   8.4276941e-01   2.4490219e-01   9.5928904e-01  -2.7614333e-02   8.2039627e-01  -3.5391495e-01   1.2565224e+00  -4.0741749e-02  -7.5711915e-01   2.6948341e-01   6.9818398e-01   4.0812236e-01   6.9916960e-01  -7.3445121e-01  -5.9342079e-02   2.7048942e-01   2.5282499e-01   4.6241357e-01
  -1.2823000e+00  -1.6493718e-01   1.7186561e-01  -2.2066827e-01  -8.4610938e-01  -2.6323123e-01  -1.0166843e-01   1.1345600e+00   2.8961872e-01   9.1554327e-01   8.2181474e-02   1.6830756e-01  -8.8937472e-01  -1.3594989e-01  -5.6673829e-01   7.4925114e-01  -4.9981140e-01  -2.9002012e-01   9.7324093e-01  -7.7582900e-01   4.7302113e-01  -2.4312310e-01  -6.3270663e-01  -4.4726668e-01  -2.9768275e-02  -4.7336070e-01  -1.1255623e-01   9.3480726e-02   1.6451825e-01  -2.5228946e-01   8.1384952e-01  -3.9250253e-01  -5.9113661e-02  -2.1481182e-01  -4.7587173e-01  -4.4157474e-01   2.8553636e-01   4.7309561e-01   6.8347229e-01  -1.8471937e-01  -8.4225641e-01  -4.9317203e-01  -6.8321495e-01  -5.5143265e-01  -5.7597796e-02  -4.0437435e-01   4.1064622e-01  -4.5975690e-01   6.7631705e-01  -9.7355275e-01  -4.0814082e-02  -2.7078906e-02   1.5767624e-01  -6.2133060e-01   6.5416135e-01  -8.0524566e-02   9.3502046e-01   2.2750662e-01   9.5331223e-01  -2.0259718e-02   8.2190819e-01  -2.7540462e-01   1.3534964e+00   1.1600425e-02  -6.9898425e-01   3.4665103e-01   7.8967966e-01   4.9759324e-01   7.7109422e-01  -8.7702660e-01  -1.4761855e-01   3.1731136e-01   3.0702336e-01   5.4816164e-01
  -1.3587652e+00  -2.5601465e-01   6.4153265e-02  -3.5255108e-01  -8.2757432e-01  -2.6046417e-01  -4.9974118e-02   1.1852810e+00   3.6803492e-01   1.0390312e+00   4.0734287e-02   9.1553684e-02  -8.8357640e-01  -1.6545469e-01  -5.0779373e-01   7.6990598e-01  -6.4512885e-01  -2.9865972e-01   1.0283412e+00  -8.6807162e-01   6.2311905e-01  -3.7804240e-01  -7.5312961e-01  -5.0813848e-01  -9.0105627e-02  -4.6315894e-01  -1.0906783e-01   1.4876145e-01   1.9679325e-01  -1.6783327e-01   8.4620791e-01  -5.3554261e-01  -1.9270915e-01  -2.6379753e-01  -5.3363616e-01  -3.6109248e-01   2.8007754e-01   5.4760217e-01   7.6201409e-01  -2.7952719e-01  -1.0143745e+00  -5.0309188e-01  -6.9876874e-01  -5.3845233e-01  -5.1620443e-02  -3.5831160e-01   4.3519574e-01  -4.0464184e-01   7.2232300e-01  -1.0281059e+00  -1.0335166e-01  -3.5364513e-02   1.0738188e-01  -5.7256991e-01   6.5008497e-01  -7.6564925e-03   1.0213115e+00   2.0752745e-01   9.3800109e-01  -1.8936459e-02   8.1516724e-01  -1.9052279e-01   1.4353430e+00   7.6103028e-02  -6.4328599e-01   4.3817174e-01   8.7339574e-01   6.0313201e-01   8.5330724e-01  -1.0214346e+00  -2.4989918e-01   3.6359685e-01   3.7124258e-01   6.4730268e-01
  -1.4309926e+00  -3.4694086e-01  -5.1691215e-02  -4.9080051e-01  -8.0743860e-01  -2.5666298e-01   5.2020740e-03   1.2341028e+00   4.5791926e-01   1.1575163e+00   6.3927888e-04   2.2109349e-02  -8.6727534e-01  -2.0078657e-01  -4.3494536e-01   7.8041770e-01  -7.9903011e-01  -3.0944358e-01   1.0873557e+00  -9.6197961e-01   7.7129294e-01  -5.1550160e-01  -8.7953298e-01  -5.7432298e-01  -1.5734701e-01  -4.5732926e-01  -1.0894666e-01   2.0543237e-01   2.2736360e-01  -7.9476933e-02   8.8263871e-01  -6.7840926e-01  -3.3150326e-01  -3.1800525e-01  -5.9507052e-01  -2.8242339e-01   2.7696924e-01   6.2966307e-01   8.3917643e-01  -3.7740515e-01  -1.1913052e+00  -5.1190828e-01  -7.1627317e-01  -5.2332817e-01  -4.7383349e-02  -3.0763529e-01   4.5168419e-01  -3.3903693e-01   7.6235302e-01  -1.0742304e+00  -1.5889238e-01  -4.2074780e-02   5.4923196e-02  -5.1331358e-01   6.3296791e-01   7.7862796e-02   1.0989473e+00   1.8528302e-01   9.1420342e-01  -2.3926000e-02   7.9975237e-01  -1.0002370e-01   1.4996832e+00   1.5241897e-01  -5.9124414e-01   5.4385223e-01   9.4803305e-01   7.2489919e-01   9.4562455e-01  -1.1640505e+00  -3.6381326e-01   4.0715505e-01   4.4445051e-01   7.5980802e-01
  -1.4957093e+00  -4.3560222e-01  -1.7278445e-01  -6.3248614e-01  -7.8675798e-01  -2.5234378e-01   6.2735998e-02   1.2793129e+00   5.5867615e-01   1.2686378e+00  -3.6051787e-02  -3.8024343e-02  -8.4127787e-01  -2.4375448e-01  -3.4964305e-01   7.7969679e-01  -9.5794055e-01  -3.2292560e-01   1.1480790e+00  -1.0550916e+00   9.1516003e-01  -6.5251425e-01  -1.0088236e+00  -6.4449516e-01  -2.2980038e-01  -4.5675394e-01  -1.1244354e-01   2.6131656e-01   2.5489220e-01   1.0185443e-02   9.2111095e-01  -8.1745145e-01  -4.7186044e-01  -3.7643320e-01  -6.5838680e-01  -2.0879488e-01   2.7575424e-01   7.1803036e-01   9.1295084e-01  -4.7596369e-01  -1.3693048e+00  -5.1979617e-01  -7.3575673e-01  -5.0690201e-01  -4.6059437e-02  -2.5411401e-01   4.5858779e-01  -2.6450774e-01   7.9472503e-01  -1.1089637e+00  -2.0514265e-01  -4.6457864e-02   4.2002638e-04  -4.4490883e-01   6.0126534e-01   1.7457735e-01   1.1661435e+00   1.6095975e-01   8.8267168e-01  -3.5441018e-02   7.7526816e-01  -4.9711244e-03   1.5446978e+00   2.3981069e-01  -5.4352138e-01   6.6296723e-01   1.0128443e+00   8.6244091e-01   1.0475653e+00  -1.3014024e+00  -4.8669479e-01   4.4592866e-01   5.2548286e-01   8.8516327e-01
  -1.5501538e+00  -5.2014148e-01  -2.9616862e-01  -7.7448284e-01  -7.6665532e-01  -2.4804967e-01   1.2140096e-01   1.3195447e+00   6.6940296e-01   1.3709247e+00  -6.7664316e-02  -8.7318232e-02  -8.0689358e-01  -2.9605501e-01  -2.5378921e-01   7.6745189e-01  -1.1182056e+00  -3.3967846e-01   1.2084173e+00  -1.1451193e+00   1.0527857e+00  -7.8627466e-01  -1.1378327e+00  -7.1731745e-01  -3.0567177e-01  -4.6217384e-01  -1.1970221e-01   3.1424231e-01   2.7817357e-01   9.8556051e-02   9.5972789e-01  -9.4928365e-01  -6.1010551e-01  -4.3805971e-01  -7.2174805e-01  -1.4321607e-01   2.7591059e-01   8.1130094e-01   9.8193146e-01  -5.7283991e-01  -1.5444630e+00  -5.2696656e-01  -7.5715577e-01  -4.9006235e-01  -4.8792577e-02  -1.9965457e-01   4.5471323e-01  -1.8295585e-01   8.1836737e-01  -1.1300317e+00  -2.4022543e-01  -4.7953537e-02  -5.6205383e-02  -3.6901086e-01   5.5391044e-01   2.8063891e-01   1.2221395e+00   1.3463552e-01   8.4404946e-01  -5.3585282e-02   7.4135245e-01   9.3299115e-02   1.5692040e+00   3.3717535e-01  -5.0019973e-01   7.9428578e-01   1.0676841e+00   1.0146997e+00   1.1583891e+00  -1.4303100e+00  -6.1569398e-01   4.7806860e-01   6.1309100e-01   1.0223931e+00
  -1.5922078e+00  -5.9900531e-01  -4.1891971e-01  -9.1358635e-01  -7.4826339e-01  -2.4435452e-01   1.7988512e-01   1.3538305e+00   7.8889271e-01   1.4638628e+00  -9.2966590e-02  -1.2475863e-01  -7.6585451e-01  -3.5916516e-01  -1.4967960e-01   7.4423405e-01  -1.2762342e+00  -3.6027390e-01   1.2664660e+00  -1.2300275e+00   1.1827598e+00  -9.1425404e-01  -1.2634519e+00  -7.9149208e-01  -3.8315746e-01  -4.7417784e-01  -1.3077238e-01   3.6212846e-01   2.9616466e-01   1.8313053e-01   9.9681154e-01  -1.0709125e+00  -7.4266920e-01  -5.0187466e-01  -7.8336779e-01  -8.8377174e-02   2.7685490e-01   9.0794453e-01   1.0453527e+00  -6.6577080e-01  -1.7128516e+00  -5.3363493e-01  -7.8033486e-01  -4.7369728e-01  -5.6669060e-02  -1.4622596e-01   4.3924346e-01  -9.6570019e-02   8.3287337e-01  -1.1359722e+00  -2.6273045e-01  -4.6216879e-02  -1.1519766e-01  -2.8752360e-01   4.9038252e-01   3.9385718e-01   1.2672278e+00   1.0631487e-01   7.9887905e-01  -7.8309867e-02   6.9769647e-01   1.9323984e-01   1.5727119e+00   4.4308650e-01  -4.6079245e-01   9.3611291e-01   1.1130094e+00   1.1800429e+00   1.2771271e+00  -1.5480060e+00  -7.4789313e-01   5.0200119e-01   7.0598367e-01   1.1700926e+00
  -1.6204861e+00  -6.7096862e-01  -5.3824905e-01  -1.0466329e+00  -7.3265967e-01  -2.4185825e-01   2.3682072e-01   1.3816256e+00   9.1564288e-01   1.5478754e+00  -1.1120406e-01  -1.4986131e-01  -7.2021517e-01  -4.3423012e-01  -3.9924593e-02   7.1141854e-01  -1.4286338e+00  -3.8525453e-01   1.3205697e+00  -1.3080929e+00   1.3042224e+00  -1.0342802e+00  -1.3827604e+00  -8.6580453e-01  -4.6052969e-01  -4.9318964e-01  -1.4562011e-01   4.0306970e-01   3.0800941e-01   2.6158979e-01   1.0309643e+00  -1.1798395e+00  -8.6622462e-01  -5.6690070e-01  -8.4160081e-01  -4.6560587e-02   2.7795574e-01   1.0063311e+00   1.1030697e+00  -7.5265768e-01  -1.8706745e+00  -5.3998670e-01  -8.0510125e-01  -4.5864150e-01  -7.0676477e-02  -9.5773192e-02   4.1177234e-01  -7.7600793e-03   8.3850732e-01  -1.1262103e+00  -2.7174339e-01  -4.1132541e-02  -1.7690984e-01  -2.0252899e-01   4.1075393e-01   5.1176396e-01   1.3026921e+00   7.5972585e-02   7.4762687e-01  -1.0936961e-01   6.4407626e-01   2.9317322e-01   1.5554580e+00   5.5584845e-01  -4.2429391e-01   1.0863418e+00   1.1498282e+00   1.3563055e+00   1.4026031e+00  -1.6522305e+00  -8.8041869e-01   5.1648262e-01   8.0285850e-01   1.3264612e+00
  -1.6343857e+00  -7.3513542e-01  -6.5159254e-01  -1.1706156e+00  -7.2079687e-01  -2.4117301e-01   2.9082449e-01   1.4028002e+00   1.0478720e+00   1.6242174e+00  -1.2209908e-01  -1.6265563e-01  -6.7224042e-01  -5.2195273e-01   7.2648523e-02   6.7112287e-01  -1.5723318e+00  -4.1509913e-01   1.3693596e+00  -1.3779422e+00   1.4168365e+00  -1.1445949e+00  -1.4931382e+00  -9.3915663e-01  -5.3621082e-01  -5.1945184e-01  -1.6413571e-01   4.3541749e-01   3.1305541e-01   3.3188214e-01   1.0611037e+00  -1.2741328e+00  -9.7780572e-01  -6.3220428e-01  -8.9501892e-01  -1.9565845e-02   2.7855562e-01   1.1047586e+00   1.1554841e+00  -8.3161907e-01  -2.0144070e+00  -5.4614238e-01  -8.3121143e-01  -4.4561992e-01  -9.1650391e-02  -5.0125347e-02   3.7232609e-01   8.0925657e-02   8.3616044e-01  -1.1010784e+00  -2.6685343e-01  -3.2817172e-02  -2.4172184e-01  -1.1620708e-01   3.1571312e-01   6.3169052e-01   1.3306588e+00   4.3602241e-02   6.9072445e-01  -1.4628373e-01   5.8039297e-01   3.9138653e-01   1.5184049e+00   6.7356004e-01  -3.8926641e-01   1.2425150e+00   1.1795969e+00   1.5408445e+00   1.5334411e+00  -1.7412951e+00  -1.0105438e+00   5.2063932e-01   9.0242018e-01   1.4893374e+00
  -1.6340847e+00  -7.9091874e-01  -7.5668392e-01  -1.2827932e+00  -7.1343437e-01  -2.4290172e-01   3.4054711e-01   1.4175995e+00   1.1835452e+00   1.6947916e+00  -1.2581608e-01  -1.6364113e-01  -6.2428525e-01  -6.2249258e-01   1.8510878e-01   6.2606504e-01  -1.7046754e+00  -4.5018494e-01   1.4117678e+00  -1.4385666e+00   1.5207123e+00  -1.2438875e+00  -1.5923554e+00  -1.0105867e+00  -6.0883174e-01  -5.5300895e-01  -1.8613968e-01   4.5785179e-01   3.1086299e-01   3.9229187e-01   1.0864691e+00  -1.3524656e+00  -1.0749034e+00  -6.9689730e-01  -9.4246778e-01  -8.6503702e-03   2.7799838e-01   1.2014828e+00   1.2034227e+00  -9.0103147e-01  -2.1409184e+00  -5.5212614e-01  -8.5836968e-01  -4.3519131e-01  -1.2021208e-01  -1.0901904e-02   3.2136962e-01   1.6689765e-01   8.2725843e-01  -1.0617780e+00  -2.4813930e-01  -2.1607137e-02  -3.0994356e-01  -3.0749118e-02   2.0655980e-01   7.5085714e-01   1.3538733e+00   9.2658640e-03   6.2861886e-01  -1.8830517e-01   5.0671693e-01   4.8623562e-01   1.4632037e+00   7.9418370e-01  -3.5396239e-01   1.4018925e+00   1.2040730e+00   1.7306052e+00   1.6680596e+00  -1.8141127e+00  -1.1357756e+00   5.1399097e-01   1.0033846e+00   1.6562326e+00
  -1.6204977e+00  -8.3800098e-01  -8.5160818e-01  -1.3807816e+00  -7.1107640e-01  -2.4761071e-01   3.8472954e-01   1.4265750e+00   1.3204122e+00   1.7619033e+00  -1.2289407e-01  -1.5372040e-01  -5.7867112e-01  -7.3538401e-01   2.9454715e-01   5.7937018e-01  -1.8235044e+00  -4.9075049e-01   1.4470163e+00  -1.4893136e+00   1.6162905e+00  -1.3313009e+00  -1.6786336e+00  -1.0792782e+00  -6.7727127e-01  -5.9369215e-01  -2.1138760e-01   4.6943889e-01   3.0120519e-01   4.4149081e-01   1.1066009e+00  -1.4141178e+00  -1.1555330e+00  -7.6013108e-01  -9.8310264e-01  -1.4487220e-02   2.7565808e-01   1.2947484e+00   1.2479794e+00  -9.5955684e-01  -2.2475678e+00  -5.5784037e-01  -8.8622227e-01  -4.2769464e-01  -1.5670364e-01   2.0577290e-02   2.5979427e-01   2.4763382e-01   8.1362704e-01  -1.0102820e+00  -2.1613308e-01  -8.0296906e-03  -3.8171386e-01   5.1733964e-02   8.5170844e-02   8.6647353e-01   1.3754182e+00  -2.6858828e-02   5.6182597e-01  -2.3440125e-01   4.2332927e-01   5.7624880e-01   1.3921180e+00   9.1561637e-01  -3.1647649e-01   1.5615263e+00   1.2251355e+00   1.9221991e+00   1.8046579e+00  -1.8701916e+00  -1.2539235e+00   4.9645451e-01   1.1044696e+00   1.8243690e+00
  -1.5951883e+00  -8.7628033e-01  -9.3483421e-01  -1.4626281e+00  -7.1392169e-01  -2.5580018e-01   4.2226163e-01   1.4304943e+00   1.4560575e+00   1.8279733e+00  -1.1415293e-01  -1.3411494e-01  -5.3756132e-01  -8.5948458e-01   3.9820895e-01   5.3433803e-01  -1.9271937e+00  -5.3686281e-01   1.4745867e+00  -1.5298575e+00   1.7041968e+00  -1.4064127e+00  -1.7506774e+00  -1.1445566e+00  -7.4067625e-01  -6.4110728e-01  -2.3957523e-01   4.6967117e-01   2.8405986e-01   4.7857044e-01   1.1212950e+00  -1.4589437e+00  -1.2182725e+00  -8.2108703e-01  -1.0164016e+00  -3.7140829e-02   2.7096502e-01   1.3828227e+00   1.2903338e+00  -1.0061582e+00  -2.3322740e+00  -5.6304898e-01  -9.1434952e-01  -4.2320313e-01  -2.0112889e-01   4.3373557e-02   1.8888561e-01   3.2079453e-01   7.9732434e-01  -9.4918605e-01  -1.7176607e-01   7.2428904e-03  -4.5690825e-01   1.2930371e-01  -4.6065656e-02   9.7584662e-01   1.3983987e+00  -6.4437357e-02   4.9097863e-01  -2.8325012e-01   3.3075569e-01   6.6022036e-01   1.3079090e+00   1.0357598e+00  -2.7491900e-01   1.7183420e+00   1.2445857e+00   2.1119918e+00   1.9411981e+00  -1.9095959e+00  -1.3631450e+00   4.6832833e-01   1.2043731e+00   1.9907195e+00
  -1.5602440e+00  -9.0580500e-01  -1.0052251e+00  -1.5268618e+00  -7.2182918e-01  -2.6787463e-01   4.5223945e-01   1.4302326e+00   1.5879625e+00   1.8952357e+00  -1.0058117e-01  -1.0626942e-01  -5.0283802e-01  -9.9296397e-01   4.9362653e-01   4.9418887e-01  -2.0146624e+00  -5.8839184e-01   1.4941722e+00  -1.5601505e+00   1.7850837e+00  -1.4691892e+00  -1.8076741e+00  -1.2058756e+00  -7.9846150e-01  -6.9462967e-01  -2.7034450e-01   4.5848614e-01   2.5959336e-01   5.0305378e-01   1.1305406e+00  -1.4873075e+00  -1.2622680e+00  -8.7896371e-01  -1.0421570e+00  -7.6060580e-02   2.6342651e-01   1.4640351e+00   1.3315644e+00  -1.0401031e+00  -2.3935553e+00  -5.6737102e-01  -9.4226099e-01  -4.2148984e-01  -2.5310892e-01   5.6996880e-02   1.1026966e-01   3.8433763e-01   7.8045201e-01  -8.8152099e-01  -1.1629761e-01   2.3455142e-02  -5.3506798e-01   2.0028361e-01  -1.8434638e-01   1.0764922e+00   1.4256196e+00  -1.0294611e-01   4.1686302e-01  -3.3325464e-01   2.2978711e-01   7.3728638e-01   1.2136868e+00   1.1525856e+00  -2.2759921e-01   1.8692256e+00   1.2639488e+00   2.2962044e+00   2.0753940e+00  -1.9328745e+00  -1.4619702e+00   4.3025827e-01   1.3017462e+00   2.1520596e+00
  -1.5181234e+00  -9.2670177e-01  -1.0620287e+00  -1.5725227e+00  -7.3430292e-01  -2.8411664e-01   4.7401609e-01   1.4266577e+00   1.7135818e+00   1.9654479e+00  -8.3216767e-02  -7.1752409e-02  -4.7598751e-01  -1.1333423e+00   5.7874341e-01   4.6180569e-01  -2.0853515e+00  -6.4499389e-01   1.5056186e+00  -1.5803588e+00   1.8594740e+00  -1.5199205e+00  -1.8492651e+00  -1.2627967e+00  -8.5029124e-01  -7.5340675e-01  -3.0329089e-01   4.3626256e-01   2.2813822e-01   5.1488484e-01   1.1344448e+00  -1.4999931e+00  -1.2872102e+00  -9.3296514e-01  -1.0604487e+00  -1.3009228e-01   2.5264002e-01   1.5368152e+00   1.3724704e+00  -1.0609565e+00  -2.4305432e+00  -5.7028566e-01  -9.6939693e-01  -4.2200862e-01  -3.1186076e-01   6.1454554e-02   2.5839021e-02   4.3662576e-01   7.6495971e-01  -8.1053899e-01  -5.1233987e-02   3.9841463e-02  -6.1536215e-01   2.6334061e-01  -3.2657729e-01   1.1662433e+00   1.4592855e+00  -1.4165245e-01   3.4043713e-01  -3.8257591e-01   1.2148453e-01   8.0697282e-01   1.1127388e+00   1.2641945e+00  -1.7320292e-01   2.0111148e+00   1.2842922e+00   2.4710228e+00   2.2047131e+00  -1.9409658e+00  -1.5493031e+00   3.8318719e-01   1.3951630e+00   2.3050308e+00
  -1.4714839e+00  -9.3910538e-01  -1.1048499e+00  -1.5991658e+00  -7.5049822e-01  -3.0466612e-01   4.8724146e-01   1.4205178e+00   1.8304251e+00   2.0396389e+00  -6.3032907e-02  -3.2160801e-02  -4.5800121e-01  -1.2775818e+00   6.5202160e-01   4.3949424e-01  -2.1391712e+00  -7.0610570e-01   1.5088600e+00  -1.5907870e+00   1.9276230e+00  -1.5591366e+00  -1.8754920e+00  -1.3149618e+00  -8.9604519e-01  -8.1637083e-01  -3.3797236e-01   4.0379365e-01   1.9016530e-01   5.1439847e-01   1.1331570e+00  -1.4980968e+00  -1.2932845e+00  -9.8229228e-01  -1.0716013e+00  -1.9750746e-01   2.3829864e-01   1.5997340e+00   1.4134200e+00  -1.0685655e+00  -2.4429725e+00  -5.7114916e-01  -9.9513899e-01  -4.2389487e-01  -3.7620501e-01   5.7275552e-02  -6.2338960e-02   4.7651748e-01   7.5245871e-01  -7.3949187e-01   2.1759647e-02   5.5704373e-02  -6.9659029e-01   3.1755318e-01  -4.6952067e-01   1.2433499e+00   1.5007497e+00  -1.7961089e-01   2.6282672e-01  -4.2918711e-01   7.1665822e-03   8.6921181e-01   1.0083438e+00   1.3688673e+00  -1.1094754e-01   2.1410943e+00   1.3060813e+00   2.6327192e+00   2.3263980e+00  -1.9350848e+00  -1.6244028e+00   3.2829131e-01   1.4830948e+00   2.4462186e+00
  -1.4230031e+00  -9.4309639e-01  -1.1336128e+00  -1.6068457e+00  -7.6924960e-01  -3.2950626e-01   4.9188740e-01   1.4123426e+00   1.9361456e+00   2.1179219e+00  -4.0840078e-02   1.0965239e-02  -4.4930230e-01  -1.4222315e+00   7.1252204e-01   4.2878143e-01  -2.1764261e+00  -7.7094977e-01   1.5038560e+00  -1.5918002e+00   1.9894129e+00  -1.5875155e+00  -1.8867233e+00  -1.3620641e+00  -9.3577264e-01  -8.8226102e-01  -3.7391921e-01   3.6223836e-01   1.4625455e-01   5.0227178e-01   1.1267976e+00  -1.4829101e+00  -1.2810981e+00  -1.0261385e+00  -1.0761304e+00  -2.7605014e-01   2.2019003e-01   1.6515444e+00   1.4542394e+00  -1.0630378e+00  -2.4311542e+00  -5.6922339e-01  -1.0188311e+00  -4.2598878e-01  -4.4460552e-01   4.5507204e-02  -1.5212561e-01   5.0343408e-01   7.4406184e-01  -6.7141883e-01   1.0094739e-01   7.0489835e-02  -7.7722858e-01   3.6245997e-01  -6.0995619e-01   1.3065596e+00   1.5503360e+00  -2.1567761e-01   1.8529849e-01  -4.7094743e-01  -1.1161874e-01   9.2432280e-01   9.0359135e-01   1.4651052e+00  -4.0698100e-02   2.2564907e+00   1.3290878e+00   2.7777736e+00   2.4375205e+00  -1.9166013e+00  -1.6868492e+00   2.6690806e-01   1.5638943e+00   2.5722497e+00
  -1.3752032e+00  -9.3865430e-01  -1.1485120e+00  -1.5960823e+00  -7.8912025e-01  -3.5845712e-01   4.8825419e-01   1.4023661e+00   2.0286254e+00   2.1993889e+00  -1.7214654e-02   5.6211057e-02  -4.4970852e-01  -1.5636173e+00   7.5995070e-01   4.3027032e-01  -2.1977220e+00  -8.3854937e-01   1.4905383e+00  -1.5837479e+00   2.0442914e+00  -1.6057887e+00  -1.8835719e+00  -1.4038194e+00  -9.6963954e-01  -9.4965642e-01  -4.1064459e-01   3.1305379e-01   9.7065630e-02   4.7946072e-01   1.1154008e+00  -1.4558059e+00  -1.2515958e+00  -1.0636925e+00  -1.0746829e+00  -3.6300206e-01   1.9819120e-01   1.6912164e+00   1.4941533e+00  -1.0447176e+00  -2.3959349e+00  -5.6371557e-01  -1.0398105e+00  -4.2688226e-01  -5.1523876e-01   2.7681293e-02  -2.4141891e-01   5.1739478e-01   7.4026418e-01  -6.0895818e-01   1.8460715e-01   8.3851072e-02  -8.5551524e-01   3.9808396e-01  -7.4484533e-01   1.3551740e+00   1.6072523e+00  -2.4854666e-01   1.0921130e-01  -5.0569367e-01  -2.3313683e-01   9.7296024e-01   8.0121649e-01   1.5516638e+00   3.6970499e-02   2.3549651e+00   1.3523632e+00   2.9030031e+00   2.5350613e+00  -1.8869206e+00  -1.7364962e+00   2.0045984e-01   1.6357960e+00   2.6799034e+00
  -1.3302963e+00  -9.2563392e-01  -1.1499660e+00  -1.5678121e+00  -8.0847073e-01  -3.9117662e-01   4.7695719e-01   1.3904814e+00   2.1060559e+00   2.2820994e+00   7.5390246e-03   1.0233610e-01  -4.5843879e-01  -1.6980617e+00   7.9466414e-01   4.4356658e-01  -2.2038682e+00  -9.0775467e-01   1.4687719e+00  -1.5669001e+00   2.0912606e+00  -1.6146549e+00  -1.8668104e+00  -1.4399412e+00  -9.9787343e-01  -1.0170180e+00  -4.4765452e-01   2.5791233e-01   4.3311110e-02   4.4712745e-01   1.0988770e+00  -1.4181345e+00  -1.2059696e+00  -1.0941492e+00  -1.0679766e+00  -4.5526645e-01   1.7226156e-01   1.7179696e+00   1.5317839e+00  -1.0141602e+00  -2.3386481e+00  -5.5382717e-01  -1.0574439e+00  -4.2498923e-01  -5.8608849e-01   5.7487395e-03  -3.2825691e-01   5.1901495e-01   7.4087732e-01  -5.5419833e-01   2.7110588e-01   9.5692625e-02  -9.2956812e-01   4.2492651e-01  -8.7148560e-01   1.3890740e+00   1.6696052e+00  -2.7680714e-01   3.5951143e-02  -5.3134550e-01  -3.5552020e-01   1.0160324e+00   7.0346927e-01   1.6275751e+00   1.2077426e-01   2.4345979e+00   1.3742843e+00   3.0056803e+00   2.6160233e+00  -1.8473777e+00  -1.7734181e+00   1.3037979e-01   1.6969359e+00   2.7662375e+00
  -1.2900566e+00  -9.0376821e-01  -1.1385731e+00  -1.5233290e+00  -8.2554397e-01  -4.2716876e-01   4.5889261e-01   1.3762313e+00   2.1670044e+00   2.3631679e+00   3.3390074e-02   1.4830080e-01  -4.7416767e-01  -1.8221139e+00   8.1763110e-01   4.6728569e-01  -2.1957811e+00  -9.7727719e-01   1.4383350e+00  -1.5414003e+00   2.1289180e+00  -1.6147082e+00  -1.8372911e+00  -1.4701222e+00  -1.0207119e+00  -1.0827397e+00  -4.8445705e-01   1.9860885e-01  -1.4265509e-02   4.0656325e-01   1.0769974e+00  -1.3711411e+00  -1.1455716e+00  -1.1167290e+00  -1.0567423e+00  -5.4947093e-01   1.4243713e-01   1.7312957e+00   1.5652112e+00  -9.7210976e-01  -2.2610606e+00  -5.3880992e-01  -1.0711674e+00  -4.1863707e-01  -6.5505555e-01  -1.8015237e-02  -4.1090754e-01   5.0946578e-01   7.4502531e-01  -5.0857666e-01   3.5896334e-01   1.0618880e-01  -9.9751863e-01   4.4392979e-01  -9.8764107e-01   1.4087080e+00   1.7345170e+00  -2.9901978e-01  -3.3143701e-02  -5.4601899e-01  -4.7682971e-01   1.0545994e+00   6.1202768e-01   1.6921618e+00   2.0878759e-01   2.4939621e+00   1.3926694e+00   3.0836445e+00   2.6775728e+00  -1.7991512e+00  -1.7978566e+00   5.8043806e-02   1.7453924e+00   2.8287204e+00
  -1.2557352e+00  -8.7269979e-01  -1.1150749e+00  -1.4642181e+00  -8.3856194e-01  -4.6579777e-01   4.3518377e-01   1.3588367e+00   2.2104633e+00   2.4389415e+00   6.0547185e-02   1.9327260e-01  -4.9512478e-01  -1.9327676e+00   8.3035154e-01   4.9914281e-01  -2.1744010e+00  -1.0457327e+00   1.3989193e+00  -1.5072436e+00   2.1555469e+00  -1.6063880e+00  -1.7958827e+00  -1.4940279e+00  -1.0383584e+00  -1.1452072e+00  -5.2056937e-01   1.3696373e-01  -7.4906040e-02   3.5911221e-01   1.0494020e+00  -1.3159096e+00  -1.0718408e+00  -1.1307079e+00  -1.0416739e+00  -6.4208870e-01   1.0882823e-01   1.7309709e+00   1.5920897e+00  -9.1948019e-01  -2.1653175e+00  -5.1802527e-01  -1.0805237e+00  -4.0617292e-01  -7.2007339e-01  -4.1131783e-02  -4.8793679e-01   4.9039529e-01   7.5120456e-01  -4.7283377e-01   4.4690342e-01   1.1577336e-01  -1.0576476e+00   4.5640723e-01  -1.0916374e+00   1.4150436e+00   1.7983336e+00  -3.1380778e-01  -9.6858773e-02  -5.4814022e-01  -5.9511929e-01   1.0897577e+00   5.2796252e-01   1.7450385e+00   2.9857309e-01   2.5321774e+00   1.4049548e+00   3.1353927e+00   2.7171907e+00  -1.7432078e+00  -1.8101722e+00  -1.5286851e-02   1.7792499e+00   2.8653622e+00
  -1.2280199e+00  -8.3203739e-01  -1.0803308e+00  -1.3922873e+00  -8.4582865e-01  -5.0630784e-01   4.0711027e-01   1.3372610e+00   2.2358773e+00   2.5052545e+00   8.9394512e-02   2.3661411e-01  -5.1923061e-01  -2.0276420e+00   8.3473593e-01   5.3612023e-01  -2.1406271e+00  -1.1116906e+00   1.3501525e+00  -1.4642791e+00   2.1692474e+00  -1.5899547e+00  -1.7434241e+00  -1.5112967e+00  -1.0509503e+00  -1.2028607e+00  -5.5552393e-01   7.4726762e-02  -1.3784814e-01   3.0610126e-01   1.0156302e+00  -1.2533352e+00  -9.8624557e-01  -1.1354524e+00  -1.0233882e+00  -7.2957611e-01   7.1622046e-02   1.7170585e+00   1.6098144e+00  -8.5733807e-01  -2.0538849e+00  -4.9100256e-01  -1.0851916e+00  -3.8607884e-01  -7.7921718e-01  -6.1058281e-02  -5.5824965e-01   4.6381435e-01   7.5740409e-01  -4.4702336e-01   5.3389042e-01   1.2510064e-01  -1.1085070e+00   4.6394500e-01  -1.1824114e+00   1.4094825e+00   1.8569097e+00  -3.1995440e-01  -1.5417270e-01  -5.3655094e-01  -7.0850068e-01   1.1225238e+00   4.5175791e-01   1.7861013e+00   3.8736272e-01   2.5489431e+00   1.4084201e+00   3.1601453e+00   2.7328351e+00  -1.6802774e+00  -1.8108048e+00  -8.8509021e-02   1.7966793e+00   2.8748329e+00
  -1.2070413e+00  -7.8142984e-01  -1.0352996e+00  -1.3094985e+00  -8.4583248e-01  -5.4784788e-01   3.7602453e-01   1.3103065e+00   2.2431485e+00   2.5577385e+00   1.2040590e-01   2.7785830e-01  -5.4425527e-01  -2.1051067e+00   8.3295457e-01   5.7469957e-01  -2.0952764e+00  -1.1737267e+00   1.2916388e+00  -1.4122384e+00   2.1680958e+00  -1.5654935e+00  -1.6807018e+00  -1.5215555e+00  -1.0585392e+00  -1.2542613e+00  -5.8887191e-01   1.3488757e-02  -2.0233024e-01   2.4878030e-01   9.7516863e-01  -1.1841264e+00  -8.9024837e-01  -1.1304608e+00  -1.0023960e+00  -8.0852164e-01   3.1090634e-02   1.6898984e+00   1.6157221e+00  -7.8688647e-01  -1.9294906e+00  -4.5749087e-01  -1.0850052e+00  -3.5708619e-01  -8.3079917e-01  -7.5339330e-02  -6.2110181e-01   4.3195661e-01   7.6127629e-01  -4.3057583e-01   6.1915259e-01   1.3498207e-01  -1.1490133e+00   4.6828138e-01  -1.2595120e+00   1.3937470e+00   1.9059417e+00  -3.1649758e-01  -2.0431249e-01  -5.1059647e-01  -8.1520511e-01   1.1537245e+00   3.8338174e-01   1.8155015e+00   4.7227450e-01   2.5445427e+00   1.4004386e+00   3.1578819e+00   2.7230899e+00  -1.6108603e+00  -1.8002463e+00  -1.6070606e-01   1.7960328e+00   2.8565597e+00
  -1.1924247e+00  -7.2064775e-01  -9.8103010e-01  -1.2179027e+00  -8.3734136e-01  -5.8950066e-01   3.4326137e-01   1.2767299e+00   2.2326146e+00   2.5921570e+00   1.5404839e-01   3.1667799e-01  -5.6798475e-01  -2.1643414e+00   8.2726795e-01   6.1113972e-01  -2.0390689e+00  -1.2304794e+00   1.2230132e+00  -1.3507876e+00   2.1503156e+00  -1.5329436e+00  -1.6084480e+00  -1.5244424e+00  -1.0610891e+00  -1.2981568e+00  -6.2018656e-01  -4.5393761e-02  -2.6759296e-01   1.8827588e-01   9.2751164e-01  -1.1088337e+00  -7.8529017e-01  -1.1154062e+00  -9.7908800e-01  -8.7580048e-01  -1.2396570e-02   1.6500839e+00   1.6073098e+00  -7.0944762e-01  -1.7950646e+00  -4.1750013e-01  -1.0799619e+00  -3.1828069e-01  -8.7344234e-01  -8.1758733e-02  -6.7608296e-01   3.9712087e-01   7.6034380e-01  -4.2240696e-01   7.0219249e-01   1.4630438e-01  -1.1785058e+00   4.7117255e-01  -1.3230530e+00   1.3697403e+00   1.9413217e+00  -3.0281203e-01  -2.4678955e-01  -4.7018801e-01  -9.1363906e-01   1.1839009e+00   3.2239873e-01   1.8336048e+00   5.5054439e-01   2.5198205e+00   1.3787285e+00   3.1293388e+00   2.6872869e+00  -1.5352633e+00  -1.7790263e+00  -2.3115926e-01   1.7759450e+00   2.8107889e+00
  -1.1833757e+00  -6.4966061e-01  -9.1865560e-01  -1.1195793e+00  -8.1948432e-01  -6.3031634e-01   3.1004742e-01   1.2353723e+00   2.2050080e+00   2.6047444e+00   1.9068605e-01   3.5285518e-01  -5.8837959e-01  -2.2053237e+00   8.1984994e-01   6.4177642e-01  -1.9726343e+00  -1.2807034e+00   1.1440060e+00  -1.2795937e+00   2.1144483e+00  -1.4921472e+00  -1.5273569e+00  -1.5196390e+00  -1.0584861e+00  -1.3335406e+00  -6.4906611e-01  -1.0085680e-01  -3.3287897e-01   1.2555955e-01   8.7222681e-01  -1.0278976e+00  -6.7279198e-01  -1.0901751e+00  -9.5373198e-01  -9.2872604e-01  -5.8357859e-02   1.5984275e+00   1.5824549e+00  -6.2644168e-01  -1.6536739e+00  -3.7132760e-01  -1.0702169e+00  -2.6919016e-01  -9.0612962e-01  -7.8483188e-02  -7.2307708e-01   3.6150867e-01   7.5222299e-01  -4.2106053e-01   7.8278408e-01   1.5993748e-01  -1.1967640e+00   4.7425509e-01  -1.3736251e+00   1.3393986e+00   1.9594812e+00  -2.7866986e-01  -2.8141406e-01  -4.1583368e-01  -1.0024330e+00   1.2132389e+00   2.6811040e-01   1.8409371e+00   6.1975143e-01   2.4761286e+00   1.3415843e+00   3.0759718e+00   2.6255960e+00  -1.4536566e+00  -1.7477098e+00  -2.9934450e-01   1.7354309e+00   2.7386098e+00
  -1.1787906e+00  -5.6869780e-01  -8.4938841e-01  -1.0165811e+00  -7.9181313e-01  -6.6934895e-01   2.7741761e-01   1.1852864e+00   2.1613964e+00   2.5925125e+00   2.3049594e-01   3.8625748e-01  -6.0371470e-01  -2.2287513e+00   8.1261993e-01   6.6331745e-01  -1.8965405e+00  -1.3233204e+00   1.0545074e+00  -1.1983999e+00   2.0595049e+00  -1.4429144e+00  -1.4381145e+00  -1.5069066e+00  -1.0505626e+00  -1.3597037e+00  -6.7513680e-01  -1.5216588e-01  -3.9743325e-01   6.1431895e-02   8.0902088e-01  -9.4170814e-01  -5.5416726e-01  -1.0549005e+00  -9.2648327e-01  -9.6518832e-01  -1.0618477e-01   1.5359191e+00   1.5396171e+00  -5.3936082e-01  -1.5084509e+00  -3.1956744e-01  -1.0560682e+00  -2.0984762e-01  -9.2822861e-01  -6.4186921e-02  -7.6220536e-01   3.2707009e-01   7.3484511e-01  -4.2487010e-01   8.6095596e-01   1.7664084e-01  -1.2039868e+00   4.7891629e-01  -1.4121770e+00   1.3045422e+00   1.9576942e+00  -2.4427306e-01  -3.0828666e-01  -3.4863328e-01  -1.0804809e+00   1.2415258e+00   2.1970584e-01   1.8381232e+00   6.7801554e-01   2.4152492e+00   1.2880633e+00   2.9998823e+00   2.5390629e+00  -1.3661437e+00  -1.7069038e+00  -3.6491507e-01   1.6739746e+00   2.6419300e+00
  -1.1773779e+00  -4.7828393e-01  -7.7451299e-01  -9.1088442e-01  -7.5434010e-01  -7.0569532e-01   2.4614598e-01   1.1258510e+00   2.1031116e+00   2.5535039e+00   2.7340503e-01   4.1682465e-01  -6.1269091e-01  -2.2359129e+00   8.0709644e-01   6.7310770e-01  -1.8113312e+00  -1.3574616e+00   9.5463021e-01  -1.1070994e+00   1.9850883e+00  -1.3850943e+00  -1.3414332e+00  -1.4861237e+00  -1.0371286e+00  -1.3762711e+00  -6.9805752e-01  -1.9893013e-01  -4.6050589e-01  -3.4785750e-03   7.3779793e-01  -8.5066734e-01  -4.3083720e-01  -1.0099844e+00  -8.9740376e-01  -9.8376916e-01  -1.5513150e-01   1.4636775e+00   1.4780042e+00  -4.4973777e-01  -1.3625165e+00  -2.6310258e-01  -1.0379343e+00  -1.4082526e-01  -9.3949322e-01  -3.8149047e-02  -7.9376070e-01   2.9536955e-01   7.0665415e-01  -4.3212415e-01   9.3696065e-01   1.9697695e-01  -1.2007414e+00   4.8618247e-01  -1.4398822e+00   1.2667421e+00   1.9343142e+00  -2.0025526e-01  -3.2777019e-01  -2.7023785e-01  -1.1469704e+00   1.2681423e+00   1.7640419e-01   1.8258221e+00   7.2414948e-01   2.3392962e+00   1.2181112e+00   2.9037126e+00   2.4295987e+00  -1.2728338e+00  -1.6572702e+00  -4.2767416e-01   1.5915993e+00   2.5234071e+00
  -1.1777798e+00  -3.7924549e-01  -6.9537357e-01  -8.0434582e-01  -7.0754907e-01  -7.3853294e-01   2.1669688e-01   1.0568648e+00   2.0316746e+00   2.4869731e+00   3.1905499e-01   4.4456657e-01  -6.1451486e-01  -2.2285254e+00   8.0428352e-01   6.6934105e-01  -1.7175720e+00  -1.3825023e+00   8.4476068e-01  -1.0058012e+00   1.8914768e+00  -1.3186457e+00  -1.2380860e+00  -1.4573202e+00  -1.0180091e+00  -1.3832233e+00  -7.1752581e-01  -2.4109301e-01  -5.2135870e-01  -6.8703621e-02   6.5870562e-01  -7.5524703e-01  -3.0424259e-01  -9.5610676e-01  -8.6648766e-01  -9.8382470e-01  -2.0431209e-01   1.3829026e+00   1.3976889e+00  -3.5911027e-01  -1.2188942e+00  -2.0307941e-01  -1.0163264e+00  -6.3236862e-02  -9.4004474e-01  -3.1617265e-04  -8.1814203e-01   2.6748335e-01   6.6676393e-01  -4.4121924e-01   1.0112274e+00   2.2123909e-01  -1.1878877e+00   4.9663424e-01  -1.4580042e+00   1.2272108e+00   1.8889271e+00  -1.4765278e-01  -3.4044502e-01  -1.8277666e-01  -1.2014024e+00   1.2920885e+00   1.3757231e-01   1.8046686e+00   7.5774952e-01   2.2506039e+00   1.1326151e+00   2.7905176e+00   2.2999141e+00  -1.1739091e+00  -1.5995393e+00  -4.8754022e-01   1.4889128e+00   2.3863363e+00
  -1.1786804e+00  -2.7268826e-01  -6.1335587e-01  -6.9866156e-01  -6.5237849e-01  -7.6715528e-01   1.8920249e-01   9.7860677e-01   1.9487231e+00   2.3934815e+00   3.6679856e-01   4.6957019e-01  -6.0894328e-01  -2.2085554e+00   8.0460179e-01   6.5120149e-01  -1.6158938e+00  -1.3980825e+00   7.2559572e-01  -8.9487981e-01   1.7796630e+00  -1.2436983e+00  -1.1289310e+00  -1.4207048e+00  -9.9308115e-01  -1.3808960e+00  -7.3328423e-01  -2.7890092e-01  -5.7927572e-01  -1.3391274e-01   5.7216573e-01  -6.5603333e-01  -1.7584550e-01  -8.9421999e-01  -8.3368998e-01  -9.6552640e-01  -2.5270828e-01   1.2948303e+00   1.2996653e+00  -2.6898258e-01  -1.0804176e+00  -1.4086633e-01  -9.9181848e-01   2.1293292e-02  -9.3033754e-01   4.8675248e-02  -8.3579373e-01   2.4393771e-01   6.1506093e-01  -4.5078730e-01   1.0843004e+00   2.4940113e-01  -1.1664915e+00   5.1035607e-01  -1.4677732e+00   1.1867311e+00   1.8224070e+00  -8.7849429e-02  -3.4705367e-01  -8.8757625e-02  -1.2435977e+00   1.3120451e+00   1.0280508e-01   1.7752290e+00   7.7921755e-01   2.1516123e+00   1.0333802e+00   2.6636217e+00   2.1534088e+00  -1.0696781e+00  -1.5345205e+00  -5.4450887e-01   1.3671248e+00   2.2345038e+00
  -1.1788978e+00  -1.5995155e-01  -5.2986179e-01  -5.9533356e-01  -5.9017734e-01  -7.9100083e-01   1.6346861e-01   8.9186318e-01   1.8559446e+00   2.2748985e+00   4.1572683e-01   4.9201028e-01  -5.9629141e-01  -2.1780488e+00   8.0786754e-01   6.1892135e-01  -1.5070298e+00  -1.4041166e+00   5.9815957e-01  -7.7500819e-01   1.6513444e+00  -1.1606010e+00  -1.0149271e+00  -1.3766823e+00  -9.6230869e-01  -1.3699622e+00  -7.4512814e-01  -3.1285249e-01  -6.3357823e-01  -1.9888268e-01   4.7888686e-01  -5.5375390e-01  -4.7118763e-02  -8.2552741e-01  -7.9895489e-01  -9.2985569e-01  -2.9919116e-01   1.2006939e+00   1.1858393e+00  -1.8078659e-01  -9.4963615e-01  -7.7997932e-02  -9.6501730e-01   1.1069368e-01  -9.1111134e-01   1.0752030e-01  -8.4715782e-01   2.2469233e-01   5.5224289e-01  -4.5978691e-01   1.1567639e+00   2.8109388e-01  -1.1377373e+00   5.2692415e-01  -1.4702903e+00   1.1456275e+00   1.7368717e+00  -2.2500733e-02  -3.4844111e-01   9.0510448e-03  -1.2736944e+00   1.3264651e+00   7.1960410e-02   1.7379756e+00   7.8971209e-01   2.0447555e+00   9.2302962e-01   2.5264700e+00   1.9940163e+00  -9.6061288e-01  -1.4631090e+00  -5.9861515e-01   1.2280317e+00   2.0720143e+00
  -1.1774502e+00  -4.2547883e-02  -4.4627816e-01  -4.9564025e-01  -5.2263540e-01  -8.0967355e-01   1.3901037e-01   7.9791307e-01   1.7550259e+00   2.1343103e+00   4.6472454e-01   5.1215767e-01  -5.7740397e-01  -2.1389844e+00   8.1332451e-01   5.7375329e-01  -1.3918424e+00  -1.4007897e+00   4.6380120e-01  -6.4716822e-01   1.5088695e+00  -1.0699507e+00  -8.9713574e-01  -1.3258586e+00  -9.2577035e-01  -1.3513927e+00  -7.5291306e-01  -3.4363261e-01  -6.8364239e-01  -2.6346231e-01   3.7985771e-01  -4.4928539e-01   8.0478488e-02  -7.5144595e-01  -7.6224161e-01  -8.7855024e-01  -3.4255779e-01   1.1016972e+00   1.0589516e+00  -9.5844091e-02  -8.2872391e-01  -1.6106562e-02  -9.3653393e-01   2.0253968e-01  -8.8333720e-01   1.7431104e-01  -8.5264117e-01   2.0917210e-01   4.7978979e-01  -4.6755135e-01   1.2291602e+00   3.1561213e-01  -1.1028474e+00   5.4543620e-01  -1.4664626e+00   1.1037841e+00   1.6355436e+00   4.6554147e-02  -3.4549660e-01   1.0775056e-01  -1.2921307e+00   1.3336911e+00   4.5148595e-02   1.6932849e+00   7.9103320e-01   1.9323652e+00   8.0484044e-01   2.3824873e+00   1.8260194e+00  -8.4736628e-01  -1.3862836e+00  -6.4989979e-01   1.0739720e+00   1.9031065e+00
  -1.1735989e+00   7.7903037e-02  -3.6394023e-01  -4.0061512e-01  -4.5169204e-01  -8.2295471e-01   1.1511511e-01   6.9847686e-01   1.6476144e+00   1.9758445e+00   5.1254750e-01   5.3037906e-01  -5.5359077e-01  -2.0931629e+00   8.1972647e-01   5.1785875e-01  -1.2713362e+00  -1.3885415e+00   3.2416881e-01  -5.1264154e-01   1.3551412e+00  -9.7260129e-01  -7.7670985e-01  -1.2690333e+00  -8.8368046e-01  -1.3263999e+00  -7.5656270e-01  -3.7203654e-01  -7.2891962e-01  -3.2753586e-01   2.7632213e-01  -3.4364086e-01   2.0553566e-01  -6.7355513e-01  -7.2354680e-01  -8.1400304e-01  -3.8158357e-01   9.9899763e-01   9.2243910e-01  -1.5331889e-02  -7.1939861e-01   4.3156599e-02  -9.0695857e-01   2.9417509e-01  -8.4815895e-01   2.4664441e-01  -8.5259961e-01   1.9634453e-01   3.9986963e-01  -4.7379127e-01   1.3019084e+00   3.5195351e-01  -1.0630175e+00   5.6458086e-01  -1.4569771e+00   1.0607079e+00   1.5225261e+00   1.1738650e-01  -3.3910286e-01   2.0444528e-01  -1.2996192e+00   1.3320917e+00   2.2681510e-02   1.6414595e+00   7.8545368e-01   1.8165928e+00   6.8252755e-01   2.2349476e+00   1.6538484e+00  -7.3077142e-01  -1.3050983e+00  -6.9838178e-01   9.0775169e-01   1.7319663e+00
  -1.1668664e+00   1.9973707e-01  -2.8409273e-01  -3.1103519e-01  -3.7942753e-01  -8.3080471e-01   9.0928191e-02   5.9562921e-01   1.5352974e+00   1.8044222e+00   5.5791443e-01   5.4712373e-01  -5.2652765e-01  -2.0421419e+00   8.2546425e-01   4.5412275e-01  -1.1466608e+00  -1.3680418e+00   1.8116390e-01  -3.7298012e-01   1.1934852e+00  -8.6965263e-01  -6.5487391e-01  -1.2071793e+00  -8.3640194e-01  -1.2963671e+00  -7.5607646e-01  -3.9888990e-01  -7.6895768e-01  -3.9098764e-01   1.6973662e-01  -2.3793990e-01   3.2673168e-01  -5.9353304e-01  -6.8292344e-01  -7.3912043e-01  -4.1508860e-01   8.9370256e-01   7.8024053e-01   5.9748763e-02  -6.2286109e-01   9.8207751e-02  -8.7683964e-01   3.8285634e-01  -8.0683685e-01   3.2176783e-01  -8.4734094e-01   1.8483731e-01   3.1518572e-01  -4.7855404e-01   1.3752346e+00   3.8888716e-01  -1.0193697e+00   5.8274638e-01  -1.4423125e+00   1.0156314e+00   1.4025154e+00   1.8807110e-01  -3.3009547e-01   2.9637479e-01  -1.2971103e+00   1.3202042e+00   4.9918081e-03   1.5827709e+00   7.7551227e-01   1.6993541e+00   5.5999446e-01   2.0868664e+00   1.4818719e+00  -6.1182535e-01  -1.2206673e+00  -7.4404049e-01   7.3254275e-01   1.5625512e+00
  -1.1570332e+00   3.2130015e-01  -2.0785064e-01  -2.2742179e-01  -3.0794394e-01  -8.3335728e-01   6.5553785e-02   4.9168235e-01   1.4195939e+00   1.6254578e+00   5.9960520e-01   5.6289708e-01  -4.9812886e-01  -1.9872166e+00   8.2872939e-01   3.8591218e-01  -1.0190992e+00  -1.3401584e+00   3.6876679e-02  -2.2996044e-01   1.0274930e+00  -7.6242054e-01  -5.3289765e-01  -1.1414105e+00  -7.8445173e-01  -1.2627702e+00  -7.5153733e-01  -4.2497111e-01  -8.0342132e-01  -4.5367158e-01   6.1713219e-02  -1.3336534e-01   4.4287711e-01  -5.1308465e-01  -6.4049649e-01  -6.5714824e-01  -4.4201455e-01   7.8687519e-01   6.3656401e-01   1.2859753e-01  -5.3976214e-01   1.4761981e-01  -8.4666932e-01   4.6591142e-01  -7.6069522e-01   3.9675390e-01  -8.3714360e-01   1.7308601e-01   2.2877848e-01  -4.8214722e-01   1.4491244e+00   4.2504751e-01  -9.7292561e-01   5.9815985e-01  -1.4227839e+00   9.6764606e-01   1.2804712e+00   2.5677383e-01  -3.1923476e-01   3.8103956e-01  -1.2857484e+00   1.2968796e+00  -7.4642145e-03   1.5175178e+00   7.6379013e-01   1.5823026e+00   4.4107300e-01   1.9409190e+00   1.3141970e+00  -4.9166084e-01  -1.1341448e+00  -7.8680814e-01   5.5176270e-01   1.3984363e+00
  -1.1441158e+00   4.4099294e-01  -1.3616322e-01  -1.5005503e-01  -2.3924328e-01  -8.3090736e-01   3.8161740e-02   3.8904845e-01   1.3019593e+00   1.4445287e+00   6.3655596e-01   5.7822179e-01  -4.7039882e-01  -1.9294414e+00   8.2770054e-01   3.1679814e-01  -8.9004911e-01  -1.3059194e+00  -1.0649450e-01  -8.5523202e-02   8.6084693e-01  -6.5239341e-01  -4.1206671e-01  -1.0729417e+00  -7.2849889e-01  -1.2270951e+00  -7.4311943e-01  -4.5094217e-01  -8.3211149e-01  -5.1538743e-01  -4.6048775e-02  -3.1111791e-02   5.5295073e-01  -4.3386499e-01  -5.9647567e-01  -5.7147766e-01  -4.6150629e-01   6.7954754e-01   4.9563055e-01   1.9063412e-01  -4.7020350e-01   1.9020923e-01  -8.1687589e-01   5.4090445e-01  -7.1107716e-01   4.6869348e-01  -8.2228823e-01   1.5949978e-01   1.4379843e-01  -4.8503713e-01   1.5233051e+00   4.5904465e-01  -9.2459584e-01   6.0904973e-01  -1.3986138e+00   9.1585254e-01   1.1612727e+00   3.2183086e-01  -3.0718933e-01   4.5631554e-01  -1.2668233e+00   1.2614108e+00  -1.4305814e-02   1.4460900e+00   7.5269233e-01   1.4668265e+00   3.2927327e-01   1.7993861e+00   1.1544885e+00  -3.7151022e-01  -1.0467037e+00  -8.2657219e-01   3.6893933e-01   1.2426880e+00
  -1.1283320e+00   5.5730573e-01  -6.9784836e-02  -7.9002337e-02  -1.7511170e-01  -8.2389488e-01   8.0897649e-03   2.9009155e-01   1.1837952e+00   1.2670410e+00   6.6794238e-01   5.9359197e-01  -4.4527360e-01  -1.8696847e+00   8.2073615e-01   2.5026766e-01  -7.6099511e-01  -1.2664759e+00  -2.4673369e-01   5.8296903e-02   6.9714282e-01  -5.4117795e-01  -2.9365422e-01  -1.0030427e+00  -6.6935637e-01  -1.1907585e+00  -7.3109462e-01  -4.7729363e-01  -8.5498138e-01  -5.7586588e-01  -1.5183856e-01   6.7667230e-02   6.5612612e-01  -3.5740535e-01  -5.5116560e-01  -4.8544516e-01  -4.7299050e-01   5.7273702e-01   3.6141477e-01   2.4550926e-01  -4.1377436e-01   2.2511267e-01  -7.8782322e-01   6.0579316e-01  -6.5930810e-01   5.3489200e-01  -8.0309763e-01   1.4262936e-01   6.3270151e-02  -4.8773818e-01   1.5972595e+00   4.8958049e-01  -8.7518450e-01   6.1381779e-01  -1.3700169e+00   8.5951296e-01   1.0493886e+00   3.8181655e-01  -2.9452970e-01   5.2055273e-01  -1.2417185e+00   1.2136395e+00  -1.5316353e-02   1.3690319e+00   7.4425469e-01   1.3540688e+00   2.2756436e-01   1.6641273e+00   1.0058196e+00  -2.5266578e-01  -9.5951118e-01  -8.6318882e-01   1.8756972e-01   1.0977751e+00
  -1.1100585e+00   6.6884719e-01  -9.2553247e-03  -1.4158850e-02  -1.1701906e-01  -8.1288511e-01  -2.5069569e-02   1.9698142e-01   1.0664632e+00   1.0979170e+00   6.9324349e-01   6.0942571e-01  -4.2446561e-01  -1.8087017e+00   8.0655628e-01   1.8945076e-01  -6.3347579e-01  -1.2230621e+00  -3.8170267e-01   1.9944768e-01   5.3971927e-01  -4.3044008e-01  -1.7889429e-01  -9.3299068e-01  -6.0796590e-01  -1.1550372e+00  -7.1583647e-01  -5.0430722e-01  -8.7214709e-01  -6.3476307e-01  -2.5401039e-01   1.6190844e-01   7.5178539e-01  -2.8504581e-01  -5.0497175e-01  -4.0214113e-01  -4.7624178e-01   4.6746247e-01   2.3740410e-01   2.9310661e-01  -3.6962063e-01   2.5184642e-01  -7.5981642e-01   6.5906571e-01  -6.0666556e-01   5.9305417e-01  -7.7997739e-01   1.2132268e-01  -1.0131036e-02  -4.9070869e-01   1.6702706e+00   5.1555871e-01  -8.2540251e-01   6.1120527e-01  -1.3372859e+00   7.9818999e-01   9.4858842e-01   4.3559836e-01  -2.8172935e-01   5.7265233e-01  -1.2118594e+00   1.1540277e+00  -1.0510360e-02   1.2870946e+00   7.3999476e-01   1.2449646e+00   1.3820427e-01   1.5365845e+00   8.7056398e-01  -1.3643951e-01  -8.7370778e-01  -8.9650334e-01   1.0981972e-02   9.6551709e-01
  -1.0897849e+00   7.7436932e-01   4.5107233e-02   4.4703590e-02  -6.6042816e-02  -7.9854653e-01  -6.1406416e-02   1.1156171e-01   9.5129695e-01   9.4132867e-01   7.1227803e-01   6.2602236e-01  -4.0932599e-01  -1.7472114e+00   7.8439417e-01   1.3688823e-01  -5.0904713e-01  -1.1769573e+00  -5.0943462e-01   3.3593627e-01   3.9150726e-01  -3.2184467e-01  -6.8958086e-02  -8.6402462e-01  -5.4537610e-01  -1.1210128e+00  -6.9782040e-01  -5.3203998e-01  -8.8389108e-01  -6.9166491e-01  -3.5105620e-01   2.5067898e-01   8.3951827e-01  -2.1788193e-01  -4.5840094e-01  -3.2424179e-01  -4.7142718e-01   3.6475506e-01   1.2639605e-01   3.3353361e-01  -3.3654047e-01   2.7034044e-01  -7.3311130e-01   6.9984355e-01  -5.5435524e-01   6.4143976e-01  -7.5345049e-01   9.4851690e-02  -7.4269426e-02  -4.9426887e-01   1.7414881e+00   5.3617658e-01  -7.7588782e-01   6.0043588e-01  -1.3008645e+00   7.3185732e-01   8.6171886e-01   4.8237693e-01  -2.6917113e-01   6.1211630e-01  -1.1786633e+00   1.0836832e+00  -1.7286541e-04   1.2012712e+00   7.4082031e-01   1.1402897e+00   6.2631848e-02   1.4178052e+00   7.5033405e-01  -2.4124247e-02  -7.9038582e-01  -9.2637525e-01  -1.5779219e-01   8.4707453e-01
  -1.0680718e+00   8.7279098e-01   9.3200071e-02   9.7884787e-02  -2.2822926e-02  -7.8162606e-01  -1.0066311e-01   3.5244776e-02   8.3960818e-01   8.0049722e-01   7.2521017e-01   6.4353023e-01  -4.0073766e-01  -1.6859618e+00   7.5410209e-01   9.4360677e-02  -3.8924237e-01  -1.1294490e+00  -6.2821908e-01   4.6590297e-01   2.5490899e-01  -2.1699794e-01   3.5068256e-02  -7.9730512e-01  -4.8271285e-01  -1.0895332e+00  -6.7761685e-01  -5.6032933e-01  -8.9065690e-01  -7.4610104e-01  -4.4166868e-01   3.3320485e-01   9.1910837e-01  -1.5672939e-01  -4.1205384e-01  -2.5387673e-01  -4.5912109e-01   2.6566081e-01   3.0351711e-02   3.6710136e-01  -3.1309529e-01   2.8094147e-01  -7.0792551e-01   7.2793786e-01  -5.0349023e-01   6.7897551e-01  -7.2417785e-01   6.2997741e-02  -1.2768783e-01  -4.9855267e-01   1.8100050e+00   5.5098842e-01  -7.2722717e-01   5.8131812e-01  -1.2613964e+00   6.6096912e-01   7.9056261e-01   5.2170806e-01  -2.5715570e-01   6.3906328e-01  -1.1434934e+00   1.0043376e+00   1.5132351e-02   1.1128084e+00   7.4700253e-01   1.0407116e+00   1.4287883e-03   1.3084878e+00   6.4596997e-01   8.3041770e-02  -7.1057065e-01  -9.5270492e-01  -3.1612577e-01   7.4297593e-01
  -1.0455135e+00   9.6322115e-01   1.3511601e-01   1.4570753e-01   1.2448045e-02  -7.6292019e-01  -1.4223953e-01  -3.1057549e-02   7.3268278e-01   6.7757346e-01   7.3252310e-01   6.6192837e-01  -3.9905064e-01  -1.6257718e+00   7.1619602e-01   6.2794479e-02  -2.7552937e-01  -1.0817961e+00  -7.3667280e-01   5.8768727e-01   1.3171588e-01  -1.1739437e-01   1.3220508e-01  -7.3387925e-01  -4.2114212e-01  -1.0611951e+00  -6.5587740e-01  -5.8881943e-01  -8.9303301e-01  -7.9756574e-01  -5.2479027e-01   4.0888648e-01   9.9050982e-01  -1.0210945e-01  -3.6660807e-01  -1.9254202e-01  -4.4028495e-01   1.7123152e-01  -4.9682526e-02   3.9429443e-01  -2.9772399e-01   2.8438281e-01  -6.8444763e-01   7.4385180e-01  -4.5506950e-01   7.0531209e-01  -6.9295977e-01   2.6085781e-02  -1.6968244e-01  -5.0349842e-01   1.8749336e+00   5.5993457e-01  -6.7997722e-01   5.5429335e-01  -1.2197420e+00   5.8647944e-01   7.3579092e-01   5.5350603e-01  -2.4591149e-01   6.5420659e-01  -1.1076199e+00   9.1826858e-01   3.4584957e-02   1.0231921e+00   7.5821467e-01   9.4683488e-01  -4.5647679e-02   1.2090355e+00   5.5757721e-01   1.8390830e-01  -6.3520209e-01  -9.7545634e-01  -4.6188037e-01   6.5317936e-01
  -1.0227098e+00   1.0449803e+00   1.7111256e-01   1.8847807e-01   3.9999130e-02  -7.4324330e-01  -1.8523469e-01  -8.6961244e-02   6.3176540e-01   5.7360402e-01   7.3496411e-01   6.8102584e-01  -4.0406659e-01  -1.5675396e+00   6.7183349e-01   4.2250525e-02  -1.6926535e-01  -1.0351924e+00  -8.3379152e-01   6.9988320e-01   2.3067604e-02  -2.4369557e-02   2.2160122e-01  -6.7465433e-01  -3.6182516e-01  -1.0363459e+00  -6.3331112e-01  -6.1700442e-01  -8.9172598e-01  -8.4554686e-01  -5.9964582e-01   4.7730262e-01   1.0538180e+00  -5.4255788e-02  -3.2279077e-01  -1.4106443e-01  -4.1621109e-01   8.2502465e-02  -1.1357888e-01   4.1573209e-01  -2.8884932e-01   2.8172076e-01  -6.6284289e-01   7.4872539e-01  -4.0995627e-01   7.2081856e-01  -6.6071471e-01  -1.5037556e-02  -2.0030735e-01  -5.0887754e-01   1.9354693e+00   5.6333265e-01  -6.3468047e-01   5.2041868e-01  -1.1769574e+00   5.0980667e-01   6.9700942e-01   5.7802562e-01  -2.3560392e-01   6.5879229e-01  -1.0721871e+00   8.2817528e-01   5.7157095e-02   9.3410496e-01   7.7362821e-01   8.5923544e-01  -7.9567653e-02   1.1196150e+00   4.8460857e-01   2.7744458e-01  -5.6511607e-01  -9.9467477e-01  -5.9346172e-01   5.7716004e-01
  -1.0002446e+00   1.1176184e+00   2.0157331e-01   2.2646029e-01   6.0423173e-02  -7.2339177e-01  -2.2852116e-01  -1.3259365e-01   5.3802955e-01   4.8858237e-01   7.3346692e-01   7.0047813e-01  -4.1507530e-01  -1.5122189e+00   6.2272382e-01   3.1994350e-02  -7.1649224e-02  -9.9073196e-01  -9.1897929e-01   8.0138314e-01  -7.0545882e-02   6.0941309e-02   3.0255824e-01  -6.2037677e-01  -3.0586770e-01  -1.0151051e+00  -6.1065328e-01  -6.4428520e-01  -8.8752389e-01  -8.8955832e-01  -6.6575718e-01   5.3820586e-01   1.1092405e+00  -1.3140202e-02  -2.8134075e-01  -9.9617824e-02  -3.8843370e-01   4.5639300e-04  -1.6205909e-01   4.3212521e-01  -2.8496659e-01   2.7424422e-01  -6.4325345e-01   7.4422717e-01  -3.6885536e-01   7.2651493e-01  -6.2843597e-01  -5.9080541e-02  -2.2031036e-01  -5.1435137e-01   1.9909368e+00   5.6183380e-01  -5.9187317e-01   4.8128393e-01  -1.1342403e+00   4.3274456e-01   6.7289018e-01   5.9582346e-01  -2.2634380e-01   6.5449858e-01  -1.0381889e+00   7.3700946e-01   8.1683606e-02   8.4735554e-01   7.9205394e-01   7.7847576e-01  -1.0187932e-01   1.0402123e+00   4.2598027e-01   3.6277076e-01  -5.0102484e-01  -1.0104951e+00  -7.0984495e-01   5.1401448e-01
  -9.7866916e-01   1.1809276e+00   2.2696648e-01   2.5986637e-01   7.4593815e-02  -7.0410739e-01  -2.7084493e-01  -1.6853718e-01   4.5253403e-01   4.2157398e-01   7.2906233e-01   7.1982122e-01  -4.3093919e-01  -1.4607638e+00   5.7097668e-01   3.0635985e-02   1.6327838e-02  -9.4937175e-01  -9.9205487e-01   8.9140935e-01  -1.4924341e-01   1.3763962e-01   3.7455616e-01  -5.7161765e-01  -2.5426554e-01  -9.9739789e-01  -5.8862703e-01  -6.7003333e-01  -8.8125174e-01  -9.2917567e-01  -7.2294240e-01   5.9151352e-01   1.1570730e+00   2.1487201e-02  -2.4296342e-01  -6.7788025e-02  -3.5861527e-01  -7.4024518e-02  -1.9656152e-01   4.4423143e-01  -2.8470953e-01   2.6336519e-01  -6.2579369e-01   7.3240156e-01  -3.3229153e-01   7.2394879e-01  -5.9713059e-01  -1.0443073e-01  -2.3100956e-01  -5.1954423e-01   2.0408177e+00   5.5634911e-01  -5.5208128e-01   4.3886966e-01  -1.0928458e+00   3.5732595e-01   6.6137321e-01   6.0770077e-01  -2.1819445e-01   6.4330340e-01  -1.0064521e+00   6.4777822e-01   1.0694576e-01   7.6478405e-01   8.1210894e-01   7.0509739e-01  -1.1452533e-01   9.7067530e-01   3.8021068e-01   4.3918995e-01  -4.4349589e-01  -1.0231411e+00  -8.1057214e-01   4.6257145e-01
  -9.5848680e-01   1.2349456e+00   2.4780563e-01   2.8886408e-01   8.3566903e-02  -6.8604082e-01  -3.1094083e-01  -1.9574051e-01   3.7616685e-01   3.7089926e-01   7.2278619e-01   7.3851907e-01  -4.5021707e-01  -1.4140538e+00   5.1890624e-01   3.6321721e-02   9.3931257e-02  -9.1189909e-01  -1.0532352e+00   9.6953464e-01  -2.1367903e-01   2.0509480e-01   4.3728030e-01  -5.2876210e-01  -2.0784992e-01  -9.8299938e-01  -5.6790161e-01  -6.9365633e-01  -8.7372303e-01  -9.6407157e-01  -7.7129972e-01   6.3729739e-01   1.1976802e+00   5.0049185e-02  -2.0828095e-01  -4.4677929e-02  -3.2841921e-01  -1.4021540e-01  -2.1905956e-01   4.5281333e-01  -2.8689170e-01   2.5050244e-01  -6.1054116e-01   7.1548855e-01  -3.0059189e-01   7.1502876e-01  -5.6774813e-01  -1.4931405e-01  -2.3412587e-01  -5.2411532e-01   2.0847643e+00   5.4795593e-01  -5.1580358e-01   3.9536005e-01  -1.0539872e+00   2.8565148e-01   6.5991378e-01   6.1463118e-01  -2.1117747e-01   6.2733007e-01  -9.7762555e-01   5.6333345e-01   1.3176033e-01   6.8814832e-01   8.3238912e-01   6.3959193e-01  -1.1964489e-01   9.1074353e-01   3.4556782e-01   5.0622094e-01  -3.9292896e-01  -1.0329154e+00  -8.9572382e-01   4.2149991e-01
  -9.4013592e-01   1.2799511e+00   2.6461655e-01   3.1359819e-01   8.8477187e-02  -6.6971931e-01  -3.4765065e-01  -2.1540840e-01   3.0958280e-01   3.3435360e-01   7.1559689e-01   7.5602093e-01  -4.7131470e-01  -1.3728124e+00   4.6881095e-01   4.6954550e-02   1.6072831e-01  -8.7890133e-01  -1.1030988e+00   1.0356915e+00  -2.6494449e-01   2.6297000e-01   4.9064613e-01  -4.9200189e-01  -1.6723779e-01  -9.7158161e-01  -5.4905066e-01  -7.1465710e-01  -8.6569151e-01  -9.9404767e-01  -8.1118134e-01   6.7577532e-01   1.2314895e+00   7.3090256e-02  -1.7778367e-01  -2.9041320e-02  -2.9938233e-01  -1.9760831e-01  -2.3185094e-01   4.5860154e-01  -2.9052591e-01   2.3697069e-01  -5.9752664e-01   6.9573262e-01  -2.7387670e-01   7.0183262e-01  -5.4110834e-01  -1.9197143e-01  -2.3159189e-01  -5.2781734e-01   2.1226025e+00   5.3779385e-01  -4.8348150e-01   3.5293332e-01  -1.0187314e+00   2.1970093e-01   6.6575006e-01   6.1767981e-01  -2.0527781e-01   6.0868427e-01  -9.5217499e-01   4.8616687e-01   1.5506563e-01   6.1900011e-01   8.5162631e-01   5.8235213e-01  -1.1938181e-01   8.6005882e-01   3.2021287e-01   5.6362948e-01  -3.4953388e-01  -1.0401812e+00  -9.6586969e-01   3.8940451e-01
  -9.2396947e-01   1.3164457e+00   2.7791340e-01   3.3422096e-01   9.0440657e-02  -6.5552177e-01  -3.8003148e-01  -2.2888255e-01   2.5314106e-01   3.0944158e-01   7.0830904e-01   7.7182214e-01  -4.9264561e-01  -1.3375332e+00   4.2275457e-01   6.0418162e-02   2.1662469e-01  -8.5074206e-01  -1.1425321e+00   1.0901699e+00  -3.0445688e-01   3.1123997e-01   5.3481839e-01  -4.6133231e-01  -1.3279133e-01  -9.6275862e-01  -5.3251525e-01  -7.3268237e-01  -8.5780807e-01  -1.0190600e+00  -8.4315862e-01   7.0730476e-01   1.2589873e+00   9.1228913e-02  -1.5178789e-01  -1.9431509e-02  -2.7280103e-01  -2.4596711e-01  -2.3733990e-01   4.6226538e-01  -2.9482617e-01   2.2388693e-01  -5.8672394e-01   6.7520241e-01  -2.5206109e-01   6.8641107e-01  -5.1783736e-01  -2.3083304e-01  -2.2535859e-01  -5.3053095e-01   2.1543325e+00   5.2696155e-01  -4.5546066e-01   3.1355442e-01  -9.8790737e-01   1.6114765e-01   6.7616348e-01   6.1792038e-01  -2.0044832e-01   5.8929883e-01  -9.3038227e-01   4.1823159e-01   1.7599623e-01   5.5856238e-01   8.6881248e-01   5.3361176e-01  -1.1571676e-01   8.1816278e-01   3.0232773e-01   6.1145477e-01  -3.1331145e-01  -1.0453403e+00  -1.0220023e+00   3.6490397e-01
  -9.1023227e-01   1.3451282e+00   2.8818482e-01   3.5092545e-01   9.0471900e-02  -6.4366457e-01  -4.0744152e-01  -2.3752600e-01   2.0685342e-01   2.9360330e-01   7.0155004e-01   7.8551999e-01  -5.1278475e-01  -1.3084264e+00   3.8237462e-01   7.4780411e-02   2.6188651e-01  -8.2754758e-01  -1.1726627e+00   1.1336020e+00  -3.3384081e-01   3.5019771e-01   5.7022015e-01  -4.3655356e-01  -1.0459304e-01  -9.5612552e-01  -5.1857617e-01  -7.4755498e-01  -8.5058686e-01  -1.0392346e+00  -8.6798176e-01   7.3237673e-01   1.2807245e+00   1.0511715e-01  -1.3040602e-01  -1.4349808e-02  -2.4964267e-01  -2.8536892e-01  -2.3783368e-01   4.6439165e-01  -2.9919803e-01   2.1210358e-01  -5.7804385e-01   6.5563807e-01  -2.3486981e-01   6.7060688e-01  -4.9832177e-01  -2.6466980e-01  -2.1722056e-01  -5.3227129e-01   2.1801286e+00   5.1642433e-01  -4.3194803e-01   2.7879551e-01  -9.6203634e-01   1.1119820e-01   6.8870631e-01   6.1635801e-01  -1.9661425e-01   5.7080052e-01  -9.1234812e-01   3.6080799e-01   1.9393939e-01   5.0762281e-01   8.8327864e-01   4.9338469e-01  -1.1033773e-01   7.8448418e-01   2.9021862e-01   6.5002504e-01  -2.8404122e-01  -1.0488061e+00  -1.0654575e+00   3.4668860e-01
  -8.9904005e-01   1.3668575e+00   2.9588889e-01   3.6397412e-01   8.9422912e-02  -6.3419909e-01  -4.2959303e-01  -2.4262194e-01   1.7035341e-01   2.8441330e-01   6.9574028e-01   7.9685944e-01  -5.3059835e-01  -1.2853945e+00   3.4874161e-01   8.8455708e-02   2.9714122e-01  -8.0920637e-01  -1.1947841e+00   1.1669312e+00  -3.5481325e-01   3.8044518e-01   5.9752642e-01  -4.1727931e-01  -8.2440100e-02  -9.5128859e-01  -5.0733919e-01  -7.5928671e-01  -8.4438444e-01  -1.0548690e+00  -8.8653476e-01   7.5160699e-01   1.2973182e+00   1.1540923e-01  -1.1353337e-01  -1.2379631e-02  -2.3049227e-01  -3.1622345e-01  -2.3537197e-01   4.6547180e-01  -3.0322222e-01   2.0217403e-01  -5.7133288e-01   6.3834178e-01  -2.2186576e-01   6.5590983e-01  -4.8268656e-01  -2.9270402e-01  -2.0867703e-01  -5.3316910e-01   2.2003373e+00   5.0694149e-01  -4.1297472e-01   2.4970593e-01  -9.4129599e-01   7.0478187e-02   7.0137679e-01   6.1386406e-01  -1.9367812e-01   5.5441230e-01  -8.9799941e-01   3.1442993e-01   2.0856676e-01   4.6645781e-01   8.9472198e-01   4.6141499e-01  -1.0455736e-01   7.5832545e-01   2.8239041e-01   6.7995720e-01  -2.6128144e-01  -1.0509790e+00  -1.0978246e+00   3.3355787e-01
  -8.9036507e-01   1.3826097e+00   3.0145424e-01   3.7371653e-01   8.7947370e-02  -6.2702275e-01  -4.4656566e-01  -2.4529522e-01   1.4289630e-01   2.7973693e-01   6.9109725e-01   8.0575960e-01  -5.4533488e-01  -1.2680409e+00   3.2228687e-01   1.0031136e-01   3.2335170e-01  -7.9538358e-01  -1.2102746e+00   1.1913634e+00  -3.6907775e-01   4.0286433e-01   6.1763870e-01  -4.0295512e-01  -6.5862066e-02  -9.4788504e-01  -4.9873499e-01  -7.6807011e-01  -8.3939362e-01  -1.0664195e+00  -8.9978731e-01   7.6572131e-01   1.3094490e+00   1.2273954e-01  -1.0085513e-01  -1.2293866e-02  -2.1553939e-01  -3.3926285e-01  -2.3160417e-01   4.6589711e-01  -3.0663553e-01   1.9435267e-01  -5.6637872e-01   6.2412124e-01  -2.1248939e-01   6.4336097e-01  -4.7079984e-01  -3.1466541e-01  -2.0084112e-01  -5.3343171e-01   2.2154698e+00   4.9901965e-01  -3.9837152e-01   2.2674766e-01  -9.2552210e-01   3.8980727e-02   7.1272748e-01   6.1112886e-01  -1.9152490e-01   5.4090130e-01  -8.8710184e-01   2.7888089e-01   2.1983803e-01   4.3480110e-01   9.0318280e-01   4.3715080e-01  -9.9280319e-02   7.3885601e-01   2.7759030e-01   7.0213496e-01  -2.4438450e-01  -1.0522243e+00  -1.1208516e+00   3.2444009e-01
  -8.8403484e-01   1.3934280e+00   3.0528322e-01   3.8059074e-01   8.6490860e-02  -6.2190297e-01  -4.5877781e-01  -2.4646146e-01   1.2339739e-01   2.7783412e-01   6.8765870e-01   8.1231907e-01  -5.5666658e-01  -1.2557123e+00   3.0280853e-01   1.0970963e-01   3.4176007e-01  -7.8555336e-01  -1.2205182e+00   1.2082974e+00  -3.7823397e-01   4.1856426e-01   6.3163779e-01  -3.9288875e-01  -5.4162654e-02  -9.4559338e-01  -4.9253672e-01  -7.7425089e-01  -8.3565279e-01  -1.0744707e+00  -9.0874376e-01   7.7552990e-01   1.3178496e+00   1.2770726e-01  -9.1874520e-02  -1.3126433e-02  -2.0460642e-01  -3.5549816e-01  -2.2772301e-01   4.6596060e-01  -3.0931058e-01   1.8862616e-01  -5.6292203e-01   6.1328969e-01  -2.0610629e-01   6.3351635e-01  -4.6230438e-01  -3.3078476e-01  -1.9440344e-01  -5.3329578e-01   2.2261850e+00   4.9289748e-01  -3.8776525e-01   2.0980335e-01  -9.1424778e-01   1.6087753e-02   7.2189996e-01   6.0863623e-01  -1.9002783e-01   5.3057596e-01  -8.7928041e-01   2.5326416e-01   2.2797464e-01   4.1186688e-01   9.0897844e-01   4.1975162e-01  -9.5018412e-02   7.2512141e-01   2.7482295e-01   7.1766136e-01  -2.3253168e-01  -1.0528539e+00  -1.1363436e+00   3.1839905e-01
  -8.7974779e-01   1.4003691e+00   3.0775393e-01   3.8510652e-01   8.5305007e-02  -6.1851101e-01  -4.6691869e-01  -2.4680564e-01   1.1051068e-01   2.7740590e-01   6.8532105e-01   8.1679727e-01  -5.6467526e-01  -1.2475650e+00   2.8955628e-01   1.1648473e-01   3.5380094e-01  -7.7904789e-01  -1.2268270e+00   1.2192391e+00  -3.8370584e-01   4.2880531e-01   6.4071537e-01  -3.8629432e-01  -4.6484342e-02  -9.4413625e-01  -4.8839234e-01  -7.7828334e-01  -8.3306931e-01  -1.0796911e+00  -9.1439109e-01   7.8189094e-01   1.3232792e+00   1.3086525e-01  -8.5960625e-02  -1.4203094e-02  -1.9721469e-01  -3.6614223e-01  -2.2445758e-01   4.6586473e-01  -3.1123410e-01   1.8477067e-01  -5.6067424e-01   6.0572119e-01  -2.0205823e-01   6.2647231e-01  -4.5667209e-01  -3.4172531e-01  -1.8964984e-01  -5.3298007e-01   2.2332547e+00   4.8856239e-01  -3.8060115e-01   1.9825536e-01  -9.0677504e-01   6.6529601e-04   7.2858740e-01   6.0666205e-01  -1.8905485e-01   5.2333362e-01  -8.7405013e-01   2.3614258e-01   2.3340614e-01   3.9643232e-01   9.1260804e-01   4.0813453e-01  -9.1945848e-02   7.1607317e-01   2.7334063e-01   7.2778632e-01  -2.2478700e-01  -1.0531150e+00  -1.1460645e+00   3.1463249e-01
  -8.7710760e-01   1.4044461e+00   3.0921706e-01   3.8781142e-01   8.4480782e-02  -6.1646465e-01  -4.7184888e-01  -2.4678831e-01   1.0274469e-01   2.7758592e-01   6.8388649e-01   8.1957378e-01  -5.6978378e-01  -1.2426553e+00   2.8138351e-01   1.2086130e-01   3.6098837e-01  -7.7512143e-01  -1.2303745e+00   1.2256971e+00  -3.8669155e-01   4.3490248e-01   6.4608874e-01  -3.8234878e-01  -4.1891023e-02  -9.4327900e-01  -4.8587066e-01  -7.8067509e-01  -8.3145467e-01  -1.0827768e+00  -9.1764716e-01   7.8566208e-01   1.3264872e+00   1.3270978e-01  -8.2411970e-02  -1.5131615e-02  -1.9268062e-01  -3.7250442e-01  -2.2212163e-01   4.6573379e-01  -3.1248257e-01   1.8242528e-01  -5.5933914e-01   6.0095259e-01  -1.9971286e-01   6.2194731e-01  -4.5327518e-01  -3.4845988e-01  -1.8652738e-01  -5.3265015e-01   2.2375115e+00   4.8579761e-01  -3.7619281e-01   1.9112457e-01  -9.0227089e-01  -8.7759255e-03   7.3293468e-01   6.0529616e-01  -1.8847570e-01   5.1875111e-01  -8.7085739e-01   2.2573526e-01   2.3669490e-01   3.8697561e-01   9.1464593e-01   4.0105992e-01  -8.9983519e-02   7.1062180e-01   2.7261522e-01   7.3381259e-01  -2.2016849e-01  -1.0531867e+00  -1.1516411e+00   3.1246709e-01
  -8.7567314e-01   1.4065731e+00   3.0998752e-01   3.8924426e-01   8.3994645e-02  -6.1537316e-01  -4.7448226e-01  -2.4667546e-01   9.8604645e-02   2.7788419e-01   6.8311355e-01   8.2109121e-01  -5.7264128e-01  -1.2400369e+00   2.7694706e-01   1.2332838e-01   3.6478699e-01  -7.7302429e-01  -1.2321431e+00   1.2290756e+00  -3.8813638e-01   4.3811697e-01   6.4890585e-01  -3.8025727e-01  -3.9460376e-02  -9.4282683e-01  -4.8451542e-01  -7.8192713e-01  -8.3056721e-01  -1.0843905e+00  -9.1931316e-01   7.8764448e-01   1.3281675e+00   1.3366956e-01  -8.0528919e-02  -1.5756246e-02  -1.9023001e-01  -3.7586844e-01  -2.2070698e-01   4.6562943e-01  -3.1319361e-01   1.8117184e-01  -5.5863621e-01   5.9831831e-01  -1.9850739e-01   6.1940751e-01  -4.5146575e-01  -3.5211041e-01  -1.8474620e-01  -5.3240010e-01   2.2397793e+00   4.8425344e-01  -3.7379619e-01   1.8724986e-01  -8.9987370e-01  -1.3873584e-02   7.3539260e-01   6.0448459e-01  -1.8816947e-01   5.1620815e-01  -8.6913195e-01   2.2015076e-01   2.3844906e-01   3.8185758e-01   9.1564212e-01   3.9724869e-01  -8.8897799e-02   7.0770970e-01   2.7229903e-01   7.3698870e-01  -2.1772976e-01  -1.0531834e+00  -1.1544800e+00   3.1135402e-01
  -8.7501736e-01   1.4075132e+00   3.1033118e-01   3.8988458e-01   8.3759505e-02  -6.1488201e-01  -4.7566639e-01  -2.4658503e-01   9.6742417e-02   2.7809574e-01   6.8276398e-01   8.2178859e-01  -5.7397951e-01  -1.2388577e+00   2.7492352e-01   1.2448882e-01   3.6648257e-01  -7.7207889e-01  -1.2328895e+00   1.2305699e+00  -3.8872893e-01   4.3954854e-01   6.5015380e-01  -3.7932049e-01  -3.8374816e-02  -9.4262339e-01  -4.8390161e-01  -7.8247948e-01  -8.3015759e-01  -1.0851029e+00  -9.2003496e-01   7.8852569e-01   1.3289117e+00   1.3409357e-01  -7.9685834e-02  -1.6086942e-02  -1.8911590e-01  -3.7736960e-01  -2.2000597e-01   4.6556880e-01  -3.1353276e-01   1.8060937e-01  -5.5832328e-01   5.9709941e-01  -1.9798268e-01   6.1821698e-01  -4.5065327e-01  -3.5377367e-01  -1.8390124e-01  -5.3225561e-01   2.2407990e+00   4.8353194e-01  -3.7269862e-01   1.8548107e-01  -8.9879848e-01  -1.6190058e-02   7.3654972e-01   6.0408674e-01  -1.8803236e-01   5.1502602e-01  -8.6834492e-01   2.1762644e-01   2.3923604e-01   3.7952392e-01   9.1604738e-01   3.9551692e-01  -8.8398677e-02   7.0639484e-01   2.7218114e-01   7.3840277e-01  -2.1664210e-01  -1.0531653e+00  -1.1557042e+00   3.1086655e-01
  -8.7478384e-01   1.4078389e+00   3.1045121e-01   3.9010796e-01   8.3672507e-02  -6.1470946e-01  -4.7608155e-01  -2.4654172e-01   9.6088318e-02   2.7819255e-01   6.8264100e-01   8.2203803e-01  -5.7446542e-01  -1.2384428e+00   2.7420527e-01   1.2491104e-01   3.6707417e-01  -7.7174601e-01  -1.2331367e+00   1.2310873e+00  -3.8892006e-01   4.4004700e-01   6.5058622e-01  -3.7899249e-01  -3.7996015e-02  -9.4255134e-01  -4.8368474e-01  -7.8266975e-01  -8.3001062e-01  -1.0853487e+00  -9.2028030e-01   7.8883216e-01   1.3291696e+00   1.3424059e-01  -7.9391012e-02  -1.6217586e-02  -1.8872138e-01  -3.7789300e-01  -2.1974097e-01   4.6554333e-01  -3.1365808e-01   1.8041286e-01  -5.5821427e-01   5.9666172e-01  -1.9780354e-01   6.1778495e-01  -4.5036852e-01  -3.5436353e-01  -1.8359193e-01  -5.3219452e-01   2.2411571e+00   4.8327062e-01  -3.7230694e-01   1.8485281e-01  -8.9842209e-01  -1.7010218e-02   7.3697046e-01   6.0393712e-01  -1.8798430e-01   5.1459960e-01  -8.6806473e-01   2.1673654e-01   2.3951117e-01   3.7869439e-01   9.1617492e-01   3.9490292e-01  -8.8221470e-02   7.0593080e-01   2.7214608e-01   7.3889497e-01  -2.1626290e-01  -1.0531537e+00  -1.1561183e+00   3.1069845e-01
  -8.7472745e-01   1.4079159e+00   3.1047979e-01   3.9016101e-01   8.3650948e-02  -6.1466822e-01  -4.7618052e-01  -2.4652916e-01   9.5932000e-02   2.7822000e-01   6.8261162e-01   8.2209859e-01  -5.7458463e-01  -1.2383434e+00   2.7403233e-01   1.2501473e-01   3.6721480e-01  -7.7166625e-01  -1.2331929e+00   1.2312095e+00  -3.8896241e-01   4.4016526e-01   6.5068838e-01  -3.7891426e-01  -3.7905990e-02  -9.4253388e-01  -4.8363268e-01  -7.8271439e-01  -8.2997486e-01  -1.0854065e+00  -9.2033734e-01   7.8890488e-01   1.3292306e+00   1.3427543e-01  -7.9320810e-02  -1.6251574e-02  -1.8862652e-01  -3.7801727e-01  -2.1967403e-01   4.6553639e-01  -3.1368935e-01   1.8036622e-01  -5.5818840e-01   5.9655533e-01  -1.9776171e-01   6.1767909e-01  -4.5030063e-01  -3.5450547e-01  -1.8351563e-01  -5.3217777e-01   2.2412425e+00   4.8320666e-01  -3.7221205e-01   1.8470143e-01  -8.9833244e-01  -1.7207420e-02   7.3707369e-01   6.0389945e-01  -1.8797281e-01   5.1449547e-01  -8.6799696e-01   2.1652331e-01   2.3957655e-01   3.7849415e-01   9.1620210e-01   3.9475495e-01  -8.8178961e-02   7.0581940e-01   2.7213881e-01   7.3901168e-01  -2.1617282e-01  -1.0531500e+00  -1.1562143e+00   3.1065876e-01
  -8.7472066e-01   1.4079249e+00   3.1048319e-01   3.9016730e-01   8.3648310e-02  -6.1466327e-01  -4.7619226e-01  -2.4652746e-01   9.5913389e-02   2.7822367e-01   6.8260810e-01   8.2210586e-01  -5.7459911e-01  -1.2383316e+00   2.7401162e-01   1.2502733e-01   3.6723146e-01  -7.7165672e-01  -1.2331993e+00   1.2312239e+00  -3.8896715e-01   4.4017926e-01   6.5070042e-01  -3.7890496e-01  -3.7895321e-02  -9.4253179e-01  -4.8362645e-01  -7.8271964e-01  -8.2997056e-01  -1.0854133e+00  -9.2034396e-01   7.8891346e-01   1.3292378e+00   1.3427955e-01  -7.9312480e-02  -1.6255877e-02  -1.8861517e-01  -3.7803199e-01  -2.1966573e-01   4.6553550e-01  -3.1369319e-01   1.8036071e-01  -5.5818530e-01   5.9654251e-01  -1.9775682e-01   6.1766622e-01  -4.5029255e-01  -3.5452246e-01  -1.8350634e-01  -5.3217557e-01   2.2412527e+00   4.8319892e-01  -3.7220063e-01   1.8468330e-01  -8.9832177e-01  -1.7231009e-02   7.3708621e-01   6.0389480e-01  -1.8797144e-01   5.1448289e-01  -8.6798879e-01   2.1649787e-01   2.3958430e-01   3.7847010e-01   9.1620502e-01   3.9473722e-01  -8.8173903e-02   7.0580605e-01   2.7213803e-01   7.3902551e-01  -2.1616216e-01  -1.0531494e+00  -1.1562254e+00   3.1065405e-01
