# Supplementary material for: A Student's Guide to Randomization Statistics for Multichannel Event-Related Potentials Using Ragu
Source: Front Neurosci. 2018 Jun 19;12:355. doi: 10.3389/fnins.2018.00355 (PMC6020783; doi:10.3389/fnins.2018.00355)
Supplement: Supplementary file 1 [file Data_Sheet_1.ZIP › RawData/s13_f1.asc]

   1.0035581e+00   1.0333952e+00   5.7035971e-01   1.3681138e+00  -1.9954732e-02   6.3336262e-02  -3.1189024e-01   2.3968256e-01  -1.2780388e+00  -1.3209797e+00   7.1616996e-01   1.6637103e+00  -2.2635165e+00   1.1243016e+00  -1.2591693e+00  -3.9089107e-01   5.9815109e-01   5.0279165e-01   2.9756702e-01   9.8074091e-01  -1.5639356e+00   6.3248027e-01   2.0060918e+00   1.4928306e-01   3.2764161e-01   5.0912894e-01  -1.2844055e-01   5.1466996e-01   2.3343215e-02   2.6521761e-01   4.7824571e-02  -1.7163175e-01   1.5491082e+00   1.8746067e-01   5.8337868e-01   5.3938677e-02   8.4042046e-03  -8.0241811e-01  -4.3179708e-01   4.1680086e-01   1.6574536e+00   2.6528139e-01   3.9194173e-01  -5.5507850e-01  -5.6757902e-01  -7.0264589e-01  -6.1095094e-01  -9.3077683e-01  -2.9354208e-01   8.7796486e-01   1.9182817e+00  -1.0334988e+00   1.2276296e+00  -7.0834117e-01   1.9758458e-01  -3.5041791e+00  -1.6774061e+00  -2.8763824e-01   1.6423417e+00  -2.0021080e-01   1.8421536e+00   3.7774444e-01  -4.3556105e-01  -1.1444667e+00  -1.5980905e-01  -9.0153842e-01  -1.4434982e+00  -9.6469247e-01  -1.2098556e+00   2.8376350e-02   4.7298083e-02   7.9183335e-01  -5.8302181e-01  -8.4558027e-01
   1.1062235e+00   1.1517174e+00   6.5375259e-01   1.4962204e+00   4.8304644e-02   5.8133092e-02  -2.8607109e-01   1.8856192e-01  -1.2465316e+00  -1.3896051e+00   8.2742980e-01   1.7076065e+00  -2.3298629e+00   1.0775613e+00  -1.2576322e+00  -5.1357922e-01   6.5447703e-01   5.4233172e-01   2.8657246e-01   1.0425867e+00  -1.5757378e+00   6.9640437e-01   2.1580323e+00   2.1294919e-01   4.0407410e-01   5.5671874e-01  -1.2413487e-01   5.2017566e-01  -2.0758483e-02   2.4660471e-01  -2.7431876e-03  -1.6502449e-01   1.5822376e+00   2.4409142e-01   6.4363161e-01   8.3380115e-02  -4.6966556e-02  -7.8203115e-01  -5.0597277e-01   4.5549729e-01   1.6205955e+00   3.5506984e-01   4.2290923e-01  -5.2793834e-01  -5.8897302e-01  -6.8528363e-01  -7.3547074e-01  -9.2611894e-01  -3.9751592e-01   1.0066146e+00   1.8607515e+00  -9.7360239e-01   1.2492322e+00  -6.9147948e-01   1.3889184e-01  -3.6666726e+00  -1.8309094e+00  -2.0148166e-01   1.7049768e+00  -2.3635134e-01   1.9090514e+00   3.1530955e-01  -6.5639052e-01  -1.1924518e+00  -2.6352194e-01  -8.6999825e-01  -1.6121691e+00  -9.5736739e-01  -1.3403147e+00  -2.6308748e-02   1.0301867e-01   7.4947759e-01  -5.9127441e-01  -8.6292926e-01
   1.2122891e+00   1.2712029e+00   7.3751218e-01   1.6244305e+00   1.1263723e-01   4.6804801e-02  -2.6658301e-01   1.2944854e-01  -1.2065990e+00  -1.4542363e+00   9.4316549e-01   1.7525789e+00  -2.3955121e+00   1.0301846e+00  -1.2504067e+00  -6.4293997e-01   7.1113558e-01   5.7534964e-01   2.6448042e-01   1.1059110e+00  -1.5860894e+00   7.6231570e-01   2.3115050e+00   2.7569814e-01   4.8006863e-01   5.9869952e-01  -1.2557511e-01   5.1667572e-01  -7.4338003e-02   2.1713930e-01  -6.3336685e-02  -1.5663402e-01   1.6141071e+00   2.9902441e-01   7.0266456e-01   1.0644178e-01  -1.1103486e-01  -7.6720410e-01  -5.8836435e-01   4.9439759e-01   1.5797017e+00   4.4610954e-01   4.5438720e-01  -5.0163524e-01  -6.1526363e-01  -6.7115598e-01  -8.6866300e-01  -9.2427497e-01  -5.1087068e-01   1.1401689e+00   1.7996106e+00  -9.1003804e-01   1.2697715e+00  -6.7217957e-01   7.5995520e-02  -3.8186870e+00  -1.9779973e+00  -1.0349755e-01   1.7731231e+00  -2.6637559e-01   1.9792327e+00   2.6309521e-01  -8.7842732e-01  -1.2202101e+00  -3.6411839e-01  -8.1517522e-01  -1.7731383e+00  -9.2958372e-01  -1.4622794e+00  -7.8831538e-02   1.5943522e-01   6.9631852e-01  -6.1091362e-01  -8.7064837e-01
   1.3196419e+00   1.3880102e+00   8.1907786e-01   1.7486505e+00   1.7027046e-01   2.8201954e-02  -2.5505160e-01   6.2606918e-02  -1.1569214e+00  -1.5106408e+00   1.0609405e+00   1.7965267e+00  -2.4591295e+00   9.8301388e-01  -1.2359334e+00  -7.7494358e-01   7.6628019e-01   5.9912671e-01   2.2997387e-01   1.1691079e+00  -1.5936775e+00   8.2830097e-01   2.4624539e+00   3.3509399e-01   5.5312301e-01   6.3230015e-01  -1.3440453e-01   5.0222333e-01  -1.3813035e-01   1.7571082e-01  -1.3401123e-01  -1.4706467e-01   1.6429794e+00   3.5011448e-01   7.5808121e-01   1.2112092e-01  -1.8392210e-01  -7.5881087e-01  -6.7695873e-01   5.3227640e-01   1.5342967e+00   5.3584750e-01   4.8479779e-01  -4.7719370e-01  -6.4696609e-01  -6.6127788e-01  -1.0089181e+00  -9.2554258e-01  -6.3146632e-01   1.2757132e+00   1.7352107e+00  -8.4428977e-01   1.2877650e+00  -6.5050666e-01   9.7361972e-03  -3.9542649e+00  -2.1119439e+00   5.6625476e-03   1.8449793e+00  -2.8895568e-01   2.0509489e+00   2.2455384e-01  -1.0949523e+00  -1.2227454e+00  -4.5611350e-01  -7.3315345e-01  -1.9188840e+00  -8.7730490e-01  -1.5695429e+00  -1.2851776e-01   2.1447946e-01   6.3126404e-01  -6.4274757e-01  -8.6557572e-01
   1.4261254e+00   1.4980964e+00   8.9578866e-01   1.8646311e+00   2.1842706e-01   1.2451328e-03  -2.5296063e-01  -1.1473485e-02  -1.0962075e+00  -1.5542513e+00   1.1781550e+00   1.8370748e+00  -2.5194711e+00   9.3682634e-01  -1.2126696e+00  -9.0497077e-01   8.1797778e-01   6.1093425e-01   1.8202009e-01   1.2305231e+00  -1.5970191e+00   8.9228427e-01   2.6067108e+00   3.8858187e-01   6.2066161e-01   6.5471494e-01  -1.5227128e-01   4.7497731e-01  -2.1274514e-01   1.2147922e-01  -2.1453873e-01  -1.3708520e-01   1.6670013e+00   3.9516663e-01   8.0738532e-01   1.2549057e-01  -2.6559115e-01  -7.5747085e-01  -7.6921827e-01   5.6784212e-01   1.4838366e+00   6.2160164e-01   5.1235967e-01  -4.5566834e-01  -6.8454958e-01  -6.5662075e-01  -1.1544764e+00  -9.3011380e-01  -7.5674290e-01   1.4101611e+00   1.6678258e+00  -7.7800644e-01   1.3015890e+00  -6.2659747e-01  -5.8962472e-02  -4.0676688e+00  -2.2257756e+00   1.2503212e-01   1.9183894e+00  -3.0300808e-01   2.1222478e+00   2.0290446e-01  -1.2989599e+00  -1.1954738e+00  -5.3357280e-01  -6.2036765e-01  -2.0416147e+00  -7.9683257e-01  -1.6557857e+00  -1.7494187e-01   2.6591789e-01   5.5334872e-01  -6.8710119e-01  -8.4455091e-01
   1.5296531e+00   1.5974130e+00   9.6500693e-01   1.9681715e+00   2.5445347e-01  -3.5014617e-02  -2.6157583e-01  -9.2082995e-02  -1.0232716e+00  -1.5803509e+00   1.2921531e+00   1.8716698e+00  -2.5754318e+00   8.9228319e-01  -1.1791879e+00  -1.0279801e+00   8.6430381e-01   6.0816060e-01   1.1994316e-01   1.2885474e+00  -1.5945072e+00   9.5211886e-01   2.7401879e+00   4.3360327e-01   6.8016170e-01   6.6322802e-01  -1.8074633e-01   4.3329387e-01  -2.9862751e-01   5.3936486e-02  -3.0439131e-01  -1.2758679e-01   1.6842880e+00   4.3203889e-01   8.4810113e-01   1.1778960e-01  -3.5583265e-01  -7.6349534e-01  -8.6214597e-01   5.9979199e-01   1.4277428e+00   7.0067506e-01   5.3515844e-01  -4.3809904e-01  -7.2840847e-01  -6.5807189e-01  -1.3034929e+00  -9.3806733e-01  -8.8380725e-01   1.5403948e+00   1.5976207e+00  -7.1292330e-01   1.3095472e+00  -6.0066826e-01  -1.2913419e-01  -4.1536746e+00  -2.3125830e+00   2.5335823e-01   1.9909191e+00  -3.0775310e-01   2.1910462e+00   2.0093654e-01  -1.4834726e+00  -1.1345167e+00  -5.9035946e-01  -4.7383605e-01  -2.1336160e+00  -6.8506326e-01  -1.7148843e+00  -2.1794466e-01   3.1145309e-01   4.6178608e-01  -7.4373694e-01  -8.0459399e-01
   1.6283229e+00   1.6821207e+00   1.0242538e+00   2.0553358e+00   2.7595255e-01  -8.1329675e-02  -2.8187576e-01  -1.7830476e-01  -9.3712750e-01  -1.5842990e+00   1.4003356e+00   1.8977020e+00  -2.6260845e+00   8.4988859e-01  -1.1342922e+00  -1.1387204e+00   9.0345010e-01   5.8844802e-01   4.3485886e-02   1.3417199e+00  -1.5844747e+00   1.0056940e+00   2.8590742e+00   4.6772537e-01   7.2929010e-01   6.5534911e-01  -2.2122881e-01   3.7582031e-01  -3.9601418e-01  -2.7040692e-02  -4.0273446e-01  -1.1951885e-01   1.6930259e+00   4.5875296e-01   8.7790856e-01   9.6512070e-02  -4.5424959e-01  -7.7685240e-01  -9.5238480e-01   6.2687513e-01   1.3654561e+00   7.7047852e-01   5.5123940e-01  -4.2546311e-01  -7.7882770e-01  -6.6639713e-01  -1.4540980e+00  -9.4937137e-01  -1.0095448e+00   1.6634150e+00   1.5246368e+00  -6.5076938e-01   1.3099578e+00  -5.7302424e-01  -1.9981101e-01  -4.2078611e+00  -2.3658668e+00   3.8914424e-01   2.0599578e+00  -3.0275300e-01   2.2552121e+00   2.2081622e-01  -1.6418814e+00  -1.0369984e+00  -6.2043360e-01  -2.9141203e-01  -2.1876389e+00  -5.3976539e-01  -1.7412507e+00  -2.5761789e-01   3.4884390e-01   3.5602751e-01  -8.1179950e-01  -7.4311170e-01
   1.7205260e+00   1.7488168e+00   1.0713485e+00   2.1226799e+00   2.8091438e-01  -1.3818525e-01  -3.1449424e-01  -2.6903509e-01  -8.3710318e-01  -1.5617931e+00   1.5002717e+00   1.9126563e+00  -2.6706994e+00   8.0996228e-01  -1.0771474e+00  -1.2319815e+00   9.3383903e-01   5.4983504e-01  -4.7142333e-02   1.3888341e+00  -1.5652795e+00   1.0510540e+00   2.9600310e+00   4.8878021e-01   7.6604433e-01   6.2895269e-01  -2.7484207e-01   3.0158879e-01  -5.0488459e-01  -1.2115008e-01  -5.0843065e-01  -1.1380475e-01   1.6915886e+00   4.7360868e-01   8.9478774e-01   6.0492059e-02  -5.6024032e-01  -7.9715436e-01  -1.0363498e+00   6.4796360e-01   1.2965158e+00   8.2865525e-01   5.5872096e-01  -4.1862600e-01  -8.3594112e-01  -6.8220835e-01  -1.6044461e+00  -9.6389763e-01  -1.1307507e+00   1.7764916e+00   1.4488032e+00  -5.9316926e-01   1.3012555e+00  -5.4407214e-01  -2.7006142e-01  -4.2268751e+00  -2.3799026e+00   5.3070457e-01   2.1228444e+00  -2.8792636e-01   2.3126581e+00   2.6390667e-01  -1.7682948e+00  -9.0133195e-01  -6.1819338e-01  -7.2046088e-02  -2.1973124e+00  -3.5986393e-01  -1.7301896e+00  -2.9425444e-01   3.7603946e-01   2.3582555e-01  -8.8979136e-01  -6.5812336e-01
   1.8050407e+00   1.7947521e+00   1.1045458e+00   2.1674676e+00   2.6783932e-01  -2.0572736e-01  -3.5967725e-01  -3.6301046e-01  -7.2296661e-01  -1.5091562e+00   1.5898036e+00   1.9142767e+00  -2.7087550e+00   7.7263087e-01  -1.0074151e+00  -1.3028728e+00   9.5424039e-01   4.9089927e-01  -1.5123447e-01   1.4290398e+00  -1.5354096e+00   1.0865231e+00   3.0403712e+00   4.9500758e-01   7.8888995e-01   5.8241827e-01  -3.4232530e-01   2.1010513e-01  -6.2490928e-01  -2.2763677e-01  -6.2005406e-01  -1.1124181e-01   1.6786647e+00   4.7529680e-01   8.9716560e-01   8.9799032e-03  -6.7298042e-01  -8.2367056e-01  -1.1103892e+00   6.6213054e-01   1.2206580e+00   8.7320233e-01   5.5592418e-01  -4.1829234e-01  -8.9968472e-01  -7.0593792e-01  -1.7527531e+00  -9.8144668e-01  -1.2442738e+00   1.8773044e+00   1.3699749e+00  -5.4154628e-01   1.2821016e+00  -5.1433622e-01  -3.3902329e-01  -4.2086644e+00  -2.3501057e+00   6.7622883e-01   2.1770077e+00  -2.6353794e-01   2.3614350e+00   3.3061654e-01  -1.8578817e+00  -7.2747558e-01  -5.7884419e-01   1.8395538e-01  -2.1575636e+00  -1.4571648e-01  -1.6782555e+00  -3.2826632e-01   3.9132101e-01   1.0129911e-01  -9.7558546e-01  -5.4849481e-01
   1.8811108e+00   1.8180301e+00   1.1226675e+00   2.1878685e+00   2.3584740e-01  -2.8369327e-01  -4.1725589e-01  -4.5884026e-01  -5.9506066e-01  -1.4236356e+00   1.6671429e+00   1.9007422e+00  -2.7399370e+00   7.3783986e-01  -9.2538471e-01  -1.3471144e+00   9.6388357e-01   4.1089158e-01  -2.6757349e-01   1.4619367e+00  -1.4936057e+00   1.1108326e+00   3.0982200e+00   4.8519461e-01   7.9688709e-01   5.1476281e-01  -4.2392708e-01   1.0142873e-01  -7.5539841e-01  -3.4528123e-01  -7.3591657e-01  -1.1239226e-01   1.6533891e+00   4.6300571e-01   8.8405530e-01  -5.8292993e-02  -7.9140521e-01  -8.5536678e-01  -1.1709665e+00   6.6873710e-01   1.1379273e+00   9.0258370e-01   5.4151343e-01  -4.2495949e-01  -9.6974571e-01  -7.3782046e-01  -1.8973184e+00  -1.0017827e+00  -1.3471681e+00   1.9640704e+00   1.2880061e+00  -4.9703438e-01   1.2515001e+00  -4.8447801e-01  -4.0593012e-01  -4.1526605e+00  -2.2733804e+00   8.2385175e-01   2.2201155e+00  -2.3016842e-01   2.3998278e+00   4.2028527e-01  -1.9071845e+00  -5.1714094e-01  -4.9877618e-01   4.7468989e-01  -2.0650262e+00   1.0064010e-01  -1.5835878e+00  -3.6007739e-01   3.9344375e-01  -4.7002033e-02  -1.0664774e+00  -4.1416348e-01
   1.9484997e+00   1.8177687e+00   1.1252200e+00   2.1831196e+00   1.8476958e-01  -3.7134962e-01  -4.8663663e-01  -5.5504470e-01  -4.5443391e-01  -1.3036995e+00   1.7309534e+00   1.8708377e+00  -2.7641322e+00   7.0538599e-01  -8.3209001e-01  -1.3613262e+00   9.6255995e-01   3.0985511e-01  -3.9443951e-01   1.4876501e+00  -1.4389982e+00   1.1232427e+00   3.1326423e+00   4.5880557e-01   7.8979708e-01   4.2576040e-01  -5.1930880e-01  -2.3760908e-02  -8.9525407e-01  -4.7240358e-01  -8.5410487e-01  -1.1747365e-01   1.6154700e+00   4.3651605e-01   8.5517956e-01  -1.4106365e-01  -9.1419607e-01  -8.9096831e-01  -1.2148559e+00   6.6752566e-01   1.0487928e+00   9.1582901e-01   5.1463754e-01  -4.3887471e-01  -1.0455114e+00  -7.7788209e-01  -2.0365359e+00  -1.0246732e+00  -1.4368417e+00   2.0356505e+00   1.2028498e+00  -4.6040701e-01   1.2089074e+00  -4.5531826e-01  -4.7013044e-01  -4.0599143e+00  -2.1484315e+00   9.7172500e-01   2.2502199e+00  -1.8866860e-01   2.4264453e+00   5.3111351e-01  -1.9143891e+00  -2.7393602e-01  -3.7592765e-01   7.9645706e-01  -1.9184124e+00   3.7529595e-01  -1.4462039e+00  -3.9000090e-01   3.8177062e-01  -2.0803901e-01  -1.1592781e+00  -2.5633597e-01
   2.0075214e+00   1.7942132e+00   1.1124896e+00   2.1536422e+00   1.1521515e-01  -4.6744513e-01  -5.6680831e-01  -6.5009728e-01  -3.0295703e-01  -1.1493077e+00   1.7804197e+00   1.8241067e+00  -2.7814193e+00   6.7496666e-01  -7.2939906e-01  -1.3432977e+00   9.5070747e-01   1.8872157e-01  -5.2963719e-01   1.5068822e+00  -1.3712466e+00   1.1236501e+00   3.1437356e+00   4.1609243e-01   7.6816371e-01   3.1603912e-01  -6.2746617e-01  -1.6411665e-01  -1.0429325e+00  -6.0688528e-01  -9.7252914e-01  -1.2625900e-01   1.5653017e+00   3.9627889e-01   8.1106785e-01  -2.3850413e-01  -1.0397742e+00  -9.2904362e-01  -1.2393427e+00   6.5871456e-01   9.5425454e-01   9.1261396e-01   4.7506103e-01  -4.5999882e-01  -1.1260228e+00  -8.2593653e-01  -2.1688967e+00  -1.0499330e+00  -1.5111995e+00   2.0916283e+00   1.1146795e+00  -4.3202564e-01   1.1543298e+00  -4.2785898e-01  -5.3110132e-01  -3.9331622e+00  -1.9760203e+00   1.1180872e+00   2.2658916e+00  -1.4010653e-01   2.4402986e+00   6.6014221e-01  -1.8795254e+00  -3.4256912e-03  -2.1010736e-01   1.1436167e+00  -1.7188241e+00   6.7235127e-01  -1.2682252e+00  -4.1811377e-01   3.5638693e-01  -3.8023674e-01  -1.2504451e+00  -7.7637825e-02
   2.0590470e+00   1.7487938e+00   1.0856130e+00   2.1011031e+00   2.8611455e-02  -5.7018372e-01  -6.5636560e-01  -7.4247148e-01  -1.4341029e-01  -9.6213695e-01   1.8153016e+00   1.7609749e+00  -2.7920558e+00   6.4624062e-01  -6.2006542e-01  -1.2922196e+00   9.2947009e-01   4.9374018e-02  -6.7054376e-01   1.5209350e+00  -1.2906739e+00   1.1126772e+00   3.1326800e+00   3.5817841e-01   7.3335913e-01   1.8714956e-01  -7.4667707e-01  -3.1759956e-01  -1.1964218e+00  -7.4620893e-01  -1.0889823e+00  -1.3799676e-01   1.5040532e+00   3.4347108e-01   7.5311950e-01  -3.4920743e-01  -1.1663055e+00  -9.6810242e-01  -1.2424142e+00   6.4308706e-01   8.5593215e-01   8.9331719e-01   4.2327389e-01  -4.8797807e-01  -1.2099375e+00  -8.8158795e-01  -2.2929875e+00  -1.0774637e+00  -1.5687699e+00   2.1323610e+00   1.0240203e+00  -4.1181347e-01   1.0884028e+00  -4.0330115e-01  -5.8845827e-01  -3.7768251e+00  -1.7591416e+00   1.2613258e+00   2.2663334e+00  -8.5714545e-02   2.4408658e+00   8.0328134e-01  -1.8045821e+00   2.8690222e-01  -3.2478240e-03   1.5085289e+00  -1.4699723e+00   9.8390028e-01  -1.0540099e+00  -4.4414154e-01   3.1818798e-01  -5.6145462e-01  -1.3362479e+00   1.1780557e-01
   2.1044839e+00   1.6841203e+00   1.0466088e+00   2.0284114e+00  -7.2789204e-02  -6.7722524e-01  -7.5354839e-01  -8.3069188e-01   2.0470727e-02  -7.4573804e-01   1.8359670e+00   1.6828299e+00  -2.7964635e+00   6.1889135e-01  -5.0773216e-01  -1.2088634e+00   9.0072607e-01  -1.0532928e-01  -8.1417728e-01   1.5316959e+00  -1.1983833e+00   1.0917289e+00   3.1017416e+00   2.8710651e-01   6.8759202e-01   4.1596401e-02  -8.7448335e-01  -4.8148370e-01  -1.3532402e+00  -8.8751752e-01  -1.2012104e+00  -1.5136117e-01   1.4337194e+00   2.8002321e-01   6.8362426e-01  -4.7119565e-01  -1.2917218e+00  -1.0067017e+00  -1.2229330e+00   6.2206148e-01   7.5612056e-01   8.5904949e-01   3.6056726e-01  -5.2212668e-01  -1.2955116e+00  -9.4423938e-01  -2.4074907e+00  -1.1072901e+00  -1.6088130e+00   2.1589952e+00   9.3187188e-01  -3.9925361e-01   1.0124418e+00  -3.8305444e-01  -6.4196373e-01  -3.5969333e+00  -1.5031099e+00   1.4000283e+00   2.2514644e+00  -2.6842487e-02   2.4281354e+00   9.5538699e-01  -1.6935198e+00   5.8777355e-01   2.4043732e-01   1.8815965e+00  -1.1782813e+00   1.3001343e+00  -8.1017757e-01  -4.6736629e-01   2.6892995e-01  -7.4898107e-01  -1.4129596e+00   3.2437404e-01
   2.1457301e+00   1.6039164e+00   9.9836876e-01   1.9396510e+00  -1.8593795e-01  -7.8571770e-01  -8.5629663e-01  -9.1338829e-01   1.8400385e-01  -5.0560436e-01   1.8434033e+00   1.5920519e+00  -2.7952093e+00   5.9268620e-01  -3.9688096e-01  -1.0956924e+00   8.6708035e-01  -2.7157698e-01  -9.5728490e-01   1.5415868e+00  -1.0963424e+00   1.0630132e+00   3.0542272e+00   2.0584502e-01   6.3387218e-01  -1.1717293e-01  -1.0077116e+00  -6.5239308e-01  -1.5104638e+00  -1.0276930e+00  -1.3069922e+00  -1.6444007e-01   1.3571295e+00   2.0861449e-01   6.0573628e-01  -6.0195163e-01  -1.4137582e+00  -1.0435520e+00  -1.1807817e+00   5.9772947e-01   6.5780714e-01   8.1165179e-01   2.8906652e-01  -5.6142256e-01  -1.3806016e+00  -1.0131057e+00  -2.5111903e+00  -1.1395860e+00  -1.6314033e+00   2.1734456e+00   8.3981087e-01  -3.9341221e-01   9.2846193e-01  -3.6873285e-01  -6.9153509e-01  -3.4009722e+00  -1.2155362e+00   1.5330185e+00   2.2219688e+00   3.5078433e-02   2.4026309e+00   1.1103847e+00  -1.5521713e+00   8.8837161e-01   5.1441642e-01   2.2514273e+00  -8.5285387e-01   1.6095775e+00  -5.4550371e-01  -4.8656837e-01   2.1123829e-01  -9.3955705e-01  -1.4770657e+00   5.3505685e-01
   2.1851010e+00   1.5128957e+00   9.4460096e-01   1.8399457e+00  -3.0705560e-01  -8.9236317e-01  -9.6231923e-01  -9.8935262e-01   3.4163048e-01  -2.4913833e-01   1.8392027e+00   1.4919903e+00  -2.7889817e+00   5.6752178e-01  -2.9272351e-01  -9.5689294e-01   8.3181789e-01  -4.4467626e-01  -1.0964512e+00   1.5534754e+00  -9.8742673e-01   1.0295174e+00   2.9943890e+00   1.1824586e-01   5.7593324e-01  -2.8482673e-01  -1.1425353e+00  -8.2637421e-01  -1.6647821e+00  -1.1634551e+00  -1.4042267e+00  -1.7476628e-01   1.2779014e+00   1.3263216e-01   5.2340069e-01  -7.3847619e-01  -1.5300114e+00  -1.0776193e+00  -1.1169667e+00   5.7284930e-01   5.6464281e-01   7.5366052e-01   2.1171495e-01  -6.0451684e-01  -1.4626956e+00  -1.0872320e+00  -2.6029890e+00  -1.1746887e+00  -1.6374829e+00   2.1783373e+00   7.5005510e-01  -3.9298341e-01   8.3916154e-01  -3.6213294e-01  -7.3725495e-01  -3.1976535e+00  -9.0618966e-01   1.6593754e+00   2.1793113e+00   9.8560600e-02   2.3654096e+00   1.2614367e+00  -1.3880267e+00   1.1766841e+00   8.0994006e-01   2.6051228e+00  -5.0528226e-01   1.8994584e+00  -2.7068136e-01  -5.0000987e-01   1.4856985e-01  -1.1294334e+00  -1.5254798e+00   7.4166050e-01
   2.2252282e+00   1.4165876e+00   8.8972332e-01   1.7352693e+00  -4.3173723e-01  -9.9351828e-01  -1.0691777e+00  -1.0575976e+00   4.8705103e-01   1.4495388e-02   1.8255152e+00   1.3868819e+00  -2.7785632e+00   5.4345121e-01  -2.0103656e-01  -7.9831944e-01   7.9881539e-01  -6.1917530e-01  -1.2282237e+00   1.5705517e+00  -8.7541328e-01   9.9493684e-01   2.9272819e+00   2.8952972e-02   5.1811518e-01  -4.5625590e-01  -1.2745785e+00  -9.9900411e-01  -1.8125879e+00  -1.2914790e+00  -1.4910272e+00  -1.7939351e-01   1.2003439e+00   5.6093112e-02   4.4123377e-01  -8.7737070e-01  -1.6380157e+00  -1.1082138e+00  -1.0336768e+00   5.5078496e-01   4.8086454e-01   6.8823870e-01   1.3220562e-01  -6.4975999e-01  -1.5389746e+00  -1.1655155e+00  -2.6819345e+00  -1.2131026e+00  -1.6288811e+00   2.1769071e+00   6.6548158e-01  -3.9635311e-01   7.4786557e-01  -3.6519246e-01  -7.7938209e-01  -2.9966170e+00  -5.8674179e-01   1.7784348e+00   2.1257113e+00   1.6207494e-01   2.3180345e+00   1.4011522e+00  -1.2099132e+00   1.4399447e+00   1.1162854e+00   2.9286974e+00  -1.4930116e-01   2.1562079e+00   2.0516070e-03  -5.0546317e-01   8.5126773e-02  -1.3144640e+00  -1.5557543e+00   9.3511666e-01
   2.2689378e+00   1.3211241e+00   8.3870990e-01   1.6322060e+00  -5.5509358e-01  -1.0853241e+00  -1.1743817e+00  -1.1174133e+00   6.1342246e-01   2.7462966e-01   1.8049715e+00   1.2817176e+00  -2.7648011e+00   5.2068812e-01  -1.2794643e-01  -6.2734919e-01   7.7241606e-01  -7.8903335e-01  -1.3492548e+00   1.5961784e+00  -7.6491933e-01   9.6355743e-01   2.8585822e+00  -5.6738910e-02   4.6521134e-01  -6.2572830e-01  -1.3990579e+00  -1.1655335e+00  -1.9500993e+00  -1.4085302e+00  -1.5658184e+00  -1.7501318e-01   1.1293055e+00  -1.6471204e-02   3.6436362e-01  -1.0149453e+00  -1.7353378e+00  -1.1350642e+00  -9.3428647e-01   5.3538889e-01   4.1116912e-01   6.1907578e-01   5.4863158e-02  -6.9524413e-01  -1.6064045e+00  -1.2467331e+00  -2.7472582e+00  -1.2554890e+00  -1.6082986e+00   2.1728703e+00   5.8959157e-01  -4.0167766e-01   6.5842957e-01  -3.7992858e-01  -8.1836277e-01  -2.8080717e+00  -2.7039772e-01   1.8897744e+00   2.0640826e+00   2.2405989e-01   2.2625288e+00   1.5218377e+00  -1.0275817e+00   1.6651517e+00   1.4211413e+00   3.2076110e+00   1.9971163e-01   2.3660650e+00   2.5940389e-01  -5.0028437e-01   2.5726023e-02  -1.4902335e+00  -1.5662740e+00   1.1058773e+00
   2.3191091e+00   1.2329975e+00   7.9689821e-01   1.5376766e+00  -6.7192486e-01  -1.1638618e+00  -1.2754965e+00  -1.1684242e+00   7.1360954e-01   5.1945945e-01   1.7805751e+00   1.1820597e+00  -2.7485776e+00   4.9958941e-01  -7.9673801e-02  -4.5264975e-01   7.5727173e-01  -9.4783357e-01  -1.4564544e+00   1.6337231e+00  -6.6128758e-01   9.4009587e-01   2.7943694e+00  -1.3306836e-01   4.2228815e-01  -7.8708455e-01  -1.5109568e+00  -1.3210605e+00  -2.0735093e+00  -1.5116123e+00  -1.6274326e+00  -1.5810410e-01   1.0699794e+00  -8.0163036e-02   2.9823729e-01  -1.1473494e+00  -1.8196834e+00  -1.1583720e+00  -8.2330498e-01   5.3083261e-01   3.6054214e-01   5.5025914e-01  -1.5519057e-02  -7.3886124e-01  -1.6618568e+00  -1.3295757e+00  -2.7984210e+00  -1.3026475e+00  -1.5792518e+00   2.1702551e+00   5.2642354e-01  -4.0697077e-01   5.7510522e-01  -4.0835819e-01  -8.5483781e-01  -2.6423960e+00   2.8570618e-02   1.9931865e+00   1.9979404e+00   2.8293106e-01   2.2013025e+00   1.6157839e+00  -8.5122827e-01   1.8396401e+00   1.7111155e+00   3.4273982e+00   5.2536764e-01   2.5157580e+00   4.8761913e-01  -4.8152480e-01  -2.4371419e-02  -1.6522191e+00  -1.5564225e+00   1.2443757e+00
   2.3785238e+00   1.1588008e+00   7.6976570e-01   1.4586459e+00  -7.7692190e-01  -1.2253235e+00  -1.3702576e+00  -1.2106352e+00   7.8047582e-01   7.3649737e-01   1.7555698e+00   1.0938215e+00  -2.7307821e+00   4.8061692e-01  -6.2253031e-02  -2.8386608e-01   7.5816080e-01  -1.0890287e+00  -1.5471491e+00   1.6863880e+00  -5.7041982e-01   9.2950555e-01   2.7408888e+00  -1.9402817e-01   3.9448616e-01  -9.3396905e-01  -1.6052247e+00  -1.4607280e+00  -2.1791571e+00  -1.5981232e+00  -1.6752005e+00  -1.2510482e-01   1.0276761e+00  -1.2989417e-01   2.4840542e-01  -1.2707215e+00  -1.8890122e+00  -1.1788457e+00  -7.0626757e-01   5.4139933e-01   3.3404645e-01   4.8612228e-01  -7.3876950e-02  -7.7837673e-01  -1.7022509e+00  -1.4126863e+00  -2.8351646e+00  -1.3554878e+00  -1.5459791e+00   2.1732132e+00   4.8041615e-01  -4.1019467e-01   5.0237086e-01  -4.5240507e-01  -8.8964370e-01  -2.5097123e+00   2.9537209e-01   2.0886442e+00   1.9312810e+00   3.3709642e-01   2.1370649e+00   1.6755831e+00  -6.9097689e-01   1.9516800e+00   1.9723408e+00   3.5743617e+00   8.1100055e-01   2.5932183e+00   6.7312690e-01  -4.4607324e-01  -5.9662852e-02  -1.7959760e+00  -1.5267091e+00   1.3415224e+00
   2.4497170e+00   1.1049627e+00   7.6269156e-01   1.4018262e+00  -8.6488538e-01  -1.2661920e+00  -1.4566886e+00  -1.2444721e+00   8.0719782e-01   9.1309620e-01   1.7332907e+00   1.0230140e+00  -2.7122903e+00   4.6428675e-01  -8.1242379e-02  -1.3124072e-01   7.7978963e-01  -1.2062083e+00  -1.6192382e+00   1.7570458e+00  -4.9856954e-01   9.3675870e-01   2.7043011e+00  -2.3361259e-01   3.8681168e-01  -1.0600843e+00  -1.6769896e+00  -1.5799380e+00  -2.2637134e+00  -1.6660104e+00  -1.7090304e+00  -7.2594281e-02   1.0075781e+00  -1.6058212e-01   2.2029442e-01  -1.3813530e+00  -1.9416540e+00  -1.1977122e+00  -5.8957242e-01   5.7125527e-01   3.3658177e-01   4.3107701e-01  -1.1509781e-01  -8.1151634e-01  -1.7247104e+00  -1.4947087e+00  -2.8575593e+00  -1.4149975e+00  -1.5133067e+00   2.1858172e+00   4.5623023e-01  -4.0935045e-01   4.4473595e-01  -5.1379978e-01  -9.2380255e-01  -2.4194594e+00   5.1529569e-01   2.1762635e+00   1.8684381e+00   3.8498188e-01   2.0727219e+00   1.6944639e+00  -5.5636054e-01   1.9910654e+00   2.1911368e+00   3.6362848e+00   1.0404598e+00   2.5882821e+00   8.0321843e-01  -3.9081710e-01  -7.4628647e-02  -1.9173420e+00  -1.4788476e+00   1.3892071e+00
   2.5348417e+00   1.0774844e+00   7.8071668e-01   1.3733950e+00  -9.3095324e-01  -1.2834156e+00  -1.5332171e+00  -1.2708040e+00   7.8758266e-01   1.0370131e+00   1.7170091e+00   9.7547593e-01  -2.6939517e+00   4.5111197e-01  -1.4144227e-01  -5.1820587e-03   8.2658949e-01  -1.2933742e+00  -1.6713387e+00   1.8480980e+00  -4.5209918e-01   9.6661892e-01   2.6904327e+00  -2.4607596e-01   4.0393009e-01  -1.1594565e+00  -1.7217773e+00  -1.6745695e+00  -2.3243650e+00  -1.7139164e+00  -1.7294708e+00   2.5326301e-03   1.0144937e+00  -1.6735766e-01   2.1897772e-01  -1.4758580e+00  -1.9764171e+00  -1.2167047e+00  -4.8026684e-01   6.2422099e-01   3.7262633e-01   3.8943633e-01  -1.3425377e-01  -8.3606336e-01  -1.7267231e+00  -1.5743405e+00  -2.8660436e+00  -1.4822072e+00  -1.4864789e+00   2.2118568e+00   4.5853844e-01  -4.0256247e-01   4.0652844e-01  -5.9397939e-01  -9.5849619e-01  -2.3799882e+00   6.7433574e-01   2.2562689e+00   1.8139203e+00   4.2507067e-01   2.0112643e+00   1.6666293e+00  -4.5583305e-01   1.9496600e+00   2.3546907e+00   3.6031217e+00   1.1989161e+00   2.4933259e+00   8.6670342e-01  -3.1281084e-01  -6.3967319e-02  -2.0126448e+00  -1.4157770e+00   1.3807668e+00
   2.6355573e+00   1.0816906e+00   8.2831572e-01   1.3787362e+00  -9.7082485e-01  -1.2745682e+00  -1.5987795e+00  -1.2909490e+00   7.1637188e-01   1.0969851e+00   1.7097807e+00   9.5659517e-01  -2.6765792e+00   4.4154774e-01  -2.4663855e-01   8.4198282e-02   9.0251671e-01  -1.3452088e+00  -1.7029066e+00   1.9613610e+00  -4.3721594e-01   1.0234149e+00   2.7045380e+00  -2.2619261e-01   4.4996797e-01  -1.2266986e+00  -1.7357203e+00  -1.7411877e+00  -2.3589870e+00  -1.7413029e+00  -1.7377454e+00   1.0290586e-01   1.0526245e+00  -1.4577462e-01   2.4895619e-01  -1.5513419e+00  -1.9926800e+00  -1.2380249e+00  -3.8578935e-01   7.0356248e-01   4.4597410e-01   3.6523549e-01  -1.2683345e-01  -8.4996261e-01  -1.7062915e+00  -1.6503921e+00  -2.8614484e+00  -1.5581532e+00  -1.4709555e+00   2.2546457e+00   4.9179100e-01  -3.8815559e-01   3.9167778e-01  -6.9399317e-01  -9.9502315e-01  -2.3981945e+00   7.5981163e-01   2.3289646e+00   1.7722370e+00   4.5595561e-01   1.9556490e+00   1.5875755e+00  -3.9634575e-01   1.8218646e+00   2.4517096e+00   3.4676174e+00   1.2736302e+00   2.3037947e+00   8.5450666e-01  -2.0944069e-01  -2.2831812e-02  -2.0789036e+00  -1.3416204e+00   1.3113936e+00
   2.7529503e+00   1.1219992e+00   9.0919346e-01   1.4222197e+00  -9.8096990e-01  -1.2379843e+00  -1.6529057e+00  -1.3066537e+00   5.8951432e-01   1.0832873e+00   1.7143087e+00   9.7103709e-01  -2.6609499e+00   4.3594599e-01  -3.9938336e-01   1.2755734e-01   1.0108686e+00  -1.3573199e+00  -1.7143228e+00   2.0979894e+00  -4.5969480e-01   1.1108304e+00   2.7510811e+00  -1.6950100e-01   5.2833444e-01  -1.2572554e+00  -1.7157487e+00  -1.7772318e+00  -2.3662888e+00  -1.7485410e+00  -1.7357580e+00   2.3054618e-01   1.1253620e+00  -9.2013298e-02   3.1395716e-01  -1.6055560e+00  -1.9904575e+00  -1.2642802e+00  -3.1367558e-01   8.1181676e-01   5.5948490e-01   3.6205769e-01  -8.8959872e-02  -8.5142642e-01  -1.6620634e+00  -1.7218459e+00  -2.8450004e+00  -1.6438384e+00  -1.4721829e+00   2.3168529e+00   5.5996913e-01  -3.6472123e-01   4.0350658e-01  -8.1442010e-01  -1.0347375e+00  -2.4792124e+00   7.6095266e-01   2.3947121e+00   1.7477150e+00   4.7640145e-01   1.9086816e+00   1.4543751e+00  -3.8301867e-01   1.6049764e+00   2.4730020e+00   3.2258109e+00   1.2546354e+00   2.0185786e+00   7.6016707e-01  -7.8576564e-02   5.2946151e-02  -2.1140041e+00  -1.2615730e+00   1.1784486e+00
   2.8874912e+00   1.2017196e+00   1.0261122e+00   1.5070242e+00  -9.5880961e-01  -1.1728604e+00  -1.6957773e+00  -1.3200460e+00   4.0439594e-01   9.8824549e-01   1.7328271e+00   1.0224917e+00  -2.6478069e+00   4.3452430e-01  -6.0082519e-01   1.1677820e-01   1.1541195e+00  -1.3264516e+00  -1.7069341e+00   2.2584317e+00  -5.2459979e-01   1.2317161e+00   2.8335509e+00  -7.2522398e-02   6.4156771e-01  -1.2476195e+00  -1.6597507e+00  -1.7811673e+00  -2.3459208e+00  -1.7369571e+00  -1.7260573e+00   3.8676167e-01   1.2351184e+00  -3.0676092e-03   4.1676093e-01  -1.6370311e+00  -1.9704361e+00  -1.2983916e+00  -2.7123773e-01   9.5066202e-01   7.1486152e-01   3.8287038e-01  -1.7585035e-02  -8.3903777e-01  -1.5934347e+00  -1.7879146e+00  -2.8183005e+00  -1.7401918e+00  -1.4953494e+00   2.4003656e+00   6.6633547e-01  -3.3117365e-01   4.4454396e-01  -9.5530301e-01  -1.0789739e+00  -2.6261771e+00   6.6942132e-01   2.4539125e+00   1.7443113e+00   4.8541183e-01   1.8728982e+00   1.2658954e+00  -4.1892766e-01   1.2994124e+00   2.4119534e+00   2.8773868e+00   1.1352906e+00   1.6402097e+00   5.8020914e-01   8.1295852e-02   1.6665268e-01  -2.1168418e+00  -1.1817236e+00   9.8166693e-01
   3.0390291e+00   1.3228878e+00   1.1807571e+00   1.6350087e+00  -9.0285858e-01  -1.0793159e+00  -1.7282463e+00  -1.3335586e+00   1.6001770e-01   8.0667732e-01   1.7670077e+00   1.1134538e+00  -2.6378610e+00   4.3735150e-01  -8.5059443e-01   4.5389151e-02   1.3337869e+00  -1.2506445e+00  -1.6830367e+00   2.4424200e+00  -6.3601377e-01   1.3879382e+00   2.9543104e+00   6.7057585e-02   7.9121277e-01  -1.1955034e+00  -1.5666943e+00  -1.7525902e+00  -2.2985313e+00  -1.7088225e+00  -1.7117601e+00   5.7207570e-01   1.3832016e+00   1.2309227e-01   5.5906043e-01  -1.6451759e+00  -1.9339705e+00  -1.3434725e+00  -2.6522931e-01   1.1208345e+00   9.1247091e-01   4.2987827e-01   8.9347279e-02  -8.1184425e-01  -1.5006133e+00  -1.8480889e+00  -2.7832797e+00  -1.8480204e+00  -1.5451341e+00   2.5061948e+00   8.1319365e-01  -2.8679373e-01   5.1637236e-01  -1.1161006e+00  -1.1289628e+00  -2.8400667e+00   4.7975240e-01   2.5069933e+00   1.7654310e+00   4.8229304e-01   1.8504559e+00   1.0229405e+00  -5.0502184e-01   9.0878401e-01   2.2648673e+00   2.4258482e+00   9.1267321e-01   1.1748686e+00   3.1436608e-01   2.7096704e-01   3.2051918e-01  -2.0874128e+00  -1.1088064e+00   7.2323844e-01
   3.2068138e+00   1.4861427e+00   1.3736402e+00   1.8066331e+00  -8.1281954e-01  -9.5840877e-01  -1.7518116e+00  -1.3498237e+00  -1.4288562e-01   5.3624243e-01   1.8178946e+00   1.2450489e+00  -2.6317909e+00   4.4434774e-01  -1.1467487e+00  -9.1078278e-02   1.5503301e+00  -1.1293405e+00  -1.6458011e+00   2.6489825e+00  -7.9678803e-01   1.5802624e+00   3.1144886e+00   2.5025458e-01   9.7773427e-01  -1.0999594e+00  -1.4367012e+00  -1.6922765e+00  -2.2257662e+00  -1.6672846e+00  -1.6964307e+00   7.8618485e-01   1.5697329e+00   2.8738863e-01   7.4135989e-01  -1.6303350e+00  -1.8830412e+00  -1.4026804e+00  -3.0150902e-01   1.3220882e+00   1.1512223e+00   5.0439764e-01   2.3277474e-01  -7.6943665e-01  -1.3846443e+00  -1.9021720e+00  -2.7421296e+00  -1.9679574e+00  -1.6254611e+00   2.6344206e+00   1.0016705e+00  -2.3126250e-01   6.1951668e-01  -1.2956596e+00  -1.1857467e+00  -3.1196258e+00   1.8968624e-01   2.5543921e+00   1.8137530e+00   4.6670700e-01   1.8430307e+00   7.2829849e-01  -6.4017397e-01   4.3981225e-01   2.0311532e+00   1.8784972e+00   5.8778668e-01   6.3219321e-01  -3.4355697e-02   4.9042184e-01   5.1558799e-01  -2.0268517e+00  -1.0498941e+00   4.0776119e-01
   3.3895421e+00   1.6906549e+00   1.6040438e+00   2.0209277e+00  -6.8962175e-01  -8.1210787e-01  -1.7685470e+00  -1.3715415e+00  -5.0178725e-01   1.7768138e-01   1.8858617e+00   1.4169161e+00  -2.6302354e+00   4.5529618e-01  -1.4857794e+00  -2.9481191e-01   1.8030863e+00  -9.6342391e-01  -1.5991335e+00   2.8764727e+00  -1.0083218e+00   1.8082836e+00   3.3139148e+00   4.7670334e-01   1.2004673e+00  -9.6144069e-01  -1.2710701e+00  -1.6021656e+00  -2.1302104e+00  -1.6162337e+00  -1.6839180e+00   1.0279445e+00   1.7936096e+00   4.8954385e-01   9.6291416e-01  -1.5937948e+00  -1.8201723e+00  -1.4790425e+00  -3.8471830e-01   1.5531907e+00   1.4285124e+00   6.0675764e-01   4.1242957e-01  -7.1200640e-01  -1.2473931e+00  -1.9502949e+00  -2.6972153e+00  -2.1003997e+00  -1.7392743e+00   2.7841818e+00   1.2315343e+00  -1.6468222e-01   7.5338298e-01  -1.4922064e+00  -1.2501049e+00  -3.4613702e+00  -1.9961721e-01   2.5965364e+00   1.8910761e+00   4.3870538e-01   1.8517296e+00   3.8668841e-01  -8.2135398e-01  -9.7911538e-02   1.7133572e+00   1.2462178e+00   1.6557568e-01   2.4906455e-02  -4.5977122e-01   7.3878544e-01   7.5162309e-01  -1.9374030e+00  -1.0120433e+00   4.2072414e-02
   3.5854167e+00   1.9341059e+00   1.8700042e+00   2.2755090e+00  -5.3540178e-01  -6.4322020e-01  -1.7809820e+00  -1.4013270e+00  -9.1237409e-01  -2.6506884e-01   1.9705946e+00   1.6271592e+00  -2.6337818e+00   4.6985911e-01  -1.8626790e+00  -5.6553884e-01   2.0902466e+00  -7.5519593e-01  -1.5474799e+00   3.1226064e+00  -1.2703859e+00   2.0704004e+00   3.5510992e+00   7.4463265e-01   1.4576079e+00  -7.8179868e-01  -1.0722468e+00  -1.4852833e+00  -2.0152706e+00  -1.5601115e+00  -1.6781563e+00   1.2953783e+00   2.0525090e+00   7.2803275e-01   1.2217125e+00  -1.5377376e+00  -1.7483152e+00  -1.5752629e+00  -5.1798941e-01   1.8119422e+00   1.7402468e+00   7.3623381e-01   6.2679265e-01  -6.4037652e-01  -1.0914903e+00  -1.9929073e+00  -2.6509742e+00  -2.2454394e+00  -1.8883413e+00   2.9537050e+00   1.5010666e+00  -8.7587195e-02   9.1624860e-01  -1.7033609e+00  -1.3224946e+00  -3.8596715e+00  -6.8349727e-01   2.6338157e+00   1.9981915e+00   3.9873908e-01   1.8770181e+00   4.6058713e-03  -1.0439070e+00  -6.9230731e-01   1.3170368e+00   5.4307978e-01  -3.4525080e-01  -6.3171585e-01  -9.5276244e-01   1.0142973e+00   1.0270697e+00  -1.8223346e+00  -1.0019067e+00  -3.6503293e-01
   3.7922110e+00   2.2127263e+00   2.1683323e+00   2.5666377e+00  -3.5342420e-01  -4.5528025e-01  -1.7919392e+00  -1.4415450e+00  -1.3686164e+00  -7.8489310e-01   2.0710904e+00   1.8723688e+00  -2.6429446e+00   4.8759278e-01  -2.2710655e+00  -9.0045304e-01   2.4088740e+00  -5.0828797e-01  -1.4955805e+00   3.3845022e+00  -1.5810001e+00   2.3638356e+00   3.8232589e+00   1.0508978e+00   1.7462447e+00  -5.6421930e-01  -8.4374011e-01  -1.3456004e+00  -1.8850079e+00  -1.5036695e+00  -1.6829400e+00   1.5857091e+00   2.3429339e+00   1.0000834e+00   1.5145066e+00  -1.4651392e+00  -1.6707008e+00  -1.6935191e+00  -7.0270086e-01   2.0952144e+00   2.0809357e+00   8.9101922e-01   8.7308967e-01  -5.5600089e-01  -9.2023975e-01  -2.0307424e+00  -2.6058080e+00  -2.4027913e+00  -2.0731020e+00   3.1403682e+00   1.8069968e+00  -9.4062633e-04   1.1053042e+00  -1.9261685e+00  -1.4030159e+00  -4.3069208e+00  -1.2538495e+00   2.6665459e+00   2.1347916e+00   3.4763878e-01   1.9186681e+00  -4.0992603e-01  -1.3019064e+00  -1.3293092e+00   8.5049509e-01  -2.1421993e-01  -9.3257505e-01  -1.3205041e+00  -1.5016594e+00   1.3143144e+00   1.3390679e+00  -1.6857898e+00  -1.0253370e+00  -8.0317915e-01
   4.0073335e+00   2.5213878e+00   2.4946730e+00   2.8893196e+00  -1.4794698e-01  -2.5240609e-01  -1.8043386e+00  -1.4941428e+00  -1.8629003e+00  -1.3716545e+00   2.1856749e+00   2.1477156e+00  -2.6581404e+00   5.0795421e-01  -2.7033637e+00  -1.2942574e+00   2.7549596e+00  -2.2751525e-01  -1.4481923e+00   3.6587219e+00  -1.9363823e+00   2.6847012e+00   4.1263873e+00   1.3910696e+00   2.0624297e+00  -3.1309905e-01  -5.8999165e-01  -1.1878412e+00  -1.7439304e+00  -1.4516926e+00  -1.7016857e+00   1.8954091e+00   2.6602967e+00   1.3017287e+00   1.8368835e+00  -1.3796183e+00  -1.5906739e+00  -1.8352645e+00  -9.3829652e-01   2.3989975e+00   2.4438612e+00   1.0682382e+00   1.1473310e+00  -4.6092870e-01  -7.3750069e-01  -2.0647576e+00  -2.5639742e+00  -2.5717185e+00  -2.2925692e+00   3.3407910e+00   2.1445124e+00   9.3881339e-02   1.3167426e+00  -2.1571551e+00  -1.4914045e+00  -4.7937620e+00  -1.8993247e+00   2.6949270e+00   2.2994187e+00   2.8656623e-01   1.9757277e+00  -8.4768781e-01  -1.5885511e+00  -1.9934623e+00   3.2439283e-01  -1.0070429e+00  -1.5813840e+00  -2.0231431e+00  -2.0927365e+00   1.6353432e+00   1.6835174e+00  -1.5325902e+00  -1.0870032e+00  -1.2608626e+00
   4.2278859e+00   2.8537471e+00   2.8436029e+00   3.2374441e+00   7.5962201e-02  -3.9129898e-02  -1.8209802e+00  -1.5604899e+00  -2.3862221e+00  -2.0124884e+00   2.3120386e+00   2.4471135e+00  -2.6796539e+00   5.3029563e-01  -3.1510322e+00  -1.7393184e+00   3.1235208e+00   8.1318870e-02  -1.4097929e+00   3.9413149e+00  -2.3309741e+00   3.0281083e+00   4.4553697e+00   1.7595770e+00   2.4012892e+00  -3.3869252e-02  -3.1620027e-01  -1.0172471e+00  -1.5967567e+00  -1.4087023e+00  -1.7371919e+00   2.2202711e+00   2.9990432e+00   1.6279108e+00   2.1833844e+00  -1.2852414e+00  -1.5115128e+00  -2.0010429e+00  -1.2221837e+00   2.7184629e+00   2.8213060e+00   1.2640080e+00   1.4443958e+00  -3.5773312e-01  -5.4754375e-01  -2.0960486e+00  -2.5274799e+00  -2.7509658e+00  -2.5442870e+00   3.5509474e+00   2.5073500e+00   1.9512011e-01   1.5458885e+00  -2.3924027e+00  -1.5870488e+00  -5.3093889e+00  -2.6056636e+00   2.7190006e+00   2.4894626e+00   2.1693851e-01   2.0465166e+00  -1.2986586e+00  -1.8965707e+00  -2.6685791e+00  -2.4873452e-01  -1.8155848e+00  -2.2744103e+00  -2.7209671e+00  -2.7107968e+00   1.9731029e+00   2.0551963e+00  -1.3679994e+00  -1.1900458e+00  -1.7259567e+00
   4.4507139e+00   3.2024371e+00   3.2087648e+00   3.6039593e+00   3.1264939e-01   1.7978885e-01  -1.8443211e+00  -1.6412382e+00  -2.9284408e+00  -2.6922252e+00   2.4472864e+00   2.7634377e+00  -2.7076013e+00   5.5384650e-01  -3.6048319e+00  -2.2259255e+00   3.5087375e+00   4.1165700e-01  -1.3842911e+00   4.2278688e+00  -2.7575526e+00   3.3883140e+00   4.8041303e+00   2.1498945e+00   2.7571709e+00   2.6722279e-01  -2.8113938e-02  -8.3931587e-01  -1.4481695e+00  -1.3786644e+00  -1.7914195e+00   2.5554981e+00   3.3528111e+00   1.9726336e+00   2.5476644e+00  -1.1862970e+00  -1.4362486e+00  -2.1903382e+00  -1.5497201e+00   3.0480366e+00   3.2048275e+00   1.4735515e+00   1.7581639e+00  -2.4940381e-01  -3.5489217e-01  -2.1257465e+00  -2.4979899e+00  -2.9387062e+00  -2.8243532e+00   3.7662918e+00   2.8879652e+00   3.0068209e-01   1.7873595e+00  -2.6276453e+00  -1.6890299e+00  -5.8419006e+00  -3.3561595e+00   2.7386126e+00   2.7012021e+00   1.4033153e-01   2.1286480e+00  -1.7524526e+00  -2.2186093e+00  -3.3384199e+00  -8.5502598e-01  -2.6196997e+00  -2.9928696e+00  -3.3957610e+00  -3.3398180e+00   2.3226178e+00   2.4479256e+00  -1.1974654e+00  -1.3357964e+00  -2.1862452e+00
   4.6724480e+00   3.5592974e+00   3.5830415e+00   3.9810818e+00   5.5612481e-01   3.9955837e-01  -1.8762651e+00  -1.7362119e+00  -3.4785821e+00  -3.3939287e+00   2.5880049e+00   3.0887855e+00  -2.7418906e+00   5.7768524e-01  -4.0551259e+00  -2.7426440e+00   3.9041167e+00   7.5644750e-01  -1.3747614e+00   4.5135716e+00  -3.2074308e+00   3.7589000e+00   5.1658228e+00   2.5547675e+00   3.1238211e+00   5.8336312e-01   2.6820183e-01  -6.5952956e-01  -1.3025724e+00  -1.3647200e+00  -1.8653037e+00   2.8958116e+00   3.7146200e+00   2.3291598e+00   2.9226933e+00  -1.0870532e+00  -1.3674947e+00  -2.4014677e+00  -1.9142975e+00   3.3814944e+00   3.5855611e+00   1.6913601e+00   2.0816937e+00  -1.3920849e-01  -1.6415196e-01  -2.1549055e+00  -2.4767443e+00  -3.1325108e+00  -3.1275043e+00   3.9818958e+00   3.2777756e+00   4.0820176e-01   2.0352491e+00  -2.8583840e+00  -1.7961787e+00  -6.3786980e+00  -4.1322295e+00   2.7533875e+00   2.9298972e+00   5.8371604e-02   2.2190731e+00  -2.1987738e+00  -2.5475616e+00  -3.9873604e+00  -1.4798785e+00  -3.3997275e+00  -3.7172529e+00  -4.0305263e+00  -3.9636258e+00   2.6783374e+00   2.8547741e+00  -1.0263543e+00  -1.5235831e+00  -2.6299562e+00
   4.8895338e+00   3.9156350e+00   3.9587596e+00   4.3605379e+00   8.0032624e-01   6.1554785e-01  -1.9179802e+00  -1.8443398e+00  -4.0251829e+00  -4.0995256e+00   2.7303508e+00   3.4147635e+00  -2.7821800e+00   6.0070868e-01  -4.4921939e+00  -3.2767407e+00   4.3026846e+00   1.1084144e+00  -1.3832256e+00   4.7932948e+00  -3.6707386e+00   4.1329773e+00   5.5330408e+00   2.9664620e+00   3.4945887e+00   9.0743811e-01   5.6660594e-01  -4.8309140e-01  -1.1638679e+00  -1.3689610e+00  -1.9586155e+00   3.2355767e+00   4.0770877e+00   2.6902445e+00   3.3009883e+00  -9.9151497e-01  -1.3072969e+00  -2.6315333e+00  -2.3075220e+00   3.7120841e+00   3.9545334e+00   1.9114042e+00   2.4074474e+00  -3.0528586e-02   2.0161350e-02  -2.1843831e+00  -2.4644972e+00  -3.3293439e+00  -3.4472620e+00   4.1925858e+00   3.6674622e+00   5.1511987e-01   2.2833222e+00  -3.0800184e+00  -1.9071399e+00  -6.9069087e+00  -4.9140712e+00   2.7627204e+00   3.1699203e+00  -2.7374666e-02   2.3141554e+00  -2.6278595e+00  -2.8768462e+00  -4.6010124e+00  -2.1085347e+00  -4.1372840e+00  -4.4281351e+00  -4.6101743e+00  -4.5665657e+00   3.0342816e+00   3.2682930e+00  -8.5969667e-01  -1.7506401e+00  -3.0462715e+00
   5.0982626e+00   4.2625087e+00   4.3279231e+00   4.7338260e+00   1.0393809e+00   8.2346976e-01  -1.9697595e+00  -1.9636332e+00  -4.5566646e+00  -4.7904998e+00   2.8701514e+00   3.7327858e+00  -2.8278391e+00   6.2161005e-01  -4.9065515e+00  -3.8146612e+00   4.6971939e+00   1.4603240e+00  -1.4104945e+00   5.0616978e+00  -4.1367752e+00   4.5034045e+00   5.8980521e+00   3.3770302e+00   3.8626436e+00   1.2323039e+00   8.6112100e-01  -3.1468632e-01  -1.0352711e+00  -1.3922657e+00  -2.0698842e+00   3.5689407e+00   4.4326619e+00   3.0483926e+00   3.6748720e+00  -9.0319490e-01  -1.2570113e+00  -2.8764347e+00  -2.7194842e+00   4.0326785e+00   4.3029674e+00   2.1273840e+00   2.7275577e+00   7.3320452e-02   1.9379443e-01  -2.2147299e+00  -2.4614746e+00  -3.5255915e+00  -3.7761332e+00   4.3930848e+00   4.0473121e+00   6.1877466e-01   2.5252159e+00  -3.2879869e+00  -2.0204362e+00  -7.4138209e+00  -5.6813747e+00   2.7657927e+00   3.4149269e+00  -1.1550068e-01   2.4097641e+00  -3.0308901e+00  -3.2006063e+00  -5.1667587e+00  -2.7266430e+00  -4.8159711e+00  -5.1069581e+00  -5.1221115e+00  -5.1341335e+00   3.3842018e+00   3.6807705e+00  -7.0195925e-01  -2.0121287e+00  -3.4257850e+00
   5.2947940e+00   4.5910215e+00   4.6824660e+00   5.0924973e+00   1.2678494e+00   1.0195401e+00  -2.0309353e+00  -2.0912178e+00  -5.0617157e+00  -5.4486123e+00   3.0030274e+00   4.0343656e+00  -2.8779226e+00   6.3887613e-01  -5.2892552e+00  -4.3425313e+00   5.0803375e+00   1.8052324e+00  -1.4560844e+00   5.3133468e+00  -4.5944100e+00   4.8630080e+00   6.2530412e+00   3.7785725e+00   4.2211999e+00   1.5510449e+00   1.1461546e+00  -1.5828194e-01  -9.1916980e-01  -1.4342096e+00  -2.1963888e+00   3.8899791e+00   4.7738571e+00   3.3961281e+00   4.0367431e+00  -8.2491787e-01  -1.2172270e+00  -3.1309519e+00  -3.1391092e+00   4.3359589e+00   4.6225666e+00   2.3330068e+00   3.0341272e+00   1.6927235e-01   3.5291843e-01  -2.2460952e+00  -2.4673563e+00  -3.7171264e+00  -4.1058565e+00   4.5781483e+00   4.4075808e+00   7.1650080e-01   2.7546372e+00  -3.4779153e+00  -2.1345234e+00  -7.8873077e+00  -6.4140544e+00   2.7616085e+00   3.6580572e+00  -2.0484002e-01   2.5013952e+00  -3.4003368e+00  -3.5138343e+00  -5.6741849e+00  -3.3207610e+00  -5.4219733e+00  -5.7367492e+00  -5.5566903e+00  -5.6535359e+00   3.7217535e+00   4.0844879e+00  -5.5685885e-01  -2.3012763e+00  -3.7608841e+00
   5.4751920e+00   4.8926119e+00   5.0145115e+00   5.4284338e+00   1.4809396e+00   1.2006077e+00  -2.0998574e+00  -2.2234188e+00  -5.5296660e+00  -6.0566154e+00   3.1245241e+00   4.3113880e+00  -2.9311567e+00   6.5081466e-01  -5.6321803e+00  -4.8466592e+00   5.4449596e+00   2.1367015e+00  -1.5182144e+00   5.5428628e+00  -5.0325165e+00   5.2047972e+00   6.5903463e+00   4.1634869e+00   4.5637321e+00   1.8572056e+00   1.4166905e+00  -1.6979931e-02  -8.1704258e-01  -1.4930574e+00  -2.3342248e+00   4.1928415e+00   5.0934843e+00   3.7262587e+00   4.3793420e+00  -7.5866830e-01  -1.1877323e+00  -3.3888922e+00  -3.5545674e+00   4.6146278e+00   4.9057674e+00   2.5222735e+00   3.3195433e+00   2.5468386e-01   4.9427480e-01  -2.2781597e+00  -2.4812847e+00  -3.8994046e+00  -4.4276839e+00   4.7426967e+00   4.7388501e+00   8.0573017e-01   2.9655525e+00  -3.6457606e+00  -2.2478326e+00  -8.3162184e+00  -7.0929676e+00   2.7490544e+00   3.8921575e+00  -2.9451900e-01   2.5843100e+00  -3.7302278e+00  -3.8124259e+00  -6.1153794e+00  -3.8787828e+00  -5.9445124e+00  -6.3027416e+00  -5.9075013e+00  -6.1141501e+00   4.0406684e+00   4.4719676e+00  -4.2722791e-01  -2.6096252e+00  -4.0460349e+00
   5.6354666e+00   5.1593333e+00   5.3166271e+00   5.7341180e+00   1.6746750e+00   1.3642430e+00  -2.1739316e+00  -2.3558967e+00  -5.9508304e+00  -6.5989131e+00   3.2302537e+00   4.5563622e+00  -2.9859490e+00   6.5561879e-01  -5.9282565e+00  -5.3140106e+00   5.7842465e+00   2.4489747e+00  -1.5938823e+00   5.7450696e+00  -5.4404010e+00   5.5221587e+00   6.9026871e+00   4.5246926e+00   4.8841701e+00   2.1449879e+00   1.6684371e+00   1.0707368e-01  -7.2943764e-01  -1.5658360e+00  -2.4784433e+00   4.4718953e+00   5.3848615e+00   4.0321236e+00   4.6960021e+00  -7.0549321e-01  -1.1675334e+00  -3.6432943e+00  -3.9537253e+00   4.8616434e+00   5.1459527e+00   2.6897583e+00   3.5767951e+00   3.2748498e-01   6.1529721e-01  -2.3100962e+00  -2.5019006e+00  -4.0675935e+00  -4.7326855e+00   4.8819414e+00   5.0323649e+00   8.8408782e-01   3.1523691e+00  -3.7879457e+00  -2.3587901e+00  -8.6907205e+00  -7.7005782e+00   2.7269748e+00   4.1100235e+00  -3.8397550e-01   2.6536990e+00  -4.0163154e+00  -4.0931720e+00  -6.4850931e+00  -4.3902640e+00  -6.3761343e+00  -6.7928605e+00  -6.1714992e+00  -6.5078630e+00   4.3349200e+00   4.8361989e+00  -3.1493865e-01  -2.9273784e+00  -4.2779483e+00
   5.7716361e+00   5.3841038e+00   5.5820590e+00   6.0028697e+00   1.8460119e+00   1.5087799e+00  -2.2497234e+00  -2.4838292e+00  -6.3168044e+00  -7.0621442e+00   3.3160425e+00   4.7626372e+00  -3.0404267e+00   6.5146758e-01  -6.1716508e+00  -5.7326350e+00   6.0919028e+00   2.7371026e+00  -1.6790187e+00   5.9151478e+00  -5.8082141e+00   5.8090234e+00   7.1833659e+00   4.8558150e+00   5.1770645e+00   2.4093993e+00   1.8979242e+00   2.1271636e-01  -6.5601395e-01  -1.6484867e+00  -2.6232593e+00   4.7218590e+00   5.6419926e+00   4.3078037e+00   4.9808627e+00  -6.6546653e-01  -1.1549267e+00  -3.8866825e+00  -4.3246126e+00   5.0704613e+00   5.3376246e+00   2.8308580e+00   3.7997661e+00   3.8629313e-01   7.1420141e-01  -2.3405742e+00  -2.5274071e+00  -4.2167243e+00  -5.0120635e+00   4.9915028e+00   5.2803288e+00   9.4947668e-01   3.3100989e+00  -3.9014768e+00  -2.4658210e+00  -9.0025644e+00  -8.2215395e+00   2.6942561e+00   4.3046489e+00  -4.7294442e-01   2.7048607e+00  -4.2561349e+00  -4.3536987e+00  -6.7807569e+00  -4.8466396e+00  -6.7128219e+00  -7.1980605e+00  -6.3489494e+00  -6.8292570e+00   4.5988718e+00   5.1708289e+00  -2.2088928e-01  -3.2438235e+00  -4.4556260e+00
   5.8798151e+00   5.5609217e+00   5.8049379e+00   6.2290421e+00   1.9928961e+00   1.6333095e+00  -2.3231143e+00  -2.6021282e+00  -6.6206965e+00  -7.4356451e+00   3.3780699e+00   4.9245882e+00  -3.0925011e+00   6.3665875e-01  -6.3578887e+00  -6.0920243e+00   6.3622914e+00   2.9970174e+00  -1.7687047e+00   6.0487843e+00  -6.1273088e+00   6.0600019e+00   7.4264336e+00   5.1513296e+00   5.4377094e+00   2.6463538e+00   2.1025470e+00   2.9973688e-01  -5.9563980e-01  -1.7360835e+00  -2.7623143e+00   4.9379158e+00   5.8597079e+00   4.5482903e+00   5.2290345e+00  -6.3771621e-01  -1.1476182e+00  -4.1113519e+00  -4.6558814e+00   5.2352729e+00   5.4765339e+00   2.9419947e+00   3.9834834e+00   4.3048197e-01   7.9003712e-01  -2.3677959e+00  -2.5556573e+00  -4.3418598e+00  -5.2574620e+00   5.0675216e+00   5.4761496e+00   1.0001475e+00   3.4345084e+00  -3.9840331e+00  -2.5673308e+00  -9.2452802e+00  -8.6431589e+00   2.6499143e+00   4.4694739e+00  -5.6141129e-01   2.7333956e+00  -4.4489550e+00  -4.5923595e+00  -7.0023555e+00  -5.2413311e+00  -6.9539279e+00  -7.5124983e+00  -6.4432067e+00  -7.0756568e+00   4.8274065e+00   5.4703103e+00  -1.4504862e-01  -3.5478091e+00  -4.5802726e+00
   5.9563133e+00   5.6850335e+00   5.9804408e+00   6.4081594e+00   2.1142606e+00   1.7376220e+00  -2.3895033e+00  -2.7056790e+00  -6.8572839e+00  -7.7117775e+00   3.4130084e+00   5.0377628e+00  -3.1399549e+00   6.0976063e-01  -6.4839118e+00  -6.3833912e+00   6.5905429e+00   3.2255556e+00  -1.8574415e+00   6.1422960e+00  -6.3905352e+00   6.2704798e+00   7.6268178e+00   5.4066569e+00   5.6622182e+00   2.8527161e+00   2.2805509e+00   3.6878829e-01  -5.4654069e-01  -1.8231050e+00  -2.8889843e+00   5.1158134e+00   6.0337593e+00   4.7495986e+00   5.4367038e+00  -6.2051202e-01  -1.1428870e+00  -4.3096736e+00  -4.9372352e+00   5.3512227e+00   5.5597712e+00   3.0207550e+00   4.1243040e+00   4.6019887e-01   8.4269761e-01  -2.3895725e+00  -2.5842637e+00  -4.4382709e+00  -5.4612587e+00   5.1067568e+00   5.6146294e+00   1.0347505e+00   3.5222453e+00  -4.0340265e+00  -2.6616770e+00  -9.4142731e+00  -8.9557465e+00   2.5931741e+00   4.5986287e+00  -6.4953996e-01   2.7354118e+00  -4.5956257e+00  -4.8081044e+00  -7.1521805e+00  -5.5697411e+00  -7.1019386e+00  -7.7335399e+00  -6.4603413e+00  -7.2470244e+00   5.0160266e+00   5.7299997e+00  -8.6554093e-02  -3.8282469e+00  -4.6550868e+00
   5.9977542e+00   5.7530514e+00   6.1049019e+00   6.5369898e+00   2.2099639e+00   1.8221050e+00  -2.4440435e+00  -2.7895909e+00  -7.0230936e+00  -7.8861083e+00   3.4181410e+00   5.0990020e+00  -3.1805442e+00   5.6976685e-01  -6.5480727e+00  -6.5998634e+00   6.7726280e+00   3.4204337e+00  -1.9394539e+00   6.1927377e+00  -6.5924509e+00   6.4366786e+00   7.7804014e+00   5.6182081e+00   5.8475515e+00   3.0262972e+00   2.4309687e+00   4.2125484e-01  -5.0648394e-01  -1.9037423e+00  -2.9967109e+00   5.2519399e+00   6.1608736e+00   4.9088241e+00   5.6011783e+00  -6.1140731e-01  -1.1377793e+00  -4.4744018e+00  -5.1598090e+00   5.4145924e+00   5.5858132e+00   3.0659567e+00   4.2200228e+00   4.7632929e-01   8.7288502e-01  -2.4034337e+00  -2.6107257e+00  -4.5016101e+00  -5.6168283e+00   5.1066696e+00   5.6920978e+00   1.0523674e+00   3.5709437e+00  -4.0506252e+00  -2.7471350e+00  -9.5068425e+00  -9.1528023e+00   2.5235371e+00   4.6871597e+00  -7.3758289e-01   2.7077261e+00  -4.6983384e+00  -5.0003270e+00  -7.2344779e+00  -5.8291563e+00  -7.1620820e+00  -7.8616069e+00  -6.4086388e+00  -7.3457182e+00   5.1609284e+00   5.9462158e+00  -4.3853312e-02  -4.0746139e+00  -4.6849426e+00
   6.0012066e+00   5.7630231e+00   6.1758735e+00   6.6135552e+00   2.2806807e+00   1.8876058e+00  -2.4818957e+00  -2.8494410e+00  -7.1163971e+00  -7.9574306e+00   3.3914716e+00   5.1065180e+00  -3.2121036e+00   5.1623496e-01  -6.5500667e+00  -6.7365878e+00   6.9053967e+00   3.5801866e+00  -2.0090089e+00   6.1979754e+00  -6.7294471e+00   6.5556810e+00   7.8840649e+00   5.7833884e+00   5.9914987e+00   3.1658042e+00   2.5535154e+00   4.5908478e-01  -4.7298679e-01  -1.9722217e+00  -3.0793378e+00   5.3433888e+00   6.2387612e+00   5.0241439e+00   5.7208588e+00  -6.0742423e-01  -1.1293216e+00  -4.5989673e+00  -5.3164833e+00   5.4229429e+00   5.5545304e+00   3.0776410e+00   4.2698963e+00   4.8041162e-01   8.8203272e-01  -2.4067600e+00  -2.6325629e+00  -4.5280750e+00  -5.7187655e+00   5.0654914e+00   5.7064893e+00   1.0525278e+00   3.5793016e+00  -4.0337403e+00  -2.8218667e+00  -9.5221012e+00  -9.2310932e+00   2.4408336e+00   4.7312315e+00  -8.2578102e-01   2.6480582e+00  -4.7603223e+00  -5.1686952e+00  -7.2550142e+00  -6.0185716e+00  -7.1418145e+00  -7.8998835e+00  -6.2979953e+00  -7.3761442e+00   5.2590506e+00   6.1162388e+00  -1.4876874e-02  -4.2774250e+00  -4.6759837e+00
   5.9643052e+00   5.7144468e+00   6.1921313e+00   6.6370766e+00   2.3277493e+00   1.9352685e+00  -2.4984844e+00  -2.8815007e+00  -7.1371434e+00  -7.9276445e+00   3.3318098e+00   5.0599377e+00  -3.2326434e+00   4.4939062e-01  -6.4908173e+00  -6.7907569e+00   6.9865878e+00   3.7040742e+00  -2.0607314e+00   6.1567414e+00  -6.7997816e+00   6.6254280e+00   7.9356806e+00   5.9005587e+00   6.0926197e+00   3.2707512e+00   2.6484525e+00   4.8460218e-01  -4.4353095e-01  -2.0231261e+00  -3.1314347e+00   5.3879960e+00   6.2660935e+00   5.0947630e+00   5.7951596e+00  -6.0526934e-01  -1.1147387e+00  -4.6777456e+00  -5.4021227e+00   5.3752005e+00   5.4671519e+00   3.0569885e+00   4.2745798e+00   4.7451010e-01   8.7218967e-01  -2.3969290e+00  -2.6474531e+00  -4.5145538e+00  -5.7630632e+00   4.9822700e+00   5.6573694e+00   1.0352094e+00   3.5471268e+00  -3.9839756e+00  -2.8839061e+00  -9.4608505e+00  -9.1905715e+00   2.3452573e+00   4.7282946e+00  -9.1426215e-01   2.5551984e+00  -4.7855012e+00  -5.3129985e+00  -7.2206018e+00  -6.1384609e+00  -7.0502150e+00  -7.8539078e+00  -6.1392686e+00  -7.3443162e+00   5.3080986e+00   6.2382805e+00   2.7709262e-03  -4.4286549e+00  -4.6351602e+00
   5.8853657e+00   5.6082423e+00   6.1536334e+00   6.6078694e+00   2.3529954e+00   1.9663616e+00  -2.4897478e+00  -2.8829291e+00  -7.0868237e+00  -7.8014991e+00   3.2388332e+00   4.9603102e+00  -3.2404292e+00   3.7018351e-01  -6.3723195e+00  -6.7615607e+00   7.0148118e+00   3.7919710e+00  -2.0898969e+00   6.0686514e+00  -6.8035343e+00   6.6446941e+00   7.9340756e+00   5.9689696e+00   6.1501567e+00   3.3413465e+00   2.7164362e+00   5.0031088e-01  -4.1576984e-01  -2.0516918e+00  -3.1485870e+00   5.3843682e+00   6.2424491e+00   5.1208208e+00   5.8243849e+00  -6.0156437e-01  -1.0916588e+00  -4.7062828e+00  -5.4137304e+00   5.2716901e+00   5.3261907e+00   3.0061755e+00   4.2359893e+00   4.6105597e-01   8.4587423e-01  -2.3714712e+00  -2.6533606e+00  -4.4587452e+00  -5.7472370e+00   4.8568947e+00   5.5459125e+00   1.0008280e+00   3.4753482e+00  -3.9025447e+00  -2.9311640e+00  -9.3253734e+00  -9.0342052e+00   2.2373843e+00   4.6772111e+00  -1.0029458e+00   2.4291418e+00  -4.7781379e+00  -5.4329955e+00  -7.1385934e+00  -6.1905172e+00  -6.8973305e+00  -7.7310812e+00  -5.9436004e+00  -7.2573745e+00   5.3065503e+00   6.3114169e+00   1.1616867e-02  -4.5220854e+00  -4.5697358e+00
   5.7634796e+00   5.4466795e+00   6.0614365e+00   6.5272006e+00   2.3585428e+00   1.9821091e+00  -2.4523579e+00  -2.8519257e+00  -6.9682943e+00  -7.5862309e+00   3.1131295e+00   4.8100666e+00  -3.2340347e+00   2.8028500e-01  -6.1974570e+00  -6.6500799e+00   6.9895166e+00   3.8442486e+00  -2.0926877e+00   5.9342035e+00  -6.7424876e+00   6.6130456e+00   7.8789705e+00   5.9886736e+00   6.1639298e+00   3.3783592e+00   2.7583634e+00   5.0870418e-01  -3.8771343e-01  -2.0540677e+00  -3.1276378e+00   5.3318990e+00   6.1682438e+00   5.1032647e+00   5.8095630e+00  -5.9307647e-01  -1.0582963e+00  -4.6814748e+00  -5.3505184e+00   5.1141094e+00   5.1353263e+00   2.9281787e+00   4.1571015e+00   4.4267079e-01   8.0590832e-01  -2.3282162e+00  -2.6486522e+00  -4.3592473e+00  -5.6703946e+00   4.6900986e+00   5.3748382e+00   9.5021730e-01   3.3659898e+00  -3.7911612e+00  -2.9614622e+00  -9.1192080e+00  -8.7676989e+00   2.1181792e+00   4.5783280e+00  -1.0914595e+00   2.2711671e+00  -4.7424933e+00  -5.5282990e+00  -7.0163981e+00  -6.1773883e+00  -6.6935169e+00  -7.5401355e+00  -5.7217757e+00  -7.1230875e+00   5.2536462e+00   6.3355001e+00   1.4132621e-02  -4.5535656e+00  -4.4868032e+00
   5.5985777e+00   5.2332685e+00   5.9175804e+00   6.3971217e+00   2.3466251e+00   1.9835390e+00  -2.3839061e+00  -2.7878332e+00  -6.7855675e+00  -7.2911193e+00   2.9562032e+00   4.6129410e+00  -3.2123682e+00   1.8202615e-01  -5.9698045e+00  -6.4591339e+00   6.9109385e+00   3.8616583e+00  -2.0663955e+00   5.7547572e+00  -6.6199481e+00   6.5307911e+00   7.7709019e+00   5.9604209e+00   6.1342237e+00   3.3829825e+00   2.7752287e+00   5.1209122e-01  -3.5787946e-01  -2.0275221e+00  -3.0668671e+00   5.2307656e+00   6.0446513e+00   5.0437028e+00   5.7522795e+00  -5.7693327e-01  -1.0135960e+00  -4.6016877e+00  -5.2138898e+00   4.9054477e+00   4.8992479e+00   2.8265476e+00   4.0417106e+00   4.2198494e-01   7.5524342e-01  -2.2654264e+00  -2.6321876e+00  -4.2156150e+00  -5.5332501e+00   4.4834373e+00   5.1483004e+00   8.8460219e-01   3.2221057e+00  -3.6519105e+00  -2.9725952e+00  -8.8468921e+00  -8.3991535e+00   1.9889890e+00   4.4334977e+00  -1.1790742e+00   2.0838649e+00  -4.6825254e+00  -5.5982892e+00  -6.8610303e+00  -6.1024272e+00  -6.4488165e+00  -7.2905857e+00  -5.4836414e+00  -6.9493701e+00   5.1493714e+00   6.3110564e+00   1.2567876e-02  -4.5211704e+00  -4.3928378e+00
   5.3914712e+00   4.9726155e+00   5.7249496e+00   6.2202971e+00   2.3194170e+00   1.9713656e+00  -2.2830412e+00  -2.6911821e+00  -6.5435889e+00  -6.9269893e+00   2.7704589e+00   4.3738406e+00  -3.1746719e+00   7.8282074e-02  -5.6934273e+00  -6.1930926e+00   6.7800477e+00   3.8452256e+00  -2.0095622e+00   5.5324853e+00  -6.4405172e+00   6.3989275e+00   7.6111348e+00   5.8855555e+00   6.0616844e+00   3.3567031e+00   2.7680035e+00   5.1245025e-01  -3.2540140e-01  -1.9705828e+00  -2.9660973e+00   5.0819199e+00   5.8735235e+00   4.9442532e+00   5.6544974e+00  -5.5080763e-01  -9.5732925e-01  -4.4668176e+00  -5.0073388e+00   4.6498568e+00   4.6234677e+00   2.7051671e+00   3.8941701e+00   4.0146574e-01   6.9679174e-01  -2.1819045e+00  -2.6033814e+00  -4.0283787e+00  -5.3380802e+00   4.2392523e+00   4.8717387e+00   8.0556664e-01   3.0476792e+00  -3.4871128e+00  -2.9624178e+00  -8.5137184e+00  -7.9386666e+00   1.8515312e+00   4.2460425e+00  -1.2646593e+00   1.8710940e+00  -4.6016405e+00  -5.6420772e+00  -6.6787250e+00  -5.9694755e+00  -6.1724126e+00  -6.9922116e+00  -5.2376258e+00  -6.7438514e+00   4.9944294e+00   6.2391818e+00   8.8128158e-03  -4.4252517e+00  -4.2933161e+00
   5.1438506e+00   4.6702468e+00   5.4871237e+00   5.9998381e+00   2.2788899e+00   1.9459080e+00  -2.1495526e+00  -2.5636814e+00  -6.2480090e+00  -6.5056913e+00   2.5591490e+00   4.0986779e+00  -3.1205013e+00  -2.7687593e-02  -5.3726966e+00  -5.8576691e+00   6.5984871e+00   3.7961624e+00  -1.9220543e+00   5.2703078e+00  -6.2098386e+00   6.2190826e+00   7.4015772e+00   5.7659113e+00   5.9472296e+00   3.3011825e+00   2.7375431e+00   5.1131543e-01  -2.9008946e-01  -1.8831129e+00  -2.8267236e+00   4.8870661e+00   5.6573150e+00   4.8073948e+00   5.5184043e+00  -5.1306269e-01  -8.9013842e-01  -4.2782891e+00  -4.7362764e+00   4.3524745e+00   4.3141048e+00   2.5680220e+00   3.7191341e+00   3.8326645e-01   6.3327446e-01  -2.0770714e+00  -2.5622327e+00  -3.7990296e+00  -5.0886309e+00   3.9606135e+00   4.5516899e+00   7.1501437e-01   2.8474839e+00  -3.2991893e+00  -2.9289532e+00  -8.1254852e+00  -7.3979151e+00   1.7078687e+00   4.0206587e+00  -1.3466669e+00   1.6378787e+00  -4.5025165e+00  -5.6585100e+00  -6.4746377e+00  -5.7826884e+00  -5.8721979e+00  -6.6545913e+00  -4.9903839e+00  -6.5135152e+00   4.7902134e+00   6.1214421e+00   4.2949625e-03  -4.2683842e+00  -4.1924255e+00
   4.8582690e+00   4.3324082e+00   5.2082255e+00   5.7391584e+00   2.2267056e+00   1.9070577e+00  -1.9843959e+00  -2.4081509e+00  -5.9049680e+00  -6.0395873e+00   2.3262913e+00   3.7941656e+00  -3.0496910e+00  -1.3242625e-01  -5.0121243e+00  -5.4597013e+00   6.3685162e+00   3.7157991e+00  -1.8050668e+00   4.9718134e+00  -5.9343240e+00   5.9934623e+00   7.1447013e+00   5.6037200e+00   5.7919839e+00   3.2181594e+00   2.6845322e+00   5.0970117e-01  -2.5244256e-01  -1.7663124e+00  -2.6516640e+00   4.6486266e+00   5.3990133e+00   4.6358378e+00   5.3462794e+00  -4.6284875e-01  -8.1352600e-01  -4.0389922e+00  -4.4077895e+00   4.0192168e+00   3.9776604e+00   2.4189875e+00   3.5213249e+00   3.6910609e-01   5.6709639e-01  -1.9510115e+00  -2.5093162e+00  -3.5299728e+00  -4.7899744e+00   3.6512506e+00   4.1955659e+00   6.1512253e-01   2.6269176e+00  -3.0905418e+00  -2.8705089e+00  -7.6882832e+00  -6.7897284e+00   1.5603794e+00   3.7632721e+00  -1.4231421e+00   1.3902397e+00  -4.3870037e+00  -5.6462238e+00  -6.2526433e+00  -5.5464075e+00  -5.5544760e+00  -6.2867153e+00  -4.7465770e+00  -6.2644241e+00   4.5387752e+00   5.9597876e+00  -8.5909111e-05  -4.0552065e+00  -4.0928748e+00
   4.5380852e+00   3.9658444e+00   4.8927734e+00   5.4418519e+00   2.1641488e+00   1.8542932e+00  -1.7896632e+00  -2.2284052e+00  -5.5209000e+00  -5.5410640e+00   2.0765536e+00   3.4675775e+00  -2.9623153e+00  -2.3247815e-01  -4.6162298e+00  -5.0069277e+00   6.0929501e+00   3.6055405e+00  -1.6610610e+00   4.6411564e+00  -5.6208818e+00   5.7248004e+00   6.8434708e+00   5.4015305e+00   5.5972416e+00   3.1093767e+00   2.6094661e+00   5.0806596e-01  -2.1361236e-01  -1.6226543e+00  -2.4452379e+00   4.3696921e+00   5.1020753e+00   4.4324157e+00   5.1403964e+00  -4.0014772e-01  -7.2978793e-01  -3.7531650e+00  -4.0303471e+00   3.6565487e+00   3.6207879e+00   2.2616518e+00   3.3053353e+00   3.6018731e-01   5.0025656e-01  -1.8044821e+00  -2.4457414e+00  -3.2244513e+00  -4.4483259e+00   3.3154743e+00   3.8114059e+00   5.0828918e-01   2.3918111e+00  -2.8634570e+00  -2.7857966e+00  -7.2083228e+00  -6.1276638e+00   1.4117111e+00   3.4808447e+00  -1.4917639e+00   1.1349735e+00  -4.2560956e+00  -5.6037385e+00  -6.0152376e+00  -5.2650793e+00  -5.2238114e+00  -5.8966854e+00  -4.5088069e+00  -6.0015390e+00   4.2427938e+00   5.7564766e+00  -3.9837142e-03  -3.7921750e+00  -3.9958157e+00
   4.1873943e+00   3.5775682e+00   4.5455476e+00   5.1116039e+00   2.0921029e+00   1.7867406e+00  -1.5684981e+00  -2.0290938e+00  -5.1023549e+00  -5.0220979e+00   1.8151098e+00   3.1264974e+00  -2.8586544e+00  -3.2458182e-01  -4.1894444e+00  -4.5077709e+00   5.7751066e+00   3.4668438e+00  -1.4936431e+00   4.2829448e+00  -5.2766541e+00   5.4163066e+00   6.5012809e+00   5.1621453e+00   5.3644563e+00   2.9765336e+00   2.5126676e+00   5.0631342e-01  -1.7532750e-01  -1.4557615e+00  -2.2129789e+00   4.0539695e+00   4.7703744e+00   4.2000052e+00   4.9029695e+00  -3.2576760e-01  -6.4190044e-01  -3.4262298e+00  -3.6134675e+00   3.2712456e+00   3.2500793e+00   2.0991859e+00   3.0754780e+00   3.5715327e-01   4.3429536e-01  -1.6388898e+00  -2.3730801e+00  -2.8864473e+00  -4.0708264e+00   2.9580881e+00   3.4076120e+00   3.9707104e-01   2.1482214e+00  -2.6200412e+00  -2.6740397e+00  -6.6917871e+00  -5.4256061e+00   1.2647257e+00   3.1811420e+00  -1.5499162e+00   8.7938616e-01  -4.1099738e+00  -5.5295800e+00  -5.7635506e+00  -4.9432090e+00  -4.8830236e+00  -5.4915098e+00  -4.2776774e+00  -5.7286356e+00   3.9055416e+00   5.5140258e+00  -7.5974738e-03  -3.4872402e+00  -3.9008757e+00
   3.8109297e+00   3.1746289e+00   4.1714736e+00   4.7521326e+00   2.0110625e+00   1.7032740e+00  -1.3249670e+00  -1.8155101e+00  -4.6558522e+00  -4.4938839e+00   1.5474761e+00   2.7785620e+00  -2.7391709e+00  -4.0584226e-01  -3.7360548e+00  -3.9711235e+00   5.4187519e+00   3.3012172e+00  -1.3073935e+00   3.9021191e+00  -4.9087704e+00   5.0716235e+00   6.1219093e+00   4.8885705e+00   5.0952574e+00   2.8212649e+00   2.3943359e+00   5.0382714e-01  -1.3978393e-01  -1.2702328e+00  -1.9613965e+00   3.7057060e+00   4.4081465e+00   3.9414736e+00   4.6361276e+00  -2.4128872e-01  -5.5336614e-01  -3.0645894e+00  -3.1673630e+00   2.8701622e+00   2.8718750e+00   1.9342622e+00   2.8356847e+00   3.6008479e-01   3.7027978e-01  -1.4562387e+00  -2.2932728e+00  -2.5205677e+00  -3.6653040e+00   2.5842926e+00   2.9926819e+00   2.8411494e-01   1.9022194e+00  -2.3621920e+00  -2.5350641e+00  -6.1447338e+00  -4.6973937e+00   1.1224298e+00   2.8724686e+00  -1.5947835e+00   6.3099818e-01  -3.9481045e+00  -5.4224204e+00  -5.4974564e+00  -4.5853451e+00  -4.5333122e+00  -5.0769905e+00  -4.0519827e+00  -5.4483059e+00   3.5308501e+00   5.2351696e+00  -1.1630669e-02  -3.1494697e+00  -3.8062836e+00
   3.4139421e+00   2.7638946e+00   3.7755213e+00   4.3671561e+00   1.9211796e+00   1.6026463e+00  -1.0638947e+00  -1.5933809e+00  -4.1877560e+00  -3.9665360e+00   1.2793245e+00   2.4312087e+00  -2.6045045e+00  -4.7387129e-01  -3.2601814e+00  -3.4061503e+00   5.0280505e+00   3.1102319e+00  -1.1076592e+00   3.5038257e+00  -4.5241317e+00   4.6947771e+00   5.7094689e+00   4.5839811e+00   4.7914858e+00   2.6451393e+00   2.2546180e+00   4.9953413e-01  -1.0951239e-01  -1.0714331e+00  -1.6977021e+00   3.3296135e+00   4.0199399e+00   3.6596547e+00   4.3419352e+00  -1.4896974e-01  -4.6803207e-01  -2.6753976e+00  -2.7025780e+00   2.4600163e+00   2.4921031e+00   1.7690206e+00   2.5894506e+00   3.6853301e-01   3.0882316e-01  -1.2590569e+00  -2.2085185e+00  -2.1319184e+00  -3.2400198e+00   2.1995812e+00   2.5749486e+00   1.7208320e-01   1.6596798e+00  -2.0916042e+00  -2.3693664e+00  -5.5730309e+00  -3.9564814e+00   9.8789173e-01   2.5633789e+00  -1.6234699e+00   3.9723432e-01  -3.7693867e+00  -5.2812242e+00  -5.2157630e+00  -4.1960763e+00  -4.1744895e+00  -4.6576967e+00  -3.8289997e+00  -5.1620445e+00   3.1230703e+00   4.9228430e+00  -1.7226639e-02  -2.7886376e+00  -3.7090852e+00
   3.0020682e+00   2.3518581e+00   3.3626241e+00   3.9603867e+00   1.8223342e+00   1.4836387e+00  -7.9067434e-01  -1.3686462e+00  -3.7041727e+00  -3.4488664e+00   1.0162930e+00   2.0914485e+00  -2.4554802e+00  -5.2688779e-01  -2.7657891e+00  -2.8220964e+00   4.6075105e+00   2.8955469e+00  -9.0032031e-01   3.0932965e+00  -4.1292229e+00   4.2901282e+00   5.2683725e+00   4.2516956e+00   4.4552440e+00   2.4496772e+00   2.0936973e+00   4.9198906e-01  -8.7233322e-02  -8.6525859e-01  -1.4295128e+00   2.9307773e+00   3.6105608e+00   3.3573427e+00   4.0224313e+00  -5.1622519e-02  -3.8989170e-01  -2.2663136e+00  -2.2296346e+00   2.0471994e+00   2.1161575e+00   1.6050791e+00   2.3398234e+00   3.8158183e-01   2.5013252e-01  -1.0503036e+00  -2.1211591e+00  -1.7259728e+00  -2.8034111e+00   1.8096301e+00   2.1623420e+00   6.3576443e-02   1.4260858e+00  -1.8098057e+00  -2.1781507e+00  -4.9823251e+00  -3.2156420e+00   8.6415039e-01   2.2623827e+00  -1.6331324e+00   1.8511658e-01  -3.5723234e+00  -5.1053896e+00  -4.9164763e+00  -3.7800377e+00  -3.8052879e+00  -4.2370096e+00  -3.6048391e+00  -4.8703871e+00   2.6870269e+00   4.5801734e+00  -2.5886254e-02  -2.4148026e+00  -3.6054161e+00
   2.5811787e+00   1.9444799e+00   2.9376095e+00   3.5355400e+00   1.7142206e+00   1.3452165e+00  -5.1106410e-01  -1.1472429e+00  -3.2108637e+00  -2.9482414e+00   7.6379348e-01   1.7656661e+00  -2.2931286e+00  -5.6377332e-01  -2.2567202e+00  -2.2281126e+00   4.1619261e+00   2.6589344e+00  -6.9154678e-01   2.6757325e+00  -3.7299527e+00   3.8623193e+00   4.8032921e+00   3.8951577e+00   4.0889495e+00   2.2363759e+00   1.9118863e+00   4.7947367e-01  -7.5708315e-02  -6.5789096e-01  -1.1645507e+00   2.5145567e+00   3.1850165e+00   3.0373009e+00   3.6796943e+00   4.7535177e-02  -3.2288371e-01  -1.8452472e+00  -1.7587008e+00   1.6376189e+00   1.7488117e+00   1.4435790e+00   2.0894228e+00   3.9793272e-01   1.9407673e-01  -8.3326696e-01  -2.0335695e+00  -1.3084422e+00  -2.3638434e+00   1.4201771e+00   1.7621785e+00  -3.8941488e-02   1.2063552e+00  -1.5182170e+00  -1.9633369e+00  -4.3780324e+00  -2.4867121e+00   7.5411440e-01   1.9776486e+00  -1.6211224e+00   9.7617236e-04  -3.3552131e+00  -4.8948642e+00  -4.5971042e+00  -3.3419096e+00  -3.4237143e+00  -3.8172289e+00  -3.3748459e+00  -4.5731098e+00   2.2279671e+00   4.2104739e+00  -3.9375112e-02  -2.0378961e+00  -3.4908179e+00
   2.1572197e+00   1.5470714e+00   2.5051440e+00   3.0963534e+00   1.5964404e+00   1.1866786e+00  -2.3098001e-01  -9.3490085e-01  -2.7131755e+00  -2.4705116e+00   5.2683028e-01   1.4594594e+00  -2.1187145e+00  -5.8408371e-01  -1.7367425e+00  -1.6330897e+00   3.6963206e+00   2.4023064e+00  -4.8755306e-01   2.2562025e+00  -3.3315348e+00   3.4162129e+00   4.3191203e+00   3.5179203e+00   3.6953853e+00   2.0067426e+00   1.7097174e+00   4.6010401e-01  -7.7597002e-02  -4.5555184e-01  -9.1035155e-01   2.0864817e+00   2.7484530e+00   2.7022770e+00   3.3159147e+00   1.4503873e-01  -2.7069894e-01  -1.4201097e+00  -1.2992922e+00   1.2365759e+00   1.3941672e+00   1.2852550e+00   1.8404857e+00   4.1600385e-01   1.4026707e-01  -6.1145512e-01  -1.9480522e+00  -8.8514475e-01  -1.9293760e+00   1.0368939e+00   1.3809858e+00  -1.3321415e-01   1.0046973e+00  -1.2182242e+00  -1.7275373e+00  -3.7653433e+00  -1.7803780e+00   6.6046091e-01   1.7167220e+00  -1.5851257e+00  -1.4979992e-01  -3.1163463e+00  -4.6502401e+00  -4.2549812e+00  -2.8864109e+00  -3.0274173e+00  -3.3997256e+00  -3.1340076e+00  -4.2694427e+00   1.7514908e+00   3.8172451e+00  -5.9626917e-02  -1.6673392e+00  -3.3605689e+00
   1.7360494e+00   1.1642240e+00   2.0696847e+00   2.6466081e+00   1.4685953e+00   1.0077909e+00   4.3705075e-02  -7.3695881e-01  -2.2159774e+00  -2.0200074e+00   3.0983817e-01   1.1775198e+00  -1.9337590e+00  -5.8802027e-01  -1.2095968e+00  -1.0455092e+00   3.2158785e+00   2.1277311e+00  -2.9436493e-01   1.8395563e+00  -2.9383907e+00   2.9568240e+00   3.8209224e+00   3.1236279e+00   3.2777374e+00   1.7623246e+00   1.4880199e+00   4.3193954e-01  -9.5325412e-02  -2.6426799e-01  -6.7399300e-01   1.6521413e+00   2.3060858e+00   2.3550176e+00   2.9334717e+00   2.3733879e-01  -2.3660619e-01  -9.9857569e-01  -8.6001713e-01   8.4868156e-01   1.0556336e+00   1.1305175e+00   1.5949244e+00   4.3403589e-01   8.8142155e-02  -3.8848687e-01  -1.8667504e+00  -4.6188427e-01  -1.5075541e+00   6.6525292e-01   1.0243649e+00  -2.1725297e-01   8.2450616e-01  -9.1125590e-01  -1.4740062e+00  -3.1492345e+00  -1.1060088e+00   5.8553528e-01   1.4862710e+00  -1.5232965e+00  -2.6297555e-01  -2.8541970e+00  -4.3728097e+00  -3.8875947e+00  -2.4182782e+00  -2.6140444e+00  -2.9851267e+00  -2.8773484e+00  -3.9583011e+00   1.2634749e+00   3.4041691e+00  -8.8646920e-02  -1.3117061e+00  -3.2100132e+00
   1.3232834e+00   7.9978413e-01   1.6354393e+00   2.1901491e+00   1.3303737e+00   8.0889386e-01   3.0734981e-01  -5.5820536e-01  -1.7236138e+00  -1.5995941e+00   1.1654675e-01   9.2355794e-01  -1.7400534e+00  -5.7636654e-01  -6.7904299e-01  -4.7330600e-01   2.7258749e+00   1.8374451e+00  -1.1760298e-01   1.4303551e+00  -2.5540919e+00   2.4892456e+00   3.3138857e+00   2.7159946e+00   2.8396156e+00   1.5047378e+00   1.2479837e+00   3.9309013e-01  -1.3096904e-01  -8.9654655e-02  -4.6185198e-01   1.2170741e+00   1.8631296e+00   1.9982812e+00   2.5350025e+00   3.2095933e-01  -2.2330325e-01  -5.8786434e-01  -4.4836783e-01   4.7780973e-01   7.3593408e-01   9.7954011e-01   1.3543925e+00   4.5019901e-01   3.7051893e-02  -1.6798371e-01  -1.7915765e+00  -4.4332498e-02  -1.1052280e+00   3.1039113e-01   6.9689006e-01  -2.8938490e-01   6.6829414e-01  -5.9885299e-01  -1.2065635e+00  -2.5344794e+00  -4.7153335e-01   5.3125924e-01   1.2918705e+00  -1.4343742e+00  -3.3561497e-01  -2.5676048e+00  -4.0645993e+00  -3.4928980e+00  -1.9422324e+00  -2.1815651e+00  -2.5735233e+00  -2.6002896e+00  -3.6385107e+00   7.6997799e-01   2.9751000e+00  -1.2841832e-01  -9.7844302e-01  -3.0348652e+00
   9.2415083e-01   4.5686603e-01   1.2063293e+00   1.7308936e+00   1.1816284e+00   5.9097839e-01   5.5471284e-01  -4.0274971e-01  -1.2398645e+00  -1.2107781e+00  -5.0122858e-02   7.0026791e-01  -1.5396537e+00  -5.5040097e-01  -1.4889371e-01   7.6251804e-02   2.2316006e+00   1.5338526e+00   3.7707648e-02   1.0328175e+00  -2.1813332e+00   2.0185677e+00   2.8032593e+00   2.2987806e+00   2.3850504e+00   1.2356890e+00   9.9119836e-01   3.4181649e-01  -1.8615353e-01   6.3275068e-02  -2.7940002e-01   7.8665734e-01   1.4247223e+00   1.6348406e+00   2.1234554e+00   3.9264483e-01  -2.3279970e-01  -1.9454789e-01  -7.0567847e-02   1.2708635e-01   4.3712950e-01   8.3234197e-01   1.1203462e+00   4.6269507e-01  -1.3665796e-02   4.6532391e-02  -1.7241585e+00   3.6207775e-01  -7.2841042e-01  -2.3024202e-02   4.0204525e-01  -3.4828627e-01   5.3766489e-01  -2.8272920e-01  -9.2949986e-01  -1.9256576e+00   1.1663556e-01   4.9905107e-01   1.1378315e+00  -1.3177819e+00  -3.6617118e-01  -2.2559417e+00  -3.7283560e+00  -3.0695831e+00  -1.4629358e+00  -1.7285503e+00  -2.1646830e+00  -2.2989620e+00  -3.3090111e+00   2.7713263e-01   2.5340422e+00  -1.8081361e-01  -6.7365867e-01  -2.8314809e+00
   5.4337221e-01   1.3789617e-01   7.8596275e-01   1.2728311e+00   1.0224395e+00   3.5572701e-01   7.8109830e-01  -2.7392197e-01  -7.6792283e-01  -8.5385246e-01  -1.8812603e-01   5.0933140e-01  -1.3348565e+00  -5.1179475e-01   3.7696862e-01   5.9666609e-01   1.7382853e+00   1.2195183e+00   1.6729813e-01   6.5078240e-01  -1.8219399e+00   1.5497952e+00   2.2942875e+00   1.8757634e+00   1.9184664e+00   9.5699292e-01   7.1967398e-01   2.7662229e-01  -2.6197309e-01   1.9027100e-01  -1.3103828e-01   3.6600345e-01   9.9584942e-01   1.2674821e+00   1.7021277e+00   4.4949245e-01  -2.6633281e-01   1.7560624e-01   2.6852872e-01  -2.0109118e-01   1.6066115e-01   6.8886017e-01   8.9410269e-01   4.6985167e-01  -6.4617340e-02   2.5173389e-01  -1.6658021e+00   7.5225072e-01  -3.8216711e-01  -3.3092064e-01   1.4219724e-01  -3.9300293e-01   4.3332546e-01   3.5185809e-02  -6.4746446e-01  -1.3271527e+00   6.5363401e-01   4.8976215e-01   1.0270860e+00  -1.1736969e+00  -3.5451019e-01  -1.9192613e+00  -3.3675201e+00  -2.6173112e+00  -9.8493905e-01  -1.2543950e+00  -1.7582607e+00  -1.9704590e+00  -2.9690320e+00  -2.0897434e-01   2.0851205e+00  -2.4750987e-01  -4.0198374e-01  -2.5970819e+00
   1.8506155e-01  -1.5532282e-01   3.7761197e-01   8.2000551e-01   8.5316983e-01   1.0551945e-01   9.8247430e-01  -1.7420473e-01  -3.1039217e-01  -5.2807525e-01  -2.9632628e-01   3.5145280e-01  -1.1281606e+00  -4.6250656e-01   8.9459136e-01   1.0822931e+00   1.2510201e+00   8.9715156e-01   2.6778257e-01   2.8768161e-01  -1.4769111e+00   1.0877682e+00   1.7921378e+00   1.4507074e+00   1.4446332e+00   6.7058441e-01   4.3583814e-01   1.9633559e-01  -3.5892734e-01   2.8797216e-01  -1.9977986e-02  -4.0133565e-02   5.8126590e-01   8.9899847e-01   1.2746772e+00   4.8906544e-01  -3.2431873e-01   5.1775614e-01   5.6548348e-01  -5.0500866e-01  -9.2598706e-02   5.4901198e-01   6.7688695e-01   4.7020588e-01  -1.1629769e-01   4.4457278e-01  -1.6174683e+00   1.1215142e+00  -7.0548384e-02  -6.0993162e-01  -8.1399052e-02  -4.2295792e-01   3.5513202e-01   3.5272122e-01  -3.6534324e-01  -7.4314454e-01   1.1361341e+00   5.0363383e-01   9.6112743e-01  -1.0030937e+00  -3.0187410e-01  -1.5584229e+00  -2.9861658e+00  -2.1368867e+00  -5.1262220e-01  -7.5947657e-01  -1.3539942e+00  -1.6130250e+00  -2.6182321e+00  -6.8243071e-01   1.6325428e+00  -3.2990905e-01  -1.6650828e-01  -2.3299268e+00
  -1.4734364e-01  -4.2153779e-01  -1.5796552e-02   3.7648486e-01   6.7450231e-01  -1.5659697e-01   1.1555639e+00  -1.0519443e-01   1.3069581e-01  -2.3186768e-01  -3.7449194e-01   2.2642081e-01  -9.2221320e-01  -4.0468348e-01   1.3999692e+00   1.5284084e+00   7.7468502e-01   5.6958508e-01   3.3674823e-01  -5.3477215e-02  -1.1464955e+00   6.3708746e-01   1.3018265e+00   1.0273348e+00   9.6859395e-01   3.7852656e-01   1.4251476e-01   1.0017829e-01  -4.7687668e-01   3.5399633e-01   5.1833024e-02  -4.2743898e-01   1.8541967e-01   5.3217923e-01   8.4511005e-01   5.0948494e-01  -4.0633763e-01   8.2806426e-01   8.1826925e-01  -7.8357322e-01  -3.2228673e-01   4.1274374e-01   4.6986728e-01   4.6257406e-01  -1.6904605e-01   6.2235367e-01  -1.5797639e+00   1.4656950e+00   2.0344495e-01  -8.5748465e-01  -2.6856349e-01  -4.3794859e-01   3.0216359e-01   6.6745793e-01  -8.8128338e-02  -1.7759765e-01   1.5622922e+00   5.4027497e-01   9.4000774e-01  -8.0775619e-01  -2.1078777e-01  -1.1751888e+00  -2.5889263e+00  -1.6303651e+00  -5.0132701e-02  -2.4525059e-01  -9.5187343e-01  -1.2261779e+00  -2.2567963e+00  -1.1376318e+00   1.1805545e+00  -4.2906279e-01   3.1208863e-02  -2.0294279e+00
  -4.5112418e-01  -6.5997099e-01  -3.9168333e-01  -5.3682433e-02   4.8746784e-01  -4.2696904e-01   1.2979065e+00  -6.7590581e-02   5.5383970e-01   3.6975159e-02  -4.2326115e-01   1.3318945e-01  -7.1975302e-01  -3.4057652e-01   1.8890787e+00   1.9312512e+00   3.1387974e-01   2.3975147e-01   3.7280763e-01  -3.7012293e-01  -8.3030080e-01   2.0204807e-01   8.2814313e-01   6.0929633e-01   4.9557639e-01   8.3014502e-02  -1.5711503e-01  -1.2178944e-02  -6.1501675e-01   3.8699130e-01   8.3736463e-02  -7.9210316e-01  -1.8762575e-01   1.6979934e-01   4.1774381e-01   5.0949819e-01  -5.1115130e-01   1.1037348e+00   1.0262187e+00  -1.0362419e+00  -5.2848362e-01   2.8006942e-01   2.7417881e-01   4.4610761e-01  -2.2301351e-01   7.8279324e-01  -1.5529416e+00   1.7811807e+00   4.3786095e-01  -1.0718601e+00  -4.2012565e-01  -4.3813537e-01   2.7281673e-01   9.7673978e-01   1.7921652e-01   3.6575676e-01   1.9316602e+00   5.9866310e-01   9.6238960e-01  -5.9025561e-01  -8.4917241e-02  -7.7228378e-01  -2.1808986e+00  -1.1010930e+00   3.9867921e-01   2.8572358e-01  -5.5227433e-01  -8.1076525e-01  -1.8854932e+00  -1.5694115e+00   7.3338987e-01  -5.4560380e-01   1.9106210e-01  -1.6962120e+00
  -7.2429500e-01  -8.7025408e-01  -7.4780605e-01  -4.6652345e-01   2.9345759e-01  -7.0142839e-01   1.4078904e+00  -6.1211739e-02   9.5800277e-01   2.8107204e-01  -4.4407860e-01   6.9973137e-02  -5.2355371e-01  -2.7247463e-01   2.3579269e+00   2.2880512e+00  -1.2713681e-01  -8.9345429e-02   3.7561180e-01  -6.6013131e-01  -5.2743087e-01  -2.1341417e-01   3.7557354e-01   2.0014491e-01   3.0892040e-02  -2.1362565e-01  -4.5956675e-01  -1.4057700e-01  -7.7187387e-01   3.8664692e-01   7.6343026e-02  -1.1308707e+00  -5.3426776e-01  -1.8539117e-01  -2.8538448e-03   4.8852124e-01  -6.3675103e-01   1.3430089e+00   1.1899317e+00  -1.2629491e+00  -7.1164797e-01   1.5109940e-01   9.0934362e-02   4.2033224e-01  -2.7814154e-01   9.2406496e-01  -1.5369103e+00   2.0649696e+00   6.3176604e-01  -1.2522165e+00  -5.3783498e-01  -4.2402492e-01   2.6491358e-01   1.2777024e+00   4.3189221e-01   8.8344159e-01   2.2450675e+00   6.7716779e-01   1.0256454e+00  -3.5389707e-01   7.1109902e-02  -3.5341198e-01  -1.7675353e+00  -5.5367575e-01   8.3032485e-01   8.2982065e-01  -1.5604971e-01  -3.6895821e-01  -1.5056898e+00  -1.9731659e+00   2.9522147e-01  -6.7968533e-01   3.1426122e-01  -1.3321279e+00
  -9.6559784e-01  -1.0523752e+00  -1.0822423e+00  -8.5820624e-01   9.4221089e-02  -9.7540686e-01   1.4847589e+00  -8.5035231e-02   1.3425266e+00   5.0325027e-01  -4.3910804e-01   3.4351501e-02  -3.3636948e-01  -2.0265841e-01   2.8026152e+00   2.5970373e+00  -5.4450080e-01  -4.1466007e-01   3.4582567e-01  -9.2183647e-01  -2.3664543e-01  -6.0576650e-01  -5.1771131e-02  -1.9669029e-01  -4.2017338e-01  -5.0894275e-01  -7.6111904e-01  -2.8434581e-01  -9.4532171e-01   3.5366917e-01   3.1467411e-02  -1.4410739e+00  -8.5143909e-01  -5.3067836e-01  -4.1194954e-01   4.4665566e-01  -7.8043261e-01   1.5451229e+00   1.3111477e+00  -1.4640354e+00  -8.7255058e-01   2.6061210e-02  -7.8777280e-02   3.8517073e-01  -3.3415112e-01   1.0448283e+00  -1.5312527e+00   2.3147097e+00   7.8518948e-01  -1.3985772e+00  -6.2424979e-01  -3.9644882e-01   2.7581736e-01   1.5673188e+00   6.6539904e-01   1.3722544e+00   2.5044804e+00   7.7359882e-01   1.1259965e+00  -1.0263583e-01   2.5191116e-01   7.6776955e-02  -1.3545170e+00   6.1266748e-03   1.2417397e+00   1.3824495e+00   2.3542741e-01   9.5813248e-02  -1.1193309e+00  -2.3449626e+00  -1.2989184e-01  -8.3093300e-01   4.0314427e-01  -9.4020334e-01
  -1.1744739e+00  -1.2066407e+00  -1.3933661e+00  -1.2251123e+00  -1.0815147e-01  -1.2440728e+00   1.5285890e+00  -1.3725939e-01   1.7070286e+00   7.0635512e-01  -4.1112515e-01   2.3379714e-02  -1.6088447e-01  -1.3336960e-01   3.2194137e+00   2.8574265e+00  -9.3478951e-01  -7.3313782e-01   2.8506717e-01  -1.1540452e+00   4.3466241e-02  -9.7191176e-01  -4.5022306e-01  -5.7792983e-01  -8.5247275e-01  -8.0037460e-01  -1.0578902e+00  -4.4230044e-01  -1.1326226e+00   2.8971747e-01  -4.7978878e-02  -1.7206522e+00  -1.1366797e+00  -8.6339685e-01  -8.0474725e-01   3.8467851e-01  -9.3889573e-01   1.7102317e+00   1.3925876e+00  -1.6401841e+00  -1.0122132e+00  -9.4685523e-02  -2.3390445e-01   3.4094900e-01  -3.9054236e-01   1.1442424e+00  -1.5352506e+00   2.5287217e+00   8.9904723e-01  -1.5117827e+00  -6.8260792e-01  -3.5653624e-01   3.0255005e-01   1.8424617e+00   8.7566730e-01   1.8292908e+00   2.7128440e+00   8.8527682e-01   1.2586833e+00   1.5903416e-01   4.5157033e-01   5.1277533e-01  -9.4761166e-01   5.7157066e-01   1.6303405e+00   1.9382053e+00   6.2026802e-01   5.7897595e-01  -7.2888860e-01  -2.6816321e+00  -5.3805515e-01  -9.9841240e-01   4.6095368e-01  -5.2455869e-01
  -1.3510203e+00  -1.3336526e+00  -1.6798230e+00  -1.5639135e+00  -3.1126243e-01  -1.5024818e+00   1.5402476e+00  -2.1538624e-01   2.0512901e+00   8.9308116e-01  -3.6339405e-01   3.3701866e-02   3.3977600e-04  -6.6789806e-02   3.6048439e+00   3.0694018e+00  -1.2950590e+00  -1.0417499e+00   1.9581301e-01  -1.3560541e+00   3.1430581e-01  -1.3092111e+00  -8.1661913e-01  -9.4047079e-01  -1.2611081e+00  -1.0852695e+00  -1.3459228e+00  -6.1275622e-01  -1.3304929e+00   1.9730863e-01  -1.5813208e-01  -1.9681589e+00  -1.3882018e+00  -1.1809449e+00  -1.1765066e+00   3.0400714e-01  -1.1083643e+00   1.8393060e+00   1.4377761e+00  -1.7923607e+00  -1.1318538e+00  -2.1063998e-01  -3.7345809e-01   2.8838646e-01  -4.4660464e-01   1.2219663e+00  -1.5479182e+00   2.7060125e+00   9.7504982e-01  -1.5934106e+00  -7.1668247e-01  -3.0568239e-01   3.4190896e-01   2.0999813e+00   1.0591802e+00   2.2519682e+00   2.8739138e+00   1.0091277e+00   1.4181563e+00   4.2621448e-01   6.6386166e-01   9.4835976e-01  -5.5252120e-01   1.1351586e+00   1.9940732e+00   2.4910624e+00   9.9611696e-01   1.0749725e+00  -3.3728573e-01  -2.9808342e+00  -9.2558620e-01  -1.1806165e+00   4.9158883e-01  -9.0281934e-02
  -1.4959349e+00  -1.4342966e+00  -1.9405071e+00  -1.8716524e+00  -5.1245598e-01  -1.7457396e+00   1.5213253e+00  -3.1632267e-01   2.3751428e+00   1.0658306e+00  -2.9953249e-01   6.1664535e-02   1.4492621e-01  -5.0200681e-03   3.9557745e+00   3.2340690e+00  -1.6228744e+00  -1.3375310e+00   8.1275447e-02  -1.5276693e+00   5.7709016e-01  -1.6154994e+00  -1.1483544e+00  -1.2814165e+00  -1.6415364e+00  -1.3609179e+00  -1.6212750e+00  -7.9356377e-01  -1.5351935e+00   7.9691647e-02  -2.9435266e-01  -2.1827582e+00  -1.6049414e+00  -1.4808030e+00  -1.5226721e+00   2.0663935e-01  -1.2847231e+00   1.9340093e+00   1.4508468e+00  -1.9217555e+00  -1.2328408e+00  -3.2115619e-01  -4.9654804e-01   2.2857176e-01  -5.0143765e-01   1.2781448e+00  -1.5680415e+00   2.8462760e+00   1.0155990e+00  -1.6456693e+00  -7.3062490e-01  -2.4550996e-01   3.9057984e-01   2.3367984e+00   1.2130845e+00   2.6380524e+00   2.9920830e+00   1.1417961e+00   1.5982785e+00   6.9375362e-01   8.8246616e-01   1.3767840e+00  -1.7472063e-01   1.6889151e+00   2.3314492e+00   3.0345947e+00   1.3602415e+00   1.5774549e+00   5.2198662e-02  -3.2410978e+00  -1.2890603e+00  -1.3754767e+00   4.9934881e-01   3.5672872e-01
  -1.6104492e+00  -1.5097388e+00  -2.1745408e+00  -2.1458225e+00  -7.0888142e-01  -1.9691681e+00   1.4740526e+00  -4.3649797e-01   2.6783623e+00   1.2266037e+00  -2.2336934e-01   1.0342880e-01   2.7075578e-01   4.9946980e-02   4.2695136e+00   3.3534016e+00  -1.9163312e+00  -1.6176193e+00  -5.4744645e-02  -1.6692231e+00   8.3269121e-01  -1.8890946e+00  -1.4434262e+00  -1.5981078e+00  -1.9896659e+00  -1.6245919e+00  -1.8801151e+00  -9.8216204e-01  -1.7426434e+00  -5.9301096e-02  -4.5142634e-01  -2.3642102e+00  -1.7865955e+00  -1.7605586e+00  -1.8390086e+00   9.5072688e-02  -1.4636686e+00   1.9965603e+00   1.4363405e+00  -2.0297265e+00  -1.3166564e+00  -4.2544518e-01  -6.0242896e-01   1.6292550e-01  -5.5398284e-01   1.3133836e+00  -1.5942258e+00   2.9498777e+00   1.0236755e+00  -1.6712760e+00  -7.2879980e-01  -1.7782186e-01   4.4524469e-01   2.5500092e+00   1.3352849e+00   2.9856865e+00   3.0722103e+00   1.2797761e+00   1.7925309e+00   9.5640864e-01   1.1011709e+00   1.7910146e+00   1.8070246e-01   2.2246942e+00   2.6415641e+00   3.5622048e+00   1.7096517e+00   2.0795016e+00   4.3603482e-01  -3.4618325e+00  -1.6253528e+00  -1.5803991e+00   4.8867865e-01   8.0994667e-01
  -1.6962539e+00  -1.5614247e+00  -2.3812610e+00  -2.3844453e+00  -8.9756929e-01  -2.1684691e+00   1.4012014e+00  -5.7199484e-01   2.9605783e+00   1.3769227e+00  -1.3880044e-01   1.5507740e-01   3.7605513e-01   9.6267211e-02   4.5439070e+00   3.4301668e+00  -2.1740676e+00  -1.8792982e+00  -2.0802192e-01  -1.7815856e+00   1.0815011e+00  -2.1287998e+00  -1.7004663e+00  -1.8881561e+00  -2.3019406e+00  -1.8735939e+00  -2.1188177e+00  -1.1756498e+00  -1.9485534e+00  -2.1541957e-01  -6.2378191e-01  -2.5128509e+00  -1.9336345e+00  -2.0179349e+00  -2.1217347e+00  -2.7794161e-02  -1.6408638e+00   2.0295926e+00   1.3990046e+00  -2.1177398e+00  -1.3848647e+00  -5.2258491e-01  -6.9055330e-01   9.3151579e-02  -6.0306501e-01   1.3287150e+00  -1.6249478e+00   3.0178317e+00   1.0027249e+00  -1.6733254e+00  -7.1561521e-01  -1.0454690e-01   5.0268222e-01   2.7369989e+00   1.4245164e+00   3.2934226e+00   3.1194507e+00   1.4195517e+00   1.9942131e+00   1.2090110e+00   1.3140445e+00   2.1839980e+00   5.0920010e-01   2.7345022e+00   2.9240979e+00   4.0673526e+00   2.0412430e+00   2.5738524e+00   8.1055445e-01  -3.6433083e+00  -1.9316764e+00  -1.7923273e+00   4.6393154e-01   1.2624174e+00
  -1.7554198e+00  -1.5910766e+00  -2.5602100e+00  -2.5861418e+00  -1.0755164e+00  -2.3398797e+00   1.3059726e+00  -7.1868876e-01   3.2212026e+00   1.5177922e+00  -4.9646826e-02   2.1271452e-01   4.5949581e-01   1.3229870e-01   4.7774255e+00   3.4678352e+00  -2.3952672e+00  -2.1200402e+00  -3.7408001e-01  -1.8661637e+00   1.3233323e+00  -2.3339026e+00  -1.9187614e+00  -2.1494746e+00  -2.5754125e+00  -2.1053116e+00  -2.3340599e+00  -1.3708708e+00  -2.1485765e+00  -3.8417057e-01  -8.0571554e-01  -2.6295597e+00  -2.0472891e+00  -2.2508247e+00  -2.3676507e+00  -1.5877355e-01  -1.8120975e+00   2.0360119e+00   1.3435979e+00  -2.1873076e+00  -1.4390862e+00  -6.1153838e-01  -7.6062641e-01   2.1178333e-02  -6.4744220e-01   1.3255514e+00  -1.6586131e+00   3.0517543e+00   9.5653811e-01  -1.6551580e+00  -6.9535658e-01  -2.7678461e-02   5.5985817e-01   2.8955565e+00   1.4803891e+00   3.5602524e+00   3.1390963e+00   1.5577378e+00   2.1966312e+00   1.4466294e+00   1.5155836e+00   2.5489431e+00   8.0689910e-01   3.2108109e+00   3.1792934e+00   4.5437701e+00   2.3519504e+00   3.0531442e+00   1.1720643e+00  -3.7866084e+00  -2.2056153e+00  -2.0078292e+00   4.2915850e-01   1.7069715e+00
  -1.7903136e+00  -1.6006850e+00  -2.7111300e+00  -2.7501918e+00  -1.2397786e+00  -2.4803103e+00   1.1918780e+00  -8.7239185e-01   3.4593917e+00   1.6496960e+00   4.0477966e-02   2.7255467e-01   5.2029196e-01   1.5666455e-01   4.9692375e+00   3.4704761e+00  -2.5796507e+00  -2.3375495e+00  -5.4836627e-01  -1.9248836e+00   1.5573601e+00  -2.5041655e+00  -2.0982560e+00  -2.3803099e+00  -2.8077947e+00  -2.3172754e+00  -2.5229097e+00  -1.5645111e+00  -2.3384636e+00  -5.6099292e-01  -9.9161180e-01  -2.7157198e+00  -2.1295071e+00  -2.4573263e+00  -2.5742515e+00  -2.9450991e-01  -1.9734336e+00   2.0188619e+00   1.2747146e+00  -2.2399271e+00  -1.4809717e+00  -6.9118210e-01  -8.1265917e-01  -5.0910081e-02  -6.8586239e-01   1.3056325e+00  -1.6936142e+00   3.0538103e+00   8.8913730e-01  -1.6202329e+00  -6.7203179e-01   5.0791894e-02   6.1400173e-01   3.0239839e+00   1.5034031e+00   3.7856356e+00   3.1364268e+00   1.6912139e+00   2.3932702e+00   1.6647235e+00   1.7008294e+00   2.8796033e+00   1.0707115e+00   3.6468541e+00   3.4079153e+00   4.9856559e+00   2.6389028e+00   3.5101480e+00   1.5169580e+00  -3.8935545e+00  -2.4451526e+00  -2.2232037e+00   3.8793490e-01   2.1364433e+00
  -1.8035131e+00  -1.5924910e+00  -2.8339595e+00  -2.8765754e+00  -1.3875646e+00  -2.5874566e+00   1.0626176e+00  -1.0289938e+00   3.6740351e+00   1.7726272e+00   1.2828719e-01   3.3099889e-01   5.5828386e-01   1.6831728e-01   5.1192613e+00   3.4426370e+00  -2.7274568e+00  -2.5298051e+00  -7.2641856e-01  -1.9601519e+00   1.7821160e+00  -2.6398105e+00  -2.2395405e+00  -2.5792651e+00  -2.9975016e+00  -2.5072181e+00  -2.6829080e+00  -1.7532033e+00  -2.5142223e+00  -7.4142385e-01  -1.1761500e+00  -2.7731676e+00  -2.1828818e+00  -2.6357808e+00  -2.7398190e+00  -4.3160433e-01  -2.1213479e+00   1.9812041e+00   1.1966305e+00  -2.2770185e+00  -1.5121757e+00  -7.6034445e-01  -8.4701044e-01  -1.2095023e-01  -7.1712322e-01   1.2709616e+00  -1.7283889e+00   3.0266386e+00   8.0466341e-01  -1.5720108e+00  -6.4923633e-01   1.2893944e-01   6.6266459e-01   3.1211892e+00   1.4949277e+00   3.9695244e+00   3.1165758e+00   1.8172393e+00   2.5779453e+00   1.8592816e+00   1.8654534e+00   3.1705390e+00   1.2984163e+00   4.0368815e+00   3.6111894e+00   5.3878460e+00   2.8995717e+00   3.9379921e+00   1.8418220e+00  -3.9666118e+00  -2.6486933e+00  -2.4346048e+00   3.4323194e-01   2.5438891e+00
  -1.7977247e+00  -1.5689593e+00  -2.9288311e+00  -2.9659930e+00  -1.5163308e+00  -2.6598821e+00   9.2195793e-01  -1.1845940e+00   3.8637819e+00   1.8861507e+00   2.1092054e-01   3.8469669e-01   5.7399126e-01   1.6659396e-01   5.2281885e+00   3.3892135e+00  -2.8394108e+00  -2.6950989e+00  -9.0401570e-01  -1.9747942e+00   1.9955318e+00  -2.7414985e+00  -2.3438206e+00  -2.7453197e+00  -3.1436692e+00  -2.6731329e+00  -2.8121372e+00  -1.9336315e+00  -2.6722641e+00  -9.2124865e-01  -1.3544864e+00  -2.8041330e+00  -2.2105506e+00  -2.7848077e+00  -2.8634878e+00  -5.6673721e-01  -2.2528437e+00   1.9260144e+00   1.1131802e+00  -2.2998751e+00  -1.5343273e+00  -8.1785420e-01  -8.6441377e-01  -1.8678359e-01  -7.4013261e-01   1.2237345e+00  -1.7614755e+00   2.9732656e+00   7.0727196e-01  -1.5138486e+00  -6.3004682e-01   2.0496579e-01   7.0375969e-01   3.1867551e+00   1.4571478e+00   4.1123743e+00   3.0844130e+00   1.9335418e+00   2.7449331e+00   2.0269384e+00   2.0058157e+00   3.4173455e+00   1.4887079e+00   4.3763642e+00   3.7907261e+00   5.7459621e+00   3.1319010e+00   4.3303699e+00   2.1435351e+00  -4.0087739e+00  -2.8150814e+00  -2.6381722e+00   2.9733824e-01   2.9227993e+00
  -1.7757044e+00  -1.5327387e+00  -2.9960704e+00  -3.0198594e+00  -1.6238697e+00  -2.6970635e+00   7.7361641e-01  -1.3356174e+00   4.0270986e+00   1.9894912e+00   2.8602061e-01   4.3059483e-01   5.6862441e-01   1.5125245e-01   5.2974758e+00   3.3153100e+00  -2.9166854e+00  -2.8320718e+00  -1.0773041e+00  -1.9719723e+00   2.1950361e+00  -2.8102985e+00  -2.4128690e+00  -2.8778410e+00  -3.2461577e+00  -2.8133266e+00  -2.9092727e+00  -2.1026352e+00  -2.8095358e+00  -1.0966257e+00  -1.5224019e+00  -2.8111709e+00  -2.2160783e+00  -2.9033411e+00  -2.9452787e+00  -6.9678399e-01  -2.3655403e+00   1.8561010e+00   1.0276709e+00  -2.3096195e+00  -1.5490014e+00  -8.6259767e-01  -8.6598393e-01  -2.4634579e-01  -7.5396642e-01   1.1662616e+00  -1.7915611e+00   2.8970079e+00   6.0103682e-01  -1.4489084e+00  -6.1694857e-01   2.7724687e-01   7.3557809e-01   3.2209765e+00   1.3929743e+00   4.2151460e+00   3.0444440e+00   2.0383722e+00   2.8890810e+00   2.1650669e+00   2.1189985e+00   3.6168317e+00   1.6412121e+00   4.6621379e+00   3.9484295e+00   6.0565376e+00   3.3344135e+00   4.6817235e+00   2.4193587e+00  -4.0234371e+00  -2.9436129e+00  -2.8301619e+00   2.5183437e-01   3.2672994e+00
  -1.7401885e+00  -1.4866122e+00  -3.0361942e+00  -3.0402695e+00  -1.7083930e+00  -2.6993968e+00   6.2115819e-01  -1.4789104e+00   4.1623572e+00   2.0816413e+00   3.5178227e-01   4.6597505e-01   5.4404152e-01   1.2248110e-01   5.3293012e+00   3.2260962e+00  -2.9608542e+00  -2.9397439e+00  -1.2428943e+00  -1.9550828e+00   2.3776992e+00  -2.8476538e+00  -2.4489657e+00  -2.9765913e+00  -3.3055393e+00  -2.9264659e+00  -2.9736172e+00  -2.2573036e+00  -2.9236230e+00  -1.2641818e+00  -1.6764094e+00  -2.7970888e+00  -2.2033245e+00  -2.9906599e+00  -2.9861003e+00  -8.1891828e-01  -2.4577309e+00   1.7740489e+00   9.4283366e-01  -2.3071815e+00  -1.5576935e+00  -8.9358335e-01  -8.5320037e-01  -2.9775858e-01  -7.5792062e-01   1.1008855e+00  -1.8175206e+00   2.8013652e+00   4.8986623e-01  -1.3800835e+00  -6.1180037e-01   3.4436572e-01   7.5678516e-01   3.2248589e+00   1.3059255e+00   4.2792943e+00   3.0007301e+00   2.1305219e+00   3.0058950e+00   2.2718438e+00   2.2028202e+00   3.7671388e+00   1.7564689e+00   4.8924855e+00   4.0863989e+00   6.3171209e+00   3.5062877e+00   4.9874037e+00   2.6670161e+00  -4.0142743e+00  -3.0340451e+00  -3.0070721e+00   2.0762003e-01   3.5723320e+00
  -1.6938314e+00  -1.4334380e+00  -3.0499140e+00  -3.0299384e+00  -1.7686008e+00  -2.6681639e+00   4.6790796e-01  -1.6118092e+00   4.2679532e+00   2.1614822e+00   4.0697243e-01   4.8848435e-01   5.0265344e-01   8.0878469e-02   5.3264903e+00   3.1266664e+00  -2.9738404e+00  -3.0175375e+00  -1.3979235e+00  -1.9276431e+00   2.5404161e+00  -2.8553432e+00  -2.4548220e+00  -3.0417272e+00  -3.3230678e+00  -3.0116178e+00  -3.0051118e+00  -2.3950573e+00  -3.0128225e+00  -1.4210717e+00  -1.8138145e+00  -2.7648684e+00  -2.1763064e+00  -3.0464183e+00  -2.9877173e+00  -9.3069855e-01  -2.5284056e+00   1.6821906e+00   8.6081537e-01  -2.2932912e+00  -1.5618006e+00  -9.1001002e-01  -8.2786868e-01  -3.3942000e-01  -7.5155476e-01   1.0298980e+00  -1.8384450e+00   2.6899160e+00   3.7742990e-01  -1.3099373e+00  -6.1583576e-01   4.0512737e-01   7.6640006e-01   3.2000819e+00   1.1999833e+00   4.3067397e+00   2.9568268e+00   2.2093051e+00   3.0916127e+00   2.3462833e+00   2.2558316e+00   3.8677972e+00   1.8358851e+00   5.0671538e+00   4.2068246e+00   6.5263551e+00   3.6474029e+00   5.2437981e+00   2.8847607e+00  -3.9851047e+00  -3.0866016e+00  -3.1657526e+00   1.6499069e-01   3.8338185e+00
  -1.6391573e+00  -1.3760822e+00  -3.0381431e+00  -2.9921192e+00  -1.8037395e+00  -2.6054651e+00   3.1688209e-01  -1.7321819e+00   4.3424376e+00   2.2279080e+00   4.5091997e-01   4.9616323e-01   4.4728122e-01   2.7405393e-02   5.2924131e+00   3.0219010e+00  -2.9578663e+00  -3.0652954e+00  -1.5400836e+00  -1.8931735e+00   2.6801203e+00  -2.8354408e+00  -2.4335014e+00  -3.0738002e+00  -3.3006383e+00  -3.0682804e+00  -3.0043289e+00  -2.5137152e+00  -3.0761792e+00  -1.5650050e+00  -1.9327306e+00  -2.7175919e+00  -2.1390726e+00  -3.0706739e+00  -2.9526850e+00  -1.0301340e+00  -2.5772437e+00   1.5826021e+00   7.8320668e-01  -2.2684976e+00  -1.5626143e+00  -9.1133584e-01  -7.9206176e-01  -3.7008871e-01  -7.3472478e-01   9.5545952e-01  -1.8536561e+00   2.5662116e+00   2.6710050e-01  -1.2406622e+00  -6.2969752e-01   4.5855580e-01   7.6376365e-01   3.1489259e+00   1.0794311e+00   4.2998308e+00   2.9157406e+00   2.2745071e+00   3.1432584e+00   2.3882423e+00   2.2773021e+00   3.9197153e+00   1.8816573e+00   5.1873063e+00   4.3118847e+00   6.6840299e+00   3.7583488e+00   5.4484309e+00   3.0714282e+00  -3.9397775e+00  -3.1019780e+00  -3.3034967e+00   1.2375693e-01   4.0487903e+00
  -1.5785249e+00  -1.3173486e+00  -3.0020088e+00  -2.9305016e+00  -1.8136426e+00  -2.5141169e+00   1.7074203e-01  -1.8384408e+00   4.3846644e+00   2.2799490e+00   4.8347607e-01   4.8747411e-01   3.8097515e-01  -3.6684717e-02   5.2308620e+00   2.9163400e+00  -2.9154071e+00  -3.0832898e+00  -1.6676147e+00  -1.8550821e+00   2.7940088e+00  -2.7902762e+00  -2.3883373e+00  -3.0737521e+00  -3.2407309e+00  -3.0964057e+00  -2.9724430e+00  -2.6115421e+00  -3.1134848e+00  -1.6942370e+00  -2.0320460e+00  -2.6583694e+00  -2.0955831e+00  -3.0639111e+00  -2.8842608e+00  -1.1157285e+00  -2.6045739e+00   1.4771250e+00   7.1110221e-01  -2.2332069e+00  -1.5613250e+00  -8.9734492e-01  -7.4804727e-01  -3.8895688e-01  -7.0760403e-01   8.7952747e-01  -1.8627069e+00   2.4336852e+00   1.6190787e-01  -1.1740517e+00  -6.5349928e-01   5.0387587e-01   7.4850144e-01   3.0741697e+00   9.4868388e-01   4.2612956e+00   2.8799056e+00   2.3263055e+00   3.1586870e+00   2.3983963e+00   2.2671951e+00   3.9251116e+00   1.8966709e+00   5.2554234e+00   4.4036492e+00   6.7910980e+00   3.8404041e+00   5.6000279e+00   3.2264770e+00  -3.8820650e+00  -3.0813438e+00  -3.4181096e+00   8.3396574e-02   4.2154892e+00
  -1.5141037e+00  -1.2599057e+00  -2.9428716e+00  -2.8491023e+00  -1.7987562e+00  -2.3975249e+00   3.1770029e-02  -1.9295264e+00   4.3939332e+00   2.3168840e+00   5.0494952e-01   4.6133335e-01   3.0681796e-01  -1.0992645e-01   5.1459140e+00   2.8140697e+00  -2.8491474e+00  -3.0722256e+00  -1.7792697e+00  -1.8165615e+00   2.8797671e+00  -2.7223971e+00  -2.3228529e+00  -3.0429097e+00  -3.1463509e+00  -3.0964118e+00  -2.9111844e+00  -2.6872817e+00  -3.1252416e+00  -1.8075316e+00  -2.1113527e+00  -2.5902758e+00  -2.0496092e+00  -3.0270648e+00  -2.7862912e+00  -1.1865011e+00  -2.6113067e+00   1.3674081e+00   6.4518626e-01  -2.1877389e+00  -1.5590377e+00  -8.6820601e-01  -6.9820522e-01  -3.9570646e-01  -6.7068939e-01   8.0379613e-01  -1.8653683e+00   2.2955741e+00   6.4507374e-02  -1.1114870e+00  -6.8690668e-01   5.4048617e-01   7.2048981e-01   2.9789686e+00   8.1211908e-01   4.1941847e+00   2.8511757e+00   2.3651747e+00   3.1366148e+00   2.3781867e+00   2.2261352e+00   3.8873910e+00   1.8843798e+00   5.2751541e+00   4.4839916e+00   6.8496522e+00   3.8954823e+00   5.6985435e+00   3.3500084e+00  -3.8155766e+00  -3.0263434e+00  -3.5079513e+00   4.3228277e-02   4.3334245e+00
  -1.4478666e+00  -1.2062187e+00  -2.8623485e+00  -2.7521524e+00  -1.7601430e+00  -2.2595410e+00  -9.8135246e-02  -2.0048670e+00   4.3701249e+00   2.3383351e+00   5.1602118e-01   4.1714565e-01   2.2773127e-01  -1.9072308e-01   5.0417891e+00   2.7186289e+00  -2.7619502e+00  -3.0332360e+00  -1.8742544e+00  -1.7805046e+00   2.9357746e+00  -2.6345384e+00  -2.2406892e+00  -2.9829843e+00  -3.0209600e+00  -3.0691881e+00  -2.8227775e+00  -2.7401683e+00  -3.1125941e+00  -1.9040996e+00  -2.1708421e+00  -2.5162963e+00  -2.0046515e+00  -2.9615383e+00  -2.6630876e+00  -1.2419843e+00  -2.5988469e+00   1.2549638e+00   5.8583443e-01  -2.1324033e+00  -1.5567973e+00  -8.2452060e-01  -6.4494242e-01  -3.9054437e-01  -6.2479265e-01   7.2965233e-01  -1.8616012e+00   2.1548579e+00  -2.2838725e-02  -1.0539421e+00  -7.2923048e-01   5.6792574e-01   6.7982988e-01   2.8667200e+00   6.7392157e-01   4.1018081e+00   2.8308359e+00   2.3917814e+00   3.0766407e+00   2.3297434e+00   2.1553698e+00   3.8109780e+00   1.8486717e+00   5.2511283e+00   4.5545178e+00   6.8628522e+00   3.9260507e+00   5.7451563e+00   3.4427682e+00  -3.7436909e+00  -2.9390950e+00  -3.5719573e+00   2.5923118e-03   4.4033928e+00
  -1.3815924e+00  -1.1584847e+00  -2.7623385e+00  -2.6439861e+00  -1.6994701e+00  -2.1043087e+00  -2.1744604e-01  -2.0643166e+00   4.3138129e+00   2.3443448e+00   5.1764481e-01   3.5483794e-01   1.4630143e-01  -2.7741696e-01   4.9227106e+00   2.6329390e+00  -2.6568297e+00  -2.9678682e+00  -1.9521508e+00  -1.7494412e+00   2.9612762e+00  -2.5295933e+00  -2.1455429e+00  -2.8960639e+00  -2.8684057e+00  -3.0160888e+00  -2.7098680e+00  -2.7699254e+00  -3.0772339e+00  -1.9835200e+00  -2.2111748e+00  -2.4392820e+00  -1.9638737e+00  -2.8692182e+00  -2.5192917e+00  -1.2822019e+00  -2.5689872e+00   1.1412336e+00   5.3322379e-01  -2.0675753e+00  -1.5556109e+00  -7.6735629e-01  -5.9060849e-01  -3.7421329e-01  -5.7101519e-01   6.5814923e-01  -1.8515160e+00   2.0142202e+00  -9.8266971e-02  -1.0020021e+00  -7.7952327e-01   5.8584218e-01   6.2683330e-01   2.7409309e+00   5.3795008e-01   3.9876665e+00   2.8196265e+00   2.4068796e+00   2.9792515e+00   2.2557832e+00   2.0567285e+00   3.7011191e+00   1.7937261e+00   5.1887409e+00   4.6165148e+00   6.8348023e+00   3.9350275e+00   5.7422172e+00   3.5061299e+00  -3.6695073e+00  -2.8221854e+00  -3.6096345e+00  -3.8975430e-02   4.4274465e+00
  -1.3168809e+00  -1.1185781e+00  -2.6450468e+00  -2.5289394e+00  -1.6189770e+00  -1.9361063e+00  -3.2497941e-01  -2.1080753e+00   4.2263416e+00   2.3354269e+00   5.1094218e-01   2.7488877e-01   6.4646554e-02  -3.6834244e-01   4.7927741e+00   2.5592581e+00  -2.5369331e+00  -2.8780657e+00  -2.0128304e+00  -1.7254998e+00   2.9565068e+00  -2.4105932e+00  -2.0411137e+00  -2.7846102e+00  -2.6928502e+00  -2.9389211e+00  -2.5754424e+00  -2.7767497e+00  -3.0212852e+00  -2.0456518e+00  -2.2333378e+00  -2.3619152e+00  -1.9300545e+00  -2.7524802e+00  -2.3597409e+00  -1.3076277e+00  -2.5237917e+00   1.0276523e+00   4.8744156e-01  -1.9937795e+00  -1.5564638e+00  -6.9826166e-01  -5.3741710e-01  -3.4797589e-01  -5.1070611e-01   5.8999933e-01  -1.8353207e+00   1.8760251e+00  -1.6030638e-01  -9.5589881e-01  -8.3667265e-01   5.9396346e-01   5.6202068e-01   2.6050917e+00   4.0763576e-01   3.8553826e+00   2.8177851e+00   2.4112159e+00   2.8458174e+00   2.1594900e+00   1.9325710e+00   3.5636638e+00   1.7238744e+00   5.0939201e+00   4.6709202e+00   6.7703794e+00   3.9256598e+00   5.6931604e+00   3.5420533e+00  -3.5958182e+00  -2.6786557e+00  -3.6210376e+00  -8.1588733e-02   4.4088172e+00
  -1.2551787e+00  -1.0880039e+00  -2.5130065e+00  -2.4112592e+00  -1.5214241e+00  -1.7591932e+00  -4.1986206e-01  -2.1365988e+00   4.1098656e+00   2.3125906e+00   4.9709997e-01   1.7834584e-01  -1.5670323e-02  -4.6185907e-01   4.6558299e+00   2.4991665e+00  -2.4055269e+00  -2.7661393e+00  -2.0563660e+00  -1.7103917e+00   2.9227612e+00  -2.2806902e+00  -1.9310649e+00  -2.6514497e+00  -2.4986992e+00  -2.8399203e+00  -2.4227441e+00  -2.7612829e+00  -2.9471786e+00  -2.0905440e+00  -2.2384970e+00  -2.2866869e+00  -1.9055528e+00  -2.6141882e+00  -2.1893354e+00  -1.3191307e+00  -2.4654725e+00   9.1570697e-01   4.4858427e-01  -1.9117588e+00  -1.5603198e+00  -6.1926188e-01  -4.8737537e-01  -3.1357303e-01  -4.4540342e-01   5.2558622e-01  -1.8132628e+00   1.7423131e+00  -2.0786151e-01  -9.1556641e-01  -8.9948430e-01   5.9207640e-01   4.8613010e-01   2.4625671e+00   2.8591684e-01   3.7086248e+00   2.8250952e+00   2.4054479e+00   2.6785669e+00   2.0443764e+00   1.7857357e+00   3.4048342e+00   1.6434641e+00   4.9728846e+00   4.7183156e+00   6.6750178e+00   3.9013901e+00   5.6023793e+00   3.5530236e+00  -3.5251003e+00  -2.5119851e+00  -3.6067283e+00  -1.2488767e-01   4.3517890e+00
  -1.1978100e+00  -1.0678614e+00  -2.3690849e+00  -2.2950254e+00  -1.4100233e+00  -1.5776648e+00  -5.0148949e-01  -2.1505001e+00   3.9673488e+00   2.2773394e+00   4.7727492e-01   6.6826551e-02  -9.3673558e-02  -5.5636642e-01   4.5153853e+00   2.4535782e+00  -2.2659853e+00  -2.6347333e+00  -2.0829442e+00  -1.7054157e+00   2.8624014e+00  -2.1431454e+00  -1.8189892e+00  -2.4997593e+00  -2.2905336e+00  -2.7217169e+00  -2.2551864e+00  -2.7245720e+00  -2.8575190e+00  -2.1183475e+00  -2.2278548e+00  -2.2158802e+00  -1.8922845e+00  -2.4576815e+00  -2.0129169e+00  -1.3179054e+00  -2.3962646e+00   8.0698350e-01   4.1684195e-01  -1.8225328e+00  -1.5680965e+00  -5.3283194e-01  -4.4222346e-01  -2.7315781e-01  -3.7676004e-01   4.6499410e-01  -1.7855663e+00   1.6148102e+00  -2.4018577e-01  -8.8071469e-01  -9.6675047e-01   5.8001187e-01   4.0013233e-01   2.3165070e+00   1.7521140e-01   3.5510327e+00   2.8409485e+00   2.3900830e+00   2.4805400e+00   1.9141380e+00   1.6194778e+00   3.2309987e+00   1.5567372e+00   4.8319098e+00   4.7589452e+00   6.5544683e+00   3.8657183e+00   5.4750621e+00   3.5419666e+00  -3.4595197e+00  -2.3260558e+00  -3.5677198e+00  -1.6795436e-01   4.2615330e+00
  -1.1460137e+00  -1.0588196e+00  -2.2164828e+00  -2.1840818e+00  -1.2883517e+00  -1.3953223e+00  -5.6948273e-01  -2.1504514e+00   3.8025089e+00   2.2316411e+00   4.5251221e-01  -5.7505118e-02  -1.6895931e-01  -6.5030699e-01   4.3745220e+00   2.4227803e+00  -2.1217775e+00  -2.4867823e+00  -2.0927889e+00  -1.7114790e+00   2.7788036e+00  -2.0013156e+00  -1.7083839e+00  -2.3330471e+00  -2.0730428e+00  -2.5872943e+00  -2.0762710e+00  -2.6680204e+00  -2.7549545e+00  -2.1292369e+00  -2.2025196e+00  -2.1515643e+00  -1.8917117e+00  -2.2867460e+00  -1.8351564e+00  -1.3053946e+00  -2.3183052e+00   7.0319504e-01   3.9256168e-01  -1.7274358e+00  -1.5806192e+00  -4.4184836e-01  -4.0338503e-01  -2.2920816e-01  -3.0645697e-01   4.0805150e-01  -1.7523702e+00   1.4949453e+00  -2.5684737e-01  -8.5091924e-01  -1.0373007e+00   5.5763502e-01   3.0524565e-01   2.1697805e+00   7.7425314e-02   3.3861411e+00   2.8644104e+00   2.3654364e+00   2.2555211e+00   1.7725008e+00   1.4374006e+00   3.0484515e+00   1.4677234e+00   4.6771009e+00   4.7927545e+00   6.4145410e+00   3.8220616e+00   5.3170011e+00   3.5121479e+00  -3.4009449e+00  -2.1251158e+00  -3.5054099e+00  -2.0927339e-01   4.1439021e+00
  -1.1009800e+00  -1.0611062e+00  -2.0587120e+00  -2.0819783e+00  -1.1602490e+00  -1.2155569e+00  -6.2364388e-01  -2.1370878e+00   3.6197290e+00   2.1778758e+00   4.2368096e-01  -1.9198823e-01  -2.4163485e-01  -7.4216372e-01   4.2358379e+00   2.4064991e+00  -1.9764478e+00  -2.3254614e+00  -2.0860932e+00  -1.7291287e+00   2.6762471e+00  -1.8586392e+00  -1.6026245e+00  -2.1551189e+00  -1.8509593e+00  -2.4399316e+00  -1.8895061e+00  -2.5933292e+00  -2.6420534e+00  -2.1233435e+00  -2.1633947e+00  -2.0955944e+00  -1.9048398e+00  -2.1055715e+00  -1.6604561e+00  -1.2832031e+00  -2.2335188e+00   6.0619187e-01   3.7628815e-01  -1.6281314e+00  -1.5985535e+00  -3.4951895e-01  -3.7193000e-01  -1.8442309e-01  -2.3610789e-01   3.5438752e-01  -1.7136732e+00   1.3838754e+00  -2.5768930e-01  -8.2572305e-01  -1.1100328e+00   5.2484000e-01   2.0294565e-01   2.0249288e+00  -6.0103542e-03   3.2173028e+00   2.8942897e+00   2.3316116e+00   2.0079398e+00   1.6230733e+00   1.2433780e+00   2.8632104e+00   1.3801513e+00   4.5141907e+00   4.8194485e+00   6.2608576e+00   3.7736218e+00   5.1343870e+00   3.4670537e+00  -3.3509731e+00  -1.9137188e+00  -3.4215043e+00  -2.4673849e-01   4.0052009e+00
  -1.0638813e+00  -1.0745131e+00  -1.8995574e+00  -1.9919156e+00  -1.0297032e+00  -1.0412556e+00  -6.6391247e-01  -2.1109233e+00   3.4239237e+00   2.1187589e+00   3.9142788e-01  -3.3354357e-01  -3.1222755e-01  -8.3045989e-01   4.1014049e+00   2.4039824e+00  -1.8335896e+00  -2.1541272e+00  -2.0629673e+00  -1.7585918e+00   2.5597517e+00  -1.7186175e+00  -1.5049394e+00  -1.9700373e+00  -1.6289938e+00  -2.2831395e+00  -1.6983304e+00  -2.5024302e+00  -2.5211914e+00  -2.1007035e+00  -2.1110928e+00  -2.0496152e+00  -1.9322269e+00  -1.9186895e+00  -1.4928654e+00  -1.2530088e+00  -2.1435168e+00   5.1795036e-01   3.6878023e-01  -1.5266046e+00  -1.6223269e+00  -2.5929308e-01  -3.4854978e-01  -1.4160699e-01  -1.6716021e-01   3.0349547e-01  -1.6692902e+00   1.2825126e+00  -2.4278617e-01  -8.0474132e-01  -1.1839285e+00   4.8154742e-01   9.4963821e-02   1.8841385e+00  -7.4081717e-02   3.0476176e+00   2.9292066e+00   2.2884976e+00   1.7427489e+00   1.4692101e+00   1.0414660e+00   2.6808345e+00   1.2973761e+00   4.3483622e+00   4.8385622e+00   6.0986230e+00   3.7232647e+00   4.9335787e+00   3.4102614e+00  -3.3109544e+00  -1.6966578e+00  -3.3179326e+00  -2.7770412e-01   3.8519392e+00
  -1.0358933e+00  -1.0984222e+00  -1.7430149e+00  -1.9166966e+00  -9.0072547e-01  -8.7472897e-01  -6.9032370e-01  -2.0722805e+00   3.2203757e+00   2.0572452e+00   3.5615028e-01  -4.7877996e-01  -3.8157283e-01  -9.1376530e-01   3.9727515e+00   2.4140977e+00  -1.6968065e+00  -1.9762516e+00  -2.0234001e+00  -1.7998195e+00   2.4348737e+00  -1.5847843e+00  -1.4183768e+00  -1.7820609e+00  -1.4117666e+00  -2.1205791e+00  -1.5060421e+00  -2.3974093e+00  -2.3944562e+00  -2.0612222e+00  -2.0458778e+00  -2.0150691e+00  -1.9739995e+00  -1.7308920e+00  -1.3360098e+00  -1.2164715e+00  -2.0495134e+00   4.4054217e-01   3.7100355e-01  -1.4251297e+00  -1.6520516e+00  -1.7475425e-01  -3.3354540e-01  -1.0354792e-01  -1.0079937e-01   2.5480099e-01  -1.6188242e+00   1.1915529e+00  -2.1240030e-01  -7.8775703e-01  -1.2580550e+00   4.2770494e-01  -1.6728272e-02   1.7492272e+00  -1.2612342e-01   2.8798670e+00   2.9676580e+00   2.2357837e+00   1.4652727e+00   1.3138920e+00   8.3580346e-01   2.5062668e+00   1.2223236e+00   4.1841149e+00   4.8495387e+00   5.9324354e+00   3.6734153e+00   4.7208876e+00   3.3453044e+00  -3.2820178e+00  -1.4788781e+00  -3.1967610e+00  -2.9907827e-01   3.6905760e+00
  -1.0181994e+00  -1.1318536e+00  -1.5932113e+00  -1.8586765e+00  -7.7722078e-01  -7.1766245e-01  -7.0296889e-01  -2.0212409e+00   3.0145502e+00   1.9964164e+00   3.1798983e-01  -6.2412423e-01  -4.5068973e-01  -9.9071020e-01   3.8508644e+00   2.4354377e+00  -1.5696600e+00  -1.7953465e+00  -1.9672391e+00  -1.8525333e+00   2.3074699e+00  -1.4606659e+00  -1.3457649e+00  -1.5955722e+00  -1.2037370e+00  -1.9559716e+00  -1.3157339e+00  -2.2804262e+00  -2.2635715e+00  -2.0046553e+00  -1.9676387e+00  -1.9931997e+00  -2.0298745e+00  -1.5471301e+00  -1.1930328e+00  -1.1751457e+00  -1.9522657e+00   3.7608624e-01   3.8409990e-01  -1.3262162e+00  -1.6874630e+00  -9.9498921e-02  -3.2682863e-01  -7.2894686e-02  -3.7862771e-02   2.0773107e-01  -1.5616597e+00   1.1115030e+00  -1.6694110e-01  -7.7479523e-01  -1.3315584e+00   3.6329204e-01  -1.2995141e-01   1.6216420e+00  -1.6174954e-01   2.7164591e+00   3.0080769e+00   2.1729896e+00   1.1810364e+00   1.1596343e+00   6.3050408e-01   2.3437050e+00   1.1574443e+00   4.0251584e+00   4.8518076e+00   5.7661362e+00   3.6259735e+00   4.5023499e+00   3.2755342e+00  -3.2650943e+00  -1.2653792e+00  -3.0601012e+00  -3.0745101e-01   3.5272734e+00
  -1.0119760e+00  -1.1735358e+00  -1.4543007e+00  -1.8197149e+00  -6.6285547e-01  -5.7109531e-01  -7.0196041e-01  -1.9576216e+00   2.8118932e+00   1.9393532e+00   2.7684579e-01  -7.6596853e-01  -5.2065536e-01  -1.0600038e+00   3.7362125e+00   2.4664223e+00  -1.4556022e+00  -1.6148791e+00  -1.8941853e+00  -1.9162693e+00   2.1834409e+00  -1.3497242e+00  -1.2896607e+00  -1.4149833e+00  -1.0091229e+00  -1.7929952e+00  -1.1302313e+00  -2.1536281e+00  -2.1298444e+00  -1.9306097e+00  -1.8758989e+00  -1.9850549e+00  -2.0991869e+00  -1.3723931e+00  -1.0665480e+00  -1.1303985e+00  -1.8520410e+00   3.2668522e-01   4.0933481e-01  -1.2325320e+00  -1.7278848e+00  -3.7004079e-02  -3.2793527e-01  -5.2037563e-02   2.1229658e-02   1.6178033e-01  -1.4969770e+00   1.0427067e+00  -1.0692992e-01  -7.6616355e-01  -1.4036566e+00   2.8833059e-01  -2.4236747e-01   1.5024638e+00  -1.8079265e-01   2.5593879e+00   3.0488784e+00   2.0995087e+00   8.9557973e-01   1.0084225e+00   4.2953831e-01   2.1965017e+00   1.1046756e+00   3.8743532e+00   4.8448522e+00   5.6027114e+00   3.5822496e+00   4.2835266e+00   3.2039845e+00  -3.2609308e+00  -1.0610997e+00  -2.9100235e+00  -2.9925170e-01   3.3676596e+00
  -1.0183562e+00  -1.2219979e+00  -1.3303426e+00  -1.8011302e+00  -5.6092947e-01  -4.3542533e-01  -6.8740284e-01  -1.8809814e+00   2.6176236e+00   1.8889959e+00   2.3240811e-01  -9.0082567e-01  -5.9248638e-01  -1.1204538e+00   3.6287899e+00   2.5053900e+00  -1.3578923e+00  -1.4381821e+00  -1.8038091e+00  -1.9904196e+00   2.0684669e+00  -1.2552827e+00  -1.2522895e+00  -1.2446289e+00  -8.3181571e-01  -1.6351740e+00  -9.5203810e-01  -2.0190639e+00  -1.9941389e+00  -1.8385634e+00  -1.7698588e+00  -1.9914791e+00  -2.1809163e+00  -1.2115680e+00  -9.5860034e-01  -1.0833400e+00  -1.7486186e+00   2.9435033e-01   4.4802482e-01  -1.1468097e+00  -1.7722286e+00   9.5111150e-03  -3.3605092e-01  -4.2997537e-02   7.6521548e-02   1.1657078e-01  -1.4237915e+00   9.8536802e-01  -3.2975850e-02  -7.6245021e-01  -1.4736368e+00   2.0290304e-01  -3.5154387e-01   1.3924194e+00  -1.8325841e-01   2.4102085e+00   3.0884929e+00   2.0146628e+00   6.1426384e-01   8.6168349e-01   2.3661027e-01   2.0670944e+00   1.0654062e+00   3.7336894e+00   4.8282619e+00   5.4442354e+00   3.5429209e+00   4.0693121e+00   3.1332446e+00  -3.2700929e+00  -8.7079191e-01  -2.7484750e+00  -2.7092772e-01   3.2166141e+00
  -1.0383732e+00  -1.2756730e+00  -1.2251617e+00  -1.8036566e+00  -4.7425488e-01  -3.1044039e-01  -6.5937200e-01  -1.7906589e+00   2.4365299e+00   1.8479977e+00   1.8420931e-01  -1.0254822e+00  -6.6703108e-01  -1.1709827e+00   3.5281789e+00   2.5506744e+00  -1.2795001e+00  -1.2683548e+00  -1.6955837e+00  -2.0742657e+00   1.9677423e+00  -1.1804354e+00  -1.2354727e+00  -1.0886393e+00  -6.7528513e-01  -1.4857600e+00  -7.8328613e-01  -1.8786042e+00  -1.8568754e+00  -1.7279040e+00  -1.6484740e+00  -2.0130951e+00  -2.2737141e+00  -1.0692822e+00  -8.7063578e-01  -1.0347688e+00  -1.6413252e+00   2.8091731e-01   5.0144687e-01  -1.0717337e+00  -1.8190315e+00   3.7226110e-02  -3.5004699e-01  -4.7327966e-02   1.2853765e-01   7.1902603e-02  -1.3410159e+00   9.3957057e-01   5.4235786e-02  -7.6447645e-01  -1.5408590e+00   1.0717985e-01  -4.5503113e-01   1.2918979e+00  -1.6930023e-01   2.2700274e+00   3.1253836e+00   1.9177667e+00   3.4208217e-01   7.2029021e-01   5.5033464e-02   1.9569693e+00   1.0404415e+00   3.6043007e+00   4.8017619e+00   5.2918570e+00   3.5080052e+00   3.8637705e+00   3.0653408e+00  -3.2929561e+00  -6.9888380e-01  -2.5772104e+00  -2.1913633e-01   3.0780821e+00
  -1.0728864e+00  -1.3330044e+00  -1.1421929e+00  -1.8274054e+00  -4.0504786e-01  -1.9537464e-01  -6.1790627e-01  -1.6858414e+00   2.2727763e+00   1.8185745e+00   1.3169175e-01  -1.1371383e+00  -7.4488264e-01  -1.2106384e+00   3.4336290e+00   2.6006543e+00  -1.2229930e+00  -1.1081631e+00  -1.5689359e+00  -2.1670008e+00   1.8857280e+00  -1.1279359e+00  -1.2405470e+00  -9.5080084e-01  -5.4247600e-01  -1.3476117e+00  -6.2568969e-01  -1.7338677e+00  -1.7180572e+00  -1.5979865e+00  -1.5105634e+00  -2.0502711e+00  -2.3759246e+00  -9.4973290e-01  -8.0347699e-01  -9.8513645e-01  -1.5291069e+00   2.8795713e-01   5.7073361e-01  -1.0098141e+00  -1.8665245e+00   4.3856143e-02  -3.6852658e-01  -6.6033126e-02   1.7826864e-01   2.7791797e-02  -1.2475418e+00   9.0529364e-01   1.5393978e-01  -7.7320510e-01  -1.6047643e+00   1.4538158e-03  -5.5045098e-01   1.2009741e+00  -1.3921720e-01   2.1395111e+00   3.1580414e+00   1.8082012e+00   8.3483874e-02   5.8459920e-01  -1.1238925e-01   1.8666587e+00   1.0299719e+00   3.4865110e+00   4.7652158e+00   5.1458244e+00   3.4768543e+00   3.6700036e+00   3.0016346e+00  -3.3296805e+00  -5.4933304e-01  -2.3977363e+00  -1.4094156e-01   2.9549224e+00
  -1.1224967e+00  -1.3925456e+00  -1.0843186e+00  -1.8718342e+00  -3.5483745e-01  -8.8987026e-02  -5.6301138e-01  -1.5656630e+00   2.1297305e+00   1.8023605e+00   7.4285653e-02  -1.2335259e+00  -8.2631722e-01  -1.2386038e+00   3.3441435e+00   2.6537767e+00  -1.1904167e+00  -9.5993826e-01  -1.4233159e+00  -2.2677392e+00   1.8259271e+00  -1.1000735e+00  -1.2682800e+00  -8.3440605e-01  -4.3570223e-01  -1.2230776e+00  -4.8050734e-01  -1.5861642e+00  -1.5773238e+00  -1.4482091e+00  -1.3549443e+00  -2.1030726e+00  -2.4856066e+00  -8.5651007e-01  -7.5730768e-01  -9.3453565e-01  -1.4106335e+00   3.1668422e-01   6.5675882e-01  -9.6325007e-01  -1.9127251e+00   2.7780142e-02  -3.8987842e-01  -9.9508020e-02   2.2712088e-01  -1.5508506e-02  -1.1423398e+00   8.8242027e-01   2.6527122e-01  -7.8961566e-01  -1.6648897e+00  -1.1382094e-01  -6.3559225e-01   1.1194337e+00  -9.3473944e-02   2.0189050e+00   3.1849669e+00   1.6854870e+00  -1.5778124e-01   4.5451620e-01  -2.6347536e-01   1.7957717e+00   1.0335470e+00   3.3799079e+00   4.7186056e+00   5.0055414e+00   3.4481631e+00   3.4900511e+00   2.9427438e+00  -3.3801703e+00  -4.2547789e-01  -2.2112777e+00  -3.4006509e-02   2.8487960e+00
  -1.1874594e+00  -1.4530384e+00  -1.0537045e+00  -1.9357276e+00  -3.2439542e-01   1.0341643e-02  -4.9468189e-01  -1.4293255e+00   2.0098193e+00   1.8002763e+00   1.1493026e-02  -1.3129950e+00  -9.1126323e-01  -1.2542087e+00   3.2585686e+00   2.7085510e+00  -1.1831696e+00  -8.2548129e-01  -1.2582802e+00  -2.3755092e+00   1.7906987e+00  -1.0985380e+00  -1.3187844e+00  -7.4209988e-01  -3.5654020e-01  -1.1138874e+00  -3.4851125e-01  -1.4364575e+00  -1.4340269e+00  -1.2781026e+00  -1.1805834e+00  -2.1712041e+00  -2.6005473e+00  -7.9241955e-01  -7.3166424e-01  -8.8271356e-01  -1.2844302e+00   3.6786735e-01   7.6001978e-01  -9.3378931e-01  -1.9555431e+00  -1.1847497e-02  -4.1233712e-01  -1.4750272e-01   2.7683169e-01  -5.7505251e-02  -1.0245698e+00   8.7073881e-01   3.8723180e-01  -8.1455958e-01  -1.7208783e+00  -2.3799038e-01  -7.0851004e-01   1.0468042e+00  -3.2739759e-02   1.9080651e+00   3.2046335e+00   1.5493610e+00  -3.7878758e-01   3.2958484e-01  -3.9675450e-01   1.7430575e+00   1.0500641e+00   3.2834370e+00   4.6619909e+00   4.8696535e+00   3.4200006e+00   3.3248358e+00   2.8884895e+00  -3.4440238e+00  -3.2989001e-01  -2.0187666e+00   1.0322881e-01   2.7601028e+00
  -1.2676033e+00  -1.5134619e+00  -1.0516442e+00  -2.0171901e+00  -3.1369291e-01   1.0449674e-01  -4.1293965e-01  -1.2762352e+00   1.9144206e+00   1.8124218e+00  -5.7029942e-02  -1.3745686e+00  -9.9930153e-01  -1.2569541e+00   3.1756786e+00   2.7635185e+00  -1.2018824e+00  -7.0597933e-01  -1.0735875e+00  -2.4892317e+00   1.7811214e+00  -1.1242843e+00  -1.3914419e+00  -6.7573128e-01  -3.0573104e-01  -1.0210612e+00  -2.2996811e-01  -1.2853514e+00  -1.2873260e+00  -1.0874317e+00  -9.8676012e-01  -2.2539397e+00  -2.7182838e+00  -7.5931815e-01  -7.2543911e-01  -8.2911090e-01  -1.1490298e+00   4.4174691e-01   8.8052424e-01  -9.2258856e-01  -1.9928874e+00  -7.5009385e-02  -4.3404869e-01  -2.0911536e-01   3.2935234e-01  -9.7484210e-02  -8.9369772e-01   8.6993500e-01   5.1864507e-01  -8.4861330e-01  -1.7724836e+00  -3.7016831e-01  -7.6762471e-01   9.8238518e-01   4.2058071e-02   1.8064956e+00   3.2154449e+00   1.3998432e+00  -5.7752363e-01   2.0908930e-01  -5.1153628e-01   1.7064988e+00   1.0777799e+00   3.1955108e+00   4.5954594e+00   4.7361611e+00   3.3898639e+00   3.1741563e+00   2.8378843e+00  -3.5204707e+00  -2.6423774e-01  -1.8208574e+00   2.7139320e-01   2.6879724e+00
  -1.3622611e+00  -1.5730450e+00  -1.0784230e+00  -2.1136565e+00  -3.2188589e-01   1.9550737e-01  -3.1788830e-01  -1.1061430e+00   1.8438041e+00   1.8380051e+00  -1.3139797e-01  -1.4179585e+00  -1.0897021e+00  -1.2465502e+00   3.0942483e+00   2.8172021e+00  -1.2463100e+00  -6.0194049e-01  -8.6929963e-01  -2.6076837e+00   1.7969165e+00  -1.1774035e+00  -1.4848404e+00  -6.3621948e-01  -2.8309951e-01  -9.4484190e-01  -1.2463472e-01  -1.1331041e+00  -1.1362996e+00  -8.7630037e-01  -7.7322397e-01  -2.3500552e+00  -2.8361249e+00  -7.5797138e-01  -7.3689762e-01  -7.7292613e-01  -1.0031321e+00   5.3796461e-01   1.0176902e+00  -9.3008647e-01  -2.0227623e+00  -1.6076819e-01  -4.5313925e-01  -2.8281514e-01   3.8670536e-01  -1.3454936e-01  -7.4960694e-01   8.7957545e-01   6.5810623e-01  -8.9194635e-01  -1.8195626e+00  -5.0921652e-01  -8.1181482e-01   9.2528089e-01   1.2967541e-01   1.7133927e+00   3.2156942e+00   1.2372951e+00  -7.5294206e-01   9.2163584e-02  -6.0794703e-01   1.6834304e+00   1.1143548e+00   3.1141283e+00   4.5190778e+00   4.6025610e+00   3.3547635e+00   3.0367348e+00   2.7891617e+00  -3.6083098e+00  -2.2916839e-01  -1.6179671e+00   4.7006475e-01   2.6303172e+00
  -1.4702226e+00  -1.6312424e+00  -1.1332152e+00  -2.2219237e+00  -3.4733366e-01   2.8541805e-01  -2.0978139e-01  -9.1928105e-01   1.7971216e+00   1.8753180e+00  -2.1143522e-01  -1.4435503e+00  -1.1814884e+00  -1.2229724e+00   3.0131126e+00   2.8680466e+00  -1.3152479e+00  -5.1315545e-01  -6.4588498e-01  -2.7294566e+00   1.8364407e+00  -1.2570159e+00  -1.5967375e+00  -6.2344693e-01  -2.8750001e-01  -8.8466023e-01  -3.1772655e-02  -9.7967051e-01  -9.8006742e-01  -6.4525817e-01  -5.4034148e-01  -2.4577679e+00  -2.9511866e+00  -7.8794657e-01  -7.6371269e-01  -7.1320133e-01  -8.4576552e-01   6.5551115e-01   1.1702682e+00  -9.5589774e-01  -2.0433520e+00  -2.6724754e-01  -4.6778540e-01  -3.6649548e-01   4.5082433e-01  -1.6768240e-01  -5.9270071e-01   8.9908393e-01   8.0393375e-01  -9.4421999e-01  -1.8620580e+00  -6.5374027e-01  -8.4049843e-01   8.7442978e-01   2.2849555e-01   1.6276949e+00   3.2035326e+00   1.0624600e+00  -9.0496777e-01  -2.2102576e-02  -6.8693046e-01   1.6706801e+00   1.1569335e+00   3.0370012e+00   4.4328533e+00   4.4660107e+00   3.3113407e+00   2.9103225e+00   2.7398628e+00  -3.7058548e+00  -2.2422014e-01  -1.4103431e+00   6.9769420e-01   2.5839470e+00
  -1.5897110e+00  -1.6876779e+00  -1.2140236e+00  -2.3382059e+00  -3.8765084e-01   3.7615827e-01  -8.9098360e-02  -7.1648308e-01   1.7724572e+00   1.9217670e+00  -2.9663223e-01  -1.4523552e+00  -1.2735222e+00  -1.1865302e+00   2.9312045e+00   2.9143624e+00  -1.4064832e+00  -4.3869188e-01  -4.0431574e-01  -2.8529153e+00   1.8967526e+00  -1.3611966e+00  -1.7240575e+00  -6.3619008e-01  -3.1679824e-01  -8.3913752e-01   4.9814198e-02  -8.2477310e-01  -8.1791696e-01  -3.9539808e-01  -2.8921771e-01  -2.5746935e+00  -3.0604432e+00  -8.4755304e-01  -8.0302062e-01  -6.4892521e-01  -6.7643448e-01   7.9269794e-01   1.3362929e+00  -9.9874159e-01  -2.0530835e+00  -3.9165550e-01  -4.7628441e-01  -4.5755627e-01   5.2338788e-01  -1.9581773e-01  -4.2398157e-01   9.2771373e-01   9.5412907e-01  -1.0045269e+00  -1.8999699e+00  -8.0210235e-01  -8.5369578e-01   8.2863269e-01   3.3648619e-01   1.5481376e+00   3.1769640e+00   8.7648365e-01  -1.0344636e+00  -1.3456884e-01  -7.5020799e-01   1.6647222e+00   1.2022631e+00   2.9616837e+00   4.3367121e+00   4.3235142e+00   3.2560203e+00   2.7918646e+00   2.6869747e+00  -3.8108972e+00  -2.4777463e-01  -1.1981516e+00   9.5157901e-01   2.5447554e+00
  -1.7183852e+00  -1.7420659e+00  -1.3176753e+00  -2.4582159e+00  -4.3979352e-01   4.6941603e-01   4.3378119e-02  -4.9927783e-01   1.7669366e+00   1.9739647e+00  -3.8612452e-01  -1.4459381e+00  -1.3645994e+00  -1.1379395e+00   2.8475819e+00   2.9542816e+00  -1.5167901e+00  -3.7692791e-01  -1.4615309e-01  -2.9761676e+00   1.9737552e+00  -1.4869465e+00  -1.8629276e+00  -6.7209810e-01  -3.6789697e-01  -8.0613094e-01   1.2171680e-01  -6.6799718e-01  -6.4942884e-01  -1.2843960e-01  -2.1785404e-02  -2.6978375e+00  -3.1607947e+00  -9.3383878e-01  -8.5150027e-01  -5.7914608e-01  -4.9524706e-01   9.4715840e-01   1.5130721e+00  -1.0564154e+00  -2.0506763e+00  -5.3035336e-01  -4.7712165e-01  -5.5301064e-01   6.0565997e-01  -2.1792799e-01  -2.4510365e-01   9.6451992e-01   1.1063532e+00  -1.0713772e+00  -1.9333229e+00  -9.5245450e-01  -8.5206675e-01   7.8658039e-01   4.5117879e-01   1.4733155e+00   3.1338695e+00   6.8091125e-01  -1.1431543e+00  -2.4596637e-01  -8.0019760e-01   1.6618395e+00   1.2468423e+00   2.8857005e+00   4.2304986e+00   4.1721247e+00   3.1851962e+00   2.6777201e+00   2.6271246e+00  -3.9206907e+00  -2.9705756e-01  -9.8158746e-01   1.2278929e+00   2.5079640e+00
  -1.8533717e+00  -1.7941237e+00  -1.4398772e+00  -2.5772735e+00  -5.0017698e-01   5.6652026e-01   1.8649142e-01  -2.6994850e-01   1.7768932e+00   2.0278832e+00  -4.7869484e-01  -1.4263247e+00  -1.4535442e+00  -1.0783867e+00   2.7614392e+00   2.9857411e+00  -1.6419779e+00  -3.2562549e-01   1.2638691e-01  -3.0970548e+00   2.0624105e+00  -1.6302186e+00  -2.0087603e+00  -7.2772784e-01  -4.3680973e-01  -7.8282280e-01   1.8583278e-01  -5.0890477e-01  -4.7459306e-01   1.5320952e-01   2.5914793e-01  -2.8236185e+00  -3.2491535e+00  -1.0426508e+00  -9.0547599e-01  -5.0308694e-01  -3.0301066e-01   1.1158821e+00   1.6972162e+00  -1.1258229e+00  -2.0351745e+00  -6.7897047e-01  -4.6903364e-01  -6.4961119e-01   6.9834970e-01  -2.3311265e-01  -5.8389623e-02   1.0083380e+00   1.2579252e+00  -1.1427300e+00  -1.9621338e+00  -1.1027835e+00  -8.3691741e-01   7.4688111e-01   5.6967704e-01   1.4017545e+00   3.0720700e+00   4.7766115e-01  -1.2335139e+00  -3.5684235e-01  -8.3989282e-01   1.6582889e+00   1.2870906e+00   2.8066753e+00   4.1139950e+00   4.0091542e+00   3.0954422e+00   2.5639285e+00   2.5568217e+00  -4.0319758e+00  -3.6819537e-01  -7.6099189e-01   1.5217735e+00   2.4684245e+00
  -1.9913227e+00  -1.8434911e+00  -1.5753398e+00  -2.6904435e+00  -5.6482131e-01   6.6833984e-01   3.3865618e-01  -3.1550234e-02   1.7980846e+00   2.0790620e+00  -5.7279993e-01  -1.3958967e+00  -1.5392895e+00  -1.0095693e+00   2.6721141e+00   3.0064955e+00  -1.7769937e+00  -2.8204382e-01   4.1039452e-01  -3.2131710e+00   2.1570161e+00  -1.7860043e+00  -2.1563799e+00  -7.9863894e-01  -5.1878322e-01  -7.6585132e-01   2.4425643e-01  -3.4715951e-01  -2.9390783e-01   4.4642147e-01   5.4989940e-01  -2.9479401e+00  -3.3225465e+00  -1.1687606e+00  -9.6104193e-01  -4.2025334e-01  -1.0128892e-01   1.2952845e+00   1.8847127e+00  -1.2030618e+00  -2.0059709e+00  -8.3256090e-01  -4.5106405e-01  -7.4398816e-01   8.0150282e-01  -2.4068165e-01   1.3319349e-01   1.0577732e+00   1.4058476e+00  -1.2160663e+00  -1.9863863e+00  -1.2509689e+00  -8.1017197e-01   7.0809292e-01   6.8869936e-01   1.3319917e+00   2.9894273e+00   2.6897445e-01  -1.3086204e+00  -4.6752882e-01  -8.7270731e-01   1.6504607e+00   1.3195204e+00   2.7224529e+00   3.9869576e+00   3.8323813e+00   2.9837356e+00   2.4465065e+00   2.4727311e+00  -4.1410351e+00  -4.5632983e-01  -5.3697408e-01   1.8274644e+00   2.4209557e+00
  -2.1285032e+00  -1.8896693e+00  -1.7179607e+00  -2.7926940e+00  -6.2951818e-01   7.7520641e-01   4.9782779e-01   2.1211993e-01   1.8259473e+00   2.1228610e+00  -6.6662065e-01  -1.3572806e+00  -1.6209339e+00  -9.3370346e-01   2.5790936e+00   3.0141689e+00  -1.9160819e+00  -2.4308685e-01   7.0226130e-01  -3.3219153e+00   2.2515267e+00  -1.9484844e+00  -2.3001934e+00  -8.7954834e-01  -6.0846451e-01  -7.5147751e-01   2.9915288e-01  -1.8265149e-01  -1.0845223e-01   7.4735185e-01   8.4596154e-01  -3.0663053e+00  -3.3782259e+00  -1.3060544e+00  -1.0142032e+00  -3.3052472e-01   1.0758721e-01   1.4813118e+00   2.0710405e+00  -1.2835720e+00  -1.9628247e+00  -9.8579660e-01  -4.2261103e-01  -8.3279243e-01   9.1443464e-01  -2.4022547e-01   3.2609948e-01   1.1112076e+00   1.5468639e+00  -1.2884957e+00  -2.0060166e+00  -1.3948475e+00  -7.7430931e-01   6.6876277e-01   8.0465683e-01   1.2626623e+00   2.8839775e+00   5.7344556e-02  -1.3719885e+00  -5.7813612e-01  -9.0229455e-01   1.6350321e+00   1.3408980e+00   2.6312100e+00   3.8491613e+00   3.6402398e+00   2.8476793e+00   2.3217555e+00   2.3719627e+00  -4.2437958e+00  -5.5578927e-01  -3.1052357e-01   2.1385087e+00   2.3606979e+00
  -2.2609031e+00  -1.9319915e+00  -1.8610671e+00  -2.8790767e+00  -6.9001144e-01   8.8686806e-01   6.6150343e-01   4.5660317e-01   1.8558719e+00   2.1547432e+00  -7.5813443e-01  -1.3132384e+00  -1.6977713e+00  -8.5349220e-01   2.4820237e+00   3.0063391e+00  -2.0529924e+00  -2.0547659e-01   9.9771470e-01  -3.4205790e+00   2.3399071e+00  -2.1112356e+00  -2.4343970e+00  -9.6453959e-01  -7.0010573e-01  -7.3577947e-01   3.5262596e-01  -1.5611835e-02   8.0075912e-02   1.0514842e+00   1.1421052e+00  -3.1739760e+00  -3.4137805e+00  -1.4477759e+00  -1.0610266e+00  -2.3422082e-01   3.2055911e-01   1.6695769e+00   2.2513261e+00  -1.3623357e+00  -1.9058750e+00  -1.1331867e+00  -3.8346514e-01  -9.1283471e-01   1.0357110e+00  -2.3166496e-01   5.1631099e-01   1.1668267e+00   1.6775466e+00  -1.3568871e+00  -2.0209160e+00  -1.5322809e+00  -7.3226852e-01   6.2747514e-01   9.1376322e-01   1.1925914e+00   2.7540915e+00  -1.5457049e-01  -1.4273908e+00  -6.8856973e-01  -9.3235690e-01   1.6091034e+00   1.3483778e+00   2.5315530e+00   3.7004478e+00   3.4319770e+00   2.6857023e+00   2.1865608e+00   2.2523501e+00  -4.3359630e+00  -6.6030962e-01  -8.3101549e-02   2.4479863e+00   2.2834594e+00
  -2.3843772e+00  -1.9696292e+00  -1.9976992e+00  -2.9449174e+00  -7.4218139e-01   1.0024809e+00   8.2675996e-01   6.9691041e-01   1.8834852e+00   2.1705628e+00  -8.4520731e-01  -1.2665667e+00  -1.7692920e+00  -7.7205387e-01   2.3807290e+00   2.9806543e+00  -2.1812307e+00  -1.6593978e-01   1.2918974e+00  -3.5064625e+00   2.4164844e+00  -2.2674886e+00  -2.5532080e+00  -1.0473160e+00  -7.8779456e-01  -7.1486113e-01   4.0659079e-01   1.5329590e-01   2.6936579e-01   1.3537193e+00   1.4325344e+00  -3.2661664e+00  -3.4272434e+00  -1.5868153e+00  -1.0977948e+00  -1.3213581e-01   5.3393349e-01   1.8555244e+00   2.4205294e+00  -1.4341196e+00  -1.8356543e+00  -1.2693127e+00  -3.3383653e-01  -9.8121426e-01   1.1631797e+00  -2.1527490e-01   6.9948569e-01   1.2226694e+00   1.7944160e+00  -1.4180159e+00  -2.0309505e+00  -1.6612231e+00  -6.8732891e-01   5.8291146e-01   1.0121731e+00   1.1208852e+00   2.5986431e+00  -3.6404830e-01  -1.4786808e+00  -7.9856596e-01  -9.6645853e-01   1.5703178e+00   1.3395991e+00   2.4225958e+00   3.5407694e+00   3.2077683e+00   2.4972223e+00   2.0386535e+00   2.1126955e+00  -4.4131886e+00  -7.6329550e-01   1.4330074e-01   2.7487815e+00   2.1860267e+00
  -2.4948041e+00  -2.0016362e+00  -2.1209225e+00  -2.9860100e+00  -7.8222245e-01   1.1206421e+00   9.9033165e-01   9.2770278e-01   1.9049162e+00   2.1668430e+00  -9.2570102e-01  -1.2200135e+00  -1.8351599e+00  -6.9281697e-01   2.2752367e+00   2.9349712e+00  -2.2943362e+00  -1.2139607e-01   1.5794926e+00  -3.5770144e+00   2.4762851e+00  -2.4104194e+00  -2.6511144e+00  -1.1214853e+00  -8.6569929e-01  -6.8506283e-01   4.6266204e-01   3.2291704e-01   4.5654771e-01   1.6485112e+00   1.7110904e+00  -3.3382615e+00  -3.4171836e+00  -1.7160223e+00  -1.1211523e+00  -2.5534594e-02   7.4352848e-01   2.0346139e+00   2.5736569e+00  -1.4937422e+00  -1.7531004e+00  -1.3890635e+00  -2.7437094e-01  -1.0354313e+00   1.2940505e+00  -1.9167853e-01   8.7113583e-01   1.2767002e+00   1.8940862e+00  -1.4687182e+00  -2.0359987e+00  -1.7797858e+00  -6.4297545e-01   5.3391892e-01   1.0961383e+00   1.0470146e+00   2.4171778e+00  -5.6841076e-01  -1.5296293e+00  -9.0774465e-01  -1.0078582e+00   1.5169543e+00   1.3127423e+00   2.3040107e+00   3.3702238e+00   2.9687780e+00   2.2827538e+00   1.8768183e+00   1.9529589e+00  -4.4712617e+00  -8.5810733e-01   3.6614704e-01   3.0338710e+00   2.0664142e+00
  -2.5882625e+00  -2.0270228e+00  -2.2241463e+00  -2.9988045e+00  -8.0680566e-01   1.2394656e+00   1.1487258e+00   1.1435161e+00   1.9170307e+00   2.1410187e+00  -9.9759101e-01  -1.1762137e+00  -1.8951745e+00  -6.1939215e-01   2.1658111e+00   2.8675027e+00  -2.3861744e+00  -6.9132918e-02   1.8548972e+00  -3.6299839e+00   2.5153294e+00  -2.5334601e+00  -2.7231204e+00  -1.1808576e+00  -9.2831456e-01  -6.4315938e-01   5.2206750e-01   4.9158878e-01   6.3829864e-01   1.9300484e+00   1.9714975e+00  -3.3860454e+00  -3.3827841e+00  -1.8285286e+00  -1.1282400e+00   8.3889818e-02   9.4486750e-01   2.2025159e+00   2.7059877e+00  -1.5363474e+00  -1.6595645e+00  -1.4878614e+00  -2.0615416e-01  -1.0734776e+00   1.4250195e+00  -1.6181253e-01   1.0268317e+00   1.3269018e+00   1.9734307e+00  -1.5060461e+00  -2.0360064e+00  -1.8863000e+00  -6.0275989e-01   4.7958518e-01   1.1621744e+00   9.7088767e-01   2.2100573e+00  -7.6513576e-01  -1.5837869e+00  -1.0156706e+00  -1.0593749e+00   1.4479952e+00   1.2665463e+00   2.1760507e+00   3.1890784e+00   2.7171603e+00   2.0439520e+00   1.7010295e+00   1.7743701e+00  -4.5063052e+00  -9.3835901e-01   5.8239240e-01   3.2966216e+00   1.9240349e+00
  -2.6612183e+00  -2.0448559e+00  -2.3014334e+00  -2.9805797e+00  -8.1321526e-01   1.3566942e+00   1.2983719e+00   1.3390185e+00   1.9176184e+00   2.0916254e+00  -1.0590886e+00  -1.1376518e+00  -1.9492248e+00  -5.5543238e-01   2.0529868e+00   2.7769660e+00  -2.4512270e+00  -6.9572910e-03   2.1124333e+00  -3.6635748e+00   2.5308639e+00  -2.6306091e+00  -2.7649869e+00  -1.2197426e+00  -9.7069705e-01  -5.8653319e-01   5.8559304e-01   6.5716952e-01   8.1099617e-01   2.1924738e+00   2.2076413e+00  -3.4059256e+00  -3.3238958e+00  -1.9180599e+00  -1.1168108e+00   1.9409715e-01   1.1334130e+00   2.3553082e+00   2.8133027e+00  -1.5576707e+00  -1.5568138e+00  -1.5618623e+00  -1.3070422e-01  -1.0939027e+00   1.5524256e+00  -1.2686515e-01   1.1624207e+00   1.3713806e+00   2.0297595e+00  -1.5274179e+00  -2.0310553e+00  -1.9793743e+00  -5.7016850e-01   4.1931346e-01   1.2072255e+00   8.9290059e-01   1.9785726e+00  -9.5196807e-01  -1.6443813e+00  -1.1219206e+00  -1.1232972e+00   1.3631610e+00   1.2002906e+00   2.0395414e+00   2.9977819e+00   2.4559995e+00   1.7835874e+00   1.5125022e+00   1.5794517e+00  -4.5149797e+00  -9.9821079e-01   7.8857368e-01   3.5310770e+00   1.7597755e+00
  -2.7107081e+00  -2.0543685e+00  -2.3477776e+00  -2.9295933e+00  -7.9945404e-01   1.4698441e+00   1.4357977e+00   1.5092900e+00   1.9055227e+00   2.0184252e+00  -1.1087594e+00  -1.1066459e+00  -1.9972451e+00  -5.0449271e-01   1.9375988e+00   2.6627162e+00  -2.4848659e+00   6.6686862e-02   2.3465979e+00  -3.6765878e+00   2.5215223e+00  -2.6967242e+00  -2.7734430e+00  -1.2332249e+00  -9.8868025e-01  -5.1331134e-01   6.5356176e-01   8.1711595e-01   9.7091459e-01   2.4301393e+00   2.4138680e+00  -3.3951364e+00  -3.2410719e+00  -1.9792187e+00  -1.0853225e+00   3.0281447e-01   1.3048248e+00   2.4896648e+00   2.8921063e+00  -1.5542741e+00  -1.4470243e+00  -1.6081232e+00  -4.9950129e-02  -1.0958525e+00   1.6724316e+00  -8.8191635e-02   1.2742480e+00   1.4084822e+00   2.0609984e+00  -1.5307567e+00  -2.0214374e+00  -2.0579460e+00  -5.4850377e-01   3.5289173e-01   1.2288182e+00   8.1396507e-01   1.7250121e+00  -1.1270227e+00  -1.7142497e+00  -1.2261480e+00  -1.2013381e+00   1.2629139e+00   1.1137563e+00   1.8958416e+00   2.7969732e+00   2.1891954e+00   1.5054508e+00   1.3136592e+00   1.3719530e+00  -4.4946663e+00  -1.0326415e+00   9.8095351e-01   3.7322271e+00   1.5759749e+00
  -2.7345134e+00  -2.0550701e+00  -2.3593413e+00  -2.8452016e+00  -7.6431118e-01   1.5763662e+00   1.5578186e+00   1.6501065e+00   1.8807059e+00   1.9224576e+00  -1.1456317e+00  -1.0853523e+00  -2.0391766e+00  -4.6989762e-01   1.8208071e+00   2.5248564e+00  -2.4835924e+00   1.5264071e-01   2.5523292e+00  -3.6685423e+00   2.4873978e+00  -2.7277779e+00  -2.7463683e+00  -1.2174058e+00  -9.7906028e-01  -4.2245983e-01   7.2584636e-01   9.6860440e-01   1.1144501e+00   2.6378778e+00   2.5852874e+00  -3.3519095e+00  -3.1355823e+00  -2.0077239e+00  -1.0330073e+00   4.0767677e-01   1.4552289e+00   2.6030224e+00   2.9398266e+00  -1.5237425e+00  -1.3327605e+00  -1.6247257e+00   3.3803057e-02  -1.0790822e+00   1.7812130e+00  -4.7214020e-02   1.3593688e+00   1.4369052e+00   2.0658544e+00  -1.5146162e+00  -2.0077316e+00  -2.1213280e+00  -5.4078739e-01   2.8054867e-01   1.2251947e+00   7.3550452e-01   1.4526728e+00  -1.2888769e+00  -1.7958114e+00  -1.3281405e+00  -1.2946363e+00   1.1484284e+00   1.0071728e+00   1.7467769e+00   2.5874818e+00   1.9212963e+00   1.2142027e+00   1.1080131e+00   1.1566940e+00  -4.4436304e+00  -1.0376882e+00   1.1557098e+00   3.8962413e+00   1.3763066e+00
  -2.7313117e+00  -2.0468449e+00  -2.3336334e+00  -2.7279438e+00  -7.0739172e-01   1.6738130e+00   1.6617308e+00   1.7582088e+00   1.8442460e+00   1.8060151e+00  -1.1692834e+00  -1.0757828e+00  -2.0749420e+00  -4.5461980e-01   1.7041023e+00   2.3643175e+00  -2.4452359e+00   2.5099554e-01   2.7252820e+00  -3.6397659e+00   2.4300335e+00  -2.7210678e+00  -2.6829275e+00  -1.1695970e+00  -9.3974588e-01  -3.1382964e-01   8.0191072e-01   1.1086889e+00   1.2383600e+00   2.8112798e+00   2.7180622e+00  -3.2756023e+00  -3.0094034e+00  -2.0005948e+00  -9.5991526e-01   5.0638320e-01   1.5814708e+00   2.6937187e+00   2.9549816e+00  -1.4648281e+00  -1.2169389e+00  -1.6108558e+00   1.1792316e-01  -1.0439422e+00   1.8751447e+00  -5.3128974e-03   1.4157336e+00   1.4558066e+00   2.0439587e+00  -1.4782836e+00  -1.9908689e+00  -2.1692457e+00  -5.4968379e-01   2.0298942e-01   1.1954178e+00   6.5941956e-01   1.1658192e+00  -1.4366418e+00  -1.8910711e+00  -1.4278658e+00  -1.4037964e+00   1.0215305e+00   8.8116159e-01   1.5945504e+00   2.3703304e+00   1.6572976e+00   9.1517320e-01   8.9997884e-01   9.3933513e-01  -4.3611526e+00  -1.0106387e+00   1.3091610e+00   4.0206571e+00   1.1655785e+00
  -2.7007931e+00  -2.0300308e+00  -2.2696284e+00  -2.5795849e+00  -6.2910648e-01   1.7599953e+00   1.7454910e+00   1.8315369e+00   1.7982681e+00   1.6725491e+00  -1.1799050e+00  -1.0798279e+00  -2.1044310e+00  -4.6117135e-01   1.5892960e+00   2.1828930e+00  -2.3690937e+00   3.6110167e-01   2.8620891e+00  -3.5914472e+00   2.3523263e+00  -2.6753643e+00  -2.5836581e+00  -1.0884555e+00  -8.6986573e-01  -1.8815322e-01   8.8087450e-01   1.2344853e+00   1.3399975e+00   2.9469570e+00   2.8096616e+00  -3.1667717e+00  -2.8651915e+00  -1.9562728e+00  -8.6693318e-01   5.9685801e-01   1.6813406e+00   2.7610900e+00   2.9373030e+00  -1.3775352e+00  -1.1027774e+00  -1.5668319e+00   1.9951384e-01  -9.9134083e-01   1.9509695e+00   3.6280312e-02   1.4423378e+00   1.4648858e+00   1.9959728e+00  -1.4218592e+00  -1.9721789e+00  -2.2018622e+00  -5.7744481e-01   1.2140582e-01   1.1394397e+00   5.8802096e-01   8.6958019e-01  -1.5700129e+00  -2.0016492e+00  -1.5255012e+00  -1.5289589e+00   8.8460938e-01   7.3668377e-01   1.4416362e+00   2.1467361e+00   1.4024094e+00   6.1413173e-01   6.9462697e-01   7.2608904e-01  -4.2476157e+00  -9.5017071e-01   1.4380080e+00   4.1045071e+00   9.4946687e-01
  -2.6437313e+00  -2.0054660e+00  -2.1678126e+00  -2.4031131e+00  -5.3062599e-01   1.8331157e+00   1.8078702e+00   1.8694122e+00   1.7458169e+00   1.5265117e+00  -1.1783263e+00  -1.0992735e+00  -2.1274979e+00  -4.9150616e-01   1.4784878e+00   1.9832393e+00  -2.2560065e+00   4.8161930e-01   2.9605916e+00  -3.5256431e+00   2.2583571e+00  -2.5909881e+00  -2.4504993e+00  -9.7405320e-01  -7.6982838e-01  -4.6993666e-02   9.6159435e-01   1.3433693e+00   1.4175229e+00   3.0427735e+00   2.8590648e+00  -3.0271928e+00  -2.7062335e+00  -1.8746726e+00  -7.5577503e-01   6.7740316e-01   1.7537432e+00   2.8055206e+00   2.8878055e+00  -1.2631409e+00  -9.9372381e-01  -1.4940867e+00   2.7548981e-01  -9.2268580e-01   2.0059436e+00   7.6580949e-02   1.4393206e+00   1.4644456e+00   1.9236470e+00  -1.3463019e+00  -1.9534102e+00  -2.2197916e+00  -6.2587040e-01   3.7456460e-02   1.0581322e+00   5.2393181e-01   5.6979841e-01  -1.6892898e+00  -2.1288254e+00  -1.6214431e+00  -1.6698874e+00   7.4050576e-01   5.7499487e-01   1.2906635e+00   1.9181137e+00   1.1618157e+00   3.1704307e-01   4.9740076e-01   5.2339656e-01  -4.1045468e+00  -8.5642594e-01   1.5395794e+00   4.1483824e+00   7.3420531e-01
  -2.5620022e+00  -1.9745047e+00  -2.0301654e+00  -2.2026870e+00  -4.1380092e-01   1.8918704e+00   1.8485682e+00   1.8726470e+00   1.6906743e+00   1.3731494e+00  -1.1660109e+00  -1.1358081e+00  -2.1439715e+00  -5.4693183e-01   1.3740098e+00   1.7688244e+00  -2.1083603e+00   6.1060796e-01   3.0200188e+00  -3.4452396e+00   2.1531577e+00  -2.4698162e+00  -2.2867601e+00  -8.2787612e-01  -6.4132860e-01   1.0735104e-01   1.0427542e+00   1.4331717e+00   1.4700737e+00   3.0980251e+00   2.8668930e+00  -2.8598170e+00  -2.5363736e+00  -1.7571664e+00  -6.2894466e-01   7.4683074e-01   1.7988031e+00   2.8284376e+00   2.8087966e+00  -1.1241524e+00  -8.9336994e-01  -1.3951016e+00   3.4266297e-01  -8.3981016e-01   2.0379457e+00   1.1493078e-01   1.4080045e+00   1.4554151e+00   1.8298235e+00  -1.2534371e+00  -1.9367163e+00  -2.2240973e+00  -6.9628176e-01  -4.6785620e-02   9.5327488e-01   4.6996496e-01   2.7283177e-01  -1.7953648e+00  -2.2735925e+00  -1.7162978e+00  -1.8260634e+00   5.9237978e-01   3.9760706e-01   1.1442962e+00   1.6860745e+00   9.4043026e-01   2.9822084e-02   3.1381396e-01   3.3758840e-01  -3.9346047e+00  -7.3101606e-01   1.6120567e+00   4.1544185e+00   5.2625087e-01
  -2.4585420e+00  -1.9389978e+00  -1.8600679e+00  -1.9835282e+00  -2.8105595e-01   1.9355077e+00   1.8682761e+00   1.8435741e+00   1.6371365e+00   1.2182575e+00  -1.1450110e+00  -1.1910136e+00  -2.1536783e+00  -6.2803274e-01   1.2783460e+00   1.5438357e+00  -1.9300144e+00   7.4564887e-01   3.0411013e+00  -3.3538648e+00   2.0424300e+00  -2.3152098e+00  -2.0970220e+00  -6.5275323e-01  -4.8729634e-01   2.7198136e-01   1.1229580e+00   1.5023576e+00   1.4978776e+00   3.1135512e+00   2.8354569e+00  -2.6686730e+00  -2.3599204e+00  -1.6064980e+00  -4.8966753e-01   8.0456395e-01   1.8178905e+00   2.8322502e+00   2.7038217e+00  -9.6420216e-01  -8.0535101e-01  -1.2732972e+00   3.9783747e-01  -7.4488615e-01   2.0455521e+00   1.5105183e-01   1.3508683e+00   1.4393326e+00   1.7183801e+00  -1.1459223e+00  -1.9246066e+00  -2.2162727e+00  -7.8950226e-01  -1.2891733e-01   8.2749975e-01   4.2897571e-01  -1.4677642e-02  -1.8896784e+00  -2.4367060e+00  -1.8108504e+00  -1.9967769e+00   4.4356490e-01   2.0625747e-01   1.0051124e+00   1.4524163e+00   7.4266625e-01  -2.4189793e-01   1.4915035e-01   1.7455507e-01  -3.7415165e+00  -5.7695615e-01   1.6546625e+00   4.1262074e+00   3.3194972e-01
  -2.3372414e+00  -1.9012360e+00  -1.6621476e+00  -1.7517585e+00  -1.3526245e-01   1.9638476e+00   1.8686821e+00   1.7859874e+00   1.5897612e+00   1.0679174e+00  -1.1178888e+00  -1.2663371e+00  -2.1564714e+00  -7.3460775e-01   1.1940301e+00   1.3130470e+00  -1.7261502e+00   8.8399423e-01   3.0261052e+00  -3.2557520e+00   1.9322370e+00  -2.1318671e+00  -1.8869769e+00  -4.5271670e-01  -3.1178664e-01   4.4355989e-01   1.2008219e+00   1.5501743e+00   1.5023001e+00   3.0917681e+00   2.7687142e+00  -2.4587090e+00  -2.1815247e+00  -1.4266351e+00  -3.4179043e-01   8.5069860e-01   1.8135665e+00   2.8202336e+00   2.5775459e+00  -7.8788661e-01  -7.3323273e-01  -1.1328855e+00   4.3791086e-01  -6.4033198e-01   2.0280691e+00   1.8506897e-01   1.2714549e+00   1.4182883e+00   1.5941103e+00  -1.0271666e+00  -1.9198609e+00  -2.1982028e+00  -9.0584552e-01  -2.0631938e-01   6.8419725e-01   4.0370346e-01  -2.8605747e-01  -1.9741419e+00  -2.6187241e+00  -1.9060171e+00  -2.1812031e+00   2.9741133e-01   2.8777230e-03   8.7549222e-01   1.2191041e+00   5.7223166e-01  -4.9297416e-01   8.1824768e-03   3.9443504e-02  -3.5299508e+00  -3.9852738e-01   1.6677952e+00   4.0686353e+00   1.5722043e-01
  -2.2027837e+00  -1.8638627e+00  -1.4420663e+00  -1.5141837e+00   2.0402724e-02   1.9772558e+00   1.8524136e+00   1.7049912e+00   1.5530974e+00   9.2822361e-01  -1.0876063e+00  -1.3630475e+00  -2.1522666e+00  -8.6562985e-01   1.1235239e+00   1.0816500e+00  -1.5030478e+00   1.0227332e+00   2.9787780e+00  -3.1555620e+00   1.8286785e+00  -1.9256075e+00  -1.6632042e+00  -2.3280126e-01  -1.1981052e-01   6.1849540e-01   1.2750546e+00   1.5767571e+00   1.4858179e+00   3.0366117e+00   2.6721300e+00  -2.2355896e+00  -2.0060373e+00  -1.2225660e+00  -1.8964869e-01   8.8601911e-01   1.7894484e+00   2.7963571e+00   2.4355737e+00  -6.0055900e-01  -6.8039066e-01  -9.7868979e-01   4.5998013e-01  -5.2871555e-01   1.9855324e+00   2.1749943e-01   1.1742126e+00   1.3948239e+00   1.4625476e+00  -9.0120310e-01  -1.9254150e+00  -2.1721087e+00  -1.0451086e+00  -2.7629376e-01   5.2738553e-01   3.9660686e-01  -5.3486687e-01  -2.0510319e+00  -2.8200341e+00  -2.0027829e+00  -2.3784634e+00   1.5712488e-01  -2.1043641e-01   7.5751453e-01   9.8823166e-01   4.3195945e-01  -7.1893341e-01  -1.0507536e-01  -6.3602751e-02  -3.3053423e+00  -2.0107275e-01   1.6530968e+00   3.9876462e+00   7.2718207e-03
  -2.0604287e+00  -1.8297550e+00  -1.2062558e+00  -1.2780250e+00   1.8260405e-01   1.9765859e+00   1.8229196e+00   1.6067716e+00   1.5314151e+00   8.0501721e-01  -1.0573892e+00  -1.4821764e+00  -2.1410765e+00  -1.0192373e+00   1.0690839e+00   8.5506026e-01  -1.2677981e+00   1.1589651e+00   2.9042078e+00  -3.0581640e+00   1.7375759e+00  -1.7030933e+00  -1.4328910e+00   1.2064931e-03   8.2887030e-02   7.9313622e-01   1.3445302e+00   1.5831822e+00   1.4519211e+00   2.9533919e+00   2.5524486e+00  -2.0054482e+00  -1.8383404e+00  -1.0000503e+00  -3.7903213e-02   9.1196595e-01   1.7500051e+00   2.7650746e+00   2.2842158e+00  -4.0808581e-01  -6.4988663e-01  -8.1593760e-01   4.6145026e-01  -4.1265943e-01   1.9186723e+00   2.4920855e-01   1.0642847e+00   1.3717965e+00   1.3297371e+00  -7.7252342e-01  -1.9442202e+00  -2.1404709e+00  -1.2065739e+00  -3.3621701e-01   3.6155007e-01   4.0970288e-01  -7.5515451e-01  -2.1228596e+00  -3.0408577e+00  -2.1021284e+00  -2.5876593e+00   2.5607443e-02  -4.3145933e-01   6.5286837e-01   7.6196615e-01   3.2368193e-01  -9.1611781e-01  -1.8756886e-01  -1.3164892e-01  -3.0736641e+00   9.2631337e-03   1.6134444e+00   3.8899552e+00  -1.1363407e-01
  -1.9157554e+00  -1.8018824e+00  -9.6162203e-01  -1.0506129e+00   3.4799257e-01   1.9630877e+00   1.7842961e+00   1.4982923e+00   1.5284452e+00   7.0363501e-01  -1.0305714e+00  -1.6244511e+00  -2.1230399e+00  -1.1927640e+00   1.0326229e+00   6.3870326e-01  -1.0279661e+00   1.2899668e+00   2.8085948e+00  -2.9683911e+00   1.6641745e+00  -1.4715069e+00  -1.2035124e+00   2.4305466e-01   2.9009298e-01   9.6396020e-01   1.4083412e+00   1.5714598e+00   1.4049438e+00   2.8485594e+00   2.4173830e+00  -1.7746127e+00  -1.6831619e+00  -7.6534036e-01   1.0864857e-01   9.3055651e-01   1.7002958e+00   2.7310775e+00   2.1302117e+00  -2.1657911e-01  -6.4434406e-01  -6.5003827e-01   4.4014344e-01  -2.9474941e-01   1.8288511e+00   2.8133664e-01   9.4725117e-01   1.3522135e+00   1.2019684e+00  -6.4587554e-01  -1.9790898e+00  -2.1059362e+00  -1.3890183e+00  -3.8369837e-01   1.9146106e-01   4.4442347e-01  -9.4169924e-01  -2.1922218e+00  -3.2812387e+00  -2.2049524e+00  -2.8078853e+00  -9.4691122e-02  -6.5787312e-01   5.6278244e-01   5.4247496e-01   2.4815455e-01  -1.0817944e+00  -2.3735157e-01  -1.6311094e-01  -2.8411614e+00   2.2583869e-01   1.5528613e+00   3.7827087e+00  -2.0236465e-01
  -1.7743751e+00  -1.7831497e+00  -7.1522359e-01  -8.3905427e-01   5.1334073e-01   1.9382992e+00   1.7410656e+00   1.3869426e+00   1.5471482e+00   6.2868162e-01  -1.0104274e+00  -1.7902188e+00  -2.0984383e+00  -1.3828161e+00   1.0155777e+00   4.3779527e-01  -7.9122058e-01   1.4133447e+00   2.6989495e+00  -2.8907769e+00   1.6128814e+00  -1.2381979e+00  -9.8248223e-01   4.8633071e-01   4.9542232e-01   1.1277487e+00   1.4658343e+00   1.5444650e+00   1.3498380e+00   2.7293965e+00   2.2752406e+00  -1.5493103e+00  -1.5448782e+00  -5.2488545e-01   2.4527963e-01   9.4426259e-01   1.6456701e+00   2.6990325e+00   1.9804227e+00  -3.2118419e-02  -6.6582743e-01  -4.8635347e-01   3.9440574e-01  -1.7745022e-01   1.7179804e+00   3.1520154e-01   8.2884749e-01   1.3390505e+00   1.0854822e+00  -5.2603892e-01  -2.0325402e+00  -2.0712066e+00  -1.5907363e+00  -4.1673205e-01   2.1976908e-02   5.0149675e-01  -1.0902229e+00  -2.2616437e+00  -3.5410033e+00  -2.3119937e+00  -3.0382152e+00  -2.0190034e-01  -8.8730625e-01   4.8797544e-01   3.3184018e-01   2.0503100e-01  -1.2142270e+00  -2.5367520e-01  -1.5783063e-01  -2.6140605e+00   4.4184538e-01   1.4763502e+00   3.6731238e+00  -2.5704173e-01
  -1.6416303e+00  -1.7762290e+00  -4.7394942e-01  -6.4989172e-01   6.7565925e-01   1.9039259e+00   1.6979226e+00   1.2801488e+00   1.5895199e+00   5.8383180e-01  -9.9999940e-01  -1.9793700e+00  -2.0676993e+00  -1.5853943e+00   1.0187943e+00   2.5712768e-01  -5.6495379e-01   1.5271566e+00   2.5827323e+00  -2.8292905e+00   1.5870484e+00  -1.0103191e+00  -7.7679692e-01   7.2476639e-01   6.9262708e-01   1.2817329e+00   1.5166246e+00   1.5058075e+00   1.2918981e+00   2.6036478e+00   2.1345049e+00  -1.3353742e+00  -1.4273128e+00  -2.8503774e-01   3.6754776e-01   9.5585192e-01   1.5914506e+00   2.6733147e+00   1.8415092e+00   1.3952560e-01  -7.1572827e-01  -3.2997249e-01   3.2320733e-01  -6.3031239e-02   1.5884248e+00   3.5218508e-01   7.1466972e-01   1.3350643e+00   9.8616822e-01  -4.1758655e-01  -2.1066378e+00  -2.0389179e+00  -1.8095704e+00  -4.3383150e-01  -1.4215742e-01   5.8086361e-01  -1.1975659e+00  -2.3334147e+00  -3.8197068e+00  -2.4237531e+00  -3.2776641e+00  -2.9482369e-01  -1.1173726e+00   4.2863048e-01   1.3196702e-01   1.9288958e-01  -1.3127111e+00  -2.3702108e-01  -1.1708187e-01  -2.3982597e+00   6.5064348e-01   1.3896552e+00   3.5681168e+00  -2.7710586e-01
  -1.5222980e+00  -1.7833979e+00  -2.4420745e-01  -4.8877675e-01   8.3228993e-01   1.8617177e+00   1.6594605e+00   1.1849791e+00   1.6564483e+00   5.7166772e-01  -1.0019276e+00  -2.1912624e+00  -2.0313813e+00  -1.7960583e+00   1.0424376e+00   1.0086577e-01  -3.5591359e-01   1.6299963e+00   2.4674531e+00  -2.7870854e+00   1.5888079e+00  -7.9447646e-01  -5.9269161e-01   9.5252328e-01   8.7589937e-01   1.4237030e+00   1.5605868e+00   1.4596446e+00   1.2364555e+00   2.4791101e+00   2.0033949e+00  -1.1379632e+00  -1.3335454e+00  -5.1775164e-02   4.7150653e-01   9.6820336e-01   1.5426157e+00   2.6577540e+00   1.7196103e+00   2.9315310e-01  -7.9466290e-01  -1.8550265e-01   2.2623008e-01   4.6495670e-02   1.4428959e+00   3.9361154e-01   6.0989051e-01   1.3426136e+00   9.0927016e-01  -3.2464654e-01  -2.2028619e+00  -2.0115077e+00  -2.0429548e+00  -4.3413580e-01  -2.9650826e-01   6.8163519e-01  -1.2618186e+00  -2.4094326e+00  -4.1165558e+00  -2.5404245e+00  -3.5251361e+00  -3.7298990e-01  -1.3457064e+00   3.8439577e-01  -5.5503971e-02   2.0930772e-01  -1.3775710e+00  -1.8907339e-01  -4.3510861e-02  -2.1990363e+00   8.4608512e-01   1.2989632e+00   3.4739448e+00  -2.6332158e-01
  -1.4203148e+00  -1.8063860e+00  -3.1643436e-02  -3.6017744e-01   9.8096849e-01   1.8133546e+00   1.6298967e+00   1.1077622e+00   1.7476276e+00   5.9355719e-01  -1.0182929e+00  -2.4246498e+00  -1.9901462e+00  -2.0101223e+00   1.0859396e+00  -2.7626619e-02  -1.6986994e-01   1.7210332e+00   2.3602566e+00  -2.7662807e+00   1.6189681e+00  -5.9640853e-01  -4.3533115e-01   1.1644437e+00   1.0401494e+00   1.5520715e+00   1.5978260e+00   1.4104485e+00   1.1885608e+00   2.3632068e+00   1.8894304e+00  -9.6130984e-01  -1.2657415e+00   1.6954310e-01   5.5389793e-01   9.8410697e-01   1.5035073e+00   2.6554107e+00   1.6200432e+00   4.2437036e-01  -9.0238623e-01  -5.6885228e-02   1.0393621e-01   1.4942373e-01   1.2843456e+00   4.4062687e-01   5.1900060e-01   1.3634998e+00   8.5911663e-01  -2.5067608e-01  -2.3219896e+00  -1.9910870e+00  -2.2879644e+00  -4.1747902e-01  -4.3713801e-01   8.0209680e-01  -1.2824002e+00  -2.4910596e+00  -4.4303236e+00  -2.6618309e+00  -3.7793575e+00  -4.3665345e-01  -1.5699923e+00   3.5441299e-01  -2.2927247e-01   2.5097986e-01  -1.4101205e+00  -1.1263900e-01   5.8985427e-02  -2.0207701e+00   1.0228028e+00   1.2105643e+00   3.3958792e+00  -2.1772544e-01
  -1.3385411e+00  -1.8462461e+00   1.5909587e-01  -2.6714219e-01   1.1198562e+00   1.7603459e+00   1.6128144e+00   1.0537444e+00   1.8615349e+00   6.4957641e-01  -1.0504780e+00  -2.6776196e+00  -1.9447178e+00  -2.2228655e+00   1.1479862e+00  -1.2592711e-01  -1.1337894e-02   1.8000063e+00   2.2675191e+00  -2.7677891e+00   1.6769696e+00  -4.2071976e-01  -3.0855478e-01   1.3562515e+00   1.1812406e+00   1.6658900e+00   1.6286300e+00   1.3627413e+00   1.1526728e+00   2.2625747e+00   1.7990274e+00  -8.0851443e-01  -1.2250177e+00   3.7437616e-01   6.1231600e-01   1.0060624e+00   1.4775773e+00   2.6683908e+00   1.5470384e+00   5.2978741e-01  -1.0377290e+00   5.2754087e-02  -4.2390364e-02   2.4438189e-01   1.1158627e+00   4.9408718e-01   4.4559275e-01   1.3988402e+00   8.3889400e-01  -1.9825830e-01  -2.4640078e+00  -1.9793152e+00  -2.5413670e+00  -3.8441725e-01  -5.6076838e-01   9.3975602e-01  -1.2600848e+00  -2.5789992e+00  -4.7592592e+00  -2.7873716e+00  -4.0388011e+00  -4.8674084e-01  -1.7879879e+00   3.3737181e-01  -3.8843404e-01   3.1387149e-01  -1.4125864e+00  -1.1518019e-02   1.8543635e-01  -1.8667187e+00   1.1764474e+00   1.1304920e+00   3.3379312e+00  -1.4352103e-01
  -1.2785859e+00  -1.9032550e+00   3.2454191e-01  -2.1113683e-01   1.2475398e+00   1.7039486e+00   1.6109359e+00   1.0268064e+00   1.9954727e+00   7.3848294e-01  -1.0990579e+00  -2.9475467e+00  -1.8958361e+00  -2.4297421e+00   1.2265505e+00  -1.9265200e-01   1.1662768e-01   1.8671724e+00   2.1944819e+00  -2.7912111e+00   1.7609065e+00  -2.7068080e-01  -2.1469237e-01   1.5246952e+00   1.2961681e+00   1.7648189e+00   1.6534057e+00   1.3208156e+00   1.1323762e+00   2.1826859e+00   1.7371500e+00  -6.8139841e-01  -1.2113538e+00   5.5914758e-01   6.4532803e-01   1.0360897e+00   1.4671920e+00   2.6977184e+00   1.5035290e+00   6.0716806e-01  -1.1985637e+00   1.4121370e-01  -2.1063705e-01   3.3034818e-01   9.4057416e-01   5.5446403e-01   3.9220034e-01   1.4489792e+00   8.5047571e-01  -1.6893615e-01  -2.6280582e+00  -1.9772923e+00  -2.7996778e+00  -3.3620997e-01  -6.6491486e-01   1.0914323e+00  -1.1969712e+00  -2.6732039e+00  -5.1010001e+00  -2.9159863e+00  -4.3016217e+00  -5.2474500e-01  -1.9975409e+00   3.3158921e-01  -5.3251018e-01   3.9340161e-01  -1.3880000e+00   1.0966687e-01   3.3002006e-01  -1.7388468e+00   1.3038640e+00   1.0641649e+00   3.3026431e+00  -4.4926361e-02
  -1.2407042e+00  -1.9768549e+00   4.6251891e-01  -1.9196834e-01   1.3630038e+00   1.6451108e+00   1.6259452e+00   1.0292555e+00   2.1456732e+00   8.5774270e-01  -1.1637265e+00  -3.2310683e+00  -1.8442107e+00  -2.6265734e+00   1.3189673e+00  -2.2750434e-01   2.1255026e-01   1.9232149e+00   2.1449472e+00  -2.8348037e+00   1.8676089e+00  -1.4810958e-01  -1.5446510e-01   1.6676241e+00   1.3831660e+00   1.8490542e+00   1.6726068e+00   1.2884580e+00   1.1301450e+00   2.1275347e+00   1.7070379e+00  -5.8042564e-01  -1.2235608e+00   7.2133288e-01   6.5254626e-01   1.0755637e+00   1.4735018e+00   2.7432648e+00   1.4910041e+00   6.5552459e-01  -1.3818100e+00   2.0727877e-01  -3.9789533e-01   4.0664623e-01   7.6155708e-01   6.2177405e-01   3.6019979e-01   1.5134461e+00   8.9431987e-01  -1.6309180e-01  -2.8124107e+00  -1.9854757e+00  -3.0592119e+00  -2.7475693e-01  -7.4798467e-01   1.2533840e+00  -1.0963961e+00  -2.7728187e+00  -5.4525048e+00  -3.0461313e+00  -4.5655967e+00  -5.5257621e-01  -2.1966051e+00   3.3510802e-01  -6.6145017e-01   4.8464487e-01  -1.3400592e+00   2.4567477e-01   4.8632202e-01  -1.6377336e+00   1.4031917e+00   1.0160538e+00   3.2909611e+00   7.3019425e-02
  -1.2237776e+00  -2.0656367e+00   5.7218700e-01  -2.0780236e-01   1.4655800e+00   1.5844410e+00   1.6583714e+00   1.0617101e+00   2.3074624e+00   1.0036132e+00  -1.2432637e+00  -3.5240863e+00  -1.7904759e+00  -2.8097074e+00   1.4220493e+00  -2.3127014e-01   2.7655834e-01   1.9691235e+00   2.1210572e+00  -2.8955288e+00   1.9927859e+00  -5.3339309e-02  -1.2697774e-01   1.7840023e+00   1.4417422e+00   1.9192245e+00   1.6866586e+00   1.2686996e+00   1.1471696e+00   2.0994098e+00   1.7100315e+00  -5.0470102e-01  -1.2593129e+00   8.5948604e-01   6.3464123e-01   1.1250890e+00   1.4963882e+00   2.8037519e+00   1.5094390e+00   6.7515117e-01  -1.5834794e+00   2.5073623e-01  -6.0053653e-01   4.7292623e-01   5.8176267e-01   6.9553786e-01   3.4977966e-01   1.5909624e+00   9.6944159e-01  -1.7988318e-01  -3.0144730e+00  -2.0036235e+00  -3.3161350e+00  -2.0249444e-01  -8.0933410e-01   1.4214628e+00  -9.6279341e-01  -2.8761661e+00  -5.8100081e+00  -3.1757779e+00  -4.8280921e+00  -5.7238335e-01  -2.3832567e+00   3.4580868e-01  -7.7560491e-01   5.8254355e-01  -1.2729655e+00   3.9087453e-01   6.4761632e-01  -1.5625587e+00   1.4738893e+00   9.8940158e-01   3.3021986e+00   2.0468193e-01
  -1.2253839e+00  -2.1673703e+00   6.5401398e-01  -2.5527574e-01   1.5548825e+00   1.5222035e+00   1.7075424e+00   1.1230769e+00   2.4754722e+00   1.1712832e+00  -1.3355513e+00  -3.8218079e+00  -1.7351547e+00  -2.9761360e+00   1.5322319e+00  -2.0576299e-01   3.1031750e-01   2.0060544e+00   2.1231732e+00  -2.9691849e+00   2.1312213e+00   1.4725434e-02  -1.2980534e-01   1.8738560e+00   1.4726367e+00   1.9762621e+00   1.6958873e+00   1.2636091e+00   1.1832609e+00   2.0987656e+00   1.7455019e+00  -4.5204676e-01  -1.3152437e+00   9.7320889e-01   5.9329771e-01   1.1844219e+00   1.5344846e+00   2.8768184e+00   1.5573053e+00   6.6759442e-01  -1.7987687e+00   2.7234333e-01  -8.1432958e-01   5.2913414e-01   4.0395187e-01   7.7477287e-01   3.5997699e-01   1.6794948e+00   1.0734639e+00  -2.1724523e-01  -3.2308319e+00  -2.0307756e+00  -3.5665159e+00  -1.2225766e-01  -8.4927953e-01   1.5912885e+00  -8.0150582e-01  -2.9807804e+00  -6.1690164e+00  -3.3024326e+00  -5.0860534e+00  -5.8636243e-01  -2.5557182e+00   3.6152683e-01  -8.7567623e-01   6.8211983e-01  -1.1912449e+00   5.3948663e-01   8.0715816e-01  -1.5111733e+00   1.5166816e+00   9.8601036e-01   3.3340912e+00   3.4408070e-01
  -1.2419493e+00  -2.2790818e+00   7.0967851e-01  -3.2969751e-01   1.6307387e+00   1.4583411e+00   1.7716137e+00   1.2106298e+00   2.6438930e+00   1.3550656e+00  -1.4376338e+00  -4.1188240e+00  -1.6786318e+00  -3.1235662e+00   1.6457420e+00  -1.5372052e-01   3.1687401e-01   2.0351853e+00   2.1498623e+00  -3.0506122e+00   2.2770159e+00   5.8468793e-02  -1.5916827e-01   1.9381685e+00   1.4777074e+00   2.0212667e+00   1.7004597e+00   1.2741451e+00   1.2368388e+00   2.1242075e+00   1.8108946e+00  -4.1915484e-01  -1.3871067e+00   1.0630688e+00   5.3111241e-01   1.2524479e+00   1.5852759e+00   2.9591524e+00   1.6316621e+00   6.3556156e-01  -2.0221966e+00   2.7375273e-01  -1.0345955e+00   5.7547281e-01   2.3064605e-01   8.5802094e-01   3.8877557e-01   1.7763563e+00   1.2027437e+00  -2.7196159e-01  -3.4573295e+00  -2.0652690e+00  -3.8063820e+00  -3.7119474e-02  -8.6906125e-01   1.7584338e+00  -6.1855700e-01  -3.0834863e+00  -6.5243469e+00  -3.4231806e+00  -5.3360300e+00  -5.9657111e-01  -2.7123878e+00   3.8016877e-01  -9.6264520e-01   7.7867875e-01  -1.0995574e+00   6.8582807e-01   9.5847253e-01  -1.4802501e+00   1.5334351e+00   1.0061164e+00   3.3829438e+00   4.8515115e-01
  -1.2689748e+00  -2.3971729e+00   7.4191269e-01  -4.2532614e-01   1.6931205e+00   1.3925198e+00   1.8476711e+00   1.3201792e+00   2.8067484e+00   1.5486365e+00  -1.5458309e+00  -4.4092350e+00  -1.6211391e+00  -3.2504435e+00   1.7587750e+00  -7.8658490e-02   3.0041978e-01   2.0575728e+00   2.1979961e+00  -3.1339631e+00   2.4238629e+00   8.1350775e-02  -2.1018651e-01   1.9787259e+00   1.4597542e+00   2.0553694e+00   1.7003398e+00   1.3000808e+00   1.3050074e+00   2.1725881e+00   1.9018833e+00  -4.0180591e-01  -1.4699921e+00   1.1304726e+00   4.5144161e-01   1.3272202e+00   1.6452625e+00   3.0466821e+00   1.7283220e+00   5.8277198e-01  -2.2477846e+00   2.5740030e-01  -1.2563901e+00   6.1236021e-01   6.4091923e-02   9.4341209e-01   4.3325850e-01   1.8783432e+00   1.3525656e+00  -3.3980814e-01  -3.6891766e+00  -2.1047940e+00  -4.0317831e+00   4.9783977e-02  -8.7075880e-01   1.9186058e+00  -4.2039350e-01  -3.1805265e+00  -6.8702145e+00  -3.5347567e+00  -5.5742355e+00  -6.0476539e-01  -2.8518779e+00   3.9981732e-01  -1.0376860e+00   8.6799356e-01  -1.0025065e+00   8.2454923e-01   1.0956261e+00  -1.4655073e+00   1.5269713e+00   1.0483589e+00   3.4438607e+00   6.2200770e-01
  -1.3013194e+00  -2.5175782e+00   7.5429323e-01  -5.3570542e-01   1.7420877e+00   1.3241950e+00   1.9319017e+00   1.4463230e+00   2.9581813e+00   1.7453092e+00  -1.6558882e+00  -4.6868144e+00  -1.5627481e+00  -3.3559328e+00   1.8676703e+00   1.5308052e-02   2.6599517e-01   2.0740317e+00   2.2629529e+00  -3.2130188e+00   2.5653449e+00   8.7635189e-02  -2.7719650e-01   1.9979304e+00   1.4222938e+00   2.0796093e+00   1.6952664e+00   1.3400050e+00   1.3837149e+00   2.2392114e+00   2.0126241e+00  -3.9514259e-01  -1.5585893e+00   1.1775063e+00   3.5820737e-01   1.4060544e+00   1.7101837e+00   3.1348094e+00   1.8420831e+00   5.1376000e-01  -2.4692723e+00   2.2636232e-01  -1.4747032e+00   6.4038828e-01  -9.3758673e-02   1.0287591e+00   4.8980441e-01   1.9819037e+00   1.5173914e+00  -4.1576395e-01  -3.9210988e+00  -2.1464835e+00  -4.2388693e+00   1.3542792e-01  -8.5716090e-01   2.0678178e+00  -2.1361122e-01  -3.2677268e+00  -7.2003714e+00  -3.6336390e+00  -5.7966396e+00  -6.1227224e-01  -2.9730552e+00   4.1882172e-01  -1.1020721e+00   9.4646409e-01  -9.0445456e-01   9.5085147e-01   1.2134689e+00  -1.4619850e+00   1.5008320e+00   1.1098498e+00   3.5110429e+00   7.4919507e-01
  -1.3335202e+00  -2.6359541e+00   7.5099556e-01  -6.5403630e-01   1.7777462e+00   1.2526934e+00   2.0198219e+00   1.5827637e+00   3.0927274e+00   1.9383283e+00  -1.7631645e+00  -4.9452135e+00  -1.5033758e+00  -3.4398627e+00   1.9690738e+00   1.2366729e-01   2.1914892e-01   2.0850365e+00   2.3389108e+00  -3.2815332e+00   2.6952338e+00   8.2078021e-02  -3.5410948e-01   1.9985902e+00   1.3693021e+00   2.0948305e+00   1.6847546e+00   1.3914011e+00   1.4679880e+00   2.3181293e+00   2.1360941e+00  -3.9397885e-01  -1.6474768e+00   1.2067526e+00   2.5567632e-01   1.4856785e+00   1.7752865e+00   3.2186749e+00   1.9670122e+00   4.3364124e-01  -2.6803570e+00   1.8419098e-01  -1.6846587e+00   6.6028635e-01  -2.4125399e-01   1.1116791e+00   5.5431502e-01   2.0833254e+00   1.6911497e+00  -4.9428053e-01  -4.1475174e+00  -2.1870353e+00  -4.4239781e+00   2.1706341e-01  -8.3159371e-01   2.2025416e+00  -4.6815453e-03  -3.3406949e+00  -7.5082886e+00  -3.7161662e+00  -5.9990895e+00  -6.1990626e-01  -3.0750799e+00   4.3586724e-01  -1.1570806e+00   1.0112423e+00  -8.0935426e-01   1.0606750e+00   1.3078348e+00  -1.4643634e+00   1.4590097e+00   1.1863341e+00   3.5781355e+00   8.6191611e-01
  -1.3601273e+00  -2.7478853e+00   7.3652388e-01  -7.7356104e-01   1.8002240e+00   1.1773057e+00   2.1065470e+00   1.7226709e+00   3.2055699e+00   2.1211681e+00  -1.8628415e+00  -5.1781963e+00  -1.4427975e+00  -3.5026427e+00   2.0600773e+00   2.4172463e-01   1.6557612e-01   2.0906560e+00   2.4192096e+00  -3.3335837e+00   2.8077792e+00   6.9594753e-02  -4.3478881e-01   1.9837004e+00   1.3049411e+00   2.1016075e+00   1.6681210e+00   1.4507958e+00   1.5522253e+00   2.4025098e+00   2.2644943e+00  -3.9312641e-01  -1.7314223e+00   1.2210971e+00   1.4822437e-01   1.5624240e+00   1.8356167e+00   3.2934343e+00   2.0967595e+00   3.4785582e-01  -2.8749495e+00   1.3473578e-01  -1.8817056e+00   6.7289133e-01  -3.7703346e-01   1.1897335e+00   6.2246086e-01   2.1789300e+00   1.8675462e+00  -5.6959258e-01  -4.3627571e+00  -2.2228588e+00  -4.5837358e+00   2.9236026e-01  -7.9771636e-01   2.3198294e+00   2.0030965e-01  -3.3950380e+00  -7.7873758e+00  -3.7786711e+00  -6.1774529e+00  -6.2793235e-01  -3.1574331e+00   4.5002057e-01  -1.2039030e+00   1.0603184e+00  -7.2060357e-01   1.1508488e+00   1.3756880e+00  -1.4672984e+00   1.4056644e+00   1.2724373e+00   3.6385998e+00   9.5622321e-01
  -1.3760325e+00  -2.8491025e+00   7.1543532e-01  -8.8793475e-01   1.8096659e+00   1.0973856e+00   2.1870846e+00   1.8590667e+00   3.2927472e+00   2.2878167e+00  -1.9501441e+00  -5.3798843e+00  -1.3806649e+00  -3.5451608e+00   2.1383278e+00   3.6481717e-01   1.1075800e-01   2.0905242e+00   2.4967601e+00  -3.3639029e+00   2.8979659e+00   5.4928713e-02  -5.1342184e-01   1.9562287e+00   1.2332892e+00   2.1001989e+00   1.6445305e+00   1.5139684e+00   1.6305329e+00   2.4850525e+00   2.3896892e+00  -3.8771689e-01  -1.8056744e+00   1.2235343e+00   4.0104442e-02   1.6324483e+00   1.8863263e+00   3.3545296e+00   2.2248878e+00   2.6190119e-01  -3.0474277e+00   8.1960314e-02  -2.0617838e+00   6.7912429e-01  -5.0000579e-01   1.2605773e+00   6.8993252e-01   2.2652635e+00   2.0403773e+00  -6.3604946e-01  -4.5612665e+00  -2.2502404e+00  -4.7151676e+00   3.5952082e-01  -7.5929338e-01   2.4174039e+00   3.9589446e-01  -3.4265872e+00  -8.0312295e+00  -3.8176251e+00  -6.3277722e+00  -6.3607401e-01  -3.2199300e+00   4.6075028e-01  -1.2435679e+00   1.0925641e+00  -6.4093286e-01   1.2191913e+00   1.4152119e+00  -1.4657529e+00   1.3448417e+00   1.3619771e+00   3.6860876e+00   1.0291628e+00
  -1.3767705e+00  -2.9356978e+00   6.9206935e-01  -9.9156040e-01   1.8062460e+00   1.0124487e+00   2.2566311e+00   1.9852104e+00   3.3513179e+00   2.4330308e+00  -2.0205586e+00  -5.5450075e+00  -1.3165286e+00  -3.5686681e+00   2.2021043e+00   4.8851708e-01   5.9624855e-02   2.0838497e+00   2.5644693e+00  -3.3681741e+00   2.9617279e+00   4.2340461e-02  -5.8486181e-01   1.9189193e+00   1.1580942e+00   2.0905363e+00   1.6130648e+00   1.5762062e+00   1.6970794e+00   2.5584235e+00   2.5036561e+00  -3.7349969e-01  -1.8662226e+00   1.2169824e+00  -6.4769085e-02   1.6919717e+00   1.9229672e+00   3.3979385e+00   2.3451970e+00   1.8106884e-01  -3.1928794e+00   2.9761080e-02  -2.2214568e+00   6.7997253e-01  -6.0931593e-01   1.3221067e+00   7.5268346e-01   2.3392708e+00   2.2038267e+00  -6.8844443e-01  -4.7378528e+00  -2.2655175e+00  -4.8157995e+00   4.1735882e-01  -7.1995669e-01   2.4937119e+00   5.7741338e-01  -3.4316149e+00  -8.2338903e+00  -3.8297870e+00  -6.4464204e+00  -6.4356076e-01  -3.2627096e+00   4.6792239e-01  -1.2768811e+00   1.1077315e+00  -5.7232851e-01   1.2645621e+00   1.4258330e+00  -1.4553065e+00   1.2802126e+00   1.4483247e+00   3.7147932e+00   1.0788654e+00
  -1.3587769e+00  -3.0043264e+00   6.7030006e-01  -1.0798672e+00   1.7901925e+00   9.2226606e-01   2.3108532e+00   2.0949625e+00   3.3794598e+00   2.5525424e+00  -2.0700365e+00  -5.6691390e+00  -1.2498637e+00  -3.5746597e+00   2.2503561e+00   6.0881292e-01   1.6263656e-02   2.0694618e+00   2.6156582e+00  -3.3432718e+00   2.9961056e+00   3.5336427e-02  -6.4491970e-01   1.8741230e+00   1.0825612e+00   2.0722408e+00   1.5728025e+00   1.6325855e+00   1.7464487e+00   2.6156818e+00   2.5989208e+00  -3.4709741e-01  -1.9100147e+00   1.2041182e+00  -1.6300518e-01   1.7375130e+00   1.9417645e+00   3.4203860e+00   2.4520201e+00   1.1019652e-01  -3.3073185e+00  -1.8203445e-02  -2.3580039e+00   6.7647641e-01  -7.0430357e-01   1.3725957e+00   8.0715298e-01   2.3984451e+00   2.3527283e+00  -7.2231657e-01  -4.8879023e+00  -2.2652536e+00  -4.8837529e+00   4.6533995e-01  -6.8297274e-01   2.5479397e+00   7.4115460e-01  -3.4070335e+00  -8.3900958e+00  -3.8123494e+00  -6.5302492e+00  -6.4920957e-01  -3.2862042e+00   4.7177320e-01  -1.3043900e+00   1.1064083e+00  -5.1599724e-01   1.2868567e+00   1.4081812e+00  -1.4324238e+00   1.2148504e+00   1.5247874e+00   3.7197608e+00   1.1045738e+00
  -1.3195902e+00  -3.0523790e+00   6.5332220e-01  -1.1495162e+00   1.7618219e+00   8.2694648e-01   2.3461357e+00   2.1831025e+00   3.3765093e+00   2.6432100e+00  -2.0951733e+00  -5.7488960e+00  -1.1800951e+00  -3.5647534e+00   2.2827097e+00   7.2225926e-01  -1.6314165e-02   2.0458876e+00   2.6444439e+00  -3.2874314e+00   2.9993421e+00   3.6452158e-02  -6.9058814e-01   1.8236667e+00   1.0091921e+00   2.0446724e+00   1.5229105e+00   1.6782652e+00   1.7739679e+00   2.6506716e+00   2.6689490e+00  -3.0620398e-01  -1.9351111e+00   1.1872398e+00  -2.5188007e-01   1.7661092e+00   1.9398488e+00   3.4195083e+00   2.5404824e+00   5.3445741e-02  -3.3878659e+00  -5.8667318e-02  -2.4694685e+00   6.6971705e-01  -7.8445663e-01   1.4108112e+00   8.5045705e-01   2.4409438e+00   2.4827815e+00  -7.3420372e-01  -5.0075840e+00  -2.2464026e+00  -4.9178203e+00   5.0358419e-01  -6.5102937e-01   2.5799938e+00   8.8443480e-01  -3.3505601e+00  -8.4955162e+00  -3.7630724e+00  -6.5767149e+00  -6.5153196e-01  -3.2910873e+00   4.7286103e-01  -1.3263718e+00   1.0899328e+00  -4.7237458e-01   1.2869493e+00   1.3639901e+00  -1.3946644e+00   1.1510564e+00   1.5849944e+00   3.6971322e+00   1.1066122e+00
  -1.2579858e+00  -3.0781228e+00   6.4348259e-01  -1.1985219e+00   1.7215767e+00   7.2700157e-01   2.3597839e+00   2.2455883e+00   3.3429387e+00   2.7031036e+00  -2.0933578e+00  -5.7821013e+00  -1.1066257e+00  -3.5405747e+00   2.2994383e+00   8.2608649e-01  -3.6331392e-02   2.0114644e+00   2.6460655e+00  -3.2003438e+00   2.9709087e+00   4.7101521e-02  -7.2018454e-01   1.7687676e+00   9.3968180e-01   2.0070036e+00   1.4627374e+00   1.7087734e+00   1.7759932e+00   2.6583586e+00   2.7084785e+00  -2.4971512e-01  -1.9407742e+00   1.1681605e+00  -3.2943151e-01   1.7755039e+00   1.9154342e+00   3.3939600e+00   2.6067024e+00   1.4113628e-02  -3.4328815e+00  -8.8889159e-02  -2.5546624e+00   6.6080376e-01  -8.4936318e-01   1.4360989e+00   8.8053778e-01   2.4656649e+00   2.5907085e+00  -7.2182903e-01  -5.0940225e+00  -2.2064588e+00  -4.9175021e+00   5.3283170e-01  -6.2605843e-01   2.5904506e+00   1.0056192e+00  -3.2608444e+00  -8.5469539e+00  -3.6804072e+00  -6.5839836e+00  -6.4885959e-01  -3.2782092e+00   4.7200134e-01  -1.3428490e+00   1.0602719e+00  -4.4117424e-01   1.2665841e+00   1.2959413e+00  -1.3408279e+00   1.0902482e+00   1.6232613e+00   3.6443208e+00   1.0862948e+00
  -1.1740401e+00  -3.0807920e+00   6.4216312e-01  -1.2262879e+00   1.6700644e+00   6.2339004e-01   2.3501644e+00   2.2797408e+00   3.2802732e+00   2.7315199e+00  -2.0628841e+00  -5.7678776e+00  -1.0288658e+00  -3.5036464e+00   2.3014045e+00   9.1826584e-01  -4.3322602e-02   1.9644705e+00   2.6171396e+00  -3.0831683e+00   2.9114680e+00   6.7500076e-02  -7.3340634e-01   1.7099995e+00   8.7487813e-01   1.9583151e+00   1.3919046e+00   1.7202706e+00   1.7501368e+00   2.6350951e+00   2.7137711e+00  -1.7778537e-01  -1.9274850e+00   1.1481428e+00  -3.9450118e-01   1.7642953e+00   1.8679392e+00   3.3434622e+00   2.6479316e+00  -5.5139449e-03  -3.4420426e+00  -1.0675708e-01  -2.6131306e+00   6.5085950e-01  -8.9866701e-01   1.4484355e+00   8.9626315e-01   2.4722848e+00   2.6743462e+00  -6.8421188e-01  -5.1454253e+00  -2.1435814e+00  -4.8830204e+00   5.5437597e-01  -6.0910848e-01   2.5804789e+00   1.1040811e+00  -3.1375511e+00  -8.5424957e+00  -3.5635982e+00  -6.5510011e+00  -6.3948140e-01  -3.2485244e+00   4.7018668e-01  -1.3536288e+00   1.0198710e+00  -4.2147628e-01   1.2282250e+00   1.2074679e+00  -1.2710207e+00   1.0329139e+00   1.6349144e+00   3.5601077e+00   1.0457823e+00
  -1.0691218e+00  -3.0606284e+00   6.4972352e-01  -1.2335570e+00   1.6080907e+00   5.1753639e-01   2.3167875e+00   2.2843478e+00   3.1909624e+00   2.7289344e+00  -2.0030267e+00  -5.7066883e+00  -9.4626415e-01  -3.4552922e+00   2.2899800e+00   9.9752640e-01  -3.8127314e-02   1.9032752e+00   2.5558310e+00  -2.9384684e+00   2.8227759e+00   9.6664298e-02  -7.3129977e-01   1.6473077e+00   8.1480443e-01   1.8977078e+00   1.3103891e+00   1.7097793e+00   1.6954222e+00   2.5788017e+00   2.6827784e+00  -9.1811549e-02  -1.8968887e+00   1.1278704e+00  -4.4672502e-01   1.7320351e+00   1.7980364e+00   3.2687920e+00   2.6626263e+00  -4.2630542e-03  -3.4163586e+00  -1.1086268e-01  -2.6450807e+00   6.4100247e-01  -9.3203009e-01   1.4484426e+00   8.9747184e-01   2.4612525e+00   2.7326732e+00  -6.2169922e-01  -5.1611618e+00  -2.0566921e+00  -4.8152851e+00   5.6996947e-01  -6.0027731e-01   2.5517448e+00   1.1801078e+00  -2.9813957e+00  -8.4816107e+00  -3.4127635e+00  -6.4775338e+00  -6.2178338e-01  -3.2030222e+00   4.6849620e-01  -1.3583644e+00   9.7148215e-01  -4.1184819e-01   1.1748717e+00   1.1025251e+00  -1.1866490e+00   9.7863423e-01   1.6165603e+00   3.4446605e+00   9.8789739e-01
  -9.4581456e-01  -3.0188687e+00   6.6550266e-01  -1.2222854e+00   1.5366867e+00   4.1132235e-01   2.2603226e+00   2.2596831e+00   3.0782123e+00   2.6968915e+00  -1.9140772e+00  -5.6003101e+00  -8.5834194e-01  -3.3965554e+00   2.2669456e+00   1.0633273e+00  -2.2803313e-02   1.8264962e+00   2.4619393e+00  -2.7700775e+00   2.7075353e+00   1.3248562e-01  -7.1614529e-01   1.5800748e+00   7.5873899e-01   1.8244233e+00   1.2185934e+00   1.6753674e+00   1.6123641e+00   2.4890623e+00   2.6152139e+00   5.6539708e-03  -1.8516750e+00   1.1074622e+00  -4.8647482e-01   1.6792748e+00   1.7076375e+00   3.1717198e+00   2.6504531e+00   1.7878347e-02  -3.3581266e+00  -1.0054142e-01  -2.6512892e+00   6.3232564e-01  -9.4910658e-01   1.4373639e+00   8.8496046e-01   2.4337485e+00   2.7657743e+00  -5.3592158e-01  -5.1417811e+00  -1.9455378e+00  -4.7158363e+00   5.8170830e-01  -5.9871126e-01   2.5063043e+00   1.2347612e+00  -2.7941353e+00  -8.3651845e+00  -3.2289546e+00  -6.3641770e+00  -5.9438456e-01  -3.1426678e+00   4.6799897e-01  -1.3566318e+00   9.1798054e-01  -4.1049052e-01   1.1098559e+00   9.8534583e-01  -1.0903344e+00   9.2616819e-01   1.5662868e+00   3.2994792e+00   9.1591137e-01
  -8.0778217e-01  -2.9576784e+00   6.8787891e-01  -1.1954547e+00   1.4571246e+00   3.0704921e-01   2.1825532e+00   2.2074465e+00   2.9457940e+00   2.6378486e+00  -1.7973458e+00  -5.4517480e+00  -7.6473099e-01  -3.3281406e+00   2.2343807e+00   1.1157882e+00  -4.6783338e-04   1.7331527e+00   2.3368973e+00  -2.5829070e+00   2.5692112e+00   1.7187089e-01  -6.9127256e-01   1.5072297e+00   7.0534462e-01   1.7379662e+00   1.1173951e+00   1.6162774e+00   1.5029669e+00   2.3671321e+00   2.5125324e+00   1.1105102e-01  -1.7954038e+00   1.0865211e+00  -5.1475990e-01   1.6075575e+00   1.5998082e+00   3.0548996e+00   2.6122307e+00   5.9761885e-02  -3.2708235e+00  -7.5878319e-02  -2.6329921e+00   6.2587297e-01  -9.4953174e-01   1.4170062e+00   8.6041421e-01   2.3916077e+00   2.7747480e+00  -4.2968375e-01  -5.0889750e+00  -1.8107215e+00  -4.5867587e+00   5.9190327e-01  -6.0267145e-01   2.4464919e+00   1.2697069e+00  -2.5785192e+00  -8.1954976e+00  -3.0141845e+00  -6.2123347e+00  -5.5625910e-01  -3.0683616e+00   4.6965545e-01  -1.3480163e+00   8.6217981e-01  -4.1539711e-01   1.0366294e+00   8.6019498e-01  -9.8576355e-01   8.7359470e-01   1.4837868e+00   3.1272807e+00   8.3331770e-01
  -6.5958199e-01  -2.8800324e+00   7.1438357e-01  -1.1568362e+00   1.3709229e+00   2.0737126e-01   2.0862786e+00   2.1306282e+00   2.7978448e+00   2.5549847e+00  -1.6551251e+00  -5.2650932e+00  -6.6521064e-01  -3.2503830e+00   2.1945482e+00   1.1555876e+00   2.4920312e-02   1.6228068e+00   2.1836895e+00  -2.3827101e+00   2.4118262e+00   2.1094069e-01  -6.6081968e-01   1.4273900e+00   6.5283283e-01   1.6382183e+00   1.0081750e+00   1.5329982e+00   1.3706492e+00   2.2158636e+00   2.3778259e+00   2.2000953e-01  -1.7322860e+00   1.0642172e+00  -5.3309867e-01   1.5193590e+00   1.4786254e+00   2.9217254e+00   2.5498193e+00   1.1913195e-01  -3.1589445e+00  -3.7678811e-02  -2.5917693e+00   6.2261518e-01  -9.3292836e-01   1.3896520e+00   8.2628455e-01   2.3372170e+00   2.7615732e+00  -3.0680231e-01  -5.0054811e+00  -1.6536926e+00  -4.4305795e+00   6.0294255e-01  -6.0966257e-01   2.3748132e+00   1.2870235e+00  -2.3382002e+00  -7.9761404e+00  -2.7714270e+00  -6.0241736e+00  -5.0683919e-01  -2.9809190e+00   4.7422310e-01  -1.3322014e+00   8.0665740e-01  -4.2451981e-01   9.5856067e-01   7.3113915e-01  -8.7747887e-01   8.1849798e-01   1.3704025e+00   2.9318320e+00   7.4360874e-01
  -5.0644369e-01  -2.7895579e+00   7.4186055e-01  -1.1107284e+00   1.2798367e+00   1.1520277e-01   1.9751676e+00   2.0333136e+00   2.6386691e+00   2.4519926e+00  -1.4906191e+00  -5.0453555e+00  -5.5974408e-01  -3.1632511e+00   2.1497813e+00   1.1838376e+00   4.8822209e-02   1.4956796e+00   2.0066975e+00  -2.1758148e+00   2.2397483e+00   2.4527077e-01  -6.2945338e-01   1.3390263e+00   5.9915118e-01   1.5255352e+00   8.9281689e-01   1.4272731e+00   1.2200919e+00   2.0395575e+00   2.2156411e+00   3.2758562e-01  -1.6669365e+00   1.0393944e+00  -5.4337151e-01   1.4179824e+00   1.3489802e+00   2.7761581e+00   2.4659675e+00   1.9272928e-01  -3.0277924e+00   1.2594446e-02  -2.5294384e+00   6.2342624e-01  -8.9893086e-01   1.3579475e+00   7.8562312e-01   2.2733913e+00   2.7289386e+00  -1.7190476e-01  -4.8949391e+00  -1.4767036e+00  -4.2501680e+00   6.1715649e-01  -6.1661311e-01   2.2938457e+00   1.2890115e+00  -2.0776159e+00  -7.7118799e+00  -2.5045797e+00  -5.8025581e+00  -4.4608782e-01  -2.8810753e+00   4.8217313e-01  -1.3090513e+00   7.5360136e-01  -4.3592639e-01   8.7875174e-01   6.0184590e-01  -7.7062579e-01   7.5818138e-01   1.2290862e+00   2.7177499e+00   6.5007149e-01
  -3.5402524e-01  -2.6903400e+00   7.6666129e-01  -1.0616831e+00   1.1858330e+00   3.3600333e-02   1.8535768e+00   1.9204388e+00   2.4725592e+00   2.3328681e+00  -1.3078381e+00  -4.7982521e+00  -4.4850635e-01  -3.0663850e+00   2.1023755e+00   1.2019498e+00   6.6405537e-02   1.3527318e+00   1.8114842e+00  -1.9688423e+00   2.0574875e+00   2.7016211e-01  -6.0207128e-01   1.2406359e+00   5.4217720e-01   1.4008191e+00   7.7367682e-01   1.3020456e+00   1.0570263e+00   1.8437496e+00   2.0317335e+00   4.2851997e-01  -1.6041124e+00   1.0106945e+00  -5.4766798e-01   1.3074121e+00   1.2163393e+00   2.6225438e+00   2.3641281e+00   2.7643979e-01  -2.8832352e+00   7.2914663e-02  -2.4479604e+00   6.2906194e-01  -8.4722709e-01   1.3247735e+00   7.4188078e-01   2.2032351e+00   2.6800589e+00  -3.0205009e-02  -4.7617040e+00  -1.2827301e+00  -4.0486322e+00   6.3668758e-01  -6.2009370e-01   2.2061517e+00   1.2780116e+00  -1.8018432e+00  -7.4084854e+00  -2.2183867e+00  -5.5509687e+00  -3.7454062e-01  -2.7695158e+00   4.9362421e-01  -1.2786822e+00   7.0468915e-01  -4.4794035e-01   7.9988802e-01   4.7542346e-01  -6.7066955e-01   6.8989301e-01   1.0642829e+00   2.4902766e+00   5.5561495e-01
  -2.0815740e-01  -2.5867083e+00   7.8486457e-01  -1.0142384e+00   1.0910523e+00  -3.4373742e-02   1.7263398e+00   1.7975140e+00   2.3036354e+00   2.2017095e+00  -1.1114602e+00  -4.5300018e+00  -3.3190415e-01  -2.9591701e+00   2.0544954e+00   1.2114992e+00   7.2840470e-02   1.1957025e+00   1.6045257e+00  -1.7684209e+00   1.8695145e+00   2.8092339e-01  -5.8350299e-01   1.1309116e+00   4.7990420e-01   1.2655571e+00   6.5352066e-01   1.1613427e+00   8.8796582e-01   1.6349444e+00   1.8327732e+00   5.1750686e-01  -1.5484532e+00   9.7668817e-01  -5.4813985e-01   1.1921355e+00   1.0864780e+00   2.4654177e+00   2.2482574e+00   3.6548521e-01  -2.7314408e+00   1.4081140e-01  -2.3493688e+00   6.4014294e-01  -7.7761457e-01   1.2931079e+00   6.9868626e-01   2.1299982e+00   2.6184805e+00   1.1273148e-01  -4.6106341e+00  -1.0753565e+00  -3.8292334e+00   6.6337421e-01  -6.1655531e-01   2.1142061e+00   1.2562505e+00  -1.5164300e+00  -7.0725214e+00  -1.9183219e+00  -5.2734115e+00  -2.9330943e-01  -2.6469226e+00   5.0829973e-01  -1.2415125e+00   6.6100754e-01  -4.5925317e-01   7.2412958e-01   3.5431149e-01  -5.8309762e-01   6.1104896e-01   8.8173457e-01   2.2550466e+00   4.6264206e-01
  -7.4589209e-02  -2.4830136e+00   7.9250852e-01  -9.7267439e-01   9.9775288e-01  -8.5802929e-02   1.5985413e+00   1.6703311e+00   2.1357179e+00   2.0625437e+00  -9.0666445e-01  -4.2471017e+00  -2.1057936e-01  -2.8408422e+00   2.0080906e+00   1.2141009e+00   6.3586040e-02   1.0270957e+00   1.3929065e+00  -1.5809081e+00   1.6801073e+00   2.7315025e-01  -5.7822986e-01   1.0088933e+00   4.1060642e-01   1.1218205e+00   5.3542838e-01   1.0101009e+00   7.1989928e-01   1.4203075e+00   1.6260166e+00   5.8945994e-01  -1.5042369e+00   9.3600492e-01  -5.4687097e-01   1.0769402e+00   9.6519707e-01   2.3093181e+00   2.1226116e+00   4.5464698e-01  -2.5786046e+00   2.1351073e-01  -2.2357241e+00   6.5714161e-01  -6.9006844e-01   1.2658845e+00   6.5961687e-01   2.0569282e+00   2.5478965e+00   2.5122289e-01  -4.4468645e+00  -8.5863515e-01  -3.5953171e+00   6.9865183e-01  -6.0257121e-01   2.0203379e+00   1.2257210e+00  -1.2272145e+00  -6.7111244e+00  -1.6104289e+00  -4.9743184e+00  -2.0405020e-01  -2.5140363e+00   5.2551357e-01  -1.1982903e+00   6.2301819e-01  -4.6900042e-01   6.5304915e-01   2.4022631e-01  -5.1312347e-01   5.1943640e-01   6.8822084e-01   2.0178552e+00   3.7297044e-01
   4.1258789e-02  -2.3834092e+00   7.8582261e-01  -9.4080045e-01   9.0824191e-01  -1.1807468e-01   1.4752825e+00   1.5446733e+00   1.9722289e+00   1.9191830e+00  -6.9893720e-01  -3.9561259e+00  -8.5395479e-02  -2.7106170e+00   1.9648304e+00   1.2113074e+00   3.4653044e-02   8.5011695e-01   1.1839907e+00  -1.4121277e+00   1.4932343e+00   2.4298725e-01  -5.9013619e-01   8.7409220e-01   3.3297310e-01   9.7222314e-01   4.2266861e-01   8.5394064e-01   5.5995635e-01   1.2073327e+00   1.4189610e+00   6.3976405e-01  -1.4751631e+00   8.8745342e-01  -5.4577073e-01   9.6669821e-01   8.5803900e-01   2.1586050e+00   1.9915486e+00   5.3851590e-01  -2.4306876e+00   2.8808872e-01  -2.1090948e+00   6.8037412e-01  -5.8481457e-01   1.2458566e+00   6.2797759e-01   1.9871282e+00   2.4719769e+00   3.7969814e-01  -4.2755777e+00  -6.3692059e-01  -3.3502594e+00   7.4347714e-01  -5.7506373e-01   1.9266847e+00   1.1881052e+00  -9.4013192e-01  -6.3317706e+00  -1.3011255e+00  -4.6584436e+00  -1.0889580e-01  -2.3717202e+00   5.4418776e-01  -1.1500926e+00   5.9057091e-01  -4.7679724e-01   5.8761827e-01   1.3416217e-01  -4.6540525e-01   4.1338573e-01   4.9124149e-01   1.7844354e+00   2.8780715e-01
   1.3452549e-01  -2.2916492e+00   7.6144988e-01  -9.2178624e-01   8.2479490e-01  -1.2903806e-01   1.3614494e+00   1.4260367e+00   1.8161243e+00   1.7751205e+00  -4.9386271e-01  -3.6635307e+00   4.2593668e-02  -2.5678314e+00   1.9260534e+00   1.2045304e+00  -1.7169525e-02   6.6855700e-01   9.8508305e-01  -1.2671321e+00   1.3124718e+00   1.8735880e-01  -6.2230568e-01   7.2658104e-01   2.4620385e-01   8.1983752e-01   3.1854749e-01   6.9890071e-01   4.1506261e-01   1.0034955e+00   1.2190002e+00   6.6450316e-01  -1.4641763e+00   8.3012647e-01  -5.4649710e-01   8.6614317e-01   7.7001555e-01   2.0172943e+00   1.8593489e+00   6.1175568e-01  -2.2931746e+00   3.6162937e-01  -1.9715603e+00   7.0999641e-01  -4.6240323e-01   1.2354690e+00   6.0660095e-01   1.9234227e+00   2.3942203e+00   4.9290962e-01  -4.1017903e+00  -4.1469007e-01  -3.0974315e+00   7.9827637e-01  -5.3150254e-01   1.8351590e+00   1.1447462e+00  -6.6101866e-01  -5.9420460e+00  -9.9697893e-01  -4.3307575e+00  -1.0359694e-02  -2.2210155e+00   5.6290109e-01  -1.0982961e+00   5.6296153e-01  -4.8272973e-01   5.2823789e-01   3.6444853e-02  -4.4379392e-01   2.9190082e-01   2.9865766e-01   1.5602531e+00   2.0777387e-01
   2.0111889e-01  -2.2109150e+00   7.1664662e-01  -9.1803902e-01   7.4956585e-01  -1.1715164e-01   1.2614911e+00   1.3193833e+00   1.6698546e+00   1.6334656e+00  -2.9690417e-01  -3.3754839e+00   1.7218930e-01  -2.4120843e+00   1.8927303e+00   1.1949950e+00  -9.4135217e-02   4.8663015e-01   8.0309433e-01  -1.1499955e+00   1.1409555e+00   1.0416038e-01  -6.7686956e-01   5.6704361e-01   1.5006287e-01   6.6807348e-01   2.2623987e-01   5.5114234e-01   2.9159997e-01   8.1590951e-01   1.0330945e+00   6.6065628e-01  -1.4733337e+00   7.6348502e-01  -5.5040919e-01   7.7965195e-01   7.0536185e-01   1.8889115e+00   1.7300582e+00   6.6936833e-01  -2.1708641e+00   4.3137778e-01  -1.8252325e+00   7.4600238e-01  -3.2377552e-01   1.2367419e+00   5.9768052e-01   1.8682355e+00   2.3178359e+00   5.8612878e-01  -3.9301638e+00  -1.9635742e-01  -2.8401746e+00   8.6292071e-01  -4.7006147e-01   1.7474201e+00   1.0966616e+00  -3.9541944e-01  -5.5494246e+00  -7.0445996e-01  -3.9963369e+00   8.8783033e-02  -2.0631811e+00   5.7996780e-01  -1.0445191e+00   5.3902811e-01  -4.8730307e-01   4.7480846e-01  -5.3169302e-02  -4.5112120e-01   1.5474350e-01   1.1830819e-01   1.3503221e+00   1.3297809e-01
   2.3789902e-01  -2.1436806e+00   6.4945324e-01  -9.3112926e-01   6.8449356e-01  -8.1611914e-02   1.1792176e+00   1.2289280e+00   1.5353453e+00   1.4969148e+00  -1.1318685e-01  -3.0977135e+00   3.0210443e-01  -2.2433632e+00   1.8654386e+00   1.1837201e+00  -1.9741158e-01   3.0877669e-01   6.4422532e-01  -1.0636478e+00   9.8135765e-01  -7.6005887e-03  -7.5491194e-01   3.9678450e-01   4.4891553e-02   5.2052517e-01   1.4861305e-01   4.1663958e-01   1.9508867e-01   6.5100052e-01   8.6746879e-01   6.2625440e-01  -1.5037237e+00   6.8741866e-01  -5.5854849e-01   7.1103849e-01   6.6732665e-01   1.7763662e+00   1.6073588e+00   7.0694621e-01  -2.0677014e+00   4.9487950e-01  -1.6722827e+00   7.8822281e-01  -1.7031710e-01   1.2511726e+00   6.0264750e-01   1.8234831e+00   2.2456510e+00   6.5532012e-01  -3.7648454e+00   1.3907867e-02  -2.5817817e+00   9.3672748e-01  -3.8972716e-01   1.6648521e+00   1.0445994e+00  -1.4840384e-01  -5.1610609e+00  -4.2969255e-01  -3.6602536e+00   1.8562849e-01  -1.8997052e+00   5.9354003e-01  -9.9053775e-01   5.1727529e-01  -4.9135105e-01   4.2682900e-01  -1.3535885e-01  -4.8903708e-01   2.4694969e-03  -4.2380674e-02   1.1590441e+00   6.3120620e-02
   2.4282775e-01  -2.0916177e+00   5.5882690e-01  -9.6176162e-01   6.3120798e-01  -2.2452763e-02   1.1176235e+00   1.1579739e+00   1.4139980e+00   1.3677565e+00   5.2705624e-02  -2.8353755e+00   4.3102584e-01  -2.0621425e+00   1.8443511e+00   1.1715287e+00  -3.2700887e-01   1.3944254e-01   5.1368389e-01  -1.0097534e+00   8.3588598e-01  -1.4771714e-01  -8.5643163e-01   2.1770058e-01  -6.8416855e-02   3.8079677e-01   8.8055112e-02   3.0087093e-01   1.2990752e-01   5.1421229e-01   7.2735414e-01   5.6049321e-01  -1.5554326e+00   6.0228047e-01  -5.7164242e-01   6.6336826e-01   6.5800927e-01   1.6818510e+00   1.4944683e+00   7.2089598e-01  -1.9866548e+00   5.5009714e-01  -1.5149684e+00   8.3632306e-01  -3.8914300e-03   1.2796535e+00   6.2209651e-01   1.7904867e+00   2.1800507e+00   6.9729385e-01  -3.6093508e+00   2.1234665e-01  -2.3254785e+00   1.0184856e+00  -2.9035547e-01   1.5885411e+00   9.8912380e-01   7.5599381e-02  -4.7836000e+00  -1.7821243e-01  -3.3274595e+00   2.7728186e-01  -1.7322888e+00   6.0172698e-01  -9.3818166e-01   4.9601624e-01  -4.9591413e-01   3.8351617e-01  -2.1107986e-01  -5.5790272e-01  -1.6358247e-01  -1.7677187e-01   9.9007515e-01  -2.3710347e-03
   2.1507825e-01  -2.0555475e+00   4.4473113e-01  -1.0097877e+00   5.9094198e-01   5.9392407e-02   1.0787457e+00   1.1087950e+00   1.3067007e+00   1.2478983e+00   1.9691099e-01  -2.5929423e+00   5.5767323e-01  -1.8694437e+00   1.8292303e+00   1.1590746e+00  -4.8176371e-01  -1.7150268e-02   4.1544650e-01  -9.8864304e-01   7.0629527e-01  -3.1475149e-01  -9.8035787e-01   3.2217279e-02  -1.8847273e-01   2.5231780e-01   4.6320930e-02   2.0852901e-01   9.9065915e-02   4.0975724e-01   6.1677934e-01   4.6379770e-01  -1.6275594e+00   5.0889613e-01  -5.9012400e-01   6.3880117e-01   6.7824961e-01   1.6067657e+00   1.3940666e+00   7.0862152e-01  -1.9296401e+00   5.9549673e-01  -1.3556459e+00   8.8979782e-01   1.7315124e-01   1.3224121e+00   6.5576436e-01   1.7699060e+00   2.1229405e+00   7.0983030e-01  -3.4664819e+00   3.9575054e-01  -2.0743992e+00   1.1065029e+00  -1.7267738e-01   1.5192544e+00   9.3072118e-01   2.7294309e-01  -4.4230058e+00   4.5251623e-02  -3.0026682e+00   3.6099125e-01  -1.5627961e+00   6.0272194e-01  -8.8921385e-01   4.7351886e-01  -5.0209533e-01   3.4393151e-01  -2.8139757e-01  -6.5674321e-01  -3.4134267e-01  -2.7936094e-01   8.4622057e-01  -6.4196095e-02
   1.5509717e-01  -2.0354351e+00   3.0817847e-01  -1.0742509e+00   5.6445430e-01   1.6207258e-01   1.0635601e+00   1.0825702e+00   1.2138497e+00   1.1389116e+00   3.1643437e-01  -2.3741077e+00   6.8085115e-01  -1.6668512e+00   1.8194336e+00   1.1468836e+00  -6.5937622e-01  -1.5722402e-01   3.5207622e-01  -9.9930199e-01   5.9390525e-01  -5.0606163e-01  -1.1246127e+00  -1.5680297e-01  -3.1346853e-01   1.3816099e-01   2.4407492e-02   1.4326470e-01   1.0404007e-01   3.4042396e-01   5.3842042e-01   3.3783488e-01  -1.7182709e+00   4.0854685e-01  -6.1415984e-01   6.3846932e-01   7.2757582e-01   1.5516707e+00   1.3082448e+00   6.6865341e-01  -1.8974893e+00   6.3009868e-01  -1.1967643e+00   9.4796263e-01   3.5799371e-01   1.3789723e+00   7.0256011e-01   1.7616960e+00   2.0757293e+00   6.9177501e-01  -3.3382789e+00   5.6156747e-01  -1.8315521e+00   1.1986700e+00  -3.8258030e-02   1.4574205e+00   8.6990945e-01   4.4087000e-01  -4.0844125e+00   2.3695950e-01  -2.6902384e+00   4.3426947e-01  -1.3931810e+00   5.9492759e-01  -8.4520491e-01   4.4814567e-01  -5.1090701e-01   3.0710719e-01  -3.4732159e-01  -7.8325982e-01  -5.2809604e-01  -3.4606685e-01   7.2935955e-01  -1.2303259e-01
   6.4612921e-02  -2.0304217e+00   1.5122347e-01  -1.1534586e+00   5.5196893e-01   2.8284859e-01   1.0719233e+00   1.0793653e+00   1.1353765e+00   1.0420799e+00   4.0925299e-01  -2.1817097e+00   7.9949098e-01  -1.4564811e+00   1.8139282e+00   1.1353938e+00  -8.5649485e-01  -2.7764363e-01   3.2460555e-01  -1.0394169e+00   4.9962144e-01  -7.1788091e-01  -1.2862134e+00  -3.4617299e-01  -4.4127078e-01   4.0874656e-02   2.2469576e-02   1.0748034e-01   1.4468240e-01   3.0745002e-01   4.9351310e-01   1.8547397e-01  -1.8248913e+00   3.0292826e-01  -6.4367957e-01   6.6239636e-01   8.0421072e-01   1.5162676e+00   1.2384763e+00   6.0071819e-01  -1.8899622e+00   6.5349137e-01  -1.0408346e+00   1.0099439e+00   5.4740148e-01   1.4481404e+00   7.6064234e-01   1.7650911e+00   2.0393286e+00   6.4309602e-01  -3.2259998e+00   7.0796805e-01  -1.5997742e+00   1.2925405e+00   1.1058264e-01   1.4031103e+00   8.0733948e-01   5.7758265e-01  -3.7720003e+00   3.9429420e-01  -2.3940577e+00   4.9499899e-01  -1.2253957e+00   5.7707041e-01  -8.0741066e-01   4.1847807e-01  -5.2312107e-01   2.7216204e-01  -4.0965528e-01  -9.3390138e-01  -7.2059495e-01  -3.7445468e-01   6.4040082e-01  -1.7939979e-01
  -5.3414503e-02  -2.0388923e+00  -2.3092309e-02  -1.2450715e+00   5.5313554e-01   4.1817077e-01   1.1025619e+00   1.0981633e+00   1.0707831e+00   9.5844581e-01   4.7437402e-01  -2.0176724e+00   9.1267654e-01  -1.2409049e+00   1.8113200e+00   1.1249892e+00  -1.0688438e+00  -3.7607924e-01   3.3248933e-01  -1.1054802e+00   4.2395481e-01  -9.4544712e-01  -1.4614056e+00  -5.3250734e-01  -5.6951836e-01  -3.7658849e-02   3.9782128e-02   1.0218474e-01   2.1920865e-01   3.1046706e-01   4.8182922e-01   1.0694942e-02  -1.9440169e+00   1.9408687e-01  -6.7840163e-01   7.0946404e-01   9.0513685e-01   1.4994127e+00   1.1856012e+00   5.0574537e-01  -1.9057941e+00   6.6580787e-01  -8.9037601e-01   1.0746694e+00   7.3780175e-01   1.5280191e+00   8.2753625e-01   1.7786208e+00   2.0141620e+00   5.6489941e-01  -3.1301223e+00   8.3386918e-01  -1.3816762e+00   1.3854204e+00   2.7087870e-01   1.3560290e+00   7.4387320e-01   6.8227132e-01  -3.4889022e+00   5.1584157e-01  -2.1174432e+00   5.4151639e-01  -1.0612932e+00   5.4829677e-01  -7.7666513e-01   3.8341817e-01  -5.3913609e-01   2.3840102e-01  -4.6887187e-01  -1.1039890e+00  -9.1518847e-01  -3.6387686e-01   5.7927045e-01  -2.3354027e-01
  -1.9490328e-01  -2.0585682e+00  -2.1084323e-01  -1.3462058e+00   5.6701604e-01   5.6380055e-01   1.1531150e+00   1.1369339e+00   1.0191844e+00   8.8884744e-01   5.1184342e-01  -1.8829685e+00   1.0196596e+00  -1.0230364e+00   1.8098984e+00   1.1160179e+00  -1.2913846e+00  -4.5112374e-01   3.7363073e-01  -1.1929464e+00   3.6704132e-01  -1.1831751e+00  -1.6458178e+00  -7.1235564e-01  -6.9572010e-01  -9.6329715e-02   7.4752484e-02   1.2691853e-01   3.2426378e-01   3.4752035e-01   5.0171551e-01  -1.8155262e-01  -2.0716488e+00   8.4338043e-02  -7.1785387e-01   7.7742949e-01   1.0262143e+00   1.4991640e+00   1.1498265e+00   3.8581428e-01  -1.9427765e+00   6.6767076e-01  -7.4784067e-01   1.1408642e+00   9.2538735e-01   1.6160504e+00   9.0028092e-01   1.8001573e+00   2.0001777e+00   4.5939598e-01  -3.0503606e+00   9.3891677e-01  -1.1795806e+00   1.4744694e+00   4.3914703e-01   1.3155196e+00   6.8062791e-01   7.5509891e-01  -3.2371446e+00   6.0141257e-01  -1.8630515e+00   5.7267472e-01  -9.0253821e-01   5.0824484e-01  -7.5330052e-01   3.4226498e-01  -5.5887380e-01   2.0539353e-01  -5.2502528e-01  -1.2878899e+00  -1.1079633e+00  -3.1552538e-01   5.4493287e-01  -2.8533014e-01
  -3.5481550e-01  -2.0866208e+00  -4.0736367e-01  -1.4535424e+00   5.9209995e-01   7.1496950e-01   1.2202268e+00   1.1927409e+00   9.7936211e-01   8.3394025e-01   5.2270709e-01  -1.7776070e+00   1.1198604e+00  -8.0599238e-01   1.8077013e+00   1.1087880e+00  -1.5185059e+00  -5.0235941e-01   4.4447948e-01  -1.2964334e+00   3.2866202e-01  -1.4248643e+00  -1.8346312e+00  -8.8233616e-01  -8.1734850e-01  -1.3486566e-01   1.2498121e-01   1.7975573e-01   4.5506380e-01   4.1516302e-01   5.5019275e-01  -3.8553430e-01  -2.2033372e+00  -2.3831270e-02  -7.6138910e-01   8.6299710e-01   1.1623480e+00   1.5128604e+00   1.1307370e+00   2.4404738e-01  -1.9978627e+00   6.6011290e-01  -6.1552693e-01   1.2070572e+00   1.1062400e+00   1.7090937e+00   9.7559468e-01   1.8269990e+00   1.9968657e+00   3.2981823e-01  -2.9856985e+00   1.0234311e+00  -9.9546083e-01   1.5568077e+00   6.1152695e-01   1.2805881e+00   6.1898087e-01   7.9714523e-01  -3.0176299e+00   6.5200911e-01  -1.6328217e+00   5.8788477e-01  -7.5053431e-01   4.5708976e-01  -7.3710473e-01   2.9476259e-01  -5.8171501e-01   1.7302860e-01  -5.7770159e-01  -1.4792314e+00  -1.2948885e+00  -2.3239105e-01   5.3544657e-01  -3.3422204e-01
  -5.2737179e-01  -2.1197976e+00  -6.0742834e-01  -1.5634414e+00   6.2635151e-01   8.6656556e-01   1.2996908e+00   1.2618801e+00   9.4982937e-01   7.9420170e-01   5.0892684e-01  -1.7006501e+00   1.2128614e+00  -5.9294131e-01   1.8026017e+00   1.1035431e+00  -1.7442321e+00  -5.3037193e-01   5.4019746e-01  -1.4099556e+00   3.0826494e-01  -1.6639338e+00  -2.0227574e+00  -1.0392642e+00  -9.3192819e-01  -1.5385106e-01   1.8736556e-01   2.5738147e-01   6.0560557e-01   5.0861982e-01   6.2310824e-01  -5.9495190e-01  -2.3343290e+00  -1.2786880e-01  -8.0819920e-01   9.6194407e-01   1.3076936e+00   1.5372370e+00   1.1273182e+00   8.4460291e-02  -2.0672962e+00   6.4448252e-01  -4.9549085e-01   1.2716027e+00   1.2764644e+00   1.8035358e+00   1.0500465e+00   1.8559899e+00   2.0032760e+00   1.8028566e-01  -2.9344377e+00   1.0883232e+00  -8.3088621e-01   1.6296301e+00   7.8392300e-01   1.2499536e+00   5.6053135e-01   8.1031463e-01  -2.8301643e+00   6.6973832e-01  -1.4279460e+00   5.8713576e-01  -6.0637990e-01   3.9555976e-01  -7.2732320e-01   2.4112186e-01  -6.0648289e-01   1.4154530e-01  -6.2601533e-01  -1.6711467e+00  -1.4719614e+00  -1.1913201e-01   5.4805270e-01  -3.7922475e-01
  -7.0630299e-01  -2.1545591e+00  -8.0545985e-01  -1.6720607e+00   6.6728843e-01   1.0133348e+00   1.3866394e+00   1.3400418e+00   9.2890931e-01   7.6991982e-01   4.7325821e-01  -1.6502626e+00   1.2983956e+00  -3.8695662e-01   1.7924162e+00   1.1004188e+00  -1.9624455e+00  -5.3671317e-01   6.5488417e-01  -1.5271775e+00   3.0499263e-01  -1.8936734e+00  -2.2050180e+00  -1.1802710e+00  -1.0371184e+00  -1.5469997e-01   2.5823809e-01   3.5524322e-01   7.6893444e-01   6.2201316e-01   7.1533556e-01  -8.0319112e-01  -2.4597204e+00  -2.2526746e-01  -8.5733204e-01   1.0692983e+00   1.4558935e+00   1.5685713e+00   1.1379925e+00  -8.8219930e-02  -2.1467543e+00   6.2234272e-01  -3.8946595e-01   1.3327214e+00   1.4323232e+00   1.8954369e+00   1.1202215e+00   1.8836712e+00   2.0180390e+00   1.5625547e-02  -2.8942645e+00   1.1349901e+00  -6.8697982e-01   1.6903217e+00   9.5214439e-01   1.2221262e+00   5.0702591e-01   7.9721601e-01  -2.6735349e+00   6.5768261e-01  -1.2488776e+00   5.7099600e-01  -4.7085529e-01   3.2492502e-01  -7.2270780e-01   1.8201668e-01  -6.3147538e-01   1.1153955e-01  -6.6864758e-01  -1.8565413e+00  -1.6353481e+00   1.8141221e-02   5.7929690e-01  -4.1891908e-01
  -8.8512410e-01  -2.1872170e+00  -9.9575396e-01  -1.7754773e+00   7.1208965e-01   1.1500854e+00   1.4757712e+00   1.4224906e+00   9.1482495e-01   7.6116889e-01   4.1909705e-01  -1.6237959e+00   1.3763354e+00  -1.9088883e-01   1.7750327e+00   1.0993846e+00  -2.1671121e+00  -5.2381737e-01   7.8184991e-01  -1.6416728e+00   3.1771629e-01  -2.1075027e+00  -2.3763256e+00  -1.3029077e+00  -1.1307916e+00  -1.3958497e-01   3.3352922e-01   4.6776711e-01   9.3745546e-01   7.4863939e-01   8.2101100e-01  -1.0035836e+00  -2.5746090e+00  -3.1367345e-01  -9.0771575e-01   1.1795608e+00   1.6003311e+00   1.6028579e+00   1.1606702e+00  -2.6875646e-01  -2.2315070e+00   5.9537326e-01  -2.9880170e-01   1.3885618e+00   1.5703651e+00   1.9807047e+00   1.1828689e+00   1.9064619e+00   2.0393913e+00  -1.5884299e-01  -2.8623390e+00   1.1651999e+00  -5.6439490e-01   1.7365752e+00   1.1120379e+00   1.1955116e+00   4.6025436e-01   7.6102214e-01  -2.5456340e+00   6.1973493e-01  -1.0953756e+00   5.4059260e-01  -3.4444232e-01   2.4696009e-01  -7.2161026e-01   1.1855798e-01  -6.5454431e-01   8.3948246e-02  -7.0392365e-01  -2.0283711e+00  -1.7815175e+00   1.7215310e-01   6.2517874e-01  -4.5150865e-01
  -1.0574155e+00  -2.2140759e+00  -1.1727119e+00  -1.8698116e+00   7.5772866e-01   1.2718853e+00   1.5616081e+00   1.5042602e+00   9.0579793e-01   7.6777711e-01   3.5030308e-01  -1.6179085e+00   1.4466862e+00  -7.2680428e-03   1.7485470e+00   1.1001858e+00  -2.3525031e+00  -4.9487588e-01   9.1392389e-01  -1.7471774e+00   3.4507730e-01  -2.2992228e+00  -2.5318545e+00  -1.4052313e+00  -1.2111056e+00  -1.1132583e-01   4.0894362e-01   5.8862850e-01   1.1032720e+00   8.8128117e-01   9.3379673e-01  -1.1896727e+00  -2.6742468e+00  -3.9098618e-01  -9.5819256e-01   1.2869655e+00   1.7343940e+00   1.6360018e+00   1.1928175e+00  -4.5161388e-01  -2.3165854e+00   5.6528076e-01  -2.2442618e-01   1.4372825e+00   1.6875364e+00   2.0552933e+00   1.2350262e+00   1.9208584e+00   2.0652119e+00  -3.3754882e-01  -2.8354090e+00   1.1809754e+00  -4.6331206e-01   1.7665021e+00   1.2596105e+00   1.1685378e+00   4.2192891e-01   7.0531621e-01  -2.4436243e+00   5.6040880e-01  -9.6658251e-01   4.9756899e-01  -2.2737107e-01   1.6388169e-01  -7.2211066e-01   5.2247791e-02  -6.7321512e-01   6.0012786e-02  -7.2992286e-01  -2.1799176e+00  -1.9073649e+00   3.3480689e-01   6.8132469e-01  -4.7490183e-01
  -1.2170944e+00  -2.2315679e+00  -1.3310691e+00  -1.9513564e+00   8.0112475e-01   1.3742400e+00   1.6387636e+00   1.5803494e+00   9.0015071e-01   7.8929221e-01   2.7100968e-01  -1.6287165e+00   1.5095837e+00   1.6175750e-01   1.7114019e+00   1.1022880e+00  -2.5134070e+00  -4.5367873e-01   1.0437809e+00  -1.8378257e+00   3.8553536e-01  -2.4632569e+00  -2.6672082e+00  -1.4858694e+00  -1.2765739e+00  -7.3243978e-02   4.8014050e-01   7.1106261e-01   1.2585358e+00   1.0125398e+00   1.0471588e+00  -1.3554676e+00  -2.7541955e+00  -4.5544505e-01  -1.0075642e+00   1.3857598e+00   1.8517306e+00   1.6640234e+00   1.2315402e+00  -6.3116962e-01  -2.3969584e+00   5.3372127e-01  -1.6683495e-01   1.4771471e+00   1.7812719e+00   2.1154122e+00   1.2741120e+00   1.9236407e+00   2.0930695e+00  -5.1491654e-01  -2.8099509e+00   1.1844824e+00  -3.8345754e-01   1.7787313e+00   1.3911392e+00   1.1397934e+00   3.9356017e-01   6.3393581e-01  -2.3641377e+00   4.8463332e-01  -8.6113012e-01   4.4401836e-01  -1.1968541e-01   7.8265665e-02  -7.2216893e-01  -1.5084030e-02  -6.8483711e-01   4.1224358e-02  -7.4461007e-01  -2.3050504e+00  -2.0103202e+00   4.9756711e-01   7.4317544e-01  -4.8681897e-01
  -1.3586609e+00  -2.2363874e+00  -1.4661080e+00  -2.0167016e+00   8.3930279e-01   1.4532480e+00   1.7022130e+00   1.6459218e+00   8.9640488e-01   8.2495059e-01   1.8542881e-01  -1.6519702e+00   1.5653008e+00   3.1444611e-01   1.6625143e+00   1.1048410e+00  -2.6453186e+00  -4.0443067e-01   1.1642696e+00  -1.9083614e+00   4.3742056e-01  -2.5948604e+00  -2.7785674e+00  -1.5440612e+00  -1.3261237e+00  -2.8992219e-02   5.4290952e-01   8.2819785e-01   1.3957919e+00   1.1351706e+00   1.1546471e+00  -1.4956765e+00  -2.8104790e+00  -5.0569825e-01  -1.0546446e+00   1.4704937e+00   1.9464952e+00   1.6832615e+00   1.2736846e+00  -8.0191986e-01  -2.4677171e+00   5.0223602e-01  -1.2610380e-01   1.5066282e+00   1.8495626e+00   2.1577376e+00   1.2979897e+00   1.9120727e+00   2.1202890e+00  -6.8560724e-01  -2.7823302e+00   1.1779313e+00  -3.2414053e-01   1.7724909e+00   1.5032712e+00   1.1081690e+00   3.7634333e-01   5.5081780e-01  -2.3034903e+00   3.9754237e-01  -7.7726214e-01   3.8239224e-01  -2.1316452e-02  -7.0560403e-03  -7.1978442e-01  -8.1358237e-02  -6.8674998e-01   2.9252903e-02  -7.4598043e-01  -2.3984634e+00  -2.0884372e+00   6.5186049e-01   8.0617859e-01  -4.8491917e-01
  -1.4774086e+00  -2.2256115e+00  -1.5738496e+00  -2.0628589e+00   8.6955141e-01   1.5057276e+00   1.7475448e+00   1.6964947e+00   8.9336638e-01   8.7365483e-01   9.7659992e-02  -1.6832481e+00   1.6142553e+00   4.4945665e-01   1.6013787e+00   1.1066642e+00  -2.7445997e+00  -3.5155006e-01   1.2687267e+00  -1.9543198e+00   4.9898545e-01  -2.6902986e+00  -2.8628229e+00  -1.5796708e+00  -1.3591455e+00   1.7632292e-02   5.9333597e-01   9.3339454e-01   1.5082997e+00   1.2424021e+00   1.2501639e+00  -1.6059070e+00  -2.8397358e+00  -5.4085071e-01  -1.0983168e+00   1.5362976e+00   2.0135705e+00   1.6905612e+00   1.3159503e+00  -9.5867552e-01  -2.5242599e+00   4.7219942e-01  -1.0191925e-01   1.5245082e+00   1.8909991e+00   2.1796061e+00   1.3050013e+00   1.8840803e+00   2.1440326e+00  -8.4473665e-01  -2.7489794e+00   1.1634907e+00  -2.8430505e-01   1.7476603e+00   1.5931093e+00   1.0729801e+00   3.7106626e-01   4.5985128e-01  -2.2579015e+00   3.0426620e-01  -7.1296342e-01   3.1538491e-01   6.7850517e-02  -8.9114381e-02  -7.1314807e-01  -1.4433791e-01  -6.7645510e-01   2.5861906e-02  -7.3220642e-01  -2.4558779e+00  -2.1404606e+00   7.8947555e-01   8.6597560e-01  -4.6693958e-01
  -1.5695867e+00  -2.1968146e+00  -1.6512100e+00  -2.0873723e+00   8.8956898e-01   1.5293151e+00   1.7711815e+00   1.7281143e+00   8.9018982e-01   9.3396347e-01   1.1511680e-02  -1.7181538e+00   1.6570193e+00   5.6582128e-01   1.5281364e+00   1.1062636e+00  -2.8086040e+00  -2.9945994e-01   1.3512619e+00  -1.9721745e+00   5.6845271e-01  -2.7469769e+00  -2.9176794e+00  -1.5931752e+00  -1.3755242e+00   6.2880990e-02   6.2795108e-01   1.0205707e+00   1.5903222e+00   1.3282271e+00   1.3282126e+00  -1.6828233e+00  -2.8393581e+00  -5.6048990e-01  -1.1375874e+00   1.5791342e+00   2.0487585e+00   1.6834349e+00   1.3550132e+00  -1.0967449e+00  -2.5624769e+00   4.4477730e-01  -9.3618754e-02   1.5299685e+00   1.9047954e+00   2.1791775e+00   1.2939794e+00   1.8383953e+00   2.1614050e+00  -9.8806030e-01  -2.7065762e+00   1.1432192e+00  -2.6259053e-01   1.7047934e+00   1.6582872e+00   1.0340681e+00   3.7804508e-01   3.6474099e-01  -2.2236987e+00   2.0973265e-01  -6.6608394e-01   2.4579715e-01   1.4792609e-01  -1.6493512e-01  -7.0077408e-01  -2.0173228e-01  -6.5177811e-01   3.2810327e-02  -7.0177913e-01  -2.4741972e+00  -2.1658626e+00   9.0294068e-01   9.1857308e-01  -4.3084092e-01
  -1.6325128e+00  -2.1481639e+00  -1.6961195e+00  -2.0884182e+00   8.9758755e-01   1.5225336e+00   1.7705540e+00   1.7375117e+00   8.8641371e-01   1.0040948e+00  -6.9656386e-02  -1.7525043e+00   1.6943193e+00   6.6290934e-01   1.4435992e+00   1.1018785e+00  -2.8357579e+00  -2.5237994e-01   1.4069984e+00  -1.9594499e+00   6.4405413e-01  -2.7635223e+00  -2.9417323e+00  -1.5856256e+00  -1.3756513e+00   1.0324223e-01   6.4386381e-01   1.0844980e+00   1.6373645e+00   1.3876477e+00   1.3841101e+00  -1.7242559e+00  -2.8076133e+00  -5.6468813e-01  -1.1716323e+00   1.5960066e+00   2.0489379e+00   1.6601838e+00   1.3876489e+00  -1.2121010e+00  -2.5789253e+00   4.2089368e-01  -1.0023295e-01   1.5226552e+00   1.8907951e+00   2.1555546e+00   1.2642446e+00   1.7746495e+00   2.1695689e+00  -1.1121159e+00  -2.6522132e+00   1.1190105e+00  -2.5739493e-01   1.6451007e+00   1.6970318e+00   9.9185689e-01   3.9709349e-01   2.6888506e-01  -2.1974865e+00   1.1848588e-01  -6.3444613e-01   1.7638583e-01   2.1899040e-01  -2.3167925e-01  -6.8160092e-01  -2.5131051e-01  -6.1101251e-01   5.1744775e-02  -6.5363448e-01  -2.4516126e+00  -2.1648523e+00   9.8586298e-01   9.6048780e-01  -3.7495230e-01
  -1.6646324e+00  -2.0784968e+00  -1.7075969e+00  -2.0648793e+00   8.9246535e-01   1.4848334e+00   1.7442193e+00   1.7222287e+00   8.8196135e-01   1.0819460e+00  -1.4306280e-01  -1.7824982e+00   1.7270237e+00   7.4039269e-01   1.3492239e+00   1.0915598e+00  -2.8255962e+00  -2.1412939e-01   1.4322609e+00  -1.9147943e+00   7.2405690e-01  -2.7398115e+00  -2.9345075e+00  -1.5585850e+00  -1.3604125e+00   1.3561505e-01   6.3887191e-01   1.1210512e+00   1.6463562e+00   1.4168660e+00   1.4141592e+00  -1.7292572e+00  -2.7437400e+00  -5.5398369e-01  -1.1998308e+00   1.5851109e+00   2.0121795e+00   1.6199706e+00   1.4108547e+00  -1.3015295e+00  -2.5709833e+00   4.0120495e-01  -1.2052363e-01   1.5027157e+00   1.8494650e+00   2.1088473e+00   1.2155938e+00   1.6934127e+00   2.1658734e+00  -1.2143186e+00  -2.5835448e+00   1.0925532e+00  -2.6693463e-01   1.5703929e+00   1.7082137e+00   9.4736260e-01   4.2752439e-01   1.7527011e-01  -2.1762751e+00   3.4527240e-02  -6.1592722e-01   1.0970849e-01   2.8109521e-01  -2.8678554e-01  -6.5505642e-01  -2.9102194e-01  -5.5303687e-01   8.4084807e-02  -5.8726030e-01  -2.3876530e+00  -2.1383518e+00   1.0332118e+00   9.8885924e-01  -2.9810870e-01
  -1.6655268e+00  -1.9873714e+00  -1.6857762e+00  -2.0163941e+00   8.7374329e-01   1.4166041e+00   1.6919163e+00   1.6807149e+00   8.7710564e-01   1.1651279e+00  -2.0659966e-01  -1.8048501e+00   1.7561119e+00   7.9822188e-01   1.2470382e+00   1.0732736e+00  -2.7787499e+00  -1.8795080e-01   1.4247039e+00  -1.8380104e+00   8.0677645e-01  -2.6769435e+00  -2.8964626e+00  -1.5140443e+00  -1.3311513e+00   1.5745883e-01   6.1154949e-01   1.1274007e+00   1.6157699e+00   1.4134130e+00   1.4157731e+00  -1.6981032e+00  -2.6480021e+00  -5.2934165e-01  -1.2217804e+00   1.5459243e+00   1.9378183e+00   1.5628404e+00   1.4219616e+00  -1.3627512e+00  -2.5369756e+00   3.8608038e-01  -1.5301497e-01   1.4708013e+00   1.7818793e+00   2.0401752e+00   1.1482878e+00   1.5961702e+00   2.1479900e+00  -1.2930088e+00  -2.4988932e+00   1.0653028e+00  -2.8929717e-01   1.4829862e+00   1.6913851e+00   9.0215020e-01   4.6818154e-01   8.6386878e-02  -2.1575508e+00  -3.8815331e-02  -6.0851134e-01   4.7974337e-02   3.3428889e-01  -3.2810850e-01  -6.2108404e-01  -3.1911678e-01  -4.7739989e-01   1.3090627e-01  -5.0277776e-01  -2.2831750e+00  -2.0879411e+00   1.0415352e+00   1.0015242e+00  -1.9977439e-01
  -1.6358771e+00  -1.8750859e+00  -1.6318849e+00  -1.9433773e+00   8.4166121e-01   1.3191580e+00   1.6145540e+00   1.6123852e+00   8.7240005e-01   1.2510149e+00  -2.5888774e-01  -1.8168847e+00   1.7826196e+00   8.3661580e-01   1.1395182e+00   1.0450241e+00  -2.6968895e+00  -1.7636257e-01   1.3833731e+00  -1.7300424e+00   8.9057678e-01  -2.5771619e+00  -2.8289521e+00  -1.4543243e+00  -1.2896116e+00   1.6691059e-01   5.6130803e-01   1.1021339e+00   1.5456694e+00   1.3762107e+00   1.3875449e+00  -1.6322408e+00  -2.5217036e+00  -4.9209803e-01  -1.2372987e+00   1.4792221e+00   1.8264777e+00   1.4896852e+00   1.4187297e+00  -1.3945143e+00  -2.4762576e+00   3.7559176e-01  -1.9601792e-01   1.4280338e+00   1.6896937e+00   1.9516076e+00   1.0630399e+00   1.4852385e+00   2.1140389e+00  -1.3474532e+00  -2.3973146e+00   1.0384653e+00  -3.2248396e-01   1.3855738e+00   1.6468009e+00   8.5823625e-01   5.1749724e-01   4.1703171e-03  -2.1392933e+00  -9.8984535e-02  -6.1031038e-01  -7.0852005e-03   3.7865871e-01  -3.5404295e-01  -5.8013254e-01  -3.3425924e-01  -3.8437134e-01   1.9283006e-01  -4.0099269e-01  -2.1403032e+00  -2.0157784e+00   1.0090992e+00   9.9705219e-01  -8.0143507e-02
  -1.5773855e+00  -1.7426652e+00  -1.5481743e+00  -1.8470057e+00   7.9713432e-01   1.1946848e+00   1.5141378e+00   1.5176383e+00   8.6858098e-01   1.3368088e+00  -2.9928919e-01  -1.8165888e+00   1.8075674e+00   8.5606460e-01   1.0294317e+00   1.0049866e+00  -2.5826282e+00  -1.8104925e-01   1.3087030e+00  -1.5929162e+00   9.7386144e-01  -2.4437312e+00  -2.7341549e+00  -1.3819682e+00  -1.2378592e+00   1.6286383e-01   4.8842720e-01   1.0453075e+00   1.4376865e+00   1.3055694e+00   1.3292665e+00  -1.5341863e+00  -2.3671483e+00  -4.4389071e-01  -1.2464077e+00   1.3870251e+00   1.6800442e+00   1.4021577e+00   1.3994270e+00  -1.3966450e+00  -2.3892473e+00   3.6951307e-01  -2.4765166e-01   1.3759413e+00   1.5751107e+00   1.8460447e+00   9.6100823e-01   1.3636255e+00   2.0627089e+00  -1.3778048e+00  -2.2786161e+00   1.0129921e+00  -3.6444398e-01   1.2810703e+00   1.5754238e+00   8.1794486e-01   5.7356928e-01  -7.0032481e-02  -2.1199405e+00  -1.4425423e-01  -6.1955806e-01  -5.4316122e-02   4.1437898e-01  -3.6362650e-01  -5.3311314e-01  -3.3562421e-01  -2.7495672e-01   2.6992367e-01  -2.8341426e-01  -1.9623157e+00  -1.9244971e+00   9.3594412e-01   9.7474299e-01   5.9788030e-02
  -1.4926626e+00  -1.5918110e+00  -1.4378059e+00  -1.7291721e+00   7.4169191e-01   1.0461758e+00   1.3936366e+00   1.3978345e+00   8.6645158e-01   1.4196165e+00  -3.2787691e-01  -1.8026192e+00   1.8318739e+00   8.5734053e-01   9.1965409e-01   9.5164134e-01  -2.4393902e+00  -2.0279644e-01   1.2024514e+00  -1.4296348e+00   1.0550605e+00  -2.2807741e+00  -2.6149690e+00  -1.2996308e+00  -1.1781904e+00   1.4500536e-01   3.9405330e-01   9.5841892e-01   1.2949292e+00   1.2031203e+00   1.2418921e+00  -1.4073791e+00  -2.1875577e+00  -3.8658081e-01  -1.2493084e+00   1.2724802e+00   1.5015936e+00   1.3025399e+00   1.3628826e+00  -1.3700519e+00  -2.2774027e+00   3.6733373e-01  -3.0586724e-01   1.3163670e+00   1.4408328e+00   1.7270490e+00   8.4378387e-01   1.2348472e+00   1.9933526e+00  -1.3850268e+00  -2.1433242e+00   9.8958697e-01  -4.1309945e-01   1.1724455e+00   1.4789052e+00   7.8372647e-01   6.3425221e-01  -1.3546405e-01  -2.0983107e+00  -1.7374979e-01  -6.3458483e-01  -9.3201264e-02   4.4175579e-01  -3.5661040e-01  -4.8133032e-01  -3.2296805e-01  -1.5087686e-01   3.6162503e-01  -1.5223728e-01  -1.7534898e+00  -1.8170891e+00   8.2385679e-01   9.3459036e-01   2.1818765e-01
  -1.3850839e+00  -1.4248196e+00  -1.3046995e+00  -1.5924104e+00   6.7738346e-01   8.7731777e-01   1.2568013e+00   1.2552299e+00   8.6675803e-01   1.4965397e+00  -3.4536268e-01  -1.7742749e+00   1.8562653e+00   8.4150980e-01   8.1297819e-01   8.8389657e-01  -2.2712543e+00  -2.4147298e-01   1.0675759e+00  -1.2440322e+00   1.1326205e+00  -2.0930817e+00  -2.4748822e+00  -1.2099721e+00  -1.1130342e+00   1.1380778e-01   2.8016130e-01   8.4430937e-01   1.1218224e+00   1.0716937e+00   1.1274544e+00  -1.2560025e+00  -1.9869403e+00  -3.2216873e-01  -1.2463481e+00   1.1396838e+00   1.2952656e+00   1.1935781e+00   1.3085193e+00  -1.3166757e+00  -2.1431423e+00   3.6828748e-01  -3.6847912e-01   1.2513628e+00   1.2899995e+00   1.5986403e+00   7.1337650e-01   1.1027103e+00   1.9060545e+00  -1.3707874e+00  -1.9926164e+00   9.6872554e-01  -4.6636774e-01   1.0625565e+00   1.3595442e+00   7.5795625e-01   6.9725642e-01  -1.9192716e-01  -2.0735052e+00  -1.8742683e-01  -6.5378447e-01  -1.2387355e-01   4.6125815e-01  -3.3349230e-01  -4.2639180e-01  -2.9666640e-01  -1.4512204e-02   4.6669690e-01  -1.0287785e-02  -1.5189126e+00  -1.6967805e+00   6.7626063e-01   8.7721751e-01   3.9239387e-01
  -1.2586240e+00  -1.2444734e+00  -1.1533501e+00  -1.4397916e+00   6.0665834e-01   6.9235796e-01   1.1079480e+00   1.0928743e+00   8.7007099e-01   1.5647732e+00  -3.5299027e-01  -1.7314391e+00   1.8811955e+00   8.0993700e-01   7.1192980e-01   8.0119437e-01  -2.0827811e+00  -2.9606348e-01   9.0806085e-01  -1.0405925e+00   1.2050025e+00  -1.8859049e+00  -2.3178218e+00  -1.1155597e+00  -1.0448528e+00   7.0479450e-02   1.4948046e-01   7.0699668e-01   9.2389154e-01   9.1514695e-01   9.8893696e-01  -1.0847795e+00  -1.7699285e+00  -2.5270909e-01  -1.2379862e+00   9.9345672e-01   1.0660966e+00   1.0782965e+00   1.2363600e+00  -1.2393883e+00  -1.9897127e+00   3.7139761e-01  -4.3320984e-01   1.1830742e+00   1.1261066e+00   1.4650701e+00   5.7218546e-01   9.7108143e-01   1.8016622e+00  -1.3373336e+00  -1.8282235e+00   9.5068866e-01  -5.2218276e-01   9.5399314e-01   1.2202191e+00   7.4272889e-01   7.6025098e-01  -2.3972625e-01  -2.0447967e+00  -1.8601018e-01  -6.7558390e-01  -1.4708126e-01   4.7353142e-01  -2.9550439e-01  -3.7010497e-01  -2.5771541e-01   1.3118666e-01   5.8321857e-01   1.3906926e-01  -1.2642695e+00  -1.5669085e+00   4.9802923e-01   8.0379224e-01   5.7897049e-01
  -1.1176708e+00  -1.0539114e+00  -9.8862714e-01  -1.2748015e+00   5.3222704e-01   4.9594372e-01   9.5171916e-01   9.1447341e-01   8.7668460e-01   1.6217125e+00  -3.5240066e-01  -1.6745044e+00   1.9067883e+00   7.6427650e-01   6.1860865e-01   7.0358866e-01  -1.8788338e+00  -3.6474794e-01   7.2870582e-01  -8.2424563e-01   1.2706933e+00  -1.6647404e+00  -2.1479962e+00  -1.0187872e+00  -9.7604793e-01   1.6874606e-02   5.3839030e-03   5.5145323e-01   7.0749760e-01   7.3815614e-01   8.3011180e-01  -8.9875758e-01  -1.5415906e+00  -1.8022865e-01  -1.2247632e+00   8.3908862e-01   8.1980914e-01   9.5980489e-01   1.1470139e+00  -1.1418392e+00  -1.8210167e+00   3.7553835e-01  -4.9774984e-01   1.1136291e+00   9.5290488e-01   1.3305927e+00   4.2295474e-01   8.4365737e-01   1.6817826e+00  -1.2873509e+00  -1.6523112e+00   9.3560821e-01  -5.7852090e-01   8.4895390e-01   1.0642943e+00   7.3966807e-01   8.2096606e-01  -2.7958408e-01  -2.0115340e+00  -1.7089659e-01  -6.9842565e-01  -1.6410697e-01   4.7939390e-01  -2.4455577e-01  -3.1436497e-01  -2.0769435e-01   2.8282040e-01   7.0862049e-01   2.9205912e-01  -9.9561972e-01  -1.4308055e+00   2.9523498e-01   7.1592831e-01   7.7380943e-01
  -9.6683251e-01  -8.5649281e-01  -8.1556218e-01  -1.1012035e+00   4.5691193e-01   2.9294086e-01   7.9283888e-01   7.2422690e-01   8.8654316e-01   1.6650637e+00  -3.4548195e-01  -1.6042875e+00   1.9328141e+00   7.0644523e-01   5.3456587e-01   5.9179128e-01  -1.6643994e+00  -4.4502538e-01   5.3488500e-01  -6.0015076e-01   1.3282356e+00  -1.4351228e+00  -1.9697353e+00  -9.2180949e-01  -9.0887826e-01  -4.4630817e-02  -1.4825534e-01   3.8333965e-01   4.7953881e-01   5.4598201e-01   6.5534980e-01  -7.0309400e-01  -1.3072295e+00  -1.0665291e-01  -1.2072746e+00   6.8206371e-01   5.6257416e-01   8.4111375e-01   1.0416418e+00  -1.0282640e+00  -1.6414085e+00   3.7950874e-01  -5.5983310e-01   1.0450368e+00   7.7428038e-01   1.1992494e+00   2.6870639e-01   7.2375543e-01   1.5487348e+00  -1.2238185e+00  -1.4673583e+00   9.2352326e-01  -6.3343327e-01   7.4915589e-01   8.9550436e-01   7.4976988e-01   8.7729199e-01  -3.1254043e-01  -1.9730670e+00  -1.4402752e-01  -7.2077023e-01  -1.7664724e-01   4.7981662e-01  -1.8313032e-01  -2.6104020e-01  -1.4869320e-01   4.3669141e-01   8.3976264e-01   4.4465787e-01  -7.1917038e-01  -1.2916966e+00   7.4844607e-02   6.1558265e-01   9.7227890e-01
  -8.1074239e-01  -6.5565945e-01  -6.3914217e-01  -9.2289830e-01   3.8349562e-01   8.8239957e-02   6.3587676e-01   5.2664654e-01   8.9920365e-01   1.6929513e+00  -3.3421494e-01  -1.5219455e+00   1.9587094e+00   6.3857590e-01   4.6072887e-01   4.6718412e-01  -1.4444236e+00  -5.3387285e-01   3.3229407e-01  -3.7348015e-01   1.3762743e+00  -1.2024325e+00  -1.7873377e+00  -8.2650102e-01  -8.4539248e-01  -1.1129023e-01  -3.0723498e-01   2.0871006e-01   2.4713357e-01   3.4422322e-01   4.6941756e-01  -5.0285573e-01  -1.0721824e+00  -3.3743869e-02  -1.1861557e+00   5.2778601e-01   3.0075266e-01   7.2497104e-01   9.2190729e-01  -9.0326459e-01  -1.4554792e+00   3.8211362e-01  -6.1732454e-01   9.7910248e-01   5.9411805e-01   1.0746798e+00   1.1265253e-01   6.1413668e-01   1.4054684e+00  -1.1498654e+00  -1.2760351e+00   9.1444193e-01  -6.8508757e-01   6.5579151e-01   7.1782135e-01   7.7329325e-01   9.2737137e-01  -3.3984135e-01  -1.9287111e+00  -1.0774089e-01  -7.4111999e-01  -1.8666173e-01   4.7589587e-01  -1.1414565e-01  -2.1185948e-01  -8.3208870e-02   5.8897780e-01   9.7305559e-01   5.9277927e-01  -4.4106026e-01  -1.1526152e+00  -1.5562076e-01   5.0495302e-01   1.1694129e+00
  -6.5387555e-01  -4.5480602e-01  -4.6411665e-01  -7.4378665e-01   3.1457464e-01  -1.1344092e-01   4.8503474e-01   3.2636935e-01   9.1383729e-01   1.7040197e+00  -3.2052781e-01  -1.4288984e+00   1.9836381e+00   5.6295005e-01   3.9737741e-01   3.3179457e-01  -1.2236598e+00  -6.2793108e-01   1.2669449e-01  -1.4921572e-01   1.4136198e+00  -9.7172924e-01  -1.6049332e+00  -7.3443516e-01  -7.8737970e-01  -1.8015583e-01  -4.6721306e-01   3.3705807e-02   1.7301178e-02   1.3856968e-01   2.7726881e-01  -3.0284127e-01  -8.4162756e-01   3.6945260e-02  -1.1620743e+00   3.8131837e-01   4.0633118e-02   6.1373071e-01   7.8991435e-01  -7.7157947e-01  -1.2678427e+00   3.8224433e-01  -6.6831448e-01   9.1736142e-01   4.1615621e-01   9.5997165e-01  -4.1911447e-02   5.1687590e-01   1.2554492e+00  -1.0686390e+00  -1.0810936e+00   9.0840165e-01  -7.3181739e-01   5.6952856e-01   5.3531233e-01   8.0970792e-01   9.6968226e-01  -3.6282771e-01  -1.8777438e+00  -6.4612949e-02  -7.5806268e-01  -1.9620462e-01   4.6882395e-01  -4.0782296e-02  -1.6830643e-01  -1.4017963e-02   7.3592398e-01   1.1046186e+00   7.3247806e-01  -1.6716134e-01  -1.0163401e+00  -3.8844343e-01   3.8638470e-01   1.3601318e+00
  -5.0038554e-01  -2.5716378e-01  -2.9482998e-01  -5.6764301e-01   2.5242571e-01  -3.0774557e-01   3.4396789e-01   1.2797419e-01   9.2927043e-01   1.6975206e+00  -3.0616998e-01  -1.3267636e+00   2.0065876e+00   4.8191435e-01   3.4417115e-01   1.8823842e-01  -1.0065427e+00  -7.2370317e-01  -7.6328613e-02   6.8033263e-02   1.4393211e+00  -7.4761679e-01  -1.4263667e+00  -6.4688410e-01  -7.3633840e-01  -2.4825623e-01  -6.2390550e-01  -1.3574489e-01  -2.0334133e-01  -6.5431766e-02   8.3843686e-02  -1.0743358e-01  -6.2041046e-01   1.0409794e-01  -1.1357316e+00   2.4714960e-01  -2.1182128e-01   5.0926057e-01   6.4813695e-01  -6.3785895e-01  -1.0829405e+00   3.7895087e-01  -7.1121158e-01   8.6103199e-01   2.4384011e-01   8.5755328e-01  -1.9172754e-01   4.3328274e-01   1.1025168e+00  -9.8318847e-01  -8.8527062e-01   9.0552125e-01  -7.7217784e-01   4.9055285e-01   3.5199622e-01   8.5770259e-01   1.0031086e+00  -3.8283141e-01  -1.8194409e+00  -1.7300390e-02  -7.7032818e-01  -2.0725157e-01   4.5986448e-01   3.3705093e-02  -1.3152589e-01   5.5966057e-02   8.7403629e-01   1.2304649e+00   8.6015807e-01   9.7094752e-02  -8.8535239e-01  -6.1606463e-01   2.6228760e-01   1.5394812e+00
  -3.5397084e-01  -6.5700597e-02  -1.3508482e-01  -3.9800508e-01   1.9889109e-01  -4.9084995e-01   2.1564785e-01  -6.4187355e-02   9.4405912e-01   1.6733776e+00  -2.9261390e-01  -1.2173011e+00   2.0264889e+00   3.9778306e-01   3.0022215e-01   3.9631956e-02  -7.9708428e-01  -8.1775410e-01  -2.7158509e-01   2.7418353e-01   1.4527447e+00  -5.3414256e-01  -1.2551046e+00  -5.6483645e-01  -6.9346208e-01  -3.1277044e-01  -7.7327926e-01  -2.9420496e-01  -4.0885044e-01  -2.6258857e-01  -1.0611556e-01   7.9512291e-02  -4.1289217e-01   1.6664307e-01  -1.1078683e+00   1.2900048e-01  -4.5120061e-01   4.1289335e-01   4.9934416e-01  -5.0646038e-01  -9.0487177e-01   3.7149893e-01  -7.4482716e-01   8.1098657e-01   8.0184572e-02   7.6913350e-01  -3.3370108e-01   3.6387848e-01   9.5072763e-01  -8.9637084e-01  -6.9120641e-01   9.0603690e-01  -8.0500264e-01   4.1864314e-01   1.7170869e-01   9.1525548e-01   1.0269952e+00  -4.0108577e-01  -1.7531387e+00   3.1605535e-02  -7.7685000e-01  -2.2153617e-01   4.5033639e-01   1.0618084e-01  -1.0224856e-01   1.2384020e-01   1.0002713e+00   1.3467032e+00   9.7277038e-01   3.4686034e-01  -7.6181180e-01  -8.3141906e-01   1.3506805e-01   1.7028746e+00
  -2.1777603e-01   1.1696068e-01   1.1957314e-02  -2.3808190e-01   1.5528902e-01  -6.5960213e-01   1.0227314e-01  -2.4613687e-01   9.5658943e-01   1.6322238e+00  -2.8098947e-01  -1.1023713e+00   2.0423422e+00   3.1273457e-01   2.6420304e-01  -1.1052105e-01  -5.9879574e-01  -9.0689668e-01  -4.5446414e-01   4.6579832e-01   1.4536450e+00  -3.3473119e-01  -1.0941665e+00  -4.8902723e-01  -6.5963861e-01  -3.7118778e-01  -9.1172841e-01  -4.3696853e-01  -5.9418049e-01  -4.4824201e-01  -2.8822386e-01   2.5474718e-01  -2.2282478e-01   2.2374633e-01  -1.0792708e+00   2.9678435e-02  -6.7283764e-01   3.2541844e-01   3.4652129e-01  -3.8127550e-01  -7.3726198e-01   3.5940501e-01  -7.6844254e-01   7.6773754e-01  -7.2343263e-02   6.9568411e-01  -4.6502265e-01   3.0842403e-01   8.0418637e-01  -8.1078133e-01  -5.0137952e-01   9.1031626e-01  -8.2945582e-01   3.5326925e-01  -2.0166964e-03   9.7975257e-01   1.0411828e+00  -4.1865474e-01  -1.6783154e+00   7.9705026e-02  -7.7682224e-01  -2.4040928e-01   4.4160584e-01   1.7380908e-01  -8.0740246e-02   1.8685320e-01   1.1122004e+00   1.4497376e+00   1.0679865e+00   5.7798281e-01  -6.4754745e-01  -1.0282297e+00   7.0742636e-03   1.8463209e+00
  -9.4329120e-02   2.8860414e-01   1.4383805e-01  -9.0681793e-02   1.2235385e-01  -8.1162250e-01   5.2271472e-03  -4.1438615e-01   9.6519214e-01   1.5754032e+00  -2.7205193e-01  -9.8390126e-01   2.0533320e+00   2.2870967e-01   2.3447764e-01  -2.5846296e-01  -4.1463196e-01  -9.8835099e-01  -6.2107789e-01   6.4017242e-01   1.4422222e+00  -1.5214980e-01  -9.4608033e-01  -4.1997361e-01  -6.3545847e-01  -4.2144203e-01  -1.0362203e+00  -5.6025094e-01  -7.5534981e-01  -6.1840892e-01  -4.5858225e-01   4.1567302e-01  -5.3255321e-02   2.7478910e-01  -1.0507737e+00  -4.9014570e-02  -8.7294870e-01   2.4711156e-01   1.9278929e-01  -2.6559663e-01  -5.8317017e-01   3.4244841e-01  -7.8185338e-01   7.3143655e-01  -2.1191162e-01   6.3746214e-01  -5.8327722e-01   2.6599342e-01   6.6687697e-01  -7.2870672e-01  -3.1805545e-01   9.1884804e-01  -8.4507304e-01   2.9369983e-01  -1.6604531e-01   1.0481473e+00   1.0460196e+00  -4.3638331e-01  -1.5946759e+00   1.2488854e-01  -7.6974457e-01  -2.6473206e-01   4.3508303e-01   2.3420990e-01  -6.6781821e-02   2.4252880e-01   1.2081384e+00   1.5364529e+00   1.1443313e+00   7.8708351e-01  -5.4405868e-01  -1.2012482e+00  -1.1944568e-01   1.9666213e+00
   1.4487707e-02   4.4746300e-01   2.5882860e-01   4.1841471e-02   1.0021003e-01  -9.4535676e-01  -7.4917889e-02  -5.6602154e-01   9.6825977e-01   1.5049329e+00  -2.6618133e-01  -8.6385677e-01   2.0589189e+00   1.4732189e-01   2.0924052e-01  -4.0033082e-01  -2.4695591e-01  -1.0598657e+00  -7.6835958e-01   7.9538198e-01   1.4191530e+00   1.1500323e-02  -8.1285743e-01  -3.5801069e-01  -6.2122778e-01  -4.6201066e-01  -1.1444023e+00  -6.6131900e-01  -8.8954077e-01  -7.6988182e-01  -6.1387340e-01   5.6036016e-01   9.3541586e-02   3.1933840e-01  -1.0232534e+00  -1.0631742e-01  -1.0487187e+00   1.7779329e-01   4.1322136e-02  -1.6202537e-01  -4.4503585e-01   3.2065966e-01  -7.8538624e-01   7.0188560e-01  -3.3737425e-01   5.9406444e-01  -6.8653122e-01   2.3508271e-01   5.4249950e-01  -6.5209881e-01  -1.4324854e-01   9.3220850e-01  -8.5178552e-01   2.3910900e-01  -3.1771223e-01   1.1171420e+00   1.0423461e+00  -4.5486901e-01  -1.5022332e+00   1.6540488e-01  -7.5544981e-01  -2.9481039e-01   4.3221732e-01   2.8557631e-01  -5.9684253e-02   2.8876217e-01   1.2872182e+00   1.6043689e+00   1.2012625e+00   9.7160586e-01  -4.5251910e-01  -1.3464282e+00  -2.4237607e-01   2.0615187e+00
   1.0743933e-01   5.9224015e-01   3.5592359e-01   1.5762597e-01   8.8381522e-02  -1.0600792e+00  -1.3835628e-01  -6.9875623e-01   9.6435445e-01   1.4234227e+00  -2.6340944e-01  -7.4421687e-01   2.0589007e+00   6.9789731e-02   1.8665235e-01  -5.3231508e-01  -9.7520537e-02  -1.1197945e+00  -8.9411611e-01   9.3029951e-01   1.3855899e+00   1.5477210e-01  -6.9598407e-01  -3.0332095e-01  -6.1698169e-01  -4.9197210e-01  -1.2346618e+00  -7.3855645e-01  -9.9513114e-01  -9.0028716e-01  -7.5142366e-01   6.8754189e-01   2.1610265e-01   3.5711544e-01  -9.9760944e-01  -1.4248937e-01  -1.1983294e+00   1.1690848e-01  -1.0473818e-01  -7.2424001e-02  -3.2466216e-01   2.9428982e-01  -7.7988607e-01   6.7855977e-01  -4.4827891e-01   5.6450801e-01  -7.7339155e-01   2.1374344e-01   4.3431746e-01  -5.8256347e-01   2.1304541e-02   9.5100813e-01  -8.4992338e-01   1.8867218e-01  -4.5486683e-01   1.1833762e+00   1.0314510e+00  -4.7445381e-01  -1.4013725e+00   1.9989841e-01  -7.3411191e-01  -3.3037601e-01   4.3448263e-01   3.2674473e-01  -5.8341152e-02   3.2388108e-01   1.3494075e+00   1.6517507e+00   1.2391876e+00   1.1298362e+00  -3.7377948e-01  -1.4610259e+00  -3.5975958e-01   2.1297871e+00
   1.8391731e-01   7.2210743e-01   4.3480709e-01   2.5532498e-01   8.5837265e-02  -1.1558469e+00  -1.8596951e-01  -8.1095258e-01   9.5229729e-01   1.3339554e+00  -2.6346857e-01  -6.2694845e-01   2.0534388e+00  -3.1013443e-03   1.6496041e-01  -6.5082357e-01   3.2535692e-02  -1.1671218e+00  -9.9703596e-01   1.0445754e+00   1.3431250e+00   2.7684655e-01  -5.9642515e-01  -2.5595341e-01  -6.2249503e-01  -5.1101784e-01  -1.3061357e+00  -7.9146401e-01  -1.0716588e+00  -1.0081026e+00  -8.6923466e-01   7.9659047e-01   3.1378784e-01   3.8796749e-01  -9.7473321e-01  -1.5873643e-01  -1.3209321e+00   6.3617249e-02  -2.4236939e-01   2.0926790e-03  -2.2322903e-01   2.6376685e-01  -7.6667515e-01   6.6064193e-01  -5.4483352e-01   5.4732903e-01  -8.4303401e-01   1.9972911e-01   3.4502190e-01  -5.2135906e-01   1.7415943e-01   9.7582593e-01  -8.4019730e-01   1.4164438e-01  -5.7589386e-01   1.2436090e+00   1.0149959e+00  -4.9523420e-01  -1.2928951e+00   2.2741618e-01  -7.0623610e-01  -3.7061394e-01   4.4334593e-01   3.5721364e-01  -6.1318020e-02   3.4667053e-01   1.3954601e+00   1.6776700e+00   1.2594163e+00   1.2608996e+00  -3.0836616e-01  -1.5436250e+00  -4.6981994e-01   2.1712566e+00
   2.4390336e-01   8.3668395e-01   4.9579724e-01   3.3411785e-01   9.1070795e-02  -1.2334085e+00  -2.1921889e-01  -9.0161893e-01   9.3123397e-01   1.2399303e+00  -2.6585642e-01  -5.1397780e-01   2.0430567e+00  -7.1002370e-02   1.4259686e-01  -7.5264446e-01   1.4268109e-01  -1.2014390e+00  -1.0766563e+00   1.1385899e+00   1.2937169e+00   3.7749740e-01  -5.1463631e-01  -2.1583060e-01  -6.3728920e-01  -5.1941851e-01  -1.3586700e+00  -8.2059619e-01  -1.1197253e+00  -1.0926359e+00  -9.6598605e-01   8.8747879e-01   3.8676616e-01   4.1184839e-01  -9.5546362e-01  -1.5709016e-01  -1.4165736e+00   1.6889298e-02  -3.6875925e-01   6.1128700e-02  -1.4132825e-01   2.2964516e-01  -7.4748555e-01   6.4707115e-01  -6.2783400e-01   5.4069539e-01  -8.9520065e-01   1.9064536e-01   2.7661368e-01  -4.6940008e-01   3.1416800e-01   1.0071389e+00  -8.2365940e-01   9.7417736e-02  -6.7971495e-01   1.2948803e+00   9.9491402e-01  -5.1708732e-01  -1.1780351e+00   2.4738892e-01  -6.7263345e-01  -4.1423342e-01   4.6021482e-01   3.7711128e-01  -6.6973483e-02   3.5636076e-01   1.4268059e+00   1.6820129e+00   1.2640492e+00   1.3647363e+00  -2.5647382e-01  -1.5940881e+00  -5.7098339e-01   2.1867706e+00
   2.8792121e-01   9.3599536e-01   5.3977241e-01   3.9371147e-01   1.0220965e-01  -1.2940788e+00  -2.4001697e-01  -9.7038654e-01   9.0067437e-01   1.1448825e+00  -2.6991138e-01  -4.0715820e-01   2.0286127e+00  -1.3397051e-01   1.1825176e-01  -8.3510265e-01   2.3297217e-01  -1.2228779e+00  -1.1332950e+00   1.2133766e+00   1.2395878e+00   4.5705059e-01  -4.5058224e-01  -1.8274305e-01  -6.6063569e-01  -5.1794854e-01  -1.3927377e+00  -8.2744209e-01  -1.1408519e+00  -1.1539720e+00  -1.0410163e+00   9.6072915e-01   4.3597558e-01   4.2880979e-01  -9.4053338e-01  -1.4024611e-01  -1.4860846e+00  -2.4404143e-02  -4.8139707e-01   1.0494550e-01  -7.9011535e-02   1.9255599e-01  -7.2436992e-01   6.3660398e-01  -6.9856069e-01   5.4252722e-01  -9.3016896e-01   1.8409553e-01   2.3030832e-01  -4.2726347e-01   4.4047203e-01   1.0452551e+00  -8.0164764e-01   5.5557752e-02  -7.6577661e-01   1.3346458e+00   9.7328296e-01  -5.3971097e-01  -1.0584503e+00   2.5959101e-01  -6.3438455e-01  -4.5957578e-01   4.8636248e-01   3.8711729e-01  -7.3603129e-02   3.5258582e-01   1.4453884e+00   1.6654366e+00   1.2558117e+00   1.4420568e+00  -2.1795294e-01  -1.6134450e+00  -6.6189984e-01   2.1780813e+00
   3.1697661e-01   1.0204183e+00   5.6808490e-01   4.3433041e-01   1.1714811e-01  -1.3395864e+00  -2.5058478e-01  -1.0174715e+00   8.6050749e-01   1.0522852e+00  -2.7489307e-01  -3.0823394e-01   2.0112556e+00  -1.9240990e-01   9.0920455e-02  -8.9620286e-01   3.0402476e-01  -1.2320055e+00  -1.1679532e+00   1.2705229e+00   1.1830984e+00   5.1633841e-01  -4.0376085e-01  -1.5633505e-01  -6.9155806e-01  -5.0777638e-01  -1.4093174e+00  -8.1426042e-01  -1.1372959e+00  -1.1928883e+00  -1.0942838e+00   1.0173503e+00   4.6305949e-01   4.3900270e-01  -9.3051070e-01  -1.1137178e-01  -1.5309431e+00  -6.1404996e-02  -5.7816362e-01   1.3437254e-01  -3.5844617e-02   1.5316320e-01  -6.9959658e-01   6.2788821e-01  -7.5865358e-01   5.5062068e-01  -9.4869858e-01   1.7781520e-01   2.0646543e-01  -3.9519673e-01   5.5248744e-01   1.0902559e+00  -7.7571874e-01   1.5819616e-02  -8.3402997e-01   1.3608807e+00   9.5218248e-01  -5.6267517e-01  -9.3618613e-01   2.6408536e-01  -5.9279638e-01  -5.0475096e-01   5.2283305e-01   3.8834817e-01  -7.9595559e-02   3.3532089e-01   1.4534647e+00   1.6292852e+00   1.2378481e+00   1.4942822e+00  -1.9229716e-01  -1.6037244e+00  -7.4146425e-01   2.1476968e+00
   3.3248566e-01   1.0906159e+00   5.8246516e-01   4.5669649e-01   1.3369434e-01  -1.3719108e+00  -2.5330080e-01  -1.0436257e+00   8.1099550e-01   9.6535526e-01  -2.8006278e-01  -2.1879946e-01   1.9923691e+00  -2.4699251e-01   5.9927690e-02  -9.3475057e-01   3.5697304e-01  -1.2296940e+00  -1.1821948e+00   1.3120536e+00   1.1266125e+00   5.5665074e-01  -3.7323321e-01  -1.3608612e-01  -7.2883536e-01  -4.9033018e-01  -1.4097503e+00  -7.8388079e-01  -1.1118461e+00  -1.2107491e+00  -1.1263128e+00   1.0587629e+00   4.7027908e-01   4.4268690e-01  -9.2574193e-01  -7.3894788e-02  -1.5531228e+00  -9.5192444e-02  -6.5741511e-01   1.5069632e-01  -1.0962975e-02   1.1212794e-01  -6.7553450e-01   6.1954664e-01  -8.0997683e-01   5.6277136e-01  -9.5196106e-01   1.6979198e-01   2.0454560e-01  -3.7312986e-01   6.4988194e-01   1.1419533e+00  -7.4757446e-01  -2.1852445e-02  -8.8490500e-01   1.3721525e+00   9.3354414e-01  -5.8548214e-01  -8.1361510e-01   2.6116036e-01  -5.4935463e-01  -5.4779221e-01   5.7033323e-01   3.8221787e-01  -8.3586287e-02   3.0480967e-01   1.4533866e+00   1.5754723e+00   1.2134930e+00   1.5234676e+00  -1.7863263e-01  -1.5677482e+00  -8.0883499e-01   2.0986904e+00
   3.3619013e-01   1.1474704e+00   5.8491924e-01   4.6199586e-01   1.4972236e-01  -1.3931188e+00  -2.5054929e-01  -1.0500813e+00   7.5275066e-01   8.8687029e-01  -2.8475923e-01  -1.4025626e-01   1.9735052e+00  -2.9856942e-01   2.4932168e-02  -9.5044408e-01   3.9341679e-01  -1.2169797e+00  -1.1780116e+00   1.3403013e+00   1.0723614e+00   5.7968035e-01  -3.5765991e-01  -1.2129364e-01  -7.7101097e-01  -4.6715126e-01  -1.3955844e+00  -7.3948494e-01  -1.0676108e+00  -1.2093824e+00  -1.1381297e+00   1.0867154e+00   4.6040669e-01   4.4024506e-01  -9.2630312e-01  -3.1283860e-02  -1.5549429e+00  -1.2671766e-01  -7.1805624e-01   1.5553566e-01  -3.1256464e-03   7.0083163e-02  -6.5453485e-01   6.1026516e-01  -8.5448382e-01   5.7689240e-01  -9.4145939e-01   1.5836581e-01   2.2309818e-01  -3.6069379e-01   7.3254886e-01   1.1998630e+00  -7.1898541e-01  -5.7339885e-02  -9.1928313e-01   1.3676619e+00   9.1900387e-01  -6.0763047e-01  -6.9335542e-01   2.5126567e-01  -5.0567362e-01  -5.8681790e-01   6.2912145e-01   3.7028685e-01  -8.4596851e-02   2.6149156e-01   1.4473795e+00   1.5063430e+00   1.1860361e+00   1.5322094e+00  -1.7571697e-01  -1.5088983e+00  -8.6344865e-01   2.0344912e+00
   3.3005755e-01   1.1920226e+00   5.7762389e-01   4.5183293e-01   1.6331838e-01  -1.4052132e+00  -2.4457456e-01  -1.0384885e+00   6.8669943e-01   8.1901424e-01  -2.8846456e-01  -7.3768689e-02   1.9563123e+00  -3.4808226e-01  -1.4084830e-02  -9.4393010e-01   4.1535632e-01  -1.1949219e+00  -1.1576802e+00   1.3577746e+00   1.0223216e+00   5.8746283e-01  -3.5534556e-01  -1.1106212e-01  -8.1640930e-01  -4.3974741e-01  -1.3684197e+00  -6.8438359e-01  -1.0078126e+00  -1.1909456e+00  -1.1311885e+00   1.1031896e+00   4.3660061e-01   4.3219571e-01  -9.3196519e-01   1.3164656e-02  -1.5389207e+00  -1.5675099e-01  -7.5959684e-01   1.5071164e-01  -1.0768487e-02   2.7617321e-02  -6.3881607e-01   5.9888063e-01  -8.9409108e-01   5.9112225e-01  -9.1894169e-01   1.4230786e-01   2.5978266e-01  -3.5724910e-01   8.0058126e-01   1.2631970e+00  -6.9171710e-01  -9.0375020e-02  -9.3846627e-01   1.3472580e+00   9.0976875e-01  -6.2867756e-01  -5.7817103e-01   2.3495404e-01  -4.6344365e-01  -6.2018783e-01   6.9890551e-01   3.5411315e-01  -8.2145824e-02   2.0593707e-01   1.4373423e+00   1.4245271e+00   1.1585014e+00   1.5235412e+00  -1.8195112e-01  -1.4308772e+00  -9.0503038e-01   1.9586696e+00
   3.1617016e-01   1.2254210e+00   5.6282193e-01   4.2816979e-01   1.7291135e-01  -1.4100026e+00  -2.3734927e-01  -1.0108493e+00   6.1403627e-01   7.6326007e-01  -2.9085627e-01  -2.0220933e-02   1.9424552e+00  -3.9648246e-01  -5.6843458e-02  -9.1681522e-01   4.2511386e-01  -1.1644758e+00  -1.1236202e+00   1.3670298e+00   9.7811026e-01   5.8230824e-01  -3.6429411e-01  -1.0430389e-01  -8.6316317e-01  -4.0945845e-01  -1.3297678e+00  -6.2180203e-01  -9.3560123e-01  -1.1577903e+00  -1.1072926e+00   1.1103024e+00   4.0226764e-01   4.1920120e-01  -9.4217711e-01   5.6521786e-02  -1.5076438e+00  -1.8584245e-01  -7.8218686e-01   1.3812173e-01  -3.2059012e-02  -1.4733968e-02  -6.3035780e-01   5.8446187e-01  -9.3056815e-01   6.0391683e-01  -8.8631433e-01   1.2087477e-01   3.1142661e-01  -3.6192733e-01   8.5425002e-01   1.3308717e+00  -6.6745704e-01  -1.2057495e-01  -9.4414049e-01   1.3114270e+00   9.0650827e-01  -6.4829593e-01  -4.7085791e-01   2.1283490e-01  -4.2437481e-01  -6.4664274e-01   7.7876288e-01   3.3511740e-01  -7.6322613e-02   1.3879669e-01   1.4246801e+00   1.3327905e+00   1.1334533e+00   1.5008159e+00  -1.9540840e-01  -1.3374744e+00  -9.3359696e-01   1.8747343e+00
   2.9660541e-01   1.2488866e+00   5.4272157e-01   3.9325256e-01   1.7737902e-01  -1.4090007e+00  -2.3046451e-01  -9.6944618e-01   5.3616864e-01   7.2029657e-01  -2.9184204e-01   1.9821646e-02   1.9335310e+00  -4.4466215e-01  -1.0280019e-01  -8.7162977e-01   4.2524452e-01  -1.1263896e+00  -1.0782616e+00   1.3705545e+00   9.4090516e-01   5.6672591e-01  -3.8227373e-01  -9.9755583e-02  -9.0925329e-01  -3.7734431e-01  -1.2809361e+00  -5.5468899e-01  -8.5389602e-01  -1.1123308e+00  -1.0685131e+00   1.1102041e+00   3.6091990e-01   4.0206725e-01  -9.5607215e-01   9.6390555e-02  -1.4636563e+00  -2.1429783e-01  -7.8662657e-01   1.1962688e-01  -6.4955292e-02  -5.6490598e-02  -6.3080954e-01   5.6637681e-01  -9.6544784e-01   6.1412204e-01  -8.4555619e-01   9.3835594e-02   3.7412185e-01  -3.7368673e-01   8.9398987e-01   1.4015345e+00  -6.4774703e-01  -1.4748120e-01  -9.3833225e-01   1.2612566e+00   9.0927798e-01  -6.6631561e-01  -3.7412089e-01   1.8554324e-01  -3.9013680e-01  -6.6541558e-01   8.6709446e-01   3.1447155e-01  -6.7817507e-02   6.0764315e-02   1.4101845e+00   1.2338966e+00   1.1128437e+00   1.4675804e+00  -2.1388369e-01  -1.2323544e+00  -9.4945359e-01   1.7859501e+00
   2.7331824e-01   1.2636934e+00   5.1940495e-01   3.4952671e-01   1.7612231e-01  -1.4033569e+00  -2.2504854e-01  -9.1676616e-01   4.5465357e-01   6.9000227e-01  -2.9157558e-01   4.6144252e-02   1.9309827e+00  -4.9339687e-01  -1.5119200e-01  -8.1174069e-01   4.1843766e-01  -1.0811351e+00  -1.0239281e+00   1.3706690e+00   9.1139097e-01   5.4334254e-01  -4.0689235e-01  -9.6010263e-02  -9.5255988e-01  -3.4410434e-01  -1.2229451e+00  -4.8555898e-01  -7.6526284e-01  -1.0569267e+00  -1.0171063e+00   1.1049809e+00   3.1603069e-01   3.8173169e-01  -9.7249466e-01   1.3103021e-01  -1.4093700e+00  -2.4217122e-01  -7.7434837e-01   9.6958881e-02  -1.0727006e-01  -9.7225542e-02  -6.4141774e-01   5.4434199e-01  -9.9995714e-01   6.2102080e-01  -7.9863685e-01   6.1470215e-02   4.4335920e-01  -3.9138108e-01   9.2039568e-01   1.4736036e+00  -6.3391774e-01  -1.7060393e-01  -9.2335218e-01   1.1983792e+00   9.1748351e-01  -6.8274861e-01  -2.9044640e-01   1.5372509e-01  -3.6229428e-01  -6.7630535e-01   9.6162385e-01   2.9301805e-01  -5.7905192e-02  -2.7445550e-02   1.3939679e+00   1.1304766e+00   1.0979052e+00   1.4274454e+00  -2.3496180e-01  -1.1188770e+00  -9.5318532e-01   1.6951849e+00
   2.4803215e-01   1.2711602e+00   4.9474865e-01   2.9954534e-01   1.6910350e-01  -1.3938212e+00  -2.2171987e-01  -8.5542119e-01   3.7112575e-01   6.7146617e-01  -2.9045344e-01   5.8903989e-02   1.9360189e+00  -5.4329914e-01  -2.0108885e-01  -7.4121470e-01   4.0741270e-01  -1.0288757e+00  -9.6274442e-01   1.3694496e+00   8.8973063e-01   5.1481503e-01  -4.3568093e-01  -9.1567102e-02  -9.9092550e-01  -3.1003327e-01  -1.1564819e+00  -4.1637829e-01  -6.7183137e-01  -9.9378461e-01  -9.5543331e-01   1.0965637e+00   2.7089661e-01   3.5924214e-01  -9.9004788e-01   1.5943236e-01  -1.3469942e+00  -2.6927609e-01  -7.4737049e-01   7.1652588e-02  -1.5673942e-01  -1.3655907e-01  -6.6297412e-01   5.1844972e-01  -1.0349710e+00   6.2435311e-01  -7.4744005e-01   2.4537679e-02   5.1419991e-01  -4.1383797e-01   9.3422859e-01   1.5453238e+00  -6.2702853e-01  -1.8946821e-01  -9.0172512e-01   1.1248943e+00   9.2988783e-01  -6.9779367e-01  -2.2197724e-01   1.1803776e-01  -3.4223915e-01  -6.7970723e-01   1.0594479e+00   2.7122372e-01  -4.8383597e-02  -1.2510998e-01   1.3754545e+00   1.0249189e+00   1.0890986e+00   1.3839563e+00  -2.5610334e-01  -9.9996096e-01  -9.4564236e-01   1.6047914e+00
   2.2215014e-01   1.2726517e+00   4.7035914e-01   2.4587494e-01   1.5684539e-01  -1.3807431e+00  -2.2057832e-01  -7.8806544e-01   2.8721958e-01   6.6305130e-01  -2.8909383e-01   5.8638445e-02   1.9495424e+00  -5.9477914e-01  -2.5145299e-01  -6.6463548e-01   3.9481276e-01  -9.6947474e-01  -8.9657015e-01   1.3686740e+00   8.7556010e-01   4.8374050e-01  -4.6618301e-01  -8.4894725e-02  -1.0222277e+00  -2.7501590e-01  -1.0818969e+00  -3.4849853e-01  -5.7525242e-01  -9.2488426e-01  -8.8588483e-01   1.0866512e+00   2.2851246e-01   3.3572393e-01  -1.0071590e+00   1.8134529e-01  -1.2784871e+00  -2.9521353e-01  -7.0822263e-01   4.5004896e-02  -2.1109409e-01  -1.7415005e-01  -6.9578690e-01   4.8917138e-01  -1.0709850e+00   6.2430661e-01  -6.9369334e-01  -1.5783497e-02   5.8147931e-01  -4.3994028e-01   9.3643003e-01   1.6148324e+00  -6.2781263e-01  -2.0365948e-01  -8.7610382e-01   1.0432722e+00   9.4466263e-01  -7.1181840e-01  -1.7039577e-01   7.9160980e-02  -3.3112217e-01  -6.7659742e-01   1.1571417e+00   2.4916964e-01  -4.1472205e-02  -2.3150236e-01   1.3534284e+00   9.1927438e-01   1.0861092e+00   1.3404676e+00  -2.7474648e-01  -8.7799305e-01  -9.2792082e-01   1.5165267e+00
   1.9669215e-01   1.2695790e+00   4.4752531e-01   1.9100372e-01   1.4039181e-01  -1.3640990e+00  -2.2123458e-01  -7.1731104e-01   2.0448701e-01   6.6249566e-01  -2.8829999e-01   4.6260162e-02   1.9721033e+00  -6.4801134e-01  -3.0120297e-01  -5.8688279e-01   3.8310067e-01  -9.0254243e-01  -8.2696410e-01   1.3697886e+00   8.6800580e-01   4.5256655e-01  -4.9604709e-01  -7.4506835e-02  -1.0444578e+00  -2.3856099e-01  -9.9923475e-01  -2.8264125e-01  -4.7669400e-01  -8.5193212e-01  -8.1081076e-01   1.0766472e+00   1.9146316e-01   3.1233899e-01  -1.0221558e+00   1.9724509e-01  -1.2055264e+00  -3.1941707e-01  -6.5984692e-01   1.8058224e-02  -2.6812835e-01  -2.0968528e-01  -7.3967452e-01   4.5733647e-01  -1.1081080e+00   6.2147813e-01  -6.3890691e-01  -5.7980375e-02   6.4003591e-01  -4.6870275e-01   9.2813842e-01   1.6802379e+00  -6.3663133e-01  -2.1286596e-01  -8.4916706e-01   9.5624320e-01   9.5948224e-01  -7.2532411e-01  -1.3682313e-01   3.7812515e-02  -3.2978795e-01  -6.6847368e-01   1.2509169e+00   2.2657554e-01  -3.9677457e-02  -3.4589304e-01   1.3261327e+00   8.1518213e-01   1.0878946e+00   1.3000284e+00  -2.8841837e-01  -7.5478824e-01  -9.0133871e-01   1.4315077e+00
   1.7226500e-01   1.2633930e+00   4.2718870e-01   1.3725871e-01   1.2123180e-01  -1.3435459e+00  -2.2287541e-01  -6.4564573e-01   1.2431759e-01   6.6704458e-01  -2.8901061e-01   2.3035944e-02   2.0038742e+00  -7.0290613e-01  -3.4927910e-01  -5.1288408e-01   3.7446183e-01  -8.2751560e-01  -7.5517672e-01   1.3738951e+00   8.6572379e-01   4.2350454e-01  -5.2311760e-01  -5.9045374e-02  -1.0558034e+00  -1.9986957e-01  -9.0830320e-01  -2.1893107e-01  -3.7687230e-01  -7.7634286e-01  -7.3245853e-01   1.0676169e+00   1.6183466e-01   2.9023856e-01  -1.0333525e+00   2.0825728e-01  -1.1294981e+00  -3.4120970e-01  -6.0547661e-01  -8.3965647e-03  -3.2576304e-01  -2.4286854e-01  -7.9398047e-01   4.2408777e-01  -1.1460696e+00   6.1680872e-01  -5.8432143e-01  -1.0031074e-01   6.8495495e-01  -4.9933642e-01   9.1070265e-01   1.7397042e+00  -6.5344017e-01  -2.1691453e-01  -8.2350486e-01   8.6667699e-01   9.7165591e-01  -7.3889440e-01  -1.2174078e-01  -5.2379953e-03  -3.3871722e-01  -6.5725702e-01   1.3368249e+00   2.0285529e-01  -4.5634984e-02  -4.6754691e-01   1.2914125e+00   7.1381945e-01   1.0927750e+00   1.2652811e+00  -2.9484993e-01  -6.3159626e-01  -8.6740636e-01   1.3502065e+00
   1.4906403e-01   1.2555664e+00   4.0992912e-01   8.6733424e-02   1.0119172e-01  -1.3184946e+00  -2.2435925e-01  -5.7535503e-01   4.7865235e-02   6.7360708e-01  -2.9224083e-01  -9.4478502e-03   2.0446574e+00  -7.5908855e-01  -3.9470664e-01  -4.4735352e-01   3.7071701e-01  -7.4376384e-01  -6.8216959e-01   1.3817506e+00   8.6696061e-01   3.9844962e-01  -5.4552153e-01  -3.7364758e-02  -1.0547301e+00  -1.5793255e-01  -8.0876676e-01  -1.5697280e-01  -2.7611092e-01  -6.9924620e-01  -6.5291897e-01   1.0602616e+00   1.4114901e-01   2.7051147e-01  -1.0391352e+00   2.1603463e-01  -1.0514968e+00  -3.5986904e-01  -5.4849849e-01  -3.3804692e-02  -3.8209704e-01  -2.7341214e-01  -8.5760817e-01   3.9081430e-01  -1.1842430e+00   6.1149570e-01  -5.3086845e-01  -1.4092187e-01   7.1181461e-01  -5.3129295e-01   8.8568457e-01   1.7915399e+00  -6.7777196e-01  -2.1579794e-01  -8.0149487e-01   7.7745983e-01   9.7829028e-01  -7.5313667e-01  -1.2494055e-01  -4.9162425e-02  -3.5798124e-01  -6.4516446e-01   1.4109937e+00   1.7719861e-01  -6.1939038e-02  -5.9571884e-01   1.2468932e+00   6.1587598e-01   1.0985610e+00   1.2383784e+00  -2.9208950e-01  -5.0915090e-01  -8.2778940e-01   1.2724803e+00
   1.2690413e-01   1.2475592e+00   3.9596545e-01   4.1230557e-02   8.2302866e-02  -1.2881963e+00  -2.2433389e-01  -5.0845081e-01  -2.4008396e-02   6.7892932e-01  -2.9901693e-01  -4.9332562e-02   2.0939155e+00  -8.1588662e-01  -4.3665231e-01  -3.9453376e-01   3.7324881e-01  -6.5071130e-01  -6.0865391e-01   1.3937768e+00   8.6963653e-01   3.7891054e-01  -5.6174684e-01  -8.6135890e-03  -1.0400592e+00  -1.1164892e-01  -7.0025987e-01  -9.5964196e-02  -1.7442090e-01  -6.2151486e-01  -5.7408083e-01   1.0549123e+00   1.3032269e-01   2.5413000e-01  -1.0380471e+00   2.2260104e-01  -9.7234220e-01  -3.7469352e-01  -4.9230391e-01  -5.7826581e-02  -4.3544424e-01  -3.0103314e-01  -9.2907143e-01   3.5906571e-01  -1.2216798e+00   6.0688656e-01  -4.7914398e-01  -1.7797411e-01   7.1692222e-01  -5.6428457e-01   8.5484623e-01   1.8342853e+00  -7.0873845e-01  -2.0969165e-01  -7.8517581e-01   6.9137501e-01   9.7647535e-01  -7.6862216e-01  -1.4550713e-01  -9.3078854e-02  -3.8721192e-01  -6.3456303e-01   1.4698798e+00   1.4867174e-01  -9.0970221e-02  -7.2964645e-01   1.1901803e+00   5.2155721e-01   1.1027103e+00   1.2209200e+00  -2.7860594e-01  -3.8775406e-01  -7.8426368e-01   1.1976386e+00
   1.0527413e-01   1.2407669e+00   3.8516824e-01   2.2191310e-03   6.6652110e-02  -1.2518355e+00  -2.2136672e-01  -4.4661076e-01  -9.0769718e-02   6.7977779e-01  -3.1030814e-01  -9.4545672e-02   2.1508246e+00  -8.7233432e-01  -4.7447081e-01  -3.5795696e-01   3.8294511e-01  -5.4796334e-01  -5.3514369e-01   1.4100727e+00   8.7145095e-01   3.6595158e-01  -5.7070823e-01   2.7691891e-02  -1.0110359e+00  -5.9955070e-02  -5.8250798e-01  -3.4834752e-02  -7.1593890e-02  -5.4380764e-01  -4.9759321e-01   1.0515385e+00   1.2965135e-01   2.4189656e-01  -1.0288642e+00   2.3017252e-01  -8.9260210e-01  -3.8506491e-01  -4.4013561e-01  -8.0316851e-02  -4.8435481e-01  -3.2545747e-01  -1.0065590e+00   3.3045189e-01  -1.2571554e+00   6.0436229e-01  -4.2939551e-01  -2.0976157e-01   6.9752412e-01  -5.9827812e-01   8.2011716e-01   1.8667898e+00  -7.4505551e-01  -1.9895925e-01  -7.7612670e-01   6.1099796e-01   9.6348171e-01  -7.8583176e-01  -1.8183534e-01  -1.3606925e-01  -4.2559062e-01  -6.2781854e-01   1.5105169e+00   1.1632864e-01  -1.3473184e-01  -8.6854012e-01   1.1190702e+00   4.3061723e-01   1.1025045e+00   1.2139110e+00  -2.5337739e-01  -2.6738404e-01  -7.3866011e-01   1.1245401e+00
   8.3406089e-02   1.2364564e+00   3.7708306e-01  -2.9193999e-02   5.6226907e-02  -1.2086214e+00  -2.1407694e-01  -3.9113027e-01  -1.5222168e-01   6.7312395e-01  -3.2695976e-01  -1.4286811e-01   2.2143401e+00  -9.2719317e-01  -5.0773728e-01  -3.4024251e-01   4.0016138e-01  -4.3542743e-01  -4.6201539e-01   1.4304296e+00   8.7000823e-01   3.6015164e-01  -5.7179869e-01   7.1610091e-02  -9.6738494e-01  -1.9551530e-03  -4.5544675e-01   2.7601240e-02   3.2700358e-02  -4.6662176e-01  -4.2483619e-01   1.0497740e+00   1.3881981e-01   2.3439288e-01  -1.0106610e+00   2.4096857e-01  -8.1262273e-01  -3.9050055e-01  -3.9493710e-01  -1.0130620e-01  -5.2762175e-01  -3.4643287e-01  -1.0880085e+00   3.0653432e-01  -1.2892226e+00   6.0521745e-01  -3.8152361e-01  -2.3482132e-01   6.5197670e-01  -6.3346494e-01   7.8354275e-01   1.8882785e+00  -7.8509081e-01  -1.8414617e-01  -7.7535975e-01   5.3861129e-01   9.3695843e-01  -8.0511320e-01  -2.3168189e-01  -1.7721010e-01  -4.7185755e-01  -6.2715072e-01   1.5307416e+00   7.9324601e-02  -1.9470501e-01  -1.0115706e+00   1.0317563e+00   3.4242147e-01   1.0952369e+00   1.2177449e+00  -2.1595776e-01  -1.4781878e-01  -6.9280035e-01   1.0517176e+00
   6.0351686e-02   1.2356914e+00   3.7096484e-01  -5.2279754e-02   5.2765088e-02  -1.1578751e+00  -2.0125924e-01  -3.4288929e-01  -2.0848302e-01   6.5632256e-01  -3.4963117e-01  -1.9200931e-01   2.2832672e+00  -9.7899501e-01  -5.3626351e-01  -3.4294371e-01   4.2470403e-01  -3.1341700e-01  -3.8956745e-01   1.4543427e+00   8.6295934e-01   3.6158104e-01  -5.6492285e-01   1.2273379e-01  -9.0935068e-01   6.2958078e-02  -3.1932925e-01   9.2489378e-02   1.3881953e-01  -3.9034737e-01  -3.5689933e-01   1.0489526e+00   1.5693875e-01   2.3193558e-01  -9.8286120e-01   2.5702752e-01  -7.3256336e-01  -3.9069144e-01  -3.5921274e-01  -1.2098561e-01  -5.6427662e-01  -3.6375068e-01  -1.1711877e+00   2.8871666e-01  -1.3162743e+00   6.1054678e-01  -3.3509891e-01  -2.5202386e-01   5.7986643e-01  -6.7021100e-01   7.4721356e-01   1.8983963e+00  -8.2693498e-01  -1.6596226e-01  -7.8323714e-01   4.7614522e-01   8.9511879e-01  -8.2665412e-01  -2.9224978e-01  -2.1561174e-01  -5.2434324e-01  -6.3450615e-01   1.5293736e+00   3.7023263e-02  -2.7173035e-01  -1.1578540e+00   9.2701955e-01   2.5603654e-01   1.0783975e+00   1.2322080e+00  -1.6651873e-01  -2.8762205e-02  -6.4842413e-01   9.7752221e-01
   3.5058794e-02   1.2392575e+00   3.6581915e-01  -6.6692772e-02   5.7621178e-02  -1.0991022e+00  -1.8198979e-01  -3.0233479e-01  -2.5993914e-01   6.2727409e-01  -3.7874300e-01  -2.3968914e-01   2.3563329e+00  -1.0261062e+00  -5.6009609e-01  -3.6645562e-01   4.5583492e-01  -1.8273062e-01  -3.1807402e-01   1.4810236e+00   8.4815246e-01   3.6979872e-01  -5.5051083e-01   1.8017298e-01  -8.3771676e-01   1.3500052e-01  -1.7481238e-01   1.6078865e-01   2.4706369e-01  -3.1531930e-01  -2.9456780e-01   1.0481535e+00   1.8260532e-01   2.3454123e-01  -9.4527227e-01   2.8003901e-01  -6.5243161e-01  -3.8552374e-01  -3.3490593e-01  -1.3969147e-01  -5.9358079e-01  -3.7727398e-01  -1.2537766e+00   2.7814379e-01  -1.3366114e+00   6.2114626e-01  -2.8939158e-01  -2.6063878e-01   4.8206800e-01  -7.0899362e-01   7.1317988e-01   1.8972326e+00  -8.6849183e-01  -1.4525378e-01  -7.9941958e-01   4.2514759e-01   8.3690172e-01  -8.5047299e-01  -3.6030150e-01  -2.5046283e-01  -5.8102185e-01  -6.5145475e-01   1.5063368e+00  -1.0912123e-02  -3.6592260e-01  -1.3064352e+00   8.0438786e-01   1.7034229e-01   1.0498510e+00   1.2565052e+00  -1.0586304e-01   9.0035495e-02  -6.0711253e-01   9.0028041e-01
   6.4427044e-03   1.2475916e+00   3.6045293e-01  -7.2469196e-02   7.1659008e-02  -1.0320507e+00  -1.5570690e-01  -2.6948031e-01  -3.0716761e-01   5.8456317e-01  -4.1443708e-01  -2.8372508e-01   2.4322535e+00  -1.0668102e+00  -5.7949587e-01  -4.0998884e-01   4.9229709e-01  -4.4699988e-02  -2.4782831e-01   1.5094127e+00   8.2378403e-01   3.8387004e-01  -5.2951273e-01   2.4256174e-01  -7.5380620e-01   2.1391968e-01  -2.3015639e-02   2.3314408e-01   3.5760436e-01  -2.4186108e-01  -2.3831671e-01   1.0462553e+00   2.1398417e-01   2.4190370e-01  -8.9810296e-01   3.1120548e-01  -5.7211902e-01  -3.7508257e-01  -3.2330205e-01  -1.5788826e-01  -6.1501916e-01  -3.8696840e-01  -1.3334525e+00   2.7561773e-01  -1.3485157e+00   6.3743869e-01  -2.4341460e-01  -2.6037165e-01   3.6073593e-01  -7.5033244e-01   6.8335346e-01   1.8853213e+00  -9.0758409e-01  -1.2296578e-01  -8.2285496e-01   3.8678519e-01   7.6209716e-01  -8.7642499e-01  -4.3229582e-01  -2.8107306e-01  -6.3958570e-01  -6.7911556e-01   1.4627095e+00  -6.4447960e-02  -4.7662263e-01  -1.4562699e+00   6.6425655e-01   8.4159532e-02   1.0079941e+00   1.2893062e+00  -3.5410723e-02   2.0867191e-01  -5.7021107e-01   8.1845168e-01
  -2.6550392e-02   1.2607245e+00   3.5352983e-01  -7.0018986e-02   9.5178744e-02  -9.5675020e-01  -1.2226067e-01  -2.4392204e-01  -3.5084508e-01   5.2756478e-01  -4.5655264e-01  -3.2212229e-01   2.5097993e+00  -1.0994027e+00  -5.9489904e-01  -4.7161184e-01   5.3236057e-01   9.8797103e-02  -1.7917266e-01   1.5381965e+00   7.8854014e-01   4.0240433e-01  -5.0337265e-01   3.0808904e-01  -6.5945945e-01   2.9894759e-01   1.3445254e-01   3.0978676e-01   4.7043063e-01  -1.7031820e-01  -1.8831403e-01   1.0419913e+00   2.4890329e-01   2.5338711e-01  -8.4196399e-01   3.5114237e-01  -4.9143456e-01  -3.5963808e-01  -3.2496254e-01  -1.7614625e-01  -6.2830160e-01  -3.9293120e-01  -1.4079697e+00   2.8153880e-01  -1.3503254e+00   6.5942999e-01  -1.9597827e-01  -2.5136922e-01   2.1922727e-01  -7.9472027e-01   6.5940120e-01   1.8636198e+00  -9.4206790e-01  -1.0009597e-01  -8.5181151e-01   3.6187198e-01   6.7142631e-01  -9.0422247e-01  -5.0454209e-01  -3.0690811e-01  -6.9753925e-01  -7.1811007e-01   1.4006956e+00  -1.2313519e-01  -6.0238878e-01  -1.6062071e+00   5.0795915e-01  -3.6151202e-03   9.5188381e-01   1.3288073e+00   4.2841932e-02   3.2700725e-01  -5.3875820e-01   7.3077895e-01
  -6.4888954e-02   1.2782440e+00   3.4363174e-01  -6.0112953e-02   1.2788337e-01  -8.7353122e-01  -8.1929087e-02  -2.2487140e-01  -3.9164198e-01   4.5651150e-01  -5.0462049e-01  -3.5316327e-01   2.5878512e+00  -1.1222905e+00  -6.0686147e-01  -5.4835677e-01   5.7388604e-01   2.4535823e-01  -1.1251421e-01   1.5658339e+00   7.4171734e-01   4.2360985e-01  -4.7398460e-01   3.7455237e-01  -5.5699217e-01   3.8878715e-01   2.9550248e-01   3.9046711e-01   5.8531332e-01  -1.0107865e-01  -1.4443192e-01   1.0340074e+00   2.8495777e-01   2.6803422e-01  -7.7785271e-01   3.9982325e-01  -4.1013706e-01  -3.3961570e-01  -3.3969313e-01  -1.9511283e-01  -6.3337565e-01  -3.9541373e-01  -1.4752354e+00   2.9587766e-01  -1.3405133e+00   6.8670159e-01  -1.4575505e-01  -2.3419333e-01   6.1958432e-02  -8.4256148e-01   6.4263534e-01   1.8334686e+00  -9.6994835e-01  -7.7641845e-02  -8.8395798e-01   3.5092246e-01   5.6657040e-01  -9.3346298e-01  -5.7336426e-01  -3.2761085e-01  -7.5230885e-01  -7.6854032e-01   1.3235209e+00  -1.8609190e-01  -7.4102819e-01  -1.7549704e+00   3.3778286e-01  -9.3876719e-02   8.8133144e-01   1.3728054e+00   1.2638652e-01   4.4460434e-01  -5.1342601e-01   6.3641965e-01
  -1.0941019e-01   1.2992808e+00   3.2932077e-01  -4.3864626e-02   1.6888664e-01  -7.8302737e-01  -3.5400319e-02  -2.1120342e-01  -4.3011548e-01   3.7251661e-01  -5.5787547e-01  -3.7549176e-01   2.6654527e+00  -1.1340840e+00  -6.1598923e-01  -6.3638248e-01   6.1440251e-01   3.9211164e-01  -4.8326294e-02   1.5905961e+00   6.8331454e-01   4.4536469e-01  -4.4363024e-01   4.3943117e-01  -4.4913413e-01   4.8163174e-01   4.5760469e-01   4.7442536e-01   7.0178596e-01  -3.4580733e-02  -1.0626750e-01   1.0209203e+00   3.1961534e-01   2.8459225e-01  -7.0712390e-01   4.5657335e-01  -3.2796623e-01  -3.1555416e-01  -3.6655005e-01  -2.1547719e-01  -6.3044896e-01  -3.9483305e-01  -1.5333793e+00   3.1818087e-01  -1.3177619e+00   7.1844010e-01  -9.1353196e-02  -2.0976474e-01  -1.0579642e-01  -8.9412179e-01   6.3390730e-01   1.7965354e+00  -9.8948814e-01  -5.6542355e-02  -9.1648843e-01   3.5422085e-01   4.5014379e-01  -9.6366098e-01  -6.3526674e-01  -3.4300472e-01  -8.0136337e-01  -8.2998772e-01   1.2352585e+00  -2.5201263e-01  -8.8966682e-01  -1.9011451e+00   1.5692625e-01  -1.8719121e-01   7.9695431e-01   1.4187828e+00   2.1228717e-01   5.6069533e-01  -4.9447723e-01   5.3504984e-01
  -1.6078035e-01   1.3225217e+00   3.0920239e-01  -2.2705241e-02   2.1676036e-01  -6.8616215e-01   1.6276048e-02  -2.0152036e-01  -4.6660844e-01   2.7755066e-01  -6.1528627e-01  -3.8818465e-01   2.7418533e+00  -1.1336760e+00  -6.2286011e-01  -7.3118273e-01   6.5119871e-01   5.3580161e-01   1.2862431e-02   1.6106214e+00   6.1408718e-01   4.6529945e-01  -4.1490141e-01   4.9997600e-01  -3.3895127e-01   5.7521613e-01   6.1786165e-01   5.6039931e-01   8.1914099e-01   2.8690973e-02  -7.3173894e-02   1.0013734e+00   3.5031780e-01   3.0155488e-01  -6.3144884e-01   5.2010950e-01  -2.4467454e-01  -2.8805451e-01  -4.0388403e-01  -2.3792992e-01  -6.2001661e-01  -3.9177043e-01  -1.5808147e+00   3.4760963e-01  -1.2810354e+00   7.5350221e-01  -3.1396551e-02  -1.7928175e-01  -2.7815400e-01  -9.4949237e-01   6.3351472e-01   1.7547483e+00  -9.9930171e-01  -3.7617607e-02  -9.4628564e-01   3.7190112e-01   3.2561191e-01  -9.9427597e-01  -6.8709300e-01  -3.5307781e-01  -8.4233950e-01  -9.0152673e-01   1.1405976e+00  -3.1920294e-01  -1.0448557e+00  -2.0431677e+00  -3.0601306e-02  -2.8369580e-01   7.0018407e-01   1.4639988e+00   2.9728039e-01   6.7417576e-01  -4.8174415e-01   4.2693224e-01
  -2.1946139e-01   1.3462513e+00   2.8198557e-01   1.6511031e-03   2.6961648e-01  -5.8412422e-01   7.1763809e-02  -1.9422937e-01  -5.0116427e-01   1.7437058e-01  -6.7559911e-01  -3.9080555e-01   2.8165409e+00  -1.1202988e+00  -6.2794215e-01  -8.2782728e-01   6.8142360e-01   6.7289739e-01   7.0488657e-02   1.6239906e+00   5.3555839e-01   4.8088997e-01  -3.9060909e-01   5.5331009e-01  -2.2975404e-01   6.6689604e-01   7.7310514e-01   6.4666807e-01   9.3643784e-01   8.8219213e-02  -4.4301485e-02   9.7409289e-01   3.7457435e-01   3.1721859e-01  -5.5276478e-01   5.8862322e-01  -1.6006131e-01  -2.5772471e-01  -4.4942153e-01  -2.6311941e-01  -6.0288484e-01  -3.8695521e-01  -1.6162920e+00   3.8300704e-01  -1.2296460e+00   7.9050939e-01   3.5390551e-02  -1.4411999e-01  -4.4890357e-01  -1.0085698e+00   6.4113419e-01   1.7102215e+00  -9.9842794e-01  -2.1510189e-02  -9.7011311e-01   4.0402811e-01   1.9715672e-01  -1.0247354e+00  -7.2616864e-01  -3.5794778e-01  -8.7316395e-01  -9.8175139e-01   1.0445720e+00  -3.8563568e-01  -1.2027109e+00  -2.1793275e+00  -2.2013325e-01  -3.8302834e-01   5.9322887e-01   1.5055869e+00   3.7788790e-01   7.8362428e-01  -4.7463215e-01   3.1294503e-01
  -2.8568085e-01   1.3684210e+00   2.4654047e-01   2.7254501e-02   3.2521669e-01  -4.7833650e-01   1.2953336e-01  -1.8763264e-01  -5.3346487e-01   6.6405335e-02  -7.3739155e-01  -3.8343396e-01   2.8892620e+00  -1.0935592e+00  -6.3151665e-01  -9.2122086e-01   7.0219592e-01   7.9972069e-01   1.2398080e-01   1.6288182e+00   4.4998447e-01   4.8955826e-01  -3.7368055e-01   5.9653882e-01  -1.2499459e-01   7.5375084e-01   9.2001222e-01   7.3112736e-01   1.0525202e+00   1.4347411e-01  -1.8650404e-02   9.3794302e-01   3.9004545e-01   3.2975177e-01  -4.7321643e-01   6.5989695e-01  -7.4010393e-02  -2.2512575e-01  -5.0038006e-01  -2.9160758e-01  -5.8018299e-01  -3.8123460e-01  -1.6389396e+00   4.2298676e-01  -1.1633100e+00   8.2796238e-01   1.1009590e-01  -1.0572179e-01  -6.1180474e-01  -1.0710515e+00   6.5579097e-01   1.6651755e+00  -9.8637750e-01  -8.6329788e-03  -9.8482199e-01   4.5067148e-01   6.9496432e-02  -1.0544458e+00  -7.5041969e-01  -3.5781177e-01  -8.9216407e-01  -1.0688125e+00   9.5226888e-01  -4.4902630e-01  -1.3590785e+00  -2.3077790e+00  -4.0654512e-01  -4.8429151e-01   4.7899238e-01   1.5406596e+00   4.5053772e-01   8.8734530e-01  -4.7214856e-01   1.9456808e-01
  -3.5940561e-01   1.3867419e+00   2.0195093e-01   5.1981592e-02   3.8109972e-01  -3.7042157e-01   1.8796455e-01  -1.8002776e-01  -5.6279740e-01  -4.2397714e-02  -7.9913191e-01  -3.6666629e-01   2.9600245e+00  -1.0534514e+00  -6.3361392e-01  -1.0063664e+00   7.1071853e-01   9.1258600e-01   1.7278751e-01   1.6233590e+00   3.6027469e-01   4.8877921e-01  -3.6704407e-01   6.2686362e-01  -2.8154827e-02   8.3270421e-01   1.0552327e+00   8.1139084e-01   1.1660401e+00   1.9393646e-01   4.8672495e-03   8.9198067e-01   3.9461675e-01   3.3727326e-01  -3.9509127e-01   7.3144402e-01   1.3467872e-02  -1.9072399e-01  -5.5361287e-01  -3.2382701e-01  -5.5335543e-01  -3.7553219e-01  -1.6482962e+00   4.6603306e-01  -1.0821933e+00   8.6436465e-01   1.9353285e-01  -6.5484739e-02  -7.6088563e-01  -1.1364449e+00   6.7587640e-01   1.6218555e+00  -9.6315221e-01   8.7174152e-04  -9.8755739e-01   5.1196422e-01  -5.2331543e-02  -1.0827943e+00  -7.5846002e-01  -3.5288665e-01  -8.9815924e-01  -1.1604690e+00   8.6854102e-01  -5.0692139e-01  -1.5097211e+00  -2.4265710e+00  -5.8448622e-01  -5.8605526e-01   3.6095383e-01   1.5664168e+00   5.1169267e-01   9.8343083e-01  -4.7295669e-01   7.3829197e-02
  -4.4032000e-01   1.3987977e+00   1.4756192e-01   7.3613179e-02   4.3471749e-01  -2.6216643e-01   2.4544991e-01  -1.6981314e-01  -5.8805393e-01  -1.4775716e-01  -8.5923980e-01  -3.4158702e-01   3.0290818e+00  -1.0003541e+00  -6.3396941e-01  -1.0786178e+00   7.0439793e-01   1.0079466e+00   2.1640472e-01   1.6061224e+00   2.6986970e-01   4.7619058e-01  -3.7350701e-01   6.4169647e-01   5.7371152e-02   9.0065767e-01   1.1755207e+00   8.8490899e-01   1.2754878e+00   2.3912112e-01   2.7357054e-02   8.3551170e-01   3.8646580e-01   3.3793749e-01  -3.2074891e-01   8.0065949e-01   1.0219212e-01  -1.5485417e-01  -6.0577564e-01  -3.6004110e-01  -5.2413057e-01  -3.7079798e-01  -1.6443279e+00   5.1060219e-01  -9.8694335e-01   8.9834137e-01   2.8615893e-01  -2.4659443e-02  -8.9072339e-01  -1.2040894e+00   6.9921876e-01   1.5824468e+00  -9.2923658e-01   7.1566222e-03  -9.7594772e-01   5.8814098e-01  -1.6321181e-01  -1.1091399e+00  -7.4964164e-01  -3.4334694e-01  -8.9052580e-01  -1.2541551e+00   7.9774286e-01  -5.5679844e-01  -1.6505118e+00  -2.5336909e+00  -7.4862884e-01  -6.8639682e-01   2.4301614e-01   1.5802599e+00   5.5798222e-01   1.0698381e+00  -4.7545092e-01  -4.6785223e-02
  -5.2780974e-01   1.4021730e+00   8.3019853e-02   8.9926720e-02   4.8356969e-01  -1.5548741e-01   3.0048925e-01  -1.5559375e-01  -6.0776484e-01  -2.4526226e-01  -9.1614467e-01  -3.0971148e-01   3.0968977e+00  -9.3501865e-01  -6.3200736e-01  -1.1339079e+00   6.8096292e-01   1.0825398e+00   2.5439835e-01   1.5759863e+00   1.8258441e-01   4.4970501e-01  -3.9562761e-01   6.3877261e-01   1.2839878e-01   9.5462931e-01   1.2778646e+00   9.4909925e-01   1.3792267e+00   2.7859816e-01   4.9867630e-02   7.6814509e-01   3.6412013e-01   3.3002127e-01  -2.5254535e-01   8.6496991e-01   1.9176580e-01  -1.1769771e-01  -6.5350538e-01  -4.0030893e-01  -4.9446570e-01  -3.6795503e-01  -1.6274325e+00   5.5521495e-01  -8.7870371e-01   9.2874235e-01   3.8800431e-01   1.5733957e-02  -9.9669379e-01  -1.2731862e+00   7.2320688e-01   1.5489918e+00  -8.8556426e-01   1.0672927e-02  -9.4826269e-01   6.7954743e-01  -2.5820481e-01  -1.1328001e+00  -7.2406643e-01  -3.2926988e-01  -8.6923080e-01  -1.3470685e+00   7.4351073e-01  -5.9617078e-01  -1.7776242e+00  -2.6271247e+00  -8.9391934e-01  -7.8297650e-01   1.2933159e-01   1.5799072e+00   5.8633554e-01   1.1444782e+00  -4.7784918e-01  -1.6444772e-01
  -6.2095489e-01   1.3945895e+00   8.3044604e-03   9.8800047e-02   5.2532880e-01  -5.2393363e-02   3.5176845e-01  -1.3627876e-01  -6.2016560e-01  -3.3058645e-01  -9.6834077e-01  -2.7290429e-01   3.1640951e+00  -8.5855140e-01  -6.2685563e-01  -1.1689428e+00   6.3858102e-01   1.1335264e+00   2.8642134e-01   1.5322994e+00   1.0242532e-01   4.0761755e-01  -4.3558718e-01   6.1625622e-01   1.8207382e-01   9.9189161e-01   1.3596079e+00   1.0014777e+00   1.4755347e+00   3.1201036e-01   7.3316766e-02   6.8984280e-01   3.2650946e-01   3.1200968e-01  -1.9275273e-01   9.2197113e-01   2.8153904e-01  -7.9277412e-02  -6.9360192e-01  -4.4445722e-01  -4.6647300e-01  -3.6784650e-01  -1.5984278e+00   5.9853308e-01  -7.5910927e-01   9.5471917e-01   4.9861656e-01   5.4963453e-02  -1.0751748e+00  -1.3428348e+00   7.4495839e-01   1.5233087e+00  -8.3346279e-01   1.2151761e-02  -9.0352787e-01   7.8662227e-01  -3.3279659e-01  -1.1530357e+00  -6.8255867e-01  -3.1059457e-01  -8.3483221e-01  -1.4362811e+00   7.0860110e-01  -6.2269427e-01  -1.8877075e+00  -2.7049301e+00  -1.0158131e+00  -8.7314357e-01   2.4114354e-02   1.5635058e+00   5.9411167e-01   1.2053118e+00  -4.7829516e-01  -2.7612682e-01
  -7.1853588e-01   1.3740387e+00  -7.6250007e-02   9.8320554e-02   5.5794884e-01   4.5054684e-02   3.9821713e-01  -1.1116318e-01  -6.2329309e-01  -3.9969794e-01  -1.0144381e+00  -2.3327948e-01   3.2313946e+00  -7.7239488e-01  -6.1739413e-01  -1.1813505e+00   5.7596333e-01   1.1586179e+00   3.1222461e-01   1.4749605e+00   3.3392738e-02   3.4870489e-01  -4.9506776e-01   5.7283457e-01   2.1598847e-01   1.0101028e+00   1.4185589e+00   1.0397855e+00   1.5626529e+00   3.3908664e-01   9.8424713e-02   6.0095949e-01   2.7301104e-01   2.8267641e-01  -1.4347617e-01   9.6954604e-01   3.7058292e-01  -3.9469649e-02  -7.2319876e-01  -4.9206205e-01  -4.4233160e-01  -3.7118743e-01  -1.5585219e+00   6.3941397e-01  -6.3025920e-01   9.7576948e-01   6.1702891e-01   9.2612217e-02  -1.1236965e+00  -1.4120721e+00   7.6151867e-01   1.5069159e+00  -7.7458148e-01   1.2562225e-02  -8.4158711e-01   9.0984805e-01  -3.8313214e-01  -1.1690420e+00  -6.2660192e-01  -2.8710322e-01  -7.8844617e-01  -1.5188688e+00   6.9479473e-01  -6.3427250e-01  -1.9780332e+00  -2.7653138e+00  -1.1104805e+00  -9.5406561e-01  -6.8549921e-02   1.5297348e+00   5.7922108e-01   1.2504497e+00  -4.7496472e-01  -3.7873469e-01
  -8.1905588e-01   1.3389064e+00  -1.6994735e-01   8.6891921e-02   5.7975314e-01   1.3479105e-01   4.3904350e-01  -7.9985200e-02  -6.1510452e-01  -4.4905456e-01  -1.0532096e+00  -1.9308918e-01   3.2995457e+00  -6.7830446e-01  -6.0233339e-01  -1.1697772e+00   4.9245397e-01   1.1561866e+00   3.3166284e-01   1.4044653e+00  -2.0721046e-02   2.7230803e-01  -5.7514461e-01   5.0779668e-01   2.2828809e-01   1.0074236e+00   1.4530823e+00   1.0621044e+00   1.6388442e+00   3.5965226e-01   1.2566117e-01   5.0226668e-01   2.0348302e-01   2.4115387e-01  -1.0656961e-01   1.0059565e+00   4.5768369e-01   1.9673424e-03  -7.3991385e-01  -5.4244419e-01  -4.2419430e-01  -3.7852463e-01  -1.5092669e+00   6.7694286e-01  -4.9466404e-01   9.9174736e-01   7.4175862e-01   1.2857399e-01  -1.1410275e+00  -1.4799098e+00   7.7007107e-01   1.5009661e+00  -7.1080765e-01   1.3049455e-02  -7.6310917e-01   1.0496754e+00  -4.0621671e-01  -1.1799527e+00  -5.5824467e-01  -2.5842782e-01  -7.3168328e-01  -1.5920573e+00   7.0286933e-01  -6.2915524e-01  -2.0466054e+00  -2.8067177e+00  -1.1749726e+00  -1.0228738e+00  -1.4488813e-01   1.4778903e+00   5.4023234e-01   1.2782509e+00  -4.6616855e-01  -4.6927645e-01
  -9.2078280e-01   1.2880770e+00  -2.7173805e-01   6.3330176e-02   5.8949835e-01   2.1480251e-01   4.7374607e-01  -4.2951999e-02  -5.9361481e-01  -4.7577476e-01  -1.0836361e+00  -1.5460818e-01   3.3692594e+00  -5.7831662e-01  -5.8031844e-01  -1.1339291e+00   3.8809467e-01   1.1253514e+00   3.4469680e-01   1.3219115e+00  -5.6525228e-02   1.7839313e-01  -6.7620062e-01   4.2109085e-01   2.1775985e-01   9.8261500e-01   1.4621711e+00   1.0669551e+00   1.7024591e+00   3.7363649e-01   1.5521184e-01   3.9495552e-01   1.1828709e-01   1.8699003e-01  -8.3554266e-02   1.0299072e+00   5.4136313e-01   4.5352461e-02  -7.4196904e-01  -5.9468150e-01  -4.1409420e-01  -3.9020717e-01  -1.4524935e+00   7.1044303e-01  -3.5516673e-01   1.0028397e+00   8.7084085e-01   1.6301883e-01  -1.1271977e+00  -1.5453693e+00   7.6813794e-01   1.5061951e+00  -6.4417558e-01   1.4856460e-02  -6.6953921e-01   1.2064281e+00  -4.0007424e-01  -1.1848592e+00  -4.7998148e-01  -2.2408318e-01  -6.6655838e-01  -1.6533694e+00   7.3263527e-01  -6.0602760e-01  -2.0922291e+00  -2.8278970e+00  -1.2073397e+00  -1.0768171e+00  -2.0160889e-01   1.4079432e+00   4.7645760e-01   1.2874191e+00  -4.5044499e-01  -5.4499453e-01
  -1.0218120e+00   1.2210128e+00  -3.8024633e-01   2.6941124e-02   5.8641446e-01   2.8319652e-01   5.0210512e-01  -7.2979523e-04  -5.5704063e-01  -4.7777312e-01  -1.1049479e+00  -1.2002062e-01   3.4411498e+00  -4.7470366e-01  -5.5004960e-01  -1.0745559e+00   2.6365787e-01   1.0660359e+00   3.5139391e-01   1.2289612e+00  -7.1206268e-02   6.7582671e-02  -7.9787128e-01   3.1335551e-01   1.8389899e-01   9.3511183e-01   1.4454968e+00   1.0533762e+00   1.7520137e+00   3.8107900e-01   1.8696875e-01   2.8061289e-01   1.8291537e-02   1.2018723e-01  -7.5544771e-02   1.0405815e+00   6.1992914e-01   9.1031853e-02  -7.2827243e-01  -6.4764076e-01  -4.1385632e-01  -4.0636914e-01  -1.3902307e+00   7.3946739e-01  -2.1483868e-01   1.0095150e+00   1.0019006e+00   1.9633443e-01  -1.0834548e+00  -1.6075118e+00   7.5375397e-01   1.5228876e+00  -5.7677227e-01   1.9235734e-02  -5.6300061e-01   1.3801930e+00  -3.6385291e-01  -1.1828516e+00  -3.9461695e-01  -1.8352299e-01  -5.9537958e-01  -1.7007656e+00   7.8302605e-01  -5.6408518e-01  -2.1145358e+00  -2.8279974e+00  -1.2066988e+00  -1.1134166e+00  -2.3605018e-01   1.3205646e+00   3.8800818e-01   1.2770892e+00  -4.2663800e-01  -6.0350143e-01
  -1.1201480e+00   1.1377996e+00  -4.9381566e-01  -2.2428750e-02   5.7022088e-01   3.3827978e-01   5.2415847e-01   4.5603247e-02  -5.0394500e-01  -4.5385731e-01  -1.1166616e+00  -9.1314076e-02   3.5156786e+00  -3.6990917e-01  -5.1040864e-01  -9.9338031e-01   1.2064421e-01   9.7899604e-01   3.5192883e-01   1.1277582e+00  -6.2676071e-02  -5.8848261e-02  -9.3902648e-01   1.8592012e-01   1.2694657e-01   8.6506784e-01   1.4034344e+00   1.0209798e+00   1.7862698e+00   3.8213560e-01   2.2054630e-01   1.6116976e-01  -9.5144748e-02   4.1220547e-02  -8.3187460e-02   1.0376528e+00   6.9155818e-01   1.3932478e-01  -6.9845826e-01  -7.0003009e-01  -4.2501593e-01  -4.2692563e-01  -1.3246110e+00   7.6377737e-01  -7.6852857e-02   1.0124526e+00   1.1322629e+00   2.2905045e-01  -1.0121604e+00  -1.6654635e+00   7.2559631e-01   1.5508670e+00  -5.1064402e-01   2.7358175e-02  -4.4615591e-01   1.5707099e+00  -2.9787076e-01  -1.1730764e+00  -3.0511987e-01  -1.3621283e-01  -5.2062244e-01  -1.7327604e+00   8.5223007e-01  -5.0309241e-01  -2.1139668e+00  -2.8066195e+00  -1.1732505e+00  -1.1306133e+00  -2.4630034e-01   1.2171120e+00   2.7581584e-01   1.2469014e+00  -3.9395625e-01  -6.4289695e-01
  -1.2138018e+00   1.0391612e+00  -6.1057241e-01  -8.4373307e-02   5.4111992e-01   3.7864398e-01   5.4016523e-01   9.4638217e-02  -4.3337019e-01  -4.0378125e-01  -1.1186115e+00  -7.0185315e-02   3.5931160e+00  -2.6646302e-01  -4.6057959e-01  -8.9297719e-01  -3.8759303e-02   8.6580973e-01   3.4658416e-01   1.0208093e+00  -2.9686999e-02  -1.9901044e-01  -1.0977925e+00   4.0773321e-02   4.7893453e-02   7.7336829e-01   1.3370601e+00   9.6998178e-01   1.8043191e+00   3.7708311e-01   2.5532155e-01   3.8821984e-02  -2.2021229e-01  -4.8966956e-02  -1.0661633e-01   1.0212719e+00   7.5440483e-01   1.9047092e-01  -6.5288473e-01  -7.5046809e-01  -4.4874556e-01  -4.5158188e-01  -1.2577691e+00   7.8331243e-01   5.5658240e-02   1.0124593e+00   1.2590934e+00   2.6175438e-01  -9.1663350e-01  -1.7184392e+00   6.8306296e-01   1.5895053e+00  -4.4770671e-01   4.0225554e-02  -3.2203896e-01   1.7772678e+00  -2.0359976e-01  -1.1548099e+00  -2.1447550e-01  -8.1711363e-02  -4.4479678e-01  -1.7485050e+00   9.3784945e-01  -4.2341955e-01  -2.0917211e+00  -2.7638730e+00  -1.1082478e+00  -1.1269023e+00  -2.3128696e-01   1.0995747e+00   1.4161413e-01   1.1970576e+00  -3.5201145e-01  -6.6186525e-01
  -1.3008972e+00   9.2643936e-01  -7.2850381e-01  -1.5794138e-01   4.9977018e-01   4.0325345e-01   5.5056353e-01   1.4474452e-01  -3.4495119e-01  -3.2825403e-01  -1.1109682e+00  -5.7961150e-02   3.6735064e+00  -1.6687719e-01  -4.0015225e-01  -7.7661173e-01  -2.1175913e-01   7.2883399e-01   3.3575128e-01   9.1083898e-01   2.8093294e-02  -3.5047547e-01  -1.2716170e+00  -1.1950139e-01  -5.1550552e-02   6.6161056e-01   1.2481238e+00   9.0120937e-01   1.8056613e+00   3.6632230e-01   2.9049512e-01  -8.4071680e-02  -3.5471503e-01  -1.4899306e-01  -1.4543108e-01   9.9203857e-01   8.0673243e-01   2.4458273e-01  -5.9259055e-01  -7.9756747e-01  -4.8579137e-01  -4.7985486e-01  -1.1917358e+00   7.9815664e-01   1.7975225e-01   1.0103854e+00   1.3795650e+00   2.9500778e-01  -8.0094813e-01  -1.7657623e+00   6.2629684e-01   1.6377596e+00  -3.8966329e-01   5.8593467e-02  -1.9387333e-01   1.9986249e+00  -8.3587929e-02  -1.1275379e+00  -1.2554322e-01  -1.9750758e-02  -3.7031446e-01  -1.7478264e+00   1.0370703e+00  -3.2605605e-01  -2.0496705e+00  -2.7004126e+00  -1.0139225e+00  -1.1014443e+00  -1.9083182e-01   9.7048255e-01  -1.2119576e-02   1.1283552e+00  -3.0083547e-01  -6.5974889e-01
  -1.3797768e+00   8.0154224e-01  -8.4554563e-01  -2.4168519e-01   4.4724264e-01   4.1152700e-01   5.5592545e-01   1.9419691e-01  -2.3900012e-01  -2.2890596e-01  -1.0942430e+00  -5.5536907e-02   3.7566483e+00  -7.3527496e-02  -3.2919936e-01  -6.4804618e-01  -3.9507036e-01   5.7112725e-01   3.1993003e-01   8.0063017e-01   1.1004992e-01  -5.1038162e-01  -1.4573729e+00  -2.9182176e-01  -1.6902153e-01   5.3205188e-01   1.1389947e+00   8.1607880e-01   1.7902715e+00   3.5037749e-01   3.2516594e-01  -2.0510731e-01  -4.9615518e-01  -2.5708930e-01  -1.9869940e-01   9.5095660e-01   8.4705289e-01   3.0160685e-01  -5.1921652e-01  -8.4002326e-01  -5.3642051e-01  -5.1110546e-01  -1.1283405e+00   8.0850561e-01   2.9282387e-01   1.0070463e+00   1.4910301e+00   3.2927059e-01  -6.6970335e-01  -1.8068883e+00   5.5615957e-01   1.6942282e+00  -3.3793120e-01   8.2910735e-02  -6.4889472e-02   2.2329536e+00   5.8674771e-02  -1.0910329e+00  -4.0926766e-02   4.9692947e-02  -2.9936526e-01  -1.7312220e+00   1.1468328e+00  -2.1259610e-01  -1.9902511e+00  -2.6174557e+00  -8.9337449e-01  -1.0541491e+00  -1.2566749e-01   8.3278080e-01  -1.8226008e-01   1.0421927e+00  -2.4087630e-01  -6.3659642e-01
  -1.4491007e+00   6.6686480e-01  -9.5967413e-01  -3.3373816e-01   3.8496213e-01   4.0340601e-01   5.5691265e-01   2.4130877e-01  -1.1655433e-01  -1.0821302e-01  -1.0692756e+00  -6.3335190e-02   3.8420803e+00   1.1469757e-02  -2.4831874e-01  -5.1132805e-01  -5.8505912e-01   3.9633970e-01   2.9972531e-01   6.9286679e-01   2.1463268e-01  -6.7556460e-01  -1.6514953e+00  -4.7272856e-01  -3.0159802e-01   3.8752489e-01   1.0125827e+00   7.1654962e-01   1.7586452e+00   3.2989098e-01   3.5841288e-01  -3.2196058e-01  -6.4183612e-01  -3.7117488e-01  -2.6498587e-01   8.9937948e-01   8.7426155e-01   3.6129807e-01  -4.3489767e-01  -8.7669982e-01  -6.0038395e-01  -5.4457845e-01  -1.0691250e+00   8.1463699e-01   3.9273794e-01   1.0031572e+00   1.5911908e+00   3.6484041e-01  -5.2777530e-01  -1.8414291e+00   4.7416155e-01   1.7572245e+00  -2.9358394e-01   1.1327915e-01   6.1844757e-02   2.4778265e+00   2.1893864e-01  -1.0454178e+00   3.7137365e-02   1.2634628e-01  -2.3380984e-01  -1.6998092e+00   1.2639877e+00  -8.5195730e-02  -1.9163359e+00  -2.5167802e+00  -7.5043161e-01  -9.8572428e-01  -3.7416170e-02   6.8968289e-01  -3.6516340e-01   9.4054638e-01  -1.7297508e-01  -5.9318043e-01
  -1.5079244e+00   5.2518524e-01  -1.0689951e+00  -4.3191646e-01   3.1463821e-01   3.7940021e-01   5.5423548e-01   2.8455894e-01   2.0618930e-02   3.0614271e-02  -1.0371982e+00  -8.1287251e-02   3.9290837e+00   8.6375072e-02  -1.5863667e-01  -3.7057410e-01  -7.7790425e-01   2.0857860e-01   2.7583851e-01   5.8999069e-01   3.3941283e-01  -8.4270344e-01  -1.8501417e+00  -6.5852652e-01  -4.4592319e-01   2.3132815e-01   8.7223752e-01   6.0505326e-01   1.7118203e+00   3.0561070e-01   3.8937338e-01  -4.3250774e-01  -7.8897629e-01  -4.8894880e-01  -3.4240590e-01   8.3894666e-01   8.8775273e-01   4.2320694e-01  -3.4213523e-01  -9.0670781e-01  -6.7689822e-01  -5.7944761e-01  -1.0152777e+00   8.1688698e-01   4.7793828e-01   9.9928774e-01   1.6782472e+00   4.0181126e-01  -3.8006989e-01  -1.8691759e+00   3.8235881e-01   1.8248648e+00  -2.5730981e-01   1.4943715e-01   1.8356998e-01   2.7302450e+00   3.9241363e-01  -9.9120711e-01   1.0686788e-01   2.0960607e-01  -1.7509620e-01  -1.6552371e+00   1.3854348e+00   5.3498997e-02  -1.8310971e+00  -2.4006935e+00  -5.8948622e-01  -8.9768313e-01   7.1470990e-02   5.4450967e-01  -5.5682073e-01   8.2591398e-01  -9.8325358e-02  -5.3098456e-01
  -1.5557522e+00   3.7954158e-01  -1.1718245e+00  -5.3383564e-01   2.3818798e-01   3.4060318e-01   5.4861624e-01   3.2270027e-01   1.7006189e-01   1.8377311e-01  -9.9938452e-01  -1.0883849e-01   4.0166965e+00   1.4992485e-01  -6.1770607e-02  -2.2976362e-01  -9.6976643e-01   1.2253832e-02   2.4905262e-01   4.9408431e-01   4.8118252e-01  -1.0084729e+00  -2.0493674e+00  -8.4543675e-01  -5.9834545e-01   6.7093443e-02   7.2163177e-01   4.8439885e-01   1.6513662e+00   2.7837015e-01   4.1731281e-01  -5.3493279e-01  -9.3482655e-01  -6.0799383e-01  -4.2870342e-01   7.7151436e-01   8.8750292e-01   4.8668302e-01  -2.4365651e-01  -9.2946386e-01  -7.6465052e-01  -6.1486190e-01  -9.6759503e-01   8.1563301e-01   5.4752249e-01   9.9583501e-01   1.7510097e+00   4.4005457e-01  -2.3128962e-01  -1.8901221e+00   2.8322584e-01   1.8951629e+00  -2.2939194e-01   1.9076884e-01   2.9794932e-01   2.9867108e+00   5.7401115e-01  -9.2931955e-01   1.6699905e-01   2.9853184e-01  -1.2420567e-01  -1.5995737e+00   1.5082353e+00   2.0044953e-01  -1.7378610e+00  -2.2719826e+00  -4.1531771e-01  -7.9231089e-01   1.9781298e-01   4.0052891e-01  -7.5302749e-01   7.0122612e-01  -1.8417765e-02  -4.5215737e-01
  -1.5925568e+00   2.3309539e-01  -1.2667552e+00  -6.3703371e-01   1.5765534e-01   2.8867255e-01   5.4075872e-01   3.5484026e-01   3.2871185e-01   3.4703444e-01  -9.5737798e-01  -1.4497949e-01   4.1037483e+00   2.0140123e-01   4.0245997e-02  -9.2554165e-02  -1.1569541e+00  -1.8808855e-01   2.2021030e-01   4.0678682e-01   6.3609336e-01  -1.1696909e+00  -2.2452999e+00  -1.0297512e+00  -7.5506963e-01  -1.0136129e-01   5.6462984e-01   3.5766058e-01   1.5793404e+00   2.4906109e-01   4.4167771e-01  -6.2781162e-01  -1.0767818e+00  -7.2588618e-01  -5.2134754e-01   6.9908212e-01   8.7410991e-01   5.5089401e-01  -1.4227237e-01  -9.4472839e-01  -8.6183073e-01  -6.4998998e-01  -9.2647238e-01   8.1128357e-01   6.0127656e-01   9.9302010e-01   1.8089654e+00   4.7922312e-01  -8.5728360e-02  -1.9044776e+00   1.7951386e-01   1.9661283e+00  -2.0971125e-01   2.3633893e-01   4.0314584e-01   3.2433416e+00   7.5859462e-01  -8.6105586e-01   2.1681100e-01   3.9186232e-01  -8.1632016e-02  -1.5351770e+00   1.6296992e+00   3.5234462e-01  -1.6399646e+00  -2.1338356e+00  -2.3290409e-01  -6.7258622e-01   3.3783279e-01   2.6080512e-01  -9.4955779e-01   5.6973152e-01   6.5028118e-02  -3.5943325e-01
  -1.6187655e+00   8.8988745e-02  -1.3527060e+00  -7.3909226e-01   7.5129413e-02   2.2577187e-01   5.3132322e-01   3.8048714e-01   4.9302950e-01   5.1592746e-01  -9.1280911e-01  -1.8830243e-01   4.1889123e+00   2.4066387e-01   1.4507153e-01   3.7869179e-02  -1.3360761e+00  -3.8793776e-01   1.9018523e-01   3.2924664e-01   7.9982879e-01  -1.3234531e+00  -2.4343043e+00  -1.2079804e+00  -9.1231081e-01  -2.7018640e-01   4.0514966e-01   2.2805014e-01   1.4982114e+00   2.1860002e-01   4.6212843e-01  -7.1016619e-01  -1.2124808e+00  -8.4030387e-01  -6.1764518e-01   6.2371686e-01   8.4878233e-01   6.1486032e-01  -4.0740586e-02  -9.5261828e-01  -9.6619270e-01  -6.8405924e-01  -8.9192537e-01   8.0427280e-01   6.3966450e-01   9.9090287e-01   1.8522925e+00   5.1877632e-01   5.2894854e-02  -1.9126705e+00   7.4100220e-02   2.0358607e+00  -1.9777422e-01   2.8495082e-01   4.9786150e-01   3.4960231e+00   9.4122174e-01  -7.8804514e-01   2.5612819e-01   4.8805573e-01  -4.7394982e-02  -1.4645654e+00   1.7474448e+00   5.0573673e-01  -1.5406185e+00  -1.9897407e+00  -4.7232127e-02  -5.4206035e-01   4.8732259e-01   1.2806966e-01  -1.1423344e+00   4.3485888e-01   1.5014192e-01  -2.5602088e-01
  -1.6352127e+00  -4.9798630e-02  -1.4289525e+00  -8.3774790e-01  -7.3349099e-03   1.5447489e-01   5.2090815e-01   3.9955855e-01   6.5916434e-01   6.8593303e-01  -8.6730596e-01  -2.3708155e-01   4.2707823e+00   2.6813934e-01   2.5018862e-01   1.5890405e-01  -1.5041726e+00  -5.8298608e-01   1.5984853e-01   2.6211027e-01   9.6780316e-01  -1.4672467e+00  -2.6131295e+00  -1.3769867e+00  -1.0664434e+00  -4.3565580e-01   2.4702117e-01   9.8781087e-02   1.4107515e+00   1.8789065e-01   4.7855041e-01  -7.8148600e-01  -1.3398868e+00  -9.4912734e-01  -7.1486291e-01   5.4747615e-01   8.1327799e-01   6.7750326e-01   5.8357932e-02  -9.5359411e-01  -1.0751442e+00  -7.1638891e-01  -8.6363920e-01   7.9505888e-01   6.6377375e-01   9.8941222e-01   1.8818196e+00   5.5802450e-01   1.8155620e-01  -1.9153333e+00  -3.0163608e-02   2.1026371e+00  -1.9276413e-01   3.3522478e-01   5.8133951e-01   3.7405909e+00   1.1173652e+00  -7.1216210e-01   2.8528601e-01   5.8535049e-01  -2.1086927e-02  -1.3902957e+00   1.8594374e+00   6.5718738e-01  -1.4427826e+00  -1.8433625e+00   1.3688937e-01  -4.0469738e-01   6.4183251e-01   4.6189208e-03  -1.3275853e+00   3.0006412e-01   2.3498789e-01  -1.4546331e-01
  -1.6430649e+00  -1.8058355e-01  -1.4951357e+00  -9.3098791e-01  -8.7792175e-02   7.7637537e-02   5.1003806e-01   4.1235487e-01   8.2314823e-01   8.5267888e-01  -8.2240589e-01  -2.8937428e-01   4.3479587e+00   2.8476904e-01   3.5305117e-01   2.6859678e-01  -1.6588172e+00  -7.6928683e-01   1.3003285e-01   2.0554370e-01   1.1353788e+00  -1.5990373e+00  -2.7790257e+00  -1.5340952e+00  -1.2141390e+00  -5.9431399e-01   9.3847556e-02  -2.7068095e-02   1.3199071e+00   1.5778582e-01   4.9104492e-01  -8.4171601e-01  -1.4573456e+00  -1.0505259e+00  -8.1035186e-01   4.7233306e-01   7.6979534e-01   7.3770575e-01   1.5272443e-01  -9.4842286e-01  -1.1858634e+00  -7.4641337e-01  -8.4104021e-01   7.8412329e-01   6.7522053e-01   9.8838787e-01   1.8989382e+00   5.9618692e-01   2.9799737e-01  -1.9132712e+00  -1.3059945e-01   2.1649860e+00  -1.9361244e-01   3.8569035e-01   6.5333466e-01   3.9730269e+00   1.2830991e+00  -6.3542266e-01   3.0506791e-01   6.8184416e-01  -1.9480846e-03  -1.3148550e+00   1.9640063e+00   8.0341391e-01  -1.3490596e+00  -1.6983980e+00   3.1500648e-01  -2.6468290e-01   7.9687552e-01  -1.0775654e-01  -1.5019804e+00   1.6867344e-01   3.1765474e-01  -3.1473892e-02
  -1.6437251e+00  -3.0109716e-01  -1.5512526e+00  -1.0171271e+00  -1.6447512e-01  -1.7556338e-03   4.9915721e-01   4.1950154e-01   9.8110568e-01   1.0121279e+00  -7.7947558e-01  -3.4313861e-01   4.4191528e+00   2.9192009e-01   4.5123416e-01   3.6566454e-01  -1.7981868e+00  -9.4339556e-01   1.0149662e-01   1.5928017e-01   1.2980910e+00  -1.7173280e+00  -2.9298322e+00  -1.6771800e+00  -1.3524875e+00  -7.4311007e-01  -5.1125773e-02  -1.4668543e-01   1.2286518e+00   1.2905126e-01   4.9990156e-01  -8.9121539e-01  -1.5636199e+00  -1.1430259e+00  -9.0166957e-01   4.0010410e-01   7.2082787e-01   7.9437929e-01   2.4042525e-01  -9.3812061e-01  -1.2954385e+00  -7.7369828e-01  -8.2338149e-01   7.7196794e-01   6.7602193e-01   9.8762547e-01   1.9054744e+00   6.3245874e-01   4.0074649e-01  -1.9074135e+00  -2.2483797e-01   2.2217455e+00  -1.9908526e-01   4.3488529e-01   7.1405619e-01   4.1896634e+00   1.4352416e+00  -5.5986751e-01   3.1661668e-01   7.7558570e-01   1.1036427e-02  -1.2405703e+00   2.0598493e+00   9.4143104e-01  -1.2616143e+00  -1.5584175e+00   4.8318040e-01  -1.2621004e-01   9.4813746e-01  -2.0781032e-01  -1.6627433e+00   4.3730787e-02   3.9634597e-01   8.2243732e-02
  -1.6387307e+00  -4.0957917e-01  -1.5976294e+00  -1.0948628e+00  -2.3585551e-01  -8.0758563e-02   4.8862858e-01   4.2186899e-01   1.1294669e+00   1.1607510e+00  -7.3964744e-01  -3.9635898e-01   4.4832815e+00   2.9126818e-01   5.4257531e-01   4.4947769e-01  -1.9211001e+00  -1.1024891e+00   7.4892112e-02   1.2268720e-01   1.4518668e+00  -1.8211889e+00  -3.0640322e+00  -1.8047221e+00  -1.4790977e+00  -8.7951105e-01  -1.8512939e-01  -2.5764387e-01   1.1398337e+00   1.0233497e-01   5.0555832e-01  -9.3069308e-01  -1.6579028e+00  -1.2255585e+00  -9.8669116e-01   3.3238376e-01   6.6899384e-01   8.4653581e-01   3.1995083e-01  -9.2387931e-01  -1.4010225e+00  -7.9794722e-01  -8.0983274e-01   7.5910844e-01   6.6844626e-01   9.8692114e-01   1.9035361e+00   6.6608019e-01   4.8909370e-01  -1.8987547e+00  -3.1093334e-01   2.2720982e+00  -2.0787734e-01   4.8145364e-01   7.6409311e-01   4.3873743e+00   1.5714480e+00  -4.8744290e-01   3.2132683e-01   8.6467679e-01   1.9027586e-02  -1.1695305e+00   2.1460268e+00   1.0686785e+00  -1.1821185e+00  -1.4266990e+00   6.3812388e-01   6.7443932e-03   1.0916804e+00  -2.9484795e-01  -1.8077354e+00  -7.2139314e-02   4.6946670e-01   1.9218220e-01
  -1.6296486e+00  -5.0484221e-01  -1.6348794e+00  -1.1633077e+00  -3.0069553e-01  -1.5663190e-01   4.7873716e-01   4.2047934e-01   1.2651685e+00   1.2956750e+00  -7.0377617e-01  -4.4717212e-01   4.5395578e+00   2.8466369e-01   6.2529762e-01   5.2000846e-01  -2.0270225e+00  -1.2444562e+00   5.0739766e-02   9.4845392e-02   1.5932263e+00  -1.9102556e+00  -3.1807727e+00  -1.9158358e+00  -1.5921735e+00  -1.0015902e+00  -3.0596970e-01  -3.5799985e-01   1.0560268e+00   7.8144067e-02   5.0855346e-01  -9.6112894e-01  -1.7398102e+00  -1.2974831e+00  -1.0637025e+00   2.7048729e-01   6.1685748e-01   8.9335496e-01   3.9024977e-01  -9.0698438e-01  -1.4999941e+00  -8.1900107e-01  -7.9956411e-01   7.4606104e-01   6.5485365e-01   9.8610766e-01   1.8953477e+00   6.9640119e-01   5.6302710e-01  -1.8882911e+00  -3.8744878e-01   2.3155859e+00  -2.1870596e-01   5.2423353e-01   8.0432631e-01   4.5637410e+00   1.6902521e+00  -4.1988953e-01   3.2072647e-01   9.4737668e-01   2.3222423e-02  -1.1035220e+00   2.2219504e+00   1.1831296e+00  -1.1117259e+00  -1.3060617e+00   7.7730770e-01   1.3063849e-01   1.2241284e+00  -3.6870741e-01  -1.9355095e+00  -1.7684435e-01   5.3570194e-01   2.9521213e-01
  -1.6179817e+00  -5.8630118e-01  -1.6638493e+00  -1.2220022e+00  -3.5808718e-01  -2.2699877e-01   4.6969617e-01   4.1641006e-01   1.3858261e+00   1.4147968e+00  -6.7241904e-01  -4.9398211e-01   4.5875485e+00   2.7399278e-01   6.9810352e-01   5.7775352e-01  -2.1160407e+00  -1.3679579e+00   2.9410937e-02   7.4632795e-02   1.7194516e+00  -1.9847039e+00  -3.2798567e+00  -2.0102659e+00  -1.6905616e+00  -1.1080853e+00  -4.1210401e-01  -4.4636589e-01   9.7939703e-01   5.6831182e-02   5.0947496e-01  -9.8368743e-01  -1.8093598e+00  -1.3585898e+00  -1.1314699e+00   2.1540639e-01   5.6675813e-01   9.3424329e-01   4.5073912e-01  -8.8872829e-01  -1.5901128e+00  -8.3683118e-01  -7.9181483e-01   7.3332372e-01   6.3754043e-01   9.8507974e-01   1.8830902e+00   7.2293601e-01   6.2313780e-01  -1.8769585e+00  -4.5350551e-01   2.3520984e+00  -2.3039587e-01   5.6232759e-01   8.3583847e-01   4.7171800e+00   1.7910568e+00  -3.5864663e-01   3.1635913e-01   1.0222032e+00   2.4754468e-02  -1.0439726e+00   2.2873697e+00   1.2833716e+00  -1.0510749e+00  -1.1987183e+00   8.9903078e-01   2.4256197e-01   1.3428219e+00  -4.2971602e-01  -2.0453313e+00  -2.6890439e-01   5.9408113e-01   3.8874522e-01
  -1.6050908e+00  -6.5396667e-01  -1.6855579e+00  -1.2709040e+00  -4.0747834e-01  -2.8997491e-01   4.6165430e-01   4.1070389e-01   1.4898627e+00   1.5168555e+00  -6.4583994e-01  -5.3555454e-01   4.6272069e+00   2.6104563e-01   7.6023363e-01   6.2363791e-01  -2.1888107e+00  -1.4724484e+00   1.1119995e-02   6.0808770e-02   1.8287098e+00  -2.0451976e+00  -3.3617042e+00  -2.0883566e+00  -1.7737702e+00  -1.1984248e+00  -5.0268579e-01  -5.2195252e-01   9.1159510e-01   3.8590103e-02   5.0891208e-01  -9.9963296e-01  -1.8669374e+00  -1.4090775e+00  -1.1892805e+00   1.6777890e-01   5.2066212e-01   9.6887677e-01   5.0129115e-01  -8.7032689e-01  -1.6696531e+00  -8.5152687e-01  -7.8594125e-01   7.2135209e-01   6.1859815e-01   9.8380505e-01   1.8687584e+00   7.4540102e-01   6.7050224e-01  -1.8655817e+00  -5.0879122e-01   2.3818422e+00  -2.4194872e-01   5.9514903e-01   8.5982536e-01   4.8470231e+00   1.8740775e+00  -3.0477900e-01   3.0967539e-01   1.0880235e+00   2.4614259e-02  -9.9190737e-01   2.3423563e+00   1.3686563e+00  -1.0003171e+00  -1.1061552e+00   1.0024489e+00   3.4039368e-01   1.4459309e+00  -4.7862817e-01  -2.1371688e+00  -3.4749554e-01   6.4402317e-01   4.7086500e-01
  -1.5921351e+00  -7.0840044e-01  -1.7011291e+00  -1.3103592e+00  -4.4868217e-01  -3.4426166e-01   4.5470302e-01   4.0429248e-01   1.5765811e+00   1.6014555e+00  -6.2403364e-01  -5.7107944e-01   4.6588593e+00   2.4740254e-01   8.1148534e-01   6.5890836e-01  -2.2464812e+00  -1.5581597e+00  -4.0737333e-03   5.2094100e-02   1.9201183e+00  -2.0928171e+00  -3.4272883e+00  -2.1509924e+00  -1.8419540e+00  -1.2727170e+00  -5.7757420e-01  -5.8457596e-01   8.5368191e-01   2.3461091e-02   5.0741332e-01  -1.0102504e+00  -1.9132545e+00  -1.4495142e+00  -1.2369488e+00   1.2787650e-01   4.8005052e-01   9.9722301e-01   5.4219901e-01  -8.5284383e-01  -1.7375054e+00  -8.6327923e-01  -7.8144015e-01   7.1053266e-01   5.9979986e-01   9.8232101e-01   1.8540467e+00   7.6373308e-01   7.0655208e-01  -1.8548353e+00  -5.5352742e-01   2.4052882e+00  -2.5259067e-01   6.2244045e-01   8.7751668e-01   4.9535336e+00   1.9402447e+00  -2.5893063e-01   3.0194341e-01   1.1441256e+00   2.3597377e-02  -9.4791634e-01   2.3872864e+00   1.4389106e+00  -9.5916779e-01  -1.0290588e+00   1.0875585e+00   4.2290398e-01   1.5325165e+00  -5.1654715e-01  -2.2116506e+00  -4.1245235e-01   6.8535673e-01   5.4041307e-01
  -1.5800326e+00  -7.5063874e-01  -1.7117240e+00  -1.3410541e+00  -4.8186876e-01  -3.8919358e-01   4.4888217e-01   3.9793981e-01   1.6461705e+00   1.6690345e+00  -6.0676589e-01  -6.0019757e-01   4.6831617e+00   2.3434652e-01   8.5218958e-01   6.8502204e-01  -2.2905967e+00  -1.6260431e+00  -1.6255244e-02   4.7244018e-02   1.9937453e+00  -2.1289697e+00  -3.4780483e+00  -2.1995146e+00  -1.8958648e+00  -1.3317033e+00  -6.3730367e-01  -6.3462993e-01   8.0609659e-01   1.1344040e-02   5.0545255e-01  -1.0167762e+00  -1.9492984e+00  -1.4807769e+00  -1.2747891e+00   9.5611254e-02   4.4585306e-01   1.0195373e+00   5.7412211e-01  -8.3712765e-01  -1.7932308e+00  -8.7236144e-01  -7.7794923e-01   7.0115761e-01   5.8251945e-01   9.8071895e-01   1.8402718e+00   7.7808569e-01   7.3293946e-01  -1.8452229e+00  -5.8840003e-01   2.4231091e+00  -2.6179578e-01   6.4426349e-01   8.9010839e-01   5.0378666e+00   1.9910724e+00  -2.2130785e-01   2.9418565e-01   1.1902641e+00   2.2282376e-02  -9.1214325e-01   2.4228148e+00   1.4947087e+00  -9.2697306e-01  -9.6730091e-01   1.1551354e+00   4.8978887e-01   1.6025336e+00  -5.4483499e-01  -2.2699885e+00  -4.6422978e-01   7.1831314e-01   5.9701935e-01
  -1.5694396e+00  -7.8208680e-01  -1.7184756e+00  -1.3639493e+00  -5.0753612e-01  -4.2473490e-01   4.4418417e-01   3.9220782e-01   1.6996428e+00   1.7207785e+00  -5.9362359e-01  -6.2298519e-01   4.7010201e+00   2.2280862e-01   8.8314860e-01   7.0353793e-01  -2.3229867e+00  -1.6776719e+00  -2.5635068e-02   4.5112365e-02   2.0505408e+00  -2.1552881e+00  -3.5157829e+00  -2.2356182e+00  -1.9367699e+00  -1.3766773e+00  -6.8301279e-01  -6.7302276e-01   7.6867025e-01   2.0185695e-03   5.0340651e-01  -1.0203409e+00  -1.9762751e+00  -1.5039805e+00  -1.3035543e+00   7.0562933e-02   4.1843234e-01   1.0363337e+00   5.9801488e-01  -8.2376743e-01  -1.8370626e+00  -8.7910713e-01  -7.7522845e-01   6.9340466e-01   5.6769048e-01   9.7912048e-01   1.8283347e+00   7.8880369e-01   7.5140702e-01  -1.8370706e+00  -6.1446054e-01   2.4361078e+00  -2.6928435e-01   6.6096335e-01   8.9871072e-01   5.1019601e+00   2.0285033e+00  -1.9169269e-01   2.8714444e-01   1.2266721e+00   2.1037551e-02  -8.8429899e-01   2.4498424e+00   1.5371993e+00  -9.0278966e-01  -9.1998799e-01   1.2066287e+00   5.4162978e-01   1.6567716e+00  -5.6501378e-01  -2.3138763e+00  -5.0382657e-01   7.4348914e-01   6.4107149e-01
  -1.5607471e+00  -8.0439567e-01  -1.7224275e+00  -1.3801998e+00  -5.2646177e-01  -4.5142495e-01   4.4055639e-01   3.8744582e-01   1.7387032e+00   1.7584837e+00  -5.8406894e-01  -6.3990193e-01   4.7134975e+00   2.1334880e-01   9.0553845e-01   7.1601505e-01  -2.3456408e+00  -1.7151059e+00  -3.2524324e-02   4.4704390e-02   2.0922021e+00  -2.1735197e+00  -3.5425266e+00  -2.2612310e+00  -1.9663372e+00  -1.4093681e+00  -7.1633290e-01  -7.0108168e-01   7.4068595e-01  -4.8309430e-03   5.0154329e-01  -1.0219241e+00  -1.9955435e+00  -1.5203925e+00  -1.3243437e+00   5.2026277e-02   3.9761964e-01   1.0483312e+00   6.1504079e-01  -8.1307053e-01  -1.8698500e+00  -8.8388722e-01  -7.7312904e-01   6.8732626e-01   5.5580480e-01   9.7764988e-01   1.8187254e+00   7.9637952e-01   7.6366962e-01  -1.8305322e+00  -6.3300841e-01   2.4451474e+00  -2.7499892e-01   6.7311127e-01   9.0431077e-01   5.1483759e+00   2.0547396e+00  -1.6948554e-01   2.8127758e-01   1.2540360e+00   2.0050583e-02  -8.6370759e-01   2.4694692e+00   1.5679954e+00  -8.8547259e-01  -8.8557833e-01   1.2440168e+00   5.7977785e-01   1.6967359e+00  -5.7866370e-01  -2.3453561e+00  -5.3267502e-01   7.6178152e-01   6.7362208e-01
  -1.5540936e+00  -8.1933023e-01  -1.7244865e+00  -1.3910645e+00  -5.3963436e-01  -4.7027604e-01   4.3790396e-01   3.8380151e-01   1.7655631e+00   1.7843771e+00  -5.7749267e-01  -6.5170569e-01   4.7217120e+00   2.0617308e-01   9.2078625e-01   7.2392349e-01  -2.3605829e+00  -1.7407272e+00  -3.7304953e-02   4.5215972e-02   2.1209802e+00  -2.1854151e+00  -3.5604161e+00  -2.2783838e+00  -1.9864964e+00  -1.4318000e+00  -7.3924233e-01  -7.2043056e-01   7.2098284e-01  -9.5865046e-03   5.0002234e-01  -1.0223243e+00  -2.0085412e+00  -1.5313456e+00  -1.3384898e+00   3.9077364e-02   3.8279759e-01   1.0563809e+00   6.2647812e-01  -8.0506618e-01  -1.8929496e+00  -8.8708682e-01  -7.7155812e-01   6.8285089e-01   5.4695069e-01   9.7640865e-01   1.8115618e+00   8.0139618e-01   7.7131473e-01  -1.8256072e+00  -6.4546682e-01   2.4510871e+00  -2.7906240e-01   6.8143313e-01   9.0775030e-01   5.1800884e+00   2.0720722e+00  -1.5377511e-01   2.7678030e-01   1.2734295e+00   1.9372976e-02  -8.4938390e-01   2.4829332e+00   1.5890286e+00  -8.7376709e-01  -8.6205686e-01   1.2696320e+00   6.0617309e-01   1.7244742e+00  -5.8732296e-01  -2.3666729e+00  -5.5250515e-01   7.7429860e-01   6.9624030e-01
  -1.5493947e+00  -8.2863888e-01  -1.7253858e+00  -1.3978119e+00  -5.4816994e-01  -4.8263228e-01   4.3609458e-01   3.8125148e-01   1.7827145e+00   1.8009074e+00  -5.7326350e-01  -6.5934572e-01   4.7267426e+00   2.0118377e-01   9.3043205e-01   7.2857162e-01  -2.3697485e+00  -1.7570542e+00  -4.0396925e-02   4.6056170e-02   2.1394466e+00  -2.1926230e+00  -3.5715550e+00  -2.2890788e+00  -1.9992838e+00  -1.4461318e+00  -7.5389621e-01  -7.3284868e-01   7.0809540e-01  -1.2665260e-02   4.9890497e-01  -1.0221419e+00  -2.0167042e+00  -1.5381480e+00  -1.3474290e+00   3.0655671e-02   3.7302080e-01   1.0613842e+00   6.3362142e-01  -7.9953733e-01  -1.9080697e+00  -8.8908163e-01  -7.7044609e-01   6.7979786e-01   5.4088446e-01   9.7545692e-01   1.8066631e+00   8.0446473e-01   7.7572605e-01  -1.8221645e+00  -6.5326253e-01   2.4547268e+00  -2.8172430e-01   6.8673089e-01   9.0971586e-01   5.2002510e+00   2.0827173e+00  -1.4343195e-01   2.7362931e-01   1.2862113e+00   1.8969845e-02  -8.4014121e-01   2.4915341e+00   1.6023793e+00  -8.6640033e-01  -8.4715137e-01   1.2859661e+00   6.2311414e-01   1.7423639e+00  -5.9239724e-01  -2.3801127e+00  -5.6519207e-01   7.8225490e-01   7.1082106e-01
  -1.5463885e+00  -8.3393679e-01  -1.7256687e+00  -1.4016271e+00  -5.5321727e-01  -4.9000300e-01   4.3496694e-01   3.7964552e-01   1.7926861e+00   1.8105258e+00  -5.7077138e-01  -6.6384504e-01   4.7295559e+00   1.9805731e-01   9.3599023e-01   7.3105427e-01  -2.3748738e+00  -1.7665509e+00  -4.2224301e-02   4.6849822e-02   2.1502397e+00  -2.1965987e+00  -3.5778834e+00  -2.2951655e+00  -2.0066816e+00  -1.4544899e+00  -7.6244525e-01  -7.4012093e-01   7.0041718e-01  -1.4487251e-02   4.9817367e-01  -1.0217797e+00  -2.0213809e+00  -1.5420025e+00  -1.3525732e+00   2.5656832e-02   3.6716138e-01   1.0642083e+00   6.3768794e-01  -7.9607837e-01  -1.9170853e+00  -8.9021717e-01  -7.6972262e-01   6.7790611e-01   5.3712894e-01   9.7480502e-01   1.8036411e+00   8.0616428e-01   7.7803429e-01  -1.8199737e+00  -6.5772126e-01   2.4567676e+00  -2.8330208e-01   6.8980481e-01   9.1074045e-01   5.2119449e+00   2.0886777e+00  -1.3721992e-01   2.7164190e-01   1.2938892e+00   1.8766073e-02  -8.3471773e-01   2.4965475e+00   1.6101007e+00  -8.6216877e-01  -8.3856611e-01   1.2954703e+00   6.3300445e-01   1.7528752e+00  -5.9508638e-01  -2.3878479e+00  -5.7259927e-01   7.8686102e-01   7.1937217e-01
  -1.5446963e+00  -8.3661055e-01  -1.7256918e+00  -1.4035341e+00  -5.5586057e-01  -4.9388786e-01   4.3434475e-01   3.7875957e-01   1.7978114e+00   1.8154786e+00  -5.6946551e-01  -6.6618656e-01   4.7309525e+00   1.9634020e-01   9.3882299e-01   7.3222412e-01  -2.3774111e+00  -1.7714450e+00  -4.3182115e-02   4.7417683e-02   2.1558185e+00  -2.1985368e+00  -3.5810685e+00  -2.2982351e+00  -2.0104715e+00  -1.4588086e+00  -7.6686119e-01  -7.4389302e-01   6.9637210e-01  -1.5443755e-02   4.9775741e-01  -1.0214609e+00  -2.0237524e+00  -1.5439370e+00  -1.3551906e+00   2.3028774e-02   3.6406274e-01   1.0656141e+00   6.3973672e-01  -7.9417514e-01  -1.9218381e+00  -8.9078998e-01  -7.6930588e-01   6.7687274e-01   5.3508670e-01   9.7441710e-01   1.8020059e+00   8.0699176e-01   7.7909757e-01  -1.8187419e+00  -6.5998559e-01   2.4577852e+00  -2.8412469e-01   6.9138349e-01   9.1121353e-01   5.2179521e+00   2.0916319e+00  -1.3391705e-01   2.7054341e-01   1.2979684e+00   1.8682220e-02  -8.3190834e-01   2.4991348e+00   1.6140509e+00  -8.6001515e-01  -8.3420151e-01   1.3003692e+00   6.3810457e-01   1.7583378e+00  -5.9633630e-01  -2.3917925e+00  -5.7643055e-01   7.8921897e-01   7.2380216e-01
  -1.5438970e+00  -8.3775335e-01  -1.7256498e+00  -1.4043390e+00  -5.5703049e-01  -4.9561488e-01   4.3405522e-01   3.7835033e-01   1.8000353e+00   1.8176332e+00  -5.6888508e-01  -6.6721474e-01   4.7315405e+00   1.9555033e-01   9.4004256e-01   7.3268885e-01  -2.3784728e+00  -1.7735781e+00  -4.3606897e-02   4.7733720e-02   2.1582532e+00  -2.1993346e+00  -3.5824246e+00  -2.2995452e+00  -2.0121126e+00  -1.4606958e+00  -7.6878916e-01  -7.4554711e-01   6.9457365e-01  -1.5868681e-02   4.9756009e-01  -1.0212653e+00  -2.0247688e+00  -1.5447584e+00  -1.3563152e+00   2.1861160e-02   3.6268208e-01   1.0662039e+00   6.4060915e-01  -7.9329609e-01  -1.9239527e+00  -8.9103442e-01  -7.6910405e-01   6.7639799e-01   5.3415472e-01   9.7422553e-01   1.8012637e+00   8.0733032e-01   7.7950955e-01  -1.8181588e+00  -6.6096078e-01   2.4582158e+00  -2.8448533e-01   6.9206870e-01   9.1139842e-01   5.2205604e+00   2.0928708e+00  -1.3243402e-01   2.7003477e-01   1.2997972e+00   1.8656320e-02  -8.3068167e-01   2.5002630e+00   1.6157579e+00  -8.5908805e-01  -8.3233075e-01   1.3025045e+00   6.4032305e-01   1.7607345e+00  -5.9682273e-01  -2.3934943e+00  -5.7810639e-01   7.9023833e-01   7.2573812e-01
  -1.5436039e+00  -8.3813671e-01  -1.7256188e+00  -1.4046050e+00  -5.5743561e-01  -4.9621461e-01   4.3395023e-01   3.7820362e-01   1.8007902e+00   1.8183670e+00  -5.6868271e-01  -6.6756777e-01   4.7317350e+00   1.9526832e-01   9.4045367e-01   7.3283340e-01  -2.3788213e+00  -1.7743064e+00  -4.3754418e-02   4.7863949e-02   2.1590846e+00  -2.1995921e+00  -3.5828771e+00  -2.2999837e+00  -2.0126693e+00  -1.4613417e+00  -7.6944814e-01  -7.4611501e-01   6.9394870e-01  -1.6016506e-02   4.9748786e-01  -1.0211802e+00  -2.0251100e+00  -1.5450319e+00  -1.3566935e+00   2.1455353e-02   3.6220198e-01   1.0663973e+00   6.4090021e-01  -7.9298053e-01  -1.9246878e+00  -8.9111624e-01  -7.6902835e-01   6.7622824e-01   5.3382411e-01   9.7415282e-01   1.8010019e+00   8.0743839e-01   7.7963438e-01  -1.8179442e+00  -6.6129075e-01   2.4583593e+00  -2.8460864e-01   6.9230171e-01   9.1145529e-01   5.2214477e+00   2.0932780e+00  -1.3191360e-01   2.6985194e-01   1.3004376e+00   1.8651262e-02  -8.3026324e-01   2.5006481e+00   1.6163353e+00  -8.5877530e-01  -8.3170370e-01   1.3032334e+00   6.4107760e-01   1.7615570e+00  -5.9697000e-01  -2.3940699e+00  -5.7868050e-01   7.9058327e-01   7.2639950e-01
  -1.5435313e+00  -8.3822481e-01  -1.7256081e+00  -1.4046652e+00  -5.5753128e-01  -4.9635647e-01   4.3392446e-01   3.7816801e-01   1.8009653e+00   1.8185376e+00  -5.6863455e-01  -6.6765050e-01   4.7317794e+00   1.9520012e-01   9.4054844e-01   7.3286422e-01  -2.3788998e+00  -1.7744764e+00  -4.3789377e-02   4.7899040e-02   2.1592782e+00  -2.1996488e+00  -3.5829806e+00  -2.3000843e+00  -2.0127983e+00  -1.4614927e+00  -7.6960198e-01  -7.4624811e-01   6.9380077e-01  -1.6051592e-02   4.9747004e-01  -1.0211565e+00  -2.0251882e+00  -1.5450942e+00  -1.3567805e+00   2.1359193e-02   3.6208828e-01   1.0664407e+00   6.4096667e-01  -7.9290376e-01  -1.9248619e+00  -8.9113496e-01  -7.6900921e-01   6.7618706e-01   5.3374453e-01   9.7413434e-01   1.8009394e+00   8.0746200e-01   7.7966024e-01  -1.8178907e+00  -6.6136728e-01   2.4583919e+00  -2.8463737e-01   6.9235577e-01   9.1146727e-01   5.2216542e+00   2.0933698e+00  -1.3178925e-01   2.6980742e-01   1.3005902e+00   1.8650916e-02  -8.3016590e-01   2.5007377e+00   1.6164687e+00  -8.5870312e-01  -8.3156018e-01   1.3034034e+00   6.4125277e-01   1.7617497e+00  -5.9700034e-01  -2.3942029e+00  -5.7881485e-01   7.9066296e-01   7.2655364e-01
  -1.5435223e+00  -8.3823494e-01  -1.7256065e+00  -1.4046720e+00  -5.5754254e-01  -4.9637322e-01   4.3392130e-01   3.7816371e-01   1.8009856e+00   1.8185575e+00  -5.6862883e-01  -6.6766016e-01   4.7317846e+00   1.9519194e-01   9.4055935e-01   7.3286756e-01  -2.3789086e+00  -1.7744962e+00  -4.3793514e-02   4.7903612e-02   2.1593008e+00  -2.1996553e+00  -3.5829925e+00  -2.3000958e+00  -2.0128133e+00  -1.4615104e+00  -7.6961992e-01  -7.4626372e-01   6.9378330e-01  -1.6055748e-02   4.9746786e-01  -1.0211534e+00  -2.0251972e+00  -1.5451014e+00  -1.3567905e+00   2.1347821e-02   3.6207487e-01   1.0664456e+00   6.4097430e-01  -7.9289452e-01  -1.9248825e+00  -8.9113710e-01  -7.6900683e-01   6.7618211e-01   5.3373500e-01   9.7413202e-01   1.8009318e+00   8.0746456e-01   7.7966299e-01  -1.8178842e+00  -6.6137616e-01   2.4583958e+00  -2.8464071e-01   6.9236209e-01   9.1146858e-01   5.2216781e+00   2.0933803e+00  -1.3177444e-01   2.6980205e-01   1.3006083e+00   1.8650964e-02  -8.3015458e-01   2.5007482e+00   1.6164842e+00  -8.5869477e-01  -8.3154372e-01   1.3034232e+00   6.4127310e-01   1.7617722e+00  -5.9700350e-01  -2.3942184e+00  -5.7883058e-01   7.9067220e-01   7.2657158e-01
