# Supplementary material for: A Student's Guide to Randomization Statistics for Multichannel Event-Related Potentials Using Ragu
Source: Front Neurosci. 2018 Jun 19;12:355. doi: 10.3389/fnins.2018.00355 (PMC6020783; doi:10.3389/fnins.2018.00355)
Supplement: Supplementary file 1 [file Data_Sheet_1.ZIP › RawData/s13_f2.asc]

   4.2540275e-01   1.4515117e+00   2.2650123e-01   8.7136813e-01  -7.4795506e-01  -3.3328013e-01  -1.5590160e+00  -1.0368496e+00  -1.4851027e+00  -9.1338477e-01   9.1672357e-01   2.1326955e+00   7.8751489e-01   1.4144474e+00  -8.3553765e-01  -6.3882337e-01   8.1178780e-01  -3.2070274e-01  -1.4745028e+00   1.3524890e+00  -1.2773504e+00   1.3658643e-01   6.9219824e-01  -7.4467434e-02   2.8706195e-01  -5.7304344e-01  -1.5069167e-01  -1.2653523e+00  -7.9366187e-01  -1.7284582e+00  -1.1630194e+00   6.3382854e-01   1.4030505e+00  -3.8227949e-01   4.0876647e-01  -1.2160689e+00  -8.9996682e-01  -1.8999546e+00  -1.5254787e+00   9.3699293e-02   1.6205908e+00  -8.3189411e-02   1.1477996e+00  -4.1893719e-01   3.3701088e-01  -1.2614300e+00  -1.3978390e-01  -1.7110458e+00  -1.0944214e+00   6.6011288e-01   1.9304722e+00   1.0443504e+00   2.1573113e+00  -1.5123918e-03   4.0657975e-01  -1.5178746e+00  -1.1779140e+00   1.8860819e+00   2.1858808e+00   1.7900718e+00   2.8198732e+00   7.0533957e-01   9.7016682e-01  -8.3331449e-02  -6.6373120e-01  -8.8793454e-01  -3.6160330e-01  -2.9143093e-01   1.4363792e-01   1.0207372e+00   1.2043702e-01  -1.1604655e+00  -1.6668369e+00  -1.7569790e-01
   4.0311493e-01   1.5194319e+00   2.8991737e-01   9.4787835e-01  -6.9720365e-01  -2.8191180e-01  -1.5364163e+00  -1.0764586e+00  -1.5134356e+00  -9.9857784e-01   9.0605949e-01   2.1827979e+00   7.8180610e-01   1.4016844e+00  -8.7595655e-01  -6.9971020e-01   8.6864846e-01  -2.4817188e-01  -1.4712753e+00   1.4078232e+00  -1.2818395e+00   1.9024484e-01   7.7797620e-01   1.9196187e-03   3.8119664e-01  -5.0567980e-01  -7.1133027e-02  -1.2224396e+00  -7.5937385e-01  -1.6994497e+00  -1.1728965e+00   6.5170478e-01   1.4697757e+00  -3.2149328e-01   4.9533450e-01  -1.1832640e+00  -9.6321631e-01  -1.9003130e+00  -1.5934126e+00   9.7238532e-02   1.6868935e+00  -1.8454620e-02   1.1913069e+00  -3.7484098e-01   3.5136359e-01  -1.2361778e+00  -1.5787361e-01  -1.7231764e+00  -1.1572319e+00   6.0349493e-01   1.8997619e+00   1.0366063e+00   2.1595082e+00  -4.1380444e-02   3.3889549e-01  -1.5545194e+00  -1.2750353e+00   1.9025490e+00   2.2338455e+00   1.7460172e+00   2.7592154e+00   6.1081301e-01   9.1464709e-01  -1.8797399e-01  -9.4313867e-01  -9.7452606e-01  -4.4850970e-01  -3.4407271e-01   9.1151467e-02   1.0661134e+00   2.1431138e-01  -1.1365829e+00  -1.7168742e+00  -2.1704937e-01
   3.7716893e-01   1.5823606e+00   3.5521267e-01   1.0255152e+00  -6.3967027e-01  -2.3209002e-01  -1.5076045e+00  -1.1207565e+00  -1.5203205e+00  -1.0758165e+00   8.9025847e-01   2.2178596e+00   7.7350781e-01   1.3690263e+00  -9.0871545e-01  -7.7011414e-01   9.2802648e-01  -1.7438107e-01  -1.4663561e+00   1.4589952e+00  -1.2695013e+00   2.4664427e-01   8.6581896e-01   8.1348722e-02   4.7733978e-01  -4.3361833e-01   8.2194554e-03  -1.1743772e+00  -7.2596177e-01  -1.6660914e+00  -1.1842781e+00   6.6761492e-01   1.5347504e+00  -2.5597604e-01   5.8129887e-01  -1.1431923e+00  -1.0301982e+00  -1.8897911e+00  -1.6611173e+00   1.0034577e-01   1.7477113e+00   4.9384152e-02   1.2226212e+00  -3.2642939e-01   3.5426358e-01  -1.2042172e+00  -1.8943261e-01  -1.7269373e+00  -1.2258266e+00   5.4081319e-01   1.8611561e+00   1.0248847e+00   2.1370624e+00  -8.1607426e-02   2.5147358e-01  -1.5709489e+00  -1.3677076e+00   1.9086293e+00   2.2671837e+00   1.6918856e+00   2.6757413e+00   5.1948080e-01   8.5073457e-01  -2.7756860e-01  -1.2255386e+00  -1.0443523e+00  -5.2626362e-01  -3.7910505e-01   4.9569582e-02   1.1104108e+00   3.1177945e-01  -1.1106689e+00  -1.7644347e+00  -2.4512901e-01
   3.4660767e-01   1.6366541e+00   4.1958388e-01   1.1009285e+00  -5.7707409e-01  -1.8623100e-01  -1.4724892e+00  -1.1685069e+00  -1.5003915e+00  -1.1394865e+00   8.6854180e-01   2.2341124e+00   7.6275118e-01   1.3141016e+00  -9.2972396e-01  -8.4745000e-01   9.8696126e-01  -1.0270014e-01  -1.4601448e+00   1.5032065e+00  -1.2369911e+00   3.0294694e-01   9.5202335e-01   1.6046496e-01   5.7163282e-01  -3.5952542e-01   8.3914271e-02  -1.1226520e+00  -6.9535635e-01  -1.6289505e+00  -1.1969433e+00   6.7945715e-01   1.5945911e+00  -1.8824725e-01   6.6290523e-01  -1.0964003e+00  -1.1001871e+00  -1.8660224e+00  -1.7253092e+00   1.0175599e-01   1.7993311e+00   1.1827965e-01   1.2382776e+00  -2.7466361e-01   3.4374036e-01  -1.1654273e+00  -2.3529888e-01  -1.7197182e+00  -1.2978893e+00   4.7186740e-01   1.8134437e+00   1.0087901e+00   2.0870840e+00  -1.2011954e-01   1.4445646e-01  -1.5613368e+00  -1.4500735e+00   1.9026000e+00   2.2824461e+00   1.6278538e+00   2.5679347e+00   4.3601020e-01   7.8085967e-01  -3.4548144e-01  -1.5018365e+00  -1.0907593e+00  -5.8893440e-01  -3.9092485e-01   2.3939571e-02   1.1509022e+00   4.0885882e-01  -1.0841697e+00  -1.8072982e+00  -2.5510256e-01
   3.1033069e-01   1.6785099e+00   4.7982278e-01   1.1703680e+00  -5.1166120e-01  -1.4691535e-01  -1.4311728e+00  -1.2181114e+00  -1.4484902e+00  -1.1836290e+00   8.4019944e-01   2.2281161e+00   7.4981460e-01   1.2351270e+00  -9.3465385e-01  -9.2829058e-01   1.0419677e+00  -3.6936132e-02  -1.4531768e+00   1.5375647e+00  -1.1812034e+00   3.5579324e-01   1.0323942e+00   2.3538819e-01   6.5974733e-01  -2.8658441e-01   1.5217665e-01  -1.0691466e+00  -6.6967771e-01  -1.5887827e+00  -1.2105555e+00   6.8484267e-01   1.6456009e+00  -1.2135002e-01   7.3607573e-01  -1.0438081e+00  -1.1724290e+00  -1.8267050e+00  -1.7823157e+00   9.9945756e-02   1.8378912e+00   1.8589577e-01   1.2349962e+00  -2.2075227e-01   3.1813630e-01  -1.1199134e+00  -2.9578570e-01  -1.6988618e+00  -1.3705681e+00   3.9642158e-01   1.7553879e+00   9.8801532e-01   2.0075026e+00  -1.5461016e-01   1.8831166e-02  -1.5199299e+00  -1.5157228e+00   1.8830767e+00   2.2765711e+00   1.5544959e+00   2.4349476e+00   3.6535236e-01   7.0818218e-01  -3.8510171e-01  -1.7622599e+00  -1.1071029e+00  -6.3025335e-01  -3.7401983e-01   1.9519898e-02   1.1845446e+00   5.0096282e-01  -1.0588472e+00  -1.8431266e+00  -2.4206642e-01
   2.6712998e-01   1.7041225e+00   5.3241974e-01   1.2298167e+00  -4.4615925e-01  -1.1678267e-01  -1.3839547e+00  -1.2676363e+00  -1.3599328e+00  -1.2021775e+00   8.0463206e-01   2.1969509e+00   7.3512101e-01   1.1310586e+00  -9.1912920e-01  -1.0084323e+00   1.0891394e+00   1.8799569e-02  -1.4460918e+00   1.5591980e+00  -1.0994328e+00   4.0140259e-01   1.1023859e+00   3.0183720e-01   7.3703706e-01  -2.1840257e-01   2.0905181e-01  -1.0160854e+00  -6.5115089e-01  -1.5465006e+00  -1.2246500e+00   6.8117124e-01   1.6838965e+00  -5.8764760e-02   7.9656785e-01  -9.8670459e-01  -1.2461663e+00  -1.7696990e+00  -1.8281887e+00   9.3177136e-02   1.8595435e+00   2.4968350e-01   1.2098535e+00  -1.6613198e-01   2.7621430e-01  -1.0680266e+00  -3.7060708e-01  -1.6617800e+00  -1.4405469e+00   3.1420761e-01   1.6857662e+00   9.6235871e-01   1.8972412e+00  -1.8264337e-01  -1.2352026e-01  -1.4413307e+00  -1.5579248e+00   1.8491182e+00   2.2470765e+00   1.4728006e+00   2.2767122e+00   3.1251311e-01   6.3650703e-01  -3.9017523e-01  -1.9967275e+00  -1.0870822e+00  -6.4386577e-01  -3.2325077e-01   4.1552778e-02   1.2080848e+00   5.8304751e-01  -1.0367252e+00  -1.8695371e+00  -2.0128012e-01
   2.1574608e-01   1.7098535e+00   5.7370070e-01   1.2751569e+00  -3.8369414e-01  -9.8408125e-02  -1.3313220e+00  -1.3148586e+00  -1.2307915e+00  -1.1892369e+00   7.6139501e-01   2.1383988e+00   7.1922503e-01   1.0017203e+00  -8.7895604e-01  -1.0830222e+00   1.1242973e+00   6.0263098e-02  -1.4395820e+00   1.5653810e+00  -9.8953750e-01   4.3571968e-01   1.1572828e+00   3.5529751e-01   7.9872934e-01  -1.5887793e-01   2.5057808e-01  -9.6594962e-01  -6.4200010e-01  -1.5031242e+00  -1.2386236e+00   6.6573635e-01   1.7055663e+00  -4.2808868e-03   8.4016464e-01  -9.2671748e-01  -1.3206517e+00  -1.6931275e+00  -1.8588470e+00   7.9569080e-02   1.8606359e+00   3.0697737e-01   1.1604556e+00  -1.1243614e-01   2.1725277e-01  -1.0103723e+00  -4.5882949e-01  -1.6060859e+00  -1.5041519e+00   2.2494457e-01   1.6034255e+00   9.3173865e-01   1.7563449e+00  -2.0178563e-01  -2.7981486e-01  -1.3208029e+00  -1.5699157e+00   1.8003151e+00   2.1922363e+00   1.3841699e+00   2.0940269e+00   2.8228251e-01   5.7014242e-01  -3.5516497e-01  -2.1952611e+00  -1.0251027e+00  -6.2362649e-01  -2.3415788e-01   9.4997563e-02   1.2181945e+00   6.4980856e-01  -1.0200043e+00  -1.8841804e+00  -1.2843045e-01
   1.5494350e-01   1.6924121e+00   5.9999404e-01   1.3023666e+00  -3.2766774e-01  -9.4164637e-02  -1.2739273e+00  -1.3573314e+00  -1.0581803e+00  -1.1393932e+00   7.1024058e-01   2.0510958e+00   7.0278749e-01   8.4790114e-01  -8.1038477e-01  -1.1467475e+00   1.1431786e+00   8.3284724e-02  -1.4343221e+00   1.5536648e+00  -8.5009512e-01   4.5460365e-01   1.1924171e+00   3.9122874e-01   8.4014997e-01  -1.1202737e-01   2.7298454e-01  -9.2135932e-01  -6.4432379e-01  -1.4597163e+00  -1.2517242e+00   6.3585923e-01   1.7068466e+00   3.8172218e-02   8.6288736e-01  -8.6575820e-01  -1.3951517e+00  -1.5954803e+00  -1.8702449e+00   5.7196471e-02   1.8379055e+00   3.5511020e-01   1.0851020e+00  -6.1450985e-02   1.4112214e-01  -9.4780793e-01  -5.5885603e-01  -1.5297375e+00  -1.5574940e+00   1.2837527e-01   1.5073467e+00   8.9620433e-01   1.5860516e+00  -2.0976115e-01  -4.4641354e-01  -1.1545936e+00  -1.5452322e+00   1.7368562e+00   2.1112322e+00   1.2903953e+00   1.8886104e+00   2.7893350e-01   5.1369927e-01  -2.7562299e-01  -2.3484293e+00  -9.1665580e-01  -5.6392964e-01  -1.0327872e-01   1.8423388e-01   1.2116325e+00   6.9592152e-01  -1.0109470e+00  -1.8848194e+00  -1.9916919e-02
   8.3602658e-02   1.6490330e+00   6.0782206e-01   1.3077345e+00  -2.8159780e-01  -1.0607636e-01  -1.2125559e+00  -1.3924703e+00  -8.4053392e-01  -1.0480459e+00   6.5115666e-01   1.9346523e+00   6.8653851e-01   6.7140799e-01  -7.1039331e-01  -1.1940838e+00   1.1416645e+00   8.4002992e-02  -1.4308855e+00   1.5220057e+00  -6.8054706e-01   4.5405459e-01   1.2034110e+00   4.0530565e-01   8.5697382e-01  -8.1780771e-02   2.7290555e-01  -8.8492805e-01  -6.5995455e-01  -1.4173058e+00  -1.2630455e+00   5.8904743e-01   1.6843157e+00   6.4730277e-02   8.6122357e-01  -8.0594010e-01  -1.4689376e+00  -1.4757154e+00  -1.8585596e+00   2.4214020e-02   1.7886748e+00   3.9154279e-01   9.8293310e-01  -1.5058348e-02   4.8338106e-02  -8.8142807e-01  -6.6844678e-01  -1.4311890e+00  -1.5966410e+00   2.4320057e-02   1.3967210e+00   8.5594207e-01   1.3887959e+00  -2.0462297e-01  -6.1892003e-01  -9.4025493e-01  -1.4780810e+00   1.6595639e+00   2.0042627e+00   1.1936083e+00   1.6631150e+00   3.0590480e-01   4.7184306e-01  -1.4855546e-01  -2.4478011e+00  -7.5869465e-01  -4.6005989e-01   7.1537783e-02   3.1274718e-01   1.1854264e+00   7.1631950e-01  -1.0117360e+00  -1.8694073e+00   1.2685388e-01
   8.2309936e-04   1.5776471e+00   5.9410818e-01   1.2880871e+00  -2.4892519e-01  -1.3566969e-01  -1.1480816e+00  -1.4176531e+00  -5.7785945e-01  -9.1174315e-01   5.8439888e-01   1.7897285e+00   6.7123045e-01   4.7507305e-01  -5.7697581e-01  -1.2195899e+00   1.1160348e+00   5.9115772e-02  -1.4296509e+00   1.4688908e+00  -4.8132168e-01   4.3046738e-01   1.1864374e+00   3.9368166e-01   8.4548868e-01  -7.1749817e-02   2.4760239e-01  -8.5909449e-01  -6.9031064e-01  -1.3768034e+00  -1.2715245e+00   5.2317221e-01   1.6350961e+00   7.1826835e-02   8.3235826e-01  -7.4947260e-01  -1.5412633e+00  -1.3333540e+00  -1.8203927e+00  -2.1001081e-02   1.7110419e+00   4.1400380e-01   8.5405220e-01   2.4835725e-02  -5.9910874e-02  -8.1253658e-01  -7.8477673e-01  -1.3095395e+00  -1.6178129e+00  -8.7256234e-02   1.2710343e+00   8.1127955e-01   1.1681473e+00  -1.8492858e-01  -7.9233299e-01  -6.7694955e-01  -1.3637267e+00   1.5698979e+00   1.8726093e+00   1.0962104e+00   1.4210999e+00   3.6548509e-01   4.4900955e-01   2.7238507e-02  -2.4863975e+00  -5.4998349e-01  -3.0854939e-01   2.9083885e-01   4.8281170e-01   1.1370679e+00   7.0649506e-01  -1.0243100e+00  -1.8361618e+00   3.1318201e-01
  -9.3968284e-02   1.4770330e+00   5.5638896e-01   1.2410124e+00  -2.3279740e-01  -1.8383016e-01  -1.0814203e+00  -1.4303312e+00  -2.7195092e-01  -7.2850682e-01   5.1051442e-01   1.6180633e+00   6.5758394e-01   2.6270817e-01  -4.0941741e-01  -1.2182387e+00   1.0632348e+00   6.1345136e-03  -1.4307111e+00   1.3934517e+00  -2.5393124e-01   3.8089784e-01   1.1384814e+00   3.5326134e-01   8.0286072e-01  -8.4983361e-02   1.9518016e-01  -8.4594192e-01  -7.3624726e-01  -1.3389181e+00  -1.2759479e+00   4.3665437e-01   1.5570526e+00   5.6440759e-02   7.7439557e-01  -6.9853713e-01  -1.6113374e+00  -1.1685687e+00  -1.7529754e+00  -7.9697263e-02   1.6040523e+00   4.2063354e-01   6.9961463e-01   5.6384075e-02  -1.8176325e-01  -7.4260618e-01  -9.0453006e-01  -1.1646714e+00  -1.6175914e+00  -2.0616861e-01   1.1301525e+00   7.6268576e-01   9.2868470e-01  -1.4990696e-01  -9.6124710e-01  -3.6571939e-01  -1.1988796e+00   1.4699228e+00   1.7186456e+00   1.0007780e+00   1.1669573e+00   4.5852064e-01   4.4910489e-01   2.5087665e-01  -2.4591155e+00  -2.9139920e-01  -1.0752036e-01   5.5331646e-01   6.9518994e-01   1.0647098e+00   6.6281126e-01  -1.0501891e+00  -1.7836379e+00   5.3881381e-01
  -2.0091131e-01   1.3469453e+00   4.9301768e-01   1.1650691e+00  -2.3584011e-01  -2.5067403e-01  -1.0134786e+00  -1.4281512e+00   7.3453516e-02  -4.9812337e-01   4.3035684e-01   1.4224589e+00   6.4622960e-01   3.9008439e-02  -2.0853498e-01  -1.1857604e+00   9.8114124e-01  -7.6374322e-02  -1.4337926e+00   1.2955651e+00  -1.0365545e-03   3.0332479e-01   1.0575903e+00   2.8196487e-01   7.2738347e-01  -1.2372377e-01   1.1478645e-01  -8.4701719e-01  -7.9791888e-01  -1.3040799e+00  -1.2749678e+00   3.2864768e-01   1.4489825e+00   1.6342908e-02   6.8655709e-01  -6.5515139e-01  -1.6782894e+00  -9.8225793e-01  -1.6543701e+00  -1.5259984e-01   1.4678452e+00   4.1012309e-01   5.2187774e-01   7.7893347e-02  -3.1471177e-01  -6.7322638e-01  -1.0240272e+00  -9.9737051e-01  -1.5931326e+00  -3.3193573e-01   9.7440735e-01   7.1076867e-01   6.7582188e-01  -9.9603325e-02  -1.1200945e+00  -9.7008049e-03  -9.8205932e-01   1.3622432e+00   1.5457969e+00   9.0995124e-01   9.0579841e-01   5.8416877e-01   4.7520933e-01   5.1917229e-01  -2.3631074e+00   1.3840199e-02   1.4300749e-01   8.5561631e-01   9.4887063e-01   9.6735278e-01   5.8280311e-01  -1.0903008e+00  -1.7107950e+00   8.0172655e-01
  -3.1961553e-01   1.1882124e+00   4.0334584e-01   1.0599701e+00  -2.5993197e-01  -3.3544420e-01  -9.4510786e-01  -1.4090767e+00   4.5258601e-01  -2.2238474e-01   3.4509267e-01   1.2067234e+00   6.3764967e-01  -1.9059269e-01   2.3137284e-02  -1.1189819e+00   8.6880614e-01  -1.8857802e-01  -1.4381967e+00   1.1759349e+00   2.7352531e-01   1.9688831e-01   9.4309326e-01   1.7896709e-01   6.1869438e-01  -1.8918131e-01   6.7777163e-03  -8.6316280e-01  -8.7466227e-01  -1.2723782e+00  -1.2671318e+00   1.9920529e-01   1.3107771e+00  -4.9675392e-02   5.6934316e-01  -6.2103038e-01  -1.7411374e+00  -7.7610414e-01  -1.5236555e+00  -2.3977737e-01   1.3037618e+00   3.8184072e-01   3.2420732e-01   8.7925149e-02  -4.5565735e-01  -6.0604189e-01  -1.1393791e+00  -8.0941622e-01  -1.5423705e+00  -4.6370898e-01   8.0467261e-01   6.5626957e-01   4.1559954e-01  -3.4988331e-02  -1.2634147e+00   3.8573451e-01  -7.1391116e-01   1.2499076e+00   1.3584456e+00   8.2630791e-01   6.4330126e-01   7.3971863e-01   5.2930780e-01   8.2650395e-01  -2.1980914e+00   3.6004059e-01   4.4086726e-01   1.1922260e+00   1.2408642e+00   8.4501071e-01   4.6544914e-01  -1.1448211e+00  -1.6170638e+00   1.0979787e+00
  -4.4907816e-01   1.0028028e+00   2.8787015e-01   9.2672084e-01  -3.0599912e-01  -4.3644001e-01  -8.7706442e-01  -1.3715107e+00   8.5764854e-01   9.4742218e-02   2.5619917e-01   9.7557966e-01   6.3212447e-01  -4.2011000e-01   2.8123598e-01  -1.0161365e+00   7.2666071e-01  -3.2921369e-01  -1.4427744e+00   1.0361518e+00   5.6475441e-01   6.2085936e-02   7.9577802e-01   4.4892418e-02   4.7794424e-01  -2.8134348e-01  -1.2716050e-01  -8.9437707e-01  -9.6491410e-01  -1.2435232e+00  -1.2509297e+00   4.9416373e-02   1.1435546e+00  -1.4160980e-01   4.2464451e-01  -5.9745522e-01  -1.7987634e+00  -5.5261476e-01  -1.3610890e+00  -3.4053512e-01   1.1144088e+00   3.3593570e-01   1.1103712e-01   8.5400025e-02  -6.0098805e-01  -5.4268415e-01  -1.2466594e+00  -6.0363515e-01  -1.4642028e+00  -6.0021354e-01   6.2242959e-01   6.0005377e-01   1.5446006e-01   4.1979025e-02  -1.3861357e+00   8.1292848e-01  -3.9745046e-01   1.1362887e+00   1.1617917e+00   7.5223033e-01   3.8552473e-01   9.2050032e-01   6.1206596e-01   1.1647944e+00  -1.9665690e+00   7.3901062e-01   7.8157501e-01   1.5554598e+00   1.5660786e+00   6.9884054e-01   3.1139417e-01  -1.2130474e+00  -1.5024091e+00   1.4216429e+00
  -5.8762133e-01   7.9385066e-01   1.4833306e-01   7.6770813e-01  -3.7384581e-01  -5.5098933e-01  -8.0998325e-01  -1.3144134e+00   1.2789089e+00   4.4703436e-01   1.6545436e-01   7.3454369e-01   6.2968719e-01  -6.4322698e-01   5.5954516e-01  -8.7712311e-01   5.5666352e-01  -4.9548709e-01  -1.4459419e+00   8.7872535e-01   8.6654473e-01  -9.9089474e-02   6.1800689e-01  -1.1804987e-01   3.0790294e-01  -3.9883577e-01  -2.8395199e-01  -9.3971610e-01  -1.0661722e+00  -1.2168381e+00  -1.2248610e+00  -1.1850011e-01   9.4974184e-01  -2.5810211e-01   2.5579390e-01  -5.8516025e-01  -1.8499020e+00  -3.1513971e-01  -1.1682328e+00  -4.5334410e-01   9.0366757e-01   2.7341128e-01  -1.1222007e-01   6.9696426e-02  -7.4668115e-01  -4.8470008e-01  -1.3420887e+00  -3.8391113e-01  -1.3586473e+00  -7.3970538e-01   4.2981574e-01   5.4309786e-01  -1.0097730e-01   1.2834284e-01  -1.4838534e+00   1.2619901e+00  -3.8211704e-02   1.0249437e+00   9.6167171e-01   6.8977130e-01   1.3869805e-01   1.1198979e+00   7.2266949e-01   1.5236148e+00  -1.6739365e+00   1.1401681e+00   1.1582585e+00   1.9355526e+00   1.9172908e+00   5.3122712e-01   1.2310276e-01  -1.2933154e+00  -1.3673924e+00   1.7648360e+00
  -7.3285251e-01   5.6564552e-01  -1.2230629e-02   5.8672667e-01  -4.6203714e-01  -6.7547023e-01  -7.4436616e-01  -1.2374091e+00   1.7048979e+00   8.2603378e-01   7.4919051e-02   4.8978341e-01   6.3009102e-01  -8.5354000e-01   8.5007412e-01  -7.0369756e-01   3.6237765e-01  -6.8304687e-01  -1.4457434e+00   7.0708710e-01   1.1717866e+00  -2.8308343e-01   4.1376412e-01  -3.0600419e-01   1.1299137e-01  -5.3884810e-01  -4.5913666e-01  -9.9724942e-01  -1.1750116e+00  -1.1912845e+00  -1.1875218e+00  -3.0115425e-01   7.3310632e-01  -3.9636451e-01   6.7549339e-02  -5.8424788e-01  -1.8931477e+00  -6.7864919e-02  -9.4803845e-01  -5.7581073e-01   6.7664570e-01   1.9615966e-01  -3.3930811e-01   4.0737575e-02  -8.8842642e-01  -4.3348288e-01  -1.4222189e+00  -1.5514695e-01  -1.2269593e+00  -8.7994778e-01   2.2965348e-01   4.8647196e-01  -3.4412872e-01   2.2020021e-01  -1.5530877e+00   1.7209622e+00   3.5571546e-01   9.1946704e-01   7.6434702e-01   6.4052791e-01  -9.1007644e-02   1.3294777e+00   8.5873682e-01   1.8904226e+00  -1.3284633e+00   1.5507813e+00   1.5617005e+00   2.3208724e+00   2.2852312e+00   3.4581334e-01  -9.5070177e-02  -1.3829742e+00  -1.2132316e+00   2.1178570e+00
  -8.8165130e-01   3.2357721e-01  -1.8950616e-01   3.8893752e-01  -5.6784584e-01  -8.0538602e-01  -6.8058856e-01  -1.1408800e+00   2.1227097e+00   1.2211805e+00  -1.3089736e-02   2.4795754e-01   6.3279085e-01  -1.0448145e+00   1.1432390e+00  -4.9957575e-01   1.4896779e-01  -8.8604231e-01  -1.4399612e+00   5.2555941e-01   1.4725134e+00  -4.8479225e-01   1.8862496e-01  -5.1348986e-01  -1.0076864e-01  -6.9713636e-01  -6.4695193e-01  -1.0640777e+00  -1.2871590e+00  -1.1655254e+00  -1.1377109e+00  -4.9400307e-01   4.9872444e-01  -5.5217745e-01  -1.3399403e-01  -5.9414078e-01  -1.9269853e+00   1.8422161e-01  -7.0488025e-01  -7.0468940e-01   4.3956630e-01   1.0695402e-01  -5.6330706e-01  -9.4236917e-04  -1.0217672e+00  -3.9020975e-01  -1.4841099e+00   7.6824467e-02  -1.0717032e+00  -1.0182083e+00   2.5455098e-02   4.3131713e-01  -5.6863763e-01   3.1281067e-01  -1.5915006e+00   2.1761074e+00   7.7377759e-01   8.2334016e-01   5.7626818e-01   6.0553132e-01  -2.9771616e-01   1.5392378e+00   1.0163137e+00   2.2509372e+00  -9.4113781e-01   1.9563475e+00   1.9805084e+00   2.6982522e+00   2.6587848e+00   1.4747108e-01  -3.3690317e-01  -1.4784258e+00  -1.0418556e+00   2.4694387e+00
  -1.0301849e+00   7.4039299e-02  -3.7797166e-01   1.8075665e-01  -6.8727324e-01  -9.3549470e-01  -6.1892489e-01  -1.0260438e+00   2.5183989e+00   1.6200618e+00  -9.6035134e-02   1.6040523e-02   6.3694169e-01  -1.2112412e+00   1.4281493e+00  -2.7044079e-01  -7.6887127e-02  -1.0972680e+00  -1.4262717e+00   3.3928826e-01   1.7600926e+00  -6.9765685e-01  -5.0355956e-02  -7.3350916e-01  -3.2588900e-01  -8.6810569e-01  -8.4049127e-01  -1.1364167e+00  -1.3976311e+00  -1.1380242e+00  -1.0745532e+00  -6.9142947e-01   2.5288712e-01  -7.1996532e-01  -3.4156398e-01  -6.1357699e-01  -1.9498467e+00   4.3539300e-01  -4.4453374e-01  -8.3593688e-01   1.9959834e-01   9.3950817e-03  -7.7685175e-01  -5.4161053e-02  -1.1422555e+00  -3.5579172e-01  -1.5254903e+00   3.0537906e-01  -8.9677355e-01  -1.1512770e+00  -1.7860011e-01   3.7881728e-01  -7.6854334e-01   4.0076172e-01  -1.5980641e+00   2.6123064e+00   1.2031820e+00   7.3978927e-01   4.0382662e-01   5.8516147e-01  -4.7608230e-01   1.7379718e+00   1.1899508e+00   2.5896426e+00  -5.2537260e-01   2.3410989e+00   2.4014100e+00   3.0534342e+00   3.0253137e+00  -5.7790350e-02  -5.9443162e-01  -1.5752346e+00  -8.5595242e-01   2.8071061e+00
  -1.1739552e+00  -1.7571286e-01  -5.7102964e-01  -3.0325084e-02  -8.1514762e-01  -1.0599909e+00  -5.5959252e-01  -8.9500628e-01   2.8774619e+00   2.0087740e+00  -1.7120821e-01  -1.9886706e-01   6.4141359e-01  -1.3476791e+00   1.6929903e+00  -2.3846840e-02  -3.0716602e-01  -1.3083930e+00  -1.4024369e+00   1.5413929e-01   2.0254567e+00  -9.1383568e-01  -2.9483552e-01  -9.5774267e-01  -5.5363331e-01  -1.0449755e+00  -1.0319365e+00  -1.2097486e+00  -1.5009332e+00  -1.1071752e+00  -9.9763117e-01  -8.8688085e-01   2.9412464e-03  -8.9294872e-01  -5.4693935e-01  -6.4065120e-01  -1.9601913e+00   6.7927828e-01  -1.7409358e-01  -9.6480522e-01  -3.5367970e-02  -9.2187618e-02  -9.7238133e-01  -1.1708687e-01  -1.2456164e+00  -3.3083997e-01  -1.5448923e+00   5.2328744e-01  -7.0735911e-01  -1.2755072e+00  -3.7772069e-01   3.3016553e-01  -9.3842766e-01   4.7818451e-01  -1.5731638e+00   3.0135682e+00   1.6292540e+00   6.7165782e-01   2.5310203e-01   5.7909509e-01  -6.2151585e-01   1.9137393e+00   1.3728588e+00   2.8904064e+00  -9.6576308e-02   2.6886196e+00   2.8096740e+00   3.3716147e+00   3.3710906e+00  -2.6297597e-01  -8.5816930e-01  -1.6683040e+00  -6.5900300e-01   3.1176357e+00
  -1.3078810e+00  -4.1774676e-01  -7.6119266e-01  -2.3598445e-01  -9.4529913e-01  -1.1727341e+00  -5.0281070e-01  -7.5078849e-01   3.1853861e+00   2.3723852e+00  -2.3578749e-01  -3.8974134e-01   6.4482363e-01  -1.4498753e+00   1.9254867e+00   2.3097958e-01  -5.3275631e-01  -1.5102667e+00  -1.3665205e+00  -2.3443423e-02   2.2593690e+00  -1.1244494e+00  -5.3544579e-01  -1.1768232e+00  -7.7431116e-01  -1.2200216e+00  -1.2128563e+00  -1.2790331e+00  -1.5913094e+00  -1.0714573e+00  -9.0711919e-01  -1.0730607e+00  -2.4292792e-01  -1.0633683e+00  -7.4123792e-01  -6.7290244e-01  -1.9566086e+00   9.0898981e-01   9.8169585e-02  -1.0859694e+00  -2.5699035e-01  -1.9287620e-01  -1.1424112e+00  -1.8727777e-01  -1.3279184e+00  -3.1565134e-01  -1.5417569e+00   7.2294297e-01  -5.0985132e-01  -1.3868772e+00  -5.6659315e-01   2.8652694e-01  -1.0735431e+00   5.3901078e-01  -1.5186341e+00   3.3636218e+00   2.0359160e+00   6.2130036e-01   1.2961816e-01   5.8629366e-01  -7.3038147e-01   2.0544196e+00   1.5571379e+00   3.1371838e+00   3.2839241e-01   2.9825508e+00   3.1896392e+00   3.6380655e+00   3.6818320e+00  -4.6031246e-01  -1.1174219e+00  -1.7521142e+00  -4.5529661e-01   3.3875960e+00
  -1.4264154e+00  -6.4367901e-01  -9.4031714e-01  -4.2736175e-01  -1.0708049e+00  -1.2675142e+00  -4.4887011e-01  -5.9732150e-01   3.4282410e+00   2.6954856e+00  -2.8691112e-01  -5.4984986e-01   6.4558674e-01  -1.5146478e+00   2.1134289e+00   4.8343445e-01  -7.4377381e-01  -1.6932900e+00  -1.3171123e+00  -1.8661339e-01   2.4527188e+00  -1.3198857e+00  -7.6212042e-01  -1.3806811e+00  -9.7763740e-01  -1.3848855e+00  -1.3745591e+00  -1.3389692e+00  -1.6630377e+00  -1.0296015e+00  -8.0390649e-01  -1.2421661e+00  -4.7596609e-01  -1.2227701e+00  -9.1525262e-01  -7.0744454e-01  -1.9379368e+00   1.1172836e+00   3.6301316e-01  -1.1936851e+00  -4.5677610e-01  -2.8734146e-01  -1.2798171e+00  -2.6176201e-01  -1.3857383e+00  -3.1021505e-01  -1.5165015e+00   8.9662350e-01  -3.1169455e-01  -1.4810743e+00  -7.3951041e-01   2.4899859e-01  -1.1699266e+00   5.7725872e-01  -1.4377222e+00   3.6465822e+00   2.4062696e+00   5.9050257e-01   3.8116343e-02   6.0503573e-01  -8.0016421e-01   2.1483221e+00   1.7340694e+00   3.3147731e+00   7.3186720e-01   3.2073462e+00   3.5253344e+00   3.8388028e+00   3.9433036e+00  -6.4150398e-01  -1.3606784e+00  -1.8210087e+00  -2.4991824e-01   3.6039436e+00
  -1.5237009e+00  -8.4493770e-01  -1.0998766e+00  -5.9539648e-01  -1.1842926e+00  -1.3383407e+00  -3.9820655e-01  -4.3940418e-01   3.5932871e+00   2.9627984e+00  -3.2176008e-01  -6.7297496e-01   6.4198444e-01  -1.5400260e+00   2.2452343e+00   7.2191582e-01  -9.2993810e-01  -1.8478328e+00  -1.2535416e+00  -3.2832899e-01   2.5968340e+00  -1.4901549e+00  -9.6446939e-01  -1.5589422e+00  -1.1531420e+00  -1.5309381e+00  -1.5084838e+00  -1.3842935e+00  -1.7107484e+00  -9.8075940e-01  -6.8970009e-01  -1.3861597e+00  -6.8715986e-01  -1.3623388e+00  -1.0598220e+00  -7.4113097e-01  -1.9033865e+00   1.2967522e+00   6.1048422e-01  -1.2819715e+00  -6.2640097e-01  -3.7004747e-01  -1.3781175e+00  -3.3715763e-01  -1.4163191e+00  -3.1423905e-01  -1.4705476e+00   1.0367774e+00  -1.2118276e-01  -1.5536012e+00  -8.9053621e-01   2.1857111e-01  -1.2245020e+00   5.8733497e-01  -1.3349809e+00   3.8476442e+00   2.7232569e+00   5.8043019e-01  -1.7641089e-02   6.3299517e-01  -8.2958903e-01   2.1848143e+00   1.8944562e+00   3.4095858e+00   1.0960834e+00   3.3490422e+00   3.8011583e+00   3.9612702e+00   4.1419724e+00  -7.9802605e-01  -1.5760659e+00  -1.8695144e+00  -4.8701695e-02   3.7546454e+00
  -1.5937598e+00  -1.0130544e+00  -1.2312638e+00  -7.3118793e-01  -1.2782859e+00  -1.3797419e+00  -3.5147022e-01  -2.8262027e-01   3.6695676e+00   3.1598222e+00  -3.3765053e-01  -7.5363999e-01   6.3225228e-01  -1.5253408e+00   2.3105168e+00   9.3427033e-01  -1.0809870e+00  -1.9646795e+00  -1.1760620e+00  -4.4158655e-01   2.6838061e+00  -1.6252742e+00  -1.1321861e+00  -1.7013625e+00  -1.2906114e+00  -1.6496761e+00  -1.6066077e+00  -1.4100946e+00  -1.7297499e+00  -9.2465573e-01  -5.6709366e-01  -1.4970649e+00  -8.6757444e-01  -1.4732637e+00  -1.1662181e+00  -7.7074426e-01  -1.8526638e+00   1.4400477e+00   8.3023293e-01  -1.3448140e+00  -7.5803047e-01  -4.3547421e-01  -1.4317432e+00  -4.0982454e-01  -1.4177077e+00  -3.2719331e-01  -1.4063027e+00   1.1363229e+00   5.2795542e-02  -1.5999043e+00  -1.0137043e+00   1.9609482e-01  -1.2351705e+00   5.6433684e-01  -1.2160974e+00   3.9537794e+00   2.9703700e+00   5.9160806e-01  -3.5028922e-02   6.6736210e-01  -8.1868606e-01   2.1549360e+00   2.0289986e+00   3.4103768e+00   1.4039201e+00   3.3959992e+00   4.0025866e+00   3.9949948e+00   4.2656672e+00  -9.2144685e-01  -1.7518425e+00  -1.8926742e+00   1.4185990e-01   3.8292927e+00
  -1.6307168e+00  -1.1399758e+00  -1.3261127e+00  -8.2636371e-01  -1.3455745e+00  -1.3870583e+00  -3.0958249e-01  -1.3321146e-01   3.6484549e+00   3.2734776e+00  -3.3213272e-01  -7.8732964e-01   6.1468498e-01  -1.4712628e+00   2.3006291e+00   1.1082876e+00  -1.1871118e+00  -2.0354781e+00  -1.0859878e+00  -5.1967230e-01   2.7068088e+00  -1.7156742e+00  -1.2554685e+00  -1.7982776e+00  -1.3805416e+00  -1.7331366e+00  -1.6618519e+00  -1.4121270e+00  -1.7163422e+00  -8.6171403e-01  -4.3959071e-01  -1.5672748e+00  -1.0087054e+00  -1.5471190e+00  -1.2265322e+00  -7.9319688e-01  -1.7860761e+00   1.5401297e+00   1.0118691e+00  -1.3763817e+00  -8.4462925e-01  -4.7834667e-01  -1.4362814e+00  -4.7603913e-01  -1.3888686e+00  -3.4836521e-01  -1.3270987e+00   1.1889474e+00   2.0105586e-01  -1.6155264e+00  -1.1032431e+00   1.8225411e-01  -1.2008883e+00   5.0433878e-01  -1.0876657e+00   3.9543934e+00   3.1323710e+00   6.2392721e-01  -1.2670359e-02   7.0500020e-01  -7.6879760e-01   2.0519519e+00   2.1286862e+00   3.3088951e+00   1.6396380e+00   3.3395660e+00   4.1168671e+00   3.9321795e+00   4.3042102e+00  -1.0037632e+00  -1.8769090e+00  -1.8863723e+00   3.1475136e-01   3.8196695e+00
  -1.6290458e+00  -1.2183832e+00  -1.3766254e+00  -8.7343905e-01  -1.3795838e+00  -1.3567079e+00  -2.7377042e-01   2.0956617e-03   3.5241200e+00   3.2927212e+00  -3.0309210e-01  -7.7069483e-01   5.8775392e-01  -1.3797848e+00   2.2091524e+00   1.2322208e+00  -1.2393950e+00  -2.0531672e+00  -9.8576543e-01  -5.5642483e-01   2.6604046e+00  -1.7526015e+00  -1.3254356e+00  -1.8410454e+00  -1.4145803e+00  -1.7743000e+00  -1.6684576e+00  -1.3870971e+00  -1.6680900e+00  -7.9313884e-01  -3.1157187e-01  -1.5898601e+00  -1.1028291e+00  -1.5762410e+00  -1.2340435e+00  -8.0572972e-01  -1.7046138e+00   1.5905327e+00   1.1453524e+00  -1.3712501e+00  -8.8024459e-01  -4.9385795e-01  -1.3886803e+00  -5.3217909e-01  -1.3297621e+00  -3.7692085e-01  -1.2370820e+00   1.1893952e+00   3.1445369e-01  -1.5962785e+00  -1.1538167e+00   1.7755225e-01  -1.1217248e+00   4.0464657e-01  -9.5691261e-01   3.8419069e+00   3.1959929e+00   6.7667761e-01   4.9503318e-02   7.4262944e-01  -6.8252585e-01   1.8718107e+00   2.1851903e+00   3.1004104e+00   1.7895731e+00   3.1746298e+00   4.1336645e+00   3.7681908e+00   4.2499823e+00  -1.0377378e+00  -1.9413120e+00  -1.8476280e+00   4.6262410e-01   3.7202412e+00
  -1.5838334e+00  -1.2420078e+00  -1.3758933e+00  -8.6615049e-01  -1.3747261e+00  -1.2864151e+00  -2.4557229e-01   1.1630804e-01   3.2938962e+00   3.2090986e+00  -2.4884879e-01  -7.0172977e-01   5.5023170e-01  -1.2541545e+00   2.0322967e+00   1.2953082e+00  -1.2302280e+00  -2.0123605e+00  -8.7896948e-01  -5.4649841e-01   2.5408214e+00  -1.7285113e+00  -1.3345223e+00  -1.8224604e+00  -1.3859379e+00  -1.7674636e+00  -1.6223149e+00  -1.3329078e+00  -1.5840411e+00  -7.2094458e-01  -1.8819902e-01  -1.5588679e+00  -1.1433377e+00  -1.5540832e+00  -1.1835463e+00  -8.0609345e-01  -1.6099956e+00   1.5856419e+00   1.2214028e+00  -1.3246246e+00  -8.6025488e-01  -4.7787678e-01  -1.2874053e+00  -5.7490610e-01  -1.2413849e+00  -4.1196632e-01  -1.1410605e+00   1.1337270e+00   3.8424749e-01  -1.5384316e+00  -1.1607725e+00   1.8230725e-01  -9.9889945e-01   2.6400301e-01  -8.3139204e-01   3.6122239e+00   3.1505821e+00   7.4860216e-01   1.5024666e-01   7.7702088e-01  -5.6362414e-01   1.6134719e+00   2.1912327e+00   2.7840751e+00   1.8427515e+00   2.9000097e+00   4.0456198e+00   3.5019138e+00   4.0983861e+00  -1.0172258e+00  -1.9367163e+00  -1.7748374e+00   5.7803572e-01   3.5285330e+00
  -1.4910436e+00  -1.2059258e+00  -1.3181995e+00  -7.9974868e-01  -1.3267104e+00  -1.1753777e+00  -2.2680813e-01   2.0242772e-01   2.9585170e+00   3.0172059e+00  -1.6824984e-01  -5.7991060e-01   5.0131408e-01  -1.0987577e+00   1.7691929e+00   1.2882742e+00  -1.1536931e+00  -1.9096628e+00  -7.7021232e-01  -4.8561662e-01   2.3461873e+00  -1.6374236e+00  -1.2768328e+00  -1.7371190e+00  -1.2897435e+00  -1.7085643e+00  -1.5212198e+00  -1.2488369e+00  -1.4648669e+00  -6.4792314e-01  -7.5252167e-02  -1.4695987e+00  -1.1250444e+00  -1.4755344e+00  -1.0716262e+00  -7.9269966e-01  -1.5046700e+00   1.5209677e+00   1.2319174e+00  -1.2325532e+00  -7.8157225e-01  -4.2712804e-01  -1.1325375e+00  -6.0133478e-01  -1.1257644e+00  -4.5260271e-01  -1.0443085e+00   1.0195416e+00   4.0247712e-01  -1.4389172e+00  -1.1203808e+00   1.9665751e-01  -8.3478793e-01   8.2731762e-02  -7.1865937e-01   3.2650582e+00   2.9886553e+00   8.3796713e-01   2.8704742e-01   8.0518929e-01  -4.1684004e-01   1.2790836e+00   2.1409151e+00   2.3631002e+00   1.7913913e+00   2.5186674e+00   3.8487865e+00   3.1359455e+00   3.8481752e+00  -9.3747434e-01  -1.8568212e+00  -1.6679435e+00   6.5373651e-01   3.2453684e+00
  -1.3477697e+00  -1.1068201e+00  -1.1992888e+00  -6.7123758e-01  -1.2327934e+00  -1.0243694e+00  -2.1951374e-01   2.5374884e-01   2.5222097e+00   2.7150408e+00  -6.0748963e-02  -4.0628439e-01   4.4072691e-01  -9.1895920e-01   1.4220518e+00   1.2037874e+00  -1.0058884e+00  -1.7438995e+00  -6.6496878e-01  -3.7080493e-01   2.0767094e+00  -1.4752347e+00  -1.1484383e+00  -1.5817178e+00  -1.1233303e+00  -1.5954279e+00  -1.3650450e+00  -1.1356398e+00  -1.3129133e+00  -5.7754755e-01   2.1099092e-02  -1.3188514e+00  -1.0444461e+00  -1.3371830e+00  -8.9686250e-01  -7.6473194e-01  -1.3917679e+00   1.3934040e+00   1.1703782e+00  -1.0921214e+00  -6.4279383e-01  -3.3934098e-01  -9.2580968e-01  -6.0917753e-01  -9.8590719e-01  -4.9797171e-01  -9.5233577e-01   8.4614546e-01   3.6234332e-01  -1.2955307e+00  -1.0300546e+00   2.2057397e-01  -6.3289743e-01  -1.3719397e-01  -6.2594252e-01   2.8040954e+00   2.7063423e+00   9.4264335e-01   4.5622322e-01   8.2456792e-01  -2.4772077e-01   8.7398833e-01   2.0299927e+00   1.8447278e+00   1.6312660e+00   2.0377158e+00   3.5429202e+00   2.6766096e+00   3.5016299e+00  -7.9538404e-01  -1.6977039e+00  -1.5285186e+00   6.8299360e-01   2.8749550e+00
  -1.1524564e+00  -9.4319514e-01  -1.0165965e+00  -4.7954897e-01  -1.0919572e+00  -8.3576093e-01  -2.2583923e-01   2.6418110e-01   1.9926379e+00   2.3042207e+00   7.3532487e-02  -1.8350044e-01   3.6880653e-01  -7.2090850e-01   9.9617907e-01   1.0368533e+00  -7.8518090e-01  -1.5162473e+00  -5.6931976e-01  -2.0059066e-01   1.7347863e+00  -1.2399690e+00  -9.4760565e-01  -1.3552687e+00  -8.8643137e-01  -1.4279339e+00  -1.1558116e+00  -9.9556414e-01  -1.1321531e+00  -5.1381317e-01   9.4583447e-02  -1.1051263e+00  -8.9993057e-01  -1.1375190e+00  -6.5995256e-01  -7.2220842e-01  -1.2750056e+00   1.2014565e+00   1.0322312e+00  -9.0162269e-01  -4.4429693e-01  -2.1335891e-01  -6.7057804e-01  -5.9685889e-01  -8.2570252e-01  -5.4728756e-01  -8.7063197e-01   6.1465987e-01   2.5857356e-01  -1.1071212e+00  -8.8853720e-01   2.5387504e-01  -3.9780471e-01  -3.9216477e-01  -5.5982295e-01   2.2369757e+00   2.3036933e+00   1.0601936e+00   6.5306320e-01   8.3315274e-01  -6.2393462e-02   4.0655633e-01   1.8560784e+00   1.2399988e+00   1.3619120e+00   1.4682177e+00   3.1316018e+00   2.1337905e+00   3.0645633e+00  -5.8971903e-01  -1.4580681e+00  -1.3597520e+00   6.5993913e-01   2.4248030e+00
  -9.0507899e-01  -7.1552979e-01  -7.6942276e-01  -2.2564522e-01  -9.0500508e-01  -6.1346226e-01  -2.4791752e-01   2.2858496e-01   1.3806900e+00   1.7900574e+00   2.3376749e-01   8.4222781e-02   2.8654124e-01  -5.1131700e-01   4.9984111e-01   7.8512610e-01  -4.9237339e-01  -1.2302557e+00  -4.8962747e-01   2.4840879e-02   1.3250428e+00  -9.3195515e-01  -6.7494469e-01  -1.0592223e+00  -5.8127593e-01  -1.2080847e+00  -8.9765380e-01  -8.3227585e-01  -9.2804031e-01  -4.6102481e-01   1.3916205e-01  -8.2877623e-01  -6.9191943e-01  -8.7706183e-01  -3.6374615e-01  -6.6599189e-01  -1.1585401e+00   9.4542636e-01   8.1521965e-01  -6.6069649e-01  -1.8827401e-01  -4.9208624e-02  -3.7173094e-01  -5.6359445e-01  -6.4978032e-01  -5.9985624e-01  -8.0439411e-01   3.2805814e-01   8.7755399e-02  -8.7375574e-01  -6.9604622e-01   2.9623975e-01  -1.3505636e-01  -6.7703425e-01  -5.2594148e-01   1.5750978e+00   1.7848380e+00   1.1879613e+00   8.7200744e-01   8.2960506e-01   1.3266726e-01  -1.1214911e-01   1.6187695e+00   5.6332899e-01   9.8667432e-01   8.2478310e-01   2.6221865e+00   1.5205915e+00   2.5461563e+00  -3.2125352e-01  -1.1393897e+00  -1.1663399e+00   5.7992448e-01   1.9054817e+00
  -6.0726096e-01  -4.2636074e-01  -4.5904719e-01   8.7454746e-02  -6.7456843e-01  -3.6278208e-01  -2.8771170e-01   1.4310060e-01   7.0012472e-01   1.1814868e+00   4.1841177e-01   3.9119647e-01   1.9556410e-01  -2.9721447e-01  -5.6014915e-02   4.4912372e-01  -1.3077529e-01  -8.9175518e-01  -4.3216048e-01   3.0354456e-01   8.5428034e-01  -5.5391957e-01  -3.3346681e-01  -6.9748928e-01  -2.1257745e-01  -9.3997248e-01  -5.9667839e-01  -6.5069892e-01  -7.0726998e-01  -4.2354168e-01   1.4939131e-01  -4.9209793e-01  -4.2293646e-01  -5.5841078e-01  -1.3188322e-02  -5.9774818e-01  -1.0467831e+00   6.2753449e-01   5.1964925e-01  -3.7042917e-01   1.2129216e-01   1.5187125e-01  -3.5538782e-02  -5.0943174e-01  -4.6333261e-01  -6.5508105e-01  -7.5825317e-01  -8.8723499e-03  -1.5138020e-01  -5.9684141e-01  -4.5436265e-01   3.4721552e-01   1.4896928e-01  -9.8530175e-01  -5.2874161e-01   8.3324514e-01   1.1579828e+00   1.3231548e+00   1.1068572e+00   8.1330506e-01   3.3087064e-01  -6.6885455e-01   1.3196963e+00  -1.6808547e-01   5.1258908e-01   1.2497939e-01   2.0255798e+00   8.5282789e-01   1.9586285e+00   7.1535137e-03  -7.4594577e-01  -9.5427968e-01   4.3985872e-01   1.3302232e+00
  -2.6232617e-01  -8.0286489e-02  -8.8776247e-02   4.5472772e-01  -4.0502732e-01  -9.0212927e-02  -3.4685223e-01   5.4510380e-03  -3.2914565e-02   4.9084516e-01   6.2521894e-01   7.3042519e-01   9.8093285e-02  -8.5692481e-02  -6.5817277e-01   3.2335832e-02   2.9382910e-01  -5.0865816e-01  -4.0269236e-01   6.3177658e-01   3.3133741e-01  -1.1098950e-01   7.1449406e-02  -2.7635955e-01   2.1258844e-01  -6.2964700e-01  -2.6072400e-01  -4.5677720e-01  -4.7745852e-01  -4.0549682e-01   1.2079187e-01  -9.9356697e-02  -9.7596512e-02  -1.8621455e-01   3.8482882e-01  -5.1985459e-01  -9.4418471e-01   2.5197615e-01   1.4856596e-01  -3.3413992e-02   4.7871442e-01   3.8744254e-01   3.3054848e-01  -4.3525259e-01  -2.7190374e-01  -7.1245568e-01  -7.3601280e-01  -3.8964363e-01  -4.5774417e-01  -2.7919589e-01  -1.6685771e-01   4.0621956e-01   4.4723911e-01  -1.3093699e+00  -5.7125978e-01   2.9057278e-02   4.3524368e-01   1.4629241e+00   1.3510062e+00   7.8435351e-01   5.2573164e-01  -1.2486824e+00   9.6249135e-01  -9.3500130e-01  -4.9885438e-02  -6.1141132e-01   1.3558500e+00   1.4838655e-01   1.3167597e+00   3.9056293e-01  -2.8472646e-01  -7.3058264e-01   2.3850812e-01   7.1439095e-01
   1.2472453e-01   3.1611192e-01   3.3608045e-01   8.6927613e-01  -1.0234693e-01   1.9684848e-01  -4.2647562e-01  -1.8480194e-01  -8.0049256e-01  -2.6649503e-01   8.5128012e-01   1.0938300e+00  -3.1791119e-03   1.1635769e-01  -1.2916702e+00  -4.5878176e-01   7.7331664e-01  -9.0660834e-02  -4.0610082e-01   1.0040251e+00  -2.3313711e-01   3.8939878e-01   5.3218707e-01   1.9567961e-01   6.8501183e-01  -2.8488777e-01   1.0096740e-01  -2.5717411e-01  -2.4676184e-01  -4.1050938e-01   5.0198501e-02   3.4326088e-01   2.7748864e-01   2.3294052e-01   8.2169905e-01  -4.3526498e-01  -8.5499731e-01  -1.7510364e-01  -2.9216967e-01   3.4623434e-01   8.7674614e-01   6.5391978e-01   7.1814837e-01  -3.4273688e-01  -8.1158855e-02  -7.7154616e-01  -7.4041638e-01  -8.0625359e-01  -8.2775990e-01   7.4946186e-02   1.6154804e-01   4.7253361e-01   7.5227758e-01  -1.6408633e+00  -6.5497116e-01  -8.1763283e-01  -3.6768190e-01   1.6044270e+00   1.5976851e+00   7.4352249e-01   7.1107390e-01  -1.8358428e+00   5.5268749e-01  -1.7169597e+00  -6.8727414e-01  -1.3632517e+00   6.2969264e-01  -5.7352064e-01   6.3728746e-01   8.2204291e-01   2.3476981e-01  -5.0292007e-01  -2.3266294e-02   7.4841222e-02
   5.4731047e-01   7.5443274e-01   8.0830574e-01   1.3225311e+00   2.2615880e-01   4.9043057e-01  -5.2707773e-01  -4.2607003e-01  -1.5835547e+00  -1.0726217e+00   1.0930828e+00   1.4725198e+00  -1.0524201e-01   3.0250493e-01  -1.9404037e+00  -1.0149282e+00   1.2974614e+00   3.5113982e-01  -4.4599631e-01   1.4131132e+00  -8.2699722e-01   9.3768502e-01   1.0391098e+00   7.0821953e-01   1.1936740e+00   8.5105929e-02   4.7814885e-01  -5.8928009e-02  -2.3456451e-02  -4.4141096e-01  -6.3935604e-02   8.2776749e-01   6.9388777e-01   6.9071907e-01   1.2874099e+00  -3.4734022e-01  -7.8303706e-01  -6.4571750e-01  -7.9392767e-01   7.6291299e-01   1.3067818e+00   9.4666022e-01   1.1182278e+00  -2.3428881e-01   1.0335851e-01  -8.3196318e-01  -7.7295607e-01  -1.2494373e+00  -1.2553326e+00   4.5999167e-01   5.2449382e-01   5.4529322e-01   1.0564083e+00  -1.9709884e+00  -7.7969539e-01  -1.6855597e+00  -1.2319961e+00   1.7448802e+00   1.8402069e+00   6.9216061e-01   8.8120878e-01  -2.4143711e+00   9.7549203e-02  -2.4931742e+00  -1.3836052e+00  -2.1089789e+00  -1.3422072e-01  -1.2931690e+00  -6.1788913e-02   1.2928389e+00   8.0085135e-01  -2.7922642e-01  -3.4235495e-01  -5.7079100e-01
   9.9743929e-01   1.2246954e+00   1.3189423e+00   1.8045220e+00   5.7212588e-01   7.8234717e-01  -6.4839200e-01  -7.1463660e-01  -2.3626475e+00  -1.9076946e+00   1.3465835e+00   1.8571007e+00  -2.0495043e-01   4.6702757e-01  -2.5877805e+00  -1.6241912e+00   1.8542623e+00   8.0469444e-01  -5.2440778e-01   1.8503752e+00  -1.4369867e+00   1.5224588e+00   1.5808642e+00   1.2492885e+00   1.7261542e+00   4.7009286e-01   8.6001476e-01   1.3091516e-01   1.8449091e-01  -5.0000457e-01  -2.2130526e-01   1.3445687e+00   1.1416070e+00   1.1772970e+00   1.7709112e+00  -2.5965319e-01  -7.3145489e-01  -1.1502254e+00  -1.3454806e+00   1.2096157e+00   1.7591090e+00   1.2600915e+00   1.5214103e+00  -1.1292843e-01   2.7646860e-01  -8.9332548e-01  -8.3373705e-01  -1.7089714e+00  -1.7319250e+00   8.6911198e-01   9.1435226e-01   6.2347492e-01   1.3520168e+00  -2.2909134e+00  -9.4356540e-01  -2.5528460e+00  -2.1364188e+00   1.8815973e+00   2.0722010e+00   6.3206133e-01   1.0310874e+00  -2.9688661e+00  -3.9415065e-01  -3.2434240e+00  -2.1210213e+00  -2.8275533e+00  -9.1598532e-01  -1.9911586e+00  -7.6196460e-01   1.7926222e+00   1.4000438e+00  -6.7283731e-02  -7.1334646e-01  -1.2048457e+00
   1.4659370e+00   1.7156537e+00   1.8575278e+00   2.3042038e+00   9.2648488e-01   1.0645680e+00  -7.8930265e-01  -1.0446543e+00  -3.1186530e+00  -2.7506482e+00   1.6072886e+00   2.2380060e+00  -2.9922289e-01   6.0514301e-01  -3.2173807e+00  -2.2723860e+00   2.4303482e+00   1.2574914e+00  -6.4155061e-01   2.3058992e+00  -2.0491876e+00   2.1308125e+00   2.1447526e+00   1.8057763e+00   2.2691000e+00   8.5921531e-01   1.2356697e+00   3.0566912e-01   3.6983731e-01  -5.8687503e-01  -4.1961182e-01   1.8827244e+00   1.6094168e+00   1.6816831e+00   2.2605270e+00  -1.7578114e-01  -7.0253581e-01  -1.6776023e+00  -1.9333024e+00   1.6780699e+00   2.2232052e+00   1.5878716e+00   1.9182962e+00   1.7847237e-02   4.3358415e-01  -9.5521695e-01  -9.2140657e-01  -2.1740162e+00  -2.2467453e+00   1.2944235e+00   1.3224603e+00   7.0588380e-01   1.6318224e+00  -2.5921435e+00  -1.1430585e+00  -3.3978404e+00  -3.0579180e+00   2.0120119e+00   2.2878261e+00   5.6530576e-01   1.1564239e+00  -3.4851851e+00  -9.1240025e-01  -3.9489125e+00  -2.8804530e+00  -3.4993760e+00  -1.6952557e+00  -2.6492330e+00  -1.4450044e+00   2.3098074e+00   2.0175799e+00   1.2568503e-01  -1.1285869e+00  -1.8103918e+00
   1.9427295e+00   2.2151682e+00   2.4123914e+00   2.8098268e+00   1.2798340e+00   1.3295780e+00  -9.4779903e-01  -1.4082501e+00  -3.8334985e+00  -3.5799549e+00   1.8703398e+00   2.6058318e+00  -3.8523168e-01   7.1320718e-01  -3.8135927e+00  -2.9434856e+00   3.0114419e+00   1.6970641e+00  -7.9569561e-01   2.7688317e+00  -2.6495069e+00   2.7487580e+00   2.7171623e+00   2.3639063e+00   2.8087360e+00   1.2414503e+00   1.5945948e+00   4.5935234e-01   5.2643531e-01  -7.0126433e-01  -6.5452987e-01   2.4302697e+00   2.0852379e+00   2.1920900e+00   2.7443916e+00  -9.9096724e-02  -6.9753725e-01  -2.2157717e+00  -2.5419882e+00   2.1589276e+00   2.6880686e+00   1.9230806e+00   2.2997858e+00   1.5422827e-01   5.7091438e-01  -1.0171393e+00  -1.0331543e+00  -2.6334782e+00  -2.7870400e+00   1.7272155e+00   1.7393946e+00   7.9114466e-01   1.8891457e+00  -2.8668709e+00  -1.3730887e+00  -4.1999291e+00  -3.9725240e+00   2.1336905e+00   2.4819505e+00   4.9409231e-01   1.2537897e+00  -3.9510582e+00  -1.4462531e+00  -4.5930365e+00  -3.6423295e+00  -4.1071218e+00  -2.4520519e+00  -3.2510384e+00  -2.0936997e+00   2.8319275e+00   2.6379427e+00   2.9338824e-01  -1.5783552e+00  -2.3719433e+00
   2.4171632e+00   2.7106224e+00   2.9710012e+00   3.3093360e+00   1.6228223e+00   1.5707040e+00  -1.1209753e+00  -1.7957371e+00  -4.4908125e+00  -4.3744175e+00   2.1306031e+00   2.9516643e+00  -4.6056751e-01   7.8887269e-01  -4.3621847e+00  -3.6201288e+00   3.5828612e+00   2.1114893e+00  -9.8315284e-01   3.2277275e+00  -3.2241847e+00   3.3616922e+00   3.2840302e+00   2.9097321e+00   3.3313849e+00   1.6060639e+00   1.9270839e+00   5.8698979e-01   6.4953908e-01  -8.4102223e-01  -9.1979024e-01   2.9745841e+00   2.5565660e+00   2.6963380e+00   3.2108865e+00  -3.2570335e-02  -7.1658054e-01  -2.7519922e+00  -3.1547772e+00   2.6420055e+00   3.1425727e+00   2.2584360e+00   2.6573909e+00   2.9227134e-01   6.8563202e-01  -1.0784639e+00  -1.1647864e+00  -3.0763752e+00  -3.3384850e+00   2.1582113e+00   2.1552790e+00   8.7770012e-01   2.1181548e+00  -3.1082758e+00  -1.6271565e+00  -4.9402811e+00  -4.8561871e+00   2.2443376e+00   2.6502889e+00   4.2056661e-01   1.3206795e+00  -4.3565847e+00  -1.9841573e+00  -5.1620333e+00  -4.3872911e+00  -4.6364448e+00  -3.1675369e+00  -3.7827823e+00  -2.6925685e+00   3.3460496e+00   3.2454393e+00   4.3077978e-01  -2.0511531e+00  -2.8760986e+00
   2.8783476e+00   3.1893649e+00   3.5203517e+00   3.7907803e+00   1.9465251e+00   1.7823916e+00  -1.3050761e+00  -2.1959274e+00  -5.0764890e+00  -5.1139502e+00   2.3827627e+00   3.2673764e+00  -5.2336392e-01   8.3119580e-01  -4.8507862e+00  -4.2841825e+00   4.1300340e+00   2.4898520e+00  -1.1983732e+00   3.6709328e+00  -3.7602897e+00   3.9548876e+00   3.8313232e+00   3.4296372e+00   3.8239777e+00   1.9430444e+00   2.2246294e+00   6.8485543e-01   7.3602733e-01  -1.0026365e+00  -1.2073798e+00   3.5027921e+00   3.0109177e+00   3.1822753e+00   3.6490595e+00   2.1404739e-02  -7.5860307e-01  -3.2732780e+00  -3.7541599e+00   3.1165690e+00   3.5758276e+00   2.5865254e+00   2.9835198e+00   4.2808607e-01   7.7599373e-01  -1.1383868e+00  -1.3108714e+00  -3.4921839e+00  -3.8856563e+00   2.5778537e+00   2.5601051e+00   9.6381721e-01   2.3140760e+00  -3.3107657e+00  -1.8975515e+00  -5.6024871e+00  -5.6856427e+00   2.3417971e+00   2.7894940e+00   3.4666368e-01   1.3555489e+00  -4.6945872e+00  -2.5142991e+00  -5.6454687e+00  -5.0968780e+00  -5.0765185e+00  -3.8247290e+00  -4.2337580e+00  -3.2284589e+00   3.8392119e+00   3.8247743e+00   5.3429636e-01  -2.5340967e+00  -3.3120725e+00
   3.3155069e+00   3.6391527e+00   4.0473749e+00   4.2427127e+00   2.2427902e+00   1.9604125e+00  -1.4955867e+00  -2.5965326e+00  -5.5791357e+00  -5.7803123e+00   2.6214223e+00   3.5458905e+00  -5.7237258e-01   8.4068052e-01  -5.2692545e+00  -4.9173415e+00   4.6390006e+00   2.8226509e+00  -1.4341641e+00   4.0869820e+00  -4.2461818e+00   4.5139873e+00   4.3455107e+00   3.9108126e+00   4.2745230e+00   2.2434950e+00   2.4802339e+00   7.5064132e-01   7.8453050e-01  -1.1813423e+00  -1.5078492e+00   4.0021765e+00   3.4362724e+00   3.6381967e+00   4.0490019e+00   6.1154818e-02  -8.2137563e-01  -3.7668350e+00  -4.3225324e+00   3.5716521e+00   3.9775321e+00   2.9000466e+00   3.2717247e+00   5.5801646e-01   8.4140591e-01  -1.1958914e+00  -1.4649521e+00  -3.8711572e+00  -4.4125655e+00   2.9765966e+00   2.9440508e+00   1.0476055e+00   2.4733538e+00  -3.4701410e+00  -2.1756041e+00  -6.1730669e+00  -6.4392422e+00   2.4240567e+00   2.8971965e+00   2.7397356e-01   1.3578238e+00  -4.9608095e+00  -3.0249513e+00  -6.0365436e+00  -5.7541664e+00  -5.4203813e+00  -4.4091060e+00  -4.5967062e+00  -3.6910298e+00   4.2988608e+00   4.3615963e+00   6.0200522e-01  -3.0133937e+00  -3.6720867e+00
   3.7183265e+00   4.0485777e+00   4.5393595e+00   4.6545610e+00   2.5045430e+00   2.1019987e+00  -1.6873630e+00  -2.9846321e+00  -5.9903875e+00  -6.3577567e+00   2.8412182e+00   3.7813815e+00  -6.0698703e-01   8.1925359e-01  -5.6099153e+00  -5.5017386e+00   5.0968842e+00   3.1021327e+00  -1.6820069e+00   4.4649901e+00  -4.6719137e+00   5.0254826e+00   4.8140082e+00   4.3416933e+00   4.6725172e+00   2.4999658e+00   2.6886391e+00   7.8354749e-01   7.9545781e-01  -1.3713034e+00  -1.8107118e+00   4.4605908e+00   3.8214895e+00   4.0532364e+00   4.4021682e+00   8.5827108e-02  -9.0158728e-01  -4.2204881e+00  -4.8428732e+00   3.9963969e+00   4.3383002e+00   3.1920461e+00   3.5168959e+00   6.7880759e-01   8.8242981e-01  -1.2497227e+00  -1.6198148e+00  -4.2045942e+00  -4.9032293e+00   3.3451995e+00   3.2977831e+00   1.1270476e+00   2.5937475e+00  -3.5836802e+00  -2.4519778e+00  -6.6418181e+00  -7.0977059e+00   2.4892585e+00   2.9719981e+00   2.0363939e-01   1.3278819e+00  -5.1539484e+00  -3.5048164e+00  -6.3322025e+00  -6.3443132e+00  -5.6650716e+00  -4.9090815e+00  -4.8679977e+00  -4.0730787e+00   4.7132687e+00   4.8429922e+00   6.3365570e-01  -3.4748817e+00  -3.9516018e+00
   4.0772803e+00   4.4074528e+00   4.9843581e+00   5.0169527e+00   2.7260334e+00   2.2058902e+00  -1.8747963e+00  -3.3471835e+00  -6.3050635e+00  -6.8335598e+00   3.0369446e+00   3.9694216e+00  -6.2721851e-01   7.7016542e-01  -5.8676713e+00  -6.0205405e+00   5.4923055e+00   3.3225334e+00  -1.9324563e+00   4.7950179e+00  -5.0295489e+00   5.4771521e+00   5.2255723e+00   4.7123344e+00   5.0092752e+00   2.7067120e+00   2.8464572e+00   7.8428808e-01   7.7092466e-01  -1.5658560e+00  -2.1049109e+00   4.8668439e+00   4.1566794e+00   4.4177267e+00   4.7016199e+00   9.5444593e-02  -9.9499300e-01  -4.6230848e+00  -5.2993991e+00   4.3804028e+00   4.6499417e+00   3.4561441e+00   3.7153933e+00   7.8774700e-01   9.0072516e-01  -1.2983784e+00  -1.7678003e+00  -4.4850552e+00  -5.3422506e+00   3.6750102e+00   3.6127326e+00   1.2000419e+00   2.6743596e+00  -3.6501467e+00  -2.7169957e+00  -7.0019996e+00  -7.6447685e+00   2.5357180e+00   3.0134180e+00   1.3629410e-01   1.2670044e+00  -5.2755230e+00  -3.9433534e+00  -6.5330460e+00  -6.8550055e+00  -5.8115490e+00  -5.3163216e+00  -5.0476258e+00  -4.3707011e+00   5.0719168e+00   5.2579081e+00   6.3063553e-01  -3.9045994e+00  -4.1493762e+00
   4.3839263e+00   4.7071385e+00   5.3715677e+00   5.3219776e+00   2.9030153e+00   2.2722983e+00  -2.0520058e+00  -3.6715532e+00  -6.5211783e+00  -7.1984106e+00   3.2036912e+00   4.1070566e+00  -6.3363161e-01   6.9781837e-01  -6.0399833e+00  -6.4585104e+00   5.8157262e+00   3.4802234e+00  -2.1755970e+00   5.0684070e+00  -5.3133851e+00   5.8584437e+00   5.5706291e+00   5.0147099e+00   5.2781667e+00   2.8598666e+00   2.9522061e+00   7.5501857e-01   7.1458909e-01  -1.7577998e+00  -2.3793273e+00   5.2110490e+00   4.4335079e+00   4.7234983e+00   4.9421858e+00   9.0911034e-02  -1.0966187e+00  -4.9648495e+00  -5.6781755e+00   4.7140655e+00   4.9056854e+00   3.6867361e+00   3.8651030e+00   8.8277254e-01   8.9893207e-01  -1.3401206e+00  -1.9011469e+00  -4.7065173e+00  -5.7153912e+00   3.9582307e+00   3.8813326e+00   1.2644580e+00   2.7155914e+00  -3.6697209e+00  -2.9609936e+00  -7.2503472e+00  -8.0676842e+00   2.5619564e+00   3.0218062e+00   7.2039846e-02   1.1772980e+00  -5.3295970e+00  -4.3310814e+00  -6.6430574e+00  -7.2767773e+00  -5.8644138e+00  -5.6258932e+00  -5.1390100e+00  -4.5832816e+00   5.3658189e+00   5.5974760e+00   5.9583876e-01  -4.2893591e+00  -4.2673522e+00
   4.6311619e+00   4.9407981e+00   5.6916654e+00   5.5633767e+00   3.0328529e+00   2.3027940e+00  -2.2130482e+00  -3.9460351e+00  -6.6397989e+00  -7.4466369e+00   3.3369899e+00   4.1928146e+00  -6.2725006e-01   6.0752864e-01  -6.1267364e+00  -6.8025119e+00   6.0597117e+00   3.5737529e+00  -2.4015298e+00   5.2780469e+00  -5.5200603e+00   6.1607864e+00   5.8415272e+00   5.2429292e+00   5.4747551e+00   2.9575246e+00   3.0062499e+00   6.9918926e-01   6.3140930e-01  -1.9397193e+00  -2.6232979e+00   5.4849198e+00   4.6454294e+00   4.9641144e+00   5.1205347e+00   7.3965949e-02  -1.2010095e+00  -5.2376835e+00  -5.9676397e+00   4.9888890e+00   5.1003320e+00   3.8791588e+00   3.9654212e+00   9.6254225e-01   8.8049825e-01  -1.3730084e+00  -2.0123432e+00  -4.8644631e+00  -6.0100977e+00   4.1881611e+00   4.0972216e+00   1.3182047e+00   2.7190335e+00  -3.6438680e+00  -3.1746826e+00  -7.3869278e+00  -8.3575752e+00   2.5667429e+00   2.9982298e+00   1.0470406e-02   1.0615884e+00  -5.3223717e+00  -4.6598446e+00  -6.6691644e+00  -7.6031921e+00  -5.8314450e+00  -5.8362481e+00  -5.1486323e+00  -4.7133109e+00   5.5877822e+00   5.8552411e+00   5.3345622e-01  -4.6172926e+00  -4.3103769e+00
   4.8134352e+00   5.1035691e+00   5.9370867e+00   5.7366563e+00   3.1145497e+00   2.3001216e+00  -2.3521423e+00  -4.1603374e+00  -6.6647686e+00  -7.5762705e+00   3.4329651e+00   4.2266489e+00  -6.0944410e-01   5.0523380e-01  -6.1300077e+00  -7.0419368e+00   6.2191044e+00   3.6037992e+00  -2.6008584e+00   5.4185949e+00  -5.6485657e+00   6.3778196e+00   6.0327049e+00   5.3933621e+00   5.5968338e+00   2.9997354e+00   3.0106543e+00   6.2133578e-01   5.2733932e-01  -2.1043204e+00  -2.8271143e+00   5.6819998e+00   4.7878319e+00   5.1350337e+00   5.2351552e+00   4.7091048e-02  -1.3025109e+00  -5.4353913e+00  -6.1590227e+00   5.1977640e+00   5.2303334e+00   4.0298229e+00   4.0171614e+00   1.0264604e+00   8.4945861e-01  -1.3949558e+00  -2.0944783e+00  -4.9559187e+00  -6.2159719e+00   4.3594123e+00   4.2554069e+00   1.3593059e+00   2.6873031e+00  -3.5751561e+00  -3.3495139e+00  -7.4148578e+00  -8.5096096e+00   2.5491470e+00   2.9443413e+00  -4.9265843e-02   9.2328546e-01  -5.2616824e+00  -4.9230375e+00  -6.6206736e+00  -7.8308939e+00  -5.7229933e+00  -5.9490451e+00  -5.0855259e+00  -4.7660546e+00   5.7325955e+00   6.0272818e+00   4.4870547e-01  -4.8783411e+00  -4.2857784e+00
   4.9268964e+00   5.1926530e+00   6.1022389e+00   5.8391226e+00   3.1487062e+00   2.2679611e+00  -2.4638927e+00  -4.3060095e+00  -6.6023266e+00  -7.5889494e+00   3.4884785e+00   4.2098263e+00  -5.8180839e-01   3.9716416e-01  -6.0537607e+00  -7.1690414e+00   6.2911103e+00   3.5730260e+00  -2.7651505e+00   5.4866169e+00  -5.7001383e+00   6.5055397e+00   6.1407774e+00   5.4646738e+00   5.6443680e+00   2.9884110e+00   2.9689680e+00   5.2681994e-01   4.0898347e-01  -2.2447631e+00  -2.9824774e+00   5.7978361e+00   4.8581016e+00   5.2336953e+00   5.2862604e+00   1.3374055e-02  -1.3955655e+00  -5.5538342e+00  -6.2466466e+00   5.3351953e+00   5.2937992e+00   4.1362970e+00   4.0223954e+00   1.0746626e+00   8.1018132e-01  -1.4038118e+00  -2.1415708e+00  -4.9794342e+00  -6.3251588e+00   4.4680808e+00   4.3523906e+00   1.3859868e+00   2.6238373e+00  -3.4670403e+00  -3.4780256e+00  -7.3399059e+00  -8.5230219e+00   2.5085981e+00   2.8622468e+00  -1.0836700e-01   7.6622802e-01  -5.1564314e+00  -5.1157739e+00  -6.5086119e+00  -7.9595224e+00  -5.5512721e+00  -5.9688351e+00  -4.9606549e+00  -4.7490942e+00   5.7971409e+00   6.1122253e+00   3.4751740e-01  -5.0646641e+00  -4.2028324e+00
   4.9695040e+00   5.2073241e+00   6.1836444e+00   5.8698498e+00   3.1374088e+00   2.2106508e+00  -2.5435103e+00  -4.3767957e+00  -6.4606456e+00  -7.4896749e+00   3.5012623e+00   4.1447731e+00  -5.4604155e-01   2.8949830e-01  -5.9034909e+00  -7.1791805e+00   6.2753011e+00   3.4858671e+00  -2.8873474e+00   5.4806653e+00  -5.6780776e+00   6.5423604e+00   6.1645404e+00   5.4577771e+00   5.6193534e+00   2.9271554e+00   2.8859502e+00   4.2153549e-01   2.8322843e-01  -2.3549718e+00  -3.0828818e+00   5.8300706e+00   4.8556109e+00   5.2595311e+00   5.2756225e+00  -2.3663880e-02  -1.4750089e+00  -5.5910062e+00  -6.2280916e+00   5.3974777e+00   5.2904392e+00   4.1973520e+00   3.9842413e+00   1.1079612e+00   7.6709420e-01  -1.3974601e+00  -2.1488599e+00  -4.9350242e+00  -6.3326405e+00   4.5118834e+00   4.3862611e+00   1.3967618e+00   2.5326649e+00  -3.3236269e+00  -3.5541564e+00  -7.1700167e+00  -8.4009656e+00   2.4449493e+00   2.7543789e+00  -1.6825095e-01   5.9451312e-01  -5.0159944e+00  -5.2350010e+00  -6.3450269e+00  -7.9915160e+00  -5.3295940e+00  -5.9026350e+00  -4.7862252e+00  -4.6717786e+00   5.7804323e+00   6.1111690e+00   2.3619875e-01  -5.1709503e+00  -4.0721492e+00
   4.9410680e+00   5.1488636e+00   6.1800125e+00   5.8295878e+00   3.0840619e+00   2.1328917e+00  -2.5870177e+00  -4.3688976e+00  -6.2493255e+00  -7.2864467e+00   3.4700282e+00   4.0348881e+00  -5.0383346e-01   1.8802587e-01  -5.6858494e+00  -7.0709316e+00   6.1735376e+00   3.3482493e+00  -2.9621035e+00   5.4012893e+00  -5.5874869e+00   6.4890955e+00   6.1049035e+00   5.3757055e+00   5.5256036e+00   2.8210304e+00   2.7672599e+00   3.1159423e-01   1.5687580e-01  -2.4299189e+00  -3.1239158e+00   5.7784789e+00   4.7816342e+00   5.2139090e+00   5.2063583e+00  -6.0267196e-02  -1.5363507e+00  -5.5470397e+00  -6.1042320e+00   5.3828176e+00   5.2214549e+00   4.2129610e+00   3.9066144e+00   1.1277539e+00   7.2441013e-01  -1.3739362e+00  -2.1130485e+00  -4.8240773e+00  -6.2364256e+00   4.4902342e+00   4.3567365e+00   1.3905211e+00   2.4181762e+00  -3.1494412e+00  -3.5735115e+00  -6.9147908e+00  -8.1502349e+00   2.3585349e+00   2.6233848e+00  -2.3041003e-01   4.1232003e-01  -4.8496453e+00  -5.2795541e+00  -6.1422865e+00  -7.9318168e+00  -5.0716020e+00  -5.7594234e+00  -4.5749766e+00  -4.5446212e+00   5.6835859e+00   6.0275157e+00   1.2109010e-01  -5.1946194e+00  -3.9050269e+00
   4.8432389e+00   5.0204325e+00   6.0922432e+00   5.7206283e+00   2.9931727e+00   2.0394559e+00  -2.5914349e+00  -4.2811403e+00  -5.9788794e+00  -6.9898014e+00   3.3945499e+00   3.8843432e+00  -4.5676973e-01   9.7840822e-02  -5.4082713e+00  -6.8461084e+00   5.9898296e+00   3.1672724e+00  -2.9860399e+00   5.2509837e+00  -5.4349589e+00   6.3488665e+00   5.9647680e+00   5.2234216e+00   5.3684902e+00   2.6762727e+00   2.6191304e+00   2.0300937e-01   3.6293751e-02  -2.4658551e+00  -3.1034610e+00   5.6449361e+00   4.6392102e+00   5.1000166e+00   5.0826860e+00  -9.2660749e-02  -1.5760205e+00  -5.4241404e+00  -5.8791418e+00   5.2913995e+00   5.0893994e+00   4.1842623e+00   3.7939635e+00   1.1359073e+00   6.8586734e-01  -1.3315519e+00  -2.0324819e+00  -4.6492443e+00  -6.0376282e+00   4.4042759e+00   4.2651716e+00   1.3666110e+00   2.2848997e+00  -2.9492061e+00  -3.5335619e+00  -6.5849547e+00  -7.7808690e+00   2.2502244e+00   2.4720431e+00  -2.9625806e-01   2.2373942e-01  -4.6660280e+00  -5.2501459e+00  -5.9124188e+00  -7.7874989e+00  -4.7905431e+00  -5.5495925e+00  -4.3394956e+00  -4.3786826e+00   5.5097275e+00   5.8667431e+00   8.2369807e-03  -5.1359033e+00  -3.7128169e+00
   4.6794411e+00   4.8268930e+00   5.9233638e+00   5.5466381e+00   2.8701054e+00   1.9349140e+00  -2.5549310e+00  -4.1150316e+00  -5.6602329e+00  -6.6122850e+00   3.2757062e+00   3.6978771e+00  -4.0625747e-01   2.3084730e-02  -5.0786303e+00  -6.5096649e+00   5.7301384e+00   2.9508649e+00  -2.9579002e+00   5.0340840e+00  -5.2282356e+00   6.1269432e+00   5.7488533e+00   5.0075709e+00   5.1546475e+00   2.4999751e+00   2.4480459e+00   1.0139202e-01  -7.2893396e-02  -2.4604911e+00  -3.0217875e+00   5.4333330e+00   4.4329563e+00   4.9226915e+00   4.9096700e+00  -1.1726786e-01  -1.5915691e+00  -5.2264656e+00  -5.5598854e+00   5.1253964e+00   4.8980180e+00   4.1134826e+00   3.6510121e+00   1.1346171e+00   6.5450482e-01  -1.2690223e+00  -1.9072581e+00  -4.4143161e+00  -5.7404350e+00   4.2568451e+00   4.1145006e+00   1.3248967e+00   2.1373073e+00  -2.7276519e+00  -3.4337693e+00  -6.1918534e+00  -7.3056639e+00   2.1214572e+00   2.3032008e+00  -3.6698084e-01   3.2618091e-02  -4.4727157e+00  -5.1493019e+00  -5.6665305e+00  -7.5673517e+00  -4.4986237e+00  -5.2843889e+00  -4.0915884e+00  -4.1849807e+00   5.2638470e+00   5.6361157e+00  -9.6909061e-02  -4.9978126e+00  -3.5063287e+00
   4.4547527e+00   4.5745914e+00   5.6784060e+00   5.3124802e+00   2.7208142e+00   1.8234062e+00  -2.4769414e+00  -3.8747156e+00  -5.3042815e+00  -6.1678908e+00   3.1154859e+00   3.4806006e+00  -3.5347888e-01  -3.3243036e-02  -4.7049358e+00  -6.0694940e+00   5.4021337e+00   2.7074327e+00  -2.8786059e+00   4.7566097e+00  -4.9758599e+00   5.8305318e+00   5.4634874e+00   4.7361934e+00   4.8916633e+00   2.2997553e+00   2.2604406e+00   1.1675590e-02  -1.6606293e-01  -2.4131129e+00  -2.8815413e+00   5.1494319e+00   4.1688545e+00   4.6882102e+00   4.6929748e+00  -1.3091955e-01  -1.5818098e+00  -4.9599483e+00  -5.1562045e+00   4.8889263e+00   4.6520893e+00   4.0038345e+00   3.4825237e+00   1.1262586e+00   6.3248601e-01  -1.1855855e+00  -1.7392593e+00  -4.1240957e+00  -5.3519619e+00   4.0523875e+00   3.9091306e+00   1.2658013e+00   1.9796489e+00  -2.4893594e+00  -3.2756231e+00  -5.7469919e+00  -6.7396233e+00   1.9742594e+00   2.1197426e+00  -4.4340179e-01  -1.5757093e-01  -4.2758701e+00  -4.9812291e+00  -5.4143284e+00  -7.2814315e+00  -4.2064784e+00  -4.9753754e+00  -3.8417542e+00  -3.9739549e+00   4.9526055e+00   5.3443620e+00  -1.8974564e-01  -4.7859881e+00  -3.2953162e+00
   4.1757329e+00   4.2711094e+00   5.3642257e+00   5.0240267e+00   2.5515726e+00   1.7084621e+00  -2.3582408e+00  -3.5668251e+00  -4.9214999e+00  -5.6714870e+00   2.9169489e+00   3.2378190e+00  -2.9937475e-01  -6.9398698e-02  -4.2950865e+00  -5.5361292e+00   5.0149139e+00   2.4455148e+00  -2.7512087e+00   4.4260643e+00  -4.6868297e+00   5.4685081e+00   5.1163691e+00   4.4184059e+00   4.5877741e+00   2.0834201e+00   2.0624326e+00  -6.2117990e-02  -2.3978680e-01  -2.3246318e+00  -2.6876263e+00   4.8006829e+00   3.8540100e+00   4.4040421e+00   4.4386409e+00  -1.3104247e-01  -1.5468923e+00  -4.6320798e+00  -4.6801182e+00   4.5879515e+00   4.3572739e+00   3.8593806e+00   3.2931059e+00   1.1132323e+00   6.2098373e-01  -1.0811053e+00  -1.5321032e+00  -3.7842719e+00  -4.8820035e+00   3.7968121e+00   3.6547721e+00   1.1903143e+00   1.8158285e+00  -2.2386457e+00  -3.0625879e+00  -5.2616459e+00  -6.0993678e+00   1.8112330e+00   1.9245802e+00  -5.2587360e-01  -3.4382581e-01  -4.0800239e+00  -4.7516367e+00  -5.1637646e+00  -6.9406044e+00  -3.9227754e+00  -4.6339404e+00  -3.5987727e+00  -3.7550165e+00   4.5841039e+00   5.0013259e+00  -2.6671975e-01  -4.5084478e+00  -3.0880677e+00
   3.8502039e+00   3.9249992e+00   4.9892702e+00   4.6879734e+00   2.3687047e+00   1.5928864e+00  -2.2009645e+00  -3.2002302e+00  -4.5216418e+00  -5.1382614e+00   2.6841447e+00   2.9748730e+00  -2.4465833e-01  -8.4926549e-02  -3.8566838e+00  -4.9223614e+00   4.5786991e+00   2.1734619e+00  -2.5807446e+00   4.0512018e+00  -4.3702741e+00   5.0511131e+00   4.7163162e+00   4.0640654e+00   4.2515702e+00   1.8586478e+00   1.8596081e+00  -1.1705938e-01  -2.9195264e-01  -2.1975623e+00  -2.4469879e+00   4.3959827e+00   3.4964034e+00   4.0785746e+00   4.1528906e+00  -1.1581466e-01  -1.4883032e+00  -4.2516547e+00  -4.1454540e+00   4.2301163e+00   4.0199761e+00   3.6848773e+00   3.0870628e+00   1.0978156e+00   6.2013402e-01  -9.5614896e-01  -1.2910150e+00  -3.4012924e+00  -4.3426858e+00   3.4973037e+00   3.3582158e+00   1.0999643e+00   1.6493122e+00  -1.9794913e+00  -2.7999623e+00  -4.7465520e+00  -5.4025307e+00   1.6355164e+00   1.7206618e+00  -6.1420456e-01  -5.2367625e-01  -3.8879819e+00  -4.4675026e+00  -4.9208131e+00  -6.5561019e+00  -3.6539698e+00  -4.2708660e+00  -3.3694258e+00  -3.5361958e+00   4.1676187e+00   4.6176080e+00  -3.2546530e-01  -4.1752430e+00  -2.8911110e+00
   3.4869893e+00   3.5455020e+00   4.5632962e+00   4.3116587e+00   2.1783360e+00   1.4787061e+00  -2.0085799e+00  -2.7857029e+00  -4.1135079e+00  -4.5832006e+00   2.4219921e+00   2.6970080e+00  -1.8985600e-01  -8.0612875e-02  -3.3969041e+00  -4.2427808e+00   4.1045006e+00   1.8991464e+00  -2.3739969e+00   3.6417468e+00  -4.0351526e+00   4.5896128e+00   4.2729939e+00   3.6834234e+00   3.8917266e+00   1.6326948e+00   1.6568554e+00  -1.5143115e-01  -3.2180828e-01  -2.0359298e+00  -2.1683089e+00   3.9454063e+00   3.1046306e+00   3.7208212e+00   3.8419717e+00  -8.4278828e-02  -1.4087912e+00  -3.8284895e+00  -3.5673267e+00   3.8245276e+00   3.6472171e+00   3.4855979e+00   2.8682991e+00   1.0820270e+00   6.2906074e-01  -8.1203330e-01  -1.0226217e+00  -2.9822375e+00  -3.7480351e+00   3.1620868e+00   3.0270670e+00   9.9675524e-01   1.4830730e+00  -1.7155068e+00  -2.4946567e+00  -4.2116791e+00  -4.6671592e+00   1.4507132e+00   1.5109863e+00  -7.0762635e-01  -6.9520522e-01  -3.7008459e+00  -4.1367990e+00  -4.6893784e+00  -6.1391021e+00  -3.4042019e+00  -3.8959824e+00  -3.1583563e+00  -3.3239035e+00   3.7133087e+00   4.2042058e+00  -3.6487276e-01  -3.7980363e+00  -2.7090477e+00
   3.0956210e+00   3.1422614e+00   4.0970505e+00   3.9028898e+00   1.9861680e+00   1.3671839e+00  -1.7857975e+00  -2.3354994e+00  -3.7047986e+00  -4.0206181e+00   2.1361249e+00   2.4092666e+00  -1.3536920e-01  -5.8369649e-02  -2.9224245e+00  -3.5132715e+00   3.6037813e+00   1.6297153e+00  -2.1391813e+00   3.2080987e+00  -3.6899947e+00   4.0959357e+00   3.7966407e+00   3.2867843e+00   3.5167614e+00   1.4121397e+00   1.4582606e+00  -1.6478081e-01  -3.2993199e-01  -1.8451133e+00  -1.8616306e+00   3.4598964e+00   2.6876450e+00   3.3401168e+00   3.5120345e+00  -3.6407007e-02  -1.3122203e+00  -3.3731171e+00  -2.9615876e+00   3.3814715e+00   3.2465166e+00   3.2671417e+00   2.6402775e+00   1.0675128e+00   6.4596765e-01  -6.5083183e-01  -7.3467894e-01  -2.5346877e+00  -3.1134714e+00   2.8001586e+00   2.6694554e+00   8.8306932e-01   1.3195640e+00  -1.4499307e+00  -2.1548981e+00  -3.6660806e+00  -3.9111401e+00   1.2607920e+00   1.2986176e+00  -8.0480714e-01  -8.5703476e-01  -3.5181448e+00  -3.7681829e+00  -4.4713289e+00  -5.7003452e+00  -3.1753375e+00  -3.5179030e+00  -2.9680564e+00  -3.1228000e+00   3.2319048e+00   3.7721647e+00  -3.8509090e-01  -3.3896195e+00  -2.5445048e+00
   2.6860189e+00   2.7250335e+00   3.6019120e+00   3.4697699e+00   1.7972870e+00   1.2588843e+00  -1.5384318e+00  -1.8628873e+00  -3.3020306e+00  -3.4637439e+00   1.8327080e+00   2.1164074e+00  -8.1548058e-02  -2.1060103e-02  -2.4393928e+00  -2.7504623e+00   3.0881061e+00   1.3713853e+00  -1.8855690e+00   2.7610013e+00  -3.3426738e+00   3.5822911e+00   3.2977877e+00   2.8841750e+00   3.1348255e+00   1.2026718e+00   1.2670548e+00  -1.5790548e-01  -3.1813249e-01  -1.6316239e+00  -1.5379200e+00   2.9509239e+00   2.2545044e+00   2.9458115e+00   3.1690423e+00   2.6888139e-02  -1.2033615e+00  -2.8964670e+00  -2.3442612e+00   2.9120791e+00   2.8257682e+00   3.0352347e+00   2.4060168e+00   1.0554577e+00   6.6829017e-01  -4.7534170e-01  -4.3574276e-01  -2.0665851e+00  -2.4552572e+00   2.4209885e+00   2.2937367e+00   7.6154301e-01   1.1607127e+00  -1.1856543e+00  -1.7898841e+00  -3.1178138e+00  -3.1516655e+00   1.0699556e+00   1.0866854e+00  -9.0390983e-01  -1.0082820e+00  -3.3380578e+00  -3.3706710e+00  -4.2666447e+00  -5.2498019e+00  -2.9671343e+00  -3.1438503e+00  -2.7989781e+00  -2.9357741e+00   2.7343819e+00   3.3322451e+00  -3.8746282e-01  -2.9633954e+00  -2.3982070e+00
   2.2681624e+00   2.3034068e+00   3.0895194e+00   3.0205318e+00   1.6160139e+00   1.1537873e+00  -1.2732059e+00  -1.3816270e+00  -2.9105128e+00  -2.9243840e+00   1.5182375e+00   1.8228433e+00  -2.8766377e-02   2.7718397e-02  -1.9534278e+00  -1.9711726e+00   2.5688008e+00   1.1292943e+00  -1.6230621e+00   2.3112029e+00  -3.0002192e+00   3.0607833e+00   2.7869777e+00   2.4850374e+00   2.7535249e+00   1.0089303e+00   1.0856148e+00  -1.3277070e-01  -2.8928720e-01  -1.4028308e+00  -1.2085993e+00   2.4301320e+00   1.8141269e+00   2.5469693e+00   2.8187059e+00   1.0379638e-01  -1.0876304e+00  -2.4095353e+00  -1.7309918e+00   2.4279491e+00   2.3931068e+00   2.7955295e+00   2.1681289e+00   1.0465294e+00   6.9289489e-01  -2.8900908e-01  -1.3479944e-01  -1.5860809e+00  -1.7899107e+00   2.0341994e+00   1.9082109e+00   6.3492764e-01   1.0079349e+00  -9.2526071e-01  -1.4094007e+00  -2.5739158e+00  -2.4047536e+00   8.8249220e-01   8.7836869e-01  -1.0026913e+00  -1.1484926e+00  -3.1577080e+00  -2.9533101e+00  -4.0736588e+00  -4.7963918e+00  -2.7775098e+00  -2.7795685e+00  -2.6497441e+00  -2.7640179e+00   2.2316295e+00   2.8946167e+00  -3.7440162e-01  -2.5328392e+00  -2.2691454e+00
   1.8517585e+00   1.8865277e+00   2.5713834e+00   2.5633702e+00   1.4457965e+00   1.0514327e+00  -9.9751467e-01  -9.0543885e-01  -2.5343681e+00  -2.4126530e+00   1.1993245e+00   1.5325990e+00   2.2512757e-02   8.3878242e-02  -1.4696389e+00  -1.1918637e+00   2.0566212e+00   9.0740167e-01  -1.3617479e+00   1.8691073e+00  -2.6686703e+00   2.5430369e+00   2.2744927e+00   2.0979518e+00   2.3797745e+00   8.3439761e-01   9.1550612e-01  -9.2368193e-02  -2.4712986e-01  -1.1666485e+00  -8.8506264e-01   1.9089722e+00   1.3750614e+00   2.1520862e+00   2.4664358e+00   1.9170486e-01  -9.7078688e-01  -1.9230574e+00  -1.1365193e+00   1.9407415e+00   1.9567529e+00   2.5534119e+00   1.9288779e+00   1.0408580e+00   7.1631222e-01  -9.5815666e-02   1.5912657e-01  -1.1013716e+00  -1.1336181e+00   1.6492323e+00   1.5208699e+00   5.0594484e-01   8.6215978e-01  -6.7107124e-01  -1.0234253e+00  -2.0404192e+00  -1.6848379e+00   7.0260995e-01   6.7685454e-01  -1.0986349e+00  -1.2775617e+00  -2.9735082e+00  -2.5248600e+00  -3.8893748e+00  -4.3477808e+00  -2.6028922e+00  -2.4293161e+00  -2.5174402e+00  -2.6071835e+00   1.7341236e+00   2.4685847e+00  -3.4921397e-01  -2.1109696e+00  -2.1548317e+00
   1.4459266e+00   1.4828494e+00   2.0585120e+00   2.1062773e+00   1.2891515e+00   9.5108314e-01  -7.1915071e-01  -4.4747298e-01  -2.1765873e+00  -1.9367811e+00   8.8247664e-01   1.2492835e+00   7.1689438e-02   1.4309506e-01  -9.9265455e-01  -4.2812454e-01   1.5614491e+00   7.0844306e-01  -1.1114480e+00   1.4444349e+00  -2.3529679e+00   2.0398405e+00   1.7700918e+00   1.7304035e+00   2.0196820e+00   6.8134774e-01   7.5756324e-01  -4.0522921e-02  -1.9600170e-01  -9.3119513e-01  -5.7820092e-01   1.3983439e+00   9.4527878e-01   1.7688386e+00   2.1173041e+00   2.8733830e-01  -8.5861586e-01  -1.4471862e+00  -5.7420366e-01   1.4617639e+00   1.5248359e+00   2.3138235e+00   1.6902532e+00   1.0380494e+00   7.3498501e-01   9.9867385e-02   4.3736688e-01  -6.2052130e-01  -5.0166266e-01   1.2750111e+00   1.1391844e+00   3.7714924e-01   7.2386773e-01  -4.2518972e-01  -6.4173614e-01  -1.5223960e+00  -1.0044312e+00   5.3426690e-01   4.8527412e-01  -1.1891053e+00  -1.3956503e+00  -2.7815306e+00  -2.0935060e+00  -3.7098371e+00  -3.9102334e+00  -2.4386217e+00  -2.0959293e+00  -2.3979639e+00  -2.4636089e+00   1.2516192e+00   2.0623563e+00  -3.1588333e-01  -1.7098452e+00  -2.0516106e+00
   1.0589104e+00   1.0999058e+00   1.5610578e+00   1.6568776e+00   1.1476519e+00   8.5188944e-01  -4.4600861e-01  -1.9810845e-02  -1.8391093e+00  -1.5030015e+00   5.7388193e-01   9.7607167e-01   1.1800359e-01   2.0105662e-01  -5.2664929e-01   3.0579121e-01   1.0920216e+00   5.3393705e-01  -8.8128888e-01   1.0459038e+00  -2.0568909e+00   1.5608281e+00   1.2827668e+00   1.3885959e+00   1.6784606e+00   5.5084927e-01   6.1199392e-01   1.8339376e-02  -1.4058064e-01  -7.0444499e-01  -2.9795997e-01   9.0825720e-01   5.3198547e-01   1.4038689e+00   1.7760092e+00   3.8693548e-01  -7.5660603e-01  -9.9119495e-01  -5.5618216e-02   1.0015696e+00   1.1051913e+00   2.0811084e+00   1.4540429e+00   1.0372335e+00   7.4551685e-01   2.9344977e-01   6.9198562e-01  -1.5127750e-01   9.2098008e-02   9.1961737e-01   7.6993735e-01   2.5080926e-01   5.9313650e-01  -1.8953793e-01  -2.7354591e-01  -1.0240169e+00  -3.7387227e-01   3.8100613e-01   3.0661882e-01  -1.2715143e+00  -1.5031053e+00  -2.5778803e+00  -1.6666135e+00  -3.5305308e+00  -3.4885508e+00  -2.2793800e+00  -1.7809478e+00  -2.2864064e+00  -2.3305892e+00   7.9286415e-01   1.6828524e+00  -2.7882420e-01  -1.3401164e+00  -1.9550139e+00
   6.9783194e-01   7.4412299e-01   1.0880094e+00   1.2222682e+00   1.0219617e+00   7.5304622e-01  -1.8578207e-01   3.6698080e-01  -1.5229132e+00  -1.1155108e+00   2.7920629e-01   7.1569605e-01   1.6053722e-01   2.5369362e-01  -7.5365177e-02   9.9735797e-01   6.5570689e-01   3.8424016e-01  -6.7931353e-01   6.8094922e-01  -1.7830273e+00   1.1142088e+00   8.2052327e-01   1.0773219e+00   1.3603682e+00   4.4282098e-01   4.7850094e-01   7.9449514e-02  -8.5605016e-02  -4.9388724e-01  -5.2949658e-02   4.4753096e-01   1.4146830e-01   1.0626244e+00   1.4468376e+00   4.8644982e-01  -6.6964613e-01  -5.6321107e-01   4.0977670e-01   5.6958986e-01   7.0514298e-01   1.8588901e+00   1.2219001e+00   1.0371397e+00   7.4490268e-01   4.8030592e-01   9.1611726e-01   2.9911597e-01   6.3568921e-01   5.8999945e-01   4.1910014e-01   1.2881375e-01   4.6969555e-01   3.4121821e-02   7.2825024e-02  -5.4861598e-01   1.9883979e-01   2.4580599e-01   1.4364309e-01  -1.3434819e+00  -1.6003886e+00  -2.3590475e+00  -1.2505386e+00  -3.3467837e+00  -3.0860764e+00  -2.1196168e+00  -1.4847802e+00  -2.1774403e+00  -2.2046777e+00   3.6535833e-01   1.3355689e+00  -2.4262266e-01  -1.0106478e+00  -1.8601261e+00
   3.6849909e-01   4.2067184e-01   6.4693566e-01   8.0886413e-01   9.1190906e-01   6.5392502e-01   5.4330765e-02   7.0422073e-01  -1.2281223e+00  -7.7650241e-01   3.4132808e-03   4.7044345e-01   1.9823994e-01   2.9738178e-01   3.5787578e-01   1.6360874e+00   2.5833406e-01   2.5864519e-01  -5.1215385e-01   3.5549589e-01  -1.5327895e+00   7.0655884e-01   3.9019408e-01   7.9989143e-01   1.0686726e+00   3.5613256e-01   3.5640939e-01   1.3796099e-01  -3.5608092e-02  -3.0621256e-01   1.4987423e-01   2.3541591e-02  -2.2102867e-01   7.4924954e-01   1.1336223e+00   5.8175995e-01  -6.0175948e-01  -1.6999457e-01   8.1486507e-01   1.7381729e-01   3.3127691e-01   1.6499833e+00   9.9539312e-01   1.0361952e+00   7.3072811e-01   6.5596010e-01   1.1042476e+00   7.2409828e-01   1.1193859e+00   2.9173024e-01   9.1748497e-02   1.2609324e-02   3.5298793e-01   2.4417864e-01   3.9022194e-01  -9.8755756e-02   7.0812317e-01   1.3095515e-01  -1.2370736e-03  -1.4029836e+00  -1.6880181e+00  -2.1222194e+00  -8.5049931e-01  -3.1541470e+00  -2.7047709e+00  -1.9539525e+00  -1.2069028e+00  -2.0656932e+00  -2.0819941e+00  -2.4840796e-02   1.0244924e+00  -2.1177743e-01  -7.2823052e-01  -1.7619454e+00
   7.5274047e-02   1.3337111e-01   2.4380117e-01   4.2225447e-01   8.1659305e-01   5.5417555e-01   2.6789778e-01   9.8539203e-01  -9.5411223e-01  -4.8626524e-01  -2.4938244e-01   2.4215862e-01   2.2997203e-01   3.2910722e-01   7.7016812e-01   2.2137450e+00  -9.5916661e-02   1.5551586e-01  -3.8477993e-01   7.3793923e-02  -1.3064658e+00   3.4268149e-01  -2.7087828e-03   5.5812096e-01   8.0564028e-01   2.8874472e-01   2.4479046e-01   1.8920952e-01   5.3216485e-03  -1.4704281e-01   3.0544331e-01  -3.5796404e-01  -5.5139053e-01   4.6653825e-01   8.3969485e-01   6.6887641e-01  -5.5589158e-01   1.8322795e-01   1.1550059e+00  -1.7944128e-01  -1.0775986e-02   1.4563452e+00   7.7603483e-01   1.0326351e+00   7.0132351e-01   8.1626099e-01   1.2524234e+00   1.1179547e+00   1.5359762e+00   2.8838155e-02  -2.0798987e-01  -9.6829954e-02   2.4223813e-01   4.3917873e-01   6.7286718e-01   3.2371193e-01   1.1508073e+00   3.7961108e-02  -1.2604106e-01  -1.4484705e+00  -1.7665219e+00  -1.8655305e+00  -4.7051251e-01  -2.9487304e+00  -2.3453469e+00  -1.7775281e+00  -9.4607073e-01  -1.9460870e+00  -1.9585255e+00  -3.7325171e-01   7.5206917e-01  -1.9045574e-01  -4.9739659e-01  -1.6557147e+00
  -1.7898924e-01  -1.1535794e-01  -1.1714527e-01   6.7076323e-02   7.3451346e-01   4.5378884e-01   4.4948545e-01   1.2063163e+00  -6.9962234e-01  -2.4334115e-01  -4.7601992e-01   3.2253054e-02   2.5455758e-01   3.4658938e-01   1.1590266e+00   2.7244701e+00  -4.0455857e-01   7.2448728e-02  -3.0033774e-01  -1.6167039e-01  -1.1033057e+00   2.5543806e-02  -3.5409811e-01   3.5237887e-01   5.7254630e-01   2.3787839e-01   1.4257386e-01   2.2895041e-01   3.3741054e-02  -2.0717907e-02   4.1071462e-01  -6.9298345e-01  -8.4667826e-01   2.1594536e-01   5.6783145e-01   7.4413114e-01  -5.3376598e-01   4.9286657e-01   1.4280604e+00  -4.8573190e-01  -3.1653300e-01   1.2790622e+00   5.6528937e-01   1.0246162e+00   6.5586561e-01   9.5753449e-01   1.3583780e+00   1.4759540e+00   1.8809099e+00  -1.9627583e-01  -4.7696025e-01  -1.9900149e-01   1.3652306e-01   6.1784225e-01   9.1650408e-01   7.1758848e-01   1.5260459e+00  -3.2502177e-02  -2.2930724e-01  -1.4789564e+00  -1.8364048e+00  -1.5882375e+00  -1.1339409e-01  -2.7274704e+00  -2.0074499e+00  -1.5862952e+00  -7.0052648e-01  -1.8141253e+00  -1.8304007e+00  -6.7703760e-01   5.1922828e-01  -1.8227834e-01  -3.2034058e-01  -1.5372080e+00
  -3.9293973e-01  -3.2448451e-01  -4.3340202e-01  -2.5308983e-01   6.6371496e-01   3.5311757e-01   5.9484263e-01   1.3652160e+00  -4.6286671e-01  -4.4730826e-02  -6.7434792e-01  -1.5828095e-01   2.7084045e-01   3.4835838e-01   1.5223941e+00   3.1648015e+00  -6.6677730e-01   6.4529491e-03  -2.6008059e-01  -3.5018615e-01  -9.2163525e-01  -2.4371158e-01  -6.6136633e-01   1.8168490e-01   3.6970832e-01   2.0020299e-01   4.8641638e-02   2.5356092e-01   4.7002510e-02   6.9850207e-02   4.6470936e-01  -9.7929613e-01  -1.1051348e+00  -2.3473340e-03   3.2020216e-01   8.0433829e-01  -5.3581791e-01   7.5700338e-01   1.6343179e+00  -7.4253337e-01  -5.8281116e-01   1.1183780e+00   3.6455743e-01   1.0103269e+00   5.9442015e-01   1.0767068e+00   1.4215710e+00   1.7944533e+00   2.1523284e+00  -3.8282560e-01  -7.1298282e-01  -2.9384629e-01   3.4844027e-02   7.7908774e-01   1.1184725e+00   1.0822755e+00   1.8351588e+00  -8.0604336e-02  -3.1015621e-01  -1.4940660e+00  -1.8981270e+00  -1.2908140e+00   2.1918412e-01  -2.4883186e+00  -1.6898731e+00  -1.3772250e+00  -4.6819524e-01  -1.6661195e+00  -1.6941263e+00  -9.3500666e-01   3.2545625e-01  -1.9014440e-01  -1.9695119e-01  -1.4029585e+00
  -5.6665798e-01  -4.9431166e-01  -7.0416971e-01  -5.3579506e-01   6.0193524e-01   2.5285507e-01   7.0102761e-01   1.4626659e+00  -2.4164661e-01   1.1386303e-01  -8.4323069e-01  -3.2885327e-01   2.7773795e-01   3.3378617e-01   1.8586528e+00   3.5336111e+00  -8.8334640e-01  -4.5862761e-02  -2.6339611e-01  -4.9275189e-01  -7.5899657e-01  -4.6568044e-01  -9.2338851e-01   4.3854389e-02   1.9653875e-01   1.7203257e-01  -3.8101103e-02   2.6019699e-01   4.3346826e-02   1.2324972e-01   4.6845398e-01  -1.2164243e+00  -1.3261504e+00  -1.8931624e-01   9.8322112e-02   8.4691850e-01  -5.6120952e-01   9.7535936e-01   1.7763282e+00  -9.4924697e-01  -8.0782362e-01   9.7375116e-01   1.7514226e-01   9.8808376e-01   5.1792554e-01   1.1713919e+00   1.4431375e+00   2.0709644e+00   2.3509803e+00  -5.3153362e-01  -9.1483387e-01  -3.8169833e-01  -6.3803580e-02   9.2205957e-01   1.2777161e+00   1.4177236e+00   2.0814135e+00  -1.0732620e-01  -3.6832854e-01  -1.4940454e+00  -1.9520910e+00  -9.7495952e-01   5.2659157e-01  -2.2303450e+00  -1.3907851e+00  -1.1484370e+00  -2.4685415e-01  -1.4993453e+00  -1.5467732e+00  -1.1475452e+00   1.6891742e-01  -2.1610590e-01  -1.2494519e-01  -1.2504192e+00
  -7.0152587e-01  -6.2637383e-01  -9.3023569e-01  -7.7976203e-01   5.4674726e-01   1.5397483e-01   7.6647496e-01   1.5014383e+00  -3.3461870e-02   2.3776620e-01  -9.8250598e-01  -4.7925795e-01   2.7428937e-01   3.0307245e-01   2.1666365e+00   3.8319605e+00  -1.0564840e+00  -8.8106604e-02  -3.0792356e-01  -5.9193725e-01  -6.1230529e-01  -6.4254469e-01  -1.1404734e+00  -6.4320566e-02   5.1617055e-02   1.4951935e-01  -1.1868155e-01   2.4689662e-01   2.1934955e-02   1.3956585e-01   4.2483013e-01  -1.4055214e+00  -1.5101890e+00  -3.4694273e-01  -9.6986534e-02   8.6998158e-01  -6.0792608e-01   1.1491954e+00   1.8586522e+00  -1.1071004e+00  -9.9121160e-01   8.4394598e-01  -1.7974393e-03   9.5641332e-01   4.2811992e-01   1.2399416e+00   1.4257568e+00   2.3041806e+00   2.4800294e+00  -6.4444101e-01  -1.0822065e+00  -4.6321768e-01  -1.6036529e-01   1.0461571e+00   1.3947289e+00   1.7243825e+00   2.2697556e+00  -1.1438822e-01  -4.0419490e-01  -1.4797339e+00  -1.9986374e+00  -6.4353008e-01   8.0910402e-01  -1.9537548e+00  -1.1079581e+00  -8.9924330e-01  -3.4270228e-02  -1.3121278e+00  -1.3861077e+00  -1.3164873e+00   4.6613901e-02  -2.6129771e-01  -1.0009477e-01  -1.0780524e+00
  -8.0004740e-01  -7.2329462e-01  -1.1137980e+00  -9.8488504e-01   4.9568957e-01   5.7637690e-02   7.9100096e-01   1.4862544e+00   1.6437852e-01   3.3305060e-01  -1.0929025e+00  -6.0965598e-01   2.5969964e-01   2.5718966e-01   2.4456404e+00   4.0628904e+00  -1.1896592e+00  -1.2393287e-01  -3.8975233e-01  -6.5168113e-01  -4.7801835e-01  -7.7786297e-01  -1.3142633e+00  -1.4686385e-01  -6.7221018e-02   1.2883448e-01  -1.9404102e-01   2.1262714e-01  -1.7180624e-02   1.2030486e-01   3.3834499e-01  -1.5491966e+00  -1.6586798e+00  -4.7803080e-01  -2.6561773e-01   8.7236547e-01  -6.7294538e-01   1.2811549e+00   1.8875446e+00  -1.2189729e+00  -1.1340076e+00   7.2714603e-01  -1.6530189e-01   9.1411411e-01   3.2741916e-01   1.2814596e+00   1.3734477e+00   2.4939619e+00   2.5447704e+00  -7.2465271e-01  -1.2156495e+00  -5.3931272e-01  -2.5566936e-01   1.1510625e+00   1.4714444e+00   2.0031508e+00   2.4065059e+00  -1.0414436e-01  -4.1873688e-01  -1.4525050e+00  -2.0380472e+00  -3.0039943e-01   1.0677506e+00  -1.6598284e+00  -8.3898092e-01  -6.3011814e-01   1.7169761e-01  -1.1038574e+00  -1.2106650e+00  -1.4449290e+00  -4.5422794e-02  -3.2592547e-01  -1.1653254e-01  -8.8534940e-01
  -8.6563266e-01  -7.8861058e-01  -1.2582417e+00  -1.1521883e+00   4.4637745e-01  -3.4925052e-02   7.7575123e-01   1.4234591e+00   3.5464739e-01   4.0624809e-01  -1.1759264e+00  -7.2056067e-01   2.3338005e-01   1.9779166e-01   2.6954322e+00   4.2311606e+00  -1.2873593e+00  -1.5689200e-01  -5.0368917e-01  -6.7703808e-01  -3.5230738e-01  -8.7631709e-01  -1.4475900e+00  -2.0839227e-01  -1.6277910e-01   1.0632804e-01  -2.6504094e-01   1.5727544e-01  -7.3140391e-02   6.8251825e-02   2.1483716e-01  -1.6512897e+00  -1.7738788e+00  -5.8600772e-01  -4.0818519e-01   8.5363519e-01  -7.5246787e-01   1.3750547e+00   1.8705858e+00  -1.2891549e+00  -1.2385326e+00   6.2108785e-01  -3.1466541e-01   8.6030012e-01   2.1875500e-01   1.2957818e+00   1.2913074e+00   2.6412823e+00   2.5522735e+00  -7.7604252e-01  -1.3164866e+00  -6.1105788e-01  -3.5037709e-01   1.2367656e+00   1.5110777e+00   2.2553220e+00   2.4990339e+00  -7.9448716e-02  -4.1349989e-01  -1.4141789e+00  -2.0705474e+00   4.9737445e-02   1.3041570e+00  -1.3507990e+00  -5.8144409e-01  -3.4259704e-01   3.7303126e-01  -8.7494183e-01  -1.0197664e+00  -1.5369978e+00  -1.1191769e-01  -4.0931076e-01  -1.6711667e-01  -6.7278552e-01
  -9.0235816e-01  -8.2656727e-01  -1.3678814e+00  -1.2837423e+00   3.9659210e-01  -1.2254254e-01   7.2309514e-01   1.3206379e+00   5.4009201e-01   4.6407308e-01  -1.2337267e+00  -8.1282423e-01   1.9498714e-01   1.2709314e-01   2.9162595e+00   4.3429539e+00  -1.3548275e+00  -1.9030796e-01  -6.4357809e-01  -6.7388682e-01  -2.3123090e-01  -9.4342904e-01  -1.5442894e+00  -2.5388805e-01  -2.3838405e-01   7.8661309e-02  -3.3249019e-01   8.1585036e-02  -1.4441041e-01  -1.2728138e-02   6.1135487e-02  -1.7166069e+00  -1.8587106e+00  -6.7471824e-01  -5.2600412e-01   8.1404437e-01  -8.4219251e-01   1.4356410e+00   1.8162838e+00  -1.3230547e+00  -1.3082357e+00   5.2320732e-01  -4.4948674e-01   7.9442741e-01   1.0538568e-01   1.2834319e+00   1.1852111e+00   2.7481427e+00   2.5109772e+00  -8.0294315e-01  -1.3867152e+00  -6.7961083e-01  -4.4494275e-01   1.3035883e+00   1.5179322e+00   2.4825317e+00   2.5554234e+00  -4.3502202e-02  -3.9052050e-01  -1.3669146e+00  -2.0963200e+00   4.0160300e-01   1.5203962e+00  -1.0296792e+00  -3.3308966e-01  -3.9122446e-02   5.7151832e-01  -6.2670456e-01  -8.1348298e-01  -1.5975897e+00  -1.5812574e-01  -5.0998865e-01  -2.4383634e-01  -4.4171898e-01
  -9.1471581e-01  -8.4189336e-01  -1.4476877e+00  -1.3825416e+00   3.4434624e-01  -2.0423798e-01   6.3647528e-01   1.1861979e+00   7.2333034e-01   5.1316138e-01  -1.2689533e+00  -8.8762299e-01   1.4446123e-01   4.7727698e-02   3.1088560e+00   4.4055627e+00  -1.3977892e+00  -2.2718595e-01  -8.0265437e-01  -6.4861528e-01  -1.1090050e-01  -9.8526249e-01  -1.6089899e+00  -2.8847663e-01  -2.9776121e-01   4.2908096e-02  -3.9718745e-01  -1.2953079e-02  -2.2895179e-01  -1.1793215e-01  -1.1530976e-01  -1.7506361e+00  -1.9165935e+00  -7.4822263e-01  -6.2104986e-01   7.5446721e-01  -9.3761746e-01   1.4683170e+00   1.7336623e+00  -1.3268741e+00  -1.3474900e+00   4.3079292e-01  -5.6971030e-01   7.1630599e-01  -9.3081955e-03   1.2455545e+00   1.0614880e+00   2.8174558e+00   2.4302519e+00  -8.0984567e-01  -1.4288892e+00  -7.4613289e-01  -5.3958432e-01   1.3522048e+00   1.4971753e+00   2.6866997e+00   2.5841415e+00   3.1257524e-04  -3.5223232e-01  -1.3130889e+00  -2.1155135e+00   7.4960323e-01   1.7188526e+00  -7.0005838e-01  -9.1919994e-02   2.7715241e-01   7.6874276e-01  -3.6123971e-01  -5.9255795e-01  -1.6320879e+00  -1.8960209e-01  -6.2584953e-01  -3.3823637e-01  -1.9424538e-01
  -9.0736383e-01  -8.3956224e-01  -1.5030084e+00  -1.4523505e+00   2.8792697e-01  -2.7935469e-01   5.2022082e-01   1.0289382e+00   9.0675145e-01   5.5983251e-01  -1.2846090e+00  -9.4643730e-01   8.2063144e-02  -3.7406886e-02   3.2744423e+00   4.4270698e+00  -1.4221732e+00  -2.7015212e-01  -9.7391421e-01  -6.0779744e-01   1.2362962e-02  -1.0081247e+00  -1.6468804e+00  -3.1721851e-01  -3.4490553e-01  -3.3768361e-03  -4.5997256e-01  -1.2424648e-01  -3.2441407e-01  -2.4209079e-01  -3.0680448e-01  -1.7592536e+00  -1.9512638e+00  -8.1060690e-01  -6.9589460e-01   6.7630816e-01  -1.0343455e+00   1.4788614e+00   1.6318557e+00  -1.3072655e+00  -1.3613578e+00   3.4113818e-01  -6.7565507e-01   6.2609994e-01  -1.2203002e-01   1.1838379e+00   9.2659646e-01   2.8529087e+00   2.3199578e+00  -8.0112791e-01  -1.4459886e+00  -8.1171459e-01  -6.3426560e-01   1.3836592e+00   1.4545969e+00   2.8699719e+00   2.5937253e+00   4.8599979e-02  -3.0135614e-01  -1.2551660e+00  -2.1282546e+00   1.0881066e+00   1.9021059e+00  -3.6587924e-01   1.4373589e-01   6.0258454e-01   9.6609467e-01  -8.1237549e-02  -3.5829180e-01  -1.6460785e+00  -2.1197838e-01  -7.5431436e-01  -4.4184038e-01   6.6978162e-02
  -8.8488953e-01  -8.2454853e-01  -1.5393022e+00  -1.4975254e+00   2.2591836e-01  -3.4766375e-01   3.7933536e-01   8.5762722e-01   1.0924225e+00   6.0988100e-01  -1.2839077e+00  -9.9102073e-01   8.4062961e-03  -1.2530716e-01   3.4147170e+00   4.4160321e+00  -1.4338493e+00  -3.2142328e-01  -1.1504790e+00  -5.5787717e-01   1.4188738e-01  -1.0182814e+00  -1.6634740e+00  -3.4492262e-01  -3.8395222e-01  -6.2120274e-02  -5.2177911e-01  -2.4977194e-01  -4.2833792e-01  -3.7965183e-01  -5.0577794e-01  -1.7484395e+00  -1.9666030e+00  -8.6581199e-01  -7.5362407e-01   5.8139838e-01  -1.1283750e+00   1.4731479e+00   1.5197243e+00  -1.2709947e+00  -1.3553441e+00   2.5168849e-01  -7.6803033e-01   5.2431924e-01  -2.2976314e-01   1.1004288e+00   7.8681041e-01   2.8588076e+00   2.1900149e+00  -7.8082608e-01  -1.4412834e+00  -8.7730877e-01  -7.2869055e-01   1.3993748e+00   1.3963562e+00   3.0346583e+00   2.5924862e+00   9.8115429e-02  -2.4078124e-01  -1.1955692e+00  -2.1346628e+00   1.4117212e+00   2.0728315e+00  -3.1212136e-02   3.7519748e-01   9.3327208e-01   1.1647906e+00   2.1020575e-01  -1.1240702e-01  -1.6450767e+00  -2.3075308e-01  -8.9253013e-01  -5.4655241e-01   3.3892508e-01
  -8.5159304e-01  -8.0159154e-01  -1.5618930e+00  -1.5228215e+00   1.5720800e-01  -4.0944430e-01   2.1927108e-01   6.8061325e-01   1.2820045e+00   6.6840169e-01  -1.2701368e+00  -1.0233561e+00  -7.5519525e-02  -2.1301800e-01   3.5318395e+00   4.3811804e+00  -1.4383866e+00  -3.8280227e-01  -1.3259349e+00  -5.0487318e-01   2.8052459e-01  -1.0216957e+00  -1.6643743e+00  -3.7598598e-01  -4.1905051e-01  -1.3472059e-01  -5.8368042e-01  -3.8675746e-01  -5.3835210e-01  -5.2506002e-01  -7.0512196e-01  -1.7240089e+00  -1.9664782e+00  -9.1748777e-01  -7.9773792e-01   4.7188726e-01  -1.2163559e+00   1.4568812e+00   1.4055104e+00  -1.2246199e+00  -1.3351508e+00   1.6017399e-01  -8.4793725e-01   4.1180554e-01  -3.2994577e-01   9.9784962e-01   6.4793536e-01   2.8399156e+00   2.0500065e+00  -7.5245627e-01  -1.4181956e+00  -9.4367113e-01  -8.2231119e-01   1.4011561e+00   1.3287277e+00   3.1831733e+00   2.5882503e+00   1.4591666e-01  -1.7344609e-01  -1.1365566e+00  -2.1348675e+00   1.7155564e+00   2.2337166e+00   2.9996434e-01   6.0344443e-01   1.2652794e+00   1.3658972e+00   5.0978074e-01   1.4309857e-01  -1.6342764e+00  -2.5110203e-01  -1.0375704e+00  -6.4501717e-01   6.1839316e-01
  -8.1130144e-01  -7.7497873e-01  -1.5757582e+00  -1.5331975e+00   8.0981992e-02  -4.6552900e-01   4.5700140e-02   5.0548043e-01   1.4766793e+00   7.3965123e-01  -1.2465290e+00  -1.0455967e+00  -1.6833798e-01  -2.9777429e-01   3.6283950e+00   4.3311347e+00  -1.4408446e+00  -4.5569298e-01  -1.4946285e+00  -4.5411909e-01   4.3054607e-01  -1.0238040e+00  -1.6550586e+00  -4.1426290e-01  -4.5424289e-01  -2.2205976e-01  -6.4692149e-01  -5.3236136e-01  -6.5234951e-01  -6.7301670e-01  -8.9848641e-01  -1.6913775e+00  -1.9546035e+00  -9.6887407e-01  -8.3203629e-01   3.5013613e-01  -1.2957967e+00   1.4353601e+00   1.2965444e+00  -1.1742088e+00  -1.3064471e+00   6.4723872e-02  -9.1685614e-01   2.8971341e-01  -4.2061499e-01   8.7891849e-01   5.1506522e-01   2.8012843e+00   1.9088258e+00  -7.1888820e-01  -1.3801680e+00  -1.0113090e+00  -9.1434965e-01   1.3911747e+00   1.2578523e+00   3.3179697e+00   2.5881299e+00   1.8949404e-01  -1.0222742e-01  -1.0801114e+00  -2.1290286e+00   1.9954553e+00   2.3873875e+00   6.2396457e-01   8.2915869e-01   1.5948430e+00   1.5703498e+00   8.1414631e-01   4.0609636e-01  -1.6183359e+00  -2.7771363e-01  -1.1866261e+00  -7.3092357e-01   9.0218702e-01
  -7.6722092e-01  -7.4836225e-01  -1.5853545e+00  -1.5336228e+00  -3.2870224e-03  -5.1730848e-01  -1.3570538e-01   3.3876985e-01   1.6770922e+00   8.2694798e-01  -1.2161430e+00  -1.0599950e+00  -2.6829392e-01  -3.7712461e-01   3.7073442e+00   4.2741462e+00  -1.4456044e+00  -5.4112780e-01  -1.6519029e+00  -4.1005108e-01   5.9356159e-01  -1.0293303e+00  -1.6406827e+00  -4.6296534e-01  -4.9335215e-01  -3.2453120e-01  -7.1292955e-01  -6.8383557e-01  -7.6862967e-01  -8.1870485e-01  -1.0805171e+00  -1.6553639e+00  -1.9344259e+00  -1.0227120e+00  -8.6049617e-01   2.1862119e-01  -1.3652059e+00   1.4132792e+00   1.1990135e+00  -1.1251034e+00  -1.2746603e+00  -3.6044186e-02  -9.7661919e-01   1.5948802e-01  -5.0051213e-01   7.4667769e-01   3.9239067e-01   2.7480885e+00   1.7743818e+00  -6.8227208e-01  -1.3305458e+00  -1.0804411e+00  -1.0038362e+00   1.3719383e+00   1.1895017e+00   3.4414779e+00   2.5983364e+00   2.2687229e-01  -2.9844707e-02  -1.0278508e+00  -2.1173609e+00   2.2481863e+00   2.5363421e+00   9.3756765e-01   1.0527869e+00   1.9185458e+00   1.7789610e+00   1.1200896e+00   6.7445844e-01  -1.6012082e+00  -3.1465200e-01  -1.3371726e+00  -7.9923553e-01   1.1872775e+00
  -7.2183398e-01  -7.2462122e-01  -1.5944890e+00  -1.5288968e+00  -9.5854920e-02  -5.6669162e-01  -3.1947438e-01   1.8577524e-01   1.8833117e+00   9.3261154e-01  -1.1817571e+00  -1.0688235e+00  -3.7328247e-01  -4.4903110e-01   3.7719512e+00   4.2178673e+00  -1.4562443e+00  -6.3979934e-01  -1.7942593e+00  -3.7605284e-01   7.7046426e-01  -1.0421505e+00  -1.6259154e+00  -5.2459363e-01  -5.3987626e-01  -4.4207666e-01  -7.8329877e-01  -8.3866112e-01  -8.8599585e-01  -9.5796768e-01  -1.2470248e+00  -1.6200397e+00  -1.9090388e+00  -1.0811842e+00  -8.8713954e-01   7.9849261e-02  -1.4241619e+00   1.3945764e+00   1.1178027e+00  -1.0817439e+00  -1.2447970e+00  -1.4296381e-01  -1.0293678e+00   2.2838074e-02  -5.6914244e-01   6.0433026e-01   2.8306611e-01   2.6854679e+00   1.6533708e+00  -6.4401505e-01  -1.2724765e+00  -1.1509683e+00  -1.0896620e+00   1.3462379e+00   1.1288676e+00   3.5560422e+00   2.6240339e+00   2.5667765e-01   4.1214186e-02  -9.8095934e-01  -2.1001625e+00   2.4715824e+00   2.6828870e+00   1.2381522e+00   1.2746138e+00   2.2334511e+00   1.9924141e+00   1.4246546e+00   9.4616695e-01  -1.5860220e+00  -3.6524881e-01  -1.4870994e+00  -8.4634171e-01   1.4709294e+00
  -6.7684927e-01  -7.0577994e-01  -1.6062369e+00  -1.5234872e+00  -1.9672134e-01  -6.1602196e-01  -5.0051066e-01   5.0420314e-02   2.0948097e+00   1.0579424e+00  -1.1457816e+00  -1.0742954e+00  -4.8090169e-01  -5.1194277e-01   3.8256933e+00   4.1691510e+00  -1.4754594e+00  -7.5208977e-01  -1.9194394e+00  -3.5436574e-01   9.6140251e-01  -1.0652023e+00  -1.6148058e+00  -6.0089722e-01  -5.9689191e-01  -5.7422718e-01  -8.5974529e-01  -9.9464801e-01  -1.0037995e+00  -1.0874327e+00  -1.3950796e+00  -1.5886303e+00  -1.8811246e+00  -1.1458860e+00  -9.1589639e-01  -6.3710600e-02  -1.4733086e+00   1.3823320e+00   1.0564077e+00  -1.0475594e+00  -1.2212933e+00  -2.5629201e-01  -1.0774930e+00  -1.1829761e-01  -6.2678704e-01   4.5518285e-01   1.8913995e-01   2.6183788e+00   1.5511193e+00  -6.0480568e-01  -1.2088356e+00  -1.2224615e+00  -1.1706463e+00   1.3170728e+00   1.0803773e+00   3.6638581e+00   2.6692335e+00   2.7816549e-01   1.0874325e-01  -9.4015238e-01  -2.0778449e+00   2.6646215e+00   2.8290750e+00   1.5237853e+00   1.4948353e+00   2.5371877e+00   2.2112390e+00   1.7252338e+00   1.2193934e+00  -1.5750180e+00  -4.3202439e-01  -1.6347964e+00  -8.7011722e-01   1.7507908e+00
  -6.3320618e-01  -6.9298630e-01  -1.6229045e+00  -1.5213881e+00  -3.0564408e-01  -6.6795312e-01  -6.7423336e-01  -6.4779444e-02   2.3104668e+00   1.2032398e+00  -1.1101912e+00  -1.0784917e+00  -5.8852856e-01  -5.6483953e-01   3.8721528e+00   4.1338868e+00  -1.5050292e+00  -8.7809240e-01  -2.0264206e+00  -3.4606771e-01   1.1657824e+00  -1.1004465e+00  -1.6106830e+00  -6.9286280e-01  -6.6696768e-01  -7.2014331e-01  -9.4403343e-01  -1.1499938e+00  -1.1219289e+00  -1.2045765e+00  -1.5230248e+00  -1.5634670e+00  -1.8529227e+00  -1.2178232e+00  -9.5046495e-01  -2.0967959e-01  -1.5142713e+00   1.3787228e+00   1.0169269e+00  -1.0249263e+00  -1.2078941e+00  -3.7571566e-01  -1.1235579e+00  -2.6179187e-01  -6.7446457e-01   3.0259396e-01   1.1154899e-01   2.5514619e+00   1.4714985e+00  -5.6468271e-01  -1.1421770e+00  -1.2941656e+00  -1.2456144e+00   1.2875554e+00   1.0475495e+00   3.7669153e+00   2.7367363e+00   2.9120706e-01   1.7084513e-01  -9.0566956e-01  -2.0509603e+00   2.8274417e+00   2.9766455e+00   1.7932606e+00   1.7136218e+00   2.8279872e+00   2.4357729e+00   2.0196214e+00   1.4925449e+00  -1.5695386e+00  -5.1663749e-01  -1.7791882e+00  -8.6989765e-01   2.0249426e+00
  -5.9113593e-01  -6.8655092e-01  -1.6460362e+00  -1.5260041e+00  -4.2215187e-01  -7.2529078e-01  -8.3668000e-01  -1.5867398e-01   2.5286014e+00   1.3678551e+00  -1.0764884e+00  -1.0833028e+00  -6.9341583e-01  -6.0724617e-01   3.9148933e+00   4.1168715e+00  -1.5458270e+00  -1.0176220e+00  -2.1153343e+00  -3.5111982e-01   1.3823003e+00  -1.1488727e+00  -1.6160932e+00  -8.0072755e-01  -7.5208659e-01  -8.7865282e-01  -1.0378768e+00  -1.3033002e+00  -1.2407454e+00  -1.3077324e+00  -1.6304164e+00  -1.5459939e+00  -1.8262232e+00  -1.2974354e+00  -9.9417413e-01  -3.5580654e-01  -1.5495074e+00   1.3850270e+00   1.0001214e+00  -1.0151916e+00  -1.2075658e+00  -5.0039048e-01  -1.1702047e+00  -4.0538115e-01  -7.1384562e-01   1.4992231e-01   5.0174279e-02   2.4889271e+00   1.4169111e+00  -5.2314473e-01  -1.0747146e+00  -1.3650272e+00  -1.3134832e+00   1.2607977e+00   1.0328905e+00   3.8669416e+00   2.8281133e+00   2.9623708e-01   2.2593763e-01  -8.7729937e-01  -2.0202241e+00   2.9612929e+00   3.1269691e+00   2.0460856e+00   1.9311640e+00   3.1046712e+00   2.6661083e+00   2.3060257e+00   1.7642755e+00  -1.5700721e+00  -6.1986322e-01  -1.9197183e+00  -8.4637082e-01   2.2919075e+00
  -5.5027270e-01  -6.8603932e-01  -1.6764575e+00  -1.5400604e+00  -5.4555749e-01  -7.9081207e-01  -9.8457169e-01  -2.3136284e-01   2.7470259e+00   1.5502789e+00  -1.0456954e+00  -1.0903860e+00  -7.9280531e-01  -6.3921749e-01   3.9573316e+00   4.1217207e+00  -1.5978690e+00  -1.1702140e+00  -2.1873079e+00  -3.6847552e-01   1.6090042e+00  -1.2105490e+00  -1.6327680e+00  -9.2401611e-01  -8.5358190e-01  -1.0482851e+00  -1.1428204e+00  -1.4535504e+00  -1.3609696e+00  -1.3960431e+00  -1.7178909e+00  -1.5368181e+00  -1.8023778e+00  -1.3846416e+00  -1.0498520e+00  -4.9999248e-01  -1.5820976e+00   1.4016803e+00   1.0055406e+00  -1.0187535e+00  -1.2224353e+00  -6.2901103e-01  -1.2200441e+00  -5.4672908e-01  -7.4712628e-01   4.7281587e-04   3.9517304e-03   2.4344575e+00   1.3883440e+00  -4.7929328e-01  -1.0083272e+00  -1.4337428e+00  -1.3733441e+00   1.2397863e+00   1.0378386e+00   3.9653558e+00   2.9437303e+00   2.9416743e-01   2.7274472e-01  -8.5443198e-01  -1.9865249e+00   3.0684284e+00   3.2810015e+00   2.2824196e+00   2.1476964e+00   3.3665969e+00   2.9020328e+00   2.5830487e+00   2.0334679e+00  -1.5763404e+00  -7.4159830e-01  -2.0562864e+00  -8.0139738e-01   2.5506229e+00
  -5.0980479e-01  -6.9040674e-01  -1.7143502e+00  -1.5655422e+00  -6.7497200e-01  -8.6707497e-01  -1.1153413e+00  -2.8401870e-01   2.9631264e+00   1.7482521e+00  -1.0183809e+00  -1.1011418e+00  -8.8405079e-01  -6.6129655e-01   4.0026035e+00   4.1508179e+00  -1.6603987e+00  -1.3351135e+00  -2.2442562e+00  -3.9624229e-01   1.8433831e+00  -1.2847075e+00  -1.6616267e+00  -1.0615969e+00  -9.7208852e-01  -1.2273033e+00  -1.2601138e+00  -1.6000537e+00  -1.4835360e+00  -1.4693702e+00  -1.7869768e+00  -1.5358052e+00  -1.7823276e+00  -1.4789015e+00  -1.1197085e+00  -6.4030594e-01  -1.6154961e+00   1.4283703e+00   1.0316969e+00  -1.0351885e+00  -1.2537625e+00  -7.5990576e-01  -1.2755372e+00  -6.8350000e-01  -7.7686966e-01  -1.4256230e-01  -2.8971800e-02   2.3911338e+00   1.3854778e+00  -4.3200064e-01  -9.4458682e-01  -1.4988313e+00  -1.4245426e+00   1.2272540e+00   1.0627564e+00   4.0632272e+00   3.0828095e+00   2.8627598e-01   3.1027832e-01  -8.3613348e-01  -1.9509208e+00   3.1519437e+00   3.4392495e+00   2.5029671e+00   2.3634966e+00   3.6135664e+00   3.1429730e+00   2.8496332e+00   2.2991862e+00  -1.5874258e+00  -8.8089282e-01  -2.1891458e+00  -7.3777587e-01   2.8003829e+00
  -4.6865124e-01  -6.9816143e-01  -1.7593487e+00  -1.6036637e+00  -8.0932242e-01  -9.5623243e-01  -1.2271286e+00  -3.1866619e-01   3.1739659e+00   1.9588977e+00  -9.9471480e-01  -1.1167045e+00  -9.6474356e-01  -6.7444951e-01   4.0534379e+00   4.2053029e+00  -1.7319985e+00  -1.5112586e+00  -2.2886296e+00  -4.3188262e-01   2.0824804e+00  -1.3698597e+00  -1.7028073e+00  -1.2117559e+00  -1.1075121e+00  -1.4137349e+00  -1.3905847e+00  -1.7423643e+00  -1.6094215e+00  -1.5281673e+00  -1.8398632e+00  -1.5422025e+00  -1.7666400e+00  -1.5792912e+00  -1.2052367e+00  -7.7499169e-01  -1.6532569e+00   1.4641634e+00   1.0762774e+00  -1.0634099e+00  -1.3019419e+00  -8.9115030e-01  -1.3388714e+00  -8.1344158e-01  -8.0582691e-01  -2.7616990e-01  -5.1049564e-02   2.3613796e+00   1.4068448e+00  -3.8008905e-01  -8.8479966e-01  -1.5587235e+00  -1.4667412e+00   1.2255547e+00   1.1069710e+00   4.1612470e+00   3.2435262e+00   2.7408102e-01   3.3781606e-01  -8.2123572e-01  -1.9146176e+00   3.2155730e+00   3.6017539e+00   2.7088411e+00   2.5788591e+00   3.8457136e+00   3.3879454e+00   3.1049902e+00   2.5606110e+00  -1.6019234e+00  -1.0360080e+00  -2.3187719e+00  -6.5897191e-01   3.0407586e+00
  -4.2564593e-01  -7.0754073e-01  -1.8106501e+00  -1.6548689e+00  -9.4737373e-01  -1.0598645e+00  -1.3187485e+00  -3.3793370e-01   3.3764033e+00   2.1788637e+00  -9.7454856e-01  -1.1379441e+00  -1.0328319e+00  -6.7998139e-01   4.1120379e+00   4.2850983e+00  -1.8107231e+00  -1.6972628e+00  -2.3231473e+00  -4.7243826e-01   2.3230233e+00  -1.4639333e+00  -1.7557267e+00  -1.3722860e+00  -1.2590220e+00  -1.6054051e+00  -1.5345271e+00  -1.8801884e+00  -1.7394724e+00  -1.5733339e+00  -1.8791462e+00  -1.5547872e+00  -1.7555523e+00  -1.6845869e+00  -1.3071428e+00  -9.0247629e-01  -1.6987562e+00   1.5076501e+00   1.1363741e+00  -1.1018454e+00  -1.3665385e+00  -1.0206928e+00  -1.4118406e+00  -9.3447254e-01  -8.3674983e-01  -3.9758901e-01  -6.5125835e-02   2.3469250e+00   1.4500210e+00  -3.2250719e-01  -8.3005331e-01  -1.6118698e+00  -1.4999638e+00   1.2365477e+00   1.1688585e+00   4.2597086e+00   3.4231322e+00   2.5921323e-01   3.5487955e-01  -8.0843214e-01  -1.8789294e+00   3.2634570e+00   3.7680886e+00   2.9014005e+00   2.7940473e+00   4.0633752e+00   3.6355264e+00   3.3485138e+00   2.8169634e+00  -1.6181095e+00  -1.2044989e+00  -2.4457169e+00  -5.6883119e-01   3.2715020e+00
  -3.7971107e-01  -7.1668677e-01  -1.8671319e+00  -1.7188589e+00  -1.0877576e+00  -1.1788418e+00  -1.3896355e+00  -3.4479619e-01   3.5672265e+00   2.4044722e+00  -9.5750920e-01  -1.1654699e+00  -1.0867281e+00  -6.7943744e-01   4.1799820e+00   4.3889731e+00  -1.8942441e+00  -1.8913995e+00  -2.3505320e+00  -5.1476203e-01   2.5615640e+00  -1.5644218e+00  -1.8191613e+00  -1.5405851e+00  -1.4250671e+00  -1.7999715e+00  -1.6916091e+00  -2.0132829e+00  -1.8742375e+00  -1.6060580e+00  -1.9075683e+00  -1.5720219e+00  -1.7490143e+00  -1.7933512e+00  -1.4253060e+00  -1.0213730e+00  -1.7549280e+00   1.5570997e+00   1.2087209e+00  -1.1486178e+00  -1.4463493e+00  -1.1464835e+00  -1.4957349e+00  -1.0447723e+00  -8.7220715e-01  -5.0438975e-01  -7.4220399e-02   2.3487907e+00   1.5118423e+00  -2.5848923e-01  -7.8126006e-01  -1.6568524e+00  -1.5246113e+00   1.2615026e+00   1.2459703e+00   4.3585008e+00   3.6181033e+00   2.4329524e-01   3.6121662e-01  -7.9637293e-01  -1.8452212e+00   3.2998999e+00   3.9373792e+00   3.0820845e+00   3.0092302e+00   4.2669657e+00   3.8838433e+00   3.5796898e+00   3.0674275e+00  -1.6341112e+00  -1.3833179e+00  -2.5704586e+00  -4.7129859e-01   3.4924470e+00
  -3.3000648e-01  -7.2381056e-01  -1.9274680e+00  -1.7946495e+00  -1.2290070e+00  -1.3132264e+00  -1.4397757e+00  -3.4232542e-01   3.7432895e+00   2.6318615e+00  -9.4310117e-01  -1.1996353e+00  -1.1253977e+00  -6.7449516e-01   4.2581447e+00   4.5146402e+00  -1.9800011e+00  -2.0915996e+00  -2.3732666e+00  -5.5574191e-01   2.7946230e+00  -1.6685435e+00  -1.8913496e+00  -1.7137645e+00  -1.6034195e+00  -1.9949643e+00  -1.8608135e+00  -2.1413633e+00  -2.0138263e+00  -1.6276622e+00  -1.9277721e+00  -1.5922121e+00  -1.7467338e+00  -1.9040215e+00  -1.5587742e+00  -1.1304870e+00  -1.8240308e+00   1.6106087e+00   1.2899162e+00  -1.2017200e+00  -1.5394942e+00  -1.2666007e+00  -1.5912497e+00  -1.1428668e+00  -9.1441447e-01  -5.9455490e-01  -8.1318649e-02   2.3672868e+00   1.5886310e+00  -1.8768305e-01  -7.3919034e-01  -1.6924981e+00  -1.5414491e+00   1.3010228e+00   1.3351904e+00   4.4571131e+00   3.8243020e+00   2.2783714e-01   3.5678857e-01  -7.8375322e-01  -1.8148398e+00   3.3291214e+00   4.1083363e+00   3.2522467e+00   3.2244049e+00   4.4568566e+00   4.1305927e+00   3.7980078e+00   3.3110750e+00  -1.6480705e+00  -1.5689394e+00  -2.6932615e+00  -3.7015927e-01   3.7034102e+00
  -2.7604317e-01  -7.2733533e-01  -1.9902403e+00  -1.8806490e+00  -1.3695951e+00  -1.4622192e+00  -1.4696267e+00  -3.3346187e-01   3.9016462e+00   2.8571246e+00  -9.3080448e-01  -1.2405365e+00  -1.1484247e+00  -6.6685270e-01   4.3466423e+00   4.6588848e+00  -2.0653502e+00  -2.2954563e+00  -2.3933851e+00  -5.9250491e-01   3.0188254e+00  -1.7733964e+00  -1.9701064e+00  -1.8887587e+00  -1.7912422e+00  -2.1878287e+00  -2.0404126e+00  -2.2640192e+00  -2.1577987e+00  -1.6394595e+00  -1.9420817e+00  -1.6136531e+00  -1.7482189e+00  -2.0149914e+00  -1.7057964e+00  -1.2288226e+00  -1.9074561e+00   1.6662398e+00   1.3766274e+00  -1.2591727e+00  -1.6435274e+00  -1.3793676e+00  -1.6984168e+00  -1.2277049e+00  -9.6508723e-01  -6.6655885e-01  -8.9177573e-02   2.4020289e+00   1.6764232e+00  -1.1023848e-01  -7.0449053e-01  -1.7179820e+00  -1.5515595e+00   1.3549975e+00   1.4329196e+00   4.5546530e+00   4.0371488e+00   2.1415258e-01   3.4176309e-01  -7.6939010e-01  -1.7890343e+00   3.3550275e+00   4.2793020e+00   3.4130138e+00   3.4393183e+00   4.6332777e+00   4.3730844e+00   4.0028847e+00   3.5468047e+00  -1.6582892e+00  -1.7574976e+00  -2.8140558e+00  -2.6881813e-01   3.9041038e+00
  -2.1775748e-01  -7.2601391e-01  -2.0540392e+00  -1.9747590e+00  -1.5079782e+00  -1.6241519e+00  -1.4800334e+00  -3.2081912e-01   4.0396736e+00   3.0764316e+00  -9.2016233e-01  -1.2880078e+00  -1.1560508e+00  -6.5812058e-01   4.4448069e+00   4.8177188e+00  -2.1477019e+00  -2.5002486e+00  -2.4123103e+00  -6.2259121e-01   3.2310253e+00  -1.8761090e+00  -2.0529486e+00  -2.0624367e+00  -1.9851821e+00  -2.3759720e+00  -2.2279803e+00  -2.3806521e+00  -2.3050951e+00  -1.6426292e+00  -1.9523242e+00  -1.6347608e+00  -1.7528190e+00  -2.1246878e+00  -1.8638891e+00  -1.3155899e+00  -2.0055894e+00   1.7221387e+00   1.4657609e+00  -1.3191598e+00  -1.7555649e+00  -1.4834550e+00  -1.8165634e+00  -1.2987212e+00  -1.0253221e+00  -7.1943845e-01  -1.0015644e-01   2.4519707e+00   1.7711864e+00  -2.6850238e-02  -6.7768360e-01  -1.7329113e+00  -1.5562659e+00   1.4225789e+00   1.5352728e+00   4.6498740e+00   4.2517970e+00   2.0329719e-01   3.1651073e-01  -7.5228746e-01  -1.7688770e+00   3.3810032e+00   4.4483078e+00   3.5651644e+00   3.6533924e+00   4.7962426e+00   4.6083120e+00   4.1936053e+00   3.7732952e+00  -1.6633527e+00  -1.9449361e+00  -2.9323458e+00  -1.7012627e-01   4.0940607e+00
  -1.5554581e-01  -7.1901552e-01  -2.1175517e+00  -2.0744900e+00  -1.6426387e+00  -1.7965242e+00  -1.4721425e+00  -3.0652828e-01   4.1551798e+00   3.2861341e+00  -9.1085235e-01  -1.3416146e+00  -1.1491865e+00  -6.4972393e-01   4.5511907e+00   4.9865559e+00  -2.2246472e+00  -2.7029795e+00  -2.4307434e+00  -6.4409260e-01   3.4284101e+00  -1.9739784e+00  -2.1372248e+00  -2.2317094e+00  -2.1814844e+00  -2.5568098e+00  -2.4204416e+00  -2.4904305e+00  -2.4540080e+00  -1.6381147e+00  -1.9596999e+00  -1.6541812e+00  -1.7597667e+00  -2.2316353e+00  -2.0299348e+00  -1.3902101e+00  -2.1177296e+00   1.7766281e+00   1.5545983e+00  -1.3801363e+00  -1.8724217e+00  -1.5779615e+00  -1.9443038e+00  -1.3558771e+00  -1.0955126e+00  -7.5284795e-01  -1.1607857e-01   2.5154508e+00   1.8690203e+00   6.1245574e-02  -6.5915505e-01  -1.7373850e+00  -1.5570324e+00   1.5021911e+00   1.6382831e+00   4.7412160e+00   4.4633034e+00   1.9602813e-01   2.8160321e-01  -7.3168860e-01  -1.7551898e+00   3.4097431e+00   4.6131380e+00   3.7090505e+00   3.8656627e+00   4.9455016e+00   4.8330429e+00   4.3692845e+00   3.9889792e+00  -1.6622248e+00  -2.1271617e+00  -3.0471505e+00  -7.6260255e-02   4.2725828e+00
  -9.0264852e-02  -7.0598125e-01  -2.1796348e+00  -2.1770866e+00  -1.7721232e+00  -1.9760833e+00  -1.4473168e+00  -2.9212710e-01   4.2464893e+00   3.4828546e+00  -9.0273844e-01  -1.4006487e+00  -1.1293901e+00  -6.4282202e-01   4.6636021e+00   5.1604030e+00  -2.2940650e+00  -2.9004297e+00  -2.4486084e+00  -6.5575271e-01   3.6085806e+00  -2.0645948e+00  -2.2202463e+00  -2.3936284e+00  -2.3761230e+00  -2.7278135e+00  -2.6141565e+00  -2.5922683e+00  -2.6021962e+00  -1.6265493e+00  -1.9647061e+00  -1.6708753e+00  -1.7682238e+00  -2.3345092e+00  -2.2003083e+00  -1.4523161e+00  -2.2420690e+00   1.8282764e+00   1.6408919e+00  -1.4409060e+00  -1.9907546e+00  -1.6624702e+00  -2.0795617e+00  -1.3996747e+00  -1.1753013e+00  -7.6709139e-01  -1.3812920e-01   2.5902574e+00   1.9663329e+00   1.5231694e-01  -6.4912903e-01  -1.7320204e+00  -1.5553478e+00   1.5915687e+00   1.7380979e+00   4.8268578e+00   4.6667912e+00   1.9278211e-01   2.3781038e-01  -7.0711797e-01  -1.7484839e+00   3.4431274e+00   4.7714011e+00   3.8445556e+00   4.0747373e+00   5.0805290e+00   5.0439260e+00   4.5288541e+00   4.1920407e+00  -1.6543161e+00  -2.3001969e+00  -3.1569817e+00   1.1344974e-02   4.4387090e+00
  -2.3201921e-02  -6.8704657e-01  -2.2393699e+00  -2.2796624e+00  -1.8950750e+00  -2.1589368e+00  -1.4070522e+00  -2.7849550e-01   4.3125016e+00   3.6635554e+00  -8.9590172e-01  -1.4641303e+00  -1.0988158e+00  -6.3825093e-01   4.7791784e+00   5.3340575e+00  -2.3542075e+00  -3.0892260e+00  -2.4650498e+00  -6.5702759e-01   3.7696066e+00  -2.1459451e+00  -2.2994149e+00  -2.5454760e+00  -2.5649448e+00  -2.8865547e+00  -2.8050328e+00  -2.6848243e+00  -2.7467382e+00  -1.6082077e+00  -1.9671145e+00  -1.6841774e+00  -1.7773288e+00  -2.4321759e+00  -2.3710234e+00  -1.5017463e+00  -2.3757344e+00   1.8759422e+00   1.7229219e+00  -1.5006677e+00  -2.1072023e+00  -1.7370748e+00  -2.2196267e+00  -1.4311393e+00  -1.2635708e+00  -7.6312522e-01  -1.6679255e-01   2.6737110e+00   2.0599885e+00   2.4421694e-01  -6.4764063e-01  -1.7179458e+00  -1.5526058e+00   1.6878276e+00   1.8311603e+00   4.9047801e+00   4.8575976e+00   1.9366886e-01   1.8609216e-01  -6.7841242e-01  -1.7489176e+00   3.4821470e+00   4.9206021e+00   3.9710915e+00   4.2787816e+00   5.2005393e+00   5.2376096e+00   4.6710775e+00   4.3804343e+00  -1.6395220e+00  -2.4603276e+00  -3.2598570e+00   9.2011890e-02   4.5912168e+00
   4.3976972e-02  -6.6283249e-01  -2.2961012e+00  -2.3793339e+00  -2.0102562e+00  -2.3406979e+00  -1.3529002e+00  -2.6583808e-01   4.3527237e+00   3.8255893e+00  -8.9065110e-01  -1.5308249e+00  -1.0601292e+00  -6.3649278e-01   4.8944899e+00   5.5023047e+00  -2.4037682e+00  -3.2659212e+00  -2.4784805e+00  -6.4810877e-01   3.9100565e+00  -2.2164966e+00  -2.3723434e+00  -2.6848410e+00  -2.7438196e+00  -3.0307480e+00  -2.9886631e+00  -2.7665204e+00  -2.8842222e+00  -1.5829896e+00  -1.9660035e+00  -1.6938278e+00  -1.7862493e+00  -2.5237149e+00  -2.5378948e+00  -1.5385304e+00  -2.5148877e+00   1.9187955e+00   1.7995143e+00  -1.5590329e+00  -2.2185203e+00  -1.8023729e+00  -2.3612427e+00  -1.4517685e+00  -1.3584741e+00  -7.4252724e-01  -2.0183020e-01   2.7627631e+00   2.1474184e+00   3.3449120e-01  -6.5451383e-01  -1.6967598e+00  -1.5499930e+00   1.7875684e+00   1.9143627e+00   4.9728376e+00   5.0314022e+00   1.9847695e-01   1.2758238e-01  -6.4574259e-01  -1.7562786e+00   3.5268823e+00   5.0582181e+00   4.0876366e+00   4.4755341e+00   5.3045298e+00   5.4108621e+00   4.7945911e+00   4.5519282e+00  -1.6182359e+00  -2.6042365e+00  -3.3533484e+00   1.6578925e-01   4.7286402e+00
   1.0929727e-01  -6.3440687e-01  -2.3494527e+00  -2.4733505e+00  -2.1165590e+00  -2.5166502e+00  -1.2863952e+00  -2.5371108e-01   4.3672748e+00   3.9667320e+00  -8.8751549e-01  -1.5992738e+00  -1.0163913e+00  -6.3767112e-01   5.0056796e+00   5.6601057e+00  -2.4419229e+00  -3.4270832e+00  -2.4866762e+00  -6.2990922e-01   4.0290017e+00  -2.2752538e+00  -2.4369626e+00  -2.8096783e+00  -2.9087894e+00  -3.1582880e+00  -3.1604800e+00  -2.8355822e+00  -3.0108652e+00  -1.5504293e+00  -1.9598397e+00  -1.6999791e+00  -1.7942378e+00  -2.6084242e+00  -2.6967058e+00  -1.5628642e+00  -2.6548805e+00   1.9563193e+00   1.8700236e+00  -1.6160117e+00  -2.3217013e+00  -1.8594264e+00  -2.5007224e+00  -1.4634456e+00  -1.4575021e+00  -7.0742935e-01  -2.4230028e-01   2.8541126e+00   2.2266958e+00   4.2050242e-01  -6.6934997e-01  -1.6704571e+00  -1.5483957e+00   1.8870106e+00   1.9851692e+00   5.0288410e+00   5.1843348e+00   2.0669034e-01   6.3562571e-02  -6.0962278e-01  -1.7699916e+00   3.5765348e+00   5.1817737e+00   4.1928001e+00   4.6623521e+00   5.3913469e+00   5.5606923e+00   4.8979683e+00   4.7041702e+00  -1.5913355e+00  -2.7291190e+00  -3.4346626e+00   2.3338031e-01   4.8493276e+00
   1.7055940e-01  -6.0321820e-01  -2.3993258e+00  -2.5592141e+00  -2.2130036e+00  -2.6819274e+00  -1.2089929e+00  -2.4109164e-01   4.3568578e+00   4.0851965e+00  -8.8721919e-01  -1.6678425e+00  -9.7091592e-01  -6.4156998e-01   5.1086288e+00   5.8027692e+00  -2.4683504e+00  -3.5693898e+00  -2.4869096e+00  -6.0401506e-01   4.1259990e+00  -2.3217871e+00  -2.4916124e+00  -2.9183497e+00  -3.0562115e+00  -3.2672853e+00  -3.3159206e+00  -2.8900895e+00  -3.1226580e+00  -1.5097364e+00  -1.9466028e+00  -1.7031774e+00  -1.8006830e+00  -2.6858129e+00  -2.8433735e+00  -1.5750776e+00  -2.7904558e+00   1.9882937e+00   1.9342834e+00  -1.6719733e+00  -2.4140820e+00  -1.9096860e+00  -2.6340861e+00  -1.4683237e+00  -1.5575845e+00  -6.6041625e-01  -2.8661663e-01   2.9443331e+00   2.2965667e+00   4.9956235e-01  -6.9153226e-01  -1.6413290e+00  -1.5483328e+00   1.9821520e+00   2.0416982e+00   5.0706434e+00   5.3130555e+00   2.1751427e-01  -4.5760881e-03  -5.7090849e-01  -1.7891497e+00   3.6295071e+00   5.2889133e+00   4.2849145e+00   4.8362899e+00   5.4597697e+00   5.6844592e+00   4.9798050e+00   4.8347707e+00  -1.5601450e+00  -2.8327761e+00  -3.5007479e+00   2.9603654e-01   4.9515071e+00
   2.2543378e-01  -5.7100694e-01  -2.4458764e+00  -2.6347805e+00  -2.2987281e+00  -2.8317004e+00  -1.1220215e+00  -2.2648440e-01   4.3227152e+00   4.1796311e+00  -8.9064233e-01  -1.7347846e+00  -9.2710666e-01  -6.4767204e-01   5.1991419e+00   5.9260983e+00  -2.4832271e+00  -3.6897260e+00  -2.4761191e+00  -5.7260369e-01   4.2010559e+00  -2.3562299e+00  -2.5351091e+00  -3.0096458e+00  -3.1828876e+00  -3.3560973e+00  -3.4505952e+00  -2.9280496e+00  -3.2155271e+00  -1.4598620e+00  -1.9239486e+00  -1.7043184e+00  -1.8051563e+00  -2.7555762e+00  -2.9741062e+00  -1.5755977e+00  -2.9159876e+00   2.0147630e+00   1.9925285e+00  -1.7275819e+00  -2.4934286e+00  -1.9548871e+00  -2.7572165e+00  -1.4686862e+00  -1.6552220e+00  -6.0439543e-01  -3.3264469e-01   3.0300073e+00   2.3564400e+00   5.6906469e-01  -7.2024660e-01  -1.6118441e+00  -1.5499208e+00   2.0689475e+00   2.0827645e+00   5.0962280e+00   5.4148096e+00   2.2990997e-01  -7.5381504e-02  -5.3077953e-01  -1.8125714e+00   3.6835240e+00   5.3774675e+00   4.3621430e+00   4.9941954e+00   5.5085987e+00   5.7799667e+00   5.0388121e+00   4.9413971e+00  -1.5263748e+00  -2.9136773e+00  -3.5484250e+00   3.5542424e-01   5.0333876e+00
   2.7156535e-01  -5.3969824e-01  -2.4894694e+00  -2.6983369e+00  -2.3729678e+00  -2.9613605e+00  -1.0266485e+00  -2.0805963e-01   4.2665476e+00   4.2491011e+00  -8.9876770e-01  -1.7983148e+00  -8.8828206e-01  -6.5521019e-01   5.2731399e+00   6.0265097e+00  -2.4871956e+00  -3.7852760e+00  -2.4511000e+00  -5.3833091e-01   4.2545733e+00  -2.3792399e+00  -2.5667835e+00  -3.0827850e+00  -3.2861710e+00  -3.4233547e+00  -3.5604504e+00  -2.9474760e+00  -3.2855099e+00  -1.3995891e+00  -1.8893965e+00  -1.7045778e+00  -1.8074423e+00  -2.8175560e+00  -3.0855389e+00  -1.5649092e+00  -3.0257464e+00   2.0359918e+00   2.0452952e+00  -1.7837093e+00  -2.5579966e+00  -1.9969189e+00  -2.8660205e+00  -1.4667946e+00  -1.7466398e+00  -5.4244649e-01  -3.7782943e-01   3.1078617e+00   2.4063341e+00   6.2661255e-01  -7.5451660e-01  -1.5845140e+00  -1.5528719e+00   2.1434962e+00   2.1078810e+00   5.1037912e+00   5.4874539e+00   2.4263764e-01  -1.4739787e-01  -4.9070841e-01  -1.8388732e+00   3.7357873e+00   5.4455155e+00   4.4225930e+00   5.1328405e+00   5.5367498e+00   5.8455419e+00   5.0739154e+00   5.0218801e+00  -1.4920371e+00  -2.9709915e+00  -3.5745328e+00   4.1347123e-01   5.0932583e+00
   3.0668673e-01  -5.1128211e-01  -2.5306127e+00  -2.7486524e+00  -2.4350349e+00  -3.0666966e+00  -9.2386868e-01  -1.8381527e-01   4.1904224e+00   4.2930549e+00  -9.1261497e-01  -1.8566905e+00  -8.5750237e-01  -6.6322758e-01   5.3268483e+00   6.1011155e+00  -2.4813067e+00  -3.8536121e+00  -2.4087135e+00  -5.0418850e-01   4.2872794e+00  -2.3919267e+00  -2.5864868e+00  -3.1373922e+00  -3.3640482e+00  -3.4679846e+00  -3.6419215e+00  -2.9464828e+00  -3.3289334e+00  -1.3276439e+00  -1.8405338e+00  -1.7053201e+00  -1.8075499e+00  -2.8716928e+00  -3.1748485e+00  -1.5435179e+00  -3.1141798e+00   2.0524059e+00   2.0933025e+00  -1.8413304e+00  -2.6065719e+00  -2.0376784e+00  -2.9565932e+00  -1.4647369e+00  -1.8279597e+00  -4.7766050e-01  -4.1934946e-01   3.1748903e+00   2.4467857e+00   6.7013678e-01  -7.9324689e-01  -1.5617566e+00  -1.5565260e+00   2.2022234e+00   2.1172188e+00   5.0918143e+00   5.5294550e+00   2.5430745e-01  -2.1922662e-01  -4.5241329e-01  -1.8665573e+00   3.7831495e+00   5.4914330e+00   4.4644340e+00   5.2490542e+00   5.5433367e+00   5.8800824e+00   5.0843437e+00   5.0743149e+00  -1.4593414e+00  -3.0045816e+00  -3.5760827e+00   4.7220138e-01   5.1295951e+00
   3.2873776e-01  -4.8768744e-01  -2.5698714e+00  -2.7849948e+00  -2.4842922e+00  -3.1440534e+00  -8.1451068e-01  -1.5175394e-01   4.0966600e+00   4.3112801e+00  -9.3316326e-01  -1.9082902e+00  -8.3741066e-01  -6.7064354e-01   5.3569692e+00   6.1477683e+00  -2.4669339e+00  -3.8927683e+00  -2.3460981e+00  -4.7333769e-01   4.3001521e+00  -2.3957433e+00  -2.5945594e+00  -3.1734547e+00  -3.4151875e+00  -3.4892265e+00  -3.6920652e+00  -2.9233782e+00  -3.3425891e+00  -1.2428168e+00  -1.7752195e+00  -1.7079834e+00  -1.8056988e+00  -2.9179646e+00  -3.2398366e+00  -1.5119203e+00  -3.1761901e+00   2.0645269e+00   2.1373280e+00  -1.9014044e+00  -2.6384818e+00  -2.0789172e+00  -3.0253729e+00  -1.4642856e+00  -1.8953800e+00  -4.1298172e-01  -4.5429043e-01   3.2284632e+00   2.4787252e+00   6.9800165e-01  -8.3526931e-01  -1.5457601e+00  -1.5599104e+00   2.2420462e+00   2.1115325e+00   5.0591214e+00   5.5398629e+00   2.6343673e-01  -2.8958664e-01  -4.1779766e-01  -1.8941035e+00   3.8223045e+00   5.5139278e+00   4.4860108e+00   5.3398679e+00   5.5277417e+00   5.8830813e+00   5.0697020e+00   5.0971573e+00  -1.4305666e+00  -3.0149619e+00  -3.5504140e+00   5.3356578e-01   5.1411584e+00
   3.3598923e-01  -4.7065640e-01  -2.6077667e+00  -2.8071180e+00  -2.5201323e+00  -3.1904715e+00  -6.9926370e-01  -1.1006350e-01   3.9877057e+00   4.3038475e+00  -9.6126426e-01  -1.9516887e+00  -8.3010042e-01  -6.7632241e-01   5.3608229e+00   6.1650645e+00  -2.4456635e+00  -3.9012995e+00  -2.2608722e+00  -4.4892309e-01   4.2943222e+00  -2.3923488e+00  -2.5917657e+00  -3.1912594e+00  -3.4389561e+00  -3.4866410e+00  -3.7086683e+00  -2.8767651e+00  -3.3238965e+00  -1.1440903e+00  -1.6917779e+00  -1.7139495e+00  -1.8022795e+00  -2.9563220e+00  -3.2789822e+00  -1.4705819e+00  -3.2073982e+00   2.0728993e+00   2.1780765e+00  -1.9647462e+00  -2.6535867e+00  -2.1220901e+00  -3.0692850e+00  -1.4667807e+00  -1.9453578e+00  -3.5106141e-01  -4.7982807e-01   3.2664098e+00   2.5033264e+00   7.0909595e-01  -8.7938548e-01  -1.5383611e+00  -1.5618269e+00   2.2605097e+00   2.0920565e+00   5.0049150e+00   5.5182607e+00   2.6851257e-01  -3.5736722e-01  -3.8887737e-01  -1.9200640e+00   3.8499739e+00   5.5120589e+00   4.4859435e+00   5.4026510e+00   5.4896624e+00   5.8546164e+00   5.0300157e+00   5.0892980e+00  -1.4079211e+00  -3.0032201e+00  -3.4953423e+00   5.9928011e-01   5.1270735e+00
   3.2716479e-01  -4.6162755e-01  -2.6446627e+00  -2.8152178e+00  -2.5419610e+00  -3.2037960e+00  -5.7871980e-01  -5.7290138e-02   3.8660001e+00   4.2710492e+00  -9.9754996e-01  -1.9857203e+00  -8.3701999e-01  -6.7914677e-01   5.3364551e+00   6.1523110e+00  -2.4191637e+00  -3.8783212e+00  -2.1513150e+00  -4.3387780e-01   4.2709877e+00  -2.3834467e+00  -2.5791953e+00  -3.1913128e+00  -3.4353984e+00  -3.4601078e+00  -3.6903258e+00  -2.8056267e+00  -3.2710441e+00  -1.0307601e+00  -1.5891631e+00  -1.7244008e+00  -1.7977872e+00  -2.9866221e+00  -3.2914587e+00  -1.4199245e+00  -3.2043756e+00   2.0780181e+00   2.2160623e+00  -2.0318940e+00  -2.6522456e+00  -2.1682227e+00  -3.0858632e+00  -1.4730418e+00  -1.9747854e+00  -2.9413432e-01  -4.9341256e-01   3.2870762e+00   2.5218436e+00   7.0290392e-01  -9.2440266e-01  -1.5409377e+00  -1.5609559e+00   2.2558870e+00   2.0603716e+00   4.9287931e+00   5.4646999e+00   2.6805657e-01  -4.2167068e-01  -3.6769877e-01  -1.9431496e+00   3.8630874e+00   5.4852430e+00   4.4632127e+00   5.4352400e+00   5.4291350e+00   5.7953116e+00   4.9657456e+00   5.0501191e+00  -1.3933892e+00  -2.9709070e+00  -3.4092861e+00   6.7067724e-01   5.0868856e+00
   3.0155523e-01  -4.6163426e-01  -2.6806528e+00  -2.8098654e+00  -2.5491880e+00  -3.1827580e+00  -4.5342581e-01   7.5090039e-03   3.7338503e+00   4.2133366e+00  -1.0423407e+00  -2.0095314e+00  -8.5891973e-01  -6.7809396e-01   5.2826992e+00   6.1094528e+00  -2.3890413e+00  -3.8235287e+00  -2.0165147e+00  -4.3072947e-01   4.2313100e+00  -2.3706142e+00  -2.5581404e+00  -3.1742527e+00  -3.4051851e+00  -3.4098159e+00  -3.6364857e+00  -2.7094096e+00  -3.1831025e+00  -9.0254174e-01  -1.4670873e+00  -1.7401797e+00  -1.7927388e+00  -3.0085639e+00  -3.2771217e+00  -1.3603248e+00  -3.1648354e+00   2.0802601e+00   2.2515040e+00  -2.1029848e+00  -2.6352653e+00  -2.2177972e+00  -3.0733520e+00  -1.4833178e+00  -1.9811522e+00  -2.4392401e-01  -4.9294238e-01   3.2893523e+00   2.5354475e+00   6.7955454e-01  -9.6915995e-01  -1.5543303e+00  -1.5559755e+00   2.2272361e+00   2.0182615e+00   4.8307434e+00   5.3796230e+00   2.6068978e-01  -4.8184024e-01  -3.5624992e-01  -1.9623078e+00   3.8589455e+00   5.4332410e+00   4.4172188e+00   5.4360286e+00   5.3465310e+00   5.7062674e+00   4.8777662e+00   4.9795195e+00  -1.3885781e+00  -2.9199018e+00  -3.2913710e+00   7.4858619e-01   5.0205823e+00
   2.5911522e-01  -4.7122675e-01  -2.7154531e+00  -2.7919210e+00  -2.5412282e+00  -3.1270198e+00  -3.2394004e-01   8.4644501e-02   3.5933121e+00   4.1312633e+00  -1.0955615e+00  -2.0226163e+00  -8.9584428e-01  -6.7231625e-01   5.1991969e+00   6.0369764e+00  -2.3566941e+00  -3.7371918e+00  -1.8564683e+00  -4.4142112e-01   4.1763383e+00  -2.3551303e+00  -2.5299560e+00  -3.1407534e+00  -3.3495316e+00  -3.3362395e+00  -3.5474593e+00  -2.5880784e+00  -3.0601002e+00  -7.5965273e-01  -1.3260970e+00  -1.7616562e+00  -1.7875759e+00  -3.0216340e+00  -3.2364670e+00  -1.2921198e+00  -3.0877666e+00   2.0798281e+00   2.2842537e+00  -2.1776427e+00  -2.6038300e+00  -2.2706780e+00  -3.0307795e+00  -1.4972734e+00  -1.9626857e+00  -2.0158308e-01  -4.7691822e-01   3.2726718e+00   2.5450717e+00   6.3984180e-01  -1.0125475e+00  -1.5787899e+00  -1.5456848e+00   2.1744171e+00   1.9675565e+00   4.7111183e+00   5.2637826e+00   2.4519375e-01  -5.3747385e-01  -3.5636961e-01  -1.9767856e+00   3.8353525e+00   5.3561369e+00   4.3478223e+00   5.4040442e+00   5.2425300e+00   5.5889708e+00   4.7673140e+00   4.8779150e+00  -1.3945730e+00  -2.8522607e+00  -3.1415023e+00   8.3324510e-01   4.9285871e+00
   2.0053355e-01  -4.9042376e-01  -2.7483164e+00  -2.7624406e+00  -2.5175079e+00  -3.0371858e+00  -1.9088553e-01   1.7371516e-01   3.4460963e+00   4.0254417e+00  -1.1566772e+00  -2.0248422e+00  -9.4716592e-01  -6.6122200e-01   5.0863777e+00   5.9357944e+00  -2.3231746e+00  -3.6201331e+00  -1.6721332e+00  -4.6715959e-01   4.1069299e+00  -2.3378245e+00  -2.4959189e+00  -3.0914389e+00  -3.2700962e+00  -3.2401089e+00  -3.4243967e+00  -2.4421572e+00  -2.9030587e+00  -6.0286404e-01  -1.1675965e+00  -1.7886206e+00  -1.7825707e+00  -3.0250677e+00  -3.1705662e+00  -1.2156221e+00  -2.9735064e+00   2.0767115e+00   2.3137518e+00  -2.2548946e+00  -2.5594203e+00  -2.3260721e+00  -2.9580046e+00  -1.5140153e+00  -1.9184641e+00  -1.6766949e-01  -4.4456555e-01   3.2369867e+00   2.5512858e+00   5.8521597e-01  -1.0535198e+00  -1.6139607e+00  -1.5291279e+00   2.0980662e+00   1.9099825e+00   4.5705996e+00   5.1181675e+00   2.2056468e-01  -5.8842464e-01  -3.6965744e-01  -1.9861774e+00   3.7907167e+00   5.2543055e+00   4.2553478e+00   5.3389779e+00   5.1180736e+00   5.4451881e+00   4.6359111e+00   4.7462126e+00  -1.4118140e+00  -2.7700640e+00  -2.9603998e+00   9.2425661e-01   4.8117257e+00
   1.2726605e-01  -5.1869869e-01  -2.7779765e+00  -2.7225812e+00  -2.4774900e+00  -2.9147792e+00  -5.4995895e-02   2.7357710e-01   3.2935059e+00   3.8965182e+00  -1.2246528e+00  -2.0164590e+00  -1.0116538e+00  -6.4455372e-01   4.9454031e+00   5.8071237e+00  -2.2890742e+00  -3.4736869e+00  -1.4654189e+00  -5.0830447e-01   4.0237150e+00  -2.3189566e+00  -2.4570963e+00  -3.0268073e+00  -3.1688659e+00  -3.1223743e+00  -3.2692332e+00  -2.2727408e+00  -2.7139828e+00  -4.3351674e-01  -9.9381149e-01  -1.8202112e+00  -1.7777422e+00  -3.0178332e+00  -3.0809860e+00  -1.1311406e+00  -2.8237434e+00   2.0706689e+00   2.3390322e+00  -2.3331199e+00  -2.5037239e+00  -2.3825350e+00  -2.8557346e+00  -1.5321524e+00  -1.8484912e+00  -1.4216095e-01  -3.9591831e-01   3.1827230e+00   2.5542049e+00   5.1774109e-01  -1.0911073e+00  -1.6588957e+00  -1.5057068e+00   1.9995360e+00   1.8470218e+00   4.4101539e+00   4.9439444e+00   1.8605605e-01  -6.3479185e-01  -3.9739084e-01  -1.9904564e+00   3.7241111e+00   5.1283770e+00   4.1405759e+00   5.2411880e+00   4.9743109e+00   5.2768598e+00   4.4852757e+00   4.5857687e+00  -1.4400051e+00  -2.6752689e+00  -2.7495966e+00   1.0205893e+00   4.6711750e+00
   4.1524368e-02  -5.5500195e-01  -2.8026331e+00  -2.6735168e+00  -2.4207006e+00  -2.7621834e+00   8.2852515e-02   3.8236585e-01   3.1364133e+00   3.7451758e+00  -1.2979505e+00  -1.9981011e+00  -1.0875700e+00  -6.2245563e-01   4.7780814e+00   5.6523704e+00  -2.2544425e+00  -3.2996476e+00  -1.2391248e+00  -5.6430713e-01   3.9270794e+00  -2.2981432e+00  -2.4142385e+00  -2.9471791e+00  -3.0480383e+00  -2.9841704e+00  -3.0846074e+00  -2.0814853e+00  -2.4958100e+00  -2.5350127e-01  -8.0769912e-01  -1.8548875e+00  -1.7727954e+00  -2.9986434e+00  -2.9696963e+00  -1.0390068e+00  -2.6414518e+00   2.0612373e+00   2.3587680e+00  -2.4100466e+00  -2.4385471e+00  -2.4380212e+00  -2.7255135e+00  -1.5498862e+00  -1.7537308e+00  -1.2450416e-01  -3.3185521e-01   3.1107213e+00   2.5534456e+00   4.4002190e-01  -1.1244298e+00  -1.7121053e+00  -1.4752781e+00   1.8808069e+00   1.7797979e+00   4.2309894e+00   4.7424231e+00   1.4120746e-01  -6.7690585e-01  -4.4045354e-01  -1.9899886e+00   3.6352968e+00   4.9792037e+00   4.0047088e+00   5.1116762e+00   4.8125448e+00   5.0859990e+00   4.3172326e+00   4.3983378e+00  -1.4780665e+00  -2.5695863e+00  -2.5114026e+00   1.1206282e+00   4.5083990e+00
  -5.3785174e-02  -5.9782132e-01  -2.8199849e+00  -2.6163704e+00  -2.3467765e+00  -2.5825555e+00   2.2162324e-01   4.9757102e-01   2.9752819e+00   3.5721669e+00  -1.3745655e+00  -1.9707748e+00  -1.1727851e+00  -5.9552422e-01   4.5867624e+00   5.4730368e+00  -2.2187493e+00  -3.1002114e+00  -9.9682614e-01  -6.3370701e-01   3.8171990e+00  -2.2743414e+00  -2.3677058e+00  -2.8526757e+00  -2.9099116e+00  -2.8267865e+00  -2.8737612e+00  -1.8705772e+00  -2.2523182e+00  -6.5202518e-02  -6.1280915e-01  -1.8904581e+00  -1.7670939e+00  -2.9659972e+00  -2.8389771e+00  -9.3960735e-01  -2.4307621e+00   2.0477662e+00   2.3713598e+00  -2.4827957e+00  -2.3657334e+00  -2.4899778e+00  -2.5696826e+00  -1.5651288e+00  -1.6360960e+00  -1.1369666e-01  -2.5408622e-01   3.0221679e+00   2.5481322e+00   3.5510031e-01  -1.1527175e+00  -1.7716372e+00  -1.4382243e+00   1.7443738e+00   1.7089926e+00   4.0345192e+00   4.5150499e+00   8.5855842e-02  -7.1531269e-01  -4.9928203e-01  -1.9855316e+00   3.5247068e+00   4.8078327e+00   3.8493309e+00   4.9520407e+00   4.6341848e+00   4.8746157e+00   4.1336346e+00   4.1860199e+00  -1.5241387e+00  -2.4543905e+00  -2.2488380e+00   1.2222695e+00   4.3250952e+00
  -1.5517133e-01  -6.4527541e-01  -2.8273136e+00  -2.5521678e+00  -2.2555174e+00  -2.3797099e+00   3.6011947e-01   6.1615998e-01   2.8102363e+00   3.3783771e+00  -1.4521026e+00  -1.9358390e+00  -1.2649027e+00  -5.6483304e-01   4.3742224e+00   5.2706538e+00  -2.1808993e+00  -2.8779170e+00  -7.4271720e-01  -7.1418667e-01   3.6941055e+00  -2.2458931e+00  -2.3174376e+00  -2.7432305e+00  -2.7567901e+00  -2.6516456e+00  -2.6404251e+00  -1.6426835e+00  -1.9879984e+00   1.2858664e-01  -4.1310554e-01  -1.9241637e+00  -1.7596687e+00  -2.9182557e+00  -2.6913272e+00  -8.3341843e-01  -2.1967720e+00   2.0294767e+00   2.3750692e+00  -2.5479778e+00  -2.2870907e+00  -2.5354795e+00  -2.3913135e+00  -1.5756375e+00  -1.4983896e+00  -1.0839438e-01  -1.6508645e-01   2.9185246e+00   2.5369571e+00   2.6632858e-01  -1.1753385e+00  -1.8351831e+00  -1.3954907e+00   1.5931191e+00   1.6348052e+00   3.8223339e+00   4.2634355e+00   2.0129103e-02  -7.5075918e-01  -5.7383370e-01  -1.9782135e+00   3.3934012e+00   4.6154886e+00   3.6763636e+00   4.7644111e+00   4.4407173e+00   4.6446644e+00   3.9363070e+00   3.9512139e+00  -1.5756409e+00  -2.3306688e+00  -1.9655398e+00   1.3230569e+00   4.1231433e+00
  -2.5871259e-01  -6.9523626e-01  -2.8216144e+00  -2.4818143e+00  -2.1469492e+00  -2.1579825e+00   4.9699968e-01   7.3474223e-01   2.6411708e+00   3.1649157e+00  -1.5278921e+00  -1.8949724e+00  -1.3613878e+00  -5.3192591e-01   4.1435462e+00   5.0467530e+00  -2.1392952e+00  -2.6355893e+00  -4.8142129e-01  -8.0268401e-01   3.5577949e+00  -2.2106308e+00  -2.2629663e+00  -2.6186377e+00  -2.5909103e+00  -2.4602968e+00  -2.3886954e+00  -1.4008878e+00  -1.7079011e+00   3.2477618e-01  -2.1276298e-01  -1.9528140e+00  -1.7492677e+00  -2.8537473e+00  -2.5293805e+00  -7.2104329e-01  -1.9453110e+00   2.0055412e+00   2.3681766e+00  -2.6018409e+00  -2.2043385e+00  -2.5713929e+00  -2.1941144e+00  -1.5791630e+00  -1.3441991e+00  -1.0703852e-01  -6.7981267e-02   2.8014599e+00   2.5182892e+00   1.7722398e-01  -1.1918392e+00  -1.9002067e+00  -1.3485856e+00   1.4301772e+00   1.5569567e+00   3.5961910e+00   3.9894095e+00  -5.5578356e-02  -7.8418141e-01  -6.6358107e-01  -1.9694981e+00   3.2429954e+00   4.4035631e+00   3.4880157e+00   4.5513783e+00   4.2336923e+00   4.3980275e+00   3.7270175e+00   3.6965838e+00  -1.6293830e+00  -2.1990181e+00  -1.6656517e+00   1.4203475e+00   3.9045785e+00
  -3.6024608e-01  -7.4547221e-01  -2.7997688e+00  -2.4060940e+00  -2.0213908e+00  -1.9220764e+00   6.3080810e-01   8.4976433e-01   2.4678923e+00   2.9332252e+00  -1.5991354e+00  -1.8501280e+00  -1.4596896e+00  -4.9877323e-01   3.8980180e+00   4.8028761e+00  -2.0919522e+00  -2.3762881e+00  -2.1778128e-01  -8.9555390e-01   3.4083637e+00  -2.1660363e+00  -2.2034751e+00  -2.4786321e+00  -2.4143943e+00  -2.2544219e+00  -2.1229083e+00  -1.1486154e+00  -1.4174599e+00   5.2010731e-01  -1.5950101e-02  -1.9729685e+00  -1.7344371e+00  -2.7708992e+00  -2.3558315e+00  -6.0324837e-01  -1.6826705e+00   1.9751771e+00   2.3491622e+00  -2.6404585e+00  -2.1190683e+00  -2.5945653e+00  -1.9823137e+00  -1.5736002e+00  -1.1777483e+00  -1.0799198e-01   3.3612040e-02   2.6727870e+00   2.4903244e+00   9.1313225e-02  -1.2019917e+00  -1.9640869e+00  -1.2995370e+00   1.2587996e+00   1.4747430e+00   3.3580171e+00   3.6951018e+00  -1.4064519e-01  -8.1669392e-01  -7.6753248e-01  -1.9611324e+00   3.0755707e+00   4.1736155e+00   3.2867352e+00   4.3159181e+00   4.0147272e+00   4.1365272e+00   3.5074750e+00   3.4250370e+00  -1.6817254e+00  -2.0596861e+00  -1.3536985e+00   1.5114982e+00   3.6715773e+00
  -4.5557926e-01  -7.9380045e-01  -2.7587465e+00  -2.3256876e+00  -1.8795204e+00  -1.6768984e+00   7.6001629e-01   9.5772042e-01   2.2902800e+00   2.6851979e+00  -1.6630714e+00  -1.8034742e+00  -1.5573594e+00  -4.6769176e-01   3.6410209e+00   4.5406214e+00  -2.0366494e+00  -2.1032638e+00   4.3356158e-02  -9.8876945e-01   3.2461594e+00  -2.1094421e+00  -2.1378929e+00  -2.3229958e+00  -2.2292260e+00  -2.0358538e+00  -1.8475179e+00  -8.8955185e-01  -1.1223034e+00   7.1129008e-01   1.7338412e-01  -1.9811515e+00  -1.7136320e+00  -2.6683797e+00  -2.1733724e+00  -4.8099605e-01  -1.4153167e+00   1.9377469e+00   2.3168870e+00  -2.6599502e+00  -2.0327209e+00  -2.6020206e+00  -1.7605243e+00  -1.5571350e+00  -1.0037154e+00  -1.0967673e-01   1.3577610e-01   2.5344110e+00   2.4512645e+00   1.1973403e-02  -1.2058475e+00  -2.0242676e+00  -1.2508071e+00   1.0822265e+00   1.3871311e+00   3.1099192e+00   3.3830319e+00  -2.3427469e-01  -8.4957788e-01  -8.8427911e-01  -1.9550797e+00   2.8935719e+00   3.9273797e+00   3.0751573e+00   4.0613099e+00   3.7855237e+00   3.8619629e+00   3.2793537e+00   3.1397115e+00  -1.7287771e+00  -1.9126526e+00  -1.0344564e+00   1.5940549e+00   3.4264644e+00
  -5.4070847e-01  -8.3823769e-01  -2.6958211e+00  -2.2412019e+00  -1.7224364e+00  -1.4273923e+00   8.8307418e-01   1.0553643e+00   2.1084485e+00   2.4232819e+00  -1.7171505e+00  -1.7573227e+00  -1.6521540e+00  -4.4122957e-01   3.3759558e+00   4.2617189e+00  -1.9711099e+00  -1.8199168e+00   2.9735030e-01  -1.0781475e+00   3.0719316e+00  -2.0382579e+00  -2.0650158e+00  -2.1516805e+00  -2.0372537e+00  -1.8066037e+00  -1.5669773e+00  -6.2755542e-01  -8.2806395e-01   8.9514185e-01   3.5170789e-01  -1.9740837e+00  -1.6853435e+00  -2.5452512e+00  -1.9846409e+00  -3.5546903e-01  -1.1496008e+00   1.8928551e+00   2.2707622e+00  -2.6567171e+00  -1.9465769e+00  -2.5911568e+00  -1.5335922e+00  -1.5283785e+00  -8.2702385e-01  -1.1070092e-01   2.3450683e-01   2.3882863e+00   2.3995091e+00  -5.7720830e-02  -1.2037894e+00  -2.0784064e+00  -1.2051701e+00   9.0357132e-01   1.2928954e+00   2.8542015e+00   3.0561978e+00  -3.3555268e-01  -8.8426392e-01  -1.0120633e+00  -1.9534393e+00   2.6997001e+00   3.6667726e+00   2.8560483e+00   3.7910623e+00   3.5478875e+00   3.5761654e+00   3.0443346e+00   2.8439695e+00  -1.7666165e+00  -1.7577451e+00  -7.1281915e-01   1.6659327e+00   3.1717257e+00
  -6.1202959e-01  -8.7713639e-01  -2.6087828e+00  -2.1532071e+00  -1.5517017e+00  -1.1783762e+00   9.9846526e-01   1.1399068e+00   1.9228944e+00   2.1505620e+00  -1.7592016e+00  -1.7140450e+00  -1.7421275e+00  -4.2202381e-01   3.1061742e+00   3.9681217e+00  -1.8931945e+00  -1.5297599e+00   5.3995725e-01  -1.1595846e+00   2.8869621e+00  -1.9502025e+00  -1.9836460e+00  -1.9649340e+00  -1.8402100e+00  -1.5688901e+00  -1.2856297e+00  -3.6656622e-01  -5.4018805e-01   1.0687189e+00   5.1607438e-01  -1.9489127e+00  -1.6482299e+00  -2.4011076e+00  -1.7921782e+00  -2.2808365e-01  -8.9148382e-01   1.8404340e+00   2.2108871e+00  -2.6276811e+00  -1.8617570e+00  -2.5599230e+00  -1.3064371e+00  -1.4864793e+00  -6.5262280e-01  -1.0996697e-01   3.2593354e-01   2.2363836e+00   2.3338446e+00  -1.1513624e-01  -1.1965722e+00  -2.1245141e+00  -1.1655599e+00   7.2572454e-01   1.1907777e+00   2.5933768e+00   2.7181456e+00  -4.4350705e-01  -9.2230693e-01  -1.1488637e+00  -1.9583583e+00   2.4968040e+00   3.3939054e+00   2.6322400e+00   3.5088386e+00   3.3037498e+00   3.2810556e+00   2.8041536e+00   2.5413897e+00  -1.7915206e+00  -1.5947704e+00  -3.9366785e-01   1.7255705e+00   2.9100256e+00
  -6.6652588e-01  -9.0929524e-01  -2.4961303e+00  -2.0622740e+00  -1.3693680e+00  -9.3439231e-01   1.1047639e+00   1.2091845e+00   1.7346119e+00   1.8707996e+00  -1.7875767e+00  -1.6759805e+00  -1.8257018e+00  -4.1264091e-01   2.8349306e+00   3.6621024e+00  -1.8010893e+00  -1.2363785e+00   7.6749226e-01  -1.2292865e+00   2.6931602e+00  -1.8435228e+00  -1.8927300e+00  -1.7634156e+00  -1.6397450e+00  -1.3251615e+00  -1.0076085e+00  -1.1051253e-01  -2.6375875e-01   1.2294349e+00   6.6425022e-01  -1.9034224e+00  -1.6012402e+00  -2.2361939e+00  -1.5983963e+00  -1.0048673e-01  -6.4629177e-01   1.7808084e+00   2.1381390e+00  -2.5705026e+00  -1.7792273e+00  -2.5069707e+00  -1.0838912e+00  -1.4312058e+00  -4.8526762e-01  -1.0675142e-01   4.0653133e-01   2.0806686e+00   2.2536129e+00  -1.5819786e-01  -1.1853440e+00  -2.1610744e+00  -1.1349004e+00   5.5128106e-01   1.0796628e+00   2.3301732e+00   2.3730056e+00  -5.5716268e-01  -9.6535090e-01  -1.2924886e+00  -1.9719367e+00   2.2877776e+00   3.1110909e+00   2.4065620e+00   3.2183921e+00   3.0551788e+00   2.9787032e+00   2.5606486e+00   2.2357492e+00  -1.8001841e+00  -1.4236542e+00  -8.1744465e-02   1.7720485e+00   2.6442158e+00
  -7.0192054e-01  -9.3403485e-01  -2.3572262e+00  -1.9690083e+00  -1.1779715e+00  -6.9957313e-01   1.2006909e+00   1.2617867e+00   1.5451619e+00   1.5884183e+00  -1.8012627e+00  -1.6453444e+00  -1.9017163e+00  -4.1541221e-01   2.5653464e+00   3.3463356e+00  -1.6934774e+00  -9.4338557e-01   9.7695515e-01  -1.2839766e+00   2.4931058e+00  -1.7171808e+00  -1.7914906e+00  -1.5482897e+00  -1.4374656e+00  -1.0781060e+00  -7.3674967e-01   1.3678518e-01  -3.3363990e-03   1.3751598e+00   7.9479638e-01  -1.8362077e+00  -1.5437212e+00  -2.0514901e+00  -1.4055539e+00   2.5466086e-02  -4.1851273e-01   1.7147336e+00   2.0542109e+00  -2.4837616e+00  -1.6998116e+00  -2.4317615e+00  -8.7054589e-01  -1.3629940e+00  -3.2931622e-01  -1.0075026e-01   4.7331059e-01   1.9230864e+00   2.1588428e+00  -1.8547591e-01  -1.1716397e+00  -2.1871341e+00  -1.1159323e+00   3.8249261e-01   9.5874712e-01   2.0675170e+00   2.0254828e+00  -6.7558816e-01  -1.0150851e+00  -1.4406717e+00  -1.9961327e+00   2.0754644e+00   2.8208439e+00   2.1817696e+00   2.9235076e+00   2.8043789e+00   2.6713678e+00   2.3157928e+00   1.9309914e+00  -1.7899150e+00  -1.2445729e+00   2.1846649e-01   1.8051577e+00   2.3773293e+00
  -7.1678477e-01  -9.5123297e-01  -2.1924026e+00  -1.8740774e+00  -9.8049563e-01  -4.7753620e-01   1.2851649e+00   1.2971339e+00   1.3566873e+00   1.3084293e+00  -1.7999480e+00  -1.6241395e+00  -1.9694498e+00  -4.3227815e-01   2.3003873e+00   3.0239551e+00  -1.5696760e+00  -6.5437018e-01   1.1661144e+00  -1.3210695e+00   2.2900319e+00  -1.5709920e+00  -1.6795361e+00  -1.3212851e+00  -1.2349740e+00  -8.3064139e-01  -4.7651833e-01   3.7171123e-01   2.3717687e-01   1.5042959e+00   9.0709824e-01  -1.7467969e+00  -1.4754982e+00  -1.8487457e+00  -1.2157398e+00   1.4775294e-01  -2.1164709e-01   1.6434006e+00   1.9615808e+00  -2.3670934e+00  -1.6242064e+00  -2.3346274e+00  -6.7061179e-01  -1.2829533e+00  -1.8855309e-01  -9.2085085e-02   5.2397162e-01   1.7655518e+00   2.0503320e+00  -1.9623720e-01  -1.1573420e+00  -2.2023576e+00  -1.1110527e+00   2.2124753e-01   8.2768995e-01   1.8085027e+00   1.6807907e+00  -7.9792940e-01  -1.0731930e+00  -1.5911626e+00  -2.0326720e+00   1.8625799e+00   2.5258719e+00   1.9604690e+00   2.6279523e+00   2.5536730e+00   2.3615243e+00   2.0717070e+00   1.6311700e+00  -1.7587934e+00  -1.0580622e+00   5.0284714e-01   1.8254152e+00   2.1125514e+00
  -7.1059452e-01  -9.6131669e-01  -2.0030080e+00  -1.7782294e+00  -7.8029786e-01  -2.7130501e-01   1.3573478e+00   1.3155007e+00   1.1718701e+00   1.0362935e+00  -1.7840411e+00  -1.6140788e+00  -2.0286120e+00  -4.6465312e-01   2.0428453e+00   2.6985703e+00  -1.4297332e+00  -3.7283425e-01   1.3335476e+00  -1.3388002e+00   2.0877415e+00  -1.4057066e+00  -1.5569428e+00  -1.0847113e+00  -1.0339008e+00  -5.8587752e-01  -2.2994839e-01   5.9095169e-01   4.5464371e-01   1.6158291e+00   1.0013448e+00  -1.6357166e+00  -1.3969237e+00  -1.6304693e+00  -1.0308649e+00   2.6424982e-01  -2.8117406e-02   1.5684093e+00   1.8634195e+00  -2.2212562e+00  -1.5529990e+00  -2.2167758e+00  -4.8780103e-01  -1.1928276e+00  -6.6050457e-02  -8.1268805e-02   5.5701507e-01   1.6099435e+00   1.9296733e+00  -1.9045763e-01  -1.1446088e+00  -2.2070385e+00  -1.1221794e+00   6.9075805e-02   6.8672992e-01   1.5563335e+00   1.3445301e+00  -9.2342942e-01  -1.1412982e+00  -1.7418061e+00  -2.0829698e+00   1.6516435e+00   2.2290536e+00   1.7450510e+00   2.3354336e+00   2.3054665e+00   2.0518609e+00   1.8306477e+00   1.3403688e+00  -1.7057812e+00  -8.6509644e-01   7.6774491e-01   1.8340258e+00   1.8531636e+00
  -6.8373436e-01  -9.6521480e-01  -1.7913896e+00  -1.6823002e+00  -5.8100326e-01  -8.3261797e-02   1.4166835e+00   1.3179849e+00   9.9383169e-01   7.7772706e-01  -1.7546357e+00  -1.6165242e+00  -2.0793020e+00  -5.1332159e-01   1.7953270e+00   2.3742362e+00  -1.2744744e+00  -1.0212200e-01   1.4786396e+00  -1.3363010e+00   1.8904630e+00  -1.2230238e+00  -1.4243025e+00  -8.4142858e-01  -8.3592576e-01  -3.4705216e-01   4.0130956e-04   7.9158896e-01   6.4676517e-01   1.7093544e+00   1.0784609e+00  -1.5044887e+00  -1.3088917e+00  -1.3998580e+00  -8.5265899e-01   3.7281408e-01   1.3076096e-01   1.4917077e+00   1.7634399e+00  -2.0481333e+00  -1.4866888e+00  -2.0802368e+00  -3.2523588e-01  -1.0949124e+00   3.5925677e-02  -6.9133589e-02   5.7180160e-01   1.4580990e+00   1.7992197e+00  -1.6879774e-01  -1.1357701e+00  -2.2020651e+00  -1.1506504e+00  -7.2823235e-02   5.3675663e-01   1.3142445e+00   1.0225122e+00  -1.0514330e+00  -1.2209111e+00  -1.8906076e+00  -2.1480652e+00   1.4449331e+00   1.9334017e+00   1.5376303e+00   2.0495602e+00   2.0621966e+00   1.7452521e+00   1.5949621e+00   1.0625952e+00  -1.6307795e+00  -6.6712613e-01   1.0100580e+00   1.8327923e+00   1.6024598e+00
  -6.3745217e-01  -9.6427672e-01  -1.5608150e+00  -1.5872133e+00  -3.8636641e-01   8.4868682e-02   1.4629271e+00   1.3064257e+00   8.2598324e-01   5.3845973e-01  -1.7134321e+00  -1.6324459e+00  -2.1219375e+00  -5.7837223e-01   1.5602391e+00   2.0553727e+00  -1.1054986e+00   1.5465893e-01   1.6015408e+00  -1.3136257e+00   1.7026496e+00  -1.0255413e+00  -1.2827343e+00  -5.9477107e-01  -6.4278500e-01  -1.1743902e-01   2.1247600e-01   9.7119082e-01   8.1211968e-01   1.7850759e+00   1.1399995e+00  -1.3555669e+00  -1.2128174e+00  -1.1606791e+00  -6.8267440e-01   4.7138418e-01   2.6475031e-01   1.4155022e+00   1.6656967e+00  -1.8506633e+00  -1.4257088e+00  -1.9277617e+00  -1.8538787e-01  -9.9193172e-01   1.1596329e-01  -5.6726473e-02   5.6856139e-01   1.3118079e+00   1.6619925e+00  -1.3254391e-01  -1.1332038e+00  -2.1888414e+00  -1.1971669e+00  -2.0353614e-01   3.7933053e-01   1.0854058e+00   7.2053916e-01  -1.1813775e+00  -1.3133805e+00  -2.0357838e+00  -2.2285771e+00   1.2444519e+00   1.6420102e+00   1.3399976e+00   1.7737999e+00   1.8262638e+00   1.4447044e+00   1.3670195e+00   8.0164905e-01  -1.5346308e+00  -4.6607431e-01   1.2273064e+00   1.8239816e+00   1.3636362e+00
  -5.7376999e-01  -9.6016699e-01  -1.3153346e+00  -1.4939649e+00  -2.0011157e-01   2.3200679e-01   1.4961666e+00   1.2832810e+00   6.7183942e-01   3.2396513e-01  -1.6626163e+00  -1.6624018e+00  -2.1571610e+00  -6.5917396e-01   1.3397732e+00   1.7466395e+00  -9.2512172e-01   3.9471877e-01   1.7030936e+00  -1.2717199e+00   1.5287407e+00  -8.1664371e-01  -1.1338597e+00  -3.4842801e-01  -4.5626178e-01   9.9766760e-02   4.0473771e-01   1.1278901e+00   9.5016635e-01   1.8437833e+00   1.1880049e+00  -1.1922122e+00  -1.1105818e+00  -9.1710585e-01  -5.2229100e-01   5.5808926e-01   3.7460774e-01   1.3421479e+00   1.5743574e+00  -1.6327070e+00  -1.3704469e+00  -1.7626711e+00  -7.0047410e-02  -8.8688010e-01   1.7350489e-01  -4.5181634e-02   5.4835326e-01   1.1728039e+00   1.5215419e+00  -8.3523752e-02  -1.1391965e+00  -2.1691677e+00  -1.2617794e+00  -3.2238012e-01   2.1665150e-01   8.7281484e-01   4.4415468e-01  -1.3127738e+00  -1.4198507e+00  -2.1757962e+00  -2.3246774e+00   1.0519106e+00   1.3579867e+00   1.1535878e+00   1.5114324e+00   1.5999569e+00   1.1532773e+00   1.1491181e+00   5.6097776e-01  -1.4190666e+00  -2.6428968e-01   1.4176858e+00   1.8101632e+00   1.1396640e+00
  -4.9536166e-01  -9.5474657e-01  -1.0595977e+00  -1.4036034e+00  -2.5760259e-02   3.5768116e-01   1.5168351e+00   1.2514738e+00   5.3480890e-01   1.3918045e-01  -1.6047147e+00  -1.7065396e+00  -2.1857305e+00  -7.5439367e-01   1.1358883e+00   1.4527709e+00  -7.3627856e-01   6.1566439e-01   1.7847326e+00  -1.2123436e+00   1.3728999e+00  -6.0033736e-01  -9.7974470e-01  -1.0629103e-01  -2.7816191e-01   3.0157796e-01   5.7616285e-01   1.2604498e+00   1.0612146e+00   1.8868063e+00   1.2248576e+00  -1.0183217e+00  -1.0044473e+00  -6.7352197e-01  -3.7272480e-01   6.3136205e-01   4.6195892e-01   1.2740241e+00   1.4934576e+00  -1.3988559e+00  -1.3212631e+00  -1.5886752e+00   1.9677226e-02  -7.8284261e-01   2.0880696e-01  -3.5580333e-02   5.1298288e-01   1.0427546e+00   1.3817701e+00  -2.4004842e-02  -1.1558055e+00  -2.1450937e+00  -1.3439154e+00  -4.2884442e-01   5.1478182e-02   6.7918411e-01   1.9838372e-01  -1.4451770e+00  -1.5412249e+00  -2.3093684e+00  -2.4360855e+00   8.6872295e-01   1.0843705e+00   9.7946313e-01   1.2654905e+00   1.3853699e+00   8.7398627e-01   9.4337705e-01   3.4352306e-01  -1.2866080e+00  -6.4462300e-02   1.5801019e+00   1.7940283e+00   9.3314996e-01
  -4.0540732e-01  -9.4995273e-01  -7.9863430e-01  -1.3172000e+00   1.3354050e-01   4.6197264e-01   1.5257125e+00   1.2142198e+00   4.1797971e-01  -1.1760964e-02  -1.5424338e+00  -1.7646188e+00  -2.2084122e+00  -8.6205257e-01   9.5028733e-01   1.1783874e+00  -5.4238553e-01   8.1556832e-01   1.8483669e+00  -1.1379553e+00   1.2387535e+00  -3.8104899e-01  -8.2281465e-01   1.2771853e-01  -1.1027704e-01   4.8534914e-01   7.2622429e-01   1.3683099e+00   1.1463606e+00   1.9159494e+00   1.2531132e+00  -8.3822263e-01  -8.9695151e-01  -4.3430961e-01  -2.3503561e-01   6.9004660e-01   5.2913855e-01   1.2134062e+00   1.4266637e+00  -1.1542028e+00  -1.2785013e+00  -1.4096734e+00   8.3335416e-02  -6.8280364e-01   2.2286432e-01  -2.8811379e-02   4.6488680e-01   9.2324637e-01   1.2467336e+00   4.3414222e-02  -1.1847321e+00  -2.1187537e+00  -1.4424420e+00  -5.2253533e-01  -1.1299212e-01   5.0683295e-01  -1.2516750e-02  -1.5781561e+00  -1.6781348e+00  -2.4354930e+00  -2.5620780e+00   6.9600903e-01   8.2404159e-01   8.1831228e-01   1.0386880e+00   1.1843211e+00   6.0969089e-01   7.5162422e-01   1.5157448e-01  -1.1404273e+00   1.3048991e-01   1.7141831e+00   1.7782098e+00   7.4620007e-01
  -3.0743690e-01  -9.4768734e-01  -5.3761799e-01  -1.2358127e+00   2.7517699e-01   5.4544442e-01   1.5239185e+00   1.1748518e+00   3.2391684e-01  -1.2576396e-01  -1.4785008e+00  -1.8360454e+00  -2.2258799e+00  -9.7961624e-01   7.8439503e-01   9.2779903e-01  -3.4717963e-01   9.9302112e-01   1.8962536e+00  -1.0515646e+00   1.1291497e+00  -1.6340045e-01  -6.6574843e-01   3.4982981e-01   4.5661630e-02   6.4890324e-01   8.5485928e-01   1.4516097e+00   1.2073965e+00   1.9334110e+00   1.2753480e+00  -6.5644569e-01  -7.9078360e-01  -2.0363702e-01  -1.1013381e-01   7.3349177e-01   5.7901036e-01   1.1623452e+00   1.3770589e+00  -9.0408845e-01  -1.2424936e+00  -1.2295498e+00   1.2108971e-01  -5.8945949e-01   2.1730857e-01  -2.5444282e-02   4.0699320e-01   8.1576889e-01   1.1204410e+00   1.1591117e-01  -1.2272155e+00  -2.0921979e+00  -1.5557500e+00  -6.0313125e-01  -2.7327151e-01   3.5759275e-01  -1.8527706e-01  -1.7112600e+00  -1.8309113e+00  -2.5534198e+00  -2.7015111e+00   5.3460591e-01   5.7962637e-01   6.7046433e-01   8.3333700e-01   9.9827867e-01   3.6297874e-01   5.7528894e-01  -1.3359023e-02  -9.8417969e-01   3.1755282e-01   1.8202697e+00   1.7651166e+00   5.8029645e-01
  -2.0517149e-01  -9.4972136e-01  -2.8162693e-01  -1.1604504e+00   3.9720104e-01   6.0906462e-01   1.5128956e+00   1.1366501e+00   2.5448833e-01  -2.0095518e-01  -1.4155180e+00  -1.9199186e+00  -2.2386379e+00  -1.1041100e+00   6.3933215e-01   7.0481477e-01  -1.5454350e-01   1.1471618e+00   1.9308689e+00  -9.5656731e-01   1.0459592e+00   4.8021989e-02  -5.1136120e-01   5.5659423e-01   1.8803311e-01   7.9063890e-01   9.6242431e-01   1.5111846e+00   1.2466958e+00   1.9416870e+00   1.2940191e+00  -4.7749677e-01  -6.8865629e-01   1.4737161e-02   1.2148939e-03   7.6162336e-01   6.1477850e-01   1.1225619e+00   1.3469691e+00  -6.5384629e-01  -1.2135567e+00  -1.0519824e+00   1.3365752e-01  -5.0504770e-01   1.9428990e-01  -2.5627045e-02   3.4257100e-01   7.2169623e-01   1.0066591e+00   1.9054172e-01  -1.2839589e+00  -2.0672371e+00  -1.6818522e+00  -6.7035117e-01  -4.2574474e-01   2.3273299e-01  -3.1778558e-01  -1.8439865e+00  -1.9995552e+00  -2.6626358e+00  -2.8528502e+00   3.8508222e-01   3.5340605e-01   5.3591499e-01   6.5125535e-01   8.2829819e-01   1.3605223e-01   4.1531262e-01  -1.5064623e-01  -8.2182165e-01   4.9375392e-01   1.8993785e+00   1.7567946e+00   4.3620167e-01
  -1.0237192e-01  -9.5762084e-01  -3.5418907e-02  -1.0920368e+00   4.9842562e-01   6.5412565e-01   1.4943811e+00   1.1026911e+00   2.1073355e-01  -2.3680077e-01  -1.3558395e+00  -2.0150815e+00  -2.2469698e+00  -1.2322517e+00   5.1589502e-01   5.1257385e-01   3.1670054e-02   1.2776818e+00   1.9547853e+00  -8.5657321e-01   9.8993303e-01   2.4888681e-01  -3.6248471e-01   7.4503554e-01   3.1537570e-01   9.0960820e-01   1.0496388e+00   1.5485323e+00   1.2670800e+00   1.9434660e+00   1.3113497e+00  -3.0564044e-01  -5.9317885e-01   2.1762733e-01   9.8387381e-02   7.7498628e-01   6.3980104e-01   1.0953648e+00   1.3378387e+00  -4.0856288e-01  -1.1919799e+00  -8.8027666e-01   1.2224527e-01  -4.3120788e-01   1.5635170e-01  -2.9018054e-02   2.7507599e-01   6.4226820e-01   9.0874179e-01   2.6433183e-01  -1.3550897e+00  -2.0453098e+00  -1.8184802e+00  -7.2393976e-01  -5.6683455e-01   1.3291414e-01  -4.0919821e-01  -1.9757555e+00  -2.1837078e+00  -2.7628346e+00  -3.0142012e+00   2.4775530e-01   1.4723469e-01   4.1436143e-01   4.9367561e-01   6.7497827e-01  -6.9372514e-02   2.7208437e-01  -2.6058970e-01  -6.5742336e-01   6.5629412e-01   1.9531426e+00   1.7548245e+00   3.1389774e-01
  -2.6985930e-03  -9.7269553e-01   1.9676537e-01  -1.0313809e+00   5.7847554e-01   6.8216539e-01   1.4703680e+00   1.0757192e+00   1.9278342e-01  -2.3415106e-01  -1.3014796e+00  -2.1201689e+00  -2.2509182e+00  -1.3605945e+00   4.1453797e-01   3.5340876e-01   2.0780313e-01   1.3847992e+00   1.9705579e+00  -7.5523483e-01   9.6063084e-01   4.3531090e-01  -2.2185291e-01   9.1276688e-01   4.2643103e-01   1.0055573e+00   1.1175201e+00   1.5657499e+00   1.2716744e+00   1.9415158e+00   1.3292395e+00  -1.4471042e-01  -5.0674146e-01   4.0254134e-01   1.8090329e-01   7.7475328e-01   6.5741587e-01   1.0815972e+00   1.3501638e+00  -1.7287141e-01  -1.1780093e+00  -7.1723622e-01   8.8480838e-02  -3.6888343e-01   1.0630560e-01  -3.4758799e-02   2.0800235e-01   5.7857103e-01   8.2949043e-01   3.3436126e-01  -1.4401589e+00  -2.0273838e+00  -1.9631738e+00  -7.6366806e-01  -6.9315940e-01   5.8171995e-02  -4.5997762e-01  -2.1058862e+00  -2.3826163e+00  -2.8538749e+00  -3.1833441e+00   1.2271017e-01  -3.7526302e-02   3.0524457e-01   3.6116165e-01   5.3843683e-01  -2.5214654e-01   1.4540989e-01  -3.4443312e-01  -4.9499088e-01   8.0266422e-01   1.9837291e+00   1.7602616e+00   2.1257002e-01
   9.0413051e-02  -9.9596964e-01   4.1135971e-01  -9.7915350e-01   6.3778885e-01   6.9489254e-01   1.4430561e+00   1.0580482e+00   1.9983901e-01  -1.9520818e-01  -1.2540519e+00  -2.2336530e+00  -2.2502920e+00  -1.4856688e+00   3.3536376e-01   2.2874869e-01   3.7053843e-01   1.4692099e+00   1.9806273e+00  -6.5608935e-01   9.5642508e-01   6.0401620e-01  -9.1999759e-02   1.0580673e+00   5.2018000e-01   1.0789242e+00   1.1673129e+00   1.5654437e+00   1.2637606e+00   1.9385702e+00   1.3492086e+00   2.0432048e-03  -4.3141698e-01   5.6775029e-01   2.4842776e-01   7.6269574e-01   6.7078586e-01   1.0816167e+00   1.3834836e+00   4.9210566e-02  -1.1718249e+00  -5.6507455e-01   3.4347700e-02  -3.1827270e-01   4.7113317e-02  -4.1490865e-02   1.4474569e-01   5.3151907e-01   7.7104981e-01   3.9783998e-01  -1.5381734e+00  -2.0138964e+00  -2.1133556e+00  -7.8934919e-01  -8.0167543e-01   7.9344683e-03  -4.7186147e-01  -2.2335801e+00  -2.5951032e+00  -2.9357342e+00  -3.3577618e+00   9.8192863e-03  -2.0005296e-01   2.0779426e-01   2.5354357e-01   4.1831033e-01  -4.1174315e-01   3.4516411e-02  -4.0431760e-01  -3.3830597e-01   9.3073799e-01   1.9937380e+00   1.7736215e+00   1.3063718e-01
   1.7386119e-01  -1.0281717e+00   6.0558353e-01  -9.3587245e-01   6.7756979e-01   6.9411878e-01   1.4147916e+00   1.0514924e+00   2.3020909e-01  -1.2342038e-01  -1.2147428e+00  -2.3538787e+00  -2.2447006e+00  -1.6041183e+00   2.7812229e-01   1.3906704e-01   5.1701908e-01   1.5320123e+00   1.9872385e+00  -5.6241812e-01   9.7458099e-01   7.5244222e-01   2.4826586e-02   1.1799158e+00   5.9586964e-01   1.1307972e+00   1.2004185e+00   1.5506151e+00   1.2466305e+00   1.9372174e+00   1.3723698e+00   1.3206275e-01  -3.6888458e-01   7.1230577e-01   3.0077617e-01   7.4111752e-01   6.8276958e-01   1.0953056e+00   1.4364273e+00   2.5439225e-01  -1.1735193e+00  -4.2537321e-01  -3.7876709e-02  -2.7883221e-01  -1.8220915e-02  -4.7416701e-02   8.8480779e-02   5.0183652e-01   7.3484294e-01   4.5217947e-01  -1.6476645e+00  -2.0047390e+00  -2.2663919e+00  -8.0086465e-01  -8.8979830e-01  -1.8930091e-02  -4.4776269e-01  -2.3579106e+00  -2.8195340e+00  -3.0084597e+00  -3.5346696e+00  -9.1236128e-02  -3.4007933e-01   1.2107502e-01   1.6988037e-01   3.1377543e-01  -5.4828240e-01  -6.1906471e-02  -4.4318725e-01  -1.9079106e-01   1.0388396e+00   1.9860857e+00   1.7949042e+00   6.5826641e-02
   2.4496909e-01  -1.0697406e+00   7.7750381e-01  -9.0189634e-01   6.9969620e-01   6.8169918e-01   1.3879964e+00   1.0573284e+00   2.8140303e-01  -2.3310457e-02  -1.1843121e+00  -2.4790934e+00  -2.2336059e+00  -1.7128244e+00   2.4221917e-01   8.3871926e-02   6.4493944e-01   1.5746195e+00   1.9923811e+00  -4.7713012e-01   1.0114064e+00   8.7881275e-01   1.2673119e-01   1.2779833e+00   6.5303119e-01   1.1628341e+00   1.2183258e+00   1.5245292e+00   1.2234518e+00   1.9397977e+00   1.3994292e+00   2.4354560e-01  -3.2037745e-01   8.3600768e-01   3.3792113e-01   7.1275499e-01   6.9582125e-01   1.1221118e+00   1.5068122e+00   4.4016870e-01  -1.1830738e+00  -2.9908244e-01  -1.2567813e-01  -2.4933235e-01  -8.6744760e-02  -5.0399755e-02   4.2056377e-02   4.9004050e-01   7.2154238e-01   4.9506088e-01  -1.7667799e+00  -1.9992824e+00  -2.4196413e+00  -7.9819910e-01  -9.5550231e-01  -2.4037872e-02  -3.9161173e-01  -2.4778192e+00  -3.0538004e+00  -3.0721224e+00  -3.7110465e+00  -1.8094341e-01  -4.5789377e-01   4.4029440e-02   1.0845657e-01   2.2359084e-01  -6.6252468e-01  -1.4563368e-01  -4.6465079e-01  -5.5403803e-02   1.1257838e+00   1.9638819e+00   1.8236581e+00   1.5290941e-02
   3.0155963e-01  -1.1208441e+00   9.2604911e-01  -8.7742358e-01   7.0659024e-01   6.5948165e-01   1.3650887e+00   1.0762830e+00   3.5026980e-01   9.9749809e-02  -1.1631165e+00  -2.6074680e+00  -2.2163896e+00  -1.8090127e+00   2.2673285e-01   6.1737901e-02   7.5260609e-01   1.5986630e+00   1.9977478e+00  -4.0267202e-01   1.0624600e+00   9.8215634e-01   2.1222150e-01   1.3525872e+00   6.9149017e-01   1.1771517e+00   1.2225504e+00   1.4905730e+00   1.1971491e+00   1.9483145e+00   1.4307115e+00   3.3546209e-01  -2.8665426e-01   9.3932957e-01   3.6000124e-01   6.8064833e-01   7.1192205e-01   1.1611121e+00   1.5917811e+00   6.0483158e-01  -1.2003375e+00  -1.8655980e-01  -2.2635904e-01  -2.2795999e-01  -1.5563863e-01  -4.8096651e-02   7.9082606e-03   4.9642408e-01   7.3107630e-01   5.2449977e-01  -1.8933972e+00  -1.9964401e+00  -2.5704965e+00  -7.8147817e-01  -9.9739659e-01  -9.3944612e-03  -3.0815315e-01  -2.5921208e+00  -3.2953152e+00  -3.1267775e+00  -3.8836707e+00  -2.5993526e-01  -5.5431265e-01  -2.4484271e-02   6.6816693e-02   1.4615527e-01  -7.5583333e-01  -2.1880573e-01  -4.7280776e-01   6.5437442e-02   1.1908917e+00   1.9303047e+00   1.8590681e+00  -2.4244541e-02
   3.4201108e-01  -1.1814066e+00   1.0509807e+00  -8.6249570e-01   7.0106216e-01   6.2926610e-01   1.3483985e+00   1.1085470e+00   4.3317231e-01   2.3980280e-01  -1.1511462e+00  -2.7371148e+00  -2.1924247e+00  -1.8903389e+00   2.3043915e-01   7.0374572e-02   8.3896937e-01   1.6058982e+00   2.0047151e+00  -3.4096671e-01   1.1228019e+00   1.0622872e+00   2.8023924e-01   1.4046192e+00   7.1137091e-01   1.1761972e+00   1.2145864e+00   1.4521135e+00   1.1703098e+00   1.9643651e+00   1.4662059e+00   4.0753310e-01  -2.6799367e-01   1.0233114e+00   3.6733132e-01   6.4799287e-01   7.3254307e-01   1.2110947e+00   1.6879718e+00   7.4743917e-01  -1.2250081e+00  -8.7640560e-02  -3.3709068e-01  -2.1246020e-01  -2.2228358e-01  -3.8111067e-02  -1.2009702e-02   5.2103849e-01   7.6266338e-01   5.3890570e-01  -2.0252472e+00  -1.9947614e+00  -2.7164196e+00  -7.5100682e-01  -1.0147784e+00   2.2712075e-02  -2.0271186e-01  -2.6995167e+00  -3.5410294e+00  -3.1724338e+00  -4.0491651e+00  -3.2896880e-01  -6.3063417e-01  -8.5662401e-02   4.1838312e-02   7.9575860e-02  -8.3011071e-01  -2.8381346e-01  -4.7205202e-01   1.6989752e-01   1.2339877e+00   1.8884834e+00   1.9000640e+00  -5.6313789e-02
   3.6529289e-01  -1.2511425e+00   1.1528259e+00  -8.5700159e-01   6.8614019e-01   5.9277333e-01   1.3400794e+00   1.1538096e+00   5.2618224e-01   3.9059074e-01  -1.1480700e+00  -2.8661064e+00  -2.1611496e+00  -1.9549537e+00   2.5184018e-01   1.0672564e-01   9.0362872e-01   1.5981206e+00   2.0143400e+00  -2.9337980e-01   1.1872672e+00   1.1197511e+00   3.3017726e-01   1.4354515e+00   7.1309657e-01   1.1626097e+00   1.1958719e+00   1.4123622e+00   1.1451148e+00   1.9890922e+00   1.5056256e+00   4.6017421e-01  -2.6420863e-01   1.0894319e+00   3.6041365e-01   6.1797983e-01   7.5863964e-01   1.2706488e+00   1.7917042e+00   8.6775554e-01  -1.2566148e+00  -1.7291771e-03  -4.5496472e-01  -2.0030432e-01  -2.8431748e-01  -1.8157111e-02  -1.6275467e-02   5.6367500e-01   8.1487382e-01   5.3713472e-01  -2.1600419e+00  -1.9925474e+00  -2.8549813e+00  -7.0730435e-01  -1.0076637e+00   6.9820119e-02  -8.0944465e-02  -2.7986204e+00  -3.7874745e+00  -3.2090363e+00  -4.2040543e+00  -3.8890850e-01  -6.8857585e-01  -1.4073472e-01   2.9841615e-02   2.1741761e-02  -8.8771181e-01  -3.4317516e-01  -4.6686535e-01   2.5674016e-01   1.2553792e+00   1.8413931e+00   1.9454329e+00  -8.4533499e-02
   3.7097930e-01  -1.3295930e+00   1.2327853e+00  -8.6068190e-01   6.6489851e-01   5.5162292e-01   1.3420220e+00   1.2113110e+00   6.2528001e-01   5.4584502e-01  -1.1532792e+00  -2.9924950e+00  -2.1221341e+00  -2.0015425e+00   2.8919565e-01   1.6709339e-01   9.4681375e-01   1.5770951e+00   2.0273746e+00  -2.6071382e-01   1.2507456e+00   1.1557458e+00   3.6188241e-01   1.4468342e+00   6.9738661e-01   1.1390847e+00   1.1677714e+00   1.3742543e+00   1.1232999e+00   2.0231615e+00   1.5484773e+00   4.9441372e-01  -2.7467895e-01   1.1394732e+00   3.3994847e-01   5.9363752e-01   7.9067480e-01   1.3382557e+00   1.8991761e+00   9.6616893e-01  -1.2945079e+00   7.2096811e-02  -5.7704688e-01  -1.8887235e-01  -3.3968050e-01   1.3780432e-02  -4.0298389e-03   6.2384545e-01   8.8570969e-01   5.1852887e-01  -2.2955946e+00  -1.9879803e+00  -2.9838962e+00  -6.5113355e-01  -9.7679366e-01   1.2939703e-01   5.1409231e-02  -2.8879947e+00  -4.0308317e+00  -3.2364649e+00  -4.3448371e+00  -4.4071520e-01  -7.3020000e-01  -1.9095195e-01   2.6730226e-02  -2.9601319e-02  -9.3134035e-01  -3.9941538e-01  -4.6161438e-01   3.2531797e-01   1.2558271e+00   1.7917695e+00   1.9939310e+00  -1.1243082e-01
   3.5923898e-01  -1.4161636e+00   1.2926175e+00  -8.7313247e-01   6.4029557e-01   5.0732052e-01   1.3557748e+00   1.2799072e+00   7.2654683e-01   6.9956428e-01  -1.1659285e+00  -3.1143415e+00  -2.0751343e+00  -2.0293458e+00   3.4055382e-01   2.4728197e-01   9.6934295e-01   1.5445108e+00   2.0442926e+00  -2.4322805e-01   1.3084471e+00   1.1720197e+00   3.7564498e-01   1.4407905e+00   6.6524941e-01   1.1082524e+00   1.1315741e+00   1.3403515e+00   1.1061451e+00   2.0667626e+00   1.5941344e+00   5.1179081e-01  -2.9839980e-01   1.1753881e+00   3.0684143e-01   5.7768345e-01   8.2866794e-01   1.4123727e+00   2.0066549e+00   1.0435983e+00  -1.3378551e+00   1.3497907e-01  -7.0043319e-01  -1.7563337e-01  -3.8665199e-01   5.9301645e-02   2.5011763e-02   7.0076341e-01   9.7270274e-01   4.8294184e-01  -2.4299255e+00  -1.9792548e+00  -3.1010631e+00  -5.8352190e-01  -9.2361587e-01   1.9892794e-01   1.8876225e-01  -2.9661994e+00  -4.2670257e+00  -3.2545455e+00  -4.4680708e+00  -4.8544311e-01  -7.5783092e-01  -2.3757905e-01   2.8156638e-02  -7.6779127e-02  -9.6393412e-01  -4.5495263e-01  -4.6036202e-01   3.7553936e-01   1.2365069e+00   1.7420454e+00   2.0443804e+00  -1.4328462e-01
   3.3080021e-01  -1.5101619e+00   1.3345135e+00  -8.9380911e-01   6.1503402e-01   4.6125159e-01   1.3824756e+00   1.3581460e+00   8.2633618e-01   8.4626594e-01  -1.1849710e+00  -3.2297494e+00  -2.0201315e+00  -2.0381562e+00   4.0378037e-01   3.4275487e-01   9.7256217e-01   1.5019518e+00   2.0653251e+00  -2.4068178e-01   1.3561361e+00   1.1707578e+00   3.7217471e-01   1.4195166e+00   6.1797109e-01   1.0725744e+00   1.0885051e+00   1.3127684e+00   1.0944908e+00   2.1196359e+00   1.6419083e+00   5.1423988e-01  -3.3404478e-01   1.1991796e+00   2.6220536e-01   5.7239667e-01   8.7226454e-01   1.4915038e+00   2.1106547e+00   1.1013946e+00  -1.3856494e+00   1.8817529e-01  -8.2230910e-01  -1.5831074e-01  -4.2387822e-01   1.1947411e-01   7.0567002e-02   7.9332784e-01   1.0730234e+00   4.3074462e-01  -2.5613477e+00  -1.9647042e+00  -3.2045986e+00  -5.0577220e-01  -8.5024032e-01   2.7598694e-01   3.2589308e-01  -3.0318515e+00  -4.4918444e+00  -3.2630736e+00  -4.5704686e+00  -5.2424362e-01  -7.7396765e-01  -2.8188965e-01   2.9704069e-02  -1.2211975e-01  -9.8854253e-01  -5.1200053e-01  -4.6670326e-01   4.0781519e-01   1.1989639e+00   1.6943114e+00   2.0957473e+00  -1.7998776e-01
   2.8689194e-01  -1.6108312e+00   1.3609634e+00  -9.2203554e-01   5.9144858e-01   4.1468105e-01   1.4228012e+00   1.4443489e+00   9.2141667e-01   9.8120025e-01  -1.2091881e+00  -3.3369089e+00  -1.9573508e+00  -2.0283013e+00   4.7658554e-01   4.4879905e-01   9.5826420e-01   1.4508921e+00   2.0905027e+00  -2.5239819e-01   1.3903267e+00   1.1544589e+00   3.5256225e-01   1.3852914e+00   5.5709693e-01   1.0342688e+00   1.0397479e+00   1.2931312e+00   1.0887784e+00   2.1811179e+00   1.6911145e+00   5.0396577e-01  -3.8004169e-01   1.2128007e+00   2.0735297e-01   5.7951960e-01   9.2082051e-01   1.5742554e+00   2.2080917e+00   1.1412416e+00  -1.4367307e+00   2.3296717e-01  -9.4001123e-01  -1.3501891e-01  -4.5039263e-01   1.9475150e-01   1.3181356e-01   9.0011218e-01   1.1835984e+00   3.6281196e-01  -2.6885219e+00  -1.9429107e+00  -3.2928735e+00  -4.1946214e-01  -7.5936779e-01   3.5828844e-01   4.5812765e-01  -3.0836917e+00  -4.7010752e+00  -3.2618495e+00  -4.6490055e+00  -5.5837318e-01  -7.8119579e-01  -3.2515654e-01   2.7075444e-02  -1.6788679e-01  -1.0082025e+00  -5.7248530e-01  -4.8363074e-01   4.2298717e-01   1.1450624e+00   1.6503016e+00   2.1471976e+00  -2.2493562e-01
   2.2916329e-01  -1.7173797e+00   1.3746237e+00  -9.5701772e-01   5.7142872e-01   3.6875660e-01   1.4769382e+00   1.5366951e+00   1.0090807e+00   1.1005174e+00  -1.2372172e+00  -3.4341488e+00  -1.8872592e+00  -2.0006065e+00   5.5655009e-01   5.6069166e-01   9.2859161e-01   1.3927086e+00   2.1196993e+00  -2.7734491e-01   1.4084256e+00   1.1258071e+00   3.1822592e-01   1.3403981e+00   4.8440469e-01   9.9526096e-01   9.8647112e-01   1.2825641e+00   1.0891075e+00   2.2502074e+00   1.7411286e+00   4.8331309e-01  -4.3465948e-01   1.2180754e+00   1.4377787e-01   6.0019428e-01   9.7349471e-01   1.6593733e+00   2.2964111e+00   1.1650577e+00  -1.4898284e+00   2.7058339e-01  -1.0510905e+00  -1.0436278e-01  -4.6562707e-01   2.8493375e-01   2.0743432e-01   1.0193635e+00   1.3012324e+00   2.8048748e-01  -2.8104808e+00  -1.9127939e+00  -3.3645429e+00  -3.2642987e-01  -6.5419310e-01   4.4372040e-01   5.8148450e-01  -3.1206560e+00  -4.8906550e+00  -3.2507176e+00  -4.7010274e+00  -5.8920025e-01  -7.8210181e-01  -3.6863356e-01   1.6279938e-02  -2.1621328e-01  -1.0258164e+00  -6.3798010e-01  -5.1343459e-01   4.2224145e-01   1.0769284e+00   1.6114004e+00   2.1981278e+00  -2.7994388e-01
   1.5958527e-01  -1.8290039e+00   1.3781874e+00  -9.9786678e-01   5.5637685e-01   3.2451347e-01   1.5445771e+00   1.6333054e+00   1.0872171e+00   1.2013823e+00  -1.2675827e+00  -3.5199869e+00  -1.8105447e+00  -1.9563483e+00   6.4115307e-01   6.7386267e-01   8.8592580e-01   1.3287029e+00   2.1526761e+00  -3.1422695e-01   1.4088218e+00   1.0875428e+00   2.7084414e-01   1.2870596e+00   4.0186719e-01   9.5716385e-01   9.2985604e-01   1.2817056e+00   1.0953069e+00   2.3256438e+00   1.7914313e+00   4.5463407e-01  -4.9610284e-01   1.2166462e+00   7.3122615e-02   6.3493571e-01   1.0293425e+00   1.7457638e+00   2.3736780e+00   1.1748999e+00  -1.5436186e+00   3.0214093e-01  -1.1533743e+00  -6.5493962e-02  -4.6941396e-01   3.8917086e-01   2.9567919e-01   1.1490147e+00   1.4227285e+00   1.8552956e-01  -2.9266193e+00  -1.8736725e+00  -3.4185722e+00  -2.2874571e-01  -5.3828552e-01   5.3036282e-01   6.9277999e-01  -3.1419473e+00  -5.0568264e+00  -3.2296112e+00  -4.7243583e+00  -6.1820516e-01  -7.7919295e-01  -4.1352608e-01  -6.1930625e-03  -2.6903501e-01  -1.0440353e+00  -7.0965614e-01  -5.5763784e-01   4.0701083e-01   9.9688706e-01   1.5786695e+00   2.2481735e+00  -3.4619477e-01
   8.0340352e-02  -1.9449050e+00   1.3742624e+00  -1.0436316e+00   5.4720088e-01   2.8287980e-01   1.6249316e+00   1.7323204e+00   1.1543474e+00   1.2820340e+00  -1.2987329e+00  -3.5931860e+00  -1.7280798e+00  -1.8971931e+00   7.2780433e-01   7.8404775e-01   8.3276650e-01   1.2601363e+00   2.1891233e+00  -3.6158577e-01   1.3909192e+00   1.0423374e+00   2.1227607e-01   1.2273863e+00   3.1160539e-01   9.2128261e-01   8.7112012e-01   1.2907482e+00   1.1070110e+00   2.4059929e+00   1.8416390e+00   4.2016017e-01  -5.6261036e-01   1.2099420e+00  -2.8661520e-03   6.8364301e-01   1.0874040e+00   1.8324992e+00   2.4386305e+00   1.1728706e+00  -1.5967998e+00   3.2860520e-01  -1.2450269e+00  -1.8123362e-02  -4.6197764e-01   5.0600865e-01   3.9444133e-01   1.2867121e+00   1.5450038e+00   8.0039945e-02  -3.0366545e+00  -1.8252981e+00  -3.4542609e+00  -1.2866813e-01  -4.1545240e-01   6.1649468e-01   7.8969171e-01  -3.1471005e+00  -5.1962905e+00  -3.1985937e+00  -4.7174030e+00  -6.4696607e-01  -7.7482436e-01  -4.6095047e-01  -4.3221686e-02  -3.2802287e-01  -1.0651552e+00  -7.8824935e-01  -6.1696688e-01   3.7887075e-01   9.0739288e-01   1.5528891e+00   2.2971982e+00  -4.2421255e-01
  -6.2935642e-03  -2.0642952e+00   1.3652601e+00  -1.0933406e+00   5.4433855e-01   2.4468085e-01   1.7167808e+00   1.8319713e+00   1.2096286e+00   1.3417896e+00  -1.3290876e+00  -3.6527953e+00  -1.6408746e+00  -1.8251277e+00   8.1388458e-01   8.8742312e-01   7.7160731e-01   1.1882630e+00   2.2286971e+00  -4.1789884e-01   1.3551162e+00   9.9267640e-01   1.4447421e-01   1.1633362e+00   2.1583235e-01   8.8863989e-01   8.1153318e-01   1.3094993e+00   1.1237398e+00   2.4897371e+00   1.8915215e+00   3.8188260e-01  -6.3255063e-01   1.1991685e+00  -8.2393317e-02   7.4564382e-01   1.1467802e+00   1.9188126e+00   2.4906931e+00   1.1610277e+00  -1.6481776e+00   3.5076859e-01  -1.3246010e+00   3.7506432e-02  -4.4391451e-01   6.3347080e-01   5.0134393e-01   1.4298615e+00   1.6651931e+00  -3.3621400e-02  -3.1405582e+00  -1.7678580e+00  -3.4712615e+00  -2.8584330e-02  -2.8959290e-01   7.0059487e-01   8.7077853e-01  -3.1360361e+00  -5.3063497e+00  -3.1578922e+00  -4.6792330e+00  -6.7712704e-01  -7.7113632e-01  -5.1188639e-01  -9.6929937e-02  -3.9451635e-01  -1.0910273e+00  -8.7404350e-01  -6.9135633e-01   3.3943534e-01   8.1095704e-01   1.5346082e+00   2.3452678e+00  -5.1386652e-01
  -9.8057712e-02  -2.1863954e+00   1.3532997e+00  -1.1460493e+00   5.4780690e-01   2.1064249e-01   1.8185322e+00   1.9306418e+00   1.2528277e+00   1.3809954e+00  -1.3570949e+00  -3.6981857e+00  -1.5500243e+00  -1.7423803e+00   8.9679650e-01   9.8071841e-01   7.0481501e-01   1.1143630e+00   2.2710528e+00  -4.8167252e-01   1.3027370e+00   9.4075511e-01   6.9394392e-02   1.0966872e+00   1.1679105e-01   8.6001555e-01   7.5242303e-01   1.3374555e+00   1.1449727e+00   2.5753639e+00   1.9410064e+00   3.4144888e-01  -7.0450988e-01   1.1853141e+00  -1.6367754e-01   8.1976739e-01   1.2066951e+00   2.0040841e+00   2.5299552e+00   1.1413022e+00  -1.6967500e+00   3.6924521e-01  -1.3910816e+00   1.0068265e-01  -4.1616061e-01   7.6916973e-01   6.1383394e-01   1.5756908e+00   1.7807393e+00  -1.5293147e-01  -3.2384729e+00  -1.7019515e+00  -3.4695942e+00   6.9064116e-02  -1.6455086e-01   7.8134016e-01   9.3545953e-01  -3.1090975e+00  -5.3850276e+00  -3.1079256e+00  -4.6096570e+00  -7.1034487e-01  -7.7000239e-01  -5.6712612e-01  -1.6860320e-01  -4.6946108e-01  -1.1229908e+00  -9.6686872e-01  -7.7998545e-01   2.9026000e-01   7.1007160e-01   1.5242007e+00   2.3926117e+00  -6.1440005e-01
  -1.9281892e-01  -2.3104282e+00   1.3401289e+00  -1.2008894e+00   5.5727078e-01   1.8139382e-01   1.9282998e+00   2.0269131e+00   1.2842676e+00   1.4009288e+00  -1.3813010e+00  -3.7290707e+00  -1.4566580e+00  -1.6513381e+00   9.7402688e-01   1.0612991e+00   6.3451906e-01   1.0397677e+00   2.3158714e+00  -5.5152277e-01   1.2359194e+00   8.8839229e-01  -1.1090706e-02   1.0290167e+00   1.6689391e-02   8.3599468e-01   6.9517054e-01   1.3738830e+00   1.1702163e+00   2.6614427e+00   1.9901714e+00   3.0008175e-01  -7.7736561e-01   1.1691662e+00  -2.4501524e-01   9.0443834e-01   1.2665379e+00   2.0878222e+00   2.5571084e+00   1.1154244e+00  -1.7417856e+00   3.8447901e-01  -1.4439147e+00   1.7030795e-01  -3.7994764e-01   9.1043659e-01   7.2927781e-01   1.7213287e+00   1.8894610e+00  -2.7530513e-01  -3.3306229e+00  -1.6285434e+00  -3.4496560e+00   1.6186838e-01  -4.3975635e-02   8.5760363e-01   9.8395284e-01  -3.0670684e+00  -5.4311638e+00  -3.0493136e+00  -4.5092664e+00  -7.4821613e-01  -7.7298991e-01  -6.2722842e-01  -2.5864623e-01  -5.5335490e-01  -1.1618322e+00  -1.0661162e+00  -8.8134269e-01   2.3275723e-01   6.0713490e-01   1.5219189e+00   2.4395833e+00  -7.2448365e-01
  -2.8866241e-01  -2.4356020e+00   1.3270647e+00  -1.2571161e+00   5.7212343e-01   1.5746923e-01   2.0439939e+00   2.1195981e+00   1.3047566e+00   1.4036623e+00  -1.4004228e+00  -3.7455118e+00  -1.3618901e+00  -1.5544632e+00   1.0432219e+00   1.1272148e+00   5.6251856e-01   9.6587571e-01   2.3628816e+00  -6.2623845e-01   1.1574704e+00   8.3696642e-01  -9.5268420e-02   9.6169080e-01  -8.2363657e-02   8.1701769e-01   6.4119335e-01   1.4179000e+00   1.1990592e+00   2.7466938e+00   2.0392262e+00   2.5852623e-01  -8.5033969e-01   1.1513364e+00  -3.2484076e-01   9.9778392e-01   1.3258873e+00   2.1696440e+00   2.5733573e+00   1.0848626e+00  -1.7828829e+00   3.9676185e-01  -1.4830203e+00   2.4500092e-01  -3.3674673e-01   1.0544609e+00   8.4505500e-01   1.8638968e+00   1.9895989e+00  -3.9819686e-01  -3.4172278e+00  -1.5488978e+00  -3.4122232e+00   2.4754946e-01   6.8802201e-02   9.2845585e-01   1.0171791e+00  -3.0111678e+00  -5.4444693e+00  -2.9828771e+00  -4.3794535e+00  -7.9218737e-01  -7.8133396e-01  -6.9247983e-01  -3.6658580e-01  -6.4620773e-01  -1.2077718e+00  -1.1707688e+00  -9.9331502e-01   1.6813118e-01   5.0438060e-01   1.5279429e+00   2.4866111e+00  -8.4228919e-01
  -3.8396673e-01  -2.5610974e+00   1.3149563e+00  -1.3141439e+00   5.9157164e-01   1.3931067e-01   2.1634176e+00   2.2077592e+00   1.3155005e+00   1.3918935e+00  -1.4134223e+00  -3.7479117e+00  -1.2667778e+00  -1.4542108e+00   1.1022697e+00   1.1772106e+00   4.9021251e-01   8.9415539e-01   2.4118760e+00  -7.0482432e-01   1.0706978e+00   7.8737642e-01  -1.8164847e-01   8.9585800e-01  -1.7841764e-01   8.0342592e-01   5.9191878e-01   1.4685556e+00   1.2312143e+00   2.8300388e+00   2.0884881e+00   2.1702788e-01  -9.2302786e-01   1.1322857e+00  -4.0177773e-01   1.0977457e+00   1.3845184e+00   2.2492581e+00   2.5803082e+00   1.0507808e+00  -1.8200068e+00   4.0625734e-01  -1.5087850e+00   3.2320071e-01  -2.8820347e-01   1.1984284e+00   9.5864476e-01   2.0006087e+00   2.0798381e+00  -5.1919984e-01  -3.4984321e+00  -1.4645006e+00  -3.3584425e+00   3.2405947e-01   1.7087276e-01   9.9316866e-01   1.0366353e+00  -2.9430229e+00  -5.4255445e+00  -2.9096172e+00  -4.2223994e+00  -8.4345548e-01  -7.9592555e-01  -7.6286881e-01  -4.9111800e-01  -7.4751883e-01  -1.2604826e+00  -1.2794476e+00  -1.1132977e+00   9.7334345e-02   4.0381334e-01   1.5424213e+00   2.5341609e+00  -9.6558248e-01
  -4.7745798e-01  -2.6860552e+00   1.3041699e+00  -1.3715704e+00   6.1472043e-01   1.2727090e-01   2.2843642e+00   2.2907109e+00   1.3180096e+00   1.3687586e+00  -1.4195724e+00  -3.7369962e+00  -1.1722845e+00  -1.3529544e+00   1.1493883e+00   1.2107015e+00   4.1855689e-01   8.2613470e-01   2.4627232e+00  -7.8652195e-01   9.7923055e-01   7.4002876e-01  -2.6900623e-01   8.3244815e-01  -2.6973218e-01   7.9550042e-01   5.4874822e-01   1.5248983e+00   1.2665448e+00   2.9106374e+00   2.1383514e+00   1.7534455e-01  -9.9540261e-01   1.1123515e+00  -4.7467736e-01   1.2021912e+00   1.4423933e+00   2.3264489e+00   2.5798373e+00   1.0140110e+00  -1.8534943e+00   4.1302761e-01  -1.5220345e+00   4.0326842e-01  -2.3606566e-01   1.3396527e+00   1.0677025e+00   2.1288743e+00   2.1593056e+00  -6.3613836e-01  -3.5742557e+00  -1.3769744e+00  -3.2898145e+00   3.8968217e-01   2.5982382e-01   1.0512215e+00   1.0442475e+00  -2.8646193e+00  -5.3758535e+00  -2.8306861e+00  -4.0410295e+00  -9.0286622e-01  -8.1731454e-01  -8.3807168e-01  -6.3019709e-01  -8.5627566e-01  -1.3191373e+00  -1.3904715e+00  -1.2383181e+00   2.1048766e-02   3.0715495e-01   1.5654988e+00   2.5826940e+00  -1.0918298e+00
  -5.6824226e-01  -2.8095730e+00   1.2945947e+00  -1.4291816e+00   6.4065104e-01   1.2161713e-01   2.4047129e+00   2.3680102e+00   1.3139989e+00   1.3376332e+00  -1.4185081e+00  -3.7137893e+00  -1.0792499e+00  -1.2529198e+00   1.1832096e+00   1.2277107e+00   3.4805077e-01   7.6337724e-01   2.5153746e+00  -8.7080956e-01   8.8683456e-01   6.9485044e-01  -3.5640532e-01   7.7217537e-01  -3.5481889e-01   7.9348927e-01   5.1301503e-01   1.5860335e+00   1.3050735e+00   2.9879038e+00   2.1892545e+00   1.3278940e-01  -1.0677896e+00   1.0917675e+00  -5.4264147e-01   1.3090155e+00   1.4996385e+00   2.4010670e+00   2.5739595e+00   9.7504746e-01  -1.8840312e+00   4.1705936e-01  -1.5239860e+00   4.8357754e-01  -1.8210722e-01   1.4756872e+00   1.1701244e+00   2.2463984e+00   2.2275471e+00  -7.4715067e-01  -3.6445737e+00  -1.2879947e+00  -3.2081631e+00   4.4312503e-01   3.3378979e-01   1.1023088e+00   1.0422085e+00  -2.7782341e+00  -5.2976583e+00  -2.7473448e+00  -3.8389390e+00  -9.7082091e-01  -8.4572763e-01  -9.1745061e-01  -7.8116072e-01  -9.7097546e-01  -1.3824857e+00  -1.5019291e+00  -1.3651708e+00  -6.0308819e-02   2.1580290e-01   1.5973321e+00   2.6326382e+00  -1.2183130e+00
  -6.5581541e-01  -2.9307067e+00   1.2856726e+00  -1.4869399e+00   6.6848858e-01   1.2253572e-01   2.5225142e+00   2.4394343e+00   1.3052924e+00   1.3019380e+00  -1.4102573e+00  -3.6795813e+00  -9.8836558e-01  -1.1561316e+00   1.2028530e+00   1.2287818e+00   2.7875210e-01   7.0744701e-01   2.5698667e+00  -9.5738231e-01   7.9723866e-01   6.5132733e-01  -4.4319810e-01   7.1554323e-01  -4.3247117e-01   7.9762335e-01   4.8593806e-01   1.6511680e+00   1.3469757e+00   3.0615080e+00   2.2416461e+00   8.8303343e-02  -1.1408185e+00   1.0706808e+00  -6.0502897e-01   1.4162319e+00   1.5565130e+00   2.4730225e+00   2.5646914e+00   9.3405826e-01  -1.9125996e+00   4.1828851e-01  -1.5161805e+00   5.6259014e-01  -1.2805222e-01   1.6044199e+00   1.2640957e+00   2.3512717e+00   2.2844852e+00  -8.5075901e-01  -3.7091216e+00  -1.1992111e+00  -3.1155946e+00   4.8359625e-01   3.9147399e-01   1.1463444e+00   1.0328137e+00  -2.6863555e+00  -5.1939179e+00  -2.6609156e+00  -3.6202900e+00  -1.0472005e+00  -8.8109927e-01  -1.0000632e+00  -9.4088344e-01  -1.0896697e+00  -1.4489517e+00  -1.6117587e+00  -1.4905558e+00  -1.4655913e-01   1.3080396e-01   1.6380913e+00   2.6843627e+00  -1.3422486e+00
  -7.4005167e-01  -3.0484873e+00   1.2764478e+00  -1.5449489e+00   6.9745614e-01   1.3013651e-01   2.6360654e+00   2.5049519e+00   1.2937316e+00   1.2649553e+00  -1.3952466e+00  -3.6358910e+00  -9.0015666e-01  -1.0643710e+00   1.2079805e+00   1.2148692e+00   2.1032073e-01   6.5986343e-01   2.6263208e+00  -1.0461167e+00   7.1397372e-01   6.0856439e-01  -5.2900563e-01   6.6285463e-01  -5.0178234e-01   8.0812128e-01   4.6857469e-01   1.7196393e+00   1.3925593e+00   3.1313619e+00   2.2959539e+00   4.0550789e-02  -1.2153533e+00   1.0491640e+00  -6.6144751e-01   1.5220465e+00   1.6133689e+00   2.5422815e+00   2.5539307e+00   8.9091559e-01  -1.9404003e+00   4.1662206e-01  -1.5004006e+00   6.3891567e-01  -7.5503031e-02   1.7241413e+00   1.3481273e+00   2.4420439e+00   2.3303634e+00  -9.4592629e-01  -3.7675231e+00  -1.1121770e+00  -3.0144401e+00   5.1085945e-01   4.3214549e-01   1.1834607e+00   1.0183030e+00  -2.5915922e+00  -5.0681597e+00  -2.5727297e+00  -3.3896852e+00  -1.1313163e+00  -9.2311434e-01  -1.0846817e+00  -1.1059496e+00  -1.2100296e+00  -1.5167491e+00  -1.7178312e+00  -1.6112158e+00  -2.3771347e-01   5.2844068e-02   1.6879496e+00   2.7381620e+00  -1.4609037e+00
  -8.2117181e-01  -3.1619452e+00   1.2656361e+00  -1.6034073e+00   7.2691399e-01   1.4445615e-01   2.7439715e+00   2.5646855e+00   1.2810932e+00   1.2296665e+00  -1.3742840e+00  -3.5844249e+00  -8.1497102e-01  -9.7914975e-01   1.1988245e+00   1.1872183e+00   1.4208589e-01   6.2205011e-01   2.6849352e+00  -1.1370227e+00   6.4023382e-01   5.6536514e-01  -6.1367922e-01   6.1422474e-01  -5.6215065e-01   8.2518393e-01   4.6177483e-01   1.7909301e+00   1.4422282e+00   3.1975909e+00   2.3525532e+00  -1.1966936e-02  -1.2924033e+00   1.0272231e+00  -7.1173208e-01   1.6249124e+00   1.6706082e+00   2.6088620e+00   2.5433489e+00   8.4523982e-01  -1.9687572e+00   4.1195751e-01  -1.4785779e+00   7.1135283e-01  -2.5876752e-02   1.8335868e+00   1.4210745e+00   2.5177752e+00   2.3656830e+00  -1.0320944e+00  -3.8193356e+00  -1.0282935e+00  -2.9071888e+00   5.2526087e-01   4.5561439e-01   1.2140000e+00   1.0007179e+00  -2.4965788e+00  -4.9243292e+00  -2.4840816e+00  -3.1520232e+00  -1.2218934e+00  -9.7125834e-01  -1.1698203e+00  -1.2728334e+00  -1.3294308e+00  -1.5840044e+00  -1.8180339e+00  -1.7240649e+00  -3.3391135e-01  -1.7743728e-02   1.7470607e+00   2.7942454e+00  -1.5717027e+00
  -8.9969369e-01  -3.2701381e+00   1.2517102e+00  -1.6625468e+00   7.5638197e-01   1.6545907e-01   2.8451825e+00   2.6188704e+00   1.2690173e+00   1.1986179e+00  -1.3485193e+00  -3.5270289e+00  -7.3297700e-01  -9.0169760e-01   1.1761838e+00   1.1472470e+00   7.3133207e-02   5.9528003e-01   2.7459718e+00  -1.2301900e+00   5.7876293e-01   5.2032653e-01  -6.9724759e-01   5.6959931e-01  -6.1327346e-01   8.4898082e-01   4.6613932e-01   1.8646678e+00   1.4964355e+00   3.2604953e+00   2.4117385e+00  -7.0788108e-02  -1.3730236e+00   1.0048029e+00  -7.5591400e-01   1.7235656e+00   1.7286366e+00   2.6728269e+00   2.5343028e+00   7.9645733e-01  -1.9990097e+00   4.0420095e-01  -1.4526944e+00   7.7891502e-01   1.9646026e-02   1.9319519e+00   1.4821429e+00   2.5780593e+00   2.3911337e+00  -1.1092049e+00  -3.8641039e+00  -9.4876679e-01  -2.7964071e+00   5.2772502e-01   4.6218864e-01   1.2384930e+00   9.8178414e-01  -2.4038862e+00  -4.7666310e+00  -2.3961877e+00  -2.9123417e+00  -1.3170924e+00  -1.0248710e+00  -1.2537723e+00  -1.4380761e+00  -1.4450514e+00  -1.6488780e+00  -1.9103476e+00  -1.8263058e+00  -4.3534788e-01  -8.0954351e-02   1.8155264e+00   2.8527271e+00  -1.6723210e+00
  -9.7636820e-01  -3.3721864e+00   1.2330000e+00  -1.7225662e+00   7.8554605e-01   1.9303487e-01   2.9390137e+00   2.6678126e+00   1.2589502e+00   1.1738237e+00  -1.3193857e+00  -3.4656370e+00  -6.5417053e-01  -8.3296384e-01   1.1413884e+00   1.0964386e+00   2.4054237e-03   5.8062057e-01   2.8097367e+00  -1.3257290e+00   5.3176998e-01   4.7194325e-01  -7.7985425e-01   5.2877723e-01  -6.5513052e-01   8.7963163e-01   4.8198389e-01   1.9406110e+00   1.5556295e+00   3.3205015e+00   2.4737000e+00  -1.3736488e-01  -1.4582091e+00   9.8179458e-01  -7.9418476e-01   1.8170407e+00   1.7878191e+00   2.7342736e+00   2.5277750e+00   7.4386619e-01  -2.0324013e+00   3.9328455e-01  -1.4246863e+00   8.4084206e-01   6.0157049e-02   2.0188830e+00   1.5308813e+00   2.6230204e+00   2.4075291e+00  -1.1776967e+00  -3.9014144e+00  -8.7457992e-01  -2.6846516e+00   5.1971637e-01   4.5261760e-01   1.2576304e+00   9.6282684e-01  -2.3159335e+00  -4.5993679e+00  -2.3101485e+00  -2.6756556e+00  -1.4145670e+00  -1.0831976e+00  -1.3346542e+00  -1.5984452e+00  -1.5539778e+00  -1.7096734e+00  -1.9929145e+00  -1.9155233e+00  -5.4219599e-01  -1.3706982e-01   1.8933587e+00   2.9136250e+00  -1.7607560e+00
  -1.0521044e+00  -3.4673044e+00   1.2077990e+00  -1.7835662e+00   8.1424969e-01   2.2699117e-01   3.0251377e+00   2.7118486e+00   1.2521001e+00   1.1567046e+00  -1.2885317e+00  -3.4022137e+00  -5.7839328e-01  -7.7363360e-01   1.0962296e+00   1.0362538e+00  -7.1190656e-02   5.7888043e-01   2.8765500e+00  -1.4237162e+00   5.0087422e-01   4.1871625e-01  -8.6169106e-01   4.9143791e-01  -6.8795914e-01   9.1718262e-01   5.0931096e-01   2.0186215e+00   1.6201886e+00   3.3781088e+00   2.5385018e+00  -2.1294344e-01  -1.5487880e+00   9.5804274e-01  -8.2685817e-01   1.9046660e+00   1.8484371e+00   2.7933169e+00   2.5243400e+00   6.8670803e-01  -2.0699743e+00   3.7918424e-01  -1.3963566e+00   8.9660036e-01   9.5037936e-02   2.0944436e+00   1.5671610e+00   2.6532784e+00   2.4157453e+00  -1.2384824e+00  -3.9309444e+00  -8.0647832e-01  -2.5743796e+00   5.0316924e-01   4.2802599e-01   1.2722213e+00   9.4472378e-01  -2.2349145e+00  -4.4267875e+00  -2.2269293e+00  -2.4467985e+00  -1.5115605e+00  -1.1454329e+00  -1.4104622e+00  -1.7510691e+00  -1.6533164e+00  -1.7649261e+00  -2.0640947e+00  -1.9897588e+00  -6.5452987e-01  -1.8660552e-01   1.9804346e+00   2.9768527e+00  -1.8353802e+00
  -1.1278892e+00  -3.5548279e+00   1.1744729e+00  -1.8454913e+00   8.4247194e-01   2.6704214e-01   3.1035589e+00   2.7513078e+00   1.2494102e+00   1.1480710e+00  -1.2577455e+00  -3.3386952e+00  -5.0536027e-01  -7.2415575e-01   1.0428637e+00   9.6806894e-01  -1.4867826e-01   5.9056131e-01   2.9467104e+00  -1.5241437e+00   4.8707984e-01   3.5925899e-01  -9.4293358e-01   4.5717258e-01  -7.1222284e-01   9.6158300e-01   5.4778991e-01   2.0986267e+00   1.6903587e+00   3.4338287e+00   2.6060668e+00  -2.9845800e-01  -1.6453251e+00   9.3335740e-01  -8.5433456e-01   1.9860439e+00   1.9106508e+00   2.8500677e+00   2.5241593e+00   6.2423966e-01  -2.1124751e+00   3.6193738e-01  -1.3693017e+00   9.4587503e-01   1.2395898e-01   2.1590627e+00   1.5911464e+00   2.6698910e+00   2.4166704e+00  -1.2928986e+00  -3.9525031e+00  -7.4496844e-01  -2.4678618e+00   4.8038781e-01   3.8984285e-01   1.2831461e+00   9.2790101e-01  -2.1627337e+00  -4.2529427e+00  -2.1473433e+00  -2.2302710e+00  -1.6050317e+00  -1.2107537e+00  -1.4791382e+00  -1.8935339e+00  -1.7403038e+00  -1.8134625e+00  -2.1225077e+00  -2.0475523e+00  -7.7225520e-01  -2.3024776e-01   2.0764516e+00   3.0422180e+00  -1.8949660e+00
  -1.2047067e+00  -3.6342355e+00   1.1315650e+00  -1.9080874e+00   8.7029512e-01   3.1279329e-01   3.1745680e+00   2.7864807e+00   1.2515492e+00   1.1481473e+00  -1.2288775e+00  -3.2769291e+00  -4.3469541e-01  -6.8478011e-01   9.8369492e-01   8.9314545e-01  -2.3091348e-01   6.1581648e-01   3.0204545e+00  -1.6268781e+00   4.9077988e-01   2.9239459e-01  -1.0236838e+00   4.2551676e-01  -7.2857629e-01   1.0126601e+00   5.9674753e-01   2.1805738e+00   1.7661881e+00   3.4881299e+00   2.6761680e+00  -3.9444547e-01  -1.7480365e+00   9.0752740e-01  -8.7706941e-01   2.0610164e+00   1.9744674e+00   2.9046098e+00   2.5270055e+00   5.5580116e-01  -2.1602818e+00   3.4166045e-01  -1.3448556e+00   9.8855639e-01   1.4685977e-01   2.2134662e+00   1.6032564e+00   2.6742740e+00   2.4111660e+00  -1.3426339e+00  -3.9660620e+00  -6.9032489e-01  -2.3671080e+00   4.5392374e-01   3.3972991e-01   1.2913084e+00   9.1237093e-01  -2.1009571e+00  -4.0815712e+00  -2.0720455e+00  -2.0301036e+00  -1.6918050e+00  -1.2783344e+00  -1.5386506e+00  -2.0239414e+00  -1.8124116e+00  -1.8544264e+00  -2.1670589e+00  -2.0879578e+00  -8.9505254e-01  -2.6878747e-01   2.1808832e+00   3.1094216e+00  -1.9386908e+00
  -1.2834624e+00  -3.7051622e+00   1.0778884e+00  -1.9708745e+00   8.9786547e-01   3.6372396e-01   3.2386821e+00   2.8175987e+00   1.2589141e+00   1.1566341e+00  -1.2037636e+00  -3.2186195e+00  -3.6597169e-01  -6.5559948e-01   9.2124831e-01   8.1262743e-01  -3.1850383e-01   6.5441799e-01   3.0979114e+00  -1.7316308e+00   5.1178658e-01   2.1723822e-01  -1.1039252e+00   3.9598295e-01  -7.3782814e-01   1.0700976e+00   6.5516889e-01   2.2643786e+00   1.8474687e+00   3.5413831e+00   2.7484268e+00  -5.0098568e-01  -1.8567244e+00   8.8033730e-01  -8.9554852e-01   2.1296223e+00   2.0397170e+00   2.9569772e+00   2.5323132e+00   4.8087650e-01  -2.2133590e+00   3.1856483e-01  -1.3240558e+00   1.0247237e+00   1.6391420e-01   2.2586020e+00   1.6041206e+00   2.6681109e+00   2.4000426e+00  -1.3896350e+00  -3.9717788e+00  -6.4260578e-01  -2.2738091e+00   4.2643842e-01   2.7951258e-01   1.2975852e+00   8.9780807e-01  -2.0507771e+00  -3.9159977e+00  -2.0015308e+00  -1.8497385e+00  -1.7687380e+00  -1.3473478e+00  -1.5870870e+00  -2.1409260e+00  -1.8674446e+00  -1.8872718e+00  -2.1969563e+00  -2.1105327e+00  -1.0223380e+00  -3.0305559e-01   2.2929400e+00   3.1780556e+00  -1.9661221e+00
  -1.3649167e+00  -3.7674009e+00   1.0126032e+00  -2.0331430e+00   9.2535072e-01   4.1917053e-01   3.2965725e+00   2.8448165e+00   1.2716511e+00   1.1728036e+00  -1.1841520e+00  -3.1652781e+00  -2.9875189e-01  -6.3659108e-01   8.5804069e-01   7.2756707e-01  -4.1174743e-01   7.0573544e-01   3.1790608e+00  -1.8379420e+00   5.4938352e-01   1.3326020e-01  -1.1834926e+00   3.6809072e-01  -7.4090409e-01   1.1334160e+00   7.2170985e-01   2.3498753e+00   1.9336885e+00   3.5938147e+00   2.8223191e+00  -6.1767006e-01  -1.9707371e+00   8.5158503e-01  -9.1027004e-01   2.1920462e+00   2.1060384e+00   3.0071364e+00   2.5392559e+00   3.9914292e-01  -2.2712406e+00   2.9297012e-01  -1.3076301e+00   1.0546277e+00   1.7548364e-01   2.2955588e+00   1.5945321e+00   2.6532541e+00   2.3840493e+00  -1.4359953e+00  -3.9700135e+00  -6.0167122e-01  -2.1893031e+00   4.0055910e-01   2.1111670e-01   1.3027854e+00   8.8365793e-01  -2.0129911e+00  -3.7590605e+00  -1.9361399e+00  -1.6919357e+00  -1.8328914e+00  -1.4169503e+00  -1.6227572e+00  -2.2436339e+00  -1.9036277e+00  -1.9117256e+00  -2.2117168e+00  -2.1153008e+00  -1.1532443e+00  -3.3386469e-01   2.4115389e+00   3.2476080e+00  -1.9771880e+00
  -1.4496304e+00  -3.8208977e+00   9.3527257e-01  -2.0939700e+00   9.5289832e-01   4.7831237e-01   3.3489941e+00   2.8682130e+00   1.2896844e+00   1.1956179e+00  -1.1716319e+00  -3.1181804e+00  -2.3262626e-01  -6.2765235e-01   7.9645979e-01   6.3897002e-01  -5.1059663e-01   7.6872736e-01   3.2636944e+00  -1.9451758e+00   6.0239494e-01   4.0326859e-02  -1.2620602e+00   3.4139263e-01  -7.3881173e-01   1.2019598e+00   7.9472065e-01   2.4367667e+00   2.0239967e+00   3.6454757e+00   2.8971906e+00  -7.4359930e-01  -2.0889556e+00   8.2109922e-01  -9.2173296e-01   2.2485708e+00   2.1728717e+00   3.0549753e+00   2.5468348e+00   3.1050765e-01  -2.3330461e+00   2.6531273e-01  -1.2960023e+00   1.0786715e+00   1.8206298e-01   2.3254879e+00   1.5754008e+00   2.6316300e+00   2.3638750e+00  -1.4838306e+00  -3.9613361e+00  -5.6720400e-01  -2.1145651e+00   3.7873766e-01   1.3651311e-01   1.3076143e+00   8.6926484e-01  -1.9879940e+00  -3.6130649e+00  -1.8760618e+00  -1.5587048e+00  -1.8816969e+00  -1.4862572e+00  -1.6443019e+00  -2.3316724e+00  -1.9196803e+00  -1.9277271e+00  -2.2111649e+00  -2.1027006e+00  -1.2866251e+00  -3.6196163e-01   2.5352841e+00   3.3174742e+00  -1.9721402e+00
  -1.5379245e+00  -3.8657371e+00   8.4589551e-01  -2.1522538e+00   9.8059837e-01   5.4016421e-01   3.3967145e+00   2.8877905e+00   1.3127526e+00   1.2238581e+00  -1.1675662e+00  -3.0783354e+00  -1.6724303e-01  -6.2862500e-01   7.3865781e-01   5.4785118e-01  -6.1464658e-01   8.4194813e-01   3.3513883e+00  -2.0525283e+00   6.6926561e-01  -6.1281672e-02  -1.3391446e+00   3.1549493e-01  -7.3260762e-01   1.2748903e+00   8.7228248e-01   2.5245865e+00   2.1171890e+00   3.6962212e+00   2.9722782e+00  -8.7740733e-01  -2.2098085e+00   7.8875575e-01  -9.3043169e-01   2.2995246e+00   2.2394605e+00   3.1003021e+00   2.5539811e+00   2.1513239e-01  -2.3975279e+00   2.3614863e-01  -1.2893157e+00   1.0973925e+00   1.8422518e-01   2.3495317e+00   1.5477078e+00   2.6051503e+00   2.3401583e+00  -1.5351505e+00  -3.9465236e+00  -5.3872802e-01  -2.0502173e+00   3.6312188e-01   5.7670543e-02   1.3126502e+00   8.5400746e-01  -1.9757805e+00  -3.4797594e+00  -1.8213385e+00  -1.4512662e+00  -1.9131066e+00  -1.5543151e+00  -1.6507984e+00  -2.4050416e+00  -1.9148746e+00  -1.9353562e+00  -2.1954314e+00  -2.0735218e+00  -1.4210787e+00  -3.8799294e-01   2.6624633e+00   3.3869665e+00  -1.9515129e+00
  -1.6298544e+00  -3.9021198e+00   7.4491899e-01  -2.2067663e+00   1.0084545e+00   6.0357701e-01   3.4404481e+00   2.9034875e+00   1.3404485e+00   1.2562542e+00  -1.1730297e+00  -3.0464608e+00  -1.0233070e-01  -6.3930310e-01   6.8646609e-01   4.5529114e-01  -7.2314764e-01   9.2357211e-01   3.4414850e+00  -2.1590459e+00   7.4814485e-01  -1.7087556e-01  -1.4141230e+00   2.9007255e-01  -7.2336746e-01   1.3511881e+00   9.5225452e-01   2.6126688e+00   2.2117141e+00   3.7457040e+00   3.0467366e+00  -1.0173085e+00  -2.3313145e+00   7.5449138e-01  -9.3685431e-01   2.3452409e+00   2.3048633e+00   3.1428521e+00   2.5596555e+00   1.1344593e-01  -2.4631464e+00   2.0614927e-01  -1.2874681e+00   1.1114426e+00   1.8256860e-01   2.3687597e+00   1.5124640e+00   2.5756338e+00   2.3135002e+00  -1.5917339e+00  -3.9265441e+00  -5.1562585e-01  -1.9965539e+00   3.5544612e-01  -2.3482935e-02   1.3183286e+00   8.3742522e-01  -1.9759607e+00  -3.3603331e+00  -1.7718673e+00  -1.3700422e+00  -1.9257183e+00  -1.6200796e+00  -1.6418519e+00  -2.4640574e+00  -1.8890759e+00  -1.9347587e+00  -2.1649489e+00  -2.0288386e+00  -1.5549920e+00  -4.1248424e-01   2.7910612e+00   3.4553350e+00  -1.9160856e+00
  -1.7252003e+00  -3.9303347e+00   6.3322567e-01  -2.2562143e+00   1.0363657e+00   6.6724979e-01   3.4808005e+00   2.9151929e+00   1.3722556e+00   1.2915988e+00  -1.1887517e+00  -3.0229675e+00  -3.7711994e-02  -6.5942384e-01   6.4133202e-01   3.6248146e-01  -8.3503915e-01   1.0114353e+00   3.5330904e+00  -2.2636520e+00   8.3696936e-01  -2.8737916e-01  -1.4862620e+00   2.6487874e-01  -7.1215810e-01   1.4296647e+00   1.0323331e+00   2.7001355e+00   2.3057035e+00   3.7933873e+00   3.1196674e+00  -1.1611624e+00  -2.4511482e+00   7.1831499e-01  -9.4148345e-01   2.3860186e+00   2.3679713e+00   3.1823028e+00   2.5629376e+00   6.1464153e-03  -2.5281626e+00   1.7608927e-01  -1.2901541e+00   1.1215682e+00   1.7767166e-01   2.3841201e+00   1.4706739e+00   2.5447427e+00   2.2844766e+00  -1.6550178e+00  -3.9025206e+00  -4.9715413e-01  -1.9535733e+00   3.5694774e-01  -1.0509182e-01   1.3249375e+00   8.1932043e-01  -1.9877836e+00  -3.2554299e+00  -1.7274026e+00  -1.3146748e+00  -1.9188644e+00  -1.6824066e+00  -1.6176637e+00  -2.5092761e+00  -1.8427616e+00  -1.9260819e+00  -2.1204464e+00  -1.9699465e+00  -1.6865972e+00  -4.3583311e-01   2.9187933e+00   3.5217803e+00  -1.8668509e+00
  -1.8234715e+00  -3.9507271e+00   5.1210428e-01  -2.2993080e+00   1.0641195e+00   7.2975344e-01   3.5182265e+00   2.9227589e+00   1.4075805e+00   1.3288395e+00  -1.2150687e+00  -3.0079552e+00   2.6689834e-02  -6.8864094e-01   6.0427917e-01   2.7074946e-01  -9.4899916e-01   1.1030963e+00   3.6250845e+00  -2.3651809e+00   9.3354023e-01  -4.0937077e-01  -1.5547539e+00   2.3975032e-01  -7.0001208e-01   1.5089846e+00   1.1101201e+00   2.7858985e+00   2.3970269e+00   3.8385680e+00   3.1901491e+00  -1.3065521e+00  -2.5667280e+00   6.8031562e-01  -9.4479626e-01   2.4220956e+00   2.4275354e+00   3.2182937e+00   2.5630935e+00  -1.0580444e-01  -2.5907463e+00   1.4682651e-01  -1.2969115e+00   1.1285867e+00   1.7005766e-01   2.3964036e+00   1.4233040e+00   2.5139302e+00   2.2536429e+00  -1.7260091e+00  -3.8756746e+00  -4.8245954e-01  -1.9210077e+00   3.6831377e-01  -1.8540000e-01   1.3326189e+00   7.9982520e-01  -2.0101721e+00  -3.1651751e+00  -1.6875548e+00  -1.2840692e+00  -1.8926579e+00  -1.7400651e+00  -1.5790594e+00  -2.5414321e+00  -1.7770154e+00  -1.9094280e+00  -2.0629417e+00  -1.8983075e+00  -1.8140399e+00  -4.5831221e-01   3.0431579e+00   3.5854739e+00  -1.8049890e+00
  -1.9239226e+00  -3.9636632e+00   3.8320236e-01  -2.3348282e+00   1.0913983e+00   7.8956665e-01   3.5529999e+00   2.9260139e+00   1.4457766e+00   1.3671375e+00  -1.2518877e+00  -3.0012131e+00   9.0849741e-02  -7.2648643e-01   5.7589044e-01   1.8155434e-01  -1.0635059e+00   1.1959135e+00   3.7161455e+00  -2.4624153e+00   1.0355915e+00  -5.3513513e-01  -1.6187553e+00   2.1460899e-01  -6.8790255e-01   1.5876986e+00   1.1832002e+00   2.8686814e+00   2.4833686e+00   3.8804116e+00   3.2572646e+00  -1.4508695e+00  -2.6753190e+00   6.4066728e-01  -9.4726352e-01   2.4536285e+00   2.4821989e+00   3.2504496e+00   2.5596237e+00  -2.2119568e-01  -2.6490853e+00   1.1927356e-01  -1.3071659e+00   1.1333622e+00   1.6017129e-01   2.4062223e+00   1.3712589e+00   2.4844043e+00   2.2215304e+00  -1.8052250e+00  -3.8472479e+00  -4.7059785e-01  -1.8983502e+00   3.8966005e-01  -2.6277540e-01   1.3413759e+00   7.7942302e-01  -2.0417636e+00  -3.0892091e+00  -1.6517900e+00  -1.2764595e+00  -1.8479905e+00  -1.7917728e+00  -1.5274748e+00  -2.5613909e+00  -1.6934957e+00  -1.8848320e+00  -1.9937280e+00  -1.8155044e+00  -1.9354512e+00  -4.8008041e-01   3.1615099e+00   3.6455716e+00  -1.7318495e+00
  -2.0255829e+00  -3.9694939e+00   2.4846696e-01  -2.3616901e+00   1.1177962e+00   8.4512265e-01   3.5851940e+00   2.9247727e+00   1.4861605e+00   1.4058908e+00  -1.2986661e+00  -3.0022274e+00   1.5464272e-01  -7.7232645e-01   5.5631127e-01   9.6452855e-02  -1.1769066e+00   1.2871382e+00   3.8047878e+00  -2.5541273e+00   1.1408495e+00  -6.6272477e-01  -1.6774250e+00   1.8946024e-01  -6.7671917e-01   1.6642849e+00   1.2492234e+00   2.9470553e+00   2.5623233e+00   3.9179940e+00   3.3201258e+00  -1.5914062e+00  -2.7741454e+00   5.9963061e-01  -9.4934456e-01   2.4806845e+00   2.5305387e+00   3.2784008e+00   2.5522727e+00  -3.3858893e-01  -2.7014900e+00   9.4361984e-02  -1.3202723e+00   1.1367752e+00   1.4836713e-01   2.4140009e+00   1.3153611e+00   2.4571006e+00   2.1886298e+00  -1.8926676e+00  -3.8184102e+00  -4.6055685e-01  -1.8848724e+00   4.2054336e-01  -3.3573465e-01   1.3510831e+00   7.5892283e-01  -2.0809603e+00  -3.0267296e+00  -1.6194311e+00  -1.2894908e+00  -1.7864826e+00  -1.8362563e+00  -1.4648916e+00  -2.5701194e+00  -1.5943754e+00  -1.8522653e+00  -1.9143534e+00  -1.7232092e+00  -2.0490204e+00  -5.0119827e-01   3.2711486e+00   3.7012252e+00  -1.6489359e+00
  -2.1272915e+00  -3.9685197e+00   1.1007453e-01  -2.3789962e+00   1.1428455e+00   8.9486576e-01   3.6146774e+00   2.9188408e+00   1.5280201e+00   1.4447232e+00  -1.3544076e+00  -3.0101963e+00   2.1784750e-01  -8.2532184e-01   5.4527015e-01   1.7033881e-02  -1.2874873e+00   1.3740179e+00   3.8894102e+00  -2.6391183e+00   1.2470831e+00  -7.9002749e-01  -1.7299586e+00   1.6438962e-01  -6.6724401e-01   1.7372000e+00   1.3059914e+00   3.0194930e+00   2.6315059e+00   3.9503488e+00   3.3778934e+00  -1.7254429e+00  -2.8605080e+00   5.5755145e-01  -9.5147895e-01   2.5032424e+00   2.5711140e+00   3.3018023e+00   2.5410194e+00  -4.5634919e-01  -2.7464834e+00   7.3000258e-02  -1.3355507e+00   1.1396908e+00   1.3490928e-01   2.4199831e+00   1.2563390e+00   2.4326672e+00   2.1553647e+00  -1.9878288e+00  -3.7901571e+00  -4.5128601e-01  -1.8796384e+00   4.6000514e-01  -4.0296959e-01   1.3614998e+00   7.3938853e-01  -2.1259823e+00  -2.9765320e+00  -1.5896609e+00  -1.3203142e+00  -1.7103840e+00  -1.8723304e+00  -1.3937241e+00  -2.5686708e+00  -1.4822541e+00  -1.8116656e+00  -1.8265865e+00  -1.6231585e+00  -2.1530615e+00  -5.2164417e-01   3.3694202e+00   3.7515926e+00  -1.5578917e+00
  -2.2277410e+00  -3.9609580e+00  -2.9645901e-02  -2.3860776e+00   1.1660477e+00   9.3731277e-01   3.6411224e+00   2.9080186e+00   1.5706177e+00   1.4834427e+00  -1.4176818e+00  -3.0240497e+00   2.8015112e-01  -8.8440217e-01   5.4211472e-01  -5.5171739e-02  -1.3935425e+00   1.4539068e+00   3.9683516e+00  -2.7162571e+00   1.3521471e+00  -9.1483767e-01  -1.7756185e+00   1.3955611e-01  -6.6012801e-01   1.8049329e+00   1.3515430e+00   3.0844341e+00   2.6886676e+00   3.9765149e+00   3.4297920e+00  -1.8503382e+00  -2.9318993e+00   5.1485454e-01  -9.5407350e-01   2.5212012e+00   2.6025191e+00   3.3203462e+00   2.5260358e+00  -5.7268644e-01  -2.7828714e+00   5.6027044e-02  -1.3523181e+00   1.1429235e+00   1.1997973e-01   2.4242454e+00   1.1948191e+00   2.4114590e+00   2.1220582e+00  -2.0897226e+00  -3.7632153e+00  -4.4173194e-01  -1.8815192e+00   5.0664293e-01  -4.6337635e-01   1.3722829e+00   7.2203099e-01  -2.1749260e+00  -2.9370551e+00  -1.5615317e+00  -1.3656942e+00  -1.6224349e+00  -1.8989863e+00  -1.3166681e+00  -2.5581803e+00  -1.3600473e+00  -1.7629857e+00  -1.7323691e+00  -1.5171377e+00  -2.2460765e+00  -5.4133071e-01   3.4538279e+00   3.7958460e+00  -1.4604830e+00
  -2.3255236e+00  -3.9469161e+00  -1.6829371e-01  -2.3825214e+00   1.1869072e+00   9.7111861e-01   3.6640201e+00   2.8920989e+00   1.6131905e+00   1.5219757e+00  -1.4866653e+00  -3.0424718e+00   3.4115545e-01  -9.4826086e-01   5.4586033e-01  -1.1879702e-01  -1.4934418e+00   1.5243748e+00   4.0399523e+00  -2.7845153e+00   1.4540198e+00  -1.0349295e+00  -1.8137586e+00   1.1518310e-01  -6.5587016e-01   1.8660601e+00   1.3842336e+00   3.1403566e+00   2.7318108e+00   3.9955793e+00   3.4751196e+00  -1.9636132e+00  -2.9861130e+00   4.7203396e-01  -9.5748677e-01   2.5343962e+00   2.6234441e+00   3.3337677e+00   2.5076285e+00  -6.8570920e-01  -2.8097868e+00   4.4162973e-02  -1.3699138e+00   1.1471982e+00   1.0369448e-01   2.4267207e+00   1.1313243e+00   2.3935399e+00   2.0888968e+00  -2.1969401e+00  -3.7379629e+00  -4.3087777e-01  -1.8892129e+00   5.5870453e-01  -5.1608535e-01   1.3830003e+00   7.0807687e-01  -2.2258248e+00  -2.9064316e+00  -1.5339828e+00  -1.4221210e+00  -1.5256983e+00  -1.9154814e+00  -1.2365225e+00  -2.5398626e+00  -1.2308585e+00  -1.7062560e+00  -1.6337570e+00  -1.4069690e+00  -2.3268051e+00  -5.6011780e-01   3.5221420e+00   3.8331824e+00  -1.3585757e+00
  -2.4191805e+00  -3.9263729e+00  -3.0347946e-01  -2.3681828e+00   1.2049635e+00   9.9513990e-01   3.6827117e+00   2.8708703e+00   1.6549508e+00   1.5602889e+00  -1.5592069e+00  -3.0639280e+00   4.0038764e-01  -1.0153763e+00   5.5524743e-01  -1.7274737e-01  -1.5856885e+00   1.5833103e+00   4.1026155e+00  -2.8429962e+00   1.5508372e+00  -1.1481317e+00  -1.8438420e+00   9.1545258e-02  -6.5479970e-01   1.9192995e+00   1.4028079e+00   3.1858522e+00   2.7592975e+00   4.0067183e+00   3.5132562e+00  -2.0630308e+00  -3.0213402e+00   4.2963895e-01  -9.6201140e-01   2.5426213e+00   2.6327361e+00   3.3418476e+00   2.4861742e+00  -7.9348993e-01  -2.8267032e+00   3.7964527e-02  -1.3877195e+00   1.1531166e+00   8.6123828e-02   2.4272279e+00   1.0662800e+00   2.3786944e+00   2.0558998e+00  -2.3077143e+00  -3.7143780e+00  -4.1778505e-01  -1.9012737e+00   6.1419868e-01  -5.6049037e-01   1.3931456e+00   6.9862843e-01  -2.2767099e+00  -2.8825439e+00  -1.5058682e+00  -1.4859267e+00  -1.4233749e+00  -1.9214145e+00  -1.1560015e+00  -2.5150069e+00  -1.0978396e+00  -1.6416503e+00  -1.5328462e+00  -1.2944971e+00  -2.3942636e+00  -5.7782543e-01   3.5725070e+00   3.8628355e+00  -1.2541021e+00
  -2.5072532e+00  -3.8991725e+00  -4.3290628e-01  -2.3431833e+00   1.2198176e+00   1.0084941e+00   3.6964214e+00   2.8441188e+00   1.6950886e+00   1.5983082e+00  -1.6329159e+00  -3.0866940e+00   4.5731594e-01  -1.0840591e+00   5.6880589e-01  -2.1630005e-01  -1.6689727e+00   1.6290088e+00   4.1548674e+00  -2.8909590e+00   1.6409228e+00  -1.2524014e+00  -1.8654559e+00   6.8951965e-02  -6.5706436e-01   1.9635575e+00   1.4064569e+00   3.2197006e+00   2.7699394e+00   4.0092294e+00   3.5436661e+00  -2.1466684e+00  -3.0362489e+00   3.8825582e-01  -9.6785639e-01   2.5456541e+00   2.6294606e+00   3.3444049e+00   2.4620531e+00  -8.9414112e-01  -2.8334239e+00   3.7783765e-02  -1.4051760e+00   1.1611240e+00   6.7315900e-02   2.4255044e+00   1.0000246e+00   2.3664467e+00   2.0228982e+00  -2.4199934e+00  -3.6920199e+00  -4.0163366e-01  -1.9161519e+00   6.7101200e-01  -5.9627298e-01   1.4021510e+00   6.9453033e-01  -2.3256710e+00  -2.8630855e+00  -1.4759973e+00  -1.5534058e+00  -1.3186224e+00  -1.9167814e+00  -1.0775577e+00  -2.4849565e+00  -9.6405391e-01  -1.5695467e+00  -1.4316944e+00  -1.1815733e+00  -2.4477766e+00  -5.9424482e-01   3.6035337e+00   3.8840916e+00  -1.1490225e+00
  -2.5883355e+00  -3.8650324e+00  -5.5444617e-01  -2.3078949e+00   1.2311530e+00   1.0106117e+00   3.7042992e+00   2.8116376e+00   1.7327781e+00   1.6358446e+00  -1.7052674e+00  -3.1088917e+00   5.1137399e-01  -1.1525215e+00   5.8492236e-01  -2.4918110e-01  -1.7422159e+00   1.6602447e+00   4.1954148e+00  -2.9278378e+00   1.7228134e+00  -1.3458951e+00  -1.8783200e+00   4.7727396e-02  -6.6262443e-01   1.9979649e+00   1.3948593e+00   3.2409332e+00   2.7630689e+00   4.0025551e+00   3.5659003e+00  -2.2129834e+00  -3.0300424e+00   3.4848683e-01  -9.7513033e-01   2.5432804e+00   2.6129613e+00   3.3412886e+00   2.4355881e+00  -9.8589666e-01  -2.8300431e+00   4.3738117e-02  -1.4217930e+00   1.1714879e+00   4.7321369e-02   2.4212396e+00   9.3282979e-01   2.3560874e+00   1.9895320e+00  -2.5315139e+00  -3.6700444e+00  -3.8175685e-01  -1.9322425e+00   7.2702496e-01  -6.2341852e-01   1.4094027e+00   6.9625871e-01  -2.3709140e+00  -2.8456371e+00  -1.4431887e+00  -1.6209323e+00  -1.2143905e+00  -1.9020010e+00  -1.0032319e+00  -2.4510796e+00  -8.3234961e-01  -1.4905751e+00  -1.3322388e+00  -1.0700332e+00  -2.4869897e+00  -6.0914905e-01   3.6143737e+00   3.8963087e+00  -1.0452759e+00
  -2.6611248e+00  -3.8235628e+00  -6.6620838e-01  -2.2629126e+00   1.2387487e+00   1.0012767e+00   3.7054666e+00   2.7732400e+00   1.7671877e+00   1.6725364e+00  -1.7737204e+00  -3.1285263e+00   5.6199337e-01  -1.2189599e+00   6.0190715e-01  -2.7161192e-01  -1.8046023e+00   1.6763171e+00   4.2231849e+00  -2.9532539e+00   1.7952779e+00  -1.4270340e+00  -1.8822911e+00   2.8188218e-02  -6.7125510e-01   2.0219048e+00   1.3682035e+00   3.2488860e+00   2.7385827e+00   3.9862999e+00   3.5795981e+00  -2.2608663e+00  -3.0024921e+00   3.1092737e-01  -9.8382621e-01   2.5353221e+00   2.5829104e+00   3.3323635e+00   2.4070042e+00  -1.0671940e+00  -2.8168882e+00   5.5693638e-02  -1.4371516e+00   1.1842856e+00   2.6218485e-02   2.4141062e+00   8.6492659e-01   2.3467074e+00   1.9552661e+00  -2.6398736e+00  -3.6472482e+00  -3.5766946e-01  -1.9479373e+00   7.8021730e-01  -6.4221953e-01   1.4142549e+00   7.0384325e-01  -2.4108147e+00  -2.8277451e+00  -1.4063335e+00  -1.6850752e+00  -1.1132887e+00  -1.8779112e+00  -9.3454515e-01  -2.4147202e+00  -7.0525347e-01  -1.4056441e+00  -1.2362199e+00  -9.6166884e-01  -2.5118724e+00  -6.2230479e-01   3.6047689e+00   3.8989380e+00  -9.4472801e-01
  -2.7244704e+00  -3.7743040e+00  -7.6659596e-01  -2.2090176e+00   1.2424824e+00   9.8065567e-01   3.6990647e+00   2.7287759e+00   1.7974922e+00   1.7078105e+00  -1.8358372e+00  -3.1435323e+00   6.0864234e-01  -1.2816433e+00   6.1805654e-01  -2.8431761e-01  -1.8556013e+00   1.6770722e+00   4.2373652e+00  -2.9670248e+00   1.8573260e+00  -1.4945627e+00  -1.8773630e+00   1.0621009e-02  -6.8255591e-01   2.0350232e+00   1.3271868e+00   3.2432389e+00   2.6969568e+00   3.9602341e+00   3.5844843e+00  -2.2896836e+00  -2.9539431e+00   2.7614287e-01  -9.9380904e-01   2.5216589e+00   2.5393486e+00   3.3174932e+00   2.3764004e+00  -1.1367473e+00  -2.7944494e+00   7.3263345e-02  -1.4509006e+00   1.1994038e+00   4.1377524e-03   2.4037878e+00   7.9653728e-01   2.3372357e+00   1.9194257e+00  -2.7426045e+00  -3.6221364e+00  -3.2908714e-01  -1.9616763e+00   8.2875395e-01  -6.5326440e-01   1.4160410e+00   7.1683061e-01  -2.4439667e+00  -2.8070140e+00  -1.3644685e+00  -1.7427051e+00  -1.0174957e+00  -1.8457371e+00  -8.7244212e-01  -2.3771415e+00  -5.8489448e-01  -1.3159470e+00  -1.1451173e+00  -8.5819715e-01  -2.5227108e+00  -6.3348430e-01   3.5750725e+00   3.8915448e+00  -8.4911918e-01
  -2.7774157e+00  -3.7167739e+00  -8.5434786e-01  -2.1471316e+00   1.2423286e+00   9.4931140e-01   3.6842962e+00   2.6781574e+00   1.8228853e+00   1.7408699e+00  -1.8893971e+00  -3.1518220e+00   6.5086665e-01  -1.3389922e+00   6.3170799e-01  -2.8849760e-01  -1.8949742e+00   1.6628981e+00   4.2374254e+00  -2.9691684e+00   1.9082060e+00  -1.5475923e+00  -1.8636602e+00  -4.7385813e-03  -6.9596652e-01   2.0372296e+00   1.2729955e+00   3.2240325e+00   2.6392351e+00   3.9242960e+00   3.5803693e+00  -2.2993011e+00  -2.8852908e+00   2.4464687e-01  -1.0048055e+00   2.5022445e+00   2.4827123e+00   3.2965227e+00   2.3437434e+00  -1.1936069e+00  -2.7633023e+00   9.5820862e-02  -1.4627419e+00   1.2165503e+00  -1.8714232e-02   2.3900002e+00   7.2791304e-01   2.3264802e+00   1.8812502e+00  -2.8372468e+00  -3.5930006e+00  -2.9593674e-01  -1.9719906e+00   8.7104674e-01  -6.5740947e-01   1.4140846e+00   7.3429116e-01  -2.4692199e+00  -2.7811970e+00  -1.3168486e+00  -1.7910902e+00  -9.2871515e-01  -1.8070332e+00  -8.1728879e-01  -2.3394605e+00  -4.7296078e-01  -1.2229434e+00  -1.0601029e+00  -7.6122675e-01  -2.5200824e+00  -6.4247642e-01   3.5262411e+00   3.8738275e+00  -7.6001624e-01
  -2.8192322e+00  -3.6505222e+00  -9.2856349e-01  -2.0782675e+00   1.2383485e+00   9.0820382e-01   3.6604667e+00   2.6213818e+00   1.8425897e+00   1.7707023e+00  -1.9324948e+00  -3.1513385e+00   6.8832527e-01  -1.3896427e+00   6.4128385e-01  -2.8575899e-01  -1.9227657e+00   1.6346965e+00   4.2231250e+00  -2.9599017e+00   1.9473894e+00  -1.5856287e+00  -1.8414245e+00  -1.7722090e-02  -7.1078624e-01   2.0286854e+00   1.2072652e+00   3.1916705e+00   2.5669904e+00   3.8785802e+00   3.5671476e+00  -2.2900898e+00  -2.7979307e+00   2.1688215e-01  -1.0163962e+00   2.4771186e+00   2.4138449e+00   3.2692590e+00   2.3088761e+00  -1.2371977e+00  -2.7240335e+00   1.2252746e-01  -1.4724075e+00   1.2352727e+00  -4.2032083e-02   2.3725053e+00   6.5937392e-01   2.3131693e+00   1.8399604e+00  -2.9214269e+00  -3.5580036e+00  -2.5835814e-01  -1.9775348e+00   9.0578817e-01  -6.5573444e-01   1.4077067e+00   7.5486599e-01  -2.4857106e+00  -2.7482886e+00  -1.2630146e+00  -1.8279733e+00  -8.4817626e-01  -1.7636077e+00  -7.6892294e-01  -2.3025932e+00  -3.7069310e-01  -1.1283202e+00  -9.8201670e-01  -6.7222680e-01  -2.5048222e+00  -6.4909609e-01   3.4597970e+00   3.8456293e+00  -6.7877402e-01
  -2.8494426e+00  -3.5751856e+00  -9.8871015e-01  -2.0034741e+00   1.2306765e+00   8.5867418e-01   3.6270177e+00   2.5585548e+00   1.8558642e+00   1.7961116e+00  -1.9636162e+00  -3.1401137e+00   7.2081388e-01  -1.4324865e+00   6.4532389e-01  -2.7801930e-01  -1.9392820e+00   1.5938319e+00   4.1945149e+00  -2.9396354e+00   1.9745428e+00  -1.6085819e+00  -1.8109961e+00  -2.8238211e-02  -7.2619640e-01   2.0097830e+00   1.1320240e+00   3.1469018e+00   2.4822649e+00   3.8233229e+00   3.5447971e+00  -2.2629085e+00  -2.6936816e+00   1.9320567e-01  -1.0280093e+00   2.4464111e+00   2.3339903e+00   3.2354559e+00   2.2715394e+00  -1.2673347e+00  -2.6771713e+00   1.5236975e-01  -1.4796276e+00   1.2549844e+00  -6.5391291e-02   2.3511163e+00   5.9134830e-01   2.2959918e+00   1.7948307e+00  -2.9929391e+00  -3.5152622e+00  -2.1669840e-01  -1.9771046e+00   9.3195797e-01  -6.4948379e-01   1.3962291e+00   7.7684952e-01  -2.4928802e+00  -2.7066053e+00  -1.2028478e+00  -1.8516277e+00  -7.7667360e-01  -1.7174352e+00  -7.2675048e-01  -2.2672075e+00  -2.7891176e-01  -1.0339354e+00  -9.1136591e-01  -5.9250163e-01  -2.4779776e+00  -6.5318977e-01   3.3777651e+00   3.8069469e+00  -6.0651015e-01
  -2.8678325e+00  -3.4905418e+00  -1.0346133e+00  -1.9237819e+00   1.2195009e+00   8.0241471e-01   3.5835501e+00   2.4899146e+00   1.8620059e+00   1.8157649e+00  -1.9816922e+00  -3.1163214e+00   7.4827027e-01  -1.4666869e+00   6.4250695e-01  -2.6738775e-01  -1.9450551e+00   1.5420632e+00   4.1519257e+00  -2.9089626e+00   1.9894900e+00  -1.6167546e+00  -1.7727880e+00  -3.6275405e-02  -7.4128378e-01   1.9811162e+00   1.0496229e+00   3.0907895e+00   2.3874900e+00   3.7588865e+00   3.5133797e+00  -2.2190638e+00  -2.5746914e+00   1.7387753e-01  -1.0389181e+00   2.4103376e+00   2.2447697e+00   3.1948008e+00   2.2314016e+00  -1.2842156e+00  -2.6231278e+00   1.8420302e-01  -1.4840939e+00   1.2749887e+00  -8.8231447e-02   2.3256947e+00   5.2440786e-01   2.2736341e+00   1.7452611e+00  -3.0498315e+00  -3.4629312e+00  -1.7149974e-01  -1.9696424e+00   9.4880616e-01  -6.3999618e-01   1.3789752e+00   7.9829788e-01  -2.4904848e+00  -2.6548546e+00  -1.1366061e+00  -1.8608874e+00  -7.1463741e-01  -1.6705638e+00  -6.8987573e-01  -2.2337049e+00  -1.9807223e-01  -9.4175184e-01  -8.4834725e-01  -5.2317262e-01  -2.4407528e+00  -6.5463663e-01   3.2825886e+00   3.7579281e+00  -5.4409397e-01
  -2.8744480e+00  -3.3965525e+00  -1.0664309e+00  -1.8401498e+00   1.2050454e+00   7.4142337e-01   3.5298415e+00   2.4158435e+00   1.8603497e+00   1.8282546e+00  -1.9861268e+00  -3.0783324e+00   7.7075881e-01  -1.4916686e+00   6.3166267e-01  -2.5603407e-01  -1.9407942e+00   1.4814613e+00   4.0959507e+00  -2.8686411e+00   1.9921683e+00  -1.6108100e+00  -1.7272554e+00  -4.1896492e-02  -7.5506419e-01   1.9434488e+00   9.6265614e-01   3.0246630e+00   2.2853966e+00   3.6857377e+00   3.4730440e+00  -2.1602463e+00  -2.4433288e+00   1.5905512e-01  -1.0482423e+00   2.3691893e+00   2.1481438e+00   3.1469103e+00   2.1880909e+00  -1.2883931e+00  -2.5621557e+00   2.1679759e-01  -1.4854202e+00   1.2945029e+00  -1.0984480e-01   2.2961422e+00   4.5929384e-01   2.2448149e+00   1.6908403e+00  -3.0904893e+00  -3.3992845e+00  -1.2348109e-01  -1.9542306e+00   9.5581979e-01  -6.2862724e-01   1.3552710e+00   8.1715268e-01  -2.4785930e+00  -2.5921802e+00  -1.0649359e+00  -1.8551490e+00  -6.6222167e-01  -1.6250206e+00  -6.5725106e-01  -2.2022237e+00  -1.2833950e-01  -8.5376024e-01  -7.9288774e-01  -4.6516746e-01  -2.3944520e+00  -6.5334385e-01   3.1770275e+00   3.6988650e+00  -4.9214875e-01
  -2.8695810e+00  -3.2933970e+00  -1.0846148e+00  -1.7534163e+00   1.1875466e+00   6.7794321e-01   3.4658527e+00   2.3368792e+00   1.8502686e+00   1.8321679e+00  -1.9768069e+00  -3.0247627e+00   7.8843389e-01  -1.5070899e+00   6.1177753e-01  -2.4605634e-01  -1.9273320e+00   1.4143190e+00   4.0274224e+00  -2.8195691e+00   1.9825854e+00  -1.5917216e+00  -1.6748640e+00  -4.5226706e-02  -7.6650550e-01   1.8976781e+00   8.7387310e-01   2.9500608e+00   2.1789138e+00   3.6044287e+00   3.4240284e+00  -2.0884481e+00  -2.3020704e+00   1.4879094e-01  -1.0549565e+00   2.3233139e+00   2.0463571e+00   3.0913345e+00   2.1412267e+00  -1.2807306e+00  -2.4943219e+00   2.4888394e-01  -1.4831069e+00   1.3126781e+00  -1.2937327e-01   2.2623841e+00   3.9693080e-01   2.2083177e+00   1.6313936e+00  -3.1137133e+00  -3.3227990e+00  -7.3514474e-02  -1.9300794e+00   9.5268045e-01  -6.1666967e-01   1.3244477e+00   8.3137117e-01  -2.4575749e+00  -2.5181876e+00  -9.8885991e-01  -1.8343461e+00  -6.1939855e-01  -1.5827231e+00  -6.2783064e-01  -2.1726690e+00  -6.9671197e-02  -7.7190121e-01  -7.4469842e-01  -4.1921594e-01  -2.3404146e+00  -6.4923849e-01   3.0640475e+00   3.6301827e+00  -4.5106454e-01
  -2.8537425e+00  -3.1814910e+00  -1.0898643e+00  -1.6642629e+00   1.1672331e+00   6.1438780e-01   3.3917268e+00   2.2537068e+00   1.8311757e+00   1.8261609e+00  -1.9540919e+00  -2.9545218e+00   8.0148911e-01  -1.5128018e+00   5.8199870e-01  -2.3935808e-01  -1.9055654e+00   1.3430525e+00   3.9473873e+00  -2.7627551e+00   1.9607831e+00  -1.5607096e+00  -1.6160612e+00  -4.6437169e-02  -7.7455390e-01   1.8447970e+00   7.8608613e-01   2.8686660e+00   2.0710643e+00   3.5155819e+00   3.3666674e+00  -2.0058657e+00  -2.1533932e+00   1.4303439e-01  -1.0579068e+00   2.2730940e+00   1.9418670e+00   3.0275734e+00   2.0904468e+00  -1.2623482e+00  -2.4195007e+00   2.7919482e-01  -1.4765154e+00   1.3286124e+00  -1.4581663e-01   2.2243556e+00   3.3842312e-01   2.1630214e+00   1.5670105e+00  -3.1187850e+00  -3.2322391e+00  -2.2595654e-02  -1.8965106e+00   9.3922054e-01  -6.0527671e-01   1.2858484e+00   8.3904933e-01  -2.4280795e+00  -2.4329397e+00  -9.0973920e-01  -1.7988974e+00  -5.8604784e-01  -1.5453975e+00  -6.0071124e-01  -2.1447624e+00  -2.1898041e-02  -6.9798602e-01  -7.0333368e-01  -3.8584853e-01  -2.2799593e+00  -6.4225603e-01   2.9467026e+00   3.5524243e+00  -4.2101688e-01
  -2.8276246e+00  -3.0614922e+00  -1.0830729e+00  -1.5731881e+00   1.1443051e+00   5.5325320e-01   3.3077786e+00   2.1671484e+00   1.8025339e+00   1.8090333e+00  -1.9187903e+00  -2.8668473e+00   8.1009921e-01  -1.5088025e+00   5.4163739e-01  -2.3754409e-01  -1.8764017e+00   1.2701032e+00   3.8570704e+00  -2.6992812e+00   1.9268122e+00  -1.5191669e+00  -1.5512530e+00  -4.5725926e-02  -7.7816156e-01   1.7858574e+00   7.0207444e-01   2.7822359e+00   1.9648585e+00   3.4198759e+00   3.3013961e+00  -1.9147942e+00  -1.9996784e+00   1.4163646e-01  -1.0558431e+00   2.2189200e+00   1.8372618e+00   2.9551048e+00   2.0354326e+00  -1.2345592e+00  -2.3373888e+00   3.0650339e-01  -1.4648584e+00   1.3413630e+00  -1.5805444e-01   2.1819806e+00   2.8503305e-01   2.1079309e+00   1.4980505e+00  -3.1055114e+00  -3.1267395e+00   2.8190226e-02  -1.8529464e+00   9.1538546e-01  -5.9539381e-01   1.2388431e+00   8.3853373e-01  -2.3910027e+00  -2.3369339e+00  -8.2921216e-01  -1.7496340e+00  -5.6203183e-01  -1.5145077e+00  -5.7524648e-01  -2.1181047e+00   1.5208543e-02  -6.3361987e-01  -6.6824898e-01  -3.6539546e-01  -2.2143290e+00  -6.3232985e-01   2.8280182e+00   3.4662354e+00  -4.0198681e-01
  -2.7920532e+00  -2.9342904e+00  -1.0652750e+00  -1.4804988e+00   1.1189152e+00   4.9701957e-01   3.2144785e+00   2.0781389e+00   1.7638734e+00   1.7797996e+00  -1.8721227e+00  -2.7613363e+00   8.1436578e-01  -1.4951945e+00   4.9017505e-01  -2.4184140e-01  -1.8407075e+00   1.1978391e+00   3.7578454e+00  -2.6302645e+00   1.8807230e+00  -1.4685809e+00  -1.4807908e+00  -4.3299799e-02  -7.7632030e-01   1.7219310e+00   6.2448619e-01   2.6925273e+00   1.8631878e+00   3.3180328e+00   3.2287558e+00  -1.8175196e+00  -1.8431341e+00   1.4435641e-01  -1.0474627e+00   2.1611605e+00   1.7351660e+00   2.8734236e+00   1.9759242e+00  -1.1988049e+00  -2.2475404e+00   3.2965736e-01  -1.4472098e+00   1.3499540e+00  -1.6488328e-01   2.1351595e+00   2.3813845e-01   2.0422066e+00   1.4251268e+00  -3.0742449e+00  -3.0058796e+00   7.7708165e-02  -1.7989033e+00   8.8120596e-01  -5.8770200e-01   1.1828503e+00   8.2851283e-01  -2.3474428e+00  -2.2310509e+00  -7.4911489e-01  -1.6877102e+00  -5.4724970e-01  -1.4911956e+00  -5.5112310e-01  -2.0922370e+00   4.1888694e-02  -5.8013072e-01  -6.3885196e-01  -3.5798307e-01  -2.1446480e+00  -6.1938318e-01   2.7108786e+00   3.3723479e+00  -3.9377852e-01
  -2.7479359e+00  -2.8009812e+00  -1.0375932e+00  -1.3863200e+00   1.0911549e+00   4.4804558e-01   3.1124304e+00   1.9876930e+00   1.7148171e+00   1.7377536e+00  -1.8156718e+00  -2.6379658e+00   8.1427628e-01  -1.4721482e+00   4.2727154e-01  -2.5304955e-01  -1.7992703e+00   1.1284614e+00   3.6511954e+00  -2.5568144e+00   1.8225733e+00  -1.4104566e+00  -1.4049704e+00  -3.9359108e-02  -7.6809997e-01   1.6540738e+00   5.5574196e-01   2.6012257e+00   1.7687257e+00   3.2108148e+00   3.1493967e+00  -1.7162174e+00  -1.6857394e+00   1.5087038e-01  -1.0314712e+00   2.1001356e+00   1.6381380e+00   2.7820903e+00   1.9117374e+00  -1.1565876e+00  -2.1494247e+00   3.4760964e-01  -1.4225372e+00   1.3533884e+00  -1.6506982e-01   2.0837551e+00   1.9917267e-01   1.9651929e+00   1.3490728e+00  -3.0258733e+00  -2.8697414e+00   1.2481636e-01  -1.7339957e+00   8.3678227e-01  -5.8257765e-01   1.1173662e+00   8.0808228e-01  -2.2986471e+00  -2.1164929e+00  -6.7138803e-01  -1.6145043e+00  -5.4166711e-01  -1.4762371e+00  -5.2839345e-01  -2.0666968e+00   5.8369934e-02  -5.3850657e-01  -6.1454267e-01  -3.6352688e-01  -2.0718896e+00  -6.0332674e-01   2.5979231e+00   3.2715700e+00  -3.9603257e-01
  -2.6962075e+00  -2.6628327e+00  -1.0011911e+00  -1.2906220e+00   1.0610432e+00   4.0846186e-01   3.0023437e+00   1.8968674e+00   1.6551118e+00   1.6825210e+00  -1.7513199e+00  -2.4971013e+00   8.0968350e-01  -1.4398769e+00   3.5277444e-01  -2.7152270e-01  -1.7527735e+00   1.0639184e+00   3.5386729e+00  -2.4799931e+00   1.7524474e+00  -1.3462474e+00  -1.3240425e+00  -3.4087287e-02  -7.5269014e-01   1.5832911e+00   4.9794262e-01   2.5098767e+00   1.6838327e+00   3.0990186e+00   3.0640779e+00  -1.6128642e+00  -1.5292120e+00   1.6078066e-01  -1.0066542e+00   2.0360909e+00   1.5485636e+00   2.6807814e+00   1.8427717e+00  -1.1094049e+00  -2.0424986e+00   3.5944652e-01  -1.3897571e+00   1.3506613e+00  -1.5741623e-01   2.0275858e+00   1.6954949e-01   1.8764451e+00   1.2708912e+00  -2.9617812e+00  -2.7189429e+00   1.6841119e-01  -1.6579493e+00   7.8227990e-01  -5.8006961e-01   1.0419979e+00   7.7678364e-01  -2.2459481e+00  -1.9947058e+00  -5.9797603e-01  -1.5315170e+00  -5.4532111e-01  -1.4700099e+00  -5.0746149e-01  -2.0410552e+00   6.4866362e-02  -5.0934524e-01  -5.9474296e-01  -3.8172168e-01  -1.9968566e+00  -5.8406228e-01   2.4914532e+00   3.1647692e+00  -4.0823478e-01
  -2.6377785e+00  -2.5212342e+00  -9.5723385e-01  -1.1932575e+00   1.0285237e+00   3.8007006e-01   2.8850010e+00   1.8067221e+00   1.5846608e+00   1.6140973e+00  -1.6811714e+00  -2.3394935e+00   8.0030864e-01  -1.3986204e+00   2.6672667e-01  -2.9718179e-01  -1.7017826e+00   1.0058306e+00   3.4218584e+00  -2.4007782e+00   1.6704870e+00  -1.2772958e+00  -1.2382330e+00  -2.7646578e-02  -7.2944445e-01   1.5105072e+00   4.5278584e-01   2.4198251e+00   1.6104744e+00   2.9834703e+00   2.9736636e+00  -1.5091648e+00  -1.3749957e+00   1.7362570e-01  -9.7195709e-01   1.9691759e+00   1.4685531e+00   2.5693410e+00   1.7690195e+00  -1.0586882e+00  -1.9262889e+00   3.6441332e-01  -1.3478043e+00   1.3407815e+00  -1.4083326e-01   1.9664243e+00   1.5057939e-01   1.7757509e+00   1.1916974e+00  -2.8837833e+00  -2.5546364e+00   2.0747148e-01  -1.5706196e+00   7.1793454e-01  -5.7989437e-01   9.5649796e-01   7.3461347e-01  -2.1906959e+00  -1.8672939e+00  -5.3072650e-01  -1.4402732e+00  -5.5830229e-01  -1.4724795e+00  -4.8902697e-01  -2.0149383e+00   6.1597132e-02  -4.9282009e-01  -5.7891495e-01  -4.1203148e-01  -1.9201739e+00  -5.6149430e-01   2.3933590e+00   3.0528639e+00  -4.2972315e-01
  -2.5734930e+00  -2.3776403e+00  -9.0685712e-01  -1.0940127e+00   9.9346776e-01   3.6425493e-01   2.7612271e+00   1.7182804e+00   1.5035520e+00   1.5328656e+00  -1.6074642e+00  -2.1662598e+00   7.8576781e-01  -1.3486388e+00   1.6936983e-01  -3.2955347e-01  -1.6467474e+00   9.5543189e-01   3.3023162e+00  -2.3200333e+00   1.5769224e+00  -1.2047892e+00  -1.1477705e+00  -2.0179739e-02  -6.9792174e-01   1.4365389e+00   4.2149667e-01   2.3321638e+00   1.5501523e+00   2.8650227e+00   2.8791141e+00  -1.4065017e+00  -1.2242665e+00   1.8889017e-01  -9.2656403e-01   1.8994323e+00   1.3998455e+00   2.4478218e+00   1.6905721e+00  -1.0057483e+00  -1.8004754e+00   3.6193771e-01  -1.2957132e+00   1.3227991e+00  -1.1441414e-01   1.9000021e+00   1.4338426e-01   1.6631439e+00   1.1126575e+00  -2.7940373e+00  -2.3784723e+00   2.4109818e-01  -1.4720144e+00   6.4406337e-01  -5.8144890e-01   8.6079241e-01   6.8200518e-01  -2.1341891e+00  -1.7359365e+00  -4.7129660e-01  -1.3422339e+00  -5.8071862e-01  -1.4832004e+00  -4.7399627e-01  -1.9880279e+00   4.8817763e-02  -4.8866569e-01  -5.6657325e-01  -4.5368253e-01  -1.8422939e+00  -5.3554617e-01   2.3050609e+00   2.9368048e+00  -4.5969586e-01
  -2.5040978e+00  -2.2335065e+00  -8.5114529e-01  -9.9265381e-01   9.5568548e-01   3.6191769e-01   2.6318514e+00   1.6324943e+00   1.4120759e+00   1.4395941e+00  -1.5324691e+00  -1.9788587e+00   7.6561723e-01  -1.2902086e+00   6.1141587e-02  -3.6782970e-01  -1.5880132e+00   9.1352836e-01   3.1815509e+00  -2.2384842e+00   1.4721011e+00  -1.1297310e+00  -1.0529143e+00  -1.1816778e-02  -6.5792098e-01   1.3620781e+00   4.0477739e-01   2.2476975e+00   1.5038530e+00   2.7445475e+00   2.7814712e+00  -1.3059065e+00  -1.0779484e+00   2.0601575e-01  -8.6996849e-01   1.8267888e+00   1.3437306e+00   2.3165151e+00   1.6076239e+00  -9.5172681e-01  -1.6649638e+00   3.5165058e-01  -1.2326978e+00   1.2958407e+00  -7.7500247e-02   1.8280198e+00   1.4881894e-01   1.5389089e+00   1.0349318e+00  -2.6949425e+00  -2.1925245e+00   2.6854728e-01  -1.3623117e+00   5.6107948e-01  -5.8383920e-01   7.5500236e-01   6.1978648e-01  -2.0776084e+00  -1.6023044e+00  -4.2107247e-01  -1.2387214e+00  -6.1264630e-01  -1.5013332e+00  -4.6337082e-01  -1.9600450e+00   2.6856787e-02  -4.9618616e-01  -5.5729188e-01  -5.0566389e-01  -1.7635071e+00  -5.0618108e-01   2.2274758e+00   2.8175580e+00  -4.9722363e-01
  -2.4302264e+00  -2.0902229e+00  -7.9111879e-01  -8.8897406e-01   9.1494394e-01   3.7343530e-01   2.4976773e+00   1.5502149e+00   1.3107299e+00   1.3354095e+00  -1.4583835e+00  -1.7790469e+00   7.3941142e-01  -1.2236227e+00  -5.7334951e-02  -4.1094213e-01  -1.5258427e+00   8.8047827e-01   3.0609646e+00  -2.1567059e+00   1.3565056e+00  -1.0529285e+00  -9.5398026e-01  -2.6855242e-03  -6.0950523e-01   1.2876788e+00   4.0278060e-01   2.1669206e+00   1.4720168e+00   2.6229248e+00   2.6818375e+00  -1.2080521e+00  -9.3673586e-01   2.2441227e-01  -8.0202710e-01   1.7510677e+00   1.3009934e+00   2.1759619e+00   1.5204731e+00  -8.9755981e-01  -1.5199421e+00   3.3340270e-01  -1.1582229e+00   1.2591507e+00  -2.9732279e-02   1.7501635e+00   1.6740558e-01   1.4035769e+00   9.5962287e-01  -2.5890324e+00  -1.9991887e+00   2.8925396e-01  -1.2418716e+00   4.6950744e-01  -5.8592265e-01   6.3945133e-01   5.4911525e-01  -2.0219605e+00  -1.4679855e+00  -3.8110750e-01  -1.1308651e+00  -6.5407383e-01  -1.5256783e+00  -4.5812779e-01  -1.9307247e+00  -3.8506609e-03  -5.1428830e-01  -5.5071121e-01  -5.6673836e-01  -1.6839623e+00  -4.7342219e-01   2.1610074e+00   2.6960792e+00  -5.4126995e-01
  -2.3523994e+00  -1.9490525e+00  -7.2772869e-01  -7.8282871e-01   8.7099264e-01   3.9865021e-01   2.3594533e+00   1.4721692e+00   1.2002031e+00   1.2217469e+00  -1.3872261e+00  -1.5688359e+00   7.0676700e-01  -1.1491890e+00  -1.8526646e-01  -4.5764323e-01  -1.4604400e+00   8.5619519e-01   2.9418153e+00  -2.0751174e+00   1.2307548e+00  -9.7499564e-01  -8.5135987e-01   7.0768560e-03  -5.5301090e-01   1.2137565e+00   4.1510884e-01   2.0900141e+00   1.4545293e+00   2.5010244e+00   2.5813502e+00  -1.1132652e+00  -8.0111816e-01   2.4347047e-01  -7.2299083e-01   1.6720020e+00   1.2718849e+00   2.0269443e+00   1.4295197e+00  -8.4395131e-01  -1.3659132e+00   3.0727748e-01  -1.0720595e+00   1.2121370e+00   2.8919082e-02   1.6661270e+00   1.9928742e-01   1.2579097e+00   8.8773391e-01  -2.4788688e+00  -1.8010593e+00   3.0284790e-01  -1.1112411e+00   3.6999816e-01  -5.8636221e-01   5.1465992e-01   4.7139982e-01  -1.9680340e+00  -1.3344238e+00  -3.5208123e-01  -1.0195681e+00  -7.0484587e-01  -1.5547257e+00  -4.5910581e-01  -1.8997874e+00  -4.2738128e-02  -5.4153916e-01  -5.4654547e-01  -6.3546666e-01  -1.6036889e+00  -4.3737086e-01   2.1055543e+00   2.5732833e+00  -5.9072038e-01
  -2.2710364e+00  -1.8110732e+00  -6.6185638e-01  -6.7416003e-01   8.2359449e-01   4.3689031e-01   2.2178506e+00   1.3989444e+00   1.0813460e+00   1.1002811e+00  -1.3207372e+00  -1.3504401e+00   6.6742555e-01  -1.0672294e+00  -3.2170769e-01  -5.0658890e-01  -1.3919783e+00   8.4017411e-01   2.8251810e+00  -1.9939840e+00   1.0955913e+00  -8.9636662e-01  -7.4553003e-01   1.7313565e-02  -4.8904162e-01   1.1405951e+00   4.4084129e-01   2.0168604e+00   1.4507353e+00   2.3796849e+00   2.4811484e+00  -1.0215546e+00  -6.7140111e-01   2.6257673e-01  -6.3350966e-01   1.5892654e+00   1.2561241e+00   1.8704593e+00   1.3352578e+00  -7.9135987e-01  -1.2037026e+00   2.7359829e-01  -9.7431680e-01   1.1544183e+00   9.8144743e-02   1.5756411e+00   2.4420408e-01   1.1028774e+00   8.2013593e-01  -2.3669425e+00  -1.6007948e+00   3.0916098e-01  -9.7114762e-01   2.6334483e-01  -5.8369144e-01   3.8132731e-01   3.8820890e-01  -1.9163694e+00  -1.2028724e+00  -3.3427959e-01  -9.0549680e-01  -7.6461180e-01  -1.5867161e+00  -4.6690866e-01  -1.8669131e+00  -8.9096722e-02  -5.7624563e-01  -5.4459127e-01  -7.1024474e-01  -1.5226197e+00  -3.9821860e-01   2.0605483e+00   2.4500064e+00  -6.4442101e-01
  -2.1864773e+00  -1.6771312e+00  -5.9431621e-01  -5.6301054e-01   7.7256051e-01   4.8701650e-01   2.0734493e+00   1.3309759e+00   9.5512358e-01   9.7283820e-01  -1.2602947e+00  -1.1262267e+00   6.2131110e-01  -9.7808286e-01  -4.6557971e-01  -5.5641684e-01  -1.3206259e+00   8.3153978e-01   2.7119261e+00  -1.9134266e+00   9.5185045e-01  -8.1732073e-01  -6.3705375e-01   2.7841563e-02  -4.1844660e-01   1.0683639e+00   4.7858599e-01   1.9470735e+00   1.4594749e+00   2.2596895e+00   2.3823355e+00  -9.3265304e-01  -5.4772582e-01   2.8113026e-01  -5.3461137e-01   1.5025123e+00   1.2529266e+00   1.7076746e+00   1.2382617e+00  -7.3999747e-01  -1.0344437e+00   2.3292962e-01  -8.6545369e-01   1.0858716e+00   1.7731026e-01   1.4785082e+00   3.0148864e-01   9.3963126e-01   7.5754330e-01  -2.2555855e+00  -1.4009865e+00   3.0822978e-01  -8.2248851e-01   1.5049756e-01  -5.7638999e-01   2.4030355e-01   3.0117694e-01  -1.8672459e+00  -1.0743678e+00  -3.2759454e-01  -7.8909584e-01  -8.3278474e-01  -1.6197171e+00  -4.8183485e-01  -1.8317267e+00  -1.4207919e-01  -6.1655238e-01  -5.4473742e-01  -7.8935429e-01  -1.4406147e+00  -3.5625106e-01   2.0250069e+00   2.3269659e+00  -7.0122429e-01
  -2.0990065e+00  -1.5478072e+00  -5.2585965e-01  -4.4952729e-01   7.1778751e-01   5.4749286e-01   1.9267403e+00   1.2685403e+00   8.2255954e-01   8.4130055e-01  -1.2068502e+00  -8.9866560e-01   5.6857711e-01  -8.8211018e-01  -6.1568325e-01  -6.0581833e-01  -1.2465692e+00   8.2911468e-01   2.6026768e+00  -1.8334353e+00   8.0041832e-01  -7.3801207e-01  -5.2657205e-01   3.8450444e-02  -3.4228450e-01   9.9714220e-01   5.2655405e-01   1.8800497e+00   1.4791408e+00   2.1417369e+00   2.2859394e+00  -8.4606641e-01  -4.3008423e-01   2.9856295e-01  -4.2765665e-01   1.4114284e+00   1.2610616e+00   1.5398750e+00   1.1391669e+00  -6.8984121e-01  -8.5954576e-01   1.8607217e-01  -7.4626702e-01   1.0066770e+00   2.6548600e-01   1.3746450e+00   3.7008491e-01   7.6947600e-01   7.0049596e-01  -2.1468936e+00  -1.2040348e+00   3.0029571e-01  -6.6631597e-01   3.2578828e-02  -5.6296712e-01   9.2557015e-02   2.1191103e-01  -1.8206821e+00  -9.4971949e-01  -3.3153927e-01  -6.7062324e-01  -9.0851313e-01  -1.6517077e+00  -5.0383776e-01  -1.7937958e+00  -2.0071828e-01  -6.6055119e-01  -5.4697174e-01  -8.7102276e-01  -1.3574833e+00  -3.1184292e-01   1.9976067e+00   2.2047185e+00  -7.6003879e-01
  -2.0088787e+00  -1.4233996e+00  -4.5717834e-01  -3.3396022e-01   6.5929530e-01   6.1647199e-01   1.7781361e+00   1.2117514e+00   6.8467675e-01   7.0750580e-01  -1.1608913e+00  -6.7028191e-01   5.0964127e-01  -7.7970948e-01  -7.7070631e-01  -6.5360178e-01  -1.1700328e+00   8.3150242e-01   2.4978039e+00  -1.7538865e+00   6.4218269e-01  -6.5850325e-01  -4.1478975e-01   4.8907465e-02  -2.6177697e-01   9.2695169e-01   5.8265076e-01   1.8150290e+00   1.5077524e+00   2.0264194e+00   2.1928713e+00  -7.6113011e-01  -3.1833335e-01   3.1436120e-01  -3.1427606e-01   1.3157878e+00   1.2789270e+00   1.3684024e+00   1.0386449e+00  -6.4065780e-01  -6.8065299e-01   1.3405095e-01  -6.1786308e-01   9.1735719e-01   3.6148886e-01   1.2641284e+00   4.4858054e-01   5.9384511e-01   6.4934449e-01  -2.0426591e+00  -1.0120446e+00   2.8580491e-01  -5.0382240e-01  -8.9102583e-02  -5.4205276e-01  -6.0858505e-02   1.2190459e-01  -1.7764521e+00  -8.2952108e-01  -3.4527560e-01  -5.5020501e-01  -9.9066986e-01  -1.6806729e+00  -5.3251697e-01  -1.7526473e+00  -2.6395701e-01  -7.0639487e-01  -5.5138459e-01  -9.5349057e-01  -1.2730071e+00  -2.6544412e-01   1.9767676e+00   2.0836222e+00  -8.1987907e-01
  -1.9163388e+00  -1.3039222e+00  -3.8890657e-01  -2.1665762e-01   5.9726125e-01   6.9188875e-01   1.6279967e+00   1.1605580e+00   5.4244190e-01   5.7315272e-01  -1.1224295e+00  -4.4360763e-01   4.4520682e-01  -6.7133903e-01  -9.2922533e-01  -6.9874722e-01  -1.0912940e+00   8.3718181e-01   2.3974167e+00  -1.6745631e+00   4.7798580e-01  -5.7879966e-01  -3.0245796e-01   5.8968868e-02  -1.7825511e-01   8.5779327e-01   6.4457715e-01   1.7511674e+00   1.5430442e+00   1.9142029e+00   2.1038872e+00  -6.7706794e-01  -2.1221015e-01   3.2808873e-01  -1.9629517e-01   1.2155138e+00   1.3046412e+00   1.1945991e+00   9.3737549e-01  -5.9203893e-01  -4.9959695e-01   7.8096446e-02  -4.8161676e-01   8.1880897e-01   4.6392971e-01   1.1472453e+00   5.3525251e-01   4.1428185e-01   6.0423887e-01  -1.9443156e+00  -8.2674307e-01   2.6540917e-01  -3.3632851e-01  -2.1304035e-01  -5.1249087e-01  -2.1883035e-01   3.2463487e-02  -1.7341126e+00  -7.1417385e-01  -3.6764985e-01  -4.2790359e-01  -1.0778589e+00  -1.7047032e+00  -5.6713909e-01  -1.7078000e+00  -3.3068609e-01  -7.5240642e-01  -5.5816525e-01  -1.0350806e+00  -1.1869618e+00  -2.1755880e-01   1.9607476e+00   1.9638068e+00  -8.7991077e-01
  -1.8216358e+00  -1.1891199e+00  -3.2162265e-01  -9.8061708e-02   5.3204976e-01   7.7155500e-01   1.4766649e+00   1.1147431e+00   3.9672189e-01   4.3971925e-01  -1.0910160e+00  -2.2113366e-01   3.7626954e-01  -5.5755002e-01  -1.0897008e+00  -7.4045093e-01  -1.0106959e+00   8.4460508e-01   2.3013674e+00  -1.5951762e+00   3.0858426e-01  -4.9888350e-01  -1.9035549e-01   6.8395945e-02  -9.3103108e-02   7.8968589e-01   7.0993595e-01   1.6876147e+00   1.5825635e+00   1.8054143e+00   2.0195533e+00  -5.9305234e-01  -1.1134938e-01   3.3940839e-01  -7.5654757e-02   1.1107378e+00   1.3361392e+00   1.0197576e+00   8.3601670e-01  -5.4344673e-01  -3.1835077e-01   1.9618797e-02  -3.3912424e-01   7.1232276e-01   5.7126050e-01   1.0245396e+00   6.2812035e-01   2.3242544e-01   5.6511842e-01  -1.8528925e+00  -6.4942331e-01   2.3996704e-01  -1.6527380e-01  -3.3752597e-01  -4.7343112e-01  -3.8020493e-01  -5.5350972e-02  -1.6930414e+00  -6.0392196e-01  -3.9723517e-01  -3.0379267e-01  -1.1684420e+00  -1.7220945e+00  -6.0668201e-01  -1.6588132e+00  -3.9978484e-01  -7.9717613e-01  -5.6758959e-01  -1.1142651e+00  -1.0991422e+00  -1.6871951e-01   1.9477374e+00   1.8451584e+00  -9.3948604e-01
  -1.7250306e+00  -1.0784980e+00  -2.5584903e-01   2.1294787e-02   4.6423262e-01   8.5324991e-01   1.3245092e+00   1.0739284e+00   2.4825686e-01   3.0839974e-01  -1.0657801e+00  -5.2591564e-03   3.0411154e-01  -4.3902558e-01  -1.2504713e+00  -7.7815962e-01  -9.2865557e-01   8.5229409e-01   2.2092708e+00  -1.5153910e+00   1.3462406e-01  -4.1874576e-01  -7.9272419e-02   7.6973915e-02  -7.7027233e-03   7.2270352e-01   7.7633589e-01   1.6235913e+00   1.6237743e+00   1.7002410e+00   1.9402209e+00  -5.0826514e-01  -1.5306264e-02   3.4810114e-01   4.5667887e-02   1.0018498e+00   1.3712728e+00   8.4508473e-01   7.3517698e-01  -4.9426597e-01  -1.3898307e-01  -3.9825142e-02  -1.9215307e-01   5.9958571e-01   6.8181836e-01   8.9685428e-01   7.2500557e-01   5.0001859e-02   5.3170526e-01  -1.7689817e+00  -4.8091847e-01   2.1054304e-01   7.7907143e-03  -4.6065441e-01  -4.2441136e-01  -5.4379434e-01  -1.4075869e-01  -1.6524824e+00  -4.9889177e-01  -4.3237901e-01  -1.7803049e-01  -1.2605825e+00  -1.7314437e+00  -6.4989764e-01  -1.6053445e+00  -4.7016019e-01  -8.3963782e-01  -5.7999820e-01  -1.1897257e+00  -1.0093873e+00  -1.1945994e-01   1.9359550e+00   1.7273199e+00  -9.9816674e-01
  -1.6268000e+00  -9.7136665e-01  -1.9205222e-01   1.4079073e-01   3.9459818e-01   9.3480187e-01   1.1719654e+00   1.0375791e+00   9.7654579e-02   1.8006790e-01  -1.0454881e+00   2.0176166e-01   2.3028126e-01  -3.1662184e-01  -1.4097509e+00  -8.1159222e-01  -8.4567005e-01   8.5892796e-01   2.1205328e+00  -1.4348566e+00  -4.3365719e-02  -3.3841586e-01   3.0003133e-02   8.4531052e-02   7.6617612e-02   6.5700775e-01   8.4148824e-01   1.5584580e+00   1.6641577e+00   1.5987373e+00   1.8660098e+00  -4.2195720e-01   7.6415053e-02   3.5407978e-01   1.6573131e-01   8.8953531e-01   1.4079041e+00   6.7167854e-01   6.3539111e-01  -4.4386137e-01   3.6387531e-02  -9.8572256e-02  -4.2593749e-02   4.8266452e-01   7.9386443e-01   7.6535702e-01   8.2359409e-01  -1.3118437e-01   5.0350255e-01  -1.6927199e+00  -3.2160580e-01   1.7840153e-01   1.8121040e-01  -5.8034420e-01  -3.6542398e-01  -7.0837152e-01  -2.2327399e-01  -1.6115990e+00  -3.9913047e-01  -4.7125578e-01  -5.0924124e-02  -1.3523087e+00  -1.7317326e+00  -6.9538427e-01  -1.5472124e+00  -5.4078043e-01  -8.7911821e-01  -5.9576595e-01  -1.2604012e+00  -9.1760969e-01  -7.0289718e-02   1.9237298e+00   1.6097130e+00  -1.0557302e+00
  -1.5272377e+00  -8.6689535e-01  -1.3064331e-01   2.5971851e-01   3.2414612e-01   1.0141595e+00   1.0195753e+00   1.0050164e+00  -5.4593598e-02   5.5266703e-02  -1.0286174e+00   3.9787412e-01   1.5656057e-01  -1.9140378e-01  -1.5656340e+00  -8.4074769e-01  -7.6232049e-01   8.6341640e-01   2.0343940e+00  -1.3532413e+00  -2.2495672e-01  -2.5798825e-01   1.3669367e-01   9.0954828e-02   1.5862644e-01   5.9287163e-01   9.0329328e-01   1.4917731e+00   1.7013120e+00   1.5008405e+00   1.7968045e+00  -3.3350650e-01   1.6432708e-01   3.5739526e-01   2.8269249e-01   7.7479216e-01   1.4439902e+00   5.0052234e-01   5.3710148e-01  -3.9163688e-01   2.0564040e-01  -1.5490070e-01   1.0758623e-01   3.6396387e-01   9.0561864e-01   6.3155052e-01   9.2150232e-01  -3.0926126e-01   4.7980097e-01  -1.6237910e+00  -1.7144206e-01   1.4499047e-01   3.5323885e-01  -6.9437555e-01  -2.9695830e-01  -8.7265769e-01  -3.0269513e-01  -1.5695314e+00  -3.0463758e-01  -5.1192513e-01   7.7022518e-02  -1.4415879e+00  -1.7223924e+00  -7.4166301e-01  -1.4844525e+00  -6.1070034e-01  -9.1535440e-01  -6.1526343e-01  -1.3255190e+00  -8.2382485e-01  -2.1674444e-02   1.9095750e+00   1.4915795e+00  -1.1121573e+00
  -1.4266563e+00  -7.6417567e-01  -7.1979805e-02   3.7728747e-01   2.5406657e-01   1.0894517e+00   8.6801349e-01   9.7543548e-01  -2.0807595e-01  -6.5773620e-02  -1.0134415e+00   5.8127706e-01   8.4918098e-02  -6.4667089e-02  -1.7161136e+00  -8.6589612e-01  -6.7927391e-01   8.6495369e-01   1.9499812e+00  -1.2702703e+00  -4.0978457e-01  -1.7764531e-01   2.4003651e-01   9.6202911e-02   2.3722364e-01   5.3069286e-01   9.5991086e-01   1.4233331e+00   1.7330434e+00   1.4063941e+00   1.7322635e+00  -2.4247266e-01   2.4891997e-01   3.5823404e-01   3.9485740e-01   6.5892427e-01   1.4776582e+00   3.3249162e-01   4.4064807e-01  -3.3709491e-01   3.6670612e-01  -2.0708431e-01   2.5638567e-01   2.4615889e-01   1.0152922e+00   4.9725812e-01   1.0163463e+00  -4.8230777e-01   4.5969515e-01  -1.5614498e+00  -3.0026092e-02   1.1191176e-01   5.2205681e-01  -8.0044736e-01  -2.2001262e-01  -1.0353043e+00  -3.7907083e-01  -1.5254526e+00  -2.1538587e-01  -5.5239577e-01   2.0508366e-01  -1.5264102e+00  -1.7033420e+00  -7.8724946e-01  -1.4173587e+00  -6.7907603e-01  -9.4847734e-01  -6.3881386e-01  -1.3846070e+00  -7.2818197e-01   2.5976465e-02   1.8922446e+00   1.3720418e+00  -1.1676026e+00
  -1.3253934e+00  -6.6229006e-01  -1.6369513e-02   4.9263040e-01   1.8570320e-01   1.1590364e+00   7.1809957e-01   9.4793037e-01  -3.6240777e-01  -1.8309256e-01  -9.9812265e-01   7.5047264e-01   1.7448523e-02   6.2060767e-02  -1.8591153e+00  -8.8755270e-01  -5.9728297e-01   8.6305038e-01   1.8663667e+00  -1.1857696e+00  -5.9749337e-01  -9.7676596e-02   3.3928386e-01   1.0030644e-01   3.1146429e-01   4.7099338e-01   1.0098160e+00   1.3531928e+00   1.7574437e+00   1.3151737e+00   1.6718402e+00  -1.4864655e-01   3.3061949e-01   3.5690547e-01   5.0071917e-01   5.4350851e-01   1.5072643e+00   1.6837201e-01   3.4626559e-01  -2.7989253e-01   5.1762585e-01  -2.5345310e-01   4.0181155e-01   1.3210241e-01   1.1211205e+00   3.6458466e-01   1.1058145e+00  -6.4838263e-01   4.4211290e-01  -1.5045733e+00   1.0331557e-01   8.0875793e-02   6.8580065e-01  -8.9625438e-01  -1.3607236e-01  -1.1948757e+00  -4.5264687e-01  -1.4786263e+00  -1.3132837e-01  -5.9069433e-01   3.3231152e-01  -1.6048743e+00  -1.6749960e+00  -8.3071574e-01  -1.3465025e+00  -7.4516805e-01  -9.7896232e-01  -6.6664787e-01  -1.4374860e+00  -6.3099243e-01   7.2312423e-02   1.8707706e+00   1.2501796e+00  -1.2223483e+00
  -1.2238217e+00  -5.6038309e-01   3.5922637e-02   6.0481428e-01   1.2050139e-01   1.2215392e+00   5.7079272e-01   9.2152642e-01  -5.1716782e-01  -2.9693569e-01  -9.8080982e-01   9.0430724e-01  -4.3703149e-02   1.8704671e-01  -1.9925482e+00  -9.0643377e-01  -5.1718391e-01   8.5754113e-01   1.7826317e+00  -1.0997097e+00  -7.8766734e-01  -1.8493662e-02   4.3370013e-01   1.0336486e-01   3.8057159e-01   4.1440525e-01   1.0518360e+00   1.2816643e+00   1.7729565e+00   1.2269153e+00   1.6148161e+00  -5.2092026e-02   4.0974479e-01   3.5381933e-01   5.9898423e-01   4.3033769e-01   1.5314399e+00   8.8840029e-03   2.5408970e-01  -2.1989299e-01   6.5661620e-01  -2.9245831e-01   5.4192059e-01   2.4710049e-02   1.2213990e+00   2.3585241e-01   1.1877437e+00  -8.0556525e-01   4.2585807e-01  -1.4517375e+00   2.2942757e-01   5.3639402e-02   8.4260069e-01  -9.7958029e-01  -4.7052274e-02  -1.3498397e+00  -5.2379752e-01  -1.4284586e+00  -5.2392135e-02  -6.2493766e-01   4.5756309e-01  -1.6752680e+00  -1.6382366e+00  -8.7073852e-01  -1.2727260e+00  -8.0833454e-01  -1.0075501e+00  -6.9886030e-01  -1.4842411e+00  -5.3275473e-01   1.1703478e-01   1.8444828e+00   1.1251165e+00  -1.2767453e+00
  -1.1223652e+00  -4.5773284e-01   8.4664667e-02   7.1285590e-01   5.9944475e-02   1.2758842e+00   4.2716961e-01   8.9522084e-01  -6.7183254e-01  -4.0767626e-01  -9.5973794e-01   1.0420001e+00  -9.6432304e-02   3.0840718e-01  -2.1143715e+00  -9.2339687e-01  -4.3989165e-01   8.4856900e-01   1.6979312e+00  -1.0122472e+00  -9.7975598e-01   5.9360171e-02   5.2255770e-01   1.0553187e-01   4.4393965e-01   3.6164330e-01   1.0851727e+00   1.2092944e+00   1.7784274e+00   1.1413432e+00   1.5603448e+00   4.6822573e-02   4.8646866e-01   3.4945406e-01   6.8858852e-01   3.2134106e-01   1.5491257e+00  -1.4528967e-01   1.6417058e-01  -1.5721027e-01   7.8213509e-01  -3.2273988e-01   6.7486270e-01  -7.3170578e-02   1.3145237e+00   1.1351441e-01   1.2601974e+00  -9.5200781e-01   4.0966608e-01  -1.4013171e+00   3.4921779e-01   3.1929577e-02   9.9063011e-01  -1.0484035e+00   4.4794912e-02  -1.4985654e+00  -5.9294812e-01  -1.3745420e+00   2.1539683e-02  -6.5340577e-01   5.7955064e-01  -1.7361394e+00  -1.5943538e+00  -9.0612976e-01  -1.1971062e+00  -8.6801509e-01  -1.0351465e+00  -7.3537318e-01  -1.5251762e+00  -4.3417273e-01   1.5988140e-01   1.8130109e+00   9.9611243e-01  -1.3311464e+00
  -1.0215196e+00  -3.5381835e-01   1.2964461e-01   8.1574161e-01   5.4815527e-03   1.3213162e+00   2.8838701e-01   8.6802955e-01  -8.2571476e-01  -5.1573043e-01  -9.3332784e-01   1.1631557e+00  -1.3877874e-01   4.2419029e-01  -2.2226733e+00  -9.3936818e-01  -3.6639290e-01   8.3654870e-01   1.6115573e+00  -9.2376070e-01  -1.1730002e+00   1.3520525e-01   6.0513289e-01   1.0699336e-01   5.0112755e-01   3.1346599e-01   1.1094066e+00   1.1368271e+00   1.7731384e+00   1.0581974e+00   1.5075055e+00   1.4740522e-01   5.6078316e-01   3.4431786e-01   7.6870508e-01   2.1848942e-01   1.5595919e+00  -2.9347729e-01   7.6493930e-02  -9.2242170e-02   8.9294250e-01  -3.4319275e-01   7.9892642e-01  -1.5889840e-01   1.3990382e+00   5.0913825e-05   1.3215443e+00  -1.0859962e+00   3.9227117e-01  -1.3516039e+00   4.6355204e-01   1.7356109e-02   1.1281606e+00  -1.1010076e+00   1.3699881e-01  -1.6393379e+00  -6.6049557e-01  -1.3166920e+00   9.0653312e-02  -6.7461269e-01   6.9691176e-01  -1.7863518e+00  -1.5449554e+00  -9.3585127e-01  -1.1208942e+00  -9.2370861e-01  -1.0627082e+00  -7.7590673e-01  -1.5607541e+00  -3.3616548e-01   2.0060463e-01   1.7762719e+00   8.6265380e-01  -1.3858376e+00
  -9.2187471e-01  -2.4838156e-01   1.7065532e-01   9.1245025e-01  -4.1547600e-02   1.3574171e+00   1.5563425e-01   8.3903902e-01  -9.7791357e-01  -6.2147165e-01  -9.0028257e-01   1.2677581e+00  -1.6904015e-01   5.3247922e-01  -2.3157566e+00  -9.5526285e-01  -2.9773573e-01   8.2211261e-01   1.5229975e+00  -8.3487619e-01  -1.3663669e+00   2.0822675e-01   6.8070345e-01   1.0793932e-01   5.5184638e-01   2.7062761e-01   1.1244895e+00   1.0651508e+00   1.7568283e+00   9.7725730e-01   1.4553619e+00   2.4863600e-01   6.3247304e-01   3.3890518e-01   8.3874630e-01   1.2369155e-01   1.5624497e+00  -4.3499518e-01  -8.9924973e-03  -2.5689367e-02   9.8814791e-01  -3.5302896e-01   9.1258567e-01  -2.3017556e-01   1.4736830e+00  -1.0214497e-01   1.3705332e+00  -1.2060138e+00   3.7248026e-01  -1.3009353e+00   5.7316046e-01   1.1319216e-02   1.2536239e+00  -1.1360897e+00   2.2701274e-01  -1.7703863e+00  -7.2673411e-01  -1.2549718e+00   1.5523168e-01  -6.8737114e-01   8.0829178e-01  -1.8251226e+00  -1.4918557e+00  -9.5901341e-01  -1.0454357e+00  -9.7494776e-01  -1.0911267e+00  -8.1996293e-01  -1.5915292e+00  -2.3986656e-01   2.3894586e-01   1.7344455e+00   7.2453492e-01  -1.4409728e+00
  -8.2413586e-01  -1.4147838e-01   2.0747842e-01   1.0019773e+00  -7.9985101e-02   1.3841124e+00   3.0080806e-02   8.0746023e-01  -1.1272826e+00  -7.2515257e-01  -8.5967596e-01   1.3561469e+00  -1.8588807e-01   6.3150756e-01  -2.3922233e+00  -9.7190513e-01  -2.3501522e-01   8.0604456e-01   1.4319833e+00  -7.4647947e-01  -1.5584976e+00   2.7748181e-01   7.4854867e-01   1.0853229e-01   5.9594194e-01   2.3382581e-01   1.1307238e+00   9.9523942e-01   1.7296944e+00   8.9836614e-01   1.4030245e+00   3.4917916e-01   7.0109979e-01   3.3365236e-01   8.9836208e-01   3.8690876e-02   1.5576533e+00  -5.6913062e-01  -9.2348416e-02   4.1444163e-02   1.0672364e+00  -3.5183092e-01   1.0145472e+00  -2.8517194e-01   1.5374473e+00  -1.9088449e-01   1.4063597e+00  -1.3108041e+00   3.4924899e-01  -1.2478217e+00   6.7856399e-01   1.4918845e-02   1.3656757e+00  -1.1528578e+00   3.1236596e-01  -1.8899274e+00  -7.9179295e-01  -1.1897066e+00   2.1567796e-01  -6.9084700e-01   9.1243033e-01  -1.8520421e+00  -1.4369523e+00  -9.7486241e-01  -9.7208210e-01  -1.0212736e+00  -1.1211194e+00  -8.6682155e-01  -1.6180755e+00  -1.4661153e-01   2.7460982e-01   1.6879430e+00   5.8192543e-01  -1.4965183e+00
  -7.2913930e-01  -3.3515486e-02   2.3986921e-01   1.0833577e+00  -1.0891971e-01   1.4016719e+00  -8.7175267e-02   7.7268067e-01  -1.2724199e+00  -8.2683983e-01  -8.1102797e-01   1.4289767e+00  -1.8847683e-01   7.1977595e-01  -2.4510551e+00  -9.8995569e-01  -1.7935499e-01   7.8920606e-01   1.3385292e+00  -6.5971061e-01  -1.7476785e+00   3.4191293e-01   8.0795309e-01   1.0887539e-01   6.3337413e-01   2.0364826e-01   1.1287300e+00   9.2809108e-01   1.6923823e+00   8.2145110e-01   1.3497115e+00   4.4741223e-01   7.6599691e-01   3.2889605e-01   9.4743440e-01  -3.5029742e-02   1.5454947e+00  -6.9513181e-01  -1.7360994e-01   1.0787180e-01   1.1300688e+00  -3.3959087e-01   1.1037938e+00  -3.2262751e-01   1.5896165e+00  -2.6429555e-01   1.4287193e+00  -1.3994242e+00   3.2175347e-01  -1.1910635e+00   7.8002557e-01   2.8872875e-02   1.4632584e+00  -1.1511085e+00   3.9081580e-01  -1.9962214e+00  -8.5559186e-01  -1.1214860e+00   2.7253008e-01  -6.8459996e-01   1.0082441e+00  -1.8670758e+00  -1.3821017e+00  -9.8276111e-01  -9.0209767e-01  -1.0622148e+00  -1.1531373e+00  -9.1555044e-01  -1.6409193e+00  -5.7912710e-02   3.0724156e-01   1.6373718e+00   4.3541655e-01  -1.5522104e+00
  -6.3785673e-01   7.4730389e-02   2.6754540e-01   1.1556888e+00  -1.2773836e-01   1.4106975e+00  -1.9515309e-01   7.3430907e-01  -1.4116832e+00  -9.2636759e-01  -7.5435901e-01   1.4871619e+00  -1.7653394e-01   7.9615700e-01  -2.4916765e+00  -1.0098536e+00  -1.3188296e-01   7.7246129e-01   1.2429539e+00  -5.7594020e-01  -1.9318355e+00   4.0036821e-01   8.5821437e-01   1.0898379e-01   6.6419613e-01   1.8052306e-01   1.1194084e+00   8.6466932e-01   1.6459558e+00   7.4654185e-01   1.2948030e+00   5.4147255e-01   8.2627957e-01   3.2483905e-01   9.8606979e-01  -9.6327312e-02   1.5265906e+00  -8.1220669e-01  -2.5276131e-01   1.7206972e-01   1.1768546e+00  -3.1673158e-01   1.1796230e+00  -3.4192360e-01   1.6298135e+00  -3.2092238e-01   1.4378398e+00  -1.4712858e+00   2.8945094e-01  -1.1298449e+00   8.7752961e-01   5.3452247e-02   1.5456579e+00  -1.1312773e+00   4.6048795e-01  -2.0876372e+00  -9.1781843e-01  -1.0511530e+00   3.2646286e-01  -6.6860611e-01   1.0948982e+00  -1.8705501e+00  -1.3290040e+00  -9.8216761e-01  -8.3657671e-01  -1.0972736e+00  -1.1872988e+00  -9.6503026e-01  -1.6604790e+00   2.4579488e-02   3.3640983e-01   1.5834975e+00   2.8604191e-01  -1.6075325e+00
  -5.5138463e-01   1.8211567e-01   2.9018246e-01   1.2181471e+00  -1.3615972e-01   1.4121006e+00  -2.9302556e-01   6.9220906e-01  -1.5432323e+00  -1.0233136e+00  -6.9021565e-01   1.5318141e+00  -1.5042002e-01   8.5998004e-01  -2.5140037e+00  -1.0317791e+00  -9.3700504e-02   7.5660556e-01   1.1458842e+00  -4.9672557e-01  -2.1085586e+00   4.5162975e-01   8.9865660e-01   1.0876326e-01   6.8853419e-01   1.6467720e-01   1.1038894e+00   8.0585139e-01   1.5918536e+00   6.7378407e-01   1.2378843e+00   6.2932139e-01   8.8086861e-01   3.2152774e-01   1.0145886e+00  -1.4445675e-01   1.5018611e+00  -9.1953105e-01  -3.2971323e-01   2.3234695e-01   1.2081003e+00  -2.8410370e-01   1.2416750e+00  -3.4311706e-01   1.6580247e+00  -3.5980613e-01   1.4344881e+00  -1.5261810e+00   2.5212216e-01  -1.0637989e+00   9.7078871e-01   8.8440949e-02   1.6125521e+00  -1.0944563e+00   5.1999384e-01  -2.1627240e+00  -9.7793097e-01  -9.7977967e-01   3.7827607e-01  -6.4325882e-01   1.1718618e+00  -1.8631279e+00  -1.2791036e+00  -9.7261888e-01  -7.7637250e-01  -1.1259236e+00  -1.2233534e+00  -1.0139930e+00  -1.6770216e+00   9.9128822e-02   3.6159857e-01   1.5272066e+00   1.3526791e-01  -1.6617126e+00
  -4.7091414e-01   2.8715758e-01   3.0741875e-01   1.2700073e+00  -1.3424768e-01   1.4070658e+00  -3.8014521e-01   6.4651452e-01  -1.6650964e+00  -1.1170011e+00  -6.1966129e-01   1.5641737e+00  -1.1114808e-01   9.1108398e-01  -2.5184666e+00  -1.0556401e+00  -6.5844525e-02   7.4230198e-01   1.0482357e+00  -4.2374791e-01  -2.2751554e+00   4.9445118e-01   9.2864893e-01   1.0799894e-01   7.0656942e-01   1.5610628e-01   1.0834791e+00   7.5238524e-01   1.5318257e+00   6.0344575e-01   1.1787721e+00   7.0882444e-01   9.2853020e-01   3.1884463e-01   1.0335103e+00  -1.7910417e-01   1.4724996e+00  -1.0162679e+00  -4.0429165e-01   2.8693895e-01   1.2245410e+00  -2.4295677e-01   1.2899493e+00  -3.2693316e-01   1.6746130e+00  -3.8054080e-01   1.4199474e+00  -1.5642879e+00   2.0989077e-01  -9.9303468e-01   1.0592743e+00   1.3312612e-01   1.6640459e+00  -1.0423739e+00   5.6851528e-01  -2.2202848e+00  -1.0351863e+00  -9.0862592e-01   4.2886872e-01  -6.0934593e-01   1.2389424e+00  -1.8457710e+00  -1.2335148e+00  -9.5372297e-01  -7.2204860e-01  -1.1476201e+00  -1.2606800e+00  -1.0610731e+00  -1.6906341e+00   1.6397883e-01   3.8220914e-01   1.4694678e+00  -1.5047659e-02  -1.7137445e+00
  -3.9767991e-01   3.8808818e-01   3.1887205e-01   1.3106564e+00  -1.2240230e-01   1.3970004e+00  -4.5605998e-01   5.9762432e-01  -1.7752649e+00  -1.2065270e+00  -5.4422651e-01   1.5855428e+00  -6.0354818e-02   9.4983412e-01  -2.5060104e+00  -1.0810860e+00  -4.9241681e-02   7.3002995e-01   9.5117010e-01  -3.5873203e-01  -2.4287387e+00   5.2760543e-01   9.4763018e-01   1.0635731e-01   7.1852232e-01   1.5455858e-01   1.0595981e+00   7.0485599e-01   1.4678558e+00   5.3591372e-01   1.1175203e+00   7.7784683e-01   9.6793158e-01   3.1651817e-01   1.0435348e+00  -2.0039408e-01   1.4399308e+00  -1.1015979e+00  -4.7623955e-01   3.3412035e-01   1.2270639e+00  -1.9488226e-01   1.3248062e+00  -2.9471623e-01   1.6803069e+00  -3.8330112e-01   1.3959594e+00  -1.5861622e+00   1.6321571e-01  -9.1812711e-01   1.1422674e+00   1.8632312e-01   1.7006857e+00  -9.7733687e-01   6.0584928e-01  -2.2594479e+00  -1.0886923e+00  -8.3908342e-01   4.7920214e-01  -5.6800304e-01   1.2963001e+00  -1.8196973e+00  -1.1929740e+00  -9.2516469e-01  -6.7385314e-01  -1.1618254e+00  -1.2983195e+00  -1.1048701e+00  -1.7012212e+00   2.1743056e-01   3.9757423e-01   1.4112922e+00  -1.6272949e-01  -1.7624325e+00
  -3.3288729e-01   4.8293507e-01   3.2416904e-01   1.3396109e+00  -1.0132908e-01   1.3834719e+00  -5.2052027e-01   5.4617429e-01  -1.8717961e+00  -1.2908153e+00  -4.6581924e-01   1.5972257e+00  -2.2115738e-04   9.7709948e-01  -2.4780692e+00  -1.1075457e+00  -4.4655645e-02   7.2004879e-01   8.5603053e-01  -3.0335161e-01  -2.5663384e+00   5.4994303e-01   9.5513988e-01   1.0340244e-01   7.2464145e-01   1.5953474e-01   1.0337158e+00   6.6366363e-01   1.4020681e+00   4.7167829e-01   1.0544053e+00   8.3436031e-01   9.9771202e-01   3.1415055e-01   1.0455171e+00  -2.0887148e-01   1.4057580e+00  -1.1747613e+00  -5.4523295e-01   3.7232978e-01   1.2166379e+00  -1.4172995e-01   1.3469539e+00  -2.4834227e-01   1.6761721e+00  -3.6884033e-01   1.3646355e+00  -1.5927116e+00   1.1285526e-01  -8.4006720e-01   1.2189225e+00   2.4643600e-01   1.7234516e+00  -9.0213525e-01   6.3240874e-01  -2.2797312e+00  -1.1374797e+00  -7.7260226e-01   5.3025389e-01  -5.2064395e-01   1.3444395e+00  -1.7863308e+00  -1.1578208e+00  -8.8672328e-01  -6.3171917e-01  -1.1680477e+00  -1.3350382e+00  -1.1440178e+00  -1.7085210e+00   2.5793052e-01   4.0698418e-01   1.3536933e+00  -3.0538815e-01  -1.8064558e+00
  -2.7762201e-01   5.6962654e-01   3.2298649e-01   1.3565317e+00  -7.1989082e-02   1.3681315e+00  -5.7347998e-01   4.9298641e-01  -1.9529356e+00  -1.3686926e+00  -3.8659796e-01   1.6004792e+00   6.6653914e-02   9.9419222e-01  -2.4365154e+00  -1.1342868e+00  -5.2629136e-02   7.1237800e-01   7.6425544e-01  -2.5912454e-01  -2.6850396e+00   5.6046024e-01   9.5085428e-01   9.8626620e-02   7.2519622e-01   1.7030360e-01   1.0072826e+00   6.2900898e-01   1.3366224e+00   4.1130475e-01   9.8988912e-01   8.7655774e-01   1.0165664e+00   3.1126160e-01   1.0404388e+00  -2.0546183e-01   1.3716958e+00  -1.2351090e+00  -6.1090961e-01   4.0029672e-01   1.1942523e+00  -8.5502528e-02   1.3574196e+00  -1.9009962e-01   1.6635613e+00  -3.3845862e-01   1.3283372e+00  -1.5851591e+00   5.9805191e-02  -7.6017972e-01   1.2883408e+00   3.1155154e-01   1.7337229e+00  -8.1991639e-01   6.4917824e-01  -2.2810982e+00  -1.1805887e+00  -7.1060422e-01   5.8296630e-01  -4.6887329e-01   1.3841807e+00  -1.7472459e+00  -1.1280111e+00  -8.3830180e-01  -5.9529033e-01  -1.1658897e+00  -1.3694189e+00  -1.1772588e+00  -1.7121451e+00   2.8416536e-01   4.0972472e-01   1.2976420e+00  -4.4054722e-01  -1.8444523e+00
  -2.3274882e-01   6.4611672e-01   3.1510024e-01   1.3612426e+00  -3.5534342e-02   1.3526314e+00  -6.1509349e-01   4.3899934e-01  -2.0172369e+00  -1.4389772e+00  -3.0881758e-01   1.5964787e+00   1.3741688e-01   1.0027735e+00  -2.3835902e+00  -1.1604905e+00  -7.3424195e-02   7.0679514e-01   6.7727922e-01  -2.2730424e-01  -2.7821345e+00   5.5837326e-01   9.3462615e-01   9.1492991e-02   7.2047321e-01   1.8593278e-01   9.8166095e-01   6.0088859e-01   1.2736030e+00   3.5539199e-01   9.2456584e-01   9.0296917e-01   1.0233386e+00   3.0734484e-01   1.0293715e+00  -1.9141342e-01   1.3394922e+00  -1.2821607e+00  -6.7290767e-01   4.1715853e-01   1.1608769e+00  -2.8236587e-02   1.3575051e+00  -1.2254782e-01   1.6440457e+00  -2.9394438e-01   1.2895342e+00  -1.5649972e+00   5.2156251e-03  -6.8001355e-01   1.3496441e+00   3.7955879e-01   1.7332176e+00  -7.3403438e-01   6.5762870e-01  -2.2639966e+00  -1.2171613e+00  -6.5438701e-01   6.3819097e-01  -4.1438784e-01   1.4166088e+00  -1.7041037e+00  -1.1031554e+00  -7.7996333e-01  -5.6396933e-01  -1.1551029e+00  -1.3999686e+00  -1.2035167e+00  -1.7116345e+00   2.9515783e-01   4.0512420e-01   1.2440237e+00  -5.6578548e-01  -1.8751096e+00
  -1.9880852e-01   7.1052441e-01   3.0043784e-01   1.3537478e+00   6.7649766e-03   1.3385357e+00  -6.4571026e-01   3.8518641e-01  -2.0636729e+00  -1.5005761e+00  -2.3466077e-01   1.5862999e+00   2.0914606e-01   1.0047358e+00  -2.3218113e+00  -1.1853340e+00  -1.0696542e-01   7.0285061e-01   5.9642634e-01  -2.0877389e-01  -2.8552798e+00   5.4319451e-01   9.0652541e-01   8.1486983e-02   7.1077690e-01   2.0533186e-01   9.5806071e-01   5.7909707e-01   1.2149085e+00   3.0452150e-01   8.5909722e-01   9.1257176e-01   1.0171180e+00   3.0193001e-01   1.0134391e+00  -1.6822675e-01   1.3108429e+00  -1.3156639e+00  -7.3090866e-01   4.2255518e-01   1.1174435e+00   2.8121142e-02   1.3487301e+00  -4.8365982e-02   1.6193344e+00  -2.3749271e-01   1.2506494e+00  -1.5339350e+00  -4.9705180e-02  -6.0121330e-01   1.4020483e+00   4.4828508e-01   1.7239070e+00  -6.4788505e-01   6.5959713e-01  -2.2293764e+00  -1.2465283e+00  -6.0502687e-01   6.9663224e-01  -3.5887465e-01   1.4430072e+00  -1.6585866e+00  -1.0825842e+00  -7.1196833e-01  -5.3698477e-01  -1.1356394e+00  -1.4252362e+00  -1.2219618e+00  -1.7065278e+00   2.9035816e-01   3.9260799e-01   1.1935941e+00  -6.7888328e-01  -1.8972624e+00
  -1.7592538e-01   7.6127552e-01   2.7912798e-01   1.3342500e+00   5.3595175e-02   1.3272324e+00  -6.6586692e-01   3.3246999e-01  -2.0917279e+00  -1.5525779e+00  -1.6607148e-01   1.5709168e+00   2.7904221e-01   1.0020683e+00  -2.2538678e+00  -1.2080725e+00  -1.5279216e-01   6.9989812e-01   5.2280837e-01  -2.0395202e-01  -2.9026477e+00   5.1480412e-01   8.6687707e-01   6.8171371e-02   6.9643258e-01   2.2730512e-01   9.3748026e-01   5.6323659e-01   1.1621476e+00   2.5920062e-01   7.9414427e-01   9.0488517e-01   9.9733400e-01   2.9464524e-01   9.9377441e-01  -1.3757683e-01   1.2872980e+00  -1.3356475e+00  -7.8467805e-01   4.1669112e-01   1.0648486e+00   8.1830312e-02   1.3327625e+00   2.9796590e-02   1.5911842e+00  -1.7160643e-01   1.2139015e+00  -1.4938416e+00  -1.0379083e-01  -5.2538187e-01   1.4449286e+00   5.1563602e-01   1.7079106e+00  -5.6473721e-01   6.5714132e-01  -2.1786858e+00  -1.2682851e+00  -5.6328822e-01   7.5879096e-01  -3.0391458e-01   1.4647720e+00  -1.6123270e+00  -1.0654333e+00  -6.3480628e-01  -5.1346887e-01  -1.1076954e+00  -1.4439276e+00  -1.2320644e+00  -1.6964330e+00   2.6972245e-01   3.7175479e-01   1.1469396e+00  -7.7796043e-01  -1.9099817e+00
  -1.6373616e-01   7.9723895e-01   2.5154004e-01   1.3031649e+00   1.0366875e-01   1.3198515e+00  -6.7627603e-01   2.8164047e-01  -2.1014648e+00  -1.5943349e+00  -1.0460722e-01   1.5512133e+00   3.4460476e-01   9.9672216e-01  -2.1825073e+00  -1.2281108e+00  -2.1002555e-01   6.9713849e-01   4.5723427e-01  -2.1271762e-01  -2.9230595e+00   4.7351030e-01   8.1629193e-01   5.1239847e-02   6.7779136e-01   2.5061006e-01   9.2065811e-01   5.5273301e-01   1.1165509e+00   2.1980661e-01   7.3030394e-01   8.8004387e-01   9.6383804e-01   2.8527191e-01   9.7147679e-01  -1.0123283e-01   1.2701733e+00  -1.3424659e+00  -8.3409756e-01   4.0035635e-01   1.0039752e+00   1.3145673e-01   1.3113418e+00   1.0945654e-01   1.5613073e+00  -9.8986269e-02   1.1811601e+00  -1.4466859e+00  -1.5601003e-01  -4.5394379e-01   1.4778745e+00   5.7972652e-01   1.6873779e+00  -4.8757076e-01   6.5238279e-01  -2.1138389e+00  -1.2823438e+00  -5.2955055e-01   8.2491100e-01  -2.5089916e-01   1.4833176e+00  -1.5668389e+00  -1.0507428e+00  -5.4921579e-01  -4.9254048e-01  -1.0717401e+00  -1.4550110e+00  -1.2336324e+00  -1.6810973e+00   2.3377116e-01   3.4235111e-01   1.1044435e+00  -8.6159384e-01  -1.9126507e+00
  -1.6135109e-01   8.1784265e-01   2.1830845e-01   1.2611309e+00   1.5578394e-01   1.3171933e+00  -6.7780919e-01   2.3328971e-01  -2.0935542e+00  -1.6255220e+00  -5.1326162e-02   1.5280033e+00   4.0377586e-01   9.9047964e-01  -2.1104173e+00  -1.2450613e+00  -2.7735631e-01   6.9367372e-01   4.0014284e-01  -2.3436345e-01  -2.9160873e+00   4.2008986e-01   7.5568562e-01   3.0563698e-02   6.5523516e-01   2.7401789e-01   9.0803759e-01   5.4685878e-01   1.0789047e+00   1.8653730e-01   6.6805833e-01   8.3883904e-01   9.1696792e-01   2.7378662e-01   9.4756954e-01  -6.0979849e-02   1.2604677e+00  -1.3368229e+00  -8.7918402e-01   3.7490379e-01   9.3572496e-01   1.7594724e-01   1.2861968e+00   1.8840997e-01   1.5312829e+00  -2.2416389e-02   1.1538236e+00  -1.3944746e+00  -2.0554394e-01  -3.8801903e-01   1.5007299e+00   6.3899111e-01   1.6643657e+00  -4.1893331e-01   6.4734875e-01  -2.0371558e+00  -1.2889575e+00  -5.0376106e-01   8.9493053e-01  -2.0096732e-01   1.4999732e+00  -1.5234531e+00  -1.0375612e+00  -4.5618750e-01  -4.7338576e-01  -1.0285238e+00  -1.4578027e+00  -1.2268269e+00  -1.6604648e+00   1.8361925e-01   3.0443819e-01   1.0662657e+00  -9.2890407e-01  -1.9050223e+00
  -1.6735329e-01   8.2315902e-01   1.8033821e-01   1.2090106e+00   2.0887045e-01   1.3196747e+00  -6.7147281e-01   1.8776623e-01  -2.0692685e+00  -1.6461732e+00  -6.7199056e-03   1.5020531e+00   4.5503909e-01   9.8484192e-01  -2.0401115e+00  -1.2587788e+00  -3.5305711e-01   6.8856833e-01   3.5156448e-01  -2.6758399e-01  -2.8821201e+00   3.5580544e-01   6.8628214e-01   6.2274601e-03   6.2918041e-01   2.9637317e-01   8.9974771e-01   5.4476349e-01   1.0495107e+00   1.5937584e-01   6.0774229e-01   7.8272382e-01   8.5758422e-01   2.6038612e-01   9.2296020e-01  -1.8545348e-02   1.2587972e+00  -1.3197730e+00  -9.2009105e-01   3.4218506e-01   8.6105357e-01   2.1467439e-01   1.2589623e+00   2.6481728e-01   1.5024779e+00   5.5348945e-02   1.1327313e+00  -1.3391886e+00  -2.5183966e-01  -3.2831748e-01   1.5136180e+00   6.9226489e-01   1.6407179e+00  -3.6082398e-01   6.4382718e-01  -1.9512753e+00  -1.2887138e+00  -4.8542078e-01   9.6844385e-01  -1.5496579e-01   1.5158820e+00  -1.4832641e+00  -1.0250463e+00  -3.5694840e-01  -4.5532932e-01  -9.7906556e-01  -1.4520261e+00  -1.2121593e+00  -1.6347201e+00   1.2097324e-01   2.5834764e-01   1.0323335e+00  -9.7960319e-01  -1.8872485e+00
  -1.7984006e-01   8.1394884e-01   1.3878974e-01   1.1478818e+00   2.6202026e-01   1.3272953e+00  -6.5837380e-01   1.4515611e-01  -2.0304341e+00  -1.6566867e+00   2.9301221e-02   1.4740994e+00   4.9746549e-01   9.8093852e-01  -1.9738259e+00  -1.2693725e+00  -4.3502203e-01   6.8091383e-01   3.1111669e-01  -3.1050286e-01  -2.8223838e+00   2.8239366e-01   6.0959843e-01  -2.1449705e-02   6.0008034e-01   3.1664872e-01   8.9560214e-01   5.4551151e-01   1.0281779e+00   1.3807356e-01   5.4953256e-01   7.1377894e-01   7.8707430e-01   2.4549311e-01   8.9840558e-01   2.4467135e-02   1.2653488e+00  -1.2926962e+00  -9.5709363e-01   3.0445138e-01   7.8100082e-01   2.4744961e-01   1.2310993e+00   3.3725688e-01   1.4759813e+00   1.3169280e-01   1.1181157e+00  -1.2827196e+00  -2.9463622e-01  -2.7506372e-01   1.5169456e+00   7.3882911e-01   1.6179555e+00  -3.1461263e-01   6.4324483e-01  -1.8590471e+00  -1.2824990e+00  -4.7360617e-01   1.0446756e+00  -1.1343515e-01   1.5319082e+00  -1.4470901e+00  -1.0125534e+00  -2.5292757e-01  -4.3789119e-01  -9.2461756e-01  -1.4378436e+00  -1.1904645e+00  -1.6043105e+00   4.8091347e-02   2.0472127e-01   1.0023505e+00  -1.0139994e+00  -1.8598861e+00
  -1.9650464e-01   7.9165710e-01   9.5044322e-02   1.0790183e+00   3.1450380e-01   1.3396274e+00  -6.3967567e-01   1.0529131e-01  -1.9793480e+00  -1.6578043e+00   5.7370640e-02   1.4448556e+00   5.3070623e-01   9.7946454e-01  -1.9134282e+00  -1.2771949e+00  -5.2083164e-01   6.6989345e-01   2.7803472e-01  -3.6074092e-01  -2.7389160e+00   2.0202354e-01   5.2740950e-01  -5.1908441e-02   5.6842382e-01   3.3399452e-01   8.9511729e-01   5.4812617e-01   1.0142460e+00   1.2215508e-01   4.9345810e-01   6.3463873e-01   7.0732016e-01   2.2974346e-01   8.7448377e-01   6.6635586e-02   1.2798639e+00  -1.2572456e+00  -9.9055760e-01   2.6422913e-01   6.9670660e-01   2.7450568e-01   1.2038233e+00   4.0474714e-01   1.4525555e+00   2.0423295e-01   1.1096002e+00  -1.2268071e+00  -3.3396172e-01  -2.2796058e-01   1.5113905e+00   7.7842028e-01   1.5971865e+00  -2.8099855e-01   6.4657677e-01  -1.7634047e+00  -1.2714358e+00  -4.6702834e-01   1.1224750e+00  -7.6620199e-02   1.5485602e+00  -1.4154521e+00  -9.9969994e-01  -1.4570492e-01  -4.2082500e-01  -8.6661356e-01  -1.4158555e+00  -1.1628571e+00  -1.5699472e+00  -3.2292955e-02   1.4451364e-01   9.7582192e-01  -1.0329590e+00  -1.8238724e+00
  -2.1475327e-01   7.5835651e-01   5.0652529e-02   1.0038544e+00   3.6577368e-01   1.3558324e+00  -6.1654556e-01   6.7783649e-02  -1.9186625e+00  -1.6505667e+00   7.8581120e-02   1.4150029e+00   5.5493843e-01   9.8064774e-01  -1.8603511e+00  -1.2828103e+00  -6.0784179e-01   6.5484297e-01   2.5123423e-01  -4.1552264e-01  -2.6344938e+00   1.1722643e-01   4.4169423e-01  -8.4359964e-02   5.3473204e-01   3.4777724e-01   8.9754837e-01   5.5163991e-01   1.0066391e+00   1.1094571e-01   4.3942952e-01   5.4838115e-01   6.2063062e-01   2.1395600e-01   8.5157507e-01   1.0676729e-01   1.3016468e+00  -1.2152712e+00  -1.0208981e+00   2.2418141e-01   6.0940867e-01   2.9645306e-01   1.1780439e+00   4.6674013e-01   1.4326081e+00   2.7090627e-01   1.1062399e+00  -1.1729786e+00  -3.7010384e-01  -1.8619764e-01   1.4978672e+00   8.1120449e-01   1.5790391e+00  -2.6001123e-01   6.5429300e-01  -1.6672311e+00  -1.2568056e+00  -4.6412424e-01   1.2003306e+00  -4.4502122e-02   1.5659382e+00  -1.3885712e+00  -9.8640561e-01  -3.6948626e-02  -4.0413422e-01  -8.0660135e-01  -1.3870715e+00  -1.1306720e+00  -1.5325858e+00  -1.1708126e-01   7.8975971e-02   9.5209485e-01  -1.0378303e+00  -1.7804810e+00
  -2.3184967e-01   7.1664106e-01   7.2695892e-03   9.2394244e-01   4.1545808e-01   1.3747039e+00  -5.9009636e-01   3.2079039e-02  -1.8512445e+00  -1.6362510e+00   9.4363107e-02   1.3851632e+00   5.7077497e-01   9.8424643e-01  -1.8155465e+00  -1.2869464e+00  -6.9328934e-01   6.3530391e-01   2.2940039e-01  -4.7181532e-01  -2.5125220e+00   3.0800103e-02   3.5456490e-01  -1.1781241e-01   4.9955281e-01   3.5760966e-01   9.0194261e-01   5.5514663e-01   1.0039454e+00   1.0361950e-01   3.8728135e-01   4.5838716e-01   5.2964049e-01   1.9908821e-01   8.2985377e-01   1.4393529e-01   1.3296058e+00  -1.1687234e+00  -1.0485337e+00   1.8696564e-01   5.2042138e-01   3.1421470e-01   1.1543251e+00   5.2309096e-01   1.4161849e+00   3.3003690e-01   1.1066026e+00  -1.1224962e+00  -4.0355921e-01  -1.4850784e-01   1.4774766e+00   8.3772236e-01   1.5636264e+00  -2.5105119e-01   6.6634434e-01  -1.5732243e+00  -1.2399608e+00  -4.6317342e-01   1.2764122e+00  -1.6848148e-02   1.5837123e+00  -1.3663832e+00  -9.7289837e-01   7.1653722e-02  -3.8806552e-01  -7.4616832e-01  -1.3528556e+00  -1.0953923e+00  -1.4933882e+00  -2.0294807e-01   9.6214991e-03   9.3041306e-01  -1.0303369e+00  -1.7312553e+00
  -2.4507665e-01   6.6947520e-01  -3.3418081e-02   8.4089953e-01   4.6334613e-01   1.3947351e+00  -5.6132870e-01  -2.4742995e-03  -1.7800230e+00  -1.6162947e+00   1.0633903e-01   1.3558580e+00   5.7915414e-01   9.8957813e-01  -1.7794681e+00  -1.2904364e+00  -7.7440959e-01   6.1106581e-01   2.1109498e-01  -5.2649193e-01  -2.3768858e+00  -5.4307363e-02   2.6818503e-01  -1.5111160e-01   4.6345330e-01   3.6336697e-01   9.0720606e-01   5.5785359e-01   1.0045196e+00   9.9262798e-02   3.3682103e-01   3.6817861e-01   4.3718446e-01   1.8618095e-01   8.0929304e-01   1.7750210e-01   1.3623201e+00  -1.1195473e+00  -1.0738409e+00   1.5509630e-01   4.3109638e-01   3.2894588e-01   1.1328657e+00   5.7400740e-01   1.4029850e+00   3.8038657e-01   1.1088836e+00  -1.0763119e+00  -4.3496751e-01  -1.1327016e-01   1.4514409e+00   8.5881037e-01   1.5505468e+00  -2.5296702e-01   6.8218798e-01  -1.4837707e+00  -1.2222371e+00  -4.6243005e-01   1.3486363e+00   6.7269105e-03   1.6011358e+00  -1.3485704e+00  -9.5969098e-01   1.7846358e-01  -3.7307938e-01  -6.8686503e-01  -1.3148478e+00  -1.0585707e+00  -1.4536685e+00  -2.8649780e-01  -6.1825729e-02   9.0997917e-01  -1.0124527e+00  -1.6779293e+00
  -2.5190367e-01   6.2001006e-01  -6.9770855e-02   7.5635134e-01   5.0936697e-01   1.4142099e+00  -5.3107931e-01  -3.6551487e-02  -1.7078321e+00  -1.5922164e+00   1.1616762e-01   1.3274567e+00   5.8122306e-01   9.9557863e-01  -1.7520797e+00  -1.2941545e+00  -8.4855731e-01   5.8219348e-01   1.9487093e-01  -5.7650627e-01  -2.2317800e+00  -1.3512777e-01   1.8468082e-01  -1.8299411e-01   4.2701177e-01   3.6518936e-01   9.1218017e-01   5.5912797e-01   1.0065956e+00   9.6947204e-02   2.8787701e-01   2.8124435e-01   3.4615387e-01   1.7629568e-01   7.8968357e-01   2.0712890e-01   1.3981282e+00  -1.0695734e+00  -1.0971161e+00   1.3081919e-01   3.4277271e-01   3.4194462e-01   1.1135074e+00   6.1998491e-01   1.3923996e+00   4.2118390e-01   1.1110442e+00  -1.0350373e+00  -4.6503805e-01  -7.8650665e-02   1.4210297e+00   8.7550919e-01   1.5389216e+00  -2.6416160e-01   7.0084976e-01  -1.4008381e+00  -1.2048746e+00  -4.6025829e-01   1.4147552e+00   2.6693541e-02   1.6170939e+00  -1.3346059e+00  -9.4752921e-01   2.8195445e-01  -3.5980077e-01  -6.3013209e-01  -1.2748725e+00  -1.0217510e+00  -1.4148273e+00  -3.6443080e-01  -1.3349666e-01   8.9002065e-01  -9.8626889e-01  -1.6223404e+00
  -2.5014909e-01   5.7138233e-01  -1.0027452e-01   6.7187576e-01   5.5356370e-01   1.4313107e+00  -4.9998225e-01  -7.0778264e-02  -1.6372640e+00  -1.5655359e+00   1.2539279e-01   1.3001248e+00   5.7822935e-01   1.0008883e+00  -1.7328912e+00  -1.2989510e+00  -9.1332425e-01   5.4903714e-01   1.7938365e-01  -6.1906828e-01  -2.0815233e+00  -2.0880990e-01   1.0605218e-01  -2.1215089e-01   3.9080860e-01   3.6346854e-01   9.1572289e-01   5.5853347e-01   1.0084068e+00   9.5803464e-02   2.4034022e-01   2.0086537e-01   2.5934760e-01   1.7044799e-01   7.7066593e-01   2.3276852e-01   1.4352335e+00  -1.0204199e+00  -1.1185484e+00   1.1600195e-01   2.5672214e-01   3.5455804e-01   1.0957719e+00   6.6173105e-01   1.3835700e+00   4.5213138e-01   1.1109659e+00  -9.9892862e-01  -4.9447565e-01  -4.2770578e-02   1.3874816e+00   8.8896458e-01   1.5274723e+00  -2.8271841e-01   7.2101776e-01  -1.3258944e+00  -1.1889511e+00  -4.5525871e-01   1.4724672e+00   4.3541564e-02   1.6301886e+00  -1.3238105e+00  -9.3731894e-01   3.8076566e-01  -3.4895425e-01  -5.7723613e-01  -1.2348348e+00  -9.8638888e-01  -1.3782798e+00  -4.3370779e-01  -2.0345469e-01   8.6985342e-01  -9.5386626e-01  -1.5663384e+00
  -2.3812503e-01   5.2651321e-01  -1.2361566e-01   5.8895099e-01   5.9606254e-01   1.4442383e+00  -4.6844858e-01  -1.0566646e-01  -1.5705415e+00  -1.5377000e+00   1.3531102e-01   1.2737815e+00   5.7142955e-01   1.0039626e+00  -1.7210168e+00  -1.3055912e+00  -9.6664739e-01   5.1222193e-01   1.6348889e-01  -6.5180606e-01  -1.9303677e+00  -2.7275616e-01   3.4088857e-02  -2.3729811e-01   3.5541626e-01   3.5881787e-01   9.1678774e-01   5.5585282e-01   1.0083017e+00   9.5088594e-02   1.9419351e-01   1.2994977e-01   1.7932741e-01   1.6954082e-01   7.5177490e-01   2.5464132e-01   1.4718168e+00  -9.7340978e-01  -1.1382049e+00   1.1204463e-01   1.7409753e-01   3.6808979e-01   1.0789228e+00   7.0008331e-01   1.3754658e+00   4.7338852e-01   1.1066078e+00  -9.6789313e-01  -5.2391196e-01  -3.8855746e-03   1.3519329e+00   9.0033084e-01   1.5146324e+00  -3.0653871e-01   7.4116122e-01  -1.2598601e+00  -1.1753335e+00  -4.4637359e-01   1.5195383e+00   5.7722427e-02   1.6388530e+00  -1.3154138e+00  -9.3003810e-01   4.7374427e-01  -3.4128962e-01  -5.2921731e-01  -1.1966138e+00  -9.5378197e-01  -1.3453788e+00  -4.9170209e-01  -2.6978106e-01   8.4893631e-01  -9.1720391e-01  -1.5116973e+00
  -2.1475378e-01   4.8792588e-01  -1.3875044e-01   5.0891068e-01   6.3703784e-01   1.4513337e+00  -4.3666778e-01  -1.4156342e-01  -1.5094207e+00  -1.5100184e+00   1.4686943e-01   1.2480792e+00   5.6201878e-01   1.0031986e+00  -1.7152550e+00  -1.3147014e+00  -1.0069017e+00   4.7261735e-01   1.4631858e-01  -6.7290238e-01  -1.7823166e+00  -3.2475100e-01  -2.9703440e-02  -2.5725240e-01   3.2138809e-01   3.5202655e-01   9.1449627e-01   5.5109271e-01   1.0048471e+00   9.4238633e-02   1.4952668e-01   7.0888275e-02   1.0828826e-01   1.7430075e-01   7.3249241e-01   2.7319416e-01   1.5061489e+00  -9.2951617e-01  -1.1560333e+00   1.1981269e-01   9.5890069e-02   3.8371238e-01   1.0620508e+00   7.3592427e-01   1.3669746e+00   4.8553159e-01   1.0961576e+00  -9.4151667e-01  -5.5384723e-01   3.9443457e-02   1.3153571e+00   9.1068366e-01   1.4986883e+00  -3.3347825e-01   7.5966533e-01  -1.2030960e+00  -1.1646478e+00  -4.3296087e-01   1.5539332e+00   6.9605904e-02   1.6414872e+00  -1.3086206e+00  -9.2664400e-01   5.5997416e-01  -3.3750487e-01  -4.8685155e-01  -1.1619598e+00  -9.2500935e-01  -1.3173408e+00  -5.3632978e-01  -3.3066431e-01   8.2691171e-01  -8.7803081e-01  -1.4600330e+00
  -1.7964528e-01   4.5759788e-01  -1.4496291e-01   4.3290829e-01   6.7667469e-01   1.4511960e+00  -4.0463207e-01  -1.7861906e-01  -1.4551291e+00  -1.4836099e+00   1.6060402e-01   1.2224143e+00   5.5108097e-01   9.9707141e-01  -1.7141807e+00  -1.3267229e+00  -1.0329735e+00   4.3128609e-01   1.2732833e-01  -6.8119500e-01  -1.6409585e+00  -3.6307350e-01  -8.4162938e-02  -2.7100599e-01   2.8924471e-01   3.4399938e-01   9.0819677e-01   5.4447016e-01   9.9691453e-01   9.2901279e-02   1.0653591e-01   2.5439498e-02   4.7952158e-02   1.8522122e-01   7.1230432e-01   2.8904411e-01   1.5366941e+00  -8.8933758e-01  -1.1718751e+00   1.3959577e-01   2.2898463e-02   4.0238854e-01   1.0441745e+00   7.7009865e-01   1.3570012e+00   4.8949116e-01   1.0781658e+00  -9.1911188e-01  -5.8460740e-01   8.8205603e-02   1.2785234e+00   9.2094704e-01   1.4779392e+00  -3.6147518e-01   7.7497133e-01  -1.1554281e+00  -1.1572660e+00  -4.1482980e-01   1.5739464e+00   7.9455716e-02   1.6366056e+00  -1.3026727e+00  -9.2798159e-01   6.3879224e-01  -3.3817408e-01  -4.5062796e-01  -1.1323974e+00  -9.0088466e-01  -1.2951737e+00  -5.6614981e-01  -3.8448936e-01   8.0362912e-01  -8.3782688e-01  -1.4127302e+00
  -1.3312639e-01   4.3686105e-01  -1.4190964e-01   3.6189131e-01   7.1513073e-01   1.4427829e+00  -3.7218173e-01  -2.1677269e-01  -1.4083441e+00  -1.4593645e+00   1.7662352e-01   1.1959723e+00   5.3955732e-01   9.8426615e-01  -1.7162499e+00  -1.3418824e+00  -1.0443099e+00   3.8941626e-01   1.0631345e-01  -6.7623229e-01  -1.5093277e+00  -3.8658746e-01  -1.2851466e-01  -2.7779679e-01   2.5945805e-01   3.3568610e-01   8.9750491e-01   5.3638016e-01   9.8373948e-01   9.0944920e-02   6.5509047e-02  -5.3471508e-03  -5.0698543e-04   2.0251666e-01   6.9075631e-01   3.0291091e-01   1.5621981e+00  -8.5310526e-01  -1.1854934e+00   1.7109452e-01  -4.4288266e-02   4.2480616e-01   1.0243446e+00   8.0333690e-01   1.3445615e+00   4.8647188e-01   1.0516520e+00  -8.9978673e-01  -6.1631753e-01   1.4283936e-01   1.2419777e+00   9.3183993e-01   1.4508606e+00  -3.8866021e-01   7.8570996e-01  -1.1162100e+00  -1.1533113e+00  -3.9223458e-01   1.5783243e+00   8.7426450e-02   1.6229826e+00  -1.2969052e+00  -9.3470182e-01   7.0979117e-01  -3.4368645e-01  -4.2074312e-01  -1.1091433e+00  -8.8192500e-01  -1.2796173e+00  -5.8042701e-01  -4.2992099e-01   7.7914761e-01  -7.9777320e-01  -1.3708829e+00
  -7.6216198e-02   4.2635658e-01  -1.2964637e-01   2.9658585e-01   7.5250104e-01   1.4254901e+00  -3.3906687e-01  -2.5575981e-01  -1.3692122e+00  -1.4379210e+00   1.9463972e-01   1.1678110e+00   5.2822801e-01   9.6379807e-01  -1.7199041e+00  -1.3601745e+00  -1.0409432e+00   3.4824112e-01   8.3393417e-02  -6.5827987e-01  -1.3898002e+00  -3.9480195e-01  -1.6239392e-01  -2.7716774e-01   2.3243382e-01   3.2800570e-01   8.8232365e-01   5.2734789e-01   9.6495488e-01   8.8443577e-02   2.6799061e-02  -2.1165408e-02  -3.6503024e-02   2.2609242e-01   6.6750279e-01   3.1554314e-01   1.5817525e+00  -8.2072262e-01  -1.1966086e+00   2.1343854e-01  -1.0529540e-01   4.5133084e-01   1.0017448e+00   8.3619156e-01   1.3288703e+00   4.7785952e-01   1.0161771e+00  -8.8252745e-01  -6.4889548e-01   2.0318755e-01   1.2060491e+00   9.4384470e-01   1.4162578e+00  -4.1344369e-01   7.9081800e-01  -1.0844136e+00  -1.1526781e+00  -3.6582712e-01   1.5663712e+00   9.3580820e-02   1.5997821e+00  -1.2907903e+00  -9.4719527e-01   7.7281025e-01  -3.5420245e-01  -3.9711068e-01  -1.0930439e+00  -8.6833790e-01  -1.2710939e+00  -5.7915417e-01  -4.6597592e-01   7.5371959e-01  -7.5875226e-01  -1.3352526e+00
  -1.0546420e-02   4.2604592e-01  -1.0863376e-01   2.3749086e-01   7.8879055e-01   1.3991978e+00  -3.0501870e-01  -2.9513783e-01  -1.3374054e+00  -1.4196607e+00   2.1403938e-01   1.1369726e+00   5.1770350e-01   9.3510851e-01  -1.7236730e+00  -1.3813640e+00  -1.0234868e+00   3.0895367e-01   5.8967810e-02  -6.2827793e-01  -1.2840297e+00  -3.8789771e-01  -1.8584930e-01  -2.6900954e-01   2.0849266e-01   3.2177272e-01   8.6284074e-01   5.1797023e-01   9.4059410e-01   8.5639696e-02  -9.2108439e-03  -2.2440229e-02  -6.0039822e-02   2.5553381e-01   6.4234486e-01   3.2764562e-01   1.5948340e+00  -7.9182962e-01  -1.2049415e+00   2.6523694e-01  -1.5995577e-01   4.8198074e-01   9.7577634e-01   8.6899229e-01   1.3094096e+00   4.6512323e-01   9.7187367e-01  -8.6629084e-01  -6.8206385e-01   2.6851317e-01   1.1708783e+00   9.5719733e-01   1.3733936e+00  -4.3457628e-01   7.8962537e-01  -1.0587451e+00  -1.1550643e+00  -3.3657459e-01   1.5380298e+00   9.7923036e-02   1.5666603e+00  -1.2839670e+00  -9.6554694e-01   8.2791504e-01  -3.6963052e-01  -3.7938688e-01  -1.0845345e+00  -8.6002771e-01  -1.2696795e+00  -5.6303189e-01  -4.9207825e-01   7.2775539e-01  -7.2137157e-01  -1.3062439e+00
   6.1767679e-02   4.3527301e-01  -7.9719502e-02   1.8488182e-01   8.2389765e-01   1.3642857e+00  -2.6982237e-01  -3.3432738e-01  -1.3122094e+00  -1.4047180e+00   2.3398827e-01   1.1026130e+00   5.0842391e-01   8.9812861e-01  -1.7262661e+00  -1.4050066e+00  -9.9310155e-01   2.7262358e-01   3.3649575e-02  -5.8775325e-01  -1.1929295e+00  -3.6671586e-01  -1.9932477e-01  -2.5358160e-01   1.8785302e-01   3.1763290e-01   8.3950524e-01   5.0885265e-01   9.1106598e-01   8.2889911e-02  -4.2146463e-02  -1.0270942e-02  -7.1676988e-02   2.9011773e-01   6.1525469e-01   3.3981441e-01   1.6013146e+00  -7.6588638e-01  -1.2102570e+00   3.2466184e-01  -2.0829406e-01   5.1642714e-01   9.4612245e-01   9.0182440e-01   1.2859730e+00   4.4971965e-01   9.1943567e-01  -8.5009803e-01  -7.1538086e-01   3.3757429e-01   1.1364656e+00   9.7190075e-01   1.3220790e+00  -4.5118196e-01   7.8190593e-01  -1.0377732e+00  -1.1600139e+00  -3.0565120e-01   1.4939263e+00   1.0044183e-01   1.5238283e+00  -1.2762533e+00  -9.8951633e-01   8.7536644e-01  -3.8962568e-01  -3.6700977e-01  -1.0836263e+00  -8.5662045e-01  -1.2750945e+00  -5.3340699e-01  -5.0809248e-01   7.0177577e-01  -6.8600626e-01  -1.2839037e+00
   1.3829458e-01   4.5286811e-01  -4.4095603e-02   1.3882329e-01   8.5761279e-01   1.3216095e+00  -2.3338255e-01  -3.7266504e-01  -1.2926326e+00  -1.3930068e+00   2.5355340e-01   1.0641333e+00   5.0066573e-01   8.5330493e-01  -1.7266498e+00  -1.4304858e+00  -9.5143496e-01   2.4012480e-01   8.1834228e-03  -5.3869432e-01  -1.1166964e+00  -3.3270805e-01  -2.0362183e-01  -2.3150712e-01   1.7061750e-01   3.1601504e-01   8.1298537e-01   5.0054837e-01   8.7710584e-01   8.0600607e-02  -7.1681951e-02   1.3666573e-02  -7.2462764e-02   3.2884804e-01   5.8638418e-01   3.5248632e-01   1.6014436e+00  -7.4226534e-01  -1.2124064e+00   3.8956136e-01  -2.5050347e-01   5.5402226e-01   9.1278291e-01   9.3453479e-01   1.2586830e+00   4.3300772e-01   8.6006457e-01  -8.3312111e-01  -7.4828576e-01   4.0874756e-01   1.1027318e+00   9.8775638e-01   1.2627150e+00  -4.6276533e-01   7.6788784e-01  -1.0200598e+00  -1.1669661e+00  -2.7431663e-01   1.4353758e+00   1.0115442e-01   1.4720710e+00  -1.2676427e+00  -1.0185441e+00   9.1558284e-01  -4.1360944e-01  -3.5925036e-01  -1.0899199e+00  -8.5750722e-01  -1.2867206e+00  -4.9217462e-01  -5.1433044e-01   6.7635507e-01  -6.5285211e-01  -1.2679426e+00
   2.1647480e-01   4.7728037e-01  -3.2320949e-03   9.9189412e-02   8.8963350e-01   1.2724452e+00  -1.9577384e-01  -4.0946189e-01  -1.2775299e+00  -1.3842603e+00   2.7182811e-01   1.0212909e+00   4.9455583e-01   8.0158421e-01  -1.7241036e+00  -1.4570658e+00  -9.0053413e-01   2.1208080e-01  -1.6641352e-02  -4.8340094e-01  -1.0548808e+00  -2.8784958e-01  -1.9984357e-01  -2.0374072e-01   1.5676537e-01   3.1710460e-01   7.8411331e-01   4.9350640e-01   8.3970663e-01   7.9161693e-02  -9.7575333e-02   4.7250893e-02  -6.3840542e-02   3.7051356e-01   5.5605814e-01   3.6590787e-01   1.5958040e+00  -7.2034249e-01  -1.2113633e+00   4.5759615e-01  -2.8691659e-01   5.9385326e-01   8.7608036e-01   9.6676400e-01   1.2279784e+00   4.1617918e-01   7.9537978e-01  -8.1475547e-01  -7.8015408e-01   4.8018497e-01   1.0695824e+00   1.0044119e+00   1.1962830e+00  -4.6919501e-01   7.4822136e-01  -1.0042830e+00  -1.1753081e+00  -2.4379495e-01   1.3643408e+00   1.0014347e-01   1.4127147e+00  -1.2582848e+00  -1.0517849e+00   9.4909879e-01  -4.4080755e-01  -3.5527215e-01  -1.1026484e+00  -8.6190275e-01  -1.3036424e+00  -4.4165019e-01  -5.1152912e-01   6.5206369e-01  -6.2198255e-01  -1.2577794e+00
   2.9380942e-01   5.0672431e-01   4.1209317e-02   6.5690956e-02   9.1959447e-01   1.2184039e+00  -1.5726962e-01  -4.4406175e-01  -1.2657237e+00  -1.3780804e+00   2.8804360e-01   9.7427685e-01   4.9009243e-01   7.4435753e-01  -1.7182521e+00  -1.4839515e+00  -8.4273624e-01   1.8883315e-01  -4.0074253e-02  -4.2432209e-01  -1.0064873e+00  -2.3452037e-01  -1.8932415e-01  -1.7150985e-01   1.4615323e-01   3.2084171e-01   7.5382156e-01   4.8803399e-01   8.0003793e-01   7.8886828e-02  -1.1969648e-01   8.8069207e-02  -4.7536933e-02   4.1376463e-01   5.2475364e-01   3.8012630e-01   1.5852482e+00  -6.9957768e-01  -1.2072488e+00   5.2638919e-01  -3.1797206e-01   6.3481886e-01   8.3663792e-01   9.9800188e-01   1.1945761e+00   4.0020931e-01   7.2730023e-01  -7.9466968e-01  -8.1035774e-01   5.4998345e-01   1.0369681e+00   1.0214179e+00   1.1242843e+00  -4.7066849e-01   7.2391094e-01  -9.8933869e-01  -1.1844265e+00  -2.1516720e-01   1.2833439e+00   9.7579523e-02   1.3475489e+00  -1.2484539e+00  -1.0881639e+00   9.7652347e-01  -4.7030132e-01  -3.5419457e-01  -1.1207421e+00  -8.6891394e-01  -1.3247108e+00  -3.8442113e-01  -5.0080084e-01   6.2941540e-01  -5.9340178e-01  -1.2526044e+00
   3.6802917e-01   5.3932630e-01   8.7475822e-02   3.7907169e-02   9.4710957e-01   1.1613247e+00  -1.1834512e-01  -4.7589351e-01  -1.2561155e+00  -1.3739906e+00   3.0165310e-01   9.2374198e-01   4.8717116e-01   6.8336849e-01  -1.7090688e+00  -1.5103512e+00  -7.8054340e-01   1.7043567e-01  -6.1474792e-02  -3.6389501e-01  -9.7010429e-01  -1.7536123e-01  -1.7354786e-01  -1.3623397e-01   1.3852459e-01   3.2694297e-01   7.2307687e-01   4.8427712e-01   7.5935881e-01   7.9967574e-02  -1.3804470e-01   1.3358186e-01  -2.5440752e-02   4.5720201e-01   4.9306779e-01   3.9500253e-01   1.5708198e+00  -6.7957551e-01  -1.2003418e+00   5.9367638e-01  -3.4417884e-01   6.7572074e-01   7.9533117e-01   1.0276586e+00   1.1594083e+00   3.8582917e-01   6.5790807e-01  -7.7282859e-01  -8.3832206e-01   6.1634772e-01   1.0049314e+00   1.0382865e+00   1.0486352e+00  -4.6766187e-01   6.9621848e-01  -9.7441454e-01  -1.1937510e+00  -1.8928916e-01   1.1953396e+00   9.3725250e-02   1.2787082e+00  -1.2385071e+00  -1.1264496e+00   9.9850409e-01  -5.0108666e-01  -3.5515527e-01  -1.1429144e+00  -8.7761379e-01  -1.3486260e+00  -3.2318885e-01  -4.8355706e-01   6.0882454e-01  -5.6708868e-01  -1.2514566e+00
   4.3722702e-01   5.7325984e-01   1.3383059e-01   1.5320222e-02   9.7182001e-01   1.1031547e+00  -7.9653834e-02  -5.0451212e-01  -1.2477754e+00  -1.3714897e+00   3.1237925e-01   8.7076677e-01   4.8561380e-01   6.2059260e-01  -1.6968541e+00  -1.5355349e+00  -7.1648871e-01   1.5667432e-01  -8.0364694e-02  -3.0439871e-01  -9.4404387e-01  -1.1311477e-01  -1.5406295e-01  -9.9428062e-02   1.3352838e-01   3.3494485e-01   6.9281841e-01   4.8222030e-01   7.1893276e-01   8.2447040e-02  -1.5275376e-01   1.8128494e-01   5.1806403e-04   4.9946968e-01   4.6167667e-01   4.1024316e-01   1.5536678e+00  -6.6012161e-01  -1.1910731e+00   6.5744389e-01  -3.6608045e-01   7.1536172e-01   7.5322081e-01   1.0551421e+00   1.1235459e+00   3.7351874e-01   5.8930606e-01  -7.4948668e-01  -8.6357462e-01   6.7772753e-01   9.7363538e-01   1.0545464e+00   9.7152627e-01  -4.6086972e-01   6.6654921e-01  -9.5902907e-01  -1.2027926e+00  -1.6674130e-01   1.1035495e+00   8.8920812e-02   1.2085227e+00  -1.2288382e+00  -1.1653378e+00   1.0156973e+00  -5.3213607e-01  -3.5736545e-01  -1.1677579e+00  -8.8711279e-01  -1.3740314e+00  -2.6061150e-01  -4.6141284e-01   5.9057856e-01  -5.4302763e-01  -1.2533073e+00
   4.9994425e-01   6.0685978e-01   1.7865727e-01  -2.6500693e-03   9.9344144e-01   1.0458241e+00  -4.1979084e-02  -5.2962532e-01  -1.2400040e+00  -1.3700992e+00   3.2021997e-01   8.1677673e-01   4.8519624e-01   5.5809758e-01  -1.6821857e+00  -1.5588805e+00  -6.5300127e-01   1.4710949e-01  -9.6457312e-02  -2.4783128e-01  -9.2648484e-01  -5.0462569e-02  -1.3239554e-01  -6.2599326e-02   1.3074496e-01   3.4426192e-01   6.6390286e-01   4.8170454e-01   6.7994891e-01   8.6215486e-02  -1.6408396e-01   2.2885851e-01   2.8481399e-02   5.3934298e-01   4.3128876e-01   4.2544715e-01   1.5349617e+00  -6.4119144e-01  -1.1800030e+00   7.1603999e-01  -3.8422181e-01   7.5263963e-01   7.1147082e-01   1.0799307e+00   1.0881108e+00   3.6351860e-01   5.2348039e-01  -7.2515227e-01  -8.8578024e-01   7.3291830e-01   9.4336949e-01   1.0697857e+00   8.9526174e-01  -4.5113873e-01   6.3633261e-01  -9.4303348e-01  -1.2111654e+00  -1.4781365e-01   1.0112740e+00   8.3553699e-02   1.1393538e+00  -1.2198300e+00  -1.2035372e+00   1.0287497e+00  -5.6245776e-01  -3.6015352e-01  -1.1938462e+00  -8.9662149e-01  -1.3996099e+00  -1.9915830e-01  -4.3607797e-01   5.7482616e-01  -5.2122422e-01  -1.2571446e+00
   5.5520713e-01   6.3870984e-01   2.2055306e-01  -1.6613722e-02   1.0118035e+00   9.9112731e-01  -6.1664316e-03  -5.5110407e-01  -1.2323611e+00  -1.3693993e+00   3.2541591e-01   7.6341224e-01   4.8567280e-01   4.9789673e-01  -1.6658486e+00  -1.5799070e+00  -5.9228081e-01   1.4113468e-01  -1.0966344e-01  -1.9581816e-01  -9.1560441e-01   1.0129657e-02  -1.0996944e-01  -2.7146507e-02   1.2971681e-01   3.5425308e-01   6.3706070e-01   4.8245963e-01   6.4345527e-01   9.1027435e-02  -1.7240226e-01   2.7429008e-01   5.6760725e-02   5.7580334e-01   4.0259576e-01   4.4016024e-01   1.5158129e+00  -6.2293202e-01  -1.1677820e+00   7.6825041e-01  -3.9912114e-01   7.8662854e-01   6.7126024e-01   1.1016326e+00   1.0541898e+00   3.5585639e-01   4.6217909e-01  -7.0052600e-01  -9.0476012e-01   7.8111762e-01   9.1453135e-01   1.0836804e+00   8.2209128e-01  -4.3939900e-01   6.0691017e-01  -9.2657775e-01  -1.2185988e+00  -1.3252361e-01   9.2169476e-01   7.8019109e-02   1.0734273e+00  -1.2118110e+00  -1.2398517e+00   1.0382875e+00  -5.9115058e-01  -3.6299372e-01  -1.2198297e+00  -9.0549904e-01  -1.4241742e+00  -1.4098476e-01  -4.0924513e-01   5.6158149e-01  -5.0170648e-01  -1.2620454e+00
   6.0251939e-01   6.6770250e-01   2.5840247e-01  -2.7181971e-02   1.0268760e+00   9.4061708e-01   2.6955816e-02  -5.6897849e-01  -1.2246597e+00  -1.3690549e+00   3.2838783e-01   7.1237016e-01   4.8679587e-01   4.4180799e-01  -1.6487466e+00  -1.5982914e+00  -5.3618795e-01   1.3804448e-01  -1.2007558e-01  -1.4955451e-01  -9.0968990e-01   6.6547725e-02  -8.8036564e-02   5.7288140e-03   1.2998103e-01   3.6428791e-01   6.1286497e-01   4.8414633e-01   6.1030638e-01   9.6536818e-02  -1.7815275e-01   3.1596595e-01   8.3914901e-02   6.0809326e-01   3.7622446e-01   4.5393115e-01   1.4972086e+00  -6.0562134e-01  -1.1551007e+00   8.1333309e-01  -4.1124967e-01   8.1663907e-01   6.3369417e-01   1.1200255e+00   1.0227537e+00   3.5038441e-01   4.0681410e-01  -6.7641962e-01  -9.2049485e-01   8.2194030e-01   8.8758916e-01   1.0960081e+00   7.5405061e-01  -4.2659569e-01   5.7943982e-01  -9.1004688e-01  -1.2249355e+00  -1.2065972e-01   8.3768153e-01   7.2678711e-02   1.0126815e+00  -1.2050191e+00  -1.2732515e+00   1.0449121e+00  -6.1745054e-01  -3.6551774e-01  -1.2445207e+00  -9.1328347e-01  -1.4467418e+00  -8.7835354e-02  -3.8248277e-01   5.5074149e-01  -4.8451418e-01  -1.2672340e+00
   6.4182043e-01   6.9306916e-01   2.9142603e-01  -3.4943811e-02   1.0387767e+00   8.9551818e-01   5.6658432e-02  -5.8342016e-01  -1.2169330e+00  -1.3688262e+00   3.2965723e-01   6.6523719e-01   4.8833016e-01   3.9133000e-01  -1.6318084e+00  -1.6138715e+00  -4.8615903e-01   1.3710386e-01  -1.2793496e-01  -1.0978202e-01  -9.0722418e-01   1.1713529e-01  -6.7622363e-02   3.5091311e-02   1.3110001e-01   3.7380558e-01   5.9171307e-01   4.8640165e-01   5.8112729e-01   1.0234427e-01  -1.8182123e-01   3.5272610e-01   1.0880487e-01   6.3574684e-01   3.5269240e-01   4.6636295e-01   1.4799610e+00  -5.8961099e-01  -1.1426339e+00   8.5101104e-01  -4.2102012e-01   8.4225327e-01   5.9972090e-01   1.1350714e+00   9.9458969e-01   3.4682471e-01   3.5839334e-01  -6.5366441e-01  -9.3311197e-01   8.5539681e-01   8.6302835e-01   1.1066458e+00   6.9282395e-01  -4.1362348e-01   5.5482471e-01  -8.9397490e-01  -1.2301215e+00  -1.1184220e-01   7.6161963e-01   6.7825541e-02   9.5864040e-01  -1.1995795e+00  -1.3029322e+00   1.0491954e+00  -6.4076835e-01  -3.6751065e-01  -1.2669624e+00  -9.1970193e-01  -1.4665899e+00  -4.0979042e-02  -3.5714284e-01   5.4211199e-01  -4.6967936e-01  -1.2721198e+00
   6.7342042e-01   7.1438335e-01   3.1920015e-01  -4.0448223e-02   1.0477625e+00   8.5666769e-01   8.2385207e-02  -5.9471614e-01  -1.2093758e+00  -1.3685676e+00   3.2976498e-01   6.2333601e-01   4.9006291e-01   3.4754675e-01  -1.6158929e+00  -1.6266374e+00  -4.4315142e-01   1.3761117e-01  -1.3358785e-01  -7.6798287e-02  -9.0694136e-01   1.6076290e-01  -4.9489600e-02   6.0315507e-02   1.3268737e-01   3.8236048e-01   5.7381969e-01   4.8888170e-01   5.5629354e-01   1.0804897e-01  -1.8389825e-01   3.8388138e-01   1.3062367e-01   6.5859454e-01   3.3237087e-01   4.7715419e-01   1.4646740e+00  -5.7526130e-01  -1.1309855e+00   8.8142811e-01  -4.2878483e-01   8.6333244e-01   5.7006263e-01   1.1469089e+00   9.7025268e-01   3.4481700e-01   3.1748467e-01  -6.3301815e-01  -9.4286294e-01   8.8184475e-01   8.4129082e-01   1.1155616e+00   6.3963669e-01  -4.0126793e-01   5.3367089e-01  -8.7894852e-01  -1.2341885e+00  -1.0559007e-01   6.9527244e-01   6.3660773e-02   9.1232704e-01  -1.1954974e+00  -1.3283545e+00   1.0516763e+00  -6.6071589e-01  -3.6889283e-01  -1.2864734e+00  -9.2466165e-01  -1.4832819e+00  -1.1800726e-03  -3.3428959e-01   5.3543799e-01  -4.5720411e-01  -1.2763117e+00
   6.9792494e-01   7.3154023e-01   3.4164849e-01  -4.4191705e-02   1.0542031e+00   8.2448426e-01   1.0380971e-01  -6.0323694e-01  -1.2022722e+00  -1.3682168e+00   3.2920170e-01   5.8760312e-01   4.9181169e-01   3.1106842e-01  -1.6017068e+00  -1.6367130e+00  -4.0762290e-01   1.3894929e-01  -1.3743743e-01  -5.0494576e-02  -9.0785214e-01   1.9685508e-01  -3.4122059e-02   8.1101341e-02   1.3442679e-01   3.8965070e-01   5.5922154e-01   4.9129650e-01   5.3592840e-01   1.1329765e-01  -1.8484470e-01   4.0919533e-01   1.4890215e-01   6.7674407e-01   3.1545830e-01   4.8612642e-01   1.4517283e+00  -5.6287798e-01  -1.1206393e+00   9.0507725e-01  -4.3484163e-01   8.7999961e-01   5.4516432e-01   1.1558268e+00   9.5003721e-01   3.4396693e-01   2.8421345e-01  -6.1508211e-01  -9.5009175e-01   9.0192178e-01   8.2271543e-01   1.1227984e+00   5.9518829e-01  -3.9015630e-01   5.1627454e-01  -8.6551240e-01  -1.2372326e+00  -1.0138481e-01   6.3969174e-01   6.0285615e-02   8.7422034e-01  -1.1926663e+00  -1.3492660e+00   1.0528507e+00  -6.7711994e-01  -3.6969229e-01  -1.3026679e+00  -9.2822447e-01  -1.4966675e+00   3.1295752e-02  -3.1465506e-01   5.3043327e-01  -4.4703925e-01  -1.2796107e+00
   7.1615563e-01   7.4471478e-01   3.5900671e-01  -4.6610386e-02   1.0585427e+00   7.9896931e-01   1.2086690e-01  -6.0940345e-01  -1.1959217e+00  -1.3677746e+00   3.2835964e-01   5.5851285e-01   4.9343060e-01   2.8201450e-01  -1.5897416e+00  -1.6443334e+00  -3.7954648e-01   1.4062054e-01  -1.3989793e-01  -3.0417052e-02  -9.0924259e-01   2.2537405e-01  -2.1728936e-02   9.7461618e-02   1.3608266e-01   3.9552770e-01   5.4779128e-01   4.9343325e-01   5.1991503e-01   1.1782346e-01  -1.8506384e-01   4.2883466e-01   1.6349145e-01   6.9054000e-01   3.0196727e-01   4.9323548e-01   1.4412845e+00  -5.5265882e-01  -1.1119243e+00   9.2271016e-01  -4.3944575e-01   8.9260034e-01   5.2516703e-01   1.1622233e+00   9.3397240e-01   3.4388958e-01   2.5829206e-01  -6.0023846e-01  -9.5520015e-01   9.1646836e-01   8.0748741e-01   1.1284607e+00   5.5962871e-01  -3.8072272e-01   5.0263820e-01  -8.5408749e-01  -1.2393940e+00  -9.8723710e-02   5.9518538e-01   5.7707964e-02   8.4426103e-01  -1.1908931e+00  -1.3656996e+00   1.0531584e+00  -6.9002052e-01  -3.7001090e-01  -1.3154508e+00  -9.3056901e-01  -1.5068561e+00   5.6641093e-02  -2.9862412e-01   5.2680628e-01  -4.3906908e-01  -1.2819839e+00
   7.2907300e-01   7.5430466e-01   3.7176586e-01  -4.8075571e-02   1.0612537e+00   7.7974040e-01   1.3375504e-01  -6.1365496e-01  -1.1905722e+00  -1.3672836e+00   3.2751067e-01   5.3605421e-01   4.9481575e-01   2.6004068e-01  -1.5802408e+00  -1.6498162e+00  -3.5846068e-01   1.4226424e-01  -1.4135591e-01  -1.5845536e-02  -9.1064947e-01   2.4676190e-01  -1.2268734e-02   1.0968416e-01   1.3750215e-01   3.9998801e-01   5.3926052e-01   4.9516643e-01   5.0792415e-01   1.2146984e-01  -1.8488191e-01   4.4329513e-01   1.7452529e-01   7.0050813e-01   2.9172743e-01   4.9856673e-01   1.4333008e+00  -5.4465907e-01  -1.1049978e+00   9.3524177e-01  -4.4282358e-01   9.0164812e-01   5.0990887e-01   1.1665580e+00   9.2184038e-01   3.4424613e-01   2.3907786e-01  -5.8861493e-01  -9.5861219e-01   9.2644514e-01   7.9560567e-01   1.1327000e+00   5.3258033e-01  -3.7319093e-01   4.9251102e-01  -8.4491359e-01  -1.2408367e+00  -9.7158513e-02   5.6134702e-01   5.5860937e-02   8.2190539e-01  -1.1899327e+00  -1.3779507e+00   1.0529673e+00  -6.9965355e-01  -3.6998947e-01  -1.3249877e+00  -9.3194531e-01  -1.5141677e+00   7.5437524e-02  -2.8624885e-01   5.2427901e-01  -4.3310537e-01  -1.2835248e+00
   7.3770150e-01   7.6086136e-01   3.8059994e-01  -4.8892130e-02   1.0627935e+00   7.6609471e-01   1.4290631e-01  -6.1642025e-01  -1.1863696e+00  -1.3668029e+00   3.2680815e-01   5.1976385e-01   4.9590858e-01   2.4440735e-01  -1.5731962e+00  -1.6535314e+00  -3.4355099e-01   1.4365690e-01  -1.4214266e-01  -5.8836364e-03  -9.1182015e-01   2.6184668e-01  -5.4907534e-03   1.1827318e-01   1.3860930e-01   4.0314954e-01   5.3324982e-01   4.9645399e-01   4.9945535e-01   1.2419630e-01  -1.8453937e-01   4.5331000e-01   1.8236468e-01   7.0729109e-01   2.8440504e-01   5.0231489e-01   1.4275667e+00  -5.3877912e-01  -1.0998452e+00   9.4365664e-01  -4.4518561e-01   9.0776082e-01   4.9895533e-01   1.1693046e+00   9.1321500e-01   3.4476929e-01   2.2565568e-01  -5.8008341e-01  -9.6074150e-01   9.3285002e-01   7.8687318e-01   1.1357060e+00   5.1320466e-01  -3.6757852e-01   4.8544802e-01  -8.3802215e-01  -1.2417294e+00  -9.6318510e-02   5.3714879e-01   5.4628029e-02   8.0622002e-01  -1.1895279e+00  -1.3865301e+00   1.0525617e+00  -7.0641635e-01  -3.6977566e-01  -1.3316516e+00  -9.3262879e-01  -1.5190668e+00   8.8561791e-02  -2.7729095e-01   5.2259972e-01  -4.2889229e-01  -1.2844044e+00
   7.4305840e-01   7.6501693e-01   3.8628613e-01  -4.9298966e-02   1.0635641e+00   7.5709864e-01   1.4892971e-01  -6.1809407e-01  -1.1833318e+00  -1.3663875e+00   3.2630806e-01   5.0880887e-01   4.9669593e-01   2.3408409e-01  -1.5683791e+00  -1.6558689e+00  -3.3375681e-01   1.4469769e-01  -1.4251880e-01   4.4682637e-04  -9.1266159e-01   2.7172115e-01  -9.9037154e-04   1.2387644e-01   1.3939290e-01   4.0521692e-01   5.2930590e-01   4.9732306e-01   4.9389031e-01   1.2606680e-01  -1.8419180e-01   4.5974969e-01   1.8753032e-01   7.1158066e-01   2.7953993e-01   5.0475248e-01   1.4237465e+00  -5.3477744e-01  -1.0963027e+00   9.4892790e-01  -4.4673405e-01   9.1159525e-01   4.9165743e-01   1.1709084e+00   9.0751888e-01   3.4527626e-01   2.1693826e-01  -5.7429163e-01  -9.6196339e-01   9.3663993e-01   7.8091314e-01   1.1376946e+00   5.0031062e-01  -3.6372251e-01   4.8088147e-01  -8.3324263e-01  -1.2422318e+00  -9.5919220e-02   5.2109077e-01   5.3869842e-02   7.9600914e-01  -1.1894460e+00  -1.3920964e+00   1.0521353e+00  -7.1081898e-01  -3.6949740e-01  -1.3359555e+00  -9.3287841e-01  -1.5220900e+00   9.7075636e-02  -2.7128712e-01   5.2154901e-01  -4.2612247e-01  -1.2848231e+00
   7.4608728e-01   7.6741174e-01   3.8962349e-01  -4.9471853e-02   1.0638861e+00   7.5169656e-01   1.5253313e-01  -6.1901846e-01  -1.1813505e+00  -1.3660741e+00   3.2599953e-01   5.0211117e-01   4.9720493e-01   2.2787988e-01  -1.5653981e+00  -1.6572076e+00  -3.2789591e-01   1.4538255e-01  -1.4267094e-01   4.1140934e-03  -9.1318765e-01   2.7760488e-01   1.7263015e-03   1.2720494e-01   1.3988960e-01   4.0644124e-01   5.2694371e-01   4.9784762e-01   4.9055481e-01   1.2722325e-01  -1.8392008e-01   4.6352103e-01   1.9062704e-01   7.1405336e-01   2.7659598e-01   5.0619069e-01   1.4214304e+00  -5.3230545e-01  -1.0940940e+00   9.5195022e-01  -4.4766462e-01   9.1378573e-01   4.8723337e-01   1.1717540e+00   9.0409276e-01   3.4566832e-01   2.1177693e-01  -5.7072529e-01  -9.6259388e-01   9.3866274e-01   7.7721152e-01   1.1388962e+00   4.9249587e-01  -3.6132532e-01   4.7819623e-01  -8.3024111e-01  -1.2424817e+00  -9.5759673e-02   5.1139495e-01   5.3447588e-02   7.8996089e-01  -1.1895070e+00  -1.3953772e+00   1.0517952e+00  -7.1342441e-01  -3.6924541e-01  -1.3384757e+00  -9.3290505e-01  -1.5237745e+00   1.0210793e-01  -2.6763168e-01   5.2094200e-01  -4.2446187e-01  -1.2849689e+00
   7.4760112e-01   7.6863071e-01   3.9135787e-01  -4.9529219e-02   1.0639865e+00   7.4882850e-01   1.5443534e-01  -6.1947080e-01  -1.1802187e+00  -1.3658718e+00   3.2583687e-01   4.9849713e-01   4.9749184e-01   2.2458537e-01  -1.5637764e+00  -1.6578850e+00  -3.2479444e-01   1.4577158e-01  -1.4271857e-01   5.9947916e-03  -9.1346934e-01   2.8070343e-01   3.1741324e-03   1.2895316e-01   1.4016439e-01   4.0707934e-01   5.2569041e-01   4.9812323e-01   4.8878515e-01   1.2784965e-01  -1.8374722e-01   4.6547467e-01   1.9226708e-01   7.1531525e-01   2.7502155e-01   5.0693831e-01   1.4201899e+00  -5.3096017e-01  -1.0928812e+00   9.5349077e-01  -4.4816106e-01   9.1489253e-01   4.8486495e-01   1.1721444e+00   9.0227083e-01   3.4591767e-01   2.0907262e-01  -5.6879154e-01  -9.6287694e-01   9.3960664e-01   7.7518222e-01   1.1395390e+00   4.8830953e-01  -3.6001551e-01   4.7680122e-01  -8.2858386e-01  -1.2425870e+00  -9.5711706e-02   5.0622425e-01   5.3240220e-02   7.8679541e-01  -1.1895959e+00  -1.3970825e+00   1.0515762e+00  -7.1478501e-01  -3.6906627e-01  -1.3397751e+00  -9.3285385e-01  -1.5245974e+00   1.0473929e-01  -2.6566830e-01   5.2062795e-01  -4.2358103e-01  -1.2849874e+00
   7.4823962e-01   7.6915423e-01   3.9211978e-01  -4.9541012e-02   1.0640021e+00   7.4754379e-01   1.5528127e-01  -6.1965813e-01  -1.1796782e+00  -1.3657651e+00   3.2576616e-01   4.9685482e-01   4.9762655e-01   2.2311015e-01  -1.5630359e+00  -1.6581740e+00  -3.2340931e-01   1.4595475e-01  -1.4272759e-01   6.8101207e-03  -9.1359367e-01   2.8208013e-01   3.8244207e-03   1.2972819e-01   1.4029140e-01   4.0735905e-01   5.2512852e-01   4.9824397e-01   4.8799230e-01   1.2813374e-01  -1.8365898e-01   4.6632950e-01   1.9299957e-01   7.1585969e-01   2.7431161e-01   5.0726543e-01   1.4196295e+00  -5.3034468e-01  -1.0923216e+00   9.5415727e-01  -4.4838499e-01   9.1536508e-01   4.8379652e-01   1.1722953e+00   9.0145336e-01   3.4604533e-01   2.0787587e-01  -5.6791015e-01  -9.6298237e-01   9.3997411e-01   7.7424584e-01   1.1398291e+00   4.8641850e-01  -3.5941495e-01   4.7618977e-01  -8.2781621e-01  -1.2426222e+00  -9.5704287e-02   5.0390003e-01   5.3154230e-02   7.8539781e-01  -1.1896593e+00  -1.3978289e+00   1.0514637e+00  -7.1538361e-01  -3.6896615e-01  -1.3403387e+00  -9.3280246e-01  -1.5249343e+00   1.0590125e-01  -2.6478030e-01   5.2048926e-01  -4.2318662e-01  -1.2849691e+00
   7.4845044e-01   7.6933013e-01   3.9238183e-01  -4.9540857e-02   1.0639984e+00   7.4709431e-01   1.5557485e-01  -6.1971905e-01  -1.1794787e+00  -1.3657223e+00   3.2574249e-01   4.9627305e-01   4.9767537e-01   2.2259435e-01  -1.5627729e+00  -1.6582704e+00  -3.2292597e-01   1.4602120e-01  -1.4272729e-01   7.0870054e-03  -9.1363593e-01   2.8255809e-01   4.0523583e-03   1.2999679e-01   1.4033688e-01   4.0745471e-01   5.2493159e-01   4.9828492e-01   4.8771463e-01   1.2823377e-01  -1.8362500e-01   4.6662221e-01   1.9325508e-01   7.1604381e-01   2.7406178e-01   5.0737713e-01   1.4194320e+00  -5.3012558e-01  -1.0921208e+00   9.5438389e-01  -4.4846396e-01   9.1552315e-01   4.8342053e-01   1.1723406e+00   9.0116690e-01   3.4609465e-01   2.0746167e-01  -5.6759753e-01  -9.6301248e-01   9.4008492e-01   7.7390937e-01   1.1399312e+00   4.8575182e-01  -3.5920094e-01   4.7598017e-01  -8.2753994e-01  -1.2426304e+00  -9.5705820e-02   5.0308476e-01   5.3126240e-02   7.8491561e-01  -1.1896890e+00  -1.3980840e+00   1.0514203e+00  -7.1558924e-01  -3.6892461e-01  -1.3405294e+00  -9.3277522e-01  -1.5250417e+00   1.0630257e-01  -2.6446714e-01   5.2044104e-01  -4.2304866e-01  -1.2849539e+00
   7.4849806e-01   7.6937054e-01   3.9244337e-01  -4.9539957e-02   1.0639957e+00   7.4698721e-01   1.5564420e-01  -6.1973264e-01  -1.1794290e+00  -1.3657109e+00   3.2573710e-01   4.9613304e-01   4.9768732e-01   2.2247159e-01  -1.5627096e+00  -1.6582925e+00  -3.2281112e-01   1.4603744e-01  -1.4272657e-01   7.1512652e-03  -9.1364558e-01   2.8267114e-01   4.1067149e-03   1.3006024e-01   1.4034789e-01   4.0747697e-01   5.2488456e-01   4.9829434e-01   4.8764841e-01   1.2825764e-01  -1.8361631e-01   4.6669064e-01   1.9331576e-01   7.1608631e-01   2.7400197e-01   5.0740306e-01   1.4193846e+00  -5.3007265e-01  -1.0920719e+00   9.5443670e-01  -4.4848289e-01   9.1555927e-01   4.8333056e-01   1.1723499e+00   9.0109853e-01   3.4610732e-01   2.0736390e-01  -5.6752225e-01  -9.6301832e-01   9.4010757e-01   7.7382742e-01   1.1399557e+00   4.8559199e-01  -3.5914927e-01   4.7593115e-01  -8.2747259e-01  -1.2426316e+00  -9.5706984e-02   5.0289021e-01   5.3119983e-02   7.8480218e-01  -1.1896974e+00  -1.3981433e+00   1.0514093e+00  -7.1563734e-01  -3.6891334e-01  -1.3405733e+00  -9.3276681e-01  -1.5250651e+00   1.0639710e-01  -2.6439210e-01   5.2042953e-01  -4.2301582e-01  -1.2849483e+00
   7.4850343e-01   7.6937519e-01   3.9245058e-01  -4.9539766e-02   1.0639952e+00   7.4697451e-01   1.5565239e-01  -6.1973419e-01  -1.1794229e+00  -1.3657095e+00   3.2573650e-01   4.9611626e-01   4.9768875e-01   2.2245703e-01  -1.5627020e+00  -1.6582950e+00  -3.2279750e-01   1.4603941e-01  -1.4272644e-01   7.1587350e-03  -9.1364672e-01   2.8268449e-01   4.1131761e-03   1.3006772e-01   1.4034922e-01   4.0747957e-01   5.2487896e-01   4.9829541e-01   4.8764054e-01   1.2826047e-01  -1.8361523e-01   4.6669863e-01   1.9332294e-01   7.1609126e-01   2.7399484e-01   5.0740610e-01   1.4193790e+00  -5.3006627e-01  -1.0920660e+00   9.5444284e-01  -4.4848515e-01   9.1556345e-01   4.8331983e-01   1.1723508e+00   9.0109042e-01   3.4610890e-01   2.0735238e-01  -5.6751325e-01  -9.6301885e-01   9.4010989e-01   7.7381752e-01   1.1399586e+00   4.8557292e-01  -3.5914307e-01   4.7592543e-01  -8.2746448e-01  -1.2426316e+00  -9.5707200e-02   5.0286708e-01   5.3119280e-02   7.8478883e-01  -1.1896986e+00  -1.3981502e+00   1.0514079e+00  -7.1564295e-01  -3.6891185e-01  -1.3405785e+00  -9.3276562e-01  -1.5250676e+00   1.0640822e-01  -2.6438313e-01   5.2042816e-01  -4.2301192e-01  -1.2849474e+00
