# Supplementary material for: A Student's Guide to Randomization Statistics for Multichannel Event-Related Potentials Using Ragu
Source: Front Neurosci. 2018 Jun 19;12:355. doi: 10.3389/fnins.2018.00355 (PMC6020783; doi:10.3389/fnins.2018.00355)
Supplement: Supplementary file 1 [file Data_Sheet_1.ZIP › RawData/s14_c1.asc]

   1.3676589e+00   1.6565757e+00   7.5811340e-01   6.5350146e-01  -1.6695951e-01  -2.9105603e-01  -2.3069792e+00  -1.3401143e+00  -1.2568228e+00  -4.7037875e-01   1.0039692e+00   1.6636838e+00  -3.6477956e-03   5.3455461e-01  -7.6092033e-01  -7.9572426e-01   2.7489163e-01  -6.1297606e-01  -2.2773680e+00   9.6894396e-01  -8.2052826e-01   2.5593127e-01   1.9990646e-01   1.6002680e-01   8.7649013e-01  -3.5145544e-01  -1.1419283e-01  -1.4523116e+00  -1.3941303e+00  -2.3943803e+00  -1.8945923e+00   9.6368379e-01   6.7099358e-01   4.7439147e-01   5.3392078e-01  -9.4977533e-01  -6.4520573e-01  -2.9641049e+00  -1.7846322e+00   1.7779567e+00   1.3434752e+00   4.3048741e-01   7.1765263e-01   5.1688923e-01   5.0028134e-01  -1.1212579e+00  -1.7658209e-01  -2.2004673e+00  -7.4180435e-01   1.7651379e+00   2.1603301e+00   5.5005170e-01   1.0855928e+00   1.4284969e-01   1.1123917e+00  -1.9091896e+00  -1.8008225e-01   9.4242484e-01   1.0240333e+00   1.0634313e+00   1.2860996e+00   4.3630202e-01   1.3827208e+00   4.0778131e-01   1.1783986e+00   2.4714256e-01   1.0075021e+00   1.6617521e-01   3.6311037e-01   2.7014689e-01   6.2326957e-01  -2.4543097e+00  -2.4136183e+00   7.2669638e-01
   1.3129023e+00   1.5886264e+00   5.6382857e-01   6.3607834e-01  -3.9246263e-01  -2.2623052e-01  -2.3725261e+00  -1.2468016e+00  -1.1691043e+00  -3.4657683e-01   8.9473305e-01   1.7274340e+00  -1.5835526e-01   7.6602391e-01  -7.4954667e-01  -6.3053979e-01   1.6082419e-01  -6.9004669e-01  -2.3233144e+00   9.6538333e-01  -6.5886476e-01   1.2890307e-01   1.5329083e-01  -5.8761856e-02   7.7732144e-01  -5.0426664e-01  -1.3412233e-01  -1.5400159e+00  -1.3727410e+00  -2.4767217e+00  -1.8462233e+00   8.7313221e-01   6.1654363e-01   2.2318468e-01   5.2462135e-01  -1.0677292e+00  -5.6104364e-01  -2.9640540e+00  -1.6814873e+00   1.6216341e+00   1.3667349e+00   1.8484555e-01   8.1564889e-01   3.1679771e-01   6.7450360e-01  -1.2350754e+00   1.6206840e-02  -2.2321545e+00  -5.8133068e-01   1.6888567e+00   2.1859429e+00   3.9548669e-01   1.2464107e+00  -2.5304934e-02   1.3358471e+00  -1.8233071e+00  -1.2719651e-01   8.6229543e-01   1.1829365e+00   9.9169562e-01   1.5037473e+00   3.8671807e-01   1.5863402e+00   4.4660715e-01   1.3538545e+00   2.9515163e-01   1.1677738e+00   3.6123128e-01   5.4248796e-01   1.6666330e-01   4.8642997e-01  -2.4812204e+00  -2.3397378e+00   9.2118291e-01
   1.2540572e+00   1.5162458e+00   3.5632548e-01   6.1174777e-01  -6.3250747e-01  -1.7340559e-01  -2.4361840e+00  -1.1646810e+00  -1.0607813e+00  -2.1402663e-01   7.8591415e-01   1.7955299e+00  -3.1570974e-01   1.0053948e+00  -7.0176724e-01  -4.5578936e-01   3.8992741e-02  -7.8342810e-01  -2.3785613e+00   9.5788708e-01  -4.9104700e-01  -5.1534466e-03   9.9005283e-02  -2.9676923e-01   6.5808490e-01  -6.7483297e-01  -1.7081502e-01  -1.6396739e+00  -1.3637675e+00  -2.5668285e+00  -1.8080492e+00   7.7456227e-01   5.5701914e-01  -4.2590885e-02   5.0566098e-01  -1.1958536e+00  -4.9264625e-01  -2.9528408e+00  -1.5836928e+00   1.4517769e+00   1.3891584e+00  -6.5422325e-02   9.1438970e-01   1.0481545e-01   8.4315440e-01  -1.3450191e+00   2.0211014e-01  -2.2398076e+00  -4.2234293e-01   1.6117272e+00   2.2090499e+00   2.3731467e-01   1.4117405e+00  -1.9073907e-01   1.5614069e+00  -1.6962217e+00  -6.8535357e-02   7.8094146e-01   1.3466768e+00   9.1617909e-01   1.7294944e+00   3.4953472e-01   1.8021874e+00   5.1205406e-01   1.5428793e+00   3.7582859e-01   1.3499071e+00   5.8711025e-01   7.4544278e-01   6.0191483e-02   3.2811120e-01  -2.5174280e+00  -2.2721744e+00   1.1394826e+00
   1.1919330e+00   1.4400135e+00   1.3838574e-01   5.7893964e-01  -8.8332310e-01  -1.3677019e-01  -2.4951140e+00  -1.0966400e+00  -9.3113175e-01  -7.2800760e-02   6.8028673e-01   1.8657198e+00  -4.7057238e-01   1.2470642e+00  -6.1254743e-01  -2.7328912e-01  -8.9891900e-02  -8.9399538e-01  -2.4423629e+00   9.4594338e-01  -3.2040027e-01  -1.4493287e-01   3.5940881e-02  -5.5160800e-01   5.1744565e-01  -8.6212734e-01  -2.2712463e-01  -1.7505180e+00  -1.3696685e+00  -2.6626393e+00  -1.7817642e+00   6.6920635e-01   4.9234316e-01  -3.1885472e-01   4.7445121e-01  -1.3321364e+00  -4.4412914e-01  -2.9280540e+00  -1.4927346e+00   1.2707897e+00   1.4085260e+00  -3.1464568e-01   1.0098895e+00  -1.1485663e-01   1.0003937e+00  -1.4471156e+00   3.7548062e-01  -2.2187294e+00  -2.6767996e-01   1.5354446e+00   2.2280909e+00   8.0104436e-02   1.5766099e+00  -3.4725848e-01   1.7832873e+00  -1.5241771e+00  -1.8558249e-03   7.0064542e-01   1.5108915e+00   8.3946678e-01   1.9578112e+00   3.2868448e-01   2.0263825e+00   6.0689387e-01   1.7427140e+00   4.9231067e-01   1.5532270e+00   8.4213176e-01   9.7086134e-01  -4.7948842e-02   1.4801660e-01  -2.5635392e+00  -2.2124483e+00   1.3790594e+00
   1.1274039e+00   1.3604567e+00  -8.6986828e-02   5.3599555e-01  -1.1407239e+00  -1.2029078e-01  -2.5462821e+00  -1.0448906e+00  -7.8000730e-01   7.7302110e-02   5.8057327e-01   1.9353549e+00  -6.1743503e-01   1.4850889e+00  -4.7793087e-01  -8.4838901e-02  -2.2522192e-01  -1.0222465e+00  -2.5134046e+00   9.2910404e-01  -1.5034878e-01  -2.8920030e-01  -3.7119496e-02  -8.2051527e-01   3.5434539e-01  -1.0646875e+00  -3.0561437e-01  -1.8713214e+00  -1.3924836e+00  -2.7615566e+00  -1.7684155e+00   5.5846173e-01   4.2235000e-01  -6.0121637e-01   4.2833970e-01  -1.4741486e+00  -4.1899710e-01  -2.8873367e+00  -1.4093661e+00   1.0814588e+00   1.4222710e+00  -5.5700284e-01   1.0978087e+00  -3.3750849e-01   1.1404990e+00  -1.5373549e+00   5.3099663e-01  -2.1648307e+00  -1.1970895e-01   1.4616430e+00   2.2413928e+00  -7.1244765e-02   1.7356040e+00  -4.8848944e-01   1.9955889e+00  -1.3046454e+00   7.5597536e-02   6.2379593e-01   1.6708665e+00   7.6450474e-01   2.1827130e+00   3.2786507e-01   2.2545915e+00   7.3301674e-01   1.9501581e+00   6.4660919e-01   1.7764747e+00   1.1234236e+00   1.2169723e+00  -1.5662643e-01  -5.3778339e-02  -2.6198168e+00  -2.1614745e+00   1.6364423e+00
   1.0613578e+00   1.2779973e+00  -3.1670396e-01   4.8122566e-01  -1.4002508e+00  -1.2746014e-01  -2.5865631e+00  -1.0107498e+00  -6.0791604e-01   2.3680224e-01   4.8930581e-01   2.0014789e+00  -7.5067054e-01   1.7134495e+00  -2.9539592e-01   1.0786696e-01  -3.6654897e-01  -1.1682076e+00  -2.5897557e+00   9.0699740e-01   1.5767149e-02  -4.3686537e-01  -1.2146453e-01  -1.1004481e+00   1.6807367e-01  -1.2806140e+00  -4.0837239e-01  -2.0003664e+00  -1.4336401e+00  -2.8604779e+00  -1.7682280e+00   4.4381716e-01   3.4676488e-01  -8.8514499e-01   3.6473914e-01  -1.6190947e+00  -4.1986601e-01  -2.8284788e+00  -1.3334438e+00   8.8683851e-01   1.4275595e+00  -7.8675978e-01   1.1736404e+00  -5.5807940e-01   1.2581880e+00  -1.6118610e+00   6.6397210e-01  -2.0749170e+00   1.9862971e-02   1.3917919e+00   2.2472141e+00  -2.1171085e-01   1.8830860e+00  -6.0820381e-01   2.1925657e+00  -1.0366403e+00   1.6701402e-01   5.5277784e-01   1.8217228e+00   6.9447740e-01   2.3980000e+00   3.5028894e-01   2.4821604e+00   8.9117588e-01   2.1616533e+00   8.3931460e-01   2.0177682e+00   1.4268773e+00   1.4813311e+00  -2.6499040e-01  -2.7679960e-01  -2.6860902e+00  -2.1193995e+00   1.9072531e+00
   9.9464477e-01   1.1929111e+00  -5.4772281e-01   4.1298327e-01  -1.6573100e+00  -1.6103663e-01  -2.6128578e+00  -9.9445772e-01  -4.1609561e-01   4.0654249e-01   4.0869761e-01   2.0609472e+00  -8.6481863e-01   1.9263305e+00  -6.4189248e-02   3.0329979e-01  -5.1361513e-01  -1.3313305e+00  -2.6688449e+00   8.7933636e-01   1.7487339e-01  -5.8703100e-01  -2.1839326e-01  -1.3881697e+00  -4.1649930e-02  -1.5075631e+00  -5.3681397e-01  -2.1354186e+00  -1.4937623e+00  -2.9558484e+00  -1.7804572e+00   3.2677517e-01   2.6519782e-01  -1.1661286e+00   2.8128452e-01  -1.7638712e+00  -4.4820690e-01  -2.7495141e+00  -1.2638113e+00   6.9012535e-01   1.4214059e+00  -9.9849748e-01   1.2329331e+00  -7.7133178e-01   1.3489466e+00  -1.6670594e+00   7.7064413e-01  -1.9469616e+00   1.5013189e-01   1.3271025e+00   2.2437971e+00  -3.3638000e-01   2.0134516e+00  -7.0067560e-01   2.3688898e+00  -7.2100698e-01   2.7587164e-01   4.8985398e-01   1.9586194e+00   6.3264973e-01   2.5975178e+00   3.9841766e-01   2.7042580e+00   1.0807443e+00   2.3733719e+00   1.0693226e+00   2.2745605e+00   1.7471406e+00   1.7608083e+00  -3.7253799e-01  -5.2014273e-01  -2.7616675e+00  -2.0854706e+00   2.1862629e+00
   9.2802997e-01   1.1052956e+00  -7.7715365e-01   3.2975917e-01  -1.9072993e+00  -2.2278939e-01  -2.6222213e+00  -9.9505739e-01  -2.0657425e-01   5.8763959e-01   3.4053297e-01   2.1105716e+00  -9.5489113e-01   2.1183931e+00   2.1438600e-01   5.0011642e-01  -6.6634814e-01  -1.5103889e+00  -2.7474640e+00   8.4592457e-01   3.2432903e-01  -7.3900519e-01  -3.2912557e-01  -1.6803169e+00  -2.7458100e-01  -1.7427319e+00  -6.9148068e-01  -2.2737096e+00  -1.5724995e+00  -3.0437432e+00  -1.8032907e+00   2.0878185e-01   1.7715837e-01  -1.4398050e+00   1.7601420e-01  -1.9051347e+00  -5.0413398e-01  -2.6488236e+00  -1.1982556e+00   4.9453206e-01   1.4008197e+00  -1.1873090e+00   1.2715399e+00  -9.7202919e-01   1.4093340e+00  -1.6998373e+00   8.4841420e-01  -1.7803527e+00   2.7107646e-01   1.2684507e+00   2.2294280e+00  -4.4068889e-01   2.1214017e+00  -7.6104693e-01   2.5198905e+00  -3.6067431e-01   4.0572150e-01   4.3704490e-01   2.0769631e+00   5.8218064e-01   2.7754242e+00   4.7369732e-01   2.9160098e+00   1.2995016e+00   2.5812980e+00   1.3336031e+00   2.5435938e+00   2.0776443e+00   2.0515780e+00  -4.7914566e-01  -7.8242986e-01  -2.8452581e+00  -2.0579577e+00   2.4674732e+00
   8.6216036e-01   1.0150606e+00  -1.0023312e+00   2.3029408e-01  -2.1457098e+00  -3.1326773e-01  -2.6119931e+00  -1.0103496e+00   1.7783077e-02   7.8137681e-01   2.8608719e-01   2.1472840e+00  -1.0166778e+00   2.2850253e+00   5.3675059e-01   6.9713173e-01  -8.2481405e-01  -1.7033771e+00  -2.8218074e+00   8.0666087e-01   4.6206081e-01  -8.9226803e-01  -4.5468339e-01  -1.9734338e+00  -5.2984365e-01  -1.9828349e+00  -8.7184885e-01  -2.4119352e+00  -1.6683859e+00  -3.1199730e+00  -1.8338080e+00   9.1173598e-02   8.2095595e-02  -1.7020525e+00   4.7567578e-02  -2.0393739e+00  -5.8625730e-01  -2.5252383e+00  -1.1335471e+00   3.0317382e-01   1.3629841e+00  -1.3489556e+00   1.2858855e+00  -1.1551095e+00   1.4372472e+00  -1.7076824e+00   8.9602247e-01  -1.5760915e+00   3.8355879e-01   1.2163309e+00   2.2025077e+00  -5.2066239e-01   2.2022218e+00  -7.8568109e-01   2.6417546e+00   3.9157660e-02   5.5990699e-01   3.9601377e-01   2.1726119e+00   5.4591695e-01   2.9264438e+00   5.7631478e-01   3.1126222e+00   1.5434703e+00   2.7813002e+00   1.6270313e+00   2.8208567e+00   2.4106750e+00   2.3491120e+00  -5.8505496e-01  -1.0617533e+00  -2.9349120e+00  -2.0341387e+00   2.7442216e+00
   7.9754892e-01   9.2193731e-01  -1.2208417e+00   1.1370727e-01  -2.3682035e+00  -4.3161402e-01  -2.5799313e+00  -1.0369378e+00   2.5324758e-01   9.8903825e-01   2.4607983e-01   2.1683082e+00  -1.0470316e+00   2.4225473e+00   8.9691928e-01   8.9324441e-01  -9.8912439e-01  -1.9074219e+00  -2.8875547e+00   7.6154616e-01   5.8665147e-01  -1.0463920e+00  -5.9574530e-01  -2.2639750e+00  -8.0581567e-01  -2.2240809e+00  -1.0761637e+00  -2.5462759e+00  -1.7787547e+00  -3.1802219e+00  -1.8680192e+00  -2.4849090e-02  -2.0534727e-02  -1.9490383e+00  -1.0461233e-01  -2.1629897e+00  -6.9161854e-01  -2.3781443e+00  -1.0655742e+00   1.1897626e-01   1.3054548e+00  -1.4799770e+00   1.2732292e+00  -1.3158470e+00   1.4321179e+00  -1.6888047e+00   9.1364088e-01  -1.3369305e+00   4.8924186e-01   1.1708440e+00   2.1616308e+00  -5.7313332e-01   2.2520491e+00  -7.7247701e-01   2.7316737e+00   4.7090968e-01   7.4123242e-01   3.6796137e-01   2.2420604e+00   5.2617934e-01   3.0460979e+00   7.0499619e-01   3.2894861e+00   1.8068230e+00   2.9691889e+00   1.9423069e+00   3.1015484e+00   2.7374918e+00   2.6481771e+00  -6.9080887e-01  -1.3556063e+00  -3.0279887e+00  -2.0103655e+00   3.0093126e+00
   7.3458056e-01   8.2551222e-01  -1.4305040e+00  -2.0364303e-02  -2.5706652e+00  -5.7543828e-01  -2.5243385e+00  -1.0703667e+00   4.9522440e-01   1.2116922e+00   2.2066324e-01   2.1713278e+00  -1.0441120e+00   2.5283644e+00   1.2864786e+00   1.0873247e+00  -1.1593027e+00  -2.1187223e+00  -2.9399987e+00   7.1069460e-01   6.9737260e-01  -1.2009197e+00  -7.5248171e-01  -2.5482729e+00  -1.1000124e+00  -2.4621542e+00  -1.3013168e+00  -2.6724432e+00  -1.8997149e+00  -3.2202089e+00  -1.9009832e+00  -1.3821508e-01  -1.3117631e-01  -2.1772242e+00  -2.8008611e-01  -2.2723809e+00  -8.1572111e-01  -2.2075823e+00  -9.8956807e-01  -5.5387932e-02   1.2263700e+00  -1.5777552e+00   1.2319100e+00  -1.4500017e+00   1.3950290e+00  -1.6422284e+00   9.0287648e-01  -1.0674318e+00   5.9042631e-01   1.1317260e+00   2.1056749e+00  -5.9593029e-01   2.2681126e+00  -7.2111984e-01   2.7879314e+00   9.2461877e-01   9.5160453e-01   3.5353725e-01   2.2825972e+00   5.2455573e-01   3.1308934e+00   8.5687016e-01   3.4422640e+00   2.0818822e+00   3.1407625e+00   2.2699801e+00   3.3800618e+00   3.0484979e+00   2.9428524e+00  -7.9713924e-01  -1.6608030e+00  -3.1211603e+00  -1.9822107e+00   3.2551739e+00
   6.7354002e-01   7.2528359e-01  -1.6293096e+00  -1.7162463e-01  -2.7492374e+00  -7.4076966e-01  -2.4441784e+00  -1.1053482e+00   7.3828181e-01   1.4499387e+00   2.0944568e-01   2.1546380e+00  -1.0075689e+00   2.6010560e+00   1.6946858e+00   1.2780784e+00  -1.3351188e+00  -2.3325236e+00  -2.9742189e+00   6.5435126e-01   7.9415652e-01  -1.3552111e+00  -9.2438171e-01  -2.8224848e+00  -1.4089803e+00  -2.6922157e+00  -1.5427820e+00  -2.7857650e+00  -2.0262073e+00  -3.2358754e+00  -1.9270094e+00  -2.4794203e-01  -2.5005702e-01  -2.3833416e+00  -4.7725192e-01  -2.3640404e+00  -9.5266083e-01  -2.0143395e+00  -9.0040985e-01  -2.1753112e-01   1.1246566e+00  -1.6405390e+00   1.1615532e+00  -1.5539514e+00   1.3287387e+00  -1.5678635e+00   8.6668631e-01  -7.7393935e-01   6.8981924e-01   1.0984148e+00   2.0338928e+00  -5.8802060e-01   2.2489292e+00  -6.3324574e-01   2.8099324e+00   1.3880536e+00   1.1916774e+00   3.5277101e-01   2.2924284e+00   5.4171702e-01   3.1784651e+00   1.0274157e+00   3.5669596e+00   2.3592269e+00   3.2918445e+00   2.5986006e+00   3.6499988e+00   3.3334669e+00   3.2265684e+00  -9.0481344e-01  -1.9734010e+00  -3.2104605e+00  -1.9446948e+00   3.4740402e+00
   6.1465864e-01   6.2073819e-01  -1.8153356e+00  -3.3898587e-01  -2.9003470e+00  -9.2209740e-01  -2.3391719e+00  -1.1360635e+00   9.7621922e-01   1.7036428e+00   2.1154301e-01   2.1172727e+00  -9.3865009e-01   2.6404024e+00   2.1086967e+00   1.4639084e+00  -1.5159071e+00  -2.5431432e+00  -2.9852967e+00   5.9291576e-01   8.7750946e-01  -1.5082755e+00  -1.1100874e+00  -3.0825264e+00  -1.7282143e+00  -2.9089296e+00  -1.7946261e+00  -2.8813078e+00  -2.1521418e+00  -3.2235844e+00  -1.9399371e+00  -3.5306631e-01  -3.7706096e-01  -2.5643499e+00  -6.9322415e-01  -2.4346573e+00  -1.0953536e+00  -1.8000240e+00  -7.9300161e-01  -3.6535449e-01   1.0002149e+00  -1.6674357e+00   1.0632179e+00  -1.6248102e+00   1.2376054e+00  -1.4665473e+00   8.0921076e-01  -4.6445669e-01   7.9025547e-01   1.0701487e+00   1.9460037e+00  -5.4960020e-01   2.1944435e+00  -5.1250203e-01   2.7981758e+00   1.8469618e+00   1.4605350e+00   3.6502774e-01   2.2707599e+00   5.7727163e-01   3.1876605e+00   1.2105091e+00   3.6599753e+00   2.6279168e+00   3.4183171e+00   2.9150021e+00   3.9042294e+00   3.5818282e+00   3.4921840e+00  -1.0144528e+00  -2.2886340e+00  -3.2913792e+00  -1.8925881e+00   3.6581645e+00
   5.5817401e-01   5.1144176e-01  -1.9866439e+00  -5.2045805e-01  -3.0207292e+00  -1.1125059e+00  -2.2098681e+00  -1.1565209e+00   1.2021798e+00   1.9716746e+00   2.2565120e-01   2.0590922e+00  -8.4022492e-01   2.6473471e+00   2.5139226e+00   1.6427940e+00  -1.7003867e+00  -2.7440520e+00  -2.9685639e+00   5.2697086e-01   9.4837194e-01  -1.6586112e+00  -1.3072532e+00  -3.3240119e+00  -2.0521146e+00  -3.1065317e+00  -2.0496028e+00  -2.9540359e+00  -2.2706171e+00  -3.1803249e+00  -1.9334751e+00  -4.5255274e-01  -5.1160008e-01  -2.7173923e+00  -9.2377442e-01  -2.4812249e+00  -1.2358507e+00  -1.5671159e+00  -6.6267461e-01  -4.9703008e-01   8.5406661e-01  -1.6583807e+00   9.3946951e-01  -1.6605284e+00   1.1274175e+00  -1.3400585e+00   7.3553860e-01  -1.4842767e-01   8.9439541e-01   1.0460850e+00   1.8422741e+00  -4.8212439e-01   2.1060971e+00  -3.6449200e-01   2.7541815e+00   2.2854539e+00   1.7554441e+00   3.8899046e-01   2.2178356e+00   6.2967181e-01   3.1585692e+00   1.3985769e+00   3.7181643e+00   2.8758372e+00   3.5161604e+00   3.2047216e+00   4.1350058e+00   3.7830037e+00   3.7321066e+00  -1.1263407e+00  -2.6008736e+00  -3.3590051e+00  -1.8207632e+00   3.8000528e+00
   5.0439415e-01   3.9713607e-01  -2.1411885e+00  -7.1307530e-01  -3.1074559e+00  -1.3039035e+00  -2.0576776e+00  -1.1609417e+00   1.4088114e+00   2.2516862e+00   2.5013075e-01   1.9808277e+00  -7.1671697e-01   2.6239089e+00   2.8945123e+00   1.8122082e+00  -1.8865053e+00  -2.9280192e+00  -2.9198662e+00   4.5731086e-01   1.0079376e+00  -1.8040706e+00  -1.5124516e+00  -3.5422176e+00  -2.3739971e+00  -3.2789372e+00  -2.2993349e+00  -2.9990033e+00  -2.3742126e+00  -3.1039058e+00  -1.9015845e+00  -5.4519781e-01  -6.5249946e-01  -2.8397643e+00  -1.1633496e+00  -2.5011479e+00  -1.3657214e+00  -1.3189825e+00  -5.0560655e-01  -6.1096992e-01   6.8844626e-01  -1.6140902e+00   7.9436431e-01  -1.6599733e+00   1.0051368e+00  -1.1910975e+00   6.5142141e-01   1.6357634e-01   1.0044267e+00   1.0254265e+00   1.7235807e+00  -3.8827743e-01   1.9868213e+00  -1.9659939e-01   2.6803790e+00   2.6865233e+00   2.0717064e+00   4.2267195e-01   2.1349321e+00   6.9618426e-01   3.0924974e+00   1.5828537e+00   3.7388803e+00   3.0901538e+00   3.5815016e+00   3.4525450e+00   4.3341380e+00   3.9267939e+00   3.9384633e+00  -1.2402404e+00  -2.9036328e+00  -3.4082102e+00  -1.7245821e+00   3.8927198e+00
   4.5375614e-01   2.7783220e-01  -2.2767443e+00  -9.1287298e-01  -3.1579744e+00  -1.4873378e+00  -1.8848657e+00  -1.1441485e+00   1.5884767e+00   2.5399435e+00   2.8309517e-01   1.8840749e+00  -5.7394661e-01   2.5730451e+00   3.2339438e+00   1.9690863e+00  -2.0713269e+00  -3.0873191e+00  -2.8358302e+00   3.8496568e-01   1.0574473e+00  -1.9417749e+00  -1.7211406e+00  -3.7320806e+00  -2.6861765e+00  -3.4198977e+00  -2.5345828e+00  -3.0115687e+00  -2.4553353e+00  -2.9931225e+00  -1.8388779e+00  -6.2954176e-01  -7.9791207e-01  -2.9289040e+00  -1.4051774e+00  -2.4923424e+00  -1.4764819e+00  -1.0598511e+00  -3.1921596e-01  -7.0579357e-01   5.0682407e-01  -1.5360050e+00   6.3333594e-01  -1.6229853e+00   8.7856721e-01  -1.0232306e+00   5.6295686e-01   4.6025531e-01   1.1217964e+00   1.0075400e+00   1.5914448e+00  -2.7188201e-01   1.8409458e+00  -1.7695020e-02   2.5799664e+00   3.0326851e+00   2.4026306e+00   4.6345868e-01   2.0243066e+00   7.7293258e-01   2.9918855e+00   1.7537354e+00   3.7200273e+00   3.2578626e+00   3.6106814e+00   3.6431597e+00   4.4932306e+00   4.0037921e+00   4.1033204e+00  -1.3552423e+00  -3.1896283e+00  -3.4338643e+00  -1.6002852e+00   3.9299546e+00
   4.0686946e-01   1.5388935e-01  -2.3908777e+00  -1.1149289e+00  -3.1701536e+00  -1.6533814e+00  -1.6944928e+00  -1.1019270e+00   1.7335119e+00   2.8312388e+00   3.2249503e-01   1.7712357e+00  -4.1888733e-01   2.4984822e+00   3.5157075e+00   2.1098581e+00  -2.2509830e+00  -3.2139945e+00  -2.7141118e+00   3.1121298e-01   1.0979741e+00  -2.0680911e+00  -1.9277091e+00  -3.8882494e+00  -2.9801240e+00  -3.5231919e+00  -2.7455878e+00  -2.9876179e+00  -2.5066032e+00  -2.8478822e+00  -1.7410056e+00  -7.0380534e-01  -9.4527788e-01  -2.9824154e+00  -1.6414631e+00  -2.4533188e+00  -1.5600419e+00  -7.9472882e-01  -1.0250289e-01  -7.8030355e-01   3.1384798e-01  -1.4262258e+00   4.6298563e-01  -1.5504015e+00   7.5596749e-01  -8.4079249e-01   4.7626036e-01   7.3005336e-01   1.2469946e+00   9.9205332e-01   1.4480314e+00  -1.3775105e-01   1.6740267e+00   1.6226344e-01   2.4567495e+00   3.3067174e+00   2.7396345e+00   5.0818663e-01   1.8891006e+00   8.5501509e-01   2.8601790e+00   1.9012108e+00   3.6601129e+00   3.3664100e+00   3.6003370e+00   3.7618854e+00   4.6039763e+00   4.0058136e+00   4.2189503e+00  -1.4696624e+00  -3.4509101e+00  -3.4310694e+00  -1.4453540e+00   3.9065848e+00
   3.6453506e-01   2.6069005e-02  -2.4809627e+00  -1.3134771e+00  -3.1423360e+00  -1.7925698e+00  -1.4903063e+00  -1.0313346e+00   1.8365262e+00   3.1188968e+00   3.6619362e-01   1.6454070e+00  -2.5934399e-01   2.4045204e+00   3.7240589e+00   2.2305387e+00  -2.4207002e+00  -3.3001682e+00  -2.5536050e+00   2.3757195e-01   1.1302242e+00  -2.1786853e+00  -2.1256105e+00  -4.0051862e+00  -3.2467124e+00  -3.5828568e+00  -2.9224784e+00  -2.9237777e+00  -2.5212418e+00  -2.6692745e+00  -1.6050030e+00  -7.6586572e-01  -1.0913383e+00  -2.9981214e+00  -1.8636752e+00  -2.3832411e+00  -1.6091408e+00  -5.2926675e-01   1.4369150e-01  -8.3347813e-01   1.1520063e-01  -1.2874433e+00   2.9078137e-01  -1.4440441e+00   6.4562907e-01  -6.4874438e-01   3.9714416e-01   9.6168717e-01   1.3794087e+00   9.7891649e-01   1.2961083e+00   8.5118609e-03   1.4925950e+00   3.3272132e-01   2.3149670e+00   3.4924730e+00   3.0724758e+00   5.5324968e-01   1.7332023e+00   9.3669572e-01   2.7016571e+00   2.0153483e+00   3.5582965e+00   3.4043489e+00   3.5475043e+00   3.7954465e+00   4.6584938e+00   3.9263159e+00   4.2781328e+00  -1.5810036e+00  -3.6790663e+00  -3.3953959e+00  -1.2588147e+00   3.8187254e+00
   3.2773391e-01  -1.0444405e-01  -2.5442513e+00  -1.5020973e+00  -3.0733937e+00  -1.8958653e+00  -1.2765788e+00  -9.3093457e-01   1.8907316e+00   3.3948828e+00   4.1203008e-01   1.5102202e+00  -1.0356727e-01   2.2958185e+00   3.8448006e+00   2.3268787e+00  -2.5749162e+00  -3.3383883e+00  -2.3545977e+00   1.6577301e-01   1.1543664e+00  -2.2686559e+00  -2.3075856e+00  -4.0773376e+00  -3.4765361e+00  -3.5934342e+00  -3.0557154e+00  -2.8176073e+00  -2.4934615e+00  -2.4595757e+00  -1.4295696e+00  -8.1328180e-01  -1.2322138e+00  -2.9741508e+00  -2.0629090e+00  -2.2819541e+00  -1.6177472e+00  -2.6956370e-01   4.1652957e-01  -8.6448565e-01  -8.2627408e-02  -1.1228622e+00   1.2468109e-01  -1.3066641e+00   5.5544088e-01  -4.5248714e-01   3.3082113e-01   1.1447094e+00   1.5172587e+00   9.6842131e-01   1.1389580e+00   1.6075597e-01   1.3038391e+00   4.8308263e-01   2.1591076e+00   3.5757176e+00   3.3896061e+00   5.9473691e-01   1.5610706e+00   1.0116605e+00   2.5212270e+00   2.0868114e+00   3.4144336e+00   3.3619968e+00   3.4497286e+00   3.7327422e+00   4.6496908e+00   3.7607852e+00   4.2744814e+00  -1.6859945e+00  -3.8655027e+00  -3.3231109e+00  -1.0414587e+00   3.6639997e+00
   2.9758218e-01  -2.3606095e-01  -2.5779969e+00  -1.6739783e+00  -2.9627835e+00  -1.9551224e+00  -1.0578994e+00  -8.0094108e-01   1.8902925e+00   3.6500176e+00   4.5787111e-01   1.3696397e+00   4.0177730e-02   2.1771725e+00   3.8660644e+00   2.3945554e+00  -2.7074834e+00  -3.3219897e+00  -2.1188535e+00   9.7700087e-02   1.1699160e+00  -2.3327414e+00  -2.4659690e+00  -4.0993506e+00  -3.6603061e+00  -3.5502268e+00  -3.1365544e+00  -2.6677534e+00  -2.4187971e+00  -2.2221846e+00  -1.2152594e+00  -8.4337470e-01  -1.3635470e+00  -2.9090496e+00  -2.2303096e+00  -2.1499771e+00  -1.5813955e+00  -2.1915468e-02   7.1114328e-01  -8.7272171e-01  -2.7263865e-01  -9.3611846e-01  -2.7297410e-02  -1.1418412e+00   4.9246588e-01  -2.5762937e-01   2.8164723e-01   1.2700798e+00   1.6576195e+00   9.6117296e-01   9.8024800e-01   3.1256047e-01   1.1152352e+00   6.0330143e-01   1.9937246e+00   3.5449608e+00   3.6786269e+00   6.2859633e-01   1.3775273e+00   1.0733265e+00   2.3241929e+00   2.1073753e+00   3.2291065e+00   3.2320551e+00   3.3051866e+00   3.5655702e+00   4.5716303e+00   3.5070680e+00   4.2027672e+00  -1.7807073e+00  -4.0017902e+00  -3.2113778e+00  -7.9595241e-01   3.4417158e+00
   2.7525339e-01  -3.6685064e-01  -2.5796169e+00  -1.8222415e+00  -2.8105930e+00  -1.9635244e+00  -8.3892801e-01  -6.4326241e-01   1.8306747e+00   3.8742992e+00   5.0165270e-01   1.2277322e+00   1.6406397e-01   2.0532934e+00   3.7790467e+00   2.4293963e+00  -2.8119565e+00  -3.2454539e+00  -1.8496154e+00   3.5304103e-02   1.1756849e+00  -2.3655980e+00  -2.5930660e+00  -4.0663450e+00  -3.7892893e+00  -3.4495509e+00  -3.1574949e+00  -2.4740542e+00  -2.2943843e+00  -1.9614857e+00  -9.6456649e-01  -8.5336312e-01  -1.4807063e+00  -2.8019100e+00  -2.3575299e+00  -1.9884580e+00  -1.4974430e+00   2.0748130e-01   1.0207303e+00  -8.5786631e-01  -4.4768896e-01  -7.3119189e-01  -1.5753331e-01  -9.5383837e-01   4.6255145e-01  -6.9718685e-02   2.5291477e-01   1.3307155e+00   1.7965307e+00   9.5801709e-01   8.2385943e-01   4.5753310e-01   9.3415014e-01   6.8447588e-01   1.8232530e+00   3.3922202e+00   3.9268214e+00   6.5081499e-01   1.1875290e+00   1.1151878e+00   2.1160132e+00   2.0704138e+00   3.0036375e+00   3.0101518e+00   3.1128036e+00   3.2892546e+00   4.4198787e+00   3.1656236e+00   4.0592305e+00  -1.8607529e+00  -4.0800646e+00  -3.0584181e+00  -5.2682593e-01   3.1529898e+00
   2.6187456e-01  -4.9464291e-01  -2.5468880e+00  -1.9403112e+00  -2.6175803e+00  -1.9159688e+00  -6.2412792e-01  -4.6144193e-01   1.7089733e+00   4.0573116e+00   5.4141694e-01   1.0884171e+00   2.6114941e-01   1.9285876e+00   3.5786525e+00   2.4276067e+00  -2.8819489e+00  -3.1047467e+00  -1.5515245e+00  -1.9507825e-02   1.1698061e+00  -2.3621222e+00  -2.6815809e+00  -3.9742097e+00  -3.8557757e+00  -3.2889623e+00  -3.1126966e+00  -2.2375897e+00  -2.1191591e+00  -1.6826541e+00  -6.8189400e-01  -8.4054542e-01  -1.5790414e+00  -2.6525029e+00  -2.4371947e+00  -1.7991009e+00  -1.3652309e+00   4.1285527e-01   1.3367822e+00  -8.1995279e-01  -6.0088420e-01  -5.1231331e-01  -2.5925440e-01  -7.4741799e-01   4.6999788e-01   1.0605520e-01   2.4670583e-01   1.3219859e+00   1.9291843e+00   9.5992786e-01   6.7368275e-01   5.8961469e-01   7.6743674e-01   7.1940714e-01   1.6518335e+00   3.1136719e+00   4.1217380e+00   6.5760964e-01   9.9592537e-01   1.1311742e+00   1.9020527e+00   1.9713283e+00   2.7400773e+00   2.6952671e+00   2.8723613e+00   2.9031318e+00   4.1918069e+00   2.7396773e+00   3.8418530e+00  -1.9215435e+00  -4.0934609e+00  -2.8636316e+00  -2.4033302e-01   2.8008028e+00
   2.5840518e-01  -6.1716470e-01  -2.4781516e+00  -2.0223032e+00  -2.3851977e+00  -1.8093744e+00  -4.1749453e-01  -2.6049885e-01   1.5241989e+00   4.1887101e+00   5.7534662e-01   9.5522192e-01   3.2578811e-01   1.8069587e+00   3.2640008e+00   2.3859953e+00  -2.9115361e+00  -2.8976127e+00  -1.2304583e+00  -6.5000863e-02   1.1498411e+00  -2.3178032e+00  -2.7250639e+00  -3.8199159e+00  -3.8535396e+00  -3.0674551e+00  -2.9983335e+00  -1.9606758e+00  -1.8939674e+00  -1.3914088e+00  -3.7340936e-01  -8.0251553e-01  -1.6541720e+00  -2.4614039e+00  -2.4633380e+00  -1.5840656e+00  -1.1861430e+00   5.8919385e-01   1.6494346e+00  -7.5943830e-01  -7.2598645e-01  -2.8386768e-01  -3.2695099e-01  -5.2762648e-01   5.1730374e-01   2.6516727e-01   2.6381174e-01   1.2421184e+00   2.0501818e+00   9.6787063e-01   5.3339389e-01   7.0337478e-01   6.2105343e-01   7.0308629e-01   1.4831509e+00   2.7101349e+00   4.2517857e+00   6.4561716e-01   8.0722437e-01   1.1160035e+00   1.6873478e+00   1.8078930e+00   2.4411697e+00   2.2900080e+00   2.5845870e+00   2.4108547e+00   3.8868264e+00   2.2352606e+00   3.5505683e+00  -1.9586042e+00  -4.0365487e+00  -2.6276637e+00   5.5812507e-02   2.3899886e+00
   2.6551325e-01  -7.3220014e-01  -2.3725078e+00  -2.0634043e+00  -2.1156025e+00  -1.6428936e+00  -2.2230400e-01  -4.6679732e-02   1.2774966e+00   4.2587535e+00   6.0180355e-01   8.3105881e-01   3.5397602e-01   1.6916325e+00   2.8387463e+00   2.3021743e+00  -2.8956750e+00  -2.6238075e+00  -8.9329719e-01  -9.9746224e-02   1.1129584e+00  -2.2290688e+00  -2.7183495e+00  -3.6018155e+00  -3.7782562e+00  -2.7856074e+00  -2.8128646e+00  -1.6467991e+00  -1.6215762e+00  -1.0937387e+00  -4.6792266e-02  -7.3739266e-01  -1.7022889e+00  -2.2300942e+00  -2.4317835e+00  -1.3458555e+00  -9.6356129e-01   7.3255760e-01   1.9479227e+00  -6.7726337e-01  -8.1779980e-01  -5.0294396e-02  -3.5672217e-01  -2.9956257e-01   6.0500575e-01   4.0405232e-01   3.0372131e-01   1.0924791e+00   2.1538417e+00   9.8265553e-01   4.0622652e-01   7.9428268e-01   4.9973327e-01   6.3307119e-01   1.3202934e+00   2.1873455e+00   4.3068125e+00   6.1207498e-01   6.2537742e-01   1.0655074e+00   1.4763980e+00   1.5804877e+00   2.1102879e+00   1.8007080e+00   2.2512181e+00   1.8204839e+00   3.5065415e+00   1.6611277e+00   3.1873984e+00  -1.9679089e+00  -3.9057448e+00  -2.3524218e+00   3.5280717e-01   1.9271464e+00
   2.8346306e-01  -8.3775604e-01  -2.2299784e+00  -2.0602096e+00  -1.8116495e+00  -1.4180151e+00  -4.0906221e-02   1.7286241e-01   9.7227150e-01   4.2588536e+00   6.1937344e-01   7.1804523e-01   3.4360504e-01   1.5850209e+00   2.3111774e+00   2.1747166e+00  -2.8306078e+00  -2.2852508e+00  -5.4763723e-01  -1.2274647e-01   1.0561742e+00  -2.0936030e+00  -2.6579479e+00  -3.3198985e+00  -3.6278518e+00  -2.4456745e+00  -2.5572003e+00  -1.3005103e+00  -1.3065982e+00  -7.9561925e-01   2.8910839e-01  -6.4404160e-01  -1.7204422e+00  -1.9610263e+00  -2.3404392e+00  -1.0872052e+00  -7.0272196e-01   8.4034431e-01   2.2211143e+00  -5.7488877e-01  -8.7250531e-01   1.8401515e-01  -3.4652621e-01  -6.8143607e-02   7.3162526e-01   5.2036232e-01   3.6467910e-01   8.7769556e-01   2.2345401e+00   1.0048009e+00   2.9476124e-01   8.5893738e-01   4.0672940e-01   5.0972163e-01   1.1656414e+00   1.5559792e+00   4.2786309e+00   5.5498266e-01   4.5360332e-01   9.7690439e-01   1.2729942e+00   1.2922033e+00   1.7513491e+00   1.2373270e+00   1.8750311e+00   1.1443442e+00   3.0548021e+00   1.0285412e+00   2.7564966e+00  -1.9462143e+00  -3.6996602e+00  -2.0410431e+00   6.4121139e-01   1.4204791e+00
   3.1203033e-01  -9.3221573e-01  -2.0516217e+00  -2.0109911e+00  -1.4768689e+00  -1.1385497e+00   1.2541552e-01   3.9044185e-01   6.1420228e-01   4.1821026e+00   6.2691994e-01   6.1738737e-01   2.9460313e-01   1.4886345e+00   1.6940635e+00   2.0032739e+00  -2.7142127e+00  -1.8860848e+00  -2.0146755e-01  -1.3353680e-01   9.7662916e-01  -1.9106032e+00  -2.5423582e+00  -2.9759899e+00  -3.4027462e+00  -2.0516155e+00  -2.2347603e+00  -9.2727439e-01  -9.5532517e-01  -5.0274686e-01   6.2468668e-01  -5.2226053e-01  -1.7067898e+00  -1.6576417e+00  -2.1894789e+00  -8.1098042e-01  -4.1048102e-01   9.1147592e-01   2.4580865e+00  -4.5429967e-01  -8.8791696e-01   4.1482135e-01  -2.9631559e-01   1.6211386e-01   8.9372774e-01   6.1315896e-01   4.4381007e-01   6.0559352e-01   2.2870557e+00   1.0344238e+00   2.0075353e-01   8.9524456e-01   3.4365662e-01   3.3626838e-01   1.0207939e+00   8.3140000e-01   4.1614556e+00   4.7323625e-01   2.9426523e-01   8.4900953e-01   1.0800981e+00   9.4879975e-01   1.3687080e+00   6.1314877e-01   1.4598360e+00   3.9863964e-01   2.5376546e+00   3.5093315e-01   2.2640917e+00  -1.8913579e+00  -3.4193576e+00  -1.6978140e+00   9.1145047e-01   8.7956067e-01
   3.5045768e-01  -1.0144622e+00  -1.8395786e+00  -1.9158660e+00  -1.1154231e+00  -8.1049590e-01   2.7649881e-01   5.9824247e-01   2.1112401e-01   4.0237434e+00   6.2364681e-01   5.2934159e-01   2.0894880e-01   1.4030531e+00   1.0042341e+00   1.7886380e+00  -2.5462687e+00  -1.4326277e+00   1.3716621e-01  -1.3224785e-01   8.7187762e-01  -1.6809537e+00  -2.3722713e+00  -2.5738556e+00  -3.1059711e+00  -1.6090479e+00  -1.8514064e+00  -5.3329365e-01  -5.7548480e-01  -2.2030913e-01   9.5003421e-01  -3.7291320e-01  -1.6607811e+00  -1.3243353e+00  -1.9814025e+00  -5.2010064e-01  -9.5002581e-02   9.4648035e-01   2.6487086e+00  -3.1796991e-01  -8.6363428e-01   6.3814051e-01  -2.0804303e-01   3.8728256e-01   1.0860956e+00   6.8301738e-01   5.3730531e-01   2.8693373e-01   2.3069051e+00   1.0711744e+00   1.2502028e-01   9.0252907e-01   3.1044508e-01   1.1870058e-01   8.8654007e-01   3.3125113e-02   3.9522360e+00   3.6672897e-01   1.4881505e-01   6.8236293e-01   8.9978237e-01   5.5851401e-01   9.6704001e-01  -5.5721481e-02   1.0104294e+00  -3.9716195e-01   1.9631915e+00  -3.5655402e-01   1.7183311e+00  -1.8024931e+00  -3.0684864e+00  -1.3280453e+00   1.1543267e+00   3.1503834e-01
   3.9745932e-01  -1.0839556e+00  -1.5970492e+00  -1.7768499e+00  -7.3204661e-01  -4.4179237e-01   4.1325712e-01   7.8872412e-01  -2.2722751e-01   3.7815415e+00   6.0916560e-01   4.5326071e-01   9.0555844e-02   1.3279603e+00   2.6189917e-01   1.5327529e+00  -2.3286059e+00  -9.3321670e-01   4.6048897e-01  -1.1961902e-01   7.4015325e-01  -1.4072950e+00  -2.1506425e+00  -2.1192062e+00  -2.7431434e+00  -1.1251289e+00  -1.4152517e+00  -1.2531199e-01  -1.7593438e-01   4.7188160e-02   1.2554089e+00  -1.9798935e-01  -1.5832556e+00  -9.6636218e-01  -1.7209553e+00  -2.1749186e-01   2.3461407e-01   9.4745320e-01   2.7841920e+00  -1.6878665e-01  -8.0107731e-01   8.5034888e-01  -8.5536542e-02   6.0416847e-01   1.3020067e+00   7.3202216e-01   6.4065825e-01  -6.5055910e-02   2.2906377e+00   1.1142239e+00   6.7401228e-02   8.8157337e-01   3.0541002e-01  -1.3452989e-01   7.6288145e-01  -8.1598229e-01   3.6508543e+00   2.3641109e-01   1.7809209e-02   4.7926971e-01   7.3323196e-01   1.3171750e-01   5.5121964e-01  -7.5104035e-01   5.3250759e-01  -1.2211543e+00   1.3413028e+00  -1.0776271e+00   1.1290280e+00  -1.6802335e+00  -2.6532751e+00  -9.3791110e-01   1.3615040e+00  -2.6172180e-01
   4.5127931e-01  -1.1407547e+00  -1.3281963e+00  -1.5977830e+00  -3.3196828e-01  -4.1968410e-02   5.3753349e-01   9.5500984e-01  -6.8960795e-01   3.4560375e+00   5.8356169e-01   3.8772329e-01  -5.4963087e-02   1.2622427e+00  -5.1026664e-01   1.2386800e+00  -2.0651219e+00  -3.9794413e-01   7.6129648e-01  -9.6955930e-02   5.8058747e-01  -1.0939829e+00  -1.8826199e+00  -1.6195862e+00  -2.3222952e+00  -6.0836658e-01  -9.3635592e-01   2.8959024e-01   2.3369708e-01   2.9602813e-01   1.5316906e+00  -5.8134389e-04  -1.4764419e+00  -5.8969209e-01  -1.4149219e+00   9.3928005e-02   5.6875172e-01   9.1789069e-01   2.8575704e+00  -9.9374999e-03  -7.0339540e-01   1.0482810e+00   6.5749998e-02   8.1040015e-01   1.5336033e+00   7.6364681e-01   7.4893960e-01  -4.3533859e-01   2.2360778e+00   1.1623070e+00   2.6803578e-02   8.3457711e-01   3.2543322e-01  -4.1297409e-01   6.4910456e-01  -1.6907571e+00   3.2601876e+00   8.4306236e-02  -9.9003647e-02   2.4374738e-01   5.8081057e-01  -3.1956140e-01   1.2620163e-01  -1.4532585e+00   3.2541777e-02  -2.0499823e+00   6.8334654e-01  -1.7954824e+00   5.0732401e-01  -1.5266926e+00  -2.1823726e+00  -5.3425345e-01   1.5259275e+00  -8.3903262e-01
   5.0980035e-01  -1.1854765e+00  -1.0379836e+00  -1.3841298e+00   7.9185824e-02   3.7828977e-01   6.5185962e-01   1.0912318e+00  -1.1637782e+00   3.0506538e+00   5.4745136e-01   3.3073519e-01  -2.2063728e-01   1.2041479e+00  -1.2882257e+00   9.1052196e-01  -1.7616542e+00   1.6170866e-01   1.0332125e+00  -6.6032548e-02   3.9335311e-01  -7.4693163e-01  -1.5753264e+00  -1.0841483e+00  -1.8535591e+00  -6.8360229e-02  -4.2631503e-01   7.0420209e-01   6.4340017e-01   5.2331976e-01   1.7707971e+00   2.1522472e-01  -1.3438534e+00  -2.0081725e-01  -1.0717950e+00   4.1123230e-01   8.9771543e-01   8.6240289e-01   2.8640829e+00   1.5523014e-01  -5.7525506e-01   1.2293206e+00   2.3909289e-01   1.0044548e+00   1.7723318e+00   7.8251783e-01   8.5709409e-01  -8.0788471e-01   2.1424921e+00   1.2138189e+00   1.3297005e-03   7.6503740e-01   3.6624090e-01  -7.0479514e-01   5.4390166e-01  -2.5649602e+00   2.7860320e+00  -8.6520840e-02  -2.0253267e-01  -1.8619169e-02   4.4218002e-01  -7.8222754e-01  -3.0308824e-01  -2.1424579e+00  -4.8237815e-01  -2.8599469e+00   1.7552181e-03  -2.4934956e+00  -1.3471433e-01  -1.3454048e+00  -1.6665382e+00  -1.2435939e-01   1.6421543e+00  -1.4053116e+00
   5.7069509e-01  -1.2191971e+00  -7.3196233e-01  -1.1426681e+00   4.9550288e-01   8.0763172e-01   7.5913893e-01   1.1928191e+00  -1.6371120e+00   2.5716521e+00   5.0202077e-01   2.7998253e-01  -3.9855916e-01   1.1514883e+00  -2.0478021e+00   5.5331253e-01  -1.4257167e+00   7.3332047e-01   1.2708938e+00  -2.8943723e-02   1.7972167e-01  -3.7335427e-01  -1.2375084e+00  -5.2332521e-01  -1.3487273e+00   4.8451262e-01   1.0223221e-01   1.1113832e+00   1.0431939e+00   7.2696888e-01   1.9660425e+00   4.4453796e-01  -1.1900848e+00   1.9347160e-01  -7.0134861e-01   7.3144501e-01   1.2121741e+00   7.8632515e-01   2.8014361e+00   3.2336574e-01  -4.2252059e-01   1.3914746e+00   4.2693495e-01   1.1856217e+00   2.0094205e+00   7.9407727e-01   9.6024006e-01  -1.1665975e+00   2.0106799e+00   1.2669515e+00  -1.1522537e-02   6.7755382e-01   4.2275434e-01  -9.9748076e-01   4.4553106e-01  -3.4126123e+00   2.2368957e+00  -2.7204556e-01  -2.9414696e-01  -3.0090953e-01   3.1646298e-01  -1.2427869e+00  -7.3184855e-01  -2.7993377e+00  -1.0047268e+00  -3.6281551e+00  -6.9040103e-01  -3.1559271e+00  -7.8454352e-01  -1.1411364e+00  -1.1181968e+00   2.8428154e-01   1.7065706e+00  -1.9495156e+00
   6.3160560e-01  -1.2433050e+00  -4.1602573e-01  -8.8108590e-01   9.1090605e-01   1.2345657e+00   8.6228249e-01   1.2567143e+00  -2.0972577e+00   2.0279469e+00   4.4903705e-01   2.3311067e-01  -5.8035716e-01   1.1018738e+00  -2.7659464e+00   1.7288149e-01  -1.0661129e+00   1.3040409e+00   1.4701770e+00   1.2078375e-02  -5.7971149e-02   1.8585414e-02  -8.7907204e-01   5.1584930e-02  -8.2071450e-01   1.0394531e+00   6.3615379e-01   1.5042545e+00   1.4235343e+00   9.0559539e-01   2.1124193e+00   6.8191752e-01  -1.0205236e+00   5.8632586e-01  -3.1414035e-01   1.0514853e+00   1.5035794e+00   6.9526324e-01   2.6699364e+00   4.9127385e-01  -2.5185278e-01   1.5334260e+00   6.2136838e-01   1.3539048e+00   2.2363700e+00   8.0416766e-01   1.0539515e+00  -1.4962849e+00   1.8429763e+00   1.3198580e+00  -1.4604717e-02   5.7756707e-01   4.8948303e-01  -1.2786127e+00   3.5200319e-01  -4.2093516e+00   1.6236878e+00  -4.6741423e-01  -3.7545088e-01  -5.9517661e-01   2.0243079e-01  -1.6880520e+00  -1.1554826e+00  -3.4061914e+00  -1.5267426e+00  -4.3336497e+00  -1.3798717e+00  -3.7686019e+00  -1.4296108e+00  -9.1959777e-01  -5.5088100e-01   6.8423102e-01   1.7174959e+00  -2.4615624e+00
   6.9033380e-01  -1.2593202e+00  -9.6149309e-02  -6.0752033e-01   1.3192854e+00   1.6479811e+00   9.6383347e-01   1.2815085e+00  -2.5328047e+00   1.4307902e+00   3.9082290e-01   1.8799935e-01  -7.5769065e-01   1.0529487e+00  -3.4219549e+00  -2.2429948e-01  -6.9245653e-01   1.8611331e+00   1.6281688e+00   5.4867343e-02  -3.1644188e-01   4.2018224e-01  -5.1054053e-01   6.2889208e-01  -2.8295456e-01   1.5856227e+00   1.1623994e+00   1.8763756e+00   1.7757021e+00   1.0584142e+00   2.2067959e+00   9.2167278e-01  -8.4100150e-01   9.7108127e-01   7.9021530e-02   1.3681110e+00   1.7645416e+00   5.9461404e-01   2.4724887e+00   6.5605988e-01  -7.0257677e-02   1.6545549e+00   8.1462629e-01   1.5098730e+00   2.4454155e+00   8.1857200e-01   1.1345021e+00  -1.7836045e+00   1.6431716e+00   1.3708246e+00  -1.0833605e-02   4.7104670e-01   5.6092723e-01  -1.5366385e+00   2.6127715e-01  -4.9337103e+00   9.5931674e-01  -6.6712163e-01  -4.4805561e-01  -8.9281808e-01   9.8696516e-02  -2.1058395e+00  -1.5696623e+00  -3.9478090e+00  -2.0406375e+00  -4.9584405e+00  -2.0536790e+00  -4.3195279e+00  -2.0578141e+00  -6.8708180e-01   2.1399037e-02   1.0683582e+00   1.6751716e+00  -2.9327149e+00
   7.4502227e-01  -1.2687036e+00   2.2186080e-01  -3.3007559e-01   1.7146328e+00   2.0376368e+00   1.0656195e+00   1.2674954e+00  -2.9339031e+00   7.9335765e-01   3.3019069e-01   1.4300487e-01  -9.2273828e-01   1.0026118e+00  -3.9985494e+00  -6.3128295e-01  -3.1463840e-01   2.3925167e+00   1.7432847e+00   9.7522830e-02  -5.9164103e-01   8.2263020e-01  -1.4247348e-01   1.1970135e+00   2.5122491e-01   2.1125298e+00   1.6685662e+00   2.2219063e+00   2.0921553e+00   1.1851011e+00   2.2480255e+00   1.1581820e+00  -6.5741535e-01   1.3414841e+00   4.6760953e-01   1.6778745e+00   1.9891387e+00   4.8911071e-01   2.2144733e+00   8.1525043e-01   1.1537612e-01   1.7549256e+00   9.9954478e-01   1.6544733e+00   2.6299365e+00   8.4254668e-01   1.1990549e+00  -2.0179075e+00   1.4163569e+00   1.4184306e+00  -2.9073010e-03   3.6414508e-01   6.3195608e-01  -1.7615918e+00   1.7144989e-01  -5.5682220e+00   2.5823442e-01  -8.6523196e-01  -5.1337119e-01  -1.1849937e+00   3.8943042e-03  -2.4856140e+00  -1.9703808e+00  -4.4122452e+00  -2.5388040e+00  -5.4883751e+00  -2.6995458e+00  -4.7994079e+00  -2.6579317e+00  -4.5006120e-01   5.8481768e-01   1.4300878e+00   1.5816553e+00  -3.3559047e+00
   7.9430537e-01  -1.2726795e+00   5.3259389e-01  -5.6359600e-02   2.0911768e+00   2.3945892e+00   1.1684729e+00   1.2166415e+00  -3.2927811e+00   1.3026195e-01   2.7033381e-01   9.7143281e-02  -1.0686512e+00   9.4919722e-01  -4.4827478e+00  -1.0408188e+00   5.7716831e-02   2.8872762e+00   1.8152434e+00   1.3858663e-01  -8.7897427e-01   1.2174604e+00   2.1510676e-01   1.7449650e+00   7.6920860e-01   2.6104014e+00   2.1434205e+00   2.5357530e+00   2.3668261e+00   1.2856661e+00   2.2369669e+00   1.3862013e+00  -4.7535260e-01   1.6918891e+00   8.4187083e-01   1.9771036e+00   2.1731449e+00   3.8244109e-01   1.9035151e+00   9.6687703e-01   2.9871150e-01   1.8352356e+00   1.1699590e+00   1.7888202e+00   2.7847801e+00   8.8038670e-01   1.2457832e+00  -2.1919095e+00   1.1687024e+00   1.4616783e+00   6.9477442e-03   2.6284032e-01   6.9813203e-01  -1.9457121e+00   8.0922905e-02  -6.1002743e+00  -4.6405132e-01  -1.0556359e+00  -5.7244093e-01  -1.4630683e+00  -8.3173048e-02  -2.8190362e+00  -2.3539919e+00  -4.7914016e+00  -3.0140133e+00  -5.9137852e+00  -3.3062772e+00  -5.2020166e+00  -3.2199943e+00  -2.1478365e-01   1.1263789e+00   1.7636298e+00   1.4406379e+00  -3.7259736e+00
   8.3741219e-01  -1.2720949e+00   8.3121950e-01   2.0692081e-01   2.4435152e+00   2.7115356e+00   1.2720518e+00   1.1324835e+00  -3.6041182e+00  -5.4297005e-01   2.1467406e-01   5.0194568e-02  -1.1899473e+00   8.9159889e-01  -4.8664454e+00  -1.4455296e+00   4.1575799e-01   3.3361059e+00   1.8450284e+00   1.7717255e-01  -1.1735362e+00   1.5969435e+00   5.5323608e-01   2.2628108e+00   1.2596371e+00   3.0705243e+00   2.5773479e+00   2.8136960e+00   2.5953523e+00   1.3603554e+00   2.1764234e+00   1.6011359e+00  -2.9975693e-01   2.0174185e+00   1.1932505e+00   2.2619210e+00   2.3141659e+00   2.7698238e-01   1.5491638e+00   1.1095165e+00   4.7432972e-01   1.8967265e+00   1.3210048e+00   1.9139831e+00   2.9064826e+00   9.3505991e-01   1.2739177e+00  -2.3021287e+00   9.0719045e-01   1.5000757e+00   1.7169661e-02   1.7258913e-01   7.5595642e-01  -2.0839166e+00  -1.1467227e-02  -6.5226368e+00  -1.1914691e+00  -1.2323362e+00  -6.2583535e-01  -1.7190575e+00  -1.6343146e-01  -3.1003789e+00  -2.7172429e+00  -5.0813817e+00  -3.4595920e+00  -6.2298702e+00  -3.8640791e+00  -5.5244111e+00  -3.7355818e+00   1.3097680e-02   1.6344987e+00   2.0641824e+00   1.2572132e+00  -4.0398129e+00
   8.7420781e-01  -1.2673394e+00   1.1136211e+00   4.5427258e-01   2.7667423e+00   2.9830523e+00   1.3747873e+00   1.0199587e+00  -3.8652393e+00  -1.2104284e+00   1.6667194e-01   2.7156019e-03  -1.2828225e+00   8.2932932e-01  -5.1466796e+00  -1.8380855e+00   7.5183542e-01   3.7316621e+00   1.8348228e+00   2.1303184e-01  -1.4703304e+00   1.9544242e+00   8.6443562e-01   2.7420381e+00   1.7128519e+00   3.4855364e+00   2.9626992e+00   3.0525015e+00   2.7752293e+00   1.4095939e+00   2.0710095e+00   1.7992474e+00  -1.3466554e-01   2.3140762e+00   1.5147181e+00   2.5283089e+00   2.4116779e+00   1.7368371e-01   1.1625131e+00   1.2422815e+00   6.3799901e-01   1.9410616e+00   1.4493051e+00   2.0307854e+00   2.9933749e+00   1.0079418e+00   1.2837185e+00  -2.3490495e+00   6.3931836e-01   1.5336602e+00   2.6970698e-02   9.8011806e-02   8.0302132e-01  -2.1740965e+00  -1.0636208e-01  -6.8336269e+00  -1.9078603e+00  -1.3897508e+00  -6.7361777e-01  -1.9460544e+00  -2.3748564e-01  -3.3267836e+00  -3.0572988e+00  -5.2825934e+00  -3.8695742e+00  -6.4367926e+00  -4.3648016e+00  -5.7669651e+00  -4.1980345e+00   2.2882270e-01   2.0994826e+00   2.3280979e+00   1.0376250e+00  -4.2963969e+00
   9.0516419e-01  -1.2583387e+00   1.3764706e+00   6.8161280e-01   3.0565708e+00   3.2057264e+00   1.4739691e+00   8.8518341e-01  -4.0761099e+00  -1.8563339e+00   1.2960632e-01  -4.4041027e-02  -1.3453642e+00   7.6251186e-01  -5.3255472e+00  -2.2113724e+00   1.0598148e+00   4.0688057e+00   1.7879294e+00   2.4654244e-01  -1.7644545e+00   2.2845667e+00   1.1430130e+00   3.1758375e+00   2.1212142e+00   3.8496557e+00   3.2940274e+00   3.2500158e+00   2.9058781e+00   1.4339831e+00   1.9269533e+00   1.9777802e+00   1.6956995e-02   2.5788174e+00   1.8009806e+00   2.7722213e+00   2.4669698e+00   7.2114180e-02   7.5577910e-01   1.3647630e+00   7.8682191e-01   1.9701841e+00   1.5530327e+00   2.1396384e+00   3.0455718e+00   1.0986729e+00   1.2763839e+00  -2.3369927e+00   3.7279279e-01   1.5629580e+00   3.6347817e-02   4.2627166e-02   8.3805944e-01  -2.2172129e+00  -2.0384166e-01  -7.0369005e+00  -2.5974231e+00  -1.5230192e+00  -7.1538441e-01  -2.1386125e+00  -3.0562298e-01  -3.4983432e+00  -3.3717623e+00  -5.3995929e+00  -4.2388167e+00  -6.5394764e+00  -4.8020983e+00  -5.9332161e+00  -4.6025653e+00   4.2872526e-01   2.5138669e+00   2.5530074e+00   7.8901262e-01  -4.4966979e+00
   9.3126061e-01  -1.2446277e+00   1.6172442e+00   8.8633486e-01   3.3094439e+00   3.3781724e+00   1.5659669e+00   7.3519053e-01  -4.2391355e+00  -2.4655178e+00   1.0633435e-01  -8.8295791e-02  -1.3776481e+00   6.9181278e-01  -5.4097927e+00  -2.5586527e+00   1.3352537e+00   4.3447211e+00   1.7086754e+00   2.7861812e-01  -2.0512374e+00   2.5834899e+00   1.3852157e+00   3.5592687e+00   2.4792783e+00   4.1588404e+00   3.5681898e+00   3.4052355e+00   2.9886274e+00   1.4343490e+00   1.7518513e+00   2.1349952e+00   1.5327367e-01   2.8095710e+00   2.0485709e+00   2.9897435e+00   2.4830010e+00  -2.9325578e-02   3.4185936e-01   1.4769249e+00   9.1925379e-01   1.9861584e+00   1.6318499e+00   2.2404191e+00   3.0648515e+00   1.2051520e+00   1.2539038e+00  -2.2736950e+00   1.1523505e-01   1.5888767e+00   4.5990196e-02   8.6527136e-03   8.6089512e-01  -2.2171860e+00  -3.0342979e-01  -7.1408842e+00  -3.2451117e+00  -1.6282983e+00  -7.5037549e-01  -2.2930639e+00  -3.6786643e-01  -3.6180053e+00  -3.6586833e+00  -5.4406803e+00  -4.5630768e+00  -6.5471327e+00  -5.1715043e+00  -6.0295403e+00  -4.9462788e+00   6.1031988e-01   2.8726010e+00   2.7378969e+00   5.1917269e-01  -4.6434996e+00
   9.5382033e-01  -1.2255009e+00   1.8341801e+00   1.0672452e+00   3.5226361e+00   3.5009458e+00   1.6465703e+00   5.7764183e-01  -4.3587814e+00  -3.0238529e+00   9.9046569e-02  -1.2798239e-01  -1.3817180e+00   6.1832647e-01  -5.4101005e+00  -2.8737121e+00   1.5754306e+00   4.5589103e+00   1.6023055e+00   3.1054263e-01  -2.3263231e+00   2.8487906e+00   1.5892310e+00   3.8893041e+00   2.7838191e+00   4.4108710e+00   3.7843327e+00   3.5183544e+00   3.0266098e+00   1.4118351e+00   1.5543805e+00   2.2701101e+00   2.7351813e-01   3.0052208e+00   2.2558178e+00   3.1772863e+00   2.4641847e+00  -1.3304628e-01  -6.6108007e-02   1.5789599e+00   1.0349950e+00   1.9910104e+00   1.6867406e+00   2.3324050e+00   3.0544416e+00   1.3236672e+00   1.2188804e+00  -2.1696315e+00  -1.2608565e-01   1.6125407e+00   5.7090860e-02  -3.1180571e-03   8.7230794e-01  -2.1805869e+00  -4.0413795e-01  -7.1578985e+00  -3.8369899e+00  -1.7030280e+00  -7.7764441e-01  -2.4077502e+00  -4.2406620e-01  -3.6913040e+00  -3.9165617e+00  -5.4172764e+00  -4.8390565e+00  -6.4725395e+00  -5.4704314e+00  -6.0646744e+00  -5.2280999e+00   7.7227162e-01   3.1730658e+00   2.8831312e+00   2.3634611e-01  -4.7411175e+00
   9.7429759e-01  -1.2002233e+00   2.0261857e+00   1.2243831e+00   3.6943349e+00   3.5763644e+00   1.7114173e+00   4.2052633e-01  -4.4410451e+00  -3.5186366e+00   1.0903329e-01  -1.6103571e-01  -1.3614415e+00   5.4343194e-01  -5.3401502e+00  -3.1509894e+00   1.7792334e+00   4.7130648e+00   1.4748599e+00   3.4374354e-01  -2.5857061e+00   3.0794531e+00   1.7550403e+00   4.1647560e+00   3.0337178e+00   4.6053516e+00   3.9437520e+00   3.5907790e+00   3.0245778e+00   1.3680257e+00   1.3439839e+00   2.3831574e+00   3.7783546e-01   3.1655489e+00   2.4227067e+00   3.3318049e+00   2.4161138e+00  -2.4180310e-01  -4.5517200e-01   1.6711189e+00   1.1347747e+00   1.9865803e+00   1.7197535e+00   2.4142744e+00   3.0187329e+00   1.4491526e+00   1.1743318e+00  -2.0371300e+00  -3.4447795e-01   1.6350838e+00   7.1082120e-02   6.6444322e-03   8.7382723e-01  -2.1161521e+00  -5.0453948e-01  -7.1030448e+00  -4.3605283e+00  -1.7461487e+00  -7.9626649e-01  -2.4831520e+00  -4.7401612e-01  -3.7259413e+00  -4.1443380e+00  -5.3431262e+00  -5.0644058e+00  -6.3311337e+00  -5.6980899e+00  -6.0491174e+00  -5.4486264e+00   9.1425914e-01   3.4149338e+00   2.9904229e+00  -5.0969417e-02  -4.7950481e+00
   9.9403480e-01  -1.1682798e+00   2.1927060e+00   1.3587493e+00   3.8237034e+00   3.6082548e+00   1.7564721e+00   2.7185813e-01  -4.4928323e+00  -3.9389116e+00   1.3648061e-01  -1.8569734e-01  -1.3222529e+00   4.6863890e-01  -5.2155115e+00  -3.3856856e+00   1.9469267e+00   4.8108295e+00   1.3330326e+00   3.7952913e-01  -2.8257271e+00   3.2756630e+00   1.8841516e+00   4.3860944e+00   3.2297290e+00   4.7436336e+00   4.0496539e+00   3.6251072e+00   2.9886488e+00   1.3050755e+00   1.1305348e+00   2.4747747e+00   4.6704368e-01   3.2911438e+00   2.5506481e+00   3.4510175e+00   2.3452486e+00  -3.5816570e-01  -8.1297108e-01   1.7535275e+00   1.2200538e+00   1.9743911e+00   1.7336864e+00   2.4841660e+00   2.9629449e+00   1.5755552e+00   1.1234985e+00  -1.8893516e+00  -5.3400334e-01   1.6574205e+00   8.9324987e-02   3.5849726e-02   8.6748121e-01  -2.0341548e+00  -6.0286286e-01  -6.9929458e+00  -4.8048531e+00  -1.7582510e+00  -8.0556282e-01  -2.5219025e+00  -5.1757856e-01  -3.7312449e+00  -4.3413741e+00  -5.2333828e+00  -5.2377063e+00  -6.1399785e+00  -5.8553525e+00  -5.9944531e+00  -5.6099197e+00   1.0367520e+00   3.5998922e+00   3.0627445e+00  -3.3418521e-01  -4.8115770e+00
   1.0140157e+00  -1.1296316e+00   2.3335635e+00   1.4719736e+00   3.9109105e+00   3.6016421e+00   1.7785029e+00   1.3938367e-01  -4.5212873e+00  -4.2757381e+00   1.8031681e-01  -2.0080596e-01  -1.2707966e+00   3.9544147e-01  -5.0524643e+00  -3.5738500e+00   2.0798289e+00   4.8574769e+00   1.1840057e+00   4.1881627e-01  -3.0430439e+00   3.4385432e+00   1.9792389e+00   4.5551783e+00   3.3741538e+00   4.8286645e+00   4.1068293e+00   3.6250574e+00   2.9259912e+00   1.2258283e+00   9.2399120e-01   2.5459553e+00   5.4234672e-01   3.3832800e+00   2.6421870e+00   3.5336074e+00   2.2585816e+00  -4.8398054e-01  -1.1281019e+00   1.8260082e+00   1.2926808e+00   1.9555449e+00   1.7317415e+00   2.5398008e+00   2.8927690e+00   1.6962790e+00   1.0696675e+00  -1.7392185e+00  -6.8959832e-01   1.6800181e+00   1.1278862e-01   8.1111552e-02   8.5552710e-01  -1.9456775e+00  -6.9709498e-01  -6.8444336e+00  -5.1609472e+00  -1.7416423e+00  -8.0531347e-01  -2.5286806e+00  -5.5480123e-01  -3.7175415e+00  -4.5074223e+00  -5.1036385e+00  -5.3584259e+00  -5.9166759e+00  -5.9445694e+00  -5.9126394e+00  -5.7152551e+00   1.1407325e+00   3.7312583e+00   3.1041846e+00  -6.0477436e-01  -4.7973717e+00
   1.0346387e+00  -1.0849494e+00   2.4487857e+00   1.5659627e+00   3.9571263e+00   3.5624050e+00   1.7755157e+00   3.0309300e-02  -4.5331384e+00  -4.5224024e+00   2.3812638e-01  -2.0604070e-01  -1.2144948e+00   3.2519356e-01  -4.8668357e+00  -3.7124444e+00   2.1799382e+00   4.8595132e+00   1.0352554e+00   4.6188055e-01  -3.2345930e+00   3.5698415e+00   2.0437306e+00   4.6749224e+00   3.4704565e+00   4.8647689e+00   4.1212705e+00   3.5953573e+00   2.8444613e+00   1.1338943e+00   7.3404978e-01   2.5977820e+00   6.0503356e-01   3.4437741e+00   2.7006701e+00   3.5793814e+00   2.1633011e+00  -6.1988010e-01  -1.3904472e+00   1.8879269e+00   1.3545388e+00   1.9306499e+00   1.7171822e+00   2.5786494e+00   2.8140124e+00   1.8046721e+00   1.0160219e+00  -1.5983757e+00  -8.0714430e-01   1.7026974e+00   1.4175860e-01   1.3794432e-01   8.4018771e-01  -1.8618381e+00  -7.8508540e-01  -6.6732966e+00  -5.4218036e+00  -1.7003177e+00  -7.9593541e-01  -2.5099853e+00  -5.8601119e-01  -3.6954862e+00  -4.6425878e+00  -4.9689661e+00  -5.4268709e+00  -5.6783010e+00  -5.9693566e+00  -5.8153134e+00  -5.7688485e+00   1.2273955e+00   3.8135263e+00   3.1197523e+00  -8.5442104e-01  -4.7590891e+00
   1.0555353e+00  -1.0357885e+00   2.5384376e+00   1.6425631e+00   3.9644773e+00   3.4969177e+00   1.7470992e+00  -4.8942295e-02  -4.5341096e+00  -4.6745677e+00   3.0614761e-01  -2.0208970e-01  -1.1610646e+00   2.5901470e-01  -4.6729345e+00  -3.7993827e+00   2.2495487e+00   4.8242445e+00   8.9433274e-01   5.0815723e-01  -3.3975611e+00   3.6716034e+00   2.0813870e+00   4.7489304e+00   3.5228572e+00   4.8573770e+00   4.0997515e+00   3.5415759e+00   2.7522187e+00   1.0336751e+00   5.6980840e-01   2.6311808e+00   6.5619871e-01   3.4748259e+00   2.7299099e+00   3.5893667e+00   2.0664647e+00  -7.6489147e-01  -1.5914571e+00   1.9380846e+00   1.4072208e+00   1.8997829e+00   1.6930221e+00   2.5981359e+00   2.7322647e+00   1.8945181e+00   9.6552667e-01  -1.4762691e+00  -8.8349196e-01   1.7244856e+00   1.7560944e-01   2.0102027e-01   8.2341692e-01  -1.7930211e+00  -8.6464616e-01  -6.4931641e+00  -5.5825372e+00  -1.6398275e+00  -7.7860388e-01  -2.4737976e+00  -6.1187479e-01  -3.6753900e+00  -4.7472854e+00  -4.8430338e+00  -5.4441223e+00  -5.4404273e+00  -5.9343662e+00  -5.7131543e+00  -5.7755799e+00   1.2978623e+00   3.8518879e+00   3.1151349e+00  -1.0751762e+00  -4.7030244e+00
   1.0754561e+00  -9.8468449e-01   2.6024751e+00   1.7032731e+00   3.9359598e+00   3.4116978e+00   1.6946461e+00  -9.2938453e-02  -4.5284470e+00  -4.7303622e+00   3.7936279e-01  -1.9072410e-01  -1.1180233e+00   1.9773063e-01  -4.4826620e+00  -3.8335507e+00   2.2908995e+00   4.7593328e+00   7.6861915e-01   5.5611763e-01  -3.5293739e+00   3.7458615e+00   2.0959093e+00   4.7811300e+00   3.5359351e+00   4.8127119e+00   4.0494024e+00   3.4699151e+00   2.6573288e+00   9.3031738e-01   4.3944976e-01   2.6467154e+00   6.9651541e-01   3.4788520e+00   2.7338657e+00   3.5658326e+00   1.9746993e+00  -9.1618433e-01  -1.7243777e+00   1.9746651e+00   1.4517642e+00   1.8624849e+00   1.6617678e+00   2.5958530e+00   2.6526036e+00   1.9604887e+00   9.2084828e-01  -1.3794141e+00  -9.1644922e-01   1.7435393e+00   2.1267030e-01   2.6447150e-01   8.0671326e-01  -1.7481710e+00  -9.3364313e-01  -6.3146213e+00  -5.6404551e+00  -1.5670435e+00  -7.5530222e-01  -2.4291509e+00  -6.3341585e-01  -3.6665924e+00  -4.8222001e+00  -4.7373503e+00  -5.4119876e+00  -5.2163051e+00  -5.8450587e+00  -5.6153467e+00  -5.7407296e+00   1.3529371e+00   3.8517646e+00   3.0964236e+00  -1.2596221e+00  -4.6348212e+00
   1.0922358e+00  -9.3514976e-01   2.6406316e+00   1.7490338e+00   3.8753091e+00   3.3130788e+00   1.6214291e+00  -9.7400047e-02  -4.5185963e+00  -4.6904002e+00   4.5168343e-01  -1.7476789e-01  -1.0922104e+00   1.4184754e-01  -4.3048507e+00  -3.8148113e+00   2.3058890e+00   4.6723670e+00   6.6506889e-01   6.0323634e-01  -3.6277128e+00   3.7943708e+00   2.0906083e+00   4.7754339e+00   3.5142769e+00   4.7374553e+00   3.9773020e+00   3.3869585e+00   2.5673823e+00   8.2959481e-01   3.4995666e-01   2.6444439e+00   7.2608378e-01   3.4583229e+00   2.7163653e+00   3.5122248e+00   1.8939426e+00  -1.0689867e+00  -1.7844234e+00   1.9952528e+00   1.4884686e+00   1.8177940e+00   1.6252323e+00   2.5697717e+00   2.5793540e+00   1.9985227e+00   8.8430538e-01  -1.3109079e+00  -9.0474424e-01   1.7571484e+00   2.5019946e-01   3.2221785e-01   7.9099306e-01  -1.7341953e+00  -9.9007920e-01  -6.1446014e+00  -5.5950857e+00  -1.4898356e+00  -7.2879360e-01  -2.3856321e+00  -6.5199218e-01  -3.6769138e+00  -4.8682528e+00  -4.6606828e+00  -5.3329497e+00  -5.0162431e+00  -5.7074867e+00  -5.5291739e+00  -5.6697427e+00   1.3929341e+00   3.8183929e+00   3.0698156e+00  -1.4010507e+00  -4.5592624e+00
   1.1028492e+00  -8.9156643e-01   2.6523548e+00   1.7801136e+00   3.7868332e+00   3.2069241e+00   1.5325232e+00  -5.9316550e-02  -4.5050496e+00  -4.5577301e+00   5.1622256e-01  -1.5796450e-01  -1.0893635e+00   9.1555799e-02  -4.1448735e+00  -3.7439946e+00   2.2958828e+00   4.5704790e+00   5.8994933e-01   6.4605656e-01  -3.6905621e+00   3.8184193e+00   2.0681666e+00   4.7354609e+00   3.4621893e+00   4.6384131e+00   3.8901130e+00   3.2993962e+00   2.4891483e+00   7.3771873e-01   3.0687174e-01   2.6238600e+00   7.4436876e-01   3.4156157e+00   2.6808864e+00   3.4330159e+00   1.8292291e+00  -1.2166795e+00  -1.7688879e+00   1.9969207e+00   1.5168132e+00   1.7643121e+00   1.5844322e+00   2.5184280e+00   2.5159107e+00   2.0061012e+00   8.5784688e-01  -1.2702196e+00  -8.4797445e-01   1.7618262e+00   2.8447297e-01   3.6830291e-01   7.7652898e-01  -1.7555157e+00  -1.0321698e+00  -5.9860939e+00  -5.4481696e+00  -1.4166721e+00  -7.0251611e-01  -2.3528420e+00  -6.6923240e-01  -3.7122232e+00  -4.8865794e+00  -4.6186804e+00  -5.2101296e+00  -4.8472227e+00  -5.5280975e+00  -5.4597606e+00  -5.5680279e+00   1.4175886e+00   3.7564906e+00   3.0413178e+00  -1.4936484e+00  -4.4801449e+00
   1.1035542e+00  -8.5898205e-01   2.6368001e+00   1.7960943e+00   3.6752177e+00   3.0983973e+00   1.4345790e+00   2.2988115e-02  -4.4863688e+00  -4.3377139e+00   5.6564215e-01  -1.4475342e-01  -1.1137745e+00   4.6755765e-02  -4.0045344e+00  -3.6228782e+00   2.2616297e+00   4.4600266e+00   5.4859529e-01   6.8034879e-01  -3.7162825e+00   3.8187257e+00   2.0305014e+00   4.6643351e+00   3.3834985e+00   4.5221971e+00   3.7937811e+00   3.2137349e+00   2.4282845e+00   6.6109059e-01   3.1411163e-01   2.5839160e+00   7.5022916e-01   3.3528918e+00   2.6304067e+00   3.3334804e+00   1.7845341e+00  -1.3510648e+00  -1.6771919e+00   1.9763871e+00   1.5354750e+00   1.7003008e+00   1.5395695e+00   2.4410671e+00   2.4646288e+00   1.9824003e+00   8.4304909e-01  -1.2532697e+00  -7.4655255e-01   1.7534807e+00   3.1097833e-01   3.9721612e-01   7.6295350e-01  -1.8137986e+00  -1.0584146e+00  -5.8381774e+00  -5.2036096e+00  -1.3561701e+00  -6.8041011e-01  -2.3398508e+00  -6.8694278e-01  -3.7761425e+00  -4.8785264e+00  -4.6137172e+00  -5.0472542e+00  -4.7127616e+00  -5.3135621e+00  -5.4099714e+00  -5.4408013e+00   1.4260606e+00   3.6700283e+00   3.0164634e+00  -1.5326821e+00  -4.4002444e+00
   1.0901151e+00  -8.4282395e-01   2.5928851e+00   1.7959564e+00   3.5453151e+00   2.9917961e+00   1.3354684e+00   1.4984014e-01  -4.4593763e+00  -4.0378322e+00   5.9255126e-01  -1.3997767e-01  -1.1680495e+00   7.0984633e-03  -3.8822360e+00  -3.4541621e+00   2.2032903e+00   4.3463574e+00   5.4519233e-01   7.0135215e-01  -3.7037067e+00   3.7954324e+00   1.9787391e+00   4.5645771e+00   3.2814370e+00   4.3949442e+00   3.6933117e+00   3.1360188e+00   2.3891173e+00   6.0601190e-01   3.7384441e-01   2.5231319e+00   7.4203279e-01   3.2720085e+00   2.5673275e+00   3.2194083e+00   1.7626750e+00  -1.4627893e+00  -1.5108671e+00   1.9302271e+00   1.5424416e+00   1.6238029e+00   1.4900931e+00   2.3377347e+00   2.4267831e+00   1.9283133e+00   8.4112438e-01  -1.2527854e+00  -6.0165820e-01   1.7276531e+00   3.2469401e-01   4.0418342e-01   7.4932155e-01  -1.9078778e+00  -1.0676658e+00  -5.6963620e+00  -4.8673777e+00  -1.3166233e+00  -6.6669306e-01  -2.3546836e+00  -7.0699439e-01  -3.8699042e+00  -4.8456621e+00  -4.6449518e+00  -4.8486266e+00  -4.6130199e+00  -5.0706324e+00  -5.3804640e+00  -5.2929754e+00   1.4170279e+00   3.5621140e+00   3.0000637e+00  -1.5146739e+00  -4.3213610e+00
   1.0580890e+00  -8.4855628e-01   2.5194020e+00   1.7782483e+00   3.4019308e+00   2.8904548e+00   1.2438285e+00   3.2024562e-01  -4.4194934e+00  -3.6674216e+00   5.8993006e-01  -1.4855009e-01  -1.2529848e+00  -2.7967509e-02  -3.7733943e+00  -3.2414339e+00   2.1205697e+00   4.2336709e+00   5.8260417e-01   7.0407706e-01  -3.6522424e+00   3.7481942e+00   1.9132903e+00   4.4380901e+00   3.1586282e+00   4.2620862e+00   3.5926349e+00   3.0715687e+00   2.3745019e+00   5.7837266e-01   4.8643470e-01   2.4397757e+00   7.1784019e-01   3.1744730e+00   2.4934666e+00   3.0967832e+00   1.7652720e+00  -1.5418882e+00  -1.2734778e+00   1.8551245e+00   1.5352030e+00   1.5327830e+00   1.4348321e+00   2.2093112e+00   2.4025965e+00   1.8463488e+00   8.5293525e-01  -1.2588977e+00  -4.1519988e-01   1.6798046e+00   3.2042789e-01   3.8540769e-01   7.3422104e-01  -2.0338714e+00  -1.0591969e+00  -5.5531995e+00  -4.4473808e+00  -1.3055381e+00  -6.6560173e-01  -2.4038661e+00  -7.3120475e-01  -3.9923618e+00  -4.7898037e+00  -4.7085931e+00  -4.6190913e+00  -4.5451248e+00  -4.8060229e+00  -5.3698785e+00  -5.1290905e+00   1.3888562e+00   3.4349947e+00   2.9960091e+00  -1.4375534e+00  -4.2444322e+00
   1.0031535e+00  -8.8130691e-01   2.4151811e+00   1.7413189e+00   3.2496225e+00   2.7967178e+00   1.1685410e+00   5.3196095e-01  -4.3611913e+00  -3.2373538e+00   5.5155204e-01  -1.7510845e-01  -1.3675627e+00  -5.9148868e-02  -3.6710601e+00  -2.9891277e+00   2.0129349e+00   4.1249714e+00   6.6225539e-01   6.8364642e-01  -3.5619731e+00   3.6763455e+00   1.8340132e+00   4.2862362e+00   3.0171494e+00   4.1281833e+00   3.4945588e+00   3.0247578e+00   2.3857727e+00   5.8333991e-01   6.5045867e-01   2.3321018e+00   6.7563800e-01   3.0614395e+00   2.4101159e+00   2.9714481e+00   1.7927646e+00  -1.5784123e+00  -9.7048428e-01   1.7481417e+00   1.5109982e+00   1.4252779e+00   1.3721814e+00   2.0574879e+00   2.3913264e+00   1.7404193e+00   8.7900720e-01  -1.2599299e+00  -1.8978931e-01   1.6056335e+00   2.9318504e-01   3.3825038e-01   7.1591822e-01  -2.1854778e+00  -1.0327694e+00  -5.3991127e+00  -3.9532814e+00  -1.3292070e+00  -6.8112280e-01  -2.4920614e+00  -7.6122596e-01  -4.1401482e+00  -4.7130523e+00  -4.7983385e+00  -4.3639956e+00  -4.5036779e+00  -4.5263110e+00  -5.3751407e+00  -4.9532843e+00   1.3398292e+00   3.2901628e+00   3.0071303e+00  -1.3007749e+00  -4.1696992e+00
   9.2144927e-01  -9.4549540e-01   2.2792911e+00   1.6835894e+00   3.0925264e+00   2.7119767e+00   1.1181864e+00   7.8159615e-01  -4.2785180e+00  -2.7596644e+00   4.7237297e-01  -2.2368918e-01  -1.5090636e+00  -8.7265586e-02  -3.5666865e+00  -2.7024697e+00   1.8798929e+00   4.0221149e+00   7.8407606e-01   6.3564833e-01  -3.4337438e+00   3.5791277e+00   1.7404432e+00   4.1099908e+00   2.8586661e+00   3.9968263e+00   3.4008085e+00   2.9988438e+00   2.4227740e+00   6.2506720e-01   8.6278471e-01   2.1986171e+00   6.1359545e-01   2.9337503e+00   2.3181488e+00   2.8487887e+00   1.8444781e+00  -1.5630875e+00  -6.0905365e-01   1.6069879e+00   1.4670918e+00   1.2995500e+00   1.3003210e+00   1.8846958e+00   2.3914022e+00   1.6155442e+00   9.1953709e-01  -1.2433141e+00   7.1272040e-02   1.5013932e+00   2.3853245e-01   2.6134225e-01   6.9252243e-01  -2.3544262e+00  -9.8869375e-01  -5.2233656e+00  -3.3962735e+00  -1.3923478e+00  -7.1673361e-01  -2.6218196e+00  -7.9845003e-01  -4.3079656e+00  -4.6178287e+00  -4.9059475e+00  -4.0891217e+00  -4.4813956e+00  -4.2378605e+00  -5.3918474e+00  -4.7692893e+00   1.2684130e+00   3.1285493e+00   3.0351249e+00  -1.1053932e+00  -4.0969022e+00
   8.0990916e-01  -1.0444875e+00   2.1112602e+00   1.6038339e+00   2.9342248e+00   2.6367612e+00   1.1005095e+00   1.0647434e+00  -4.1656594e+00  -2.2471476e+00   3.4886377e-01  -2.9744542e-01  -1.6732788e+00  -1.1321688e-01  -3.4509802e+00  -2.3874078e+00   1.7212963e+00   3.9259333e+00   9.4651079e-01   5.5647426e-01  -3.2692208e+00   3.4559500e+00   1.6320615e+00   3.9101519e+00   2.6846142e+00   3.8706093e+00   3.3121395e+00   2.9958534e+00   2.4839725e+00   7.0644342e-01   1.1187148e+00   2.0383572e+00   5.3032082e-01   2.7920174e+00   2.2181616e+00   2.7334554e+00   1.9187296e+00  -1.4879627e+00  -1.9782502e-01   1.4302628e+00   1.4010510e+00   1.1542351e+00   1.2174482e+00   1.6939946e+00   2.4005997e+00   1.4774966e+00   9.7439461e-01  -1.1965642e+00   3.6400073e-01   1.3641920e+00   1.5293413e-01   1.5462154e-01   6.6215371e-01  -2.5310459e+00  -9.2788137e-01  -5.0151024e+00  -2.7888136e+00  -1.4978292e+00  -7.7517254e-01  -2.7934506e+00  -8.4394092e-01  -4.4889789e+00  -4.5069018e+00  -5.0219073e+00  -3.8006020e+00  -4.4698286e+00  -3.9467416e+00  -5.4146996e+00  -4.5804525e+00   1.1735310e+00   2.9507782e+00   3.0805521e+00  -8.5408623e-01  -4.0254851e+00
   6.6654862e-01  -1.1803020e+00   1.9112951e+00   1.5014443e+00   2.7776613e+00   2.5708727e+00   1.1219322e+00   1.3761213e+00  -4.0174907e+00  -1.7129351e+00   1.7926408e-01  -3.9842890e-01  -1.8548064e+00  -1.3795523e-01  -3.3147700e+00  -2.0505190e+00   1.5376449e+00   3.8364155e+00   1.1465882e+00   4.4361927e-01  -3.0709217e+00   3.3066561e+00   1.5085747e+00   3.6875832e+00   2.4964091e+00   3.7511694e+00   3.2285087e+00   3.0165317e+00   2.5666291e+00   8.2889570e-01   1.4121763e+00   1.8511384e+00   4.2509373e-01   2.6367366e+00   2.1106333e+00   2.6291487e+00   2.0129668e+00  -1.3470016e+00   2.5336142e-01   1.2176589e+00   1.3109985e+00   9.8847999e-01   1.1219975e+00   1.4889386e+00   2.4162337e+00   1.3324243e+00   1.0431170e+00  -1.1082368e+00   6.8373908e-01   1.1922507e+00   3.4032183e-02   1.9299882e-02   6.2310036e-01  -2.7049096e+00  -8.5187624e-01  -4.7643755e+00  -2.1443160e+00  -1.6465022e+00  -8.5825454e-01  -3.0050293e+00  -8.9839576e-01  -4.6752904e+00  -4.3833964e+00  -5.1361387e+00  -3.5047987e+00  -4.4601052e+00  -3.6586645e+00  -5.4379504e+00  -4.3897622e+00   1.0548195e+00   2.7574527e+00   3.1428887e+00  -5.5112396e-01  -3.9547923e+00
   4.9069224e-01  -1.3533877e+00   1.6804811e+00   1.3766529e+00   2.6251098e+00   2.5135454e+00   1.1871429e+00   1.7097316e+00  -3.8300792e+00  -1.1700750e+00  -3.6260622e-02  -5.2744867e-01  -2.0474044e+00  -1.6246672e-01  -3.1498300e+00  -1.6988928e+00   1.3303519e+00   3.7529325e+00   1.3800450e+00   2.9592346e-01  -2.8422032e+00   3.1317648e+00   1.3701791e+00   3.4434608e+00   2.2956552e+00   3.6392855e+00   3.1492862e+00   3.0603556e+00   2.6670288e+00   9.9225734e-01   1.7359556e+00   1.6377681e+00   2.9805498e-01   2.4684223e+00   1.9960819e+00   2.5384797e+00   2.1239268e+00  -1.1365767e+00   7.3376362e-01   9.7010695e-01   1.1958224e+00   8.0206023e-01   1.0128335e+00   1.2734325e+00   2.4353601e+00   1.1864769e+00   1.1248981e+00  -9.6881194e-01   1.0251732e+00   9.8510133e-01  -1.1914302e-01  -1.4223684e-01   5.7395344e-01  -2.8655077e+00  -7.6285989e-01  -4.4630862e+00  -1.4768088e+00  -1.8371421e+00  -9.6674277e-01  -3.2525221e+00  -9.6213688e-01  -4.8584510e+00  -4.2507721e+00  -5.2386943e+00  -3.2081579e+00  -4.4436408e+00  -3.3789056e+00  -5.4558326e+00  -4.1998797e+00   9.1284238e-01   2.5494439e+00   3.2206372e+00  -2.0228185e-01  -3.8842357e+00
   2.8312009e-01  -1.5624881e+00   1.4209380e+00   1.2306925e+00   2.4781983e+00   2.4636171e+00   1.2987834e+00   2.0590196e+00  -3.6011047e+00  -6.3113237e-01  -2.9556424e-01  -6.8401140e-01  -2.2443800e+00  -1.8775434e-01  -2.9495974e+00  -1.3399813e+00   1.1019452e+00   3.6744757e+00   1.6414957e+00   1.1373985e-01  -2.5872130e+00   2.9326632e+00   1.2177856e+00   3.1794992e+00   2.0843349e+00   3.5350189e+00   3.0734863e+00   3.1256046e+00   2.7807369e+00   1.1947070e+00   2.0819600e+00   1.4001871e+00   1.5033817e-01   2.2877522e+00   1.8752056e+00   2.4629111e+00   2.2478044e+00  -8.5583621e-01   1.2320551e+00   6.8985373e-01   1.0553265e+00   5.9547144e-01   8.8939750e-01   1.0515872e+00   2.4549661e+00   1.0454581e+00   1.2185776e+00  -7.7143556e-01   1.3823696e+00   7.4371296e-01  -3.0604524e-01  -3.2658547e-01   5.1371044e-01  -3.0029099e+00  -6.6362012e-01  -4.1057768e+00  -8.0056739e-01  -2.0665069e+00  -1.1002819e+00  -3.5300279e+00  -1.0351300e+00  -5.0299869e+00  -4.1127667e+00  -5.3204064e+00  -2.9170329e+00  -4.4127731e+00  -3.1122332e+00  -5.4629440e+00  -4.0131617e+00   7.4924403e-01   2.3281508e+00   3.3114765e+00   1.8529981e-01  -3.8134253e+00
   4.6123470e-02  -1.8045971e+00   1.1359206e+00   1.0658847e+00   2.3379763e+00   2.4196988e+00   1.4572502e+00   2.4170397e+00  -3.3301689e+00  -1.0782585e-01  -5.9457263e-01  -8.6634204e-01  -2.4389836e+00  -2.1482042e-01  -2.7097449e+00  -9.8142245e-01   8.5618606e-01   3.5998910e+00   1.9246369e+00  -1.0098174e-01  -2.3108036e+00   2.7117303e+00   1.0531828e+00   2.8981269e+00   1.8649538e+00   3.4378861e+00   2.9999974e+00   3.2094796e+00   2.9028786e+00   1.4327837e+00   2.4415005e+00   1.1415359e+00  -1.5865420e-02   2.0957039e+00   1.7489935e+00   2.4027770e+00   2.3804267e+00  -5.0691900e-01   1.7366532e+00   3.8046649e-01   8.9031628e-01   3.6998966e-01   7.5180402e-01   8.2758537e-01   2.4721411e+00   9.1452953e-01   1.3226324e+00  -5.1248071e-01   1.7488414e+00   4.7053674e-01  -5.2457151e-01  -5.2952334e-01   4.4184455e-01  -3.1083671e+00  -5.5747798e-01  -3.6902167e+00  -1.2973222e-01  -2.3295004e+00  -1.2573935e+00  -3.8301062e+00  -1.1170215e+00  -5.1818978e+00  -3.9733025e+00  -5.3734457e+00  -2.6374914e+00  -4.3612854e+00  -2.8628299e+00  -5.4545638e+00  -3.8316757e+00   5.6682470e-01   2.0957082e+00   3.4124382e+00   6.0330740e-01  -3.7422504e+00
  -2.1653323e-01  -2.0750143e+00   8.2984639e-01   8.8564153e-01   2.2050171e+00   2.3803258e+00   1.6606136e+00   2.7766204e+00  -3.0189743e+00   3.8928268e-01  -9.2743765e-01  -1.0714771e+00  -2.6247911e+00  -2.4464481e-01  -2.4285755e+00  -6.3083600e-01   5.9808750e-01   3.5280886e+00   2.2224744e+00  -3.4469931e-01  -2.0184121e+00   2.4723776e+00   8.7912620e-01   2.6025982e+00   1.6406322e+00   3.3470431e+00   2.9277926e+00   3.3082686e+00   3.0284152e+00   1.7014730e+00   2.8055811e+00   8.6613173e-01  -1.9731318e-01   1.8936706e+00   1.6187933e+00   2.3573733e+00   2.5174191e+00  -9.5006339e-02   2.2360459e+00   4.6763666e-02   7.0261748e-01   1.2769390e-01   6.0087831e-01   6.0555662e-01   2.4842165e+00   7.9797418e-01   1.4351760e+00  -1.9189369e-01   2.1176453e+00   1.6946865e-01  -7.7110814e-01  -7.4623369e-01   3.5833795e-01  -3.1748259e+00  -4.4817172e-01  -3.2177529e+00   5.2207352e-01  -2.6194286e+00  -1.4355297e+00  -4.1441731e+00  -1.2071873e+00  -5.3071046e+00  -3.8363542e+00  -5.3917617e+00  -2.3751156e+00  -4.2847876e+00  -2.6342215e+00  -5.4268927e+00  -3.6572070e+00   3.6953271e-01   1.8551207e+00   3.5200975e+00   1.0424900e+00  -3.6709170e+00
  -4.9974017e-01  -2.3674903e+00   5.0824855e-01   6.9438944e-01   2.0795414e+00   2.3440866e+00   1.9046614e+00   3.1305315e+00  -2.6713653e+00   8.5103588e-01  -1.2867806e+00  -1.2954192e+00  -2.7960470e+00  -2.7815713e-01  -2.1072147e+00  -2.9559933e-01   3.3383082e-01   3.4582138e+00   2.5275664e+00  -6.1237045e-01  -1.7159120e+00   2.2190051e+00   6.9934611e-01   2.2970245e+00   1.4151257e+00   3.2614667e+00   2.8561041e+00   3.4175389e+00   3.1524060e+00   1.9943668e+00   3.1651912e+00   5.7936231e-01  -3.8978805e-01   1.6835430e+00   1.4863369e+00   2.3251042e+00   2.6543665e+00   3.7179438e-01   2.7191131e+00  -3.0532696e-01   4.9503545e-01  -1.2855222e-01   4.3814228e-01   3.8946949e-01   2.4888718e+00   6.9902877e-01   1.5539725e+00   1.8668995e-01   2.4815190e+00  -1.5426781e-01  -1.0406568e+00  -9.7154035e-01   2.6368259e-01  -3.1973198e+00  -3.3970054e-01  -2.6934035e+00   1.1421117e+00  -2.9283266e+00  -1.6311746e+00  -4.4629290e+00  -1.3047823e+00  -5.3998158e+00  -3.7057865e+00  -5.3713825e+00  -2.1348081e+00  -4.1809452e+00  -2.4292071e+00  -5.3772051e+00  -3.4912531e+00   1.6237144e-01   1.6103117e+00   3.6307645e+00   1.4929323e+00  -3.5999363e+00
  -7.9724797e-01  -2.6744583e+00   1.7764756e-01   4.9741367e-01   1.9615433e+00   2.3097176e+00   2.1830568e+00   3.4716477e+00  -2.2932275e+00   1.2698575e+00  -1.6640085e+00  -1.5333375e+00  -2.9479480e+00  -3.1620326e-01  -1.7496065e+00   1.7383130e-02   7.0581393e-02   3.3897671e+00   2.8322706e+00  -8.9762553e-01  -1.4094426e+00   1.9568717e+00   5.1847074e-01   1.9863148e+00   1.1927769e+00   3.1801166e+00   2.7845521e+00   3.5323510e+00   3.2702422e+00   2.3038821e+00   3.5115814e+00   2.8749818e-01  -5.8824017e-01   1.4677434e+00   1.3537180e+00   2.3036673e+00   2.7869584e+00   8.8272599e-01   3.1754257e+00  -6.6897300e-01   2.7126012e-01  -3.9516261e-01   2.6575217e-01   1.8303284e-01   2.4842023e+00   6.1978653e-01   1.6764643e+00   6.1606035e-01   2.8330483e+00  -4.9431029e-01  -1.3270314e+00  -1.2001356e+00   1.5885291e-01  -3.1732235e+00  -2.3613801e-01  -2.1256962e+00   1.7188659e+00  -3.2473317e+00  -1.8399871e+00  -4.7767954e+00  -1.4087854e+00  -5.4557963e+00  -3.5851732e+00  -5.3105665e+00  -1.9206181e+00  -4.0495496e+00  -2.2498088e+00  -5.3039151e+00  -3.3350184e+00  -4.8772810e-02   1.3660812e+00   3.7406637e+00   1.9443568e+00  -3.5300763e+00
  -1.1019369e+00  -2.9873361e+00  -1.5464869e-01   3.0063805e-01   1.8509069e+00   2.2761629e+00   2.4876025e+00   3.7931075e+00  -1.8922543e+00   1.6398549e+00  -2.0496828e+00  -1.7798003e+00  -3.0768549e+00  -3.5950914e-01  -1.3623128e+00   3.0190358e-01  -1.8378487e-01   3.3226669e+00   3.1289864e+00  -1.1930125e+00  -1.1052252e+00   1.6918924e+00   3.4187001e-01   1.6760384e+00   9.7839603e-01   3.1020663e+00   2.7132137e+00   3.6474793e+00   3.3778398e+00   2.6215367e+00   3.8365243e+00  -2.5622537e-03  -7.8698471e-01   1.2492097e+00   1.2233256e+00   2.2902596e+00   2.9111173e+00   1.4248033e+00   3.5955167e+00  -1.0366957e+00   3.5728277e-02  -6.6793039e-01   8.6398394e-02  -1.0391264e-02   2.4687526e+00   5.6116823e-01   1.7998178e+00   1.0857667e+00   3.1648643e+00  -8.4340646e-01  -1.6231124e+00  -1.4267875e+00   4.5256049e-02  -3.1023545e+00  -1.4142867e-01  -1.5262664e+00   2.2423341e+00  -3.5670771e+00  -2.0569713e+00  -5.0763271e+00  -1.5180331e+00  -5.4725239e+00  -3.4776132e+00  -5.2098005e+00  -1.7355993e+00  -3.8924336e+00  -2.0972369e+00  -5.2065599e+00  -3.1894035e+00  -2.5737065e-01   1.1279712e+00   3.8460944e+00   2.3864415e+00  -3.4622810e+00
  -1.4061311e+00  -3.2968819e+00  -4.8080937e-01   1.1035259e-01   1.7475014e+00   2.2425990e+00   2.8085966e+00   4.0884661e+00  -1.4775961e+00   1.9568476e+00  -2.4339152e+00  -2.0290227e+00  -3.1804135e+00  -4.0864508e-01  -9.5414053e-01   5.5265208e-01  -4.2102758e-01   3.2572531e+00   3.4103863e+00  -1.4902997e+00  -8.0937014e-01   1.4303765e+00   1.7542984e-01   1.3722065e+00   7.7707894e-01   3.0265941e+00   2.6426363e+00   3.7576341e+00   3.4717788e+00   2.9382624e+00   4.1325402e+00  -2.8359870e-01  -9.7994385e-01   1.0313248e+00   1.0977418e+00   2.2817881e+00   3.0231066e+00   1.9833551e+00   3.9711115e+00  -1.4006666e+00  -2.0654724e-01  -9.4216750e-01  -9.6822488e-02  -1.8786536e-01   2.4415178e+00   5.2295669e-01   1.9209848e+00   1.5826434e+00   3.4698539e+00  -1.1937069e+00  -1.9211436e+00  -1.6465138e+00  -7.5334865e-02  -2.9869220e+00  -5.9184584e-02  -9.0925370e-01   2.7042603e+00  -3.8780811e+00  -2.2766667e+00  -5.3525844e+00  -1.6312412e+00  -5.4492288e+00  -3.3855577e+00  -5.0716520e+00  -1.5817091e+00  -3.7132511e+00  -1.9718786e+00  -5.0857139e+00  -3.0549996e+00  -4.5654233e-01   9.0205051e-01   3.9435620e+00   2.8091445e+00  -3.3975654e+00
  -1.7019367e+00  -3.5935864e+00  -7.9279237e-01  -6.7094314e-02   1.6512473e+00   2.2084279e+00   3.1352640e+00   4.3518298e+00  -1.0594127e+00   2.2183292e+00  -2.8067684e+00  -2.2751143e+00  -3.2575800e+00  -4.6399640e-01  -5.3562467e-01   7.6537944e-01  -6.3293867e-01   3.1942368e+00   3.6696279e+00  -1.7808210e+00  -5.2768337e-01   1.1787281e+00   2.5268776e-02   1.0810017e+00   5.9397484e-01   2.9532330e+00   2.5737904e+00   3.8576692e+00   3.5493930e+00   3.2447498e+00   4.3930900e+00  -5.4840755e-01  -1.1609196e+00   8.1779862e-01   9.7961003e-01   2.2750714e+00   3.1196158e+00   2.5426598e+00   4.2953089e+00  -1.7530249e+00  -4.5017248e-01  -1.2128704e+00  -2.8055423e-01  -3.4694337e-01   2.4019199e+00   5.0388856e-01   2.0367785e+00   2.0914944e+00   3.7413748e+00  -1.5370859e+00  -2.2130549e+00  -1.8547167e+00  -2.0085930e-01  -2.8313260e+00   7.5009884e-03  -2.9053043e-01   3.0982993e+00  -4.1711094e+00  -2.4933467e+00  -5.5974400e+00  -1.7470134e+00  -5.3868157e+00  -3.3106653e+00  -4.9004905e+00  -1.4597519e+00  -3.5171344e+00  -1.8733097e+00  -4.9428351e+00  -2.9320850e+00  -6.3938474e-01   6.9463027e-01   4.0298813e+00   3.2030199e+00  -3.3368954e+00
  -1.9815882e+00  -3.8680823e+00  -1.0826851e+00  -2.2562105e-01   1.5621524e+00   2.1732397e+00   3.4562395e+00   4.5779767e+00  -6.4836223e-01   2.4233670e+00  -3.1586430e+00  -2.5123205e+00  -3.3085515e+00  -5.2574343e-01  -1.1840100e-01   9.3701177e-01  -8.1176491e-01   3.1346018e+00   3.9005399e+00  -2.0558493e+00  -2.6548041e-01   9.4312756e-01  -1.0258449e-01   8.0846815e-01   4.3401842e-01   2.8817754e+00   2.5079665e+00   3.9427724e+00   3.6087923e+00   3.5318031e+00   4.6127162e+00  -7.9015095e-01  -1.3238831e+00   6.1251168e-01   8.7148445e-01   2.2670226e+00   3.1978185e+00   3.0866344e+00   4.5627050e+00  -2.0862005e+00  -6.8958212e-01  -1.4749042e+00  -4.6133591e-01  -4.8572166e-01   2.3497651e+00   5.0179594e-01   2.1439579e+00   2.5958896e+00   3.9734588e+00  -1.8654721e+00  -2.4907970e+00  -2.0472755e+00  -3.2905538e-01  -2.6418247e+00   5.6207510e-02   3.1317346e-01   3.4201064e+00  -4.4375000e+00  -2.7012224e+00  -5.8038177e+00  -1.8638443e+00  -5.2876821e+00  -3.2537005e+00  -4.7021041e+00  -1.3693719e+00  -3.3102636e+00  -1.8003318e+00  -4.7800679e+00  -2.8206277e+00  -7.9931385e-01   5.1193075e-01   4.1022444e+00   3.5595129e+00  -3.2810621e+00
  -2.2377807e+00  -4.1115472e+00  -1.3430529e+00  -3.5973768e-01   1.4803215e+00   2.1367558e+00   3.7600835e+00   4.7624510e+00  -2.5505142e-01   2.5724576e+00  -3.4806277e+00  -2.7352378e+00  -3.3346087e+00  -5.9385519e-01   2.8548760e-01   1.0657085e+00  -9.5063071e-01   3.0794721e+00   4.0977777e+00  -2.3069767e+00  -2.7414187e-02   7.2921903e-01  -2.0253586e-01   5.6019504e-01   3.0164478e-01   2.8122419e+00   2.4466341e+00   4.0086358e+00   3.6488403e+00   3.7906938e+00   4.7871421e+00  -1.0026974e+00  -1.4632646e+00   4.1933687e-01   7.7567006e-01   2.2548075e+00   3.2554072e+00   3.5995467e+00   4.7694581e+00  -2.3932206e+00  -9.1925733e-01  -1.7231906e+00  -6.3575869e-01  -6.0287158e-01   2.2851906e+00   5.1378919e-01   2.2393222e+00   3.0790299e+00   4.1609920e+00  -2.1711728e+00  -2.7466714e+00  -2.2205979e+00  -4.5755054e-01  -2.4260921e+00   8.5296483e-02   8.8519872e-01   3.6673554e+00  -4.6694323e+00  -2.8946430e+00  -5.9658591e+00  -1.9801190e+00  -5.1554434e+00  -3.2144806e+00  -4.4832332e+00  -1.3090900e+00  -3.0993757e+00  -1.7510297e+00  -4.6000120e+00  -2.7202904e+00  -9.3040316e-01   3.5972245e-01   4.1582645e+00   3.8712204e+00  -3.2305574e+00
  -2.4639767e+00  -4.3160909e+00  -1.5672742e+00  -4.6485135e-01   1.4059426e+00   2.0987569e+00   4.0358025e+00   4.9016348e+00   1.1051408e-01   2.6673476e+00  -3.7648038e+00  -2.9390081e+00  -3.3378881e+00  -6.6809520e-01   6.6430954e-01   1.1508654e+00  -1.0439345e+00   3.0299572e+00   4.2569453e+00  -2.5264896e+00   1.8267638e-01   5.4182378e-01  -2.6977035e-01   3.4101406e-01   2.0050714e-01   2.7448241e+00   2.3912674e+00   4.0515939e+00   3.6690723e+00   4.0134951e+00   4.9133145e+00  -1.1809318e+00  -1.5742327e+00   2.4195257e-01   6.9406680e-01   2.2359737e+00   3.2906009e+00   4.0667073e+00   4.9132887e+00  -2.6679863e+00  -1.1339419e+00  -1.9528947e+00  -8.0061563e-01  -6.9764730e-01   2.2086052e+00   5.3647182e-01   2.3198043e+00   3.5246249e+00   4.2998635e+00  -2.4471773e+00  -2.9736439e+00  -2.3716396e+00  -5.8395305e-01  -2.1926967e+00   9.3970973e-02   1.4098754e+00   3.8396851e+00  -4.8601459e+00  -3.0682906e+00  -6.0790189e+00  -2.0941185e+00  -4.9945987e+00  -3.1918787e+00  -4.2510632e+00  -1.2763851e+00  -2.8912510e+00  -1.7228469e+00  -4.4054793e+00  -2.6304392e+00  -1.0276993e+00   2.4296651e-01   4.1959864e+00   4.1321088e+00  -3.1854602e+00
  -2.6546705e+00  -4.4750939e+00  -1.7498406e+00  -5.3753595e-01   1.3392593e+00   2.0590105e+00   4.2733511e+00   4.9927959e+00   4.3944843e-01   2.7108359e+00  -4.0044957e+00  -3.1194792e+00  -3.3211086e+00  -7.4803965e-01   1.0073410e+00   1.1930687e+00  -1.0876947e+00   2.9869921e+00   4.3746786e+00  -2.7077158e+00   3.6188953e-01   3.8469716e-01  -3.0057685e-01   1.5473612e-01   1.3321664e-01   2.6798062e+00   2.3431634e+00   4.0687346e+00   3.6695871e+00   4.1933832e+00   4.9894037e+00  -1.3210187e+00  -1.6529439e+00   8.3662703e-02   6.2802561e-01   2.2085497e+00   3.3021328e+00   4.4751086e+00   4.9934368e+00  -2.9055024e+00  -1.3288497e+00  -2.1595958e+00  -9.5303945e-01  -7.6986830e-01   2.1206340e+00   5.6617560e-01   2.3825669e+00   3.9177355e+00   4.3870792e+00  -2.6874250e+00  -3.1656292e+00  -2.4978986e+00  -7.0594220e-01  -1.9505394e+00   8.2284211e-02   1.8733752e+00   3.9385895e+00  -5.0041009e+00  -3.2173634e+00  -6.1401063e+00  -2.2040320e+00  -4.8101545e+00  -3.1838806e+00  -4.0127078e+00  -1.2678105e+00  -2.6922134e+00  -1.7126754e+00  -4.1992531e+00  -2.5501526e+00  -1.0874985e+00   1.6547974e-01   4.2138862e+00   4.3376750e+00  -3.1453438e+00
  -2.8056061e+00  -4.5835044e+00  -1.8866093e+00  -5.7574877e-01   1.2805321e+00   2.0172021e+00   4.4640887e+00   5.0341151e+00   7.2444197e-01   2.7065756e+00  -4.1944606e+00  -3.2733314e+00  -3.2872782e+00  -8.3310279e-01   1.3054987e+00   1.1940100e+00  -1.0798252e+00   2.9511871e+00   4.4486959e+00  -2.8453307e+00   5.0835153e-01   2.6034304e-01  -2.9263064e-01   3.9460357e-03   1.0112445e-01   2.6174767e+00   2.3032649e+00   4.0579770e+00   3.6509073e+00   4.3248942e+00   5.0147607e+00  -1.4206035e+00  -1.6967559e+00  -5.2761526e-02   5.7823035e-01   2.1711133e+00   3.2892258e+00   4.8139780e+00   5.0105622e+00  -3.1020522e+00  -1.4998534e+00  -2.3394425e+00  -1.0906202e+00  -8.1987664e-01   2.0220687e+00   5.9920248e-01   2.4250963e+00   4.2455337e+00   4.4208381e+00  -2.8870304e+00  -3.3177371e+00  -2.5973947e+00  -8.2135305e-01  -1.7082890e+00   5.1103233e-02   2.2644496e+00   3.9672620e+00  -5.0970972e+00  -3.3377454e+00  -6.1472719e+00  -2.3079870e+00  -4.6072457e+00  -3.1876883e+00  -3.7747238e+00  -1.2791397e+00  -2.5076790e+00  -1.7169529e+00  -3.9838717e+00  -2.4782293e+00  -1.1075693e+00   1.2964764e-01   4.2108500e+00   4.4850519e+00  -3.1092083e+00
  -2.9139343e+00  -4.6380599e+00  -1.9749915e+00  -5.7898055e-01   1.2299947e+00   1.9728840e+00   4.6011683e+00   5.0246975e+00   9.6012856e-01   2.6588895e+00  -4.3310197e+00  -3.3981717e+00  -3.2394090e+00  -9.2256664e-01   1.5518690e+00   1.1563788e+00  -1.0203211e+00   2.9227020e+00   4.4778106e+00  -2.9356070e+00   6.2127049e-01   1.6989345e-01  -2.4521564e-01  -1.1013343e-01   1.0416141e-01   2.5580451e+00   2.2720057e+00   4.0181176e+00   3.6138422e+00   4.4041230e+00   4.9898483e+00  -1.4789407e+00  -1.7043892e+00  -1.6521441e-01   5.4461278e-01   2.1228294e+00   3.2515594e+00   5.0752174e+00   4.9666259e+00  -3.2553089e+00  -1.6436454e+00  -2.4892855e+00  -1.2114981e+00  -8.4847461e-01   1.9138304e+00   6.3205654e-01   2.4452948e+00   4.4979402e+00   4.4005753e+00  -3.0424591e+00  -3.4264708e+00  -2.6686474e+00  -9.2825424e-01  -1.4738572e+00   2.0353564e-03   2.5750081e+00   3.9304096e+00  -5.1363443e+00  -3.4261549e+00  -6.0999730e+00  -2.4040874e+00  -4.3907798e+00  -3.1998604e+00  -3.5426868e+00  -1.3055313e+00  -2.3417843e+00  -1.7317637e+00  -3.7614496e+00  -2.4131954e+00  -1.0873104e+00   1.3620515e-01   4.1861502e+00   4.5730492e+00  -3.0754500e+00
  -2.9783118e+00  -4.6374369e+00  -2.0140736e+00  -5.4832914e-01   1.1878066e+00   1.9254446e+00   4.6798367e+00   4.9645772e+00   1.1433439e+00   2.5726037e+00  -4.4121351e+00  -3.4925904e+00  -3.1802704e+00  -1.0156097e+00   1.7420994e+00   1.0837440e+00  -9.1134646e-01   2.9011536e+00   4.4619174e+00  -2.9765942e+00   7.0095191e-01   1.1305741e-01  -1.5936884e-01  -1.8770122e-01   1.4074983e-01   2.5015645e+00   2.2492037e+00   3.9488430e+00   3.5593524e+00   4.4288559e+00   4.9161453e+00  -1.4969442e+00  -1.6760292e+00  -2.5235489e-01   5.2631095e-01   2.0634546e+00   3.1892388e+00   5.2537093e+00   4.8647499e+00  -3.3643837e+00  -1.7578652e+00  -2.6067898e+00  -1.3144270e+00  -8.5685095e-01   1.7969458e+00   6.6165141e-01   2.4415638e+00   4.6681023e+00   4.3269768e+00  -3.1516466e+00  -3.4898732e+00  -2.7106564e+00  -1.0250144e+00  -1.2539495e+00  -6.2671381e-02   2.8005114e+00   3.8340530e+00  -5.1204996e+00  -3.4802685e+00  -5.9989042e+00  -2.4904723e+00  -4.1651354e+00  -3.2164788e+00  -3.3208621e+00  -1.3417043e+00  -2.1971171e+00  -1.7529409e+00  -3.5335507e+00  -2.3533135e+00  -1.0278342e+00   1.8410102e-01   4.1394224e+00   4.6021347e+00  -3.0418699e+00
  -2.9989342e+00  -4.5823247e+00  -2.0046641e+00  -4.8648923e-01   1.1540051e+00   1.8741113e+00   4.6976297e+00   4.8547147e+00   1.2732610e+00   2.4529183e+00  -4.4374291e+00  -3.5561878e+00  -3.1121945e+00  -1.1113331e+00   1.8746337e+00   9.8043865e-01  -7.5721341e-01   2.8855684e+00   4.4019516e+00  -2.9682173e+00   7.4877626e-01   8.8138342e-02  -3.7933827e-02  -2.3036089e-01   2.0779685e-01   2.4478701e+00   2.2340005e+00   3.8507126e+00   3.4884470e+00   4.3986352e+00   4.7960475e+00  -1.4771559e+00  -1.6133625e+00  -3.1367129e-01   5.2167601e-01   1.9933130e+00   3.1027730e+00   5.3474792e+00   4.7090772e+00  -3.4298124e+00  -1.8411843e+00  -2.6905214e+00  -1.3988034e+00  -8.4650474e-01   1.6725371e+00   6.8547678e-01   2.4128864e+00   4.7526930e+00   4.2019733e+00  -3.2140591e+00  -3.5076117e+00  -2.7228987e+00  -1.1103544e+00  -1.0537211e+00  -1.4024399e-01   2.9401572e+00   3.6853240e+00  -5.0496804e+00  -3.4988148e+00  -5.8459289e+00  -2.5653827e+00  -3.9339332e+00  -3.2333269e+00  -3.1119849e+00  -1.3821141e+00  -2.0745634e+00  -1.7761640e+00  -3.3011202e+00  -2.2965924e+00  -9.3197077e-01   2.7045602e-01   4.0706456e+00   4.5743640e+00  -3.0057251e+00
  -2.9775077e+00  -4.4754127e+00  -1.9492699e+00  -3.9765687e-01   1.1284579e+00   1.8179811e+00   4.6544548e+00   4.6969944e+00   1.3513975e+00   2.3053046e+00  -4.4081634e+00  -3.5895647e+00  -3.0369562e+00  -1.2087808e+00   1.9507735e+00   8.5145192e-01  -5.6425531e-01   2.8743843e+00   4.2998296e+00  -2.9122900e+00   7.6713930e-01   9.2115087e-02   1.1448433e-01  -2.4103166e-01   3.0077361e-01   2.3965412e+00   2.2248651e+00   3.7251135e+00   3.4021107e+00   4.3147536e+00   4.6327654e+00  -1.4236372e+00  -1.5195419e+00  -3.4951217e-01   5.2833061e-01   1.9132421e+00   2.9930643e+00   5.3577071e+00   4.5046383e+00  -3.4534870e+00  -1.8933464e+00  -2.7400104e+00  -1.4646623e+00  -8.1917615e-01   1.5418249e+00   7.0171367e-01   2.3588926e+00   4.7520190e+00   4.0287081e+00  -3.2306966e+00  -3.4809991e+00  -2.7053391e+00  -1.1833853e+00  -8.7656124e-01  -2.2750859e-01   2.9968592e+00   3.4922701e+00  -4.9254431e+00  -3.4816321e+00  -5.6440042e+00  -2.6272339e+00  -3.6999027e+00  -3.2460707e+00  -2.9171656e+00  -1.4211259e+00  -1.9732834e+00  -1.7970551e+00  -3.0644800e+00  -2.2408077e+00  -8.0419023e-01   3.9061926e-01   3.9801353e+00   4.4932524e+00  -2.9638237e+00
  -2.9171588e+00  -4.3212976e+00  -1.8520047e+00  -2.8735204e-01   1.1108196e+00   1.7560810e+00   4.5525594e+00   4.4942203e+00   1.3814967e+00   2.1354371e+00  -4.3271694e+00  -3.5942854e+00  -2.9557309e+00  -1.3069563e+00   1.9745704e+00   7.0233213e-01  -3.4059594e-01   2.8655012e+00   4.1583743e+00  -2.8124396e+00   7.5935905e-01   1.2078099e-01   2.9166578e-01  -2.2379525e-01   4.1388046e-01   2.3468819e+00   2.2196618e+00   3.5741892e+00   3.3012734e+00   4.1801796e+00   4.4302273e+00  -1.3417877e+00  -1.3990790e+00  -3.6108298e-01   5.4327803e-01   1.8245165e+00   2.8614071e+00   5.2885976e+00   4.2572346e+00  -3.4385402e+00  -1.9151620e+00  -2.7557854e+00  -1.5126401e+00  -7.7679009e-01   1.4061363e+00   7.0929169e-01   2.2799120e+00   4.6699372e+00   3.8114911e+00  -3.2040367e+00  -3.4129502e+00  -2.6584603e+00  -1.2436285e+00  -7.2401292e-01  -3.2101710e-01   2.9770265e+00   3.2636695e+00  -4.7507524e+00  -3.4296860e+00  -5.3971099e+00  -2.6746955e+00  -3.4648394e+00  -3.2504351e+00  -2.7359202e+00  -1.4531775e+00  -1.8908040e+00  -1.8112733e+00  -2.8233862e+00  -2.1835322e+00  -6.5044362e-01   5.3832256e-01   3.8685446e+00   4.3636170e+00  -2.9126603e+00
  -2.8222881e+00  -4.1263128e+00  -1.7184316e+00  -1.6216650e-01   1.1004953e+00   1.6874516e+00   4.3963861e+00   4.2501015e+00   1.3692908e+00   1.9491449e+00  -4.1987415e+00  -3.5728112e+00  -2.8691309e+00  -1.4048361e+00   1.9525607e+00   5.3909496e-01  -9.5825368e-02   2.8563802e+00   3.9812312e+00  -2.6739462e+00   7.2955170e-01   1.6893312e-01   4.8602057e-01  -1.8368900e-01   5.4029182e-01   2.2979326e+00   2.2157707e+00   3.4007525e+00   3.1868209e+00   3.9994232e+00   4.1929898e+00  -1.2381019e+00  -1.2576683e+00  -3.5041007e-01   5.6305555e-01   1.7287513e+00   2.7094977e+00   5.1471147e+00   3.9733336e+00  -3.3891898e+00  -1.9084585e+00  -2.7393778e+00  -1.5439078e+00  -7.2141716e-01   1.2669167e+00   7.0788738e-01   2.1770048e+00   4.5135927e+00   3.5557251e+00  -3.1379223e+00  -3.3078740e+00  -2.5833080e+00  -1.2910209e+00  -5.9582814e-01  -4.1717425e-01   2.8901615e+00   3.0088544e+00  -4.5299125e+00  -3.3450470e+00  -5.1101776e+00  -2.7067662e+00  -3.2296610e+00  -3.2423675e+00  -2.5663174e+00  -1.4729352e+00  -1.8232255e+00  -1.8146091e+00  -2.5771432e+00  -2.1221869e+00  -4.7792750e-01   7.0592705e-01   3.7368800e+00   4.1913790e+00  -2.8485883e+00
  -2.6983740e+00  -3.8982873e+00  -1.5553493e+00  -2.9451115e-02   1.0966175e+00   1.6112442e+00   4.1923321e+00   3.9692295e+00   1.3221650e+00   1.7523755e+00  -4.0284950e+00  -3.5284102e+00  -2.7773113e+00  -1.5013840e+00   1.8933634e+00   3.6812998e-01   1.5940362e-01   2.8441839e+00   3.7727762e+00  -2.5035028e+00   6.8248279e-01   2.3060436e-01   6.8892063e-01  -1.2645708e-01   6.7246951e-01   2.2485078e+00   2.2102640e+00   3.2081788e+00   3.0596397e+00   3.7783463e+00   3.9261592e+00  -1.1198756e+00  -1.1019456e+00  -3.2027172e-01   5.8392329e-01   1.6277963e+00   2.5394418e+00   4.9426048e+00   3.6599751e+00  -3.3105519e+00  -1.8759880e+00  -2.6932871e+00  -1.5600816e+00  -6.5525018e-01   1.1257360e+00   6.9786925e-01   2.0519605e+00   4.2930033e+00   3.2678073e+00  -3.0373993e+00  -3.1715059e+00  -2.4815438e+00  -1.3259058e+00  -4.9014412e-01  -5.1236402e-01   2.7483123e+00   2.7375362e+00  -4.2684872e+00  -3.2308256e+00  -4.7890246e+00  -2.7228439e+00  -2.9945423e+00  -3.2181878e+00  -2.4052267e+00  -1.4754393e+00  -1.7655179e+00  -1.8030834e+00  -2.3247618e+00  -2.0541126e+00  -2.9477973e-01   8.8475110e-01   3.5865250e+00   3.9833505e+00  -2.7680168e+00
  -2.5517348e+00  -3.6462456e+00  -1.3705274e+00   1.0304052e-01   1.0980407e+00   1.5268210e+00   3.9484239e+00   3.6570297e+00   1.2487415e+00   1.5511580e+00  -3.8231927e+00  -3.4650454e+00  -2.6801318e+00  -1.5955681e+00   1.8071761e+00   1.9609470e-01   4.1383953e-01   2.8259507e+00   3.5380197e+00  -2.3089120e+00   6.2339551e-01   2.9932821e-01   8.9110208e-01  -5.8273007e-02   8.0252648e-01   2.1972562e+00   2.2001081e+00   3.0002962e+00   2.9206878e+00   3.5239356e+00   3.6353122e+00  -9.9487638e-01  -9.3919491e-01  -2.7409589e-01   6.0207415e-01   1.5236276e+00   2.3537556e+00   4.6863337e+00   3.3246818e+00  -3.2084302e+00  -1.8213014e+00  -2.6209134e+00  -1.5631175e+00  -5.8059334e-01   9.8428304e-01   6.8020017e-01   1.9072681e+00   4.0205189e+00   2.9549957e+00  -2.9085054e+00  -3.0106880e+00  -2.3554958e+00  -1.3490121e+00  -4.0375924e-01  -6.0307609e-01   2.5654136e+00   2.4596296e+00  -3.9731804e+00  -3.0910672e+00  -4.4402780e+00  -2.7227806e+00  -2.7591132e+00  -3.1747195e+00  -2.2486397e+00  -1.4562414e+00  -1.7118825e+00  -1.7730513e+00  -2.0651487e+00  -1.9766652e+00  -1.0972115e-01   1.0654639e+00   3.4192689e+00   3.7470032e+00  -2.6676256e+00
  -2.3892612e+00  -3.3800566e+00  -1.1724008e+00   2.2753069e-01   1.1033564e+00   1.4338439e+00   3.6739338e+00   3.3196845e+00   1.1584120e+00   1.3515509e+00  -3.5905373e+00  -3.3872466e+00  -2.5773551e+00  -1.6863851e+00   1.7052022e+00   2.9786229e-02   6.5613434e-01   2.7987881e+00   3.2825036e+00  -2.0987332e+00   5.5782381e-01   3.6842844e-01   1.0831149e+00   1.4553339e-02   9.2262015e-01   2.1427493e+00   2.1823859e+00   2.7812686e+00   2.7710815e+00   3.2440422e+00   3.3264186e+00  -8.7099460e-01  -7.7701762e-01  -2.1582845e-01   6.1384752e-01   1.4182463e+00   2.1553493e+00   4.3909555e+00   2.9753614e+00  -3.0890882e+00  -1.7485940e+00  -2.5264492e+00  -1.5552009e+00  -4.9985638e-01   8.4434274e-01   6.5631011e-01   1.7460466e+00   3.7101917e+00   2.6252384e+00  -2.7580275e+00  -2.8331082e+00  -2.2081962e+00  -1.3614263e+00  -3.3247844e-01  -6.8603286e-01   2.3565574e+00   2.1850596e+00  -3.6516890e+00  -2.9306154e+00  -4.0712886e+00  -2.7069240e+00  -2.5226929e+00  -3.1094046e+00  -2.0920405e+00  -1.4115331e+00  -1.6561551e+00  -1.7213123e+00  -1.7973108e+00  -1.8873331e+00   6.8341017e-02   1.2385250e+00   3.2373359e+00   3.4902363e+00  -2.5445819e+00
  -2.2181304e+00  -3.1100515e+00  -9.6973382e-01   3.3659596e-01   1.1109351e+00   1.3323428e+00   3.3789529e+00   2.9640178e+00   1.0608442e+00   1.1595643e+00  -3.3389357e+00  -3.2999707e+00  -2.4688564e+00  -1.7728928e+00   1.5990494e+00  -1.2401577e-01   8.7535895e-01   2.7600736e+00   3.0121917e+00  -1.8819011e+00   4.9139408e-01   4.3132199e-01   1.2557923e+00   8.5870573e-02   1.0253504e+00   2.0835804e+00   2.1545119e+00   2.5554804e+00   2.6121794e+00   2.9471053e+00   3.0057563e+00  -7.5589203e-01  -6.2298333e-01  -1.4977085e-01   6.1593057e-01   1.3135925e+00   1.9474885e+00   4.0699553e+00   2.6201913e+00  -2.9590111e+00  -1.6625323e+00  -2.4147344e+00  -1.5386393e+00  -4.1554593e-01   7.0775283e-01   6.2795586e-01   1.5719380e+00   3.3770999e+00   2.2869581e+00  -2.5932298e+00  -2.6470111e+00  -2.0433925e+00  -1.3645621e+00  -2.7149497e-01  -7.5831537e-01   2.1372420e+00   1.9235447e+00  -3.3125208e+00  -2.7549470e+00  -3.6900271e+00  -2.6761409e+00  -2.2845317e+00  -3.0203958e+00  -1.9307917e+00  -1.3382637e+00  -1.5922180e+00  -1.6452243e+00  -1.5205566e+00  -1.7838727e+00   2.3072728e-01   1.3946456e+00   3.0434050e+00   3.2211465e+00  -2.3967477e+00
  -2.0455153e+00  -2.8466239e+00  -7.7126439e-01   4.2352174e-01   1.1189938e+00   1.2227542e+00   3.0739565e+00   2.5973418e+00   9.6549456e-01   9.8104898e-01  -3.0772359e+00  -3.2084472e+00  -2.3548184e+00  -1.8542500e+00   1.5001370e+00  -2.5873839e-01   1.0615046e+00   2.7076473e+00   2.7333519e+00  -1.6673348e+00   4.2962028e-01   4.8182379e-01   1.4007108e+00   1.4996825e-01   1.1041346e+00   2.0184810e+00   2.1144283e+00   2.3274262e+00   2.4456546e+00   2.6418712e+00   2.6798122e+00  -6.5666385e-01  -4.8428275e-01  -8.0394519e-02   6.0552917e-01   1.2114816e+00   1.7337252e+00   3.7370849e+00   2.2674773e+00  -2.8246641e+00  -1.5680698e+00  -2.2910762e+00  -1.5157677e+00  -3.3024527e-01   5.7633762e-01   5.9708158e-01   1.3889689e+00   3.0366614e+00   1.9488015e+00  -2.4215648e+00  -2.4608924e+00  -1.8655188e+00  -1.3601265e+00  -2.1577527e-01  -8.1748577e-01   1.9226332e+00   1.6843609e+00  -2.9647739e+00  -2.5699871e+00  -3.3049407e+00  -2.6318138e+00  -2.0440371e+00  -2.9066274e+00  -1.7605054e+00  -1.2342430e+00  -1.5143931e+00  -1.5428178e+00  -1.2346785e+00  -1.6644514e+00   3.6939399e-01   1.5252463e+00   2.8406165e+00   2.9478052e+00  -2.2228634e+00
  -1.8783027e+00  -2.5998269e+00  -5.8534456e-01   4.8261308e-01   1.1256882e+00   1.1059238e+00   2.7693719e+00   2.2272615e+00   8.8115000e-01   8.2154995e-01  -2.8144403e+00  -3.1180256e+00  -2.2358883e+00  -1.9297629e+00   1.4191473e+00  -3.6823237e-01   1.2059454e+00   2.6399809e+00   2.4524311e+00  -1.4635588e+00   3.7769994e-01   5.1444113e-01   1.5106105e+00   2.0183569e-01   1.1535381e+00   1.9464360e+00   2.0607592e+00   2.1016075e+00   2.2735397e+00   2.3371131e+00   2.3551690e+00  -5.7952905e-01  -3.6740244e-01  -1.2135633e-02   5.8049672e-01   1.1135662e+00   1.5178019e+00   3.4058189e+00   1.9254822e+00  -2.6922506e+00  -1.4702625e+00  -2.1610387e+00  -1.4888732e+00  -2.4657381e-01   4.5182278e-01   5.6569439e-01   1.2013814e+00   2.7039711e+00   1.6193492e+00  -2.2503832e+00  -2.2831910e+00  -1.6796208e+00  -1.3500894e+00  -1.6041410e-01  -8.6170036e-01   1.7268845e+00   1.4760743e+00  -2.6178821e+00  -2.3819126e+00  -2.9247828e+00  -2.5758222e+00  -1.8009551e+00  -2.7678612e+00  -1.5773760e+00  -1.0982263e+00  -1.4177941e+00  -1.4129038e+00  -9.4010294e-01  -1.5277933e+00   4.7731360e-01   1.6228844e+00   2.6325568e+00   2.6780459e+00  -2.0226951e+00
  -1.7228325e+00  -2.3789871e+00  -4.1958940e-01   5.0944268e-01   1.1292271e+00   9.8307210e-01   2.4751766e+00   1.8614449e+00   8.1552458e-01   6.8612504e-01  -2.5594030e+00  -3.0340166e+00  -2.1132722e+00  -1.9989352e+00   1.3655470e+00  -4.4700986e-01   1.3018356e+00   2.5563094e+00   2.1759140e+00  -1.2783530e+00   3.4031445e-01   5.2464270e-01   1.5797498e+00   2.3738378e-01   1.1695354e+00   1.8667942e+00   1.9929136e+00   1.8824359e+00   2.0982375e+00   2.0413661e+00   2.0383703e+00  -5.2956492e-01  -2.7784252e-01   5.0820830e-02   5.3941154e-01   1.0213243e+00   1.3035271e+00   3.0888557e+00   1.6022204e+00  -2.5674837e+00  -1.3740912e+00  -2.0302100e+00  -1.4601430e+00  -1.6712356e-01   3.3573380e-01   5.3576225e-01   1.0134448e+00   2.3931947e+00   1.3068046e+00  -2.0866494e+00  -2.1219893e+00  -1.4912316e+00  -1.3366531e+00  -1.0093487e-01  -8.8980735e-01   1.5625411e+00   1.3062581e+00  -2.2813313e+00  -2.1969543e+00  -2.5583973e+00  -2.5104952e+00  -1.5554981e+00  -2.6047070e+00  -1.3784521e+00  -9.2997754e-01  -1.2986200e+00  -1.2551686e+00  -6.3799942e-01  -1.3733161e+00   5.4880339e-01   1.6816258e+00   2.4232154e+00   2.4192703e+00  -1.7971379e+00
  -1.5846687e+00  -2.1923460e+00  -2.8055132e-01   5.0102519e-01   1.1280009e+00   8.5572784e-01   2.2005412e+00   1.5073714e+00   7.7492868e-01   5.7914065e-01  -2.3205181e+00  -2.9615375e+00  -1.9887498e+00  -2.0615142e+00   1.3472040e+00  -4.9048759e-01   1.3444231e+00   2.4567157e+00   1.9101746e+00  -1.1184488e+00   3.2144170e-01   5.0908994e-01   1.6041728e+00   2.5362127e-01   1.1496886e+00   1.7793648e+00   1.9111328e+00   1.6741464e+00   1.9224943e+00   1.7626764e+00   1.7357695e+00  -5.1049591e-01  -2.1989084e-01   1.0475861e-01   4.8160114e-01   9.3607341e-01   1.0946335e+00   2.7976798e+00   1.3052267e+00  -2.4553724e+00  -1.2842989e+00  -1.9039539e+00  -1.4316346e+00  -9.4370139e-02   2.2928744e-01   5.0914209e-01   8.2926183e-01   2.1170439e+00   1.0186744e+00  -1.9366759e+00  -1.9847315e+00  -1.3061954e+00  -1.3222211e+00  -3.3516062e-02  -9.0141989e-01   1.4400563e+00   1.1812052e+00  -1.9643515e+00  -2.0212027e+00  -2.2144657e+00  -2.4385501e+00  -1.3084014e+00  -2.4186147e+00  -1.1618336e+00  -7.3030520e-01  -1.1543723e+00  -1.0702485e+00  -3.3034022e-01  -1.2012445e+00   5.7978492e-01   1.6973394e+00   2.2169112e+00   2.1782655e+00  -1.5482664e+00
  -1.4684133e+00  -2.0467487e+00  -1.7343407e-01   4.5591120e-01   1.1207158e+00   7.2563286e-01   1.9535286e+00   1.1720656e+00   7.6402296e-01   5.0405653e-01  -2.1054147e+00  -2.9053648e+00  -1.8646078e+00  -2.1175313e+00   1.3701063e+00  -4.9521996e-01   1.3312592e+00   2.3421590e+00   1.6613135e+00  -9.8928593e-01   3.2418723e-01   4.6581609e-01   1.5818743e+00   2.4877698e-01   1.0932345e+00   1.6844893e+00   1.8164736e+00   1.4807154e+00   1.7493310e+00   1.5083772e+00   1.4533618e+00  -5.2454661e-01  -1.9646649e-01   1.4663668e-01   4.0711634e-01   8.5900314e-01   8.9462395e-01   2.5421955e+00   1.0413071e+00  -2.3600333e+00  -1.2052486e+00  -1.7871584e+00  -1.4052697e+00  -3.0562682e-02   1.3328512e-01   4.8753787e-01   6.5257849e-01   1.8863464e+00   7.6145740e-01  -1.8058916e+00  -1.8779700e+00  -1.1304534e+00  -1.3093653e+00   4.4865327e-02  -8.9695733e-01   1.3674328e+00   1.1056505e+00  -1.6756018e+00  -1.8604255e+00  -1.9012239e+00  -2.3630102e+00  -1.0609167e+00  -2.2118402e+00  -9.2679011e-01  -5.0106900e-01  -9.8399465e-01  -8.5977511e-01  -1.9909841e-02  -1.0126984e+00   5.6795962e-01   1.6678953e+00   2.0181865e+00   1.9610414e+00  -1.2793289e+00
  -1.3775657e+00  -1.9473908e+00  -1.0186203e-01   3.7419923e-01   1.1065250e+00   5.9463106e-01   1.7408619e+00   8.6183946e-01   7.8566520e-01   4.6321766e-01  -1.9206677e+00  -2.8697929e+00  -1.7434915e+00  -2.1673279e+00   1.4381963e+00  -4.5910265e-01   1.2622991e+00   2.2144468e+00   1.4349913e+00  -8.9483441e-01   3.5064183e-01   3.9434247e-01   1.5128584e+00   2.2236197e-01   1.0010764e+00   1.5830854e+00   1.7107347e+00   1.3057871e+00   1.5819383e+00   1.2848878e+00   1.1966104e+00  -5.7236446e-01  -2.0903714e-01   1.7427449e-01   3.1666456e-01   7.9122035e-01   7.0662181e-01   2.3304472e+00   8.1628720e-01  -2.2845354e+00  -1.1408043e+00  -1.6839964e+00  -1.3828399e+00   2.2401253e-02   4.8019448e-02   4.7248672e-01   4.8661344e-01   1.7097219e+00   5.4036824e-01  -1.6986474e+00  -1.8071434e+00  -9.6979745e-01  -1.3007841e+00   1.3637356e-01  -8.7764730e-01   1.3499989e+00   1.0825277e+00  -1.4228570e+00  -1.7199025e+00  -1.6261587e+00  -2.2871122e+00  -8.1474151e-01  -1.9873820e+00  -6.7379578e-01  -2.4515362e-01  -7.8792878e-01  -6.2638326e-01   2.8973667e-01  -8.0973770e-01   5.1289110e-01   1.5932594e+00   1.8316697e+00   1.7726876e+00  -9.9468358e-01
  -1.3144375e+00  -1.8976344e+00  -6.7718056e-02   2.5747184e-01   1.0851408e+00   4.6455104e-01   1.5677620e+00   5.8205781e-01   8.4085152e-01   4.5767528e-01  -1.7715452e+00  -2.8585111e+00  -1.6281969e+00  -2.2115637e+00   1.5533096e+00  -3.8152849e-01   1.1398822e+00   2.0761493e+00   1.2362581e+00  -8.3749553e-01   4.0177420e-01   2.9572192e-01   1.3990880e+00   1.7516849e-01   8.7568781e-01   1.4766550e+00   1.5963342e+00   1.1526049e+00   1.4235450e+00   1.0975457e+00   9.7027216e-01  -6.5301480e-01  -2.5761106e-01   1.8649945e-01   2.1151242e-01   7.3379705e-01   5.3323469e-01   2.1684211e+00   6.3477800e-01  -2.2307846e+00  -1.0942362e+00  -1.5977116e+00  -1.3660236e+00   6.3104841e-02  -2.6795415e-02   4.6536807e-01   3.3391831e-01   1.5933728e+00   3.5911093e-01  -1.6180752e+00  -1.7763971e+00  -8.2961049e-01  -1.2992515e+00   2.4232731e-01  -8.4548511e-01   1.3903174e+00   1.1127801e+00  -1.2127182e+00  -1.6042818e+00  -1.3957043e+00  -2.2142049e+00  -5.7190218e-01  -1.7488921e+00  -4.0449145e-01   3.3592316e-02  -5.6809362e-01  -3.7367835e-01   5.9436349e-01  -5.9536322e-01   4.1599185e-01   1.4754765e+00   1.6619125e+00   1.6172509e+00  -6.9967928e-01
  -1.2801199e+00  -1.8989027e+00  -7.1061621e-02   1.0866396e-01   1.0569207e+00   3.3709361e-01   1.4378590e+00   3.3694505e-01   9.2874931e-01   4.8705517e-01  -1.6618041e+00  -2.8744887e+00  -1.5214284e+00  -2.2512043e+00   1.7152143e+00  -2.6347880e-01   9.6859907e-01   1.9304620e+00   1.0693924e+00  -8.1807704e-01   4.7736757e-01   1.7250543e-01   1.2443370e+00   1.0920517e-01   7.2093682e-01   1.3672529e+00   1.4761448e+00   1.0239463e+00   1.2772680e+00   9.5047210e-01   7.7823709e-01  -7.6404769e-01  -3.4079958e-01   1.8324624e-01   9.3371680e-02   6.8781255e-01   3.7644647e-01   2.0599393e+00   4.9997579e-01  -2.1994582e+00  -1.0681512e+00  -1.5304455e+00  -1.3564017e+00   9.0733757e-02  -9.2059682e-02   4.6742790e-01   1.9627975e-01   1.5409825e+00   2.1972554e-01  -1.5660028e+00  -1.7884496e+00  -7.1461071e-01  -1.3075531e+00   3.6327111e-01  -8.0314864e-01   1.4882213e+00   1.1952472e+00  -1.0503590e+00  -1.5174619e+00  -1.2149576e+00  -2.1476439e+00  -3.3460457e-01  -1.5005636e+00  -1.2158127e-01   3.3045231e-01  -3.2779152e-01  -1.0615624e-01   8.8918828e-01  -3.7346460e-01   2.8041815e-01   1.3185454e+00   1.5132084e+00   1.4976415e+00  -4.0048344e-01
  -1.2745049e+00  -1.9506592e+00  -1.1013560e-01  -6.8124574e-02   1.0229126e+00   2.1373521e-01   1.3531744e+00   1.2944825e-01   1.0468167e+00   5.4949244e-01  -1.5935507e+00  -2.9198829e+00  -1.4255539e+00  -2.2874845e+00   1.9217338e+00  -1.0753788e-01   7.5505032e-01   1.7810265e+00   9.3775423e-01  -8.3584509e-01   5.7600834e-01   2.8629500e-02   1.0539563e+00   2.7569968e-02   5.4184671e-01   1.2574167e+00   1.3533043e+00   9.2206426e-01   1.1459576e+00   8.4647914e-01   6.2339159e-01  -9.0163283e-01  -4.5594172e-01   1.6559680e-01  -3.5720270e-02   6.5438100e-01   2.3754700e-01   2.0066398e+00   4.1351809e-01  -2.1899940e+00  -1.0644451e+00  -1.4831209e+00  -1.3554678e+00   1.0517784e-01  -1.4928357e-01   4.7980847e-01   7.4669916e-02   1.5537209e+00   1.2252106e-01  -1.5429324e+00  -1.8445114e+00  -6.2861637e-01  -1.3284068e+00   4.9908670e-01  -7.5387154e-01   1.6409645e+00   1.3266439e+00  -9.3932716e-01  -1.4624993e+00  -1.0874311e+00  -2.0906865e+00  -1.0507111e-01  -1.2469965e+00   1.7132281e-01   6.3997300e-01  -7.1551513e-02   1.7092224e-01   1.1690546e+00  -1.4871476e-01   1.1088016e-01   1.1281944e+00   1.3894044e+00   1.4155718e+00  -1.0386525e-01
  -1.2963592e+00  -2.0504718e+00  -1.8146526e-01  -2.6785849e-01   9.8485495e-01   9.5654990e-02   1.3141707e+00  -3.8832177e-02   1.1909973e+00   6.4164497e-01  -1.5671758e+00  -2.9959622e+00  -1.3423872e+00  -2.3218496e+00   2.1689415e+00   8.2178097e-02   5.0751079e-01   1.6317210e+00   8.4366788e-01  -8.8864606e-01   6.9513310e-01  -1.3077210e-01   8.3457328e-01  -6.5734048e-02   3.4430988e-01   1.1500596e+00   1.2310128e+00   8.4863390e-01   1.0320511e+00   7.8702004e-01   5.0751747e-01  -1.0607571e+00  -5.9927975e-01   1.3575078e-01  -1.7351483e-01   6.3465835e-01   1.1710645e-01   2.0080414e+00   3.7540943e-01  -2.2006386e+00  -1.0842756e+00  -1.4553907e+00  -1.3646267e+00   1.0710014e-01  -2.0053833e-01   5.0357480e-01  -3.0750502e-02   1.6303473e+00   6.6103648e-02  -1.5480821e+00  -1.9442601e+00  -5.7434784e-01  -1.3643688e+00   6.4912153e-01  -7.0128029e-01   1.8434717e+00   1.5016437e+00  -8.8141190e-01  -1.4415434e+00  -1.0148667e+00  -2.0463944e+00   1.1461766e-01  -9.9304782e-01   4.6989376e-01   9.5612789e-01   1.9508023e-01   4.5170070e-01   1.4286350e+00   7.3588203e-02  -8.6618621e-02   9.1157294e-01   1.2937170e+00   1.3715334e+00   1.8305741e-01
  -1.3434433e+00  -2.1941615e+00  -2.8004928e-01  -4.8482450e-01   9.4512312e-01  -1.6308768e-02   1.3198596e+00  -1.6763814e-01   1.3559810e+00   7.5879292e-01  -1.5813722e+00  -3.1030539e+00  -1.2730258e+00  -2.3558772e+00   2.4514062e+00   3.0017893e-01   2.3551887e-01   1.4864361e+00   7.8833918e-01  -9.7309019e-01   8.3113674e-01  -2.9962434e-01   5.9374450e-01  -1.6603141e-01   1.3477462e-01   1.0483289e+00   1.1123348e+00   8.0470620e-01   9.3744532e-01   7.7218888e-01   4.3123583e-01  -1.2354754e+00  -7.6617273e-01   9.6925186e-02  -3.1765493e-01   6.2982504e-01   1.4998125e-02   2.0616876e+00   3.8402705e-01  -2.2285603e+00  -1.1280544e+00  -1.4456620e+00  -1.3851779e+00   9.7963499e-02  -2.4836339e-01   5.3972922e-01  -1.2057801e-01   1.7673989e+00   4.7502028e-02  -1.5794906e+00  -2.0858758e+00  -5.5327924e-01  -1.4177292e+00   8.1231825e-01  -6.4920374e-01   2.0886716e+00   1.7130704e+00  -8.7658735e-01  -1.4557975e+00  -9.9712237e-01  -2.0175384e+00   3.2266186e-01  -7.4366935e-01   7.6930611e-01   1.2725093e+00   4.6579222e-01   7.2993342e-01   1.6626568e+00   2.8772650e-01  -3.0509656e-01   6.7687528e-01   1.2285649e+00   1.3648185e+00   4.5309619e-01
  -1.4126731e+00  -2.3760276e+00  -3.9963522e-01  -7.1290311e-01   9.0662387e-01  -1.2167009e-01   1.3679611e+00  -2.5797674e-01   1.5355118e+00   8.9502189e-01  -1.6332342e+00  -3.2405164e+00  -1.2177546e+00  -2.3911836e+00   2.7624743e+00   5.3984013e-01  -5.0588485e-02   1.3488465e+00   7.7181694e-01  -1.0847847e+00   9.7953990e-01  -4.7122231e-01   3.3958069e-01  -2.6824495e-01  -8.0077317e-02   9.5544020e-01   1.0000155e+00   7.9067138e-01   8.6339823e-01   8.0076882e-01   3.9399961e-01  -1.4192059e+00  -9.5133421e-01   5.3182874e-02  -4.6576223e-01   6.4104298e-01  -6.9532123e-02   2.1633625e+00   4.3620941e-01  -2.2700226e+00  -1.1954596e+00  -1.4511960e+00  -1.4182857e+00   8.0006633e-02  -2.9563311e-01   5.8920798e-01  -1.9606396e-01   1.9594530e+00   6.2383804e-02  -1.6341784e+00  -2.2661354e+00  -5.6554839e-01  -1.4903993e+00   9.8733047e-01  -6.0146501e-01   2.3678921e+00   1.9521929e+00  -9.2303452e-01  -1.5055058e+00  -1.0321450e+00  -2.0065195e+00   5.1764950e-01  -5.0374052e-01   1.0644627e+00   1.5825427e+00   7.3378977e-01   9.9921993e-01   1.8661390e+00   4.8780623e-01  -5.3694543e-01   4.3292067e-01   1.1954310e+00   1.3935851e+00   6.9928298e-01
  -1.5003109e+00  -2.5891369e+00  -5.3306575e-01  -9.4584085e-01   8.7264095e-01  -2.2027536e-01   1.4551007e+00  -3.1197752e-01   1.7227301e+00   1.0434812e+00  -1.7184323e+00  -3.4067403e+00  -1.1760244e+00  -2.4293190e+00   3.0945758e+00   7.9371284e-01  -3.4016828e-01   1.2222017e+00   7.9299973e-01  -1.2186030e+00   1.1352073e+00  -6.3858153e-01   8.0367903e-02  -3.6718990e-01  -2.9364391e-01   8.7449585e-01   8.9632843e-01   8.0623339e-01   8.1046490e-01   8.7032710e-01   3.9413665e-01  -1.6050537e+00  -1.1490811e+00   9.1982879e-03  -6.1550643e-01   6.6938983e-01  -1.3775648e-01   2.3073648e+00   5.2742241e-01  -2.3206121e+00  -1.2854634e+00  -1.4682786e+00  -1.4649330e+00   5.6166629e-02  -3.4539040e-01   6.5285663e-01  -2.5897350e-01   2.1994485e+00   1.0534934e-01  -1.7083561e+00  -2.4805626e+00  -6.0992839e-01  -1.5837973e+00   1.1726149e+00  -5.6166806e-01   2.6713008e+00   2.2091125e+00  -1.0172405e+00  -1.5899621e+00  -1.1160316e+00  -2.0152947e+00   6.9862525e-01  -2.7789913e-01   1.3502215e+00   1.8797163e+00   9.9209611e-01   1.2532557e+00   2.0346290e+00   6.6802679e-01  -7.7429785e-01   1.8871222e-01   1.1947615e+00   1.4549660e+00   9.1515873e-01
  -1.6021799e+00  -2.8256630e+00  -6.7267702e-01  -1.1775114e+00   8.4664097e-01  -3.1225512e-01   1.5770301e+00  -3.3269630e-01   1.9105261e+00   1.1967006e+00  -1.8314528e+00  -3.5991808e+00  -1.1464985e+00  -2.4716591e+00   3.4395384e+00   1.0538852e+00  -6.2276659e-01   1.1091403e+00   8.4968766e-01  -1.3689712e+00   1.2926051e+00  -7.9480658e-01  -1.7579786e-01  -4.5787547e-01  -4.9969164e-01   8.0829813e-01   8.0295947e-01   8.5039666e-01   7.7847197e-01   9.7735085e-01   4.2893948e-01  -1.7861497e+00  -1.3535794e+00  -3.0027243e-02  -7.6465867e-01   7.1577289e-01  -1.9132457e-01   2.4868235e+00   6.5199056e-01  -2.3755094e+00  -1.3963809e+00  -1.4924514e+00  -1.5258658e+00   2.9950288e-02  -4.0065817e-01   7.3138341e-01  -3.1141625e-01   2.4790448e+00   1.7028233e-01  -1.7976677e+00  -2.7236248e+00  -6.8386040e-01  -1.6987368e+00   1.3664986e+00  -5.3298966e-01   2.9883665e+00   2.4732212e+00  -1.1541669e+00  -1.7075392e+00  -1.2431785e+00  -2.0453149e+00   8.6511847e-01  -7.0379767e-02   1.6216108e+00   2.1578149e+00   1.2338592e+00   1.4860870e+00   2.1644272e+00   8.2296052e-01  -1.0093901e+00  -4.7000560e-02   1.2259108e+00   1.5452126e+00   1.0950468e+00
  -1.7138853e+00  -3.0772508e+00  -8.1072414e-01  -1.4021535e+00   8.3205146e-01  -3.9795333e-01   1.7288575e+00  -3.2388287e-01   2.0918874e+00   1.3469420e+00  -1.9658837e+00  -3.8144189e+00  -1.1271555e+00  -2.5192956e+00   3.7888988e+00   1.3123737e+00  -8.8858908e-01   1.0115446e+00   9.3867320e-01  -1.5301570e+00   1.4460766e+00  -9.3345624e-01  -4.2134440e-01  -5.3579592e-01  -6.9260674e-01   7.5916928e-01   7.2093672e-01   9.2146606e-01   7.6652807e-01   1.1174127e+00   4.9479181e-01  -1.9559860e+00  -1.5590747e+00  -5.9481200e-02  -9.1112989e-01   7.8082997e-01  -2.3210650e-01   2.6940402e+00   8.0337608e-01  -2.4297835e+00  -1.5259323e+00  -1.5187864e+00  -1.6015291e+00   5.2599344e-03  -4.6424019e-01   8.2529366e-01  -3.5566049e-01   2.7890076e+00   2.5073153e-01  -1.8974506e+00  -2.9889647e+00  -7.8354221e-01  -1.8353258e+00   1.5672199e+00  -5.1798957e-01   3.3083261e+00   2.7337016e+00  -1.3274752e+00  -1.8557337e+00  -1.4065086e+00  -2.0974680e+00   1.0171327e+00   1.1513771e-01   1.8740279e+00   2.4111494e+00   1.4526512e+00   1.6923553e+00   2.2527849e+00   9.4782502e-01  -1.2349011e+00  -2.6613313e-01   1.2871331e+00   1.6598646e+00   1.2342954e+00
  -1.8310323e+00  -3.3353875e+00  -9.3980691e-01  -1.6145765e+00   8.3202621e-01  -4.7784147e-01   1.9052710e+00  -2.8973368e-01   2.2602172e+00   1.4865627e+00  -2.1147275e+00  -4.0482535e+00  -1.1154308e+00  -2.5729349e+00   4.1342044e+00   1.5615164e+00  -1.1289227e+00   9.3044343e-01   1.0558616e+00  -1.6965396e+00   1.5901189e+00  -1.0488813e+00  -6.4951060e-01  -5.9719268e-01  -8.6759940e-01   7.2878965e-01   6.5060600e-01   1.0170599e+00   7.7306845e-01   1.2853545e+00   5.8732232e-01  -2.1087275e+00  -1.7600980e+00  -7.4465307e-02  -1.0529975e+00   8.6482342e-01  -2.6203278e-01   2.9208317e+00   9.7448244e-01  -2.4786930e+00  -1.6713221e+00  -1.5421842e+00  -1.6920010e+00  -1.3814362e-02  -5.3852544e-01   9.3480995e-01  -3.9394704e-01   3.1195941e+00   3.4029558e-01  -2.0029979e+00  -3.2696521e+00  -9.0406612e-01  -1.9928830e+00   1.7729518e+00  -5.1844863e-01   3.6206317e+00   2.9800434e+00  -1.5297949e+00  -2.0312269e+00  -1.5977657e+00  -2.1720285e+00   1.1551022e+00   2.7566125e-01   2.1034126e+00   2.6347666e+00   1.6427486e+00   1.8675191e+00   2.2980642e+00   1.0387313e+00  -1.4442493e+00  -4.6162859e-01   1.3756226e+00   1.7939300e+00   1.3294772e+00
  -1.9494259e+00  -3.5917552e+00  -1.0532664e+00  -1.8103260e+00   8.4921501e-01  -5.5242677e-01   2.1007399e+00  -2.3464848e-01   2.4096069e+00   1.6083627e+00  -2.2707214e+00  -4.2958164e+00  -1.1083798e+00  -2.6328065e+00   4.4672918e+00   1.7943448e+00  -1.3364871e+00   8.6596505e-01   1.1964127e+00  -1.8628478e+00   1.7196337e+00  -1.1365120e+00  -8.5457559e-01  -6.3926979e-01  -1.0208535e+00   7.1806477e-01   5.9165250e-01   1.1341363e+00   7.9592727e-01   1.4754734e+00   7.0157312e-01  -2.2394824e+00  -1.9516375e+00  -7.0907608e-02  -1.1885220e+00   9.6753596e-01  -2.8294660e-01   3.1588552e+00   1.1579623e+00  -2.5179663e+00  -1.8293288e+00  -1.5576732e+00  -1.7969290e+00  -2.3222462e-02  -6.2530883e-01   1.0597854e+00  -4.2831387e-01   3.4609260e+00   4.3298213e-01  -2.1098025e+00  -3.5584409e+00  -1.0395957e+00  -2.1698749e+00   1.9818118e+00  -5.3524472e-01   3.9153604e+00   3.2025337e+00  -1.7530187e+00  -2.2299566e+00  -1.8078573e+00  -2.2686105e+00   1.2798254e+00   4.0899758e-01   2.3063929e+00   2.8246288e+00   1.7993774e+00   2.0080397e+00   2.2998490e+00   1.0928899e+00  -1.6318338e+00  -6.2775381e-01   1.4875976e+00   1.9420626e+00   1.3785334e+00
  -2.0652409e+00  -3.8385437e+00  -1.1455267e+00  -1.9858018e+00   8.8555405e-01  -6.2216314e-01   2.3096847e+00  -1.6301110e-01   2.5350506e+00   1.7058946e+00  -2.4266415e+00  -4.5517068e+00  -1.1028421e+00  -2.6985879e+00   4.7805409e+00   2.0049076e+00  -1.5056971e+00   8.1734529e-01   1.3548920e+00  -2.0243485e+00   1.8301405e+00  -1.1930776e+00  -1.0320227e+00  -6.6034749e-01  -1.1496198e+00   7.2703097e-01   5.4316268e-01   1.2690331e+00   8.3243057e-01   1.6817021e+00   8.3217034e-01  -2.3445158e+00  -2.1292720e+00  -4.5637152e-02  -1.3161563e+00   1.0881766e+00  -2.9648354e-01   3.3998983e+00   1.3465071e+00  -2.5440409e+00  -1.9964013e+00  -1.5606867e+00  -1.9154726e+00  -1.9185922e-02  -7.2564181e-01   1.1996179e+00  -4.6044722e-01   3.8033299e+00   5.2351532e-01  -2.2137647e+00  -3.8480151e+00  -1.1835730e+00  -2.3638792e+00   2.1918693e+00  -5.6827363e-01   4.1835742e+00   3.3927002e+00  -1.9886062e+00  -2.4472020e+00  -2.0272257e+00  -2.3861241e+00   1.3923831e+00   5.1383546e-01   2.4803986e+00   2.9777546e+00   1.9189165e+00   2.1115224e+00   2.2589998e+00   1.1087632e+00  -1.7932069e+00  -7.6031378e-01   1.6184233e+00   2.0987234e+00   1.3808560e+00
  -2.1751523e+00  -4.0687099e+00  -1.2123568e+00  -2.1383281e+00   9.4209267e-01  -6.8737398e-01   2.5266054e+00  -7.9009520e-02   2.6325879e+00   1.7737168e+00  -2.5755782e+00  -4.8101420e+00  -1.0955981e+00  -2.7693489e+00   5.0670924e+00   2.1885247e+00  -1.6328274e+00   7.8298755e-01   1.5254248e+00  -2.1769800e+00   1.9179317e+00  -1.2167403e+00  -1.1786346e+00  -6.5994196e-01  -1.2522506e+00   7.5480606e-01   5.0371934e-01   1.4175209e+00   8.7950255e-01   1.8977678e+00   9.7348846e-01  -2.4213877e+00  -2.2892633e+00   3.3984314e-03  -1.4345499e+00   1.2253044e+00  -3.0398701e-01   3.6361172e+00   1.5331027e+00  -2.5542426e+00  -2.1687601e+00  -1.5473014e+00  -2.0462604e+00   1.5826355e-03  -8.3972471e-01   1.3531754e+00  -4.9156748e-01   4.1376333e+00   6.0757054e-01  -2.3113551e+00  -4.1312137e+00  -1.3289450e+00  -2.5715849e+00   2.4011540e+00  -6.1642026e-01   4.4176078e+00   3.5436711e+00  -2.2278857e+00  -2.6776803e+00  -2.2462306e+00  -2.5227408e+00   1.4940512e+00   5.8979846e-01   2.6237404e+00   3.0923080e+00   1.9990442e+00   2.1768057e+00   2.1776481e+00   1.0861514e+00  -1.9251754e+00  -8.5677444e-01   1.7627671e+00   2.2583179e+00   1.3373034e+00
  -2.2764206e+00  -4.2761712e+00  -1.2510389e+00  -2.2661743e+00   1.0188701e+00  -7.4819514e-01   2.7461660e+00   1.3495477e-02   2.6993768e+00   1.8075793e+00  -2.7111692e+00  -5.0651164e+00  -1.0835061e+00  -2.8435226e+00   5.3210297e+00   2.3419599e+00  -1.7160710e+00   7.6056955e-01   1.7018460e+00  -2.3174245e+00   1.9801669e+00  -1.2071383e+00  -1.2925201e+00  -6.3876536e-01  -1.3281804e+00   7.9959110e-01   4.7152022e-01   1.5748718e+00   9.3377784e-01   2.1173291e+00   1.1198007e+00  -2.4690123e+00  -2.4286094e+00   7.6987775e-02  -1.5425514e+00   1.3767780e+00  -3.0646965e-01   3.8602183e+00   1.7112391e+00  -2.5468884e+00  -2.3424974e+00  -1.5144204e+00  -2.1873655e+00   4.1687163e-02  -9.6684864e-01   1.5187397e+00  -5.2235970e-01   4.4554086e+00   6.8192164e-01  -2.3997181e+00  -4.4012227e+00  -1.4684038e+00  -2.7888269e+00   2.6076727e+00  -6.7758402e-01   4.6112885e+00   3.6504364e+00  -2.4623399e+00  -2.9156570e+00  -2.4555209e+00  -2.6758695e+00   1.5862162e+00   6.3746277e-01   2.7356548e+00   3.1676378e+00   2.0388281e+00   2.2039931e+00   2.0591316e+00   1.0262103e+00  -2.0258277e+00  -9.1628858e-01   1.9147763e+00   2.4153049e+00   1.2501496e+00
  -2.3669290e+00  -4.4559292e+00  -1.2604314e+00  -2.3685283e+00   1.1148513e+00  -8.0454259e-01   2.9632390e+00   1.1104806e-01   2.7336985e+00   1.8045364e+00  -2.8277811e+00  -5.3105649e+00  -1.0636192e+00  -2.9189066e+00   5.5375172e+00   2.4634973e+00  -1.7554953e+00   7.4719073e-01   1.8778444e+00  -2.4431218e+00   2.0149046e+00  -1.1653351e+00  -1.3730775e+00  -5.9864478e-01  -1.3778587e+00   8.5872383e-01   4.4450976e-01   1.7359433e+00   9.9171401e-01   2.3340872e+00   1.2654135e+00  -2.4876350e+00  -2.5450603e+00   1.7459471e-01  -1.6392091e+00   1.5397377e+00  -3.0461924e-01   4.0655819e+00   1.8750680e+00  -2.5213079e+00  -2.5136756e+00  -1.4598927e+00  -2.3363041e+00   1.0289581e-01  -1.1053945e+00   1.6939784e+00  -5.5295234e-01   4.7491566e+00   7.4449511e-01  -2.4767155e+00  -4.6517376e+00  -1.5946321e+00  -3.0106660e+00   2.8094340e+00  -7.4875616e-01   4.7600718e+00   3.7099949e+00  -2.6838676e+00  -3.1550726e+00  -2.6463803e+00  -2.8421539e+00   1.6702984e+00   6.5834017e-01   2.8163150e+00   3.2042604e+00   2.0387505e+00   2.1944281e+00   1.9078728e+00   9.3139781e-01  -2.0944909e+00  -9.3962751e-01   2.0682722e+00   2.5642806e+00   1.1229737e+00
  -2.4451732e+00  -4.6041216e+00  -1.2409284e+00  -2.4454307e+00   1.2279280e+00  -8.5610938e-01   3.1729156e+00   2.1062196e-01   2.7349025e+00   1.7629899e+00  -2.9206389e+00  -5.5405292e+00  -1.0332843e+00  -2.9927005e+00   5.7128960e+00   2.5529238e+00  -1.7529024e+00   7.3954922e-01   2.0471011e+00  -2.5522322e+00   2.0210787e+00  -1.0936817e+00  -1.4209050e+00  -5.4236781e-01  -1.4026413e+00   9.2878247e-01   4.2051286e-01   1.8952794e+00   1.0496988e+00   2.5418774e+00   1.4047838e+00  -2.4787249e+00  -2.6371025e+00   2.9438317e-01  -1.7237742e+00   1.7106230e+00  -2.9884994e-01   4.2463356e+00   2.0195104e+00  -2.4777855e+00  -2.6784219e+00  -1.3825677e+00  -2.4900650e+00   1.8603492e-01  -1.2528898e+00   1.8759495e+00  -5.8294510e-01   5.0124346e+00   7.9433251e-01  -2.5409156e+00  -4.8770803e+00  -1.7005515e+00  -3.2315134e+00   3.0044795e+00  -8.2614827e-01   4.8611022e+00   3.7213841e+00  -2.8850147e+00  -3.3896836e+00  -2.8110315e+00  -3.0174998e+00   1.7476853e+00   6.5482331e-01   2.8668071e+00   3.2037931e+00   2.0006731e+00   2.1506136e+00   1.7292129e+00   8.0535651e-01  -2.1316299e+00  -9.2902541e-01   2.2169505e+00   2.7000428e+00   9.6049637e-01
  -2.5102108e+00  -4.7180207e+00  -1.1943224e+00  -2.4976752e+00   1.3549869e+00  -9.0239085e-01   3.3704950e+00   3.0960248e-01   2.7033107e+00   1.6826684e+00  -2.9859055e+00  -5.7493184e+00  -9.9022312e-01  -3.0615793e+00   5.8447363e+00   2.6114280e+00  -1.7116073e+00   7.3413639e-01   2.2034251e+00  -2.6435585e+00   1.9984341e+00  -9.9560823e-01  -1.4376626e+00  -4.7346713e-01  -1.4046520e+00   1.0057348e+00   3.9736186e-01   2.0472304e+00   1.1041505e+00   2.7347452e+00   1.5326244e+00  -2.4448011e+00  -2.7039178e+00   4.3332551e-01  -1.7957060e+00   1.8852323e+00  -2.8938605e-01   4.3973858e+00   2.1403160e+00  -2.4174307e+00  -2.8330167e+00  -1.2822856e+00  -2.6451662e+00   2.9093610e-01  -1.4061201e+00   2.0611450e+00  -6.1148109e-01   5.2399308e+00   8.3147214e-01  -2.5915292e+00  -5.0722945e+00  -1.7795694e+00  -3.4452997e+00   3.1909220e+00  -9.0536369e-01   4.9132077e+00   3.6856019e+00  -3.0591693e+00  -3.6132195e+00  -2.9428890e+00  -3.1971343e+00   1.8196778e+00   6.3009529e-01   2.8890781e+00   3.1688439e+00   1.9277443e+00   2.0760831e+00   1.5292085e+00   6.5274130e-01  -2.1386953e+00  -8.8795079e-01   2.3545818e+00   2.8176479e+00   7.6837860e-01
  -2.5615787e+00  -4.7959768e+00  -1.1235886e+00  -2.5266845e+00   1.4920407e+00  -9.4273522e-01   3.5514670e+00   4.0573404e-01   2.6400915e+00   1.5645567e+00  -3.0207211e+00  -5.9316666e+00  -9.3260350e-01  -3.1218094e+00   5.9318474e+00   2.6414164e+00  -1.6361548e+00   7.2743646e-01   2.3408881e+00  -2.7164442e+00   1.9474354e+00  -8.7536093e-01  -1.4259045e+00  -3.9596232e-01  -1.3866248e+00   1.0851228e+00   3.7300763e-01   2.1860884e+00   1.1516085e+00   2.9070190e+00   1.6439986e+00  -2.3892018e+00  -2.7453231e+00   5.8738623e-01  -1.8546811e+00   2.0588205e+00  -2.7637115e-01   4.5144289e+00   2.2340873e+00  -2.3419964e+00  -2.9739797e+00  -1.1598162e+00  -2.7977473e+00   4.1643593e-01  -1.5612907e+00   2.2455743e+00  -6.3735702e-01   5.4274920e+00   8.5676590e-01  -2.6283099e+00  -5.2331983e+00  -1.8258225e+00  -3.6456887e+00   3.3669828e+00  -9.8160430e-01   4.9168242e+00   3.6054261e+00  -3.2007219e+00  -3.8195507e+00  -3.0367557e+00  -3.3757145e+00   1.8874462e+00   5.8800492e-01   2.8858517e+00   3.1028631e+00   1.8242541e+00   1.9752288e+00   1.3144049e+00   4.7900472e-01  -2.1179411e+00  -8.2082477e-01   2.4752069e+00   2.9124706e+00   5.5299214e-01
  -2.5991906e+00  -4.8373261e+00  -1.0326100e+00  -2.5343719e+00   1.6344167e+00  -9.7641283e-01   3.7115020e+00   4.9704868e-01   2.5471224e+00   1.4107867e+00  -3.0232082e+00  -6.0828806e+00  -8.5910010e-01  -3.1694034e+00   5.9742512e+00   2.6462740e+00  -1.5319949e+00   7.1611810e-01   2.4539622e+00  -2.7706591e+00   1.8691659e+00  -7.3771035e-01  -1.3888887e+00  -3.1408053e-01  -1.3517352e+00   1.1622732e+00   3.4561092e-01   2.3062414e+00   1.1888175e+00   3.0533871e+00   1.7344113e+00  -2.3158165e+00  -2.7616971e+00   7.5176496e-01  -1.9006045e+00   2.2262389e+00  -2.5998288e-01   4.5939502e+00   2.2982759e+00  -2.2536646e+00  -3.0981489e+00  -1.0167559e+00  -2.9436875e+00   5.6042559e-01  -1.7142235e+00   2.4248845e+00  -6.5916055e-01   5.5721153e+00   8.7165380e-01  -2.6514309e+00  -5.3564263e+00  -1.8344134e+00  -3.8263243e+00   3.5310258e+00  -1.0499005e+00   4.8738760e+00   3.4851565e+00  -3.3051885e+00  -4.0028640e+00  -3.0889583e+00  -3.5474721e+00   1.9519948e+00   5.3291113e-01   2.8605184e+00   3.0099692e+00   1.6954469e+00   1.8530985e+00   1.0915989e+00   2.9015443e-01  -2.0722235e+00  -7.3270827e-01   2.5733170e+00   2.9802789e+00   3.2117797e-01
  -2.6232266e+00  -4.8422794e+00  -9.2586919e-01  -2.5229974e+00   1.7769897e+00  -1.0026952e+00   3.8464623e+00   5.8179168e-01   2.4268575e+00   1.2245048e+00  -2.9924517e+00  -6.1989746e+00  -7.6894828e-01  -3.2003057e+00   5.9731198e+00   2.6300850e+00  -1.4051395e+00   6.9720636e-01   2.5376635e+00  -2.8062892e+00   1.7652313e+00  -5.8765283e-01  -1.3303785e+00  -2.3197844e-01  -1.3034329e+00   1.2325200e+00   3.1361148e-01   2.4023371e+00   1.2128040e+00   3.1689880e+00   1.7998996e+00  -2.2288070e+00  -2.7539000e+00   9.2118267e-01  -1.9336194e+00   2.3821075e+00  -2.4054094e-01   4.6332302e+00   2.3311625e+00  -2.1548238e+00  -3.2027533e+00  -8.5540053e-01  -3.0787520e+00   7.1994487e-01  -1.8605788e+00   2.5945161e+00  -6.7542060e-01   5.6719160e+00   8.7791965e-01  -2.6613536e+00  -5.4394455e+00  -1.8016343e+00  -3.9811027e+00   3.6815844e+00  -1.1053535e+00   4.7876144e+00   3.3303003e+00  -3.3692987e+00  -4.1578398e+00  -3.0974247e+00  -3.7064066e+00   2.0141311e+00   4.6950168e-01   2.8169985e+00   2.8947554e+00   1.5472994e+00   1.7151709e+00   8.6760095e-01   9.2498310e-02  -2.0047977e+00  -6.2898143e-01   2.6440172e+00   3.0173271e+00   8.0001980e-02
  -2.6340286e+00  -4.8117970e+00  -8.0813275e-01  -2.4950246e+00   1.9144448e+00  -1.0209334e+00   3.9524437e+00   6.5835704e-01   2.2822076e+00   1.0097254e+00  -2.9284655e+00  -6.2767876e+00  -6.6199039e-01  -3.2106029e+00   5.9306823e+00   2.5973326e+00  -1.2618253e+00   6.6822662e-01   2.5876981e+00  -2.8236419e+00   1.6376765e+00  -4.3012820e-01  -1.2544433e+00  -1.5348719e-01  -1.2452784e+00   1.2914267e+00   2.7577617e-01   2.4694597e+00   1.2209502e+00   3.2495176e+00   1.8371251e+00  -2.1323332e+00  -2.7231902e+00   1.0901886e+00  -1.9541140e+00   2.5210186e+00  -2.1859179e-01   4.6303645e+00   2.3318301e+00  -2.0478615e+00  -3.2854770e+00  -6.7860828e-01  -3.1987494e+00   8.9131476e-01  -1.9960822e+00   2.7498826e+00  -6.8475936e-01   5.7260720e+00   8.7745126e-01  -2.6586992e+00  -5.4805611e+00  -1.7251695e+00  -4.1044530e+00   3.8173763e+00  -1.1433760e+00   4.6624204e+00   3.1472226e+00  -3.3910488e+00  -4.2798184e+00  -3.0617040e+00  -3.8465084e+00   2.0744380e+00   4.0259226e-01   2.7595803e+00   2.7620889e+00   1.3862704e+00   1.5671197e+00   6.4900519e-01  -1.0761012e-01  -1.9191271e+00  -5.1503800e-01   2.6831690e+00   3.0204741e+00  -1.6348315e-01
  -2.6320079e+00  -4.7474659e+00  -6.8415134e-01  -2.4529889e+00   2.0415530e+00  -1.0306263e+00   4.0258534e+00   7.2524489e-01   2.1164357e+00   7.7117867e-01  -2.8321500e+00  -6.3140762e+00  -5.3871142e-01  -3.1967442e+00   5.8501060e+00   2.5526020e+00  -1.1081984e+00   6.2731380e-01   2.6006093e+00  -2.8231724e+00   1.4889214e+00  -2.6977181e-01  -1.1652699e+00  -8.1896954e-02  -1.1807909e+00   1.3349954e+00   2.3122937e-01   2.5033085e+00   1.2110653e+00   3.2913532e+00   1.8434669e+00  -2.0303042e+00  -2.6711412e+00   1.2534673e+00  -1.9627189e+00   2.6377592e+00  -1.9495939e-01   4.5842941e+00   2.3001368e+00  -1.9349904e+00  -3.3445096e+00  -4.8966622e-01  -3.2996991e+00   1.0702966e+00  -2.1167438e+00   2.8865671e+00  -6.8603026e-01   5.7347600e+00   8.7202717e-01  -2.6441391e+00  -5.4789140e+00  -1.6042619e+00  -4.1916115e+00   3.9373066e+00  -1.1599206e+00   4.5035922e+00   2.9427864e+00  -3.3697221e+00  -4.3649543e+00  -2.9829333e+00  -3.9620068e+00   2.1332466e+00   3.3691389e-01   2.6927359e+00   2.6169102e+00   1.2190373e+00   1.4145784e+00   4.4197611e-01  -3.0401354e-01  -1.8187146e+00  -3.9601212e-01   2.6875059e+00   2.9873166e+00  -4.0246331e-01
  -2.6175768e+00  -4.6513898e+00  -5.5839636e-01  -2.3993789e+00   2.1534398e+00  -1.0314693e+00   4.0635188e+00   7.8104720e-01   1.9330750e+00   5.1415692e-01  -2.7052390e+00  -6.3095795e+00  -4.0026130e-01  -3.1557590e+00   5.7353495e+00   2.5003007e+00  -9.5003977e-01   5.7328478e-01   2.5739196e+00  -2.8054363e+00   1.3217126e+00  -1.1071499e-01  -1.0669882e+00  -1.9795202e-02  -1.1133110e+00   1.3598516e+00   1.7947064e-01   2.5003718e+00   1.1814557e+00   3.2916911e+00   1.8171136e+00  -1.9261725e+00  -2.5995650e+00   1.4061216e+00  -1.9602931e+00   2.7275422e+00  -1.7075433e-01   4.4948552e+00   2.2366861e+00  -1.8181181e+00  -3.3785800e+00  -2.9217019e-01  -3.3779933e+00   1.2522704e+00  -2.2190530e+00   3.0005170e+00  -6.7843296e-01   5.6990817e+00   8.6314462e-01  -2.6183049e+00  -5.4344613e+00  -1.4398286e+00  -4.2388679e+00   4.0404585e+00  -1.1516837e+00   4.3171109e+00   2.7240008e+00  -3.3058731e+00  -4.4103419e+00  -2.8637537e+00  -4.0476257e+00   2.1906114e+00   2.7689768e-01   2.6209215e+00   2.4640396e+00   1.0522226e+00   1.2629143e+00   2.5205559e-01  -4.9097099e-01  -1.7069630e+00  -2.7655291e-01   2.6547249e+00   2.9163302e+00  -6.3057151e-01
  -2.5911017e+00  -4.5260854e+00  -4.3484710e-01  -2.3365393e+00   2.2458264e+00  -1.0233793e+00   4.0628242e+00   8.2446380e-01   1.7358590e+00   2.4436111e-01  -2.5502391e+00  -6.2630525e+00  -2.4845702e-01  -3.0854521e+00   5.5909957e+00   2.4444136e+00  -7.9254178e-01   5.0567343e-01   2.5062558e+00  -2.7710682e+00   1.1390855e+00   4.3557600e-02  -9.6351896e-01   3.1034783e-02  -1.0458786e+00   1.3633948e+00   1.2038287e-01   2.4580893e+00   1.1309914e+00   3.2486872e+00   1.7571461e+00  -1.8227809e+00  -2.5104387e+00   1.5439157e+00  -1.9478967e+00   2.7862326e+00  -1.4734224e-01   4.3628277e+00   2.1428031e+00  -1.6987721e+00  -3.3869703e+00  -8.9921757e-02  -3.4305454e+00   1.4324196e+00  -2.3001388e+00   3.0882265e+00  -6.6159622e-01   5.6209816e+00   8.5190101e-01  -2.5817280e+00  -5.3479601e+00  -1.2345100e+00  -4.2437683e+00   4.1260743e+00  -1.1162768e+00   4.1093993e+00   2.4976973e+00  -3.2012742e+00  -4.4141107e+00  -2.7081776e+00  -4.0988317e+00   2.2462885e+00   2.2646656e-01   2.5483689e+00   2.3080029e+00   8.9212718e-01   1.1170225e+00   8.3997116e-02  -6.6334842e-01  -1.5870689e+00  -1.6065372e-01   2.5835490e+00   2.8070034e+00  -8.4207551e-01
  -2.5528824e+00  -4.3743987e+00  -3.1683883e-01  -2.2665948e+00   2.3152268e+00  -1.0064957e+00   4.0218583e+00   8.5434559e-01   1.5286634e+00  -3.2253951e-02  -2.3703546e+00  -6.1752600e+00  -8.5758358e-02  -2.9845662e+00   5.4220663e+00   2.3883071e+00  -6.4014247e-01   4.2473051e-01   2.3974498e+00  -2.7207825e+00   9.4433221e-01   1.9029072e-01  -8.5844853e-01   6.9652468e-02  -9.8113081e-01   1.3439075e+00   5.4233879e-02   2.3749953e+00   1.0591673e+00   3.1615878e+00   1.6636048e+00  -1.7222648e+00  -2.4058406e+00   1.6634589e+00  -1.9267503e+00   2.8105534e+00  -1.2627551e-01   4.1899753e+00   2.0205002e+00  -1.5780758e+00  -3.3695104e+00   1.1315778e-01  -3.4549174e+00   1.6059150e+00  -2.3578894e+00   3.1468909e+00  -6.3562450e-01   5.5031577e+00   8.3893117e-01  -2.5348024e+00  -5.2209277e+00  -9.9263725e-01  -4.2052612e+00   4.1935316e+00  -1.0523568e+00   3.8870778e+00   2.2702446e+00  -3.0588262e+00  -4.3754816e+00  -2.5214076e+00  -4.1120557e+00   2.2997246e+00   1.8884496e-01   2.4788828e+00   2.1528802e+00   7.4447963e-01   9.8114970e-01  -5.8368504e-02  -8.1677404e-01  -1.4619506e+00  -5.1540762e-02   2.4737640e+00   2.6599484e+00  -1.0320410e+00
  -2.5031511e+00  -4.1994328e+00  -2.0697445e-01  -2.1913991e+00   2.3590913e+00  -9.8115855e-01   3.9395609e+00   8.6975783e-01   1.3154517e+00  -3.0963629e-01  -2.1693968e+00  -6.0479369e+00   8.4787910e-02  -2.8528967e+00   5.2338238e+00   2.3345848e+00  -4.9642175e-01   3.3139199e-01   2.2486031e+00  -2.6553907e+00   7.4096268e-01   3.2748264e-01  -7.5492966e-01   9.5938925e-02  -9.2122132e-01   1.3006193e+00  -1.8327709e-02   2.2508274e+00   9.6615124e-01   3.0308376e+00   1.5375312e+00  -1.6260165e+00  -2.2878952e+00   1.7623229e+00  -1.8981853e+00   2.7982591e+00  -1.0919589e-01   3.9790605e+00   1.8724366e+00  -1.4567730e+00  -3.3265524e+00   3.1310111e-01  -3.4494204e+00   1.7680890e+00  -2.3910243e+00   3.1745215e+00  -6.0110646e-01   5.3489623e+00   8.2440060e-01  -2.4777779e+00  -5.0556044e+00  -7.2011071e-01  -4.1237731e+00   4.2423215e+00  -9.5971024e-01   3.6567278e+00   2.0473152e+00  -2.8824293e+00  -4.2947807e+00  -2.3096108e+00  -4.0848751e+00   2.3500607e+00   1.6639687e-01   2.4156564e+00   2.0021887e+00   6.1421609e-01   8.5875541e-01  -1.7222983e-01  -9.4775307e-01  -1.3342092e+00   4.8380707e-02   2.3262256e+00   2.4769690e+00  -1.1964655e+00
  -2.4420906e+00  -4.0044931e+00  -1.0709861e-01  -2.1125110e+00   2.3758854e+00  -9.4787016e-01   3.8158518e+00   8.7005374e-01   1.1002193e+00  -5.8179536e-01  -1.9516734e+00  -5.8837117e+00   2.5963959e-01  -2.6913503e+00   5.0315691e+00   2.2850062e+00  -3.6405769e-01   2.2722027e-01   2.0621072e+00  -2.5758296e+00   5.3265604e-01   4.5385596e-01  -6.5561649e-01   1.1052373e-01  -8.6776569e-01   1.2337249e+00  -9.6284060e-02   2.0865976e+00   8.5281524e-01   2.8581509e+00   1.3809763e+00  -1.5347055e+00  -2.1587292e+00   1.8390867e+00  -1.8635900e+00   2.7482642e+00  -9.7720532e-02   3.7338330e+00   1.7018637e+00  -1.3352891e+00  -3.2589332e+00   5.0596246e-01  -3.4131855e+00   1.9145944e+00  -2.3991216e+00   3.1700131e+00  -5.5908611e-01   5.1622974e+00   8.0804643e-01  -2.4107708e+00  -4.8548997e+00  -4.2418924e-01  -4.0012096e+00   4.2720348e+00  -8.3928767e-01   3.4246656e+00   1.8337085e+00  -2.6768187e+00  -4.1734108e+00  -2.0796519e+00  -4.0161441e+00   2.3961584e+00   1.6050278e-01   2.3611223e+00   1.8588025e+00   5.0530252e-01   7.5241658e-01  -2.5584933e-01  -1.0537392e+00  -1.2061174e+00   1.3752630e-01   2.1428429e+00   2.2610775e+00  -1.3323760e+00
  -2.3698661e+00  -3.7930357e+00  -1.8327285e-02  -2.0311980e+00   2.3651064e+00  -9.0724926e-01   3.6517272e+00   8.5494573e-01   8.8693459e-01  -8.4296124e-01  -1.7218567e+00  -5.6859998e+00   4.3488605e-01  -2.5019450e+00   4.8204427e+00   2.2404666e+00  -2.4484010e-01   1.1432237e-01   1.8416095e+00  -2.4831929e+00   3.2319660e-01   5.6878276e-01  -5.6263166e-01   1.1466945e-01  -8.2181602e-01   1.1443559e+00  -1.7826935e-01   1.8846187e+00   7.2074301e-01   2.6465321e+00   1.1969691e+00  -1.4483530e+00  -2.0204401e+00   1.8933125e+00  -1.8243593e+00   2.6607175e+00  -9.3324830e-02   3.4589675e+00   1.5125477e+00  -1.2138211e+00  -3.1679279e+00   6.8788798e-01  -3.3462033e+00   2.0415454e+00  -2.3826043e+00   3.1331613e+00  -5.1100402e-01   4.9474974e+00   7.8925605e-01  -2.3337993e+00  -4.6223273e+00  -1.1319893e-01  -3.8408849e+00   4.2823596e+00  -6.9318848e-01   3.1967407e+00   1.6332323e+00  -2.4473707e+00  -4.0137839e+00  -1.8387954e+00  -3.9060649e+00   2.4366494e+00   1.7148436e-01   2.3168519e+00   1.7249141e+00   4.2061169e-01   6.6378207e-01  -3.0857181e-01  -1.1331598e+00  -1.0796367e+00   2.1508510e-01   1.9265349e+00   2.0164476e+00  -1.4378882e+00
  -2.2866649e+00  -3.5686218e+00   5.8876675e-02  -1.9484614e+00   2.3272441e+00  -8.5998460e-01   3.4493118e+00   8.2456450e-01   6.7947547e-01  -1.0877400e+00  -1.4848340e+00  -5.4588689e+00   6.0640792e-01  -2.2877473e+00   4.6052452e+00   2.2010336e+00  -1.3973390e-01  -4.7495250e-03   1.5919259e+00  -2.3787601e+00   1.1639545e-01   6.7217581e-01  -4.7756602e-01   1.1012719e-01  -7.8386660e-01   1.0345153e+00  -2.6260452e-01   1.6484737e+00   5.7220821e-01   2.4002405e+00   9.8943989e-01  -1.3664467e+00  -1.8750774e+00   1.9254656e+00  -1.7818509e+00   2.5370193e+00  -9.7234208e-02   3.1599608e+00   1.3086735e+00  -1.0924395e+00  -3.0551998e+00   8.5519366e-01  -3.2493376e+00   2.1456380e+00  -2.3426890e+00   3.0646344e+00  -4.5861395e-01   4.7092138e+00   7.6717095e-01  -2.2468319e+00  -4.3619399e+00   2.0382408e-01  -3.6473734e+00   4.2730990e+00  -5.2459516e-01   2.9781685e+00   1.4486465e+00  -2.1998875e+00  -3.8192176e+00  -1.5943849e+00  -3.7561950e+00   2.4700144e+00   1.9858521e-01   2.2835162e+00   1.6020384e+00   3.6186341e-01   5.9357850e-01  -3.3078398e-01  -1.1853947e+00  -9.5645185e-01   2.8093330e-01   1.6811643e+00   1.7483017e+00  -1.5122163e+00
  -2.1927423e+00  -3.3348720e+00   1.2459444e-01  -1.8650847e+00   2.2636929e+00  -8.0679847e-01   3.2118583e+00   7.7949296e-01   4.8156129e-01  -1.3112609e+00  -1.2455453e+00  -5.2068920e+00   7.7006124e-01  -2.0527584e+00   4.3902846e+00   2.1660371e+00  -4.8983491e-02  -1.2711267e-01   1.3188937e+00  -2.2640173e+00  -8.4000833e-02   7.6435601e-01  -4.0150894e-01   9.8975234e-02  -7.5389291e-01   9.0697371e-01  -3.4734986e-01   1.3829348e+00   4.1011803e-01   2.1246882e+00   7.6309811e-01  -1.2880909e+00  -1.7246379e+00   1.9367834e+00  -1.7373563e+00   2.3797779e+00  -1.1033631e-01   2.8429814e+00   1.0947246e+00  -9.7119171e-01  -2.9227542e+00   1.0044563e+00  -3.1243043e+00   2.2242508e+00  -2.2813093e+00   2.9659036e+00  -4.0388669e-01   4.4522939e+00   7.4079924e-01  -2.1498465e+00  -4.0782475e+00   5.1753448e-01  -3.4263081e+00   4.2442003e+00  -3.3766211e-01   2.7733992e+00   1.2816595e+00  -1.9403734e+00  -3.5938067e+00  -1.3535211e+00  -3.5693941e+00   2.4946840e+00   2.4001134e-01   2.2609106e+00   1.4910572e+00   3.2963233e-01   5.4166686e-01  -3.2382710e-01  -1.2107102e+00  -8.3802165e-01   3.3551775e-01   1.4114427e+00   1.4627356e+00  -1.5556354e+00
  -2.0884658e+00  -3.0954130e+00   1.7932348e-01  -1.7816963e+00   2.1766312e+00  -7.4842651e-01   2.9436936e+00   7.2076767e-01   2.9668414e-01  -1.5093077e+00  -1.0088125e+00  -4.9349862e+00   9.2187565e-01  -1.8017505e+00   4.1792659e+00   2.1341957e+00   2.7753192e-02  -2.4967996e-01   1.0291722e+00  -2.1406651e+00  -2.7440811e-01   8.4591012e-01  -3.3510346e-01   8.3453285e-02  -7.3142047e-01   7.6514058e-01  -4.3037797e-01   1.0938237e+00   2.3792051e-01   1.8262797e+00   5.2326553e-01  -1.2121738e+00  -1.5710695e+00   1.9291162e+00  -1.6920857e+00   2.1927134e+00  -1.3312633e-01   2.5146784e+00   8.7534200e-01  -8.5019417e-01  -2.7728954e+00   1.1326186e+00  -2.9736295e+00   2.2755222e+00  -2.2010189e+00   2.8391466e+00  -3.4891064e-01   4.1816673e+00   7.0912473e-01  -2.0428949e+00  -3.7761291e+00   8.1869691e-01  -3.1841233e+00   4.1958041e+00  -1.3736222e-01   2.5860347e+00   1.1329761e+00  -1.6748119e+00  -3.3422733e+00  -1.1227521e+00  -3.3497124e+00   2.5091595e+00   2.9303439e-01   2.2480461e+00   1.3922996e+00   3.2342349e-01   5.0714593e-01  -2.8986562e-01  -1.2101517e+00  -7.2563441e-01   3.7971889e-01   1.1228099e+00   1.1664860e+00  -1.5693921e+00
  -1.9743566e+00  -2.8538174e+00   2.2384307e-01  -1.6988368e+00   2.0688771e+00  -6.8562010e-01   2.6501091e+00   6.4984259e-01   1.2804237e-01  -1.6784275e+00  -7.7916870e-01  -4.6482517e+00   1.0582535e+00  -1.5400676e+00   3.9752301e+00   2.1037801e+00   9.1253023e-02  -3.6929643e-01   7.2999385e-01  -2.0106105e+00  -4.5150307e-01   9.1754982e-01  -2.7862075e-01   6.5802838e-02  -7.1562019e-01   6.1291250e-01  -5.0946948e-01   7.8781953e-01   5.9473719e-02   1.5121909e+00   2.7567002e-01  -1.1375390e+00  -1.4162850e+00   1.9047521e+00  -1.6471682e+00   1.9805116e+00  -1.6568843e-01   2.1819623e+00   6.5516946e-01  -7.2970334e-01  -2.6081871e+00   1.2371031e+00  -2.8005778e+00   2.2984122e+00  -2.1048834e+00   2.6871332e+00  -2.9580000e-01   3.9022406e+00   6.7119941e-01  -1.9261641e+00  -3.4607400e+00   1.0985971e+00  -2.9277662e+00   4.1283005e+00   7.0701312e-02   2.4187945e+00   1.0023865e+00  -1.4089572e+00  -3.0698053e+00  -9.0779558e-01  -3.1022274e+00   2.5121432e+00   3.5415473e-01   2.2432988e+00   1.3056506e+00   3.4181061e-01   4.8849592e-01  -2.3171988e-01  -1.1854006e+00  -6.2046412e-01   4.1470221e-01   8.2128605e-01   8.6665651e-01  -1.5555674e+00
  -1.8511223e+00  -2.6135397e+00   2.5908663e-01  -1.6170284e+00   1.9437363e+00  -6.1917190e-01   2.3372018e+00   5.6851413e-01  -2.1519764e-02  -1.8160124e+00  -5.6069801e-01  -4.3518160e+00   1.1761567e+00  -1.2734018e+00   3.7805455e+00   2.0727894e+00   1.4257038e-01  -4.8288391e-01   4.2887648e-01  -1.8759415e+00  -6.1231421e-01   9.7998275e-01  -2.3204480e-01   4.8121588e-02  -7.0542381e-01   4.5450367e-01  -5.8242999e-01   4.7221859e-01  -1.2112032e-01   1.1900995e+00   2.6207464e-02  -1.0631470e+00  -1.2621780e+00   1.8662393e+00  -1.6036636e+00   1.7486383e+00  -2.0772026e-01   1.8517635e+00   4.3868615e-01  -6.1015956e-01  -2.4314146e+00   1.3159294e+00  -2.6090582e+00   2.2927396e+00  -1.9963713e+00   2.5131068e+00  -2.4661933e-01   3.6188061e+00   6.2621107e-01  -1.8000262e+00  -3.1374030e+00   1.3494217e+00  -2.6643887e+00   4.0423891e+00   2.8051199e-01   2.2735312e+00   8.8889088e-01  -1.1481489e+00  -2.7818873e+00  -7.1330903e-01  -2.8328388e+00   2.5026676e+00   4.1931902e-01   2.2446039e+00   1.2306804e+00   3.8262637e-01   4.8375179e-01  -1.5267239e-01  -1.1386082e+00  -5.2361904e-01   4.4176729e-01   5.1329209e-01   5.7041552e-01  -1.5168992e+00
  -1.7196794e+00  -2.3778491e+00   2.8602987e-01  -1.5368332e+00   1.8048470e+00  -5.4996455e-01   2.0116734e+00   4.7881156e-01  -1.4956385e-01  -1.9203476e+00  -3.5689146e-01  -4.0506900e+00   1.2732681e+00  -1.0075578e+00   3.5969555e+00   2.0391395e+00   1.8288496e-01  -5.8759242e-01   1.3331049e-01  -1.7388871e+00  -7.5429911e-01   1.0338050e+00  -1.9516111e-01   3.2237290e-02  -6.9965071e-01   2.9426592e-01  -6.4722580e-01   1.5465456e-01  -2.9971093e-01   8.6788118e-01  -2.1931440e-01  -9.8821181e-01  -1.1106398e+00   1.8162215e+00  -1.5625822e+00   1.5031237e+00  -2.5859505e-01   1.5307860e+00   2.3004162e-01  -4.9220085e-01  -2.2455440e+00   1.3678260e+00  -2.4035051e+00   2.2591979e+00  -1.8792443e+00   2.3206749e+00  -2.0332903e-01   3.3359668e+00   5.7352251e-01  -1.6650758e+00  -2.8114953e+00   1.5645840e+00  -2.4010372e+00   3.9391372e+00   4.8587733e-01   2.1512899e+00   7.9084855e-01  -8.9715737e-01  -2.4841304e+00  -5.4272050e-01  -2.5480268e+00   2.4802153e+00   4.8418122e-01   2.2496798e+00   1.1667845e+00   4.4319027e-01   4.9069601e-01  -5.6260467e-02  -1.0722106e+00  -4.3617782e-01   4.6220159e-01   2.0544308e-01   2.8468555e-01  -1.4565752e+00
  -1.5811609e+00  -2.1497690e+00   3.0560194e-01  -1.4588997e+00   1.6560298e+00  -4.7903426e-01   1.6805971e+00   3.8286291e-01  -2.5409664e-01  -1.9906240e+00  -1.7052783e-01  -3.7496394e+00   1.3481150e+00  -7.4821605e-01   3.4256703e+00   2.0008465e+00   2.1336358e-01  -6.8095405e-01  -1.4956321e-01  -1.6017619e+00  -8.7540115e-01   1.0794184e+00  -1.6764159e-01   1.9604309e-02  -6.9713773e-01   1.3650082e-01  -7.0213015e-01  -1.5720872e-01  -4.7231211e-01   5.5328475e-01  -4.5543755e-01  -9.1230328e-01  -9.6357108e-01   1.7572886e+00  -1.5249081e+00   1.2503270e+00  -3.1745590e-01   1.2252721e+00   3.2899244e-02  -3.7664790e-01  -2.0536770e+00   1.3923224e+00  -2.1887444e+00   2.1993476e+00  -1.7574526e+00   2.1137117e+00  -1.6775276e-01   3.0580765e+00   5.1268392e-01  -1.5221465e+00  -2.4883262e+00   1.7389799e+00  -2.1443597e+00   3.8200251e+00   6.8067889e-01   2.0524076e+00   7.0614766e-01  -6.6006244e-01  -2.1821059e+00  -3.9812590e-01  -2.2545913e+00   2.4448167e+00   5.4439365e-01   2.2562624e+00   1.1133209e+00   5.2055703e-01   5.0705658e-01   5.3932919e-02  -9.8874445e-01  -3.5920940e-01   4.7714518e-01  -9.5682399e-02   1.5843971e-02  -1.3780092e+00
  -1.4369093e+00  -1.9320264e+00   3.1862236e-01  -1.3839918e+00   1.5011451e+00  -4.0764057e-01   1.3511646e+00   2.8274966e-01  -3.3359586e-01  -2.0269136e+00  -3.5856863e-03  -3.4530740e+00   1.4001508e+00  -5.0070559e-01   3.2674961e+00   1.9562000e+00   2.3504195e-01  -7.6103460e-01  -4.1326594e-01  -1.4669027e+00  -9.7408211e-01   1.1169772e+00  -1.4912128e-01   1.1223386e-02  -6.9686400e-01  -1.4731040e-02  -7.4587136e-01  -4.5599782e-01  -6.3532018e-01   2.5360832e-01  -6.7730188e-01  -8.3540803e-01  -8.2288598e-01   1.6918545e+00  -1.4916218e+00   9.9668921e-01  -3.8332867e-01   9.4078571e-01  -1.4969849e-01  -2.6446395e-01  -1.8589983e+00   1.3898142e+00  -1.9698363e+00   2.1155796e+00  -1.6350310e+00   1.8962808e+00  -1.4156245e-01   2.7891956e+00   4.4342316e-01  -1.3723082e+00  -2.1730113e+00   1.8691659e+00  -1.9003372e+00   3.6869769e+00   8.5912473e-01   1.9766390e+00   6.3238466e-01  -4.4016766e-01  -1.8811850e+00  -2.8025561e-01  -1.9593757e+00   2.3971212e+00   5.9590924e-01   2.2623310e+00   1.0697415e+00   6.1176605e-01   5.3069747e-01   1.7447681e-01  -8.9066785e-01  -2.9377654e-01   4.8747135e-01  -3.8378917e-01  -2.3054623e-01  -1.2846168e+00
  -1.2884549e+00  -1.7270182e+00   3.2576528e-01  -1.3130011e+00   1.3439576e+00  -3.3732894e-01   1.0304261e+00   1.8036630e-01  -3.8702104e-01  -2.0301114e+00   1.4280823e-01  -3.1649576e+00   1.4297861e+00  -2.6979772e-01   3.1229834e+00   1.9039157e+00   2.4873012e-01  -8.2657519e-01  -6.5226493e-01  -1.3365994e+00  -1.0493281e+00   1.1463613e+00  -1.3926348e-01   7.5843001e-03  -6.9806335e-01  -1.5579835e-01  -7.7776966e-01  -7.3494706e-01  -7.8571770e-01  -2.4607215e-02  -8.8086209e-01  -7.5794688e-01  -6.9050894e-01   1.6220574e+00  -1.4637189e+00   7.4848583e-01  -4.5523820e-01   6.8203070e-01  -3.1543288e-01  -1.5669689e-01  -1.6647184e+00   1.3615862e+00  -1.7519149e+00   2.0110497e+00  -1.5159982e+00   1.6725704e+00  -1.2627253e-01   2.5330538e+00   3.6562553e-01  -1.2168501e+00  -1.8703502e+00   1.9534501e+00  -1.6740602e+00   3.5423683e+00   1.0159952e+00   1.9232989e+00   5.6704726e-01  -2.3994831e-01  -1.5863887e+00  -1.8850610e-01  -1.6689953e+00   2.3384337e+00   6.3527563e-01   2.2663097e+00   1.0357000e+00   7.1407374e-01   5.5978980e-01   3.0226776e-01  -7.8020564e-01  -2.4092269e-01   4.9368628e-01  -6.5311560e-01  -4.4995723e-01  -1.1796058e+00
  -1.1374807e+00  -1.5367934e+00   3.2754714e-01  -1.2469447e+00   1.1880069e+00  -2.6997268e-01   7.2503430e-01   7.7301328e-02  -4.1381078e-01  -2.0018432e+00   2.6839072e-01  -2.8887393e+00   1.4383724e+00  -5.9527094e-02   2.9925774e+00   1.8432595e+00   2.5494290e-01  -8.7711417e-01  -8.6220902e-01  -1.2130284e+00  -1.1006288e+00   1.1671738e+00  -1.3781261e-01   8.6302810e-03  -7.0031708e-01  -2.8367787e-01  -7.9785013e-01  -9.8819535e-01  -9.2124658e-01  -2.7584713e-01  -1.0630576e+00  -6.8075132e-01  -5.6836086e-01   1.5496858e+00  -1.4422212e+00   5.1158649e-01  -5.3231185e-01   4.5271087e-01  -4.6277123e-01  -5.4410632e-02  -1.4740121e+00   1.3097926e+00  -1.5400184e+00   1.8895749e+00  -1.4042532e+00   1.4468408e+00  -1.2323623e-01   2.2930244e+00   2.7931142e-01  -1.0572481e+00  -1.5847110e+00   1.9919041e+00  -1.4695565e+00   3.3890083e+00   1.1468696e+00   1.8914075e+00   5.0769288e-01  -6.1030607e-02  -1.3022530e+00  -1.2103080e-01  -1.3895773e+00   2.2707146e+00   6.5989787e-01   2.2672284e+00   1.0111321e+00   8.2515169e-01   5.9295029e-01   4.3467349e-01  -6.5922474e-01  -2.0164582e-01   4.9585075e-01  -8.9867299e-01  -6.3905566e-01  -1.0657957e+00
  -9.8577703e-01  -1.3630515e+00   3.2433533e-01  -1.1869497e+00   1.0364847e+00  -2.0778171e-01   4.4100773e-01  -2.5245913e-02  -4.1386652e-01  -1.9443480e+00   3.7373256e-01  -2.6273020e+00   1.4281392e+00   1.2694987e-01   2.8767554e+00   1.7741383e+00   2.5385582e-01  -9.1307915e-01  -1.0400999e+00  -1.0981896e+00  -1.1279346e+00   1.1787587e+00  -1.4463342e-01   1.3742797e-02  -7.0362306e-01  -3.9611644e-01  -8.0691803e-01  -1.2110453e+00  -1.0405328e+00  -4.9583865e-01  -1.2219210e+00  -6.0500426e-01  -4.5833612e-01   1.4761297e+00  -1.4281811e+00   2.9123172e-01  -6.1385441e-01   2.5543814e-01  -5.9098208e-01   4.1384689e-02  -1.2899583e+00   1.2373852e+00  -1.3389254e+00   1.7555004e+00  -1.3034680e+00   1.2233734e+00  -1.3363219e-01   2.0720932e+00   1.8462336e-01  -8.9512635e-01  -1.3199275e+00   1.9862935e+00  -1.2896755e+00   3.2300956e+00   1.2483240e+00   1.8798279e+00   4.5211410e-01   9.5800362e-02  -1.0327130e+00  -7.4880012e-02  -1.1265297e+00   2.1965436e+00   6.6825032e-01   2.2648360e+00   9.9629879e-01   9.4323641e-01   6.2933921e-01   5.6963801e-01  -5.2915031e-01  -1.7686227e-01   4.9352633e-01  -1.1164568e+00  -7.9578996e-01  -9.4547797e-01
  -8.3518983e-01  -1.2071517e+00   3.1637065e-01  -1.1342280e+00   8.9211814e-01  -1.5326829e-01   1.8352242e-01  -1.2650116e-01  -3.8752623e-01  -1.8603443e+00   4.6016876e-01  -2.3829334e+00   1.4020919e+00   2.8745411e-01   2.7761347e+00   1.6971496e+00   2.4528649e-01  -9.3583746e-01  -1.1843861e+00  -9.9385180e-01  -1.1315948e+00   1.1802324e+00  -1.5973707e-01   2.1746797e-02  -7.0843585e-01  -4.9176623e-01  -8.0658527e-01  -1.4001682e+00  -1.1431495e+00  -6.8170007e-01  -1.3566146e+00  -5.3215422e-01  -3.6227007e-01   1.4023501e+00  -1.4226734e+00   9.1835035e-02  -6.9938357e-01   9.1692431e-02  -7.0010085e-01   1.2979715e-01  -1.1154821e+00   1.1479959e+00  -1.1530005e+00   1.6135307e+00  -1.2169764e+00   1.0064132e+00  -1.5843625e-01   1.8728312e+00   8.1829412e-02  -7.3221631e-01  -1.0792160e+00   1.9399402e+00  -1.1360354e+00   3.0691459e+00   1.3180854e+00   1.8873833e+00   3.9848344e-01   2.3056643e-01  -7.8100987e-01  -4.6180742e-02  -8.8434823e-01   2.1190464e+00   6.6001801e-01   2.2596564e+00   9.9178664e-01   1.0672223e+00   6.6870968e-01   7.0574419e-01  -3.9092816e-01  -1.6736476e-01   4.8574941e-01  -1.3036137e+00  -9.1940196e-01  -8.2032533e-01
  -6.8756605e-01  -1.0701295e+00   3.0379748e-01  -1.0900457e+00   7.5706422e-01  -1.0916511e-01  -4.3256796e-02  -2.2609962e-01  -3.3553029e-01  -1.7528820e+00   5.2968966e-01  -2.1573142e+00   1.3638769e+00   4.2083489e-01   2.6915360e+00   1.6135872e+00   2.2870036e-01  -9.4769651e-01  -1.2949745e+00  -9.0150852e-01  -1.1122865e+00   1.1705259e+00  -1.8329323e-01   3.0935519e-02  -7.1567476e-01  -5.7028348e-01  -7.9923976e-01  -1.5537434e+00  -1.2296117e+00  -8.3201457e-01  -1.4673945e+00  -4.6381319e-01  -2.8189815e-01   1.3288704e+00  -1.4267781e+00  -8.3179704e-02  -7.8861845e-01  -3.8168198e-02  -7.9084790e-01   2.1010398e-01  -9.5330465e-01   1.0457757e+00  -9.8605800e-01   1.4685337e+00  -1.1476609e+00   8.0009752e-01  -1.9837308e-01   1.6973607e+00  -2.8653211e-02  -5.7031596e-01  -8.6511446e-01   1.8575216e+00  -1.0090314e+00   2.9098960e+00   1.3551343e+00   1.9129486e+00   3.4547102e-01   3.4403750e-01  -5.4962624e-01  -3.0346847e-02  -6.6647399e-01   2.0417884e+00   6.3615405e-01   2.2529858e+00   9.9846494e-01   1.1966911e+00   7.1140563e-01   8.4223180e-01  -2.4503458e-01  -1.7377785e-01   4.7103536e-01  -1.4585513e+00  -1.0103654e+00  -6.9135452e-01
  -5.4470283e-01  -9.5271129e-01   2.8669518e-01  -1.0556832e+00   6.3281804e-01  -7.8296464e-02  -2.3629942e-01  -3.2401842e-01  -2.5898368e-01  -1.6251941e+00   5.8479863e-01  -1.9515276e+00   1.3176235e+00   5.2697014e-01   2.6240049e+00   1.5254044e+00   2.0324122e-01  -9.5184732e-01  -1.3731555e+00  -8.2234622e-01  -1.0709390e+00   1.1484344e+00  -2.1562827e-01   3.9115657e-02  -7.2669930e-01  -6.3238115e-01  -7.8795428e-01  -1.6715194e+00  -1.3012967e+00  -9.4682521e-01  -1.5555016e+00  -4.0164918e-01  -2.1880717e-01   1.2557841e+00  -1.4415488e+00  -2.3149905e-01  -8.8142390e-01  -1.3484973e-01  -8.6450428e-01   2.8178459e-01  -8.0589837e-01   9.3520289e-01  -8.4124691e-01   1.3253255e+00  -1.0978397e+00   6.0836923e-01  -2.5384802e-01   1.5473215e+00  -1.4621455e-01  -4.1125411e-01  -6.7944509e-01   1.7448231e+00  -9.0790272e-01   2.7561871e+00   1.3597481e+00   1.9555104e+00   2.9232925e-01   4.3764910e-01  -3.4025258e-01  -2.2310625e-02  -4.7520823e-01   1.9686416e+00   5.9884631e-01   2.2468346e+00   1.0174011e+00   1.3318802e+00   7.5830978e-01   9.7897171e-01  -9.1532718e-02  -1.9651512e-01   4.4741654e-01  -1.5809797e+00  -1.0702583e+00  -5.5894155e-01
  -4.0830398e-01  -8.5532761e-01   2.6510381e-01  -1.0323939e+00   5.2014350e-01  -6.3408888e-02  -3.9378101e-01  -4.2046405e-01  -1.5931619e-01  -1.4805560e+00   6.2834143e-01  -1.7660848e+00   1.2677694e+00   6.0671722e-01   2.5747838e+00   1.4351340e+00   1.6778558e-01  -9.5224947e-01  -1.4214525e+00  -7.5722439e-01  -1.0086649e+00   1.1126693e+00  -2.5720817e-01   4.3673211e-02  -7.4324990e-01  -6.7982782e-01  -7.7633560e-01  -1.7547975e+00  -1.3603031e+00  -1.0275542e+00  -1.6229918e+00  -3.4728388e-01  -1.7438126e-01   1.1827757e+00  -1.4679710e+00  -3.5199035e-01  -9.7771311e-01  -2.0002223e-01  -9.2275441e-01   3.4453117e-01  -6.7545081e-01   8.2086729e-01  -7.2096372e-01   1.1884440e+00  -1.0691629e+00   4.3487000e-01  -3.2486332e-01   1.4238349e+00  -2.6999260e-01  -2.5686098e-01  -5.2330530e-01   1.6084499e+00  -8.3085031e-01   2.6118331e+00   1.3334788e+00   2.0141931e+00   2.3894202e-01   5.1339793e-01  -1.5378881e-01  -1.6767836e-02  -3.1168879e-01   1.9036255e+00   5.5139374e-01   2.2438130e+00   1.0497420e+00   1.4735908e+00   8.1074559e-01   1.1164000e+00   6.9831633e-02  -2.3573998e-01   4.1251611e-01  -1.6718824e+00  -1.1015821e+00  -4.2288566e-01
  -2.7994783e-01  -7.7812250e-01   2.3903982e-01  -1.0213566e+00   4.1903107e-01  -6.6973764e-02  -5.1510234e-01  -5.1572617e-01  -3.8242538e-02  -1.3221561e+00   6.6331617e-01  -1.6009710e+00   1.2188788e+00   6.6181885e-01   2.5452370e+00   1.3457762e+00   1.2101906e-01  -9.5346077e-01  -1.4434026e+00  -7.0666875e-01  -9.2670103e-01   1.0619145e+00  -3.0860670e-01   4.1659992e-02  -7.6735838e-01  -7.1538784e-01  -7.6832362e-01  -1.8063316e+00  -1.4092510e+00  -1.0768516e+00  -1.6725179e+00  -3.0220352e-01  -1.4974411e-01   1.1091586e+00  -1.5069077e+00  -4.4471829e-01  -1.0773247e+00  -2.3618491e-01  -9.6750708e-01   3.9823620e-01  -5.6383445e-01   7.0724885e-01  -6.2679263e-01   1.0619290e+00  -1.0625182e+00   2.8282241e-01  -4.1092558e-01   1.3274729e+00  -3.9880546e-01  -1.0894580e-01  -3.9708288e-01   1.4555181e+00  -7.7519925e-01   2.4804829e+00   1.2790713e+00   2.0882558e+00   1.8583755e-01   5.7371704e-01   9.6201714e-03  -8.4282342e-03  -1.7592748e-01   1.8507337e+00   4.9800186e-01   2.2469736e+00   1.0965718e+00   1.6230508e+00   8.7034337e-01   1.2554168e+00   2.3950438e-01  -2.9133324e-01   3.6365740e-01  -1.7334174e+00  -1.1075414e+00  -2.8251381e-01
  -1.6106792e-01  -7.2095932e-01   2.0849846e-01  -1.0236243e+00   3.2869194e-01  -9.0978316e-02  -6.0085632e-01  -6.1001410e-01   1.0227595e-01  -1.1529864e+00   6.9267426e-01  -1.4557059e+00   1.1754567e+00   6.9477175e-01   2.5367440e+00   1.2606599e+00   6.1533240e-02  -9.6041961e-01  -1.4432899e+00  -6.7087551e-01  -8.2636585e-01   9.9488304e-01  -3.7045874e-01   2.9900470e-02  -8.0123116e-01  -7.4270226e-01  -7.6795222e-01  -1.8301570e+00  -1.4510491e+00  -1.0983881e+00  -1.7070812e+00  -2.6768910e-01  -1.4570190e-01   1.0339214e+00  -1.5590372e+00  -5.1090510e-01  -1.1798876e+00  -2.4650552e-01  -1.0007093e+00   4.4295822e-01  -4.7258182e-01   5.9849773e-01  -5.5947603e-01   9.4911621e-01  -1.0779601e+00   1.5490602e-01  -5.1095416e-01   1.2582355e+00  -5.3108467e-01   3.0718067e-02  -3.0049707e-01   1.2933315e+00  -7.3759176e-01   2.3654784e+00   1.2003237e+00   2.1770619e+00   1.3416545e-01   6.2133477e-01   1.5051608e-01   7.7371087e-03  -6.6903731e-02   1.8137480e+00   4.4351391e-01   2.2596165e+00   1.1587612e+00   1.7817365e+00   9.3888269e-01   1.3972575e+00   4.1798018e-01  -3.6286830e-01   2.9800723e-01  -1.7687577e+00  -1.0918046e+00  -1.3681546e-01
  -5.2946466e-02  -6.8342539e-01   1.7344359e-01  -1.0400723e+00   2.4759177e-01  -1.3672489e-01  -6.5274676e-01  -7.0329425e-01   2.6006845e-01  -9.7575792e-01   7.1912530e-01  -1.3294178e+00   1.1417675e+00   7.0866928e-01   2.5505660e+00   1.1832898e+00  -1.2061837e-02  -9.7819361e-01  -1.4258508e+00  -6.4972582e-01  -7.0903441e-01   9.1037789e-01  -4.4340083e-01   5.1173244e-03  -8.4711298e-01  -7.6611337e-01  -7.7909061e-01  -1.8313548e+00  -1.4886459e+00  -1.0966063e+00  -1.7297773e+00  -2.4476772e-01  -1.6269013e-01   9.5578531e-01  -1.6247877e+00  -5.5283645e-01  -1.2846942e+00  -2.3464402e-01  -1.0241673e+00   4.7887007e-01  -4.0286436e-01   4.9823168e-01  -5.1891383e-01   8.5246244e-01  -1.1146636e+00   5.3138224e-02  -6.2320360e-01   1.2155394e+00  -6.6482064e-01   1.6040436e-01  -2.3266169e-01   1.1290651e+00  -7.1419987e-01   2.2697180e+00   1.1019016e+00   2.2800286e+00   8.5640875e-02   6.5912196e-01   2.7003142e-01   3.6260721e-02   1.7295269e-02   1.7960525e+00   3.9309952e-01   2.2850702e+00   1.2368224e+00   1.9511757e+00   1.0181246e+00   1.5433454e+00   6.0565570e-01  -4.4959563e-01   2.1274784e-01  -1.7818849e+00  -1.0582602e+00   1.5404716e-02
   4.3284092e-02  -6.6483909e-01   1.3378948e-01  -1.0713438e+00   1.7352706e-01  -2.0465889e-01  -6.7346519e-01  -7.9514819e-01   4.3279034e-01  -7.9284054e-01   7.4496049e-01  -1.2209224e+00   1.1216614e+00   7.0702940e-01   2.5876953e+00   1.1171890e+00  -1.0101388e-01  -1.0117098e+00  -1.3959738e+00  -6.4280605e-01  -5.7613128e-01   8.0735558e-01  -5.2800119e-01  -3.5926934e-02  -9.0713888e-01  -7.9044092e-01  -8.0518597e-01  -1.8157677e+00  -1.5247895e+00  -1.0764487e+00  -1.7435525e+00  -2.3418361e-01  -2.0072776e-01   8.7327379e-01  -1.7042715e+00  -5.7371825e-01  -1.3905998e+00  -2.0457130e-01  -1.0393897e+00   5.0619787e-01  -3.5547405e-01   4.0936107e-01  -5.0418967e-01   7.7341396e-01  -1.1709121e+00  -2.1229383e-02  -7.4521226e-01   1.1982236e+00  -7.9753083e-01   2.7844447e-01  -1.9216662e-01   9.6946949e-01  -7.0094323e-01   2.1955320e+00   9.8912120e-01   2.3965623e+00   4.2459671e-02   6.8993730e-01   3.6977434e-01   8.0966476e-02   7.9300676e-02   1.8004534e+00   3.5192633e-01   2.3264617e+00   1.3307866e+00   2.1327404e+00   1.1096491e+00   1.6951347e+00   8.0269212e-01  -5.5043572e-01   1.0526866e-01  -1.7773505e+00  -1.0107895e+00   1.7536722e-01
   1.2663663e-01  -6.6425910e-01   8.9380113e-02  -1.1177979e+00   1.0374376e-01  -2.9424491e-01  -6.6653469e-01  -8.8466969e-01   6.1795637e-01  -6.0623315e-01   7.7190933e-01  -1.1288029e+00   1.1184120e+00   6.9362143e-01   2.6487051e+00   1.0657455e+00  -2.0630020e-01  -1.0654842e+00  -1.3584165e+00  -6.4943024e-01  -4.2913970e-01   6.8499455e-01  -6.2468323e-01  -9.6276047e-02  -9.8318532e-01  -8.2072177e-01  -8.4902874e-01  -1.7896865e+00  -1.5618196e+00  -1.0430812e+00  -1.7509965e+00  -2.3638400e-01  -2.5938228e-01   7.8478941e-01  -1.7972305e+00  -5.7749227e-01  -1.4959690e+00  -1.6039315e-01  -1.0474660e+00   5.2516124e-01  -3.3080730e-01   3.3395323e-01  -5.1362303e-01   7.1232602e-01  -1.2441248e+00  -6.7789318e-02  -8.7379005e-01   1.2045714e+00  -9.2626122e-01   3.8324317e-01  -1.7717066e-01   8.2061061e-01  -6.9369939e-01   2.1445704e+00   8.6771253e-01   2.5259863e+00   7.1870371e-03   7.1647790e-01   4.5170298e-01   1.4479080e-01   1.2226865e-01   1.8290158e+00   3.2483959e-01   2.3864873e+00   1.4401139e+00   2.3274477e+00   1.2147082e+00   1.8539533e+00   1.0088988e+00  -6.6398063e-01  -2.6633145e-02  -1.7600264e+00  -9.5306912e-01   3.4416297e-01
   1.9626949e-01  -6.8049671e-01   3.9975863e-02  -1.1794616e+00   3.5094481e-02  -4.0390696e-01  -6.3612958e-01  -9.7041585e-01   8.1297068e-01  -4.1756149e-01   8.0104182e-01  -1.0514829e+00   1.1345743e+00   6.7229948e-01   2.7336063e+00   1.0320700e+00  -3.2850253e-01  -1.1433695e+00  -1.3175612e+00  -6.6866048e-01  -2.6962342e-01   5.4276810e-01  -7.3364707e-01  -1.7861911e-01  -1.0767286e+00  -8.6192777e-01  -9.1256048e-01  -1.7595247e+00  -1.6015085e+00  -1.0016314e+00  -1.7541850e+00  -2.5151371e-01  -3.3774724e-01   6.8870447e-01  -1.9029950e+00  -5.6862183e-01  -1.5986767e+00  -1.0619094e-01  -1.0489888e+00   5.3592418e-01  -3.2885100e-01   2.7314542e-01  -5.4484405e-01   6.6844545e-01  -1.3309269e+00  -8.7023187e-02  -1.0050553e+00   1.2323478e+00  -1.0476287e+00   4.7330497e-01  -1.8549897e-01   6.8765614e-01  -6.8849542e-01   2.1177129e+00   7.4357770e-01   2.6674638e+00  -1.7375309e-02   7.4114744e-01   5.1799975e-01   2.2964721e-01   1.4968340e-01   1.8829267e+00   3.1607328e-01   2.4671995e+00   1.5636463e+00   2.5357794e+00   1.3341052e+00   2.0208552e+00   1.2236452e+00  -7.8850247e-01  -1.8455667e-01  -1.7348614e+00  -8.8841583e-01   5.2261202e-01
   2.5149787e-01  -7.1212949e-01  -1.4745377e-02  -1.2559891e+00  -3.5772465e-02  -5.3104331e-01  -5.8688321e-01  -1.0504223e+00   1.0151522e+00  -2.2810396e-01   8.3272777e-01  -9.8728730e-01   1.1718669e+00   6.4685325e-01   2.8417228e+00   1.0188680e+00  -4.6769287e-01  -1.2483337e+00  -1.2772220e+00  -6.9932207e-01  -9.9257015e-02   3.8052175e-01  -8.5479434e-01  -2.8512954e-01  -1.1887207e+00  -9.1867723e-01  -9.9674084e-01  -1.7315006e+00  -1.6449673e+00  -9.5695486e-01  -1.7545844e+00  -2.7941125e-01  -4.3443479e-01   5.8346258e-01  -2.0204655e+00  -5.5185898e-01  -1.6961745e+00  -4.5886420e-02  -1.0440301e+00   5.3856836e-01  -3.4917136e-01   2.2711358e-01  -5.9488859e-01   6.3995788e-01  -1.4272651e+00  -8.0307238e-02  -1.1345286e+00   1.2788532e+00  -1.1579089e+00   5.4727803e-01  -2.1473660e-01   5.7472167e-01  -6.8167224e-01   2.1150035e+00   6.2255673e-01   2.8199214e+00  -2.8339229e-02   7.6595060e-01   5.7095436e-01   3.3634303e-01   1.6516967e-01   1.9623927e+00   3.2901079e-01   2.5698217e+00   1.6996092e+00   2.7575332e+00   1.4681092e+00   2.1964892e+00   1.4458069e+00  -9.2196955e-01  -3.6932035e-01  -1.7066583e+00  -8.1967988e-01   7.1114389e-01
   2.9182027e-01  -7.5751593e-01  -7.5165410e-02  -1.3466309e+00  -1.1219980e-01  -6.7211916e-01  -5.2369251e-01  -1.1222861e+00   1.2217536e+00  -3.8842503e-02   8.6665747e-01  -9.3448724e-01   1.2310875e+00   6.2087879e-01   2.9715932e+00   1.0283288e+00  -6.2333944e-01  -1.3822842e+00  -1.2405152e+00  -7.4001285e-01   8.0140095e-02   1.9855068e-01  -9.8766192e-01  -4.1731217e-01  -1.3194904e+00  -9.9495848e-01  -1.1014814e+00  -1.7113426e+00  -1.6926209e+00  -9.1344192e-01  -1.7530255e+00  -3.1960218e-01  -5.4758396e-01   4.6769116e-01  -2.1481206e+00  -5.3200527e-01  -1.7856185e+00   1.6862195e-02  -1.0321679e+00   5.3309427e-01  -3.9090749e-01   1.9510362e-01  -6.6031196e-01   6.2410078e-01  -1.5285673e+00  -4.9874831e-02  -1.2572833e+00   1.3409888e+00  -1.2531704e+00   6.0401533e-01  -2.6231053e-01   4.8477886e-01  -6.7001500e-01   2.1356165e+00   5.1020888e-01   2.9819763e+00  -2.2892256e-02   7.9242144e-01   6.1286328e-01   4.6455354e-01   1.7232565e-01   2.0665822e+00   3.6600880e-01   2.6946008e+00   1.8456600e+00   2.9917119e+00   1.6164026e+00   2.3809915e+00   1.6737495e+00  -1.0620690e+00  -5.8081802e-01  -1.6798837e+00  -7.4919250e-01   9.0970371e-01
   3.1696091e-01  -8.1481066e-01  -1.4167955e-01  -1.4502171e+00  -1.9729581e-01  -8.2283249e-01  -4.5152911e-01  -1.1833097e+00   1.4299728e+00   1.4946584e-01   9.0192280e-01  -8.9133003e-01   1.3120670e+00   5.9767250e-01   3.1209102e+00   1.0620322e+00  -7.9424073e-01  -1.5459449e+00  -1.2097930e+00  -7.8910824e-01   2.6657138e-01  -2.3268682e-03  -1.1313710e+00  -5.7586797e-01  -1.4686750e+00  -1.0938800e+00  -1.2256519e+00  -1.7040315e+00  -1.7442506e+00  -8.7487223e-01  -1.7497420e+00  -3.7128802e-01  -6.7488637e-01   3.4032307e-01  -2.2840495e+00  -5.1367792e-01  -1.8640491e+00   7.8730919e-02  -1.0125656e+00   5.1945303e-01  -4.5277180e-01   1.7552362e-01  -7.3731711e-01   6.1733935e-01  -1.6299407e+00   1.2656230e-03  -1.3681508e+00   1.4153327e+00  -1.3294483e+00   6.4265309e-01  -3.2555606e-01   4.1962633e-01  -6.5084942e-01   2.1778579e+00   4.1161672e-01   3.1518684e+00   1.5344399e-03   8.2159052e-01   6.4594892e-01   6.1285607e-01   1.7458326e-01   2.1936162e+00   4.2829040e-01   2.8407097e+00   1.9989820e+00   3.2364595e+00   1.7780669e+00   2.5739081e+00   1.9053474e+00  -1.2062397e+00  -8.1792011e-01  -1.6585161e+00  -6.7876377e-01   1.1176893e+00
   3.2692427e-01  -8.8198166e-01  -2.1462935e-01  -1.5651569e+00  -2.9370897e-01  -9.7834092e-01  -3.7526348e-01  -1.2306970e+00   1.6369600e+00   3.3620376e-01   9.3715209e-01  -8.5605639e-01   1.4136676e+00   5.8014829e-01   3.2865009e+00   1.1208735e+00  -9.7849577e-01  -1.7387922e+00  -1.1866398e+00  -8.4476578e-01   4.5783851e-01  -2.2070759e-01  -1.2845960e+00  -7.6058608e-01  -1.6351857e+00  -1.2174633e+00  -1.3671535e+00  -1.7135894e+00  -1.7990941e+00  -8.4431773e-01  -1.7444644e+00  -4.3333315e-01  -8.1363135e-01   2.0071883e-01  -2.4260135e+00  -5.0109123e-01  -1.9286061e+00   1.3676805e-01  -9.8409050e-01   4.9760408e-01  -5.3306048e-01   1.6609282e-01  -8.2189422e-01   6.1559731e-01  -1.7263983e+00   6.9456232e-02  -1.4619667e+00   1.4982253e+00  -1.3829507e+00   6.6270036e-01  -4.0176552e-01   3.7991662e-01  -6.2210303e-01   2.2392063e+00   3.3121676e-01   3.3274073e+00   4.7100139e-02   8.5399050e-01   6.7230088e-01   7.7882165e-01   1.7509872e-01   2.3406126e+00   5.1590974e-01   3.0062050e+00   2.1564145e+00   3.4890468e+00   1.9516022e+00   2.7741503e+00   2.1380388e+00  -1.3517144e+00  -1.0784296e+00  -1.6459330e+00  -6.0972434e-01   1.3339211e+00
   3.2205378e-01  -9.5683427e-01  -2.9422136e-01  -1.6894574e+00  -4.0341754e-01  -1.1335307e+00  -2.9950626e-01  -1.2617804e+00   1.8398202e+00   5.2080242e-01   9.7068505e-01  -8.2691128e-01   1.5338252e+00   5.7077544e-01   3.4643529e+00   1.2050070e+00  -1.1735157e+00  -1.9590489e+00  -1.1719193e+00  -9.0493573e-01   6.5152936e-01  -4.5456089e-01  -1.4455589e+00  -9.7027297e-01  -1.8172107e+00  -1.3664902e+00  -1.5230495e+00  -1.7429208e+00  -1.8559871e+00  -8.2409306e-01  -1.7365593e+00  -5.0425549e-01  -9.6077068e-01   4.8781680e-02  -2.5715238e+00  -4.9786229e-01  -1.9767567e+00   1.8840478e-01  -9.4546552e-01   4.6759050e-01  -6.2967606e-01   1.6403823e-01  -9.0996750e-01   6.1452787e-01  -1.8131022e+00   1.5055476e-01  -1.5338438e+00   1.5858597e+00  -1.4102803e+00   6.6412740e-01  -4.8822160e-01   3.6523180e-01  -5.8233543e-01   2.3163932e+00   2.7265959e-01   3.5059327e+00   1.1540000e-01   8.8969682e-01   6.9383590e-01   9.5915763e-01   1.7667280e-01   2.5037826e+00   6.2778346e-01   3.1880432e+00   2.3146079e+00   3.7459064e+00   2.1349760e+00   2.9799868e+00   2.3689092e+00  -1.4955793e+00  -1.3590983e+00  -1.6448351e+00  -5.4300018e-01   1.5566456e+00
   3.0308419e-01  -1.0370461e+00  -3.8044274e-01  -1.8207624e+00  -5.2754999e-01  -1.2833049e+00  -2.2847003e-01  -1.2742578e+00   2.0356196e+00   7.0265334e-01   1.0007683e+00  -8.0215467e-01   1.6696354e+00   5.7153636e-01   3.6496908e+00   1.3138112e+00  -1.3760800e+00  -2.2037359e+00  -1.1658579e+00  -9.6738357e-01   8.4502369e-01  -7.0121468e-01  -1.6120506e+00  -1.2027276e+00  -2.0122527e+00  -1.5404141e+00  -1.6897395e+00  -1.7937095e+00  -1.9135253e+00  -8.1574691e-01  -1.7251893e+00  -5.8222950e-01  -1.1130029e+00  -1.1494840e-01  -2.7179373e+00  -5.0685037e-01  -2.0065106e+00   2.3144567e-01  -8.9543462e-01   4.2961800e-01  -7.4016524e-01   1.6632020e-01  -9.9754358e-01   6.0980963e-01  -1.8856054e+00   2.4013161e-01  -1.5794482e+00   1.6743829e+00  -1.4086559e+00   6.4744079e-01  -5.8222080e-01   3.7419283e-01  -5.3074289e-01   2.4055258e+00   2.3870061e-01   3.6843048e+00   2.0733070e-01   9.2839539e-01   7.1227252e-01   1.1498920e+00   1.8169698e-01   2.6785778e+00   7.6178193e-01   3.3821617e+00   2.4701954e+00   4.0027229e+00   2.3256990e+00   3.1890739e+00   2.5948035e+00  -1.6348468e+00  -1.6557049e+00  -1.6572016e+00  -4.7920740e-01   1.7835732e+00
   2.7117754e-01  -1.1202160e+00  -4.7298519e-01  -1.9564082e+00  -6.6625242e-01  -1.4228656e+00  -1.6585179e-01  -1.2664154e+00   2.2213973e+00   8.8103284e-01   1.0257522e+00  -7.8007750e-01   1.8174786e+00   5.8390047e-01   3.8371000e+00   1.4458775e+00  -1.5824346e+00  -2.4687765e+00  -1.1681507e+00  -1.0297290e+00   1.0355195e+00  -9.5737545e-01  -1.7814780e+00  -1.4547671e+00  -2.2171989e+00  -1.7373435e+00  -1.8631603e+00  -1.8663715e+00  -1.9702282e+00  -8.2008676e-01  -1.7094785e+00  -6.6510896e-01  -1.2668753e+00  -2.8923445e-01  -2.8625489e+00  -5.3003632e-01  -2.0165997e+00   2.6404937e-01  -8.3292954e-01   3.8412376e-01  -8.6177056e-01   1.6987105e-01  -1.0808543e+00   5.9744508e-01  -1.9400779e+00   3.3368720e-01  -1.5952577e+00   1.7600007e+00  -1.3761150e+00   6.1372991e-01  -6.8109231e-01   4.0459223e-01  -4.6714003e-01   2.5022415e+00   2.3112366e-01   3.8589219e+00   3.2298656e-01   9.6946795e-01   7.2911711e-01   1.3465850e+00   1.9212134e-01   2.8598808e+00   9.1486962e-01   3.5836178e+00   2.6199607e+00   4.2545690e+00   2.5209209e+00   3.3985247e+00   2.8124546e+00  -1.7665456e+00  -1.9631892e+00  -1.6842681e+00  -4.1875295e-01   2.0119483e+00
   2.2793173e-01  -1.2039298e+00  -5.7118896e-01  -2.0934955e+00  -8.1861893e-01  -1.5479667e+00  -1.1473712e-01  -1.2373144e+00   2.3941935e+00   1.0550465e+00   1.0442677e+00  -7.5902698e-01   1.9731773e+00   6.0881408e-01   4.0206946e+00   1.5990254e+00  -1.7884284e+00  -2.7491490e+00  -1.1780736e+00  -1.0895039e+00   1.2200820e+00  -1.2191876e+00  -1.9509367e+00  -1.7223075e+00  -2.4284169e+00  -1.9540989e+00  -2.0389973e+00  -1.9600646e+00  -2.0246846e+00  -8.3722983e-01  -1.6886639e+00  -7.5047604e-01  -1.4188976e+00  -4.7213171e-01  -3.0026862e+00  -5.6845138e-01  -2.0066025e+00   2.8470811e-01  -7.5722191e-01   3.3182146e-01  -9.9149499e-01   1.7182305e-01  -1.1564868e+00   5.7403817e-01  -1.9734966e+00   4.2687400e-01  -1.5787802e+00   1.8390893e+00  -1.3116801e+00   5.6467273e-01  -7.8221879e-01   4.5353582e-01  -3.9192343e-01   2.6018932e+00   2.5069680e-01   4.0257757e+00   4.6159389e-01   1.0120845e+00   7.4565377e-01   1.5445556e+00   2.0943891e-01   3.0422276e+00   1.0832842e+00   3.7867821e+00   2.7609933e+00   4.4960879e+00   2.7175403e+00   3.6050108e+00   3.0186248e+00  -1.8878233e+00  -2.2758386e+00  -1.7265245e+00  -3.6192939e-01   2.2386480e+00
   1.7535673e-01  -1.2858375e+00  -6.7401569e-01  -2.2289680e+00  -9.8269718e-01  -1.6551182e+00  -7.7526786e-02  -1.1869236e+00   2.5510901e+00   1.2235995e+00   1.0553638e+00  -7.3744004e-01   2.1321744e+00   6.4670451e-01   4.1943198e+00   1.7703464e+00  -1.9896766e+00  -3.0390769e+00  -1.1945905e+00  -1.1442284e+00   1.3957131e+00  -1.4823314e+00  -2.1172997e+00  -2.0004958e+00  -2.6418756e+00  -2.1863455e+00  -2.2128893e+00  -2.0727533e+00  -2.0756687e+00  -8.6667197e-01  -1.6622182e+00  -8.3571880e-01  -1.5656597e+00  -6.6103308e-01  -3.1357836e+00  -6.2215935e-01  -1.9769973e+00   2.9223491e-01  -6.6804867e-01   2.7371378e-01  -1.1261741e+00   1.6970499e-01  -1.2214936e+00   5.3702540e-01  -1.9837905e+00   5.1570524e-01  -1.5287166e+00   1.9083078e+00  -1.2154732e+00   5.0249393e-01  -8.8306193e-01   5.1758535e-01  -3.0601909e-01   2.6997500e+00   2.9716260e-01   4.1805454e+00   6.2149031e-01   1.0552923e+00   7.6293768e-01   1.7391045e+00   2.3468335e-01   3.2200495e+00   1.2627394e+00   3.9855758e+00   2.8908201e+00   4.7217065e+00   2.9123231e+00   3.8048948e+00   3.2102467e+00  -1.9960548e+00  -2.5875098e+00  -1.7837290e+00  -3.0899208e-01   2.4603041e+00
   1.1581534e-01  -1.3637341e+00  -7.8005513e-01  -2.3596951e+00  -1.1555768e+00  -1.7417265e+00  -5.5886764e-02  -1.1161853e+00   2.6892771e+00   1.3853960e+00   1.0585946e+00  -7.1388218e-01   2.2897257e+00   6.9749859e-01   4.3517827e+00   1.9562786e+00  -2.1817394e+00  -3.3322507e+00  -1.2164463e+00  -1.1914996e+00   1.5594405e+00  -1.7421565e+00  -2.2773152e+00  -2.2838892e+00  -2.8532764e+00  -2.4287950e+00  -2.3806165e+00  -2.2013260e+00  -2.1222139e+00  -9.0736827e-01  -1.6299327e+00  -9.1813526e-01  -1.7039438e+00  -8.5277662e-01  -3.2594405e+00  -6.9029781e-01  -1.9291445e+00   2.8576359e-01  -5.6570145e-01   2.1106771e-01  -1.2625510e+00   1.6158691e-01  -1.2734738e+00   4.8483947e-01  -1.9699245e+00   5.9673211e-01  -1.4450509e+00   1.9647081e+00  -1.0887689e+00   4.2987385e-01  -9.8119315e-01   5.9289613e-01  -2.1081412e-01   2.7912005e+00   3.6926249e-01   4.3187288e+00   8.0015233e-01   1.0980946e+00   7.8178951e-01   1.9257226e+00   2.6843736e-01   3.3879210e+00   1.4486422e+00   4.1737393e+00   3.0075015e+00   4.9258760e+00   3.1020235e+00   3.9943854e+00   3.3845571e+00  -2.0889476e+00  -2.8918737e+00  -1.8549329e+00  -2.6021394e-01   2.6734406e+00
   5.1930994e-02  -1.4356365e+00  -8.8756651e-01  -2.4825456e+00  -1.3335616e+00  -1.8061635e+00  -5.0724655e-02  -1.0270099e+00   2.8061331e+00   1.5389662e+00   1.0540474e+00  -6.8708623e-01   2.4410921e+00   7.6065457e-01   4.4870913e+00   2.1527112e+00  -2.3603015e+00  -3.6220691e+00  -1.2422423e+00  -1.2290871e+00   1.7084197e+00  -1.9938417e+00  -2.4277067e+00  -2.5666682e+00  -3.0581901e+00  -2.6754686e+00  -2.5382592e+00  -2.3417618e+00  -2.1636450e+00  -9.5782197e-01  -1.5919566e+00  -9.9505699e-01  -1.8308227e+00  -1.0438109e+00  -3.3714525e+00  -7.7117848e-01  -1.8651957e+00   2.6476330e-01  -4.5107353e-01   1.4535439e-01  -1.3973486e+00   1.4616346e-01  -1.3106236e+00   4.1698897e-01  -1.9319214e+00   6.6717201e-01  -1.3290678e+00   2.0058353e+00  -9.3398190e-01   3.4981298e-01  -1.0743260e+00   6.7534351e-01  -1.0807452e-01   2.8719466e+00   4.6479428e-01   4.4358070e+00   9.9427128e-01   1.1395108e+00   8.0279165e-01   2.1002701e+00   3.1085110e-01   3.5407935e+00   1.6363100e+00   4.3451145e+00   3.1096914e+00   5.1033185e+00   3.2835005e+00   4.1697047e+00   3.5392125e+00  -2.1646349e+00  -3.1826672e+00  -1.9385223e+00  -2.1591306e-01   2.8746195e+00
  -1.3530516e-02  -1.4998457e+00  -9.9455076e-01  -2.5944552e+00  -1.5124164e+00  -1.8477666e+00  -6.2194118e-02  -9.2220109e-01   2.8993254e+00   1.6827185e+00   1.0423132e+00  -6.5598433e-01   2.5817221e+00   8.3520777e-01   4.5946923e+00   2.3551164e+00  -2.5213398e+00  -3.9018907e+00  -1.2704949e+00  -1.2550267e+00   1.8400430e+00  -2.2325744e+00  -2.5652653e+00  -2.8428754e+00  -3.2521953e+00  -2.9200062e+00  -2.6823229e+00  -2.4893407e+00  -2.1995730e+00  -1.0161779e+00  -1.5487940e+00  -1.0639825e+00  -1.9437339e+00  -1.2304081e+00  -3.4698238e+00  -8.6244266e-01  -1.7879454e+00   2.2906608e-01  -3.2566266e-01   7.8160948e-02  -1.5273344e+00   1.2276585e-01  -1.3317528e+00   3.3404488e-01  -1.8708209e+00   7.2497726e-01  -1.1832943e+00   2.0298086e+00  -7.5458711e-01   2.6546366e-01  -1.1603455e+00   7.6064307e-01   1.5077603e-04   2.9381681e+00   5.8070255e-01   4.5274320e+00   1.1998739e+00   1.1786190e+00   8.2628770e-01   2.2591167e+00   3.6167113e-01   3.6742028e+00   1.8211788e+00   4.4939223e+00   3.1966544e+00   5.2492700e+00   3.4538246e+00   4.3272606e+00   3.6723774e+00  -2.2217459e+00  -3.4539348e+00  -2.0322746e+00  -1.7645424e-01   3.0605844e+00
  -7.7796099e-02  -1.5549818e+00  -1.0988467e+00  -2.6924816e+00  -1.6876718e+00  -1.8667709e+00  -8.9729784e-02  -8.0531702e-01   2.9669183e+00   1.8150123e+00   1.0244089e+00  -6.1972794e-01   2.7074174e+00   9.1982749e-01   4.6696905e+00   2.5587019e+00  -2.6612672e+00  -4.1652805e+00  -1.2996789e+00  -1.2677025e+00   1.9520501e+00  -2.4537321e+00  -2.6869320e+00  -3.1066591e+00  -3.4310099e+00  -3.1560026e+00  -2.8098274e+00  -2.6388875e+00  -2.2298542e+00  -1.0803182e+00  -1.5012609e+00  -1.1227086e+00  -2.0405251e+00  -1.4089063e+00  -3.5527583e+00  -9.6126148e-01  -1.7006389e+00   1.7890224e-01  -1.9153080e-01   1.1085066e-02  -1.6493760e+00   9.1308745e-02  -1.3362678e+00   2.3753550e-01  -1.7885815e+00   7.6883909e-01  -1.0113733e+00   2.0353783e+00  -5.5497942e-01   1.7994550e-01  -1.2373272e+00   8.4446278e-01   1.1163667e-01   2.9866518e+00   7.1319827e-01   4.5896276e+00   1.4124801e+00   1.2145795e+00   8.5238883e-01   2.3992423e+00   4.2028042e-01   3.7844349e+00   1.9989918e+00   4.6150211e+00   3.2682484e+00   5.3597001e+00   3.6103715e+00   4.4638084e+00   3.7827815e+00  -2.2594460e+00  -3.7002460e+00  -2.1334330e+00  -1.4222750e-01   3.2283946e+00
  -1.3822590e-01  -1.5999925e+00  -1.1982405e+00  -2.7738445e+00  -1.8549617e+00  -1.8641898e+00  -1.3211353e-01  -6.8048452e-01   3.0074818e+00   1.9342429e+00   1.0016623e+00  -5.7769237e-01   2.8144705e+00   1.0128843e+00   4.7080352e+00   2.7585824e+00  -2.7770448e+00  -4.4062431e+00  -1.3282626e+00  -1.2659118e+00   2.0426305e+00  -2.6530602e+00  -2.7898662e+00  -3.3525059e+00  -3.5906079e+00  -3.3773525e+00  -2.9183552e+00  -2.7850392e+00  -2.2545245e+00  -1.1479593e+00  -1.4504134e+00  -1.1694463e+00  -2.1194699e+00  -1.5759586e+00  -3.6186421e+00  -1.0645677e+00  -1.6067548e+00   1.1493452e-01  -5.1224809e-02  -5.4375272e-02  -1.7604887e+00   5.2181024e-02  -1.3241271e+00   1.2976100e-01  -1.6879351e+00   7.9812892e-01  -8.1788240e-01   2.0219500e+00  -3.4028230e-01   9.6159953e-02  -1.3035424e+00   9.2253424e-01   2.2409536e-01   3.0148733e+00   8.5790379e-01   4.6189873e+00   1.6272882e+00   1.2466421e+00   8.8098778e-01   2.5182886e+00   4.8574995e-01   3.8686385e+00   2.1659625e+00   4.7041238e+00   3.3248713e+00   5.4314974e+00   3.7508934e+00   4.5765989e+00   3.8697395e+00  -2.2774443e+00  -3.9168777e+00  -2.2388007e+00  -1.1360906e-01   3.3755398e+00
  -1.9244706e-01  -1.6341277e+00  -1.2905794e+00  -2.8359640e+00  -2.0103618e+00  -1.8416565e+00  -1.8757057e-01  -5.5217850e-01   3.0201928e+00   2.0389303e+00   9.7557629e-01  -5.2946543e-01   2.8997757e+00   1.1125232e+00   4.7066619e+00   2.9499537e+00  -2.8662599e+00  -4.6194285e+00  -1.3547371e+00  -1.2489062e+00   2.1105105e+00  -2.8268286e+00  -2.8715020e+00  -3.5754531e+00  -3.7273291e+00  -3.5785693e+00  -3.0060700e+00  -2.9225181e+00  -2.2737182e+00  -1.2167493e+00  -1.3974546e+00  -1.2029146e+00  -2.1792568e+00  -1.7287620e+00  -3.6660221e+00  -1.1692975e+00  -1.5097841e+00   3.8282695e-02   9.2335882e-02  -1.1692249e-01  -1.8578764e+00   6.0979158e-03  -1.2957756e+00   1.3548615e-02  -1.5722082e+00   8.1278784e-01  -6.0811281e-01   1.9895742e+00  -1.1611926e-01   1.6625169e-02  -1.3574463e+00   9.9076307e-01   3.3529115e-01   3.0210277e+00   1.0100181e+00   4.6128565e+00   1.8393743e+00   1.2741448e+00   9.1178340e-01   2.6145743e+00   5.5690092e-01   3.9248795e+00   2.3189010e+00   4.7579614e+00   3.3673798e+00   5.4626032e+00   3.8735696e+00   4.6634933e+00   3.9331342e+00  -2.2759674e+00  -4.0999530e+00  -2.3448544e+00  -9.0911505e-02   3.5000283e+00
  -2.3846980e-01  -1.6568887e+00  -1.3738752e+00  -2.8764948e+00  -2.1506946e+00  -1.8012418e+00  -2.5389192e-01  -4.2498419e-01   3.0049136e+00   2.1278072e+00   9.4769147e-01  -4.7482226e-01   2.9609085e+00   1.2167407e+00   4.6635809e+00   3.1282688e+00  -2.9271671e+00  -4.8003005e+00  -1.3776462e+00  -1.2164056e+00   2.1550198e+00  -2.9719643e+00  -2.9295954e+00  -3.7712554e+00  -3.8379659e+00  -3.7550673e+00  -3.0716991e+00  -3.0463995e+00  -2.2875852e+00  -1.2843620e+00  -1.3436307e+00  -1.2223986e+00  -2.2189547e+00  -1.8652424e+00  -3.6935930e+00  -1.2726232e+00  -1.4130241e+00  -4.9472307e-02   2.3599681e-01  -1.7553828e-01  -1.9389700e+00  -4.6064352e-02  -1.2520660e+00  -1.0802529e-01  -1.4451246e+00   8.1317910e-01  -3.8782177e-01   1.9388956e+00   1.1163738e-01  -5.6655263e-02  -1.3976523e+00   1.0453420e+00   4.4315001e-01   3.0040126e+00   1.1644952e+00   4.5694795e+00   2.0438943e+00   1.2965080e+00   9.4431528e-01   2.6870769e+00   6.3237693e-01   3.9521363e+00   2.4553054e+00   4.7743826e+00   3.3969880e+00   5.4520884e+00   3.9770308e+00   4.7230449e+00   3.9733620e+00  -2.2557032e+00  -4.2465310e+00  -2.4478723e+00  -7.4330067e-02   3.6004429e+00
  -2.7477679e-01  -1.6679554e+00  -1.4463915e+00  -2.8933621e+00  -2.2737709e+00  -1.7452670e+00  -3.2857767e-01  -3.0336032e-01   2.9622383e+00   2.1998944e+00   9.1946139e-01  -4.1369078e-01   2.9961779e+00   1.3234608e+00   4.5779089e+00   3.2894005e+00  -2.9586971e+00  -4.9452601e+00  -1.3956173e+00  -1.1685844e+00   2.1761269e+00  -3.0861476e+00  -2.9622655e+00  -3.9365082e+00  -3.9198394e+00  -3.9033699e+00  -3.1144929e+00  -3.1523486e+00  -2.2962041e+00  -1.3485878e+00  -1.2901283e+00  -1.2277736e+00  -2.2379671e+00  -1.9841743e+00  -3.7001944e+00  -1.3721526e+00  -1.3193977e+00  -1.4631293e-01   3.7652185e-01  -2.2953246e-01  -2.0014685e+00  -1.0342846e-01  -1.1941739e+00  -2.3191724e-01  -1.3106025e+00   7.9992172e-01  -1.6297815e-01   1.8710697e+00   3.3712395e-01  -1.2227831e-01  -1.4228971e+00   1.0828661e+00   5.4585692e-01   2.9633703e+00   1.3162283e+00   4.4881000e+00   2.2362752e+00   1.3132318e+00   9.7800788e-01   2.7353909e+00   7.1072176e-01   3.9502389e+00   2.5734090e+00   4.7523832e+00   3.4151506e+00   5.4001607e+00   4.0603547e+00   4.7545337e+00   3.9912464e+00  -2.2177220e+00  -4.3546482e+00  -2.5440729e+00  -6.3894602e-02   3.6759605e+00
  -3.0037879e-01  -1.6671053e+00  -1.5067045e+00  -2.8848101e+00  -2.3785423e+00  -1.6761253e+00  -4.0899269e-01  -1.9141619e-01   2.8934954e+00   2.2545584e+00   8.9215548e-01  -3.4611325e-01   3.0046545e+00   1.4306073e+00   4.4498399e+00   3.4297842e+00  -2.9604386e+00  -5.0517189e+00  -1.4073977e+00  -1.1060349e+00   2.1744429e+00  -3.1678707e+00  -2.9680347e+00  -4.0687119e+00  -3.9708568e+00  -4.0212428e+00  -3.1341669e+00  -3.2368194e+00  -2.2995140e+00  -1.4074167e+00  -1.2379786e+00  -1.2194894e+00  -2.2359787e+00  -2.0852229e+00  -3.6848284e+00  -1.4660795e+00  -1.2313141e+00  -2.4984424e-01   5.1075382e-01  -2.7855341e-01  -2.0433826e+00  -1.6524880e-01  -1.1235155e+00  -3.5537355e-01  -1.1725608e+00   7.7372528e-01   6.0487340e-02   1.7876477e+00   5.5473424e-01  -1.7947535e-01  -1.4320048e+00   1.1004497e+00   6.4193512e-01   2.8991979e+00   1.4602335e+00   4.3690041e+00   2.4123810e+00   1.3239003e+00   1.0122221e+00   2.7596756e+00   7.9046012e-01   3.9197608e+00   2.6721848e+00   4.6920646e+00   3.4234394e+00   5.3081096e+00   4.1230362e+00   4.7579554e+00   3.9879249e+00  -2.1633853e+00  -4.4233119e+00  -2.6297597e+00  -5.9432199e-02   3.7263320e+00
  -3.1483400e-01  -1.6541321e+00  -1.5537359e+00  -2.8494566e+00  -2.4651482e+00  -1.5961278e+00  -4.9252617e-01  -9.2717671e-02   2.8007040e+00   2.2915523e+00   8.6679599e-01  -2.7220991e-01   2.9861774e+00   1.5361686e+00   4.2805636e+00   3.5465343e+00  -2.9325996e+00  -5.1181238e+00  -1.4118931e+00  -1.0297067e+00   2.1511853e+00  -3.2164567e+00  -2.9458680e+00  -4.1662819e+00  -3.9895508e+00  -4.1077278e+00  -3.1308305e+00  -3.2971995e+00  -2.2972572e+00  -1.4591131e+00  -1.1879780e+00  -1.1985188e+00  -2.2129095e+00  -2.1689029e+00  -3.6466897e+00  -1.5532717e+00  -1.1505721e+00  -3.5739055e-01   6.3577113e-01  -3.2256052e-01  -2.0630856e+00  -2.3100069e-01  -1.0416708e+00  -4.7613766e-01  -1.0347440e+00   7.3524252e-01   2.7691302e-01   1.6904391e+00   7.5934491e-01  -2.2809317e-01  -1.4238598e+00   1.0958393e+00   7.3030129e-01   2.8120401e+00   1.5918230e+00   4.2134983e+00   2.5686533e+00   1.3281966e+00   1.0463108e+00   2.7605998e+00   8.7017581e-01   3.8618793e+00   2.7513096e+00   4.5945303e+00   3.4234168e+00   5.1781866e+00   4.1649358e+00   4.7339618e+00   3.9647179e+00  -2.0942493e+00  -4.4524553e+00  -2.7014625e+00  -6.0547137e-02   3.7518291e+00
  -3.1822941e-01  -1.6287769e+00  -1.5867571e+00  -2.7863563e+00  -2.5348538e+00  -1.5073798e+00  -5.7674477e-01  -1.0132652e-02   2.6864764e+00   2.3110243e+00   8.4413400e-01  -1.9214825e-01   2.9413456e+00   1.6382538e+00   4.0721403e+00   3.6375238e+00  -2.8759550e+00  -5.1439346e+00  -1.4082094e+00  -9.4083265e-01   2.1081082e+00  -3.2320396e+00  -2.8952142e+00  -4.2285069e+00  -3.9751023e+00  -4.1630925e+00  -3.1049169e+00  -3.3318971e+00  -2.2889498e+00  -1.5022782e+00  -1.1406304e+00  -1.1662745e+00  -2.1688753e+00  -2.2364610e+00  -3.5852131e+00  -1.6332906e+00  -1.0783111e+00  -4.6612582e-01   7.4903079e-01  -3.6175892e-01  -2.0593659e+00  -3.0041537e-01  -9.5031450e-01  -5.9259091e-01  -9.0057222e-01   6.8495520e-01   4.8110928e-01   1.5813630e+00   9.4650617e-01  -2.6852546e-01  -1.3973948e+00   1.0675215e+00   8.1029566e-01   2.7027742e+00   1.7067641e+00   4.0238263e+00   2.7022048e+00   1.3259286e+00   1.0796743e+00   2.7392944e+00   9.4858380e-01   3.7782167e+00   2.8110911e+00   4.4617311e+00   3.4165174e+00   5.0134350e+00   4.1862065e+00   4.6837613e+00   3.9229933e+00  -2.0119742e+00  -4.4428557e+00  -2.7560710e+00  -6.6621404e-02   3.7531592e+00
  -3.1112798e-01  -1.5906815e+00  -1.6053693e+00  -2.6950679e+00  -2.5898862e+00  -1.4117006e+00  -6.5952938e-01   5.4277973e-02   2.5538762e+00   2.3135081e+00   8.2466180e-01  -1.0612165e-01   2.8714929e+00   1.7351396e+00   3.8273435e+00   3.7014284e+00  -2.7917871e+00  -5.1295623e+00  -1.3956930e+00  -8.4084700e-01   2.0473976e+00  -3.2155111e+00  -2.8160457e+00  -4.2554650e+00  -3.9273472e+00  -4.1886935e+00  -3.0571174e+00  -3.3403611e+00  -2.2738781e+00  -1.5358975e+00  -1.0961148e+00  -1.1245004e+00  -2.1041650e+00  -2.2896933e+00  -3.5001259e+00  -1.7063449e+00  -1.0150075e+00  -5.7323186e-01   8.4848769e-01  -3.9650505e-01  -2.0314796e+00  -3.7345879e-01  -8.5115497e-01  -7.0381694e-01  -7.7302252e-01   6.2310327e-01   6.6852571e-01   1.4622988e+00   1.1125886e+00  -3.0160265e-01  -1.3515997e+00   1.0148180e+00   8.8168551e-01   2.5725036e+00   1.8014179e+00   3.8030248e+00   2.8108783e+00   1.3170642e+00   1.1118146e+00   2.6973136e+00   1.0245927e+00   3.6706813e+00   2.8523653e+00   4.2962756e+00   3.4039388e+00   4.8174811e+00   4.1872149e+00   4.6089850e+00   3.8640361e+00  -1.9182453e+00  -4.3960294e+00  -2.7909550e+00  -7.6838895e-02   3.7313590e+00
  -2.9448570e-01  -1.5393700e+00  -1.6094637e+00  -2.5757150e+00  -2.6331911e+00  -1.3105849e+00  -7.3918635e-01   9.9317307e-02   2.4062379e+00   2.2998839e+00   8.0865740e-01  -1.4337664e-02   2.7786465e+00   1.8253062e+00   3.5494829e+00   3.7377310e+00  -2.6818232e+00  -5.0762787e+00  -1.3739695e+00  -7.3130233e-01   1.9715410e+00  -3.1684372e+00  -2.7088949e+00  -4.2479095e+00  -3.8467660e+00  -4.1867742e+00  -2.9883332e+00  -3.3230471e+00  -2.2511248e+00  -1.5593719e+00  -1.0542831e+00  -1.0751434e+00  -2.0192310e+00  -2.3307225e+00  -3.3915019e+00  -1.7731857e+00  -9.6051360e-01  -6.7607082e-01   9.3268185e-01  -4.2719156e-01  -1.9791946e+00  -4.5025636e-01  -7.4588085e-01  -8.0958761e-01  -6.5454275e-01   5.4966348e-01   8.3537631e-01   1.3349504e+00   1.2548783e+00  -3.2844973e-01  -1.2855541e+00   9.3796038e-01   9.4464510e-01   2.4224677e+00   1.8728520e+00   3.5547405e+00   2.8932600e+00   1.3017733e+00   1.1423822e+00   2.6366084e+00   1.0973537e+00   3.5413235e+00   2.8763750e+00   4.1012287e+00   3.3865495e+00   4.5943089e+00   4.1684580e+00   4.5115376e+00   3.7889390e+00  -1.8147096e+00  -4.3141126e+00  -2.8040676e+00  -9.0229278e-02   3.6876796e+00
  -2.6954655e-01  -1.4742625e+00  -1.5991705e+00  -2.4290391e+00  -2.6681333e+00  -1.2052098e+00  -8.1452546e-01   1.2465682e-01   2.2469653e+00   2.2713227e+00   7.9625072e-01   8.2985062e-02   2.6654655e+00   1.9074640e+00   3.2422284e+00   3.7466826e+00  -2.5481744e+00  -4.9861069e+00  -1.3429754e+00  -6.1379258e-01   1.8831765e+00  -3.0929559e+00  -2.5748802e+00  -4.2071400e+00  -3.7344609e+00  -4.1602231e+00  -2.8996430e+00  -3.2813302e+00  -2.2196274e+00  -1.5725308e+00  -1.0146845e+00  -1.0202175e+00  -1.9146963e+00  -2.3617557e+00  -3.2598077e+00  -1.8349590e+00  -9.1413532e-01  -7.7235685e-01   1.0007865e+00  -4.5412509e-01  -1.9028228e+00  -5.3097806e-01  -6.3611315e-01  -9.1027919e-01  -5.4699759e-01   4.6437695e-01   9.7872098e-01   1.2007342e+00   1.3716198e+00  -3.5032556e-01  -1.1984814e+00   8.3813896e-01   9.9971517e-01   2.2539720e+00   1.9189268e+00   3.2830149e+00   2.9486508e+00   1.2804693e+00   1.1712139e+00   2.5595075e+00   1.1662950e+00   3.3922207e+00   2.8846359e+00   3.8799123e+00   3.3648195e+00   4.3480367e+00   4.1304855e+00   4.3934426e+00   3.6985237e+00  -1.7029327e+00  -4.1997352e+00  -2.7940264e+00  -1.0572920e-01   3.6234717e+00
  -2.3772356e-01  -1.3947202e+00  -1.5748042e+00  -2.2564270e+00  -2.6981746e+00  -1.0964815e+00  -8.8489810e-01   1.3079014e-01   2.0793267e+00   2.2292126e+00   7.8750089e-01   1.8561336e-01   2.5351582e+00   1.9805727e+00   2.9094494e+00   3.7292317e+00  -2.3932761e+00  -4.8617064e+00  -1.3029799e+00  -4.8988810e-01   1.7849433e+00  -2.9916584e+00  -2.4157182e+00  -4.1348731e+00  -3.5921213e+00  -4.1123101e+00  -2.7922980e+00  -3.2173750e+00  -2.1782667e+00  -1.5756225e+00  -9.7661754e-01  -9.6166393e-01  -1.7913715e+00  -2.3848523e+00  -3.1059391e+00  -1.8930307e+00  -8.7473914e-01  -8.6030945e-01   1.0526151e+00  -4.7740987e-01  -1.8032302e+00  -6.1569902e-01  -5.2336356e-01  -1.0067314e+00  -4.5164660e-01   3.6682096e-01   1.0965024e+00   1.0607039e+00   1.4620052e+00  -3.6845657e-01  -1.0898182e+00   7.1751979e-01   1.0477477e+00   2.0683490e+00   1.9383511e+00   2.9920696e+00   2.9770072e+00   1.2538462e+00   1.1983618e+00   2.4687002e+00   1.2311397e+00   3.2254010e+00   2.8788045e+00   3.6357320e+00   3.3387783e+00   4.0827149e+00   4.0738400e+00   4.2567051e+00   3.5933028e+00  -1.5843710e+00  -4.0559007e+00  -2.7601740e+00  -1.2225410e-01   3.5400863e+00
  -2.0047583e-01  -1.3001197e+00  -1.5368095e+00  -2.0599187e+00  -2.7265599e+00  -9.8511580e-01  -9.5019308e-01   1.1894104e-01   1.9062671e+00   2.1750791e+00   7.8247473e-01   2.9329213e-01   2.3913777e+00   2.0438506e+00   2.5550782e+00   3.6869189e+00  -2.2198327e+00  -4.7062586e+00  -1.2545939e+00  -3.6108586e-01   1.6793365e+00  -2.8674662e+00  -2.2337189e+00  -4.0331228e+00  -3.4219830e+00  -4.0464375e+00  -2.6677382e+00  -3.1339791e+00  -2.1259749e+00  -1.5692849e+00  -9.3920520e-01  -9.0122119e-01  -1.6502807e+00  -2.4017227e+00  -2.9312399e+00  -1.9488046e+00  -8.4088400e-01  -9.3877009e-01   1.0885863e+00  -4.9685100e-01  -1.6818261e+00  -7.0425823e-01  -4.0899929e-01  -1.1000712e+00  -3.6915073e-01   2.5651571e-01   1.1875406e+00   9.1551706e-01   1.5261159e+00  -3.8387921e-01  -9.5929769e-01   5.7922050e-01   1.0898394e+00   1.8669464e+00   1.9307073e+00   2.6861002e+00   2.9788539e+00   1.2229031e+00   1.2241058e+00   2.3672137e+00   1.2919054e+00   3.0428059e+00   2.8605556e+00   3.3720421e+00   3.3080003e+00   3.8021621e+00   3.9990132e+00   4.1031992e+00   3.4734866e+00  -1.4603609e+00  -3.8858762e+00  -2.7026122e+00  -1.3877133e-01   3.4387996e+00
  -1.5919148e-01  -1.1899482e+00  -1.4857158e+00  -1.8421800e+00  -2.7560462e+00  -8.7174189e-01  -1.0107893e+00   9.0934515e-02   1.7302568e+00   2.1105052e+00   7.8131330e-01   4.0573543e-01   2.2380944e+00   2.0967759e+00   2.1830140e+00   3.6217500e+00  -2.0307628e+00  -4.5233635e+00  -1.1987637e+00  -2.2877693e-01   1.5685861e+00  -2.7235080e+00  -2.0317568e+00  -3.9041041e+00  -3.2267798e+00  -3.9659132e+00  -2.5276259e+00  -3.0343999e+00  -2.0618638e+00  -1.5544938e+00  -9.0148628e-01  -8.4031051e-01  -1.4926888e+00  -2.4135798e+00  -2.7375044e+00  -2.0035483e+00  -8.1096542e-01  -1.0072686e+00   1.1096533e+00  -5.1189011e-01  -1.5405257e+00  -7.9613388e-01  -2.9421711e-01  -1.1915203e+00  -2.9960448e-01   1.3305271e-01   1.2514914e+00   7.6544833e-01   1.5648225e+00  -3.9730513e-01  -8.0703628e-01   4.2724240e-01   1.1272603e+00   1.6511441e+00   1.8964443e+00   2.3691066e+00   2.9551765e+00   1.1889509e+00   1.2489527e+00   2.2583772e+00   1.3488845e+00   2.8462959e+00   2.8314751e+00   3.0920550e+00   3.2716218e+00   3.5098539e+00   3.9064270e+00   3.9346002e+00   3.3390363e+00  -1.3321180e+00  -3.6930994e+00  -2.6222137e+00  -1.5436781e-01   3.3207699e+00
  -1.1508506e-01  -1.0639112e+00  -1.4221028e+00  -1.6064516e+00  -2.7886865e+00  -7.5701674e-01  -1.0674672e+00   4.9042982e-02   1.5531921e+00   2.0370579e+00   7.8427772e-01   5.2261839e-01   2.0794551e+00   2.1390805e+00   1.7970644e+00   3.5360556e+00  -1.8291447e+00  -4.3169498e+00  -1.1367457e+00  -9.4230193e-02   1.4545693e+00  -2.5630035e+00  -1.8132203e+00  -3.7501650e+00  -3.0096950e+00  -3.8737783e+00  -2.3738966e+00  -2.9221759e+00  -1.9853560e+00  -1.5324907e+00  -8.6251374e-01  -7.7994545e-01  -1.3201260e+00  -2.4210541e+00  -2.5269651e+00  -2.0582411e+00  -7.8336378e-01  -1.0660281e+00   1.1172035e+00  -5.2158298e-01  -1.3816920e+00  -8.9035412e-01  -1.8002751e-01  -1.2822120e+00  -2.4258938e-01  -3.7681937e-03   1.2887735e+00   6.1044899e-01   1.5796568e+00  -4.0902062e-01  -6.3361677e-01   2.6635365e-01   1.1613789e+00   1.4223914e+00   1.8368398e+00   2.0447679e+00   2.9073138e+00   1.1535962e+00   1.2736181e+00   2.1457653e+00   1.4026086e+00   2.6376884e+00   2.7929747e+00   2.7987993e+00   3.2283897e+00   3.2088621e+00   3.7964392e+00   3.7523565e+00   3.1897576e+00  -1.2007440e+00  -3.4811056e+00  -2.5206065e+00  -1.6830178e-01   3.1870318e+00
  -6.9118341e-02  -9.2204002e-01  -1.3465797e+00  -1.3564647e+00  -2.8256950e+00  -6.4173666e-01  -1.1212864e+00  -4.1792735e-03   1.3763617e+00   1.9562306e+00   7.9176828e-01   6.4357033e-01   1.9196308e+00   2.1707351e+00   1.4009255e+00   3.4323459e+00  -1.6181610e+00  -4.0911989e+00  -1.0700636e+00   4.1409577e-02   1.3387661e+00  -2.3891616e+00  -1.5819352e+00  -3.5737443e+00  -2.7743125e+00  -3.7726855e+00  -2.2088072e+00  -2.8009510e+00  -1.8963081e+00  -1.5046942e+00  -8.2145360e-01  -7.2067353e-01  -1.1344044e+00  -2.4241793e+00  -2.3022623e+00  -2.1134579e+00  -7.5658491e-01  -1.1159060e+00   1.1129401e+00  -5.2462658e-01  -1.2080588e+00  -9.8545864e-01  -6.7252372e-02  -1.3730338e+00  -1.9724497e-01  -1.5380714e-01   1.3004764e+00   4.5024618e-01   1.5726645e+00  -4.1883186e-01  -4.4016031e-01   1.0192391e-01   1.1935856e+00   1.1822596e+00   1.7539345e+00   1.7163701e+00   2.8368483e+00   1.1186990e+00   1.2989897e+00   2.0331199e+00   1.4537928e+00   2.4188180e+00   2.7462301e+00   2.4951232e+00   3.1767383e+00   2.9018531e+00   3.6693707e+00   3.5577109e+00   3.0254285e+00  -1.0672358e+00  -3.2534723e+00  -2.4001293e+00  -1.8003372e-01   3.0385258e+00
  -2.1949710e-02  -7.6478968e-01  -1.2597811e+00  -1.0963362e+00  -2.8673895e+00  -5.2693186e-01  -1.1734383e+00  -6.6058741e-02   1.2004767e+00   1.8694048e+00   8.0431117e-01   7.6817031e-01   1.7626640e+00   2.1919245e+00   9.9819519e-01   3.3131727e+00  -1.4010402e+00  -3.8504821e+00  -1.0004486e+00   1.7711260e-01   1.2222585e+00  -2.2050951e+00  -1.3420683e+00  -3.3773638e+00  -2.5245625e+00  -3.6648389e+00  -2.0349799e+00  -2.6743170e+00  -1.7951133e+00  -1.4725998e+00  -7.7767239e-01  -6.6255377e-01  -9.3761967e-01  -2.4224454e+00  -2.0664006e+00  -2.1692875e+00  -7.2938357e-01  -1.1582733e+00   1.0987575e+00  -5.1943753e-01  -1.0226421e+00  -1.0795164e+00   4.3463572e-02  -1.4645112e+00  -1.6235207e-01  -3.1646959e-01   1.2882530e+00   2.8447308e-01   1.5462524e+00  -4.2606066e-01  -2.2837971e-01  -6.0287581e-02   1.2252213e+00   9.3249978e-01   1.6504376e+00   1.3867878e+00   2.7455114e+00   1.0863031e+00   1.3260749e+00   1.9242426e+00   1.5032670e+00   2.1916057e+00   2.6921438e+00   2.1837305e+00   3.1148867e+00   2.5911306e+00   3.5255512e+00   3.3517603e+00   2.8459467e+00  -9.3249510e-01  -3.0137828e+00  -2.2637616e+00  -1.8923340e-01   2.8761603e+00
   2.6084219e-02  -5.9311526e-01  -1.1623783e+00  -8.3044343e-01  -2.9132113e+00  -4.1393267e-01  -1.2250833e+00  -1.3394993e-01   1.0257670e+00   1.7778318e+00   8.2251460e-01   8.9594419e-01   1.6123262e+00   2.2030192e+00   5.9240551e-01   3.1810110e+00  -1.1809957e+00  -3.5993058e+00  -9.2976253e-01   3.1194869e-01   1.1057773e+00  -2.0137593e+00  -1.0980088e+00  -3.1636350e+00  -2.2646644e+00  -3.5519921e+00  -1.8554253e+00  -2.5456702e+00  -1.6827715e+00  -1.4376735e+00  -7.3080724e-01  -6.0517287e-01  -7.3213487e-01  -2.4149124e+00  -1.8226944e+00  -2.2252962e+00  -7.0085924e-01  -1.1948435e+00   1.0766206e+00  -5.0427824e-01  -8.2864385e-01  -1.1702007e+00   1.5162859e-01  -1.5567393e+00  -1.3642382e-01  -4.9061813e-01   1.2542116e+00   1.1281759e-01   1.5030432e+00  -4.2959362e-01  -6.0575753e-04  -2.1438258e-01   1.2575067e+00   6.7509682e-01   1.5296107e+00   1.0585111e+00   2.6351078e+00   1.0585437e+00   1.3559338e+00   1.8228679e+00   1.5518964e+00   1.9581249e+00   2.6313310e+00   1.8672402e+00   3.0409582e+00   2.2787128e+00   3.3653806e+00   3.1355467e+00   2.6514855e+00  -7.9733365e-01  -2.7656009e+00  -2.1150236e+00  -1.9576138e-01   2.7008977e+00
   7.4954218e-02  -4.0851786e-01  -1.0551060e+00  -5.6328633e-01  -2.9618171e+00  -3.0439761e-01  -1.2771910e+00  -2.0535567e-01   8.5212854e-01   1.6826362e+00   8.4699724e-01   1.0263628e+00   1.4719889e+00   2.2045397e+00   1.8706242e-01   3.0381605e+00  -9.6116319e-01  -3.3422602e+00  -8.5991290e-01   4.4506935e-01   9.8978583e-01  -1.8179122e+00  -8.5423728e-01  -2.9352906e+00  -1.9990641e+00  -3.4354899e+00  -1.6735374e+00  -2.4180973e+00  -1.5609183e+00  -1.4012487e+00  -6.8081095e-01  -5.4769965e-01  -5.2054431e-01  -2.4003716e+00  -1.5746970e+00  -2.2805291e+00  -6.7051818e-01  -1.2274676e+00   1.0484570e+00  -4.7742232e-01  -6.2935527e-01  -1.2549165e+00   2.5686941e-01  -1.6493632e+00  -1.1779877e-01  -6.7451777e-01   1.2008091e+00  -6.4825618e-02   1.4457459e+00  -4.2798009e-01   2.4021838e-01  -3.5460164e-01   1.2914822e+00   4.1230581e-01   1.3951331e+00   7.3370985e-01   2.5074579e+00   1.0375335e+00   1.3896019e+00   1.7325162e+00   1.6004986e+00   1.7206482e+00   2.5641269e+00   1.5482499e+00   2.9531085e+00   1.9664263e+00   3.1893932e+00   2.9101643e+00   2.4426391e+00  -6.6247775e-01  -2.5124536e+00  -1.9578507e+00  -1.9963052e-01   2.5138535e+00
   1.2489359e-01  -2.1305595e-01  -9.3880425e-01  -2.9934393e-01  -3.0112247e+00  -2.0029838e-01  -1.3303945e+00  -2.7801262e-01   6.7930706e-01   1.5848349e+00   8.7829794e-01   1.1588412e+00   1.3445183e+00   2.1971203e+00  -2.1432076e-01   2.8866778e+00  -7.4453817e-01  -3.0839657e+00  -7.9275988e-01   5.7569058e-01   8.7459250e-01  -1.6201034e+00  -6.1518411e-01  -2.6952156e+00  -1.7323592e+00  -3.3163499e+00  -1.4930541e+00  -2.2942847e+00  -1.4318066e+00  -1.3644353e+00  -6.2796865e-01  -4.8897390e-01  -3.0561612e-01  -2.3775379e+00  -1.3261218e+00  -2.3335532e+00  -6.3829647e-01  -1.2579152e+00   1.0160689e+00  -4.3734489e-01  -4.2806224e-01  -1.3309666e+00   3.5889109e-01  -1.7416062e+00  -1.0473095e-01  -8.6581896e-01   1.1307530e+00  -2.4821381e-01   1.3770482e+00  -4.1957150e-01   4.9057911e-01  -4.7561179e-01   1.3279546e+00   1.4666833e-01   1.2509550e+00   4.1432120e-01   2.3643623e+00   1.0252391e+00   1.4280088e+00   1.6563409e+00   1.6497625e+00   1.4816700e+00   2.4906138e+00   1.2293938e+00   2.8496557e+00   1.6560043e+00   2.9983264e+00   2.6768697e+00   2.2205463e+00  -5.2856921e-01  -2.2578169e+00  -1.7964465e+00  -2.0095025e-01   2.3163956e+00
   1.7632743e-01  -9.3177031e-03  -8.1446773e-01  -4.2930968e-02  -3.0589990e+00  -1.0386146e-01  -1.3848741e+00  -3.4994024e-01   5.0709778e-01   1.4853674e+00   9.1677624e-01   1.2927364e+00   1.2321967e+00   2.1814733e+00  -6.0820699e-01   2.7283417e+00  -5.3391684e-01  -2.8290130e+00  -7.3002631e-01   7.0307856e-01   7.6047778e-01  -1.4226849e+00  -3.8508666e-01  -2.4464845e+00  -1.4692096e+00  -3.1953644e+00  -1.3179785e+00  -2.1764607e+00  -1.2982419e+00  -1.3280472e+00  -5.7288665e-01  -4.2762429e-01  -9.0217300e-02  -2.3452555e+00  -1.0807522e+00  -2.3825339e+00  -6.0454339e-01  -1.2876627e+00   9.8107010e-01  -3.8292063e-01  -2.2795529e-01  -1.3957397e+00   4.5743611e-01  -1.8323322e+00  -9.5472582e-02  -1.0615808e+00   1.0469162e+00  -4.3664015e-01   1.2995370e+00  -4.0268940e-01   7.4647170e-01  -5.7278616e-01   1.3674615e+00  -1.1900181e-01   1.1011448e+00   1.0214608e-01   2.2075840e+00   1.0233555e+00   1.4719005e+00   1.5969772e+00   1.7001795e+00   1.2438975e+00   2.4106668e+00   9.1338157e-01   2.7292076e+00   1.3491729e+00   2.7931791e+00   2.4371818e+00   1.9869798e+00  -3.9616636e-01  -2.0050987e+00  -1.6351165e+00  -1.9986409e-01   2.1102339e+00
   2.2978253e-01   1.9964275e-01  -6.8330219e-01   2.0193771e-01  -3.1024623e+00  -1.7469882e-02  -1.4402828e+00  -4.1945222e-01   3.3553950e-01   1.3851292e+00   9.6251557e-01   1.4273450e+00   1.1366719e+00   2.1583624e+00  -9.9104329e-01   2.5646477e+00  -3.3184397e-01  -2.5818932e+00  -6.7321339e-01   8.2653901e-01   6.4782164e-01  -1.2278447e+00  -1.6785177e-01  -2.1923843e+00  -1.2142377e+00  -3.0732112e+00  -1.1524675e+00  -2.0663650e+00  -1.1634721e+00  -1.2925577e+00  -5.1645281e-01  -3.6220735e-01   1.2277499e-01  -2.3027001e+00  -8.4234157e-01  -2.4253433e+00  -5.6996706e-01  -1.3177107e+00   9.4484559e-01  -3.1361058e-01  -3.2046794e-02  -1.4469024e+00   5.5224893e-01  -1.9201379e+00  -8.8345080e-02  -1.2583347e+00   9.5226196e-01  -6.2885394e-01   1.2156452e+00  -3.7580707e-01   1.0035140e+00  -6.4245691e-01   1.4102480e+00  -3.8166180e-01   9.4973782e-01  -2.0105579e-01   2.0388431e+00   1.0331874e+00   1.5217731e+00   1.5564061e+00   1.7519936e+00   1.0102110e+00   2.3240144e+00   6.0301433e-01   2.5907736e+00   1.0477166e+00   2.5752578e+00   2.1929581e+00   1.7443905e+00  -2.6574790e-01  -1.7576172e+00  -1.4780951e+00  -1.9648531e-01   1.8974862e+00
   2.8578588e-01   4.1040030e-01  -5.4677842e-01   4.3166846e-01  -3.1389104e+00   5.6465558e-02  -1.4957207e+00  -4.8513803e-01   1.6508290e-01   1.2850035e+00   1.0152396e+00   1.5619022e+00   1.0589370e+00   2.1285833e+00  -1.3592962e+00   2.3968347e+00  -1.4057205e-01  -2.3469144e+00  -6.2353072e-01   9.4540932e-01   5.3721722e-01  -1.0376548e+00   3.3068261e-02  -1.9364231e+00  -9.7191284e-01  -2.9505593e+00  -1.0006851e+00  -1.9652469e+00  -1.0310404e+00  -1.2580852e+00  -4.5977459e-01  -2.9135845e-01   3.3056774e-01  -2.2495586e+00  -6.1451147e-01  -2.4596909e+00  -5.3554902e-01  -1.3484453e+00   9.0853497e-01  -2.2961918e-01   1.5690287e-01  -1.4825759e+00   6.4304897e-01  -2.0034553e+00  -8.1795671e-02  -1.4521834e+00   8.4978213e-01  -8.2302627e-01   1.1276243e+00  -3.3772824e-01   1.2570899e+00  -6.8212221e-01   1.4562668e+00  -6.3811097e-01   8.0059519e-01  -4.9348411e-01   1.8598223e+00   1.0555501e+00   1.5778220e+00   1.5358462e+00   1.8051766e+00   7.8359350e-01   2.2303165e+00   3.0117306e-01   2.4338583e+00   7.5352153e-01   2.3462070e+00   1.9464425e+00   1.4959048e+00  -1.3772190e-01  -1.5185718e+00  -1.3293694e+00  -1.9083867e-01   1.6807139e+00
   3.4476018e-01   6.1927909e-01  -4.0667808e-01   6.4319003e-01  -3.1658180e+00   1.1565397e-01  -1.5497641e+00  -5.4582065e-01  -3.2849835e-03   1.1858845e+00   1.0742512e+00   1.6955797e+00   9.9933678e-01   2.0929582e+00  -1.7095121e+00   2.2259343e+00   3.7966177e-02  -2.1281087e+00  -5.8184272e-01   1.0590528e+00   4.2955879e-01  -8.5412734e-01   2.1477852e-01  -1.6823172e+00  -7.4642866e-01  -2.8281600e+00  -8.6663866e-01  -1.8738897e+00  -9.0461176e-01  -1.2244109e+00  -4.0409892e-01  -2.1394470e-01   5.3054482e-01  -2.1861710e+00  -4.0064829e-01  -2.4832737e+00  -5.0243586e-01  -1.3795593e+00   8.7303555e-01  -1.3200593e-01   3.3644846e-01  -1.5014822e+00   7.2951609e-01  -2.0806613e+00  -7.4439936e-02  -1.6389348e+00   7.4244273e-01  -1.0167651e+00   1.0375376e+00  -2.8774839e-01   1.5025115e+00  -6.9059437e-01   1.5051954e+00  -8.8508480e-01   6.5727628e-01  -7.7323728e-01   1.6721751e+00   1.0906936e+00   1.6399162e+00   1.5356797e+00   1.8594322e+00   5.6704057e-01   2.1292534e+00   1.0782472e-02   2.2585318e+00   4.6858901e-01   2.1080182e+00   1.7002758e+00   1.2452727e+00  -1.2442433e-02  -1.2910084e+00  -1.1925139e+00  -1.8281406e-01   1.4629231e+00
   4.0692501e-01   8.2248841e-01  -2.6512267e-01   8.3402930e-01  -3.1810224e+00   1.5807709e-01  -1.6005461e+00  -6.0050108e-01  -1.6797210e-01   1.0886903e+00   1.1384001e+00   1.8274873e+00   9.5759998e-01   2.0523412e+00  -2.0383999e+00   2.0528414e+00   2.0216961e-01  -1.9291279e+00  -5.4863693e-01   1.1668548e+00   3.2609449e-01  -6.7927225e-01   3.7501775e-01  -1.4339509e+00  -5.4157789e-01  -2.7069132e+00  -7.5400265e-01  -1.7926543e+00  -7.8778340e-01  -1.1910269e+00  -3.5072233e-01  -1.2920939e-01   7.2034941e-01  -2.1136195e+00  -2.0380594e-01  -2.4939317e+00  -4.7182061e-01  -1.4100365e+00   8.3902125e-01  -2.2739666e-02   5.0450931e-01  -1.5030470e+00   8.1128768e-01  -2.1501753e+00  -6.5090435e-02  -1.8142600e+00   6.3313548e-01  -1.2071805e+00   9.4726901e-01  -2.2578396e-01   1.7351923e+00  -6.6807892e-01   1.5564742e+00  -1.1193641e+00   5.2293537e-01  -1.0382787e+00   1.4775394e+00   1.1382575e+00   1.7075950e+00   1.5554220e+00   1.9142300e+00   3.6345218e-01   2.0206249e+00  -2.6524575e-01   2.0654724e+00   1.9502817e-01   1.8630164e+00   1.4574697e+00   9.9676858e-01   1.0976542e-01  -1.0777790e+00  -1.0705411e+00  -1.7213537e-01   1.2475255e+00
   4.7221166e-01   1.0162662e+00  -1.2457835e-01   1.0023582e+00  -3.1828702e+00   1.8213265e-01  -1.6458854e+00  -6.4829933e-01  -3.2677734e-01   9.9436492e-01   1.2060835e+00   1.9566755e+00   9.3289316e-01   2.0076353e+00  -2.3429280e+00   1.8783958e+00   3.5076544e-01  -1.7531360e+00  -5.2401268e-01   1.2682182e+00   2.2843916e-01  -5.1514035e-01   5.1220376e-01  -1.1953078e+00  -3.6063152e-01  -2.5879005e+00  -6.6594547e-01  -1.7215390e+00  -6.8389272e-01  -1.1572111e+00  -3.0089700e-01  -3.6897202e-02   8.9795041e-01  -2.0337566e+00  -2.6620325e-02  -2.4898020e+00  -4.4482314e-01  -1.4382039e+00   8.0697263e-01   9.5310929e-02   6.5940267e-01  -1.4874523e+00   8.8796598e-01  -2.2105454e+00  -5.2774009e-02  -1.9738687e+00   5.2463174e-01  -1.3909975e+00   8.5853947e-01  -1.5245938e-01   1.9508172e+00  -6.1618089e-01   1.6093580e+00  -1.3378919e+00   4.0024382e-01  -1.2864351e+00   1.2775505e+00   1.1972580e+00   1.7800894e+00   1.5937360e+00   1.9688645e+00   1.7551941e-01   1.9044531e+00  -5.2408546e-01   1.8559825e+00  -6.4973947e-02   1.6138274e+00   1.2213439e+00   7.5505340e-01   2.2857283e-01  -8.8149881e-01  -9.6578157e-01  -1.5834772e-01   1.0382628e+00
   5.4019910e-01   1.1970219e+00   1.2169720e-02   1.1470101e+00  -3.1703196e+00   1.8675611e-01  -1.6834509e+00  -6.8840146e-01  -4.7695219e-01   9.0387207e-01   1.2752812e+00   2.0821430e+00   9.2389250e-01   1.9598150e+00  -2.6204272e+00   1.7034703e+00   4.8279244e-01  -1.6026972e+00  -5.0769174e-01   1.3625626e+00   1.3854438e-01  -3.6384922e-01   6.2544704e-01  -9.7037267e-01  -2.0622945e-01  -2.4723881e+00  -6.0496980e-01  -1.6602466e+00  -5.9583521e-01  -1.1221180e+00  -2.5574088e-01   6.2649929e-02   1.0616866e+00  -1.9491640e+00   1.2876040e-01  -2.4694589e+00  -4.2238211e-01  -1.4618440e+00   7.7721471e-01   2.1845246e-01   7.9985827e-01  -1.4556369e+00   9.5913315e-01  -2.2605091e+00  -3.6741017e-02  -2.1136926e+00   4.1953695e-01  -1.5647097e+00   7.7292818e-01  -6.9144963e-02   2.1455013e+00  -5.3783774e-01   1.6629805e+00  -1.5378880e+00   2.9134172e-01  -1.5154292e+00   1.0738544e+00   1.2661095e+00   1.8563654e+00   1.6484940e+00   2.0225346e+00   5.6115401e-03   1.7810833e+00  -7.6307893e-01   1.6319823e+00  -3.0919984e-01   1.3633260e+00   9.9543107e-01   5.2500326e-01   3.4360939e-01  -7.0449966e-01  -8.7979412e-01  -1.4082312e-01   8.3909643e-01
   6.1007628e-01   1.3614729e+00   1.4207766e-01   1.2674657e+00  -3.1429926e+00   1.7151111e-01  -1.7109492e+00  -7.2001853e-01  -6.1532512e-01   8.1818208e-01   1.3436209e+00   2.2028478e+00   9.2886958e-01   1.9099495e+00  -2.8686954e+00   1.5290521e+00   5.9757421e-01  -1.4796730e+00  -4.9904695e-01   1.4493249e+00   5.8628532e-02  -2.2758013e-01   7.1453306e-01  -7.6300821e-01  -8.0289092e-02  -2.3617898e+00  -5.7277730e-01  -1.6082529e+00  -5.2590206e-01  -1.0848801e+00  -2.1615735e-01   1.6843501e-01   1.2102885e+00  -1.8630458e+00   2.6072666e-01  -2.4320311e+00  -4.0516558e-01  -1.4783627e+00   7.4995819e-01   3.4230372e-01   9.2501268e-01  -1.4092452e+00   1.0243693e+00  -2.2990338e+00  -1.6469148e-02  -2.2300672e+00   3.2024440e-01  -1.7247633e+00   6.9189152e-01   2.2057030e-02   2.3159276e+00  -4.3718448e-01   1.7164231e+00  -1.7169569e+00   1.9781940e-01  -1.7229474e+00   8.6812231e-01   1.3426778e+00   1.9351823e+00   1.7168804e+00   2.0744322e+00  -1.4432928e-01   1.6512729e+00  -9.7982737e-01   1.3959790e+00  -5.3546539e-01   1.1145683e+00   7.8335163e-01   3.1151489e-01   4.5442414e-01  -5.4878405e-01  -8.1331435e-01  -1.1878529e-01   6.5406701e-01
   6.8063467e-01   1.5067665e+00   2.6193767e-01   1.3638123e+00  -3.1011795e+00   1.3664330e-01  -1.7263205e+00  -7.4236352e-01  -7.3847933e-01   7.3825799e-01   1.4084705e+00   2.3177191e+00   9.4578557e-01   1.8592202e+00  -3.0861004e+00   1.3563141e+00   6.9468718e-01  -1.3851276e+00  -4.9714525e-01   1.5279647e+00  -8.9285798e-03  -1.0854281e-01   7.7987843e-01  -5.7680924e-01   1.6063767e-02  -2.2576026e+00  -5.7016445e-01  -1.5648694e+00  -4.7564716e-01  -1.0447086e+00  -1.8276722e-01   2.7879291e-01   1.3428760e+00  -1.7790621e+00   3.6823802e-01  -2.3772865e+00  -3.9350731e-01  -1.4849974e+00   7.2534346e-01   4.6198588e-01   1.0343836e+00  -1.3505351e+00   1.0832713e+00  -2.3253368e+00   8.3365910e-03  -2.3199030e+00   2.2888999e-01  -1.8677627e+00   6.1677771e-01   1.1837654e-01   2.4594542e+00  -3.1935913e-01   1.7687801e+00  -1.8731825e+00   1.2072710e-01  -1.9067430e+00   6.6206508e-01   1.4243616e+00   2.0151593e+00   1.7955295e+00   2.1238293e+00  -2.7288128e-01   1.5162591e+00  -1.1722864e+00   1.1510138e+00  -7.4169881e-01   8.7071102e-01   5.8866732e-01   1.1929891e-01   5.6045007e-01  -4.1597805e-01  -7.6623924e-01  -9.1350866e-02   4.8713111e-01
   7.5029193e-01   1.6305842e+00   3.6850439e-01   1.4366798e+00  -3.0457926e+00   8.3096161e-02  -1.7279219e+00  -7.5464440e-01  -8.4297098e-01   6.6504322e-01   1.4670505e+00   2.4256763e+00   9.7238718e-01   1.8089253e+00  -3.2716680e+00   1.1866667e+00   7.7392738e-01  -1.3192514e+00  -5.0079883e-01   1.5979742e+00  -6.1717823e-02  -8.9073333e-03   8.2246374e-01  -4.1494263e-01   8.2539335e-02  -2.1613119e+00  -5.9695454e-01  -1.5292929e+00  -4.4578804e-01  -1.0009797e+00  -1.5585662e-01   3.9142560e-01   1.4589373e+00  -1.7011119e+00   4.5083495e-01  -2.3056787e+00  -3.8736797e-01  -1.4790490e+00   7.0348512e-01   5.7235216e-01   1.1278259e+00  -1.2822519e+00   1.1354691e+00  -2.3388870e+00   3.7747130e-02  -2.3808365e+00   1.4730929e-01  -1.9906829e+00   5.4883616e-01   2.1648549e-01   2.5741925e+00  -1.9026138e-01   1.8192167e+00  -2.0052078e+00   6.0608536e-02  -2.0647679e+00   4.5744931e-01   1.5081995e+00   2.0948467e+00   1.8806898e+00   2.1701526e+00  -3.7922196e-01   1.3777991e+00  -1.3388639e+00   9.0059041e-01  -9.2603452e-01   6.3492297e-01   4.1471903e-01  -4.7330186e-02   6.6097765e-01  -3.0728407e-01  -7.3764707e-01  -5.7583824e-02   3.4198331e-01
   8.1714536e-01   1.7312233e+00   4.5864548e-01   1.4871609e+00  -2.9782827e+00   1.2492018e-02  -1.7146863e+00  -7.5607322e-01  -9.2557071e-01   5.9945394e-01   1.5165567e+00   2.5256462e+00   1.0062989e+00   1.7604683e+00  -3.4251645e+00   1.0217848e+00   8.3528151e-01  -1.2813041e+00  -5.0861905e-01   1.6588945e+00  -9.7449047e-02   6.9293576e-02   8.4375270e-01  -2.7998312e-01   1.1970276e-01  -2.0742755e+00  -6.5196691e-01  -1.5006378e+00  -4.3614433e-01  -9.5330201e-01  -1.3533972e-01   5.0348594e-01   1.5582917e+00  -1.6330896e+00   5.0863500e-01  -2.2183497e+00  -3.8632224e-01  -1.4581230e+00   6.8451698e-01   6.6824271e-01   1.2054748e+00  -1.2074822e+00   1.1806390e+00  -2.3394015e+00   7.1616131e-02  -2.4113555e+00   7.7001589e-02  -2.0910771e+00   4.8922242e-01   3.1264355e-01   2.6590454e+00  -5.6277258e-02   1.8670110e+00  -2.1123011e+00   1.7552602e-02  -2.1953275e+00   2.5611343e-01   1.5909931e+00   2.1727900e+00   1.9684018e+00   2.2130358e+00  -4.6319173e-01   1.2381696e+00  -1.4785221e+00   6.4858391e-01  -1.0869191e+00   4.1029050e-01   2.6445858e-01  -1.8465619e-01   7.5514151e-01  -2.2343369e-01  -7.2584699e-01  -1.6557438e-02   2.2187358e-01
   8.7905171e-01   1.8076532e+00   5.2950552e-01   1.5167217e+00  -2.9005208e+00  -7.2916753e-02  -1.6862393e+00  -7.4588558e-01  -9.8350951e-01   5.4237637e-01   1.5542865e+00   2.6165829e+00   1.0451039e+00   1.7153260e+00  -3.5471639e+00   8.6360421e-01   8.7890502e-01  -1.2695869e+00  -5.1906678e-01   1.7103338e+00  -1.1410347e-01   1.2428417e-01   8.4560182e-01  -1.7375508e-01   1.2896835e-01  -1.9975970e+00  -7.3302326e-01  -1.4779484e+00  -4.4561384e-01  -9.0155277e-01  -1.2073586e-01   6.1170581e-01   1.6410424e+00  -1.5786278e+00   5.4231706e-01  -2.1170919e+00  -3.8956616e-01  -1.4203555e+00   6.6863736e-01   7.4474600e-01   1.2676802e+00  -1.1295024e+00   1.2185139e+00  -2.3268401e+00   1.0959234e-01  -2.4108927e+00   1.9103550e-02  -2.1672647e+00   4.3899840e-01   4.0287044e-01   2.7137158e+00   7.6012157e-02   1.9115801e+00  -2.1944070e+00  -8.7440531e-03  -2.2972483e+00   5.9982382e-02   1.6694410e+00   2.2475875e+00   2.0546780e+00   2.2523403e+00  -5.2534244e-01   1.1001243e+00  -1.5908756e+00   3.9912799e-01  -1.2232272e+00   1.9972089e-01   1.4028389e-01  -2.8974536e-01   8.4192356e-01  -1.6464118e-01  -7.2844980e-01   3.2581114e-02   1.2942965e-01
   9.3372870e-01   1.8595414e+00   5.7867098e-01   1.5271120e+00  -2.8146580e+00  -1.7031902e-01  -1.6429667e+00  -7.2336697e-01  -1.0147100e+00   4.9466756e-01   1.5777580e+00   2.6974909e+00   1.0864093e+00   1.6749968e+00  -3.6390980e+00   7.1428526e-01   9.0511018e-01  -1.2814397e+00  -5.3049480e-01   1.7519900e+00  -1.1007809e-01   1.5467692e-01   8.3016849e-01  -9.7193029e-02   1.1257050e-01  -1.9319956e+00  -8.3698862e-01  -1.4601905e+00  -4.7218465e-01  -8.4588074e-01  -1.1116004e-01   7.1256257e-01   1.7075259e+00  -1.5408510e+00   5.5309809e-01  -2.0042677e+00  -3.9593982e-01  -1.3646129e+00   6.5615166e-01   7.9745102e-01   1.3149422e+00  -1.0516316e+00   1.2488914e+00  -2.3014071e+00   1.5113891e-01  -2.3798850e+00  -2.5624272e-02  -2.2184895e+00   3.9912951e-01   4.8313237e-01   2.7386782e+00   2.0012379e-01   1.9524853e+00  -2.2521856e+00  -1.8911686e-02  -2.3700450e+00  -1.2892329e-01   1.7402749e+00   2.3179328e+00   2.1356725e+00   2.2881443e+00  -5.6696951e-01   9.6680248e-01  -1.6762860e+00   1.5648437e-01  -1.3343825e+00   5.8463843e-03   4.3888006e-02  -3.6060345e-01   9.2017484e-01  -1.3056013e-01  -7.4245548e-01   9.0549830e-02   6.6496048e-02
   9.7887202e-01   1.8872529e+00   6.0432442e-01   1.5202777e+00  -2.7229786e+00  -2.7643178e-01  -1.5860244e+00  -6.8788151e-01  -1.0179846e+00   4.5715558e-01   1.5848186e+00   2.7674451e+00   1.1278927e+00   1.6409327e+00  -3.7032857e+00   5.7614156e-01   9.1436466e-01  -1.3132724e+00  -5.4117910e-01   1.7836735e+00  -8.4310863e-02   1.5960255e-01   7.9982313e-01  -5.0232623e-02   7.3513176e-02  -1.8776853e+00  -9.5984343e-01  -1.4462245e+00  -5.1298133e-01  -7.8667382e-01  -1.0532478e-01   8.0247226e-01   1.7582641e+00  -1.5221560e+00   5.4270478e-01  -1.8826948e+00  -4.0396027e-01  -1.2906413e+00   6.4750990e-01   8.2267567e-01   1.3478529e+00  -9.7710089e-01   1.2716436e+00  -2.2635648e+00   1.9556060e-01  -2.3197968e+00  -5.6795750e-02  -2.2450368e+00   3.7047883e-01   5.4953238e-01   2.7351251e+00   3.0995151e-01   1.9894214e+00  -2.2870383e+00  -1.3846669e-02  -2.4140749e+00  -3.0848870e-01   1.8003915e+00   2.3826468e+00   2.2078328e+00   2.3206961e+00  -5.9012518e-01   8.4159454e-01  -1.7359412e+00  -7.5104747e-02  -1.4204717e+00  -1.6906945e-01  -2.3867760e-02  -3.9629707e-01   9.8865553e-01  -1.2024558e-01  -7.6434783e-01   1.5788194e-01   3.3999406e-02
   1.0122813e+00   1.8918192e+00   6.0537414e-01   1.4982842e+00  -2.6277502e+00  -3.8759651e-01  -1.5172935e+00  -6.3889941e-01  -9.9318679e-01   4.3063350e-01   1.5737352e+00   2.8256184e+00   1.1673297e+00   1.6144568e+00  -3.7429426e+00   4.5153532e-01   9.0730004e-01  -1.3606296e+00  -5.4933997e-01   1.8053276e+00  -3.6377926e-02   1.3882659e-01   7.5706915e-01  -3.1743129e-02   1.5498857e-02  -1.8342748e+00  -1.0967843e+00  -1.4347685e+00  -5.6434150e-01  -7.2449466e-01  -1.0155423e-01   8.7799845e-01   1.7939204e+00  -1.5240380e+00   5.1334254e-01  -1.7555048e+00  -4.1186102e-01  -1.1991611e+00   6.4333365e-01   8.1765942e-01   1.3670509e+00  -9.0894516e-01   1.2867255e+00  -2.2140575e+00   2.4203978e-01  -2.2331067e+00  -7.4382622e-02  -2.2483001e+00   3.5379688e-01   5.9849445e-01   2.7048876e+00   4.0001814e-01   2.0221910e+00  -2.3011196e+00   5.3386496e-03  -2.4306639e+00  -4.7652387e-01   1.8469742e+00   2.4406921e+00   2.2680194e+00   2.3503448e+00  -5.9760888e-01   7.2796587e-01  -1.7719148e+00  -2.9157813e-01  -1.4823480e+00  -3.2322093e-01  -6.3047518e-02  -3.9703246e-01   1.0460914e+00  -1.3212626e-01  -7.9019340e-01   2.3488824e-01   3.1849350e-02
   1.0319883e+00   1.8748827e+00   5.8154998e-01   1.4632529e+00  -2.5310890e+00  -4.9988099e-01  -1.4392806e+00  -5.7602300e-01  -9.4130125e-01   4.1584150e-01   1.5432657e+00   2.8713072e+00   1.2026050e+00   1.5966772e+00  -3.7621542e+00   3.4274284e-01   8.8472775e-01  -1.4182896e+00  -5.5315449e-01   1.8170472e+00   3.3443161e-02   9.2839816e-02   7.0447419e-01  -3.9510093e-02  -5.7162634e-02  -1.8006969e+00  -1.2423513e+00  -1.4243553e+00  -6.2192096e-01  -6.5999081e-01  -9.7812555e-02   9.3606202e-01   1.8152686e+00  -1.5469716e+00   4.6766011e-01  -1.6259812e+00  -4.1763510e-01  -1.0918900e+00   6.4442632e-01   7.8071330e-01   1.3731944e+00  -8.4991922e-01   1.2941886e+00  -2.1539425e+00   2.8967968e-01  -2.1232554e+00  -7.8683994e-02  -2.2307912e+00   3.4970573e-01   6.2693367e-01   2.6503452e+00   4.6568833e-01   2.0506714e+00  -2.2973293e+00   3.7351855e-02  -2.4221898e+00  -6.3080688e-01   1.8775984e+00   2.4911817e+00   2.3135983e+00   2.3774499e+00  -5.9292813e-01   6.2925211e-01  -1.7871887e+00  -4.8922553e-01  -1.5217046e+00  -4.5534345e-01  -7.4693612e-02  -3.6418679e-01   1.0912433e+00  -1.6399222e-01  -8.1574287e-01   3.2163582e-01   5.8881932e-02
   1.0363784e+00   1.8386187e+00   5.3345790e-01   1.4173117e+00  -2.4348425e+00  -6.0918454e-01  -1.3549751e+00  -4.9900958e-01  -8.6446879e-01   4.1343197e-01   1.4927087e+00   2.9039641e+00   1.2317108e+00   1.5884001e+00  -3.7658162e+00   2.5179848e-01   8.4765902e-01  -1.4803991e+00  -5.5076537e-01   1.8190923e+00   1.2414735e-01   2.2913485e-02   6.4461270e-01  -7.0273906e-02  -1.3966564e-01  -1.7751784e+00  -1.3905787e+00  -1.4132947e+00  -6.8082509e-01  -5.9378907e-01  -9.1747493e-02   9.7413775e-01   1.8231706e+00  -1.5903550e+00   4.0870839e-01  -1.4973908e+00  -4.1908262e-01  -9.7149656e-01   6.5176090e-01   7.1132055e-01   1.3669532e+00  -8.0243871e-01   1.2941964e+00  -2.0846228e+00   3.3755317e-01  -1.9945569e+00  -7.0283741e-02  -2.1960883e+00   3.5867557e-01   6.3240507e-01   2.5743211e+00   5.0333455e-01   2.0747772e+00  -2.2792806e+00   8.0741211e-02  -2.3921122e+00  -7.6915607e-01   1.8903199e+00   2.5333786e+00   2.3424943e+00   2.4022866e+00  -5.8022377e-01   5.4843971e-01  -1.7856354e+00  -6.6485891e-01  -1.5411131e+00  -5.6478778e-01  -6.0833365e-02  -3.0028901e-01   1.1229849e+00  -2.1300343e-01  -8.3653400e-01   4.1794195e-01   1.1285039e-01
   1.0243004e+00   1.7856424e+00   4.6258814e-01   1.3625612e+00  -2.3404997e+00  -7.1134656e-01  -1.2676715e+00  -4.0779286e-01  -7.6594072e-01   4.2391459e-01   1.4219324e+00   2.9232328e+00   1.2527383e+00   1.5900544e+00  -3.7595256e+00   1.8032709e-01   7.9732424e-01  -1.5406435e+00  -5.4029244e-01   1.8118958e+00   2.3401225e-01  -6.8888424e-02   5.8002109e-01  -1.1982593e-01  -2.2684085e-01  -1.7552574e+00  -1.5351691e+00  -1.3996502e+00  -7.3576492e-01  -5.2638691e-01  -8.0753861e-02   9.9042434e-01   1.8185665e+00  -1.6525196e+00   3.3988953e-01  -1.3728146e+00  -4.1386467e-01  -8.4148162e-01   6.6644043e-01   6.1018604e-01   1.3490207e+00  -7.6853996e-01   1.2870416e+00  -2.0078683e+00   3.8475317e-01  -1.8520675e+00  -5.0000726e-02  -2.1487229e+00   3.8099218e-01   6.1322540e-01   2.4799812e+00   5.1044792e-01   2.0944264e+00  -2.2512372e+00   1.3390328e-01  -2.3449366e+00  -8.8953238e-01   1.8837409e+00   2.5666921e+00   2.3532133e+00   2.4249589e+00  -5.6415522e-01   4.8794851e-01  -1.7719469e+00  -8.1597739e-01  -1.5440111e+00  -6.5158301e-01  -2.4437604e-02  -2.0895099e-01   1.1403817e+00  -2.7572488e-01  -8.4800082e-01   5.2338177e-01   1.9046501e-01
   9.9515306e-01   1.7189064e+00   3.7127589e-01   1.3010539e+00  -2.2491270e+00  -8.0226017e-01  -1.1807731e+00  -3.0250443e-01  -6.4996589e-01   4.4758200e-01   1.3313815e+00   2.9289874e+00   1.2638666e+00   1.6016318e+00  -3.7494260e+00   1.2937891e-01   7.3518728e-01  -1.5924490e+00  -5.1985241e-01   1.7960655e+00   3.6064254e-01  -1.7974190e-01   5.1316213e-01  -1.8316007e-01  -3.1330789e-01  -1.7378476e+00  -1.6696904e+00  -1.3812373e+00  -7.8123642e-01  -4.5805276e-01  -6.2057619e-02   9.8397427e-01   1.8024743e+00  -1.7308014e+00   2.6489281e-01  -1.2549898e+00  -3.9956773e-01  -7.0599616e-01   6.8962985e-01   4.7923254e-01   1.3201440e+00  -7.4985398e-01   1.2731641e+00  -1.9258180e+00   4.3044078e-01  -1.7014168e+00  -1.8834715e-02  -2.0940007e+00   4.1671576e-01   5.6856453e-01   2.3707318e+00   4.8569261e-01   2.1095156e+00  -2.2180148e+00   1.9508184e-01  -2.2861086e+00  -9.9016900e-01   1.8570544e+00   2.5906750e+00   2.3448328e+00   2.4453310e+00  -5.4974354e-01   4.4943424e-01  -1.7515028e+00  -9.4091583e-01  -1.5346347e+00  -7.1648330e-01   3.0668939e-02  -9.4750975e-02   1.1427668e+00  -3.4819204e-01  -8.4559286e-01   6.3730454e-01   2.8748172e-01
   9.4894452e-01   1.6415943e+00   2.6261742e-01   1.2347870e+00  -2.1613401e+00  -8.7799184e-01  -1.0975875e+00  -1.8349569e-01  -5.2161389e-01   4.8442010e-01   1.2220627e+00   2.9213706e+00   1.2633548e+00   1.6226505e+00  -3.7419971e+00   9.9281972e-02   6.6295041e-01  -1.6292142e+00  -4.8759358e-01   1.7723795e+00   5.0104369e-01  -3.0614065e-01   4.4639833e-01  -2.5467258e-01  -3.9364677e-01  -1.7193531e+00  -1.7877908e+00  -1.3556524e+00  -8.1172173e-01  -3.8874881e-01  -3.2823498e-02   9.5477469e-01   1.7759961e+00  -1.8216688e+00   1.8761421e-01  -1.1461728e+00  -3.7378185e-01  -5.6960504e-01   7.2246034e-01   3.2154400e-01   1.2811656e+00  -7.4758904e-01   1.2531677e+00  -1.8409537e+00   4.7388587e-01  -1.5485984e+00   2.2086924e-02  -2.0377678e+00   4.6563182e-01   4.9849994e-01   2.2501279e+00   4.2890365e-01   2.1199056e+00  -2.1848406e+00   2.6236386e-01  -2.2218274e+00  -1.0697183e+00   1.8100667e+00   2.6050247e+00   2.3169685e+00   2.4629887e+00  -5.4217534e-01   4.3362908e-01  -1.7301804e+00  -1.0389664e+00  -1.5178865e+00  -7.6099234e-01   9.9942213e-02   3.6925768e-02   1.1298059e+00  -4.2600878e-01  -8.2490842e-01   7.5885517e-01   3.9883674e-01
   8.8631621e-01   1.5570162e+00   1.4034524e-01   1.1657017e+00  -2.0773003e+00  -9.3490920e-01  -1.0211320e+00  -5.1362250e-02  -3.8654432e-01   5.3401139e-01   1.0955120e+00   2.9008286e+00   1.2495430e+00   1.6521457e+00  -3.7437894e+00   8.9527157e-02   5.8254626e-01  -1.6445646e+00  -4.4175002e-01   1.7417734e+00   6.5172002e-01  -4.4401440e-01   3.8196936e-01  -3.2840017e-01  -4.6258471e-01  -1.6958288e+00  -1.8834322e+00  -1.3203345e+00  -8.2190976e-01  -3.1808660e-01   9.7141534e-03   9.0377161e-01   1.7403286e+00  -1.9208970e+00   1.1205777e-01  -1.0480307e+00  -3.3419654e-01  -4.3701372e-01   7.6591113e-01   1.4125815e-01   1.2330721e+00  -7.6251599e-01   1.2278307e+00  -1.7560414e+00   5.1449576e-01  -1.3997306e+00   7.1557429e-02  -1.9861261e+00   5.2719763e-01   4.0403321e-01   2.1217876e+00   3.4103349e-01   2.1254197e+00  -2.1571724e+00   3.3367941e-01  -2.1587884e+00  -1.1274030e+00   1.7431975e+00   2.6095865e+00   2.2697246e+00   2.4772318e+00  -5.4657290e-01   4.4023546e-01  -1.7141046e+00  -1.1104624e+00  -1.4991443e+00  -7.8735885e-01   1.7829390e-01   1.8008335e-01   1.1015487e+00  -5.0447723e-01  -7.8184578e-01   8.8699582e-01   5.1882329e-01
   8.0852987e-01   1.4685097e+00   8.6723731e-03   1.0956864e+00  -1.9967444e+00  -9.6981571e-01  -9.5395897e-01   9.3029158e-02  -2.5073121e-01   5.9544261e-01   9.5374181e-01   2.8681354e+00   1.2208661e+00   1.6886899e+00  -3.7611161e+00   9.8699467e-02   4.9611439e-01  -1.6326237e+00  -3.8071750e-01   1.7053196e+00   8.0879273e-01  -5.8888082e-01   3.2197248e-01  -3.9828352e-01  -5.1519231e-01  -1.6631768e+00  -1.9511335e+00  -1.2726636e+00  -8.0693207e-01  -2.4532322e-01   6.8100946e-02   8.3283569e-01   1.6967710e+00  -2.0237780e+00   4.2218940e-02  -9.6156965e-01  -2.7871536e-01  -3.1277548e-01   8.2067897e-01  -5.6587202e-02   1.1770408e+00  -7.9495524e-01   1.1981077e+00  -1.6740401e+00   5.5182822e-01  -1.2607923e+00   1.2832965e-01  -1.9451115e+00   6.0048910e-01   2.8706481e-01   1.9893162e+00   2.2405555e-01   2.1258521e+00  -2.1404803e+00   4.0681084e-01  -2.1038528e+00  -1.1631550e+00   1.6574600e+00   2.6043627e+00   2.2036323e+00   2.4871058e+00  -5.6774120e-01   4.6788524e-01  -1.7093499e+00  -1.1568105e+00  -1.4840086e+00  -7.9853545e-01   2.6030083e-01   3.2834168e-01   1.0584593e+00  -5.7875655e-01  -7.1277307e-01   1.0205244e+00   6.4130558e-01
   7.1741609e-01   1.3793438e+00  -1.2788697e-01   1.0265780e+00  -1.9190396e+00  -9.8009093e-01  -8.9801486e-01   2.4851184e-01  -1.2015672e-01   6.6723119e-01   7.9917221e-01   2.8244012e+00   1.1758837e+00   1.7304422e+00  -3.7997072e+00   1.2446578e-01   4.0596061e-01  -1.5882878e+00  -3.0315025e-01   1.6641981e+00   9.6813314e-01  -7.3602326e-01   2.6834031e-01  -4.5844217e-01  -5.4708244e-01  -1.6173732e+00  -1.9862161e+00  -1.2100899e+00  -7.6260598e-01  -1.6940261e-01   1.4449863e-01   7.4467014e-01   1.6467278e+00  -2.1253512e+00  -1.8048841e-02  -8.8710530e-01  -2.0558925e-01  -2.0099993e-01   8.8704561e-01  -2.6624931e-01   1.1144747e+00  -8.4476347e-01   1.1651175e+00  -1.5979813e+00   5.8558528e-01  -1.1373499e+00   1.9114380e-01  -1.9203498e+00   6.8415420e-01   1.5032713e-01   1.8562342e+00   8.0834668e-02   2.1209853e+00  -2.1399965e+00   4.7941606e-01  -2.0636604e+00  -1.1777209e+00   1.5544216e+00   2.5895193e+00   2.1195929e+00   2.4914634e+00  -6.0990508e-01   5.1417022e-01  -1.7216019e+00  -1.1804660e+00  -1.4780049e+00  -7.9809458e-01   3.4044166e-01   4.7518562e-01   1.0014252e+00  -6.4404453e-01  -6.1471303e-01   1.1580879e+00   7.5996439e-01
   6.1528698e-01   1.2926298e+00  -2.6470866e-01   9.6015522e-01  -1.8432621e+00  -9.6383062e-01  -8.5453865e-01   4.1358933e-01  -4.8664125e-04   7.4728361e-01   6.3454804e-01   2.7710567e+00   1.1133287e+00   1.7752210e+00  -3.8643450e+00   1.6362456e-01   3.1449828e-01  -1.5074946e+00  -2.0807412e-01   1.6196585e+00   1.1255090e+00  -8.8068470e-01   2.2281376e-01  -5.0344631e-01  -5.5460313e-01  -1.5547082e+00  -1.9850413e+00  -1.1302901e+00  -6.8567624e-01  -8.9039712e-02   2.4051556e-01   6.4266757e-01   1.5916997e+00  -2.2206439e+00  -6.5180032e-02  -8.2427981e-01  -1.1356058e-01  -1.0508182e-01   9.6475777e-01  -4.8150852e-01   1.0470174e+00  -9.1132202e-01   1.1301153e+00  -1.5308295e+00   6.1558846e-01  -1.0342919e+00   2.5874159e-01  -1.9167116e+00   7.7637849e-01  -2.7244380e-03   1.7259050e+00  -8.5024981e-02   2.1106091e+00  -2.1604464e+00   5.4906848e-01  -2.0442047e+00  -1.1727228e+00   1.4361479e+00   2.5653945e+00   2.0188187e+00   2.4890533e+00  -6.7644938e-01   5.7574544e-01  -1.7558002e+00  -1.1848419e+00  -1.4862487e+00  -7.9009750e-01   4.1335249e-01   6.1422918e-01   9.3174240e-01  -6.9577613e-01  -4.8553481e-01   1.2981920e+00   8.6856685e-01
   5.0482036e-01   1.2112343e+00  -3.9725290e-01   8.9811976e-01  -1.7682964e+00  -9.1997890e-01  -8.2400648e-01   5.8640821e-01   1.0325594e-01   8.3289982e-01   4.6284361e-01   2.7098135e+00   1.0321754e+00   1.8205992e+00  -3.9585047e+00   2.1221800e-01   2.2417308e-01  -1.3874703e+00  -9.5007231e-02   1.5729756e+00   1.2767406e+00  -1.0182680e+00   1.8690634e-01  -5.2857278e-01  -5.3501515e-01  -1.4720288e+00  -1.9452255e+00  -1.0313391e+00  -5.7404046e-01  -2.8411052e-03   3.5704489e-01   5.3072603e-01   1.5332608e+00  -2.3049059e+00  -9.6050730e-02  -7.7212219e-01  -2.0123026e-03  -2.7469089e-02   1.0529333e+00  -6.9592022e-01   9.7654112e-01  -9.9353080e-01   1.0944443e+00  -1.4753316e+00   6.4173634e-01  -9.5558749e-01   3.2986863e-01  -1.9379824e+00   8.7487061e-01  -1.6805713e-01   1.6014589e+00  -2.6934438e-01   2.0945394e+00  -2.2057758e+00   6.1331387e-01  -2.0503927e+00  -1.1506556e+00   1.3051315e+00   2.5324978e+00   1.9027916e+00   2.4786226e+00  -7.6967989e-01   6.4849956e-01  -1.8157821e+00  -1.1741522e+00  -1.5130957e+00  -7.7891664e-01   4.7409214e-01   7.3948605e-01   8.5107632e-01  -7.2982781e-01  -3.2414095e-01   1.4392099e+00   9.6125229e-01
   3.8892266e-01   1.1376940e+00  -5.2125212e-01   8.4206257e-01  -1.6929473e+00  -8.4844342e-01  -8.0612233e-01   7.6473829e-01   1.8700132e-01   9.2083165e-01   2.8715977e-01   2.6425923e+00   9.3172154e-01   1.8640090e+00  -4.0840203e+00   2.6570145e-01   1.3737229e-01  -1.2269403e+00   3.5922378e-02   1.5253982e+00   1.4178643e+00  -1.1445345e+00   1.6185825e-01  -5.3003385e-01  -4.8664602e-01  -1.3669676e+00  -1.8658191e+00  -9.1188475e-01  -4.2694416e-01   9.0548664e-02   4.9412331e-01   4.1303686e-01   1.4730184e+00  -2.3738274e+00  -1.0813227e-01  -7.2915116e-01   1.2889335e-01   3.0515700e-02   1.1500056e+00  -9.0308001e-01   9.0510032e-01  -1.0898100e+00   1.0594706e+00  -1.4338697e+00   6.6394875e-01  -9.0408829e-01   4.0326700e-01  -1.9865732e+00   9.7687266e-01  -3.4123865e-01   1.4857087e+00  -4.6753755e-01   2.0726295e+00  -2.2788908e+00   6.6974226e-01  -2.0856210e+00  -1.1148223e+00   1.1642073e+00   2.4915040e+00   1.7732278e+00   2.4590267e+00  -8.9061907e-01   7.2778139e-01  -1.9039511e+00  -1.1531958e+00  -1.5618011e+00  -7.6901778e-01   5.1840458e-01   8.4563610e-01   7.6140008e-01  -7.4271992e-01  -1.3063350e-01   1.5793950e+00   1.0328220e+00
   2.7058198e-01   1.0741343e+00  -6.3288537e-01   7.9341366e-01  -1.6160599e+00  -7.5018130e-01  -7.9985283e-01   9.4596650e-01   2.4790963e-01   1.0073991e+00   1.1061778e-01   2.5714288e+00   8.1168356e-01   1.9028535e+00  -4.2408140e+00   3.1915977e-01   5.6323355e-02  -1.0262885e+00   1.8387689e-01   1.4780970e+00   1.5452993e+00  -1.2557902e+00   1.4858050e-01  -5.0516883e-01  -4.0901069e-01  -1.2381438e+00  -1.7474340e+00  -7.7130929e-01  -2.4512730e-01   1.9229033e-01   6.5082612e-01   2.9386052e-01   1.4125581e+00  -2.4237316e+00  -9.9637131e-02  -6.9351087e-01   2.7809980e-01   6.8788072e-02   1.2537172e+00  -1.0968897e+00   8.3485373e-01  -1.1981152e+00   1.0265005e+00  -1.4083259e+00   6.8210473e-01  -8.8138757e-01   4.7766306e-01  -2.0632894e+00   1.0792005e+00  -5.1763616e-01   1.3810573e+00  -6.7477510e-01   2.0447736e+00  -2.3814280e+00   7.1607187e-01  -2.1514037e+00  -1.0692011e+00   1.0164575e+00   2.4432318e+00   1.6320562e+00   2.4293301e+00  -1.0388542e+00   8.0866589e-01  -2.0209987e+00  -1.1270917e+00  -1.6342132e+00  -7.6471243e-01   5.4296484e-01   9.2827662e-01   6.6491523e-01  -7.3180518e-01   9.3559881e-02   1.7169037e+00   1.0790191e+00
   1.5272184e-01   1.0221925e+00  -7.2893358e-01   7.5337862e-01  -1.5366405e+00  -6.2724508e-01  -8.0350084e-01   1.1271110e+00   2.8459286e-01   1.0886614e+00  -6.3748007e-02   2.4983570e+00   6.7229318e-01   1.9346135e+00  -4.4267061e+00   3.6755692e-01  -1.7012810e-02  -7.8765155e-01   3.4724008e-01   1.4321124e+00   1.6560119e+00  -1.3490522e+00   1.4759191e-01  -4.5259113e-01  -3.0289168e-01  -1.0853219e+00  -1.5923067e+00  -6.0986341e-01  -3.0906921e-02   3.0319946e-01   8.2521140e-01   1.7730575e-01   1.3533754e+00  -2.4517334e+00  -6.9646721e-02  -6.6312970e-01   4.4358122e-01   8.8541920e-02   1.3611683e+00  -1.2718128e+00   7.6795488e-01  -1.3159692e+00   9.9668872e-01  -1.3999721e+00   6.9598245e-01  -8.8774789e-01   5.5175649e-01  -2.1671765e+00   1.1783174e+00  -6.9262696e-01   1.2894013e+00  -8.8614000e-01   2.0108988e+00  -2.5135777e+00   7.5023972e-01  -2.2470849e+00  -1.0182581e+00   8.6510747e-01   2.3886146e+00   1.4814041e+00   2.3888948e+00  -1.2124517e+00   8.8624071e-01  -2.1657045e+00  -1.1009840e+00  -1.7305293e+00  -7.6989729e-01   5.4559218e-01   9.8414450e-01   5.6396007e-01  -6.9543231e-01   3.4561645e-01   1.8498324e+00   1.0967817e+00
   3.8066599e-02   9.8294991e-01  -8.0690998e-01   7.2286672e-01  -1.4539678e+00  -4.8277795e-01  -8.1481093e-01   1.3048615e+00   2.9726291e-01   1.1606311e+00  -2.3309243e-01   2.4252841e+00   5.1439023e-01   1.9569443e+00  -4.6373389e+00   4.0600133e-01  -8.1046235e-02  -5.1493484e-01   5.2359331e-01   1.3883095e+00   1.7476680e+00  -1.4221842e+00   1.5895458e-01  -3.7228393e-01  -1.7037064e-01  -9.0951586e-01  -1.4042851e+00  -4.2875698e-01   2.1181804e-01   4.2361850e-01   1.0143249e+00   6.7127439e-02   1.2968022e+00  -2.4558632e+00  -1.8209991e-02  -6.3588846e-01   6.2232161e-01   9.2214409e-02   1.4689190e+00  -1.4231052e+00   7.0642042e-01  -1.4405159e+00   9.7094298e-01  -1.4093914e+00   7.0521021e-01  -9.2210090e-01   6.2421644e-01  -2.2954607e+00   1.2704396e+00  -8.6180812e-01   1.2120371e+00  -1.0967686e+00   1.9709501e+00  -2.6739686e+00   7.7049351e-01  -2.3696735e+00  -9.6671694e-01   7.1341789e-01   2.3286560e+00   1.3235848e+00   2.3374407e+00  -1.4079499e+00   9.5589030e-01  -2.3348405e+00  -1.0797393e+00  -1.8491442e+00  -7.8780222e-01   5.2541286e-01   1.0112958e+00   4.6091238e-01  -6.3307398e-01   6.2132228e-01   1.9762735e+00   1.0844499e+00
  -7.0972612e-02   9.5688003e-01  -8.6516190e-01   7.0241808e-01  -1.3676876e+00  -3.2094956e-01  -8.3109797e-01   1.4756533e+00   2.8778856e-01   1.2195157e+00  -3.9485461e-01   2.3538612e+00   3.3949911e-01   1.9677586e+00  -4.8662263e+00   4.3000966e-01  -1.3465060e-01  -2.1374158e-01   7.0974534e-01   1.3473402e+00   1.8187638e+00  -1.4739968e+00   1.8221613e-01  -2.6563893e-01  -1.4804786e-02  -7.1302778e-01  -1.1887315e+00  -2.3019547e-01   4.7764962e-01   5.5332636e-01   1.2142719e+00  -3.3443948e-02   1.2439320e+00  -2.4351465e+00   5.3597862e-02  -6.0978384e-01   8.1035917e-01   8.3376044e-02   1.5731445e+00  -1.5470118e+00   6.5198737e-01  -1.5685969e+00   9.4983780e-01  -1.4364363e+00   7.0923691e-01  -9.8212124e-01   6.9369107e-01  -2.4435908e+00   1.3516739e+00  -1.0211917e+00   1.1495827e+00  -1.3019765e+00   1.9248682e+00  -2.8596331e+00   7.7547806e-01  -2.5138203e+00  -9.1930503e-01   5.6457543e-01   2.2643789e+00   1.1610857e+00   2.2750820e+00  -1.6204390e+00   1.0135566e+00  -2.5231971e+00  -1.0676600e+00  -1.9866065e+00  -8.2076759e-01   4.8295601e-01   1.0092269e+00   3.5809457e-01  -5.4540796e-01   9.1516011e-01   2.0943867e+00   1.0419093e+00
  -1.7238473e-01   9.4381924e-01  -9.0293943e-01   6.9213922e-01  -1.2778820e+00  -1.4682855e-01  -8.4938996e-01   1.6357717e+00   2.5964828e-01   1.2619648e+00  -5.4684113e-01   2.2853673e+00   1.4988000e-01   1.9652903e+00  -5.1049501e+00   4.3575074e-01  -1.7723526e-01   1.0878874e-01   9.0182133e-01   1.3096193e+00   1.8687224e+00  -1.5043010e+00   2.1636839e-01  -1.3543369e-01   1.5925650e-01  -4.9941503e-01  -9.5234035e-01  -1.7353280e-02   7.5986422e-01   6.9149585e-01   1.4203562e+00  -1.2183187e-01   1.1955572e+00  -2.3896450e+00   1.4366706e-01  -5.8307265e-01   1.0029012e+00   6.6552059e-02   1.6698304e+00  -1.6409154e+00   6.0597373e-01  -1.6968556e+00   9.3354417e-01  -1.4802280e+00   7.0732982e-01  -1.0643659e+00   7.5883253e-01  -2.6053874e+00   1.4181806e+00  -1.1673759e+00   1.1019258e+00  -1.4973660e+00   1.8725649e+00  -3.0660588e+00   7.6431091e-01  -2.6719595e+00  -8.8049589e-01   4.2158772e-01   2.1967669e+00   9.9654569e-01   2.2023290e+00  -1.8437296e+00   1.0559541e+00  -2.7237424e+00  -1.0682385e+00  -2.1377057e+00  -8.7007390e-01   4.2016955e-01   9.7892596e-01   2.5768770e-01  -4.3434264e-01   1.2204835e+00   2.2024849e+00   9.7065361e-01
  -2.6461440e-01   9.4296682e-01  -9.2042684e-01   6.9165635e-01  -1.1851056e+00   3.3807936e-02  -8.6657703e-01   1.7814929e+00   2.1777344e-01   1.2852997e+00  -6.8729341e-01   2.2206182e+00  -5.1456449e-02   1.9481420e+00  -5.3434911e+00   4.2025417e-01  -2.0878777e-01   4.4423157e-01   1.0954096e+00   1.2753160e+00   1.8979454e+00  -1.5139130e+00   2.5983245e-01   1.4255765e-02   3.4621784e-01  -2.7338260e-01  -7.0287281e-01   2.0571795e-01   1.0506721e+00   8.3670438e-01   1.6272833e+00  -1.9619658e-01   1.1521217e+00  -2.3204520e+00   2.4890405e-01  -5.5438542e-01   1.1945086e+00   4.6983483e-02   1.7549949e+00  -1.7034324e+00   5.6915856e-01  -1.8218635e+00   9.2178834e-01  -1.5391922e+00   6.9860191e-01  -1.1644688e+00   8.1833995e-01  -2.7732964e+00   1.4663542e+00  -1.2976780e+00   1.0682110e+00  -1.6789152e+00   1.8139016e+00  -3.2873271e+00   7.3664064e-01  -2.8346215e+00  -8.5426956e-01   2.8718734e-01   2.1267075e+00   8.3272493e-01   2.1200633e+00  -2.0706079e+00   1.0807268e+00  -2.9279161e+00  -1.0839726e+00  -2.2956861e+00  -9.3584120e-01   3.4034637e-01   9.2284167e-01   1.6166002e-01  -3.0297941e-01   1.5297753e+00   2.2991271e+00   8.7375409e-01
  -3.4658515e-01   9.5291990e-01  -9.1873359e-01   7.0009625e-01  -1.0903855e+00   2.1472170e-01  -8.7955862e-01   1.9092470e+00   1.6828388e-01   1.2877025e+00  -8.1493717e-01   2.1599015e+00  -2.6077887e-01   1.9153149e+00  -5.5706952e+00   3.8156975e-01  -2.2988033e-01   7.8321046e-01   1.2857602e+00   1.2443623e+00   1.9078073e+00  -1.5046044e+00   3.1047881e-01   1.7820728e-01   5.3964574e-01  -4.0602085e-02  -4.4881928e-01   4.3424345e-01   1.3415536e+00   9.8699701e-01   1.8294120e+00  -2.5546962e-01   1.1136979e+00  -2.2296487e+00   3.6534626e-01  -5.2280062e-01   1.3793418e+00   3.0340913e-02   1.8249222e+00  -1.7344452e+00   5.4169614e-01  -1.9402673e+00   9.1384554e-01  -1.6111327e+00   6.8207056e-01  -1.2773776e+00   8.7101686e-01  -2.9387380e+00   1.4930100e+00  -1.4102264e+00   1.0468765e+00  -1.8430515e+00   1.7486762e+00  -3.5163406e+00   6.9268316e-01  -2.9909004e+00  -8.4390902e-01   1.6374974e-01   2.0549361e+00   6.7245710e-01   2.0294854e+00  -2.2931651e+00   1.0865314e+00  -3.1260475e+00  -1.1162585e+00  -2.4525882e+00  -1.0170122e+00   2.4795869e-01   8.4476614e-01   7.1713362e-02  -1.5550941e-01   1.8349755e+00   2.3832077e+00   7.5572926e-01
  -4.1769132e-01   9.7174745e-01  -8.9984233e-01   7.1610158e-01  -9.9518085e-01   3.8950616e-01  -8.8538349e-01   2.0158007e+00   1.1812752e-01   1.2683460e+00  -9.2900944e-01   2.1029589e+00  -4.7371546e-01   1.8662254e+00  -5.7748434e+00   3.1886738e-01  -2.4163655e-01   1.1157978e+00   1.4680206e+00   1.2164769e+00   1.9005888e+00  -1.4790017e+00   3.6568906e-01   3.5026776e-01   7.3253381e-01   1.9253468e-01  -1.9900477e-01   6.6293287e-01   1.6236520e+00   1.1399958e+00   2.0210421e+00  -2.9934142e-01   1.0799903e+00  -2.1202152e+00   4.8834049e-01  -4.8787463e-01   1.5514517e+00   2.2405325e-02   1.8763874e+00  -1.7350739e+00   5.2307963e-01  -2.0489471e+00   9.0857529e-01  -1.6933319e+00   6.5674251e-01  -1.3976149e+00   9.1583925e-01  -3.0925357e+00   1.4955654e+00  -1.5040004e+00   1.0357427e+00  -1.9867117e+00   1.6766210e+00  -3.7451274e+00   6.3323247e-01  -3.1290614e+00  -8.5184765e-01   5.3229151e-02   1.9819958e+00   5.1858782e-01   1.9320448e+00  -2.5031843e+00   1.0730465e+00  -3.3078763e+00  -1.1653672e+00  -2.5996950e+00  -1.1114231e+00   1.4840525e-01   7.4963033e-01  -1.0751249e-02   2.9557032e-03   2.1278606e+00   2.4540320e+00   6.2231564e-01
  -4.7776130e-01   9.9710288e-01  -8.6651305e-01   7.3788669e-01  -9.0130672e-01   5.5190780e-01  -8.8137785e-01   2.0984431e+00   7.4643872e-02   1.2274525e+00  -1.0292610e+00   2.0490097e+00  -6.8538621e-01   1.8007120e+00  -5.9442965e+00   2.3247233e-01  -2.4565813e-01   1.4319626e+00   1.6374943e+00   1.1912090e+00   1.8793445e+00  -1.4404315e+00   4.2246139e-01   5.2362492e-01   9.1761633e-01   4.1921487e-01   3.7840269e-02   8.8622787e-01   1.8882023e+00   1.2930421e+00   2.1967171e+00  -3.2820663e-01   1.0503715e+00  -1.9959048e+00   6.1278030e-01  -4.4962857e-01   1.7050993e+00   2.8732918e-02   1.9068568e+00  -1.7075815e+00   5.1216176e-01  -2.1451756e+00   9.0449801e-01  -1.7826741e+00   6.2171951e-01  -1.5195502e+00   9.5202705e-01  -3.2254006e+00   1.4722041e+00  -1.5788192e+00   1.0321573e+00  -2.1073931e+00   1.5974191e+00  -3.9652091e+00   5.5964282e-01  -3.2372462e+00  -8.7957666e-01  -4.2884179e-02   1.9082130e+00   3.7389919e-01   1.8293576e+00  -2.6925639e+00   1.0409108e+00  -3.4631449e+00  -1.2305054e+00  -2.7280573e+00  -1.2159601e+00   4.7683410e-02   6.4321926e-01  -8.4648557e-02   1.6661307e-01   2.4004492e+00   2.5113691e+00   4.8014840e-01
  -5.2699718e-01   1.0263721e+00  -8.2214478e-01   7.6333382e-01  -8.1082550e-01   6.9615534e-01  -8.6525968e-01   2.1551590e+00   4.5078419e-02   1.1662714e+00  -1.1159332e+00   1.9968233e+00  -8.9058444e-01   1.7190355e+00  -6.0681768e+00   1.2383288e-01  -2.4391535e-01   1.7220428e+00   1.7898984e+00   1.1679926e+00   1.8477083e+00  -1.3927245e+00   4.7755831e-01   6.9112494e-01   1.0877161e+00   6.3253966e-01   2.5351920e-01   1.0985715e+00   2.1269684e+00   1.4433577e+00   2.3515184e+00  -3.4307370e-01   1.0239460e+00  -1.8610785e+00   7.3338929e-01  -4.0849671e-01   1.8350774e+00   5.4321311e-02   1.9146464e+00  -1.6552242e+00   5.0723770e-01  -2.2267635e+00   8.9991107e-01  -1.8757818e+00   5.7631281e-01  -1.6376667e+00   9.7911063e-01  -3.3284469e+00   1.4220054e+00  -1.6352790e+00   1.0331858e+00  -2.2031992e+00   1.5107393e+00  -4.1680150e+00   4.7378137e-01  -3.3042331e+00  -9.2761842e-01  -1.2358404e-01   1.8336959e+00   2.4102242e-01   1.7231215e+00  -2.8537472e+00   9.9159744e-01  -3.5822213e+00  -1.3099509e+00  -2.8290627e+00  -1.3267911e+00  -4.7994353e-02   5.3182134e-01  -1.4920599e-01   3.2924786e-01   2.6454041e+00   2.5554724e+00   3.3636847e-01
  -5.6589553e-01   1.0568497e+00  -7.7059868e-01   7.9012760e-01  -7.2591403e-01   8.1727400e-01  -8.3523694e-01   2.1847765e+00   3.6080746e-02   1.0869781e+00  -1.1897100e+00   1.9448355e+00  -1.0839987e+00   1.6218750e+00  -6.1370381e+00  -4.5754335e-03  -2.3860732e-01   1.9772088e+00   1.9216003e+00   1.1462150e+00   1.8096475e+00  -1.3399833e+00   5.2768984e-01   8.4562281e-01   1.2361084e+00   8.2587519e-01   4.4079044e-01   1.2946812e+00   2.3326604e+00   1.5882080e+00   2.4813308e+00  -3.4544546e-01   9.9964097e-01  -1.7205084e+00   8.4503421e-01  -3.6524490e-01   1.9370125e+00   1.0329488e-01   1.8990270e+00  -1.5820512e+00   5.0618663e-01  -2.2921837e+00   8.9303425e-01  -1.9691582e+00   5.2015796e-01  -1.7468115e+00   9.9698445e-01  -3.3937081e+00   1.3450347e+00  -1.6746451e+00   1.0358389e+00  -2.2728832e+00   1.4162878e+00  -4.3453200e+00   3.7795290e-01  -3.3201950e+00  -9.9556193e-01  -1.8834475e-01   1.7583601e+00   1.2234500e-01   1.6150370e+00  -2.9801350e+00   9.2724076e-01  -3.6567114e+00  -1.4012492e+00  -2.8950072e+00  -1.4396524e+00  -1.3261447e-01   4.2183301e-01  -2.0394403e-01   4.8454919e-01   2.8564059e+00   2.5870602e+00   1.9818030e-01
  -5.9515604e-01   1.0859318e+00  -7.1599027e-01   8.1591902e-01  -6.4871683e-01   9.1136275e-01  -7.9008927e-01   2.1870747e+00   5.3221975e-02   9.9250136e-01  -1.2516476e+00   1.8913004e+00  -1.2604642e+00   1.5103211e+00  -6.1434776e+00  -1.4940318e-01  -2.3200213e-01   2.1898966e+00   2.0298138e+00   1.1252900e+00   1.7691774e+00  -1.2863277e+00   5.6972108e-01   9.8034660e-01   1.3568800e+00   9.9319665e-01   5.9374265e-01   1.4698043e+00   2.4993055e+00   1.7250473e+00   2.5830610e+00  -3.3718016e-01   9.7631828e-01  -1.5791564e+00   9.4304422e-01  -3.2086920e-01   2.0076251e+00   1.7862699e-01   1.8602659e+00  -1.4926687e+00   5.0666157e-01  -2.3406548e+00   8.8217274e-01  -2.0593271e+00   4.5331455e-01  -1.8424134e+00   1.0059399e+00  -3.4146254e+00   1.2423799e+00  -1.6987056e+00   1.0373168e+00  -2.3158869e+00   1.3138781e+00  -4.4896781e+00   2.7479867e-01  -3.2774031e+00  -1.0821566e+00  -2.3709576e-01   1.6819780e+00   1.9917910e-02   1.5067411e+00  -3.0664532e+00   8.5043398e-01  -3.6800150e+00  -1.5014503e+00  -2.9196286e+00  -1.5501703e+00  -2.0077809e-01   3.1934450e-01  -2.4864232e-01   6.2644390e-01   3.0284677e+00   2.6072581e+00   7.2390211e-02
  -6.1558566e-01   1.1113117e+00  -6.6246006e-01   8.3850661e-01  -5.8119616e-01   9.7581181e-01  -7.2923103e-01   2.1628393e+00   1.0056761e-01   8.8629338e-01  -1.3030846e+00   1.8344702e+00  -1.4152242e+00   1.3858653e+00  -6.0826465e+00  -3.0662617e-01  -2.2626823e-01   2.3541771e+00   2.1127387e+00   1.1047332e+00   1.7300606e+00  -1.2356320e+00   6.0088816e-01   1.0892568e+00   1.4452598e+00   1.1294036e+00   7.0809844e-01   1.6199405e+00   2.6225482e+00   1.8516380e+00   2.6547910e+00  -3.2034126e-01   9.5290068e-01  -1.4419349e+00   1.0235121e+00  -2.7648598e-01   2.0449292e+00   2.8191575e-01   1.7996029e+00  -1.3919818e+00   5.0631049e-01  -2.3721810e+00   8.6588231e-01  -2.1429647e+00   3.7634253e-01  -1.9206644e+00   1.0066711e+00  -3.3864676e+00   1.1161339e+00  -1.7095998e+00   1.0352547e+00  -2.3323721e+00   1.2035104e+00  -4.5948268e+00   1.6717489e-01  -3.1708146e+00  -1.1854530e+00  -2.7017632e-01   1.6042526e+00  -6.4629201e-02   1.3997585e+00  -3.1090475e+00   7.6401594e-01  -3.6477831e+00  -1.6073614e+00  -2.8985599e+00  -1.6541871e+00  -2.4808726e-01   2.2973803e-01  -2.8329414e-01   7.4942818e-01   3.1581725e+00   2.6175035e+00  -3.5041947e-02
  -6.2800511e-01   1.1311636e+00  -6.1393585e-01   8.5601805e-01  -5.2499010e-01   1.0094448e+00  -6.5275385e-01   2.1138566e+00   1.8034003e-01   7.7206180e-01  -1.3455410e+00   1.7727832e+00  -1.5441869e+00   1.2503824e+00  -5.9526181e+00  -4.7177707e-01  -2.2330942e-01   2.4660399e+00   2.1696293e+00   1.0842307e+00   1.6955123e+00  -1.1912730e+00   6.1900602e-01   1.1673784e+00   1.4978963e+00   1.2305862e+00   7.8142486e-01   1.7420161e+00   2.6998582e+00   1.9661301e+00   2.6958582e+00  -2.9704528e-01   9.2850045e-01  -1.3134662e+00   1.0835519e+00  -2.3322316e-01   2.0483551e+00   4.1322968e-01   1.7191613e+00  -1.2849333e+00   5.0300668e-01  -2.3875406e+00   8.4311757e-01  -2.2170162e+00   2.9034368e-01  -1.9786489e+00   1.0002511e+00  -3.3066649e+00   9.6931736e-01  -1.7096360e+00   1.0279415e+00  -2.3232369e+00   1.0854521e+00  -4.6560364e+00   5.8017608e-02  -2.9985056e+00  -1.3029776e+00  -2.8827401e-01   1.5249062e+00  -1.3015779e-01   1.2954720e+00  -3.1060905e+00   6.7086563e-01  -3.5582428e+00  -1.7157993e+00  -2.8296700e+00  -1.7480675e+00  -2.7147110e-01   1.5732917e-01  -3.0805217e-01   8.4887574e-01   3.2438173e+00   2.6194210e+00  -1.1940276e-01
  -6.3316688e-01   1.1442965e+00  -5.7390121e-01   8.6707470e-01  -4.8128983e-01   1.0125728e+00  -5.6144485e-01   2.0428486e+00   2.9269907e-01   6.5348831e-01  -1.3806106e+00   1.7050440e+00  -1.6441534e+00   1.1060998e+00  -5.7545829e+00  -6.4019403e-01  -2.2461647e-01   2.5235722e+00   2.2007909e+00   1.0636950e+00   1.6679381e+00  -1.1559026e+00   6.2264797e-01   1.2110853e+00   1.5130610e+00   1.2942241e+00   8.1323460e-01   1.8340002e+00   2.7306352e+00   2.0670996e+00   2.7068558e+00  -2.6931700e-01   9.0254018e-01  -1.1978517e+00   1.1214879e+00  -1.9212179e-01   2.0187912e+00   5.7103577e-01   1.6218011e+00  -1.1762549e+00   4.9506336e-01  -2.3882225e+00   8.1334874e-01  -2.2787960e+00   1.9696215e-01  -2.0144212e+00   9.8807481e-01  -3.1750202e+00   8.0574819e-01  -1.7011131e+00   1.0144935e+00  -2.2901151e+00   9.6030948e-01  -4.6703768e+00  -4.9798664e-02  -2.7619009e+00  -1.4319285e+00  -2.9235169e-01   1.4437754e+00  -1.7606816e-01   1.1951108e+00  -3.0576842e+00   5.7372108e-01  -3.4123645e+00  -1.8238153e+00  -2.7132616e+00  -1.8289592e+00  -2.6942512e-01   1.0508086e-01  -3.2316941e-01   9.2130044e-01   3.2854574e+00   2.6146777e+00  -1.7754504e-01
  -6.3169033e-01   1.1502676e+00  -5.4518599e-01   8.7092101e-01  -4.5074494e-01   9.8695426e-01  -4.5677770e-01   1.9533468e+00   4.3566160e-01   5.3395825e-01  -1.4098550e+00   1.6305785e+00  -1.7129996e+00   9.5555507e-01  -5.4928503e+00  -8.0726946e-01  -2.3114772e-01   2.5270205e+00   2.2075062e+00   1.0433035e+00   1.6487309e+00  -1.1312678e+00   6.1128013e-01   1.2183169e+00   1.4907603e+00   1.3193070e+00   8.0496972e-01   1.8949603e+00   2.7162001e+00   2.1535473e+00   2.6895556e+00  -2.3896090e-01   8.7485336e-01  -1.0984685e+00   1.1369605e+00  -1.5405414e-01   1.9585358e+00   7.5221997e-01   1.5109255e+00  -1.0702447e+00   4.8140954e-01  -2.3763149e+00   7.7663182e-01  -2.3260636e+00   9.8340560e-02  -2.0270233e+00   9.7177648e-01  -2.9937844e+00   6.2986331e-01  -1.6861608e+00   9.9496471e-01  -2.2353439e+00   8.2907926e-01  -4.6368809e+00  -1.5359957e-01  -2.4657845e+00  -1.5693734e+00  -2.8356848e-01   1.3609025e+00  -2.0232064e-01   1.0997522e+00  -2.9658506e+00   4.7503464e-01  -3.2138555e+00  -1.9288825e+00  -2.5521102e+00  -1.8949869e+00  -2.4214203e-01   7.4414332e-02  -3.2894079e-01   9.6455376e-01   3.2848444e+00   2.6048384e+00  -2.0810058e-01
  -6.2402028e-01   1.1494390e+00  -5.2979374e-01   8.6750305e-01  -4.3340534e-01   9.3566287e-01  -3.4087226e-01   1.8495157e+00   6.0517150e-01   4.1632694e-01  -1.4347069e+00   1.5493432e+00  -1.7497970e+00   8.0153048e-01  -5.1746534e+00  -9.6868342e-01  -2.4324831e-01   2.4787305e+00   2.1918970e+00   1.0235119e+00   1.6381464e+00  -1.1180889e+00   5.8533537e-01   1.1887095e+00   1.4327433e+00   1.3063659e+00   7.5986761e-01   1.9250538e+00   2.6596757e+00   2.2248641e+00   2.6467625e+00  -2.0745647e-01   8.4575301e-01  -1.0178094e+00   1.1309346e+00  -1.1966258e-01   1.8711694e+00   9.5220441e-01   1.3902575e+00  -9.7058749e-01   4.6170586e-01  -2.3543517e+00   7.3362434e-01  -2.3570761e+00  -2.9669400e-03  -2.0164451e+00   9.5312101e-01  -2.7675823e+00   4.4650415e-01  -1.6666118e+00   9.7037613e-01  -2.1619028e+00   6.9317043e-01  -4.5565967e+00  -2.5103790e-01  -2.1180824e+00  -1.7124361e+00  -2.6320055e-01   1.2766089e+00  -2.0942742e-01   1.0103324e+00  -2.8344113e+00   3.7687063e-01  -2.9689793e+00  -2.0290319e+00  -2.3513378e+00  -1.9453651e+00  -1.9152081e-01   6.5133453e-02  -3.2564947e-01   9.7794110e-01   3.2452739e+00   2.5912295e+00  -2.1156646e-01
  -6.1041230e-01   1.1429736e+00  -5.2878052e-01   8.5748667e-01  -4.2870432e-01   8.6287153e-01  -2.1642169e-01   1.7359347e+00   7.9531854e-01   3.0274361e-01  -1.4563885e+00   1.4619782e+00  -1.7548602e+00   6.4697111e-01  -4.8097662e+00  -1.1206066e+00  -2.6061609e-01   2.3829704e+00   2.1567405e+00   1.0050404e+00   1.6352738e+00  -1.1160113e+00   5.4621786e-01   1.1236310e+00   1.3424018e+00   1.2574167e+00   6.8271786e-01   1.9254634e+00   2.5657650e+00   2.2807721e+00   2.5821100e+00  -1.7588413e-01   8.1605864e-01  -9.5737773e-01   1.1056071e+00  -8.9321691e-02   1.7613513e+00   1.1651590e+00   1.2636062e+00  -8.8022256e-01   4.3638796e-01  -2.3251306e+00   6.8554342e-01  -2.3706182e+00  -1.0411942e-01  -1.9835338e+00   9.3388391e-01  -2.5031928e+00   2.6068133e-01  -1.6439127e+00   9.4266135e-01  -2.0733186e+00   5.5438840e-01  -4.4325131e+00  -3.4020066e-01  -1.7294290e+00  -1.8584545e+00  -2.3256800e-01   1.1915420e+00  -1.9841546e-01   9.2765874e-01  -2.6687640e+00   2.8085038e-01  -2.6862117e+00  -2.1229319e+00  -2.1181284e+00  -1.9804248e+00  -1.2104991e-01   7.5469192e-02  -3.1352481e-01   9.6224612e-01   3.1713463e+00   2.5748342e+00  -1.9025622e-01
  -5.9094522e-01   1.1327682e+00  -5.4219590e-01   8.4221013e-01  -4.3548558e-01   7.7356782e-01  -8.6587677e-02   1.6173612e+00   9.9869355e-01   1.9455018e-01  -1.4758501e+00   1.3697970e+00  -1.7297174e+00   4.9488374e-01  -4.4099584e+00  -1.2598603e+00  -2.8231774e-01   2.2456481e+00   2.1052549e+00   9.8883404e-01   1.6381083e+00  -1.1236351e+00   4.9623387e-01   1.0261137e+00   1.2245693e+00   1.1758190e+00   5.7952633e-01   1.8982826e+00   2.4404411e+00   2.3212571e+00   2.4998207e+00  -1.4488616e-01   7.8707518e-01  -9.1764830e-01   1.0642270e+00  -6.3124398e-02   1.6345594e+00   1.3842970e+00   1.1346426e+00  -8.0126450e-01   4.0663140e-01  -2.2915144e+00   6.3407018e-01  -2.3660085e+00  -2.0214180e-01  -1.9298599e+00   9.1572793e-01  -2.2091928e+00   7.7335676e-02  -1.6190819e+00   9.1452571e-01  -1.9735383e+00   4.1487934e-01  -4.2693748e+00  -4.1968916e-01  -1.3125495e+00  -2.0050967e+00  -1.9297353e-01   1.1066891e+00  -1.7076443e-01   8.5241975e-01  -2.4755712e+00   1.8814165e-01  -2.3757570e+00  -2.2099078e+00  -1.8613043e+00  -2.0015473e+00  -3.5571227e-02   1.0224103e-01  -2.9271645e-01   9.1965904e-01   3.0686655e+00   2.5562263e+00  -1.4811764e-01
  -5.6555866e-01   1.1213222e+00  -5.6909292e-01   8.2357461e-01  -4.5207458e-01   6.7322243e-01   4.5133423e-02   1.4984858e+00   1.2068558e+00   9.2263360e-02  -1.4937344e+00   1.2747107e+00  -1.6770085e+00   3.4822447e-01  -3.9883270e+00  -1.3840249e+00  -3.0685486e-01   2.0739465e+00   2.0408764e+00   9.7599549e-01   1.6437207e+00  -1.1386256e+00   4.3845219e-01   9.0068514e-01   1.0852289e+00   1.0660611e+00   4.5711220e-01   1.8463621e+00   2.2905765e+00   2.3464978e+00   2.4044440e+00  -1.1466489e-01   7.6052202e-01  -8.9810007e-01   1.0108356e+00  -4.0891546e-02   1.4967892e+00   1.6022406e+00   1.0067050e+00  -7.3498004e-01   3.7424220e-01  -2.2562337e+00   5.8121074e-01  -2.3430867e+00  -2.9409181e-01  -1.8575566e+00   9.0009047e-01  -1.8954904e+00  -9.8886895e-02  -1.5927117e+00   8.8922919e-01  -1.8667756e+00   2.7703608e-01  -4.0733967e+00  -4.8866509e-01  -8.8150017e-01  -2.1504259e+00  -1.4565768e-01   1.0233535e+00  -1.2832480e-01   7.8518636e-01  -2.2623816e+00   9.9488970e-02  -2.0489559e+00  -2.2899094e+00  -1.5907943e+00  -2.0110204e+00   5.9059482e-02   1.4112190e-01  -2.6328882e-01   8.5361321e-01   2.9434953e+00   2.5355525e+00  -9.0430248e-02
  -5.3411174e-01   1.1115534e+00  -6.0760969e-01   8.0388099e-01  -4.7638965e-01   5.6743634e-01   1.7506561e-01   1.3837023e+00   1.4108771e+00  -4.3586104e-03  -1.5103686e+00   1.1790925e+00  -1.6003203e+00   2.0978182e-01  -3.5585524e+00  -1.4914905e+00  -3.3227581e-01   1.8758985e+00   1.9670450e+00   9.6769690e-01   1.6485136e+00  -1.1578969e+00   3.7650362e-01   7.5310588e-01   9.3115395e-01   9.3348384e-01   3.2266754e-01   1.7731267e+00   2.1235310e+00   2.3568038e+00   2.3005959e+00  -8.5017740e-02   7.3841476e-01  -8.9731670e-01   9.4995445e-01  -2.2203981e-02   1.3542353e+00   1.8114270e+00   8.8264811e-01  -6.8181563e-01   3.4148383e-01  -2.2217120e+00   5.2912837e-01  -2.3021935e+00  -3.7722641e-01  -1.7691470e+00   8.8809258e-01  -1.5727795e+00  -2.6382983e-01  -1.5650168e+00   8.7030852e-01  -1.7573408e+00   1.4337313e-01  -3.8518921e+00  -5.4685986e-01  -4.5082975e-01  -2.2929095e+00  -9.1773986e-02   9.4309235e-01  -7.3224365e-02   7.2640502e-01  -2.0372127e+00   1.5276880e-02  -1.7176319e+00  -2.3634275e+00  -1.3170324e+00  -2.0118216e+00   1.5638995e-01   1.8698543e-01  -2.2523901e-01   7.6854098e-01   2.8023962e+00   2.5125660e+00  -2.3405893e-02
  -4.9645641e-01   1.1065753e+00  -6.5511789e-01   7.8562800e-01  -5.0608786e-01   4.6159337e-01   2.9952089e-01   1.2769087e+00   1.6019235e+00  -9.6172591e-02  -1.5257817e+00   1.0856021e+00  -1.5039706e+00   8.2065264e-02  -3.1341307e+00  -1.5814485e+00  -3.5632454e-01   1.6599381e+00   1.8870178e+00   9.6507553e-01   1.6485399e+00  -1.1778552e+00   3.1433416e-01   5.9003214e-01   7.6950697e-01   7.8396825e-01   1.8331234e-01   1.6823802e+00   1.9467373e+00   2.3525732e+00   2.1927221e+00  -5.5406531e-02   7.2290675e-01  -9.1315015e-01   8.8624916e-01  -6.4548751e-03   1.2129765e+00   2.0045350e+00   7.6474980e-01  -6.4147254e-01   3.1085930e-01  -2.1899252e+00   4.7996474e-01  -2.2441406e+00  -4.4915213e-01  -1.6673762e+00   8.8047991e-01  -1.2519562e+00  -4.1397580e-01  -1.5359170e+00   8.6126015e-01  -1.6494596e+00   1.6381780e-02  -3.6128575e+00  -5.9454479e-01  -3.4719070e-02  -2.4313705e+00  -3.2385906e-02   8.6762611e-01  -7.7711543e-03   6.7638151e-01  -1.8081202e+00  -6.4382767e-02  -1.3934154e+00  -2.4313724e+00  -1.0503301e+00  -2.0073523e+00   2.4983490e-01   2.3430783e-01  -1.7853760e-01   6.6956846e-01   2.6518712e+00   2.4867075e+00   4.6276702e-02
  -4.5251866e-01   1.1094460e+00  -7.0842900e-01   7.7129064e-01  -5.3873499e-01   3.6054710e-01   4.1496859e-01   1.1813518e+00   1.7718267e+00  -1.8444537e-01  -1.5397505e+00   9.9697623e-01  -1.3927620e+00  -3.2791037e-02  -2.7276428e+00  -1.6538294e+00  -3.7661531e-01   1.4344549e+00   1.8037224e+00   9.6912245e-01   1.6398585e+00  -1.1946852e+00   2.5593225e-01   4.1862325e-01   6.0742680e-01   6.2360243e-01   4.5679252e-02   1.5781048e+00   1.7673058e+00   2.3342695e+00   2.0848936e+00  -2.5055167e-02   7.1610395e-01  -9.4293281e-01   8.2419554e-01   7.0809530e-03   1.0786864e+00   2.1748940e+00   6.5467838e-01  -6.1302008e-01   2.8487072e-01  -2.1623150e+00   4.3566922e-01  -2.1701859e+00  -5.0794520e-01  -1.5550659e+00   8.7760214e-01  -9.4353857e-01  -5.4654261e-01  -1.5051475e+00   8.6521230e-01  -1.5470989e+00  -1.0162043e-01  -3.3645342e+00  -6.3246366e-01   3.5383336e-01  -2.5648909e+00   3.1516146e-02   7.9872266e-01   6.5639536e-02   6.3525883e-01  -1.5827835e+00  -1.3954940e-01  -1.0870983e+00  -2.4949246e+00  -8.0027034e-01  -2.0011387e+00   3.3314986e-01   2.7759377e-01  -1.2318986e-01   5.6217257e-01   2.4980416e+00   2.4572241e+00   1.1196718e-01
  -4.0237939e-01   1.1229157e+00  -7.6404309e-01   7.6309962e-01  -5.7198816e-01   2.6836390e-01   5.1819480e-01   1.0995254e+00   1.9136052e+00  -2.7060827e-01  -1.5518648e+00   9.1581745e-01  -1.2717218e+00  -1.3310116e-01  -2.3501040e+00  -1.7091920e+00  -3.9081948e-01   1.2073820e+00   1.7196565e+00   9.8057086e-01   1.6188926e+00  -1.2046546e+00   2.0505064e-01   2.4612302e-01   4.5163430e-01   4.5835430e-01  -8.4442493e-02   1.4642695e+00   1.5916804e+00   2.3024159e+00   1.9806546e+00   6.9312410e-03   7.1986825e-01  -9.8372035e-01   7.6778019e-01   1.9165430e-02   9.5638639e-01   2.3168493e+00   5.5351967e-01  -5.9503912e-01   2.6578046e-01  -2.1397642e+00   3.9785285e-01  -2.0820135e+00  -5.5223202e-01  -1.4349989e+00   8.7943215e-01  -6.5713232e-01  -6.5952199e-01  -1.4723853e+00   8.8461394e-01  -1.4538074e+00  -2.0863073e-01  -3.1149801e+00  -6.6173243e-01   7.0372314e-01  -2.6926784e+00   9.8980586e-02   7.3807246e-01   1.4460761e-01   6.0299338e-01  -1.3681360e+00  -2.1034869e-01  -8.0805963e-01  -2.5553714e+00  -5.7516503e-01  -1.9965272e+00   4.0087826e-01   3.1179471e-01  -5.9312072e-02   4.5182777e-01   2.3463717e+00   2.4233101e+00   1.6753031e-01
  -3.4634874e-01   1.1491875e+00  -8.1842226e-01   7.6284086e-01  -6.0377711e-01   1.8814160e-01   6.0644191e-01   1.0331257e+00   2.0218940e+00  -3.5599712e-01  -1.5616107e+00   8.4439098e-01  -1.1458442e+00  -2.1767170e-01  -2.0104380e+00  -1.7485789e+00  -3.9685041e-01   9.8584687e-01   1.6368382e+00   9.9979549e-01   1.5827611e+00  -1.2044158e+00   1.6494546e-01   7.9442255e-02   3.0808389e-01   2.9376965e-01  -2.0238051e-01   1.3446573e+00   1.4253666e+00   2.2576127e+00   1.8829212e+00   4.1434657e-02   7.3562592e-01  -1.0325449e+00   7.2025704e-01   3.0508987e-02   8.5025602e-01   2.4260609e+00   4.6185499e-01  -5.8578468e-01   2.5539678e-01  -2.1226344e+00   3.6768019e-01  -1.9817186e+00  -5.8122480e-01  -1.3098430e+00   8.8562178e-01  -4.0097505e-01  -7.5166363e-01  -1.4373780e+00   9.2096954e-01  -1.3725864e+00  -3.0308003e-01  -2.8716812e+00  -6.8371380e-01   1.0062990e+00  -2.8139110e+00   1.6904904e-01   6.8716329e-01   2.2679612e-01   5.7933312e-01  -1.1700579e+00  -2.7687428e-01  -5.6380159e-01  -2.6139398e+00  -3.8161338e-01  -1.9963939e+00   4.4873663e-01   3.3268818e-01   1.2784652e-02   3.4366876e-01   2.2014613e+00   2.3842606e+00   2.0778647e-01
  -2.8502626e-01   1.1897149e+00  -8.6826647e-01   7.7169519e-01  -6.3246793e-01   1.2191386e-01   6.7752027e-01   9.8306220e-01   2.0932510e+00  -4.4160355e-01  -1.5684619e+00   7.8445416e-01  -1.0198543e+00  -2.8581453e-01  -1.7151124e+00  -1.7733512e+00  -3.9303172e-01   7.7589738e-01   1.5568026e+00   1.0267308e+00   1.5295525e+00  -1.1912782e+00   1.3815295e-01  -7.5227410e-02   1.8168388e-01   1.3471490e-01  -3.0475295e-01   1.2227178e+00   1.2727437e+00   2.2005625e+00   1.7939376e+00   7.9190582e-02   7.6420074e-01  -1.0866539e+00   6.8397921e-01   4.1684121e-02   7.6350730e-01   2.4997080e+00   3.7987750e-01  -5.8335692e-01   2.5490388e-01  -2.1108587e+00   3.4580847e-01  -1.8717959e+00  -5.9471167e-01  -1.1821109e+00   8.9558702e-01  -1.8158770e-01  -8.2241148e-01  -1.4000616e+00   9.7464609e-01  -1.3057974e+00  -3.8391763e-01  -2.6412272e+00  -6.9987673e-01   1.2557366e+00  -2.9275868e+00   2.4070744e-01   6.4716857e-01   3.0998373e-01   5.6380534e-01  -9.9315191e-01  -3.3910412e-01  -3.5962201e-01  -2.6716425e+00  -2.2419052e-01  -2.0028932e+00   4.7390937e-01   3.3719205e-01   9.2512726e-02   2.4219453e-01   2.0669096e+00   2.3396113e+00   2.2887383e-01
  -2.1934155e-01   1.2450521e+00  -9.1077078e-01   7.9012966e-01  -6.5699411e-01   7.0641733e-02   7.2988653e-01   9.4951790e-01   2.1263231e+00  -5.2786410e-01  -1.5719703e+00   7.3712950e-01  -8.9800078e-01  -3.3733053e-01  -1.4679464e+00  -1.7850178e+00  -3.7823692e-01   5.8231842e-01   1.4806401e+00   1.0608162e+00   1.4585187e+00  -1.1634311e+00   1.2632018e-01  -2.1274299e-01   7.6099924e-02  -1.4820763e-02  -3.8953746e-01   1.1014536e+00   1.1369703e+00   2.1321065e+00   1.7152831e+00   1.2066284e-01   8.0568718e-01  -1.1437143e+00   6.6031414e-01   5.3048573e-02   6.9832521e-01   2.5365984e+00   3.0752897e-01  -5.8586932e-01   2.6475080e-01  -2.1040762e+00   3.3237513e-01  -1.7551223e+00  -5.9300721e-01  -1.0541545e+00   9.0861058e-01  -3.5489882e-03  -8.7180561e-01  -1.3606566e+00   1.0447709e+00  -1.2551136e+00  -4.5065627e-01  -2.4290615e+00  -7.1165383e-01   1.4492069e+00  -3.0323890e+00   3.1284189e-01   6.1885762e-01   3.9210185e-01   5.5571502e-01  -8.4060783e-01  -3.9683953e-01  -1.9844248e-01  -2.7291449e+00  -1.0528306e-01  -2.0172652e+00   4.7522938e-01   3.2358998e-01   1.7893818e-01   1.5103304e-01   1.9452597e+00   2.2892593e+00   2.2850435e-01
  -1.5056970e-01   1.3147703e+00  -9.4384242e-01   8.1785142e-01  -6.7694075e-01   3.4286585e-02   7.6268696e-01   9.3204873e-01   2.1218606e+00  -6.1450887e-01  -1.5718510e+00   7.0283239e-01  -7.8389592e-01  -3.7246711e-01  -1.2700992e+00  -1.7850785e+00  -3.5198993e-01   4.0854132e-01   1.4090636e+00   1.1009753e+00   1.3701721e+00  -1.1201021e+00   1.3010263e-01  -3.2926071e-01  -6.3499546e-03  -1.5185375e-01  -4.5603765e-01   9.8334222e-01   1.0199794e+00   2.0532570e+00   1.6479207e+00   1.6593858e-01   8.5937648e-01  -1.2019629e+00   6.4964312e-01   6.4688053e-02   6.5587073e-01   2.5371686e+00   2.4464011e-01  -5.9160197e-01   2.8460764e-01  -2.1017894e+00   3.2703202e-01  -1.6349225e+00  -5.7687259e-01  -9.2818094e-01   9.2394959e-01   1.3060194e-01  -9.0036256e-01  -1.3197331e+00   1.1292315e+00  -1.2215152e+00  -5.0337440e-01  -2.2393221e+00  -7.2030962e-01   1.5868394e+00  -3.1266012e+00   3.8420775e-01   6.0253530e-01   4.7125953e-01   5.5415958e-01  -7.1416194e-01  -4.4967130e-01  -8.0795426e-02  -2.7866697e+00  -2.5078330e-02  -2.0397181e+00   4.5323234e-01   2.9165199e-01   2.7073296e-01   7.2780128e-02   1.8380127e+00   2.2335432e+00   2.0609618e-01
  -8.0318328e-02   1.3974487e+00  -9.6625990e-01   8.5382568e-01  -6.9257242e-01   1.1950393e-02   7.7576631e-01   9.2970949e-01   2.0825865e+00  -7.0048643e-01  -1.5680489e+00   6.8125712e-01  -6.8040294e-01  -3.9185751e-01  -1.1202288e+00  -1.7748896e+00  -3.1451891e-01   2.5664138e-01   1.3424971e+00   1.1456342e+00   1.2662806e+00  -1.0616348e+00   1.4913500e-01  -4.2239303e-01  -6.4709197e-02  -2.7446080e-01  -5.0475825e-01   8.7029856e-01   9.2255526e-01   1.9652268e+00   1.5922797e+00   2.1465362e-01   9.2374503e-01  -1.2602919e+00   6.5143757e-01   7.6385756e-02   6.3633876e-01   2.5033922e+00   1.9105589e-01  -5.9912921e-01   3.1339087e-01  -2.1035157e+00   3.2901748e-01  -1.5147105e+00  -5.4741622e-01  -8.0627710e-01   9.4093572e-01   2.2033971e-01  -9.0895171e-01  -1.2782357e+00   1.2247803e+00  -1.2053261e+00  -5.4267848e-01  -2.0747717e+00  -7.2683138e-01   1.6714931e+00  -3.2080718e+00   4.5341890e-01   5.9801590e-01   5.4575913e-01   5.5805951e-01  -6.1414624e-01  -4.9697576e-01  -4.9651822e-03  -2.8439425e+00   1.8298526e-02  -2.0693987e+00   4.1008120e-01   2.4264135e-01   3.6615770e-01   8.9198539e-03   1.7457089e+00   2.1732831e+00   1.6277362e-01
  -1.0483559e-02   1.4907421e+00  -9.7775979e-01   8.9635568e-01  -7.0479894e-01   2.0649928e-03   7.6964562e-01   9.4119280e-01   2.0129362e+00  -7.8397442e-01  -1.5607856e+00   6.7141979e-01  -5.8958025e-01  -3.9644814e-01  -1.0147983e+00  -1.7555671e+00  -2.6675937e-01   1.2741473e-01   1.2811700e+00   1.1927807e+00   1.1497584e+00  -9.8948491e-01   1.8207591e-01  -4.9126295e-01  -9.9312644e-02  -3.8176049e-01  -5.3720755e-01   7.6367515e-01   8.4447639e-01   1.8694434e+00   1.5483565e+00   2.6595756e-01   9.9650799e-01  -1.3182621e+00   6.6439634e-01   8.7625195e-02   6.3905971e-01   2.4385961e+00   1.4673208e-01  -6.0741205e-01   3.4935313e-01  -2.1089188e+00   3.3725571e-01  -1.3981960e+00  -5.0598729e-01  -6.9043089e-01   9.5905601e-01   2.6701658e-01  -8.9867897e-01  -1.2374680e+00   1.3272336e+00  -1.2062816e+00  -5.6963009e-01  -1.9368152e+00  -7.3185278e-01   1.7083654e+00  -3.2742545e+00   5.1896160e-01   6.0463189e-01   6.1410706e-01   5.6620490e-01  -5.3961832e-01  -5.3794081e-01   3.2734667e-02  -2.9001850e+00   2.8516014e-02  -2.1044513e+00   3.4936785e-01   1.7920651e-01   4.6308117e-01  -4.0173481e-02   1.6680596e+00   2.1097706e+00   1.0123670e-01
   5.6824512e-02   1.5915190e+00  -9.7904344e-01   9.4321547e-01  -7.1508082e-01   2.6085742e-03   7.4547360e-01   9.6496813e-01   1.9186915e+00  -8.6247762e-01  -1.5505768e+00   6.7175267e-01  -5.1268097e-01  -3.8742198e-01  -9.4850202e-01  -1.7279310e+00  -2.1030642e-01   2.0520634e-02   1.2252098e+00   1.2400612e+00   1.0244668e+00  -9.0612932e-01   2.2672166e-01  -5.3645577e-01  -1.1164497e-01  -4.7382875e-01  -5.5564912e-01   6.6429822e-01   7.8470604e-01   1.7675506e+00   1.5158239e+00   3.1852524e-01   1.0747364e+00  -1.3760486e+00   6.8662677e-01   9.7628242e-02   6.6263251e-01   2.3472167e+00   1.1179243e-01  -6.1584838e-01   3.9022694e-01  -2.1178988e+00   3.5047005e-01  -1.2891568e+00  -4.5407345e-01  -5.8253558e-01   9.7800730e-01   2.7363614e-01  -8.7079068e-01  -1.1990348e+00   1.4317494e+00  -1.2236194e+00  -5.8564730e-01  -1.8255944e+00  -7.3561694e-01   1.7044767e+00  -3.3223175e+00   5.7923440e-01   6.2127612e-01   6.7502097e-01   5.7731537e-01  -4.8855944e-01  -5.7161899e-01   3.7573150e-02  -2.9541620e+00   1.0661281e-02  -2.1421660e+00   2.7580876e-01   1.0516642e-01   5.5903999e-01  -7.5157606e-02   1.6041154e+00   2.0447139e+00   2.5512370e-02
   1.1938427e-01   1.6960612e+00  -9.7170212e-01   9.9182365e-01  -7.2528156e-01   1.1328054e-02   7.0495651e-01   9.9940960e-01   1.8065422e+00  -9.3300577e-01  -1.5382228e+00   6.8023876e-01  -4.5020529e-01  -3.6612477e-01  -9.1477110e-01  -1.6924950e+00  -1.4731883e-01  -6.5327423e-02   1.1747191e+00   1.2849133e+00   8.9494030e-01  -8.1490024e-01   2.8017880e-01  -5.5987437e-01  -1.0414361e-01  -5.5155869e-01  -5.6282755e-01   5.7253371e-01   7.4160890e-01   1.6613907e+00   1.4941364e+00   3.7061716e-01   1.1550291e+00  -1.4343248e+00   7.1584747e-01   1.0542704e-01   7.0507662e-01   2.2345023e+00   8.6541755e-02  -6.2427684e-01   4.3340753e-01  -2.1306312e+00   3.6729793e-01  -1.1912757e+00  -3.9321186e-01  -4.8436965e-01   9.9771963e-01   2.4455981e-01  -8.2660397e-01  -1.1647474e+00   1.5331583e+00  -1.2561816e+00  -5.9238948e-01  -1.7401461e+00  -7.3798182e-01   1.6680775e+00  -3.3493161e+00   6.3261286e-01   6.4647321e-01   7.2743813e-01   5.9010754e-01  -4.5812162e-01  -5.9700330e-01   1.5936238e-02  -3.0042715e+00  -2.9207932e-02  -2.1792040e+00   1.9486084e-01   2.5205893e-02   6.5133713e-01  -9.7578960e-02   1.5524541e+00   1.9801401e+00  -5.9391039e-02
   1.7498667e-01   1.8003058e+00  -9.5806559e-01   1.0394413e+00  -7.3748060e-01   2.5947312e-02   6.5027080e-01   1.0429025e+00   1.6836085e+00  -9.9231621e-01  -1.5247690e+00   6.9457404e-01  -4.0199723e-01  -3.3399882e-01  -9.0631904e-01  -1.6494995e+00  -8.0381622e-02  -1.3213984e-01   1.1298317e+00   1.3247232e+00   7.6606087e-01  -7.1975168e-01   3.3908121e-01  -5.6451245e-01  -7.9964628e-02  -6.1647888e-01  -5.6169256e-01   4.8837529e-01   7.1317355e-01   1.5529671e+00   1.4826218e+00   4.2018686e-01   1.2337276e+00  -1.4941031e+00   7.4959371e-01   1.0996313e-01   7.6399116e-01   2.1061968e+00   7.1434716e-02  -6.3293608e-01   4.7615639e-01  -2.1475518e+00   3.8639532e-01  -1.1079558e+00  -3.2492032e-01  -3.9754977e-01   1.0183478e+00   1.8517009e-01  -7.6746770e-01  -1.1364998e+00   1.6263210e+00  -1.3025155e+00  -5.9163739e-01  -1.6786075e+00  -7.3846622e-01   1.6080244e+00  -3.3524252e+00   6.7753367e-01   6.7847375e-01   7.7052424e-01   6.0336552e-01  -4.4490444e-01  -6.1311861e-01  -2.5179406e-02  -3.0486763e+00  -8.4547540e-02  -2.2118784e+00   1.1228893e-01  -5.5494716e-02   7.3717515e-01  -1.0967853e-01   1.5113712e+00   1.9182659e+00  -1.4789692e-01
   2.2157274e-01   1.9001140e+00  -9.4098743e-01   1.0833777e+00  -7.5376364e-01   4.4345237e-02   5.8396278e-01   1.0939222e+00   1.5569652e+00  -1.0371995e+00  -1.5114391e+00   7.1234218e-01  -3.6737277e-01  -2.9252895e-01  -9.1568365e-01  -1.5989827e+00  -1.2336426e-02  -1.8241566e-01   1.0907429e+00   1.3569968e+00   6.4270917e-01  -6.2497832e-01   3.9983455e-01  -5.5416431e-01  -4.2729490e-02  -6.7054673e-01  -5.5514338e-01   4.1154532e-01   6.9722126e-01   1.4443897e+00   1.4805523e+00   4.6502782e-01   1.3071564e+00  -1.5565450e+00   7.8540806e-01   1.1020402e-01   8.3670966e-01   1.9682161e+00   6.7005612e-02  -6.4238366e-01   5.1580779e-01  -2.1692900e+00   4.0652303e-01  -1.0421228e+00  -2.5065150e-01  -3.2345977e-01   1.0402344e+00   1.0151497e-01  -6.9475230e-01  -1.1161250e+00   1.7064803e+00  -1.3609655e+00  -5.8517828e-01  -1.6384478e+00  -7.3633202e-01   1.5331753e+00  -3.3292028e+00   7.1259204e-01   7.1536259e-01   8.0368475e-01   6.1600647e-01  -4.4523921e-01  -6.1912139e-01  -7.8673862e-02  -3.0854630e+00  -1.4880832e-01  -2.2364737e+00   3.3722289e-02  -1.3166522e-01   8.1381528e-01  -1.1416276e-01   1.4790574e+00   1.8613444e+00  -2.3430580e-01
   2.5737296e-01   1.9915436e+00  -9.2358543e-01   1.1211849e+00  -7.7601118e-01   6.4691841e-02   5.0883817e-01   1.1510817e+00   1.4331984e+00  -1.0647811e+00  -1.4995474e+00   7.3118686e-01  -3.4526385e-01  -2.4320210e-01  -9.3572791e-01  -1.5408814e+00   5.3908087e-02  -2.1891106e-01   1.0577099e+00   1.3795324e+00   5.2942096e-01  -5.3490622e-01   4.5886977e-01  -5.3309567e-01   3.7297748e-03  -7.1593459e-01  -5.4581286e-01   3.4159781e-01   6.9158505e-01   1.3378024e+00   1.4871897e+00   5.0294803e-01   1.3718695e+00  -1.6227632e+00   8.2100366e-01   1.0526367e-01   9.2044239e-01   1.8263411e+00   7.3768183e-02  -6.5338488e-01   5.4995911e-01  -2.1965623e+00   4.2660885e-01  -9.9603648e-01  -1.7177118e-01  -2.6316555e-01   1.0638487e+00  -4.6209280e-05  -6.0986490e-01  -1.1052448e+00   1.7695840e+00  -1.4297489e+00  -5.7470597e-01  -1.6167078e+00  -7.3069353e-01   1.4518429e+00  -3.2778619e+00   7.3664229e-01   7.5517325e-01   8.2657843e-01   6.2713449e-01  -4.5545892e-01  -6.1439760e-01  -1.3781525e-01  -3.1128137e+00  -2.1587690e-01  -2.2495678e+00  -3.5763249e-02  -1.9835312e-01   8.7874978e-01  -1.1395777e-01   1.4537537e+00   1.8115037e+00  -3.1323601e-01
   2.8103697e-01   2.0711058e+00  -9.0896017e-01   1.1508286e+00  -8.0570477e-01   8.5535854e-02   4.2784387e-01   1.2131468e+00   1.3180283e+00  -1.0728096e+00  -1.4903956e+00   7.4896699e-01  -3.3436084e-01  -1.8748158e-01  -9.6006507e-01  -1.4751499e+00   1.1557189e-01  -2.4442622e-01   1.0310252e+00   1.3905808e+00   4.3007645e-01  -4.5358032e-01   5.1288652e-01  -5.0570137e-01   5.5611700e-02  -7.5482422e-01  -5.3590328e-01   2.7801421e-01   6.9424695e-01   1.2352999e+00   1.5018057e+00   5.3195542e-01   1.4248849e+00  -1.6936355e+00   8.5439235e-01   9.4513118e-02   1.0123976e+00   1.6859422e+00   9.2097819e-02  -6.6678262e-01   5.7663196e-01  -2.2300393e+00   4.4578436e-01  -9.7112608e-01  -8.9557350e-02  -2.1732837e-01   1.0897088e+00  -1.1317700e-01  -5.1428312e-01  -1.1051250e+00   1.8125503e+00  -1.5070112e+00  -5.6174273e-01  -1.6102289e+00  -7.2064358e-01   1.3713417e+00  -3.1975316e+00   7.4889374e-01   7.9599803e-01   8.3913225e-01   6.3607830e-01  -4.7213513e-01  -5.9865242e-01  -1.9664175e-01  -3.1291770e+00  -2.8044391e-01  -2.2483333e+00  -9.2002332e-02  -2.5129909e-01   9.2987484e-01  -1.1196453e-01   1.4338705e+00   1.7705883e+00  -3.8002300e-01
   2.9174127e-01   2.1359884e+00  -8.9991765e-01   1.1708197e+00  -8.4376995e-01   1.0584209e-01   3.4394540e-01   1.2790228e+00   1.2160201e+00  -1.0599051e+00  -1.4851643e+00   7.6388450e-01  -3.3323701e-01  -1.2679474e-01  -9.8338286e-01  -1.4018854e+00   1.7019080e-01  -2.6162280e-01   1.0109673e+00   1.3889777e+00   3.4764786e-01  -3.8447310e-01   5.5906983e-01  -4.7617684e-01   1.0936012e-01  -7.8922657e-01  -5.2708290e-01   2.2028281e-01   7.0342781e-01   1.1388353e+00   1.5236751e+00   5.5043687e-01   1.4638858e+00  -1.7696464e+00   8.8397403e-01   7.7667759e-02   1.1098784e+00   1.5517477e+00   1.2210997e-01  -6.8336336e-01   5.9439190e-01  -2.2702046e+00   4.6339815e-01  -9.6787075e-01  -5.2162252e-03  -1.8613161e-01   1.1182957e+00  -2.3186330e-01  -4.0959768e-01  -1.1165515e+00   1.8334619e+00  -1.5908636e+00  -5.4758654e-01  -1.6158542e+00  -7.0538352e-01   1.2976541e+00  -3.0884677e+00   7.4899139e-01   8.3608659e-01   8.4155508e-01   6.4240904e-01  -4.9226497e-01  -5.7198123e-01  -2.5026847e-01  -3.1334203e+00  -3.3827488e-01  -2.2307931e+00  -1.3200779e-01  -2.8724931e-01   9.6564813e-01  -1.1083238e-01   1.4180678e+00   1.7400168e+00  -4.3104462e-01
   2.8926505e-01   2.1842297e+00  -8.9872162e-01   1.1803015e+00  -8.9047126e-01   1.2498148e-01   2.6000278e-01   1.3477183e+00   1.1304007e+00  -1.0257407e+00  -1.4848072e+00   7.7457495e-01  -3.4044357e-01  -6.2531574e-02  -1.0016524e+00  -1.3214441e+00   2.1578044e-01  -2.7288149e-01   9.9773623e-01   1.3742419e+00   2.8402455e-01  -3.3023806e-01   5.9526451e-01  -4.4822903e-01   1.6184227e-01  -8.2083885e-01  -5.2044485e-01   1.6795622e-01   7.1762826e-01   1.0501273e+00   1.5520525e+00   5.5731221e-01   1.4873767e+00  -1.8507741e+00   9.0858813e-01   5.4840640e-02   1.2103534e+00   1.4276653e+00   1.6354992e-01  -7.0373247e-01   6.0242112e-01  -2.3172242e+00   4.7900929e-01  -9.8573749e-01   8.0092148e-02  -1.6923405e-01   1.1499674e+00  -3.5066657e-01  -2.9755477e-01  -1.1397359e+00   1.8316756e+00  -1.6794023e+00  -5.3328501e-01  -1.6305925e+00  -6.8434457e-01   1.2352249e+00  -2.9521958e+00   7.3707374e-01   8.7392683e-01   8.3434762e-01   6.4593680e-01  -5.1339887e-01  -5.3491692e-01  -2.9508288e-01  -3.1249554e+00  -3.8636921e-01  -2.1960022e+00  -1.5412877e-01  -3.0418013e-01   9.8521645e-01  -1.1276685e-01   1.4052952e+00   1.7206709e+00  -4.6394811e-01
   2.7402577e-01   2.2148334e+00  -9.0689924e-01   1.1790863e+00  -9.4536933e-01   1.4268090e-01   1.7865015e-01   1.4182929e+00   1.0629848e+00  -9.7113969e-01  -1.4899607e+00   7.8015921e-01  -3.5456901e-01   3.9494981e-03  -1.0122140e+00  -1.2345360e+00   2.5096420e-01  -2.8020474e-01   9.9138287e-01   1.3466235e+00   2.3992768e-01  -2.9252916e-01   6.2009535e-01  -4.2484733e-01   2.1048314e-01  -8.5094800e-01  -5.1652470e-01   1.2068369e-01   7.3562560e-01   9.7057292e-01   1.5861334e+00   5.5214754e-01   1.4947786e+00  -1.9364343e+00   9.2752961e-01   2.6555602e-02   1.3115004e+00   1.3166621e+00   2.1570805e-01  -7.2821286e-01   6.0054371e-01  -2.3708466e+00   4.9236706e-01  -1.0231870e+00   1.6522661e-01  -1.6575881e-01   1.1848816e+00  -4.6492263e-01  -1.8008688e-01  -1.1742626e+00   1.8078392e+00  -1.7707204e+00  -5.1963320e-01  -1.6517358e+00  -6.5728780e-01   1.1868888e+00  -2.7915686e+00   7.1380082e-01   9.0830330e-01   8.1830463e-01   6.4669017e-01  -5.3370347e-01  -4.8844671e-01  -3.2882228e-01  -3.1038235e+00  -4.2300346e-01  -2.1441467e+00  -1.5809014e-01  -3.0141720e-01   9.8850141e-01  -1.1938458e-01   1.3947935e+00   1.7128210e+00  -4.7776231e-01
   2.4707034e-01   2.2278150e+00  -9.2511845e-01   1.1676423e+00  -1.0073444e+00   1.5894284e-01   1.0218515e-01   1.4898053e+00   1.0142115e+00  -8.9807630e-01  -1.5008762e+00   7.8025400e-01  -3.7426439e-01   7.1313738e-02  -1.0137483e+00  -1.1422836e+00   2.7505388e-01  -2.8516651e-01   9.9174571e-01   1.3071032e+00   2.1491885e-01  -2.7190209e-01   6.3302576e-01  -4.0815121e-01   2.5335136e-01  -8.8038451e-01  -5.1536787e-01   7.8218325e-02   7.5643575e-01   9.0117502e-01   1.6250168e+00   5.3521609e-01   1.4864581e+00  -2.0254852e+00   9.4053512e-01  -6.2818541e-03   1.4112289e+00   1.2207070e+00   2.7737247e-01  -7.5677771e-01   5.8920323e-01  -2.4303426e+00   5.0338244e-01  -1.0777513e+00   2.4904298e-01  -1.7432270e-01   1.2229374e+00  -5.7088089e-01  -5.9323252e-02  -1.2190827e+00   1.7638234e+00  -1.8629159e+00  -5.0719011e-01  -1.6769314e+00  -6.2437332e-01   1.1539189e+00  -2.6107115e+00   6.8034720e-01   9.3833196e-01   7.9450517e-01   6.4488011e-01  -5.5196214e-01  -4.3399647e-01  -3.5053844e-01  -3.0707339e+00  -4.4766659e-01  -2.0765480e+00  -1.4491562e-01  -2.7964199e-01   9.7623264e-01  -1.3162607e-01   1.3860645e+00   1.7161015e+00  -4.7289151e-01
   2.1002096e-01   2.2241767e+00  -9.5314815e-01   1.1470350e+00  -1.0746836e+00   1.7394804e-01   3.2475449e-02   1.5612660e+00   9.8327795e-01  -8.0957672e-01  -1.5173837e+00   7.7494619e-01  -3.9824193e-01   1.3824627e-01  -1.0061456e+00  -1.0462367e+00   2.8807676e-01  -2.8890639e-01   9.9840323e-01   1.2573384e+00   2.0749870e-01  -2.6780584e-01   6.3435093e-01  -3.9932203e-01   2.8919566e-01  -9.0952691e-01  -5.1663509e-01   4.0402822e-02   7.7925310e-01   8.4249047e-01   1.6676728e+00   5.0749842e-01   1.4636889e+00  -2.1162933e+00   9.4774393e-01  -4.2451881e-02   1.5076874e+00   1.1407736e+00   3.4682861e-01  -7.8902384e-01   5.6940017e-01  -2.4945015e+00   5.1209668e-01  -1.1461802e+00   3.3038542e-01  -1.9310462e-01   1.2637401e+00  -6.6578093e-01   6.2426604e-02  -1.2725581e+00   1.7025667e+00  -1.9541065e+00  -4.9630752e-01  -1.7042107e+00  -5.8619019e-01   1.1361818e+00  -2.4148678e+00   6.3835779e-01   9.6347210e-01   7.6428655e-01   6.4085618e-01  -5.6752106e-01  -3.7338084e-01  -3.6046233e-01  -3.0270502e+00  -4.6090316e-01  -1.9955732e+00  -1.1674720e-01  -2.4078747e-01   9.4992295e-01  -1.4973083e-01   1.3788191e+00   1.7295349e+00  -4.5099625e-01
   1.6497800e-01   2.2058151e+00  -9.8990434e-01   1.1188272e+00  -1.1452227e+00   1.8795456e-01  -2.9110850e-02   1.6316094e+00   9.6835274e-01  -7.0952826e-01  -1.5388943e+00   7.6473648e-01  -4.2525971e-01   2.0345721e-01  -9.9029463e-01  -9.4833719e-01   2.9074526e-01  -2.9216203e-01   1.0106523e+00   1.1995559e+00   2.1528384e-01  -2.7866637e-01   6.2512726e-01  -3.9862102e-01   3.1743288e-01  -9.3835145e-01  -5.1972967e-01   7.1388773e-03   8.0338258e-01   7.9460717e-01   1.7129290e+00   4.7062183e-01   1.4285453e+00  -2.2068558e+00   9.4963956e-01  -8.0518917e-02   1.5992610e+00   1.0768998e+00   4.2190969e-01  -8.2418936e-01   5.4259420e-01  -2.5616837e+00   5.1865101e-01  -1.2246474e+00   4.0809527e-01  -2.1994853e-01   1.3065971e+00  -7.4786764e-01   1.8272174e-01  -1.3325550e+00   1.6278516e+00  -2.0424597e+00  -4.8716479e-01  -1.7319846e+00  -5.4374289e-01   1.1323727e+00  -2.2101379e+00   5.8986682e-01   9.8351640e-01   7.2920013e-01   6.3505966e-01  -5.8019346e-01  -3.0871924e-01  -3.5979074e-01  -2.9747267e+00  -4.6408894e-01  -1.9044588e+00  -7.6583118e-02  -1.8783444e-01   9.1178257e-01  -1.7327588e-01   1.3729122e+00   1.7516045e+00  -4.1477745e-01
   1.1438599e-01   2.1753610e+00  -1.0335777e+00   1.0849493e+00  -1.2165302e+00   2.0120727e-01  -8.1743769e-02   1.6996918e+00   9.6684622e-01  -6.0241086e-01  -1.5644414e+00   7.5045907e-01  -4.5410619e-01   2.6570126e-01  -9.6781880e-01  -8.5083295e-01   2.8437203e-01  -2.9533053e-01   1.0275180e+00   1.1364028e+00   2.3524430e-01  -3.0205444e-01   6.0704445e-01  -4.0548504e-01   3.3809202e-01  -9.6651704e-01  -5.2393109e-01  -2.1652310e-02   8.2817715e-01   7.5715184e-01   1.7594804e+00   4.2674198e-01   1.3837378e+00  -2.2949632e+00   9.4697767e-01  -1.1895031e-01   1.6845692e+00   1.0282993e+00   5.0009828e-01  -8.6121280e-01   5.1058101e-01  -2.6299256e+00   5.2325916e-01  -1.3090023e+00   4.8104008e-01  -2.5249226e-01   1.3505465e+00  -8.1634802e-01   2.9907047e-01  -1.3965813e+00   1.5440232e+00  -2.1262380e+00  -4.7980336e-01  -1.7590146e+00  -4.9839378e-01   1.1403078e+00  -2.0031289e+00   5.3718209e-01   9.9856352e-01   6.9094699e-01   6.2797862e-01  -5.9013808e-01  -2.4232230e-01  -3.5042072e-01  -2.9161922e+00  -4.5916635e-01  -1.8070606e+00  -2.7962602e-02  -1.2452788e-01   8.6457729e-01  -2.0127179e-01   1.3682774e+00   1.7803732e+00  -3.6768693e-01
   6.0871615e-02   2.1359687e+00  -1.0818280e+00   1.0475466e+00  -1.2861124e+00   2.1386868e-01  -1.2513541e-01   1.7643186e+00   9.7571049e-01  -4.9297346e-01  -1.5927601e+00   7.3318545e-01  -4.8359706e-01   3.2381280e-01  -9.4078990e-01  -7.5614603e-01   2.7073662e-01  -2.9854800e-01   1.0477987e+00   1.0707603e+00   2.6397846e-01  -3.3492257e-01   5.8225195e-01  -4.1868757e-01   3.5172109e-01  -9.9347355e-01  -5.2851899e-01  -4.6071560e-02   8.5299359e-01   7.2933219e-01   1.8059268e+00   3.7837620e-01   1.3324008e+00  -2.3783872e+00   9.4070439e-01  -1.5624321e-01   1.7624681e+00   9.9351387e-01   5.7867263e-01  -8.9882596e-01   4.7535120e-01  -2.6970887e+00   5.2618418e-01  -1.3950481e+00   5.4816107e-01  -2.8831272e-01   1.3944198e+00  -8.7129648e-01   4.0904031e-01  -1.4619584e+00   1.4556737e+00  -2.2038634e+00  -4.7415827e-01  -1.7843716e+00  -4.5176567e-01   1.1572430e+00  -1.8005433e+00   4.8274265e-01   1.0089753e+00   6.5129594e-01   6.2010924e-01  -5.9773036e-01  -1.7655452e-01  -3.3466180e-01  -2.8541906e+00  -4.4836928e-01  -1.7075521e+00   2.5370522e-02  -5.5040107e-02   8.1143729e-01  -2.3230592e-01   1.3648681e+00   1.8136342e+00  -3.1359340e-01
   7.0654048e-03   2.0910635e+00  -1.1320253e+00   1.0088167e+00  -1.3516234e+00   2.2597977e-01  -1.5950710e-01   1.8243019e+00   9.9174189e-01  -3.8588364e-01  -1.6223976e+00   7.1411990e-01  -5.1259167e-01   3.7675612e-01  -9.1144473e-01  -6.6670526e-01   2.5191622e-01  -3.0177558e-01   1.0701395e+00   1.0055365e+00   2.9800066e-01  -3.7388826e-01   5.5315452e-01  -4.3654443e-01   3.5926589e-01  -1.0185801e+00  -5.3287358e-01  -6.6277626e-02   8.7717312e-01   7.1000969e-01   1.8508398e+00   3.2820355e-01   1.2778487e+00  -2.4550757e+00   9.3187051e-01  -1.9104559e-01   1.8320626e+00   9.7059434e-01   6.5488737e-01  -9.3567098e-01   4.3894049e-01  -2.7610369e+00   5.2771866e-01  -1.4788260e+00   6.0853552e-01  -3.2507650e-01   1.4369319e+00  -9.1351736e-01   5.1039004e-01  -1.5260141e+00   1.3673129e+00  -2.2739918e+00  -4.7008482e-01  -1.8073925e+00  -4.0561212e-01   1.1801937e+00  -1.6087363e+00   4.2895889e-01   1.0153231e+00   6.1198699e-01   6.1192536e-01  -6.0344178e-01  -1.1368266e-01  -3.1495256e-01  -2.7915876e+00  -4.3396423e-01  -1.6100962e+00   7.9793666e-02   1.6388913e-02   7.5563162e-01  -2.6471741e-01   1.3626136e+00   1.8490851e+00  -2.5643618e-01
  -4.4579278e-02   2.0440723e+00  -1.1815126e+00   9.7084630e-01  -1.4110562e+00   2.3745331e-01  -1.8552211e-01   1.8785409e+00   1.0118598e+00  -2.8538236e-01  -1.6518464e+00   6.9449282e-01  -5.4003137e-01   4.2368525e-01  -8.8193244e-01  -5.8475804e-01   2.3009502e-01  -3.0488106e-01   1.0931336e+00   9.4345433e-01   3.3401513e-01  -4.1553631e-01   5.2219469e-01  -4.5714271e-01   3.6193168e-01  -1.0412180e+00  -5.3654450e-01  -8.2512404e-02   9.0005064e-01   6.9779825e-01   1.8928496e+00   2.7884907e-01   1.2233186e+00  -2.5233324e+00   9.2154569e-01  -2.2225992e-01   1.8927277e+00   9.5729858e-01   7.2617197e-01  -9.7042662e-01   4.0328190e-01  -2.8198198e+00   5.2816761e-01  -1.5568786e+00   6.6144479e-01  -3.6068403e-01   1.4767935e+00  -9.4437665e-01   6.0121149e-01  -1.5862810e+00   1.2830514e+00  -2.3355935e+00  -4.6738055e-01  -1.8276404e+00  -3.6166781e-01   1.2062290e+00  -1.4332784e+00   3.7804824e-01   1.0183247e+00   5.7462794e-01   6.0385484e-01  -6.0774189e-01  -5.5722516e-02  -2.9360947e-01  -2.7311581e+00  -4.1803115e-01  -1.5185192e+00   1.3209124e-01   8.5800533e-02   7.0032573e-01  -2.9678577e-01   1.3613946e+00   1.8845072e+00  -1.9989703e-01
  -9.1954970e-02   1.9981572e+00  -1.2278608e+00   9.3546221e-01  -1.4628981e+00   2.4809809e-01  -2.0418858e-01   1.9261194e+00   1.0333394e+00  -1.9497606e-01  -1.6796822e+00   6.7545918e-01  -5.6499389e-01   4.6400538e-01  -8.5410985e-01  -5.1218226e-01   2.0737156e-01  -3.0770775e-01   1.1154352e+00   8.8685301e-01   3.6915267e-01  -4.5671025e-01   4.9164307e-01  -4.7856778e-01   3.6103976e-01  -1.0608872e+00  -5.3928169e-01  -9.5111290e-02   9.2099002e-01   6.9118068e-01   1.9307480e+00   2.3267263e-01   1.1717233e+00  -2.5819603e+00   9.1073767e-01  -2.4911827e-01   1.9441369e+00   9.5129052e-01   7.9032806e-01  -1.0019310e+00   3.7006843e-01  -2.8718441e+00   5.2783320e-01  -1.6264696e+00   7.0644012e-01  -3.9339545e-01   1.5128345e+00  -9.6561602e-01   6.8006775e-01  -1.6406791e+00   1.2063238e+00  -2.3880206e+00  -4.6580502e-01  -1.8448734e+00  -3.2149508e-01   1.2327223e+00  -1.2785687e+00   3.3188167e-01   1.0187777e+00   5.4059223e-01   5.9626356e-01  -6.1103079e-01  -4.2983684e-03  -2.7262583e-01  -2.6753722e+00  -4.0229973e-01  -1.4360166e+00   1.7967673e-01   1.4982361e-01   6.4834485e-01  -3.2691344e-01   1.3610368e+00   1.9179351e+00  -1.4711998e-01
  -1.3344126e-01   1.9559766e+00  -1.2690912e+00   9.0410585e-01  -1.5062337e+00   2.5766639e-01  -2.1674170e-01   1.9663998e+00   1.0539822e+00  -1.1719621e-01  -1.7046967e+00   6.5800734e-01  -5.8675526e-01   4.9742548e-01  -8.2939916e-01  -4.5031874e-01   1.8558252e-01  -3.1012439e-01   1.1358738e+00   8.3751990e-01   4.0115027e-01  -4.9476405e-01   4.6341495e-01  -4.9910657e-01   3.5789098e-01  -1.0772759e+00  -5.4103105e-01  -1.0449762e-01   9.3943788e-01   6.8863119e-01   1.9635899e+00   1.9158385e-01   1.1254350e+00  -2.6303578e+00   9.0032114e-01  -2.7122183e-01   1.9862894e+00   9.5032496e-01   8.4570338e-01  -1.0292865e+00   3.4063787e-01  -2.9160093e+00   5.2699960e-01  -1.6857397e+00   7.4339391e-01  -4.2192670e-01   1.5441207e+00  -9.7916280e-01   7.4610986e-01  -1.6876674e+00   1.1396715e+00  -2.4310580e+00  -4.6509843e-01  -1.8590219e+00  -2.8634270e-01   1.2575381e+00  -1.1475335e+00   2.9185612e-01   1.0174905e+00   5.1092912e-01   5.8944310e-01  -6.1360525e-01   3.9469183e-02  -2.5353580e-01  -2.6262046e+00  -3.8805120e-01  -1.3649216e+00   2.2073464e-01   2.0590946e-01   6.0196651e-01  -3.5378333e-01   1.3613230e+00   1.9477983e+00  -1.0050191e-01
  -1.6800409e-01   1.9194991e+00  -1.3038388e+00   8.7774390e-01  -1.5407852e+00   2.6591420e-01  -2.2451588e-01   1.9991066e+00   1.0722142e+00  -5.3451670e-02  -1.7260058e+00   6.4288563e-01  -6.0484582e-01   5.2399099e-01  -8.0871111e-01  -3.9984673e-01   1.6616157e-01  -3.1205451e-01   1.1535551e+00   7.9657227e-01   4.2845941e-01  -5.2774900e-01   4.3893135e-01  -5.1740694e-01   3.5364810e-01  -1.0902979e+00  -5.4189914e-01  -1.1116206e-01   9.5498395e-01   6.8873245e-01   1.9907804e+00   1.5690214e-01   1.0861226e+00  -2.6685513e+00   8.9098120e-01  -2.8854111e-01   2.0195274e+00   9.5240492e-01   8.9132112e-01  -1.0519355e+00   3.1588954e-01  -2.9517935e+00   5.2591926e-01  -1.7337808e+00   7.7252668e-01  -4.4550487e-01   1.5700521e+00  -9.8695075e-01   7.9915434e-01  -1.7263467e+00   1.0846113e+00  -2.4649404e+00  -4.6500072e-01  -1.8701698e+00  -2.5703499e-01   1.2791492e+00  -1.0414501e+00   2.5880820e-01   1.0152166e+00   4.8629669e-01   5.8360183e-01  -6.1565578e-01   7.5033346e-02  -2.3734793e-01  -2.5849829e+00  -3.7608540e-01  -1.3065573e+00   2.5427473e-01   2.5247425e-01   5.6276453e-01  -3.7647530e-01   1.3620165e+00   1.9730235e+00  -6.1570285e-02
  -1.9524138e-01   1.8898909e+00  -1.3314399e+00   8.5682462e-01  -1.5668876e+00   2.7266089e-01  -2.2881991e-01   2.0243743e+00   1.0871108e+00  -3.9912395e-03  -1.7431200e+00   6.3055281e-01  -6.1908765e-01   5.4408733e-01  -7.9243400e-01  -3.6072196e-01   1.5004879e-01  -3.1348549e-01   1.1679307e+00   7.6440231e-01   4.5027657e-01  -5.5451645e-01   4.1903861e-01  -5.3257908e-01   3.4924711e-01  -1.1000945e+00  -5.4209800e-01  -1.1563082e-01   9.6741537e-01   6.9027362e-01   2.0121318e+00   1.2927863e-01   1.0546601e+00  -2.6971621e+00   8.8317643e-01  -3.0137827e-01   2.0445316e+00   9.5589862e-01   9.2694489e-01  -1.0696998e+00   2.9624207e-01  -2.9792768e+00   5.2479975e-01  -1.7706186e+00   7.9440294e-01  -4.6387588e-01   1.5904252e+00  -9.9076434e-01   8.3970646e-01  -1.7564977e+00   1.0415993e+00  -2.4903314e+00  -4.6527075e-01  -1.8785378e+00  -2.3390569e-01   1.2966773e+00  -9.5991852e-01   2.3298005e-01   1.0125979e+00   4.6692823e-01   5.7885812e-01  -6.1728575e-01   1.0243787e-01  -2.2454602e-01  -2.5523040e+00  -3.6674731e-01  -1.2611931e+00   2.8009997e-01   2.8893657e-01   5.3152518e-01  -3.9452990e-01   1.3628903e+00   1.9930820e+00  -3.0955527e-02
  -2.1536660e-01   1.8674907e+00  -1.3519339e+00   8.4128611e-01  -1.5853991e+00   2.7783614e-01  -2.3082811e-01   2.0427541e+00   1.0983521e+00   3.2016553e-02  -1.7559688e+00   6.2115811e-01  -6.2960268e-01   5.5840795e-01  -7.8048045e-01  -3.3219082e-01   1.3766060e-01  -3.1446142e-01   1.1788301e+00   7.4069487e-01   4.6649607e-01  -5.7472731e-01   4.0399491e-01  -5.4423071e-01   3.4534436e-01  -1.1070063e+00  -5.4188199e-01  -1.1842752e-01   9.7674977e-01   6.9231950e-01   2.0278770e+00   1.0869111e-01   1.0311220e+00  -2.7173112e+00   8.7712466e-01  -3.1029684e-01   2.0622896e+00   9.5960777e-01   9.5306646e-01  -1.0827763e+00   2.8163978e-01  -2.9990955e+00   5.2379387e-01  -1.7971050e+00   8.0988990e-01  -4.7726143e-01   1.6054486e+00  -9.9211902e-01   8.6891632e-01  -1.7785514e+00   1.0100991e+00  -2.5082620e+00  -4.6570436e-01  -1.8844604e+00  -2.1678797e-01   1.3098634e+00  -9.0099717e-01   2.1404505e-01   1.0101216e+00   4.5263927e-01   5.7523744e-01  -6.1854441e-01   1.2227459e-01  -2.1514773e-01  -2.5280243e+00  -3.6000008e-01  -1.2281084e+00   2.9869824e-01   3.1564870e-01   5.0824713e-01  -4.0795300e-01   1.3637561e+00   2.0079805e+00  -8.4566844e-03
  -2.2912823e-01   1.8518798e+00  -1.3659809e+00   8.3061926e-01  -1.5975612e+00   2.8150333e-01  -2.3149957e-01   2.0551623e+00   1.1061201e+00   5.6291066e-02  -1.7648718e+00   6.1455594e-01  -6.3678463e-01   5.6788645e-01  -7.7238091e-01  -3.1288801e-01   1.2892373e-01  -3.1506573e-01   1.1864414e+00   7.2452168e-01   4.7759406e-01  -5.8876731e-01   3.9352594e-01  -5.5243571e-01   3.4230397e-01  -1.1115190e+00  -5.4148938e-01  -1.2003561e-01   9.8323773e-01   6.9424157e-01   2.0386308e+00   9.4515525e-02   1.0148640e+00  -2.7304723e+00   8.7281517e-01  -3.1602900e-01   2.0740247e+00   9.6278201e-01   9.7080926e-01  -1.0916905e+00   2.7160872e-01  -3.0123355e+00   5.2299402e-01  -1.8147318e+00   8.2008128e-01  -4.8626851e-01   1.6157045e+00  -9.9218645e-01   8.8846306e-01  -1.7934887e+00   9.8874835e-01  -2.5200290e+00  -4.6614866e-01  -1.8883569e+00  -2.0506561e-01   1.3189722e+00  -8.6149730e-01   2.0119397e-01   1.0080965e+00   4.4287951e-01   5.7267515e-01  -6.1946072e-01   1.3558218e-01  -2.0880713e-01  -2.5113382e+00  -3.5552858e-01  -1.2057634e+00   3.1107391e-01   3.3373089e-01   4.9223004e-01  -4.1716265e-01   1.3644837e+00   2.0181900e+00   6.8099344e-03
  -2.3766910e-01   1.8420425e+00  -1.3747013e+00   8.2398032e-01  -1.6048213e+00   2.8385489e-01  -2.3153433e-01   2.0627807e+00   1.1109560e+00   7.1153177e-02  -1.7704565e+00   6.1035638e-01  -6.4123315e-01   5.7359748e-01  -7.6740862e-01  -3.0101264e-01   1.2336954e-01  -3.1539885e-01   1.1912453e+00   7.1450566e-01   4.8445903e-01  -5.9757943e-01   3.8694306e-01  -5.5764235e-01   3.4022462e-01  -1.1141933e+00  -5.4109908e-01  -1.2086674e-01   9.8732793e-01   6.9570803e-01   2.0452984e+00   8.5669456e-02   1.0046920e+00  -2.7382910e+00   8.7004637e-01  -3.1937260e-01   2.0810943e+00   9.6507984e-01   9.8175435e-01  -1.0972083e+00   2.6536094e-01  -3.0203699e+00   5.2243339e-01  -1.8253823e+00   8.2619094e-01  -4.9176083e-01   1.6220583e+00  -9.9176885e-01   9.0037196e-01  -1.8026752e+00   9.7561084e-01  -2.5270624e+00  -4.6650929e-01  -1.8906915e+00  -1.9778206e-01   1.3246518e+00  -8.3741445e-01   1.9327532e-01   1.0066547e+00   4.3682780e-01   5.7102757e-01  -6.2006987e-01   1.4369487e-01  -2.0494274e-01  -2.5009353e+00  -3.5285530e-01  -1.1920564e+00   3.1854295e-01   3.4482961e-01   4.8224550e-01  -4.2288435e-01   1.3650102e+00   2.0245240e+00   1.6198138e-02
  -2.4233947e-01   1.8365974e+00  -1.3794634e+00   8.2034294e-01  -1.6086453e+00   2.8517858e-01  -2.3137096e-01   2.0669077e+00   1.1135951e+00   7.9176344e-02  -1.7735359e+00   6.0800878e-01  -6.4365848e-01   5.7663731e-01  -7.6472123e-01  -2.9456605e-01   1.2027550e-01  -3.1555762e-01   1.1939068e+00   7.0903961e-01   4.8819033e-01  -6.0243537e-01   3.8330884e-01  -5.6053706e-01   3.3900036e-01  -1.1155904e+00  -5.4081013e-01  -1.2124092e-01   9.8959694e-01   6.9663523e-01   2.0489402e+00   8.0811687e-02   9.9909393e-01  -2.7423927e+00   8.6848657e-01  -3.2109218e-01   2.0848606e+00   9.6648423e-01   9.8770587e-01  -1.1002185e+00   2.6193525e-01  -3.0246701e+00   5.2209447e-01  -1.8310565e+00   8.2942883e-01  -4.9470891e-01   1.6255252e+00  -9.9132450e-01   9.0678130e-01  -1.8076556e+00   9.6848552e-01  -2.5307788e+00  -4.6674933e-01  -1.8919272e+00  -1.9379644e-01   1.3277598e+00  -8.2445325e-01   1.8897475e-01   1.0057754e+00   4.3352122e-01   5.7009415e-01  -6.2042584e-01   1.4805762e-01  -2.0287334e-01  -2.4952237e+00  -3.5145213e-01  -1.1846423e+00   3.2251526e-01   3.5082929e-01   4.7676973e-01  -4.2601069e-01   1.3653337e+00   2.0279799e+00   2.1280855e-02
  -2.4448648e-01   1.8340701e+00  -1.3816469e+00   8.1866870e-01  -1.6103422e+00   2.8580247e-01  -2.3122363e-01   2.0687891e+00   1.1148018e+00   8.2821122e-02  -1.7749606e+00   6.0690848e-01  -6.4476903e-01   5.7800118e-01  -7.6350005e-01  -2.9162042e-01   1.1883288e-01  -3.1562014e-01   1.1951423e+00   7.0653151e-01   4.8989258e-01  -6.0467889e-01   3.8162686e-01  -5.6188400e-01   3.3840476e-01  -1.1162049e+00  -5.4064556e-01  -1.2138090e-01   9.9065326e-01   6.9710897e-01   2.0506120e+00   7.8571385e-02   9.9650733e-01  -2.7442071e+00   8.6775098e-01  -3.2183718e-01   2.0865529e+00   9.6718530e-01   9.9042760e-01  -1.1015995e+00   2.6035727e-01  -3.0266072e+00   5.2192507e-01  -1.8336014e+00   8.3087627e-01  -4.9603905e-01   1.6271150e+00  -9.9103578e-01   9.0968786e-01  -1.8099268e+00   9.6523456e-01  -2.5324354e+00  -4.6687748e-01  -1.8924786e+00  -1.9196368e-01   1.3291859e+00  -8.1857784e-01   1.8701031e-01   1.0053341e+00   4.3200235e-01   5.6965010e-01  -6.2059953e-01   1.5003267e-01  -2.0194258e-01  -2.4925887e+00  -3.5083358e-01  -1.1812674e+00   3.2429342e-01   3.5355635e-01   4.7424806e-01  -4.2744486e-01   1.3654966e+00   2.0295628e+00   2.3594007e-02
  -2.4525452e-01   1.8331594e+00  -1.3824256e+00   8.1806932e-01  -1.6109301e+00   2.8603030e-01  -2.3114923e-01   2.0694571e+00   1.1152305e+00   8.4111152e-02  -1.7754725e+00   6.0650824e-01  -6.4516451e-01   5.7847874e-01  -7.6306792e-01  -2.9057195e-01   1.1831137e-01  -3.1563904e-01   1.1955875e+00   7.0563583e-01   4.9049650e-01  -6.0548385e-01   3.8102244e-01  -5.6236996e-01   3.3818231e-01  -1.1164159e+00  -5.4057671e-01  -1.2142129e-01   9.9103515e-01   6.9729219e-01   2.0512090e+00   7.7768137e-02   9.9557845e-01  -2.7448339e+00   8.6748223e-01  -3.2208936e-01   2.0871466e+00   9.6745191e-01   9.9139659e-01  -1.1020927e+00   2.5979198e-01  -3.0272877e+00   5.2186022e-01  -1.8344915e+00   8.3138154e-01  -4.9650641e-01   1.6276820e+00  -9.9090733e-01   9.1071580e-01  -1.8107334e+00   9.6407942e-01  -2.5330121e+00  -4.6692892e-01  -1.8926707e+00  -1.9130810e-01   1.3296945e+00  -8.1650134e-01   1.8631163e-01   1.0051648e+00   4.3145941e-01   5.6948624e-01  -6.2066485e-01   1.5072958e-01  -2.0161660e-01  -2.4916431e+00  -3.5062103e-01  -1.1800707e+00   3.2491420e-01   3.5452161e-01   4.7334523e-01  -4.2795645e-01   1.3655589e+00   2.0301266e+00   2.4413608e-02
  -2.4544082e-01   1.8329372e+00  -1.3826138e+00   8.1792390e-01  -1.6110688e+00   2.8608649e-01  -2.3112691e-01   2.0696180e+00   1.1153336e+00   8.4421250e-02  -1.7755970e+00   6.0640984e-01  -6.4525998e-01   5.7859247e-01  -7.6296402e-01  -2.9031865e-01   1.1818391e-01  -3.1564287e-01   1.1956959e+00   7.0541888e-01   4.9064185e-01  -6.0567940e-01   3.8087540e-01  -5.6248850e-01   3.3812662e-01  -1.1164654e+00  -5.4055793e-01  -1.2142916e-01   9.9112856e-01   6.9733923e-01   2.0513535e+00   7.7572982e-02   9.9535250e-01  -2.7449815e+00   8.6741590e-01  -3.2214759e-01   2.0872882e+00   9.6751957e-01   9.9163067e-01  -1.1022120e+00   2.5965472e-01  -3.0274500e+00   5.2184360e-01  -1.8347031e+00   8.3150159e-01  -4.9661795e-01   1.6278192e+00  -9.9087126e-01   9.1096281e-01  -1.8109278e+00   9.6380084e-01  -2.5331487e+00  -4.6694253e-01  -1.8927162e+00  -1.9114912e-01   1.3298172e+00  -8.1600262e-01   1.8614300e-01   1.0051215e+00   4.3132781e-01   5.6944536e-01  -6.2068135e-01   1.5089666e-01  -2.0153900e-01  -2.4914131e+00  -3.5057131e-01  -1.1797826e+00   3.2506161e-01   3.5475358e-01   4.7312619e-01  -4.2808012e-01   1.3655748e+00   2.0302625e+00   2.4610749e-02
  -2.4546327e-01   1.8329104e+00  -1.3826365e+00   8.1790636e-01  -1.6110851e+00   2.8609334e-01  -2.3112382e-01   2.0696374e+00   1.1153460e+00   8.4458336e-02  -1.7756121e+00   6.0639785e-01  -6.4527144e-01   5.7860599e-01  -7.6295163e-01  -2.9028823e-01   1.1816846e-01  -3.1564327e-01   1.1957091e+00   7.0539276e-01   4.9065922e-01  -6.0570301e-01   3.8085763e-01  -5.6250288e-01   3.3811973e-01  -1.1164711e+00  -5.4055550e-01  -1.2142994e-01   9.9113987e-01   6.9734512e-01   2.0513709e+00   7.7549442e-02   9.9532519e-01  -2.7449989e+00   8.6740778e-01  -3.2215433e-01   2.0873051e+00   9.6752797e-01   9.9165879e-01  -1.1022264e+00   2.5963817e-01  -3.0274693e+00   5.2184151e-01  -1.8347283e+00   8.3151583e-01  -4.9663122e-01   1.6278357e+00  -9.9086644e-01   9.1099237e-01  -1.8109512e+00   9.6376739e-01  -2.5331649e+00  -4.6694430e-01  -1.8927216e+00  -1.9112999e-01   1.3298320e+00  -8.1594302e-01   1.8612276e-01   1.0051160e+00   4.3131195e-01   5.6944035e-01  -6.2068339e-01   1.5091659e-01  -2.0152982e-01  -2.4913854e+00  -3.5056551e-01  -1.1797480e+00   3.2507907e-01   3.5478131e-01   4.7309978e-01  -4.2809500e-01   1.3655768e+00   2.0302790e+00   2.4634331e-02
