# Supplementary material for: A Student's Guide to Randomization Statistics for Multichannel Event-Related Potentials Using Ragu
Source: Front Neurosci. 2018 Jun 19;12:355. doi: 10.3389/fnins.2018.00355 (PMC6020783; doi:10.3389/fnins.2018.00355)
Supplement: Supplementary file 1 [file Data_Sheet_1.ZIP › RawData/s14_c2.asc]

   1.2366647e+00   7.3307624e-01   5.2848663e-01  -5.2036152e-01  -1.6708179e+00  -2.7864311e+00  -3.7764464e+00  -2.9581488e+00   1.3153427e+00   2.5418300e+00   2.2992658e+00   6.0522118e-01   1.7956671e+00   8.1132235e-01   1.3403868e+00   1.9860300e+00  -5.6884155e-01  -3.1948353e+00  -3.6501492e+00   8.0231860e-01   1.6437914e+00  -5.1033173e-01  -7.8861985e-01  -1.1476823e+00  -2.2347229e+00  -2.4252277e+00  -3.0278140e+00  -3.9576269e+00  -3.8570357e+00  -5.3167816e+00  -4.2078400e+00   5.8148148e-01   5.3755464e-01  -4.7473369e-01  -1.9653407e+00  -3.0443483e+00  -2.6286650e+00  -2.9153462e+00  -1.7779270e+00   6.9841971e-01   5.5591121e-01   9.1843715e-01  -7.6618717e-01   3.1499710e-01  -1.2702715e+00  -6.6033635e-01  -1.0255740e+00  -1.4084705e+00  -1.4255438e-01   2.5580346e+00   1.2742745e+00   1.7872086e+00   9.9427529e-01   1.4379086e+00   1.6222433e+00   1.3889920e+00   2.5558051e+00   2.5279872e+00   1.7603370e+00   2.0279269e+00   2.1924323e+00   3.1644587e+00   2.9897522e+00   3.1630925e+00   3.5552334e+00   2.8576977e+00   3.3826045e+00   3.5161850e+00   3.3654632e+00  -2.8133017e-02  -1.2956873e+00  -4.2211199e+00  -3.1316930e+00   3.9879870e+00
   1.0626088e+00   6.0937828e-01   4.0313071e-01  -5.4685956e-01  -1.6371747e+00  -2.7743962e+00  -3.3099547e+00  -2.7353874e+00   1.5315717e+00   2.6066951e+00   2.0498184e+00   3.9594174e-01   1.7232540e+00   5.1843256e-01   1.4922416e+00   1.7873749e+00  -6.1267477e-01  -3.1002880e+00  -3.2343631e+00   6.4266760e-01   1.8531212e+00  -6.4169484e-01  -8.0316215e-01  -1.1975456e+00  -2.2266567e+00  -2.3726469e+00  -2.9062648e+00  -3.7185474e+00  -3.6123286e+00  -4.8366266e+00  -3.7800441e+00   4.4011170e-01   4.3899292e-01  -5.6709700e-01  -1.9630390e+00  -2.8418899e+00  -2.5403674e+00  -2.2406243e+00  -1.4494901e+00   5.3583783e-01   4.1727394e-01   7.9460138e-01  -9.8278039e-01   3.1710333e-01  -1.4528413e+00  -5.3267389e-01  -1.1407347e+00  -9.4648116e-01  -1.2290865e-01   2.2816791e+00   1.0026049e+00   1.6696809e+00   6.7126900e-01   1.4268100e+00   1.3685970e+00   1.6699039e+00   2.4798221e+00   2.3323027e+00   1.4606811e+00   1.8412556e+00   1.9322428e+00   3.1741919e+00   2.7311825e+00   3.1454028e+00   3.3589920e+00   2.8536174e+00   3.1811942e+00   3.4781186e+00   3.2434453e+00  -1.2609678e-01  -1.3242903e+00  -3.9482022e+00  -2.6631888e+00   3.9661698e+00
   8.7081013e-01   4.6596931e-01   2.6511358e-01  -5.8438279e-01  -1.6004210e+00  -2.7588773e+00  -2.8214446e+00  -2.4946500e+00   1.7668038e+00   2.6802835e+00   1.7784074e+00   1.6675804e-01   1.6387560e+00   2.1118639e-01   1.6414604e+00   1.5771679e+00  -6.6731145e-01  -2.9870802e+00  -2.7850307e+00   4.6910505e-01   2.0773439e+00  -7.8350236e-01  -8.2503320e-01  -1.2469016e+00  -2.2116788e+00  -2.3099104e+00  -2.7689176e+00  -3.4591218e+00  -3.3426958e+00  -4.3202911e+00  -3.3130639e+00   2.8332327e-01   3.2241724e-01  -6.6325261e-01  -1.9594355e+00  -2.6322289e+00  -2.4423056e+00  -1.5343469e+00  -1.0862790e+00   3.5804079e-01   2.6051520e-01   6.5885578e-01  -1.2146639e+00   3.1007086e-01  -1.6448382e+00  -4.0957834e-01  -1.2625933e+00  -4.7526337e-01  -9.9485417e-02   1.9809089e+00   7.0807300e-01   1.5384774e+00   3.2555960e-01   1.4064364e+00   1.1057624e+00   1.9618825e+00   2.4083690e+00   2.1154198e+00   1.1406971e+00   1.6422442e+00   1.6572108e+00   3.1772045e+00   2.4652848e+00   3.1322774e+00   3.1655030e+00   2.8623535e+00   2.9773654e+00   3.4447243e+00   3.1224126e+00  -2.3933818e-01  -1.3482390e+00  -3.6462308e+00  -2.1498309e+00   3.9476671e+00
   6.6525410e-01   3.0539165e-01   1.1692737e-01  -6.3241102e-01  -1.5619274e+00  -2.7414711e+00  -2.3230534e+00  -2.2410751e+00   2.0176567e+00   2.7620582e+00   1.4905392e+00  -7.7952763e-02   1.5436756e+00  -1.0361697e-01   1.7854246e+00   1.3608631e+00  -7.3231365e-01  -2.8583966e+00  -2.3137296e+00   2.8547363e-01   2.3108415e+00  -9.3310191e-01  -8.5381676e-01  -1.2951737e+00  -2.1903537e+00  -2.2391887e+00  -2.6199728e+00  -3.1863476e+00  -3.0547331e+00  -3.7799264e+00  -2.8173214e+00   1.1421166e-01   1.8972252e-01  -7.6137163e-01  -1.9550858e+00  -2.4215904e+00  -2.3374096e+00  -8.1338365e-01  -6.9485666e-01   1.6908954e-01   8.8623504e-02   5.1401661e-01  -1.4574017e+00   2.9311381e-01  -1.8424524e+00  -2.9503586e-01  -1.3888604e+00  -6.3495237e-03  -7.1672460e-02   1.6618906e+00   3.9691780e-01   1.3963705e+00  -3.6091109e-02   1.3773362e+00   8.4027670e-01   2.2599510e+00   2.3454809e+00   1.8814918e+00   8.0702971e-01   1.4355906e+00   1.3736922e+00   3.1742281e+00   2.1993098e+00   3.1265244e+00   2.9817113e+00   2.8873150e+00   2.7776913e+00   3.4188172e+00   3.0067014e+00  -3.6571004e-01  -1.3672114e+00  -3.3224784e+00  -1.6027315e+00   3.9343643e+00
   4.5080407e-01   1.3118322e-01  -3.8397360e-02  -6.8981914e-01  -1.5233350e+00  -2.7242459e+00  -1.8280373e+00  -1.9805909e+00   2.2801561e+00   2.8512191e+00   1.1927748e+00  -3.3290415e-01   1.4401404e+00  -4.1858439e-01   1.9220371e+00   1.1446442e+00  -8.0679707e-01  -2.7187114e+00  -1.8340688e+00   9.6329283e-02   2.5470628e+00  -1.0874513e+00  -8.8868790e-01  -1.3420258e+00  -2.1637734e+00  -2.1634503e+00  -2.4647999e+00  -2.9085198e+00  -2.7564879e+00  -3.2295643e+00  -2.3052529e+00  -6.3383747e-02   4.3679904e-02  -8.5956888e-01  -1.9507504e+00  -2.2167526e+00  -2.2292729e+00  -9.6081692e-02  -2.8327708e-01  -2.6123333e-02  -9.4505835e-02   3.6348922e-01  -1.7059471e+00   2.6583488e-01  -2.0415359e+00  -1.9283919e-01  -1.5169911e+00   4.4848074e-01  -3.8759280e-02   1.3319694e+00   7.6488447e-02   1.2468490e+00  -4.0602951e-01   1.3406736e+00   5.7915111e-01   2.5590541e+00   2.2953538e+00   1.6356801e+00   4.6719690e-01   1.2266399e+00   1.0887434e+00   3.1665839e+00   1.9409370e+00   3.1311497e+00   2.8147215e+00   2.9318349e+00   2.5890822e+00   3.4032585e+00   2.9007606e+00  -5.0228481e-01  -1.3813191e+00  -2.9859062e+00  -1.0352836e+00   3.9281525e+00
   2.3302439e-01  -5.2213161e-02  -1.9740471e-01  -7.5488338e-01  -1.4864908e+00  -2.7096677e+00  -1.3501476e+00  -1.7196403e+00   2.5498781e+00   2.9467086e+00   8.9249894e-01  -5.9208366e-01   1.3308540e+00  -7.2606000e-01   2.0498914e+00   9.3518725e-01  -8.8945064e-01  -2.5736948e+00  -1.3611539e+00  -9.3232720e-02   2.7787465e+00  -1.2432538e+00  -9.2843470e-01  -1.3874183e+00  -2.1335672e+00  -2.0863929e+00  -2.3097821e+00  -2.6349078e+00  -2.4571629e+00  -2.6845260e+00  -1.7908213e+00  -2.4501404e-01  -1.1213669e-01  -9.5600399e-01  -1.9473811e+00  -2.0247293e+00  -2.1220072e+00   5.9858957e-01   1.3922492e-01  -2.2204789e-01  -2.8418907e-01   2.1114591e-01  -1.9548373e+00   2.2828380e-01  -2.2377711e+00  -1.0635599e-01  -1.6442718e+00   8.7782595e-01   6.5715763e-05   9.9940989e-01  -2.4503216e-01   1.0939993e+00  -7.7603063e-01   1.2982289e+00   3.2955304e-01   2.8543059e+00   2.2621412e+00   1.3839790e+00   1.2927714e-01   1.0211632e+00   8.0980721e-01   3.1561517e+00   1.6978883e+00   3.1491927e+00   2.6714248e+00   2.9989669e+00   2.4184331e+00   3.4007751e+00   2.8089036e+00  -6.4544114e-01  -1.3911682e+00  -2.6468487e+00  -4.6265778e-01   3.9307894e+00
   1.7940474e-02  -2.3961191e-01  -3.5636251e-01  -8.2533472e-01  -1.4533545e+00  -2.7004766e+00  -9.0291612e-01  -1.4648387e+00   2.8221124e+00   3.0472258e+00   5.9762229e-01  -8.4899323e-01   1.2190011e+00  -1.0184908e+00   2.1683915e+00   7.3936923e-01  -9.7858827e-01  -2.4300181e+00  -9.1088598e-01  -2.7780442e-01   2.9982036e+00  -1.3971202e+00  -9.7151678e-01  -1.4316475e+00  -2.1018733e+00  -2.0123140e+00  -2.1620633e+00  -2.3753230e+00  -2.1667041e+00  -2.1606805e+00  -1.2888726e+00  -4.2580836e-01  -2.7349060e-01  -1.0489840e+00  -1.9460909e+00  -1.8523986e+00  -2.0200369e+00   1.2520042e+00   5.6264908e-01  -4.1271059e-01  -4.7513597e-01   6.1163379e-02  -2.1984174e+00   1.8099113e-01  -2.4268483e+00  -3.8304137e-02  -1.7679118e+00   1.2713066e+00   4.5721842e-02   6.7305787e-01  -5.5897658e-01   9.4233639e-01  -1.1376697e+00   1.2523472e+00   9.8458124e-02   3.1412173e+00   2.2497175e+00   1.1329747e+00  -1.9845839e-01   8.2508750e-01   5.4434760e-01   3.1452783e+00   1.4775003e+00   3.1835197e+00   2.5580972e+00   3.0912491e+00   2.2722262e+00   3.4137464e+00   2.7350329e+00  -7.9100912e-01  -1.3978907e+00  -2.3165652e+00   9.8869396e-02   3.9437321e+00
  -1.8825281e-01  -4.2531622e-01  -5.1143790e-01  -8.9846135e-01  -1.4258840e+00  -2.6995108e+00  -4.9889279e-01  -1.2225793e+00   3.0920346e+00   3.1512496e+00   3.1622689e-01  -1.0969367e+00   1.1081086e+00  -1.2888029e+00   2.2777981e+00   5.6393933e-01  -1.0722330e+00  -2.2950604e+00  -4.9912257e-01  -4.5193506e-01   3.1976516e+00  -1.5457447e+00  -1.0161605e+00  -1.4753540e+00  -2.0712667e+00  -1.9459141e+00  -2.0292084e+00  -2.1395958e+00  -1.8952861e+00  -1.6735876e+00  -8.1436122e-01  -6.0070515e-01  -4.3568469e-01  -1.1370583e+00  -1.9481037e+00  -1.7060993e+00  -1.9278339e+00   1.8468985e+00   9.7673344e-01  -5.9199644e-01  -6.6169024e-01  -8.2173834e-02  -2.4310825e+00   1.2497055e-01  -2.6046407e+00   9.4443459e-03  -1.8851325e+00   1.6201782e+00   9.9229564e-02   3.6194240e-01  -8.5659719e-01   7.9658627e-01  -1.4827225e+00   1.2058323e+00  -1.0770632e-01   3.4158740e+00   2.2614219e+00   8.8954305e-01  -5.0794817e-01   6.4419138e-01   2.9945552e-01   3.1366222e+00   1.2862837e+00   3.2365792e+00   2.4799883e+00   3.2104478e+00   2.1561143e+00   3.4439716e+00   2.6823537e+00  -9.3446995e-01  -1.4031360e+00  -2.0066750e+00   6.3273143e-01   3.9679582e+00
  -3.7951803e-01  -6.0340977e-01  -6.5889084e-01  -9.7125733e-01  -1.4059070e+00  -2.7094909e+00  -1.4888346e-01  -9.9861085e-01   3.3548695e+00   3.2570606e+00   5.6172249e-02  -1.3293377e+00   1.0018645e+00  -1.5307621e+00   2.3791898e+00   4.1516650e-01  -1.1682280e+00  -2.1765212e+00  -1.4074495e-01  -6.1042988e-01   3.3695789e+00  -1.6860842e+00  -1.0604867e+00  -1.5195011e+00  -2.0446397e+00  -1.8920430e+00  -1.9187840e+00  -1.9369878e+00  -1.6527213e+00  -1.2375821e+00  -3.8148832e-01  -7.6471531e-01  -5.9381783e-01  -1.2190973e+00  -1.9546841e+00  -1.5912246e+00  -1.8496105e+00   2.3683718e+00   1.3715192e+00  -7.5396383e-01  -8.3811724e-01  -2.1469390e-01  -2.6475185e+00   6.1685083e-02  -2.7673656e+00   3.6013839e-02  -1.9932491e+00   1.9178622e+00   1.6170180e-01   7.4837563e-02  -1.1295005e+00   6.6143251e-01  -1.8035661e+00   1.1617851e+00  -2.8340375e-01   3.6750492e+00   2.2998024e+00   6.6050404e-01  -7.9175138e-01   4.8378039e-01   8.1450817e-02   3.1329380e+00   1.1295048e+00   3.3101331e+00   2.4409319e+00   3.3572940e+00   2.0745107e+00   3.4924296e+00   2.6530963e+00  -1.0711991e+00  -1.4090160e+00  -1.7285007e+00   1.1229890e+00   4.0037800e+00
  -5.5031387e-01  -7.6809017e-01  -7.9526786e-01  -1.0406080e+00  -1.3949858e+00  -2.7327708e+00   1.3875242e-01  -7.9761795e-01   3.6060337e+00   3.3627705e+00  -1.7531435e-01  -1.5400690e+00   9.0390362e-01  -1.7392918e+00   2.4743334e+00   2.9849144e-01  -1.2643639e+00  -2.0819589e+00   1.5130912e-01  -7.4865727e-01   3.5071205e+00  -1.8155223e+00  -1.1026593e+00  -1.5653153e+00  -2.0250390e+00  -1.8553992e+00  -1.8378840e+00  -1.7755819e+00  -1.4478279e+00  -8.6485628e-01  -2.8059888e-03  -9.1319875e-01  -7.4307708e-01  -1.2943467e+00  -1.9670492e+00  -1.5118395e+00  -1.7889876e+00   2.8047947e+00   1.7379402e+00  -8.9317016e-01  -9.9891881e-01  -3.3256654e-01  -2.8429304e+00  -7.0233750e-03  -2.9117204e+00   4.1612227e-02  -2.0897413e+00   2.1603471e+00   2.3432203e-01  -1.8018846e-01  -1.3700832e+00   5.4124173e-01  -2.0935517e+00   1.1233919e+00  -4.2429117e-01   3.9162304e+00   2.3663668e+00   4.5225062e-01  -1.0434400e+00   3.4836533e-01  -1.0448877e-01   3.1368131e+00   1.0108184e+00   3.4049801e+00   2.4430040e+00   3.5312316e+00   2.0302147e+00   3.5590478e+00   2.6482657e+00  -1.1967371e+00  -1.4180032e+00  -1.4923626e+00   1.5552894e+00   4.0506720e+00
  -6.9592104e-01  -9.1402183e-01  -9.1758345e-01  -1.1034963e+00  -1.3942863e+00  -2.7710795e+00   3.5868682e-01  -6.2283395e-01   3.8412478e+00   3.4663528e+00  -3.7203739e-01  -1.7237706e+00   8.1757380e-01  -1.9107222e+00   2.5654650e+00   2.1819570e-01  -1.3585097e+00  -2.0182816e+00   3.6697628e-01  -8.6284206e-01   3.6044200e+00  -1.9320051e+00  -1.1410415e+00  -1.6141903e+00  -2.0154643e+00  -1.8402006e+00  -1.7926328e+00  -1.6616909e+00  -1.2878031e+00  -5.6461499e-01   3.1164505e-01  -1.0421316e+00  -8.7904618e-01  -1.3624501e+00  -1.9862658e+00  -1.4703547e+00  -1.7486636e+00   3.1485518e+00   2.0683883e+00  -1.0049848e+00  -1.1391544e+00  -4.3252466e-01  -3.0132353e+00  -7.9038835e-02  -3.0349831e+00   2.7543329e-02  -2.1723086e+00   2.3464222e+00   3.1831100e-01  -3.9620558e-01  -1.5719401e+00   4.3978693e-01  -2.3473219e+00   1.0936769e+00  -5.2745936e-01   4.1375583e+00   2.4613641e+00   2.7037980e-01  -1.2579420e+00   2.4136492e-01  -2.5464378e-01   3.1503780e+00   9.3198707e-01   3.5206950e+00   2.4862564e+00   3.7301960e+00   2.0241049e+00   3.6425028e+00   2.6674426e+00  -1.3070662e+00  -1.4327785e+00  -1.3068711e+00   1.9177993e+00   4.1071280e+00
  -8.1272893e-01  -1.0366776e+00  -1.0234720e+00  -1.1572143e+00  -1.4044651e+00  -2.8252729e+00   5.0903911e-01  -4.7572749e-01   4.0566035e+00   3.5656720e+00  -5.2919345e-01  -1.8761331e+00   7.4569685e-01  -2.0429525e+00   2.6549951e+00   1.7711789e-01  -1.4487371e+00  -1.9912280e+00   4.9988736e-01  -9.5032089e-01   3.6569563e+00  -2.0341333e+00  -1.1743421e+00  -1.6675586e+00  -2.0186392e+00  -1.8498491e+00  -1.7877006e+00  -1.5993351e+00  -1.1776510e+00  -3.4237211e-01   5.5509622e-01  -1.1483437e+00  -9.9800079e-01  -1.4234387e+00  -2.0131368e+00  -1.4672875e+00  -1.7301135e+00   3.3965529e+00   2.3572141e+00  -1.0858633e+00  -1.2547418e+00  -5.1206177e-01  -3.1552152e+00  -1.5210264e-01  -3.1350772e+00  -3.8613587e-03  -2.2389113e+00   2.4777127e+00   4.1487701e-01  -5.6780504e-01  -1.7302136e+00   3.5998900e-01  -2.5610499e+00   1.0752326e+00  -5.9159606e-01   4.3376790e+00   2.5836116e+00   1.1935002e-01  -1.4318124e+00   1.6485561e-01  -3.6698680e-01   3.1750136e+00   8.9270932e-01   3.6554075e+00   2.5685473e+00   3.9504474e+00   2.0549241e+00   3.7400697e+00   2.7086512e+00  -1.3988706e+00  -1.4560389e+00  -1.1782750e+00   2.2020384e+00   4.1705619e+00
  -8.9845828e-01  -1.1326408e+00  -1.1112961e+00  -1.1995555e+00  -1.4255754e+00  -2.8951205e+00   5.9158143e-01  -3.5578791e-01   4.2485884e+00   3.6585177e+00  -6.4366332e-01  -1.9941236e+00   6.9034341e-01  -2.1355113e+00   2.7451588e+00   1.7642817e-01  -1.5334164e+00  -2.0048729e+00   5.4800382e-01  -1.0097359e+00   3.6618065e+00  -2.1211992e+00  -1.2017342e+00  -1.7267352e+00  -2.0367678e+00  -1.8866140e+00  -1.8258678e+00  -1.5898338e+00  -1.1197116e+00  -1.9945351e-01   7.2464308e-01  -1.2297038e+00  -1.0971650e+00  -1.4776820e+00  -2.0480858e+00  -1.5011278e+00  -1.7333450e+00   3.5504650e+00   2.6011180e+00  -1.1335608e+00  -1.3427106e+00  -5.6958810e-01  -3.2666131e+00  -2.2396294e-01  -3.2105931e+00  -4.9389042e-02  -2.2877985e+00   2.5585090e+00   5.2514919e-01  -6.9140318e-01  -1.8418595e+00   3.0369803e-01  -2.7325822e+00   1.0699530e+00  -6.1705748e-01   4.5155219e+00   2.7303828e+00   2.1929364e-03  -1.5634067e+00   1.1939034e-01  -4.4131294e-01   3.2110809e+00   8.9057287e-01   3.8056434e+00   2.6854886e+00   4.1864785e+00   2.1191791e+00   3.8475419e+00   2.7683133e+00  -1.4697550e+00  -1.4902707e+00  -1.1099139e+00   2.4035424e+00   4.2372722e+00
  -9.5230081e-01  -1.1998361e+00  -1.1802022e+00  -1.2289717e+00  -1.4570064e+00  -2.9791481e+00   6.1170623e-01  -2.6044169e-01   4.4140649e+00   3.7426382e+00  -7.1420922e-01  -2.0761349e+00   6.5264270e-01  -2.1895129e+00   2.8376403e+00   2.1548090e-01  -1.6112799e+00  -2.0612020e+00   5.1400826e-01  -1.0411486e+00   3.6178265e+00  -2.1931624e+00  -1.2229318e+00  -1.7927450e+00  -2.0712959e+00  -1.9513583e+00  -1.9076790e+00  -1.6315517e+00  -1.1133382e+00  -1.3275447e-01   8.2161031e-01  -1.2852365e+00  -1.1749038e+00  -1.5258056e+00  -2.0910463e+00  -1.5683297e+00  -1.7567388e+00   3.6166337e+00   2.7993837e+00  -1.1472663e+00  -1.4013838e+00  -6.0453072e-01  -3.3461704e+00  -2.9252782e-01  -3.2607734e+00  -1.0516157e-01  -2.3175244e+00   2.5953959e+00   6.5008793e-01  -7.6544240e-01  -1.9058122e+00   2.7153454e-01  -2.8614792e+00   1.0787887e+00  -6.0584297e-01   4.6700273e+00   2.8973633e+00  -7.9696500e-02  -1.6529458e+00   1.0390363e-01  -4.7925430e-01   3.2577053e+00   9.2113886e-01   3.9662524e+00   2.8305145e+00   4.4310136e+00   2.2111669e+00   3.9592355e+00   2.8412958e+00  -1.5184018e+00  -1.5375099e+00  -1.1018328e+00   2.5222912e+00   4.3024755e+00
  -9.7496203e-01  -1.2376669e+00  -1.2301144e+00  -1.2446734e+00  -1.4974533e+00  -3.0745565e+00   5.7815024e-01  -1.8511645e-01   4.5502113e+00   3.8157695e+00  -7.4155752e-01  -2.1220440e+00   6.3264331e-01  -2.2075120e+00   2.9332064e+00   2.9175361e-01  -1.6814386e+00  -2.1597887e+00   4.0540140e-01  -1.0460578e+00   3.5257324e+00  -2.2505652e+00  -1.2382103e+00  -1.8661434e+00  -2.1226915e+00  -2.0433332e+00  -2.0312158e+00  -1.7198249e+00  -1.1547537e+00  -1.3478557e-01   8.5164722e-01  -1.3151583e+00  -1.2308318e+00  -1.5685781e+00  -2.1413647e+00  -1.6634294e+00  -1.7969949e+00   3.6056918e+00   2.9539417e+00  -1.1276444e+00  -1.4304711e+00  -6.1736790e-01  -3.3936030e+00  -3.5600678e-01  -3.2854620e+00  -1.6690317e-01  -2.3269593e+00   2.5967048e+00   7.9037508e-01  -7.9047183e-01  -1.9230338e+00   2.6280650e-01  -2.9489499e+00   1.1015518e+00  -5.6147782e-01   4.7998622e+00   3.0786909e+00  -1.2667266e-01  -1.7024663e+00   1.1571535e-01  -4.8417500e-01   3.3126353e+00   9.7815307e-01   4.1304377e+00   2.9950794e+00   4.6751159e+00   2.3231357e+00   4.0680860e+00   2.9210590e+00  -1.5446509e+00  -1.5991007e+00  -1.1505906e+00   2.5628556e+00   4.3604172e+00
  -9.6860199e-01  -1.2470444e+00  -1.2616698e+00  -1.2466650e+00  -1.5449214e+00  -3.1772313e+00   5.0248558e-01  -1.2346165e-01   4.6544409e+00   3.8756648e+00  -7.2835498e-01  -2.1331718e+00   6.2924350e-01  -2.1932742e+00   3.0313828e+00   4.0087469e-01  -1.7433500e+00  -2.2976055e+00   2.3428008e-01  -1.0273189e+00   3.3880668e+00  -2.2943906e+00  -1.2483701e+00  -1.9468474e+00  -2.1902673e+00  -2.1600570e+00  -2.1920142e+00  -1.8470845e+00  -1.2371132e+00  -1.9401615e-01   8.2452948e-01  -1.3208277e+00  -1.2658233e+00  -1.6067750e+00  -2.1977253e+00  -1.7792849e+00  -1.8491988e+00   3.5318714e+00   3.0692301e+00  -1.0767800e+00  -1.4310612e+00  -6.0959117e-01  -3.4095230e+00  -4.1302650e-01  -3.2850291e+00  -2.3023646e-01  -2.3152983e+00   2.5718322e+00   9.4628246e-01  -7.6910024e-01  -1.8964419e+00   2.7551455e-01  -2.9976916e+00   1.1367873e+00  -4.8881333e-01   4.9031372e+00   3.2670718e+00  -1.4084153e-01  -1.7156585e+00   1.5063925e-01  -4.6095382e-01   3.3721962e+00   1.0538674e+00   4.2898965e+00   3.1689725e+00   4.9084025e+00   2.4455743e+00   4.1658450e+00   2.9998947e+00  -1.5494928e+00  -1.6754775e+00  -1.2492928e+00   2.5342341e+00   4.4045563e+00
  -9.3667637e-01  -1.2302999e+00  -1.2760935e+00  -1.2357054e+00  -1.5967577e+00  -3.2818480e+00   3.9841093e-01  -6.7723022e-02   4.7243140e+00   3.9201162e+00  -6.7899763e-01  -2.1121421e+00   6.4020217e-01  -2.1514795e+00   3.1302154e+00   5.3673864e-01  -1.7967422e+00  -2.4689920e+00   1.6793384e-02  -9.8896312e-01   3.2090542e+00  -2.3258760e+00  -1.2546356e+00  -2.0339887e+00  -2.2720585e+00  -2.2972949e+00  -2.3831418e+00  -2.0031769e+00  -1.3507748e+00  -2.9550194e-01   7.5366426e-01  -1.3046112e+00  -1.2819202e+00  -1.6410284e+00  -2.2581074e+00  -1.9074261e+00  -1.9070121e+00   3.4120672e+00   3.1518609e+00  -9.9802469e-01  -1.4055097e+00  -5.8359288e-01  -3.3953088e+00  -4.6270656e-01  -3.2602785e+00  -2.9098057e-01  -2.2820733e+00   2.5304782e+00   1.1175239e+00  -7.0582246e-01  -1.8307183e+00   3.0644942e-01  -3.0116461e+00   1.1817353e+00  -3.9376091e-01   4.9771926e+00   3.4539840e+00  -1.2594866e-01  -1.6976049e+00   2.0319433e-01  -4.1567122e-01   3.4313533e+00   1.1394484e+00   4.4350784e+00   3.3407385e+00   5.1193788e+00   2.5676153e+00   4.2433698e+00   3.0692532e+00  -1.5349710e+00  -1.7659848e+00  -1.3878539e+00   2.4493782e+00   4.4278214e+00
  -8.8368718e-01  -1.1909854e+00  -1.2750276e+00  -1.2131971e+00  -1.6497117e+00  -3.3820759e+00   2.8089030e-01  -9.2535479e-03   4.7574562e+00   3.9469713e+00  -5.9934286e-01  -2.0626534e+00   6.6223707e-01  -2.0873929e+00   3.2261418e+00   6.9170518e-01  -1.8414965e+00  -2.6657906e+00  -2.2769956e-01  -9.3592982e-01   2.9943442e+00  -2.3462940e+00  -1.2585021e+00  -2.1258036e+00  -2.3647736e+00  -2.4491430e+00  -2.5954352e+00  -2.1758653e+00  -1.4837743e+00  -4.2176179e-01   6.5532156e-01  -1.2696746e+00  -1.2821384e+00  -1.6716727e+00  -2.3197804e+00  -2.0384870e+00  -1.9629877e+00   3.2647111e+00   3.2101092e+00  -8.9575629e-01  -1.3572315e+00  -5.4248552e-01  -3.3529445e+00  -5.0468473e-01  -3.2123505e+00  -3.4542469e-01  -2.2271746e+00   2.4818653e+00   1.3030962e+00  -6.0673038e-01  -1.7320104e+00   3.5138007e-01  -2.9956976e+00   1.2323892e+00  -2.8298239e-01   5.0184559e+00   3.6299481e+00  -8.7156878e-02  -1.6544398e+00   2.6690950e-01  -3.5522561e-01   3.4838852e+00   1.2254461e+00   4.5555519e+00   3.4981774e+00   5.2958693e+00   2.6775335e+00   4.2909989e+00   3.1201343e+00  -1.5040024e+00  -1.8687573e+00  -1.5534831e+00   2.3244228e+00   4.4229225e+00
  -8.1486084e-01  -1.1335798e+00  -1.2603227e+00  -1.1810104e+00  -1.7000178e+00  -3.4708709e+00   1.6520082e-01   6.0865511e-02   4.7515107e+00   3.9541398e+00  -4.9632491e-01  -1.9891769e+00   6.9120966e-01  -2.0065257e+00   3.3140007e+00   8.5686646e-01  -1.8775014e+00  -2.8776468e+00  -4.7772433e-01  -8.7372650e-01   2.7506605e+00  -2.3567199e+00  -1.2615384e+00  -2.2195691e+00  -2.4638258e+00  -2.6082210e+00  -2.8178929e+00  -2.3514813e+00  -1.6224784e+00  -5.5384673e-01   5.4763399e-01  -1.2197119e+00  -1.2701906e+00  -1.6985985e+00  -2.3793439e+00  -2.1626934e+00  -2.0089916e+00   3.1085380e+00   3.2532454e+00  -7.7506413e-01  -1.2904107e+00  -4.8986258e-01  -3.2848381e+00  -5.3908648e-01  -3.1426331e+00  -3.9055099e-01  -2.1508867e+00   2.4340054e+00   1.5011207e+00  -4.7912939e-01  -1.6075400e+00   4.0532206e-01  -2.9553336e+00   1.2836610e+00  -1.6356124e-01   5.0224219e+00   3.7848626e+00  -3.0727516e-02  -1.5929559e+00   3.3470379e-01  -2.8691079e-01   3.5226680e+00   1.3022862e+00   4.6404677e+00   3.6289011e+00   5.4255439e+00   2.7633086e+00   4.2990027e+00   3.1435214e+00  -1.4601215e+00  -1.9806689e+00  -1.7313689e+00   2.1776691e+00   4.3827044e+00
  -7.3577393e-01  -1.0631216e+00  -1.2338128e+00  -1.1412577e+00  -1.7434947e+00  -3.5408423e+00   6.5957781e-02   1.5113329e-01   4.7041304e+00   3.9395950e+00  -3.7750292e-01  -1.8966095e+00   7.2238880e-01  -1.9143222e+00   3.3871901e+00   1.0223701e+00  -1.9044907e+00  -3.0924642e+00  -7.1097023e-01  -8.0803991e-01   2.4853790e+00  -2.3578031e+00  -1.2651608e+00  -2.3115976e+00  -2.5634493e+00  -2.7659571e+00  -3.0381987e+00  -2.5156862e+00  -1.7523760e+00  -6.7253042e-01   4.4942760e-01  -1.1586322e+00  -1.2501385e+00  -1.7211270e+00  -2.4328119e+00  -2.2703755e+00  -2.0367095e+00   2.9613307e+00   3.2907684e+00  -6.4138437e-01  -1.2096536e+00  -4.2951680e-01  -3.1936361e+00  -5.6644035e-01  -3.0526898e+00  -4.2418767e-01  -2.0539362e+00   2.3930724e+00   1.7086914e+00  -3.3108539e-01  -1.4651439e+00   4.6286976e-01  -2.8962962e+00   1.3296450e+00  -4.2682413e-02   4.9837578e+00   3.9083822e+00   3.6374506e-02  -1.5201893e+00   3.9931857e-01  -2.1798784e-01   3.5400560e+00   1.3607538e+00   4.6790970e+00   3.7209123e+00   5.4965065e+00   2.8132193e+00   4.2580698e+00   3.1308339e+00  -1.4071710e+00  -2.0973594e+00  -1.9055173e+00   2.0283864e+00   4.3005183e+00
  -6.5195535e-01  -9.8480056e-01  -1.1970867e+00  -1.0960373e+00  -1.7756602e+00  -3.5846702e+00  -3.8124148e-03   2.6891555e-01   4.6130241e+00   3.9013666e+00  -2.5057576e-01  -1.7899102e+00   7.5077619e-01  -1.8158946e+00   3.4379743e+00   1.1777805e+00  -1.9218823e+00  -3.2969824e+00  -9.0567026e-01  -7.4432669e-01   2.2060655e+00  -2.3495628e+00  -1.2704002e+00  -2.3972880e+00  -2.6568951e+00  -2.9129549e+00  -3.2433440e+00  -2.6542913e+00  -1.8589574e+00  -7.5953946e-01   3.7896337e-01  -1.0902270e+00  -1.2260066e+00  -1.7379135e+00  -2.4757415e+00  -2.3524672e+00  -2.0382048e+00   2.8387345e+00   3.3315834e+00  -5.0010929e-01  -1.1196128e+00  -3.6513696e-01  -3.0820528e+00  -5.8754573e-01  -2.9442114e+00  -4.4508181e-01  -1.9375554e+00   2.3629340e+00   1.9217533e+00  -1.7093585e-01  -1.3127793e+00   5.1856937e-01  -2.8242518e+00   1.3639685e+00   7.2658438e-02   4.8965400e+00   3.9903234e+00   1.0692348e-01  -1.4430128e+00   4.5377239e-01  -1.5528593e-01   3.5283350e+00   1.3924345e+00   4.6614121e+00   3.7631711e+00   5.4979156e+00   2.8164314e+00   4.1598209e+00   3.0743664e+00  -1.3489567e+00  -2.2133414e+00  -2.0596920e+00   1.8955113e+00   4.1705941e+00
  -5.6849011e-01  -9.0353926e-01  -1.1512820e+00  -1.0471675e+00  -1.7918601e+00  -3.5955433e+00  -3.3487041e-02   4.1976217e-01   4.4760581e+00   3.8375350e+00  -1.2290104e-01  -1.6737508e+00   7.7147142e-01  -1.7158243e+00   3.4579220e+00   1.3124614e+00  -1.9286313e+00  -3.4774475e+00  -1.0419883e+00  -6.8741139e-01   1.9200092e+00  -2.3312234e+00  -1.2776756e+00  -2.4712414e+00  -2.7366969e+00  -3.0394201e+00  -3.4203109e+00  -2.7540788e+00  -1.9286193e+00  -7.9873677e-01   3.5267667e-01  -1.0178427e+00  -1.2013840e+00  -1.7468955e+00  -2.5033974e+00  -2.4009647e+00  -2.0064878e+00   2.7532239e+00   3.3831969e+00  -3.5620304e-01  -1.0246117e+00  -3.0000587e-01  -2.9527230e+00  -6.0330840e-01  -2.8189945e+00  -4.5288821e-01  -1.8035477e+00   2.3448780e+00   2.1350232e+00  -6.7980773e-03  -1.1580255e+00   5.6730453e-01  -2.7445011e+00   1.3802062e+00   1.7589764e-01   4.7546177e+00   4.0210724e+00   1.7389128e-01  -1.3677675e+00   4.9180619e-01  -1.0486152e-01   3.4802237e+00   1.3900877e+00   4.5786777e+00   3.7461162e+00   5.4206057e+00   2.7635460e+00   3.9973062e+00   2.9676905e+00  -1.2888929e+00  -2.3221793e+00  -2.1783905e+00   1.7963436e+00   3.9883872e+00
  -4.8965500e-01  -8.2360290e-01  -1.0969158e+00  -9.9593864e-01  -1.7874068e+00  -3.5675844e+00  -1.5491114e-02   6.0681309e-01   4.2914077e+00   3.7462231e+00  -1.0532004e-03  -1.5522145e+00   7.8004749e-01  -1.6180422e+00   3.4384466e+00   1.4159604e+00  -1.9231147e+00  -3.6203259e+00  -1.1033163e+00  -6.4112232e-01   1.6337882e+00  -2.3011087e+00  -1.2866005e+00  -2.5274304e+00  -2.7949945e+00  -3.1356181e+00  -3.5567654e+00  -2.8035716e+00  -1.9495317e+00  -7.7717410e-01   3.8400711e-01  -9.4408499e-01  -1.1790494e+00  -1.7452913e+00  -2.5109442e+00  -2.4093159e+00  -1.9360493e+00   2.7132956e+00   3.4509903e+00  -2.1385346e-01  -9.2830334e-01  -2.3672782e-01  -2.8080915e+00  -6.1456142e-01  -2.6789430e+00  -4.4808112e-01  -1.6543511e+00   2.3375536e+00   2.3419701e+00   1.5388952e-01  -1.0076157e+00   6.0466434e-01  -2.6617473e+00   1.3723254e+00   2.6108660e-01   4.5520712e+00   3.9919726e+00   2.3088808e-01  -1.2999591e+00   5.0828584e-01  -7.1737990e-02   3.3893806e+00   1.3479296e+00   4.4240071e+00   3.6621076e+00   5.2576538e+00   2.6470720e+00   3.7654508e+00   2.8059875e+00  -1.2296675e+00  -2.4167341e+00  -2.2477878e+00   1.7453281e+00   3.7508718e+00
  -4.1861381e-01  -7.4826492e-01  -1.0337725e+00  -9.4290044e-01  -1.7577322e+00  -3.4962247e+00   5.4270964e-02   8.3034490e-01   4.0577471e+00   3.6256039e+00   1.0954575e-01  -1.4285608e+00   7.7290355e-01  -1.5257829e+00   3.3714091e+00   1.4783866e+00  -1.9030602e+00  -3.7130201e+00  -1.0773890e+00  -6.0799243e-01   1.3529009e+00  -2.2566045e+00  -1.2958348e+00  -2.5594204e+00  -2.8238845e+00  -3.1923387e+00  -3.6417148e+00  -2.7936957e+00  -1.9123991e+00  -6.8594290e-01   4.8240612e-01  -8.7057640e-01  -1.1606520e+00  -1.7296567e+00  -2.4936488e+00  -2.3727200e+00  -1.8233140e+00   2.7229435e+00   3.5376322e+00  -7.6190014e-02  -8.3338882e-01  -1.7700745e-01  -2.6503413e+00  -6.2189366e-01  -2.5260847e+00  -4.3180300e-01  -1.4930781e+00   2.3371303e+00   2.5348789e+00   3.0476163e-01  -8.6703707e-01   6.2726305e-01  -2.5799332e+00   1.3351299e+00   3.2301353e-01   4.2837259e+00   3.8956768e+00   2.7255164e-01  -1.2440324e+00   4.9953042e-01  -5.9739132e-02   3.2508781e+00   1.2618148e+00   4.1928479e+00   3.5057675e+00   5.0048639e+00   2.4617960e+00   3.4614300e+00   2.5862958e+00  -1.1729508e+00  -2.4894569e+00  -2.2565830e+00   1.7530157e+00   3.4567697e+00
  -3.5719520e-01  -6.7955738e-01  -9.6086019e-01  -8.8770860e-01  -1.6985499e+00  -3.3785007e+00   1.7622048e-01   1.0875066e+00   3.7744582e+00   3.4739168e+00   2.0489729e-01  -1.3050778e+00   7.4756426e-01  -1.4416051e+00   3.2497337e+00   1.4907592e+00  -1.8655321e+00  -3.7445366e+00  -9.5713752e-01  -5.8905047e-01   1.0814875e+00  -2.1942026e+00  -1.3030016e+00  -2.5606319e+00  -2.8157825e+00  -3.2013399e+00  -3.6660845e+00  -2.7182953e+00  -1.8110623e+00  -5.2076143e-01   6.5259844e-01  -7.9779118e-01  -1.1464762e+00  -1.6960039e+00  -2.4470803e+00  -2.2883231e+00  -1.6669719e+00   2.7814491e+00   3.6426866e+00   5.4908572e-02  -7.4141902e-01  -1.2150282e-01  -2.4813573e+00  -6.2550825e-01  -2.3625907e+00  -4.0567106e-01  -1.3235198e+00   2.3376539e+00   2.7050054e+00   4.4082853e-01  -7.4022454e-01   6.3298339e-01  -2.5021474e+00   1.2646610e+00   3.5726911e-01   3.9456902e+00   3.7264421e+00   2.9485634e-01  -1.2032376e+00   4.6354014e-01  -7.1418764e-02   3.0616038e+00   1.1293157e+00   3.8833549e+00   3.2742026e+00   4.6611202e+00   2.2050260e+00   3.0849286e+00   2.3076566e+00  -1.1191756e+00  -2.5327160e+00  -2.1966850e+00   1.8252821e+00   3.1066859e+00
  -3.0577133e-01  -6.1812637e-01  -8.7644635e-01  -8.2904492e-01  -1.6060277e+00  -3.2132424e+00   3.4715559e-01   1.3722748e+00   3.4418362e+00   3.2895082e+00   2.8258200e-01  -1.1830257e+00   7.0289477e-01  -1.3674628e+00   3.0679818e+00   1.4453286e+00  -1.8069793e+00  -3.7060615e+00  -7.4121712e-01  -5.8371900e-01   8.2216443e-01  -2.1096264e+00  -1.3046771e+00  -2.5246307e+00  -2.7637695e+00  -3.1557461e+00  -3.6231729e+00  -2.5744649e+00  -1.6428915e+00  -2.8226243e-01   8.9415659e-01  -7.2498189e-01  -1.1353127e+00  -1.6399821e+00  -2.3672935e+00  -2.1553065e+00  -1.4681550e+00   2.8834971e+00   3.7624525e+00   1.7889752e-01  -6.5269480e-01  -6.9768289e-02  -2.3027254e+00  -6.2512956e-01  -2.1907870e+00  -3.7156520e-01  -1.1500977e+00   2.3315717e+00   2.8428329e+00   5.5866815e-01  -6.2937317e-01   6.2112107e-01  -2.4305993e+00   1.1585230e+00   3.6026945e-01   3.5358521e+00   3.4803623e+00   2.9531978e-01  -1.1795846e+00   4.0010454e-01  -1.0807900e-01   2.8205513e+00   9.4970550e-01   3.4966196e+00   2.9670938e+00   4.2285789e+00   1.8767027e+00   2.6382734e+00   1.9711498e+00  -1.0674089e+00  -2.5391380e+00  -2.0636922e+00   1.9628609e+00   2.7031487e+00
  -2.6324834e-01  -5.6320061e-01  -7.7817298e-01  -7.6461913e-01  -1.4769669e+00  -3.0011399e+00   5.6053458e-01   1.6756482e+00   3.0612678e+00   3.0708932e+00   3.4179150e-01  -1.0626722e+00   6.3921033e-01  -1.3048016e+00   2.8228418e+00   1.3358545e+00  -1.7233520e+00  -3.5914140e+00  -4.3417294e-01  -5.8983017e-01   5.7597588e-01  -1.9980383e+00  -1.2964635e+00  -2.4454341e+00  -2.6619046e+00  -3.0503812e+00  -3.5089574e+00  -2.3626862e+00  -1.4089435e+00   2.4038539e-02   1.2014246e+00  -6.5020753e-01  -1.1244550e+00  -1.5571130e+00  -2.2509852e+00  -1.9748669e+00  -1.2304362e+00   3.0196034e+00   3.8900623e+00   2.9653178e-01  -5.6627299e-01  -2.0296826e-02  -2.1157546e+00  -6.1997129e-01  -2.0131429e+00  -3.3142067e-01  -9.7775413e-01   2.3103761e+00   2.9384288e+00   6.5649735e-01  -5.3488304e-01   5.9241782e-01  -2.3666456e+00   1.0161025e+00   3.2925175e-01   3.0542986e+00   3.1555271e+00   2.7309229e-01  -1.1738797e+00   3.1078176e-01  -1.6986240e-01   2.5289728e+00   7.2386025e-01   3.0367350e+00   2.5866613e+00   3.7126877e+00   1.4793715e+00   2.1264231e+00   1.5798230e+00  -1.0153318e+00  -2.5019470e+00  -1.8571339e+00   2.1612267e+00   2.2505450e+00
  -2.2717174e-01  -5.1267965e-01  -6.6324730e-01  -6.9125886e-01  -1.3089823e+00  -2.7446813e+00   8.0696551e-01   1.9860778e+00   2.6353627e+00   2.8168435e+00   3.8323818e-01  -9.4340749e-01   5.5826609e-01  -1.2546630e+00   2.5134883e+00   1.1578408e+00  -1.6102872e+00  -3.3973465e+00  -4.6228322e-02  -6.0376115e-01   3.4246115e-01  -1.8543210e+00  -1.2731456e+00  -2.3178196e+00  -2.5054834e+00  -2.8820195e+00  -3.3222360e+00  -2.0867581e+00  -1.1138699e+00   3.8808660e-01   1.5638001e+00  -5.7046552e-01  -1.1098268e+00  -1.4430720e+00  -2.0956144e+00  -1.7501001e+00  -9.5964785e-01   3.1768196e+00   4.0158353e+00   4.0971641e-01  -4.8007794e-01   2.9340309e-02  -1.9215160e+00  -6.0877295e-01  -1.8322327e+00  -2.8704734e-01  -8.1177445e-01   2.2653163e+00   2.9818988e+00   7.3412053e-01  -4.5544000e-01   5.4897778e-01  -2.3108592e+00   8.3866231e-01   2.6225905e-01   2.5036135e+00   2.7521119e+00   2.2892506e-01  -1.1858313e+00   1.9874947e-01  -2.5589796e-01   2.1903797e+00   4.5409731e-01   2.5106864e+00   2.1375099e+00   3.1220100e+00   1.0180292e+00   1.5568133e+00   1.1385231e+00  -9.5933600e-01  -2.4152836e+00  -1.5804586e+00   2.4108391e+00   1.7549572e+00
  -1.9394159e-01  -4.6333265e-01  -5.2869952e-01  -6.0508287e-01  -1.1006750e+00  -2.4479698e+00   1.0748604e+00   2.2901150e+00   2.1680194e+00   2.5265018e+00   4.0895319e-01  -8.2392848e-01   4.6312487e-01  -1.2177733e+00   2.1417819e+00   9.0872920e-01  -1.4633521e+00  -3.1236833e+00   4.0729043e-01  -6.2068236e-01   1.1982834e-01  -1.6734191e+00  -1.2289294e+00  -2.1376208e+00  -2.2912361e+00  -2.6495470e+00  -3.0645985e+00  -1.7535385e+00  -7.6558757e-01   7.9591715e-01   1.9663623e+00  -4.8192251e-01  -1.0862349e+00  -1.2939984e+00  -1.8994864e+00  -1.4857987e+00  -6.6352713e-01   3.3396591e+00   4.1278688e+00   5.2125025e-01  -3.9110935e-01   8.2261799e-02  -1.7208943e+00  -5.8990395e-01  -1.6506645e+00  -2.3999178e-01  -6.5754664e-01   2.1881193e+00   2.9639169e+00   7.9276443e-01  -3.8822687e-01   4.9407458e-01  -2.2631217e+00   6.2929904e-01   1.5813124e-01   1.8890246e+00   2.2724019e+00   1.6502172e-01  -1.2142085e+00   6.8539141e-02  -3.6447930e-01   1.8103856e+00   1.4397252e-01   1.9280678e+00   1.6263786e+00   2.4678839e+00   4.9985993e-01   9.3906462e-01   6.5364850e-01  -8.9473712e-01  -2.2744917e+00  -1.2407755e+00   2.6977268e+00   1.2239119e+00
  -1.5912431e-01  -4.1109651e-01  -3.7168794e-01  -5.0175100e-01  -8.5178619e-01  -2.1164389e+00   1.3512058e+00   2.5732352e+00   1.6644180e+00   2.1995160e+00   4.2198945e-01  -7.0247131e-01   3.5791291e-01  -1.1946085e+00   1.7122952e+00   5.8804245e-01  -1.2783397e+00  -2.7732919e+00   9.0685535e-01  -6.3490313e-01  -9.4784071e-02  -1.4507230e+00  -1.1577519e+00  -1.9019940e+00  -2.0174566e+00  -2.3540247e+00  -2.7402390e+00  -1.3725145e+00  -3.7473517e-01   1.2305251e+00   2.3908014e+00  -3.8022929e-01  -1.0477357e+00  -1.1068144e+00  -1.6618012e+00  -1.1881826e+00  -3.5121565e-01   3.4911818e+00   4.2128369e+00   6.3448484e-01  -2.9573088e-01   1.4197189e-01  -1.5146388e+00  -5.6152587e-01  -1.4709797e+00  -1.9145303e-01  -5.2026968e-01   2.0716700e+00   2.8763072e+00   8.3481259e-01  -3.2924848e-01   4.3186290e-01  -2.2227316e+00   3.9276875e-01   1.6510675e-02   1.2183866e+00   1.7207620e+00   8.4785650e-02  -1.2570344e+00  -7.4325135e-02  -4.9325617e-01   1.3964078e+00  -2.0194512e-01   1.3006455e+00   1.0618150e+00   1.7639207e+00  -6.6116145e-02   2.8457684e-01   1.3284225e-01  -8.1609588e-01  -2.0763586e+00  -8.4836941e-01   3.0043752e+00   6.6605801e-01
  -1.1783821e-01  -3.5144932e-01  -1.8983096e-01  -3.7677402e-01  -5.6332249e-01  -1.7564940e+00   1.6223946e+00   2.8207848e+00   1.1309341e+00   1.8361933e+00   4.2605382e-01  -5.7707662e-01   2.4748174e-01  -1.1854217e+00   1.2321635e+00   1.9747954e-01  -1.0515945e+00  -2.3518951e+00   1.4299054e+00  -6.4029080e-01  -3.0497998e-01  -1.1824677e+00  -1.0536482e+00  -1.6096432e+00  -1.6840663e+00  -1.9986551e+00  -2.3556325e+00  -9.5523519e-01   4.6040112e-02   1.6729172e+00   2.8165903e+00  -2.6089997e-01  -9.8808879e-01  -8.7953347e-01  -1.3826730e+00  -8.6457700e-01  -3.2650298e-02   3.6141589e+00   4.2569392e+00   7.5292652e-01  -1.9001979e-01   2.1200722e-01  -1.3034197e+00  -5.2179689e-01  -1.2955365e+00  -1.4225477e-01  -4.0463084e-01   1.9105982e+00   2.7126401e+00   8.6346346e-01  -2.7374620e-01   3.6701816e-01  -2.1885159e+00   1.3519310e-01  -1.6213102e-01   5.0199621e-01   1.1035559e+00  -7.5151385e-03  -1.3118002e+00  -2.2375483e-01  -6.3942224e-01   9.5724564e-01  -5.7830352e-01   6.4179617e-01   4.5379620e-01   1.0253876e+00  -6.6945190e-01  -3.9396924e-01  -4.1534919e-01  -7.1762652e-01  -1.8193023e+00  -4.1603083e-01   3.3108552e+00   9.0798909e-02
  -6.5188233e-02  -2.7983326e-01   1.8461879e-02  -2.2586567e-01  -2.3763639e-01  -1.3751123e+00   1.8750660e+00   3.0189876e+00   5.7498222e-01   1.4376573e+00   4.2509466e-01  -4.4586606e-01   1.3700628e-01  -1.1902428e+00   7.1077251e-01  -2.5904185e-01  -7.8034956e-01  -1.8677450e+00   1.9522048e+00  -6.3073546e-01  -5.1473767e-01  -8.6612231e-01  -9.1115267e-01  -1.2609859e+00  -1.2926138e+00  -1.5886541e+00  -1.9191022e+00  -5.1464469e-01   4.8291069e-01   2.1032736e+00   3.2223184e+00  -1.1972720e-01  -9.0126569e-01  -6.1153085e-01  -1.0631295e+00  -5.2305848e-01   2.8210466e-01   3.6922445e+00   4.2469329e+00   8.7981551e-01  -7.0150678e-02   2.9556470e-01  -1.0878829e+00  -4.6909887e-01  -1.1263856e+00  -9.2870418e-02  -3.1447703e-01   1.7017390e+00   2.4688072e+00   8.8233846e-01  -2.1666915e-01   3.0433255e-01  -2.1589451e+00  -1.3632933e-01  -3.7645204e-01  -2.4774504e-01   4.2902987e-01  -1.0714013e-01  -1.3756843e+00  -3.7355847e-01  -7.9988927e-01   5.0257330e-01  -9.7919304e-01  -3.4146134e-02  -1.8667323e-01   2.6851409e-01  -1.2987154e+00  -1.0831679e+00  -9.8182780e-01  -5.9366567e-01  -1.5034924e+00   4.1754897e-02   3.5961146e+00  -4.9210007e-01
   3.2863518e-03  -1.9209553e-01   2.5368725e-01  -4.5311342e-02   1.2154948e-01  -9.7944094e-01   2.0969042e+00   3.1559340e+00   4.7968527e-03   1.0059997e+00   4.2287694e-01  -3.0731524e-01   3.1553169e-02  -1.2088520e+00   1.5931224e-01  -7.7540244e-01  -4.6304835e-01  -1.3311838e+00   2.4493021e+00  -6.0062505e-01  -7.2802676e-01  -5.0073780e-01  -7.2570814e-01  -8.5825003e-01  -8.4622396e-01  -1.1310385e+00  -1.4403199e+00  -6.4360748e-02   9.2174964e-01   2.5021481e+00   3.5870918e+00   4.6797385e-02  -7.8197444e-01  -3.0375136e-01  -7.0509947e-01  -1.7208470e-01   5.8353054e-01   3.7110797e+00   4.1711813e+00   1.0177200e+00   6.7214002e-02   3.9514278e-01  -8.6870910e-01  -4.0226377e-01  -9.6515978e-01  -4.3491135e-02  -2.5251068e-01   1.4444400e+00   2.1435257e+00   8.9507406e-01  -1.5316690e-01   2.4829876e-01  -2.1322514e+00  -4.1417504e-01  -6.2419213e-01  -1.0167945e+00  -2.9283894e-01  -2.0929445e-01  -1.4457661e+00  -5.1790000e-01  -9.7144056e-01   4.2384257e-02  -1.3983568e+00  -7.1258772e-01  -8.4797085e-01  -4.9023236e-01  -1.9419390e+00  -1.7694690e+00  -1.5572878e+00  -4.3916715e-01  -1.1309083e+00   5.0969636e-01   3.8393499e+00  -1.0729018e+00
   9.1184090e-02  -8.4913184e-02   5.1500375e-01   1.6767223e-01   5.0918443e-01  -5.7642489e-01   2.2773486e+00   3.2224811e+00  -5.7083266e-01   5.4440672e-01   4.2257650e-01  -1.6050427e-01  -6.4343323e-02  -1.2407417e+00  -4.0977021e-01  -1.3433682e+00  -9.9627425e-02  -7.5412195e-01   2.8979965e+00  -5.4529827e-01  -9.4843703e-01  -8.7226321e-02  -4.9405449e-01  -4.0549105e-01  -3.4950059e-01  -6.3433664e-01  -9.2977231e-01   3.8206250e-01   1.3489998e+00   2.8516301e+00   3.8919092e+00   2.4109287e-01  -6.2615698e-01   4.1164229e-02  -3.1139486e-01   1.7987640e-01   8.6327870e-01   3.6592649e+00   4.0206388e+00   1.1681809e+00   2.2455461e-01   5.1222915e-01  -6.4667492e-01  -3.2077568e-01  -8.1298964e-01   5.8762528e-03  -2.2003930e-01   1.1407034e+00   1.7387365e+00   9.0492923e-01  -7.9064777e-02   2.0271439e-01  -2.1065499e+00  -6.9067543e-01  -9.0213411e-01  -1.7900263e+00  -1.0505268e+00  -3.0954098e-01  -1.5192253e+00  -6.5171962e-01  -1.1508639e+00  -4.1356938e-01  -1.8293823e+00  -1.3793748e+00  -1.5182542e+00  -1.2348570e+00  -2.5870513e+00  -2.4397475e+00  -2.1325325e+00  -2.5018304e-01  -7.0532434e-01   9.7260434e-01   4.0213645e+00  -1.6422651e+00
   2.0086914e-01   4.3830567e-02   8.0006987e-01   4.1461211e-01   9.1900509e-01  -1.7249739e-01   2.4081814e+00   3.2129965e+00  -1.1428544e+00   5.7248168e-02   4.2642677e-01  -5.3303907e-03  -1.4706123e-01  -1.2850814e+00  -9.8337567e-01  -1.9527483e+00   3.0826598e-01  -1.4946598e-01   3.2777167e+00  -4.6144110e-01  -1.1788419e+00   3.7145394e-01  -2.1456713e-01   9.1475540e-02   1.9160133e-01  -1.0823840e-01  -3.9823908e-01   8.1184178e-01   1.7524704e+00   3.1363993e+00   4.1209126e+00   4.6415883e-01  -4.3142146e-01   4.1885167e-01   1.1430961e-01   5.2470308e-01   1.1146968e+00   3.5291405e+00   3.7896948e+00   1.3314419e+00   4.0317458e-01   6.4706140e-01  -4.2271680e-01  -2.2492928e-01  -6.7046100e-01   5.5297904e-02  -2.1680612e-01   7.9516446e-01   1.2598458e+00   9.1444313e-01   8.7116292e-03   1.7033821e-01  -2.0799684e+00  -9.5858705e-01  -1.2060900e+00  -2.5518398e+00  -1.8311863e+00  -4.0417451e-01  -1.5935181e+00  -7.7108640e-01  -1.3350626e+00  -8.5630197e-01  -2.2658765e+00  -2.0214484e+00  -2.1858339e+00  -1.9504915e+00  -3.2222810e+00  -3.0818324e+00  -2.6987552e+00  -2.4292655e-02  -2.3222703e-01   1.4162610e+00   4.1258278e+00  -2.1915705e+00
   3.3318454e-01   1.9474834e-01   1.1049839e+00   6.9551521e-01   1.3437239e+00   2.2664921e-01   2.4839671e+00   3.1258810e+00  -1.7022547e+00  -4.4988937e-01   4.3544644e-01   1.5733105e-01  -2.1419526e-01  -1.3406989e+00  -1.5483729e+00  -2.5916325e+00   7.5713855e-01   4.6946531e-01   3.5717254e+00  -3.4739930e-01  -1.4211194e+00   8.7022465e-01   1.1248022e-01   6.2522751e-01   7.6992827e-01   4.3679934e-01   1.4369016e-01   1.2136067e+00   2.1220060e+00   3.3446115e+00   4.2624357e+00   7.1533411e-01  -1.9737214e-01   8.2330399e-01   5.6749802e-01   8.5494929e-01   1.3332155e+00   3.3173414e+00   3.4768217e+00   1.5062893e+00   6.0295468e-01   7.9848402e-01  -1.9799561e-01  -1.1592621e-01  -5.3762025e-01   1.0480326e-01  -2.4092192e-01   4.1491544e-01   7.1579057e-01   9.2516994e-01   1.1179572e-01   1.5262526e-01  -2.0507836e+00  -1.2115181e+00  -1.5309290e+00  -3.2867793e+00  -2.6209084e+00  -4.9052996e-01  -1.6665264e+00  -8.7345750e-01  -1.5211486e+00  -1.2780488e+00  -2.7016210e+00  -2.6274175e+00  -2.8395166e+00  -2.6239600e+00  -3.8365147e+00  -3.6849682e+00  -3.2477748e+00   2.3905438e-01   2.8133088e-01   1.8281947e+00   4.1403521e+00  -2.7131936e+00
   4.8727561e-01   3.6675312e-01   1.4243370e+00   1.0086848e+00   1.7752864e+00   6.1619909e-01   2.5023213e+00   2.9638382e+00  -2.2403502e+00  -9.7023808e-01   4.4927277e-01   3.2553078e-01  -2.6476072e-01  -1.4060864e+00  -2.0921918e+00  -3.2467064e+00   1.2416131e+00   1.0895079e+00   3.7680782e+00  -2.0338474e-01  -1.6759465e+00   1.4019371e+00   4.8475112e-01   1.1869677e+00   1.3772980e+00   9.8997344e-01   6.8602742e-01   1.5779417e+00   2.4499885e+00   3.4685667e+00   4.3097702e+00   9.9216510e-01   7.4185740e-02   1.2470613e+00   1.0428422e+00   1.1641346e+00   1.5165697e+00   3.0250905e+00   3.0849682e+00   1.6900185e+00   8.2220031e-01   9.6391512e-01   2.6043187e-02   4.0994991e-03  -4.1402938e-01   1.5429200e-01  -2.8891026e-01   9.1967691e-03   1.1890091e-01   9.3751307e-01   2.3014654e-01   1.4956213e-01  -2.0175609e+00  -1.4442817e+00  -1.8706585e+00  -3.9801282e+00  -3.4050292e+00  -5.6720041e-01  -1.7366727e+00  -9.5782779e-01  -1.7065205e+00  -1.6726231e+00  -3.1307141e+00  -3.1880158e+00  -3.4689077e+00  -3.2442297e+00  -4.4196095e+00  -4.2401871e+00  -3.7722281e+00   5.3830983e-01   8.2693948e-01   2.1983152e+00   4.0573231e+00  -3.2007152e+00
   6.6053755e-01   5.5698104e-01   1.7513813e+00   1.3506339e+00   2.2051849e+00   9.9225463e-01   2.4640083e+00   2.7338605e+00  -2.7490525e+00  -1.4959607e+00   4.6611549e-01   4.9622322e-01  -2.9928254e-01  -1.4794362e+00  -2.6033542e+00  -3.9036369e+00   1.7544938e+00   1.6981752e+00   3.8602784e+00  -3.1562495e-02  -1.9426806e+00   1.9575454e+00   8.9779205e-01   1.7668259e+00   2.0046821e+00   1.5405627e+00   1.2197107e+00   1.8978057e+00   2.7316430e+00   3.5051241e+00   4.2616153e+00   1.2903950e+00   3.7918635e-01   1.6815013e+00   1.5342438e+00   1.4469849e+00   1.6648412e+00   2.6582236e+00   2.6216693e+00   1.8785324e+00   1.0575948e+00   1.1394267e+00   2.4761958e-01   1.3213236e-01  -2.9886733e-01   2.0346804e-01  -3.5586743e-01  -4.1101961e-01  -5.1544385e-01   9.5067008e-01   3.6193748e-01   1.5961368e-01  -1.9792914e+00  -1.6531531e+00  -2.2185626e+00  -4.6184363e+00  -4.1684823e+00  -6.3415055e-01  -1.8029976e+00  -1.0247637e+00  -1.8889260e+00  -2.0356560e+00  -3.5476952e+00  -3.6964192e+00  -4.0646715e+00  -3.8027299e+00  -4.9626460e+00  -4.7405772e+00  -4.2657132e+00   8.6973138e-01   1.3950884e+00   2.5193779e+00   3.8744345e+00  -3.6490696e+00
   8.4869391e-01   7.6084048e-01   2.0783041e+00   1.7161010e+00   2.6248129e+00   1.3517940e+00   2.3728640e+00   2.4469350e+00  -3.2210986e+00  -2.0183401e+00   4.8283756e-01   6.6532338e-01  -3.1976402e-01  -1.5587108e+00  -3.0719111e+00  -4.5475204e+00   2.2869332e+00   2.2841096e+00   3.8475941e+00   1.6398710e-01  -2.2193327e+00   2.5263963e+00   1.3450957e+00   2.3542126e+00   2.6423986e+00   2.0783418e+00   1.7368306e+00   2.1688073e+00   2.9651401e+00   3.4558444e+00   4.1221745e+00   1.6040776e+00   7.1138889e-01   2.1172121e+00   2.0348957e+00   1.6996146e+00   1.7803250e+00   2.2269471e+00   2.0988601e+00   2.0665629e+00   1.3042631e+00   1.3199348e+00   4.6458787e-01   2.6440090e-01  -1.9106579e-01   2.5180942e-01  -4.3572944e-01  -8.3352393e-01  -1.1693542e+00   9.6269095e-01   5.0357598e-01   1.7978686e-01  -1.9355175e+00  -1.8360175e+00  -2.5674028e+00  -5.1899621e+00  -4.8961970e+00  -6.9271701e-01  -1.8651983e+00  -1.0763224e+00  -2.0665118e+00  -2.3647139e+00  -3.9476549e+00  -4.1484105e+00  -4.6187451e+00  -4.2935354e+00  -5.4581339e+00  -5.1814439e+00  -4.7228906e+00   1.2274295e+00   1.9754640e+00   2.7872527e+00   3.5948952e+00  -4.0546238e+00
   1.0459987e+00   9.7218363e-01   2.3965940e+00   2.0981736e+00   3.0258366e+00   1.6925601e+00   2.2355603e+00   2.1174900e+00  -3.6502321e+00  -2.5280383e+00   4.9515597e-01   8.2784168e-01  -3.2954188e-01  -1.6417353e+00  -3.4897664e+00  -5.1633719e+00   2.8286967e+00   2.8374516e+00   3.7350294e+00   3.7742684e-01  -2.5026324e+00   3.0966212e+00   1.8182786e+00   2.9382092e+00   3.2803189e+00   2.5939607e+00   2.2307607e+00   2.3893308e+00   3.1514968e+00   3.3268611e+00   3.9009032e+00   1.9258085e+00   1.0626052e+00   2.5444288e+00   2.5373747e+00   1.9196417e+00   1.8672396e+00   1.7453496e+00   1.5324070e+00   2.2480001e+00   1.5559432e+00   1.4994842e+00   6.7442982e-01   3.9656673e-01  -8.9465878e-02   2.9857443e-01  -5.2162792e-01  -1.2454098e+00  -1.8231376e+00   9.7064082e-01   6.4984725e-01   2.0580433e-01  -1.8864320e+00  -1.9924021e+00  -2.9096673e+00  -5.6850098e+00  -5.5735243e+00  -7.4550022e-01  -1.9236248e+00  -1.1158673e+00  -2.2378581e+00  -2.6592906e+00  -4.3263295e+00  -4.5423868e+00  -5.1245034e+00  -4.7134112e+00  -5.9001535e+00  -5.5603541e+00  -5.1395429e+00   1.6035539e+00   2.5572748e+00   3.0009956e+00   3.2273042e+00  -4.4152001e+00
   1.2455484e+00   1.1835887e+00   2.6974675e+00   2.4885082e+00   3.4005639e+00   2.0129031e+00   2.0612227e+00   1.7626173e+00  -4.0313385e+00  -3.0154181e+00   4.9794683e-01   9.7809079e-01  -3.3304217e-01  -1.7263127e+00  -3.8508793e+00  -5.7366365e+00   3.3685059e+00   3.3501090e+00   3.5329551e+00   6.0143075e-01  -2.7881799e+00   3.6556055e+00   2.3073630e+00   3.5079684e+00   3.9080817e+00   3.0792722e+00   2.6961965e+00   2.5605075e+00   3.2942969e+00   3.1284887e+00   3.6119360e+00   2.2470578e+00   1.4230494e+00   2.9534988e+00   3.0337664e+00   2.1062319e+00   1.9313077e+00   1.2306964e+00   9.4138399e-01   2.4162967e+00   1.8052497e+00   1.6716059e+00   8.7427893e-01   5.2396622e-01   7.0212800e-03   3.4284488e-01  -6.0630664e-01  -1.6336303e+00  -2.4561327e+00   9.7084972e-01   7.9417291e-01   2.3237482e-01  -1.8329459e+00  -2.1233972e+00  -3.2378591e+00  -6.0961455e+00  -6.1866854e+00  -7.9615733e-01  -1.9792374e+00  -1.1478004e+00  -2.4020007e+00  -2.9206842e+00  -4.6801766e+00  -4.8792237e+00  -5.5768722e+00  -5.0617297e+00  -6.2844523e+00  -5.8770760e+00  -5.5125964e+00   1.9886066e+00   3.1295912e+00   3.1627237e+00   2.7852041e+00  -4.7300356e+00
   1.4396787e+00   1.3867326e+00   2.9723305e+00   2.8776385e+00   3.7422785e+00   2.3116023e+00   1.8609298e+00   1.4011347e+00  -4.3605288e+00  -3.4709037e+00   4.8562797e-01   1.1099523e+00  -3.3545951e-01  -1.8103448e+00  -4.1513375e+00  -6.2537015e+00   3.8944494e+00   3.8159277e+00   3.2564363e+00   8.2754364e-01  -3.0706723e+00   4.1905114e+00   2.8011460e+00   4.0531079e+00   4.5153248e+00   3.5275907e+00   3.1291186e+00   2.6860391e+00   3.3992645e+00   2.8746018e+00   3.2732372e+00   2.5585832e+00   1.7817857e+00   3.3353459e+00   3.5158307e+00   2.2600688e+00   1.9792485e+00   7.0255151e-01   3.4714188e-01   2.5649142e+00   2.0440175e+00   1.8297183e+00   1.0609799e+00   6.4188399e-01   9.9267800e-02   3.8360014e-01  -6.8256841e-01  -1.9855433e+00  -3.0476249e+00   9.5922490e-01   9.2896201e-01   2.5353827e-01  -1.7767080e+00  -2.2314747e+00  -3.5448020e+00  -6.4183081e+00  -6.7232164e+00  -8.4911571e-01  -2.0335277e+00  -1.1772320e+00  -2.5584329e+00  -3.1517747e+00  -5.0064300e+00  -5.1620005e+00  -5.9723871e+00  -5.3402785e+00  -6.6084779e+00  -6.1334227e+00  -5.8401068e+00   2.3718635e+00   3.6816854e+00   3.2773163e+00   2.2863485e+00  -4.9996994e+00
   1.6204167e+00   1.5728262e+00   3.2132366e+00   3.2553538e+00   4.0455280e+00   2.5876916e+00   1.6471257e+00   1.0525509e+00  -4.6351728e+00  -3.8853611e+00   4.5258574e-01   1.2171845e+00  -3.4238728e-01  -1.8919479e+00  -4.3893146e+00  -6.7023739e+00   4.3944336e+00   4.2307583e+00   2.9243062e+00   1.0466089e+00  -3.3441862e+00   4.6888200e+00   3.2876349e+00   4.5640732e+00   5.0919286e+00   3.9338685e+00   3.5266975e+00   2.7718895e+00   3.4737299e+00   2.5818239e+00   2.9055365e+00   2.8508936e+00   2.1272448e+00   3.6819030e+00   3.9752036e+00   2.3832517e+00   2.0182303e+00   1.8177811e-01  -2.2776212e-01   2.6877692e+00   2.2636958e+00   1.9675397e+00   1.2311835e+00   7.4583755e-01   1.8781207e-01   4.1981242e-01  -7.4371471e-01  -2.2894184e+00  -3.5777783e+00   9.3159555e-01   1.0460305e+00   2.6306115e-01  -1.7200715e+00  -2.3202266e+00  -3.8239431e+00  -6.6488084e+00  -7.1723851e+00  -9.0923347e-01  -2.0884067e+00  -1.2096172e+00  -2.7070925e+00  -3.3567201e+00  -5.3031296e+00  -5.3956289e+00  -6.3092007e+00  -5.5529660e+00  -6.8713636e+00  -6.3330116e+00  -6.1212148e+00   2.7418750e+00   4.2033606e+00   3.3519686e+00   1.7517341e+00  -5.2259549e+00
   1.7799548e+00   1.7330833e+00   3.4133043e+00   3.6111271e+00   4.3063351e+00   2.8403134e+00   1.4329728e+00   7.3600879e-01  -4.8538888e+00  -4.2504738e+00   3.9361063e-01   1.2937546e+00  -3.5942748e-01  -1.9695548e+00  -4.5649198e+00  -7.0723108e+00   4.8566543e+00   4.5924289e+00   2.5580527e+00   1.2492382e+00  -3.6025010e+00   5.1388642e+00   3.7545270e+00   5.0324489e+00   5.6282651e+00   4.2947861e+00   3.8871624e+00   2.8258633e+00   3.5260352e+00   2.2685799e+00   2.5311293e+00   3.1147334e+00   2.4477770e+00   3.9864752e+00   4.4036342e+00   2.4791245e+00   2.0553273e+00  -3.1052345e-01  -7.6070866e-01   2.7796399e+00   2.4557728e+00   2.0794784e+00   1.3814773e+00   8.3185151e-01   2.7278486e-01   4.5055440e-01  -7.8394255e-01  -2.5348862e+00  -4.0285295e+00   8.8405970e-01   1.1370609e+00   2.5485161e-01  -1.6660031e+00  -2.3940356e+00  -4.0696305e+00  -6.7872322e+00  -7.5255626e+00  -9.8143288e-01  -2.1460703e+00  -1.2503855e+00  -2.8483296e+00  -3.5405937e+00  -5.5691260e+00  -5.5864008e+00  -6.5870374e+00  -5.7054651e+00  -7.0738600e+00  -6.4809616e+00  -6.3560727e+00   3.0870158e+00   4.6852547e+00   3.3956334e+00   1.2044601e+00  -5.4115999e+00
   1.9111072e+00   1.8591899e+00   3.5670637e+00   3.9345714e+00   4.5223243e+00   3.0686147e+00   1.2316841e+00   4.6927472e-01  -5.0164951e+00  -4.5590933e+00   3.0430409e-01   1.3341680e+00  -3.9181063e-01  -2.0419870e+00  -4.6799696e+00  -7.3553708e+00   5.2700612e+00   4.9006311e+00   2.1805879e+00   1.4262953e+00  -3.8394366e+00   5.5303141e+00   4.1897051e+00   5.4512049e+00   6.1154606e+00   4.6087467e+00   4.2096469e+00   2.8570968e+00   3.5649244e+00   1.9540675e+00   2.1726140e+00   3.3415515e+00   2.7322051e+00   4.2440149e+00   4.7932503e+00   2.5520450e+00   2.0970263e+00  -7.5408081e-01  -1.2301586e+00   2.8364946e+00   2.6122011e+00   2.1609649e+00   1.5085446e+00   8.9669856e-01   3.5388710e-01   4.7510525e-01  -7.9866818e-01  -2.7133153e+00  -4.3843859e+00   8.1330290e-01   1.1940731e+00   2.2336408e-01  -1.6179360e+00  -2.4577201e+00  -4.2773417e+00  -6.8352688e+00  -7.7765210e+00  -1.0703394e+00  -2.2088459e+00  -1.3045904e+00  -2.9828556e+00  -3.7089921e+00  -5.8040550e+00  -5.7415016e+00  -6.8070977e+00  -5.8047989e+00  -7.2182196e+00  -6.5835446e+00  -6.5457504e+00   3.3960473e+00   5.1191036e+00   3.4183919e+00   6.6848846e-01  -5.5602706e+00
   2.0077222e+00   1.9437491e+00   3.6707070e+00   4.2159040e+00   4.6927569e+00   3.2717047e+00   1.0558688e+00   2.6784254e-01  -5.1239254e+00  -4.8055370e+00   1.8142600e-01   1.3337818e+00  -4.4405072e-01  -2.1084912e+00  -4.7376940e+00  -7.5458734e+00   5.6247948e+00   5.1567304e+00   1.8149842e+00   1.5693671e+00  -4.0491893e+00   5.8545959e+00   4.5817287e+00   5.8148678e+00   6.5456460e+00   4.8757880e+00   4.4940389e+00   2.8754952e+00   3.5989635e+00   1.6572157e+00   1.8516584e+00   3.5239287e+00   2.9703536e+00   4.4512880e+00   5.1368392e+00   2.6071077e+00   2.1488219e+00  -1.1304564e+00  -1.6167271e+00   2.8557175e+00   2.7258017e+00   2.2087057e+00   1.6093474e+00   9.3808926e-01   4.3042369e-01   4.9304475e-01  -7.8474997e-01  -2.8181011e+00  -4.6330807e+00   7.1686388e-01   1.2098800e+00   1.6396560e-01  -1.5795705e+00  -2.5161593e+00  -4.4438512e+00  -6.7964847e+00  -7.9216420e+00  -1.1799496e+00  -2.2790339e+00  -1.3765992e+00  -3.1116728e+00  -3.8676371e+00  -6.0082872e+00  -5.8685152e+00  -6.9719217e+00  -5.8589084e+00  -7.3080351e+00  -6.6478145e+00  -6.6921222e+00   3.6586643e+00   5.4979623e+00   3.4307964e+00   1.6737939e-01  -5.6762368e+00
   2.0650143e+00   1.9806713e+00   3.7222220e+00   4.4463920e+00   4.8184689e+00   3.4486708e+00   9.1692412e-01   1.4420164e-01  -5.1781183e+00  -4.9858237e+00   2.3156404e-02   1.2890768e+00  -5.1965791e-01  -2.1687373e+00  -4.7424127e+00  -7.6407572e+00   5.9125704e+00   5.3635186e+00   1.4832478e+00   1.6711924e+00  -4.2266441e+00   6.1052126e+00   4.9202961e+00   6.1196069e+00   6.9122018e+00   5.0974106e+00   4.7408413e+00   2.8911446e+00   3.6360272e+00   1.3956853e+00   1.5878562e+00   3.6559338e+00   3.1535200e+00   4.6069192e+00   5.4281320e+00   2.6498340e+00   2.2149249e+00  -1.4239415e+00  -1.9041263e+00   2.8362101e+00   2.7906245e+00   2.2208339e+00   1.6813182e+00   9.5479620e-01   5.0138969e-01   5.0432492e-01  -7.4059760e-01  -2.8448642e+00  -4.7660500e+00   5.9332842e-01   1.1785011e+00   7.3238134e-02  -1.5546361e+00  -2.5739456e+00  -4.5673233e+00  -6.6760460e+00  -7.9600273e+00  -1.3133546e+00  -2.3587457e+00  -1.4698429e+00  -3.2359887e+00  -4.0219985e+00  -6.1828457e+00  -5.9749519e+00  -7.0852157e+00  -5.8762222e+00  -7.3480488e+00  -6.6812416e+00  -6.7977425e+00   3.8659893e+00   5.8163713e+00   3.4432246e+00  -2.7692425e-01  -5.7641913e+00
   2.0798027e+00   1.9654949e+00   3.7214069e+00   4.6187606e+00   4.9017258e+00   3.5986543e+00   8.2450613e-01   1.0730597e-01  -5.1818872e+00  -5.0978327e+00  -1.7074565e-01   1.1978810e+00  -6.2092570e-01  -2.2227717e+00  -4.6992011e+00  -7.6396256e+00   6.1269927e+00   5.5249257e+00   1.2052002e+00   1.7260301e+00  -4.3676419e+00   6.2779531e+00   5.1966591e+00   6.3632412e+00   7.2099738e+00   5.2763448e+00   4.9510536e+00   2.9137366e+00   3.6828809e+00   1.1849736e+00   1.3977435e+00   3.7333875e+00   3.2748685e+00   4.7113252e+00   5.6620774e+00   2.6858516e+00   2.2981031e+00  -1.6222881e+00  -2.0799270e+00   2.7783709e+00   2.8022461e+00   2.1969547e+00   1.7225517e+00   9.4670399e-01   5.6560125e-01   5.0931152e-01  -6.6616229e-01  -2.7915530e+00  -4.7787113e+00   4.4243949e-01   1.0955144e+00  -5.0802387e-02  -1.5466294e+00  -2.6350689e+00  -4.6473231e+00  -6.4804359e+00  -7.8935027e+00  -1.4725328e+00  -2.4497557e+00  -1.5866357e+00  -3.3571153e+00  -4.1769605e+00  -6.3293080e+00  -6.0678344e+00  -7.1516481e+00  -5.8652396e+00  -7.3439241e+00  -6.6913514e+00  -6.8657174e+00   4.0109925e+00   6.0704608e+00   3.4652843e+00  -6.4519433e-01  -5.8290372e+00
   2.0506381e+00   1.8956197e+00   3.6697732e+00   4.7275473e+00   4.9460035e+00   3.7209729e+00   7.8610294e-01   1.6226488e-01  -5.1387767e+00  -5.1413769e+00  -3.9889271e-01   1.0595288e+00  -7.4880094e-01  -2.2709362e+00  -4.6135725e+00  -7.5446929e+00   6.2637888e+00   5.6457058e+00   9.9752670e-01   1.7299417e+00  -4.4691967e+00   6.3709856e+00   5.4039675e+00   6.5451694e+00   7.4354506e+00   5.4162694e+00   5.1260811e+00   2.9520331e+00   3.7448734e+00   1.0376698e+00   1.2940217e+00   3.7540227e+00   3.3297282e+00   4.7665411e+00   5.8350826e+00   2.7205792e+00   2.3996490e+00  -1.7172427e+00  -2.1361050e+00   2.6839579e+00   2.7579924e+00   2.1380836e+00   1.7319789e+00   9.1478425e-01   6.2185752e-01   5.0879186e-01  -5.6281514e-01  -2.6584522e+00  -4.6705364e+00   2.6512163e-01   9.5832782e-01  -2.0858294e-01  -1.5585467e+00  -2.7026681e+00  -4.6847538e+00  -6.2171501e+00  -7.7265181e+00  -1.6582233e+00  -2.5533675e+00  -1.7280700e+00  -3.4763586e+00  -4.3365511e+00  -6.4496864e+00  -6.1533522e+00  -7.1766314e+00  -5.8341550e+00  -7.3020076e+00  -6.6854099e+00  -6.8995718e+00   4.0888115e+00   6.2579981e+00   3.5052958e+00  -9.2183966e-01  -5.8756966e+00
   1.9778187e+00   1.7704476e+00   3.5703463e+00   4.7693717e+00   4.9557168e+00   3.8152709e+00   8.0673223e-01   3.1025522e-01  -5.0529116e+00  -5.1181939e+00  -6.5832991e-01   8.7495428e-01  -9.0284151e-01  -2.3137565e+00  -4.4911917e+00  -7.3606322e+00   6.3209402e+00   5.7311189e+00   8.7303495e-01   1.6809781e+00  -4.5296462e+00   6.3848264e+00   5.5375335e+00   6.6662337e+00   7.5868909e+00   5.5215051e+00   5.2676694e+00   3.0134074e+00   3.8257510e+00   9.6290081e-01   1.2850191e+00   3.7175369e+00   3.3157839e+00   4.7759649e+00   5.9452064e+00   2.7589380e+00   2.5194692e+00  -1.7048543e+00  -2.0693515e+00   2.5558610e+00   2.6570761e+00   2.0464921e+00   1.7095098e+00   8.6099892e-01   6.6911602e-01   5.0394791e-01  -4.3313295e-01  -2.4481023e+00  -4.4449327e+00   6.3422679e-02   7.6635879e-01  -3.9895124e-01  -1.5926311e+00  -2.7788480e+00  -4.6817267e+00  -5.8944133e+00  -7.4659517e+00  -1.8698822e+00  -2.6703003e+00  -1.8939869e+00  -3.5949038e+00  -4.5037473e+00  -6.5463007e+00  -6.2366002e+00  -7.1660855e+00  -5.7905386e+00  -7.2290748e+00  -6.6701415e+00  -6.9031218e+00   4.0969593e+00   6.3783729e+00   3.5698812e+00  -1.0956072e+00  -5.9089282e+00
   1.8633011e+00   1.5914238e+00   3.4273961e+00   4.7431214e+00   4.9359181e+00   3.8816774e+00   8.8877495e-01   5.4864295e-01  -4.9288446e+00  -5.0318539e+00  -9.4469504e-01   6.4671303e-01  -1.0812582e+00  -2.3518135e+00  -4.3376338e+00  -7.0943434e+00   6.2987202e+00   5.7866228e+00   8.4015282e-01   1.5792609e+00  -4.5487239e+00   6.3222020e+00   5.5950034e+00   6.7285359e+00   7.6643875e+00   5.5967005e+00   5.3778580e+00   3.1034754e+00   3.9275871e+00   9.6599348e-01   1.3744076e+00   3.6255363e+00   3.2331486e+00   4.7440374e+00   5.9922865e+00   2.8051060e+00   2.6562682e+00  -1.5855462e+00  -1.8811438e+00   2.3978077e+00   2.5006438e+00   1.9254813e+00   1.6561313e+00   7.8814395e-01   7.0666100e-01   4.9629767e-01  -2.8061716e-01  -2.1651382e+00  -4.1089551e+00  -1.5961592e-01   5.2111323e-01  -6.1925296e-01  -1.6501553e+00  -2.8645827e+00  -4.6413762e+00  -5.5209038e+00  -7.1208336e+00  -2.1057166e+00  -2.8006060e+00  -2.0830151e+00  -3.7137005e+00  -4.6803562e+00  -6.6216442e+00  -6.3214075e+00  -7.1262094e+00  -5.7410700e+00  -7.1320769e+00  -6.6515028e+00  -6.8803508e+00   4.0354097e+00   6.4325264e+00   3.6636713e+00  -1.1600315e+00  -5.9331734e+00
   1.7105178e+00   1.3619848e+00   3.2461177e+00   4.6500291e+00   4.8919815e+00   3.9209448e+00   1.0319503e+00   8.7128442e-01  -4.7714058e+00  -4.8875976e+00  -1.2524635e+00   3.7893319e-01  -1.2810330e+00  -2.3856126e+00  -4.1581970e+00  -6.7546574e+00   6.1996326e+00   5.8175897e+00   9.0268093e-01   1.4269562e+00  -4.5275651e+00   6.1878127e+00   5.5764236e+00   6.7352142e+00   7.6698588e+00   5.6465358e+00   5.4589461e+00   3.2258424e+00   4.0508174e+00   1.0483619e+00   1.5611748e+00   3.4813861e+00   3.0843243e+00   4.6758980e+00   5.9779929e+00   2.8623268e+00   2.8077990e+00  -1.3639534e+00  -1.5775829e+00   2.2140409e+00   2.2917358e+00   1.7791065e+00   1.5739463e+00   6.9964665e-01   7.3424530e-01   4.8761063e-01  -1.0937983e-01  -1.8160566e+00  -3.6728736e+00  -4.0014625e-01   2.2616189e-01  -8.6549777e-01  -1.7312549e+00  -2.9596935e+00  -4.5676385e+00  -5.1055051e+00  -6.7019983e+00  -2.3627902e+00  -2.9436143e+00  -2.2926727e+00  -3.8333577e+00  -4.8669778e+00  -6.6782580e+00  -6.4102507e+00  -7.0632468e+00  -5.6913386e+00  -7.0178958e+00  -6.6345092e+00  -6.8352910e+00   3.9065618e+00   6.4228286e+00   3.7891406e+00  -1.1136144e+00  -5.9524146e+00
   1.5241225e+00   1.0874129e+00   3.0322933e+00   4.4936404e+00   4.8293042e+00   3.9345453e+00   1.2334287e+00   1.2689791e+00  -4.5855541e+00  -4.6921077e+00  -1.5752572e+00   7.7196899e-02  -1.4981006e+00  -2.4154668e+00  -3.9577689e+00  -6.3519997e+00   6.0282536e+00   5.8290606e+00   1.0597980e+00   1.2281466e+00  -4.4686279e+00   5.9880228e+00   5.4842048e+00   6.6902027e+00   7.6069641e+00   5.6754522e+00   5.5134592e+00   3.3819723e+00   4.1943646e+00   1.2076222e+00   1.8398388e+00   3.2899804e+00   2.8740509e+00   4.5770307e+00   5.9057856e+00   2.9327831e+00   2.9711478e+00  -1.0485409e+00  -1.1690178e+00   2.0089991e+00   2.0351584e+00   1.6118796e+00   1.4661478e+00   5.9933466e-01   7.5218690e-01   4.7980566e-01   7.6171938e-02  -1.4089241e+00  -3.1496439e+00  -6.5374070e-01  -1.1298340e-01  -1.1325995e+00  -1.8348315e+00  -3.0629053e+00  -4.4650130e+00  -4.6570816e+00  -6.2216911e+00  -2.6371839e+00  -3.0979125e+00  -2.5195126e+00  -3.9540553e+00  -5.0630331e+00  -6.7186050e+00  -6.5042472e+00  -6.9832692e+00  -5.6457128e+00  -6.8931088e+00  -6.6231127e+00  -6.7719111e+00   3.7150848e+00   6.3529134e+00   3.9465721e+00  -9.5973568e-01  -5.9700661e+00
   1.3096840e+00   7.7461058e-01   2.7919640e+00   4.2796714e+00   4.7530329e+00   3.9247086e+00   1.4880719e+00   1.7300255e+00  -4.3762381e+00  -4.4532273e+00  -1.9061934e+00  -2.5164503e-01  -1.7275796e+00  -2.4414084e+00  -3.7407432e+00  -5.8980234e+00   5.7909949e+00   5.8255465e+00   1.3063056e+00   9.8861134e-01  -4.3755486e+00   5.7304990e+00   5.3229797e+00   6.5979931e+00   7.4809463e+00   5.6874344e+00   5.5441124e+00   3.5711789e+00   4.3558323e+00   1.4379141e+00   2.2008834e+00   3.0574493e+00   2.6090572e+00   4.4529311e+00   5.7807810e+00   3.0175388e+00   3.1430187e+00  -6.5103036e-01  -6.6948396e-01   1.7870278e+00   1.7372809e+00   1.4284752e+00   1.3369227e+00   4.9119443e-01   7.6140678e-01   4.7483855e-01   2.7162212e-01  -9.5304090e-01  -2.5543106e+00  -9.1564149e-01  -4.8908574e-01  -1.4146699e+00  -1.9585335e+00  -3.1719644e+00  -4.3383272e+00  -4.1842764e+00  -5.6931393e+00  -2.9241998e+00  -3.2613602e+00  -2.7593110e+00  -4.0754807e+00  -5.2668474e+00  -6.7449672e+00  -6.6032155e+00  -6.8919747e+00  -5.6072638e+00  -6.7637766e+00  -6.6201303e+00  -6.6940048e+00   3.4676616e+00   6.2274782e+00   4.1341407e+00  -7.0630640e-01  -5.9888742e+00
   1.0733502e+00   4.3180350e-01   2.5311251e+00   4.0157560e+00   4.6678327e+00   3.8943857e+00   1.7887814e+00   2.2408484e+00  -4.1482617e+00  -4.1796400e+00  -2.2382509e+00  -5.9971949e-01  -1.9640347e+00  -2.4631421e+00  -3.5109808e+00  -5.4052345e+00   5.4957946e+00   5.8108781e+00   1.6330874e+00   7.1553008e-01  -4.2529260e+00   5.4238170e+00   5.0993675e+00   6.4634012e+00   7.2983998e+00   5.6858371e+00   5.5537542e+00   3.7907394e+00   4.5317424e+00   1.7304051e+00   2.6313778e+00   2.7908271e+00   2.2977274e+00   4.3088153e+00   5.6095317e+00   3.1165465e+00   3.3199912e+00  -1.8567429e-01  -9.5993716e-02   1.5521440e+00   1.4057644e+00   1.2334607e+00   1.1912868e+00   3.7913744e-01   7.6340006e-01   4.7459046e-01   4.7277669e-01  -4.5857438e-01  -1.9033829e+00  -1.1810157e+00  -8.9347907e-01  -1.7053440e+00  -2.0988237e+00  -3.2838127e+00  -4.1925127e+00  -3.6953370e+00  -5.1301095e+00  -3.2185923e+00  -3.4311432e+00  -3.0072714e+00  -4.1967994e+00  -5.4757754e+00  -6.7593509e+00  -6.7057907e+00  -6.7945091e+00  -5.5777547e+00  -6.6352541e+00  -6.6272151e+00  -6.6050851e+00   3.1726421e+00   6.0520595e+00   4.3481086e+00  -3.6519106e-01  -6.0108401e+00
   8.2150700e-01   6.8185948e-02   2.2554702e+00   3.7111010e+00   4.5777087e+00   3.8471395e+00   2.1269335e+00   2.7866578e+00  -3.9061576e+00  -3.8805204e+00  -2.5646272e+00  -9.5843063e-01  -2.2017520e+00  -2.4800470e+00  -3.2718049e+00  -4.8866192e+00   5.1517596e+00   5.7881107e+00   2.0277483e+00   4.1712781e-01  -4.1060548e+00   5.0770697e+00   4.8216504e+00   6.2913594e+00   7.0669808e+00   5.6732807e+00   5.5453009e+00   4.0361156e+00   4.7178106e+00   2.0739378e+00   3.1157410e+00   2.4976997e+00   1.9497060e+00   4.1493811e+00   5.3997187e+00   3.2287189e+00   3.4987313e+00   3.3157798e-01   5.3228797e-01   1.3078682e+00   1.0492398e+00   1.0310685e+00   1.0348578e+00   2.6678886e-01   7.6014002e-01   4.8076441e-01   6.7582597e-01   6.3822709e-02  -1.2142120e+00  -1.4452007e+00  -1.3164287e+00  -1.9981121e+00  -2.2511340e+00  -3.3947888e+00  -4.0324159e+00  -3.1979595e+00  -4.5464655e+00  -3.5148106e+00  -3.6038654e+00  -3.2582451e+00  -4.3166643e+00  -5.6863518e+00  -6.7634216e+00  -6.8095832e+00  -6.6953135e+00  -5.5576749e+00  -6.5120302e+00  -6.6448684e+00  -6.5082818e+00   2.8396317e+00   5.8327975e+00   4.5831155e+00   4.8562907e-02  -6.0371585e+00
   5.6044925e-01  -3.0647360e-01   1.9701845e+00   3.3760598e+00   4.4858838e+00   3.7869659e+00   2.4928730e+00   3.3521047e+00  -3.6540713e+00  -3.5651714e+00  -2.8790674e+00  -1.3188014e+00  -2.4350121e+00  -2.4912321e+00  -3.0260231e+00  -4.3552804e+00   4.7687731e+00   5.7594824e+00   2.4753931e+00   1.0228134e-01  -3.9406142e+00   4.6994834e+00   4.4993864e+00   6.0867439e+00   6.7950702e+00   5.6515994e+00   5.5216470e+00   4.3012658e+00   4.9092203e+00   2.4557772e+00   3.6366108e+00   2.1858530e+00   1.5754577e+00   3.9786270e+00   5.1597853e+00   3.3520558e+00   3.6761430e+00   8.8396836e-01   1.1949382e+00   1.0571247e+00   6.7694677e-01   8.2501949e-01   8.7357909e-01   1.5731276e-01   7.5392241e-01   4.9479796e-01   8.7743140e-01   6.0339285e-01  -5.0439071e-01  -1.7039287e+00  -1.7475395e+00  -2.2866377e+00  -2.4101030e+00  -3.5008535e+00  -3.8626461e+00  -2.6991582e+00  -3.9557402e+00  -3.8072414e+00  -3.7756810e+00  -3.5069499e+00  -4.4332714e+00  -5.8944563e+00  -6.7584595e+00  -6.9113702e+00  -6.5980095e+00  -5.5463242e+00  -6.3976078e+00  -6.6724867e+00  -6.4062433e+00   2.4790349e+00   5.5761948e+00   4.8325391e+00   5.1764108e-01  -6.0681734e+00
   2.9608043e-01  -6.8224911e-01   1.6797975e+00   3.0216511e+00   4.3947301e+00   3.7180622e+00   2.8764353e+00   3.9219108e+00  -3.3956580e+00  -3.2426624e+00  -3.1761441e+00  -1.6718416e+00  -2.6583457e+00  -2.4956412e+00  -2.7759654e+00  -3.8240919e+00   4.3570910e+00   5.7264200e+00   2.9594973e+00  -2.1989063e-01  -3.7623396e+00   4.3000780e+00   4.1429687e+00   5.8542304e+00   6.4914117e+00   5.6218553e+00   5.4855657e+00   4.5790310e+00   5.1009031e+00   2.8624084e+00   4.1757636e+00   1.8629398e+00   1.1858091e+00   3.7997437e+00   4.8985219e+00   3.4838145e+00   3.8494585e+00   1.4548200e+00   1.8711954e+00   8.0221005e-01   2.9834994e-01   6.1840530e-01   7.1340867e-01   5.3282337e-02   7.4716355e-01   5.1779755e-01   1.0747419e+00   1.1496382e+00   2.0880278e-01  -1.9535176e+00  -2.1761889e+00  -2.5650434e+00  -2.5698847e+00  -3.5978174e+00  -3.6874652e+00  -2.2051568e+00  -3.3707370e+00  -4.0904398e+00  -3.9424610e+00  -3.7481832e+00  -4.5444564e+00  -6.0954914e+00  -6.7453456e+00  -7.0073061e+00  -6.5053176e+00  -5.5419306e+00  -6.2944235e+00  -6.7084384e+00  -6.3010497e+00   2.1015830e+00   5.2888847e+00   5.0889097e+00   1.0234673e+00  -6.1033578e+00
   3.3657556e-02  -1.0494745e+00   1.3880930e+00   2.6590485e+00   4.3057605e+00   3.6445657e+00   3.2674681e+00   4.4814469e+00  -3.1339997e+00  -2.9214827e+00  -3.4514788e+00  -2.0089258e+00  -2.8667594e+00  -2.4921952e+00  -2.5235325e+00  -3.3053704e+00   3.9269482e+00   5.6895892e+00   3.4628204e+00  -5.4043353e-01  -3.5766896e+00   3.8873679e+00   3.7631680e+00   5.5982014e+00   6.1647421e+00   5.5843979e+00   5.4396068e+00   4.8615614e+00   5.2877990e+00   3.2803339e+00   4.7150437e+00   1.5361793e+00   7.9149425e-01   3.6150624e+00   4.6246411e+00   3.6207160e+00   4.0162741e+00   2.0283741e+00   2.5408646e+00   5.4481995e-01  -7.7248211e-02   4.1362774e-01   5.5999595e-01  -4.3399687e-02   7.4217326e-01   5.5049729e-01   1.2653529e+00   1.6926559e+00   9.0891039e-01  -2.1910223e+00  -2.5919684e+00  -2.8281487e+00  -2.7245062e+00  -3.6815594e+00  -3.5107206e+00  -1.7213051e+00  -2.8031710e+00  -4.3593401e+00  -4.0999921e+00  -3.9770173e+00  -4.6478361e+00  -6.2845615e+00  -6.7245773e+00  -7.0931471e+00  -6.4190258e+00  -5.5418075e+00  -6.2038115e+00  -6.7501730e+00  -6.1941398e+00   1.7178704e+00   4.9774186e+00   5.3443505e+00   1.5472397e+00  -6.1413168e+00
  -2.2240920e-01  -1.3991430e+00   1.0980742e+00   2.2990650e+00   4.2196661e+00   3.5702862e+00   3.6563207e+00   5.0172440e+00  -2.8715437e+00  -2.6092292e+00  -3.7018870e+00  -2.3221606e+00  -3.0559214e+00  -2.4799620e+00  -2.2702480e+00  -2.8105742e+00   3.4881898e+00   5.6489870e+00   3.9683107e+00  -8.5093743e-01  -3.3885354e+00   3.4691252e+00   3.3706690e+00   5.3226782e+00   5.8234335e+00   5.5389687e+00   5.3859927e+00   5.1407649e+00   5.4650899e+00   3.6968209e+00   5.2372424e+00   1.2121080e+00   4.0272420e-01   3.4260653e+00   4.3463589e+00   3.7591680e+00   4.1745392e+00   2.5905243e+00   3.1851641e+00   2.8612118e-01  -4.4108421e-01   2.1239381e-01   4.1836660e-01  -1.3152868e-01   7.4092554e-01   5.9324270e-01   1.4472257e+00   2.2234289e+00   1.5807415e+00  -2.4143358e+00  -2.9851097e+00  -3.0716513e+00  -2.8682536e+00  -3.7482260e+00  -3.3358160e+00  -1.2520244e+00  -2.2633594e+00  -4.6094392e+00  -4.2441953e+00  -4.1889747e+00  -4.7409771e+00  -6.4566611e+00  -6.6963180e+00  -7.1644805e+00  -6.3399967e+00  -5.5425256e+00  -6.1260198e+00  -6.7943567e+00  -6.0862664e+00   1.3379210e+00   4.6480786e+00   5.5910174e+00   2.0709330e+00  -6.1798276e+00
  -4.6869246e-01  -1.7232653e+00   8.1197902e-01   1.9516670e+00   4.1363938e+00   3.4984601e+00   4.0342758e+00   5.5174263e+00  -2.6100755e+00  -2.3123403e+00  -3.9254458e+00  -2.6047239e+00  -3.2223027e+00  -2.4583285e+00  -2.0173140e+00  -2.3500221e+00   3.0499487e+00   5.6040533e+00   4.4599531e+00  -1.1438742e+00  -3.2018979e+00   3.0522091e+00   2.9756362e+00   5.0312994e+00   5.4751761e+00   5.4848411e+00   5.3265345e+00   5.4087441e+00   5.6284034e+00   4.1005547e+00   5.7269018e+00   8.9638724e-01   2.8802123e-02   3.2334476e+00   4.0710204e+00   3.8954942e+00   4.3225210e+00   3.1294060e+00   3.7874763e+00   2.6856866e-02  -7.8528170e-01   1.5757766e-02   2.9263826e-01  -2.1057705e-01   7.4485125e-01   6.4599737e-01   1.6185896e+00   2.7340617e+00   2.2107599e+00  -2.6222377e+00  -3.3468783e+00  -3.2922466e+00  -2.9960496e+00  -3.7944047e+00  -3.1657107e+00  -8.0078337e-01  -1.7599699e+00  -4.8369482e+00  -4.3713524e+00  -4.3801730e+00  -4.8215883e+00  -6.6068614e+00  -6.6604655e+00  -7.2169473e+00  -6.2682211e+00  -5.5401127e+00  -6.0602725e+00  -6.8370297e+00  -5.9774749e+00   9.7081288e-01   4.3067186e+00   5.8215177e+00   2.5782111e+00  -6.2159140e+00
  -7.0281351e-01  -2.0151703e+00   5.3133916e-01   1.6255389e+00   4.0552566e+00   3.4315500e+00   4.3938949e+00   5.9720514e+00  -2.3507242e+00  -2.0358937e+00  -4.1214859e+00  -2.8511546e+00  -3.3632686e+00  -2.4271607e+00  -1.7656631e+00  -1.9326446e+00   2.6203794e+00   5.5538042e+00   4.9235103e+00  -1.4128723e+00  -3.0197482e+00   2.6424611e+00   2.5873225e+00   4.7273257e+00   5.1267097e+00   5.4209688e+00   5.2625635e+00   5.6581953e+00   5.7739732e+00   4.4821546e+00   6.1709745e+00   5.9367620e-01  -3.2220055e-01   3.0372212e+00   3.8047802e+00   4.0261481e+00   4.4587533e+00   3.6358063e+00   4.3339613e+00  -2.3252869e-01  -1.1031539e+00  -1.7579795e-01   1.8578850e-01  -2.8062964e-01   7.5467568e-01   7.0836877e-01   1.7778475e+00   3.2179542e+00   2.7874048e+00  -2.8143847e+00  -3.6699169e+00  -3.4876821e+00  -3.1037967e+00  -3.8172643e+00  -3.0029404e+00  -3.7010843e-01  -1.2998364e+00  -5.0389025e+00  -4.4783242e+00  -4.5474360e+00  -4.8877094e+00  -6.7304976e+00  -6.6167490e+00  -7.2464564e+00  -6.2029145e+00  -5.5302584e+00  -6.0048807e+00  -6.8737881e+00  -5.8671234e+00   6.2437283e-01   3.9586477e+00   6.0292728e+00   3.0551908e+00  -6.2459629e+00
  -9.2343465e-01  -2.2697299e+00   2.5707551e-01   1.3277277e+00   3.9750612e+00   3.3711092e+00   4.7292693e+00   6.3733556e+00  -2.0940106e+00  -1.7834771e+00  -4.2905056e+00  -3.0575769e+00  -3.4771204e+00  -2.3869238e+00  -1.5160120e+00  -1.5657632e+00   2.2064593e+00   5.4969718e+00   5.3471205e+00  -1.6529186e+00  -2.8438892e+00   2.2446647e+00   2.2137489e+00   4.4136646e+00   4.7836254e+00   5.3461459e+00   5.1948969e+00   5.8827436e+00   5.8987548e+00   4.8345292e+00   6.5593278e+00   3.0757459e-01  -6.4369253e-01   2.8368514e+00   3.5523770e+00   4.1479037e+00   4.5819824e+00   4.1033785e+00   4.8140123e+00  -4.9175719e-01  -1.3894474e+00  -3.6225418e-01   9.9491914e-02  -3.4228615e-01   7.7031913e-01   7.7964648e-01   1.9235046e+00   3.6699026e+00   3.3013475e+00  -2.9912429e+00  -3.9485190e+00  -3.6567509e+00  -3.1886508e+00  -3.8146632e+00  -2.8496444e+00   3.8373192e-02  -8.8784198e-01  -5.2132342e+00  -4.5627434e+00  -4.6883676e+00  -4.9378870e+00  -6.8233497e+00  -6.5648272e+00  -7.2493775e+00  -6.1426370e+00  -5.5085208e+00  -5.9573901e+00  -6.8999817e+00  -5.7539389e+00   3.0495878e-01   3.6085451e+00   6.2088163e+00   3.4910171e+00  -6.2658842e+00
  -1.1301803e+00  -2.4834994e+00  -1.0379876e-02   1.0633826e+00   3.8942443e+00   3.3177210e+00   5.0361468e+00   6.7158953e+00  -1.8399316e+00  -1.5571397e+00  -4.4340247e+00  -3.2218474e+00  -3.5630902e+00  -2.3387509e+00  -1.2689100e+00  -1.2549079e+00   1.8138632e+00   5.4321362e+00   5.7217170e+00  -1.8604759e+00  -2.6749280e+00   1.8625661e+00   1.8614625e+00   4.0929152e+00   4.4502412e+00   5.2591502e+00   5.1238309e+00   6.0771939e+00   6.0004913e+00   5.1530453e+00   6.8850543e+00   4.0631806e-02  -9.3072685e-01   2.6314126e+00   3.3169948e+00   4.2580010e+00   4.6911322e+00   4.5286485e+00   5.2205283e+00  -7.5058564e-01  -1.6405111e+00  -5.4393014e-01   3.4040128e-02  -3.9653954e-01   7.9087219e-01   8.5884789e-01   2.0541307e+00   4.0861303e+00   3.7456748e+00  -3.1539675e+00  -4.1788229e+00  -3.7992304e+00  -3.2492059e+00  -3.7852200e+00  -2.7075928e+00   4.2385820e-01  -5.2687296e-01  -5.3587974e+00  -4.6231645e+00  -4.8013848e+00  -4.9713138e+00  -6.8818124e+00  -6.5043882e+00  -7.2227047e+00  -6.0854448e+00  -5.4705308e+00  -5.9147628e+00  -6.9109233e+00  -5.6361197e+00   1.7335569e-02   3.2604133e+00   6.3559963e+00   3.8782155e+00  -6.2713035e+00
  -1.3234937e+00  -2.6547655e+00  -2.7094376e-01   8.3561027e-01   3.8110076e+00   3.2710182e+00   5.3119489e+00   6.9965846e+00  -1.5880799e+00  -1.3574241e+00  -4.5543870e+00  -3.3436121e+00  -3.6212922e+00  -2.2844468e+00  -1.0247859e+00  -1.0036744e+00   1.4469112e+00   5.3578407e+00   6.0412518e+00  -2.0335129e+00  -2.5123392e+00   1.4989447e+00   1.5353912e+00   3.7674192e+00   4.1295654e+00   5.1588694e+00   5.0491654e+00   6.2376830e+00   6.0777275e+00   5.4355103e+00   7.1445757e+00  -2.0558321e-01  -1.1800750e+00   2.4197551e+00   3.1002332e+00   4.3542410e+00   4.7852780e+00   4.9108273e+00   5.5499922e+00  -1.0086869e+00  -1.8543817e+00  -7.2135341e-01  -1.1648772e-02  -4.4464385e-01   8.1464988e-01   9.4476420e-01   2.1683666e+00   4.4642474e+00   4.1160008e+00  -3.3042360e+00  -4.3589099e+00  -3.9157728e+00  -3.2855667e+00  -3.7283524e+00  -2.5782004e+00   7.8626382e-01  -2.1784532e-01  -5.4753498e+00  -4.6591562e+00  -4.8857101e+00  -4.9879182e+00  -6.9030417e+00  -6.4352315e+00  -7.1641887e+00  -6.0290435e+00  -5.4121784e+00  -5.8735708e+00  -6.9020904e+00  -5.5114654e+00  -2.3535526e-01   2.9175681e+00   6.4680802e+00   4.2128068e+00  -6.2577847e+00
  -1.5044397e+00  -2.7835021e+00  -5.2473545e-01   6.4544773e-01   3.7234421e+00   3.2297759e+00   5.5556646e+00   7.2146287e+00  -1.3377912e+00  -1.1834764e+00  -4.6545329e+00  -3.4242711e+00  -3.6526386e+00  -2.2264170e+00  -7.8398973e-01  -8.1362820e-01   1.1085873e+00   5.2726884e+00   6.3027149e+00  -2.1714515e+00  -2.3546147e+00   1.1557227e+00   1.2387944e+00   3.4393113e+00   3.8233328e+00   5.0443941e+00   4.9702568e+00   6.3617263e+00   6.1297722e+00   5.6819749e+00   7.3375459e+00  -4.3036175e-01  -1.3902115e+00   2.2006669e+00   2.9021764e+00   4.4350229e+00   4.8636451e+00   5.2514482e+00   5.8023591e+00  -1.2655496e+00  -2.0307808e+00  -8.9513516e-01  -3.9931055e-02  -4.8798323e-01   8.3932048e-01   1.0360015e+00   2.2649675e+00   4.8031440e+00   4.4104972e+00  -3.4440498e+00  -4.4888081e+00  -4.0077624e+00  -3.2993083e+00  -3.6442775e+00  -2.4625263e+00   1.1261020e+00   4.0205960e-02  -5.5634923e+00  -4.6713242e+00  -4.9413275e+00  -4.9883875e+00  -6.8850731e+00  -6.3573241e+00  -7.0724248e+00  -5.9709439e+00  -5.3297820e+00  -5.8302021e+00  -6.8693308e+00  -5.3775429e+00  -4.5153594e-01   2.5826564e+00   6.5437551e+00   4.4941841e+00  -6.2210664e+00
  -1.6744707e+00  -2.8712417e+00  -7.7193394e-01   4.9196014e-01   3.6296359e+00   3.1920708e+00   5.7676423e+00   7.3713611e+00  -1.0883049e+00  -1.0332219e+00  -4.7377559e+00  -3.4668500e+00  -3.6587266e+00  -2.1675319e+00  -5.4683009e-01  -6.8426004e-01   8.0062160e-01   5.1754087e+00   6.5059551e+00  -2.2750353e+00  -2.1994840e+00   8.3410427e-01   9.7331342e-01   3.1105691e+00   3.5321217e+00   4.9150756e+00   4.8860925e+00   6.4481633e+00   6.1566141e+00   5.8943761e+00   7.4665540e+00  -6.3369814e-01  -1.5612117e+00   1.9730300e+00   2.7215567e+00   4.4993237e+00   4.9256147e+00   5.5538648e+00   5.9807609e+00  -1.5204026e+00  -2.1710192e+00  -1.0658583e+00  -5.4253967e-02  -5.2794996e-01   8.6209932e-01   1.1310151e+00   2.3428825e+00   5.1028293e+00   4.6298440e+00  -3.5755185e+00  -4.5703904e+00  -4.0771491e+00  -3.2933237e+00  -3.5339824e+00  -2.3612515e+00   1.4443394e+00   2.4997505e-01  -5.6245710e+00  -4.6612608e+00  -4.9689061e+00  -4.9741303e+00  -6.8269025e+00  -6.2708179e+00  -6.9468986e+00  -5.9086005e+00  -5.2202269e+00  -5.7810475e+00  -6.8090359e+00  -5.2318641e+00  -6.3105407e-01   2.2577046e+00   6.5830215e+00   4.7247675e+00  -6.1572968e+00
  -1.8351784e+00  -2.9208721e+00  -1.0126492e+00   3.7245217e-01   3.5277654e+00   3.1554850e+00   5.9492980e+00   7.4699947e+00  -8.3892819e-01  -9.0359578e-01  -4.8074635e+00  -3.4757823e+00  -3.6417080e+00  -2.1109287e+00  -3.1360397e-01  -6.1299834e-01   5.2362743e-01   5.0648957e+00   6.6533247e+00  -2.3461357e+00  -2.0441870e+00   5.3472736e-01   7.3911348e-01   2.7830547e+00   3.2555302e+00   4.7705528e+00   4.7953840e+00   6.4970099e+00   6.1587950e+00   6.0760537e+00   7.5366622e+00  -8.1611380e-01  -1.6945723e+00   1.7359556e+00   2.5559982e+00   4.5466243e+00   4.9707481e+00   5.8226520e+00   6.0910598e+00  -1.7721699e+00  -2.2778167e+00  -1.2339853e+00  -5.8901637e-02  -5.6584415e-01   8.7998888e-01   1.2281339e+00   2.4013554e+00   5.3642246e+00   4.7770950e+00  -3.7006465e+00  -4.6071814e+00  -4.1262730e+00  -3.2715734e+00  -3.3991679e+00  -2.2746402e+00   1.7422506e+00   4.1568437e-01  -5.6605476e+00  -4.6314234e+00  -4.9697021e+00  -4.9471692e+00  -6.7285236e+00  -6.1760238e+00  -6.7879847e+00  -5.8395275e+00  -5.0810732e+00  -5.7226723e+00  -6.7182950e+00  -5.0720676e+00  -7.7498374e-01   1.9441860e+00   6.5870033e+00   4.9094740e+00  -6.0632514e+00
  -1.9880516e+00  -2.9363719e+00  -1.2468170e+00   2.8277936e-01   3.4161657e+00   3.1173410e+00   6.1027612e+00   7.5152921e+00  -5.8918712e-01  -7.9080925e-01  -4.8669558e+00  -3.4566179e+00  -3.6041494e+00  -2.0597735e+00  -8.4620514e-02  -5.9528026e-01   2.7727809e-01   4.9402236e+00   6.7491769e+00  -2.3875144e+00  -1.8857778e+00   2.5781777e-01   5.3510227e-01   2.4585477e+00   2.9924001e+00   4.6107406e+00   4.6966638e+00   6.5092329e+00   6.1372537e+00   6.2311882e+00   7.5548123e+00  -9.7847829e-01  -1.7929693e+00   1.4888951e+00   2.4023203e+00   4.5767936e+00   4.9988040e+00   6.0629586e+00   6.1412744e+00  -2.0194598e+00  -2.3550454e+00  -1.3997920e+00  -5.8687070e-02  -6.0279832e-01   8.9004525e-01   1.3255775e+00   2.4400334e+00   5.5889281e+00   4.8574685e+00  -3.8211392e+00  -4.6040784e+00  -4.1576930e+00  -3.2387586e+00  -3.2421666e+00  -2.2024876e+00   2.0212742e+00   5.4284230e-01  -5.6738482e+00  -4.5849496e+00  -4.9454480e+00  -4.9099732e+00  -6.5909191e+00  -6.0733524e+00  -6.5969005e+00  -5.7613836e+00  -4.9106274e+00  -5.6519523e+00  -6.5950080e+00  -4.8960887e+00  -8.8538298e-01   1.6431090e+00   6.5576829e+00   5.0550431e+00  -5.9365126e+00
  -2.1342645e+00  -2.9225102e+00  -1.4741242e+00   2.1773695e-01   3.2933819e+00   3.0749431e+00   6.2304940e+00   7.5131917e+00  -3.3895493e-01  -6.9063235e-01  -4.9192376e+00  -3.4156733e+00  -3.5488935e+00  -2.0170009e+00   1.3978296e-01  -6.2468863e-01   6.0511343e-02   4.8006382e+00   6.7992620e+00  -2.4025595e+00  -1.7214305e+00   3.3333228e-03   3.5920977e-01   2.1387689e+00   2.7410738e+00   4.4358001e+00   4.5883908e+00   6.4864836e+00   6.0931530e+00   6.3641996e+00   7.5291448e+00  -1.1218453e+00  -1.8599701e+00   1.2317252e+00   2.2568803e+00   4.5899472e+00   5.0097575e+00   6.2798681e+00   6.1409240e+00  -2.2605882e+00  -2.4074178e+00  -1.5633278e+00  -5.8611400e-02  -6.3973094e-01   8.8964789e-01   1.4214671e+00   2.4590669e+00   5.7789731e+00   4.8780627e+00  -3.9382455e+00  -4.5670037e+00  -4.1740303e+00  -3.1999469e+00  -3.0658403e+00  -2.1440604e+00   2.2828798e+00   6.3796996e-01  -5.6672039e+00  -4.5254254e+00  -4.8982396e+00  -4.8652558e+00  -6.4160080e+00  -5.9632158e+00  -6.3756199e+00  -5.6720295e+00  -4.7079840e+00  -5.5661740e+00  -6.4379582e+00  -4.7023063e+00  -9.6503187e-01   1.3551128e+00   6.4975948e+00   5.1692753e+00  -5.7756114e+00
  -2.2745156e+00  -2.8845219e+00  -1.6939694e+00   1.7149767e-01   3.1582056e+00   3.0258106e+00   6.3349114e+00   7.4703961e+00  -8.8545350e-02  -5.9867659e-01  -4.9668698e+00  -3.3596410e+00  -3.4789256e+00  -1.9850544e+00   3.5923186e-01  -6.9314757e-01  -1.2825838e-01   4.6455379e+00   6.8100734e+00  -2.3950197e+00  -1.5487248e+00  -2.2891298e-01   2.0870337e-01   1.8253932e+00   2.4996591e+00   4.2460857e+00   4.4690524e+00   6.4308043e+00   6.0277076e+00   6.4791690e+00   7.4682885e+00  -1.2473175e+00  -1.8997216e+00   9.6480021e-01   2.1159304e+00   4.5862947e+00   5.0038071e+00   6.4778128e+00   6.1003381e+00  -2.4936384e+00  -2.4401335e+00  -1.7244047e+00  -6.3514260e-02  -6.7733088e-01   8.7675110e-01   1.5138353e+00   2.4591895e+00   5.9365884e+00   4.8475142e+00  -4.0526523e+00  -4.5025148e+00  -4.1778373e+00  -3.1601786e+00  -2.8734664e+00  -2.0980410e+00   2.5284537e+00   7.0831022e-01  -5.6434917e+00  -4.4566225e+00  -4.8304295e+00  -4.8157419e+00  -6.2065477e+00  -5.8459090e+00  -6.1267518e+00  -5.5695490e+00  -4.4730291e+00  -5.4630956e+00  -6.2468433e+00  -4.4896526e+00  -1.0171701e+00   1.0805701e+00   6.4095021e+00   5.2602440e+00  -5.5801028e+00
  -2.4089311e+00  -2.8277892e+00  -1.9054657e+00   1.3806478e-01   3.0096950e+00   2.9678833e+00   6.4180461e+00   7.3939625e+00   1.6123394e-01  -5.1065858e-01  -5.0118698e+00  -3.2951907e+00  -3.3972600e+00  -1.9656533e+00   5.7331071e-01  -7.9118045e-01  -2.9093369e-01   4.4744484e+00   6.7881919e+00  -2.3687583e+00  -1.3658890e+00  -4.3916114e-01   8.0512202e-02   1.5200513e+00   2.2662865e+00   4.0420915e+00   4.3372594e+00   6.3443481e+00   5.9420306e+00   6.5793225e+00   7.3806740e+00  -1.3559531e+00  -1.9166349e+00   6.8897072e-01   1.9759618e+00   4.5659992e+00   4.9813754e+00   6.6600858e+00   6.0299822e+00  -2.7165497e+00  -2.4585160e+00  -1.8826164e+00  -7.7738249e-02  -7.1607049e-01   8.5009609e-01   1.6006390e+00   2.4417674e+00   6.0639845e+00   4.7756154e+00  -4.1644367e+00  -4.4173983e+00  -4.1714977e+00  -3.1240872e+00  -2.6686123e+00  -2.0624841e+00   2.7592091e+00   7.6152770e-01  -5.6055864e+00  -4.3822311e+00  -4.7445367e+00  -4.7639345e+00  -5.9660028e+00  -5.7214845e+00  -5.8533982e+00  -5.4522503e+00  -4.2064212e+00  -5.3409666e+00  -6.0222600e+00  -4.2576841e+00  -1.0452579e+00   8.1968419e-01   6.2960903e+00   5.3355409e+00  -5.3505925e+00
  -2.5370425e+00  -2.7575458e+00  -2.1074825e+00   1.1170760e-01   2.8471855e+00   2.8996896e+00   6.4812700e+00   7.2909137e+00   4.0907291e-01  -4.2262920e-01  -5.0556611e+00  -3.2285794e+00  -3.3068412e+00  -1.9596040e+00   7.8156564e-01  -9.0821871e-01  -4.2955288e-01   4.2870027e+00   6.7396842e+00  -2.3275436e+00  -1.1719830e+00  -6.2764844e-01  -2.8464875e-02   1.2243201e+00   2.0393382e+00   3.8243910e+00   4.1918384e+00   6.2291290e+00   5.8370124e+00   6.6666299e+00   7.2739183e+00  -1.4487182e+00  -1.9150923e+00   4.0556923e-01   1.8340159e+00   4.5290572e+00   4.9430972e+00   6.8284909e+00   5.9398357e+00  -2.9272345e+00  -2.4676608e+00  -2.0373815e+00  -1.0482999e-01  -7.5624284e-01   8.0936882e-01   1.6797786e+00   2.4088117e+00   6.1631814e+00   4.6729060e+00  -4.2730769e+00  -4.3182763e+00  -4.1571635e+00  -3.0955599e+00  -2.4550132e+00  -2.0347942e+00   2.9761256e+00   8.0541626e-01  -5.5562371e+00  -4.3056043e+00  -4.6431726e+00  -4.7118996e+00  -5.6983894e+00  -5.5896386e+00  -5.5589946e+00  -5.3186463e+00  -3.9095463e+00  -5.1985220e+00  -5.7656540e+00  -4.0066074e+00  -1.0527745e+00   5.7257715e-01   6.1597091e+00   5.4016110e+00  -5.0886949e+00
  -2.6578354e+00  -2.6786245e+00  -2.2987219e+00   8.7344762e-02   2.6702899e+00   2.8204673e+00   6.5251132e+00   7.1679016e+00   6.5319466e-01  -3.3115567e-01  -5.0990733e+00  -3.1653022e+00  -3.2104706e+00  -1.9666754e+00   9.8351150e-01  -1.0329546e+00  -5.4614533e-01   4.0829302e+00   6.6696049e+00  -2.2748867e+00  -9.6700681e-01  -7.9459346e-01  -1.2109459e-01   9.3970095e-01   1.8176334e+00   3.5935935e+00   4.0319105e+00   6.0868403e+00   5.7132536e+00   6.7415415e+00   7.1543337e+00  -1.5264872e+00  -1.8991956e+00   1.1636411e-01   1.6879370e+00   4.4752213e+00   4.8898035e+00   6.9831501e+00   5.8388744e+00  -3.1237115e+00  -2.4721197e+00  -2.1880096e+00  -1.4729811e-01  -7.9801763e-01   7.5528973e-01   1.7491278e+00   2.3629490e+00   6.2358814e+00   4.5502668e+00  -4.3775295e+00  -4.2112531e+00  -4.1367282e+00  -3.0774630e+00  -2.2364448e+00  -2.0117351e+00   3.1799210e+00   8.4761678e-01  -5.4979710e+00  -4.2295374e+00  -4.5289892e+00  -4.6610860e+00  -5.4081038e+00  -5.4496163e+00  -5.2471503e+00  -5.1674251e+00  -3.5844568e+00  -5.0349497e+00  -5.4792394e+00  -3.7372655e+00  -1.0430666e+00   3.3935773e-01   6.0021802e+00   5.4632298e+00  -4.7969464e+00
  -2.7698640e+00  -2.5952605e+00  -2.4778263e+00   6.0847372e-02   2.4788955e+00   2.7302311e+00   6.5491839e+00   7.0309401e+00   8.9143273e-01  -2.3345176e-01  -5.1423873e+00  -3.1098055e+00  -3.1107563e+00  -1.9855494e+00   1.1786433e+00  -1.1537255e+00  -6.4263573e-01   3.8620601e+00   6.5816379e+00  -2.2139389e+00  -7.5193253e-01  -9.4022003e-01  -1.9980875e-01   6.6758665e-01   1.6005543e+00   3.3503097e+00   3.8569666e+00   5.9187384e+00   5.5710531e+00   6.8028928e+00   7.0265952e+00  -1.5900871e+00  -1.8725719e+00  -1.7651525e-01   1.5365506e+00   4.4039679e+00   4.8225051e+00   7.1224862e+00   5.7346831e+00  -3.3042468e+00  -2.4756440e+00  -2.3337793e+00  -2.0644453e-01  -8.4150687e-01   6.8962827e-01   1.8065762e+00   2.3073545e+00   6.2834054e+00   4.4185239e+00  -4.4763478e+00  -4.1016287e+00  -4.1118340e+00  -3.0714544e+00  -2.0166134e+00  -1.9894785e+00   3.3710531e+00   8.9536580e-01  -5.4330315e+00  -4.1561040e+00  -4.4046458e+00  -4.6122030e+00  -5.0997543e+00  -5.3001661e+00  -4.9214987e+00  -4.9974226e+00  -3.2338037e+00  -4.8498420e+00  -5.1658897e+00  -3.4510862e+00  -1.0192541e+00   1.2016591e-01   5.8246961e+00   5.5231562e+00  -4.4786710e+00
  -2.8714156e+00  -2.5109662e+00  -2.6435048e+00   2.9241108e-02   2.2731586e+00   2.6297832e+00   6.5522013e+00   6.8852268e+00   1.1213447e+00  -1.2744949e-01  -5.1854195e+00  -3.0652832e+00  -3.0100874e+00  -2.0138556e+00   1.3664527e+00  -1.2589144e+00  -7.2080014e-01   3.6243492e+00   6.4779044e+00  -2.1474425e+00  -5.2865777e-01  -1.0648155e+00  -2.6648161e-01   4.0921929e-01   1.3881062e+00   3.0951429e+00   3.6669212e+00   5.7256213e+00   5.4104605e+00   6.8479753e+00   6.8935829e+00  -1.6403734e+00  -1.8382496e+00  -4.7067544e-01   1.3797535e+00   4.3145190e+00   4.7423702e+00   7.2433734e+00   5.6332155e+00  -3.4674892e+00  -2.4810037e+00  -2.4740219e+00  -2.8228340e-01  -8.8683174e-01   6.1513945e-01   1.8500836e+00   2.2456484e+00   6.3066907e+00   4.2880931e+00  -4.5678400e+00  -3.9936981e+00  -4.0839061e+00  -3.0778932e+00  -1.7990463e+00  -1.9636957e+00   3.5497530e+00   9.5527032e-01  -5.3633499e+00  -4.0865521e+00  -4.2727918e+00  -4.5651621e+00  -4.7780036e+00  -5.1395392e+00  -4.5855650e+00  -4.8076019e+00  -2.8607582e+00  -4.6431460e+00  -4.8290166e+00  -3.1500000e+00  -9.8419068e-01  -8.4809996e-02   5.6278148e+00   5.5819870e+00  -4.1378130e+00
  -2.9607033e+00  -2.4284768e+00  -2.7946641e+00  -9.2034098e-03   2.0535021e+00   2.5206702e+00   6.5321389e+00   6.7350512e+00   1.3403536e+00  -1.1816954e-02  -5.2276325e+00  -3.0335703e+00  -2.9106254e+00  -2.0482917e+00   1.5464521e+00  -1.3373575e+00  -7.8227208e-01   3.3699208e+00   6.3589497e+00  -2.0777344e+00  -2.9988978e-01  -1.1688137e+00  -3.2239053e-01   1.6564324e-01   1.1809080e+00   2.8286982e+00   3.4621611e+00   5.5078869e+00   5.2313872e+00   6.8727761e+00   6.7564059e+00  -1.6783251e+00  -1.7986078e+00  -7.6356576e-01   1.2185101e+00   4.2059098e+00   4.6507120e+00   7.3414493e+00   5.5387116e+00  -3.6125889e+00  -2.4898925e+00  -2.6082005e+00  -3.7355075e-01  -9.3418048e-01   5.3542324e-01   1.8777490e+00   2.1817594e+00   6.3063498e+00   4.1686621e+00  -4.6502533e+00  -3.8906445e+00  -4.0542059e+00  -3.0958543e+00  -1.5870055e+00  -1.9296982e+00   3.7160852e+00   1.0331250e+00  -5.2905512e+00  -4.0212850e+00  -4.1360597e+00  -4.5190963e+00  -4.4474358e+00  -4.9655552e+00  -4.2426605e+00  -4.5970506e+00  -2.4689343e+00  -4.4151182e+00  -4.4724378e+00  -2.8363416e+00  -9.4047353e-01  -2.7534387e-01   5.4115496e+00   5.6382161e+00  -3.7787575e+00
  -3.0360703e+00  -2.3497648e+00  -2.9305293e+00  -5.4993875e-02   1.8206184e+00   2.4050851e+00   6.4864626e+00   6.5837951e+00   1.5459067e+00   1.1406993e-01  -5.2682614e+00  -3.0151410e+00  -2.8143120e+00  -2.0848222e+00   1.7182033e+00  -1.3787417e+00  -8.2859088e-01   3.0991278e+00   6.2239075e+00  -2.0067892e+00  -6.8974264e-02  -1.2528882e+00  -3.6825777e-01  -6.2340267e-02   9.8011779e-01   2.5516198e+00   3.2435708e+00   5.2656713e+00   5.0337644e+00   6.8723569e+00   6.6145988e+00  -1.7051425e+00  -1.7553954e+00  -1.0525877e+00   1.0547564e+00   4.0771089e+00   4.5489698e+00   7.4115539e+00   5.4537568e+00  -3.7392840e+00  -2.5029235e+00  -2.7359729e+00  -4.7780920e-01  -9.8385001e-01   4.5471375e-01   1.8878882e+00   2.1197591e+00   6.2827802e+00   4.0689254e+00  -4.7219462e+00  -3.7945337e+00  -4.0238914e+00  -3.1232471e+00  -1.3834094e+00  -1.8826246e+00   3.8700283e+00   1.1337619e+00  -5.2159829e+00  -3.9599104e+00  -3.9970646e+00  -4.4724498e+00  -4.1124511e+00  -4.7757249e+00  -3.8958089e+00  -4.3650017e+00  -2.0623104e+00  -4.1662879e+00  -4.1002483e+00  -2.5127406e+00  -8.9049031e-01  -4.5120503e-01   5.1755462e+00   5.6884890e+00  -3.4061415e+00
  -3.0961776e+00  -2.2761164e+00  -3.0507395e+00  -1.0754087e-01   1.5754846e+00   2.2857222e+00   6.4124479e+00   6.4340000e+00   1.7356406e+00   2.5019071e-01  -5.3064466e+00  -3.0092116e+00  -2.7228849e+00  -2.1189482e+00   1.8813555e+00  -1.3739848e+00  -8.6127760e-01   2.8126261e+00   6.0708155e+00  -1.9362879e+00   1.6031454e-01  -1.3180421e+00  -4.0436103e-01  -2.7421048e-01   7.8730199e-01   2.2646475e+00   3.0125415e+00   4.9990511e+00   4.8177309e+00   6.8413424e+00   6.4664612e+00  -1.7223275e+00  -1.7098136e+00  -1.3351939e+00   8.9122174e-01   3.9271707e+00   4.4386892e+00   7.4482646e+00   5.3794641e+00  -3.8479448e+00  -2.5197134e+00  -2.8572273e+00  -5.9163728e-01  -1.0362616e+00   3.7761024e-01   1.8791205e+00   2.0636773e+00   6.2363224e+00   3.9963674e+00  -4.7815571e+00  -3.7063971e+00  -3.9940763e+00  -3.1570258e+00  -1.1907748e+00  -1.8176701e+00   4.0115700e+00   1.2609386e+00  -5.1407676e+00  -3.9013677e+00  -3.8584042e+00  -4.4231477e+00  -3.7771921e+00  -4.5674358e+00  -3.5477052e+00  -4.1108785e+00  -1.6451554e+00  -3.8974476e+00  -3.7167001e+00  -2.1820130e+00  -8.3648660e-01  -6.1220887e-01   4.9193258e+00   5.7280249e+00  -3.0246802e+00
  -3.1401630e+00  -2.2082520e+00  -3.1554044e+00  -1.6536478e-01   1.3193849e+00   2.1655941e+00   6.3075447e+00   6.2874894e+00   1.9075399e+00   3.9596363e-01  -5.3413515e+00  -3.0139351e+00  -2.6378961e+00  -2.1460271e+00   2.0356872e+00  -1.3155842e+00  -8.8192181e-01   2.5114538e+00   5.8970532e+00  -1.8676978e+00   3.8400193e-01  -1.3656762e+00  -4.3069295e-01  -4.6974877e-01   6.0426374e-01   1.9686943e+00   2.7709550e+00   4.7082858e+00   4.5838270e+00   6.7744794e+00   6.3095002e+00  -1.7317343e+00  -1.6626416e+00  -1.6089657e+00   7.3118373e-01   3.7554123e+00   4.3214917e+00   7.4464774e+00   5.3157429e+00  -3.9395619e+00  -2.5390416e+00  -2.9720879e+00  -7.1089140e-01  -1.0919481e+00   3.0876514e-01   1.8504592e+00   2.0172972e+00   6.1674399e+00   3.9570880e+00  -4.8281293e+00  -3.6263919e+00  -3.9658695e+00  -3.1934758e+00  -1.0111728e+00  -1.7303505e+00   4.1408085e+00   1.4172539e+00  -5.0658603e+00  -3.8441148e+00  -3.7226539e+00  -4.3688102e+00  -3.4455037e+00  -4.3381815e+00  -3.2007084e+00  -3.8343721e+00  -1.2219528e+00  -3.6096564e+00  -3.3260913e+00  -1.8470629e+00  -7.8063802e-01  -7.5827412e-01   4.6425709e+00   5.7511615e+00  -2.6390121e+00
  -3.1677519e+00  -2.1464754e+00  -3.2451118e+00  -2.2635844e-01   1.0539449e+00   2.0478181e+00   6.1697578e+00   6.1455163e+00   2.0600733e+00   5.5033442e-01  -5.3722606e+00  -3.0266681e+00  -2.5607243e+00  -2.1616207e+00   2.1811523e+00  -1.1979285e+00  -8.9226011e-01   2.1971092e+00   5.6998524e+00  -1.8023475e+00   5.9813806e-01  -1.3976246e+00  -4.4714621e-01  -6.4903954e-01   4.3284938e-01   1.6649349e+00   2.5211450e+00   4.3940777e+00   4.3331699e+00   6.6672115e+00   6.1409253e+00  -1.7355750e+00  -1.6143885e+00  -1.8716624e+00   5.7818028e-01   3.5616016e+00   4.1990327e+00   7.4019865e+00   5.2616166e+00  -4.0156818e+00  -2.5590664e+00  -3.0808793e+00  -8.3101907e-01  -1.1515096e+00   2.5255027e-01   1.8014007e+00   1.9839448e+00   6.0769166e+00   3.9556674e+00  -4.8611994e+00  -3.5540109e+00  -3.9403954e+00  -3.2285505e+00  -8.4619895e-01  -1.6167849e+00   4.2580451e+00   1.6040897e+00  -4.9921075e+00  -3.7863553e+00  -3.5923534e+00  -4.3070107e+00  -3.1209100e+00  -4.0858231e+00  -2.8568617e+00  -3.5355354e+00  -7.9732683e-01  -3.3042732e+00  -2.9326771e+00  -1.5108011e+00  -7.2510961e-01  -8.8947681e-01   4.3454179e+00   5.7519755e+00  -2.2535763e+00
  -3.1793127e+00  -2.0908289e+00  -3.3208816e+00  -2.8807664e-01   7.8117203e-01   1.9353899e+00   5.9980121e+00   6.0089116e+00   2.1922989e+00   7.1185636e-01  -5.3986449e+00  -3.0442858e+00  -2.4925783e+00  -2.1618438e+00   2.3179228e+00  -1.0175586e+00  -8.9422989e-01   1.8716142e+00   5.4768315e+00  -1.7414853e+00   7.9900240e-01  -1.4161439e+00  -4.5370102e-01  -8.1244684e-01   2.7475142e-01   1.3548980e+00   2.2658305e+00   4.0578199e+00   4.0675893e+00   6.5162292e+00   5.9581485e+00  -1.7363746e+00  -1.5654497e+00  -2.1212370e+00   4.3570208e-01   3.3461387e+00   4.0729442e+00   7.3120089e+00   5.2155519e+00  -4.0782804e+00  -2.5775795e+00  -3.1840582e+00  -9.4739926e-01  -1.2155382e+00   2.1272385e-01   1.7320085e+00   1.9662771e+00   5.9660297e+00   3.9950595e+00  -4.8808284e+00  -3.4883175e+00  -3.9187794e+00  -3.2582316e+00  -6.9695795e-01  -1.4739809e+00   4.3638597e+00   1.8215699e+00  -4.9202947e+00  -3.7262854e+00  -3.4699807e+00  -4.2355447e+00  -2.8066082e+00  -3.8088620e+00  -2.5179343e+00  -3.2149000e+00  -3.7596786e-01  -2.9830017e+00  -2.5405974e+00  -1.1760876e+00  -6.7208910e-01  -1.0060935e+00   4.0287361e+00   5.7249165e+00  -1.8725259e+00
  -3.1758542e+00  -2.0412397e+00  -3.3840711e+00  -3.4802148e-01   5.0349691e-01   1.8309567e+00   5.7924614e+00   5.8782129e+00   2.3039236e+00   8.7875416e-01  -5.4201875e+00  -3.0635095e+00  -2.4344857e+00  -2.1436861e+00   2.4464230e+00  -7.7336929e-01  -8.8998745e-01   1.5375578e+00   5.2264948e+00  -1.6863122e+00   9.8327162e-01  -1.4238582e+00  -4.5059011e-01  -9.6056769e-01   1.3132646e-01   1.0405500e+00   2.0080275e+00   3.7018011e+00   3.7897043e+00   6.3199391e+00   5.7592363e+00  -1.7368755e+00  -1.5162497e+00  -2.3558214e+00   3.0689289e-01   3.1102142e+00   3.9447544e+00   7.1756048e+00   5.1757574e+00  -4.1295896e+00  -2.5922732e+00  -3.2821102e+00  -1.0556811e+00  -1.2845185e+00   1.9212427e-01   1.6429839e+00   1.9660854e+00   5.8367014e+00   4.0765123e+00  -4.8875742e+00  -3.4281783e+00  -3.9021030e+00  -3.2788796e+00  -5.6405757e-01  -1.3001030e+00   4.4591646e+00   2.0685377e+00  -4.8511739e+00  -3.6623352e+00  -3.3579106e+00  -4.1526861e+00  -2.5054636e+00  -3.5066965e+00  -2.1854816e+00  -2.8735964e+00   3.7445448e-02  -2.6479545e+00  -2.1538279e+00  -8.4569857e-01  -6.2378476e-01  -1.1086264e+00   3.6943507e+00   5.6654010e+00  -1.4996786e+00
  -3.1589626e+00  -1.9976344e+00  -3.4362379e+00  -4.0390003e-01   2.2380936e-01   1.7366118e+00   5.5547230e+00   5.7537543e+00   2.3953149e+00   1.0489637e+00  -5.4367698e+00  -3.0812181e+00  -2.3872631e+00  -2.1052767e+00   2.5673513e+00  -4.6673858e-01  -8.8188207e-01   1.1981048e+00   4.9486553e+00  -1.6379817e+00   1.1481387e+00  -1.4236565e+00  -4.3842161e-01  -1.0941666e+00   3.4433615e-03   7.2436130e-01   1.7509383e+00   3.3293549e+00   3.5029218e+00   6.0788161e+00   5.5432717e+00  -1.7398954e+00  -1.4673517e+00  -2.5736857e+00   1.9428241e-01   2.8559315e+00   3.8158082e+00   6.9939620e+00   5.1404311e+00  -4.1718863e+00  -2.6009949e+00  -3.3754237e+00  -1.1520955e+00  -1.3587068e+00   1.9241524e-01   1.5357221e+00   1.9841253e+00   5.6915881e+00   4.1995150e+00  -4.8824199e+00  -3.3724693e+00  -3.8913263e+00  -3.2875436e+00  -4.4761085e-01  -1.0946959e+00   4.5452115e+00   2.3425519e+00  -4.7854641e+00  -3.5933767e+00  -3.2583550e+00  -4.0574005e+00  -2.2200001e+00  -3.1798423e+00  -1.8609077e+00  -2.5134657e+00   4.3832696e-01  -2.3017140e+00  -1.7761497e+00  -5.2232015e-01  -5.8238566e-01  -1.1978086e+00   3.3451916e+00   5.5703146e+00  -1.1385034e+00
  -3.1306879e+00  -1.9600190e+00  -3.4789781e+00  -4.5383454e-01  -5.4520128e-02   1.6537209e+00   5.2879989e+00   5.6357138e+00   2.4674566e+00   1.2201512e+00  -5.4484174e+00  -3.0947182e+00  -2.3514709e+00  -2.0460696e+00   2.6816809e+00  -1.0157514e-01  -8.7239051e-01   8.5696602e-01   4.6447322e+00  -1.5975726e+00   1.2913783e+00  -1.4185588e+00  -4.1825199e-01  -1.2140996e+00  -1.0862613e-01   4.0933895e-01   1.4978227e+00   2.9449217e+00   3.2113643e+00   5.7956102e+00   5.3106034e+00  -1.7481553e+00  -1.4195273e+00  -2.7731867e+00   9.9570753e-02   2.5863783e+00   3.6871729e+00   6.7705114e+00   5.1079333e+00  -4.2072661e+00  -2.6019709e+00  -3.4641550e+00  -1.2337149e+00  -1.4380066e+00   2.1390432e-01   1.4123430e+00   2.0199907e+00   5.5341151e+00   4.3617795e+00  -4.8666570e+00  -3.3202360e+00  -3.8871882e+00  -3.2822087e+00  -3.4724373e-01  -8.5884881e-01   4.6235688e+00   2.6399024e+00  -4.7238290e+00  -3.5188856e+00  -3.1732857e+00  -3.9495072e+00  -1.9523771e+00  -2.8300936e+00  -1.5455277e+00  -2.1371558e+00   8.2226705e-01  -1.9473925e+00  -1.4111365e+00  -2.0856548e-01  -5.4998684e-01  -1.2745907e+00   2.9853513e+00   5.4383795e+00  -7.9213858e-01
  -3.0933891e+00  -1.9285149e+00  -3.5137566e+00  -4.9651152e-01  -3.2764107e-01   1.5828030e+00   4.9970917e+00   5.5241212e+00   2.5218553e+00   1.3897137e+00  -5.4552155e+00  -3.1019450e+00  -2.3273497e+00  -1.9669319e+00   2.7906408e+00   3.1573051e-01  -8.6401660e-01   5.1832789e-01   4.3179049e+00  -1.5660320e+00   1.4113578e+00  -1.4115592e+00  -3.9159996e-01  -1.3212381e+00  -2.0526797e-01   9.9021371e-02   1.2518649e+00   2.5540261e+00   2.9197235e+00   5.4753875e+00   5.0629510e+00  -1.7640908e+00  -1.3737784e+00  -2.9527090e+00   2.3482021e-02   2.3056426e+00   3.5595614e+00   6.5108694e+00   5.0768833e+00  -4.2374182e+00  -2.5939794e+00  -3.5480943e+00  -1.2986390e+00  -1.5218430e+00   2.5545376e-01   1.2756980e+00   2.0720486e+00   5.3684291e+00   4.5592603e+00  -4.8417340e+00  -3.2707964e+00  -3.8900905e+00  -3.2619553e+00  -2.6210523e-01  -5.9527308e-01   4.6960496e+00   2.9556541e+00  -4.6668239e+00  -3.4390357e+00  -3.1043435e+00  -3.8297647e+00  -1.7043573e+00  -2.4606038e+00  -1.2406204e+00  -1.7481795e+00   1.1851177e+00  -1.5886701e+00  -1.0621552e+00   9.2991288e-02  -5.2848727e-01  -1.3401104e+00   2.6200365e+00   5.2703614e+00  -4.6343214e-01
  -3.0495528e+00  -1.9033539e+00  -3.5417529e+00  -5.3126583e-01  -5.9125361e-01   1.5234718e+00   4.6882931e+00   5.4188315e+00   2.5604025e+00   1.5547715e+00  -5.4572009e+00  -3.1015872e+00  -2.3147496e+00  -1.8701240e+00   2.8956720e+00   7.7645507e-01  -8.5917220e-01   1.8673601e-01   3.9731044e+00  -1.5441045e+00   1.5069991e+00  -1.4054688e+00  -3.6040602e-01  -1.4164032e+00  -2.8753600e-01  -2.0257506e-01   1.0160384e+00   2.1631566e+00   2.6330534e+00   5.1254016e+00   4.8033758e+00  -1.7896687e+00  -1.3313159e+00  -3.1106230e+00  -3.4305426e-02   2.0187618e+00   3.4332732e+00   6.2226082e+00   5.0461775e+00  -4.2634348e+00  -2.5764607e+00  -3.6265529e+00  -1.3460968e+00  -1.6090552e+00   3.1449374e-01   1.1293458e+00   2.1374480e+00   5.1992909e+00   4.7862307e+00  -4.8091024e+00  -3.2237843e+00  -3.8999819e+00  -3.2270225e+00  -1.9088050e-01  -3.0828605e-01   4.7646052e+00   3.2837302e+00  -4.6148275e+00  -3.3547245e+00  -3.0527362e+00  -3.6998800e+00  -1.4772670e+00  -2.0758806e+00  -9.4746641e-01  -1.3509308e+00   1.5230776e+00  -1.2298099e+00  -7.3237512e-01   3.7977042e-01  -5.1947436e-01  -1.3956565e+00   2.2554213e+00   5.0691043e+00  -1.5499649e-01
  -3.0016042e+00  -1.8848388e+00  -3.5637382e+00  -5.5810053e-01  -8.4067471e-01   1.4744485e+00   4.3691673e+00   5.3194775e+00   2.5852040e+00   1.7121624e+00  -5.4542490e+00  -3.0931297e+00  -2.3130542e+00  -1.7591737e+00   2.9983660e+00   1.2697996e+00  -8.6005218e-01  -1.3305814e-01   3.6168482e+00  -1.5322526e+00   1.5777015e+00  -1.4027737e+00  -3.2694633e-01  -1.5003191e+00  -3.5711319e-01  -4.9105961e-01   7.9298203e-01   1.7795610e+00   2.3565239e+00   4.7548074e+00   4.5361275e+00  -1.8262282e+00  -1.2934991e+00  -3.2452653e+00  -7.5149607e-02   1.7316112e+00   3.3081681e+00   5.9148778e+00   5.0149483e+00  -4.2856646e+00  -2.5495606e+00  -3.6982790e+00  -1.3764581e+00  -1.6978145e+00   3.8714146e-01   9.7749715e-01   2.2122111e+00   5.0318979e+00   5.0354227e+00  -4.7700611e+00  -3.1791383e+00  -3.9162517e+00  -3.1787706e+00  -1.3180595e-01  -3.6888835e-03   4.8311953e+00   3.6170382e+00  -4.5679613e+00  -3.2675272e+00  -3.0191332e+00  -3.5624412e+00  -1.2719550e+00  -1.6816848e+00  -6.6736693e-01  -9.5064504e-01   1.8327738e+00  -8.7563474e-01  -4.2477877e-01   6.4914411e-01  -5.2410895e-01  -1.4426289e+00   1.8984038e+00   4.8393964e+00   1.3073509e-01
  -2.9517258e+00  -1.8732800e+00  -3.5800033e+00  -5.7764989e-01  -1.0709443e+00   1.4336422e+00   4.0482328e+00   5.2254231e+00   2.5983955e+00   1.8584516e+00  -5.4459660e+00  -3.0768202e+00  -2.3211112e+00  -1.6386524e+00   3.1003875e+00   1.7832515e+00  -8.6852151e-01  -4.3628436e-01   3.2569360e+00  -1.5305851e+00   1.6232390e+00  -1.4055226e+00  -2.9371291e-01  -1.5735963e+00  -4.1623074e-01  -7.6181775e-01   5.8489317e-01   1.4109666e+00   2.0951528e+00   4.3742368e+00   4.2663776e+00  -1.8743649e+00  -1.2617476e+00  -3.3549557e+00  -1.0136109e-01   1.4507302e+00   3.1836834e+00   5.5979139e+00   4.9824736e+00  -4.3036387e+00  -2.5141066e+00  -3.7614200e+00  -1.3911575e+00  -1.7855819e+00   4.6841979e-01   8.2492811e-01   2.2914097e+00   4.8716662e+00   5.2982390e+00  -4.7256220e+00  -3.1370452e+00  -3.9376481e+00  -3.1195519e+00  -8.2689823e-02   3.1145924e-01   4.8976433e+00   3.9476473e+00  -4.5260117e+00  -3.1795893e+00  -3.0035680e+00  -3.4207824e+00  -1.0887605e+00  -1.2848387e+00  -4.0164322e-01  -5.5330163e-01   2.1113367e+00  -5.3146344e-01  -1.4216787e-01   8.9840478e-01  -5.4302579e-01  -1.4825042e+00   1.5562906e+00   4.5876829e+00   3.9145845e-01
  -2.9017038e+00  -1.8689216e+00  -3.5903432e+00  -5.9109522e-01  -1.2769709e+00   1.3982964e+00   3.7345800e+00   5.1357250e+00   2.6019616e+00   1.9899673e+00  -5.4316030e+00  -3.0535698e+00  -2.3371794e+00  -1.5138702e+00   3.2033877e+00   2.3030448e+00  -8.8602544e-01  -7.1836139e-01   2.9020314e+00  -1.5387995e+00   1.6436512e+00  -1.4152582e+00  -2.6327587e-01  -1.6367445e+00  -4.6755243e-01  -1.0102034e+00   3.9344763e-01   1.0652421e+00   1.8535403e+00   3.9952717e+00   3.9998786e+00  -1.9338703e+00  -1.2374396e+00  -3.4380505e+00  -1.1605359e-01   1.1830959e+00   3.0588925e+00   5.2824726e+00   4.9480639e+00  -4.3160725e+00  -2.4715233e+00  -3.8135366e+00  -1.3925411e+00  -1.8691103e+00   5.5256169e-01   6.7686032e-01   2.3694243e+00   4.7239761e+00   5.5650434e+00  -4.6764145e+00  -3.0978541e+00  -3.9622293e+00  -3.0525017e+00  -4.0940468e-02   6.2915992e-01   4.9654922e+00   4.2670193e+00  -4.4883652e+00  -3.0934691e+00  -3.0053568e+00  -3.2787945e+00  -9.2749561e-01  -8.9295364e-01  -1.5161491e-01  -1.6546632e-01   2.3564661e+00  -2.0299960e-01   1.1284231e-01   1.1247578e+00  -5.7626344e-01  -1.5168095e+00   1.2364253e+00   4.3216586e+00   6.2496709e-01
  -2.8528177e+00  -1.8718696e+00  -3.5941028e+00  -6.0004848e-01  -1.4537160e+00   1.3651846e+00   3.4374369e+00   5.0491236e+00   2.5975759e+00   2.1028731e+00  -5.4100043e+00  -3.0248038e+00  -2.3589015e+00  -1.3905148e+00   3.3089173e+00   2.8147023e+00  -9.1353530e-01  -9.7511405e-01   2.5611656e+00  -1.5561537e+00   1.6391418e+00  -1.4329941e+00  -2.3814148e-01  -1.6902158e+00  -5.1403278e-01  -1.2317626e+00   2.1974808e-01   7.5002462e-01   1.6356253e+00   3.6298449e+00   3.7425800e+00  -2.0037346e+00  -1.2218072e+00  -3.4930367e+00  -1.2294549e-01   9.3585402e-01   2.9326091e+00   4.9792345e+00   4.9109486e+00  -4.3209483e+00  -2.4237005e+00  -3.8516728e+00  -1.3836523e+00  -1.9445030e+00   6.3337862e-01   5.3881150e-01   2.4402683e+00   4.5939215e+00   5.8255260e+00  -4.6226351e+00  -3.0619747e+00  -3.9873607e+00  -2.9812734e+00  -3.6082020e-03   9.4087297e-01   5.0358818e+00   4.5662897e+00  -4.4539673e+00  -3.0119457e+00  -3.0230438e+00  -3.1406979e+00  -7.8744632e-01  -5.1409119e-01   8.1438834e-02   2.0592338e-01   2.5664845e+00   1.0382444e-01   3.3784491e-01   1.3253439e+00  -6.2323350e-01  -1.5471084e+00   9.4579250e-01   4.0497768e+00   8.2914525e-01
  -2.8057827e+00  -1.8820291e+00  -3.5902807e+00  -6.0641518e-01  -1.5964092e+00   1.3308438e+00   3.1657241e+00   4.9640652e+00   2.5864802e+00   2.1932798e+00  -5.3796004e+00  -2.9922828e+00  -2.3833114e+00  -1.2742597e+00   3.4183431e+00   3.3036423e+00  -9.5153037e-01  -1.2029881e+00   2.2432049e+00  -1.5814678e+00   1.6100014e+00  -1.4592411e+00  -2.2062078e-01  -1.7344717e+00  -5.5876270e-01  -1.4224738e+00   6.4304203e-02   4.7233662e-01   1.4444828e+00   3.2896157e+00   3.5002273e+00  -2.0822133e+00  -1.2158422e+00  -3.5186583e+00  -1.2612739e-01   7.1601829e-01   2.8035253e+00   4.6982275e+00   4.8701769e+00  -4.3156804e+00  -2.3728289e+00  -3.8724851e+00  -1.3679781e+00  -2.0073249e+00   7.0466652e-01   4.1641685e-01   2.4979635e+00   4.4860626e+00   6.0691295e+00  -4.5640558e+00  -3.0297755e+00  -4.0097613e+00  -2.9097418e+00   3.2555171e-02   1.2379676e+00   5.1094557e+00   4.8365989e+00  -4.4213156e+00  -2.9378111e+00  -3.0543842e+00  -3.0107931e+00  -6.6739670e-01  -1.5637914e-01   2.9633245e-01   5.5382403e-01   2.7403734e+00   3.8304862e-01   5.3068360e-01   1.4973017e+00  -6.8273345e-01  -1.5749954e+00   6.9062289e-01   3.7807127e+00   1.0019933e+00
  -2.7607518e+00  -1.8990624e+00  -3.5776809e+00  -6.1225094e-01  -1.7007881e+00   1.2918236e+00   2.9276205e+00   4.8787645e+00   2.5694135e+00   2.2573966e+00  -5.3384525e+00  -2.9579092e+00  -2.4068855e+00  -1.1703733e+00   3.5327743e+00   3.7558163e+00  -1.0000187e+00  -1.3992435e+00   1.9563206e+00  -1.6131622e+00   1.5565654e+00  -1.4940747e+00  -2.1271838e-01  -1.7700678e+00  -6.0480727e-01  -1.5789896e+00  -7.2954783e-02   2.3821364e-01   1.2821749e+00   2.9853553e+00   3.2779862e+00  -2.1669551e+00  -1.2202207e+00  -3.5140694e+00  -1.2981309e-01   5.3015529e-01   2.6703745e+00   4.4483017e+00   4.8245538e+00  -4.2973405e+00  -2.3212196e+00  -3.8724219e+00  -1.3491755e+00  -2.0527719e+00   7.6062124e-01   3.1522726e-01   2.5369395e+00   4.4042076e+00   6.2855295e+00  -4.5000798e+00  -3.0014945e+00  -4.0256025e+00  -2.8416992e+00   7.1014544e-02   1.5121988e+00   5.1863064e+00   5.0694545e+00  -4.3884937e+00  -2.8736616e+00  -3.0963737e+00  -2.8932067e+00  -5.6567235e-01   1.7239367e-01   4.9203692e-01   8.7138735e-01   2.8777930e+00   6.2892281e-01   6.8951593e-01   1.6378683e+00  -7.5300540e-01  -1.6020957e+00   4.7602807e-01   3.5228261e+00   1.1416825e+00
  -2.7173771e+00  -1.9223691e+00  -3.5550963e+00  -6.1962334e-01  -1.7633471e+00   1.2449366e+00   2.7301655e+00   4.7913056e+00   2.5465961e+00   2.2917219e+00  -5.2843489e+00  -2.9235386e+00  -2.4256384e+00  -1.0833532e+00   3.6530014e+00   4.1583543e+00  -1.0585894e+00  -1.5621166e+00   1.7074993e+00  -1.6493289e+00   1.4792131e+00  -1.5372362e+00  -2.1604792e-01  -1.7977414e+00  -6.5504805e-01  -1.6988620e+00  -1.9263855e-01   5.2370867e-02   1.1496651e+00   2.7263809e+00   3.0801104e+00  -2.2551765e+00  -1.2352528e+00  -3.4789955e+00  -1.3809077e-01   3.8406738e-01   2.5321034e+00   4.2366915e+00   4.7726193e+00  -4.2629342e+00  -2.2711257e+00  -3.8479495e+00  -1.3308004e+00  -2.0758917e+00   7.9623272e-01   2.4048766e-01   2.5524302e+00   4.3512421e+00   6.4651337e+00  -4.4298505e+00  -2.9771699e+00  -4.0306615e+00  -2.7805685e+00   1.1534428e-01   1.7561784e+00   5.2659722e+00   5.2571135e+00  -4.3532443e+00  -2.8217041e+00  -3.1453256e+00  -2.7916469e+00  -4.8020337e-01   4.6517857e-01   6.6774567e-01   1.1522837e+00   2.9790800e+00   8.3616647e-01   8.1289324e-01   1.7445159e+00  -8.3183471e-01  -1.6300640e+00   3.0569013e-01   3.2836605e+00   1.2466384e+00
  -2.6749208e+00  -1.9510888e+00  -3.5215073e+00  -6.3048648e-01  -1.7815816e+00   1.1874909e+00   2.5789196e+00   4.6997697e+00   2.5177681e+00   2.2932556e+00  -5.2149499e+00  -2.8908060e+00  -2.4352679e+00  -1.0166135e+00   3.7794464e+00   4.5001795e+00  -1.1264865e+00  -1.6909373e+00   1.5021276e+00  -1.6878314e+00   1.3784051e+00  -1.5882506e+00  -2.3177766e-01  -1.8184912e+00  -7.1203469e-01  -1.7807334e+00  -2.9582666e-01  -8.2074394e-02   1.0467974e+00   2.5200708e+00   2.9096799e+00  -2.3438680e+00  -1.2608597e+00  -3.4138908e+00  -1.5468811e-01   2.8249193e-01   2.3880405e+00   4.0686853e+00   4.7126796e+00  -4.2096956e+00  -2.2245777e+00  -3.7958043e+00  -1.3160573e+00  -2.0718427e+00   8.0763276e-01   1.9690467e-01   2.5408394e+00   4.3290002e+00   6.5995815e+00  -4.3523953e+00  -2.9565942e+00  -4.0205195e+00  -2.7291539e+00   1.6909559e-01   1.9638097e+00   5.3474634e+00   5.3929641e+00  -4.3130796e+00  -2.7835870e+00  -3.1969974e+00  -2.7091782e+00  -4.0860234e-01   7.1603991e-01   8.2293750e-01   1.3910291e+00   3.0452232e+00   1.0002396e+00   8.9985181e-01   1.8151162e+00  -9.1668318e-01  -1.6605775e+00   1.8162705e-01   3.0695088e+00   1.3156450e+00
  -2.6324026e+00  -1.9841264e+00  -3.4762711e+00  -6.4657558e-01  -1.7542121e+00   1.1174921e+00   2.4776996e+00   4.6023868e+00   2.4822767e+00   2.2597192e+00  -5.1279704e+00  -2.8609840e+00  -2.4313430e+00  -9.7224368e-01   3.9121278e+00   4.7725571e+00  -1.2026970e+00  -1.7861907e+00   1.3436746e+00  -1.7264244e+00   1.2547544e+00  -1.6465496e+00  -2.6060618e-01  -1.8336374e+00  -7.7785147e-01  -1.8244788e+00  -3.8397754e-01  -1.6380490e-01   9.7234361e-01   2.3714834e+00   2.7684198e+00  -2.4300162e+00  -1.2965767e+00  -3.3200731e+00  -1.8276323e-01   2.2883212e-01   2.2380448e+00   3.9474095e+00   4.6428807e+00  -4.1353804e+00  -2.1832468e+00  -3.7132608e+00  -1.3075841e+00  -2.0361852e+00   7.9237228e-01   1.8841170e-01   2.5000466e+00   4.3381942e+00   6.6822112e+00  -4.2667939e+00  -2.9392969e+00  -3.9908006e+00  -2.6894438e+00   2.3564081e-01   2.1306565e+00   5.4293340e+00   5.4718803e+00  -4.2654220e+00  -2.7602691e+00  -3.2467634e+00  -2.6480328e+00  -3.4825481e-01   9.2047535e-01   9.5742952e-01   1.5832914e+00   3.0778132e+00   1.1176031e+00   9.5000683e-01   1.8481162e+00  -1.0048422e+00  -1.6953146e+00   1.0405003e-01   2.8850721e+00   1.3479574e+00
  -2.5887648e+00  -2.0201927e+00  -3.4192875e+00  -6.6932469e-01  -1.6813684e+00   1.0338050e+00   2.4283966e+00   4.4976920e+00   2.4391974e+00   2.1897639e+00  -5.0213843e+00  -2.8348766e+00  -2.4095276e+00  -9.5085698e-01   4.0506372e+00   4.9695410e+00  -1.2860366e+00  -1.8495165e+00   1.2334914e+00  -1.7628828e+00   1.1091167e+00  -1.7115785e+00  -3.0276399e-01  -1.8448468e+00  -8.5400610e-01  -1.8312846e+00  -4.5881849e-01  -1.9341593e-01   9.2410905e-01   2.2831000e+00   2.6566130e+00  -2.5108148e+00  -1.3415795e+00  -3.1998175e+00  -2.2473054e-01   2.2493309e-01   2.0826203e+00   3.8737363e+00   4.5613278e+00  -4.0385233e+00  -2.1483451e+00  -3.5983916e+00  -1.3072841e+00  -1.9651817e+00   7.4961103e-01   2.1794397e-01   2.4296311e+00   4.3783869e+00   6.7084607e+00  -4.1723443e+00  -2.9245497e+00  -3.9374305e+00  -2.6624738e+00   3.1800119e-01   2.2542209e+00   5.5097703e+00   5.4905290e+00  -4.2077623e+00  -2.7519289e+00  -3.2898255e+00  -2.6094614e+00  -2.9641860e-01   1.0756616e+00   1.0714144e+00   1.7261547e+00   3.0789730e+00   1.1859516e+00   9.6363682e-01   1.8427156e+00  -1.0935939e+00  -1.7359110e+00   7.1323100e-02   2.7332238e+00   1.3434094e+00
  -2.5430346e+00  -2.0578599e+00  -3.3511126e+00  -6.9980863e-01  -1.5647192e+00   9.3626579e-01   2.4308843e+00   4.3846736e+00   2.3874736e+00   2.0831489e+00  -4.8936334e+00  -2.8127542e+00  -2.3658295e+00  -9.5153574e-01   4.1941242e+00   5.0882883e+00  -1.3752265e+00  -1.8836398e+00   1.1707363e+00  -1.7951303e+00   9.4268700e-01  -1.7828772e+00  -3.5803560e-01  -1.8541203e+00  -9.4134024e-01  -1.8036566e+00  -5.2222184e-01  -1.7343239e-01   8.9909157e-01   2.2547030e+00   2.5731022e+00  -2.5838504e+00  -1.3947315e+00  -3.0563967e+00  -2.8212622e-01   2.7091976e-01   1.9229882e+00   3.8463034e+00   4.4662261e+00  -3.9186373e+00  -2.1205630e+00  -3.4502993e+00  -1.3162123e+00  -1.8560894e+00   6.8020716e-01   2.8723570e-01   2.3309936e+00   4.4480176e+00   6.6761727e+00  -4.0687099e+00  -2.9113946e+00  -3.8569083e+00  -2.6482599e+00   4.1866680e-01   2.3341060e+00   5.5866933e+00   5.4476065e+00  -4.1378269e+00  -2.7579215e+00  -3.3214483e+00  -2.5936375e+00  -2.5033001e-01   1.1806116e+00   1.1654773e+00   1.8183198e+00   3.0512655e+00   1.2043953e+00   9.4174715e-01   1.7990198e+00  -1.1803665e+00  -1.7838960e+00   8.0027539e-02   2.6148910e+00   1.3025050e+00
  -2.4944630e+00  -2.0956235e+00  -3.2730129e+00  -7.3870786e-01  -1.4075327e+00   8.2574038e-01   2.4830179e+00   4.2628965e+00   2.3260631e+00   1.9408621e+00  -4.7438183e+00  -2.7943330e+00  -2.2968560e+00  -9.7187968e-01   4.3412952e+00   5.1292147e+00  -1.4689484e+00  -1.8922382e+00   1.1524257e+00  -1.8213547e+00   7.5708620e-01  -1.8601180e+00  -4.2579683e-01  -1.8637324e+00  -1.0399673e+00  -1.7453504e+00  -5.7607420e-01  -1.0822471e-01   8.9367954e-01   2.2833907e+00   2.5153811e+00  -2.6472412e+00  -1.4546409e+00  -2.8940514e+00  -3.5552128e-01   3.6510674e-01   1.7611074e+00   3.8616399e+00   4.3560361e+00  -3.7763348e+00  -2.1000481e+00  -3.2693015e+00  -1.3345210e+00  -1.7074247e+00   5.8670173e-01   3.9665333e-01   2.2073640e+00   4.5444607e+00   6.5857696e+00  -3.9560326e+00  -2.8986917e+00  -3.7465644e+00  -2.6458011e+00   5.3942136e-01   2.3720536e+00   5.6578674e+00   5.3439779e+00  -4.0537339e+00  -2.7767842e+00  -3.3372078e+00  -2.5996187e+00  -2.0731254e-01   1.2362280e+00   1.2405901e+00   1.8602223e+00   2.9975893e+00   1.1735768e+00   8.8610498e-01   1.7181568e+00  -1.2628694e+00  -1.8406010e+00   1.2512962e-01   2.5290479e+00   1.2264776e+00
  -2.4426262e+00  -2.1319672e+00  -3.1869449e+00  -7.8629532e-01  -1.2146560e+00   7.0412759e-01   2.5807229e+00   4.1325887e+00   2.2540730e+00   1.7651776e+00  -4.5718562e+00  -2.7787954e+00  -2.2000610e+00  -1.0081541e+00   4.4904202e+00   5.0959738e+00  -1.5658762e+00  -1.8797476e+00   1.1736056e+00  -1.8401012e+00   5.5442510e-01  -1.9430930e+00  -5.0506010e-01  -1.8761255e+00  -1.1492414e+00  -1.6612255e+00  -6.2214532e-01  -3.8272391e-03   9.0387616e-01   2.3637291e+00   2.4797612e+00  -2.6997182e+00  -1.5197255e+00  -2.7178883e+00  -4.4448342e-01   5.0398884e-01   1.5996421e+00   3.9143852e+00   4.2296232e+00  -3.6133548e+00  -2.0864202e+00  -3.0570504e+00  -1.3614641e+00  -1.5191788e+00   4.7319845e-01   5.4507802e-01   2.0636876e+00   4.6641248e+00   6.4402917e+00  -3.8349914e+00  -2.8851797e+00  -3.6047908e+00  -2.6531469e+00   6.8118486e-01   2.3718465e+00   5.7209991e+00   5.1827052e+00  -3.9541322e+00  -2.8062910e+00  -3.3332354e+00  -2.6253728e+00  -1.6488566e-01   1.2452515e+00   1.2980812e+00   1.8540538e+00   2.9210664e+00   1.0957125e+00   7.9923687e-01   1.6023424e+00  -1.3391966e+00  -1.9070493e+00   2.0024023e-01   2.4728230e+00   1.1173094e+00
  -2.3874752e+00  -2.1654207e+00  -3.0954594e+00  -8.4244125e-01  -9.9241035e-01   5.7430388e-01   2.7181671e+00   3.9946793e+00   2.1708730e+00   1.5596335e+00  -4.3785841e+00  -2.7648518e+00  -2.0739629e+00  -1.0555282e+00   4.6393564e+00   4.9952519e+00  -1.6646788e+00  -1.8511178e+00   1.2276321e+00  -1.8503363e+00   3.3733447e-01  -2.0316531e+00  -5.9452216e-01  -1.8937618e+00  -1.2677559e+00  -1.5570299e+00  -6.6196506e-01   1.3233073e-01   9.2553361e-01   2.4880300e+00   2.4616056e+00  -2.7406394e+00  -1.5882775e+00  -2.5337042e+00  -5.4758923e-01   6.8231900e-01   1.4418722e+00   3.9975832e+00   4.0863846e+00  -3.4324963e+00  -2.0788218e+00  -2.8165748e+00  -1.3954609e+00  -1.2929635e+00   3.4514524e-01   7.2985013e-01   1.9063948e+00   4.8025749e+00   6.2452753e+00  -3.7068057e+00  -2.8695490e+00  -3.4312241e+00  -2.6675307e+00   8.4388776e-01   2.3390811e+00   5.7738216e+00   4.9689587e+00  -3.8383080e+00  -2.8435535e+00  -3.3064434e+00  -2.6678669e+00  -1.2086766e-01   1.2121051e+00   1.3395842e+00   1.8036826e+00   2.8249274e+00   9.7454484e-01   6.8438585e-01   1.4548810e+00  -1.4078900e+00  -1.9838321e+00   2.9795129e-01   2.4417036e+00   9.7770627e-01
  -2.3293349e+00  -2.1946146e+00  -3.0015359e+00  -9.0663551e-01  -7.4839901e-01   4.4001157e-01   2.8880070e+00   3.8507817e+00   2.0761817e+00   1.3289297e+00  -4.1658003e+00  -2.7508352e+00  -1.9183163e+00  -1.1083905e+00   4.7855852e+00   4.8363903e+00  -1.7639992e+00  -1.8115327e+00   1.3065391e+00  -1.8514776e+00   1.0895778e-01  -2.1255991e+00  -6.9260978e-01  -1.9189446e+00  -1.3933787e+00  -1.4391277e+00  -6.9671749e-01   2.9176832e-01   9.5458157e-01   2.6467407e+00   2.4556074e+00  -2.7699411e+00  -1.6585252e+00  -2.3477435e+00  -6.6248917e-01   8.9327241e-01   1.2915540e+00   4.1030410e+00   3.9263432e+00  -3.2374603e+00  -2.0759961e+00  -2.5522391e+00  -1.4342144e+00  -1.0320761e+00   2.0902998e-01   9.4678361e-01   1.7430632e+00   4.9546788e+00   6.0084784e+00  -3.5731764e+00  -2.8505218e+00  -3.2268660e+00  -2.6855581e+00   1.0263886e+00   2.2808197e+00   5.8141721e+00   4.7098067e+00  -3.7062533e+00  -2.8851628e+00  -3.2547157e+00  -2.7232179e+00  -7.3468435e-02   1.1426432e+00   1.3669660e+00   1.7144726e+00   2.7124043e+00   8.1521011e-01   5.4542829e-01   1.2800954e+00  -1.4679577e+00  -2.0709808e+00   4.1022707e-01   2.4298284e+00   8.1102491e-01
  -2.2688497e+00  -2.2183202e+00  -2.9083591e+00  -9.7802098e-01  -4.9123700e-01   3.0569448e-01   3.0817005e+00   3.7031228e+00   1.9701202e+00   1.0787498e+00  -3.9362386e+00  -2.7348221e+00  -1.7342223e+00  -1.1607183e+00   4.9262663e+00   4.6308462e+00  -1.8624137e+00  -1.7661146e+00   1.4014770e+00  -1.8433879e+00  -1.2709482e-01  -2.2245391e+00  -7.9752095e-01  -1.9536203e+00  -1.5233217e+00  -1.3141864e+00  -7.2716148e-01   4.6535127e-01   9.8723613e-01   2.8289253e+00   2.4561023e+00  -2.7880310e+00  -1.7286833e+00  -2.1664039e+00  -7.8602250e-01   1.1286935e+00   1.1527363e+00   4.2217318e+00   3.7501980e+00  -3.0326217e+00  -2.0763830e+00  -2.2696155e+00  -1.4748749e+00  -7.4147065e-01   7.2009729e-02   1.1902572e+00   1.5819932e+00   5.1147725e+00   5.7394587e+00  -3.4361783e+00  -2.8269337e+00  -2.9941300e+00  -2.7034386e+00   1.2264447e+00   2.2051469e+00   5.8400523e+00   4.4138953e+00  -3.5586909e+00  -2.9273633e+00  -3.1770500e+00  -2.7868982e+00  -2.1365120e-02   1.0438243e+00   1.3822407e+00   1.5930115e+00   2.5866326e+00   6.2402742e-01   3.8675611e-01   1.0831911e+00  -1.5188466e+00  -2.1678542e+00   5.2882807e-01   2.4303500e+00   6.2115924e-01
  -2.2068867e+00  -2.2354774e+00  -2.8190615e+00  -1.0554378e+00  -2.3021123e-01   1.7628536e-01   3.2898722e+00   3.5544157e+00   1.8532359e+00   8.1552366e-01  -3.6934752e+00  -2.7147689e+00  -1.5241663e+00  -1.2064774e+00   5.0583096e+00   4.3915363e+00  -1.9583816e+00  -1.7196302e+00   1.5031945e+00  -1.8263361e+00  -3.6682746e-01  -2.3277292e+00  -9.0726182e-01  -1.9991832e+00  -1.6542456e+00  -1.1888432e+00  -7.5358507e-01   6.4372328e-01   1.0201745e+00   3.0228181e+00   2.4573906e+00  -2.7956390e+00  -1.7969932e+00  -1.9959085e+00  -9.1437909e-01   1.3794165e+00   1.0295418e+00   4.3442297e+00   3.5593281e+00  -2.8227458e+00  -2.0782308e+00  -1.9752793e+00  -1.5142406e+00  -4.2763302e-01  -5.8506097e-02   1.4533829e+00   1.4317222e+00   5.2768421e+00   5.4490376e+00  -3.2981109e+00  -2.7978120e+00  -2.7368078e+00  -2.7172465e+00   1.4407423e+00   2.1206575e+00   5.8496819e+00   4.0910349e+00  -3.3970556e+00  -2.9662487e+00  -3.0736437e+00  -2.8539791e+00   3.6243234e-02   9.2332748e-01   1.3874724e+00   1.4467674e+00   2.4505704e+00   4.0822271e-01   2.1313051e-01   8.7005905e-01  -1.5603752e+00  -2.2730508e+00   6.4573840e-01   2.4358497e+00   4.1239241e-01
  -2.1444140e+00  -2.2452103e+00  -2.7364520e+00  -1.1374751e+00   2.5112049e-02   5.6955324e-02   3.5027150e+00   3.4076961e+00   1.7264962e+00   5.4614057e-01  -3.4417811e+00  -2.6886567e+00  -1.2919806e+00  -1.2400245e+00   5.1784624e+00   4.1320981e+00  -2.0501948e+00  -1.6762224e+00   1.6025381e+00  -1.8009296e+00  -6.0596893e-01  -2.4339205e+00  -1.0196792e+00  -2.0562960e+00  -1.7823976e+00  -1.0693708e+00  -7.7580033e-01   8.1774535e-01   1.0506674e+00   3.2164144e+00   2.4540554e+00  -2.7936450e+00  -1.8617502e+00  -1.8419713e+00  -1.0432998e+00   1.6356468e+00   9.2592706e-01   4.4611544e+00   3.3557486e+00  -2.6126872e+00  -2.0797125e+00  -1.6765367e+00  -1.5489809e+00  -9.8362072e-02  -1.7529182e-01   1.7282454e+00   1.3005084e+00   5.4347156e+00   5.1486811e+00  -3.1613310e+00  -2.7624413e+00  -2.4599558e+00  -2.7231952e+00   1.6649839e+00   2.0359100e+00   5.8415379e+00   3.7517170e+00  -3.2234331e+00  -2.9979685e+00  -2.9459158e+00  -2.9194015e+00   9.9605576e-02   7.8913965e-01   1.3846742e+00   1.2836937e+00   2.3069321e+00   1.7560424e-01   2.9517309e-02   6.4703025e-01  -1.5926345e+00  -2.3843628e+00   7.5357236e-01   2.4387812e+00   1.8922843e-01
  -2.0823662e+00  -2.2468288e+00  -2.6627626e+00  -1.2225265e+00   2.6531173e-01  -4.7162400e-02   3.7104147e+00   3.2661216e+00   1.5912601e+00   2.7763678e-01  -3.1859295e+00  -2.6546321e+00  -1.0427307e+00  -1.2564832e+00   5.2834113e+00   3.8661244e+00  -2.1359403e+00  -1.6391809e+00   1.6909439e+00  -1.7680290e+00  -8.4010266e-01  -2.5412309e+00  -1.1324909e+00  -2.1247480e+00  -1.9037762e+00  -9.6136497e-01  -7.9317783e-01   9.7892143e-01   1.0766621e+00   3.3980782e+00   2.4412589e+00  -2.7829058e+00  -1.9213216e+00  -1.7094750e+00  -1.1683047e+00   1.8873836e+00   8.4543730e-01   4.5636089e+00   3.1420267e+00  -2.4070890e+00  -2.0790412e+00  -1.3811040e+00  -1.5758680e+00   2.3753215e-01  -2.7173369e-01   2.0062065e+00   1.1958201e+00   5.5822609e+00   4.8498380e+00  -3.0280831e+00  -2.7204134e+00  -2.1697051e+00  -2.7179015e+00   1.8940339e+00   1.9588874e+00   5.8143881e+00   3.4065941e+00  -3.0404637e+00  -3.0189297e+00  -2.7964632e+00  -2.9782548e+00   1.6841461e-01   6.4914252e-01   1.3757053e+00   1.1118138e+00   2.1581397e+00  -6.5787541e-02  -1.5908597e-01   4.2059828e-01  -1.6158719e+00  -2.4987810e+00   8.4593584e-01   2.4319208e+00  -4.3786036e-02
  -2.0215191e+00  -2.2398232e+00  -2.5994335e+00  -1.3088452e+00   4.8154653e-01  -1.3125884e-01   3.9035717e+00   3.1327564e+00   1.4492262e+00   1.6879691e-02  -2.9309772e+00  -2.6111334e+00  -7.8253185e-01  -1.2520658e+00   5.3698913e+00   3.6064154e+00  -2.2134823e+00  -1.6107691e+00   1.7608924e+00  -1.7286521e+00  -1.0648099e+00  -2.6470641e+00  -1.2433175e+00  -2.2033604e+00  -2.0143124e+00  -8.6946856e-01  -8.0472003e-01   1.1197852e+00   1.0968138e+00   3.5571271e+00   2.4149960e+00  -2.7641019e+00  -1.9741548e+00  -1.6021906e+00  -1.2849330e+00   2.1248645e+00   7.9096974e-01   4.6435911e+00   2.9211627e+00  -2.2101158e+00  -2.0745762e+00  -1.0967561e+00  -1.5919976e+00   5.7059909e-01  -3.4222283e-01   2.2782570e+00   1.1238629e+00   5.7135841e+00   4.5632802e+00  -2.9003488e+00  -2.6716531e+00  -1.8730082e+00  -2.6986259e+00   2.1221110e+00   1.8964969e+00   5.7673236e+00   3.0659534e+00  -2.8512195e+00  -3.0259839e+00  -2.6289533e+00  -3.0260414e+00   2.4182750e-01   5.1072229e-01   1.3621754e+00   9.3881143e-01   2.0062901e+00  -3.0803238e-01  -3.4782206e-01   1.9713224e-01  -1.6303686e+00  -2.6125554e+00   9.1772164e-01   2.4088007e+00  -2.8223359e-01
  -1.9623913e+00  -2.2238507e+00  -2.5469615e+00  -1.3945973e+00   6.6597632e-01  -1.9112869e-01   4.0736075e+00   3.0103574e+00   1.3023657e+00  -2.2973534e-01  -2.6820364e+00  -2.5569971e+00  -5.1830538e-01  -1.2243204e+00   5.4347963e+00   3.3643055e+00  -2.2804727e+00  -1.5921168e+00   1.8063027e+00  -1.6838796e+00  -1.2758179e+00  -2.7480898e+00  -1.3497167e+00  -2.2899518e+00  -2.1100566e+00  -7.9714962e-01  -8.0916616e-01   1.2342298e+00   1.1104679e+00   3.6843677e+00   2.3722994e+00  -2.7376242e+00  -2.0187793e+00  -1.5225532e+00  -1.3889799e+00   2.3390079e+00   7.6456121e-01   4.6943541e+00   2.6964440e+00  -2.0252380e+00  -2.0649133e+00  -8.3096811e-01  -1.5949856e+00   8.9116386e-01  -3.8248774e-01   2.5353973e+00   1.0891800e+00   5.8232207e+00   4.2984939e+00  -2.7797294e+00  -2.6164160e+00  -1.5773374e+00  -2.6634655e+00   2.3430185e+00   1.8541527e+00   5.6997705e+00   2.7392201e+00  -2.6590652e+00  -3.0165870e+00  -2.4479637e+00  -3.0589144e+00   3.1850866e-01   3.8043312e-01   1.3453608e+00   7.7165464e-01   1.8531351e+00  -5.4366299e-01  -5.3213485e-01  -1.7406428e-02  -1.6363289e+00  -2.7213116e+00   9.6532253e-01   2.3640971e+00  -5.2198001e-01
  -1.9051775e+00  -2.1987190e+00  -2.5048230e+00  -1.4779093e+00   8.1214496e-01  -2.2342602e-01   4.2131252e+00   2.9011669e+00   1.1528419e+00  -4.5655826e-01  -2.4440546e+00  -2.4915333e+00  -2.5748739e-01  -1.1722844e+00   5.4752898e+00   3.1490998e+00  -2.3343926e+00  -1.5831809e+00   1.8228402e+00  -1.6347675e+00  -1.4691448e+00  -2.8402949e+00  -1.4492197e+00  -2.3813648e+00  -2.1873586e+00  -7.4654011e-01  -8.0511860e-01   1.3177621e+00   1.1175945e+00   3.7725494e+00   2.3113739e+00  -2.7035079e+00  -2.0538068e+00  -1.4715135e+00  -1.4767137e+00   2.5218284e+00   7.6721259e-01   4.7106986e+00   2.4712801e+00  -1.8550840e+00  -2.0489516e+00  -5.9057096e-01  -1.5831226e+00   1.1897654e+00  -3.8984568e-01   2.7690291e+00   1.0943494e+00   5.9063129e+00   4.0631561e+00  -2.6673706e+00  -2.5552564e+00  -1.2903539e+00  -2.6114886e+00   2.5504007e+00   1.8354602e+00   5.6115055e+00   2.4345150e+00  -2.4675117e+00  -2.9889207e+00  -2.2587724e+00  -3.0738688e+00   3.9669200e-01   2.6372620e-01   1.3261392e+00   6.1627480e-01   1.7000768e+00  -7.6595835e-01  -7.0791201e-01  -2.1771911e-01  -1.6337905e+00  -2.8202148e+00   9.8675271e-01   2.2939486e+00  -7.5930218e-01
  -1.8497285e+00  -2.1643701e+00  -2.4714768e+00  -1.5569060e+00   9.1530030e-01  -2.2588063e-01   4.3162102e+00   2.8067345e+00   1.0029229e+00  -6.5891178e-01  -2.2216130e+00  -2.4145716e+00  -7.7055213e-03  -1.0965339e+00   5.4889035e+00   2.9676523e+00  -2.3726235e+00  -1.5827771e+00   1.8081187e+00  -1.5822769e+00  -1.6412369e+00  -2.9191032e+00  -1.5393734e+00  -2.4735570e+00  -2.2430289e+00  -7.1834762e-01  -7.9118259e-01   1.3676676e+00   1.1186828e+00   3.8167078e+00   2.2316553e+00  -2.6614242e+00  -2.0779310e+00  -1.4484704e+00  -1.5450564e+00   2.6667976e+00   7.9876154e-01   4.6891765e+00   2.2490305e+00  -1.7013629e+00  -2.0259326e+00  -3.8144119e-01  -1.5554797e+00   1.4575888e+00  -3.6335767e-01   2.9713294e+00   1.1397962e+00   5.9587626e+00   3.8627314e+00  -2.5639358e+00  -2.4889675e+00  -1.0195684e+00  -2.5427969e+00   2.7380089e+00   1.8420262e+00   5.5026478e+00   2.1582961e+00  -2.2800725e+00  -2.9419697e+00  -2.0671125e+00  -3.0688732e+00   4.7426050e-01   1.6476529e-01   1.3049500e+00   4.7732489e-01   1.5481760e+00  -9.6917922e-01  -8.7160117e-01  -3.9938266e-01  -1.6225653e+00  -2.9041748e+00   9.8167079e-01   2.1961836e+00  -9.9097807e-01
  -1.7955713e+00  -2.1208640e+00  -2.4444478e+00  -1.6297410e+00   9.7263043e-01  -1.9746287e-01   4.3786468e+00   2.7277726e+00   8.5489182e-01  -8.3326204e-01  -2.0187555e+00  -2.3264692e+00   2.2356014e-01  -9.9912770e-01   5.4736256e+00   2.8241114e+00  -2.3925467e+00  -1.5886789e+00   1.7617817e+00  -1.5272198e+00  -1.7890891e+00  -2.9795633e+00  -1.6177860e+00  -2.5617490e+00  -2.2744716e+00  -7.1184213e-01  -7.6610596e-01   1.3830780e+00   1.1146058e+00   3.8143753e+00   2.1337869e+00  -2.6107231e+00  -2.0899316e+00  -1.4512938e+00  -1.5917197e+00   2.7691309e+00   8.5780923e-01   4.6281952e+00   2.0328321e+00  -1.5648587e+00  -1.9954477e+00  -2.0824416e-01  -1.5119547e+00   1.6868655e+00  -3.0387927e-01   3.1355876e+00   1.2237338e+00   5.9773454e+00   3.7002076e+00  -2.4696217e+00  -2.4184971e+00  -7.7201123e-01  -2.4585131e+00   2.8999690e+00   1.8734097e+00   5.3736543e+00   1.9151077e+00  -2.1001292e+00  -2.8755470e+00  -1.8789088e+00  -3.0429342e+00   5.4884236e-01   8.6333198e-02   1.2817873e+00   3.5802882e-01   1.3981752e+00  -1.1487342e+00  -1.0202945e+00  -5.5900486e-01  -1.6022161e+00  -2.9680715e+00   9.5130651e-01   2.0704412e+00  -1.2143381e+00
  -1.7419693e+00  -2.0683695e+00  -2.4204830e+00  -1.6946214e+00   9.8339778e-01  -1.3848729e-01   4.3980440e+00   2.6640514e+00   7.1096378e-01  -9.7732646e-01  -1.8388500e+00  -2.2280863e+00   4.2931431e-01  -8.8344986e-01   5.4279737e+00   2.7198381e+00  -2.3916613e+00  -1.5977765e+00   1.6854556e+00  -1.4702302e+00  -1.9103454e+00  -3.0165888e+00  -1.6821781e+00  -2.6406265e+00  -2.2797850e+00  -7.2491939e-01  -7.2891099e-01   1.3649353e+00   1.1064598e+00   3.7656442e+00   2.0195142e+00  -2.5505219e+00  -2.0886856e+00  -1.4764336e+00  -1.6152883e+00   2.8259775e+00   9.4170635e-01   4.5280146e+00   1.8254322e+00  -1.4454885e+00  -1.9574185e+00  -7.4241708e-02  -1.4532625e+00   1.8712172e+00  -2.1400536e-01   3.2564863e+00   1.3422321e+00   5.9598002e+00   3.5759901e+00  -2.3842131e+00  -2.3448492e+00  -5.5393166e-01  -2.3606933e+00   3.0310334e+00   1.9272074e+00   5.2252916e+00   1.7074455e+00  -1.9308096e+00  -2.7902683e+00  -1.6999983e+00  -2.9960874e+00   6.1792307e-01   2.9833724e-02   1.2562305e+00   2.6012939e-01   1.2505385e+00  -1.3012679e+00  -1.1517752e+00  -6.9431049e-01  -1.5720707e+00  -3.0069953e+00   8.9829605e-01   1.9181739e+00  -1.4272710e+00
  -1.6880139e+00  -2.0071569e+00  -2.3957651e+00  -1.7498310e+00   9.4896003e-01  -5.0648671e-02   4.3738532e+00   2.6143494e+00   5.7321437e-01  -1.0901113e+00  -1.6844865e+00  -2.1207283e+00   6.0336526e-01  -7.5396434e-01   5.3510513e+00   2.6534963e+00  -2.3677211e+00  -1.6062889e+00   1.5825746e+00  -1.4117563e+00  -2.0033722e+00  -3.0252390e+00  -1.7304411e+00  -2.7045841e+00  -2.2578271e+00  -7.5424055e-01  -6.7900972e-01   1.3158564e+00   1.0953952e+00   3.6730773e+00   1.8915031e+00  -2.4798284e+00  -2.0731926e+00  -1.5191105e+00  -1.6152525e+00   2.8365023e+00   1.0466006e+00   4.3906412e+00   1.6290474e+00  -1.3424139e+00  -1.9120505e+00   1.8824774e-02  -1.3808700e+00   2.0059237e+00  -9.7914916e-02   3.3303091e+00   1.4894094e+00   5.9048653e+00   3.4879503e+00  -2.3071642e+00  -2.2689824e+00  -3.7053863e-01  -2.2521713e+00   3.1268091e+00   1.9992709e+00   5.0586166e+00   1.5357513e+00  -1.7748814e+00  -2.6874738e+00  -1.5358602e+00  -2.9293163e+00   6.7897328e-01  -4.6172554e-03   1.2275147e+00   1.8393560e-01   1.1055090e+00  -1.4246709e+00  -1.2645240e+00  -8.0415491e-01  -1.5312741e+00  -3.0164862e+00   8.2643886e-01   1.7425332e+00  -1.6281862e+00
  -1.6327368e+00  -1.9376000e+00  -2.3661702e+00  -1.7937587e+00   8.7267397e-01   6.3011714e-02   4.3072905e+00   2.5764546e+00   4.4352660e-01  -1.1718798e+00  -1.5574111e+00  -2.0060618e+00   7.4060801e-01  -6.1589875e-01   5.2425904e+00   2.6213035e+00  -2.3188811e+00  -1.6100173e+00   1.4580904e+00  -1.3520780e+00  -2.0672994e+00  -3.0010224e+00  -1.7607079e+00  -2.7480021e+00  -2.2082489e+00  -7.9543927e-01  -6.1629369e-01   1.2399048e+00   1.0824487e+00   3.5414691e+00   1.7530927e+00  -2.3976875e+00  -2.0426145e+00  -1.5735772e+00  -1.5919919e+00   2.8018534e+00   1.1675439e+00   4.2196278e+00   1.4452457e+00  -1.2541919e+00  -1.8597720e+00   7.0773103e-02  -1.2968873e+00   2.0881025e+00   3.8872459e-02   3.3550622e+00   1.6577344e+00   5.8122811e+00   3.4316268e+00  -2.2376983e+00  -2.1917191e+00  -2.2579446e-01  -2.1363480e+00   3.1839513e+00   2.0840397e+00   4.8749509e+00   1.3985295e+00  -1.6346619e+00  -2.5691071e+00  -1.3913595e+00  -2.8444076e+00   7.2959087e-01  -1.8020652e-02   1.1946392e+00   1.2846420e-01   9.6318195e-01  -1.5180111e+00  -1.3576838e+00  -8.8846114e-01  -1.4788745e+00  -2.9927626e+00   7.4039171e-01   1.5481474e+00  -1.8159365e+00
  -1.5752328e+00  -1.8601881e+00  -2.3275482e+00  -1.8249366e+00   7.5968696e-01   1.9820993e-01   4.2011624e+00   2.5472289e+00   3.2356061e-01  -1.2240505e+00  -1.4584938e+00  -1.8860070e+00   8.3725835e-01  -4.7488211e-01   5.1029802e+00   2.6174245e+00  -2.2438440e+00  -1.6046238e+00   1.3180851e+00  -1.2913470e+00  -2.1020278e+00  -2.9402017e+00  -1.7714328e+00  -2.7655415e+00  -2.1314995e+00  -8.4339045e-01  -5.4119609e-01   1.1422852e+00   1.0683923e+00   3.3774767e+00   1.6080065e+00  -2.3033337e+00  -1.9963340e+00  -1.6334340e+00  -1.5467186e+00   2.7250181e+00   1.2986610e+00   4.0197998e+00   1.2748709e+00  -1.1789505e+00  -1.8011663e+00   8.2941066e-02  -1.2039235e+00   2.1167925e+00   1.8981202e-01   3.3305126e+00   1.8384190e+00   5.6827574e+00   3.4005661e+00  -2.1749112e+00  -2.1136736e+00  -1.2226759e-01  -2.0169398e+00   3.2003174e+00   2.1749635e+00   4.6758595e+00   1.2925845e+00  -1.5119431e+00  -2.4375574e+00  -1.2705200e+00  -2.7437529e+00   7.6765276e-01  -1.2258519e-02   1.1565094e+00   9.1660511e-02   8.2359268e-01  -1.5813996e+00  -1.4309877e+00  -9.4808911e-01  -1.4139382e+00  -2.9329280e+00   6.4532162e-01   1.3408063e+00  -1.9897033e+00
  -1.5147830e+00  -1.7755457e+00  -2.2760107e+00  -1.8420961e+00   6.1662963e-01   3.4958953e-01   4.0596118e+00   2.5227323e+00   2.1474710e-01  -1.2490325e+00  -1.3877297e+00  -1.7626188e+00   8.9102402e-01  -3.3656272e-01   4.9332843e+00   2.6344776e+00  -2.1420069e+00  -1.5859246e+00   1.1693148e+00  -1.2296498e+00  -2.1081998e+00  -2.8400850e+00  -1.7614865e+00  -2.7524457e+00  -2.0288088e+00  -8.9252421e-01  -4.5471975e-01   1.0289779e+00   1.0536090e+00   3.1891427e+00   1.4600375e+00  -2.1963420e+00  -1.9340315e+00  -1.6919825e+00  -1.4813876e+00   2.6105800e+00   1.4333708e+00   3.7969251e+00   1.1180110e+00  -1.1145751e+00  -1.7369075e+00   5.8076772e-02  -1.1049233e+00   2.0929389e+00   3.4770045e-01   3.2581387e+00   2.0218787e+00   5.5179048e+00   3.3867803e+00  -2.1178715e+00  -2.0352125e+00  -6.1048952e-02  -1.8977082e+00   3.1750698e+00   2.2649875e+00   4.4631372e+00   1.2133565e+00  -1.4079332e+00  -2.2954826e+00  -1.1763390e+00  -2.6301191e+00   7.9146722e-01   1.0183367e-02   1.1121001e+00   7.0681605e-02   6.8681172e-01  -1.6158025e+00  -1.4846543e+00  -9.8464748e-01  -1.3356883e+00  -2.8351493e+00   5.4654005e-01   1.1270752e+00  -2.1488580e+00
  -1.4509657e+00  -1.6844633e+00  -2.2082054e+00  -1.8442375e+00   4.5122893e-01   5.1095195e-01   3.8878127e+00   2.4984036e+00   1.1830278e-01  -1.2500085e+00  -1.3442691e+00  -1.6379606e+00   9.0120502e-01  -2.0623438e-01   4.7352477e+00   2.6641193e+00  -2.0135912e+00  -1.5501799e+00   1.0187186e+00  -1.1670848e+00  -2.0871343e+00  -2.6992797e+00  -1.7302574e+00  -2.7048296e+00  -1.9021517e+00  -9.3716804e-01  -3.5843007e-01   9.0634068e-01   1.0380094e+00   2.9853440e+00   1.3127388e+00  -2.0767588e+00  -1.8557738e+00  -1.7425958e+00  -1.3985857e+00   2.4643954e+00   1.5646564e+00   3.5573600e+00   9.7402104e-01  -1.0588917e+00  -1.6677081e+00   1.6649321e-04  -1.0029936e+00   2.0192891e+00   5.0507154e-01   3.1410023e+00   2.1982351e+00   5.3201495e+00   3.3812867e+00  -2.0657093e+00  -1.9564475e+00  -4.1732831e-02  -1.7821874e+00   3.1087304e+00   2.3470655e+00   4.2388106e+00   1.1553403e+00  -1.3232153e+00  -2.1456233e+00  -1.1106508e+00  -2.5064038e+00   7.9991563e-01   4.6513634e-02   1.0606261e+00   6.2218743e-02   5.5303987e-01  -1.6228165e+00  -1.5192617e+00  -1.0002629e+00  -1.2436532e+00  -2.6987967e+00   4.4914230e-01   9.1386898e-01  -2.2928080e+00
  -1.3837500e+00  -1.5879345e+00  -2.1215588e+00  -1.8307120e+00   2.7186596e-01   6.7553609e-01   3.6916238e+00   2.4692932e+00   3.5263298e-02  -1.2306785e+00  -1.3264776e+00  -1.5139841e+00   8.6871719e-01  -8.8497044e-02   4.5112906e+00   2.6976729e+00  -1.8597516e+00  -1.4943613e+00   8.7292665e-01  -1.1038510e+00  -2.0407325e+00  -2.5178937e+00  -1.6777548e+00  -2.6199421e+00  -1.7541963e+00  -9.7189987e-01  -2.5441325e-01   7.8069770e-01   1.0209944e+00   2.7752052e+00   1.1691395e+00  -1.9452116e+00  -1.7621092e+00  -1.7790853e+00  -1.3014020e+00   2.2932087e+00   1.6853708e+00   3.3076878e+00   8.4159576e-01  -1.0098364e+00  -1.5942852e+00  -8.5788371e-02  -9.0123582e-01   1.9002028e+00   6.5459662e-01   2.9835540e+00   2.3578320e+00   5.0926281e+00   3.3747106e+00  -2.0176870e+00  -1.8772635e+00  -6.2460543e-02  -1.6734337e+00   3.0031768e+00   2.4146658e+00   4.0051361e+00   1.1125484e+00  -1.2577242e+00  -1.9906257e+00  -1.0740500e+00  -2.3754024e+00   7.9257118e-01   9.3928455e-02   1.0017029e+00   6.2833427e-02   4.2269313e-01  -1.6044285e+00  -1.5356123e+00  -9.9732936e-01  -1.1378164e+00  -2.5245413e+00   3.5767567e-01   7.0801103e-01  -2.4208411e+00
  -1.3135597e+00  -1.4871919e+00  -2.0144773e+00  -1.8013087e+00   8.7105193e-02   8.3633511e-01   3.4772345e+00   2.4303361e+00  -3.3474407e-02  -1.1949814e+00  -1.3320207e+00  -1.3924178e+00   7.9603772e-01   1.3024726e-02   4.2644908e+00   2.7267577e+00  -1.6826461e+00  -1.4163855e+00   7.3780332e-01  -1.0403322e+00  -1.9713577e+00  -2.2976664e+00  -1.6047004e+00  -2.4963840e+00  -1.5882355e+00  -9.9189265e-01  -1.4520224e-01   6.5794675e-01   1.0014707e+00   2.5675139e+00   1.0315129e+00  -1.8029786e+00  -1.6541513e+00  -1.7960416e+00  -1.1932915e+00   2.1042387e+00   1.7885675e+00   3.0543789e+00   7.1889274e-01  -9.6560057e-01  -1.5173422e+00  -1.9403203e-01  -8.0259033e-01   1.7413948e+00   7.8946779e-01   2.7913815e+00   2.4917375e+00   4.8390752e+00   3.3579036e+00  -1.9732495e+00  -1.7973727e+00  -1.2002440e-01  -1.5738099e+00   2.8615834e+00   2.4622375e+00   3.7646092e+00   1.0789959e+00  -1.2107439e+00  -1.8328855e+00  -1.0658743e+00  -2.2396000e+00   7.6978008e-01   1.4988057e-01   9.3548195e-01   6.9283643e-02   2.9646699e-01  -1.5627762e+00  -1.5345992e+00  -9.7825654e-01  -1.0187508e+00  -2.3144010e+00   2.7585618e-01   5.1580970e-01  -2.5319863e+00
  -1.2413061e+00  -1.3837390e+00  -1.8864890e+00  -1.7563335e+00  -9.4777179e-02   9.8643230e-01   3.2508229e+00   2.3766500e+00  -8.7106419e-02  -1.1468156e+00  -1.3579724e+00  -1.2746752e+00   6.8707554e-01   9.5887350e-02   3.9985472e+00   2.7438794e+00  -1.4854649e+00  -1.3152970e+00   6.1805611e-01  -9.7717268e-01  -1.8817001e+00  -2.0420188e+00  -1.5125979e+00  -2.3342703e+00  -1.4081041e+00  -9.9322874e-01  -3.3674551e-02   5.4320209e-01   9.7791361e-01   2.3701767e+00   9.0121119e-01  -1.6520206e+00  -1.5336426e+00  -1.7891365e+00  -1.0779351e+00   1.9047589e+00   1.8678330e+00   2.8034848e+00   6.0369413e-01  -9.2474444e-01  -1.4375685e+00  -3.1833966e-01  -7.0970244e-01   1.5496208e+00   9.0374159e-01   2.5709201e+00   2.5922023e+00   4.5637032e+00   3.3225390e+00  -1.9320503e+00  -1.7163900e+00  -2.1002717e-01  -1.4848231e+00   2.6883093e+00   2.4856035e+00   3.5199660e+00   1.0491663e+00  -1.1809261e+00  -1.6744239e+00  -1.0842521e+00  -2.1010109e+00   7.3269646e-01   2.1230238e-01   8.6274450e-01   7.8814673e-02   1.7537229e-01  -1.4999343e+00  -1.5170886e+00  -9.4523890e-01  -8.8772471e-01  -2.0717319e+00   2.0635002e-01   3.4267728e-01  -2.6249014e+00
  -1.1683807e+00  -1.2793645e+00  -1.7383228e+00  -1.6966668e+00  -2.6623898e-01   1.1193394e+00   3.0182438e+00   2.3038404e+00  -1.2488311e-01  -1.0897739e+00  -1.4009389e+00  -1.1617873e+00   5.4697401e-01   1.5894765e-01   3.7177245e+00   2.7429483e+00  -1.2723997e+00  -1.1913898e+00   5.1693553e-01  -9.1532760e-01  -1.7746349e+00  -1.7560146e+00  -1.4037626e+00  -2.1353228e+00  -1.2180767e+00  -9.7316580e-01   7.7070657e-02   4.4049854e-01   9.4847614e-01   2.1897514e+00   7.7858204e-01  -1.4949649e+00  -1.4029825e+00  -1.7553673e+00  -9.5909768e-01   1.7016960e+00   1.9176078e+00   2.5603852e+00   4.9359722e-01  -8.8627177e-01  -1.3556464e+00  -4.5231276e-01  -6.2481325e-01   1.3323276e+00   9.9262715e-01   2.3291385e+00   2.6530502e+00   4.2710826e+00   3.2616579e+00  -1.8939529e+00  -1.6339181e+00  -3.2708901e-01  -1.4070213e+00   2.4887354e+00   2.4822547e+00   3.2741766e+00   1.0184309e+00  -1.1663312e+00  -1.5167981e+00  -1.1262063e+00  -1.9610724e+00   6.8326539e-01   2.7976913e-01   7.8494400e-01   8.9396659e-02   6.0735289e-02  -1.4177356e+00  -1.4838279e+00  -9.0006428e-01  -7.4676424e-01  -1.8011620e+00   1.5063090e-01   1.9281430e-01  -2.6978033e+00
  -1.0966122e+00  -1.1761352e+00  -1.5719200e+00  -1.6237898e+00  -4.2086917e-01   1.2293164e+00   2.7847611e+00   2.2082884e+00  -1.4608389e-01  -1.0269182e+00  -1.4571971e+00  -1.0543595e+00   3.8185808e-01   2.0239061e-01   3.4267728e+00   2.7196896e+00  -1.0485576e+00  -1.0462607e+00   4.3604291e-01  -8.5608130e-01  -1.6530839e+00  -1.4462331e+00  -1.2813037e+00  -1.9028881e+00  -1.0227495e+00  -9.3033963e-01   1.8384928e-01   3.5256785e-01   9.1113168e-01   2.0310788e+00   6.6297049e-01  -1.3350442e+00  -1.2652062e+00  -1.6932316e+00  -8.4048968e-01   1.5012719e+00   1.9334702e+00   2.3295895e+00   3.8621539e-01  -8.4966832e-01  -1.2722598e+00  -5.8967191e-01  -5.4967755e-01   1.0972851e+00   1.0527026e+00   2.0732128e+00   2.6699798e+00   3.9660258e+00   3.1701180e+00  -1.8590084e+00  -1.5496302e+00  -4.6509474e-01  -1.3399594e+00   2.2690517e+00   2.4515278e+00   3.0304222e+00   9.8338574e-01  -1.1644916e+00  -1.3610511e+00  -1.1878106e+00  -1.8205977e+00   6.2415260e-01   3.5159415e-01   7.0419044e-01   9.9892317e-02  -4.5839013e-02  -1.3176458e+00  -1.4353847e+00  -8.4397608e-01  -5.9866219e-01  -1.5084684e+00   1.0891933e-01   6.8977772e-02  -2.7484511e+00
  -1.0281810e+00  -1.0763583e+00  -1.3903776e+00  -1.5397664e+00  -5.5371196e-01   1.3116533e+00   2.5548424e+00   2.0874077e+00  -1.5001077e-01  -9.6060450e-01  -1.5228357e+00  -9.5255835e-01   1.9854026e-01   2.2766822e-01   3.1308221e+00   2.6719224e+00  -8.1981070e-01  -8.8278849e-01   3.7525647e-01  -8.0102498e-01  -1.5198913e+00  -1.1205524e+00  -1.1490491e+00  -1.6418765e+00  -8.2690580e-01  -8.6489088e-01   2.8353160e-01   2.8070228e-01   8.6383896e-01   1.8970424e+00   5.5280607e-01  -1.1759902e+00  -1.1239131e+00  -1.6028262e+00  -7.2563345e-01   1.3087076e+00   1.9123687e+00   2.1146034e+00   2.7937763e-01  -8.1489999e-01  -1.1880968e+00  -7.2453172e-01  -4.8550756e-01   8.5221975e-01   1.0820524e+00   1.8102118e+00   2.6407615e+00   3.6534654e+00   3.0449230e+00  -1.8274105e+00  -1.4633423e+00  -6.1746688e-01  -1.2822293e+00   2.0360181e+00   2.3946520e+00   2.7920517e+00   9.4208734e-01  -1.1724933e+00  -1.2076985e+00  -1.2643859e+00  -1.6797877e+00   5.5862718e-01   4.2784994e-01   6.2317651e-01   1.1014574e-01  -1.4253969e-01  -1.2006956e+00  -1.3721231e+00  -7.7760155e-01  -4.4692738e-01  -1.2004026e+00   8.0204898e-02  -2.7655429e-02  -2.7741860e+00
  -9.6550127e-01  -9.8251101e-01  -1.1978284e+00  -1.4471775e+00  -6.6150268e-01   1.3628987e+00   2.3320104e+00   1.9398467e+00  -1.3600501e-01  -8.9237388e-01  -1.5938945e+00  -8.5612544e-01   4.2038372e-03   2.3735682e-01   2.8352510e+00   2.5996868e+00  -5.9259375e-01  -7.0504268e-01   3.3277566e-01  -7.5199267e-01  -1.3777220e+00  -7.8786024e-01  -1.0114137e+00  -1.3586238e+00  -6.3536748e-01  -7.7850422e-01   3.7317721e-01   2.2470847e-01   8.0471454e-01   1.7884587e+00   4.4576637e-01  -1.0218872e+00  -9.8314174e-01  -1.4858643e+00  -6.1773738e-01   1.1280002e+00   1.8527836e+00   1.9178566e+00   1.7130438e-01  -7.8237542e-01  -1.1038409e+00  -8.5164603e-01  -4.3294414e-01   6.0446969e-01   1.0803188e+00   1.5468022e+00   2.5653197e+00   3.3383383e+00   2.8854157e+00  -1.7994324e+00  -1.3750676e+00  -7.7745267e-01  -1.2315553e+00   1.7966924e+00   2.3146669e+00   2.5625183e+00   8.9417044e-01  -1.1870745e+00  -1.0567480e+00  -1.3507271e+00  -1.5382964e+00   4.9040655e-01   5.0931708e-01   5.4505149e-01   1.2098566e-01  -2.2745224e-01  -1.0674757e+00  -1.2942157e+00  -7.0094618e-01  -2.9567393e-01  -8.8446792e-01   6.2346380e-02  -9.7522934e-02  -2.7720347e+00
  -9.1107246e-01  -8.9713952e-01  -9.9926337e-01  -1.3490096e+00  -7.4280080e-01   1.3810189e+00   2.1187681e+00   1.7656208e+00  -1.0348531e-01  -8.2291731e-01  -1.6664953e+00  -7.6441869e-01  -1.9391855e-01   2.3494616e-01   2.5455328e+00   2.5052105e+00  -3.7365302e-01  -5.1812157e-01   3.0527884e-01  -7.1095809e-01  -1.2289846e+00  -4.5770129e-01  -8.7321433e-01  -1.0606803e+00  -4.5284041e-01  -6.7436012e-01   4.5015541e-01   1.8295303e-01   7.3219917e-01   1.7041082e+00   3.3900395e-01  -8.7699422e-01  -8.4719476e-01  -1.3456084e+00  -5.1958617e-01   9.6178523e-01   1.7548085e+00   1.7406925e+00   6.0750163e-02  -7.5287708e-01  -1.0201486e+00  -9.6660909e-01  -3.9205143e-01   3.6068109e-01   1.0486690e+00   1.2889901e+00   2.4456955e+00   3.0254701e+00   2.6933156e+00  -1.7753495e+00  -1.2850474e+00  -9.3840763e-01  -1.1849483e+00   1.5581515e+00   2.2162152e+00   2.3452934e+00   8.4084049e-01  -1.2047364e+00  -9.0774879e-01  -1.4413445e+00  -1.3953406e+00   4.2347423e-01   5.9736696e-01   4.7325245e-01   1.3414923e-01  -2.9868123e-01  -9.1819223e-01  -1.2016891e+00  -6.1345562e-01  -1.4945373e-01  -5.6866297e-01   5.2241719e-02  -1.4261028e-01  -2.7388676e+00
  -8.6731335e-01  -8.2273051e-01  -8.0030689e-01  -1.2484999e+00  -7.9801115e-01   1.3654775e+00   1.9165835e+00   1.5661704e+00  -5.2005139e-02  -7.5211033e-01  -1.7369589e+00  -6.7647800e-01  -3.8885239e-01   2.2457495e-01   2.2670652e+00   2.3927223e+00  -1.6976365e-01  -3.2793459e-01   2.8818104e-01  -6.7990062e-01  -1.0757880e+00  -1.3988122e-01  -7.3944339e-01  -7.5653371e-01  -2.8375849e-01  -5.5699548e-01   5.1224461e-01   1.5249625e-01   6.4520422e-01   1.6408988e+00   2.2941890e-01  -7.4554524e-01  -7.2043070e-01  -1.1867209e+00  -4.3344507e-01   8.1128874e-01   1.6201455e+00   1.5834164e+00  -5.2900162e-02  -7.2746620e-01  -9.3761644e-01  -1.0660031e+00  -3.6233613e-01   1.2656263e-01   9.8968193e-01   1.0419123e+00   2.2859003e+00   2.7194635e+00   2.4726026e+00  -1.7553597e+00  -1.1937571e+00  -1.0940592e+00  -1.1389063e+00   1.3272128e+00   2.1052272e+00   2.1437664e+00   7.8474107e-01  -1.2218619e+00  -7.5986859e-01  -1.5307102e+00  -1.2498417e+00   3.6188284e-01   6.9378820e-01   4.1130558e-01   1.5212980e-01  -3.5448155e-01  -7.5277504e-01  -1.0944953e+00  -5.1413783e-01  -1.3044205e-02  -2.6119575e-01   4.6054992e-02  -1.6628751e-01  -2.6716080e+00
  -8.3638876e-01  -7.6156776e-01  -6.0695558e-01  -1.1489552e+00  -8.2929283e-01   1.3172350e+00   1.7259409e+00   1.3443329e+00   1.8676827e-02  -6.7911797e-01  -1.8019046e+00  -5.9111362e-01  -5.7415824e-01   2.1073265e-01   2.0049893e+00   2.2681214e+00   1.2570331e-02  -1.4093237e-01   2.7597398e-01  -6.6065317e-01  -9.1992705e-01   1.5595216e-01  -6.1501437e-01  -4.5527869e-01  -1.3213473e-01  -4.3208223e-01   5.5770678e-01   1.2930293e-01   5.4322845e-01   1.5941471e+00   1.1395545e-01  -6.3153987e-01  -6.0703497e-01  -1.0150362e+00  -3.6098843e-01   6.7636675e-01   1.4520139e+00   1.4453938e+00  -1.6958600e-01  -7.0736795e-01  -8.5674363e-01  -1.1474846e+00  -3.4278923e-01  -9.3289426e-02   9.0716327e-01   8.0968446e-01   2.0916630e+00   2.4245903e+00   2.2292558e+00  -1.7395063e+00  -1.1018883e+00  -1.2387363e+00  -1.0896536e+00   1.1101710e+00   1.9885179e+00   1.9611289e+00   7.2971267e-01  -1.2348398e+00  -6.1199205e-01  -1.6134953e+00  -1.1005913e+00   3.0955286e-01   8.0057306e-01   3.6261315e-01   1.7796440e-01  -3.9338570e-01  -5.7102757e-01  -9.7260433e-01  -4.0173154e-01   1.0879452e-01   2.9815147e-02   3.9486835e-02  -1.7306238e-01  -2.5674766e+00
  -8.2004320e-01  -7.1558439e-01  -4.2529153e-01  -1.0535526e+00  -8.4035992e-01   1.2386656e+00   1.5464449e+00   1.1042364e+00   1.0852063e-01  -6.0255312e-01  -1.8583308e+00  -5.0701224e-01  -7.4416446e-01   1.9794512e-01   1.7640095e+00   2.1385310e+00   1.6741443e-01   3.6194329e-02   2.6262621e-01  -6.5474665e-01  -7.6289677e-01   4.2072916e-01  -5.0449967e-01  -1.6624569e-01  -1.4278840e-03  -3.0613493e-01   5.8533335e-01   1.0852004e-01   4.2643559e-01   1.5579597e+00  -1.0098691e-02  -5.3853702e-01  -5.1078844e-01  -8.3726382e-01  -3.0325245e-01   5.5562735e-01   1.2549820e+00   1.3251942e+00  -2.8857731e-01  -6.9384431e-01  -7.7789783e-01  -1.2098024e+00  -3.3194994e-01  -2.9548573e-01   8.0590123e-01   5.9531582e-01   1.8700969e+00   2.1446927e+00   1.9708717e+00  -1.7276142e+00  -1.0103111e+00  -1.3675526e+00  -1.0334022e+00   9.1256518e-01   1.8733280e+00   1.8002586e+00   6.8046403e-01  -1.2401878e+00  -4.6284106e-01  -1.6847898e+00  -9.4642359e-01   2.7007604e-01   9.1967798e-01   3.3024192e-01   2.1497417e-01  -4.1431641e-01  -3.7280583e-01  -8.3610534e-01  -2.7490878e-01   2.1157647e-01   2.9664088e-01   2.8070454e-02  -1.6826450e-01  -2.4242566e+00
  -8.1945399e-01  -6.8622545e-01  -2.6118413e-01  -9.6514718e-01  -8.3618561e-01   1.1333999e+00   1.3769723e+00   8.5111602e-01   2.1713205e-01  -5.2067868e-01  -1.9036761e+00  -4.2285673e-01  -8.9414517e-01   1.9046434e-01   1.5482221e+00   2.0117672e+00   2.8968390e-01   1.9683775e-01   2.4201695e-01  -6.6326610e-01  -6.0592953e-01   6.4635905e-01  -4.1187922e-01   1.0139450e-01   1.0557111e-01  -1.8615905e-01   5.9446510e-01   8.4802707e-02   2.9569044e-01   1.5256821e+00  -1.4483372e-01  -4.6946351e-01  -4.3485276e-01  -6.6063801e-01  -2.6061717e-01   4.4662698e-01   1.0347284e+00   1.2207681e+00  -4.0853135e-01  -6.8806139e-01  -7.0129100e-01  -1.2527515e+00  -3.2798997e-01  -4.7785727e-01   6.9137814e-01   4.0068778e-01   1.6292981e+00   1.8830943e+00   1.7061742e+00  -1.7192477e+00  -9.2002408e-01  -1.4765370e+00  -9.6662108e-01   7.3898330e-01   1.7668365e+00   1.6636027e+00   6.4217742e-01  -1.2346765e+00  -3.1110991e-01  -1.7402971e+00  -7.8638760e-01   2.4653252e-01   1.0527805e+00   3.1672677e-01   2.6647934e-01  -4.1667429e-01  -1.5820805e-01  -6.8531243e-01  -1.3249270e-01   2.9134127e-01   5.3223332e-01   7.4766477e-03  -1.5768234e-01  -2.2405583e+00
  -8.3511558e-01  -6.7433372e-01  -1.1999586e-01  -8.8609484e-01  -8.2262972e-01   1.0061067e+00   1.2158578e+00   5.9106681e-01   3.4369931e-01  -4.3163207e-01  -1.9358604e+00  -3.3745125e-01  -1.0204386e+00   1.9198295e-01   1.3609621e+00   1.8957628e+00   3.7538883e-01   3.3479735e-01   2.0837726e-01  -6.8673316e-01  -4.5004955e-01   8.2608864e-01  -3.4031823e-01   3.3903167e-01   1.8682644e-01  -7.9265151e-02   5.8498594e-01   5.2671399e-02   1.5255031e-01   1.4903905e+00  -2.9147926e-01  -4.2644838e-01  -3.8158825e-01  -4.9252680e-01  -2.3281673e-01   3.4612510e-01   7.9775235e-01   1.1296456e+00  -5.2759078e-01  -6.9095925e-01  -6.2697294e-01  -1.2770649e+00  -3.2881513e-01  -6.3939002e-01   5.6945518e-01   2.2659895e-01   1.3779081e+00   1.6425246e+00   1.4444656e+00  -1.7136932e+00  -8.3209327e-01  -1.5627062e+00  -8.8629583e-01   5.9291676e-01   1.6756825e+00   1.5530697e+00   6.2008187e-01  -1.2154464e+00  -1.5561098e-01  -1.7764954e+00  -6.1990324e-01   2.4132892e-01   1.2010478e+00   3.2390186e-01   3.3550641e-01  -4.0039530e-01   7.2240796e-02  -5.2086225e-01   2.6327577e-02   3.4488305e-01   7.3049256e-01  -2.6190314e-02  -1.4717570e-01  -2.0160642e+00
  -8.6676429e-01  -6.8006824e-01  -6.3053212e-03  -8.1811200e-01  -8.0601369e-01   8.6222436e-01   1.0611032e+00   3.3074726e-01   4.8694636e-01  -3.3365379e-01  -1.9533077e+00  -2.4984370e-01  -1.1205046e+00   2.0538892e-01   1.2046751e+00   1.7979909e+00   4.2182817e-01   4.4459166e-01   1.5670958e-01  -7.2502468e-01  -2.9613672e-01   9.5480241e-01  -2.9199253e-01   5.3900184e-01   2.4111547e-01   7.7344337e-03   5.5729617e-01   6.8792262e-03  -7.8497738e-04   1.4453889e+00  -4.5022557e-01  -4.1069399e-01  -3.5241614e-01  -3.4002743e-01  -2.1897946e-01   2.5038113e-01   5.5104865e-01   1.0491442e+00  -6.4351497e-01  -7.0313154e-01  -5.5484400e-01  -1.2842547e+00  -3.3218120e-01  -7.8009186e-01   4.4604869e-01   7.2867409e-02   1.1246606e+00   1.4250585e+00   1.1950470e+00  -1.7099697e+00  -7.4759064e-01  -1.6240843e+00  -7.9016052e-01   4.7666790e-01   1.6055285e+00   1.4699374e+00   6.1902680e-01  -1.1801172e+00   4.5782485e-03  -1.7907613e+00  -4.4689326e-01   2.5606479e-01   1.3649355e+00   3.5276999e-01   4.2451014e-01  -3.6597453e-01   3.1742396e-01  -3.4379755e-01   2.0179953e-01   3.6994137e-01   8.8649954e-01  -7.6122149e-02  -1.4228891e-01  -1.7517313e+00
  -9.1334964e-01  -7.0286442e-01   7.6334580e-02  -7.6217855e-01  -7.9267181e-01   7.0766382e-01   9.1059409e-01   7.7050074e-02   6.4510749e-01  -2.2530331e-01  -1.9549508e+00  -1.5943481e-01  -1.1929233e+00   2.3257719e-01   1.0808231e+00   1.7249259e+00   4.2772327e-01   5.2174006e-01   8.3159706e-02  -7.7733506e-01  -1.4499248e-01   1.0292471e+00  -2.6797284e-01   6.9493781e-01   2.6805531e-01   6.8717821e-02   5.1226913e-01  -5.7229416e-02  -1.6156043e-01   1.3846802e+00  -6.2011577e-01  -4.2239012e-01  -3.4773721e-01  -2.0956863e-01  -2.1769394e-01   1.5547429e-01   3.0176793e-01   9.7656809e-01  -7.5383104e-01  -7.2472347e-01  -4.8468746e-01  -1.2764157e+00  -3.3581807e-01  -9.0080585e-01   3.2681601e-01  -6.1518089e-02   8.7794148e-01   1.2320753e+00   9.6664558e-01  -1.7068666e+00  -6.6753472e-01  -1.6596734e+00  -6.7688669e-01   3.9131443e-01   1.5606927e+00   1.4147755e+00   6.4308249e-01  -1.1268848e+00   1.6997658e-01  -1.7814526e+00  -2.6787974e-01   2.9143713e-01   1.5440301e+00   4.0341698e-01   5.3512608e-01  -3.1445648e-01   5.7550703e-01  -1.5562977e-01   3.9344536e-01   3.6534117e-01   9.9670230e-01  -1.4457811e-01  -1.4789022e-01  -1.4499372e+00
  -9.7305678e-01  -7.4143647e-01   1.2558927e-01  -7.1849690e-01  -7.8850924e-01   5.4849745e-01   7.6231171e-01  -1.6324078e-01   8.1592585e-01  -1.0564552e-01  -1.9402193e+00  -6.6064823e-02  -1.2373423e+00   2.7432908e-01   9.8982759e-01   1.6815850e+00   3.9327969e-01   5.6300129e-01  -1.4682550e-02  -8.4218489e-01   2.5993700e-03   1.0481682e+00  -2.6817761e-01   8.0206336e-01   2.6809634e-01   9.8615777e-02   4.5119514e-01  -1.4339219e-01  -3.2658397e-01   1.3033808e+00  -7.9901861e-01  -4.6067892e-01  -3.6690866e-01  -1.0654675e-01  -2.2709929e-01   5.7625186e-02   5.6880605e-02   9.0938796e-01  -8.5599504e-01  -7.5535666e-01  -4.1621719e-01  -1.2560089e+00  -3.3755682e-01  -1.0029896e+00   2.1686788e-01  -1.7821060e-01   6.4538445e-01   1.0642373e+00   7.6688780e-01  -1.7030035e+00  -5.9283887e-01  -1.6693837e+00  -5.4621337e-01   3.3673061e-01   1.5438778e+00   1.3873932e+00   6.9519772e-01  -1.0546013e+00   3.4058060e-01  -1.7479479e+00  -8.4036995e-02   3.4718944e-01   1.7369506e+00   4.7497596e-01   6.6797318e-01  -2.4739479e-01   8.4385838e-01   4.1626345e-02   5.9994806e-01   3.3107270e-01   1.0590486e+00  -2.3271047e-01  -1.6786037e-01  -1.1145478e+00
  -1.0433787e+00  -7.9382319e-01   1.4047378e-01  -6.8650777e-01  -7.9859955e-01   3.9065342e-01   6.1452597e-01  -3.8378436e-01   9.9667650e-01   2.5605138e-02  -1.9090115e+00   2.9931720e-02  -1.2543782e+00   3.3026689e-01   9.3105625e-01   1.6711774e+00   3.2017367e-01   5.6655353e-01  -1.3757352e-01  -9.1747577e-01   1.4582341e-01   1.0123520e+00  -2.9139931e-01   8.5741442e-01   2.4248331e-01   9.3717988e-02   3.7571662e-01  -2.5415117e-01  -4.9236733e-01   1.1980548e+00  -9.8368318e-01  -5.2367312e-01  -4.0828306e-01  -3.5020653e-02  -2.4499781e-01  -4.6500985e-02  -1.7713720e-01   8.4538942e-01  -9.4754941e-01  -7.9408557e-01  -3.4913594e-01  -1.2256408e+00  -3.3545286e-01  -1.0884791e+00   1.2052279e-01  -2.7929575e-01   4.3352430e-01   9.2149162e-01   6.0185617e-01  -1.6969047e+00  -5.2427179e-01  -1.6539294e+00  -3.9901001e-01   3.1166252e-01   1.5560078e+00   1.3868108e+00   7.7693551e-01  -9.6283109e-01   5.1577693e-01  -1.6906370e+00   1.0280424e-01   4.2211311e-01   1.9413123e+00   5.6564396e-01   8.2251781e-01  -1.6678471e-01   1.1190281e+00   2.4545067e-01   8.1909411e-01   2.6830619e-01   1.0730548e+00  -3.4045560e-01  -2.0485026e-01  -7.5089914e-01
  -1.1212345e+00  -8.5747301e-01   1.2141133e-01  -6.6496444e-01  -8.2684731e-01   2.3963076e-01   4.6595812e-01  -5.7899117e-01   1.1842152e+00   1.6799283e-01  -1.8616522e+00   1.2770891e-01  -1.2454834e+00   3.9888597e-01   9.0285403e-01   1.6948826e+00   2.1146298e-01   5.3210640e-01  -2.8451004e-01  -1.0005863e+00   2.8379798e-01   9.2456663e-01  -3.3540320e-01   8.5997057e-01   1.9318438e-01   5.1906107e-02   2.8775716e-01  -3.9064288e-01  -6.5528130e-01   1.0669444e+00  -1.1698725e+00  -6.0852861e-01  -4.6930671e-01   2.5150751e-03  -2.6898408e-01  -1.5952945e-01  -3.9457726e-01   7.8277993e-01  -1.0262658e+00  -8.3939171e-01  -2.8319835e-01  -1.1878559e+00  -3.2789922e-01  -1.1592591e+00   4.1115938e-02  -3.6707616e-01   2.4752760e-01   8.0309475e-01   4.7574878e-01  -1.6870820e+00  -4.6242952e-01  -1.6147033e+00  -2.3726523e-01   3.1385270e-01   1.5961883e+00   1.4112613e+00   8.8830638e-01  -8.5187912e-01   6.9429589e-01  -1.6108659e+00   2.9020524e-01   5.1410330e-01   2.1537588e+00   6.7274976e-01   9.9701190e-01  -7.4974420e-02   1.3967922e+00   4.5285106e-01   1.0477784e+00   1.7934001e-01   1.0398073e+00  -4.6649623e-01  -2.6012277e-01  -3.6568737e-01
  -1.2031260e+00  -9.2936212e-01   7.0215519e-02  -6.5206164e-01  -8.7574214e-01   1.0024995e-01   3.1590170e-01  -7.4428409e-01   1.3750498e+00   3.2028443e-01  -1.7988382e+00   2.2593349e-01  -1.2127858e+00   4.7766143e-01   9.0262032e-01   1.7517796e+00   7.1425493e-02   4.6093541e-01  -4.5273626e-01  -1.0885019e+00   4.1555935e-01   7.8940851e-01  -3.9709252e-01   8.1068927e-01   1.2278897e-01  -2.7203743e-02   1.8944722e-01  -5.5247015e-01  -8.1171662e-01   9.1008598e-01  -1.3525687e+00  -7.1156830e-01  -5.4666990e-01   5.2614767e-03  -2.9658574e-01  -2.8316730e-01  -5.9072035e-01   7.2025210e-01  -1.0902671e+00  -8.8921851e-01  -2.1827143e-01  -1.1449594e+00  -3.1372338e-01  -1.2172567e+00  -1.9128625e-02  -4.4386405e-01   9.1009911e-02   7.0766133e-01   3.9067131e-01  -1.6721169e+00  -4.0772432e-01  -1.5536350e+00  -6.4001386e-02   3.4020633e-01   1.6617852e+00   1.4582236e+00   1.0277086e+00  -7.2278470e-01   8.7421280e-01  -1.5108340e+00   4.7521907e-01   6.2026852e-01   2.3700614e+00   7.9287177e-01   1.1885086e+00   2.5440629e-02   1.6722608e+00   6.6043311e-01   1.2820735e+00   6.7484792e-02   9.6189410e-01  -6.0830206e-01  -3.3348828e-01   3.3232029e-02
  -1.2853224e+00  -1.0061383e+00  -1.0005070e-02  -6.4560802e-01  -9.4621880e-01  -2.3549063e-02   1.6429608e-01  -8.7630040e-01   1.5654343e+00   4.8049157e-01  -1.7215721e+00   3.2284903e-01  -1.1589126e+00   5.6322234e-01   9.2693125e-01   1.8389196e+00  -9.4665600e-02   3.5583441e-01  -6.3786341e-01  -1.1779707e+00   5.4006570e-01   6.1305814e-01  -4.7272951e-01   7.1243756e-01   3.4377741e-02  -1.4221818e-01   8.3047556e-02  -7.3766811e-01  -9.5824272e-01   7.2930520e-01  -1.5262344e+00  -8.2845290e-01  -6.3650091e-01  -2.5858475e-02  -3.2541139e-01  -4.1806419e-01  -7.6199240e-01   6.5700286e-01  -1.1381178e+00  -9.4104607e-01  -1.5438778e-01  -1.0988777e+00  -2.9226024e-01  -1.2641750e+00  -5.9156252e-02  -5.1179702e-01  -3.4047676e-02   6.3323664e-01   3.4656756e-01  -1.6507359e+00  -3.6038549e-01  -1.4730391e+00   1.1688023e-01   3.8698929e-01   1.7486166e+00   1.5244910e+00   1.1919798e+00  -5.7727773e-01   1.0530009e+00  -1.3934485e+00   6.5453725e-01   7.3708837e-01   2.5852823e+00   9.2199819e-01   1.3929572e+00   1.3173406e-01   1.9400477e+00   8.6450689e-01   1.5173602e+00  -6.3109232e-02   8.4326689e-01  -7.6224477e-01  -4.2333705e-01   4.3712919e-01
  -1.3640602e+00  -1.0842820e+00  -1.1501355e-01  -6.4323087e-01  -1.0376331e+00  -1.2885280e-01   1.1746222e-02  -9.7301884e-01   1.7514805e+00   6.4594870e-01  -1.6310892e+00   4.1637551e-01  -1.0868087e+00   6.5158086e-01   9.7170066e-01   1.9515465e+00  -2.8081674e-01   2.2098737e-01  -8.3409746e-01  -1.2656716e+00   6.5621882e-01   4.0296154e-01  -5.5819554e-01   5.6982451e-01  -6.8630165e-02  -2.9002995e-01  -2.9128259e-02  -9.4276829e-01  -1.0917571e+00   5.2809339e-01  -1.6851183e+00  -9.5438809e-01  -7.3459072e-01  -8.8281339e-02  -3.5329528e-01  -5.6375356e-01  -9.0605099e-01   5.9271227e-01  -1.1688844e+00  -9.9200292e-01  -9.1787523e-02  -1.0510704e+00  -2.6339812e-01  -1.3013751e+00  -7.9069859e-02  -5.7269020e-01  -1.2728448e-01   5.7739143e-01   3.4129744e-01  -1.6218735e+00  -3.2047243e-01  -1.3754659e+00   3.0081372e-01   4.5004560e-01   1.8512453e+00   1.6062764e+00   1.3765567e+00  -4.1769786e-01   1.2276343e+00  -1.2621420e+00   8.2467454e-01   8.6060791e-01   2.7939914e+00   1.0557211e+00   1.6053761e+00   2.4116974e-01   2.1944936e+00   1.0612241e+00   1.7485107e+00  -2.0767088e-01   6.8904071e-01  -9.2378468e-01  -5.2676554e-01   8.3675151e-01
  -1.4357444e+00  -1.1602742e+00  -2.3967173e-01  -6.4259388e-01  -1.1478534e+00  -2.1385767e-01  -1.4051034e-01  -1.0338061e+00   1.9292863e+00   8.1344054e-01  -1.5287808e+00   5.0423775e-01  -9.9955966e-01   7.3840282e-01   1.0323746e+00   2.0834396e+00  -4.8062398e-01   6.1760639e-02  -1.0345608e+00  -1.3483849e+00   7.6290343e-01   1.6745470e-01  -6.4927222e-01   3.8894484e-01  -1.8264701e-01  -4.6598389e-01  -1.4479043e-01  -1.1629622e+00  -1.2096186e+00   3.1137512e-01  -1.8235821e+00  -1.0843573e+00  -8.3663156e-01  -1.7798545e-01  -3.7843206e-01  -7.1867683e-01  -1.0217981e+00   5.2748994e-01  -1.1821611e+00  -1.0390096e+00  -3.0943896e-02  -1.0024922e+00  -2.2759142e-01  -1.3298149e+00  -8.0049480e-02  -6.2793233e-01  -1.8985035e-01   5.3733555e-01   3.7084506e-01  -1.5847222e+00  -2.8789546e-01  -1.2635578e+00   4.8282889e-01   5.2502117e-01   1.9633453e+00   1.6993542e+00   1.5757267e+00  -2.4688014e-01   1.3947370e+00  -1.1206645e+00   9.8217998e-01   9.8665498e-01   2.9905245e+00   1.1894560e+00   1.8200910e+00   3.5112212e-01   2.4299323e+00   1.2467427e+00   1.9701173e+00  -3.6105778e-01   5.0524042e-01  -1.0877197e+00  -6.3978603e-01   1.2227237e+00
  -1.4971368e+00  -1.2307622e+00  -3.7821471e-01  -6.4160978e-01  -1.2734569e+00  -2.7788883e-01  -2.9068815e-01  -1.0593847e+00   2.0950729e+00   9.7936929e-01  -1.4161224e+00   5.8411194e-01  -9.0023052e-01   8.1929816e-01   1.1041480e+00   2.2273585e+00  -6.8759524e-01  -1.1557089e-01  -1.2316905e+00  -1.4231518e+00   8.5904039e-01  -8.4646096e-02  -7.4191844e-01   1.7704810e-01  -3.0409085e-01  -6.6413771e-01  -2.6174652e-01  -1.3923553e+00  -1.3097588e+00   8.5183750e-02  -1.9364303e+00  -1.2133650e+00  -9.3845402e-01  -2.8976165e-01  -3.9948928e-01  -8.8028704e-01  -1.1093237e+00   4.6179635e-01  -1.1780647e+00  -1.0789477e+00   2.7429829e-02  -9.5360862e-01  -1.8583702e-01  -1.3500432e+00  -6.4211239e-02  -6.7843234e-01  -2.2421037e-01   5.1004607e-01   4.2965043e-01  -1.5387704e+00  -2.6244127e-01  -1.1399240e+00   6.5783913e-01   6.0757894e-01   2.0781199e+00   1.7992340e+00   1.7829658e+00  -6.8015625e-02   1.5507673e+00  -9.7286557e-01   1.1238581e+00   1.1110643e+00   3.1692721e+00   1.3186690e+00   2.0310251e+00   4.5918835e-01   2.6409789e+00   1.4174081e+00   2.1767489e+00  -5.1802241e-01   2.9850734e-01  -1.2484807e+00  -7.5760543e-01   1.5859696e+00
  -1.5455197e+00  -1.2927125e+00  -5.2455419e-01  -6.3862651e-01  -1.4100122e+00  -3.2135528e-01  -4.3658202e-01  -1.0517230e+00   2.2453270e+00   1.1399522e+00  -1.2946163e+00   6.5378029e-01  -7.9173093e-01   8.9011509e-01   1.1821907e+00   2.3755536e+00  -8.9546674e-01  -3.0414908e-01  -1.4176869e+00  -1.4874158e+00   9.4365031e-01  -3.4446328e-01  -8.3252304e-01  -5.7844093e-02  -4.2955559e-01  -8.7759822e-01  -3.7796872e-01  -1.6242971e+00  -1.3907666e+00  -1.4373224e-01  -2.0192256e+00  -1.3366773e+00  -1.0362448e+00  -4.1755407e-01  -4.1568916e-01  -1.0452237e+00  -1.1697848e+00   3.9635021e-01  -1.1572017e+00  -1.1088440e+00   8.2395146e-02  -9.0445893e-01  -1.3961535e-01  -1.3622434e+00  -3.4416010e-02  -7.2461646e-01  -2.3388021e-01   4.9240450e-01   5.1103217e-01  -1.4838315e+00  -2.4379724e-01  -1.0070406e+00   8.2093788e-01   6.9359315e-01   2.1887417e+00   1.9013601e+00   1.9913292e+00   1.1550189e-01   1.6922252e+00  -8.2247870e-01   1.2469831e+00   1.2298939e+00   3.3249769e+00   1.4391029e+00   2.2320247e+00   5.6328613e-01   2.8228226e+00   1.5699384e+00   2.3632207e+00  -6.7347353e-01   7.5784276e-02  -1.4004559e+00  -8.7495296e-01   1.9181304e+00
  -1.5788289e+00  -1.3435417e+00  -6.7259217e-01  -6.3256908e-01  -1.5524211e+00  -3.4564680e-01  -5.7572890e-01  -1.0138607e+00   2.3769431e+00   1.2914391e+00  -1.1657530e+00   7.1128130e-01  -6.7671335e-01   9.4721436e-01   1.2618692e+00   2.5203061e+00  -1.0984912e+00  -4.9688816e-01  -1.5849848e+00  -1.5391347e+00   1.0159242e+00  -6.0346079e-01  -9.1811204e-01  -3.0734921e-01  -5.5596328e-01  -1.0989117e+00  -4.9165154e-01  -1.8517642e+00  -1.4519412e+00  -3.6834455e-01  -2.0685639e+00  -1.4500453e+00  -1.1267280e+00  -5.5484486e-01  -4.2685008e-01  -1.2095427e+00  -1.2052331e+00   3.3202904e-01  -1.1206116e+00  -1.1260602e+00   1.3282621e-01  -8.5475755e-01  -9.0796233e-02  -1.3663199e+00   5.9574833e-03  -7.6647234e-01  -2.2311187e-01   4.8133445e-01   6.0766792e-01  -1.4200675e+00  -2.3157454e-01  -8.6718405e-01   9.6768182e-01   7.7931028e-01   2.2887821e+00   2.0013221e+00   2.1938715e+00   3.0022919e-01   1.8158665e+00  -6.7292738e-01   1.3494883e+00   1.3396175e+00   3.4530254e+00   1.5469840e+00   2.4171958e+00   6.6172862e-01   2.9715061e+00   1.7016042e+00   2.5248647e+00  -8.2271958e-01  -1.5600157e-01  -1.5383229e+00  -9.8643542e-01   2.2119541e+00
  -1.5957479e+00  -1.3812177e+00  -8.1652647e-01  -6.2302380e-01  -1.6952911e+00  -3.5298043e-01  -7.0559078e-01  -9.4968372e-01   2.4873528e+00   1.4303292e+00  -1.0309999e+00   7.5504626e-01  -5.5750912e-01   9.8770756e-01   1.3389496e+00   2.6544556e+00  -1.2916799e+00  -6.8683773e-01  -1.7267169e+00  -1.5768636e+00   1.0752956e+00  -8.5380679e-01  -9.9649172e-01  -5.6313425e-01  -6.8068581e-01  -1.3204795e+00  -6.0125738e-01  -2.0677677e+00  -1.4933115e+00  -5.8179098e-01  -2.0822991e+00  -1.5498985e+00  -1.2073003e+00  -6.9505649e-01  -4.3338399e-01  -1.3689814e+00  -1.2184062e+00   2.6977087e-01  -1.0696951e+00  -1.1284726e+00   1.7746944e-01  -8.0402427e-01  -4.1516832e-02  -1.3620117e+00   5.3259441e-02  -8.0363112e-01  -1.9655352e-01   4.7393293e-01   7.1210093e-01  -1.3480119e+00  -2.2532707e-01  -7.2240155e-01   1.0943407e+00   8.6146928e-01   2.3726029e+00   2.0950667e+00   2.3840656e+00   4.8281408e-01   1.9189066e+00  -5.2716535e-01   1.4301142e+00   1.4372823e+00   3.5497078e+00   1.6391982e+00   2.5812306e+00   7.5327200e-01   3.0841684e+00   1.8103873e+00   2.6577787e+00  -9.6167641e-01  -3.9023762e-01  -1.6573644e+00  -1.0868948e+00   2.4616284e+00
  -1.5957610e+00  -1.4043276e+00  -9.5112879e-01  -6.1025555e-01  -1.8333054e+00  -3.4620870e-01  -8.2374461e-01  -8.6366518e-01   2.5746388e+00   1.5535855e+00  -8.9181597e-01   7.8401254e-01  -4.3610312e-01   1.0096421e+00   1.4097685e+00   2.7718786e+00  -1.4709841e+00  -8.6752660e-01  -1.8371385e+00  -1.5998019e+00   1.1215107e+00  -1.0886770e+00  -1.0663210e+00  -8.1730111e-01  -8.0162842e-01  -1.5349699e+00  -7.0554621e-01  -2.2657572e+00  -1.5156179e+00  -7.7780278e-01  -2.0596965e+00  -1.6334964e+00  -1.2761117e+00  -8.3194239e-01  -4.3624599e-01  -1.5192347e+00  -1.2124944e+00   2.1048175e-01  -1.0061308e+00  -1.1146329e+00   2.1502178e-01  -7.5172646e-01   5.9614692e-03  -1.3490184e+00   1.0381745e-01  -8.3547814e-01  -1.5890749e-01   4.6758612e-01   8.1723206e-01  -1.2685881e+00  -2.2456510e-01  -5.7451673e-01   1.1980962e+00   9.3737637e-01   2.4356856e+00   2.1790916e+00   2.5561952e+00   6.6011207e-01   1.9991986e+00  -3.8756175e-01   1.4885024e+00   1.5206246e+00   3.6124386e+00   1.7134268e+00   2.7197022e+00   8.3712928e-01   3.1592368e+00   1.8951074e+00   2.7590427e+00  -1.0870291e+00  -6.2088974e-01  -1.7537447e+00  -1.1717461e+00   2.6630420e+00
  -1.5791673e+00  -1.4121081e+00  -1.0719794e+00  -5.9515893e-01  -1.9615622e+00  -3.2860278e-01  -9.2806422e-01  -7.6059114e-01   2.6376199e+00   1.6588201e+00  -7.4969029e-01   7.9770750e-01  -3.1414377e-01   1.0121207e+00   1.4713582e+00   2.8678774e+00  -1.6334062e+00  -1.0332685e+00  -1.9119840e+00  -1.6078089e+00   1.1546907e+00  -1.3024812e+00  -1.1271072e+00  -1.0627228e+00  -9.1726863e-01  -1.7356959e+00  -8.0358779e-01  -2.4399901e+00  -1.5202599e+00  -9.5108425e-01  -2.0015107e+00  -1.6990340e+00  -1.3320905e+00  -9.5993840e-01  -4.3684232e-01  -1.6562224e+00  -1.1909065e+00   1.5495283e-01  -9.3178665e-01  -1.0838936e+00   2.4422253e-01  -6.9742023e-01   4.9405466e-02  -1.3271240e+00   1.5417022e-01  -8.6127722e-01  -1.1461078e-01   4.6006162e-01   9.1676224e-01  -1.1831250e+00  -2.2876632e-01  -4.2516732e-01   1.2771754e+00   1.0049340e+00   2.4748744e+00   2.2506041e+00   2.7056875e+00   8.2927293e-01   2.0553695e+00  -2.5583708e-01   1.5252253e+00   1.5881361e+00   3.6399149e+00   1.7682292e+00   2.8293037e+00   9.1294826e-01   3.1965513e+00   1.9555022e+00   2.8268866e+00  -1.1963397e+00  -8.4271252e-01  -1.8247271e+00  -1.2372726e+00   2.8139552e+00
  -1.5470551e+00  -1.4044388e+00  -1.1756458e+00  -5.7914986e-01  -2.0758550e+00  -3.0362500e-01  -1.0168816e+00  -6.4529098e-01   2.6759012e+00   1.7444456e+00  -6.0619213e-01   7.9629837e-01  -1.9298221e-01   9.9535023e-01   1.5215204e+00   2.9394563e+00  -1.7770378e+00  -1.1794054e+00  -1.9487345e+00  -1.6013877e+00   1.1753801e+00  -1.4910046e+00  -1.1791345e+00  -1.2933084e+00  -1.0266499e+00  -1.9169342e+00  -8.9475669e-01  -2.5858399e+00  -1.5092084e+00  -1.0976192e+00  -1.9099774e+00  -1.7456908e+00  -1.3749148e+00  -1.0744514e+00  -4.3690266e-01  -1.7763254e+00  -1.1570434e+00   1.0378935e-01  -8.4863390e-01  -1.0364875e+00   2.6395057e-01  -6.4087428e-01   8.6760268e-02  -1.2963051e+00   2.0127200e-01  -8.8029708e-01  -6.7559138e-02   4.4957154e-01   1.0055578e+00  -1.0933605e+00  -2.3738278e-01  -2.7586414e-01   1.3309129e+00   1.0626271e+00   2.4885209e+00   2.3076316e+00   2.8293656e+00   9.8779504e-01   2.0869065e+00  -1.3304974e-01   1.5417510e+00   1.6390801e+00   3.6322015e+00   1.8030704e+00   2.9080194e+00   9.8075353e-01   3.1974123e+00   1.9922548e+00   2.8608025e+00  -1.2880983e+00  -1.0513970e+00  -1.8688208e+00  -1.2808604e+00   2.9140733e+00
  -1.5012367e+00  -1.3818012e+00  -1.2597946e+00  -5.6401293e-01  -2.1728803e+00  -2.7470581e-01  -1.0891156e+00  -5.2238910e-01   2.6898821e+00   1.8097776e+00  -4.6302132e-01   7.8060557e-01  -7.3731618e-02   9.6061571e-01   1.5588418e+00   2.9854682e+00  -1.9010259e+00  -1.3024756e+00  -1.9467747e+00  -1.5816383e+00   1.1845763e+00  -1.6514603e+00  -1.2233302e+00  -1.5041854e+00  -1.1293325e+00  -2.0741636e+00  -9.7870986e-01  -2.7000219e+00  -1.4848873e+00  -1.2148859e+00  -1.7887204e+00  -1.7736241e+00  -1.4049389e+00  -1.1720661e+00  -4.3832771e-01  -1.8765761e+00  -1.1140985e+00   5.7352168e-02  -7.5866382e-01  -9.7355096e-01   2.7331777e-01  -5.8216350e-01   1.1628492e-01  -1.2568111e+00   2.4265470e-01  -8.9192812e-01  -2.0891117e-02   4.3480070e-01   1.0799130e+00  -1.0014268e+00  -2.4984519e-01  -1.2805919e-01   1.3597392e+00   1.1094738e+00   2.4765275e+00   2.3490716e+00   2.9255999e+00   1.1335509e+00   2.0941847e+00  -1.9630479e-02   1.5403460e+00   1.6734603e+00   3.5907443e+00   1.8182889e+00   2.9552134e+00   1.0408557e+00   3.1645516e+00   2.0069628e+00   2.8615869e+00  -1.3617169e+00  -1.2436492e+00  -1.8858387e+00  -1.3011575e+00   2.9650167e+00
  -1.4441515e+00  -1.3452101e+00  -1.3232345e+00  -5.5172053e-01  -2.2503573e+00  -2.4503717e-01  -1.1443590e+00  -3.9608971e-01   2.6807163e+00   1.8550771e+00  -3.2204190e-01   7.5207844e-01   4.2663094e-02   9.1018447e-01   1.5826514e+00   3.0066198e+00  -2.0054781e+00  -1.4002988e+00  -1.9074325e+00  -1.5501868e+00   1.1837321e+00  -1.7824573e+00  -1.2610924e+00  -1.6917912e+00  -1.2253093e+00  -2.2042128e+00  -1.0553476e+00  -2.7807223e+00  -1.4500331e+00  -1.3019692e+00  -1.6425785e+00  -1.7839083e+00  -1.4230868e+00  -1.2506589e+00  -4.4302622e-01  -1.9547917e+00  -1.0648925e+00   1.5713360e-02  -6.6381565e-01  -8.9708773e-01   2.7174899e-01  -5.2172175e-01   1.3666245e-01  -1.2092091e+00   2.7654090e-01  -8.9577976e-01   2.3156252e-02   4.1489943e-01   1.1376980e+00  -9.0980891e-01  -2.6556626e-01   1.6789522e-02   1.3650985e+00   1.1449465e+00   2.4402817e+00   2.3746725e+00   2.9943531e+00   1.2647904e+00   2.0784383e+00   8.4545221e-02   1.5239230e+00   1.6919442e+00   3.5183023e+00   1.8150078e+00   2.9716304e+00   1.0937329e+00   3.1020153e+00   2.0020457e+00   2.8313106e+00  -1.4174725e+00  -1.4172003e+00  -1.8768737e+00  -1.2981498e+00   2.9701904e+00
  -1.3787332e+00  -1.2961197e+00  -1.3658847e+00  -5.4424371e-01  -2.3070604e+00  -2.1739347e-01  -1.1829204e+00  -2.7000870e-01   2.6502279e+00   1.8815334e+00  -1.8528665e-01   7.1273361e-01   1.5535505e-01   8.4714876e-01   1.5929275e+00   3.0053380e+00  -2.0913145e+00  -1.4719741e+00  -1.8338959e+00  -1.5090880e+00   1.1747277e+00  -1.8838913e+00  -1.2940928e+00  -1.8538758e+00  -1.3148965e+00  -2.3053061e+00  -1.1247615e+00  -2.8276264e+00  -1.4075345e+00  -1.3595630e+00  -1.4773593e+00  -1.7784197e+00  -1.4307205e+00  -1.3094129e+00  -4.5275487e-01  -2.0096461e+00  -1.0117499e+00  -2.1373674e-02  -5.6591572e-01  -8.0986895e-01   2.5904201e-01  -4.6035065e-01   1.4707755e-01  -1.1543924e+00   3.0190264e-01  -8.9175285e-01   6.3312635e-02   3.8944115e-01   1.1783884e+00  -8.2126917e-01  -2.8394188e-01   1.5717147e-01   1.3493074e+00   1.1688771e+00   2.3824995e+00   2.3849457e+00   3.0371102e+00   1.3801308e+00   2.0416771e+00   1.8005602e-01   1.4958502e+00   1.6957527e+00   3.4188064e+00   1.7949970e+00   2.9593061e+00   1.1398938e+00   3.0149763e+00   1.9805947e+00   2.7732156e+00  -1.4564051e+00  -1.5707504e+00  -1.8441865e+00  -1.2731470e+00   2.9345625e+00
  -1.3082501e+00  -1.2363147e+00  -1.3886779e+00  -5.4337369e-01  -2.3427687e+00  -1.9398813e-01  -1.2058168e+00  -1.4705525e-01   2.6007804e+00   1.8911742e+00  -5.4921136e-02   6.6505905e-01   2.6353340e-01   7.7521910e-01   1.5901598e+00   2.9855150e+00  -2.1600838e+00  -1.5177956e+00  -1.7310128e+00  -1.4607063e+00   1.1598078e+00  -1.9567719e+00  -1.3240748e+00  -1.9894162e+00  -1.3986071e+00  -2.3770147e+00  -1.1871708e+00  -2.8418461e+00  -1.3602644e+00  -1.3898693e+00  -1.2995361e+00  -1.7596772e+00  -1.4294983e+00  -1.3487395e+00  -4.6897302e-01  -2.0406795e+00  -9.5642267e-01  -5.4488406e-02  -4.6663104e-01  -7.1527563e-01   2.3540212e-01  -3.9918147e-01   1.4725699e-01  -1.0935524e+00   3.1846668e-01  -8.8008319e-01   9.9264040e-02   3.5834964e-01   1.2029762e+00  -7.3873399e-01  -3.0435000e-01   2.9150428e-01   1.3153673e+00   1.1813517e+00   2.3069820e+00   2.3810145e+00   3.0566968e+00   1.4785426e+00   1.9865572e+00   2.6781710e-01   1.4597363e+00   1.6865212e+00   3.2971458e+00   1.7604956e+00   2.9213962e+00   1.1797342e+00   2.9094724e+00   1.9461729e+00   2.6915364e+00  -1.4801784e+00  -1.7038570e+00  -1.7910209e+00  -1.2286857e+00   2.8643574e+00
  -1.2361204e+00  -1.1677894e+00  -1.3934048e+00  -5.5056599e-01  -2.3581463e+00  -1.7637047e-01  -1.2147210e+00  -2.9368913e-02   2.5351071e+00   1.8867106e+00   6.6835248e-02   6.1188814e-01   3.6637556e-01   6.9848391e-01   1.5751814e+00   2.9521488e+00  -2.2137585e+00  -1.5390969e+00  -1.6049892e+00  -1.4075802e+00   1.1414806e+00  -2.0030032e+00  -1.3526641e+00  -2.0984636e+00  -1.4770201e+00  -2.4201208e+00  -1.2428499e+00  -2.8257561e+00  -1.3109124e+00  -1.3964010e+00  -1.1159046e+00  -1.7306453e+00  -1.4212290e+00  -1.3701156e+00  -4.9271992e-01  -2.0482550e+00  -9.0005926e-01  -8.4541178e-02  -3.6744169e-01  -6.1709288e-01   2.0144984e-01  -3.3959940e-01   1.3747260e-01  -1.0281223e+00   3.2667055e-01  -8.6135605e-01   1.3156745e-01   3.2180273e-01   1.2137756e+00  -6.6514543e-01  -3.2614664e-01   4.1814658e-01   1.2667468e+00   1.1826079e+00   2.2183108e+00   2.3644099e+00   3.0570010e+00   1.5593368e+00   1.9162180e+00   3.4895608e-01   1.4192101e+00   1.6661450e+00   3.1589035e+00   1.7140066e+00   2.8619308e+00   1.2133948e+00   2.7920899e+00   1.9025752e+00   2.5912580e+00  -1.4909166e+00  -1.8167768e+00  -1.7213584e+00  -1.1683553e+00   2.7666849e+00
  -1.1657105e+00  -1.0926226e+00  -1.3825085e+00  -5.6681749e-01  -2.3545661e+00  -1.6536567e-01  -1.2118664e+00   8.1684613e-02   2.4561134e+00   1.8713246e+00   1.7782631e-01   5.5625191e-01   4.6301767e-01   6.2115338e-01   1.5489869e+00   2.9109073e+00  -2.2545190e+00  -1.5380325e+00  -1.4630019e+00  -1.3522715e+00   1.1223815e+00  -2.0251307e+00  -1.3812003e+00  -2.1819310e+00  -1.5506499e+00  -2.4364085e+00  -1.2920494e+00  -2.7827553e+00  -1.2618282e+00  -1.3837046e+00  -9.3322096e-01  -1.6945109e+00  -1.4077320e+00  -1.3758518e+00  -5.2452466e-01  -2.0334663e+00  -8.4321913e-01  -1.1275479e-01  -2.6962993e-01  -5.1926849e-01   1.5820470e-01  -2.8313634e-01   1.1851135e-01  -9.5969579e-01   3.2757601e-01  -8.3649394e-01   1.6150334e-01   2.8012082e-01   1.2141400e+00  -6.0328415e-01  -3.4865758e-01   5.3544441e-01   1.2071517e+00   1.1729421e+00   2.1215024e+00   2.3368316e+00   3.0426150e+00   1.6221609e+00   1.8341000e+00   4.2469260e-01   1.3777123e+00   1.6366201e+00   3.0100479e+00   1.6580837e+00   2.7855149e+00   1.2406380e+00   2.6696058e+00   1.8535655e+00   2.4778176e+00  -1.4910228e+00  -1.9102745e+00  -1.6396270e+00  -1.0965631e+00   2.6491242e+00
  -1.1001282e+00  -1.0128534e+00  -1.3588496e+00  -5.9257927e-01  -2.3338989e+00  -1.6105773e-01  -1.1999177e+00   1.8546639e-01   2.3666636e+00   1.8484055e+00   2.7610282e-01   5.0122080e-01   5.5254493e-01   5.4730616e-01   1.5125498e+00   2.8676487e+00  -2.2845439e+00  -1.5173238e+00  -1.3127558e+00  -1.2972099e+00   1.1051039e+00  -2.0260791e+00  -1.4106020e+00  -2.2413462e+00  -1.6198260e+00  -2.4284018e+00  -1.3349165e+00  -2.7169722e+00  -1.2148848e+00  -1.3570260e+00  -7.5784519e-01  -1.6544508e+00  -1.3907069e+00  -1.3688155e+00  -5.6434479e-01  -1.9980105e+00  -7.8592827e-01  -1.4062931e-01  -1.7429199e-01  -4.2565312e-01   1.0705087e-01  -2.3134532e-01   9.1619349e-02  -8.8993659e-01   3.2274965e-01  -8.0671992e-01   1.9087825e-01   2.3365054e-01   1.2081081e+00  -5.5557635e-01  -3.7116518e-01   6.4180443e-01   1.1402990e+00   1.1526313e+00   2.0216419e+00   2.2998916e+00   3.0184156e+00   1.6669999e+00   1.7437569e+00   4.9622855e-01   1.3383128e+00   1.5998882e+00   2.8565990e+00   1.5951220e+00   2.6969882e+00   1.2607473e+00   2.5486037e+00   1.8026038e+00   2.3567654e+00  -1.4829951e+00  -1.9854158e+00  -1.5503906e+00  -1.0182563e+00   2.5192829e+00
  -1.0420215e+00  -9.3036075e-01  -1.3254539e+00  -6.2770374e-01  -2.2982868e+00  -1.6281409e-01  -1.1818172e+00   2.8196590e-01   2.2693635e+00   1.8212582e+00   3.6007540e-01   4.4974797e-01   6.3400005e-01   4.8065465e-01   1.4666571e+00   2.8279320e+00  -2.3058165e+00  -1.4799794e+00  -1.1620119e+00  -1.2445379e+00   1.0920087e+00  -2.0088900e+00  -1.4412650e+00  -2.2785872e+00  -1.6845881e+00  -2.3990706e+00  -1.3714174e+00  -2.6329397e+00  -1.1713726e+00  -1.3219398e+00  -5.9541268e-01  -1.6133999e+00  -1.3716158e+00  -1.3521262e+00  -6.1153920e-01  -1.9440373e+00  -7.2776933e-01  -1.6989132e-01  -8.2369641e-02  -3.3974297e-01   4.9691244e-02  -1.8567092e-01   5.8427735e-02  -8.2048161e-01   3.1412118e-01  -7.7350218e-01   2.2179096e-01   1.8265321e-01   1.2000104e+00  -5.2390153e-01  -3.9288886e-01   7.3578398e-01   1.0697123e+00   1.1218782e+00   1.9235264e+00   2.2548629e+00   2.9891216e+00   1.6941832e+00   1.6486780e+00   5.6465422e-01   1.3035680e+00   1.5576984e+00   2.7042891e+00   1.5271710e+00   2.6010739e+00   1.2724649e+00   2.4350945e+00   1.7525886e+00   2.2334105e+00  -1.4692446e+00  -2.0433544e+00  -1.4580358e+00  -9.3862159e-01   2.3843604e+00
  -9.9339948e-01  -8.4675394e-01  -1.2852602e+00  -6.7142294e-01  -2.2499197e+00  -1.6934822e-01  -1.1606159e+00   3.7166335e-01   2.1663577e+00   1.7928021e+00   4.2865749e-01   4.0452888e-01   7.0640792e-01   4.2434408e-01   1.4117734e+00   2.7965486e+00  -2.3199532e+00  -1.4290164e+00  -1.0181197e+00  -1.1959689e+00   1.0850243e+00  -1.9764812e+00  -1.4729970e+00  -2.2956221e+00  -1.7445970e+00  -2.3515308e+00  -1.4012692e+00  -2.5352585e+00  -1.1319314e+00  -1.2839711e+00  -4.5055531e-01  -1.5738397e+00  -1.3515794e+00  -1.3288517e+00  -6.6486881e-01  -1.8739865e+00  -6.6800139e-01  -2.0242819e-01   5.3007787e-03  -2.6444314e-01  -1.1903029e-02  -1.4732669e-01   2.0869631e-02  -7.5285123e-01   3.0383023e-01  -7.3848365e-01   2.5638225e-01   1.2720795e-01   1.1940577e+00  -5.0942109e-01  -4.1296099e-01   8.1618609e-01   9.9855067e-01   1.0807792e+00   1.8313377e+00   2.2024577e+00   2.9588530e+00   1.7043904e+00   1.5521340e+00   6.3087316e-01   1.2754235e+00   1.5114922e+00   2.5582416e+00   1.4557841e+00   2.5020358e+00   1.2739708e+00   2.3341567e+00   1.7056289e+00   2.1124680e+00  -1.4519267e+00  -2.0851314e+00  -1.3664792e+00  -8.6278461e-01   2.2507384e+00
  -9.5548919e-01  -7.6327995e-01  -1.2408918e+00  -7.2235361e-01  -2.1908332e+00  -1.7881653e-01  -1.1393007e+00   4.5535979e-01   2.0591582e+00   1.7652863e+00   4.8137876e-01   3.6788842e-01   7.6881227e-01   3.8079771e-01   1.3479439e+00   2.7771100e+00  -2.3280641e+00  -1.3672010e+00  -8.8758543e-01  -1.1526672e+00   1.0854536e+00  -1.9314367e+00  -1.5049893e+00  -2.2942726e+00  -1.7990722e+00  -2.2887584e+00  -1.4238874e+00  -2.4282795e+00  -1.0965261e+00  -1.2482311e+00  -3.2669082e-01  -1.5376214e+00  -1.3312942e+00  -1.3017277e+00  -7.2252360e-01  -1.7904259e+00  -6.0569874e-01  -2.4020855e-01   8.7927667e-02  -2.0187202e-01  -7.5541648e-02  -1.1719123e-01  -1.8904718e-02  -6.8837062e-01   2.9407188e-01  -7.0340219e-01   2.9658565e-01   6.7137745e-02   1.1939434e+00  -5.1244518e-01  -4.3040028e-01   8.8214531e-01   9.2947981e-01   1.0293171e+00   1.7483600e+00   2.1426516e+00   2.9307302e+00   1.6986509e+00   1.4570542e+00   6.9554749e-01   1.2551647e+00   1.4623183e+00   2.4226817e+00   1.3819107e+00   2.4033683e+00   1.2629090e+00   2.2496217e+00   1.6628655e+00   1.9977368e+00  -1.4327969e+00  -2.1115009e+00  -1.2789146e+00  -7.9552785e-01   2.1236266e+00
  -9.2864104e-01  -6.8075176e-01  -1.1944635e+00  -7.7852567e-01  -2.1227398e+00  -1.8894311e-01  -1.1206275e+00   5.3398840e-01   1.9485167e+00   1.7400455e+00   5.1845388e-01   3.4170518e-01   8.2032076e-01   3.5161535e-01   1.2747454e+00   2.7717151e+00  -2.3306518e+00  -1.2968264e+00  -7.7570077e-01  -1.1151610e+00   1.0938088e+00  -1.8758441e+00  -1.5358220e+00  -2.2760163e+00  -1.8467539e+00  -2.2133389e+00  -1.4383550e+00  -2.3158188e+00  -1.0644677e+00  -1.2190910e+00  -2.2589191e-01  -1.5058368e+00  -1.3109694e+00  -1.2729214e+00  -7.8217228e-01  -1.6959000e+00  -5.3990050e-01  -2.8518974e-01   1.6469757e-01  -1.5322097e-01  -1.3886054e-01  -9.5731102e-02  -5.8609090e-02  -6.2810667e-01   2.8695045e-01  -6.7000445e-01   3.4389679e-01   1.9660372e-03   1.2024865e+00  -5.3235414e-01  -4.4408711e-01   9.3319468e-01   8.6459128e-01   9.6737758e-01   1.6767678e+00   2.0745751e+00   2.9065394e+00   1.6783329e+00   1.3659422e+00   7.5906281e-01   1.2434148e+00   1.4107809e+00   2.3006992e+00   1.3058426e+00   2.3075385e+00   1.2364628e+00   2.1838316e+00   1.6243579e+00   1.8918323e+00  -1.4130948e+00  -2.1227904e+00  -1.1976171e+00  -7.4104269e-01   2.0067858e+00
  -9.1229547e-01  -5.9950746e-01  -1.1474388e+00  -8.3743168e-01  -2.0469051e+00  -1.9716651e-01  -1.1069665e+00   6.0842322e-01   1.8343604e+00   1.7173242e+00   5.4079681e-01   3.2737522e-01   8.6015367e-01   3.3752703e-01   1.1912858e+00   2.7807197e+00  -2.3275514e+00  -1.2195416e+00  -6.8625815e-01  -1.0832978e+00   1.1096920e+00  -1.8111859e+00  -1.5635009e+00  -2.2418442e+00  -1.8858984e+00  -2.1272698e+00  -1.4434200e+00  -2.2009278e+00  -1.0344803e+00  -1.1999136e+00  -1.4884139e-01  -1.4787455e+00  -1.2902909e+00  -1.2438548e+00  -8.4103490e-01  -1.5927945e+00  -4.6975971e-01  -3.3921353e-01   2.3471402e-01  -1.1868216e-01  -1.9936491e-01  -8.2953463e-02  -9.5896611e-02  -5.7282520e-01   2.8434896e-01  -6.3995887e-01   3.9917969e-01  -6.9090734e-02   1.2213358e+00  -5.6758446e-01  -4.5274855e-01   9.6930545e-01   8.0537074e-01   8.9478551e-01   1.6174855e+00   1.9964823e+00   2.8864970e+00   1.6451165e+00   1.2808301e+00   8.2151221e-01   1.2401745e+00   1.3570244e+00   2.1940784e+00   1.2272133e+00   2.2158036e+00   1.1914768e+00   2.1374826e+00   1.5890476e+00   1.7959933e+00  -1.3934675e+00  -2.1188136e+00  -1.1238137e+00  -7.0272780e-01   1.9023461e+00
  -9.0501457e-01  -5.1940423e-01  -1.1005504e+00  -8.9609736e-01  -1.9640774e+00  -2.0080024e-01  -1.1001694e+00   6.7929894e-01   1.7157954e+00   1.6961866e+00   5.4997873e-01   3.2581383e-01   8.8769150e-01   3.3840281e-01   1.0962539e+00   2.8026238e+00  -2.3179192e+00  -1.1362433e+00  -6.2136692e-01  -1.0562489e+00   1.1317392e+00  -1.7382912e+00  -1.5855302e+00  -2.1921806e+00  -1.9143073e+00  -2.0318279e+00  -1.4375224e+00  -2.0857300e+00  -1.0048052e+00  -1.1928548e+00  -9.4872889e-02  -1.4557683e+00  -1.2684168e+00  -1.2151038e+00  -8.9597458e-01  -1.4832258e+00  -3.9468020e-01  -4.0389123e-01   2.9695088e-01  -9.7448764e-02  -2.5447267e-01  -7.8392443e-02  -1.2842816e-01  -5.2296752e-01   2.8782094e-01  -6.1477154e-01   4.6252281e-01  -1.4709073e-01   1.2507644e+00  -6.1568266e-01  -4.5495886e-01   9.9089682e-01   7.5271189e-01   8.1135696e-01   1.5701299e+00   1.9058059e+00   2.8691335e+00   1.6009517e+00   1.2032708e+00   8.8269657e-01   1.2448953e+00   1.3007508e+00   2.1032043e+00   1.1450499e+00   2.1281100e+00   1.1246238e+00   2.1095686e+00   1.5548046e+00   1.7099834e+00  -1.3739335e+00  -2.0988359e+00  -1.0576262e+00  -6.8303925e-01   1.8107343e+00
  -9.0458011e-01  -4.3985247e-01  -1.0537873e+00  -9.5117508e-01  -1.8744734e+00  -1.9719850e-01  -1.1014603e+00   7.4685777e-01   1.5911839e+00   1.6745230e+00   5.4813374e-01   3.3748759e-01   9.0251942e-01   3.5331310e-01   9.8801215e-01   2.8340837e+00  -2.3002709e+00  -1.0470389e+00  -5.8137946e-01  -1.0325657e+00   1.1576385e+00  -1.6573525e+00  -1.5990156e+00  -2.1268724e+00  -1.9293953e+00  -1.9275130e+00  -1.4188569e+00  -1.9713343e+00  -9.7333883e-01  -1.1987470e+00  -6.2089791e-02  -1.4355434e+00  -1.2440074e+00  -1.1863781e+00  -9.4361149e-01  -1.3689588e+00  -3.1443106e-01  -4.8048117e-01   3.5022796e-01  -8.7787737e-02  -3.0156361e-01  -8.1127991e-02  -1.5393578e-01  -4.7864686e-01   2.9850937e-01  -5.9570705e-01   5.3315867e-01  -2.3329328e-01   1.2895590e+00  -6.7342364e-01  -4.4916283e-01   9.9881686e-01   7.0697136e-01   7.1696163e-01   1.5330397e+00   1.7992965e+00   2.8513009e+00   1.5479981e+00   1.1343596e+00   9.4214101e-01   1.2565784e+00   1.2412681e+00   2.0270502e+00   1.0578696e+00   2.0430824e+00   1.0326068e+00   2.0974347e+00   1.5185539e+00   1.6320931e+00  -1.3538953e+00  -2.0616029e+00  -9.9809300e-01  -6.8339561e-01   1.7307149e+00
  -9.0815221e-01  -3.5989033e-01  -1.0064463e+00  -9.9906157e-01  -1.7778184e+00  -1.8391894e-01  -1.1113565e+00   8.1083561e-01   1.4582940e+00   1.6491583e+00   5.3782285e-01   3.6246659e-01   9.0446372e-01   3.8063241e-01   8.6473031e-01   2.8700450e+00  -2.2725694e+00  -9.5127844e-01  -5.6492810e-01  -1.0102842e+00   1.1842311e+00  -1.5680032e+00  -1.6008003e+00  -2.0452464e+00  -1.9282994e+00  -1.8140657e+00  -1.3854697e+00  -1.8578226e+00  -9.3779002e-01  -1.2170637e+00  -4.7550905e-02  -1.4160430e+00  -1.2152922e+00  -1.1565804e+00  -9.8045658e-01  -1.2513564e+00  -2.2922896e-01  -5.6976323e-01   3.9321781e-01  -8.7177265e-02  -3.3803891e-01  -8.9833248e-02  -1.7028223e-01  -4.3966244e-01   3.1709547e-01  -5.8371853e-01   6.0945274e-01  -3.2904689e-01   1.3350237e+00  -7.3698412e-01  -4.3372511e-01   9.9429871e-01   6.6805584e-01   6.1159028e-01   1.5033805e+00   1.6732414e+00   2.8283146e+00   1.4885547e+00   1.0747808e+00   9.9912525e-01   1.2738888e+00   1.1775642e+00   1.9632495e+00   9.6381570e-01   1.9581082e+00   9.1238881e-01   2.0969331e+00   1.4764784e+00   1.5592482e+00  -1.3321969e+00  -2.0054304e+00  -9.4326161e-01  -7.0413517e-01   1.6595433e+00
  -9.1247628e-01  -2.7829454e-01  -9.5724473e-01  -1.0360400e+00  -1.6734382e+00  -1.5887407e-01  -1.1296192e+00   8.7039795e-01   1.3145122e+00   1.6160554e+00   5.2187171e-01   4.0048524e-01   8.9361986e-01   4.1817775e-01   7.2454640e-01   2.9039930e+00  -2.2323614e+00  -8.4765635e-01  -5.6906787e-01  -9.8707280e-01   1.2076904e+00  -1.4694516e+00  -1.5876280e+00  -1.9462296e+00  -1.9080228e+00  -1.6905619e+00  -1.3353797e+00  -1.7443158e+00  -8.9584909e-01  -1.2459685e+00  -4.7508575e-02  -1.3947407e+00  -1.1801740e+00  -1.1239427e+00  -1.0030633e+00  -1.1313573e+00  -1.3978253e-01  -6.7191837e-01   4.2447986e-01  -9.2497207e-02  -3.6139403e-01  -1.0284863e-01  -1.7551944e-01  -4.0552983e-01   3.4377869e-01  -5.7938871e-01   6.8896212e-01  -4.3564389e-01   1.3830899e+00  -8.0215619e-01  -4.0700708e-01   9.7889897e-01   6.3553353e-01   4.9542203e-01   1.4773296e+00   1.5237437e+00   2.7942151e+00   1.4249798e+00   1.0248712e+00   1.0527273e+00   1.2952791e+00   1.1084000e+00   1.9082478e+00   8.6082020e-01   1.8695067e+00   7.6143732e-01   2.1026777e+00   1.4242834e+00   1.4872178e+00  -1.3072249e+00  -1.9283491e+00  -8.9034734e-01  -7.4452434e-01   1.5932177e+00
  -9.1411955e-01  -1.9371898e-01  -9.0447969e-01  -1.0584418e+00  -1.5603928e+00  -1.2046379e-01  -1.1552407e+00   9.2413049e-01   1.1571002e+00   1.5705968e+00   5.0319862e-01   4.5100319e-01   8.7037128e-01   4.6337085e-01   5.6574690e-01   2.9283024e+00  -2.1769556e+00  -7.3437495e-01  -5.8951343e-01  -9.6040983e-01   1.2237693e+00  -1.3606607e+00  -1.5563282e+00  -1.8285264e+00  -1.8656146e+00  -1.5555739e+00  -1.2667276e+00  -1.6291084e+00  -8.4535736e-01  -1.2824420e+00  -5.7681748e-02  -1.3688137e+00  -1.1363649e+00  -1.0862228e+00  -1.0081958e+00  -1.0094880e+00  -4.7296235e-02  -7.8642417e-01   4.4252401e-01  -1.0025472e-01  -3.6930532e-01  -1.1827630e-01  -1.6794509e-01  -3.7552280e-01   3.7828826e-01  -5.8288497e-01   7.6856332e-01  -5.5415255e-01   1.4285260e+00  -8.6458165e-01  -3.6746520e-01   9.5442581e-01   6.0876065e-01   3.6888739e-01   1.4503203e+00   1.3470453e+00   2.7421265e+00   1.3596109e+00   9.8469298e-01   1.1018815e+00   1.3191138e+00   1.0324176e+00   1.8575269e+00   7.4678379e-01   1.7727767e+00   5.7796627e-01   2.1083790e+00   1.3575059e+00   1.4109040e+00  -1.2770449e+00  -1.8282994e+00  -8.3594913e-01  -8.0281181e-01   1.5268155e+00
  -9.0971696e-01  -1.0484755e-01  -8.4622073e-01  -1.0628261e+00  -1.4376466e+00  -6.7682891e-02  -1.1864686e+00   9.7008539e-01   9.8347462e-01   1.5079210e+00   4.8465026e-01   5.1325954e-01   8.3539898e-01   5.1341653e-01   3.8695246e-01   2.9346626e+00  -2.1036322e+00  -6.0936045e-01  -6.2095499e-01  -9.2777538e-01   1.2280972e+00  -1.2405567e+00  -1.5040142e+00  -1.6908352e+00  -1.7983722e+00  -1.4073889e+00  -1.1779368e+00  -1.5098660e+00  -7.8446817e-01  -1.3224790e+00  -7.3548077e-02  -1.3353643e+00  -1.0815470e+00  -1.0409493e+00  -9.9300169e-01  -8.8590264e-01   4.6566249e-02  -9.1198015e-01   4.4589735e-01  -1.0682678e-01  -3.5972619e-01  -1.3408851e-01  -1.4615821e-01  -3.4872508e-01   4.1992313e-01  -5.9392881e-01   8.4463573e-01  -6.8524098e-01   1.4652350e+00  -9.1998827e-01  -3.1376171e-01   9.2286367e-01   5.8701432e-01   2.3272288e-01   1.4173382e+00   1.1398630e+00   2.6646951e+00   1.2946889e+00   9.5411099e-01   1.1454490e+00   1.3437915e+00   9.4825650e-01   1.8058899e+00   6.1976171e-01   1.6629031e+00   3.6116124e-01   2.1072352e+00   1.2718459e+00   1.3247002e+00  -1.2395656e+00  -1.7033622e+00  -7.7630996e-01  -8.7632679e-01   1.4548858e+00
  -8.9620273e-01  -1.0545176e-02  -7.8051500e-01  -1.0461628e+00  -1.3042569e+00  -1.9882327e-04  -1.2208726e+00   1.0058780e+00   7.9148515e-01   1.4232869e+00   4.6885987e-01   5.8631922e-01   7.8968246e-01   5.6548472e-01   1.8729712e-01   2.9145603e+00  -2.0098705e+00  -4.7051673e-01  -6.5743391e-01  -8.8684015e-01   1.2165015e+00  -1.1082461e+00  -1.4282818e+00  -1.5320878e+00  -1.7040584e+00  -1.2442660e+00  -1.0678809e+00  -1.3838687e+00  -7.1179180e-01  -1.3613467e+00  -9.0637725e-02  -1.2916408e+00  -1.0135443e+00  -9.8568944e-01  -9.5518689e-01  -7.6045184e-01   1.3975282e-01  -1.0464792e+00   4.3327899e-01  -1.0869889e-01  -3.3098750e-01  -1.4824490e-01  -1.0911147e-01  -3.2408838e-01   4.6761729e-01  -6.1178546e-01   9.1328950e-01  -8.2901053e-01   1.4866185e+00  -9.6440784e-01  -2.4487643e-01   8.8630076e-01   5.6962301e-01   8.8014166e-02   1.3732510e+00   8.9971228e-01   2.5545640e+00   1.2322965e+00   9.3287142e-01   1.1823028e+00   1.3678622e+00   8.5467596e-01   1.7477965e+00   4.7814579e-01   1.5347104e+00   1.1136885e-01   2.0923600e+00   1.1634982e+00   1.2228866e+00  -1.1927106e+00  -1.5520048e+00  -7.0760803e-01  -9.6161882e-01   1.3718758e+00
  -8.7100448e-01   9.0010856e-02  -7.0558765e-01  -1.0060108e+00  -1.1595700e+00   8.1603978e-02  -1.2554565e+00   1.0288269e+00   5.7966051e-01   1.3124296e+00   4.5814005e-01   6.6911314e-01   7.3449383e-01   6.1688779e-01  -3.3412840e-02   2.8597862e+00  -1.8935779e+00  -3.1599834e-01  -6.9275650e-01  -8.3563235e-01   1.1853232e+00  -9.6322467e-01  -1.3273952e+00  -1.3516949e+00  -1.5811134e+00  -1.0647142e+00  -9.3604376e-01  -1.2482908e+00  -6.2651803e-01  -1.3938921e+00  -1.0481598e-01  -1.2352374e+00  -9.3049409e-01  -9.1831925e-01  -8.9317443e-01  -6.3277747e-01   2.2992108e-01  -1.1870404e+00   4.0357564e-01  -1.0268070e-01  -2.8189375e-01  -1.5880968e-01  -5.6156542e-02  -3.0049231e-01   5.2002446e-01  -6.3527252e-01   9.7061751e-01  -9.8485877e-01   1.4859788e+00  -9.9435773e-01  -1.6020443e-01   8.4686402e-01   5.5608688e-01  -6.3774418e-02   1.3131506e+00   6.2518642e-01   2.4048621e+00   1.1743139e+00   9.2067764e-01   1.2114231e+00   1.3901331e+00   7.5067852e-01   1.6777236e+00   3.2083271e-01   1.3832371e+00  -1.6976478e-01   2.0572135e+00   1.0294630e+00   1.1000411e+00  -1.1345904e+00  -1.3733290e+00  -6.2626149e-01  -1.0546363e+00   1.2725551e+00
  -8.3218278e-01   1.9723498e-01  -6.2001825e-01  -9.4067432e-01  -1.0034082e+00   1.7661481e-01  -1.2868154e+00   1.0361233e+00   3.4740125e-01   1.1718846e+00   4.5441656e-01   7.6047533e-01   6.7138516e-01   6.6524409e-01  -2.7457304e-01   2.7629419e+00  -1.7533002e+00  -1.4448691e-01  -7.2092367e-01  -7.7266778e-01   1.1316996e+00  -8.0555297e-01  -1.2004442e+00  -1.1497707e+00  -1.4288513e+00  -8.6777354e-01  -7.8266336e-01  -1.1004958e+00  -5.2851273e-01  -1.4148855e+00  -1.1254192e-01  -1.1642585e+00  -8.3100105e-01  -8.3727361e-01  -8.0623818e-01  -5.0242759e-01   3.1455444e-01  -1.3301128e+00   3.5600757e-01  -8.6082234e-02  -2.1180488e-01  -1.6406275e-01   1.2919173e-02  -2.7680541e-01   5.7561498e-01  -6.6279365e-01   1.0129547e+00  -1.1513916e+00   1.4569388e+00  -1.0069722e+00  -5.9626832e-02   8.0666338e-01   5.4617911e-01  -2.2078701e-01   1.2326927e+00   3.1616711e-01   2.2096672e+00   1.1223959e+00   9.1725956e-01   1.2320017e+00   1.4097619e+00   6.3563048e-01   1.5905380e+00   1.4736735e-01   1.2041121e+00  -4.7922243e-01   1.9960165e+00   8.6781119e-01   9.5143603e-01  -1.0636513e+00  -1.1672945e+00  -5.2923347e-01  -1.1509425e+00   1.1524148e+00
  -7.7850208e-01   3.1108549e-01  -5.2287671e-01  -8.4932682e-01  -8.3623263e-01   2.8302339e-01  -1.3113393e+00   1.0250171e+00   9.5099243e-02   9.9925020e-01   4.5920625e-01   8.5918132e-01   6.0216966e-01   7.0861748e-01  -5.3469869e-01   2.6179112e+00  -1.5883977e+00   4.4552359e-02  -7.3655215e-01  -6.9703016e-01   1.0537852e+00  -6.3598296e-01  -1.0474569e+00  -9.2732403e-01  -1.2476200e+00  -6.5327188e-01  -6.0884616e-01  -9.3833276e-01  -4.1838309e-01  -1.4193842e+00  -1.1109015e-01  -1.0774309e+00  -7.1426126e-01  -7.4175069e-01  -6.9460007e-01  -3.6898824e-01   3.9108613e-01  -1.4716604e+00   2.9017094e-01  -5.6838957e-02  -1.2069580e-01  -1.6259524e-01   9.7868237e-02  -2.5194332e-01   6.3277790e-01  -6.9239518e-01   1.0371207e+00  -1.3263994e+00   1.3938449e+00  -1.0000748e+00   5.6454929e-02   7.6774791e-01   5.4002193e-01  -3.8078111e-01   1.1284078e+00  -2.6053754e-02   1.9644168e+00   1.0779736e+00   9.2243484e-01   1.2435484e+00   1.4263316e+00   5.0937608e-01   1.4818548e+00  -4.1944591e-02   9.9391106e-01  -8.1261882e-01   1.9041160e+00   6.7788699e-01   7.7339581e-01  -9.7879240e-01  -9.3490049e-01  -4.1431638e-01  -1.2459633e+00   1.0080083e+00
  -7.0942925e-01   4.3107070e-01  -4.1380893e-01  -7.3208891e-01  -6.5926467e-01   3.9838083e-01  -1.3254515e+00   9.9300589e-01  -1.7582761e-01   7.9337563e-01   4.7363533e-01   9.6398826e-01   5.2889694e-01   7.4562444e-01  -8.1139551e-01   2.4202777e+00  -1.3991645e+00   2.5065435e-01  -7.3526351e-01  -6.0839509e-01   9.5089187e-01  -4.5601927e-01  -8.6945854e-01  -6.8638669e-01  -1.0389119e+00  -4.2204009e-01  -4.1664372e-01  -7.6041113e-01  -2.9751097e-01  -1.4030965e+00  -9.8726619e-02  -9.7415744e-01  -5.8014427e-01  -6.3185655e-01  -5.5948077e-01  -2.3222290e-01   4.5702185e-01  -1.6074186e+00   2.0607580e-01  -1.3577331e-02  -9.1862570e-03  -1.5338431e-01   1.9797315e-01  -2.2492348e-01   6.8991943e-01  -7.2184907e-01   1.0406300e+00  -1.5069076e+00   1.2921416e+00  -9.7218965e-01   1.8712820e-01   7.3207332e-01   5.3812845e-01  -5.4115300e-01   9.9796404e-01  -3.9875321e-01   1.6662423e+00   1.0422758e+00   9.3615521e-01   1.2459945e+00   1.4399008e+00   3.7233783e-01   1.3483626e+00  -2.4596344e-01   7.5047220e-01  -1.1642848e+00   1.7782856e+00   4.6043600e-01   5.6359400e-01  -8.7943827e-01  -6.7830645e-01  -2.8038059e-01  -1.3352581e+00   8.3721675e-01
  -6.2506402e-01   5.5630779e-01  -2.9306364e-01  -5.9005309e-01  -4.7455788e-01   5.1969260e-01  -1.3258739e+00   9.3801546e-01  -4.6298743e-01   5.5445957e-01   4.9849146e-01   1.0736754e+00   4.5382088e-01   7.7550006e-01  -1.1013872e+00   2.1676602e+00  -1.1868868e+00   4.7219443e-01  -7.1401662e-01  -5.0699950e-01   8.2353520e-01  -2.6790977e-01  -6.6846753e-01  -4.3007541e-01  -8.0541397e-01  -1.7606569e-01  -2.0908213e-01  -5.6633950e-01  -1.6804958e-01  -1.3627262e+00  -7.4830538e-02  -8.5451007e-01  -4.2922640e-01  -5.0867319e-01  -4.0309620e-01  -9.2209583e-02   5.1005339e-01  -1.7332111e+00   1.0415649e-01   4.4377798e-02   1.2146186e-01  -1.3584114e-01   3.1205141e-01  -1.9491387e-01   7.4554985e-01  -7.4875927e-01   1.0218534e+00  -1.6893039e+00   1.1486845e+00  -9.2249453e-01   3.3101892e-01   7.0147943e-01   5.4140579e-01  -6.9898498e-01   8.4036731e-01  -7.9785878e-01   1.3142166e+00   1.0163680e+00   9.5853316e-01   1.2397817e+00   1.4510228e+00   2.2559595e-01   1.1880932e+00  -4.6268917e-01   4.7314930e-01  -1.5274304e+00   1.6169467e+00   2.1764803e-01   3.2127189e-01  -7.6556278e-01  -4.0087843e-01  -1.2756753e-01  -1.4147995e+00   6.3942027e-01
  -5.2601383e-01   6.8562569e-01  -1.6146336e-01  -4.2525206e-01  -2.8500734e-01   6.4353903e-01  -1.3098980e+00   8.5855712e-01  -7.6314400e-01   2.8406658e-01   5.3429963e-01   1.1870797e+00   3.7935798e-01   7.9811825e-01  -1.4006017e+00   1.8599442e+00  -9.5383082e-01   7.0630445e-01  -6.7135976e-01  -3.9356111e-01   6.7338767e-01  -7.4563366e-02  -4.4743143e-01  -1.6257105e-01  -5.5098854e-01   8.1432957e-02   9.8627991e-03  -3.5690461e-01  -3.2882016e-02  -1.2962719e+00  -3.9951664e-02  -7.1916781e-01  -2.6277361e-01  -3.7424503e-01  -2.2859893e-01   5.0536055e-02   5.4815854e-01  -1.8452982e+00  -1.4743429e-02   1.1705174e-01   2.6937963e-01  -1.0982857e-01   4.3847491e-01  -1.6127406e-01   7.9835280e-01  -7.7068744e-01   9.8011960e-01  -1.8695339e+00   9.6197929e-01  -8.5072814e-01   4.8637690e-01   6.7767658e-01   5.5111523e-01  -8.5111557e-01   6.5607824e-01  -1.2181247e+00   9.0949764e-01   1.0011989e+00   9.8984434e-01   1.2259274e+00   1.4607292e+00   7.0938486e-02   1.0006155e+00  -6.8928323e-01   1.6298809e-01  -1.8943802e+00   1.4202913e+00  -4.6887975e-02   4.7367949e-02  -6.3766609e-01  -1.0715328e-01   4.2587895e-02  -1.4812449e+00   4.1556920e-01
  -4.1323216e-01   8.1769686e-01  -2.0324183e-02  -2.4057407e-01  -9.4294501e-02   7.6621669e-01  -1.2756402e+00   7.5386029e-01  -1.0724097e+00  -1.4939023e-02   5.8140802e-01   1.3031189e+00   3.0803438e-01   8.1396156e-01  -1.7043111e+00   1.4994033e+00  -7.0316333e-01   9.4887286e-01  -6.0758276e-01  -2.6916380e-01   5.0314622e-01   1.2059598e-01  -2.1010441e-01   1.1098390e-01  -2.8058405e-01   3.4602003e-01   2.3534708e-01  -1.3417620e-01   1.0445987e-01  -1.2032592e+00   4.2026511e-03  -5.6931085e-01  -8.2678510e-02  -2.3148460e-01  -3.9969397e-02   1.9496422e-01   5.6968265e-01  -1.9407243e+00  -1.4939899e-01   2.0391183e-01   4.3215566e-01  -7.5647546e-02   5.7520180e-01  -1.2358827e-01   8.4723066e-01  -7.8529186e-01   9.1575270e-01  -2.0433490e+00   7.3233967e-01  -7.5706656e-01   6.5118294e-01   6.6223781e-01   5.6878846e-01  -9.9423326e-01   4.4704132e-01  -1.6533856e+00   4.5537072e-01   9.9764626e-01   1.0305005e+00   1.2060547e+00   1.4704717e+00  -8.9128209e-02   7.8714161e-01  -9.2214228e-01  -1.7718906e-01  -2.2568690e+00   1.1903089e+00  -3.2831223e-01  -2.5545115e-01  -4.9671049e-01   1.9727974e-01   2.2711997e-01  -1.5321742e+00   1.6815191e-01
  -2.8784362e-01   9.5117935e-01   1.2866303e-01  -3.9633790e-02   9.3234262e-02   8.8389405e-01  -1.2222553e+00   6.2397119e-01  -1.3864775e+00  -3.3852271e-01   6.4007142e-01   1.4207976e+00   2.4241903e-01   8.2404133e-01  -2.0073183e+00   1.0906970e+00  -4.3881229e-01   1.1946358e+00  -5.2475134e-01  -1.3512353e-01   3.1633254e-01   3.1382462e-01   3.9120874e-02   3.8466545e-01  -7.9193546e-05   6.1214873e-01   4.6179816e-01   9.8476133e-02   2.3991766e-01  -1.0848787e+00   5.4856738e-02  -4.0648559e-01   1.0864040e-01  -8.4006587e-02   1.5814086e-01   3.3943459e-01   5.7340142e-01  -2.0176218e+00  -2.9823903e-01   3.0399033e-01   6.0692223e-01  -3.3994475e-02   7.1981832e-01  -8.1686297e-02   8.9132371e-01  -7.9047159e-01   8.3004400e-01  -2.2065854e+00   4.6195432e-01  -6.4198819e-01   8.2326289e-01   6.5659305e-01   5.9610322e-01  -1.1249931e+00   2.1662065e-01  -2.0968635e+00  -4.2810717e-02   1.0065520e+00   1.0809906e+00   1.1823798e+00   1.4820230e+00  -2.5141660e-01   5.5052968e-01  -1.1570211e+00  -5.4279927e-01  -2.6063817e+00   9.3071195e-01  -6.2069968e-01  -5.8285598e-01  -3.4402756e-01   5.0597426e-01   4.2168947e-01  -1.5662703e+00  -9.8930636e-02
  -1.5097892e-01   1.0848490e+00   2.8357447e-01   1.7339171e-01   2.7274883e-01   9.9277276e-01  -1.1500846e+00   4.6981776e-01  -1.7008680e+00  -6.8165814e-01   7.1051825e-01   1.5391904e+00   1.8504099e-01   8.2977355e-01  -2.3041798e+00   6.4074624e-01  -1.6528022e-01   1.4373576e+00  -4.2661475e-01   7.1463614e-03   1.1705101e-01   5.0128675e-01   2.9541433e-01   6.5201510e-01   2.8393543e-01   8.7335909e-01   6.8310869e-01   3.3646215e-01   3.6906815e-01  -9.4401156e-01   1.0833300e-01  -2.3245894e-01   3.0836595e-01   6.4096335e-02   3.6060084e-01   4.8171056e-01   5.5856407e-01  -2.0754336e+00  -4.5937859e-01   4.1602004e-01   7.9045487e-01   1.4105919e-02   8.6958916e-01  -3.5652515e-02   9.3000347e-01  -7.8450572e-01   7.2516144e-01  -2.3554474e+00   1.5485919e-01  -5.0614803e-01   1.0003935e+00   6.6202081e-01   6.3472522e-01  -1.2401538e+00  -3.0556079e-02  -2.5415038e+00  -5.7777774e-01   1.0287373e+00   1.1417933e+00   1.1576479e+00   1.4973415e+00  -4.1214966e-01   2.9518188e-01  -1.3892020e+00  -9.2762052e-01  -2.9345196e+00   6.4676965e-01  -9.1732728e-01  -9.2901718e-01  -1.8120968e-01   8.1188763e-01   6.2074006e-01  -1.5834210e+00  -3.8057267e-01
  -3.6404663e-03   1.2177047e+00   4.4240339e-01   3.9394695e-01   4.3916638e-01   1.0892467e+00  -1.0607190e+00   2.9323919e-01  -2.0111660e+00  -1.0385394e+00   7.9298980e-01   1.6574050e+00   1.3829106e-01   8.3281977e-01  -2.5894513e+00   1.5848739e-01   1.1257250e-01   1.6700936e+00  -3.1838488e-01   1.5625400e-01  -9.0269500e-02   6.7929334e-01   5.5372627e-01   9.0633685e-01   5.6442172e-01   1.1225575e+00   8.9287801e-01   5.7415087e-01   4.8732168e-01  -7.8513162e-01   1.6029174e-01  -4.9078518e-02   5.1342399e-01   2.0851547e-01   5.6201632e-01   6.1900956e-01   5.2491910e-01  -2.1150231e+00  -6.3063948e-01   5.3856725e-01   9.7927756e-01   6.7386097e-02   1.0215142e+00   1.4178103e-02   9.6284271e-01  -7.6617735e-01   6.0400922e-01  -2.4867694e+00  -1.8318169e-01  -3.5027956e-01   1.1803865e+00   6.7963214e-01   6.8612845e-01  -1.3367309e+00  -2.8883307e-01  -2.9803090e+00  -1.1405858e+00   1.0649896e+00   1.2132640e+00   1.1350170e+00   1.5184055e+00  -5.6710981e-01   2.6838845e-02  -1.6137024e+00  -1.3240137e+00  -3.2333755e+00   3.4505326e-01  -1.2109897e+00  -1.2868513e+00  -9.9989706e-03   1.1076885e+00   8.1775052e-01  -1.5847226e+00  -6.7073839e-01
   1.5338720e-01   1.3490339e+00   6.0320069e-01   6.1729194e-01   5.8741738e-01   1.1700502e+00  -9.5696424e-01   9.6979150e-02  -2.3132272e+00  -1.4028073e+00   8.8774360e-01   1.7745282e+00   1.0430975e-01   8.3490683e-01  -2.8579471e+00  -3.4547852e-01   3.8976241e-01   1.8855223e+00  -2.0639564e-01   3.1091971e-01  -3.0112432e-01   8.4453155e-01   8.0901004e-01   1.1410255e+00   8.3419586e-01   1.3523624e+00   1.0846906e+00   8.0514194e-01   5.9015013e-01  -6.1408042e-01   2.0603324e-01   1.4184834e-01   7.2062875e-01   3.4500362e-01   7.5696040e-01   7.4811388e-01   4.7272254e-01  -2.1386497e+00  -8.0955790e-01   6.7014731e-01   1.1697670e+00   1.2442900e-01   1.1723927e+00   6.7236313e-02   9.8956890e-01  -7.3487424e-01   4.7004725e-01  -2.5982337e+00  -5.4487990e-01  -1.7513995e-01   1.3611432e+00   7.1034254e-01   7.5140865e-01  -1.4121612e+00  -5.5183076e-01  -3.4066539e+00  -1.7209292e+00   1.1160174e+00   1.2955091e+00   1.1178907e+00   1.5470292e+00  -7.1184330e-01  -2.4772023e-01  -1.8255146e+00  -1.7232399e+00  -3.4958952e+00   3.3111581e-02  -1.4943433e+00  -1.6483422e+00   1.6781570e-01   1.3860936e+00   1.0055723e+00  -1.5723791e+00  -9.6278213e-01
   3.1957204e-01   1.4784349e+00   7.6419420e-01   8.3869404e-01   7.1272940e-01   1.2323910e+00  -8.4270721e-01  -1.1535698e-01  -2.6033369e+00  -1.7677821e+00   9.9501604e-01   1.8895668e+00   8.4866435e-02   8.3764190e-01  -3.1049956e+00  -8.5933309e-01   6.6141814e-01   2.0763258e+00  -9.7661971e-02   4.7003198e-01  -5.1115232e-01   9.9426884e-01   1.0564368e+00   1.3499038e+00   1.0862485e+00   1.5554955e+00   1.2524183e+00   1.0226163e+00   6.7333526e-01  -4.3772608e-01   2.4084634e-01   3.3864588e-01   9.2682237e-01   4.6964688e-01   9.4020576e-01   8.6553425e-01   4.0273256e-01  -2.1498071e+00  -9.9338299e-01   8.0931098e-01   1.3582533e+00   1.8376285e-01   1.3188952e+00   1.2274749e-01   1.0100094e+00  -6.9065743e-01   3.2708568e-01  -2.6885289e+00  -9.2170912e-01   1.8493742e-02   1.5406792e+00   7.5482792e-01   8.3110828e-01  -1.4644694e+00  -8.1279474e-01  -3.8145555e+00  -2.3075214e+00   1.1823727e+00   1.3882557e+00   1.1097090e+00   1.5846771e+00  -8.4191143e-01  -5.2105385e-01  -2.0198632e+00  -2.1158589e+00  -3.7162143e+00  -2.8090864e-01  -1.7602609e+00  -2.0049177e+00   3.5048599e-01   1.6402128e+00   1.1768351e+00  -1.5494991e+00  -1.2497967e+00
   4.9461471e-01   1.6057949e+00   9.2387854e-01   1.0536141e+00   8.1090866e-01   1.2740608e+00  -7.2268785e-01  -3.3938564e-01  -2.8783173e+00  -2.1266910e+00   1.1149450e+00   2.0013934e+00   8.1237094e-02   8.4234058e-01  -3.3266837e+00  -1.3705589e+00   9.2300688e-01   2.2355979e+00   6.3285362e-04   6.3266699e-01  -7.1630980e-01   1.1265193e+00   1.2915968e+00   1.5275473e+00   1.3140705e+00   1.7251950e+00   1.3905305e+00   1.2197445e+00   7.3322390e-01  -2.6352609e-01   2.6037799e-01   5.3982829e-01   1.1290048e+00   5.7910930e-01   1.1069496e+00   9.6771990e-01   3.1618916e-01  -2.1529328e+00  -1.1790754e+00   9.5469605e-01   1.5411162e+00   2.4394630e-01   1.4576474e+00   1.7976998e-01   1.0240379e+00  -6.3429226e-01   1.7907034e-01  -2.7574355e+00  -1.3042590e+00   2.2977536e-01   1.7171224e+00   8.1346463e-01   9.2507015e-01  -1.4924261e+00  -1.0649721e+00  -4.1988932e+00  -2.8885271e+00   1.2643436e+00   1.4907358e+00   1.1137094e+00   1.6322902e+00  -9.5317496e-01  -7.8549064e-01  -2.1924683e+00  -2.4921867e+00  -3.8899504e+00  -5.8868040e-01  -2.0021788e+00  -2.3478677e+00   5.3637360e-01   1.8638819e+00   1.3243951e+00  -1.5198063e+00  -1.5249693e+00
   6.7838041e-01   1.7312326e+00   1.0810721e+00   1.2578800e+00   8.7860147e-01   1.2935214e+00  -6.0219546e-01  -5.7006808e-01  -3.1355808e+00  -2.4728885e+00   1.2474601e+00   2.1087091e+00   9.4090800e-02   8.4988455e-01  -3.5200739e+00  -1.8665083e+00   1.1705410e+00   2.3572562e+00   8.1683899e-02   7.9807655e-01  -9.1299542e-01   1.2401636e+00   1.5106802e+00   1.6695791e+00   1.5119657e+00   1.8556224e+00   1.4943951e+00   1.3901238e+00   7.6697491e-01  -9.9024971e-02   2.6099662e-01   7.4412505e-01   1.3244499e+00   6.7083506e-01   1.2530250e+00   1.0512993e+00   2.1478180e-01  -2.1530197e+00  -1.3633163e+00   1.1050434e+00   1.7148807e+00   3.0364076e-01   1.5853248e+00   2.3724178e-01   1.0315297e+00  -5.6723829e-01   2.9872696e-02  -2.8058381e+00  -1.6826532e+00   4.5769439e-01   1.8886945e+00   8.8625560e-01   1.0323365e+00  -1.4956870e+00  -1.3019900e+00  -4.5555661e+00  -3.4520328e+00   1.3618274e+00   1.6015944e+00   1.1326760e+00   1.6901414e+00  -1.0420923e+00  -1.0335884e+00  -2.3398011e+00  -2.8427916e+00  -4.0144389e+00  -8.8213034e-01  -2.2144175e+00  -2.6687777e+00   7.2400109e-01   2.0519678e+00   1.4417977e+00  -1.4872880e+00  -1.7819281e+00
   8.7079344e-01   1.8550191e+00   1.2349413e+00   1.4478475e+00   9.1351805e-01   1.2899661e+00  -4.8671438e-01  -8.0187442e-01  -3.3731387e+00  -2.8000688e+00   1.3921518e+00   2.2100358e+00   1.2339656e-01   8.6062239e-01  -3.6833846e+00  -2.3349964e+00   1.4007586e+00   2.4364259e+00   1.3960412e-01   9.6565299e-01  -1.0981276e+00   1.3350196e+00   1.7106350e+00   1.7729172e+00   1.6753378e+00   1.9422391e+00   1.5605528e+00   1.5282152e+00   7.7278040e-01   4.8672659e-02   2.4011968e-01   9.5047693e-01   1.5108076e+00   7.4319790e-01   1.3750885e+00   1.1133328e+00   1.0060404e-01  -2.1551640e+00  -1.5425441e+00   1.2591831e+00   1.8763139e+00   3.6166523e-01   1.6987639e+00   2.9403363e-01   1.0323351e+00  -4.9159767e-01  -1.1690165e-01  -2.8356643e+00  -2.0470102e+00   7.0094906e-01   2.0536881e+00   9.7275142e-01   1.1511061e+00  -1.4748987e+00  -1.5182147e+00  -4.8815954e+00  -3.9865434e+00   1.4741979e+00   1.7188373e+00   1.1687000e+00   1.7577341e+00  -1.1060079e+00  -1.2585904e+00  -2.4593134e+00  -3.1589994e+00  -4.0888998e+00  -1.1538675e+00  -2.3924637e+00  -2.9599626e+00   9.1208754e-01   2.2006295e+00   1.5237205e+00  -1.4558177e+00  -2.0150642e+00
   1.0717117e+00   1.9774869e+00   1.3849972e+00   1.6205443e+00   9.1460470e-01   1.2633541e+00  -3.8154610e-01  -1.0289887e+00  -3.5895765e+00  -3.1024731e+00   1.5481357e+00   2.3037404e+00   1.6836234e-01   8.7432233e-01  -3.8161214e+00  -2.7648900e+00   1.6112700e+00   2.4697792e+00   1.6991343e-01   1.1348813e+00  -1.2691837e+00   1.4118645e+00   1.8892985e+00   1.8359597e+00   1.8009357e+00   1.9821252e+00   1.5869480e+00   1.6297435e+00   7.5004408e-01   1.7341272e-01   1.9647471e-01   1.1580109e+00   1.6861916e+00   7.9558912e-01   1.4707796e+00   1.1515571e+00  -2.3902501e-02  -2.1640964e+00  -1.7130311e+00   1.4159983e+00   2.0225264e+00   4.1703418e-01   1.7950838e+00   3.4900633e-01   1.0262756e+00  -4.1002282e-01  -2.5807747e-01  -2.8497596e+00  -2.3879321e+00   9.5780734e-01   2.2104530e+00   1.0719774e+00   1.2787562e+00  -1.4317587e+00  -1.7090717e+00  -5.1751626e+00  -4.4814847e+00   1.6001820e+00   1.8398251e+00   1.2229692e+00   1.8337509e+00  -1.1434088e+00  -1.4548524e+00  -2.5496286e+00  -3.4333833e+00  -4.1145242e+00  -1.3975902e+00  -2.5331991e+00  -3.2148746e+00   1.0995733e+00   2.3075239e+00   1.5663659e+00  -1.4287894e+00  -2.2198163e+00
   1.2807985e+00   2.0989462e+00   1.5310730e+00   1.7737943e+00   8.8215492e-01   1.2144202e+00  -2.9144253e-01  -1.2455505e+00  -3.7840127e+00  -3.3750898e+00   1.7139350e+00   2.3880957e+00   2.2741709e-01   8.9018021e-01  -3.9191467e+00  -3.1466600e+00   1.8006675e+00   2.4558002e+00   1.6993729e-01   1.3052916e+00  -1.4242124e+00   1.4724111e+00   2.0454997e+00   1.8587026e+00   1.8870451e+00   1.9742229e+00   1.5731007e+00   1.6920353e+00   6.9950131e-01   2.7044354e-01   1.3026986e-01   1.3660023e+00   1.8492524e+00   8.2844768e-01   1.5388465e+00   1.1646045e+00  -1.5601470e-01  -2.1837481e+00  -1.8710078e+00   1.5743817e+00   2.1510788e+00   4.6898220e-01   1.8718198e+00   4.0107165e-01   1.0131634e+00  -3.2558670e-01  -3.9103808e-01  -2.8517100e+00  -2.6969985e+00   1.2259800e+00   2.3574010e+00   1.1823807e+00   1.4119326e+00  -1.3690187e+00  -1.8713075e+00  -5.4356078e+00  -4.9276933e+00   1.7377672e+00   1.9613217e+00   1.2956135e+00   1.9160646e+00  -1.1541209e+00  -1.6182085e+00  -2.6106781e+00  -3.6602043e+00  -4.0944766e+00  -1.6084446e+00  -2.6350645e+00  -3.4284653e+00   1.2856363e+00   2.3719462e+00   1.5677738e+00  -1.4087991e+00  -2.3929047e+00
   1.4974103e+00   2.2196150e+00   1.6732871e+00   1.9063157e+00   8.1785184e-01   1.1446619e+00  -2.2027844e-01  -1.4459243e+00  -3.9560528e+00  -3.6138525e+00   1.8873973e+00   2.4613738e+00   2.9824335e-01   9.0688139e-01  -3.9946821e+00  -3.4728730e+00   1.9685903e+00   2.3949602e+00   1.3908097e-01   1.4764197e+00  -1.5618346e+00   1.5192416e+00   2.1791239e+00   1.8427798e+00   1.9336131e+00   1.9194834e+00   1.5202075e+00   1.7142620e+00   6.2326759e-01   3.3676964e-01   4.3257533e-02   1.5738313e+00   1.9992336e+00   8.4323079e-01   1.5792284e+00   1.1521733e+00  -2.9280251e-01  -2.2168879e+00  -2.0128388e+00   1.7331932e+00   2.2600894e+00   5.1697868e-01   1.9270582e+00   4.4925422e-01   9.9284351e-01  -2.4162334e-01  -5.1381343e-01  -2.8456249e+00  -2.9672403e+00   1.5025282e+00   2.4930380e+00   1.3018110e+00   1.5467024e+00  -1.2904238e+00  -2.0031793e+00  -5.6633782e+00  -5.3178725e+00   1.8841557e+00   2.0795944e+00   1.3856182e+00   2.0018070e+00  -1.1394266e+00  -1.7462551e+00  -2.6437695e+00  -3.8357787e+00  -4.0338111e+00  -1.7833195e+00  -2.6981554e+00  -3.5974822e+00   1.4697032e+00   2.3949008e+00   1.5280292e+00  -1.3974120e+00  -2.5325069e+00
   1.7205133e+00   2.3395770e+00   1.8120004e+00   2.0177851e+00   7.2474051e-01   1.0563066e+00  -1.7079138e-01  -1.6249835e+00  -4.1057539e+00  -3.8158264e+00   2.0656648e+00   2.5219627e+00   3.7786398e-01   9.2270899e-01  -4.0462355e+00  -3.7385909e+00   2.1157408e+00   2.2897897e+00   7.8955583e-02   1.6477850e+00  -1.6812424e+00   1.5557050e+00   2.2911363e+00   1.7914267e+00   1.9422967e+00   1.8209107e+00   1.4311619e+00   1.6975722e+00   5.2480835e-01   3.7137938e-01  -6.1320066e-02   1.7809433e+00   2.1360083e+00   8.4233451e-01   1.5930915e+00   1.1151374e+00  -4.3121016e-01  -2.2648735e+00  -2.1352434e+00   1.8912318e+00   2.3483365e+00   5.6073785e-01   1.9595669e+00   4.9275244e-01   9.6525330e-01  -1.6154790e-01  -6.2512755e-01  -2.8358974e+00  -3.1935668e+00   1.7838262e+00   2.6160224e+00   1.4275479e+00   1.6787609e+00  -1.2005845e+00  -2.1045615e+00  -5.8599481e+00  -5.6469826e+00   2.0357802e+00   2.1905654e+00   1.4908214e+00   2.0874966e+00  -1.1020851e+00  -1.8385303e+00  -2.6515808e+00  -3.9587445e+00  -3.9392914e+00  -1.9210569e+00  -2.7242422e+00  -3.7206802e+00   1.6514552e+00   2.3790932e+00   1.4493477e+00  -1.3950340e+00  -2.6383671e+00
   1.9486413e+00   2.4587640e+00   1.9477695e+00   2.1088602e+00   6.0712953e-01   9.5225634e-01  -1.4440732e-01  -1.7783945e+00  -4.2336078e+00  -3.9793802e+00   2.2452087e+00   2.5684974e+00   4.6278091e-01   9.3568845e-01  -4.0784541e+00  -3.9416547e+00   2.2438488e+00   2.1448362e+00  -6.6561959e-03   1.8188877e+00  -1.7822051e+00   1.5857818e+00   2.3835532e+00   1.7093665e+00   1.9164277e+00   1.6834925e+00   1.3104882e+00   1.6450965e+00   4.0882723e-01   3.7532635e-01  -1.7889933e-01   1.9868159e+00   2.2600908e+00   8.2896920e-01   1.5828095e+00   1.0555808e+00  -5.6813936e-01  -2.3275361e+00  -2.2355476e+00   2.0472273e+00   2.4153428e+00   6.0022636e-01   1.9689083e+00   5.3099556e-01   9.3049361e-01  -8.8666957e-02  -7.2440223e-01  -2.8269580e+00  -3.3731113e+00   2.0655923e+00   2.7252504e+00   1.5563792e+00   1.8036765e+00  -1.1047843e+00  -2.1769619e+00  -6.0277067e+00  -5.9125514e+00   2.1883905e+00   2.2900040e+00   1.6079977e+00   2.1692149e+00  -1.0462481e+00  -1.8965772e+00  -2.6380716e+00  -4.0302053e+00  -3.8191314e+00  -2.0225623e+00  -2.7167094e+00  -3.7989319e+00   1.8308268e+00   2.3288450e+00   1.3360295e+00  -1.4009040e+00  -2.7118292e+00
   2.1799003e+00   2.5769707e+00   2.0812987e+00   2.1811520e+00   4.7042767e-01   8.3601735e-01  -1.4116748e-01  -1.9028782e+00  -4.3405367e+00  -4.1043211e+00   2.4219335e+00   2.5999931e+00   5.4915808e-01   9.4375436e-01  -4.0969044e+00  -4.0828282e+00   2.3555797e+00   1.9665119e+00  -1.1199479e-01   1.9892241e+00  -1.8650790e+00   1.6139212e+00   2.4593593e+00   1.6026242e+00   1.8608921e+00   1.5140239e+00   1.1641908e+00   1.5618266e+00   2.8107522e-01   3.5165779e-01  -3.0386790e-01   2.1909365e+00   2.3726200e+00   8.0699817e-01   1.5518884e+00   9.7675339e-01  -7.0053180e-01  -2.4032084e+00  -2.3119441e+00   2.1998545e+00   2.4614374e+00   6.3566796e-01   1.9555279e+00   5.6369094e-01   8.8890193e-01  -2.5992236e-02  -8.1172212e-01  -2.8230351e+00  -3.5054713e+00   2.3429951e+00   2.8199543e+00   1.6847321e+00   1.9171585e+00  -1.0087324e+00  -2.2234424e+00  -6.1698285e+00  -6.1148611e+00   2.3372105e+00   2.3737494e+00   1.7330262e+00   2.2428237e+00  -9.7726776e-01  -1.9238816e+00  -2.6083120e+00  -4.0537349e+00  -3.6826569e+00  -2.0908002e+00  -2.6804184e+00  -3.8352212e+00   2.0079972e+00   2.2499288e+00   1.1942837e+00  -1.4132038e+00  -2.7557868e+00
   2.4120161e+00   2.6938910e+00   2.2133881e+00   2.2371441e+00   3.2092010e-01   7.1160936e-01  -1.5975703e-01  -1.9964293e+00  -4.4279037e+00  -4.1919852e+00   2.5913462e+00   2.6159643e+00   6.3303553e-01   9.4492685e-01  -4.1077934e+00  -4.1657887e+00   2.4543912e+00   1.7628311e+00  -2.2966555e-01   2.1583175e+00  -1.9308195e+00   1.6448524e+00   2.5223648e+00   1.4782737e+00   1.7819218e+00   1.3208269e+00   9.9952053e-01   1.4543690e+00   1.4809077e-01   3.0519377e-01  -4.2992128e-01   2.3927890e+00   2.4753086e+00   7.8074705e-01   1.5048305e+00   8.8294231e-01  -8.2544804e-01  -2.4888917e+00  -2.3637343e+00   2.3477661e+00   2.4877764e+00   6.6754412e-01   1.9208032e+00   5.9085786e-01   8.4111886e-01   2.3927684e-02  -8.8776243e-01  -2.8279382e+00  -3.5928121e+00   2.6108293e+00   2.8998036e+00   1.8088491e+00   2.0153267e+00  -9.1827763e-01  -2.2484487e+00  -6.2901245e+00  -6.2570043e+00   2.4771589e+00   2.4379481e+00   1.8611287e+00   2.3042053e+00  -9.0140856e-01  -1.9256869e+00  -2.5682369e+00  -4.0352360e+00  -3.5398985e+00  -2.1306687e+00  -2.6214913e+00  -3.8345192e+00   2.1833672e+00   2.1493289e+00   1.0319292e+00  -1.4292751e+00  -2.7745531e+00
   2.6424220e+00   2.8091713e+00   2.3448756e+00   2.2800551e+00   1.6549431e-01   5.8345650e-01  -1.9763411e-01  -2.0584733e+00  -4.4975282e+00  -4.2452604e+00   2.7487772e+00   2.6165207e+00   7.1055816e-01   9.3748318e-01  -4.1176392e+00  -4.1969558e+00   2.5443335e+00   1.5430537e+00  -3.5110409e-01   2.3257509e+00  -1.9809859e+00   1.6833767e+00   2.5770047e+00   1.3441294e+00   1.6868068e+00   1.1133800e+00   8.2466827e-01   1.3305903e+00   1.6884189e-02   2.4217735e-01  -5.5047490e-01   2.5918463e+00   2.5703564e+00   7.5478993e-01   1.4469411e+00   7.7926956e-01  -9.4013883e-01  -2.5805423e+00  -2.3915197e+00   2.4896372e+00   2.4963206e+00   6.9658516e-01   1.8670452e+00   6.1284147e-01   7.8813963e-01   5.9145193e-02  -9.5368589e-01  -2.8448734e+00  -3.6398193e+00   2.8637479e+00   2.9649959e+00   1.9249950e+00   2.0949603e+00  -8.3909972e-01  -2.2575533e+00  -6.3928739e+00  -6.3447801e+00   2.6031166e+00   2.4792894e+00   1.9871624e+00   2.3495127e+00  -8.2548149e-01  -1.9086911e+00  -2.5243355e+00  -3.9826514e+00  -3.4011387e+00  -2.1487505e+00  -2.5470254e+00  -3.8035351e+00   2.3575211e+00   2.0349320e+00   8.5798989e-01  -1.4459180e+00  -2.7736425e+00
   2.8683749e+00   2.9224695e+00   2.4765683e+00   2.3136493e+00   1.1329265e-02   4.5625931e-01  -2.5124446e-01  -2.0899421e+00  -4.5516836e+00  -4.2685195e+00   2.8896421e+00   2.6024292e+00   7.7820030e-01   9.2011246e-01  -4.1329175e+00  -4.1851574e+00   2.6298116e+00   1.3172508e+00  -4.6713254e-01   2.4912017e+00  -2.0177223e+00   1.7341435e+00   2.6280879e+00   1.2083932e+00   1.5835391e+00   9.0187701e-01   6.4839801e-01   1.1991771e+00  -1.0541615e-01   1.6981992e-01  -6.5910211e-01   2.7875660e+00   2.6603282e+00   7.3372111e-01   1.3840827e+00   6.7142305e-01  -1.0421072e+00  -2.6734466e+00  -2.3973175e+00   2.6242159e+00   2.4897636e+00   7.2374663e-01   1.7974500e+00   6.3030335e-01   7.3134199e-01   7.8411909e-02  -1.0110129e+00  -2.8762983e+00  -3.6534854e+00   3.0965329e+00   3.0163191e+00   2.0296775e+00   2.1537112e+00  -7.7640364e-01  -2.2571246e+00  -6.4826418e+00  -6.3864252e+00   2.7102202e+00   2.4952212e+00   2.1059397e+00   2.3754121e+00  -7.5642666e-01  -1.8806433e+00  -2.4832894e+00  -3.9055337e+00  -3.2764236e+00  -2.1529428e+00  -2.4647416e+00  -3.7503511e+00   2.5311714e+00   1.9151604e+00   6.8221077e-01  -1.4597398e+00  -2.7594723e+00
   3.0870837e+00   3.0335096e+00   2.6091639e+00   2.3420042e+00  -1.3443892e-01   3.3484681e-01  -3.1630342e-01  -2.0932595e+00  -4.5930725e+00  -4.2674638e+00   3.0097138e+00   2.5751299e+00   8.3296819e-01   8.9204295e-01  -4.1596962e+00  -4.1411468e+00   2.7153105e+00   1.0958155e+00  -5.6856697e-01   2.6544584e+00  -2.0437061e+00   1.8014150e+00   2.6805042e+00   1.0792714e+00   1.4804028e+00   6.9673593e-01   4.7963865e-01   1.0691363e+00  -2.1193402e-01   9.5779018e-02  -7.4996274e-01   2.9793810e+00   2.7479969e+00   7.2191913e-01   1.3223847e+00   5.6534035e-01  -1.1291605e+00  -2.7626487e+00  -2.3845755e+00   2.7503618e+00   2.4714094e+00   7.5016732e-01   1.7159922e+00   6.4418705e-01   6.7248608e-01   8.1230358e-02  -1.0614737e+00  -2.9238232e+00  -3.6427366e+00   3.3043758e+00   3.0551738e+00   2.1198589e+00   2.1902591e+00  -7.3463516e-01  -2.2539393e+00  -6.5640804e+00  -6.3921863e+00   2.7941567e+00   2.4841303e+00   2.2125505e+00   2.3793000e+00  -7.0087438e-01  -1.8498629e+00  -2.4515859e+00  -3.8145024e+00  -3.1750656e+00  -2.1519870e+00  -2.3825880e+00  -3.6839601e+00   2.7050811e+00   1.7985632e+00   5.1451976e-01  -1.4675194e+00  -2.7389978e+00
   3.2958398e+00   3.1421187e+00   2.7431577e+00   2.3692461e+00  -2.6505535e-01   2.2401137e-01  -3.8811963e-01  -2.0722262e+00  -4.6247646e+00  -4.2488591e+00   3.1053846e+00   2.5367022e+00   8.7256521e-01   8.5313231e-01  -4.2032835e+00  -4.0769965e+00   2.8051017e+00   8.8894731e-01  -6.4683401e-01   2.8154161e+00  -2.0620517e+00   1.8888296e+00   2.7389105e+00   9.6458048e-01   1.3855327e+00   5.0808579e-01   3.2705361e-01   9.4927246e-01  -2.9641121e-01   2.7608934e-02  -8.1819230e-01   3.1666816e+00   2.8361607e+00   7.2331387e-01   1.2679241e+00   4.6686823e-01  -1.1994509e+00  -2.8433866e+00  -2.3580687e+00   2.8670710e+00   2.4450031e+00   7.7710695e-01   1.6272656e+00   6.5565986e-01   6.1368073e-01   6.7859235e-02  -1.1068513e+00  -2.9881544e+00  -3.6179134e+00   3.4831417e+00   3.0835443e+00   2.1931417e+00   2.2043989e+00  -7.1723818e-01  -2.2547595e+00  -6.6417110e+00  -6.3737399e+00   2.8514307e+00   2.4454699e+00   2.3026588e+00   2.3594795e+00  -6.6471868e-01  -1.8247103e+00  -2.4351241e+00  -3.7206120e+00  -3.1051609e+00  -2.1549160e+00  -2.3083083e+00  -3.6137239e+00   2.8799708e+00   1.6933827e+00   3.6447174e-01  -1.4665485e+00  -2.7192931e+00
   3.4921330e+00   3.2482432e+00   2.8787449e+00   2.3992689e+00  -3.7446847e-01   1.2832848e-01  -4.6193185e-01  -2.0318126e+00  -4.6500828e+00  -4.2201807e+00   3.1738952e+00   2.4897779e+00   8.9550767e-01   8.0391488e-01  -4.2679102e+00  -4.0053951e+00   2.9029489e+00   7.0613919e-01  -6.9455316e-01   2.9740477e+00  -2.0761639e+00   1.9991713e+00   2.8074082e+00   8.7135849e-01   1.3064669e+00   3.4525953e-01   1.9861279e-01   8.4767566e-01  -3.5354652e-01  -2.7774712e-02  -8.6022260e-01   3.3487902e+00   2.9274409e+00   7.4116597e-01   1.2263910e+00   3.8142166e-01  -1.2515070e+00  -2.9114961e+00  -2.3236782e+00   2.9734810e+00   2.4145253e+00   8.0586419e-01   1.5362755e+00   6.6603527e-01   5.5731622e-01   3.9275507e-02  -1.1488249e+00  -3.0690777e+00  -3.5901329e+00   3.6295915e+00   3.1039184e+00   2.2479079e+00   2.1970509e+00  -7.2646841e-01  -2.2659020e+00  -6.7197010e+00  -6.3434998e+00   2.8795829e+00   2.3798247e+00   2.3727539e+00   2.3152831e+00  -6.5273365e-01  -1.8130433e+00  -2.4388391e+00  -3.6346728e+00  -3.0731446e+00  -2.1704563e+00  -2.2490052e+00  -3.5487911e+00   3.0564085e+00   1.6071211e+00   2.4070869e-01  -1.4549174e+00  -2.7071046e+00
   3.6737369e+00   3.3519290e+00   3.0157195e+00   2.4354561e+00  -4.5761881e-01   5.1967105e-02  -5.3323088e-01  -1.9778670e+00  -4.6724435e+00  -4.1891762e+00   3.2134989e+00   2.4374026e+00   9.0118542e-01   7.4560180e-01  -4.3564564e+00  -3.9389001e+00   3.0118278e+00   5.5569711e-01  -7.0604471e-01   3.1303423e+00  -2.0895421e+00   2.1341568e+00   2.8892411e+00   8.0550518e-01   1.2497192e+00   2.1632471e-01   1.0119071e-01   7.7125587e-01  -3.7928758e-01  -6.4573386e-02  -8.7401149e-01   3.5249201e+00   3.0240742e+00   7.7787008e-01   1.2027595e+00   3.1366958e-01  -1.2842599e+00  -2.9637448e+00  -2.2880570e+00   3.0688508e+00   2.3839572e+00   8.3768072e-01   1.4481899e+00   6.7668321e-01   5.0596460e-01  -2.8984342e-03  -1.1888262e+00  -3.1654786e+00  -3.5705754e+00   3.7415384e+00   3.1191452e+00   2.2834001e+00   2.1701914e+00  -7.6327262e-01  -2.2928280e+00  -6.8016240e+00  -6.3138463e+00   2.8773364e+00   2.2889026e+00   2.4203306e+00   2.2471298e+00  -6.6825978e-01  -1.8216971e+00  -2.4663726e+00  -3.5665719e+00  -3.0834123e+00  -2.2064227e+00  -2.2107171e+00  -3.4975049e+00   3.2346912e+00   1.5461313e+00   1.5046944e-01  -1.4317192e+00  -2.7084059e+00
   3.8387661e+00   3.4532761e+00   3.1533842e+00   2.4804218e+00  -5.1067287e-01  -1.5015978e-03  -5.9803945e-01  -1.9167609e+00  -4.6951494e+00  -4.1633811e+00   3.2235574e+00   2.3828501e+00   8.8986527e-01   6.8003124e-01  -4.4702430e+00  -3.8891845e+00   3.1336806e+00   4.4432324e-01  -6.7772812e-01   3.2842185e+00  -2.1055439e+00   2.2942562e+00   2.9865286e+00   7.7147120e-01   1.2204020e+00   1.2767928e-01   4.0213756e-02   7.2535795e-01  -3.7105865e-01  -7.8492232e-02  -8.5916692e-01   3.6941285e+00   3.1277084e+00   8.3479708e-01   1.2009849e+00   2.6727336e-01  -1.2970640e+00  -2.9980669e+00  -2.2582045e+00   3.1525213e+00   2.3570335e+00   8.7363833e-01   1.3680682e+00   6.8893724e-01   4.6225118e-01  -5.6491442e-02  -1.2279179e+00  -3.2753892e+00  -3.5697451e+00   3.8179264e+00   3.1322508e+00   2.2997389e+00   2.1267099e+00  -8.2723803e-01  -2.3397827e+00  -6.8902264e+00  -6.2963305e+00   2.8446607e+00   2.1754544e+00   2.4439945e+00   2.1565120e+00  -7.1298236e-01  -1.8560241e+00  -2.5198045e+00  -3.5246408e+00  -3.1380325e+00  -2.2691503e+00  -2.1980427e+00  -3.4668494e+00   3.4147274e+00   1.5152607e+00   9.9182300e-02  -1.3971513e+00  -2.7279840e+00
   3.9856892e+00   3.5523596e+00   3.2904782e+00   2.5357921e+00  -5.3118802e-01  -2.9288329e-02  -6.5312792e-01  -1.8549950e+00  -4.7211518e+00  -4.1496143e+00   3.2045474e+00   2.3294053e+00   8.6264049e-01   6.0957145e-01  -4.6088991e+00  -3.8663342e+00   3.2692268e+00   3.7678765e-01  -6.0838319e-01   3.4354205e+00  -2.1271238e+00   2.4785595e+00   3.1000607e+00   7.7201794e-01   1.2219229e+00   8.3740227e-02   1.9380086e-02   7.1348189e-01  -3.2791067e-01  -6.7005403e-02  -8.1695868e-01   3.8552666e+00   3.2392259e+00   9.1218494e-01   1.2237475e+00   2.4469541e-01  -1.2897165e+00  -3.0136814e+00  -2.2409811e+00   3.2238648e+00   2.3369951e+00   9.1455876e-01   1.3005769e+00   7.0400690e-01   4.2870491e-01  -1.1889411e-01  -1.2667068e+00  -3.3960583e+00  -3.5967569e+00   3.8588245e+00   3.1462123e+00   2.2978744e+00   2.0702019e+00  -9.1661073e-01  -2.4095113e+00  -6.9872165e+00  -6.3009143e+00   2.7827489e+00   2.0431213e+00   2.4434819e+00   2.0459111e+00  -7.8681577e-01  -1.9195266e+00  -2.5994754e+00  -3.5151174e+00  -3.2365699e+00  -2.3630090e+00  -2.2138326e+00  -3.4619720e+00   3.5959280e+00   1.5175686e+00   9.0165131e-02  -1.3525093e+00  -2.7690911e+00
   4.1133123e+00   3.6491356e+00   3.4251404e+00   2.6020422e+00  -5.1819748e-01  -2.9552084e-02  -6.9615216e-01  -1.7987950e+00  -4.7527962e+00  -4.1534991e+00   3.1579886e+00   2.2801259e+00   8.2133239e-01   5.3697997e-01  -4.7703042e+00  -3.8782382e+00   3.4178424e+00   3.5570937e-01  -4.9925757e-01   3.5834067e+00  -2.1565661e+00   2.6847041e+00   3.2291694e+00   8.0806475e-01   1.2557805e+00   8.6743403e-02   4.0466833e-02   7.3712807e-01  -2.5058598e-01  -2.9482078e-02  -7.5021977e-01   4.0069361e+00   3.3586004e+00   1.0090883e+00   1.2722603e+00   2.4709516e-01  -1.2624790e+00  -3.0110833e+00  -2.2425995e+00   3.2822285e+00   2.3263629e+00   9.6091478e-01   1.2497177e+00   7.2290330e-01   4.0759467e-01  -1.8717284e-01  -1.3052979e+00  -3.5240400e+00  -3.6587024e+00   3.8653426e+00   3.1637197e+00   2.2794838e+00   2.0047150e+00  -1.0283794e+00  -2.5030722e+00  -7.0930757e+00  -6.3352942e+00   2.6939097e+00   1.8962231e+00   2.4196015e+00   1.9186471e+00  -8.8790078e-01  -2.0136113e+00  -2.7039041e+00  -3.5417437e+00  -3.3760388e+00  -2.4900379e+00  -2.2589795e+00  -3.4858198e+00   3.7771211e+00   1.5541458e+00   1.2445312e-01  -1.3000726e+00  -2.8331880e+00
   4.2207313e+00   3.7433374e+00   3.5549098e+00   2.6784013e+00  -4.7221081e-01  -1.5380492e-03  -7.2570698e-01  -1.7537283e+00  -4.7915821e+00  -4.1790499e+00   3.0862937e+00   2.2376094e+00   7.6835390e-01   4.6522744e-01  -4.9506254e+00  -3.9301157e+00   3.5775218e+00   3.8146122e-01  -3.5401206e-01   3.7272478e+00  -2.1952393e+00   2.9088786e+00   3.3716894e+00   8.7863715e-01   1.3214720e+00   1.3666947e-01   1.0323770e-01   7.9577597e-01  -1.4149468e-01   3.2832462e-02  -6.6314618e-01   4.1474615e+00   3.4848090e+00   1.1233948e+00   1.3461572e+00   2.7431567e-01  -1.2161011e+00  -2.9919195e+00  -2.2681355e+00   3.3268872e+00   2.3267410e+00   1.0127620e+00   1.2185804e+00   7.4638327e-01   4.0076388e-01  -2.5818150e-01  -1.3432970e+00  -3.6552999e+00  -3.7601442e+00   3.8394812e+00   3.1869350e+00   2.2468174e+00   1.9344693e+00  -1.1584169e+00  -2.6197648e+00  -7.2069296e+00  -6.4043693e+00   2.5813876e+00   1.7394979e+00   2.3741069e+00   1.7786727e+00  -1.0127124e+00  -2.1374819e+00  -2.8298180e+00  -3.6055295e+00  -3.5509944e+00  -2.6497349e+00  -2.3323190e+00  -3.5389213e+00   3.9564996e+00   1.6240459e+00   2.0076354e-01  -1.2428973e+00  -2.9198052e+00
   4.3072726e+00   3.8343770e+00   3.6767735e+00   2.7628376e+00  -3.9513074e-01   5.4323625e-02  -7.4129783e-01  -1.7243665e+00  -4.8379515e+00  -4.2283548e+00   2.9925701e+00   2.2037799e+00   7.0654518e-01   3.9729989e-01  -5.1444376e+00  -4.0242089e+00   3.7449300e+00   4.5219935e-01  -1.7850857e-01   3.8655473e+00  -2.2433978e+00   3.1459054e+00   3.5240154e+00   9.8092235e-01   1.4165215e+00   2.3129881e-01   2.0545591e-01   8.8699449e-01  -4.6041496e-03   1.1697687e-01  -5.6101178e-01   4.2748825e+00   3.6158056e+00   1.2519094e+00   1.4434691e+00   3.2495798e-01  -1.1518414e+00  -2.9587613e+00  -2.3211005e+00   3.3570086e+00   2.3386752e+00   1.0696975e+00   1.2091419e+00   7.7491487e-01   4.0947432e-01  -3.2866704e-01  -1.3798594e+00  -3.7853375e+00  -3.9027761e+00   3.7839336e+00   3.2172810e+00   2.2025153e+00   1.8635706e+00  -1.3016713e+00  -2.7571755e+00  -7.3264893e+00  -6.5098894e+00   2.4491278e+00   1.5778171e+00   2.3095147e+00   1.6303272e+00  -1.1562703e+00  -2.2881797e+00  -2.9722911e+00  -3.7047015e+00  -3.7537659e+00  -2.8390189e+00  -2.4306558e+00  -3.6193321e+00   4.1316120e+00   1.7243388e+00   3.1560052e-01  -1.1845341e+00  -3.0265320e+00
   4.3724253e+00   3.9212682e+00   3.7872636e+00   2.8521256e+00  -2.9009585e-01   1.3636793e-01  -7.4323993e-01  -1.7140158e+00  -4.8911450e+00  -4.3013933e+00   2.8803842e+00   2.1797208e+00   6.3899244e-01   3.3599086e-01  -5.3449333e+00  -4.1596625e+00   3.9155433e+00   5.6401773e-01   1.9544403e-02   3.9964005e+00  -2.3000551e+00   3.3894095e+00   3.6812565e+00   1.1104311e+00   1.5366268e+00   3.6638994e-01   3.4300275e-01   1.0066714e+00   1.5475149e-01   2.1855636e-01  -4.4981878e-01   4.3869817e+00   3.7485661e+00   1.3905031e+00   1.5606918e+00   3.9653511e-01  -1.0714863e+00  -2.9148014e+00  -2.4031084e+00   3.3716447e+00   2.3615686e+00   1.1308475e+00   1.2221266e+00   8.0866308e-01   4.3427230e-01  -3.9537005e-01  -1.4137844e+00  -3.9093256e+00  -4.0852697e+00   3.7018644e+00   3.2552740e+00   2.1494059e+00   1.7957421e+00  -1.4523962e+00  -2.9113408e+00  -7.4480689e+00  -6.6503132e+00   2.3015091e+00   1.4158922e+00   2.2288882e+00   1.4780693e+00  -1.3124346e+00  -2.4607680e+00  -3.1249898e+00  -3.8348382e+00  -3.9748190e+00  -3.0523737e+00  -2.5489171e+00  -3.7227509e+00   4.2993981e+00   1.8502848e+00   4.6348901e-01  -1.1287022e+00  -3.1491402e+00
   4.4157889e+00   4.0025828e+00   3.8825967e+00   2.9419935e+00  -1.6126154e-01   2.4170303e-01  -7.3250173e-01  -1.7245326e+00  -4.9491308e+00  -4.3959935e+00   2.7535176e+00   2.1655662e+00   5.6884159e-01   2.8370287e-01  -5.5442116e+00  -4.3325908e+00   4.0838740e+00   7.1121194e-01   2.3106639e-01   4.1173994e+00  -2.3629432e+00   3.6320669e+00   3.8374774e+00   1.2612556e+00   1.6759152e+00   5.3596808e-01   5.1009371e-01   1.1493425e+00   3.3013235e-01   3.3212377e-01  -3.3590697e-01   4.4813416e+00   3.8792016e+00   1.5343174e+00   1.6929456e+00   4.8568656e-01  -9.7735439e-01  -2.8635047e+00  -2.5136674e+00   3.3697469e+00   2.3936743e+00   1.1948850e+00   1.2569396e+00   8.4749283e-01   4.7488971e-01  -4.5512222e-01  -1.4436419e+00  -4.0222671e+00  -4.3033216e+00   3.5966861e+00   3.3004222e+00   2.0903041e+00   1.7340947e+00  -1.6044096e+00  -3.0770102e+00  -7.5666979e+00  -6.8208874e+00   2.1430647e+00   1.2580002e+00   2.1356036e+00   1.3262121e+00  -1.4742677e+00  -2.6486440e+00  -3.2805057e+00  -3.9891813e+00  -4.2032345e+00  -3.2821617e+00  -2.6804250e+00  -3.8427994e+00   4.4562809e+00   1.9956174e+00   6.3732387e-01  -1.0789426e+00  -3.2818344e+00
   4.4370364e+00   4.0764469e+00   3.9588467e+00   3.0273450e+00  -1.3538993e-02   3.6628266e-01  -7.1051113e-01  -1.7562310e+00  -5.0086304e+00  -4.5079476e+00   2.6157344e+00   2.1604646e+00   4.9911704e-01   2.4227389e-01  -5.7336379e+00  -4.5363342e+00   4.2437585e+00   8.8663395e-01   4.4616728e-01   4.2256888e+00  -2.4285776e+00   3.8659187e+00   3.9860114e+00   1.4264052e+00   1.8272893e+00   7.3270043e-01   6.9958051e-01   1.3085927e+00   5.1431187e-01   4.5162710e-01  -2.2554712e-01   4.5554360e+00   4.0031374e+00   1.6780107e+00   1.8342156e+00   5.8843430e-01  -8.7228064e-01  -2.8082456e+00  -2.6501166e+00   3.3502103e+00   2.4321648e+00   1.2600747e+00   1.3116813e+00   8.9098521e-01   5.3019228e-01  -5.0494377e-01  -1.4679221e+00  -4.1191646e+00  -4.5498897e+00   3.4718500e+00   3.3511957e+00   2.0278209e+00   1.6809518e+00  -1.7513719e+00  -3.2479927e+00  -7.6763250e+00  -7.0139405e+00   1.9782147e+00   1.1077455e+00   2.0331212e+00   1.1786774e+00  -1.6344354e+00  -2.8439564e+00  -3.4307610e+00  -4.1590978e+00  -4.4272720e+00  -3.5190879e+00  -2.8172714e+00  -3.9714459e+00   4.5982975e+00   2.1529146e+00   8.2880982e-01  -1.0382875e+00  -3.4176098e+00
   4.4359001e+00   4.1405824e+00   4.0121435e+00   3.1025423e+00   1.4768923e-01   5.0504655e-01  -6.7894566e-01  -1.8078841e+00  -5.0652453e+00  -4.6312672e+00   2.4705752e+00   2.1626197e+00   4.3255425e-01   2.1284235e-01  -5.9042555e+00  -4.7618786e+00   4.3886942e+00   1.0821139e+00   6.5476156e-01   4.3180693e+00  -2.4924203e+00   4.0827302e+00   4.1198238e+00   1.5981979e+00   1.9828395e+00   9.4833219e-01   9.0332294e-01   1.4774958e+00   6.9963897e-01   5.7088840e-01  -1.2454307e-01   4.6067427e+00   4.1153444e+00   1.8160306e+00   1.9776620e+00   7.0045746e-01  -7.5956928e-01  -2.7519647e+00  -2.8077089e+00   3.3119367e+00   2.4732765e+00   1.3243393e+00   1.3832449e+00   9.3846083e-01   5.9818346e-01  -5.4214275e-01  -1.4851901e+00  -4.1952063e+00  -4.8156015e+00   3.3306693e+00   3.4050778e+00   1.9642001e+00   1.6377430e+00  -1.8870710e+00  -3.4175576e+00  -7.7701021e+00  -7.2193681e+00   1.8110257e+00   9.6787596e-01   1.9247737e+00   1.0387887e+00  -1.7856237e+00  -3.0380980e+00  -3.5674568e+00  -4.3346573e+00  -4.6349870e+00  -3.7527796e+00  -2.9507734e+00  -4.0995408e+00   4.7212709e+00   2.3140324e+00   1.0289644e+00  -1.0089694e+00  -3.5486973e+00
   4.4121822e+00   4.1923913e+00   4.0388764e+00   3.1617288e+00   3.1685535e-01   6.5212796e-01  -6.3952645e-01  -1.8768145e+00  -5.1136747e+00  -4.7585650e+00   2.3211912e+00   2.1694044e+00   3.7145505e-01   1.9576446e-01  -6.0472299e+00  -4.9984084e+00   4.5121964e+00   1.2889217e+00   8.4719465e-01   4.3911399e+00  -2.5491391e+00   4.2743768e+00   4.2319011e+00   1.7686801e+00   2.1342975e+00   1.1741525e+00   1.1126100e+00   1.6490656e+00   8.7842677e-01   6.8407694e-01  -3.7866917e-02   4.6328720e+00   4.2106055e+00   1.9428935e+00   2.1159839e+00   8.1736389e-01  -6.4290913e-01  -2.6968719e+00  -2.9798366e+00   3.2539162e+00   2.5125271e+00   1.3853444e+00   1.4674951e+00   9.8900775e-01   6.7607007e-01  -5.6441721e-01  -1.4942286e+00  -4.2459479e+00  -5.0893041e+00   3.1761796e+00   3.4586960e+00   1.9011877e+00   1.6049730e+00  -2.0057016e+00  -3.5788575e+00  -7.8407365e+00  -7.4252783e+00   1.6450166e+00   8.4016792e-01   1.8135900e+00   9.0911869e-01  -1.9209407e+00  -3.2222362e+00  -3.6825343e+00  -4.5052787e+00  -4.8148628e+00  -3.9724384e+00  -3.0719777e+00  -4.2174259e+00   4.8210048e+00   2.4705709e+00   1.2286524e+00  -9.9219104e-01  -3.6670543e+00
   4.3657808e+00   4.2290768e+00   4.0358953e+00   3.1991801e+00   4.8847694e-01   8.0112256e-01  -5.9383326e-01  -1.9590657e+00  -5.1480151e+00  -4.8815323e+00   2.1702196e+00   2.1775400e+00   3.1757138e-01   1.9059081e-01  -6.1543017e+00  -5.2339626e+00   4.6081542e+00   1.4982411e+00   1.0148409e+00   4.4414686e+00  -2.5929435e+00   4.4332222e+00   4.3156375e+00   1.9300446e+00   2.2735006e+00   1.4014593e+00   1.3186083e+00   1.8166835e+00   1.0433490e+00   7.8614445e-01   3.0651283e-02   4.6317000e+00   4.2837986e+00   2.0534539e+00   2.2418150e+00   9.3494029e-01  -5.2624791e-01  -2.6442197e+00  -3.1583858e+00   3.1753163e+00   2.5449893e+00   1.4405970e+00   1.5595143e+00   1.0415115e+00   7.6038922e-01  -5.6995707e-01  -1.4941551e+00  -4.2674947e+00  -5.3587137e+00   3.0110409e+00   3.5080179e+00   1.8399464e+00   1.5822647e+00  -2.1021310e+00  -3.7253476e+00  -7.8808914e+00  -7.6187468e+00   1.4830155e+00   7.2538407e-01   1.7021579e+00   7.9139716e-01  -2.0342868e+00  -3.3878494e+00  -3.7686277e+00  -4.6604043e+00  -4.9564205e+00  -4.1675177e+00  -3.1721812e+00  -4.3155685e+00   4.8934836e+00   2.6143412e+00   1.4191192e+00  -9.8797910e-01  -3.7648750e+00
   4.2967295e+00   4.2477898e+00   4.0006895e+00   3.2096490e+00   6.5739745e-01   9.4540537e-01  -5.4315382e-01  -2.0496433e+00  -5.1621213e+00  -4.9914752e+00   2.0197086e+00   2.1833293e+00   2.7202359e-01   1.9610137e-01  -6.2182203e+00  -5.4561415e+00   4.6711545e+00   1.7016270e+00   1.1506344e+00   4.4657726e+00  -2.6179708e+00   4.5524711e+00   4.3651957e+00   2.0750234e+00   2.3928389e+00   1.6219965e+00   1.5128123e+00   1.9744776e+00   1.1878228e+00   8.7319154e-01   7.8557436e-02   4.6014919e+00   4.3301787e+00   2.1431493e+00   2.3481316e+00   1.0493674e+00  -4.1362899e-01  -2.5941637e+00  -3.3341969e+00   3.0755727e+00   2.5656018e+00   1.4875514e+00   1.6539038e+00   1.0946874e+00   8.4719014e-01  -5.5753857e-01  -1.4845037e+00  -4.2566681e+00  -5.6111231e+00   2.8374803e+00   3.5486054e+00   1.7810173e+00   1.5684703e+00  -2.1721316e+00  -3.8511677e+00  -7.8836031e+00  -7.7866288e+00   1.3270782e+00   6.2330669e-01   1.5925346e+00   6.8648213e-01  -2.1206666e+00  -3.5272332e+00  -3.8194695e+00  -4.7901512e+00  -5.0507651e+00  -4.3283787e+00  -3.2434354e+00  -4.3851824e+00   4.9350743e+00   2.7378034e+00   1.5924905e+00  -9.9512762e-01  -3.8350778e+00
   4.2052364e+00   4.2457876e+00   3.9315412e+00   3.1886940e+00   8.1898564e-01   1.0784776e+00  -4.8837549e-01  -2.1428144e+00  -5.1499968e+00  -5.0798774e+00   1.8710854e+00   2.1829200e+00   2.3525852e-01   2.1039694e-01  -6.2331329e+00  -5.6528354e+00   4.6967616e+00   1.8914249e+00   1.2494977e+00   4.4611006e+00  -2.6186943e+00   4.6264758e+00   4.3758168e+00   2.1972325e+00   2.4856605e+00   1.8283385e+00   1.6874718e+00   2.1176328e+00   1.3063571e+00   9.4274133e-01   1.0491699e-01   4.5410056e+00   4.3456368e+00   2.2082088e+00   2.4286442e+00   1.1573896e+00  -3.0899960e-01  -2.5457170e+00  -3.4976011e+00   2.9544751e+00   2.5695016e+00   1.5237255e+00   1.7451157e+00   1.1471188e+00   9.3225884e-01  -5.2660233e-01  -1.4652646e+00  -4.2111449e+00  -5.8341346e+00   2.6572742e+00   3.5759046e+00   1.7243329e+00   1.5618374e+00  -2.2125774e+00  -3.9514697e+00  -7.8426938e+00  -7.9163842e+00   1.1784673e+00   5.3283971e-01   1.4862076e+00   5.9439343e-01  -2.1764302e+00  -3.6339445e+00  -3.8302360e+00  -4.8859015e+00  -5.0910344e+00  -4.4468804e+00  -3.2790022e+00  -4.4187856e+00   4.9427008e+00   2.8344512e+00   1.7422087e+00  -1.0112382e+00  -3.8717389e+00
   4.0917233e+00   4.2205962e+00   3.8276464e+00   3.1329626e+00   9.6929061e-01   1.1943194e+00  -4.2992365e-01  -2.2324525e+00  -5.1061903e+00  -5.1389442e+00   1.7251708e+00   2.1725851e+00   2.0705071e-01   2.3103535e-01  -6.1949030e+00  -5.8129178e+00   4.6817359e+00   2.0611271e+00   1.3086398e+00   4.4249953e+00  -2.5903235e+00   4.6509708e+00   4.3440680e+00   2.2914502e+00   2.5466143e+00   2.0142039e+00   1.8359714e+00   2.2426142e+00   1.3948418e+00   9.9390447e-01   1.1035240e-01   4.4495763e+00   4.3269252e+00   2.2458161e+00   2.4781536e+00   1.2564365e+00  -2.1600604e-01  -2.4968055e+00  -3.6390062e+00   2.8122462e+00   2.5523473e+00   1.5468221e+00   1.8277935e+00   1.1973036e+00   1.0113663e+00  -4.7730410e-01  -1.4368861e+00  -4.1295615e+00  -6.0163632e+00   2.4717657e+00   3.5855502e+00   1.6692825e+00   1.5602118e+00  -2.2215844e+00  -4.0226670e+00  -7.7531482e+00  -7.9968511e+00   1.0376899e+00   4.5216918e-01   1.3841006e+00   5.1439929e-01  -2.1994329e+00  -3.7031642e+00  -3.7978071e+00  -4.9407941e+00  -5.0727283e+00  -4.5168630e+00  -3.2737337e+00  -4.4106618e+00   4.9139928e+00   2.8991236e+00   1.8633784e+00  -1.0328551e+00  -3.8704413e+00
   3.9568580e+00   4.1701615e+00   3.6891966e+00   3.0404194e+00   1.1051504e+00   1.2877212e+00  -3.6774745e-01  -2.3124141e+00  -5.0261685e+00  -5.1621014e+00   1.5822354e+00   2.1489978e+00   1.8654977e-01   2.5520000e-01  -6.1013395e+00  -5.9268782e+00   4.6241797e+00   2.2056521e+00   1.3277012e+00   4.3556383e+00  -2.5291640e+00   4.6232494e+00   4.2680114e+00   2.3538237e+00   2.5719116e+00   2.1746886e+00   1.9531409e+00   2.3472984e+00   1.4507614e+00   1.0274258e+00   9.6970890e-02   4.3271669e+00   4.2718332e+00   2.2542284e+00   2.4928499e+00   1.3446954e+00  -1.3779619e-01  -2.4444157e+00  -3.7494945e+00   2.6496094e+00   2.5106207e+00   1.5548565e+00   1.8970945e+00   1.2437146e+00   1.0805214e+00  -4.1052738e-01  -1.4002423e+00  -4.0115783e+00  -6.1480920e+00   2.2819145e+00   3.5736645e+00   1.6148241e+00   1.5612572e+00  -2.1985876e+00  -4.0626041e+00  -7.6114308e+00  -8.0189330e+00   9.0459308e-01   3.7896720e-01   1.2866263e+00   4.4514618e-01  -2.1891045e+00  -3.7319517e+00  -3.7209308e+00  -4.9500930e+00  -4.9939014e+00  -4.5345008e+00  -3.2243559e+00  -4.3571989e+00   4.8473991e+00   2.9282313e+00   1.9530014e+00  -1.0556867e+00  -3.8285226e+00
   3.8015827e+00   4.0929902e+00   3.5174254e+00   2.9105028e+00   1.2242581e+00   1.3545705e+00  -3.0135008e-01  -2.3769321e+00  -4.9066364e+00  -5.1444155e+00   1.4420939e+00   2.1094793e+00   1.7237248e-01   2.7988270e-01  -5.9523217e+00  -5.9873559e+00   4.5236181e+00   2.3215326e+00   1.3087374e+00   4.2519663e+00  -2.4329146e+00   4.5422529e+00   4.1473025e+00   2.3819946e+00   2.5594967e+00   2.3064090e+00   2.0354794e+00   2.4310106e+00   1.4733103e+00   1.0456122e+00   6.8181550e-02   4.1743997e+00   4.1793192e+00   2.2328430e+00   2.4705330e+00   1.4211405e+00  -7.6850021e-02  -2.3848271e+00  -3.8214010e+00   2.4678443e+00   2.4418784e+00   1.5462852e+00   1.9489728e+00   1.2848746e+00   1.1362039e+00  -3.2785245e-01  -1.3565803e+00  -3.8578986e+00  -6.2218353e+00   2.0883773e+00   3.5371297e+00   1.5596374e+00   1.5626697e+00  -2.1443488e+00  -4.0706350e+00  -7.4157306e+00  -7.9761640e+00   7.7850107e-01   3.1062124e-01   1.1937734e+00   3.8481752e-01  -2.1464326e+00  -3.7193877e+00  -3.6002862e+00  -4.9114162e+00  -4.8552047e+00  -4.4985072e+00  -3.1296422e+00  -4.2570883e+00   4.7422660e+00   2.9198905e+00   2.0100873e+00  -1.0749013e+00  -3.7452089e+00
   3.6271392e+00   3.9882652e+00   3.3146197e+00   2.7442071e+00   1.3251907e+00   1.3920670e+00  -2.2985754e-01  -2.4210065e+00  -4.7457913e+00  -5.0829185e+00   1.3042354e+00   2.0522043e+00   1.6273641e-01   3.0206647e-01  -5.7498144e+00  -5.9895533e+00   4.3810092e+00   2.4070093e+00   1.2560385e+00   4.1137582e+00  -2.3008831e+00   4.4086010e+00   3.9832045e+00   2.3751487e+00   2.5091249e+00   2.4075600e+00   2.0812799e+00   2.4944679e+00   1.4634053e+00   1.0521490e+00   2.8412012e-02   3.9925674e+00   4.0495788e+00   2.1822211e+00   2.4107465e+00   1.4855219e+00  -3.4855219e-02  -2.3139146e+00  -3.8488408e+00   2.2688300e+00   2.3449449e+00   1.5201333e+00   1.9804002e+00   1.3194443e+00   1.1755590e+00  -2.3147616e-01  -1.3074556e+00  -3.6702424e+00  -6.2327965e+00   1.8916096e+00   3.4738144e+00   1.5023035e+00   1.5623702e+00  -2.0608963e+00  -4.0476225e+00  -7.1661147e+00  -7.8651126e+00   6.5839109e-01   2.4447134e-01   1.1052227e+00   3.3130839e-01  -2.0738574e+00  -3.6665975e+00  -3.4384428e+00  -4.8248256e+00  -4.6597918e+00  -4.4101857e+00  -2.9904750e+00  -4.1113795e+00   4.5988790e+00   2.8739659e+00   2.0356349e+00  -1.0854790e+00  -3.6216320e+00
   3.4350935e+00   3.8559421e+00   3.0840979e+00   2.5440884e+00   1.4074062e+00   1.3988567e+00  -1.5212078e-01  -2.4407717e+00  -4.5434942e+00  -4.9768185e+00   1.1679799e+00   1.9763518e+00   1.5562594e-01   3.1889253e-01  -5.4977726e+00  -5.9315061e+00   4.1987005e+00   2.4620295e+00   1.1758002e+00   3.9416931e+00  -2.1341039e+00   4.2245556e+00   3.7785452e+00   2.3339957e+00   2.4223467e+00   2.4778925e+00   2.0906549e+00   2.5396443e+00   1.4235894e+00   1.0518208e+00  -1.7256212e-02   3.7836276e+00   3.8840738e+00   2.1040681e+00   2.3148194e+00   1.5383235e+00  -1.2643051e-02  -2.2274977e+00  -3.8281485e+00   2.0550736e+00   2.2200335e+00   1.4761120e+00   1.9895166e+00   1.3463220e+00   1.1965380e+00  -1.2408585e-01  -1.2546658e+00  -3.4512822e+00  -6.1791920e+00   1.6919906e+00   3.3827463e+00   1.4415009e+00   1.5586580e+00  -1.9513897e+00  -3.9958591e+00  -6.8645844e+00  -7.6856231e+00   5.4308735e-01   1.7803561e-01   1.0204819e+00   2.8240090e-01  -1.9750921e+00  -3.5766558e+00  -3.2397270e+00  -4.6927723e+00  -4.4130983e+00  -4.2733325e+00  -2.8097915e+00  -3.9233944e+00   4.4184833e+00   2.7920287e+00   2.0324903e+00  -1.0825946e+00  -3.4607400e+00
   3.2273616e+00   3.6968211e+00   2.8301567e+00   2.3141965e+00   1.4712118e+00   1.3750695e+00  -6.6843148e-02  -2.4338184e+00  -4.3013512e+00  -4.8275910e+00   1.0326530e+00   1.8821849e+00   1.4897740e-01   3.2779873e-01  -5.2019483e+00  -5.8142038e+00   3.9803375e+00   2.4881562e+00   1.0756662e+00   3.7373880e+00  -1.9353584e+00   3.9939314e+00   3.5376114e+00   2.2606861e+00   2.3024081e+00   2.5186135e+00   2.0654615e+00   2.5695657e+00   1.3578322e+00   1.0501562e+00  -6.3509341e-02   3.5501903e+00   3.6855053e+00   2.0011724e+00   2.1858100e+00   1.5806917e+00  -1.0190364e-02  -2.1217176e+00  -3.7582072e+00   1.8297175e+00   2.0687875e+00   1.4147157e+00   1.9756974e+00   1.3647419e+00   1.1979755e+00  -8.6978635e-03  -1.2001914e+00  -3.2045430e+00  -6.0624200e+00   1.4899550e+00   3.2642139e+00   1.3761937e+00   1.5503150e+00  -1.8199295e+00  -3.9189216e+00  -6.5150415e+00  -7.4408718e+00   4.3145940e-01   1.0920727e-01   9.3902135e-01   2.3592687e-01  -1.8548839e+00  -3.4543947e+00  -3.0100022e+00  -4.5199214e+00  -4.1225110e+00  -4.0940076e+00  -2.5924283e+00  -3.6985224e+00   4.2032761e+00   2.6772388e+00   2.0050930e+00  -1.0620087e+00  -3.2671147e+00
   3.0062401e+00   3.5125892e+00   2.5579874e+00   2.0599396e+00   1.5177096e+00   1.3222684e+00   2.7276926e-02  -2.3994430e+00  -4.0227049e+00  -4.6389463e+00   8.9776331e-01   1.7710599e+00   1.4086873e-01   3.2662361e-01  -4.8696063e+00  -5.6415565e+00   3.7307379e+00   2.4883973e+00   9.6417939e-01   3.5034031e+00  -1.7090949e+00   3.7219708e+00   3.2659976e+00   2.1586778e+00   2.1540758e+00   2.5322315e+00   2.0091388e+00   2.5880525e+00   1.2712450e+00   1.0530235e+00  -1.0524566e-01   3.2955021e+00   3.4577512e+00   1.8773120e+00   2.0283691e+00   1.6143436e+00  -2.6684828e-02  -1.9934066e+00  -3.6406367e+00   1.5965261e+00   1.8942426e+00   1.3372885e+00   1.9395437e+00   1.3743666e+00   1.1796011e+00   1.1152928e-01  -1.1461452e+00  -2.9342759e+00  -5.8870800e+00   1.2861266e+00   3.1198027e+00   1.3058011e+00   1.5366598e+00  -1.6713171e+00  -3.8214758e+00  -6.1231668e+00  -7.1372502e+00   3.2260775e-01   3.6410861e-02   8.6040615e-01   1.8990856e-01  -1.7187283e+00  -3.3061197e+00  -2.7563794e+00  -4.3128708e+00  -3.7969630e+00  -3.8801938e+00  -2.3448782e+00  -3.4439140e+00   3.9563853e+00   2.5341639e+00   1.9591312e+00  -1.0204349e+00  -3.0467175e+00
   2.7744292e+00   3.3058313e+00   2.2735662e+00   1.7878932e+00   1.5487177e+00   1.2433118e+00   1.3139529e-01  -2.3388046e+00  -3.7125383e+00  -4.4166828e+00   7.6316739e-01   1.6453613e+00   1.2969548e-01   3.1367106e-01  -4.5091759e+00  -5.4202143e+00   3.4557413e+00   2.4669737e+00   8.5017825e-01   3.2432241e+00  -1.4612575e+00   3.4151801e+00   2.9704217e+00   2.0325612e+00   1.9834063e+00   2.5223483e+00   1.9264721e+00   2.5994290e+00   1.1697284e+00   1.0662054e+00  -1.3800817e-01   3.0234219e+00   3.2057640e+00   1.7371272e+00   1.8485201e+00   1.6414553e+00  -6.0646585e-02  -1.8404319e+00  -3.4798289e+00   1.3598427e+00   1.7007120e+00   1.2460471e+00   1.8827941e+00   1.3753564e+00   1.1419887e+00   2.3348886e-01  -1.0947305e+00  -2.6453122e+00  -5.6608148e+00   1.0814388e+00   2.9523582e+00   1.2303275e+00   1.5175473e+00  -1.5107858e+00  -3.7090410e+00  -5.6962105e+00  -6.7840801e+00   2.1601946e-01  -4.1293791e-02   7.8440607e-01   1.4266724e-01  -1.5725618e+00  -3.1392654e+00  -2.4868778e+00  -4.0797835e+00  -3.4464792e+00  -3.6413766e+00  -2.0749722e+00  -3.1681014e+00   3.6818375e+00   2.3685509e+00   1.9011338e+00  -9.5585793e-01  -2.8065835e+00
   2.5350507e+00   3.0800072e+00   1.9835147e+00   1.5055587e+00   1.5666709e+00   1.1421484e+00   2.4637762e-01  -2.2549707e+00  -3.3772994e+00  -4.1684283e+00   6.2920503e-01   1.5083706e+00   1.1431763e-01   2.8773753e-01  -4.1298550e+00  -5.1592478e+00   3.1620427e+00   2.4290370e+00   7.4218652e-01   2.9612161e+00  -1.1990337e+00   3.0811459e+00   2.6585072e+00   1.8878554e+00   1.7974663e+00   2.4934198e+00   1.8233042e+00   2.6082166e+00   1.0595843e+00   1.0949849e+00  -1.5836915e-01   2.7383934e+00   2.9354364e+00   1.5859643e+00   1.6533830e+00   1.6645362e+00  -1.1009093e-01  -1.6619768e+00  -3.2828182e+00   1.1245128e+00   1.4935995e+00   1.1440531e+00   1.8081766e+00   1.3684088e+00   1.0864559e+00   3.5431091e-01  -1.0482053e+00  -2.3429021e+00  -5.3940042e+00   8.7723068e-01   2.7658836e+00   1.1504406e+00   1.4933244e+00  -1.3437171e+00  -3.5877284e+00  -5.2427143e+00  -6.3931798e+00   1.1168060e-01  -1.2416294e-01   7.1107731e-01   9.2896614e-02  -1.4224467e+00  -2.9620093e+00  -2.2100505e+00  -3.8299674e+00  -3.0816945e+00  -3.3880636e+00  -1.7915142e+00  -2.8805743e+00   3.3845054e+00   2.1870631e+00   1.8380288e+00  -8.6777481e-01  -2.5544907e+00
   2.2916504e+00   2.8393868e+00   1.6949335e+00   1.2210847e+00   1.5744998e+00   1.0235604e+00   3.7266872e-01  -2.1528408e+00  -3.0246569e+00  -3.9032907e+00   4.9678920e-01   1.3640770e+00   9.4163817e-02   2.4810586e-01  -3.7411887e+00  -4.8697116e+00   2.8570102e+00   2.3803576e+00   6.4783869e-01   2.6625460e+00  -9.3053951e-01   2.7283254e+00   2.3385483e+00   1.7307807e+00   1.6040254e+00   2.4504946e+00   1.7062077e+00   2.6188291e+00   9.4711462e-01   1.1437681e+00  -1.6423442e-01   2.4454020e+00   2.6534360e+00   1.4296944e+00   1.4508475e+00   1.6862918e+00  -1.7271282e-01  -1.4587406e+00  -3.0589909e+00   8.9577100e-01   1.2791514e+00   1.0351253e+00   1.7192086e+00   1.3547600e+00   1.0149234e+00   4.7152159e-01  -1.0088460e+00  -2.0325472e+00  -5.0993015e+00   6.7530570e-01   2.5653773e+00   1.0674898e+00   1.4647483e+00  -1.1753654e+00  -3.4639665e+00  -4.7721826e+00  -5.9783088e+00   1.0135275e-02  -2.1177640e-01   6.4080808e-01   3.9699894e-02  -1.2742695e+00  -2.7828707e+00  -1.9345998e+00  -3.5734202e+00  -2.7133848e+00  -3.1312787e+00  -1.5038809e+00  -2.5913393e+00   3.0700460e+00   1.9969953e+00   1.7766974e+00  -7.5733843e-01  -2.2986204e+00
   2.0481749e+00   2.5889426e+00   1.4152083e+00   9.4296015e-01   1.5754896e+00   8.9287395e-01   5.1018823e-01  -2.0389452e+00  -2.6631960e+00  -3.6314320e+00   3.6743940e-01   1.2169482e+00   6.9283613e-02   1.9451309e-01  -3.3526461e+00  -4.5641183e+00   2.5484922e+00   2.3270018e+00   5.7338322e-01   2.3530713e+00  -6.6445743e-01   2.3658171e+00   2.0192500e+00   1.5680190e+00   1.4112316e+00   2.3989439e+00   1.5821449e+00   2.6352911e+00   8.3824397e-01   1.2157717e+00  -1.5504240e-01   2.1499110e+00   2.3670116e+00   1.2745083e+00   1.2492170e+00   1.7094796e+00  -2.4607526e-01  -1.2330350e+00  -2.8196454e+00   6.7908967e-01   1.0641615e+00   9.2369486e-01   1.6199636e+00   1.3361403e+00   9.2975182e-01   5.8316565e-01  -9.7890567e-01  -1.7198267e+00  -4.7910442e+00   4.7794507e-01   2.3566182e+00   9.8346389e-01   1.4328804e+00  -1.0106036e+00  -3.3442268e+00  -4.2946972e+00  -5.5545182e+00  -8.7513796e-02  -3.0309584e-01   5.7432503e-01  -1.7406932e-02  -1.1334664e+00  -2.6103165e+00  -1.6689926e+00  -3.3203640e+00  -2.3520183e+00  -2.8820572e+00  -1.2216104e+00  -2.3104794e+00   2.7448078e+00   1.8059794e+00   1.7235543e+00  -6.2738918e-01  -2.0472252e+00
   1.8089184e+00   2.3342022e+00   1.1517892e+00   6.7968929e-01   1.5731228e+00   7.5566143e-01   6.5826023e-01  -1.9211265e+00  -2.3020702e+00  -3.3635906e+00   2.4325120e-01   1.0716758e+00   4.0344063e-02   1.2710178e-01  -2.9732197e+00  -4.2558392e+00   2.2446088e+00   2.2750083e+00   5.2329850e-01   2.0391933e+00  -4.0964782e-01   2.0031098e+00   1.7094537e+00   1.4064625e+00   1.2272781e+00   2.3441936e+00   1.4581266e+00   2.6609897e+00   7.3818612e-01   1.3127929e+00  -1.3183916e-01   1.8577688e+00   2.0837702e+00   1.1266940e+00   1.0568384e+00   1.7367635e+00  -3.2778275e-01  -9.8876756e-01  -2.5774280e+00   4.7999155e-01   8.5564291e-01   8.1460476e-01   1.5148233e+00   1.3146904e+00   8.3357340e-01   6.8788218e-01  -9.6056259e-01  -1.4102243e+00  -4.4845713e+00   2.8786898e-01   2.1459080e+00   9.0088862e-01   1.3989675e+00  -8.5370833e-01  -3.2347549e+00  -3.8205126e+00  -5.1374386e+00  -1.7966181e-01  -3.9656490e-01   5.1266116e-01  -7.8518804e-02  -1.0047887e+00  -2.4523898e+00  -1.4211008e+00  -3.0807882e+00  -2.0073551e+00  -2.6509613e+00  -9.5399463e-01  -2.0477398e+00   2.4157125e+00   1.6216867e+00   1.6841797e+00  -4.8236764e-01  -1.8083186e+00
   1.5784318e+00   2.0810606e+00   9.1194721e-01   4.3945857e-01   1.5709100e+00   6.1744829e-01   8.1558200e-01  -1.8081191e+00  -1.9506192e+00  -3.1105735e+00   1.2680336e-01   9.3291648e-01   8.5709336e-03   4.6363795e-02  -2.6110606e+00  -3.9584708e+00   1.9535245e+00   2.2300849e+00   5.0004514e-01   1.7276754e+00  -1.7475180e-01   1.6498067e+00   1.4178481e+00   1.2529578e+00   1.0600765e+00   2.2914691e+00   1.3408883e+00   2.6984751e+00   6.5117927e-01   1.4350775e+00  -9.7223317e-02   1.5750799e+00   1.8114299e+00   9.9239918e-01   8.8173314e-01   1.7705709e+00  -4.1562418e-01  -7.3130689e-01  -2.3456733e+00   3.0383285e-01   6.6048821e-01   7.1286686e-01   1.4082294e+00   1.2928371e+00   7.2912910e-01   7.8493043e-01  -9.5585493e-01  -1.1089597e+00  -4.1954696e+00   1.0814538e-01   1.9397850e+00   8.2267614e-01   1.3643248e+00  -7.0819352e-01  -3.1413195e+00  -3.3596356e+00  -4.7425477e+00  -2.6431052e-01  -4.9023963e-01   4.5708927e-01  -1.4338545e-01  -8.9211927e-01  -2.3163769e+00  -1.1978748e+00  -2.8640213e+00  -1.6881005e+00  -2.4476383e+00  -7.0969013e-01  -1.8121436e+00   2.0900950e+00   1.4515359e+00   1.6630228e+00  -3.2811097e-01  -1.5893866e+00
   1.3613937e+00   1.8355623e+00   7.0250918e-01   2.2980834e-01   1.5722152e+00   4.8344506e-01   9.8023690e-01  -1.7090528e+00  -1.6179715e+00  -2.8827441e+00   2.1008025e-02   8.0504269e-01  -2.4359275e-02  -4.6914567e-02  -2.2731721e+00  -3.6851931e+00   1.6832007e+00   2.1973329e+00   5.0397004e-01   1.4254274e+00   3.2195102e-02   1.3153242e+00   1.1526668e+00   1.1140485e+00   9.1693951e-01   2.2455599e+00   1.2365947e+00   2.7493203e+00   5.8030320e-01   1.5812910e+00  -5.5165280e-02   1.3080332e+00   1.5575489e+00   8.7738730e-01   7.3124434e-01   1.8129596e+00  -5.0767588e-01  -4.6723937e-01  -2.1376913e+00   1.5556599e-01   4.8513485e-01   6.2338914e-01   1.3044511e+00   1.2731414e+00   6.1912579e-01   8.7416519e-01  -9.6660303e-01  -8.2082878e-01  -3.9388015e+00  -5.7949979e-02   1.7447188e+00   7.5193764e-01   1.3302289e+00  -5.7670181e-01  -3.0689843e+00  -2.9214146e+00  -4.3844497e+00  -3.3921777e-01  -5.8193605e-01   4.0902699e-01  -2.1146702e-01  -7.9834776e-01  -2.2085218e+00  -1.0050671e+00  -2.6783402e+00  -1.4016253e+00  -2.2804348e+00  -4.9636291e-01  -1.6116517e+00   1.7755034e+00   1.3024111e+00   1.6631910e+00  -1.7154490e-01  -1.3971304e+00
   1.1624423e+00   1.6036617e+00   5.2958300e-01   5.7321812e-02   1.5800852e+00   3.5831495e-01   1.1497500e+00  -1.6329095e+00  -1.3126469e+00  -2.6895289e+00  -7.1083043e-02   6.9192197e-01  -5.6466196e-02  -1.5169893e-01  -1.9651759e+00  -3.4481480e+00   1.4411284e+00   2.1810129e+00   5.3336432e-01   1.1392627e+00   2.0412209e-01   1.0085714e+00   9.2138459e-01   9.9572148e-01   8.0428722e-01   2.2106149e+00   1.1505846e+00   2.8140457e+00   5.2738788e-01   1.7485933e+00  -1.0713075e-02   1.0626915e+00   1.3292420e+00   7.8679444e-01   6.1171629e-01   1.8655010e+00  -6.0235832e-01  -2.0403012e-01  -1.9660399e+00   3.9494540e-02   3.3525922e-01   5.5069377e-01   1.2073839e+00   1.2581272e+00   5.0612064e-01   9.5596691e-01  -9.9432037e-01  -5.5006109e-01  -3.7283456e+00  -2.0711295e-01   1.5668039e+00   6.9177510e-01   1.2978324e+00  -4.6095706e-01  -3.0219095e+00  -2.5141568e+00  -4.0761955e+00  -4.0207551e-01  -6.6938196e-01   3.6992230e-01  -2.8199426e-01  -7.2530971e-01  -2.1337934e+00  -8.4701792e-01  -2.5306325e+00  -1.1537547e+00  -2.1560791e+00  -3.2037709e-01  -1.4528713e+00   1.4794520e+00   1.1803975e+00   1.6863343e+00  -2.0290111e-02  -1.2372372e+00
   9.8597606e-01   1.3909746e+00   3.9828279e-01  -7.2654938e-02   1.5970904e+00   2.4598745e-01   1.3211844e+00  -1.5879691e+00  -1.0421772e+00  -2.5389702e+00  -1.4650009e-01   5.9673419e-01  -8.5638171e-02  -2.6674221e-01  -1.6911569e+00  -3.2578673e+00   1.2340455e+00   2.1843605e+00   5.8466597e-01   8.7563731e-01   3.3523967e-01   7.3761537e-01   7.3042037e-01   9.0316417e-01   7.2738292e-01   2.1899712e+00   1.0871627e+00   2.8921080e+00   4.9301251e-01   1.9328104e+00   3.0389095e-02   8.4474518e-01   1.1328908e+00   7.2489907e-01   5.2821924e-01   1.9291860e+00  -6.9844756e-01   5.0387318e-02  -1.8418319e+00  -4.0962433e-02   2.1551492e-01   4.9864568e-01   1.1203837e+00   1.2501080e+00   3.9243730e-01   1.0311345e+00  -1.0401175e+00  -3.0019961e-01  -3.5758984e+00  -3.3621685e-01   1.4114662e+00   6.4506819e-01   1.2681036e+00  -3.6177720e-01  -3.0031877e+00  -2.1447966e+00  -3.8286870e+00  -4.5069979e-01  -7.5036220e-01   3.4112944e-01  -3.5402820e-01  -6.7378859e-01  -2.0957096e+00  -7.2650860e-01  -2.4261231e+00  -9.4863156e-01  -2.0794389e+00  -1.8654070e-01  -1.3408165e+00   1.2091396e+00   1.0905404e+00   1.7326251e+00   1.1779072e-01  -1.1141849e+00
   8.3593307e-01   1.2025360e+00   3.1246922e-01  -1.5624716e-01   1.6251882e+00   1.4952422e-01   1.4912719e+00  -1.5812807e+00  -8.1276574e-01  -2.4373419e+00  -2.0258572e-01   5.2183602e-01  -1.0981445e-01  -3.9060869e-01  -1.4535997e+00  -3.1227751e+00   1.0676520e+00   2.2094569e+00   6.5278910e-01   6.4038269e-01   4.2129944e-01   5.0934825e-01   5.8486174e-01   8.4054206e-01   6.9011186e-01   2.1860259e+00   1.0494466e+00   2.9819613e+00   4.7659035e-01   2.1286893e+00   6.2142118e-02   6.5924523e-01   9.7386442e-01   6.9491480e-01   4.8433326e-01   2.0043581e+00  -7.9504575e-01   2.8806428e-01  -1.7741139e+00  -8.3480850e-02   1.2933181e-01   4.7021268e-01   1.0461473e+00   1.2510196e+00   2.8011380e-01   1.1007510e+00  -1.1046073e+00  -7.4010447e-02  -3.4906719e+00  -4.4252815e-01   1.2832022e+00   6.1427174e-01   1.2417954e+00  -2.7914258e-01  -3.0147200e+00  -1.8186333e+00  -3.6501882e+00  -4.8321774e-01  -8.2284774e-01   3.2378487e-01  -4.2651584e-01  -6.4357736e-01  -2.0962229e+00  -6.4469459e-01  -2.3681722e+00  -7.8865244e-01  -2.0533633e+00  -9.7918764e-02  -1.2787263e+00   9.7114025e-01   1.0366380e+00   1.8008312e+00   2.3507426e-01  -1.0310814e+00
   7.1556516e-01   1.0425736e+00   2.7452416e-01  -1.9122677e-01   1.6656171e+00   7.1039891e-02   1.6565689e+00  -1.6181987e+00  -6.2900417e-01  -2.3888522e+00  -2.3721354e-01   4.6867741e-01  -1.2716060e-01  -5.2168863e-01  -1.2534092e+00  -3.0487925e+00   9.4633694e-01   2.2571641e+00   7.3155160e-01   4.3844504e-01   4.5978565e-01   3.2917578e-01   4.8822827e-01   8.1080789e-01   6.9481153e-01   2.2001559e+00   1.0392727e+00   3.0811774e+00   4.7652609e-01   2.3302194e+00   7.8756517e-02   5.1033134e-01   8.5626561e-01   6.9882078e-01   4.8200173e-01   2.0906817e+00  -8.9151924e-01   5.0150205e-01  -1.7693580e+00  -8.6998278e-02   7.8785247e-02   4.6727640e-01   9.8663689e-01   1.2622786e+00   1.7088039e-01   1.1660353e+00  -1.1878205e+00   1.2657322e-01  -3.4788240e+00  -5.2391391e-01   1.1853633e+00   6.0123868e-01   1.2194383e+00  -2.1231029e-01  -3.0571402e+00  -1.5391584e+00  -3.5459672e+00  -4.9823563e-01  -8.8510333e-01   3.1869490e-01  -4.9834110e-01  -6.3358973e-01  -2.1356681e+00  -6.0111838e-01  -2.3581570e+00  -6.7447655e-01  -2.0786091e+00  -5.5723959e-02  -1.2679485e+00   7.7108617e-01   1.0210766e+00   1.8884713e+00   3.2465429e-01  -9.8954730e-01
   6.2722388e-01   9.1431609e-01   2.8517762e-01  -1.7711911e-01   1.7188294e+00   1.1677889e-02   1.8136319e+00  -1.7020119e+00  -4.9366626e-01  -2.3954466e+00  -2.4897775e-01   4.3777099e-01  -1.3622215e-01  -6.5820965e-01  -1.0900165e+00  -3.0390636e+00   8.7293974e-01   2.3271231e+00   8.1416771e-01   2.7364972e-01   4.5002547e-01   2.0074919e-01   4.4229141e-01   8.1555620e-01   7.4216643e-01   2.2326898e+00   1.0571656e+00   3.1866232e+00   4.9042928e-01   2.5310000e+00   7.5104622e-02   4.0097812e-01   7.8272000e-01   7.3724213e-01   5.2146283e-01   2.1871470e+00  -9.8741588e-01   6.8409541e-01  -1.8310989e+00  -5.1821800e-02   6.4538507e-02   4.9050918e-01   9.4304922e-01   1.2846743e+00   6.6161243e-02   1.2281932e+00  -1.2891384e+00   3.0046856e-01  -3.5431484e+00  -5.7902256e-01   1.1200042e+00   6.0708025e-01   1.2013571e+00  -1.5996273e-01  -3.1297890e+00  -1.3079793e+00  -3.5180892e+00  -4.9497470e-01  -9.3577072e-01   3.2624343e-01  -5.6837139e-01  -6.4200845e-01  -2.2127770e+00  -5.9380409e-01  -2.3954435e+00  -6.0510489e-01  -2.1538561e+00  -5.9293123e-02  -1.3078927e+00   6.1336663e-01   1.0447220e+00   1.9920405e+00   3.8078180e-01  -9.8964867e-01
   5.7218002e-01   8.1984042e-01   3.4340750e-01  -1.1523093e-01   1.7844688e+00  -2.8361511e-02   1.9591950e+00  -1.8336986e+00  -4.0759326e-01  -2.4567269e+00  -2.3733593e-01   4.2871367e-01  -1.3604296e-01  -7.9824949e-01  -9.6155388e-01  -3.0938242e+00   8.4856593e-01   2.4178177e+00   8.9376723e-01   1.4850544e-01   3.9321338e-01   1.2576639e-01   4.4696700e-01   8.5493456e-01   8.3117544e-01   2.2829329e+00   1.1023687e+00   3.2946805e+00   5.1536368e-01   2.7246272e+00   4.7124017e-02   3.3278417e-01   7.5422512e-01   8.0939232e-01   6.0126387e-01   2.2921149e+00  -1.0823737e+00   8.3052491e-01  -1.9597391e+00   2.0335544e-02   8.5858691e-02   5.3932797e-01   9.1582399e-01   1.3183044e+00  -3.2906603e-02   1.2882792e+00  -1.4072561e+00   4.4742282e-01  -3.6829470e+00  -6.0742081e-01   1.0878016e+00   6.3207399e-01   1.1876983e+00  -1.2037523e-01  -3.2307464e+00  -1.1248510e+00  -3.5653738e+00  -4.7336389e-01  -9.7392536e-01   3.4632861e-01  -6.3550002e-01  -6.6645582e-01  -2.3247605e+00  -6.1942829e-01  -2.4774521e+00  -5.7802416e-01  -2.2758144e+00  -1.0615505e-01  -1.3960634e+00   5.0086640e-01   1.1068746e+00   2.1072871e+00   3.9923846e-01  -1.0298911e+00
   5.5049496e-01   7.5997357e-01   4.4642763e-01  -8.5968512e-03   1.8613977e+00  -4.9746616e-02   2.0903459e+00  -2.0118243e+00  -3.6968214e-01  -2.5699882e+00  -2.0269544e-01   4.4025515e-01  -1.2623854e-01  -9.3975766e-01  -8.6508913e-01  -3.2104232e+00   8.7248092e-01   2.5266998e+00   9.6390270e-01   6.4065145e-02   2.9234295e-01   1.0386377e-01   5.0029402e-01   9.2762642e-01   9.5919709e-01   2.3492470e+00   1.1729364e+00   3.4014986e+00   5.4811083e-01   2.9050775e+00  -7.8582305e-03   3.0582540e-01   7.7007442e-01   9.1308766e-01   7.1835761e-01   2.4034000e+00  -1.1760332e+00   9.3706982e-01  -2.1525359e+00   1.2639814e-01   1.4069777e-01   6.1193125e-01   9.0468573e-01   1.3625631e+00  -1.2544389e-01   1.3470866e+00  -1.5401810e+00   5.6795691e-01  -3.8940954e+00  -6.0967333e-01   1.0880527e+00   6.7562478e-01   1.1784653e+00  -9.1588004e-02  -3.3569231e+00  -9.8780627e-01  -3.6835184e+00  -4.3408222e-01  -9.9910922e-01   3.7833475e-01  -6.9868673e-01  -7.0417185e-01  -2.4674601e+00  -6.7355664e-01  -2.5998184e+00  -5.8940811e-01  -2.4394157e+00  -1.9218905e-01  -1.5281763e+00   4.3477135e-01   1.2052999e+00   2.2295208e+00   3.7761431e-01  -1.1072833e+00
   5.6096100e-01   7.3425137e-01   5.8977364e-01   1.3815664e-01   1.9477749e+00  -5.3900645e-02   2.2046842e+00  -2.2325946e+00  -3.7698079e-01  -2.7303801e+00  -1.4643468e-01   4.7040688e-01  -1.0701938e-01  -1.0805895e+00  -7.9689504e-01  -3.3834999e+00   9.4209741e-01   2.6503689e+00   1.0190071e+00   1.9856914e-02   1.5204905e-01   1.3261627e-01   5.9850906e-01   1.0309089e+00   1.1220760e+00   2.4291827e+00   1.2658820e+00   3.5032567e+00   5.8542656e-01   3.0670626e+00  -9.0906398e-02   3.1859433e-01   8.2786678e-01   1.0448391e+00   8.6827659e-01   2.5183925e+00  -1.2679654e+00   1.0018217e+00  -2.4037724e+00   2.6205324e-01   2.2583102e-01   7.0541619e-01   9.0871303e-01   1.4161807e+00  -2.1079667e-01   1.4050688e+00  -1.6852747e+00   6.6327922e-01  -4.1692973e+00  -5.8735551e-01   1.1187507e+00   7.3628413e-01   1.1735499e+00  -7.1567529e-02  -3.5042105e+00  -8.9337922e-01  -3.8653844e+00  -3.7854744e-01  -1.0113398e+00   4.2114251e-01  -7.5699497e-01  -7.5218816e-01  -2.6355625e+00  -7.5093282e-01  -2.7566448e+00  -6.3436664e-01  -2.6380873e+00  -3.1186951e-01  -1.6983598e+00   4.1446077e-01   1.3363354e+00   2.3539321e+00   3.1547378e-01  -1.2174743e+00
   6.0112145e-01   7.4094096e-01   7.6749077e-01   3.1902447e-01   2.0411810e+00  -4.2858482e-02   2.3004548e+00  -2.4900613e+00  -4.2488596e-01  -2.9311815e+00  -7.0857496e-02   5.1658216e-01  -7.9163254e-02  -1.2185565e+00  -7.5273732e-01  -3.6053153e+00   1.0530679e+00   2.7847957e+00   1.0547699e+00   1.3894349e-02  -2.1635622e-02   2.0765510e-01   7.3621741e-01   1.1607915e+00   1.3143474e+00   2.5196552e+00   1.3773727e+00   3.5964255e+00   6.2427142e-01   3.2063324e+00  -2.0137915e-01   3.6803582e-01   9.2360821e-01   1.2000223e+00   1.0453760e+00   2.6342096e+00  -1.3576223e+00   1.0247837e+00  -2.7051032e+00   4.2195299e-01   3.3704093e-01   8.1596902e-01   9.2642900e-01   1.4773164e+00  -2.8850642e-01   1.4623050e+00  -1.8393398e+00   7.3517623e-01  -4.4985219e+00  -5.4299554e-01   1.1767321e+00   8.1182530e-01   1.1727572e+00  -5.8345911e-02  -3.6676875e+00  -8.3690009e-01  -4.1014310e+00  -3.0885258e-01  -1.0110981e+00   4.7317746e-01  -8.0962786e-01  -8.0748812e-01  -2.8228753e+00  -8.4580049e-01  -2.9408322e+00  -7.0722911e-01  -2.8640984e+00  -4.5858511e-01  -1.8994423e+00   4.3750456e-01   1.4950747e+00   2.4759001e+00   2.1439472e-01  -1.3549673e+00
   6.6737529e-01   7.7712747e-01   9.7241744e-01   5.2690562e-01   2.1387840e+00  -1.9103739e-02   2.3766454e+00  -2.7764730e+00  -5.0743321e-01  -3.1641781e+00   2.0916906e-02   5.7575711e-01  -4.3940577e-02  -1.3514935e+00  -7.2815898e-01  -3.8662161e+00   1.1994844e+00   2.9255746e+00   1.0684048e+00   4.2772976e-02  -2.2159568e-01   3.2290193e-01   9.0665659e-01   1.3122297e+00   1.5295087e+00   2.6171535e+00   1.5029600e+00   3.6780012e+00   6.6199842e-01   3.3199042e+00  -3.3696059e-01   4.4968590e-01   1.0519030e+00   1.3731174e+00   1.2431337e+00   2.7478700e+00  -1.4443191e+00   1.0078493e+00  -3.0460533e+00   5.9998295e-01   4.6933636e-01   9.3911406e-01   9.5590737e-01   1.5436946e+00  -3.5828603e-01   1.5185092e+00  -1.9987517e+00   7.8589001e-01  -4.8695938e+00  -4.7994748e-01   1.2578828e+00   8.9937100e-01   1.1758184e+00  -5.0129625e-02  -3.8418745e+00  -8.1283954e-01  -4.3802749e+00  -2.2765491e-01  -9.9929849e-01   5.3249386e-01  -8.5596016e-01  -8.6714712e-01  -3.0226490e+00  -9.5223704e-01  -3.1444749e+00  -8.0184773e-01  -3.1089606e+00  -6.2501362e-01  -2.1233100e+00   4.9977180e-01   1.6756209e+00   2.5912674e+00   7.7878323e-02  -1.5134019e+00
   7.5516295e-01   8.3886313e-01   1.1965488e+00   7.5394368e-01   2.2375359e+00   1.4602929e-02   2.4330432e+00  -3.0827422e+00  -6.1765921e-01  -3.4201198e+00   1.2512165e-01   6.4464152e-01  -3.0020781e-03  -1.4773400e+00  -7.1874374e-01  -4.1552088e+00   1.3741790e+00   3.0681925e+00   1.0587921e+00   1.0185063e-01  -4.4000364e-01   4.7090745e-01   1.1020407e+00   1.4794047e+00   1.7603478e+00   2.7179739e+00   1.6378351e+00   3.7457056e+00   6.9648856e-01   3.4062075e+00  -4.9381721e-01   5.5790758e-01   1.2062294e+00   1.5580094e+00   1.4544893e+00   2.8564803e+00  -1.5272449e+00   9.5466470e-01  -3.4146378e+00   7.8957891e-01   6.1719608e-01   1.0700016e+00   9.9489021e-01   1.6127757e+00  -4.2000401e-01   1.5730829e+00  -2.1596270e+00   8.1798947e-01  -5.2688997e+00  -4.0220380e-01   1.3573898e+00   9.9556392e-01   1.1823963e+00  -4.5373902e-02  -4.0210221e+00  -8.1517530e-01  -4.6893404e+00  -1.3802678e-01  -9.7724009e-01   5.9688627e-01  -8.9556635e-01  -9.2845083e-01  -3.2279313e+00  -1.0644775e+00  -3.3592980e+00  -9.1190475e-01  -3.3638661e+00  -8.0353070e-01  -2.3613231e+00   5.9564936e-01   1.8713960e+00   2.6965680e+00  -8.8863731e-02  -1.6858906e+00
   8.5922253e-01   9.2137479e-01   1.4314605e+00   9.9190682e-01   2.3343827e+00   5.5394616e-02   2.4702449e+00  -3.3990045e+00  -7.4801261e-01  -3.6892340e+00   2.3755681e-01   7.1984982e-01   4.1759398e-02  -1.5942302e+00  -7.2034169e-01  -4.4606054e+00   1.5691076e+00   3.2082889e+00   1.0264910e+00   1.8550569e-01  -6.6872353e-01   6.4327556e-01   1.3139657e+00   1.6560489e+00   1.9993080e+00   2.8184562e+00   1.7770912e+00   3.7981238e+00   7.2622776e-01   3.4651317e+00  -6.6686708e-01   6.8621081e-01   1.3792858e+00   1.7483256e+00   1.6722042e+00   2.9574187e+00  -1.6055049e+00   8.7038141e-01  -3.7980645e+00   9.8407083e-01   7.7482861e-01   1.2037112e+00   1.0409133e+00   1.6819463e+00  -4.7367603e-01   1.6252020e+00  -2.3180218e+00   8.3424478e-01  -5.6821778e+00  -3.1416065e-01   1.4700184e+00   1.0967695e+00   1.1920826e+00  -4.2822566e-02  -4.1994207e+00  -8.3775240e-01  -5.0155671e+00  -4.3280009e-02  -9.4654393e-01   6.6402018e-01  -9.2824227e-01  -9.8898858e-01  -3.4319322e+00  -1.1772065e+00  -3.5771086e+00  -1.0312071e+00  -3.6201380e+00  -9.8662490e-01  -2.6047642e+00   7.1835988e-01   2.0754878e+00   2.7891922e+00  -2.7923268e-01  -1.8653908e+00
   9.7389818e-01   1.0193191e+00   1.6687592e+00   1.2325898e+00   2.4264740e+00   1.0045809e-01   2.4896167e+00  -3.7152225e+00  -8.9078509e-01  -3.9617609e+00   3.5383607e-01   7.9806317e-01   8.8357903e-02  -1.7005864e+00  -7.2924786e-01  -4.7707008e+00   1.7757939e+00   3.3418995e+00   9.7361959e-01   2.8745771e-01  -8.9972495e-01   8.3114243e-01   1.5338514e+00   1.8357991e+00   2.2388681e+00   2.9152080e+00   1.9159802e+00   3.8347813e+00   7.5032551e-01   3.4979719e+00  -8.5013985e-01   8.2763279e-01   1.5633856e+00   1.9377902e+00   1.8892237e+00   3.0485016e+00  -1.6781833e+00   7.6131869e-01  -4.1834725e+00   1.1770287e+00   9.3643761e-01   1.3355478e+00   1.0914344e+00   1.7487105e+00  -5.1946216e-01   1.6739291e+00  -2.4701439e+00   8.3750916e-01  -6.0953249e+00  -2.2035455e-01   1.5903988e+00   1.1992949e+00   1.2043947e+00  -4.1517284e-02  -4.3717068e+00  -8.7461507e-01  -5.3461241e+00   5.3222366e-02  -9.0907585e-01   7.3156924e-01  -9.5401847e-01  -1.0467240e+00  -3.6283804e+00  -1.2858042e+00  -3.7902333e+00  -1.1539549e+00  -3.8696665e+00  -1.1672920e+00  -2.8452903e+00   8.6035801e-01   2.2810127e+00   2.8674802e+00  -4.8565351e-01  -2.0450858e+00
   1.0934770e+00   1.1270739e+00   1.9005312e+00   1.4682152e+00   2.5113488e+00   1.4717512e-01   2.4932061e+00  -4.0217937e+00  -1.0385333e+00  -4.2284750e+00   4.6964719e-01   8.7617643e-01   1.3486017e-01  -1.7952046e+00  -7.4232559e-01  -5.0744342e+00   1.9858021e+00   3.4656621e+00   9.0362008e-01   4.0113111e-01  -1.1254798e+00   1.0256774e+00   1.7533940e+00   2.0125514e+00   2.4719185e+00   3.0053049e+00   2.0501503e+00   3.8561441e+00   7.6848026e-01   3.5072831e+00  -1.0371980e+00   9.7515078e-01   1.7508792e+00   2.1205684e+00   2.0990201e+00   3.1281177e+00  -1.7444216e+00   6.3455720e-01  -4.5586566e+00   1.3625860e+00   1.0964848e+00   1.4613050e+00   1.1439612e+00   1.8108680e+00  -5.5766617e-01   1.7183361e+00  -2.6125635e+00   8.3061303e-01  -6.4951738e+00  -1.2519155e-01   1.7133049e+00   1.2996099e+00   1.2187754e+00  -4.0781541e-02  -4.5331501e+00  -9.2028646e-01  -5.6690859e+00   1.4825376e-01  -8.6685757e-01   7.9734834e-01  -9.7316347e-01  -1.1000403e+00  -3.8118392e+00  -1.3865246e+00  -3.9919113e+00  -1.2749680e+00  -4.1053032e+00  -1.3393806e+00  -3.0753588e+00   1.0137783e+00   2.4814712e+00   2.9307421e+00  -7.0004694e-01  -2.2187446e+00
   1.2125273e+00   1.2390479e+00   2.1197510e+00   1.6918088e+00   2.5870891e+00   1.9323862e-01   2.4836095e+00  -4.3101182e+00  -1.1844641e+00  -4.4811649e+00   5.8100711e-01   9.5142470e-01   1.7951496e-01  -1.8773239e+00  -7.5707371e-01  -5.3619890e+00   2.1912036e+00   3.5769682e+00   8.2092725e-01   5.2003579e-01  -1.3393199e+00   1.2185691e+00   1.9649944e+00   2.1807916e+00   2.6921055e+00   3.0864422e+00   2.1758464e+00   3.8635459e+00   7.8090148e-01   3.4966452e+00  -1.2215863e+00   1.1220944e+00   1.9345703e+00   2.2915731e+00   2.2958970e+00   3.1953166e+00  -1.8035008e+00   4.9749242e-01  -4.9127312e+00   1.5357177e+00   1.2499383e+00   1.5774808e+00   1.1961720e+00   1.8666581e+00  -5.8873315e-01   1.7576233e+00  -2.7424044e+00   8.1627123e-01  -6.8701949e+00  -3.2691437e-02   1.8339110e+00   1.3945517e+00   1.2346004e+00  -4.0186311e-02  -4.6798940e+00  -9.6998568e-01  -5.9740329e+00   2.3889683e-01  -8.2196994e-01   8.5943119e-01  -9.8617424e-01  -1.1477635e+00  -3.9779677e+00  -1.4766077e+00  -4.1766171e+00  -1.3898666e+00  -4.3211856e+00  -1.4978658e+00  -3.2885949e+00   1.1709011e+00   2.6710732e+00   2.9792068e+00  -9.1432984e-01  -2.3810367e+00
   1.3262113e+00   1.3499893e+00   2.3206256e+00   1.8975271e+00   2.6524184e+00   2.3673878e-01   2.4638004e+00  -4.5730791e+00  -1.3227550e+00  -4.7130289e+00   6.8448972e-01   1.0214865e+00   2.2085613e-01  -1.9466694e+00  -7.7163959e-01  -5.6252885e+00   2.3850062e+00   3.6740618e+00   7.3056989e-01   6.3813662e-01  -1.5357314e+00   1.4024624e+00   2.1621378e+00   2.3358784e+00   2.8941276e+00   3.1570378e+00   2.2900686e+00   3.8590472e+00   7.8820020e-01   3.4703643e+00  -1.3972730e+00   1.2625241e+00   2.1081019e+00   2.4467149e+00   2.4752360e+00   3.2498458e+00  -1.8549154e+00   3.5737687e-01  -5.2366857e+00   1.6924553e+00   1.3924945e+00   1.6814289e+00   1.2460250e+00   1.9148618e+00  -6.1324233e-01   1.7912194e+00  -2.8575005e+00   7.9700404e-01  -7.2110596e+00   5.3731709e-02   1.9480131e+00   1.4814992e+00   1.2511969e+00  -3.9504302e-02  -4.8091354e+00  -1.0197719e+00  -6.2525287e+00   3.2268983e-01  -7.7645123e-01   9.1624403e-01  -9.9375296e-01  -1.1891607e+00  -4.1236992e+00  -1.5543142e+00  -4.3402853e+00  -1.4951930e+00  -4.5129714e+00  -1.6390340e+00  -3.4800725e+00   1.3246007e+00   2.8450122e+00   3.0139070e+00  -1.1209094e+00  -2.5277717e+00
   1.4305450e+00   1.4552698e+00   2.4988408e+00   2.0809102e+00   2.7067471e+00   2.7621710e-01   2.4369342e+00  -4.8054027e+00  -1.4487955e+00  -4.9189725e+00   7.7740788e-01   1.0845606e+00   2.5777369e-01  -2.0034644e+00  -7.8478432e-01  -5.8583555e+00   2.5615072e+00   3.7560694e+00   6.3773918e-01   7.5018346e-01  -1.7105715e+00   1.5713141e+00   2.3396921e+00   2.4742592e+00   3.0739608e+00   3.2162697e+00   2.3906763e+00   3.8452363e+00   7.9126173e-01   3.4331265e+00  -1.5590479e+00   1.3915450e+00   2.2662776e+00   2.5830729e+00   2.6336725e+00   3.2921271e+00  -1.8984316e+00   2.2088444e-01  -5.5237994e+00   1.8300226e+00   1.5207591e+00   1.7714379e+00   1.2918463e+00   1.9548497e+00  -6.3189137e-01   1.8188518e+00  -2.9564988e+00   7.7507197e-01  -7.5110421e+00   1.3143453e-01   2.0522056e+00   1.5585015e+00   1.2678726e+00  -3.8658880e-02  -4.9192262e+00  -1.0666166e+00  -6.4984431e+00   3.9773655e-01  -7.3219550e-01   9.6662962e-01  -9.9676866e-01  -1.2239184e+00  -4.2473268e+00  -1.6188910e+00  -4.4804301e+00  -1.5884778e+00  -4.6779661e+00  -1.7605679e+00  -3.6464887e+00   1.4687421e+00   2.9996679e+00   3.0365117e+00  -1.3131363e+00  -2.6560523e+00
   1.5225846e+00   1.5511238e+00   2.6517023e+00   2.2390434e+00   2.7501549e+00   3.1068681e-01   2.4061386e+00  -5.0038691e+00  -1.5593307e+00  -5.0957728e+00   8.5793228e-01   1.1394128e+00   2.8954999e-01  -2.0484033e+00  -7.9581033e-01  -6.0575043e+00   2.7165510e+00   3.8229684e+00   5.4736014e-01   8.5197444e-01  -1.8611904e+00   1.7206456e+00   2.4941081e+00   2.5936040e+00   3.2290014e+00   3.2640566e+00   2.4764322e+00   3.8249907e+00   7.9111458e-01   3.3896362e+00  -1.7028440e+00   1.5055308e+00   2.4052965e+00   2.6989781e+00   2.7691876e+00   3.3231789e+00  -1.9341197e+00   9.3726408e-02  -5.7698785e+00   1.9468902e+00   1.6323748e+00   1.8467391e+00   1.3323948e+00   1.9865750e+00  -6.4547186e-01   1.8405788e+00  -3.0389048e+00   7.5242193e-01  -7.7662221e+00   1.9864149e-01   2.1440031e+00   1.6243509e+00   1.2839537e+00  -3.7673507e-02  -5.0096842e+00  -1.1084084e+00  -6.7081076e+00   4.6277286e-01  -6.9085710e-01   1.0098781e+00  -9.9620520e-01  -1.2521015e+00  -4.3484879e+00  -1.6704714e+00  -4.5961409e+00  -1.6682475e+00  -4.8151332e+00  -1.8615281e+00  -3.7862178e+00   1.5984919e+00   3.1327280e+00   3.0491261e+00  -1.4856826e+00  -2.7643252e+00
   1.6005258e+00   1.6348213e+00   2.7781538e+00   2.3706137e+00   2.7833182e+00   3.3962297e-01   2.3743061e+00  -5.1673613e+00  -1.6525018e+00  -5.2421137e+00   9.2513889e-01   1.1853927e+00   3.1586271e-01  -2.0825895e+00  -8.0446226e-01  -6.2213598e+00   2.8476640e+00   3.8754958e+00   4.6370497e-01   9.4053280e-01  -1.9864546e+00   1.8476731e+00   2.6235034e+00   2.6928469e+00   3.3581144e+00   3.3009762e+00   2.5469898e+00   3.8012213e+00   7.8880888e-01   3.3442697e+00  -1.8259585e+00   1.6022421e+00   2.5228817e+00   2.7940041e+00   2.8811123e+00   3.3444888e+00  -1.9623561e+00  -1.9650822e-02  -5.9733101e+00   2.0427426e+00   1.7260837e+00   1.9074459e+00   1.3668959e+00   2.0105132e+00  -6.5483451e-01   1.8567819e+00  -3.1050590e+00   7.3064619e-01  -7.9754763e+00   2.5446838e-01   2.2219018e+00   1.6785945e+00   1.2988305e+00  -3.6625473e-02  -5.0811201e+00  -1.1438979e+00  -6.8802915e+00   5.1718741e-01  -6.5376729e-01   1.0457255e+00  -9.9309654e-01  -1.2740944e+00  -4.4280501e+00  -1.7099251e+00  -4.6879683e+00  -1.7339769e+00  -4.9249912e+00  -1.9422394e+00  -3.8992439e+00   1.7105235e+00   3.2432207e+00   3.0540740e+00  -1.6348148e+00  -2.8523320e+00
   1.6637055e+00   1.7047588e+00   2.8786780e+00   2.4758510e+00   2.8073894e+00   3.6292372e-01   2.3439108e+00  -5.2967459e+00  -1.7277890e+00  -5.3584801e+00   9.7898081e-01   1.2224148e+00   3.3675686e-01  -2.1074394e+00  -8.1081524e-01  -6.3507043e+00   2.9540624e+00   3.9150104e+00   3.9008093e-01   1.0141808e+00  -2.0866712e+00   1.9513113e+00   2.7276231e+00   2.7721357e+00   3.4615847e+00   3.3281383e+00   2.6028213e+00   3.7766241e+00   7.8531287e-01   3.3007681e+00  -1.9271526e+00   1.6808287e+00   2.6182903e+00   2.8688687e+00   2.9700421e+00   3.3578495e+00  -1.9837960e+00  -1.1626465e-01  -6.1349259e+00   2.1183681e+00   1.8017158e+00   1.9544330e+00   1.3950416e+00   2.0275561e+00  -6.6084763e-01   1.8681164e+00  -3.1560498e+00   7.1095375e-01  -8.1402717e+00   2.9887212e-01   2.2853755e+00   1.7214858e+00   1.3120013e+00  -3.5608223e-02  -5.1350790e+00  -1.1725980e+00  -7.0160066e+00   5.6099538e-01  -6.2186953e-01   1.0743214e+00  -9.8845538e-01  -1.2905324e+00  -4.4879084e+00  -1.7386731e+00  -4.7577039e+00  -1.7859926e+00  -5.0094033e+00  -2.0040949e+00  -3.9869791e+00   1.8030945e+00   3.3314532e+00   3.0536820e+00  -1.7585419e+00  -2.9209689e+00
   1.7125116e+00   1.7604599e+00   2.9550935e+00   2.5563625e+00   2.8238434e+00   3.8084915e-01   2.3168592e+00  -5.3946091e+00  -1.7858609e+00  -5.4469262e+00   1.0201910e+00   1.2509051e+00   3.5259175e-01  -2.1245635e+00  -8.1516114e-01  -6.4481626e+00   3.0365280e+00   3.9433149e+00   3.2862332e-01   1.0725081e+00  -2.1634165e+00   2.0320517e+00   2.8076841e+00   2.8326933e+00   3.5409710e+00   3.3470229e+00   2.6450938e+00   3.7534598e+00   7.8143599e-01   3.2620029e+00  -2.0066257e+00   1.7417214e+00   2.6922044e+00   2.9252557e+00   3.0376696e+00   3.3651768e+00  -1.9993167e+00  -1.9467360e-01  -6.2576867e+00   2.1754772e+00   1.8601017e+00   1.9891709e+00   1.4169581e+00   2.0388753e+00  -6.6435066e-01   1.8754332e+00  -3.1935688e+00   6.9415661e-01  -8.2642694e+00   3.3253589e-01   2.3348064e+00   1.7538810e+00   1.3231122e+00  -3.4703719e-02  -5.1738134e+00  -1.1946489e+00  -7.1181546e+00   5.9477069e-01  -5.9568045e-01   1.0961703e+00  -9.8319957e-01  -1.3022231e+00  -4.5307155e+00  -1.7584813e+00  -4.8080808e+00  -1.8253328e+00  -5.0712806e+00  -2.0492988e+00  -4.0519858e+00   1.8759948e+00   3.3988630e+00   3.0500881e+00  -1.8566196e+00  -2.9720691e+00
   1.7482094e+00   1.8024836e+00   3.0102598e+00   2.6148697e+00   2.8343059e+00   3.9394274e-01   2.2943963e+00  -5.4648624e+00  -1.8283481e+00  -5.5107394e+00   1.0501267e+00   1.2717141e+00   3.6396804e-01  -2.1356333e+00  -8.1790525e-01  -6.5177656e+00   3.0971693e+00   3.9624626e+00   2.8021252e-01   1.1162364e+00  -2.2192865e+00   2.0917276e+00   2.8661136e+00   2.8766040e+00   3.5988752e+00   3.3593010e+00   2.6755065e+00   3.7333926e+00   7.7778196e-01   3.2298357e+00  -2.0658637e+00   1.7864251e+00   2.7465133e+00   2.9655749e+00   3.0865471e+00   3.3683275e+00  -2.0099383e+00  -2.5492570e-01  -6.3462239e+00   2.2164716e+00   1.9029141e+00   2.0135306e+00   1.4331419e+00   2.0457698e+00  -6.6610837e-01   1.8796772e+00  -3.2197214e+00   6.8067449e-01  -8.3527857e+00   3.5670331e-01   2.3713533e+00   1.7770951e+00   1.3319860e+00  -3.3966254e-02  -5.2000137e+00  -1.2106642e+00  -7.1910625e+00   6.1954206e-01  -5.7528139e-01   1.1120539e+00  -9.7808648e-01  -1.3100648e+00  -4.5595699e+00  -1.7712574e+00  -4.8424211e+00  -1.8535729e+00  -5.1142288e+00  -2.0805720e+00  -4.0976320e+00   1.9303701e+00   3.4477953e+00   3.0450858e+00  -1.9304120e+00  -3.0081321e+00
   1.7727037e+00   1.8322461e+00   3.0477233e+00   2.6548694e+00   2.8403864e+00   4.0294242e-01   2.2770758e+00  -5.5122711e+00  -1.8575658e+00  -5.5540263e+00   1.0705741e+00   1.2860007e+00   3.7164289e-01  -2.1422517e+00  -8.1947979e-01  -6.5644285e+00   3.1390815e+00   3.9745610e+00   2.4452514e-01   1.1469957e+00  -2.2575843e+00   2.1331878e+00   2.9062040e+00   2.9065455e+00   3.6386409e+00   3.3666571e+00   2.6960979e+00   3.7173982e+00   7.7473197e-01   3.2050829e+00  -2.1073813e+00   1.8172358e+00   2.7840047e+00   2.9926830e+00   3.1197985e+00   3.3689390e+00  -2.0167338e+00  -2.9837963e-01  -6.4062740e+00   2.2441786e+00   1.9324474e+00   2.0295778e+00   1.4443694e+00   2.0495174e+00  -6.6677114e-01   1.8817809e+00  -3.2368154e+00   6.7056081e-01  -8.4121549e+00   3.7298134e-01   2.3967667e+00   1.7927300e+00   1.3386324e+00  -3.3416671e-02  -5.2165219e+00  -1.2215691e+00  -7.2399361e+00   6.3666323e-01  -5.6034573e-01   1.1229376e+00  -9.7366181e-01  -1.3149667e+00  -4.5776922e+00  -1.7788613e+00  -4.8642713e+00  -1.8726292e+00  -5.1421692e+00  -2.1008512e+00  -4.1277081e+00   1.9684381e+00   3.4812201e+00   3.0400217e+00  -1.9826182e+00  -3.0320248e+00
   1.7882639e+00   1.8517761e+00   3.0713370e+00   2.6802521e+00   2.8435317e+00   4.0868751e-01   2.2648047e+00  -5.5419423e+00  -1.8762044e+00  -5.5812628e+00   1.0835348e+00   1.2950963e+00   3.7644011e-01  -2.1458389e+00  -8.2028010e-01  -6.5933988e+00   3.1659475e+00   3.9815927e+00   2.2021382e-01   1.1670348e+00  -2.2819721e+00   2.1599081e+00   2.9317208e+00   2.9254876e+00   3.6640060e+00   3.3706344e+00   2.7090426e+00   3.7057601e+00   7.7245668e-01   3.1875978e+00  -2.1343777e+00   1.8369114e+00   2.8080001e+00   3.0095902e+00   3.1408043e+00   3.3683103e+00  -2.0207374e+00  -3.2741209e-01  -6.4440634e+00   2.2615750e+00   1.9513556e+00   2.0393756e+00   1.4515908e+00   2.0512488e+00  -6.6684690e-01   1.8825688e+00  -3.2471451e+00   6.6355417e-01  -8.4490659e+00   3.8313327e-01   2.4131661e+00   1.8024968e+00   1.3432383e+00  -3.3045521e-02  -5.2260587e+00  -1.2284433e+00  -7.2702925e+00   6.4766703e-01  -5.5020353e-01   1.1298743e+00  -9.7023394e-01  -1.3177757e+00  -4.5881326e+00  -1.7829526e+00  -4.8770549e+00  -1.8845541e+00  -5.1589667e+00  -2.1130068e+00  -4.1460497e+00   1.9931282e+00   3.5024167e+00   3.0357538e+00  -2.0168862e+00  -3.0466842e+00
   1.7972404e+00   1.8634221e+00   3.0848854e+00   2.6949134e+00   2.8449190e+00   4.1202862e-01   2.2569573e+00  -5.5588328e+00  -1.8870238e+00  -5.5968525e+00   1.0910123e+00   1.3003618e+00   3.7916488e-01  -2.1475512e+00  -8.2062533e-01  -6.6097323e+00   3.1816121e+00   3.9852722e+00   2.0519831e-01   1.1788964e+00  -2.2961204e+00   2.1755753e+00   2.9464958e+00   2.9363909e+00   3.6787417e+00   3.3725150e+00   2.7164515e+00   3.6981531e+00   7.7095113e-01   3.1764563e+00  -2.1503503e+00   1.8483311e+00   2.8219638e+00   3.0191837e+00   3.1528881e+00   3.3673390e+00  -2.0228638e+00  -3.4503749e-01  -6.4657022e+00   2.2715266e+00   1.9623730e+00   2.0448132e+00   1.4558141e+00   2.0518573e+00  -6.6668930e-01   1.8826856e+00  -3.2528023e+00   6.5915463e-01  -8.4699265e+00   3.8888404e-01   2.4227965e+00   1.8080473e+00   1.3461333e+00  -3.2821921e-02  -5.2309982e+00  -1.2323805e+00  -7.2874247e+00   6.5411607e-01  -5.4394099e-01   1.1339070e+00  -9.6787861e-01  -1.3192175e+00  -4.5935275e+00  -1.7848832e+00  -4.8837869e+00  -1.8913397e+00  -5.1681144e+00  -2.1196103e+00  -4.1562001e+00   2.0076802e+00   3.5146545e+00   3.0326729e+00  -2.0373513e+00  -3.0548531e+00
   1.8018089e+00   1.8695509e+00   3.0917578e+00   2.7023993e+00   2.8454013e+00   4.1374777e-01   2.2525557e+00  -5.5673272e+00  -1.8925744e+00  -5.6047360e+00   1.0948266e+00   1.3030534e+00   3.8053088e-01  -2.1482403e+00  -8.2074176e-01  -6.6178557e+00   3.1896802e+00   3.9869526e+00   1.9703282e-01   1.1850921e+00  -2.3033809e+00   2.1836920e+00   2.9540546e+00   2.9419370e+00   3.6863118e+00   3.3732558e+00   2.7202011e+00   3.6938081e+00   7.7008744e-01   3.1702312e+00  -2.1586999e+00   1.8541829e+00   2.8291400e+00   3.0239938e+00   3.1590348e+00   3.3665248e+00  -2.0238511e+00  -3.5447796e-01  -6.4766519e+00   2.2765637e+00   1.9680458e+00   2.0474780e+00   1.4579950e+00   2.0519617e+00  -6.6650568e-01   1.8825633e+00  -3.2555284e+00   6.5672339e-01  -8.4803359e+00   3.9175878e-01   2.4277945e+00   1.8108352e+00   1.3477349e+00  -3.2704855e-02  -5.2332189e+00  -1.2343713e+00  -7.2959592e+00   6.5746255e-01  -5.4052864e-01   1.1359839e+00  -9.6647738e-01  -1.3198587e+00  -4.5959494e+00  -1.7856453e+00  -4.8868811e+00  -1.8947497e+00  -5.1724951e+00  -2.1227674e+00  -4.1611521e+00   2.0152503e+00   3.5209005e+00   3.0307837e+00  -2.0481476e+00  -3.0588684e+00
   1.8037687e+00   1.8722686e+00   3.0947016e+00   2.7056263e+00   2.8455110e+00   4.1449525e-01   2.2504883e+00  -5.5709330e+00  -1.8949783e+00  -5.6081006e+00   1.0964698e+00   1.3042138e+00   3.8110846e-01  -2.1484582e+00  -8.2076666e-01  -6.6212613e+00   3.1931861e+00   3.9875916e+00   1.9330096e-01   1.1878197e+00  -2.3065283e+00   2.1872402e+00   2.9573179e+00   2.9443181e+00   3.6895958e+00   3.3734794e+00   2.7218037e+00   3.6917365e+00   7.6967576e-01   3.1673186e+00  -2.1623818e+00   1.8567118e+00   2.8322504e+00   3.0260299e+00   3.1616755e+00   3.3660360e+00  -2.0242340e+00  -3.5873604e-01  -6.4813296e+00   2.2787185e+00   1.9705108e+00   2.0485805e+00   1.4589447e+00   2.0519171e+00  -6.6638253e-01   1.8824301e+00  -3.2566335e+00   6.5559509e-01  -8.4847180e+00   3.9297083e-01   2.4299832e+00   1.8120177e+00   1.3484786e+00  -3.2653788e-02  -5.2340452e+00  -1.2352205e+00  -7.2995445e+00   6.5893027e-01  -5.3896353e-01   1.1368883e+00  -9.6578655e-01  -1.3200938e+00  -4.5968491e+00  -1.7858781e+00  -4.8880660e+00  -1.8961954e+00  -5.1742589e+00  -2.1240374e+00  -4.1631872e+00   2.0185698e+00   3.5235925e+00   3.0298348e+00  -2.0529503e+00  -3.0605325e+00
   1.8044259e+00   1.8732094e+00   3.0956891e+00   2.7067152e+00   2.8455160e+00   4.1474969e-01   2.2497356e+00  -5.5721313e+00  -1.8957931e+00  -5.6092250e+00   1.0970241e+00   1.3046049e+00   3.8129959e-01  -2.1485063e+00  -8.2076701e-01  -6.6223781e+00   3.1943777e+00   3.9877792e+00   1.9197366e-01   1.1887575e+00  -2.3075966e+00   2.1884528e+00   2.9584201e+00   2.9451185e+00   3.6907106e+00   3.3735235e+00   2.7223404e+00   3.6909729e+00   7.6952449e-01   3.1662622e+00  -2.1636507e+00   1.8575664e+00   2.8333047e+00   3.0267051e+00   3.1625639e+00   3.3658262e+00  -2.0243489e+00  -3.6023372e-01  -6.4828946e+00   2.2794409e+00   1.9713486e+00   2.0489376e+00   1.4592681e+00   2.0518728e+00  -6.6632679e-01   1.8823585e+00  -3.2569835e+00   6.5518806e-01  -8.4861628e+00   3.9337081e-01   2.4307325e+00   1.8124106e+00   1.3487470e+00  -3.2636545e-02  -5.2342808e+00  -1.2355040e+00  -7.3007233e+00   6.5943429e-01  -5.3840437e-01   1.1371970e+00  -9.6552488e-01  -1.3201596e+00  -4.5971057e+00  -1.7859256e+00  -4.8884170e+00  -1.8966749e+00  -5.1748135e+00  -2.1244368e+00  -4.1638414e+00   2.0197073e+00   3.5245009e+00   3.0294715e+00  -2.0546188e+00  -3.0610723e+00
   1.8045765e+00   1.8734313e+00   3.0959156e+00   2.7069660e+00   2.8455103e+00   4.1480886e-01   2.2495504e+00  -5.5724041e+00  -1.8959817e+00  -5.6094815e+00   1.0971519e+00   1.3046951e+00   3.8134282e-01  -2.1485118e+00  -8.2076547e-01  -6.6226289e+00   3.1946540e+00   3.9878166e+00   1.9165337e-01   1.1889773e+00  -2.3078441e+00   2.1887358e+00   2.9586745e+00   2.9453021e+00   3.6909690e+00   3.3735271e+00   2.7224632e+00   3.6907833e+00   7.6948705e-01   3.1660030e+00  -2.1639487e+00   1.8577637e+00   2.8335486e+00   3.0268581e+00   3.1627679e+00   3.3657682e+00  -2.0243725e+00  -3.6059183e-01  -6.4832522e+00   2.2796066e+00   1.9715430e+00   2.0490170e+00   1.4593432e+00   2.0518563e+00  -6.6631100e-01   1.8823362e+00  -3.2570590e+00   6.5508863e-01  -8.4864880e+00   3.9346110e-01   2.4309075e+00   1.8124999e+00   1.3488125e+00  -3.2632600e-02  -5.2343256e+00  -1.2355687e+00  -7.3009884e+00   6.5955242e-01  -5.3826884e-01   1.1372690e+00  -9.6545849e-01  -1.3201719e+00  -4.5971548e+00  -1.7859300e+00  -4.8884875e+00  -1.8967838e+00  -5.1749327e+00  -2.1245229e+00  -4.1639854e+00   2.0199729e+00   3.5247102e+00   3.0293785e+00  -2.0550136e+00  -3.0611922e+00
   1.8045937e+00   1.8734574e+00   3.0959416e+00   2.7069951e+00   2.8455089e+00   4.1481576e-01   2.2495277e+00  -5.5724351e+00  -1.8960035e+00  -5.6095111e+00   1.0971667e+00   1.3047054e+00   3.8134775e-01  -2.1485121e+00  -8.2076510e-01  -6.6226570e+00   3.1946862e+00   3.9878204e+00   1.9161496e-01   1.1890030e+00  -2.3078730e+00   2.1887687e+00   2.9587038e+00   2.9453233e+00   3.6909991e+00   3.3735269e+00   2.7224773e+00   3.6907600e+00   7.6948247e-01   3.1659716e+00  -2.1639838e+00   1.8577865e+00   2.8335770e+00   3.0268756e+00   3.1627915e+00   3.3657606e+00  -2.0243749e+00  -3.6063447e-01  -6.4832932e+00   2.2796257e+00   1.9715655e+00   2.0490258e+00   1.4593520e+00   2.0518537e+00  -6.6630885e-01   1.8823331e+00  -3.2570674e+00   6.5507660e-01  -8.4865252e+00   3.9347134e-01   2.4309280e+00   1.8125102e+00   1.3488205e+00  -3.2632141e-02  -5.2343299e+00  -1.2355761e+00  -7.3010184e+00   6.5956626e-01  -5.3825250e-01   1.1372773e+00  -9.6545019e-01  -1.3201730e+00  -4.5971596e+00  -1.7859299e+00  -4.8884947e+00  -1.8967962e+00  -5.1749455e+00  -2.1245322e+00  -4.1640012e+00   2.0200038e+00   3.5247343e+00   3.0293668e+00  -2.0550601e+00  -3.0612056e+00
