# Supplementary material for: A Student's Guide to Randomization Statistics for Multichannel Event-Related Potentials Using Ragu
Source: Front Neurosci. 2018 Jun 19;12:355. doi: 10.3389/fnins.2018.00355 (PMC6020783; doi:10.3389/fnins.2018.00355)
Supplement: Supplementary file 1 [file Data_Sheet_1.ZIP › RawData/s14_f1.asc]

   1.4783351e+00   2.2852605e+00   1.1865306e+00   1.0315271e+00  -4.1205639e-01  -1.5290493e+00  -2.6379773e+00  -3.3341288e+00  -2.2504741e-01  -7.1870118e-01   1.2085449e+00   1.7147547e+00   1.4401243e+00   1.1101550e+00  -2.9786494e-01   6.6200888e-01   1.0975491e+00  -1.6012622e+00  -3.5079442e+00   1.1652504e+00  -3.1724954e-01   4.9115372e-01   7.9314500e-01   4.3658012e-01  -3.6670354e-01  -1.0652871e+00  -1.7690940e+00  -2.3949133e+00  -2.5907139e+00  -3.3963970e+00  -3.0669061e+00   1.2872444e+00   1.6358346e+00   3.0182852e-03  -3.9978859e-01  -2.4707064e+00  -1.9182972e+00  -3.0456227e+00  -2.7289580e+00   1.3398326e+00   2.0894919e+00   2.0344819e-02   1.5898774e-01  -1.3930971e+00  -1.2586992e+00  -9.6168196e-01  -1.2818434e+00  -1.8328439e+00  -1.9736098e+00   2.5626291e+00   1.9231802e+00   5.0302166e-01   1.2176217e+00   7.0150400e-02   6.2742102e-01  -1.9061637e-01  -8.6200798e-01   1.1188084e+00   2.1418105e+00   1.2030262e+00   2.2358707e+00   1.8120647e+00   2.5044282e+00   1.7139431e+00   1.6586118e+00   1.4533409e+00   1.8600807e+00   2.4175528e+00   2.1925858e+00   1.6306492e+00  -2.8233146e-02  -2.8420183e+00  -2.9703349e+00   1.9071835e+00
   1.4404685e+00   2.3492315e+00   1.1825758e+00   1.0793684e+00  -3.4036335e-01  -1.5400963e+00  -2.4425275e+00  -3.3329179e+00  -4.2844704e-02  -7.1734648e-01   1.1138998e+00   1.6100652e+00   1.5980641e+00   9.7338868e-01  -3.2882383e-01   5.0888921e-01   1.1873779e+00  -1.5317318e+00  -3.3498805e+00   1.1333435e+00  -1.9558429e-01   5.2402295e-01   9.0793545e-01   4.7565938e-01  -2.6225605e-01  -9.9869358e-01  -1.6977736e+00  -2.2869256e+00  -2.5767312e+00  -3.1376731e+00  -2.9629388e+00   1.2882873e+00   1.6789638e+00  -3.3382497e-02  -3.3834275e-01  -2.3538103e+00  -1.9601769e+00  -2.7271395e+00  -2.6496973e+00   1.3139231e+00   2.0980773e+00  -1.3776975e-01   1.5096287e-01  -1.4083350e+00  -1.4075426e+00  -9.3892144e-01  -1.3748271e+00  -1.7202550e+00  -2.0634215e+00   2.5090830e+00   1.9246101e+00   5.1770432e-01   1.0732542e+00   2.7551436e-02   4.7208075e-01  -1.1277895e-01  -9.7651040e-01   1.0442848e+00   2.0092039e+00   1.1048576e+00   2.0825844e+00   1.6972967e+00   2.2457204e+00   1.6151339e+00   1.3916029e+00   1.3822083e+00   1.6640128e+00   2.3645477e+00   2.0185888e+00   1.6837569e+00   8.9394414e-02  -2.7339523e+00  -2.6957207e+00   1.8457100e+00
   1.3918530e+00   2.4078180e+00   1.1719576e+00   1.1252268e+00  -2.7227203e-01  -1.5424007e+00  -2.2311662e+00  -3.3172446e+00   1.4430566e-01  -7.1713601e-01   1.0142058e+00   1.4951786e+00   1.7643674e+00   8.3058705e-01  -3.5202358e-01   3.5118373e-01   1.2722410e+00  -1.4570703e+00  -3.1755527e+00   1.0959376e+00  -7.8750473e-02   5.4971977e-01   1.0225400e+00   5.0962921e-01  -1.5430358e-01  -9.3437086e-01  -1.6163440e+00  -2.1718682e+00  -2.5511137e+00  -2.8620280e+00  -2.8451243e+00   1.2793566e+00   1.7150449e+00  -7.9316121e-02  -2.7337675e-01  -2.2307287e+00  -1.9921099e+00  -2.3865110e+00  -2.5621718e+00   1.2801823e+00   2.0986959e+00  -2.9401807e-01   1.3954939e-01  -1.4155992e+00  -1.5543297e+00  -9.0874944e-01  -1.4610418e+00  -1.5922624e+00  -2.1466397e+00   2.4427244e+00   1.9160090e+00   5.3594782e-01   9.2105402e-01  -1.2069386e-02   3.1041672e-01  -2.5280636e-02  -1.0928229e+00   9.6952977e-01   1.8681315e+00   1.0082642e+00   1.9210875e+00   1.5772350e+00   1.9706651e+00   1.5132469e+00   1.1053006e+00   1.3115595e+00   1.4537282e+00   2.3016824e+00   1.8350493e+00   1.7294839e+00   2.0767856e-01  -2.6150676e+00  -2.4108194e+00   1.7733090e+00
   1.3326203e+00   2.4587741e+00   1.1532679e+00   1.1666114e+00  -2.1099024e-01  -1.5358879e+00  -2.0080871e+00  -3.2860086e+00   3.3286128e-01  -7.1614199e-01   9.1182888e-01   1.3715270e+00   1.9357766e+00   6.8449194e-01  -3.6431094e-01   1.9341988e-01   1.3482874e+00  -1.3795040e+00  -2.9878358e+00   1.0531800e+00   3.0054517e-02   5.6561554e-01   1.1331644e+00   5.3591699e-01  -4.6221197e-02  -8.7522953e-01  -1.5264977e+00  -2.0527391e+00  -2.5139157e+00  -2.5750892e+00  -2.7150099e+00   1.2591689e+00   1.7416939e+00  -1.3605603e-01  -2.0735999e-01  -2.1050245e+00  -2.0129470e+00  -2.0299461e+00  -2.4665172e+00   1.2382557e+00   2.0900796e+00  -4.4513863e-01   1.2423725e-01  -1.4142236e+00  -1.6954405e+00  -8.7166708e-01  -1.5384887e+00  -1.4498671e+00  -2.2200932e+00   2.3642257e+00   1.8962965e+00   5.5776400e-01   7.6394279e-01  -4.6913632e-02   1.4560000e-01   7.2317369e-02  -1.2058841e+00   8.9699287e-01   1.7214828e+00   9.1633219e-01   1.7547844e+00   1.4556796e+00   1.6855212e+00   1.4124232e+00   8.0689735e-01   1.2450029e+00   1.2352952e+00   2.2305327e+00   1.6472221e+00   1.7651663e+00   3.2273645e-01  -2.4880528e+00  -2.1216423e+00   1.6916808e+00
   1.2633082e+00   2.4999624e+00   1.1251078e+00   1.2008411e+00  -1.5980506e-01  -1.5210418e+00  -1.7781287e+00  -3.2386379e+00   5.1933878e-01  -7.1178162e-01   8.0934477e-01   1.2408009e+00   2.1086803e+00   5.3796971e-01  -3.6248270e-01   4.0497715e-02   1.4115944e+00  -1.3016361e+00  -2.7901570e+00   1.0053394e+00   1.2803828e-01   5.6906998e-01   1.2358175e+00   5.5190468e-01   5.8282951e-02  -8.2428235e-01  -1.4304617e+00  -1.9329291e+00  -2.4657721e+00  -2.2830958e+00  -2.5745890e+00   1.2267058e+00   1.7565992e+00  -2.0482265e-01  -1.4314261e-01  -1.9806749e+00  -2.0221037e+00  -1.6643191e+00  -2.3627588e+00   1.1879812e+00   2.0711520e+00  -5.8821458e-01   1.0453315e-01  -1.4039769e+00  -1.8274296e+00  -8.2863117e-01  -1.6056795e+00  -1.2944903e+00  -2.2807631e+00   2.2747999e+00   1.8646853e+00   5.8300858e-01   6.0505896e-01  -7.5261494e-02  -1.9068217e-02   1.8044203e-01  -1.3099835e+00   8.2919544e-01   1.5724519e+00   8.3208710e-01   1.5873584e+00   1.3368507e+00   1.3973425e+00   1.3172646e+00   5.0474852e-01   1.1864421e+00   1.0158052e+00   2.1532398e+00   1.4610541e+00   1.7882393e+00   4.3047267e-01  -2.3561284e+00  -1.8343334e+00   1.6031676e+00
   1.1848507e+00   2.5294217e+00   1.0861371e+00   1.2251443e+00  -1.2192421e-01  -1.4989241e+00  -1.5465570e+00  -3.1751273e+00   7.0052053e-01  -7.0081536e-01   7.0940043e-01   1.1048667e+00   2.2792234e+00   3.9386429e-01  -3.4345074e-01  -1.0251917e-01   1.4583361e+00  -1.2263425e+00  -2.5863186e+00   9.5277746e-01   2.1304341e-01   5.5754002e-01   1.3264710e+00   5.5505468e-01   1.5532808e-01  -7.8449093e-01  -1.3309239e+00  -1.8160620e+00  -2.4078971e+00  -1.9925873e+00  -2.4261912e+00   1.1812643e+00   1.7576099e+00  -2.8672184e-01  -8.3838400e-02  -1.8618827e+00  -2.0196281e+00  -1.2968206e+00  -2.2507227e+00   1.1293935e+00   2.0410759e+00  -7.2086106e-01   7.9977844e-02  -1.3851233e+00  -1.9472011e+00  -7.8106432e-01  -1.6617550e+00  -1.1279187e+00  -2.3259164e+00   2.1761624e+00   1.8207108e+00   6.1135347e-01   4.4760122e-01  -9.5591214e-02  -1.8032193e-01   2.9948105e-01  -1.3989449e+00   7.6858558e-01   1.4243785e+00   7.5829823e-01   1.4225858e+00   1.2251831e+00   1.1136801e+00   1.2326123e+00   2.0805933e-01   1.1398726e+00   8.0310394e-01   2.0724260e+00   1.2829418e+00   1.7963436e+00   5.2676292e-01  -2.2229000e+00  -1.5547835e+00   1.5106820e+00
   1.0985377e+00   2.5454244e+00   1.0351240e+00   1.2367762e+00  -1.0030142e-01  -1.4711426e+00  -1.3187957e+00  -3.0960272e+00   8.7364915e-01  -6.7938993e-01   6.1455175e-01   9.6567085e-01   2.4434275e+00   2.5484606e-01  -3.0443317e-01  -2.3063872e-01   1.4849616e+00  -1.1566324e+00  -2.3802691e+00   8.9591112e-01   2.8375855e-01   5.2869442e-01   1.4012367e+00   5.4305002e-01   2.4105113e-01  -7.5859139e-01  -1.2309130e+00  -1.7057897e+00  -2.3420308e+00  -1.7100417e+00  -2.2723292e+00   1.1224923e+00   1.7428173e+00  -3.8267270e-01  -3.2669695e-02  -1.7528430e+00  -2.0062161e+00  -9.3455980e-01  -2.1299449e+00   1.0627152e+00   1.9992866e+00  -8.4138045e-01   5.0165942e-02  -1.3584548e+00  -2.0521544e+00  -7.3083458e-01  -1.7065560e+00  -9.5222918e-01  -2.3532177e+00   2.0704495e+00   1.7642369e+00   6.4225611e-01   2.9466012e-01  -1.0670631e-01  -3.3509827e-01   4.2973139e-01  -1.4663587e+00   7.1737483e-01   1.2805651e+00   6.9727280e-01   1.2641274e+00   1.1250724e+00   8.4222820e-01   1.1632683e+00  -7.3513912e-02   1.1091338e+00   6.0544112e-01   1.9910557e+00   1.1194288e+00   1.7874249e+00   6.0765698e-01  -2.0921586e+00  -1.2882207e+00   1.4175841e+00
   1.0059403e+00   2.5464996e+00   9.7099728e-01   1.2331469e+00  -9.7452755e-02  -1.4397643e+00  -1.1001231e+00  -3.0023817e+00   1.0365922e+00  -6.4313292e-01   5.2708519e-01   8.2513357e-01   2.5973023e+00   1.2326836e-01  -2.4316579e-01  -3.3918589e-01   1.4883698e+00  -1.0954761e+00  -2.1758396e+00   8.3516145e-01   3.3989204e-01   4.8052696e-01   1.4565419e+00   5.1394404e-01   3.1181950e-01  -7.4890494e-01  -1.1336374e+00  -1.6055589e+00  -2.2703313e+00  -1.4414854e+00  -2.1155128e+00   1.0503972e+00   1.7106239e+00  -4.9332606e-01   7.2213759e-03  -1.6574785e+00  -1.9831661e+00  -5.8415043e-01  -1.9995914e+00   9.8832965e-01   1.9455052e+00  -9.4887018e-01   1.4770522e-02  -1.3252887e+00  -2.1402895e+00  -6.8019974e-01  -1.7406342e+00  -7.6970040e-01  -2.3608085e+00   1.9600902e+00   1.6954305e+00   6.7492653e-01   1.4905024e-01  -1.0786317e-01  -4.8069387e-01   5.7131941e-01  -1.5058578e+00   6.7736447e-01   1.1440788e+00   6.5065170e-01   1.1153103e+00   1.0405823e+00   5.9043050e-01   1.1136689e+00  -3.3033096e-01   1.0976195e+00   4.3104745e-01   1.9122422e+00   9.7686041e-01   1.7598143e+00   6.6959143e-01  -1.9676438e+00  -1.0388085e+00   1.3275044e+00
   9.0880816e-01   2.5314458e+00   8.9289866e-01   1.2119575e+00  -1.1527379e-01  -1.4071687e+00  -8.9535297e-01  -2.8956141e+00   1.1879582e+00  -5.8730449e-01   4.4883524e-01   6.8504261e-01   2.7369560e+00   1.0429560e-03  -1.5812568e-01  -4.2404319e-01   1.4660733e+00  -1.0456055e+00  -1.9764554e+00   7.7089672e-01   3.8228713e-01   4.1146533e-01   1.4893065e+00   4.6631204e-01   3.6445426e-01  -7.5714315e-01  -1.0422820e+00  -1.5183558e+00  -2.1952085e+00  -1.1920991e+00  -1.9580378e+00   9.6533696e-01   1.6597994e+00  -6.1897726e-01   3.2986121e-02  -1.5791568e+00  -1.9522664e+00  -2.5130986e-01  -1.8583981e+00   9.0674113e-01   1.8797370e+00  -1.0432739e+00  -2.6427025e-02  -1.2874285e+00  -2.2102572e+00  -6.3171543e-01  -1.7651936e+00  -5.8271868e-01  -2.3473503e+00   1.8476435e+00   1.6147108e+00   7.0829122e-01   1.3155656e-02  -9.8891674e-02  -6.1489721e-01   7.2409050e-01  -1.5114243e+00   6.4977090e-01   1.0175540e+00   6.1921983e-01   9.7891639e-01   9.7512911e-01   3.6507069e-01   1.0875300e+00  -5.5327941e-01   1.1079666e+00   2.8766419e-01   1.8390156e+00   8.6100732e-01   1.7122924e+00   7.0960026e-01  -1.8527719e+00  -8.0928565e-01   1.2441223e+00
   8.0894303e-01   2.4993180e+00   8.0023610e-01   1.1713346e+00  -1.5486777e-01  -1.3758502e+00  -7.0852697e-01  -2.7773694e+00   1.3271498e+00  -5.0700880e-01   3.8101229e-01   5.4695308e-01   2.8586849e+00  -1.1045435e-01  -4.8755969e-02  -4.8186878e-01   1.4163420e+00  -1.0092985e+00  -1.7848540e+00   7.0337551e-01   4.1296327e-01   3.2046961e-01   1.4971062e+00   3.9939886e-01   3.9645117e-01  -7.8421772e-01  -9.5977849e-01  -1.4464498e+00  -2.1191146e+00  -9.6585304e-01  -1.8017704e+00   8.6798775e-01   1.5895212e+00  -7.5947702e-01   4.2294499e-02  -1.5204115e+00  -1.9156195e+00   5.9490558e-02  -1.7046459e+00   8.1852489e-01   1.8022517e+00  -1.1253698e+00  -7.3500390e-02  -1.2470886e+00  -2.2613506e+00  -5.8811129e-01  -1.7819652e+00  -3.9369023e-01  -2.3120281e+00   1.7356091e+00   1.5226763e+00   7.4095773e-01  -1.1119785e-01  -8.0299485e-02  -7.3608584e-01   8.8747161e-01  -1.4777179e+00   6.3506329e-01   9.0300870e-01   6.0274922e-01   8.5699260e-01   9.3116390e-01   1.7187380e-01   1.0874825e+00  -7.3430074e-01   1.1417368e+00   1.8204963e-01   1.7740562e+00   7.7668547e-01   1.6441297e+00   7.2551226e-01  -1.7503574e+00  -6.0068405e-01   1.1709110e+00
   7.0806413e-01   2.4494136e+00   6.9273817e-01   1.1099580e+00  -2.1639687e-01  -1.3481790e+00  -5.4264105e-01  -2.6493279e+00   1.4543443e+00  -3.9746303e-01   3.2405662e-01   4.1210293e-01   2.9590567e+00  -2.1043945e-01   8.4321587e-02  -5.1027871e-01   1.3383208e+00  -9.8815811e-01  -1.6028263e+00   6.3269609e-01   4.3506825e-01   2.0711875e-01   1.4783169e+00   3.1325334e-01   4.0618467e-01  -8.3006823e-01  -8.8855762e-01  -1.3911540e+00  -2.0443010e+00  -7.6520145e-01  -1.6479449e+00   7.5930112e-01   1.4994049e+00  -9.1414464e-01   3.3555856e-02  -1.4826898e+00  -1.8754139e+00   3.4528958e-01  -1.5361803e+00   7.2427588e-01   1.7135568e+00  -1.1966986e+00  -1.2633574e-01  -1.2067854e+00  -2.2934362e+00  -5.5214322e-01  -1.7930197e+00  -2.0497197e-01  -2.2545177e+00   1.6262329e+00   1.4200223e+00   7.7118545e-01  -2.2283295e-01  -5.3351724e-02  -8.4328086e-01   1.0603114e+00  -1.4004049e+00   6.3282770e-01   8.0169248e-01   5.9988880e-01   7.5069981e-01   9.0987622e-01   1.5145233e-02   1.1147295e+00  -8.6689681e-01   1.1991173e+00   1.1949653e-01   1.7194210e+00   7.2739428e-01   1.5551117e+00   7.1612441e-01  -1.6623421e+00  -4.1215671e-01   1.1108639e+00
   6.0767755e-01   2.3812564e+00   5.7051197e-01   1.0271753e+00  -2.9896789e-01  -1.3261403e+00  -3.9943534e-01  -2.5130080e+00   1.5703966e+00  -2.5431585e-01   2.7753774e-01   2.8135202e-01   3.0349749e+00  -2.9873061e-01   2.3912183e-01  -5.0798204e-01   1.2321180e+00  -9.8290374e-01  -1.4310141e+00   5.5876336e-01   4.5273564e-01   7.1683142e-02   1.4322360e+00   2.0884155e-01   3.9308003e-01  -8.9352235e-01  -8.3030638e-01  -1.3526247e+00  -1.9725640e+00  -5.9086677e-01  -1.4969981e+00   6.4045486e-01   1.3895239e+00  -1.0816895e+00   6.1175267e-03  -1.4661510e+00  -1.8336653e+00   6.0478584e-01  -1.3504885e+00   6.2456677e-01   1.6143673e+00  -1.2594333e+00  -1.8458434e-01  -1.1692037e+00  -2.3068370e+00  -5.2643409e-01  -1.8005363e+00  -1.8829670e-02  -2.1749284e+00   1.5213240e+00   1.3074601e+00   7.9687301e-01  -3.2126423e-01  -2.0116564e-02  -9.3615540e-01   1.2407094e+00  -1.2764754e+00   6.4167479e-01   7.1398113e-01   6.0811672e-01   6.6021500e-01   9.1094658e-01  -1.0252597e-01   1.1687526e+00  -9.4658288e-01   1.2786654e+00   1.0339352e-01   1.6762801e+00   7.1500043e-01   1.4455492e+00   6.8134001e-01  -1.5895598e+00  -2.4094414e-01   1.0662249e+00
   5.0896770e-01   2.2945975e+00   4.3410308e-01   9.2309607e-01  -4.0056416e-01  -1.3110749e+00  -2.7926772e-01  -2.3695852e+00   1.6766674e+00  -7.4002648e-02   2.4011449e-01   1.5515358e-01   3.0837353e+00  -3.7571212e-01   4.1215602e-01  -4.7486257e-01   1.0988601e+00  -9.9319165e-01  -1.2687859e+00   4.8128123e-01   4.7084565e-01  -8.4817106e-02   1.3591750e+00   8.8130316e-02   3.5773933e-01  -9.7220224e-01  -7.8574758e-01  -1.3297221e+00  -1.9050056e+00  -4.4173833e-01  -1.3484629e+00   5.1280875e-01   1.2604268e+00  -1.2601450e+00  -3.9577344e-02  -1.4695394e+00  -1.7919475e+00   8.3835298e-01  -1.1448380e+00   5.1992572e-01   1.5055809e+00  -1.3162020e+00  -2.4761372e-01  -1.1370460e+00  -2.3021764e+00  -5.1331752e-01  -1.8065478e+00   1.6256899e-01  -2.0737297e+00   1.4221086e+00   1.1856535e+00   8.1557227e-01  -4.0668964e-01   1.6531279e-02  -1.0149976e+00   1.4258493e+00  -1.1045288e+00   6.5920675e-01   6.3932962e-01   6.2376738e-01   5.8469844e-01   9.3237401e-01  -1.8047636e-01   1.2470978e+00  -9.7125416e-01   1.3771233e+00   1.3486344e-01   1.6446868e+00   7.3948992e-01   1.3162822e+00   6.2226338e-01  -1.5315592e+00  -8.2496310e-02   1.0382406e+00
   4.1272570e-01   2.1894377e+00   2.8455840e-01   7.9866152e-01  -5.1803251e-01  -1.3034472e+00  -1.8108715e-01  -2.2197456e+00   1.7747861e+00   1.4588119e-01   2.0956965e-01   3.3564317e-02   3.1030815e+00  -4.4225256e-01   5.9835397e-01  -4.1200615e-01   9.4071381e-01  -1.0174844e+00  -1.1142115e+00   3.9977862e-01   4.9469714e-01  -2.6057024e-01   1.2605143e+00  -4.5868439e-02   3.0200975e-01  -1.0624911e+00  -7.5446542e-01  -1.3199496e+00  -1.8418330e+00  -3.1490229e-01  -1.2009371e+00   3.7787263e-01   1.1131522e+00  -1.4468229e+00  -1.0188918e-01  -1.4901473e+00  -1.7511476e+00   1.0479123e+00  -9.1647954e-01   4.1084327e-01   1.3882664e+00  -1.3698721e+00  -3.1446181e-01  -1.1128720e+00  -2.2802078e+00  -5.1470037e-01  -1.8126884e+00   3.3712487e-01  -1.9516789e+00   1.3291401e+00   1.0551837e+00   8.2454042e-01  -4.7992854e-01   5.2956241e-02  -1.0806336e+00   1.6118508e+00  -8.8501258e-01   6.8205719e-01   5.7629441e-01   6.4214139e-01   5.2233414e-01   9.7040181e-01  -2.2007276e-01   1.3452676e+00  -9.4143952e-01   1.4893264e+00   2.1250778e-01   1.6234030e+00   7.9880951e-01   1.1686822e+00   5.4124235e-01  -1.4865045e+00   6.9245058e-02   1.0269551e+00
   3.1932676e-01   2.0660765e+00   1.2348789e-01   6.5568436e-01  -6.4713168e-01  -1.3026672e+00  -1.0251402e-01  -2.0636006e+00   1.8663642e+00   4.0621239e-01   1.8292541e-01  -8.3701840e-02   3.0912554e+00  -4.9958327e-01   7.9106474e-01  -3.2167601e-01   7.6087434e-01  -1.0529849e+00  -9.6414720e-01   3.1367392e-01   5.2960569e-01  -4.5294809e-01   1.1387245e+00  -1.8909981e-01   2.2898448e-01  -1.1595704e+00  -7.3479652e-01  -1.3194859e+00  -1.7822227e+00  -2.0580917e-01  -1.0521425e+00   2.3729325e-01   9.4924677e-01  -1.6382909e+00  -1.7795167e-01  -1.5238803e+00  -1.7112674e+00   1.2366673e+00  -6.6290622e-01   2.9781247e-01   1.2636696e+00  -1.4233135e+00  -3.8379916e-01  -1.0989399e+00  -2.2416444e+00  -5.3195476e-01  -1.8199715e+00   5.0274587e-01  -1.8097651e+00   1.2422766e+00   9.1655481e-01   8.2083774e-01  -5.4230898e-01   8.4861630e-02  -1.1343177e+00   1.7936659e+00  -6.2039613e-01   7.0601303e-01   5.2262837e-01   6.5769959e-01   4.7044564e-01   1.0195598e+00  -2.2470176e-01   1.4567393e+00  -8.6042034e-01   1.6082247e+00   3.3228052e-01   1.6097989e+00   8.8881189e-01   1.0046565e+00   4.4185317e-01  -1.4511718e+00   2.2141240e-01   1.0310658e+00
   2.2876229e-01   1.9251898e+00  -4.6880104e-02   4.9685674e-01  -7.8264282e-01  -1.3069866e+00  -4.0025153e-02  -1.9006746e+00   1.9526824e+00   7.0600506e-01   1.5663865e-01  -1.9717607e-01   3.0470536e+00  -5.4914657e-01   9.8215070e-01  -2.0724160e-01   5.6351879e-01  -1.0956488e+00  -8.1443599e-01   2.2237750e-01   5.8045199e-01  -6.5850249e-01   9.9734297e-01  -3.3652095e-01   1.4293283e-01  -1.2575331e+00  -7.2380290e-01  -1.3233156e+00  -1.7242677e+00  -1.0857431e-01  -8.9907662e-01   9.2862389e-02   7.7078554e-01  -1.8303806e+00  -2.6371924e-01  -1.5654254e+00  -1.6713033e+00   1.4087196e+00  -3.8215933e-01   1.8140146e-01   1.1332376e+00  -1.4791515e+00  -4.5390410e-01  -1.0970538e+00  -2.1870144e+00  -5.6584910e-01  -1.8286220e+00   6.5726336e-01  -1.6491797e+00   1.1607347e+00   7.7024230e-01   8.0147382e-01  -5.9551028e-01   1.0744523e-01  -1.1776017e+00   1.9650342e+00  -3.1527165e-01   7.2622022e-01   4.7544607e-01   6.6433784e-01   4.2568439e-01   1.0728340e+00  -1.9964126e-01   1.5731256e+00  -7.3420182e-01   1.7250309e+00   4.8750713e-01   1.5998384e+00   1.0033139e+00   8.2665768e-01   3.2882449e-01  -1.4210475e+00   3.8165050e-01   1.0478545e+00
   1.4072669e-01   1.7679262e+00  -2.2365781e-01   3.2572264e-01  -9.1854050e-01  -1.3134904e+00   1.0769282e-02  -1.7299773e+00   2.0343755e+00   1.0421373e+00   1.2686542e-01  -3.0749759e-01   2.9698893e+00  -5.9242674e-01   1.1621842e+00  -7.3068882e-02   3.5372606e-01  -1.1402845e+00  -6.6021385e-01   1.2542704e-01   6.5120951e-01  -8.7298771e-01   8.4090874e-01  -4.8221346e-01   4.9158697e-02  -1.3495768e+00  -7.1733775e-01  -1.3254577e+00  -1.6650242e+00  -1.6394551e-02  -7.3825493e-01  -5.3456987e-02   5.8039245e-01  -2.0182313e+00  -3.5409376e-01  -1.6085148e+00  -1.6292199e+00   1.5685965e+00  -7.3158528e-02   6.2349868e-02   9.9865893e-01  -1.5395304e+00  -5.2265605e-01  -1.1084276e+00  -2.1165563e+00  -6.1651811e-01  -1.8379860e+00   7.9834155e-01  -1.4713221e+00   1.0832157e+00   6.1678371e-01   7.6359752e-01  -6.4137277e-01   1.1560841e-01  -1.2121954e+00   2.1185228e+00   2.3633902e-02   7.3746601e-01   4.3144975e-01   6.5572766e-01   3.8427914e-01   1.1219609e+00  -1.5181991e-01   1.6844761e+00  -5.7133314e-01   1.8294973e+00   6.6905538e-01   1.5881617e+00   1.1342696e+00   6.3769302e-01   2.0789929e-01  -1.3905317e+00   5.5746368e-01   1.0732008e+00
   5.4749659e-02   1.5960123e+00  -4.0328086e-01   1.4661407e-01  -1.0482155e+00  -1.3181870e+00   5.4777614e-02  -1.5501562e+00   2.1111501e+00   1.4091691e+00   8.9775971e-02  -4.1524655e-01   2.8598601e+00  -6.3077790e-01   1.3207518e+00   7.5620225e-02   1.3736149e-01  -1.1807398e+00  -4.9630434e-01   2.2644422e-02   7.4448877e-01  -1.0914147e+00   6.7485254e-01  -6.1955393e-01  -4.6206438e-02  -1.4282676e+00  -7.1020610e-01  -1.3192796e+00  -1.6006544e+00   7.7946833e-02  -5.6602759e-01  -1.9949264e-01   3.8125592e-01  -2.1963724e+00  -4.4312504e-01  -1.6462656e+00  -1.5820266e+00   1.7207292e+00   2.6396802e-01  -5.8323493e-02   8.6191439e-01  -1.6058997e+00  -5.8755005e-01  -1.1335684e+00  -2.0301670e+00  -6.8346990e-01  -1.8465263e+00   9.2339801e-01  -1.2778403e+00   1.0080931e+00   4.5690247e-01   7.0472025e-01  -6.8168790e-01   1.0421258e-01  -1.2398281e+00   2.2456628e+00   3.8753947e-01   7.3452252e-01   3.8720083e-01   6.2570625e-01   3.4233084e-01   1.1578405e+00  -8.9477011e-02   1.7797168e+00  -3.8258243e-01   1.9103209e+00   8.6565595e-01   1.5682646e+00   1.2720538e+00   4.4133019e-01   8.5637889e-02  -1.3532364e+00   7.5552022e-01   1.1016855e+00
  -2.9640178e-02   1.4118511e+00  -5.8152557e-01  -3.5449388e-02  -1.1647401e+00  -1.3161996e+00   9.7036292e-02  -1.3597231e+00   2.1815596e+00   1.7992776e+00   4.1893949e-02  -5.2076299e-01   2.7178159e+00  -6.6526521e-01   1.4468606e+00   2.3291242e-01  -7.9074333e-02  -1.2101714e+00  -3.1767399e-01  -8.5701952e-02   8.6113637e-01  -1.3081425e+00   5.0534248e-01  -7.4144024e-01  -1.3646612e-01  -1.4858682e+00  -6.9641519e-01  -1.2978814e+00  -1.5266676e+00   1.8152326e-01  -3.7894929e-01  -3.4282387e-01   1.7713102e-01  -2.3588502e+00  -5.2427388e-01  -1.6715748e+00  -1.5259608e+00   1.8689296e+00   6.2758397e-01  -1.7921927e-01   7.2532635e-01  -1.6788421e+00  -6.4573581e-01  -1.1721873e+00  -1.9274084e+00  -7.6562185e-01  -1.8519132e+00   1.0295553e+00  -1.0707044e+00   9.3364137e-01   2.9164838e-01   6.2295496e-01  -7.1798736e-01   6.8371927e-02  -1.2621261e+00   2.3371954e+00   7.6579028e-01   7.1252602e-01   3.3941399e-01   5.6868672e-01   2.9612991e-01   1.1710416e+00  -2.1742712e-02   1.8472033e+00  -1.8048114e-01   1.9556545e+00   1.0643599e+00   1.5327705e+00   1.4058443e+00   2.4168857e-01  -3.0832778e-02  -1.3023648e+00   9.8097020e-01   1.1267804e+00
  -1.1274088e-01   1.2185938e+00  -7.5356937e-01  -2.1489707e-01  -1.2611604e+00  -1.3020439e+00   1.4230960e-01  -1.1573279e+00   2.2428687e+00   2.2023320e+00  -1.9569996e-02  -6.2397063e-01   2.5454245e+00  -6.9653458e-01   1.5294364e+00   3.9238500e-01  -2.8863133e-01  -1.2213826e+00  -1.1991171e-01  -1.9874877e-01   9.9992894e-01  -1.5170108e+00   3.3908909e-01  -8.4056700e-01  -2.1466280e-01  -1.5147104e+00  -6.6950036e-01  -1.2545230e+00  -1.4382363e+00   3.0069911e-01  -1.7417151e-01  -4.8075337e-01  -2.7680780e-02  -2.4993992e+00  -5.9072018e-01  -1.6775359e+00  -1.4567616e+00   2.0159142e+00   1.0143081e+00  -2.9848010e-01   5.9159636e-01  -1.7579535e+00  -6.9408167e-01  -1.2231438e+00  -1.8075724e+00  -8.6135507e-01  -1.8511997e+00   1.1136407e+00  -8.5229797e-01   8.5828244e-01   1.2253524e-01   5.1725017e-01  -7.5134916e-01   3.7678002e-03  -1.2805120e+00   2.3834279e+00   1.1461370e+00   6.6736256e-01   2.8524899e-01   4.8006170e-01   2.4246968e-01   1.1523724e+00   4.1836139e-02   1.8753604e+00   2.1237698e-02   1.9537072e+00   1.2511124e+00   1.4737842e+00   1.5240855e+00   4.3407191e-02  -1.3411323e-01  -1.2311447e+00   1.2368341e+00   1.1411189e+00
  -1.9451424e-01   1.0201662e+00  -9.1410154e-01  -3.8577720e-01  -1.3308037e+00  -1.2699748e+00   1.9471383e-01  -9.4205945e-01   2.2910298e+00   2.6061205e+00  -9.6421718e-02  -7.2422856e-01   2.3452314e+00  -7.2472447e-01   1.5578882e+00   5.4730076e-01  -4.8412913e-01  -1.2072094e+00   1.0030708e-01  -3.1492418e-01   1.1573966e+00  -1.7115152e+00   1.8311346e-01  -9.0973884e-01  -2.7390533e-01  -1.5075932e+00  -6.2290477e-01  -1.1830666e+00  -1.3305679e+00   4.4060016e-01   5.0178081e-02  -6.1030221e-01  -2.2838467e-01  -2.6116599e+00  -6.3569718e-01  -1.6578502e+00  -1.3700150e+00   2.1629185e+00   1.4188705e+00  -4.1375360e-01   4.6381700e-01  -1.8417906e+00  -7.2926372e-01  -1.2844325e+00  -1.6697946e+00  -9.6857887e-01  -1.8410705e+00   1.1722460e+00  -6.2551373e-01   7.8082174e-01  -4.8348028e-02   3.8759572e-01  -7.8224057e-01  -9.3034223e-02  -1.2961368e+00   2.3746873e+00   1.5151098e+00   5.9602523e-01   2.2257179e-01   3.5656685e-01   1.7892810e-01   1.0934742e+00   9.1795206e-02   1.8533653e+00   2.0827699e-01   1.8933927e+00   1.4114106e+00   1.3833093e+00   1.6150118e+00  -1.4842151e-01  -2.1685639e-01  -1.1332899e+00   1.5235191e+00   1.1368343e+00
  -2.7445613e-01   8.2123507e-01  -1.0574853e+00  -5.4195611e-01  -1.3675795e+00  -1.2143715e+00   2.5739838e-01  -7.1373432e-01   2.3207835e+00   2.9967343e+00  -1.8925296e-01  -8.2023059e-01   2.1206984e+00  -7.4943076e-01   1.5227114e+00   6.9081045e-01  -6.5840410e-01  -1.1609298e+00   3.4481390e-01  -4.3188755e-01   1.3278054e+00  -1.8850209e+00   4.4487076e-02  -9.4220595e-01  -3.0770116e-01  -1.4581788e+00  -5.5038665e-01  -1.0783981e+00  -1.1992975e+00   6.0466410e-01   2.9466526e-01  -7.2823863e-01  -4.1978587e-01  -2.6894313e+00  -6.5282963e-01  -1.6071983e+00  -1.2615384e+00   2.3094439e+00   1.8340891e+00  -5.2220749e-01   3.4544743e-01  -1.9278881e+00  -7.4788033e-01  -1.3532134e+00  -1.5132090e+00  -1.0847946e+00  -1.8181380e+00   1.2018559e+00  -3.9383479e-01   7.0064796e-01  -2.1827434e-01   2.3517801e-01  -8.1041573e-01  -2.2428516e-01  -1.3098471e+00   2.3018536e+00   1.8584771e+00   4.9691029e-01   1.5015976e-01   1.9657506e-01   1.0409079e-01   9.8740037e-01   1.1924608e-01   1.7718288e+00   3.6645175e-01   1.7649899e+00   1.5310119e+00   1.2537070e+00   1.6672024e+00  -3.2835867e-01  -2.7210669e-01  -1.0034539e+00   1.8385113e+00   1.1059519e+00
  -3.5151833e-01   6.2710393e-01  -1.1779676e+00  -6.7734050e-01  -1.3662601e+00  -1.1301329e+00   3.3231032e-01  -4.7314542e-01   2.3258862e+00   3.3590981e+00  -2.9729956e-01  -9.0997165e-01   1.8762172e+00  -7.6973104e-01   1.4160878e+00   8.1615949e-01  -8.0457580e-01  -1.0766681e+00   6.1363644e-01  -5.4653775e-01   1.5033125e+00  -2.0310093e+00  -6.9946080e-02  -9.3200224e-01  -3.1027281e-01  -1.3613630e+00  -4.4642305e-01  -9.3680072e-01  -1.0408708e+00   7.9430950e-01   5.5830229e-01  -8.3114630e-01  -5.9642791e-01  -2.7269543e+00  -6.3645553e-01  -1.5215467e+00  -1.1277722e+00   2.4531614e+00   2.2509824e+00  -6.2060272e-01   2.4024439e-01  -2.0128513e+00  -7.4658727e-01  -1.4258936e+00  -1.3371224e+00  -1.2071560e+00  -1.7792618e+00   1.1990388e+00  -1.6138121e-01   6.1787522e-01  -3.8388121e-01   6.2466846e-02  -8.3488130e-01  -3.9079427e-01  -1.3221913e+00   2.1569339e+00   2.1617717e+00   3.7002319e-01   6.7828865e-02   2.9560984e-04   1.7692641e-02   8.2913071e-01   1.1633194e-01   1.6234213e+00   4.8236537e-01   1.5607677e+00   1.5966456e+00   1.0781659e+00   1.6701385e+00  -4.9077046e-01  -2.9363477e-01  -8.3764231e-01   2.1762766e+00   1.0408104e+00
  -4.2409475e-01   4.4353531e-01  -1.2699272e+00  -7.8611483e-01  -1.3227232e+00  -1.0130478e+00   4.2006169e-01  -2.2223748e-01   2.2994603e+00   3.6776260e+00  -4.1840346e-01  -9.9079152e-01   1.6170843e+00  -7.8426947e-01   1.2324418e+00   9.1689323e-01  -9.1632273e-01  -9.4976546e-01   9.0481518e-01  -6.5509762e-01   1.6742982e+00  -2.1433421e+00  -1.5385321e-01  -8.7426450e-01  -2.7684014e-01  -1.2135907e+00  -3.0657999e-01  -7.5624563e-01  -8.5288026e-01   1.0087515e+00   8.3841209e-01  -9.1553422e-01  -7.5277563e-01  -2.7192028e+00  -5.8191277e-01  -1.3983664e+00  -9.6614011e-01   2.5899858e+00   2.6590277e+00  -7.0542349e-01   1.5214537e-01  -2.0925179e+00  -7.2225203e-01  -1.4982565e+00  -1.1411955e+00  -1.3325227e+00  -1.7218592e+00   1.1606908e+00   6.7091689e-02   5.3341113e-01  -5.4124941e-01  -1.2678053e-01  -8.5393866e-01  -5.9173389e-01  -1.3334632e+00   1.9336409e+00   2.4108628e+00   2.1707354e-01  -2.3530944e-02  -2.3014094e-01  -7.9338460e-02   6.1598395e-01   7.6617942e-02   1.4033994e+00   5.4404638e-01   1.2755312e+00   1.5966906e+00   8.5115634e-01   1.6147307e+00  -6.3002201e-01  -2.7624776e-01  -6.3355185e-01   2.5283932e+00   9.3449114e-01
  -4.9007614e-01   2.7650581e-01  -1.3281456e+00  -8.6298318e-01  -1.2341388e+00  -8.6011346e-01   5.1990913e-01   3.5813169e-02   2.2344364e+00   3.9369649e+00  -5.4908319e-01  -1.0594990e+00   1.3494270e+00  -7.9139699e-01   9.6890740e-01   9.8705612e-01  -9.8815169e-01  -7.7708735e-01   1.2143691e+00  -7.5327553e-01   1.8298577e+00  -2.2165309e+00  -2.0168710e-01  -7.6550992e-01  -2.0385190e-01  -1.0130938e+00  -1.2782103e-01  -5.3657873e-01  -6.3432707e-01   1.2449825e+00   1.1306237e+00  -9.7798403e-01  -8.8343640e-01  -2.6621679e+00  -4.8577585e-01  -1.2367510e+00  -7.7534469e-01   2.7143156e+00   3.0465554e+00  -7.7305545e-01   8.5106777e-02  -2.1621810e+00  -6.7212059e-01  -1.5656327e+00  -9.2560901e-01  -1.4575087e+00  -1.6441788e+00   1.0843122e+00   2.8625725e-01   4.4894485e-01  -6.8605800e-01  -3.2760407e-01  -8.6530300e-01  -8.2452812e-01  -1.3437768e+00   1.6279232e+00   2.5925452e+00   4.1448073e-02  -1.2201719e-01  -4.9072136e-01  -1.8494240e-01   3.4789191e-01  -4.6082871e-03   1.1099868e+00   5.4150997e-01   9.0704708e-01   1.5217718e+00   5.6883298e-01   1.4937882e+00  -7.4070634e-01  -2.1605511e-01  -3.9080821e-01   2.8839082e+00   7.8122912e-01
  -5.4697097e-01   1.3190859e-01  -1.3480837e+00  -9.0340472e-01  -1.0990908e+00  -6.6977418e-01   6.2984418e-01   2.9662909e-01   2.1240627e+00   4.1227821e+00  -6.8470866e-01  -1.1125707e+00   1.0800698e+00  -7.8935630e-01   6.2566548e-01   1.0213799e+00  -1.0156476e+00  -5.5724717e-01   1.5364189e+00  -8.3649553e-01   1.9584231e+00  -2.2459942e+00  -2.0893773e-01  -6.0385180e-01  -8.9153316e-02  -7.6003242e-01   9.1269720e-02  -2.7958599e-01  -3.8578094e-01   1.4979191e+00   1.4290048e+00  -1.0153273e+00  -9.8340929e-01  -2.5531093e+00  -3.4603111e-01  -1.0374279e+00  -5.5556989e-01   2.8194195e+00   3.4012639e+00  -8.1999863e-01   4.2904723e-02  -2.2168580e+00  -5.9398878e-01  -1.6231061e+00  -6.9120026e-01  -1.5785290e+00  -1.5455115e+00   9.6829008e-01   4.9034744e-01   3.6685597e-01  -8.1380690e-01  -5.3401411e-01  -8.6629296e-01  -1.0848425e+00  -1.3531665e+00   1.2384030e+00   2.6951150e+00  -1.5193856e-01  -2.2486830e-01  -7.7571309e-01  -2.9608975e-01   2.7510317e-02  -1.3014162e-01   7.4458074e-01   4.6721380e-01   4.5631468e-01   1.3652445e+00   2.2936045e-01   1.3023982e+00  -8.1789703e-01  -1.1067326e-01  -1.1108210e-01   3.2299043e+00   5.7677781e-01
  -5.9208203e-01   1.5222780e-02  -1.3261442e+00  -9.0381063e-01  -9.1762591e-01  -4.4206486e-01   7.4678349e-01   5.5477738e-01   1.9624350e+00   4.2225455e+00  -8.1976647e-01  -1.1464094e+00   8.1633841e-01  -7.7649433e-01   2.0611756e-01   1.0154555e+00  -9.9568821e-01  -2.9072673e-01   1.8634636e+00  -9.0018154e-01   2.0484704e+00  -2.2282902e+00  -1.7234715e-01  -3.8913710e-01   6.7918680e-02  -4.5652647e-01   3.5036688e-01   1.1069141e-02  -1.0942530e-01   1.7607071e+00   1.7263297e+00  -1.0248392e+00  -1.0483462e+00  -2.3907586e+00  -1.6218445e-01  -8.0266596e-01  -3.0857039e-01   2.8979360e+00   3.7108230e+00  -8.4309716e-01   2.8912059e-02  -2.2515860e+00  -4.8636914e-01  -1.6657434e+00  -4.3955571e-01  -1.6918529e+00  -1.4263178e+00   8.1215822e-01   6.7334902e-01   2.9005336e-01  -9.2008925e-01  -7.3924506e-01  -8.5407538e-01  -1.3666861e+00  -1.3616980e+00   7.6667934e-01   2.7089023e+00  -3.5690475e-01  -3.2869450e-01  -1.0779426e+00  -4.0903363e-01  -3.3984623e-01  -3.0077834e-01   3.1176391e-01   3.1638705e-01  -7.2339886e-02   1.1235353e+00  -1.6686524e-01   1.0382005e+00  -8.5740877e-01   4.0645919e-02   2.0192876e-01   3.5522336e+00   3.1870680e-01
  -6.2272291e-01  -6.8822426e-02  -1.2599009e+00  -8.6178987e-01  -6.9122796e-01  -1.7864667e-01   8.6683823e-01   8.0402387e-01   1.7450070e+00   4.2262415e+00  -9.4819455e-01  -1.1576382e+00   5.6580116e-01  -7.5148224e-01  -2.8312455e-01   9.6588672e-01  -9.2661093e-01   2.0114708e-02   2.1867913e+00  -9.4007300e-01   2.0892588e+00  -2.1613079e+00  -9.0076041e-02  -1.2299582e-01   2.6651688e-01  -1.0657539e-01   6.4739443e-01   3.3003326e-01   1.9101991e-01   2.0251578e+00   2.0144641e+00  -1.0044361e+00  -1.0748076e+00  -2.1754557e+00   6.4702290e-02  -5.3609382e-01  -3.7637037e-02   2.9424416e+00   3.9635297e+00  -8.3976560e-01   4.5868117e-02  -2.2617293e+00  -3.4864055e-01  -1.6888317e+00  -1.7304783e-01  -1.7936681e+00  -1.2882598e+00   6.1680342e-01   8.2925893e-01   2.2175927e-01  -1.0008894e+00  -9.3607484e-01  -8.2594489e-01  -1.6626275e+00  -1.3695776e+00   2.1746482e-01   2.6267320e+00  -5.6635522e-01  -4.2976473e-01  -1.3891710e+00  -5.1962833e-01  -7.4644427e-01  -5.1534723e-01  -1.8087976e-01   8.7219316e-02  -6.7135589e-01   7.9632582e-01  -6.1711680e-01   7.0153530e-01  -8.5604875e-01   2.3697044e-01   5.4265226e-01   3.8363663e+00   6.6096360e-03
  -6.3645491e-01  -1.1656406e-01  -1.1482799e+00  -7.7623334e-01  -4.2272439e-01   1.1726561e-01   9.8563698e-01   1.0376796e+00   1.4690341e+00   4.1269821e+00  -1.0637616e+00  -1.1434091e+00   3.3595661e-01  -7.1352079e-01  -8.3244261e-01   8.7042037e-01  -8.0832287e-01   3.7114328e-01   2.4969966e+00  -9.5254823e-01   2.0715436e+00  -2.0444051e+00   3.8186968e-02   1.9120069e-01   5.0434068e-01   2.8413025e-01   9.7862807e-01   6.7056129e-01   5.1049224e-01   2.2822854e+00   2.2848419e+00  -9.5285633e-01  -1.0604928e+00  -1.9092072e+00   3.3204586e-01  -2.4244609e-01   2.5255987e-01   2.9460398e+00   4.1489719e+00  -8.0819383e-01   9.5660032e-02  -2.2432695e+00  -1.8117036e-01  -1.6881145e+00   1.0518840e-01  -1.8801666e+00  -1.1341325e+00   3.8459388e-01   9.5238522e-01   1.6525713e-01  -1.0528797e+00  -1.1171919e+00  -7.7961370e-01  -1.9641235e+00  -1.3772462e+00  -4.0146085e-01   2.4442891e+00  -7.7270087e-01  -5.2432325e-01  -1.7005421e+00  -6.2368700e-01  -1.1825317e+00  -7.7084443e-01  -7.2313317e-01  -2.1909328e-01  -1.3302130e+00   3.8657424e-01  -1.1163660e+00   2.9546234e-01  -8.1184104e-01   4.7573039e-01   9.0392104e-01   4.0682940e+00  -3.5779109e-01
  -6.3132244e-01  -1.2567448e-01  -9.9167877e-01  -6.4742660e-01  -1.1613625e-01   4.4107718e-01   1.0986721e+00   1.2490152e+00   1.1339172e+00   3.9214624e+00  -1.1604637e+00  -1.1016941e+00   1.3388259e-01  -6.6251003e-01  -1.4296000e+00   7.2805304e-01  -6.4234668e-01   7.5665737e-01   2.7845635e+00  -9.3492776e-01   1.9882098e+00  -1.8784949e+00   2.1117968e-01   5.4846859e-01   7.7776337e-01   7.0849008e-01   1.3389006e+00   1.0249036e+00   8.4288246e-01   2.5228991e+00   2.5290007e+00  -8.6981511e-01  -1.0044289e+00  -1.5956676e+00   6.3584322e-01   7.2736904e-02   5.5623770e-01   2.9029221e+00   4.2586550e+00  -7.4751377e-01   1.7913455e-01  -2.1930681e+00   1.4604551e-02  -1.6600159e+00   3.9134050e-01  -1.9476543e+00  -9.6769845e-01   1.1941046e-01   1.0376762e+00   1.2362469e-01  -1.0736895e+00  -1.2755856e+00  -7.1348506e-01  -2.2619389e+00  -1.3854433e+00  -1.0794812e+00   2.1603753e+00  -9.6831458e-01  -6.0890799e-01  -2.0030733e+00  -7.1734577e-01  -1.6368704e+00  -1.0626553e+00  -1.3026715e+00  -5.9843939e-01  -2.0358702e+00  -9.9621594e-02  -1.6574448e+00  -1.7434925e-01  -7.2420627e-01   7.5284350e-01   1.2773590e+00   4.2354182e+00  -7.7064955e-01
  -6.0606657e-01  -9.5361996e-02  -7.9201691e-01  -4.7708444e-01   2.2351320e-01   7.8707214e-01   1.2016389e+00   1.4317108e+00   7.4141545e-01   3.6102401e+00  -1.2329100e+00  -1.0315362e+00  -3.4131516e-02  -5.9916566e-01  -2.0602916e+00   5.3911073e-01  -4.3179934e-01   1.1696812e+00   3.0404724e+00  -8.8573341e-01   1.8347786e+00  -1.6660654e+00   4.2608650e-01   9.4241585e-01   1.0820194e+00   1.1583466e+00   1.7218938e+00   1.3847522e+00   1.1814071e+00   2.7382106e+00   2.7391335e+00  -7.5611244e-01  -9.0710049e-01  -1.2400396e+00   9.7083480e-01   4.0342928e-01   8.6685516e-01   2.8088559e+00   4.2865566e+00  -6.5791588e-01   2.9595692e-01  -2.1090818e+00   2.3614634e-01  -1.6018399e+00   6.8105925e-01  -1.9926878e+00  -7.9344313e-01  -1.7342876e-01   1.0810563e+00   9.9472802e-02  -1.0621223e+00  -1.4049364e+00  -6.2688570e-01  -2.5466393e+00  -1.3952322e+00  -1.8035425e+00   1.7770455e+00  -1.1459917e+00  -6.8064372e-01  -2.2881561e+00  -7.9740350e-01  -2.0973624e+00  -1.3848434e+00  -1.9057058e+00  -1.0440088e+00  -2.7733389e+00  -6.5330117e-01  -2.2313260e+00  -6.9985096e-01  -5.9408318e-01   1.0629137e+00   1.6538482e+00   4.3273691e+00  -1.2261136e+00
  -5.6029675e-01  -2.6486613e-02  -5.5271248e-01  -2.6832379e-01   5.9041377e-01   1.1487359e+00   1.2907414e+00   1.5803066e+00   2.9571473e-01   3.1978215e+00  -1.2766727e+00  -9.3323908e-01  -1.6294394e-01  -5.2507035e-01  -2.7088180e+00   3.0529859e-01  -1.8130592e-01   1.6023224e+00   3.2567836e+00  -8.0488077e-01   1.6097514e+00  -1.4111418e+00   6.7862406e-01   1.3655062e+00   1.4114384e+00   1.6248825e+00   2.1204919e+00   1.7417127e+00   1.5190274e+00   2.9204074e+00   2.9086203e+00  -6.1368690e-01  -7.7051011e-01  -8.4890572e-01   1.3307187e+00   7.4343356e-01   1.1775219e+00   2.6615662e+00   4.2295612e+00  -5.4070715e-01   4.4453051e-01  -1.9905185e+00   4.7984167e-01  -1.5119399e+00   9.6964481e-01  -2.0122353e+00  -6.1626903e-01  -4.8734829e-01   1.0797419e+00   9.4711028e-02  -1.0183029e+00  -1.4999804e+00  -5.2023593e-01  -2.8091184e+00  -1.4079820e+00  -2.5586913e+00   1.2996233e+00  -1.2993831e+00  -7.3748628e-01  -2.5480324e+00  -8.6160699e-01  -2.5517248e+00  -1.7304834e+00  -2.5176984e+00  -1.5466149e+00  -3.5263515e+00  -1.2630372e+00  -2.8275038e+00  -1.2709478e+00  -4.2397944e-01   1.3994886e+00   2.0240423e+00   4.3366889e+00  -1.7165435e+00
  -4.9460636e-01   7.8417968e-02  -2.7858935e-01  -2.5575336e-02   9.7819061e-01   1.5191127e+00   1.3629412e+00   1.6906182e+00  -1.9665097e-01   2.6925561e+00  -1.2885776e+00  -8.0847852e-01  -2.4888270e-01  -4.4265427e-01  -3.3588365e+00   2.9716562e-02   1.0314812e-01   2.0461659e+00   3.4271559e+00  -6.9378941e-01   1.3147729e+00  -1.1191876e+00   9.6318711e-01   1.8093634e+00   1.7597089e+00   2.0990333e+00   2.5271687e+00   2.0877670e+00   1.8488777e+00   3.0631563e+00   3.0324947e+00  -4.4560670e-01  -5.9816294e-01  -4.3000175e-01   1.7084058e+00   1.0866653e+00   1.4814278e+00   2.4609839e+00   4.0877594e+00  -3.9830803e-01   6.2198551e-01  -1.8379249e+00   7.4108608e-01  -1.3898500e+00   1.2522618e+00  -2.0038510e+00  -4.4115822e-01  -8.1478791e-01   1.0325152e+00   1.1035715e-01  -9.4374453e-01  -1.5568249e+00  -3.9514141e-01  -3.0411275e+00  -1.4253051e+00  -3.3287106e+00   7.3659988e-01  -1.4233750e+00  -7.7839868e-01  -2.7762171e+00  -9.0885900e-01  -2.9881633e+00  -2.0920139e+00  -3.1240991e+00  -2.0951010e+00  -4.2780820e+00  -1.9154216e+00  -3.4344512e+00  -1.8759130e+00  -2.1794620e-01   1.7553557e+00   2.3788907e+00   4.2593459e+00  -2.2328199e+00
  -4.1062053e-01   2.1521835e-01   2.4281188e-02   2.4556148e-01   1.3801200e+00   1.8911702e+00   1.4161347e+00   1.7600812e+00  -7.2701676e-01   2.1063494e+00  -1.2669216e+00  -6.6032620e-01  -2.9000564e-01  -3.5510566e-01  -3.9941374e+00  -2.8316359e-01   4.1441779e-01   2.4926747e+00   3.5472640e+00  -5.5540069e-01   9.5460783e-01  -7.9695101e-01   1.2730469e+00   2.2650932e+00   2.1201531e+00   2.5718874e+00   2.9343769e+00   2.4156953e+00   2.1646704e+00   3.1620008e+00   3.1078159e+00  -2.5599601e-01  -3.9497347e-01   8.0559098e-03   2.0963000e+00   1.4273911e+00   1.7722544e+00   2.2093517e+00   3.8645853e+00  -2.3418921e-01   8.2424061e-01  -1.6532086e+00   1.0144253e+00  -1.2363726e+00   1.5241677e+00  -1.9658557e+00  -2.7283354e-01  -1.1475466e+00   9.3993012e-01   1.4640586e-01  -8.4133066e-01  -1.5731955e+00  -2.5439726e-01  -3.2357660e+00  -1.4489557e+00  -4.0968066e+00   9.9422558e-02  -1.5143888e+00  -8.0344804e-01  -2.9678389e+00  -9.3933203e-01  -3.3959993e+00  -2.4615901e+00  -3.7110523e+00  -2.6768075e+00  -5.0118686e+00  -2.5956126e+00  -4.0401202e+00  -2.5018609e+00   1.8524951e-02   2.1228565e+00   2.7101342e+00   4.0950464e+00  -2.7647181e+00
  -3.1097238e-01   3.7834523e-01   3.4879283e-01   5.3851245e-01   1.7893265e+00   2.2581409e+00   1.4492510e+00   1.7879980e+00  -1.2849227e+00   1.4542180e+00  -1.2115998e+00  -4.9318351e-01  -2.8627546e-01  -2.6621835e-01  -4.5993912e+00  -6.2756421e-01   7.4444173e-01   2.9335712e+00   3.6150852e+00  -3.9410199e-01   5.3694235e-01  -4.5226528e-01   1.6005908e+00   2.7236052e+00   2.4859939e+00   3.0350473e+00   3.3349109e+00   2.7194279e+00   2.4610432e+00   3.2146321e+00   3.1339148e+00  -4.9899954e-02  -1.6710028e-01   4.5607032e-01   2.4865895e+00   1.7604076e+00   2.0445345e+00   1.9111860e+00   3.5667830e+00  -5.2754338e-02   1.0461346e+00  -1.4395920e+00   1.2937481e+00  -1.0536158e+00   1.7809330e+00  -1.8975031e+00  -1.1544650e-01  -1.4771714e+00   8.0443142e-01   2.0176600e-01  -7.1521451e-01  -1.5485988e+00  -1.0190216e-01  -3.3878970e+00  -1.4806981e+00  -4.8462970e+00  -5.9781523e-01  -1.5705877e+00  -8.1381448e-01  -3.1198801e+00  -9.5447983e-01  -3.7662038e+00  -2.8314125e+00  -4.2660281e+00  -3.2780714e+00  -5.7119028e+00  -3.2879118e+00  -4.6324546e+00  -3.1352493e+00   2.7867819e-01   2.4941977e+00   3.0107415e+00   3.8473306e+00  -3.3013284e+00
  -1.9920911e-01   5.6103648e-01   6.8705786e-01   8.4596009e-01   2.1989582e+00   2.6138199e+00   1.4622684e+00   1.7756657e+00  -1.8585408e+00   7.5371577e-01  -1.1241440e+00  -3.1262605e-01  -2.3963349e-01  -1.8018730e-01  -5.1608178e+00  -9.9651282e-01   1.0845166e+00   3.3611720e+00   3.6310397e+00  -2.1556275e-01   7.2029955e-02  -9.3807810e-02   1.9375918e+00   3.1759155e+00   2.8505979e+00   3.4809335e+00   3.7222157e+00   2.9943078e+00   2.7338255e+00   3.2210174e+00   3.1124979e+00   1.6690255e-01   7.8282900e-02   9.0457846e-01   2.8715318e+00   2.0811596e+00   2.2939332e+00   1.5731056e+00   3.2042091e+00   1.4082353e-01   1.2816216e+00  -1.2015054e+00   1.5725180e+00  -8.4497689e-01   2.0186406e+00  -1.7991201e+00   2.7682311e-02  -1.7953581e+00   6.3037361e-01   2.7427078e-01  -5.7064520e-01  -1.4843906e+00   5.7512171e-02  -3.4944572e+00  -1.5221548e+00  -5.5612575e+00  -1.3387707e+00  -1.5919761e+00  -8.1171559e-01  -3.2313027e+00  -9.5694624e-01  -4.0918118e+00  -3.1940166e+00  -4.7783400e+00  -3.8847353e+00  -6.3638403e+00  -3.9763421e+00  -5.1998860e+00  -3.7623867e+00   5.5473317e-01   2.8617371e+00   3.2752557e+00   3.5234564e+00  -3.8314917e+00
  -7.9635085e-02   7.5564231e-01   1.0306871e+00   1.1601004e+00   2.6023346e+00   2.9527963e+00   1.4561573e+00   1.7263729e+00  -2.4351653e+00   2.4262769e-02  -1.0076708e+00  -1.2516962e-01  -1.5396308e-01  -1.0136652e-01  -5.6667365e+00  -1.3819999e+00   1.4255880e+00   3.7686602e+00   3.5979761e+00  -2.6493715e-02  -4.2778717e-01   2.6916815e-01   2.2754911e+00   3.6134180e+00   3.2076777e+00   3.9030152e+00   4.0906244e+00   3.2372504e+00   2.9802044e+00   3.1833838e+00   3.0476011e+00   3.8812650e-01   3.3326573e-01   1.3441647e+00   3.2437178e+00   2.3857950e+00   2.5174287e+00   1.2035449e+00   2.7894748e+00   3.4080015e-01   1.5240152e+00  -9.4442986e-01   1.8440331e+00  -6.1506974e-01   2.2340461e+00  -1.6722032e+00   1.5425135e-01  -2.0943383e+00   4.2393197e-01   3.6076010e-01  -4.1373261e-01  -1.3837470e+00   2.1832497e-01  -3.5546419e+00  -1.5746498e+00  -6.2270898e+00  -2.1053218e+00  -1.5803919e+00  -8.0025171e-01  -3.3030564e+00  -9.5037966e-01  -4.3681916e+00  -3.5425121e+00  -5.2395276e+00  -4.4826430e+00  -6.9553083e+00  -4.6452035e+00  -5.7317833e+00  -4.3699216e+00   8.3817453e-01   3.2182327e+00   3.5000311e+00   3.1340810e+00  -4.3442325e+00
   4.2895729e-02   9.5397396e-01   1.3710815e+00   1.4729110e+00   2.9930715e+00   3.2706110e+00   1.4327605e+00   1.6452688e+00  -3.0017285e+00  -7.1358721e-01  -8.6674236e-01   6.2030862e-02  -3.4941306e-02  -3.4006079e-02  -6.1079660e+00  -1.7751794e+00   1.7585478e+00   4.1502848e+00   3.5210109e+00   1.6565300e-01  -9.4864683e-01   6.2712128e-01   2.6056852e+00   4.0281143e+00   3.5514483e+00   4.2959647e+00   4.4355121e+00   3.4467959e+00   3.1987874e+00   3.1060657e+00   2.9453969e+00   6.0723288e-01   5.8951367e-01   1.7657596e+00   3.5963035e+00   2.6711676e+00   2.7133889e+00   8.1237907e-01   2.3374507e+00   5.4108132e-01   1.7662699e+00  -6.7469667e-01   2.1016970e+00  -3.6959295e-01   2.4246948e+00  -1.5194581e+00   2.6308418e-01  -2.3672180e+00   1.9290699e-01   4.5722688e-01  -2.5116788e-01  -1.2515388e+00   3.7462688e-01  -3.5699475e+00  -1.6390547e+00  -6.8309803e+00  -2.8780944e+00  -1.5393927e+00  -7.8318672e-01  -3.3379729e+00  -9.3916809e-01  -4.5931625e+00  -3.8707581e+00  -5.6435747e+00  -5.0580969e+00  -7.4762850e+00  -5.2795811e+00  -6.2188354e+00  -4.9452896e+00   1.1200753e+00   3.5570407e+00   3.6833508e+00   2.6927686e+00  -4.8291597e+00
   1.6322243e-01   1.1476735e+00   1.6997195e+00   1.7764168e+00   3.3651826e+00   3.5638336e+00   1.3946249e+00   1.5391082e+00  -3.5453213e+00  -1.4389085e+00  -7.0715854e-01   2.4152991e-01   1.1021349e-01   1.8014747e-02  -6.4780625e+00  -2.1666086e+00   2.0745231e+00   4.5014769e+00   3.4072322e+00   3.5302326e-01  -1.4757889e+00   9.7051814e-01   2.9198024e+00   4.4128000e+00   3.8767299e+00   4.6557314e+00   4.7533619e+00   3.6230568e+00   3.3895573e+00   2.9952299e+00   2.8138675e+00   8.1768873e-01   8.3859655e-01   2.1609127e+00   3.9231953e+00   2.9347955e+00   2.8815402e+00   4.1048297e-01   1.8646572e+00   7.3545405e-01   2.0012776e+00  -3.9925626e-01   2.3392836e+00  -1.1514309e-01   2.5889878e+00  -1.3447777e+00   3.5415062e-01  -2.6082526e+00  -5.3568510e-02   5.5901632e-01  -8.9917069e-02  -1.0941193e+00   5.2045545e-01  -3.5440770e+00  -1.7156548e+00  -7.3622387e+00  -3.6370376e+00  -1.4740499e+00  -7.6468173e-01  -3.3405593e+00  -9.2811641e-01  -4.7669662e+00  -4.1734775e+00  -5.9869855e+00  -5.5982688e+00  -7.9193447e+00  -5.8657945e+00  -6.6533507e+00  -5.4771045e+00   1.3914360e+00   3.8722584e+00   3.8254186e+00   2.2153527e+00  -5.2768224e+00
   2.7613678e-01   1.3285840e+00   2.0084295e+00   2.0629444e+00   3.7131648e+00   3.8300669e+00   1.3448059e+00   1.4158975e+00  -4.0536766e+00  -2.1311617e+00  -5.3568813e-01   4.0596530e-01   2.7308342e-01   5.1439656e-02  -6.7733860e+00  -2.5465174e+00   2.3651495e+00   4.8188915e+00   3.2652959e+00   5.2771768e-01  -1.9941943e+00   1.2901272e+00   3.2099590e+00   4.7612047e+00   4.1790032e+00   4.9795437e+00   5.0417514e+00   3.7675750e+00   3.5537395e+00   2.8585019e+00   2.6623683e+00   1.0132200e+00   1.0723151e+00   2.5220306e+00   4.2191868e+00   3.1747906e+00   3.0228450e+00   9.2583873e-03   1.3885743e+00   9.1781565e-01   2.2221644e+00  -1.2542621e-01   2.5511851e+00   1.4102193e-01   2.7261998e+00  -1.1531468e+00   4.2850724e-01  -2.8130374e+00  -3.0540464e-01   6.6106066e-01   6.3092081e-02  -9.1903654e-01   6.5014139e-01  -3.4827099e+00  -1.8040423e+00  -7.8125048e+00  -4.3620224e+00  -1.3906616e+00  -7.4900464e-01  -3.3167050e+00  -9.2209217e-01  -4.8920904e+00  -4.4463077e+00  -6.2686935e+00  -6.0915437e+00  -8.2797618e+00  -6.3917709e+00  -7.0294619e+00  -5.9554773e+00   1.6435228e+00   4.1588125e+00   3.9282398e+00   1.7191953e+00  -5.6790004e+00
   3.7664190e-01   1.4890969e+00   2.2896339e+00   2.3253504e+00   4.0320694e+00   4.0678855e+00   1.2866587e+00   1.2844606e+00  -4.5156101e+00  -2.7709211e+00  -3.5975959e-01   5.4843239e-01   4.4445995e-01   6.3855872e-02  -6.9930061e+00  -2.9050969e+00   2.6228155e+00   5.1003796e+00   3.1049389e+00   6.8214468e-01  -2.4892097e+00   1.5773001e+00   3.4689876e+00   5.0680887e+00   4.4544174e+00   5.2658450e+00   5.2992679e+00   3.8831009e+00   3.6935905e+00   2.7045204e+00   2.5011088e+00   1.1880417e+00   1.2830080e+00   2.8425702e+00   4.4800416e+00   3.3897692e+00   3.1392991e+00  -3.7984627e-01   9.2690167e-01   1.0823890e+00   2.4225654e+00   1.3937086e-01   2.7326209e+00   3.9126185e-01   2.8364510e+00  -9.5048078e-01   4.8816804e-01  -2.9786066e+00  -5.5199012e-01   7.5813178e-01   2.0127142e-01  -7.3468920e-01   7.5864056e-01  -3.3931581e+00  -1.9030481e+00  -8.1758336e+00  -5.0334581e+00  -1.2964093e+00  -7.4023887e-01  -3.2733282e+00  -9.2566803e-01  -4.9729899e+00  -4.6857956e+00  -6.4898528e+00  -6.5277947e+00  -8.5554827e+00  -6.8473309e+00  -7.3432315e+00  -6.3722580e+00   1.8681866e+00   4.4125010e+00   3.9953968e+00   1.2223832e+00  -6.0289267e+00
   4.6019338e-01   1.6224609e+00   2.5365583e+00   2.5572214e+00   4.3175649e+00   4.2767219e+00   1.2236378e+00   1.1539611e+00  -4.9213844e+00  -3.3405426e+00  -1.8712734e-01   6.6283311e-01   6.1479474e-01   5.3866894e-02  -7.1384650e+00  -3.2327977e+00   2.8408760e+00   5.3449053e+00   2.9364483e+00   8.0935062e-01  -2.9471269e+00   1.8242318e+00   3.6906313e+00   5.3293003e+00   4.6997718e+00   5.5141825e+00   5.5253720e+00   3.9733207e+00   3.8121371e+00   2.5424532e+00   2.3405907e+00   1.3370562e+00   1.4638258e+00   3.1171863e+00   4.7025256e+00   3.5787625e+00   3.2336778e+00  -7.4579643e-01   4.9681057e-01   1.2239152e+00   2.5968670e+00   3.8786854e-01   2.8798046e+00   6.2786116e-01   2.9206409e+00  -7.4339949e-01   5.3592051e-01  -3.1034375e+00  -7.8266232e-01   8.4509326e-01   3.1864463e-01  -5.4994260e-01   8.4182776e-01  -3.2839258e+00  -2.0107170e+00  -8.4486647e+00  -5.6328965e+00  -1.1989748e+00  -7.4201368e-01  -3.2179828e+00  -9.4278906e-01  -5.0157013e+00  -4.8893524e+00  -6.6535140e+00  -6.8985892e+00  -8.7469721e+00  -7.2244025e+00  -7.5926624e+00  -6.7211981e+00   2.0581514e+00   4.6299934e+00   4.0317506e+00   7.4290396e-01  -6.3214326e+00
   5.2290712e-01   1.7230353e+00   2.7433985e+00   2.7530361e+00   4.5659901e+00   4.4567200e+00   1.1591198e+00   1.0334088e+00  -5.2629966e+00  -3.8247544e+00  -2.5532919e-02   7.4417458e-01   7.7466236e-01   2.1203218e-02  -7.2134255e+00  -3.5206255e+00   3.0138255e+00   5.5524193e+00   2.7701186e+00   9.0331022e-01  -3.3556966e+00   2.0241910e+00   3.8696977e+00   5.5417963e+00   4.9124676e+00   5.7250544e+00   5.7202283e+00   4.0425526e+00   3.9128867e+00   2.3815058e+00   2.1910371e+00   1.4560095e+00   1.6089565e+00   3.3418261e+00   4.8843929e+00   3.7411321e+00   3.3092524e+00  -1.0783900e+00   1.1422166e-01   1.3378140e+00   2.7403978e+00   6.1320625e-01   2.9900547e+00   8.4335099e-01   2.9803509e+00  -5.3894772e-01   5.7510350e-01  -3.1873668e+00  -9.8718526e-01   9.1713451e-01   4.1007514e-01  -3.7372788e-01   8.9672993e-01  -3.1642069e+00  -2.1243328e+00  -8.6296982e+00  -6.1436151e+00  -1.1061448e+00  -7.5727828e-01  -3.1584529e+00  -9.7649195e-01  -5.0274004e+00  -5.0551718e+00  -6.7642235e+00  -7.1973184e+00  -8.8569626e+00  -7.5171341e+00  -7.7776183e+00  -6.9980301e+00   2.2072569e+00   4.8088022e+00   4.0430886e+00   2.9784716e-01  -6.5530204e+00
   5.6172425e-01   1.7864794e+00   2.9054459e+00   2.9082897e+00   4.7744015e+00   4.6085714e+00   1.0962614e+00   9.3118668e-01  -5.5343773e+00  -4.2111451e+00   1.1762273e-01   7.8879839e-01   9.1520900e-01  -3.3238094e-02  -7.2232334e+00  -3.7604186e+00   3.1374293e+00   5.7237099e+00   2.6157337e+00   9.5916563e-01  -3.7045552e+00   2.1717132e+00   4.0021742e+00   5.7036327e+00   5.0904554e+00   5.8997405e+00   5.8845246e+00   4.0954402e+00   3.9995380e+00   2.2304555e+00   2.0618542e+00   1.5416045e+00   1.7137992e+00   3.5137756e+00   5.0243347e+00   3.8765054e+00   3.3695024e+00  -1.3686158e+00  -2.0685211e-01   1.4203100e+00   2.8495649e+00   8.0915850e-01   3.0618499e+00   1.0308289e+00   3.0177253e+00  -3.4427732e-01   6.0936552e-01  -3.2314274e+00  -1.1562054e+00   9.6997422e-01   4.7144020e-01  -2.1464305e-01   9.2168301e-01  -3.0433442e+00  -2.2404920e+00  -8.7196900e+00  -6.5511529e+00  -1.0254224e+00  -7.8813440e-01  -3.1023542e+00  -1.0286966e+00  -5.0159289e+00  -5.1821415e+00  -6.8275859e+00  -7.4192702e+00  -8.8901240e+00  -7.7219455e+00  -7.8996727e+00  -7.2004744e+00   2.3106502e+00   4.9472383e+00   4.0357483e+00  -9.7331371e-02  -6.7218668e+00
   5.7452385e-01   1.8098706e+00   3.0191667e+00   3.0195813e+00   4.9406114e+00   4.7333403e+00   1.0379002e+00   8.5462939e-01  -5.7315021e+00  -4.4905386e+00   2.3558115e-01   7.9452466e-01   1.0285603e+00  -1.0743127e-01  -7.1744313e+00  -3.9451079e+00   3.2088099e+00   5.8602419e+00   2.4821029e+00   9.7340404e-01  -3.9855571e+00   2.2627506e+00   4.0853000e+00   5.8139276e+00   5.2321873e+00   6.0401192e+00   6.0192952e+00   4.1366577e+00   4.0757103e+00   2.0972385e+00   1.9611580e+00   1.5915670e+00   1.7750772e+00   3.6316566e+00   5.1219006e+00   3.9847331e+00   3.4178472e+00  -1.6089376e+00  -4.5486612e-01   1.4685185e+00   2.9219270e+00   9.7033422e-01   3.0948243e+00   1.1842587e+00   3.0353370e+00  -1.6630794e-01   6.4242088e-01  -3.2376208e+00  -1.2816603e+00   1.0000240e+00   4.9974440e-01  -8.0576141e-02   9.1640149e-01  -2.9302895e+00  -2.3552294e+00  -8.7212038e+00  -6.8437815e+00  -9.6366752e-01  -8.3573867e-01  -3.0567675e+00  -1.1000855e+00  -4.9893074e+00  -5.2697520e+00  -6.8498096e+00  -7.5616407e+00  -8.8526812e+00  -7.8374949e+00  -7.9618964e+00  -7.3281851e+00   2.3649185e+00   5.0443544e+00   4.0162454e+00  -4.2944522e-01  -6.8277698e+00
   5.6018133e-01   1.7917510e+00   3.0822422e+00   3.0846578e+00   5.0632188e+00   4.8323151e+00   9.8650402e-01   8.0967677e-01  -5.8524202e+00  -4.6572445e+00   3.2249022e-01   7.6070542e-01   1.1081677e+00  -1.9833621e-01  -7.0742582e+00  -4.0689443e+00   3.2264897e+00   5.9639971e+00   2.3766791e+00   9.4396908e-01  -4.1930011e+00   2.2947742e+00   4.1175973e+00   5.8728029e+00   5.3365647e+00   6.1484911e+00   6.1257665e+00   4.1706511e+00   4.1447112e+00   1.9886143e+00   1.8953976e+00   1.6046690e+00   1.7908930e+00   3.6953790e+00   5.1774017e+00   4.0658743e+00   3.4574162e+00  -1.7934945e+00  -6.2117952e-01   1.4804942e+00   2.9562084e+00   1.0923426e+00   3.0897099e+00   1.2987363e+00   3.0360460e+00  -1.1384537e-02   6.7781836e-01  -3.2086495e+00  -1.3571177e+00   1.0045068e+00   4.9317200e-01   2.1633069e-02   8.8195676e-01  -2.8330916e+00  -2.4641865e+00  -8.6383279e+00  -7.0128978e+00  -9.2678219e-01  -9.0027898e-01  -3.0279155e+00  -1.1900783e+00  -4.9552844e+00  -5.3180206e+00  -6.8372787e+00  -7.6234983e+00  -8.7520068e+00  -7.8645986e+00  -7.9686058e+00  -7.3826383e+00   2.3681609e+00   5.0998895e+00   3.9909279e+00  -6.8808287e-01  -6.8720496e+00
   5.1857054e-01   1.7321056e+00   3.0935704e+00   3.1024289e+00   5.1416268e+00   4.9068646e+00   9.4416648e-01   8.0062508e-01  -5.8972044e+00  -4.7091742e+00   3.7362047e-01   6.8818694e-01   1.1490775e+00  -3.0208392e-01  -6.9301672e+00  -4.1276846e+00   3.1903898e+00   6.0373263e+00   2.3052766e+00   8.7030386e-01  -4.3237520e+00   2.2668233e+00   4.0988645e+00   5.8813052e+00   5.4029145e+00   6.2274136e+00   6.2052316e+00   4.2014346e+00   4.2093606e+00   1.9099238e+00   1.8690946e+00   1.5807091e+00   1.7607255e+00   3.7060575e+00   5.1918077e+00   4.1202087e+00   3.4908733e+00  -1.9182139e+00  -7.0034487e-01   1.4552428e+00   2.9522555e+00   1.1719191e+00   3.0482301e+00   1.3707056e+00   3.0228593e+00   1.1504834e-01   7.1873646e-01  -3.1476183e+00  -1.3780251e+00   9.8152941e-01   4.5108032e-01   8.6477499e-02   8.2066804e-01  -2.7584443e+00  -2.5628157e+00  -8.4763837e+00  -7.0533138e+00  -9.1945631e-01  -9.8102230e-01  -3.0209003e+00  -1.2969007e+00  -4.9209285e+00  -5.3274427e+00  -6.7961784e+00  -7.6057124e+00  -8.5962167e+00  -7.8060937e+00  -7.9250946e+00  -7.3669849e+00   2.3200013e+00   5.1142134e+00   3.9656811e+00  -8.6596138e-01  -6.8574152e+00
   4.5051466e-01   1.6322750e+00   3.0532365e+00   3.0729433e+00   5.1760512e+00   4.9583350e+00   9.1264365e-01   8.2998620e-01  -5.8678355e+00  -4.6478228e+00   3.8552792e-01   5.7918797e-01   1.1481120e+00  -4.1422065e-01  -6.7493963e+00  -4.1187458e+00   3.1017852e+00   6.0828162e+00   2.2719000e+00   7.5332449e-01  -4.3772535e+00   2.1795025e+00   4.0301323e+00   5.8413129e+00   5.4309636e+00   6.2795568e+00   6.2589613e+00   4.2324372e+00   4.2718697e+00   1.8649512e+00   1.8847126e+00   1.5204564e+00   1.6853761e+00   3.6658984e+00   5.1666456e+00   4.1482730e+00   3.5202995e+00  -1.9808354e+00  -6.9023927e-01   1.3927013e+00   2.9109436e+00   1.2070125e+00   2.9729560e+00   1.3981159e+00   2.9987941e+00   2.0873783e-01   7.6781438e-01  -3.0577421e+00  -1.3418614e+00   9.3011032e-01   3.7394108e-01   1.1000259e-01   7.3591540e-01  -2.7113192e+00  -2.6466174e+00  -8.2416429e+00  -6.9634370e+00  -9.4498326e-01  -1.0764269e+00  -3.0395052e+00  -1.4177398e+00  -4.8922862e+00  -5.2989730e+00  -6.7321891e+00  -7.5108509e+00  -8.3937921e+00  -7.6666736e+00  -7.8373608e+00  -7.2858753e+00   2.2215417e+00   5.0882769e+00   3.9456916e+00  -9.5911338e-01  -6.7878074e+00
   3.5769045e-01   1.4948129e+00   2.9624561e+00   2.9973396e+00   5.1675123e+00   4.9879740e+00   8.9342374e-01   8.9845908e-01  -5.7680251e+00  -4.4781195e+00   3.5616031e-01   4.3710834e-01   1.1039605e+00  -5.2999365e-01  -6.5386097e+00  -4.0413033e+00   2.9632228e+00   6.1031760e+00   2.2786880e+00   5.9533012e-01  -4.3554412e+00   2.0349253e+00   3.9135874e+00   5.7554348e+00   5.4208382e+00   6.3075813e+00   6.2881511e+00   4.2664107e+00   4.3337859e+00   1.8558906e+00   1.9426585e+00   1.4255635e+00   1.5668708e+00   3.5780660e+00   5.1039084e+00   4.1509179e+00   3.5471438e+00  -1.9808511e+00  -5.9203291e-01   1.2936922e+00   2.8340493e+00   1.1968313e+00   2.8671356e+00   1.3805119e+00   2.9667538e+00   2.6686400e-01   8.2702619e-01  -2.9420663e+00  -1.2481826e+00   8.5016793e-01   2.6323810e-01   8.9953587e-02   6.3189197e-01  -2.6947013e+00  -2.7113835e+00  -7.9410636e+00  -6.7453295e+00  -1.0051509e+00  -1.1843055e+00  -3.0860690e+00  -1.5489703e+00  -4.8741333e+00  -5.2340385e+00  -6.6502677e+00  -7.3430606e+00  -8.1532384e+00  -7.4526884e+00  -7.7118470e+00  -7.1452657e+00   2.0752641e+00   5.0235628e+00   3.9352802e+00  -9.6690232e-01  -6.6682288e+00
   2.4249514e-01   1.3232957e+00   2.8234940e+00   2.8777700e+00   5.1178117e+00   4.9968925e+00   8.8781648e-01   1.0050075e+00  -5.6029911e+00  -4.2081523e+00   2.8490530e-01   2.6628428e-01   1.0171784e+00  -6.4465899e-01  -6.3036337e+00  -3.8963504e+00   2.7784016e+00   6.1011377e+00   2.3259633e+00   3.9985346e-01  -4.2625584e+00   1.8366018e+00   3.7524667e+00   5.6268955e+00   5.3730645e+00   6.3140407e+00   6.2939010e+00   4.3053966e+00   4.3959928e+00   1.8834079e+00   2.0414043e+00   1.2984497e+00   1.4083226e+00   3.4465344e+00   5.0059758e+00   4.1293721e+00   3.5722313e+00  -1.9193715e+00  -4.1000215e-01   1.1598553e+00   2.7240920e+00   1.1418474e+00   2.7345069e+00   1.3190507e+00   2.9294153e+00   2.8821616e-01   8.9760058e-01  -2.8032307e+00  -1.0985663e+00   7.4247413e-01   1.2133108e-01   2.5845080e-02   5.1331412e-01  -2.7094464e+00  -2.7534499e+00  -7.5820498e+00  -6.4046387e+00  -1.1002110e+00  -1.3020236e+00  -3.1614327e+00  -1.6864322e+00  -4.8698144e+00  -5.1345787e+00  -6.5545115e+00  -7.1079278e+00  -7.8828063e+00  -7.1719413e+00  -7.5552072e+00  -6.9522128e+00   1.8848850e+00   4.9220362e+00   3.9378000e+00  -8.9187200e-01  -6.5045638e+00
   1.0788677e-01   1.1221014e+00   2.6395652e+00   2.7173025e+00   5.0294950e+00   4.9860489e+00   8.9704919e-01   1.1470325e+00  -5.3791907e+00  -3.8487764e+00   1.7258325e-01   7.1711179e-02   8.9010381e-01  -7.5378770e-01  -6.0492909e+00  -3.6866958e+00   2.5520231e+00   6.0793712e+00   2.4123795e+00   1.7146393e-01  -4.1048825e+00   1.5892834e+00   3.5509290e+00   5.4594171e+00   5.2885744e+00   6.3013069e+00   6.2772195e+00   4.3507406e+00   4.4587586e+00   1.9467873e+00   2.1777167e+00   1.1421671e+00   1.2137683e+00   3.2759325e+00   4.8755505e+00   4.0853126e+00   3.5958268e+00  -1.7989277e+00  -1.5120116e-01   9.9356687e-01   2.5841653e+00   1.0437623e+00   2.5791082e+00   1.2164476e+00   2.8891365e+00   2.7329361e-01   9.7998666e-01  -2.6432867e+00  -8.9646066e-01   6.0858035e-01  -4.8702485e-02  -8.1047568e-02   3.8511401e-01  -2.7542580e+00  -2.7699230e+00  -7.1722458e+00  -5.9503997e+00  -1.2289226e+00  -1.4267146e+00  -3.2649556e+00  -1.8257356e+00  -4.8811720e+00  -5.0031040e+00  -6.4481190e+00  -6.8123243e+00  -7.5902627e+00  -6.8334539e+00  -7.3740952e+00  -6.7146643e+00   1.6551739e+00   4.7860906e+00   3.9555995e+00  -7.3944354e-01  -6.3033917e+00
  -4.2788562e-02   8.9617023e-01   2.4147160e+00   2.5198045e+00   4.9057908e+00   4.9562712e+00   9.2235360e-01   1.3206183e+00  -5.1040273e+00  -3.4131253e+00   2.1388623e-02  -1.4124503e-01   7.2669790e-01  -8.5354754e-01  -5.7793364e+00  -3.4169092e+00   2.2896142e+00   6.0404058e+00   2.5351420e+00  -8.4464160e-02  -3.8903775e+00   1.2987622e+00   3.3139041e+00   5.2570949e+00   5.1687107e+00   6.2715154e+00   6.2390447e+00   4.4031382e+00   4.5218182e+00   2.0441411e+00   2.3469672e+00   9.6025333e-01   9.8798523e-01   3.0713823e+00   4.7156067e+00   4.0209174e+00   3.6177359e+00  -1.6232295e+00   1.7498397e-01   7.9784802e-01   2.4177640e+00   9.0543095e-01   2.4050942e+00   1.0768496e+00   2.8478811e+00   2.2432253e-01   1.0738633e+00  -2.4635844e+00  -6.4695498e-01   4.5072416e-01  -2.4323564e-01  -2.2777308e-01   2.5213704e-01  -2.8257894e+00  -2.7588820e+00  -6.7193532e+00  -5.3947134e+00  -1.3886641e+00  -1.5554904e+00  -3.3945973e+00  -1.9625671e+00  -4.9085684e+00  -4.8427567e+00  -6.3334131e+00  -6.4642515e+00  -7.2827306e+00  -6.4472361e+00  -7.1749844e+00  -6.4412374e+00   1.3917428e+00   4.6184855e+00   3.9900332e+00  -5.1748350e-01  -6.0717921e+00
  -2.0597056e-01   6.5076511e-01   2.1536900e+00   2.2898123e+00   4.7505328e+00   4.9082820e+00   9.6502977e-01   1.5208295e+00  -4.7855356e+00  -2.9160457e+00  -1.6521484e-01  -3.6712832e-01   5.3232389e-01  -9.4093997e-01  -5.4964874e+00  -3.0932067e+00   1.9973329e+00   5.9865558e+00   2.6902809e+00  -3.6200220e-01  -3.6282867e+00   9.7164064e-01   3.0469274e+00   5.0242664e+00   5.0152232e+00   6.2265236e+00   6.1802709e+00   4.4627082e+00   4.5844800e+00   2.1726558e+00   2.5434927e+00   7.5658148e-01   7.3629855e-01   2.8383362e+00   4.5293457e+00   3.9388983e+00   3.6374299e+00  -1.3968959e+00   5.5736797e-01   5.7626938e-01   2.2286209e+00   7.3074662e-01   2.2165670e+00   9.0564518e-01   2.8071610e+00   1.4518493e-01   1.1781837e+00  -2.2647360e+00  -3.5648668e-01   2.7172457e-01  -4.5825992e-01  -4.0986089e-01   1.1886578e-01  -2.9188586e+00  -2.7195290e+00  -6.2309802e+00  -4.7523120e+00  -1.5756026e+00  -1.6856319e+00  -3.5470563e+00  -2.0929747e+00  -4.9509852e+00  -4.6573589e+00  -6.2119315e+00  -6.0726560e+00  -6.9665740e+00  -6.0240262e+00  -6.9640129e+00  -6.1409925e+00   1.1008216e+00   4.4222719e+00   4.0415103e+00  -2.3577449e-01  -5.8171399e+00
  -3.7804477e-01   3.9124842e-01   1.8617817e+00   2.0323896e+00   4.5680599e+00   4.8427424e+00   1.0264748e+00   1.7420336e+00  -4.4320603e+00  -2.3734765e+00  -3.8263749e-01  -6.0064577e-01   3.1347675e-01  -1.0139744e+00  -5.2025323e+00  -2.7232752e+00   1.6817599e+00   5.9198456e+00   2.8729515e+00  -6.5491908e-01  -3.3286805e+00   6.1508084e-01   2.7559657e+00   4.7653770e+00   4.8302588e+00   6.1678800e+00   6.1017737e+00   4.5290723e+00   4.6457343e+00   2.3288576e+00   2.7609789e+00   5.3521521e-01   4.6439029e-01   2.5824146e+00   4.3201566e+00   3.8424978e+00   3.6541767e+00  -1.1251786e+00   9.8355217e-01   3.3285598e-01   2.0205614e+00   5.2448995e-01   2.0174303e+00   7.0921893e-01   2.7680001e+00   4.1262100e-02   1.2912515e+00  -2.0466595e+00  -3.2509466e-02   7.4874291e-02  -6.8954115e-01  -6.2154065e-01  -1.0810485e-02  -3.0267596e+00  -2.6522813e+00  -5.7145143e+00  -4.0400262e+00  -1.7849063e+00  -1.8147396e+00  -3.7179535e+00  -2.2136073e+00  -5.0061841e+00  -4.4514318e+00  -6.0845466e+00  -5.6472411e+00  -6.6473322e+00  -5.5750327e+00  -6.7468472e+00  -5.8231912e+00   7.8902949e-01   4.2007074e+00   4.1095681e+00   9.4577486e-02  -5.5468908e+00
  -5.5547888e-01   1.2288784e-01   1.5446806e+00   1.7529774e+00   4.3631007e+00   4.7602874e+00   1.1081689e+00   1.9782194e+00  -4.0519393e+00  -1.8018037e+00  -6.2533880e-01  -8.3688081e-01   7.7477390e-02  -1.0717688e+00  -4.8985031e+00  -2.3160399e+00   1.3496889e+00   5.8419382e+00   3.0777356e+00  -9.5691879e-01  -3.0019873e+00   2.3654674e-01   2.4472360e+00   4.4848425e+00   4.6163322e+00   6.0968029e+00   6.0044233e+00   4.6014330e+00   4.7043516e+00   2.5088672e+00   2.9928319e+00   3.0027901e-01   1.7811566e-01   2.3092465e+00   4.0915682e+00   3.7354473e+00   3.6671592e+00  -8.1369884e-01   1.4405257e+00   7.1993665e-02   1.7973775e+00   2.9214536e-01   1.8112681e+00   4.9466472e-01   2.7309109e+00  -8.0803937e-02   1.4108144e+00  -1.8086954e+00   3.1685614e-01  -1.3616493e-01  -9.3275596e-01  -8.5601462e-01  -1.3376840e-01  -3.1416541e+00  -2.5587982e+00  -5.1770190e+00  -3.2761787e+00  -2.0109862e+00  -1.9408363e+00  -3.9020525e+00  -2.3218942e+00  -5.0709132e+00  -4.2301706e+00  -5.9516190e+00  -5.1982506e+00  -6.3296879e+00  -5.1116446e+00  -6.5285629e+00  -5.4970473e+00   4.6315383e-01   3.9571616e+00   4.1929580e+00   4.6175902e-01  -5.2683585e+00
  -7.3492540e-01  -1.4929594e-01   1.2083110e+00   1.4572417e+00   4.1406445e+00   4.6615533e+00   1.2116150e+00   2.2232940e+00  -3.6532097e+00  -1.2172193e+00  -8.8702608e-01  -1.0714556e+00  -1.6785289e-01  -1.1145701e+00  -4.5848847e+00  -1.8813810e+00   1.0079201e+00   5.7540645e+00   3.2989268e+00  -1.2618483e+00  -2.6585241e+00  -1.5644700e-01   2.1270263e+00   4.1869163e+00   4.3762855e+00   6.0141663e+00   5.8890848e+00   4.6786432e+00   4.7589626e+00   2.7086277e+00   3.2325160e+00   5.5849186e-02  -1.1666408e-01   2.0243191e+00   3.8471934e+00   3.6218829e+00   3.6755719e+00  -4.6821309e-01   1.9152472e+00  -2.0166047e-01   1.5627299e+00   3.9693943e-02   1.6012531e+00   2.6947587e-01   2.6958894e+00  -2.1341712e-01   1.5341719e+00  -1.5497921e+00   6.8316780e-01  -3.5745792e-01  -1.1836018e+00  -1.1057672e+00  -2.4775642e-01  -3.2550130e+00  -2.4419351e+00  -4.6251545e+00  -2.4799302e+00  -2.2477470e+00  -2.0624133e+00  -4.0934983e+00  -2.4161520e+00  -5.1411429e+00  -3.9993682e+00  -5.8131419e+00  -4.7362328e+00  -6.0174623e+00  -4.6451331e+00  -6.3135429e+00  -5.1714669e+00   1.2994626e-01   3.6950135e+00   4.2897353e+00   8.5385226e-01  -4.9884863e+00
  -9.1328813e-01  -4.2063744e-01   8.5867302e-01   1.1509167e+00   3.9058068e+00   4.5471876e+00   1.3382344e+00   2.4713335e+00  -3.2433426e+00  -6.3511528e-01  -1.1608696e+00  -1.3006392e+00  -4.1452463e-01  -1.1436976e+00  -4.2618463e+00  -1.4298086e+00   6.6306453e-01   5.6569641e+00   3.5307789e+00  -1.5638670e+00  -2.3080578e+00  -5.5656875e-01   1.8015194e+00   3.8755653e+00   4.1132257e+00   5.9204972e+00   5.7566011e+00   4.7592628e+00   4.8081148e+00   2.9240918e+00   3.4738350e+00  -1.9412990e-01  -4.1422941e-01   1.7328430e+00   3.5906570e+00   3.5062203e+00   3.6786783e+00  -9.4421099e-02   2.3951745e+00  -4.8326544e-01   1.3200746e+00  -2.2660641e-01   1.3900808e+00   4.1229953e-02   2.6624236e+00  -3.4839012e-01   1.6582838e+00  -1.2687422e+00   1.0579822e+00  -5.8488203e-01  -1.4378796e+00  -1.3628963e+00  -3.5143323e-01  -3.3580871e+00  -2.3056295e+00  -4.0651200e+00  -1.6706071e+00  -2.4888365e+00  -2.1784222e+00  -4.2860634e+00  -2.4956157e+00  -5.2123158e+00  -3.7652783e+00  -5.6688836e+00  -4.2717850e+00  -5.7136271e+00  -4.1863463e+00  -6.1053860e+00  -4.8547843e+00  -2.0405708e-01   3.4175484e+00   4.3973477e+00   1.2593887e+00  -4.7136214e+00
  -1.0877515e+00  -6.8688951e-01   5.0169082e-01   8.3965059e-01   3.6636973e+00   4.4178491e+00   1.4892261e+00   2.7167809e+00  -2.8290271e+00  -6.9539975e-02  -1.4397277e+00  -1.5213999e+00  -6.5470533e-01  -1.1614147e+00  -3.9294700e+00  -9.7211216e-01   3.2136698e-01   5.5508442e+00   3.7677102e+00  -1.8575731e+00  -1.9594123e+00  -9.5687602e-01   1.4766276e+00   3.5543623e+00   3.8304553e+00   5.8159852e+00   5.6077638e+00   4.8416028e+00   4.8503023e+00   3.1513586e+00   3.7111457e+00  -4.4590370e-01  -7.0912854e-01   1.4396377e+00   3.3255096e+00   3.3929987e+00   3.6758352e+00   3.0217548e-01   2.8687170e+00  -7.6788287e-01   1.0726130e+00  -5.0044225e-01   1.1799350e+00  -1.8271302e-01   2.6295159e+00  -4.7734140e-01   1.7798797e+00  -9.6444975e-01   1.4331361e+00  -8.1420378e-01  -1.6915493e+00  -1.6194476e+00  -4.4434179e-01  -3.4423747e+00  -2.1547246e+00  -3.5026161e+00  -8.6704396e-01  -2.7278742e+00  -2.2882151e+00  -4.4733901e+00  -2.5603954e+00  -5.2795920e+00  -3.5344250e+00  -5.5185036e+00  -3.8152794e+00  -5.4203314e+00  -3.7453940e+00  -5.9068327e+00  -4.5545029e+00  -5.3268807e-01   3.1278639e+00   4.5127254e+00   1.6678256e+00  -4.4493007e+00
  -1.2557787e+00  -9.4424715e-01   1.4307340e-01   5.2885530e-01   3.4192980e+00   4.2741826e+00   1.6654022e+00   2.9545832e+00  -2.4160077e+00   4.6725789e-01  -1.7163738e+00  -1.7314094e+00  -8.8102409e-01  -1.1707406e+00  -3.5879606e+00  -5.1899680e-01  -1.1451035e-02   5.4353646e+00   4.0044592e+00  -2.1380874e+00  -1.6201493e+00  -1.3509875e+00   1.1578396e+00   3.2264050e+00   3.5313855e+00   5.7005127e+00   5.4432772e+00   4.9237626e+00   4.8839706e+00   3.3867594e+00   3.9394968e+00  -6.9594189e-01  -9.9628165e-01   1.1490426e+00   3.0551284e+00   3.2867003e+00   3.6664780e+00   7.1636317e-01   3.3255919e+00  -1.0505645e+00   8.2326338e-01  -7.7565273e-01   9.7247836e-01  -3.9548173e-01   2.5957232e+00  -5.9210673e-01   1.8955616e+00  -6.3620826e-01   1.8009793e+00  -1.0411492e+00  -1.9407645e+00  -1.8677323e+00  -5.2682629e-01  -3.5000648e+00  -1.9947384e+00  -2.9428293e+00  -8.6966320e-02  -2.9586531e+00  -2.3914453e+00  -4.6492192e+00  -2.6113693e+00  -5.3380772e+00  -3.3133644e+00  -5.3616502e+00  -3.3765823e+00  -5.1389395e+00  -3.3313464e+00  -5.7197115e+00  -4.2770602e+00  -8.5027042e-01   2.8287862e+00   4.6323689e+00   2.0699232e+00  -4.2000634e+00
  -1.4150880e+00  -1.1893430e+00  -2.1180992e-01   2.2356285e-01   3.1773553e+00   4.1168015e+00   1.8670141e+00   3.1802704e+00  -2.0089848e+00   9.6517737e-01  -1.9837230e+00  -1.9290011e+00  -1.0868442e+00  -1.1752192e+00  -3.2378276e+00  -8.0724613e-02  -3.3032422e-01   5.3096583e+00   4.2361905e+00  -2.4011014e+00  -1.2963326e+00  -1.7332179e+00   8.5008468e-01   2.8942682e+00   3.2194478e+00   5.5737040e+00   5.2637241e+00   5.0036604e+00   4.9075138e+00   3.6268947e+00   4.1547000e+00  -9.4095563e-01  -1.2710673e+00   8.6485715e-01   2.7826135e+00   3.1915605e+00   3.6500828e+00   1.1432565e+00   3.7570750e+00  -1.3264441e+00   5.7464702e-01  -1.0464156e+00   7.6886959e-01  -5.9092264e-01   2.5592134e+00  -6.8514185e-01   2.0019033e+00  -2.8396486e-01   2.1545527e+00  -1.2614742e+00  -2.1818929e+00  -2.1006146e+00  -5.9990446e-01  -3.5244274e+00  -1.8315952e+00  -2.3904331e+00   6.5355380e-01  -3.1753056e+00  -2.4879453e+00  -4.8075922e+00  -2.6500228e+00  -5.3830364e+00  -3.1084154e+00  -5.1980226e+00  -2.9647706e+00  -4.8700764e+00  -2.9519537e+00  -5.5449102e+00  -4.0276106e+00  -1.1517185e+00   2.5228069e+00   4.7524454e+00   2.4580085e+00  -3.9692972e+00
  -1.5636176e+00  -1.4192252e+00  -5.5803516e-01  -7.1705726e-02   2.9422904e+00   3.9462584e+00   2.0935885e+00   3.3899840e+00  -1.6115830e+00   1.4164929e+00  -2.2350503e+00  -2.1130990e+00  -1.2664927e+00  -1.1786592e+00  -2.8800219e+00   3.3322248e-01  -6.3095084e-01   5.1723920e+00   4.4585587e+00  -2.6428961e+00  -9.9239078e-01  -2.0986747e+00   5.5761722e-01   2.5599953e+00   2.8980032e+00   5.4349986e+00   5.0695435e+00   5.0790721e+00   4.9192649e+00   3.8686320e+00   4.3533369e+00  -1.1779040e+00  -1.5293931e+00   5.9030935e-01   2.5106891e+00   3.1113797e+00   3.6261159e+00   1.5782964e+00   4.1561423e+00  -1.5908358e+00   3.2908747e-01  -1.3074021e+00   5.6980583e-01  -7.6378074e-01   2.5178443e+00  -7.4989548e-01   2.0955435e+00   9.1452870e-02   2.4877134e+00  -1.4710395e+00  -2.4115335e+00  -2.3117534e+00  -6.6510620e-01  -3.5101374e+00  -1.6713295e+00  -1.8496050e+00   1.3405539e+00  -3.3724378e+00  -2.5775918e+00  -4.9430283e+00  -2.6782550e+00  -5.4100713e+00  -2.9253749e+00  -5.0274133e+00  -2.5878643e+00  -4.6136860e+00  -2.6134049e+00  -5.3823775e+00  -3.8098670e+00  -1.4326142e+00   2.2120460e+00   4.8688923e+00   2.8261181e+00  -3.7591361e+00
  -1.6994922e+00  -1.6313307e+00  -8.9121046e-01  -3.5305413e-01   2.7181265e+00   3.7630375e+00   2.3437884e+00   3.5804672e+00  -1.2263799e+00   1.8159547e+00  -2.4641976e+00  -2.2831187e+00  -1.4154371e+00  -1.1848640e+00  -2.5160279e+00   7.1444413e-01  -9.0987280e-01   5.0218711e+00   4.6677375e+00  -2.8603468e+00  -7.1107819e-01  -2.4433160e+00   2.8392610e-01   2.2251289e+00   2.5702617e+00   5.2837477e+00   4.8610292e+00   5.1476698e+00   4.9174986e+00   4.1090713e+00   4.5327182e+00  -1.4039991e+00  -1.7677545e+00   3.2804919e-01   2.2416239e+00   3.0493498e+00   3.5939832e+00   2.0172162e+00   4.5175123e+00  -1.8393379e+00   8.8617983e-02  -1.5538980e+00   3.7558839e-01  -9.0983107e-01   2.4692664e+00  -7.8113106e-01   2.1732841e+00   4.8816619e-01   2.7952156e+00  -1.6658972e+00  -2.6265366e+00  -2.4957921e+00  -7.2429380e-01  -3.4535136e+00  -1.5197844e+00  -1.3240526e+00   1.9625281e+00  -3.5452275e+00  -2.6601798e+00  -5.0506792e+00  -2.6981661e+00  -5.4152698e+00  -2.7692389e+00  -4.8497257e+00  -2.2525830e+00  -4.3690982e+00  -2.3201408e+00  -5.2311597e+00  -3.6259873e+00  -1.6892661e+00   1.8982448e+00   4.9775329e+00   3.1700275e+00  -3.5704121e+00
  -1.8210011e+00  -1.8234619e+00  -1.2075435e+00  -6.1730068e-01   2.5084304e+00   3.5675670e+00   2.6153163e+00   3.7490288e+00  -8.5499715e-01   2.1607629e+00  -2.6657651e+00  -2.4388581e+00  -1.5304058e+00  -1.1973674e+00  -2.1479028e+00   1.0558749e+00  -1.1645271e+00   4.8561844e+00   4.8604216e+00  -3.0509187e+00  -4.5353590e-01  -2.7639743e+00   3.1671206e-02   1.8907823e+00   2.2392179e+00   5.1193236e+00   4.6383595e+00   5.2070722e+00   4.9004525e+00   4.3454951e+00   4.6908096e+00  -1.6167136e+00  -1.9832840e+00   8.0164621e-02   1.9771804e+00   3.0079025e+00   3.5529985e+00   2.4559871e+00   4.8375901e+00  -2.0679422e+00  -1.4500387e-01  -1.7818904e+00   1.8621045e-01  -1.0259636e+00   2.4110500e+00  -7.7518188e-01   2.2321867e+00   9.0314640e-01   3.0727443e+00  -1.8423882e+00  -2.8240343e+00  -2.6484941e+00  -7.7947496e-01  -3.3526681e+00  -1.3823176e+00  -8.1704663e-01   2.5106603e+00  -3.6895004e+00  -2.7353190e+00  -5.1264430e+00  -2.7118476e+00  -5.3953315e+00  -2.6439501e+00  -4.6649800e+00  -1.9641415e+00  -4.1351114e+00  -2.0747329e+00  -5.0894748e+00  -3.4765337e+00  -1.9187542e+00   1.5827908e+00   5.0742058e+00   3.4871701e+00  -3.4026738e+00
  -1.9265956e+00  -1.9937764e+00  -1.5038899e+00  -8.6203760e-01   2.3162656e+00   3.3602605e+00   2.9048677e+00   3.8934935e+00  -4.9823886e-01   2.4504247e+00  -2.8352839e+00  -2.5803821e+00  -1.6094481e+00  -1.2191884e+00  -1.7782676e+00   1.3519792e+00  -1.3932676e+00   4.6733826e+00   5.0338128e+00  -3.2126648e+00  -2.1944231e-01  -3.0583479e+00  -1.9734704e-01   1.5577436e+00   1.9076112e+00   4.9412416e+00   4.4016574e+00   5.2549084e+00   4.8663719e+00   4.5753077e+00   4.8261364e+00  -1.8137993e+00  -2.1737887e+00  -1.5178807e-01   1.7186058e+00   2.9885912e+00   3.5023773e+00   2.8907531e+00   5.1143454e+00  -2.2731463e+00  -3.7027562e-01  -1.9881249e+00   1.4636545e-03  -1.1102292e+00   2.3408363e+00  -7.3012823e-01   2.2696775e+00   1.3321966e+00   3.3169277e+00  -1.9972538e+00  -3.0014822e+00  -2.7668251e+00  -8.3262229e-01  -3.2075624e+00  -1.2635322e+00  -3.3145511e-01   2.9789372e+00  -3.8017890e+00  -2.8023624e+00  -5.1670696e+00  -2.7211892e+00  -5.3476517e+00  -2.5521852e+00  -4.4733021e+00  -1.7260918e+00  -3.9100911e+00  -1.8778381e+00  -4.9548256e+00  -3.3605003e+00  -2.1189627e+00   1.2667746e+00   5.1549032e+00   3.7764636e+00  -3.2542679e+00
  -2.0149098e+00  -2.1407905e+00  -1.7777827e+00  -1.0856534e+00   2.1441507e+00   3.1415872e+00   3.2081449e+00   4.0121524e+00  -1.5626653e-01   2.6865062e+00  -2.9693623e+00  -2.7079084e+00  -1.6519340e+00  -1.2526199e+00  -1.4102508e+00   1.5988849e+00  -1.5953529e+00   4.4716818e+00   5.1855938e+00  -3.3442300e+00  -7.2404326e-03  -3.3249596e+00  -4.0218302e-01   1.2266036e+00   1.5779155e+00   4.7492778e+00   4.1510837e+00   5.2888877e+00   4.8135812e+00   4.7959787e+00   4.9376833e+00  -1.9933131e+00  -2.3377774e+00  -3.6674257e-01   1.4666705e+00   2.9920074e+00   3.4412677e+00   3.3177654e+00   5.3471219e+00  -2.4520619e+00  -5.8592184e-01  -2.1701358e+00  -1.7894151e-01  -1.1618519e+00   2.2565085e+00  -6.4588739e-01   2.2836587e+00   1.7700172e+00   3.5253202e+00  -2.1277550e+00  -3.1567107e+00  -2.8489888e+00  -8.8550879e-01  -3.0199724e+00  -1.1670465e+00   1.3022618e-01   3.3641457e+00  -3.8793877e+00  -2.8603788e+00  -5.1702273e+00  -2.7277201e+00  -5.2703946e+00  -2.4952033e+00  -4.2749160e+00  -1.5402250e+00  -3.6920822e+00  -1.7282354e+00  -4.8241494e+00  -3.2754112e+00  -2.2885986e+00   9.5107440e-01   5.2159149e+00   4.0380599e+00  -3.1224845e+00
  -2.0848036e+00  -2.2633973e+00  -2.0274442e+00  -1.2873139e+00   1.9940190e+00   2.9121704e+00   3.5199308e+00   4.1037189e+00   1.7120366e-01   2.8723032e+00  -3.0658041e+00  -2.8217075e+00  -1.6584998e+00  -1.2990597e+00  -1.0473907e+00   1.7944508e+00  -1.7709039e+00   4.2496726e+00   5.3138973e+00  -3.4448612e+00   1.8557745e-01  -3.5630920e+00  -5.8270317e-01   8.9789426e-01   1.2523617e+00   4.5435760e+00   3.8869550e+00   5.3068692e+00   4.7405812e+00   5.0049951e+00   5.0247957e+00  -2.1536522e+00  -2.4744704e+00  -5.6407618e-01   1.2217546e+00   3.0177373e+00   3.3688142e+00   3.7333254e+00   5.5364110e+00  -2.6025141e+00  -7.9085916e-01  -2.3262556e+00  -3.5524780e-01  -1.1812144e+00   2.1563744e+00  -5.2421266e-01   2.2726213e+00   2.2103497e+00   3.6963751e+00  -2.2317918e+00  -3.2879806e+00  -2.8944219e+00  -9.3956894e-01  -2.7933708e+00  -1.0953136e+00   5.6584847e-01   3.6657652e+00  -3.9204023e+00  -2.9081688e+00  -5.1345628e+00  -2.7324904e+00  -5.1625274e+00  -2.4727560e+00  -4.0701325e+00  -1.4065329e+00  -3.4789370e+00  -1.6229431e+00  -4.6939996e+00  -3.2174883e+00  -2.4271951e+00   6.3646311e-01   5.2539675e+00   4.2730448e+00  -3.0037566e+00
  -2.1354250e+00  -2.3608965e+00  -2.2517790e+00  -1.4669024e+00   1.8671802e+00   2.6729012e+00   3.8342188e+00   4.1672970e+00   4.8469683e-01   3.0124517e+00  -3.1236896e+00  -2.9220137e+00  -1.6309463e+00  -1.3588937e+00  -6.9350521e-01   1.9382717e+00  -1.9208268e+00   4.0065208e+00   5.4172707e+00  -3.5144228e+00   3.6214795e-01  -3.7727017e+00  -7.3950682e-01   5.7222452e-01   9.3298902e-01   4.3247295e+00   3.6098751e+00   5.3069387e+00   4.6461616e+00   5.1998259e+00   5.0870934e+00  -2.2935936e+00  -2.5837921e+00  -7.4356292e-01   9.8397793e-01   3.0643581e+00   3.2842523e+00   4.1337391e+00   5.6836067e+00  -2.7231268e+00  -9.8415456e-01  -2.4556059e+00  -5.2752517e-01  -1.1698171e+00   2.0393473e+00  -3.6860357e-01   2.2357565e+00   2.6461907e+00   3.8294111e+00  -2.3080133e+00  -3.3940355e+00  -2.9037572e+00  -9.9579273e-01  -2.5327365e+00  -1.0495009e+00   9.7359367e-01   3.8857687e+00  -3.9238075e+00  -2.9443244e+00  -5.0597290e+00  -2.7360035e+00  -5.0238499e+00  -2.4830736e+00  -3.8593418e+00  -1.3232366e+00  -3.2684511e+00  -1.5574103e+00  -4.5607504e+00  -3.1818759e+00  -2.5350966e+00   3.2372822e-01   5.2663523e+00   4.4831019e+00  -2.8939041e+00
  -2.1662816e+00  -2.4330296e+00  -2.4503500e+00  -1.6249200e+00   1.7642840e+00   2.4250585e+00   4.1443954e+00   4.2023636e+00   7.8478441e-01   3.1125098e+00  -3.1434161e+00  -3.0089599e+00  -1.5720949e+00  -1.4314351e+00  -3.5253546e-01   2.0316249e+00  -2.0467085e+00   3.7421423e+00   5.4946409e+00  -3.5534143e+00   5.2590135e-01  -3.9543132e+00  -8.7381253e-01   2.5039938e-01   6.2171945e-01   4.0938331e+00   3.3208660e+00   5.2874733e+00   4.5295120e+00   5.3779064e+00   5.1244002e+00  -2.4123298e+00  -2.6663388e+00  -9.0532890e-01   7.5336000e-01   3.1294769e+00   3.1870233e+00   4.5152908e+00   5.7907549e+00  -2.8133854e+00  -1.1649788e+00  -2.5580763e+00  -6.9555607e-01  -1.1302117e+00   1.9051143e+00  -1.8412867e-01   2.1730562e+00   3.0700627e+00   3.9245726e+00  -2.3559054e+00  -3.4741408e+00  -2.8787583e+00  -1.0546574e+00  -2.2443012e+00  -1.0294313e+00   1.3519677e+00   4.0283504e+00  -3.8895024e+00  -2.9673249e+00  -4.9464058e+00  -2.7381980e+00  -4.8549856e+00  -2.5229215e+00  -3.6430074e+00  -1.2868754e+00  -3.0585050e+00  -1.5257722e+00  -4.4208139e+00  -3.1629077e+00  -2.6134225e+00   1.3792832e-02   5.2510324e+00   4.6701780e+00  -2.7884060e+00
  -2.1773168e+00  -2.4800180e+00  -2.6233381e+00  -1.7623558e+00   1.6852876e+00   2.1704138e+00   4.4434601e+00   4.2087665e+00   1.0719119e+00   3.1785367e+00  -3.1266908e+00  -3.0825378e+00  -1.4856171e+00  -1.5149262e+00  -2.8376397e-02   2.0773626e+00  -2.1506859e+00   3.4573322e+00   5.5452777e+00  -3.5629801e+00   6.8023658e-01  -4.1089047e+00  -9.8731846e-01  -6.6490758e-02   3.2044342e-01   3.8524919e+00   3.0214799e+00   5.2471987e+00   4.3903376e+00   5.5366393e+00   5.1366898e+00  -2.5095026e+00  -2.7233252e+00  -1.0498123e+00   5.2999455e-01   3.2098084e+00   3.0768937e+00   4.8742367e+00   5.8603197e+00  -2.8736733e+00  -1.3325601e+00  -2.6342882e+00  -8.5874432e-01  -1.0659083e+00   1.7542721e+00   2.2828165e-02   2.0853964e+00   3.4743210e+00   3.9827906e+00  -2.3758480e+00  -3.5281087e+00  -2.8222317e+00  -1.1160996e+00  -1.9352517e+00  -1.0335930e+00   1.6998027e+00   4.0995975e+00  -3.8183645e+00  -2.9756617e+00  -4.7962870e+00  -2.7384779e+00  -4.6573700e+00  -2.5877265e+00  -3.4216701e+00  -1.2924570e+00  -2.8472003e+00  -1.5211543e+00  -4.2708587e+00  -3.1544053e+00  -2.6640095e+00  -2.9217494e-01   5.2067181e+00   4.8361603e+00  -2.6826829e+00
  -2.1689767e+00  -2.5025934e+00  -2.7714867e+00  -1.8805373e+00   1.6294359e+00   1.9113105e+00   4.7242733e+00   4.1867305e+00   1.3462616e+00   3.2166990e+00  -3.0764765e+00  -3.1425838e+00  -1.3758433e+00  -1.6066000e+00   2.7529980e-01   2.0797625e+00  -2.2352978e+00   3.1538368e+00   5.5687581e+00  -3.5449099e+00   8.2822771e-01  -4.2377872e+00  -1.0820450e+00  -3.7701904e-01   3.1103607e-02   3.6027938e+00   2.7138794e+00   5.1852289e+00   4.2289425e+00   5.6734143e+00   5.1240536e+00  -2.5852214e+00  -2.7565106e+00  -1.1777284e+00   3.1421701e-01   3.3012913e+00   2.9540697e+00   5.2068201e+00   5.8949762e+00  -2.9052815e+00  -1.4861435e+00  -2.6855492e+00  -1.0160564e+00  -9.8125141e-01   1.5884176e+00   2.4488671e-01   1.9745836e+00   3.8514844e+00   4.0057422e+00  -2.3691320e+00  -3.5563006e+00  -2.7379147e+00  -1.1795296e+00  -1.6133967e+00  -1.0592121e+00   2.0162693e+00   4.1071354e+00  -3.7122892e+00  -2.9679770e+00  -4.6120485e+00  -2.7357871e+00  -4.4331974e+00  -2.6717648e+00  -3.1959464e+00  -1.3336548e+00  -2.6329822e+00  -1.5360040e+00  -4.1080126e+00  -3.1499826e+00  -2.6893298e+00  -5.9267663e-01   5.1329065e+00   4.9825993e+00  -2.5723721e+00
  -2.1422605e+00  -2.5020188e+00  -2.8960313e+00  -1.9809745e+00   1.5952581e+00   1.6506995e+00   4.9798218e+00   4.1368786e+00   1.6076581e+00   3.2329274e+00  -2.9968859e+00  -3.1887969e+00  -1.2475652e+00  -1.7028030e+00   5.5521560e-01   2.0443355e+00  -2.3033256e+00   2.8343635e+00   5.5649343e+00  -3.5016197e+00   9.7238052e-01  -4.3424839e+00  -1.1601726e+00  -6.7941320e-01  -2.4423865e-01   3.3472391e+00   2.4008699e+00   5.1010929e+00   4.0462995e+00   5.7856489e+00   5.0866886e+00  -2.6400715e+00  -2.7681035e+00  -1.2900378e+00   1.0674447e-01   3.3992389e+00   2.8192872e+00   5.5093094e+00   5.8974491e+00  -2.9103798e+00  -1.6249624e+00  -2.7137941e+00  -1.1660052e+00  -8.8126463e-01   1.4101792e+00   4.7403592e-01   1.8433683e+00   4.1945625e+00   3.9958087e+00  -2.3379349e+00  -3.5596084e+00  -2.6303441e+00  -1.2438838e+00  -1.2868207e+00  -1.1023872e+00   2.3008924e+00   4.0597549e+00  -3.5742086e+00  -2.9432072e+00  -4.3972954e+00  -2.7287180e+00  -4.1853622e+00  -2.7684022e+00  -2.9665309e+00  -1.4030489e+00  -2.4147371e+00  -1.5624328e+00  -3.9300393e+00  -3.1433441e+00  -2.6923913e+00  -8.8583297e-01   5.0298849e+00   5.1104914e+00  -2.4535786e+00
  -2.0987476e+00  -2.4800939e+00  -2.9986204e+00  -2.0652131e+00   1.5805884e+00   1.3921240e+00   5.2034813e+00   4.0602537e+00   1.8555236e+00   3.2326439e+00  -2.8930317e+00  -3.2207846e+00  -1.1058369e+00  -1.7991727e+00   8.0864820e-01   1.9776096e+00  -2.3576335e+00   2.5025149e+00   5.5339042e+00  -3.4361137e+00   1.1144529e+00  -4.4246167e+00  -1.2238856e+00  -9.7158894e-01  -5.0336650e-01   3.0886393e+00   2.0858780e+00   4.9947344e+00   3.8440674e+00   5.8708454e+00   5.0249039e+00  -2.6751048e+00  -2.7606572e+00  -1.3879172e+00  -9.1229235e-02   3.4985202e+00   2.6738683e+00   5.7780643e+00   5.8703953e+00  -2.8919605e+00  -1.7482283e+00  -2.7215127e+00  -1.3066795e+00  -7.7146378e-01   1.2231792e+00   7.0202705e-01   1.6954052e+00   4.4973675e+00   3.9560290e+00  -2.2852511e+00  -3.5394200e+00  -2.5047018e+00  -1.3077122e+00  -9.6353605e-01  -1.1582771e+00   2.5535737e+00   3.9670504e+00  -3.4080733e+00  -2.9007176e+00  -4.1564726e+00  -2.7156462e+00  -3.9173633e+00  -2.8703746e+00  -2.7341944e+00  -1.4923957e+00  -2.1918582e+00  -1.5925504e+00  -3.7354783e+00  -3.1285576e+00  -2.6766197e+00  -1.1693753e+00   4.8986941e+00   5.2201339e+00  -2.3230864e+00
  -2.0405943e+00  -2.4391395e+00  -3.0812255e+00  -2.1347107e+00   1.5826150e+00   1.1396471e+00   5.3892752e+00   3.9583369e+00   2.0888804e+00   3.2205707e+00  -2.7708327e+00  -3.2381324e+00  -9.5578522e-01  -1.8908596e+00   1.0335679e+00   1.8868904e+00  -2.4010161e+00   2.1626635e+00   5.4759918e+00  -3.3519210e+00   1.2553469e+00  -4.4858021e+00  -1.2752347e+00  -1.2512212e+00  -7.4391175e-01   2.8299886e+00   1.7728718e+00   4.8665052e+00   3.6245838e+00   5.9266644e+00   4.9391442e+00  -2.6918141e+00  -2.7369579e+00  -1.4727296e+00  -2.7799929e-01   3.5937613e+00   2.5197354e+00   6.0096165e+00   5.8163448e+00  -2.8537435e+00  -1.8551449e+00  -2.7116651e+00  -1.4358220e+00  -6.5764345e-01   1.0319248e+00   9.2076909e-01   1.5351650e+00   4.7547885e+00   3.8900457e+00  -2.2147831e+00  -3.4975697e+00  -2.3666405e+00  -1.3692936e+00  -6.5114970e-01  -1.2213335e+00   2.7746108e+00   3.8390773e+00  -3.2187933e+00  -2.8404178e+00  -3.8947569e+00  -2.6948806e+00  -3.6331924e+00  -2.9700924e+00  -2.4997779e+00  -1.5929183e+00  -1.9642763e+00  -1.6187724e+00  -3.5237369e+00  -3.1002912e+00  -2.6457285e+00  -1.4406824e+00   4.7410599e+00   5.3110677e+00  -2.1785182e+00
  -1.9704955e+00  -2.3819590e+00  -3.1460474e+00  -2.1907423e+00   1.5979580e+00   8.9772228e-01   5.5320994e+00   3.8330693e+00   2.3064010e+00   3.2006239e+00  -2.6367858e+00  -3.2404924e+00  -8.0243291e-01  -1.9727850e+00   1.2287486e+00   1.7800062e+00  -2.4360595e+00   1.8197669e+00   5.3917372e+00  -3.2530039e+00   1.3950747e+00  -4.5275634e+00  -1.3160284e+00  -1.5158444e+00  -9.6340378e-01   2.5743196e+00   1.4662280e+00   4.7171409e+00   3.3908071e+00   5.9510138e+00   4.8300297e+00  -2.6920925e+00  -2.6999124e+00  -1.5459912e+00  -4.5138230e-01   3.6795597e+00   2.3593788e+00   6.2007739e+00   5.7376782e+00  -2.8000515e+00  -1.9449438e+00  -2.6875790e+00  -1.5509490e+00  -5.4564412e-01   8.4162889e-01   1.1227042e+00   1.3677935e+00   4.9630138e+00   3.8020393e+00  -2.1308015e+00  -3.4362779e+00  -2.2220881e+00  -1.4267694e+00  -3.5656019e-01  -1.2855676e+00   2.9647145e+00   3.6860387e+00  -3.0121296e+00  -2.7628477e+00  -3.6179166e+00  -2.6648160e+00  -3.3372040e+00  -3.0599592e+00  -2.2641824e+00  -1.6956072e+00  -1.7324477e+00  -1.6340902e+00  -3.2951324e+00  -3.0540014e+00  -2.6035820e+00  -1.6968605e+00   4.5592968e+00   5.3821046e+00  -2.0184384e+00
  -1.8916151e+00  -2.3117713e+00  -3.1954178e+00  -2.2343485e+00   1.6227768e+00   6.7101336e-01   5.6279190e+00   3.6868523e+00   2.5064953e+00   3.1758900e+00  -2.4977104e+00  -3.2276802e+00  -6.5053940e-01  -2.0399162e+00   1.3938432e+00   1.6650471e+00  -2.4650251e+00   1.4791364e+00   5.2818954e+00  -3.1436474e+00   1.5327954e+00  -4.5512597e+00  -1.3477568e+00  -1.7629743e+00  -1.1593636e+00   2.3245562e+00   1.1705515e+00   4.5477188e+00   3.1462262e+00   5.9421447e+00   4.6984056e+00  -2.6781752e+00  -2.6524407e+00  -1.6093349e+00  -6.0881638e-01   3.7506984e+00   2.1957760e+00   6.3487375e+00   5.6366613e+00  -2.7356536e+00  -2.0169451e+00  -2.6528370e+00  -1.6495056e+00  -4.4111085e-01   6.5796930e-01   1.3011393e+00   1.1989222e+00   5.1196869e+00   3.6966451e+00  -2.0379760e+00  -3.3580844e+00  -2.0770378e+00  -1.4782868e+00  -8.5696800e-02  -1.3448365e+00   3.1250155e+00   3.5180080e+00  -2.7945306e+00  -2.6692290e+00  -3.3321495e+00  -2.6240785e+00  -3.0339684e+00  -3.1326866e+00  -2.0283524e+00  -1.7915225e+00  -1.4973071e+00  -1.6322958e+00  -3.0508835e+00  -2.9860730e+00  -2.5540556e+00  -1.9348615e+00   4.3561934e+00   5.4314359e+00  -1.8423953e+00
  -1.8074786e+00  -2.2321143e+00  -3.2317035e+00  -2.2663218e+00   1.6528998e+00   4.6417425e-01   5.6739166e+00   3.5225361e+00   2.6874288e+00   3.1486700e+00  -2.3604743e+00  -3.1997673e+00  -5.0446047e-01  -2.0875461e+00   1.5294167e+00   1.5500995e+00  -2.4897584e+00   1.1461829e+00   5.1474464e+00  -3.0283186e+00   1.6669142e+00  -4.5580341e+00  -1.3715541e+00  -1.9902384e+00  -1.3294365e+00   2.0833691e+00   8.9046274e-01   4.3596190e+00   2.8947378e+00   5.8987525e+00   4.5453942e+00  -2.6525678e+00  -2.5973808e+00  -1.6644674e+00  -7.4752082e-01   3.8023513e+00   2.0322688e+00   6.4512289e+00   5.5154961e+00  -2.6655819e+00  -2.0706305e+00  -2.6111505e+00  -1.7290421e+00  -3.4925785e-01   4.8680155e-01   1.4505141e+00   1.0344403e+00   5.2239888e+00   3.5788510e+00  -1.9411909e+00  -3.2657740e+00  -1.9373245e+00  -1.5221393e+00   1.5668796e-01  -1.3931376e+00   3.2570587e+00   3.3446885e+00  -2.5729219e+00  -2.5614733e+00  -3.0438935e+00  -2.5716531e+00  -2.7281165e+00  -3.1815929e+00  -1.7932560e+00  -1.8720887e+00  -1.2601873e+00  -1.6081534e+00  -2.7930514e+00  -2.8939039e+00  -2.5008988e+00  -2.1516292e+00   4.1348861e+00   5.4568112e+00  -1.6509048e+00
  -1.7218372e+00  -2.1467185e+00  -3.2572119e+00  -2.2872281e+00   1.6839726e+00   2.8160261e-01   5.6685887e+00   3.3433855e+00   2.8474550e+00   3.1205795e+00  -2.2317109e+00  -3.1571598e+00  -3.6802984e-01  -2.1115560e+00   1.6369362e+00   1.4429850e+00  -2.5116267e+00   8.2615220e-01   4.9896121e+00  -2.9115100e+00   1.7952328e+00  -4.5487838e+00  -1.3881965e+00  -2.1955051e+00  -1.4715508e+00   1.8530492e+00   6.3036644e-01   4.1544762e+00   2.6404972e+00   5.8200741e+00   4.3724475e+00  -2.6179583e+00  -2.5373988e+00  -1.7131218e+00  -8.6470176e-01   3.8302641e+00   1.8724041e+00   6.5066118e+00   5.3763952e+00  -2.5949292e+00  -2.1057234e+00  -2.5662312e+00  -1.7873977e+00  -2.7465153e-01   3.3384006e-01   1.5665910e+00   8.8023769e-01   5.2766400e+00   3.4538760e+00  -1.8453518e+00  -3.1622949e+00  -1.8084009e+00  -1.5568943e+00   3.6716496e-01  -1.4248950e+00   3.3627823e+00   3.1752043e+00  -2.3544488e+00  -2.4421470e+00  -2.7596202e+00  -2.5069821e+00  -2.4241812e+00  -3.2008734e+00  -1.5598597e+00  -1.9293768e+00  -1.0227131e+00  -1.5575200e+00  -2.5244388e+00  -2.7759428e+00  -2.4476027e+00  -2.3442597e+00   3.8987322e+00   5.4557691e+00  -1.4453823e+00
  -1.6385059e+00  -2.0593580e+00  -3.2741064e+00  -2.2974590e+00   1.7116131e+00   1.2718405e-01   5.6117812e+00   3.1530193e+00   2.9849569e+00   3.0926799e+00  -2.1175422e+00  -3.1006521e+00  -2.4446301e-01  -2.1086558e+00   1.7187105e+00   1.3510022e+00  -2.5314878e+00   5.2386810e-01   4.8098766e+00  -2.7975658e+00   1.9151345e+00  -4.5241522e+00  -1.3981325e+00  -2.3770062e+00  -1.5840896e+00   1.6354020e+00   3.9421899e-01   3.9341253e+00   2.3877531e+00   5.7059728e+00   4.1813875e+00  -2.5771190e+00  -2.4749178e+00  -1.7570059e+00  -9.5778321e-01   3.8309039e+00   1.7197491e+00   6.5140067e+00   5.2216588e+00  -2.5286344e+00  -2.1222652e+00  -2.5216612e+00  -1.8228778e+00  -2.2102676e-01   2.0433076e-01   1.6465565e+00   7.4193074e-01   5.2798220e+00   3.3270184e+00  -1.7551905e+00  -3.0506703e+00  -1.6951226e+00  -1.5815010e+00   5.4370905e-01  -1.4352280e+00   3.4444774e+00   3.0179194e+00  -2.1461819e+00  -2.3143913e+00  -2.4856113e+00  -2.4300317e+00  -2.1264430e+00  -3.1858312e+00  -1.3291045e+00  -1.9563650e+00  -7.8668253e-01  -1.4774165e+00  -2.2484540e+00  -2.6316809e+00  -2.3972799e+00  -2.5101694e+00   3.6511856e+00   5.4258987e+00  -1.2280310e+00
  -1.5611828e+00  -1.9736778e+00  -3.2843298e+00  -2.2973053e+00   1.7315694e+00   4.0458631e-03   5.5046714e+00   2.9553276e+00   3.0985773e+00   3.0656250e+00  -2.0233146e+00  -3.0314454e+00  -1.3628583e-01  -2.0765754e+00   1.7777875e+00   1.2806854e+00  -2.5496871e+00   2.4350451e-01   4.6100081e+00  -2.6905023e+00   2.0237921e+00  -4.4845397e+00  -1.4015395e+00  -2.5334379e+00  -1.6660547e+00   1.4316732e+00   1.8531291e-01   3.7005587e+00   2.1406747e+00   5.5570071e+00   3.9744330e+00  -2.5327954e+00  -2.4120542e+00  -1.7977469e+00  -1.0246426e+00   3.8015700e+00   1.5776950e+00   6.4733899e+00   5.0537370e+00  -2.4712664e+00  -2.1206767e+00  -2.4807674e+00  -1.8344061e+00  -1.9114630e-01   1.0273464e-01   1.6890374e+00   6.2459083e-01   5.2370265e+00   3.2034891e+00  -1.6750757e+00  -2.9338986e+00  -1.6015532e+00  -1.5953664e+00   6.8571176e-01  -1.4201839e+00   3.5047305e+00   2.8802801e+00  -1.9548070e+00  -2.1817991e+00  -2.2277273e+00  -2.3413176e+00  -1.8387845e+00  -3.1330575e+00  -1.1018810e+00  -1.9471708e+00  -5.5394332e-01  -1.3660504e+00  -1.9689476e+00  -2.4616060e+00  -2.3525550e+00  -2.6472441e+00   3.3956855e+00   5.3651136e+00  -1.0016968e+00
  -1.4932598e+00  -1.8930175e+00  -3.2895419e+00  -2.2870326e+00   1.7398692e+00  -8.5661203e-02   5.3496909e+00   2.7543614e+00   3.1873355e+00   3.0398000e+00  -1.9533674e+00  -2.9511304e+00  -4.5289844e-02  -2.0142078e+00   1.8178064e+00   1.2375770e+00  -2.5660834e+00  -1.1603087e-02   4.3920741e+00  -2.5938229e+00   2.1183801e+00  -4.4301362e+00  -1.3983965e+00  -2.6640422e+00  -1.7172073e+00   1.2425044e+00   6.0929352e-03   3.4558776e+00   1.9031794e+00   5.3744746e+00   3.7542022e+00  -2.4875910e+00  -2.3505692e+00  -1.8368362e+00  -1.0638257e+00   3.7404631e+00   1.4492617e+00   6.3856655e+00   4.8752685e+00  -2.4268169e+00  -2.1017949e+00  -2.4465117e+00  -1.8216436e+00  -1.8671152e-01   3.2445222e-02   1.6940329e+00   5.3248730e-01   5.1528406e+00   3.0882259e+00  -1.6088386e+00  -2.8148503e+00  -1.5308059e+00  -1.5983997e+00   7.9392817e-01  -1.3769297e+00   3.5463472e+00   2.7686746e+00  -1.7863066e+00  -2.0482568e+00  -1.9911794e+00  -2.2418923e+00  -1.5645625e+00  -3.0405578e+00  -8.7900803e-01  -1.8972498e+00  -3.2627717e-01  -1.2228005e+00  -1.6900382e+00  -2.2671275e+00  -2.3154745e+00  -2.7539734e+00   3.1355563e+00   5.2719097e+00  -7.6970259e-01
  -1.4376359e+00  -1.8202366e+00  -3.2910728e+00  -2.2669594e+00   1.7329566e+00  -1.4093554e-01   5.1504028e+00   2.5542061e+00   3.2507155e+00   3.0154395e+00  -1.9108388e+00  -2.8616295e+00   2.7482393e-02  -1.9216875e+00   1.8428173e+00   1.2260288e+00  -2.5800996e+00  -2.3909480e-01   4.1584470e+00  -2.5103500e+00   2.1962771e+00  -4.3609698e+00  -1.3885651e+00  -2.7686596e+00  -1.7381688e+00   1.0679239e+00  -1.4198230e-01   3.2022519e+00   1.6787736e+00   5.1604273e+00   3.5236914e+00  -2.4438510e+00  -2.2918274e+00  -1.8755766e+00  -1.0747200e+00   3.6467118e+00   1.3369205e+00   6.2527063e+00   4.6890943e+00  -2.3985169e+00  -2.0668802e+00  -2.4213951e+00  -1.7850597e+00  -2.0832897e-01  -4.4413788e-03   1.6627800e+00   4.6886348e-01   5.0326860e+00   2.9856999e+00  -1.5596178e+00  -2.6961591e+00  -1.4849303e+00  -1.5910189e+00   8.7036174e-01  -1.3038882e+00   3.5722625e+00   2.6883092e+00  -1.6456654e+00  -1.9177587e+00  -1.7803156e+00  -2.1332943e+00  -1.3065034e+00  -2.9078164e+00  -6.6121853e-01  -1.8035500e+00  -1.0530214e-01  -1.0481654e+00  -1.4159334e+00  -2.0504780e+00  -2.2874353e+00  -2.8295481e+00   2.8739264e+00   5.1455929e+00  -5.3567428e-01
  -1.3965459e+00  -1.7575584e+00  -3.2898950e+00  -2.2375154e+00   1.7078105e+00  -1.6203712e-01   4.9113379e+00   2.3588403e+00   3.2887264e+00   2.9927137e+00  -1.8975264e+00  -2.7651023e+00   8.1720369e-02  -1.8004088e+00   1.8570766e+00   1.2490354e+00  -2.5907943e+00  -4.3766485e-01   3.9117981e+00  -2.4420738e+00   2.2552477e+00  -4.2769703e+00  -1.3718695e+00  -2.8477523e+00  -1.7304674e+00   9.0737249e-01  -2.5852312e-01   2.9418848e+00   1.4704131e+00   4.9176584e+00   3.2862270e+00  -2.4035506e+00  -2.2367715e+00  -1.9150358e+00  -1.0576699e+00   3.5203620e+00   1.2424448e+00   6.0773621e+00   4.4982291e+00  -2.3886904e+00  -2.0175902e+00  -2.4073805e+00  -1.7259517e+00  -2.5553248e-01  -7.2866509e-03   1.5975667e+00   4.3575956e-01   4.8825312e+00   2.8997279e+00  -1.5297301e+00  -2.5801176e+00  -1.4648553e+00  -1.5741214e+00   9.1809531e-01  -1.2008151e+00   3.5854412e+00   2.6430984e+00  -1.5366125e+00  -1.7942051e+00  -1.5984371e+00  -2.0174655e+00  -1.0666286e+00  -2.7357985e+00  -4.4915209e-01  -1.6646177e+00   1.0759944e-01  -8.4368692e-01  -1.1507599e+00  -1.8146016e+00  -2.2691388e+00  -2.8739185e+00   2.6136647e+00   4.9864545e+00  -3.0337016e-01
  -1.3714168e+00  -1.7064459e+00  -3.2866146e+00  -2.1992795e+00   1.6620405e+00  -1.5052849e-01   4.6378148e+00   2.1719902e+00   3.3019245e+00   2.9717725e+00  -1.9138081e+00  -2.6638233e+00   1.1779553e-01  -1.6529747e+00   1.8648300e+00   1.3081095e+00  -2.5969486e+00  -6.0707986e-01   3.6550763e+00  -2.3900363e+00   2.2935899e+00  -4.1780441e+00  -1.3481669e+00  -2.9023967e+00  -1.6965246e+00   7.5975972e-01  -3.4423089e-01   2.6769819e+00   1.2803922e+00   4.6496570e+00   3.0453894e+00  -2.3681984e+00  -2.1859038e+00  -1.9560081e+00  -1.0140203e+00   3.3623345e+00   1.1668036e+00   5.8634246e+00   4.3058026e+00  -2.3986509e+00  -1.9559213e+00  -2.4058444e+00  -1.6464082e+00  -3.2685894e-01   2.3011565e-02   1.5015136e+00   4.3389505e-01   4.7085965e+00   2.8332937e+00  -1.5205766e+00  -2.4685838e+00  -1.4703914e+00  -1.5490223e+00   9.4107747e-01  -1.0688126e+00   3.5887721e+00   2.6355746e+00  -1.4614250e+00  -1.6811970e+00  -1.4476579e+00  -1.8966437e+00  -8.4621626e-01  -2.5268919e+00  -2.4335807e-01  -1.4806478e+00   3.1132099e-01  -6.1185127e-01  -8.9841241e-01  -1.5630376e+00  -2.2605715e+00  -2.8878133e+00   2.3573339e+00   4.7958868e+00  -7.6523721e-02
  -1.3627627e+00  -1.6675172e+00  -3.2814830e+00  -2.1529930e+00   1.5939633e+00  -1.0923887e-01   4.3357322e+00   1.9969894e+00   3.2914044e+00   2.9527521e+00  -1.9586297e+00  -2.5600391e+00   1.3668054e-01  -1.4830865e+00   1.8700997e+00   1.4032092e+00  -2.5971628e+00  -7.4813754e-01   3.3914740e+00  -2.3542626e+00   2.3102416e+00  -4.0641511e+00  -1.3174008e+00  -2.9342423e+00  -1.6395774e+00   6.2354963e-01  -4.0085817e-01   2.4097280e+00   1.1102683e+00   4.3605353e+00   2.8049158e+00  -2.3387588e+00  -2.1392806e+00  -1.9989863e+00  -9.4608445e-01   3.1743595e+00   1.1101031e+00   5.6155650e+00   4.1149737e+00  -2.4286535e+00  -1.8841192e+00  -2.4175470e+00  -1.5492181e+00  -4.1996819e-01   8.4029127e-02   1.3783457e+00   4.6261948e-01   4.5170724e+00   2.7884018e+00  -1.5325837e+00  -2.3629037e+00  -1.5002918e+00  -1.5173642e+00   9.4387686e-01  -9.1027773e-01   3.5849678e+00   2.6668198e+00  -1.4208083e+00  -1.5818413e+00  -1.3288202e+00  -1.7732398e+00  -6.4580137e-01  -2.2847899e+00  -4.4308196e-02  -1.2534732e+00   5.0503772e-01  -3.5597790e-01  -6.6242868e-01  -1.2998024e+00  -2.2610159e+00  -2.8727096e+00   2.1071638e+00   4.5764276e+00   1.4129078e-01
  -1.3701326e+00  -1.6405131e+00  -3.2744261e+00  -2.0995401e+00   1.5026542e+00  -4.2153141e-02   4.0113736e+00   1.8366505e+00   3.2587544e+00   2.9357463e+00  -2.0295648e+00  -2.4558205e+00   1.3984153e-01  -1.2953804e+00   1.8764845e+00   1.5327184e+00  -2.5899576e+00  -8.6257174e-01   3.1243740e+00  -2.3337411e+00   2.3048416e+00  -3.9353818e+00  -1.2796347e+00  -2.9454433e+00  -1.5635430e+00   4.9686984e-01  -4.3111100e-01   2.1422678e+00   9.6082435e-01   4.0549289e+00   2.5685822e+00  -2.3156036e+00  -2.0965208e+00  -2.0441464e+00  -8.5704067e-01   2.9588953e+00   1.0715793e+00   5.3392316e+00   3.9288171e+00  -2.4779056e+00  -1.8045693e+00  -2.4426321e+00  -1.4377353e+00  -5.3180065e-01   1.7191354e-01   1.2321709e+00   5.1993439e-01   4.3138691e+00   2.7659627e+00  -1.5651900e+00  -2.2638601e+00  -1.5523684e+00  -1.4810103e+00   9.3141732e-01  -7.2879287e-01   3.5764695e+00   2.7364260e+00  -1.4138626e+00  -1.4985823e+00  -1.2414762e+00  -1.6497119e+00  -4.6521899e-01  -2.0143231e+00   1.4758069e-01  -9.8649474e-01   6.8817935e-01  -8.0098680e-02  -4.4589701e-01  -1.0292773e+00  -2.2690925e+00  -2.8307704e+00   1.8650383e+00   4.3317343e+00   3.4676561e-01
  -1.3921108e+00  -1.6243117e+00  -3.2650876e+00  -2.0399089e+00   1.3879798e+00   4.5768230e-02   3.6712158e+00   1.6931596e+00   3.2059899e+00   2.9207516e+00  -2.1229422e+00  -2.3529191e+00   1.2911013e-01  -1.0952195e+00   1.8869919e+00   1.6934914e+00  -2.5738737e+00  -9.5291159e-01   2.8572874e+00  -2.3264637e+00   2.2777427e+00  -3.7920232e+00  -1.2350650e+00  -2.9385590e+00  -1.4728321e+00   3.7763879e-01  -4.3850169e-01   1.8766952e+00   8.3207187e-01   3.7378812e+00   2.3400746e+00  -2.2984950e+00  -2.0568270e+00  -2.0913412e+00  -7.5076541e-01   2.7190411e+00   1.0496431e+00   5.0405155e+00   3.7502017e+00  -2.5446319e+00  -1.7196707e+00  -2.4806437e+00  -1.3157057e+00  -6.5875909e-01   2.8156444e-01   1.0672844e+00   6.0258630e-01   4.1044131e+00   2.7657314e+00  -1.6168766e+00  -2.1716506e+00  -1.6236518e+00  -1.4419267e+00   9.0870872e-01  -5.2896211e-01   3.5653682e+00   2.8424945e+00  -1.4381410e+00  -1.4330692e+00  -1.1839376e+00  -1.5284452e+00  -3.0368570e-01  -1.7212517e+00   3.3191752e-01  -6.8454859e-01   8.6037466e-01   2.1116777e-01  -2.5139615e-01  -7.5610289e-01  -2.2828307e+00  -2.7647400e+00   1.6324983e+00   4.0664878e+00   5.3693738e-01
  -1.4263788e+00  -1.6169965e+00  -3.2528841e+00  -1.9751290e+00   1.2506114e+00   1.4882457e-01   3.3217514e+00   1.5679995e+00   3.1354614e+00   2.9075978e+00  -2.2340388e+00  -2.2526490e+00   1.0654509e-01  -8.8845736e-01   1.9039079e+00   1.8809578e+00  -2.5475640e+00  -1.0223056e+00   2.5937787e+00  -2.3295235e+00   2.2299805e+00  -3.6346111e+00  -1.1840111e+00  -2.9164323e+00  -1.3721303e+00   2.6370472e-01  -4.2716327e-01   1.6150461e+00   7.2329104e-01   3.4147110e+00   2.1228562e+00  -2.2866029e+00  -2.0190229e+00  -2.1401047e+00  -6.3162035e-01   2.4584497e+00   1.0419713e+00   4.7259923e+00   3.5816656e+00  -2.6261911e+00  -1.6317089e+00  -2.5305695e+00  -1.1870738e+00  -7.9690266e-01   4.0688378e-01   8.8800836e-01   7.0622361e-01   3.8934966e+00   2.7862936e+00  -1.6852450e+00  -2.0858957e+00  -1.7105824e+00  -1.4020669e+00   8.8058835e-01  -3.1620604e-01   3.5533429e+00   2.9816790e+00  -1.4897927e+00  -1.3860740e+00  -1.1533933e+00  -1.4116488e+00  -1.5991519e-01  -1.4120237e+00   5.0830448e-01  -3.5371992e-01   1.0213761e+00   5.1274455e-01  -8.0966470e-02  -4.8507809e-01  -2.2997696e+00  -2.6778206e+00   1.4107569e+00   3.7862335e+00   7.0923686e-01
  -1.4698335e+00  -1.6159685e+00  -3.2370661e+00  -1.9062029e+00   1.0920181e+00   2.6084865e-01   2.9693410e+00   1.4619052e+00   3.0497536e+00   2.8958783e+00  -2.3573263e+00  -2.1558030e+00   7.4293375e-02  -6.8118500e-01   1.9287144e+00   2.0892896e+00  -2.5098775e+00  -1.0743234e+00   2.3373825e+00  -2.3392673e+00   2.1632015e+00  -3.4639631e+00  -1.1268921e+00  -2.8820505e+00  -1.2661635e+00   1.5298850e-01  -4.0164017e-01   1.3592963e+00   6.3310373e-01   3.0908723e+00   1.9200353e+00  -2.2785590e+00  -1.9816069e+00  -2.1896677e+00  -5.0421369e-01   2.1812422e+00   1.0456342e+00   4.4025473e+00   3.4253003e+00  -2.7192359e+00  -1.5427362e+00  -2.5908971e+00  -1.0557845e+00  -9.4214057e-01   5.4107863e-01   6.9857467e-01   8.2560766e-01   3.6851873e+00   2.8251109e+00  -1.7671398e+00  -2.0056815e+00  -1.8092190e+00  -1.3632678e+00   8.5148764e-01  -9.6525953e-02   3.5416240e+00   3.1492786e+00  -1.5637833e+00  -1.3574640e+00  -1.1460870e+00  -1.3012760e+00  -3.2258232e-02  -1.0935170e+00   6.7630601e-01  -1.1084976e-03   1.1709741e+00   8.1922681e-01   6.3892841e-02  -2.2106492e-01  -2.3170822e+00  -2.5735283e+00   1.2007233e+00   3.4971735e+00   8.6151433e-01
  -1.5187540e+00  -1.6180956e+00  -3.2167797e+00  -1.8340348e+00   9.1444280e-01   3.7550022e-01   2.6200838e+00   1.3748577e+00   2.9515796e+00   2.8848917e+00  -2.4867580e+00  -2.0626121e+00   3.4462172e-02  -4.7947500e-01   1.9620594e+00   2.3116255e+00  -2.4599299e+00  -1.1127474e+00   2.0915177e+00  -2.3514905e+00   2.0795588e+00  -3.2811861e+00  -1.0641935e+00  -2.8383968e+00  -1.1594654e+00   4.3622571e-02  -3.6666895e-01   1.1113631e+00   5.5957349e-01   2.7718110e+00   1.7342477e+00  -2.2725401e+00  -1.9428250e+00  -2.2389803e+00  -3.7315751e-01   1.8919291e+00   1.0572550e+00   4.0771799e+00   3.2826548e+00  -2.8198991e+00  -1.4544714e+00  -2.6596847e+00  -9.2559431e-01  -1.0904129e+00   6.7699679e-01   5.0305070e-01   9.5486452e-01   3.4827957e+00   2.8786235e+00  -1.8588103e+00  -1.9296325e+00  -1.9154465e+00  -1.3271627e+00   8.2523777e-01   1.2375012e-01   3.5309801e+00   3.3393862e+00  -1.6541733e+00  -1.3462319e+00  -1.1575407e+00  -1.1989718e+00   8.1145975e-02  -7.7277229e-01   8.3542432e-01   3.6544188e-01   1.3089153e+00   1.1250143e+00   1.8220808e-01   3.1107801e-02  -2.3317189e+00  -2.4555450e+00   1.0030364e+00   3.2059152e+00   9.9204721e-01
  -1.5690089e+00  -1.6198929e+00  -3.1911278e+00  -1.7593722e+00   7.2085576e-01   4.8655932e-01   2.2797151e+00   1.3061124e+00   2.8436742e+00   2.8736057e+00  -2.6160784e+00  -1.9727597e+00  -1.0986577e-02  -2.8913624e-01   2.0037809e+00   2.5403428e+00  -2.3971619e+00  -1.1413669e+00   1.8593962e+00  -2.3616671e+00   1.9815862e+00  -3.0876641e+00  -9.9643172e-01  -2.7883026e+00  -1.0561709e+00  -6.5921794e-02  -3.2696317e-01   8.7310498e-01   5.0032478e-01   2.4628234e+00   1.5675527e+00  -2.2663791e+00  -1.9007596e+00  -2.2867477e+00  -2.4284095e-01   1.5953318e+00   1.0731819e+00   3.7568028e+00   3.1546612e+00  -2.9239979e+00  -1.3682300e+00  -2.7346420e+00  -7.9990739e-01  -1.2378480e+00   8.0747317e-01   3.0530565e-01   1.0877620e+00   3.2888932e+00   2.9424038e+00  -1.9561032e+00  -1.8560138e+00  -2.0251722e+00  -1.2951197e+00   8.0492591e-01   3.3822798e-01   3.5217276e+00   3.5450864e+00  -1.7544361e+00  -1.3505832e+00  -1.1828112e+00  -1.1060494e+00   1.8222093e-01  -4.5673526e-01   9.8508745e-01   7.3763745e-01   1.4348322e+00   1.4244467e+00   2.7350431e-01   2.6674288e-01  -2.3405635e+00  -2.3275728e+00   8.1810193e-01   2.9191964e+00   1.0995364e+00
  -1.6162877e+00  -1.6177232e+00  -3.1592240e+00  -1.6827664e+00   5.1488800e-01   5.8820160e-01   1.9535234e+00   1.2542634e+00   2.7287002e+00   2.8606489e+00  -2.7391357e+00  -1.8854451e+00  -6.0310763e-02  -1.1548978e-01   2.0529831e+00   2.7673693e+00  -2.3213834e+00  -1.1637868e+00   1.6439350e+00  -2.3651995e+00   1.8720582e+00  -2.8850216e+00  -9.2412566e-01  -2.7343101e+00  -9.5984589e-01  -1.7672692e-01  -2.8701438e-01   6.4632107e-01   4.5267414e-01   2.1689187e+00   1.4213559e+00  -2.2576952e+00  -1.8534351e+00  -2.3314755e+00  -1.1723850e-01   1.2965033e+00   1.0896705e+00   3.4480448e+00   3.0415926e+00  -3.0272364e+00  -1.2848899e+00  -2.8132133e+00  -6.8164484e-01  -1.3808891e+00   9.2566766e-01   1.0900708e-01   1.2179966e+00   3.1053739e+00   3.0113531e+00  -2.0546746e+00  -1.7828548e+00  -2.1344952e+00  -1.2682030e+00   7.9281010e-01   5.4070349e-01   3.5137668e+00   3.7587011e+00  -1.8577945e+00  -1.3680683e+00  -1.2167569e+00  -1.0234909e+00   2.7282013e-01  -1.5201329e-01   1.1246517e+00   1.1070378e+00   1.5481989e+00   1.7119408e+00   3.3777519e-01   4.8137914e-01  -2.3405952e+00  -2.1932058e+00   6.4613296e-01   2.6435988e+00   1.1830980e+00
  -1.6563416e+00  -1.6080076e+00  -3.1202411e+00  -1.6045586e+00   3.0074070e-01   6.7524169e-01   1.6462849e+00   1.2173360e+00   2.6091648e+00   2.8443354e+00  -2.8501798e+00  -1.7994916e+00  -1.1202594e-01   3.6825771e-02   2.1081575e+00   2.9845162e+00  -2.2328057e+00  -1.1832594e+00   1.4476715e+00  -2.3576693e+00   1.7538472e+00  -2.6750736e+00  -8.4778037e-01  -2.6785552e+00  -8.7336745e-01  -2.8934666e-01  -2.5091790e-01   4.3274502e-01   4.1376663e-01   1.8946887e+00   1.2963570e+00  -2.2440352e+00  -1.7989355e+00  -2.3715255e+00   2.3540375e-04   1.0006439e+00   1.1030641e+00   3.1570492e+00   2.9430502e+00  -3.1254033e+00  -1.2048966e+00  -2.8926653e+00  -5.7315376e-01  -1.5163841e+00   1.0253750e+00  -8.2362076e-02   1.3394750e+00   2.9335457e+00   3.0799356e+00  -2.1502070e+00  -1.7080906e+00  -2.2398433e+00  -1.2471580e+00   7.9029647e-01   7.2540490e-01   3.5066367e+00   3.9720715e+00  -1.9575534e+00  -1.3957536e+00  -1.2542990e+00  -9.5196678e-01   3.5462225e-01   1.3534025e-01   1.2534230e+00   1.4653551e+00   1.6483154e+00   1.9821317e+00   3.7545417e-01   6.7090175e-01  -2.3290486e+00  -2.0558147e+00   4.8719118e-01   2.3852647e+00   1.2422542e+00
  -1.6852186e+00  -1.5874380e+00  -3.0734524e+00  -1.5248946e+00   8.3071827e-02   7.4333274e-01   1.3622111e+00   1.1929046e+00   2.4873491e+00   2.8227189e+00  -2.9441248e+00  -1.7134904e+00  -1.6490483e-01   1.6401231e-01   2.1673411e+00   3.1838208e+00  -2.1320600e+00  -1.2025464e+00   1.2726863e+00  -2.3350805e+00   1.6297856e+00  -2.4597606e+00  -7.6788735e-01  -2.6226799e+00  -7.9886019e-01  -4.0375483e-01  -2.2222949e-01   2.3403311e-01   3.8071188e-01   1.6441885e+00   1.1925292e+00  -2.2230197e+00  -1.7355290e+00  -2.4051806e+00   1.0681763e-01   7.1300554e-01   1.1099616e+00   2.8892866e+00   2.8579811e+00  -3.2145428e+00  -1.1283081e+00  -2.9701718e+00  -4.7615766e-01  -1.6416380e+00   1.1012927e+00  -2.6548040e-01   1.4465766e+00   2.7742396e+00   3.1424328e+00  -2.2386173e+00  -1.6297103e+00  -2.3380734e+00  -1.2324145e+00   7.9797745e-01   8.8721335e-01   3.4995871e+00   4.1768638e+00  -2.0474123e+00  -1.4304127e+00  -1.2906606e+00  -8.9186823e-01   4.2906156e-01   4.0000820e-01   1.3706940e+00   1.8047348e+00   1.7343265e+00   2.2300132e+00   3.8739038e-01   8.3165664e-01  -2.3035630e+00  -1.9184623e+00   3.4122795e-01   2.1496297e+00   1.2769283e+00
  -1.6994762e+00  -1.5531796e+00  -3.0182668e+00  -1.4437665e+00  -1.3313853e-01   7.8911710e-01   1.1049056e+00   1.1782254e+00   2.3652574e+00   2.7936727e+00  -3.0167652e+00  -1.6259602e+00  -2.1794200e-01   2.6322994e-01   2.2282993e+00   3.3578774e+00  -2.0202037e+00  -1.2238163e+00   1.1205379e+00  -2.2940801e+00   1.5025409e+00  -2.2410849e+00  -6.8494123e-01  -2.5677790e+00  -7.3768693e-01  -5.1932668e-01  -2.0385527e-01   5.1745029e-02   3.5071558e-01   1.4208291e+00   1.1091307e+00  -2.1924862e+00  -1.6617932e+00  -2.4307145e+00   2.0043269e-01   4.3878422e-01   1.1073698e+00   2.6493820e+00   2.7847248e+00  -3.2911042e+00  -1.0548720e+00  -3.0428981e+00  -3.9174714e-01  -1.7544302e+00   1.1492366e+00  -4.3716943e-01   1.5343862e+00   2.6279274e+00   3.1932059e+00  -2.3162445e+00  -1.5459038e+00  -2.4265355e+00  -1.2241035e+00   8.1572390e-01   1.0218532e+00   3.4916645e+00   4.3648831e+00  -2.1217398e+00  -1.4687254e+00  -1.3215699e+00  -8.4334313e-01   4.9729708e-01   6.3755298e-01   1.4757974e+00   2.1180078e+00   1.8052722e+00   2.4510764e+00   3.7482954e-01   9.6056474e-01  -2.2623159e+00  -1.7838419e+00   2.0812294e-01   1.9411856e+00   1.2874421e+00
  -1.6963626e+00  -1.5030521e+00  -2.9542614e+00  -1.3610771e+00  -3.4274155e-01   8.1032431e-01   8.7732768e-01   1.1703808e+00   2.2445747e+00   2.7549876e+00  -3.0649355e+00  -1.5355104e+00  -2.7029139e-01   3.3267152e-01   2.2887179e+00   3.5001422e+00  -1.8987125e+00  -1.2485781e+00   9.9221015e-01  -2.2321404e+00   1.3745066e+00  -2.0210460e+00  -5.9947229e-01  -2.5143851e+00  -6.9048983e-01  -6.3485402e-01  -1.9797534e-01  -1.1268153e-01   3.2120260e-01   1.2272862e+00   1.0447487e+00  -2.1506213e+00  -1.5767313e+00  -2.4464634e+00   2.7967766e-01   1.8299918e-01   1.0928360e+00   2.4409641e+00   2.7210852e+00  -3.3520588e+00  -9.8412973e-01  -3.1080788e+00  -3.2040507e-01  -1.8530000e+00   1.1662947e+00  -5.9439123e-01   1.5988872e+00   2.4948312e+00   3.2269527e+00  -2.3800033e+00  -1.4551971e+00  -2.5031045e+00  -1.2220810e+00   8.4282011e-01   1.1260461e+00   3.4818036e+00   4.5283848e+00  -2.1758030e+00  -1.5074701e+00  -1.3434179e+00  -8.0633176e-01   5.6021899e-01   8.4451866e-01   1.5681677e+00   2.3989047e+00   1.8601662e+00   2.6414396e+00   3.3939731e-01   1.0552300e+00  -2.2041291e+00  -1.6542406e+00   8.7721019e-02   1.7632836e+00   1.2745148e+00
  -1.6739543e+00  -1.4356804e+00  -2.8812112e+00  -1.2767206e+00  -5.4058598e-01   8.0581696e-01   6.8176181e-01   1.1664234e+00   2.1266461e+00   2.7044812e+00  -3.0866057e+00  -1.4409903e+00  -3.2118838e-01   3.7159349e-01   2.3463917e+00   3.6051989e+00  -1.7694568e+00  -1.2776511e+00   8.8807864e-01  -2.1476993e+00   1.2477171e+00  -1.8015886e+00  -5.1208805e-01  -2.4624912e+00  -6.5727239e-01  -7.4859183e-01  -2.0599954e-01  -2.5796159e-01   2.8992895e-01   1.0654288e+00   9.9737413e-01  -2.0960781e+00  -1.4798711e+00  -2.4508950e+00   3.4376315e-01  -4.9638840e-02   1.0645548e+00   2.2665432e+00   2.6644242e+00  -3.3949894e+00  -9.1553371e-01  -3.1630964e+00  -2.6206281e-01  -1.9360089e+00   1.1509195e+00  -7.3426907e-01   1.6371097e+00   2.3750229e+00   3.2389455e+00  -2.4274992e+00  -1.3565679e+00  -2.5661840e+00  -1.2259573e+00   8.7812615e-01   1.1976220e+00   3.4689212e+00   4.6603623e+00  -2.2059373e+00  -1.5436966e+00  -1.3533669e+00  -7.8059797e-01   6.1848653e-01   1.0184906e+00   1.6474082e+00   2.6422263e+00   1.8980939e+00   2.7979663e+00   2.8308232e-01   1.1140350e+00  -2.1285476e+00  -1.5315269e+00  -2.0134154e-02   1.6179907e+00   1.2392601e+00
  -1.6312471e+00  -1.3506025e+00  -2.7991178e+00  -1.1906709e+00  -7.2169220e-01   7.7558804e-01   5.1979494e-01   1.1635177e+00   2.0124645e+00   2.6401098e+00  -3.0809140e+00  -1.3416121e+00  -3.6986810e-01   3.8030374e-01   2.3993957e+00   3.6689625e+00  -1.6346622e+00  -1.3111687e+00   8.0789662e-01  -2.0402460e+00   1.1237868e+00  -1.5845624e+00  -4.2351964e-01  -2.4116075e+00  -6.3751107e-01  -8.5833442e-01  -2.2855268e-01  -3.8299557e-01   2.5507969e-01   9.3627107e-01   9.6450621e-01  -2.0280707e+00  -1.3713401e+00  -2.4426699e+00   3.9242015e-01  -2.5486481e-01   1.0214484e+00   2.1274254e+00   2.6117759e+00  -3.4181495e+00  -8.4856957e-01  -3.2055488e+00  -2.1618075e-01  -2.0024882e+00   1.1029529e+00  -8.5413360e-01   1.6472288e+00   2.2685060e+00   3.2252426e+00  -2.4571037e+00  -1.2495333e+00  -2.6146865e+00  -1.2351272e+00   9.2025179e-01   1.2355842e+00   3.4520070e+00   4.7548060e+00  -2.2096596e+00  -1.5748726e+00  -1.3494078e+00  -7.6575452e-01   6.7258919e-01   1.1581147e+00   1.7133547e+00   2.8439677e+00   1.9183222e+00   2.9183636e+00   2.0821405e-01   1.1362140e+00  -2.0358811e+00  -1.4171558e+00  -1.1556962e-01   1.5060049e+00   1.1831800e+00
  -1.5681969e+00  -1.2483262e+00  -2.7082387e+00  -1.1030699e+00  -8.8142624e-01   7.2071317e-01   3.9230291e-01   1.1590708e+00   1.9026785e+00   2.5600745e+00  -3.0481399e+00  -1.2370400e+00  -4.1549363e-01   3.6010844e-01   2.4462260e+00   3.6888241e+00  -1.4968542e+00  -1.3486123e+00   7.5080458e-01  -1.9103563e+00   1.0038773e+00  -1.3717022e+00  -3.3466520e-01  -2.3608473e+00  -6.3028463e-01  -9.6151480e-01  -2.6548710e-01  -4.8690158e-01   2.1534956e-01   8.3995250e-01   9.4328020e-01  -1.9464422e+00  -1.2519103e+00  -2.4206940e+00   4.2578316e-01  -4.2899548e-01   9.6322069e-01   2.0236725e+00   2.5599741e+00  -3.4204980e+00  -7.8287014e-01  -3.2333179e+00  -1.8184839e-01  -2.0517822e+00   1.0235919e+00  -9.5159467e-01   1.6286121e+00   2.1752728e+00   3.1828593e+00  -2.4679860e+00  -1.1342063e+00  -2.6479960e+00  -1.2488028e+00   9.6772466e-01   1.2401229e+00   3.4302033e+00   4.8069185e+00  -2.1857182e+00  -1.5989980e+00  -1.3303687e+00  -7.6128324e-01   7.2291968e-01   1.2630772e+00   1.7661298e+00   3.0013944e+00   1.9204105e+00   3.0012542e+00   1.1743358e-01   1.1219017e+00  -1.9272094e+00  -1.3121900e+00  -1.9865661e-01   1.4266378e+00   1.1081478e+00
  -1.4857129e+00  -1.1303293e+00  -2.6091131e+00  -1.0143090e+00  -1.0156665e+00   6.4326313e-01   2.9945114e-01   1.1508470e+00   1.7976109e+00   2.4629186e+00  -2.9896235e+00  -1.1274422e+00  -4.5710430e-01   3.1322142e-01   2.4859067e+00   3.6637223e+00  -1.3587870e+00  -1.3888714e+00   7.1536520e-01  -1.7596694e+00   8.8869461e-01  -1.1646224e+00  -2.4662489e-01  -2.3090338e+00  -6.3441017e-01  -1.0553231e+00  -3.1591997e-01  -5.6904373e-01   1.7000356e-01   7.7574864e-01   9.3061408e-01  -1.8517031e+00  -1.1230094e+00  -2.3841609e+00   4.4426077e-01  -5.6905577e-01   8.9037677e-01   1.9541131e+00   2.5057934e+00  -3.4017078e+00  -7.1831390e-01  -3.2446248e+00  -1.5789825e-01  -2.0834939e+00   9.1529271e-01  -1.0246336e+00   1.5818154e+00   2.0953429e+00   3.1098979e+00  -2.4601092e+00  -1.0113169e+00  -2.6659152e+00  -1.2660493e+00   1.0191388e+00   1.2125787e+00   3.4028764e+00   4.8132795e+00  -2.1340849e+00  -1.6146834e+00  -1.2958810e+00  -7.6655302e-01   7.6984814e-01   1.3340505e+00   1.8061827e+00   3.1130720e+00   1.9043148e+00   3.0462189e+00   1.3653541e-02   1.0721476e+00  -1.8043504e+00  -1.2173309e+00  -2.6938859e-01   1.3778671e+00   1.0163843e+00
  -1.3856059e+00  -9.9900283e-01  -2.5025836e+00  -9.2509605e-01  -1.1209552e+00   5.4618142e-01   2.4071310e-01   1.1370634e+00   1.6972990e+00   2.3476108e+00  -2.9076406e+00  -1.0135056e+00  -4.9359261e-01   2.4264048e-01   2.5180515e+00   3.5941426e+00  -1.2233597e+00  -1.4303242e+00   6.9962452e-01  -1.5908134e+00   7.7851735e-01  -9.6482637e-01  -1.6072293e-01  -2.2548183e+00  -6.4857550e-01  -1.1368359e+00  -3.7829306e-01  -6.2905367e-01   1.1891408e-01   7.4211655e-01   9.2336647e-01  -1.7450350e+00  -9.8669734e-01  -2.3325833e+00   4.4840379e-01  -6.7288597e-01   8.0421392e-01   1.9164125e+00   2.4460958e+00  -3.3621577e+00  -6.5510013e-01  -3.2380775e+00  -1.4302886e-01  -2.0974406e+00   7.8162495e-01  -1.0717066e+00   1.5085282e+00   2.0287787e+00   3.0056235e+00  -2.4341954e+00  -8.8219972e-01  -2.6686016e+00  -1.2858286e+00   1.0732712e+00   1.1553571e+00   3.3696698e+00   4.7719542e+00  -2.0558914e+00  -1.6211947e+00  -1.2463100e+00  -7.8083738e-01   8.1378625e-01   1.3726076e+00   1.8343102e+00   3.1788496e+00   1.8704754e+00   3.0538021e+00  -9.9991701e-02   9.8889665e-01  -1.6697934e+00  -1.1329554e+00  -3.2766475e-01   1.3564600e+00   9.1042117e-01
  -1.2704957e+00  -8.5753548e-01  -2.3898052e+00  -8.3650398e-01  -1.1946260e+00   4.3313337e-01   2.1490967e-01   1.1164598e+00   1.6015504e+00   2.2136129e+00  -2.8052446e+00  -8.9641774e-01  -5.2371359e-01   1.5199557e-01   2.5428840e+00   3.4820455e+00  -1.0935221e+00  -1.4709338e+00   7.0119941e-01  -1.4072837e+00   6.7325610e-01  -7.7372348e-01  -7.8513260e-02  -2.1968001e+00  -6.7146081e-01  -1.2031514e+00  -4.5045367e-01  -6.6684341e-01   6.2571568e-02   7.3677457e-01   9.1849667e-01  -1.6282610e+00  -8.4561068e-01  -2.2658125e+00   4.3878034e-01  -7.3922181e-01   7.0677716e-01   1.9072028e+00   2.3779794e+00  -3.3028976e+00  -5.9379893e-01  -3.2127115e+00  -1.3593098e-01  -2.0936238e+00   6.2707931e-01  -1.0918504e+00   1.4114721e+00   1.9756863e+00   2.8704914e+00  -2.3916642e+00  -7.4874723e-01  -2.6564967e+00  -1.3070470e+00   1.1291595e+00   1.0717983e+00   3.3305422e+00   4.6825436e+00  -1.9533187e+00  -1.6184646e+00  -1.1826593e+00  -8.0333519e-01   8.5523218e-01   1.3811105e+00   1.8516553e+00   3.1998023e+00   1.8198828e+00   3.0254816e+00  -2.2020650e-01   8.7493372e-01  -1.5265992e+00  -1.0591564e+00  -3.7328023e-01   1.3581646e+00   7.9305601e-01
  -1.1436857e+00  -7.0975398e-01  -2.2722402e+00  -7.4999707e-01  -1.2349007e+00   3.0833150e-01   2.2027238e-01   1.0883421e+00   1.5100180e+00   2.0609314e+00  -2.6860860e+00  -7.7782236e-01  -5.4612671e-01   4.5375372e-02   2.5612125e+00   3.3307287e+00  -9.7217547e-01  -1.5083549e+00   7.1738948e-01  -1.2132820e+00   5.7254125e-01  -5.9264790e-01  -1.7673270e-03  -2.1336399e+00  -7.0184247e-01  -1.2515212e+00  -5.2975421e-01  -6.8260823e-01   2.0667455e-03   7.5681676e-01   9.1321863e-01  -1.5037788e+00  -7.0287822e-01  -2.1840492e+00   4.1586707e-01  -7.6773970e-01   6.0078151e-01   1.9222724e+00   2.2989213e+00  -3.2255953e+00  -5.3537320e-01  -3.1680139e+00  -1.3541092e-01  -2.0722121e+00   4.5684071e-01  -1.0847743e+00   1.2942547e+00   1.9361966e+00   2.7061183e+00  -2.3345531e+00  -6.1333643e-01  -2.6302522e+00  -1.3286152e+00   1.1861383e+00   9.6600844e-01   3.2857880e+00   4.5461704e+00  -1.8294499e+00  -1.6070751e+00  -1.1064578e+00  -8.3319609e-01   8.9479072e-01   1.3625769e+00   1.8596844e+00   3.1781339e+00   1.7541157e+00   2.9635998e+00  -3.4360229e-01   7.3379411e-01  -1.3782775e+00  -9.9578200e-01  -4.0592496e-01   1.3779595e+00   6.6729797e-01
  -1.0090108e+00  -5.5992647e-01  -2.1516331e+00  -6.6743214e-01  -1.2409495e+00   1.7634450e-01   2.5452887e-01   1.0525930e+00   1.4222887e+00   1.8901511e+00  -2.5542203e+00  -6.5975519e-01  -5.5946578e-01  -7.2861347e-02   2.5743650e+00   3.1446289e+00  -8.6207201e-01  -1.5400482e+00   7.4530850e-01  -1.0135268e+00   4.7583435e-01  -4.2287089e-01   6.7556125e-02  -2.0641583e+00  -7.3867472e-01  -1.2794761e+00  -6.1316849e-01  -6.7682065e-01  -6.0957144e-02   7.9885744e-01   9.0513872e-01  -1.3744630e+00  -5.6201281e-01  -2.0878414e+00   3.7996359e-01  -7.5906284e-01   4.8950081e-01   1.9568068e+00   2.2069076e+00  -3.1324607e+00  -4.8117493e-01  -3.1039397e+00  -1.4050396e-01  -2.0335366e+00   2.7653579e-01  -1.0509292e+00   1.1611854e+00   1.9104400e+00   2.5152019e+00  -2.2654241e+00  -4.7873063e-01  -2.5906614e+00  -1.3495139e+00   1.2438331e+00   8.4265934e-01   3.2360400e+00   4.3654073e+00  -1.6880918e+00  -1.5882144e+00  -1.0196400e+00  -8.6955167e-01   9.3316542e-01   1.3205298e+00   1.8601402e+00   3.1170446e+00   1.6753448e+00   2.8712596e+00  -4.6677174e-01   5.6964420e-01  -1.2286443e+00  -9.4247331e-01  -4.2519231e-01   1.4103507e+00   5.3630708e-01
  -8.7066339e-01  -4.1254704e-01  -2.0299604e+00  -5.9103219e-01  -1.2129082e+00   4.1898440e-02   3.1500830e-01   1.0096526e+00   1.3379838e+00   1.7024535e+00  -2.4139142e+00  -5.4456590e-01  -5.6242905e-01  -1.9828121e-01   2.5840885e+00   2.9290790e+00  -7.6571606e-01  -1.5633968e+00   7.8202869e-01  -8.1304310e-01   3.8255574e-01  -2.6560138e-01   1.2735914e-01  -1.9874121e+00  -7.8114496e-01  -1.2849362e+00  -6.9742022e-01  -6.5021585e-01  -1.2438110e-01   8.5919966e-01   8.9236929e-01  -1.2435365e+00  -4.2678471e-01  -1.9780716e+00   3.3113764e-01  -7.1472584e-01   3.7662621e-01   2.0056720e+00   2.1005440e+00  -3.0261450e+00  -4.3291663e-01  -3.0209127e+00  -1.5056954e-01  -1.9780951e+00   9.1968428e-02  -9.9153827e-01   1.0170594e+00   1.8985110e+00   2.3013901e+00  -2.1872576e+00  -3.4796403e-01  -2.5385969e+00  -1.3688659e+00   1.3021215e+00   7.0676763e-01   3.1822564e+00   4.1441498e+00  -1.5335813e+00  -1.5636118e+00  -9.2442463e-01  -9.1155176e-01   9.7112443e-01   1.2588367e+00   1.8549777e+00   3.0205703e+00   1.5863032e+00   2.7521891e+00  -5.8636640e-01   3.8713838e-01  -1.0816680e+00  -8.9869712e-01  -4.3060009e-01   1.4496999e+00   4.0332921e-01
  -7.3300718e-01  -2.7211805e-01  -1.9093578e+00  -5.2333169e-01  -1.1518545e+00  -9.0320806e-02   3.9875974e-01   9.6046658e-01   1.2568627e+00   1.4996141e+00  -2.2694607e+00  -4.3483142e-01  -5.5387901e-01  -3.2656990e-01   2.5924191e+00   2.6900279e+00  -6.8527172e-01  -1.5758223e+00   8.2472886e-01  -6.1694537e-01   2.9221775e-01  -1.2197028e-01   1.7546936e-01  -1.9027470e+00  -8.2870005e-01  -1.2663067e+00  -7.7911971e-01  -6.0377286e-01  -1.8571369e-01   9.3401779e-01   8.7361111e-01  -1.1144205e+00  -3.0108191e-01  -1.8559296e+00   2.6920699e-01  -6.3710020e-01   2.6610060e-01   2.0637175e+00   1.9791371e+00  -2.9096211e+00  -3.9262037e-01  -2.9198168e+00  -1.6535976e-01  -1.9065602e+00  -9.1143410e-02  -9.0858422e-01   8.6692025e-01   1.9004305e+00   2.0691072e+00  -2.1033400e+00  -2.2421531e-01  -2.4749637e+00  -1.3860074e+00   1.3610669e+00   5.6346198e-01   3.1256928e+00   3.8874363e+00  -1.3705835e+00  -1.5354541e+00  -8.2320069e-01  -9.5840381e-01   1.0094449e+00   1.1815421e+00   1.8462825e+00   2.8933982e+00   1.4902208e+00   2.6105844e+00  -6.9917475e-01   1.9125809e-01  -9.4131307e-01  -8.6377321e-01  -4.2162411e-01   1.4905624e+00   2.7162709e-01
  -6.0038604e-01  -1.4294512e-01  -1.7920280e+00  -4.6709211e-01  -1.0597438e+00  -2.1585317e-01   5.0267612e-01   9.0640538e-01   1.1789164e+00   1.2839805e+00  -2.1250101e+00  -3.3326424e-01  -5.3294195e-01  -4.5371480e-01   2.6015322e+00   2.4337408e+00  -6.2247886e-01  -1.5748984e+00   8.7083577e-01  -4.3022330e-01   2.0455037e-01   7.0016842e-03   2.0972078e-01  -1.8098243e+00  -8.8104082e-01  -1.2225528e+00  -8.5490097e-01  -5.3869249e-01  -2.4221641e-01   1.0195414e+00   8.4819918e-01  -9.9056871e-01  -1.8876149e-01  -1.7228773e+00   1.9376190e-01  -5.2928574e-01   1.6193526e-01   2.1260819e+00   1.8427436e+00  -2.7860439e+00  -3.6254512e-01  -2.8019756e+00  -1.8505279e-01  -1.8197888e+00  -2.6741583e-01  -8.0474736e-01   7.1581088e-01   1.9161046e+00   1.8233431e+00  -2.0171478e+00  -1.1067649e-01  -2.4006696e+00  -1.4005545e+00   1.4208342e+00   4.1774948e-01   3.0678589e+00   3.6012325e+00  -1.2038940e+00  -1.5062892e+00  -7.1842362e-01  -1.0094128e+00   1.0488426e+00   1.0926986e+00   1.8361762e+00   2.7406663e+00   1.3907230e+00   2.4509341e+00  -8.0219890e-01  -1.2858166e-02  -8.1138392e-01  -8.3689500e-01  -3.9774568e-01   1.5280127e+00   1.4440792e-01
  -4.7693474e-01  -2.8957080e-02  -1.6801314e+00  -4.2518745e-01  -9.3931074e-01  -3.3062680e-01   6.2361209e-01   8.4916006e-01   1.1044474e+00   1.0584298e+00  -1.9844207e+00  -2.4261541e-01  -4.9909661e-01  -5.7616611e-01   2.6135824e+00   2.1664980e+00  -5.7857831e-01  -1.5584563e+00   9.1814690e-01  -2.5753946e-01   1.1960678e-01   1.2045251e-01   2.2804992e-01  -1.7086218e+00  -9.3808450e-01  -1.1532529e+00  -9.2155297e-01  -4.5637639e-01  -2.9104449e-01   1.1122278e+00   8.1610947e-01  -8.7529565e-01  -9.3494948e-02  -1.5806023e+00   1.0423069e-01  -3.9497687e-01   6.8020154e-02   2.1884742e+00   1.6921814e+00  -2.6586053e+00  -3.4509121e-01  -2.6691200e+00  -2.1024418e-01  -1.7188315e+00  -4.3201707e-01  -6.8329902e-01   5.6852846e-01   1.9452857e+00   1.5694201e+00  -1.9322244e+00  -1.0421806e-02  -2.3166144e+00  -1.4124528e+00   1.4816019e+00   2.7429290e-01   3.0104626e+00   3.2921801e+00  -1.0382514e+00  -1.4789141e+00  -6.1252601e-01  -1.0640162e+00   1.0898967e+00   9.9620609e-01   1.8267163e+00   2.5677555e+00   1.2917003e+00   2.2778409e+00  -8.9272971e-01  -2.2008736e-01  -6.9537575e-01  -8.1714304e-01  -3.5851218e-01   1.5579358e+00   2.4748016e-02
  -3.6639988e-01   6.6442856e-02  -1.5756719e+00  -4.0045979e-01  -7.9394668e-01  -4.3108856e-01   7.5848705e-01   7.9062010e-01   1.0341158e+00   8.2629878e-01  -1.8511390e+00  -1.6557275e-01  -4.5224684e-01  -6.9096827e-01   2.6305406e+00   1.8943078e+00  -5.5424731e-01  -1.5246813e+00   9.6492464e-01  -1.0304563e-01   3.7835428e-02   2.1773881e-01   2.2860689e-01  -1.5994137e+00  -9.9989485e-01  -1.0586339e+00  -9.7613721e-01  -3.5840880e-01  -3.2939603e-01   1.2089079e+00   7.7792657e-01  -7.7160858e-01  -1.8609277e-02  -1.4309682e+00  -1.3104631e-05  -2.3831411e-01  -1.2062481e-02   2.2474080e+00   1.5290002e+00  -2.5303828e+00  -3.4268188e-01  -2.5233519e+00  -2.4189170e-01  -1.6049425e+00  -5.8084434e-01  -5.4795831e-01   4.2939455e-01   1.9875306e+00   1.3127445e+00  -1.8520581e+00   7.3719480e-02  -2.2237007e+00  -1.4220063e+00   1.5434719e+00   1.3720907e-01   2.9553373e+00   2.9673295e+00  -8.7817072e-01  -1.4562552e+00  -5.0784426e-01  -1.1218106e+00   1.1329753e+00   8.9566023e-01   1.8197910e+00   2.3800788e+00   1.1971484e+00   2.0958426e+00  -9.6841639e-01  -4.2549007e-01  -5.9633463e-01  -8.0349069e-01  -3.0360841e-01   1.5772585e+00  -8.4486476e-02
  -2.7197639e-01   1.4049359e-01  -1.4803816e+00  -3.9554713e-01  -6.2756185e-01  -5.1429645e-01   9.0436156e-01   7.3274131e-01   9.6894969e-01   5.9129162e-01  -1.7281031e+00  -1.0465286e-01  -3.9277170e-01  -7.9585306e-01   2.6540385e+00   1.6226455e+00  -5.4954390e-01  -1.4721945e+00   1.0099515e+00   2.9777423e-02  -3.9892479e-02   2.9850395e-01   2.0988013e-01  -1.4827311e+00  -1.0665841e+00  -9.3958191e-01  -1.0160856e+00  -2.4654291e-01  -3.5466151e-01   1.3068945e+00   7.3477401e-01  -6.8204914e-01   3.3074950e-02  -1.2759636e+00  -1.1950744e-01  -6.3733383e-02  -7.5210496e-02   2.3003660e+00   1.3554135e+00  -2.4041993e+00  -3.5761960e-01  -2.3670923e+00  -2.8121359e-01  -1.4795889e+00  -7.1065061e-01  -4.0272633e-01   3.0205490e-01   2.0421608e+00   1.0585610e+00  -1.7799575e+00   1.3928514e-01  -2.1228625e+00  -1.4298747e+00   1.6063900e+00   9.8989653e-03   2.9043563e+00   2.6338637e+00  -7.2779844e-01  -1.4412367e+00  -4.0656094e-01  -1.1825645e+00   1.1781721e+00   7.9422076e-01   1.8170160e+00   2.1828783e+00   1.1109908e+00   1.9092454e+00  -1.0273320e+00  -6.2446789e-01  -5.1672713e-01  -7.9480271e-01  -2.3293589e-01   1.5841071e+00  -1.8072246e-01
  -1.9616600e-01   1.9116438e-01  -1.3956158e+00  -4.1268843e-01  -4.4444370e-01  -5.7797157e-01   1.0584799e+00   6.7741246e-01   9.1030795e-01   3.5736019e-01  -1.6176767e+00  -6.2085205e-02  -3.2155447e-01  -8.8929062e-01   2.6852250e+00   1.3562411e+00  -5.6386154e-01  -1.4001174e+00   1.0525419e+00   1.3825441e-01  -1.1230510e-01   3.6274738e-01   1.7083211e-01  -1.3593109e+00  -1.1381925e+00  -7.9763549e-01  -1.0392744e+00  -1.2269189e-01  -3.6456626e-01   1.4040425e+00   6.8821199e-01  -6.0855257e-01   5.9406481e-02  -1.1176523e+00  -2.5453230e-01   1.2417575e-01  -1.1895125e-01   2.3458786e+00   1.1741931e+00  -2.2824928e+00  -3.9191919e-01  -2.2030232e+00  -3.2954489e-01  -1.3444619e+00  -8.1911623e-01  -2.5171583e-01   1.8932010e-01   2.1082180e+00   8.1172032e-01  -1.7189260e+00   1.8429650e-01  -2.0151081e+00  -1.4370361e+00   1.6700763e+00  -1.0508215e-01   2.8593309e+00   2.2988253e+00  -5.9079390e-01  -1.4366432e+00  -3.1066381e-01  -1.2462133e+00   1.2252573e+00   6.9450194e-01   1.8196358e+00   1.9810357e+00   1.0368871e+00   1.7219744e+00  -1.0680349e+00  -8.1290608e-01  -4.5832153e-01  -7.8982740e-01  -1.4669486e-01   1.5778722e+00  -2.6176619e-01
  -1.4066139e-01   2.1722114e-01  -1.3222634e+00  -4.5351357e-01  -2.4911922e-01  -6.2051237e-01   1.2182767e+00   6.2632930e-01   8.5979807e-01   1.2856266e-01  -1.5216066e+00  -3.9689479e-02  -2.3999077e-01  -9.7049457e-01   2.7246437e+00   1.0989182e+00  -5.9589434e-01  -1.3081152e+00   1.0925078e+00   2.2062349e-01  -1.7780471e-01   4.1088980e-01   1.1104077e-01  -1.2300386e+00  -1.2145551e+00  -6.3495732e-01  -1.0440738e+00   1.1077108e-02  -3.5729865e-01   1.4987568e+00   6.4010918e-01  -5.5232984e-01   5.9063780e-02  -9.5812714e-01  -4.0492812e-01   3.2079306e-01  -1.4156050e-01   2.3835092e+00   9.8853254e-01  -2.1672146e+00  -4.4712156e-01  -2.0340168e+00  -3.8816136e-01  -1.2014887e+00  -9.0486551e-01  -9.8993061e-02   9.3056323e-02   2.1844209e+00   5.7647413e-01  -1.6715403e+00   2.0737020e-01  -1.9015711e+00  -1.4447132e+00   1.7339671e+00  -2.0610744e-01   2.8218959e+00   1.9688591e+00  -4.7023741e-01  -1.4449762e+00  -2.2191954e-01  -1.3128361e+00   1.2736451e+00   5.9849155e-01   1.8284330e+00   1.7789054e+00   9.7803765e-01   1.5374474e+00  -1.0896213e+00  -9.8729527e-01  -4.2208144e-01  -7.8718555e-01  -4.5462561e-02   1.5591780e+00  -3.2589048e-01
  -1.0626066e-01   2.1827823e-01  -1.2606806e+00  -5.1883084e-01  -4.6228474e-02  -6.4097637e-01   1.3813443e+00   5.8088469e-01   8.1914907e-01  -9.1095393e-02  -1.4410043e+00  -3.8748508e-02  -1.4997959e-01  -1.0393828e+00   2.7721311e+00   8.5349685e-01  -6.4361590e-01  -1.1964182e+00   1.1300816e+00   2.7611702e-01  -2.3458940e-01   4.4382745e-01   3.0838693e-02  -1.0958883e+00  -1.2951687e+00  -4.5428673e-01  -1.0293718e+00   1.5254849e-01  -3.3161694e-01   1.5899479e+00   5.9249741e-01  -5.1377726e-01   3.1706470e-02  -7.9946792e-01  -5.6991953e-01   5.2156561e-01  -1.4214480e-01   2.4137439e+00   8.0188667e-01  -2.0597513e+00  -5.2409739e-01  -1.8630590e+00  -4.5808512e-01  -1.0528446e+00  -9.6743208e-01   5.1551754e-02   1.4132554e-02   2.2691171e+00   3.5630834e-01  -1.6398348e+00   2.0782467e-01  -1.7835643e+00  -1.4542655e+00   1.7971702e+00  -2.9250941e-01   2.7933838e+00   1.6499806e+00  -3.6856354e-01  -1.4683101e+00  -1.4186091e-01  -1.3826116e+00   1.3223816e+00   5.0750333e-01   1.8436511e+00   1.5801775e+00   9.3699503e-01   1.3584785e+00  -1.0917714e+00  -1.1448299e+00  -4.0807489e-01  -7.8535909e-01   6.9740380e-02   1.5297552e+00  -3.7191904e-01
  -9.2816414e-02   1.9483921e-01  -1.2106504e+00  -6.0842833e-01   1.5958741e-01  -6.3903895e-01   1.5453709e+00   5.4208228e-01   7.9004964e-01  -2.9782921e-01  -1.3763472e+00  -5.9883388e-02  -5.3901346e-02  -1.0964979e+00   2.8267451e+00   6.2176081e-01  -7.0427707e-01  -1.0658161e+00   1.1658049e+00   3.0501321e-01  -2.8081301e-01   4.6296897e-01  -6.8562509e-02  -9.5786730e-01  -1.3790718e+00  -2.5887233e-01  -9.9457655e-01   2.9936686e-01  -2.8692964e-01   1.6769439e+00   5.4741880e-01  -4.9241862e-01  -2.1892311e-02  -6.4370165e-01  -7.4796394e-01   7.2207763e-01  -1.2068484e-01   2.4378002e+00   6.1779692e-01  -1.9608808e+00  -6.2285546e-01  -1.6931583e+00  -5.3988997e-01  -9.0096131e-01  -1.0071803e+00   1.9629535e-01  -4.7573061e-02   2.3602405e+00   1.5382462e-01  -1.6251991e+00   1.8577787e-01  -1.6626245e+00  -1.4670544e+00   1.8584313e+00  -3.6455706e-01   2.7746971e+00   1.3473801e+00  -2.8751934e-01  -1.5081535e+00  -7.1786763e-02  -1.4557562e+00   1.3701509e+00   4.2216524e-01   1.8649343e+00   1.3877806e+00   9.1549143e-01   1.1872156e+00  -1.0747825e+00  -1.2834791e+00  -4.1540420e-01  -7.8268448e-01   1.9740355e-01   1.4922281e+00  -3.9930258e-01
  -9.9222698e-02   1.4832788e-01  -1.1713736e+00  -7.2090769e-01   3.6378336e-01  -6.1493802e-01   1.7080562e+00   5.1048159e-01   7.7396428e-01  -4.8824162e-01  -1.3275004e+00  -1.0293919e-01   4.5415155e-02  -1.1428927e+00   2.8867235e+00   4.0449076e-01  -7.7442754e-01  -9.1762817e-01   1.2003928e+00   3.0865591e-01  -3.1476891e-01   4.7024971e-01  -1.8497526e-01  -8.1696827e-01  -1.4647534e+00  -5.2385130e-02  -9.3960101e-01   4.4905299e-01  -2.2334420e-01   1.7593670e+00   5.0677609e-01  -4.8688358e-01  -9.9744671e-02  -4.9276421e-01  -9.3664301e-01   9.1809415e-01  -7.8037151e-02   2.4573679e+00   4.3971392e-01  -1.8707621e+00  -7.4237365e-01  -1.5272562e+00  -6.3352430e-01  -7.4852896e-01  -1.0251926e+00   3.3193063e-01  -9.3108007e-02   2.4552722e+00  -2.9322662e-02  -1.6282966e+00   1.4223109e-01  -1.5405463e+00  -1.4842916e+00   1.9161122e+00  -4.2337889e-01   2.7661857e+00   1.0652711e+00  -2.2814559e-01  -1.5653249e+00  -1.2772360e-02  -1.5324506e+00   1.4152976e+00   3.4244775e-01   1.8912878e+00   1.2038293e+00   9.1429448e-01   1.0251128e+00  -1.0395887e+00  -1.4020257e+00  -4.4216299e-01  -7.7735472e-01   3.3550852e-01   1.4498334e+00  -4.0818018e-01
  -1.2344346e-01   8.1104837e-02  -1.1414915e+00  -8.5357020e-01   5.6199327e-01  -5.6941560e-01   1.8670179e+00   4.8617699e-01   7.7194437e-01  -6.5947685e-01  -1.2937568e+00  -1.6689268e-01   1.4473500e-01  -1.1799914e+00   2.9494799e+00   2.0156028e-01  -8.4996805e-01  -7.5364945e-01   1.2345875e+00   2.8943830e-01  -3.3508096e-01   4.6811828e-01  -3.1518171e-01  -6.7413024e-01  -1.5501031e+00   1.6118618e-01  -8.6483416e-01   5.9902939e-01  -1.4168275e-01   1.8369914e+00   4.7219675e-01  -4.9492708e-01  -1.9859240e-01  -3.4846214e-01  -1.1326144e+00   1.1055826e+00  -1.5896298e-02   2.4743110e+00   2.7082824e-01  -1.7889602e+00  -8.8047198e-01  -1.3681319e+00  -7.3817167e-01  -5.9848437e-01  -1.0231344e+00   4.5547643e-01  -1.2432606e-01   2.5512179e+00  -1.9243023e-01  -1.6490111e+00   7.9128876e-02  -1.4193929e+00  -1.5068835e+00   1.9681840e+00  -4.7083501e-01   2.7675408e+00   8.0679157e-01  -1.9078146e-01  -1.6398511e+00   3.4310124e-02  -1.6127572e+00   1.4558651e+00   2.6773145e-01   1.9210658e+00   1.0296225e+00   9.3310168e-01   8.7294200e-01  -9.8776064e-01  -1.5000724e+00  -4.8542837e-01  -7.6743421e-01   4.8154386e-01   1.4060925e+00  -3.9941744e-01
  -1.6258432e-01  -3.5388619e-03  -1.1191387e+00  -1.0023742e+00   7.5010125e-01  -5.0366278e-01   2.0197048e+00   4.6881317e-01   7.8445058e-01  -8.0934943e-01  -1.2738983e+00  -2.4979420e-01   2.4047153e-01  -1.2094341e+00   3.0116408e+00   1.2086794e-02  -9.2623825e-01  -5.7607724e-01   1.2690152e+00   2.5074597e-01  -3.4088297e-01   4.5949326e-01  -4.5493557e-01  -5.3021009e-01  -1.6324116e+00   3.7765406e-01  -7.7110602e-01   7.4665682e-01  -4.3464154e-02   1.9095965e+00   4.4491871e-01  -5.1349069e-01  -3.1391107e-01  -2.1243329e-01  -1.3316353e+00   1.2807195e+00   6.3280330e-02   2.4903598e+00   1.1392064e-01  -1.7145028e+00  -1.0337493e+00  -1.2183150e+00  -8.5216256e-01  -4.5398183e-01  -1.0031067e+00   5.6425933e-01  -1.4372192e-01   2.6446088e+00  -3.3569016e-01  -1.6864289e+00  -6.1582359e-04  -1.3014852e+00  -1.5352867e+00   2.0122397e+00  -5.0934364e-01   2.7777207e+00   5.7396309e-01  -1.7509173e-01  -1.7308978e+00   6.8763242e-02  -1.6965387e+00   1.4896464e+00   1.9691448e-01   1.9519913e+00   8.6569492e-01   9.7048496e-01   7.3084234e-01  -9.2148157e-01  -1.5780115e+00  -5.4129596e-01  -7.5088920e-01   6.3255553e-01   1.3644670e+00  -3.7461425e-01
  -2.1300726e-01  -1.0142176e-01  -1.1020246e+00  -1.1619780e+00   9.2430372e-01  -4.1927616e-01   2.1633314e+00   4.5763422e-01   8.1120779e-01  -9.3643712e-01  -1.2662741e+00  -3.4875445e-01   3.2875796e-01  -1.2329185e+00   3.0691299e+00  -1.6537015e-01  -9.9814277e-01  -3.8742493e-01   1.3040568e+00   1.9685478e-01  -3.3196847e-01   4.4768859e-01  -5.9903048e-01  -3.8596486e-01  -1.7084300e+00   5.9275932e-01  -6.5965121e-01   8.8928027e-01   6.9143873e-02   1.9768316e+00   4.2570494e-01  -5.3880774e-01  -4.3998550e-01  -8.6106855e-02  -1.5286655e+00   1.4398905e+00   1.5637864e-01   2.5068213e+00  -2.8758773e-02  -1.6459653e+00  -1.1975990e+00  -1.0800072e+00  -9.7295253e-01  -3.1834082e-01  -9.6750145e-01   6.5588196e-01  -1.5423153e-01   2.7315337e+00  -4.6007861e-01  -1.7388601e+00  -9.3143459e-02  -1.1893632e+00  -1.5693878e+00   2.0455312e+00  -5.4167085e-01   2.7949177e+00   3.6771183e-01  -1.8011627e-01  -1.8367414e+00   9.0030742e-02  -1.7833826e+00   1.5142476e+00   1.2855537e-01   1.9812123e+00   7.1191819e-01   1.0238943e+00   5.9840567e-01  -8.4349470e-01  -1.6369604e+00  -6.0496430e-01  -7.2563534e-01   7.8523023e-01   1.3280242e+00  -3.3607553e-01
  -2.7048592e-01  -2.0755764e-01  -1.0875387e+00  -1.3258786e+00   1.0811636e+00  -3.1822778e-01   2.2948431e+00   4.5156146e-01   8.5110782e-01  -1.0401288e+00  -1.2689005e+00  -4.5998652e-01   4.0554212e-01  -1.2520457e+00   3.1173042e+00  -3.3257623e-01  -1.0603161e+00  -1.9043236e-01   1.3397447e+00   1.3278191e-01  -3.0889405e-01   4.3630890e-01  -7.4144156e-01  -2.4204420e-01  -1.7744882e+00   8.0229889e-01  -5.3207733e-01   1.0242808e+00   1.9339758e-01   2.0381052e+00   4.1479067e-01  -5.6655009e-01  -5.7006468e-01   2.9335395e-02  -1.7180485e+00   1.5796911e+00   2.5975840e-01   2.5243389e+00  -1.5557544e-01  -1.5815781e+00  -1.3663149e+00  -9.5501997e-01  -1.0971704e+00  -1.9496693e-01  -9.1886582e-01   7.2819303e-01  -1.5901260e-01   2.8077160e+00  -5.6719770e-01  -1.8039007e+00  -1.9372709e-01  -1.0857232e+00  -1.6084228e+00   2.0650398e+00  -5.7069524e-01   2.8165795e+00   1.8794893e-01  -2.0434073e-01  -1.9547869e+00   9.7662837e-02  -1.8725410e+00   1.5271625e+00   6.1045394e-02   2.0053984e+00   5.6764738e-01   1.0897280e+00   4.7479389e-01  -7.5701775e-01  -1.6786602e+00  -6.7087318e-01  -6.8960329e-01   9.3600522e-01   1.2991423e+00  -2.8673907e-01
  -3.3039582e-01  -3.1629625e-01  -1.0728745e+00  -1.4866472e+00   1.2176564e+00  -2.0284888e-01   2.4109247e+00   4.4929213e-01   9.0217582e-01  -1.1206227e+00  -1.2795727e+00  -5.7890776e-01   4.6671132e-01  -1.2681853e+00   3.1511446e+00  -4.9136942e-01  -1.1073240e+00   1.2018175e-02   1.3756909e+00   6.4090044e-02  -2.7302310e-01   4.2911777e-01  -8.7554040e-01  -9.8994284e-02  -1.8266692e+00   1.0022443e+00  -3.9034185e-01   1.1491285e+00   3.2606831e-01   2.0925086e+00   4.1186479e-01  -5.9201148e-01  -6.9659820e-01   1.3299310e-01  -1.8937668e+00   1.6969358e+00   3.6939952e-01   2.5427247e+00  -2.6555422e-01  -1.5193487e+00  -1.5332925e+00  -8.4473082e-01  -1.2207406e+00  -8.7245434e-02  -8.5978797e-01   7.7927593e-01  -1.6122147e-01   2.8686319e+00  -6.5908226e-01  -1.8785324e+00  -2.9691633e-01  -9.9332925e-01  -1.6509464e+00   2.0675839e+00  -5.9916231e-01   2.8394905e+00   3.3708633e-02  -2.4578544e-01  -2.0816361e+00   9.1285826e-02  -1.9628903e+00   1.5258618e+00  -7.1992570e-03   2.0208798e+00   4.3190149e-01   1.1634719e+00   3.5888276e-01  -6.6562244e-01  -1.7053461e+00  -7.3289707e-01  -6.4082142e-01   1.0811947e+00   1.2792794e+00  -2.3005858e-01
  -3.8793161e-01  -4.2152443e-01  -1.0551662e+00  -1.6362556e+00   1.3312101e+00  -7.5825061e-02   2.5080571e+00   4.4940970e-01   9.6160969e-01  -1.1788712e+00  -1.2959865e+00  -7.0030406e-01   5.0825092e-01  -1.2823635e+00   3.1654989e+00  -6.4340386e-01  -1.1338939e+00   2.1697110e-01   1.4110522e+00  -3.3507899e-03  -2.2650149e-01   4.2988280e-01  -9.9437836e-01   4.2726089e-02  -1.8610311e+00   1.1888420e+00  -2.3673986e-01   1.2614315e+00   4.6354500e-01   2.1387829e+00   4.1608492e-01  -6.1032113e-01  -8.1155005e-01   2.2427190e-01  -2.0497547e+00   1.7886823e+00   4.8105625e-01   2.5608813e+00  -3.5838100e-01  -1.4571904e+00  -1.6913187e+00  -7.5005886e-01  -1.3390714e+00   1.5897497e-03  -7.9280814e-01   8.0746565e-01  -1.6380295e-01   2.9096846e+00  -7.3798623e-01  -1.9592554e+00  -3.9674815e-01  -9.1490015e-01  -1.6948576e+00   2.0499684e+00  -6.2944534e-01   2.8599197e+00  -9.6667196e-02  -3.0210879e-01  -2.2132059e+00   7.0582901e-02  -2.0529171e+00   1.5078974e+00  -7.7538337e-02   2.0238289e+00   3.0356571e-01   1.2399098e+00   2.4942346e-01  -5.7307961e-01  -1.7195874e+00  -7.8459188e-01  -5.7751480e-01   1.2171211e+00   1.2688267e+00  -1.6984281e-01
  -4.3834161e-01  -5.1692669e-01  -1.0316326e+00  -1.7664795e+00   1.4197344e+00   5.9803439e-02   2.5826215e+00   4.5049609e-01   1.0258972e+00  -1.2164772e+00  -1.3158579e+00  -8.1855201e-01   5.2643545e-01  -1.2951860e+00   3.1553735e+00  -7.8990822e-01  -1.1351675e+00   4.2144556e-01   1.4445345e+00  -6.3636290e-02  -1.7216151e-01   4.4220365e-01  -1.0910261e+00   1.8271574e-01  -1.8738645e+00   1.3586890e+00  -7.3901454e-02   1.3589774e+00   6.0194201e-01   2.1753296e+00   4.2612372e-01  -6.1667870e-01  -9.0677862e-01   3.0289243e-01  -2.1802519e+00   1.8522722e+00   5.9041084e-01   2.5768234e+00  -4.3436303e-01  -1.3930512e+00  -1.8329388e+00  -6.7146044e-01  -1.4473011e+00   6.8607999e-02  -7.2035991e-01   8.1140096e-01  -1.6930865e-01   2.9264192e+00  -8.0616658e-01  -2.0422483e+00  -4.8702045e-01  -8.5297756e-01  -1.7374877e+00   2.0091748e+00  -6.6333108e-01   2.8738286e+00  -2.0530938e-01  -3.7071897e-01  -2.3448935e+00   3.5292609e-02  -2.1407340e+00   1.4710248e+00  -1.5091609e-01   2.0104794e+00   1.8159996e-01   1.3133970e+00   1.4521359e-01  -4.8317294e-01  -1.7241104e+00  -8.1948780e-01  -4.9821650e-01   1.3402410e+00   1.2670565e+00  -1.1005543e-01
  -4.7716791e-01  -5.9629733e-01  -9.9972374e-01  -1.8693564e+00   1.4816422e+00   2.0064395e-01   2.6310493e+00   4.5123654e-01   1.0910079e+00  -1.2355474e+00  -1.3370343e+00  -9.2789037e-01   5.1804512e-01  -1.3068003e+00   3.1162595e+00  -9.3147904e-01  -1.1069614e+00   6.2245922e-01   1.4744343e+00  -1.1112452e-01  -1.1335868e-01   4.6932995e-01  -1.1589517e+00   3.2058655e-01  -1.8619663e+00   1.5087785e+00   9.5204617e-02   1.4397639e+00   7.3720824e-01   2.2002675e+00   4.4024273e-01  -6.0659910e-01  -9.7446508e-01   3.6887886e-01  -2.2801719e+00   1.8853931e+00   6.9322156e-01   2.5877974e+00  -4.9435244e-01  -1.3250350e+00  -1.9508803e+00  -6.0894168e-01  -1.5405844e+00   1.1134355e-01  -6.4473993e-01   7.9011112e-01  -1.7975730e-01   2.9147791e+00  -8.6568034e-01  -2.1235443e+00  -5.6161762e-01  -8.0977488e-01  -1.7757465e+00   1.9425845e+00  -7.0184804e-01   2.8771319e+00  -2.9458300e-01  -4.4888807e-01  -2.4717815e+00  -1.4769797e-02  -2.2241300e+00   1.4133428e+00  -2.2769410e-01   1.9773746e+00   6.5238292e-02   1.3781856e+00   4.5265998e-02  -3.9948995e-01  -1.7216092e+00  -8.3141793e-01  -4.0188808e-01   1.4472562e+00   1.2721707e+00  -5.4584985e-02
  -5.0048011e-01  -6.5388781e-01  -9.5726329e-01  -1.9376677e+00   1.5158605e+00   3.4296495e-01   2.6500101e+00   4.5050907e-01   1.1526485e+00  -1.2385116e+00  -1.3575860e+00  -1.0227256e+00   4.8059374e-01  -1.3168995e+00   3.0444784e+00  -1.0679256e+00  -1.0460231e+00   8.1703091e-01   1.4987176e+00  -1.4074117e-01  -5.3751642e-02   5.1397759e-01  -1.1924150e+00   4.5590544e-01  -1.8229115e+00   1.6365181e+00   2.6726809e-01   1.5020223e+00   8.6523527e-01   2.2115311e+00   4.5638931e-01  -5.7615602e-01  -1.0075663e+00   4.2252365e-01  -2.3454602e+00   1.8861606e+00   7.8545916e-01   2.5904915e+00  -5.3963977e-01  -1.2515097e+00  -2.0385037e+00  -5.6208473e-01  -1.6143997e+00   1.2795919e-01  -5.6810432e-01   7.4312955e-01  -1.9654578e-01   2.8713822e+00  -9.1821235e-01  -2.1992164e+00  -6.1486995e-01  -7.8701407e-01  -1.8063194e+00   1.8482242e+00  -7.4515277e-01   2.8659975e+00  -3.6684835e-01  -5.3386116e-01  -2.5888756e+00  -7.9665328e-02  -2.3006511e+00   1.3334494e+00  -3.0752438e-01   1.9216327e+00  -4.5836682e-02   1.4287863e+00  -5.1035608e-02  -3.2520014e-01  -1.7145548e+00  -8.1486732e-01  -2.8804159e-01   1.5352042e+00   1.2814443e+00  -6.9984146e-03
  -5.0509126e-01  -6.8476743e-01  -9.0258230e-01  -1.9654140e+00   1.5218348e+00   4.8272990e-01   2.6366238e+00   4.4745290e-01   1.2065668e+00  -1.2279261e+00  -1.3758710e+00  -1.0979549e+00   4.1255056e-01  -1.3247689e+00   2.9375236e+00  -1.1981843e+00  -9.5026601e-01   1.0021669e+00   1.5151288e+00  -1.4827705e-01   2.9582912e-03   5.7815336e-01  -1.1868508e+00   5.8812594e-01  -1.7552995e+00   1.7397249e+00   4.3864333e-01   1.5442349e+00   9.8196446e-01   2.2070043e+00   4.7231107e-01  -5.2221186e-01  -1.0002649e+00   4.6432915e-01  -2.3734100e+00   1.8532173e+00   8.6343008e-01   2.5813176e+00  -5.7182682e-01  -1.1711985e+00  -2.0902503e+00  -5.3008343e-01  -1.6648540e+00   1.1739754e-01  -4.9248407e-01   6.7062258e-01  -2.2041626e-01   2.7938017e+00  -9.6494610e-01  -2.2655628e+00  -6.4192433e-01  -7.8575779e-01  -1.8259025e+00   1.7250126e+00  -7.9248650e-01   2.8371634e+00  -4.2424012e-01  -6.2295420e-01  -2.6913584e+00  -1.5926058e-01  -2.3677152e+00   1.2306052e+00  -3.8927699e-01   1.8412132e+00  -1.5135974e-01   1.4603427e+00  -1.4380715e-01  -2.6283682e-01  -1.7050167e+00  -7.6532257e-01  -1.5685491e-01   1.6015284e+00   1.2914508e+00   2.9704684e-02
  -4.8874455e-01  -6.8517089e-01  -8.3463722e-01  -1.9482489e+00   1.4995289e+00   6.1565835e-01   2.5886872e+00   4.4151169e-01   1.2488773e+00  -1.2062734e+00  -1.3905703e+00  -1.1492816e+00   3.1353563e-01  -1.3293732e+00   2.7943702e+00  -1.3203115e+00  -8.1896752e-01   1.1748436e+00   1.5213264e+00  -1.3065910e-01   5.3305928e-02   6.6299939e-01  -1.1392141e+00   7.1651644e-01  -1.6589531e+00   1.8166069e+00   6.0537422e-01   1.5651517e+00   1.0834942e+00   2.1846805e+00   4.8568213e-01  -4.4262159e-01  -9.4838518e-01   4.9493167e-01  -2.3629121e+00   1.7858443e+00   9.2388332e-01   2.5567406e+00  -5.9268945e-01  -1.0832525e+00  -2.1020553e+00  -5.1178419e-01  -1.6889624e+00   7.9508130e-02  -4.1981169e-01   5.7351488e-01  -2.5147858e-01   2.6808286e+00  -1.0064880e+00  -2.3192796e+00  -6.3909864e-01  -8.0624807e-01  -1.8314571e+00   1.5729889e+00  -8.4220797e-01   2.7882476e+00  -4.6848285e-01  -7.1363580e-01  -2.7748496e+00  -2.5313878e-01  -2.4227502e+00   1.1048923e+00  -4.7103265e-01   1.7351609e+00  -2.5040251e-01   1.4689912e+00  -2.3257261e-01  -2.1409982e-01  -1.6945068e+00  -6.7960000e-01  -9.2698148e-03   1.6441266e+00   1.2983515e+00   5.3317551e-02
  -4.5026144e-01  -6.5280357e-01  -7.5310549e-01  -1.8838348e+00   1.4494218e+00   7.3732093e-01   2.5048915e+00   4.3245083e-01   1.2763828e+00  -1.1757780e+00  -1.4006954e+00  -1.1735037e+00   1.8446926e-01  -1.3294758e+00   2.6157257e+00  -1.4315623e+00  -6.5291234e-01   1.3319980e+00   1.5150354e+00  -8.6176357e-02   9.4334045e-02   7.6866886e-01  -1.0482596e+00   8.4009490e-01  -1.5350517e+00   1.8657408e+00   7.6324687e-01   1.5638138e+00   1.1661898e+00   2.1428377e+00   4.9423489e-01  -3.3639910e-01  -8.4974339e-01   5.1501766e-01  -2.3146161e+00   1.6840748e+00   9.6410165e-01   2.5136241e+00  -6.0404107e-01  -9.8730400e-01  -2.0716875e+00  -5.0572839e-01  -1.6848808e+00   1.5138545e-02  -3.5194975e-01   4.5359269e-01  -2.8928196e-01   2.5326873e+00  -1.0428499e+00  -2.3576210e+00  -6.0419151e-01  -8.4776482e-01  -1.8204635e+00   1.3934993e+00  -8.9190247e-01   2.7180220e+00  -5.0075802e-01  -8.0358937e-01  -2.8356534e+00  -3.6050334e-01  -2.4633532e+00   9.5735363e-01  -5.5014524e-01   1.6038084e+00  -3.4135762e-01   1.4521786e+00  -3.1622138e-01  -1.7969724e-01  -1.6838628e+00  -5.5612775e-01   1.5293937e-01   1.6613872e+00   1.2982201e+00   6.2611559e-02
  -3.8964238e-01  -5.8707776e-01  -6.5844997e-01  -1.7720924e+00   1.3725078e+00   8.4326771e-01   2.3850179e+00   4.2034981e-01   1.2868613e+00  -1.1382524e+00  -1.4055688e+00  -1.1687500e+00   2.7657902e-02  -1.3237825e+00   2.4041927e+00  -1.5285522e+00  -4.5446750e-01   1.4705393e+00   1.4942105e+00  -1.4643455e-02   1.2383345e-01   8.9424459e-01  -9.1472813e-01   9.5758138e-01  -1.3861784e+00   1.8860604e+00   9.0787712e-01   1.5395864e+00   1.2267969e+00   2.0802143e+00   4.9589122e-01  -2.0383635e-01  -7.0440301e-01   5.2524427e-01  -2.2309828e+00   1.5488037e+00   9.8197660e-01   2.4495652e+00  -6.0760757e-01  -8.8349983e-01  -1.9989922e+00  -5.1019385e-01  -1.6520698e+00  -7.3822940e-02  -2.9071179e-01   3.1356577e-01  -3.3292597e-01   2.3511865e+00  -1.0734892e+00  -2.3785326e+00  -5.3671982e-01  -9.0852090e-01  -1.7911513e+00   1.1893177e+00  -9.3856027e-01   2.6266265e+00  -5.2163383e-01  -8.9075496e-01  -2.8709791e+00  -4.8008671e-01  -2.4874563e+00   7.9009411e-01  -6.2337419e-01   1.4489138e+00  -4.2199519e-01   1.4089080e+00  -3.9302310e-01  -1.5924415e-01  -1.6731770e+00  -3.9515775e-01   3.2713855e-01   1.6522159e+00   1.2873787e+00   5.7461595e-02
  -3.0811462e-01  -4.8925674e-01  -5.5194688e-01  -1.6153190e+00   1.2702992e+00   9.2918974e-01   2.2300906e+00   4.0557295e-01   1.2792920e+00  -1.0949893e+00  -1.4047892e+00  -1.1346458e+00  -1.5319515e-01  -1.3110948e+00   2.1643240e+00  -1.6074915e+00  -2.2757584e-01   1.5873937e+00   1.4571976e+00   8.2512526e-02   1.4052802e-01   1.0377111e+00  -7.4142397e-01   1.0673796e+00  -1.2162746e+00   1.8768624e+00   1.0348363e+00   1.4922049e+00   1.2625588e+00   1.9961750e+00   4.8888692e-01  -4.6565654e-02  -5.1481033e-01   5.2617841e-01  -2.1162212e+00   1.3818761e+00   9.7606742e-01   2.3631844e+00  -6.0492248e-01  -7.7251596e-01  -1.8860091e+00  -5.2323550e-01  -1.5913780e+00  -1.8445760e-01  -2.3786802e-01   1.5707296e-01  -3.8119713e-01   2.1397805e+00  -1.0974026e+00  -2.3807574e+00  -4.3806035e-01  -9.8560912e-01  -1.7426864e+00   9.6468353e-01  -9.7881085e-01   2.5156967e+00  -5.3106416e-01  -9.7335226e-01  -2.8791201e+00  -6.1007941e-01  -2.4934895e+00   6.0632646e-01  -6.8707896e-01   1.2737140e+00  -4.8959399e-01   1.3398882e+00  -4.6070469e-01  -1.5123219e-01  -1.6617859e+00  -1.9888635e-01   5.0985825e-01   1.6160602e+00   1.2627146e+00   3.8896797e-02
  -2.0812182e-01  -3.6248945e-01  -4.3567009e-01  -1.4181610e+00   1.1448295e+00   9.9110590e-01   2.0424722e+00   3.8872333e-01   1.2539948e+00  -1.0467085e+00  -1.3981873e+00  -1.0723919e+00  -3.5306211e-01  -1.2904619e+00   1.9025507e+00  -1.6644782e+00   2.2338017e-02   1.6795866e+00   1.4028867e+00   2.0225246e-01   1.4418660e-01   1.1959867e+00  -5.3316678e-01   1.1675962e+00  -1.0304970e+00   1.8378360e+00   1.1398136e+00   1.4218320e+00   1.2713364e+00   1.8908504e+00   4.7188376e-01   1.3244043e-01  -2.8579281e-01   5.1826333e-01  -1.9761106e+00   1.1861459e+00   9.4564502e-01   2.2543460e+00  -5.9724869e-01  -6.5555180e-01  -1.7369560e+00  -5.4272599e-01  -1.5050357e+00  -3.1288732e-01  -1.9513000e-01  -1.1379377e-02  -4.3271552e-01   1.9035341e+00  -1.1132623e+00  -2.3639063e+00  -3.1147863e-01  -1.0750158e+00  -1.6752989e+00   7.2524248e-01  -1.0091943e+00   2.3883885e+00  -5.2845545e-01  -1.0498885e+00  -2.8595807e+00  -7.4809350e-01  -2.4805288e+00   4.1034626e-01  -7.3746438e-01   1.0828816e+00  -5.4114230e-01   1.2475668e+00  -5.1658906e-01  -1.5308000e-01  -1.6483211e+00   2.8532978e-02   6.9687651e-01   1.5529376e+00   1.2219532e+00   9.0662678e-03
  -9.3253886e-02  -2.1172750e-01  -3.1242919e-01  -1.1874363e+00   9.9865681e-01   1.0255660e+00   1.8258899e+00   3.7058633e-01   1.2126701e+00  -9.9356216e-01  -1.3857824e+00  -9.8474729e-01  -5.6574726e-01  -1.2613153e+00   1.6269824e+00  -1.6958236e+00   2.8855172e-01   1.7443664e+00   1.3308441e+00   3.4001735e-01   1.3565081e-01   1.3650210e+00  -2.9661754e-01   1.2561025e+00  -8.3497972e-01   1.7691161e+00   1.2188106e+00   1.3291247e+00   1.2517255e+00   1.7652412e+00   4.4406339e-01   3.2893640e-01  -2.4412153e-02   5.0182158e-01  -1.8177148e+00   9.6549237e-01   8.9071989e-01   2.1242891e+00  -5.8553028e-01  -5.3430367e-01  -1.5580701e+00  -5.6639904e-01  -1.3965560e+00  -4.5440215e-01  -1.6411221e-01  -1.8654651e-01  -4.8607624e-01   1.6489836e+00  -1.1195805e+00  -2.3284933e+00  -1.6203645e-01  -1.1717112e+00  -1.5903369e+00   4.7788584e-01  -1.0264473e+00   2.2492917e+00  -5.1279599e-01  -1.1191561e+00  -2.8131373e+00  -8.9117164e-01  -2.4484138e+00   2.0742745e-01  -7.7085787e-01   8.8237816e-01  -5.7359690e-01   1.1360392e+00  -5.5778873e-01  -1.6126675e-01  -1.6308236e+00   2.8109360e-01   8.8336205e-01   1.4634664e+00   1.1638673e+00  -2.8882390e-02
   3.1882608e-02  -4.3525240e-02  -1.8566116e-01  -9.3181719e-01   8.3485750e-01   1.0298549e+00   1.5853837e+00   3.5206805e-01   1.1583306e+00  -9.3519982e-01  -1.3677487e+00  -8.7591501e-01  -7.8412392e-01  -1.2235739e+00   1.3470848e+00  -1.6983877e+00   5.6331239e-01   1.7793593e+00   1.2414150e+00   4.8991142e-01   1.1677519e-01   1.5399517e+00  -3.9984992e-02   1.3306355e+00  -6.3652297e-01   1.6713532e+00   1.2683523e+00   1.2152984e+00   1.2031636e+00   1.6212754e+00   4.0519837e-01   5.3753797e-01   2.6032476e-01   4.7709222e-01  -1.6490091e+00   7.2478322e-01   8.1205414e-01   1.9756567e+00  -5.7037475e-01  -4.1091483e-01  -1.3573180e+00  -5.9189822e-01  -1.2705531e+00  -6.0364147e-01  -1.4627143e-01  -3.6263796e-01  -5.3997215e-01   1.3838979e+00  -1.1148883e+00  -2.2759285e+00   3.6217938e-03  -1.2698203e+00  -1.4902451e+00   2.3049199e-01  -1.0277797e+00   2.1042325e+00  -4.8283359e-01  -1.1802248e+00  -2.7418342e+00  -1.0358481e+00  -2.3978293e+00   3.6363056e-03  -7.8399821e-01   6.7920486e-01  -5.8417889e-01   1.0108327e+00  -5.8144178e-01  -1.7154320e-01  -1.6069148e+00   5.5115638e-01   1.0640719e+00   1.3488992e+00   1.0884058e+00  -7.1005306e-02
   1.6185002e-01   1.3426796e-01  -5.9278579e-02  -6.6139051e-01   6.5700546e-01   1.0021814e+00   1.3271752e+00   3.3413473e-01   1.0951278e+00  -8.7088081e-01  -1.3443922e+00  -7.5133344e-01  -1.0004410e+00  -1.1777095e+00   1.0732511e+00  -1.6698920e+00   8.3817336e-01   1.7827447e+00   1.1357884e+00   6.4496896e-01   9.0286879e-02   1.7153190e+00   2.2736958e-01   1.3889325e+00  -4.4222280e-01   1.5457909e+00   1.2857024e+00   1.0821815e+00   1.1260186e+00   1.4618118e+00   3.5569522e-01   7.5192049e-01   5.5788204e-01   4.4430006e-01  -1.4784456e+00   4.6978036e-01   7.1115467e-01   1.8124209e+00  -5.5206379e-01  -2.8790137e-01  -1.1439905e+00  -6.1683324e-01  -1.1324869e+00  -7.5481889e-01  -1.4282867e-01  -5.3355953e-01  -5.9328708e-01   1.1169533e+00  -1.0979089e+00  -2.2084674e+00   1.7759332e-01  -1.3628724e+00  -1.3784623e+00  -8.4171454e-03  -1.0111185e+00   1.9599774e+00  -4.3728420e-01  -1.2324333e+00  -2.6489069e+00  -1.1782632e+00  -2.3303336e+00  -1.9443005e-01  -7.7431324e-01   4.8106709e-01  -5.7067975e-01   8.7858173e-01  -5.8497092e-01  -1.7920634e-01  -1.5740110e+00   8.2977751e-01   1.2335933e+00   1.2111519e+00   9.9673680e-01  -1.1283162e-01
   2.9061482e-01   3.1290487e-01   6.2518096e-02  -3.8712793e-01   4.6912697e-01   9.4183555e-01   1.0584600e+00   3.1775746e-01   1.0280903e+00  -7.9962459e-01  -1.3161425e+00  -6.1738643e-01  -1.2066834e+00  -1.1247650e+00   8.1629452e-01  -1.6091846e+00   1.1043804e+00   1.7534313e+00   1.0160150e+00   7.9749146e-01   5.9577620e-02   1.8853200e+00   4.9540231e-01   1.4288830e+00  -2.5907674e-01   1.3943326e+00   1.2690593e+00   9.3224672e-01   1.0216452e+00   1.2905864e+00   2.9660610e-01   9.6507433e-01   8.5671363e-01   4.0374392e-01  -1.3144884e+00   2.0698413e-01   5.9024629e-01   1.6397069e+00  -5.3058764e-01  -1.6805351e-01  -9.2820993e-01  -6.3884529e-01  -9.8835513e-01  -9.0197751e-01  -1.5468153e-01  -6.9319007e-01  -6.4515379e-01   8.5733953e-01  -1.0677106e+00  -2.1291194e+00   3.5113293e-01  -1.4441162e+00  -1.2592479e+00  -2.3008407e-01  -9.7529718e-01   1.8238552e+00  -3.7505007e-01  -1.2753817e+00  -2.5386379e+00  -1.3143264e+00  -2.2483344e+00  -3.7996521e-01  -7.4016163e-01   2.9596961e-01  -5.3174707e-01   7.4661651e-01  -5.6634262e-01  -1.7941746e-01  -1.5295663e+00   1.1071242e+00   1.3866090e+00   1.0528195e+00   8.9120159e-01  -1.4967778e-01
   4.1182192e-01   4.8320119e-01   1.7545400e-01  -1.2030326e-01   2.7562587e-01   8.4929792e-01   7.8713398e-01   3.0386479e-01   9.6279149e-01  -7.2037961e-01  -1.2835526e+00  -4.8104961e-01  -1.3949652e+00  -1.0663211e+00   5.8689700e-01  -1.5164297e+00   1.3532815e+00   1.6912143e+00   8.8497607e-01   9.3943708e-01   2.8448869e-02   2.0440894e+00   7.5389729e-01   1.4486843e+00  -9.3594651e-02   1.2195862e+00   1.2177155e+00   7.6860873e-01   8.9240216e-01   1.1121008e+00   2.2960575e-01   1.1696051e+00   1.1448502e+00   3.5589196e-01  -1.1651521e+00  -5.6580193e-02   4.5222007e-01   1.4635324e+00  -5.0569745e-01  -5.4314658e-02  -7.2038503e-01  -6.5568115e-01  -8.4435435e-01  -1.0392622e+00  -1.8231668e-01  -8.3567090e-01  -6.9497378e-01   6.1432366e-01  -1.0238244e+00  -2.0415086e+00   5.1513390e-01  -1.5068829e+00  -1.1374444e+00  -4.2596085e-01  -9.2017384e-01   1.7033296e+00  -2.9542367e-01  -1.3089247e+00  -2.4161457e+00  -1.4399149e+00  -2.1550030e+00  -5.4631366e-01  -6.8101855e-01   1.3177375e-01  -4.6711727e-01   6.2249897e-01  -5.2430053e-01  -1.6753657e-01  -1.4713174e+00   1.3729522e+00   1.5181683e+00   8.7717037e-01   7.7518986e-01  -1.7698051e-01
   5.1909508e-01   6.3602956e-01   2.7540501e-01   1.2810101e-01   8.1174388e-02   7.2628494e-01   5.2146502e-01   2.9330541e-01   9.0497746e-01  -6.3219218e-01  -1.2473070e+00  -3.4949593e-01  -1.5579310e+00  -1.0044143e+00   3.9504962e-01  -1.3932038e+00   1.5767315e+00   1.5968893e+00   7.4629755e-01   1.0628384e+00   8.3358509e-04   2.1859842e+00   9.9298097e-01   1.4469809e+00   4.8552110e-02   1.0248677e+00   1.1321586e+00   5.9497793e-01   7.4161752e-01   9.3145652e-01   1.5693228e-01   1.3580633e+00   1.4105146e+00   3.0146764e-01  -1.0375789e+00  -3.1362574e-01   3.0055548e-01   1.2904790e+00  -4.7696893e-01   5.0355769e-02  -5.3064857e-01  -6.6527419e-01  -7.0653491e-01  -1.1611917e+00  -2.2573303e-01  -9.5568983e-01  -7.4240224e-01   3.9679582e-01  -9.6631561e-01  -1.9497036e+00   6.6064145e-01  -1.5449732e+00  -1.0181940e+00  -5.8816002e-01  -8.4666704e-01   1.6055503e+00  -1.9825616e-01  -1.3331656e+00  -2.2871236e+00  -1.5510941e+00  -2.0541322e+00  -6.8734227e-01  -5.9758459e-01  -4.2524793e-03  -3.7776725e-01   5.1354297e-01  -4.5854847e-01  -1.3944571e-01  -1.3975122e+00   1.6171111e+00   1.6239357e+00   6.8810560e-01   6.5294404e-01  -1.9061969e-01
   6.0634683e-01   7.6281224e-01   3.5861884e-01   3.4795593e-01  -1.0943068e-01   5.7572316e-01   2.6973115e-01   2.8682111e-01   8.6018370e-01  -5.3435601e-01  -1.2082259e+00  -2.2968639e-01  -1.6891393e+00  -9.4140996e-01   2.4952473e-01  -1.2424836e+00   1.7674645e+00   1.4723097e+00   6.0421275e-01   1.1602234e+00  -1.9479286e-02   2.3058537e+00   1.2036029e+00   1.4229727e+00   1.6281463e-01   8.1415569e-01   1.0141038e+00   4.1556721e-01   5.7349842e-01   7.5414263e-01   8.1292491e-02   1.5232863e+00   1.6427243e+00   2.4151238e-01  -9.3768109e-01  -5.5690343e-01   1.3921421e-01   1.1273221e+00  -4.4387074e-01   1.4312811e-01  -3.6831923e-01  -6.6582955e-01  -5.8047212e-01  -1.2629146e+00  -2.8438563e-01  -1.0487377e+00  -7.8730280e-01   2.1282779e-01  -8.9580418e-01  -1.8580133e+00   7.7936308e-01  -1.5530361e+00  -9.0662355e-01  -7.0987965e-01  -7.5670482e-01   1.5369185e+00  -8.4070828e-02  -1.3484440e+00  -2.1575331e+00  -1.6443390e+00  -1.9499396e+00  -7.9779358e-01  -4.9180607e-01  -1.0585655e-01  -2.6596196e-01   4.2635827e-01  -3.6986120e-01  -9.1833245e-02  -1.3070933e+00   1.8300469e+00   1.7004002e+00   4.9007909e-01   5.2931093e-01  -1.8720241e-01
   6.6808024e-01   8.5597971e-01   4.2191663e-01   5.3047863e-01  -2.9144141e-01   4.0164700e-01   3.9845076e-02   2.8502870e-01   8.3337393e-01  -4.2652655e-01  -1.1672638e+00  -1.2797347e-01  -1.7834013e+00  -8.7984142e-01   1.5741426e-01  -1.0685249e+00   1.9194061e+00   1.3203713e+00   4.6337852e-01   1.2250116e+00  -2.9095028e-02   2.3992748e+00   1.3779501e+00   1.3764796e+00   2.4596280e-01   5.9198996e-01   8.6644521e-01   2.3495075e-01   3.9298299e-01   5.8578673e-01   5.7343361e-03   1.6587304e+00   1.8318378e+00   1.7741239e-01  -8.6987671e-01  -7.7951947e-01  -2.7494702e-02   9.8064271e-01  -4.0583143e-01   2.2144580e-01  -2.4142090e-01  -6.5590856e-01  -4.7097787e-01  -1.3404346e+00  -3.5715792e-01  -1.1113220e+00  -8.2968125e-01   6.9269028e-02  -8.1343278e-01  -1.7707686e+00   8.6413971e-01  -1.5269142e+00  -8.0752370e-01  -7.8577122e-01  -6.5309087e-01   1.5026981e+00   4.5891132e-02  -1.3553184e+00  -2.0332759e+00  -1.7167364e+00  -1.8468312e+00  -8.7359145e-01  -3.6679825e-01  -1.6816393e-01  -1.3518561e-01   3.6645365e-01  -2.6010805e-01  -2.2416208e-02  -1.1998237e+00   2.0032629e+00   1.7450233e+00   2.8797302e-01   4.0946010e-01  -1.6428462e-01
   6.9966402e-01   9.0936371e-01   4.6285915e-01   6.6862395e-01  -4.6035258e-01   2.0902296e-01  -1.6101233e-01   2.8840973e-01   8.2862624e-01  -3.0878810e-01  -1.1254933e+00  -4.9743931e-02  -1.8370537e+00  -8.2222692e-01   1.2376289e-01  -8.7663762e-01   2.0279086e+00   1.1449230e+00   3.2865252e-01   1.2518604e+00  -2.5218527e-02   2.4627333e+00   1.5097694e+00   1.3079572e+00   2.9618143e-01   3.6331775e-01   6.9313010e-01   5.7882000e-02   2.0553813e-01   4.3188497e-01  -6.6508125e-02   1.7587726e+00   1.9700131e+00   1.1088257e-01  -8.3692721e-01  -9.7524957e-01  -1.9507525e-01   8.5645016e-01  -3.6230088e-01   2.8315561e-01  -1.5629127e-01  -6.3450674e-01  -3.8186852e-01  -1.3907898e+00  -4.4236813e-01  -1.1411231e+00  -8.6960773e-01  -2.8594892e-02  -7.2078804e-01  -1.6920997e+00   9.0934481e-01  -1.4639235e+00  -7.2503958e-01  -8.1222514e-01  -5.3929827e-01   1.5066998e+00   1.8969845e-01  -1.3545357e+00  -1.9198606e+00  -1.7661493e+00  -1.7491344e+00  -9.1207460e-01  -2.2667430e-01  -1.8795476e-01   1.0044177e-02   3.3792796e-01  -1.3218323e-01   6.9916089e-02  -1.0763353e+00   2.1297150e+00   1.7563201e+00   8.6930294e-02   2.9858621e-01  -1.2051294e-01
   6.9756462e-01   9.1850079e-01   4.7986661e-01   7.5735475e-01  -6.1210291e-01   3.5101326e-03  -3.2672613e-01   2.9730557e-01   8.4889002e-01  -1.8167000e-01  -1.0840713e+00   8.7596498e-04  -1.8481409e+00  -7.7088098e-01   1.5131809e-01  -6.7287444e-01   2.0898946e+00   9.5060541e-01   2.0484443e-01   1.2369369e+00  -5.8026163e-03   2.4937466e+00   1.5945805e+00   1.2184630e+00   3.1306498e-01   1.3329483e-01   4.9896098e-01  -1.1091879e-01   1.6912457e-02   2.9752602e-01  -1.3218971e-01   1.8189662e+00   2.0515459e+00   4.3905571e-02  -8.3988749e-01  -1.1388273e+00  -3.5902541e-01   7.5983812e-01  -3.1280314e-01   3.2661514e-01  -1.1730197e-01  -6.0111855e-01  -3.1580295e-01  -1.4121754e+00  -5.3781139e-01  -1.1370811e+00  -9.0713816e-01  -7.7301845e-02  -6.1978494e-01  -1.6257249e+00   9.1118361e-01  -1.3630462e+00  -6.6239719e-01  -7.8755467e-01  -4.1920947e-01   1.5510567e+00   3.4482817e-01  -1.3469891e+00  -1.8220841e+00  -1.7913279e+00  -1.6608246e+00  -9.1213916e-01  -7.6290235e-02  -1.6383587e-01   1.6446690e-01   3.4326888e-01   1.0153264e-02   1.8504573e-01  -9.3810116e-01   2.2041133e+00   1.7338682e+00  -1.0784899e-01   2.0161703e-01  -5.5678293e-02
   6.5952149e-01   8.8082835e-01   4.7228464e-01   7.9377970e-01  -7.4326638e-01  -2.0882676e-01  -4.5252836e-01   3.1191515e-01   8.9582559e-01  -4.6113734e-02  -1.0441870e+00   2.1233405e-02  -1.8165005e+00  -7.2773567e-01   2.4040883e-01  -4.6366010e-01   2.1039082e+00   7.4263235e-01   9.6456016e-02   1.1781017e+00   3.0366863e-02   2.4909145e+00   1.6297752e+00   1.1095804e+00   2.9751932e-01  -9.2941855e-02   2.8934264e-01  -2.6699120e-01  -1.6714073e-01   1.8712738e-01  -1.8823907e-01   1.8362313e+00   2.0730735e+00  -2.1369730e-02  -8.7816087e-01  -1.2661846e+00  -5.1502970e-01   6.9469603e-01  -2.5698033e-01   3.5077032e-01  -1.2670275e-01  -5.5578116e-01  -2.7419758e-01  -1.4040026e+00  -6.4083639e-01  -1.0994109e+00  -9.4224319e-01  -7.5376247e-02  -5.1252822e-01  -1.5747632e+00   8.6787322e-01  -1.2250196e+00  -6.2168429e-01  -7.1206674e-01  -2.9682571e-01   1.6361040e+00   5.0832292e-01  -1.3336628e+00  -1.7437533e+00  -1.7919568e+00  -1.5852605e+00  -8.7428019e-01   7.9073871e-02  -9.6299504e-02   3.2244822e-01   3.8326776e-01   1.6250947e-01   3.2165643e-01  -7.8733293e-01   2.2231184e+00   1.6782509e+00  -2.9133562e-01   1.2294188e-01   2.9317523e-02
   5.8465567e-01   7.9576626e-01   4.4039446e-01   7.7716097e-01  -8.5121689e-01  -4.2183134e-01  -5.3520832e-01   3.3229395e-01   9.6973374e-01   9.6598830e-02  -1.0069898e+00   1.0268237e-02  -1.7437390e+00  -6.9418809e-01   3.8895637e-01  -2.5539241e-01   2.0700731e+00   5.2652970e-01   7.4273307e-03   1.0749912e+00   8.3646920e-02   2.4539103e+00   1.6146061e+00   9.8331067e-01   2.5158822e-01  -3.1051126e-01   6.9993701e-02  -4.0635768e-01  -3.4115193e-01   1.0420105e-01  -2.3194227e-01   1.8089747e+00   2.0336394e+00  -8.2759622e-02  -9.4964668e-01  -1.3546262e+00  -6.5915200e-01   6.6349163e-01  -1.9462876e-01   3.5519951e-01  -1.8459344e-01  -4.9909047e-01  -2.5721970e-01  -1.3668874e+00  -7.4845174e-01  -1.0295432e+00  -9.7475383e-01  -2.3387406e-02  -4.0116778e-01  -1.5415825e+00   7.7969441e-01  -1.0523112e+00  -6.0370264e-01  -5.8801815e-01  -1.7597334e-01   1.7603635e+00   6.7698756e-01  -1.3155665e+00  -1.6874620e+00  -1.7686361e+00  -1.5249537e+00  -8.0053190e-01   2.3406866e-01   1.2330081e-02   4.7839161e-01   4.5704797e-01   3.2014599e-01   4.7734084e-01  -6.2681899e-01   2.1854247e+00   1.5909482e+00  -4.5890764e-01   6.6176023e-02   1.3257101e-01
   4.7350732e-01   6.6468356e-01   3.8537077e-01   7.0880363e-01  -9.3424823e-01  -6.2957056e-01  -5.7323804e-01   3.5835267e-01   1.0695705e+00   2.4494175e-01  -9.7350534e-01  -3.1467461e-02  -1.6331029e+00  -6.7098733e-01   5.9261111e-01  -5.4050976e-02   1.9899783e+00   3.0785809e-01  -5.9093126e-02   9.2899917e-01   1.5356717e-01   2.3834093e+00   1.5500786e+00   8.4194938e-01   1.7822842e-01  -5.1501240e-01  -1.5335113e-01  -5.2572378e-01  -5.0021341e-01   5.1165527e-02  -2.6111200e-01   1.7371311e+00   1.9346175e+00  -1.3819200e-01  -1.0509608e+00  -1.4029245e+00  -7.8801503e-01   6.6713736e-01  -1.2572872e-01   3.4012414e-01  -2.8901657e-01  -4.3218323e-01  -2.6385432e-01  -1.3025711e+00  -8.5745498e-01  -9.2999746e-01  -1.0043274e+00   7.6099551e-02  -2.8776350e-01  -1.5276911e+00   6.4891515e-01  -8.4898480e-01  -6.0790267e-01  -4.1946348e-01  -6.0033598e-02   1.9206285e+00   8.4760080e-01  -1.2936654e+00  -1.6544431e+00  -1.7227972e+00  -1.4813893e+00  -6.9431581e-01   3.8363335e-01   1.5805177e-01   6.2714962e-01   5.6219486e-01   4.7828189e-01   6.4876995e-01  -4.5972278e-01   2.0917332e+00   1.4741913e+00  -6.0657605e-01   3.3971778e-02   2.5134508e-01
   3.2800141e-01   4.9075833e-01   3.0919525e-01   5.9184662e-01  -9.9163869e-01  -8.2662591e-01  -5.6680676e-01   3.8985643e-01   1.1930395e+00   3.9724782e-01  -9.4454184e-01  -1.0188827e-01  -1.4892552e+00  -6.5817150e-01   8.4500256e-01   1.3515070e-01   1.8664996e+00   9.1943245e-02  -1.0093687e-01   7.4316064e-01   2.3890093e-01   2.2809787e+00   1.4387658e+00   6.8796107e-01   8.1060108e-02  -7.0271507e-01  -3.7522319e-01  -6.2263808e-01  -6.4022449e-01   2.9217567e-02  -2.7422982e-01   1.6221338e+00   1.7795220e+00  -1.8585102e-01  -1.1777052e+00  -1.4113268e+00  -8.9895150e-01   7.0494536e-01  -5.0470997e-02   3.0638793e-01  -4.3615585e-01  -3.5668358e-01  -2.9203540e-01  -1.2137768e+00  -9.6457425e-01  -8.0419752e-01  -1.0304374e+00   2.1867493e-01  -1.7417386e-01  -1.5336764e+00   4.7959682e-01  -6.2046608e-01  -6.3240787e-01  -2.1200998e-01   4.8278421e-02   2.1121364e+00   1.0171151e+00  -1.2688124e+00  -1.6445066e+00  -1.6565670e+00  -1.4549171e+00  -5.6021353e-01   5.2332202e-01   3.3542594e-01   7.6439050e-01   6.9496730e-01   6.3238940e-01   8.3190420e-01  -2.8936645e-01   1.9446254e+00   1.3308026e+00  -7.3118064e-01   2.7884033e-02   3.8227239e-01
   1.5134608e-01   2.7874705e-01   2.1453602e-01   4.3098154e-01  -1.0236506e+00  -1.0083362e+00  -5.1776180e-01   4.2642593e-01   1.3367447e+00   5.5180111e-01  -9.2060278e-01  -1.9754366e-01  -1.3179746e+00  -6.5506152e-01   1.1380820e+00   3.0804046e-01   1.7035861e+00  -1.1636377e-01  -1.1704691e-01   5.2195271e-01   3.3776458e-01   2.1489376e+00   1.2845694e+00   5.2386799e-01  -3.5880114e-02  -8.7069956e-01  -5.9066150e-01  -6.9559792e-01  -7.5808225e-01   3.8273563e-02  -2.7054933e-01   1.4668142e+00   1.5737158e+00  -2.2430286e-01  -1.3247589e+00  -1.3814779e+00  -9.9011216e-01   7.7467199e-01   3.0719628e-02   2.5540914e-01  -6.2061945e-01  -2.7461407e-01  -3.3882735e-01  -1.1040143e+00  -1.0666125e+00  -6.5624634e-01  -1.0523851e+00   3.9832767e-01  -6.1977724e-02  -1.5591937e+00   2.7730238e-01  -3.7323079e-01  -6.7412726e-01   2.7499964e-02   1.4706650e-01   2.3288137e+00   1.1828210e+00  -1.2416911e+00  -1.6560696e+00  -1.5725938e+00  -1.4447232e+00  -4.0368728e-01   6.4956685e-01   5.3787389e-01   8.8688143e-01   8.5056671e-01   7.7844729e-01   1.0222255e+00  -1.1902419e-01   1.7483557e+00   1.1640379e+00  -8.3053724e-01   4.8295160e-02   5.2157130e-01
  -5.2128405e-02   3.4683599e-02   1.0460435e-01   2.3212737e-01  -1.0314678e+00  -1.1709729e+00  -4.2946331e-01   4.6754406e-01   1.4963890e+00   7.0690478e-01  -9.0181296e-01  -3.1386207e-01  -1.1257996e+00  -6.6031228e-01   1.4625338e+00   4.6166678e-01   1.5060273e+00  -3.1287508e-01  -1.0754102e-01   2.7102993e-01   4.4773127e-01   1.9902064e+00   1.0924528e+00   3.5216214e-01  -1.6836068e-01  -1.0169341e+00  -7.9539429e-01  -7.4409167e-01  -8.5180168e-01   7.6984956e-02  -2.5015010e-01   1.2752469e+00   1.3240535e+00  -2.5258996e-01  -1.4865662e+00  -1.3162644e+00  -1.0605198e+00   8.7264670e-01   1.1716390e-01   1.8910983e-01  -8.3578329e-01  -1.8827693e-01  -4.0064044e-01  -9.7734390e-01  -1.1605832e+00  -4.9067675e-01  -1.0693304e+00   6.0776378e-01   4.7566130e-02  -1.6030041e+00   4.8732496e-02  -1.1444090e-01  -7.2895013e-01   2.9135306e-01   2.3532543e-01   2.5635720e+00   1.3424579e+00  -1.2127793e+00  -1.6862786e+00  -1.4738560e+00  -1.4488879e+00  -2.3077328e-01   7.5985326e-01   7.5801273e-01   9.9265839e-01   1.0234372e+00   9.1312887e-01   1.2149686e+00   4.8251643e-02   1.5085827e+00   9.7744937e-01  -9.0352313e-01   9.4400435e-02   6.6525199e-01
  -2.7717999e-01  -2.3446858e-01  -1.6999669e-02   2.0893591e-03  -1.0170747e+00  -1.3118329e+00  -3.0656466e-01   5.1257109e-01   1.6669983e+00   8.6091560e-01  -8.8787210e-01  -4.4545132e-01  -9.1964966e-01  -6.7201752e-01   1.8082288e+00   5.9437114e-01   1.2792242e+00  -4.9418986e-01  -7.3700480e-02  -3.0861271e-03   5.6594699e-01   1.8081632e+00   8.6817002e-01   1.7524893e-01  -3.1213332e-01  -1.1402844e+00  -9.8594690e-01  -7.6857549e-01  -9.2055303e-01   1.4282667e-01  -2.1393600e-01   1.0525509e+00   1.0384860e+00  -2.7028483e-01  -1.6574007e+00  -1.2195961e+00  -1.1100603e+00   9.9397462e-01   2.0791332e-01   1.0982717e-01  -1.0741681e+00  -1.0011411e-01  -4.7346253e-01  -8.3812195e-01  -1.2438265e+00  -3.1219989e-01  -1.0803359e+00   8.3877855e-01   1.5352332e-01  -1.6630584e+00  -1.9867999e-01   1.4844033e-01  -7.9200888e-01   5.7134884e-01   3.1292921e-01   2.8086385e+00   1.4942590e+00  -1.1823371e+00  -1.7312147e+00  -1.3634711e+00  -1.4645272e+00  -4.7774061e-02   8.5279125e-01   9.8800194e-01   1.0810664e+00   1.2075733e+00   1.0339092e+00   1.4053368e+00   2.0975548e-01   1.2320630e+00   7.7477842e-01  -9.5009005e-01   1.6425284e-01   8.0929589e-01
  -5.1790080e-01  -5.2118507e-01  -1.4644310e-01  -2.5177401e-01  -9.8309395e-01  -1.4292478e+00  -1.5473625e-01   5.6077179e-01   1.8431546e+00   1.0122431e+00  -8.7804291e-01  -5.8643362e-01  -7.0645085e-01  -6.8785980e-01   2.1646871e+00   7.0575258e-01   1.0289765e+00  -6.5774652e-01  -1.7884049e-02  -2.9333744e-01   6.8924090e-01   1.6065130e+00   6.1800483e-01  -4.5773119e-03  -4.6305838e-01  -1.2404607e+00  -1.1596706e+00  -7.7038756e-01  -9.6461359e-01   2.3225102e-01  -1.6357571e-01   8.0465844e-01   7.2565785e-01  -2.7750087e-01  -1.8315893e+00  -1.0961452e+00  -1.1394097e+00   1.1327977e+00   3.0174509e-01   2.0211138e-02  -1.3278255e+00  -1.2557257e-02  -5.5308989e-01  -6.9074324e-01  -1.3140998e+00  -1.2546924e-01  -1.0844190e+00   1.0826583e+00   2.5525805e-01  -1.7366222e+00  -4.5718634e-01   4.0802404e-01  -8.5799226e-01   8.5917637e-01   3.8054097e-01   3.0558963e+00   1.6369328e+00  -1.1504264e+00  -1.7861693e+00  -1.2445269e+00  -1.4880106e+00   1.3902822e-01   9.2807993e-01   1.2198801e+00   1.1526700e+00   1.3968117e+00   1.1390866e+00   1.5886852e+00   3.6319569e-01   9.2633107e-01   5.5988511e-01  -9.7120425e-01   2.5486299e-01   9.4979831e-01
  -7.6798484e-01  -8.1774518e-01  -2.7980956e-01  -5.2185664e-01  -9.3259600e-01  -1.5225112e+00   1.9644710e-02   6.1135611e-01   2.0192248e+00   1.1593173e+00  -8.7118015e-01  -7.3079196e-01  -4.9279445e-01  -7.0529261e-01   2.5215284e+00   7.9653499e-01   7.6130179e-01  -8.0180457e-01   5.6626114e-02  -5.9245983e-01   8.1422481e-01   1.3891830e+00   3.4854308e-01  -1.8512900e-01  -6.1717638e-01  -1.3179088e+00  -1.3146961e+00  -7.5161126e-01  -9.8523852e-01   3.4089425e-01  -1.0138836e-01   5.3806958e-01   3.9452282e-01  -2.7486166e-01  -2.0036865e+00  -9.5106432e-01  -1.1499031e+00   1.2825972e+00   3.9717114e-01  -7.6886801e-02  -1.5887122e+00   7.2119894e-02  -6.3534239e-01  -5.3940323e-01  -1.3696371e+00   6.5123292e-02  -1.0806027e+00   1.3305858e+00   3.5238633e-01  -1.8204349e+00  -7.1911886e-01   6.5733525e-01  -9.2148641e-01   1.1467602e+00   4.3945766e-01   3.2972211e+00   1.7695876e+00  -1.1169575e+00  -1.8459680e+00  -1.1199450e+00  -1.5152333e+00   3.2361954e-01   9.8637268e-01   1.4458739e+00   1.2090469e+00   1.5850930e+00   1.2277238e+00   1.7606702e+00   5.0670287e-01   5.9938666e-01   3.3671206e-01  -9.6871790e-01   3.6234728e-01   1.0830699e+00
  -1.0210021e+00  -1.1165700e+00  -4.1323553e-01  -8.0057012e-01  -8.6889999e-01  -1.5917389e+00   2.0981563e-01   6.6353185e-01   2.1895730e+00   1.3005354e+00  -8.6580001e-01  -8.7270592e-01  -2.8465300e-01  -7.2173916e-01   2.8688788e+00   8.6835737e-01   4.8228703e-01  -9.2536442e-01   1.4583422e-01  -8.9329140e-01   9.3738074e-01   1.1602430e+00   6.6477609e-02  -3.6429786e-01  -7.7073156e-01  -1.3736627e+00  -1.4498240e+00  -7.1489995e-01  -9.8446505e-01   4.6381904e-01  -3.0182990e-02   2.5960301e-01   5.3999396e-02  -2.6343455e-01  -2.1685979e+00  -7.8970664e-01  -1.1433557e+00   1.4365168e+00   4.9246575e-01  -1.7852912e-01  -1.8490307e+00   1.5193480e-01  -7.1625226e-01  -3.8789277e-01  -1.4091748e+00   2.5560815e-01  -1.0679642e+00   1.5740267e+00   4.4471897e-01  -1.9108909e+00  -9.7724305e-01   8.9009566e-01  -9.7731899e-01   1.4265573e+00   4.9140937e-01   3.5247958e+00   1.8916157e+00  -1.0817596e+00  -1.9053184e+00  -9.9238687e-01  -1.5419269e+00   5.0045176e-01   1.0290613e+00   1.6586692e+00   1.2524927e+00   1.7666823e+00   1.2995235e+00   1.9173577e+00   6.3878651e-01   2.5940598e-01   1.0927730e-01  -9.4518499e-01   4.8211561e-01   1.2056992e+00
  -1.2706641e+00  -1.4105168e+00  -5.4302944e-01  -1.0805630e+00  -7.9538359e-01  -1.6376851e+00   4.0893845e-01   7.1656529e-01   2.3487491e+00   1.4341995e+00  -8.6018409e-01  -1.0068559e+00  -8.7169246e-02  -7.3479183e-01   3.1977193e+00   9.2351155e-01   1.9797538e-01  -1.0280402e+00   2.4527900e-01  -1.1890430e+00   1.0551389e+00   9.2384921e-01  -2.2154728e-01  -5.4001452e-01  -9.2016109e-01  -1.4091758e+00  -1.5643701e+00  -6.6328307e-01  -9.6487005e-01   5.9577404e-01   4.6935058e-02  -2.3845271e-02  -2.8732164e-01  -2.4463612e-01  -2.3216613e+00  -6.1736794e-01  -1.1218575e+00   1.5876855e+00   5.8571391e-01  -2.8180643e-01  -2.1015273e+00   2.2530496e-01  -7.9221745e-01  -2.3943837e-01  -1.4319499e+00   4.4254987e-01  -1.0456764e+00   1.8050733e+00   5.3220396e-01  -2.0042358e+00  -1.2250458e+00   1.1009372e+00  -1.0208827e+00   1.6917928e+00   5.3833572e-01   3.7313900e+00   2.0025568e+00  -1.0446661e+00  -1.9591579e+00  -8.6420544e-01  -1.5639791e+00   6.6458593e-01   1.0580056e+00   1.8516334e+00   1.2856695e+00   1.9363422e+00   1.3546580e+00   2.0552945e+00   7.5825314e-01  -8.5509919e-02  -1.1831634e-01  -9.0363981e-01   6.0908751e-01   1.3145852e+00
  -1.5110669e+00  -1.6931152e+00  -6.6577068e-01  -1.3548940e+00  -7.1531358e-01  -1.6615357e+00   6.1037872e-01   7.6984331e-01   2.4916525e+00   1.5584615e+00  -8.5250863e-01  -1.1286804e+00   9.5474217e-02  -7.4239555e-01   3.5001600e+00   9.6465657e-01  -8.5718599e-02  -1.1099047e+00   3.5029951e-01  -1.4735180e+00   1.1639493e+00   6.8420849e-01  -5.0905743e-01  -7.1020504e-01  -1.0620663e+00  -1.4261481e+00  -1.6579908e+00  -5.9996941e-01  -9.2930761e-01   7.3145113e-01   1.2677382e-01  -3.0552384e-01  -6.2140962e-01  -2.2011888e-01  -2.4586892e+00  -4.3906700e-01  -1.0875607e+00   1.7295242e+00   6.7488048e-01  -3.8394457e-01  -2.3397314e+00   2.9112506e-01  -8.6011853e-01  -9.6595910e-02  -1.4376730e+00   6.2310884e-01  -1.0130422e+00   2.0167313e+00   6.1487523e-01  -2.0967564e+00  -1.4569477e+00   1.2855423e+00  -1.0484147e+00   1.9366289e+00   5.8216337e-01   3.9105979e+00   2.1019607e+00  -1.0056003e+00  -2.0029711e+00  -7.3743549e-01  -1.5777375e+00   8.1178329e-01   1.0752409e+00   2.0189920e+00   1.3112417e+00   2.0894619e+00   1.3935793e+00   2.1715506e+00   8.6410359e-01  -4.2754331e-01  -3.4186777e-01  -8.4736016e-01   7.3792515e-01   1.4069487e+00
  -1.7368972e+00  -1.9587383e+00  -7.7838707e-01  -1.6171623e+00  -6.3170904e-01  -1.6647119e+00   8.0794048e-01   8.2292658e-01   2.6136682e+00   1.6712877e+00  -8.4098477e-01  -1.2345717e+00   2.6010704e-01  -7.4300164e-01   3.7696362e+00   9.9453663e-01  -3.6307282e-01  -1.1713266e+00   4.5629787e-01  -1.7412740e+00   1.2603537e+00   4.4555109e-01  -7.8984309e-01  -8.7275512e-01  -1.1931841e+00  -1.4263682e+00  -1.7305128e+00  -5.2816505e-01  -8.8065356e-01   8.6572349e-01   2.0626179e-01  -5.7902200e-01  -9.4096613e-01  -1.9164815e-01  -2.5759930e+00  -2.5937427e-01  -1.0424883e+00   1.8560167e+00   7.5789696e-01  -4.8239801e-01  -2.5581362e+00   3.4880840e-01  -9.1739738e-01   3.8801902e-02  -1.4264870e+00   7.9505789e-01  -9.6952510e-01   2.2031396e+00   6.9281154e-01  -2.1849615e+00  -1.6684334e+00   1.4407160e+00  -1.0572147e+00   2.1562691e+00   6.2460553e-01   4.0570243e+00   2.1892705e+00  -9.6465028e-01  -2.0330574e+00  -6.1381507e-01  -1.5802725e+00   9.3855100e-01   1.0826942e+00   2.1559575e+00   1.3315343e+00   2.2221439e+00   1.4168335e+00   2.2637375e+00   9.5542943e-01  -7.5932318e-01  -5.5707545e-01  -7.7963812e-01   8.6327147e-01   1.4803353e+00
  -1.9435955e+00  -2.2027081e+00  -8.7821174e-01  -1.8616052e+00  -5.4724104e-01  -1.6487035e+00   9.9604761e-01   8.7558472e-01   2.7107776e+00   1.7704543e+00  -8.2399506e-01  -1.3220043e+00   4.0455389e-01  -7.3568046e-01   4.0010232e+00   1.0157273e+00  -6.2861193e-01  -1.2128229e+00   5.5897849e-01  -1.9877255e+00   1.3410600e+00   2.1210521e-01  -1.0580370e+00  -1.0254912e+00  -1.3103757e+00  -1.4115833e+00  -1.7817930e+00  -4.5091921e-01  -8.2158453e-01   9.9385047e-01   2.8263345e-01  -8.3843488e-01  -1.2395419e+00  -1.6097923e-01  -2.6703993e+00  -8.2293946e-02  -9.8838228e-01   1.9619352e+00   8.3275920e-01  -5.7492447e-01  -2.7523156e+00   3.9829158e-01  -9.6210063e-01   1.6564595e-01  -1.3989173e+00   9.5676028e-01  -9.1477913e-01   2.3597134e+00   7.6610517e-01  -2.2657307e+00  -1.8561056e+00   1.5643982e+00  -1.0457858e+00   2.3470024e+00   6.6700148e-01   4.1664208e+00   2.2637368e+00  -9.2212093e-01  -2.0467278e+00  -4.9482459e-01  -1.5695778e+00   1.0421528e+00   1.0819397e+00   2.2588147e+00   1.3482506e+00   2.3312558e+00   1.4249005e+00   2.3300127e+00   1.0313250e+00  -1.0740480e+00  -7.5955946e-01  -7.0357991e-01   9.7998106e-01   1.5326188e+00
  -2.1274638e+00  -2.4213352e+00  -9.6302179e-01  -2.0831666e+00  -4.6417082e-01  -1.6149531e+00   1.1698708e+00   9.2780456e-01   2.7796530e+00   1.8535812e+00  -8.0021224e-01  -1.3895886e+00   5.2756366e-01  -7.2018549e-01   4.1906791e+00   1.0304266e+00  -8.7716261e-01  -1.2349402e+00   6.5454760e-01  -2.2091871e+00   1.4030276e+00  -1.1938067e-02  -1.3081849e+00  -1.1661874e+00  -1.4106441e+00  -1.3834054e+00  -1.8116249e+00  -3.7100551e-01  -7.5441239e-01   1.1116408e+00   3.5357687e-01  -1.0784946e+00  -1.5116062e+00  -1.2974352e-01  -2.7392693e+00   8.8801606e-02  -9.2661056e-01   2.0430138e+00   8.9762851e-01  -6.5963534e-01  -2.9189790e+00   4.4000467e-01  -9.9289230e-01   2.8350493e-01  -1.3558245e+00   1.1071194e+00  -8.4868172e-01   2.4832220e+00   8.3483764e-01  -2.3364299e+00  -2.0176664e+00   1.6556309e+00  -1.0138906e+00   2.5062001e+00   7.1020624e-01   4.2357702e+00   2.3243754e+00  -8.7855193e-01  -2.0424204e+00  -3.8172964e-01  -1.5446915e+00   1.1205964e+00   1.0740185e+00   2.3249712e+00   1.3622761e+00   2.4144578e+00   1.4180797e+00   2.3690805e+00   1.0908329e+00  -1.3655751e+00  -9.4491855e-01  -6.2195149e-01   1.0833342e+00   1.5620186e+00
  -2.2857208e+00  -2.6119046e+00  -1.0310612e+00  -2.2775512e+00  -3.8432408e-01  -1.5648027e+00   1.3254025e+00   9.7976455e-01   2.8177328e+00   1.9182040e+00  -7.6868788e-01  -1.4370536e+00   6.2870279e-01  -6.9696483e-01   4.3364258e+00   1.0403044e+00  -1.1039194e+00  -1.2381808e+00   7.3986104e-01  -2.4028673e+00   1.4435628e+00  -2.2247705e-01  -1.5353184e+00  -1.2926020e+00  -1.4911889e+00  -1.3432605e+00  -1.8197085e+00  -2.9084358e-01  -6.8098978e-01   1.2155692e+00   4.1733125e-01  -1.2946689e+00  -1.7525797e+00  -9.9352129e-02  -2.7805312e+00   2.5119048e-01  -8.5814527e-01   2.0960638e+00   9.5092562e-01  -7.3501894e-01  -3.0559700e+00   4.7481084e-01  -1.0090412e+00   3.9254310e-01  -1.2983622e+00   1.2455101e+00  -7.7137295e-01   2.5717921e+00   8.9905742e-01  -2.3949831e+00  -2.1518419e+00   1.7144946e+00  -9.6252361e-01   2.6322746e+00   7.5453618e-01   4.2633261e+00   2.3699677e+00  -8.3469907e-01  -2.0197244e+00  -2.7561561e-01  -1.5057314e+00   1.1726093e+00   1.0593358e+00   2.3529763e+00   1.3735821e+00   2.4702105e+00   1.3964309e+00   2.3801944e+00   1.1329319e+00  -1.6284859e+00  -1.1088277e+00  -5.3708133e-01   1.1692246e+00   1.5671319e+00
  -2.4165022e+00  -2.7726130e+00  -1.0810529e+00  -2.4412622e+00  -3.0909771e-01  -1.4995033e+00   1.4594861e+00   1.0317746e+00   2.8232871e+00   1.9618841e+00  -7.2890413e-01  -1.4651598e+00   7.0822936e-01  -6.6712016e-01   4.4374758e+00   1.0464140e+00  -1.3045270e+00  -1.2229780e+00   8.1251424e-01  -2.5668186e+00   1.4604264e+00  -4.1557485e-01  -1.7350363e+00  -1.4025463e+00  -1.5494974e+00  -1.2923791e+00  -1.8056837e+00  -2.1246016e-01  -6.0269213e-01   1.3028477e+00   4.7272724e-01  -1.4832272e+00  -1.9588390e+00  -7.0924257e-02  -2.7927272e+00   4.0278119e-01  -7.8361094e-01   2.1190351e+00   9.9140912e-01  -7.9993677e-01  -3.1622149e+00   5.0392168e-01  -1.0103859e+00   4.9341124e-01  -1.2279447e+00   1.3717023e+00  -6.8330115e-01   2.6248585e+00   9.5875531e-01  -2.4399003e+00  -2.2582607e+00   1.7420235e+00  -8.9380044e-01   2.7246137e+00   7.9976934e-01   4.2486106e+00   2.3991066e+00  -7.9147822e-01  -1.9793239e+00  -1.7740459e-01  -1.4538403e+00   1.1976124e+00   1.0376464e+00   2.3425146e+00   1.3812372e+00   2.4977718e+00   1.3597766e+00   2.3631681e+00   1.1565734e+00  -1.8581374e+00  -1.2471772e+00  -4.5082274e-01   1.2343159e+00   1.5469867e+00
  -2.5188131e+00  -2.9024734e+00  -1.1122051e+00  -2.5716347e+00  -2.3949272e-01  -1.4202811e+00   1.5698081e+00   1.0841838e+00   2.7954751e+00   1.9823452e+00  -6.8078530e-01  -1.4755534e+00   7.6696390e-01  -6.3231677e-01   4.4943209e+00   1.0491652e+00  -1.4751820e+00  -1.1897238e+00   8.7087363e-01  -2.6998567e+00   1.4519504e+00  -5.8755952e-01  -1.9035947e+00  -1.4939861e+00  -1.5834675e+00  -1.2318248e+00  -1.7692270e+00  -1.3748633e-01  -5.2047342e-01   1.3714525e+00   5.1916957e-01  -1.6412815e+00  -2.1277055e+00  -4.5246009e-02  -2.7750739e+00   5.4206359e-01  -7.0339722e-01   2.1110245e+00   1.0182310e+00  -8.5359496e-01  -3.2376305e+00   5.2879518e-01  -9.9728543e-01   5.8712190e-01  -1.1462266e+00   1.4857817e+00  -5.8527339e-01   2.6430636e+00   1.0138343e+00  -2.4702641e+00  -2.3373045e+00   1.7401113e+00  -8.1077850e-01   2.7834965e+00   8.4519487e-01   4.1923753e+00   2.4102755e+00  -7.4987757e-01  -1.9228599e+00  -8.7850425e-02  -1.3910511e+00   1.1956958e+00   1.0081210e+00   2.2943798e+00   1.3835171e+00   2.4971872e+00   1.3077616e+00   2.3183940e+00   1.1607638e+00  -2.0507082e+00  -1.3562475e+00  -3.6457435e-01   1.2761589e+00   1.5011130e+00
  -2.5924406e+00  -3.0011950e+00  -1.1242132e+00  -2.6668587e+00  -1.7616765e-01  -1.3284443e+00   1.6548626e+00   1.1372659e+00   2.7343888e+00   1.9776313e+00  -6.2467150e-01  -1.4705690e+00   8.0616500e-01  -5.9465079e-01   4.5085888e+00   1.0483562e+00  -1.6127503e+00  -1.1388391e+00   9.1405346e-01  -2.8014598e+00   1.4171585e+00  -7.3514615e-01  -2.0380056e+00  -1.5651655e+00  -1.5915493e+00  -1.1625531e+00  -1.7101945e+00  -6.7184346e-02  -4.3498371e-01   1.4201158e+00   5.5656739e-01  -1.7668023e+00  -2.2574206e+00  -2.2762763e-02  -2.7275269e+00   6.6804029e-01  -6.1781983e-01   2.0722389e+00   1.0309644e+00  -8.9549635e-01  -3.2829986e+00   5.5102362e-01  -9.7055588e-01   6.7491891e-01  -1.0550869e+00   1.5880768e+00  -4.7850345e-01   2.6281175e+00   1.0640744e+00  -2.4856792e+00  -2.3899415e+00   1.7114111e+00  -7.1722095e-01   2.8099997e+00   8.8970258e-01   4.0965333e+00   2.4019582e+00  -7.1084754e-01  -1.8527322e+00  -7.5123182e-03  -1.3200805e+00   1.1676029e+00   9.6948828e-01   2.2104263e+00   1.3781025e+00   2.4692740e+00   1.2399657e+00   2.2468719e+00   1.1446883e+00  -2.2032428e+00  -1.4329095e+00  -2.7934916e-01   1.2932696e+00   1.4296267e+00
  -2.6378384e+00  -3.0690551e+00  -1.1172631e+00  -2.7259946e+00  -1.1950627e-01  -1.2255104e+00   1.7138939e+00   1.1910946e+00   2.6410842e+00   1.9462697e+00  -5.6126139e-01  -1.4529977e+00   8.2741829e-01  -5.5648271e-01   4.4828787e+00   1.0432530e+00  -1.7148938e+00  -1.0708807e+00   9.4184681e-01  -2.8716579e+00   1.3558811e+00  -8.5557500e-01  -2.1361366e+00  -1.6147499e+00  -1.5728909e+00  -1.0854924e+00  -1.6287962e+00  -2.4974043e-03  -3.4673021e-01   1.4482856e+00   5.8522305e-01  -1.8586164e+00  -2.3471170e+00  -3.6054844e-03  -2.6508398e+00   7.8014663e-01  -5.2730683e-01   2.0039167e+00   1.0296030e+00  -9.2538217e-01  -3.2998190e+00   5.7221850e-01  -9.3139795e-01   7.5814923e-01  -9.5661560e-01   1.6790902e+00  -3.6465088e-01   2.5826278e+00   1.1090952e+00  -2.4861934e+00  -2.4175554e+00   1.6592338e+00  -6.1732295e-01   2.8058991e+00   9.3190261e-01   3.9640603e+00   2.3727641e+00  -6.7518041e-01  -1.7718549e+00   6.3288421e-02  -1.2440737e+00   1.1147170e+00   9.2023262e-01   2.0935032e+00   1.3623407e+00   2.4155993e+00   1.1560522e+00   2.1502399e+00   1.1078597e+00  -2.3136966e+00  -1.4748347e+00  -1.9587908e-01   1.2851650e+00   1.3333190e+00
  -2.6559953e+00  -3.1067687e+00  -1.0920335e+00  -2.7489759e+00  -6.9694078e-02  -1.1133319e+00   1.7468225e+00   1.2454232e+00   2.5175875e+00   1.8874255e+00  -4.9153200e-01  -1.4258361e+00   8.3254018e-01  -5.2024851e-01   4.4205769e+00   1.0327095e+00  -1.7801958e+00  -9.8666689e-01   9.5462110e-01  -2.9109236e+00   1.2688534e+00  -9.4675431e-01  -2.1968013e+00  -1.6419719e+00  -1.5274712e+00  -1.0016354e+00  -1.5257773e+00   5.5885220e-02  -2.5625956e-01   1.4560606e+00   6.0569360e-01  -1.9163891e+00  -2.3967811e+00   1.2351716e-02  -2.5466076e+00   8.7816539e-01  -4.3258557e-01   1.9082137e+00   1.0145330e+00  -9.4317201e-01  -3.2901508e+00   5.9389910e-01  -8.8131699e-01   8.3814409e-01  -8.5309604e-01   1.7594348e+00  -2.4584008e-01   2.5099090e+00   1.1483215e+00  -2.4722027e+00  -2.4217824e+00   1.5874416e+00  -5.1541868e-01   2.7735625e+00   9.7026386e-01   3.7988676e+00   2.3215626e+00  -6.4339260e-01  -1.6833875e+00   1.2451993e-01  -1.1663178e+00   1.0390489e+00   8.5882762e-01   1.9473671e+00   1.3335454e+00   2.3384446e+00   1.0559388e+00   2.0307964e+00   1.0502799e+00  -2.3809804e+00  -1.4806969e+00  -1.1474051e-01   1.2523550e+00   1.2137374e+00
  -2.6482997e+00  -3.1153657e+00  -1.0496977e+00  -2.7365920e+00  -2.6797767e-02  -9.9419569e-01   1.7541618e+00   1.2995868e+00   2.3668740e+00   1.8010371e+00  -4.1664612e-01  -1.3920314e+00   8.2349688e-01  -4.8825964e-01   4.3256629e+00   1.0153142e+00  -1.8082688e+00  -8.8740807e-01   9.5319051e-01  -2.9200666e+00   1.1577836e+00  -1.0073955e+00  -2.2198315e+00  -1.6467683e+00  -1.4562005e+00  -9.1213136e-01  -1.4025820e+00   1.0745505e-01  -1.6433775e-01   1.4441092e+00   6.1864108e-01  -1.9405932e+00  -2.4072120e+00   2.5408988e-02  -2.4172778e+00   9.6214134e-01  -3.3484452e-01   1.7880609e+00   9.8648424e-01  -9.4891071e-01  -3.2564471e+00   6.1739040e-01  -8.2203787e-01   9.1611392e-01  -7.4697446e-01   1.8297758e+00  -1.2465128e-01   2.4137733e+00   1.1809614e+00  -2.4443457e+00  -2.4043577e+00   1.5003385e+00  -4.1568773e-01   2.7158384e+00   1.0032604e+00   3.6056469e+00   2.2476149e+00  -6.1562091e-01  -1.5904591e+00   1.7649064e-01  -1.0899486e+00   9.4321716e-01   7.8398282e-01   1.7765696e+00   1.2893102e+00   2.2407553e+00   9.3997163e-01   1.8915131e+00   9.7259337e-01  -2.4049945e+00  -1.4503450e+00  -3.6485012e-02   1.1962936e+00   1.0732472e+00
  -2.6164112e+00  -3.0960848e+00  -9.9192062e-01  -2.6904552e+00   9.1565614e-03  -8.7088170e-01   1.7369254e+00   1.3524392e+00   2.1928036e+00   1.6879174e+00  -3.3785656e-01  -1.3542402e+00   8.0233726e-01  -4.6250656e-01   4.2025011e+00   9.8955557e-01  -1.7998328e+00  -7.7482357e-01   9.3867741e-01  -2.9001438e+00   1.0253780e+00  -1.0371269e+00  -2.2061186e+00  -1.6298926e+00  -1.3609764e+00  -8.1836870e-01  -1.2614792e+00   1.5180988e-01  -7.2104776e-02   1.4135729e+00   6.2468920e-01  -1.9324658e+00  -2.3799679e+00   3.5941130e-02  -2.2661238e+00   1.0322988e+00  -2.3584678e-01   1.6469979e+00   9.4646356e-01  -9.4272950e-01  -3.2013957e+00   6.4373515e-01  -7.5541391e-01   9.9306021e-01  -6.4081379e-01   1.8907731e+00  -4.0759082e-03   2.2983182e+00   1.2060019e+00  -2.4034011e+00  -2.3669810e+00   1.4025525e+00  -3.2187956e-01   2.6359372e+00   1.0295165e+00   3.3896871e+00   2.1506932e+00  -5.9154346e-01  -1.4959066e+00   2.1988954e-01  -1.0176715e+00   8.3041266e-01   6.9488046e-01   1.5863199e+00   1.2278046e+00   2.1260693e+00   8.0908266e-01   1.7360158e+00   8.7621430e-01  -2.3866484e+00  -1.3849280e+00   3.8239366e-02   1.1192895e+00   9.1506050e-01
  -2.5621470e+00  -3.0502852e+00  -9.2084572e-01  -2.6129363e+00   3.8112126e-02  -7.4666378e-01   1.6965298e+00   1.4023348e+00   2.0000135e+00   1.5498121e+00  -2.5641475e-01  -1.3146181e+00   7.7113738e-01  -4.4447783e-01   4.0556318e+00   9.5399013e-01  -1.7567514e+00  -6.5123013e-01   9.1237404e-01  -2.8523854e+00   8.7531062e-01  -1.0365731e+00  -2.1576160e+00  -1.5929911e+00  -1.2446842e+00  -7.2203765e-01  -1.1056312e+00   1.8858411e-01   1.8814564e-02   1.3659634e+00   6.2429931e-01  -1.8939513e+00  -2.3173040e+00   4.4291757e-02  -2.0971721e+00   1.0889657e+00  -1.3797924e-01   1.4889899e+00   8.9568158e-01  -9.2482415e-01  -3.1277700e+00   6.7362490e-01  -6.8333480e-01   1.0697067e+00  -5.3722755e-01   1.9430247e+00   1.1256697e-01   2.1677109e+00   1.2222299e+00  -2.3501943e+00  -2.3112028e+00   1.2989090e+00  -2.3707170e-01   2.5373055e+00   1.0479392e+00   3.1566629e+00   2.0311791e+00  -5.7033220e-01  -1.4020430e+00   2.5580775e-01  -9.5151744e-01   7.0434191e-01   5.9138002e-01   1.3823182e+00   1.1480303e+00   1.9984132e+00   6.6491314e-01   1.5685324e+00   7.6340833e-01  -2.3278559e+00  -1.2869564e+00   1.0858812e-01   1.0243794e+00   7.4321714e-01
  -2.4873859e+00  -2.9793782e+00  -8.3906562e-01  -2.5070776e+00   5.9921025e-02  -6.2525011e-01   1.6346984e+00   1.4471642e+00   1.7937576e+00   1.3894070e+00  -1.7348862e-01  -1.2746510e+00   7.3195570e-01  -4.3500934e-01   3.8895619e+00   9.0740567e-01  -1.6820106e+00  -5.1958871e-01   8.7561470e-01  -2.7781343e+00   7.1213161e-01  -1.0073875e+00  -2.0772922e+00  -1.5386284e+00  -1.1111338e+00  -6.2516732e-01  -9.3909115e-01   2.1738964e-01   1.0625763e-01   1.3030564e+00   6.1767917e-01  -1.8276312e+00  -2.2220892e+00   5.0671815e-02  -1.9150841e+00   1.1325071e+00  -4.4227899e-02   1.3182340e+00   8.3547663e-01  -8.9545054e-01  -3.0382966e+00   7.0735478e-01  -6.0763449e-01   1.1464514e+00  -4.3879486e-01   1.9870155e+00   2.2175222e-01   2.0259839e+00   1.2282816e+00  -2.2855162e+00  -2.2383322e+00   1.1942947e+00  -1.6347665e-01   2.4234977e+00   1.0578322e+00   2.9124027e+00   1.8901331e+00  -5.5064095e-01  -1.3104703e+00   2.8573566e-01  -8.9265133e-01   5.6914210e-01   4.7417157e-01   1.1705634e+00   1.0500172e+00   1.8621715e+00   5.0988608e-01   1.3937975e+00   6.3731461e-01  -2.2314975e+00  -1.1602882e+00   1.7345121e-01   9.1516947e-01   5.6251197e-01
  -2.3939953e+00  -2.8847843e+00  -7.4957063e-01  -2.3764830e+00   7.4300144e-02  -5.1066145e-01   1.5533680e+00   1.4844396e+00   1.5797019e+00   1.2102779e+00  -9.0092447e-02  -1.2350425e+00   6.8679783e-01  -4.3417498e-01   3.7085690e+00   8.4896526e-01  -1.5796407e+00  -3.8349971e-01   8.2966707e-01  -2.6788087e+00   5.4110918e-01  -9.5223000e-01  -1.9690392e+00  -1.4702570e+00  -9.6493861e-01  -5.3012862e-01  -7.6672586e-01   2.3777262e-01   1.8753671e-01   1.2267884e+00   6.0473219e-01  -1.7366379e+00  -2.0977145e+00   5.5073950e-02  -1.7249948e+00   1.1632722e+00   4.1922424e-02   1.1389660e+00   7.6724324e-01  -8.5493293e-01  -2.9355460e+00   7.4480531e-01  -5.3000334e-01   1.2233407e+00  -3.4795957e-01   2.0230681e+00   3.1990263e-01   1.8768490e+00   1.2227188e+00  -2.2100637e+00  -2.1493724e+00   1.0935136e+00  -1.0230809e-01   2.2980468e+00   1.0589803e+00   2.6626400e+00   1.7293263e+00  -5.3063044e-01  -1.2219496e+00   3.1153298e-01  -8.4124693e-01   4.2926711e-01   3.4486410e-01   9.5713684e-01   9.3493924e-01   1.7219218e+00   3.4721634e-01   1.2169101e+00   5.0189814e-01  -2.1013468e+00  -1.0100346e+00   2.3142138e-01   7.9565123e-01   3.7835947e-01
  -2.2837773e+00  -2.7679086e+00  -6.5567047e-01  -2.2251831e+00   8.0807496e-02  -4.0705699e-01   1.4546055e+00   1.5114277e+00   1.3636770e+00   1.0167846e+00  -7.0303187e-03  -1.1956614e+00   6.3759153e-01  -4.4122977e-01   3.5165224e+00   7.7832394e-01  -1.4545761e+00  -2.4714193e-01   7.7564900e-01  -2.5558801e+00   3.6800974e-01  -8.7468738e-01  -1.8375319e+00  -1.3921254e+00  -8.1133807e-01  -4.3960188e-01  -5.9406347e-01   2.4919026e-01   2.5951859e-01   1.1391600e+00   5.8504956e-01  -1.6245511e+00  -1.9479820e+00   5.7211716e-02  -1.5323184e+00   1.1815569e+00   1.1665642e-01   9.5527416e-01   6.9236957e-01  -8.0368001e-01  -2.8218489e+00   7.8545403e-01  -4.5190952e-01   1.3000657e+00  -2.6692051e-01   2.0513055e+00   4.0356612e-01   1.7235413e+00   1.2041294e+00  -2.1243954e+00  -2.0449849e+00   1.0011380e+00  -5.3715687e-02   2.1643412e+00   1.0516992e+00   2.4127616e+00   1.5512311e+00  -5.0802941e-01  -1.1363367e+00   3.3537179e-01  -7.9643846e-01   2.8934523e-01   2.0599728e-01   7.4797010e-01   8.0514341e-01   1.5822469e+00   1.8085031e-01   1.0431476e+00   3.6182734e-01  -1.9419579e+00  -8.4238655e-01   2.8080272e-01   6.7000037e-01   1.9659828e-01
  -2.1584355e+00  -2.6301359e+00  -5.6088659e-01  -2.0574891e+00   7.8842139e-02  -3.1851980e-01   1.3405393e+00   1.5253194e+00   1.1514045e+00   8.1390974e-01   7.5146770e-02  -1.1555558e+00   5.8617160e-01  -4.5461213e-01   3.3167416e+00   6.9570849e-01  -1.3124604e+00  -1.1515522e-01   7.1447501e-01  -2.4108678e+00   1.9882593e-01  -7.7913514e-01  -1.6880471e+00  -1.3091271e+00  -6.5597585e-01  -3.5650709e-01  -4.2707428e-01   2.5101045e-01   3.1876585e-01   1.0421537e+00   5.5794689e-01  -1.4952790e+00  -1.7769845e+00   5.6491232e-02  -1.3425298e+00   1.1875865e+00   1.7605141e-01   7.7093193e-01   6.1218623e-01  -7.4220136e-01  -2.6992415e+00   8.2841620e-01  -3.7453550e-01   1.3759813e+00  -1.9752106e-01   2.0716284e+00   4.6960280e-01   1.5687005e+00   1.1712428e+00  -2.0289094e+00  -1.9254875e+00   9.2136172e-01  -1.6792262e-02   2.0255176e+00   1.0368443e+00   2.1675662e+00   1.3589642e+00  -4.8022848e-01  -1.0525877e+00   3.5965511e-01  -7.5635358e-01   1.5401358e-01   6.0974097e-02   5.4860732e-01   6.6408518e-01   1.4475274e+00   1.5334731e-02   8.7774280e-01   2.2228179e-01  -1.7585187e+00  -6.6437015e-01   3.1965927e-01   5.4236838e-01   2.3240721e-02
  -2.0195572e+00  -2.4728460e+00  -4.6881714e-01  -1.8778416e+00   6.7670441e-02  -2.4881944e-01   1.2133106e+00   1.5234224e+00   9.4821510e-01   6.0705075e-01   1.5616966e-01  -1.1130308e+00   5.3427461e-01  -4.7200814e-01   3.1118956e+00   6.0195557e-01  -1.1594068e+00   7.5283265e-03   6.4683536e-01  -2.2453497e+00   3.9469636e-02  -6.7054876e-01  -1.5262537e+00  -1.2265946e+00  -5.0464734e-01  -2.8390014e-01  -2.7189824e-01   2.4253652e-01   3.6172956e-01   9.3766967e-01   5.2253875e-01  -1.3529251e+00  -1.5889816e+00   5.2019960e-02  -1.1609370e+00   1.1815199e+00   2.1633670e-01   5.8926007e-01   5.2792862e-01  -6.7111894e-01  -2.5694373e+00   8.7251273e-01  -2.9873317e-01   1.4501469e+00  -1.4114800e-01   2.0837138e+00   5.1536885e-01   1.4143025e+00   1.1230521e+00  -1.9238380e+00  -1.7908862e+00   8.5786095e-01   1.0346806e-02   1.8843739e+00   1.0157775e+00   1.9310510e+00   1.1561849e+00  -4.4440207e-01  -9.6883490e-01   3.8691750e-01  -7.1822712e-01   2.7738848e-02  -8.6083495e-02   3.6397583e-01   5.1617500e-01   1.3217310e+00  -1.4437943e-01   7.2563926e-01   8.8700092e-02  -1.5566748e+00  -4.8354473e-01   3.4590110e-01   4.1667924e-01  -1.3581756e-01
  -1.8686125e+00  -2.2974427e+00  -3.8297987e-01  -1.6906557e+00   4.6477139e-02  -2.0117283e-01   1.0750441e+00   1.5033600e+00   7.5877756e-01   4.0177548e-01   2.3606447e-01  -1.0657865e+00   4.8354149e-01  -4.9047649e-01   2.9039547e+00   4.9850434e-01  -1.0017293e+00   1.1589451e-01   5.7320649e-01  -2.0609834e+00  -1.0454905e-01  -5.5427551e-01  -1.3579831e+00  -1.1500516e+00  -3.6303222e-01  -2.2484049e-01  -1.3453975e-01   2.2305495e-01   3.8497693e-01   8.2748270e-01   4.7784490e-01  -1.2016475e+00  -1.3882769e+00   4.2652637e-02  -9.9245679e-01   1.1634731e+00   2.3416537e-01   4.1302455e-01   4.4071204e-01  -5.9117073e-01  -2.4338276e+00   9.1635817e-01  -2.2500378e-01   1.5213859e+00  -9.8650157e-02   2.0870366e+00   5.3888130e-01   1.2616419e+00   1.0589298e+00  -1.8092604e+00  -1.6409438e+00   8.1367099e-01   3.0416340e-02   1.7433115e+00   9.9029088e-01   1.7062440e+00   9.4695127e-01  -3.9765230e-01  -8.8253116e-01   4.1971255e-01  -6.7858964e-01  -8.5365660e-02  -2.3054606e-01   1.9817910e-01   3.6654431e-01   1.2082127e+00  -2.9318577e-01   5.9124196e-01  -3.3513725e-02  -1.3423356e+00  -3.0766290e-01   3.5740090e-01   2.9644275e-01  -2.7510899e-01
  -1.7069652e+00  -2.1053956e+00  -3.0664251e-01  -1.5001834e+00   1.4438835e-02  -1.7802320e-01   9.2784031e-01   1.4632620e+00   5.8686384e-01   2.0355876e-01   3.1514957e-01  -1.0111059e+00   4.3552526e-01  -5.0662688e-01   2.6941996e+00   3.8734516e-01  -8.4566323e-01   2.0508527e-01   4.9389019e-01  -1.8595365e+00  -2.2843031e-01  -4.3578259e-01  -1.1889963e+00  -1.0849389e+00  -2.3642812e-01  -1.8223921e-01  -2.0549807e-02   1.9190361e-01   3.8543587e-01   7.1322211e-01   4.2291611e-01  -1.0455155e+00  -1.1791048e+00   2.7071592e-02  -8.4140877e-01   1.1335630e+00   2.2687521e-01   2.4437728e-01   3.5151868e-01  -5.0320534e-01  -2.2935081e+00   9.5846232e-01  -1.5350428e-01   1.5883595e+00  -7.0285651e-02   2.0809171e+00   5.3895136e-01   1.1113704e+00   9.7872659e-01  -1.6851316e+00  -1.4752830e+00   7.9108503e-01   4.6756264e-02   1.6043086e+00   9.6249356e-01   1.4950943e+00   7.3554107e-01  -3.3716811e-01  -7.9064868e-01   4.6049591e-01  -6.3351861e-01  -1.8171274e-01  -3.6754049e-01   5.4329064e-02   2.2074857e-01   1.1095430e+00  -4.2610464e-01   4.7818502e-01  -1.3930187e-01  -1.1214738e+00  -1.4431370e-01   3.5213330e-01   1.8459656e-01  -3.8990209e-01
  -1.5358958e+00  -1.8982942e+00  -2.4265350e-01  -1.3103884e+00  -2.9187387e-02  -1.8085755e-01   7.7378362e-01   1.4019283e+00   4.3516972e-01   1.7517949e-02   3.9401459e-01  -9.4608230e-01   3.9170080e-01  -5.1684005e-01   2.4832875e+00   2.7092808e-01  -6.9709236e-01   2.7064850e-01   4.0907758e-01  -1.6429219e+00  -3.2835431e-01  -3.2039935e-01  -1.0247590e+00  -1.0363291e+00  -1.2950262e-01  -1.5869806e-01   6.5280060e-02   1.4855479e-01   3.6063584e-01   5.9637403e-01   3.5696974e-01  -8.8837291e-01  -9.6553261e-01   3.8945030e-03  -7.1133525e-01   1.0919626e+00   1.9271623e-01   8.4842170e-02   2.6119589e-01  -4.0816981e-01  -2.1493245e+00   9.9733578e-01  -8.4080664e-02   1.6496529e+00  -5.5704241e-02   2.0645920e+00   5.1527422e-01   9.6358447e-01   8.8284426e-01  -1.5513258e+00  -1.2935167e+00   7.9158055e-01   6.3082511e-02   1.4689256e+00   9.3466812e-01   1.2984363e+00   5.2625208e-01  -2.6039115e-01  -6.8992335e-01   5.1150983e-01  -5.7893444e-01  -2.5839136e-01  -4.9224506e-01  -6.5569227e-02   8.4428424e-02   1.0273812e+00  -5.3857625e-01   3.8913911e-01  -2.2425599e-01  -8.9993096e-01  -5.7133037e-04   3.2832622e-01   8.3389351e-02  -4.7647882e-01
  -1.3566341e+00  -1.6779026e+00  -1.9328680e-01  -1.1248472e+00  -8.4969131e-02  -2.1007851e-01   6.1496249e-01   1.3189573e+00   3.0520868e-01  -1.5183180e-01   4.7347996e-01  -8.6786780e-01   3.5347107e-01  -5.1751414e-01   2.2713722e+00   1.5203801e-01  -5.6130239e-01   3.0878195e-01   3.1893042e-01  -1.4132331e+00  -4.0168723e-01  -2.1307251e-01  -8.7023964e-01  -1.0086523e+00  -4.6077130e-02  -1.5635234e-01   1.1919046e-01   9.2705759e-02   3.0892450e-01   4.7830311e-01   2.7952165e-01  -7.3371544e-01  -7.5138262e-01  -2.8200534e-02  -6.0486296e-01   1.0389639e+00   1.3102481e-01  -6.4655152e-02   1.7046382e-01  -3.0709502e-01  -2.0019377e+00   1.0315899e+00  -1.6327047e-02   1.7038633e+00  -5.3969411e-02   2.0373002e+00   4.6846786e-01   8.1795469e-01   7.7227357e-01  -1.4076917e+00  -1.0953967e+00   8.1577620e-01   8.3210650e-02   1.3383393e+00   9.0910807e-01   1.1160292e+00   3.2319462e-01  -1.6518068e-01  -5.7712522e-01   5.7467547e-01  -5.1092073e-01  -3.1328288e-01  -6.0019287e-01  -1.6066977e-01  -3.7045298e-02   9.6240792e-01  -6.2674031e-01   3.2567731e-01  -2.8488561e-01  -6.8323973e-01   1.1732875e-01   2.8461269e-01  -5.6873087e-03  -5.3235677e-01
  -1.1703985e+00  -1.4462198e+00  -1.6011451e-01  -9.4667492e-01  -1.5320734e-01  -2.6494328e-01   4.5349278e-01   1.2148237e+00   1.9729061e-01  -3.0078221e-01   5.5453619e-01  -7.7392844e-01   3.2216694e-01  -5.0531981e-01   2.0582625e+00   3.3645888e-02  -4.4277451e-01   3.1655424e-01   2.2367253e-01  -1.1727776e+00  -4.4710300e-01  -1.1815069e-01  -7.2973786e-01  -1.0054517e+00   1.1043881e-02  -1.7672933e-01   1.3867374e-01   2.4367888e-02   2.2964271e-01   3.6028775e-01   1.9050445e-01  -5.8459047e-01  -5.4017649e-01  -7.0344429e-02  -5.2360825e-01   9.7503831e-01   4.2328913e-02  -2.0371821e-01   7.9931994e-02  -2.0108142e-01  -1.8519008e+00   1.0600237e+00   5.0334205e-02   1.7496859e+00  -6.3619535e-02   1.9983779e+00   4.0005620e-01   6.7388417e-01   6.4859506e-01  -1.2541190e+00  -8.8097141e-01   8.6341997e-01   1.1077135e-01   1.2133972e+00   8.8794877e-01   9.4667300e-01   1.3009288e-01  -4.9968261e-02  -4.4933654e-01   6.5149631e-01  -4.2604534e-01  -3.4513477e-01  -6.8756006e-01  -2.3126886e-01  -1.3891564e-01   9.1432240e-01  -6.8767867e-01   2.8821387e-01  -3.1882844e-01  -4.7647236e-01   2.0426830e-01   2.2017177e-01  -8.1911664e-02  -5.5643384e-01
  -9.7843694e-01  -1.2055299e+00  -1.4391820e-01  -7.7847921e-01  -2.3385881e-01  -3.4357529e-01   2.9153706e-01   1.0909056e+00   1.1058758e-01  -4.2658030e-01   6.3826467e-01  -6.6228556e-01   2.9903461e-01  -4.7744544e-01   1.8436082e+00  -8.1254143e-02  -3.4503018e-01   2.9208763e-01   1.2368260e-01  -9.2409824e-01  -4.6460937e-01  -3.9211262e-02  -6.0675262e-01  -1.0291821e+00   4.0190246e-02  -2.2063332e-01   1.2262575e-01  -5.6053657e-02   1.2324303e-01   2.4356319e-01   9.0362128e-02  -4.4352322e-01  -3.3510040e-01  -1.2335328e-01  -4.6813368e-01   9.0088911e-01  -7.1623791e-02  -3.3238022e-01  -9.8760504e-03  -9.1289740e-02  -1.6997398e+00   1.0816897e+00   1.1655709e-01   1.7859924e+00  -8.2764912e-02   1.9473499e+00   3.1239695e-01   5.3067781e-01   5.1394041e-01  -1.0906113e+00  -6.5073638e-01   9.3340738e-01   1.4893706e-01   1.0946834e+00   8.7300457e-01   7.8838952e-01  -4.9887407e-02   8.6106513e-02  -3.0421780e-01   7.4297727e-01  -3.2165827e-01  -3.5358771e-01  -7.5141637e-01  -2.7872025e-01  -2.1734713e-01   8.8191093e-01  -7.1960090e-01   2.7602340e-01  -3.2498454e-01  -2.8411945e-01   2.5646494e-01   1.3484744e-01  -1.4528852e-01  -5.4904239e-01
  -7.8206692e-01  -9.5844171e-01  -1.4464662e-01  -6.2233833e-01  -3.2648001e-01  -4.4304846e-01   1.3131317e-01   9.4945594e-01   4.3280472e-02  -5.2750919e-01   7.2574182e-01  -5.3172658e-01   2.8520932e-01  -4.3181432e-01   1.6270896e+00  -1.8981020e-01  -2.7053145e-01   2.3469093e-01   1.9579817e-02  -6.6998265e-01  -4.5547567e-01   2.1063168e-02  -5.0389204e-01  -1.0810672e+00   4.0884723e-02  -2.8806517e-01   7.1420138e-02  -1.4769852e-01  -8.6577940e-03   1.2936463e-01  -1.9886445e-02  -3.1247167e-01  -1.3898816e-01  -1.8762209e-01  -4.3795542e-01   8.1748887e-01  -2.0791815e-01  -4.5098508e-01  -9.8491456e-02   2.1062960e-02  -1.5460362e+00   1.0959358e+00   1.8296938e-01   1.8118963e+00  -1.0921297e-01   1.8840102e+00   2.0855864e-01   3.8770618e-01   3.7091847e-01  -9.1736189e-01  -4.0576647e-01   1.0238277e+00   2.0017826e-01   9.8258730e-01   8.6562522e-01   6.3865384e-01  -2.1427379e-01   2.4308797e-01  -1.4024293e-01   8.4955981e-01  -1.9614535e-01  -3.3915562e-01  -7.8992031e-01  -3.0528943e-01  -2.6967464e-01   8.6317774e-01  -7.2195879e-01   2.8733816e-01  -3.0356417e-01  -1.1000077e-01   2.7162235e-01   2.9236336e-02  -1.9645397e-01  -5.1190654e-01
  -5.8270696e-01  -7.0790544e-01  -1.6142121e-01  -4.7980121e-01  -4.3019685e-01  -5.5953786e-01  -2.4913578e-02   7.9352340e-01  -7.2290586e-03  -6.0289803e-01   8.1793299e-01  -3.8196996e-01   2.8167263e-01  -3.6725896e-01   1.4085947e+00  -2.8947154e-01  -2.2063759e-01   1.4493400e-01  -8.7706818e-02  -4.1345307e-01  -4.2207166e-01   6.0956211e-02  -4.2282685e-01  -1.1610207e+00   1.3842241e-02  -3.7818181e-01  -1.3097955e-02  -2.4921474e-01  -1.6329676e-01   1.8962683e-02  -1.3862040e-01  -1.9281044e-01   4.5682737e-02  -2.6304459e-01  -4.3160036e-01   7.2609785e-01  -3.6259916e-01  -5.6006196e-01  -1.8546414e-01   1.3470294e-01  -1.3914988e+00   1.1024228e+00   2.5007150e-01   1.8268038e+00  -1.4061162e-01   1.8084843e+00   9.2154296e-02   2.4454644e-01   2.2250974e-01  -7.3482779e-01  -1.4781581e-01   1.1320346e+00   2.6606491e-01   8.7736246e-01   8.6658159e-01   4.9465153e-01  -3.6137432e-01   4.2013246e-01   4.3113144e-02   9.7107628e-01  -4.9118696e-02  -3.0316299e-01  -8.0244604e-01  -3.1396010e-01  -2.9457715e-01   8.5552672e-01  -6.9548288e-01   3.1951252e-01  -2.5604901e-01   4.2794162e-02   2.4900825e-01  -9.5263092e-02  -2.3653772e-01  -4.4800833e-01
  -3.8189490e-01  -4.5720210e-01  -1.9258745e-01  -3.5190280e-01  -5.4370149e-01  -6.8852409e-01  -1.7485722e-01   6.2682603e-01  -4.4063942e-02  -6.5306522e-01   9.1558258e-01  -2.1377160e-01   2.8919665e-01  -2.8364016e-01   1.1883582e+00  -3.7813156e-01  -1.9561197e-01   2.4660631e-02  -1.9689277e-01  -1.5773310e-01  -3.6763414e-01   7.9740508e-02  -3.6428200e-01  -1.2676343e+00  -3.9086895e-02  -4.8929634e-01  -1.2769628e-01  -3.5875227e-01  -3.3685162e-01  -8.6315380e-02  -2.6362957e-01  -8.5338728e-02   2.1678888e-01  -3.4896364e-01  -4.4670619e-01   6.2826191e-01  -5.3086527e-01  -6.6020753e-01  -2.7032574e-01   2.4829881e-01  -1.2370196e+00   1.1011185e+00   3.1814648e-01   1.8304484e+00  -1.7459895e-01   1.7212676e+00  -3.2854871e-02   1.0108535e-01   7.1936651e-02  -5.4379537e-01   1.2062428e-01   1.2547387e+00   3.4712623e-01   7.7917157e-01   8.7598930e-01   3.5353695e-01  -4.9031468e-01   6.1547975e-01   2.4524758e-01   1.1067249e+00   1.1846938e-01  -2.4764647e-01  -7.8963520e-01  -3.0821117e-01  -2.9216673e-01   8.5597609e-01  -6.4214088e-01   3.6923687e-01  -1.8507286e-01   1.7194058e-01   1.8946199e-01  -2.3644457e-01  -2.6699724e-01  -3.6137690e-01
  -1.8128838e-01  -2.0989840e-01  -2.3580425e-01  -2.3918940e-01  -6.6527443e-01  -8.2503496e-01  -3.1625833e-01   4.5358748e-01  -7.0601629e-02  -6.7920702e-01   1.0191102e+00  -2.8965282e-02   3.0827887e-01  -1.8190299e-01   9.6705128e-01  -4.5424776e-01  -1.9467245e-01  -1.2305980e-01  -3.0632268e-01   9.3810958e-02  -2.9598908e-01   7.7657653e-02  -3.2806357e-01  -1.3982300e+00  -1.1502315e-01  -6.1891787e-01  -2.6790949e-01  -4.7398959e-01  -5.2459054e-01  -1.8508418e-01  -3.9216779e-01   9.6916685e-03   3.7255843e-01  -4.4415455e-01  -4.8015707e-01   5.2578951e-01  -7.0731192e-01  -7.5198774e-01  -3.5255610e-01   3.6046497e-01  -1.0837067e+00   1.0922750e+00   3.8718979e-01   1.8229110e+00  -2.0894675e-01   1.6232412e+00  -1.6237222e-01  -4.2424666e-02  -7.7482777e-02  -3.4542998e-01   3.9631770e-01   1.3881189e+00   4.4277717e-01   6.8811191e-01   8.9327515e-01   2.1266676e-01  -6.0102682e-01   8.2647295e-01   4.6437318e-01   1.2550671e+00   3.0429713e-01  -1.7523106e-01  -7.5337248e-01  -2.9178368e-01  -2.6399006e-01   8.6138315e-01  -5.6502574e-01   4.3277807e-01  -9.4237613e-02   2.7589394e-01   9.5336510e-02  -3.9133330e-01  -2.8944116e-01  -2.5682198e-01
   1.7355693e-02   3.0235154e-02  -2.8816219e-01  -1.4174736e-01  -7.9282792e-01  -9.6390458e-01  -4.4695019e-01   2.7834497e-01  -9.0216654e-02  -6.8324842e-01   1.1285223e+00   1.6956673e-01   3.3907400e-01  -6.4066591e-02   7.4580918e-01  -5.1693304e-01  -2.1607478e-01  -2.9403742e-01  -4.1398971e-01   3.3775456e-01  -2.1125867e-01   5.5864496e-02  -3.1311314e-01  -1.5489717e+00  -2.1020390e-01  -7.6382675e-01  -4.2825015e-01  -5.9219338e-01  -7.2107329e-01  -2.7592175e-01  -5.2104517e-01   9.2534346e-02   5.1157377e-01  -5.4684057e-01  -5.2824356e-01   4.2070906e-01  -8.8620629e-01  -8.3587005e-01  -4.3155815e-01   4.6977471e-01  -9.3288727e-01   1.0763955e+00   4.5686729e-01   1.8046261e+00  -2.4168606e-01   1.5156646e+00  -2.9237803e-01  -1.8536271e-01  -2.2248863e-01  -1.4130360e-01   6.7533056e-01   1.5279483e+00   5.5131642e-01   6.0422073e-01   9.1718892e-01   6.9786770e-02  -6.9419588e-01   1.0496288e+00   6.9753657e-01   1.4140500e+00   5.0473092e-01  -8.8991920e-02  -6.9669123e-01  -2.6845880e-01  -2.1294688e-01   8.6865727e-01  -4.6818550e-01   5.0622044e-01   1.2116296e-02   3.5389234e-01  -2.9616879e-02  -5.5626966e-01  -3.0546047e-01  -1.3963791e-01
   2.1222281e-01   2.5934174e-01  -3.4631947e-01  -5.9230411e-02  -9.2396764e-01  -1.1000292e+00  -5.6494037e-01   1.0574151e-01  -1.0606048e-01  -6.6767547e-01   1.2433498e+00   3.7799218e-01   3.8133182e-01   6.6852278e-02   5.2619150e-01  -5.6601308e-01  -2.5721965e-01  -4.8311601e-01  -5.1759074e-01   5.7072278e-01  -1.1758313e-01   1.6353449e-02  -3.1758348e-01  -1.7150248e+00  -3.2015858e-01  -9.2018054e-01  -6.0246060e-01  -7.1030996e-01  -9.2038832e-01  -3.5741437e-01  -6.4675466e-01   1.6389772e-01   6.3278302e-01  -6.5473876e-01  -5.8683578e-01   3.1520822e-01  -1.0617721e+00  -9.1219155e-01  -5.0664578e-01   5.7478698e-01  -7.8607754e-01   1.0541944e+00   5.2650728e-01   1.7763765e+00  -2.7120409e-01   1.4001472e+00  -4.1912551e-01  -3.2678852e-01  -3.6003108e-01   6.6605857e-02   9.5313349e-01   1.6697342e+00   6.6999616e-01   5.2746203e-01   9.4586041e-01  -7.6845267e-02  -7.7117417e-01   1.2807571e+00   9.4071188e-01   1.5810549e+00   7.1496703e-01   7.6867368e-03  -6.2361667e-01  -2.4186400e-01  -1.4313405e-01   8.7494060e-01  -3.5641096e-01   5.8568623e-01   1.2916204e-01   4.0595024e-01  -1.8041170e-01  -7.2703341e-01  -3.1648371e-01  -1.5304723e-02
   4.0150070e-01   4.7362632e-01  -4.0664667e-01   9.1166566e-03  -1.0560684e+00  -1.2286005e+00  -6.6850382e-01  -5.9685052e-02  -1.2089729e-01  -6.3536805e-01   1.3626193e+00   5.9169120e-01   4.3434769e-01   2.0697639e-01   3.1007931e-01  -6.0204607e-01  -3.1477576e-01  -6.8436694e-01  -6.1461562e-01   7.8951574e-01  -1.8881262e-02  -3.8145960e-02  -3.3893037e-01  -1.8907571e+00  -4.3990203e-01  -1.0836453e+00  -7.8378868e-01  -8.2508355e-01  -1.1164106e+00  -4.2822212e-01  -7.6562565e-01   2.2488904e-01   7.3552007e-01  -7.6513308e-01  -6.5155875e-01   2.1155733e-01  -1.2284634e+00  -9.8116463e-01  -5.7704717e-01   6.7408830e-01  -6.4492148e-01   1.0265578e+00   5.9512979e-01   1.7392745e+00  -2.9630530e-01   1.2786005e+00  -5.3930574e-01  -4.6553790e-01  -4.8741048e-01   2.7594626e-01   1.2247551e+00   1.8088661e+00   7.9516000e-01   4.5769912e-01   9.7689927e-01  -2.2840813e-01  -8.3387106e-01   1.5151220e+00   1.1889643e+00   1.7529711e+00   9.2924798e-01   1.1124540e-01  -5.3895998e-01  -2.1532076e-01  -5.9629098e-02   8.7774182e-01  -2.3499754e-01   6.6751653e-01   2.5184071e-01   4.3284542e-01  -3.5102820e-01  -8.9900213e-01  -3.2366949e-01   1.1079002e-01
   5.8345168e-01   6.6952383e-01  -4.6537245e-01   6.4438638e-02  -1.1863638e+00  -1.3453011e+00  -7.5628055e-01  -2.1370251e-01  -1.3700462e-01  -5.8944685e-01   1.4848603e+00   8.0547368e-01   4.9693155e-01   3.5175844e-01   9.9518773e-02  -6.2630279e-01  -3.8481284e-01  -8.9131261e-01  -7.0246554e-01   9.9124276e-01   8.1331005e-02  -1.0427964e-01  -3.7401596e-01  -2.0699679e+00  -5.6413520e-01  -1.2495472e+00  -9.6527017e-01  -9.3319566e-01  -1.3030619e+00  -4.8715986e-01  -8.7399472e-01   2.7695563e-01   8.1953227e-01  -8.7497330e-01  -7.1795989e-01   1.1201900e-01  -1.3812088e+00  -1.0429151e+00  -6.4192481e-01   7.6634853e-01  -5.1109982e-01   9.9450260e-01   6.6151225e-01   1.6947316e+00  -3.1623209e-01   1.1531709e+00  -6.5016962e-01  -6.0035337e-01  -6.0239542e-01   4.8405414e-01   1.4849786e+00   1.9407674e+00   9.2244148e-01   3.9465725e-01   1.0075329e+00  -3.8553584e-01  -8.8462806e-01   1.7476363e+00   1.4366750e+00   1.9262932e+00   1.1411421e+00   2.1806774e-01  -4.4807679e-01  -1.9174135e-01   3.1772693e-02   8.7501483e-01  -1.0949800e-01   7.4840330e-01   3.7509918e-01   4.3609824e-01  -5.3464461e-01  -1.0673352e+00  -3.2784326e-01   2.3359125e-01
   7.5648933e-01   8.4387534e-01  -5.1872522e-01   1.0825188e-01  -1.3120454e+00  -1.4464493e+00  -8.2737083e-01  -3.5256172e-01  -1.5613938e-01  -5.3314502e-01   1.6081531e+00   1.0138396e+00   5.6740027e-01   4.9621313e-01  -1.0347243e-01  -6.4070446e-01  -4.6294124e-01  -1.0971681e+00  -7.7859134e-01   1.1734552e+00   1.8005686e-01  -1.7819328e-01  -4.1922177e-01  -2.2461374e+00  -6.8744463e-01  -1.4130379e+00  -1.1400030e+00  -1.0314181e+00  -1.4745569e+00  -5.3328610e-01  -9.6838219e-01   3.2182276e-01   8.8501041e-01  -9.8099441e-01  -7.8166301e-01   1.8746400e-02  -1.5156091e+00  -1.0975450e+00  -7.0040900e-01   8.5038584e-01  -3.8621820e-01   9.5913928e-01   7.2428697e-01   1.6444137e+00  -3.3064509e-01   1.0261565e+00  -7.4959911e-01  -7.3003621e-01  -7.0331056e-01   6.8804532e-01   1.7285691e+00   2.0610489e+00   1.0470114e+00   3.3788186e-01   1.0347750e+00  -5.4839653e-01  -9.2608482e-01   1.9730745e+00   1.6778136e+00   2.0972390e+00   1.3438682e+00   3.2457899e-01  -3.5660378e-01  -1.7357624e-01   1.2485128e-01   8.6518156e-01   1.4521231e-02   8.2546853e-01   4.9409833e-01   4.1794058e-01  -7.2389025e-01  -1.2271727e+00  -3.2947988e-01   3.4856635e-01
   9.1925110e-01   9.9409665e-01  -5.6306820e-01   1.4242293e-01  -1.4303731e+00  -1.5290924e+00  -8.8141953e-01  -4.7314023e-01  -1.7955987e-01  -4.6970742e-01   1.7302101e+00   1.2112661e+00   6.4359416e-01   6.3517673e-01  -2.9711549e-01  -6.4772128e-01  -5.4445742e-01  -1.2950925e+00  -8.4064274e-01   1.3342665e+00   2.7487077e-01  -2.5566767e-01  -4.7057004e-01  -2.4126844e+00  -8.0449318e-01  -1.5692733e+00  -1.3014003e+00  -1.1167707e+00  -1.6256256e+00  -5.6599008e-01  -1.0456627e+00   3.6142833e-01   9.3261458e-01  -1.0798531e+00  -8.3850347e-01  -6.6324967e-02  -1.6280815e+00  -1.1452066e+00  -7.5164251e-01   9.2523475e-01  -2.7168618e-01   9.2163278e-01   7.8206254e-01   1.5901805e+00  -3.3956687e-01   8.9990713e-01  -8.3612584e-01  -8.5360228e-01  -7.8908579e-01   8.8492705e-01   1.9505154e+00   2.1656540e+00   1.1638600e+00   2.8669877e-01   1.0556145e+00  -7.1681439e-01  -9.6104275e-01   2.1862898e+00   1.9062405e+00   2.2618785e+00   1.5306469e+00   4.2732258e-01  -2.7018778e-01  -1.6280763e-01   2.1327002e-01   8.4710570e-01   1.3170893e-01   8.9629651e-01   6.0438444e-01   3.8126965e-01  -9.1111277e-01  -1.3738392e+00  -3.2872777e-01   4.5184182e-01
   1.0706585e+00   1.1183246e+00  -5.9502658e-01   1.6913751e-01  -1.5387923e+00  -1.5910434e+00  -9.1867944e-01  -5.7304522e-01  -2.0808991e-01  -4.0231534e-01   1.8484858e+00   1.3925036e+00   7.2291717e-01   7.6357851e-01  -4.8007381e-01  -6.5023502e-01  -6.2449434e-01  -1.4784392e+00  -8.8661626e-01   1.4724484e+00   3.6391411e-01  -3.3226493e-01  -5.2385369e-01  -2.5632243e+00  -9.1019663e-01  -1.7135931e+00  -1.4434146e+00  -1.1866726e+00  -1.7516994e+00  -5.8506783e-01  -1.1032185e+00   3.9785269e-01   9.6348897e-01  -1.1682755e+00  -8.8464561e-01  -1.4158643e-01  -1.7159440e+00  -1.1861755e+00  -7.9483053e-01   9.9021015e-01  -1.6859929e-01   8.8316271e-01   8.3355651e-01   1.5340124e+00  -3.4329727e-01   7.7671430e-01  -9.0890070e-01  -9.7042527e-01  -8.5926529e-01   1.0717230e+00   2.1462715e+00   2.2509921e+00   1.2680951e+00   2.4018124e-01   1.0672143e+00  -8.9041343e-01  -9.9232748e-01   2.3824220e+00   2.1160212e+00   2.4162732e+00   1.6950572e+00   5.2301732e-01  -1.9421979e-01  -1.6098073e-01   2.9088465e-01   8.2002870e-01   2.3713592e-01   9.5892713e-01   7.0202122e-01   3.2958207e-01  -1.0886527e+00  -1.5030412e+00  -3.2546570e-01   5.4028812e-01
   1.2099583e+00   1.2155263e+00  -6.1160551e-01   1.9085319e-01  -1.6350495e+00  -1.6308735e+00  -9.4004570e-01  -6.5067177e-01  -2.4220572e-01  -3.3403225e-01   1.9603054e+00   1.5528599e+00   8.0239959e-01   8.7670685e-01  -6.5162681e-01  -6.5137236e-01  -6.9817738e-01  -1.6409973e+00  -9.1499005e-01   1.5874950e+00   4.4584854e-01  -4.0348499e-01  -5.7477401e-01  -2.6918169e+00  -9.9988268e-01  -1.8417010e+00  -1.5607268e+00  -1.2390800e+00  -1.8490581e+00  -5.9077851e-01  -1.1390659e+00   4.3324335e-01   9.7925778e-01  -1.2432069e+00  -9.1668098e-01  -2.0585735e-01  -1.7774439e+00  -1.2209085e+00  -8.2929157e-01   1.0449601e+00  -7.7638160e-02   8.4488215e-01   8.7772579e-01   1.4779232e+00  -3.4231059e-01   6.5869720e-01  -9.6762173e-01  -1.0803504e+00  -9.1397421e-01   1.2456030e+00   2.3119787e+00   2.3140566e+00   1.3552389e+00   1.9713059e-01   1.0671031e+00  -1.0687595e+00  -1.0226562e+00   2.5570799e+00   2.3017317e+00   2.5566115e+00   1.8313790e+00   6.0859998e-01  -1.3358538e-01  -1.6925977e-01   3.5203989e-01   7.8348370e-01   3.2647459e-01   1.0118240e+00   7.8368439e-01   2.6688428e-01  -1.2491177e+00  -1.6110462e+00  -3.1938200e-01   6.1155964e-01
   1.3367413e+00   1.2855606e+00  -6.1029802e-01   2.1023019e-01  -1.7173051e+00  -1.6478671e+00  -9.4705258e-01  -7.0521800e-01  -2.8212903e-01  -2.6776154e-01   2.0630017e+00   1.6884528e+00   8.7878104e-01   9.7045322e-01  -8.1179319e-01  -6.5432028e-01  -7.6078479e-01  -1.7772188e+00  -9.2483573e-01   1.6796476e+00   5.1978208e-01  -4.6493034e-01  -6.1908714e-01  -2.7931966e+00  -1.0694301e+00  -1.9498355e+00  -1.6488991e+00  -1.2725986e+00  -1.9149369e+00  -5.8387218e-01  -1.1519504e+00   4.6973457e-01   9.8199625e-01  -1.3019587e+00  -9.3171231e-01  -2.5846855e-01  -1.8117377e+00  -1.2500768e+00  -8.5450570e-01   1.0895019e+00   1.0017035e-03   8.0787601e-01   9.1388102e-01   1.4238684e+00  -3.3714746e-01   5.4769440e-01  -1.0124337e+00  -1.1837639e+00  -9.5384942e-01   1.4040066e+00   2.4446539e+00   2.3525184e+00   1.4215019e+00   1.5607463e-01   1.0533489e+00  -1.2514815e+00  -1.0545113e+00   2.7064966e+00   2.4587344e+00   2.6793398e+00   1.9348972e+00   6.8125971e-01  -9.2442078e-02  -1.8849610e-01   3.9184155e-01   7.3720338e-01   3.9614816e-01   1.0538312e+00   8.4672357e-01   1.9757603e-01  -1.3856503e+00  -1.6948371e+00  -3.1006388e-01   6.6409810e-01
   1.4509347e+00   1.3291842e+00  -5.8918080e-01   2.3003646e-01  -1.7842275e+00  -1.6419544e+00  -9.4182721e-01  -7.3666028e-01  -3.2791010e-01  -2.0621017e-01   2.1540518e+00   1.7964101e+00   9.4861409e-01   1.0415188e+00  -9.6138826e-01  -6.6213420e-01  -8.0791203e-01  -1.8824214e+00  -9.1589800e-01   1.7498754e+00   5.8518383e-01  -5.1247612e-01  -6.5275649e-01  -2.8629744e+00  -1.1153872e+00  -2.0349231e+00  -1.7044915e+00  -1.2865625e+00  -1.9475943e+00  -5.6558636e-01  -1.1414035e+00   5.0936302e-01   9.7417172e-01  -1.3423397e+00  -9.2742566e-01  -2.9931698e-01  -1.8188341e+00  -1.2745695e+00  -8.7015662e-01   1.1242368e+00   6.7640513e-02   7.7312156e-01   9.4177171e-01   1.3736534e+00  -3.2831350e-01   4.4517383e-01  -1.0438130e+00  -1.2816106e+00  -9.7994122e-01   1.5447553e+00   2.5423307e+00   2.3647992e+00   1.4640146e+00   1.1529024e-01   1.0246989e+00  -1.4383528e+00  -1.0900257e+00   2.8276410e+00   2.5834071e+00   2.7812810e+00   2.0021541e+00   7.3847225e-01  -7.4032754e-02  -2.1929303e-01   4.0639344e-01   6.8103692e-01   4.4344723e-01   1.0841276e+00   8.8919797e-01   1.2630671e-01  -1.4921804e+00  -1.7522331e+00  -2.9708693e-01   6.9710937e-01
   1.5527730e+00   1.3480007e+00  -5.4699465e-01   2.5302682e-01  -1.8350623e+00  -1.6136309e+00  -9.2699828e-01  -7.4569633e-01  -3.7949111e-01  -1.5185096e-01   2.2312060e+00   1.8750039e+00   1.0083868e+00   1.0875712e+00  -1.1020054e+00  -6.7755302e-01  -8.3563640e-01  -1.9529610e+00  -8.8863625e-01   1.7998150e+00   6.4179913e-01  -5.4243889e-01  -6.7211076e-01  -2.8978061e+00  -1.1350691e+00  -2.0947031e+00  -1.7251442e+00  -1.2810728e+00  -1.9463435e+00  -5.3760686e-01  -1.1077621e+00   5.5398092e-01   9.5855222e-01  -1.3627655e+00  -9.0215292e-01  -3.2888203e-01  -1.7995118e+00  -1.2954647e+00  -8.7616619e-01   1.1499424e+00   1.2309832e-01   7.4145482e-01   9.6163092e-01   1.3288539e+00  -3.1619652e-01   3.5217045e-01  -1.0624530e+00  -1.3753521e+00  -9.9359664e-01   1.6661449e+00   2.6041468e+00   2.3501201e+00   1.4810034e+00   7.2853262e-02   9.8067526e-01  -1.6293244e+00  -1.1308823e+00   2.9182993e+00   2.6733130e+00   2.8597410e+00   2.0311333e+00   7.7804027e-01  -8.0542287e-02  -2.6205655e-01   3.9298914e-01   6.1488894e-01   4.6661253e-01   1.1021934e+00   9.0989105e-01   5.7805488e-02  -1.5636541e+00  -1.7819689e+00  -2.8009593e-01   7.1052132e-01
   1.6427457e+00   1.3443550e+00  -4.8320597e-01   2.8179861e-01  -1.8696653e+00  -1.5638800e+00  -9.0556108e-01  -7.3366331e-01  -4.3674432e-01  -1.0688078e-01   2.2925995e+00   1.9237073e+00   1.0546655e+00   1.1073435e+00  -1.2359194e+00  -7.0283281e-01  -8.4067821e-01  -1.9863695e+00  -8.4422450e-01   1.8316669e+00   6.8957580e-01  -5.5173802e-01  -6.7400133e-01  -2.8955187e+00  -1.1266360e+00  -2.1278221e+00  -1.7096281e+00  -1.2569930e+00  -1.9115519e+00  -5.0199615e-01  -1.0521516e+00   6.0516889e-01   9.3808431e-01  -1.3623393e+00  -8.5492658e-01  -3.4819617e-01  -1.7552235e+00  -1.3139702e+00  -8.7272029e-01   1.1677399e+00   1.6863192e-01   7.1354652e-01   9.7417320e-01   1.2907552e+00  -3.0101042e-01   2.6926208e-01  -1.0691609e+00  -1.4668667e+00  -9.9633615e-01   1.7670141e+00   2.6303668e+00   2.3085287e+00   1.4718935e+00   2.6718696e-02   9.2161722e-01  -1.8245053e+00  -1.1782337e+00   2.9771116e+00   2.7272985e+00   2.9125996e+00   2.0213631e+00   7.9814459e-01  -1.1300432e-01  -3.1702148e-01   3.5024978e-01   5.3868760e-01   4.6488205e-01   1.1077886e+00   9.0830971e-01  -3.3100583e-03  -1.5962323e+00  -1.7837332e+00  -2.5887095e-01   7.0493097e-01
   1.7215289e+00   1.3211789e+00  -3.9804531e-01   3.1863125e-01  -1.8884952e+00  -1.4941041e+00  -8.8070477e-01  -7.0243950e-01  -4.9948515e-01  -7.3173520e-02   2.3368467e+00   1.9431693e+00   1.0842555e+00   1.1006684e+00  -1.3659180e+00  -7.3961152e-01  -8.2055242e-01  -1.9814491e+00  -7.8450997e-01   1.8480581e+00   7.2860621e-01  -5.3804095e-01  -6.5595586e-01  -2.8551937e+00  -1.0891504e+00  -2.1338826e+00  -1.6578672e+00  -1.2158968e+00  -1.8446122e+00  -4.6109230e-01  -9.7643466e-01   6.6415094e-01   9.1574364e-01  -1.3408981e+00  -7.8552682e-01  -3.5876743e-01  -1.6879985e+00  -1.3313445e+00  -8.6028529e-01   1.1790402e+00   2.0582794e-01   6.8989055e-01   9.8054402e-01   1.2603182e+00  -2.8277160e-01   1.9658809e-01  -1.0647780e+00  -1.5582984e+00  -9.8973514e-01   1.8467854e+00   2.6223449e+00   2.2409054e+00   1.4373348e+00  -2.5169221e-02   8.4866868e-01  -2.0240966e+00  -1.2326475e+00   3.0035862e+00   2.7455179e+00   2.9383863e+00   1.9739376e+00   7.9740791e-01  -1.7126216e-01  -3.8424922e-01   2.7820044e-01   4.5238547e-01   4.3850126e-01   1.1009473e+00   8.8467013e-01  -5.2740527e-02  -1.5874494e+00  -1.7581616e+00  -2.3337535e-01   6.8154310e-01
   1.7899064e+00   1.2818041e+00  -2.9251828e-01   3.6532016e-01  -1.8925605e+00  -1.4060694e+00  -8.5561218e-01  -6.5433617e-01  -5.6746383e-01  -5.2230313e-02   2.3631123e+00   1.9351145e+00   1.0943770e+00   1.0684531e+00  -1.4950701e+00  -7.8881373e-01  -7.7370348e-01  -1.9383209e+00  -7.1193321e-01   1.8518805e+00   7.5908802e-01  -4.9988403e-01  -6.1631884e-01  -2.7771982e+00  -1.0226158e+00  -2.1134471e+00  -1.5709318e+00  -1.1599728e+00  -1.7478841e+00  -4.1738563e-01  -8.8312878e-01   7.3171530e-01   8.9436708e-01  -1.2990195e+00  -6.9451656e-01  -3.6245613e-01  -1.6003481e+00  -1.3487996e+00  -8.3961429e-01   1.1854709e+00   2.3646120e-01   6.7080603e-01   9.8222540e-01   1.2381784e+00  -2.6130917e-01   1.3391254e-01  -1.0501260e+00  -1.6518626e+00  -9.7532024e-01   1.9054788e+00   2.5824269e+00   2.1489514e+00   1.3791482e+00  -8.4739923e-02   7.6370917e-01  -2.2282819e+00  -1.2940800e+00   2.9980813e+00   2.7293848e+00   2.9363471e+00   1.8914506e+00   7.7496938e-01  -2.5398691e-01  -4.6359648e-01   1.7827911e-01   3.5599108e-01   3.8869486e-01   1.0819866e+00   8.3987157e-01  -8.6716405e-02  -1.5363256e+00  -1.7067858e+00  -2.0378401e-01   6.4210425e-01
   1.8486838e+00   1.2297509e+00  -1.6838551e-01   4.2301842e-01  -1.8833269e+00  -1.3018679e+00  -8.3324415e-01  -5.9198726e-01  -6.4034135e-01  -4.5131497e-02   2.3711572e+00   1.9021764e+00   1.0828480e+00   1.0125918e+00  -1.6264518e+00  -8.5060174e-01  -6.9961435e-01  -1.8584231e+00  -6.2941558e-01   1.8461128e+00   7.8130238e-01  -4.3675978e-01  -5.5437172e-01  -2.6631696e+00  -9.2799396e-01  -2.0679972e+00  -1.4510066e+00  -1.0918937e+00  -1.6246116e+00  -3.7338228e-01  -7.7530099e-01   8.0814426e-01   8.7647753e-01  -1.2379929e+00  -5.8326299e-01  -3.6131374e-01  -1.4951791e+00  -1.3674001e+00  -8.1174261e-01   1.1887878e+00   2.6233088e-01   6.5645438e-01   9.8090403e-01   1.2246756e+00  -2.3630757e-01   8.0728107e-02  -1.0259837e+00  -1.7496238e+00  -9.5448823e-01   1.9436939e+00   2.5138009e+00   2.0351563e+00   1.3001953e+00  -1.5363925e-01   6.6923492e-01  -2.4370941e+00  -1.3618839e+00   2.9617718e+00   2.6814559e+00   2.9064942e+00   1.7778485e+00   7.3056482e-01  -3.5875294e-01  -5.5466027e-01   5.3274148e-02   2.4962462e-01   3.1759950e-01   1.0515223e+00   7.7545690e-01  -1.0220311e-01  -1.4434260e+00  -1.6319441e+00  -1.7049224e-01   5.8883118e-01
   1.8986067e+00   1.1685128e+00  -2.8109688e-02   4.9210177e-01  -1.8625884e+00  -1.1838929e+00  -8.1612556e-01  -5.1823984e-01  -7.1765612e-01  -5.2496213e-02   2.3613620e+00   1.8476808e+00   1.0482632e+00   9.3582977e-01  -1.7628466e+00  -9.2437606e-01  -5.9888147e-01  -1.7444588e+00  -5.4022245e-01   1.8336431e+00   7.9560681e-01  -3.4916400e-01  -4.7042118e-01  -2.5159487e+00  -8.0720036e-01  -1.9998456e+00  -1.3013304e+00  -1.0146568e+00  -1.4788161e+00  -3.3146419e-01  -6.5644173e-01   8.9315845e-01   8.6411591e-01  -1.1597526e+00  -4.5393615e-01  -3.5739674e-01  -1.3757148e+00  -1.3879646e+00  -7.7797179e-01   1.1907788e+00   2.8509070e-01   6.4686711e-01   9.7831727e-01   1.2199140e+00  -2.0737593e-01   3.6392223e-02  -9.9308948e-01  -1.8532622e+00  -9.2845284e-01   1.9625678e+00   2.4203041e+00   1.9027465e+00   1.2041838e+00  -2.3306206e-01   5.6819905e-01  -2.6502683e+00  -1.4348519e+00   2.8965965e+00   2.6052587e+00   2.8496454e+00   1.6382115e+00   6.6460492e-01  -4.8216827e-01  -6.5670787e-01  -9.2810858e-02   1.3358921e-01   2.2815728e-01   1.0104866e+00   6.9355775e-01  -9.7085249e-02  -1.3108622e+00  -1.5366589e+00  -1.3410659e-01   5.2433242e-01
   1.9402854e+00   1.1013504e+00   1.2523131e-01   5.7207205e-01  -1.8323152e+00  -1.0548225e+00  -8.0614809e-01  -4.3605123e-01  -7.9878763e-01  -7.4455521e-02   2.3347227e+00   1.7753999e+00   9.9015471e-01   8.4158441e-01  -1.9064456e+00  -1.0088254e+00  -4.7324578e-01  -1.6002939e+00  -4.4781194e-01   1.8171030e+00   8.0243906e-01  -2.3859707e-01  -3.6584691e-01  -2.3394673e+00  -6.6307316e-01  -1.9120109e+00  -1.1261099e+00  -9.3140969e-01  -1.3151668e+00  -2.9375625e-01  -5.3032694e-01   9.8588094e-01   8.5869523e-01  -1.0667778e+00  -3.0948130e-01  -3.5257233e-01  -1.2454243e+00  -1.4109762e+00  -7.3984102e-01   1.1931660e+00   3.0608972e-01   6.4198306e-01   9.7609123e-01   1.2238434e+00  -1.7413727e-01   2.8368193e-04  -9.5216778e-01  -1.9638466e+00  -8.9822236e-01   1.9637055e+00   2.3062022e+00   1.7556103e+00   1.0954231e+00  -3.2358823e-01   4.6382173e-01  -2.8670986e+00  -1.5112947e+00   2.8051956e+00   2.5050738e+00   2.7674436e+00   1.4784744e+00   5.7824149e-01  -6.2005476e-01  -7.6860372e-01  -2.5496144e-01   8.4468063e-03   1.2397250e-01   9.6014109e-01   5.9682223e-01  -7.0315680e-02  -1.1422334e+00  -1.4244882e+00  -9.5419264e-02   4.5152282e-01
   1.9741355e+00   1.0311095e+00   2.8806303e-01   6.6151301e-01  -1.7944925e+00  -9.1760542e-01  -8.0440851e-01  -3.4839424e-01  -8.8292154e-01  -1.1064362e-01   2.2928209e+00   1.6892971e+00   9.0911726e-01   7.3373619e-01  -2.0585702e+00  -1.1020228e+00  -3.2557228e-01  -1.4308090e+00  -3.5567861e-01   1.7987252e+00   8.0232797e-01  -1.0751566e-01  -2.4309915e-01  -2.1385930e+00  -4.9931281e-01  -1.8080602e+00  -9.3040361e-01  -8.4527596e-01  -1.1388315e+00  -2.6201021e-01  -4.0087398e-01   1.0848277e+00   8.6089257e-01  -9.6196564e-01  -1.5355770e-01  -3.4833434e-01  -1.1079543e+00  -1.4365105e+00  -6.9908562e-01   1.1975134e+00   3.2624093e-01   6.4168940e-01   9.7558788e-01   1.2363550e+00  -1.3632818e-01  -2.8037154e-02  -9.0397187e-01  -2.0816343e+00  -8.6460742e-01   1.9490911e+00   2.1759564e+00   1.5981979e+00   9.7854618e-01  -4.2503705e-01   3.5938442e-01  -3.0863119e+00  -1.5891533e+00   2.6908283e+00   2.3856878e+00   2.6623551e+00   1.3051046e+00   4.7341160e-01  -7.6766952e-01  -8.8874551e-01  -4.2741879e-01  -1.2491130e-01   9.1362215e-03   9.0207789e-01   4.8832456e-01  -2.2015017e-02  -9.4250616e-01  -1.2993635e+00  -5.5368953e-02   3.7352899e-01
   2.0003368e+00   9.6007763e-01   4.5646034e-01   7.5810801e-01  -1.7509635e+00  -7.7544249e-01  -8.1109656e-01  -2.5817360e-01  -9.6902002e-01  -1.6021006e-01   2.2377698e+00   1.5932819e+00   8.0688285e-01   6.1640136e-01  -2.2194389e+00  -1.2015594e+00  -1.5977217e-01  -1.2417110e+00  -2.6720311e-01   1.7802353e+00   7.9590737e-01   4.0764257e-02  -1.0563922e-01  -1.9189394e+00  -3.2038809e-01  -1.6919330e+00  -7.1997870e-01  -7.5919230e-01  -9.5531167e-01  -2.3751411e-01  -2.7199836e-01   1.1879283e+00   8.7059073e-01  -8.4848179e-01   9.5597210e-03  -3.4564851e-01  -9.6706392e-01  -1.4641852e+00  -6.5758242e-01   1.2051468e+00   3.4593056e-01   6.4586096e-01   9.7777616e-01   1.2573759e+00  -9.3899563e-02  -4.8680916e-02  -8.4933735e-01  -2.2059151e+00  -8.2825674e-01   1.9209842e+00   2.0339948e+00   1.4353919e+00   8.5822128e-01  -5.3635670e-01   2.5802182e-01  -3.3059720e+00  -1.6661364e+00   2.5572826e+00   2.2521323e+00   2.5376371e+00   1.1247556e+00   3.5284887e-01  -9.1995550e-01  -1.0150224e+00  -6.0399522e-01  -2.6520921e-01  -1.1197375e-01   8.3820556e-01   3.7145736e-01   4.6490170e-02  -7.1783508e-01  -1.1654213e+00  -1.4990389e-02   2.9358797e-01
   2.0188162e+00   8.8988822e-01   6.2631338e-01   8.5872488e-01  -1.7032933e+00  -6.3175352e-01  -8.2544614e-01  -1.6815413e-01  -1.0557997e+00  -2.2185269e-01   2.1721346e+00   1.4909918e+00   6.8632846e-01   4.9369954e-01  -2.3880033e+00  -1.3047075e+00   1.9333769e-02  -1.0393120e+00  -1.8551492e-01   1.7627848e+00   7.8393089e-01   2.0221113e-01   4.2179902e-02  -1.6866455e+00  -1.3140517e-01  -1.5677555e+00  -5.0113792e-01  -6.7577095e-01  -7.7026476e-01  -2.2103345e-01  -1.4747651e-01   1.2925823e+00   8.8687925e-01  -7.2959931e-01   1.7511641e-01  -3.4484340e-01  -8.2655610e-01  -1.4931354e+00  -6.1728252e-01   1.2170912e+00   3.6497902e-01   6.5439241e-01   9.8313956e-01   1.2869533e+00  -4.7108363e-02  -6.1314772e-02  -7.8923817e-01  -2.3349166e+00  -7.8971512e-01   1.8818066e+00   1.8845048e+00   1.2723509e+00   7.3887031e-01  -6.5556378e-01   1.6252543e-01  -3.5234251e+00  -1.7398759e+00   2.4087589e+00   2.1094229e+00   2.3972700e+00   9.4391744e-01   2.2005418e-01  -1.0718083e+00  -1.1448038e+00  -7.7842118e-01  -4.1075332e-01  -2.3490695e-01   7.7071803e-01   2.4980913e-01   1.3269897e-01  -4.7532983e-01  -1.0268398e+00   2.4644766e-02   2.1494018e-01
   2.0292573e+00   8.2147928e-01   7.9350384e-01   9.5956637e-01  -1.6526640e+00  -4.9012662e-01  -8.4575729e-01  -8.0901122e-02  -1.1417194e+00  -2.9386897e-01   2.0988314e+00   1.3856148e+00   5.5140801e-01   3.6952882e-01  -2.5618658e+00  -1.4085989e+00   2.0620908e-01  -8.3028189e-01  -1.1337518e-01   1.7469279e+00   7.6728549e-01   3.7226130e-01   1.9529178e-01  -1.4481378e+00   6.2059888e-02  -1.4396563e+00  -2.8052021e-01  -5.9719602e-01  -5.8932064e-01  -2.1278810e-01  -3.0819258e-02   1.3957505e+00   9.0811731e-01  -6.0853402e-01   3.3804964e-01  -3.4555964e-01  -6.9020764e-01  -1.5220182e+00  -5.8013223e-01   1.2340289e+00   3.8265707e-01   6.6721853e-01   9.9162741e-01   1.3253166e+00   3.4087536e-03  -6.5095222e-02  -7.2483830e-01  -2.4657851e+00  -7.4949614e-01   1.8340289e+00   1.7312627e+00   1.1143247e+00   6.2441369e-01  -7.7974568e-01   7.5171823e-02  -3.7352941e+00  -1.8080881e+00   2.2497444e+00   1.9623141e+00   2.2458489e+00   7.6858338e-01   7.9218859e-02  -1.2183409e+00  -1.2749664e+00  -9.4470106e-01  -5.5942724e-01  -3.5535560e-01   7.0204582e-01   1.2703295e-01   2.3304086e-01  -2.2277553e-01  -8.8768677e-01   6.2492752e-02   1.4072152e-01
   2.0311282e+00   7.5510930e-01   9.5408027e-01   1.0563784e+00  -1.5998132e+00  -3.5424412e-01  -8.6949212e-01   1.2685267e-03  -1.2249799e+00  -3.7422086e-01   2.0210009e+00   1.2797576e+00   4.0700304e-01   2.4736144e-01  -2.7372946e+00  -1.5104052e+00   3.9484488e-01  -6.2138690e-01  -5.3082177e-02   1.7326413e+00   7.4700235e-01   5.4603254e-01   3.4814702e-01  -1.2098833e+00   2.5416358e-01  -1.3115954e+00  -6.4877221e-02  -5.2515919e-01  -4.1789491e-01  -2.1246518e-01   7.4840693e-02   1.4940800e+00   9.3205660e-01  -4.8828788e-01   4.9318912e-01  -3.4676398e-01  -5.6169177e-01  -1.5490484e+00  -5.4798419e-01   1.2562777e+00   3.9775686e-01   6.8431806e-01   1.0026538e+00   1.3729053e+00   5.6588105e-02  -5.8659205e-02  -6.5753240e-01  -2.5946502e+00  -7.0816005e-01   1.7800585e+00   1.5775083e+00   9.6644627e-01   5.1805835e-01  -9.0513445e-01  -2.4133677e-03  -3.9375281e+00  -1.8687265e+00   2.0848609e+00   1.8150817e+00   2.0884321e+00   6.0395526e-01  -6.4902217e-02  -1.3551325e+00  -1.4019638e+00  -1.0974545e+00  -7.0871771e-01  -4.6935720e-01   6.3479113e-01   6.7123083e-03   3.4305122e-01   3.1682542e-02  -7.5178731e-01   9.7605525e-02   7.3859206e-02
   2.0237391e+00   6.9042730e-01   1.1044209e+00   1.1447026e+00  -1.5450191e+00  -2.2778529e-01  -8.9344132e-01   7.6325669e-02  -1.3035376e+00  -4.6060800e-01   1.9418712e+00   1.1753674e+00   2.5869429e-01   1.3007242e-01  -2.9093399e+00  -1.6075027e+00   5.7904029e-01  -4.1922176e-01  -6.4017781e-03   1.7193854e+00   7.2426444e-01   7.1855521e-01   4.9498445e-01  -9.7814286e-01   4.3902499e-01  -1.1872103e+00   1.3916716e-01  -4.6083632e-01  -2.6100594e-01  -2.1926591e-01   1.6684559e-01   1.5840572e+00   9.5601487e-01  -3.7151140e-01   6.3547635e-01  -3.4682846e-01  -4.4449597e-01  -1.5720645e+00  -5.2250242e-01   1.2837887e+00   4.0871060e-01   7.0569956e-01   1.0151414e+00   1.4303608e+00   1.1092407e-01  -4.0180922e-02  -5.8896661e-01  -2.7167747e+00  -6.6638577e-01   1.7221377e+00   1.4258745e+00   8.3351040e-01   4.2214000e-01  -1.0272547e+00  -6.9346146e-02  -4.1255076e+00  -1.9201120e+00   1.9187056e+00   1.6713447e+00   1.9303490e+00   4.5420393e-01  -2.0716698e-01  -1.4784424e+00  -1.5219345e+00  -1.2322173e+00  -8.5577309e-01  -5.7347107e-01   5.7164931e-01  -1.0776830e-01   4.5760879e-01   2.7987623e-01  -6.2261152e-01   1.2919775e-01   1.6976236e-02
   2.0063088e+00   6.2658961e-01   1.2413714e+00   1.2201542e+00  -1.4881327e+00  -1.1430692e-01  -9.1394984e-01   1.4256186e-01  -1.3751355e+00  -5.5054300e-01   1.8646012e+00   1.0737038e+00   1.1246521e-01   1.9811483e-02  -3.0720517e+00  -1.6976115e+00   7.5270481e-01  -2.2994759e-01   2.5478678e-02   1.7061980e+00   7.0040942e-01   8.8500733e-01   6.3012750e-01  -7.5874000e-01   6.1097343e-01  -1.0696912e+00   3.2536734e-01  -4.0490179e-01  -1.2310048e-01  -2.3198088e-01   2.4309268e-01   1.6621783e+00   9.7708697e-01  -2.6039441e-01   7.6019139e-01  -3.4366779e-01  -3.4183322e-01  -1.5886267e+00  -5.0506465e-01   1.3161564e+00   4.1374637e-01   7.3136909e-01   1.0276045e+00   1.4984744e+00   1.6449119e-01  -7.4919898e-03  -5.2103554e-01  -2.8267882e+00  -6.2502663e-01   1.6622541e+00   1.2783686e+00   7.1974571e-01   3.3802952e-01  -1.1411411e+00  -1.2552297e-01  -4.2942068e+00  -1.9610289e+00   1.7556790e+00   1.5339345e+00   1.7769722e+00   3.2229967e-01  -3.4226643e-01  -1.5853760e+00  -1.6308496e+00  -1.3456803e+00  -9.9749308e-01  -6.6491662e-01   5.1532001e-01  -2.1334069e-01   5.7122124e-01   5.1395894e-01  -5.0318461e-01   1.5670937e-01  -2.7690335e-02
   1.9780471e+00   5.6241288e-01   1.3623513e+00   1.2787064e+00  -1.4286529e+00  -1.7107228e-02  -9.2718760e-01   1.9861820e-01  -1.4373536e+00  -6.4142475e-01   1.7921215e+00   9.7535982e-01  -2.5646130e-02  -8.2072730e-02  -3.2187878e+00  -1.7788950e+00   9.1016259e-01  -5.9045653e-02   4.1974207e-02   1.6918143e+00   6.7692634e-01   1.0409392e+00   7.4828752e-01  -5.5685065e-01   7.6480009e-01  -9.6168158e-01   4.8810520e-01  -3.5757429e-01  -7.8936799e-03  -2.4908636e-01   3.0209687e-01   1.7251300e+00   9.9237563e-01  -1.5659339e-01   8.6317196e-01  -3.3492250e-01  -2.5654814e-01  -1.5961385e+00  -4.9666844e-01   1.3526408e+00   4.1106643e-01   7.6128080e-01   1.0382649e+00   1.5781000e+00   2.1500548e-01   4.1741987e-02  -4.5584960e-01  -2.9189869e+00  -5.8513937e-01   1.6020657e+00   1.1364050e+00   6.2859633e-01   2.6610716e-01  -1.2416149e+00  -1.7160430e-01  -4.4384051e+00  -1.9907765e+00   1.5998141e+00   1.4048187e+00   1.6334670e+00   2.0992260e-01  -4.6497849e-01  -1.6739925e+00  -1.7246886e+00  -1.4358466e+00  -1.1306462e+00  -7.4166481e-01   4.6841135e-01  -3.0735240e-01   6.7834058e-01   7.2674002e-01  -3.9601860e-01   1.7985945e-01  -5.8353881e-02
   1.9382383e+00   4.9654822e-01   1.4654199e+00   1.3169569e+00  -1.3658386e+00   6.0918853e-02  -9.2944368e-01   2.4351147e-01  -1.4876811e+00  -7.3060651e-01   1.7269768e+00   8.8032274e-01  -1.4992298e-01  -1.7505214e-01  -3.3425952e+00  -1.8500150e+00   1.0464405e+00   8.8901386e-02   4.3105677e-02   1.6748010e+00   6.5544347e-01   1.1824733e+00   8.4485374e-01  -3.7682738e-01   8.9599804e-01  -8.6521413e-01   6.2262521e-01  -3.1868564e-01   8.1770271e-02  -2.6885392e-01   3.4303461e-01   1.7699648e+00   9.9922280e-01  -6.1200037e-02   9.4101278e-01  -3.1817170e-01  -1.9102080e-01  -1.5919919e+00  -4.9784796e-01   1.3921925e+00   3.9903103e-01   7.9527603e-01   1.0451864e+00   1.6700293e+00   2.5992308e-01   1.0980205e-01  -3.9567204e-01  -2.9876872e+00  -5.4798086e-01   1.5428419e+00   1.0008754e+00   5.6252549e-01   2.0580415e-01  -1.3236019e+00  -2.0894383e-01  -4.5529390e+00  -2.0091737e+00   1.4546141e+00   1.2850783e+00   1.5045273e+00   1.1745629e-01  -5.7044174e-01  -1.7433476e+00  -1.7996377e+00  -1.5020959e+00  -1.2520101e+00  -8.0247875e-01   4.3334011e-01  -3.8764401e-01   7.7368675e-01   9.1199247e-01  -3.0306341e-01   1.9868572e-01  -7.3723808e-02
   1.8863248e+00   4.2766217e-01   1.5493049e+00   1.3323605e+00  -1.2988423e+00   1.1742440e-01  -9.1742155e-01   2.7665886e-01  -1.5236097e+00  -8.1545964e-01   1.6711778e+00   7.8807202e-01  -2.5534466e-01  -2.5938061e-01  -3.4366430e+00  -1.9101404e+00   1.1575211e+00   2.1039126e-01   2.9484539e-02   1.6536967e+00   6.3770494e-01   1.3064706e+00   9.1615078e-01  -2.2206184e-01   1.0009756e+00  -7.8167411e-01   7.2524330e-01  -2.8776276e-01   1.4403047e-01  -2.8946426e-01   3.6576840e-01   1.7942654e+00   9.9542347e-01   2.5248825e-02   9.9123183e-01  -2.9115578e-01  -1.4707145e-01  -1.5737265e+00  -5.0860914e-01   1.4334841e+00   3.7633220e-01   8.3301696e-01   1.0464223e+00   1.7748467e+00   2.9657278e-01   1.9867078e-01  -3.4282580e-01  -3.0276056e+00  -5.1496801e-01   1.4854266e+00   8.7224868e-01   5.2285680e-01   1.5570691e-01  -1.3824698e+00  -2.3946780e-01  -4.6329819e+00  -2.0165154e+00   1.3229101e+00   1.1749418e+00   1.3941200e+00   4.4063247e-02  -6.5443054e-01  -1.7934706e+00  -1.8522955e+00  -1.5451516e+00  -1.3585261e+00  -8.4690377e-01   4.1223303e-01  -4.5260152e-01   8.5255859e-01   1.0647181e+00  -2.2567524e-01   2.1356580e-01  -7.3031635e-02
   1.8219820e+00   3.5460946e-01   1.6133932e+00   1.3234099e+00  -1.2268568e+00   1.5074286e-01  -8.8851324e-01   2.9789934e-01  -1.5427475e+00  -8.9343336e-01   1.6260796e+00   6.9770000e-01  -3.3793124e-01  -3.3600107e-01  -3.4946746e+00  -1.9589144e+00   1.2405452e+00   3.0313686e-01   2.2794347e-03   1.6271472e+00   6.2553212e-01   1.4106541e+00   9.5964721e-01  -9.4890904e-02   1.0772282e+00  -7.1179440e-01   7.9351530e-01  -2.6411357e-01   1.7808764e-01  -3.0911895e-01   3.7084881e-01   1.7962858e+00   9.7940412e-01   1.0272286e-01   1.0123942e+00  -2.5199100e-01  -1.2587187e-01  -1.5391952e+00  -5.2839115e-01   1.4749444e+00   3.4214214e-01   8.7392381e-01   1.0401610e+00   1.8927717e+00   3.2231394e-01   3.0978319e-01  -2.9957536e-01  -3.0342389e+00  -4.8760447e-01   1.4302198e+00   7.5068382e-01   5.0966641e-01   1.1371449e-01  -1.4143587e+00  -2.6551354e-01  -4.6743375e+00  -2.0134920e+00   1.2067465e+00   1.0738678e+00   1.3052508e+00  -1.2166280e-02  -7.1361241e-01  -1.8252814e+00  -1.8798777e+00  -1.5669533e+00  -1.4474600e+00  -8.7521222e-01   4.0683076e-01  -5.0118366e-01   9.1111151e-01   1.1813566e+00  -1.6460147e-01   2.2521481e-01  -5.6039658e-02
   1.7451824e+00   2.7658356e-01   1.6576932e+00   1.2897536e+00  -1.1492598e+00   1.5999879e-01  -8.4102975e-01   3.0750928e-01  -1.5429498e+00  -9.6211534e-01   1.5922916e+00   6.0804928e-01  -3.9502864e-01  -4.0640562e-01  -3.5114505e+00  -1.9963888e+00   1.2939520e+00   3.6614687e-01  -3.6835541e-02   1.5940287e+00   6.2076796e-01   1.4936874e+00   9.7410114e-01   3.4522810e-03   1.1234572e+00  -6.5567683e-01   8.2635446e-01  -2.4690919e-01   1.8424245e-01  -3.2614328e-01   3.5949210e-01   1.7750635e+00   9.5035417e-01   1.7161820e-01   1.0041873e+00  -1.9935868e-01  -1.2786942e-01  -1.4867274e+00  -5.5606203e-01   1.5148008e+00   2.9622461e-01   9.1712559e-01   1.0248649e+00   2.0235081e+00   3.3471055e-01   4.4379343e-01  -2.6799177e-01  -3.0042140e+00  -4.6737813e-01   1.3771853e+00   6.3614435e-01   5.2173908e-01   7.7237437e-02  -1.4164804e+00  -2.8963937e-01  -4.6737239e+00  -2.0010833e+00   1.1073026e+00   9.8067070e-01   1.2397740e+00  -5.4004570e-02  -7.4576728e-01  -1.8404569e+00  -1.8804023e+00  -1.5704490e+00  -1.5165585e+00  -8.8831173e-01   4.1839946e-01  -5.3292595e-01   9.4658376e-01   1.2599255e+00  -1.1998123e-01   2.3465606e-01  -2.3034026e-02
   1.6562442e+00   1.9323361e-01   1.6827757e+00   1.2322445e+00  -1.0657429e+00   1.4518619e-01  -7.7437240e-01   3.0620837e-01  -1.5224603e+00  -1.0192961e+00   1.5696338e+00   5.1785719e-01  -4.2550933e-01  -4.7245884e-01  -3.4831465e+00  -2.0229371e+00   1.3175507e+00   3.9974666e-01  -8.5751097e-02   1.5535505e+00   6.2520194e-01   1.5552071e+00   9.5963413e-01   7.2842975e-02   1.1396291e+00  -6.1283821e-01   8.2408804e-01  -2.3525690e-01   1.6388862e-01  -3.3907741e-01   3.3353108e-01   1.7304994e+00   9.0830052e-01   2.3265478e-01   9.6744406e-01  -1.3265571e-01  -1.5273154e-01  -1.4152809e+00  -5.8995265e-01   1.5511346e+00   2.3900074e-01   9.6143371e-01   9.9939108e-01   2.1661138e+00   3.3170718e-01   6.0037851e-01  -2.4981028e-01  -2.9355863e+00  -4.5564172e-01   1.3258843e+00   5.2850348e-01   5.5659580e-01   4.3422942e-02  -1.3873590e+00  -3.1442058e-01  -4.6290329e+00  -1.9804391e+00   1.0248584e+00   8.9368057e-01   1.1982610e+00  -8.4832575e-02  -7.4995017e-01  -1.8412603e+00  -1.8528453e+00  -1.5593224e+00  -1.5641895e+00  -8.8762832e-01   4.4765329e-01  -5.4792345e-01   9.5745701e-01   1.3000874e+00  -9.1362561e-02   2.4316293e-01   2.5193636e-02
   1.5558641e+00   1.0473960e-01   1.6897025e+00   1.1529174e+00  -9.7641696e-01   1.0720693e-01  -6.8913079e-01   2.9515113e-01  -1.4800556e+00  -1.0630403e+00   1.5571429e+00   4.2589866e-01  -4.2986966e-01  -5.3619779e-01  -3.4076801e+00  -2.0391598e+00   1.3125176e+00   4.0553742e-01  -1.4201155e-01   1.5053318e+00   6.4047640e-01   1.5958068e+00   9.1772812e-01   1.1422754e-01   1.1269689e+00  -5.8227665e-01   7.8844820e-01  -2.2826057e-01   1.1945790e-01  -3.4675233e-01   2.9533859e-01   1.6633981e+00   8.5412269e-01   2.8676112e-01   9.0411376e-01  -5.2096542e-02  -1.9931687e-01  -1.3245706e+00  -6.2793166e-01   1.5819500e+00   1.7156522e-01   1.0053460e+00   9.6308957e-01   2.3189072e+00   3.1179397e-01   7.7809762e-01  -2.4629284e-01  -2.8280592e+00  -4.5348678e-01   1.2755356e+00   4.2763265e-01   6.1059802e-01   9.3909056e-03  -1.3269949e+00  -3.4224651e-01  -4.5395432e+00  -1.9527684e+00   9.5880639e-01   8.1092464e-01   1.1799407e+00  -1.0836039e-01  -7.2658176e-01  -1.8303478e+00  -1.7972520e+00  -1.5376830e+00  -1.5894591e+00  -8.7497641e-01   4.9469088e-01  -5.4679538e-01   9.4354134e-01   1.3031360e+00  -7.7737316e-02   2.5217320e-01   8.7374434e-02
   1.4451322e+00   1.1841008e-02   1.6799505e+00   1.0548962e+00  -8.8188230e-01   4.7863850e-02  -5.8710246e-01   2.7589978e-01  -1.4151803e+00  -1.0917635e+00   1.5531365e+00   3.3111889e-01  -4.1021465e-01  -5.9962314e-01  -3.2849363e+00  -2.0457922e+00   1.2813213e+00   3.8629360e-01  -2.0292105e-01   1.4494502e+00   6.6797740e-01   1.6169802e+00   8.5114623e-01   1.2954681e-01   1.0878904e+00  -5.6255668e-01   7.2249449e-01  -2.2506796e-01   5.4316239e-02  -3.4834971e-01   2.4772354e-01   1.5754704e+00   7.8950770e-01   3.3495686e-01   8.1718118e-01   4.1238734e-02  -2.6567977e-01  -1.2151666e+00  -6.6751873e-01   1.6052623e+00   9.5651755e-02   1.0470863e+00   9.1587169e-01   2.4794236e+00   2.7414549e-01   9.7432000e-01  -2.5810792e-01  -2.6831063e+00  -4.6162607e-01   1.2251017e+00   3.3346898e-01   6.7912550e-01  -2.7535638e-02  -1.2369347e+00  -3.7513410e-01  -4.4060685e+00  -1.9192408e+00   9.0771277e-01   7.3032004e-01   1.1827251e+00  -1.2834173e-01  -6.7745667e-01  -1.8105697e+00  -1.7147943e+00  -1.5097414e+00  -1.5922907e+00  -8.5242646e-01   5.5895156e-01  -5.3063517e-01   9.0597851e-01   1.2719045e+00  -7.7595105e-02   2.6317943e-01   1.6179825e-01
   1.3255275e+00  -8.4181769e-02   1.6553347e+00   9.4223769e-01  -7.8326075e-01  -3.0193492e-02  -4.7123085e-01   2.5037618e-01  -1.3280643e+00  -1.1043153e+00   1.5553273e+00   2.3274936e-01  -3.7012957e-01  -6.6449575e-01  -3.1168765e+00  -2.0436233e+00   1.2275789e+00   3.4580337e-01  -2.6566429e-01   1.3864571e+00   7.0871718e-01   1.6210194e+00   7.6378043e-01   1.2162402e-01   1.0258625e+00  -5.5190657e-01   6.3047053e-01  -2.2490464e-01  -2.7385874e-02  -3.4344415e-01   1.9380377e-01   1.4692911e+00   7.1684964e-01   3.7824266e-01   7.1053948e-01   1.4541246e-01  -3.4911237e-01  -1.0885517e+00  -7.0602934e-01   1.6191988e+00   1.3551311e-02   1.0846780e+00   8.5824611e-01   2.6444313e+00   2.1872218e-01   1.1852337e+00  -2.8523879e-01  -2.5039910e+00  -4.8029513e-01   1.1733947e+00   2.4606025e-01   7.5682040e-01  -6.9620638e-02  -1.1202398e+00  -4.1456972e-01  -4.2310303e+00  -1.8809191e+00   8.6942603e-01   6.4986445e-01   1.2033187e+00  -1.4830085e-01  -6.0566406e-01  -1.7847782e+00  -1.6077643e+00  -1.4795003e+00  -1.5734622e+00  -8.2217859e-01   6.3919498e-01  -5.0094698e-01   8.4716292e-01   1.2105975e+00  -8.8996409e-02   2.7760317e-01   2.4635746e-01
   1.1988940e+00  -1.8157189e-01   1.6179348e+00   8.1971878e-01  -6.8218380e-01  -1.2357085e-01  -3.4546711e-01   2.2079091e-01  -1.2198058e+00  -1.1000563e+00   1.5609860e+00   1.3040025e-01  -3.1444841e-01  -7.3215413e-01  -2.9075156e+00  -2.0334335e+00   1.1558506e+00   2.8865928e-01  -3.2743644e-01   1.3173613e+00   7.6321722e-01   1.6108765e+00   6.6043413e-01   9.4020004e-02   9.4522352e-01  -5.4832678e-01   5.1760096e-01  -2.2709637e-01  -1.2090326e-01  -3.3202612e-01   1.3686029e-01   1.3482153e+00   6.3910050e-01   4.1750494e-01   5.8882005e-01   2.5769279e-01  -4.4622671e-01  -9.4712906e-01  -7.4074077e-01   1.6221109e+00  -7.2010939e-02   1.1160495e+00   7.9131562e-01   2.8100113e+00   1.4632220e-01   1.4059398e+00  -3.2693046e-01  -2.2956710e+00  -5.0918429e-01   1.1191953e+00   1.6558736e-01   8.3788282e-01  -1.1853983e-01  -9.8135143e-01  -4.6139013e-01  -4.0184370e+00  -1.8387154e+00   8.4122789e-01   5.6781304e-01   1.2374132e+00  -1.7128926e-01  -5.1542329e-01  -1.7556544e+00  -1.4794987e+00  -1.4504806e+00  -1.5345924e+00  -7.8644841e-01   7.3351014e-01  -4.5957153e-01   7.7058441e-01   1.1245562e+00  -1.0966375e-01   2.9666302e-01   3.3860058e-01
   1.0673972e+00  -2.7819981e-01   1.5700207e+00   6.9257803e-01  -5.8073829e-01  -2.2827433e-01  -2.1456347e-01   1.8955107e-01  -1.0924118e+00  -1.0789271e+00   1.5671375e+00   2.4123086e-02  -2.4893634e-01  -8.0336534e-01  -2.6627681e+00  -2.0159485e+00   1.0713819e+00   2.2000913e-01  -3.8557594e-01   1.2435801e+00   8.3140434e-01   1.5899891e+00   5.4655124e-01   5.0859927e-02   8.5094716e-01  -5.4970263e-01   3.8983788e-01  -2.3108099e-01  -2.2111720e-01  -3.1450419e-01   8.0181173e-02   1.2162487e+00   5.5958231e-01   4.5344178e-01   4.5718555e-01   3.7466915e-01  -5.5307685e-01  -7.9417585e-01  -7.6906566e-01   1.6126828e+00  -1.5803115e-01   1.1391625e+00   7.1673669e-01   2.9716995e+00   5.8579161e-02   1.6306319e+00  -3.8168220e-01  -2.0645955e+00  -5.4740761e-01   1.0613732e+00   9.2365077e-02   9.1639842e-01  -1.7525144e-01  -8.2585977e-01  -5.1570837e-01  -3.7737723e+00  -1.7933782e+00   8.2001902e-01   4.8283000e-01   1.2799539e+00  -1.9968605e-01  -4.1184278e-01  -1.7255631e+00  -1.3342334e+00  -1.4255059e+00  -1.4780739e+00  -7.4736767e-01   8.3935799e-01  -4.0860210e-01   6.8060191e-01   1.0199649e+00  -1.3708815e-01   3.2124929e-01   4.3579803e-01
   9.3345977e-01  -3.7169959e-01   1.5139785e+00   5.6622602e-01  -4.8137121e-01  -3.3989386e-01  -8.3810911e-02   1.5914981e-01  -9.4878321e-01  -1.0414935e+00   1.5707740e+00  -8.5560724e-02  -1.7991011e-01  -8.7822049e-01  -2.3901693e+00  -1.9918117e+00   9.7980721e-01   1.4528011e-01  -4.3769144e-01   1.1668597e+00   9.1253294e-01   1.5620779e+00   4.2790647e-01  -3.3644288e-03   7.4837513e-01  -5.5391805e-01   2.5356923e-01  -2.3641136e-01  -3.2277696e-01  -2.9168464e-01   2.6903659e-02   1.0778792e+00   4.8177214e-01   4.8651247e-01   3.2109330e-01   4.9241407e-01  -6.6531770e-01  -6.3373916e-01  -7.8871839e-01   1.5900289e+00  -2.4140418e-01   1.1521517e+00   6.3663800e-01   3.1246887e+00  -4.2097733e-02   1.8528569e+00  -4.4729023e-01  -1.8184022e+00  -5.9351270e-01   9.9899955e-01   2.6822302e-02   9.8667534e-01  -2.3992135e-01  -6.6019081e-01  -5.7688867e-01  -3.5037874e+00  -1.7454991e+00   8.0252750e-01   3.9410461e-01   1.3254641e+00  -2.3505329e-01  -3.0061717e-01  -1.6964427e+00  -1.1768956e+00  -1.4065540e+00  -1.4069529e+00  -7.0690082e-01   9.5365067e-01  -3.5029237e-01   5.8216204e-01   9.0351523e-01  -1.6864656e-01   3.5181744e-01   5.3502281e-01
   7.9967829e-01  -4.5962668e-01   1.4522301e+00   4.4593968e-01  -3.8676003e-01  -4.5381544e-01   4.1263183e-02   1.3204270e-01  -7.9263876e-01  -9.8896316e-01   1.5690703e+00  -1.9766787e-01  -1.1382393e-01  -9.5608328e-01  -2.0984877e+00  -1.9615709e+00   8.8682946e-01   6.9890803e-02  -4.8177425e-01   1.0891706e+00   1.0051459e+00   1.5309231e+00   3.1027438e-01  -6.4010749e-02   6.4292886e-01  -5.5896500e-01   1.1530428e-01  -2.4274997e-01  -4.2074884e-01  -2.6472709e-01  -2.0135785e-02   9.3786963e-01   4.0907394e-01   5.1691201e-01   1.8603816e-01   6.0668375e-01  -7.7839527e-01  -4.7047368e-01  -7.9785977e-01   1.5537651e+00  -3.1911007e-01   1.1534620e+00   5.5350449e-01   3.2640738e+00  -1.5263794e-01   2.0658421e+00  -5.2093974e-01  -1.5655336e+00  -6.4553133e-01   9.3143871e-01  -3.0536337e-02   1.0435672e+00  -3.1190685e-01  -4.9123076e-01  -6.4357034e-01  -3.2162090e+00  -1.6955342e+00   7.8552743e-01   3.0142512e-01   1.3684024e+00  -2.7805272e-01  -1.8768283e-01  -1.6697319e+00  -1.0128409e+00  -1.3946857e+00  -1.3247623e+00  -6.6677628e-01   1.0728695e+00  -2.8695820e-01   4.8048108e-01   7.8204408e-01  -2.0172431e-01   3.8831379e-01   6.3324811e-01
   6.6872476e-01  -5.3962560e-01   1.3871480e+00   3.3655904e-01  -2.9965692e-01  -5.6545259e-01   1.5521846e-01   1.1051736e-01  -6.2837483e-01  -9.2316212e-01   1.5595820e+00  -3.1079777e-01  -5.6848900e-02  -1.0355966e+00  -1.7972563e+00  -1.9256740e+00   7.9789458e-01  -1.0335013e-03  -5.1628854e-01   1.0125842e+00   1.1070850e+00   1.5001307e+00   1.9909660e-01  -1.2651265e-01   5.3981565e-01  -5.6304296e-01  -1.8648373e-02  -2.4985664e-01  -5.1025983e-01  -2.3507670e-01  -5.8534758e-02   8.0102788e-01   3.4459175e-01   5.4456900e-01   5.7285680e-02   7.1314720e-01  -8.8775935e-01  -3.0942776e-01  -7.9520901e-01   1.5040470e+00  -3.8839718e-01   1.1419723e+00   4.7003065e-01   3.3851277e+00  -2.6947101e-01   2.2628729e+00  -5.9934362e-01  -1.3147883e+00  -7.0106914e-01   8.5841368e-01  -7.9184906e-02   1.0827591e+00  -3.8980015e-01  -3.2591428e-01  -7.1373929e-01  -2.9193740e+00  -1.6438308e+00   7.6605115e-01   2.0520512e-01   1.4035281e+00  -3.2842766e-01  -7.8855345e-02  -1.6463342e+00  -8.4755256e-01  -1.3900465e+00  -1.2353144e+00  -6.2843223e-01   1.1932183e+00  -2.2087707e-01   3.8071163e-01   6.6216562e-01  -2.3383709e-01   4.3014155e-01   7.2746221e-01
   5.4323598e-01  -6.0959492e-01   1.3209623e+00   2.4220603e-01  -2.2271750e-01  -6.7048387e-01   2.5302645e-01   9.6563705e-02  -4.6086583e-01  -8.4647177e-01   1.5404097e+00  -4.2321149e-01  -1.4475322e-02  -1.1147479e+00  -1.4962495e+00  -1.8844753e+00   7.1787920e-01  -6.2926656e-02  -5.4023294e-01   9.3914016e-01   1.2155552e+00   1.4729048e+00   9.9167996e-02  -1.8660613e-01   4.4374540e-01  -5.6464444e-01  -1.4249300e-01  -2.5757007e-01  -5.8712236e-01  -2.0437458e-01  -8.6433924e-02   6.7196121e-01   2.9092070e-01   5.6916495e-01  -6.0390956e-02   8.0763127e-01  -9.8908846e-01  -1.5578593e-01  -7.8011415e-01   1.4415676e+00  -4.4694845e-01   1.1170908e+00   3.8895314e-01   3.4835917e+00  -3.8872505e-01   2.4376932e+00  -6.7891947e-01  -1.0748426e+00  -7.5742720e-01   7.8003844e-01  -1.1864249e-01   1.1009977e+00  -4.7152753e-01  -1.7080405e-01  -7.8484271e-01  -2.6218153e+00  -1.5906543e+00   7.4158104e-01   1.0646125e-01   1.4262467e+00  -3.8504876e-01   2.0525375e-02  -1.6266200e+00  -6.8632523e-01  -1.3919369e+00  -1.1424700e+00  -5.9297506e-01   1.3108089e+00  -1.5418808e-01   2.8761747e-01   5.4991718e-01  -2.6274602e-01   4.7617429e-01   8.1479653e-01
   4.2569791e-01  -6.6783629e-01   1.2556680e+00   1.6604484e-01  -1.5832702e-01  -7.6508216e-01   3.3037527e-01   9.1752581e-02  -2.9521302e-01  -7.6172392e-01   1.5103219e+00  -5.3293924e-01   8.8366489e-03  -1.1909912e+00  -1.2049451e+00  -1.8382471e+00   6.5081336e-01  -1.1201329e-01  -5.5316887e-01   8.7071367e-01   1.3272474e+00   1.4518383e+00   1.4363132e-02  -2.4054308e-01   3.5867544e-01  -5.6262140e-01  -2.5123159e-01  -2.6578508e-01  -6.4792852e-01  -1.7435202e-01  -1.0259602e-01   5.5483558e-01   2.4997132e-01   5.9017034e-01  -1.6295529e-01   8.8636698e-01  -1.0785136e+00  -1.4584788e-02  -7.5257746e-01   1.3675152e+00  -4.9301950e-01   1.0788155e+00   3.1287550e-01   3.5559478e+00  -5.0644759e-01   2.5848997e+00  -7.5599513e-01  -8.5376946e-01  -8.1175021e-01   6.9681652e-01  -1.4854557e-01   1.0962510e+00  -5.5449669e-01  -3.1693541e-02  -8.5394071e-01  -2.3318222e+00  -1.5362096e+00   7.1020605e-01   6.7439596e-03   1.4329076e+00  -4.4601978e-01   1.0591680e-01  -1.6104622e+00  -5.3395526e-01  -1.3989394e+00  -1.0499001e+00  -5.6115148e-01   1.4218646e+00  -8.8798799e-02   2.0528076e-01   4.5044186e-01  -2.8656049e-01   5.2481635e-01   8.9266254e-01
   3.1833214e-01  -7.1317615e-01   1.1929362e+00   1.1010232e-01  -1.0843738e-01  -8.4612133e-01   3.8393388e-01   9.7130900e-02  -1.3645937e-01  -6.7206146e-01   1.4688233e+00  -6.3790788e-01   9.9343413e-03  -1.2614159e+00  -9.3200608e-01  -1.7871977e+00   5.9965668e-01  -1.4549249e-01  -5.5521681e-01   8.0889545e-01   1.4385095e+00   1.4387425e+00  -5.2577729e-02  -2.8527727e-01   2.8760035e-01  -5.5622830e-01  -3.4090536e-01  -2.7442711e-01  -6.9020255e-01  -1.4671517e-01  -1.0645147e-01   4.5315577e-01   2.2284112e-01   6.0689435e-01  -2.4731626e-01   9.4622050e-01  -1.1528261e+00   1.0957966e-01  -7.1323713e-01   1.2834972e+00  -5.2553715e-01   1.0277541e+00   2.4409730e-01   3.5996658e+00  -6.1883392e-01   2.7003006e+00  -8.2702758e-01  -6.5858795e-01  -8.6119022e-01   6.0960893e-01  -1.6871939e-01   1.0677908e+00  -6.3578107e-01   8.6738301e-02  -9.1788687e-01  -2.0570050e+00  -1.4806560e+00   6.7073170e-01  -9.1973464e-02   1.4210308e+00  -5.0883510e-01   1.7383840e-01  -1.5973016e+00  -3.9446338e-01  -1.4090859e+00  -9.6085837e-01  -5.3333457e-01   1.5229347e+00  -2.6303197e-02   1.3686321e-01   3.6772815e-01  -3.0382352e-01   5.7410643e-01   9.5888684e-01
   2.2299320e-01  -7.4505053e-01   1.1340399e+00   7.5163246e-02  -7.4428237e-02  -9.1134427e-01   4.1155579e-01   1.1314081e-01   1.0708743e-02  -5.8077369e-01   1.4161711e+00  -7.3607836e-01  -1.2840724e-02  -1.3229528e+00  -6.8481920e-01  -1.7314958e+00   5.6614699e-01  -1.6166247e-01  -5.4701988e-01   7.5489356e-01   1.5455574e+00   1.4345320e+00  -1.0018624e-01  -3.1860830e-01   2.3240225e-01  -5.4514055e-01  -4.0877734e-01  -2.8342734e-01  -7.1250359e-01  -1.2302981e-01  -9.8109013e-02   3.6958520e-01   2.0974462e-01   6.1854436e-01  -3.1148506e-01   9.8489191e-01  -1.2096552e+00   2.1283020e-01  -6.6330944e-01   1.1914386e+00  -5.4415230e-01   9.6510364e-01   1.8446327e-01   3.6133922e+00  -7.2244493e-01   2.7812031e+00  -8.8882087e-01  -4.9487696e-01  -9.0307687e-01   5.1957579e-01  -1.7924012e-01   1.0161938e+00  -7.1232716e-01   1.8119334e-01  -9.7352753e-01  -1.8038992e+00  -1.4241167e+00   6.2273582e-01  -1.8743927e-01   1.3894462e+00  -5.7057784e-01   2.2205927e-01  -1.5862333e+00  -2.7087287e-01  -1.4200502e+00  -8.7798665e-01  -5.0952516e-01   1.6110965e+00   3.2083475e-02   8.4439472e-02   3.0442627e-01  -3.1357555e-01   6.2185444e-01   1.0118349e+00
   1.4108350e-01  -7.6354625e-01   1.0798041e+00   6.0750174e-02  -5.7004297e-02  -9.5947810e-01   4.1240750e-01   1.3957013e-01   1.4224822e-01  -4.9111893e-01   1.3533382e+00  -8.2558199e-01  -5.9569680e-02  -1.3725986e+00  -4.6912535e-01  -1.6713017e+00   5.5073343e-01  -1.5997746e-01  -5.2968123e-01   7.0946608e-01   1.6447092e+00   1.4391744e+00  -1.2831586e-01  -3.3927067e-01   1.9377450e-01  -5.2944472e-01  -4.5344349e-01  -2.9270049e-01  -7.1447184e-01  -1.0461619e-01  -7.8331673e-02   3.0582029e-01   2.1000823e-01   6.2429044e-01  -3.5466524e-01   1.0010659e+00  -1.2476005e+00   2.9224888e-01  -6.0449984e-01   1.0934660e+00  -5.4924145e-01   8.9259300e-01   1.3524538e-01   3.5970697e+00  -8.1439986e-01   2.8266062e+00  -9.3872597e-01  -3.6648270e-01  -9.3508186e-01   4.2810003e-01  -1.8048046e-01   9.4326703e-01  -7.8116818e-01   2.4992035e-01  -1.0179073e+00  -1.5776339e+00  -1.3666845e+00   5.6656645e-01  -2.7728974e-01   1.3383331e+00  -6.2814429e-01   2.4969425e-01  -1.5761113e+00  -1.6506215e-01  -1.4293484e+00  -8.0316862e-01  -4.8936995e-01   1.6841347e+00   8.5567987e-02   4.8914737e-02   2.6175404e-01  -3.1539249e-01   6.6579989e-01   1.0505106e+00
   7.3492947e-02  -7.6939642e-01   1.0305870e+00   6.5191368e-02  -5.6138148e-02  -9.9028592e-01   3.8700921e-01   1.7554031e-01   2.5500793e-01  -4.0614831e-01   1.2819284e+00  -9.0484273e-01  -1.2878220e-01  -1.4076428e+00  -2.8876623e-01  -1.6068040e+00   5.5260105e-01  -1.4103266e-01  -5.0467985e-01   6.7288942e-01   1.7326205e+00   1.4517168e+00  -1.3809878e-01  -3.4695887e-01   1.7122693e-01  -5.0960409e-01  -4.7486328e-01  -3.0212860e-01  -6.9681560e-01  -9.2463573e-02  -4.8479741e-02   2.6253042e-01   2.2213090e-01   6.2333233e-01  -3.7726580e-01   9.9450035e-01  -1.2663056e+00   3.4605838e-01  -5.3889095e-01   9.9179072e-01  -5.4185968e-01   8.1239338e-01   9.7068826e-02   3.5519726e+00  -8.9252721e-01   2.8372766e+00  -9.7480618e-01  -2.7534156e-01  -9.5536666e-01   3.3669997e-01  -1.7313231e-01   8.5190374e-01  -8.3962893e-01   2.9276777e-01  -1.0484676e+00  -1.3816964e+00  -1.3084282e+00   5.0328333e-01  -3.5922467e-01   1.2691602e+00  -6.7847817e-01   2.5720123e-01  -1.5656593e+00  -7.7704896e-02  -1.4345307e+00  -7.3744606e-01  -4.7219711e-01   1.7406742e+00   1.3379765e-01   3.0031609e-02   2.3950123e-01  -3.0939536e-01   7.0377607e-01   1.0746215e+00
   2.0567377e-02  -7.6393019e-01   9.8629672e-01   8.5772236e-02  -7.1064110e-02  -1.0045473e+00   3.3718450e-01   2.1953679e-01   3.4691600e-01  -3.2854529e-01   1.2040556e+00  -9.7267704e-01  -2.1759044e-01  -1.4258773e+00  -1.4556598e-01  -1.5382617e+00   5.6978691e-01  -1.0647737e-01  -4.7377198e-01   6.4496452e-01   1.8065013e+00   1.4703884e+00  -1.3181227e-01  -3.4228461e-01   1.6317502e-01  -4.8640015e-01  -4.7430559e-01  -3.1155228e-01  -6.6123747e-01  -8.7171997e-02  -1.0423193e-02   2.3936842e-01   2.4390598e-01   6.1496539e-01  -3.8083216e-01   9.6604366e-01  -1.2664670e+00   3.7372739e-01  -4.6881723e-01   8.8860000e-01  -5.2364712e-01   7.2700591e-01   6.9889327e-02   3.4806511e+00  -9.5546370e-01   2.8156981e+00  -9.9595409e-01  -2.2143393e-01  -9.6270131e-01   2.4693943e-01  -1.5820274e-01   7.4588347e-01  -8.8550477e-01   3.1111930e-01  -1.0632239e+00  -1.2178126e+00  -1.2494012e+00   4.3454898e-01  -4.3117761e-01   1.1845316e+00  -7.1879714e-01   2.4628086e-01  -1.5535834e+00  -8.3021475e-03  -1.4333535e+00  -6.8100577e-01  -4.5706939e-01   1.7802593e+00   1.7685092e-01   2.6463255e-02   2.3613266e-01  -2.9622852e-01   7.3386592e-01   1.0845992e+00
  -1.7891848e-02  -7.4898308e-01   9.4644667e-01   1.1895876e-01  -1.0032540e-01  -1.0039668e+00   2.6592154e-01   2.6948372e-01   4.1708664e-01  -2.6049226e-01   1.1221939e+00  -1.0283625e+00  -3.2191961e-01  -1.4257712e+00  -3.9355607e-02  -1.4660451e+00   5.9937818e-01  -5.8861905e-02  -4.3888422e-01   6.2505776e-01   1.8642947e+00   1.4927708e+00  -1.1266475e-01  -3.2666957e-01   1.6710804e-01  -4.6085509e-01  -4.5421173e-01  -3.2077082e-01  -6.1030375e-01  -8.8926011e-02   3.3572456e-02   2.3504926e-01   2.7259351e-01   5.9864122e-01  -3.6789798e-01   9.1757841e-01  -1.2497706e+00   3.7598950e-01  -3.9673417e-01   7.8596569e-01  -4.9669992e-01   6.3913281e-01   5.3023747e-02   3.3867890e+00  -1.0026932e+00   2.7658955e+00  -1.0019493e+00  -2.0287185e-01  -9.5654487e-01   1.6034115e-01  -1.3698288e-01   6.2962819e-01  -9.1720282e-01   3.0771864e-01  -1.0609079e+00  -1.0859502e+00  -1.1896538e+00   3.6247868e-01  -4.9146735e-01   1.0879554e+00  -7.4679445e-01   2.1968754e-01  -1.5386754e+00   4.4696993e-02  -1.4239219e+00  -6.3323759e-01  -4.4285332e-01   1.8033643e+00   2.1520043e-01   3.5982257e-02   2.4898187e-01  -2.7700635e-01   7.5453628e-01   1.0815735e+00
  -4.2597443e-02  -7.2677336e-01   9.1024198e-01   1.6067483e-01  -1.4187048e-01  -9.9101577e-01   1.7715635e-01   3.2286258e-01   4.6583604e-01  -2.0357342e-01   1.0390118e+00  -1.0716700e+00  -4.3681775e-01  -1.4065965e+00   3.1866916e-02  -1.3906720e+00   6.3777574e-01  -1.4283507e-03  -4.0200446e-01   6.1217268e-01   1.9048005e+00   1.5160252e+00  -8.4518865e-02  -3.0218224e-01   1.7982410e-01  -4.3414236e-01  -4.1798366e-01  -3.2955070e-01  -5.4726331e-01  -9.7501323e-02   8.0982387e-02   2.4748864e-01   3.0512871e-01   5.7402106e-01  -3.4176795e-01   8.5189273e-01  -1.2187595e+00   3.5477354e-01  -3.2508899e-01   6.8577315e-01  -4.6341611e-01   5.5154081e-01   4.5231477e-02   3.2749779e+00  -1.0345238e+00   2.6931464e+00  -9.9344985e-01  -2.1611242e-01  -9.3707947e-01   7.8308895e-02  -1.1099147e-01   5.0793083e-01  -9.3383477e-01   2.8639974e-01  -1.0410625e+00  -9.8444770e-01  -1.1292513e+00   2.8946297e-01  -5.3891806e-01   9.8355474e-01  -7.6080070e-01   1.8096945e-01  -1.5199044e+00   8.3697930e-02  -1.4047974e+00  -5.9285806e-01  -4.2830221e-01   1.8113356e+00   2.4964936e-01   5.5688389e-02   2.7451931e-01  -2.5322924e-01   7.6474013e-01   1.0672949e+00
  -5.4717724e-02  -6.9975587e-01   8.7669090e-01   2.0661036e-01  -1.9319155e-01  -9.6872064e-01   7.5496416e-02   3.7686972e-01   4.9460498e-01  -1.5872025e-01   9.5720289e-01  -1.1028611e+00  -5.5682024e-01  -1.3684950e+00   7.1657288e-02  -1.3128338e+00   6.8100081e-01   6.2139194e-02  -3.6507549e-01   6.0504226e-01   1.9277343e+00   1.5371534e+00  -5.1574786e-02  -2.7133503e-01   1.9771323e-01  -4.0749156e-01  -3.6971255e-01  -3.3764096e-01  -4.7582664e-01  -1.1230191e-01   1.2917448e-01   2.7398736e-01   3.3834917e-01   5.4101823e-01  -3.0624904e-01   7.7249036e-01  -1.1766408e+00   3.1305120e-01  -2.5619831e-01   5.8967213e-01  -4.2632943e-01   4.6692289e-01   4.4838442e-02   3.1504337e+00  -1.0520073e+00   2.6036023e+00  -9.7191872e-01  -2.5627782e-01  -9.0519335e-01   2.0613771e-03  -8.1898552e-02   3.8567130e-01  -9.3525674e-01   2.5174693e-01  -1.0040821e+00  -9.1025581e-01  -1.0682930e+00   2.1797703e-01  -5.7293924e-01   8.7574742e-01  -7.5989427e-01   1.3416047e-01  -1.4964896e+00   1.1170546e-01  -1.3750691e+00  -5.5808695e-01  -4.1214897e-01   1.8062665e+00   2.8124461e-01   8.2273710e-02   3.0867178e-01  -2.2667264e-01   7.6398013e-01   1.0440134e+00
  -5.5794914e-02  -6.7046290e-01   8.4472818e-01   2.5253490e-01  -2.5149374e-01  -9.4041341e-01  -3.4093012e-02   4.2860384e-01   5.0579716e-01  -1.2620111e-01   8.7932206e-01  -1.1226490e+00  -6.7634009e-01  -1.3124822e+00   8.4754485e-02  -1.2334041e+00   7.2501779e-01   1.2798632e-01  -3.2989582e-01   6.0223533e-01   1.9337172e+00   1.5532687e+00  -1.8040289e-02  -2.3685940e-01   2.1706409e-01  -3.8209584e-01  -3.1386771e-01  -3.4479361e-01  -3.9991965e-01  -1.3242217e-01   1.7556938e-01   3.1144372e-01   3.6922170e-01   4.9982736e-01  -2.6535361e-01   6.8335379e-01  -1.1270461e+00   2.5461633e-01  -1.9213708e-01   4.9904717e-01  -3.8794493e-01   3.8776640e-01   4.9891780e-02   3.0186673e+00  -1.0568087e+00   2.5038538e+00  -9.3948882e-01  -3.1755298e-01  -8.6241274e-01  -6.7420323e-02  -5.1435468e-02   2.6753602e-01  -9.2205541e-01   2.0871573e-01  -9.5119273e-01  -8.5926723e-01  -1.0069334e+00   1.5039276e-01  -5.9355997e-01   7.6892293e-01  -7.4395346e-01   8.3451609e-02  -1.4679510e+00   1.3203497e-01  -1.3343892e+00  -5.2685910e-01  -3.9320397e-01   1.7908179e+00   3.1117220e-01   1.1230101e-01   3.4716547e-01  -1.9925564e-01   7.5233121e-01   1.0143205e+00
  -4.7646572e-02  -6.4134487e-01   8.1333820e-01   2.9459117e-01  -3.1387954e-01  -9.0946867e-01  -1.4661344e-01   4.7527132e-01   5.0254861e-01  -1.0565326e-01   8.0763862e-01  -1.1321331e+00  -7.9005452e-01  -1.2403888e+00   7.6654452e-02  -1.1534280e+00   7.6604448e-01   1.9236130e-01  -2.9803129e-01   6.0226492e-01   1.9241984e+00   1.5618515e+00   1.2184988e-02  -2.0148101e-01   2.3436756e-01  -3.5902866e-01  -2.5497063e-01  -3.5078546e-01  -3.2342850e-01  -1.5672647e-01   2.1779967e-01   3.5657484e-01   3.9505149e-01   4.5093865e-01  -2.2300018e-01   5.8868031e-01  -1.0737629e+00   1.8381510e-01  -1.3464319e-01   4.1500331e-01  -3.5058787e-01   3.1623242e-01   5.8330200e-02   2.8851455e+00  -1.0510416e+00   2.4004729e+00  -8.9877947e-01  -3.9362629e-01  -8.1078728e-01  -1.2943073e-01  -2.1298914e-02   1.5775705e-01  -8.9548447e-01   1.6224686e-01  -8.8437410e-01  -8.2670446e-01  -9.4539996e-01   8.8808547e-02  -6.0141542e-01   6.6714088e-01  -7.1364888e-01   3.2870184e-02  -1.4341377e+00   1.4801628e-01  -1.2829771e+00  -4.9705066e-01  -3.7045147e-01   1.7679980e+00   3.4064207e-01   1.4247183e-01   3.8586293e-01  -1.7289822e-01   7.3042271e-01   9.8096625e-01
  -3.2257456e-02  -6.1462163e-01   7.8166438e-01   3.2954509e-01  -3.7753286e-01  -8.7904840e-01  -2.5734269e-01   5.1439203e-01   4.8845238e-01  -9.6153158e-02   7.4401314e-01  -1.1327101e+00  -8.9325767e-01  -1.1547465e+00   5.3166185e-02  -1.0740884e+00   8.0082543e-01   2.5186844e-01  -2.7074116e-01   6.0369188e-01   1.9013217e+00   1.5609661e+00   3.5785419e-02  -1.6771317e-01   2.4659024e-01  -3.3917533e-01  -1.9727909e-01  -3.5543873e-01  -2.4995444e-01  -1.8393790e-01   2.5385723e-01   4.0612913e-01   4.1365755e-01   3.9513592e-01  -1.8273791e-01   4.9261315e-01  -1.0204606e+00   1.0525049e-01  -8.5040818e-02   3.3836229e-01  -3.1627553e-01   2.5405301e-01   6.8153714e-02   2.7549656e+00  -1.0370817e+00   2.2995782e+00  -8.5268103e-01  -4.7813576e-01  -7.5273733e-01  -1.8356267e-01   6.9433508e-03   5.9885059e-02  -8.5735898e-01   1.1690635e-01  -8.0622851e-01  -8.0752962e-01  -8.8400452e-01   3.4909096e-02  -5.9768944e-01   5.7387561e-01  -6.7037915e-01  -1.4006905e-02  -1.3952341e+00   1.6271676e-01  -1.2215938e+00  -4.6669804e-01  -3.4313833e-01   1.7409242e+00   3.7077127e-01   1.6986226e-01   4.2106599e-01  -1.4937752e-01   6.9938416e-01   9.4666756e-01
  -1.1669190e-02  -5.9215429e-01   7.4909458e-01   3.5497446e-01  -4.3988644e-01  -8.5187765e-01  -3.6210554e-01   5.4398874e-01   4.6726365e-01  -9.6318007e-02   6.8980549e-01  -1.1259745e+00  -9.8215576e-01  -1.0586291e+00   1.9987828e-02  -9.9665167e-01   8.2684473e-01   3.0368332e-01  -2.4892212e-01   6.0521624e-01   1.8677455e+00   1.5494183e+00   5.0244226e-02  -1.3768595e-01   2.5139440e-01  -3.2318374e-01  -1.4450692e-01  -3.5863780e-01  -1.8259664e-01  -2.1272848e-01   2.8221802e-01   4.5707423e-01   4.2350219e-01   3.3347923e-01  -1.4751812e-01   3.9898939e-01  -9.7043475e-01   2.3484542e-02  -4.4187167e-02   2.6966600e-01  -2.8661873e-01   2.0245113e-01   7.7576875e-02   2.6325704e+00  -1.0173790e+00   2.2064544e+00  -8.0412706e-01  -5.6508424e-01  -6.9087686e-01  -2.2971371e-01   3.1938161e-02  -2.3389547e-02  -8.0991908e-01   7.6580032e-02  -7.1980776e-01  -7.9683944e-01  -8.2314851e-01  -1.0134577e-02  -5.8401873e-01   4.9182324e-01  -6.1615797e-01  -5.4283285e-02  -1.3517444e+00   1.7870704e-01  -1.1514944e+00  -4.3418910e-01  -3.1084718e-01   1.7125868e+00   4.0247498e-01   1.9210949e-01   4.4976125e-01  -1.3019522e-01   6.6076110e-01   9.1392277e-01
   1.2125763e-02  -5.7534695e-01   7.1531439e-01   3.6938324e-01  -4.9875859e-01  -8.3007008e-01  -4.5748732e-01   5.6274074e-01   4.4261235e-01  -1.0443027e-01   6.4581829e-01  -1.1136148e+00  -1.0540821e+00  -9.5546335e-01  -1.7664415e-02  -9.2239702e-01   8.4246588e-01   3.4571484e-01  -2.3307407e-01   6.0575133e-01   1.8264357e+00   1.5268418e+00   5.3982230e-02  -1.1302190e-01   2.4728614e-01  -3.1143510e-01  -9.9600507e-02  -3.6033955e-01  -1.2377983e-01  -2.4180420e-01   3.0193308e-01   5.0674987e-01   4.2376646e-01   2.6727196e-01  -1.1953042e-01   3.1112406e-01  -9.2638999e-01  -5.7239024e-02  -1.2445975e-02   2.0918456e-01  -2.6275745e-01   1.6208889e-01   8.5151935e-02   2.5215284e+00  -9.9428499e-01   2.1252579e+00  -7.5587505e-01  -6.4919329e-01  -6.2782753e-01  -2.6807571e-01   5.2618182e-02  -9.0356094e-02  -7.5567436e-01   4.4244768e-02  -6.2841272e-01  -7.9021305e-01  -7.6331818e-01  -4.5719364e-02  -5.6236875e-01   4.2278263e-01  -5.5346340e-01  -8.5900632e-02  -1.3044604e+00   1.9788846e-01  -1.0743574e+00  -3.9840952e-01  -2.7354729e-01   1.6856359e+00   4.3637559e-01   2.0753726e-01   4.6979052e-01  -1.1646758e-01   6.1640716e-01   8.8484794e-01
   3.7280331e-02  -5.6508264e-01   6.8032512e-01   3.7223726e-01  -5.5244914e-01  -8.1501648e-01  -5.4097721e-01   5.7008609e-01   4.1774779e-01  -1.1857538e-01   6.1227855e-01  -1.0973135e+00  -1.1076197e+00  -8.4882250e-01  -5.5349038e-02  -8.5253665e-01   8.4698918e-01   3.7670317e-01  -2.2329038e-01   6.0447815e-01   1.7804474e+00   1.4937077e+00   4.6413268e-02  -9.4764707e-02   2.3368198e-01  -3.0403605e-01  -6.4588075e-02  -3.6057705e-01  -7.5139713e-02  -2.6997992e-01   3.1267711e-01   5.5297914e-01   4.1436893e-01   1.9801432e-01  -1.0011371e-01   2.3164675e-01  -8.9028212e-01  -1.3323279e-01   1.0308980e-02   1.5692955e-01  -2.4533117e-01   1.3304716e-01   8.9851963e-02   2.4243912e+00  -9.6990511e-01   2.0588311e+00  -7.1031693e-01  -7.2617170e-01  -5.6604037e-01  -2.9910651e-01   6.8254302e-02  -1.4033502e-01  -6.9724247e-01   2.1831061e-02  -5.3538224e-01  -7.8398618e-01  -7.0507214e-01  -7.1816330e-02  -5.3489265e-01   3.6761433e-01  -4.8506329e-01  -1.0771465e-01  -1.2544111e+00   2.2139397e-01  -9.9219963e-01  -3.5883221e-01  -2.3161712e-01   1.6622120e+00   4.7273847e-01   2.1521555e-01   4.7993842e-01  -1.0884824e-01   5.6836191e-01   8.6104980e-01
   6.2174646e-02  -5.6169780e-01   6.4442859e-01   3.6392261e-01  -5.9978982e-01  -8.0734416e-01  -6.1103620e-01   5.6625942e-01   3.9533467e-01  -1.3678285e-01   5.8885918e-01  -1.0786583e+00  -1.1426216e+00  -7.4222227e-01  -8.9597928e-02  -7.8813644e-01   8.4063009e-01   3.9624915e-01  -2.1927567e-01   6.0087792e-01   1.7327157e+00   1.4512629e+00   2.7915997e-02  -8.3361159e-02   2.1089161e-01  -3.0083003e-01  -4.0511812e-02  -3.5945620e-01  -3.7474948e-02  -2.9624112e-01   3.1474731e-01   5.9413544e-01   3.9592836e-01   1.2734414e-01  -8.9744988e-02   1.6240005e-01  -8.6323180e-01  -2.0154988e-01   2.4658551e-02   1.1267368e-01  -2.3448410e-01   1.1484048e-01   9.1108409e-02   2.3426360e+00  -9.4599154e-01   2.0086330e+00  -6.6933515e-01  -7.9288562e-01  -5.0764306e-01  -3.2348528e-01   7.8485844e-02  -1.7365715e-01  -6.3719275e-01   1.0182602e-02  -4.4388916e-01  -7.7543410e-01  -6.4902033e-01  -8.8931116e-02  -5.0378492e-01   3.2627402e-01  -4.1383051e-01  -1.1948856e-01  -1.2028032e+00   2.4956770e-01  -9.0727373e-01  -3.1554370e-01  -1.8583416e-01   1.6438301e+00   5.1144151e-01   2.1495504e-01   4.7993509e-01  -1.0749171e-01   5.1872049e-01   8.4354416e-01
   8.5480122e-02  -5.6499547e-01   6.0818082e-01   3.4563574e-01  -6.4014787e-01  -8.0694622e-01  -6.6708982e-01   5.5225927e-01   3.7731522e-01  -1.5716024e-01   5.7473755e-01  -1.0590697e+00  -1.1601333e+00  -6.3892967e-01  -1.1801421e-01  -7.3004597e-01   8.2442349e-01   4.0477544e-01  -2.2039111e-01   5.9474349e-01   1.6858694e+00   1.4014009e+00  -2.7045700e-04  -7.8692333e-02   1.8002364e-01  -3.0142611e-01  -2.7444602e-02  -3.5714686e-01  -1.0768180e-02  -3.1978971e-01   3.0901152e-01   6.2916726e-01   3.6967653e-01   5.6967436e-02  -8.8100971e-02   1.0440472e-01  -8.4551656e-01  -2.6010376e-01   3.1571931e-02   7.5978680e-02  -2.2990221e-01   1.0646830e-01   8.8802895e-02   2.2766925e+00  -9.2387861e-01   1.9747858e+00  -6.3421601e-01  -8.4742415e-01  -4.5432401e-01  -3.4205267e-01   8.3326718e-02  -1.9157167e-01  -5.7790631e-01   9.1102561e-03  -3.5675982e-01  -7.6285493e-01  -5.9579748e-01  -9.8023848e-02  -4.7114146e-01   2.9791349e-01  -3.4256223e-01  -1.2180987e-01  -1.1509505e+00   2.8202084e-01  -8.2195377e-01  -2.6920691e-01  -1.3732988e-01   1.6313267e+00   5.5198306e-01   2.0724325e-01   4.7038123e-01  -1.1206153e-01   4.6950465e-01   8.3272785e-01
   1.0620257e-01  -5.7429581e-01   5.7232357e-01   3.1921787e-01  -6.7338794e-01  -8.1307583e-01  -7.0945268e-01   5.2974535e-01   3.6484445e-01  -1.7801075e-01   5.6868727e-01  -1.0397459e+00  -1.1622211e+00  -5.4179912e-01  -1.3927226e-01  -6.7884701e-01   8.0006988e-01   4.0342460e-01  -2.2572567e-01   5.8616776e-01   1.6420841e+00   1.3464867e+00  -3.6214490e-02  -8.0146548e-02   1.4282660e-01  -3.0524244e-01  -2.4586563e-02  -3.5386985e-01   5.7274326e-03  -3.4007370e-01   2.9680766e-01   6.5758283e-01   3.3732886e-01  -1.1419047e-02  -9.4181602e-02   5.7889226e-02  -8.3663892e-01  -3.0771928e-01   3.2312948e-02   4.6231951e-02  -2.3087951e-01   1.0650183e-01   8.3217371e-02   2.2260432e+00  -9.0446257e-01   1.9562241e+00  -6.0562562e-01  -8.8906627e-01  -4.0726354e-01  -3.5574244e-01   8.3146233e-02  -1.9609003e-01  -5.2145915e-01   1.7529513e-02  -2.7633055e-01  -7.4555557e-01  -5.4603212e-01  -1.0039723e-01  -4.3883758e-01   2.8103472e-01  -2.7381577e-01  -1.1594366e-01  -1.1001980e+00   3.1775362e-01  -7.3861109e-01  -2.2096675e-01  -8.7511320e-02   1.6248724e+00   5.9352804e-01   1.9313202e-01   4.5260782e-01  -1.2178352e-01   4.2254205e-01   8.2840456e-01
   1.2370200e-01  -5.8851990e-01   5.3770122e-01   2.8695038e-01  -6.9980004e-01  -8.2449093e-01  -7.3919562e-01   5.0087485e-01   3.5830078e-01  -1.9792557e-01   5.6919536e-01  -1.0216302e+00  -1.1517273e+00  -4.5314422e-01  -1.5303010e-01  -6.3482520e-01   7.6973721e-01   3.9390597e-01  -2.3418817e-01   5.7551095e-01   1.6029836e+00   1.2891451e+00  -7.7506427e-02  -8.6724032e-02   1.0148424e-01  -3.1156078e-01  -3.0429174e-02  -3.4988129e-01   1.3346321e-02  -3.5679907e-01   2.7980378e-01   6.7939952e-01   3.0092451e-01  -7.6210116e-02  -1.0647956e-01   2.2377088e-02  -8.3546105e-01  -3.4411323e-01   2.8326142e-02   2.2691160e-02  -2.3640780e-01   1.1320257e-01   7.4950989e-02   2.1893854e+00  -8.8822231e-01   1.9509287e+00  -5.8364454e-01  -9.1815951e-01  -3.6711529e-01  -3.6550957e-01   7.8624751e-02  -1.8977849e-01  -4.6953467e-01   3.3664103e-02  -2.0435026e-01  -7.2374859e-01  -5.0031254e-01  -9.7564180e-02  -4.0843108e-01   2.7368155e-01  -2.0977128e-01  -1.0363948e-01  -1.0518445e+00   3.5532841e-01  -6.5948471e-01  -1.7230901e-01  -3.7953500e-02   1.6240431e+00   6.3499090e-01   1.7408977e-01   4.2848700e-01  -1.3553861e-01   3.7936309e-01   8.2986185e-01
   1.3768739e-01  -6.0630198e-01   5.0517223e-01   2.5132967e-01  -7.2000291e-01  -8.3963337e-01  -7.5796994e-01   4.6809361e-01   3.5736601e-01  -2.1584519e-01   5.7459478e-01  -1.0053966e+00  -1.1319714e+00  -3.7465226e-01  -1.5977088e-01  -5.9796788e-01   7.3583988e-01   3.7830428e-01  -2.4461192e-01   5.6334660e-01   1.5695968e+00   1.2320405e+00  -1.2149984e-01  -9.7162523e-02   5.8385483e-02  -3.1958785e-01  -4.2969123e-02  -3.4545602e-01   1.3828713e-02  -3.6992388e-01   2.5983186e-01   6.9506500e-01   2.6264791e-01  -1.3597462e-01  -1.2317711e-01  -3.1798095e-03  -8.4038963e-01  -3.6980959e-01   2.1112542e-02   4.5336778e-03  -2.4528464e-01   1.2466455e-01   6.4814783e-02   2.1648352e+00  -8.7527259e-01   1.9562172e+00  -5.6785431e-01  -9.3592807e-01  -3.3403503e-01  -3.7226393e-01   7.0685684e-02  -1.7551742e-01  -4.2336874e-01   5.5293105e-02  -1.4193398e-01  -6.9837751e-01  -4.5915108e-01  -9.1107749e-02  -3.8109805e-01   2.7364940e-01  -1.5212952e-01  -8.6913795e-02  -1.0070637e+00   3.9307348e-01  -5.8655395e-01  -1.2488911e-01   9.7285877e-03   1.6279416e+00   6.7514578e-01   1.5183223e-01   4.0021358e-01  -1.5198662e-01   3.4112168e-01   8.3599065e-01
   1.4818649e-01  -6.2612237e-01   4.7552388e-01   2.1483990e-01  -7.3483587e-01  -8.5682185e-01  -7.6780523e-01   4.3390345e-01   3.6116402e-01  -2.3108564e-01   5.8320122e-01  -9.9145741e-01  -1.1064280e+00  -3.0734278e-01  -1.6059415e-01  -5.6798614e-01   7.0081179e-01   3.5886918e-01  -2.5586189e-01   5.5039059e-01   1.5423678e+00   1.1776596e+00  -1.6555868e-01  -1.1007235e-01   1.5891628e-02  -3.2851947e-01  -5.9949493e-02  -3.4087030e-01   9.1185926e-03  -3.7963457e-01   2.3871312e-01   7.0535534e-01   2.2464553e-01  -1.8953342e-01  -1.4235053e-01  -2.0236703e-02  -8.4958799e-01  -3.8599680e-01   1.2107311e-02  -9.0929845e-03  -2.5623048e-01   1.3896858e-01   5.3716814e-02   2.1501546e+00  -8.6544026e-01   1.9690632e+00  -5.5745972e-01  -9.4423158e-01  -3.0774883e-01  -3.7681560e-01   6.0407640e-02  -1.5624858e-01  -3.8372786e-01   8.0016064e-02  -8.9566378e-02  -6.7089028e-01  -4.2294861e-01  -8.2547067e-02  -3.5760350e-01   2.7869328e-01  -1.0204978e-01  -6.7829950e-02  -9.6683438e-01   4.2929410e-01  -5.2142144e-01  -8.0348475e-02   5.4017218e-02   1.6353538e+00   7.1275448e-01   1.2814673e-01   3.7007718e-01  -1.6970700e-01   3.0854743e-01   8.4543406e-01
   1.5549262e-01  -6.4645010e-01   4.4939676e-01   1.7974262e-01  -7.4524975e-01  -8.7443781e-01  -7.7089894e-01   4.0063179e-01   3.6844143e-01  -2.4332988e-01   5.9344172e-01  -9.7998554e-01  -1.0784134e+00  -2.5157195e-01  -1.5698062e-01  -5.4435736e-01   6.6689444e-01   3.3780372e-01  -2.6693252e-01   5.3741735e-01   1.5212172e+00   1.1281193e+00  -2.0728888e-01  -1.2407023e-01  -2.3878228e-02  -3.3760229e-01  -7.9103764e-02  -3.3638480e-01   1.1627269e-03  -3.8630635e-01   2.1809344e-01   7.1125996e-01   1.8885246e-01  -2.3602685e-01  -1.6216296e-01  -3.0477209e-02  -8.6119121e-01  -3.9434049e-01   2.5716913e-03  -1.9024135e-02  -2.6800585e-01   1.5433344e-01   4.2550404e-02   2.1429787e+00  -8.5835177e-01   1.9864128e+00  -5.5143142e-01  -9.4529861e-01  -2.8764939e-01  -3.7983817e-01   4.8922990e-02  -1.3473377e-01  -3.5091937e-01   1.0550951e-01  -4.7150884e-02  -6.4298791e-01  -3.9196101e-01  -7.3221992e-02  -3.3830810e-01   2.8671592e-01  -6.0130361e-02  -4.8297811e-02  -9.3187797e-01   4.6246892e-01  -4.6521753e-01  -4.0139045e-02   9.3624186e-02   1.6449209e+00   7.4669784e-01   1.0472423e-01   3.4024492e-01  -1.8734157e-01   2.8193331e-01   8.5675025e-01
   1.6009316e-01  -6.6588394e-01   4.2722674e-01   1.4789990e-01  -7.5220797e-01  -8.9108531e-01  -7.6941476e-01   3.7022792e-01   3.7776988e-01  -2.5258706e-01   6.0396399e-01  -9.7095124e-01  -1.0508090e+00  -2.0707912e-01  -1.5055453e-01  -5.2638141e-01   6.3595559e-01   3.1707259e-01  -2.7702520e-01   5.2517100e-01   1.5056428e+00   1.0850149e+00  -2.4473468e-01  -1.3790120e-01  -5.9224447e-02  -3.4618870e-01  -9.8378053e-02  -3.3222793e-01  -8.2684847e-03  -3.9044953e-01   1.9930761e-01   7.1386244e-01   1.5684277e-01  -2.7496589e-01  -1.8102847e-01  -3.5637745e-02  -8.7350092e-01  -3.9676909e-01  -6.4893811e-03  -2.6038037e-02  -2.7951751e-01   1.6924808e-01   3.2097033e-02   2.1410258e+00  -8.5352127e-01   2.0054693e+00  -5.4865042e-01  -9.4145916e-01  -2.7290628e-01  -3.8185174e-01   3.7311865e-02  -1.1334694e-01  -3.2483057e-01   1.2975014e-01  -1.4095580e-02  -6.1637197e-01  -3.6627028e-01  -6.4207172e-02  -3.2320673e-01   2.9591926e-01  -2.6430873e-02  -2.9911445e-02  -9.0261416e-01   4.9140950e-01  -4.1853587e-01  -5.3749437e-03   1.2760342e-01   1.6553099e+00   7.7609529e-01   8.3013097e-02   3.1257298e-01  -2.0372259e-01   2.6116042e-01   8.6857029e-01
   1.6258721e-01  -6.8327698e-01   4.0920767e-01   1.2064582e-01  -7.5660613e-01  -9.0570900e-01  -7.6530686e-01   3.4411031e-01   3.8774651e-01  -2.5912625e-01   6.1371675e-01  -9.6416691e-01  -1.0258523e+00  -1.7307049e-01  -1.4286743e-01  -5.1324430e-01   6.0935518e-01   2.9824695e-01  -2.8559715e-01   5.1428184e-01   1.4948459e+00   1.0493205e+00  -2.7652207e-01  -1.5053970e-01  -8.8991428e-02  -3.5378012e-01  -1.1610951e-01  -3.2858068e-01  -1.7720669e-02  -3.9264739e-01   1.8328711e-01   7.1422687e-01   1.2971768e-01  -3.0626073e-01  -1.9773379e-01  -3.7351275e-02  -8.8513747e-01  -3.9525247e-01  -1.4375523e-02  -3.0825999e-02  -2.8990328e-01   1.8256962e-01   2.2953179e-02   2.1422698e+00  -8.5042962e-01   2.0239224e+00  -5.4803804e-01  -9.3490133e-01  -2.6257673e-01  -3.8322568e-01   2.6502634e-02  -9.3919711e-02  -3.0499285e-01   1.5118356e-01   1.0574879e-02  -5.9251866e-01  -3.4576446e-01  -5.6262458e-02  -3.1199434e-01   3.0490729e-01  -5.3265108e-04  -1.3838625e-02  -8.7913695e-01   5.1536772e-01  -3.8141012e-01   2.3272565e-02   1.5542997e-01   1.6653609e+00   8.0039707e-01   6.4106649e-02   2.8846264e-01  -2.1797179e-01   2.4575789e-01   8.7973478e-01
   1.6360136e-01  -6.9783117e-01   3.9527858e-01   9.8717568e-02  -7.5921651e-01  -9.1765978e-01  -7.6018431e-01   3.2308124e-01   3.9717008e-01  -2.6339283e-01   6.2199418e-01  -9.5933606e-01  -1.0050138e+00  -1.4833357e-01  -1.3522333e-01  -5.0408198e-01   5.8786980e-01   2.8240184e-01  -2.9237600e-01   5.0519804e-01   1.4878684e+00   1.0213523e+00  -3.0193545e-01  -1.6126107e-01  -1.1262870e-01  -3.6005466e-01  -1.3114387e-01  -3.2556390e-01  -2.6143274e-02  -3.9349066e-01   1.7052136e-01   7.1330140e-01   1.0804322e-01  -3.3022111e-01  -2.1150837e-01  -3.7024120e-02  -8.9513620e-01  -3.9159684e-01  -2.0701010e-02  -3.3974136e-02  -2.9858633e-01   1.9357608e-01   1.5487194e-02   2.1450651e+00  -8.4858717e-01   2.0400980e+00  -5.4865863e-01  -9.2747267e-01  -2.5570448e-01  -3.8419764e-01   1.7190722e-02  -7.7654431e-02  -2.9066457e-01   1.6882391e-01   2.8093058e-02  -5.7250138e-01  -3.3013042e-01  -4.9822698e-02  -3.0414968e-01   3.1273438e-01   1.8368894e-02  -7.6978278e-04  -8.6121627e-01   5.3408132e-01  -3.5333746e-01   4.5625040e-02   1.7703452e-01   1.6741977e+00   8.1943766e-01   4.8674585e-02   2.6877333e-01  -2.2955890e-01   2.3499132e-01   8.8939307e-01
   1.6371365e-01  -7.0915020e-01   3.8513686e-01   8.2252657e-02  -7.6065744e-01  -9.2670370e-01  -7.5522644e-01   3.0731901e-01   4.0517091e-01  -2.6591901e-01   6.2844073e-01  -9.5610190e-01  -9.8897148e-01  -1.3137291e-01  -1.2856166e-01  -4.9803937e-01   5.7168268e-01   2.7007534e-01  -2.9734058e-01   4.9814196e-01   1.4837242e+00   1.0007990e+00  -3.2092027e-01  -1.6967725e-01  -1.3018335e-01  -3.6487619e-01  -1.4288176e-01  -3.2323045e-01  -3.2919454e-02  -3.9351682e-01   1.6107463e-01   7.1184652e-01   9.1845428e-02  -3.4752376e-01  -2.2203834e-01  -3.5755387e-02  -9.0297938e-01  -3.8727872e-01  -2.5367681e-02  -3.5957085e-02  -3.0529360e-01   2.0196789e-01   9.8290165e-03   2.1482101e+00  -8.4757639e-01   2.0530227e+00  -5.4978604e-01  -9.2054577e-01  -2.5139878e-01  -3.8490377e-01   9.7870269e-03  -6.5112742e-02  -2.8092633e-01   1.8227682e-01   3.9819954e-02  -5.5688168e-01  -3.1886382e-01  -4.5024677e-02  -2.9902736e-01   3.1889801e-01   3.1348979e-02   9.0726922e-03  -8.4832860e-01   5.4775481e-01  -3.3335037e-01   6.1986366e-02   1.9278692e-01   1.6812887e+00   8.3344184e-01   3.6944678e-02   2.5379988e-01  -2.3831398e-01   2.2797004e-01   8.9705472e-01
   1.6339490e-01  -7.1724064e-01   3.7827673e-01   7.0853003e-02  -7.6138849e-01  -9.3297745e-01  -7.5115586e-01   2.9644751e-01   4.1127943e-01  -2.6723889e-01   6.3301741e-01  -9.5409144e-01  -9.7768272e-01  -1.2055741e-01  -1.2340680e-01  -4.9431978e-01   5.6044172e-01   2.6129436e-01  -3.0067206e-01   4.9309998e-01   1.4815076e+00   9.8681562e-01  -3.3400957e-01  -1.7573220e-01  -1.4222468e-01  -3.6828313e-01  -1.5125139e-01  -3.2156406e-01  -3.7839337e-02  -3.9316137e-01   1.5465412e-01   7.1039545e-01   8.0665977e-02  -3.5914500e-01  -2.2942580e-01  -3.4303865e-02  -9.0856571e-01  -3.8333801e-01  -2.8506938e-02  -3.7142667e-02  -3.1003595e-01   2.0781969e-01   5.8916910e-03   2.1509563e+00  -8.4707345e-01   2.0623964e+00  -5.5093081e-01  -9.1495837e-01  -2.4888838e-01  -3.8541336e-01   4.4044228e-03  -5.6278548e-02  -2.7478088e-01   1.9168690e-01   4.7123906e-02  -5.4568053e-01  -3.1129972e-01  -4.1764758e-02  -2.9594837e-01   3.2328265e-01   3.9625795e-02   1.5870512e-02  -8.3971704e-01   5.5698275e-01  -3.2013346e-01   7.3072904e-02   2.0342853e-01   1.6864537e+00   8.4298020e-01   2.8736696e-02   2.4331636e-01  -2.4439290e-01   2.2375952e-01   9.0258907e-01
   1.6297463e-01  -7.2245920e-01   3.7405109e-01   6.3709876e-02  -7.6172394e-01  -9.3689817e-01  -7.4826980e-01   2.8967276e-01   4.1542438e-01  -2.6781920e-01   6.3593411e-01  -9.5295244e-01  -9.7053999e-01  -1.1426713e-01  -1.1988634e-01  -4.9222323e-01   5.5337924e-01   2.5566268e-01  -3.0268505e-01   4.8984736e-01   1.4804724e+00   9.7817761e-01  -3.4218249e-01  -1.7965616e-01  -1.4970955e-01  -3.7045714e-01  -1.5661412e-01  -3.2048646e-01  -4.1024493e-02  -3.9272869e-01   1.5071715e-01   7.0924938e-01   7.3674983e-02  -3.6625916e-01  -2.3410001e-01  -3.3101478e-02  -9.1212648e-01  -3.8034439e-01  -3.0401345e-02  -3.7804680e-02  -3.1305358e-01   2.1149038e-01   3.4203150e-03   2.1529578e+00  -8.4685081e-01   2.0684804e+00  -5.5182946e-01  -9.1103309e-01  -2.4755013e-01  -3.8576171e-01   8.8666574e-04  -5.0685087e-02  -2.7124914e-01   1.9762009e-01   5.1276068e-02  -5.3843373e-01  -3.0666536e-01  -3.9776748e-02  -2.9427791e-01   3.2606605e-01   4.4432642e-02   2.0102712e-02  -8.3447653e-01   5.6262654e-01  -3.1217533e-01   7.9892924e-02   2.0995951e-01   1.6898193e+00   8.4887886e-01   2.3545346e-02   2.3668164e-01  -2.4820253e-01   2.2148475e-01   9.0617293e-01
   1.6263540e-01  -7.2541022e-01   3.7175131e-01   5.9775159e-02  -7.6186025e-01  -9.3904477e-01  -7.4652433e-01   2.8596613e-01   4.1786230e-01  -2.6801476e-01   6.3755852e-01  -9.5238084e-01  -9.6658629e-01  -1.1102729e-01  -1.1781067e-01  -4.9117222e-01   5.4947960e-01   2.5250062e-01  -3.0375031e-01   4.8800769e-01   1.4800703e+00   9.7347397e-01  -3.4667087e-01  -1.8188277e-01  -1.5380396e-01  -3.7167427e-01  -1.5961823e-01  -3.1987411e-01  -4.2818006e-02  -3.9238656e-01   1.4859960e-01   7.0850670e-01   6.9828757e-02  -3.7010997e-01  -2.3669307e-01  -3.2307349e-02  -9.1410512e-01  -3.7844127e-01  -3.1399618e-02  -3.8140297e-02  -3.1473410e-01   2.1350539e-01   2.0601708e-03   2.1541821e+00  -8.4676534e-01   2.0719229e+00  -5.5240333e-01  -9.0867072e-01  -2.4691541e-01  -3.8597542e-01  -1.1226519e-03  -4.7587387e-02  -2.6945403e-01   2.0089865e-01   5.3368766e-02  -5.3432494e-01  -3.0415273e-01  -3.8717307e-02  -2.9348353e-01   3.2760406e-01   4.6902005e-02   2.2412533e-02  -8.3165824e-01   5.6566495e-01  -3.0794060e-01   8.3590597e-02   2.1349406e-01   1.6917299e+00   8.5209358e-01   2.0662131e-02   2.3299426e-01  -2.5029704e-01   2.2041018e-01   9.0819806e-01
   1.6243498e-01  -7.2680670e-01   3.7069666e-01   5.7956363e-02  -7.6190758e-01  -9.4002879e-01  -7.4565709e-01   2.8426558e-01   4.1905159e-01  -2.6805362e-01   6.3831455e-01  -9.5213795e-01  -9.6475637e-01  -1.0961637e-01  -1.1679794e-01  -4.9072468e-01   5.4767323e-01   2.5101590e-01  -3.0422243e-01   4.8713705e-01   1.4799506e+00   9.7131962e-01  -3.4874025e-01  -1.8293908e-01  -1.5568531e-01  -3.7224504e-01  -1.6102438e-01  -3.1958252e-01  -4.3658925e-02  -3.9218587e-01   1.4764482e-01   7.0811981e-01   6.8052033e-02  -3.7186748e-01  -2.3789781e-01  -3.1890792e-02  -9.1502219e-01  -3.7745938e-01  -3.1839216e-02  -3.8287470e-02  -3.1551674e-01   2.1443076e-01   1.4331649e-03   2.1547919e+00  -8.4673780e-01   2.0735472e+00  -5.5269706e-01  -9.0750003e-01  -2.4665904e-01  -3.8608572e-01  -2.0806534e-03  -4.6152973e-02  -2.6868319e-01   2.0241556e-01   5.4261977e-02  -5.3237647e-01  -3.0300355e-01  -3.8245195e-02  -2.9316696e-01   3.2831249e-01   4.7973672e-02   2.3468655e-02  -8.3038062e-01   5.6703985e-01  -3.0604029e-01   8.5276859e-02   2.1510370e-01   1.6926335e+00   8.5356671e-01   1.9319740e-02   2.3127621e-01  -2.5126198e-01   2.1998613e-01   9.0915269e-01
   1.6234960e-01  -7.2731852e-01   3.7031966e-01   5.7303128e-02  -7.6192081e-01  -9.4037884e-01  -7.4532777e-01   2.8365946e-01   4.1949779e-01  -2.6805142e-01   6.3858706e-01  -9.5205694e-01  -9.6409988e-01  -1.0913506e-01  -1.1641839e-01  -4.9057475e-01   5.4702324e-01   2.5047588e-01  -3.0438507e-01   4.8681793e-01   1.4799274e+00   9.7055131e-01  -3.4948185e-01  -1.8332697e-01  -1.5635762e-01  -3.7245256e-01  -1.6153404e-01  -3.1947494e-01  -4.3963573e-02  -3.9210057e-01   1.4731017e-01   7.0796782e-01   6.7414094e-02  -3.7249309e-01  -2.3833205e-01  -3.1726997e-02  -9.1535115e-01  -3.7707552e-01  -3.1989469e-02  -3.8338891e-02  -3.1579918e-01   2.1476039e-01   1.2088348e-03   2.1550232e+00  -8.4673083e-01   2.0741397e+00  -5.5281031e-01  -9.0705597e-01  -2.4657716e-01  -3.8612956e-01  -2.4337228e-03  -4.5638121e-02  -2.6842394e-01   2.0296006e-01   5.4561254e-02  -5.3166103e-01  -3.0259356e-01  -3.8081858e-02  -2.9306874e-01   3.2856500e-01   4.8337818e-02   2.3843658e-02  -8.2992881e-01   5.6752425e-01  -3.0537453e-01   8.5875694e-02   2.1567471e-01   1.6929636e+00   8.5409212e-01   1.8834618e-02   2.3065488e-01  -2.5160715e-01   2.1985622e-01   9.0950060e-01
   1.6232614e-01  -7.2744518e-01   3.7022817e-01   5.7144220e-02  -7.6192343e-01  -9.4046318e-01  -7.4524414e-01   2.8351304e-01   4.1961011e-01  -2.6804757e-01   6.3865346e-01  -9.5203847e-01  -9.6394056e-01  -1.0902289e-01  -1.1632298e-01  -4.9054027e-01   5.4686487e-01   2.5034320e-01  -3.0442312e-01   4.8673898e-01   1.4799256e+00   9.7036541e-01  -3.4966195e-01  -1.8342309e-01  -1.5652050e-01  -3.7250358e-01  -1.6165882e-01  -3.1944814e-01  -4.4038044e-02  -3.9207715e-01   1.4723057e-01   7.0792830e-01   6.7258912e-02  -3.7264439e-01  -2.3843794e-01  -3.1684471e-02  -9.1543084e-01  -3.7697592e-01  -3.2024340e-02  -3.8351288e-02  -3.1586808e-01   2.1483989e-01   1.1544920e-03   2.1550818e+00  -8.4672952e-01   2.0742856e+00  -5.5283928e-01  -9.0694332e-01  -2.4655908e-01  -3.8614118e-01  -2.5214212e-03  -4.5513125e-02  -2.6836434e-01   2.0309232e-01   5.4629939e-02  -5.3148377e-01  -3.0249420e-01  -3.8043511e-02  -2.9304790e-01   3.2862586e-01   4.8422350e-02   2.3933890e-02  -8.2982022e-01   5.6764013e-01  -3.0521581e-01   8.6020040e-02   2.1581224e-01   1.6930449e+00   8.5421926e-01   1.8715995e-02   2.3050286e-01  -2.5169077e-01   2.1982911e-01   9.0958613e-01
   1.6232306e-01  -7.2746068e-01   3.7021714e-01   5.7125035e-02  -7.6192373e-01  -9.4047326e-01  -7.4523371e-01   2.8349549e-01   4.1962403e-01  -2.6804680e-01   6.3866150e-01  -9.5203632e-01  -9.6392137e-01  -1.0900980e-01  -1.1631117e-01  -4.9053627e-01   5.4684573e-01   2.5032705e-01  -3.0442756e-01   4.8672932e-01   1.4799257e+00   9.7034305e-01  -3.4968364e-01  -1.8343486e-01  -1.5654010e-01  -3.7250978e-01  -1.6167396e-01  -3.1944483e-01  -4.4047054e-02  -3.9207405e-01   1.4722115e-01   7.0792329e-01   6.7240182e-02  -3.7266257e-01  -2.3845074e-01  -3.1679090e-02  -9.1544044e-01  -3.7696332e-01  -3.2028374e-02  -3.8352784e-02  -3.1587642e-01   2.1484941e-01   1.1479591e-03   2.1550890e+00  -8.4672940e-01   2.0743033e+00  -5.5284291e-01  -9.0692931e-01  -2.4655706e-01  -3.8614267e-01  -2.5321807e-03  -4.5498070e-02  -2.6835746e-01   2.0310827e-01   5.4637853e-02  -5.3146207e-01  -3.0248222e-01  -3.8039025e-02  -2.9304570e-01   3.2863313e-01   4.8432175e-02   2.3944679e-02  -8.2980722e-01   5.6765395e-01  -3.0519694e-01   8.6037341e-02   2.1582872e-01   1.6930548e+00   8.5423452e-01   1.8701616e-02   2.3048443e-01  -2.5170082e-01   2.1982628e-01   9.0959656e-01
