# Supplementary material for: A Student's Guide to Randomization Statistics for Multichannel Event-Related Potentials Using Ragu
Source: Front Neurosci. 2018 Jun 19;12:355. doi: 10.3389/fnins.2018.00355 (PMC6020783; doi:10.3389/fnins.2018.00355)
Supplement: Supplementary file 1 [file Data_Sheet_1.ZIP › RawData/s14_f2.asc]

  -1.7052010e+00  -6.8746787e-01  -1.2760443e+00   1.8917674e-01  -1.0408467e+00  -1.4364989e+00  -1.2389021e+00  -1.9657063e-01   2.3427603e+00   2.7504859e+00  -1.9934988e-01   2.9951677e-01  -1.5045845e-01   1.7023676e+00   7.2949708e-01   2.2584460e+00  -1.2633109e+00  -1.5093654e+00  -1.9898265e+00  -1.6666077e+00   2.2886465e+00  -1.2073383e+00  -1.1053067e+00  -1.1680237e+00  -1.5709638e+00  -1.6397571e+00  -1.4494430e+00  -1.7786231e+00  -1.8563329e+00  -1.4707675e+00  -1.5804567e+00  -1.3994201e+00  -9.3410265e-01  -1.4750352e+00  -9.7396958e-01  -1.3962531e+00  -9.5527065e-01   1.7559791e-01   2.6978171e-01  -8.4146988e-01  -3.4403980e-04  -1.0809512e+00  -5.9906566e-01  -7.8794265e-01  -7.4986321e-01  -1.0556309e+00   1.1052156e-01  -4.7066414e-01   2.4063914e+00  -4.9969423e-01  -3.5057819e-01  -7.5100304e-02   3.2694948e-01   2.2842479e-01   1.8433080e+00   1.4171956e+00   2.7304845e+00   2.2008062e-01   8.1677294e-01   3.6773067e-03   1.0021439e+00   7.7357495e-01   3.3014291e+00   2.4009266e+00   2.8621354e+00   1.6023517e+00   3.5326016e+00   2.9214156e+00   2.9476235e+00  -1.6856656e+00  -9.5755577e-01  -1.8074156e+00  -5.6307226e-01   3.3922441e+00
  -1.8153866e+00  -9.0423460e-01  -1.2659864e+00  -3.5603064e-02  -9.0703155e-01  -1.5303474e+00  -7.8389873e-01   6.8563325e-02   2.5201581e+00   2.7792827e+00  -3.2908549e-01   1.4579510e-02  -1.9173350e-01   1.4077676e+00   5.9380589e-01   1.9029976e+00  -1.3205072e+00  -1.3162973e+00  -1.2616693e+00  -1.8409431e+00   2.4338556e+00  -1.2277564e+00  -1.2369832e+00  -1.0298754e+00  -1.5870171e+00  -1.4435736e+00  -1.3793342e+00  -1.3894061e+00  -1.5895698e+00  -8.0697371e-01  -9.1911973e-01  -1.4403682e+00  -1.1138804e+00  -1.3709470e+00  -1.1144470e+00  -1.1384215e+00  -8.8743796e-01   8.4549974e-01   6.6215251e-01  -8.7077166e-01  -3.1224086e-01  -1.0740344e+00  -8.2957776e-01  -7.8604545e-01  -9.6487583e-01  -1.0181305e+00  -2.9165404e-02  -2.7264620e-01   2.3414093e+00  -6.5738727e-01  -6.1307086e-01  -2.0690598e-01  -1.2380654e-03   1.1455868e-01   1.5678576e+00   1.4848605e+00   2.5748981e+00   2.1630449e-02   5.1234077e-01  -1.6139104e-01   7.3080514e-01   5.5518137e-01   3.0618249e+00   2.1750847e+00   2.6455806e+00   1.5220061e+00   3.3320983e+00   2.8163343e+00   2.8429392e+00  -1.7926497e+00  -8.5158636e-01  -1.3806892e+00   1.5527035e-01   3.3168984e+00
  -1.9046124e+00  -1.1144257e+00  -1.2408462e+00  -2.5903363e-01  -7.7510919e-01  -1.6345115e+00  -3.5110487e-01   3.1252478e-01   2.6968708e+00   2.7934907e+00  -4.4363941e-01  -2.7147759e-01  -2.2843291e-01   1.1005645e+00   4.4510447e-01   1.5171533e+00  -1.3636894e+00  -1.1155446e+00  -5.2125902e-01  -1.9991177e+00   2.5765019e+00  -1.2363284e+00  -1.3612546e+00  -8.7942685e-01  -1.5963793e+00  -1.2431788e+00  -1.3097830e+00  -1.0059622e+00  -1.3238664e+00  -1.5514608e-01  -2.5029279e-01  -1.4600848e+00  -1.2864083e+00  -1.2547312e+00  -1.2521622e+00  -8.9406802e-01  -8.3325674e-01   1.4954890e+00   1.0428490e+00  -8.8091959e-01  -6.2677456e-01  -1.0573792e+00  -1.0625883e+00  -7.8680016e-01  -1.1921154e+00  -9.9828316e-01  -1.9022895e-01  -1.0307826e-01   2.2385926e+00  -7.9820229e-01  -8.7374557e-01  -3.2869972e-01  -3.3388050e-01  -4.8196441e-03   1.2742384e+00   1.5482624e+00   2.4027183e+00  -1.6711785e-01   2.1242838e-01  -3.1704618e-01   4.6677934e-01   3.4414946e-01   2.8189325e+00   1.9478514e+00   2.4253190e+00   1.4727569e+00   3.1301019e+00   2.7145653e+00   2.7423725e+00  -1.8791456e+00  -7.3396028e-01  -9.4885327e-01   8.8421379e-01   3.2449424e+00
  -1.9674795e+00  -1.3109504e+00  -1.1994471e+00  -4.7488580e-01  -6.5031533e-01  -1.7488851e+00   4.3633066e-02   5.2386459e-01   2.8688837e+00   2.7910588e+00  -5.3667323e-01  -5.4940681e-01  -2.5718920e-01   7.8909643e-01   2.8897919e-01   1.1081083e+00  -1.3908438e+00  -9.1436939e-01   2.0877023e-01  -2.1345755e+00   2.7121070e+00  -1.2323849e+00  -1.4742061e+00  -7.2093193e-01  -1.5991616e+00  -1.0458283e+00  -1.2450628e+00  -6.4220147e-01  -1.0695428e+00   4.6243070e-01   4.0477474e-01  -1.4555097e+00  -1.4461110e+00  -1.1289894e+00  -1.3836819e+00  -6.7257230e-01  -7.9775695e-01   2.1039062e+00   1.3982405e+00  -8.6898021e-01  -9.3496327e-01  -1.0298712e+00  -1.2914967e+00  -7.8997652e-01  -1.4266869e+00  -9.9798743e-01  -3.7109808e-01   3.0979954e-02   2.0958756e+00  -9.1523949e-01  -1.1242515e+00  -4.3459861e-01  -6.6087190e-01  -1.2480907e-01   9.6952756e-01   1.6075350e+00   2.2180725e+00  -3.3790128e-01  -7.2176553e-02  -4.5568935e-01   2.2031303e-01   1.4888998e-01   2.5805000e+00   1.7279752e+00   2.2086786e+00   1.4608227e+00   2.9335397e+00   2.6210678e+00   2.6507488e+00  -1.9406091e+00  -6.0813145e-01  -5.2622239e-01   1.6018542e+00   3.1802886e+00
  -1.9992882e+00  -1.4868186e+00  -1.1412041e+00  -6.7699883e-01  -5.3812651e-01  -1.8732882e+00   3.8510122e-01   6.9156333e-01   3.0323090e+00   2.7705212e+00  -6.0213439e-01  -8.0953369e-01  -2.7442841e-01   4.8250028e-01   1.3222541e-01   6.8437978e-01  -1.4007020e+00  -7.2094897e-01   9.0448709e-01  -2.2412951e+00   2.8361752e+00  -1.2159627e+00  -1.5722927e+00  -5.5953232e-01  -1.5960106e+00  -8.5945610e-01  -1.1899424e+00  -3.1237737e-01  -8.3747820e-01   1.0233457e+00   1.0237200e+00  -1.4244193e+00  -1.5876762e+00  -9.9702934e-01  -1.5058336e+00  -4.8298816e-01  -7.8582005e-01   2.6495938e+00   1.7148265e+00  -8.3270852e-01  -1.2275412e+00  -9.9070219e-01  -1.5094745e+00  -7.9513220e-01  -1.6631625e+00  -1.0182667e+00  -5.6938175e-01   1.2386676e-01   1.9126985e+00  -1.0020228e+00  -1.3560455e+00  -5.1880852e-01  -9.7158656e-01  -2.3979727e-01   6.6177483e-01   1.6634807e+00   2.0260956e+00  -4.8240356e-01  -3.3042560e-01  -5.6957213e-01   1.8183792e-03  -2.2061864e-02   2.3546717e+00   1.5247891e+00   2.0034711e+00   1.4912977e+00   2.7496588e+00   2.5409534e+00   2.5729945e+00  -1.9733489e+00  -4.7842018e-01  -1.2797520e-01   2.2851577e+00   3.1269476e+00
  -1.9963425e+00  -1.6355011e+00  -1.0662183e+00  -8.5961481e-01  -4.4399746e-01  -2.0074675e+00   6.5961145e-01   8.0570249e-01   3.1835526e+00   2.7311254e+00  -6.3460131e-01  -1.0422110e+00  -2.7654822e-01   1.9029788e-01  -1.7388892e-02   2.5551514e-01  -1.3928821e+00  -5.4403974e-01   1.5418220e+00  -2.3141431e+00   2.9444018e+00  -1.1878828e+00  -1.6525595e+00  -4.0109427e-01  -1.5881322e+00  -6.9232650e-01  -1.1494843e+00  -3.0350548e-02  -6.3856371e-01   1.5062700e+00   1.5841606e+00  -1.3656238e+00  -1.7063482e+00  -8.6277552e-01  -1.6159006e+00  -3.3351870e-01  -8.0188818e-01   3.1130863e+00   1.9799992e+00  -7.7074011e-01  -1.4954071e+00  -9.3945141e-01  -1.7097971e+00  -8.0162116e-01  -1.8958072e+00  -1.0591251e+00  -7.8189607e-01   1.7178099e-01   1.6902299e+00  -1.0528767e+00  -1.5608055e+00  -5.7593604e-01  -1.2553880e+00  -3.4369691e-01   3.5966496e-01   1.7175739e+00   1.8327780e+00  -5.9268685e-01  -5.5157460e-01  -6.5117772e-01  -1.7867203e-01  -1.6047867e-01   2.1495646e+00   1.3477376e+00   1.8176005e+00   1.5676950e+00   2.5856274e+00   2.4791742e+00   2.5138400e+00  -1.9747965e+00  -3.4989138e-01   2.3057787e-01   2.9110723e+00   3.0887690e+00
  -1.9562156e+00  -1.7512888e+00  -9.7533739e-01  -1.0177081e+00  -3.7306655e-01  -2.1510798e+00   8.5588526e-01   8.5815823e-01   3.3194476e+00   2.6729280e+00  -6.2962926e-01  -1.2383155e+00  -2.6013327e-01  -7.8085071e-02  -1.5146852e-01  -1.6827357e-01  -1.3679775e+00  -3.9255405e-01   2.0978597e+00  -2.3491961e+00   3.0328754e+00  -1.1497768e+00  -1.7128353e+00  -2.5197882e-01  -1.5772696e+00  -5.5261553e-01  -1.1287841e+00   1.9120940e-01  -4.8307705e-01   1.8922229e+00   2.0649122e+00  -1.2791147e+00  -1.7982028e+00  -7.3063267e-01  -1.7117922e+00  -2.3098982e-01  -8.4965098e-01   3.4778007e+00   2.1828407e+00  -6.8275142e-01  -1.7300936e+00  -8.7615216e-01  -1.8861928e+00  -8.0862248e-01  -2.1188334e+00  -1.1194626e+00  -1.0047289e+00   1.7316031e-01   1.4315246e+00  -1.0632898e+00  -1.7308646e+00  -6.0131121e-01  -1.5021873e+00  -4.3025542e-01   7.2106713e-02   1.7718924e+00   1.6447416e+00  -6.6165090e-01  -7.2579158e-01  -6.9363583e-01  -3.1209076e-01  -2.5890816e-01   1.9727896e+00   1.2058253e+00   1.6586126e+00   1.6915182e+00   2.4480833e+00   2.4401621e+00   2.4774855e+00  -1.9437217e+00  -2.2816641e-01   5.3482437e-01   3.4577526e+00   3.0691413e+00
  -1.8779590e+00  -1.8296211e+00  -8.7017781e-01  -1.1472855e+00  -3.2984728e-01  -2.3036576e+00   9.6586483e-01   8.4327119e-01   3.4373400e+00   2.5968398e+00  -5.8407456e-01  -1.3897615e+00  -2.2220058e-01  -3.1384009e-01  -2.6143891e-01  -5.7653386e-01  -1.3275788e+00  -2.7506802e-01   2.5521921e+00  -2.3440054e+00   3.0982639e+00  -1.1040538e+00  -1.7518813e+00  -1.1875177e-01  -1.5656298e+00  -4.4794494e-01  -1.1326588e+00   3.4163502e-01  -3.8000948e-01   2.1658167e+00   2.4472625e+00  -1.1661503e+00  -1.8603827e+00  -6.0530502e-01  -1.7921757e+00  -1.8036229e-01  -9.3172652e-01   3.7311420e+00   2.3148991e+00  -5.6957287e-01  -1.9242283e+00  -8.0134517e-01  -2.0331844e+00  -8.1519109e-01  -2.3266714e+00  -1.1970623e+00  -1.2333422e+00   1.2893372e-01   1.1415946e+00  -1.0302396e+00  -1.8596414e+00  -5.9130174e-01  -1.7030168e+00  -4.9342865e-01  -1.9223100e-01   1.8289596e+00   1.4689497e+00  -6.8349213e-01  -8.4477038e-01  -6.9114906e-01  -3.9092505e-01  -3.1115419e-01   1.8309512e+00   1.1070117e+00   1.5332069e+00   1.8618938e+00   2.3426527e+00   2.4274341e+00   2.4672400e+00  -1.8803704e+00  -1.1917284e-01   7.7173012e-01   3.9058263e+00   3.0706620e+00
  -1.7622327e+00  -1.8673637e+00  -7.5310065e-01  -1.2456322e+00  -3.1792428e-01  -2.4645495e+00   9.8538713e-01   7.5844596e-01   3.5351162e+00   2.5046182e+00  -4.9637236e-01  -1.4899995e+00  -1.6045990e-01  -5.0930466e-01  -3.3907761e-01  -9.5903470e-01  -1.2742202e+00  -1.9928429e-01   2.8882446e+00  -2.2977867e+00   3.1379695e+00  -1.0538037e+00  -1.7694796e+00  -7.8453633e-03  -1.5557578e+00  -3.8489344e-01  -1.1653001e+00   4.1303034e-01  -3.3638706e-01   2.3163881e+00   2.7162204e+00  -1.0292636e+00  -1.8912743e+00  -4.9157824e-01  -1.8565519e+00  -1.8431976e-01  -1.0493579e+00   3.8654370e+00   2.3708916e+00  -4.3324294e-01  -2.0719516e+00  -7.1610775e-01  -2.1463993e+00  -8.2032945e-01  -2.5142345e+00  -1.2886601e+00  -1.4627066e+00   4.2618015e-02   8.2738493e-01  -9.5245411e-01  -1.9420362e+00  -5.4359629e-01  -1.8505812e+00  -5.2779999e-01  -4.2540791e-01   1.8915031e+00   1.3123620e+00  -6.5413155e-01  -9.0230694e-01  -6.3940456e-01  -4.0977033e-01  -3.1274798e-01   1.7291517e+00   1.0575919e+00   1.4467425e+00   2.0752985e+00   2.2734697e+00   2.4431965e+00   2.4851630e+00  -1.7865102e+00  -2.8840235e-02   9.3071661e-01   4.2396240e+00   3.0948048e+00
  -1.6113476e+00  -1.8630119e+00  -6.2713933e-01  -1.3114808e+00  -3.3967555e-01  -2.6328452e+00   9.1466254e-01   6.0463071e-01   3.6111734e+00   2.3987984e+00  -3.6674631e-01  -1.5344646e+00  -7.3571444e-02  -6.5845919e-01  -3.7710035e-01  -1.3062399e+00  -1.2112484e+00  -1.7148358e-01   3.0944795e+00  -2.2115181e+00   3.1502430e+00  -1.0026365e+00  -1.7664522e+00   7.4811816e-02  -1.5503594e+00  -3.6851788e-01  -1.2299108e+00   4.0094012e-01  -3.5663426e-01   2.3389291e+00   2.8616516e+00  -8.7219286e-01  -1.8906118e+00  -3.9407468e-01  -1.9052663e+00  -2.4296880e-01  -1.2021486e+00   3.8786208e+00   2.3492772e+00  -2.7699518e-01  -2.1692622e+00  -6.2205744e-01  -2.2228225e+00  -8.2307529e-01  -2.6771663e+00  -1.3900946e+00  -1.6874645e+00  -7.9764367e-02   4.9764276e-01  -8.3058524e-01  -1.9747694e+00  -4.5743537e-01  -1.9397440e+00  -5.2901685e-01  -6.2069273e-01   1.9621346e+00   1.1815514e+00  -5.7157874e-01  -8.9479363e-01  -5.3594196e-01  -3.6580354e-01  -2.6137829e-01   1.6705434e+00   1.0616062e+00   1.4027719e+00   2.3254158e+00   2.2427313e+00   2.4879686e+00   2.5317337e+00  -1.6653748e+00   3.7244260e-02   1.0044727e+00   4.4482815e+00   3.1416053e+00
  -1.4292129e+00  -1.8168046e+00  -4.9588013e-01  -1.3450893e+00  -3.9604224e-01  -2.8072810e+00   7.5851064e-01   3.8662862e-01   3.6643353e+00   2.2825694e+00  -1.9732869e-01  -1.5209392e+00   3.8621414e-02  -7.5735617e-01  -3.6976314e-01  -1.6097672e+00  -1.1426196e+00  -1.9600327e-01   3.1653831e+00  -2.0879373e+00   3.1342492e+00  -9.5446444e-01  -1.7446036e+00   1.2417500e-01  -1.5520823e+00  -4.0191937e-01  -1.3283502e+00   3.0486258e-01  -4.4203342e-01   2.2347377e+00   2.8792110e+00  -6.9973183e-01  -1.8594986e+00  -3.1699479e-01  -1.9394498e+00  -3.5368014e-01  -1.3878612e+00   3.7746084e+00   2.2526489e+00  -1.0517383e-01  -2.2142629e+00  -5.2132595e-01  -2.2609710e+00  -8.2260061e-01  -2.8120434e+00  -1.4965343e+00  -1.9021150e+00  -2.2995139e-01   1.6267537e-01  -6.6728283e-01  -1.9566319e+00  -3.3377076e-01  -1.9679127e+00  -4.9421419e-01  -7.7299906e-01   2.0429735e+00   1.0823043e+00  -4.3620194e-01  -8.2158912e-01  -3.8044906e-01  -2.5913615e-01  -1.5725149e-01   1.6559613e+00   1.1203292e+00   1.4026387e+00   2.6031482e+00   2.2503276e+00   2.5602725e+00   2.6055811e+00  -1.5215091e+00   7.4200454e-02   9.8963665e-01   4.5266328e+00   3.2093997e+00
  -1.2211894e+00  -1.7307415e+00  -3.6329965e-01  -1.3482171e+00  -4.8636668e-01  -2.9861448e+00   5.2631964e-01   1.1319990e-01   3.6937268e+00   2.1595948e+00   7.8210363e-03  -1.4497986e+00   1.7490573e-01  -8.0444305e-01  -3.1343489e-01  -1.8628082e+00  -1.0726373e+00  -2.7478384e-01   3.1021466e+00  -1.9314345e+00   3.0900791e+00  -9.1323953e-01  -1.7065903e+00   1.3644977e-01  -1.5632672e+00  -4.8588912e-01  -1.4608188e+00   1.2855573e-01  -5.9033089e-01   2.0117156e+00   2.7709863e+00  -5.1751034e-01  -1.8003453e+00  -2.6386063e-01  -1.9608894e+00  -5.1109176e-01  -1.6023044e+00   3.5633075e+00   2.0878961e+00   7.6922370e-02  -2.2072880e+00  -4.1650240e-01  -2.2609737e+00  -8.1831293e-01  -2.9165285e+00  -1.6027677e+00  -2.1012120e+00  -3.9788596e-01  -1.6599636e-01  -4.6715360e-01  -1.8886297e+00  -1.7533820e-01  -1.9352870e+00  -4.2238943e-01  -8.7924294e-01   2.1352410e+00   1.0192270e+00  -2.5087719e-01  -6.8522738e-01  -1.7495923e-01  -9.3010830e-02  -3.3454171e-03   1.6836727e+00   1.2318840e+00   1.4451747e+00   2.8968034e+00   2.2935800e+00   2.6564162e+00   2.7033012e+00  -1.3605244e+00   7.8218339e-02   8.8728709e-01   4.4758122e+00   3.2946465e+00
  -9.9385592e-01  -1.6084948e+00  -2.3356589e-01  -1.3239967e+00  -6.0831365e-01  -3.1671801e+00   2.3171482e-01  -2.0307478e-01   3.6986279e+00   2.0337917e+00   2.4280927e-01  -1.3241078e+00   3.3258012e-01  -8.0074939e-01  -2.0709344e-01  -2.0604833e+00  -1.0056445e+00  -4.0702259e-01   2.9129712e+00  -1.7478532e+00   3.0187148e+00  -8.8266119e-01  -1.6557210e+00   1.0941962e-01  -1.5856860e+00  -6.1866638e-01  -1.6256075e+00  -1.1990091e-01  -7.9553541e-01   1.6842755e+00   2.5457849e+00  -3.3171448e-01  -1.7167243e+00  -2.3727569e-01  -1.9718354e+00  -7.0728454e-01  -1.8393260e+00   3.2602539e+00   1.8661082e+00   2.6326195e-01  -2.1508971e+00  -3.1054744e-01  -2.2245451e+00  -8.0995020e-01  -2.9894538e+00  -1.7035351e+00  -2.2795671e+00  -5.7231530e-01  -4.7608670e-01  -2.3660787e-01  -1.7740007e+00   1.3366856e-02  -1.8449468e+00  -3.1469246e-01  -9.3859192e-01   2.2388620e+00   9.9538675e-01  -2.0997785e-02  -4.9143978e-01   7.6070704e-02   1.2618343e-01   1.9447640e-01   1.7492713e+00   1.3910298e+00   1.5265297e+00   3.1924617e+00   2.3671226e+00   2.7704048e+00   2.8193948e+00  -1.1887761e+00   4.6895154e-02   7.0319191e-01   4.3035058e+00   3.3918595e+00
  -7.5470186e-01  -1.4552251e+00  -1.1081279e-01  -1.2767064e+00  -7.5788784e-01  -3.3475104e+00  -1.0805810e-01  -5.4618800e-01   3.6783229e+00   1.9090809e+00   5.0011223e-01  -1.1495528e+00   5.0742006e-01  -7.4991751e-01  -5.2700171e-02  -2.2001110e+00  -9.4569332e-01  -5.8896906e-01   2.6129457e+00  -1.5442002e+00   2.9219438e+00  -8.6587465e-01  -1.5957004e+00   4.2710951e-02  -1.6202848e+00  -7.9583502e-01  -1.8189407e+00  -4.2831171e-01  -1.0479437e+00   1.2728293e+00   2.2190119e+00  -1.4876473e-01  -1.6131496e+00  -2.3871839e-01  -1.9747585e+00  -9.3212712e-01  -2.0909286e+00   2.8858699e+00   1.6021977e+00   4.4735789e-01  -2.0497328e+00  -2.0668102e-01  -2.1548565e+00  -7.9766095e-01  -3.0308333e+00  -1.7938837e+00  -2.4324482e+00  -7.4151075e-01  -7.5507772e-01   1.6404024e-02  -1.6180962e+00   2.2621393e-01  -1.7027644e+00  -1.7460132e-01  -9.5258177e-01   2.3521127e+00   1.0120107e+00   2.4566581e-01  -2.4897686e-01   3.6581620e-01   3.8909185e-01   4.2751669e-01   1.8457340e+00   1.5891502e+00   1.6401574e+00   3.4745175e+00   2.4629478e+00   2.8940054e+00   2.9463398e+00  -1.0129891e+00  -2.0477930e-02   4.4777649e-01   4.0238086e+00   3.4936742e+00
  -5.1176185e-01  -1.2773050e+00   1.1009561e-03  -1.2114565e+00  -9.2955119e-01  -3.5235912e+00  -4.7300881e-01  -8.9735502e-01   3.6319686e+00   1.7891222e+00   7.7088308e-01  -9.3419594e-01   6.9373822e-01  -6.5806598e-01   1.4458781e-01  -2.2813782e+00  -8.9621342e-01  -8.1388843e-01   2.2234787e+00  -1.3282867e+00   2.8022340e+00  -8.6517901e-01  -1.5303309e+00  -6.2025965e-02  -1.6669525e+00  -1.0103742e+00  -2.0349344e+00  -7.8084070e-01  -1.3344123e+00   8.0287343e-01   1.8121160e+00   2.5031268e-02  -1.4947920e+00  -2.6838249e-01  -1.9720711e+00  -1.1737753e+00  -2.3475112e+00   2.4643832e+00   1.3142443e+00   6.2258810e-01  -1.9102472e+00  -1.0825032e-01  -2.0563046e+00  -7.8206176e-01  -3.0417990e+00  -1.8695170e+00  -2.5557667e+00  -8.9406222e-01  -9.9081916e-01   2.8275102e-01  -1.4281224e+00   4.5565891e-01  -1.5171405e+00  -7.9566850e-03  -9.2508823e-01   2.4713548e+00   1.0682665e+00   5.3925460e-01   3.0770122e-02   6.8527984e-01   6.8376988e-01   6.8448060e-01   1.9636477e+00   1.8144657e+00   1.7769719e+00   3.7263707e+00   2.5706321e+00   3.0169791e+00   3.0748130e+00  -8.3985532e-01  -1.2270218e-01   1.3579249e-01   3.6566690e+00   3.5910576e+00
  -2.7321375e-01  -1.0819686e+00   9.8835108e-02  -1.1338058e+00  -1.1164376e+00  -3.6912031e+00  -8.4149027e-01  -1.2358998e+00   3.5584981e+00   1.6770552e+00   1.0453479e+00  -6.8806124e-01   8.8454550e-01  -5.3348839e-01   3.7639683e-01  -2.3063972e+00  -8.5970223e-01  -1.0722078e+00   1.7712948e+00  -1.1083159e+00   2.6625762e+00  -8.8176751e-01  -1.4631913e+00  -2.0103705e-01  -1.7243367e+00  -1.2528720e+00  -2.2656846e+00  -1.1587413e+00  -1.6388774e+00   3.0370527e-01   1.3516156e+00   1.8383151e-01  -1.3671450e+00  -3.2507599e-01  -1.9658377e+00  -1.4192989e+00  -2.5982371e+00   2.0224614e+00   1.0225829e+00   7.8254145e-01  -1.7403081e+00  -1.8583777e-02  -1.9341982e+00  -7.6426482e-01  -3.0244680e+00  -1.9271150e+00  -2.6462427e+00  -1.0196922e+00  -1.1721695e+00   5.5255848e-01  -1.2127496e+00   6.9305247e-01  -1.2985753e+00   1.7715812e-01  -8.6214996e-01   2.5908928e+00   1.1611437e+00   8.4824681e-01   3.3433044e-01   1.0236211e+00   9.9623966e-01   9.5189750e-01   2.0916032e+00   2.0524711e+00   1.9256792e+00   3.9312348e+00   2.6777415e+00   3.1274769e+00   3.1940567e+00  -6.7562241e-01  -2.5655043e-01  -2.1431035e-01   3.2269365e+00   3.6736645e+00
  -4.6958993e-02  -8.7690176e-01   1.7980104e-01  -1.0493322e+00  -1.3106563e+00  -3.8454977e+00  -1.1914335e+00  -1.5403382e+00   3.4565760e+00   1.5752606e+00   1.3132695e+00  -4.2256955e-01   1.0718098e+00  -3.8620384e-01   6.3132458e-01  -2.2796493e+00  -8.3745820e-01  -1.3518475e+00   1.2870430e+00  -8.9243860e-01   2.5063025e+00  -9.1551740e-01  -1.3973121e+00  -3.6849637e-01  -1.7897226e+00  -1.5118943e+00  -2.5014938e+00  -1.5413020e+00  -1.9431052e+00  -1.9315792e-01   8.6774080e-01   3.2259916e-01  -1.2356596e+00  -4.0618820e-01  -1.9574960e+00  -1.6553956e+00  -2.8315104e+00   1.5876465e+00   7.4867492e-01   9.2137145e-01  -1.5487061e+00   5.9160520e-02  -1.7943816e+00  -7.4587042e-01  -2.9817510e+00  -1.9645994e+00  -2.7015389e+00  -1.1100324e+00  -1.2896457e+00   8.1570046e-01  -9.8160941e-01   9.2901962e-01  -1.0590956e+00   3.7069636e-01  -7.7165265e-01   2.7029809e+00   1.2854480e+00   1.1599988e+00   6.4686792e-01   1.3686067e+00   1.3111984e+00   1.2147133e+00   2.2167365e+00   2.2865812e+00   2.0732719e+00   4.0730125e+00   2.7704033e+00   3.2125918e+00   3.2923779e+00  -5.2570606e-01  -4.1675324e-01  -5.8128412e-01   2.7630550e+00   3.7303228e+00
   1.5979048e-01  -6.6979728e-01   2.4237021e-01  -9.6318785e-01  -1.5036650e+00  -3.9811002e+00  -1.5016516e+00  -1.7896007e+00   3.3246092e+00   1.4851569e+00   1.5644537e+00  -1.4985753e-01   1.2468033e+00  -2.2738544e-01   8.9533891e-01  -2.2078172e+00  -8.2937656e-01  -1.6387256e+00   8.0359074e-01  -6.8830172e-01   2.3368958e+00  -9.6484748e-01  -1.3348722e+00  -5.5665521e-01  -1.8589954e+00  -1.7744940e+00  -2.7312308e+00  -1.9069549e+00  -2.2276350e+00  -6.5576557e-01   3.9276322e-01   4.3741148e-01  -1.1053684e+00  -5.0772850e-01  -1.9476138e+00  -1.8691488e+00  -3.0355447e+00   1.1866870e+00   5.1382585e-01   1.0341371e+00  -1.3445945e+00   1.2214645e-01  -1.6428240e+00  -7.2892157e-01  -2.9171168e+00  -1.9813238e+00  -2.7203649e+00  -1.1593031e+00  -1.3360504e+00   1.0623208e+00  -7.4470953e-01   1.1538911e+00  -8.1157772e-01   5.6107779e-01  -6.6289298e-01   2.7979995e+00   1.4339095e+00   1.4613711e+00   9.5300468e-01   1.7071598e+00   1.6128365e+00   1.4570215e+00   2.3253893e+00   2.4989539e+00   2.2056648e+00   4.1371840e+00   2.8340157e+00   3.2590309e+00   3.3577505e+00  -3.9434169e-01  -5.9610091e-01  -9.4220606e-01   2.2954675e+00   3.7496222e+00
   3.4089923e-01  -4.6789998e-01   2.8604603e-01  -8.7966716e-01  -1.6866888e+00  -4.0922732e+00  -1.7531247e+00  -1.9643217e+00   3.1608145e+00   1.4070480e+00   1.7892692e+00   1.1797343e-01   1.4005217e+00  -6.8703647e-02   1.1523753e+00  -2.0995145e+00  -8.3382267e-01  -1.9174117e+00   3.5411018e-01  -5.0261104e-01   2.1577902e+00  -1.0266550e+00  -1.2769380e+00  -7.5610471e-01  -1.9266940e+00  -2.0268309e+00  -2.9428120e+00  -2.2344735e+00  -2.4728623e+00  -1.0536133e+00  -4.0882106e-02   5.2572155e-01  -9.8052180e-01  -6.2443662e-01  -1.9357061e+00  -2.0487723e+00  -3.1989870e+00   8.4387636e-01   3.3782590e-01   1.1171123e+00  -1.1368934e+00   1.6800511e-01  -1.4852040e+00  -7.1581650e-01  -2.8343322e+00  -1.9781675e+00  -2.7025354e+00  -1.1648414e+00  -1.3070331e+00   1.2833552e+00  -5.1180410e-01   1.3581638e+00  -5.6900441e-01   7.3574948e-01  -5.4605198e-01   2.8648021e+00   1.5974080e+00   1.7394017e+00   1.2377006e+00   2.0259762e+00   1.8857155e+00   1.6628878e+00   2.4038505e+00   2.6714368e+00   2.3084340e+00   4.1116486e+00   2.8540552e+00   3.2538698e+00   3.3784835e+00  -2.8429854e-01  -7.8566265e-01  -1.2737575e+00   1.8548338e+00   3.7205691e+00
   4.9164884e-01  -2.7756901e-01   3.1158583e-01  -8.0182375e-01  -1.8511564e+00  -4.1731380e+00  -1.9301751e+00  -2.0481115e+00   2.9633410e+00   1.3400290e+00   1.9791541e+00   3.6962233e-01   1.5241556e+00   7.8370493e-02   1.3851043e+00  -1.9649313e+00  -8.4759535e-01  -2.1718901e+00  -2.9919106e-02  -3.4073563e-01   1.9721800e+00  -1.0963405e+00  -1.2232676e+00  -9.5614143e-01  -1.9861643e+00  -2.2548647e+00  -3.1237786e+00  -2.5041833e+00  -2.6601878e+00  -1.3594906e+00  -4.0256758e-01   5.8655850e-01  -8.6426123e-01  -7.4996014e-01  -1.9201308e+00  -2.1842902e+00  -3.3115612e+00   5.7951300e-01   2.3760347e-01   1.1680450e+00  -9.3370207e-01   1.9496850e-01  -1.3265212e+00  -7.0918091e-01  -2.7371977e+00  -1.9575212e+00  -2.6489881e+00  -1.1274322e+00  -1.2015534e+00   1.4710265e+00  -2.9176910e-01   1.5329687e+00  -3.4370800e-01   8.8184730e-01  -4.3161376e-01   2.8912253e+00   1.7652983e+00   1.9819885e+00   1.4871306e+00   2.3121750e+00   2.1156473e+00   1.8172146e+00   2.4391305e+00   2.7865827e+00   2.3676140e+00   3.9874637e+00   2.8169262e+00   3.1853330e+00   3.3439073e+00  -1.9667103e-01  -9.7511693e-01  -1.5535759e+00   1.4701715e+00   3.6332573e+00
   6.0901491e-01  -1.0388710e-01   3.2106338e-01  -7.3116769e-01  -1.9891222e+00  -4.2179429e+00  -2.0214517e+00  -2.0287220e+00   2.7304283e+00   1.2819560e+00   2.1270769e+00   5.9530888e-01   1.6095821e+00   2.0325599e-01   1.5758274e+00  -1.8154151e+00  -8.6598601e-01  -2.3863909e+00  -3.2065679e-01  -2.0637734e-01   1.7828386e+00  -1.1679239e+00  -1.1722019e+00  -1.1452196e+00  -2.0298101e+00  -2.4450800e+00  -3.2619397e+00  -2.6991023e+00  -2.7731645e+00  -1.5511712e+00  -6.6540016e-01   6.2065510e-01  -7.5835587e-01  -8.7708916e-01  -1.8980808e+00  -2.2681028e+00  -3.3646900e+00   4.0858583e-01   2.2598408e-01   1.1863487e+00  -7.4176170e-01   2.0198832e-01  -1.1707668e+00  -7.1169986e-01  -2.6293022e+00  -1.9231584e+00  -2.5617561e+00  -1.0514070e+00  -1.0222043e+00   1.6192837e+00  -9.2030781e-02   1.6705195e+00  -1.4664902e-01   9.8691986e-01  -3.2976927e-01   2.8647302e+00   1.9258214e+00   2.1785362e+00   1.6894982e+00   2.5539420e+00   2.2905155e+00   1.9065857e+00   2.4197143e+00   2.8286617e+00   2.3704970e+00   3.7594255e+00   2.7107962e+00   3.0435472e+00   3.2450271e+00  -1.3076075e-01  -1.1531788e+00  -1.7615884e+00   1.1670411e+00   3.4795058e+00
   6.9186385e-01   4.9655363e-02   3.1786360e-01  -6.6747253e-01  -2.0936427e+00  -4.2213678e+00  -2.0206451e+00  -1.8990193e+00   2.4605944e+00   1.2294845e+00   2.2279306e+00   7.8739043e-01   1.6498553e+00   2.9689671e-01   1.7074518e+00  -1.6630087e+00  -8.8293605e-01  -2.5462289e+00  -4.9566169e-01  -1.0132758e-01   1.5919608e+00  -1.2342479e+00  -1.1206541e+00  -1.3114638e+00  -2.0494323e+00  -2.5851917e+00  -3.3460345e+00  -2.8059294e+00  -2.7985506e+00  -1.6128261e+00  -8.0796979e-01   6.3049091e-01  -6.6302286e-01  -9.9803565e-01  -1.8656756e+00  -2.2953930e+00  -3.3520489e+00   3.3978124e-01   3.1064834e-01   1.1732156e+00  -5.6601165e-01   1.8883599e-01  -1.0206752e+00  -7.2591518e-01  -2.5138132e+00  -1.8799906e+00  -2.4438970e+00  -9.4449471e-01  -7.7536653e-01   1.7241614e+00   8.1905499e-02   1.7645240e+00   1.3219610e-02   1.0396717e+00  -2.4984811e-01   2.7731416e+00   2.0665777e+00   2.3205309e+00   1.8357287e+00   2.7411301e+00   2.4009822e+00   1.9200406e+00   2.3362456e+00   2.7846050e+00   2.3063817e+00   3.4264479e+00   2.5263534e+00   2.8212092e+00   3.0750964e+00  -8.4057734e-02  -1.3081030e+00  -1.8812327e+00   9.6590509e-01   3.2534144e+00
   7.4105734e-01   1.8137557e-01   3.0660397e-01  -6.0871356e-01  -2.1590832e+00  -4.1788423e+00  -1.9268840e+00  -1.6576846e+00   2.1528275e+00   1.1781713e+00   2.2788298e+00   9.4082559e-01   1.6396563e+00   3.5229749e-01   1.7644787e+00  -1.5199743e+00  -8.9128821e-01  -2.6386063e+00  -5.3933912e-01  -2.5330957e-02   1.4010292e+00  -1.2872646e+00  -1.0642103e+00  -1.4432165e+00  -2.0366419e+00  -2.6647902e+00  -3.3663776e+00  -2.8158148e+00  -2.7272005e+00  -1.5360582e+00  -8.1579071e-01   6.2024660e-01  -5.7685369e-01  -1.1047426e+00  -1.8181551e+00  -2.2643450e+00  -3.2700141e+00   3.7488330e-01   4.9337227e-01   1.1316358e+00  -4.0927565e-01   1.5618057e-01  -8.7758177e-01  -7.5399738e-01  -2.3933189e+00  -1.8337233e+00  -2.2993815e+00  -8.1742221e-01  -4.7116929e-01   1.7840322e+00   2.2678543e-01   1.8105323e+00   1.2945909e-01   1.0306796e+00  -1.9981366e-01   2.6054318e+00   2.1750369e+00   2.4020030e+00   1.9199891e+00   2.8657791e+00   2.4410307e+00   1.8497226e+00   2.1820888e+00   2.6448126e+00   2.1672117e+00   2.9917121e+00   2.2574301e+00   2.5141155e+00   2.8300626e+00  -5.2325781e-02  -1.4282373e+00  -1.9004803e+00   8.8077301e-01   2.9517915e+00
   7.5945432e-01   2.9149301e-01   2.9298092e-01  -5.5115008e-01  -2.1813303e+00  -4.0868555e+00  -1.7447787e+00  -1.3095824e+00   1.8067700e+00   1.1226413e+00   2.2793011e+00   1.0534463e+00   1.5756809e+00   3.6492289e-01   1.7339469e+00  -1.3983217e+00  -8.8312303e-01  -2.6533147e+00  -4.4397207e-01   2.3930379e-02   1.2107194e+00  -1.3183895e+00  -9.9734025e-01  -1.5295865e+00  -1.9833156e+00  -2.6758798e+00  -3.3154402e+00  -2.7248572e+00  -2.5547214e+00  -1.3204824e+00  -6.8232857e-01   5.9566391e-01  -4.9685692e-01  -1.1892059e+00  -1.7501631e+00  -2.1761585e+00  -3.1179689e+00   5.0861294e-01   7.6961566e-01   1.0663242e+00  -2.7210855e-01   1.0563994e-01  -7.4139183e-01  -7.9750454e-01  -2.2697340e+00  -1.7904235e+00  -2.1329480e+00  -6.8328761e-01  -1.2324154e-01   1.7997366e+00   3.4176711e-01   1.8062063e+00   1.9848586e-01   9.5303548e-01  -1.8585979e-01   2.3524958e+00   2.2390601e+00   2.4198536e+00   1.9400019e+00   2.9225258e+00   2.4083042e+00   1.6913668e+00   1.9537334e+00   2.4037737e+00   1.9480631e+00   2.4625670e+00   1.9014432e+00   2.1215176e+00   2.5088565e+00  -2.9792003e-02  -1.5025938e+00  -1.8125858e+00   9.1823436e-01   2.5744240e+00
   7.5180492e-01   3.8209215e-01   2.8354367e-01  -4.8955149e-01  -2.1579035e+00  -3.9432367e+00  -1.4841093e+00  -8.6575571e-01   1.4228755e+00   1.0568093e+00   2.2313429e+00   1.1260183e+00   1.4569345e+00   3.3293065e-01   1.6062662e+00  -1.3093651e+00  -8.5016504e-01  -2.5832985e+00  -2.1025947e-01   5.0724776e-02   1.0208483e+00  -1.3189100e+00  -9.1370991e-01  -1.5609698e+00  -1.8820772e+00  -2.6132792e+00  -3.1883238e+00  -2.5342947e+00  -2.2818459e+00  -9.7380725e-01  -4.0953162e-01   5.6381354e-01  -4.1862324e-01  -1.2437943e+00  -1.6561039e+00  -2.0348624e+00  -2.8984412e+00   7.2892222e-01   1.1285041e+00   9.8354873e-01  -1.5281794e-01   3.9800020e-02  -6.1066887e-01  -8.5714498e-01  -2.1442731e+00  -1.7560361e+00  -1.9499301e+00  -5.5674067e-01   2.5174722e-01   1.7745755e+00   4.2839980e-01   1.7514914e+00   2.1972403e-01   8.0287376e-01  -2.1213070e-01   2.0078627e+00   2.2474078e+00   2.3740221e+00   1.8971266e+00   2.9088787e+00   2.3042184e+00   1.4445932e+00   1.6510085e+00   2.0604581e+00   1.6474422e+00   1.8501874e+00   1.4596214e+00   1.6462739e+00   2.1135022e+00  -9.4347876e-03  -1.5214053e+00  -1.6165108e+00   1.0769515e+00   2.1241685e+00
   7.2453549e-01   4.5695074e-01   2.8540178e-01  -4.1755543e-01  -2.0879609e+00  -3.7473868e+00  -1.1591801e+00  -3.4303276e-01   1.0025295e+00   9.7415026e-01   2.1393567e+00   1.1620883e+00   1.2849127e+00   2.5722369e-01   1.3758853e+00  -1.2633232e+00  -7.8423915e-01  -2.4250447e+00   1.5267738e-01   6.1032138e-02   8.3037450e-01  -1.2804278e+00  -8.0658183e-01  -1.5295115e+00  -1.7267616e+00  -2.4748603e+00  -2.9830967e+00  -2.2503799e+00  -1.9144912e+00  -5.1140825e-01  -7.8212404e-03   5.3277578e-01  -3.3660702e-01  -1.2615532e+00  -1.5305466e+00  -1.8469440e+00  -2.6170622e+00   1.0177271e+00   1.5532229e+00   8.9086809e-01  -4.7662922e-02  -3.7803568e-02  -4.8283185e-01  -9.3256394e-01  -2.0174912e+00  -1.7358810e+00  -1.7560650e+00  -4.5302836e-01   6.3474544e-01   1.7141608e+00   4.9042236e-01   1.6486796e+00   1.9555922e-01   5.7974370e-01  -2.8058163e-01   1.5682884e+00   2.1902162e+00   2.2674831e+00   1.7962063e+00   2.8253430e+00   2.1338407e+00   1.1129900e+00   1.2770990e+00   1.6184515e+00   1.2673772e+00   1.1690051e+00   9.3700041e-01   1.0947900e+00   1.6490453e+00   1.6640566e-02  -1.4766368e+00  -1.3169927e+00   1.3476555e+00   1.6068604e+00
   6.8542991e-01   5.2124200e-01   3.0587814e-01  -3.2813372e-01  -1.9722081e+00  -3.5004341e+00  -7.8788843e-01   2.3673997e-01   5.4812298e-01   8.6800848e-01   2.0099435e+00   1.1676350e+00   1.0636536e+00   1.4131795e-01   1.0417482e+00  -1.2689719e+00  -6.7775275e-01  -2.1787671e+00   6.2782286e-01   6.2187888e-02   6.3745664e-01  -1.1953139e+00  -6.6927655e-01  -1.4294851e+00  -1.5128376e+00  -2.2616133e+00  -2.7009706e+00  -1.8839523e+00  -1.4634940e+00   4.4576086e-02   5.0446425e-01   5.1124476e-01  -2.4451007e-01  -1.2364804e+00  -1.3686483e+00  -1.6208305e+00  -2.2823409e+00   1.3520315e+00   2.0218106e+00   7.9678611e-01   4.8784055e-02  -1.2274851e-01  -3.5444643e-01  -1.0221772e+00  -1.8893852e+00  -1.7341728e+00  -1.5572943e+00  -3.8696875e-01   1.0051532e+00   1.6261252e+00   5.3339897e-01   1.5023540e+00   1.3109730e-01   2.8679846e-01  -3.9098253e-01   1.0341874e+00   2.0594199e+00   2.1060787e+00   1.6451934e+00   2.6753898e+00   1.9055434e+00   7.0397983e-01   8.3835993e-01   1.0858302e+00   8.1329952e-01   4.3595217e-01   3.4219138e-01   4.7675304e-01   1.1233078e+00   5.6755640e-02  -1.3624201e+00  -9.2425277e-01   1.7136517e+00   1.0310515e+00
   6.4321888e-01   5.8112955e-01   3.5212207e-01  -2.1413219e-01  -1.8127267e+00  -3.2053069e+00  -3.9057600e-01   8.4779990e-01   6.3075070e-02   7.3193318e-01   1.8515757e+00   1.1505576e+00   7.9965002e-01  -8.9615543e-03   6.0750234e-01  -1.3333594e+00  -5.2417600e-01  -1.8483845e+00   1.1912936e+00   6.2428360e-02   4.3957100e-01  -1.0571524e+00  -4.9566495e-01  -1.2575687e+00  -1.2377543e+00  -1.9775377e+00  -2.3462967e+00  -1.4497405e+00  -9.4403875e-01   6.6656590e-01   1.1021394e+00   5.0807357e-01  -1.3574361e-01  -1.1637653e+00  -1.1665651e+00  -1.3662652e+00  -1.9052666e+00   1.7053688e+00   2.5083112e+00   7.1033967e-01   1.4314050e-01  -2.0983815e-01  -2.2158664e-01  -1.1230735e+00  -1.7595422e+00  -1.7536031e+00  -1.3595607e+00  -3.7192893e-01   1.3417934e+00   1.5197033e+00   5.6422317e-01   1.3192121e+00   3.3747558e-02  -6.9220181e-02  -5.4105913e-01   4.0987003e-01   1.8491124e+00   1.8981890e+00   1.4545826e+00   2.4652714e+00   1.6304601e+00   2.2847712e-01   3.4394968e-01   4.7478354e-01   2.9372979e-01  -3.3043620e-01  -3.1305611e-01  -1.9531822e-01   5.4649419e-01   1.1916441e-01  -1.1753879e+00  -4.5336976e-01   2.1518055e+00   4.0759814e-01
   6.0709536e-01   6.4328223e-01   4.3070322e-01  -6.8843849e-02  -1.6127436e+00  -2.8667074e+00   1.1255674e-02   1.4618403e+00  -4.4819433e-01   5.6002718e-01   1.6741568e+00   1.1200429e+00   5.0162106e-01  -1.8593389e-01   8.1445508e-02  -1.4615830e+00  -3.1849063e-01  -1.4412922e+00   1.8137943e+00   7.0363991e-02   2.3368802e-01  -8.6115009e-01  -2.8065634e-01  -1.0130044e+00  -9.0118939e-01  -1.6293727e+00  -1.9263864e+00  -9.6544809e-01  -3.7481505e-01   1.3231890e+00   1.7546851e+00   5.3178066e-01  -3.9368943e-03  -1.0399826e+00  -9.2181653e-01  -1.0936308e+00  -1.4987641e+00   2.0494627e+00   2.9842174e+00   6.4063745e-01   2.4262224e-01  -2.9326636e-01  -8.0237217e-02  -1.2310031e+00  -1.6273227e+00  -1.7950280e+00  -1.1686131e+00  -4.1887874e-01   1.6239654e+00   1.4052056e+00   5.9053009e-01   1.1077727e+00  -8.7338813e-02  -4.7820920e-01  -7.2675258e-01  -2.9643873e-01   1.5558288e+00   1.6542658e+00   1.2366942e+00   2.2036945e+00   1.3217785e+00  -2.9964620e-01  -1.9469065e-01  -1.9899172e-01  -2.8020388e-01  -1.1109973e+00  -1.0144613e+00  -9.0667445e-01  -6.9319911e-02   2.1153774e-01  -9.1488559e-01   7.6640896e-02   2.6339435e+00  -2.5086648e-01
   5.8618111e-01   7.1434457e-01   5.4720784e-01   1.1342853e-01  -1.3763624e+00  -2.4909825e+00   3.9627463e-01   2.0495691e+00  -9.8034155e-01   3.4729082e-01   1.4884944e+00   1.0858625e+00   1.8015064e-01  -3.8062917e-01  -5.2379274e-01  -1.6566286e+00  -5.7576915e-02  -9.6794032e-01   2.4624035e+00   9.4412746e-02   1.6497715e-02  -6.0448705e-01  -2.0645597e-02  -6.9763290e-01  -5.0517624e-01  -1.2261847e+00  -1.4511627e+00  -4.5068412e-01   2.2304393e-01   1.9811443e+00   2.4281044e+00   5.9004534e-01   1.5654350e-01  -8.6323642e-01  -6.3357728e-01  -8.1327008e-01  -1.0770255e+00   2.3559995e+00   3.4201164e+00   5.9637261e-01   3.5440344e-01  -3.6683583e-01   7.3294821e-02  -1.3404674e+00  -1.4920546e+00  -1.8572845e+00  -9.8982262e-01  -5.3559100e-01   1.8325272e+00   1.2934104e+00   6.2006313e-01   8.7797553e-01  -2.2193431e-01  -9.2713892e-01  -9.4257485e-01  -1.0728002e+00   1.1787493e+00   1.3862543e+00   1.0048590e+00   1.9013714e+00   9.9392081e-01  -8.6425566e-01  -7.6447379e-01  -9.1708600e-01  -8.9537894e-01  -1.8869313e+00  -1.7459441e+00  -1.6410479e+00  -7.1078085e-01   3.4045745e-01  -5.8304911e-01   6.4397622e-01   3.1285780e+00  -9.3054008e-01
   5.8897487e-01   8.0039964e-01   7.0586322e-01   3.3686421e-01  -1.1082850e+00  -2.0858940e+00   7.4460361e-01   2.5823549e+00  -1.5272202e+00   8.9944644e-02   1.3057100e+00   1.0576497e+00  -1.5279450e-01  -5.8342888e-01  -1.1918201e+00  -1.9192726e+00   2.5948978e-01  -4.4125049e-01   3.1025739e+00   1.4223091e-01  -2.1532874e-01  -2.8658404e-01   2.8611670e-01  -3.1580289e-01  -5.4100083e-02  -7.7884295e-01  -9.3265893e-01   7.4187471e-02   8.2717142e-01   2.6071614e+00   3.0869959e+00   6.8922124e-01   3.5010282e-01  -6.3324871e-01  -3.0286946e-01  -5.3485241e-01  -6.5476551e-01   2.5983906e+00   3.7874330e+00   5.8533512e-01   4.8497854e-01  -4.2422356e-01   2.4199221e-01  -1.4449150e+00  -1.3532225e+00  -1.9371650e+00  -8.2801559e-01  -7.2604468e-01   1.9509400e+00   1.1949138e+00   6.6004304e-01   6.4069293e-01  -3.5945745e-01  -1.4006756e+00  -1.1820289e+00  -1.9039776e+00   7.1981058e-01   1.1069362e+00   7.7255938e-01   1.5704675e+00   6.6166423e-01  -1.4477705e+00  -1.3513755e+00  -1.6593136e+00  -1.5373779e+00  -2.6407401e+00  -2.4904303e+00  -2.3814308e+00  -1.3638913e+00   5.1095287e-01  -1.8473949e-01   1.2253478e+00   3.6028391e+00  -1.6170997e+00
   6.2281588e-01   9.0646634e-01   9.0921578e-01   6.0371003e-01  -8.1354001e-01  -1.6602948e+00   1.0389773e+00   3.0338595e+00  -2.0820401e+00  -2.1428907e-01   1.1366242e+00   1.0442015e+00  -4.8444286e-01  -7.8473118e-01  -1.9032676e+00  -2.2480455e+00   6.3125703e-01   1.2409432e-01   3.7002156e+00   2.2017968e-01  -4.6485969e-01   9.0733262e-02   6.3926128e-01   1.2584081e-01   4.4544152e-01  -2.9941383e-01  -3.8439798e-01   5.8920852e-01   1.4152498e+00   3.1699257e+00   3.6967108e+00   8.3390096e-01   5.7949326e-01  -3.5138908e-01   6.7359762e-02  -2.6683047e-01  -2.4643841e-01   2.7534156e+00   4.0601551e+00   6.1395112e-01   6.3957456e-01  -4.5928410e-01   4.2779228e-01  -1.5370383e+00  -1.2106346e+00  -2.0295508e+00  -6.8732872e-01  -9.9007490e-01   1.9662073e+00   1.1194732e+00   7.1658465e-01   4.0717671e-01  -4.8970243e-01  -1.8819603e+00  -1.4380620e+00  -2.7720418e+00   1.8372223e-01   8.2923076e-01   5.5258092e-01   1.2239823e+00   3.3925435e-01  -2.0320571e+00  -1.9411721e+00  -2.4047372e+00  -2.1912282e+00  -3.3570533e+00  -3.2306790e+00  -3.1108730e+00  -2.0146501e+00   7.2611216e-01   2.7266315e-01   1.7973542e+00   4.0244877e+00  -2.2963519e+00
   6.9339822e-01   1.0360664e+00   1.1578864e+00   9.1399144e-01  -4.9723853e-01  -1.2237278e+00   1.2657006e+00   3.3815495e+00  -2.6375581e+00  -5.6596305e-01   9.9114655e-01   1.0528497e+00  -8.0186392e-01  -9.7559728e-01  -2.6367498e+00  -2.6392606e+00   1.0538456e+00   7.1244304e-01   4.2237321e+00   3.3286382e-01  -7.3462649e-01   5.2318899e-01   1.0361681e+00   6.1867772e-01   9.8490654e-01   1.9948725e-01   1.7931376e-01   1.0759265e+00   1.9662859e+00   3.6418559e+00   4.2254469e+00   1.0265614e+00   8.4548913e-01  -2.0641341e-02   4.7228442e-01  -1.6014948e-02   1.3453434e-01   2.8026365e+00   4.2164351e+00   6.8687759e-01   8.2165669e-01  -4.6637382e-01   6.3132952e-01  -1.6091617e+00  -1.0645499e+00  -2.1277040e+00  -5.7108928e-01  -1.3232926e+00   1.8696515e+00   1.0753914e+00   7.9420166e-01   1.8847130e-01  -6.0352780e-01  -2.3535007e+00  -1.7035203e+00  -3.6571334e+00  -4.2211403e-01   5.6549381e-01   3.5622750e-01   8.7508611e-01   3.9568648e-02  -2.5993474e+00  -2.5201617e+00  -3.1327222e+00  -2.8421396e+00  -4.0232905e+00  -3.9500850e+00  -3.8132580e+00  -2.6496642e+00   9.8679708e-01   7.7959661e-01   2.3378364e+00   4.3638765e+00  -2.9548543e+00
   8.0436911e-01   1.1908946e+00   1.4504230e+00   1.2653709e+00  -1.6436730e-01  -7.8597192e-01   1.4153547e+00   3.6079964e+00  -3.1862910e+00  -9.6375595e-01   8.7771280e-01   1.0889356e+00  -1.0926463e+00  -1.1483331e+00  -3.3699398e+00  -3.0871072e+00   1.5210387e+00   1.3080033e+00   4.6458864e+00   4.8277493e-01  -1.0263707e+00   1.0041413e+00   1.4719777e+00   1.1525222e+00   1.5541886e+00   7.0534952e-01   7.4413432e-01   1.5183707e+00   2.4617977e+00   4.0006261e+00   4.6461539e+00   1.2673179e+00   1.1466875e+00   3.5449185e-01   9.0536715e-01   2.1270992e-01   4.7647943e-01   2.7335047e+00   4.2399602e+00   8.0667891e-01   1.0325615e+00  -4.4067798e-01   8.5177352e-01  -1.6536947e+00  -9.1575829e-01  -2.2236948e+00  -4.8172401e-01  -1.7172778e+00   1.6574764e+00   1.0689808e+00   8.9543130e-01  -5.1749738e-03  -6.9346003e-01  -2.7981229e+00  -1.9715767e+00  -4.5383330e+00  -1.0877850e+00   3.2685323e-01   1.9264646e-01   5.3645386e-01  -2.2662203e-01  -3.1331320e+00  -3.0758295e+00  -3.8239606e+00  -3.4761944e+00  -4.6301227e+00  -4.6334110e+00  -4.4740124e+00  -3.2567015e+00   1.2914842e+00   1.3247655e+00   2.8271365e+00   4.5957370e+00  -3.5804730e+00
   9.5703968e-01   1.3706138e+00   1.7832642e+00   1.6531629e+00   1.8037239e-01  -3.5655871e-01   1.4832165e+00   3.7018842e+00  -3.7207426e+00  -1.4044092e+00   8.0279943e-01   1.1554175e+00  -1.3455689e+00  -1.2969675e+00  -4.0806948e+00  -3.5838104e+00   2.0245108e+00   1.8956515e+00   4.9453815e+00   6.7006311e-01  -1.3408333e+00   1.5247947e+00   1.9397464e+00   1.7161008e+00   2.1420845e+00   1.2063877e+00   1.2964287e+00   1.9038528e+00   2.8868441e+00   4.2303494e+00   4.9381274e+00   1.5538067e+00   1.4794501e+00   7.6814511e-01   1.3586369e+00   4.1652277e-01   7.7008656e-01   2.5400924e+00   4.1210097e+00   9.7360763e-01   1.2712814e+00  -3.7851569e-01   1.0867734e+00  -1.6636206e+00  -7.6560530e-01  -2.3089362e+00  -4.2070052e-01  -2.1600293e+00   1.3310756e+00   1.1041448e+00   1.0206003e+00  -1.6486594e-01  -7.5417480e-01  -3.1999222e+00  -2.2361032e+00  -5.3945871e+00  -1.8011445e+00   1.2261686e-01   6.8300577e-02   2.1962604e-01  -4.5124880e-01  -3.6189786e+00  -3.5974184e+00  -4.4614078e+00  -4.0809566e+00  -5.1717068e+00  -5.2674171e+00  -5.0807177e+00  -3.8251620e+00   1.6362452e+00   1.8956752e+00   3.2491847e+00   4.7006830e+00  -4.1628552e+00
   1.1502289e+00   1.5727900e+00   2.1508194e+00   2.0705000e+00   5.3267862e-01   5.5702403e-02   1.4693791e+00   3.6586598e+00  -4.2336327e+00  -1.8827544e+00   7.7054836e-01   1.2526295e+00  -1.5512257e+00  -1.4175972e+00  -4.7481639e+00  -4.1198599e+00   2.5541711e+00   2.4616764e+00   5.1080688e+00   8.9245166e-01  -1.6776008e+00   2.0745309e+00   2.4307323e+00   2.2975660e+00   2.7368162e+00   1.6920961e+00   1.8239593e+00   2.2235516e+00   3.2308295e+00   4.3223646e+00   5.0881990e+00   1.8812061e+00   1.8379901e+00   1.2133028e+00   1.8230563e+00   5.9465541e-01   1.0088853e+00   2.2234190e+00   3.8571327e+00   1.1855077e+00   1.5344104e+00  -2.7760206e-01   1.3325098e+00  -1.6329896e+00  -6.1596231e-01  -2.3747846e+00  -3.8850139e-01  -2.6366352e+00   8.9706684e-01   1.1821055e+00   1.1677433e+00  -2.8354870e-01  -7.8282713e-01  -3.5451567e+00  -2.4919690e+00  -6.2056348e+00  -2.5481808e+00  -4.0213809e-02  -1.3384506e-02  -6.5568373e-02  -6.2936281e-01  -4.0452353e+00  -4.0763785e+00  -5.0310819e+00  -4.6459720e+00  -5.6456954e+00  -5.8413593e+00  -5.6235940e+00  -4.3464486e+00   2.0148678e+00   2.4792145e+00   3.5923529e+00   4.6663459e+00  -4.6937978e+00
   1.3802513e+00   1.7929658e+00   2.5456601e+00   2.5086364e+00   8.8871742e-01   4.4316250e-01   1.3785801e+00   3.4807988e+00  -4.7181200e+00  -2.3918334e+00   7.8252435e-01   1.3782060e+00  -1.7025654e+00  -1.5085763e+00  -5.3538068e+00  -4.6842960e+00   3.0986084e+00   2.9944121e+00   5.1277190e+00   1.1452984e+00  -2.0350164e+00   2.6413387e+00   2.9347879e+00   2.8850151e+00   3.3265716e+00   2.1537057e+00   2.3164803e+00   2.4728583e+00   3.4880406e+00   4.2755886e+00   5.0914570e+00   2.2423970e+00   2.2145947e+00   1.6820564e+00   2.2889513e+00   7.4825192e-01   1.1895525e+00   1.7913653e+00   3.4534074e+00   1.4378481e+00   1.8162524e+00  -1.3724494e-01   1.5838500e+00  -1.5573741e+00  -4.6914327e-01  -2.4131588e+00  -3.8463211e-01  -3.1301120e+00   3.6705316e-01   1.3012954e+00   1.3326701e+00  -3.5641074e-01  -7.7921205e-01  -3.8230203e+00  -2.7352465e+00  -6.9528745e+00  -3.3134636e+00  -1.5729898e-01  -5.2180227e-02  -3.1149667e-01  -7.5935268e-01  -4.4035777e+00  -4.5066699e+00  -5.5226759e+00  -5.1631287e+00  -6.0530194e+00  -6.3473405e+00  -6.0958332e+00  -4.8142227e+00   2.4191102e+00   3.0622505e+00   3.8500298e+00   4.4880778e+00  -5.1674947e+00
   1.6410497e+00   2.0248675e+00   2.9588150e+00   2.9573583e+00   1.2451508e+00   7.9970163e-01   1.2197667e+00   3.1776690e+00  -5.1679965e+00  -2.9231027e+00   8.3761990e-01   1.5271747e+00  -1.7953097e+00  -1.5705386e+00  -5.8822618e+00  -5.2650548e+00   3.6455917e+00   3.4847249e+00   5.0063180e+00   1.4217960e+00  -2.4101601e+00   3.2123126e+00   3.4408280e+00   3.4669818e+00   3.9000277e+00   2.5845205e+00   2.7661981e+00   2.6514739e+00   3.6578836e+00   4.0964364e+00   4.9514660e+00   2.6282505e+00   2.5999646e+00   2.1658976e+00   2.7464733e+00   8.8011646e-01   1.3120347e+00   1.2581943e+00   2.9222722e+00   1.7238892e+00   2.1090760e+00   4.1539542e-02   1.8345932e+00  -1.4342533e+00  -3.2777703e-01  -2.4171305e+00  -4.0766025e-01  -3.6223498e+00  -2.4287939e-01   1.4574205e+00   1.5091757e+00  -3.8115847e-01  -7.4574739e-01  -4.0262476e+00  -2.9633134e+00  -7.6201201e+00  -4.0806509e+00  -2.2716660e-01  -5.1017471e-02  -5.1308835e-01  -8.4295005e-01  -4.6893683e+00  -4.8849059e+00  -5.9299527e+00  -5.6268750e+00  -6.3974810e+00  -6.7804976e+00  -6.4937678e+00  -5.2245365e+00   2.8390641e+00   3.6321942e+00   4.0208883e+00   4.1691961e+00  -5.5806561e+00
   1.9244609e+00   2.2607231e+00   3.3801410e+00   3.4054697e+00   1.5991312e+00   1.1210022e+00   1.0054373e+00   2.7650077e+00  -5.5778625e+00  -3.4667134e+00   9.3211336e-01   1.6922100e+00  -1.8282219e+00  -1.6062581e+00  -6.3220074e+00  -5.8493469e+00   4.1825969e+00   3.9263280e+00   4.7538765e+00   1.7132934e+00  -2.7988994e+00   3.7741907e+00   3.9373334e+00   4.0328729e+00   4.4468205e+00   2.9801180e+00   3.1680715e+00   2.7632616e+00   3.7448099e+00   3.7983191e+00   4.6799767e+00   3.0280249e+00   2.9836407e+00   2.6560283e+00   3.1860585e+00   9.9437810e-01   1.3794752e+00   6.4372552e-01   2.2829425e+00   2.0349703e+00   2.4034984e+00   2.5600369e-01   2.0777884e+00  -1.2632942e+00  -1.9464397e-01  -2.3814413e+00  -4.5528447e-01  -4.0950968e+00  -9.1288900e-01   1.6436846e+00   1.6893692e+00  -3.5816049e-01  -6.8728214e-01  -4.1515047e+00  -3.1748505e+00  -8.1942041e+00  -4.8330333e+00  -2.5125866e-01  -1.5757729e-02  -6.6806113e-01  -8.8502573e-01  -4.9018180e+00  -5.2103336e+00  -6.2509000e+00  -6.0342767e+00  -6.6851885e+00  -7.1390312e+00  -6.8168709e+00  -5.5758440e+00   3.2636035e+00   4.1775010e+00   4.1088374e+00   3.7207639e+00  -5.9324992e+00
   2.2205983e+00   2.4916681e+00   3.7987560e+00   3.8413137e+00   1.9482688e+00   1.4047077e+00   7.5081483e-01   2.2640510e+00  -5.9432463e+00  -4.0118527e+00   1.0598747e+00   1.8640348e+00  -1.8032060e+00  -1.6203570e+00  -6.6657810e+00  -6.4240703e+00   4.6973201e+00   4.3159075e+00   4.3877760e+00   2.0097156e+00  -3.1959981e+00   4.3138929e+00   4.4128547e+00   4.5733200e+00   4.9579321e+00   3.3384057e+00   3.5199276e+00   2.8158723e+00   3.7579375e+00   3.4007719e+00   4.2961617e+00   3.4298383e+00   3.3544903e+00   3.1436740e+00   3.5988568e+00   1.0961031e+00   1.3979570e+00  -2.7777578e-02   1.5604498e+00   2.3609038e+00   2.6889630e+00   5.0174163e-01   2.3061016e+00  -1.0465042e+00  -7.2489108e-02  -2.3029017e+00  -5.2442654e-01  -4.5309142e+00  -1.6202900e+00   1.8511596e+00   1.8641021e+00  -2.9044422e-01  -6.1074289e-01  -4.1995434e+00  -3.3697356e+00  -8.6654009e+00  -5.5540947e+00  -2.3381664e-01   4.5209263e-02  -7.7699240e-01  -8.9319321e-01  -5.0439276e+00  -5.4846591e+00  -6.4876408e+00  -6.3849282e+00  -6.9238815e+00  -7.4240765e+00  -7.0675897e+00  -5.8688921e+00   3.6808828e+00   4.6880794e+00   4.1226621e+00   3.1609305e+00  -6.2246122e+00
   2.5183208e+00   2.7082062e+00   4.2034977e+00   4.2532971e+00   2.2905796e+00   1.6504557e+00   4.7291131e-01   1.7003711e+00  -6.2606899e+00  -4.5471284e+00   1.2127042e+00   2.0319453e+00  -1.7252224e+00  -1.6188878e+00  -6.9107320e+00  -6.9762165e+00   5.1781452e+00   4.6530650e+00   3.9316981e+00   2.3000501e+00  -3.5952890e+00   4.8190296e+00   4.8564847e+00   5.0804389e+00   5.4259765e+00   3.6595354e+00   3.8223994e+00   2.8201740e+00   3.7103970e+00   2.9282627e+00   3.8254273e+00   3.8211963e+00   3.7012127e+00   3.6203823e+00   3.9770987e+00   1.1908834e+00   1.3760735e+00  -7.2892885e-01   7.8436203e-01   2.6904488e+00   2.9542861e+00   7.7285470e-01   2.5122114e+00  -7.8823917e-01   3.6173180e-02  -2.1806428e+00  -6.1134284e-01  -4.9140389e+00  -2.3405878e+00   2.0692723e+00   2.0234669e+00  -1.8354600e-01  -5.2464442e-01  -4.1751020e+00  -3.5488472e+00  -9.0276367e+00  -6.2280590e+00  -1.8161433e-01   1.2151386e-01  -8.4323065e-01  -8.7724953e-01  -5.1222183e+00  -5.7117273e+00  -6.6461060e+00  -6.6807167e+00  -7.1222002e+00  -7.6394326e+00  -7.2510297e+00  -6.1065023e+00   4.0788534e+00   5.1555832e+00   4.0753858e+00   2.5138820e+00  -6.4607069e+00
   2.8057654e+00   2.9006989e+00   4.5833874e+00   4.6303816e+00   2.6244192e+00   1.8597844e+00   1.8954614e-01   1.1024947e+00  -6.5277739e+00  -5.0609765e+00   1.3807840e+00   2.1844270e+00  -1.6020216e+00  -1.6088219e+00  -7.0583043e+00  -7.4932728e+00   5.6145444e+00   4.9400811e+00   3.4142039e+00   2.5728700e+00  -3.9898868e+00   5.2783565e+00   5.2582674e+00   5.5479798e+00   5.8453727e+00   3.9456856e+00   4.0786848e+00   2.7895217e+00   3.6184449e+00   2.4087686e+00   3.2978830e+00   4.1895308e+00   4.0128403e+00   4.0782919e+00   4.3143854e+00   1.2844316e+00   1.3243638e+00  -1.4306678e+00  -1.2734622e-02   3.0118360e+00   3.1882300e+00   1.0621996e+00   2.6892035e+00  -4.9506184e-01   1.2925008e-01  -2.0162053e+00  -7.1174892e-01  -5.2311039e+00  -3.0485809e+00   2.2863741e+00   2.1573367e+00  -4.5219749e-02  -4.3849465e-01  -4.0865588e+00  -3.7137911e+00  -9.2785082e+00  -6.8403988e+00  -1.0355261e-01   2.0146570e-01  -8.7264761e-01  -8.4849146e-01  -5.1462627e+00  -5.8970881e+00  -6.7354937e+00  -6.9254713e+00  -7.2889528e+00  -7.7911706e+00  -7.3745065e+00  -6.2932606e+00   4.4457655e+00   5.5735817e+00   3.9833920e+00   1.8084693e+00  -6.6462731e+00
   3.0709003e+00   3.0598460e+00   4.9280632e+00   4.9625166e+00   2.9484079e+00   2.0359209e+00  -8.1622828e-02   5.0038935e-01  -6.7431027e+00  -5.5420811e+00   1.5532107e+00   2.3098274e+00  -1.4437075e+00  -1.5974836e+00  -7.1138703e+00  -7.9635879e+00   5.9973910e+00   5.1815279e+00   2.8670526e+00   2.8168648e+00  -4.3724434e+00   5.6821406e+00   5.6095326e+00   5.9713696e+00   6.2123974e+00   4.2007268e+00   4.2941492e+00   2.7389103e+00   3.5004008e+00   1.8721983e+00   2.7465633e+00   4.5227273e+00   4.2792013e+00   4.5103534e+00   4.6058801e+00   1.3822034e+00   1.2546455e+00  -2.1037480e+00  -7.9690676e-01   3.3133097e+00   3.3800734e+00   1.3617031e+00   2.8309453e+00  -1.7545579e-01   2.0524348e-01  -1.8134529e+00  -8.2095085e-01  -5.4716756e+00  -3.7194609e+00   2.4903577e+00   2.2559164e+00   1.1498029e-01  -3.6213581e-01  -3.9453637e+00  -3.8665814e+00  -9.4191005e+00  -7.3782889e+00  -1.0139871e-02   2.7278353e-01  -8.7324260e-01  -8.1895368e-01  -5.1280405e+00  -6.0474774e+00  -6.7675597e+00  -7.1245143e+00  -7.4324314e+00  -7.8871457e+00  -7.4469997e+00  -6.4351360e+00   4.7706278e+00   5.9376081e+00   3.8653560e+00   1.0765987e+00  -6.7881581e+00
   3.3020789e+00   3.1771354e+00   5.2281703e+00   5.2409987e+00   3.2613482e+00   2.1834678e+00  -3.2400113e-01  -7.6095638e-02  -6.9062420e+00  -5.9797769e+00   1.7185790e+00   2.3970431e+00  -1.2621553e+00  -1.5919720e+00  -7.0861431e+00  -8.3766914e+00   6.3191828e+00   5.3837566e+00   2.3233627e+00   3.0213455e+00  -4.7354270e+00   6.0224470e+00   5.9031395e+00   6.3476543e+00   6.5251302e+00   4.4297947e+00   4.4758019e+00   2.6840598e+00   3.3754787e+00   1.3487563e+00   2.2055158e+00   4.8096084e+00   4.4913272e+00   4.9105009e+00   4.8484010e+00   1.4890682e+00   1.1792925e+00  -2.7201861e+00  -1.5345997e+00   3.5836519e+00   3.5201453e+00   1.6627217e+00   2.9324166e+00   1.6058583e-01   2.6339216e-01  -1.5783258e+00  -9.3397873e-01  -5.6285897e+00  -4.3298555e+00   2.6692804e+00   2.3102736e+00   2.8621871e-01  -3.0506408e-01  -3.7652794e+00  -4.0092932e+00  -9.4536377e+00  -7.8309770e+00   8.7111893e-02   3.2335097e-01  -8.5462135e-01  -8.0062007e-01  -5.0811587e+00  -6.1702467e+00  -6.7557827e+00  -7.2841583e+00  -7.5598212e+00  -7.9364468e+00  -7.4785424e+00  -6.5390502e+00   5.0436091e+00   6.2450890e+00   3.7410642e+00   3.5148120e-01  -6.8940998e+00
   3.4885579e+00   3.2452368e+00   5.4756809e+00   5.4587418e+00   3.5621411e+00   2.3080133e+00  -5.2284706e-01  -5.9873855e-01  -7.0176262e+00  -6.3644232e+00   1.8655801e+00   2.4361843e+00  -1.0703161e+00  -1.5986115e+00  -6.9864215e+00  -8.7235483e+00   6.5741726e+00   5.5542999e+00   1.8157276e+00   3.1767055e+00  -5.0714144e+00   6.2933108e+00   6.1336318e+00   6.6753536e+00   6.7833024e+00   4.6387988e+00   4.6316854e+00   2.6404854e+00   3.2625905e+00   8.6734050e-01   1.7078706e+00   5.0403558e+00   4.6417876e+00   5.2737523e+00   5.0404154e+00   1.6090410e+00   1.1105053e+00  -3.2545899e+00  -2.1943163e+00   3.8126651e+00   3.6003021e+00   1.9564241e+00   2.9899791e+00   5.0207066e-01   3.0377400e-01  -1.3184513e+00  -1.0457176e+00  -5.6980737e+00  -4.8587559e+00   2.8119620e+00   2.3128258e+00   4.5697134e-01  -2.7577353e-01  -3.5614909e+00  -4.1437238e+00  -9.3889984e+00  -8.1900648e+00   1.7634207e-01   3.4195506e-01  -8.2737780e-01  -8.0465657e-01  -5.0199808e+00  -6.2727832e+00  -6.7144550e+00  -7.4111694e+00  -7.6767391e+00  -7.9488119e+00  -7.4795808e+00  -6.6124214e+00   5.2563597e+00   6.4951855e+00   3.6301817e+00  -3.3415324e-01  -6.9722351e+00
   3.6209544e+00   3.2583199e+00   5.6641320e+00   5.6104592e+00   3.8497017e+00   2.4156924e+00  -6.6591402e-01  -1.0423190e+00  -7.0784332e+00  -6.6877295e+00   1.9835798e+00   2.4191721e+00  -8.8145860e-01  -1.6224727e+00  -6.8277237e+00  -8.9967567e+00   6.7584146e+00   5.7012308e+00   1.3743968e+00   3.2748149e+00  -5.3733832e+00   6.4908207e+00   6.2973069e+00   6.9542454e+00   6.9880637e+00   4.8338974e+00   4.7702196e+00   2.6225992e+00   3.1791919e+00   4.5405994e-01   1.2840045e+00   5.2068485e+00   4.7249459e+00   5.5962499e+00   5.1819413e+00   1.7450790e+00   1.0596194e+00  -3.6853062e+00  -2.7481541e+00   3.9915756e+00   3.6143177e+00   2.2341731e+00   3.0015729e+00   8.3758131e-01   3.2736043e-01  -1.0426492e+00  -1.1510337e+00  -5.6796738e+00  -5.2882907e+00   2.9085232e+00   2.2577525e+00   6.1565415e-01  -2.8116735e-01  -3.3496396e+00  -4.2710888e+00  -9.2341358e+00  -8.4496834e+00   2.4600805e-01   3.1896380e-01  -8.0241760e-01  -8.4071382e-01  -4.9587256e+00  -6.3619630e+00  -6.6577799e+00  -7.5122482e+00  -7.7869279e+00  -7.9340488e+00  -7.4603488e+00  -6.6627146e+00   5.4022506e+00   6.6885527e+00   3.5510498e+00  -9.4977602e-01  -7.0306179e+00
   3.6916246e+00   3.2122897e+00   5.7887782e+00   5.6927585e+00   4.1228785e+00   2.5127317e+00  -7.4392070e-01  -1.3857818e+00  -7.0904523e+00  -6.9430199e+00   2.0631449e+00   2.3402387e+00  -7.0839205e-01  -1.6669925e+00  -6.6238742e+00  -9.1906653e+00   6.8697380e+00   5.8325219e+00   1.0256353e+00   3.3093318e+00  -5.6349893e+00   6.6131019e+00   6.3922057e+00   7.1850991e+00   7.1416978e+00   5.0209798e+00   4.8995475e+00   2.6428966e+00   3.1402516e+00   1.3095654e-01   9.5991395e-01   5.3029117e+00   4.7371234e+00   5.8752360e+00   5.2743730e+00   1.8989533e+00   1.0364948e+00  -3.9953290e+00  -3.1731144e+00   4.1133508e+00   3.5581793e+00   2.4878845e+00   2.9668280e+00   1.1558734e+00   3.3601759e-01  -7.6036622e-01  -1.2448939e+00  -5.5760003e+00  -5.6043068e+00   2.9508399e+00   2.1413113e+00   7.5125156e-01  -3.2607426e-01  -3.1448517e+00  -4.3917790e+00  -8.9994498e+00  -8.6065684e+00   2.8552584e-01   2.4690525e-01  -7.9026594e-01  -9.1634085e-01  -4.9105950e+00  -6.4436689e+00  -6.5990067e+00  -7.5935517e+00  -7.8921157e+00  -7.9014865e+00  -7.4302917e+00  -6.6970177e+00   5.4765257e+00   6.8270463e+00   3.5195851e+00  -1.4686127e+00  -7.0767661e+00
   3.6949460e+00   3.1049291e+00   5.8466550e+00   5.7041584e+00   4.3803827e+00   2.6050123e+00  -7.5083717e-01  -1.6131284e+00  -7.0559462e+00  -7.1254247e+00   2.0964903e+00   2.1962971e+00  -5.6272884e-01  -1.7337206e+00  -6.3886107e+00  -9.3014325e+00   6.9076616e+00   5.9554473e+00   7.9035560e-01   3.2759243e+00  -5.8508132e+00   6.6602165e+00   6.4180409e+00   7.3693897e+00   7.2473084e+00   5.2051813e+00   5.0269262e+00   2.7112712e+00   3.1574031e+00  -8.5005419e-02   7.5588910e-01   5.3244692e+00   4.6766845e+00   6.1089732e+00   5.3202492e+00   2.0711903e+00   1.0490251e+00  -4.1729334e+00  -3.4521075e+00   4.1729075e+00   3.4302758e+00   2.7103466e+00   2.8870927e+00   1.4464570e+00   3.3245293e-01  -4.8108991e-01  -1.3224788e+00  -5.3923291e+00  -5.7967475e+00   2.9328946e+00   1.9620478e+00   8.5390435e-01  -4.1290154e-01  -2.9608263e+00  -4.5051979e+00  -8.6961487e+00  -8.6600359e+00   2.8584705e-01   1.2091486e-01  -8.0040510e-01  -1.0365430e+00  -4.8869890e+00  -6.5224079e+00  -6.5496787e+00  -7.6602934e+00  -7.9920462e+00  -7.8594922e+00  -7.3975709e+00  -6.7216672e+00   5.4763690e+00   6.9134122e+00   3.5483493e+00  -1.8689426e+00  -7.1172703e+00
   3.6274952e+00   2.9359506e+00   5.8365620e+00   5.6450351e+00   4.6207350e+00   2.6976763e+00  -6.8398344e-01  -1.7139960e+00  -6.9775187e+00  -7.2319948e+00   2.0778254e+00   1.9871584e+00  -4.5423293e-01  -1.8222090e+00  -6.1347705e+00  -9.3270241e+00   6.8732589e+00   6.0760687e+00   6.8310106e-01   3.1723994e+00  -6.0165693e+00   6.6339935e+00   6.3760708e+00   7.5090064e+00   7.3084987e+00   5.3904708e+00   5.1582068e+00   2.8344954e+00   3.2383321e+00  -1.8262994e-01   6.8556225e-01   5.2695993e+00   4.5440348e+00   6.2966240e+00   5.3229846e+00   2.2610823e+00   1.1027875e+00  -4.2120148e+00  -3.5746120e+00   4.1672171e+00   3.2314731e+00   2.8954845e+00   2.7653719e+00   1.7001223e+00   3.2010853e-01  -2.1378147e-01  -1.3792913e+00  -5.1361004e+00  -5.8598234e+00   2.8510083e+00   1.7208808e+00   9.1542357e-01  -5.4144519e-01  -2.8090455e+00  -4.6097003e+00  -8.3356520e+00  -8.6118657e+00   2.3993960e-01  -6.0972927e-02  -8.4068525e-01  -1.2035076e+00  -4.8968617e+00  -6.6010543e+00  -6.5190379e+00  -7.7164456e+00  -8.0846697e+00  -7.8150779e+00  -7.3686840e+00  -6.7419464e+00   5.4008950e+00   6.9509681e+00   3.6458474e+00  -2.1350748e+00  -7.1574780e+00
   3.4881187e+00   2.7069626e+00   5.7589751e+00   5.5175129e+00   4.8422356e+00   2.7948065e+00  -5.4395030e-01  -1.6839042e+00  -6.8580031e+00  -7.2617354e+00   2.0035878e+00   1.7155886e+00  -3.9029942e-01  -1.9300459e+00  -5.8736114e+00  -9.2671723e+00   6.7689958e+00   6.1988345e+00   7.1143772e-01   2.9987322e+00  -6.1292619e+00   6.5378090e+00   6.2689372e+00   7.6059881e+00   7.3290754e+00   5.5793386e+00   5.2974396e+00   3.0158981e+00   3.3864351e+00  -1.5683100e-01   7.5537970e-01   5.1385046e+00   4.3415442e+00   6.4381037e+00   5.2865883e+00   2.4667633e+00   1.2008540e+00  -4.1121258e+00  -3.5369510e+00   4.0953050e+00   2.9650796e+00   3.0385616e+00   2.6061886e+00   1.9093747e+00   3.0300512e-01   3.3628249e-02  -1.4112605e+00  -4.8163542e+00  -5.7919807e+00   2.7039540e+00   1.4210685e+00   9.2969634e-01  -7.0886884e-01  -2.6981572e+00  -4.7026352e+00  -7.9290633e+00  -8.4661021e+00   1.4314517e-01  -2.9770473e-01  -9.1684697e-01  -1.4165115e+00  -4.9462656e+00  -6.6807336e+00  -6.5136065e+00  -7.7645554e+00  -8.1664709e+00  -7.7736158e+00  -7.3482112e+00  -6.7618698e+00   5.2510696e+00   6.9433151e+00   3.8160947e+00  -2.2579517e+00  -7.2012734e+00
   3.2779013e+00   2.4213561e+00   5.6159083e+00   5.3253075e+00   5.0429618e+00   2.8991987e+00  -3.3435793e-01  -1.5241732e+00  -6.7003711e+00  -7.2155674e+00   1.8725529e+00   1.3871983e+00  -3.7559696e-01  -2.0530327e+00  -5.6143025e+00  -9.1232894e+00   6.5985500e+00   6.3263199e+00   8.7577955e-01   2.7570116e+00  -6.1872886e+00   6.3763262e+00   6.1004760e+00   7.6622998e+00   7.3127901e+00   5.7726018e+00   5.4466268e+00   3.2552542e+00   3.6007625e+00  -8.6172948e-03   9.6451704e-01   4.9334032e+00   4.0734040e+00   6.5339262e+00   5.2153904e+00   2.6853394e+00   1.3437627e+00  -3.8782287e+00  -3.3421915e+00   3.9581634e+00   2.6367058e+00   3.1363112e+00   2.4153711e+00   2.0687544e+00   2.8554575e-01   2.5464885e-01  -1.4148424e+00  -4.4431480e+00  -5.5956953e+00   2.4929454e+00   1.0680570e+00   8.9296363e-01  -9.0985020e-01  -2.6335715e+00  -4.7804879e+00  -7.4867457e+00  -8.2288030e+00  -6.6044459e-03  -5.8526416e-01  -1.0321853e+00  -1.6720107e+00  -5.0381029e+00  -6.7608474e+00  -6.5369829e+00  -7.8056968e+00  -8.2329152e+00  -7.7386745e+00  -7.3387059e+00  -6.7840617e+00   5.0295779e+00   6.8940846e+00   4.0584799e+00  -2.2353597e+00  -7.2509626e+00
   3.0000469e+00   2.0841266e+00   5.4107379e+00   5.0735363e+00   5.2208017e+00   3.0122374e+00  -6.1479237e-02  -1.2415341e+00  -6.5076762e+00  -7.0962211e+00   1.6858249e+00   1.0101763e+00  -4.1189363e-01  -2.1854850e+00  -5.3636128e+00  -8.8983747e+00   6.3666214e+00   6.4591235e+00   1.1696453e+00   2.4513050e+00  -6.1904813e+00   6.1552295e+00   5.8755201e+00   7.6796688e+00   7.2631396e+00   5.9693421e+00   5.6056413e+00   3.5488917e+00   3.8762430e+00   2.5526438e-01   1.3052260e+00   4.6583537e+00   3.7454251e+00   6.5850567e+00   5.1137947e+00   2.9130694e+00   1.5296438e+00  -3.5201830e+00  -2.9996887e+00   3.7585839e+00   2.2540261e+00   3.1869992e+00   2.1997825e+00   2.1750249e+00   2.7228889e-01   4.4451985e-01  -1.3871182e+00  -4.0269967e+00  -5.2771188e+00   2.2215148e+00   6.6922620e-01   8.0395249e-01  -1.1368861e+00  -2.6172911e+00  -4.8391181e+00  -7.0180126e+00  -7.9077407e+00  -2.0872214e-01  -9.1689917e-01  -1.1873759e+00  -1.9639004e+00  -5.1720978e+00  -6.8392373e+00  -6.5898448e+00  -7.8395368e+00  -8.2789594e+00  -7.7119771e+00  -7.3407274e+00  -6.8097302e+00   4.7406467e+00   6.8067483e+00   4.3679274e+00  -2.0717474e+00  -7.3072644e+00
   2.6596766e+00   1.7016402e+00   5.1480046e+00   4.7685004e+00   5.3735200e+00   3.1338812e+00   2.6624387e-01  -8.4747905e-01  -6.2830199e+00  -6.9080757e+00   1.4467106e+00   5.9488457e-01  -4.9807173e-01  -2.3206367e+00  -5.1258058e+00  -8.5968932e+00   6.0787483e+00   6.5959164e+00   1.5803147e+00   2.0874530e+00  -6.1400923e+00   5.8809529e+00   5.5996991e+00   7.6594864e+00   7.1832353e+00   6.1669799e+00   5.7723122e+00   3.8900011e+00   4.2041622e+00   6.2299114e-01   1.7635747e+00   4.3190299e+00   3.3647929e+00   6.5927874e+00   4.9860741e+00   3.1455809e+00   1.7544810e+00  -3.0520214e+00  -2.5243179e+00   3.5009337e+00   1.8264556e+00   3.1904152e+00   1.9670034e+00   2.2272199e+00   2.6770430e-01   6.0036784e-01  -1.3258888e+00  -3.5783705e+00  -4.8456081e+00   1.8952859e+00   2.3354792e-01   6.6386121e-01  -1.3807345e+00  -2.6479797e+00  -4.8740696e+00  -6.5309509e+00  -7.5120744e+00  -4.6005065e-01  -1.2835036e+00  -1.3804716e+00  -2.2839281e+00  -5.3449816e+00  -6.9124688e+00  -6.6701535e+00  -7.8645286e+00  -8.2996101e+00  -7.6934842e+00  -7.3530077e+00  -6.8387379e+00   4.3898426e+00   6.6844912e+00   4.7353383e+00  -1.7776778e+00  -7.3694066e+00
   2.2635736e+00   1.2813656e+00   4.8332149e+00   4.4174511e+00   5.4988596e+00   3.2627508e+00   6.3875641e-01  -3.5740308e-01  -6.0295466e+00  -6.6569565e+00   1.1604901e+00   1.5333936e-01  -6.3032405e-01  -2.4511159e+00  -4.9027322e+00  -8.2246588e+00   5.7411339e+00   6.7336399e+00   2.0898280e+00   1.6728162e+00  -6.0387238e+00   5.5604259e+00   5.2792479e+00   7.6027839e+00   7.0757405e+00   6.3614695e+00   5.9426653e+00   4.2691276e+00   4.5728552e+00   1.0785768e+00   2.3205177e+00   3.9224665e+00   2.9397890e+00   6.5586464e+00   4.8362152e+00   3.3781127e+00   2.0124804e+00  -2.4910539e+00  -1.9354591e+00   3.1908972e+00   1.3647587e+00   3.1478035e+00   1.7249867e+00   2.2265591e+00   2.7592524e-01   7.2122903e-01  -1.2297624e+00  -3.1072724e+00  -4.3131869e+00   1.5216654e+00  -2.2881834e-01   4.7620239e-01  -1.6309660e+00  -2.7212542e+00  -4.8809259e+00  -6.0323651e+00  -7.0520237e+00  -7.5508778e-01  -1.6741282e+00  -1.6070650e+00  -2.6222241e+00  -5.5508631e+00  -6.9762056e+00  -6.7735298e+00  -7.8781870e+00  -8.2904642e+00  -7.6815851e+00  -7.3727267e+00  -6.8697575e+00   3.9838566e+00   6.5301525e+00   5.1482765e+00  -1.3689688e+00  -7.4353121e+00
   1.8198846e+00   8.3158266e-01   4.4726452e+00   4.0283464e+00   5.5946683e+00   3.3963088e+00   1.0449850e+00   2.1039355e-01  -5.7504660e+00  -6.3499008e+00   8.3410167e-01  -3.0138809e-01  -8.0250883e-01  -2.5694579e+00  -4.6940947e+00  -7.7887193e+00   5.3604917e+00   6.8678297e+00   2.6762487e+00   1.2159878e+00  -5.8902079e+00   5.2008566e+00   4.9208340e+00   7.5102757e+00   6.9428786e+00   6.5476030e+00   6.1112937e+00   4.6748060e+00   4.9685535e+00   1.6029693e+00   2.9532117e+00   3.4767813e+00   2.4794988e+00   6.4843411e+00   4.6678204e+00   3.6057724e+00   2.2965149e+00  -1.8568624e+00  -1.2558096e+00   2.8351926e+00   8.8060820e-01   3.0617346e+00   1.4816996e+00   2.1762446e+00   3.0051088e-01   8.0794608e-01  -1.0982331e+00  -2.6229130e+00  -3.6939608e+00   1.1094700e+00  -7.0697034e-01   2.4652105e-01  -1.8765908e+00  -2.8301712e+00  -4.8556891e+00  -5.5278350e+00  -6.5385424e+00  -1.0863330e+00  -2.0765873e+00  -1.8606018e+00  -2.9679180e+00  -5.7817493e+00  -7.0256458e+00  -6.8937689e+00  -7.8774458e+00  -8.2482105e+00  -7.6733833e+00  -7.3958817e+00  -6.9004932e+00   3.5302877e+00   6.3462414e+00   5.5918440e+00  -8.6558062e-01  -7.5018631e+00
   1.3378021e+00   3.6108436e-01   4.0731635e+00   3.6096046e+00   5.6590471e+00   3.5311093e+00   1.4734356e+00   8.3577185e-01  -5.4490781e+00  -5.9949088e+00   4.7575973e-01  -7.5581695e-01  -1.0066334e+00  -2.6686230e+00  -4.4978571e+00  -7.2972321e+00   4.9439111e+00   6.9930348e+00   3.3150976e+00   7.2648423e-01  -5.6994462e+00   4.8095412e+00   4.5314055e+00   7.3824630e+00   6.7864971e+00   6.7193990e+00   6.2718272e+00   5.0942931e+00   5.3763242e+00   2.1752544e+00   3.6364808e+00   2.9909024e+00   1.9935119e+00   6.3717427e+00   4.4840598e+00   3.8237934e+00   2.5986071e+00  -1.1702489e+00  -5.1010652e-01   2.4412866e+00   3.8611319e-01   2.9359317e+00   1.2447683e+00   2.0811608e+00   3.4423130e-01   8.6295633e-01  -9.3174703e-01  -2.1334917e+00  -3.0035338e+00   6.6851245e-01  -1.1897236e+00  -1.7987324e-02  -2.1067216e+00  -2.9658623e+00  -4.7951474e+00  -5.0218630e+00  -5.9830213e+00  -1.4447303e+00  -2.4781246e+00  -2.1328201e+00  -3.3097954e+00  -6.0281715e+00  -7.0559826e+00  -7.0234466e+00  -7.8590445e+00  -8.1710486e+00  -7.6650500e+00  -7.4177112e+00  -6.9279561e+00   3.0374389e+00   6.1350026e+00   6.0496755e+00  -2.9033671e-01  -7.5652203e+00
   8.2724315e-01  -1.2111044e-01   3.6420686e+00   3.1698651e+00   5.6905086e+00   3.6630947e+00   1.9127676e+00   1.4978225e+00  -5.1288169e+00  -5.6006873e+00   9.4534992e-02  -1.1967110e+00  -1.2334260e+00  -2.7424858e+00  -4.3107455e+00  -6.7593501e+00   4.4987485e+00   7.1033003e+00   3.9808585e+00   2.1443778e-01  -5.4722164e+00   4.3937251e+00   4.1180670e+00   7.2197859e+00   6.6081798e+00   6.8705394e+00   6.4174583e+00   5.5143516e+00   5.7810309e+00   2.7738905e+00   4.3443315e+00   2.4743015e+00   1.4916373e+00   6.2229020e+00   4.2876718e+00   4.0277855e+00   2.9104159e+00  -4.5218962e-01   2.7616084e-01   2.0171225e+00  -1.0665810e-01   2.7750647e+00   1.0211457e+00   1.9475089e+00   4.0888608e-01   8.8999951e-01  -7.3175216e-01  -1.6460762e+00  -2.2584496e+00   2.0917308e-01  -1.6660633e+00  -3.0892837e-01  -2.3112324e+00  -3.1182630e+00  -4.6972134e+00  -4.5180867e+00  -5.3970154e+00  -1.8201745e+00  -2.8660934e+00  -2.4142804e+00  -3.6369562e+00  -6.2798665e+00  -7.0628555e+00  -7.1545632e+00  -7.8199294e+00  -8.0589841e+00  -7.6522243e+00  -7.4331453e+00  -6.9487694e+00   2.5141344e+00   5.8985364e+00   6.5049884e+00   3.3244359e-01  -7.6211703e+00
   2.9853804e-01  -6.0602318e-01   3.1869501e+00   2.7177576e+00   5.6881346e+00   3.7879104e+00   2.3523094e+00   2.1758680e+00  -4.7932759e+00  -5.1764003e+00  -3.0007987e-01  -1.6117051e+00  -1.4729521e+00  -2.7862647e+00  -4.1288019e+00  -6.1851006e+00   4.0325383e+00   7.1926712e+00   4.6484546e+00  -3.0970113e-01  -5.2149587e+00   3.9605030e+00   3.6879787e+00   7.0228075e+00   6.4093861e+00   6.9948320e+00   6.5414814e+00   5.9220247e+00   6.1682462e+00   3.3778955e+00   5.0514144e+00   1.9367518e+00   9.8363889e-01   6.0400943e+00   4.0809988e+00   4.2139615e+00   3.2236904e+00   2.7713965e-01   1.0779672e+00   1.5708656e+00  -5.8614134e-01   2.5845205e+00   8.1681342e-01   1.7824050e+00   4.9516673e-01   8.9377208e-01  -5.0072842e-01  -1.1665748e+00  -1.4756804e+00  -2.5802212e-01  -2.1255663e+00  -6.1719542e-01  -2.4813727e+00  -3.2768827e+00  -4.5612040e+00  -4.0195237e+00  -4.7920151e+00  -2.2020498e+00  -3.2286180e+00  -2.6949495e+00  -3.9394346e+00  -6.5264674e+00  -7.0427628e+00  -7.2791901e+00  -7.7576323e+00  -7.9140015e+00  -7.6304284e+00  -7.4372459e+00  -6.9594856e+00   1.9695579e+00   5.6389541e+00   6.9416065e+00   9.7831006e-01  -7.6654807e+00
  -2.3785732e-01  -1.0849491e+00   2.7155732e+00   2.2616922e+00   5.6517207e+00   3.9012128e+00   2.7825016e+00   2.8503486e+00  -4.4462384e+00  -4.7314323e+00  -6.9858990e-01  -1.9898729e+00  -1.7152293e+00  -2.7968682e+00  -3.9479364e+00  -5.5852574e+00   3.5529252e+00   7.2556850e+00   5.2946044e+00  -8.3543871e-01  -4.9345521e+00   3.5167583e+00   3.2482797e+00   6.7924138e+00   6.1916000e+00   7.0866596e+00   6.6378008e+00   6.3053619e+00   6.5250589e+00   3.9679190e+00   5.7343475e+00   1.3881153e+00   4.7900190e-01   5.8258811e+00   3.8660501e+00   4.3793341e+00   3.5306674e+00   9.9922469e-01   1.8718343e+00   1.1106855e+00  -1.0417015e+00   2.3701688e+00   6.3653400e-01   1.5934748e+00   6.0256805e-01   8.7956037e-01  -2.4219380e-01  -6.9978378e-01  -6.7218337e-01  -7.2279320e-01  -2.5587727e+00  -9.3345568e-01  -2.6102964e+00  -3.4315475e+00  -4.3880490e+00  -3.5288213e+00  -4.1792601e+00  -2.5797638e+00  -3.5551892e+00  -2.9647950e+00  -4.2087430e+00  -6.7581528e+00  -6.9934057e+00  -7.3900479e+00  -7.6706055e+00  -7.7400731e+00  -7.5954732e+00  -7.4256109e+00  -6.9568914e+00   1.4131173e+00   5.3585397e+00   7.3448860e+00   1.6239650e+00  -7.6942404e+00
  -7.7161717e-01  -1.5496525e+00   2.2357775e+00   1.8096704e+00   5.5818976e+00   3.9989489e+00   3.1952418e+00   3.5035480e+00  -4.0916745e+00  -4.2751714e+00  -1.0918792e+00  -2.3222055e+00  -1.9508019e+00  -2.7731375e+00  -3.7644345e+00  -4.9712020e+00   3.0676075e+00   7.2878102e+00   5.8989776e+00  -1.3524826e+00  -4.6380898e+00   3.0691424e+00   2.8060268e+00   6.5300091e+00   5.9564737e+00   7.1413835e+00   6.7013744e+00   6.6540426e+00   6.8407262e+00   4.5271390e+00   6.3728212e+00   8.3816415e-01  -1.3264052e-02   5.5831817e+00   3.6445735e+00   4.5218724e+00   3.8243855e+00   1.6979133e+00   2.6367243e+00   6.4457196e-01  -1.4640028e+00   2.1381329e+00   4.8366547e-01   1.3884719e+00   7.2935403e-01   8.5288132e-01   3.9317258e-02  -2.4949121e-01   1.3547028e-01  -1.1754488e+00  -2.9574935e+00  -1.2486058e+00  -2.6934763e+00  -3.5730702e+00  -4.1804139e+00  -3.0484811e+00  -3.5695879e+00  -2.9432465e+00  -3.8371700e+00  -3.2143523e+00  -4.4383117e+00  -6.9662196e+00  -6.9139487e+00  -7.4810082e+00  -7.5584866e+00  -7.5430252e+00  -7.5438277e+00  -7.3947145e+00  -6.9382831e+00   8.5433048e-01   5.0599159e+00   7.7024997e+00   2.2483910e+00  -7.7041594e+00
  -1.2927643e+00  -1.9925174e+00   1.7553951e+00   1.3691215e+00   5.4802189e+00   4.0775853e+00   3.5841227e+00   4.1201339e+00  -3.7337331e+00  -3.8168172e+00  -1.4715331e+00  -2.6019792e+00  -2.1712346e+00  -2.7159695e+00  -3.5753822e+00  -4.3547649e+00   2.5842870e+00   7.2858072e+00   6.4450875e+00  -1.8509529e+00  -4.3326682e+00   2.6240755e+00   2.3681398e+00   6.2376905e+00   5.7059432e+00   7.1556812e+00   6.7285567e+00   6.9598699e+00   7.1071344e+00   5.0419403e+00   6.9504276e+00   2.9643542e-01  -4.8478525e-01   5.3153406e+00   3.4181343e+00   4.6406031e+00   4.0989090e+00   2.3599268e+00   3.3547097e+00   1.8019289e-01  -1.8453059e+00   1.8945803e+00   3.6004693e-01   1.1749421e+00   8.7258047e-01   8.1915445e-01   3.3830625e-01   1.8138284e-01   9.3139130e-01  -1.6071658e+00  -3.3150410e+00  -1.5541683e+00  -2.7289719e+00  -3.6937999e+00  -3.9427282e+00  -2.5810387e+00  -2.9733233e+00  -3.2833867e+00  -4.0681796e+00  -3.4352273e+00  -4.6238036e+00  -7.1435389e+00  -6.8051776e+00  -7.5474610e+00  -7.4222722e+00  -7.3302559e+00  -7.4729266e+00  -7.3421611e+00  -6.9016966e+00   3.0272517e-01   4.7461830e+00   8.0050188e+00   2.8337629e+00  -7.6928133e+00
  -1.7918478e+00  -2.4066593e+00   1.2821770e+00   9.4676403e-01   5.3492015e+00   4.1342776e+00   3.9445548e+00   4.6874993e+00  -3.3766975e+00  -3.3652134e+00  -1.8300885e+00  -2.8249969e+00  -2.3695004e+00  -2.6283161e+00  -3.3789785e+00  -3.7480421e+00   2.1106157e+00   7.2479837e+00   6.9208791e+00  -2.3215592e+00  -4.0251906e+00   2.1877649e+00   1.9413449e+00   5.9183819e+00   5.4423087e+00   7.1277940e+00   6.7173245e+00   7.2170990e+00   7.3190515e+00   5.5023434e+00   7.4551799e+00  -2.2788414e-01  -9.2794772e-01   5.0261834e+00   3.1881814e+00   4.7356565e+00   4.3494537e+00   2.9751628e+00   4.0113990e+00  -2.7520808e-01  -2.1796834e+00   1.6455401e+00   2.6596228e-01   9.5994786e-01   1.0281758e+00   7.8342549e-01   6.4839915e-01   5.9062973e-01   1.7006004e+00  -2.0101952e+00  -3.6263773e+00  -1.8426117e+00  -2.7175376e+00  -3.7880180e+00  -3.6811206e+00  -2.1291821e+00  -2.4001882e+00  -3.5923824e+00  -4.2443392e+00  -3.6205070e+00  -4.7632820e+00  -7.2848809e+00  -6.6695487e+00  -7.5865481e+00  -7.2644026e+00  -7.1103275e+00  -7.3813970e+00  -7.2668445e+00  -6.8460738e+00  -2.3225483e-01   4.4210184e+00   8.2462671e+00   3.3661015e+00  -7.6588185e+00
  -2.2600841e+00  -2.7859954e+00   8.2372371e-01   5.4849360e-01   5.1923133e+00   4.1669741e+00   4.2737723e+00   5.1959124e+00  -3.0249285e+00  -2.9287032e+00  -2.1612052e+00  -2.9896902e+00  -2.5402450e+00  -2.5150539e+00  -3.1747164e+00  -3.1631774e+00   1.6541291e+00   7.1743298e+00   7.3189908e+00  -2.7557449e+00  -3.7221936e+00   1.7662268e+00   1.5321079e+00   5.5759154e+00   5.1682645e+00   7.0576659e+00   6.6673723e+00   7.4225913e+00   7.4741660e+00   5.9021746e+00   7.8797122e+00  -7.2604939e-01  -1.3359905e+00   4.7200518e+00   2.9561005e+00   4.8082457e+00   4.5724212e+00   3.5367833e+00   4.5961214e+00  -7.1487864e-01  -2.4631440e+00   1.3967537e+00   2.0018367e-01   7.4986271e-01   1.1910773e+00   7.5015191e-01   9.6247272e-01   9.7659449e-01   2.4292036e+00  -2.3779945e+00  -3.8881764e+00  -2.1075806e+00  -2.6625604e+00  -3.8521647e+00  -3.4032478e+00  -1.6958009e+00  -1.8592270e+00  -3.8639929e+00  -4.3643703e+00  -3.7650551e+00  -4.8572292e+00  -7.3870839e+00  -6.5111226e+00  -7.5972442e+00  -7.0887307e+00  -6.8924622e+00  -7.2691859e+00  -7.1689963e+00  -6.7713570e+00  -7.4134710e-01   4.0887156e+00   8.4234382e+00   3.8356415e+00  -7.6019229e+00
  -2.6894615e+00  -3.1252850e+00   3.8741289e-01   1.7929437e-01   5.0139024e+00   4.1744530e+00   4.5707266e+00   5.6384851e+00  -2.6827825e+00  -2.5150040e+00  -2.4597600e+00  -3.0970812e+00  -2.6799143e+00  -2.3827336e+00  -2.9634293e+00  -2.6121052e+00   1.2221584e+00   7.0665209e+00   7.6366922e+00  -3.1458023e+00  -3.4296973e+00   1.3652955e+00   1.1465464e+00   5.2150423e+00   4.8868782e+00   6.9469606e+00   6.5800764e+00   7.5757944e+00   7.5729286e+00   6.2389752e+00   8.2211592e+00  -1.1898343e+00  -1.7030734e+00   4.4018027e+00   2.7232472e+00   4.8605787e+00   4.7653462e+00   4.0410964e+00   5.1018845e+00  -1.1325950e+00  -2.6936644e+00   1.1535605e+00   1.6009400e-01   5.5023311e-01   1.3554201e+00   7.2305510e-01   1.2728235e+00   1.3380305e+00   3.1045277e+00  -2.7052847e+00  -4.0988019e+00  -2.3440354e+00  -2.5698319e+00  -3.8848870e+00  -3.1180351e+00  -1.2839671e+00  -1.3587328e+00  -4.0936850e+00  -4.4295409e+00  -3.8656848e+00  -4.9084175e+00  -7.4490727e+00  -6.3353885e+00  -7.5802906e+00  -6.9003876e+00  -6.6859735e+00  -7.1375845e+00  -7.0501311e+00  -6.6785019e+00  -1.2155810e+00   3.7541644e+00   8.5369789e+00   4.2369086e+00  -7.5230187e+00
  -3.0728198e+00  -3.4201425e+00  -1.9684849e-02  -1.5682606e-01   4.8190640e+00   4.1562985e+00   4.8358788e+00   6.0109953e+00  -2.3545099e+00  -2.1310931e+00  -2.7218724e+00  -3.1506053e+00  -2.7867552e+00  -2.2392167e+00  -2.7472006e+00  -2.1062509e+00   8.2171750e-01   6.9277967e+00   7.8755230e+00  -3.4849683e+00  -3.1530801e+00   9.9061269e-01   7.9032260e-01   4.8413743e+00   4.6015171e+00   6.7989677e+00   6.4583377e+00   7.6785492e+00   7.6182178e+00   6.5136799e+00   8.4807590e+00  -1.6116051e+00  -2.0243255e+00   4.0767712e+00   2.4909615e+00   4.8956999e+00   4.9267801e+00   4.4872536e+00   5.5251359e+00  -1.5226807e+00  -2.8711291e+00   9.2081803e-01   1.4188266e-01   3.6570400e-01   1.5147768e+00   7.0503825e-01   1.5713791e+00   1.6739779e+00   3.7152399e+00  -2.9880456e+00  -4.2582074e+00  -2.5483056e+00  -2.4471665e+00  -3.8869210e+00  -2.8353194e+00  -8.9684981e-01  -9.0615743e-01  -4.2786728e+00  -4.4434658e+00  -3.9212018e+00  -4.9216400e+00  -7.4717279e+00  -6.1489807e+00  -7.5379950e+00  -6.7055470e+00  -6.4996697e+00  -6.9891392e+00  -6.9128943e+00  -6.5694114e+00  -1.6464079e+00   3.4227482e+00   8.5902552e+00   4.5685209e+00  -7.4240652e+00
  -3.4039105e+00  -3.6670369e+00  -3.9090838e-01  -4.5687922e-01   4.6134420e+00   4.1128279e+00   5.0709063e+00   6.3115917e+00  -2.0441410e+00  -1.7831021e+00  -2.9448766e+00  -3.1558072e+00  -2.8606972e+00  -2.0932251e+00  -2.5291590e+00  -1.6561898e+00   4.5935903e-01   6.7627183e+00   8.0406672e+00  -3.7674993e+00  -2.8969716e+00   6.4758043e-01   4.6851252e-01   4.4612428e+00   4.3157273e+00   6.6183878e+00   6.3063189e+00   7.7347408e+00   7.6148640e+00   6.7300902e+00   8.6632153e+00  -1.9844010e+00  -2.2958802e+00   3.7506844e+00   2.2605618e+00   4.9172712e+00   5.0561253e+00   4.8767930e+00   5.8653723e+00  -1.8800171e+00  -2.9971856e+00   7.0284603e-01   1.4080415e-01   1.9999371e-01   1.6624361e+00   6.9815956e-01   1.8499480e+00   1.9836658e+00   4.2514664e+00  -3.2234599e+00  -4.3677648e+00  -2.7180671e+00  -2.3038930e+00  -3.8608278e+00  -2.5654191e+00  -5.3758182e-01  -5.0800230e-01  -4.4178671e+00  -4.4117807e+00  -3.9323281e+00  -4.9033154e+00  -7.4576277e+00  -5.9593052e+00  -7.4739183e+00  -6.5110897e+00  -6.3412737e+00  -6.8274654e+00  -6.7608184e+00  -6.4467882e+00  -2.0258559e+00   3.1001757e+00   8.5890385e+00   4.8327390e+00  -7.3079361e+00
  -3.6774509e+00  -3.8632772e+00  -7.2013260e-01  -7.1891446e-01   4.4029762e+00   4.0449807e+00   5.2783458e+00   6.5404241e+00  -1.7553575e+00  -1.4762078e+00  -3.1272476e+00  -3.1199255e+00  -2.9031399e+00  -1.9538232e+00  -2.3131779e+00  -1.2712720e+00   1.4100515e-01   6.5768230e+00   8.1401288e+00  -3.9887360e+00  -2.6651695e+00   3.4127574e-01   1.8546277e-01   4.0814845e+00   4.0330784e+00   6.4110171e+00   6.1290996e+00   7.7498300e+00   7.5690801e+00   6.8941924e+00   8.7758882e+00  -2.3020280e+00  -2.5149005e+00   3.4295213e+00   2.0333268e+00   4.9292957e+00   5.1534426e+00   5.2130735e+00   6.1246388e+00  -2.2000568e+00  -3.0750220e+00   5.0339060e-01   1.5148693e-01   5.5906760e-02   1.7917144e+00   7.0365261e-01   2.1005075e+00   2.2664463e+00   4.7049243e+00  -3.4098211e+00  -4.4300392e+00  -2.8522618e+00  -2.1502476e+00  -3.8106139e+00  -2.3186376e+00  -2.0908589e-01  -1.6967905e-01  -4.5117352e+00  -4.3417066e+00  -3.9015191e+00  -4.8610061e+00  -7.4106906e+00  -5.7740934e+00  -7.3924754e+00  -6.3241952e+00  -6.2168897e+00  -6.6569660e+00  -6.5980161e+00  -6.3139203e+00  -2.3467102e+00   2.7922461e+00   8.5408542e+00   5.0348212e+00  -7.1781943e+00
  -3.8891804e+00  -4.0069949e+00  -1.0019221e+00  -9.4201367e-01   4.1936038e+00   3.9541867e+00   5.4611939e+00   6.6992405e+00  -1.4913585e+00  -1.2145228e+00  -3.2685081e+00  -3.0513915e+00  -2.9166672e+00  -1.8298656e+00  -2.1035098e+00  -9.5922296e-01  -1.2824413e-01   6.3762034e+00   8.1837691e+00  -4.1451580e+00  -2.4605677e+00   7.6322506e-02  -5.5358921e-02   3.7091587e+00   3.7569841e+00   6.1833542e+00   5.9322823e+00   7.7302931e+00   7.4878376e+00   7.0133780e+00   8.8278778e+00  -2.5591733e+00  -2.6795947e+00   3.1193231e+00   1.8104677e+00   4.9358013e+00   5.2192557e+00   5.5006483e+00   6.3069742e+00  -2.4788505e+00  -3.1090829e+00   3.2559450e-01   1.6827430e-01  -6.4631154e-02   1.8962877e+00   7.2197802e-01   2.3155168e+00   2.5217541e+00   5.0690754e+00  -3.5464229e+00  -4.4485189e+00  -2.9509732e+00  -1.9967121e+00  -3.7412736e+00  -2.1047229e+00   8.6119066e-02   1.0465701e-01  -4.5621015e+00  -4.2415368e+00  -3.8326957e+00  -4.8028628e+00  -7.3357479e+00  -5.6009046e+00  -7.2984859e+00  -6.1518795e+00  -6.1305525e+00  -6.4824855e+00  -6.4288236e+00  -6.1744100e+00  -2.6027126e+00   2.5045651e+00   8.4542444e+00   5.1822332e+00  -7.0388147e+00
  -4.0359250e+00  -4.0971237e+00  -1.2317088e+00  -1.1262600e+00   3.9909219e+00   3.8422255e+00   5.6224984e+00   6.7909841e+00  -1.2547230e+00  -1.0009800e+00  -3.3691197e+00  -2.9592739e+00  -2.9047228e+00  -1.7294427e+00  -1.9043906e+00  -7.2574648e-01  -3.4431353e-01   6.1670388e+00   8.1822824e+00  -4.2344337e+00  -2.2851020e+00  -1.4327559e-01  -2.5150534e-01   3.3512162e+00   3.4905171e+00   5.9421443e+00   5.7215733e+00   7.6830081e+00   7.3782453e+00   7.0956210e+00   8.8290757e+00  -2.7515398e+00  -2.7892276e+00   2.8259505e+00   1.5930984e+00   4.9405011e+00   5.2543673e+00   5.7446269e+00   6.4178457e+00  -2.7130953e+00  -3.1047393e+00   1.7196766e-01   1.8557898e-01  -1.6052779e-01   1.9705288e+00   7.5289551e-01   2.4882449e+00   2.7490939e+00   5.3393001e+00  -3.6334446e+00  -4.4273282e+00  -3.0152751e+00  -1.8533364e+00  -3.6582928e+00  -1.9323169e+00   3.4611747e-01   3.1229344e-01  -4.5719062e+00  -4.1200810e+00  -3.7309151e+00  -4.7370482e+00  -7.2380868e+00  -5.4466148e+00  -7.1967078e+00  -6.0005027e+00  -6.0838877e+00  -6.3089152e+00  -6.2574268e+00  -6.0318671e+00  -2.7887762e+00   2.2422311e+00   8.3380031e+00   5.2837805e+00  -6.8938704e+00
  -4.1156741e+00  -4.1333824e+00  -1.4059912e+00  -1.2726807e+00   3.7998461e+00   3.7110962e+00   5.7649707e+00   6.8194274e+00  -1.0472812e+00  -8.3721754e-01  -3.4303737e+00  -2.8527053e+00  -2.8712741e+00  -1.6593605e+00  -1.7196444e+00  -5.7415226e-01  -5.0435403e-01   5.9551114e+00   8.1461915e+00  -4.2554637e+00  -2.1397119e+00  -3.1433287e-01  -4.0167060e-01   3.0141286e+00   3.2362327e+00   5.6939019e+00   5.5023779e+00   7.6146402e+00   7.2469682e+00   7.1486787e+00   8.7892589e+00  -2.8759995e+00  -2.8441187e+00   2.5548014e+00   1.3822104e+00   4.9464568e+00   5.2597079e+00   5.9500784e+00   6.4636192e+00  -2.9002052e+00  -3.0679324e+00   4.4349047e-02   1.9822941e-01  -2.3147919e-01   2.0098314e+00   7.9554519e-01   2.6130952e+00   2.9480476e+00   5.5130843e+00  -3.6718472e+00  -4.3709346e+00  -3.0470739e+00  -1.7290934e+00  -3.5671564e+00  -1.8084178e+00   5.6978539e-01   4.5215556e-01  -4.5449410e+00  -3.9860993e+00  -3.6020108e+00  -4.6711703e+00  -7.1229935e+00  -5.3169137e+00  -7.0913916e+00  -5.8752852e+00  -6.0758982e+00  -6.1407882e+00  -6.0874954e+00  -5.8895899e+00  -2.9012016e+00   2.0095143e+00   8.2004327e+00   5.3487305e+00  -6.7472006e+00
  -4.1276655e+00  -4.1162591e+00  -1.5225410e+00  -1.3831632e+00   3.6242728e+00   3.5629092e+00   5.8906479e+00   6.7888670e+00  -8.6999642e-01  -7.2347009e-01  -3.4542904e+00  -2.7403288e+00  -2.8204913e+00  -1.6246862e+00  -1.5523216e+00  -5.0503969e-01  -6.0692769e-01   5.7453470e+00   8.0849324e+00  -4.2084174e+00  -2.0243158e+00  -4.3469631e-01  -5.0577682e-01   2.7035160e+00   2.9960213e+00   5.4444351e+00   5.2794366e+00   7.5310564e+00   7.0997334e+00   7.1793700e+00   8.7172871e+00  -2.9307565e+00  -2.8456359e+00   2.3105016e+00   1.1786560e+00   4.9557667e+00   5.2362294e+00   6.1215215e+00   6.4510994e+00  -3.0384083e+00  -3.0048156e+00  -5.6141971e-02   2.0178736e-01  -2.7792930e-01   2.0109058e+00   8.4853113e-01   2.6859102e+00   3.1183017e+00   5.5902014e+00  -3.6632874e+00  -4.2838778e+00  -3.0489478e+00  -1.6313073e+00  -3.4728942e+00  -1.7378989e+00   7.5695414e-01   5.2498913e-01  -4.4855776e+00  -3.8477654e+00  -3.4522238e+00  -4.6117611e+00  -6.9953375e+00  -5.2158584e+00  -6.9858856e+00  -5.7798624e+00  -6.1028924e+00  -5.9818878e+00  -5.9218516e+00  -5.7502589e+00  -2.9378805e+00   1.8095573e+00   8.0486880e+00   5.3859897e+00  -6.6020899e+00
  -4.0724740e+00  -4.0470004e+00  -1.5806081e+00  -1.4603485e+00   3.4667835e+00   3.3998065e+00   6.0006218e+00   6.7038927e+00  -7.2287282e-01  -6.5847924e-01  -3.4435286e+00  -2.6298017e+00  -2.7564687e+00  -1.6283939e+00  -1.4044006e+00  -5.1606938e-01  -6.5216097e-01   5.5414162e+00   8.0060940e+00  -4.0947633e+00  -1.9378118e+00  -5.0346121e-01  -5.6501731e-01   2.4237848e+00   2.7709971e+00   5.1984196e+00   5.0565329e+00   7.4368258e+00   6.9409561e+00   7.1929875e+00   8.6204653e+00  -2.9155078e+00  -2.7961707e+00   2.0965896e+00   9.8314390e-01   4.9693094e+00   5.1848498e+00   6.2625323e+00   6.3871622e+00  -3.1268606e+00  -2.9214134e+00  -1.2916478e-01   1.9281671e-01  -3.0103561e-01   1.9720223e+00   9.1000203e-01   2.7042327e+00   3.2596922e+00   5.5728703e+00  -3.6100600e+00  -4.1705379e+00  -3.0240011e+00  -1.5651972e+00  -3.3797011e+00  -1.7231152e+00   9.0853617e-01   5.3351000e-01  -4.3985214e+00  -3.7121966e+00  -3.2878568e+00  -4.5638451e+00  -6.8592157e+00  -5.1455059e+00  -6.8823280e+00  -5.7159166e+00  -6.1585583e+00  -5.8349066e+00  -5.7622032e+00  -5.6156702e+00  -2.8984768e+00   1.6441206e+00   7.8882437e+00   5.4033904e+00  -6.4609818e+00
  -3.9520888e+00  -3.9276032e+00  -1.5811031e+00  -1.5075021e+00   3.3284145e+00   3.2239242e+00   6.0948820e+00   6.5692463e+00  -6.0489446e-01  -6.3943625e-01  -3.4013085e+00  -2.5273883e+00  -2.6830015e+00  -1.6711312e+00  -1.2765682e+00  -6.0185242e-01  -6.4185042e-01   5.3454285e+00   7.9148751e+00  -3.9172821e+00  -1.8780985e+00  -5.2116728e-01  -5.8184863e-01   2.1778178e+00   2.5614405e+00   4.9590483e+00   4.8362947e+00   7.3348427e+00   6.7735090e+00   7.1928869e+00   8.5041065e+00  -2.8315911e+00  -2.6991019e+00   1.9152203e+00   7.9624938e-01   4.9865628e+00   5.1064539e+00   6.3754997e+00   6.2784958e+00  -3.1657715e+00  -2.8233232e+00  -1.7522145e-01   1.6908550e-01  -3.0263782e-01   1.8931878e+00   9.7772860e-01   2.6675081e+00   3.3722587e+00   5.4658594e+00  -3.5150654e+00  -4.0349526e+00  -2.9757361e+00  -1.5335631e+00  -3.2906546e+00  -1.7636317e+00   1.0266018e+00   4.8249649e-01  -4.2885837e+00  -3.5850739e+00  -3.1149719e+00  -4.5306129e+00  -6.7176914e+00  -5.1056633e+00  -6.7814378e+00  -5.6829176e+00  -6.2341857e+00  -5.7011761e+00  -5.6089587e+00  -5.4865303e+00  -2.7845630e+00   1.5133975e+00   7.7225313e+00   5.4071369e+00  -6.3252473e+00
  -3.7699694e+00  -3.7608099e+00  -1.5267405e+00  -1.5283701e+00   3.2085147e+00   3.0373888e+00   6.1722536e+00   6.3897543e+00  -5.1400718e-01  -6.6197225e-01  -3.3313489e+00  -2.4376676e+00  -2.6034322e+00  -1.7511294e+00  -1.1681015e+00  -7.5397875e-01  -5.7950750e-01   5.1577492e+00   7.8137779e+00  -3.6800647e+00  -1.8421335e+00  -4.8995497e-01  -5.5992809e-01   1.9667338e+00   2.3667970e+00   4.7277842e+00   4.6201029e+00   7.2260952e+00   6.5986529e+00   7.1802774e+00   8.3713217e+00  -2.6821003e+00  -2.5587363e+00   1.7669149e+00   6.1843667e-01   5.0055285e+00   5.0019450e+00   6.4615369e+00   6.1314502e+00  -3.1565265e+00  -2.7154724e+00  -1.9571605e-01   1.2968836e-01  -2.8522518e-01   1.7762361e+00   1.0491787e+00   2.5772071e+00   3.4563077e+00   5.2765150e+00  -3.3818047e+00  -3.8807020e+00  -2.9079451e+00  -1.5366385e+00  -3.2075476e+00  -1.8561036e+00   1.1143990e+00   3.7880156e-01  -4.1605015e+00  -3.4703803e+00  -2.9391467e+00  -4.5132370e+00  -6.5726290e+00  -5.0937800e+00  -6.6824264e+00  -5.6779985e+00  -6.3190264e+00  -5.5804996e+00  -5.4611435e+00  -5.3623361e+00  -2.5997023e+00   1.4159189e+00   7.5527697e+00   5.4014373e+00  -6.1950302e+00
  -3.5310627e+00  -3.5501014e+00  -1.4221221e+00  -1.5270242e+00   3.1047148e+00   2.8423495e+00   6.2304706e+00   6.1703405e+00  -4.4714922e-01  -7.2021175e-01  -3.2378140e+00  -2.3633707e+00  -2.5205723e+00  -1.8642628e+00  -1.0768536e+00  -9.6120340e-01  -4.7033233e-01   4.9769582e+00   7.7025756e+00  -3.3884841e+00  -1.8260260e+00  -4.1366202e-01  -5.0399864e-01   1.7897438e+00   2.1857332e+00   4.5042552e+00   4.4081134e+00   7.1096086e+00   6.4161262e+00   7.1542300e+00   8.2230386e+00  -2.4719497e+00  -2.3802281e+00   1.6503849e+00   4.5009058e-01   5.0227679e+00   4.8723387e+00   6.5205468e+00   5.9519905e+00  -3.1017924e+00  -2.6019488e+00  -1.9299764e-01   7.5079851e-02  -2.5189526e-01   1.6248216e+00   1.1215923e+00   2.4368538e+00   3.5124797e+00   5.0146903e+00  -3.2143906e+00  -3.7108556e+00  -2.8246256e+00  -1.5721199e+00  -3.1308447e+00  -1.9943246e+00   1.1763066e+00   2.3126667e-01  -4.0187922e+00  -3.3702675e+00  -2.7653039e+00  -4.5108238e+00  -6.4246465e+00  -5.1049915e+00  -6.5830346e+00  -5.6959830e+00  -6.4007812e+00  -5.4710961e+00  -5.3164264e+00  -5.2413517e+00  -2.3494595e+00   1.3485597e+00   7.3779964e+00   5.3883423e+00  -6.0691853e+00
  -3.2417690e+00  -3.2996876e+00  -1.2737402e+00  -1.5077032e+00   3.0130189e+00   2.6410344e+00   6.2663563e+00   5.9160851e+00  -4.0033543e-01  -8.0690002e-01  -3.1252682e+00  -2.3053531e+00  -2.4366934e+00  -2.0042579e+00  -9.9934655e-01  -1.2097940e+00  -3.2110744e-01   4.7999604e+00   7.5785330e+00  -3.0491340e+00  -1.8251703e+00  -2.9784149e-01  -4.1972410e-01   1.6441267e+00   2.0162542e+00   4.2862938e+00   4.1993902e+00   6.9825752e+00   6.2243832e+00   7.1118992e+00   8.0582445e+00  -2.2078764e+00  -2.1694748e+00   1.5624571e+00   2.9155359e-01   5.0335558e+00   4.7188852e+00   6.5514300e+00   5.7457302e+00  -3.0055849e+00  -2.4859077e+00  -1.7037207e-01   7.0163005e-03  -2.0629590e-01   1.4443086e+00   1.1920589e+00   2.2519534e+00   3.5418139e+00   4.6925581e+00  -3.0175652e+00  -3.5279829e+00  -2.7299105e+00  -1.6353666e+00  -3.0597550e+00  -2.1694512e+00   1.2177241e+00   5.0524174e-02  -3.8676624e+00  -3.2850582e+00  -2.5976135e+00  -4.5205252e+00  -6.2731783e+00  -5.1323292e+00  -6.4796945e+00  -5.7295753e+00  -6.4661948e+00  -5.3696677e+00  -5.1712591e+00  -5.1206910e+00  -2.0413329e+00   1.3066540e+00   7.1953028e+00   5.3677915e+00  -5.9453213e+00
  -2.9098504e+00  -3.0144883e+00  -1.0898896e+00  -1.4746586e+00   2.9280178e+00   2.4358153e+00   6.2761085e+00   5.6323182e+00  -3.6879527e-01  -9.1361153e-01  -2.9986289e+00  -2.2626977e+00  -2.3535798e+00  -2.1630419e+00  -9.3096369e-01  -1.4840353e+00  -1.4001037e-01   4.6222427e+00   7.4368665e+00  -2.6697314e+00  -1.8344211e+00  -1.4968842e-01  -3.1348258e-01   1.5253300e+00   1.8558640e+00   4.0701291e+00   3.9921343e+00   6.8406522e+00   6.0209558e+00   7.0489328e+00   7.8744075e+00  -1.8983611e+00  -1.9329831e+00   1.4981165e+00   1.4316157e-01   5.0321519e+00   4.5432012e+00   6.5524079e+00   5.5180246e+00  -2.8732860e+00  -2.3695598e+00  -1.3207000e-01  -7.1590597e-02  -1.5254551e-01   1.2415540e+00   1.2575998e+00   2.0298082e+00   3.5458042e+00   4.3242948e+00  -2.7967105e+00  -3.3342159e+00  -2.6280187e+00  -1.7197605e+00  -2.9924143e+00  -2.3703988e+00   1.2448914e+00  -1.5131658e-01  -3.7109518e+00  -3.2133761e+00  -2.4394663e+00  -4.5377806e+00  -6.1166442e+00  -5.1670826e+00  -6.3678038e+00  -5.7697041e+00  -6.5017317e+00  -5.2715896e+00  -5.0211213e+00  -4.9965032e+00  -1.6845994e+00   1.2842160e+00   7.0002477e+00   5.3378479e+00  -5.8199404e+00
  -2.5442699e+00  -2.7000958e+00  -8.8046974e-01  -1.4320105e+00   2.8432213e+00   2.2292636e+00   6.2556683e+00   5.3247114e+00  -3.4716242e-01  -1.0310403e+00  -2.8631143e+00  -2.2329363e+00  -2.2726253e+00  -2.3312105e+00  -8.6622757e-01  -1.7668735e+00   6.3654056e-02   4.4382645e+00   7.2713953e+00  -2.2589711e+00  -1.8483062e+00   2.2133892e-02  -1.9212828e-01   1.4272017e+00   1.7017677e+00   3.8507191e+00   3.7839838e+00   6.6784168e+00   5.8029014e+00   6.9600388e+00   7.6680485e+00  -1.5534606e+00  -1.6777117e+00   1.4506811e+00   5.2723043e-03   5.0121647e+00   4.3473893e+00   6.5214273e+00   5.2740980e+00  -2.7115907e+00  -2.2542321e+00  -8.3159620e-02  -1.5690005e-01  -9.5127517e-02   1.0245920e+00   1.3152566e+00   1.7792309e+00   3.5264402e+00   3.9256416e+00  -2.5578374e+00  -3.1313497e+00  -2.5232047e+00  -1.8171971e+00  -2.9261507e+00  -2.5843929e+00   1.2646488e+00  -3.6109429e-01  -3.5521170e+00  -3.1523909e+00  -2.2935089e+00  -4.5566830e+00  -5.9527077e+00  -5.1993011e+00  -6.2420811e+00  -5.8060020e+00  -6.4942993e+00  -5.1712092e+00  -4.8608517e+00  -4.8642496e+00  -1.2900707e+00   1.2742550e+00   6.7874151e+00   5.2951008e+00  -5.6886786e+00
  -2.1549698e+00  -2.3627158e+00  -6.5668040e-01  -1.3836206e+00   2.7514838e+00   2.0241832e+00   6.2011389e+00   4.9993528e+00  -3.2970756e-01  -1.1493646e+00  -2.7241722e+00  -2.2123672e+00  -2.1949588e+00  -2.4985868e+00  -7.9914492e-01  -2.0406729e+00   2.7979386e-01   4.2419514e+00   7.0753330e+00  -1.8263390e+00  -1.8612706e+00   2.0776969e-01  -6.2732105e-02   1.3423430e+00   1.5510920e+00   3.6222102e+00   3.5723585e+00   6.4899382e+00   5.5672969e+00   6.8396520e+00   7.4353956e+00  -1.1845457e+00  -1.4108906e+00   1.4121088e+00  -1.2171896e-01   4.9669947e+00   4.1341261e+00   6.4566096e+00   5.0191721e+00  -2.5283733e+00  -2.1404940e+00  -2.9396472e-02  -2.4443245e-01  -3.8757620e-02   8.0223292e-01   1.3621838e+00   1.5101601e+00   3.4862248e+00   3.5133499e+00  -2.3075388e+00  -2.9209667e+00  -2.4197126e+00  -1.9186737e+00  -2.8578096e+00  -2.7976397e+00   1.2841469e+00  -5.6511718e-01  -3.3942379e+00  -3.0981535e+00  -2.1617242e+00  -4.5704428e+00  -5.7786037e+00  -5.2183944e+00  -6.0970007e+00  -5.8273941e+00  -6.4319802e+00  -5.0622374e+00  -4.6850492e+00  -4.7190529e+00  -8.6976445e-01   1.2691699e+00   6.5510658e+00   5.2351908e+00  -5.5466257e+00
  -1.7525872e+00  -2.0090756e+00  -4.3061204e-01  -1.3329855e+00   2.6454995e+00   1.8236018e+00   6.1092198e+00   4.6627705e+00  -3.1060363e-01  -1.2586709e+00  -2.5873892e+00  -2.1964445e+00  -2.1215746e+00  -2.6548326e+00  -7.2359319e-01  -2.2880451e+00   4.9793004e-01   4.0272539e+00   6.8421438e+00  -1.3818754e+00  -1.8679390e+00   3.9654123e-01   6.7687000e-02   1.2625652e+00   1.4011137e+00   3.3784748e+00   3.3548153e+00   6.2694247e+00   5.3117273e+00   6.6826494e+00   7.1730693e+00  -8.0395050e-01  -1.1398190e+00   1.3734221e+00  -2.3738130e-01   4.8903125e+00   3.9066999e+00   6.3567017e+00   4.7585719e+00  -2.3324692e+00  -2.0283298e+00   2.2989924e-02  -3.2940442e-01   1.1775071e-02   5.8359664e-01   1.3957466e+00   1.2331965e+00   3.4281636e+00   3.1045368e+00  -2.0528962e+00  -2.7045676e+00  -2.3217170e+00  -2.0149319e+00  -2.7841060e+00  -2.9960835e+00   1.3105183e+00  -7.4975617e-01  -3.2400426e+00  -3.0459952e+00  -2.0455393e+00  -4.5719087e+00  -5.5915005e+00  -5.2138030e+00  -5.9272439e+00  -5.8227565e+00  -6.3047320e+00  -4.9382011e+00  -4.4885075e+00  -4.5560934e+00  -4.3650098e-01   1.2611957e+00   6.2858308e+00   5.1534183e+00  -5.3886988e+00
  -1.3481218e+00  -1.6462980e+00  -2.1474725e-01  -1.2831551e+00   2.5183241e+00   1.6307105e+00   5.9776193e+00   4.3218953e+00  -2.8420955e-01  -1.3494187e+00  -2.4583634e+00  -2.1802095e+00  -2.0534490e+00  -2.7900804e+00  -6.3372225e-01  -2.4927056e+00   7.0763880e-01   3.7887265e+00   6.5663950e+00  -9.3589646e-01  -1.8633838e+00   5.7739997e-01   1.9242762e-01   1.1794178e+00   1.2494717e+00   3.1136946e+00   3.1293790e+00   6.0118791e+00   5.0347268e+00   6.4850451e+00   6.8787262e+00  -4.2454225e-01  -8.7165290e-01   1.3252297e+00  -3.4126961e-01   4.7765438e+00   3.6689827e+00   6.2214834e+00   4.4977853e+00  -2.1333726e+00  -1.9173413e+00   6.7567048e-02  -4.0708521e-01   5.1786360e-02   3.7760943e-01   1.4136168e+00   9.5908421e-01   3.3557195e+00   2.7159750e+00  -1.8013349e+00  -2.4836920e+00  -2.2332533e+00  -2.0971099e+00  -2.7019728e+00  -3.1661957e+00   1.3505289e+00  -9.0207821e-01  -3.0919366e+00  -2.9909578e+00  -1.9459451e+00  -4.5541132e+00  -5.3888710e+00  -5.1756809e+00  -5.7281521e+00  -5.7815989e+00  -6.1050094e+00  -4.7929280e+00  -4.2666596e+00  -4.3710220e+00  -3.4397872e-03   1.2428736e+00   5.9873878e+00   5.0453779e+00  -5.2100528e+00
  -9.5256665e-01  -1.2817349e+00  -2.1396910e-02  -1.2366736e+00   2.3638914e+00   1.4487501e+00   5.8054171e+00   3.9839516e+00  -2.4535641e-01  -1.4129155e+00  -2.3425526e+00  -2.1587304e+00  -1.9916313e+00  -2.8955342e+00  -5.2434400e-01  -2.6403083e+00   8.9901367e-01   3.5220772e+00   6.2445331e+00  -4.9868027e-01  -1.8433836e+00   7.3943505e-01   3.0535742e-01   1.0847563e+00   1.0943533e+00   2.8229371e+00   2.8948184e+00   5.7137204e+00   4.7361279e+00   6.2446123e+00   6.5516167e+00  -5.9229170e-02  -6.1318556e-01   1.2583087e+00  -4.3296591e-01   4.6213189e+00   3.4253326e+00   6.0521031e+00   4.2424603e+00  -1.9408632e+00  -1.8069579e+00   9.8014440e-02  -4.7314909e-01   7.6889600e-02   1.9249436e-01   1.4138673e+00   6.9816574e-01   3.2727335e+00   2.3633591e+00  -1.5604259e+00  -2.2600164e+00  -2.1581263e+00  -2.1573595e+00  -2.6088742e+00  -3.2957455e+00   1.4102317e+00  -1.0104815e+00  -2.9520270e+00  -2.9282195e+00  -1.8636073e+00  -4.5107955e+00  -5.1688356e+00  -5.0955457e+00  -5.4961490e+00  -5.6947183e+00  -5.8282680e+00  -4.6210245e+00  -4.0159921e+00  -4.1603588e+00   4.1642240e-01   1.2075148e+00   5.6530600e+00   4.9075733e+00  -5.0064892e+00
  -5.7651653e-01  -9.2276534e-01   1.3789592e-01  -1.1955439e+00   2.1774809e+00   1.2808451e+00   5.5933294e+00   3.6562710e+00  -1.8961921e-01  -1.4417770e+00  -2.2450867e+00  -2.1275211e+00  -1.9372934e+00  -2.9640067e+00  -3.9128222e-01  -2.7191990e+00   1.0631223e+00   3.2246418e+00   5.8755178e+00  -8.0127561e-02  -1.8046531e+00   8.7240944e-01   4.0114025e-01   9.7130243e-01   9.3463359e-01   2.5026765e+00   2.6508450e+00   5.3733082e+00   4.4172892e+00   5.9613733e+00   6.1930008e+00   2.7956805e-01  -3.7063136e-01   1.1642079e+00  -5.1213738e-01   4.4218521e+00   3.1804294e+00   5.8513050e+00   3.9983325e+00  -1.7645794e+00  -1.6966357e+00   1.0846374e-01  -5.2399846e-01   8.3190656e-02   3.5289860e-02   1.3950586e+00   4.5984695e-01   3.1833119e+00   2.0605922e+00  -1.3376408e+00  -2.0354207e+00  -2.0998020e+00  -2.1893811e+00  -2.5030594e+00  -3.3745013e+00   1.4946422e+00  -1.0652936e+00  -2.8221379e+00  -2.8534875e+00  -1.7989590e+00  -4.4368754e+00  -4.9304471e+00  -4.9668460e+00  -5.2290793e+00  -5.5547934e+00  -5.4733196e+00  -4.4183102e+00  -3.7344032e+00  -3.9218416e+00   8.1076822e-01   1.1496255e+00   5.2822857e+00   4.7379579e+00  -4.7748380e+00
  -2.2977388e-01  -5.7656437e-01   2.5294602e-01  -1.1612122e+00   1.9561001e+00   1.1298023e+00   5.3438710e+00   3.3460411e+00  -1.1355743e-01  -1.4303397e+00  -2.1705667e+00  -2.0829078e+00  -1.8917344e+00  -2.9903501e+00  -2.3165918e-01  -2.7210435e+00   1.1924311e+00   2.8957404e+00   5.4612592e+00   3.1058553e-01  -1.7450323e+00   9.6729111e-01   4.7542965e-01   8.3315748e-01   7.6996422e-01   2.1512159e+00   2.3982152e+00   4.9913253e+00   4.0811819e+00   5.6379174e+00   5.8063840e+00   5.8045184e-01  -1.4942241e-01   1.0358225e+00  -5.7860565e-01   4.1772236e+00   2.9390529e+00   5.6235303e+00   3.7710818e+00  -1.6135638e+00  -1.5860277e+00   9.3838327e-02  -5.5703301e-01   6.7474478e-02  -8.8568754e-02   1.3563145e+00   2.5210798e-01   3.0916873e+00   1.8191332e+00  -1.1400703e+00  -1.8120176e+00  -2.0612866e+00  -2.1888448e+00  -2.3837410e+00  -3.3948094e+00   1.6074594e+00  -1.0592922e+00  -2.7038130e+00  -2.7633287e+00  -1.7522661e+00  -4.3288285e+00  -4.6738964e+00  -4.7854039e+00  -4.9264718e+00  -5.3568631e+00  -5.0425111e+00  -4.1821786e+00  -3.4214741e+00  -3.6547033e+00   1.1684633e+00   1.0652608e+00   4.8769215e+00   4.5363625e+00  -4.5132815e+00
   7.9030572e-02  -2.4985326e-01   3.1546837e-01  -1.1345696e+00   1.6987559e+00   9.9789166e-01   5.0613849e+00   3.0600040e+00  -1.4910371e-02  -1.3749994e+00  -2.1228525e+00  -2.0223224e+00  -1.8563446e+00  -2.9717552e+00  -4.4099928e-02  -2.6412811e+00   1.2811713e+00   2.5368889e+00   5.0068219e+00   6.6534775e-01  -1.6636207e+00   1.0167421e+00   5.2502197e-01   6.6622740e-01   6.0080093e-01   1.7689743e+00   2.1387313e+00   4.5709846e+00   3.7323277e+00   5.2795198e+00   5.3975623e+00   8.3355742e-01   4.5973121e-02   8.6789953e-01  -6.3241959e-01   3.8885458e+00   2.7058256e+00   5.3748810e+00   3.5661276e+00  -1.4958116e+00  -1.4751081e+00   5.0166427e-02  -5.7084519e-01   2.7370750e-02  -1.7557341e-01   1.2973827e+00   8.1095039e-02   3.0020623e+00   1.6474493e+00  -9.7412485e-01  -1.5921419e+00  -2.0450003e+00  -2.1536667e+00  -2.2511852e+00  -3.3520167e+00   1.7508478e+00  -9.8811579e-01  -2.5983052e+00  -2.6554179e+00  -1.7236631e+00  -4.1849539e+00  -4.4006197e+00  -4.5497019e+00  -4.5896780e+00  -5.0986626e+00  -4.5417182e+00  -3.9118569e+00  -3.0786388e+00  -3.3598499e+00   1.4800184e+00   9.5228821e-01   4.4413583e+00   4.3047741e+00  -4.2215988e+00
   3.4278229e-01   5.1354107e-02   3.1953433e-01  -1.1159677e+00   1.4065948e+00   8.8663610e-01   4.7519481e+00   2.8041313e+00   1.0726460e-01  -1.2744503e+00  -2.1048677e+00  -1.9444986e+00  -1.8325327e+00  -2.9078936e+00   1.7115840e-01  -2.4793689e+00   1.3256216e+00   2.1518419e+00   4.5203779e+00   9.7742465e-01  -1.5608469e+00   1.0155333e+00   5.4796335e-01   4.6852681e-01   4.2837369e-01   1.3586178e+00   1.8751491e+00   4.1180465e+00   3.3765996e+00   4.8940480e+00   4.9744637e+00   1.0310052e+00   2.1220144e-01   6.5743056e-01  -6.7392072e-01   3.5589953e+00   2.4849451e+00   5.1129482e+00   3.3883784e+00  -1.4178561e+00  -1.3642441e+00  -2.5158141e-02  -5.6532625e-01  -3.8511011e-02  -2.2434667e-01   1.2186773e+00  -4.9174282e-02   2.9184492e+00   1.5506137e+00  -8.4523532e-01  -1.3783026e+00  -2.0526550e+00  -2.0841243e+00  -2.1067130e+00  -3.2446999e+00   1.9253028e+00  -8.5053048e-01  -2.5065594e+00  -2.5286915e+00  -1.7131622e+00  -4.0055044e+00  -4.1133020e+00  -4.2609961e+00  -4.2219021e+00  -4.7808020e+00  -3.9801543e+00  -3.6085465e+00  -2.7092359e+00  -3.0399337e+00   1.7379830e+00   8.1053528e-01   3.9824267e+00   4.0474408e+00  -3.9013111e+00
   5.5617344e-01   3.2199150e-01   2.6190757e-01  -1.1052455e+00   1.0829028e+00   7.9663723e-01   4.4231517e+00   2.5833018e+00   2.5251814e-01  -1.1298082e+00  -2.1184332e+00  -1.8495638e+00  -1.8216313e+00  -2.8009007e+00   4.1225770e-01  -2.2387960e+00   1.3242901e+00   1.7464709e+00   4.0129106e+00   1.2417238e+00  -1.4384703e+00   9.6085405e-01   5.4360729e-01   2.4033898e-01   2.5460270e-01   9.2502188e-01   1.6109985e+00   3.6406393e+00   3.0209048e+00   4.4916608e+00   4.5468037e+00   1.1672652e+00   3.4713399e-01   4.0390211e-01  -7.0379162e-01   3.1937211e+00   2.2799323e+00   4.8465116e+00   3.2419574e+00  -1.3844210e+00  -1.2542097e+00  -1.3319064e-01  -5.4167354e-01  -1.3048745e-01  -2.3570609e-01   1.1213000e+00  -1.3696838e-01   2.8445144e+00   1.5300772e+00  -7.5757838e-01  -1.1731028e+00  -2.0851571e+00  -1.9828087e+00  -1.9526201e+00  -3.0746975e+00   2.1295996e+00  -6.4853800e-01  -2.4291942e+00  -2.3833999e+00  -1.7206437e+00  -3.7926848e+00  -3.8157828e+00  -3.9232488e+00  -3.8281121e+00  -4.4067728e+00  -3.3700065e+00  -3.2754376e+00  -2.3184445e+00  -2.6993086e+00   1.9372478e+00   6.4181625e-01   3.5091133e+00   3.7707946e+00  -3.5557191e+00
   7.1592056e-01   5.5815225e-01   1.4223528e-01  -1.1017639e+00   7.3296976e-01   7.2746330e-01   4.0837686e+00   2.4010151e+00   4.1900241e-01  -9.4460452e-01  -2.1641552e+00  -1.7390194e+00  -1.8247884e+00  -2.6551955e+00   6.7580914e-01  -1.9268625e+00   1.2779794e+00   1.3284815e+00   3.4976893e+00   1.4549935e+00  -1.2995115e+00   8.5249507e-01   5.1262158e-01  -1.5778424e-02   8.1970467e-02   4.7507575e-01   1.3503472e+00   3.1488969e+00   2.6727784e+00   4.0843198e+00   4.1255829e+00   1.2394110e+00   4.4993233e-01   1.0938501e-01  -7.2307635e-01   2.7996307e+00   2.0934265e+00   4.5851300e+00   3.1299322e+00  -1.3981646e+00  -1.1461433e+00  -2.7334071e-01  -5.0229919e-01  -2.4775696e-01  -2.1258170e-01   1.0070378e+00  -1.8284965e-01   2.7834432e+00   1.5836380e+00  -7.1384812e-01  -9.7913123e-01  -2.1425359e+00  -1.8544190e+00  -1.7920264e+00  -2.8469326e+00   2.3608384e+00  -3.8731015e-01  -2.3664892e+00  -2.2210653e+00  -1.7458331e+00  -3.5505187e+00  -3.5128782e+00  -3.5428955e+00  -3.4148393e+00  -3.9827859e+00  -2.7259271e+00  -2.9175999e+00  -1.9131048e+00  -2.3438794e+00   2.0752361e+00   4.4983321e-01   3.0321078e+00   3.4831925e+00  -3.1898305e+00
   8.2089416e-01   7.5725762e-01  -3.6918489e-02  -1.1044494e+00   3.6382789e-01   6.7761800e-01   3.7433436e+00   2.2591703e+00   6.0352973e-01  -7.2465094e-01  -2.2413728e+00  -1.6156169e+00  -1.8428639e+00  -2.4771602e+00   9.5707259e-01  -1.5542333e+00   1.1897319e+00   9.0699945e-01   2.9895537e+00   1.6159413e+00  -1.1481178e+00   6.9289199e-01   4.5694397e-01  -2.9514071e-01  -8.6637882e-02   1.7341169e-02   1.0975255e+00   2.6544504e+00   2.3399265e+00   3.6851471e+00   3.7224658e+00   1.2472451e+00   5.2106229e-01  -2.2154375e-01  -7.3316636e-01   2.3850756e+00   1.9270460e+00   4.3386471e+00   3.0540726e+00  -1.4595376e+00  -1.0414560e+00  -4.4337674e-01  -4.5064565e-01  -3.8840767e-01  -1.5979024e-01   8.7833384e-01  -1.8953034e-01   2.7378266e+00   1.7056120e+00  -7.1509238e-01  -7.9883488e-01  -2.2239201e+00  -1.7054202e+00  -1.6286725e+00  -2.5690536e+00   2.6145740e+00  -7.4952570e-02  -2.3183849e+00  -2.0443537e+00  -1.7882764e+00  -3.2846012e+00  -3.2101362e+00  -3.1284630e+00  -2.9898927e+00  -3.5174570e+00  -2.0644040e+00  -2.5417597e+00  -1.5014422e+00  -1.9808509e+00   2.1519759e+00   2.3995943e-01   2.5632112e+00   3.1944921e+00  -2.8101823e+00
   8.7214811e-01   9.1817023e-01  -2.7019875e-01  -1.1118424e+00  -1.6112309e-02   6.4460172e-01   3.4117223e+00   2.1579331e+00   8.0169149e-01  -4.7777910e-01  -2.3481804e+00  -1.4831409e+00  -1.8763397e+00  -2.2746996e+00   1.2502120e+00  -1.1342965e+00   1.0646557e+00   4.9205490e-01   2.5040625e+00   1.7252610e+00  -9.8937039e-01   4.8702444e-01   3.7968834e-01  -5.9122269e-01  -2.4811195e-01  -4.3840174e-01   8.5684319e-01   2.1698035e+00   2.0297559e+00   3.3076745e+00   3.3490862e+00   1.1932876e+00   5.6225522e-01  -5.8203725e-01  -7.3574678e-01   1.9594591e+00   1.7813327e+00   4.1166400e+00   3.0146664e+00  -1.5667620e+00  -9.4170444e-01  -6.3952772e-01  -3.9092417e-01  -5.4947941e-01  -8.3681147e-02   7.3823197e-01  -1.6158764e-01   2.7095801e+00   1.8872036e+00  -7.6062910e-01  -6.3438158e-01  -2.3275563e+00  -1.5435926e+00  -1.4666829e+00  -2.2509133e+00   2.8850228e+00   2.7789052e-01  -2.2844995e+00  -1.8568772e+00  -1.8473200e+00  -3.0017601e+00  -2.9135500e+00  -2.6900731e+00  -2.5620018e+00  -3.0213679e+00  -1.4030522e+00  -2.1559802e+00  -1.0927113e+00  -1.6183988e+00   2.1700431e+00   1.8920500e-02   2.1146561e+00   2.9154874e+00  -2.4245697e+00
   8.7284454e-01   1.0412451e+00  -5.4973230e-01  -1.1221548e+00  -3.9750347e-01   6.2506684e-01   3.0985502e+00   2.0957073e+00   1.0080285e+00  -2.1346917e-01  -2.4815189e+00  -1.3461195e+00  -1.9252522e+00  -2.0567163e+00   1.5486056e+00  -6.8236956e-01   9.0963873e-01   9.4004622e-02   2.0565621e+00   1.7855642e+00  -8.2904616e-01   2.4217835e-01   2.8500423e-01  -8.9606020e-01  -3.9929691e-01  -8.8168785e-01   6.3232234e-01   1.7076443e+00   1.7489277e+00   2.9650348e+00   3.0163339e+00   1.0826317e+00   5.7641586e-01  -9.6335277e-01  -7.3270408e-01   1.5327927e+00   1.6557853e+00   3.9278434e+00   3.0104054e+00  -1.7159307e+00  -8.4844098e-01  -8.5667309e-01  -3.2779578e-01  -7.2707662e-01   8.3205980e-03   5.9029284e-01  -1.0506138e-01   2.6998919e+00   2.1170486e+00  -8.4805021e-01  -4.8752055e-01  -2.4508816e+00  -1.3775071e+00  -1.3103159e+00  -1.9039310e+00   3.1653310e+00   6.5856877e-01  -2.2641629e+00  -1.6629480e+00  -1.9221004e+00  -2.7096561e+00  -2.6292549e+00  -2.2388741e+00  -2.1404139e+00  -2.5065278e+00  -7.5985667e-01  -1.7692694e+00  -6.9678340e-01  -1.2652838e+00   2.1343862e+00  -2.0560482e-01   1.6983875e+00   2.6572405e+00  -2.0417017e+00
   8.2807551e-01   1.1283113e+00  -8.6552813e-01  -1.1333331e+00  -7.7054837e-01   6.1505691e-01   2.8127792e+00   2.0692191e+00   1.2162422e+00   5.7611802e-02  -2.6373267e+00  -1.2094856e+00  -1.9891530e+00  -1.8325421e+00   1.8451922e+00  -2.1480563e-01   7.3297373e-01  -2.7706426e-01   1.6612434e+00   1.8012203e+00  -6.7334690e-01  -3.2414577e-02   1.7789338e-01  -1.2007359e+00  -5.3716584e-01  -1.3019395e+00   4.2746756e-01   1.2801391e+00   1.5029676e+00   2.6691508e+00   2.7336731e+00   9.2267440e-01   5.6748126e-01  -1.3553334e+00  -7.2600069e-01   1.1152302e+00   1.5489801e+00   3.7795887e+00   3.0383653e+00  -1.9012176e+00  -7.6305797e-01  -1.0886045e+00  -2.6602124e-01  -9.1652729e-01   1.0824046e-01   4.3848345e-01  -2.6966354e-02   2.7091994e+00   2.3819008e+00  -9.7331502e-01  -3.5945275e-01  -2.5906353e+00  -1.2159664e+00  -1.1637155e+00  -1.5403818e+00   3.4478876e+00   1.0530619e+00  -2.2564621e+00  -1.4673021e+00  -2.0115447e+00  -2.4163475e+00  -2.3632241e+00  -1.7864357e+00  -1.7344702e+00  -1.9857731e+00  -1.5240797e-01  -1.3911381e+00  -3.2370224e-01  -9.3043222e-01   2.0520396e+00  -4.2543729e-01   1.3253568e+00   2.4303567e+00  -1.6708012e+00
   7.4459232e-01   1.1825851e+00  -1.2059731e+00  -1.1431307e+00  -1.1255010e+00   6.1031104e-01   2.5622040e+00   2.0737058e+00   1.4194361e+00   3.2413495e-01  -2.8107433e+00  -1.0782195e+00  -2.0670985e+00  -1.6113619e+00   2.1328274e+00   2.5193555e-01   5.4390908e-01  -6.1190843e-01   1.3302515e+00   1.7781123e+00  -5.2861308e-01  -3.2603615e-01   6.3989404e-02  -1.4959128e+00  -6.5897279e-01  -1.6890375e+00   2.4508978e-01   8.9825768e-01   1.2959581e+00   2.4299761e+00   2.5085359e+00   7.2273976e-01   5.4023422e-01  -1.7469591e+00  -7.1752643e-01   7.1660490e-01   1.4587621e+00   3.6772886e+00   3.0940767e+00  -2.1151818e+00  -6.8664234e-01  -1.3283378e+00  -2.1010690e-01  -1.1125776e+00   2.0811052e-01   2.8704292e-01   6.5242599e-02   2.7371908e+00   2.6674105e+00  -1.1309251e+00  -2.5072151e-01  -2.7430085e+00  -1.0674478e+00  -1.0306831e+00  -1.1726658e+00   3.7246586e+00   1.4466821e+00  -2.2602982e+00  -1.2748166e+00  -2.1143815e+00  -2.1298589e+00  -2.1209890e+00  -1.3441562e+00  -1.3531877e+00  -1.4721456e+00   4.0283651e-01  -1.0311389e+00   1.6765188e-02  -6.2251025e-01   1.9317435e+00  -6.3237267e-01   1.0048753e+00   2.2442487e+00  -1.3211772e+00
   6.3045825e-01   1.2085153e+00  -1.5583935e+00  -1.1491879e+00  -1.4531507e+00   6.0660734e-01   2.3530585e+00   2.1031963e+00   1.6103773e+00   5.7466771e-01  -2.9963329e+00  -9.5700036e-01  -2.1576651e+00  -1.4016717e+00   2.4046311e+00   7.0219107e-01   3.5215925e-01  -9.0264253e-01   1.0729066e+00   1.7233254e+00  -4.0103767e-01  -6.2701217e-01  -5.0691468e-02  -1.7723786e+00  -7.6238004e-01  -2.0338541e+00   8.7192910e-02   5.7117393e-01   1.1303319e+00   2.2548398e+00   2.3458378e+00   4.9362038e-01   5.0008031e-01  -2.1269298e+00  -7.0894067e-01   3.4599801e-01   1.3824928e+00   3.6240069e+00   3.1716887e+00  -2.3491400e+00  -6.1985425e-01  -1.5684522e+00  -1.6397409e-01  -1.3096135e+00   3.0051502e-01   1.4032932e-01   1.6421076e-01   2.7828280e+00   2.9589478e+00  -1.3141702e+00  -1.6113500e-01  -2.9038127e+00  -9.3958745e-01  -9.1447679e-01  -8.1260626e-01   3.9875275e+00   1.8247985e+00  -2.2744425e+00  -1.0902372e+00  -2.2291597e+00  -1.8577707e+00  -1.9073916e+00  -9.2271451e-01  -1.0048651e+00  -9.7828148e-01   8.9123078e-01  -6.9840680e-01   3.1556125e-01  -3.4951518e-01   1.7834951e+00  -8.1865005e-01   7.4407204e-01   2.1064433e+00  -1.0017911e+00
   4.9464670e-01   1.2115666e+00  -1.9096457e+00  -1.1491201e+00  -1.7452624e+00   6.0011497e-01   2.1896969e+00   2.1508645e+00   1.7817681e+00   7.9823247e-01  -3.1883279e+00  -8.4989437e-01  -2.2589837e+00  -1.2108040e+00   2.6543044e+00   1.1219119e+00   1.6739967e-01  -1.1431613e+00   8.9508936e-01   1.6447869e+00  -2.9639524e-01  -9.2328253e-01  -1.6001953e-01  -2.0215651e+00  -8.4555474e-01  -2.3287147e+00  -4.5074727e-02   3.0577603e-01   1.0067748e+00   2.1479415e+00   2.2476386e+00   2.4706271e-01   4.5279726e-01  -2.4842385e+00  -7.0152000e-01   1.1356805e-02   1.3173251e+00   3.6201459e+00   3.2642163e+00  -2.5935823e+00  -5.6284150e-01  -1.8014332e+00  -1.3067678e-01  -1.5018950e+00   3.7908515e-01   2.6532156e-03   2.6318845e-01   2.8443898e+00   3.2424091e+00  -1.5154277e+00  -8.9730050e-02  -3.0686580e+00  -8.3873346e-01  -8.1764701e-01  -4.7082320e-01   4.2286252e+00   2.1735422e+00  -2.2975863e+00  -9.1793522e-01  -2.3542701e+00  -1.6068655e+00  -1.7263793e+00  -5.3160313e-01  -6.9673160e-01  -5.1584813e-01   1.3005291e+00  -4.0123031e-01   5.6473073e-01  -1.1840746e-01   1.6180545e+00  -9.7738281e-01   5.4748973e-01   2.0219826e+00  -7.2084299e-01
   3.4660936e-01   1.1979495e+00  -2.2467029e+00  -1.1406143e+00  -1.9949490e+00   5.8772308e-01   2.0743747e+00   2.2094216e+00   1.9265196e+00   9.8483360e-01  -3.3808584e+00  -7.6010322e-01  -2.3687930e+00  -1.0445473e+00   2.8764024e+00   1.4993410e+00  -1.2222776e-03  -1.3294451e+00   7.9883218e-01   1.5508770e+00  -2.1979947e-01  -1.2029767e+00  -2.5802868e-01  -2.2360101e+00  -9.0723348e-01  -2.5677633e+00  -1.5140635e-01   1.0631722e-01   9.2424035e-01   2.1100283e+00   2.2129760e+00  -4.7745654e-03   4.0426755e-01  -2.8087044e+00  -6.9602787e-01  -2.8081751e-01   1.2604841e+00   3.6632793e+00   3.3638530e+00  -2.8386064e+00  -5.1519781e-01  -2.0200016e+00  -1.1218744e-01  -1.6837924e+00   4.3890917e-01  -1.2189197e-01   3.5646534e-01   2.9195285e+00   3.5049558e+00  -1.7264984e+00  -3.4784133e-02  -3.2331243e+00  -7.6959741e-01  -7.4191272e-01  -1.5622091e-01   4.4406319e+00   2.4804451e+00  -2.3283796e+00  -7.6170474e-01  -2.4879649e+00  -1.3828396e+00  -1.5808482e+00  -1.7876542e-01  -4.3465733e-01  -9.5057840e-02   1.6213570e+00  -1.4667475e-01   7.5775612e-01   6.5198278e-02   1.4464314e+00  -1.1029266e+00   4.1684103e-01   1.9929619e+00  -4.8539925e-01
   1.9583849e-01   1.1743130e+00  -2.5572100e+00  -1.1215301e+00  -2.1969588e+00   5.6731663e-01   2.0071478e+00   2.2715289e+00   2.0380206e+00   1.1259226e+00  -3.5681670e+00  -6.8979056e-01  -2.4844931e+00  -9.0688189e-01   3.0665512e+00   1.8255140e+00  -1.4553382e-01  -1.4597334e+00   7.8214244e-01   1.4500360e+00  -1.7549978e-01  -1.4549635e+00  -3.3918943e-01  -2.4097345e+00  -9.4675632e-01  -2.7472129e+00  -2.3226889e-01  -2.5776916e-02   8.8007156e-01   2.1382854e+00   2.2378766e+00  -2.4986060e-01   3.6020635e-01  -3.0914328e+00  -6.9262035e-01  -5.2569969e-01   1.2095271e+00   3.7481539e+00   3.4623310e+00  -3.0743459e+00  -4.7597005e-01  -2.2174096e+00  -1.0926636e-01  -1.8500104e+00   4.7682969e-01  -2.2959526e-01   4.3970601e-01   3.0053503e+00   3.7356393e+00  -1.9389577e+00   6.1192289e-03  -3.3929117e+00  -7.3501917e-01  -6.8807908e-01   1.2438242e-01   4.6170442e+00   2.7349829e+00  -2.3654523e+00  -6.2461175e-01  -2.6283691e+00  -1.1900983e+00  -1.4725371e+00   1.2964825e-01  -2.2293265e-01   2.7571790e-01   1.8475456e+00   5.9724003e-02   8.8982038e-01   1.9726614e-01   1.2793820e+00  -1.1911636e+00   3.5093854e-01   2.0182476e+00  -3.0108173e-01
   5.1446621e-02   1.1474103e+00  -2.8299817e+00  -1.0900062e+00  -2.3478681e+00   5.3797543e-01   1.9858933e+00   2.3301910e+00   2.1103936e+00   1.2147765e+00  -3.7447931e+00  -6.3999551e-01  -2.6032054e+00  -7.9984039e-01   3.2215956e+00   2.0945547e+00  -2.5871652e-01  -1.5345603e+00   8.3907157e-01   1.3503838e+00  -1.6672475e-01  -1.6693463e+00  -3.9866405e-01  -2.5385181e+00  -9.6407205e-01  -2.8654718e+00  -2.8879264e-01  -9.1935273e-02   8.7021238e-01   2.2264431e+00   2.3155473e+00  -4.7680431e-01   3.2589698e-01  -3.3251850e+00  -6.9079977e-01  -7.2027939e-01   1.1625614e+00   3.8668678e+00   3.5513085e+00  -3.2913739e+00  -4.4371438e-01  -2.3876943e+00  -1.2142157e-01  -1.9957923e+00   4.9161047e-01  -3.1727808e-01   5.1016742e-01   3.0985084e+00   3.9258764e+00  -2.1445062e+00   3.5973255e-02  -3.5439655e+00  -7.3585677e-01  -6.5599900e-01   3.6646730e-01   4.7523964e+00   2.9289876e+00  -2.4074208e+00  -5.0889808e-01  -2.7734861e+00  -1.0316393e+00  -1.4019739e+00   3.8940007e-01  -6.4126547e-02   5.9021598e-01   1.9763137e+00   2.1417827e-01   9.5798713e-01   2.7548558e-01   1.1269367e+00  -1.2396883e+00   3.4579814e-01   2.0933970e+00  -1.7183405e-01
  -7.8216369e-02   1.1237630e+00  -3.0554245e+00  -1.0445647e+00  -2.4461685e+00   5.0007701e-01   2.0064558e+00   2.3791160e+00   2.1387338e+00   1.2467699e+00  -3.9057260e+00  -6.1063480e-01  -2.7218295e+00  -7.2349709e-01   3.3396842e+00   2.3037571e+00  -3.3560073e-01  -1.5566530e+00   9.6002669e-01   1.2593745e+00  -1.9557672e-01  -1.8378785e+00  -4.3253129e-01  -2.6200567e+00  -9.5971959e-01  -2.9231432e+00  -3.2263222e-01  -9.6304829e-02   8.8949579e-01   2.3651032e+00   2.4367327e+00  -6.7531544e-01   3.0594701e-01  -3.5046402e+00  -6.8942344e-01  -8.6340528e-01   1.1184040e+00   4.0092282e+00   3.6227578e+00  -3.4810625e+00  -4.1659778e-01  -2.5258780e+00  -1.4696151e-01  -2.1170905e+00   4.8396367e-01  -3.8242060e-01   5.6678981e-01   3.1953196e+00   4.0697450e+00  -2.3353008e+00   5.8183735e-02  -3.6825653e+00  -7.7100157e-01  -6.4457672e-01   5.6786245e-01   4.8424319e+00   3.0569140e+00  -2.4528781e+00  -4.1594186e-01  -2.9211903e+00  -9.0901970e-01  -1.3684736e+00   5.9816450e-01   4.0973132e-02   8.4442395e-01   2.0082921e+00   3.1476972e-01   9.6129138e-01   2.9932577e-01   9.9798531e-01  -1.2478871e+00   3.9490456e-01   2.2107970e+00  -9.9776561e-02
  -1.8589215e-01   1.1093372e+00  -3.2258707e+00  -9.8421244e-01  -2.4922565e+00   4.5529462e-01   2.0629088e+00   2.4130155e+00   2.1193188e+00   1.2195301e+00  -4.0465258e+00  -6.0058670e-01  -2.8370966e+00  -6.7607884e-01   3.4202818e+00   2.4534599e+00  -3.7286247e-01  -1.5307075e+00   1.1323052e+00   1.1834970e+00  -2.6297922e-01  -1.9542817e+00  -4.3796913e-01  -2.6540016e+00  -9.3478958e-01  -2.9229046e+00  -3.3581348e-01  -4.5462861e-02   9.3198164e-01   2.5422629e+00   2.5902172e+00  -8.3659606e-01   3.0407663e-01  -3.6265453e+00  -6.8677072e-01  -9.5573537e-01   1.0766709e+00   4.1632687e+00   3.6693360e+00  -3.6358904e+00  -3.9253746e-01  -2.6281141e+00  -1.8313436e-01  -2.2106987e+00   4.5643993e-01  -4.2325704e-01   6.1016138e-01   3.2918969e+00   4.1640989e+00  -2.5042568e+00   7.6368646e-02  -3.8053821e+00  -8.3751349e-01  -6.5181451e-01   7.2864158e-01   4.8842212e+00   3.1159509e+00  -2.5003759e+00  -3.4627090e-01  -3.0692152e+00  -8.2240491e-01  -1.3701867e+00   7.5542147e-01   9.3337134e-02   1.0365948e+00   1.9473928e+00   3.6146815e-01   9.0074046e-01   2.6999785e-01   8.9993019e-01  -1.2169121e+00   4.8961832e-01   2.3600174e+00  -8.5155054e-02
  -2.6567664e-01   1.1092543e+00  -3.3358131e+00  -9.0853121e-01  -2.4883220e+00   4.0648845e-01   2.1479180e+00   2.4278300e+00   2.0497868e+00   1.1329691e+00  -4.1634128e+00  -6.0784372e-01  -2.9456227e+00  -6.5418437e-01   3.4641185e+00   2.5467350e+00  -3.6911573e-01  -1.4630579e+00   1.3408178e+00   1.1280366e+00  -3.6867570e-01  -2.0144549e+00  -4.1338494e-01  -2.6418831e+00  -8.9087155e-01  -2.8692806e+00  -3.3058020e-01   5.2000823e-02   9.9132297e-01   2.7440081e+00   2.7634408e+00  -9.5364680e-01   3.2295046e-01  -3.6897538e+00  -6.8066707e-01  -9.9959996e-01   1.0377918e+00   4.3159020e+00   3.6847179e+00  -3.7496903e+00  -3.6936709e-01  -2.6917744e+00  -2.2634330e-01  -2.2743387e+00   4.1319237e-01  -4.3883350e-01   6.4236543e-01   3.3842962e+00   4.2084992e+00  -2.6453052e+00   9.4135317e-02  -3.9095080e+00  -9.3086108e-01  -6.7490163e-01   8.5088179e-01   4.8762238e+00   3.1059775e+00  -2.5484021e+00  -2.9962083e-01  -3.2151380e+00  -7.7068337e-01  -1.4041951e+00   8.6226127e-01   9.5594498e-02   1.1671421e+00   1.8005328e+00   3.5604892e-01   7.7922819e-01   1.9033069e-01   8.3842764e-01  -1.1495569e+00   6.1969421e-01   2.5283611e+00  -1.2638357e-01
  -3.1320786e-01   1.1275526e+00  -3.3820376e+00  -8.1775057e-01  -2.4381520e+00   3.5749835e-01   2.2531813e+00   2.4208749e+00   1.9292696e+00   9.8920155e-01  -4.2533285e+00  -6.2971603e-01  -3.0439664e+00  -6.5309190e-01   3.4730802e+00   2.5889200e+00  -3.2490011e-01  -1.3612651e+00   1.5689555e+00   1.0969044e+00  -5.1127540e-01  -2.0165674e+00  -3.5848659e-01  -2.5869290e+00  -8.2999038e-01  -2.7683255e+00  -3.0925309e-01   1.8600375e-01   1.0611332e+00   2.9553283e+00   2.9431919e+00  -1.0214795e+00   3.6406232e-01  -3.6951543e+00  -6.6865742e-01  -9.9878871e-01   1.0029511e+00   4.4536675e+00   3.6638754e+00  -3.8178264e+00  -3.4501546e-01  -2.7154802e+00  -2.7242073e-01  -2.3067006e+00   3.5963488e-01  -4.2902672e-01   6.6672648e-01   3.4686740e+00   4.2049793e+00  -2.7536000e+00   1.1485249e-01  -3.9924590e+00  -1.0452471e+00  -7.1034216e-01   9.3831266e-01   4.8182963e+00   3.0293809e+00  -2.5953623e+00  -2.7502944e-01  -3.3563677e+00  -7.5163400e-01  -1.4666509e+00   9.2112578e-01   5.1861052e-02   1.2384327e+00   1.5772346e+00   3.0191798e-01   6.0137112e-01   6.4572339e-02   8.1722218e-01  -1.0500435e+00   7.7387620e-01   2.7015792e+00  -2.2017395e-01
  -3.2577405e-01   1.1670105e+00  -3.3636534e+00  -7.1279791e-01  -2.3468604e+00   3.1285330e-01   2.3699198e+00   2.3908988e+00   1.7584748e+00   7.9235586e-01  -4.3139748e+00  -6.6306564e-01  -3.1286954e+00  -6.6713163e-01   3.4500475e+00   2.5870414e+00  -2.4256952e-01  -1.2336554e+00   1.7995425e+00   1.0925360e+00  -6.8834028e-01  -1.9610388e+00  -2.7428982e-01  -2.4937915e+00  -7.5453660e-01  -2.6272425e+00  -2.7411083e-01   3.4555784e-01   1.1353314e+00   3.1610036e+00   3.1163316e+00  -1.0372312e+00   4.2767897e-01  -3.6455063e+00  -6.4821813e-01  -9.5827553e-01   9.7395935e-01   4.5635248e+00   3.6032916e+00  -3.8373060e+00  -3.1768212e-01  -2.6990819e+00  -3.1694103e-01  -2.3074357e+00   3.0202141e-01  -3.9452312e-01   6.8747809e-01   3.5414448e+00   4.1576715e+00  -2.8256700e+00   1.4143464e-01  -4.0521688e+00  -1.1739935e+00  -7.5411853e-01   9.9588659e-01   4.7116480e+00   2.8907516e+00  -2.6395704e+00  -2.7095542e-01  -3.4901452e+00  -7.6212928e-01  -1.5529522e+00   9.3551114e-01  -3.2492249e-02   1.2544945e+00   1.2891245e+00   2.0385831e-01   3.7327769e-01  -1.0186723e-01   8.3807769e-01  -9.2374215e-01   9.4052925e-01   2.8647063e+00  -3.6174068e-01
  -3.0234176e-01   1.2290410e+00  -3.2820254e+00  -5.9531826e-01  -2.2205676e+00   2.7742028e-01   2.4893848e+00   2.3380567e+00   1.5397094e+00   5.4830050e-01  -4.3438319e+00  -7.0455057e-01  -3.1964673e+00  -6.9009549e-01   3.3986937e+00   2.5491721e+00  -1.2609163e-01  -1.0888397e+00   2.0158156e+00   1.1158636e+00  -8.9650500e-01  -1.8504120e+00  -1.6306162e-01  -2.3682116e+00  -6.6719282e-01  -2.4539646e+00  -2.2730014e-01   5.1938659e-01   1.2084445e+00   3.3465039e+00   3.2705103e+00  -1.0001797e+00   5.1284665e-01  -3.5451926e+00  -6.1699098e-01  -8.8390166e-01   9.5306975e-01   4.6336390e+00   3.5010983e+00  -3.8068207e+00  -2.8599382e-01  -2.6435896e+00  -3.5554794e-01  -2.2771064e+00   2.4697751e-01  -3.3676058e-01   7.0937699e-01   3.5994283e+00   4.0723216e+00  -2.8595100e+00   1.7615521e-01  -4.0869769e+00  -1.3099590e+00  -8.0188412e-01   1.0293047e+00   4.5587484e+00   2.6964873e+00  -2.6792565e+00  -2.8540999e-01  -3.6135601e+00  -7.9835755e-01  -1.6579467e+00   9.0965646e-01  -1.5111846e-01   1.2206668e+00   9.4936162e-01   6.7717727e-02   1.0226649e-01  -3.0271232e-01   9.0080327e-01  -7.7684111e-01   1.1082688e+00   3.0029599e+00  -5.4506463e-01
  -2.4350660e-01   1.3136612e+00  -3.1406115e+00  -4.6765869e-01  -2.0660445e+00   2.5601960e-01   2.6033510e+00   2.2638100e+00   1.2768407e+00   2.6430471e-01  -4.3421604e+00  -7.5086050e-01  -3.2441264e+00  -7.1565728e-01   3.3232552e+00   2.4837779e+00   1.9226437e-02  -9.3524455e-01   2.2023696e+00   1.1663549e+00  -1.1316216e+00  -1.6891312e+00  -2.8202003e-02  -2.2166406e+00  -5.7085769e-01  -2.2567235e+00  -1.7077797e-01   6.9653321e-01   1.2758506e+00   3.4988438e+00   3.3948291e+00  -9.1166597e-01   6.1745978e-01  -3.3999106e+00  -5.7302081e-01  -7.8203480e-01   9.4275326e-01   4.6541060e+00   3.3571390e+00  -3.7267224e+00  -2.4912708e-01  -2.5510646e+00  -3.8427325e-01  -2.2171000e+00   2.0101840e-01  -2.5783794e-01   7.3729164e-01   3.6399807e+00   3.9557456e+00  -2.8546103e+00   2.2050274e-01  -4.0956189e+00  -1.4459602e+00  -8.4917860e-01   1.0445360e+00   4.3631924e+00   2.4543368e+00  -2.7125923e+00  -3.1609135e-01  -3.7235924e+00  -8.5604804e-01  -1.7761527e+00   8.4824211e-01  -2.9700570e-01   1.1432222e+00   5.7202692e-01  -9.9939669e-02  -2.0345049e-01  -5.3113632e-01   1.0033679e+00  -6.1599003e-01   1.2665503e+00   3.1026481e+00  -7.6319652e-01
  -1.5137285e-01   1.4195316e+00  -2.9447215e+00  -3.3281383e-01  -1.8903500e+00   2.5303841e-01   2.7045579e+00   2.1707539e+00   9.7519010e-01  -5.1341010e-02  -4.3089910e+00  -7.9892760e-01  -3.2688208e+00  -7.3777610e-01   3.2282853e+00   2.3990960e+00   1.8706873e-01  -7.8068519e-01   2.3460056e+00   1.2421133e+00  -1.3889202e+00  -1.4832435e+00   1.2592983e-01  -2.0458460e+00  -4.6856749e-01  -2.0436371e+00  -1.0628515e-01   8.6692375e-01   1.3339529e+00   3.6073351e+00   3.4804129e+00  -7.7493292e-01   7.3838806e-01  -3.2163263e+00  -5.1497483e-01  -6.5922743e-01   9.4545156e-01   4.6175680e+00   3.1729517e+00  -3.5989371e+00  -2.0688528e-01  -2.4244795e+00  -3.9982209e-01  -2.1295135e+00   1.7008811e-01  -1.6039997e-01   7.7579421e-01   3.6610973e+00   3.8152513e+00  -2.8119285e+00   2.7508977e-01  -4.0772310e+00  -1.5751694e+00  -8.9165324e-01   1.0473621e+00   4.1295299e+00   2.1729147e+00  -2.7377386e+00  -3.6051196e-01  -3.8171826e+00  -9.3068761e-01  -1.9019897e+00   7.5611466e-01  -4.6280414e-01   1.0289826e+00   1.7150652e-01  -2.9219386e-01  -5.3510231e-01  -7.8007418e-01   1.1420912e+00  -4.4793904e-01   1.4061856e+00   3.1520233e+00  -1.0085805e+00
  -2.9373692e-02   1.5440613e+00  -2.7012073e+00  -1.9433037e-01  -1.7004807e+00   2.7207221e-01   2.7870785e+00   2.0623961e+00   6.4136518e-01  -3.8972168e-01  -4.2451014e+00  -8.4610020e-01  -3.2681312e+00  -7.5105839e-01   3.1184078e+00   2.3025914e+00   3.7047691e-01  -6.3200431e-01   2.4364391e+00   1.3400332e+00  -1.6631765e+00  -1.2400421e+00   2.9423548e-01  -1.8625291e+00  -3.6341440e-01  -1.8223359e+00  -3.5348045e-02   1.0218521e+00   1.3802770e+00   3.6641901e+00   3.5208574e+00  -5.9489338e-01   8.7165458e-01  -3.0017051e+00  -4.4232302e-01  -5.2189295e-01   9.6332760e-01   4.5196777e+00   2.9516769e+00  -3.4268235e+00  -1.5972208e-01  -2.2675549e+00  -3.9980446e-01  -2.0170223e+00   1.5915067e-01  -4.7504114e-02   8.2878263e-01   3.6614834e+00   3.6580802e+00  -2.7338025e+00   3.3962015e-01  -4.0313634e+00  -1.6914664e+00  -9.2529492e-01   1.0429788e+00   3.8630720e+00   1.8612231e+00  -2.7529127e+00  -4.1611208e-01  -3.8913297e+00  -1.0177181e+00  -2.0300063e+00   6.3805420e-01  -6.4115124e-01   8.8495905e-01  -2.3810129e-01  -5.0211810e-01  -8.8369410e-01  -1.0425152e+00   1.3118983e+00  -2.7919339e-01   1.5197596e+00   3.1420265e+00  -1.2733788e+00
   1.1795480e-01   1.6835703e+00  -2.4181042e+00  -5.6172304e-02  -1.5030546e+00   3.1562246e-01   2.8465902e+00   1.9428980e+00   2.8303127e-01  -7.4168979e-01  -4.1519826e+00  -8.9027058e-01  -3.2402123e+00  -7.5105922e-01   2.9980823e+00   2.2005212e+00   5.6223114e-01  -4.9479603e-01   2.4668183e+00   1.4559957e+00  -1.9488799e+00  -9.6767478e-01   4.7113223e-01  -1.6729767e+00  -2.5846099e-01  -1.5996538e+00   4.0697530e-02   1.1543596e+00   1.4134964e+00   3.6649379e+00   3.5125295e+00  -3.7784331e-01   1.0126550e+00  -2.7635525e+00  -3.5546105e-01  -3.7601738e-01   9.9803336e-01   4.3593776e+00   2.6978981e+00  -3.2149876e+00  -1.0870837e-01  -2.0845855e+00  -3.8289650e-01  -1.8827406e+00   1.7185993e-01   7.7521279e-02   8.9915771e-01   3.6405880e+00   3.4909021e+00  -2.6238106e+00   4.1291611e-01  -3.9580091e+00  -1.7897251e+00  -9.4663661e-01   1.0356783e+00   3.5696782e+00   1.5282044e+00  -2.7564700e+00  -4.8035445e-01  -3.9432162e+00  -1.1127088e+00  -2.1550985e+00   4.9858994e-01  -8.2497864e-01   7.1803517e-01  -6.4352732e-01  -7.2309576e-01  -1.2403269e+00  -1.3117614e+00   1.5066182e+00  -1.1570259e-01   1.6019270e+00   3.0668735e+00  -1.5497812e+00
   2.8523214e-01   1.8334949e+00  -2.1042399e+00   7.7449165e-02  -1.3040455e+00   3.8487364e-01   2.8805306e+00   1.8167937e+00  -9.1363273e-02  -1.0982334e+00  -4.0317952e+00  -9.2995219e-01  -3.1839311e+00  -7.3450594e-01   2.8713973e+00   2.0976327e+00   7.5522400e-01  -3.7322717e-01   2.4340301e+00   1.5850998e+00  -2.2403953e+00  -6.7474012e-01   6.5082843e-01  -1.4827677e+00  -1.5665083e-01  -1.3813939e+00   1.2066741e-01   1.2594917e+00   1.4333845e+00   3.6086266e+00   3.4547012e+00  -1.3113611e-01   1.1564048e+00  -2.5092749e+00  -2.5576185e-01  -2.2692316e-01   1.0505125e+00   4.1389797e+00   2.4174178e+00  -2.9690582e+00  -5.5444650e-02  -1.8802626e+00  -3.4892060e-01  -1.7300870e+00   2.1032901e-01   2.1121843e-01   9.8857529e-01   3.5985999e+00   3.3193949e+00  -2.4865858e+00   4.9300144e-01  -3.8576424e+00  -1.8660227e+00  -9.5293813e-01   1.0286293e+00   3.2555423e+00   1.1823533e+00  -2.7469976e+00  -5.5079679e-01  -3.9703529e+00  -1.2114982e+00  -2.2727062e+00   3.4187133e-01  -1.0077843e+00   5.3470976e-01  -1.0327964e+00  -9.4908683e-01  -1.5964889e+00  -1.5816388e+00   1.7193132e+00   3.7402041e-02   1.6495760e+00   2.9244402e+00  -1.8302841e+00
   4.6650779e-01   1.9886297e+00  -1.7688359e+00   2.0227247e-01  -1.1085833e+00   4.7956502e-01   2.8881382e+00   1.6887082e+00  -4.7289742e-01  -1.4508042e+00  -3.8873144e+00  -9.6430600e-01  -3.0989910e+00  -6.9943530e-01   2.7419022e+00   1.9970044e+00   9.4280659e-01  -2.6996136e-01   2.3387755e+00   1.7219155e+00  -2.5321108e+00  -3.6989481e-01   8.2760417e-01  -1.2965484e+00  -6.0717265e-02  -1.1721815e+00   2.0348191e-01   1.3344177e+00   1.4407064e+00   3.4978033e+00   3.3495120e+00   1.3716441e-01   1.2978029e+00  -2.2458857e+00  -1.4554857e-01  -7.9094956e-02   1.1208511e+00   3.8640398e+00   2.1169828e+00  -2.6954404e+00  -1.9269381e-03  -1.6595017e+00  -2.9884119e-01  -1.5626601e+00   2.7500957e-01   3.5013478e-01   1.0972875e+00   3.5364109e+00   3.1479339e+00  -2.3275903e+00   5.7723426e-01  -3.7312628e+00  -1.9177645e+00  -9.4232625e-01   1.0237652e+00   2.9269825e+00   8.3140271e-01  -2.7234079e+00  -6.2514228e-01  -3.9707333e+00  -1.3103057e+00  -2.3789803e+00   1.7159277e-01  -1.1838552e+00   3.4091096e-01  -1.3955967e+00  -1.1748310e+00  -1.9443041e+00  -1.8466562e+00   1.9426180e+00   1.7600880e-01   1.6618568e+00   2.7164239e+00  -2.1079286e+00
   6.5553709e-01   2.1433880e+00  -1.4211176e+00   3.1419750e-01  -9.2082319e-01   5.9796342e-01   2.8703706e+00   1.5630875e+00  -8.5250530e-01  -1.7915939e+00  -3.7218604e+00  -9.9311814e-01  -2.9860277e+00  -6.4523969e-01   2.6124916e+00   1.9000335e+00   1.1190879e+00  -1.8618441e-01   2.1854136e+00   1.8607491e+00  -2.8185721e+00  -6.1491702e-02   9.9607935e-01  -1.1178875e+00   2.6905890e-02  -9.7540698e-01   2.8811630e-01   1.3784138e+00   1.4370587e+00   3.3382726e+00   3.2017641e+00   4.1863450e-01   1.4318936e+00  -1.9797635e+00  -2.7990524e-02   6.3925292e-02   1.2081863e+00   3.5430319e+00   1.8039671e+00  -2.4010530e+00   4.9621876e-02  -1.4272833e+00  -2.3467926e-01  -1.3841305e+00   3.6468604e-01   4.9094322e-01   1.2240829e+00   3.4555459e+00   2.9794097e+00  -2.1528595e+00   6.6247901e-01  -3.5804339e+00  -1.9437242e+00  -9.1388092e-01   1.0217812e+00   2.5902491e+00   4.8209598e-01  -2.6850269e+00  -7.0126847e-01  -3.9429851e+00  -1.4058094e+00  -2.4709077e+00  -9.0299586e-03  -1.3484290e+00   1.4188590e-01  -1.7235413e+00  -1.3959773e+00  -2.2767313e+00  -2.1021063e+00   2.1690721e+00   2.9715892e-01   1.6400759e+00   2.4482677e+00  -2.3764863e+00
   8.4604551e-01   2.2920757e+00  -1.0699538e+00   4.0949808e-01  -7.4389027e-01   7.3693617e-01   2.8297201e+00   1.4439555e+00  -1.2213036e+00  -2.1137489e+00  -3.5392145e+00  -1.0167355e+00  -2.8466615e+00  -5.7262407e-01   2.4853421e+00   1.8065558e+00   1.2791723e+00  -1.2172265e-01   1.9815868e+00   1.9959101e+00  -3.0945949e+00   2.4273212e-01   1.1514534e+00  -9.4921492e-01   1.0416621e-01  -7.9325543e-01   3.7355436e-01   1.3927151e+00   1.4246703e+00   3.1386531e+00   3.0185595e+00   7.0482911e-01   1.5541128e+00  -1.7164759e+00   9.3070744e-02   1.9957139e-01   1.3106785e+00   3.1868483e+00   1.4860301e+00  -2.0930647e+00   9.6938415e-02  -1.1885096e+00  -1.5935610e-01  -1.1981529e+00   4.7657992e-01   6.3054408e-01   1.3663257e+00   3.3580705e+00   2.8151766e+00  -1.9687301e+00   7.4530543e-01  -3.4073113e+00  -1.9440023e+00  -8.6766146e-01   1.0222350e+00   2.2513560e+00   1.4005317e-01  -2.6316656e+00  -7.7723955e-01  -3.8865060e+00  -1.4951940e+00  -2.5463881e+00  -1.9723617e-01  -1.4977869e+00  -5.7834492e-02  -2.0103125e+00  -1.6091365e+00  -2.5877053e+00  -2.3441075e+00   2.3914307e+00   3.9910705e-01   1.5874694e+00   2.1288501e+00  -2.6305901e+00
   1.0319702e+00   2.4291597e+00  -7.2354412e-01   4.8501862e-01  -5.7989251e-01   8.9211637e-01   2.7699314e+00   1.3347109e+00  -1.5709000e+00  -2.4115188e+00  -3.3435194e+00  -1.0359679e+00  -2.6834962e+00  -4.8348176e-01   2.3619135e+00   1.7150877e+00   1.4193214e+00  -7.5239767e-02   1.7376557e+00   2.1219659e+00  -3.3553535e+00   5.3590364e-01   1.2896997e+00  -7.9184079e-01   1.6946135e-01  -6.2681221e-01   4.5874870e-01   1.3802512e+00   1.4061781e+00   2.9097636e+00   2.8088039e+00   9.8759264e-01   1.6605044e+00  -1.4606671e+00   2.1334997e-01   3.2621766e-01   1.4255497e+00   2.8081561e+00   1.1707606e+00  -1.7786430e+00   1.3790468e-01  -9.4788122e-01  -7.6480736e-02  -1.0082943e+00   6.0655189e-01   7.6614595e-01   1.5200918e+00   3.2464800e+00   2.6551321e+00  -1.7815644e+00   8.2220018e-01  -3.2146503e+00  -1.9199135e+00  -8.0466878e-01   1.0237363e+00   1.9159444e+00  -1.9027066e-01  -2.5636694e+00  -8.5130596e-01  -3.8015677e+00  -1.5761659e+00  -2.6042520e+00  -3.9065694e-01  -1.6292741e+00  -2.5440347e-01  -2.2516934e+00  -1.8118568e+00  -2.8722164e+00  -2.5695900e+00   2.6029382e+00   4.8130912e-01   1.5088705e+00   1.7699612e+00  -2.8658039e+00
   1.2076701e+00   2.5495209e+00  -3.8916646e-01   5.3834047e-01  -4.2999469e-01   1.0581459e+00   2.6956534e+00   1.2379722e+00  -1.8936671e+00  -2.6803356e+00  -3.1391645e+00  -1.0519672e+00  -2.5000563e+00  -3.8070057e-01   2.2430023e+00   1.6231569e+00   1.5370351e+00  -4.4491874e-02   1.4659772e+00   2.2339725e+00  -3.5964537e+00   8.1218882e-01   1.4077042e+00  -6.4604829e-01   2.2168963e-01  -4.7623025e-01   5.4259242e-01   1.3452884e+00   1.3843919e+00   2.6638776e+00   2.5826048e+00   1.2593295e+00   1.7478899e+00  -1.2160109e+00   3.2838346e-01   4.4308318e-01   1.5491832e+00   2.4206511e+00   8.6532737e-01  -1.4647185e+00   1.7071556e-01  -7.0979486e-01   9.9006498e-03  -8.1797610e-01   7.4938609e-01   8.9532329e-01   1.6803898e+00   3.1235756e+00   2.4979133e+00  -1.5974866e+00   8.8977619e-01  -3.0057841e+00  -1.8738149e+00  -7.2674678e-01   1.0242066e+00   1.5891785e+00  -5.0554024e-01  -2.4819399e+00  -9.2189823e-01  -3.6893774e+00  -1.6469442e+00  -2.6442190e+00  -5.8721922e-01  -1.7412525e+00  -4.4456993e-01  -2.4454878e+00  -2.0025288e+00  -3.1263319e+00  -2.7762321e+00   2.7975513e+00   5.4434253e-01   1.4102975e+00   1.3855971e+00  -3.0786353e+00
   1.3680991e+00   2.6486783e+00  -7.2994188e-02   5.6790517e-01  -2.9454048e-01   1.2289782e+00   2.6120451e+00   1.1554785e+00  -2.1829679e+00  -2.9168277e+00  -2.9306578e+00  -1.0660935e+00  -2.3006649e+00  -2.6791568e-01   2.1288440e+00   1.5277033e+00   1.6310530e+00  -2.6617988e-02   1.1800766e+00   2.3276706e+00  -3.8139777e+00   1.0668917e+00   1.5033397e+00  -5.1124568e-01   2.6027937e-01  -3.4093888e-01   6.2390392e-01   1.2930085e+00   1.3620665e+00   2.4138999e+00   2.3506069e+00   1.5132246e+00   1.8139861e+00  -9.8521800e-01   4.3380980e-01   5.5008678e-01   1.6772820e+00   2.0382581e+00   5.7615464e-01  -1.1577834e+00   1.9401273e-01  -4.7826059e-01   9.5573648e-02  -6.3042564e-01   8.9913421e-01   1.0160514e+00   1.8414531e+00   2.9923358e+00   2.3411923e+00  -1.4221446e+00   9.4496684e-01  -2.7845692e+00  -1.8088853e+00  -6.3643153e-01   1.0211861e+00   1.2756751e+00  -8.0341811e-01  -2.3879251e+00  -9.8761965e-01  -3.5520873e+00  -1.7062243e+00  -2.6667981e+00  -7.8502710e-01  -1.8329923e+00  -6.2554975e-01  -2.5913503e+00  -2.1802292e+00  -3.3471627e+00  -2.9623537e+00   2.9701061e+00   5.8976786e-01   1.2984880e+00   9.9111776e-01  -3.2664943e+00
   1.5089401e+00   2.7229740e+00   2.2001549e-01   5.7308730e-01  -1.7320576e-01   1.3982188e+00   2.5243659e+00   1.0880477e+00  -2.4333275e+00  -3.1187723e+00  -2.7224882e+00  -1.0797783e+00  -2.0902641e+00  -1.4922860e-01   2.0192497e+00   1.4255106e+00   1.7012779e+00  -1.8441106e-02   8.9376113e-01   2.3996341e+00  -4.0045212e+00   1.2964813e+00   1.5754772e+00  -3.8616029e-01   2.8519651e-01  -2.1987322e-01   7.0142707e-01   1.2290518e+00   1.3416869e+00   2.1725156e+00   2.1232960e+00   1.7434100e+00   1.8574610e+00  -7.7008870e-01   5.2564642e-01   6.4766916e-01   1.8050717e+00   1.6743257e+00   3.0863628e-01  -8.6372248e-01   2.0697479e-01  -2.5683776e-01   1.7642453e-01  -4.4863227e-01   1.0494954e+00   1.1267210e+00   1.9970834e+00   2.8557884e+00   2.1820414e+00  -1.2605138e+00   9.8519173e-01  -2.5552962e+00  -1.7288765e+00  -5.3676287e-01   1.0121619e+00   9.7946361e-01  -1.0823825e+00  -2.2835796e+00  -1.0472423e+00  -3.3927496e+00  -1.7531231e+00  -2.6731398e+00  -9.8223189e-01  -1.9045189e+00  -7.9487571e-01  -2.6905406e+00  -2.3445235e+00  -3.5327871e+00  -3.1267827e+00   3.1164236e+00   6.1994585e-01   1.1804088e+00   6.0232034e-01  -3.4276111e+00
   1.6266990e+00   2.7697078e+00   4.8616230e-01   5.5421549e-01  -6.5167848e-02   1.5594822e+00   2.4375773e+00   1.0355891e+00  -2.6405465e+00  -3.2850000e+00  -2.5189850e+00  -1.0943942e+00  -1.8741968e+00  -2.8910760e-02   1.9137626e+00   1.3136366e+00   1.7486394e+00  -1.6756956e-02   6.2023199e-01   2.4473685e+00  -4.1652185e+00   1.4985551e+00   1.6239383e+00  -2.6905322e-01   2.9693147e-01  -1.1170113e-01   7.7384686e-01   1.1590610e+00   1.3252841e+00   1.9513679e+00   1.9103235e+00   1.9450737e+00   1.8779325e+00  -5.7159782e-01   6.0054159e-01   7.3659789e-01   1.9275372e+00   1.3408669e+00   6.6907402e-02  -5.8768511e-01   2.0935981e-01  -4.8587445e-02   2.4869150e-01  -2.7530325e-01   1.1942073e+00   1.2261316e+00   2.1410220e+00   2.7168847e+00   2.0173362e+00  -1.1167463e+00   1.0084873e+00  -2.3225643e+00  -1.6378479e+00  -4.3107319e-01   9.9488723e-01   7.0396811e-01  -1.3415038e+00  -2.1712951e+00  -1.0997080e+00  -3.2152185e+00  -1.7871083e+00  -2.6648556e+00  -1.1769029e+00  -1.9564323e+00  -9.5024604e-01  -2.7456292e+00  -2.4952444e+00  -3.6821434e+00  -3.2687070e+00   3.2333554e+00   6.3782591e-01   1.0627718e+00   2.3448664e-01  -3.5609242e+00
   1.7187639e+00   2.7872203e+00   7.2298210e-01   5.1254534e-01   3.0725172e-02   1.7067392e+00   2.3559835e+00   9.9716621e-01  -2.8017580e+00  -3.4152600e+00  -2.3241796e+00  -1.1111354e+00  -1.6579586e+00   8.8887265e-02   1.8118163e+00   1.1898132e+00   1.7749124e+00  -1.8590914e-02   3.7124776e-01   2.4693571e+00  -4.2937641e+00   1.6717534e+00   1.6494034e+00  -1.5793652e-01   2.9646840e-01  -1.5030811e-02   8.3981793e-01   1.0882531e+00   1.3142836e+00   1.7603161e+00   1.7198863e+00   2.1145187e+00   1.8759172e+00  -3.8999743e-01   6.5598666e-01   8.1777148e-01   2.0396772e+00   1.0478939e+00  -1.4631457e-01  -3.3399267e-01   2.0150263e-01   1.4396196e-01   3.0918460e-01  -1.1282081e-01   1.3274210e+00   1.3134689e+00   2.2673245e+00   2.5783844e+00   1.8441658e+00  -9.9407310e-01   1.0135961e+00  -2.0911297e+00  -1.5399005e+00  -3.2277496e-01   9.6767049e-01   4.5200991e-01  -1.5802018e+00  -2.0538044e+00  -1.1441323e+00  -3.0240004e+00  -1.8079180e+00  -2.6438217e+00  -1.3669109e+00  -1.9897155e+00  -1.0893904e+00  -2.7601785e+00  -2.6322705e+00  -3.7949047e+00  -3.3875284e+00   3.3187802e+00   6.4672201e-01   9.5158403e-01  -9.8535830e-02  -3.6659531e+00
   1.7834297e+00   2.7749207e+00   9.2917396e-01   4.5019193e-01   1.1579664e-01   1.8346310e+00   2.2829311e+00   9.7110058e-01  -2.9154348e+00  -3.5100653e+00  -2.1416757e+00  -1.1309159e+00  -1.4469441e+00   2.0040179e-01   1.7128801e+00   1.0527837e+00   1.7825091e+00  -2.1409555e-02   1.5638829e-01   2.4650543e+00  -4.3884375e+00   1.8156407e+00   1.6532885e+00  -5.0773966e-02   2.8523834e-01   7.1415437e-02   8.9800097e-01   1.0210462e+00   1.3093927e+00   1.6068176e+00   1.5582013e+00   2.2491758e+00   1.8527360e+00  -2.2492801e-01   6.9047399e-01   8.9203705e-01   2.1367533e+00   8.0288429e-01  -3.2981240e-01  -1.0608267e-01   1.8427401e-01   3.1883605e-01   3.5546244e-01   3.6800397e-02   1.4440367e+00   1.3882657e+00   2.3707101e+00   2.4427526e+00   1.6602118e+00  -8.9475654e-01   1.0000144e+00  -1.8657275e+00  -1.4389261e+00  -2.1515905e-01   9.2960955e-01   2.2582157e-01  -1.7980094e+00  -1.9340630e+00  -1.1798110e+00  -2.8240652e+00  -1.8154731e+00  -2.6119897e+00  -1.5498385e+00  -2.0055544e+00  -1.2099702e+00  -2.7384241e+00  -2.7553279e+00  -3.8713510e+00  -3.4827359e+00   3.3715572e+00   6.5009321e-01   8.5175444e-01  -3.8516160e-01  -3.7426717e+00
   1.8198964e+00   2.7332646e+00   1.1044881e+00   3.7003223e-01   1.9140433e-01   1.9387292e+00   2.2205894e+00   9.5510767e-01  -2.9813505e+00  -3.5705252e+00  -1.9745354e+00  -1.1542873e+00  -1.2462031e+00   3.0248235e-01   1.6165827e+00   9.0255354e-01   1.7742664e+00  -2.3278594e-02  -1.7534330e-02   2.4348414e+00  -4.4481316e+00   1.9305687e+00   1.6376075e+00   5.4345295e-02   2.6505838e-01   1.4866976e-01   9.4710086e-01   9.6076469e-01   1.3105268e+00   1.4954762e+00   1.4291076e+00   2.3475799e+00   1.8103950e+00  -7.5528398e-02   7.0359157e-01   9.6003447e-01   2.2145204e+00   6.1041485e-01  -4.8386719e-01   9.3518123e-02   1.5901236e-01   4.7462521e-01   3.8595711e-01   1.7195032e-01   1.5399789e+00   1.4503533e+00   2.4468665e+00   2.3120725e+00   1.4640698e+00  -8.2008721e-01   9.6800087e-01  -1.6508857e+00  -1.3383826e+00  -1.1122133e-01   8.8075350e-01   2.7069524e-02  -1.9943593e+00  -1.8151143e+00  -1.2062223e+00  -2.6206272e+00  -1.8097934e+00  -2.5712190e+00  -1.7229280e+00  -2.0051790e+00  -1.3095272e+00  -2.6849752e+00  -2.8638332e+00  -3.9122510e+00  -3.5538102e+00   3.3914516e+00   6.5133904e-01   7.6678000e-01  -6.1674984e-01  -3.7913924e+00
   1.8282422e+00   2.6636861e+00   1.2495866e+00   2.7558709e-01   2.5882760e-01   2.0157230e+00   2.1698210e+00   9.4644997e-01  -3.0005014e+00  -3.5981838e+00  -1.8251840e+00  -1.1813808e+00  -1.0602222e+00   3.9276383e-01   1.5228009e+00   7.4053452e-01   1.7532432e+00  -2.2965087e-02  -1.4688202e-01   2.3799451e+00  -4.4723809e+00   2.0175369e+00   1.6048324e+00   1.5906796e-01   2.3805655e-01   2.1743209e-01   9.8589918e-01   9.0943340e-01   1.3167768e+00   1.4277787e+00   1.3338218e+00   2.4093211e+00   1.7514498e+00   5.9458471e-02   6.9604746e-01   1.0220754e+00   2.2694152e+00   4.7198561e-01  -6.1017194e-01   2.6319525e-01   1.2743885e-01   6.1048273e-01   4.0004275e-01   2.9145131e-01   1.6123922e+00   1.4998040e+00   2.4926822e+00   2.1879852e+00   1.2554887e+00  -7.7041843e-01   9.1854898e-01  -1.4507342e+00  -1.2411107e+00  -1.3523006e-02   8.2218335e-01  -1.4311657e-01  -2.1684191e+00  -1.6999433e+00  -1.2230239e+00  -2.4189110e+00  -1.7909198e+00  -2.5231430e+00  -1.8830745e+00  -1.9897396e+00  -1.3854848e+00  -2.6045530e+00  -2.9567942e+00  -3.9187605e+00  -3.6001703e+00   3.3790429e+00   6.5361903e-01   6.9852600e-01  -7.8809645e-01  -3.8126728e+00
   1.8093746e+00   2.5684888e+00   1.3658857e+00   1.7088879e-01   3.1918013e-01   2.0635204e+00   2.1301536e+00   9.4210457e-01  -2.9749954e+00  -3.5948699e+00  -1.6953389e+00  -1.2118756e+00  -8.9274466e-01   4.6977400e-01   1.4317182e+00   5.6957578e-01   1.7225375e+00  -1.9986033e-02  -2.3138629e-01   2.3023324e+00  -4.4613876e+00   2.0780554e+00   1.5577592e+00   2.6467228e-01   2.0658055e-01   2.7802613e-01   1.0132751e+00   8.6767459e-01   1.3264146e+00   1.4020418e+00   1.2708614e+00   2.4349694e+00   1.6788678e+00   1.8158376e-01   6.6962158e-01   1.0780642e+00   2.2986946e+00   3.8604462e-01  -7.1166325e-01   4.0222668e-01   9.1564954e-02   7.2610962e-01   3.9804387e-01   3.9457059e-01   1.6597473e+00   1.5368715e+00   2.5063996e+00   2.0716534e+00   1.0355105e+00  -7.4522925e-01   8.5332965e-01  -1.2688278e+00  -1.1491997e+00   7.5909853e-02   7.5600361e-01  -2.8410745e-01  -2.3189840e+00  -1.5913260e+00  -1.2300418e+00  -2.2239156e+00  -1.7588503e+00  -2.4690800e+00  -2.0268741e+00  -1.9602225e+00  -1.4352073e+00  -2.5017738e+00  -3.0327788e+00  -3.8923426e+00  -3.6211658e+00   3.3356242e+00   6.5970003e-01   6.4711225e-01  -8.9770061e-01  -3.8072448e+00
   1.7649625e+00   2.4507077e+00   1.4553900e+00   6.0338329e-02   3.7334529e-01   2.0812631e+00   2.0998543e+00   9.3893153e-01  -2.9079091e+00  -3.5625641e+00  -1.5859643e+00  -1.2449940e+00  -7.4663334e-01   5.3297193e-01   1.3438522e+00   3.9387781e-01   1.6851306e+00  -1.4608059e-02  -2.7411722e-01   2.2045887e+00  -4.4160330e+00   2.1140178e+00   1.4993843e+00   3.7199462e-01   1.7308996e-01   3.3039311e-01   1.0282116e+00   8.3470780e-01   1.3369425e+00   1.4135683e+00   1.2361491e+00   2.4259894e+00   1.5958878e+00   2.9259218e-01   6.2704671e-01   1.1274641e+00   2.3005155e+00   3.4821326e-01  -7.9227798e-01   5.1074291e-01   5.3598229e-02   8.2172389e-01   3.8118429e-01   4.8101527e-01   1.6818529e+00   1.5619357e+00   2.4876702e+00   1.9637627e+00   8.0650503e-01  -7.4320977e-01   7.7460695e-01  -1.1079896e+00  -1.0639131e+00   1.5564961e-01   6.8524797e-01  -3.9572864e-01  -2.4444351e+00  -1.4916834e+00  -1.2272514e+00  -2.0401895e+00  -1.7134989e+00  -2.4099829e+00  -2.1507215e+00  -1.9174001e+00  -1.4561091e+00  -2.3809807e+00  -3.0899486e+00  -3.8347094e+00  -3.6161139e+00   3.2631000e+00   6.7182953e-01   6.1091263e-01  -9.4778537e-01  -3.7759683e+00
   1.6973463e+00   2.3139425e+00   1.5205201e+00  -5.1448383e-02   4.2193203e-01   2.0692533e+00   2.0760995e+00   9.3384018e-01  -2.8031188e+00  -3.5032917e+00  -1.4972546e+00  -1.2795309e+00  -6.2378261e-01   5.8271470e-01   1.2600553e+00   2.1879639e-01   1.6437579e+00  -7.8039596e-03  -2.8122411e-01   2.0897814e+00  -4.3378676e+00   2.1275815e+00   1.4327882e+00   4.8138045e-01   1.4003097e-01   3.7411632e-01   1.0297882e+00   8.0845233e-01   1.3451828e+00   1.4550079e+00   1.2232922e+00   2.3846322e+00   1.5058867e+00   3.9431812e-01   5.7182481e-01   1.1693098e+00   2.2739535e+00   3.5169711e-01  -8.5664717e-01   5.8966680e-01   1.5848238e-02   8.9801218e-01   3.5147872e-01   5.5090775e-01   1.6797718e+00   1.5754547e+00   2.4375201e+00   1.8645581e+00   5.7209887e-01  -7.6236353e-01   6.8513103e-01  -9.7018955e-01  -9.8567978e-01   2.2489597e-01   6.1370673e-01  -4.7820316e-01  -2.5427674e+00  -1.4029497e+00  -1.2147566e+00  -1.8716313e+00  -1.6546791e+00  -2.3464297e+00  -2.2509595e+00  -1.8618175e+00  -1.4458073e+00  -2.2461251e+00  -3.1261591e+00  -3.7477826e+00  -3.5843762e+00   3.1638797e+00   6.9163533e-01   5.8666851e-01  -9.4406633e-01  -3.7198051e+00
   1.6094274e+00   2.1621740e+00   1.5639404e+00  -1.5980678e-01   4.6524819e-01   2.0288089e+00   2.0552330e+00   9.2395019e-01  -2.6651089e+00  -3.4190364e+00  -1.4286471e+00  -1.3139132e+00  -5.2507628e-01   6.2015723e-01   1.1814975e+00   5.0550932e-02   1.6008008e+00  -1.1714954e-03  -2.6145966e-01   1.9613180e+00  -4.2290735e+00   2.1210580e+00   1.3610231e+00   5.9265333e-01   1.0969705e-01   4.0847000e-01   1.0171656e+00   7.8572249e-01   1.3474145e+00   1.5168979e+00   1.2240274e+00   2.3138168e+00   1.4122451e+00   4.8857569e-01   5.0798928e-01   1.2022658e+00   2.2189699e+00   3.8785481e-01  -9.0974272e-01   6.4063274e-01  -1.9368475e-02   9.5606523e-01   3.1157338e-01   6.0474371e-01   1.6556554e+00   1.5779332e+00   2.3582254e+00   1.7739177e+00   3.3700799e-01  -8.0012441e-01   5.8801179e-01  -8.5646439e-01  -9.1415317e-01   2.8347670e-01   5.4568958e-01  -5.3208102e-01  -2.6116821e+00  -1.3264639e+00  -1.1927695e+00  -1.7213251e+00  -1.5821216e+00  -2.2786431e+00  -2.3240664e+00  -1.7938027e+00  -1.4023014e+00  -2.1006903e+00  -3.1391089e+00  -3.6336665e+00  -3.5254595e+00   3.0407720e+00   7.2004747e-01   5.6971370e-01  -8.9528204e-01  -3.6398072e+00
   1.5045357e+00   1.9995652e+00   1.5883921e+00  -2.6020474e-01   5.0328958e-01   1.9620646e+00   2.0330926e+00   9.0674150e-01  -2.4987620e+00  -3.3116800e+00  -1.3788646e+00  -1.3462937e+00  -4.5039034e-01   6.4709246e-01   1.1096340e+00  -1.0414088e-01   1.5582002e+00   3.1806203e-03  -2.2551631e-01   1.8227901e+00  -4.0923926e+00   2.0968045e+00   1.2869991e+00   7.0509737e-01   8.4081841e-02   4.3248614e-01   9.8956990e-01   7.6250433e-01   1.3395551e+00   1.5883494e+00   1.2288049e+00   2.2169956e+00   1.3182143e+00   5.7704180e-01   4.3982869e-01   1.2247251e+00   2.1363333e+00   4.4688445e-01  -9.5649899e-01   6.6588389e-01  -4.9827221e-02   9.9729692e-01   2.6454520e-01   6.4333653e-01   1.6125072e+00   1.5699081e+00   2.2531126e+00   1.6914602e+00   1.0678517e-01  -8.5348619e-01   4.8657345e-01  -7.6688564e-01  -8.4833515e-01   3.3182585e-01   4.8574006e-01  -5.5815816e-01  -2.6487342e+00  -1.2628943e+00  -1.1615986e+00  -1.5914210e+00  -1.4955248e+00  -2.2065302e+00  -2.3668689e+00  -1.7134980e+00  -1.3241664e+00  -1.9476526e+00  -3.1265277e+00  -3.4946295e+00  -3.4391326e+00   2.8968712e+00   7.5724303e-01   5.5429971e-01  -8.1251634e-01  -3.5371129e+00
   1.3862785e+00   1.8302598e+00   1.5965338e+00  -3.4843717e-01   5.3574504e-01   1.8717449e+00   2.0053837e+00   8.8019111e-01  -2.3091397e+00  -3.1829657e+00  -1.3459862e+00  -1.3746731e+00  -3.9863597e-01   6.6574456e-01   1.0461635e+00  -2.3847817e-01   1.5173845e+00   2.7756391e-03  -1.8521656e-01   1.6778164e+00  -3.9310210e+00   2.0571237e+00   1.2133697e+00   8.1745304e-01   6.4734861e-02   4.4503518e-01   9.4628932e-01   7.3429461e-01   1.3173888e+00   1.6578365e+00   1.2274797e+00   2.0980056e+00   1.2267825e+00   6.6113730e-01   3.7159176e-01   1.2349439e+00   2.0275181e+00   5.1857718e-01  -1.0014343e+00   6.6814961e-01  -7.3499903e-02   1.0233519e+00   2.1367134e-01   6.6775431e-01   1.5538998e+00   1.5519544e+00   2.1263073e+00   1.6166774e+00  -1.1249564e-01  -9.1914342e-01   3.8419517e-01  -7.0057808e-01  -7.8675817e-01   3.7094333e-01   4.3832232e-01  -5.5738853e-01  -2.6515214e+00  -1.2122042e+00  -1.1216514e+00  -1.4830646e+00  -1.3946388e+00  -2.1297345e+00  -2.3767674e+00  -1.6209028e+00  -1.2107425e+00  -1.7894708e+00  -3.0863845e+00  -3.3330867e+00  -3.3255431e+00   2.7354427e+00   8.0261477e-01   5.3400578e-01  -7.0836042e-01  -3.4129484e+00
   1.2583732e+00   1.6581828e+00   1.5907994e+00  -4.2082905e-01   5.6201915e-01   1.7609307e+00   1.9680690e+00   8.4288804e-01  -2.1012657e+00  -3.0344866e+00  -1.3275482e+00  -1.3970473e+00  -3.6783846e-01   6.7853276e-01   9.9297146e-01  -3.4601339e-01   1.4792141e+00  -5.0634525e-03  -1.5261211e-01   1.5298800e+00  -3.7484787e+00   2.0041670e+00   1.1424145e+00   9.2792837e-01   5.2633846e-02   4.4491694e-01   8.8669066e-01   6.9647948e-01   1.2768287e+00   1.7140309e+00   1.2100613e+00   1.9609124e+00   1.1405388e+00   7.4191342e-01   3.0719645e-01   1.2311985e+00   1.8945850e+00   5.9308151e-01  -1.0482989e+00   6.5050672e-01  -8.8665387e-02   1.0360090e+00   1.6218642e-01   6.7925779e-01   1.4836673e+00   1.5247093e+00   1.9824426e+00   1.5490764e+00  -3.1460031e-01  -9.9364074e-01   2.8414137e-01  -6.5578588e-01  -7.2771045e-01   4.0233866e-01   4.0750281e-01  -5.3080060e-01  -2.6179071e+00  -1.1736634e+00  -1.0734540e+00  -1.3963793e+00  -1.2793769e+00  -2.0476931e+00  -2.3519548e+00  -1.5159271e+00  -1.0623053e+00  -1.6280976e+00  -3.0171011e+00  -3.1515830e+00  -3.1853233e+00   2.5598015e+00   8.5476903e-01   5.0221012e-01  -5.9597494e-01  -3.2686303e+00
   1.1244731e+00   1.4868547e+00   1.5732802e+00  -4.7443606e-01   5.8127369e-01   1.6328486e+00   1.9177449e+00   7.9412491e-01  -1.8799225e+00  -2.8676986e+00  -1.3206659e+00  -1.4115691e+00  -3.5524504e-01   6.8782408e-01   9.5206417e-01  -4.2108290e-01   1.4439443e+00  -2.3026517e-02  -1.3905613e-01   1.3821705e+00  -3.5484647e+00   1.9398521e+00   1.0759278e+00   1.0342324e+00   4.8088552e-02   4.3095942e-01   8.1026597e-01   6.4472671e-01   1.2142078e+00   1.7466271e+00   1.1674732e+00   1.8098479e+00   1.0615454e+00   8.1995512e-01   2.4996666e-01   1.2119565e+00   1.7400665e+00   6.6161878e-01  -1.0997781e+00   6.1623193e-01  -9.4021185e-02   1.0370853e+00   1.1304535e-01   6.7924388e-01   1.4056016e+00   1.4889107e+00   1.8263622e+00   1.4883175e+00  -4.9351780e-01  -1.0735263e+00   1.8938972e-01  -6.2998061e-01  -6.6948407e-01   4.2796083e-01   3.9664848e-01  -4.7942756e-01  -2.5462543e+00  -1.1459055e+00  -1.0176876e+00  -1.3305003e+00  -1.1499465e+00  -1.9596969e+00  -2.2916101e+00  -1.3984517e+00  -8.8020413e-01  -1.4650086e+00  -2.9177536e+00  -2.9527735e+00  -3.0196747e+00   2.3731941e+00   9.1155810e-01   4.5259346e-01  -4.8812299e-01  -3.1055697e+00
   9.8799611e-01   1.3192299e+00   1.5456401e+00  -5.0722837e-01   5.9249020e-01   1.4906993e+00   1.8519728e+00   7.3395324e-01  -1.6494772e+00  -2.6839585e+00  -1.3221754e+00  -1.4167117e+00  -3.5745799e-01   6.9569827e-01   9.2548192e-01  -4.5920276e-01   1.4112139e+00  -5.3616433e-02  -1.5431675e-01   1.2374387e+00  -3.3347072e+00   1.8657961e+00   1.0151230e+00   1.1336360e+00   5.0689959e-02   4.0212220e-01   7.1670914e-01   5.7536448e-01   1.1265750e+00   1.7470950e+00   1.0922666e+00   1.6488562e+00   9.9122125e-01   8.9531363e-01   2.0241961e-01   1.1760443e+00   1.5668623e+00   7.1709335e-01  -1.1572758e+00   5.6865472e-01  -8.8788561e-02   1.0283529e+00   6.8710514e-02   6.6920150e-01   1.3231759e+00   1.4454427e+00   1.6628347e+00   1.4343289e+00  -6.4383935e-01  -1.1555016e+00   1.0246641e-01  -6.2000298e-01  -6.1062437e-01   4.5011306e-01   4.0816331e-01  -4.0426585e-01  -2.4356618e+00  -1.1270280e+00  -9.5523560e-01  -1.2836554e+00  -1.0069847e+00  -1.8649530e+00  -2.1960542e+00  -1.2683940e+00  -6.6695684e-01  -1.3012459e+00  -2.7882485e+00  -2.7394032e+00  -2.8304281e+00   2.1786852e+00   9.7015346e-01   3.7963999e-01  -3.9624658e-01  -2.9252786e+00
   8.5197115e-01   1.1575708e+00   1.5090701e+00  -5.1823956e-01   5.9455234e-01   1.3375389e+00   1.7695364e+00   6.6319793e-01  -1.4137501e+00  -2.4845861e+00  -1.3287849e+00  -1.4114199e+00  -3.7058538e-01   7.0374244e-01   9.1519517e-01  -4.5740467e-01   1.3800606e+00  -9.8946667e-02  -2.0579925e-01   1.0978726e+00  -3.1108294e+00   1.7832739e+00   9.6056294e-01   1.2230665e+00   5.9314975e-02   3.5760143e-01   6.0601967e-01   4.8571664e-01   1.0119769e+00   1.7093075e+00   9.7922987e-01   1.4817509e+00   9.3025237e-01   9.6747923e-01   1.6612206e-01   1.1227979e+00   1.3781515e+00   7.5454992e-01  -1.2207966e+00   5.1101976e-01  -7.2799688e-02   1.0114711e+00   3.0982667e-02   6.5068108e-01   1.2393207e+00   1.3953798e+00   1.4963006e+00   1.3873838e+00  -7.6111275e-01  -1.2365590e+00   2.5301451e-02  -6.2222678e-01  -5.5015248e-01   4.7135442e-01   4.4328254e-01  -3.0627060e-01  -2.2861817e+00  -1.1147268e+00  -8.8723582e-01  -1.2532870e+00  -8.5168332e-01  -1.7626493e+00  -2.0668493e+00  -1.1257813e+00  -4.2629117e-01  -1.1374708e+00  -2.6294613e+00  -2.5142906e+00  -2.6200736e+00   1.9790613e+00   1.0271633e+00   2.7910024e-01  -3.2965797e-01  -2.7293809e+00
   7.1891082e-01   1.0033657e+00   1.4642857e+00  -5.0766294e-01   5.8634664e-01   1.1762179e+00   1.6705998e+00   5.8342559e-01  -1.1759353e+00  -2.2709459e+00  -1.3372276e+00  -1.3952334e+00  -3.9040415e-01   7.1289928e-01   9.2298080e-01  -4.1448610e-01   1.3489751e+00  -1.6054889e-01  -2.9793762e-01   9.6500678e-01  -2.8802387e+00   1.6932058e+00   9.1212900e-01   1.2992376e+00   7.2191176e-02   2.9693092e-01   4.7862227e-01   3.7437178e-01   8.6969883e-01   1.6299935e+00   8.2585032e-01   1.3119948e+00   8.7853612e-01   1.0354028e+00   1.4162813e-01   1.0521833e+00   1.1773243e+00   7.7144195e-01  -1.2889434e+00   4.4636888e-01  -4.6554702e-02   9.8794247e-01   8.9008822e-04   6.2527783e-01   1.1562658e+00   1.3400211e+00   1.3306700e+00   1.3481251e+00  -8.4214966e-01  -1.3140982e+00  -4.0883707e-02  -6.3273494e-01  -4.8773961e-01   4.9438782e-01   5.0193937e-01  -1.8639474e-01  -2.0990044e+00  -1.1064551e+00  -8.1512396e-01  -1.2362075e+00  -6.8588524e-01  -1.6520239e+00  -1.9068352e+00  -9.7082739e-01  -1.6312866e-01  -9.7402846e-01  -2.4433271e+00  -2.2803120e+00  -2.3917593e+00   1.7767543e+00   1.0787946e+00   1.4837904e-01  -2.9490658e-01  -2.5196275e+00
   5.9072526e-01   8.5729940e-01   1.4115671e+00  -4.7688095e-01   5.6687595e-01   1.0093731e+00   1.5567538e+00   4.9686308e-01  -9.3858068e-01  -2.0445443e+00  -1.3444073e+00  -1.3683670e+00  -4.1252892e-01   7.2338004e-01   9.5028503e-01  -3.3115988e-01   1.3159878e+00  -2.3920529e-01  -4.3180363e-01   8.3967395e-01  -2.6460546e+00   1.5961766e+00   8.6903716e-01   1.3588104e+00   8.7018788e-02   2.2007353e-01   3.3548684e-01   2.4136188e-01   7.0044179e-01   1.5089833e+00   6.3258381e-01   1.1426062e+00   8.3517380e-01   1.0975663e+00   1.2850283e-01   9.6487374e-01   9.6792872e-01   7.6769389e-01  -1.3590285e+00   3.7744863e-01  -1.1237577e-02   9.5909233e-01  -2.1353468e-02   5.9462686e-01   1.0754635e+00   1.2809061e+00   1.1691796e+00   1.3175371e+00  -8.8526325e-01  -1.3860121e+00  -9.5643803e-02  -6.4749615e-01  -4.2381202e-01   5.2193840e-01   5.8271737e-01  -4.5669928e-02  -1.8765941e+00  -1.0995910e+00  -7.4065761e-01  -1.2287768e+00  -5.1213519e-01  -1.5324383e+00  -1.7200914e+00  -8.0401008e-01   1.1649509e-01  -8.1101762e-01  -2.2328745e+00  -2.0403906e+00  -2.1492608e+00   1.5737953e+00   1.1210534e+00  -1.3183042e-02  -2.9536884e-01  -2.2979193e+00
   4.6868073e-01   7.1927791e-01   1.3508361e+00  -4.2841822e-01   5.3537768e-01   8.3946454e-01   1.4309455e+00   4.0626794e-01  -7.0362646e-01  -1.8071292e+00  -1.3475280e+00  -1.3317383e+00  -4.3258149e-01   7.3465210e-01   9.9808192e-01  -2.1008486e-01   1.2787953e+00  -3.3482120e-01  -6.0496563e-01   7.2200459e-01  -2.4110703e+00   1.4924853e+00   8.2990551e-01   1.3985809e+00   1.0114030e-01   1.2749516e-01   1.7822992e-01   8.8237821e-02   5.0641351e-01   1.3492273e+00   4.0291172e-01   9.7609770e-01   7.9851490e-01   1.1521013e+00   1.2542688e-01   8.6227911e-01   7.5362771e-01   7.4555611e-01  -1.4272955e+00   3.0664616e-01   3.1316756e-02   9.2607158e-01  -3.6318482e-02   5.6040447e-01   9.9759298e-01   1.2198083e+00   1.0143195e+00   1.2968631e+00  -8.9042110e-01  -1.4507362e+00  -1.3932389e-01  -6.6253454e-01  -3.5957420e-01   5.5662626e-01   6.8289285e-01   1.1467829e-01  -1.6227595e+00  -1.0916040e+00  -6.6591216e-01  -1.2270941e+00  -3.3367253e-01  -1.4034523e+00  -1.5118228e+00  -6.2614447e-01   4.0557378e-01  -6.4836485e-01  -2.0021969e+00  -1.7974884e+00  -1.8969196e+00   1.3718005e+00   1.1499728e+00  -2.0416096e-01  -3.3108917e-01  -2.0663327e+00
   3.5340739e-01   5.8850826e-01   1.2817592e+00  -3.6581584e-01   4.9143768e-01   6.6883761e-01   1.2972931e+00   3.1475986e-01  -4.7249489e-01  -1.5607850e+00  -1.3442034e+00  -1.2869377e+00  -4.4635629e-01   7.4550594e-01   1.0667404e+00  -5.5771944e-02   1.2349121e+00  -4.4635191e-01  -8.1160849e-01   6.1147631e-01  -2.1777578e+00   1.3822209e+00   7.9287095e-01   1.4156756e+00   1.1174195e-01   2.0213786e-02   9.1795355e-03  -8.1966963e-02   2.9132069e-01   1.1565858e+00   1.4317644e-01   8.1444449e-01   7.6625640e-01   1.1969414e+00   1.3037048e-01   7.4652100e-01   5.3815914e-01   7.0927180e-01  -1.4892320e+00   2.3595358e-01   7.8706745e-02   8.8987697e-01  -4.5259174e-02   5.2432991e-01   9.2264319e-01   1.1587007e+00   8.6782468e-01   1.2874793e+00  -8.5929810e-01  -1.5072599e+00  -1.7301511e-01  -6.7408561e-01  -2.9694616e-01   6.0083903e-01   7.9856885e-01   2.9309762e-01  -1.3426453e+00  -1.0802091e+00  -5.9323942e-01  -1.2271959e+00  -1.5435707e-01  -1.2648974e+00  -1.2881747e+00  -4.3844270e-01   6.9633711e-01  -4.8589843e-01  -1.7563593e+00  -1.5545984e+00  -1.6395515e+00   1.1719870e+00   1.1618520e+00  -4.2104357e-01  -3.9887982e-01  -1.8271449e+00
   2.4495178e-01   4.6362635e-01   1.2038662e+00  -2.9343331e-01   4.3508786e-01   4.9980092e-01   1.1608066e+00   2.2562355e-01  -2.4621922e-01  -1.3080046e+00  -1.3325397e+00  -1.2361403e+00  -4.4997758e-01   7.5419325e-01   1.1559152e+00   1.2563676e-01   1.1818433e+00  -5.7179523e-01  -1.0429065e+00   5.0701040e-01  -1.9483005e+00   1.2653547e+00   7.5574821e-01   1.4077438e+00   1.1606751e-01  -1.0018385e-01  -1.6861248e-01  -2.6488274e-01   6.0254512e-02   9.3940926e-01  -1.3779527e-01   6.5908450e-01   7.3559278e-01   1.2299968e+00   1.4081716e-01   6.2035805e-01   3.2529479e-01   6.6459048e-01  -1.5399471e+00   1.6695577e-01   1.2809724e-01   8.5138148e-01  -4.9951794e-02   4.8816103e-01   8.5006279e-01   1.0996972e+00   7.3073071e-01   1.2907433e+00  -7.9522282e-01  -1.5551005e+00  -1.9845283e-01  -6.7873472e-01  -2.3841858e-01   6.5661138e-01   9.2489356e-01   4.8757857e-01  -1.0426341e+00  -1.0634960e+00  -5.2518874e-01  -1.2252490e+00   2.1472154e-02  -1.1169448e+00  -1.0559805e+00  -2.4255347e-01   9.8051494e-01  -3.2341755e-01  -1.5012369e+00  -1.3147316e+00  -1.3823259e+00   9.7521955e-01   1.1534898e+00  -6.5838409e-01  -4.9266601e-01  -1.5828548e+00
   1.4286691e-01   3.4286413e-01   1.1166688e+00  -2.1619084e-01   3.6687788e-01   3.3469784e-01   1.0270345e+00   1.4209956e-01  -2.5593635e-02  -1.0517283e+00  -1.3111944e+00  -1.1819670e+00  -4.4004697e-01   7.5862664e-01   1.2644772e+00   3.2670587e-01   1.1172635e+00  -7.0825624e-01  -1.2876204e+00   4.0710697e-01  -1.7246442e+00   1.1418396e+00   7.1621794e-01   1.3731257e+00   1.1162321e-01  -2.3156339e-01  -3.5142115e-01  -4.5505112e-01  -1.8052453e-01   7.0793676e-01  -4.2925209e-01   5.1094145e-01   7.0340777e-01   1.2493295e+00   1.5401472e-01   4.8706549e-01   1.1879307e-01   6.1817539e-01  -1.5745799e+00   1.0083526e-01   1.7639212e-01   8.1136578e-01  -5.2486833e-02   4.5367760e-01   7.7896124e-01   1.0449695e+00   6.0348290e-01   1.3078341e+00  -7.0301276e-01  -1.5942457e+00  -2.1786410e-01  -6.7353791e-01  -1.8683958e-01   7.2551692e-01   1.0563528e+00   6.9554985e-01  -7.3015696e-01  -1.0400334e+00  -4.6439314e-01  -1.2177330e+00   1.8919939e-01  -9.6015912e-01  -8.2246017e-01  -4.0572461e-02   1.2496519e+00  -1.6075283e-01  -1.2432942e+00  -1.0808943e+00  -1.1306183e+00   7.8207988e-01   1.1223885e+00  -9.0909403e-01  -6.0404390e-01  -1.3361915e+00
   4.6328831e-02   2.2424198e-01   1.0197655e+00  -1.3927130e-01   2.8791025e-01   1.7596125e-01   9.0166705e-01   6.7180562e-02   1.8867484e-01  -7.9533590e-01  -1.2794106e+00  -1.1273048e+00  -4.1377778e-01   7.5662201e-01   1.3904935e+00   5.3914659e-01   1.0391880e+00  -8.5208399e-01  -1.5328716e+00   3.1000655e-01  -1.5085586e+00   1.0117051e+00   6.7202746e-01   1.3109800e+00   9.6354652e-02  -3.7130494e-01  -5.3496379e-01  -6.4625592e-01  -4.2389209e-01   4.7356295e-01  -7.1922071e-01   3.7046852e-01   6.6649359e-01   1.2533124e+00   1.6722887e-01   3.5027867e-01  -7.7655744e-02   5.7695972e-01  -1.5887056e+00   3.8387943e-02   2.2043426e-01   7.7054124e-01  -5.5032742e-02   4.2264741e-01   7.0834046e-01   9.9664813e-01   4.8608797e-01   1.3396045e+00  -5.8870585e-01  -1.6250750e+00  -2.3377616e-01  -6.5612466e-01  -1.4515156e-01   8.0857878e-01   1.1871165e+00   9.1382157e-01  -4.1340823e-01  -1.0089416e+00  -4.1342662e-01  -1.2016064e+00   3.4418254e-01  -7.9553659e-01  -5.9488160e-01   1.6498195e-01   1.4954609e+00   2.1854522e-03  -9.8930866e-01  -8.5605032e-01  -8.8983507e-01   5.9294843e-01   1.0669152e+00  -1.1648608e+00  -7.2300298e-01  -1.0901042e+00
  -4.5734172e-02   1.0577168e-01   9.1292595e-01  -6.7804922e-02   1.9983255e-01   2.6140089e-02   7.9012930e-01   3.4323886e-03   3.9583229e-01  -5.4258609e-01  -1.2370300e+00  -1.0751026e+00  -3.6911357e-01   7.4616181e-01   1.5312663e+00   7.5433337e-01   9.4611996e-01  -9.9907399e-01  -1.7650372e+00   2.1386295e-01  -1.3016901e+00   8.7513762e-01   6.2118589e-01   1.2213573e+00   6.8779524e-02  -5.1640535e-01  -7.1457732e-01  -8.3191479e-01  -6.6223372e-01   2.4802669e-01  -9.9529684e-01   2.3770427e-01   6.2178075e-01   1.2407526e+00   1.7797613e-01   2.1381258e-01  -2.6049233e-01   5.4750788e-01  -1.5787000e+00  -1.9957428e-02   2.5721555e-01   7.2955793e-01  -5.9593384e-02   3.9677274e-01   6.3733243e-01   9.5671272e-01   3.7829005e-01   1.3864653e+00  -4.5920051e-01  -1.6482669e+00  -2.4880326e-01  -6.2478424e-01  -1.1610336e-01   9.0620213e-01   1.3114191e+00   1.1385931e+00  -1.0098077e-01  -9.6993566e-01  -3.7464607e-01  -1.1744495e+00   4.8203241e-01  -6.2451995e-01  -3.8020755e-01   3.7123003e-01   1.7101997e+00   1.6537320e-01  -7.4605591e-01  -6.4306582e-01  -6.6521812e-01   4.0809234e-01   9.8640358e-01  -1.4166596e+00  -8.3875329e-01  -8.4772814e-01
  -1.3451249e-01  -1.4346610e-02   7.9614430e-01  -6.5614132e-03   1.0478413e-01  -1.1210686e-01   6.9719397e-01  -4.7146033e-02   5.9497863e-01  -2.9749767e-01  -1.1844857e+00  -1.0281579e+00  -3.0482835e-01   7.2565323e-01   1.6834293e+00   9.6386009e-01   8.3716624e-01  -1.1447225e+00  -1.9706948e+00   1.1691182e-01  -1.1055987e+00   7.3253720e-01   5.6213515e-01   1.1052132e+00   2.8066550e-02  -6.6361577e-01  -8.8544459e-01  -1.0055017e+00  -8.8786179e-01   4.2582979e-02  -1.2454668e+00   1.1233651e-01   5.6655997e-01   1.2109686e+00   1.8421685e-01   8.1470062e-02  -4.2635686e-01   5.3543555e-01  -1.5420349e+00  -7.4118684e-02   2.8408041e-01   6.8899303e-01  -6.7780326e-02   3.7761861e-01   5.6542152e-01   9.2688220e-01   2.7975732e-01   1.4483129e+00  -3.2182688e-01  -1.6647052e+00  -2.6543004e-01  -5.7853467e-01  -1.0196388e-01   1.0181325e+00   1.4239448e+00   1.3655346e+00   1.9856506e-01  -9.2333884e-01  -3.5002932e-01  -1.1345786e+00   5.9889835e-01  -4.4898862e-01  -1.8474728e-01   5.7502800e-01   1.8870516e+00   3.2865279e-01  -5.1996911e-01  -4.4463331e-01  -4.6163214e-01   2.2774732e-01   8.8118916e-01  -1.6553224e+00  -9.4059086e-01  -6.1232240e-01
  -2.2119836e-01  -1.3754938e-01   6.6966410e-01   4.0326646e-02   5.2981549e-03  -2.3605399e-01   6.2664576e-01  -8.3212656e-02   7.8501453e-01  -6.4177220e-02  -1.1227769e+00  -9.8891304e-01  -2.2060291e-01   6.9415636e-01   1.8430981e+00   1.1600997e+00   7.1210940e-01  -1.2845144e+00  -2.1375507e+00   1.7619568e-02  -9.2176907e-01   5.8454736e-01   4.9388100e-01   9.6435769e-01  -2.5943530e-02  -8.0960552e-01  -1.0428539e+00  -1.1609703e+00  -1.0934459e+00  -1.3278089e-01  -1.4588995e+00  -6.2323040e-03   4.9867703e-01   1.1638160e+00   1.8449318e-01  -4.3148083e-02  -5.7216303e-01   5.4493316e-01  -1.4774781e+00  -1.2433974e-01   2.9890402e-01   6.4932115e-01  -8.0621821e-02   3.6652608e-01   4.9262615e-01   9.0851219e-01   1.9025822e-01   1.5245086e+00  -1.8387632e-01  -1.6753898e+00  -2.8581195e-01  -5.1717548e-01  -1.0426466e-01   1.1434415e+00   1.5201916e+00   1.5899448e+00   4.7717138e-01  -8.7006681e-01  -3.4102522e-01  -1.0811271e+00   6.9173534e-01  -2.7122264e-01  -1.3835830e-02   7.7309699e-01   2.0204894e+00   4.9172624e-01  -3.1679715e-01  -2.6317756e-01  -2.8334610e-01   5.2184838e-02   7.5257762e-01  -1.8721218e+00  -1.0187362e+00  -3.8717870e-01
  -3.0688946e-01  -2.6477025e-01   5.3397556e-01   6.9588771e-02  -9.5833520e-02  -3.4298609e-01   5.8101954e-01  -1.0411684e-01   9.6464159e-01   1.5339621e-01  -1.0534255e+00  -9.5927487e-01  -1.1707239e-01   6.5156014e-01   2.0060626e+00   1.3367223e+00   5.7143207e-01  -1.4142194e+00  -2.2552816e+00  -8.5199515e-02  -7.5159208e-01   4.3205430e-01   4.1607185e-01   8.0135007e-01  -9.2772016e-02  -9.5113878e-01  -1.1824707e+00  -1.2931453e+00  -1.2724265e+00  -2.7002786e-01  -1.6266513e+00  -1.1882131e-01   4.1668512e-01   1.0996614e+00   1.7800398e-01  -1.5681831e-01  -6.9517533e-01   5.7842709e-01  -1.3851855e+00  -1.7116789e-01   3.0023177e-01   6.1087133e-01  -9.8426024e-02   3.6451920e-01   4.1962357e-01   9.0250965e-01   1.0981043e-01   1.6139087e+00  -5.2124659e-02  -1.6813613e+00  -3.1161050e-01  -4.4131856e-01  -1.2359468e-01   1.2805413e+00   1.5967861e+00   1.8069717e+00   7.2776015e-01  -8.1158499e-01  -3.4842862e-01  -1.0140871e+00   7.5853022e-01  -9.3838850e-02   1.2844069e-01   9.6217485e-01   2.1066002e+00   6.5415855e-01  -1.4128174e-01  -1.0074894e-01  -1.3381867e-01  -1.1824207e-01   6.0275109e-01  -2.0593277e+00  -1.0650823e+00  -1.7550234e-01
  -3.9252023e-01  -3.9634721e-01   3.8979240e-01   7.8974265e-02  -1.9572292e-01  -4.3030642e-01   5.6143131e-01  -1.0987858e-01   1.1324141e+00   3.5161473e-01  -9.7841470e-01  -9.4047545e-01   4.1611973e-03   5.9868737e-01   2.1680059e+00   1.4891310e+00   4.1629364e-01  -1.5301746e+00  -2.3162372e+00  -1.9230722e-01  -5.9631859e-01   2.7615936e-01   3.2901909e-01   6.1934968e-01  -1.7138339e-01  -1.0852500e+00  -1.3006005e+00  -1.3980540e+00  -1.4193862e+00  -3.6360447e-01  -1.7422371e+00  -2.2641246e-01   3.1994237e-01   1.0193151e+00   1.6461461e-01  -2.5684361e-01  -7.9308848e-01   6.3639875e-01  -1.2666824e+00  -2.1542530e-01   2.8736748e-01   5.7377888e-01  -1.2071214e-01   3.7221451e-01   3.4780105e-01   9.0927108e-01   3.8787562e-02   1.7149401e+00   6.7615468e-02  -1.6836424e+00  -3.4387724e-01  -3.5239367e-01  -1.5946762e-01   1.4272280e+00   1.6517203e+00   2.0118809e+00   9.4468113e-01  -7.4983899e-01  -3.7229259e-01  -9.3430988e-01   7.9846640e-01   8.0299098e-02   2.3945518e-01   1.1391805e+00   2.1433463e+00   8.1538697e-01   3.1215880e-03   4.1088778e-02  -1.5502226e-02  -2.8308044e-01   4.3462427e-01  -2.2106981e+00  -1.0738006e+00   1.9727069e-02
  -4.7882194e-01  -5.3198385e-01   2.3801702e-01   6.7333562e-02  -2.9156077e-01  -4.9566865e-01   5.6751108e-01  -1.0111970e-01   1.2868352e+00   5.2749163e-01  -9.0010625e-01  -9.3298078e-01   1.4055866e-01   5.3731710e-01   2.3247310e+00   1.6147772e+00   2.4846235e-01  -1.6295253e+00  -2.3159474e+00  -3.0401081e-01  -4.5698735e-01   1.1812836e-01   2.3365740e-01   4.2194104e-01  -2.6030135e-01  -1.2094012e+00  -1.3944196e+00  -1.4731716e+00  -1.5303498e+00  -4.1078896e-01  -1.8020279e+00  -3.3009833e-01   2.0864647e-01   9.2393833e-01   1.4480552e-01  -3.4116858e-01  -8.6410755e-01   7.1736765e-01  -1.1247396e+00  -2.5816983e-01   2.6040479e-01   5.3794396e-01  -1.4621693e-01   3.8974529e-01   2.7922803e-01   9.2865091e-01  -2.2029581e-02   1.8257117e+00   1.7087513e-01  -1.6831967e+00  -3.8299591e-01  -2.5262124e-01  -2.1027404e-01   1.5807537e+00   1.6844953e+00   2.2003456e+00   1.1240946e+00  -6.8715900e-01  -4.1188634e-01  -8.4345955e-01   8.1201237e-01   2.4819308e-01   3.1817132e-01   1.3013789e+00   2.1307431e+00   9.7473126e-01   1.1445677e-01   1.6136521e-01   7.0319621e-02  -4.4178808e-01   2.5166604e-01  -2.3218650e+00  -1.0417625e+00   1.9590634e-01
  -5.6631195e-01  -6.7076652e-01   7.9702032e-02   3.4621203e-02  -3.8078796e-01  -5.3712331e-01   5.9744043e-01  -7.8957903e-02   1.4264856e+00   6.7889417e-01  -8.2114088e-01  -9.3645637e-01   2.8872026e-01   4.7012103e-01   2.4723793e+00   1.7133313e+00   7.0210112e-02  -1.7104054e+00  -2.2534129e+00  -4.2017817e-01  -3.3433714e-01  -4.0674555e-02   1.3145120e-01   2.1295212e-01  -3.5774469e-01  -1.3216061e+00  -1.4621591e+00  -1.5175637e+00  -1.6030001e+00  -4.1183221e-01  -1.8054544e+00  -4.3103730e-01   8.3805454e-02   8.1493903e-01   1.1956956e-01  -4.0845429e-01  -9.0702616e-01   8.1803108e-01  -9.6316420e-01  -3.0064165e-01   2.2020038e-01   5.0300742e-01  -1.7297726e-01   4.1671074e-01   2.1654869e-01   9.5996226e-01  -7.1462261e-02   1.9441448e+00   2.5481428e-01  -1.6809062e+00  -4.2868542e-01  -1.4494573e-01  -2.7332430e-01   1.7379260e+00   1.6961559e+00   2.3687299e+00   1.2642523e+00  -6.2614082e-01  -4.6570402e-01  -7.4392282e-01   8.0092550e-01   4.0684224e-01   3.6518849e-01   1.4465323e+00   2.0709344e+00   1.1313996e+00   1.9239581e-01   2.5979287e-01   1.2364585e-01  -5.9377234e-01   5.7704252e-02  -2.3905949e+00  -9.6875393e-01   3.5095800e-01
  -6.5530866e-01  -8.1123602e-01  -8.3982519e-02  -1.8175131e-02  -4.6124750e-01  -5.5326759e-01   6.4808930e-01  -4.4878295e-02   1.5501669e+00   8.0473513e-01  -7.4431782e-01  -9.4979083e-01   4.4451315e-01   4.0051813e-01   2.6076202e+00   1.7866909e+00  -1.1581994e-01  -1.7720401e+00  -2.1311563e+00  -5.4029398e-01  -2.2871213e-01  -1.9886022e-01   2.4257277e-02  -3.7155659e-03  -4.6176814e-01  -1.4205101e+00  -1.5032236e+00  -1.5319154e+00  -1.6367908e+00  -3.6988669e-01  -1.7550037e+00  -5.3041535e-01  -5.2851966e-02   6.9387669e-01   9.0270737e-02  -4.5810871e-01  -9.2129927e-01   9.3354184e-01  -7.8652435e-01  -3.4419411e-01   1.6829328e-01   4.6835364e-01  -1.9848173e-01   4.5216055e-01   1.6280348e-01   1.0020115e+00  -1.0800438e-01   2.0681102e+00   3.1838483e-01  -1.6775637e+00  -4.8005956e-01  -3.2925776e-02  -3.4497964e-01   1.8952317e+00   1.6892104e+00   2.5143370e+00   1.3656520e+00  -5.6950658e-01  -5.3152596e-01  -6.3867562e-01   7.6816804e-01   5.5338533e-01   3.8269419e-01   1.5730266e+00   1.9681534e+00   1.2844872e+00   2.3826861e-01   3.3682663e-01   1.4581011e-01  -7.3845255e-01  -1.4326861e-01  -2.4169019e+00  -8.5747092e-01   4.8346276e-01
  -7.4596609e-01  -9.5150728e-01  -2.5177218e-01  -8.9169152e-02  -5.3130330e-01  -5.4338540e-01   7.1523928e-01  -5.9510722e-04   1.6570399e+00   9.0510057e-01  -6.7246259e-01  -9.7117604e-01   6.0324799e-01   3.3245801e-01   2.7278001e+00   1.8388278e+00  -3.0676175e-01  -1.8147638e+00  -1.9550394e+00  -6.6354920e-01  -1.3997334e-01  -3.5508753e-01  -8.5841060e-02  -2.2423054e-01  -5.7039429e-01  -1.5054186e+00  -1.5182391e+00  -1.5184475e+00  -1.6329556e+00  -2.9073353e-01  -1.6560185e+00  -6.2941362e-01  -1.9901622e-01   5.6239020e-01   5.8480173e-02  -4.9027277e-01  -9.0710474e-01   1.0578948e+00  -5.9983922e-01  -3.9020980e-01   1.0677772e-01   4.3314545e-01  -2.1987880e-01   4.9461936e-01   1.2119531e-01   1.0531643e+00  -1.2994696e-01   2.1955556e+00   3.6235975e-01  -1.6738785e+00  -5.3573550e-01   7.9420790e-02  -4.2086245e-01   2.0489795e+00   1.6674432e+00   2.6355969e+00   1.4310436e+00  -5.1995195e-01  -6.0653044e-01  -5.3111411e-01   7.1773933e-01   6.8524574e-01   3.7432670e-01   1.6799604e+00   1.8285646e+00   1.4329643e+00   2.5498738e-01   3.9368402e-01   1.3946070e-01  -8.7533862e-01  -3.4727354e-01  -2.4030104e+00  -7.1330644e-01   5.9276085e-01
  -8.3832013e-01  -1.0894253e+00  -4.2231797e-01  -1.7575944e-01  -5.8991431e-01  -5.0756501e-01   7.9387552e-01   5.2083502e-02   1.7467431e+00   9.8129774e-01  -6.0828458e-01  -9.9823790e-01   7.5990076e-01   2.7015210e-01   2.8310397e+00   1.8754843e+00  -4.9967893e-01  -1.8399499e+00  -1.7338633e+00  -7.8895139e-01  -6.7427804e-02  -5.0812887e-01  -1.9671153e-01  -4.4493889e-01  -6.8172502e-01  -1.5762710e+00  -1.5090224e+00  -1.4807266e+00  -1.5944077e+00  -1.8233245e-01  -1.5163135e+00  -7.2917866e-01  -3.5197436e-01   4.2215587e-01   2.5805543e-02  -5.0576400e-01  -8.6538719e-01   1.1843886e+00  -4.0825855e-01  -4.4000470e-01   3.8140993e-02   3.9639313e-01  -2.3422306e-01   5.4215468e-01   9.4821225e-02   1.1114390e+00  -1.3554524e-01   2.3246129e+00   3.8922382e-01  -1.6704866e+00  -5.9397756e-01   1.8781311e-01  -4.9612909e-01   2.1954575e+00   1.6356345e+00   2.7321759e+00   1.4652834e+00  -4.7998737e-01  -6.8744951e-01  -4.2485796e-01   6.5443576e-01   8.0026926e-01   3.4495283e-01   1.7671911e+00   1.6599901e+00   1.5756562e+00   2.4686746e-01   4.3231834e-01   1.0846383e-01  -1.0041158e+00  -5.5049579e-01  -2.3531720e+00  -5.4394864e-01   6.7900909e-01
  -9.3233860e-01  -1.2227442e+00  -5.9418655e-01  -2.7484495e-01  -6.3665974e-01  -4.4678116e-01   8.7852573e-01   1.1137605e-01   1.8194719e+00   1.0358135e+00  -5.5423486e-01  -1.0282088e+00   9.0936857e-01   2.1777296e-01   2.9162741e+00   1.9037445e+00  -6.9171077e-01  -1.8498628e+00  -1.4787809e+00  -9.1544366e-01  -9.7867594e-03  -6.5692258e-01  -3.0634528e-01  -6.6243374e-01  -7.9402638e-01  -1.6335673e+00  -1.4784787e+00  -1.4233871e+00  -1.5255439e+00  -5.4231879e-02  -1.3456413e+00  -8.3079457e-01  -5.0880826e-01   2.7487963e-01  -6.2716872e-03  -5.0598288e-01  -7.9787576e-01   1.3061239e+00  -2.1675813e-01  -4.9472761e-01  -3.4921285e-02   3.5705376e-01  -2.3873860e-01   5.9248507e-01   8.6393955e-02   1.1746194e+00  -1.2321043e-01   2.4536737e+00   4.0293908e-01  -1.6679666e+00  -6.5286136e-01   2.8793579e-01  -5.6578505e-01   2.3310965e+00   1.5992027e+00   2.8049934e+00   1.4750436e+00  -4.5178378e-01  -7.7076066e-01  -3.2353819e-01   5.8355272e-01   8.9684415e-01   3.0037427e-01   1.8353298e+00   1.4715326e+00   1.7112184e+00   2.1935487e-01   4.5534199e-01   5.7730886e-02  -1.1247246e+00  -7.4940217e-01  -2.2733523e+00  -3.5882577e-01   7.4318516e-01
  -1.0279676e+00  -1.3493143e+00  -7.6585415e-01  -3.8305500e-01  -6.7171314e-01  -3.6293015e-01   9.6362063e-01   1.7562863e-01   1.8760122e+00   1.0721825e+00  -5.1237169e-01  -1.0581307e+00   1.0467467e+00   1.7914554e-01   2.9832377e+00   1.9315145e+00  -8.8020387e-01  -1.8474455e+00  -1.2025686e+00  -1.0420181e+00   3.4839141e-02  -8.0061057e-01  -4.1300967e-01  -8.7359050e-01  -9.0578416e-01  -1.6782530e+00  -1.4304307e+00  -1.3517871e+00  -1.4319598e+00   8.3114865e-02  -1.1550458e+00  -9.3525449e-01  -6.6659764e-01   1.2231716e-01  -3.6538702e-02  -4.9278835e-01  -7.0706883e-01   1.4165022e+00  -2.9870537e-02  -5.5526224e-01  -1.0969898e-01   3.1415233e-01  -2.3107711e-01   6.4312288e-01   9.7978923e-02   1.2403820e+00  -9.1707733e-02   2.5814363e+00   4.0860292e-01  -1.6668506e+00  -7.1044341e-01   3.7568667e-01  -6.2501887e-01   2.4526307e+00   1.5638046e+00   2.8561491e+00   1.4683923e+00  -4.3703213e-01  -8.5290173e-01  -2.3058239e-01   5.1054892e-01   9.7399607e-01   2.4697873e-01   1.8856911e+00   1.2731161e+00   1.8381152e+00   1.7867981e-01   4.6590224e-01  -7.0218414e-03  -1.2374266e+00  -9.4082394e-01  -2.1708134e+00  -1.6844180e-01   7.8703591e-01
  -1.1251675e+00  -1.4672585e+00  -9.3570192e-01  -4.9697797e-01  -6.9577105e-01  -2.5881298e-01   1.0438523e+00   2.4339168e-01   1.9177219e+00   1.0947743e+00  -4.8424120e-01  -1.0850741e+00   1.1676084e+00   1.5745418e-01   3.0323998e+00   1.9669487e+00  -1.0628236e+00  -1.8360662e+00  -9.1880567e-01  -1.1678124e+00   6.8902977e-02  -9.3856199e-01  -5.1537050e-01  -1.0755781e+00  -1.0157334e+00  -1.7115808e+00  -1.3693958e+00  -1.2716255e+00  -1.3201008e+00   2.1907692e-01  -9.5614583e-01  -1.0434310e+00  -8.2261212e-01  -3.3689096e-02  -6.4165279e-02  -4.6835048e-01  -5.9618063e-01   1.5096886e+00   1.4853494e-01  -6.2214036e-01  -1.8365748e-01   2.6691370e-01  -2.0954962e-01   6.9154124e-01   1.3077002e-01   1.3064289e+00  -4.0340497e-02   2.7069146e+00   4.1203086e-01  -1.6676302e+00  -7.6492269e-01   4.4742667e-01  -6.6952987e-01   2.5572528e+00   1.5349154e+00   2.8887636e+00   1.4542791e+00  -4.3682749e-01  -9.3049438e-01  -1.4901037e-01   4.4069641e-01   1.0314507e+00   1.9135790e-01   1.9201989e+00   1.0749731e+00   1.9546120e+00   1.3146146e-01   4.6751772e-01  -7.9566612e-02  -1.3428450e+00  -1.1220108e+00  -2.0536202e+00   1.6348676e-02   8.1297242e-01
  -1.2239356e+00  -1.5751258e+00  -1.1020228e+00  -6.1337515e-01  -7.0994403e-01  -1.3806244e-01   1.1145067e+00   3.1347404e-01   1.9464639e+00   1.1085150e+00  -4.7078266e-01  -1.1063625e+00   1.2682690e+00   1.5498815e-01   3.0648592e+00   2.0178648e+00  -1.2376441e+00  -1.8192466e+00  -6.4102092e-01  -1.2921806e+00   9.5343238e-02  -1.0703851e+00  -6.1257895e-01  -1.2658601e+00  -1.1228675e+00  -1.7349629e+00  -1.3003270e+00  -1.1885504e+00  -1.1968693e+00   3.4356511e-01  -7.6040032e-01  -1.1560467e+00  -9.7447839e-01  -1.9117024e-01  -8.8784562e-02  -4.3499031e-01  -4.6904650e-01   1.5810098e+00   3.1541465e-01  -6.9547703e-01  -2.5461163e-01   2.1489129e-01  -1.7331328e-01   7.3535321e-01   1.8492327e-01   1.3706163e+00   3.0897243e-02   2.8294226e+00   4.1929398e-01  -1.6707541e+00  -8.1478216e-01   5.0021330e-01  -6.9582637e-01   2.6427482e+00   1.5174278e+00   2.9067496e+00   1.4419592e+00  -4.5158412e-01  -1.0005601e+00  -8.1252532e-02   3.7874220e-01   1.0696615e+00   1.3991640e-01   1.9412586e+00   8.8711081e-01   2.0587910e+00   8.4294690e-02   4.6388743e-01  -1.5348991e-01  -1.4419796e+00  -1.2906634e+00  -1.9301149e+00   1.8507568e-01   8.2392202e-01
  -1.3243138e+00  -1.6720078e+00  -1.2630475e+00  -7.2936993e-01  -7.1562278e-01  -5.0181646e-03   1.1717493e+00   3.8497282e-01   1.9644995e+00   1.1185688e+00  -4.7226357e-01  -1.1197823e+00   1.3460181e+00   1.7294551e-01   3.0822134e+00   2.0911879e+00  -1.4032166e+00  -1.8003987e+00  -3.8185915e-01  -1.4147319e+00   1.1746868e-01  -1.1959336e+00  -7.0432162e-01  -1.4421982e+00  -1.2264365e+00  -1.7498295e+00  -1.2283352e+00  -1.1077861e+00  -1.0692129e+00   4.4769431e-01  -5.7839786e-01  -1.2736467e+00  -1.1203143e+00  -3.4800457e-01  -1.1053988e-01  -3.9501833e-01  -3.2998966e-01   1.6272647e+00   4.6865381e-01  -7.7493369e-01  -3.2087349e-01   1.5807856e-01  -1.2249892e-01   7.7249039e-01   2.5946224e-01   1.4310765e+00   1.2121297e-01   2.9485354e+00   4.3625403e-01  -1.6766167e+00  -8.5890090e-01   5.3200073e-01  -7.0147144e-01   2.7076118e+00   1.5152933e+00   2.9145355e+00   1.4404020e+00  -4.8098861e-01  -1.0607113e+00  -2.9001762e-02   3.2860649e-01   1.0898034e+00   9.8498355e-02   1.9516114e+00   7.1879388e-01   2.1486027e+00   4.3350446e-02   4.5868886e-01  -2.2252660e-01  -1.5361865e+00  -1.4449555e+00  -1.8083856e+00   3.2835013e-01   8.2315130e-01
  -1.4263830e+00  -1.7576076e+00  -1.4169944e+00  -8.4260568e-01  -7.1433196e-01   1.3544306e-01   1.2128475e+00   4.5728340e-01   1.9743536e+00   1.1300047e+00  -4.8825047e-01  -1.1237677e+00   1.3993009e+00   2.1130982e-01   3.0864154e+00   2.1924604e+00  -1.5586189e+00  -1.7825937e+00  -1.5232438e-01  -1.5353382e+00   1.3881491e-01  -1.3153111e+00  -7.9083750e-01  -1.6026723e+00  -1.3259424e+00  -1.7575117e+00  -1.1584163e+00  -1.0338060e+00  -9.4372687e-01   5.2434548e-01  -4.1921959e-01  -1.3965781e+00  -1.2588220e+00  -5.0191817e-01  -1.3009936e-01  -3.5057959e-01  -1.8365500e-01   1.6469277e+00   6.0711077e-01  -8.5971687e-01  -3.8136480e-01   9.6990611e-02  -5.8270369e-02   8.0136671e-01   3.5226300e-01   1.4863224e+00   2.2896209e-01   3.0640348e+00   4.6812477e-01  -1.6855401e+00  -8.9663181e-01   5.4179081e-01  -6.8525967e-01   2.7511362e+00   1.5312353e+00   2.9167630e+00   1.4577235e+00  -5.2399156e-01  -1.1093012e+00   6.8930047e-03   2.9314246e-01   1.0937326e+00   7.2059061e-02   1.9541786e+00   5.7807627e-01   2.2219571e+00   1.4020096e-02   4.5538220e-01  -2.8087691e-01  -1.6271342e+00  -1.5835538e+00  -1.6957743e+00   4.3847742e-01   8.1407728e-01
  -1.5302452e+00  -1.8322587e+00  -1.5621483e+00  -9.5136806e-01  -7.0758685e-01   2.7810941e-01   1.2363148e+00   5.3008846e-01   1.9786678e+00   1.1474777e+00  -5.1761433e-01  -1.1175422e+00   1.4278400e+00   2.6881198e-01   3.0796304e+00   2.3254454e+00  -1.7034907e+00  -1.7683800e+00   3.8852554e-02  -1.6541098e+00   1.6298323e-01  -1.4288792e+00  -8.7290713e-01  -1.7457236e+00  -1.4211393e+00  -1.7591569e+00  -1.0951980e+00  -9.7007366e-01  -8.2629045e-01   5.6859252e-01  -2.8991362e-01  -1.5249766e+00  -1.3893391e+00  -6.5052124e-01  -1.4864204e-01  -3.0351993e-01  -3.4820396e-02   1.6402376e+00   7.3060671e-01  -9.4861301e-01  -4.3568792e-01   3.2706421e-02   1.7189246e-02   8.2101587e-01   4.6011869e-01   1.5353314e+00   3.5165314e-01   3.1758487e+00   5.1909093e-01  -1.6977498e+00  -9.2783984e-01   5.2972505e-01  -6.4730986e-01   2.7734704e+00   1.5665550e+00   2.9179836e+00   1.5006833e+00  -5.7883700e-01  -1.1455167e+00   2.6487213e-02   2.7397720e-01   1.0839185e+00   6.4403217e-02   1.9519152e+00   4.7141615e-01   2.2768595e+00   6.2968939e-04   4.5703748e-01  -3.2348260e-01  -1.7167313e+00  -1.7056441e+00  -1.5984527e+00   5.0995008e-01   8.0008492e-01
  -1.6359951e+00  -1.8968898e+00  -1.6969593e+00  -1.0546689e+00  -6.9676683e-01   4.1765424e-01   1.2419697e+00   6.0332623e-01   1.9800534e+00   1.1749484e+00  -5.5857024e-01  -1.1012045e+00   1.4326861e+00   3.4298029e-01   3.0641033e+00   2.4918534e+00  -1.8380504e+00  -1.7596660e+00   1.8568381e-01  -1.7713441e+00   1.9347398e-01  -1.5372670e+00  -9.5181898e-01  -1.8702201e+00  -1.5120420e+00  -1.7556856e+00  -1.0427271e+00  -9.1886923e-01  -7.2176728e-01   5.7796737e-01  -1.9511590e-01  -1.6587655e+00  -1.5118453e+00  -7.9138312e-01  -1.6781869e-01  -2.5528154e-01   1.1179998e-01   1.6091644e+00   8.3986404e-01  -1.0400571e+00  -4.8414907e-01  -3.3134193e-02   1.0076311e-01   8.3119013e-01   5.7887902e-01   1.5776020e+00   4.8601093e-01   3.2839841e+00   5.9200921e-01  -1.7133477e+00  -9.5289836e-01   4.9711224e-01  -5.8906708e-01   2.7756421e+00   1.6210427e+00   2.9223737e+00   1.5742788e+00  -6.4312420e-01  -1.1694054e+00   3.0753165e-02   2.7144959e-01   1.0633518e+00   7.8010111e-02   1.9476791e+00   4.0339854e-01   2.3115863e+00   6.2432880e-03   4.6619918e-01  -3.4624330e-01  -1.8070365e+00  -1.8109649e+00  -1.5210944e+00   5.3979054e-01   7.8436687e-01
  -1.7436841e+00  -1.9529378e+00  -1.8201570e+00  -1.1522887e+00  -6.8301735e-01   5.4885896e-01   1.2309013e+00   6.7713716e-01   1.9809565e+00   1.2154618e+00  -6.0874567e-01  -1.0757452e+00   1.4161956e+00   4.3027928e-01   3.0420423e+00   2.6911994e+00  -1.9630997e+00  -1.7576708e+00   2.8520181e-01  -1.8874512e+00   2.3352511e-01  -1.6413822e+00  -1.0293170e+00  -1.9755443e+00  -1.5989402e+00  -1.7477912e+00  -1.0043055e+00  -8.8121245e-01  -6.3378713e-01   5.5254784e-01  -1.3684199e-01  -1.7976640e+00  -1.6269258e+00  -9.2214153e-01  -1.8969001e-01  -2.0684097e-01   2.5174608e-01   1.5572565e+00   9.3639579e-01  -1.1322284e+00  -5.2773062e-01  -9.8379231e-02   1.8855360e-01   8.3241286e-01   7.0365384e-01   1.6131781e+00   6.2809231e-01   3.3884583e+00   6.8820241e-01  -1.7322807e+00  -9.7264395e-01   4.4639173e-01  -5.1321111e-01   2.7595440e+00   1.6930001e+00   2.9334834e+00   1.6814573e+00  -7.1389482e-01  -1.1818272e+00   2.1547281e-02   2.8465118e-01   1.0354353e+00   1.1395683e-01   1.9441258e+00   3.7658050e-01   2.3248892e+00   3.2566392e-02   4.8479762e-01  -3.4615943e-01  -1.9001536e+00  -1.8998467e+00  -1.4666644e+00   5.2772262e-01   7.6979747e-01
  -1.8532717e+00  -2.0022158e+00  -1.9308623e+00  -1.2447752e+00  -6.6719033e-01   6.6682367e-01   1.2053428e+00   7.5178753e-01   1.9835434e+00   1.2709973e+00  -6.6526939e-01  -1.0429875e+00   1.3819359e+00   5.2632676e-01   3.0155212e+00   2.9207996e+00  -2.0800048e+00  -1.7629427e+00   3.3752708e-01  -2.0028612e+00   2.8596504e-01  -1.7424144e+00  -1.1075303e+00  -2.0616847e+00  -1.6824163e+00  -1.7359802e+00  -9.8238792e-01  -8.5688783e-01  -5.6462635e-01   4.9486269e-01  -1.1446680e-01  -1.9412012e+00  -1.7356932e+00  -1.0406355e+00  -2.1664384e-01  -1.5869464e-01   3.8097904e-01   1.4893731e+00   1.0223508e+00  -1.2231610e+00  -5.6801082e-01  -1.6045679e-01   2.7609251e-01   8.2597767e-01   8.2906543e-01   1.6426375e+00   7.7344571e-01   3.4892250e+00   8.0735527e-01  -1.7543050e+00  -9.8829068e-01   3.8103686e-01  -4.2347814e-01   2.7278799e+00   1.7793737e+00   2.9540323e+00   1.8229629e+00  -7.8773691e-01  -1.1843354e+00   1.5355756e-03   3.1156908e-01   1.0038637e+00   1.7194329e-01   1.9436318e+00   3.9146744e-01   2.3162139e+00   7.9951178e-02   5.1411240e-01  -3.2139649e-01  -1.9981173e+00  -1.9732484e+00  -1.4363371e+00   4.7616027e-01   7.5884901e-01
  -1.9645691e+00  -2.0467430e+00  -2.0286826e+00  -1.3333920e+00  -6.4982813e-01   7.6715315e-01   1.1684569e+00   8.2756919e-01   1.9896093e+00   1.3423952e+00  -7.2487253e-01  -1.0054480e+00   1.3345245e+00   6.2617630e-01   2.9864005e+00   3.1759049e+00  -2.1906546e+00  -1.7754388e+00   3.4572256e-01  -2.1179160e+00   3.5308677e-01  -1.8418237e+00  -1.1888821e+00  -2.1293219e+00  -1.7633545e+00  -1.7206450e+00  -9.7854000e-01  -8.4456926e-01  -5.1519280e-01   4.0962044e-01  -1.2489372e-01  -2.0887326e+00  -1.8396725e+00  -1.1450473e+00  -2.5129056e-01  -1.1089927e-01   4.9601299e-01   1.4113157e+00   1.1003173e+00  -1.3108547e+00  -6.0703188e-01  -2.1650201e-01   3.5859722e-01   8.1389219e-01   9.4953317e-01   1.6670413e+00   9.1730279e-01   3.5860969e+00   9.4750804e-01  -1.7789479e+00  -1.0013072e+00   3.0540663e-01  -3.2440579e-01   2.6840688e+00   1.8759860e+00   2.9857558e+00   1.9973182e+00  -8.6089796e-01  -1.1789886e+00  -2.5915147e-02   3.4931952e-01   9.7249907e-01   2.5041527e-01   1.9482471e+00   4.4661695e-01   2.2859117e+00   1.4749781e-01   5.5478752e-01  -2.7127093e-01  -2.1027721e+00  -2.0327788e+00  -1.4295498e+00   3.9001298e-01   7.5355083e-01
  -2.0771746e+00  -2.0885503e+00  -2.1137712e+00  -1.4200182e+00  -6.3119244e-01   8.4610921e-01   1.1240448e+00   9.0467668e-01   2.0005117e+00   1.4293582e+00  -7.8399658e-01  -9.6612382e-01   1.2794086e+00   7.2464514e-01   2.9562638e+00   3.4499569e+00  -2.2973826e+00  -1.7946522e+00   3.1544352e-01  -2.2327551e+00   4.3654680e-01  -1.9413035e+00  -1.2759766e+00  -2.1798868e+00  -1.8429323e+00  -1.7021610e+00  -9.9345910e-01  -8.4203482e-01  -4.8511720e-01   3.0327881e-01  -1.6290641e-01  -2.2394480e+00  -1.9406510e+00  -1.2340364e+00  -2.9633754e-01  -6.3166140e-02   5.9400189e-01   1.3293766e+00   1.1730889e+00  -1.3933733e+00  -6.4712238e-01  -2.6351023e-01   4.3125594e-01   7.9876697e-01   1.0595713e+00   1.6878449e+00   1.0547913e+00   3.6786621e+00   1.1051417e+00  -1.8054635e+00  -1.0132625e+00   2.2455484e-01  -2.2102123e-01   2.6321085e+00   1.9778464e+00   3.0293081e+00   2.2009380e+00  -9.2940009e-01  -1.1681141e+00  -5.6873499e-02   3.9445198e-01   9.4524694e-01   3.4677410e-01   1.9596762e+00   5.3885698e-01   2.2354207e+00   2.3323803e-01   6.0689294e-01  -1.9616616e-01  -2.2156484e+00  -2.0806934e+00  -1.4441831e+00   2.7631712e-01   7.5549078e-01
  -2.1904027e+00  -2.1294736e+00  -2.1868409e+00  -1.5069962e+00  -6.1133356e-01   9.0072309e-01   1.0761940e+00   9.8306923e-01   2.0171259e+00   1.5305190e+00  -8.3890183e-01  -9.2822130e-01   1.2225999e+00   8.1666308e-01   2.9263674e+00   3.7349494e+00  -2.4028527e+00  -1.8197726e+00   2.5440597e-01  -2.3471991e+00   5.3729134e-01  -2.0427107e+00  -1.3714599e+00  -2.2155773e+00  -1.9225858e+00  -1.6809918e+00  -1.0270486e+00  -8.4645505e-01  -4.7294183e-01   1.8348404e-01  -2.2167892e-01  -2.3923699e+00  -2.0405041e+00  -1.3068504e+00  -3.5444290e-01  -1.5003040e-02   6.7277663e-01   1.2498308e+00   1.2434034e+00  -1.4689203e+00  -6.9068367e-01  -2.9850550e-01   4.8952549e-01   7.8365534e-01   1.1540807e+00   1.7067738e+00   1.1811543e+00   3.7661999e+00   1.2753461e+00  -1.8327886e+00  -1.0256508e+00   1.4400803e-01  -1.1849345e-01   2.5764016e+00   2.0795217e+00   3.0842210e+00   2.4283596e+00  -9.8915453e-01  -1.1540375e+00  -8.6999907e-02   4.4329696e-01   9.2593758e-01   4.5765453e-01   1.9792797e+00   6.6359978e-01   2.1673966e+00   3.3438279e-01   6.7002355e-01  -9.7389533e-02  -2.3378388e+00  -2.1198494e+00  -1.4768591e+00   1.4371466e-01   7.6585047e-01
  -2.3032130e+00  -2.1709527e+00  -2.2491180e+00  -1.5969328e+00  -5.9019102e-01   9.2886703e-01   1.0288942e+00   1.0623265e+00   2.0398210e+00   1.6435657e+00  -8.8577415e-01  -8.9484818e-01   1.1703789e+00   8.9761840e-01   2.8976046e+00   4.0218731e+00  -2.5099038e+00  -1.8498608e+00   1.7170988e-01  -2.4606417e+00   6.5551006e-01  -2.1479589e+00  -1.4778540e+00  -2.2393221e+00  -2.0039400e+00  -1.6577913e+00  -1.0785359e+00  -8.5473133e-01  -4.7638954e-01   5.8417932e-02  -2.9340995e-01  -2.5463361e+00  -2.1410040e+00  -1.3633958e+00  -4.2805238e-01   3.4107194e-02   7.3083447e-01   1.1784058e+00   1.3136652e+00  -1.5358813e+00  -7.3995567e-01  -3.1871201e-01   5.2942251e-01   7.7185344e-01   1.2286190e+00   1.7256733e+00   1.2919677e+00   3.8476008e+00   1.4520575e+00  -1.8595032e+00  -1.0397069e+00   6.9522545e-02  -2.1776273e-02   2.5215522e+00   2.1755356e+00   3.1489192e+00   2.6725749e+00  -1.0360734e+00  -1.1388047e+00  -1.1171658e-01   4.9232565e-01   9.1821634e-01   5.7924877e-01   2.0080963e+00   8.1522523e-01   2.0857714e+00   4.4761168e-01   7.4342417e-01   2.3012982e-02  -2.4698802e+00  -2.1536137e+00  -1.5233265e+00   1.8107149e-03   7.8546666e-01
  -2.4141513e+00  -2.2138518e+00  -2.3022412e+00  -1.6924632e+00  -5.6771298e-01   9.2928670e-01   9.8564551e-01   1.1415133e+00   2.0684532e+00   1.7654077e+00  -9.2083069e-01  -8.6869939e-01   1.1289813e+00   9.6367303e-01   2.8704826e+00   4.3012137e+00  -2.6213566e+00  -1.8840211e+00   7.7064790e-02  -2.5719605e+00   7.9061744e-01  -2.2588776e+00  -1.5973714e+00  -2.2546817e+00  -2.0887051e+00  -1.6334883e+00  -1.1466221e+00  -8.6385568e-01  -4.9268957e-01  -6.3899361e-02  -3.7003478e-01  -2.6999651e+00  -2.2436267e+00  -1.4042655e+00  -5.1922568e-01   8.4511317e-02   7.6728825e-01   1.1197657e+00   1.3856707e+00  -1.5928363e+00  -7.9678174e-01  -3.2171854e-01   5.4778818e-01   7.6667360e-01   1.2796322e+00   1.7463409e+00   1.3833419e+00   3.9213027e+00   1.6283516e+00  -1.8838032e+00  -1.0562304e+00   6.8319218e-03   6.4731635e-02   2.4721431e+00   2.2607695e+00   3.2207929e+00   2.9254405e+00  -1.0661802e+00  -1.1239253e+00  -1.2638571e-01   5.3848866e-01   9.2544273e-01   7.0765058e-01   2.0468740e+00   9.8750369e-01   1.9957255e+00   5.6938032e-01   8.2612727e-01   1.6246817e-01  -2.6116477e+00  -2.1857217e+00  -1.5789084e+00  -1.3954782e-01   8.1490753e-01
  -2.5213030e+00  -2.2583187e+00  -2.3481121e+00  -1.7959938e+00  -5.4397859e-01   9.0159790e-01   9.4909649e-01   1.2190687e+00   2.1023747e+00   1.8923723e+00  -9.4042505e-01  -8.5176863e-01   1.1042864e+00   1.0120265e+00   2.8451168e+00   4.5634758e+00  -2.7397924e+00  -1.9215539e+00  -2.0025442e-02  -2.6794632e+00   9.4126104e-01  -2.3770459e+00  -1.7317163e+00  -2.2656930e+00  -2.1785434e+00  -1.6093426e+00  -1.2296458e+00  -8.7126054e-01  -5.1892950e-01  -1.7629899e-01  -4.4395949e-01  -2.8516148e+00  -2.3493722e+00  -1.4307142e+00  -6.2946309e-01   1.3619398e-01   7.8178655e-01   1.0770533e+00   1.4603549e+00  -1.6385447e+00  -8.6239304e-01  -3.0562593e-01   5.4250835e-01   7.7120732e-01   1.3046374e+00   1.7703580e+00   1.4521029e+00   3.9852545e+00   1.7967808e+00  -1.9034946e+00  -1.0754339e+00  -3.8604507e-02   1.3748466e-01   2.4325029e+00   2.3308334e+00   3.2963223e+00   3.1781392e+00  -1.0757190e+00  -1.1101604e+00  -1.2649150e-01   5.7950221e-01   9.5059978e-01   8.3919142e-01   2.0961091e+00   1.1740279e+00   1.9035649e+00   6.9622211e-01   9.1708957e-01   3.1809525e-01  -2.7622686e+00  -2.2200892e+00  -1.6389720e+00  -2.7102326e-01   8.5455428e-01
  -2.6222757e+00  -2.3036958e+00  -2.3887097e+00  -1.9094420e+00  -5.1930730e-01   8.4625436e-01   9.2074259e-01   1.2927371e+00   2.1404553e+00   2.0204161e+00  -9.4115214e-01  -8.4511648e-01   1.1015197e+00   1.0411058e+00   2.8212458e+00   4.7997018e+00  -2.8673188e+00  -1.9620731e+00  -1.1105733e-01  -2.7808689e+00   1.1053554e+00  -2.5036129e+00  -1.8818883e+00  -2.2766608e+00  -2.2749123e+00  -1.5869621e+00  -1.3257467e+00  -8.7512712e-01  -5.5240206e-01  -2.7309070e-01  -5.0876026e-01  -2.9993390e+00  -2.4586081e+00  -1.4445879e+00  -7.5954489e-01   1.8861444e-01   7.7441807e-01   1.0515290e+00   1.5375831e+00  -1.6719108e+00  -9.3723385e-01  -2.6916914e-01   5.1267310e-01   7.8809591e-01   1.3023451e+00   1.7989349e+00   1.4959408e+00   4.0369230e+00   1.9497372e+00  -1.9160167e+00  -1.0968340e+00  -6.1842247e-02   1.9402380e-01   2.4064814e+00   2.3823803e+00   3.3712567e+00   3.4216689e+00  -1.0612664e+00  -1.0973782e+00  -1.0782240e-01   6.1405595e-01   9.9621274e-01   9.7074254e-01   2.1560830e+00   1.3686229e+00   1.8165005e+00   8.2502134e-01   1.0153153e+00   4.8691605e-01  -2.9200667e+00  -2.2605890e+00  -1.6993811e+00  -3.8451360e-01   9.0467544e-01
  -2.7142178e+00  -2.3484951e+00  -2.4258917e+00  -2.0339964e+00  -4.9434124e-01   7.6449163e-01   9.0071751e-01   1.3595542e+00   2.1811234e+00   2.1453394e+00  -9.1995500e-01  -8.4871958e-01   1.1249863e+00   1.0506672e+00   2.7982692e+00   5.0019502e+00  -3.0053419e+00  -2.0055801e+00  -1.8923907e-01  -2.8733431e+00   1.2801409e+00  -2.6391255e+00  -2.0480054e+00  -2.2919141e+00  -2.3789049e+00  -1.5682770e+00  -1.4330151e+00  -8.7462221e-01  -5.9091400e-01  -3.5057621e-01  -5.5978929e-01  -3.1408502e+00  -2.5709563e+00  -1.4482125e+00  -9.0939771e-01   2.4059321e-01   7.4561502e-01   1.0423439e+00   1.6160083e+00  -1.6919463e+00  -1.0208448e+00  -2.1180867e-01   4.5866360e-01   8.1932606e-01   1.2727183e+00   1.8327853e+00   1.5135223e+00   4.0733508e+00   2.0798282e+00  -1.9185003e+00  -1.1191978e+00  -5.8670982e-02   2.3312963e-01   2.3972458e+00   2.4133402e+00   3.4408375e+00   3.6473271e+00  -1.0198440e+00  -1.0844945e+00  -6.6648825e-02   6.4192451e-01   1.0642773e+00   1.0999552e+00   2.2268957e+00   1.5657030e+00   1.7423345e+00   9.5323707e-01   1.1199534e+00   6.6604079e-01  -3.0825435e+00  -2.3108102e+00  -1.7568930e+00  -4.7379948e-01   9.6548696e-01
  -2.7938708e+00  -2.3904405e+00  -2.4612017e+00  -2.1699186e+00  -4.7008814e-01   6.5825467e-01   8.8769959e-01   1.4159009e+00   2.2224173e+00   2.2629935e+00  -8.7423052e-01  -8.6141606e-01   1.1778471e+00   1.0418028e+00   2.7753109e+00   5.1637103e+00  -3.1543639e+00  -2.0524829e+00  -2.5006063e-01  -2.9535788e+00   1.4622667e+00  -2.7833791e+00  -2.2291644e+00  -2.3155449e+00  -2.4910954e+00  -1.5554672e+00  -1.5496102e+00  -8.7003996e-01  -6.3302709e-01  -4.0740384e-01  -5.9463634e-01  -3.2735046e+00  -2.6852310e+00  -1.4442523e+00  -1.0780013e+00   2.9026662e-01   6.9606696e-01   1.0464743e+00   1.6930152e+00  -1.6977360e+00  -1.1118158e+00  -1.3378503e-01   3.8215791e-01   8.6606715e-01   1.2169620e+00   1.8720421e+00   1.5045568e+00   4.0912740e+00   2.1802451e+00  -1.9078618e+00  -1.1405557e+00  -2.5804062e-02   2.5488423e-01   2.4071123e+00   2.4230561e+00   3.5000607e+00   3.8471627e+00  -9.4903065e-01  -1.0695042e+00   1.0834246e-04   6.6397248e-01   1.1561975e+00   1.2254192e+00   2.3084916e+00   1.7605528e+00   1.6890663e+00   1.0790616e+00   1.2303613e+00   8.5281585e-01  -3.2464038e+00  -2.3738170e+00  -1.8094620e+00  -5.3505983e-01   1.0371887e+00
  -2.8576640e+00  -2.4265780e+00  -2.4957058e+00  -2.3164045e+00  -4.4792011e-01   5.3011218e-01   8.7894842e-01   1.4576259e+00   2.2620590e+00   2.3694690e+00  -8.0193308e-01  -8.8095310e-01   1.2619507e+00   1.0168503e+00   2.7513052e+00   5.2802215e+00  -3.3138303e+00  -2.1035618e+00  -2.9167446e-01  -3.0179271e+00   1.6478952e+00  -2.9353129e+00  -2.4233543e+00  -2.3511500e+00  -2.6114148e+00  -1.5508484e+00  -1.6738427e+00  -8.6283329e-01  -6.7821041e-01  -4.4473132e-01  -6.1340454e-01  -3.3943133e+00  -2.7994298e+00  -1.4355506e+00  -1.2633473e+00   3.3511958e-01   6.2665364e-01   1.0588330e+00   1.7647602e+00  -1.6884237e+00  -1.2078147e+00  -3.6136534e-02   2.8605482e-01   9.2856226e-01   1.1374474e+00   1.9162255e+00   1.4698146e+00   4.0872961e+00   2.2451077e+00  -1.8809337e+00  -1.1582820e+00   3.8969311e-02   2.6063833e-01   2.4374247e+00   2.4123085e+00   3.5439637e+00   4.0143667e+00  -8.4707275e-01  -1.0496060e+00   9.4724748e-02   6.8205533e-01   1.2727334e+00   1.3467232e+00   2.4006706e+00   1.9495104e+00   1.6644352e+00   1.2015004e+00   1.3461271e+00   1.0449230e+00  -3.4076297e+00  -2.4519290e+00  -1.8564240e+00  -5.6721285e-01   1.1199729e+00
  -2.9018474e+00  -2.4534474e+00  -2.5298755e+00  -2.4715231e+00  -4.2952610e-01   3.8316362e-01   8.7047445e-01   1.4802360e+00   2.2975433e+00   2.4612586e+00  -7.0167185e-01  -9.0412933e-01   1.3777269e+00   9.7920870e-01   2.7250981e+00   5.3486800e+00  -3.4820409e+00  -2.1598807e+00  -3.1505204e-01  -3.0625658e+00   1.8328254e+00  -3.0929611e+00  -2.6274398e+00  -2.4015932e+00  -2.7390600e+00  -1.5567222e+00  -1.8042128e+00  -8.5552789e-01  -7.2688878e-01  -4.6617801e-01  -6.1877347e-01  -3.4999924e+00  -2.9107867e+00  -1.4249676e+00  -1.4624570e+00   3.7209963e-01   5.3840458e-01   1.0725577e+00   1.8263160e+00  -1.6632217e+00  -1.3056906e+00   7.9321015e-02   1.7431896e-01   1.0060810e+00   1.0375726e+00   1.9642622e+00   1.4110903e+00   4.0581145e+00   2.2697639e+00  -1.8346229e+00  -1.1692418e+00   1.3667732e-01   2.5288879e-01   2.4884829e+00   2.3832295e+00   3.5679214e+00   4.1435799e+00  -7.1298529e-01  -1.0214093e+00   2.1854257e-01   6.9882511e-01   1.4139585e+00   1.4644091e+00   2.5030865e+00   2.1300423e+00   1.6754250e+00   1.3203684e+00   1.4670480e+00   1.2404253e+00  -3.5616045e+00  -2.5465415e+00  -1.8985426e+00  -5.7204986e-01   1.2140023e+00
  -2.9226548e+00  -2.4673036e+00  -2.5635303e+00  -2.6322376e+00  -4.1682329e-01   2.2094039e-01   8.5733138e-01   1.4791468e+00   2.3262457e+00   2.5353879e+00  -5.7279922e-01  -9.2701848e-01   1.5241513e+00   9.3307839e-01   2.6955603e+00   5.3683189e+00  -3.6561405e+00  -2.2226530e+00  -3.2389947e-01  -3.0836984e+00   2.0126346e+00  -3.2534703e+00  -2.8372189e+00  -2.4688112e+00  -2.8724562e+00  -1.5752000e+00  -1.9394035e+00  -8.5152354e-01  -7.8038229e-01  -4.7756489e-01  -6.1583914e-01  -3.5870496e+00  -3.0158817e+00  -1.4152256e+00  -1.6714600e+00   3.9780448e-01   4.3248461e-01   1.0794639e+00   1.8719194e+00  -1.6214492e+00  -1.4016415e+00   2.1004907e-01   5.1757918e-02   1.0969365e+00   9.2157016e-01   2.0145603e+00   1.3311142e+00   4.0007805e+00   2.2510298e+00  -1.7660891e+00  -1.1699923e+00   2.6710616e-01   2.3507605e-01   2.5595337e+00   2.3391105e+00   3.5679313e+00   4.2311033e+00  -5.4663922e-01  -9.8120775e-01   3.7187077e-01   7.1746145e-01   1.5792264e+00   1.5798229e+00   2.6152295e+00   2.3007096e+00   1.7277616e+00   1.4362038e+00   1.5930688e+00   1.4377581e+00  -3.7032815e+00  -2.6579987e+00  -1.9379109e+00  -5.5414428e-01   1.3193597e+00
  -2.9164932e+00  -2.4643731e+00  -2.5958443e+00  -2.7945137e+00  -4.1183638e-01   4.7303512e-02   8.3401210e-01   1.4499767e+00   2.3455465e+00   2.5895112e+00  -4.1548537e-01  -9.4525217e-01   1.6987809e+00   8.8314129e-01   2.6616981e+00   5.3403599e+00  -3.8321929e+00  -2.2930691e+00  -3.2433467e-01  -3.0777705e+00   2.1828334e+00  -3.4131865e+00  -3.0475609e+00  -2.5536730e+00  -3.0092723e+00  -1.6080158e+00  -2.0782335e+00  -8.5479747e-01  -8.4074365e-01  -4.8645853e-01  -6.1173712e-01  -3.6519110e+00  -3.1108029e+00  -1.4087758e+00  -1.8857323e+00   4.0872837e-01   3.1020464e-01   1.0706327e+00   1.8953101e+00  -1.5625969e+00  -1.4914378e+00   3.5287274e-01  -7.6253817e-02   1.1985636e+00   7.9427219e-01   2.0651257e+00   1.2334139e+00   3.9129720e+00   2.1873558e+00  -1.6729333e+00  -1.1570247e+00   4.2879231e-01   2.1132041e-01   2.6488130e+00   2.2841187e+00   3.5408702e+00   4.2749884e+00  -3.4882854e-01  -9.2529558e-01   5.5392368e-01   7.4135281e-01   1.7671487e+00   1.6948731e+00   2.7363944e+00   2.4610305e+00   1.8254359e+00   1.5501077e+00   1.7241831e+00   1.6356714e+00  -3.8273914e+00  -2.7855313e+00  -1.9777174e+00  -5.2053558e-01   1.4359725e+00
  -2.8801497e+00  -2.4411260e+00  -2.6254168e+00  -2.9535094e+00  -4.1655870e-01  -1.3366063e-01   7.9491512e-01   1.3888675e+00   2.3529660e+00   2.6219710e+00  -2.3077556e-01  -9.5433845e-01   1.8978588e+00   8.3420602e-01   2.6227488e+00   5.2678424e+00  -4.0053404e+00  -2.3721074e+00  -3.2434981e-01  -3.0416888e+00   2.3390304e+00  -3.5678068e+00  -3.2526177e+00  -2.6559041e+00  -3.1464919e+00  -1.6563443e+00  -2.2195781e+00  -8.6953445e-01  -9.1050740e-01  -5.0155302e-01  -6.1507471e-01  -3.6910814e+00  -3.1913484e+00  -1.4076913e+00  -2.1000834e+00   4.0154485e-01   1.7305307e-01   1.0370906e+00   1.8901439e+00  -1.4864132e+00  -1.5706805e+00   5.0409148e-01  -2.0408430e-01   1.3076500e+00   6.6084758e-01   2.1137125e+00   1.1221336e+00   3.7932614e+00   2.0789081e+00  -1.5533825e+00  -1.1270263e+00   6.1906389e-01   1.8611721e-01   2.7536427e+00   2.2229480e+00   3.4846999e+00   4.2750284e+00  -1.2131133e-01  -8.5030182e-01   7.6280288e-01   7.7375690e-01   1.9755829e+00   1.8117215e+00   2.8656363e+00   2.6112589e+00   1.9702887e+00   1.6635262e+00   1.8603112e+00   1.8331318e+00  -3.9286836e+00  -2.9272629e+00  -2.0218938e+00  -4.8020618e-01   1.5635244e+00
  -2.8110027e+00  -2.3945477e+00  -2.6504004e+00  -3.1038343e+00  -4.3280807e-01  -3.1774536e-01   7.3484430e-01   1.2928095e+00   2.3463059e+00   2.6318231e+00  -2.0625622e-02  -9.4998989e-01   2.1164837e+00   7.9084834e-01   2.5782571e+00   5.1553431e+00  -4.1700391e+00  -2.4603405e+00  -3.3309975e-01  -2.9730362e+00   2.4771042e+00  -3.7125895e+00  -3.4460995e+00  -2.7740817e+00  -3.2805323e+00  -1.7206380e+00  -2.3622694e+00  -8.9971474e-01  -9.9237445e-01  -5.3193680e-01  -6.3521245e-01  -3.7013330e+00  -3.2532629e+00  -1.4135959e+00  -2.3089840e+00   3.7339947e-01   2.2739857e-02   9.7053370e-01   1.8504528e+00  -1.3930026e+00  -1.6350791e+00   6.5960959e-01  -3.2616460e-01   1.4203088e+00   5.2652940e-01   2.1579903e+00   1.0018211e+00   3.6413398e+00   1.9275618e+00  -1.4064612e+00  -1.0771431e+00   8.3412906e-01   1.6401836e-01   2.8705683e+00   2.1604336e+00   3.3986073e+00   4.2326327e+00   1.3318011e-01  -7.5351128e-01   9.9552688e-01   8.1747302e-01   2.2016356e+00   1.9324344e+00   3.0017198e+00   2.7521041e+00   2.1616943e+00   1.7779961e+00   2.0011654e+00   2.0292001e+00  -4.0021858e+00  -3.0802831e+00  -2.0746784e+00  -4.4338527e-01   1.7013617e+00
  -2.7072267e+00  -2.3223898e+00  -2.6686704e+00  -3.2398626e+00  -4.6209274e-01  -5.0072811e-01   6.4949967e-01   1.1599460e+00   2.3237882e+00   2.6188283e+00   2.1208837e-01  -9.2843727e-01   2.3488331e+00   7.5707342e-01   2.5281151e+00   5.0086136e+00  -4.3203578e+00  -2.5577564e+00  -3.6007417e-01  -2.8702616e+00   2.5933753e+00  -3.8426067e+00  -3.6215980e+00  -2.9056987e+00  -3.4074120e+00  -1.8005013e+00  -2.5049891e+00  -9.4869612e-01  -1.0888605e+00  -5.8630286e-01  -6.8144928e-01  -3.6799092e+00  -3.2924942e+00  -1.4276270e+00  -2.5068154e+00   3.2218446e-01  -1.3875471e-01   8.6403694e-01   1.7711210e+00  -1.2829245e+00  -1.6807298e+00   8.1507840e-01  -4.3729840e-01   1.5322779e+00   3.9634921e-01   2.1957140e+00   8.7719800e-01   3.4581843e+00   1.7368055e+00  -1.2321360e+00  -1.0052229e+00   1.0692065e+00   1.4932348e-01   2.9955321e+00   2.1011599e+00   3.2830682e+00   4.1506186e+00   4.1096421e-01  -6.3314710e-01   1.2481092e+00   8.7455382e-01   2.4416841e+00   2.0586317e+00   3.1430705e+00   2.8844231e+00   2.3963752e+00   1.8948812e+00   2.1461216e+00   2.2229004e+00  -4.0434708e+00  -3.2407822e+00  -2.1401295e+00  -4.2073117e-01   1.8484121e+00
  -2.5679789e+00  -2.2233842e+00  -2.6780241e+00  -3.3560780e+00  -5.0549977e-01  -6.7847239e-01   5.3591622e-01   9.8983283e-01   2.2841823e+00   2.5834152e+00   4.6359224e-01  -8.8670736e-01   2.5884261e+00   7.3602719e-01   2.4725663e+00   4.8341646e+00  -4.4503198e+00  -2.6636162e+00  -4.1422056e-01  -2.7328435e+00   2.6847705e+00  -3.9530261e+00  -3.7729354e+00  -3.0472951e+00  -3.5229421e+00  -1.8946147e+00  -2.6461726e+00  -1.0188277e+00  -1.2019403e+00  -6.7216723e-01  -7.6217430e-01  -3.6247316e+00  -3.3054534e+00  -1.4504357e+00  -2.6881280e+00   2.4676890e-01  -3.0913537e-01   7.1269310e-01   1.6483401e+00  -1.1572804e+00  -1.7043756e+00   9.6604449e-01  -5.3293871e-01   1.6391327e+00   2.7489574e-01   2.2248783e+00   7.5292606e-01   3.2461423e+00   1.5115609e+00  -1.0314224e+00  -9.1001969e-01   1.3186905e+00   1.4580674e-01   3.1240632e+00   2.0490977e+00   3.1398277e+00   4.0329284e+00   7.0747180e-01  -4.8859005e-01   1.5156838e+00   9.4608242e-01   2.6914222e+00   2.1911685e+00   3.2877356e+00   3.0089175e+00   2.6683726e+00   2.0151233e+00   2.2941119e+00   2.4130973e+00  -4.0489169e+00  -3.4042388e+00  -2.2216399e+00  -4.2245354e-01   2.0031232e+00
  -2.3935510e+00  -2.0974042e+00  -2.6763853e+00  -3.4474236e+00  -5.6361402e-01  -8.4702600e-01   3.9281313e-01   7.8363310e-01   2.2269121e+00   2.5266188e+00   7.2927074e-01  -8.2284589e-01   2.8284150e+00   7.2977959e-01   2.4121717e+00   4.6388215e+00  -4.5542666e+00  -2.7763573e+00  -5.0309033e-01  -2.5614106e+00   2.7489727e+00  -4.0393955e+00  -3.8945138e+00  -3.1946413e+00  -3.6229412e+00  -2.0007159e+00  -2.7839295e+00  -1.1111297e+00  -1.3327209e+00  -7.9515816e-01  -8.8405324e-01  -3.5345952e+00  -3.2892653e+00  -1.4822144e+00  -2.8478898e+00   1.4716302e-01  -4.8575963e-01   5.1412843e-01   1.4800071e+00  -1.0177770e+00  -1.7036301e+00   1.1080975e+00  -6.0941513e-01   1.7364963e+00   1.6611158e-01   2.2438467e+00   6.3338577e-01   3.0089224e+00   1.2579301e+00  -8.0644335e-01  -7.9134656e-01   1.5763465e+00   1.5649830e-01   3.2514792e+00   2.0073000e+00   2.9717999e+00   3.8842998e+00   1.0173460e+00  -3.2051550e-01   1.7926720e+00   1.0320338e+00   2.9459380e+00   2.3298849e+00   3.4333638e+00   3.1258684e+00   2.9691907e+00   2.1390370e+00   2.4435538e+00   2.5983976e+00  -4.0159475e+00  -3.5656439e+00  -2.3214842e+00  -4.5744492e-01   2.1634386e+00
  -2.1854760e+00  -1.9455635e+00  -2.6619987e+00  -3.5096354e+00  -6.3647408e-01  -1.0027130e+00   2.2082227e-01   5.4422241e-01   2.1521314e+00   2.4499961e+00   1.0037645e+00  -7.3607201e-01   3.0618819e+00   7.3919350e-01   2.3477391e+00   4.4292878e+00  -4.6272127e+00  -2.8935620e+00  -6.3207847e-01  -2.3578116e+00   2.7845443e+00  -4.0979177e+00  -3.9816407e+00  -3.3429681e+00  -3.7034494e+00  -2.1156448e+00  -2.9160015e+00  -1.2250681e+00  -1.4811714e+00  -9.5843524e-01  -1.0513162e+00  -3.4093348e+00  -3.2419921e+00  -1.5227505e+00  -2.9817103e+00   2.4600803e-02  -6.6562611e-01   2.6885065e-01   1.2660300e+00  -8.6675555e-01  -1.6771547e+00   1.2370134e+00  -6.6409821e-01   1.8202377e+00   7.3140084e-02   2.2514435e+00   5.2247864e-01   2.7514845e+00   9.8287993e-01  -5.6043107e-01  -6.5016574e-01   1.8355264e+00   1.8353432e-01   3.3730825e+00   1.9776770e+00   2.7828949e+00   3.7099162e+00   1.3345798e+00  -1.3093794e-01   2.0729855e+00   1.1312295e+00   3.1998261e+00   2.4734481e+00   3.5772112e+00   3.2349354e+00   3.2881153e+00   2.2661630e+00   2.5923265e+00   2.7770892e+00  -3.9432317e+00  -3.7197508e+00  -2.4404532e+00  -5.3249169e-01   2.3268131e+00
  -1.9465736e+00  -1.7702437e+00  -2.6335945e+00  -3.5395291e+00  -7.2356519e-01  -1.1422182e+00   2.2575169e-02   2.7619341e-01   2.0607614e+00   2.3555231e+00   1.2811067e+00  -6.2685356e-01   3.2821305e+00   7.6388862e-01   2.2802248e+00   4.2117431e+00  -4.6651685e+00  -3.0119851e+00  -8.0381874e-01  -2.1251276e+00   2.7910125e+00  -4.1256879e+00  -4.0308073e+00  -3.4872172e+00  -3.7609337e+00  -2.2354508e+00  -3.0397589e+00  -1.3584473e+00  -1.6459373e+00  -1.1622856e+00  -1.2652067e+00  -3.2499473e+00  -3.1628144e+00  -1.5714944e+00  -3.0860291e+00  -1.1846635e-01  -8.4538946e-01  -1.9601391e-02   1.0085088e+00  -7.0717940e-01  -1.6247742e+00   1.3488890e+00  -6.9549451e-01   1.8866457e+00  -1.7727322e-03   2.2470033e+00   4.2346456e-01   2.4798343e+00   6.9387987e-01  -2.9766617e-01  -4.8861108e-01   2.0894005e+00   2.2808256e-01   3.4843438e+00   1.9608707e+00   2.5777862e+00   3.5150537e+00   1.6526868e+00   7.6841503e-02   2.3502543e+00   1.2413876e+00   3.4473383e+00   2.6193039e+00   3.7161794e+00   3.3350382e+00   3.6126959e+00   2.3951979e+00   2.7378020e+00   2.9471204e+00  -3.8308346e+00  -3.8613296e+00  -2.5775967e+00  -6.5162936e-01   2.4902704e+00
  -1.6809253e+00  -1.5750463e+00  -2.5905099e+00  -3.5352214e+00  -8.2384673e-01  -1.2626615e+00  -1.9735983e-01  -1.4252931e-02   1.9544818e+00   2.2454789e+00   1.5549022e+00  -4.9689949e-01   3.4829585e+00   8.0229708e-01   2.2106187e+00   3.9914977e+00  -4.6654055e+00  -3.1276548e+00  -1.0177839e+00  -1.8676175e+00   2.7689082e+00  -4.1208785e+00  -4.0398920e+00  -3.6223023e+00  -3.7924674e+00  -2.3555527e+00  -3.1522401e+00  -1.5074275e+00  -1.8242531e+00  -1.4039296e+00  -1.5236392e+00  -3.0586569e+00  -3.0521519e+00  -1.6276302e+00  -3.1582558e+00  -2.7846292e-01  -1.0214059e+00  -3.4472230e-01   7.1177420e-01  -5.4257527e-01  -1.5475248e+00   1.4402660e+00  -7.0327089e-01   1.9325747e+00  -5.7319194e-02   2.2303805e+00   3.3883997e-01   2.2007382e+00   3.9851209e-01  -2.3352772e-02  -3.0993989e-01   2.3311965e+00   2.9034325e-01   3.5810649e+00   1.9562302e+00   2.3616383e+00   3.3047547e+00   1.9649058e+00   2.9838010e-01   2.6180732e+00   1.3592617e+00   3.6825714e+00   2.7637431e+00   3.8468861e+00   3.4243350e+00   3.9293687e+00   2.5240049e+00   2.8769309e+00   3.1061272e+00  -3.6803000e+00  -3.9854140e+00  -2.7301037e+00  -8.1569603e-01   2.6505062e+00
  -1.3937769e+00  -1.3646725e+00  -2.5327564e+00  -3.4962660e+00  -9.3580742e-01  -1.3616618e+00  -4.3268616e-01  -3.1952698e-01   1.8356761e+00   2.1223172e+00   1.8185390e+00  -3.4906967e-01   3.6588913e+00   8.5180371e-01   2.1398212e+00   3.7727238e+00  -4.6266426e+00  -3.2360271e+00  -1.2701234e+00  -1.5906014e+00   2.7197501e+00  -4.0828642e+00  -4.0082835e+00  -3.7433594e+00  -3.7958778e+00  -2.4709462e+00  -3.2502359e+00  -1.6666721e+00  -2.0119661e+00  -1.6775538e+00  -1.8210987e+00  -2.8389114e+00  -2.9117202e+00  -1.6901470e+00  -3.1968604e+00  -4.5086224e-01  -1.1898117e+00  -6.9731738e-01   3.8227277e-01  -3.7692900e-01  -1.4476288e+00   1.5082409e+00  -6.8821122e-01   1.9555584e+00  -9.3117493e-02   2.2019171e+00   2.7026074e-01   1.9213724e+00   1.0407750e-01   2.5656872e-01  -1.1841674e-01   2.5544380e+00   3.6961727e-01   3.6595141e+00   1.9618858e+00   2.1398133e+00   3.0835418e+00   2.2644273e+00   5.2832012e-01   2.8702520e+00   1.4808539e+00   3.8996817e+00   2.9020749e+00   3.9657692e+00   3.5002922e+00   4.2241775e+00   2.6497024e+00   3.0063750e+00   3.2515000e+00  -3.4946583e+00  -4.0875267e+00  -2.8933335e+00  -1.0221218e+00   2.8040205e+00
  -1.0913649e+00  -1.1447326e+00  -2.4610277e+00  -3.4236959e+00  -1.0575410e+00  -1.4373891e+00  -6.7571904e-01  -6.3097562e-01   1.7073283e+00   1.9885379e+00   2.0654336e+00  -1.8721053e-01   3.8053790e+00   9.0895330e-01   2.0685295e+00   3.5582730e+00  -4.5491403e+00  -3.3321966e+00  -1.5537503e+00  -1.3002753e+00   2.6459738e+00  -4.0122617e+00  -3.9369081e+00  -3.8459686e+00  -3.7698492e+00  -2.5764376e+00  -3.3304104e+00  -1.8296112e+00  -2.2036704e+00  -1.9745666e+00  -2.1487950e+00  -2.5953096e+00  -2.7445043e+00  -1.7578939e+00  -3.2014066e+00  -6.3042344e-01  -1.3466338e+00  -1.0659753e+00   2.8301935e-02  -2.1453787e-01  -1.3283967e+00   1.5505629e+00  -6.5211446e-01   1.9538909e+00  -1.0965224e-01   2.1623789e+00   2.1850930e-01   1.6489393e+00  -1.8278350e-01   5.3566198e-01   8.0865007e-02   2.7531792e+00   4.6442984e-01   3.7165352e+00   1.9749111e+00   1.9175805e+00   2.8551940e+00   2.5446390e+00   7.6067935e-01   3.1010636e+00   1.6016849e+00   4.0931221e+00   3.0288974e+00   4.0692169e+00   3.5598415e+00   4.4835512e+00   2.7688228e+00   3.1226813e+00   3.3804888e+00  -3.2783538e+00  -4.1638645e+00  -3.0609926e+00  -1.2649727e+00   2.9472772e+00
  -7.8067620e-01  -9.2149867e-01  -2.3766510e+00  -3.3199680e+00  -1.1868332e+00  -1.4886040e+00  -9.1783090e-01  -9.3929429e-01   1.5728762e+00   1.8465603e+00   2.2892909e+00  -1.5928133e-02   3.9189396e+00   9.6970610e-01   1.9971390e+00   3.3495899e+00  -4.4346986e+00  -3.4111399e+00  -1.8586764e+00  -1.0034725e+00   2.5508065e+00  -3.9109003e+00  -3.8281657e+00  -3.9263377e+00  -3.7139840e+00  -2.6668937e+00  -3.3894543e+00  -1.9888038e+00  -2.3929438e+00  -2.2840626e+00  -2.4950649e+00  -2.3334508e+00  -2.5546598e+00  -1.8296213e+00  -3.1725349e+00  -8.1147261e-01  -1.4879300e+00  -1.4377038e+00  -3.4038849e-01  -5.9827639e-02  -1.1940614e+00   1.5657137e+00  -5.9764428e-01   1.9266747e+00  -1.0817780e-01   2.1128693e+00   1.8350510e-01   1.3902725e+00  -4.5643087e-01   8.0727683e-01   2.8221648e-01   2.9222212e+00   5.7269351e-01   3.7496228e+00   1.9915531e+00   1.6998444e+00   2.6225918e+00   2.7993782e+00   9.8918574e-01   3.3054772e+00   1.7170973e+00   4.2578798e+00   3.1384325e+00   4.1537185e+00   3.5996034e+00   4.6950803e+00   2.8775256e+00   3.2224779e+00   3.4903333e+00  -3.0370900e+00  -4.2114501e+00  -3.2254522e+00  -1.5352477e+00   3.0768714e+00
  -4.6915398e-01  -7.0160918e-01  -2.2814824e+00  -3.1888156e+00  -1.3212501e+00  -1.5146849e+00  -1.1499705e+00  -1.2350031e+00   1.4360305e+00   1.6986143e+00   2.4843757e+00   1.5968329e-01   3.9972577e+00   1.0297196e+00   1.9256729e+00   3.1467171e+00  -4.2865572e+00  -3.4679813e+00  -2.1725645e+00  -7.0737849e-01   2.4380946e+00  -3.7817180e+00  -3.6857779e+00  -3.9814358e+00  -3.6288151e+00  -2.7374868e+00  -3.4242611e+00  -2.1363713e+00  -2.5726742e+00  -2.5934574e+00  -2.8459992e+00  -2.0597248e+00  -2.3473329e+00  -1.9039993e+00  -3.1118986e+00  -9.8820828e-01  -1.6099508e+00  -1.7986837e+00  -7.1309839e-01   8.2855476e-02  -1.0495525e+00   1.5529750e+00  -5.2814369e-01   1.8738429e+00  -9.0595113e-02   2.0547257e+00   1.6435196e-01   1.1514616e+00  -7.1249936e-01   1.0648552e+00   4.7962840e-01   3.0573111e+00   6.9189312e-01   3.7569752e+00   2.0075114e+00   1.4909106e+00   2.3876441e+00   3.0231822e+00   1.2076309e+00   3.4793690e+00   1.8225701e+00   4.3897052e+00   3.2249060e+00   4.2160306e+00   3.6161611e+00   4.8482437e+00   2.9718488e+00   3.3026819e+00   3.5784121e+00  -2.7776012e+00  -4.2282262e+00  -3.3781800e+00  -1.8214041e+00   3.1896987e+00
  -1.6436663e-01  -4.9174490e-01  -2.1777633e+00  -3.0350264e+00  -1.4582216e+00  -1.5156439e+00  -1.3632189e+00  -1.5089558e+00   1.3005689e+00   1.5466541e+00   2.6457738e+00   3.3433709e-01   4.0392269e+00   1.0846330e+00   1.8537431e+00   2.9483923e+00  -4.1092125e+00  -3.4982625e+00  -2.4814661e+00  -4.1921642e-01   2.3120999e+00  -3.6285895e+00  -3.5145715e+00  -4.0090762e+00  -3.5157748e+00  -2.7839242e+00  -3.4321080e+00  -2.2644723e+00  -2.7354542e+00  -2.8892523e+00  -3.1862469e+00  -1.7810418e+00  -2.1284204e+00  -1.9796193e+00  -3.0220602e+00  -1.1550067e+00  -1.7093167e+00  -2.1350909e+00  -1.0787481e+00   2.0946536e-01  -9.0022793e-01   1.5124747e+00  -4.4742909e-01   1.7961519e+00  -5.9312490e-02   1.9894169e+00   1.5941927e-01   9.3751714e-01  -9.4809034e-01   1.3022433e+00   6.6707346e-01   3.1553039e+00   8.1927464e-01   3.7375144e+00   2.0182406e+00   1.2942952e+00   2.1512977e+00   3.2115232e+00   1.4102198e+00   3.6197001e+00   1.9140228e+00   4.4853148e+00   3.2829370e+00   4.2533402e+00   3.6063520e+00   4.9350328e+00   3.0479767e+00   3.3606967e+00   3.6423964e+00  -2.5073608e+00  -4.2131096e+00  -3.5102621e+00  -2.1100741e+00   3.2831065e+00
   1.2633839e-01  -2.9829255e-01  -2.0679458e+00  -2.8641616e+00  -1.5951135e+00  -1.4921308e+00  -1.5493425e+00  -1.7528463e+00   1.1701216e+00   1.3923077e+00   2.7696356e+00   5.0285312e-01   4.0449461e+00   1.1303381e+00   1.7805468e+00   2.7522258e+00  -3.9081629e+00  -3.4982014e+00  -2.7706860e+00  -1.4592234e-01   2.1772837e+00  -3.4561084e+00  -3.3202091e+00  -4.0079442e+00  -3.3771282e+00  -2.8026458e+00  -3.4108420e+00  -2.3657828e+00  -2.8740149e+00  -3.1578716e+00  -3.4999462e+00  -1.5045285e+00  -1.9042806e+00  -2.0549777e+00  -2.9063597e+00  -1.3067070e+00  -1.7832008e+00  -2.4339269e+00  -1.4264727e+00   3.1647565e-01  -7.5157759e-01   1.4452163e+00  -3.5957650e-01   1.6951559e+00  -1.7100307e-02   1.9184411e+00   1.6644945e-01   7.5210097e-01  -1.1618655e+00   1.5139895e+00   8.3881881e-01   3.2142953e+00   9.5202413e-01   3.6908941e+00   2.0192553e+00   1.1125900e+00   1.9136275e+00   3.3610169e+00   1.5918936e+00   3.7246553e+00   1.9880892e+00   4.5425510e+00   3.3079113e+00   4.2634262e+00   3.5675575e+00   4.9504341e+00   3.1025068e+00   3.3945917e+00   3.6804048e+00  -2.2342432e+00  -4.1659933e+00  -3.6129730e+00  -2.3869139e+00   3.3550278e+00
   3.9617449e-01  -1.2701702e-01  -1.9545068e+00  -2.6822440e+00  -1.7292841e+00  -1.4454264e+00  -1.7013075e+00  -1.9596809e+00   1.0479613e+00   1.2368639e+00   2.8533838e+00   6.6043848e-01   4.0156739e+00   1.1632171e+00   1.7048970e+00   2.5549443e+00  -3.6896116e+00  -3.4649188e+00  -3.0257198e+00   1.0617066e-01   2.0380886e+00  -3.2693366e+00  -3.1088943e+00  -3.9775798e+00  -3.2158734e+00  -2.7909831e+00  -3.3590481e+00  -2.4339523e+00  -2.9816810e+00  -3.3865201e+00  -3.7717149e+00  -1.2372025e+00  -1.6814151e+00  -2.1284518e+00  -2.7687661e+00  -1.4388584e+00  -1.8295048e+00  -2.6838078e+00  -1.7462009e+00   4.0108341e-01  -6.0892492e-01   1.3530832e+00  -2.6871487e-01   1.5731590e+00   3.3051435e-02   1.8432410e+00   1.8268592e-01   5.9733183e-01  -1.3540339e+00   1.6956103e+00   9.8972869e-01   3.2337020e+00   1.0874228e+00   3.6174796e+00   2.0064135e+00   9.4737626e-01   1.6739987e+00   3.4695914e+00   1.7486029e+00   3.7937334e+00   2.0423425e+00   4.5604976e+00   3.2963112e+00   4.2448028e+00   3.4979664e+00   4.8927391e+00   3.1326957e+00   3.4032479e+00   3.6911457e+00  -1.9661626e+00  -4.0877063e+00  -3.6783618e+00  -2.6375274e+00   3.4040819e+00
   6.3922881e-01   1.7237538e-02  -1.8397620e+00  -2.4954396e+00  -1.8581275e+00  -1.3774245e+00  -1.8137184e+00  -2.1241813e+00   9.3681347e-01   1.0813046e+00   2.8958747e+00   8.0293202e-01   3.9537389e+00   1.1803369e+00   1.6252858e+00   2.3526895e+00  -3.4601355e+00  -3.3966282e+00  -3.2331961e+00   3.3162015e-01   1.8987424e+00  -3.0735360e+00  -2.8870716e+00  -3.9183176e+00  -3.0356181e+00  -2.7472713e+00  -3.2761944e+00  -2.4640022e+00  -3.0528057e+00  -3.5639952e+00  -3.9876328e+00  -9.8564757e-01  -1.4661426e+00  -2.1982711e+00  -2.6137176e+00  -1.5479153e+00  -1.8470188e+00  -2.8756528e+00  -2.0291746e+00   4.6138453e-01  -4.7714592e-01   1.2388200e+00  -1.7883707e-01   1.4331531e+00   8.8065618e-02   1.7651372e+00   2.0501232e-01   4.7367960e-01  -1.5262339e+00   1.8438093e+00   1.1155389e+00   3.2142989e+00   1.2229699e+00   3.5183222e+00   1.9761672e+00   7.9919415e-01   1.4312865e+00   3.5366091e+00   1.8775193e+00   3.8277864e+00   2.0754611e+00   4.5395414e+00   3.2459805e+00   4.1968352e+00   3.3967914e+00   4.7636625e+00   3.1366725e+00   3.3864629e+00   3.6740439e+00  -1.7107067e+00  -3.9799371e+00  -3.6998074e+00  -2.8483920e+00   3.4296462e+00
   8.5072974e-01   1.3079983e-01  -1.7256990e+00  -2.3097558e+00  -1.9791016e+00  -1.2906065e+00  -1.8831537e+00  -2.2430961e+00   8.3870033e-01   9.2637292e-01   2.8974998e+00   9.2699799e-01   3.8624231e+00   1.1795900e+00   1.5399739e+00   2.1413471e+00  -3.2263561e+00  -3.2927683e+00  -3.3817604e+00   5.2611700e-01   1.7630968e+00  -2.8739043e+00  -2.6611407e+00  -3.8311975e+00  -2.8404401e+00  -2.6709116e+00  -3.1627415e+00  -2.4526434e+00  -3.0831678e+00  -3.6814068e+00  -4.1361492e+00  -7.5571057e-01  -1.2642902e+00  -2.2624965e+00  -2.4459644e+00  -1.6313687e+00  -1.8355563e+00  -3.0032332e+00  -2.2683835e+00   4.9650827e-01  -3.6042711e-01   1.1059849e+00  -9.3638623e-02   1.2787413e+00   1.4489499e-01   1.6852857e+00   2.3009554e-01   3.7995127e-01  -1.6813219e+00   1.9566359e+00   1.2130838e+00   3.1582062e+00   1.3564680e+00   3.3951170e+00   1.9257598e+00   6.6755507e-01   1.1841356e+00   3.5629294e+00   1.9771673e+00   3.8290014e+00   2.0873224e+00   4.4813807e+00   3.1563103e+00   4.1198294e+00   3.2644238e+00   4.5682637e+00   3.1136036e+00   3.3450083e+00   3.6293420e+00  -1.4747916e+00  -3.8451243e+00  -3.6725104e+00  -3.0077267e+00   3.4318931e+00
   1.0272550e+00   2.1136103e-01  -1.6138383e+00  -2.1307775e+00  -2.0897473e+00  -1.1880030e+00  -1.9083768e+00  -2.3154000e+00   7.5482894e-01   7.7267219e-01   2.8602243e+00   1.0302588e+00   3.7458163e+00   1.1597773e+00   1.4471024e+00   1.9168874e+00  -2.9946245e+00  -3.1540750e+00  -3.4628443e+00   6.8666906e-01   1.6345043e+00  -2.6753284e+00  -2.4372024e+00  -3.7178515e+00  -2.6347341e+00  -2.5623833e+00  -3.0202097e+00  -2.3984927e+00  -3.0703033e+00  -3.7327513e+00  -4.2088584e+00  -5.5223565e-01  -1.0809212e+00  -2.3190094e+00  -2.2704143e+00  -1.6878117e+00  -1.7960555e+00  -3.0635456e+00  -2.4588894e+00   5.0670333e-01  -2.6207958e-01   9.5887269e-01  -1.6390307e-02   1.1140483e+00   2.0062013e-01   1.6046616e+00   2.5452454e-01   3.1336893e-01  -1.8230859e+00   2.0335780e+00   1.2804607e+00   3.0688215e+00   1.4860699e+00   3.2501546e+00   1.8533639e+00   5.5099745e-01   9.3123348e-01   3.5509082e+00   2.0474747e+00   3.8008257e+00   2.0790185e+00   4.3889757e+00   3.0283323e+00   4.0150777e+00   3.1025165e+00   4.3146773e+00   3.0638012e+00   3.2806386e+00   3.5581697e+00  -1.2643560e+00  -3.6863209e+00  -3.5938858e+00  -3.1062414e+00   3.4117938e+00
   1.1668699e+00   2.5808953e-01  -1.5051322e+00  -1.9634523e+00  -2.1876998e+00  -1.0731442e+00  -1.8904049e+00  -2.3423705e+00   6.8553206e-01   6.2078222e-01   2.7875538e+00   1.1113617e+00   3.6086559e+00   1.1206334e+00   1.3448199e+00   1.6756969e+00  -2.7707393e+00  -2.9825878e+00  -3.4712632e+00   8.1171634e-01   1.5157456e+00  -2.4821670e+00  -2.2208436e+00  -3.5803781e+00  -2.4230580e+00  -2.4232066e+00  -2.8511949e+00  -2.3021739e+00  -3.0137436e+00  -3.7153053e+00  -4.2010913e+00  -3.7885276e-01  -9.2011348e-01  -2.3655183e+00  -2.0919883e+00  -1.7169337e+00  -1.7306361e+00  -3.0569854e+00  -2.5980265e+00   4.9336835e-01  -1.8441991e-01   8.0240878e-01   5.0151375e-02   9.4362291e-01   2.5252589e-01   1.5240686e+00   2.7493783e-01   2.6973524e-01  -1.9559112e+00   2.0755832e+00   1.3171203e+00   2.9507098e+00   1.6102875e+00   3.0862665e+00   1.7581575e+00   4.4717922e-01   6.7157527e-01   3.5043330e+00   2.0897357e+00   3.7478359e+00   2.0527942e+00   4.2664595e+00   2.8647194e+00   3.8848646e+00   2.9139903e+00   4.0136714e+00   2.9887698e+00   3.1960487e+00   3.4625754e+00  -1.0841117e+00  -3.5070410e+00  -3.4638262e+00  -3.1377220e+00   3.3710916e+00
   1.2691888e+00   2.7166464e-01  -1.3999071e+00  -1.8119360e+00  -2.2707011e+00  -9.4999931e-01  -1.8324372e+00  -2.3275418e+00   6.3026597e-01   4.7137525e-01   2.6844256e+00   1.1699806e+00   3.4561541e+00   1.0627952e+00   1.2314178e+00   1.4148767e+00  -2.5597112e+00  -2.7815835e+00  -3.4056065e+00   9.0117236e-01   1.4089985e+00  -2.2980749e+00  -2.0169720e+00  -3.4212129e+00  -2.2099731e+00  -2.2558581e+00  -2.6593310e+00  -2.1663010e+00  -2.9151539e+00  -3.6298134e+00  -4.1122853e+00  -2.3783068e-01  -7.8480522e-01  -2.3995854e+00  -1.9154877e+00  -1.7194528e+00  -1.6426117e+00  -2.9873132e+00  -2.6854779e+00   4.5902487e-01  -1.2872312e-01   6.4201417e-01   1.0379561e-01   7.7232834e-01   2.9815670e-01   1.4441711e+00   2.8813442e-01   2.4367853e-01  -2.0844285e+00   2.0850110e+00   1.3238757e+00   2.8094471e+00   1.7279691e+00   2.9067634e+00   1.6403332e+00   3.5300364e-01   4.0469368e-01   3.4282887e+00   2.1064923e+00   3.6755536e+00   2.0119071e+00   4.1189926e+00   2.6696899e+00   3.7324229e+00   2.7029591e+00   3.6780632e+00   2.8911851e+00   3.0947848e+00   3.3455129e+00  -9.3736539e-01  -3.3110981e+00  -3.2848200e+00  -3.0994153e+00   3.3122437e+00
   1.3353614e+00   2.5422677e-01  -1.2978521e+00  -1.6794971e+00  -2.3366092e+00  -8.2289711e-01  -1.7396434e+00  -2.2765401e+00   5.8766523e-01   3.2531741e-01   2.5570323e+00   1.2067541e+00   3.2938225e+00   9.8771784e-01   1.1054685e+00   1.1324913e+00  -2.3655842e+00  -2.5554488e+00  -3.2683900e+00   9.5639011e-01   1.3158479e+00  -2.1258729e+00  -1.8296979e+00  -3.2430018e+00  -1.9998927e+00  -2.0636471e+00  -2.4491966e+00  -1.9953433e+00  -2.7783480e+00  -3.4804562e+00  -3.9461079e+00  -1.3000366e-01  -6.7671254e-01  -2.4186724e+00  -1.7454697e+00  -1.6969896e+00  -1.5364431e+00  -2.8614174e+00  -2.7232307e+00   4.0723202e-01  -9.5245805e-02   4.8344448e-01   1.4293298e-01   6.0522553e-01   3.3535120e-01   1.3655453e+00   2.9116365e-01   2.2896531e-01  -2.2131737e+00   2.0655159e+00   1.3028285e+00   2.6514279e+00   1.8382493e+00   2.7153682e+00   1.5010485e+00   2.6477703e-01   1.3083383e-01   3.3289627e+00   2.1013414e+00   3.5902180e+00   1.9604186e+00   3.9525866e+00   2.4488232e+00   3.5618431e+00   2.4745833e+00   3.3220264e+00   2.7748072e+00   2.9811124e+00   3.2107787e+00  -8.2591698e-01  -3.1024387e+00  -3.0619119e+00  -2.9921919e+00   3.2383360e+00
   1.3679794e+00   2.0924818e-01  -1.1980545e+00  -1.5684810e+00  -2.3834185e+00  -6.9643103e-01  -1.6188301e+00  -2.1968092e+00   5.5565322e-01   1.8374092e-01   2.4125772e+00   1.2231707e+00   3.1272975e+00   8.9754779e-01   9.6595717e-01   8.2775123e-01  -2.1913213e+00  -2.3094925e+00  -3.0659608e+00   9.8005528e-01   1.2373277e+00  -1.9674725e+00  -1.6622643e+00  -3.0484823e+00  -1.7969385e+00  -1.8505558e+00  -2.2261705e+00  -1.7953853e+00  -2.6091847e+00  -3.2746047e+00  -3.7103299e+00  -5.4774213e-02  -5.9632092e-01  -2.4202041e+00  -1.5861369e+00  -1.6518981e+00  -1.4176368e+00  -2.6888878e+00  -2.7154166e+00   3.4244687e-01  -8.3311487e-02   3.3260758e-01   1.6652007e-01   4.4744701e-01   3.6225993e-01   1.2887412e+00   2.8139574e-01   2.1886499e-01  -2.3462850e+00   2.0218688e+00   1.2572165e+00   2.4836379e+00   1.9404814e+00   2.5161391e+00   1.3423236e+00   1.7839617e-01  -1.4894240e-01   3.2133900e+00   2.0786789e+00   3.4985190e+00   1.9029277e+00   3.7738837e+00   2.2087987e+00   3.3779350e+00   2.2348548e+00   2.9603351e+00   2.6443282e+00   2.8598464e+00   3.0628982e+00  -7.5004243e-01  -2.8849854e+00  -2.8025066e+00  -2.8204841e+00   3.1529718e+00
   1.3709157e+00   1.4133126e-01  -1.0990765e+00  -1.4803220e+00  -2.4092837e+00  -5.7534414e-01  -1.4780073e+00  -2.0972438e+00   5.3160227e-01   4.8078005e-02   2.2589712e+00   1.2214075e+00   2.9621703e+00   7.9496092e-01   8.1240327e-01   5.0111956e-01  -2.0387542e+00  -2.0497146e+00  -2.8081567e+00   9.7601289e-01   1.1739857e+00  -1.8238528e+00  -1.5170202e+00  -2.8403797e+00  -1.6048101e+00  -1.6210573e+00  -1.9962388e+00  -1.5737946e+00  -2.4153369e+00  -3.0223778e+00  -3.4164486e+00  -1.0191317e-02  -5.4294639e-01  -2.4016490e+00  -1.4412354e+00  -1.5870667e+00  -1.2925782e+00  -2.4814298e+00  -2.6680541e+00   2.6983542e-01  -9.1445620e-02   1.9536383e-01   1.7403955e-01   3.0406172e-01   3.7734980e-01   1.2143476e+00   2.5657482e-01   2.0654816e-01  -2.4872582e+00   1.9597258e+00   1.1911922e+00   2.3134002e+00   2.0341582e+00   2.3133859e+00   1.1668942e+00   8.9564149e-02  -4.3273287e-01   3.0891497e+00   2.0434005e+00   3.4073050e+00   1.8442633e+00   3.5899114e+00   1.9570737e+00   3.1860468e+00   1.9903269e+00   2.6075868e+00   2.5051658e+00   2.7361543e+00   2.9069648e+00  -7.0855521e-01  -2.6624940e+00  -2.5160260e+00  -2.5920024e+00   3.0601377e+00
   1.3491007e+00   5.5947243e-02  -9.9907133e-01  -1.4155966e+00  -2.4125545e+00  -4.6439466e-01  -1.3258850e+00  -1.9877447e+00   5.1253488e-01  -7.9948136e-02   2.1044877e+00   1.2041378e+00   2.8038237e+00   6.8297651e-01   6.4496150e-01   1.5433720e-01  -1.9085977e+00  -1.7825430e+00  -2.5077431e+00   9.4903674e-01   1.1259651e+00  -1.6950912e+00  -1.3954310e+00  -2.6213219e+00  -1.4266755e+00  -1.3799174e+00  -1.7657660e+00  -1.3388237e+00  -2.2059512e+00  -2.7360306e+00  -3.0790841e+00   6.9004583e-03  -5.1485786e-01  -2.3606112e+00  -1.3139690e+00  -1.5057061e+00  -1.1683037e+00  -2.2521562e+00  -2.5887053e+00   1.9504192e-01  -1.1754528e-01   7.7315240e-02   1.6544154e-01   1.7993143e-01   3.7939921e-01   1.1430515e+00   2.1485665e-01   1.8549755e-01  -2.6387684e+00   1.8853514e+00   1.1095493e+00   2.1481037e+00   2.1188314e+00   2.1115699e+00   9.7803357e-01  -5.9700620e-03  -7.1785066e-01   2.9640253e+00   2.0005763e+00   3.3232744e+00   1.7891560e+00   3.4078129e+00   1.7015159e+00   2.9918478e+00   1.7478082e+00   2.2774534e+00   2.3632074e+00   2.6153410e+00   2.7484343e+00  -6.9894234e-01  -2.4384382e+00  -2.2134406e+00  -2.3172538e+00   2.9640527e+00
   1.3082468e+00  -4.0869687e-02  -8.9592851e-01  -1.3741055e+00  -2.3918165e+00  -3.6820466e-01  -1.1713348e+00  -1.8787187e+00   4.9535542e-01  -1.9837311e-01   1.9573858e+00   1.1743185e+00   2.6572749e+00   5.6475818e-01   4.6449634e-01  -2.0963276e-01  -1.8005253e+00  -1.5145549e+00  -2.1796611e+00   9.0455436e-01   1.0930919e+00  -1.5804451e+00  -1.2981184e+00  -2.3937782e+00  -1.2650860e+00  -1.1319939e+00  -1.5412386e+00  -1.0991681e+00  -1.9912057e+00  -2.4292200e+00  -2.7151848e+00   6.5123601e-04  -5.0944782e-01  -2.2949313e+00  -1.2069256e+00  -1.4111405e+00  -1.0522152e+00  -2.0147992e+00  -2.4860607e+00   1.2392747e-01  -1.5906626e-01  -1.6409640e-02   1.4107388e-01   7.9558964e-02   3.6748933e-01   1.0756823e+00   1.5483915e-01   1.4990794e-01  -2.8025640e+00   1.8053097e+00   1.0174142e+00   1.9949142e+00   2.1940338e+00   1.9151924e+00   7.7935707e-01  -1.1215459e-01  -1.0009518e+00   2.8456408e+00   1.9551210e+00   3.2526662e+00   1.7419106e+00   3.2345642e+00   1.4500164e+00   2.8010856e+00   1.5140349e+00   1.9820003e+00   2.2245239e+00   2.5026251e+00   2.5928902e+00  -7.1756345e-01  -2.2159217e+00  -1.9067028e+00  -2.0088933e+00   2.8690013e+00
   1.2545361e+00  -1.4285533e-01  -7.8744154e-01  -1.3549771e+00  -2.3459459e+00  -2.9109542e-01  -1.0228532e+00  -1.7805429e+00   4.7709678e-01  -3.0507596e-01   1.8255252e+00   1.1349710e+00   2.5270254e+00   4.4341560e-01   2.7262272e-01  -5.8673505e-01  -1.7132962e+00  -1.2522035e+00  -1.8401384e+00   8.4834160e-01   1.0749627e+00  -1.4784782e+00  -1.2249276e+00  -2.1600204e+00  -1.1219210e+00  -8.8204591e-01  -1.3289972e+00  -8.6351351e-01  -1.7817929e+00  -2.1161924e+00  -2.3430851e+00  -2.4052430e-02  -5.2343647e-01  -2.2027922e+00  -1.1220253e+00  -1.3066190e+00  -9.5174496e-01  -1.7828948e+00  -2.3694756e+00   6.2288355e-02  -2.1321247e-01  -8.1368018e-02   1.0160615e-01   6.9307796e-03   3.4099384e-01   1.0132318e+00   7.5588655e-02   9.5051360e-02  -2.9794240e+00   1.7261350e+00   9.1992785e-01   1.8604841e+00   2.2592134e+00   1.7286666e+00   5.7461806e-01  -2.3237209e-01  -1.2782215e+00   2.7410917e+00   1.9114801e+00   3.2009608e+00   1.7061014e+00   3.0766894e+00   1.2101006e+00   2.6193280e+00   1.2953400e+00   1.7311105e+00   2.0950653e+00   2.4029183e+00   2.4457883e+00  -7.5989889e-01  -1.9976280e+00  -1.6081155e+00  -1.6809521e+00   2.7791609e+00
   1.1942875e+00  -2.4385583e-01  -6.7148757e-01  -1.3567786e+00  -2.2741668e+00  -2.3691666e-01  -8.8805818e-01  -1.7030157e+00   4.5516587e-01  -3.9788854e-01   1.7159891e+00   1.0889732e+00   2.4169228e+00   3.2181740e-01   7.1705288e-02  -9.7201609e-01  -1.6449227e+00  -1.0015578e+00  -1.5057173e+00   7.8620470e-01   1.0710292e+00  -1.3872218e+00  -1.1750106e+00  -1.9221121e+00  -9.9836385e-01  -6.3456094e-01  -1.1349672e+00  -6.4009201e-01  -1.5883553e+00  -1.8109465e+00  -1.9814719e+00  -6.1878079e-02  -5.5309307e-01  -2.0828269e+00  -1.0604878e+00  -1.1951547e+00  -8.7398624e-01  -1.5689862e+00  -2.2484727e+00   1.5568143e-02  -2.7711349e-01  -1.1400425e-01   4.7952897e-02  -3.4641021e-02   2.9957164e-01   9.5684886e-01  -2.3334497e-02   1.7585642e-02  -3.1691716e+00   1.6539993e+00   8.2193792e-01   1.7506688e+00   2.3136833e+00   1.5561771e+00   3.6751223e-01  -3.6918577e-01  -1.5455982e+00   2.6565902e+00   1.8733542e+00   3.1726100e+00   1.6843135e+00   2.9399853e+00   9.8856354e-01   2.4517052e+00   1.0973442e+00   1.5320449e+00   1.9803586e+00   2.3206150e+00   2.3122003e+00  -8.2082909e-01  -1.7858009e+00  -1.3296757e+00  -1.3479892e+00   2.6984270e+00
   1.1336191e+00  -3.3815575e-01  -5.4620881e-01  -1.3776327e+00  -2.1761150e+00  -2.0887727e-01  -7.7325541e-01  -1.6548221e+00   4.2756849e-01  -4.7471864e-01   1.6347356e+00   1.0388722e+00   2.3300279e+00   2.0242816e-01  -1.3518733e-01  -1.3598666e+00  -1.5928678e+00  -7.6807446e-01  -1.1922676e+00   7.2366738e-01   1.0806700e+00  -1.3043635e+00  -1.1469255e+00  -1.6819189e+00  -8.9491100e-01  -3.9360959e-01  -9.6440542e-01  -4.3627829e-01  -1.4209027e+00  -1.5264282e+00  -1.6483228e+00  -1.0735256e-01  -5.9445888e-01  -1.9342236e+00  -1.0228241e+00  -1.0794043e+00  -8.2530708e-01  -1.3838998e+00  -2.1322353e+00  -1.1422699e-02  -3.4797902e-01  -1.1183054e-01  -1.8799429e-02  -4.2670434e-02   2.4316268e-01   9.0780299e-01  -1.4184899e-01  -8.4214394e-02  -3.3707251e+00   1.5943907e+00   7.2772675e-01   1.6702625e+00   2.3565874e+00   1.4015303e+00   1.6150075e-01  -5.2411277e-01  -1.7990151e+00   2.5971439e+00   1.8434754e+00   3.1708074e+00   1.6779471e+00   2.8292671e+00   7.9114609e-01   2.3026638e+00   9.2467981e-01   1.3891547e+00   1.8852226e+00   2.2594033e+00   2.1965709e+00  -8.9492799e-01  -1.5822588e+00  -1.0824302e+00  -1.0242238e+00   2.6302443e+00
   1.0781258e+00  -4.2077462e-01  -4.1018359e-01  -1.4153290e+00  -2.0519034e+00  -2.0938716e-01  -6.8309394e-01  -1.6430372e+00   3.9309349e-01  -5.3367595e-01   1.5862998e+00   9.8673352e-01   2.2685030e+00   8.7178791e-02  -3.4437696e-01  -1.7442962e+00  -1.5542537e+00  -5.5640642e-01  -9.1404609e-01   6.6568001e-01   1.1032488e+00  -1.2274486e+00  -1.1387446e+00  -1.4411400e+00  -8.1141082e-01  -1.6273413e-01  -8.2167158e-01  -2.5824276e-01  -1.2882512e+00  -1.2738048e+00  -1.3598798e+00  -1.5516368e-01  -6.4355771e-01  -1.7568256e+00  -1.0088518e+00  -9.6158878e-01  -8.1097213e-01  -1.2361352e+00  -2.0291147e+00  -1.4764821e-02  -4.2322306e-01  -7.3576962e-02  -9.7458338e-02  -1.5635406e-02   1.7198881e-01   8.6742207e-01  -2.7932517e-01  -2.1031884e-01  -3.5821804e+00   1.5518211e+00   6.4079007e-01   1.6227697e+00   2.3868926e+00   1.2680010e+00  -4.0339624e-02  -6.9744448e-01  -2.0346398e+00   2.5662888e+00   1.8234540e+00   3.1973136e+00   1.6870993e+00   2.7481488e+00   6.2227210e-01   2.1757508e+00   7.8076633e-01   1.3037611e+00   1.8135179e+00   2.2221003e+00   2.1025003e+00  -9.7675131e-01  -1.3884324e+00  -8.7588028e-01  -7.2270075e-01   2.5774513e+00
   1.0325900e+00  -4.8771346e-01  -2.6257646e-01  -1.4674295e+00  -1.9021824e+00  -2.3991996e-01  -6.2033474e-01  -1.6726985e+00   3.5143775e-01  -5.7319152e-01   1.5735594e+00   9.3403679e-01   2.2335197e+00  -2.2621510e-02  -5.5171692e-01  -2.1192247e+00  -1.5260745e+00  -3.7025684e-01  -6.8286359e-01   6.1637074e-01   1.1381515e+00  -1.1540810e+00  -1.1481673e+00  -1.2013545e+00  -7.4712789e-01   5.5126491e-02  -7.1003830e-01  -1.1067891e-01  -1.1975130e+00  -1.0618627e+00  -1.1297207e+00  -2.0043957e-01  -6.9658172e-01  -1.5512196e+00  -1.0177308e+00  -8.4345424e-01  -8.3479691e-01  -1.1314094e+00  -1.9461798e+00   8.3507323e-03  -5.0055230e-01   6.9964166e-04  -1.8677956e-01   4.6910646e-02   8.6558225e-02   8.3700907e-01  -4.3456161e-01  -3.5890758e-01  -3.8009039e+00   1.5295836e+00   5.6368417e-01   1.6102235e+00   2.4034020e+00   1.1581869e+00  -2.3543084e-01  -8.8813382e-01  -2.2490918e+00   2.5658919e+00   1.8137020e+00   3.2523490e+00   1.7105354e+00   2.6988686e+00   4.8485720e-01   2.0734345e+00   6.6764748e-01   1.2741970e+00   1.7679434e+00   2.2105209e+00   2.0325690e+00  -1.0611028e+00  -1.2054193e+00  -7.1747017e-01  -4.5454493e-01   2.5421418e+00
   1.0007450e+00  -5.3613642e-01  -1.0325560e-01  -1.5313621e+00  -1.7281930e+00  -3.0090579e-01  -5.8573935e-01  -1.7464716e+00   3.0325577e-01  -5.9212551e-01   1.5975826e+00   8.8162562e-01   2.2251958e+00  -1.2632617e-01  -7.5277516e-01  -2.4787699e+00  -1.5053912e+00  -2.1227966e-01  -5.0741455e-01   5.7885131e-01   1.1848007e+00  -1.0821088e+00  -1.1726339e+00  -9.6407685e-01  -7.0082584e-01   2.5767514e-01  -6.3154712e-01   3.3837874e-03  -1.1536747e+00  -8.9656386e-01  -9.6798989e-01  -2.3898873e-01  -7.5004408e-01  -1.3188067e+00  -1.0480179e+00  -7.2627100e-01  -8.9886126e-01  -1.0723833e+00  -1.8888327e+00   5.9455307e-02  -5.7801738e-01   1.0955861e-01  -2.8550693e-01   1.4426222e-01  -1.2327043e-02   8.1774738e-01  -6.0577020e-01  -5.2644345e-01  -4.0236393e+00   1.5295751e+00   4.9794873e-01   1.6330694e+00   2.4047979e+00   1.0738778e+00  -4.2176876e-01  -1.0937655e+00  -2.4396263e+00   2.5960430e+00   1.8134386e+00   3.3345603e+00   1.7457511e+00   2.6821698e+00   3.8019982e-01   1.9969789e+00   5.8589640e-01   1.2960059e+00   1.7498896e+00   2.2253813e+00   1.9882065e+00  -1.1432639e+00  -1.0340459e+00  -6.1218706e-01  -2.2834864e-01   2.5255534e+00
   9.8510681e-01  -5.6447507e-01   6.7132634e-02  -1.6045008e+00  -1.5318069e+00  -3.9166267e-01  -5.7808323e-01  -1.8644385e+00   2.5012400e-01  -5.8985777e-01   1.6575680e+00   8.2971572e-01   2.2425744e+00  -2.2394211e-01  -9.4305093e-01  -2.8175219e+00  -1.4895037e+00  -8.4027382e-02  -3.9280705e-01   5.5509185e-01   1.2426414e+00  -1.0097826e+00  -1.2094369e+00  -7.3081048e-01  -6.7086144e-01   4.4326093e-01  -5.8691855e-01   8.2675827e-02  -1.1592889e+00  -7.8078575e-01  -8.8083417e-01  -2.6748617e-01  -8.0089195e-01  -1.0618492e+00  -1.0977324e+00  -6.1086114e-01  -1.0033058e+00  -1.0585874e+00  -1.8605198e+00   1.3870172e-01  -6.5402741e-01   2.5017916e-01  -3.9239456e-01   2.7453129e-01  -1.2356354e-01   8.1060438e-01  -7.9057784e-01  -7.0785065e-01  -4.2466214e+00   1.5522003e+00   4.4410824e-01   1.6901216e+00   2.3897073e+00   1.0159534e+00  -5.9795697e-01  -1.3106218e+00  -2.6042781e+00   2.6550385e+00   1.8207769e+00   3.4410679e+00   1.7891242e+00   2.6972475e+00   3.0795782e-01   1.9463773e+00   5.3459279e-01   1.3622779e+00   1.7593549e+00   2.2662413e+00   1.9696137e+00  -1.2191740e+00  -8.7492783e-01  -5.6229491e-01  -4.9734774e-02   2.5279858e+00
   9.8688698e-01  -5.7244861e-01   2.4714131e-01  -1.6842301e+00  -1.3155435e+00  -5.1037293e-01  -5.9428900e-01  -2.0240264e+00   1.9441631e-01  -5.6636243e-01   1.7508852e+00   7.7796078e-01   2.2836430e+00  -3.1607335e-01  -1.1182106e+00  -3.1307862e+00  -1.4760864e+00   1.4055991e-02  -3.4032320e-01   5.4587305e-01   1.3110993e+00  -9.3587142e-01  -1.2558236e+00  -5.0309485e-01  -6.5528154e-01   6.1085493e-01  -5.7551908e-01   1.2769089e-01  -1.2143023e+00  -7.1425515e-01  -8.7008243e-01  -2.8359407e-01  -8.4657794e-01  -7.8348511e-01  -1.1644284e+00  -4.9764996e-01  -1.1462321e+00  -1.0865520e+00  -1.8625605e+00   2.4483950e-01  -7.2733133e-01   4.1843176e-01  -5.0620996e-01   4.3467075e-01  -2.4574148e-01   8.1624383e-01  -9.8605149e-01  -8.9679103e-01  -4.4657016e+00   1.5963676e+00   4.0174938e-01   1.7786045e+00   2.3567910e+00   9.8431641e-01  -7.6320379e-01  -1.5338485e+00  -2.7419591e+00   2.7394693e+00   1.8328853e+00   3.5675924e+00   1.8361456e+00   2.7417669e+00   2.6620788e-01   1.9203474e+00   5.1137084e-01   1.4640992e+00   1.7949259e+00   2.3314872e+00   1.9757389e+00  -1.2855542e+00  -7.2851985e-01  -5.6721603e-01   7.8879634e-02   2.5487537e+00
   1.0059949e+00  -5.6099840e-01   4.3455707e-01  -1.7679919e+00  -1.0825619e+00  -6.5410973e-01  -6.2966897e-01  -2.2200927e+00   1.3909696e-01  -5.2226485e-01   1.8732169e+00   7.2557054e-01   2.3454054e+00  -4.0382184e-01  -1.2743289e+00  -3.4147901e+00  -1.4632809e+00   8.2600570e-02  -3.4742014e-01   5.5081902e-01   1.3895103e+00  -8.5972787e-01  -1.3090852e+00  -2.8253539e-01  -6.5191539e-01   7.6000355e-01  -5.9538879e-01   1.4059924e-01  -1.3160326e+00  -6.9367625e-01  -9.3318905e-01  -2.8601123e-01  -8.8508929e-01  -4.8770262e-01  -1.2452696e+00  -3.8673116e-01  -1.3237197e+00  -1.1501312e+00  -1.8941071e+00   3.7527250e-01  -7.9697193e-01   6.0901986e-01  -6.2571903e-01   6.2055550e-01  -3.7714566e-01   8.3495687e-01  -1.1887519e+00  -1.0860231e+00  -4.6764905e+00   1.6595834e+00   3.6966459e-01   1.8942797e+00   2.3048542e+00   9.7787259e-01  -9.1728391e-01  -1.7577152e+00  -2.8525133e+00   2.8444071e+00   1.8462103e+00   3.7086573e+00   1.8817129e+00   2.8119557e+00   2.5158380e-01   1.9163934e+00   5.1253293e-01   1.5910840e+00   1.8538236e+00   2.4183588e+00   2.0043068e+00  -1.3399706e+00  -5.9514977e-01  -6.2356640e-01   1.5830426e-01   2.5861810e+00
   1.0411302e+00  -5.3214130e-01   6.2649276e-01  -1.8533162e+00  -8.3662055e-01  -8.1891415e-01  -6.7825995e-01  -2.4451708e+00   8.7445393e-02  -4.5888165e-01   2.0187984e+00   6.7147025e-01   2.4240010e+00  -4.8865364e-01  -1.4081175e+00  -3.6668410e+00  -1.4497427e+00   1.2323906e-01  -4.0796772e-01   5.6850913e-01   1.4770280e+00  -7.8129671e-01  -1.3666301e+00  -7.0811547e-02  -6.5845755e-01   8.9076688e-01  -6.4332757e-01   1.2507816e-01  -1.4592987e+00  -7.1303985e-01  -1.0634453e+00  -2.7444885e-01  -9.1493926e-01  -1.7926738e-01  -1.3371010e+00  -2.7794216e-01  -1.5299649e+00  -1.2409984e+00  -1.9522477e+00   5.2619948e-01  -8.6221943e-01   8.1568994e-01  -7.4965457e-01   8.2712104e-01  -5.1576546e-01   8.6661746e-01  -1.3948204e+00  -1.2678229e+00  -4.8745221e+00   1.7381389e+00   3.4604778e-01   2.0316578e+00   2.2329655e+00   9.9455913e-01  -1.0604730e+00  -1.9759564e+00  -2.9367277e+00   2.9636806e+00   1.8567470e+00   3.8578575e+00   1.9204674e+00   2.9027725e+00   2.5948312e-01   1.9309301e+00   5.3322437e-01   1.7319582e+00   1.9320090e+00   2.5230179e+00   2.0519007e+00  -1.3808359e+00  -4.7503260e-01  -7.2534380e-01   1.9238239e-01   2.6376329e+00
   1.0899581e+00  -4.8875319e-01   8.1953580e-01  -1.9378355e+00  -5.8200150e-01  -9.9992197e-01  -7.3323004e-01  -2.6898648e+00   4.2736587e-02  -3.7824290e-01   2.1807457e+00   6.1448706e-01   2.5148736e+00  -5.7224100e-01  -1.5171236e+00  -3.8854300e+00  -1.4346396e+00   1.3850264e-01  -5.1270448e-01   5.9666134e-01   1.5725157e+00  -7.0106535e-01  -1.4260364e+00   1.3034166e-01  -6.7253708e-01   1.0036474e+00  -7.1503710e-01   8.6069924e-02  -1.6366955e+00  -7.6409035e-01  -1.2504443e+00  -2.4953692e-01  -9.3512409e-01   1.3639934e-01  -1.4365169e+00  -1.7094057e-01  -1.7575386e+00  -1.3492803e+00  -2.0322472e+00   6.9283123e-01  -9.2249362e-01   1.0315028e+00  -8.7667339e-01   1.0485546e+00  -6.5931599e-01   9.1066594e-01  -1.6000961e+00  -1.4344436e+00  -5.0554425e+00   1.8273818e+00   3.2872487e-01   2.1842805e+00   2.1405772e+00   1.0314261e+00  -1.1934601e+00  -2.1821722e+00  -2.9963075e+00   3.0902268e+00   1.8603355e+00   4.0081791e+00   1.9471489e+00   3.0081392e+00   2.8432806e-01   1.9594633e+00   5.6765945e-01   1.8751594e+00   2.0243472e+00   2.6406654e+00   2.1140927e+00  -1.4073559e+00  -3.6826419e-01  -8.6425679e-01   1.8759976e-01   2.6995977e+00
   1.1493529e+00  -4.3429878e-01   1.0099421e+00  -2.0192855e+00  -3.2340142e-01  -1.1915356e+00  -7.8733155e-01  -2.9433788e+00   7.9070033e-03  -2.8309241e-01   2.3514472e+00   5.5354557e-01   2.6129767e+00  -6.5629205e-01  -1.5998822e+00  -4.0702756e+00  -1.4176062e+00   1.3168830e-01  -6.4987895e-01   6.3237289e-01   1.6744367e+00  -6.1996230e-01  -1.4850825e+00   3.1917757e-01  -6.9177261e-01   1.0995161e+00  -8.0531290e-01   2.9479951e-02  -1.8390014e+00  -8.3691773e-01  -1.4807685e+00  -2.1267173e-01  -9.4505522e-01   4.5339081e-01  -1.5399253e+00  -6.5281480e-02  -1.9977478e+00  -1.4642794e+00  -2.1279114e+00   8.6967114e-01  -9.7728309e-01   1.2491513e+00  -1.0053085e+00   1.2785298e+00  -8.0527183e-01   9.6612039e-01  -1.8002627e+00  -1.5785824e+00  -5.2152151e+00   1.9220524e+00   3.1539950e-01   2.3450619e+00   2.0276405e+00   1.0847658e+00  -1.3172442e+00  -2.3702549e+00  -3.0338110e+00   3.2164957e+00   1.8529645e+00   4.1523510e+00   1.9569432e+00   3.1212343e+00   3.1986657e-01   1.9968180e+00   6.0938922e-01   2.0094224e+00   2.1248199e+00   2.7657010e+00   2.1856209e+00  -1.4194292e+00  -2.7479789e-01  -1.0301783e+00   1.5252534e-01   2.7678095e+00
   1.2156904e+00  -3.7253041e-01   1.1938618e+00  -2.0954978e+00  -6.5789825e-02  -1.3876323e+00  -8.3337284e-01  -3.1941449e+00  -1.4759949e-02  -1.7686145e-01   2.5230003e+00   4.8785227e-01   2.7130084e+00  -7.4238111e-01  -1.6560089e+00  -4.2223029e+00  -1.3986616e+00   1.0670165e-01  -8.0603392e-01   6.7239891e-01   1.7807571e+00  -5.3921355e-01  -1.5417573e+00   4.9400412e-01  -7.1381451e-01   1.1795350e+00  -9.0827836e-01  -3.8168764e-02  -2.0556891e+00  -9.2063488e-01  -1.7388531e+00  -1.6581906e-01  -9.4447328e-01   7.6552628e-01  -1.6436110e+00   3.9508098e-02  -2.2410793e+00  -1.5752378e+00  -2.2320513e+00   1.0508392e+00  -1.0260704e+00   1.4613073e+00  -1.1339236e+00   1.5104705e+00  -9.5091326e-01   1.0316140e+00  -1.9910103e+00  -1.6938266e+00  -5.3503365e+00   2.0166576e+00   3.0389347e-01   2.5066591e+00   1.8947004e+00   1.1502872e+00  -1.4330229e+00  -2.5348067e+00  -3.0525474e+00   3.3348813e+00   1.8310602e+00   4.2832098e+00   1.9457972e+00   3.2348237e+00   3.5949849e-01   2.0374017e+00   6.5160178e-01   2.1243225e+00   2.2267843e+00   2.8919316e+00   2.2606099e+00  -1.4175100e+00  -1.9441063e-01  -1.2116991e+00   9.7126478e-02   2.8374167e+00
   1.2851579e+00  -3.0717990e-01   1.3675772e+00  -2.1643886e+00   1.8575731e-01  -1.5818009e+00  -8.6468068e-01  -3.4305114e+00  -2.3894165e-02  -6.3607719e-02   2.6876553e+00   4.1705114e-01   2.8096629e+00  -8.3179131e-01  -1.6862227e+00  -4.3435589e+00  -1.3781008e+00   6.7878950e-02  -9.6688089e-01   7.1344557e-01   1.8888787e+00  -4.6017292e-01  -1.5942526e+00   6.5326419e-01  -7.3637769e-01   1.2450829e+00  -1.0176510e+00  -1.1010721e-01  -2.2755138e+00  -1.0040945e+00  -2.0079681e+00  -1.1129257e-01  -9.3335560e-01   1.0665921e+00  -1.7438006e+00   1.4386102e-01  -2.4776985e+00  -1.6720826e+00  -2.3370094e+00   1.2304159e+00  -1.0682707e+00   1.6609741e+00  -1.2606780e+00   1.7378292e+00  -1.0933845e+00   1.1054535e+00  -2.1682097e+00  -1.7750463e+00  -5.4580475e+00   2.1058544e+00   2.9236323e-01   2.6618527e+00   1.7429585e+00   1.2233227e+00  -1.5420789e+00  -2.6715120e+00  -3.0564377e+00   3.4381498e+00   1.7917400e+00   4.3940481e+00   1.9106794e+00   3.3416198e+00   3.9660939e-01   2.0754925e+00   6.8744358e-01   2.2107499e+00   2.3232649e+00   3.0128158e+00   2.3328253e+00  -1.4024533e+00  -1.2666640e-01  -1.3967511e+00   3.2010343e-02   2.9031926e+00
   1.3540586e+00  -2.4167038e-01   1.5277333e+00  -2.2239506e+00   4.2623960e-01  -1.7675925e+00  -8.7552191e-01  -3.6414426e+00  -1.9214196e-02   5.2087593e-02   2.8382406e+00   3.4133228e-01   2.8978791e+00  -9.2538203e-01  -1.6922922e+00  -4.4370597e+00  -1.3563712e+00   1.9792403e-02  -1.1182101e+00   7.5245183e-01   1.9956205e+00  -3.8414694e-01  -1.6409432e+00   7.9562025e-01  -7.5727023e-01   1.2976780e+00  -1.1270294e+00  -1.7969866e-01  -2.4871378e+00  -1.0766008e+00  -2.2712543e+00  -5.1529122e-02  -9.1182674e-01   1.3505956e+00  -1.8367317e+00   2.4810694e-01  -2.6979683e+00  -1.7460965e+00  -2.4352095e+00   1.4027765e+00  -1.1031897e+00   1.8418213e+00  -1.3835101e+00   1.9543630e+00  -1.2297625e+00   1.1856943e+00  -2.3280800e+00  -1.8187027e+00  -5.5365164e+00   2.1848078e+00   2.7947487e-01   2.8039067e+00   1.5743042e+00   1.2990593e+00  -1.6456670e+00  -2.7774241e+00  -3.0498355e+00   3.5198355e+00   1.7330162e+00   4.4789350e+00   1.8497684e+00   3.4346447e+00   4.2489718e-01   2.1055343e+00   7.1034883e-01   2.2613008e+00   2.4072766e+00   3.1217503e+00   2.3959613e+00  -1.3753534e+00  -7.0887489e-02  -1.5732661e+00  -3.2351864e-02   2.9597833e+00
   1.4190803e+00  -1.7887262e-01   1.6715360e+00  -2.2722563e+00   6.5091941e-01  -1.9387783e+00  -8.6145887e-01  -3.8171839e+00  -1.5947560e-03   1.6527113e-01   2.9685298e+00   2.6148245e-01   2.9730755e+00  -1.0234909e+00  -1.6769055e+00  -4.5065845e+00  -1.3339528e+00  -3.2955766e-02  -1.2467762e+00   7.8683439e-01   2.0972601e+00  -3.1223378e-01  -1.6803644e+00   9.2003175e-01  -7.7442286e-01   1.3389012e+00  -1.2301883e+00  -2.4080309e-01  -2.6797589e+00  -1.1285698e+00  -2.5127414e+00   1.1116709e-02  -8.8008282e-01   1.6120150e+00  -1.9187344e+00   3.5241928e-01  -2.8929573e+00  -1.7904676e+00  -2.5196854e+00   1.5628917e+00  -1.1300085e+00   1.9984771e+00  -1.5001471e+00   2.1543912e+00  -1.3571346e+00   1.2702273e+00  -2.4673435e+00  -1.8230513e+00  -5.5849813e+00   2.2494956e+00   2.6452341e-01   2.9268857e+00   1.3912976e+00   1.3727791e+00  -1.7449133e+00  -2.8511406e+00  -3.0373122e+00   3.5745786e+00   1.6539327e+00   4.5329853e+00   1.7625569e+00   3.5075828e+00   4.3867722e-01   2.1224300e+00   7.1436634e-01   2.2705673e+00   2.4721602e+00   3.2123786e+00   2.4439474e+00  -1.3373982e+00  -2.6142214e-02  -1.7298343e+00  -8.6359907e-02   3.0019809e+00
   1.4775051e+00  -1.2092727e-01   1.7969035e+00  -2.3074751e+00   8.5550291e-01  -2.0896005e+00  -8.1961172e-01  -3.9498434e+00   2.6986039e-02   2.7081943e-01   3.0735312e+00   1.7887128e-01   3.0313564e+00  -1.1258796e+00  -1.6434681e+00  -4.5564222e+00  -1.3112514e+00  -8.5943022e-02  -1.3411060e+00   8.1467343e-01   2.1896477e+00  -2.4519532e-01  -1.7111924e+00   1.0258153e+00  -7.8592413e-01   1.3703191e+00  -1.3213677e+00  -2.8810691e-01  -2.8437002e+00  -1.1520959e+00  -2.7182894e+00   7.4540741e-02  -8.3833819e-01   1.8460250e+00  -1.9863238e+00   4.5677371e-01  -3.0549061e+00  -1.8006723e+00  -2.5845456e+00   1.7065692e+00  -1.1477946e+00   2.1267610e+00  -1.6081440e+00   2.3330209e+00  -1.4726865e+00   1.3568729e+00  -2.5833587e+00  -1.7882178e+00  -5.6038289e+00   2.2969313e+00   2.4748684e-01   3.0259102e+00   1.1971079e+00   1.4400996e+00  -1.8407280e+00  -2.8928435e+00  -3.0234098e+00   3.5983827e+00   1.5546286e+00   4.5525608e+00   1.6498661e+00   3.5551005e+00   4.3315298e-01   2.1218150e+00   6.9446737e-01   2.2353230e+00   2.5119245e+00   3.2789178e+00   2.4712644e+00  -1.2897510e+00   8.7442464e-03  -1.8563250e+00  -1.2192512e-01   3.0250178e+00
   1.5273476e+00  -6.9147292e-02   1.9025562e+00  -2.3279116e+00   1.0363047e+00  -2.2150097e+00  -7.4881125e-01  -4.0338540e+00   6.3617912e-02   3.6368823e-01   3.1496768e+00   9.5373970e-02   3.0696762e+00  -1.2317290e+00  -1.5958407e+00  -4.5910840e+00  -1.2885203e+00  -1.3513100e-01  -1.3921760e+00   8.3482235e-01   2.2683902e+00  -1.8337715e-01  -1.7322370e+00   1.1126800e+00  -7.9006481e-01   1.3934081e+00  -1.3955428e+00  -3.1739885e-01  -2.9709303e+00  -1.1413913e+00  -2.8763845e+00   1.3700503e-01  -7.8680146e-01   2.0486844e+00  -2.0363066e+00   5.6092333e-01  -3.1776233e+00  -1.7746693e+00  -2.6253414e+00   1.8306192e+00  -1.1555435e+00   2.2238393e+00  -1.7049573e+00   2.4863310e+00  -1.5737979e+00   1.4434803e+00  -2.6742253e+00  -1.7161407e+00  -5.5946035e+00   2.3252900e+00   2.2900974e-01   3.0973358e+00   9.9540460e-01   1.4971970e+00  -1.9337396e+00  -2.9041982e+00  -3.0123739e+00   3.5887768e+00   1.4363237e+00   4.5354004e+00   1.5137716e+00   3.5731225e+00   4.0464091e-01   2.1003008e+00   6.4682078e-01   2.1545999e+00   2.5215750e+00   3.3164799e+00   2.4732533e+00  -1.2334692e+00   3.5152134e-02  -1.9444319e+00  -1.3297148e-01   3.0248575e+00
   1.5674094e+00  -2.4007547e-02   1.9880377e+00  -2.3320638e+00   1.1903857e+00  -2.3108781e+00  -6.4963002e-01  -4.0662814e+00   1.0473286e-01   4.3919788e-01   3.1949023e+00   1.3238628e-02   3.0859570e+00  -1.3396862e+00  -1.5380350e+00  -4.6150094e+00  -1.2658151e+00  -1.7705375e-01  -1.3939209e+00   8.4693353e-01   2.3291005e+00  -1.2668390e-01  -1.7424503e+00   1.1807331e+00  -7.8539224e-01   1.4094823e+00  -1.4486612e+00  -3.2577480e-01  -3.0554834e+00  -1.0930723e+00  -2.9787534e+00   1.9719421e-01  -7.2568174e-01   2.2170729e+00  -2.0659011e+00   6.6439311e-01  -3.2567926e+00  -1.7128938e+00  -2.6393100e+00   1.9329375e+00  -1.1522469e+00   2.2882971e+00  -1.7880529e+00   2.6115009e+00  -1.6581465e+00   1.5280265e+00  -2.7388590e+00  -1.6103848e+00  -5.5599395e+00   2.3339337e+00   2.1031813e-01   3.1388544e+00   7.9020576e-01   1.5410041e+00  -2.0242558e+00  -2.8881214e+00  -3.0078791e+00   3.5448789e+00   1.3012267e+00   4.4806728e+00   1.3574471e+00   3.5590407e+00   3.5073821e-01   2.0556745e+00   5.6901924e-01   2.0296582e+00   2.4974107e+00   3.3213739e+00   2.4463996e+00  -1.1694709e+00   5.4603797e-02  -1.9881130e+00  -1.1576508e-01   2.9984731e+00
   1.5972587e+00   1.4781795e-02   2.0536738e+00  -2.3186981e+00   1.3156587e+00  -2.3741831e+00  -5.2429119e-01  -4.0469615e+00   1.4645469e-01   4.9333742e-01   3.2086261e+00  -6.5087654e-02   3.0791514e+00  -1.4479601e+00  -1.4738905e+00  -4.6322805e+00  -1.2429857e+00  -2.0897727e-01  -1.3435418e+00   8.5140100e-01   2.3676932e+00  -7.4610271e-02  -1.7409523e+00   1.2304609e+00  -7.7077261e-01   1.4196344e+00  -1.4778335e+00  -3.1175855e-01  -3.0937521e+00  -1.0062769e+00  -3.0207493e+00   2.5421431e-01  -6.5522448e-01   2.3493727e+00  -2.0728650e+00   7.6649710e-01  -3.2901742e+00  -1.6180602e+00  -2.6254813e+00   2.0125049e+00  -1.1369817e+00   2.3201249e+00  -1.8550405e+00   2.7068885e+00  -1.7238165e+00   1.6087150e+00  -2.7770368e+00  -1.4758365e+00  -5.5034167e+00   2.3233374e+00   1.9307348e-01   3.1495116e+00   5.8569273e-01   1.5693694e+00  -2.1122538e+00  -2.8484380e+00  -3.0127704e+00   3.4673589e+00   1.1523784e+00   4.3889502e+00   1.1849435e+00   3.5118528e+00   2.7042612e-01   1.9870413e+00   4.6024069e-01   1.8638552e+00   2.4372731e+00   3.2913607e+00   2.3885735e+00  -1.0985417e+00   6.8680159e-02  -1.9838956e+00  -6.9054343e-02   2.9440806e+00
   1.6171386e+00   4.8129309e-02   2.1004734e+00  -2.2869382e+00   1.4109565e+00  -2.4031537e+00  -3.7646510e-01  -3.9784632e+00   1.8498553e-01   5.2306186e-01   3.1916296e+00  -1.3715582e-01   3.0492498e+00  -1.5544599e+00  -1.4067626e+00  -4.6463740e+00  -1.2197016e+00  -2.2901899e-01  -1.2416002e+00   8.4923135e-01   2.3806994e+00  -2.6319991e-02  -1.7270724e+00   1.2626831e+00  -7.4545540e-01   1.4246904e+00  -1.4814668e+00  -2.7533109e-01  -3.0846434e+00  -8.8261308e-01  -3.0015023e+00   3.0754207e-01  -5.7577004e-01   2.4448928e+00  -2.0556226e+00   8.6637877e-01  -3.2776931e+00  -1.4948011e+00  -2.5846439e+00   2.0693118e+00  -1.1090150e+00   2.3206296e+00  -1.9038313e+00   2.7720468e+00  -1.7694107e+00   1.6840654e+00  -2.7894109e+00  -1.3183148e+00  -5.4293554e+00   2.2949338e+00   1.7918079e-01   3.1296532e+00   3.8600241e-01   1.5811665e+00  -2.1974025e+00  -2.7894676e+00  -3.0288394e+00   3.3583140e+00   9.9343835e-01   4.2621209e+00   1.0009169e+00   3.4322135e+00   1.6410266e-01   1.8948994e+00   3.2133149e-01   1.6624207e+00   2.3407213e+00   3.2258422e+00   2.2992055e+00  -1.0213805e+00   7.8925763e-02  -1.9310288e+00   5.9798248e-03   2.8613183e+00
   1.6278258e+00   7.7363842e-02   2.1299914e+00  -2.2363538e+00   1.4760589e+00  -2.3973674e+00  -2.1097109e-01  -3.8658759e+00   2.1698611e-01   5.2655395e-01   3.1458703e+00  -2.0071447e-01   2.9972368e+00  -1.6569631e+00  -1.3392512e+00  -4.6599621e+00  -1.1955043e+00  -2.3621636e-01  -1.0918950e+00   8.4186127e-01   2.3655706e+00   1.9240641e-02  -1.7003997e+00   1.2784961e+00  -7.0913294e-01   1.4251872e+00  -1.4593307e+00  -2.1786753e-01  -3.0295853e+00  -7.2594664e-01  -2.9238242e+00   3.5694026e-01  -4.8782418e-01   2.5040418e+00  -2.0133823e+00   9.6307292e-01  -3.2214104e+00  -1.3491837e+00  -2.5191864e+00   2.1042279e+00  -1.0679125e+00   2.2922727e+00  -1.9328019e+00   2.8076850e+00  -1.7941544e+00   1.7529915e+00  -2.7774910e+00  -1.1441280e+00  -5.3425588e+00   2.2508977e+00   1.7057099e-01   3.0808073e+00   1.9501307e-01   1.5763474e+00  -2.2791132e+00  -2.7155873e+00  -3.0566625e+00   3.2210682e+00   8.2843711e-01   4.1032315e+00   8.1033053e-01   3.3223949e+00   3.3539676e-02   1.7811374e+00   1.5479829e-01   1.4321483e+00   2.2091182e+00   3.1259597e+00   2.1793762e+00  -9.3866590e-01   8.6753854e-02  -1.8314728e+00   1.0594922e-01   2.7513400e+00
   1.6304594e+00   1.0400832e-01   2.1441696e+00  -2.1670415e+00   1.5116823e+00  -2.3577933e+00  -3.3413258e-02  -3.7164445e+00   2.3990542e-01   5.0341979e-01   3.0742431e+00  -2.5389221e-01   2.9249990e+00  -1.7532981e+00  -1.2730007e+00  -4.6747890e+00  -1.1698737e+00  -2.3053813e-01  -9.0113660e-01   8.3094672e-01   2.3209381e+00   6.3213143e-02  -1.6608341e+00   1.2792100e+00  -6.6198578e-01   1.4213767e+00  -1.4125500e+00  -1.4198759e-01  -2.9323850e+00  -5.4205188e-01  -2.7938867e+00   4.0235743e-01  -3.9212796e-01   2.5282547e+00  -1.9462297e+00   1.0555842e+00  -3.1253810e+00  -1.1881540e+00  -2.4328306e+00   2.1188300e+00  -1.0136377e+00   2.2384624e+00  -1.9409500e+00   2.8155796e+00  -1.7979841e+00   1.8148594e+00  -2.7435973e+00  -9.5962092e-01  -5.2480245e+00   2.1939001e+00   1.6898075e-01   3.0055132e+00   1.6140315e-02   1.5559307e+00  -2.3566129e+00  -2.6308203e+00  -3.0955145e+00   3.0599186e+00   6.6151372e-01   3.9162929e+00   6.1815182e-01   3.1861539e+00  -1.1823341e-01   1.6489462e+00  -3.5296050e-02   1.1810148e+00   2.0456116e+00   2.9945869e+00   2.0318117e+00  -8.5113349e-01   9.3363273e-02  -1.6897260e+00   2.2562996e-01   2.6168148e+00
   1.6263622e+00   1.2955423e-01   2.1451765e+00  -2.0796848e+00   1.5194298e+00  -2.2867690e+00   1.5021814e-01  -3.5390793e+00   2.5222213e-01   4.5479132e-01   2.9803194e+00  -2.9534500e-01   2.8351911e+00  -1.8415203e+00  -1.2085956e+00  -4.6916262e+00  -1.1422981e+00  -2.1283505e-01  -6.7844449e-01   8.1815244e-01   2.2467936e+00   1.0669972e-01  -1.6086293e+00   1.2662882e+00  -6.0470413e-01   1.4132571e+00  -1.3435203e+00  -5.1332252e-02  -2.7989532e+00  -3.3815585e-01  -2.6206988e+00   4.4383199e-01  -2.8971230e-01   2.5198873e+00  -1.8551828e+00   1.1429747e+00  -2.9954020e+00  -1.0189651e+00  -2.3302895e+00   2.1152183e+00  -9.4663094e-01   2.1633128e+00  -1.9280237e+00   2.7984380e+00  -1.7816073e+00   1.8695201e+00  -2.6907748e+00  -7.7075707e-01  -5.1506492e+00   2.1268577e+00   1.7575486e-01   2.9071189e+00  -1.4783733e-01   1.5219236e+00  -2.4290374e+00  -2.5385016e+00  -3.1433836e+00   2.8798477e+00   4.9666156e-01   3.7060505e+00   4.2906870e-01   3.0285133e+00  -2.8711508e-01   1.5026456e+00  -2.4353455e-01   9.1774286e-01   1.8550024e+00   2.8362063e+00   1.8607675e+00  -7.5964074e-01   9.9678127e-02  -1.5125003e+00   3.5844160e-01   2.4618167e+00
   1.6168783e+00   1.5526355e-01   2.1352619e+00  -1.9755809e+00   1.5017080e+00  -2.1879087e+00   3.3394411e-01  -3.3437749e+00   2.5356880e-01   3.8331464e-01   2.8680887e+00  -3.2435551e-01   2.7310733e+00  -1.9200668e+00  -1.1455670e+00  -4.7103093e+00  -1.1123365e+00  -1.8473324e-01  -4.3470883e-01   8.0496529e-01   2.1445681e+00   1.5065620e-01  -1.5444174e+00   1.2413003e+00  -5.3847822e-01   1.4006318e+00  -1.2557512e+00   4.9715251e-02  -2.6369091e+00  -1.2241587e-01  -2.4154306e+00   4.8141673e-01  -1.8192628e-01   2.4820844e+00  -1.7421989e+00   1.2244503e+00  -2.8386725e+00  -8.4864476e-01  -2.2168849e+00   2.0958337e+00  -8.6785391e-01   2.0713865e+00  -1.8946056e+00   2.7597296e+00  -1.7465207e+00   1.9173104e+00  -2.6226774e+00  -5.8277145e-01  -5.0549491e+00   2.0527074e+00   1.9169298e-01   2.7895536e+00  -2.9490825e-01   1.4771802e+00  -2.4955273e+00  -2.4410575e+00  -3.1970847e+00   2.6862261e+00   3.3750364e-01   3.4777424e+00   2.4724564e-01   2.8554632e+00  -4.6817758e-01   1.3474310e+00  -4.6343890e-01   6.5132663e-01   1.6435010e+00   2.6566693e+00   1.6718121e+00  -6.6520998e-01   1.0631764e-01  -1.3082678e+00   4.9698767e-01   2.2916095e+00
   1.6032451e+00   1.8202080e-01   2.1166425e+00  -1.8566274e+00   1.4616152e+00  -2.0659351e+00   5.1216038e-01  -3.1409799e+00   2.4472434e-01   2.9301392e-01   2.7417231e+00  -3.4087638e-01   2.6163254e+00  -1.9878703e+00  -1.0825143e+00  -4.7298545e+00  -1.0796628e+00  -1.4847780e-01  -1.8186043e-01   7.9255505e-01   2.0170956e+00   1.9581761e-01  -1.4692088e+00   1.2058888e+00  -4.6495310e-01   1.3831883e+00  -1.1536443e+00   1.5634165e-01  -2.4550914e+00   9.6627615e-02  -2.1906270e+00   5.1513614e-01  -7.0428827e-02   2.4186331e+00  -1.6101226e+00   1.2994357e+00  -2.6633744e+00  -6.8354605e-01  -2.0981583e+00   2.0632973e+00  -7.7879153e-01   1.9674478e+00  -1.8421391e+00   2.7034875e+00  -1.6949803e+00   1.9590197e+00  -2.5434140e+00  -3.9992736e-01  -4.9648117e+00   1.9742223e+00   2.1695717e-01   2.6570974e+00  -4.2390035e-01   1.4252038e+00  -2.5553214e+00  -2.3399243e+00  -3.2524812e+00   2.4845255e+00   1.8711474e-01   3.2368570e+00   7.6135299e-02   2.6736069e+00  -6.5595732e-01   1.1890519e+00  -6.8783794e-01   3.9054336e-01   1.4183825e+00   2.4628530e+00   1.4715093e+00  -5.6903688e-01   1.1360017e-01  -1.0867100e+00   6.3361063e-01   2.1123358e+00
   1.5865117e+00   2.1025020e-01   2.0914214e+00  -1.7252667e+00   1.4028033e+00  -1.9264457e+00   6.7993911e-01  -2.9409676e+00   2.2747712e-01   1.8903439e-01   2.6053765e+00  -3.4551508e-01   2.4948530e+00  -2.0444238e+00  -1.0173343e+00  -4.7486422e+00  -1.0440895e+00  -1.0673895e-01   6.7896032e-02   7.8169449e-01   1.8684538e+00   2.4266304e-01  -1.3843647e+00   1.1617513e+00  -3.8614730e-01   1.3605919e+00  -1.0422181e+00   2.6362606e-01  -2.2630124e+00   3.1058281e-01  -1.9593763e+00   5.4498090e-01   4.2859637e-02   2.3338063e+00  -1.4625748e+00   1.3676294e+00  -2.4782066e+00  -5.2901534e-01  -1.9795084e+00   2.0202797e+00  -6.8140672e-01   1.8562312e+00  -1.7728871e+00   2.6340995e+00  -1.6299131e+00   1.9958198e+00  -2.4573650e+00  -2.2539268e-01  -4.8833096e+00   1.8938851e+00   2.5104954e-01   2.5141599e+00  -5.3448866e-01   1.3699025e+00  -2.6078386e+00  -2.2356110e+00  -3.3047948e+00   2.2800589e+00   4.7901594e-02   2.9889064e+00  -8.1642962e-02   2.4897707e+00  -8.4477226e-01   1.0334438e+00  -9.0928988e-01   1.4347901e-01   1.1875607e+00   2.2622311e+00   1.2670233e+00  -4.7246055e-01   1.2158020e-01  -8.5810802e-01   7.6091744e-01   1.9306252e+00
   1.5675122e+00   2.3990345e-01   2.0615476e+00  -1.5843852e+00   1.3293229e+00  -1.7756180e+00   8.3324992e-01  -2.7532408e+00   2.0437675e-01   7.7281386e-02   2.4630316e+00  -3.3946398e-01   2.3705965e+00  -2.0897891e+00  -9.4753087e-01  -4.7646460e+00  -1.0055658e+00  -6.2396418e-02   3.0283475e-01   7.7274388e-01   1.7037006e+00   2.9142064e-01  -1.2915415e+00   1.1106351e+00  -3.0433977e-01   1.3325840e+00  -9.2679990e-01   3.6684966e-01  -2.0702846e+00   5.1168656e-01  -1.7344834e+00   5.7093751e-01   1.5584284e-01   2.2322090e+00  -1.3037836e+00   1.4290302e+00  -2.2918970e+00  -3.8919354e-01  -1.8658815e+00   1.9694043e+00  -5.7804793e-01   1.7422448e+00  -1.6898210e+00   2.5560914e+00  -1.5547735e+00   2.0291639e+00  -2.3689734e+00  -6.1239004e-02  -4.8125758e+00   1.8138227e+00   2.9286006e-01   2.3650806e+00  -6.2713850e-01   1.3153205e+00  -2.6527373e+00  -2.1278910e+00  -3.3489871e+00   2.0777650e+00  -7.8452408e-02   2.7392240e+00  -2.2435332e-01   2.3106072e+00  -1.0290446e+00   8.8634193e-01  -1.1205287e+00  -8.2901597e-02   9.5911258e-01   2.0623968e+00   1.0656753e+00  -3.7689895e-01   1.3011268e-01  -6.3271344e-01   8.7223923e-01   1.7531605e+00
   1.5468854e+00   2.7051287e-01   2.0288061e+00  -1.4371798e+00   1.2454528e+00  -1.6198727e+00   9.6909087e-01  -2.5860218e+00   1.7840632e-01  -3.6014373e-02   2.3183912e+00  -3.2438443e-01   2.2473472e+00  -2.1245533e+00  -8.7057716e-01  -4.7756900e+00  -9.6416063e-01  -1.8319370e-02   5.1239800e-01   7.6569384e-01   1.5285248e+00   3.4210473e-01  -1.1926136e+00   1.0543388e+00  -2.2193385e-01   1.2990736e+00  -8.1270326e-01   4.6177211e-01  -1.8860617e+00   6.9320523e-01  -1.5277090e+00   5.9304159e-01   2.6636338e-01   2.1186167e+00  -1.1383704e+00   1.4839319e+00  -2.1127208e+00  -2.6695002e-01  -1.7615313e+00   1.9131855e+00  -4.7131879e-01   1.6296076e+00  -1.5964498e+00   2.4739190e+00  -1.4733533e+00   2.0606579e+00  -2.2825237e+00   9.1449311e-02  -4.7537636e+00   1.7357936e+00   3.4077522e-01   2.2139612e+00  -7.0299143e-01   1.2653580e+00  -2.6899489e+00  -2.0160922e+00  -3.3801809e+00   1.8820409e+00  -1.9098163e-01   2.4927937e+00  -3.5112530e-01   2.1422199e+00  -1.2036086e+00   7.5290375e-01  -1.3149024e+00  -2.8311035e-01   7.4078577e-01   1.8705727e+00   8.7447911e-01  -2.8375894e-01   1.3893456e-01  -4.2014650e-01   9.6199911e-01   1.5862278e+00
   1.5251358e+00   3.0129664e-01   1.9948303e+00  -1.2869974e+00   1.1555265e+00  -1.4655175e+00   1.0855315e+00  -2.4458479e+00   1.5261868e-01  -1.4476442e-01   2.1748114e+00  -3.0225781e-01   2.1285895e+00  -2.1497385e+00  -7.8428403e-01  -4.7797043e+00  -9.2003099e-01   2.2841259e-02   6.8778046e-01   7.6025387e-01   1.3488507e+00   3.9457395e-01  -1.0895806e+00   9.9471160e-01  -1.4131010e-01   1.2602146e+00  -7.0491341e-01   5.4485955e-01  -1.7185236e+00   8.4973844e-01  -1.3491117e+00   6.1144229e-01   3.7233349e-01   1.9978233e+00  -9.7110299e-01   1.5328882e+00  -1.9480600e+00  -1.6393224e-01  -1.6698561e+00   1.8539911e+00  -3.6392138e-01   1.5219298e+00  -1.4966015e+00   2.3917745e+00  -1.3895555e+00   2.0919188e+00  -2.2019224e+00   2.3238345e-01  -4.7070801e+00   1.6612211e+00   3.9283159e-01   2.0645340e+00  -7.6370738e-01   1.2235066e+00  -2.7196845e+00  -1.8994371e+00  -3.3940808e+00   1.6966283e+00  -2.8937957e-01   2.2541140e+00  -4.6187583e-01   1.9898350e+00  -1.3639800e+00   6.3737699e-01  -1.4867693e+00  -4.5338864e-01   5.3953084e-01   1.6931527e+00   6.9969954e-01  -1.9433520e-01   1.4775202e-01  -2.2885553e-01   1.0259746e+00   1.4353004e+00
   1.5027107e+00   3.3129565e-01   1.9611225e+00  -1.1371685e+00   1.0637537e+00  -1.3183985e+00   1.1816770e+00  -2.3373009e+00   1.2978296e-01  -2.4347763e-01   2.0352653e+00  -2.7521958e-01   2.0173630e+00  -2.1666816e+00  -6.8713372e-01  -4.7749601e+00  -8.7339013e-01   5.8831871e-02   8.2237632e-01   7.5596763e-01   1.1704325e+00   4.4859524e-01  -9.8447262e-01   9.3364347e-01  -6.4681492e-02   1.2164567e+00  -6.0780208e-01   6.1345209e-01  -1.5744434e+00   9.7741772e-01  -1.2065395e+00   6.2645877e-01   4.7186566e-01   1.8744868e+00  -8.0664044e-01   1.5766497e+00  -1.8040296e+00  -8.0702379e-02  -1.5933122e+00   1.7940200e+00  -2.5849127e-01   1.4222284e+00  -1.3941794e+00   2.3134157e+00  -1.3071552e+00   2.1244289e+00  -2.1304942e+00   3.6182947e-01  -4.6718908e+00   1.5912472e+00   4.4689311e-01   1.9200684e+00  -8.1128233e-01   1.1926166e+00  -2.7424151e+00  -1.7773856e+00  -3.3873573e+00   1.5245487e+00  -3.7390076e-01   2.0270966e+00  -5.5718498e-01   1.8575433e+00  -1.5065747e+00   5.4283852e-01  -1.6318198e+00  -5.9183722e-01   3.6109437e-01   1.5353154e+00   5.4646582e-01  -1.0971509e-01   1.5631967e-01  -6.5674595e-02   1.0614506e+00   1.3046848e+00
   1.4800794e+00   3.5951893e-01   1.9290701e+00  -9.9084450e-01   9.7405349e-01  -1.1835816e+00   1.2575720e+00  -2.2628752e+00   1.1208659e-01  -3.2765670e-01   1.9023276e+00  -2.4539359e-01   1.9161599e+00  -2.1768974e+00  -5.7853706e-01  -4.7602581e+00  -8.2448215e-01   8.7934427e-02   9.1206877e-01   7.5233214e-01   9.9848305e-01   5.0389944e-01  -8.7926025e-01   8.7303894e-01   6.0360736e-03   1.1685658e+00  -5.2489079e-01   6.6586487e-01  -1.4588570e+00   1.0740009e+00  -1.1052850e+00   6.3861327e-01   5.6338732e-01   1.7529804e+00  -6.4928551e-01   1.6160848e+00  -1.6851935e+00  -1.6926363e-02  -1.5333949e+00   1.7352867e+00  -1.5744115e-01   1.3328777e+00  -1.2929179e+00   2.2420255e+00  -1.2295670e+00   2.1594029e+00  -2.0708145e+00   4.8035913e-01  -4.6468815e+00   1.5267946e+00   5.0083004e-01   1.7833147e+00  -8.4786166e-01   1.1747158e+00  -2.7588286e+00  -1.6499218e+00  -3.3579530e+00   1.3680820e+00  -4.4523962e-01   1.8149954e+00  -6.3814218e-01   1.7481275e+00  -1.6288587e+00   4.7102933e-01  -1.7473005e+00  -6.9841058e-01   2.0970725e-01   1.4007437e+00   4.1847582e-01  -3.0705526e-02   1.6450072e-01   6.4496979e-02   1.0672717e+00   1.1972695e+00
   1.4577872e+00   3.8507612e-01   1.8999446e+00  -8.5085593e-01   8.8989760e-01  -1.0650947e+00   1.3140637e+00  -2.2229885e+00   1.0092896e-01  -3.9409624e-01   1.7781656e+00  -2.1474285e-01   1.8268516e+00  -2.1819437e+00  -4.5898352e-01  -4.7350634e+00  -7.7357118e-01   1.0905397e-01   9.5535149e-01   7.4890311e-01   8.3736993e-01   5.6021650e-01  -7.7577977e-01   8.1476893e-01   6.9325790e-02   1.1176099e+00  -4.5867805e-01   7.0142092e-01  -1.3748558e+00   1.1388685e+00  -1.0479248e+00   6.4862879e-01   6.4572604e-01   1.6372489e+00  -5.0276779e-01   1.6520906e+00  -1.5943893e+00   2.8420285e-02  -1.4906736e+00   1.6795994e+00  -6.2830641e-02   1.2555886e+00  -1.1961599e+00   2.1801056e+00  -1.1596419e+00   2.1976780e+00  -2.0245896e+00   5.8862747e-01  -4.6302570e+00   1.4686147e+00   5.5267985e-01   1.6564759e+00  -8.7557028e-01   1.1708948e+00  -2.7697733e+00  -1.5177511e+00  -3.3052796e+00   1.2287764e+00  -5.0440286e-01   1.6203617e+00  -7.0618151e-01   1.6629829e+00  -1.7294249e+00   4.2229907e-01  -1.8321193e+00  -7.7477579e-01   8.7892519e-02   1.2914759e+00   3.1781574e-01   4.2206661e-02   1.7229922e-01   1.5887649e-01   1.0438025e+00   1.1143951e+00
   1.4364771e+00   4.0727934e-01   1.8748797e+00  -7.1960060e-01   8.1417766e-01  -9.6574429e-01   1.3526434e+00  -2.2161207e+00   9.6829172e-02  -4.4105447e-01   1.6645315e+00  -1.8495055e-01   1.7506496e+00  -2.1832995e+00  -3.3006505e-01  -4.6995633e+00  -7.2094832e-01   1.2175111e-01   9.5328339e-01   7.4536898e-01   6.9040831e-01   6.1728408e-01  -6.7567728e-01   7.6060107e-01   1.2413735e-01   1.0649089e+00  -4.1054086e-01   7.2041699e-01  -1.3235142e+00   1.1729346e+00  -1.0343376e+00   6.5738639e-01   7.1815642e-01   1.5306741e+00  -3.7007252e-01   1.6855068e+00  -1.5326699e+00   5.6859154e-02  -1.4648684e+00   1.6285294e+00   2.3726572e-02   1.1914097e+00  -1.1066780e+00   2.1294086e+00  -1.0995141e+00   2.2396424e+00  -1.9925973e+00   6.8720623e-01  -4.6199553e+00   1.4173115e+00   6.0077497e-01   1.5412054e+00  -8.9637432e-01   1.1812652e+00  -2.7761886e+00  -1.3823712e+00  -3.2302845e+00   1.1074837e+00  -5.5258981e-01   1.4450242e+00  -7.6292149e-01   1.6021337e+00  -1.8079937e+00   3.9566409e-01  -1.8868263e+00  -8.2404802e-01  -3.5923081e-03   1.2078983e+00   2.4491113e-01   1.0885360e-01   1.7986079e-01   2.1683463e-01   9.9281653e-01   1.0558581e+00
   1.4168661e+00   4.2570454e-01   1.8548250e+00  -5.9896883e-01   7.4909863e-01  -8.8702700e-01   1.3752834e+00  -2.2390672e+00   9.9453497e-02  -4.6828413e-01   1.5627468e+00  -1.5734024e-01   1.6880991e+00  -2.1822721e+00  -1.9437191e-01  -4.6546590e+00  -6.6695490e-01   1.2621924e-01   9.0928665e-01   7.4158689e-01   5.5976316e-01   6.7482927e-01  -5.8037367e-01   7.1211240e-01   1.6991547e-01   1.0119541e+00  -3.8071671e-01   7.2402993e-01  -1.3039514e+00   1.1784840e+00  -1.0618928e+00   6.6584417e-01   7.8040656e-01   1.4359558e+00  -2.5332686e-01   1.7170413e+00  -1.4993655e+00   7.0248011e-02  -1.4549526e+00   1.5833666e+00   1.0111147e-01   1.1407474e+00  -1.0265542e+00   2.0909074e+00  -1.0505100e+00   2.2852042e+00  -1.9746957e+00   7.7648905e-01  -4.6138608e+00   1.3733379e+00   6.4382932e-01   1.4386178e+00  -9.1198572e-01   1.2049967e+00  -2.7790386e+00  -1.2460164e+00  -3.1353819e+00   1.0044081e+00  -5.9109089e-01   1.2900875e+00  -8.1002340e-01   1.5643407e+00  -1.8653391e+00   3.8897139e-01  -1.9134770e+00  -8.5042724e-01  -6.5677222e-02   1.1488732e+00   1.9861165e-01   1.6934633e-01   1.8744294e-01   2.3979047e-01   9.1732374e-01   1.0200464e+00
   1.3996846e+00   4.4020936e-01   1.8404838e+00  -4.9030611e-01   6.9610709e-01  -8.2913584e-01   1.3842820e+00  -2.2872795e+00   1.0775028e-01  -4.7692564e-01   1.4736840e+00  -1.3283926e-01   1.6391059e+00  -2.1799363e+00  -5.5274788e-02  -4.6018887e+00  -6.1201668e-01   1.2321111e-01   8.2880676e-01   7.3757899e-01   4.4646260e-01   7.3253035e-01  -4.9104816e-01   6.7059195e-01   2.0659001e-01   9.6030271e-01  -3.6836457e-01   7.1417075e-01  -1.3135217e+00   1.1589499e+00  -1.1257900e+00   6.7493009e-01   8.3262658e-01   1.3550166e+00  -1.5374880e-01   1.7472151e+00  -1.4922554e+00   7.0659813e-02  -1.4592750e+00   1.5450698e+00   1.6870473e-01   1.1034013e+00  -9.5712328e-01   2.0648083e+00  -1.0131265e+00   2.3338074e+00  -1.9698972e+00   8.5667121e-01  -4.6099926e+00   1.3369662e+00   6.8098140e-01   1.3493122e+00  -9.2381174e-01   1.2404238e+00  -2.7792481e+00  -1.1114809e+00  -3.0242516e+00   9.1916483e-01  -6.2121058e-01   1.1559507e+00  -8.4907824e-01   1.5472877e+00  -1.9031512e+00   3.9914945e-01  -1.9153876e+00  -8.5877151e-01  -1.0077721e-01   1.1119864e+00   1.7639780e-01   2.2400301e-01   1.9536128e-01   2.3097700e-01   8.2135367e-01   1.0041873e+00
   1.3855879e+00   4.5091220e-01   1.8322459e+00  -3.9441091e-01   6.5585914e-01  -7.9106179e-01   1.3821206e+00  -2.3552671e+00   1.2016568e-01  -4.6928093e-01   1.3977480e+00  -1.1198338e-01   1.6029919e+00  -2.1771064e+00   8.3379411e-02  -4.5432930e+00  -5.5667910e-01   1.1392374e-01   7.1886000e-01   7.3349663e-01   3.5050874e-01   7.8996971e-01  -4.0863583e-01   6.3694688e-01   2.3453202e-01   9.1145887e-01  -3.7169892e-01   6.9329974e-01  -1.3481167e+00   1.1186452e+00  -1.2195200e+00   6.8542370e-01   8.7532636e-01   1.2889403e+00  -7.1659378e-02   1.7763296e+00  -1.5078380e+00   6.0298466e-02  -1.4756919e+00   1.5142163e+00   2.2635386e-01   1.0786160e+00  -8.9898053e-01   2.0506005e+00  -9.8707977e-01   2.3844914e+00  -1.9765048e+00   9.2779341e-01  -4.6066551e+00   1.3082464e+00   7.1179696e-01   1.2734021e+00  -9.3294582e-01   1.2852168e+00  -2.7776506e+00  -9.8185376e-01  -2.9015303e+00   8.5084751e-01  -6.4421377e-01   1.0423465e+00  -8.8152442e-01   1.5478321e+00  -1.9238465e+00   4.2251881e-01  -1.8968122e+00  -8.5414806e-01  -1.1248830e-01   1.0938823e+00   1.7468670e-01   2.7325856e-01   2.0392197e-01   1.9509765e-01   7.0970186e-01   1.0046797e+00
   1.3750613e+00   4.5814319e-01   1.8301311e+00  -3.1156205e-01   6.2823243e-01  -7.7077721e-01   1.3713372e+00  -2.4370307e+00   1.3490294e-01  -4.4849868e-01   1.3348669e+00  -9.4955594e-02   1.5785790e+00  -2.1743404e+00   2.1761890e-01  -4.4812407e+00  -5.0163214e-01   9.9854707e-02   5.8750005e-01   7.2956420e-01   2.7106346e-01   8.4659327e-01  -3.3383309e-01   6.1162598e-01   2.5448234e-01   8.6675425e-01  -3.8818451e-01   6.6421593e-01  -1.4025525e+00   1.0624619e+00  -1.3354136e+00   6.9784905e-01   9.0929486e-01   1.2379528e+00  -6.5519743e-03   1.8044630e+00  -1.5416735e+00   4.1439667e-02  -1.5017093e+00   1.4909652e+00   2.7431245e-01   1.0651497e+00  -8.5204481e-01   2.0471430e+00  -9.7141229e-01   2.4359863e+00  -1.9922948e+00   9.8983015e-01  -4.6025476e+00   1.2869639e+00   7.3623915e-01   1.2105528e+00  -9.4019072e-01   1.3365948e+00  -2.7749519e+00  -8.6020629e-01  -2.7724263e+00   7.9810239e-01  -6.6129278e-01   9.4840146e-01  -9.0859829e-01   1.5622949e+00  -1.9303415e+00   4.5512964e-01  -1.8625700e+00  -8.4140681e-01  -1.0521437e-01   1.0906453e+00   1.8920286e-01   3.1757216e-01   2.1335284e-01   1.3790239e-01   5.8765037e-01   1.0174738e+00
   1.3683386e+00   4.6237947e-01   1.8337582e+00  -2.4156927e-01   6.1238466e-01  -7.6548399e-01   1.3544149e+00  -2.5264981e+00   1.5018406e-01  -4.1821112e-01   1.2845042e+00  -8.1649414e-02   1.5642971e+00  -2.1719656e+00   3.4370319e-01  -4.4182322e+00  -4.4771524e-01   8.2644411e-02   4.4324027e-01   7.2601650e-01   2.0667749e-01   9.0168963e-01  -2.6710703e-01   5.9457562e-01   2.6746143e-01   8.2724224e-01  -4.1477560e-01   6.2983743e-01  -1.4710162e+00   9.9555228e-01  -1.4652385e+00   7.1239678e-01   9.3551127e-01   1.2014551e+00   4.2789602e-02   1.8314880e+00  -1.5887737e+00   1.6381212e-02  -1.5346305e+00   1.4750457e+00   3.1316243e-01   1.0613638e+00  -8.1566509e-01   2.0527864e+00  -9.6464767e-01   2.4868383e+00  -2.0147316e+00   1.0427976e+00  -4.5968192e+00   1.2726159e+00   7.5461398e-01   1.1600277e+00  -9.4610252e-01   1.3915665e+00  -2.7717087e+00  -7.4927904e-01  -2.6422966e+00   7.5921426e-01  -6.7354860e-01   8.7272010e-01  -9.3131276e-01   1.5867684e+00  -1.9258121e+00   4.9309112e-01  -1.8176599e+00  -8.2481738e-01  -8.3762906e-02   1.0981883e+00   2.1537438e-01   3.5734830e-01   2.2374615e-01   6.5715768e-02   4.6066902e-01   1.0384535e+00
   1.3653504e+00   4.6417791e-01   1.8423547e+00  -1.8383976e-01   6.0685913e-01  -7.7190193e-01   1.3336828e+00  -2.6179295e+00   1.6447588e-01  -3.8216438e-01   1.2456956e+00  -7.1744379e-02   1.5583094e+00  -2.1701222e+00   4.5844228e-01  -4.3567000e+00  -3.9589345e-01   6.3920471e-02   2.9447071e-01   7.2304390e-01   1.5553121e-01   9.5440129e-01  -2.0870408e-01   5.8523933e-01   2.7466918e-01   7.9361782e-01  -4.4817945e-01   5.9298948e-01  -1.5475307e+00   9.2300931e-01  -1.6008008e+00   7.2889219e-01   9.5505861e-01   1.1781126e+00   7.8136656e-02   1.8571143e+00  -1.6440066e+00  -1.2611743e-02  -1.5717117e+00   1.4657808e+00   3.4373031e-01   1.0653322e+00  -7.8875460e-01   2.0655221e+00  -9.6497282e-01   2.5355458e+00  -2.0411921e+00   1.0868545e+00  -4.5890813e+00   1.2644157e+00   7.6750086e-01   1.1207477e+00  -9.5104363e-01   1.4471719e+00  -2.7683261e+00  -6.5121289e-01  -2.5162318e+00   7.3220483e-01  -6.8198015e-01   8.1348864e-01  -9.5045932e-01   1.6174127e+00  -1.9134559e+00   5.3286133e-01  -1.7668955e+00  -8.0780329e-01  -5.2948501e-02   1.1126074e+00   2.4871401e-01   3.9288477e-01   2.3502330e-01  -1.5046206e-02   3.3410821e-01   1.0637835e+00
   1.3657200e+00   4.6411577e-01   1.8548132e+00  -1.3745472e-01   6.0973251e-01  -7.8657079e-01   1.3112315e+00  -2.7062722e+00   1.7665109e-01  -3.4388227e-01   1.2171214e+00  -6.4782875e-02   1.5586504e+00  -2.1688134e+00   5.5944419e-01  -4.2988271e+00  -3.4720227e-01   4.5159442e-02   1.4891100e-01   7.2075545e-01   1.1565699e-01   1.0037720e+00  -1.5865639e-01   5.8260870e-01   2.7738389e-01   7.6617455e-01  -4.8512176e-01   5.5621612e-01  -1.6264039e+00   8.4956354e-01  -1.7345108e+00   7.4681729e-01   9.6904903e-01   1.1659987e+00   1.0163842e-01   1.8809466e+00  -1.7024829e+00  -4.3375882e-02  -1.6103162e+00   1.4621521e+00   3.6700552e-01   1.0749730e+00  -7.6993758e-01   2.0831519e+00  -9.7042954e-01   2.5807010e+00  -2.0691825e+00   1.1223769e+00  -4.5793713e+00   1.2613341e+00   7.7567470e-01   1.0913658e+00  -9.5523566e-01   1.5007071e+00  -2.7650675e+00  -5.6736034e-01  -2.3986877e+00   7.1494364e-01  -6.8747700e-01   7.6859885e-01  -9.6662808e-01   1.6507200e+00  -1.8962785e+00   5.7147193e-01  -1.7145941e+00  -7.9279465e-01  -1.7240214e-02   1.1304671e+00   2.8514921e-01   4.2435485e-01   2.4692914e-01  -9.8333212e-02   2.1289664e-01   1.0901860e+00
   1.3688047e+00   4.6274490e-01   1.8697940e+00  -1.0125096e-01   6.1879683e-01  -8.0613952e-01   1.2888412e+00  -2.7874356e+00   1.8606777e-01  -3.0639544e-01   1.1972072e+00  -6.0239529e-02   1.5633648e+00  -2.1679562e+00   6.4526701e-01  -4.2463995e+00  -3.0266481e-01   2.7578274e-02   1.3138266e-02   7.1916515e-01   8.5120732e-02   1.0488298e+00  -1.1678751e-01   5.8532388e-01   2.7686739e-01   7.4480403e-01  -5.2259260e-01   5.2162999e-01  -1.7026256e+00   7.7931715e-01  -1.8598684e+00   7.6538569e-01   9.7856337e-01   1.1627875e+00   1.1563633e-01   1.9025549e+00  -1.7598948e+00  -7.3935119e-02  -1.6480657e+00   1.4629022e+00   3.8406653e-01   1.0881926e+00  -7.5769448e-01   2.1034676e+00  -9.7909647e-01   2.6211180e+00  -2.0965243e+00   1.1499913e+00  -4.5680819e+00   1.2621764e+00   7.8002680e-01   1.0703574e+00  -9.5880562e-01   1.5499126e+00  -2.7620810e+00  -4.9819833e-01  -2.2931963e+00   7.0526857e-01  -6.9081240e-01   7.3578263e-01  -9.8023998e-01   1.6837222e+00  -1.8769194e+00   6.0667128e-01  -1.6643391e+00  -7.8120589e-01   1.9518661e-02   1.1489979e+00   3.2127309e-01   4.5182518e-01   2.5905741e-01  -1.7885714e-01   1.0126108e-01   1.1151245e+00
   1.3737806e+00   4.6056159e-01   1.8858634e+00  -7.3903835e-02   6.3176124e-01  -8.2761718e-01   1.2679277e+00  -2.8584726e+00   1.9256553e-01  -2.7205743e-01   1.1842488e+00  -5.7577549e-02   1.5706404e+00  -2.1674278e+00   7.1546475e-01  -4.2007034e+00  -2.6319046e-01   1.2064354e-02  -1.0777445e-01   7.1820031e-01   6.2148956e-02   1.0886927e+00  -8.2719146e-02   5.9181510e-01   2.7428339e-01   7.2903781e-01  -5.5805178e-01   4.9081088e-01  -1.7721785e+00   7.1553270e-01  -1.9718343e+00   7.8365986e-01   9.8460726e-01   1.1659748e+00   1.2248380e-01   1.9215441e+00  -1.8127790e+00  -1.0259548e-01  -1.6829762e+00   1.4666651e+00   3.9601625e-01   1.1030337e+00  -7.5049414e-01   2.1244235e+00  -9.8924483e-01   2.6559360e+00  -2.1214962e+00   1.1705621e+00  -4.5558627e+00   1.2656859e+00   7.8148912e-01   1.0561208e+00  -9.6182247e-01   1.5931084e+00  -2.7594300e+00  -4.4334765e-01  -2.2021783e+00   7.0110778e-01  -6.9263788e-01   7.1274935e-01  -9.9158718e-01   1.7141308e+00  -1.8575293e+00   6.3698141e-01  -1.6188338e+00  -7.7352931e-01   5.4299386e-02   1.1661932e+00   3.5450034e-01   4.7530250e-01   2.7090360e-01  -2.5239743e-01   2.4887114e-03   1.1368836e+00
   1.3797542e+00   4.5798955e-01   1.9016497e+00  -5.4008025e-02   6.4645553e-01  -8.4856444e-01   1.2495097e+00  -2.9176550e+00   1.9639015e-01  -2.4245491e-01   1.1765456e+00  -5.6290093e-02   1.5789204e+00  -2.1671031e+00   7.7053041e-01  -4.1624742e+00  -2.2946979e-01  -8.5195870e-04  -2.1048140e-01   7.1772808e-01   4.5199138e-02   1.1226835e+00  -5.5882975e-02   6.0046935e-01   2.7063310e-01   7.1812713e-01  -5.8957714e-01   4.6475920e-01  -1.8322396e+00   6.6049433e-01  -2.0670595e+00   8.0069214e-01   9.8808205e-01   1.1731116e+00   1.2438466e-01   1.9376215e+00  -1.8586840e+00  -1.2803608e-01  -1.7135646e+00   1.4721079e+00   4.0392781e-01   1.1178133e+00  -7.4690503e-01   2.1442909e+00  -9.9945599e-01   2.6846876e+00  -2.1429191e+00   1.1851393e+00  -4.5435028e+00   1.2706591e+00   7.8096479e-01   1.0470838e+00  -9.6432483e-01   1.6292692e+00  -2.7571266e+00  -4.0168702e-01  -2.1268704e+00   7.0059395e-01  -6.9347959e-01   6.9731409e-01  -1.0008767e+00   1.7404009e+00  -1.8397046e+00   6.6167295e-01  -1.5798462e+00  -7.6952010e-01   8.4978097e-02   1.1808112e+00   3.8312400e-01   4.9479795e-01   2.8193724e-01  -3.1599325e-01  -8.1245243e-02   1.1545490e+00
   1.3858823e+00   4.5537182e-01   1.9159938e+00  -4.0153821e-02   6.6101389e-01  -8.6721236e-01   1.2342001e+00  -2.9644409e+00   1.9806858e-01  -2.1840934e-01   1.1725272e+00  -5.5927785e-02   1.5869870e+00  -2.1668793e+00   8.1175088e-01  -4.1318966e+00  -2.0188346e-01  -1.0983618e-02  -2.9343120e-01   7.1758973e-01   3.2979483e-02   1.1504315e+00  -3.5541458e-02   6.0979860e-01   2.6671194e-01   7.1114778e-01  -6.1594410e-01   4.4390526e-01  -1.8812582e+00   6.1545389e-01  -2.1439525e+00   8.1566548e-01   9.8976665e-01   1.1820169e+00   1.2326153e-01   1.9506468e+00  -1.8962289e+00  -1.4937937e-01  -1.7389150e+00   1.4780634e+00   4.0879895e-01   1.1312307e+00  -7.4567915e-01   2.1617741e+00  -1.0086928e+00   2.7073242e+00  -2.1601785e+00   1.1948755e+00  -4.5318085e+00   1.2760550e+00   7.7926891e-01   1.0418011e+00  -9.6634013e-01   1.6580334e+00  -2.7551609e+00  -3.7153850e-01  -2.0673593e+00   7.0215701e-01  -6.9374002e-01   6.8750583e-01  -1.0082734e+00   1.7617209e+00  -1.8244755e+00   6.8067192e-01  -1.5482405e+00  -7.6843817e-01   1.1033105e-01   1.1922956e+00   4.0628078e-01   5.1039313e-01   2.9168080e-01  -3.6801047e-01  -1.4896404e-01   1.1679049e+00
   1.3914770e+00   4.5296750e-01   1.9280676e+00  -3.0996012e-02   6.7401758e-01  -8.8250026e-01   1.2222258e+00  -2.9993391e+00   1.9826247e-01  -2.0005529e-01   1.1708550e+00  -5.6114990e-02   1.5940069e+00  -2.1666908e+00   8.4099773e-01  -4.1086533e+00  -1.8044239e-01  -1.8437844e-02  -3.5677352e-01   7.1763477e-01   2.4431666e-02   1.1719395e+00  -2.0820256e-02   6.1858663e-01   2.6308850e-01   7.0711622e-01  -6.3663098e-01   4.2816961e-01  -1.9189040e+00   5.8066604e-01  -2.2025857e+00   8.2800970e-01   9.9030683e-01   1.1909483e+00   1.2066347e-01   1.9606623e+00  -1.9250561e+00  -1.6622423e-01  -1.7586927e+00   1.4836316e+00   4.1151509e-01   1.1424334e+00  -7.4580666e-01   2.1760750e+00  -1.0163222e+00   2.7241948e+00  -2.1731856e+00   1.2009299e+00  -4.5214832e+00   1.2810778e+00   7.7708104e-01   1.0390332e+00  -9.6789828e-01   1.6796472e+00  -2.7535216e+00  -3.5089204e-01  -2.0227163e+00   7.0458534e-01  -6.9370577e-01   6.8164554e-01  -1.0139382e+00   1.7779349e+00  -1.8123456e+00   6.9441810e-01  -1.5240816e+00  -7.6930734e-01   1.2994814e-01   1.2006394e+00   4.2384151e-01   5.2229270e-01   2.9978147e-01  -4.0808162e-01  -2.0087433e-01   1.1772709e+00
   1.3960782e+00   4.5095034e-01   1.9374414e+00  -2.5312654e-02   6.8457724e-01  -8.9403461e-01   1.2134752e+00  -3.0236891e+00   1.9762826e-01  -1.8697583e-01   1.1704857e+00  -5.6558228e-02   1.5995316e+00  -2.1665090e+00   8.6048372e-01  -4.0920094e+00  -1.6477360e-01  -2.3541718e-02  -4.0211575e-01   7.1774591e-01   1.8692828e-02   1.1876027e+00  -1.0753612e-02   6.2599141e-01   2.6010583e-01   7.0509953e-01  -6.5175282e-01   4.1706447e-01  -1.9458987e+00   5.5551131e-01  -2.2444504e+00   8.3747269e-01   9.9021084e-01   1.1987050e+00   1.1771849e-01   1.9678947e+00  -1.9456814e+00  -1.7863062e-01  -1.7731006e+00   1.4882366e+00   4.1282062e-01   1.1510293e+00  -7.4653964e-01   2.1869005e+00  -1.0220893e+00   2.7359807e+00  -2.1822844e+00   1.2043760e+00  -4.5130318e+00   1.2852223e+00   7.7491302e-01   1.0377969e+00  -9.6903943e-01   1.6948549e+00  -2.7522023e+00  -3.3763506e-01  -1.9912058e+00   7.0704664e-01  -6.9356184e-01   6.7838801e-01  -1.0180557e+00   1.7894142e+00  -1.8033690e+00   7.0369787e-01  -1.5067918e+00  -7.7115094e-01   1.4408412e-01   1.2062158e+00   4.3624885e-01   5.3085090e-01   3.0606277e-01  -4.3693160e-01  -2.3824291e-01   1.1833112e+00
   1.3994811e+00   4.4940937e-01   1.9440872e+00  -2.2050614e-02   6.9234446e-01  -9.0197965e-01   1.2075705e+00  -3.0393792e+00   1.9670783e-01  -1.7837103e-01   1.1706909e+00  -5.7048767e-02   1.6034563e+00  -2.1663354e+00   8.7251523e-01  -4.0809262e+00  -1.5415892e-01  -2.6754495e-02  -4.3215480e-01   7.1785078e-01   1.5053203e-02   1.1981680e+00  -4.3411695e-03   6.3158724e-01   2.5790373e-01   7.0430401e-01  -6.6193291e-01   4.0982309e-01  -1.9637538e+00   5.3869352e-01  -2.2720869e+00   8.4413442e-01   9.8984912e-01   1.2046522e+00   1.1513381e-01   1.9727306e+00  -1.9592698e+00  -1.8705207e-01  -1.7827792e+00   1.4916282e+00   4.1330081e-01   1.1570411e+00  -7.4738637e-01   2.1944072e+00  -1.0260529e+00   2.7435943e+00  -2.1881197e+00   1.2061270e+00  -4.5066908e+00   1.2882724e+00   7.7309421e-01   1.0373803e+00  -9.6981820e-01   1.7047463e+00  -2.7511993e+00  -3.2975653e-01  -1.9705491e+00   7.0906654e-01  -6.9341174e-01   6.7672619e-01  -1.0208492e+00   1.7968947e+00  -1.7972548e+00   7.0947281e-01  -1.4953413e+00  -7.7317169e-01   1.5347113e-01   1.2096067e+00   4.4432733e-01   5.3656426e-01   3.1054559e-01  -4.5611009e-01  -2.6317015e-01   1.1868440e+00
   1.4017160e+00   4.4835309e-01   1.9483163e+00  -2.0355167e-02   6.9744814e-01  -9.0689676e-01   1.2039587e+00  -3.0485402e+00   1.9586497e-01  -1.7323743e-01   1.1710327e+00  -5.7460090e-02   1.6059407e+00  -2.1661862e+00   8.7926937e-01  -4.0741966e+00  -1.4762627e-01  -2.8579816e-02  -4.5022460e-01   7.1791930e-01   1.2921686e-02   1.2046369e+00  -6.1234131e-04   6.3533981e-01   2.5645829e-01   7.0412994e-01  -6.6813069e-01   4.0554012e-01  -1.9744462e+00   5.2849175e-01  -2.2886372e+00   8.4836097e-01   9.8946060e-01   1.2086633e+00   1.1324069e-01   1.9756648e+00  -1.9673631e+00  -1.9222229e-01  -1.7886627e+00   1.4938338e+00   4.1337589e-01   1.1608124e+00  -7.4808102e-01   2.1990933e+00  -1.0284928e+00   2.7480537e+00  -2.1914874e+00   1.2068902e+00  -4.5024102e+00   1.2902569e+00   7.7177722e-01   1.0373236e+00  -9.7030251e-01   1.7105809e+00  -2.7504988e+00  -3.2550322e-01  -1.9582122e+00   7.1046926e-01  -6.9329988e-01   6.7596192e-01  -1.0225790e+00   1.8013014e+00  -1.7934862e+00   7.1272583e-01  -1.4884512e+00  -7.7485393e-01   1.5911598e-01   1.2114487e+00   4.4908984e-01   5.4003144e-01   3.1343354e-01  -4.6766495e-01  -2.7828013e-01   1.1886783e+00
   1.4029875e+00   4.4772123e-01   1.9506655e+00  -1.9581259e-02   7.0036684e-01  -9.0955813e-01   1.2020128e+00  -3.0532491e+00   1.9527324e-01  -1.7053736e-01   1.1713049e+00  -5.7739262e-02   1.6073075e+00  -2.1660773e+00   8.8261901e-01  -4.0705790e+00  -1.4408212e-01  -2.9489855e-02  -4.5981056e-01   7.1795165e-01   1.1806292e-02   1.2081258e+00   1.3084887e-03   6.3751929e-01   2.5563430e-01   7.0418768e-01  -6.7144705e-01   4.0330716e-01  -1.9800802e+00   5.2303772e-01  -2.2973716e+00   8.5070871e-01   9.8916726e-01   1.2109942e+00   1.1207701e-01   1.9772328e+00  -1.9715988e+00  -1.9501121e-01  -1.7918069e+00   1.4950720e+00   4.1331031e-01   1.1628774e+00  -7.4853332e-01   2.2016543e+00  -1.0298028e+00   2.7503534e+00  -2.1931869e+00   1.2071563e+00  -4.4998855e+00   1.2913724e+00   7.7096390e-01   1.0373739e+00  -9.7056843e-01   1.7136130e+00  -2.7500664e+00  -3.2347507e-01  -1.9516944e+00   7.1129130e-01  -6.9323368e-01   6.7565285e-01  -1.0235261e+00   1.8035832e+00  -1.7914422e+00   7.1433847e-01  -1.4847912e+00  -7.7598179e-01   1.6210516e-01   1.2123178e+00   4.5156195e-01   5.4188662e-01   3.1506409e-01  -4.7379557e-01  -2.8636030e-01   1.1894969e+00
   1.4035876e+00   4.4740652e-01   1.9517546e+00  -1.9284995e-02   7.0175629e-01  -9.1076304e-01   1.2011314e+00  -3.0552854e+00   1.9494960e-01  -1.6934095e-01   1.1714572e+00  -5.7890558e-02   1.6079332e+00  -2.1660134e+00   8.8402175e-01  -4.0689363e+00  -1.4246499e-01  -2.9870668e-02  -4.6409277e-01   7.1796166e-01   1.1310158e-02   1.2097077e+00   2.1450658e-03   6.3856905e-01   2.5524353e-01   7.0427459e-01  -6.7293716e-01   4.0232660e-01  -1.9825755e+00   5.2058392e-01  -2.3012511e+00   8.5179924e-01   9.8899894e-01   1.2121143e+00   1.1149454e-01   1.9779372e+00  -1.9734605e+00  -1.9627365e-01  -1.7932175e+00   1.4956474e+00   4.1323753e-01   1.1638215e+00  -7.4876685e-01   2.2028251e+00  -1.0303902e+00   2.7513509e+00  -2.1939041e+00   1.2072203e+00  -4.4986448e+00   1.2918920e+00   7.7055161e-01   1.0374234e+00  -9.7069115e-01   1.7149394e+00  -2.7498433e+00  -3.2265771e-01  -1.9487868e+00   7.1168493e-01  -6.9320251e-01   6.7554693e-01  -1.0239629e+00   1.8045761e+00  -1.7905100e+00   7.1501147e-01  -1.4831520e+00  -7.7658309e-01   1.6343731e-01   1.2126584e+00   4.5264219e-01   5.4272162e-01   3.1583404e-01  -4.7653169e-01  -2.8999863e-01   1.1897960e+00
   1.4038057e+00   4.4728581e-01   1.9521453e+00  -1.9196686e-02   7.0226679e-01  -9.1118642e-01   1.2008203e+00  -3.0559725e+00   1.9481849e-01  -1.6892697e-01   1.1715180e+00  -5.7952073e-02   1.6081546e+00  -2.1659855e+00   8.8448219e-01  -4.0683541e+00  -1.4189058e-01  -2.9994959e-02  -4.6558516e-01   7.1796290e-01   1.1136926e-02   1.2102659e+00   2.4303707e-03   6.3895814e-01   2.5510050e-01   7.0432363e-01  -6.7345842e-01   4.0199033e-01  -1.9834369e+00   5.1972328e-01  -2.3025951e+00   8.5219173e-01   9.8892824e-01   1.2125277e+00   1.1127277e-01   1.9781836e+00  -1.9740979e+00  -1.9671807e-01  -1.7937100e+00   1.4958531e+00   4.1319851e-01   1.1641558e+00  -7.4885734e-01   2.2032407e+00  -1.0305942e+00   2.7516885e+00  -2.1941392e+00   1.2072260e+00  -4.4981741e+00   1.2920784e+00   7.7039210e-01   1.0374474e+00  -9.7073521e-01   1.7153922e+00  -2.7497544e+00  -3.2239901e-01  -1.9477728e+00   7.1182869e-01  -6.9319149e-01   6.7551808e-01  -1.0241197e+00   1.8049130e+00  -1.7901789e+00   7.1523110e-01  -1.4825786e+00  -7.7682294e-01   1.6390047e-01   1.2127615e+00   4.5301078e-01   5.4301439e-01   3.1611551e-01  -4.7748374e-01  -2.9127609e-01   1.1898788e+00
   1.4038591e+00   4.4725479e-01   1.9522399e+00  -1.9178702e-02   7.0239309e-01  -9.1128727e-01   1.2007458e+00  -3.0561308e+00   1.9478373e-01  -1.6882939e-01   1.1715338e+00  -5.7968527e-02   1.6082075e+00  -2.1659776e+00   8.8458572e-01  -4.0682134e+00  -1.4175211e-01  -3.0022644e-02  -4.6593906e-01   7.1796260e-01   1.1095648e-02   1.2103997e+00   2.4968360e-03   6.3905499e-01   2.5506518e-01   7.0433907e-01  -6.7358222e-01   4.0191172e-01  -1.9836393e+00   5.1951806e-01  -2.3029122e+00   8.5228721e-01   9.8890893e-01   1.2126302e+00   1.1121648e-01   1.9782422e+00  -1.9742464e+00  -1.9682423e-01  -1.7938269e+00   1.4959027e+00   4.1318644e-01   1.1642359e+00  -7.4888047e-01   2.2033404e+00  -1.0306423e+00   2.7517663e+00  -2.1941916e+00   1.2072240e+00  -4.4980544e+00   1.2921235e+00   7.7035097e-01   1.0374542e+00  -9.7074594e-01   1.7154976e+00  -2.7497310e+00  -3.2234271e-01  -1.9475319e+00   7.1186392e-01  -6.9318887e-01   6.7551247e-01  -1.0241578e+00   1.8049908e+00  -1.7900991e+00   7.1528016e-01  -1.4824421e+00  -7.7688595e-01   1.6401009e-01   1.2127827e+00   4.5309652e-01   5.4308412e-01   3.1618498e-01  -4.7770907e-01  -2.9158102e-01   1.1898939e+00
   1.4038655e+00   4.4725089e-01   1.9522513e+00  -1.9176854e-02   7.0240854e-01  -9.1129918e-01   1.2007368e+00  -3.0561489e+00   1.9477927e-01  -1.6881789e-01   1.1715357e+00  -5.7970656e-02   1.6082139e+00  -2.1659765e+00   8.8459741e-01  -4.0681967e+00  -1.4173550e-01  -3.0025733e-02  -4.6598090e-01   7.1796249e-01   1.1090743e-02   1.2104157e+00   2.5045891e-03   6.3906692e-01   2.5506090e-01   7.0434128e-01  -6.7359687e-01   4.0190255e-01  -1.9836630e+00   5.1949369e-01  -2.3029494e+00   8.5229873e-01   9.8890637e-01   1.2126427e+00   1.1120949e-01   1.9782491e+00  -1.9742637e+00  -1.9683684e-01  -1.7938407e+00   1.4959087e+00   4.1318475e-01   1.1642454e+00  -7.4888338e-01   2.2033523e+00  -1.0306479e+00   2.7517753e+00  -2.1941976e+00   1.2072235e+00  -4.4980397e+00   1.2921289e+00   7.7034580e-01   1.0374550e+00  -9.7074724e-01   1.7155098e+00  -2.7497279e+00  -3.2233650e-01  -1.9475033e+00   7.1186816e-01  -6.9318856e-01   6.7551195e-01  -1.0241625e+00   1.8049999e+00  -1.7900895e+00   7.1528565e-01  -1.4824259e+00  -7.7689398e-01   1.6402303e-01   1.2127848e+00   4.5310651e-01   5.4309242e-01   3.1619345e-01  -4.7773565e-01  -2.9161728e-01   1.1898952e+00
