# Supplementary material for: A Student's Guide to Randomization Statistics for Multichannel Event-Related Potentials Using Ragu
Source: Front Neurosci. 2018 Jun 19;12:355. doi: 10.3389/fnins.2018.00355 (PMC6020783; doi:10.3389/fnins.2018.00355)
Supplement: Supplementary file 1 [file Data_Sheet_1.ZIP › RawData/s15_c1.asc]

   3.2560060e+00   1.5760512e+00   2.6596587e+00   5.3214758e-01   7.6878374e-01  -2.9523041e+00  -1.5569872e+00  -3.0219715e+00   2.4237990e-01   5.4095619e-02   2.8467882e+00   1.8140266e-01   2.7022230e-01  -1.9174844e+00  -1.1038513e+00  -2.8760004e+00   2.9841010e+00   1.5233239e-01  -2.1076954e+00   2.3716543e+00   5.2309053e-01   2.8877566e+00   1.9474397e+00   1.7220403e+00   4.2301791e-01   7.4658417e-01  -1.5632917e+00  -5.5848826e-01  -2.0742870e+00  -1.6810394e+00  -2.1701148e+00   3.0881312e+00   1.5601462e+00   1.8996143e+00  -6.0468955e-01  -5.3558827e-01  -3.5227699e+00  -1.3237809e+00  -1.9210982e+00   3.7353484e+00   6.1681532e-01   1.8616674e+00  -1.3030044e+00   8.7770825e-01  -2.4155173e+00  -2.2195772e-01  -3.0194271e+00  -1.1213350e+00  -2.8460188e+00   3.0929255e+00   1.3334558e+00   1.6380298e+00  -1.1386432e+00   8.6928307e-01  -2.5980897e+00  -1.1576249e+00  -1.7345989e+00   2.3464696e+00   1.7003160e-01   1.4335911e+00  -4.7506274e-01   1.3801705e-01  -1.8075438e+00  -2.8255016e-01  -1.0259590e+00   6.7879879e-02  -7.9815484e-01   6.8826031e-01  -2.0090557e-01   2.6134004e+00   1.8898979e+00  -1.5316892e+00  -1.2554311e+00   3.5872930e-01
   3.3396252e+00   1.5902725e+00   2.5820206e+00   4.4129705e-01   6.7836552e-01  -3.1692008e+00  -1.6158395e+00  -3.0867118e+00   3.2622450e-01   1.7709529e-01   2.9858669e+00   1.1529263e-01   3.3323424e-01  -1.8794146e+00  -1.1418430e+00  -2.8484878e+00   2.9191235e+00  -3.0082652e-02  -2.1227709e+00   2.4144190e+00   6.7993509e-01   2.8114599e+00   1.8764821e+00   1.6008304e+00   3.0892321e-01   5.9626161e-01  -1.7806063e+00  -7.1216250e-01  -2.3146581e+00  -1.7014829e+00  -2.1475147e+00   3.0799659e+00   1.4886487e+00   1.8132380e+00  -7.1854330e-01  -5.9335930e-01  -3.6982414e+00  -1.3478231e+00  -1.8318669e+00   3.8072208e+00   5.7923859e-01   1.8620356e+00  -1.4106244e+00   8.6999118e-01  -2.5663916e+00  -2.6058758e-01  -3.1302597e+00  -1.1663574e+00  -2.8505477e+00   3.2540217e+00   1.2731213e+00   1.7259234e+00  -1.1492372e+00   9.0667873e-01  -2.5198578e+00  -1.1804608e+00  -1.6603052e+00   2.5166911e+00   3.0698287e-01   1.5561783e+00  -2.1355326e-01   2.5633424e-01  -1.6672398e+00  -1.9608066e-01  -9.1663641e-01   2.1576577e-01  -6.5038890e-01   8.9193373e-01  -2.6546905e-02   2.5914415e+00   1.7954677e+00  -1.6983043e+00  -1.1473967e+00   5.8377909e-01
   3.3803142e+00   1.5695427e+00   2.4545306e+00   3.2172498e-01   5.7361445e-01  -3.3439156e+00  -1.6622002e+00  -3.1063356e+00   4.3245974e-01   3.2198611e-01   3.0963734e+00   4.2830252e-02   3.8435075e-01  -1.8132902e+00  -1.1657731e+00  -2.7813973e+00   2.8072754e+00  -2.2824767e-01  -2.1106879e+00   2.4166811e+00   8.5113415e-01   2.6827768e+00   1.7633384e+00   1.4405219e+00   1.7335791e-01   4.2674622e-01  -1.9850649e+00  -8.6019382e-01  -2.5346028e+00  -1.7000724e+00  -2.0815207e+00   3.0208505e+00   1.3770597e+00   1.6938511e+00  -8.3336845e-01  -6.4535978e-01  -3.8270222e+00  -1.3475411e+00  -1.6955160e+00   3.8292340e+00   5.2064261e-01   1.8422528e+00  -1.4990598e+00   8.4942332e-01  -2.6800887e+00  -3.0277127e-01  -3.1993243e+00  -1.1932530e+00  -2.8024062e+00   3.3720728e+00   1.1882056e+00   1.7938236e+00  -1.1457459e+00   9.3941161e-01  -2.4122016e+00  -1.1785645e+00  -1.5390379e+00   2.6690095e+00   4.4461167e-01   1.6676347e+00   5.8683135e-02   3.7605021e-01  -1.5083493e+00  -1.0163852e-01  -7.9272070e-01   3.8200400e-01  -4.8779717e-01   1.1072908e+00   1.5692905e-01   2.5187240e+00   1.6634774e+00  -1.8510439e+00  -1.0128593e+00   8.1816981e-01
   3.3705818e+00   1.5090346e+00   2.2739829e+00   1.7334994e-01   4.5532992e-01  -3.4672447e+00  -1.6927096e+00  -3.0745152e+00   5.6391104e-01   4.8764163e-01   3.1717419e+00  -3.5524648e-02   4.2002644e-01  -1.7187099e+00  -1.1730857e+00  -2.6692560e+00   2.6457629e+00  -4.3896995e-01  -2.0686765e+00   2.3722948e+00   1.0347289e+00   2.4984834e+00   1.6058795e+00   1.2402605e+00   1.7248761e-02   2.3993861e-01  -2.1698025e+00  -9.9801723e-01  -2.7258320e+00  -1.6736661e+00  -1.9684525e+00   2.9054956e+00   1.2228546e+00   1.5404144e+00  -9.4630036e-01  -6.8958042e-01  -3.9000922e+00  -1.3168537e+00  -1.5101543e+00   3.7951807e+00   4.4013264e-01   1.8000507e+00  -1.5637601e+00   8.1459244e-01  -2.7499347e+00  -3.4794263e-01  -3.2199493e+00  -1.1975893e+00  -2.6948584e+00   3.4377691e+00   1.0767362e+00   1.8365757e+00  -1.1275874e+00   9.6566179e-01  -2.2744842e+00  -1.1459656e+00  -1.3664365e+00   2.7967686e+00   5.7852998e-01   1.7628209e+00   3.3516457e-01   4.9305060e-01  -1.3331770e+00  -1.1959189e-03  -6.5510593e-01   5.6498160e-01  -3.1238923e-01   1.3306654e+00   3.4581276e-01   2.3905892e+00   1.4927543e+00  -1.9841142e+00  -8.5168800e-01   1.0568249e+00
   3.3043568e+00   1.4050450e+00   2.0390422e+00  -2.7282707e-03   3.2483657e-01  -3.5318637e+00  -1.7043437e+00  -2.9866772e+00   7.2318222e-01   6.7204101e-01   3.2065195e+00  -1.1921637e-01   4.3706901e-01  -1.5966672e+00  -1.1616910e+00  -2.5075896e+00   2.4336261e+00  -6.5850465e-01  -1.9950902e+00   2.2764491e+00   1.2283731e+00   2.2573635e+00   1.4036297e+00   1.0006744e+00  -1.5765835e-01   3.8429392e-02  -2.3285406e+00  -1.1213158e+00  -2.8809312e+00  -1.6198495e+00  -1.8063241e+00   2.7304825e+00   1.0249612e+00   1.3531752e+00  -1.0544825e+00  -7.2424506e-01  -3.9103633e+00  -1.2498954e+00  -1.2758864e+00   3.7008857e+00   3.3767684e-01   1.7339343e+00  -1.6009737e+00   7.6454307e-01  -2.7709761e+00  -3.9538150e-01  -3.1872264e+00  -1.1752580e+00  -2.5229481e+00   3.4432899e+00   9.3743582e-01   1.8496632e+00  -1.0949650e+00   9.8375364e-01  -2.1072512e+00  -1.0769547e+00  -1.1396418e+00   2.8939387e+00   7.0416351e-01   1.8368840e+00   6.0885103e-01   6.0295434e-01  -1.1448027e+00   1.0291038e-01  -5.0509910e-01   7.6253004e-01  -1.2664394e-01   1.5580694e+00   5.3605981e-01   2.2042796e+00   1.2835792e+00  -2.0922826e+00  -6.6469507e-01   1.2943046e+00
   3.1774471e+00   1.2553096e+00   1.7505267e+00  -2.0415711e-01   1.8398416e-01  -3.5329353e+00  -1.6945939e+00  -2.8404450e+00   9.1248876e-01   8.7224943e-01   3.1967707e+00  -2.0760595e-01   4.3286503e-01  -1.4496511e+00  -1.1300971e+00  -2.2932612e+00   2.1719885e+00  -8.8269519e-01  -1.8896062e+00   2.1260581e+00   1.4293979e+00   1.9604931e+00   1.1579674e+00   7.2401840e-01  -3.4880215e-01  -1.7455588e-01  -2.4559855e+00  -1.2262678e+00  -2.9938502e+00  -1.5371296e+00  -1.5951373e+00   2.4946418e+00   7.8397966e-01   1.1338118e+00  -1.1552251e+00  -7.4791884e-01  -3.8532738e+00  -1.1413291e+00  -9.9506807e-01   3.5446201e+00   2.1420587e-01   1.6433707e+00  -1.6080242e+00   6.9889385e-01  -2.7404365e+00  -4.4421213e-01  -3.0984764e+00  -1.1226964e+00  -2.2839810e+00   3.3828602e+00   7.6987297e-01   1.8295334e+00  -1.0489372e+00   9.9228263e-01  -1.9123325e+00  -9.6638959e-01  -8.5764575e-01   2.9554983e+00   8.1697345e-01   1.8855517e+00   8.7243015e-01   7.0132673e-01  -9.4699430e-01   2.0808101e-01  -3.4439277e-01   9.7199035e-01   6.6561223e-02   1.7853539e+00   7.2346163e-01   1.9592855e+00   1.0378312e+00  -2.1712081e+00  -4.5370337e-01   1.5250406e+00
   2.9879351e+00   1.0592688e+00   1.4116012e+00  -4.2732467e-01   3.5125832e-02  -3.4686129e+00  -1.6616321e+00  -2.6359968e+00   1.1334639e+00   1.0844357e+00   3.1404205e+00  -2.9997732e-01   4.0560122e-01  -1.2816604e+00  -1.0775137e+00  -2.0247900e+00   1.8642061e+00  -1.1071415e+00  -1.7533690e+00   1.9200901e+00   1.6348811e+00   1.6114195e+00   8.7223466e-01   4.1424571e-01  -5.5285291e-01  -3.9524289e-01  -2.5481939e+00  -1.3097772e+00  -3.0603468e+00  -1.4250927e+00  -1.3370884e+00   2.1993409e+00   5.0233133e-01   8.8551350e-01  -1.2461628e+00  -7.5959860e-01  -3.7272834e+00  -9.8668312e-01  -6.7246883e-01   3.3273988e+00   7.1664642e-02   1.5289443e+00  -1.5835446e+00   6.1793984e-01  -2.6580727e+00  -4.9340175e-01  -2.9536204e+00  -1.0371043e+00  -1.9779446e+00   3.2532311e+00   5.7459260e-01   1.7739017e+00  -9.9143438e-01   9.9024875e-01  -1.6928861e+00  -8.1002413e-01  -5.2160136e-01   2.9777818e+00   9.1269560e-01   1.9054229e+00   1.1186316e+00   7.8392442e-01  -7.4407516e-01   3.1158741e-01  -1.7502348e-01   1.1903043e+00   2.6403661e-01   2.0083750e+00   9.0383239e-01   1.6575877e+00   7.5905569e-01  -2.2177422e+00  -2.2157374e-01   1.7435855e+00
   2.7364739e+00   8.1826894e-01   1.0278586e+00  -6.6742505e-01  -1.1892585e-01  -3.3403893e+00  -1.6044489e+00  -2.3763031e+00   1.3869449e+00   1.3039311e+00   3.0375105e+00  -3.9553438e-01   3.5446487e-01  -1.0981194e+00  -1.0039108e+00  -1.7026280e+00   1.5158996e+00  -1.3273854e+00  -1.5890469e+00   1.6598114e+00   1.8417170e+00   1.2162153e+00   5.5174218e-01   7.6996769e-02  -7.6580490e-01  -6.1942352e-01  -2.6028749e+00  -1.3696681e+00  -3.0783425e+00  -1.2845119e+00  -1.0366616e+00   1.8486471e+00   1.8432142e-01   6.1298840e-01  -1.3254022e+00  -7.5877859e-01  -3.5342158e+00  -7.8269352e-01  -3.1531502e-01   3.0531296e+00  -8.6992991e-02   1.3924697e+00  -1.5276397e+00   5.2273016e-01  -2.5263885e+00  -5.4176010e-01  -2.7554177e+00  -9.1663970e-01  -1.6078294e+00   3.0540473e+00   3.5322134e-01   1.6820141e+00  -9.2521484e-01   9.7718845e-01  -1.4533665e+00  -6.0483398e-01  -1.3507141e-01   2.9587726e+00   9.8758458e-01   1.8942364e+00   1.3405526e+00   8.4696113e-01  -5.4074992e-01   4.1073118e-01   6.8246143e-04   1.4141312e+00   4.6237992e-01   2.2231592e+00   1.0732014e+00   1.3037757e+00   4.5244260e-01  -2.2301694e+00   2.7813154e-02   1.9448685e+00
   2.4264590e+00   5.3567729e-01   6.0726765e-01  -9.1859635e-01  -2.7496474e-01  -3.1532544e+00  -1.5229534e+00  -2.0672170e+00   1.6727497e+00   1.5253273e+00   2.8903381e+00  -4.9338626e-01   2.7980653e-01  -9.0569302e-01  -9.1002711e-01  -1.3293792e+00   1.1348516e+00  -1.5391040e+00  -1.4007987e+00   1.3489169e+00   2.0466808e+00   7.8339008e-01   2.0365540e-01  -2.8050446e-01  -9.8311176e-01  -8.4259489e-01  -2.6196018e+00  -1.4048283e+00  -3.0481585e+00  -1.1173957e+00  -7.0059582e-01   1.4493425e+00  -1.6389858e-01   3.2238451e-01  -1.3916479e+00  -7.4548378e-01  -3.2794133e+00  -5.2763745e-01   6.6796215e-02   2.7285952e+00  -2.5786992e-01   1.2370420e+00  -1.4419669e+00   4.1511319e-01  -2.3506831e+00  -5.8794054e-01  -2.5095447e+00  -7.6058205e-01  -1.1798314e+00   2.7880627e+00   1.0853586e-01   1.5548407e+00  -8.5375973e-01   9.5329634e-01  -1.1994215e+00  -3.4932437e-01   2.9580680e-01   2.8983110e+00   1.0386440e+00   1.8510977e+00   1.5319735e+00   8.8737843e-01  -3.4189850e-01   5.0302145e-01   1.8017069e-01   1.6399824e+00   6.5808145e-01   2.4260546e+00   1.2279998e+00   9.0501884e-01   1.2470861e-01  -2.2083703e+00   2.8962416e-01   2.1244363e+00
   2.0640576e+00   2.1690144e-01   1.5998508e-01  -1.1741257e+00  -4.2947800e-01  -2.9156284e+00  -1.4180280e+00  -1.7174015e+00   1.9894638e+00   1.7426155e+00   2.7034695e+00  -5.9252004e-01   1.8324609e-01  -7.1200739e-01  -7.9732542e-01  -9.0994243e-01   7.3077126e-01  -1.7382954e+00  -1.1941426e+00   9.9353690e-01   2.2464857e+00   3.2365747e-01  -1.6323344e-01  -6.4964925e-01  -1.1998601e+00  -1.0601168e+00  -2.5999129e+00  -1.4152889e+00  -2.9726045e+00  -9.2696683e-01  -3.3771367e-01   1.0107815e+00  -5.3447328e-01   2.1124918e-02  -1.4442935e+00  -7.2026841e-01  -2.9716761e+00  -2.2163390e-01   4.6212120e-01   2.3632724e+00  -4.3625133e-01   1.0670189e+00  -1.3297148e+00   2.9774202e-01  -2.1389120e+00  -6.3044648e-01  -2.2244961e+00  -5.6945281e-01  -7.0340328e-01   2.4611871e+00  -1.5551332e-01   1.3951845e+00  -7.8111105e-01   9.1952236e-01  -9.3771426e-01  -4.3796819e-02   7.6225586e-01   2.7982051e+00   1.0638291e+00   1.7766451e+00   1.6876504e+00   9.0310200e-01  -1.5235242e-01   5.8635683e-01   3.6072405e-01   1.8643693e+00   8.4763069e-01   2.6138680e+00   1.3652301e+00   4.7088464e-01  -2.1611734e-01  -2.1538866e+00   5.5818732e-01   2.2786729e+00
   1.6580880e+00  -1.3069274e-01  -3.0196967e-01  -1.4267087e+00  -5.7875105e-01  -2.6390700e+00  -1.2915349e+00  -1.3380902e+00   2.3342509e+00   1.9493556e+00   2.4836180e+00  -6.9176128e-01   6.7707518e-02  -5.2528861e-01  -6.6789796e-01  -4.5156374e-01   3.1493149e-01  -1.9214495e+00  -9.7573706e-01   6.0211108e-01   2.4378309e+00  -1.5043711e-01  -5.3883793e-01  -1.0207330e+00  -1.4109712e+00  -1.2673807e+00  -2.5472877e+00  -1.4022347e+00  -2.8569090e+00  -7.1757820e-01   4.1380147e-02   5.4458938e-01  -9.1808649e-01  -2.8234174e-01  -1.4834723e+00  -6.8417879e-01  -2.6229789e+00   1.3310901e-01   8.5712752e-01   1.9689896e+00  -6.1678025e-01   8.8792381e-01  -1.1954849e+00   1.7403696e-01  -1.9013661e+00  -6.6764476e-01  -1.9113014e+00  -3.4508541e-01  -1.9114831e-01   2.0823505e+00  -4.3382921e-01   1.2076883e+00  -7.1166005e-01   8.7763081e-01  -6.7568263e-01   3.0944631e-01   1.2529079e+00   2.6622267e+00   1.0622069e+00   1.6731362e+00   1.8035649e+00   8.9326206e-01   2.3331003e-02   6.5919790e-01   5.3952632e-01   2.0839524e+00   1.0276169e+00   2.7839720e+00   1.4826062e+00   1.3008664e-02  -5.6099608e-01  -2.0698831e+00   8.2714817e-01   2.4049761e+00
   1.2197546e+00  -4.9796286e-01  -7.6516187e-01  -1.6687462e+00  -7.1898722e-01  -2.3377595e+00  -1.1462724e+00  -9.4268643e-01   2.7027106e+00   2.1388745e+00   2.2393906e+00  -7.8972423e-01  -6.2630110e-02  -3.5394102e-01  -5.2433240e-01   3.6212451e-02  -1.0029816e-01  -2.0856883e+00  -7.5308340e-01   1.8513632e-01   2.6174405e+00  -6.2500762e-01  -9.1219580e-01  -1.3833237e+00  -1.6114180e+00  -1.4599831e+00  -2.4669962e+00  -1.3679427e+00  -2.7084877e+00  -4.9456569e-01   4.2472011e-01   6.4219243e-02  -1.3042930e+00  -5.7886481e-01  -1.5100563e+00  -6.3868462e-01  -2.2479718e+00   5.3211898e-01   1.2369717e+00   1.5594494e+00  -7.9366934e-01   7.0627285e-01  -1.0450692e+00   4.8102624e-02  -1.6501782e+00  -6.9779032e-01  -1.5830748e+00  -9.0641015e-02   3.4145606e-01   1.6631966e+00  -7.2025185e-01   9.9873370e-01  -6.4989715e-01   8.3020783e-01  -4.2124572e-01   7.0597613e-01   1.7539798e+00   2.4959946e+00   1.0340645e+00   1.5444475e+00   1.8771236e+00   8.5835660e-01   1.8107960e-01   7.2071124e-01   7.1371914e-01   2.2956832e+00   1.1948166e+00   2.9343860e+00   1.5786538e+00  -4.5536464e-01  -9.0025234e-01  -1.9610043e+00   1.0896597e+00   2.5018833e+00
   7.6224983e-01  -8.7426614e-01  -1.2152891e+00  -1.8926570e+00  -8.4643757e-01  -2.0277877e+00  -9.8588800e-01  -5.4622244e-01   3.0888004e+00   2.3044798e+00   1.9809281e+00  -8.8475835e-01  -2.0247095e-01  -2.0608949e-01  -3.6955317e-01   5.4170228e-01  -5.0199609e-01  -2.2288701e+00  -5.3417432e-01  -2.4520030e-01   2.7820897e+00  -1.0854106e+00  -1.2719440e+00  -1.7266911e+00  -1.7964432e+00  -1.6338931e+00  -2.3658271e+00  -1.3156564e+00  -2.5365632e+00  -2.6405060e-01   7.9949403e-01  -4.1560918e-01  -1.6819194e+00  -8.5897362e-01  -1.5256007e+00  -5.8558416e-01  -1.8632920e+00   9.6857542e-01   1.5860753e+00   1.1496433e+00  -9.6093261e-01   5.2932680e-01  -8.8514059e-01  -7.5396948e-02  -1.3986893e+00  -7.1906590e-01  -1.2544132e+00   1.8943000e-01   8.7650133e-01   1.2176207e+00  -1.0076983e+00   7.7623171e-01  -6.0013610e-01   7.8060711e-01  -1.8247549e-01   1.1392046e+00   2.2495823e+00   2.3067463e+00   9.8095847e-01   1.3959751e+00   1.9072970e+00   8.0033494e-01   3.1748674e-01   7.7086801e-01   8.8044704e-01   2.4969213e+00   1.3462616e+00   3.0638170e+00   1.6527603e+00  -9.1994166e-01  -1.2239988e+00  -1.8331361e+00   1.3385952e+00   2.5691323e+00
   3.0024559e-01  -1.2478185e+00  -1.6377985e+00  -2.0911865e+00  -9.5753472e-01  -1.7262900e+00  -8.1475263e-01  -1.6470491e-01   3.4848363e+00   2.4396775e+00   1.7194480e+00  -9.7489762e-01  -3.4562808e-01  -8.9113464e-02  -2.0665556e-01   1.0513582e+00  -8.7727516e-01  -2.3496506e+00  -3.2711166e-01  -6.7548239e-01   2.9286234e+00  -1.5168859e+00  -1.6068208e+00  -2.0402758e+00  -1.9617617e+00  -1.7856085e+00  -2.2517087e+00  -1.2494035e+00  -2.3516586e+00  -3.2704843e-02   1.1526198e+00  -8.7955284e-01  -2.0395100e+00  -1.1132965e+00  -1.5322350e+00  -5.2689337e-01  -1.4867247e+00   1.4333301e+00   1.8887705e+00   7.5519169e-01  -1.1126205e+00   3.6478258e-01  -7.2286814e-01  -1.9140189e-01  -1.1607108e+00  -7.2963833e-01  -9.4068145e-01   4.8947955e-01   1.3942511e+00   7.6118279e-01  -1.2883563e+00   5.4931361e-01  -5.6622534e-01   7.3282993e-01   3.2751257e-02   1.6004523e+00   2.7221639e+00   2.1030128e+00   9.0570212e-01   1.2344399e+00   1.8946955e+00   7.2258652e-01   4.2994926e-01   8.1048179e-01   1.0368908e+00   2.6855197e+00   1.4792836e+00   3.1716614e+00   1.7051685e+00  -1.3660042e+00  -1.5225843e+00  -1.6930883e+00   1.5667722e+00   2.6076481e+00
  -1.5070186e-01  -1.6061218e+00  -2.0185399e+00  -2.2576935e+00  -1.0490265e+00  -1.4504759e+00  -6.3780605e-01   1.8561769e-01   3.8815854e+00   2.5383902e+00   1.4667301e+00  -1.0578245e+00  -4.8532622e-01  -9.2010434e-03  -3.8751894e-02   1.5501624e+00  -1.2138758e+00  -2.4474976e+00  -1.3972188e-01  -1.0915956e+00   3.0539672e+00  -1.9052185e+00  -1.9061627e+00  -2.3141687e+00  -2.1037345e+00  -1.9122912e+00  -2.1332462e+00  -1.1737722e+00  -2.1650011e+00   1.9250569e-01   1.4713485e+00  -1.3123324e+00  -2.3657925e+00  -1.3329930e+00  -1.5324999e+00  -4.6472716e-01  -1.1362635e+00   1.9150434e+00   2.1299822e+00   3.9164389e-01  -1.2430445e+00   2.2041846e-01  -5.6548309e-01  -2.9465314e-01  -9.4972908e-01  -7.2773289e-01  -6.5722185e-01   8.0280042e-01   1.8738892e+00   3.1042913e-01  -1.5539278e+00   3.2793373e-01  -5.5126398e-01   6.9134129e-01   2.1710364e-01   2.0791199e+00   3.1530907e+00   1.8942159e+00   8.1229282e-01   1.0676050e+00   1.8415778e+00   6.2982435e-01   5.1675511e-01   8.4117377e-01   1.1802883e+00   2.8598657e+00   1.5915322e+00   3.2579632e+00   1.7369099e+00  -1.7790610e+00  -1.7870394e+00  -1.5482209e+00   1.7671770e+00   2.6194570e+00
  -5.7480428e-01  -1.9364459e+00  -2.3444169e+00  -2.3864014e+00  -1.1181035e+00  -1.2166167e+00  -4.6038211e-01   4.8902824e-01   4.2684577e+00   2.5951629e+00   1.2345655e+00  -1.1308590e+00  -6.1456362e-01   2.9048885e-02   1.3115420e-01   2.0221372e+00  -1.5007299e+00  -2.5226624e+00   2.0804876e-02  -1.4793042e+00   3.1551368e+00  -2.2373822e+00  -2.1603694e+00  -2.5395796e+00  -2.2195032e+00  -2.0118763e+00  -2.0192053e+00  -1.0936636e+00  -1.9878745e+00   4.0458419e-01   1.7438561e+00  -1.6994235e+00  -2.6501367e+00  -1.5101758e+00  -1.5291436e+00  -4.0118489e-01  -8.2912639e-01   2.4004433e+00   2.2959147e+00   7.3770787e-02  -1.3469844e+00   1.0371324e-01  -4.1982064e-01  -3.7991468e-01  -7.7810273e-01  -7.1172479e-01  -4.1853330e-01   1.1218085e+00   2.2943904e+00  -1.1784068e-01  -1.7959111e+00   1.2240591e-01  -5.5733881e-01   6.6083237e-01   3.6413672e-01   2.5629618e+00   3.5233510e+00   1.6902101e+00   7.0577856e-01   9.0391609e-01   1.7517939e+00   5.2786222e-01   5.7711884e-01   8.6526247e-01   1.3079499e+00   3.0188742e+00   1.6809758e+00   3.3233323e+00   1.7496855e+00  -2.1454873e+00  -2.0094931e+00  -1.4060414e+00   1.9331777e+00   2.6075268e+00
  -9.5672349e-01  -2.2263456e+00  -2.6040021e+00  -2.4726048e+00  -1.1625162e+00  -1.0390554e+00  -2.8802249e-01   7.3111382e-01   4.6338007e+00   2.6053554e+00   1.0342013e+00  -1.1909851e+00  -7.2650871e-01   2.2953888e-02   3.0025455e-01   2.4509632e+00  -1.7284677e+00  -2.5761136e+00   1.4822900e-01  -1.8248470e+00   3.2292515e+00  -2.5021351e+00  -2.3613122e+00  -2.7092622e+00  -2.3070777e+00  -2.0831512e+00  -1.9179770e+00  -1.0140362e+00  -1.8309661e+00   5.9675869e-01   1.9597888e+00  -2.0277174e+00  -2.8829916e+00  -1.6382981e+00  -1.5248880e+00  -3.3824772e-01  -5.8078924e-01   2.8747076e+00   2.3747047e+00  -1.8511770e-01  -1.4198714e+00   2.1460493e-02  -2.9186890e-01  -4.4221351e-01  -6.5630088e-01  -6.8024382e-01  -2.3746495e-01   1.4382631e+00   2.6354836e+00  -5.0732640e-01  -2.0059153e+00  -5.7104627e-02  -5.8530143e-01   6.4594486e-01   4.6860870e-01   3.0384585e+00   3.8143720e+00   1.5007961e+00   5.9207120e-01   7.5208845e-01   1.6306644e+00   4.2329582e-01   6.1116847e-01   8.8558235e-01   1.4172738e+00   3.1619345e+00   1.7458867e+00   3.3688280e+00   1.7456994e+00  -2.4531215e+00  -2.1835388e+00  -1.2738017e+00   2.0587222e+00   2.5755474e+00
  -1.2822538e+00  -2.4641914e+00  -2.7880842e+00  -2.5128300e+00  -1.1806774e+00  -9.2930002e-01  -1.2628644e-01   8.9949834e-01   4.9652925e+00   2.5653174e+00   8.7580794e-01  -1.2349191e+00  -8.1490362e-01  -2.8016628e-02   4.6597862e-01   2.8206902e+00  -1.8898390e+00  -2.6094379e+00   2.3751090e-01  -2.1155290e+00   3.2735606e+00  -2.6905331e+00  -2.5026707e+00  -2.8178772e+00  -2.3653771e+00  -2.1258015e+00  -1.8370584e+00  -9.3966210e-01  -1.7037532e+00   7.6271903e-01   2.1107331e+00  -2.2861168e+00  -3.0562720e+00  -1.7124867e+00  -1.5221846e+00  -2.7769667e-01  -4.0409399e-01   3.3219648e+00   2.3570159e+00  -3.7380073e-01  -1.4579472e+00  -2.0600440e-02  -1.8635661e-01  -4.7708831e-01  -5.9223158e-01  -6.3228721e-01  -1.2446896e-01   1.7435198e+00   2.8786674e+00  -8.4296513e-01  -2.1759934e+00  -2.0110632e-01  -6.3460577e-01   6.5097731e-01   5.2676415e-01   3.4912749e+00   4.0089198e+00   1.3352337e+00   4.7770902e-01   6.2066131e-01   1.4847993e+00   3.2310658e-01   6.1989122e-01   9.0524357e-01   1.5057742e+00   3.2888189e+00   1.7848311e+00   3.3958183e+00   1.7274665e+00  -2.6917891e+00  -2.3045325e+00  -1.1581242e+00   2.1385153e+00   2.5276676e+00
  -1.5389762e+00  -2.6396986e+00  -2.8901206e+00  -2.5049480e+00  -1.1717487e+00  -8.9526457e-01   1.9437708e-02   9.8449724e-01   5.2504262e+00   2.4725480e+00   7.6799291e-01  -1.2592273e+00  -8.7444431e-01  -1.2211151e-01   6.2599360e-01   3.1165127e+00  -1.9800377e+00  -2.6247283e+00   2.8498464e-01  -2.3402863e+00   3.2854907e+00  -2.7963441e+00  -2.5801852e+00  -2.8622709e+00  -2.3942252e+00  -2.1404245e+00  -1.7825883e+00  -8.7490941e-01  -1.6139722e+00   8.9682757e-01   2.1905813e+00  -2.4660442e+00  -3.1636963e+00  -1.7298037e+00  -1.5229791e+00  -2.2105575e-01  -3.0848736e-01   3.7259030e+00   2.2365405e+00  -4.8369280e-01  -1.4583996e+00  -1.8115885e-02  -1.0641021e-01  -4.8083556e-01  -5.9070129e-01  -5.6733150e-01  -8.6954705e-02   2.0288119e+00   3.0082318e+00  -1.1116231e+00  -2.2989853e+00  -3.0129475e-01  -7.0322353e-01   6.7959779e-01   5.3657287e-01   3.9067969e+00   4.0920457e+00   1.2017813e+00   3.6957859e-01   5.1754897e-01   1.3218603e+00   2.3421835e-01   6.0504817e-01   9.2735433e-01   1.5711289e+00   3.3995630e+00   1.7966712e+00   3.4058294e+00   1.6976103e+00  -2.8537355e+00  -2.3698063e+00  -1.0646816e+00   2.1681752e+00   2.4682094e+00
  -1.7168544e+00  -2.7444257e+00  -2.9065737e+00  -2.4482431e+00  -1.1357059e+00  -9.4070555e-01   1.4411469e-01   9.7965793e-01   5.4770687e+00   2.3258341e+00   7.1738277e-01  -1.2604851e+00  -9.0110840e-01  -2.5528379e-01   7.7817033e-01   3.3255714e+00  -1.9969134e+00  -2.6244589e+00   2.8845070e-01  -2.4901969e+00   3.2627207e+00  -2.8163413e+00  -2.5918233e+00  -2.8416578e+00  -2.3943078e+00  -2.1285092e+00  -1.7589696e+00  -8.2356389e-01  -1.5672042e+00   9.9429796e-01   2.1957811e+00  -2.5618395e+00  -3.2010528e+00  -1.6894234e+00  -1.5285098e+00  -1.6956254e-01  -2.9943849e-01   4.0704673e+00   2.0103861e+00  -5.0928118e-01  -1.4194758e+00   3.1607853e-02  -5.3307725e-02  -4.5074071e-01  -6.5304251e-01  -4.8543628e-01  -1.2878260e-01   2.2855540e+00   3.0122264e+00  -1.3027102e+00  -2.3688566e+00  -3.5102384e-01  -7.8765221e-01   7.3458414e-01   4.9791245e-01   4.2707232e+00   4.0520275e+00   1.1072874e+00   2.7460550e-01   4.4961513e-01   1.1502741e+00   1.6304104e-01   5.6906836e-01   9.5473049e-01   1.6112533e+00   3.4943376e+00   1.7805922e+00   3.4003981e+00   1.6586743e+00  -2.9339513e+00  -2.3787939e+00  -9.9795260e-01   2.1443683e+00   2.4013823e+00
  -1.8087409e+00  -2.7722200e+00  -2.8371128e+00  -2.3434392e+00  -1.0733792e+00  -1.0648967e+00   2.4323456e-01   8.8215519e-01   5.6340691e+00   2.1253673e+00   7.2829552e-01  -1.2354752e+00  -8.9240496e-01  -4.2129766e-01   9.2052729e-01   3.4377309e+00  -1.9410652e+00  -2.6113681e+00   2.4718968e-01  -2.5589169e+00   3.2032861e+00  -2.7504643e+00  -2.5378548e+00  -2.7576894e+00  -2.3671018e+00  -2.0923864e+00  -1.7686063e+00  -7.8869807e-01  -1.5666052e+00   1.0513405e+00   2.1254550e+00  -2.5710281e+00  -3.1663946e+00  -1.5927128e+00  -1.5391542e+00  -1.2416566e-01  -3.7807320e-01   4.3406159e+00   1.6793270e+00  -4.4843041e-01  -1.3405714e+00   1.2940426e-01  -2.6351436e-02  -3.8527997e-01  -7.7693437e-01  -3.8732781e-01  -2.4993062e-01   2.5056599e+00   2.8833133e+00  -1.4086887e+00  -2.3810216e+00  -3.4570514e-01  -8.8302432e-01   8.1761206e-01   4.1268094e-01   4.5696956e+00   3.8812441e+00   1.0568601e+00   1.9942538e-01   4.2229788e-01   9.7890378e-01   1.1503841e-01   5.1493121e-01   9.8961968e-01   1.6244010e+00   3.5733258e+00   1.7361586e+00   3.3809448e+00   1.6129631e+00  -2.9303795e+00  -2.3330621e+00  -9.6106510e-01   2.0649256e+00   2.3310238e+00
  -1.8107639e+00  -2.7195831e+00  -2.6846705e+00  -2.1926857e+00  -9.8646760e-01  -1.2625676e+00   3.1297237e-01   6.9301623e-01   5.7118849e+00   1.8728322e+00   8.0252111e-01  -1.1814091e+00  -8.4752727e-01  -6.1195672e-01   1.0511665e+00   3.4462811e+00  -1.8158174e+00  -2.5883466e+00   1.6190450e-01  -2.5430175e+00   3.1057140e+00  -2.6018406e+00  -2.4208403e+00  -2.6144105e+00  -2.3147813e+00  -2.0351477e+00  -1.8117734e+00  -7.7259105e-01  -1.6127973e+00   1.0652727e+00   1.9813931e+00  -2.4944473e+00  -3.0601517e+00  -1.4432110e+00  -1.5543472e+00  -8.5545424e-02  -5.4105079e-01   4.5231013e+00   1.2479028e+00  -3.0253217e-01  -1.2222927e+00   2.7413589e-01  -2.2874061e-02  -2.8427723e-01  -9.5643318e-01  -2.7445504e-01  -4.4635943e-01   2.6818654e+00   2.6194390e+00  -1.4254437e+00  -2.3326360e+00  -2.8310645e-01  -9.8331767e-01   9.2910618e-01   2.8482530e-01   4.7919330e+00   3.5769140e+00   1.0536340e+00   1.5005127e-01   4.3931010e-01   8.1668502e-01   9.4354686e-02   4.4604260e-01   1.0334655e+00   1.6092834e+00   3.6366197e+00   1.6633972e+00   3.3486752e+00   1.5624272e+00  -2.8439971e+00  -2.2362419e+00  -9.5573521e-01   1.9289407e+00   2.2603816e+00
  -1.7225650e+00  -2.5859330e+00  -2.4553478e+00  -1.9995013e+00  -8.7751927e-01  -1.5241182e+00   3.5033230e-01   4.1715763e-01   5.7031858e+00   1.5714540e+00   9.3922565e-01  -1.0961593e+00  -7.6739736e-01  -8.1744691e-01   1.1682138e+00   3.3484919e+00  -1.6270752e+00  -2.5583451e+00   3.4602986e-02  -2.4421966e+00   2.9691784e+00  -2.3766628e+00  -2.2455290e+00  -2.4180978e+00  -2.2401116e+00  -1.9605378e+00  -1.8866296e+00  -7.7669837e-01  -1.7039235e+00   1.0345988e+00   1.7679180e+00  -2.3362170e+00  -2.8851579e+00  -1.2465032e+00  -1.5725751e+00  -5.4151675e-02  -7.8069510e-01   4.6072285e+00   7.2435526e-01  -7.6483866e-02  -1.0664899e+00   4.6268384e-01  -3.8382670e-02  -1.4900150e-01  -1.1822168e+00  -1.4900849e-01  -7.1009334e-01   2.8080420e+00   2.2242634e+00  -1.3524959e+00  -2.2228423e+00  -1.6352578e-01  -1.0816580e+00   1.0681607e+00   1.2027154e-01   4.9278380e+00   3.1416258e+00   1.0986471e+00   1.3155311e-01   5.0243429e-01   6.7224167e-01   1.0352812e-01   3.6610610e-01   1.0867321e+00   1.5651955e+00   3.6841466e+00   1.5628939e+00   3.3045194e+00   1.5085959e+00  -2.6787656e+00  -2.0938728e+00  -9.8229726e-01   1.7368499e+00   2.1919567e+00
  -1.5473622e+00  -2.3737376e+00  -2.1581652e+00  -1.7686725e+00  -7.4987732e-01  -1.8360994e+00   3.5327287e-01   6.3226477e-02   5.6033940e+00   1.2259990e+00   1.1349889e+00  -9.7848211e-01  -6.5460090e-01  -1.0267844e+00   1.2697735e+00   3.1459734e+00  -1.3830655e+00  -2.5242929e+00  -1.3156400e-01  -2.2593441e+00   2.7936637e+00  -2.0839236e+00  -2.0186727e+00  -2.1769857e+00  -2.1463332e+00  -1.8728166e+00  -1.9893696e+00  -8.0166588e-01  -1.8358574e+00   9.5905610e-01   1.4916444e+00  -2.1035514e+00  -2.6465802e+00  -1.0099900e+00  -1.5914524e+00  -3.0251964e-02  -1.0853767e+00   4.5855436e+00   1.2040271e-01   2.2151138e-01  -8.7624965e-01   6.9004311e-01  -6.6835507e-02   1.7808036e-02  -1.4420352e+00  -1.3896509e-02  -1.0295240e+00   2.8794858e+00   1.7072961e+00  -1.1930308e+00  -2.0529494e+00   1.0175721e-02  -1.1706966e+00   1.2325320e+00  -7.3255113e-02   4.9705338e+00   2.5836024e+00   1.1908377e+00   1.4776829e-01   6.1142548e-01   5.5349340e-01   1.4331068e-01   2.7898772e-01   1.1488011e+00   1.4921286e+00   3.7156291e+00   1.4358873e+00   3.2491117e+00   1.4525577e+00  -2.4414506e+00  -1.9131519e+00  -1.0398154e+00   1.4904910e+00   2.1274085e+00
  -1.2918263e+00  -2.0885038e+00  -1.8046662e+00  -1.5061073e+00  -6.0758665e-01  -2.1819384e+00   3.2080916e-01  -3.5675200e-01   5.4111140e+00   8.4271351e-01   1.3839783e+00  -8.2821270e-01  -5.1322004e-01  -1.2283488e+00   1.3539021e+00   2.8447907e+00  -1.0939693e+00  -2.4890272e+00  -3.3249223e-01  -2.0004508e+00   2.5801216e+00  -1.7350144e+00  -1.7487573e+00  -1.9008909e+00  -2.0370409e+00  -1.7765993e+00  -2.1145031e+00  -8.4737959e-01  -2.0025479e+00   8.3963177e-01   1.1611452e+00  -1.8064146e+00  -2.3517520e+00  -7.4256136e-01  -1.6078746e+00  -1.3981695e-02  -1.4401267e+00   4.4544013e+00  -5.4914232e-01   5.8032206e-01  -6.5584400e-01   9.4952492e-01  -1.0103532e-01   2.1199772e-01  -1.7213457e+00   1.2732411e-01  -1.3899303e+00   2.8931642e+00   1.0837063e+00  -9.5373883e-01  -1.8265240e+00   2.3268936e-01  -1.2430384e+00   1.4186979e+00  -2.8652545e-01   4.9162948e+00   1.9166456e+00   1.3271579e+00   2.0106209e-01   7.6402781e-01   4.6727577e-01   2.1260217e-01   1.8857024e-01   1.2179478e+00   1.3908508e+00   3.7305799e+00   1.2843414e+00   3.1828051e+00   1.3949805e+00  -2.1413107e+00  -1.7026040e+00  -1.1262583e+00   1.1931405e+00   2.0675269e+00
  -9.6576541e-01  -1.7386092e+00  -1.4083890e+00  -1.2186360e+00  -4.5526218e-01  -2.5428647e+00   2.5308791e-01  -8.2790464e-01   5.1284095e+00   4.2919755e-01   1.6782517e+00  -6.4641195e-01  -3.4858039e-01  -1.4104789e+00   1.4186033e+00   2.4553033e+00  -7.7145999e-01  -2.4552297e+00  -5.6332457e-01  -1.6743539e+00   2.3306001e+00  -1.3432025e+00  -1.4456550e+00  -1.6007499e+00  -1.9160570e+00  -1.6766726e+00  -2.2552377e+00  -9.1304075e-01  -2.1964688e+00   6.7855174e-01   7.8654963e-01  -1.4570262e+00  -2.0099022e+00  -4.5418596e-01  -1.6182361e+00  -5.3888221e-03  -1.8274476e+00   4.2143636e+00  -1.2668962e+00   9.8642833e-01  -4.1062372e-01   1.2330576e+00  -1.3311392e-01   4.2813862e-01  -2.0041029e+00   2.7056295e-01  -1.7741961e+00   2.8479007e+00   3.7379331e-01  -6.4446699e-01  -1.5493757e+00   4.9651897e-01  -1.2916916e+00   1.6219765e+00  -5.0921452e-01   4.7648302e+00   1.1597445e+00   1.5027946e+00   2.9215679e-01   9.5610291e-01   4.1899449e-01   3.0849666e-01   9.8593522e-02   1.2913914e+00   1.2629350e+00   3.7283228e+00   1.1109746e+00   3.1057146e+00   1.3361612e+00  -1.7896659e+00  -1.4716843e+00  -1.2387187e+00   8.4952075e-01   2.0122634e+00
  -5.8163249e-01  -1.3349811e+00  -9.8422986e-01  -9.1376644e-01  -2.9792109e-01  -2.8989841e+00   1.5142939e-01  -1.3331910e+00   4.7608961e+00  -5.7905839e-03   2.0081733e+00  -4.3544927e-01  -1.6693574e-01  -1.5620972e+00   1.4618396e+00   1.9917258e+00  -4.2816084e-01  -2.4253646e+00  -8.1864762e-01  -1.2923235e+00   2.0483288e+00  -9.2301017e-01  -1.1202089e+00  -1.2880954e+00  -1.7872995e+00  -1.5777958e+00  -2.4039363e+00  -9.9725639e-01  -2.4091359e+00   4.7923982e-01   3.7909979e-01  -1.0692470e+00  -1.6317911e+00  -1.5543733e-01  -1.6186931e+00  -4.4670330e-03  -2.2282726e+00   3.8703955e+00  -2.0135425e+00   1.4245979e+00  -1.4685553e-01   1.5315729e+00  -1.5507549e-01   6.5974510e-01  -2.2736574e+00   4.1135127e-01  -2.1636897e+00   2.7444845e+00  -3.9786142e-01  -2.7770197e-01  -1.2294198e+00   7.9236865e-01  -1.3105072e+00   1.8366939e+00  -7.3041010e-01   4.5193933e+00   3.3634550e-01   1.7114813e+00   4.2004487e-01   1.1818597e+00   4.1233856e-01   4.2643100e-01   1.2479428e-02   1.3654135e+00   1.1107240e+00   3.7080346e+00   9.1923398e-01   3.0177790e+00   1.2760929e+00  -1.3993626e+00  -1.2303265e+00  -1.3736490e+00   4.6577448e-01   1.9608146e+00
  -1.5388327e-01  -8.9062886e-01  -5.4773037e-01  -5.9939282e-01  -1.4078486e-01  -3.2304298e+00   1.8331823e-02  -1.8541979e+00   4.3176284e+00  -4.5259391e-01   2.3629146e+00  -1.9900500e-01   2.4883819e-02  -1.6733319e+00   1.4815598e+00   1.4714255e+00  -7.7050972e-02  -2.4016132e+00  -1.0926709e+00  -8.6751740e-01   1.7377431e+00  -4.8952563e-01  -7.8376322e-01  -9.7449629e-01  -1.6546463e+00  -1.4844919e+00  -2.5526130e+00  -1.0981343e+00  -2.6316525e+00   2.4624906e-01  -4.9306858e-02  -6.5787207e-01  -1.2292613e+00   1.4301790e-01  -1.6054508e+00  -1.1172730e-02  -2.6230165e+00   3.4318257e+00  -2.7685551e+00   1.8786603e+00   1.2850089e-01   1.8354550e+00  -1.5935855e-01   8.9956166e-01  -2.5137152e+00   5.4503031e-01  -2.5392627e+00   2.5856889e+00  -1.2035226e+00   1.3208671e-01  -8.7641184e-01   1.1096309e+00  -1.2945790e+00   2.0563911e+00  -9.3919795e-01   4.1866980e+00  -5.2667801e-01   1.9458761e+00   5.8199747e-01   1.4341679e+00   4.4907434e-01   5.6041945e-01  -6.6855404e-02   1.4355293e+00   9.3722529e-01   3.6687987e+00   7.1320505e-01   2.9188300e+00   1.2145378e+00  -9.8415827e-01  -9.8846250e-01  -1.5270955e+00   4.9401146e-02   1.9117404e+00
   3.0177403e-01  -4.2005700e-01  -1.1433071e-01  -2.8347173e-01   1.0939060e-02  -3.5185205e+00  -1.4256734e-01  -2.3719977e+00   3.8107799e+00  -9.0096897e-01   2.7310074e+00   5.8011545e-02   2.1983230e-01  -1.7360946e+00   1.4757350e+00   9.1400045e-01   2.6915407e-01  -2.3858038e+00  -1.3793805e+00  -4.1432917e-01   1.4044418e+00  -5.7684870e-02  -4.4765675e-01  -6.7099631e-01  -1.5217942e+00  -1.4008414e+00  -2.6934313e+00  -1.2133767e+00  -2.8552400e+00  -1.4836238e-02  -4.8656475e-01  -2.3787728e-01  -8.1472075e-01   4.3093950e-01  -1.5750488e+00  -2.5424810e-02  -2.9926483e+00   2.9120682e+00  -3.5109636e+00   2.3323315e+00   4.0806758e-01   2.1350246e+00  -1.3937890e-01   1.1398993e+00  -2.7092983e+00   6.6696042e-01  -2.8823024e+00   2.3761941e+00  -2.0136398e+00   5.6919777e-01  -5.0155878e-01   1.4369400e+00  -1.2405784e+00   2.2740591e+00  -1.1252896e+00   3.7766403e+00  -1.4002973e+00   2.1979783e+00   7.7367115e-01   1.7049336e+00   5.2893806e-01   7.0335400e-01  -1.3719043e-01   1.4967004e+00   7.4594283e-01   3.6096636e+00   4.9745882e-01   2.8086625e+00   1.1510997e+00  -5.5805969e-01  -7.5553441e-01  -1.6949088e+00  -3.9085105e-01   1.8631140e+00
   7.6918535e-01   6.1410776e-02   3.0136668e-01   2.6319614e-02   1.5228411e-01  -3.7468480e+00  -3.2657636e-01  -2.8680223e+00   3.2551271e+00  -1.3404342e+00   3.1009132e+00   3.2962953e-01   4.1099148e-01  -1.7445806e+00   1.4424006e+00   3.4020381e-01   5.9861021e-01  -2.3793381e+00  -1.6726631e+00   5.2323795e-02   1.0550702e+00   3.5843377e-01  -1.2270827e-01  -3.8758389e-01  -1.3921224e+00  -1.3302888e+00  -2.8191703e+00  -1.3403649e+00  -3.0717202e+00  -2.9752744e-01  -9.2077322e-01   1.7633205e-01  -4.0059094e-01   6.9900756e-01  -1.5246246e+00  -4.7088065e-02  -3.3197199e+00   2.3281125e+00  -4.2201265e+00   2.7700359e+00   6.8436401e-01   2.4210259e+00  -9.0013691e-02   1.3730003e+00  -2.8476475e+00   7.7273791e-01  -3.1757816e+00   2.1224111e+00  -2.7983099e+00   1.0174946e+00  -1.1702804e-01   1.7627503e+00  -1.1470045e+00   2.4823943e+00  -1.2796497e+00   3.3018357e+00  -2.2547549e+00   2.4595555e+00   9.8930769e-01   1.9855099e+00   6.4963757e-01   8.4735017e-01  -1.9718112e-01   1.5435747e+00   5.4065590e-01   3.5297021e+00   2.7684515e-01   2.6870982e+00   1.0852872e+00  -1.3465347e-01  -5.4003192e-01  -1.8729159e+00  -8.4513886e-01   1.8126850e+00
   1.2325590e+00   5.3835209e-01   6.8627639e-01   3.2292392e-01   2.7874555e-01  -3.9022243e+00  -5.2808247e-01  -3.3248956e+00   2.6673725e+00  -1.7606342e+00   3.4615655e+00   6.0905953e-01   5.9187772e-01  -1.6956546e+00   1.3797040e+00  -2.2920440e-01   9.0090563e-01  -2.3831205e+00  -1.9663993e+00   5.1772769e-01   6.9713803e-01   7.4625863e-01   1.8128063e-01  -1.3272629e-01  -1.2685601e+00  -1.2754745e+00  -2.9236271e+00  -1.4762355e+00  -3.2739141e+00  -5.9458767e-01  -1.3405980e+00   5.7162096e-01   1.2528770e-03   9.3925955e-01  -1.4521310e+00  -7.5944242e-02  -3.5892818e+00   1.6998041e+00  -4.8764691e+00   3.1776717e+00   9.5014359e-01   2.6850822e+00  -7.9928465e-03   1.5914026e+00  -2.9190106e+00   8.5840442e-01  -3.4052281e+00   1.8322137e+00  -3.5287659e+00   1.4611941e+00   2.6461576e-01   2.0758980e+00  -1.0143350e+00   2.6740639e+00  -1.3950774e+00   2.7770052e+00  -3.0610475e+00   2.7225519e+00   1.2220146e+00   2.2671151e+00   8.0696525e-01   9.8411967e-01  -2.4650831e-01   1.5707419e+00   3.2517232e-01   3.4280720e+00   5.6250351e-02   2.5540443e+00   1.0165719e+00   2.7352994e-01  -3.4907935e-01  -2.0570466e+00  -1.3027256e+00   1.7580538e+00
   1.6772199e+00   9.9596709e-01   1.0294098e+00   6.0021907e-01   3.8648063e-01  -3.9754264e+00  -7.4073351e-01  -3.7271785e+00   2.0653523e+00  -2.1516983e+00   3.8028558e+00   8.8899410e-01   7.5669634e-01  -1.5890978e+00   1.2859576e+00  -7.7459038e-01   1.1675368e+00  -2.3974954e+00  -2.2545339e+00   9.6806538e-01   3.3877825e-01   1.0952757e+00   4.5597279e-01   8.7002034e-02  -1.1534719e+00  -1.2381048e+00  -3.0019309e+00  -1.6179464e+00  -3.4559387e+00  -8.9821708e-01  -1.7355695e+00   9.3672538e-01   3.8000977e-01   1.1454417e+00  -1.3564967e+00  -1.1165728e-01  -3.7896301e+00   1.0489591e+00  -5.4621517e+00   3.5432704e+00   1.1987284e+00   2.9200888e+00   1.0782730e-01   1.7882827e+00  -2.9172599e+00   9.2063391e-01  -3.5595500e+00   1.5145896e+00  -4.1787917e+00   1.8855959e+00   6.3100481e-01   2.3661125e+00  -8.4507346e-01   2.8419748e+00  -1.4666913e+00   2.2182453e+00  -3.7923648e+00   2.9794534e+00   1.4641034e+00   2.5412334e+00   9.9501407e-01   1.1053510e+00  -2.8597623e-01   1.5729926e+00   1.0308015e-01   3.3040748e+00  -1.5965903e-01   2.4095443e+00   9.4443530e-01   6.5557748e-01  -1.8810183e-01  -2.2434124e+00  -1.7522317e+00   1.6968455e+00
   2.0902621e+00   1.4207537e+00   1.3223195e+00   8.5328693e-01   4.7247482e-01  -3.9616900e+00  -9.5766359e-01  -4.0619829e+00   1.4671802e+00  -2.5045727e+00   4.1160328e+00   1.1619439e+00   9.0053464e-01  -1.4276923e+00   1.1596985e+00  -1.2784760e+00   1.3922712e+00  -2.4221990e+00  -2.5311292e+00   1.3910312e+00  -1.1538924e-02   1.3974490e+00   6.9486404e-01   2.6717532e-01  -1.0485652e+00  -1.2188683e+00  -3.0507536e+00  -1.7623358e+00  -3.6133869e+00  -1.2002664e+00  -2.0963135e+00   1.2627158e+00   7.2641773e-01   1.3132531e+00  -1.2377162e+00  -1.5373973e-01  -3.9128378e+00   3.9836187e-01  -5.9616411e+00   3.8575093e+00   1.4243171e+00   3.1205163e+00   2.5632764e-01   1.9577491e+00  -2.8402999e+00   9.5688391e-01  -3.6316617e+00   1.1792323e+00  -4.7259691e+00   2.2777121e+00   9.7054971e-01   2.6244440e+00  -6.4368796e-01   2.9795346e+00  -1.4922756e+00   1.6422351e+00  -4.4253786e+00   3.2235903e+00   1.7074641e+00   2.7999746e+00   1.2064813e+00   1.2030848e+00  -3.1753790e-01   1.5455753e+00  -1.2246990e-01   3.1572175e+00  -3.6668014e-01   2.2538263e+00   8.6841453e-01   1.0026441e+00  -6.0591509e-02  -2.4283414e+00  -2.1819303e+00   1.6268804e+00
   2.4610598e+00   1.8010945e+00   1.5593831e+00   1.0786152e+00   5.3466241e-01  -3.8609240e+00  -1.1717579e+00  -4.3194225e+00   8.9038704e-01  -2.8113129e+00   4.3939931e+00   1.4205837e+00   1.0194915e+00  -1.2171377e+00   9.9975513e-01  -1.7263866e+00   1.5713713e+00  -2.4563358e+00  -2.7904184e+00   1.7763301e+00  -3.4532250e-01   1.6474847e+00   8.9355008e-01   4.0564139e-01  -9.5483006e-01  -1.2174093e+00  -3.0684095e+00  -1.9061783e+00  -3.7433889e+00  -1.4924758e+00  -2.4147165e+00   1.5432981e+00   1.0331243e+00   1.4404697e+00  -1.0968684e+00  -2.0152797e-01  -3.9550402e+00  -2.2929753e-01  -6.3621643e+00   4.1140444e+00   1.6222429e+00   3.2826032e+00   4.3413501e-01   2.0950679e+00  -2.6902280e+00   9.6550088e-01  -3.6188581e+00   8.3609121e-01  -5.1526764e+00   2.6267581e+00   1.2729675e+00   2.8435869e+00  -4.1644634e-01   3.0808944e+00  -1.4724548e+00   1.0654257e+00  -4.9413054e+00   3.4493596e+00   1.9439451e+00   3.0363714e+00   1.4330382e+00   1.2700678e+00  -3.4423245e-01   1.4844377e+00  -3.4892519e-01   2.9872744e+00  -5.6128104e-01   2.0873465e+00   7.8814392e-01   1.3082667e+00   3.2010676e-02  -2.6083827e+00  -2.5800896e+00   1.5463321e+00
   2.7816127e+00   2.1277221e+00   1.7379165e+00   1.2742179e+00   5.7199525e-01  -3.6776337e+00  -1.3759444e+00  -4.4928922e+00   3.5110932e-01  -3.0653240e+00   4.6314503e+00   1.6580801e+00   1.1107453e+00  -9.6579814e-01   8.0532461e-01  -2.1074561e+00   1.7036663e+00  -2.4983896e+00  -3.0268659e+00   2.1160341e+00  -6.5439135e-01   1.8429292e+00   1.0498720e+00   5.0251203e-01  -8.7251783e-01  -1.2323574e+00  -3.0548412e+00  -2.0462424e+00  -3.8445643e+00  -1.7667357e+00  -2.6840328e+00   1.7749402e+00   1.2949419e+00   1.5269427e+00  -9.3606246e-01  -2.5417197e-01  -3.9164657e+00  -8.1248254e-01  -6.6540407e+00   4.3096505e+00   1.7891615e+00   3.4044329e+00   6.3577544e-01   2.1968106e+00  -2.4732398e+00   9.4577264e-01  -3.5229143e+00   4.9491095e-01  -5.4467830e+00   2.9244841e+00   1.5297221e+00   3.0180882e+00  -1.7115248e-01   3.1411632e+00  -1.4106732e+00   5.0327384e-01  -5.3266739e+00   3.6523605e+00   2.1657175e+00   3.2446080e+00   1.6657392e+00   1.3000748e+00  -3.7002677e-01   1.3864456e+00  -5.7441342e-01   2.7943488e+00  -7.4075139e-01   1.9108291e+00   7.0339644e-01   1.5685233e+00   9.0310581e-02  -2.7802888e+00  -2.9353513e+00   1.4538661e+00
   3.0467158e+00   2.3940381e+00   1.8581160e+00   1.4396676e+00   5.8445551e-01  -3.4205612e+00  -1.5634998e+00  -4.5791530e+00  -1.3662426e-01  -3.2615429e+00   4.8249875e+00   1.8683812e+00   1.1725657e+00  -6.8429206e-01   5.7605793e-01  -2.4147538e+00   1.7904738e+00  -2.5462631e+00  -3.2352475e+00   2.4047853e+00  -9.3120424e-01   1.9841004e+00   1.1639339e+00   5.6002308e-01  -8.0115877e-01  -1.2614150e+00  -3.0115053e+00  -2.1793517e+00  -3.9168781e+00  -2.0153629e+00  -2.8989471e+00   1.9568295e+00   1.5089768e+00   1.5744809e+00  -7.5831871e-01  -3.1064357e-01  -3.8012160e+00  -1.3318094e+00  -6.8308834e+00   4.4441701e+00   1.9231588e+00   3.4858934e+00   8.5396190e-01   2.2609173e+00  -2.1992735e+00   8.9792736e-01  -3.3499025e+00   1.6478701e-01  -5.6020097e+00   3.1653365e+00   1.7343525e+00   3.1444369e+00   8.3205061e-02   3.1565822e+00  -1.3129746e+00  -3.0440493e-02  -5.5737604e+00   3.8294428e+00   2.3655983e+00   3.4201637e+00   1.8954453e+00   1.2881881e+00  -3.9956354e-01   1.2495700e+00  -7.9773681e-01   2.5789329e+00  -9.0328185e-01   1.7253007e+00   6.1412247e-01   1.7820378e+00   1.1683545e-01  -2.9409923e+00  -3.2371391e+00   1.3487526e+00
   3.2539512e+00   2.5962719e+00   1.9228430e+00   1.5760335e+00   5.7301520e-01  -3.1020755e+00  -1.7283526e+00  -4.5782622e+00  -5.6146879e-01  -3.3965680e+00   4.9729930e+00   2.0464469e+00   1.2042773e+00  -3.8495083e-01   3.1215279e-01  -2.6453201e+00   1.8353747e+00  -2.5973591e+00  -3.4107646e+00   2.6398378e+00  -1.1691756e+00   2.0738658e+00   1.2379919e+00   5.8227865e-01  -7.3962243e-01  -1.3014980e+00  -2.9411682e+00  -2.3024546e+00  -3.9614233e+00  -2.2313806e+00  -3.0556010e+00   2.0906755e+00   1.6746276e+00   1.5866254e+00  -5.6739391e-01  -3.6976327e-01  -3.6168255e+00  -1.7709286e+00  -6.8896870e+00   4.5202833e+00   2.0237683e+00   3.5285319e+00   1.0799978e+00   2.2866789e+00  -1.8814216e+00   8.2308231e-01  -3.1097368e+00  -1.4623465e-01  -5.6179465e+00   3.3464490e+00   1.8826753e+00   3.2210425e+00   3.3687697e-01   3.1246508e+00  -1.1875967e+00  -5.2416803e-01  -5.6806845e+00   3.9786690e+00   2.5373186e+00   3.5598813e+00   2.1132346e+00   1.2310203e+00  -4.3782906e-01   1.0730302e+00  -1.0182780e+00   2.3419577e+00  -1.0479676e+00   1.5321146e+00   5.2048336e-01   1.9498349e+00   1.1579755e-01  -3.0875901e+00  -3.4760860e+00   1.2309421e+00
   3.4035224e+00   2.7334796e+00   1.9372722e+00   1.6857380e+00   5.3954697e-01  -2.7373520e+00  -1.8653627e+00  -4.4933318e+00  -9.1517484e-01  -3.4687320e+00   5.0754987e+00   2.1884092e+00   1.2061841e+00  -8.1175087e-02   1.4450254e-02  -2.7999264e+00   1.8438645e+00  -2.6486949e+00  -3.5491804e+00   2.8209554e+00  -1.3629639e+00   2.1172896e+00   1.2762233e+00   5.7489902e-01  -6.8621635e-01  -1.3489198e+00  -2.8476335e+00  -2.4127005e+00  -3.9801558e+00  -2.4087936e+00  -3.1516003e+00   2.1803847e+00   1.7934604e+00   1.5683418e+00  -3.6756515e-01  -4.3024450e-01  -3.3736328e+00  -2.1172406e+00  -6.8308052e+00   4.5431281e+00   2.0919059e+00   3.5353240e+00   1.3042695e+00   2.2746512e+00  -1.5351415e+00   7.2315050e-01  -2.8154835e+00  -4.3148744e-01  -5.4997424e+00   3.4674815e+00   1.9728581e+00   3.2481149e+00   5.7982934e-01   3.0441979e+00  -1.0444044e+00  -9.6898400e-01  -5.6511740e+00   4.0992056e+00   2.6757239e+00   3.6619574e+00   2.3107797e+00   1.1268756e+00  -4.8976462e-01   8.5738803e-01  -1.2358300e+00   2.0848330e+00  -1.1747385e+00   1.3329593e+00   4.2287452e-01   2.0750645e+00   9.2763292e-02  -3.2173444e+00  -3.6444601e+00   1.1011002e+00
   3.4979519e+00   2.8073903e+00   1.9084353e+00   1.7723359e+00   4.8669460e-01  -2.3434013e+00  -1.9705607e+00  -4.3301782e+00  -1.1928202e+00  -3.4781290e+00   5.1339418e+00   2.2916587e+00   1.1794624e+00   2.1327164e-01  -3.1546787e-01  -2.8825933e+00   1.8229066e+00  -2.6970452e+00  -3.6469897e+00   2.9501744e+00  -1.5087199e+00   2.1211785e+00   1.2843932e+00   5.4459801e-01  -6.3881687e-01  -1.3996102e+00  -2.7354220e+00  -2.5075234e+00  -3.9756054e+00  -2.5428389e+00  -3.1860088e+00   2.2316400e+00   1.8689718e+00   1.5256482e+00  -1.6338623e-01  -4.9074927e-01  -3.0840205e+00  -2.3624064e+00  -6.6578401e+00   4.5198074e+00   2.1297260e+00   3.5103789e+00   1.5167985e+00   2.2265130e+00  -1.1773192e+00   6.0071674e-01  -2.4824847e+00  -6.8591997e-01  -5.2575148e+00   3.5303293e+00   2.0053686e+00   3.2274660e+00   8.0224815e-01   2.9153980e+00  -8.9420548e-01  -1.3588019e+00  -5.4940418e+00   4.1911570e+00   2.7769021e+00   3.7258702e+00   2.4806748e+00   9.7583881e-01  -5.5985144e-01   6.0458400e-01  -1.4503709e+00   1.8094698e+00  -1.2842270e+00   1.1298466e+00   3.2193371e-01   2.1626214e+00   5.4250940e-02  -3.3277074e+00  -3.7365703e+00   9.6059265e-01
   3.5416734e+00   2.8221171e+00   1.8446889e+00   1.8402342e+00   4.1771226e-01  -1.9380107e+00  -2.0413270e+00  -4.0968654e+00  -1.3928562e+00  -3.4265986e+00   5.1508734e+00   2.3548607e+00   1.1260287e+00   4.8499076e-01  -6.7518826e-01  -2.8999229e+00   1.7804165e+00  -2.7391088e+00  -3.7015994e+00   3.0314591e+00  -1.6042847e+00   2.0935564e+00   1.2694404e+00   4.9871625e-01  -5.9502549e-01  -1.4493548e+00  -2.6094294e+00  -2.5847280e+00  -3.9505852e+00  -2.6301999e+00  -3.1593340e+00   2.2514140e+00   1.9062599e+00   1.4652075e+00   4.0564940e-02  -5.4995020e-01  -2.7615726e+00  -2.5026253e+00  -6.3774474e+00   4.4588215e+00   2.1404147e+00   3.4586088e+00   1.7078167e+00   2.1448896e+00  -8.2524855e-01   4.5889549e-01  -2.1273578e+00  -9.0622242e-01  -4.9055298e+00   3.5387392e+00   1.9828124e+00   3.1622536e+00   9.9504463e-01   2.7397363e+00  -7.4799950e-01  -1.6903972e+00  -5.2224181e+00   4.2553613e+00   2.8382411e+00   3.7522537e+00   2.6167032e+00   7.7978794e-01  -6.5170492e-01   3.1791370e-01  -1.6618111e+00   1.5182832e+00  -1.3775888e+00   9.2507558e-01   2.1853005e-01   2.2186880e+00   7.2817657e-03  -3.4163695e+00  -3.7491250e+00   8.1142233e-01
   3.5405547e+00   2.7837555e+00   1.7551403e+00   1.8943700e+00   3.3628317e-01  -1.5386675e+00  -2.0764973e+00  -3.8031917e+00  -1.5169790e+00  -3.3176661e+00   5.1296427e+00   2.3779061e+00   1.0483902e+00   7.2165617e-01  -1.0613869e+00  -2.8603082e+00   1.7247121e+00  -2.7716902e+00  -3.7115133e+00   3.0702779e+00  -1.6493249e+00   2.0431053e+00   1.2390079e+00   4.4473889e-01  -5.5234048e-01  -1.4940430e+00  -2.4745832e+00  -2.6425748e+00  -3.9079240e+00  -2.6691661e+00  -3.0735014e+00   2.2474491e+00   1.9116197e+00   1.3939049e+00   2.3993215e-01  -6.0659173e-01  -2.4202092e+00  -2.5386663e+00  -5.9990781e+00   4.3694636e+00   2.1279361e+00   3.3853814e+00   1.8683313e+00   2.0331552e+00  -4.9559251e-01   3.0118325e-01  -1.7669417e+00  -1.0908342e+00  -4.4612100e+00   3.4978661e+00   1.9096727e+00   3.0566902e+00   1.1503329e+00   2.5199282e+00  -6.1621222e-01  -1.9632480e+00  -4.8528121e+00   4.2931683e+00   2.8584203e+00   3.7427351e+00   2.7140348e+00   5.4232815e-01  -7.6771298e-01   1.9432146e-03  -1.8697429e+00   1.2141739e+00  -1.4562953e+00   7.2116896e-01   1.1373338e-01   2.2502317e+00  -4.1087018e-02  -3.4813314e+00  -3.6815195e+00   6.5611753e-01
   3.5013857e+00   2.6999035e+00   1.6490672e+00   1.9398679e+00   2.4632723e-01  -1.1615266e+00  -2.0763851e+00  -3.4601407e+00  -1.5698376e+00  -3.1564446e+00   5.0740811e+00   2.3618152e+00   9.4948269e-01   9.1266382e-01  -1.4697700e+00  -2.7730885e+00   1.6639642e+00  -2.7918804e+00  -3.6764920e+00   3.0731232e+00  -1.6453963e+00   1.9786040e+00   1.2009477e+00   3.8982446e-01  -5.0833338e-01  -1.5299099e+00  -2.3355213e+00  -2.6798568e+00  -3.8502310e+00  -2.6597236e+00  -2.9318164e+00   2.2277338e+00   1.8920914e+00   1.3184353e+00   4.3080396e-01  -6.5954494e-01  -2.0733488e+00  -2.4756503e+00  -5.5346554e+00   4.2612192e+00   2.0967526e+00   3.2961840e+00   1.9906462e+00   1.8952355e+00  -2.0339202e-01   1.3131625e-01  -1.4172560e+00  -1.2398328e+00  -3.9440503e+00   3.4138117e+00   1.7919746e+00   2.9157378e+00   1.2618515e+00   2.2598033e+00  -5.0797295e-01  -2.1792057e+00  -4.4040611e+00   4.3062203e+00   2.8373477e+00   3.6997478e+00   2.7693598e+00   2.6864672e-01  -9.0875059e-01  -3.3763459e-01  -2.0732222e+00   9.0048767e-01  -1.5219210e+00   5.2078355e-01   8.7640946e-03   2.2644891e+00  -8.4220194e-02  -3.5209895e+00  -3.5360208e+00   4.9757940e-01
   3.4313641e+00   2.5791281e+00   1.5353579e+00   1.9816955e+00   1.5180686e-01  -8.2049099e-01  -2.0427172e+00  -3.0793299e+00  -1.5586047e+00  -2.9494938e+00   4.9882086e+00   2.3086045e+00   8.3250239e-01   1.0496873e+00  -1.8950421e+00  -2.6477203e+00   1.6056762e+00  -2.7972314e+00  -3.5976793e+00   3.0470083e+00  -1.5959242e+00   1.9083930e+00   1.1628268e+00   3.4037056e-01  -4.6081975e-01  -1.5537597e+00  -2.1963100e+00  -2.6959619e+00  -3.7797095e+00  -2.6035661e+00  -2.7389023e+00   2.1999968e+00   1.8549828e+00   1.2449195e+00   6.0990074e-01  -7.0784971e-01  -1.7331485e+00  -2.3226015e+00  -4.9982011e+00   4.1431959e+00   2.0515354e+00   3.1963108e+00   2.0688070e+00   1.7354184e+00   3.8813738e-02  -4.6858432e-02  -1.0925419e+00  -1.3547140e+00  -3.3745040e+00   3.2931739e+00   1.6368916e+00   2.7448064e+00   1.3253036e+00   1.9641624e+00  -4.3048323e-01  -2.3420266e+00  -3.8962452e+00   4.2962487e+00   2.7760494e+00   3.6263374e+00   2.7809468e+00  -3.4705969e-02  -1.0739954e+00  -6.9419572e-01  -2.2706084e+00   5.8095291e-01  -1.5759436e+00   3.2659778e-01  -9.5072242e-02   2.2684625e+00  -1.1632595e-01  -3.5342264e+00  -3.3178298e+00   3.3889839e-01
   3.3376113e+00   2.4304181e+00   1.4220030e+00   2.0243376e+00   5.6540427e-02  -5.2644942e-01  -1.9784897e+00  -2.6724772e+00  -1.4924403e+00  -2.7046358e+00   4.8759797e+00   2.2211302e+00   7.0074036e-01   1.1271121e+00  -2.3309109e+00  -2.4930257e+00   1.5562244e+00  -2.7859122e+00  -3.4776661e+00   2.9989756e+00  -1.5060978e+00   1.8398946e+00   1.1314641e+00   3.0163896e-01  -4.0801248e-01  -1.5631593e+00  -2.0602187e+00  -2.6909136e+00  -3.6980240e+00  -2.5040223e+00  -2.5006058e+00   2.1712387e+00   1.8073968e+00   1.1785677e+00   7.7471462e-01  -7.5074330e-01  -1.4098617e+00  -2.0917951e+00  -4.4054090e+00   4.0236152e+00   1.9968863e+00   3.0905896e+00   2.0989454e+00   1.5581809e+00   2.2170308e-01  -2.2949390e-01  -8.0444399e-01  -1.4380813e+00  -2.7729077e+00   3.1426366e+00   1.4523159e+00   2.5494726e+00   1.3385938e+00   1.6386166e+00  -3.8852009e-01  -2.4568049e+00  -3.3496291e+00   4.2649110e+00   2.6765276e+00   3.5259593e+00   2.7486406e+00  -3.6010060e-01  -1.2608612e+00  -1.0604250e+00  -2.4594816e+00   2.5959864e-01  -1.6195785e+00   1.4118555e-01  -1.9646117e-01   2.2684584e+00  -1.3281629e-01  -3.5204977e+00  -3.0350024e+00   1.8315270e-01
   3.2267435e+00   2.2626529e+00   1.3156658e+00   2.0715128e+00  -3.5969579e-02  -2.8671946e-01  -1.8877518e+00  -2.2509100e+00  -1.3818777e+00  -2.4307219e+00   4.7410849e+00   2.1029225e+00   5.5742589e-01   1.1423256e+00  -2.7701320e+00  -2.3165716e+00   1.5204848e+00  -2.7568299e+00  -3.3204843e+00   2.9356344e+00  -1.3826719e+00   1.7792142e+00   1.1125262e+00   2.7745990e-01  -3.4864777e-01  -1.5565861e+00  -1.9295594e+00  -2.6653854e+00  -3.6062223e+00  -2.3658969e+00  -2.2238647e+00   2.1473277e+00   1.7557902e+00   1.1234068e+00   9.2359582e-01  -7.8767236e-01  -1.1113442e+00  -1.7979454e+00  -3.7731740e+00   3.9093893e+00   1.9370840e+00   2.9831572e+00   2.0795067e+00   1.3680392e+00   3.3968023e-01  -4.1283485e-01  -5.6138023e-01  -1.4932725e+00  -2.1584997e+00   2.9686192e+00   1.2464185e+00   2.3352328e+00   1.3019474e+00   1.2894157e+00  -3.8410633e-01  -2.5293452e+00  -2.7836925e+00   4.2136625e+00   2.5415970e+00   3.4022930e+00   2.6737927e+00  -6.9916459e-01  -1.4650543e+00  -1.4285883e+00  -2.6366491e+00  -5.9342423e-02  -1.6536595e+00  -3.3115768e-02  -2.9416009e-01   2.2696937e+00  -1.3058495e-01  -3.4798998e+00  -2.6982173e+00   3.3204830e-02
   3.1045187e+00   2.0841215e+00   1.2213499e+00   2.1259442e+00  -1.2268605e-01  -1.0472308e-01  -1.7753349e+00  -1.8251342e+00  -1.2381727e+00  -2.1373596e+00   4.5868095e+00   1.9580168e+00   4.0559071e-01   1.0958452e+00  -3.2046046e+00  -2.1242172e+00   1.5015650e+00  -2.7097122e+00  -3.1315171e+00   2.8627713e+00  -1.2336820e+00   1.7308357e+00   1.1102040e+00   2.7003163e-01  -2.8207413e-01  -1.5335267e+00  -1.8056002e+00  -2.6206850e+00  -3.5047161e+00  -2.1952359e+00  -1.9165339e+00   2.1326707e+00   1.7055920e+00   1.0820826e+00   1.0557826e+00  -8.1829119e-01  -8.4273249e-01  -1.4572859e+00  -3.1190807e+00   3.8057988e+00   1.8758698e+00   2.8772908e+00   2.0113424e+00   1.1694170e+00   3.9114743e-01  -5.9329087e-01  -3.6813653e-01  -1.5239538e+00  -1.5485880e+00   2.7769945e+00   1.0272186e+00   2.1072953e+00   1.2179018e+00   9.2326849e-01  -4.1636756e-01  -2.5655348e+00  -2.2162997e+00   4.1436809e+00   2.3747097e+00   3.2590631e+00   2.5591353e+00  -1.0431521e+00  -1.6807495e+00  -1.7908224e+00  -2.7982420e+00  -3.7154198e-01  -1.6785778e+00  -1.9432921e-01  -3.8707680e-01   2.2759865e+00  -1.0818556e-01  -3.4132141e+00  -2.3203952e+00  -1.0848803e-01
   2.9755762e+00   1.9021176e+00   1.1421824e+00   2.1892048e+00  -2.0115802e-01   2.0088700e-02  -1.6465506e+00  -1.4044813e+00  -1.0726492e+00  -1.8345975e+00   4.4159558e+00   1.7907900e+00   2.4796286e-01   9.9127665e-01  -3.6255132e+00  -1.9198591e+00   1.5006581e+00  -2.6451423e+00  -2.9173319e+00   2.7850402e+00  -1.0680813e+00   1.6974309e+00   1.1269904e+00   2.7982625e-01  -2.0829737e-01  -1.4945149e+00  -1.6885558e+00  -2.5587076e+00  -3.3933129e+00  -1.9990291e+00  -1.5871686e+00   2.1299785e+00   1.6609066e+00   1.0557482e+00   1.1713757e+00  -8.4244857e-01  -6.0630802e-01  -1.0866042e+00  -2.4608661e+00   3.7162879e+00   1.8162814e+00   2.7752987e+00   1.8976645e+00   9.6653410e-01   3.7852588e-01  -7.6749447e-01  -2.2570651e-01  -1.5337182e+00  -9.5790455e-01   2.5728868e+00   8.0218890e-01   1.8704208e+00   1.0911668e+00   5.4716316e-01  -4.8158455e-01  -2.5707547e+00  -1.6630456e+00   4.0558446e+00   2.1797772e+00   3.0998815e+00   2.4086066e+00  -1.3833256e+00  -1.9008710e+00  -2.1394262e+00  -2.9398979e+00  -6.7268715e-01  -1.6942825e+00  -3.4094251e-01  -4.7434089e-01   2.2895525e+00  -6.5898778e-02  -3.3219182e+00  -1.9161795e+00  -2.4003277e-01
   2.8432789e+00   1.7226333e+00   1.0793233e+00   2.2616434e+00  -2.6960739e-01   9.2060843e-02  -1.5068779e+00  -9.9684673e-01  -8.9607965e-01  -1.5325826e+00   4.2308228e+00   1.6058017e+00   8.6899946e-02   8.3510048e-01  -4.0235231e+00  -1.7053829e+00   1.5170240e+00  -2.5645416e+00  -2.6854341e+00   2.7057626e+00  -8.9531606e-01   1.6797876e+00   1.1635725e+00   3.0560834e-01  -1.2797711e-01  -1.4411069e+00  -1.5776507e+00  -2.4818597e+00  -3.2713003e+00  -1.7848668e+00  -1.2447741e+00   2.1401436e+00   1.6243230e+00   1.0440446e+00   1.2712624e+00  -8.6016613e-01  -4.0154963e-01  -7.0229178e-01  -1.8158694e+00   3.6423843e+00   1.7605407e+00   2.6784732e+00   1.7438656e+00   7.6331127e-01   3.0802650e-01  -9.3234741e-01  -1.3138395e-01  -1.5257215e+00  -3.9817553e-01   2.3605461e+00   5.7791877e-01   1.6288094e+00   9.2836160e-01   1.6818935e-01  -5.7343536e-01  -2.5493830e+00  -1.1368087e+00   3.9507455e+00   1.9609966e+00   2.9281170e+00   2.2271292e+00  -1.7113270e+00  -2.1174586e+00  -2.4671343e+00  -3.0570140e+00  -9.5858651e-01  -1.7003401e+00  -4.7198024e-01  -5.5536049e-01   2.3109159e+00  -5.6832487e-03  -3.2081623e+00  -1.5013033e+00  -3.6021345e-01
   2.7096618e+00   1.5501684e+00   1.0320045e+00   2.3423995e+00  -3.2697706e-01   1.1892070e-01  -1.3616635e+00  -6.0852991e-01  -7.1813254e-01  -1.2411994e+00   4.0332371e+00   1.4076454e+00  -7.5632138e-02   6.3629235e-01  -4.3890180e+00  -1.4808141e+00   1.5481018e+00  -2.4701003e+00  -2.4439610e+00   2.6268402e+00  -7.2485886e-01   1.6768619e+00   1.2188479e+00   3.4456574e-01  -4.2374646e-02  -1.3757934e+00  -1.4712528e+00  -2.3929569e+00  -3.1375734e+00  -1.5605749e+00  -8.9852695e-01   2.1622320e+00   1.5968435e+00   1.0451754e+00   1.3569975e+00  -8.7161313e-01  -2.2537009e-01  -3.1947099e-01  -1.2004899e+00   3.5837461e+00   1.7099990e+00   2.5871066e+00   1.5572107e+00   5.6329079e-01   1.8918444e-01  -1.0850583e+00  -7.9098267e-02  -1.5023857e+00   1.2208022e-01   2.1433011e+00   3.5985531e-01   1.3860384e+00   7.3763646e-01  -2.0663158e-01  -6.8341152e-01  -2.5044211e+00  -6.4751564e-01   3.8287505e+00   1.7226851e+00   2.7467886e+00   2.0203589e+00  -2.0195130e+00  -2.3220917e+00  -2.7673594e+00  -3.1450511e+00  -1.2252648e+00  -1.6960451e+00  -5.8703445e-01  -6.2986015e-01   2.3389426e+00   6.8986612e-02  -3.0747098e+00  -1.0918754e+00  -4.6854769e-01
   2.5754891e+00   1.3876599e+00   9.9769607e-01   2.4295047e+00  -3.7293810e-01   1.1115217e-01  -1.2158550e+00  -2.4418489e-01  -5.4691843e-01  -9.6971354e-01   3.8246270e+00   1.2008101e+00  -2.3803238e-01   4.0579447e-01  -4.7123784e+00  -1.2446538e+00   1.5897440e+00  -2.3646602e+00  -2.2013310e+00   2.5487906e+00  -5.6573216e-01   1.6859490e+00   1.2900604e+00   3.9254635e-01   4.6744123e-02  -1.3018510e+00  -1.3670665e+00  -2.2951025e+00  -2.9907986e+00  -1.3338503e+00  -5.5748776e-01   2.1936065e+00   1.5779379e+00   1.0560734e+00   1.4306497e+00  -8.7708030e-01  -7.2521572e-02   4.8746552e-02  -6.2967888e-01   3.5383283e+00   1.6651405e+00   2.5005666e+00   1.3464191e+00   3.6957207e-01   3.4186806e-02  -1.2231730e+00  -5.9971657e-02  -1.4651950e+00   5.9751948e-01   1.9235910e+00   1.5213722e-01   1.1450442e+00   5.2820047e-01  -5.7050530e-01  -8.0138311e-01  -2.4372732e+00  -2.0212356e-01   3.6900879e+00   1.4691264e+00   2.5584985e+00   1.7944099e+00  -2.3012356e+00  -2.5063452e+00  -3.0343846e+00  -3.1998621e+00  -1.4690390e+00  -1.6805672e+00  -6.8624822e-01  -6.9789651e-01   2.3709937e+00   1.5338584e-01  -2.9248449e+00  -7.0362756e-01  -5.6527809e-01
   2.4404111e+00   1.2365329e+00   9.7239015e-01   2.5200646e+00  -4.0785360e-01   8.1196404e-02  -1.0737860e+00   9.3120313e-02  -3.8865739e-01  -7.2643557e-01   3.6061330e+00   9.8955182e-01  -3.9899229e-01   1.5586427e-01  -4.9842853e+00  -9.9436327e-01   1.6365602e+00  -2.2515578e+00  -1.9658732e+00   2.4708905e+00  -4.2604842e-01   1.7029643e+00   1.3730521e+00   4.4438744e-01   1.3724417e-01  -1.2231443e+00  -1.2623743e+00  -2.1915538e+00  -2.8296077e+00  -1.1119192e+00  -2.3031610e-01   2.2301707e+00   1.5657198e+00   1.0726503e+00   1.4946253e+00  -8.7695434e-01   6.3854581e-02   3.9182625e-01  -1.1648973e-01   3.5026569e+00   1.6256425e+00   2.4174292e+00   1.1211578e+00   1.8476639e-01  -1.4296528e-01  -1.3445994e+00  -6.3061641e-02  -1.4145973e+00   1.0257254e+00   1.7030671e+00  -4.2468296e-02   9.0814743e-01   3.0978147e-01  -9.1700652e-01  -9.1627702e-01  -2.3476899e+00   1.9520310e-01   3.5349562e+00   1.2044300e+00   2.3654010e+00   1.5555658e+00  -2.5510511e+00  -2.6622503e+00  -3.2634997e+00  -3.2180240e+00  -1.6865749e+00  -1.6531205e+00  -7.7025160e-01  -7.5984892e-01   2.4031920e+00   2.4189020e-01  -2.7622573e+00  -3.5116943e-01  -6.5129861e-01
   2.3032141e+00   1.0968659e+00   9.5098489e-01   2.6105101e+00  -4.3270123e-01   4.2528773e-02  -9.3901855e-01   4.0173870e-01  -2.4748531e-01  -5.1843042e-01   3.3787417e+00   7.7778375e-01  -5.5738664e-01  -1.0066379e-01  -5.1960435e+00  -7.2695661e-01   1.6823483e+00  -2.1344380e+00  -1.7454584e+00   2.3914323e+00  -3.1260124e-01   1.7228193e+00   1.4626162e+00   4.9431756e-01   2.2678396e-01  -1.1438839e+00  -1.1543100e+00  -2.0855830e+00  -2.6528079e+00  -9.0124077e-01   7.4992562e-02   2.2667279e+00   1.5572320e+00   1.0901190e+00   1.5514808e+00  -8.7169385e-01   1.9156672e-01   7.0217078e-01   3.2828748e-01   3.4721961e+00   1.5904903e+00   2.3356648e+00   8.9147913e-01   1.0975237e-02  -3.2740891e-01  -1.4476209e+00  -7.6242653e-02  -1.3500180e+00   1.4067674e+00   1.4827646e+00  -2.2252433e-01   6.7712181e-01   9.2051859e-02  -1.2402034e+00  -1.0168297e+00  -2.2338805e+00   5.4274487e-01   3.3636451e+00   9.3240726e-01   2.1692128e+00   1.3099918e+00  -2.7648454e+00  -2.7827332e+00  -3.4510744e+00  -3.1971414e+00  -1.8749229e+00  -1.6131349e+00  -8.4005559e-01  -8.1638647e-01   2.4307878e+00   3.2838928e-01  -2.5909064e+00  -4.7298347e-02  -7.2802198e-01
   2.1621437e+00   9.6765354e-01   9.2774578e-01   2.6969004e+00  -4.4895742e-01   8.6708337e-03  -8.1425480e-01   6.8118748e-01  -1.2540958e-01  -3.5128949e-01   3.1434360e+00   5.6898286e-01  -7.1214149e-01  -3.5115859e-01  -5.3399057e+00  -4.3965260e-01   1.7205856e+00  -2.0170488e+00  -1.5471551e+00   2.3080554e+00  -2.3053794e-01   1.7398672e+00   1.5529265e+00   5.3640505e-01   3.1299245e-01  -1.0683632e+00  -1.0401492e+00  -1.9803438e+00  -2.4595993e+00  -7.0726923e-01   3.5133579e-01   2.2974367e+00   1.5488194e+00   1.1033666e+00   1.6037352e+00  -8.6180667e-01   3.1864249e-01   9.7525849e-01   6.9638749e-01   3.4417787e+00   1.5581386e+00   2.2528639e+00   6.6723379e-01  -1.5020463e-01  -5.0442562e-01  -1.5309042e+00  -8.7169904e-02  -1.2699804e+00   1.7426090e+00   1.2633302e+00  -3.8778481e-01   4.5329394e-01  -1.1594239e-01  -1.5347614e+00  -1.0923681e+00  -2.0927770e+00   8.4074804e-01   3.1766582e+00   6.5646550e-01   1.9712663e+00   1.0634543e+00  -2.9398780e+00  -2.8620126e+00  -3.5945730e+00  -3.1361082e+00  -2.0315394e+00  -1.5604167e+00  -8.9691487e-01  -8.6841408e-01   2.4485989e+00   4.0673306e-01  -2.4148788e+00   1.9759187e-01  -7.9720083e-01
   2.0152809e+00   8.4714581e-01   8.9681299e-01   2.7752570e+00  -4.5845036e-01  -7.7975550e-03  -7.0131008e-01   9.3182231e-01  -2.2411988e-02  -2.2898196e-01   2.9013509e+00   3.6612232e-01  -8.6209612e-01  -5.8396523e-01  -5.4093853e+00  -1.3052814e-01   1.7449476e+00  -1.9030347e+00  -1.3769327e+00   2.2181477e+00  -1.8313734e-01   1.7483925e+00   1.6380173e+00   5.6502207e-01   3.9364628e-01  -1.0006836e+00  -9.1759364e-01  -1.8787480e+00  -2.2497815e+00  -5.3428696e-01   5.9268762e-01   2.3163308e+00   1.5365600e+00   1.1073560e+00   1.6536957e+00  -8.4782664e-01   4.5257865e-01   1.2095629e+00   9.8221250e-01   3.4060763e+00   1.5267149e+00   2.1664950e+00   4.5750053e-01  -2.9764609e-01  -6.6043679e-01  -1.5934931e+00  -8.4261299e-02  -1.1723196e+00   2.0364174e+00   1.0452882e+00  -5.3897052e-01   2.3767318e-01  -3.0630903e-01  -1.7960282e+00  -1.1335701e+00  -1.9204300e+00   1.0908611e+00   2.9748320e+00   3.7952457e-01   1.7725975e+00   8.2106473e-01  -3.0747462e+00  -2.8959349e+00  -3.6925176e+00  -3.0353006e+00  -2.1542998e+00  -1.4952811e+00  -9.4217531e-01  -9.1700248e-01   2.4514987e+00   4.7117989e-01  -2.2382446e+00   3.7596513e-01  -8.6072175e-01
   1.8609411e+00   7.3323585e-01   8.5271896e-01   2.8419055e+00  -4.6319132e-01   3.8411455e-03  -6.0114501e-01   1.1544713e+00   6.3311471e-02  -1.5379296e-01   2.6539239e+00   1.7162992e-01  -1.0058790e+00  -7.8911661e-01  -5.3995434e+00   2.0088275e-01   1.7498182e+00  -1.7957432e+00  -1.2394219e+00   2.1192678e+00  -1.7171003e-01   1.7431089e+00   1.7122778e+00   5.7529016e-01   4.6683238e-01  -9.4449292e-01  -7.8503196e-01  -1.7833584e+00  -2.0239354e+00  -3.8531257e-01   7.9423101e-01   2.3178648e+00   1.5167181e+00   1.0975275e+00   1.7033059e+00  -8.3028929e-01   5.9962507e-01   1.4062711e+00   1.1828536e+00   3.3600744e+00   1.4942488e+00   2.0741738e+00   2.7006765e-01  -4.3062805e-01  -7.8392099e-01  -1.6347911e+00  -5.7628949e-02  -1.0544665e+00   2.2918343e+00   8.2932194e-01  -6.7748170e-01   3.1096830e-02  -4.7275524e-01  -2.0200962e+00  -1.1331540e+00  -1.7124971e+00   1.2955380e+00   2.7594408e+00   1.0395874e-01   1.5740624e+00   5.8705826e-01  -3.1692840e+00  -2.8822309e+00  -3.7444070e+00  -2.8966912e+00  -2.2415093e+00  -1.4186455e+00  -9.7712342e-01  -9.6330766e-01   2.4349150e+00   5.1681299e-01  -2.0649203e+00   4.8343475e-01  -9.2039172e-01
   1.6980609e+00   6.2386194e-01   7.9087678e-01   2.8937957e+00  -4.6519657e-01   5.1653359e-02  -5.1394298e-01   1.3500649e+00   1.3499651e-01  -1.2634930e-01   2.4030223e+00  -1.2624379e-02  -1.1418142e+00  -9.5893374e-01  -5.3072348e+00   5.5309859e-01   1.7307513e+00  -1.6980544e+00  -1.1377474e+00   2.0095644e+00  -1.9562591e-01   1.7196264e+00   1.7709236e+00   5.6347237e-01   5.3108225e-01  -9.0275195e-01  -6.4175668e-01  -1.6963042e+00  -1.7835627e+00  -2.6208153e-01   9.5243928e-01   2.2974415e+00   1.4861796e+00   1.0701697e+00   1.7540252e+00  -8.0970451e-01   7.6415822e-01   1.5688360e+00   1.2979968e+00   3.2995129e+00   1.4589093e+00   1.9739246e+00   1.1100469e-01  -5.4874846e-01  -8.6618998e-01  -1.6545337e+00   1.0815607e-04  -9.1377714e-01   2.5122719e+00   6.1653772e-01  -8.0507555e-01  -1.6562214e-01  -6.1092016e-01  -2.2038488e+00  -1.0864497e+00  -1.4647866e+00   1.4574605e+00   2.5322757e+00  -1.6843166e-01   1.3764682e+00   3.6461863e-01  -3.2244086e+00  -2.8206809e+00  -3.7506103e+00  -2.7238715e+00  -2.2919187e+00  -1.3320758e+00  -1.0028539e+00  -1.0084856e+00   2.3952985e+00   5.3989396e-01  -1.8985450e+00   5.1887885e-01  -9.7774043e-01
   1.5265355e+00   5.1738806e-01   7.0799823e-01   2.9287772e+00  -4.6631409e-01   1.4045431e-01  -4.3921991e-01   1.5192981e+00   1.9687344e-01  -1.4572386e-01   2.1510344e+00  -1.8531318e-01  -1.2678761e+00  -1.0884683e+00  -5.1312971e+00   9.2235835e-01   1.6848481e+00  -1.6122473e+00  -1.0734342e+00   1.8881446e+00  -2.5246255e-01   1.6748509e+00   1.8104055e+00   5.2727987e-01   5.8546616e-01  -8.7754850e-01  -4.8811950e-01  -1.6192192e+00  -1.5311670e+00  -1.6509281e-01   1.0651100e+00   2.2518749e+00   1.4428328e+00   1.0227292e+00   1.8067462e+00  -7.8652666e-01   9.4819559e-01   1.7024066e+00   1.3297285e+00   3.2212653e+00   1.4192305e+00   1.8644130e+00  -1.5648114e-02  -6.5182237e-01  -9.0196703e-01  -1.6527504e+00   9.3193186e-02  -7.4787556e-01   2.7003007e+00   4.0868132e-01  -9.2353807e-01  -3.5156117e-01  -7.1857177e-01  -2.3449883e+00  -9.9180458e-01  -1.1738059e+00   1.5790336e+00   2.2956929e+00  -4.3641619e-01   1.1807041e+00   1.5576352e-01  -3.2419372e+00  -2.7131762e+00  -3.7122433e+00  -2.5219786e+00  -2.3047478e+00  -1.2377775e+00  -1.0201676e+00  -1.0536064e+00   2.3305214e+00   5.3812470e-01  -1.7423727e+00   4.8437943e-01  -1.0338534e+00
   1.3474705e+00   4.1292620e-01   6.0240597e-01   2.9458033e+00  -4.6806830e-01   2.7144075e-01  -3.7595105e-01   1.6623622e+00   2.5368691e-01  -2.0960283e-01   1.9009099e+00  -3.4561219e-01  -1.3816968e+00  -1.1757546e+00  -4.8726701e+00   1.3024843e+00   1.6110178e+00  -1.5399099e+00  -1.0463878e+00   1.7553601e+00  -3.3825665e-01   1.6072794e+00   1.8287190e+00   4.6606628e-01   6.2963820e-01  -8.6997133e-01  -3.2561263e-01  -1.5532049e+00  -1.2702662e+00  -9.3710417e-02   1.1313584e+00   2.1797429e+00   1.3858574e+00   9.5403523e-01   1.8617538e+00  -7.6112264e-01   1.1510936e+00   1.8131937e+00   1.2822667e+00   3.1236197e+00   1.3743030e+00   1.7451273e+00  -1.0805159e-01  -7.3977708e-01  -8.8972514e-01  -1.6297201e+00   2.2233427e-01  -5.5497795e-01   2.8571831e+00   2.0827467e-01  -1.0343841e+00  -5.2558499e-01  -7.9565662e-01  -2.4420456e+00  -8.5078984e-01  -8.3726757e-01   1.6619966e+00   2.0526196e+00  -6.9929653e-01   9.8785920e-01  -3.8701469e-02  -3.2243856e+00  -2.5636677e+00  -3.6310398e+00  -2.2975232e+00  -2.2797128e+00  -1.1385290e+00  -1.0295078e+00  -1.0995736e+00   2.2401677e+00   5.1079780e-01  -1.5991830e+00   3.8499767e-01  -1.0892520e+00
   1.1633133e+00   3.1056752e-01   4.7421038e-01   2.9450437e+00  -4.7153622e-01   4.4208398e-01  -3.2270155e-01   1.7787746e+00   3.1021419e-01  -3.1449452e-01   1.6561357e+00  -4.9314219e-01  -1.4806367e+00  -1.2218477e+00  -4.5344356e+00   1.6849630e+00   1.5100950e+00  -1.4819002e+00  -1.0549464e+00   1.6129744e+00  -4.4783190e-01   1.5171608e+00   1.8255850e+00   3.8089230e-01   6.6382792e-01  -8.8005415e-01  -1.5686796e-01  -1.4988192e+00  -1.0053271e+00  -4.6306682e-02   1.1515775e+00   2.0815903e+00   1.3158924e+00   8.6441519e-01   1.9187234e+00  -7.3373911e-01   1.3694581e+00   1.9078201e+00   1.1616410e+00   3.0064353e+00   1.3239084e+00   1.6164888e+00  -1.6659066e-01  -8.1255642e-01  -8.3175972e-01  -1.5859258e+00   3.8457638e-01  -3.3417508e-01   2.9825977e+00   1.8650020e-02  -1.1386141e+00  -6.8628696e-01  -8.4420213e-01  -2.4943785e+00  -6.6818455e-01  -4.5451263e-01   1.7071843e+00   1.8065133e+00  -9.5683620e-01   7.9930773e-01  -2.1915338e-01  -3.1747736e+00  -2.3779987e+00  -3.5092312e+00  -2.0581242e+00  -2.2170600e+00  -1.0375601e+00  -1.0309364e+00  -1.1470502e+00   2.1256839e+00   4.5882174e-01  -1.4712135e+00   2.2840798e-01  -1.1438258e+00
   9.7784557e-01   2.1149774e-01   3.2533343e-01   2.9278951e+00  -4.7726424e-01   6.4629014e-01  -2.7775018e-01   1.8673262e+00   3.7082334e-01  -4.5595781e-01   1.4206438e+00  -6.2789975e-01  -1.5619096e+00  -1.2306471e+00  -4.1217715e+00   2.0592523e+00   1.3848029e+00  -1.4383565e+00  -1.0959980e+00   1.4641908e+00  -5.7517193e-01   1.4065082e+00   1.8024855e+00   2.7445336e-01   6.8877776e-01  -9.0679304e-01   1.4427948e-02  -1.4560869e+00  -7.4162476e-01  -2.0434466e-02   1.1273733e+00   1.9599702e+00   1.2350676e+00   7.5569250e-01   1.9767590e+00  -7.0447336e-01   1.5972791e+00   1.9927152e+00   9.7535159e-01   2.8711649e+00   1.2685836e+00   1.4798815e+00  -1.9375025e-01  -8.7004594e-01  -7.3399047e-01  -1.5220091e+00   5.7345696e-01  -8.5646373e-02   3.0745831e+00  -1.5613095e-01  -1.2365507e+00  -8.3198593e-01  -8.6808364e-01  -2.5021564e+00  -4.5172833e-01  -2.6812297e-02   1.7144626e+00   1.5612727e+00  -1.2091606e+00   6.1675717e-01  -3.8704465e-01  -3.0964391e+00  -2.1636235e+00  -3.3494357e+00  -1.8121595e+00  -2.1175937e+00  -9.3837713e-01  -1.0241461e+00  -1.1963928e+00   1.9903713e+00   3.8461901e-01  -1.3601131e+00   2.4420294e-02  -1.1968184e+00
   7.9602529e-01   1.1798175e-01   1.5937688e-01   2.8968813e+00  -4.8523269e-01   8.7481483e-01  -2.3919970e-01   1.9261524e+00   4.3910714e-01  -6.2882702e-01   1.1986475e+00  -7.5018380e-01  -1.6227554e+00  -1.2085199e+00  -3.6418138e+00   2.4132997e+00   1.2395605e+00  -1.4087575e+00  -1.1651567e+00   1.3135282e+00  -7.1380494e-01   1.2789541e+00   1.7625429e+00   1.5087553e-01   7.0563133e-01  -9.4823579e-01   1.8369757e-01  -1.4245348e+00  -4.8503063e-01  -1.3016009e-02   1.0614772e+00   1.8192995e+00   1.1468882e+00   6.3106455e-01   2.0344588e+00  -6.7325018e-01   1.8262825e+00   2.0735904e+00   7.3203053e-01   2.7207340e+00   1.2096016e+00   1.3375888e+00  -1.9385777e-01  -9.1202895e-01  -6.0550664e-01  -1.4387340e+00   7.7943738e-01   1.8920686e-01   3.1297044e+00  -3.1147377e-01  -1.3277725e+00  -9.6078221e-01  -8.7267558e-01  -2.4663316e+00  -2.1165284e-01   4.4247403e-01   1.6828392e+00   1.3210966e+00  -1.4566353e+00   4.4224625e-01  -5.4472206e-01  -2.9928818e+00  -1.9292213e+00  -3.1545649e+00  -1.5683478e+00  -1.9826968e+00  -8.4454618e-01  -1.0085047e+00  -1.2475988e+00   1.8392131e+00   2.9190605e-01  -1.2669197e+00  -2.1557624e-01  -1.2468657e+00
   6.2368707e-01   3.3218061e-02  -1.8655146e-02   2.8554526e+00  -4.9487039e-01   1.1158991e+00  -2.0507128e-01   1.9529233e+00   5.1761816e-01  -8.2741680e-01   9.9441860e-01  -8.6052462e-01  -1.6606450e+00  -1.1637490e+00  -3.1034403e+00   2.7342444e+00   1.0801499e+00  -1.3920231e+00  -1.2569891e+00   1.1665557e+00  -8.5717019e-01   1.1394642e+00   1.7102585e+00   1.5396764e-02   7.1578173e-01  -1.0016358e+00   3.4570421e-01  -1.4032448e+00  -2.4174305e-01  -2.0538891e-02   9.5764236e-01   1.6655551e+00   1.0559868e+00   4.9487040e-01   2.0900095e+00  -6.3981058e-01   2.0464728e+00   2.1550343e+00   4.4112400e-01   2.5592923e+00   1.1488753e+00   1.1926477e+00  -1.7271527e-01  -9.3817957e-01  -4.5789155e-01  -1.3369615e+00   9.9057964e-01   4.8771755e-01   3.1434317e+00  -4.4255008e-01  -1.4111433e+00  -1.0706712e+00  -8.6441507e-01  -2.3886025e+00   3.9980953e-02   9.4789568e-01   1.6107438e+00   1.0903051e+00  -1.6997277e+00   2.7809475e-01  -6.9518097e-01  -2.8676333e+00  -1.6842196e+00  -2.9277482e+00  -1.3352802e+00  -1.8143339e+00  -7.5944444e-01  -9.8311933e-01  -1.3002611e+00   1.6785500e+00   1.8537279e-01  -1.1920593e+00  -4.7921412e-01  -1.2920748e+00
   4.6712332e-01  -3.8923627e-02  -2.0275409e-01   2.8076979e+00  -5.0511856e-01   1.3560773e+00  -1.7338499e-01   1.9451298e+00   6.0771989e-01  -1.0456942e+00   8.1201582e-01  -9.5961983e-01  -1.6734992e+00  -1.1058568e+00  -2.5169781e+00   3.0092543e+00   9.1326707e-01  -1.3866495e+00  -1.3652838e+00   1.0295012e+00  -9.9894137e-01   9.9393027e-01   1.6511268e+00  -1.2604092e-01   7.2069268e-01  -1.0636583e+00   4.9483528e-01  -1.3909279e+00  -1.7980104e-02  -3.9252063e-02   8.2052069e-01   1.5058239e+00   9.6775692e-01   3.5226672e-01   2.1412929e+00  -6.0371740e-01   2.2468249e+00   2.2402421e+00   1.1260741e-01   2.3918547e+00   1.0887884e+00   1.0486245e+00  -1.3715072e-01  -9.4809593e-01  -3.0437775e-01  -1.2176411e+00   1.1934168e+00   8.0599611e-01   3.1106907e+00  -5.4467465e-01  -1.4849344e+00  -1.1597056e+00  -8.5030944e-01  -2.2713617e+00   2.9009654e-01   1.4820592e+00   1.4964463e+00   8.7312650e-01  -1.9388657e+00   1.2680476e-01  -8.4176988e-01  -2.7241548e+00  -1.4382512e+00  -2.6722757e+00  -1.1209282e+00  -1.6150343e+00  -6.8599589e-01  -9.4691748e-01  -1.3535359e+00   1.5156279e+00   7.0289621e-02  -1.1353718e+00  -7.5376071e-01  -1.3301375e+00
   3.3258394e-01  -9.4254542e-02  -3.8639118e-01   2.7579947e+00  -5.1453908e-01   1.5810984e+00  -1.4223008e-01   1.9004391e+00   7.0955555e-01  -1.2774130e+00   6.5499012e-01  -1.0482784e+00  -1.6598980e+00  -1.0448509e+00  -1.8938562e+00   3.2264408e+00   7.4599693e-01  -1.3908677e+00  -1.4833545e+00   9.0877257e-01  -1.1332903e+00   8.4868012e-01   1.5911623e+00  -2.6725342e-01   7.2170947e-01  -1.1306252e+00   6.2541769e-01  -1.3860133e+00   1.8034447e-01  -6.5356943e-02   6.5552268e-01   1.3477521e+00   8.8790582e-01   2.0883856e-01   2.1860035e+00  -5.6438132e-01   2.4160703e+00   2.3308867e+00  -2.4326160e-01   2.2238668e+00   1.0319773e+00   9.0933333e-01  -9.4522375e-02  -9.4137229e-01  -1.5889450e-01  -1.0818223e+00   1.3739520e+00   1.1390539e+00   3.0265370e+00  -6.1372622e-01  -1.5470169e+00  -1.2261931e+00  -8.3742150e-01  -2.1176366e+00   5.2551041e-01   2.0359143e+00   1.3385739e+00   6.7346625e-01  -2.1742999e+00  -9.0771504e-03  -9.8786428e-01  -2.5657689e+00  -1.2005772e+00  -2.3915574e+00  -9.3215336e-01  -1.3878552e+00  -6.2640800e-01  -8.9873662e-01  -1.4061220e+00   1.3580562e+00  -4.7925699e-02  -1.0961589e+00  -1.0267140e+00  -1.3584676e+00
   2.2573992e-01  -1.2867276e-01  -5.6304584e-01   2.7106278e+00  -5.2146063e-01   1.7768887e+00  -1.0983097e-01   1.8170803e+00   8.2212516e-01  -1.5162138e+00   5.2608963e-01  -1.1273732e+00  -1.6192643e+00  -9.9045173e-01  -1.2462196e+00   3.3757790e+00   5.8525541e-01  -1.4028118e+00  -1.6043637e+00   8.1043222e-01  -1.2550821e+00   7.0994797e-01   1.5363813e+00  -4.0229351e-01   7.1987625e-01  -1.1987777e+00   7.3204388e-01  -1.3867534e+00   3.4793862e-01  -9.5189921e-02   4.6865608e-01   1.1989421e+00   8.2196440e-01   7.0176326e-02   2.2217663e+00  -5.2111182e-01   2.5435186e+00   2.4271241e+00  -6.1615441e-01   2.0607355e+00   9.8108485e-01   7.7851953e-01  -5.2212573e-02  -9.1770551e-01  -3.5078742e-02  -9.3068747e-01   1.5187076e+00   1.4809924e+00   2.8868886e+00  -6.4657239e-01  -1.5951014e+00  -1.2689110e+00  -8.3236650e-01  -1.9310185e+00   7.3387023e-01   2.5991498e+00   1.1366739e+00   4.9467491e-01  -2.4059839e+00  -1.2712846e-01  -1.1365338e+00  -2.3956136e+00  -9.7950742e-01  -2.0890955e+00  -7.7425025e-01  -1.1363221e+00  -5.8193133e-01  -8.3741746e-01  -1.4562555e+00   1.2132254e+00  -1.6414524e-01  -1.0732583e+00  -1.2863548e+00  -1.3743528e+00
   1.5116324e-01  -1.3858128e-01  -7.2673253e-01   2.6694123e+00  -5.2415083e-01   1.9304968e+00  -7.4612902e-02   1.6942209e+00   9.4345417e-01  -1.7556942e+00   4.2699324e-01  -1.1978002e+00  -1.5520016e+00  -9.5135669e-01  -5.8652750e-01   3.4499675e+00   4.3724497e-01  -1.4206848e+00  -1.7216566e+00   7.3967495e-01  -1.3600008e+00   5.8335217e-01   1.4922830e+00  -5.2590737e-01   7.1577903e-01  -1.2645440e+00   8.0988761e-01  -1.3913386e+00   4.8042061e-01  -1.2539250e-01   2.6634582e-01   1.0663491e+00   7.7479931e-01  -5.8547357e-02   2.2462539e+00  -4.7319297e-01   2.6198494e+00   2.5277168e+00  -9.9585251e-01   1.9073655e+00   9.3851467e-01   6.5953644e-01  -1.7142692e-02  -8.7702624e-01   5.4683408e-02  -7.6560412e-01   1.6157488e+00   1.8252415e+00   2.6892466e+00  -6.4145587e-01  -1.6269968e+00  -1.2873176e+00  -8.4085134e-01  -1.7155851e+00   9.0455373e-01   3.1606700e+00   8.9176293e-01   3.3932950e-01  -2.6334785e+00  -2.2523538e-01  -1.2902283e+00  -2.2166217e+00  -7.8186164e-01  -1.7684680e+00  -6.5055326e-01  -8.6435202e-01  -5.5266217e-01  -7.6189748e-01  -1.5017221e+00   1.0877332e+00  -2.7393601e-01  -1.0651353e+00  -1.5222354e+00  -1.3751104e+00
   1.1187133e-01  -1.2127811e-01  -8.7248383e-01   2.6373547e+00  -5.2100376e-01   2.0309509e+00  -3.5270685e-02   1.5322971e+00   1.0708293e+00  -1.9894661e+00   3.5809835e-01  -1.2604420e+00  -1.4595701e+00  -9.3459365e-01   7.2845897e-02   3.4451529e+00   3.0697026e-01  -1.4429085e+00  -1.8290861e+00   7.0035555e-01  -1.4446110e+00   4.7342482e-01   1.4633757e+00  -6.3393304e-01   7.0942971e-01  -1.3247855e+00   8.5499063e-01  -1.3980180e+00   5.7456055e-01  -1.5306500e-01   5.5235913e-02   9.5572832e-01   7.5016990e-01  -1.7296763e-01   2.2572988e+00  -4.1998235e-01   2.6378204e+00   2.6302522e+00  -1.3724078e+00   1.7677458e+00   9.0621057e-01   5.5504110e-01   4.6584819e-03  -8.1964228e-01   1.0011795e-01  -5.8819226e-01   1.6556036e+00   2.1648318e+00   2.4333368e+00  -5.9830300e-01  -1.6408598e+00  -1.2817373e+00  -8.6728410e-01  -1.4758165e+00   1.0294601e+00   3.7091159e+00   6.0680451e-01   2.0904481e-01  -2.8558899e+00  -3.0178086e-01  -1.4505072e+00  -2.0315214e+00  -6.1250827e-01  -1.4333164e+00  -5.6213937e-01  -5.7616231e-01  -5.3740940e-01  -6.7130134e-01  -1.5398922e+00   9.8686805e-01  -3.7390093e-01  -1.0699924e+00  -1.7255812e+00  -1.3582420e+00
   1.0897874e-01  -7.5281744e-02  -9.9674920e-01   2.6163812e+00  -5.1072684e-01   2.0699783e+00   9.1609306e-03   1.3332608e+00   1.2010766e+00  -2.2112109e+00   3.1838578e-01  -1.3161357e+00  -1.3444993e+00  -9.4500778e-01   7.1999064e-01   3.3614574e+00   1.9785115e-01  -1.4682475e+00  -1.9213150e+00   6.9460776e-01  -1.5063642e+00   3.8323357e-01   1.4527860e+00  -7.2360918e-01   7.0020487e-01  -1.3770129e+00   8.6450395e-01  -1.4052209e+00   6.2846049e-01  -1.7589792e-01  -1.5802214e-01   8.7118014e-01   7.5036963e-01  -2.6985363e-01   2.2529970e+00  -3.6102546e-01   2.5928388e+00   2.7314306e+00  -1.7362920e+00   1.6446212e+00   8.8548001e-01   4.6673831e-01   8.4091074e-03  -7.4637715e-01   9.3771900e-02  -4.0039769e-01   1.6320118e+00   2.4926804e+00   2.1216045e+00  -5.1892111e-01  -1.6354150e+00  -1.2535009e+00  -9.1447762e-01  -1.2165133e+00   1.1036326e+00   4.2333985e+00   2.8705677e-01   1.0432916e-01  -3.0718490e+00  -3.5582021e-01  -1.6178375e+00  -1.8428503e+00  -4.7401992e-01  -1.0873377e+00  -5.0765387e-01  -2.7616990e-01  -5.3364388e-01  -5.6502393e-01  -1.5677855e+00   9.1419157e-01  -4.6192822e-01  -1.0858885e+00  -1.8895982e+00  -1.3215788e+00
   1.4148676e-01  -5.6520554e-04  -1.0976792e+00   2.6071563e+00  -4.9251235e-01   2.0425439e+00   5.9238966e-02   1.1007216e+00   1.3308592e+00  -2.4147479e+00   3.0537751e-01  -1.3656460e+00  -1.2103297e+00  -9.8491487e-01   1.3438063e+00   3.2032659e+00   1.1146405e-01  -1.4958940e+00  -1.9940761e+00   7.2258618e-01  -1.5435626e+00   3.1412616e-01   1.4619847e+00  -7.9377130e-01   6.8684747e-01  -1.4195501e+00   8.3687117e-01  -1.4116684e+00   6.4166453e-01  -1.9227413e-01  -3.6698738e-01   8.1482663e-01   7.7597966e-01  -3.4734586e-01   2.2318018e+00  -2.9617709e-01   2.4833596e+00   2.8273976e+00  -2.0785429e+00   1.5392764e+00   8.7687495e-01   3.9519551e-01  -9.1690764e-03  -6.5868655e-01   3.1525399e-02  -2.0456031e-01   1.5424511e+00   2.8018809e+00   1.7595172e+00  -4.0706209e-01  -1.6101246e+00  -1.2050173e+00  -9.8346493e-01  -9.4271115e-01   1.1256636e+00   4.7232116e+00  -5.9752201e-02   2.4496700e-02  -3.2795353e+00  -3.8723049e-01  -1.7914792e+00  -1.6529818e+00  -3.6647556e-01  -7.3427096e-01  -4.8328230e-01   3.1115296e-02  -5.3754279e-01  -4.4280136e-01  -1.5821660e+00   8.7125244e-01  -5.3733102e-01  -1.1108577e+00  -2.0096697e+00  -1.2634092e+00
   2.0622723e-01   1.0131903e-01  -1.1752739e+00   2.6090050e+00  -4.6617792e-01   1.9471779e+00   1.1505346e-01   8.3996459e-01   1.4569685e+00  -2.5941250e+00   3.1519504e-01  -1.4096462e+00  -1.0614899e+00  -1.0539434e+00   1.9343066e+00   2.9792354e+00   4.7429404e-02  -1.5255092e+00  -2.0443730e+00   7.8235008e-01  -1.5552912e+00   2.6561584e-01   1.4906435e+00  -8.4492115e-01   6.6753389e-01  -1.4516379e+00   7.7194663e-01  -1.4164686e+00   6.1519380e-01  -2.0133449e-01  -5.6564454e-01   7.8664251e-01   8.2575317e-01  -4.0508647e-01   2.1926055e+00  -2.2571563e-01   2.3110852e+00   2.9140971e+00  -2.3909137e+00   1.4514475e+00   8.8013239e-01   3.3974768e-01  -4.9705186e-02  -5.5873535e-01  -8.7122955e-02  -3.4644691e-03   1.3884033e+00   3.0859830e+00   1.3556384e+00  -2.6834176e-01  -1.5653005e+00  -1.1397684e+00  -1.0734384e+00  -6.5959589e-01   1.0978472e+00   5.1695013e+00  -4.2345290e-01  -3.2355347e-02  -3.4767458e+00  -3.9681957e-01  -1.9694713e+00  -1.4641572e+00  -2.8743092e-01  -3.7787656e-01  -4.8288087e-01   3.4120105e-01  -5.4413680e-01  -3.0476404e-01  -1.5796696e+00   8.5745044e-01  -6.0086713e-01  -1.1430216e+00  -2.0834408e+00  -1.1825849e+00
   2.9796273e-01   2.2722931e-01  -1.2313851e+00   2.6199425e+00  -4.3226170e-01   1.7860762e+00   1.7618729e-01   5.5783952e-01   1.5765968e+00  -2.7437407e+00   3.4271670e-01  -1.4487102e+00  -9.0311693e-01  -1.1490742e+00   2.4828759e+00   2.7020145e+00   3.4505254e-03  -1.5572162e+00  -2.0706114e+00   8.6989511e-01  -1.5413300e+00   2.3541529e-01   1.5366355e+00  -8.7916504e-01   6.4000268e-01  -1.4734680e+00   6.7104042e-01  -1.4191869e+00   5.5150867e-01  -2.0300030e-01  -7.4860691e-01   7.8444863e-01   8.9663626e-01  -4.4423222e-01   2.1348039e+00  -1.5043639e-01   2.0809551e+00   2.9876224e+00  -2.6660289e+00   1.3793601e+00   8.9417494e-01   2.9850239e-01  -1.1315106e-01  -4.4941997e-01  -2.5901215e-01   1.9964159e-01   1.1753435e+00   3.3392571e+00   9.2145825e-01  -1.1001914e-01  -1.5021531e+00  -1.0622164e+00  -1.1818195e+00  -3.7241667e-01   1.0260689e+00   5.5648700e+00  -7.9167782e-01  -6.9299089e-02  -3.6610092e+00  -3.8638299e-01  -2.1487249e+00  -1.2785135e+00  -2.3206574e-01  -2.1902638e-02  -4.9826776e-01   6.4972485e-01  -5.4755389e-01  -1.5146648e-01  -1.5569623e+00   8.7005652e-01  -6.5463989e-01  -1.1806852e+00  -2.1107878e+00  -1.0785971e+00
   4.0963128e-01   3.7253699e-01  -1.2695741e+00   2.6368032e+00  -3.9206192e-01   1.5649732e+00   2.4170354e-01   2.6252732e-01   1.6875735e+00  -2.8584930e+00   3.8182288e-01  -1.4833197e+00  -7.4083331e-01  -1.2648720e+00   2.9824787e+00   2.3876913e+00  -2.4502720e-02  -1.5915449e+00  -2.0726444e+00   9.7932687e-01  -1.5020561e+00   2.1961173e-01   1.5961698e+00  -9.0002838e-01   6.0173461e-01  -1.4861469e+00   5.3689173e-01  -1.4198814e+00   4.5439947e-01  -1.9794780e-01  -9.1129521e-01   8.0406192e-01   9.8391810e-01  -4.6735066e-01   2.0583387e+00  -7.1710463e-02   1.8009318e+00   3.0445476e+00  -2.8975422e+00   1.3198870e+00   9.1716149e-01   2.6844749e-01  -1.9786975e-01  -3.3432755e-01  -4.7751460e-01   4.0106729e-01   9.1245469e-01   3.5569320e+00   4.7098842e-01   5.9345995e-02  -1.4227768e+00  -9.7762677e-01  -1.3044537e+00  -8.6392547e-02   9.1943482e-01   5.9039043e+00  -1.1503121e+00  -9.0457763e-02  -3.8297359e+00  -3.5869971e-01  -2.3252155e+00  -1.0981007e+00  -1.9350272e-01   3.2996526e-01  -5.1966211e-01   9.5256641e-01  -5.4134914e-01   1.6111945e-02  -1.5109201e+00   9.0438190e-01  -7.0189038e-01  -1.2224101e+00  -2.0936796e+00  -9.5161995e-01
   5.3271329e-01   5.3132916e-01  -1.2948395e+00   2.6554546e+00  -3.4761384e-01   1.2927961e+00   3.1016880e-01  -3.6802114e-02   1.7885555e+00  -2.9339543e+00   4.2571160e-01  -1.5138887e+00  -5.8049577e-01  -1.3938948e+00   3.4278182e+00   2.0549943e+00  -4.1883290e-02  -1.6293377e+00  -2.0517388e+00   1.1031591e+00  -1.4383430e+00   2.1296656e-01   1.6640472e+00  -9.1216171e-01   5.5016941e-01  -1.4915913e+00   3.7356892e-01  -1.4191029e+00   3.2881427e-01  -1.8753293e-01  -1.0500844e+00   8.3958405e-01   1.0814957e+00  -4.7820768e-01   1.9637148e+00   8.5026912e-03   1.4815908e+00   3.0822236e+00  -3.0802947e+00   1.2688028e+00   9.4658130e-01   2.4565423e-01  -3.0083251e-01  -2.1762866e-01  -7.3295510e-01   5.9674960e-01   6.1209035e-01   3.7354042e+00   2.0145356e-02   2.3033077e-01  -1.3300806e+00  -8.9181775e-01  -1.4359237e+00   1.9339079e-01   7.8967071e-01   6.1834106e+00  -1.4841243e+00  -1.0082072e-01  -3.9803973e+00  -3.1746095e-01  -2.4942685e+00  -9.2488331e-01  -1.6327824e-01   6.7417246e-01  -5.3624588e-01   1.2459602e+00  -5.1889449e-01   1.9659807e-01  -1.4388208e+00   9.5407945e-01  -7.4670005e-01  -1.2670594e+00  -2.0359426e+00  -8.0251783e-01
   6.5769076e-01   6.9669402e-01  -1.3132360e+00   2.6710775e+00  -3.0160317e-01   9.8112822e-01   3.7971640e-01  -3.3041590e-01   1.8791661e+00  -2.9665565e+00   4.6726054e-01  -1.5408058e+00  -4.2793062e-01  -1.5272455e+00   3.8154474e+00   1.7243026e+00  -5.5157485e-02  -1.6716200e+00  -2.0104513e+00   1.2327124e+00  -1.3514627e+00   2.0931208e-01   1.7340148e+00  -9.2096388e-01   4.8293954e-01  -1.4923630e+00   1.8630111e-01  -1.4178523e+00   1.8063125e-01  -1.7366880e-01  -1.1624093e+00   8.8380140e-01   1.1822289e+00  -4.8146528e-01   1.8519860e+00   8.7695954e-02   1.1355546e+00   3.0990246e+00  -3.2104597e+00   1.2211138e+00   9.7938067e-01   2.2556007e-01  -4.1790944e-01  -1.0390848e-01  -1.0132229e+00   7.8237277e-01   2.8902504e-01   3.8724096e+00  -4.1403335e-01   3.9314547e-01  -1.2276689e+00  -8.1085354e-01  -1.5699549e+00   4.6209556e-01   6.5033454e-01   6.4025617e+00  -1.7775340e+00  -1.0600120e-01  -4.1107187e+00  -2.6713198e-01  -2.6509070e+00  -7.6071530e-01  -1.3193364e-01   1.0073800e+00  -5.3681296e-01   1.5266023e+00  -4.7380322e-01   3.8828787e-01  -1.3385325e+00   1.0115500e+00  -7.9362947e-01  -1.3138130e+00  -1.9429397e+00  -6.3281530e-01
   7.7456508e-01   8.6106990e-01  -1.3314177e+00   2.6784889e+00  -2.5721975e-01   6.4351062e-01   4.4815103e-01  -6.0850008e-01   1.9600741e+00  -2.9537760e+00   4.9941049e-01  -1.5644912e+00  -2.8867097e-01  -1.6552333e+00   4.1438280e+00   1.4165279e+00  -7.1328357e-02  -1.7194533e+00  -1.9524333e+00   1.3585851e+00  -1.2429951e+00   2.0201240e-01   1.7991875e+00  -9.3215175e-01   3.9810170e-01  -1.4914583e+00  -1.8751778e-02  -1.4175013e+00   1.6386405e-02  -1.5866162e-01  -1.2468231e+00   9.2866341e-01   1.2783591e+00  -4.8231368e-01   1.7247101e+00   1.6291134e-01   7.7679585e-01   3.0945333e+00  -3.2856692e+00   1.1714324e+00   1.0121135e+00   2.0330803e-01  -5.4423113e-01   2.0536033e-03  -1.3045344e+00   9.5353512e-01  -4.0455136e-02   3.9671539e+00  -8.1428440e-01   5.3815143e-01  -1.1196853e+00  -7.4070521e-01  -1.6998891e+00   7.1525900e-01   5.1590006e-01   6.5629431e+00  -2.0154628e+00  -1.1194916e-01  -4.2188739e+00  -2.1275075e-01  -2.7902421e+00  -6.0729333e-01  -8.9684993e-02   1.3265632e+00  -5.1046165e-01   1.7917514e+00  -4.0035327e-01   5.8923690e-01  -1.2086883e+00   1.0684240e+00  -8.4732314e-01  -1.3621539e+00  -1.8211937e+00  -4.4463404e-01
   8.7339854e-01   1.0166352e+00  -1.3561387e+00   2.6724832e+00  -2.1796110e-01   2.9463142e-01   5.1309061e-01  -8.6166465e-01   2.0330093e+00  -2.8943005e+00   5.1554442e-01  -1.5854612e+00  -1.6770857e-01  -1.7680903e+00   4.4133408e+00   1.1519441e+00  -9.7429151e-02  -1.7737812e+00  -1.8821690e+00   1.4711650e+00  -1.1147509e+00   1.8445236e-01   1.8525083e+00  -9.5131063e-01   2.9434577e-01  -1.4920671e+00  -2.3478076e-01  -1.4196778e+00  -1.5703141e-01  -1.4501555e-01  -1.3030092e+00   9.6580243e-01   1.3619609e+00  -4.8606774e-01   1.5838728e+00   2.3088938e-01   4.1985962e-01   3.0696556e+00  -3.3051069e+00   1.1143714e+00   1.0411105e+00   1.7411506e-01  -6.7459458e-01   9.5539695e-02  -1.5922979e+00   1.1059542e+00  -3.5955882e-01   4.0203912e+00  -1.1640642e+00   6.5636218e-01  -1.0106292e+00  -6.8690449e-01  -1.8191865e+00   9.4892812e-01   4.0077907e-01   6.6684987e+00  -2.1842053e+00  -1.2463629e-01  -4.3036597e+00  -1.5967375e-01  -2.9078705e+00  -4.6608400e-01  -2.7124129e-02   1.6291151e+00  -4.4728446e-01   2.0393126e+00  -2.9388165e-01   7.9736877e-01  -1.0488306e+00   1.1160836e+00  -9.1211176e-01  -1.4118297e+00  -1.6779674e+00  -2.4060368e-01
   9.4484657e-01   1.1557189e+00  -1.3937508e+00   2.6481717e+00  -1.8739918e-01  -5.0550283e-02   5.7213742e-01  -1.0814385e+00   2.1007114e+00  -2.7881648e+00   5.0983900e-01  -1.6043921e+00  -6.9270612e-02  -1.8566993e+00   4.6262387e+00   9.4904131e-01  -1.4002233e-01  -1.8352828e+00  -1.8046706e+00   1.5611522e+00  -9.6870959e-01   1.5051800e-01   1.8872136e+00  -9.8345881e-01   1.7116517e-01  -1.4973193e+00  -4.5464721e-01  -1.4261252e+00  -3.3270377e-01  -1.3521959e-01  -1.3317436e+00   9.8706073e-01   1.4254026e+00  -4.9775856e-01   1.4317847e+00   2.8826291e-01   7.9050599e-02   3.0266555e+00  -3.2695614e+00   1.0449326e+00   1.0626598e+00   1.3363987e-01  -8.0388206e-01   1.7216575e-01  -1.8620233e+00   1.2356976e+00  -6.5202468e-01   4.0344466e+00  -1.4484772e+00   7.3989499e-01  -9.0515250e-01  -6.5421611e-01  -1.9219214e+00   1.1597966e+00   3.1835103e-01   6.7253812e+00  -2.2722642e+00  -1.4973169e-01  -4.3646428e+00  -1.1328435e-01  -3.0002457e+00  -3.3823484e-01   6.4098618e-02   1.9129487e+00  -3.3900803e-01   2.2678998e+00  -1.5112108e-01   1.0105888e+00  -8.5952002e-01   1.1461924e+00  -9.9164110e-01  -1.4627945e+00  -1.5208354e+00  -2.3755015e-02
   9.8065113e-01   1.2712093e+00  -1.4497332e+00   2.6012989e+00  -1.6892732e-01  -3.7768835e-01   6.2306588e-01  -1.2607230e+00   2.1668068e+00  -2.6368429e+00   4.7756796e-01  -1.6221719e+00   3.3708726e-03  -1.9132764e+00   4.7865437e+00   8.2347529e-01  -2.0473695e-01  -1.9042468e+00  -1.7251456e+00   1.6200636e+00  -8.0697787e-01   9.5035425e-02   1.8972758e+00  -1.0326577e+00   2.8975744e-02  -1.5100379e+00  -6.7122353e-01  -1.4385465e+00  -5.0400866e-01  -1.3153187e-01  -1.3348147e+00   9.8499011e-01   1.4617860e+00  -5.2175129e-01   1.2709615e+00   3.3178168e-01  -2.3236508e-01   2.9691077e+00  -3.1814329e+00   9.5886432e-01   1.0731953e+00   7.8321627e-02  -9.2746038e-01   2.2815084e-01  -2.1002192e+00   1.3394228e+00  -9.0311748e-01   4.0131720e+00  -1.6551265e+00   7.8234636e-01  -8.0784947e-01  -6.4634950e-01  -2.0032293e+00   1.3453329e+00   2.8006666e-01   6.7417010e+00  -2.2710854e+00  -1.9228805e-01  -4.4022566e+00  -7.8682551e-02  -3.0649916e+00  -2.2447682e-01   1.9065725e-01   2.1765846e+00  -1.7954434e-01   2.4768654e+00   2.9541484e-02   1.2268886e+00  -6.4239705e-01   1.1512003e+00  -1.0885542e+00  -1.5151364e+00  -1.3572683e+00   2.0259368e-01
   9.7406924e-01   1.3569408e+00  -1.5282880e+00   2.5285200e+00  -1.6550517e-01  -6.7388558e-01   6.6401333e-01  -1.3941769e+00   2.2356182e+00  -2.4432873e+00   4.1534278e-01  -1.6399284e+00   4.8050650e-02  -1.9319641e+00   4.8998865e+00   7.8718084e-01  -2.9587334e-01  -1.9804740e+00  -1.6486612e+00   1.6406953e+00  -6.3176953e-01   1.4139541e-02   1.8777970e+00  -1.1016938e+00  -1.3082425e-01  -1.5325163e+00  -8.7773513e-01  -1.4584430e+00  -6.6493195e-01  -1.3577746e-01  -1.3149041e+00   9.5329619e-01   1.4653463e+00  -5.6141615e-01   1.1039946e+00   3.5855145e-01  -5.0289458e-01   2.9017654e+00  -3.0446860e+00   8.5297037e-01   1.0694865e+00   5.6643863e-03  -1.0415303e+00   2.6056427e-01  -2.2952198e+00   1.4146093e+00  -1.1005205e+00   3.9618436e+00  -1.7748312e+00   7.7907145e-01  -7.2304386e-01  -6.6572910e-01  -2.0596730e+00   1.5038913e+00   2.9468412e-01   6.7271865e+00  -2.1756503e+00  -2.5645798e-01  -4.4178454e+00  -6.0378722e-02  -3.1011349e+00  -1.2503075e-01   3.5703984e-01   2.4192181e+00   3.4582981e-02   2.6662932e+00   2.4789751e-01   1.4444271e+00  -4.0019869e-01   1.1247961e+00  -1.2042469e+00  -1.5690014e+00  -1.1942542e+00   4.3494654e-01
   9.2021607e-01   1.4080389e+00  -1.6320297e+00   2.4276272e+00  -1.7941982e-01  -9.2842747e-01   6.9365726e-01  -1.4785082e+00   2.3119095e+00  -2.2119106e+00   3.2127796e-01  -1.6590276e+00   6.3818199e-02  -1.9092946e+00   4.9732850e+00   8.4769682e-01  -4.1609736e-01  -2.0632178e+00  -1.5798273e+00   1.6175164e+00  -4.4540693e-01  -9.4449538e-02   1.8253294e+00  -1.1918537e+00  -3.0585574e-01  -1.5663315e+00  -1.0680833e+00  -1.4869624e+00  -8.1034620e-01  -1.4917469e-01  -1.2754394e+00   8.8720344e-01   1.4317898e+00  -6.1887397e-01   9.3342481e-01   3.6626939e-01  -7.2344424e-01   2.8303479e+00  -2.8647515e+00   7.2534798e-01   1.0488206e+00  -8.5551041e-02  -1.1433974e+00   2.6753484e-01  -2.4378897e+00   1.4597635e+00  -1.2350681e+00   3.8869840e+00  -1.8021688e+00   7.2735838e-01  -6.5458246e-01  -7.1333362e-01  -2.0895025e+00   1.6347900e+00   3.6768518e-01   6.6927598e+00  -1.9848835e+00  -3.4525825e-01  -4.4136440e+00  -6.2013048e-02  -3.1092364e+00  -3.9529937e-02   5.6517814e-01   2.6407534e+00   3.0395852e-01   2.8369482e+00   5.0184665e-01   1.6615773e+00  -1.3672485e-01   1.0622823e+00  -1.3387118e+00  -1.6245159e+00  -1.0379812e+00   6.6972850e-01
   8.1630700e-01   1.4212032e+00  -1.7617852e+00   2.2977129e+00  -2.1207923e-01  -1.1333669e+00   7.1136504e-01  -1.5126578e+00   2.4005791e+00  -1.9485089e+00   1.9507567e-01  -1.6810367e+00   5.0997901e-02  -1.8444915e+00   5.0148710e+00   1.0077406e+00  -5.6624050e-01  -2.1511613e+00  -1.5225183e+00   1.5469775e+00  -2.5034232e-01  -2.3125794e-01   1.7381101e+00  -1.3028031e+00  -4.9282033e-01  -1.6122085e+00  -1.2371284e+00  -1.5247639e+00  -9.3624008e-01  -1.7220355e-01  -1.2204247e+00   7.8372341e-01   1.3585538e+00  -6.9483174e-01   7.6163035e-01   3.5343801e-01  -8.8779933e-01   2.7612577e+00  -2.6483800e+00   5.7554214e-01   1.0091692e+00  -1.9514117e-01  -1.2316463e+00   2.4840980e-01  -2.5221597e+00   1.4745822e+00  -1.3012752e+00   3.7961245e+00  -1.7358097e+00   6.2649392e-01  -6.0564346e-01  -7.8861130e-01  -2.0927850e+00   1.7383538e+00   5.0090354e-01   6.6500476e+00  -1.7018549e+00  -4.6039683e-01  -4.3926989e+00  -8.6121571e-02  -3.0914141e+00   3.3029127e-02   8.1423860e-01   2.8418008e+00   6.2615722e-01   2.9901837e+00   7.8742390e-01   1.8769344e+00   1.4324092e-01   9.6085256e-01  -1.4904772e+00  -1.6817180e+00  -8.9359266e-01   9.0336656e-01
   6.6178898e-01   1.3949110e+00  -1.9165201e+00   2.1392617e+00  -2.6385121e-01  -1.2839225e+00   7.1730332e-01  -1.4978647e+00   2.5063178e+00  -1.6601257e+00   3.8027671e-02  -1.7076510e+00   1.1198142e-02  -1.7395902e+00   5.0335667e+00   1.2650497e+00  -7.4521472e-01  -2.2424362e+00  -1.4796502e+00   1.4277168e+00  -4.9193504e-02  -3.9500453e-01   1.6161942e+00  -1.4325757e+00  -6.8761625e-01  -1.6699374e+00  -1.3809142e+00  -1.5719119e+00  -1.0398834e+00  -2.0452535e-01  -1.1542601e+00   6.4181362e-01   1.2449735e+00  -7.8851463e-01   5.9073721e-01   3.1954185e-01  -9.9292852e-01   2.7012424e+00  -2.4034488e+00   4.0460263e-01   9.4932650e-01  -3.2148384e-01  -1.3062040e+00   2.0385538e-01  -2.5453637e+00   1.4600609e+00  -1.2976334e+00   3.6975155e+00  -1.5786314e+00   4.7772677e-01  -5.7856794e-01  -8.8947203e-01  -2.0714023e+00   1.8159108e+00   6.9238220e-01   6.6108458e+00  -1.3337619e+00  -6.0217287e-01  -4.3587282e+00  -1.3396587e-01  -3.0512603e+00   9.4298818e-02   1.1005852e+00   3.0236337e+00   9.9579082e-01   3.1278114e+00   1.0989187e+00   2.0892837e+00   4.3405400e-01   8.1975959e-01  -1.6566428e+00  -1.7404971e+00  -7.6503046e-01   1.1323522e+00
   4.5835565e-01   1.3295304e+00  -2.0933887e+00   1.9541675e+00  -3.3395700e-01  -1.3786677e+00   7.1249811e-01  -1.4376100e+00   2.6332554e+00  -1.3548642e+00  -1.4706308e-01  -1.7405889e+00  -5.2732601e-02  -1.5993729e+00   5.0387298e+00   1.6124921e+00  -9.5004453e-01  -2.3346742e+00  -1.4530272e+00   1.2606536e+00   1.5521207e-01  -5.8266314e-01   1.4614829e+00  -1.5776678e+00  -8.8550075e-01  -1.7383488e+00  -1.4968201e+00  -1.6278034e+00  -1.1199156e+00  -2.4495919e-01  -1.0815572e+00   4.6242247e-01   1.0923463e+00  -8.9769514e-01   4.2255769e-01   2.6517497e-01  -1.0390966e+00   2.6570185e+00  -2.1387342e+00   2.1503780e-01   8.6900983e-01  -4.6157082e-01  -1.3682910e+00   1.3589470e-01  -2.5083541e+00   1.4185405e+00  -1.2266629e+00   3.5997933e+00  -1.3376094e+00   2.8413848e-01  -5.7472451e-01  -1.0123539e+00  -2.0289170e+00   1.8697463e+00   9.3646072e-01   6.5865628e+00  -8.9169707e-01  -7.6945569e-01  -4.3159341e+00  -2.0543821e-01  -2.9936603e+00   1.4654944e-01   1.4179128e+00   3.1881071e+00   1.4047145e+00   3.2519437e+00   1.4290775e+00   2.2975377e+00   7.2936968e-01   6.4036338e-01  -1.8330057e+00  -1.8005489e+00  -6.5496721e-01   1.3532867e+00
   2.0984793e-01   1.2273299e+00  -2.2879041e+00   1.7456721e+00  -4.2042521e-01  -1.4195047e+00   6.9884196e-01  -1.3374470e+00   2.7846145e+00  -1.0416528e+00  -3.5603431e-01  -1.7814642e+00  -1.3680133e-01  -1.4311231e+00   5.0397758e+00   2.0384278e+00  -1.1760112e+00  -2.4250923e+00  -1.4432664e+00   1.0489612e+00   3.5979375e-01  -7.8963312e-01   1.2776434e+00  -1.7332289e+00  -1.0812889e+00  -1.8153451e+00  -1.5836320e+00  -1.6911319e+00  -1.1763535e+00  -2.9151592e-01  -1.0069600e+00   2.4842009e-01   9.0388653e-01  -1.0188115e+00   2.5855932e-01   1.9211096e-01  -1.0297815e+00   2.6348821e+00  -1.8636566e+00   1.0667411e-02   7.6891014e-01  -6.1114147e-01  -1.4202678e+00   4.7881750e-02  -2.4154011e+00   1.3536857e+00  -1.0947238e+00   3.5116274e+00  -1.0235000e+00   5.0437359e-02  -5.9441748e-01  -1.1523569e+00  -1.9703165e+00   1.9030132e+00   1.2240788e+00   6.5876741e+00  -3.9021757e-01  -9.5974258e-01  -4.2687803e+00  -2.9904714e-01  -2.9245339e+00   1.9259396e-01   1.7575387e+00   3.3375403e+00   1.8423772e+00   3.3648180e+00   1.7693781e+00   2.5006510e+00   1.0223376e+00   4.2605946e-01  -2.0142690e+00  -1.8613437e+00  -5.6482789e-01   1.5629129e+00
  -7.7953393e-02   1.0923839e+00  -2.4942114e+00   1.5182293e+00  -5.2010797e-01  -1.4114267e+00   6.7904701e-01  -1.2047269e+00   2.9624057e+00  -7.2997097e-01  -5.8358053e-01  -1.8316445e+00  -2.3601518e-01  -1.2442197e+00   5.0458005e+00   2.5272949e+00  -1.4168996e+00  -2.5105988e+00  -1.4497982e+00   7.9792269e-01   5.6118347e-01  -1.0100055e+00   1.0699282e+00  -1.8933319e+00  -1.2695774e+00  -1.8979803e+00  -1.6415276e+00  -1.7598898e+00  -1.2105135e+00  -3.4148602e-01  -9.3497650e-01   4.4225656e-03   6.8457176e-01  -1.1471645e+00   9.9862000e-02   1.0331183e-01  -9.7140513e-01   2.6403313e+00  -1.5880064e+00  -2.0361630e-01   6.5068759e-01  -7.6488648e-01  -1.4653915e+00  -5.5587927e-02  -2.2738830e+00   1.2703997e+00  -9.1160802e-01   3.4413601e+00  -6.5034054e-01  -2.1730862e-01  -6.3684640e-01  -1.3034374e+00  -1.9016603e+00   1.9196079e+00   1.5432697e+00   6.6232141e+00   1.5325644e-01  -1.1692911e+00  -4.2217438e+00  -4.1198425e-01  -2.8505117e+00   2.3567178e-01   2.1088315e+00   3.4745749e+00   2.2962962e+00   3.4686223e+00   2.1103619e+00   2.6975284e+00   1.3058223e+00   1.8209254e-01  -2.1943147e+00  -1.9221079e+00  -4.9489216e-01   1.7581398e+00
  -3.9763039e-01   9.3037582e-01  -2.7054440e+00   1.2772974e+00  -6.2875812e-01  -1.3620986e+00   6.5654875e-01  -1.0482391e+00   3.1671804e+00  -4.2955112e-01  -8.2351988e-01  -1.8921119e+00  -3.4456783e-01  -1.0496005e+00   5.0652190e+00   3.0603758e+00  -1.6653310e+00  -2.5879206e+00  -1.4709457e+00   5.1467384e-01   7.5571073e-01  -1.2369055e+00   8.4490211e-01  -2.0513057e+00  -1.4449843e+00  -1.9825847e+00  -1.6719817e+00  -1.8314067e+00  -1.2248591e+00  -3.9157402e-01  -8.6982726e-01  -2.6347711e-01   4.4088758e-01  -1.2771770e+00  -5.2740330e-02   2.8754818e-03  -8.7289887e-01   2.6777226e+00  -1.3216628e+00  -4.2215916e-01   5.1691169e-01  -9.1670769e-01  -1.5075089e+00  -1.6882678e-01  -2.0937988e+00   1.1746758e+00  -6.8994581e-01   3.3966645e+00  -2.3480003e-01  -5.1198100e-01  -7.0012271e-01  -1.4586532e+00  -1.8296603e+00   1.9240185e+00   1.8798069e+00   6.7003361e+00   7.1917827e-01  -1.3933156e+00  -4.1790608e+00  -5.4026537e-01  -2.7785734e+00   2.7929796e-01   2.4597479e+00   3.6020146e+00   2.7526225e+00   3.5653308e+00   2.4420074e+00   2.8869394e+00   1.5726428e+00  -8.4731946e-02  -2.3665303e+00  -1.9818195e+00  -4.4446324e-01   1.9360653e+00
  -7.4050777e-01   7.4831284e-01  -2.9141364e+00   1.0290754e+00  -7.4116509e-01  -1.2812841e+00   6.3536555e-01  -8.7778574e-01   3.3978641e+00  -1.5005850e-01  -1.0690971e+00  -1.9633362e+00  -4.5605894e-01  -8.5913187e-01   5.1054423e+00   3.6166978e+00  -1.9131599e+00  -2.6537330e+00  -1.5040668e+00   2.0784832e-01   9.3941373e-01  -1.4628869e+00   6.1009533e-01  -2.2001030e+00  -1.6023886e+00  -2.0649230e+00  -1.6775981e+00  -1.9024210e+00  -1.2227778e+00  -4.3806931e-01  -8.1531280e-01  -5.4805272e-01   1.8048520e-01  -1.4026979e+00  -1.9874143e-01  -1.0407639e-01  -7.4513512e-01   2.7499867e+00  -1.0743086e+00  -6.3890057e-01   3.7094445e-01  -1.0600192e+00  -1.5507097e+00  -2.8526165e-01  -1.8871424e+00   1.0733939e+00  -4.4446796e-01   3.3842321e+00   2.0458037e-01  -8.2574570e-01  -7.8134631e-01  -1.6104483e+00  -1.7612254e+00   1.9211522e+00   2.2179640e+00   6.8239644e+00   1.2867049e+00  -1.6262369e+00  -4.1444757e+00  -6.7893701e-01  -2.7156646e+00   3.2708795e-01   2.7974475e+00   3.7226613e+00   3.1967731e+00   3.6565678e+00   2.7541321e+00   3.0674534e+00   1.8158229e+00  -3.6642050e-01  -2.5241592e+00  -2.0392129e+00  -4.1208681e-01   2.0940040e+00
  -1.0970864e+00   5.5416797e-01  -3.1126644e+00   7.8019117e-01  -8.5134412e-01  -1.1801640e+00   6.1992298e-01  -7.0371349e-01   3.6516844e+00   9.9232359e-02  -1.3133047e+00  -2.0451740e+00  -5.6373484e-01  -6.8492623e-01   5.1725999e+00   4.1740166e+00  -2.1519126e+00  -2.7047991e+00  -1.5457505e+00  -1.1285511e-01   1.1080840e+00  -1.6803549e+00   3.7359910e-01  -2.3326868e+00  -1.7371628e+00  -2.1403784e+00  -1.6618829e+00  -1.9691805e+00  -1.2083096e+00  -4.7704168e-01  -7.7470376e-01  -8.4133984e-01  -8.8226708e-02  -1.5173352e+00  -3.3787371e-01  -2.1156554e-01  -6.0026212e-01   2.8584185e+00  -8.5515232e-01  -8.4774192e-01   2.1677725e-01  -1.1880738e+00  -1.5989727e+00  -3.9769073e-01  -1.6671819e+00   9.7406952e-01  -1.9117354e-01   3.4095100e+00   6.4821427e-01  -1.1503941e+00  -8.7673761e-01  -1.7509679e+00  -1.7030092e+00   1.9161523e+00   2.5413409e+00   6.9965587e+00   1.8345754e+00  -1.8619689e+00  -4.1210121e+00  -8.2233389e-01  -2.6683091e+00   3.8256912e-01   3.1089454e+00   3.8391536e+00   3.6140872e+00   3.7435027e+00   3.0367990e+00   3.2374025e+00   2.0288420e+00  -6.5422352e-01  -2.6606669e+00  -2.0927936e+00  -3.9579786e-01   2.2295202e+00
  -1.4575047e+00   3.5647434e-01  -3.2936842e+00   5.3736228e-01  -9.5277434e-01  -1.0705958e+00   6.1485023e-01  -5.3642821e-01   3.9241965e+00   3.0975718e-01  -1.5492053e+00  -2.1368077e+00  -6.6073966e-01  -5.3864944e-01   5.2713258e+00   4.7098267e+00  -2.3732397e+00  -2.7381008e+00  -1.5920521e+00  -4.3715834e-01   1.2573474e+00  -1.8819878e+00   1.4363027e-01  -2.4424097e+00  -1.8453879e+00  -2.2041547e+00  -1.6289780e+00  -2.0275709e+00  -1.1858404e+00  -5.0455004e-01  -7.5065291e-01  -1.1350560e+00  -3.5652995e-01  -1.6147989e+00  -4.7005588e-01  -3.1297490e-01  -4.5098394e-01   3.0025518e+00  -6.7265868e-01  -1.0428961e+00   5.8829672e-02  -1.2943014e+00  -1.6558311e+00  -4.9858457e-01  -1.4476902e+00   8.8456190e-01   5.3548045e-02   3.4764881e+00   1.0763230e+00  -1.4776771e+00  -9.8181802e-01  -1.8723926e+00  -1.6609930e+00   1.9142075e+00   2.8337104e+00   7.2179968e+00   2.3419931e+00  -2.0942275e+00  -4.1107752e+00  -9.6437323e-01  -2.6422393e+00   4.4899023e-01   3.3817709e+00   3.9538193e+00   3.9904778e+00   3.8267853e+00   3.2807155e+00   3.3948765e+00   2.2058768e+00  -9.3909996e-01  -2.7700961e+00  -2.1408615e+00  -3.9337545e-01   2.3404701e+00
  -1.8120001e+00   1.6389843e-01  -3.4505435e+00   3.0704804e-01  -1.0386777e+00  -9.6435646e-01   6.2475755e-01  -3.8591103e-01   4.2094097e+00   4.7396650e-01  -1.7702370e+00  -2.2367216e+00  -7.4036566e-01  -4.3085591e-01   5.4046101e+00   5.2023592e+00  -2.5693594e+00  -2.7509609e+00  -1.6387455e+00  -7.5471435e-01   1.3827813e+00  -2.0611330e+00  -7.1911610e-02  -2.5233713e+00  -1.9240385e+00  -2.2514890e+00  -1.5833697e+00  -2.0732654e+00  -1.1597832e+00  -5.1685266e-01  -7.4512843e-01  -1.4210213e+00  -6.1585573e-01  -1.6892378e+00  -5.9534220e-01  -4.0131123e-01  -3.0982743e-01   3.1801271e+00  -5.3429107e-01  -1.2191905e+00  -9.8276413e-02  -1.3726416e+00  -1.7240785e+00  -5.8042101e-01  -1.2421713e+00   8.1275149e-01   2.7379366e-01   3.5875494e+00   1.4697785e+00  -1.7996130e+00  -1.0916256e+00  -1.9672785e+00  -1.6401289e+00   1.9203581e+00   3.0798459e+00   7.4855823e+00   2.7894749e+00  -2.3168436e+00  -4.1147967e+00  -1.0988694e+00  -2.6420565e+00   5.2913930e-01   3.6045942e+00   4.0685477e+00   4.3130445e+00   3.9065222e+00   3.4776048e+00   3.5377531e+00   2.3420209e+00  -1.2121869e+00  -2.8473912e+00  -2.1815408e+00  -4.0258304e-01   2.4250526e+00
  -2.1513456e+00  -1.5181159e-02  -3.5776399e+00   9.5112408e-02  -1.1023310e+00  -8.7241688e-01   6.5400222e-01  -2.6125941e-01   4.5000030e+00   5.8560601e-01  -1.9704876e+00  -2.3427263e+00  -7.9629585e-01  -3.7038753e-01   5.5737130e+00   5.6315123e+00  -2.7334610e+00  -2.7411545e+00  -1.6815810e+00  -1.0556126e+00   1.4800676e+00  -2.2121557e+00  -2.6586923e-01  -2.5707301e+00  -1.9711305e+00  -2.2778672e+00  -1.5295952e+00  -2.1018945e+00  -1.1342698e+00  -5.1060888e-01  -7.5936660e-01  -1.6915529e+00  -8.5822514e-01  -1.7355568e+00  -7.1387658e-01  -4.6950561e-01  -1.8843612e-01   3.3871495e+00  -4.4626936e-01  -1.3723018e+00  -2.4995276e-01  -1.4178611e+00  -1.8055375e+00  -6.3604191e-01  -1.0631227e+00   7.6619556e-01   4.5497826e-01   3.7433785e+00   1.8109003e+00  -2.1087645e+00  -1.2009507e+00  -2.0288922e+00  -1.6440622e+00   1.9393016e+00   3.2662875e+00   7.7941672e+00   3.1596285e+00  -2.5240668e+00  -4.1329330e+00  -1.2198535e+00  -2.6709446e+00   6.2517878e-01   3.7677931e+00   4.1846830e+00   4.5706192e+00   3.9822892e+00   3.6205350e+00   3.6637563e+00   2.4334771e+00  -1.4652446e+00  -2.8886803e+00  -2.2128197e+00  -4.2137626e-01   2.4818608e+00
  -2.4672396e+00  -1.7306322e-01  -3.6707103e+00  -9.3481272e-02  -1.1373996e+00  -8.0428759e-01   7.0645073e-01  -1.7026964e-01   4.7876208e+00   6.3996407e-01  -2.1449243e+00  -2.4520203e+00  -8.2283339e-01  -3.6386350e-01   5.7781451e+00   5.9796870e+00  -2.8600559e+00  -2.7070028e+00  -1.7165285e+00  -1.3308510e+00   1.5451728e+00  -2.3307201e+00  -4.3220881e-01  -2.5809652e+00  -1.9858257e+00  -2.2792365e+00  -1.4719629e+00  -2.1092314e+00  -1.1128666e+00  -4.8306355e-01  -7.9384235e-01  -1.9398170e+00  -1.0766448e+00  -1.7497016e+00  -8.2585267e-01  -5.1074359e-01  -9.6927136e-02   3.6180280e+00  -4.1334513e-01  -1.4989145e+00  -3.9187584e-01  -1.4258396e+00  -1.9008955e+00  -6.5901682e-01  -9.2136708e-01   7.5177273e-01   5.8458498e-01   3.9429270e+00   2.0841804e+00  -2.3984725e+00  -1.3045738e+00  -2.0515274e+00  -1.6749369e+00   1.9751979e+00   3.3820165e+00   8.1363805e+00   3.4378315e+00  -2.7108452e+00  -4.1638223e+00  -1.3218833e+00  -2.7304494e+00   7.3850462e-01   3.8639305e+00   4.3029459e+00   4.7542251e+00   4.0531762e+00   3.7041925e+00   3.7705403e+00   2.4777084e+00  -1.6910556e+00  -2.8915002e+00  -2.2325985e+00  -4.4806341e-01   2.5099390e+00
  -2.7526317e+00  -3.0306121e-01  -3.7270355e+00  -2.5492569e-01  -1.1382809e+00  -7.6746746e-01   7.8524629e-01  -1.1907669e-01   5.0632267e+00   6.3407913e-01  -2.2895741e+00  -2.5612869e+00  -8.1511667e-01  -4.1528430e-01   6.0157027e+00   6.2325010e+00  -2.9452500e+00  -2.6474447e+00  -1.7399933e+00  -1.5727508e+00   1.5745493e+00  -2.4139929e+00  -5.6633707e-01  -2.5520706e+00  -1.9684861e+00  -2.2522073e+00  -1.4143010e+00  -2.0913873e+00  -1.0983388e+00  -4.3220668e-01  -8.4825494e-01  -2.1601195e+00  -1.2654339e+00  -1.7288974e+00  -9.3147948e-01  -5.1881346e-01  -4.3342166e-02   3.8657885e+00  -4.3859824e-01  -1.5968016e+00  -5.2019926e-01  -1.3938160e+00  -2.0096173e+00  -6.4399698e-01  -8.2548281e-01   7.7532927e-01   6.5280232e-01   4.1834316e+00   2.2769117e+00  -2.6630480e+00  -1.3974892e+00  -2.0307939e+00  -1.7332898e+00   2.0314791e+00   3.4190109e+00   8.5029450e+00   3.6127932e+00  -2.8730690e+00  -4.2049026e+00  -1.4003282e+00  -2.8203378e+00   8.6963466e-01   3.8881254e+00   4.4233775e+00   4.8574219e+00   4.1178565e+00   3.7250915e+00   3.8557885e+00   2.4735460e+00  -1.8837538e+00  -2.8549457e+00  -2.2387471e+00  -4.8140796e-01   2.5088334e+00
  -3.0019742e+00  -3.9977100e-01  -3.7455571e+00  -3.8675880e-01  -1.1004400e+00  -7.6702347e-01   8.9259014e-01  -1.1186507e-01   5.3174984e+00   5.6689963e-01  -2.4016483e+00  -2.6668158e+00  -7.6931867e-01  -5.2576455e-01   6.2825529e+00   6.3793532e+00  -2.9869302e+00  -2.5620912e+00  -1.7489954e+00  -1.7752909e+00   1.5653467e+00  -2.4607576e+00  -6.6533342e-01  -2.4836777e+00  -1.9206737e+00  -2.1942392e+00  -1.3597508e+00  -2.0450111e+00  -1.0924709e+00  -3.5690337e-01  -9.2153015e-01  -2.3481274e+00  -1.4204660e+00  -1.6718348e+00  -1.0309518e+00  -4.8845875e-01  -3.3218469e-02   4.1223432e+00  -5.2326253e-01  -1.6648356e+00  -6.3173255e-01  -1.3205808e+00  -2.1299296e+00  -5.8704027e-01  -7.8135463e-01   8.4134183e-01   6.5302304e-01   4.4604804e+00   2.3796999e+00  -2.8979195e+00  -1.4751002e+00  -1.9638615e+00  -1.8180197e+00   2.1106686e+00   3.3726582e+00   8.8830563e+00   3.6769792e+00  -3.0077670e+00  -4.2524903e+00  -1.4516183e+00  -2.9385465e+00   1.0181310e+00   3.8383002e+00   4.5453097e+00   4.8765442e+00   4.1746761e+00   3.6817123e+00   3.9173209e+00   2.4212472e+00  -2.0390719e+00  -2.7797459e+00  -2.2291744e+00  -5.2066996e-01   2.4786360e+00
  -3.2113925e+00  -4.5925907e-01  -3.7269002e+00  -4.8797406e-01  -1.0207223e+00  -8.0531938e-01   1.0295476e+00  -1.5066344e-01   5.5412411e+00   4.3938827e-01  -2.4796144e+00  -2.7646397e+00  -6.8283100e-01  -6.9340438e-01   6.5733613e+00   6.4138225e+00  -2.9848524e+00  -2.4512554e+00  -1.7413021e+00  -1.9343483e+00   1.5156174e+00  -2.4714426e+00  -7.2808368e-01  -2.3771006e+00  -1.8450943e+00  -2.1038014e+00  -1.3106108e+00  -1.9674879e+00  -1.0959584e+00  -2.5698853e-01  -1.0118393e+00  -2.5010148e+00  -1.5393140e+00  -1.5787894e+00  -1.1244221e+00  -4.1571767e-01  -6.9299560e-02   4.3788041e+00  -6.6659052e-01  -1.7029451e+00  -7.2407550e-01  -1.2066091e+00  -2.2588736e+00  -4.8588968e-01  -7.9186494e-01   9.5261472e-01   5.8218478e-01   4.7681192e+00   2.3868424e+00  -3.0997366e+00  -1.5333768e+00  -1.8496517e+00  -1.9264286e+00   2.2142161e+00   3.2420133e+00   9.2648147e+00   3.6268951e+00  -3.1132468e+00  -4.3019181e+00  -1.4734422e+00  -3.0812222e+00   1.1825601e+00   3.7153000e+00   4.6673626e+00   4.8108104e+00   4.2217506e+00   3.5745677e+00   3.9532017e+00   2.3225037e+00  -2.1544944e+00  -2.6682545e+00  -2.2019080e+00  -5.6558652e-01   2.4200166e+00
  -3.3787714e+00  -4.7916600e-01  -3.6733082e+00  -5.5904448e-01  -8.9762116e-01  -8.8190693e-01   1.1958903e+00  -2.3523331e-01   5.7257983e+00   2.5456363e-01  -2.5232185e+00  -2.8506785e+00  -5.5442715e-01  -9.1330338e-01   6.8814603e+00   6.3339063e+00  -2.9406331e+00  -2.3159612e+00  -1.7155147e+00  -2.0478340e+00   1.4245059e+00  -2.4480589e+00  -7.5530756e-01  -2.2353018e+00  -1.7454878e+00  -1.9805017e+00  -1.2682423e+00  -1.8571246e+00  -1.1083749e+00  -1.3332370e-01  -1.1166390e+00  -2.6175302e+00  -1.6212930e+00  -1.4516720e+00  -1.2119760e+00  -2.9823011e-01  -1.5140092e-01   4.6258232e+00  -8.6576974e-01  -1.7120307e+00  -7.9569882e-01  -1.0541209e+00  -2.3924201e+00  -3.4018546e-01  -8.5673857e-01   1.1100289e+00   4.4093668e-01   5.0990030e+00   2.2965619e+00  -3.2664319e+00  -1.5689710e+00  -1.6889628e+00  -2.0543245e+00   2.3423640e+00   3.0298886e+00   9.6356785e+00   3.4632165e+00  -3.1891721e+00  -4.3477233e+00  -1.4648854e+00  -3.2428530e+00   1.3604944e+00   3.5228800e+00   4.7874691e+00   4.6623232e+00   4.2570712e+00   3.4061929e+00   3.9618405e+00   2.1803981e+00  -2.2293118e+00  -2.5243605e+00  -2.1551860e+00  -6.1629856e-01   2.3342387e+00
  -3.5037590e+00  -4.5872616e-01  -3.5884963e+00  -6.0185748e-01  -7.3148286e-01  -9.9358373e-01   1.3899861e+00  -3.6306035e-01   5.8634389e+00   1.7471860e-02  -2.5334565e+00  -2.9208845e+00  -3.8439792e-01  -1.1777159e+00   7.1990512e+00   6.1420668e+00  -2.8576414e+00  -2.1579286e+00  -1.6711066e+00  -2.1157195e+00   1.2924030e+00  -2.3940612e+00  -7.4947642e-01  -2.0627810e+00  -1.6264664e+00  -1.8251746e+00  -1.2330406e+00  -1.7133146e+00  -1.1282209e+00   1.2186999e-02  -1.2327383e+00  -2.6979863e+00  -1.6674034e+00  -1.2940024e+00  -1.2936090e+00  -1.3549062e-01  -2.7643853e-01   4.8539485e+00  -1.1159042e+00  -1.6938584e+00  -8.4596532e-01  -8.6706733e-01  -2.5256392e+00  -1.5159618e-01  -9.7255134e-01   1.3123619e+00   2.3362262e-01   5.4445818e+00   2.1110807e+00  -3.3972365e+00  -1.5792910e+00  -1.4845203e+00  -2.1961805e+00   2.4940551e+00   2.7427724e+00   9.9829262e+00   3.1907693e+00  -3.2365710e+00  -4.3838808e+00  -1.4264997e+00  -3.4164840e+00   1.5485594e+00   3.2675651e+00   4.9029277e+00   4.4359482e+00   4.2786091e+00   3.1810680e+00   3.9420823e+00   1.9993151e+00  -2.2645792e+00  -2.3533160e+00  -2.0875596e+00  -6.7323457e-01   2.2231561e+00
  -3.5876902e+00  -3.9870939e-01  -3.4774345e+00  -6.1956534e-01  -5.2463207e-01  -1.1346155e+00   1.6087488e+00  -5.2945492e-01   5.9477049e+00  -2.6491705e-01  -2.5125011e+00  -2.9713815e+00  -1.7464725e-01  -1.4763437e+00   7.5174419e+00   5.8451086e+00  -2.7408002e+00  -1.9795370e+00  -1.6084162e+00  -2.1399559e+00   1.1210557e+00  -2.3141330e+00  -7.1462843e-01  -1.8653860e+00  -1.4933101e+00  -1.6399226e+00  -1.2044704e+00  -1.5366698e+00  -1.1530462e+00   1.7662328e-01  -1.3563926e+00  -2.7441743e+00  -1.6801797e+00  -1.1108035e+00  -1.3692065e+00   7.0972141e-02  -4.3862221e-01   5.0539819e+00  -1.4100739e+00  -1.6509384e+00  -8.7509236e-01  -6.5103558e-01  -2.6529134e+00   7.6144424e-02  -1.1329069e+00   1.5561969e+00  -3.1923085e-02   5.7953297e+00   1.8365327e+00  -3.4926456e+00  -1.5625378e+00  -1.2409429e+00  -2.3453451e+00   2.6668981e+00   2.3905779e+00   1.0294112e+01   2.8183583e+00  -3.2577709e+00  -4.4040698e+00  -1.3602960e+00  -3.5940050e+00   1.7425274e+00   2.9583923e+00   5.0104896e+00   4.1391035e+00   4.2844235e+00   2.9054746e+00   3.8932837e+00   1.7848060e+00  -2.2629796e+00  -2.1614917e+00  -1.9980007e+00  -7.3696307e-01   2.0891901e+00
  -3.6334357e+00  -3.0129433e-01  -3.3460741e+00  -6.1635995e-01  -2.8140200e-01  -1.2971108e+00   1.8476564e+00  -7.2776056e-01   5.9737034e+00  -5.8388919e-01  -2.4635915e+00  -2.9986002e+00   7.1266467e-02  -1.7967555e+00   7.8273154e+00   5.4538741e+00  -2.5963122e+00  -1.7837704e+00  -1.5286007e+00  -2.1242928e+00   9.1362029e-01  -2.2139198e+00  -6.5609181e-01  -1.6500593e+00  -1.3517272e+00  -1.4281057e+00  -1.1811676e+00  -1.3291109e+00  -1.1796484e+00   3.5611930e-01  -1.4834326e+00  -2.7592096e+00  -1.6634618e+00  -9.0841997e-01  -1.4385316e+00   3.1750851e-01  -6.2980605e-01   5.2173281e+00  -1.7394797e+00  -1.5864031e+00  -8.8405979e-01  -4.1307426e-01  -2.7681942e+00   3.3730250e-01  -1.3287764e+00   1.8359330e+00  -3.4476108e-01   6.1410070e+00   1.4827069e+00  -3.5543360e+00  -1.5177120e+00  -9.6462155e-01  -2.4943051e+00   2.8571978e+00   1.9862275e+00   1.0557506e+01   2.3584464e+00  -3.2562651e+00  -4.4019656e+00  -1.2696620e+00  -3.7664985e+00   1.9374590e+00   2.6065433e+00   5.1064768e+00   3.7814517e+00   4.2727661e+00   2.5872934e+00   3.8153744e+00   1.5434175e+00  -2.2286088e+00  -1.9560769e+00  -1.8860149e+00  -8.0802864e-01   1.9352866e+00
  -3.6451855e+00  -1.6988683e-01  -3.2010341e+00  -5.9718827e-01  -8.0630188e-03  -1.4715305e+00   2.1008457e+00  -9.4966659e-01   5.9383392e+00  -9.2924050e-01  -2.3908806e+00  -2.9994040e+00   3.4815624e-01  -2.1249195e+00   8.1190314e+00   4.9827723e+00  -2.4313186e+00  -1.5741414e+00  -1.4335541e+00  -2.0740119e+00   6.7465463e-01  -2.0997148e+00  -5.8013604e-01  -1.4245262e+00  -1.2075926e+00  -1.1942737e+00  -1.1610983e+00  -1.0939038e+00  -1.2043253e+00   5.4597797e-01  -1.6094229e+00  -2.7473169e+00  -1.6221014e+00  -6.9426689e-01  -1.5012202e+00   5.9836617e-01  -8.3998010e-01   5.3363270e+00  -2.0936795e+00  -1.5038878e+00  -8.7447367e-01  -1.6144512e-01  -2.8652819e+00   6.2431177e-01  -1.5489900e+00   2.1439056e+00  -6.9140038e-01   6.4709639e+00   1.0626342e+00  -3.5850311e+00  -1.4445958e+00  -6.6351262e-01  -2.6349962e+00   3.0600569e+00   1.5450907e+00   1.0762494e+01   1.8267003e+00  -3.2365142e+00  -4.3715444e+00  -1.1592066e+00  -3.9246350e+00   2.1278891e+00   2.2248892e+00   5.1869339e+00   3.3745238e+00   4.2421879e+00   2.2357520e+00   3.7089032e+00   1.2824874e+00  -2.1666926e+00  -1.7447271e+00  -1.7517474e+00  -8.8678310e-01   1.7648557e+00
  -3.6281797e+00  -8.8979848e-03  -3.0492620e+00  -5.6742808e-01   2.8735456e-01  -1.6473006e+00   2.3612855e+00  -1.1856100e+00   5.8404759e+00  -1.2895948e+00  -2.2992574e+00  -2.9712064e+00   6.4931033e-01  -2.4458310e+00   8.3829520e+00   4.4491628e+00  -2.2535166e+00  -1.3545988e+00  -1.3257959e+00  -1.9955867e+00   4.1004989e-01  -1.9781204e+00  -4.9357357e-01  -1.1969406e+00  -1.0666765e+00  -9.4404152e-01  -1.1417668e+00  -8.3563557e-01  -1.2231745e+00   7.4082843e-01  -1.7298460e+00  -2.7135655e+00  -1.5616266e+00  -4.7651687e-01  -1.5567891e+00   9.0582118e-01  -1.0578770e+00   5.4045633e+00  -2.4609052e+00  -1.4074148e+00  -8.4840026e-01   9.4689941e-02  -2.9381325e+00   9.2803875e-01  -1.7808546e+00   2.4706188e+00  -1.0564938e+00   6.7744725e+00   5.9202859e-01  -3.5883252e+00  -1.3437169e+00  -3.4685289e-01  -2.7591540e+00   3.2695461e+00   1.0842976e+00   1.0899957e+01   1.2414122e+00  -3.2036962e+00  -4.3073899e+00  -1.0345394e+00  -4.0590941e+00   2.3080509e+00   1.8274610e+00   5.2478088e+00   2.9312819e+00   4.1916397e+00   1.8611332e+00   3.5750721e+00   1.0099191e+00  -2.0832559e+00  -1.5351902e+00  -1.5960767e+00  -9.7322431e-01   1.5817000e+00
  -3.5884024e+00   1.7650343e-01  -2.8976883e+00  -5.3254609e-01   5.9533800e-01  -1.8134960e+00   2.6210244e+00  -1.4252471e+00   5.6810287e+00  -1.6527726e+00  -2.1941449e+00  -2.9120793e+00   9.6667810e-01  -2.7442068e+00   8.6097883e+00   3.8726044e+00  -2.0707547e+00  -1.1294203e+00  -1.2083353e+00  -1.8962977e+00   1.2690456e-01  -1.8556984e+00  -4.0333860e-01  -9.7550623e-01  -9.3437700e-01  -6.8391089e-01  -1.1204577e+00  -5.6012438e-01  -1.2324108e+00   9.3482281e-01  -1.8403039e+00  -2.6635730e+00  -1.4878847e+00  -2.6374279e-01  -1.6046560e+00   1.2304220e+00  -1.2716581e+00   5.4171375e+00  -2.8284537e+00  -1.3012838e+00  -8.0818616e-01   3.4563072e-01  -2.9811656e+00   1.2381333e+00  -2.0108692e+00   2.8050826e+00  -1.4236404e+00   7.0410884e+00   8.8607620e-02  -3.5684783e+00  -1.2162978e+00  -2.4809171e-02  -2.8586981e+00   3.4789353e+00   6.2195827e-01   1.0962589e+01   6.2282236e-01  -3.1634223e+00  -4.2049867e+00  -9.0200011e-01  -4.1609999e+00   2.4721292e+00   1.4288719e+00   5.2851547e+00   2.4656428e+00   4.1205710e+00   1.4744495e+00   3.4157561e+00   7.3394151e-01  -1.9847645e+00  -1.3349232e+00  -1.4206855e+00  -1.0668523e+00   1.3899344e+00
  -3.5322588e+00   3.8064904e-01  -2.7528907e+00  -4.9776232e-01   9.0525872e-01  -1.9595502e+00   2.8715061e+00  -1.6579700e+00   5.4629845e+00  -2.0061916e+00  -2.0812841e+00  -2.8208490e+00   1.2911349e+00  -3.0052174e+00   8.7909474e+00   3.2740149e+00  -1.8906267e+00  -9.0309321e-01  -1.0845180e+00  -1.7838232e+00  -1.6665115e-01  -1.7386320e+00  -3.1607103e-01  -7.6809149e-01  -8.1547260e-01  -4.2104181e-01  -1.0944962e+00  -2.7426338e-01  -1.2286859e+00   1.1218666e+00  -1.9367225e+00  -2.6031905e+00  -1.4066861e+00  -6.4532602e-02  -1.6441732e+00   1.5613379e+00  -1.4696376e+00   5.3708972e+00  -3.1831299e+00  -1.1899634e+00  -7.5628113e-01   5.8153248e-01  -2.9895707e+00   1.5434455e+00  -2.2254935e+00   3.1352407e+00  -1.7762517e+00   7.2610220e+00  -4.2867743e-01  -3.5301967e+00  -1.0641932e+00   2.9191882e-01  -2.9261270e+00   3.6809685e+00   1.7632539e-01   1.0945170e+01  -7.6347527e-03  -3.1214381e+00  -4.0609856e+00  -7.6835548e-01  -4.2223526e+00   2.6145238e+00   1.0437122e+00   5.2953467e+00   1.9919761e+00   4.0290155e+00   1.0871007e+00   3.2335104e+00   4.6286548e-01  -1.8777627e+00  -1.1507244e+00  -1.2281001e+00  -1.1665505e+00   1.1939031e+00
  -3.4662537e+00   5.9762661e-01  -2.6207804e+00  -4.6774210e-01   1.2058108e+00  -2.0759446e+00   3.1039405e+00  -1.8734347e+00   5.1913491e+00  -2.3372807e+00  -1.9665228e+00  -2.6971762e+00   1.6128146e+00  -3.2152209e+00   8.9188743e+00   2.6747735e+00  -1.7200915e+00  -6.8018509e-01  -9.5786066e-01  -1.6658288e+00  -4.6167155e-01  -1.6324104e+00  -2.3773123e-01  -5.8185936e-01  -7.1390469e-01  -1.6298428e-01  -1.0615064e+00   1.4201106e-02  -1.2093820e+00   1.2958739e+00  -2.0155458e+00  -2.5381889e+00  -1.3234713e+00   1.1290319e-01  -1.6746722e+00   1.8867975e+00  -1.6409971e+00   5.2646108e+00  -3.5117211e+00  -1.0779858e+00  -6.9507988e-01   7.9281114e-01  -2.9595899e+00   1.8324881e+00  -2.4119250e+00   3.4484699e+00  -2.0984316e+00   7.4255166e+00  -9.4046260e-01  -3.4784174e+00  -8.8981910e-01   5.9252088e-01  -2.9549102e+00   3.8681682e+00  -2.3505615e-01   1.0844777e+01  -6.2812568e-01  -3.0833323e+00  -3.8734274e+00  -6.4048149e-01  -4.2364339e+00   2.7301164e+00   6.8594430e-01   5.2752929e+00   1.5245939e+00   3.9176619e+00   7.1051966e-01   3.0315626e+00   2.0484696e-01  -1.7685259e+00  -9.8839964e-01  -1.0216889e+00  -1.2705021e+00   9.9809919e-01
  -3.3966909e+00   8.2152143e-01  -2.5063282e+00  -4.4633565e-01   1.4855000e+00  -2.1548344e+00   3.3097073e+00  -2.0620724e+00   4.8730270e+00  -2.6338872e+00  -1.8556063e+00  -2.5416182e+00   1.9214945e+00  -3.3624562e+00   8.9873597e+00   2.0958113e+00  -1.5651346e+00  -4.6520964e-01  -8.3187917e-01  -1.5495832e+00  -7.4864355e-01  -1.5415561e+00  -1.7326978e-01  -4.2293266e-01  -6.3260380e-01   8.2619396e-02  -1.0196478e+00   2.9694792e-01  -1.1728571e+00   1.4510349e+00  -2.0739058e+00  -2.4739636e+00  -1.2430192e+00   2.6111111e-01  -1.6955166e+00   2.1945952e+00  -1.7764438e+00   5.0990797e+00  -3.8014787e+00  -9.6983692e-01  -6.2679425e-01   9.7054180e-01  -2.8887600e+00   2.0939197e+00  -2.5588339e+00   3.7321257e+00  -2.3758148e+00   7.5272051e+00  -1.4278048e+00  -3.4181112e+00  -6.9607446e-01   8.6650326e-01  -2.9398459e+00   4.0331484e+00  -5.9616879e-01   1.0660923e+01  -1.2172268e+00  -3.0542697e+00  -3.6419140e+00  -5.2505151e-01  -4.1981743e+00   2.8145129e+00   3.6832553e-01   5.2226325e+00   1.0772528e+00   3.7878982e+00   3.5581943e-01   2.8137857e+00  -3.2337460e-02  -1.6627483e+00  -8.5248366e-01  -8.0561564e-01  -1.3761443e+00   8.0708381e-01
  -3.3294077e+00   1.0466332e+00  -2.4133377e+00  -4.3637982e-01   1.7331600e+00  -2.1905618e+00   3.4807756e+00  -2.2155511e+00   4.5166304e+00  -2.8846617e+00  -1.7539933e+00  -2.3556700e+00   2.2070115e+00  -3.4376605e+00   8.9918058e+00   1.5567319e+00  -1.4304941e+00  -2.6249042e-01  -7.0992002e-01  -1.4416188e+00  -1.0177587e+00  -1.4694092e+00  -1.2637064e-01  -2.9611281e-01  -5.7336822e-01   3.0834847e-01  -9.6781191e-01   5.6540605e-01  -1.1186266e+00   1.5820851e+00  -2.1097555e+00  -2.4152768e+00  -1.1692172e+00   3.7374153e-01  -1.7061586e+00   2.4726424e+00  -1.8687665e+00   4.8771732e+00  -4.0405829e+00  -8.6984495e-01  -5.5336473e-01   1.1068325e+00  -2.7761052e+00   2.3170259e+00  -2.6570098e+00   3.9741068e+00  -2.5963180e+00   7.5604360e+00  -1.8729835e+00  -3.3541162e+00  -4.8626173e-01   1.1040993e+00  -2.8773673e+00   4.1689184e+00  -8.9326522e-01   1.0395612e+01  -1.7547109e+00  -3.0387666e+00  -3.3677139e+00  -4.2824736e-01  -4.1044571e+00   2.8642535e+00   1.0188304e-01   5.1358993e+00   6.6268328e-01   3.6418219e+00   3.3447766e-02   2.5846472e+00  -2.4149499e-01  -1.5652840e+00  -7.4603132e-01  -5.8474449e-01  -1.4801701e+00   6.2540713e-01
  -3.2695561e+00   1.2676599e+00  -2.3442812e+00  -4.3957428e-01   1.9384694e+00  -2.1800273e+00   3.6101160e+00  -2.3271652e+00   4.1322212e+00  -3.0794089e+00  -1.6666943e+00  -2.1417811e+00   2.4596877e+00  -3.4345642e+00   8.9294262e+00   1.0750107e+00  -1.3194644e+00  -7.6028689e-02  -5.9500192e-01  -1.3474552e+00  -1.2592053e+00  -1.4179782e+00  -9.9283739e-02  -2.0466877e-01  -5.3680239e-01   5.0731846e-01  -9.0576081e-01   8.1111099e-01  -1.0474606e+00   1.6845591e+00  -2.1219559e+00  -2.3660450e+00  -1.1049031e+00   4.4584479e-01  -1.7061952e+00   2.7095325e+00  -1.9132538e+00   4.6037826e+00  -4.2185750e+00  -7.8206949e-01  -4.7641639e-01   1.1951568e+00  -2.6222587e+00   2.4921774e+00  -2.6998740e+00   4.1634121e+00  -2.7507463e+00   7.5215463e+00  -2.2602332e+00  -3.2910028e+00  -2.6400958e-01   1.2966470e+00  -2.7657757e+00   4.2691679e+00  -1.1154945e+00   1.0053314e+01  -2.2222825e+00  -3.0405159e+00  -3.0537961e+00  -3.5550664e-01  -3.9543429e+00   2.8769779e+00  -1.0453236e-01   5.0146432e+00   2.9216321e-01   3.4822130e+00  -2.4713950e-01   2.3491284e+00  -4.1620020e-01  -1.4799526e+00  -6.7049132e-01  -3.6449836e-01  -1.5785810e+00   4.5752444e-01
  -3.2214375e+00   1.4798416e+00  -2.3002044e+00  -4.5643616e-01   2.0924439e+00  -2.1228865e+00   3.6920768e+00  -2.3921274e+00   3.7309901e+00  -3.2093983e+00  -1.5981415e+00  -1.9033478e+00   2.6707417e+00  -3.3502420e+00   8.7993690e+00   6.6530895e-01  -1.2337889e+00   9.0621769e-02  -4.8967493e-01  -1.2713976e+00  -1.4634730e+00  -1.3878680e+00  -9.2753351e-02  -1.5020570e-01  -5.2231818e-01   6.7348289e-01  -8.3419830e-01   1.0260764e+00  -9.6139526e-01   1.7550141e+00  -2.1103106e+00  -2.3291875e+00  -1.0517910e+00   4.7410268e-01  -1.6954189e+00   2.8950936e+00  -1.9079457e+00   4.2856924e+00  -4.3267392e+00  -7.1019137e-01  -3.9725792e-01   1.2306326e+00  -2.4295114e+00   2.6112451e+00  -2.6838253e+00   4.2906601e+00  -2.8332332e+00   7.4090664e+00  -2.5763717e+00  -3.2329734e+00  -3.3202902e-02   1.4369194e+00  -2.6053856e+00   4.3285095e+00  -1.2553744e+00   9.6408493e+00  -2.6042322e+00  -3.0622662e+00  -2.7047916e+00  -3.1131589e-01  -3.7491964e+00   2.8515309e+00  -2.4459197e-01   4.8594977e+00  -2.4847567e-02   3.3124625e+00  -4.7777992e-01   2.1126098e+00  -5.5095488e-01  -1.4094189e+00  -6.2566882e-01  -1.5067315e-01  -1.6667932e+00   3.0770534e-01
  -3.1883908e+00   1.6790599e+00  -2.2807058e+00  -4.8633564e-01   2.1878809e+00  -2.0215648e+00   3.7227086e+00  -2.4077531e+00   3.3248812e+00  -3.2676295e+00  -1.5520883e+00  -1.6446773e+00   2.8326715e+00  -3.1852850e+00   8.6027626e+00   3.3893721e-01  -1.1736456e+00   2.3446592e-01  -3.9590589e-01  -1.2164175e+00  -1.6216705e+00  -1.3782887e+00  -1.0604591e-01  -1.3262180e-01  -5.2820063e-01   8.0190580e-01  -7.5476558e-01   1.2031616e+00  -8.6365021e-01   1.7912139e+00  -2.0755478e+00  -2.3065382e+00  -1.0104810e+00   4.5698350e-01  -1.6738613e+00   3.0209011e+00  -1.8537043e+00   3.9313639e+00  -4.3584186e+00  -6.5741236e-01  -3.1692178e-01   1.2102366e+00  -2.2017761e+00   2.6679574e+00  -2.6084024e+00   4.3485550e+00  -2.8414737e+00   7.2238477e+00  -2.8112944e+00  -3.1837879e+00   2.0207562e-01   1.5193964e+00  -2.3985749e+00   4.3426956e+00  -1.3090874e+00   9.1671852e+00  -2.8879877e+00  -3.1057512e+00  -2.3268801e+00  -2.9905553e-01  -3.4927031e+00   2.7880131e+00  -3.1471843e-01   4.6721905e+00  -2.8099877e-01   3.1364583e+00  -6.5187199e-01   1.8807207e+00  -6.4132650e-01  -1.3551496e+00  -6.0978050e-01   5.0782432e-02  -1.7397971e+00   1.7993062e-01
  -3.1727336e+00   1.8618895e+00  -2.2839978e+00  -5.2760788e-01   2.2197334e+00  -1.8810881e+00   3.7000143e+00  -2.3735281e+00   2.9261705e+00  -3.2490512e+00  -1.5315385e+00  -1.3709255e+00   2.9395849e+00  -2.9437888e+00   8.3426768e+00   1.0349123e-01  -1.1377266e+00   3.5316174e-01  -3.1499462e-01  -1.1841173e+00  -1.7258448e+00  -1.3871468e+00  -1.3707324e-01  -1.5015388e-01  -5.5173429e-01   8.8899152e-01  -6.6996272e-01   1.3364180e+00  -7.5845958e-01   1.7922582e+00  -2.0192502e+00  -2.2988256e+00  -9.8055287e-01   3.9481358e-01  -1.6418249e+00   3.0807192e+00  -1.7541018e+00   3.5506460e+00  -4.3092630e+00  -6.2636812e-01  -2.3623760e-01   1.1329425e+00  -1.9444746e+00   2.6581880e+00  -2.4762450e+00   4.3322627e+00  -2.7767518e+00   6.9690968e+00  -2.9583145e+00  -3.1467066e+00   4.3759118e-01   1.5404708e+00  -2.1497338e+00   4.3087813e+00  -1.2765833e+00   8.6431424e+00  -3.0645388e+00  -3.1716669e+00  -1.9276066e+00  -3.2089628e-01  -3.1907657e+00   2.6877739e+00  -3.1418632e-01   4.4554970e+00  -4.7125562e-01   2.9584340e+00  -7.6459964e-01   1.6591578e+00  -6.8406399e-01  -1.3174478e+00  -6.1959751e-01   2.3401327e-01  -1.7923649e+00   7.7777312e-02
  -3.1757525e+00   2.0256058e+00  -2.3070465e+00  -5.7773376e-01   2.1853920e+00  -1.7087458e+00   3.6241092e+00  -2.2910615e+00   2.5470153e+00  -3.1507324e+00  -1.5387023e+00  -1.0880066e+00   2.9874672e+00  -2.6331540e+00   8.0240096e+00  -3.7326520e-02  -1.1234060e+00   4.4509297e-01  -2.4752510e-01  -1.1747749e+00  -1.7692989e+00  -1.4112147e+00  -1.8260164e-01  -1.9950888e-01  -5.8938486e-01   9.3265873e-01  -5.8300037e-01   1.4213926e+00  -6.5082682e-01   1.7586519e+00  -1.9437357e+00  -2.3057161e+00  -9.6073235e-01   2.8976184e-01  -1.5999061e+00   3.0708531e+00  -1.6151384e+00   3.1544165e+00  -4.1773945e+00  -6.1906136e-01  -1.5593142e-01   9.9977809e-01  -1.6643480e+00   2.5801591e+00  -2.2928735e+00   4.2396935e+00  -2.6437608e+00   6.6503171e+00  -3.0143374e+00  -3.1244465e+00   6.6899067e-01   1.4985799e+00  -1.8651229e+00   4.2252521e+00  -1.1614884e+00   8.0810365e+00  -3.1287204e+00  -3.2596899e+00  -1.5156393e+00  -3.7774611e-01  -2.8512851e+00   2.5533525e+00  -2.4509042e-01   4.2131404e+00  -5.9301192e-01   2.7827884e+00  -8.1310398e-01   1.4534755e+00  -6.7719287e-01  -1.2955597e+00  -6.5066922e-01   3.9351832e-01  -1.8192978e+00   4.2938541e-03
  -3.1977344e+00   2.1681482e+00  -2.3457845e+00  -6.3357777e-01   2.0848603e+00  -1.5136099e+00   3.4972822e+00  -2.1639273e+00   2.1989953e+00  -2.9719808e+00  -1.5749692e+00  -8.0247307e-01   2.9743745e+00  -2.2637141e+00   7.6533086e+00  -8.3696847e-02  -1.1269862e+00   5.0941765e-01  -1.9335260e-01  -1.1874622e+00  -1.7468917e+00  -1.4463706e+00  -2.3853374e-01  -2.7607382e-01  -6.3702667e-01   9.3244850e-01  -4.9759409e-01   1.4553760e+00  -5.4621798e-01   1.6923122e+00  -1.8519004e+00  -2.3259199e+00  -9.4911826e-01   1.4573705e-01  -1.5490048e+00   2.9903888e+00  -1.4448108e+00   2.7541797e+00  -3.9634860e+00  -6.3681835e-01  -7.6740270e-02   8.1379461e-01  -1.3692007e+00   2.4345555e+00  -2.0662928e+00   4.0716650e+00  -2.4502328e+00   6.2751562e+00  -2.9798627e+00  -3.1191361e+00   8.9182853e-01   1.3942609e+00  -1.5526407e+00   4.0921089e+00  -9.7082961e-01   7.4942610e+00  -3.0793431e+00  -3.3685260e+00  -1.1004757e+00  -4.6924460e-01  -2.4838322e+00   2.3883750e+00  -1.1218472e-01   3.9496517e+00  -6.4610601e-01   2.6138892e+00  -7.9659653e-01   1.2688640e+00  -6.2008667e-01  -1.2878446e+00  -6.9761455e-01   5.2441239e-01  -1.8156975e+00  -3.8129335e-02
  -3.2380354e+00   2.2880485e+00  -2.3953886e+00  -6.9166765e-01   1.9208093e+00  -1.3059506e+00   3.3239503e+00  -1.9974091e+00   1.8926649e+00  -2.7144074e+00  -1.6408982e+00  -5.2136871e-01   2.9005428e+00  -1.8482136e+00   7.2385388e+00  -3.9492463e-02  -1.1440055e+00   5.4608974e-01  -1.5162549e-01  -1.2202253e+00  -1.6553081e+00  -1.4878971e+00  -3.0024359e-01  -3.7419221e-01  -6.9020310e-01   8.8955811e-01  -4.1771609e-01   1.4375762e+00  -4.5021317e-01   1.5965081e+00  -1.7470272e+00  -2.3573458e+00  -9.4345096e-01  -3.1797831e-02  -1.4903254e+00   2.8413031e+00  -1.2525664e+00   2.3616309e+00  -3.6707515e+00  -6.8027076e-01   4.6875632e-04   5.7994810e-01  -1.0675938e+00   2.2245381e+00  -1.8064631e+00   3.8319443e+00  -2.2064123e+00   5.8531661e+00  -2.8588192e+00  -3.1322701e+00   1.1015901e+00   1.2301247e+00  -1.2215175e+00   3.9109156e+00  -7.1459529e-01   6.8968272e+00  -2.9191670e+00  -3.4959879e+00  -6.9211599e-01  -5.9380040e-01  -2.0992360e+00   2.1974149e+00   7.7397849e-02   3.6701956e+00  -6.3273999e-01   2.4558730e+00  -7.1640346e-01   1.1099233e+00  -5.1351199e-01  -1.2919963e+00  -7.5446424e-01   6.2267592e-01  -1.7772469e+00  -4.7885393e-02
  -3.2951783e+00   2.3843318e+00  -2.4506036e+00  -7.4849565e-01   1.6985067e+00  -1.0965842e+00   3.1105092e+00  -1.7981624e+00   1.6371399e+00  -2.3819298e+00  -1.7362173e+00  -2.5205098e-01   2.7684081e+00  -1.4011714e+00   6.7888130e+00   8.8077003e-02  -1.1695911e+00   5.5585437e-01  -1.2083819e-01  -1.2703113e+00  -1.4932816e+00  -1.5308191e+00  -3.6294265e-01  -4.8749156e-01  -7.4440480e-01   8.0679767e-01  -3.4732158e-01   1.3692099e+00  -3.6813850e-01   1.4757398e+00  -1.6325770e+00  -2.3972994e+00  -9.4139988e-01  -2.3608554e-01  -1.4253649e+00   2.6284388e+00  -1.0486801e+00   1.9882158e+00  -3.3048421e+00  -7.4936158e-01   7.4588233e-02   3.0489575e-01  -7.6849861e-01   1.9556561e+00  -1.5246636e+00   3.5271471e+00  -1.9244039e+00   5.3954743e+00  -2.6582450e+00  -3.1646568e+00   1.2937207e+00   1.0107518e+00  -8.8194490e-01   3.6848012e+00  -4.0516023e-01   6.3028878e+00  -2.6547157e+00  -3.6390950e+00  -3.0071438e-01  -7.4866814e-01  -1.7091017e+00   1.9858232e+00   3.1452980e-01   3.3803755e+00  -5.5730696e-01   2.3124557e+00  -5.7593865e-01   9.8045104e-01  -3.5964389e-01  -1.3053005e+00  -8.1503339e-01   6.8538003e-01  -1.7004801e+00  -2.4262851e-02
  -3.3669738e+00   2.4563997e+00  -2.5060939e+00  -8.0082219e-01   1.4256168e+00  -8.9620017e-01   2.8650823e+00  -1.5738167e+00   1.4397386e+00  -1.9807090e+00  -1.8598318e+00  -1.9851663e-03   2.5825334e+00  -9.3816416e-01   6.3140946e+00   2.8895838e-01  -1.1988316e+00   5.4021574e-01  -9.8911491e-02  -1.3344283e+00  -1.2617539e+00  -1.5702636e+00  -4.2205243e-01  -6.0924410e-01  -7.9534929e-01   6.8846948e-01  -2.9006984e-01   1.2535017e+00  -3.0470197e-01   1.3355611e+00  -1.5119708e+00  -2.4427089e+00  -9.4084727e-01  -4.5939739e-01  -1.3558888e+00   2.3593369e+00  -8.4359579e-01   1.6446991e+00  -2.8736500e+00  -8.4337358e-01   1.4418037e-01  -3.2859035e-03  -4.8092912e-01   1.6356545e+00  -1.2328017e+00   3.1665144e+00  -1.6174432e+00   4.9143944e+00  -2.3878319e+00  -3.2163631e+00   1.4636685e+00   7.4250962e-01  -5.4465549e-01   3.4184173e+00  -5.6611877e-02   5.7262598e+00  -2.2959408e+00  -3.7941927e+00   6.3775878e-02  -9.3006222e-01  -1.3252981e+00   1.7595417e+00   5.8855565e-01   3.0860310e+00  -4.2613451e-01   2.1867638e+00  -3.8060157e-01   8.8325543e-01  -1.6204588e-01  -1.3249088e+00  -8.7330310e-01   7.1087379e-01  -1.5830235e+00   3.2464694e-02
  -3.4506575e+00   2.5039076e+00  -2.5567955e+00  -8.4595620e-01   1.1118811e+00  -7.1470981e-01   2.5971845e+00  -1.3325399e+00   1.3056964e+00  -1.5190162e+00  -2.0098416e+00   2.2148921e-01   2.3494447e+00  -4.7507345e-01   5.8248905e+00   5.5085522e-01  -1.2271464e+00   5.0138009e-01  -8.3294796e-02  -1.4090210e+00  -9.6395600e-01  -1.6018156e+00  -4.7355741e-01  -7.3274058e-01  -8.3924395e-01   5.4017437e-01  -2.4905890e-01   1.0955901e+00  -2.6365733e-01   1.1823531e+00  -1.3883805e+00  -2.4903661e+00  -9.4014430e-01  -6.9340270e-01  -1.2838944e+00   2.0439345e+00  -6.4727705e-01   1.3407680e+00  -2.3870286e+00  -9.6097803e-01   2.0742137e-01  -3.3544689e-01  -2.1356707e-01   1.2741834e+00  -9.4270783e-01   2.7615534e+00  -1.2991325e+00   4.4229807e+00  -2.0593637e+00  -3.2866632e+00   1.6069479e+00   4.3330205e-01  -2.2046858e-01   3.1178456e+00   3.1598384e-01   5.1799654e+00  -1.8557507e+00  -3.9570891e+00   3.9195258e-01  -1.1333032e+00  -9.5943695e-01   1.5248958e+00   8.8781667e-01   2.7930361e+00  -2.4715584e-01   2.0811979e+00  -1.3759869e-01   8.2000608e-01   7.4390536e-02  -1.3481121e+00  -9.2378777e-01   6.9892204e-01  -1.4237917e+00   1.2098068e-01
  -3.5430423e+00   2.5266434e+00  -2.5982479e+00  -8.8199266e-01   7.6868842e-01  -5.6065818e-01   2.3173109e+00  -1.0825924e+00   1.2379640e+00  -1.0070259e+00  -2.1835727e+00   4.1141662e-01   2.0773779e+00  -2.7338112e-02   5.3319336e+00   8.5989896e-01  -1.2506284e+00   4.4217548e-01  -7.1085403e-02  -1.4905463e+00  -6.0540160e-01  -1.6218483e+00  -5.1431331e-01  -8.5165599e-01  -8.7301531e-01   3.6855487e-01  -2.2659191e-01   9.0233812e-01  -2.4751833e-01   1.0230580e+00  -1.2645406e+00  -2.5371682e+00  -9.3831864e-01  -9.2956623e-01  -1.2115590e+00   1.6941357e+00  -4.6860691e-01   1.0846806e+00  -1.8564355e+00  -1.1002988e+00   2.6208941e-01  -6.8175813e-01   2.5603211e-02   8.8241873e-01  -6.6546228e-01   2.3255697e+00  -9.8269340e-01   3.9345477e+00  -1.6860792e+00  -3.3740014e+00   1.7192277e+00   9.2258966e-02   8.0184138e-02   2.7904444e+00   6.9733593e-01   4.6758114e+00  -1.3494252e+00  -4.1232094e+00   6.7530051e-01  -1.3529932e+00  -6.2237319e-01   1.2883825e+00   1.2002071e+00   2.5071054e+00  -2.9525006e-02   1.9973303e+00   1.4430729e-01   7.9113320e-01   3.4355084e-01  -1.3725934e+00  -9.6186599e-01   6.5078357e-01  -1.2231261e+00   2.3890761e-01
  -3.6406770e+00   2.5244212e+00  -2.6268788e+00  -9.0798661e-01   4.0856079e-01  -4.4073179e-01   2.0364749e+00  -8.3189466e-01   1.2371041e+00  -4.5653626e-01  -2.3776234e+00   5.6150070e-01   1.7759426e+00   3.9074979e-01   4.8458721e+00   1.2013532e+00  -1.2663345e+00   3.6595086e-01  -5.9160089e-02  -1.5757304e+00  -1.9378097e-01  -1.6278022e+00  -5.4228928e-01  -9.6038642e-01  -8.9449080e-01   1.8098757e-01  -2.2399181e-01   6.8205932e-01  -2.5734397e-01   8.6488644e-01  -1.1425946e+00  -2.5803455e+00  -9.3521669e-01  -1.1595529e+00  -1.1411710e+00   1.3232800e+00  -3.1487378e-01   8.8298098e-01  -1.2945121e+00  -1.2589904e+00   3.0560348e-01  -1.0321334e+00   2.2963331e-01   4.7260908e-01  -4.1079774e-01   1.8731047e+00  -6.8027350e-01   3.4621806e+00  -1.2819970e+00  -3.4759820e+00   1.7964489e+00  -2.7061977e-01   3.4773121e-01   2.4446337e+00   1.0726603e+00   4.2240211e+00  -7.9394200e-01  -4.2877591e+00   9.0650556e-01  -1.5832145e+00  -3.2374921e-01   1.0564565e+00   1.5137325e+00   2.2336189e+00   2.1680770e-01   1.9358459e+00   4.5511291e-01   7.9578421e-01   6.3825021e-01  -1.3966412e+00  -9.8405495e-01   5.6922183e-01  -9.8286345e-01   3.8283548e-01
  -3.7400075e+00   2.4969980e+00  -2.6402224e+00  -9.2405141e-01   4.4576526e-02  -3.5939384e-01   1.7657138e+00  -5.8763528e-01   1.3012883e+00   1.1938178e-01  -2.5879365e+00   6.6638505e-01   1.4557197e+00   7.6666665e-01   4.3769678e+00   1.5603151e+00  -1.2725062e+00   2.7645820e-01  -4.4314519e-02  -1.6617956e+00   2.6124596e-01  -1.6183953e+00  -5.5672753e-01  -1.0543376e+00  -9.0252155e-01  -1.4758885e-02  -2.4147773e-01   4.4416624e-01  -2.9261107e-01   7.1500879e-01  -1.0239888e+00  -2.6176601e+00  -9.3157041e-01  -1.3756175e+00  -1.0750505e+00   9.4553077e-01  -1.9137401e-01   7.4028402e-01  -7.1462024e-01  -1.4343222e+00   3.3511400e-01  -1.3766566e+00   3.9290631e-01   5.7570219e-02  -1.8661112e-01   1.4193072e+00  -4.0235132e-01   3.0182511e+00  -8.6123646e-01  -3.5893990e+00   1.8349650e+00  -6.4484853e-01   5.7391035e-01   2.0896160e+00   1.4283528e+00   3.8329324e+00  -2.0724476e-01  -4.4458972e+00   1.0797377e+00  -1.8177435e+00  -7.1599245e-02   8.3532095e-01   1.8170448e+00   1.9774662e+00   4.8153948e-01   1.8965254e+00   7.8394806e-01   8.3184218e-01   9.5043587e-01  -1.4193084e+00  -9.8821307e-01   4.5844260e-01  -7.0633060e-01   5.4840165e-01
  -3.8375363e+00   2.4440198e+00  -2.6370602e+00  -9.3137592e-01  -3.1023649e-01  -3.1866595e-01   1.5155933e+00  -3.5594189e-01   1.4263980e+00   7.0679724e-01  -2.8098931e+00   7.2192466e-01   1.1277993e+00   1.0901662e+00   3.9348092e+00   1.9223766e+00  -1.2687062e+00   1.7772028e-01  -2.3406182e-02  -1.7466408e+00   7.4835688e-01  -1.5937475e+00  -5.5820966e-01  -1.1301489e+00  -8.9704025e-01  -2.1088225e-01  -2.7811325e-01   1.9876015e-01  -3.5118574e-01   5.8024460e-01  -9.0942121e-01  -2.6475678e+00  -9.2898411e-01  -1.5709598e+00  -1.0154595e+00   5.7521701e-01  -1.0115385e-01   6.5914470e-01  -1.3035274e-01  -1.6232691e+00   3.4764051e-01  -1.7059950e+00   5.1137304e-01  -3.4984872e-01   1.3843801e-03   9.7926974e-01  -1.5726787e-01   2.6139686e+00  -4.3737340e-01  -3.7103124e+00   1.8317025e+00  -1.0198517e+00   7.5216746e-01   1.7350414e+00   1.7525707e+00   3.5087709e+00   3.9251089e-01  -4.5929074e+00   1.1908967e+00  -2.0502729e+00   1.2796998e-01   6.3073182e-01   2.0999246e+00   1.7429152e+00   7.5445819e-01   1.8782701e+00   1.1194930e+00   8.9601052e-01   1.2714379e+00  -1.4405071e+00  -9.7365809e-01   3.2395652e-01  -3.9826328e-01   7.3042363e-01
  -3.9299716e+00   2.3650073e+00  -2.6174687e+00  -9.3216088e-01  -6.4350524e-01  -3.1806978e-01   1.2957294e+00  -1.4163103e-01   1.6062287e+00   1.2913860e+00  -3.0384377e+00   7.2542856e-01   8.0328903e-01   1.3536505e+00   3.5280486e+00   2.2742208e+00  -1.2558571e+00   7.3888277e-02   6.5033430e-03  -1.8289638e+00   1.2549675e+00  -1.5554083e+00  -5.4862740e-01  -1.1858396e+00  -8.7905260e-01  -3.9990222e-01  -3.3183216e-01  -4.3820570e-02  -4.2939999e-01   4.6676497e-01  -7.9884829e-01  -2.6693210e+00  -9.2984428e-01  -1.7400240e+00  -9.6450963e-01   2.2616432e-01  -4.4904614e-02   6.4001159e-01   4.4496165e-01  -1.8225984e+00   3.4024534e-01  -2.0117725e+00   5.8271322e-01  -7.3730197e-01   1.4984951e-01   5.6736413e-01   4.9089929e-02   2.2589792e+00  -2.2861386e-02  -3.8341798e+00   1.7843303e+00  -1.3853526e+00   8.7797771e-01   1.3906306e+00   2.0356947e+00   3.2555104e+00   9.8770437e-01  -4.7243618e+00   1.2378087e+00  -2.2746266e+00   2.7101562e-01   4.4782529e-01   2.3536914e+00   1.5335105e+00   1.0258635e+00   1.8791690e+00   1.4504252e+00   9.8396275e-01   1.5922633e+00  -1.4610281e+00  -9.4119479e-01   1.7236898e-01  -6.4649472e-02   9.2308394e-01
  -4.0143588e+00   2.2593827e+00  -2.5827809e+00  -9.2948398e-01  -9.4408140e-01  -3.5472983e-01   1.1143561e+00   5.1949649e-02   1.8327837e+00   1.8589366e+00  -3.2682221e+00   6.7585507e-01   4.9281266e-01   1.5523890e+00   3.1641690e+00   2.6041243e+00  -1.2361868e+00  -3.0906589e-02   4.8011257e-02  -1.9083174e+00   1.7677114e+00  -1.5062861e+00  -5.3106138e-01  -1.2208693e+00  -8.5056493e-01  -5.7499418e-01  -3.9954263e-01  -2.7347025e-01  -5.2223149e-01   3.7982115e-01  -6.9155225e-01  -2.6830171e+00  -9.3716040e-01  -1.8787281e+00  -9.2407563e-01  -8.8950516e-02  -2.1014662e-02   6.8126628e-01   9.9873766e-01  -2.0289545e+00   3.1022933e-01  -2.2868932e+00   6.0640982e-01  -1.0934595e+00   2.5784472e-01   1.9660994e-01   2.1344149e-01   1.9610326e+00   3.7145522e-01  -3.9560364e+00   1.6914273e+00  -1.7317393e+00   9.4906488e-01   1.0657746e+00   2.2706532e+00   3.0748169e+00   1.5619531e+00  -4.8362673e+00   1.2203636e+00  -2.4849627e+00   3.5590401e-01   2.9097292e-01   2.5715210e+00   1.3520000e+00   1.2869479e+00   1.8966012e+00   1.7658755e+00   1.0905504e+00   1.9039250e+00  -1.4824880e+00  -8.9305160e-01   1.1103361e-02   2.8749588e-01   1.1201608e+00
  -4.0881889e+00   2.1265401e+00  -2.5354603e+00  -9.2710591e-01  -1.2025441e+00  -4.2362935e-01   9.7795861e-01   2.2298055e-01   2.0966479e+00   2.3958761e+00  -3.4937733e+00   5.7394104e-01   2.0602839e-01   1.6845783e+00   2.8492844e+00   2.9023492e+00  -1.2130770e+00  -1.3270272e-01   1.0324598e-01  -1.9850935e+00   2.2729778e+00  -1.4504815e+00  -5.0957734e-01  -1.2361106e+00  -8.1445409e-01  -7.3028339e-01  -4.7730456e-01  -4.8078073e-01  -6.2357951e-01   3.2351192e-01  -5.8626182e-01  -2.6895788e+00  -9.5434875e-01  -1.9846100e+00  -8.9571942e-01  -3.5918523e-01  -2.5772252e-02   7.7934371e-01   1.5195784e+00  -2.2389350e+00   2.5533359e-01  -2.5257907e+00   5.8373039e-01  -1.4084707e+00   3.2669621e-01  -1.2189152e-01   3.3509796e-01   1.7257282e+00   7.3671322e-01  -4.0707205e+00   1.5526329e+00  -2.0503903e+00   9.6549957e-01   7.6913695e-01   2.4530978e+00   2.9660818e+00   2.1007406e+00  -4.9251836e+00   1.1405834e+00  -2.6759489e+00   3.8336175e-01   1.6367214e-01   2.7486567e+00   1.2002906e+00   1.5301187e+00   1.9273706e+00   2.0558741e+00   1.2100586e+00   2.1977918e+00  -1.5072030e+00  -8.3272893e-01  -1.5193159e-01   6.5041469e-01   1.3152941e+00
  -4.1494701e+00   1.9659559e+00  -2.4789019e+00  -9.2923243e-01  -1.4116114e+00  -5.1800115e-01   8.9098947e-01   3.7113123e-01   2.3874185e+00   2.8897922e+00  -3.7096699e+00   4.2225044e-01  -4.8802562e-02   1.7512511e+00   2.5879802e+00   3.1614120e+00  -1.1908285e+00  -2.2785343e-01   1.7375364e-01  -2.0604337e+00   2.7574813e+00  -1.3930332e+00  -4.8895402e-01  -1.2337330e+00  -7.7428843e-01  -8.6108459e-01  -5.6056995e-01  -6.5747727e-01  -7.2662104e-01   3.0060034e-01  -4.8131813e-01  -2.6906684e+00  -9.8497440e-01  -2.0568822e+00  -8.8063217e-01  -5.7582719e-01  -5.3702987e-02   9.2892324e-01   1.9976673e+00  -2.4491575e+00   1.7393189e-01  -2.7246006e+00   5.1761620e-01  -1.6743555e+00   3.5972052e-01  -3.7942935e-01   4.1578912e-01   1.5563473e+00   1.0662766e+00  -4.1731232e+00   1.3687710e+00  -2.3339484e+00   9.2966597e-01   5.0828223e-01   2.5814280e+00   2.9265339e+00   2.5919413e+00  -4.9883063e+00   1.0026102e+00  -2.8429015e+00   3.5642903e-01   6.8475418e-02   2.8825090e+00   1.0794355e+00   1.7492458e+00   1.9678622e+00   2.3117606e+00   1.3364951e+00   2.4659416e+00  -1.5380015e+00  -7.6476968e-01  -3.0871506e-01   1.0159335e+00   1.5022728e+00
  -4.1967657e+00   1.7773292e+00  -2.4171727e+00  -9.4024744e-01  -1.5664354e+00  -6.2982430e-01   8.5568050e-01   4.9743012e-01   2.6941669e+00   3.3299257e+00  -3.9107202e+00   2.2513514e-01  -2.6517000e-01   1.7560454e+00   2.3831982e+00   3.3762261e+00  -1.1743560e+00  -3.1316139e-01   2.6040275e-01  -2.1360705e+00   3.2088291e+00  -1.3395936e+00  -4.7435971e-01  -1.2170109e+00  -7.3410889e-01  -9.6407535e-01  -6.4447006e-01  -7.9680320e-01  -8.2422616e-01   3.1238765e-01  -3.7487384e-01  -2.6885441e+00  -1.0324686e+00  -2.0963953e+00  -8.7959476e-01  -7.3277315e-01  -9.8016999e-02   1.1231782e+00   2.4250900e+00  -2.6563194e+00   6.5199770e-02  -2.8812416e+00   4.1248778e-01  -1.8853074e+00   3.6183504e-01  -5.7003858e-01   4.5935116e-01   1.4537749e+00   1.3558474e+00  -4.2584498e+00   1.1419323e+00  -2.5765307e+00   8.4609882e-01   2.8935615e-01   2.6566732e+00   2.9514172e+00   3.0262160e+00  -5.0235103e+00   8.1260649e-01  -2.9818891e+00   2.8031568e-01   6.9591179e-03   2.9726412e+00   9.8964778e-01   1.9398274e+00   2.0142097e+00   2.5265376e+00   1.4638902e+00   2.7014958e+00  -1.5779847e+00  -6.9446387e-01  -4.5150997e-01   1.3758162e+00   1.6753236e+00
  -4.2291878e+00   1.5607426e+00  -2.3547106e+00  -9.6443177e-01  -1.6647723e+00  -7.5039126e-01   8.7195628e-01   6.0405456e-01   3.0059053e+00   3.7076048e+00  -4.0921305e+00  -1.1393935e-02  -4.3856571e-01   1.7048620e+00   2.2361657e+00   3.5441131e+00  -1.1688333e+00  -3.8599629e-01   3.6331122e-01  -2.2141107e+00   3.6160528e+00  -1.2960532e+00  -4.7099657e-01  -1.1900648e+00  -6.9818146e-01  -1.0373958e+00  -7.2412879e-01  -8.9383305e-01  -9.0940608e-01   3.5864936e-01  -2.6511030e-01  -2.6858623e+00  -1.0998395e+00  -2.1055103e+00  -8.9295645e-01  -8.2677437e-01  -1.5113337e-01   1.3540651e+00   2.7960708e+00  -2.8572498e+00  -7.0748046e-02  -2.9954081e+00   2.7398269e-01  -2.0378895e+00   3.3909111e-01  -6.9072254e-01   4.7130339e-01   1.4165084e+00   1.6034438e+00  -4.3224662e+00   8.7550669e-01  -2.7738693e+00   7.2120326e-01   1.1683529e-01   2.6822450e+00   3.0342242e+00   3.3972601e+00  -5.0293501e+00   5.7856481e-01  -3.0897892e+00   1.6216259e-01  -2.0270303e-02   3.0206501e+00   9.3033873e-01   2.0990638e+00   2.0624671e+00   2.6951422e+00   1.5865901e+00   2.8989150e+00  -1.6302556e+00  -6.2750537e-01  -5.7325984e-01   1.7221200e+00   1.8293840e+00
  -4.2463483e+00   1.3168264e+00  -2.2960030e+00  -1.0056805e+00  -1.7070152e+00  -8.7090454e-01   9.3745163e-01   6.9405737e-01   3.3120278e+00   4.0165912e+00  -4.2496599e+00  -2.7987781e-01  -5.6661466e-01   1.6054353e+00   2.1463729e+00   3.6646987e+00  -1.1793088e+00  -4.4438979e-01   4.8179889e-01  -2.2967729e+00   3.9700674e+00  -1.2681388e+00  -4.8373363e-01  -1.1575552e+00  -6.7073259e-01  -1.0806720e+00  -7.9497931e-01  -9.4569865e-01  -9.7576431e-01   4.3763509e-01  -1.5045641e-01  -2.6854462e+00  -1.1893946e+00  -2.0878939e+00  -9.2062828e-01  -8.5753784e-01  -2.0524487e-01   1.6126369e+00   3.1071116e+00  -3.0489568e+00  -2.3276052e-01  -3.0684740e+00   1.0864773e-01  -2.1311220e+00   2.9816905e-01  -7.4153331e-01   4.5834890e-01   1.4407488e+00   1.8092533e+00  -4.3617119e+00   5.7415739e-01  -2.9233734e+00   5.6287935e-01  -6.6398104e-03   2.6635858e+00   3.1669661e+00   3.7018937e+00  -5.0050220e+00   3.1002942e-01  -3.1643075e+00   1.0715870e-02  -1.3537022e-02   3.0299531e+00   9.0017769e-01   2.2258452e+00   2.1087709e+00   2.8146239e+00   1.6995234e+00   3.0542332e+00  -1.6976319e+00  -5.6962058e-01  -6.6796425e-01   2.0475310e+00   1.9603399e+00
  -4.2482833e+00   1.0469099e+00  -2.2452659e+00  -1.0672302e+00  -1.6960939e+00  -9.8305968e-01   1.0476295e+00   7.7105108e-01   3.6027032e+00   4.2533184e+00  -4.3797463e+00  -5.7169017e-01  -6.4907733e-01   1.4668557e+00   2.1115976e+00   3.7396999e+00  -1.2103200e+00  -4.8710212e-01   6.1436924e-01  -2.3861054e+00   4.2640306e+00  -1.2610125e+00  -5.1674935e-01  -1.1243496e+00  -6.5567997e-01  -1.0949642e+00  -8.5306105e-01  -9.5171538e-01  -1.0179197e+00   5.4613176e-01  -2.9792668e-02  -2.6900362e+00  -1.3024934e+00  -2.0482494e+00  -9.6208629e-01  -8.2768074e-01  -2.5288275e-01   1.8893610e+00   3.3570224e+00  -3.2286710e+00  -4.1859678e-01  -3.1033181e+00  -7.6390834e-02  -2.1664504e+00   2.4587765e-01  -7.2550878e-01   4.2783889e-01   1.5205668e+00   1.9753760e+00  -4.3736605e+00   2.4373364e-01  -3.0241186e+00   3.8008359e-01  -8.0341787e-02   2.6077405e+00   3.3404661e+00   3.9399923e+00  -4.9502915e+00   1.7739690e-02  -3.2039641e+00  -1.6407141e-01   2.5970249e-02   3.0055011e+00   8.9716855e-01   2.3206562e+00   2.1494866e+00   2.8842131e+00   1.7984227e+00   3.1652146e+00  -1.7823670e+00  -5.2619198e-01  -7.3100999e-01   2.3456572e+00   2.0652123e+00
  -4.2353496e+00   7.5314065e-01  -2.2061473e+00  -1.1514122e+00  -1.6372520e+00  -1.0795747e+00   1.1959919e+00   8.3887203e-01   3.8691970e+00   4.4169956e+00  -4.4796056e+00  -8.7737046e-01  -6.8772606e-01   1.2990715e+00   2.1279768e+00   3.7726286e+00  -1.2655318e+00  -5.1365755e-01   7.5872274e-01  -2.4837064e+00   4.4935776e+00  -1.2788995e+00  -5.7320700e-01  -1.0951872e+00  -6.5637312e-01  -1.0826477e+00  -8.9527391e-01  -9.1340248e-01  -1.0318729e+00   6.7958655e-01   9.7375560e-02  -2.7020463e+00  -1.4393512e+00  -1.9920025e+00  -1.0163819e+00  -7.4254380e-01  -2.8744314e-01   2.1744290e+00   3.5468422e+00  -3.3938886e+00  -6.2492101e-01  -3.1040851e+00  -2.7375541e-01  -2.1476041e+00   1.8869414e-01  -6.4847044e-01   3.8724028e-01   1.6481360e+00   2.1054803e+00  -4.3568152e+00  -1.0887945e-01  -3.0767635e+00   1.8235924e-01  -1.0544423e-01   2.5228816e+00   3.5446621e+00   4.1142646e+00  -4.8654012e+00  -2.8678925e-01  -3.2080497e+00  -3.5149155e-01   9.6282978e-02   2.9534396e+00   9.1873791e-01   2.3854116e+00   2.1813305e+00   2.9052826e+00   1.8799886e+00   3.2314240e+00  -1.8859009e+00  -5.0190101e-01  -7.5943677e-01   2.6112603e+00   2.1422778e+00
  -4.2081126e+00   4.3856164e-01  -2.1814741e+00  -1.2594406e+00  -1.5377110e+00  -1.1546304e+00   1.3743738e+00   9.0124770e-01   4.1041137e+00   4.5095769e+00  -4.5472945e+00  -1.1869903e+00  -6.8610750e-01   1.1124062e+00   2.1901284e+00   3.7684320e+00  -1.3474248e+00  -5.2434574e-01   9.1180481e-01  -2.5904764e+00   4.6569153e+00  -1.3247713e+00  -6.5498326e-01  -1.0743633e+00  -6.7535875e-01  -1.0472337e+00  -9.1957257e-01  -8.3439456e-01  -1.0152911e+00   8.3228632e-01   2.3078995e-01  -2.7233485e+00  -1.5989084e+00  -1.9249670e+00  -1.0821551e+00  -6.0987495e-01  -3.0363868e-01   2.4580492e+00   3.6796509e+00  -3.5424141e+00  -8.4734819e-01  -3.0758976e+00  -4.7612302e-01  -2.0803470e+00   1.3237693e-01  -5.1869474e-01   3.4364526e-01   1.8140253e+00   2.2043966e+00  -4.3107366e+00  -4.7596852e-01  -3.0834006e+00  -2.0629149e-02  -8.4925514e-02   2.4178232e+00   3.7689105e+00   4.2298995e+00  -4.7509693e+00  -5.9172593e-01  -3.1765684e+00  -5.4056237e-01   1.9474979e-01   2.8807407e+00   9.6183224e-01   2.4232358e+00   2.2014645e+00   2.8812047e+00   1.9419905e+00   3.2542039e+00  -2.0086593e+00  -5.0041322e-01  -7.5211863e-01   2.8404127e+00   2.1911205e+00
  -4.1672409e+00   1.0713405e-01  -2.1730588e+00  -1.3912547e+00  -1.4062465e+00  -1.2041938e+00   1.5733080e+00   9.6149195e-01   4.3015492e+00   4.5355861e+00  -4.5817397e+00  -1.4905334e+00  -6.4921360e-01   9.1711313e-01   2.2913222e+00   3.7330975e+00  -1.4570570e+00  -5.2018957e-01   1.0698903e+00  -2.7064217e+00   4.7547776e+00  -1.4001079e+00  -7.6247137e-01  -1.0654550e+00  -7.1418678e-01  -9.9314450e-01  -9.2508869e-01  -7.2024815e-01  -9.6768772e-01   9.9758662e-01   3.6936737e-01  -2.7551001e+00  -1.7787793e+00  -1.8530090e+00  -1.1576546e+00  -4.3940201e-01  -2.9784577e-01   2.7307133e+00   3.7602858e+00  -3.6723998e+00  -1.0805449e+00  -3.0245412e+00  -6.7649447e-01  -1.9721380e+00   8.1673337e-02  -3.4647327e-01   3.0335445e-01   2.0075423e+00   2.2776796e+00  -4.2360003e+00  -8.4924906e-01  -3.0473545e+00  -2.1952849e-01  -2.3397254e-02   2.3015511e+00   4.0022862e+00   4.2941029e+00  -4.6078952e+00  -8.8539760e-01  -3.1101726e+00  -7.2050803e-01   3.1813956e-01   2.7948322e+00   1.0230188e+00   2.4382073e+00   2.2075603e+00   2.8171193e+00   1.9832955e+00   3.2365586e+00  -2.1499222e+00  -5.2412807e-01  -7.0984816e-01   3.0305748e+00   2.2126045e+00
  -4.1134098e+00  -2.3630145e-01  -2.1815811e+00  -1.5454274e+00  -1.2526954e+00  -1.2262087e+00   1.7824454e+00   1.0222483e+00   4.4571573e+00   4.5018122e+00  -4.5827339e+00  -1.7782733e+00  -5.8308959e-01   7.2298539e-01   2.4236970e+00   3.6732468e+00  -1.5939188e+00  -5.0288081e-01   1.2287052e+00  -2.8305371e+00   4.7902433e+00  -1.5047574e+00  -8.9447546e-01  -1.0711073e+00  -7.7327198e-01  -9.2545337e-01  -9.1217268e-01  -5.7815236e-01  -8.9048952e-01   1.1681838e+00   5.1119196e-01  -2.7976358e+00  -1.9752905e+00  -1.7817352e+00  -1.2407645e+00  -2.4231640e-01  -2.6832563e-01   2.9834377e+00   3.7949774e+00  -3.7823842e+00  -1.3183860e+00  -2.9561427e+00  -8.6841869e-01  -1.8317175e+00   4.0134434e-02  -1.4358473e-01   2.7155888e-01   2.2171185e+00   2.3311703e+00  -4.1341002e+00  -1.2201596e+00  -2.9729398e+00  -4.0567422e-01   7.3131923e-02   2.1827945e+00   4.2338740e+00   4.3155644e+00  -4.4372824e+00  -1.1567557e+00  -3.0100944e+00  -8.8121212e-01   4.6274525e-01   2.7032389e+00   1.0985878e+00   2.4350838e+00   2.1978318e+00   2.7196266e+00   2.0038311e+00   3.1829602e+00  -2.3077705e+00  -5.7401043e-01  -6.3531369e-01   3.1805920e+00   2.2087738e+00
  -4.0472400e+00  -5.8612440e-01  -2.2065470e+00  -1.7191510e+00  -1.0874256e+00  -1.2206454e+00   1.9910159e+00   1.0853009e+00   4.5681394e+00   4.4168909e+00  -4.5508968e+00  -2.0411302e+00  -4.9440886e-01   5.3903397e-01   2.5785244e+00   3.5957440e+00  -1.7558917e+00  -4.7468559e-01   1.3835850e+00  -2.9607727e+00   4.7684353e+00  -1.6369023e+00  -1.0482071e+00  -1.0928895e+00  -8.5182325e-01  -8.4960584e-01  -8.8235633e-01  -4.1655574e-01  -7.8698132e-01   1.3364208e+00   6.5357413e-01  -2.8504264e+00  -2.1836070e+00  -1.7162167e+00  -1.3290431e+00  -3.0693568e-02  -2.1530614e-01   3.2079795e+00   3.7909320e+00  -3.8713221e+00  -1.5541679e+00  -2.8768575e+00  -1.0461684e+00  -1.6686394e+00   1.0040485e-02   7.7297084e-02   2.5213556e-01   2.4307285e+00   2.3705879e+00  -4.0073058e+00  -1.5801770e+00  -2.8651947e+00  -5.7139585e-01   1.9754573e-01   2.0696602e+00   4.4530509e+00   4.3038791e+00  -4.2403867e+00  -1.3958054e+00  -2.8780877e+00  -1.0136181e+00   6.2448599e-01   2.6132575e+00   1.1846541e+00   2.4190231e+00   2.1710404e+00   2.5964304e+00   2.0044828e+00   3.0990818e+00  -2.4791226e+00  -6.4951531e-01  -5.3296898e-01   3.2906218e+00   2.1826861e+00
  -3.9692540e+00  -9.3609442e-01  -2.2463295e+00  -1.9083104e+00  -9.2079075e-01  -1.1894136e+00   2.1883092e+00   1.1514621e+00   4.6331616e+00   4.2907973e+00  -4.4876103e+00  -2.2709992e+00  -3.9004718e-01   3.7323354e-01   2.7465105e+00   3.5073335e+00  -1.9393163e+00  -4.3832566e-01   1.5296656e+00  -3.0940900e+00   4.6961246e+00  -1.7931357e+00  -1.2193882e+00  -1.1312299e+00  -9.4784923e-01  -7.7113404e-01  -8.3824040e-01  -2.4472899e-01  -6.6213556e-01   1.4946184e+00   7.9317353e-01  -2.9121117e+00  -2.3979444e+00  -1.6607667e+00  -1.4197796e+00   1.8312053e-01  -1.4092382e-01   3.3970275e+00   3.7558873e+00  -3.9386081e+00  -1.7808711e+00  -2.7925837e+00  -1.2048684e+00  -1.4927759e+00  -7.5719552e-03   3.0322973e-01   2.4756063e-01   2.6363316e+00   2.4011743e+00  -3.8584952e+00  -1.9211376e+00  -2.7296066e+00  -7.1024432e-01   3.4194992e-01   1.9693361e+00   4.6497574e+00   4.2689705e+00  -4.0185957e+00  -1.5939811e+00  -2.7163739e+00  -1.1100591e+00   7.9900561e-01   2.5316682e+00   1.2772527e+00   2.3953114e+00   2.1264703e+00   2.4559429e+00   1.9869374e+00   2.9914761e+00  -2.6598525e+00  -7.4861052e-01  -4.0879949e-01   3.3620002e+00   2.1381867e+00
  -3.8798732e+00  -1.2795637e+00  -2.2982818e+00  -2.1076432e+00  -7.6259938e-01  -1.1361521e+00   2.3641592e+00   1.2205472e+00   4.6522228e+00   4.1342813e+00  -4.3949279e+00  -2.4610347e+00  -2.7668360e-01   2.3233572e-01   2.9181281e+00   3.4143249e+00  -2.1391648e+00  -3.9683857e-01   1.6621009e+00  -3.2266043e+00   4.5812680e+00  -1.9686406e+00  -1.4024574e+00  -1.1854274e+00  -1.0582422e+00  -6.9537696e-01  -7.8331837e-01  -7.2284069e-02  -5.2233574e-01   1.6354138e+00   9.2617884e-01  -2.9805936e+00  -2.6118482e+00  -1.6187741e+00  -1.5100696e+00   3.8712755e-01  -4.9033012e-02   3.5443736e+00   3.6976699e+00  -3.9840890e+00  -1.9914633e+00  -2.7087127e+00  -1.3405808e+00  -1.3138221e+00  -1.2794103e-02   5.2163318e-01   2.5893393e-01   2.8223227e+00   2.4274138e+00  -3.6909794e+00  -2.2355455e+00  -2.5718425e+00  -8.1714001e-01   4.9802998e-01   1.8878702e+00   4.8147589e+00   4.2205344e+00  -3.7734355e+00  -1.7444490e+00  -2.5275944e+00  -1.1645060e+00   9.8176733e-01   2.4644922e+00   1.3724314e+00   2.3691105e+00   2.0638849e+00   2.3068744e+00   1.9534837e+00   2.8672169e+00  -2.8449885e+00  -8.6789426e-01  -2.6999745e-01   3.3970667e+00   2.0796443e+00
  -3.7794351e+00  -1.6097306e+00  -2.3589093e+00  -2.3109774e+00  -6.2162512e-01  -1.0659117e+00   2.5094088e+00   1.2914297e+00   4.6264819e+00   3.9582816e+00  -4.2754671e+00  -2.6058849e+00  -1.6045040e-01   1.2174481e-01   3.0839656e+00   3.3223289e+00  -2.3493029e+00  -3.5342300e-01   1.7762992e+00  -3.3537962e+00   4.4325088e+00  -2.1574532e+00  -1.5908631e+00  -1.2537313e+00  -1.1789347e+00  -6.2721729e-01  -7.2174662e-01   9.1326031e-02  -3.7501263e-01   1.7521010e+00   1.0485314e+00  -3.0531842e+00  -2.8185269e+00  -1.5925960e+00  -1.5969087e+00   5.7026959e-01   5.5099341e-02   3.6450618e+00   3.6237822e+00  -4.0080606e+00  -2.1792254e+00  -2.6299204e+00  -1.4503495e+00  -1.1408192e+00  -6.6609947e-03   7.2089428e-01   2.8610048e-01   2.9779802e+00   2.4528373e+00  -3.5083338e+00  -2.5168537e+00  -2.3975016e+00  -8.8844621e-01   6.5742117e-01   1.8300237e+00   4.9398898e+00   4.1675356e+00  -3.5066010e+00  -1.8423251e+00  -2.3147694e+00  -1.1727276e+00   1.1681463e+00   2.4167913e+00   1.4663349e+00   2.3452218e+00   1.9834643e+00   2.1578191e+00   1.9067850e+00   2.7335232e+00  -3.0289711e+00  -1.0027960e+00  -1.2456250e-01   3.3989626e+00   2.0116619e+00
  -3.6682381e+00  -1.9199221e+00  -2.4240911e+00  -2.5115380e+00  -5.0517957e-01  -9.8476063e-01   2.6163335e+00   1.3621722e+00   4.5580616e+00   3.7733422e+00  -4.1322922e+00  -2.7018694e+00  -4.6649262e-02   4.5448199e-02   3.2350784e+00   3.2360487e+00  -2.5628233e+00  -3.1127392e-01   1.8681627e+00  -3.4707789e+00   4.2586718e+00  -2.3527946e+00  -1.7774285e+00  -1.3334789e+00  -1.3051207e+00  -5.7084458e-01  -6.5807794e-01   2.3730184e-01  -2.2821526e-01   1.8389495e+00   1.1561766e+00  -3.1267910e+00  -3.0112080e+00  -1.5835080e+00  -1.6773030e+00   7.2296812e-01   1.6518892e-01   3.6955119e+00   3.5410405e+00  -4.0112519e+00  -2.3380816e+00  -2.5600068e+00  -1.5322096e+00  -9.8173069e-01   9.0793520e-03   8.9091434e-01   3.2784702e-01   3.0938900e+00   2.4799109e+00  -3.3142495e+00  -2.7597053e+00  -2.2118985e+00  -9.2197602e-01   8.1207563e-01   1.7991859e+00   5.0182763e+00   4.1177741e+00  -3.2200017e+00  -1.8848055e+00  -2.0812563e+00  -1.1323715e+00   1.3535195e+00   2.3925083e+00   1.5552822e+00   2.3278740e+00   1.8857327e+00   2.0168462e+00   1.8496378e+00   2.5973747e+00  -3.2059545e+00  -1.1478442e+00   1.9149974e-02   3.3714171e+00   1.9387795e+00
  -3.5465980e+00  -2.2038827e+00  -2.4893250e+00  -2.7022974e+00  -4.1876982e-01  -8.9933766e-01   2.6790083e+00   1.4302163e+00   4.4498417e+00   3.5890760e+00  -3.9687889e+00  -2.7470918e+00   6.0456022e-02   5.9952587e-03   3.3633244e+00   3.1591275e+00  -2.7724221e+00  -2.7341337e-01   1.9343203e+00  -3.5725944e+00   4.0682848e+00  -2.5474384e+00  -1.9547546e+00  -1.4212750e+00  -1.4315195e+00  -5.2955319e-01  -5.9697153e-01   3.5796063e-01  -9.0142444e-02   1.8914893e+00   1.2453251e+00  -3.1981218e+00  -3.1835015e+00  -1.5917040e+00  -1.7483858e+00   8.3758222e-01   2.7438866e-01   3.6936181e+00   3.4552798e+00  -3.9947917e+00  -2.4629118e+00  -2.5017827e+00  -1.5851636e+00  -8.4308375e-01   3.2219633e-02   1.0235711e+00   3.8214852e-01   3.1623302e+00   2.5100091e+00  -3.1124046e+00  -2.9601223e+00  -2.0198882e+00  -9.1694333e-01   9.5460855e-01   1.7973467e+00   5.0445302e+00   4.0775378e+00  -2.9158146e+00  -1.8712048e+00  -1.8307031e+00  -1.0429665e+00   1.5333557e+00   2.3943455e+00   1.6358347e+00   2.3205311e+00   1.7714806e+00   1.8911156e+00   1.7847335e+00   2.4651489e+00  -3.3701255e+00  -1.2969787e+00   1.5290688e-01   3.3185363e+00   1.8651903e+00
  -3.4149134e+00  -2.4560593e+00  -2.5499845e+00  -2.8763492e+00  -3.6585564e-01  -8.1638056e-01   2.6935920e+00   1.4926164e+00   4.3052530e+00   3.4136953e+00  -3.7885409e+00  -2.7414871e+00   1.5776652e-01   4.5194032e-03   3.4616680e+00   3.0940461e+00  -2.9707909e+00  -2.4252296e-01   1.9723370e+00  -3.6545196e+00   3.8691442e+00  -2.7340939e+00  -2.1156378e+00  -1.5131964e+00  -1.5526669e+00  -5.0558150e-01  -5.4289669e-01   4.4714480e-01   3.1339049e-02   1.9067464e+00   1.3127041e+00  -3.2638936e+00  -3.3297358e+00  -1.6163416e+00  -1.8075335e+00   9.0876430e-01   3.7577128e-01   3.6388135e+00   3.3711409e+00  -3.9601612e+00  -2.5498243e+00  -2.4570053e+00  -1.6091293e+00  -7.2970099e-01   6.0350478e-02   1.1130718e+00   4.4643962e-01   3.1775958e+00   2.5434601e+00  -2.9063647e+00  -3.1156385e+00  -1.8257361e+00  -8.7386847e-01   1.0786051e+00   1.8251146e+00   5.0149054e+00   4.0513472e+00  -2.5965345e+00  -1.8029087e+00  -1.5669991e+00  -9.0586251e-01   1.7033033e+00   2.4236772e+00   1.7048578e+00   2.3257293e+00   1.6416870e+00   1.7865262e+00   1.7144361e+00   2.3422875e+00  -3.5160191e+00  -1.4438842e+00   2.6907614e-01   3.2446041e+00   1.7944832e+00
  -3.2737306e+00  -2.6718541e+00  -2.6015673e+00  -3.0272763e+00  -3.4771827e-01  -7.4225947e-01   2.6585166e+00   1.5462937e+00   4.1280791e+00   3.2536382e+00  -3.5952118e+00  -2.6868003e+00   2.4339500e-01   4.0798936e-02   3.5244314e+00   3.0420779e+00  -3.1509994e+00  -2.2078380e-01   1.9808839e+00  -3.7123645e+00   3.6679506e+00  -2.9057749e+00  -2.2534691e+00  -1.6050056e+00  -1.6632090e+00  -4.9999941e-01  -4.9984336e-01   5.0055399e-01   1.2916273e-01   1.8834130e+00   1.3557826e+00  -3.3210309e+00  -3.4452546e+00  -1.6556260e+00  -1.8524702e+00   9.3369439e-01   4.6280816e-01   3.5320927e+00   3.2919366e+00  -3.9091316e+00  -2.5963729e+00  -2.4263638e+00  -1.6048604e+00  -6.4453009e-01   9.1102276e-02   1.1561760e+00   5.1788714e-01   3.1362442e+00   2.5796515e+00  -2.6995016e+00  -3.2253671e+00  -1.6330385e+00  -7.9444984e-01   1.1788713e+00   1.8817734e+00   4.9274074e+00   4.0418002e+00  -2.2650162e+00  -1.6832467e+00  -1.2942193e+00  -7.2411582e-01   1.8592769e+00   2.4804978e+00   1.7595715e+00   2.3449418e+00   1.4974486e+00   1.7074191e+00   1.6405906e+00   2.2330152e+00  -3.6388064e+00  -1.5823203e+00   3.6107805e-01   3.1539008e+00   1.7294270e+00
  -3.1237970e+00  -2.8478385e+00  -2.6399251e+00  -3.1494924e+00  -3.6344718e-01  -6.8254020e-01   2.5745677e+00   1.5882942e+00   3.9222773e+00   3.1133100e+00  -3.3924376e+00  -2.5864962e+00   3.1663595e-01   1.1335121e-01   3.5474848e+00   3.0032898e+00  -3.3068381e+00  -2.0973243e-01   1.9598581e+00  -3.7427355e+00   3.4700309e+00  -3.0561350e+00  -2.3625899e+00  -1.6923618e+00  -1.7581757e+00  -5.1264896e-01  -4.7105389e-01   5.1598130e-01   1.9749185e-01   1.8219410e+00   1.3729545e+00  -3.3668414e+00  -3.5266501e+00  -1.7069263e+00  -1.8813511e+00   9.1218124e-01   5.2981446e-01   3.3759912e+00   3.2196063e+00  -3.8436903e+00  -2.6017016e+00  -2.4095160e+00  -1.5738441e+00  -5.8858313e-01   1.2235806e-01   1.1522784e+00   5.9364412e-01   3.0372440e+00   2.6171819e+00  -2.4949294e+00  -3.2900053e+00  -1.4446899e+00  -6.8141236e-01   1.2516133e+00   1.9653722e+00   4.7818502e+00   4.0495204e+00  -1.9245022e+00  -1.5172969e+00  -1.0165663e+00  -5.0232889e-01   1.9975376e+00   2.5634068e+00   1.7975894e+00   2.3784827e+00   1.3399178e+00   1.6563519e+00   1.5643731e+00   2.1401285e+00  -3.7345389e+00  -1.7064288e+00   4.2378343e-01   3.0505477e+00   1.6718067e+00
  -2.9661030e+00  -2.9819078e+00  -2.6614586e+00  -3.2385334e+00  -4.1004518e-01  -6.4159954e-01   2.4448496e+00   1.6160315e+00   3.6918212e+00   2.9949513e+00  -3.1837310e+00  -2.4456045e+00   3.7786669e-01   2.1955735e-01   3.5283600e+00   2.9766003e+00  -3.4331070e+00  -2.1014017e-01   1.9104382e+00  -3.7432531e+00   3.2791534e+00  -3.1797515e+00  -2.4385807e+00  -1.7710170e+00  -1.8332213e+00  -5.4214340e-01  -4.5879027e-01   4.9344009e-01   2.3208743e-01   1.7245487e+00   1.3636685e+00  -3.3991584e+00  -3.5719255e+00  -1.7669208e+00  -1.8928191e+00   8.4662324e-01   5.7233685e-01   3.1745110e+00   3.1547457e+00  -3.7659606e+00  -2.5666122e+00  -2.4051732e+00  -1.5181819e+00  -5.6098562e-01   1.5242750e-01   1.1033439e+00   6.7107099e-01   2.8820146e+00   2.6540450e+00  -2.2954504e+00  -3.3117746e+00  -1.2628974e+00  -5.3834146e-01   1.2945343e+00   2.0728436e+00   4.5798536e+00   4.0732118e+00  -1.5786320e+00  -1.3116334e+00  -7.3831016e-01  -2.4645144e-01   2.1147641e+00   2.6696356e+00   1.8169464e+00   2.4254585e+00   1.1702559e+00   1.6339637e+00   1.4861942e+00   2.0648619e+00  -3.8003325e+00  -1.8109982e+00   4.5383453e-01   2.9383753e+00   1.6223215e+00
  -2.8018994e+00  -3.0733702e+00  -2.6632733e+00  -3.2912814e+00  -4.8264711e-01  -6.2231444e-01   2.2746294e+00   1.6274994e+00   3.4405721e+00   2.8986381e+00  -2.9724051e+00  -2.2705020e+00   4.2838801e-01   3.5581244e-01   3.4662803e+00   2.9598868e+00  -3.5258316e+00  -2.2192525e-01   1.8350703e+00  -3.7127072e+00   3.0974460e+00  -3.2723443e+00  -2.4784669e+00  -1.8369909e+00  -1.8848116e+00  -5.8592676e-01  -4.6414818e-01   4.3517126e-01   2.3059414e-01   1.5951357e+00   1.3284964e+00  -3.4164402e+00  -3.5805714e+00  -1.8317650e+00  -1.8860295e+00   7.4183131e-01   5.8746226e-01   2.9329916e+00   3.0967124e+00  -3.6781175e+00  -2.4935450e+00  -2.4112365e+00  -1.4404556e+00  -5.5913376e-01   1.8017639e-01   1.0137005e+00   7.4791445e-01   2.6743496e+00   2.6878348e+00  -2.1035082e+00  -3.2942984e+00  -1.0892356e+00  -3.6951040e-01   1.3068460e+00   2.2001505e+00   4.3247774e+00   4.1098130e+00  -1.2314285e+00  -1.0740289e+00  -4.6373169e-01   3.6450515e-02   2.2081111e+00   2.7951210e+00   1.8161128e+00   2.4837769e+00   9.8960258e-01   1.6389405e+00   1.4056608e+00   2.0068484e+00  -3.8344829e+00  -1.8916767e+00   4.4986875e-01   2.8208199e+00   1.5805499e+00
  -2.6326943e+00  -3.1229645e+00  -2.6432870e+00  -3.3061095e+00  -5.7484053e-01  -6.2583880e-01   2.0710692e+00   1.6214413e+00   3.1721846e+00   2.8224093e+00  -2.7615114e+00  -2.0686413e+00   4.7021682e-01   5.1769562e-01   3.3621110e+00   2.9501478e+00  -3.5823995e+00  -2.4410592e-01   1.7373808e+00  -3.6511379e+00   2.9254178e+00  -3.3309234e+00  -2.4808336e+00  -1.8867221e+00  -1.9103561e+00  -6.4039575e-01  -4.8693009e-01   3.4552701e-01   1.9272792e-01   1.4391088e+00   1.2691363e+00  -3.4178244e+00  -3.5535575e+00  -1.8972791e+00  -1.8606449e+00   6.0472144e-01   5.7403411e-01   2.6579267e+00   3.0437879e+00  -3.5823053e+00  -2.3864773e+00  -2.4249721e+00  -1.3435863e+00  -5.7894944e-01   2.0510979e-01   8.8970251e-01   8.2243980e-01   2.4202205e+00   2.7159583e+00  -1.9211470e+00  -3.2424220e+00  -9.2473780e-01  -1.7970650e-01   1.2891928e+00   2.3424574e+00   4.0215921e+00   4.1547379e+00  -8.8726144e-01  -8.1312661e-01  -1.9706921e-01   3.3845289e-01   2.2752518e+00   2.9346286e+00   1.7939941e+00   2.5502163e+00   7.9906531e-01   1.6680918e+00   1.3216031e+00   1.9641719e+00  -3.8365086e+00  -1.9451236e+00   4.1262980e-01   2.7008459e+00   1.5449818e+00
  -2.4602238e+00  -3.1328036e+00  -2.6002873e+00  -3.2829384e+00  -6.7907142e-01  -6.5148115e-01   1.8428550e+00   1.5974721e+00   2.8900436e+00   2.7625123e+00  -2.5537967e+00  -1.8482326e+00   5.0584561e-01   7.0015496e-01   3.2182289e+00   2.9437047e+00  -3.6016151e+00  -2.7480280e-01   1.6220180e+00  -3.5598377e+00   2.7620791e+00  -3.3538612e+00  -2.4458445e+00  -1.9171904e+00  -1.9082760e+00  -7.0108068e-01  -5.2558690e-01   2.3073516e-01   1.2035278e-01   1.2631210e+00   1.1883531e+00  -3.4031328e+00  -3.4932388e+00  -1.9591477e+00  -1.8168008e+00   4.4389350e-01   5.3276515e-01   2.3567311e+00   2.9933916e+00  -3.4805614e+00  -2.2507397e+00  -2.4432205e+00  -1.2306913e+00  -6.1521881e-01   2.2740895e-01   7.3928494e-01   8.9351535e-01   2.1274718e+00   2.7358471e+00  -1.7499777e+00  -3.1619822e+00  -7.7001202e-01   2.5940725e-02   1.2435006e+00   2.4943269e+00   3.6766907e+00   4.2022039e+00  -5.5078643e-01  -5.3809160e-01   5.7530829e-02   6.5105272e-01   2.3144017e+00   3.0819308e+00   1.7499191e+00   2.6205617e+00   5.9972722e-01   1.7165319e+00   1.2321660e+00   1.9335104e+00  -3.8071200e+00  -1.9690988e+00   3.4495774e-01   2.5808946e+00   1.5131197e+00
  -2.2864014e+00  -3.1062499e+00  -2.5339371e+00  -3.2232076e+00  -7.8711154e-01  -6.9669242e-01   1.5997405e+00   1.5561432e+00   2.5972348e+00   2.7137448e+00  -2.3516830e+00  -1.6178943e+00   5.3798513e-01   8.9770155e-01   3.0383228e+00   2.9364449e+00  -3.5836777e+00  -3.1129469e-01   1.4944320e+00  -3.4412721e+00   2.6051496e+00  -3.3408922e+00  -2.3751730e+00  -1.9260156e+00  -1.8780176e+00  -7.6287939e-01  -5.7723589e-01   9.8554566e-02   1.7439797e-02   1.0747393e+00   1.0898564e+00  -3.3728269e+00  -3.4031843e+00  -2.0131258e+00  -1.7550532e+00   2.6912044e-01   4.6624221e-01   2.0374635e+00   2.9423295e+00  -3.3747522e+00  -2.0927619e+00  -2.4626280e+00  -1.1049480e+00  -6.6199179e-01   2.4792282e-01   5.7143848e-01   9.6065097e-01   1.8054172e+00   2.7451543e+00  -1.5911564e+00  -3.0595368e+00  -6.2537338e-01   2.4212722e-01   1.1727594e+00   2.6499344e+00   3.2976419e+00   4.2456084e+00  -2.2685702e-01  -2.5825830e-01   2.9606067e-01   9.6546195e-01   2.3243269e+00   3.2300333e+00   1.6836165e+00   2.6897982e+00   3.9267515e-01   1.7779576e+00   1.1349589e+00   1.9103609e+00  -3.7481226e+00  -1.9624941e+00   2.5165595e-01   2.4628586e+00   1.4816389e+00
  -2.1132461e+00  -3.0477277e+00  -2.4447307e+00  -3.1297602e+00  -8.9056034e-01  -7.5716652e-01   1.3520379e+00   1.4989526e+00   2.2965468e+00   2.6698728e+00  -2.1572582e+00  -1.3862849e+00   5.6930928e-01   1.1046063e+00   2.8271385e+00   2.9240847e+00  -3.5300862e+00  -3.5013141e-01   1.3606075e+00  -3.2989289e+00   2.4513450e+00  -3.2930435e+00  -2.2718493e+00  -1.9115267e+00  -1.8200111e+00  -8.2033439e-01  -6.3776024e-01  -4.2160157e-02  -1.1009337e-01   8.8206242e-01   9.7813253e-01  -3.3279182e+00  -3.2879369e+00  -2.0552406e+00  -1.6763108e+00   9.0777200e-02   3.7882187e-01   1.7085205e+00   2.8870662e+00  -3.2665226e+00  -1.9197571e+00  -2.4798776e+00  -9.6946777e-01  -7.1301563e-01   2.6811533e-01   3.9563970e-01   1.0239919e+00   1.4643672e+00   2.7419320e+00  -1.4453737e+00  -2.9420652e+00  -4.9097992e-01   4.6353559e-01   1.0807639e+00   2.8032981e+00   2.8928984e+00   4.2779520e+00   7.9587382e-02   1.7215315e-02   5.1469921e-01   1.2729061e+00   2.3043397e+00   3.3714524e+00   1.5951875e+00   2.7523621e+00   1.7904310e-01   1.8450079e+00   1.0272578e+00   1.8893345e+00  -3.6622624e+00  -1.9253099e+00   1.3924085e-01   2.3480850e+00   1.4466050e+00
  -1.9427997e+00  -2.9624898e+00  -2.3339099e+00  -3.0066587e+00  -9.8135062e-01  -8.2705369e-01   1.1100782e+00   1.4282991e+00   1.9904953e+00   2.6240972e+00  -1.9722867e+00  -1.1617408e+00   6.0221920e-01   1.3150932e+00   2.5901833e+00   2.9024409e+00  -3.4434888e+00  -3.8730087e-01   1.2267657e+00  -3.1371004e+00   2.2967182e+00  -3.2125088e+00  -2.1400463e+00  -1.8728115e+00  -1.7355913e+00  -8.6793848e-01  -7.0198932e-01  -1.8195916e-01  -2.5465765e-01   6.9330726e-01   8.5823414e-01  -3.2698490e+00  -3.1527302e+00  -2.0819811e+00  -1.5817699e+00  -8.0755302e-02   2.7642039e-01   1.3783119e+00   2.8240093e+00  -3.1572658e+00  -1.7393684e+00  -2.4919125e+00  -8.2719102e-01  -7.6217368e-01   2.8997002e-01   2.2127441e-01   1.0842704e+00   1.1151088e+00   2.7247754e+00  -1.3128638e+00  -2.8166589e+00  -3.6695977e-01   6.8498788e-01   9.7182581e-01   2.9485124e+00   2.4714664e+00   4.2922724e+00   3.6365653e-01   2.7967176e-01   7.0986519e-01   1.5649186e+00   2.2542847e+00   3.4985240e+00   1.4850724e+00   2.8024293e+00  -3.9932725e-02   1.9096822e+00   9.0624270e-01   1.8645013e+00  -3.5530287e+00  -1.8585878e+00   1.5588439e-02   2.2374059e+00   1.4037298e+00
  -1.7770340e+00  -2.8563500e+00  -2.2033446e+00  -2.8589392e+00  -1.0522261e+00  -8.9927999e-01   8.8368299e-01   1.3473876e+00   1.6813700e+00   2.5695414e+00  -1.7982282e+00  -9.5193515e-01   6.3864460e-01   1.5235231e+00   2.3334135e+00   2.8676910e+00  -3.3274854e+00  -4.1844401e-01   1.0990620e+00  -2.9606262e+00   2.1370415e+00  -3.1024740e+00  -1.9848159e+00  -1.8097391e+00  -1.6268857e+00  -9.0045140e-01  -7.6395759e-01  -3.1133220e-01  -4.0736965e-01   5.1639703e-01   7.3555055e-01  -3.2003475e+00  -3.0031748e+00  -2.0904666e+00  -1.4728515e+00  -2.3567459e-01   1.6620710e-01   1.0549421e+00   2.7497947e+00  -3.0481089e+00  -1.5592923e+00  -2.4961260e+00  -6.8080703e-01  -8.0389539e-01   3.1585291e-01   5.7092247e-02   1.1427186e+00   7.6837614e-01   2.6929302e+00  -1.1934252e+00  -2.6902159e+00  -2.5351683e-01   9.0158620e-01   8.5048881e-01   3.0799789e+00   2.0425538e+00   4.2820696e+00   6.2066456e-01   5.2124455e-01   8.7828019e-01   1.8336186e+00   2.1745209e+00   3.6037413e+00   1.3540217e+00   2.8342318e+00  -2.6285291e-01   1.9637993e+00   7.6925924e-01   1.8297691e+00  -3.4244280e+00  -1.7643055e+00  -1.1050114e-01   2.1312005e+00   1.3486615e+00
  -1.6177596e+00  -2.7354057e+00  -2.0553964e+00  -2.6923278e+00  -1.0971625e+00  -9.6596003e-01   6.8167460e-01   1.2600865e+00   1.3712913e+00   2.4997355e+00  -1.6362680e+00  -7.6358372e-01   6.7989355e-01   1.7245598e+00   2.0629179e+00   2.8166074e+00  -3.1864043e+00  -4.3910724e-01   9.8329609e-01  -2.7746120e+00   1.9682015e+00  -2.9669145e+00  -1.8117994e+00  -1.7229651e+00  -1.4966841e+00  -9.1320944e-01  -8.1722957e-01  -4.2124498e-01  -5.5851412e-01   3.5857594e-01   6.1556929e-01  -3.1212783e+00  -2.8449402e+00  -2.0785854e+00  -1.3511565e+00  -3.6529372e-01   5.6213194e-02   7.4590969e-01   2.6615612e+00  -2.9399176e+00  -1.3869084e+00  -2.4905139e+00  -5.3270549e-01  -8.3351267e-01   3.4833639e-01  -8.9272922e-02   1.2009430e+00   4.3434029e-01   2.6463551e+00  -1.0864580e+00  -2.5691584e+00  -1.5100712e-01   1.1088342e+00   7.2125893e-01   3.1926171e+00   1.6152096e+00   4.2417034e+00   8.4629780e-01   7.3510247e-01   1.0170423e+00   2.0719621e+00   2.0659026e+00   3.6800963e+00   1.2030708e+00   2.8423805e+00  -4.8809627e-01   1.9994677e+00   6.1408108e-01   1.7792749e+00  -3.2807487e+00  -1.6452497e+00  -2.2979570e-01   2.0294897e+00   1.2772879e+00
  -1.4665394e+00  -2.6057609e+00  -1.8927715e+00  -2.5129340e+00  -1.1117055e+00  -1.0188827e+00   5.1145983e-01   1.1707520e+00   1.0622761e+00   2.4090707e+00  -1.4873471e+00  -6.0221356e-01   7.2656090e-01   1.9133130e+00   1.7846233e+00   2.7467532e+00  -3.0250619e+00  -4.4501691e-01   8.8465995e-01  -2.5841470e+00   1.7865897e+00  -2.8103715e+00  -1.6269284e+00  -1.6139131e+00  -1.3483008e+00  -9.0240746e-01  -8.5527723e-01  -5.0364303e-01  -6.9806563e-01   2.2607661e-01   5.0364775e-01  -3.0344988e+00  -2.6834555e+00  -2.0450977e+00  -1.2184375e+00  -4.6249836e-01  -4.5123872e-02   4.5784724e-01   2.5572066e+00  -2.8333162e+00  -1.2289347e+00  -2.4737771e+00  -3.8496291e-01  -8.4753608e-01   3.8998980e-01  -2.1168745e-01   1.2607699e+00   1.2215132e-01   2.5857388e+00  -9.9101006e-01  -2.4591864e+00  -5.9978303e-02   1.3027338e+00   5.8837230e-01   3.2820491e+00   1.1979735e+00   4.1667404e+00   1.0367883e+00   9.1563804e-01   1.1237106e+00   2.2739519e+00   1.9297612e+00   3.7214116e+00   1.0335214e+00   2.8221831e+00  -7.1377056e-01   2.0095507e+00   4.3915919e-01   1.7077705e+00  -3.1263281e+00  -1.5048679e+00  -3.3314776e-01   1.9320609e+00   1.1860394e+00
  -1.3246136e+00  -2.4732719e+00  -1.7183812e+00  -2.3269437e+00  -1.0932072e+00  -1.0500434e+00   3.7870832e-01   1.0840231e+00   7.5630094e-01   2.2932042e+00  -1.3521940e+00  -4.7200771e-01   7.7849741e-01   2.0854477e+00   1.5040345e+00   2.6566245e+00  -2.8485246e+00  -4.3235783e-01   8.0753710e-01  -2.3940440e+00   1.5894615e+00  -2.6377276e+00  -1.4361379e+00  -1.4847369e+00  -1.1854320e+00  -8.6533539e-01  -8.7188642e-01  -5.5189137e-01  -8.1624101e-01   1.2386073e-01   4.0480752e-01  -2.9417382e+00  -2.5236455e+00  -1.9896988e+00  -1.0765886e+00  -5.2209847e-01  -1.2945740e-01   1.9631340e-01   2.4356131e+00  -2.7287183e+00  -1.0911339e+00  -2.4453731e+00  -2.3936431e-01  -8.4383707e-01   4.4314690e-01  -3.0578779e-01   1.3240636e+00  -1.6044299e-01   2.5124740e+00  -9.0582977e-01  -2.3650807e+00   1.8829961e-02   1.4798493e+00   4.5560677e-01   3.3447432e+00   7.9855402e-01   4.0542392e+00   1.1890810e+00   1.0585931e+00   1.1963975e+00   2.4348003e+00   1.7678863e+00   3.7226407e+00   8.4693040e-01   2.7699310e+00  -9.3768136e-01   1.9880977e+00   2.4383816e-01   1.6109802e+00  -2.9653402e+00  -1.3471139e+00  -4.1200565e-01   1.8386194e+00   1.0721759e+00
  -1.1928406e+00  -2.3433247e+00  -1.5352131e+00  -2.1403261e+00  -1.0409485e+00  -1.0521904e+00   2.8714274e-01   1.0046018e+00   4.5535924e-01   2.1493935e+00  -1.2313500e+00  -3.7573410e-01   8.3483787e-01   2.2372612e+00   1.2260210e+00   2.5457396e+00  -2.6618786e+00  -3.9803623e-01   7.5536437e-01  -2.2086125e+00   1.3752448e+00  -2.4539869e+00  -1.2451003e+00  -1.3382592e+00  -1.0120185e+00  -8.0055325e-01  -8.6156802e-01  -5.6112413e-01  -9.0404998e-01   5.5446267e-02   3.2356234e-01  -2.8445006e+00  -2.3697119e+00  -1.9130396e+00  -9.2765109e-01  -5.4105650e-01  -1.8904088e-01  -3.4353719e-02   2.2968327e+00  -2.6263669e+00  -9.7808133e-01  -2.4055181e+00  -9.7457097e-02  -8.2172797e-01   5.0966270e-01  -3.6912502e-01   1.3925323e+00  -4.0738366e-01   2.4285869e+00  -8.2942293e-01  -2.2905620e+00   8.4522619e-02   1.6373338e+00   3.2614334e-01   3.3781125e+00   4.2354675e-01   3.9029602e+00   1.3009846e+00   1.1611167e+00   1.2338614e+00   2.5510315e+00   1.5825016e+00   3.6801197e+00   6.4510413e-01   2.6831474e+00  -1.1573259e+00   1.9307201e+00   2.8522953e-02   1.4859129e+00  -2.8016108e+00  -1.1762881e+00  -4.5888661e-01   1.7489558e+00   9.3403776e-01
  -1.0716558e+00  -2.2206488e+00  -1.3462222e+00  -1.9585715e+00  -9.5614329e-01  -1.0193489e+00   2.3844638e-01   9.3702945e-01   1.6150096e-01   1.9767434e+00  -1.1251864e+00  -3.1475485e-01   8.9408156e-01   2.3657159e+00   9.5466044e-01   2.4146675e+00  -2.4700218e+00  -3.3990601e-01   7.3055955e-01  -2.0314813e+00   1.1437754e+00  -2.2640718e+00  -1.0589981e+00  -1.1778870e+00  -8.3211270e-01  -7.0799157e-01  -8.1994346e-01  -5.2848378e-01  -9.5380923e-01   2.2826337e-02   2.6378634e-01  -2.7440019e+00  -2.2249776e+00  -1.8167006e+00  -7.7382741e-01  -5.1858291e-01  -2.1721855e-01  -2.3111692e-01   2.1422207e+00  -2.5263775e+00  -8.9301184e-01  -2.3551419e+00   3.9369666e-02  -7.8194049e-01   5.9067854e-01  -4.0118406e-01   1.4675316e+00  -6.1448345e-01   2.3366367e+00  -7.6010749e-01  -2.2382079e+00   1.3611862e-01   1.7729170e+00   2.0247516e-01   3.3805632e+00   7.8209364e-02   3.7134923e+00   1.3712935e+00   1.2217546e+00   1.2355897e+00   2.6205246e+00   1.3762327e+00   3.5917541e+00   4.3009448e-01   2.5607747e+00  -1.3699201e+00   1.8348895e+00  -2.0521880e-01   1.3311109e+00  -2.6384679e+00  -9.9687699e-01  -4.6778378e-01   1.6631169e+00   7.7124390e-01
  -9.6104975e-01  -2.1091754e+00  -1.1542420e+00  -1.7864694e+00  -8.4182747e-01  -9.4728674e-01   2.3228596e-01   8.8547014e-01  -1.2314911e-01   1.7763505e+00  -1.0339115e+00  -2.8910981e-01   9.5421373e-01   2.4684396e+00   6.9313912e-01   2.2650004e+00  -2.2774753e+00  -2.5694115e-01   7.3451160e-01  -1.8654759e+00   8.9644222e-01  -2.0726378e+00  -8.8233508e-01  -1.0075005e+00  -6.4975037e-01  -5.8896960e-01  -7.4407770e-01  -4.5323820e-01  -9.5958824e-01   2.6477088e-02   2.2862379e-01  -2.6411330e+00  -2.0917863e+00  -1.7031210e+00  -6.1749311e-01  -4.5610024e-01  -2.0886512e-01  -3.9225797e-01   1.9745061e+00  -2.4287836e+00  -8.3774401e-01  -2.2958078e+00   1.6979073e-01  -7.2651113e-01   6.8641292e-01  -4.0328584e-01   1.5498823e+00  -7.7950467e-01   2.2395866e+00  -6.9606645e-01  -2.2094257e+00   1.7264389e-01   1.8848553e+00   8.6359491e-02   3.3514912e+00  -2.3370255e-01   3.4882920e+00   1.3998716e+00   1.2403758e+00   1.2018652e+00   2.6424961e+00   1.1520638e+00   3.4571281e+00   2.0419260e-01   2.4032936e+00  -1.5724604e+00   1.7001397e+00  -4.5463078e-01   1.1468172e+00  -2.4786305e+00  -8.1339480e-01  -4.3448444e-01   1.5815623e+00   5.8482127e-01
  -8.6056725e-01  -2.0119366e+00  -9.6191321e-01  -1.6279349e+00  -7.0264326e-01  -8.3388327e-01   2.6643895e-01   8.5351272e-01  -3.9640303e-01   1.5513366e+00  -9.5756875e-01  -2.9765899e-01   1.0128560e+00   2.5436869e+00   4.4371124e-01   2.0992725e+00  -2.0882291e+00  -1.4933823e-01   7.6762505e-01  -1.7125444e+00   6.3622792e-01  -1.8839143e+00  -7.1879779e-01  -8.3131449e-01  -4.6882979e-01  -4.4612802e-01  -6.3273273e-01  -3.3677207e-01  -9.1755740e-01   6.5444990e-02   2.2043814e-01  -2.5364534e+00  -1.9714617e+00  -1.5754829e+00  -4.6120129e-01  -3.5708372e-01  -1.6074435e-01  -5.1733951e-01   1.7977878e+00  -2.3335795e+00  -8.1268380e-01  -2.2295978e+00   2.9244806e-01  -6.5858702e-01   7.9600062e-01  -3.7838916e-01   1.6397164e+00  -9.0213786e-01   2.1406620e+00  -6.3539760e-01  -2.2044785e+00   1.9323774e-01   1.9718540e+00  -2.1193848e-02   3.2912319e+00  -5.1003109e-01   3.2316296e+00   1.3876896e+00   1.2180424e+00   1.1338041e+00   2.6174252e+00   9.1327693e-01   3.2775300e+00  -3.0082599e-02   2.2127602e+00  -1.7618246e+00   1.5281556e+00  -7.1582530e-01   9.3504788e-01  -2.3241362e+00  -6.3022803e-01  -3.5678105e-01   1.5052879e+00   3.7725033e-01
  -7.6932657e-01  -1.9310052e+00  -7.7162713e-01  -1.4858901e+00  -5.4453439e-01  -6.7937631e-01   3.3700931e-01   8.4400093e-01  -6.5605474e-01   1.3067623e+00  -8.9602351e-01  -3.3826676e-01   1.0674328e+00   2.5902763e+00   2.0771134e-01   1.9208287e+00  -1.9056128e+00  -1.8539905e-02   8.2940614e-01  -1.5737384e+00   3.6763751e-01  -1.7015683e+00  -5.7116169e-01  -6.5371406e-01  -2.9299608e-01  -2.8327892e-01  -4.8652080e-01  -1.8245702e-01  -8.2621575e-01   1.3749897e-01   2.4079418e-01  -2.4302010e+00  -1.8643207e+00  -1.4375524e+00  -3.0766899e-01  -2.2679395e-01  -7.1760625e-02  -6.0712219e-01   1.6174517e+00  -2.2407579e+00  -8.1689829e-01  -2.1589765e+00   4.0586561e-01  -5.8217192e-01   9.1739481e-01  -3.3081234e-01   1.7363675e+00  -9.8389250e-01   2.0431962e+00  -5.7616031e-01  -2.2225556e+00   1.9726121e-01   2.0329731e+00  -1.1990255e-01   3.2009702e+00  -7.5024361e-01   2.9494486e+00   1.3368155e+00   1.1568392e+00   1.0333597e+00   2.5469327e+00   6.6338062e-01   3.0558920e+00  -2.7000496e-01   1.9927584e+00  -1.9349045e+00   1.3227425e+00  -9.8392517e-01   6.9956439e-01  -2.1763043e+00  -4.5148522e-01  -2.3456651e-01   1.4358983e+00   1.5241891e-01
  -6.8605901e-01  -1.8674723e+00  -5.8548154e-01  -1.3621982e+00  -3.7437378e-01  -4.8646231e-01   4.3871163e-01   8.5889851e-01  -8.9995815e-01   1.0494231e+00  -8.4894706e-01  -4.0800933e-01   1.1153424e+00   2.6075055e+00  -1.4383925e-02   1.7336526e+00  -1.7322033e+00   1.3282378e-01   9.1857623e-01  -1.4492359e+00   9.6514153e-02  -1.5285960e+00  -4.4124628e-01  -4.7906984e-01  -1.2553324e-01  -1.0518327e-01  -3.0794452e-01   4.5867735e-03  -6.8648417e-01   2.3932956e-01   2.9046475e-01  -2.3223191e+00  -1.7697328e+00  -1.2934853e+00  -1.5974240e-01  -7.1923119e-02   5.6914883e-02  -6.6344763e-01   1.4399988e+00  -2.1503397e+00  -8.4825028e-01  -2.0866374e+00   5.0838743e-01  -5.0183178e-01   1.0473488e+00  -2.6589872e-01   1.8383144e+00  -1.0279132e+00   1.9504786e+00  -5.1642199e-01  -2.2618791e+00   1.8439631e-01   2.0675286e+00  -2.1016271e-01   3.0826191e+00  -9.5539279e-01   2.6491317e+00   1.2503544e+00   1.0596764e+00   9.0329097e-01   2.4336273e+00   4.0602677e-01   2.7966482e+00  -5.1267124e-01   1.7482637e+00  -2.0887655e+00   1.0896710e+00  -1.2532826e+00   4.4573747e-01  -2.0357340e+00  -2.8085537e-01  -6.9810403e-02   1.3756144e+00  -8.4517968e-02
  -6.0916758e-01  -1.8214601e+00  -4.0524596e-01  -1.2576526e+00  -1.9954771e-01  -2.6023984e-01   5.6520235e-01   8.9919394e-01  -1.1261338e+00   7.8753155e-01  -8.1579626e-01  -5.0338763e-01   1.1541238e+00   2.5950638e+00  -2.2285247e-01   1.5421546e+00  -1.5697664e+00   3.0107242e-01   1.0331973e+00  -1.3384031e+00  -1.7024920e-01  -1.3672440e+00  -3.2991475e-01  -3.1153965e-01   3.0733190e-02   8.2730234e-02  -1.0131812e-01   2.1781862e-01  -5.0165856e-01   3.6677670e-01   3.6945271e-01  -2.2124966e+00  -1.6862209e+00  -1.1476061e+00  -2.0337105e-02   9.9820673e-02   2.2185358e-01  -6.8909884e-01   1.2727872e+00  -2.0623914e+00  -9.0357930e-01  -2.0153431e+00   5.9815103e-01  -4.2238325e-01   1.1814816e+00  -1.8965014e-01   1.9431861e+00  -1.0387376e+00   1.8656008e+00  -4.5430470e-01  -2.3198398e+00   1.5472662e-01   2.0750090e+00  -2.9297108e-01   2.9386741e+00  -1.1280129e+00   2.3391863e+00   1.1323462e+00   9.3008536e-01   7.4709493e-01   2.2809292e+00   1.4492494e-01   2.5055191e+00  -7.5504035e-01   1.4854250e+00  -2.2208174e+00   8.3640498e-01  -1.5177637e+00   1.8031168e-01  -1.9023338e+00  -1.2147987e-01   1.3357717e-01   1.3272047e+00  -3.2736725e-01
  -5.3680164e-01  -1.7921648e+00  -2.3233557e-01  -1.1720161e+00  -2.7523637e-02  -7.9975136e-03   7.0943630e-01   9.6484667e-01  -1.3328949e+00   5.3030205e-01  -7.9579425e-01  -6.2053096e-01   1.1816145e+00   2.5529492e+00  -4.1858801e-01   1.3509332e+00  -1.4192330e+00   4.8167941e-01   1.1707969e+00  -1.2398847e+00  -4.2508656e-01  -1.2189604e+00  -2.3711503e-01  -1.5487014e-01   1.7351891e-01   2.7468428e-01   1.2742497e-01   4.4967037e-01  -2.7722866e-01   5.1506835e-01   4.7701907e-01  -2.1002123e+00  -1.6115921e+00  -1.0041742e+00   1.0764456e-01   2.8016442e-01   4.1751447e-01  -6.8764705e-01   1.1236942e+00  -1.9770248e+00  -9.7891557e-01  -1.9477620e+00   6.7310190e-01  -3.4858588e-01   1.3144318e+00  -1.0835138e-01   2.0478289e+00  -1.0220093e+00   1.7913103e+00  -3.8803357e-01  -2.3931499e+00   1.0879248e-01   2.0550201e+00  -3.6981744e-01   2.7720594e+00  -1.2719556e+00   2.0288560e+00   9.8762870e-01   7.7202511e-01   5.6890905e-01   2.0928929e+00  -1.1623895e-01   2.1892409e+00  -9.9398023e-01   1.2112722e+00  -2.3289847e+00   5.7172525e-01  -1.7710754e+00  -8.8921667e-02  -1.7753756e+00   2.4155273e-02   3.6998191e-01   1.2938421e+00  -5.6920266e-01
  -4.6694429e-01  -1.7779283e+00  -6.7795374e-02  -1.1041039e+00   1.3457100e-01   2.6114311e-01   8.6402901e-01   1.0547730e+00  -1.5189816e+00   2.8745576e-01  -7.8791324e-01  -7.5537793e-01   1.1960921e+00   2.4814003e+00  -6.0293452e-01   1.1645127e+00  -1.2807151e+00   6.6952743e-01   1.3284808e+00  -1.1517171e+00  -6.6020046e-01  -1.0843821e+00  -1.6195659e-01  -1.2212560e-02   3.0114459e-01   4.6488680e-01   3.7102588e-01   6.9197740e-01  -2.0575889e-02   6.7905464e-01   6.1171015e-01  -1.9847875e+00  -1.5430953e+00  -8.6715130e-01   2.2141685e-01   4.6072920e-01   6.3651558e-01  -6.6329239e-01   1.0007036e+00  -1.8943799e+00  -1.0697115e+00  -1.8863173e+00   7.3105283e-01  -2.8485550e-01   1.4400878e+00  -2.8206476e-02   2.1484316e+00  -9.8416368e-01   1.7298652e+00  -3.1598590e-01  -2.4780036e+00   4.7617636e-02   2.0072657e+00  -4.4254694e-01   2.5859703e+00  -1.3921735e+00   1.7276659e+00   8.2167490e-01   5.8971461e-01   3.7339177e-01   1.8740347e+00  -3.7387268e-01   1.8552528e+00  -1.2263195e+00   9.3336375e-01  -2.4118573e+00   3.0526896e-01  -2.0071131e+00  -3.5352425e-01  -1.6535768e+00   1.5429972e-01   6.3240286e-01   1.2788882e+00  -8.0272536e-01
  -3.9750611e-01  -1.7763315e+00   8.7704220e-02  -1.0519033e+00   2.8033320e-01   5.3670649e-01   1.0216062e+00   1.1668683e+00  -1.6836865e+00   6.8672338e-02  -7.9086133e-01  -9.0382656e-01   1.1963991e+00   2.3808636e+00  -7.7750345e-01   9.8707179e-01  -1.1535579e+00   8.5919372e-01   1.5030275e+00  -1.0714527e+00  -8.6803921e-01  -9.6335550e-01  -1.0281809e-01   1.1403142e-01   4.1257531e-01   6.4785443e-01   6.2127487e-01   9.3641792e-01   2.5942586e-01   8.5342465e-01   7.7137891e-01  -1.8654408e+00  -1.4775927e+00  -7.3998924e-01   3.1842796e-01   6.3347057e-01   8.7001351e-01  -6.2070402e-01   9.1144274e-01  -1.8145867e+00  -1.1710756e+00  -1.8330477e+00   7.6978640e-01  -2.3501559e-01   1.5518890e+00   4.4994422e-02   2.2407016e+00  -9.3209883e-01   1.6828940e+00  -2.3673948e-01  -2.5702372e+00  -2.7292392e-02   1.9315753e+00  -5.1319488e-01   2.3837246e+00  -1.4944575e+00   1.4449241e+00   6.4041696e-01   3.8750450e-01   1.6558836e-01   1.6291861e+00  -6.2453135e-01   1.5113657e+00  -1.4489026e+00   6.5939585e-01  -2.4688080e+00   4.7009745e-02  -2.2202990e+00  -6.0486158e-01  -1.5351983e+00   2.6798359e-01   9.1282807e-01   1.2856212e+00  -1.0206572e+00
  -3.2641828e-01  -1.7843101e+00   2.3385882e-01  -1.0127224e+00   4.0440863e-01   8.0743438e-01   1.1751239e+00   1.2980632e+00  -1.8269625e+00  -1.1698157e-01  -8.0307370e-01  -1.0618451e+00   1.1820446e+00   2.2519912e+00  -9.4398594e-01   8.2217395e-01  -1.0364274e+00   1.0452437e+00   1.6909592e+00  -9.9629074e-01  -1.0417790e+00  -8.5499448e-01  -5.7478312e-02   2.2231981e-01   5.0743258e-01   8.1870186e-01   8.6944127e-01   1.1749330e+00   5.5287951e-01   1.0328967e+00   9.5319998e-01  -1.7413428e+00  -1.4117399e+00  -6.2545252e-01   3.9648515e-01   7.9107606e-01   1.1081664e+00  -5.6486279e-01   8.6268699e-01  -1.7377127e+00  -1.2779975e+00  -1.7894937e+00   7.8719604e-01  -2.0209697e-01   1.6431766e+00   1.0616249e-01   2.3200807e+00  -8.7284768e-01   1.6512625e+00  -1.4911622e-01  -2.6654776e+00  -1.1397696e-01   1.8279748e+00  -5.8379984e-01   2.1686325e+00  -1.5851416e+00   1.1891995e+00   4.5006731e-01   1.6979387e-01  -4.9208108e-02   1.3633748e+00  -8.6495388e-01   1.1654319e+00  -1.6586490e+00   3.9679492e-01  -2.5000661e+00  -1.9328928e-01  -2.4058896e+00  -8.3457673e-01  -1.4181599e+00   3.6502141e-01   1.2026424e+00   1.3169258e+00  -1.2161388e+00
  -2.5171881e-01  -1.7982826e+00   3.7070699e-01  -9.8335742e-01   5.0273706e-01   1.0619126e+00   1.3181482e+00   1.4444074e+00  -1.9494960e+00  -2.6161372e-01  -8.2270937e-01  -1.2255412e+00   1.1532819e+00   2.0956846e+00  -1.1039714e+00   6.7251785e-01  -9.2743080e-01   1.2225100e+00   1.8885927e+00  -9.2320733e-01  -1.1757781e+00  -7.5777214e-01  -2.3263983e-02   3.1202454e-01   5.8597619e-01   9.7337622e-01   1.1067308e+00   1.4001018e+00   8.4937162e-01   1.2123764e+00   1.1536809e+00  -1.6116704e+00  -1.3421633e+00  -5.2549057e-01   4.5387883e-01   9.2729873e-01   1.3406512e+00  -5.0091129e-01   8.5986335e-01  -1.6637012e+00  -1.3855491e+00  -1.7566124e+00   7.8145571e-01  -1.8819373e-01   1.7075760e+00   1.5113933e-01   2.3819852e+00  -8.1326513e-01   1.6349501e+00  -5.2217773e-02  -2.7592744e+00  -2.1006768e-01   1.6967984e+00  -6.5620749e-01   1.9438899e+00  -1.6707868e+00   9.6780212e-01   2.5694365e-01  -5.9005379e-02  -2.6559531e-01   1.0817416e+00  -1.0920828e+00   8.2503636e-01  -1.8526105e+00   1.5232284e-01  -2.5067384e+00  -4.0661638e-01  -2.5602252e+00  -1.0350583e+00  -1.3001662e+00   4.4597138e-01   1.4930428e+00   1.3749710e+00  -1.3831039e+00
  -1.7162642e-01  -1.8142932e+00   4.9859263e-01  -9.6027063e-01   5.7270570e-01   1.2892145e+00   1.4450802e+00   1.6011792e+00  -2.0527426e+00  -3.5902290e-01  -8.4765600e-01  -1.3911887e+00   1.1111521e+00   1.9131744e+00  -1.2587889e+00   5.3972478e-01  -8.2426434e-01   1.3863388e+00   2.0920722e+00  -8.4908073e-01  -1.2659731e+00  -6.6964339e-01   2.7929689e-03   3.8342367e-01   6.4905645e-01   1.1088205e+00   1.3247390e+00   1.6054511e+00   1.1384863e+00   1.3870811e+00   1.3686765e+00  -1.4756573e+00  -1.2656314e+00  -4.4116901e-01   4.8949755e-01   1.0372094e+00   1.5572025e+00  -4.3401237e-01   9.0658731e-01  -1.5923141e+00  -1.4890551e+00  -1.7347275e+00   7.5120760e-01  -1.9437956e-01   1.7393885e+00   1.7685897e-01   2.4220606e+00  -7.5974589e-01   1.6329477e+00   5.4549888e-02  -2.8472129e+00  -3.1285094e-01   1.5388290e+00  -7.3187958e-01   1.7125032e+00  -1.7578647e+00   7.8629888e-01   6.7304149e-02  -2.9445984e-01  -4.7819476e-01   7.8949274e-01  -1.3030724e+00   4.9722512e-01  -2.0280360e+00  -6.8277702e-02  -2.4907776e+00  -5.8520972e-01  -2.6809102e+00  -1.1998713e+00  -1.1788400e+00   5.1205004e-01   1.7754339e+00   1.4609025e+00  -1.5166099e+00
  -8.4599561e-02  -1.8281639e+00   6.1811305e-01  -9.3977116e-01   6.1320461e-01   1.4795198e+00   1.5513226e+00   1.7630201e+00  -2.1389187e+00  -4.0513645e-01  -8.7554603e-01  -1.5552154e+00   1.0574922e+00   1.7061315e+00  -1.4093812e+00   4.2418380e-01  -7.2438138e-01   1.5327862e+00   2.2973935e+00  -7.7081029e-01  -1.3101900e+00  -5.8819281e-01   2.3794361e-02   4.3763046e-01   6.9803710e-01   1.2230571e+00   1.5158763e+00   1.7856846e+00   1.4102954e+00   1.5526289e+00   1.5934165e+00  -1.3326424e+00  -1.1792098e+00  -3.7266456e-01   5.0292427e-01   1.1173568e+00   1.7481437e+00  -3.6922001e-01   1.0042698e+00  -1.5230890e+00  -1.5842260e+00  -1.7235173e+00   6.9575150e-01  -2.2068535e-01   1.7339714e+00   1.8143703e-01   2.4364349e+00  -7.1798282e-01   1.6431874e+00   1.7146398e-01  -2.9250012e+00  -4.1934161e-01   1.3554551e+00  -8.1172686e-01   1.4772480e+00  -1.8524528e+00   6.4810295e-01  -1.1280583e-01  -5.3207182e-01  -6.8177824e-01   4.9188347e-01  -1.4952924e+00   1.8828687e-01  -2.1824337e+00  -2.6057081e-01  -2.4548970e+00  -7.2297936e-01  -2.7669090e+00  -1.3241219e+00  -1.0518586e+00   5.6500639e-01   2.0417880e+00   1.5745818e+00  -1.6130972e+00
   1.0619135e-02  -1.8356542e+00   7.3005436e-01  -9.1819175e-01   6.2458394e-01   1.6246731e+00   1.6333822e+00   1.9240947e+00  -2.2109451e+00  -3.9833768e-01  -9.0378978e-01  -1.7141609e+00   9.9489961e-01   1.4767961e+00  -1.5562256e+00   3.2497201e-01  -6.2517311e-01   1.6587582e+00   2.5004308e+00  -6.8542888e-01  -1.3083480e+00  -5.1080062e-01   4.2815910e-02   4.7646455e-01   7.3469399e-01   1.3151902e+00   1.6737375e+00   1.9368246e+00   1.6558023e+00   1.7050996e+00   1.8225569e+00  -1.1821129e+00  -1.0803967e+00  -3.1932275e-01   4.9450515e-01   1.1658299e+00   1.9048807e+00  -3.1136324e-01   1.1518307e+00  -1.4553249e+00  -1.6672514e+00  -1.7220419e+00   6.1521874e-01  -2.6613655e-01   1.6880826e+00   1.6418571e-01   2.4219611e+00  -6.9277944e-01   1.6625223e+00   2.9848371e-01  -2.9885404e+00  -5.2636584e-01   1.1488242e+00  -8.9598383e-01   1.2406630e+00  -1.9599626e+00   5.5416940e-01  -2.7769591e-01  -7.6721646e-01  -8.7138774e-01   1.9422660e-01  -1.6663300e+00  -9.6405982e-02  -2.3136358e+00  -4.2162563e-01  -2.4024396e+00  -8.1582572e-01  -2.8185553e+00  -1.4047292e+00  -9.1708912e-01   6.0696159e-01   2.2849488e+00   1.7143957e+00  -1.6705638e+00
   1.1496970e-01  -1.8326273e+00   8.3531651e-01  -8.9205673e-01   6.0852084e-01   1.7186465e+00   1.6889073e+00   2.0782747e+00  -2.2723496e+00  -3.3965555e-01  -9.2962965e-01  -1.8646176e+00   9.2664805e-01   1.2281012e+00  -1.6993041e+00   2.3986498e-01  -5.2415255e-01   1.7620851e+00   2.6969688e+00  -5.9021029e-01  -1.2625400e+00  -4.3481913e-01   6.2754424e-02   5.0227556e-01   7.6109389e-01   1.3853301e+00   1.7933976e+00   2.0562635e+00   1.8673156e+00   1.8410678e+00   2.0502656e+00  -1.0237486e+00  -9.6723988e-01  -2.7977237e-01   4.6538440e-01   1.1822233e+00   2.0203312e+00  -2.6494405e-01   1.3455521e+00  -1.3881043e+00  -1.7348583e+00  -1.7288115e+00   5.1071277e-01  -3.2884532e-01   1.6001672e+00   1.2555742e-01   2.3764341e+00  -6.8791994e-01   1.6867683e+00   4.3525702e-01  -3.0339777e+00  -6.3065228e-01   9.2197278e-01  -9.8414162e-01   1.0050760e+00  -2.0849104e+00   5.0283244e-01  -4.2216340e-01  -9.9507710e-01  -1.0424497e+00  -9.8087399e-02  -1.8139998e+00  -3.5249132e-01  -2.4198603e+00  -5.5010935e-01  -2.3372080e+00  -8.6182949e-01  -2.8374774e+00  -1.4405855e+00  -7.7272156e-01   6.4022711e-01   2.4988685e+00   1.8771606e+00  -1.6886443e+00
   2.2904840e-01  -1.8152184e+00   9.3483043e-01  -8.5823607e-01   5.6780952e-01   1.7578821e+00   1.7166655e+00   2.2193506e+00  -2.3271234e+00  -2.3279774e-01  -9.5022112e-01  -2.0031693e+00   8.5655183e-01   9.6377510e-01  -1.8381262e+00   1.6544539e-01  -4.1913348e-01   1.8415363e+00   2.8827598e+00  -4.8277366e-01  -1.1769793e+00  -3.5775018e-01   8.6184803e-02   5.1773316e-01   7.7946001e-01   1.4344533e+00   1.8716200e+00   2.1427326e+00   2.0387430e+00   1.9576195e+00   2.2703531e+00  -8.5746521e-01  -8.3842766e-01  -2.5208604e-01   4.1749817e-01   1.1675152e+00   2.0892732e+00  -2.3404902e-01   1.5790967e+00  -1.3203522e+00  -1.7843374e+00  -1.7418890e+00   3.8440031e-01  -4.0615177e-01   1.4705690e+00   6.7023250e-02   2.2987726e+00  -7.0610213e-01   1.7108259e+00   5.8113069e-01  -3.0577521e+00  -7.2893268e-01   6.7890984e-01  -1.0749508e+00   7.7265823e-01  -2.2307427e+00   4.8980743e-01  -5.4161924e-01  -1.2105987e+00  -1.1908861e+00  -3.7957185e-01  -1.9363614e+00  -5.7664859e-01  -2.4997661e+00  -6.4626783e-01  -2.2632651e+00  -8.6130398e-01  -2.8264408e+00  -1.4325882e+00  -6.1739296e-01   6.6711158e-01   2.6787768e+00   2.0581391e+00  -1.6685856e+00
   3.5308381e-01  -1.7800058e+00   1.0294727e+00  -8.1408135e-01   5.0609221e-01   1.7414917e+00   1.7164667e+00   2.3412653e+00  -2.3795427e+00  -8.4016063e-02  -9.6274082e-01  -2.1263462e+00   7.8877779e-01   6.8839785e-01  -1.9718004e+00   9.7311101e-02  -3.0839346e-01   1.8967786e+00   3.0536002e+00  -3.6118604e-01  -1.0578142e+00  -2.7741496e-01   1.1523326e-01   5.2560165e-01   7.9203274e-01   1.4642119e+00   1.9069698e+00   2.1961981e+00   2.1657950e+00   2.0523528e+00   2.4764484e+00  -6.8345849e-01  -6.9335989e-01  -2.3397333e-01   3.5352524e-01   1.1238683e+00   2.1085933e+00  -2.2227273e-01   1.8437048e+00  -1.2509308e+00  -1.8135494e+00  -1.7590268e+00   2.3953816e-01  -4.9480421e-01   1.3016484e+00  -9.1026506e-03   2.1891555e+00  -7.4892942e-01   1.7288829e+00   7.3516002e-01  -3.0566410e+00  -8.1805185e-01   4.2463609e-01  -1.1664983e+00   5.4549589e-01  -2.3997198e+00   5.0837334e-01  -6.3220839e-01  -1.4084787e+00  -1.3132231e+00  -6.4464001e-01  -2.0317498e+00  -7.6657257e-01  -2.5524973e+00  -7.1179644e-01  -2.1847161e+00  -8.1670538e-01  -2.7891248e+00  -1.3835447e+00  -4.5030002e-01   6.8973239e-01   2.8212749e+00   2.2511731e+00  -1.6131244e+00
   4.8691224e-01  -1.7241756e+00   1.1199808e+00  -7.5753952e-01   4.2755323e-01   1.6713063e+00   1.6890408e+00   2.4383668e+00  -2.4339594e+00   9.8193223e-02  -9.6452034e-01  -2.2306114e+00   7.2761034e-01   4.0739595e-01  -2.0991441e+00   3.0373687e-02  -1.9081242e-01   1.9282879e+00   3.2054342e+00  -2.2406172e-01  -9.1281689e-01  -1.9210617e-01   1.5146982e-01   5.2851605e-01   8.0093359e-01   1.4767143e+00   1.8998294e+00   2.2176973e+00   2.2460934e+00   2.1233720e+00   2.6622189e+00  -5.0225014e-01  -5.3219271e-01  -2.2299015e-01   2.7679478e-01   1.0543754e+00   2.0774263e+00  -2.3265202e-01   2.1285664e+00  -1.1787578e+00  -1.8209175e+00  -1.7778262e+00   8.0427760e-02  -5.9116835e-01   1.0977914e+00  -9.9880031e-02   2.0491008e+00  -8.1695748e-01   1.7347013e+00   8.9611470e-01  -3.0278136e+00  -8.9508719e-01   1.6508412e-01  -1.2563564e+00   3.2566928e-01  -2.5928589e+00   5.4973494e-01  -6.9092370e-01  -1.5832115e+00  -1.4066961e+00  -8.8763119e-01  -2.0988175e+00  -9.2089916e-01  -2.5777153e+00  -7.4961341e-01  -2.1054872e+00  -7.3241151e-01  -2.7298449e+00  -1.2979529e+00  -2.7129392e-01   7.0984583e-01   2.9243623e+00   2.4489306e+00  -1.5262716e+00
   6.2995266e-01  -1.6456748e+00   1.2068776e+00  -6.8724049e-01   3.3659934e-01   1.5517737e+00   1.6358840e+00   2.5056685e+00  -2.4945697e+00   3.0353981e-01  -9.5319850e-01  -2.3123909e+00   6.7718070e-01   1.2696534e-01  -2.2188188e+00  -4.0771552e-02  -6.5977999e-02   1.9372289e+00   3.3344806e+00  -7.0656069e-02  -7.5096268e-01  -1.0071335e-01   1.9582456e-01   5.2877908e-01   8.0804127e-01   1.4742953e+00   1.8523222e+00   2.2091392e+00   2.2791940e+00   2.1692766e+00   2.8216299e+00  -3.1473041e-01  -3.5585869e-01  -2.1674850e-01   1.9115471e-01   9.6276837e-01   1.9971803e+00  -2.6760931e-01   2.4213539e+00  -1.1029333e+00  -1.8054130e+00  -1.7959100e+00  -8.7704369e-02  -6.9145245e-01   8.6530869e-01  -2.0198479e-01   1.8814808e+00  -9.0978570e-01   1.7219727e+00   1.0624794e+00  -2.9688963e+00  -9.5747376e-01  -9.3025991e-02  -1.3417897e+00   1.1532708e-01  -2.8099343e+00   6.0354465e-01  -7.1570999e-01  -1.7291936e+00  -1.4693481e+00  -1.1028767e+00  -2.1365844e+00  -1.0390960e+00  -2.5756131e+00  -7.6355440e-01  -2.0291110e+00  -6.1438806e-01  -2.6532415e+00  -1.1816757e+00  -8.0951237e-02   7.2870903e-01   2.9874023e+00   2.6432537e+00  -1.4130216e+00
   7.8118371e-01  -1.5433450e+00   1.2904093e+00  -6.0255379e-01   2.3755037e-01   1.3897118e+00   1.5590831e+00   2.5391040e+00  -2.5651756e+00   5.2051305e-01  -9.2688072e-01  -2.3681548e+00   6.4117824e-01  -1.4608289e-01  -2.3294790e+00  -1.2142993e-01   6.5749873e-02   1.9253143e+00   3.4373731e+00   9.9053148e-02  -5.8193339e-01  -2.8121875e-03   2.4853443e-01   5.2819353e-01   8.1488841e-01   1.4592985e+00   1.7681517e+00   2.1730816e+00   2.2665183e+00   2.1891491e+00   2.9492206e+00  -1.2219299e-01  -1.6605753e-01  -2.1310943e-01   1.0080796e-01   8.5311531e-01   1.8714502e+00  -3.2890505e-01   2.7088795e+00  -1.0228596e+00  -1.7665435e+00  -1.8110956e+00  -2.5889660e-01  -7.9193456e-01   6.1221647e-01  -3.1195895e-01   1.6904635e+00  -1.0261841e+00   1.6847229e+00   1.2324512e+00  -2.8780523e+00  -1.0031300e+00  -3.4241153e-01  -1.4200026e+00  -8.3257381e-02  -3.0495305e+00   6.5855288e-01  -7.0555258e-01  -1.8408919e+00  -1.5001171e+00  -1.2848102e+00  -2.1444969e+00  -1.1213304e+00  -2.5469141e+00  -7.5801492e-01  -1.9585357e+00  -4.6976925e-01  -2.5639587e+00  -1.0415367e+00   1.1938661e-01   7.4698513e-01   3.0110335e+00   2.8255820e+00  -1.2790095e+00
   9.3912844e-01  -1.4170207e+00   1.3705051e+00  -5.0361236e-01   1.3436209e-01   1.1939307e+00   1.4611331e+00   2.5357562e+00  -2.6489576e+00   7.3703973e-01  -8.8429053e-01  -2.3945469e+00   6.2256948e-01  -4.0454962e-01  -2.4299184e+00  -2.1638043e-01   2.0322148e-01   1.8946570e+00   3.5113078e+00   2.8430514e-01  -4.1557290e-01   1.0128973e-01   3.0912356e-01   5.2794449e-01   8.2258640e-01   1.4338868e+00   1.6523693e+00   2.1125069e+00   2.2112113e+00   2.1825417e+00   3.0403849e+00   7.3644863e-02   3.4782515e-02  -2.1034432e-01   1.0126160e-02   7.2952835e-01   1.7058178e+00  -4.1759975e-01   2.9778291e+00  -9.3833842e-01  -1.7043399e+00  -1.8215542e+00  -4.2670049e-01  -8.8917805e-01   3.4791080e-01  -4.2645045e-01   1.4813799e+00  -1.1642412e+00   1.6177301e+00   1.4039365e+00  -2.7540692e+00  -1.0305733e+00  -5.7551934e-01  -1.4883987e+00  -2.6765804e-01  -3.3091444e+00   7.0333700e-01  -6.6054090e-01  -1.9130669e+00  -1.4989031e+00  -1.4281247e+00  -2.1224865e+00  -1.1683312e+00  -2.4928557e+00  -7.3757167e-01  -1.8959728e+00  -3.0638834e-01  -2.4663412e+00  -8.8487132e-01   3.2761203e-01   7.6470063e-01   2.9970408e+00   2.9874214e+00  -1.1301444e+00
   1.1018532e+00  -1.2675850e+00   1.4467626e+00  -3.9130061e-01   3.0400221e-02   9.7474915e-01   1.3447619e+00   2.4940472e+00  -2.7482707e+00   9.4117809e-01  -8.2489735e-01  -2.3885545e+00   6.2334955e-01  -6.4113515e-01  -2.5192000e+00  -3.2947290e-01   3.4452987e-01   1.8476299e+00   3.5541817e+00   4.8352504e-01  -2.6133921e-01   2.1055639e-01   3.7642253e-01   5.2854002e-01   8.3178366e-01   1.3998981e+00   1.5110862e+00   2.0306149e+00   2.1179319e+00   2.1494647e+00   3.0916296e+00   2.7064431e-01   2.4357677e-01  -2.0725232e-01  -7.6548601e-02   5.9590400e-01   1.5075560e+00  -5.3402716e-01   3.2155224e+00  -8.4963029e-01  -1.6193459e+00  -1.8259409e+00  -5.8447259e-01  -9.8022139e-01   8.2746868e-02  -5.4242593e-01   1.2605166e+00  -1.3215251e+00   1.5169264e+00   1.5745540e+00  -2.5964479e+00  -1.0390181e+00  -7.8486299e-01  -1.5448259e+00  -4.3530431e-01  -3.5853275e+00   7.2705233e-01  -5.8189904e-01  -1.9410328e+00  -1.4666053e+00  -1.5279658e+00  -2.0710258e+00  -1.1812544e+00  -2.4151599e+00  -7.0661485e-01  -1.8427924e+00  -1.3229382e-01  -2.3641726e+00  -7.1907019e-01   5.4089344e-01   7.8125900e-01   2.9481960e+00   3.1208228e+00  -9.7224974e-01
   1.2669878e+00  -1.0969687e+00   1.5184657e+00  -2.6720733e-01  -7.1720021e-02   7.4343341e-01   1.2127721e+00   2.4138654e+00  -2.8644869e+00   1.1217962e+00  -7.4900431e-01  -2.3476979e+00   6.4435493e-01  -8.4877027e-01  -2.5967624e+00  -4.6328688e-01   4.8709428e-01   1.7867417e+00   3.5647166e+00   6.9433087e-01  -1.2779160e-01   3.2327806e-01   4.4862604e-01   5.2981460e-01   8.4266036e-01   1.3587552e+00   1.3511475e+00   1.9306443e+00   1.9925907e+00   2.0903757e+00   3.1007917e+00   4.6627533e-01   4.5668852e-01  -2.0322525e-01  -1.5510229e-01   4.5571261e-01   1.2852474e+00  -6.7778189e-01   3.4106360e+00  -7.5747109e-01  -1.5126040e+00  -1.8234839e+00  -7.2569103e-01  -1.0627305e+00  -1.7245627e-01  -6.5734143e-01   1.0348411e+00  -1.4952421e+00   1.3797391e+00   1.7416528e+00  -2.4054801e+00  -1.0284411e+00  -9.6337820e-01  -1.5877780e+00  -5.8352972e-01  -3.8738663e+00   7.2014236e-01  -4.7197223e-01  -1.9209321e+00  -1.4051196e+00  -1.5801495e+00  -1.9911688e+00  -1.1615667e+00  -2.3159935e+00  -6.6902209e-01  -1.7994788e+00   4.4711826e-02  -2.2604799e+00  -5.5115474e-01   7.5576400e-01   7.9551070e-01   2.8680807e+00   3.2188347e+00  -8.1074107e-01
   1.4317717e+00  -9.0809109e-01   1.5846280e+00  -1.3354501e-01  -1.7022068e-01   5.1158587e-01   1.0679076e+00   2.2966165e+00  -2.9978982e+00   1.2691847e+00  -6.5778210e-01  -2.2702220e+00   6.8515876e-01  -1.0209661e+00  -2.6624933e+00  -6.1888202e-01   6.2779156e-01   1.7145341e+00   3.5425495e+00   9.1358427e-01  -2.2150950e-02   4.3717656e-01   5.2339045e-01   5.3099433e-01   8.5495970e-01   1.3114327e+00   1.1797840e+00   1.8157319e+00   1.8420445e+00   2.0061680e+00   3.0671944e+00   6.5768019e-01   6.7006550e-01  -1.9825538e-01  -2.2183656e-01   3.1185070e-01   1.0483352e+00  -8.4772410e-01   3.5538329e+00  -6.6304168e-01  -1.3856344e+00  -1.8140266e+00  -8.4427580e-01  -1.1351040e+00  -4.0695896e-01  -7.6926001e-01   8.1167141e-01  -1.6823888e+00   1.2053418e+00   1.9023513e+00  -2.1823057e+00  -9.9960896e-01  -1.1047660e+00  -1.6165350e+00  -7.0966055e-01  -4.1699897e+00   6.7495171e-01  -3.3416238e-01  -1.8500002e+00  -1.3172887e+00  -1.5813880e+00  -1.8845725e+00  -1.1109555e+00  -2.1979223e+00  -6.2790211e-01  -1.7656506e+00   2.1747724e-01  -2.1574229e+00  -3.8741609e-01   9.6825603e-01   8.0587504e-01   2.7608999e+00   3.2758960e+00  -6.5036949e-01
   1.5931316e+00  -7.0473427e-01   1.6440698e+00   6.9608108e-03  -2.6417160e-01   2.9052239e-01   9.1275632e-01   2.1451889e+00  -3.1476880e+00   1.3755609e+00  -5.5324084e-01  -2.1552609e+00   7.4406278e-01  -1.1521586e+00  -2.7167682e+00  -7.9566539e-01   7.6312947e-01   1.6335077e+00   3.4882856e+00   1.1374868e+00   5.0037543e-02   5.4955506e-01   5.9796631e-01   5.3081715e-01   8.6805200e-01   1.2584845e+00   1.0042626e+00   1.6888183e+00   1.6737672e+00   1.8981610e+00   2.9917217e+00   8.4177148e-01   8.7940430e-01  -1.9288706e-01  -2.7363572e-01   1.6656145e-01   8.0663502e-01  -1.0420044e+00   3.6382564e+00  -5.6789542e-01  -1.2404012e+00  -1.7980125e+00  -9.3489385e-01  -1.1965233e+00  -6.1066073e-01  -8.7690944e-01   5.9831065e-01  -1.8798887e+00   9.9478626e-01   2.0536104e+00  -1.9289321e+00  -9.5405418e-01  -1.2037965e+00  -1.6312236e+00  -8.1113971e-01  -4.4686006e+00   5.8619153e-01  -1.7280907e-01  -1.7267881e+00  -1.2067984e+00  -1.5294969e+00  -1.7534869e+00  -1.0312685e+00  -2.0638551e+00  -5.8542860e-01  -1.7401408e+00   3.7982595e-01  -2.0562726e+00  -2.3314441e-01   1.1740769e+00   8.1050378e-01   2.6312989e+00   3.2881430e+00  -4.9504698e-01
   1.7477884e+00  -4.9136597e-01   1.6955152e+00   1.5120688e-01  -3.5342908e-01   9.0669834e-02   7.4968585e-01   1.9638322e+00  -3.3119804e+00   1.4354280e+00  -4.3813756e-01  -2.0029578e+00   8.1819102e-01  -1.2380215e+00  -2.7604563e+00  -9.9138823e-01   8.8945088e-01   1.5460716e+00   3.4035080e+00   1.3617192e+00   8.5119390e-02   6.5748355e-01   6.6935953e-01   5.2769837e-01   8.8102624e-01   1.2001169e+00   8.3154866e-01   1.5525953e+00   1.4955078e+00   1.7680877e+00   2.8768128e+00   1.0153621e+00   1.0803371e+00  -1.8811694e-01  -3.0810455e-01   2.1424376e-02   5.6982848e-01  -1.2581105e+00   3.6598507e+00  -4.7384966e-01  -1.0792630e+00  -1.7764196e+00  -9.9323043e-01  -1.2469475e+00  -7.7464232e-01  -9.7967896e-01   4.0166569e-01  -2.0847089e+00   7.5100049e-01   2.1923373e+00  -1.6482150e+00  -8.9400414e-01  -1.2565508e+00  -1.6327993e+00  -8.8567779e-01  -4.7645199e+00   4.5122346e-01   6.9831251e-03  -1.5513232e+00  -1.0780223e+00  -1.4235693e+00  -1.6007155e+00  -9.2448929e-01  -1.9169845e+00  -5.4277554e-01  -1.7211363e+00   5.2678117e-01  -1.9574833e+00  -9.2461384e-02   1.3688179e+00   8.0747333e-01   2.4841841e+00   3.2536071e+00  -3.4776345e-01
   1.8923899e+00  -2.7291763e-01   1.7377068e+00   2.9586509e-01  -4.3851182e-01  -7.8980465e-02   5.8081582e-01   1.7579488e+00  -3.4879585e+00   1.4457737e+00  -3.1582478e-01  -1.8145217e+00   9.0367576e-01  -1.2757234e+00  -2.7948950e+00  -1.2022737e+00   1.0031566e+00   1.4545158e+00   3.2907368e+00   1.5816159e+00   8.1417273e-02   7.5800642e-01   7.3451123e-01   5.1992378e-01   8.9279959e-01   1.1363046e+00   6.6799876e-01   1.4094949e+00   1.3149504e+00   1.6180810e+00   2.7263633e+00   1.1753216e+00   1.2686317e+00  -1.8525293e-01  -3.2367066e-01  -1.2259205e-01   3.4697068e-01  -1.4929361e+00   3.6174899e+00  -3.8285366e-01  -9.0490547e-01  -1.7506444e+00  -1.0162107e+00  -1.2870498e+00  -8.9165464e-01  -1.0775591e+00   2.2787961e-01  -2.2939566e+00   4.7865221e-01   2.3155249e+00  -1.3437906e+00  -8.2225946e-01  -1.2605854e+00  -1.6229521e+00  -9.3141893e-01  -5.0527357e+00   2.7014574e-01   1.9956398e-01  -1.3251880e+00  -9.3581834e-01  -1.2640915e+00  -1.4295390e+00  -7.9274282e-01  -1.7607204e+00  -5.0015798e-01  -1.7063597e+00   6.5468439e-01  -1.8608403e+00   3.1741228e-02   1.5481826e+00   7.9498813e-01   2.3245610e+00   3.1722990e+00  -2.1059361e-01
   2.0236624e+00  -5.4539278e-02   1.7695270e+00   4.3754439e-01  -5.2042915e-01  -2.1133314e-01   4.0802179e-01   1.5338188e+00  -3.6720468e+00   1.4061047e+00  -1.9005190e-01  -1.5922166e+00   9.9591861e-01  -1.2641107e+00  -2.8218407e+00  -1.4232647e+00   1.1009303e+00   1.3610002e+00   3.1533502e+00   1.7923643e+00   3.9193868e-02   8.4835611e-01   7.9048358e-01   5.0585447e-01   9.0223507e-01   1.0669268e+00   5.1909576e-01   1.2617100e+00   1.1393931e+00   1.4506551e+00   2.5455502e+00   1.3187471e+00   1.4403920e+00  -1.8574497e-01  -3.1964721e-01  -2.6502546e-01   1.4604033e-01  -1.7428721e+00   3.5129219e+00  -2.9684501e-01  -7.2025957e-01  -1.7223494e+00  -1.0021602e+00  -1.3181054e+00  -9.5652183e-01  -1.1710333e+00   8.2002625e-02  -2.5049526e+00   1.8388782e-01   2.4204162e+00  -1.0199660e+00  -7.4203255e-01  -1.2150156e+00  -1.6039514e+00  -9.4710745e-01  -5.3286430e+00   4.5683249e-02   3.9899061e-01  -1.0515068e+00  -7.8529217e-01  -1.0529950e+00  -1.2436095e+00  -6.3833066e-01  -1.5986184e+00  -4.5696797e-01  -1.6932826e+00   7.6121150e-01  -1.7656663e+00   1.3776664e-01   1.7082201e+00   7.7157722e-01   2.1573831e+00   3.0461780e+00  -8.4780351e-02
   2.1385705e+00   1.5864806e-01   1.7901181e+00   5.7295225e-01  -6.0047902e-01  -3.0153524e-01   2.3296638e-01   1.2982772e+00  -3.8601342e+00   1.3183258e+00  -6.4736695e-02  -1.3392831e+00   1.0899014e+00  -1.2037995e+00  -2.8433979e+00  -1.6483687e+00   1.1799502e+00   1.2675534e+00   2.9954602e+00   1.9892145e+00  -3.9491916e-02   9.2615621e-01   8.3463828e-01   4.8412265e-01   9.0825675e-01   9.9191300e-01   3.8923882e-01   1.1112404e+00   9.7545890e-01   1.2686843e+00   2.3405844e+00   1.4431377e+00   1.5922468e+00  -1.9100331e-01  -2.9625391e-01  -4.0577646e-01  -2.6440190e-02  -2.0039121e+00   3.3505408e+00  -2.1760668e-01  -5.2840890e-01  -1.6932838e+00  -9.5089610e-01  -1.3418358e+00  -9.6642949e-01  -1.2609340e+00  -3.2272132e-02  -2.7152844e+00  -1.2602671e-01   2.5046796e+00  -6.8157102e-01  -6.5675749e-01  -1.1205190e+00  -1.5784481e+00  -9.3223979e-01  -5.5882629e+00  -2.1709664e-01   5.9929810e-01  -7.3484190e-01  -6.3154252e-01  -7.9363103e-01  -1.0468206e+00  -4.6378477e-01  -1.4343036e+00  -4.1198929e-01  -1.6793483e+00   8.4530012e-01  -1.6710574e+00   2.2499935e-01   1.8455450e+00   7.3626570e-01   1.9874207e+00   2.8790144e+00   2.9124303e-02
   2.2344708e+00   3.6178124e-01   1.7989859e+00   6.9904571e-01  -6.8003440e-01  -3.4718836e-01   5.7149375e-02   1.0583657e+00  -4.0478249e+00   1.1864916e+00   5.6272684e-02  -1.0598064e+00   1.1805161e+00  -1.0971725e+00  -2.8619390e+00  -1.8710690e+00   1.2380678e+00   1.1760740e+00   2.8217616e+00   2.1676836e+00  -1.5101226e-01   9.8959529e-01   8.6479377e-01   4.5380115e-01   9.0995186e-01   9.1137886e-01   2.8159785e-01   9.5995020e-01   8.2885128e-01   1.0753717e+00   2.1184206e+00   1.5465530e+00   1.7215106e+00  -2.0222186e-01  -2.5459591e-01  -5.4494393e-01  -1.6568947e-01  -2.2717729e+00   3.1370220e+00  -1.4663637e-01  -3.3249546e-01  -1.6650985e+00  -8.6374355e-01  -1.3602277e+00  -9.2107773e-01  -1.3482799e+00  -1.1278671e-01  -2.9228401e+00  -4.4312978e-01   2.5665772e+00  -3.3378679e-01  -5.6988717e-01  -9.7927237e-01  -1.5492604e+00  -8.8718677e-01  -5.8284307e+00  -5.1120615e-01   7.9476803e-01  -3.8101080e-01  -4.7941083e-01  -4.9067641e-01  -8.4316910e-01  -2.7193124e-01  -1.2713921e+00  -3.6366415e-01  -1.6621915e+00   9.0700769e-01  -1.5761233e+00   2.9373729e-01   1.9575257e+00   6.8870520e-01   1.8191490e+00   2.6761665e+00   1.3108503e-01
   2.3092516e+00   5.5044797e-01   1.7960809e+00   8.1316200e-01  -7.6033834e-01  -3.4841284e-01  -1.1803007e-01   8.2099363e-01  -4.2306892e+00   1.0164602e+00   1.6942513e-01  -7.5854770e-01   1.2628848e+00  -9.4827703e-01  -2.8800139e+00  -2.0847654e+00   1.2739437e+00   1.0883301e+00   2.6373594e+00   2.3237455e+00  -2.9045412e-01   1.0375575e+00   8.7934908e-01   4.1453030e-01   9.0665266e-01   8.2573941e-01   1.9803861e-01   8.0963000e-01   7.0416692e-01   8.7421337e-01   1.8864347e+00   1.6277441e+00   1.8263034e+00  -2.2022268e-01  -1.9660208e-01  -6.8265572e-01  -2.6883814e-01  -2.5420203e+00   2.8808611e+00  -8.5037146e-02  -1.3563052e-01  -1.6391710e+00  -7.4347905e-01  -1.3753378e+00  -8.2268676e-01  -1.4341073e+00  -1.5899551e-01  -3.1258247e+00  -7.5921384e-01   2.6051083e+00   1.8035110e-02  -4.8469389e-01  -7.9483167e-01  -1.5191626e+00  -8.1327203e-01  -6.0469367e+00  -8.2825199e-01   9.8017552e-01   3.1584456e-03  -3.3325473e-01  -1.4997366e-01  -6.3661543e-01  -6.5950457e-02  -1.1134143e+00  -3.1038109e-01  -1.6398351e+00   9.4732508e-01  -1.4802004e+00   3.4499427e-01   2.0424271e+00   6.2925133e-01   1.6566522e+00   2.4442902e+00   2.2140023e-01
   2.3614409e+00   7.2083212e-01   1.7818455e+00   9.1312183e-01  -8.4232490e-01  -3.0775987e-01  -2.9120841e-01   5.9263058e-01  -4.4045003e+00   8.1548483e-01   2.7166466e-01  -4.4075783e-01   1.3326424e+00  -7.6263164e-01  -2.9002572e+00  -2.2832039e+00   1.2871248e+00   1.0059528e+00   2.4475863e+00   2.4539888e+00  -4.5193415e-01   1.0696977e+00   8.7736387e-01   3.6659170e-01   8.9799197e-01   7.3578812e-01   1.3912169e-01   6.6205360e-01   6.0477377e-01   6.6894932e-01   1.6521017e+00   1.6862408e+00   1.9056185e+00  -2.4533670e-01  -1.2492507e-01  -8.1890958e-01  -3.3497535e-01  -2.8101943e+00   2.5918600e+00  -3.3436768e-02   5.9181042e-02  -1.6164583e+00  -5.9420304e-01  -1.3891033e+00  -6.7585318e-01  -1.5193150e+00  -1.7193509e-01  -3.3227618e+00  -1.0662594e+00   2.6201098e+00   3.6854912e-01  -4.0408959e-01  -5.7197236e-01  -1.4907000e+00  -7.1279662e-01  -6.2426131e+00  -1.1589926e+00   1.1509978e+00   4.1011010e-01  -1.9676446e-01   2.2167952e-01  -4.3096059e-01   1.5057830e-01  -9.6373879e-01  -2.5075369e-01  -1.6108532e+00   9.6796853e-01  -1.3830226e+00   3.8029588e-01   2.0994932e+00   5.5898232e-01   1.5035523e+00   2.1910064e+00   3.0053062e-01
   2.3902788e+00   8.6980723e-01   1.7572204e+00   9.9729822e-01  -9.2647900e-01  -2.2997679e-01  -4.6099745e-01   3.7905465e-01  -4.5654425e+00   5.9177749e-01   3.6058463e-01  -1.1199115e-01   1.3861622e+00  -5.4695364e-01  -2.9252925e+00  -2.4608619e+00   1.2780605e+00   9.3042145e-01   2.2578221e+00   2.5557418e+00  -6.2892272e-01   1.0864530e+00   8.5859088e-01   3.1092314e-01   8.8393049e-01   6.4273487e-01   1.0417545e-01   5.1902143e-01   5.3275941e-01   4.6350573e-01   1.4226893e+00   1.7223836e+00   1.9593324e+00  -2.7733122e-01  -4.2807001e-02  -9.5343991e-01  -3.6506869e-01  -3.0719313e+00   2.2806039e+00   8.0596632e-03   2.4909858e-01  -1.5973950e+00  -4.2114742e-01  -1.4031741e+00  -4.8726680e-01  -1.6045341e+00  -1.5408907e-01  -3.5124821e+00  -1.3568196e+00   2.6122999e+00   7.1257405e-01  -3.3048032e-01  -3.1650158e-01  -1.4660455e+00  -5.8900281e-01  -6.4153609e+00  -1.4938888e+00   1.3035698e+00   8.3185737e-01  -7.2835701e-02   6.1677758e-01  -2.2974547e-01   3.7366040e-01  -8.2550748e-01  -1.8386193e-01  -1.5744937e+00   9.7117071e-01  -1.2848353e+00   4.0148674e-01   2.1289640e+00   4.7965695e-01   1.3629537e+00   1.9245458e+00   3.6895452e-01
   2.3957464e+00   9.9498078e-01   1.7236089e+00   1.0646502e+00  -1.0127467e+00  -1.2164051e-01  -6.2593619e-01   1.8517336e-01  -4.7102757e+00   3.5407522e-01   4.3452802e-01   2.2206503e-01   1.4207118e+00  -3.0882451e-01  -2.9576395e+00  -2.6132577e+00   1.2480552e+00   8.6304423e-01   2.0733184e+00   2.6271529e+00  -8.1456128e-01   1.0889928e+00   8.2345977e-01   2.4907541e-01   8.6475691e-01   5.4820087e-01   9.1437703e-02   3.8238641e-01   4.8895043e-01   2.6192331e-01   1.2049866e+00   1.7372993e+00   1.9881561e+00  -3.1539089e-01   4.6084015e-02  -1.0856190e+00  -3.6176518e-01  -3.3230761e+00   1.9579640e+00   3.9880245e-02   4.3148329e-01  -1.5818453e+00  -2.3042903e-01  -1.4187798e+00  -2.6530555e-01  -1.6900312e+00  -1.0915994e-01  -3.6941019e+00  -1.6243263e+00   2.5832614e+00   1.0452263e+00  -2.6566473e-01  -3.5050125e-02  -1.4469066e+00  -4.4597534e-01  -6.5661102e+00  -1.8236065e+00   1.4351773e+00   1.2602723e+00   3.6493509e-02   1.0273750e+00  -3.6179753e-02   5.9890785e-01  -7.0157794e-01  -1.0943255e-01  -1.5307524e+00   9.5948544e-01  -1.1864485e+00   4.1056111e-01   2.1320247e+00   3.9361825e-01   1.2374134e+00   1.6533948e+00   4.2705914e-01
   2.3785455e+00   1.0946963e+00   1.6827982e+00   1.1147196e+00  -1.1005001e+00   9.3165104e-03  -7.8446066e-01   1.4922328e-02  -4.8364627e+00   1.1123056e-01   4.9262813e-01   5.5574060e-01   1.4345328e+00  -5.6314938e-02  -2.9996235e+00  -2.7371650e+00   1.1991639e+00   8.0493409e-01   1.8990431e+00   2.6672318e+00  -1.0019627e+00   1.0791091e+00   7.7301670e-01   1.8311658e-01   8.4106416e-01   4.5417089e-01   9.8257310e-02   2.5405858e-01   4.7299904e-01   6.8273074e-02   1.0050806e+00   1.7328142e+00   1.9935335e+00  -3.5815262e-01   1.3784004e-01  -1.2144020e+00  -3.2909053e-01  -3.5597837e+00   1.6346562e+00   6.2958128e-02   6.0391963e-01  -1.5691168e+00  -2.8759115e-02  -1.4366438e+00  -1.9536846e-02  -1.7756548e+00  -4.1767494e-02  -3.8669925e+00  -1.8633022e+00   2.5353563e+00   1.3620243e+00  -2.1078312e-01   2.6514960e-01  -1.4344875e+00  -2.8848469e-01  -6.6967208e+00  -2.1394412e+00   1.5440838e+00   1.6873511e+00   1.3003982e-01   1.4453611e+00   1.4689768e-01   8.2160581e-01  -5.9448110e-01  -2.7945989e-02  -1.4804021e+00   9.3561435e-01  -1.0892351e+00   4.0952248e-01   2.1106927e+00   3.0365229e-01   1.1289300e+00   1.3859521e+00   4.7506905e-01
   2.3400344e+00   1.1680037e+00   1.6368461e+00   1.1475980e+00  -1.1885555e+00   1.5415600e-01  -9.3489564e-01  -1.2875748e-01  -4.9422467e+00  -1.2815625e-01   5.3478968e-01   8.8351083e-01   1.4268475e+00   2.0240855e-01  -3.0532885e+00  -2.8307210e+00   1.1340405e+00   7.5698537e-01   1.7395391e+00   2.6758448e+00  -1.1844871e+00   1.0590607e+00   7.0882761e-01   1.1549464e-01   8.1370664e-01   3.6290944e-01   1.2134246e-01   1.3598785e-01   4.8352867e-01  -1.1343984e-01   8.2818878e-01   1.7113183e+00   1.9774964e+00  -4.0379083e-01   2.2851407e-01  -1.3383150e+00  -2.7207106e-01  -3.7786051e+00   1.3208672e+00   7.8664780e-02   7.6422346e-01  -1.5580315e+00   1.7687583e-01  -1.4569470e+00   2.3984206e-01  -1.8608224e+00   4.2900637e-02  -4.0307430e+00  -2.0694729e+00   2.4715862e+00   1.6589677e+00  -1.6631836e-01   5.7649791e-01  -1.4295002e+00  -1.2177977e-01  -6.8098257e+00  -2.4336441e+00   1.6294945e+00   2.1054467e+00   2.0741147e-01   1.8627289e+00   3.1703037e-01   1.0368255e+00  -5.0639224e-01   5.9338451e-02  -1.4249757e+00   9.0225887e-01  -9.9507952e-01   4.0027374e-01   2.0676533e+00   2.1281613e-01   1.0389537e+00   1.1302156e+00   5.1301104e-01
   2.2821214e+00   1.2146068e+00   1.5879407e+00   1.1638658e+00  -1.2752423e+00   3.0392183e-01  -1.0754696e+00  -2.4387484e-01  -5.0266900e+00  -3.5605465e-01   5.6161482e-01   1.2001071e+00   1.3978001e+00   4.5946915e-01  -3.1203179e+00  -2.8934324e+00   1.0557504e+00   7.1985431e-01   1.5988107e+00   2.6536727e+00  -1.3559911e+00   1.0313836e+00   6.3285608e-01   4.8871652e-02   7.8374417e-01   2.7684818e-01   1.5703842e-01   3.0126497e-02   5.1832606e-01  -2.7938198e-01   6.7854948e-01   1.6755844e+00   1.9424914e+00  -4.5014356e-01   3.1432487e-01  -1.4554919e+00  -1.9630908e-01  -3.9765589e+00   1.0259588e+00   8.8706568e-02   9.1044540e-01  -1.5470477e+00   3.7954576e-01  -1.4793439e+00   5.0258632e-01  -1.9445499e+00   1.3945742e-01  -4.1851192e+00  -2.2397864e+00   2.3954055e+00   1.9325933e+00  -1.3214474e-01   8.9127202e-01  -1.4322198e+00   4.8655793e-02  -6.9086289e+00  -2.6996470e+00   1.6914602e+00   2.5074625e+00   2.6889486e-01   2.2718275e+00   4.7213275e-01   1.2395799e+00  -4.3911647e-01   1.5043397e-01  -1.3667079e+00   8.6199553e-01  -9.0629177e-01   3.8453568e-01   2.0060575e+00   1.2424937e-01   9.6841509e-01   8.9350219e-01   5.4070855e-01
   2.2071295e+00   1.2347982e+00   1.5382463e+00   1.1645144e+00  -1.3585112e+00   4.5002639e-01  -1.2043526e+00  -3.2929117e-01  -5.0896728e+00  -5.6526626e-01   5.7428341e-01   1.5006165e+00   1.3483450e+00   7.0763558e-01  -3.2019636e+00  -2.9260883e+00   9.6756678e-01   6.9394749e-01   1.4802324e+00   2.6021326e+00  -1.5110459e+00   9.9868601e-01   5.4732757e-01  -1.4055497e-02   7.5237828e-01   1.9845524e-01   2.0161589e-01  -6.1625204e-02   5.7456511e-01  -4.2600296e-01   5.5936777e-01   1.6285621e+00   1.8911943e+00  -4.9486799e-01   3.9185505e-01  -1.5637471e+00  -1.0754497e-01  -4.1511852e+00   7.5824564e-01   9.4990009e-02   1.0408757e+00  -1.5344166e+00   5.7270389e-01  -1.5030224e+00   7.5897079e-01  -2.0255129e+00   2.4267509e-01  -4.3300192e+00  -2.3723554e+00   2.3105043e+00   2.1800175e+00  -1.0761685e-01   1.2018786e+00  -1.4425685e+00   2.1736785e-01  -6.9966714e+00  -2.9321906e+00   1.7307402e+00   2.8870092e+00   3.1530621e-01   2.6655901e+00   6.1046397e-01   1.4250148e+00  -3.9408619e-01   2.4274545e-01  -1.3084399e+00   8.1717306e-01  -8.2549495e-01   3.6379062e-01   1.9293008e+00   4.0985488e-02   9.1777044e-01   6.8221431e-01   5.5779975e-01
   2.1176411e+00   1.2293872e+00   1.4897503e+00   1.1508573e+00  -1.4360720e+00   5.8479496e-01  -1.3197134e+00  -3.8459066e-01  -5.1318578e+00  -7.4963305e-01   5.7440027e-01   1.7805777e+00   1.2800980e+00   9.4062587e-01  -3.2989875e+00  -2.9305993e+00   8.7276443e-01   6.7941930e-01   1.3864837e+00   2.5232712e+00  -1.6451215e+00   9.6344479e-01   4.5459160e-01  -7.0733627e-02   7.2088483e-01   1.3009601e-01   2.5154879e-01  -1.3748579e-01   6.4904519e-01  -5.5014739e-01   4.7281029e-01   1.5731623e+00   1.8263278e+00  -5.3561089e-01   4.5822963e-01  -1.6606838e+00  -1.1239356e-02  -4.3005799e+00   5.2484032e-01   9.9463427e-02   1.1540552e+00  -1.5183567e+00   7.5048908e-01  -1.5268018e+00   1.0003064e+00  -2.1021351e+00   3.4780710e-01  -4.4654263e+00  -2.4663416e+00   2.2205833e+00   2.3989671e+00  -9.1687774e-02   1.5011064e+00  -1.4602165e+00   3.7919750e-01  -7.0775813e+00  -3.1273679e+00   1.7486327e+00   3.2385274e+00   3.4782430e-01   3.0377318e+00   7.3059448e-01   1.5886192e+00  -3.7236825e-01   3.3324119e-01  -1.2534930e+00   7.6982638e-01  -7.5549904e-01   3.3924672e-01   1.8408021e+00  -3.4224501e-02   8.8705876e-01   5.0165203e-01   5.6377145e-01
   2.0163394e+00   1.1996241e+00   1.4441226e+00   1.1244391e+00  -1.5055484e+00   7.0193384e-01  -1.4197932e+00  -4.0993824e-01  -5.1546237e+00  -9.0419241e-01   5.6382582e-01   2.0360759e+00   1.1951646e+00   1.1533424e+00  -3.4116203e+00  -2.9097866e+00   7.7442739e-01   6.7618153e-01   1.3195086e+00   2.4196380e+00  -1.7547342e+00   9.2782042e-01   3.5699353e-01  -1.1891703e-01   6.9054816e-01   7.3897516e-02   3.0376313e-01  -1.9586504e-01   7.3842857e-01  -6.4916065e-01   4.2004160e-01   1.5120515e+00   1.7504980e+00  -5.7017960e-01   5.1126418e-01  -1.7438248e+00   8.7795620e-02  -4.4234149e+00   3.3155165e-01   1.0394774e-01   1.2487963e+00  -1.4972275e+00   9.0798781e-01  -1.5492531e+00   1.2193734e+00  -2.1726944e+00   4.5085285e-01  -4.5913703e+00  -2.5218100e+00   2.1291376e+00   2.5878053e+00  -8.3043123e-02   1.7823714e+00  -1.4846846e+00   5.2953044e-01  -7.1548278e+00  -3.2826049e+00   1.7467951e+00   3.5573815e+00   3.6782328e-01   3.3829077e+00   8.3137391e-01   1.7264419e+00  -3.7467607e-01   4.1865847e-01  -1.2055182e+00   7.2160778e-01  -6.9916906e-01   3.1182090e-01   1.7437986e+00  -9.9063243e-02   8.7596831e-01   3.5587905e-01   5.5800424e-01
   1.9058609e+00   1.1471289e+00   1.4026046e+00   1.0869499e+00  -1.5646360e+00   7.9689111e-01  -1.5029877e+00  -4.0594379e-01  -5.1599717e+00  -1.0252835e+00   5.4450591e-01   2.2638383e+00   1.0959648e+00   1.3420247e+00  -3.5395391e+00  -2.8671443e+00   6.7528256e-01   6.8392338e-01   1.2805016e+00   2.2941480e+00  -1.8375505e+00   8.9350386e-01   2.5676473e-01  -1.5680602e-01   6.6259893e-01   3.1624665e-02   3.5583942e-01  -2.3543676e-01   8.3945997e-01  -7.2098265e-01   4.0129067e-01   1.4474751e+00   1.6660612e+00  -5.9669999e-01   5.4957207e-01  -1.8107559e+00   1.8569039e-01  -4.5189347e+00   1.8282755e-01   1.0996963e-01   1.3242116e+00  -1.4696834e+00   1.0414395e+00  -1.5688313e+00   1.4107484e+00  -2.2354331e+00   5.4874887e-01  -4.7078857e+00  -2.5395720e+00   2.0392678e+00   2.7455528e+00  -8.0238739e-02   2.0399425e+00  -1.5154355e+00   6.6451098e-01  -7.2314934e+00  -3.3965945e+00   1.7270714e+00   3.8399263e+00   3.7672092e-01   3.6968322e+00   9.1190423e-01   1.8352927e+00  -4.0138481e-01   4.9572142e-01  -1.1683281e+00   6.7373260e-01  -6.5929477e-01   2.8213711e-01   1.6411764e+00  -1.5176539e-01   8.8390650e-01   2.4764155e-01   5.3982295e-01
   1.7886710e+00   1.0738201e+00   1.3659312e+00   1.0401480e+00  -1.6112514e+00   8.6709068e-01  -1.5679340e+00  -3.7354763e-01  -5.1504123e+00  -1.1106062e+00   5.1831833e-01   2.4613235e+00   9.8506502e-01   1.5043155e+00  -3.6818700e+00  -2.8065972e+00   5.7757107e-01   7.0214079e-01   1.2699156e+00   2.1499469e+00  -1.8924438e+00   8.6160747e-01   1.5593843e-01  -1.8315115e-01   6.3815920e-01   4.5775229e-03   4.0615643e-01  -2.5520511e-01   9.4915614e-01  -7.6422282e-01   4.1593913e-01   1.3811225e+00   1.5750297e+00  -6.1374875e-01   5.7262401e-01  -1.8592724e+00   2.7972121e-01  -4.5869405e+00   8.1729805e-02   1.1861382e-01   1.3797479e+00  -1.4347959e+00   1.1483740e+00  -1.5840056e+00   1.5710067e+00  -2.2886708e+00   6.3947908e-01  -4.8149855e+00  -2.5210381e+00   1.9535298e+00   2.8719041e+00  -8.1829572e-02   2.2691331e+00  -1.5519440e+00   7.8120611e-01  -7.3100865e+00  -3.4692028e+00   1.6913389e+00   4.0835516e+00   3.7585566e-01   3.9763520e+00   9.7152362e-01   1.9129113e+00  -4.5254519e-01   5.6135384e-01  -1.1457211e+00   6.2694267e-01  -6.3846608e-01   2.5053946e-01   1.5353438e+00  -1.9119625e-01   9.1007028e-01   1.7834179e-01   5.0855062e-01
   1.6669709e+00   9.8185638e-01   1.3342982e+00   9.8579791e-01  -1.6436634e+00   9.1202691e-01  -1.6135947e+00  -3.1393602e-01  -5.1288343e+00  -1.1592360e+00   4.8694679e-01   2.6267986e+00   8.6503241e-01   1.6392399e+00  -3.8372174e+00  -2.7322739e+00   4.8296389e-01   7.3017415e-01   1.2874920e+00   1.9902874e+00  -1.9194992e+00   8.3260653e-01   5.6294655e-02  -1.9731727e-01   6.1819717e-01  -6.4844140e-03   4.5396775e-01  -2.5456008e-01   1.0649547e+00  -7.7821144e-01   4.6262083e-01   1.3140480e+00   1.4790225e+00  -6.2045076e-01   5.8075580e-01  -1.8875159e+00   3.6841253e-01  -4.6277590e+00   2.9933189e-02   1.3040969e-01   1.4152183e+00  -1.3921326e+00   1.2276746e+00  -1.5933786e+00   1.6987928e+00  -2.3309064e+00   7.2210148e-01  -4.9126425e+00  -2.4680956e+00   1.8738327e+00   2.9672365e+00  -8.6479510e-02   2.4664445e+00  -1.5937386e+00   8.7770698e-01  -7.3924017e+00  -3.5013628e+00   1.6413885e+00   4.2866997e+00   3.6640206e-01   4.2194695e+00   1.0098005e+00   1.9580865e+00  -5.2789500e-01   6.1286745e-01  -1.1413047e+00   5.8148894e-01  -6.3895872e-01   2.1711871e-01   1.4281600e+00  -2.1688792e-01   9.5351127e-01   1.4806420e-01   4.6356377e-01
   1.5426430e+00   8.7358495e-01   1.3073770e+00   9.2562183e-01  -1.6605972e+00   9.3321892e-01  -1.6393334e+00  -2.2849164e-01  -5.0983618e+00  -1.1715976e+00   4.5179405e-01   2.7593941e+00   7.3831858e-01   1.7471052e+00  -4.0037182e+00  -2.6483079e+00   3.9252653e-01   7.6724996e-01   1.3323100e+00   1.8184267e+00  -1.9199645e+00   8.0633607e-01  -4.0662746e-02  -1.9930408e-01   6.0349330e-01  -1.3862798e-03   4.9940874e-01  -2.3331752e-01   1.1848146e+00  -7.6302419e-01   5.3932568e-01   1.2466548e+00   1.3792603e+00  -6.1653487e-01   5.7512512e-01  -1.8940970e+00   4.5153659e-01  -4.6421989e+00   2.7744075e-02   1.4526590e-01   1.4308280e+00  -1.3417900e+00   1.2795656e+00  -1.5957837e+00   1.7947596e+00  -2.3609069e+00   7.9669466e-01  -5.0007828e+00  -2.3830143e+00   1.8013841e+00   3.0326065e+00  -9.3044738e-02   2.6296519e+00  -1.6404126e+00   9.5316067e-01  -7.4794448e+00  -3.4949654e+00   1.5788459e+00   4.4488589e+00   3.4932753e-01   4.4253194e+00   1.0265382e+00   1.9707121e+00  -6.2686650e-01   6.4811268e-01  -1.1583283e+00   5.3713646e-01  -6.6263006e-01   1.8175068e-01   1.3209199e+00  -2.2903175e-01   1.0131931e+00   1.5564998e-01   4.0434875e-01
   1.4172334e+00   7.5150740e-01   1.2843728e+00   8.6126828e-01  -1.6613052e+00   9.3403101e-01  -1.6449779e+00  -1.1877948e-01  -5.0622074e+00  -1.1493985e+00   4.1393826e-01   2.8591275e+00   6.0717970e-01   1.8293332e+00  -4.1791231e+00  -2.5586800e+00   3.0673319e-01   8.1252462e-01   1.4028491e+00   1.6375523e+00  -1.8961490e+00   7.8204352e-01  -1.3369888e-01  -1.8972251e-01   5.9461987e-01   1.9451919e-02   5.4343504e-01  -1.9174267e-01   1.3072636e+00  -7.1947866e-01   6.4350033e-01   1.1787417e+00   1.2766060e+00  -6.0234290e-01   5.5762071e-01  -1.8781917e+00   5.3001470e-01  -4.6314986e+00   7.4135008e-02   1.6246265e-01   1.4271858e+00  -1.2843777e+00   1.3055257e+00  -1.5903544e+00   1.8613829e+00  -2.3777785e+00   8.6423230e-01  -5.0792930e+00  -2.2683887e+00   1.7366877e+00   3.0697308e+00  -1.0062480e-01   2.7578264e+00  -1.6916100e+00   1.0077301e+00  -7.5714180e+00  -3.4527504e+00   1.5051339e+00   4.5705250e+00   3.2538975e-01   4.5940960e+00   1.0217862e+00   1.9517730e+00  -7.4858963e-01   6.6558177e-01  -1.1995314e+00   4.9319214e-01  -7.1082872e-01   1.4414364e-01   1.2143942e+00  -2.2842914e-01   1.0880352e+00   1.9881338e-01   3.3055759e-01
   1.2919736e+00   6.1825967e-01   1.2641280e+00   7.9429329e-01  -1.6456020e+00   9.1937435e-01  -1.6308650e+00   1.3437690e-02  -5.0235257e+00  -1.0955274e+00   3.7413350e-01   2.9268918e+00   4.7363395e-01   1.8882445e+00  -4.3608928e+00  -2.4670980e+00   2.2553033e-01   8.6512596e-01   1.4970610e+00   1.4507408e+00  -1.8512741e+00   7.5849349e-01  -2.2181230e-01  -1.6972884e-01   5.9193486e-01   5.5038737e-02   5.8769912e-01  -1.3055668e-01   1.4313919e+00  -6.4910507e-01   7.7214033e-01   1.1096121e+00   1.1716418e+00  -5.7879251e-01   5.3073126e-01  -1.8396104e+00   6.0573119e-01  -4.5972705e+00   1.6679377e-01   1.8070710e-01   1.4053016e+00  -1.2209585e+00   1.3081385e+00  -1.5765631e+00   1.9026688e+00  -2.3810163e+00   9.2639691e-01  -5.1480408e+00  -2.1271084e+00   1.6795854e+00   3.0809448e+00  -1.0857868e-01   2.8512914e+00  -1.7469869e+00   1.0424863e+00  -7.6677699e+00  -3.3782039e+00   1.4214763e+00   4.6531315e+00   2.9516936e-01   4.7269435e+00   9.9585861e-01   1.9032577e+00  -8.9189148e-01   6.6445834e-01  -1.2670136e+00   4.4855529e-01  -7.8431743e-01   1.0389066e-01   1.1089220e+00  -2.1640405e-01   1.1769423e+00   2.7429009e-01   2.4206263e-01
   1.1678337e+00   4.7660693e-01   1.2452566e+00   7.2615513e-01  -1.6138640e+00   8.9531227e-01  -1.5978682e+00   1.6615882e-01  -4.9852739e+00  -1.0139210e+00   3.3285117e-01   2.9644036e+00   3.3945289e-01   1.9268087e+00  -4.5463143e+00  -2.3769202e+00   1.4844277e-01   9.2419007e-01   1.6124431e+00   1.2609458e+00  -1.7892872e+00   7.3411861e-01  -3.0417738e-01  -1.4092137e-01   5.9558984e-01   1.0386617e-01   6.3437405e-01  -5.0927671e-02   1.5567901e+00  -5.5409423e-01   9.2186942e-01   1.0382331e+00   1.0647786e+00  -5.4729573e-01   4.9738481e-01  -1.7788359e+00   6.8127503e-01  -4.5414491e+00   3.0218782e-01   1.9825056e-01   1.3665666e+00  -1.1529542e+00   1.2908877e+00  -1.5542284e+00   1.9237724e+00  -2.3705330e+00   9.8534706e-01  -5.2069087e+00  -1.9623559e+00   1.6293477e+00   3.0691371e+00  -1.1650584e-01   2.9115183e+00  -1.8061657e+00   1.0592414e+00  -7.7673006e+00  -3.2754588e+00   1.3289372e+00   4.6989465e+00   2.5912919e-01   4.8258095e+00   9.4935229e-01   1.8280067e+00  -1.0552921e+00   6.4461591e-01  -1.3621307e+00   4.0178945e-01  -8.8321135e-01   6.0523001e-02   1.0045423e+00  -1.9468365e-01   1.2788126e+00   3.7800648e-01   1.3900819e-01
   1.0456040e+00   3.2944888e-01   1.2263065e+00   6.5821869e-01  -1.5669941e+00   8.6859674e-01  -1.5474027e+00   3.3708925e-01  -4.9500860e+00  -9.0940314e-01   2.9035455e-01   2.9741200e+00   2.0617915e-01   1.9483881e+00  -4.7326178e+00  -2.2911131e+00   7.4715858e-02   9.8888958e-01   1.7461098e+00   1.0710151e+00  -1.7146466e+00   7.0720566e-01  -3.8007140e-01  -1.0520718e-01   6.0555077e-01   1.6399083e-01   6.8593765e-01   4.5550478e-02   1.6834422e+00  -4.3722945e-01   1.0890034e+00   9.6343661e-01   9.5638562e-01  -5.0964027e-01   4.6076966e-01  -1.6970282e+00   7.5962937e-01  -4.4662356e+00   4.7564471e-01   2.1305919e-01   1.3127221e+00  -1.0820222e+00   1.2579181e+00  -1.5234925e+00   1.9305601e+00  -2.3466643e+00   1.0434556e+00  -5.2558321e+00  -1.7776171e+00   1.5848040e+00   3.0376612e+00  -1.2419670e-01   2.9409712e+00  -1.8686849e+00   1.0603412e+00  -7.8683089e+00  -3.1491937e+00   1.2284873e+00   4.7109409e+00   2.1769062e-01   4.8932830e+00   8.8316608e-01   1.7295081e+00  -1.2369978e+00   6.0657037e-01  -1.4854182e+00   3.5121108e-01  -1.0069337e+00   1.3559287e-02   9.0115750e-01  -1.6525518e-01   1.3925273e+00   5.0525702e-01   2.1856790e-02
   9.2599221e-01   1.7982711e-01   1.2059283e+00   5.9176745e-01  -1.5063601e+00   8.4616698e-01  -1.4814108e+00   5.2357931e-01  -4.9201725e+00  -7.8750311e-01   2.4679577e-01   2.9591236e+00   7.5159977e-02   1.9564853e+00  -4.9170893e+00  -2.2122350e+00   3.4806237e-03   1.0584509e+00   1.8948535e+00   8.8372405e-01  -1.6320961e+00   6.7610200e-01  -4.4879667e-01  -6.4649601e-02   6.2162872e-01   2.3313470e-01   7.4493153e-01   1.5688792e-01   1.8115732e+00  -3.0180819e-01   1.2695983e+00   8.8413723e-01   8.4692748e-01  -4.6784393e-01   4.2414869e-01  -1.5960005e+00   8.4383167e-01  -4.3740581e+00   6.8145086e-01   2.2302349e-01   1.2458159e+00  -1.0099191e+00   1.2137719e+00  -1.4847775e+00   1.9291433e+00  -2.3101552e+00   1.1030389e+00  -5.2948430e+00  -1.5766960e+00   1.5445074e+00   2.9902229e+00  -1.3156043e-01   2.9429140e+00  -1.9339595e+00   1.0484332e+00  -7.9687694e+00  -3.0045240e+00   1.1210882e+00   4.6926314e+00   1.7131494e-01   4.9324233e+00   7.9851718e-01   1.6116602e+00  -1.4348927e+00   5.5139823e-01  -1.6365439e+00   2.9499193e-01  -1.1541901e+00  -3.7451316e-02   7.9870673e-01  -1.3020967e-01   1.5169188e+00   6.5087844e-01  -1.0857205e-01
   8.0972694e-01   3.0926215e-02   1.1830410e+00   5.2801959e-01  -1.4337082e+00   8.3464520e-01  -1.4023266e+00   7.2256862e-01  -4.8972400e+00  -6.5425582e-01   2.0232199e-01   2.9229896e+00  -5.2415085e-02   1.9545167e+00  -5.0971730e+00  -2.1424342e+00  -6.6072595e-02   1.1321595e+00   2.0551941e+00   7.0181708e-01  -1.5464376e+00   6.3942443e-01  -5.0960816e-01  -2.1308494e-02   6.4351712e-01   3.0879755e-01   8.1371211e-01   2.8073470e-01   1.9414727e+00  -1.5155867e-01   1.4594845e+00   7.9955207e-01   7.3709612e-01  -4.2399444e-01   3.9067994e-01  -1.4781668e+00   9.3663089e-01  -4.2675350e+00   9.1297238e-01   2.2618578e-01   1.1681561e+00  -9.3836357e-01   1.1631222e+00  -1.4387259e+00   1.9254206e+00  -2.2621258e+00   1.1660972e+00  -5.3241180e+00  -1.3637207e+00   1.5069210e+00   2.9307515e+00  -1.3854070e-01   2.9211907e+00  -2.0012563e+00   1.0262362e+00  -8.0665172e+00  -2.8468831e+00   1.0077823e+00   4.6479122e+00   1.2058131e-01   4.9465939e+00   6.9695436e-01   1.4785259e+00  -1.6465304e+00   4.8063670e-01  -1.8142838e+00   2.3127364e-01  -1.3229628e+00  -9.2893017e-02   6.9733624e-01  -9.1584069e-02   1.6507197e+00   8.0941199e-01  -2.5107218e-01
   6.9765257e-01  -1.1394149e-01   1.1569756e+00   4.6814435e-01  -1.3510670e+00   8.3986264e-01  -1.3130189e+00   9.3054688e-01  -4.8824417e+00  -5.1598841e-01   1.5717692e-01   2.8696423e+00  -1.7548323e-01   1.9456212e+00  -5.2705462e+00  -2.0834474e+00  -1.3452971e-01   1.2093504e+00   2.2234157e+00   5.2804303e-01  -1.4623158e+00   5.9625029e-01  -5.6165910e-01   2.2912145e-02   6.7082995e-01   3.8837188e-01   8.9421045e-01   4.1442018e-01   2.0733021e+00   9.4441438e-03   1.6542926e+00   7.0939350e-01   6.2792104e-01  -3.8009003e-01   3.6325240e-01  -1.3464659e+00   1.0401665e+00  -4.1494472e+00   1.1628015e+00   2.2096055e-01   1.0822587e+00  -8.6891163e-01   1.1105174e+00  -1.3861353e+00   1.9246599e+00  -2.2040238e+00   1.2340895e+00  -5.3440125e+00  -1.1431269e+00   1.4706102e+00   2.8632591e+00  -1.4503366e-01   2.8800011e+00  -2.0696866e+00   9.9633133e-01  -8.1594193e+00  -2.6818788e+00   8.8977837e-01   4.5808809e+00   6.6251096e-02   4.9393070e+00   5.8036661e-01   1.3341027e+00  -1.8691244e+00   3.9618170e-01  -2.0165202e+00   1.5829193e-01  -1.5105248e+00  -1.5305257e-01   5.9754484e-01  -5.1215235e-02   1.7924996e+00   9.7524750e-01  -4.0403068e-01
   5.9080110e-01  -2.5137466e-01   1.1275799e+00   4.1327331e-01  -1.2606440e+00   8.6644736e-01  -1.2167146e+00   1.1435412e+00  -4.8763531e+00  -3.7909683e-01   1.1178388e-01   2.8032069e+00  -2.9309120e-01   1.9325123e+00  -5.4351647e+00  -2.0365913e+00  -2.0211592e-01   1.2893853e+00   2.3955943e+00   3.6517215e-01  -1.3840255e+00   5.4627035e-01  -6.0397544e-01   6.6395873e-02   7.0313564e-01   4.6925232e-01   9.8771701e-01   5.5499563e-01   2.2069060e+00   1.7686207e-01   1.8494750e+00   6.1401603e-01   5.2084438e-01  -3.3789533e-01   3.4434483e-01  -1.2042664e+00   1.1556944e+00  -4.0227097e+00   1.4229316e+00   2.0632265e-01   9.9079344e-01  -8.0285707e-01   1.0601481e+00  -1.3278992e+00   1.9311472e+00  -2.1375635e+00   1.3077571e+00  -5.3550866e+00  -9.1961052e-01   1.4344186e+00   2.7916948e+00  -1.5082105e-01   2.8236784e+00  -2.1382216e+00   9.6099279e-01  -8.2455237e+00  -2.5151313e+00   7.6851938e-01   4.4956729e+00   9.3123710e-03   4.9140860e+00   4.5098821e-01   1.1821274e+00  -2.0995417e+00   3.0019782e-01  -2.2402580e+00   7.4508766e-02  -1.7134740e+00  -2.1809092e-01   5.0028697e-01  -1.0618007e-02   1.9405939e+00   1.1427479e+00  -5.6541910e-01
   4.9042922e-01  -3.7794948e-01   1.0952784e+00   3.6450272e-01  -1.1647242e+00   9.1749954e-01  -1.1168991e+00   1.3571379e+00  -4.8789681e+00  -2.4981595e-01   6.6800103e-02   2.7278635e+00  -4.0439430e-01   1.9173766e+00  -5.5892737e+00  -2.0027364e+00  -2.6860238e-01   1.3716189e+00   2.5676205e+00   2.1598541e-01  -1.3153450e+00   4.8988598e-01  -6.3546926e-01   1.0791280e-01   7.3998153e-01   5.4893332e-01   1.0947073e+00   6.9928193e-01   2.3416454e+00   3.4617808e-01   2.0403344e+00   5.1449757e-01   4.1774785e-01  -2.9882503e-01   3.3591306e-01  -1.0552527e+00   1.2833816e+00  -3.8903440e+00   1.6849633e+00   1.8194115e-01   8.9652460e-01  -7.4116499e-01   1.0156496e+00  -1.2649541e+00   1.9479285e+00  -2.0646532e+00   1.3870151e+00  -5.3581021e+00  -6.9804007e-01   1.3976091e+00   2.7198014e+00  -1.5553022e-01   2.7564835e+00  -2.2057159e+00   9.2207306e-01  -8.3231509e+00  -2.3520825e+00   6.4572662e-01   4.3963119e+00  -4.8999607e-02   4.8743441e+00   3.1139761e-01   1.0259379e+00  -2.3342991e+00   1.9505399e-01  -2.4816540e+00  -2.1248877e-02  -1.9277846e+00  -2.8801352e-01   4.0701895e-01   2.9101774e-02   2.0930368e+00   1.3063569e+00  -7.3279614e-01
   3.9801116e-01  -4.9031468e-01   1.0610721e+00   3.2288231e-01  -1.0655784e+00   9.9437435e-01  -1.0171975e+00   1.5665458e+00  -4.8897180e+00  -1.3398807e-01   2.3134417e-02   2.6477044e+00  -5.0866894e-01   1.9018132e+00  -5.7313775e+00  -1.9822642e+00  -3.3326887e-01   1.4553567e+00   2.7352239e+00   8.3229690e-02  -1.2594023e+00   4.2823745e-01  -6.5499483e-01   1.4667769e-01   7.8090484e-01   6.2509044e-01   1.2147197e+00   8.4392460e-01   2.4762689e+00   5.1278497e-01   2.2220627e+00   4.1264297e-01   3.2092316e-01  -2.6386489e-01   3.3930732e-01  -9.0330063e-01   1.4221847e+00  -3.7554356e+00   1.9403412e+00   1.4824171e-01   8.0224265e-01  -6.8444280e-01   9.7994186e-01  -1.1982456e+00   1.9766509e+00  -1.9873163e+00   1.4709139e+00  -5.3539986e+00  -4.8333131e-01   1.3599449e+00   2.6509760e+00  -1.5862785e-01   2.6824187e+00  -2.2709481e+00   8.8094570e-01  -8.3909334e+00  -2.1977872e+00   5.2340980e-01   4.2865797e+00  -1.0720782e-01   4.8232818e+00   1.6451015e-01   8.6839218e-01  -2.5695685e+00   8.3287849e-02  -2.7360617e+00  -1.2964855e-01  -2.1488797e+00  -3.6263619e-01   3.1967898e-01   6.7291780e-02   2.2475081e+00   1.4606932e+00  -9.0332220e-01
   3.1518238e-01  -5.8531184e-01   1.0264834e+00   2.8938746e-01  -9.6537769e-01   1.0965825e+00  -9.2123455e-01   1.7667027e+00  -4.9075002e+00  -3.6834961e-02  -1.8074719e-02   2.5665947e+00  -6.0533208e-01   1.8868117e+00  -5.8601755e+00  -1.9750098e+00  -3.9492983e-01   1.5398109e+00   2.8940135e+00  -3.0463634e-02  -1.2185740e+00   3.6315804e-01  -6.6144795e-01   1.8236327e-01   8.2542812e-01   6.9564425e-01   1.3462950e+00   9.8546093e-01   2.6088377e+00   6.7208272e-01   2.3898025e+00   3.1090617e-01   2.3298221e-01  -2.3353452e-01   3.5521990e-01  -7.5233788e-01   1.5698217e+00  -3.6210772e+00   2.1806188e+00   1.0638940e-01   7.1068316e-01  -6.3294703e-01   9.5511311e-01  -1.1287054e+00   2.0175110e+00  -1.9076013e+00   1.5576768e+00  -5.3438305e+00  -2.8028435e-01   1.3217064e+00   2.5881430e+00  -1.5944976e-01   2.6050690e+00  -2.3326563e+00   8.3850550e-01  -8.4477972e+00  -2.0566897e+00   4.0384232e-01   4.1699124e+00  -1.6362411e-01   4.7637983e+00   1.3561303e-02   7.1185326e-01  -2.8011917e+00  -3.2400554e-02  -2.9980904e+00  -2.5071616e-01  -2.3717169e+00  -4.4154543e-01   2.4059769e-01   1.0375220e-01   2.4013046e+00   1.6006422e+00  -1.0737880e+00
   2.4363637e-01  -6.6011572e-01   9.9344713e-01   2.6487339e-01  -8.6612355e-01   1.2218110e+00  -8.3247918e-01   1.9524218e+00  -4.9307184e+00   3.7259463e-02  -5.5519681e-02   2.4880361e+00  -6.9395774e-01   1.8727571e+00  -5.9744706e+00  -1.9801996e+00  -4.5202231e-01   1.6240594e+00   3.0395350e+00  -1.2269438e-01  -1.1944170e+00   2.9705549e-01  -6.5390092e-01   2.1507050e-01   8.7303979e-01   7.5880784e-01   1.4869822e+00   1.1204022e+00   2.7367136e+00   8.1958890e-01   2.5387344e+00   2.1223480e-01   1.5671006e-01  -2.0789195e-01   3.8366175e-01  -6.0619825e-01   1.7228407e+00  -3.4902911e+00   2.3977437e+00   5.8192495e-02   6.2442834e-01  -5.8662134e-01   9.4234544e-01  -1.0572431e+00   2.0692997e+00  -1.8274892e+00   1.6448020e+00  -5.3286815e+00  -9.3392905e-02   1.2836311e+00   2.5336375e+00  -1.5726208e-01   2.5274663e+00  -2.3895755e+00   7.9521728e-01  -8.4928746e+00  -1.9324055e+00   2.8949929e-01   4.0493173e+00  -2.1640229e-01   4.6984176e+00  -1.3792282e-01   5.5822575e-01  -3.0247131e+00  -1.4913541e-01  -3.2616866e+00  -3.8371378e-01  -2.5908966e+00  -5.2405387e-01   1.7234412e-01   1.3869110e-01   2.5513453e+00   1.7214466e+00  -1.2406579e+00
   1.8498219e-01  -7.1238719e-01   9.6415813e-01   2.5001277e-01  -7.6958595e-01   1.3660573e+00  -7.5407778e-01   2.1185755e+00  -4.9573284e+00   8.4945933e-02  -8.7816938e-02   2.4150368e+00  -7.7428286e-01   1.8594568e+00  -6.0730582e+00  -1.9963971e+00  -5.0274889e-01   1.7070177e+00   3.1673592e+00  -1.9143753e-01  -1.1876317e+00   2.3273064e-01  -6.3176219e-01   2.4526110e-01   9.2316212e-01   8.1311978e-01   1.6334131e+00   1.2453322e+00   2.8566169e+00   9.5106460e-01   2.6641892e+00   1.1985029e-01   9.4869361e-02  -1.8657570e-01   4.2396541e-01  -4.6847005e-01   1.8767782e+00  -3.3659295e+00   2.5843557e+00   5.9369363e-03   5.4579313e-01  -5.4515551e-01   9.4188042e-01  -9.8474191e-01   2.1295308e+00  -1.7487941e+00   1.7292216e+00  -5.3095385e+00   7.3358373e-02   1.2467932e+00   2.4891092e+00  -1.5134578e-01   2.4519798e+00  -2.4404656e+00   7.5119979e-01  -8.5253845e+00  -1.8275176e+00   1.8296234e-01   3.9273154e+00  -2.6360999e-01   4.6292313e+00  -2.8617172e-01   4.0903450e-01  -3.2354335e+00  -2.6384346e-01  -3.5202411e+00  -5.2704327e-01  -2.8007845e+00  -6.0915534e-01   1.1751909e-01   1.7264232e-01   2.6942216e+00   1.8188077e+00  -1.4001305e+00
   1.4057718e-01  -7.4042793e-01   9.4088624e-01   2.4522064e-01  -6.7725493e-01   1.5238643e+00  -6.8868782e-01   2.2603057e+00  -4.9848883e+00   1.0407726e-01  -1.1362328e-01   2.3499880e+00  -8.4619464e-01   1.8461830e+00  -6.1546175e+00  -2.0214724e+00  -5.4526128e-01   1.7874245e+00   3.2731960e+00  -2.3520471e-01  -1.1980544e+00   1.7314963e-01  -5.9494199e-01   2.7366160e-01   9.7511200e-01   8.5746537e-01   1.7814379e+00   1.3570217e+00   2.9647517e+00   1.0626543e+00   2.7617953e+00   3.6983593e-02   4.9971952e-02  -1.6887734e-01   4.7481142e-01  -3.4234686e-01   2.0263965e+00  -3.2505574e+00   2.7340796e+00  -4.7830658e-02   4.7669767e-01  -5.0805642e-01   9.5302449e-01  -9.1205700e-01   2.1946390e+00  -1.6730654e+00   1.8074981e+00  -5.2871644e+00   2.1669648e-01   1.2124360e+00   2.4554446e+00  -1.4109196e-01   2.3802333e+00  -2.4841287e+00   7.0632927e-01  -8.5444734e+00  -1.7434089e+00   8.6798115e-02   3.8059006e+00  -3.0331446e-01   4.5578578e+00  -4.2723705e-01   2.6552482e-01  -3.4284906e+00  -3.7324097e-01  -3.7667303e+00  -6.7818930e-01  -2.9956522e+00  -6.9548501e-01   7.8514381e-02   2.0635570e-01   2.8262868e+00   1.8889945e+00  -1.5482181e+00
   1.1135472e-01  -7.4332680e-01   9.2577766e-01   2.5057439e-01  -5.9030368e-01   1.6886356e+00  -6.3832207e-01   2.3732467e+00  -5.0106148e+00   9.3834140e-02  -1.3176164e-01   2.2945567e+00  -9.0969976e-01   1.8317265e+00  -6.2176155e+00  -2.0526096e+00  -5.7786502e-01   1.8638493e+00   3.3530422e+00  -2.5320809e-01  -1.2246780e+00   1.2119095e-01  -5.4400458e-01   3.0114965e-01   1.0280607e+00   8.9108763e-01   1.9263172e+00   1.4525533e+00   3.0569940e+00   1.1510344e+00   2.8276406e+00  -3.3408426e-02   2.4038442e-02  -1.5383570e-01   5.3427706e-01  -2.3048757e-01   2.1659814e+00  -3.1463258e+00   2.8418012e+00  -1.0054638e-01   4.1853581e-01  -4.7472011e-01   9.7419022e-01  -8.4000869e-01   2.2602234e+00  -1.6014969e+00   1.8760421e+00  -5.2619542e+00   3.3424209e-01   1.1817834e+00   2.4327188e+00  -1.2609513e-01   2.3130501e+00  -2.5194208e+00   6.6034721e-01  -8.5490579e+00  -1.6801466e+00   3.4196753e-03   3.6865161e+00  -3.3367677e-01   4.4854203e+00  -5.5708279e-01   1.2876677e-01  -3.5989696e+00  -4.7384443e-01  -3.9938943e+00  -8.3371415e-01  -3.1698343e+00  -7.8129341e-01   5.7261653e-02   2.4067141e-01   2.9437895e+00   1.9289632e+00  -1.6808439e+00
   9.7668767e-02  -7.2108292e-01   9.2065835e-01   2.6573801e-01  -5.0956571e-01   1.8530120e+00  -6.0421747e-01   2.4537494e+00  -5.0314494e+00   5.4798961e-02  -1.4134130e-01   2.2496030e+00  -9.6487790e-01   1.8144649e+00  -6.2602458e+00  -2.0863614e+00  -5.9922385e-01   1.9347208e+00   3.4033460e+00  -2.4550784e-01  -1.2656992e+00   7.9391658e-02  -4.8028576e-01   3.2863349e-01   1.0810008e+00   9.1358876e-01   2.0629563e+00   1.5294495e+00   3.1291282e+00   1.2135644e+00   2.8584556e+00  -8.8917017e-02   1.8370032e-02  -1.4034369e-01   5.9990621e-01  -1.3489693e-01   2.2896809e+00  -3.0548449e+00   2.9039073e+00  -1.4987081e-01   3.7205279e-01  -4.4449782e-01   1.0029741e+00  -7.6936954e-01   2.3213186e+00  -1.5348505e+00   1.9313329e+00  -5.2338219e+00   4.2465711e-01   1.1558627e+00   2.4201810e+00  -1.0623169e-01   2.2504322e+00  -2.5452562e+00   6.1295945e-01  -8.5376921e+00  -1.6364322e+00  -6.5056205e-02   3.5700478e+00  -3.5304874e-01   4.4125475e+00  -6.7169869e-01  -2.5356897e-04  -3.7420428e+00  -5.6201768e-01  -4.1944552e+00  -9.8931503e-01  -3.3178986e+00  -8.6444259e-01   5.4997414e-02   2.7639097e-01   3.0430410e+00   1.9364817e+00  -1.7939591e+00
   9.9177004e-02  -6.7469117e-01   9.2685589e-01   2.8990254e-01  -4.3552878e-01   2.0092802e+00  -5.8674374e-01   2.4990885e+00  -5.0441351e+00  -1.1032967e-02  -1.4185764e-01   2.2151327e+00  -1.0118288e+00   1.7924436e+00  -6.2804137e+00  -2.1187601e+00  -6.0854182e-01   1.9983736e+00   3.4211883e+00  -2.1312341e-01  -1.3185943e+00   4.9716146e-02  -4.0595707e-01   3.5693443e-01   1.1327238e+00   9.2492035e-01   2.1861677e+00   1.5857915e+00   3.1771152e+00   1.2484231e+00   2.8517947e+00  -1.2791839e-01   3.3357234e-02  -1.2725982e-01   6.6879919e-01  -5.6837811e-02   2.3918585e+00  -2.9770720e+00   2.9184684e+00  -1.9390175e-01   3.3724776e-01  -4.1675210e-01   1.0362700e+00  -7.0084605e-01   2.3726844e+00  -1.4734064e+00   1.9701274e+00  -5.2021079e+00   4.8774245e-01   1.1353595e+00   2.4162783e+00  -8.1714897e-02   2.1915776e+00  -2.5606132e+00   5.6391612e-01  -8.5084715e+00  -1.6096282e+00  -1.1694369e-01   3.4568338e+00  -3.6006686e-01   4.3393936e+00  -7.6723596e-01  -1.2056937e-01  -3.8531382e+00  -6.3406357e-01  -4.3613716e+00  -1.1399489e+00  -3.4348267e+00  -9.4243368e-01   7.2069408e-02   3.1415606e-01   3.1206009e+00   1.9102459e+00  -1.8836767e+00
   1.1478112e-01  -6.0617622e-01   9.4505696e-01   3.2175318e-01  -3.6834963e-01   2.1497952e+00  -5.8536198e-01   2.5076393e+00  -5.0453092e+00  -1.0031195e-01  -1.3325838e-01   2.1902936e+00  -1.0506236e+00   1.7634749e+00  -6.2757789e+00  -2.1454805e+00  -6.0570260e-01   2.0531114e+00   3.4044546e+00  -1.5808835e-01  -1.3802220e+00   3.3369637e-02  -3.2402255e-01   3.8668118e-01   1.1818200e+00   9.2536149e-01   2.2909459e+00   1.6203189e+00   3.1973718e+00   1.2547220e+00   2.8062066e+00  -1.4974745e-01   6.8349069e-02  -1.1351684e-01   7.3772440e-01   3.2154384e-03   2.4674407e+00  -2.9132263e+00   2.8853565e+00  -2.3133244e-01   3.1331883e-01  -3.9090069e-01   1.0704169e+00  -6.3505950e-01   2.4090918e+00  -1.4169454e+00   1.9896447e+00  -5.1655489e+00   5.2447818e-01   1.1205274e+00   2.4187254e+00  -5.3120577e-02   2.1349433e+00  -2.5645484e+00   5.1306854e-01  -8.4590074e+00  -1.5958659e+00  -1.5110101e-01   3.3466898e+00  -3.5373809e-01   4.2656840e+00  -8.4016063e-01  -2.3120091e-01  -3.9281305e+00  -6.8636050e-01  -4.4881207e+00  -1.2800247e+00  -3.5162024e+00  -1.0124719e+00   1.0780806e-01   3.5434518e-01   3.1734713e+00   1.8499824e+00  -1.9464224e+00
   1.4263584e-01  -5.1856167e-01   9.7521215e-01   3.5947250e-01  -3.0789037e-01   2.2673929e+00  -5.9864200e-01   2.4790111e+00  -5.0316131e+00  -2.0846606e-01  -1.1596770e-01   2.1734262e+00  -1.0812713e+00   1.7252575e+00  -6.2438581e+00  -2.1620486e+00  -5.9135164e-01   2.0972817e+00   3.3519919e+00  -8.3433929e-02  -1.4469540e+00   3.0674120e-02  -2.3824103e-01   4.1822277e-01   1.2266989e+00   9.1548257e-01   2.3727384e+00   1.6324991e+00   3.1870396e+00   1.2325811e+00   2.7213743e+00  -1.5479014e-01   1.2160035e-01  -9.8221968e-02   8.0324941e-01   4.5574625e-02   2.5122342e+00  -2.8627412e+00   2.8062799e+00  -2.6153953e-01   2.9866176e-01  -3.6645026e-01   1.1013809e+00  -5.7253094e-01   2.4256093e+00  -1.3647730e+00   1.9877201e+00  -5.1223004e+00   5.3699868e-01   1.1111614e+00   2.4246173e+00  -2.1382342e-02   2.0783539e+00  -2.5562174e+00   4.6040176e-01  -8.3864739e+00  -1.5902288e+00  -1.6701205e-01   3.2389584e+00  -3.3351232e-01   4.1907809e+00  -8.8741762e-01  -3.3115787e-01  -3.9635439e+00  -7.1553845e-01  -4.5689976e+00  -1.4036589e+00  -3.5583987e+00  -1.0715717e+00   1.6047921e-01   3.9699643e-01   3.1992791e+00   1.7565206e+00  -1.9790944e+00
   1.8023054e-01  -4.1576924e-01   1.0164975e+00   4.0078575e-01  -2.5377699e-01   2.3557703e+00  -6.2434112e-01   2.4141240e+00  -4.9998238e+00  -3.2990604e-01  -9.0865064e-02   2.1621640e+00  -1.1037115e+00   1.6755131e+00  -6.1821859e+00  -2.1640840e+00  -5.6691038e-01   2.1293521e+00   3.2637293e+00   6.9075790e-03  -1.5148324e+00   4.1017335e-02  -1.5297376e-01   4.5156611e-01   1.2656362e+00   8.9609600e-01   2.4276958e+00   1.6225579e+00   3.1442215e+00   1.1831558e+00   2.5982177e+00  -1.4448338e-01   1.9030784e-01  -8.0742467e-02   8.6189128e-01   7.1284186e-02   2.5231957e+00  -2.8242664e+00   2.6847303e+00  -2.8459241e-01   2.9093386e-01  -3.4302135e-01   1.1249658e+00  -5.1367669e-01   2.4178669e+00  -1.3157866e+00   1.9629220e+00  -5.0700309e+00   5.2850510e-01   1.1066291e+00   2.4305854e+00   1.2241733e-02   2.0191531e+00  -2.5349147e+00   4.0604688e-01  -8.2877371e+00  -1.5870101e+00  -1.6482793e-01   3.1325774e+00  -2.9933666e-01   4.1137712e+00  -9.0659606e-01  -4.1947137e-01  -3.9567575e+00  -7.1868037e-01  -4.5994160e+00  -1.5049770e+00  -3.5587595e+00  -1.1166998e+00   2.2732718e-01   4.4176174e-01   3.1964333e+00   1.6318247e+00  -1.9792293e+00
   2.2453696e-01  -3.0244728e-01   1.0673366e+00   4.4304938e-01  -2.0547657e-01   2.4098184e+00  -6.5954023e-01   2.3152263e+00  -4.9470007e+00  -4.5829504e-01  -5.9222075e-02   2.1535857e+00  -1.1178361e+00   1.6121386e+00  -6.0885222e+00  -2.1475558e+00  -5.3452020e-01   2.1479909e+00   3.1407511e+00   1.0827833e-01  -1.5797499e+00   6.2880111e-02  -7.2966921e-02   4.8634241e-01   1.2968459e+00   8.6819542e-01   2.4528882e+00   1.5914671e+00   3.0681694e+00   1.1086090e+00   2.4389365e+00  -1.2122237e-01   2.7073635e-01  -6.0772198e-02   9.1028179e-01   8.2018775e-02   2.4986367e+00  -2.7957196e+00   2.5258429e+00  -3.0118825e-01   2.8718246e-01  -3.2036727e-01   1.1370443e+00  -4.5881783e-01   2.3823054e+00  -1.2685835e+00   1.9146318e+00  -5.0060828e+00   5.0311769e-01   1.1059542e+00   2.4329863e+00   4.6226335e-02   1.9543922e+00  -2.5001259e+00   3.5027702e-01  -8.1595595e+00  -1.5800264e+00  -1.4536612e-01   3.0261707e+00  -2.5168817e-01   4.0335629e+00  -8.9608656e-01  -4.9524804e-01  -3.9061990e+00  -6.9353222e-01  -4.5761902e+00  -1.5784481e+00  -3.5157630e+00  -1.1449512e+00   3.0470700e-01   4.8789642e-01   3.1642439e+00   1.4789747e+00  -1.9451655e+00
   2.7220873e-01  -1.8373897e-01   1.1254818e+00   4.8337946e-01  -1.6238633e-01   2.4258926e+00  -7.0082947e-01   2.1858444e+00  -4.8706443e+00  -5.8687093e-01  -2.2606143e-02   2.1444075e+00  -1.1235416e+00   1.5333637e+00  -5.9610899e+00  -2.1090324e+00  -4.9692043e-01   2.1521406e+00   2.9853137e+00   2.1553803e-01  -1.6376458e+00   9.3938626e-02  -3.0843850e-03   5.2180568e-01   1.3185728e+00   8.3288888e-01   2.4464777e+00   1.5408916e+00   2.9594061e+00   1.0120306e+00   2.2469971e+00  -8.8184976e-02   3.5842649e-01  -3.8374328e-02   9.4534032e-01   7.9940534e-02   2.4383547e+00  -2.7743907e+00   2.3361759e+00  -3.1252544e-01   2.8403298e-01  -2.9838743e-01   1.1338035e+00  -4.0820410e-01   2.3163893e+00  -1.2216021e+00   1.8430877e+00  -4.9276793e+00   4.6567861e-01   1.1079313e+00   2.4281154e+00   7.8853942e-02   1.8810441e+00  -2.4515951e+00   2.9349376e-01  -7.9988611e+00  -1.5629680e+00  -1.1006792e-01   2.9181578e+00  -1.9158246e-01   3.9489968e+00  -8.5521825e-01  -5.5773642e-01  -3.8115077e+00  -6.3870092e-01  -4.4977796e+00  -1.6192229e+00  -3.4291577e+00  -1.1537439e+00   3.8829539e-01   5.3428541e-01   3.1029935e+00   1.3020928e+00  -1.8761903e+00
   3.1981105e-01  -6.5006788e-02   1.1881492e+00   5.1881188e-01  -1.2392485e-01   2.4020060e+00  -7.4452788e-01   2.0306696e+00  -4.7688557e+00  -7.0880169e-01   1.7236632e-02   2.1312052e+00  -1.1208047e+00   1.4379036e+00  -5.7988206e+00  -2.0459017e+00  -4.5727038e-01   2.1410845e+00   2.8008007e+00   3.2335436e-01  -1.6847083e+00   1.3123250e-01   5.1987771e-02   5.5686533e-01   1.3292030e+00   7.9133213e-01   2.4078330e+00   1.4730975e+00   2.8197754e+00   8.9730066e-01   2.0270513e+00  -4.9091156e-02   4.4846678e-01  -1.3995703e-02   9.6444654e-01   6.7528729e-02   2.3436805e+00  -2.7570924e+00   2.1234163e+00  -3.2013583e-01   2.7792370e-01  -2.7713519e-01   1.1119861e+00  -3.6204895e-01   2.2187847e+00  -1.1732835e+00   1.7493920e+00  -4.8321783e+00   4.2151701e-01   1.1112549e+00   2.4124301e+00   1.0830212e-01   1.7962295e+00  -2.3893992e+00   2.3620904e-01  -7.8030240e+00  -1.5297657e+00  -6.0919996e-02   2.8068782e+00  -1.2055582e-01   3.8589552e+00  -7.8436470e-01  -6.0639536e-01  -3.6736585e+00  -5.5381906e-01  -4.3644744e+00  -1.6234542e+00  -3.3000580e+00  -1.1410175e+00   4.7336197e-01   5.7950526e-01   3.0139564e+00   1.1062124e+00  -1.7726598e+00
   3.6405574e-01   4.8463156e-02   1.2521951e+00   5.4648178e-01  -8.9614953e-02   2.3379366e+00  -7.8692115e-01   1.8553824e+00  -4.6404891e+00  -8.1755180e-01   5.8504389e-02   2.1106488e+00  -1.1097713e+00   1.3250931e+00  -5.6015854e+00  -1.9565454e+00  -4.1893179e-01   2.1145031e+00   2.5916147e+00   4.2651348e-01  -1.7175714e+00   1.7138242e-01   8.8039865e-02   5.9015094e-01   1.3273809e+00   7.4466865e-01   2.3375849e+00   1.3908311e+00   2.6524112e+00   7.6891004e-01   1.7847906e+00  -7.9229573e-03   5.3580528e-01   1.1549284e-02   9.6560060e-01   4.7397186e-02   2.2174406e+00  -2.7403479e+00   1.8960347e+00  -3.2569970e-01   2.6536774e-01  -2.5681824e-01   1.0691143e+00  -3.2056938e-01   2.0894808e+00  -1.1222388e+00   1.6354837e+00  -4.7173338e+00   3.7619053e-01   1.1146443e+00   2.3827672e+00   1.3273685e-01   1.6974396e+00  -2.3140226e+00   1.7902555e-01  -7.5702029e+00  -1.4749480e+00  -3.4822019e-04   2.6907210e+00  -4.0620993e-02   3.7624673e+00  -6.8500710e-01  -6.4095635e-01  -3.4950297e+00  -4.3965674e-01  -4.1785031e+00  -1.5885706e+00  -3.1309855e+00  -1.1054181e+00   5.5507522e-01   6.2191748e-01   2.8993651e+00   8.9709305e-01  -1.6360785e+00
   4.0201713e-01   1.5175195e-01   1.3143206e+00   5.6380792e-01  -5.9147855e-02   2.2352413e+00  -8.2449858e-01   1.6664249e+00  -4.4852770e+00  -9.0723472e-01   9.9455150e-02   2.0797369e+00  -1.0908423e+00   1.1949897e+00  -5.3703836e+00  -1.8404508e+00  -3.8523113e-01   2.0725173e+00   2.3630149e+00   5.2022166e-01  -1.7334932e+00   2.1083815e-01   1.0161532e-01   6.2010754e-01   1.3121227e+00   6.9398279e-01   2.2376157e+00   1.2971776e+00   2.4616286e+00   6.3174517e-01   1.5267418e+00   3.1367967e-02   6.1557318e-01   3.7126849e-02   9.4755782e-01   2.2116313e-02   2.0638344e+00  -2.7206047e+00   1.6629029e+00  -3.3086653e-01   2.4321939e-01  -2.3779004e-01   1.0036772e+00  -2.8402262e-01   1.9298480e+00  -1.0674032e+00   1.5040760e+00  -4.5815485e+00   3.3521820e-01   1.1169495e+00   2.3365394e+00   1.5040774e-01   1.5827438e+00  -2.2264217e+00   1.2261770e-01  -7.2996214e+00  -1.3939637e+00   6.8906377e-02   2.5682551e+00   4.5804004e-02   3.6587993e+00  -5.5974411e-01  -6.6147290e-01  -3.2794023e+00  -2.9816519e-01  -3.9440456e+00  -1.5134817e+00  -2.9258455e+00  -1.0464501e+00   6.2881590e-01   6.5978659e-01   2.7623252e+00   6.8099071e-01  -1.4691240e+00
   4.3130759e-01   2.4056891e-01   1.3712865e+00   5.6866607e-01  -3.2420634e-02   2.0971728e+00  -8.5417160e-01   1.4707263e+00  -4.3039219e+00  -9.7292641e-01   1.3850363e-01   2.0360112e+00  -1.0647410e+00   1.0484332e+00  -5.1074679e+00  -1.6982524e+00  -3.5922274e-01   2.0157144e+00   2.1208990e+00   6.0036996e-01  -1.7305013e+00   2.4613467e-01   9.0243609e-02   6.4511249e-01   1.2829178e+00   6.4026895e-01   2.1109808e+00   1.1954092e+00   2.2527414e+00   4.9085155e-01   1.2600082e+00   6.5136940e-02   6.8339089e-01   6.1361791e-02   9.0992502e-01  -5.9460097e-03   1.8882336e+00  -2.6944589e+00   1.4328953e+00  -3.3710167e-01   2.0892147e-01  -2.2053024e-01   9.1526595e-01  -2.5273198e-01   1.7426192e+00  -1.0081608e+00   1.3585586e+00  -4.4240963e+00   3.0381802e-01   1.1172298e+00   2.2718992e+00   1.5974078e-01   1.4509633e+00  -2.1280656e+00   6.7712755e-02  -6.9918167e+00  -1.2834513e+00   1.4391998e-01   2.4383493e+00   1.3599161e-01   3.5475323e+00  -4.1223964e-01  -6.6835251e-01  -3.0318835e+00  -1.3244316e-01  -3.6671393e+00  -1.3986957e+00  -2.6898296e+00  -9.6457728e-01   6.9046989e-01   6.9141332e-01   2.6066842e+00   4.6439210e-01  -1.2756077e+00
   4.5019820e-01   3.1146392e-01   1.4201236e+00   5.5953636e-01  -9.5425015e-03   1.9285006e+00  -8.7345818e-01   1.2753963e+00  -4.0981374e+00  -1.0109179e+00   1.7429283e-01   1.9777400e+00  -1.0325465e+00   8.8705429e-01  -4.8163862e+00  -1.5316982e+00  -3.4347401e-01   1.9451548e+00   1.8715511e+00   6.6374012e-01  -1.7074945e+00   2.7413472e-01   5.2607976e-02   6.6360661e-01   1.2398021e+00   5.8441850e-01   1.9617666e+00   1.0888332e+00   2.0318146e+00   3.5118913e-01   9.9197396e-01   9.0283953e-02   7.3563107e-01   8.2740926e-02   8.5320803e-01  -3.4752436e-02   1.6969094e+00  -2.6588738e+00   1.2144980e+00  -3.4557221e-01   1.6070982e-01  -2.0561326e-01   8.0464157e-01  -2.2709507e-01   1.5317901e+00  -9.4442854e-01   1.2028655e+00  -4.2452808e+00   2.8666350e-01   1.1148000e+00   2.1878579e+00   1.5942504e-01   1.3018031e+00  -2.0209408e+00   1.5070834e-02  -6.6488071e+00  -1.1414323e+00   2.2171935e-01   2.3002770e+00   2.2702327e-01   3.4286141e+00  -2.4710277e-01  -6.6236821e-01  -2.7587490e+00   5.3377592e-02  -3.3554726e+00  -1.2463379e+00  -2.4292407e+00  -8.6126152e-01   7.3667648e-01   7.1527072e-01   2.4368620e+00   2.5372859e-01  -1.0603622e+00
   4.5767645e-01   3.6197719e-01   1.4583194e+00   5.3561077e-01   9.1901454e-03   1.7352447e+00  -8.8062068e-01   1.0873998e+00  -3.8706308e+00  -1.0188907e+00   2.0573739e-01   1.9040498e+00  -9.9568608e-01   7.1322802e-01  -4.5019281e+00  -1.3435488e+00  -3.3989045e-01   1.8623540e+00   1.6213632e+00   7.0813755e-01  -1.6642931e+00   2.9223839e-01  -1.1362997e-02   6.7422674e-01   1.1833999e+00   5.2722225e-01   1.7948893e+00   9.8064611e-01   1.8053648e+00   2.1739436e-01   7.2997866e-01   1.0443405e-01   7.6961771e-01   9.9734101e-02   7.7880124e-01  -6.2685159e-02   1.4967042e+00  -2.6113816e+00   1.0154374e+00  -3.5707965e-01   9.7755465e-02  -1.9366571e-01   6.7372409e-01  -2.0757114e-01   1.3024328e+00  -8.7668785e-01   1.0413094e+00  -4.0465210e+00   2.8766743e-01   1.1092418e+00   2.0843510e+00   1.4849052e-01   1.1359267e+00  -1.9075122e+00  -3.4537774e-02  -6.2741607e+00  -9.6742185e-01   2.9940922e-01   2.1537966e+00   3.1592545e-01   3.3023922e+00  -6.9699970e-02  -6.4464846e-01  -2.4672084e+00   2.5432197e-01  -3.0180684e+00  -1.0600658e+00  -2.1512435e+00  -7.3892948e-01   7.6501301e-01   7.3013148e-01   2.2576498e+00   5.5084440e-02  -8.2905957e-01
   4.5344212e-01   3.9072063e-01   1.4839712e+00   4.9685183e-01   2.3346810e-02   1.5243335e+00  -8.7474868e-01   9.1322586e-01  -3.6250269e+00  -9.9600158e-01   2.3204088e-01   1.8150011e+00  -9.5587835e-01   5.2997288e-01  -4.1699721e+00  -1.1374163e+00  -3.4959451e-01   1.7692408e+00   1.3765448e+00   7.3244586e-01  -1.6016315e+00   2.9854425e-01  -1.0048786e-01   6.7592784e-01   1.1149209e+00   4.6938476e-01   1.6158436e+00   8.7380388e-01   1.5800269e+00   9.3563048e-02   4.8098501e-01   1.0605028e-01   7.8374776e-01   1.1092323e-01   6.8891772e-01  -8.8592188e-02   1.2946638e+00  -2.5502462e+00   8.4235224e-01  -3.7203965e-01   2.0230739e-02  -1.8531409e-01   5.2550038e-01  -1.9464630e-01   1.0604340e+00  -8.0596260e-01   8.7838873e-01  -3.8303527e+00   3.0980286e-01   1.1003883e+00   1.9622503e+00   1.2637332e-01   9.5496639e-01  -1.7906341e+00  -8.0359259e-02  -5.8729522e+00  -7.6245037e-01   3.7429022e-01   1.9992064e+00   3.9981797e-01   3.1696232e+00   1.1409554e-01  -6.1664418e-01  -2.1650967e+00   4.6482774e-01  -2.6648693e+00  -8.4488407e-01  -1.8635493e+00  -6.0086540e-01   7.7410456e-01   7.3517373e-01   2.0739913e+00  -1.2608308e-01  -5.8796087e-01
   4.3784802e-01   3.9739149e-01   1.4958941e+00   4.4399642e-01   3.2437077e-02   1.3032081e+00  -8.5578169e-01   7.5857292e-01  -3.3657274e+00  -9.4287766e-01   2.5269114e-01   1.7115958e+00  -9.1503609e-01   3.4080343e-01  -3.8272438e+00  -9.1755886e-01  -3.7286718e-01   1.6680889e+00   1.1428430e+00   7.3660653e-01  -1.5210961e+00   2.9195170e-01  -2.1240730e-01   6.6808336e-01   1.0361159e+00   4.1154556e-01   1.4304177e+00   7.7091287e-01   1.3622074e+00  -1.6932512e-02   2.5125490e-01   9.4475618e-02   7.7753131e-01   1.1512803e-01   5.8646135e-01  -1.1179062e-01   1.0976551e+00  -2.4745836e+00   7.0051806e-01  -3.9050396e-01  -7.0707032e-02  -1.8112640e-01   3.6385338e-01  -1.8877904e-01   8.1217139e-01  -7.3374219e-01   7.1857350e-01  -3.6003354e+00   3.5496800e-01   1.0882819e+00   1.8233193e+00   9.2964819e-02   7.6146679e-01  -1.6734152e+00  -1.2168723e-01  -5.4516025e+00  -5.2899618e-01   4.4396390e-01   1.8373659e+00   4.7606589e-01   3.0314581e+00   2.9820554e-01  -5.8007367e-01  -1.8605120e+00   6.7904751e-01  -2.3062475e+00  -6.0687490e-01  -1.5740536e+00  -4.5103700e-01   7.6365499e-01   7.3005580e-01   1.8907542e+00  -2.8519575e-01  -3.4361548e-01
   4.1179865e-01   3.8272321e-01   1.4936770e+00   3.7850416e-01   3.5997002e-02   1.0793988e+00  -8.2447249e-01   6.2806499e-01  -3.0977218e+00  -8.6152166e-01   2.6744026e-01   1.5957149e+00  -8.7513518e-01   1.4954638e-01  -3.4809962e+00  -6.8865013e-01  -4.0915525e-01   1.5614254e+00   9.2528599e-01   7.2153264e-01  -1.4250146e+00   2.7219927e-01  -3.4373617e-01   6.5055346e-01   9.4919032e-01   3.5430166e-01   1.2443893e+00   6.7414647e-01   1.1577475e+00  -1.1158097e-01   4.6054481e-02   6.9907009e-02   7.5155198e-01   1.1151674e-01   4.7485030e-01  -1.3203110e-01   9.1198915e-01  -2.3844233e+00   5.9363800e-01  -4.1221577e-01  -1.7301393e-01  -1.8155232e-01   1.9332313e-01  -1.9033200e-01   5.6415141e-01  -6.6185933e-01   5.6608313e-01  -3.3608792e+00   4.2389810e-01   1.0731184e+00   1.6701185e+00   4.8640489e-02   5.5875838e-01  -1.5590463e+00  -1.5789780e-01  -5.0176137e+00  -2.7084255e-01   5.0642204e-01   1.6696850e+00   5.4242533e-01   2.8894093e+00   4.7668010e-01  -5.3684801e-01  -1.5614200e+00   8.9117491e-01  -1.9524713e+00  -3.5286212e-01  -1.2904491e+00  -2.9386664e-01   7.3440218e-01   7.1495265e-01   1.7125101e+00  -4.1876298e-01  -1.0252690e-01
   3.7662351e-01   3.4838313e-01   1.4776868e+00   3.0245537e-01   3.3678144e-02   8.6010063e-01  -7.8229386e-01   5.2502054e-01  -2.8263548e+00  -7.5514185e-01   2.7627662e-01   1.4699909e+00  -8.3806664e-01  -3.9865076e-02  -3.1386390e+00  -4.5554000e-01  -4.5714062e-01   1.4519212e+00   7.2796798e-01   6.8897164e-01  -1.3163050e+00   2.3984033e-01  -4.9027818e-01   6.2371469e-01   8.5668159e-01   2.9822716e-01   1.0632257e+00   5.8519119e-01   9.7161931e-01  -1.8881463e-01  -1.3059190e-01   3.3311367e-02   7.0735914e-01   9.9691093e-02   3.5780555e-01  -1.4942910e-01   7.4308193e-01  -2.2807108e+00   5.2370852e-01  -4.3668565e-01  -2.8392953e-01  -1.8686739e-01   1.8819034e-02  -1.9949684e-01   3.2263821e-01  -5.9233105e-01   4.2467052e-01  -3.1170004e+00   5.1613051e-01   1.0551888e+00   1.5058674e+00  -5.7351590e-03   3.5077208e-01  -1.4506058e+00  -1.8848664e-01  -4.5792151e+00   7.1300863e-03   5.6011832e-01   1.4980765e+00   5.9717250e-01   2.7452983e+00   6.4403820e-01  -4.8898089e-01  -1.2752515e+00   1.0957672e+00  -1.6131641e+00  -9.0037167e-02  -1.0198410e+00  -1.3396853e-01   6.8800771e-01   6.9055098e-01   1.5433335e+00  -5.2453351e-01   1.2918764e-01
   3.3394180e-01   2.9682622e-01   1.4490193e+00   2.1840761e-01   2.5328677e-02   6.5178375e-01  -7.3129817e-01   4.5129077e-01  -2.5570711e+00  -6.2792309e-01   2.7939452e-01   1.3376241e+00  -8.0549021e-01  -2.2360291e-01  -2.8073469e+00  -2.2302618e-01  -5.1486393e-01   1.3422691e+00   5.5389081e-01   6.4133362e-01  -1.1982984e+00   1.9616137e-01  -6.4728667e-01   5.8844785e-01   7.6131372e-01   2.4388615e-01   8.9180742e-01   5.0522373e-01   8.0768041e-01  -2.4803268e-01  -2.7608090e-01  -1.3704676e-02   6.4730630e-01   7.9736631e-02   2.3912142e-01  -1.6437245e-01   5.9517423e-01  -2.1652483e+00   4.9096678e-01  -4.6327551e-01  -4.0020164e-01  -1.9712709e-01  -1.5469446e-01  -2.1622230e-01   9.3304973e-02  -5.2718093e-01   2.9742886e-01  -2.8740262e+00   6.3002441e-01   1.0348277e+00   1.3342726e+00  -6.8831582e-02   1.4180587e-01  -1.3508614e+00  -2.1310580e-01  -4.1449469e+00   2.9919801e-01   6.0401921e-01   1.3248762e+00   6.3920424e-01   2.6011890e+00   7.9558752e-01  -4.3848946e-01  -1.0085257e+00   1.2880373e+00  -1.2967994e+00   1.7442308e-01  -7.6839675e-01   2.4125080e-02   6.2689446e-01   6.5800391e-01   1.3866351e+00  -6.0157915e-01   3.4611754e-01
   2.8553416e-01   2.3111726e-01   1.4094033e+00   1.2922324e-01   1.1057479e-02   4.5986409e-01  -6.7394088e-01   4.0718420e-01  -2.2951543e+00  -4.8475747e-01   2.7716650e-01   1.2021594e+00  -7.7870523e-01  -3.9814608e-01  -2.4936783e+00   4.3494831e-03  -5.7988976e-01   1.2350608e+00   4.0487177e-01   5.8150144e-01  -1.0745511e+00   1.4305319e-01  -8.0975066e-01   5.4608489e-01   6.6583790e-01   1.9183673e-01   7.3419656e-01   4.3491848e-01   6.6850234e-01  -2.8956400e-01  -3.8932778e-01  -6.9055127e-02   5.7435520e-01   5.2232487e-02   1.2243797e-01  -1.7741525e-01   4.7113444e-01  -2.0405798e+00   4.9392415e-01  -4.9127780e-01  -5.1834242e-01  -2.1213682e-01  -3.2250934e-01  -2.4015586e-01  -1.1906348e-01  -4.6825831e-01   1.8663744e-01  -2.6372750e+00   7.6283790e-01   1.0123805e+00   1.1593339e+00  -1.3890462e-01  -6.3737022e-02  -1.2620890e+00  -2.3159686e-01  -3.7232187e+00   5.9907604e-01   6.3763059e-01   1.1527309e+00   6.6810067e-01   2.4593055e+00   9.2769415e-01  -3.8729473e-01  -7.6652865e-01   1.4640896e+00  -1.0102720e+00   4.3371786e-01  -5.4105412e-01   1.7622377e-01   5.5404968e-01   6.1884953e-01   1.2450380e+00  -6.5030478e-01   5.4383136e-01
   2.3323264e-01   1.5473225e-01   1.3610656e+00   3.7883186e-02  -8.7267219e-03   2.8846016e-01  -6.1288390e-01   3.9148589e-01  -2.0454779e+00  -3.3095626e-01   2.7011972e-01   1.0672447e+00  -7.5855563e-01  -5.6045780e-01  -2.2032371e+00   2.2246959e-01  -6.4949772e-01   1.1326680e+00   2.8152477e-01   5.1263788e-01  -9.4865683e-01   8.2847858e-02  -9.7268496e-01   4.9831941e-01   5.7287528e-01   1.4262515e-01   5.9346493e-01   3.7448248e-01   5.5528911e-01  -3.1457371e-01  -4.7077248e-01  -1.3035009e-01   4.9186339e-01   1.8218541e-02   1.1034572e-02  -1.8916971e-01   3.7236034e-01  -1.9098258e+00   5.2948775e-01  -5.1998041e-01  -6.3488934e-01  -2.3144179e-01  -4.8045746e-01  -2.7060855e-01  -3.1079058e-01  -4.1707350e-01   9.3661511e-02  -2.4117387e+00   9.1086295e-01   9.8819282e-01   9.8513975e-01  -2.1387891e-01  -2.6161502e-01  -1.1859270e+00  -2.4401615e-01  -3.3218718e+00   9.0021291e-01   6.6099718e-01   9.8446288e-01   6.8414094e-01   2.3219380e+00   1.0379769e+00  -3.3713034e-01  -5.5307517e-01   1.6210824e+00  -7.5858173e-01   6.8173757e-01  -3.4131551e-01   3.1870260e-01   4.7281089e-01   5.7490196e-01   1.1203075e+00  -6.7238114e-01   7.1907833e-01
   1.7883466e-01   7.1351659e-02   1.3065644e+00  -5.2697647e-02  -3.3306617e-02   1.4025353e-01  -5.5079566e-01   4.0157707e-01  -1.8122901e+00  -1.7196028e-01   2.5891574e-01   9.3639149e-01  -7.4537842e-01  -7.0812540e-01  -1.9404077e+00   4.2777039e-01  -7.2088282e-01   1.0371380e+00   1.8331560e-01   4.3800177e-01  -8.2407473e-01   1.8136602e-02  -1.1314023e+00   4.4708897e-01   4.8477410e-01   9.6770894e-02   4.7159673e-01   3.2371329e-01   4.6789093e-01  -3.2492168e-01  -5.2229045e-01  -1.9507064e-01   4.0337284e-01  -2.0877707e-02  -9.2339266e-02  -2.0020716e-01   2.9878791e-01  -1.7764846e+00   5.9316780e-01  -5.4871147e-01  -7.4664538e-01  -2.5433998e-01  -6.2513904e-01  -3.0655097e-01  -4.7943573e-01  -3.7466653e-01   1.8915888e-02  -2.2017955e+00   1.0696168e+00   9.6262200e-01   8.1566276e-01  -2.9145639e-01  -4.4799619e-01  -1.1232833e+00  -2.5064831e-01  -2.9477851e+00   1.1960840e+00   6.7467238e-01   8.2291604e-01   6.8826927e-01   2.1913379e+00   1.1254047e+00  -2.8946786e-01  -3.7037771e-01   1.7573033e+00  -5.4465626e-01   9.1331376e-01  -1.7114322e-01   4.4867195e-01   3.8665153e-01   5.2812399e-01   1.0133346e+00  -6.7060362e-01   8.6990119e-01
   1.2404136e-01  -1.5343324e-02   1.2486096e+00  -1.3983871e-01  -6.1680630e-02   1.6459569e-02  -4.9016441e-01   4.3364982e-01  -1.5990402e+00  -1.3065831e-02   2.4433109e-01   8.1276213e-01  -7.3900057e-01  -8.3945341e-01  -1.7081801e+00   6.1733060e-01  -7.9134812e-01   9.5011125e-01   1.0868630e-01   3.6078210e-01  -7.0397873e-01  -4.8416153e-02  -1.2817504e+00   3.9443944e-01   4.0349193e-01   5.4744034e-02   3.6946808e-01   2.8207259e-01   4.0491094e-01  -3.2298531e-01  -5.4701187e-01  -2.6073133e-01   3.1241195e-01  -6.3348547e-02  -1.8558334e-01  -2.1097848e-01   2.4900535e-01  -1.6442072e+00   6.7936484e-01  -5.7686360e-01  -8.5087611e-01  -2.7991851e-01  -7.5407900e-01  -3.4664486e-01  -6.2382300e-01  -3.4152307e-01  -3.8102415e-02  -2.0109753e+00   1.2340839e+00   9.3606399e-01   6.5456860e-01  -3.6924581e-01  -6.1966576e-01  -1.0743018e+00  -2.5200455e-01  -2.6065535e+00   1.4804721e+00   6.7965762e-01   6.7079781e-01   6.8201034e-01   2.0696042e+00   1.1902869e+00  -2.4546537e-01  -2.1903105e-01   1.8721599e+00  -3.6932634e-01   1.1243930e+00  -3.0964628e-02   5.6408273e-01   2.9898028e-01   4.8049410e-01   9.2417417e-01  -6.4868380e-01   9.9565183e-01
   7.0415452e-02  -1.0186057e-01   1.1898778e+00  -2.2123443e-01  -9.2619419e-02  -8.3094135e-02  -4.3314104e-01   4.8300470e-01  -1.4082619e+00   1.4082353e-01   2.2723454e-01   6.9899730e-01  -7.3878439e-01  -9.5350464e-01  -1.5080789e+00   7.8892384e-01  -8.5847510e-01   8.7276451e-01   5.5238124e-02   2.8395499e-01  -5.9113546e-01  -1.1424889e-01  -1.4202970e+00   3.4238355e-01   3.3051173e-01   1.6937777e-02   2.8690390e-01   2.4876863e-01   3.6389498e-01  -3.1146081e-01  -5.4906084e-01  -3.2502039e-01   2.2231929e-01  -1.0733764e-01  -2.6730962e-01  -2.2176172e-01   2.2046207e-01  -1.5165693e+00   7.8172539e-01  -6.0390075e-01  -9.4544889e-01  -3.0711164e-01  -8.6579938e-01  -3.8931094e-01  -7.4397559e-01  -3.1754665e-01  -7.8715407e-02  -1.8417968e+00   1.3990007e+00   9.0898274e-01   5.0504635e-01  -4.4490333e-01  -7.7417643e-01  -1.0383924e+00  -2.4880336e-01  -2.3022555e+00   1.7477312e+00   6.7731296e-01   5.3052394e-01   6.6734056e-01   1.9585691e+00   1.2341577e+00  -2.0594320e-01  -9.8115221e-02   1.9660898e+00  -2.3145527e-01   1.3121319e+00   8.0215856e-02   6.6376404e-01   2.1296431e-01   4.3387727e-01   8.5213183e-01  -6.1098655e-01   1.0969110e+00
   1.9351257e-02  -1.8506331e-01   1.1328397e+00  -2.9505861e-01  -1.2474987e-01  -1.5979404e-01  -3.8142244e-01   5.4440990e-01  -1.2415132e+00   2.8541049e-01   2.0855703e-01   5.9709677e-01  -7.4371449e-01  -1.0500885e+00  -1.3401975e+00   9.4104078e-01  -9.2025969e-01   8.0578365e-01   1.9958684e-02   2.1016570e-01  -4.8781160e-01  -1.7705697e-01  -1.5444586e+00   2.9276606e-01   2.6679620e-01  -1.6359957e-02   2.2280380e-01   2.2284013e-01   3.4158751e-01  -2.9315845e-01  -5.3323189e-01  -3.8591269e-01   1.3609352e-01  -1.5098317e-01  -3.3684806e-01  -2.3264096e-01   2.0975175e-01  -1.3968494e+00   8.9354798e-01  -6.2935481e-01  -1.0289074e+00  -3.3477563e-01  -9.5980743e-01  -4.3282828e-01  -8.4096978e-01  -3.0209038e-01  -1.0490777e-01  -1.6956851e+00   1.5591666e+00   8.8192984e-01   3.6966952e-01  -5.1627389e-01  -9.0993253e-01  -1.0143244e+00  -2.4193293e-01  -2.0373294e+00   1.9930211e+00   6.6924479e-01   4.0407961e-01   6.4652439e-01   1.8596846e+00   1.2595624e+00  -1.7138646e-01  -5.4041767e-03   2.0404053e+00  -1.2820502e-01   1.4749143e+00   1.6461116e-01   7.4739548e-01   1.3138338e-01   3.8991215e-01   7.9588910e-01  -5.6222788e-01   1.1753227e+00
  -2.7951226e-02  -2.6230628e-01   1.0796127e+00  -3.6002845e-01  -1.5665891e-01  -2.1599262e-01  -3.3618266e-01   6.1249423e-01  -1.0993726e+00   4.1717693e-01   1.8925243e-01   5.0835549e-01  -7.5251657e-01  -1.1297014e+00  -1.2033290e+00   1.0728858e+00  -9.7520590e-01   7.4936682e-01  -5.2575444e-04   1.4163631e-01  -3.9571012e-01  -2.3491602e-01  -1.6525626e+00   2.4714712e-01   2.1278111e-01  -4.4992150e-02   1.7532312e-01   2.0323561e-01   3.3423024e-01  -2.7080682e-01  -5.0462878e-01  -4.4175274e-01   5.6270539e-02  -1.9255889e-01  -3.9419988e-01  -2.4351658e-01   2.1294383e-01  -1.2878293e+00   1.0082153e+00  -6.5281982e-01  -1.1004836e+00  -3.6177457e-01  -1.0365075e+00  -4.7545696e-01  -9.1672993e-01  -2.9404331e-01  -1.1912820e-01  -1.5729735e+00   1.7097652e+00   8.5554361e-01   2.5029352e-01  -5.8152140e-01  -1.0262073e+00  -1.0003683e+00  -2.3239720e-01  -1.8125552e+00   2.2125127e+00   6.5717780e-01   2.9290530e-01   6.2193095e-01   1.7739273e+00   1.2697715e+00  -1.4197204e-01   6.2341660e-02   2.0970936e+00  -5.5412852e-02   1.6123026e+00   2.2537449e-01   8.1542420e-01   5.6518137e-02   3.4992164e-01   7.5365746e-01  -5.0715548e-01   1.2333633e+00
  -7.0513885e-02  -3.3153675e-01   1.0318493e+00  -4.1542689e-01  -1.8700610e-01  -2.5471233e-01  -2.9805382e-01   6.8214144e-01  -9.8148523e-01   5.3351183e-01   1.7024861e-01   4.3335404e-01  -7.6379441e-01  -1.1934264e+00  -1.0951733e+00   1.1843543e+00  -1.0223732e+00   7.0325698e-01  -9.6928058e-03   8.0097784e-02  -3.1593300e-01  -2.8636883e-01  -1.7438509e+00   2.0671341e-01   1.6840582e-01  -6.8951059e-02   1.4209192e-01   1.8888359e-01   3.3787845e-01  -2.4688049e-01  -4.6829416e-01  -4.9130838e-01  -1.5171255e-02  -2.3059928e-01  -4.3994777e-01  -2.5414328e-01   2.2593220e-01  -1.1916323e+00   1.1196227e+00  -6.7395090e-01  -1.1600559e+00  -3.8706769e-01  -1.0970530e+00  -5.1557074e-01  -9.7378813e-01  -2.9196148e-01  -1.2406739e-01  -1.4729816e+00   1.8466704e+00   8.3052011e-01   1.4799444e-01  -6.3923542e-01  -1.1231012e+00  -9.9447499e-01  -2.2124851e-01  -1.6271381e+00   2.4035521e+00   6.4282216e-01   1.9781645e-01   5.9584762e-01   1.7017293e+00   1.2684510e+00  -1.1761356e-01   1.0903010e-01   2.1385932e+00  -8.0394028e-03   1.7249291e+00   2.6627831e-01   8.6893763e-01  -9.9261953e-03   3.1485324e-01   7.2334637e-01  -4.5023446e-01   1.2740703e+00
  -1.0761167e-01  -3.9135737e-01   9.9066790e-01  -4.6108640e-01  -2.1463268e-01  -2.7933035e-01  -2.6715342e-01   7.4885085e-01  -8.8665507e-01   6.3278964e-01   1.5239201e-01   3.7199607e-01  -7.7616981e-01  -1.2428059e+00  -1.0126028e+00   1.2759925e+00  -1.0613776e+00   6.6680100e-01  -1.0882151e-02   2.6746377e-02  -2.4897050e-01  -3.3047349e-01  -1.8184253e+00   1.7222437e-01   1.3317503e-01  -8.8385925e-02   1.2045119e-01   1.7875081e-01   3.4870687e-01  -2.2346148e-01  -4.2885986e-01  -5.3379652e-01  -7.6875985e-02  -2.6399699e-01  -4.7513468e-01  -2.6418755e-01   2.4477005e-01  -1.1096094e+00   1.2225691e+00  -6.9247160e-01  -1.2080659e+00  -4.0978992e-01  -1.1431590e+00  -5.5178604e-01  -1.0150335e+00  -2.9422686e-01  -1.2243356e-01  -1.3941607e+00   1.9667111e+00   8.0755820e-01   6.3052982e-02  -6.8850628e-01  -1.2014505e+00  -9.9447147e-01  -2.0951272e-01  -1.4788823e+00   2.5647717e+00   6.2774822e-01   1.1896319e-01   5.7030829e-01   1.6429466e+00   1.2593211e+00  -9.8017231e-02   1.3887386e-01   2.1675663e+00   1.9355334e-02   1.8143422e+00   2.9137939e-01   9.0950742e-01  -6.6860229e-02   2.8525304e-01   7.0273366e-01  -3.9536289e-01   1.3007568e+00
  -1.3880461e-01  -4.4104909e-01   9.5663164e-01  -4.9733725e-01  -2.3865425e-01  -2.9327326e-01  -2.4315091e-01   8.0903259e-01  -8.1297317e-01   7.1439377e-01   1.3639020e-01   3.2358519e-01  -7.8841122e-01  -1.2796982e+00  -9.5195576e-01   1.3489412e+00  -1.0923495e+00   6.3902978e-01  -7.0883963e-03  -1.7775265e-02  -1.9471602e-01  -3.6681228e-01  -1.8771460e+00   1.4399663e-01   1.0624497e-01  -1.0359755e-01   1.0768601e-01   1.7188699e-01   3.6328012e-01  -2.0214457e-01  -3.9024946e-01  -5.6888356e-01  -1.2814262e-01  -2.9206341e-01  -5.0112494e-01  -2.7329531e-01   2.6596112e-01  -1.0422826e+00   1.3130742e+00  -7.0819076e-01  -1.2454101e+00  -4.2931577e-01  -1.1768981e+00  -5.8307000e-01  -1.0434735e+00  -2.9921546e-01  -1.1674621e-01  -1.3342866e+00   2.0678709e+00   7.8728572e-01  -5.0152369e-03  -7.2895851e-01  -1.2627023e+00  -9.9825563e-01  -1.9811350e-01  -1.3644365e+00   2.6961377e+00   6.1327932e-01   5.5835026e-02   5.4695342e-01   1.5968754e+00   1.2458407e+00  -8.2740453e-02   1.5604409e-01   2.1866887e+00   3.2152555e-02   1.8828147e+00   3.0469832e-01   9.3901751e-01  -1.1381576e-01   2.6127270e-01   6.8962440e-01  -3.4564164e-01   1.3167395e+00
  -1.6396373e-01  -4.8055285e-01   9.2977235e-01  -5.2492818e-01  -2.5852572e-01  -2.9974737e-01  -2.2536390e-01   8.6020783e-01  -7.5797584e-01   7.7868131e-01   1.2276011e-01   2.8693212e-01  -7.9953655e-01  -1.3061312e+00  -9.0933427e-01   1.4048594e+00  -1.1158563e+00   6.1875335e-01  -8.0440322e-04  -5.3370432e-02  -1.5250951e-01  -3.9546424e-01  -1.9214909e+00   1.2192670e-01   8.6525015e-02  -1.1501923e-01   1.0123549e-01   1.6745605e-01   3.7876461e-01  -1.8399074e-01  -3.5545819e-01  -5.9666153e-01  -1.6891980e-01  -3.1454768e-01  -5.1946082e-01  -2.8115844e-01   2.8668270e-01  -9.8935422e-01   1.3885915e+00  -7.2102495e-01  -1.2733166e+00  -4.4529935e-01  -1.2005001e+00  -6.0881617e-01  -1.0620229e+00  -3.0545347e-01  -1.0916630e-01  -1.2906809e+00   2.1493960e+00   7.7017931e-01  -5.7382301e-02  -7.6074162e-01  -1.3087691e+00  -1.0039666e+00  -1.8780395e-01  -1.2795919e+00   2.7989197e+00   6.0041377e-01   7.3124828e-03   5.2693561e-01   1.5623185e+00   1.2309468e+00  -7.1246714e-02   1.6437208e-01   2.1984704e+00   3.5272966e-02   1.9331305e+00   3.0993891e-01   9.5949296e-01  -1.5091592e-01   2.4270724e-01   6.8198726e-01  -3.0322006e-01   1.3251015e+00
  -1.8328140e-01  -5.1040998e-01   9.0965704e-01  -5.4492506e-01  -2.7406993e-01  -3.0152612e-01  -2.1287134e-01   9.0109495e-01  -7.1882614e-01   8.2688532e-01   1.1178976e-01   2.6048455e-01  -8.0887982e-01  -1.3241635e+00  -8.8088032e-01   1.4458275e+00  -1.1327977e+00   6.0466299e-01   6.0739311e-03  -8.0451142e-02  -1.2121091e-01  -4.1694420e-01  -1.9533886e+00   1.0554796e-01   7.2785351e-02  -1.2318509e-01   9.8862264e-02   1.6475434e-01   3.9306450e-01  -1.6953068e-01  -3.2643222e-01  -6.1760285e-01  -1.9975900e-01  -3.3161330e-01  -5.3172644e-01  -2.8756946e-01   3.0492265e-01  -9.4978079e-01   1.4480883e+00  -7.3101964e-01  -1.2932205e+00  -4.5768558e-01  -1.2161736e+00  -6.2887451e-01  -1.0733352e+00  -3.1174299e-01  -1.0137692e-01  -1.2604408e+00   2.2117946e+00   7.5649539e-01  -9.5786896e-02  -7.8447696e-01  -1.3418715e+00  -1.0101138e+00  -1.7911358e-01  -1.2196104e+00   2.8755703e+00   5.8978263e-01  -2.8235462e-02   5.1087973e-01   1.5376971e+00   1.2168751e+00  -6.2952500e-02   1.6712337e-01   2.2051170e+00   3.2866869e-02   1.9683604e+00   3.1026796e-01   9.7294060e-01  -1.7881077e-01   2.2905821e-01   6.7806045e-01  -2.6923277e-01   1.3285090e+00
  -1.9725640e-01  -5.3166285e-01   8.9548633e-01  -5.5859723e-01  -2.8546524e-01  -3.0080988e-01  -2.0463177e-01   9.3157152e-01  -6.9250962e-01   8.6095623e-01   1.0352146e-01   2.4246957e-01  -8.1611517e-01  -1.3357617e+00  -8.6301073e-01   1.4742255e+00  -1.1442854e+00   5.9543184e-01   1.2276404e-02  -9.9868793e-02  -9.9304710e-02  -4.3211415e-01  -1.9750353e+00   9.4115052e-02   6.3761655e-02  -1.2868905e-01   9.8768364e-02   1.6321689e-01   4.0487168e-01  -1.5881529e-01  -3.0405831e-01  -6.3249257e-01  -2.2172383e-01  -3.4377583e-01  -5.3942981e-01  -2.9245626e-01   3.1952012e-01  -9.2191031e-01   1.4919793e+00  -7.3836126e-01  -1.3066451e+00  -4.6669030e-01  -1.2259599e+00  -6.4353319e-01  -1.0796803e+00  -3.1724217e-01  -9.4524127e-02  -1.2406583e+00   2.2567184e+00   7.4622772e-01  -1.2237583e-01  -8.0116543e-01  -1.3643819e+00  -1.0156529e+00  -1.7231887e-01  -1.1795618e+00   2.9295123e+00   5.8164761e-01  -5.2813646e-02   4.9890179e-01   1.5211989e+00   1.2050746e+00  -5.7264332e-02   1.6685923e-01   2.2084427e+00   2.8120136e-02   1.9916390e+00   3.0817089e-01   9.8121474e-01  -1.9858056e-01   2.1961508e-01   6.7641941e-01  -2.4383589e-01   1.3290913e+00
  -2.0664687e-01  -5.4571899e-01   8.8621685e-01  -5.6729885e-01  -2.9319238e-01  -2.9916614e-01  -1.9959464e-01   9.5251552e-01  -6.7603287e-01   8.8334808e-01   9.7762918e-02   2.3104060e-01  -8.2123610e-01  -1.3426995e+00  -8.5259523e-01   1.4925890e+00  -1.1515187e+00   5.8980540e-01   1.7121957e-02  -1.1281183e-01  -8.5032890e-02  -4.4207289e-01  -1.9887091e+00   8.6706525e-02   5.8248395e-02  -1.3213890e-01   9.9649360e-02   1.6241372e-01   4.1362688e-01  -1.5150676e-01  -2.8826528e-01  -6.4234176e-01  -2.3625741e-01  -3.5180970e-01  -5.4391023e-01  -2.9589155e-01   3.3011023e-01  -9.0367099e-01   1.5219134e+00  -7.4337229e-01  -1.3150947e+00  -4.7275137e-01  -1.2316288e+00  -6.5344968e-01  -1.0828754e+00  -3.2149100e-01  -8.9221457e-02  -1.2286103e+00   2.2867296e+00   7.3910317e-01  -1.3951872e-01  -8.1206515e-01  -1.3786729e+00  -1.0199984e+00  -1.6744324e-01  -1.1546471e+00   2.9648380e+00   5.7593862e-01  -6.8632590e-02   4.9068282e-01   1.5109432e+00   1.1962223e+00  -5.3607205e-02   1.6539126e-01   2.2098298e+00   2.3188053e-02   2.0059610e+00   3.0539206e-01   9.8591731e-01  -2.1160940e-01   2.1354655e-01   6.7600421e-01  -2.2634109e-01   1.3283932e+00
  -2.1238943e-01  -5.5418738e-01   8.8069413e-01  -5.7235458e-01  -2.9794618e-01  -2.9754993e-01  -1.9679418e-01   9.6554164e-01  -6.6661253e-01   8.9676241e-01   9.4129096e-02   2.2441845e-01  -8.2449409e-01  -1.3464843e+00  -8.4706857e-01   1.5034443e+00  -1.1556674e+00   5.8667556e-01   2.0424826e-02  -1.2067299e-01  -7.6549601e-02  -4.4803181e-01  -1.9965927e+00   8.2335066e-02   5.5174146e-02  -1.3411070e-01   1.0068521e-01   1.6203735e-01   4.1939986e-01  -1.4699931e-01  -2.7822631e-01  -6.4828267e-01  -2.4501579e-01  -3.5663419e-01  -5.4627671e-01  -2.9807522e-01   3.3698169e-01  -8.9279612e-01   1.5404292e+00  -7.4648436e-01  -1.3199617e+00  -4.7645598e-01  -1.2346175e+00  -6.5953966e-01  -1.0842661e+00  -3.2438090e-01  -8.5615497e-02  -1.2219088e+00   2.3049674e+00   7.3462347e-01  -1.4960990e-01  -8.1854942e-01  -1.3869777e+00  -1.0229773e+00  -1.6428939e-01  -1.1404846e+00   2.9859378e+00   5.7232687e-01  -7.7924121e-02   4.8558802e-01   1.5051432e+00   1.1903317e+00  -5.1447053e-02   1.6382427e-01   2.2102394e+00   1.9255846e-02   2.0140078e+00   3.0296282e-01   9.8833737e-01  -2.1943677e-01   2.0999305e-01   6.7610714e-01  -2.1543440e-01   1.3273945e+00
  -2.1548991e-01  -5.5869803e-01   8.7778386e-01  -5.7495842e-01  -3.0052233e-01  -2.9639593e-01  -1.9541820e-01   9.7266462e-01  -6.6183743e-01   9.0387180e-01   9.2112627e-02   2.2101599e-01  -8.2630668e-01  -1.3483132e+00  -8.4447423e-01   1.5091355e+00  -1.1577728e+00   5.8513167e-01   2.2357594e-02  -1.2489447e-01  -7.2084900e-02  -4.5118645e-01  -2.0006211e+00   8.0054101e-02   5.3654097e-02  -1.3510867e-01   1.0147368e-01   1.6188433e-01   4.2270451e-01  -1.4455587e-01  -2.7263734e-01  -6.5145353e-01  -2.4968134e-01  -3.5919196e-01  -5.4737959e-01  -2.9929373e-01   3.4086751e-01  -8.8706187e-01   1.5505153e+00  -7.4818942e-01  -1.3224524e+00  -4.7845224e-01  -1.2360111e+00  -6.6283581e-01  -1.0847566e+00  -3.2607544e-01  -8.3502505e-02  -1.2186010e+00   2.3147533e+00   7.3214682e-01  -1.5487424e-01  -8.2196054e-01  -1.3912649e+00  -1.0247305e+00  -1.6250241e-01  -1.1333417e+00   2.9970918e+00   5.7032409e-01  -8.2758736e-02   4.8281499e-01   1.5022446e+00   1.1869341e+00  -5.0310310e-02   1.6267375e-01   2.2102616e+00   1.6710093e-02   2.0180180e+00   3.0130937e-01   9.8943272e-01  -2.2359717e-01   2.0815163e-01   6.7632493e-01  -2.0945617e-01   1.3265919e+00
  -2.1689955e-01  -5.6072465e-01   8.7648895e-01  -5.7609323e-01  -3.0169610e-01  -2.9576356e-01  -1.9484696e-01   9.7593435e-01  -6.5978846e-01   9.0705230e-01   9.1173894e-02   2.1953611e-01  -8.2714937e-01  -1.3490614e+00  -8.4344379e-01   1.5116598e+00  -1.1586759e+00   5.8448633e-01   2.3291239e-02  -1.2680628e-01  -7.0099883e-02  -4.5259646e-01  -2.0023627e+00   7.9049222e-02   5.3017239e-02  -1.3553586e-01   1.0191991e-01   1.6183304e-01   4.2427721e-01  -1.4344369e-01  -2.7003360e-01  -6.5288184e-01  -2.5177753e-01  -3.6033485e-01  -5.4781327e-01  -2.9986331e-01   3.4269955e-01  -8.8450978e-01   1.5551332e+00  -7.4897519e-01  -1.3235334e+00  -4.7935737e-01  -1.2365610e+00  -6.6433636e-01  -1.0848796e+00  -3.2689715e-01  -8.2478539e-02  -1.2172166e+00   2.3191765e+00   7.3099830e-01  -1.5719687e-01  -8.2347498e-01  -1.3931410e+00  -1.0255817e+00  -1.6165573e-01  -1.1302893e+00   3.0020707e+00   5.6939408e-01  -8.4885583e-02   4.8154905e-01   1.5010213e+00   1.1853070e+00  -4.9802442e-02   1.6203545e-01   2.2101965e+00   1.5390361e-02   2.0197113e+00   3.0042439e-01   9.8984965e-01  -2.2546369e-01   2.0734530e-01   6.7648527e-01  -2.0670544e-01   1.3261260e+00
  -2.1739901e-01  -5.6143567e-01   8.7603858e-01  -5.7648090e-01  -3.0211243e-01  -2.9550812e-01  -1.9466095e-01   9.7710129e-01  -6.5909878e-01   9.0816405e-01   9.0834583e-02   2.1903143e-01  -8.2745293e-01  -1.3493018e+00  -8.4312204e-01   1.5125362e+00  -1.1589795e+00   5.8427432e-01   2.3637473e-02  -1.2748194e-01  -6.9409718e-02  -4.5308900e-01  -2.0029530e+00   7.8702944e-02   5.2807513e-02  -1.3567922e-01   1.0210359e-01   1.6181995e-01   4.2485454e-01  -1.4304984e-01  -2.6909313e-01  -6.5338436e-01  -2.5251285e-01  -3.6073348e-01  -5.4794702e-01  -3.0006978e-01   3.4336727e-01  -8.8362214e-01   1.5567786e+00  -7.4925688e-01  -1.3239018e+00  -4.7967712e-01  -1.2367315e+00  -6.6486833e-01  -1.0848939e+00  -3.2720316e-01  -8.2097326e-02  -1.2167609e+00   2.3207359e+00   7.3058477e-01  -1.5799925e-01  -8.2400057e-01  -1.3937852e+00  -1.0258987e+00  -1.6134517e-01  -1.1292651e+00   3.0038076e+00   5.6905910e-01  -8.5618143e-02   4.8109987e-01   1.5006168e+00   1.1847066e+00  -4.9624418e-02   1.6177600e-01   2.2101519e+00   1.4875230e-02   2.0202732e+00   3.0007123e-01   9.8997381e-01  -2.2611791e-01   2.0706887e-01   6.7655971e-01  -2.0572155e-01   1.3259314e+00
  -2.1751918e-01  -5.6160543e-01   8.7593177e-01  -5.7657144e-01  -3.0221266e-01  -2.9544065e-01  -1.9461941e-01   9.7738358e-01  -6.5893987e-01   9.0842869e-01   9.0751600e-02   2.1891376e-01  -8.2752678e-01  -1.3493548e+00  -8.4305290e-01   1.5127437e+00  -1.1590493e+00   5.8422645e-01   2.3723662e-02  -1.2764429e-01  -6.9246162e-02  -4.5320619e-01  -2.0030899e+00   7.8621555e-02   5.2760117e-02  -1.3571214e-01   1.0215269e-01   1.6181771e-01   4.2499727e-01  -1.4295520e-01  -2.6886344e-01  -6.5350464e-01  -2.5268835e-01  -3.6082814e-01  -5.4797534e-01  -3.0012039e-01   3.4353146e-01  -8.8341174e-01   1.5571762e+00  -7.4932531e-01  -1.3239877e+00  -4.7975386e-01  -1.2367680e+00  -6.6499636e-01  -1.0848918e+00  -3.2727966e-01  -8.2002062e-02  -1.2166579e+00   2.3211095e+00   7.3048397e-01  -1.5818844e-01  -8.2412485e-01  -1.3939365e+00  -1.0259778e+00  -1.6126831e-01  -1.1290296e+00   3.0042205e+00   5.6897750e-01  -8.5790369e-02   4.8099181e-01   1.5005253e+00   1.1845575e+00  -4.9581822e-02   1.6170725e-01   2.2101371e+00   1.4742110e-02   2.0204010e+00   2.9997852e-01   9.8999920e-01  -2.2627402e-01   2.0700416e-01   6.7658099e-01  -2.0548304e-01   1.3258789e+00
  -2.1753356e-01  -5.6162563e-01   8.7591913e-01  -5.7658199e-01  -3.0222467e-01  -2.9543201e-01  -1.9461474e-01   9.7741749e-01  -6.5892151e-01   9.0846011e-01   9.0741541e-02   2.1890002e-01  -8.2753572e-01  -1.3493608e+00  -8.4304539e-01   1.5127683e+00  -1.1590574e+00   5.8422103e-01   2.3734238e-02  -1.2766371e-01  -6.9226820e-02  -4.5322010e-01  -2.0031059e+00   7.8611996e-02   5.2754726e-02  -1.3571594e-01   1.0215902e-01   1.6181753e-01   4.2501470e-01  -1.4294389e-01  -2.6883564e-01  -6.5351901e-01  -2.5270924e-01  -3.6083934e-01  -5.4797838e-01  -3.0012653e-01   3.4355142e-01  -8.8338688e-01   1.5572241e+00  -7.4933359e-01  -1.3239977e+00  -4.7976301e-01  -1.2367719e+00  -6.6501168e-01  -1.0848909e+00  -3.2728908e-01  -8.1990335e-02  -1.2166462e+00   2.3211541e+00   7.3047182e-01  -1.5821073e-01  -8.2413951e-01  -1.3939543e+00  -1.0259876e+00  -1.6125891e-01  -1.1290024e+00   3.0042694e+00   5.6896761e-01  -8.5810605e-02   4.8097887e-01   1.5005149e+00   1.1845392e+00  -4.9576733e-02   1.6169843e-01   2.2101350e+00   1.4725324e-02   2.0204156e+00   2.9996669e-01   9.9000182e-01  -2.2629258e-01   2.0699659e-01   6.7658385e-01  -2.0545432e-01   1.3258721e+00
